# Supplementary material for: Fade into you: genetic control of pigmentation patterns in red-flesh apple (Malus domestica)
Source: Front Plant Sci. 2025 Jan 13;15:1462545. doi: 10.3389/fpls.2024.1462545 (PMC11770013; doi:10.3389/fpls.2024.1462545)
Supplement: Supplementary file 4 [file DataSheet1.zip › CR A2EXT325NM/CR A2EXT325NM.txt]

URL	chrom://thermo-pfav3ojr/ChromeleonLocal/Instrument Data/Vanquish_MS/Dimitri/VALEMA/Pierre/Echantillons 03-04-24.seq/703.smp/EXT325NM.channel/EXT325NM.chm
Channel	EXT325NM

Injection Information:
Data Vault	ChromeleonLocal
Sequence	Echantillons 03-04-24
Name	CR A2
Number	8
Position	B:A8
Comment	colonne SB-AQ MeOH+5%AA
Processing Method	Quantitative
Instrument Method	VALEMA test separation GRAQ 4
Type	Unknown
Status	Finished
Inject Time	4/3/2024 10:59:22 PM +02:00
Volume (µl)	10.0000
Dilution Factor	1.0000
Weight	1.0000

Chromatogram Data Information:
Time Min. (min)	0.001717
Time Max. (min)	47.000050
Data Points	28200
Detector	UV
Generating Data System	Chromeleon 7.3.2.10759
Exporting Data System	Chromeleon 7.3.2.0
Operator	Administrator
Signal Quantity	Absorbance
Signal Unit	mAU
Signal Min.	-4.633189
Signal Max.	674.792390
Channel	EXT325NM
Driver Name	VDAD.dll
Channel Type	Evaluation
Min. Step (s)	0.1
Max. Step (s)	0.1
Average Step (s)	0.1

Signal Parameter Information:
Signal Info	WVL:325 nm

Chromatogram Data:
Time (min)	Step (s)	Value (mAU)
0.001717	n.a.	0.000000
0.003383	0.1	-0.000179
0.005050	0.1	-0.001431
0.006717	0.1	-0.004530
0.008383	0.1	-0.008941
0.010050	0.1	-0.012696
0.011717	0.1	-0.015140
0.013383	0.1	-0.016928
0.015050	0.1	-0.017881
0.016717	0.1	-0.016212
0.018383	0.1	-0.012040
0.020050	0.1	-0.007451
0.021717	0.1	-0.003815
0.023383	0.1	-0.001311
0.025050	0.1	-0.000715
0.026717	0.1	-0.002801
0.028383	0.1	-0.006974
0.030050	0.1	-0.012398
0.031717	0.1	-0.019133
0.033383	0.1	-0.026405
0.035050	0.1	-0.031888
0.036717	0.1	-0.034273
0.038383	0.1	-0.035167
0.040050	0.1	-0.036895
0.041717	0.1	-0.040531
0.043383	0.1	-0.045598
0.045050	0.1	-0.049829
0.046717	0.1	-0.051200
0.048383	0.1	-0.049174
0.050050	0.1	-0.045240
0.051717	0.1	-0.041544
0.053383	0.1	-0.039637
0.055050	0.1	-0.039756
0.056717	0.1	-0.040948
0.058383	0.1	-0.042677
0.060050	0.1	-0.044346
0.061717	0.1	-0.044942
0.063383	0.1	-0.044823
0.065050	0.1	-0.045300
0.066717	0.1	-0.046909
0.068383	0.1	-0.048399
0.070050	0.1	-0.047743
0.071717	0.1	-0.043273
0.073383	0.1	-0.035763
0.075050	0.1	-0.028849
0.076717	0.1	-0.026286
0.078383	0.1	-0.027955
0.080050	0.1	-0.031233
0.081717	0.1	-0.034332
0.083383	0.1	-0.036418
0.085050	0.1	-0.035822
0.086717	0.1	-0.031471
0.088383	0.1	-0.025332
0.090050	0.1	-0.021458
0.091717	0.1	-0.021279
0.093383	0.1	-0.022948
0.095050	0.1	-0.023484
0.096717	0.1	-0.020921
0.098383	0.1	-0.015438
0.100050	0.1	-0.009537
0.101717	0.1	-0.005305
0.103383	0.1	-0.002980
0.105050	0.1	-0.001252
0.106717	0.1	-0.000358
0.108383	0.1	-0.002027
0.110050	0.1	-0.005662
0.111717	0.1	-0.007987
0.113383	0.1	-0.006974
0.115050	0.1	-0.003219
0.116717	0.1	0.001669
0.118383	0.1	0.006139
0.120050	0.1	0.007749
0.121717	0.1	0.005126
0.123383	0.1	0.000119
0.125050	0.1	-0.003517
0.126717	0.1	-0.004172
0.128383	0.1	-0.003397
0.130050	0.1	-0.003874
0.131717	0.1	-0.006616
0.133383	0.1	-0.009716
0.135050	0.1	-0.010431
0.136717	0.1	-0.007868
0.138383	0.1	-0.003517
0.140050	0.1	0.000596
0.141717	0.1	0.003397
0.143383	0.1	0.003934
0.145050	0.1	0.001609
0.146717	0.1	-0.002444
0.148383	0.1	-0.005424
0.150050	0.1	-0.005066
0.151717	0.1	-0.000954
0.153383	0.1	0.006139
0.155050	0.1	0.013649
0.156717	0.1	0.017345
0.158383	0.1	0.014365
0.160050	0.1	0.006497
0.161717	0.1	-0.001669
0.163383	0.1	-0.006795
0.165050	0.1	-0.008523
0.166717	0.1	-0.008702
0.168383	0.1	-0.009477
0.170050	0.1	-0.011384
0.171717	0.1	-0.014126
0.173383	0.1	-0.016570
0.175050	0.1	-0.017047
0.176717	0.1	-0.014246
0.178383	0.1	-0.008821
0.180050	0.1	-0.003278
0.181717	0.1	-0.000656
0.183383	0.1	-0.002146
0.185050	0.1	-0.006437
0.186717	0.1	-0.011027
0.188383	0.1	-0.014246
0.190050	0.1	-0.015140
0.191717	0.1	-0.013411
0.193383	0.1	-0.009179
0.195050	0.1	-0.003517
0.196717	0.1	0.002086
0.198383	0.1	0.006676
0.200050	0.1	0.010490
0.201717	0.1	0.013530
0.203383	0.1	0.015080
0.205050	0.1	0.013947
0.206717	0.1	0.009120
0.208383	0.1	0.001431
0.210050	0.1	-0.005841
0.211717	0.1	-0.009477
0.213383	0.1	-0.009596
0.215050	0.1	-0.008583
0.216717	0.1	-0.007570
0.218383	0.1	-0.005305
0.220050	0.1	-0.000596
0.221717	0.1	0.006139
0.223383	0.1	0.013769
0.225050	0.1	0.019729
0.226717	0.1	0.020862
0.228383	0.1	0.017345
0.230050	0.1	0.012338
0.231717	0.1	0.007927
0.233383	0.1	0.003576
0.235050	0.1	-0.000596
0.236717	0.1	-0.002146
0.238383	0.1	0.000477
0.240050	0.1	0.006199
0.241717	0.1	0.012636
0.243383	0.1	0.017762
0.245050	0.1	0.019372
0.246717	0.1	0.016153
0.248383	0.1	0.009656
0.250050	0.1	0.002861
0.251717	0.1	-0.002503
0.253383	0.1	-0.006258
0.255050	0.1	-0.008702
0.256717	0.1	-0.010192
0.258383	0.1	-0.009775
0.260050	0.1	-0.006676
0.261717	0.1	-0.001669
0.263383	0.1	0.003040
0.265050	0.1	0.005841
0.266717	0.1	0.006199
0.268383	0.1	0.004470
0.270050	0.1	0.001371
0.271717	0.1	-0.003576
0.273383	0.1	-0.010610
0.275050	0.1	-0.018239
0.276717	0.1	-0.025034
0.278383	0.1	-0.030398
0.280050	0.1	-0.032425
0.281717	0.1	-0.029027
0.283383	0.1	-0.020564
0.285050	0.1	-0.010490
0.286717	0.1	-0.002563
0.288383	0.1	0.001371
0.290050	0.1	0.002027
0.291717	0.1	0.001431
0.293383	0.1	0.000894
0.295050	0.1	-0.000536
0.296717	0.1	-0.003934
0.298383	0.1	-0.008702
0.300050	0.1	-0.013292
0.301717	0.1	-0.017107
0.303383	0.1	-0.020087
0.305050	0.1	-0.022113
0.306717	0.1	-0.023544
0.308383	0.1	-0.025451
0.310050	0.1	-0.028968
0.311717	0.1	-0.033438
0.313383	0.1	-0.036299
0.315050	0.1	-0.034988
0.316717	0.1	-0.029206
0.318383	0.1	-0.021458
0.320050	0.1	-0.015020
0.321717	0.1	-0.011623
0.323383	0.1	-0.010729
0.325050	0.1	-0.011444
0.326717	0.1	-0.012815
0.328383	0.1	-0.013709
0.330050	0.1	-0.013649
0.331717	0.1	-0.013411
0.333383	0.1	-0.013351
0.335050	0.1	-0.012875
0.336717	0.1	-0.012040
0.338383	0.1	-0.011325
0.340050	0.1	-0.009894
0.341717	0.1	-0.006795
0.343383	0.1	-0.003040
0.345050	0.1	-0.001132
0.346717	0.1	-0.001669
0.348383	0.1	-0.002742
0.350050	0.1	-0.002325
0.351717	0.1	-0.000775
0.353383	0.1	0.000000
0.355050	0.1	-0.000894
0.356717	0.1	-0.002205
0.358383	0.1	-0.002325
0.360050	0.1	-0.001311
0.361717	0.1	-0.000477
0.363383	0.1	-0.000477
0.365050	0.1	-0.001371
0.366717	0.1	-0.003457
0.368383	0.1	-0.006676
0.370050	0.1	-0.010490
0.371717	0.1	-0.013292
0.373383	0.1	-0.013649
0.375050	0.1	-0.012159
0.376717	0.1	-0.011504
0.378383	0.1	-0.013351
0.380050	0.1	-0.016749
0.381717	0.1	-0.019908
0.383383	0.1	-0.022054
0.385050	0.1	-0.022590
0.386717	0.1	-0.021577
0.388383	0.1	-0.020206
0.390050	0.1	-0.019729
0.391717	0.1	-0.019491
0.393383	0.1	-0.017583
0.395050	0.1	-0.014484
0.396717	0.1	-0.012934
0.398383	0.1	-0.014842
0.400050	0.1	-0.019193
0.401717	0.1	-0.023842
0.403383	0.1	-0.026166
0.405050	0.1	-0.024676
0.406717	0.1	-0.019133
0.408383	0.1	-0.010610
0.410050	0.1	-0.001192
0.411717	0.1	0.006020
0.413383	0.1	0.008345
0.415050	0.1	0.005901
0.416717	0.1	0.001788
0.418383	0.1	-0.001669
0.420050	0.1	-0.004292
0.421717	0.1	-0.005901
0.423383	0.1	-0.005543
0.425050	0.1	-0.003040
0.426717	0.1	0.000954
0.428383	0.1	0.005662
0.430050	0.1	0.008702
0.431717	0.1	0.006855
0.433383	0.1	-0.000358
0.435050	0.1	-0.009894
0.436717	0.1	-0.018656
0.438383	0.1	-0.024736
0.440050	0.1	-0.026941
0.441717	0.1	-0.025153
0.443383	0.1	-0.021040
0.445050	0.1	-0.016391
0.446717	0.1	-0.011742
0.448383	0.1	-0.007093
0.450050	0.1	-0.002980
0.451717	0.1	0.000119
0.453383	0.1	0.001550
0.455050	0.1	0.000417
0.456717	0.1	-0.003397
0.458383	0.1	-0.008345
0.460050	0.1	-0.013053
0.461717	0.1	-0.016987
0.463383	0.1	-0.019491
0.465050	0.1	-0.018835
0.466717	0.1	-0.014246
0.468383	0.1	-0.007689
0.470050	0.1	-0.002027
0.471717	0.1	0.000775
0.473383	0.1	0.000596
0.475050	0.1	0.000000
0.476717	0.1	0.002563
0.478383	0.1	0.008583
0.480050	0.1	0.014603
0.481717	0.1	0.017285
0.483383	0.1	0.015855
0.485050	0.1	0.012040
0.486717	0.1	0.007808
0.488383	0.1	0.003695
0.490050	0.1	0.000000
0.491717	0.1	-0.002205
0.493383	0.1	-0.002265
0.495050	0.1	-0.000179
0.496717	0.1	0.002503
0.498383	0.1	0.003397
0.500050	0.1	0.000775
0.501717	0.1	-0.005662
0.503383	0.1	-0.015199
0.505050	0.1	-0.025988
0.506717	0.1	-0.035286
0.508383	0.1	-0.041187
0.510050	0.1	-0.043213
0.511717	0.1	-0.041783
0.513383	0.1	-0.037134
0.515050	0.1	-0.029802
0.516717	0.1	-0.020802
0.518383	0.1	-0.012636
0.520050	0.1	-0.008225
0.521717	0.1	-0.007868
0.523383	0.1	-0.008583
0.525050	0.1	-0.006735
0.526717	0.1	-0.001729
0.528383	0.1	0.003994
0.530050	0.1	0.007212
0.531717	0.1	0.006258
0.533383	0.1	0.002444
0.535050	0.1	-0.000656
0.536717	0.1	-0.001550
0.538383	0.1	-0.002265
0.540050	0.1	-0.005126
0.541717	0.1	-0.010312
0.543383	0.1	-0.017345
0.545050	0.1	-0.025094
0.546717	0.1	-0.030875
0.548383	0.1	-0.032187
0.550050	0.1	-0.029266
0.551717	0.1	-0.024319
0.553383	0.1	-0.019372
0.555050	0.1	-0.015855
0.556717	0.1	-0.014365
0.558383	0.1	-0.014305
0.560050	0.1	-0.014663
0.561717	0.1	-0.014544
0.563383	0.1	-0.013113
0.565050	0.1	-0.009894
0.566717	0.1	-0.005960
0.568383	0.1	-0.003278
0.570050	0.1	-0.002801
0.571717	0.1	-0.004351
0.573383	0.1	-0.007927
0.575050	0.1	-0.013292
0.576717	0.1	-0.019133
0.578383	0.1	-0.023067
0.580050	0.1	-0.023842
0.581717	0.1	-0.023127
0.583383	0.1	-0.023425
0.585050	0.1	-0.024557
0.586717	0.1	-0.023901
0.588383	0.1	-0.020027
0.590050	0.1	-0.013649
0.591717	0.1	-0.007331
0.593383	0.1	-0.004232
0.595050	0.1	-0.005424
0.596717	0.1	-0.009477
0.598383	0.1	-0.014186
0.600050	0.1	-0.018001
0.601717	0.1	-0.019372
0.603383	0.1	-0.017643
0.605050	0.1	-0.014365
0.606717	0.1	-0.011742
0.608383	0.1	-0.011086
0.610050	0.1	-0.012755
0.611717	0.1	-0.016153
0.613383	0.1	-0.019908
0.615050	0.1	-0.023305
0.616717	0.1	-0.025988
0.618383	0.1	-0.027955
0.620050	0.1	-0.029147
0.621717	0.1	-0.029385
0.623383	0.1	-0.028014
0.625050	0.1	-0.024676
0.626717	0.1	-0.020862
0.628383	0.1	-0.017762
0.630050	0.1	-0.015318
0.631717	0.1	-0.013411
0.633383	0.1	-0.011563
0.635050	0.1	-0.008702
0.636717	0.1	-0.005901
0.638383	0.1	-0.005662
0.640050	0.1	-0.008702
0.641717	0.1	-0.013590
0.643383	0.1	-0.019133
0.645050	0.1	-0.024974
0.646717	0.1	-0.030756
0.648383	0.1	-0.035465
0.650050	0.1	-0.037014
0.651717	0.1	-0.034034
0.653383	0.1	-0.027061
0.655050	0.1	-0.018358
0.656717	0.1	-0.009894
0.658383	0.1	-0.003040
0.660050	0.1	0.000596
0.661717	0.1	-0.000298
0.663383	0.1	-0.005245
0.665050	0.1	-0.011802
0.666717	0.1	-0.016809
0.668383	0.1	-0.017881
0.670050	0.1	-0.015020
0.671717	0.1	-0.010729
0.673383	0.1	-0.008166
0.675050	0.1	-0.008225
0.676717	0.1	-0.009656
0.678383	0.1	-0.010788
0.680050	0.1	-0.011861
0.681717	0.1	-0.014544
0.683383	0.1	-0.019550
0.685050	0.1	-0.025451
0.686717	0.1	-0.030458
0.688383	0.1	-0.033498
0.690050	0.1	-0.034094
0.691717	0.1	-0.031888
0.693383	0.1	-0.027299
0.695050	0.1	-0.021994
0.696717	0.1	-0.017762
0.698383	0.1	-0.015259
0.700050	0.1	-0.013769
0.701717	0.1	-0.012696
0.703383	0.1	-0.012457
0.705050	0.1	-0.013292
0.706717	0.1	-0.014484
0.708383	0.1	-0.016093
0.710050	0.1	-0.018299
0.711717	0.1	-0.019908
0.713383	0.1	-0.019550
0.715050	0.1	-0.017703
0.716717	0.1	-0.015557
0.718383	0.1	-0.013292
0.720050	0.1	-0.009596
0.721717	0.1	-0.003874
0.723383	0.1	0.002742
0.725050	0.1	0.007093
0.726717	0.1	0.006378
0.728383	0.1	0.000954
0.730050	0.1	-0.006616
0.731717	0.1	-0.013947
0.733383	0.1	-0.019848
0.735050	0.1	-0.023603
0.736717	0.1	-0.025272
0.738383	0.1	-0.025868
0.740050	0.1	-0.025868
0.741717	0.1	-0.024676
0.743383	0.1	-0.021636
0.745050	0.1	-0.017047
0.746717	0.1	-0.012636
0.748383	0.1	-0.010431
0.750050	0.1	-0.009775
0.751717	0.1	-0.007868
0.753383	0.1	-0.003457
0.755050	0.1	0.001788
0.756717	0.1	0.005245
0.758383	0.1	0.005782
0.760050	0.1	0.003517
0.761717	0.1	0.000536
0.763383	0.1	-0.001013
0.765050	0.1	-0.001073
0.766717	0.1	-0.001788
0.768383	0.1	-0.004053
0.770050	0.1	-0.006497
0.771717	0.1	-0.007033
0.773383	0.1	-0.004649
0.775050	0.1	0.000715
0.776717	0.1	0.007391
0.778383	0.1	0.012517
0.780050	0.1	0.013828
0.781717	0.1	0.011265
0.783383	0.1	0.005782
0.785050	0.1	-0.001371
0.786717	0.1	-0.009596
0.788383	0.1	-0.018120
0.790050	0.1	-0.025451
0.791717	0.1	-0.030041
0.793383	0.1	-0.031531
0.795050	0.1	-0.030279
0.796717	0.1	-0.027299
0.798383	0.1	-0.024438
0.800050	0.1	-0.023425
0.801717	0.1	-0.024498
0.803383	0.1	-0.025809
0.805050	0.1	-0.025630
0.806717	0.1	-0.024199
0.808383	0.1	-0.022829
0.810050	0.1	-0.021279
0.811717	0.1	-0.019073
0.813383	0.1	-0.016749
0.815050	0.1	-0.014722
0.816717	0.1	-0.012636
0.818383	0.1	-0.010610
0.820050	0.1	-0.010073
0.821717	0.1	-0.011861
0.823383	0.1	-0.015020
0.825050	0.1	-0.017881
0.826717	0.1	-0.019014
0.828383	0.1	-0.018001
0.830050	0.1	-0.016093
0.831717	0.1	-0.015199
0.833383	0.1	-0.016749
0.835050	0.1	-0.020742
0.836717	0.1	-0.026226
0.838383	0.1	-0.031710
0.840050	0.1	-0.035763
0.841717	0.1	-0.037193
0.843383	0.1	-0.034869
0.845050	0.1	-0.029027
0.846717	0.1	-0.021815
0.848383	0.1	-0.015497
0.850050	0.1	-0.011563
0.851717	0.1	-0.010490
0.853383	0.1	-0.012994
0.855050	0.1	-0.020206
0.856717	0.1	-0.031292
0.858383	0.1	-0.042021
0.860050	0.1	-0.047505
0.861717	0.1	-0.046432
0.863383	0.1	-0.041127
0.865050	0.1	-0.034750
0.866717	0.1	-0.028968
0.868383	0.1	-0.024378
0.870050	0.1	-0.020623
0.871717	0.1	-0.016809
0.873383	0.1	-0.012636
0.875050	0.1	-0.008583
0.876717	0.1	-0.005662
0.878383	0.1	-0.005722
0.880050	0.1	-0.009656
0.881717	0.1	-0.015616
0.883383	0.1	-0.020206
0.885050	0.1	-0.021517
0.886717	0.1	-0.020981
0.888383	0.1	-0.021279
0.890050	0.1	-0.022948
0.891717	0.1	-0.024080
0.893383	0.1	-0.024080
0.895050	0.1	-0.024736
0.896717	0.1	-0.028133
0.898383	0.1	-0.034213
0.900050	0.1	-0.040531
0.901717	0.1	-0.044227
0.903383	0.1	-0.043511
0.905050	0.1	-0.037968
0.906717	0.1	-0.028670
0.908383	0.1	-0.017405
0.910050	0.1	-0.006378
0.911717	0.1	0.002265
0.913383	0.1	0.007212
0.915050	0.1	0.008285
0.916717	0.1	0.005543
0.918383	0.1	-0.001431
0.920050	0.1	-0.012279
0.921717	0.1	-0.024199
0.923383	0.1	-0.033200
0.925050	0.1	-0.036538
0.926717	0.1	-0.033796
0.928383	0.1	-0.027418
0.930050	0.1	-0.021577
0.931717	0.1	-0.018895
0.933383	0.1	-0.018656
0.935050	0.1	-0.018597
0.936717	0.1	-0.017583
0.938383	0.1	-0.016034
0.940050	0.1	-0.014901
0.941717	0.1	-0.015140
0.943383	0.1	-0.016809
0.945050	0.1	-0.018001
0.946717	0.1	-0.016510
0.948383	0.1	-0.012338
0.950050	0.1	-0.007093
0.951717	0.1	-0.003040
0.953383	0.1	-0.002444
0.955050	0.1	-0.006020
0.956717	0.1	-0.011861
0.958383	0.1	-0.016809
0.960050	0.1	-0.018954
0.961717	0.1	-0.018418
0.963383	0.1	-0.016510
0.965050	0.1	-0.015378
0.966717	0.1	-0.016332
0.968383	0.1	-0.018239
0.970050	0.1	-0.018954
0.971717	0.1	-0.017822
0.973383	0.1	-0.016153
0.975050	0.1	-0.014961
0.976717	0.1	-0.014365
0.978383	0.1	-0.014544
0.980050	0.1	-0.014722
0.981717	0.1	-0.013590
0.983383	0.1	-0.011563
0.985050	0.1	-0.011086
0.986717	0.1	-0.013590
0.988383	0.1	-0.017822
0.990050	0.1	-0.021458
0.991717	0.1	-0.023544
0.993383	0.1	-0.024498
0.995050	0.1	-0.025451
0.996717	0.1	-0.027418
0.998383	0.1	-0.030935
1.000050	0.1	-0.034630
1.001717	0.1	-0.036120
1.003383	0.1	-0.033736
1.005050	0.1	-0.028491
1.006717	0.1	-0.022948
1.008383	0.1	-0.018060
1.010050	0.1	-0.012934
1.011717	0.1	-0.007331
1.013383	0.1	-0.002682
1.015050	0.1	-0.000179
1.016717	0.1	0.000298
1.018383	0.1	-0.001669
1.020050	0.1	-0.006974
1.021717	0.1	-0.014305
1.023383	0.1	-0.020683
1.025050	0.1	-0.024736
1.026717	0.1	-0.027299
1.028383	0.1	-0.029325
1.030050	0.1	-0.030935
1.031717	0.1	-0.031590
1.033383	0.1	-0.030756
1.035050	0.1	-0.028789
1.036717	0.1	-0.026822
1.038383	0.1	-0.025511
1.040050	0.1	-0.024617
1.041717	0.1	-0.023723
1.043383	0.1	-0.023067
1.045050	0.1	-0.022650
1.046717	0.1	-0.021756
1.048383	0.1	-0.019431
1.050050	0.1	-0.016093
1.051717	0.1	-0.013471
1.053383	0.1	-0.013173
1.055050	0.1	-0.015616
1.056717	0.1	-0.019848
1.058383	0.1	-0.024796
1.060050	0.1	-0.029683
1.061717	0.1	-0.034153
1.063383	0.1	-0.037313
1.065050	0.1	-0.038981
1.066717	0.1	-0.039518
1.068383	0.1	-0.038922
1.070050	0.1	-0.036180
1.071717	0.1	-0.031531
1.073383	0.1	-0.027359
1.075050	0.1	-0.025332
1.076717	0.1	-0.024617
1.078383	0.1	-0.023484
1.080050	0.1	-0.021458
1.081717	0.1	-0.018954
1.083383	0.1	-0.016570
1.085050	0.1	-0.016034
1.086717	0.1	-0.017583
1.088383	0.1	-0.018597
1.090050	0.1	-0.016212
1.091717	0.1	-0.010490
1.093383	0.1	-0.004411
1.095050	0.1	-0.001132
1.096717	0.1	-0.001252
1.098383	0.1	-0.002801
1.100050	0.1	-0.004172
1.101717	0.1	-0.004888
1.103383	0.1	-0.005245
1.105050	0.1	-0.005126
1.106717	0.1	-0.004590
1.108383	0.1	-0.005066
1.110050	0.1	-0.007093
1.111717	0.1	-0.009358
1.113383	0.1	-0.010371
1.115050	0.1	-0.009954
1.116717	0.1	-0.008285
1.118383	0.1	-0.006557
1.120050	0.1	-0.006557
1.121717	0.1	-0.009120
1.123383	0.1	-0.014126
1.125050	0.1	-0.021875
1.126717	0.1	-0.031292
1.128383	0.1	-0.039101
1.130050	0.1	-0.043452
1.131717	0.1	-0.044763
1.133383	0.1	-0.044584
1.135050	0.1	-0.044465
1.136717	0.1	-0.044823
1.138383	0.1	-0.043631
1.140050	0.1	-0.038683
1.141717	0.1	-0.030339
1.143383	0.1	-0.021279
1.145050	0.1	-0.014961
1.146717	0.1	-0.013471
1.148383	0.1	-0.016451
1.150050	0.1	-0.022054
1.151717	0.1	-0.028670
1.153383	0.1	-0.034869
1.155050	0.1	-0.038803
1.156717	0.1	-0.039518
1.158383	0.1	-0.038445
1.160050	0.1	-0.037313
1.161717	0.1	-0.036120
1.163383	0.1	-0.034690
1.165050	0.1	-0.033796
1.166717	0.1	-0.034153
1.168383	0.1	-0.035584
1.170050	0.1	-0.037670
1.171717	0.1	-0.040829
1.173383	0.1	-0.045419
1.175050	0.1	-0.050366
1.176717	0.1	-0.053346
1.178383	0.1	-0.052869
1.180050	0.1	-0.048339
1.181717	0.1	-0.040889
1.183383	0.1	-0.033140
1.185050	0.1	-0.027418
1.186717	0.1	-0.024617
1.188383	0.1	-0.024617
1.190050	0.1	-0.026941
1.191717	0.1	-0.029922
1.193383	0.1	-0.031769
1.195050	0.1	-0.032723
1.196717	0.1	-0.034392
1.198383	0.1	-0.036418
1.200050	0.1	-0.036895
1.201717	0.1	-0.034809
1.203383	0.1	-0.031173
1.205050	0.1	-0.027418
1.206717	0.1	-0.024140
1.208383	0.1	-0.021398
1.210050	0.1	-0.019491
1.211717	0.1	-0.018477
1.213383	0.1	-0.017762
1.215050	0.1	-0.017703
1.216717	0.1	-0.020027
1.218383	0.1	-0.025570
1.220050	0.1	-0.032187
1.221717	0.1	-0.036359
1.223383	0.1	-0.037014
1.225050	0.1	-0.035346
1.226717	0.1	-0.032544
1.228383	0.1	-0.028729
1.230050	0.1	-0.023961
1.231717	0.1	-0.019133
1.233383	0.1	-0.015378
1.235050	0.1	-0.013828
1.236717	0.1	-0.015020
1.238383	0.1	-0.018656
1.240050	0.1	-0.023484
1.241717	0.1	-0.027418
1.243383	0.1	-0.029385
1.245050	0.1	-0.029325
1.246717	0.1	-0.028014
1.248383	0.1	-0.026822
1.250050	0.1	-0.027120
1.251717	0.1	-0.028610
1.253383	0.1	-0.028789
1.255050	0.1	-0.025392
1.256717	0.1	-0.019848
1.258383	0.1	-0.015259
1.260050	0.1	-0.013292
1.261717	0.1	-0.013351
1.263383	0.1	-0.013888
1.265050	0.1	-0.013888
1.266717	0.1	-0.013232
1.268383	0.1	-0.013351
1.270050	0.1	-0.015557
1.271717	0.1	-0.020087
1.273383	0.1	-0.025749
1.275050	0.1	-0.031531
1.276717	0.1	-0.036657
1.278383	0.1	-0.039756
1.280050	0.1	-0.039935
1.281717	0.1	-0.037372
1.283383	0.1	-0.032783
1.285050	0.1	-0.027359
1.286717	0.1	-0.022769
1.288383	0.1	-0.019908
1.290050	0.1	-0.019193
1.291717	0.1	-0.020206
1.293383	0.1	-0.020921
1.295050	0.1	-0.019968
1.296717	0.1	-0.018775
1.298383	0.1	-0.018895
1.300050	0.1	-0.019908
1.301717	0.1	-0.020564
1.303383	0.1	-0.020385
1.305050	0.1	-0.019312
1.306717	0.1	-0.017524
1.308383	0.1	-0.015616
1.310050	0.1	-0.013292
1.311717	0.1	-0.009239
1.313383	0.1	-0.003517
1.315050	0.1	0.001609
1.316717	0.1	0.003695
1.318383	0.1	0.003219
1.320050	0.1	0.002682
1.321717	0.1	0.003636
1.323383	0.1	0.006735
1.325050	0.1	0.013292
1.326717	0.1	0.024021
1.328383	0.1	0.038624
1.330050	0.1	0.055850
1.331717	0.1	0.074029
1.333383	0.1	0.091016
1.335050	0.1	0.105262
1.336717	0.1	0.116408
1.338383	0.1	0.126183
1.340050	0.1	0.136912
1.341717	0.1	0.148058
1.343383	0.1	0.155568
1.345050	0.1	0.156820
1.346717	0.1	0.153780
1.348383	0.1	0.149786
1.350050	0.1	0.145793
1.351717	0.1	0.141442
1.353383	0.1	0.136256
1.355050	0.1	0.128806
1.356717	0.1	0.117540
1.358383	0.1	0.102699
1.360050	0.1	0.085950
1.361717	0.1	0.068486
1.363383	0.1	0.050724
1.365050	0.1	0.033498
1.366717	0.1	0.018716
1.368383	0.1	0.008821
1.370050	0.1	0.004292
1.371717	0.1	0.002205
1.373383	0.1	-0.000715
1.375050	0.1	-0.006139
1.376717	0.1	-0.013292
1.378383	0.1	-0.020623
1.380050	0.1	-0.026166
1.381717	0.1	-0.028968
1.383383	0.1	-0.029564
1.385050	0.1	-0.028610
1.386717	0.1	-0.026405
1.388383	0.1	-0.023425
1.390050	0.1	-0.020802
1.391717	0.1	-0.020146
1.393383	0.1	-0.022948
1.395050	0.1	-0.029624
1.396717	0.1	-0.038445
1.398383	0.1	-0.046849
1.400050	0.1	-0.052631
1.401717	0.1	-0.055015
1.403383	0.1	-0.054955
1.405050	0.1	-0.054121
1.406717	0.1	-0.053704
1.408383	0.1	-0.054300
1.410050	0.1	-0.056088
1.411717	0.1	-0.059426
1.413383	0.1	-0.063598
1.415050	0.1	-0.066519
1.416717	0.1	-0.066400
1.418383	0.1	-0.063598
1.420050	0.1	-0.060081
1.421717	0.1	-0.057518
1.423383	0.1	-0.055671
1.425050	0.1	-0.052214
1.426717	0.1	-0.045002
1.428383	0.1	-0.033915
1.430050	0.1	-0.020564
1.431717	0.1	-0.006974
1.433383	0.1	0.005424
1.435050	0.1	0.015795
1.436717	0.1	0.024021
1.438383	0.1	0.030696
1.440050	0.1	0.037849
1.441717	0.1	0.047863
1.443383	0.1	0.060618
1.445050	0.1	0.073671
1.446717	0.1	0.084519
1.448383	0.1	0.092328
1.450050	0.1	0.097394
1.451717	0.1	0.101864
1.453383	0.1	0.107229
1.455050	0.1	0.113130
1.456717	0.1	0.117958
1.458383	0.1	0.121534
1.460050	0.1	0.124693
1.461717	0.1	0.128090
1.463383	0.1	0.131786
1.465050	0.1	0.135720
1.466717	0.1	0.140011
1.468383	0.1	0.144124
1.470050	0.1	0.146389
1.471717	0.1	0.145435
1.473383	0.1	0.141799
1.475050	0.1	0.137329
1.476717	0.1	0.132859
1.478383	0.1	0.128984
1.480050	0.1	0.127077
1.481717	0.1	0.127912
1.483383	0.1	0.131190
1.485050	0.1	0.136733
1.486717	0.1	0.144839
1.488383	0.1	0.154495
1.490050	0.1	0.163853
1.491717	0.1	0.171602
1.493383	0.1	0.177085
1.495050	0.1	0.179648
1.496717	0.1	0.179231
1.498383	0.1	0.177085
1.500050	0.1	0.174999
1.501717	0.1	0.174403
1.503383	0.1	0.176251
1.505050	0.1	0.179887
1.506717	0.1	0.184357
1.508383	0.1	0.189543
1.510050	0.1	0.196278
1.511717	0.1	0.203848
1.513383	0.1	0.210166
1.515050	0.1	0.214875
1.516717	0.1	0.220180
1.518383	0.1	0.227988
1.520050	0.1	0.237525
1.521717	0.1	0.245750
1.523383	0.1	0.250340
1.525050	0.1	0.252187
1.526717	0.1	0.254452
1.528383	0.1	0.260055
1.530050	0.1	0.269711
1.531717	0.1	0.282586
1.533383	0.1	0.297725
1.535050	0.1	0.314832
1.536717	0.1	0.332713
1.538383	0.1	0.349104
1.540050	0.1	0.362158
1.541717	0.1	0.372112
1.543383	0.1	0.379145
1.545050	0.1	0.382900
1.546717	0.1	0.383556
1.548383	0.1	0.382841
1.550050	0.1	0.382602
1.551717	0.1	0.383377
1.553383	0.1	0.385284
1.555050	0.1	0.389040
1.556717	0.1	0.395119
1.558383	0.1	0.402451
1.560050	0.1	0.410914
1.561717	0.1	0.421345
1.563383	0.1	0.434220
1.565050	0.1	0.448763
1.566717	0.1	0.464737
1.568383	0.1	0.483573
1.570050	0.1	0.506520
1.571717	0.1	0.533342
1.573383	0.1	0.562906
1.575050	0.1	0.594735
1.576717	0.1	0.628293
1.578383	0.1	0.662863
1.580050	0.1	0.698268
1.581717	0.1	0.734270
1.583383	0.1	0.769258
1.585050	0.1	0.801623
1.586717	0.1	0.831425
1.588383	0.1	0.859261
1.590050	0.1	0.885248
1.591717	0.1	0.908494
1.593383	0.1	0.927806
1.595050	0.1	0.942230
1.596717	0.1	0.952363
1.598383	0.1	0.960648
1.600050	0.1	0.971019
1.601717	0.1	0.988066
1.603383	0.1	1.018584
1.605050	0.1	1.070976
1.606717	0.1	1.154840
1.608383	0.1	1.280904
1.610050	0.1	1.460135
1.611717	0.1	1.701236
1.613383	0.1	2.006889
1.615050	0.1	2.371490
1.616717	0.1	2.782524
1.618383	0.1	3.223956
1.620050	0.1	3.679157
1.621717	0.1	4.132629
1.623383	0.1	4.571677
1.625050	0.1	4.987657
1.626717	0.1	5.375982
1.628383	0.1	5.733729
1.630050	0.1	6.058991
1.631717	0.1	6.351054
1.633383	0.1	6.612122
1.635050	0.1	6.846607
1.636717	0.1	7.058382
1.638383	0.1	7.249117
1.640050	0.1	7.417381
1.641717	0.1	7.560909
1.643383	0.1	7.678211
1.645050	0.1	7.768453
1.646717	0.1	7.831634
1.648383	0.1	7.867158
1.650050	0.1	7.874609
1.651717	0.1	7.854522
1.653383	0.1	7.809163
1.655050	0.1	7.741631
1.656717	0.1	7.654548
1.658383	0.1	7.549346
1.660050	0.1	7.428706
1.661717	0.1	7.296861
1.663383	0.1	7.157684
1.665050	0.1	7.013679
1.666717	0.1	6.865800
1.668383	0.1	6.714166
1.670050	0.1	6.558359
1.671717	0.1	6.398321
1.673383	0.1	6.234229
1.675050	0.1	6.066561
1.676717	0.1	5.895436
1.678383	0.1	5.721689
1.680050	0.1	5.547226
1.681717	0.1	5.373121
1.683383	0.1	5.199135
1.685050	0.1	5.023599
1.686717	0.1	4.845321
1.688383	0.1	4.664123
1.690050	0.1	4.481435
1.691717	0.1	4.299999
1.693383	0.1	4.121661
1.695050	0.1	3.946424
1.696717	0.1	3.773988
1.698383	0.1	3.605187
1.700050	0.1	3.440917
1.701717	0.1	3.280878
1.703383	0.1	3.123284
1.705050	0.1	2.966643
1.706717	0.1	2.810121
1.708383	0.1	2.654016
1.710050	0.1	2.499879
1.711717	0.1	2.350390
1.713383	0.1	2.207637
1.715050	0.1	2.071619
1.716717	0.1	1.941443
1.718383	0.1	1.817405
1.720050	0.1	1.700342
1.721717	0.1	1.589775
1.723383	0.1	1.484692
1.725050	0.1	1.383901
1.726717	0.1	1.285911
1.728383	0.1	1.189590
1.730050	0.1	1.096010
1.731717	0.1	1.007676
1.733383	0.1	0.925958
1.735050	0.1	0.849307
1.736717	0.1	0.776053
1.738383	0.1	0.706613
1.740050	0.1	0.642479
1.741717	0.1	0.584185
1.743383	0.1	0.531495
1.745050	0.1	0.484407
1.746717	0.1	0.441849
1.748383	0.1	0.401020
1.750050	0.1	0.359476
1.751717	0.1	0.317156
1.753383	0.1	0.275970
1.755050	0.1	0.237584
1.756717	0.1	0.203192
1.758383	0.1	0.173271
1.760050	0.1	0.147164
1.761717	0.1	0.123382
1.763383	0.1	0.100970
1.765050	0.1	0.080049
1.766717	0.1	0.060678
1.768383	0.1	0.042558
1.770050	0.1	0.025213
1.771717	0.1	0.008464
1.773383	0.1	-0.008225
1.775050	0.1	-0.025213
1.776717	0.1	-0.042200
1.778383	0.1	-0.057876
1.780050	0.1	-0.071764
1.781717	0.1	-0.085473
1.783383	0.1	-0.100851
1.785050	0.1	-0.117660
1.786717	0.1	-0.133038
1.788383	0.1	-0.144303
1.790050	0.1	-0.150979
1.791717	0.1	-0.153542
1.793383	0.1	-0.153244
1.795050	0.1	-0.151694
1.796717	0.1	-0.151217
1.798383	0.1	-0.153959
1.800050	0.1	-0.160754
1.801717	0.1	-0.170469
1.803383	0.1	-0.180602
1.805050	0.1	-0.188053
1.806717	0.1	-0.191391
1.808383	0.1	-0.192106
1.810050	0.1	-0.193775
1.811717	0.1	-0.198364
1.813383	0.1	-0.204265
1.815050	0.1	-0.208914
1.816717	0.1	-0.212133
1.818383	0.1	-0.215232
1.820050	0.1	-0.218511
1.821717	0.1	-0.220954
1.823383	0.1	-0.221074
1.825050	0.1	-0.217974
1.826717	0.1	-0.211954
1.828383	0.1	-0.204086
1.830050	0.1	-0.197351
1.831717	0.1	-0.195563
1.833383	0.1	-0.199676
1.835050	0.1	-0.206053
1.836717	0.1	-0.210166
1.838383	0.1	-0.210643
1.840050	0.1	-0.208080
1.841717	0.1	-0.204086
1.843383	0.1	-0.199854
1.845050	0.1	-0.195920
1.846717	0.1	-0.191391
1.848383	0.1	-0.184536
1.850050	0.1	-0.174403
1.851717	0.1	-0.162542
1.853383	0.1	-0.151515
1.855050	0.1	-0.141978
1.856717	0.1	-0.131309
1.858383	0.1	-0.115931
1.860050	0.1	-0.094295
1.861717	0.1	-0.068426
1.863383	0.1	-0.041425
1.865050	0.1	-0.015259
1.866717	0.1	0.009954
1.868383	0.1	0.035346
1.870050	0.1	0.063062
1.871717	0.1	0.095606
1.873383	0.1	0.134647
1.875050	0.1	0.180483
1.876717	0.1	0.231266
1.878383	0.1	0.283420
1.880050	0.1	0.333309
1.881717	0.1	0.379086
1.883383	0.1	0.420749
1.885050	0.1	0.459671
1.886717	0.1	0.497699
1.888383	0.1	0.536323
1.890050	0.1	0.574648
1.891717	0.1	0.609398
1.893383	0.1	0.638545
1.895050	0.1	0.663042
1.896717	0.1	0.683367
1.898383	0.1	0.698447
1.900050	0.1	0.708163
1.901717	0.1	0.714064
1.903383	0.1	0.717223
1.905050	0.1	0.715911
1.906717	0.1	0.707746
1.908383	0.1	0.691950
1.910050	0.1	0.669718
1.911717	0.1	0.643551
1.913383	0.1	0.617266
1.915050	0.1	0.593424
1.916717	0.1	0.571251
1.918383	0.1	0.547826
1.920050	0.1	0.520647
1.921717	0.1	0.489652
1.923383	0.1	0.456572
1.925050	0.1	0.423610
1.926717	0.1	0.391722
1.928383	0.1	0.360370
1.930050	0.1	0.329018
1.931717	0.1	0.298381
1.933383	0.1	0.269651
1.935050	0.1	0.243008
1.936717	0.1	0.217319
1.938383	0.1	0.192404
1.940050	0.1	0.169635
1.941717	0.1	0.149906
1.943383	0.1	0.133157
1.945050	0.1	0.119150
1.946717	0.1	0.108063
1.948383	0.1	0.098646
1.950050	0.1	0.088096
1.951717	0.1	0.075221
1.953383	0.1	0.062048
1.955050	0.1	0.052035
1.956717	0.1	0.047505
1.958383	0.1	0.049412
1.960050	0.1	0.056386
1.961717	0.1	0.064313
1.963383	0.1	0.069201
1.965050	0.1	0.070155
1.966717	0.1	0.068069
1.968383	0.1	0.063956
1.970050	0.1	0.058830
1.971717	0.1	0.054300
1.973383	0.1	0.051141
1.975050	0.1	0.048637
1.976717	0.1	0.045657
1.978383	0.1	0.041485
1.980050	0.1	0.036120
1.981717	0.1	0.030637
1.983383	0.1	0.026107
1.985050	0.1	0.022352
1.986717	0.1	0.018656
1.988383	0.1	0.014722
1.990050	0.1	0.010610
1.991717	0.1	0.006378
1.993383	0.1	0.001550
1.995050	0.1	-0.005245
1.996717	0.1	-0.014067
1.998383	0.1	-0.023723
2.000050	0.1	-0.033140
2.001717	0.1	-0.042796
2.003383	0.1	-0.052810
2.005050	0.1	-0.062168
2.006717	0.1	-0.069857
2.008383	0.1	-0.075459
2.010050	0.1	-0.079095
2.011717	0.1	-0.080585
2.013383	0.1	-0.080347
2.015050	0.1	-0.080585
2.016717	0.1	-0.083625
2.018383	0.1	-0.089586
2.020050	0.1	-0.095904
2.021717	0.1	-0.100434
2.023383	0.1	-0.102341
2.025050	0.1	-0.102103
2.026717	0.1	-0.100374
2.028383	0.1	-0.097573
2.030050	0.1	-0.094950
2.031717	0.1	-0.095010
2.033383	0.1	-0.099301
2.035050	0.1	-0.107348
2.036717	0.1	-0.117481
2.038383	0.1	-0.127554
2.040050	0.1	-0.135303
2.041717	0.1	-0.139534
2.043383	0.1	-0.140488
2.045050	0.1	-0.140250
2.046717	0.1	-0.140965
2.048383	0.1	-0.143409
2.050050	0.1	-0.146985
2.051717	0.1	-0.150085
2.053383	0.1	-0.150681
2.055050	0.1	-0.147879
2.056717	0.1	-0.143528
2.058383	0.1	-0.141442
2.060050	0.1	-0.144303
2.061717	0.1	-0.151038
2.063383	0.1	-0.158072
2.065050	0.1	-0.163198
2.066717	0.1	-0.166833
2.068383	0.1	-0.170052
2.070050	0.1	-0.172377
2.071717	0.1	-0.172138
2.073383	0.1	-0.169277
2.075050	0.1	-0.166357
2.076717	0.1	-0.166178
2.078383	0.1	-0.168741
2.080050	0.1	-0.172317
2.081717	0.1	-0.176549
2.083383	0.1	-0.182092
2.085050	0.1	-0.187933
2.086717	0.1	-0.191569
2.088383	0.1	-0.192106
2.090050	0.1	-0.191271
2.091717	0.1	-0.191450
2.093383	0.1	-0.193954
2.095050	0.1	-0.197709
2.096717	0.1	-0.200510
2.098383	0.1	-0.200331
2.100050	0.1	-0.196040
2.101717	0.1	-0.188530
2.103383	0.1	-0.180662
2.105050	0.1	-0.175953
2.106717	0.1	-0.175416
2.108383	0.1	-0.176728
2.110050	0.1	-0.176966
2.111717	0.1	-0.175297
2.113383	0.1	-0.173986
2.115050	0.1	-0.175357
2.116717	0.1	-0.178993
2.118383	0.1	-0.181973
2.120050	0.1	-0.183404
2.121717	0.1	-0.185728
2.123383	0.1	-0.189424
2.125050	0.1	-0.191271
2.126717	0.1	-0.188649
2.128383	0.1	-0.182867
2.130050	0.1	-0.176609
2.131717	0.1	-0.171125
2.133383	0.1	-0.166714
2.135050	0.1	-0.163317
2.136717	0.1	-0.160873
2.138383	0.1	-0.158668
2.140050	0.1	-0.155807
2.141717	0.1	-0.152051
2.143383	0.1	-0.147581
2.145050	0.1	-0.142336
2.146717	0.1	-0.136197
2.148383	0.1	-0.129521
2.150050	0.1	-0.123143
2.151717	0.1	-0.118077
2.153383	0.1	-0.114799
2.155050	0.1	-0.112712
2.156717	0.1	-0.110865
2.158383	0.1	-0.109613
2.160050	0.1	-0.110030
2.161717	0.1	-0.111640
2.163383	0.1	-0.113070
2.165050	0.1	-0.113189
2.166717	0.1	-0.111401
2.168383	0.1	-0.107110
2.170050	0.1	-0.100136
2.171717	0.1	-0.091195
2.173383	0.1	-0.081778
2.175050	0.1	-0.074506
2.176717	0.1	-0.071049
2.178383	0.1	-0.071168
2.180050	0.1	-0.072718
2.181717	0.1	-0.072598
2.183383	0.1	-0.068247
2.185050	0.1	-0.059783
2.186717	0.1	-0.049949
2.188383	0.1	-0.042081
2.190050	0.1	-0.038326
2.191717	0.1	-0.039101
2.193383	0.1	-0.043392
2.195050	0.1	-0.049293
2.196717	0.1	-0.053585
2.198383	0.1	-0.053048
2.200050	0.1	-0.047147
2.201717	0.1	-0.038922
2.203383	0.1	-0.031948
2.205050	0.1	-0.028014
2.206717	0.1	-0.026464
2.208383	0.1	-0.025630
2.210050	0.1	-0.024080
2.211717	0.1	-0.021160
2.213383	0.1	-0.017047
2.215050	0.1	-0.012875
2.216717	0.1	-0.009477
2.218383	0.1	-0.007391
2.220050	0.1	-0.006974
2.221717	0.1	-0.007451
2.223383	0.1	-0.006795
2.225050	0.1	-0.003636
2.226717	0.1	0.001132
2.228383	0.1	0.004828
2.230050	0.1	0.006139
2.231717	0.1	0.006378
2.233383	0.1	0.006914
2.235050	0.1	0.007868
2.236717	0.1	0.008523
2.238383	0.1	0.009120
2.240050	0.1	0.010431
2.241717	0.1	0.013351
2.243383	0.1	0.017881
2.245050	0.1	0.022411
2.246717	0.1	0.025332
2.248383	0.1	0.026286
2.250050	0.1	0.025868
2.251717	0.1	0.025809
2.253383	0.1	0.028014
2.255050	0.1	0.033021
2.256717	0.1	0.039935
2.258383	0.1	0.048041
2.260050	0.1	0.056446
2.261717	0.1	0.063241
2.263383	0.1	0.065267
2.265050	0.1	0.060320
2.266717	0.1	0.049472
2.268383	0.1	0.036836
2.270050	0.1	0.026822
2.271717	0.1	0.021517
2.273383	0.1	0.020206
2.275050	0.1	0.021040
2.276717	0.1	0.022948
2.278383	0.1	0.025868
2.280050	0.1	0.029147
2.281717	0.1	0.030935
2.283383	0.1	0.029922
2.285050	0.1	0.027180
2.286717	0.1	0.025153
2.288383	0.1	0.024438
2.290050	0.1	0.023544
2.291717	0.1	0.022292
2.293383	0.1	0.022888
2.295050	0.1	0.026405
2.296717	0.1	0.030637
2.298383	0.1	0.033021
2.300050	0.1	0.032842
2.301717	0.1	0.031710
2.303383	0.1	0.030279
2.305050	0.1	0.028431
2.306717	0.1	0.026643
2.308383	0.1	0.027001
2.310050	0.1	0.030220
2.311717	0.1	0.034332
2.313383	0.1	0.036895
2.315050	0.1	0.037551
2.316717	0.1	0.037909
2.318383	0.1	0.039279
2.320050	0.1	0.041008
2.321717	0.1	0.040829
2.323383	0.1	0.038147
2.325050	0.1	0.033915
2.326717	0.1	0.029743
2.328383	0.1	0.026941
2.330050	0.1	0.026107
2.331717	0.1	0.026524
2.333383	0.1	0.027359
2.335050	0.1	0.028849
2.336717	0.1	0.032127
2.338383	0.1	0.037551
2.340050	0.1	0.043452
2.341717	0.1	0.047803
2.343383	0.1	0.050545
2.345050	0.1	0.053167
2.346717	0.1	0.055850
2.348383	0.1	0.056207
2.350050	0.1	0.052094
2.351717	0.1	0.044107
2.353383	0.1	0.035465
2.355050	0.1	0.028253
2.356717	0.1	0.022352
2.358383	0.1	0.017405
2.360050	0.1	0.014663
2.361717	0.1	0.015497
2.363383	0.1	0.018239
2.365050	0.1	0.019848
2.366717	0.1	0.018835
2.368383	0.1	0.017226
2.370050	0.1	0.017822
2.371717	0.1	0.021517
2.373383	0.1	0.026286
2.375050	0.1	0.029564
2.376717	0.1	0.030696
2.378383	0.1	0.030458
2.380050	0.1	0.028908
2.381717	0.1	0.025511
2.383383	0.1	0.020504
2.385050	0.1	0.015378
2.386717	0.1	0.010908
2.388383	0.1	0.006378
2.390050	0.1	0.001550
2.391717	0.1	-0.002444
2.393383	0.1	-0.004232
2.395050	0.1	-0.003338
2.396717	0.1	-0.000775
2.398383	0.1	0.001788
2.400050	0.1	0.003040
2.401717	0.1	0.003099
2.403383	0.1	0.003040
2.405050	0.1	0.003397
2.406717	0.1	0.003278
2.408383	0.1	0.002205
2.410050	0.1	0.000596
2.411717	0.1	-0.001907
2.413383	0.1	-0.007033
2.415050	0.1	-0.015378
2.416717	0.1	-0.025153
2.418383	0.1	-0.033379
2.420050	0.1	-0.037491
2.421717	0.1	-0.036180
2.423383	0.1	-0.030279
2.425050	0.1	-0.023484
2.426717	0.1	-0.019729
2.428383	0.1	-0.019968
2.430050	0.1	-0.023067
2.431717	0.1	-0.029147
2.433383	0.1	-0.039041
2.435050	0.1	-0.050604
2.436717	0.1	-0.058770
2.438383	0.1	-0.059307
2.440050	0.1	-0.052631
2.441717	0.1	-0.043154
2.443383	0.1	-0.035346
2.445050	0.1	-0.031590
2.446717	0.1	-0.032604
2.448383	0.1	-0.037432
2.450050	0.1	-0.042200
2.451717	0.1	-0.042915
2.453383	0.1	-0.039637
2.455050	0.1	-0.036180
2.456717	0.1	-0.035763
2.458383	0.1	-0.037909
2.460050	0.1	-0.040233
2.461717	0.1	-0.041246
2.463383	0.1	-0.041366
2.465050	0.1	-0.041842
2.466717	0.1	-0.042915
2.468383	0.1	-0.043333
2.470050	0.1	-0.042319
2.471717	0.1	-0.040233
2.473383	0.1	-0.038564
2.475050	0.1	-0.039518
2.476717	0.1	-0.044346
2.478383	0.1	-0.052094
2.480050	0.1	-0.059545
2.481717	0.1	-0.063419
2.483383	0.1	-0.063598
2.485050	0.1	-0.062466
2.486717	0.1	-0.061810
2.488383	0.1	-0.061810
2.490050	0.1	-0.063121
2.491717	0.1	-0.066876
2.493383	0.1	-0.072420
2.495050	0.1	-0.076473
2.496717	0.1	-0.076175
2.498383	0.1	-0.072122
2.500050	0.1	-0.067472
2.501717	0.1	-0.064552
2.503383	0.1	-0.064194
2.505050	0.1	-0.066042
2.506717	0.1	-0.068605
2.508383	0.1	-0.069559
2.510050	0.1	-0.067174
2.511717	0.1	-0.061750
2.513383	0.1	-0.055015
2.515050	0.1	-0.048518
2.516717	0.1	-0.043213
2.518383	0.1	-0.040531
2.520050	0.1	-0.041842
2.521717	0.1	-0.046313
2.523383	0.1	-0.050783
2.525050	0.1	-0.051737
2.526717	0.1	-0.049114
2.528383	0.1	-0.047088
2.530050	0.1	-0.049829
2.531717	0.1	-0.057220
2.533383	0.1	-0.066161
2.535050	0.1	-0.074267
2.536717	0.1	-0.080585
2.538383	0.1	-0.083983
2.540050	0.1	-0.083029
2.541717	0.1	-0.078261
2.543383	0.1	-0.072837
2.545050	0.1	-0.070035
2.546717	0.1	-0.069201
2.548383	0.1	-0.066996
2.550050	0.1	-0.061631
2.551717	0.1	-0.054717
2.553383	0.1	-0.048578
2.555050	0.1	-0.044823
2.556717	0.1	-0.043929
2.558383	0.1	-0.045896
2.560050	0.1	-0.050545
2.561717	0.1	-0.056565
2.563383	0.1	-0.061691
2.565050	0.1	-0.064611
2.566717	0.1	-0.065327
2.568383	0.1	-0.064790
2.570050	0.1	-0.064135
2.571717	0.1	-0.064433
2.573383	0.1	-0.065923
2.575050	0.1	-0.067711
2.576717	0.1	-0.068843
2.578383	0.1	-0.069559
2.580050	0.1	-0.070095
2.581717	0.1	-0.070095
2.583383	0.1	-0.068545
2.585050	0.1	-0.064492
2.586717	0.1	-0.058174
2.588383	0.1	-0.050902
2.590050	0.1	-0.044525
2.591717	0.1	-0.040770
2.593383	0.1	-0.040710
2.595050	0.1	-0.043750
2.596717	0.1	-0.048220
2.598383	0.1	-0.052750
2.600050	0.1	-0.056863
2.601717	0.1	-0.059903
2.603383	0.1	-0.061095
2.605050	0.1	-0.060380
2.606717	0.1	-0.059009
2.608383	0.1	-0.058174
2.610050	0.1	-0.057876
2.611717	0.1	-0.057638
2.613383	0.1	-0.057459
2.615050	0.1	-0.057459
2.616717	0.1	-0.057399
2.618383	0.1	-0.057220
2.620050	0.1	-0.056803
2.621717	0.1	-0.054836
2.623383	0.1	-0.051141
2.625050	0.1	-0.047266
2.626717	0.1	-0.045180
2.628383	0.1	-0.044882
2.630050	0.1	-0.044644
2.631717	0.1	-0.042915
2.633383	0.1	-0.039756
2.635050	0.1	-0.036299
2.636717	0.1	-0.034273
2.638383	0.1	-0.035763
2.640050	0.1	-0.041127
2.641717	0.1	-0.047207
2.643383	0.1	-0.049829
2.645050	0.1	-0.048339
2.646717	0.1	-0.046074
2.648383	0.1	-0.046134
2.650050	0.1	-0.047863
2.651717	0.1	-0.049233
2.653383	0.1	-0.049889
2.655050	0.1	-0.050604
2.656717	0.1	-0.051379
2.658383	0.1	-0.051975
2.660050	0.1	-0.053525
2.661717	0.1	-0.056744
2.663383	0.1	-0.060737
2.665050	0.1	-0.064015
2.666717	0.1	-0.065744
2.668383	0.1	-0.065923
2.670050	0.1	-0.064909
2.671717	0.1	-0.062883
2.673383	0.1	-0.060022
2.675050	0.1	-0.056386
2.676717	0.1	-0.051856
2.678383	0.1	-0.046730
2.680050	0.1	-0.041962
2.681717	0.1	-0.037611
2.683383	0.1	-0.033736
2.685050	0.1	-0.031412
2.686717	0.1	-0.031352
2.688383	0.1	-0.032723
2.690050	0.1	-0.033259
2.691717	0.1	-0.031769
2.693383	0.1	-0.028610
2.695050	0.1	-0.024915
2.696717	0.1	-0.022113
2.698383	0.1	-0.020921
2.700050	0.1	-0.021458
2.701717	0.1	-0.023544
2.703383	0.1	-0.025749
2.705050	0.1	-0.027001
2.706717	0.1	-0.027776
2.708383	0.1	-0.029325
2.710050	0.1	-0.031948
2.711717	0.1	-0.034809
2.713383	0.1	-0.036538
2.715050	0.1	-0.036299
2.716717	0.1	-0.034750
2.718383	0.1	-0.033855
2.720050	0.1	-0.034928
2.721717	0.1	-0.036180
2.723383	0.1	-0.034153
2.725050	0.1	-0.028431
2.726717	0.1	-0.022173
2.728383	0.1	-0.017881
2.730050	0.1	-0.015557
2.731717	0.1	-0.014484
2.733383	0.1	-0.015199
2.735050	0.1	-0.017583
2.736717	0.1	-0.020087
2.738383	0.1	-0.021577
2.740050	0.1	-0.023186
2.741717	0.1	-0.026166
2.743383	0.1	-0.029147
2.745050	0.1	-0.029504
2.746717	0.1	-0.025928
2.748383	0.1	-0.019431
2.750050	0.1	-0.012040
2.751717	0.1	-0.006020
2.753383	0.1	-0.003040
2.755050	0.1	-0.003994
2.756717	0.1	-0.008583
2.758383	0.1	-0.014663
2.760050	0.1	-0.019133
2.761717	0.1	-0.020087
2.763383	0.1	-0.018299
2.765050	0.1	-0.016153
2.766717	0.1	-0.015020
2.768383	0.1	-0.015318
2.770050	0.1	-0.016749
2.771717	0.1	-0.018597
2.773383	0.1	-0.019312
2.775050	0.1	-0.017643
2.776717	0.1	-0.014246
2.778383	0.1	-0.010610
2.780050	0.1	-0.007629
2.781717	0.1	-0.005543
2.783383	0.1	-0.004053
2.785050	0.1	-0.003099
2.786717	0.1	-0.003755
2.788383	0.1	-0.006735
2.790050	0.1	-0.011086
2.791717	0.1	-0.015616
2.793383	0.1	-0.019610
2.795050	0.1	-0.022352
2.796717	0.1	-0.023305
2.798383	0.1	-0.022531
2.800050	0.1	-0.020623
2.801717	0.1	-0.018120
2.803383	0.1	-0.015497
2.805050	0.1	-0.013113
2.806717	0.1	-0.010729
2.808383	0.1	-0.008345
2.810050	0.1	-0.007093
2.811717	0.1	-0.007570
2.813383	0.1	-0.008702
2.815050	0.1	-0.009120
2.816717	0.1	-0.008523
2.818383	0.1	-0.007331
2.820050	0.1	-0.006199
2.821717	0.1	-0.005186
2.823383	0.1	-0.004530
2.825050	0.1	-0.005186
2.826717	0.1	-0.008762
2.828383	0.1	-0.014901
2.830050	0.1	-0.019968
2.831717	0.1	-0.021279
2.833383	0.1	-0.020146
2.835050	0.1	-0.018835
2.836717	0.1	-0.017107
2.838383	0.1	-0.013530
2.840050	0.1	-0.008047
2.841717	0.1	-0.002325
2.843383	0.1	0.001371
2.845050	0.1	0.002742
2.846717	0.1	0.003338
2.848383	0.1	0.004351
2.850050	0.1	0.005007
2.851717	0.1	0.004530
2.853383	0.1	0.003397
2.855050	0.1	0.002384
2.856717	0.1	0.001311
2.858383	0.1	-0.001431
2.860050	0.1	-0.006378
2.861717	0.1	-0.010610
2.863383	0.1	-0.010967
2.865050	0.1	-0.007808
2.866717	0.1	-0.003338
2.868383	0.1	0.000656
2.870050	0.1	0.003874
2.871717	0.1	0.006795
2.873383	0.1	0.009835
2.875050	0.1	0.013173
2.876717	0.1	0.016451
2.878383	0.1	0.018358
2.880050	0.1	0.017226
2.881717	0.1	0.013113
2.883383	0.1	0.008225
2.885050	0.1	0.004947
2.886717	0.1	0.003815
2.888383	0.1	0.004351
2.890050	0.1	0.006914
2.891717	0.1	0.012040
2.893383	0.1	0.018001
2.895050	0.1	0.021756
2.896717	0.1	0.021875
2.898383	0.1	0.019372
2.900050	0.1	0.015795
2.901717	0.1	0.011683
2.903383	0.1	0.006795
2.905050	0.1	0.001609
2.906717	0.1	-0.002623
2.908383	0.1	-0.005662
2.910050	0.1	-0.008345
2.911717	0.1	-0.010490
2.913383	0.1	-0.010967
2.915050	0.1	-0.009537
2.916717	0.1	-0.008225
2.918383	0.1	-0.007868
2.920050	0.1	-0.006914
2.921717	0.1	-0.003874
2.923383	0.1	-0.000238
2.925050	0.1	0.002027
2.926717	0.1	0.003159
2.928383	0.1	0.004888
2.930050	0.1	0.006914
2.931717	0.1	0.007153
2.933383	0.1	0.004768
2.935050	0.1	0.001073
2.936717	0.1	-0.002503
2.938383	0.1	-0.006080
2.940050	0.1	-0.009179
2.941717	0.1	-0.009537
2.943383	0.1	-0.005543
2.945050	0.1	0.001669
2.946717	0.1	0.009477
2.948383	0.1	0.015140
2.950050	0.1	0.016928
2.951717	0.1	0.014663
2.953383	0.1	0.010431
2.955050	0.1	0.006914
2.956717	0.1	0.005066
2.958383	0.1	0.004292
2.960050	0.1	0.005245
2.961717	0.1	0.009120
2.963383	0.1	0.014544
2.965050	0.1	0.018060
2.966717	0.1	0.018060
2.968383	0.1	0.015616
2.970050	0.1	0.011563
2.971717	0.1	0.005603
2.973383	0.1	-0.001192
2.975050	0.1	-0.007153
2.976717	0.1	-0.011384
2.978383	0.1	-0.013947
2.980050	0.1	-0.014603
2.981717	0.1	-0.012755
2.983383	0.1	-0.008225
2.985050	0.1	-0.002384
2.986717	0.1	0.002205
2.988383	0.1	0.004292
2.990050	0.1	0.005007
2.991717	0.1	0.006080
2.993383	0.1	0.007570
2.995050	0.1	0.008643
2.996717	0.1	0.009537
2.998383	0.1	0.010014
3.000050	0.1	0.008345
3.001717	0.1	0.003695
3.003383	0.1	-0.001848
3.005050	0.1	-0.005424
3.006717	0.1	-0.006735
3.008383	0.1	-0.006735
3.010050	0.1	-0.006557
3.011717	0.1	-0.007570
3.013383	0.1	-0.010550
3.015050	0.1	-0.014067
3.016717	0.1	-0.016212
3.018383	0.1	-0.016332
3.020050	0.1	-0.015795
3.021717	0.1	-0.016034
3.023383	0.1	-0.016630
3.025050	0.1	-0.016153
3.026717	0.1	-0.014603
3.028383	0.1	-0.012755
3.030050	0.1	-0.010490
3.031717	0.1	-0.007451
3.033383	0.1	-0.004590
3.035050	0.1	-0.002921
3.036717	0.1	-0.001431
3.038383	0.1	0.000596
3.040050	0.1	0.002027
3.041717	0.1	0.001490
3.043383	0.1	-0.001073
3.045050	0.1	-0.005126
3.046717	0.1	-0.009477
3.048383	0.1	-0.012040
3.050050	0.1	-0.011683
3.051717	0.1	-0.009596
3.053383	0.1	-0.007629
3.055050	0.1	-0.006557
3.056717	0.1	-0.006497
3.058383	0.1	-0.008106
3.060050	0.1	-0.011265
3.061717	0.1	-0.013709
3.063383	0.1	-0.012577
3.065050	0.1	-0.007451
3.066717	0.1	-0.000656
3.068383	0.1	0.004470
3.070050	0.1	0.005722
3.071717	0.1	0.002146
3.073383	0.1	-0.005126
3.075050	0.1	-0.012517
3.076717	0.1	-0.016809
3.078383	0.1	-0.017226
3.080050	0.1	-0.014186
3.081717	0.1	-0.008702
3.083383	0.1	-0.002086
3.085050	0.1	0.003934
3.086717	0.1	0.008404
3.088383	0.1	0.011981
3.090050	0.1	0.016332
3.091717	0.1	0.021100
3.093383	0.1	0.023901
3.095050	0.1	0.022531
3.096717	0.1	0.017703
3.098383	0.1	0.011265
3.100050	0.1	0.004351
3.101717	0.1	-0.002921
3.103383	0.1	-0.010729
3.105050	0.1	-0.019133
3.106717	0.1	-0.027716
3.108383	0.1	-0.035405
3.110050	0.1	-0.039995
3.111717	0.1	-0.038564
3.113383	0.1	-0.031292
3.115050	0.1	-0.021636
3.116717	0.1	-0.012815
3.118383	0.1	-0.005841
3.120050	0.1	-0.001132
3.121717	0.1	0.000596
3.123383	0.1	-0.001013
3.125050	0.1	-0.005364
3.126717	0.1	-0.010550
3.128383	0.1	-0.014067
3.130050	0.1	-0.013530
3.131717	0.1	-0.008404
3.133383	0.1	-0.000417
3.135050	0.1	0.007272
3.136717	0.1	0.012100
3.138383	0.1	0.013113
3.140050	0.1	0.010788
3.141717	0.1	0.005782
3.143383	0.1	-0.001371
3.145050	0.1	-0.009656
3.146717	0.1	-0.017583
3.148383	0.1	-0.023186
3.150050	0.1	-0.024855
3.151717	0.1	-0.022471
3.153383	0.1	-0.018537
3.155050	0.1	-0.017285
3.156717	0.1	-0.020385
3.158383	0.1	-0.024617
3.160050	0.1	-0.025570
3.161717	0.1	-0.022709
3.163383	0.1	-0.017941
3.165050	0.1	-0.012457
3.166717	0.1	-0.006199
3.168383	0.1	-0.000060
3.170050	0.1	0.003576
3.171717	0.1	0.002861
3.173383	0.1	-0.001729
3.175050	0.1	-0.007689
3.176717	0.1	-0.012159
3.178383	0.1	-0.013530
3.180050	0.1	-0.010848
3.181717	0.1	-0.004053
3.183383	0.1	0.004828
3.185050	0.1	0.011742
3.186717	0.1	0.013232
3.188383	0.1	0.009537
3.190050	0.1	0.003815
3.191717	0.1	-0.000417
3.193383	0.1	-0.002563
3.195050	0.1	-0.004649
3.196717	0.1	-0.007629
3.198383	0.1	-0.009477
3.200050	0.1	-0.008345
3.201717	0.1	-0.006080
3.203383	0.1	-0.006199
3.205050	0.1	-0.009656
3.206717	0.1	-0.014126
3.208383	0.1	-0.017285
3.210050	0.1	-0.018120
3.211717	0.1	-0.016272
3.213383	0.1	-0.012338
3.215050	0.1	-0.008345
3.216717	0.1	-0.006437
3.218383	0.1	-0.007093
3.220050	0.1	-0.008285
3.221717	0.1	-0.007451
3.223383	0.1	-0.004530
3.225050	0.1	-0.001729
3.226717	0.1	-0.000417
3.228383	0.1	0.000298
3.230050	0.1	0.002205
3.231717	0.1	0.004828
3.233383	0.1	0.004947
3.235050	0.1	0.000775
3.236717	0.1	-0.005662
3.238383	0.1	-0.010610
3.240050	0.1	-0.012934
3.241717	0.1	-0.014484
3.243383	0.1	-0.017047
3.245050	0.1	-0.019550
3.246717	0.1	-0.020325
3.248383	0.1	-0.020206
3.250050	0.1	-0.022113
3.251717	0.1	-0.027776
3.253383	0.1	-0.035107
3.255050	0.1	-0.039935
3.256717	0.1	-0.039756
3.258383	0.1	-0.035048
3.260050	0.1	-0.027895
3.261717	0.1	-0.020683
3.263383	0.1	-0.015259
3.265050	0.1	-0.012994
3.266717	0.1	-0.014186
3.268383	0.1	-0.017762
3.270050	0.1	-0.021756
3.271717	0.1	-0.024676
3.273383	0.1	-0.025868
3.275050	0.1	-0.025511
3.276717	0.1	-0.024974
3.278383	0.1	-0.025392
3.280050	0.1	-0.026941
3.281717	0.1	-0.028908
3.283383	0.1	-0.030041
3.285050	0.1	-0.029743
3.286717	0.1	-0.028908
3.288383	0.1	-0.028729
3.290050	0.1	-0.029385
3.291717	0.1	-0.030875
3.293383	0.1	-0.032544
3.295050	0.1	-0.033081
3.296717	0.1	-0.031948
3.298383	0.1	-0.029683
3.300050	0.1	-0.027537
3.301717	0.1	-0.026703
3.303383	0.1	-0.026703
3.305050	0.1	-0.025988
3.306717	0.1	-0.024080
3.308383	0.1	-0.022411
3.310050	0.1	-0.021815
3.311717	0.1	-0.021517
3.313383	0.1	-0.020266
3.315050	0.1	-0.018477
3.316717	0.1	-0.017345
3.318383	0.1	-0.017107
3.320050	0.1	-0.017643
3.321717	0.1	-0.018895
3.323383	0.1	-0.021100
3.325050	0.1	-0.023663
3.326717	0.1	-0.024676
3.328383	0.1	-0.022233
3.330050	0.1	-0.017047
3.331717	0.1	-0.012338
3.333383	0.1	-0.010550
3.335050	0.1	-0.011623
3.336717	0.1	-0.014722
3.338383	0.1	-0.019193
3.340050	0.1	-0.023961
3.341717	0.1	-0.027299
3.343383	0.1	-0.028193
3.345050	0.1	-0.027776
3.346717	0.1	-0.027418
3.348383	0.1	-0.026941
3.350050	0.1	-0.025392
3.351717	0.1	-0.022829
3.353383	0.1	-0.020623
3.355050	0.1	-0.019491
3.356717	0.1	-0.018895
3.358383	0.1	-0.017822
3.360050	0.1	-0.016689
3.361717	0.1	-0.016451
3.363383	0.1	-0.017405
3.365050	0.1	-0.019372
3.366717	0.1	-0.021756
3.368383	0.1	-0.023663
3.370050	0.1	-0.024855
3.371717	0.1	-0.025034
3.373383	0.1	-0.024319
3.375050	0.1	-0.022769
3.376717	0.1	-0.020921
3.378383	0.1	-0.019312
3.380050	0.1	-0.018001
3.381717	0.1	-0.016093
3.383383	0.1	-0.012517
3.385050	0.1	-0.007808
3.386717	0.1	-0.004590
3.388383	0.1	-0.005126
3.390050	0.1	-0.008643
3.391717	0.1	-0.012398
3.393383	0.1	-0.014722
3.395050	0.1	-0.015974
3.396717	0.1	-0.016928
3.398383	0.1	-0.018120
3.400050	0.1	-0.019908
3.401717	0.1	-0.022173
3.403383	0.1	-0.024140
3.405050	0.1	-0.024557
3.406717	0.1	-0.023007
3.408383	0.1	-0.019610
3.410050	0.1	-0.015795
3.411717	0.1	-0.014484
3.413383	0.1	-0.018001
3.415050	0.1	-0.024557
3.416717	0.1	-0.029385
3.418383	0.1	-0.029624
3.420050	0.1	-0.026226
3.421717	0.1	-0.022173
3.423383	0.1	-0.019431
3.425050	0.1	-0.018299
3.426717	0.1	-0.018001
3.428383	0.1	-0.017762
3.430050	0.1	-0.016928
3.431717	0.1	-0.016212
3.433383	0.1	-0.016689
3.435050	0.1	-0.019014
3.436717	0.1	-0.022233
3.438383	0.1	-0.024378
3.440050	0.1	-0.023782
3.441717	0.1	-0.020325
3.443383	0.1	-0.014842
3.445050	0.1	-0.008345
3.446717	0.1	-0.002205
3.448383	0.1	0.001788
3.450050	0.1	0.002265
3.451717	0.1	-0.000119
3.453383	0.1	-0.002921
3.455050	0.1	-0.003994
3.456717	0.1	-0.003755
3.458383	0.1	-0.004053
3.460050	0.1	-0.005424
3.461717	0.1	-0.006914
3.463383	0.1	-0.007808
3.465050	0.1	-0.009835
3.466717	0.1	-0.014603
3.468383	0.1	-0.021338
3.470050	0.1	-0.027120
3.471717	0.1	-0.029981
3.473383	0.1	-0.030816
3.475050	0.1	-0.031590
3.476717	0.1	-0.032663
3.478383	0.1	-0.032604
3.480050	0.1	-0.029683
3.481717	0.1	-0.022233
3.483383	0.1	-0.010431
3.485050	0.1	0.003636
3.486717	0.1	0.017703
3.488383	0.1	0.031352
3.490050	0.1	0.045240
3.491717	0.1	0.061154
3.493383	0.1	0.081778
3.495050	0.1	0.108242
3.496717	0.1	0.138462
3.498383	0.1	0.168264
3.500050	0.1	0.193894
3.501717	0.1	0.214279
3.503383	0.1	0.230670
3.505050	0.1	0.244856
3.506717	0.1	0.258327
3.508383	0.1	0.271976
3.510050	0.1	0.285029
3.511717	0.1	0.295460
3.513383	0.1	0.301659
3.515050	0.1	0.303268
3.516717	0.1	0.300527
3.518383	0.1	0.293851
3.520050	0.1	0.283241
3.521717	0.1	0.269294
3.523383	0.1	0.253856
3.525050	0.1	0.238955
3.526717	0.1	0.225663
3.528383	0.1	0.214458
3.530050	0.1	0.204325
3.531717	0.1	0.193298
3.533383	0.1	0.180781
3.535050	0.1	0.168383
3.536717	0.1	0.157952
3.538383	0.1	0.149727
3.540050	0.1	0.142634
3.541717	0.1	0.135124
3.543383	0.1	0.125349
3.545050	0.1	0.112772
3.546717	0.1	0.099123
3.548383	0.1	0.087738
3.550050	0.1	0.082076
3.551717	0.1	0.083208
3.553383	0.1	0.088751
3.555050	0.1	0.095248
3.556717	0.1	0.100791
3.558383	0.1	0.105083
3.560050	0.1	0.108063
3.561717	0.1	0.109315
3.563383	0.1	0.108123
3.565050	0.1	0.104785
3.566717	0.1	0.100493
3.568383	0.1	0.096023
3.570050	0.1	0.091255
3.571717	0.1	0.086963
3.573383	0.1	0.084341
3.575050	0.1	0.083625
3.576717	0.1	0.083268
3.578383	0.1	0.081360
3.580050	0.1	0.077188
3.581717	0.1	0.070930
3.583383	0.1	0.062644
3.585050	0.1	0.053763
3.586717	0.1	0.047505
3.588383	0.1	0.045419
3.590050	0.1	0.046134
3.591717	0.1	0.047565
3.593383	0.1	0.049114
3.595050	0.1	0.050545
3.596717	0.1	0.051856
3.598383	0.1	0.052810
3.600050	0.1	0.053465
3.601717	0.1	0.054002
3.603383	0.1	0.054777
3.605050	0.1	0.056088
3.606717	0.1	0.058115
3.608383	0.1	0.059724
3.610050	0.1	0.058949
3.611717	0.1	0.054419
3.613383	0.1	0.046849
3.615050	0.1	0.038028
3.616717	0.1	0.029743
3.618383	0.1	0.024438
3.620050	0.1	0.024199
3.621717	0.1	0.028193
3.623383	0.1	0.033796
3.625050	0.1	0.039220
3.626717	0.1	0.044107
3.628383	0.1	0.047922
3.630050	0.1	0.050128
3.631717	0.1	0.051260
3.633383	0.1	0.051856
3.635050	0.1	0.051200
3.636717	0.1	0.048220
3.638383	0.1	0.043452
3.640050	0.1	0.038922
3.641717	0.1	0.035465
3.643383	0.1	0.032187
3.645050	0.1	0.027657
3.646717	0.1	0.023127
3.648383	0.1	0.022173
3.650050	0.1	0.026643
3.651717	0.1	0.033915
3.653383	0.1	0.039816
3.655050	0.1	0.042379
3.656717	0.1	0.042737
3.658383	0.1	0.042737
3.660050	0.1	0.042915
3.661717	0.1	0.043154
3.663383	0.1	0.043631
3.665050	0.1	0.044107
3.666717	0.1	0.042796
3.668383	0.1	0.038803
3.670050	0.1	0.033438
3.671717	0.1	0.029027
3.673383	0.1	0.027061
3.675050	0.1	0.027597
3.676717	0.1	0.029922
3.678383	0.1	0.033736
3.680050	0.1	0.038207
3.681717	0.1	0.041723
3.683383	0.1	0.042737
3.685050	0.1	0.041604
3.686717	0.1	0.040531
3.688383	0.1	0.040710
3.690050	0.1	0.040770
3.691717	0.1	0.039101
3.693383	0.1	0.035822
3.695050	0.1	0.032365
3.696717	0.1	0.029802
3.698383	0.1	0.028551
3.700050	0.1	0.028729
3.701717	0.1	0.029206
3.703383	0.1	0.028074
3.705050	0.1	0.025332
3.706717	0.1	0.023305
3.708383	0.1	0.023246
3.710050	0.1	0.023842
3.711717	0.1	0.023723
3.713383	0.1	0.022709
3.715050	0.1	0.021875
3.716717	0.1	0.021935
3.718383	0.1	0.022471
3.720050	0.1	0.022531
3.721717	0.1	0.021994
3.723383	0.1	0.021517
3.725050	0.1	0.021636
3.726717	0.1	0.023186
3.728383	0.1	0.026822
3.730050	0.1	0.031710
3.731717	0.1	0.034988
3.733383	0.1	0.034690
3.735050	0.1	0.032604
3.736717	0.1	0.031650
3.738383	0.1	0.032425
3.740050	0.1	0.033855
3.741717	0.1	0.034690
3.743383	0.1	0.034332
3.745050	0.1	0.033021
3.746717	0.1	0.031531
3.748383	0.1	0.030458
3.750050	0.1	0.030518
3.751717	0.1	0.031948
3.753383	0.1	0.034511
3.755050	0.1	0.037670
3.756717	0.1	0.040889
3.758383	0.1	0.043273
3.760050	0.1	0.043929
3.761717	0.1	0.042140
3.763383	0.1	0.037849
3.765050	0.1	0.032723
3.766717	0.1	0.029385
3.768383	0.1	0.029087
3.770050	0.1	0.031233
3.771717	0.1	0.034928
3.773383	0.1	0.038803
3.775050	0.1	0.041008
3.776717	0.1	0.040770
3.778383	0.1	0.038505
3.780050	0.1	0.035584
3.781717	0.1	0.033021
3.783383	0.1	0.030875
3.785050	0.1	0.028908
3.786717	0.1	0.027597
3.788383	0.1	0.027478
3.790050	0.1	0.028551
3.791717	0.1	0.029683
3.793383	0.1	0.030637
3.795050	0.1	0.032306
3.796717	0.1	0.035465
3.798383	0.1	0.039816
3.800050	0.1	0.043452
3.801717	0.1	0.043750
3.803383	0.1	0.039697
3.805050	0.1	0.032783
3.806717	0.1	0.025630
3.808383	0.1	0.020385
3.810050	0.1	0.018060
3.811717	0.1	0.017822
3.813383	0.1	0.018656
3.815050	0.1	0.019848
3.816717	0.1	0.021100
3.818383	0.1	0.022769
3.820050	0.1	0.026226
3.821717	0.1	0.031531
3.823383	0.1	0.036538
3.825050	0.1	0.039220
3.826717	0.1	0.038087
3.828383	0.1	0.032663
3.830050	0.1	0.024140
3.831717	0.1	0.015676
3.833383	0.1	0.010371
3.835050	0.1	0.008941
3.836717	0.1	0.009716
3.838383	0.1	0.011086
3.840050	0.1	0.013411
3.841717	0.1	0.018120
3.843383	0.1	0.024796
3.845050	0.1	0.030935
3.846717	0.1	0.033796
3.848383	0.1	0.033796
3.850050	0.1	0.033677
3.851717	0.1	0.035226
3.853383	0.1	0.037551
3.855050	0.1	0.038505
3.856717	0.1	0.037253
3.858383	0.1	0.034750
3.860050	0.1	0.032604
3.861717	0.1	0.032067
3.863383	0.1	0.033021
3.865050	0.1	0.034273
3.866717	0.1	0.034153
3.868383	0.1	0.031888
3.870050	0.1	0.027895
3.871717	0.1	0.023901
3.873383	0.1	0.021636
3.875050	0.1	0.021458
3.876717	0.1	0.022650
3.878383	0.1	0.024199
3.880050	0.1	0.025094
3.881717	0.1	0.024676
3.883383	0.1	0.022709
3.885050	0.1	0.020564
3.886717	0.1	0.020325
3.888383	0.1	0.023127
3.890050	0.1	0.027537
3.891717	0.1	0.030994
3.893383	0.1	0.031769
3.895050	0.1	0.030339
3.896717	0.1	0.028670
3.898383	0.1	0.028908
3.900050	0.1	0.031590
3.901717	0.1	0.035286
3.903383	0.1	0.037789
3.905050	0.1	0.037909
3.906717	0.1	0.035703
3.908383	0.1	0.031888
3.910050	0.1	0.028789
3.911717	0.1	0.029087
3.913383	0.1	0.032365
3.915050	0.1	0.035822
3.916717	0.1	0.036538
3.918383	0.1	0.033438
3.920050	0.1	0.026941
3.921717	0.1	0.018597
3.923383	0.1	0.010610
3.925050	0.1	0.005543
3.926717	0.1	0.005543
3.928383	0.1	0.010610
3.930050	0.1	0.017941
3.931717	0.1	0.023782
3.933383	0.1	0.026643
3.935050	0.1	0.027597
3.936717	0.1	0.027776
3.938383	0.1	0.026762
3.940050	0.1	0.024617
3.941717	0.1	0.022948
3.943383	0.1	0.023007
3.945050	0.1	0.024438
3.946717	0.1	0.025809
3.948383	0.1	0.025809
3.950050	0.1	0.023961
3.951717	0.1	0.021279
3.953383	0.1	0.019670
3.955050	0.1	0.020921
3.956717	0.1	0.025570
3.958383	0.1	0.033021
3.960050	0.1	0.041604
3.961717	0.1	0.048399
3.963383	0.1	0.050724
3.965050	0.1	0.048637
3.966717	0.1	0.044167
3.968383	0.1	0.039041
3.970050	0.1	0.034273
3.971717	0.1	0.031054
3.973383	0.1	0.030041
3.975050	0.1	0.030696
3.976717	0.1	0.031054
3.978383	0.1	0.029743
3.980050	0.1	0.027180
3.981717	0.1	0.023961
3.983383	0.1	0.020444
3.985050	0.1	0.017464
3.986717	0.1	0.016630
3.988383	0.1	0.018835
3.990050	0.1	0.022471
3.991717	0.1	0.023961
3.993383	0.1	0.021458
3.995050	0.1	0.017107
3.996717	0.1	0.014603
3.998383	0.1	0.014603
4.000050	0.1	0.014663
4.001717	0.1	0.013471
4.003383	0.1	0.011981
4.005050	0.1	0.011086
4.006717	0.1	0.010550
4.008383	0.1	0.009716
4.010050	0.1	0.009060
4.011717	0.1	0.009418
4.013383	0.1	0.011206
4.015050	0.1	0.013530
4.016717	0.1	0.014305
4.018383	0.1	0.012934
4.020050	0.1	0.011027
4.021717	0.1	0.010669
4.023383	0.1	0.012398
4.025050	0.1	0.015616
4.026717	0.1	0.019670
4.028383	0.1	0.024140
4.030050	0.1	0.027895
4.031717	0.1	0.028789
4.033383	0.1	0.025153
4.035050	0.1	0.017226
4.036717	0.1	0.007153
4.038383	0.1	-0.002325
4.040050	0.1	-0.008821
4.041717	0.1	-0.011504
4.043383	0.1	-0.010967
4.045050	0.1	-0.008166
4.046717	0.1	-0.003159
4.048383	0.1	0.003874
4.050050	0.1	0.011921
4.051717	0.1	0.019491
4.053383	0.1	0.025690
4.055050	0.1	0.030100
4.056717	0.1	0.032246
4.058383	0.1	0.031173
4.060050	0.1	0.026286
4.061717	0.1	0.018716
4.063383	0.1	0.011504
4.065050	0.1	0.006855
4.066717	0.1	0.005662
4.068383	0.1	0.007331
4.070050	0.1	0.009775
4.071717	0.1	0.010908
4.073383	0.1	0.011265
4.075050	0.1	0.013709
4.076717	0.1	0.019372
4.078383	0.1	0.026286
4.080050	0.1	0.031292
4.081717	0.1	0.032723
4.083383	0.1	0.030696
4.085050	0.1	0.026286
4.086717	0.1	0.021458
4.088383	0.1	0.018418
4.090050	0.1	0.017464
4.091717	0.1	0.017166
4.093383	0.1	0.015557
4.095050	0.1	0.012457
4.096717	0.1	0.008762
4.098383	0.1	0.005782
4.100050	0.1	0.004947
4.101717	0.1	0.006616
4.103383	0.1	0.009239
4.105050	0.1	0.010431
4.106717	0.1	0.009596
4.108383	0.1	0.008643
4.110050	0.1	0.010788
4.111717	0.1	0.016391
4.113383	0.1	0.022471
4.115050	0.1	0.025213
4.116717	0.1	0.023007
4.118383	0.1	0.016570
4.120050	0.1	0.008404
4.121717	0.1	0.001788
4.123383	0.1	-0.001907
4.125050	0.1	-0.003099
4.126717	0.1	-0.002384
4.128383	0.1	0.000656
4.130050	0.1	0.005424
4.131717	0.1	0.010431
4.133383	0.1	0.014424
4.135050	0.1	0.016749
4.136717	0.1	0.016987
4.138383	0.1	0.014424
4.140050	0.1	0.009596
4.141717	0.1	0.004649
4.143383	0.1	0.001550
4.145050	0.1	0.000834
4.146717	0.1	0.002861
4.148383	0.1	0.007391
4.150050	0.1	0.012755
4.151717	0.1	0.016630
4.153383	0.1	0.018477
4.155050	0.1	0.019610
4.156717	0.1	0.021398
4.158383	0.1	0.023484
4.160050	0.1	0.024319
4.161717	0.1	0.022888
4.163383	0.1	0.020325
4.165050	0.1	0.018418
4.166717	0.1	0.017464
4.168383	0.1	0.015616
4.170050	0.1	0.011444
4.171717	0.1	0.005305
4.173383	0.1	-0.000358
4.175050	0.1	-0.002861
4.176717	0.1	-0.000834
4.178383	0.1	0.004768
4.180050	0.1	0.010610
4.181717	0.1	0.014305
4.183383	0.1	0.016093
4.185050	0.1	0.017107
4.186717	0.1	0.017285
4.188383	0.1	0.015736
4.190050	0.1	0.013232
4.191717	0.1	0.012279
4.193383	0.1	0.014544
4.195050	0.1	0.018895
4.196717	0.1	0.022829
4.198383	0.1	0.023782
4.200050	0.1	0.021160
4.201717	0.1	0.015318
4.203383	0.1	0.006974
4.205050	0.1	-0.001967
4.206717	0.1	-0.009000
4.208383	0.1	-0.012159
4.210050	0.1	-0.010550
4.211717	0.1	-0.004888
4.213383	0.1	0.003397
4.215050	0.1	0.012934
4.216717	0.1	0.022411
4.218383	0.1	0.030458
4.220050	0.1	0.036418
4.221717	0.1	0.040114
4.223383	0.1	0.041425
4.225050	0.1	0.040591
4.226717	0.1	0.038385
4.228383	0.1	0.035644
4.230050	0.1	0.032604
4.231717	0.1	0.028729
4.233383	0.1	0.024080
4.235050	0.1	0.019491
4.236717	0.1	0.016153
4.238383	0.1	0.014424
4.240050	0.1	0.014365
4.241717	0.1	0.014901
4.243383	0.1	0.014007
4.245050	0.1	0.009894
4.246717	0.1	0.003457
4.248383	0.1	-0.001907
4.250050	0.1	-0.004232
4.251717	0.1	-0.004232
4.253383	0.1	-0.003040
4.255050	0.1	-0.001371
4.256717	0.1	-0.000536
4.258383	0.1	-0.001192
4.260050	0.1	-0.001490
4.261717	0.1	0.000894
4.263383	0.1	0.005960
4.265050	0.1	0.011504
4.266717	0.1	0.015736
4.268383	0.1	0.018239
4.270050	0.1	0.019729
4.271717	0.1	0.020742
4.273383	0.1	0.020623
4.275050	0.1	0.018716
4.276717	0.1	0.016034
4.278383	0.1	0.014186
4.280050	0.1	0.014424
4.281717	0.1	0.016570
4.283383	0.1	0.019193
4.285050	0.1	0.020921
4.286717	0.1	0.021458
4.288383	0.1	0.021636
4.290050	0.1	0.022054
4.291717	0.1	0.022352
4.293383	0.1	0.021994
4.295050	0.1	0.020921
4.296717	0.1	0.019133
4.298383	0.1	0.016212
4.300050	0.1	0.012815
4.301717	0.1	0.010192
4.303383	0.1	0.009120
4.305050	0.1	0.009298
4.306717	0.1	0.010431
4.308383	0.1	0.011921
4.310050	0.1	0.012875
4.311717	0.1	0.012815
4.313383	0.1	0.012457
4.315050	0.1	0.011444
4.316717	0.1	0.008285
4.318383	0.1	0.002980
4.320050	0.1	-0.002205
4.321717	0.1	-0.005066
4.323383	0.1	-0.005484
4.325050	0.1	-0.004888
4.326717	0.1	-0.004292
4.328383	0.1	-0.003397
4.330050	0.1	-0.001073
4.331717	0.1	0.003338
4.333383	0.1	0.009060
4.335050	0.1	0.014961
4.336717	0.1	0.019968
4.338383	0.1	0.023127
4.340050	0.1	0.024259
4.341717	0.1	0.024915
4.343383	0.1	0.026643
4.345050	0.1	0.029922
4.346717	0.1	0.033915
4.348383	0.1	0.037134
4.350050	0.1	0.039160
4.351717	0.1	0.039697
4.353383	0.1	0.037909
4.355050	0.1	0.033259
4.356717	0.1	0.026822
4.358383	0.1	0.020981
4.360050	0.1	0.018060
4.361717	0.1	0.018418
4.363383	0.1	0.020146
4.365050	0.1	0.021100
4.366717	0.1	0.021696
4.368383	0.1	0.023544
4.370050	0.1	0.026345
4.371717	0.1	0.028014
4.373383	0.1	0.026941
4.375050	0.1	0.024319
4.376717	0.1	0.023127
4.378383	0.1	0.024438
4.380050	0.1	0.025690
4.381717	0.1	0.024080
4.383383	0.1	0.020146
4.385050	0.1	0.016570
4.386717	0.1	0.014842
4.388383	0.1	0.014126
4.390050	0.1	0.012815
4.391717	0.1	0.010729
4.393383	0.1	0.008941
4.395050	0.1	0.008941
4.396717	0.1	0.011444
4.398383	0.1	0.015557
4.400050	0.1	0.019252
4.401717	0.1	0.021815
4.403383	0.1	0.023663
4.405050	0.1	0.024259
4.406717	0.1	0.022233
4.408383	0.1	0.017583
4.410050	0.1	0.011802
4.411717	0.1	0.006795
4.413383	0.1	0.002801
4.415050	0.1	-0.001073
4.416717	0.1	-0.003517
4.418383	0.1	-0.002205
4.420050	0.1	0.003278
4.421717	0.1	0.010729
4.423383	0.1	0.018060
4.425050	0.1	0.024438
4.426717	0.1	0.029325
4.428383	0.1	0.032306
4.430050	0.1	0.033557
4.431717	0.1	0.032842
4.433383	0.1	0.029504
4.435050	0.1	0.023723
4.436717	0.1	0.016570
4.438383	0.1	0.010788
4.440050	0.1	0.009298
4.441717	0.1	0.012875
4.443383	0.1	0.018835
4.445050	0.1	0.023007
4.446717	0.1	0.023246
4.448383	0.1	0.020564
4.450050	0.1	0.017941
4.451717	0.1	0.017464
4.453383	0.1	0.018775
4.455050	0.1	0.019193
4.456717	0.1	0.016809
4.458383	0.1	0.012696
4.460050	0.1	0.010312
4.461717	0.1	0.011623
4.463383	0.1	0.015795
4.465050	0.1	0.020206
4.466717	0.1	0.022769
4.468383	0.1	0.022769
4.470050	0.1	0.020862
4.471717	0.1	0.017941
4.473383	0.1	0.014961
4.475050	0.1	0.012398
4.476717	0.1	0.010669
4.478383	0.1	0.010788
4.480050	0.1	0.013232
4.481717	0.1	0.017285
4.483383	0.1	0.021338
4.485050	0.1	0.023842
4.486717	0.1	0.023782
4.488383	0.1	0.021160
4.490050	0.1	0.016689
4.491717	0.1	0.011325
4.493383	0.1	0.006080
4.495050	0.1	0.001669
4.496717	0.1	-0.001788
4.498383	0.1	-0.005543
4.500050	0.1	-0.009537
4.501717	0.1	-0.011861
4.503383	0.1	-0.011444
4.505050	0.1	-0.009894
4.506717	0.1	-0.008166
4.508383	0.1	-0.004590
4.510050	0.1	0.001907
4.511717	0.1	0.008523
4.513383	0.1	0.010788
4.515050	0.1	0.006855
4.516717	0.1	-0.000656
4.518383	0.1	-0.007272
4.520050	0.1	-0.010669
4.521717	0.1	-0.012219
4.523383	0.1	-0.013471
4.525050	0.1	-0.014126
4.526717	0.1	-0.012457
4.528383	0.1	-0.007510
4.530050	0.1	-0.000298
4.531717	0.1	0.006735
4.533383	0.1	0.011206
4.535050	0.1	0.012577
4.536717	0.1	0.011802
4.538383	0.1	0.010908
4.540050	0.1	0.011504
4.541717	0.1	0.013709
4.543383	0.1	0.016391
4.545050	0.1	0.017643
4.546717	0.1	0.015557
4.548383	0.1	0.010431
4.550050	0.1	0.005066
4.551717	0.1	0.002861
4.553383	0.1	0.005126
4.555050	0.1	0.010133
4.556717	0.1	0.015080
4.558383	0.1	0.017941
4.560050	0.1	0.019491
4.561717	0.1	0.021636
4.563383	0.1	0.024140
4.565050	0.1	0.024676
4.566717	0.1	0.022173
4.568383	0.1	0.018895
4.570050	0.1	0.018239
4.571717	0.1	0.021160
4.573383	0.1	0.025868
4.575050	0.1	0.030696
4.576717	0.1	0.034690
4.578383	0.1	0.037551
4.580050	0.1	0.038624
4.581717	0.1	0.036895
4.583383	0.1	0.031590
4.585050	0.1	0.023842
4.586717	0.1	0.016093
4.588383	0.1	0.011384
4.590050	0.1	0.011742
4.591717	0.1	0.017345
4.593383	0.1	0.025630
4.595050	0.1	0.033021
4.596717	0.1	0.037253
4.598383	0.1	0.038326
4.600050	0.1	0.037551
4.601717	0.1	0.036418
4.603383	0.1	0.035703
4.605050	0.1	0.036001
4.606717	0.1	0.036955
4.608383	0.1	0.036418
4.610050	0.1	0.032604
4.611717	0.1	0.026524
4.613383	0.1	0.020683
4.615050	0.1	0.015676
4.616717	0.1	0.010610
4.618383	0.1	0.005722
4.620050	0.1	0.002682
4.621717	0.1	0.002980
4.623383	0.1	0.006914
4.625050	0.1	0.013113
4.626717	0.1	0.020623
4.628383	0.1	0.028908
4.630050	0.1	0.037491
4.631717	0.1	0.045180
4.633383	0.1	0.050783
4.635050	0.1	0.052989
4.636717	0.1	0.050783
4.638383	0.1	0.043988
4.640050	0.1	0.033915
4.641717	0.1	0.023067
4.643383	0.1	0.014544
4.645050	0.1	0.010490
4.646717	0.1	0.011921
4.648383	0.1	0.018954
4.650050	0.1	0.029624
4.651717	0.1	0.040352
4.653383	0.1	0.047326
4.655050	0.1	0.047743
4.656717	0.1	0.041842
4.658383	0.1	0.032723
4.660050	0.1	0.024438
4.661717	0.1	0.019252
4.663383	0.1	0.016451
4.665050	0.1	0.013649
4.666717	0.1	0.009775
4.668383	0.1	0.006437
4.670050	0.1	0.006080
4.671717	0.1	0.009894
4.673383	0.1	0.017047
4.675050	0.1	0.025392
4.676717	0.1	0.032306
4.678383	0.1	0.035644
4.680050	0.1	0.034988
4.681717	0.1	0.031233
4.683383	0.1	0.026584
4.685050	0.1	0.023603
4.686717	0.1	0.023127
4.688383	0.1	0.023663
4.690050	0.1	0.024498
4.691717	0.1	0.026464
4.693383	0.1	0.029087
4.695050	0.1	0.030518
4.696717	0.1	0.029802
4.698383	0.1	0.027955
4.700050	0.1	0.027061
4.701717	0.1	0.028849
4.703383	0.1	0.033200
4.705050	0.1	0.037193
4.706717	0.1	0.037491
4.708383	0.1	0.033259
4.710050	0.1	0.027061
4.711717	0.1	0.022769
4.713383	0.1	0.022471
4.715050	0.1	0.025034
4.716717	0.1	0.027835
4.718383	0.1	0.029027
4.720050	0.1	0.028431
4.721717	0.1	0.026822
4.723383	0.1	0.025094
4.725050	0.1	0.024676
4.726717	0.1	0.025988
4.728383	0.1	0.027239
4.730050	0.1	0.026941
4.731717	0.1	0.026643
4.733383	0.1	0.029147
4.735050	0.1	0.035763
4.736717	0.1	0.045478
4.738383	0.1	0.054955
4.740050	0.1	0.060439
4.741717	0.1	0.059843
4.743383	0.1	0.054359
4.745050	0.1	0.047743
4.746717	0.1	0.042856
4.748383	0.1	0.039399
4.750050	0.1	0.035942
4.751717	0.1	0.032365
4.753383	0.1	0.030518
4.755050	0.1	0.031888
4.756717	0.1	0.035346
4.758383	0.1	0.038147
4.760050	0.1	0.038028
4.761717	0.1	0.035167
4.763383	0.1	0.031412
4.765050	0.1	0.028491
4.766717	0.1	0.027359
4.768383	0.1	0.028908
4.770050	0.1	0.033855
4.771717	0.1	0.041127
4.773383	0.1	0.047684
4.775050	0.1	0.050783
4.776717	0.1	0.049949
4.778383	0.1	0.046909
4.780050	0.1	0.043333
4.781717	0.1	0.039577
4.783383	0.1	0.036001
4.785050	0.1	0.033975
4.786717	0.1	0.034630
4.788383	0.1	0.036895
4.790050	0.1	0.037849
4.791717	0.1	0.035584
4.793383	0.1	0.031054
4.795050	0.1	0.027597
4.796717	0.1	0.028074
4.798383	0.1	0.032723
4.800050	0.1	0.039041
4.801717	0.1	0.043988
4.803383	0.1	0.046492
4.805050	0.1	0.047505
4.806717	0.1	0.047684
4.808383	0.1	0.046611
4.810050	0.1	0.043333
4.811717	0.1	0.037909
4.813383	0.1	0.032425
4.815050	0.1	0.030160
4.816717	0.1	0.032783
4.818383	0.1	0.038981
4.820050	0.1	0.045419
4.821717	0.1	0.048995
4.823383	0.1	0.048637
4.825050	0.1	0.044942
4.826717	0.1	0.039160
4.828383	0.1	0.031710
4.830050	0.1	0.023246
4.831717	0.1	0.015974
4.833383	0.1	0.013053
4.835050	0.1	0.015497
4.836717	0.1	0.021040
4.838383	0.1	0.026107
4.840050	0.1	0.029266
4.841717	0.1	0.031710
4.843383	0.1	0.035644
4.845050	0.1	0.041544
4.846717	0.1	0.047863
4.848383	0.1	0.052154
4.850050	0.1	0.053465
4.851717	0.1	0.052810
4.853383	0.1	0.051916
4.855050	0.1	0.051379
4.856717	0.1	0.050426
4.858383	0.1	0.047207
4.860050	0.1	0.040948
4.861717	0.1	0.033379
4.863383	0.1	0.027835
4.865050	0.1	0.026405
4.866717	0.1	0.028968
4.868383	0.1	0.034034
4.870050	0.1	0.039637
4.871717	0.1	0.043988
4.873383	0.1	0.046968
4.875050	0.1	0.049055
4.876717	0.1	0.050068
4.878383	0.1	0.049114
4.880050	0.1	0.046432
4.881717	0.1	0.043631
4.883383	0.1	0.042260
4.885050	0.1	0.042260
4.886717	0.1	0.042617
4.888383	0.1	0.043392
4.890050	0.1	0.046074
4.891717	0.1	0.051081
4.893383	0.1	0.056565
4.895050	0.1	0.060201
4.896717	0.1	0.060916
4.898383	0.1	0.059307
4.900050	0.1	0.057101
4.901717	0.1	0.055730
4.903383	0.1	0.055373
4.905050	0.1	0.056088
4.906717	0.1	0.057518
4.908383	0.1	0.058532
4.910050	0.1	0.058115
4.911717	0.1	0.056148
4.913383	0.1	0.052691
4.915050	0.1	0.047386
4.916717	0.1	0.040770
4.918383	0.1	0.034869
4.920050	0.1	0.032246
4.921717	0.1	0.034213
4.923383	0.1	0.040829
4.925050	0.1	0.049829
4.926717	0.1	0.057161
4.928383	0.1	0.059128
4.930050	0.1	0.055730
4.931717	0.1	0.050306
4.933383	0.1	0.046015
4.935050	0.1	0.043690
4.936717	0.1	0.042021
4.938383	0.1	0.040233
4.940050	0.1	0.039637
4.941717	0.1	0.041425
4.943383	0.1	0.043929
4.945050	0.1	0.044525
4.946717	0.1	0.042796
4.948383	0.1	0.040233
4.950050	0.1	0.037670
4.951717	0.1	0.035584
4.953383	0.1	0.035405
4.955050	0.1	0.038385
4.956717	0.1	0.044048
4.958383	0.1	0.050306
4.960050	0.1	0.055015
4.961717	0.1	0.057578
4.963383	0.1	0.058949
4.965050	0.1	0.059307
4.966717	0.1	0.057578
4.968383	0.1	0.053883
4.970050	0.1	0.050604
4.971717	0.1	0.049531
4.973383	0.1	0.050485
4.975050	0.1	0.052631
4.976717	0.1	0.055552
4.978383	0.1	0.058770
4.980050	0.1	0.060737
4.981717	0.1	0.059783
4.983383	0.1	0.055194
4.985050	0.1	0.048995
4.986717	0.1	0.043929
4.988383	0.1	0.041246
4.990050	0.1	0.040412
4.991717	0.1	0.041723
4.993383	0.1	0.045598
4.995050	0.1	0.050485
4.996717	0.1	0.053883
4.998383	0.1	0.055134
5.000050	0.1	0.056148
5.001717	0.1	0.059307
5.003383	0.1	0.064671
5.005050	0.1	0.069797
5.006717	0.1	0.072122
5.008383	0.1	0.071168
5.010050	0.1	0.068367
5.011717	0.1	0.065029
5.013383	0.1	0.061810
5.015050	0.1	0.059485
5.016717	0.1	0.058591
5.018383	0.1	0.059545
5.020050	0.1	0.062883
5.021717	0.1	0.067770
5.023383	0.1	0.070870
5.025050	0.1	0.068843
5.026717	0.1	0.062168
5.028383	0.1	0.054717
5.030050	0.1	0.050008
5.031717	0.1	0.048816
5.033383	0.1	0.049472
5.035050	0.1	0.050247
5.036717	0.1	0.051558
5.038383	0.1	0.054479
5.040050	0.1	0.057995
5.041717	0.1	0.059605
5.043383	0.1	0.059307
5.045050	0.1	0.059068
5.046717	0.1	0.060081
5.048383	0.1	0.061810
5.050050	0.1	0.062585
5.051717	0.1	0.062585
5.053383	0.1	0.064135
5.055050	0.1	0.068069
5.056717	0.1	0.072420
5.058383	0.1	0.074983
5.060050	0.1	0.075340
5.061717	0.1	0.074923
5.063383	0.1	0.074804
5.065050	0.1	0.074565
5.066717	0.1	0.072539
5.068383	0.1	0.069022
5.070050	0.1	0.066400
5.071717	0.1	0.066161
5.073383	0.1	0.067651
5.075050	0.1	0.070512
5.076717	0.1	0.075042
5.078383	0.1	0.081003
5.080050	0.1	0.087202
5.081717	0.1	0.092030
5.083383	0.1	0.093937
5.085050	0.1	0.092328
5.086717	0.1	0.088215
5.088383	0.1	0.083983
5.090050	0.1	0.082672
5.091717	0.1	0.085175
5.093383	0.1	0.089765
5.095050	0.1	0.093222
5.096717	0.1	0.092983
5.098383	0.1	0.088573
5.100050	0.1	0.082433
5.101717	0.1	0.076830
5.103383	0.1	0.072837
5.105050	0.1	0.070512
5.106717	0.1	0.070870
5.108383	0.1	0.074923
5.110050	0.1	0.081539
5.111717	0.1	0.087738
5.113383	0.1	0.090957
5.115050	0.1	0.090480
5.116717	0.1	0.087142
5.118383	0.1	0.082791
5.120050	0.1	0.079870
5.121717	0.1	0.080466
5.123383	0.1	0.084162
5.125050	0.1	0.087321
5.126717	0.1	0.086725
5.128383	0.1	0.082791
5.130050	0.1	0.078917
5.131717	0.1	0.077724
5.133383	0.1	0.078619
5.135050	0.1	0.079334
5.136717	0.1	0.079095
5.138383	0.1	0.078440
5.140050	0.1	0.078321
5.141717	0.1	0.078738
5.143383	0.1	0.078201
5.145050	0.1	0.075698
5.146717	0.1	0.072539
5.148383	0.1	0.071466
5.150050	0.1	0.074327
5.151717	0.1	0.080645
5.153383	0.1	0.088096
5.155050	0.1	0.094295
5.156717	0.1	0.097692
5.158383	0.1	0.097156
5.160050	0.1	0.091970
5.161717	0.1	0.082493
5.163383	0.1	0.071287
5.165050	0.1	0.062525
5.166717	0.1	0.059068
5.168383	0.1	0.060916
5.170050	0.1	0.065565
5.171717	0.1	0.070512
5.173383	0.1	0.075698
5.175050	0.1	0.081897
5.176717	0.1	0.089228
5.178383	0.1	0.097156
5.180050	0.1	0.103712
5.181717	0.1	0.106692
5.183383	0.1	0.105560
5.185050	0.1	0.101566
5.186717	0.1	0.096262
5.188383	0.1	0.091374
5.190050	0.1	0.087798
5.191717	0.1	0.085652
5.193383	0.1	0.084937
5.195050	0.1	0.085890
5.196717	0.1	0.087917
5.198383	0.1	0.090241
5.200050	0.1	0.091732
5.201717	0.1	0.091612
5.203383	0.1	0.089884
5.205050	0.1	0.087440
5.206717	0.1	0.085056
5.208383	0.1	0.082910
5.210050	0.1	0.080884
5.211717	0.1	0.079334
5.213383	0.1	0.078440
5.215050	0.1	0.078022
5.216717	0.1	0.077903
5.218383	0.1	0.080049
5.220050	0.1	0.087023
5.221717	0.1	0.098288
5.223383	0.1	0.109136
5.225050	0.1	0.115335
5.226717	0.1	0.116408
5.228383	0.1	0.115097
5.230050	0.1	0.113010
5.231717	0.1	0.109732
5.233383	0.1	0.103951
5.235050	0.1	0.096619
5.236717	0.1	0.090480
5.238383	0.1	0.086844
5.240050	0.1	0.085056
5.241717	0.1	0.083685
5.243383	0.1	0.081837
5.245050	0.1	0.079930
5.246717	0.1	0.078499
5.248383	0.1	0.077784
5.250050	0.1	0.078082
5.251717	0.1	0.080347
5.253383	0.1	0.084996
5.255050	0.1	0.091076
5.256717	0.1	0.097036
5.258383	0.1	0.102103
5.260050	0.1	0.106037
5.261717	0.1	0.107527
5.263383	0.1	0.105023
5.265050	0.1	0.099301
5.266717	0.1	0.093400
5.268383	0.1	0.089705
5.270050	0.1	0.088155
5.271717	0.1	0.088394
5.273383	0.1	0.090957
5.275050	0.1	0.095844
5.276717	0.1	0.100970
5.278383	0.1	0.103652
5.280050	0.1	0.103474
5.281717	0.1	0.102103
5.283383	0.1	0.101089
5.285050	0.1	0.100076
5.286717	0.1	0.098825
5.288383	0.1	0.097930
5.290050	0.1	0.098467
5.291717	0.1	0.100553
5.293383	0.1	0.102282
5.295050	0.1	0.101745
5.296717	0.1	0.098765
5.298383	0.1	0.094235
5.300050	0.1	0.089765
5.301717	0.1	0.087082
5.303383	0.1	0.086904
5.305050	0.1	0.088334
5.306717	0.1	0.090480
5.308383	0.1	0.093043
5.310050	0.1	0.095129
5.311717	0.1	0.095248
5.313383	0.1	0.092804
5.315050	0.1	0.088930
5.316717	0.1	0.085950
5.318383	0.1	0.085592
5.320050	0.1	0.088334
5.321717	0.1	0.093520
5.323383	0.1	0.099838
5.325050	0.1	0.105619
5.326717	0.1	0.109136
5.328383	0.1	0.109911
5.330050	0.1	0.109077
5.331717	0.1	0.108242
5.333383	0.1	0.107527
5.335050	0.1	0.106215
5.336717	0.1	0.105619
5.338383	0.1	0.107467
5.340050	0.1	0.111818
5.341717	0.1	0.116527
5.343383	0.1	0.118911
5.345050	0.1	0.118017
5.346717	0.1	0.114501
5.348383	0.1	0.109375
5.350050	0.1	0.103831
5.351717	0.1	0.100017
5.353383	0.1	0.099897
5.355050	0.1	0.103116
5.356717	0.1	0.107467
5.358383	0.1	0.110626
5.360050	0.1	0.110924
5.361717	0.1	0.107765
5.363383	0.1	0.102401
5.365050	0.1	0.097394
5.366717	0.1	0.094712
5.368383	0.1	0.094950
5.370050	0.1	0.097454
5.371717	0.1	0.101328
5.373383	0.1	0.105262
5.375050	0.1	0.107944
5.376717	0.1	0.109017
5.378383	0.1	0.108957
5.380050	0.1	0.108361
5.381717	0.1	0.108540
5.383383	0.1	0.110745
5.385050	0.1	0.114560
5.386717	0.1	0.117838
5.388383	0.1	0.118852
5.390050	0.1	0.118494
5.391717	0.1	0.118852
5.393383	0.1	0.120342
5.395050	0.1	0.120699
5.396717	0.1	0.118434
5.398383	0.1	0.115097
5.400050	0.1	0.113070
5.401717	0.1	0.113010
5.403383	0.1	0.114262
5.405050	0.1	0.115931
5.406717	0.1	0.117183
5.408383	0.1	0.118136
5.410050	0.1	0.119627
5.411717	0.1	0.121474
5.413383	0.1	0.123203
5.415050	0.1	0.125051
5.416717	0.1	0.127196
5.418383	0.1	0.128925
5.420050	0.1	0.129342
5.421717	0.1	0.128329
5.423383	0.1	0.125945
5.425050	0.1	0.121772
5.426717	0.1	0.116289
5.428383	0.1	0.111043
5.430050	0.1	0.107110
5.431717	0.1	0.105262
5.433383	0.1	0.107110
5.435050	0.1	0.112653
5.436717	0.1	0.118792
5.438383	0.1	0.121593
5.440050	0.1	0.119984
5.441717	0.1	0.116110
5.443383	0.1	0.112474
5.445050	0.1	0.110447
5.446717	0.1	0.109971
5.448383	0.1	0.109315
5.450050	0.1	0.107765
5.451717	0.1	0.106692
5.453383	0.1	0.108063
5.455050	0.1	0.111520
5.456717	0.1	0.114977
5.458383	0.1	0.117242
5.460050	0.1	0.119090
5.461717	0.1	0.121534
5.463383	0.1	0.125051
5.465050	0.1	0.128925
5.466717	0.1	0.132382
5.468383	0.1	0.134826
5.470050	0.1	0.136077
5.471717	0.1	0.137091
5.473383	0.1	0.139296
5.475050	0.1	0.141561
5.476717	0.1	0.140727
5.478383	0.1	0.134945
5.480050	0.1	0.125885
5.481717	0.1	0.117779
5.483383	0.1	0.113785
5.485050	0.1	0.113785
5.486717	0.1	0.115514
5.488383	0.1	0.117481
5.490050	0.1	0.119567
5.491717	0.1	0.122309
5.493383	0.1	0.125587
5.495050	0.1	0.128806
5.496717	0.1	0.130832
5.498383	0.1	0.130117
5.500050	0.1	0.125825
5.501717	0.1	0.119567
5.503383	0.1	0.114203
5.505050	0.1	0.110567
5.506717	0.1	0.107408
5.508383	0.1	0.103772
5.510050	0.1	0.100553
5.511717	0.1	0.099361
5.513383	0.1	0.100970
5.515050	0.1	0.105500
5.516717	0.1	0.112534
5.518383	0.1	0.120461
5.520050	0.1	0.126421
5.521717	0.1	0.129461
5.523383	0.1	0.130832
5.525050	0.1	0.131667
5.526717	0.1	0.131309
5.528383	0.1	0.129342
5.530050	0.1	0.126719
5.531717	0.1	0.124693
5.533383	0.1	0.123918
5.535050	0.1	0.124156
5.536717	0.1	0.125527
5.538383	0.1	0.127018
5.540050	0.1	0.126421
5.541717	0.1	0.122249
5.543383	0.1	0.116169
5.545050	0.1	0.110686
5.546717	0.1	0.107110
5.548383	0.1	0.105500
5.550050	0.1	0.105977
5.551717	0.1	0.108421
5.553383	0.1	0.112116
5.555050	0.1	0.116527
5.556717	0.1	0.121415
5.558383	0.1	0.126183
5.560050	0.1	0.129998
5.561717	0.1	0.131786
5.563383	0.1	0.130951
5.565050	0.1	0.127912
5.566717	0.1	0.124037
5.568383	0.1	0.120997
5.570050	0.1	0.118971
5.571717	0.1	0.117362
5.573383	0.1	0.116587
5.575050	0.1	0.118911
5.576717	0.1	0.125468
5.578383	0.1	0.133932
5.580050	0.1	0.140309
5.581717	0.1	0.142336
5.583383	0.1	0.140905
5.585050	0.1	0.138342
5.586717	0.1	0.136793
5.588383	0.1	0.137568
5.590050	0.1	0.140309
5.591717	0.1	0.142932
5.593383	0.1	0.143826
5.595050	0.1	0.143588
5.596717	0.1	0.142932
5.598383	0.1	0.140190
5.600050	0.1	0.134170
5.601717	0.1	0.126362
5.603383	0.1	0.120103
5.605050	0.1	0.118196
5.606717	0.1	0.121117
5.608383	0.1	0.126779
5.610050	0.1	0.132322
5.611717	0.1	0.135899
5.613383	0.1	0.136554
5.615050	0.1	0.135064
5.616717	0.1	0.133038
5.618383	0.1	0.130773
5.620050	0.1	0.127733
5.621717	0.1	0.125051
5.623383	0.1	0.125587
5.625050	0.1	0.130296
5.626717	0.1	0.136137
5.628383	0.1	0.139356
5.630050	0.1	0.139773
5.631717	0.1	0.139236
5.633383	0.1	0.139475
5.635050	0.1	0.141621
5.636717	0.1	0.146210
5.638383	0.1	0.151753
5.640050	0.1	0.154555
5.641717	0.1	0.152409
5.643383	0.1	0.146389
5.645050	0.1	0.138342
5.646717	0.1	0.128984
5.648383	0.1	0.119448
5.650050	0.1	0.112653
5.651717	0.1	0.111043
5.653383	0.1	0.114381
5.655050	0.1	0.119865
5.656717	0.1	0.125349
5.658383	0.1	0.130355
5.660050	0.1	0.135064
5.661717	0.1	0.138640
5.663383	0.1	0.139713
5.665050	0.1	0.137568
5.666717	0.1	0.133276
5.668383	0.1	0.128031
5.670050	0.1	0.122488
5.671717	0.1	0.117481
5.673383	0.1	0.114560
5.675050	0.1	0.114203
5.676717	0.1	0.115037
5.678383	0.1	0.115514
5.680050	0.1	0.115335
5.681717	0.1	0.114918
5.683383	0.1	0.113487
5.685050	0.1	0.110328
5.686717	0.1	0.106692
5.688383	0.1	0.104606
5.690050	0.1	0.104308
5.691717	0.1	0.104666
5.693383	0.1	0.105143
5.695050	0.1	0.106037
5.696717	0.1	0.107646
5.698383	0.1	0.109613
5.700050	0.1	0.111938
5.701717	0.1	0.114739
5.703383	0.1	0.117898
5.705050	0.1	0.120223
5.706717	0.1	0.120640
5.708383	0.1	0.119507
5.710050	0.1	0.117600
5.711717	0.1	0.116050
5.713383	0.1	0.115871
5.715050	0.1	0.117600
5.716717	0.1	0.120163
5.718383	0.1	0.121355
5.720050	0.1	0.120699
5.721717	0.1	0.119984
5.723383	0.1	0.120223
5.725050	0.1	0.120282
5.726717	0.1	0.118792
5.728383	0.1	0.115812
5.730050	0.1	0.112414
5.731717	0.1	0.109494
5.733383	0.1	0.107527
5.735050	0.1	0.107348
5.736717	0.1	0.109255
5.738383	0.1	0.112653
5.740050	0.1	0.116229
5.741717	0.1	0.118732
5.743383	0.1	0.119686
5.745050	0.1	0.118196
5.746717	0.1	0.113249
5.748383	0.1	0.105858
5.750050	0.1	0.099301
5.751717	0.1	0.097096
5.753383	0.1	0.099897
5.755050	0.1	0.105381
5.756717	0.1	0.110805
5.758383	0.1	0.114977
5.760050	0.1	0.117302
5.761717	0.1	0.117540
5.763383	0.1	0.117540
5.765050	0.1	0.119329
5.766717	0.1	0.121892
5.768383	0.1	0.122547
5.770050	0.1	0.119984
5.771717	0.1	0.115633
5.773383	0.1	0.111699
5.775050	0.1	0.109613
5.776717	0.1	0.109792
5.778383	0.1	0.112534
5.780050	0.1	0.118077
5.781717	0.1	0.125051
5.783383	0.1	0.130773
5.785050	0.1	0.132978
5.786717	0.1	0.131667
5.788383	0.1	0.128627
5.790050	0.1	0.125349
5.791717	0.1	0.122190
5.793383	0.1	0.118852
5.795050	0.1	0.114858
5.796717	0.1	0.110686
5.798383	0.1	0.107408
5.800050	0.1	0.104785
5.801717	0.1	0.102639
5.803383	0.1	0.101268
5.805050	0.1	0.101030
5.806717	0.1	0.101924
5.808383	0.1	0.103295
5.810050	0.1	0.103533
5.811717	0.1	0.102520
5.813383	0.1	0.102937
5.815050	0.1	0.107825
5.816717	0.1	0.116766
5.818383	0.1	0.125766
5.820050	0.1	0.131071
5.821717	0.1	0.131547
5.823383	0.1	0.127494
5.825050	0.1	0.119150
5.826717	0.1	0.108600
5.828383	0.1	0.099659
5.830050	0.1	0.094950
5.831717	0.1	0.094831
5.833383	0.1	0.098228
5.835050	0.1	0.103474
5.836717	0.1	0.108838
5.838383	0.1	0.112593
5.840050	0.1	0.113904
5.841717	0.1	0.112891
5.843383	0.1	0.110507
5.845050	0.1	0.108778
5.846717	0.1	0.109792
5.848383	0.1	0.113130
5.850050	0.1	0.116229
5.851717	0.1	0.117660
5.853383	0.1	0.117660
5.855050	0.1	0.115573
5.856717	0.1	0.110447
5.858383	0.1	0.104070
5.860050	0.1	0.099361
5.861717	0.1	0.096560
5.863383	0.1	0.093699
5.865050	0.1	0.090778
5.866717	0.1	0.090122
5.868383	0.1	0.092447
5.870050	0.1	0.095487
5.871717	0.1	0.096619
5.873383	0.1	0.095010
5.875050	0.1	0.091612
5.876717	0.1	0.088155
5.878383	0.1	0.085533
5.880050	0.1	0.084043
5.881717	0.1	0.084460
5.883383	0.1	0.087261
5.885050	0.1	0.091255
5.886717	0.1	0.094354
5.888383	0.1	0.095546
5.890050	0.1	0.095606
5.891717	0.1	0.095189
5.893383	0.1	0.094950
5.895050	0.1	0.095785
5.896717	0.1	0.098288
5.898383	0.1	0.102282
5.900050	0.1	0.106454
5.901717	0.1	0.109792
5.903383	0.1	0.112534
5.905050	0.1	0.114918
5.906717	0.1	0.115216
5.908383	0.1	0.111043
5.910050	0.1	0.102997
5.911717	0.1	0.095367
5.913383	0.1	0.091732
5.915050	0.1	0.092149
5.916717	0.1	0.095010
5.918383	0.1	0.099063
5.920050	0.1	0.102997
5.921717	0.1	0.105679
5.923383	0.1	0.106931
5.925050	0.1	0.107169
5.926717	0.1	0.106812
5.928383	0.1	0.104845
5.930050	0.1	0.100076
5.931717	0.1	0.093579
5.933383	0.1	0.089049
5.935050	0.1	0.088811
5.936717	0.1	0.091493
5.938383	0.1	0.093997
5.940050	0.1	0.094771
5.941717	0.1	0.094235
5.943383	0.1	0.093400
5.945050	0.1	0.092268
5.946717	0.1	0.090241
5.948383	0.1	0.087380
5.950050	0.1	0.084460
5.951717	0.1	0.082910
5.953383	0.1	0.084400
5.955050	0.1	0.088990
5.956717	0.1	0.094771
5.958383	0.1	0.098765
5.960050	0.1	0.099599
5.961717	0.1	0.097692
5.963383	0.1	0.094473
5.965050	0.1	0.091195
5.966717	0.1	0.088811
5.968383	0.1	0.088036
5.970050	0.1	0.089347
5.971717	0.1	0.093102
5.973383	0.1	0.099242
5.975050	0.1	0.106633
5.976717	0.1	0.113487
5.978383	0.1	0.118911
5.980050	0.1	0.122130
5.981717	0.1	0.122011
5.983383	0.1	0.117660
5.985050	0.1	0.109494
5.986717	0.1	0.099242
5.988383	0.1	0.089884
5.990050	0.1	0.083447
5.991717	0.1	0.080109
5.993383	0.1	0.079393
5.995050	0.1	0.081062
5.996717	0.1	0.084400
5.998383	0.1	0.087619
6.000050	0.1	0.088811
6.001717	0.1	0.088990
6.003383	0.1	0.090897
6.005050	0.1	0.095785
6.006717	0.1	0.101745
6.008383	0.1	0.105619
6.010050	0.1	0.106394
6.011717	0.1	0.106156
6.013383	0.1	0.106692
6.015050	0.1	0.106573
6.016717	0.1	0.103772
6.018383	0.1	0.098526
6.020050	0.1	0.092924
6.021717	0.1	0.088453
6.023383	0.1	0.086308
6.025050	0.1	0.087321
6.026717	0.1	0.090957
6.028383	0.1	0.094891
6.030050	0.1	0.096560
6.031717	0.1	0.095963
6.033383	0.1	0.095189
6.035050	0.1	0.096321
6.036717	0.1	0.099063
6.038383	0.1	0.101745
6.040050	0.1	0.104010
6.041717	0.1	0.106454
6.043383	0.1	0.109494
6.045050	0.1	0.112355
6.046717	0.1	0.112832
6.048383	0.1	0.109553
6.050050	0.1	0.103593
6.051717	0.1	0.097752
6.053383	0.1	0.093937
6.055050	0.1	0.093222
6.056717	0.1	0.095606
6.058383	0.1	0.099480
6.060050	0.1	0.102222
6.061717	0.1	0.102103
6.063383	0.1	0.099540
6.065050	0.1	0.096917
6.066717	0.1	0.097156
6.068383	0.1	0.100851
6.070050	0.1	0.106156
6.071717	0.1	0.109613
6.073383	0.1	0.108480
6.075050	0.1	0.102639
6.076717	0.1	0.095069
6.078383	0.1	0.089884
6.080050	0.1	0.089288
6.081717	0.1	0.092268
6.083383	0.1	0.096381
6.085050	0.1	0.099778
6.086717	0.1	0.101805
6.088383	0.1	0.102222
6.090050	0.1	0.101924
6.091717	0.1	0.101864
6.093383	0.1	0.101924
6.095050	0.1	0.100911
6.096717	0.1	0.098467
6.098383	0.1	0.096321
6.100050	0.1	0.097096
6.101717	0.1	0.101686
6.103383	0.1	0.107586
6.105050	0.1	0.110507
6.106717	0.1	0.107467
6.108383	0.1	0.099182
6.110050	0.1	0.088632
6.111717	0.1	0.079572
6.113383	0.1	0.074923
6.115050	0.1	0.076830
6.116717	0.1	0.084996
6.118383	0.1	0.096023
6.120050	0.1	0.105143
6.121717	0.1	0.109911
6.123383	0.1	0.110924
6.125050	0.1	0.110149
6.126717	0.1	0.108778
6.128383	0.1	0.106812
6.130050	0.1	0.104249
6.131717	0.1	0.101864
6.133383	0.1	0.100851
6.135050	0.1	0.101149
6.136717	0.1	0.101626
6.138383	0.1	0.101328
6.140050	0.1	0.100195
6.141717	0.1	0.098050
6.143383	0.1	0.094235
6.145050	0.1	0.088334
6.146717	0.1	0.081062
6.148383	0.1	0.074625
6.150050	0.1	0.071049
6.151717	0.1	0.070930
6.153383	0.1	0.073552
6.155050	0.1	0.077546
6.156717	0.1	0.081718
6.158383	0.1	0.085354
6.160050	0.1	0.087798
6.161717	0.1	0.088871
6.163383	0.1	0.090003
6.165050	0.1	0.093639
6.166717	0.1	0.100255
6.168383	0.1	0.106812
6.170050	0.1	0.109732
6.171717	0.1	0.109017
6.173383	0.1	0.106990
6.175050	0.1	0.105321
6.176717	0.1	0.104427
6.178383	0.1	0.105202
6.180050	0.1	0.107408
6.181717	0.1	0.108957
6.183383	0.1	0.108123
6.185050	0.1	0.105381
6.186717	0.1	0.103056
6.188383	0.1	0.103414
6.190050	0.1	0.107169
6.191717	0.1	0.112534
6.193383	0.1	0.116110
6.195050	0.1	0.115335
6.196717	0.1	0.110984
6.198383	0.1	0.106514
6.200050	0.1	0.105321
6.201717	0.1	0.108242
6.203383	0.1	0.113606
6.205050	0.1	0.118911
6.206717	0.1	0.122964
6.208383	0.1	0.125349
6.210050	0.1	0.125289
6.211717	0.1	0.122249
6.213383	0.1	0.117004
6.215050	0.1	0.111103
6.216717	0.1	0.106037
6.218383	0.1	0.102937
6.220050	0.1	0.102222
6.221717	0.1	0.103712
6.223383	0.1	0.106037
6.225050	0.1	0.107229
6.226717	0.1	0.106394
6.228383	0.1	0.104725
6.230050	0.1	0.104189
6.231717	0.1	0.105619
6.233383	0.1	0.108182
6.235050	0.1	0.110269
6.236717	0.1	0.111222
6.238383	0.1	0.112116
6.240050	0.1	0.113547
6.241717	0.1	0.115097
6.243383	0.1	0.116169
6.245050	0.1	0.117004
6.246717	0.1	0.117779
6.248383	0.1	0.117779
6.250050	0.1	0.114620
6.251717	0.1	0.106692
6.253383	0.1	0.096679
6.255050	0.1	0.089288
6.256717	0.1	0.087798
6.258383	0.1	0.091434
6.260050	0.1	0.096023
6.261717	0.1	0.098169
6.263383	0.1	0.097454
6.265050	0.1	0.095129
6.266717	0.1	0.093102
6.268383	0.1	0.092804
6.270050	0.1	0.094116
6.271717	0.1	0.095904
6.273383	0.1	0.096381
6.275050	0.1	0.094116
6.276717	0.1	0.088513
6.278383	0.1	0.081718
6.280050	0.1	0.077248
6.281717	0.1	0.076950
6.283383	0.1	0.079870
6.285050	0.1	0.084519
6.286717	0.1	0.089884
6.288383	0.1	0.095069
6.290050	0.1	0.099599
6.291717	0.1	0.104070
6.293383	0.1	0.108778
6.295050	0.1	0.112534
6.296717	0.1	0.114143
6.298383	0.1	0.113606
6.300050	0.1	0.112653
6.301717	0.1	0.112951
6.303383	0.1	0.114441
6.305050	0.1	0.114620
6.306717	0.1	0.111163
6.308383	0.1	0.104547
6.310050	0.1	0.097573
6.311717	0.1	0.092626
6.313383	0.1	0.091672
6.315050	0.1	0.096023
6.316717	0.1	0.104606
6.318383	0.1	0.113010
6.320050	0.1	0.116766
6.321717	0.1	0.114918
6.323383	0.1	0.110567
6.325050	0.1	0.107229
6.326717	0.1	0.105977
6.328383	0.1	0.106514
6.330050	0.1	0.109315
6.331717	0.1	0.114620
6.333383	0.1	0.120461
6.335050	0.1	0.123680
6.336717	0.1	0.122726
6.338383	0.1	0.118852
6.340050	0.1	0.114799
6.341717	0.1	0.113070
6.343383	0.1	0.114322
6.345050	0.1	0.117421
6.346717	0.1	0.119567
6.348383	0.1	0.118256
6.350050	0.1	0.113368
6.351717	0.1	0.107586
6.353383	0.1	0.104070
6.355050	0.1	0.104427
6.356717	0.1	0.108361
6.358383	0.1	0.113904
6.360050	0.1	0.119269
6.361717	0.1	0.123978
6.363383	0.1	0.127673
6.365050	0.1	0.128746
6.366717	0.1	0.126541
6.368383	0.1	0.122786
6.370050	0.1	0.120461
6.371717	0.1	0.121236
6.373383	0.1	0.125289
6.375050	0.1	0.130773
6.376717	0.1	0.134587
6.378383	0.1	0.134468
6.380050	0.1	0.129938
6.381717	0.1	0.121951
6.383383	0.1	0.112116
6.385050	0.1	0.102103
6.386717	0.1	0.093937
6.388383	0.1	0.090241
6.390050	0.1	0.092149
6.391717	0.1	0.097394
6.393383	0.1	0.102937
6.395050	0.1	0.107408
6.396717	0.1	0.111222
6.398383	0.1	0.114679
6.400050	0.1	0.118613
6.401717	0.1	0.124037
6.403383	0.1	0.130177
6.405050	0.1	0.134051
6.406717	0.1	0.133574
6.408383	0.1	0.129581
6.410050	0.1	0.124931
6.411717	0.1	0.121951
6.413383	0.1	0.121474
6.415050	0.1	0.123978
6.416717	0.1	0.128567
6.418383	0.1	0.132263
6.420050	0.1	0.132144
6.421717	0.1	0.127435
6.423383	0.1	0.120282
6.425050	0.1	0.114679
6.426717	0.1	0.115037
6.428383	0.1	0.123501
6.430050	0.1	0.136971
6.431717	0.1	0.148654
6.433383	0.1	0.153005
6.435050	0.1	0.148773
6.436717	0.1	0.139236
6.438383	0.1	0.129461
6.440050	0.1	0.122607
6.441717	0.1	0.118375
6.443383	0.1	0.115335
6.445050	0.1	0.112772
6.446717	0.1	0.109911
6.448383	0.1	0.106275
6.450050	0.1	0.103176
6.451717	0.1	0.102758
6.453383	0.1	0.105798
6.455050	0.1	0.110447
6.456717	0.1	0.114203
6.458383	0.1	0.115871
6.460050	0.1	0.116408
6.461717	0.1	0.117838
6.463383	0.1	0.121534
6.465050	0.1	0.126958
6.466717	0.1	0.131905
6.468383	0.1	0.134528
6.470050	0.1	0.134707
6.471717	0.1	0.134349
6.473383	0.1	0.134945
6.475050	0.1	0.136077
6.476717	0.1	0.136554
6.478383	0.1	0.135541
6.480050	0.1	0.131786
6.481717	0.1	0.125110
6.483383	0.1	0.117779
6.485050	0.1	0.112772
6.486717	0.1	0.111341
6.488383	0.1	0.113308
6.490050	0.1	0.117540
6.491717	0.1	0.122190
6.493383	0.1	0.125825
6.495050	0.1	0.127018
6.496717	0.1	0.125349
6.498383	0.1	0.121832
6.500050	0.1	0.118077
6.501717	0.1	0.115573
6.503383	0.1	0.115812
6.505050	0.1	0.119209
6.506717	0.1	0.124037
6.508383	0.1	0.127673
6.510050	0.1	0.129044
6.511717	0.1	0.129282
6.513383	0.1	0.129461
6.515050	0.1	0.128627
6.516717	0.1	0.125170
6.518383	0.1	0.120401
6.520050	0.1	0.117064
6.521717	0.1	0.115752
6.523383	0.1	0.114918
6.525050	0.1	0.113726
6.526717	0.1	0.113487
6.528383	0.1	0.114918
6.530050	0.1	0.116885
6.531717	0.1	0.117779
6.533383	0.1	0.117064
6.535050	0.1	0.115216
6.536717	0.1	0.113070
6.538383	0.1	0.111997
6.540050	0.1	0.113487
6.541717	0.1	0.118017
6.543383	0.1	0.123441
6.545050	0.1	0.127256
6.546717	0.1	0.129223
6.548383	0.1	0.131249
6.550050	0.1	0.135243
6.551717	0.1	0.141263
6.553383	0.1	0.147343
6.555050	0.1	0.151515
6.556717	0.1	0.152886
6.558383	0.1	0.151634
6.560050	0.1	0.149190
6.561717	0.1	0.147581
6.563383	0.1	0.148177
6.565050	0.1	0.150323
6.566717	0.1	0.152886
6.568383	0.1	0.155866
6.570050	0.1	0.159204
6.571717	0.1	0.161886
6.573383	0.1	0.163674
6.575050	0.1	0.165999
6.576717	0.1	0.170469
6.578383	0.1	0.177264
6.580050	0.1	0.184715
6.581717	0.1	0.190735
6.583383	0.1	0.194073
6.585050	0.1	0.195026
6.586717	0.1	0.194311
6.588383	0.1	0.192285
6.590050	0.1	0.188708
6.591717	0.1	0.183821
6.593383	0.1	0.178814
6.595050	0.1	0.175774
6.596717	0.1	0.175595
6.598383	0.1	0.177026
6.600050	0.1	0.177979
6.601717	0.1	0.178576
6.603383	0.1	0.180244
6.605050	0.1	0.183582
6.606717	0.1	0.188649
6.608383	0.1	0.194967
6.610050	0.1	0.201583
6.611717	0.1	0.207186
6.613383	0.1	0.210226
6.615050	0.1	0.210702
6.616717	0.1	0.210822
6.618383	0.1	0.212848
6.620050	0.1	0.216424
6.621717	0.1	0.218749
6.623383	0.1	0.217915
6.625050	0.1	0.215471
6.626717	0.1	0.214636
6.628383	0.1	0.216723
6.630050	0.1	0.221849
6.631717	0.1	0.229776
6.633383	0.1	0.239730
6.635050	0.1	0.249624
6.636717	0.1	0.258207
6.638383	0.1	0.265896
6.640050	0.1	0.272334
6.641717	0.1	0.275910
6.643383	0.1	0.275433
6.645050	0.1	0.272453
6.646717	0.1	0.270784
6.648383	0.1	0.274122
6.650050	0.1	0.281990
6.651717	0.1	0.289857
6.653383	0.1	0.294149
6.655050	0.1	0.294387
6.656717	0.1	0.292361
6.658383	0.1	0.291109
6.660050	0.1	0.293076
6.661717	0.1	0.298083
6.663383	0.1	0.304222
6.665050	0.1	0.309825
6.666717	0.1	0.314474
6.668383	0.1	0.318825
6.670050	0.1	0.323474
6.671717	0.1	0.328243
6.673383	0.1	0.332713
6.675050	0.1	0.336766
6.676717	0.1	0.339806
6.678383	0.1	0.340641
6.680050	0.1	0.339150
6.681717	0.1	0.336945
6.683383	0.1	0.336766
6.685050	0.1	0.340462
6.686717	0.1	0.347614
6.688383	0.1	0.355840
6.690050	0.1	0.363112
6.691717	0.1	0.368357
6.693383	0.1	0.371218
6.695050	0.1	0.371993
6.696717	0.1	0.371993
6.698383	0.1	0.372887
6.700050	0.1	0.375032
6.701717	0.1	0.377059
6.703383	0.1	0.377238
6.705050	0.1	0.374794
6.706717	0.1	0.370443
6.708383	0.1	0.365794
6.710050	0.1	0.362754
6.711717	0.1	0.361800
6.713383	0.1	0.361919
6.715050	0.1	0.362158
6.716717	0.1	0.362456
6.718383	0.1	0.364184
6.720050	0.1	0.368357
6.721717	0.1	0.374258
6.723383	0.1	0.380099
6.725050	0.1	0.384927
6.726717	0.1	0.388443
6.728383	0.1	0.390708
6.730050	0.1	0.392258
6.731717	0.1	0.393212
6.733383	0.1	0.393391
6.735050	0.1	0.392854
6.736717	0.1	0.392258
6.738383	0.1	0.392437
6.740050	0.1	0.394046
6.741717	0.1	0.396490
6.743383	0.1	0.397921
6.745050	0.1	0.397086
6.746717	0.1	0.395298
6.748383	0.1	0.394523
6.750050	0.1	0.394106
6.751717	0.1	0.391305
6.753383	0.1	0.385165
6.755050	0.1	0.378668
6.756717	0.1	0.375569
6.758383	0.1	0.376880
6.760050	0.1	0.380814
6.761717	0.1	0.384867
6.763383	0.1	0.386834
6.765050	0.1	0.385523
6.766717	0.1	0.381410
6.768383	0.1	0.376225
6.770050	0.1	0.370622
6.771717	0.1	0.364721
6.773383	0.1	0.359178
6.775050	0.1	0.355780
6.776717	0.1	0.355661
6.778383	0.1	0.357389
6.780050	0.1	0.357986
6.781717	0.1	0.355899
6.783383	0.1	0.352144
6.785050	0.1	0.348270
6.786717	0.1	0.346124
6.788383	0.1	0.347555
6.790050	0.1	0.353158
6.791717	0.1	0.361085
6.793383	0.1	0.368536
6.795050	0.1	0.373781
6.796717	0.1	0.375688
6.798383	0.1	0.373781
6.800050	0.1	0.369251
6.801717	0.1	0.365019
6.803383	0.1	0.363290
6.805050	0.1	0.364304
6.806717	0.1	0.366926
6.808383	0.1	0.369847
6.810050	0.1	0.371456
6.811717	0.1	0.370324
6.813383	0.1	0.366986
6.815050	0.1	0.364184
6.816717	0.1	0.363410
6.818383	0.1	0.362813
6.820050	0.1	0.360489
6.821717	0.1	0.356793
6.823383	0.1	0.353515
6.825050	0.1	0.351965
6.826717	0.1	0.352204
6.828383	0.1	0.353336
6.830050	0.1	0.354588
6.831717	0.1	0.356078
6.833383	0.1	0.358522
6.835050	0.1	0.362456
6.836717	0.1	0.367522
6.838383	0.1	0.373125
6.840050	0.1	0.379384
6.841717	0.1	0.386179
6.843383	0.1	0.391781
6.845050	0.1	0.394821
6.846717	0.1	0.395477
6.848383	0.1	0.394046
6.850050	0.1	0.389934
6.851717	0.1	0.383735
6.853383	0.1	0.377834
6.855050	0.1	0.374973
6.856717	0.1	0.376165
6.858383	0.1	0.379741
6.860050	0.1	0.383735
6.861717	0.1	0.386953
6.863383	0.1	0.388265
6.865050	0.1	0.386775
6.866717	0.1	0.383258
6.868383	0.1	0.379026
6.870050	0.1	0.373960
6.871717	0.1	0.367582
6.873383	0.1	0.361323
6.875050	0.1	0.357807
6.876717	0.1	0.357926
6.878383	0.1	0.360489
6.880050	0.1	0.364304
6.881717	0.1	0.368655
6.883383	0.1	0.371993
6.885050	0.1	0.372469
6.886717	0.1	0.369132
6.888383	0.1	0.363886
6.890050	0.1	0.359893
6.891717	0.1	0.358880
6.893383	0.1	0.360310
6.895050	0.1	0.363112
6.896717	0.1	0.366211
6.898383	0.1	0.367999
6.900050	0.1	0.368118
6.901717	0.1	0.367701
6.903383	0.1	0.367522
6.905050	0.1	0.366867
6.906717	0.1	0.365376
6.908383	0.1	0.364304
6.910050	0.1	0.364482
6.911717	0.1	0.365376
6.913383	0.1	0.366211
6.915050	0.1	0.366986
6.916717	0.1	0.367820
6.918383	0.1	0.368416
6.920050	0.1	0.368834
6.921717	0.1	0.370085
6.923383	0.1	0.372887
6.925050	0.1	0.376523
6.926717	0.1	0.378907
6.928383	0.1	0.378728
6.930050	0.1	0.377059
6.931717	0.1	0.375867
6.933383	0.1	0.375152
6.935050	0.1	0.374317
6.936717	0.1	0.373840
6.938383	0.1	0.375032
6.940050	0.1	0.377953
6.941717	0.1	0.380754
6.943383	0.1	0.381470
6.945050	0.1	0.380099
6.946717	0.1	0.378370
6.948383	0.1	0.377178
6.950050	0.1	0.375867
6.951717	0.1	0.373840
6.953383	0.1	0.371456
6.955050	0.1	0.369549
6.956717	0.1	0.368953
6.958383	0.1	0.369966
6.960050	0.1	0.371695
6.961717	0.1	0.373065
6.963383	0.1	0.373900
6.965050	0.1	0.374973
6.966717	0.1	0.377357
6.968383	0.1	0.380635
6.970050	0.1	0.382721
6.971717	0.1	0.381768
6.973383	0.1	0.378490
6.975050	0.1	0.374496
6.976717	0.1	0.370026
6.978383	0.1	0.364363
6.980050	0.1	0.358403
6.981717	0.1	0.354290
6.983383	0.1	0.354052
6.985050	0.1	0.357211
6.986717	0.1	0.360250
6.988383	0.1	0.359952
6.990050	0.1	0.356376
6.991717	0.1	0.352561
6.993383	0.1	0.350952
6.995050	0.1	0.351608
6.996717	0.1	0.352919
6.998383	0.1	0.354111
7.000050	0.1	0.354707
7.001717	0.1	0.353813
7.003383	0.1	0.350654
7.005050	0.1	0.346303
7.006717	0.1	0.343323
7.008383	0.1	0.344098
7.010050	0.1	0.348866
7.011717	0.1	0.355899
7.013383	0.1	0.362992
7.015050	0.1	0.368893
7.016717	0.1	0.372946
7.018383	0.1	0.375509
7.020050	0.1	0.377655
7.021717	0.1	0.379980
7.023383	0.1	0.381589
7.025050	0.1	0.381172
7.026717	0.1	0.378370
7.028383	0.1	0.374556
7.030050	0.1	0.371337
7.031717	0.1	0.369430
7.033383	0.1	0.369310
7.035050	0.1	0.371516
7.036717	0.1	0.375390
7.038383	0.1	0.377595
7.040050	0.1	0.375152
7.041717	0.1	0.368595
7.043383	0.1	0.361860
7.045050	0.1	0.358164
7.046717	0.1	0.358462
7.048383	0.1	0.361204
7.050050	0.1	0.363469
7.051717	0.1	0.362754
7.053383	0.1	0.359178
7.055050	0.1	0.354409
7.056717	0.1	0.350654
7.058383	0.1	0.349402
7.060050	0.1	0.350952
7.061717	0.1	0.354111
7.063383	0.1	0.357747
7.065050	0.1	0.361860
7.066717	0.1	0.366628
7.068383	0.1	0.370979
7.070050	0.1	0.372648
7.071717	0.1	0.370622
7.073383	0.1	0.366688
7.075050	0.1	0.363469
7.076717	0.1	0.362933
7.078383	0.1	0.365615
7.080050	0.1	0.370085
7.081717	0.1	0.373662
7.083383	0.1	0.374913
7.085050	0.1	0.374496
7.086717	0.1	0.373960
7.088383	0.1	0.374198
7.090050	0.1	0.375092
7.091717	0.1	0.375927
7.093383	0.1	0.375986
7.095050	0.1	0.375271
7.096717	0.1	0.374138
7.098383	0.1	0.372648
7.100050	0.1	0.370502
7.101717	0.1	0.367045
7.103383	0.1	0.362694
7.105050	0.1	0.358999
7.106717	0.1	0.357032
7.108383	0.1	0.357270
7.110050	0.1	0.359654
7.111717	0.1	0.363767
7.113383	0.1	0.368059
7.115050	0.1	0.371218
7.116717	0.1	0.374138
7.118383	0.1	0.378191
7.120050	0.1	0.383139
7.121717	0.1	0.387788
7.123383	0.1	0.391245
7.125050	0.1	0.393093
7.126717	0.1	0.393510
7.128383	0.1	0.392616
7.130050	0.1	0.390470
7.131717	0.1	0.387907
7.133383	0.1	0.386119
7.135050	0.1	0.385225
7.136717	0.1	0.384212
7.138383	0.1	0.383019
7.140050	0.1	0.382423
7.141717	0.1	0.382662
7.143383	0.1	0.383198
7.145050	0.1	0.384331
7.146717	0.1	0.387132
7.148383	0.1	0.391245
7.150050	0.1	0.394225
7.151717	0.1	0.394404
7.153383	0.1	0.392973
7.155050	0.1	0.391960
7.156717	0.1	0.391662
7.158383	0.1	0.391662
7.160050	0.1	0.393212
7.161717	0.1	0.396848
7.163383	0.1	0.400484
7.165050	0.1	0.400960
7.166717	0.1	0.396371
7.168383	0.1	0.387490
7.170050	0.1	0.377715
7.171717	0.1	0.371099
7.173383	0.1	0.369072
7.175050	0.1	0.370383
7.176717	0.1	0.373781
7.178383	0.1	0.378072
7.180050	0.1	0.381887
7.181717	0.1	0.384212
7.183383	0.1	0.384748
7.185050	0.1	0.384033
7.186717	0.1	0.383079
7.188383	0.1	0.383079
7.190050	0.1	0.383854
7.191717	0.1	0.385046
7.193383	0.1	0.386655
7.195050	0.1	0.388563
7.196717	0.1	0.390172
7.198383	0.1	0.391066
7.200050	0.1	0.390589
7.201717	0.1	0.388622
7.203383	0.1	0.385940
7.205050	0.1	0.383914
7.206717	0.1	0.382900
7.208383	0.1	0.382423
7.210050	0.1	0.381649
7.211717	0.1	0.379622
7.213383	0.1	0.375986
7.215050	0.1	0.372231
7.216717	0.1	0.370443
7.218383	0.1	0.370562
7.220050	0.1	0.370204
7.221717	0.1	0.367761
7.223383	0.1	0.363529
7.225050	0.1	0.358284
7.226717	0.1	0.352919
7.228383	0.1	0.348091
7.230050	0.1	0.344455
7.231717	0.1	0.342786
7.233383	0.1	0.343025
7.235050	0.1	0.344753
7.236717	0.1	0.348330
7.238383	0.1	0.353873
7.240050	0.1	0.359833
7.241717	0.1	0.364542
7.243383	0.1	0.367165
7.245050	0.1	0.367880
7.246717	0.1	0.366032
7.248383	0.1	0.360549
7.250050	0.1	0.352502
7.251717	0.1	0.345528
7.253383	0.1	0.342727
7.255050	0.1	0.343502
7.256717	0.1	0.344157
7.258383	0.1	0.341296
7.260050	0.1	0.333786
7.261717	0.1	0.323057
7.263383	0.1	0.311852
7.265050	0.1	0.303447
7.266717	0.1	0.300109
7.268383	0.1	0.302017
7.270050	0.1	0.306606
7.271717	0.1	0.311017
7.273383	0.1	0.314236
7.275050	0.1	0.316679
7.276717	0.1	0.317693
7.278383	0.1	0.315845
7.280050	0.1	0.310898
7.281717	0.1	0.303984
7.283383	0.1	0.296474
7.285050	0.1	0.289857
7.286717	0.1	0.284910
7.288383	0.1	0.281334
7.290050	0.1	0.278533
7.291717	0.1	0.276268
7.293383	0.1	0.274956
7.295050	0.1	0.275433
7.296717	0.1	0.277817
7.298383	0.1	0.280976
7.300050	0.1	0.282824
7.301717	0.1	0.282288
7.303383	0.1	0.280023
7.305050	0.1	0.278056
7.306717	0.1	0.277638
7.308383	0.1	0.278652
7.310050	0.1	0.280499
7.311717	0.1	0.283062
7.313383	0.1	0.285804
7.315050	0.1	0.286996
7.316717	0.1	0.284910
7.318383	0.1	0.279784
7.320050	0.1	0.274241
7.321717	0.1	0.270724
7.323383	0.1	0.268817
7.325050	0.1	0.267148
7.326717	0.1	0.265241
7.328383	0.1	0.263333
7.330050	0.1	0.261307
7.331717	0.1	0.259459
7.333383	0.1	0.258803
7.335050	0.1	0.260115
7.336717	0.1	0.262916
7.338383	0.1	0.265479
7.340050	0.1	0.267148
7.341717	0.1	0.267923
7.343383	0.1	0.267565
7.345050	0.1	0.265419
7.346717	0.1	0.261545
7.348383	0.1	0.257492
7.350050	0.1	0.255406
7.351717	0.1	0.256300
7.353383	0.1	0.259042
7.355050	0.1	0.260592
7.356717	0.1	0.259161
7.358383	0.1	0.255942
7.360050	0.1	0.252783
7.361717	0.1	0.249565
7.363383	0.1	0.246346
7.365050	0.1	0.245035
7.366717	0.1	0.246823
7.368383	0.1	0.249863
7.370050	0.1	0.249863
7.371717	0.1	0.244915
7.373383	0.1	0.237227
7.375050	0.1	0.230670
7.376717	0.1	0.227153
7.378383	0.1	0.226319
7.380050	0.1	0.227451
7.381717	0.1	0.231266
7.383383	0.1	0.237405
7.385050	0.1	0.242770
7.386717	0.1	0.243664
7.388383	0.1	0.239790
7.390050	0.1	0.234485
7.391717	0.1	0.230789
7.393383	0.1	0.228345
7.395050	0.1	0.226080
7.396717	0.1	0.224650
7.398383	0.1	0.225127
7.400050	0.1	0.227392
7.401717	0.1	0.230074
7.403383	0.1	0.231743
7.405050	0.1	0.232101
7.406717	0.1	0.232339
7.408383	0.1	0.233591
7.410050	0.1	0.235558
7.411717	0.1	0.237167
7.413383	0.1	0.237763
7.415050	0.1	0.236988
7.416717	0.1	0.234485
7.418383	0.1	0.230789
7.420050	0.1	0.226915
7.421717	0.1	0.223756
7.423383	0.1	0.221431
7.425050	0.1	0.220120
7.426717	0.1	0.219703
7.428383	0.1	0.219762
7.430050	0.1	0.219643
7.431717	0.1	0.218093
7.433383	0.1	0.214398
7.435050	0.1	0.209272
7.436717	0.1	0.205159
7.438383	0.1	0.204504
7.440050	0.1	0.207901
7.441717	0.1	0.214398
7.443383	0.1	0.221610
7.445050	0.1	0.226080
7.446717	0.1	0.225246
7.448383	0.1	0.220954
7.450050	0.1	0.217199
7.451717	0.1	0.215650
7.453383	0.1	0.214756
7.455050	0.1	0.213385
7.456717	0.1	0.212729
7.458383	0.1	0.213563
7.460050	0.1	0.215352
7.461717	0.1	0.216842
7.463383	0.1	0.217557
7.465050	0.1	0.218034
7.466717	0.1	0.218630
7.468383	0.1	0.217676
7.470050	0.1	0.214338
7.471717	0.1	0.210822
7.473383	0.1	0.209391
7.475050	0.1	0.210166
7.476717	0.1	0.212193
7.478383	0.1	0.214398
7.480050	0.1	0.216186
7.481717	0.1	0.217080
7.483383	0.1	0.216842
7.485050	0.1	0.215113
7.486717	0.1	0.211656
7.488383	0.1	0.207424
7.490050	0.1	0.204504
7.491717	0.1	0.204444
7.493383	0.1	0.206351
7.495050	0.1	0.208080
7.496717	0.1	0.207603
7.498383	0.1	0.203967
7.500050	0.1	0.198364
7.501717	0.1	0.193417
7.503383	0.1	0.191152
7.505050	0.1	0.191331
7.506717	0.1	0.192702
7.508383	0.1	0.193894
7.510050	0.1	0.194371
7.511717	0.1	0.193596
7.513383	0.1	0.190675
7.515050	0.1	0.185430
7.516717	0.1	0.179410
7.518383	0.1	0.175238
7.520050	0.1	0.174105
7.521717	0.1	0.175357
7.523383	0.1	0.178874
7.525050	0.1	0.185132
7.526717	0.1	0.192940
7.528383	0.1	0.198722
7.530050	0.1	0.199974
7.531717	0.1	0.197947
7.533383	0.1	0.196099
7.535050	0.1	0.196278
7.536717	0.1	0.197589
7.538383	0.1	0.198483
7.540050	0.1	0.198424
7.541717	0.1	0.197709
7.543383	0.1	0.196040
7.545050	0.1	0.193715
7.546717	0.1	0.192344
7.548383	0.1	0.194132
7.550050	0.1	0.199318
7.551717	0.1	0.204980
7.553383	0.1	0.207961
7.555050	0.1	0.208199
7.556717	0.1	0.207901
7.558383	0.1	0.207543
7.560050	0.1	0.205219
7.561717	0.1	0.200629
7.563383	0.1	0.196159
7.565050	0.1	0.193834
7.566717	0.1	0.193238
7.568383	0.1	0.192583
7.570050	0.1	0.190973
7.571717	0.1	0.189245
7.573383	0.1	0.188410
7.575050	0.1	0.187993
7.576717	0.1	0.186503
7.578383	0.1	0.183225
7.580050	0.1	0.180244
7.581717	0.1	0.180185
7.583383	0.1	0.183821
7.585050	0.1	0.189185
7.586717	0.1	0.194073
7.588383	0.1	0.197768
7.590050	0.1	0.200987
7.591717	0.1	0.204623
7.593383	0.1	0.208080
7.595050	0.1	0.209391
7.596717	0.1	0.208259
7.598383	0.1	0.206947
7.600050	0.1	0.208080
7.601717	0.1	0.210702
7.603383	0.1	0.211656
7.605050	0.1	0.209749
7.606717	0.1	0.206769
7.608383	0.1	0.204265
7.610050	0.1	0.203252
7.611717	0.1	0.204504
7.613383	0.1	0.208139
7.615050	0.1	0.212729
7.616717	0.1	0.216305
7.618383	0.1	0.218213
7.620050	0.1	0.219226
7.621717	0.1	0.219882
7.623383	0.1	0.220716
7.625050	0.1	0.221729
7.626717	0.1	0.222981
7.628383	0.1	0.223994
7.630050	0.1	0.223160
7.631717	0.1	0.219941
7.633383	0.1	0.215471
7.635050	0.1	0.210941
7.636717	0.1	0.207424
7.638383	0.1	0.205457
7.640050	0.1	0.204682
7.641717	0.1	0.204206
7.643383	0.1	0.204563
7.645050	0.1	0.206709
7.646717	0.1	0.211418
7.648383	0.1	0.218391
7.650050	0.1	0.226140
7.651717	0.1	0.231683
7.653383	0.1	0.232279
7.655050	0.1	0.227511
7.656717	0.1	0.219524
7.658383	0.1	0.210464
7.660050	0.1	0.201464
7.661717	0.1	0.194192
7.663383	0.1	0.190735
7.665050	0.1	0.190973
7.666717	0.1	0.193775
7.668383	0.1	0.198305
7.670050	0.1	0.204742
7.671717	0.1	0.212073
7.673383	0.1	0.217676
7.675050	0.1	0.219047
7.676717	0.1	0.216782
7.678383	0.1	0.213206
7.680050	0.1	0.209868
7.681717	0.1	0.206888
7.683383	0.1	0.204265
7.685050	0.1	0.202477
7.686717	0.1	0.202417
7.688383	0.1	0.203908
7.690050	0.1	0.204980
7.691717	0.1	0.204086
7.693383	0.1	0.201643
7.695050	0.1	0.199854
7.696717	0.1	0.200272
7.698383	0.1	0.202656
7.700050	0.1	0.205457
7.701717	0.1	0.207186
7.703383	0.1	0.206769
7.705050	0.1	0.204384
7.706717	0.1	0.201106
7.708383	0.1	0.197887
7.710050	0.1	0.195265
7.711717	0.1	0.193059
7.713383	0.1	0.190675
7.715050	0.1	0.187278
7.716717	0.1	0.183761
7.718383	0.1	0.182569
7.720050	0.1	0.185490
7.721717	0.1	0.192463
7.723383	0.1	0.202298
7.725050	0.1	0.213027
7.726717	0.1	0.222087
7.728383	0.1	0.227332
7.730050	0.1	0.227630
7.731717	0.1	0.223637
7.733383	0.1	0.217795
7.735050	0.1	0.212491
7.736717	0.1	0.207365
7.738383	0.1	0.201702
7.740050	0.1	0.196278
7.741717	0.1	0.192285
7.743383	0.1	0.190198
7.745050	0.1	0.190198
7.746717	0.1	0.192106
7.748383	0.1	0.195026
7.750050	0.1	0.196815
7.751717	0.1	0.195563
7.753383	0.1	0.191093
7.755050	0.1	0.185311
7.756717	0.1	0.181258
7.758383	0.1	0.180900
7.760050	0.1	0.183940
7.761717	0.1	0.188410
7.763383	0.1	0.192583
7.765050	0.1	0.195324
7.766717	0.1	0.196040
7.768383	0.1	0.195920
7.770050	0.1	0.196576
7.771717	0.1	0.198424
7.773383	0.1	0.200093
7.775050	0.1	0.199795
7.776717	0.1	0.197470
7.778383	0.1	0.194967
7.780050	0.1	0.194192
7.781717	0.1	0.195503
7.783383	0.1	0.198126
7.785050	0.1	0.200510
7.786717	0.1	0.200629
7.788383	0.1	0.197411
7.790050	0.1	0.191987
7.791717	0.1	0.186563
7.793383	0.1	0.182033
7.795050	0.1	0.178456
7.796717	0.1	0.176907
7.798383	0.1	0.179350
7.800050	0.1	0.186026
7.801717	0.1	0.194788
7.803383	0.1	0.202119
7.805050	0.1	0.206113
7.806717	0.1	0.206828
7.808383	0.1	0.204802
7.810050	0.1	0.200570
7.811717	0.1	0.195384
7.813383	0.1	0.191748
7.815050	0.1	0.191152
7.816717	0.1	0.193477
7.818383	0.1	0.197232
7.820050	0.1	0.201106
7.821717	0.1	0.203967
7.823383	0.1	0.205040
7.825050	0.1	0.204027
7.826717	0.1	0.201404
7.828383	0.1	0.198245
7.830050	0.1	0.195622
7.831717	0.1	0.194311
7.833383	0.1	0.195563
7.835050	0.1	0.199676
7.836717	0.1	0.205278
7.838383	0.1	0.209808
7.840050	0.1	0.211656
7.841717	0.1	0.211179
7.843383	0.1	0.209868
7.845050	0.1	0.209510
7.846717	0.1	0.211895
7.848383	0.1	0.216484
7.850050	0.1	0.220418
7.851717	0.1	0.221670
7.853383	0.1	0.220656
7.855050	0.1	0.218153
7.856717	0.1	0.215352
7.858383	0.1	0.214398
7.860050	0.1	0.216961
7.861717	0.1	0.222623
7.863383	0.1	0.228941
7.865050	0.1	0.233471
7.866717	0.1	0.235319
7.868383	0.1	0.234902
7.870050	0.1	0.232756
7.871717	0.1	0.229061
7.873383	0.1	0.224233
7.875050	0.1	0.219643
7.876717	0.1	0.216901
7.878383	0.1	0.215709
7.880050	0.1	0.215292
7.881717	0.1	0.216126
7.883383	0.1	0.218809
7.885050	0.1	0.222266
7.886717	0.1	0.224531
7.888383	0.1	0.225127
7.890050	0.1	0.224650
7.891717	0.1	0.223637
7.893383	0.1	0.222147
7.895050	0.1	0.220954
7.896717	0.1	0.221193
7.898383	0.1	0.222981
7.900050	0.1	0.224948
7.901717	0.1	0.225842
7.903383	0.1	0.225484
7.905050	0.1	0.225127
7.906717	0.1	0.226200
7.908383	0.1	0.228584
7.910050	0.1	0.231206
7.911717	0.1	0.233948
7.913383	0.1	0.237048
7.915050	0.1	0.240147
7.916717	0.1	0.243306
7.918383	0.1	0.247657
7.920050	0.1	0.253201
7.921717	0.1	0.257909
7.923383	0.1	0.260353
7.925050	0.1	0.261426
7.926717	0.1	0.262737
7.928383	0.1	0.263393
7.930050	0.1	0.261247
7.931717	0.1	0.255287
7.933383	0.1	0.247836
7.935050	0.1	0.243187
7.936717	0.1	0.244319
7.938383	0.1	0.250340
7.940050	0.1	0.257552
7.941717	0.1	0.263095
7.943383	0.1	0.266492
7.945050	0.1	0.268638
7.946717	0.1	0.270188
7.948383	0.1	0.271916
7.950050	0.1	0.274122
7.951717	0.1	0.275850
7.953383	0.1	0.275731
7.955050	0.1	0.273824
7.956717	0.1	0.271499
7.958383	0.1	0.270426
7.960050	0.1	0.270784
7.961717	0.1	0.272512
7.963383	0.1	0.275612
7.965050	0.1	0.279903
7.966717	0.1	0.283837
7.968383	0.1	0.286877
7.970050	0.1	0.290394
7.971717	0.1	0.294805
7.973383	0.1	0.298440
7.975050	0.1	0.299752
7.976717	0.1	0.299275
7.978383	0.1	0.298738
7.980050	0.1	0.298738
7.981717	0.1	0.298440
7.983383	0.1	0.296950
7.985050	0.1	0.294745
7.986717	0.1	0.293136
7.988383	0.1	0.293493
7.990050	0.1	0.295758
7.991717	0.1	0.298917
7.993383	0.1	0.301242
7.995050	0.1	0.301003
7.996717	0.1	0.296891
7.998383	0.1	0.289500
8.000050	0.1	0.281811
8.001717	0.1	0.277817
8.003383	0.1	0.280142
8.005050	0.1	0.287473
8.006717	0.1	0.295520
8.008383	0.1	0.300825
8.010050	0.1	0.303149
8.011717	0.1	0.304043
8.013383	0.1	0.303924
8.015050	0.1	0.302196
8.016717	0.1	0.298738
8.018383	0.1	0.294745
8.020050	0.1	0.291467
8.021717	0.1	0.288665
8.023383	0.1	0.285327
8.025050	0.1	0.281215
8.026717	0.1	0.276625
8.028383	0.1	0.272214
8.030050	0.1	0.269353
8.031717	0.1	0.269830
8.033383	0.1	0.274241
8.035050	0.1	0.281036
8.036717	0.1	0.287175
8.038383	0.1	0.290871
8.040050	0.1	0.292420
8.041717	0.1	0.293076
8.043383	0.1	0.293672
8.045050	0.1	0.293851
8.046717	0.1	0.292540
8.048383	0.1	0.290275
8.050050	0.1	0.288844
8.051717	0.1	0.289023
8.053383	0.1	0.289559
8.055050	0.1	0.290155
8.056717	0.1	0.291705
8.058383	0.1	0.294030
8.060050	0.1	0.295460
8.061717	0.1	0.294626
8.063383	0.1	0.292122
8.065050	0.1	0.289798
8.066717	0.1	0.288308
8.068383	0.1	0.286877
8.070050	0.1	0.284672
8.071717	0.1	0.282228
8.073383	0.1	0.281394
8.075050	0.1	0.283360
8.076717	0.1	0.287235
8.078383	0.1	0.291288
8.080050	0.1	0.294387
8.081717	0.1	0.296175
8.083383	0.1	0.296950
8.085050	0.1	0.297487
8.086717	0.1	0.298381
8.088383	0.1	0.299692
8.090050	0.1	0.301421
8.091717	0.1	0.303209
8.093383	0.1	0.303864
8.095050	0.1	0.302136
8.096717	0.1	0.298500
8.098383	0.1	0.295520
8.100050	0.1	0.295281
8.101717	0.1	0.297010
8.103383	0.1	0.297427
8.105050	0.1	0.294387
8.106717	0.1	0.289142
8.108383	0.1	0.284672
8.110050	0.1	0.283182
8.111717	0.1	0.284970
8.113383	0.1	0.289023
8.115050	0.1	0.294507
8.116717	0.1	0.300348
8.118383	0.1	0.305474
8.120050	0.1	0.308573
8.121717	0.1	0.309527
8.123383	0.1	0.309408
8.125050	0.1	0.309050
8.126717	0.1	0.309289
8.128383	0.1	0.310779
8.130050	0.1	0.313163
8.131717	0.1	0.315070
8.133383	0.1	0.315666
8.135050	0.1	0.315368
8.136717	0.1	0.315368
8.138383	0.1	0.315964
8.140050	0.1	0.316322
8.141717	0.1	0.315249
8.143383	0.1	0.312626
8.145050	0.1	0.309825
8.146717	0.1	0.309587
8.148383	0.1	0.314176
8.150050	0.1	0.322580
8.151717	0.1	0.329971
8.153383	0.1	0.332356
8.155050	0.1	0.329793
8.156717	0.1	0.325024
8.158383	0.1	0.319719
8.160050	0.1	0.314713
8.161717	0.1	0.311077
8.163383	0.1	0.309467
8.165050	0.1	0.310123
8.166717	0.1	0.312567
8.168383	0.1	0.315130
8.170050	0.1	0.315607
8.171717	0.1	0.314116
8.173383	0.1	0.312269
8.175050	0.1	0.310063
8.176717	0.1	0.306427
8.178383	0.1	0.302374
8.180050	0.1	0.300646
8.181717	0.1	0.301898
8.183383	0.1	0.303507
8.185050	0.1	0.303030
8.186717	0.1	0.300765
8.188383	0.1	0.298142
8.190050	0.1	0.296593
8.191717	0.1	0.298023
8.193383	0.1	0.303090
8.195050	0.1	0.309587
8.196717	0.1	0.314474
8.198383	0.1	0.316620
8.200050	0.1	0.317395
8.201717	0.1	0.318110
8.203383	0.1	0.318527
8.205050	0.1	0.318170
8.206717	0.1	0.317037
8.208383	0.1	0.315547
8.210050	0.1	0.313759
8.211717	0.1	0.311673
8.213383	0.1	0.309765
8.215050	0.1	0.308394
8.216717	0.1	0.307024
8.218383	0.1	0.305474
8.220050	0.1	0.304639
8.221717	0.1	0.305235
8.223383	0.1	0.306249
8.225050	0.1	0.306010
8.226717	0.1	0.303626
8.228383	0.1	0.299633
8.230050	0.1	0.295579
8.231717	0.1	0.292897
8.233383	0.1	0.291467
8.235050	0.1	0.291705
8.236717	0.1	0.295043
8.238383	0.1	0.301182
8.240050	0.1	0.307739
8.241717	0.1	0.312448
8.243383	0.1	0.314832
8.245050	0.1	0.315607
8.246717	0.1	0.315428
8.248383	0.1	0.314057
8.250050	0.1	0.311494
8.251717	0.1	0.308275
8.253383	0.1	0.304878
8.255050	0.1	0.301480
8.256717	0.1	0.298500
8.258383	0.1	0.296772
8.260050	0.1	0.296593
8.261717	0.1	0.297248
8.263383	0.1	0.296772
8.265050	0.1	0.294447
8.266717	0.1	0.291348
8.268383	0.1	0.288606
8.270050	0.1	0.285864
8.271717	0.1	0.282705
8.273383	0.1	0.279605
8.275050	0.1	0.277102
8.276717	0.1	0.275016
8.278383	0.1	0.273228
8.280050	0.1	0.271976
8.281717	0.1	0.272572
8.283383	0.1	0.276387
8.285050	0.1	0.281990
8.286717	0.1	0.285506
8.288383	0.1	0.285149
8.290050	0.1	0.282824
8.291717	0.1	0.281155
8.293383	0.1	0.280976
8.295050	0.1	0.280917
8.296717	0.1	0.280440
8.298383	0.1	0.280857
8.300050	0.1	0.283182
8.301717	0.1	0.287056
8.303383	0.1	0.291407
8.305050	0.1	0.294983
8.306717	0.1	0.295818
8.308383	0.1	0.292063
8.310050	0.1	0.284195
8.311717	0.1	0.275970
8.313383	0.1	0.271320
8.315050	0.1	0.271142
8.316717	0.1	0.273526
8.318383	0.1	0.276446
8.320050	0.1	0.279069
8.321717	0.1	0.281155
8.323383	0.1	0.282407
8.325050	0.1	0.282943
8.326717	0.1	0.284016
8.328383	0.1	0.287116
8.330050	0.1	0.292301
8.331717	0.1	0.297606
8.333383	0.1	0.301242
8.335050	0.1	0.303030
8.336717	0.1	0.303924
8.338383	0.1	0.304163
8.340050	0.1	0.303566
8.341717	0.1	0.302494
8.343383	0.1	0.302076
8.345050	0.1	0.302732
8.346717	0.1	0.303507
8.348383	0.1	0.302434
8.350050	0.1	0.299037
8.351717	0.1	0.294864
8.353383	0.1	0.291824
8.355050	0.1	0.290632
8.356717	0.1	0.290751
8.358383	0.1	0.291705
8.360050	0.1	0.292778
8.361717	0.1	0.293434
8.363383	0.1	0.293493
8.365050	0.1	0.293732
8.366717	0.1	0.294387
8.368383	0.1	0.295758
8.370050	0.1	0.298321
8.371717	0.1	0.301600
8.373383	0.1	0.303805
8.375050	0.1	0.303447
8.376717	0.1	0.299871
8.378383	0.1	0.293911
8.380050	0.1	0.287294
8.381717	0.1	0.281215
8.383383	0.1	0.275970
8.385050	0.1	0.271559
8.386717	0.1	0.268042
8.388383	0.1	0.265300
8.390050	0.1	0.264168
8.391717	0.1	0.266314
8.393383	0.1	0.273049
8.395050	0.1	0.284195
8.396717	0.1	0.296593
8.398383	0.1	0.305593
8.400050	0.1	0.308514
8.401717	0.1	0.305474
8.403383	0.1	0.297606
8.405050	0.1	0.286400
8.406717	0.1	0.274599
8.408383	0.1	0.265241
8.410050	0.1	0.260651
8.411717	0.1	0.261188
8.413383	0.1	0.264764
8.415050	0.1	0.268757
8.416717	0.1	0.271797
8.418383	0.1	0.273526
8.420050	0.1	0.273705
8.421717	0.1	0.272393
8.423383	0.1	0.271320
8.425050	0.1	0.272512
8.426717	0.1	0.276148
8.428383	0.1	0.280559
8.430050	0.1	0.283539
8.431717	0.1	0.284374
8.433383	0.1	0.283301
8.435050	0.1	0.280797
8.436717	0.1	0.277698
8.438383	0.1	0.275135
8.440050	0.1	0.274777
8.441717	0.1	0.277042
8.443383	0.1	0.280321
8.445050	0.1	0.282705
8.446717	0.1	0.283778
8.448383	0.1	0.284016
8.450050	0.1	0.283480
8.451717	0.1	0.281990
8.453383	0.1	0.279903
8.455050	0.1	0.277817
8.456717	0.1	0.275970
8.458383	0.1	0.273824
8.460050	0.1	0.270545
8.461717	0.1	0.266492
8.463383	0.1	0.262558
8.465050	0.1	0.259638
8.466717	0.1	0.257790
8.468383	0.1	0.256658
8.470050	0.1	0.255525
8.471717	0.1	0.253797
8.473383	0.1	0.251651
8.475050	0.1	0.250041
8.476717	0.1	0.249386
8.478383	0.1	0.249147
8.480050	0.1	0.249267
8.481717	0.1	0.251293
8.483383	0.1	0.256896
8.485050	0.1	0.264823
8.486717	0.1	0.271142
8.488383	0.1	0.273228
8.490050	0.1	0.272155
8.491717	0.1	0.269532
8.493383	0.1	0.265896
8.495050	0.1	0.261784
8.496717	0.1	0.258446
8.498383	0.1	0.256658
8.500050	0.1	0.255346
8.501717	0.1	0.252903
8.503383	0.1	0.249803
8.505050	0.1	0.247657
8.506717	0.1	0.246763
8.508383	0.1	0.246108
8.510050	0.1	0.245512
8.511717	0.1	0.246286
8.513383	0.1	0.249028
8.515050	0.1	0.251532
8.516717	0.1	0.251472
8.518383	0.1	0.249684
8.520050	0.1	0.248671
8.521717	0.1	0.249565
8.523383	0.1	0.251293
8.525050	0.1	0.251949
8.526717	0.1	0.250280
8.528383	0.1	0.246286
8.530050	0.1	0.240862
8.531717	0.1	0.235260
8.533383	0.1	0.230551
8.535050	0.1	0.227392
8.536717	0.1	0.226676
8.538383	0.1	0.228643
8.540050	0.1	0.232935
8.541717	0.1	0.238001
8.543383	0.1	0.242293
8.545050	0.1	0.244737
8.546717	0.1	0.244617
8.548383	0.1	0.241458
8.550050	0.1	0.236213
8.551717	0.1	0.231206
8.553383	0.1	0.228345
8.555050	0.1	0.227451
8.556717	0.1	0.226736
8.558383	0.1	0.225186
8.560050	0.1	0.222921
8.561717	0.1	0.220299
8.563383	0.1	0.217855
8.565050	0.1	0.216842
8.566717	0.1	0.218391
8.568383	0.1	0.223041
8.570050	0.1	0.229776
8.571717	0.1	0.236332
8.573383	0.1	0.240088
8.575050	0.1	0.239432
8.576717	0.1	0.235021
8.578383	0.1	0.229836
8.580050	0.1	0.227153
8.581717	0.1	0.227928
8.583383	0.1	0.230908
8.585050	0.1	0.234664
8.586717	0.1	0.238240
8.588383	0.1	0.240743
8.590050	0.1	0.241101
8.591717	0.1	0.239491
8.593383	0.1	0.236928
8.595050	0.1	0.233889
8.596717	0.1	0.229955
8.598383	0.1	0.226080
8.600050	0.1	0.224173
8.601717	0.1	0.224471
8.603383	0.1	0.224590
8.605050	0.1	0.223041
8.606717	0.1	0.221133
8.608383	0.1	0.222206
8.610050	0.1	0.227511
8.611717	0.1	0.234604
8.613383	0.1	0.240862
8.615050	0.1	0.246286
8.616717	0.1	0.250876
8.618383	0.1	0.252783
8.620050	0.1	0.249982
8.621717	0.1	0.242591
8.623383	0.1	0.233889
8.625050	0.1	0.227153
8.626717	0.1	0.224113
8.628383	0.1	0.225186
8.630050	0.1	0.229776
8.631717	0.1	0.235617
8.633383	0.1	0.240088
8.635050	0.1	0.242114
8.636717	0.1	0.242174
8.638383	0.1	0.241518
8.640050	0.1	0.241280
8.641717	0.1	0.242412
8.643383	0.1	0.245750
8.645050	0.1	0.252247
8.646717	0.1	0.260592
8.648383	0.1	0.267506
8.650050	0.1	0.270307
8.651717	0.1	0.269353
8.653383	0.1	0.267267
8.655050	0.1	0.266075
8.656717	0.1	0.265658
8.658383	0.1	0.264883
8.660050	0.1	0.262558
8.661717	0.1	0.257671
8.663383	0.1	0.250041
8.665050	0.1	0.240564
8.666717	0.1	0.231683
8.668383	0.1	0.226021
8.670050	0.1	0.224292
8.671717	0.1	0.224412
8.673383	0.1	0.223696
8.675050	0.1	0.221014
8.676717	0.1	0.217736
8.678383	0.1	0.215769
8.680050	0.1	0.216186
8.681717	0.1	0.218689
8.683383	0.1	0.222266
8.685050	0.1	0.226140
8.686717	0.1	0.230253
8.688383	0.1	0.235140
8.690050	0.1	0.239849
8.691717	0.1	0.242770
8.693383	0.1	0.244141
8.695050	0.1	0.245154
8.696717	0.1	0.244915
8.698383	0.1	0.241101
8.700050	0.1	0.233650
8.701717	0.1	0.225186
8.703383	0.1	0.218391
8.705050	0.1	0.214875
8.706717	0.1	0.215292
8.708383	0.1	0.219286
8.710050	0.1	0.225186
8.711717	0.1	0.231028
8.713383	0.1	0.235438
8.715050	0.1	0.237525
8.716717	0.1	0.236571
8.718383	0.1	0.232458
8.720050	0.1	0.226319
8.721717	0.1	0.221133
8.723383	0.1	0.218868
8.725050	0.1	0.218332
8.726717	0.1	0.217021
8.728383	0.1	0.214279
8.730050	0.1	0.212491
8.731717	0.1	0.213683
8.733383	0.1	0.216544
8.735050	0.1	0.216723
8.736717	0.1	0.211597
8.738383	0.1	0.203311
8.740050	0.1	0.195801
8.741717	0.1	0.190914
8.743383	0.1	0.188589
8.745050	0.1	0.188410
8.746717	0.1	0.189304
8.748383	0.1	0.189960
8.750050	0.1	0.189960
8.751717	0.1	0.190616
8.753383	0.1	0.194609
8.755050	0.1	0.203550
8.756717	0.1	0.216067
8.758383	0.1	0.228226
8.760050	0.1	0.236213
8.761717	0.1	0.238895
8.763383	0.1	0.238121
8.765050	0.1	0.236213
8.766717	0.1	0.233531
8.768383	0.1	0.230253
8.770050	0.1	0.228047
8.771717	0.1	0.227928
8.773383	0.1	0.228405
8.775050	0.1	0.227153
8.776717	0.1	0.223756
8.778383	0.1	0.219762
8.780050	0.1	0.216842
8.781717	0.1	0.215232
8.783383	0.1	0.214040
8.785050	0.1	0.212550
8.786717	0.1	0.210822
8.788383	0.1	0.209987
8.790050	0.1	0.211537
8.791717	0.1	0.215590
8.793383	0.1	0.220239
8.795050	0.1	0.223398
8.796717	0.1	0.224054
8.798383	0.1	0.222981
8.800050	0.1	0.221550
8.801717	0.1	0.219643
8.803383	0.1	0.216246
8.805050	0.1	0.212312
8.806717	0.1	0.210345
8.808383	0.1	0.211656
8.810050	0.1	0.214279
8.811717	0.1	0.215530
8.813383	0.1	0.214160
8.815050	0.1	0.210583
8.816717	0.1	0.206053
8.818383	0.1	0.200808
8.820050	0.1	0.195205
8.821717	0.1	0.191271
8.823383	0.1	0.191391
8.825050	0.1	0.196278
8.826717	0.1	0.204504
8.828383	0.1	0.214338
8.830050	0.1	0.224948
8.831717	0.1	0.234664
8.833383	0.1	0.240564
8.835050	0.1	0.240743
8.836717	0.1	0.235915
8.838383	0.1	0.229120
8.840050	0.1	0.223100
8.841717	0.1	0.219464
8.843383	0.1	0.218630
8.845050	0.1	0.220358
8.846717	0.1	0.224233
8.848383	0.1	0.228941
8.850050	0.1	0.232279
8.851717	0.1	0.232816
8.853383	0.1	0.231326
8.855050	0.1	0.229895
8.856717	0.1	0.229716
8.858383	0.1	0.231028
8.860050	0.1	0.234187
8.861717	0.1	0.239730
8.863383	0.1	0.246584
8.865050	0.1	0.251591
8.866717	0.1	0.251591
8.868383	0.1	0.245929
8.870050	0.1	0.237048
8.871717	0.1	0.228226
8.873383	0.1	0.221610
8.875050	0.1	0.218391
8.876717	0.1	0.218928
8.878383	0.1	0.222802
8.880050	0.1	0.228584
8.881717	0.1	0.234365
8.883383	0.1	0.239193
8.885050	0.1	0.242829
8.886717	0.1	0.245512
8.888383	0.1	0.246823
8.890050	0.1	0.246108
8.891717	0.1	0.242949
8.893383	0.1	0.237882
8.895050	0.1	0.233233
8.896717	0.1	0.230968
8.898383	0.1	0.230908
8.900050	0.1	0.231743
8.901717	0.1	0.232935
8.903383	0.1	0.234365
8.905050	0.1	0.235200
8.906717	0.1	0.234842
8.908383	0.1	0.233531
8.910050	0.1	0.231922
8.911717	0.1	0.229955
8.913383	0.1	0.227749
8.915050	0.1	0.226200
8.916717	0.1	0.225723
8.918383	0.1	0.225842
8.920050	0.1	0.226140
8.921717	0.1	0.226796
8.923383	0.1	0.227809
8.925050	0.1	0.228643
8.926717	0.1	0.228524
8.928383	0.1	0.227630
8.930050	0.1	0.227332
8.931717	0.1	0.229299
8.933383	0.1	0.233471
8.935050	0.1	0.238299
8.936717	0.1	0.242174
8.938383	0.1	0.244737
8.940050	0.1	0.246823
8.941717	0.1	0.248849
8.943383	0.1	0.250161
8.945050	0.1	0.249803
8.946717	0.1	0.247359
8.948383	0.1	0.243008
8.950050	0.1	0.237167
8.951717	0.1	0.230968
8.953383	0.1	0.225484
8.955050	0.1	0.221550
8.956717	0.1	0.219286
8.958383	0.1	0.218630
8.960050	0.1	0.219524
8.961717	0.1	0.222802
8.963383	0.1	0.228822
8.965050	0.1	0.236034
8.966717	0.1	0.242531
8.968383	0.1	0.248373
8.970050	0.1	0.254869
8.971717	0.1	0.261605
8.973383	0.1	0.266373
8.975050	0.1	0.266850
8.976717	0.1	0.262320
8.978383	0.1	0.253558
8.980050	0.1	0.242889
8.981717	0.1	0.233173
8.983383	0.1	0.227213
8.985050	0.1	0.225544
8.986717	0.1	0.226319
8.988383	0.1	0.226676
8.990050	0.1	0.225246
8.991717	0.1	0.223398
8.993383	0.1	0.222325
8.995050	0.1	0.222147
8.996717	0.1	0.221789
8.998383	0.1	0.220716
9.000050	0.1	0.219524
9.001717	0.1	0.218987
9.003383	0.1	0.217915
9.005050	0.1	0.213921
9.006717	0.1	0.207424
9.008383	0.1	0.202239
9.010050	0.1	0.201881
9.011717	0.1	0.206888
9.013383	0.1	0.215173
9.015050	0.1	0.224352
9.016717	0.1	0.232577
9.018383	0.1	0.237942
9.020050	0.1	0.239372
9.021717	0.1	0.237703
9.023383	0.1	0.235915
9.025050	0.1	0.235558
9.026717	0.1	0.234962
9.028383	0.1	0.231206
9.030050	0.1	0.224352
9.031717	0.1	0.216961
9.033383	0.1	0.211120
9.035050	0.1	0.207186
9.036717	0.1	0.204861
9.038383	0.1	0.204682
9.040050	0.1	0.207245
9.041717	0.1	0.211298
9.043383	0.1	0.215828
9.045050	0.1	0.221074
9.046717	0.1	0.227094
9.048383	0.1	0.232935
9.050050	0.1	0.237107
9.051717	0.1	0.238240
9.053383	0.1	0.235975
9.055050	0.1	0.231266
9.056717	0.1	0.225484
9.058383	0.1	0.219464
9.060050	0.1	0.214279
9.061717	0.1	0.211597
9.063383	0.1	0.212908
9.065050	0.1	0.217021
9.066717	0.1	0.222027
9.068383	0.1	0.226975
9.070050	0.1	0.230968
9.071717	0.1	0.232279
9.073383	0.1	0.230014
9.075050	0.1	0.224829
9.076717	0.1	0.218630
9.078383	0.1	0.214100
9.080050	0.1	0.213325
9.081717	0.1	0.216544
9.083383	0.1	0.222266
9.085050	0.1	0.227988
9.086717	0.1	0.231564
9.088383	0.1	0.232160
9.090050	0.1	0.230789
9.091717	0.1	0.229955
9.093383	0.1	0.231981
9.095050	0.1	0.236511
9.096717	0.1	0.240326
9.098383	0.1	0.241041
9.100050	0.1	0.239611
9.101717	0.1	0.237644
9.103383	0.1	0.235915
9.105050	0.1	0.233948
9.106717	0.1	0.231147
9.108383	0.1	0.228047
9.110050	0.1	0.225902
9.111717	0.1	0.225425
9.113383	0.1	0.226676
9.115050	0.1	0.229239
9.116717	0.1	0.231624
9.118383	0.1	0.232697
9.120050	0.1	0.233173
9.121717	0.1	0.235140
9.123383	0.1	0.239372
9.125050	0.1	0.244379
9.126717	0.1	0.247955
9.128383	0.1	0.248611
9.130050	0.1	0.247002
9.131717	0.1	0.245035
9.133383	0.1	0.244737
9.135050	0.1	0.246286
9.136717	0.1	0.247478
9.138383	0.1	0.245571
9.140050	0.1	0.240922
9.141717	0.1	0.236392
9.143383	0.1	0.233710
9.145050	0.1	0.232399
9.146717	0.1	0.231147
9.148383	0.1	0.230014
9.150050	0.1	0.230134
9.151717	0.1	0.231385
9.153383	0.1	0.232220
9.155050	0.1	0.231445
9.156717	0.1	0.229776
9.158383	0.1	0.228643
9.160050	0.1	0.229061
9.161717	0.1	0.230551
9.163383	0.1	0.231385
9.165050	0.1	0.229955
9.166717	0.1	0.227273
9.168383	0.1	0.225782
9.170050	0.1	0.227034
9.171717	0.1	0.230610
9.173383	0.1	0.234485
9.175050	0.1	0.237167
9.176717	0.1	0.239074
9.178383	0.1	0.240862
9.180050	0.1	0.241935
9.181717	0.1	0.240624
9.183383	0.1	0.236630
9.185050	0.1	0.232577
9.186717	0.1	0.232637
9.188383	0.1	0.238538
9.190050	0.1	0.247836
9.191717	0.1	0.256062
9.193383	0.1	0.259876
9.195050	0.1	0.258029
9.196717	0.1	0.250876
9.198383	0.1	0.240207
9.200050	0.1	0.229538
9.201717	0.1	0.222623
9.203383	0.1	0.220835
9.205050	0.1	0.222564
9.206717	0.1	0.225306
9.208383	0.1	0.227928
9.210050	0.1	0.230491
9.211717	0.1	0.233293
9.213383	0.1	0.237048
9.215050	0.1	0.242710
9.216717	0.1	0.249445
9.218383	0.1	0.254393
9.220050	0.1	0.255227
9.221717	0.1	0.251830
9.223383	0.1	0.245214
9.225050	0.1	0.236928
9.226717	0.1	0.229418
9.228383	0.1	0.224948
9.230050	0.1	0.223994
9.231717	0.1	0.224829
9.233383	0.1	0.225723
9.235050	0.1	0.226796
9.236717	0.1	0.228584
9.238383	0.1	0.231028
9.240050	0.1	0.233829
9.241717	0.1	0.236273
9.243383	0.1	0.237167
9.245050	0.1	0.235617
9.246717	0.1	0.232458
9.248383	0.1	0.229478
9.250050	0.1	0.228107
9.251717	0.1	0.227809
9.253383	0.1	0.226915
9.255050	0.1	0.225067
9.256717	0.1	0.222981
9.258383	0.1	0.220180
9.260050	0.1	0.215709
9.261717	0.1	0.210404
9.263383	0.1	0.206709
9.265050	0.1	0.206113
9.266717	0.1	0.208020
9.268383	0.1	0.211298
9.270050	0.1	0.215471
9.271717	0.1	0.220001
9.273383	0.1	0.223398
9.275050	0.1	0.224054
9.276717	0.1	0.221670
9.278383	0.1	0.218034
9.280050	0.1	0.215888
9.281717	0.1	0.216424
9.283383	0.1	0.218332
9.285050	0.1	0.219405
9.286717	0.1	0.218570
9.288383	0.1	0.216305
9.290050	0.1	0.213444
9.291717	0.1	0.211179
9.293383	0.1	0.211298
9.295050	0.1	0.215113
9.296717	0.1	0.221968
9.298383	0.1	0.228941
9.300050	0.1	0.233233
9.301717	0.1	0.234544
9.303383	0.1	0.234902
9.305050	0.1	0.235796
9.306717	0.1	0.236690
9.308383	0.1	0.236928
9.310050	0.1	0.236809
9.311717	0.1	0.236750
9.313383	0.1	0.236511
9.315050	0.1	0.235915
9.316717	0.1	0.234425
9.318383	0.1	0.231564
9.320050	0.1	0.226796
9.321717	0.1	0.220954
9.323383	0.1	0.217021
9.325050	0.1	0.217319
9.326717	0.1	0.221550
9.328383	0.1	0.227273
9.330050	0.1	0.232577
9.331717	0.1	0.237048
9.333383	0.1	0.241041
9.335050	0.1	0.244260
9.336717	0.1	0.246286
9.338383	0.1	0.247538
9.340050	0.1	0.248790
9.341717	0.1	0.250101
9.343383	0.1	0.250220
9.345050	0.1	0.248313
9.346717	0.1	0.245512
9.348383	0.1	0.244021
9.350050	0.1	0.245512
9.351717	0.1	0.250041
9.353383	0.1	0.257492
9.355050	0.1	0.267088
9.356717	0.1	0.276208
9.358383	0.1	0.281036
9.360050	0.1	0.279784
9.361717	0.1	0.274301
9.363383	0.1	0.268281
9.365050	0.1	0.265300
9.366717	0.1	0.267267
9.368383	0.1	0.273883
9.370050	0.1	0.283241
9.371717	0.1	0.291944
9.373383	0.1	0.296712
9.375050	0.1	0.297129
9.376717	0.1	0.295341
9.378383	0.1	0.293255
9.380050	0.1	0.289917
9.381717	0.1	0.282943
9.383383	0.1	0.272632
9.385050	0.1	0.263393
9.386717	0.1	0.259221
9.388383	0.1	0.261426
9.390050	0.1	0.268221
9.391717	0.1	0.277221
9.393383	0.1	0.286222
9.395050	0.1	0.293136
9.396717	0.1	0.295699
9.398383	0.1	0.292838
9.400050	0.1	0.286698
9.401717	0.1	0.280797
9.403383	0.1	0.277042
9.405050	0.1	0.275552
9.406717	0.1	0.277460
9.408383	0.1	0.283241
9.410050	0.1	0.290453
9.411717	0.1	0.295520
9.413383	0.1	0.297844
9.415050	0.1	0.299394
9.416717	0.1	0.301421
9.418383	0.1	0.302672
9.420050	0.1	0.301659
9.421717	0.1	0.299156
9.423383	0.1	0.297248
9.425050	0.1	0.297189
9.426717	0.1	0.298023
9.428383	0.1	0.297964
9.430050	0.1	0.295937
9.431717	0.1	0.292003
9.433383	0.1	0.287116
9.435050	0.1	0.283003
9.436717	0.1	0.281274
9.438383	0.1	0.282824
9.440050	0.1	0.287235
9.441717	0.1	0.293016
9.443383	0.1	0.298619
9.445050	0.1	0.302076
9.446717	0.1	0.301182
9.448383	0.1	0.295460
9.450050	0.1	0.287592
9.451717	0.1	0.281751
9.453383	0.1	0.279844
9.455050	0.1	0.280857
9.456717	0.1	0.282586
9.458383	0.1	0.284374
9.460050	0.1	0.285923
9.461717	0.1	0.285566
9.463383	0.1	0.281453
9.465050	0.1	0.273943
9.466717	0.1	0.265777
9.468383	0.1	0.260174
9.470050	0.1	0.258982
9.471717	0.1	0.261724
9.473383	0.1	0.267148
9.475050	0.1	0.275314
9.476717	0.1	0.286341
9.478383	0.1	0.297666
9.480050	0.1	0.305116
9.481717	0.1	0.306547
9.483383	0.1	0.303447
9.485050	0.1	0.299454
9.486717	0.1	0.296891
9.488383	0.1	0.295579
9.490050	0.1	0.295341
9.491717	0.1	0.296950
9.493383	0.1	0.299096
9.495050	0.1	0.298619
9.496717	0.1	0.294030
9.498383	0.1	0.287712
9.500050	0.1	0.283539
9.501717	0.1	0.283182
9.503383	0.1	0.284791
9.505050	0.1	0.285804
9.506717	0.1	0.286102
9.508383	0.1	0.286996
9.510050	0.1	0.290155
9.511717	0.1	0.295758
9.513383	0.1	0.303328
9.515050	0.1	0.312328
9.516717	0.1	0.322044
9.518383	0.1	0.330269
9.520050	0.1	0.334919
9.521717	0.1	0.335574
9.523383	0.1	0.334024
9.525050	0.1	0.332952
9.526717	0.1	0.334203
9.528383	0.1	0.338793
9.530050	0.1	0.345469
9.531717	0.1	0.350833
9.533383	0.1	0.352383
9.535050	0.1	0.351071
9.536717	0.1	0.350356
9.538383	0.1	0.351965
9.540050	0.1	0.354826
9.541717	0.1	0.357449
9.543383	0.1	0.359237
9.545050	0.1	0.361264
9.546717	0.1	0.364363
9.548383	0.1	0.367284
9.550050	0.1	0.367999
9.551717	0.1	0.367045
9.553383	0.1	0.367165
9.555050	0.1	0.369847
9.556717	0.1	0.374198
9.558383	0.1	0.377953
9.560050	0.1	0.380158
9.561717	0.1	0.381529
9.563383	0.1	0.382781
9.565050	0.1	0.384390
9.566717	0.1	0.387490
9.568383	0.1	0.393271
9.570050	0.1	0.401795
9.571717	0.1	0.411868
9.573383	0.1	0.420988
9.575050	0.1	0.427246
9.576717	0.1	0.431597
9.578383	0.1	0.435829
9.580050	0.1	0.440478
9.581717	0.1	0.444591
9.583383	0.1	0.447631
9.585050	0.1	0.449300
9.586717	0.1	0.449181
9.588383	0.1	0.447571
9.590050	0.1	0.446141
9.591717	0.1	0.447035
9.593383	0.1	0.450790
9.595050	0.1	0.456035
9.596717	0.1	0.460982
9.598383	0.1	0.465632
9.600050	0.1	0.471234
9.601717	0.1	0.478148
9.603383	0.1	0.484765
9.605050	0.1	0.487924
9.606717	0.1	0.485599
9.608383	0.1	0.479937
9.610050	0.1	0.475228
9.611717	0.1	0.473917
9.613383	0.1	0.475824
9.615050	0.1	0.480473
9.616717	0.1	0.487864
9.618383	0.1	0.496209
9.620050	0.1	0.502765
9.621717	0.1	0.507295
9.623383	0.1	0.511587
9.625050	0.1	0.516534
9.626717	0.1	0.521481
9.628383	0.1	0.525236
9.630050	0.1	0.527144
9.631717	0.1	0.526965
9.633383	0.1	0.524223
9.635050	0.1	0.518143
9.636717	0.1	0.509262
9.638383	0.1	0.500381
9.640050	0.1	0.495434
9.641717	0.1	0.496805
9.643383	0.1	0.503480
9.645050	0.1	0.512004
9.646717	0.1	0.518799
9.648383	0.1	0.522733
9.650050	0.1	0.525951
9.651717	0.1	0.531256
9.653383	0.1	0.538647
9.655050	0.1	0.545621
9.656717	0.1	0.549078
9.658383	0.1	0.547111
9.660050	0.1	0.540555
9.661717	0.1	0.532806
9.663383	0.1	0.527084
9.665050	0.1	0.524461
9.666717	0.1	0.524223
9.668383	0.1	0.524461
9.670050	0.1	0.523448
9.671717	0.1	0.521541
9.673383	0.1	0.521123
9.675050	0.1	0.524044
9.676717	0.1	0.529230
9.678383	0.1	0.533640
9.680050	0.1	0.534773
9.681717	0.1	0.533044
9.683383	0.1	0.530899
9.685050	0.1	0.530124
9.686717	0.1	0.530243
9.688383	0.1	0.530362
9.690050	0.1	0.529766
9.691717	0.1	0.528634
9.693383	0.1	0.527322
9.695050	0.1	0.526428
9.696717	0.1	0.526607
9.698383	0.1	0.528753
9.700050	0.1	0.533879
9.701717	0.1	0.541329
9.703383	0.1	0.548899
9.705050	0.1	0.554144
9.706717	0.1	0.555575
9.708383	0.1	0.553966
9.710050	0.1	0.551522
9.711717	0.1	0.549674
9.713383	0.1	0.548065
9.715050	0.1	0.546277
9.716717	0.1	0.544131
9.718383	0.1	0.541210
9.720050	0.1	0.537574
9.721717	0.1	0.534713
9.723383	0.1	0.534296
9.725050	0.1	0.536680
9.726717	0.1	0.541151
9.728383	0.1	0.547290
9.730050	0.1	0.554442
9.731717	0.1	0.561535
9.733383	0.1	0.567138
9.735050	0.1	0.569820
9.736717	0.1	0.568569
9.738383	0.1	0.563204
9.740050	0.1	0.554800
9.741717	0.1	0.545800
9.743383	0.1	0.539362
9.745050	0.1	0.536740
9.746717	0.1	0.537336
9.748383	0.1	0.539541
9.750050	0.1	0.541806
9.751717	0.1	0.543833
9.753383	0.1	0.546277
9.755050	0.1	0.549674
9.756717	0.1	0.553906
9.758383	0.1	0.558734
9.760050	0.1	0.563741
9.761717	0.1	0.567973
9.763383	0.1	0.570893
9.765050	0.1	0.572562
9.766717	0.1	0.573993
9.768383	0.1	0.575781
9.770050	0.1	0.577986
9.771717	0.1	0.580132
9.773383	0.1	0.581801
9.775050	0.1	0.581920
9.776717	0.1	0.579298
9.778383	0.1	0.574708
9.780050	0.1	0.571549
9.781717	0.1	0.572681
9.783383	0.1	0.577271
9.785050	0.1	0.582218
9.786717	0.1	0.584900
9.788383	0.1	0.584662
9.790050	0.1	0.582457
9.791717	0.1	0.579953
9.793383	0.1	0.578165
9.795050	0.1	0.577450
9.796717	0.1	0.577092
9.798383	0.1	0.575900
9.800050	0.1	0.572801
9.801717	0.1	0.567615
9.803383	0.1	0.561535
9.805050	0.1	0.556350
9.806717	0.1	0.554144
9.808383	0.1	0.555933
9.810050	0.1	0.560820
9.811717	0.1	0.566959
9.813383	0.1	0.572622
9.815050	0.1	0.577033
9.816717	0.1	0.580013
9.818383	0.1	0.581622
9.820050	0.1	0.582516
9.821717	0.1	0.583828
9.823383	0.1	0.585794
9.825050	0.1	0.587761
9.826717	0.1	0.588775
9.828383	0.1	0.589192
9.830050	0.1	0.590086
9.831717	0.1	0.590980
9.833383	0.1	0.589669
9.835050	0.1	0.585437
9.836717	0.1	0.580609
9.838383	0.1	0.577331
9.840050	0.1	0.575066
9.841717	0.1	0.572443
9.843383	0.1	0.570655
9.845050	0.1	0.572562
9.846717	0.1	0.578582
9.848383	0.1	0.585914
9.850050	0.1	0.591040
9.851717	0.1	0.592053
9.853383	0.1	0.588715
9.855050	0.1	0.582933
9.856717	0.1	0.577867
9.858383	0.1	0.576079
9.860050	0.1	0.578344
9.861717	0.1	0.583828
9.863383	0.1	0.591099
9.865050	0.1	0.598252
9.866717	0.1	0.604272
9.868383	0.1	0.608742
9.870050	0.1	0.611186
9.871717	0.1	0.611424
9.873383	0.1	0.609934
9.875050	0.1	0.607789
9.876717	0.1	0.605285
9.878383	0.1	0.601947
9.880050	0.1	0.596762
9.881717	0.1	0.589311
9.883383	0.1	0.580072
9.885050	0.1	0.570416
9.886717	0.1	0.562131
9.888383	0.1	0.556588
9.890050	0.1	0.553906
9.891717	0.1	0.553429
9.893383	0.1	0.554681
9.895050	0.1	0.557721
9.896717	0.1	0.562131
9.898383	0.1	0.565767
9.900050	0.1	0.565827
9.901717	0.1	0.562012
9.903383	0.1	0.557303
9.905050	0.1	0.554562
9.906717	0.1	0.553906
9.908383	0.1	0.553250
9.910050	0.1	0.550926
9.911717	0.1	0.546992
9.913383	0.1	0.543058
9.915050	0.1	0.540614
9.916717	0.1	0.539839
9.918383	0.1	0.540137
9.920050	0.1	0.540197
9.921717	0.1	0.539362
9.923383	0.1	0.537455
9.925050	0.1	0.534952
9.926717	0.1	0.532746
9.928383	0.1	0.531256
9.930050	0.1	0.529826
9.931717	0.1	0.526726
9.933383	0.1	0.521839
9.935050	0.1	0.516892
9.936717	0.1	0.513673
9.938383	0.1	0.512302
9.940050	0.1	0.512302
9.941717	0.1	0.513792
9.943383	0.1	0.516892
9.945050	0.1	0.521004
9.946717	0.1	0.525236
9.948383	0.1	0.529230
9.950050	0.1	0.532150
9.951717	0.1	0.532448
9.953383	0.1	0.529408
9.955050	0.1	0.523984
9.956717	0.1	0.517726
9.958383	0.1	0.512183
9.960050	0.1	0.507832
9.961717	0.1	0.503540
9.963383	0.1	0.497460
9.965050	0.1	0.489652
9.966717	0.1	0.482261
9.968383	0.1	0.477433
9.970050	0.1	0.476003
9.971717	0.1	0.478029
9.973383	0.1	0.482917
9.975050	0.1	0.489354
9.976717	0.1	0.494957
9.978383	0.1	0.497282
9.980050	0.1	0.496089
9.981717	0.1	0.492930
9.983383	0.1	0.490069
9.985050	0.1	0.488460
9.986717	0.1	0.487745
9.988383	0.1	0.487804
9.990050	0.1	0.489116
9.991717	0.1	0.490546
9.993383	0.1	0.489354
9.995050	0.1	0.484049
9.996717	0.1	0.476897
9.998383	0.1	0.471830
10.000050	0.1	0.470221
10.001717	0.1	0.470221
10.003383	0.1	0.469565
10.005050	0.1	0.467896
10.006717	0.1	0.466764
10.008383	0.1	0.467718
10.010050	0.1	0.470936
10.011717	0.1	0.475109
10.013383	0.1	0.478327
10.015050	0.1	0.479400
10.016717	0.1	0.478327
10.018383	0.1	0.476062
10.020050	0.1	0.473619
10.021717	0.1	0.472069
10.023383	0.1	0.473440
10.025050	0.1	0.478566
10.026717	0.1	0.485301
10.028383	0.1	0.489891
10.030050	0.1	0.490189
10.031717	0.1	0.485837
10.033383	0.1	0.478864
10.035050	0.1	0.472665
10.036717	0.1	0.469625
10.038383	0.1	0.469327
10.040050	0.1	0.470102
10.041717	0.1	0.470638
10.043383	0.1	0.470579
10.045050	0.1	0.469565
10.046717	0.1	0.466764
10.048383	0.1	0.462413
10.050050	0.1	0.459075
10.051717	0.1	0.459969
10.053383	0.1	0.464201
10.055050	0.1	0.467896
10.056717	0.1	0.468791
10.058383	0.1	0.468135
10.060050	0.1	0.467896
10.061717	0.1	0.469267
10.063383	0.1	0.472188
10.065050	0.1	0.475645
10.066717	0.1	0.477850
10.068383	0.1	0.477493
10.070050	0.1	0.474632
10.071717	0.1	0.470877
10.073383	0.1	0.468433
10.075050	0.1	0.467896
10.076717	0.1	0.468135
10.078383	0.1	0.468373
10.080050	0.1	0.468791
10.081717	0.1	0.468671
10.083383	0.1	0.466168
10.085050	0.1	0.460267
10.086717	0.1	0.452995
10.088383	0.1	0.448227
10.090050	0.1	0.448585
10.091717	0.1	0.454068
10.093383	0.1	0.462770
10.095050	0.1	0.471592
10.096717	0.1	0.477672
10.098383	0.1	0.479043
10.100050	0.1	0.476301
10.101717	0.1	0.472188
10.103383	0.1	0.469387
10.105050	0.1	0.467539
10.106717	0.1	0.464857
10.108383	0.1	0.461578
10.110050	0.1	0.459671
10.111717	0.1	0.459969
10.113383	0.1	0.461102
10.115050	0.1	0.462413
10.116717	0.1	0.464439
10.118383	0.1	0.467479
10.120050	0.1	0.470996
10.121717	0.1	0.473678
10.123383	0.1	0.474393
10.125050	0.1	0.473082
10.126717	0.1	0.470042
10.128383	0.1	0.466228
10.130050	0.1	0.462890
10.131717	0.1	0.461102
10.133383	0.1	0.460029
10.135050	0.1	0.458062
10.136717	0.1	0.454307
10.138383	0.1	0.449896
10.140050	0.1	0.447094
10.141717	0.1	0.447810
10.143383	0.1	0.452101
10.145050	0.1	0.458598
10.146717	0.1	0.464618
10.148383	0.1	0.467598
10.150050	0.1	0.465810
10.151717	0.1	0.460148
10.153383	0.1	0.454247
10.155050	0.1	0.451803
10.156717	0.1	0.454009
10.158383	0.1	0.459492
10.160050	0.1	0.466049
10.161717	0.1	0.472248
10.163383	0.1	0.476658
10.165050	0.1	0.477850
10.166717	0.1	0.474930
10.168383	0.1	0.468612
10.170050	0.1	0.462055
10.171717	0.1	0.458777
10.173383	0.1	0.460386
10.175050	0.1	0.465274
10.176717	0.1	0.470042
10.178383	0.1	0.471830
10.180050	0.1	0.470877
10.181717	0.1	0.469744
10.183383	0.1	0.469685
10.185050	0.1	0.469923
10.186717	0.1	0.469208
10.188383	0.1	0.467896
10.190050	0.1	0.466704
10.191717	0.1	0.466347
10.193383	0.1	0.467300
10.195050	0.1	0.469267
10.196717	0.1	0.471532
10.198383	0.1	0.472724
10.200050	0.1	0.472426
10.201717	0.1	0.471532
10.203383	0.1	0.471115
10.205050	0.1	0.471354
10.206717	0.1	0.471950
10.208383	0.1	0.473380
10.210050	0.1	0.476480
10.211717	0.1	0.481427
10.213383	0.1	0.486076
10.215050	0.1	0.487924
10.216717	0.1	0.486493
10.218383	0.1	0.482857
10.220050	0.1	0.478387
10.221717	0.1	0.473142
10.223383	0.1	0.466824
10.225050	0.1	0.460386
10.226717	0.1	0.455916
10.228383	0.1	0.454903
10.230050	0.1	0.456810
10.231717	0.1	0.460088
10.233383	0.1	0.464261
10.235050	0.1	0.469506
10.236717	0.1	0.475168
10.238383	0.1	0.479102
10.240050	0.1	0.479162
10.241717	0.1	0.475526
10.243383	0.1	0.470519
10.245050	0.1	0.466406
10.246717	0.1	0.463545
10.248383	0.1	0.461817
10.250050	0.1	0.461459
10.251717	0.1	0.462115
10.253383	0.1	0.462353
10.255050	0.1	0.461221
10.256717	0.1	0.458896
10.258383	0.1	0.455797
10.260050	0.1	0.452578
10.261717	0.1	0.450134
10.263383	0.1	0.448644
10.265050	0.1	0.447333
10.266717	0.1	0.445426
10.268383	0.1	0.443578
10.270050	0.1	0.442743
10.271717	0.1	0.442922
10.273383	0.1	0.443280
10.275050	0.1	0.442445
10.276717	0.1	0.440300
10.278383	0.1	0.438213
10.280050	0.1	0.437558
10.281717	0.1	0.437737
10.283383	0.1	0.438035
10.285050	0.1	0.439346
10.286717	0.1	0.443876
10.288383	0.1	0.451684
10.290050	0.1	0.460088
10.291717	0.1	0.466287
10.293383	0.1	0.469506
10.295050	0.1	0.470877
10.296717	0.1	0.471890
10.298383	0.1	0.472844
10.300050	0.1	0.473380
10.301717	0.1	0.473976
10.303383	0.1	0.475407
10.305050	0.1	0.476956
10.306717	0.1	0.476956
10.308383	0.1	0.475705
10.310050	0.1	0.475526
10.311717	0.1	0.477672
10.313383	0.1	0.481784
10.315050	0.1	0.487268
10.316717	0.1	0.494599
10.318383	0.1	0.503600
10.320050	0.1	0.512064
10.321717	0.1	0.517786
10.323383	0.1	0.521183
10.325050	0.1	0.525177
10.326717	0.1	0.531912
10.328383	0.1	0.540733
10.330050	0.1	0.548959
10.331717	0.1	0.554383
10.333383	0.1	0.557661
10.335050	0.1	0.561357
10.336717	0.1	0.566900
10.338383	0.1	0.573635
10.340050	0.1	0.579953
10.341717	0.1	0.584543
10.343383	0.1	0.587583
10.345050	0.1	0.591219
10.346717	0.1	0.597537
10.348383	0.1	0.606954
10.350050	0.1	0.617683
10.351717	0.1	0.627458
10.353383	0.1	0.635147
10.355050	0.1	0.641704
10.356717	0.1	0.647843
10.358383	0.1	0.653863
10.360050	0.1	0.660360
10.361717	0.1	0.668526
10.363383	0.1	0.679076
10.365050	0.1	0.691593
10.366717	0.1	0.705004
10.368383	0.1	0.719488
10.370050	0.1	0.736177
10.371717	0.1	0.754774
10.373383	0.1	0.773668
10.375050	0.1	0.790715
10.376717	0.1	0.804126
10.378383	0.1	0.814438
10.380050	0.1	0.824451
10.381717	0.1	0.836611
10.383383	0.1	0.850678
10.385050	0.1	0.865519
10.386717	0.1	0.880599
10.388383	0.1	0.895202
10.390050	0.1	0.908911
10.391717	0.1	0.923038
10.393383	0.1	0.939071
10.395050	0.1	0.956416
10.396717	0.1	0.973463
10.398383	0.1	0.990510
10.400050	0.1	1.008272
10.401717	0.1	1.025260
10.403383	0.1	1.039267
10.405050	0.1	1.050949
10.406717	0.1	1.063526
10.408383	0.1	1.079381
10.410050	0.1	1.098335
10.411717	0.1	1.119316
10.413383	0.1	1.142263
10.415050	0.1	1.167595
10.416717	0.1	1.194775
10.418383	0.1	1.221776
10.420050	0.1	1.247287
10.421717	0.1	1.271963
10.423383	0.1	1.297593
10.425050	0.1	1.323998
10.426717	0.1	1.349270
10.428383	0.1	1.372278
10.430050	0.1	1.393259
10.431717	0.1	1.411915
10.433383	0.1	1.427591
10.435050	0.1	1.441479
10.436717	0.1	1.456320
10.438383	0.1	1.474261
10.440050	0.1	1.495898
10.441717	0.1	1.519978
10.443383	0.1	1.544297
10.445050	0.1	1.567543
10.446717	0.1	1.589477
10.448383	0.1	1.610220
10.450050	0.1	1.628697
10.451717	0.1	1.644015
10.453383	0.1	1.656890
10.455050	0.1	1.669407
10.456717	0.1	1.682758
10.458383	0.1	1.696706
10.460050	0.1	1.709581
10.461717	0.1	1.719713
10.463383	0.1	1.727760
10.465050	0.1	1.736105
10.466717	0.1	1.745761
10.468383	0.1	1.755774
10.470050	0.1	1.765370
10.471717	0.1	1.774550
10.473383	0.1	1.783431
10.475050	0.1	1.791954
10.476717	0.1	1.799643
10.478383	0.1	1.805008
10.480050	0.1	1.806557
10.481717	0.1	1.804412
10.483383	0.1	1.800180
10.485050	0.1	1.796067
10.486717	0.1	1.793861
10.488383	0.1	1.794577
10.490050	0.1	1.797795
10.491717	0.1	1.801849
10.493383	0.1	1.805306
10.495050	0.1	1.808405
10.496717	0.1	1.812279
10.498383	0.1	1.815915
10.500050	0.1	1.816392
10.501717	0.1	1.812279
10.503383	0.1	1.806140
10.505050	0.1	1.801849
10.506717	0.1	1.801133
10.508383	0.1	1.802683
10.510050	0.1	1.803935
10.511717	0.1	1.802385
10.513383	0.1	1.797259
10.515050	0.1	1.791298
10.516717	0.1	1.788199
10.518383	0.1	1.789034
10.520050	0.1	1.791954
10.521717	0.1	1.794994
10.523383	0.1	1.796961
10.525050	0.1	1.797378
10.526717	0.1	1.796186
10.528383	0.1	1.793623
10.530050	0.1	1.790702
10.531717	0.1	1.788974
10.533383	0.1	1.788318
10.535050	0.1	1.786888
10.536717	0.1	1.783967
10.538383	0.1	1.781523
10.540050	0.1	1.780868
10.541717	0.1	1.781464
10.543383	0.1	1.782298
10.545050	0.1	1.783192
10.546717	0.1	1.784206
10.548383	0.1	1.786053
10.550050	0.1	1.789570
10.551717	0.1	1.795113
10.553383	0.1	1.801550
10.555050	0.1	1.806498
10.556717	0.1	1.808465
10.558383	0.1	1.807988
10.560050	0.1	1.806975
10.561717	0.1	1.806080
10.563383	0.1	1.805186
10.565050	0.1	1.805306
10.566717	0.1	1.808286
10.568383	0.1	1.813829
10.570050	0.1	1.819909
10.571717	0.1	1.824260
10.573383	0.1	1.826286
10.575050	0.1	1.827300
10.576717	0.1	1.828969
10.578383	0.1	1.830042
10.580050	0.1	1.827896
10.581717	0.1	1.823068
10.583383	0.1	1.819432
10.585050	0.1	1.820445
10.586717	0.1	1.825869
10.588383	0.1	1.832843
10.590050	0.1	1.837969
10.591717	0.1	1.839638
10.593383	0.1	1.838148
10.595050	0.1	1.835644
10.596717	0.1	1.834750
10.598383	0.1	1.837373
10.600050	0.1	1.843870
10.601717	0.1	1.852572
10.603383	0.1	1.861155
10.605050	0.1	1.866639
10.606717	0.1	1.866102
10.608383	0.1	1.858950
10.610050	0.1	1.848281
10.611717	0.1	1.839042
10.613383	0.1	1.834095
10.615050	0.1	1.832247
10.616717	0.1	1.830936
10.618383	0.1	1.829922
10.620050	0.1	1.829982
10.621717	0.1	1.829922
10.623383	0.1	1.827479
10.625050	0.1	1.822293
10.626717	0.1	1.816630
10.628383	0.1	1.812935
10.630050	0.1	1.811624
10.631717	0.1	1.810908
10.633383	0.1	1.809418
10.635050	0.1	1.807988
10.636717	0.1	1.807690
10.638383	0.1	1.807630
10.640050	0.1	1.805842
10.641717	0.1	1.802147
10.643383	0.1	1.798391
10.645050	0.1	1.795173
10.646717	0.1	1.792073
10.648383	0.1	1.789570
10.650050	0.1	1.788497
10.651717	0.1	1.788259
10.653383	0.1	1.787007
10.655050	0.1	1.784206
10.656717	0.1	1.781404
10.658383	0.1	1.779676
10.660050	0.1	1.777172
10.661717	0.1	1.770616
10.663383	0.1	1.759112
10.665050	0.1	1.744628
10.666717	0.1	1.730085
10.668383	0.1	1.717270
10.670050	0.1	1.706660
10.671717	0.1	1.697481
10.673383	0.1	1.688480
10.675050	0.1	1.678527
10.676717	0.1	1.667798
10.678383	0.1	1.657426
10.680050	0.1	1.648188
10.681717	0.1	1.639366
10.683383	0.1	1.628757
10.685050	0.1	1.615644
10.686717	0.1	1.602113
10.688383	0.1	1.591802
10.690050	0.1	1.586080
10.691717	0.1	1.581371
10.693383	0.1	1.572073
10.695050	0.1	1.556635
10.696717	0.1	1.537442
10.698383	0.1	1.516640
10.700050	0.1	1.494408
10.701717	0.1	1.470983
10.703383	0.1	1.448095
10.705050	0.1	1.428306
10.706717	0.1	1.412690
10.708383	0.1	1.400411
10.710050	0.1	1.389623
10.711717	0.1	1.378298
10.713383	0.1	1.363635
10.715050	0.1	1.343548
10.716717	0.1	1.319349
10.718383	0.1	1.295924
10.720050	0.1	1.276732
10.721717	0.1	1.261115
10.723383	0.1	1.246810
10.725050	0.1	1.233280
10.726717	0.1	1.221001
10.728383	0.1	1.208186
10.730050	0.1	1.192212
10.731717	0.1	1.173258
10.733383	0.1	1.154363
10.735050	0.1	1.138210
10.736717	0.1	1.124859
10.738383	0.1	1.111627
10.740050	0.1	1.095653
10.741717	0.1	1.076102
10.743383	0.1	1.053870
10.745050	0.1	1.030862
10.746717	0.1	1.009464
10.748383	0.1	0.990391
10.750050	0.1	0.972986
10.751717	0.1	0.957131
10.753383	0.1	0.943065
10.755050	0.1	0.930667
10.756717	0.1	0.919044
10.758383	0.1	0.907362
10.760050	0.1	0.895321
10.761717	0.1	0.882864
10.763383	0.1	0.870764
10.765050	0.1	0.859499
10.766717	0.1	0.849485
10.768383	0.1	0.840843
10.770050	0.1	0.832677
10.771717	0.1	0.823379
10.773383	0.1	0.811815
10.775050	0.1	0.798404
10.776717	0.1	0.784516
10.778383	0.1	0.771701
10.780050	0.1	0.760794
10.781717	0.1	0.751793
10.783383	0.1	0.745297
10.785050	0.1	0.741720
10.786717	0.1	0.739694
10.788383	0.1	0.737488
10.790050	0.1	0.734866
10.791717	0.1	0.731826
10.793383	0.1	0.726461
10.795050	0.1	0.717998
10.796717	0.1	0.708222
10.798383	0.1	0.699401
10.800050	0.1	0.692070
10.801717	0.1	0.685811
10.803383	0.1	0.680387
10.805050	0.1	0.675082
10.806717	0.1	0.669062
10.808383	0.1	0.661850
10.810050	0.1	0.653982
10.811717	0.1	0.647366
10.813383	0.1	0.643611
10.815050	0.1	0.642002
10.816717	0.1	0.641048
10.818383	0.1	0.639916
10.820050	0.1	0.637889
10.821717	0.1	0.634253
10.823383	0.1	0.629127
10.825050	0.1	0.624538
10.826717	0.1	0.622571
10.828383	0.1	0.623047
10.830050	0.1	0.624418
10.831717	0.1	0.625610
10.833383	0.1	0.626087
10.835050	0.1	0.625253
10.836717	0.1	0.623286
10.838383	0.1	0.621975
10.840050	0.1	0.623286
10.841717	0.1	0.626862
10.843383	0.1	0.630617
10.845050	0.1	0.634134
10.846717	0.1	0.638187
10.848383	0.1	0.641882
10.850050	0.1	0.643134
10.851717	0.1	0.641167
10.853383	0.1	0.637531
10.855050	0.1	0.634909
10.856717	0.1	0.634372
10.858383	0.1	0.634551
10.860050	0.1	0.634551
10.861717	0.1	0.633776
10.863383	0.1	0.631571
10.865050	0.1	0.627458
10.866717	0.1	0.622690
10.868383	0.1	0.620246
10.870050	0.1	0.622809
10.871717	0.1	0.630558
10.873383	0.1	0.640631
10.875050	0.1	0.649154
10.876717	0.1	0.653625
10.878383	0.1	0.653803
10.880050	0.1	0.651062
10.881717	0.1	0.647426
10.883383	0.1	0.644982
10.885050	0.1	0.645459
10.886717	0.1	0.649095
10.888383	0.1	0.654697
10.890050	0.1	0.661552
10.891717	0.1	0.669658
10.893383	0.1	0.678539
10.895050	0.1	0.686824
10.896717	0.1	0.693739
10.898383	0.1	0.698984
10.900050	0.1	0.702262
10.901717	0.1	0.703454
10.903383	0.1	0.704110
10.905050	0.1	0.706017
10.906717	0.1	0.709117
10.908383	0.1	0.711441
10.910050	0.1	0.711501
10.911717	0.1	0.709534
10.913383	0.1	0.706792
10.915050	0.1	0.705063
10.916717	0.1	0.706494
10.918383	0.1	0.711560
10.920050	0.1	0.716984
10.921717	0.1	0.718832
10.923383	0.1	0.716746
10.925050	0.1	0.713587
10.926717	0.1	0.712454
10.928383	0.1	0.714421
10.930050	0.1	0.718534
10.931717	0.1	0.722826
10.933383	0.1	0.725269
10.935050	0.1	0.724614
10.936717	0.1	0.721157
10.938383	0.1	0.716746
10.940050	0.1	0.713110
10.941717	0.1	0.710785
10.943383	0.1	0.709534
10.945050	0.1	0.709057
10.946717	0.1	0.709713
10.948383	0.1	0.710666
10.950050	0.1	0.710070
10.951717	0.1	0.707686
10.953383	0.1	0.705123
10.955050	0.1	0.702918
10.956717	0.1	0.699818
10.958383	0.1	0.695527
10.960050	0.1	0.691831
10.961717	0.1	0.690997
10.963383	0.1	0.693381
10.965050	0.1	0.696778
10.966717	0.1	0.698805
10.968383	0.1	0.698745
10.970050	0.1	0.697196
10.971717	0.1	0.695705
10.973383	0.1	0.695705
10.975050	0.1	0.696302
10.976717	0.1	0.695944
10.978383	0.1	0.694275
10.980050	0.1	0.692904
10.981717	0.1	0.693321
10.983383	0.1	0.694335
10.985050	0.1	0.693560
10.986717	0.1	0.690699
10.988383	0.1	0.686824
10.990050	0.1	0.682473
10.991717	0.1	0.678241
10.993383	0.1	0.675559
10.995050	0.1	0.675976
10.996717	0.1	0.679135
10.998383	0.1	0.682890
11.000050	0.1	0.685275
11.001717	0.1	0.686407
11.003383	0.1	0.687122
11.005050	0.1	0.687361
11.006717	0.1	0.686586
11.008383	0.1	0.684977
11.010050	0.1	0.683665
11.011717	0.1	0.683904
11.013383	0.1	0.685275
11.015050	0.1	0.686467
11.016717	0.1	0.687361
11.018383	0.1	0.688255
11.020050	0.1	0.689268
11.021717	0.1	0.690520
11.023383	0.1	0.691354
11.025050	0.1	0.690162
11.026717	0.1	0.685394
11.028383	0.1	0.677586
11.030050	0.1	0.669539
11.031717	0.1	0.662923
11.033383	0.1	0.656784
11.035050	0.1	0.650942
11.036717	0.1	0.647545
11.038383	0.1	0.648797
11.040050	0.1	0.654101
11.041717	0.1	0.660002
11.043383	0.1	0.663519
11.045050	0.1	0.664234
11.046717	0.1	0.663400
11.048383	0.1	0.662148
11.050050	0.1	0.661492
11.051717	0.1	0.662327
11.053383	0.1	0.665724
11.055050	0.1	0.671625
11.056717	0.1	0.678539
11.058383	0.1	0.684500
11.060050	0.1	0.688374
11.061717	0.1	0.689089
11.063383	0.1	0.685751
11.065050	0.1	0.678659
11.066717	0.1	0.669539
11.068383	0.1	0.660896
11.070050	0.1	0.655294
11.071717	0.1	0.655055
11.073383	0.1	0.661850
11.075050	0.1	0.674129
11.076717	0.1	0.687301
11.078383	0.1	0.697255
11.080050	0.1	0.702262
11.081717	0.1	0.702381
11.083383	0.1	0.698805
11.085050	0.1	0.694037
11.086717	0.1	0.689805
11.088383	0.1	0.685513
11.090050	0.1	0.680149
11.091717	0.1	0.675023
11.093383	0.1	0.672877
11.095050	0.1	0.675142
11.096717	0.1	0.680208
11.098383	0.1	0.684202
11.100050	0.1	0.683725
11.101717	0.1	0.678361
11.103383	0.1	0.670493
11.105050	0.1	0.663161
11.106717	0.1	0.658631
11.108383	0.1	0.657976
11.110050	0.1	0.659525
11.111717	0.1	0.660121
11.113383	0.1	0.658393
11.115050	0.1	0.655711
11.116717	0.1	0.654876
11.118383	0.1	0.658035
11.120050	0.1	0.665247
11.121717	0.1	0.674129
11.123383	0.1	0.681102
11.125050	0.1	0.683308
11.126717	0.1	0.679433
11.128383	0.1	0.669837
11.130050	0.1	0.657082
11.131717	0.1	0.645697
11.133383	0.1	0.639558
11.135050	0.1	0.639141
11.136717	0.1	0.640929
11.138383	0.1	0.640452
11.140050	0.1	0.636160
11.141717	0.1	0.629425
11.143383	0.1	0.622928
11.145050	0.1	0.619233
11.146717	0.1	0.619054
11.148383	0.1	0.620246
11.150050	0.1	0.619650
11.151717	0.1	0.616074
11.153383	0.1	0.610888
11.155050	0.1	0.607014
11.156717	0.1	0.606895
11.158383	0.1	0.610411
11.160050	0.1	0.615060
11.161717	0.1	0.619054
11.163383	0.1	0.621855
11.165050	0.1	0.622928
11.166717	0.1	0.621438
11.168383	0.1	0.617504
11.170050	0.1	0.611961
11.171717	0.1	0.606120
11.173383	0.1	0.600934
11.175050	0.1	0.596464
11.176717	0.1	0.592768
11.178383	0.1	0.590622
11.180050	0.1	0.590980
11.181717	0.1	0.594437
11.183383	0.1	0.599980
11.185050	0.1	0.604749
11.186717	0.1	0.606597
11.188383	0.1	0.605762
11.190050	0.1	0.604808
11.191717	0.1	0.605822
11.193383	0.1	0.608742
11.195050	0.1	0.611305
11.196717	0.1	0.612080
11.198383	0.1	0.612021
11.200050	0.1	0.612140
11.201717	0.1	0.612378
11.203383	0.1	0.613034
11.205050	0.1	0.614047
11.206717	0.1	0.613987
11.208383	0.1	0.611007
11.210050	0.1	0.604987
11.211717	0.1	0.598013
11.213383	0.1	0.593603
11.215050	0.1	0.593782
11.216717	0.1	0.597477
11.218383	0.1	0.602245
11.220050	0.1	0.606120
11.221717	0.1	0.608683
11.223383	0.1	0.611067
11.225050	0.1	0.614762
11.226717	0.1	0.620246
11.228383	0.1	0.626087
11.230050	0.1	0.630200
11.231717	0.1	0.631511
11.233383	0.1	0.630558
11.235050	0.1	0.627637
11.236717	0.1	0.622332
11.238383	0.1	0.615835
11.240050	0.1	0.610232
11.241717	0.1	0.606418
11.243383	0.1	0.603914
11.245050	0.1	0.602722
11.246717	0.1	0.602961
11.248383	0.1	0.604987
11.250050	0.1	0.609040
11.251717	0.1	0.614345
11.253383	0.1	0.618219
11.255050	0.1	0.618398
11.256717	0.1	0.615656
11.258383	0.1	0.613689
11.260050	0.1	0.615895
11.261717	0.1	0.621617
11.263383	0.1	0.627339
11.265050	0.1	0.629962
11.266717	0.1	0.629187
11.268383	0.1	0.626147
11.270050	0.1	0.621498
11.271717	0.1	0.615776
11.273383	0.1	0.609994
11.275050	0.1	0.606000
11.276717	0.1	0.604689
11.278383	0.1	0.605464
11.280050	0.1	0.608087
11.281717	0.1	0.613153
11.283383	0.1	0.619710
11.285050	0.1	0.624597
11.286717	0.1	0.626326
11.288383	0.1	0.626266
11.290050	0.1	0.626028
11.291717	0.1	0.625730
11.293383	0.1	0.624418
11.295050	0.1	0.621736
11.296717	0.1	0.618577
11.298383	0.1	0.616014
11.300050	0.1	0.613451
11.301717	0.1	0.609875
11.303383	0.1	0.605106
11.305050	0.1	0.599861
11.306717	0.1	0.594318
11.308383	0.1	0.589132
11.310050	0.1	0.586271
11.311717	0.1	0.587523
11.313383	0.1	0.592291
11.315050	0.1	0.597715
11.316717	0.1	0.601351
11.318383	0.1	0.601828
11.320050	0.1	0.598848
11.321717	0.1	0.593007
11.323383	0.1	0.585377
11.325050	0.1	0.577748
11.326717	0.1	0.571549
11.328383	0.1	0.567377
11.330050	0.1	0.565410
11.331717	0.1	0.566065
11.333383	0.1	0.569224
11.335050	0.1	0.573337
11.336717	0.1	0.576675
11.338383	0.1	0.578523
11.340050	0.1	0.578582
11.341717	0.1	0.576496
11.343383	0.1	0.572681
11.345050	0.1	0.568152
11.346717	0.1	0.564694
11.348383	0.1	0.564158
11.350050	0.1	0.567138
11.351717	0.1	0.572741
11.353383	0.1	0.578582
11.355050	0.1	0.581861
11.356717	0.1	0.580311
11.358383	0.1	0.572920
11.360050	0.1	0.561416
11.361717	0.1	0.549495
11.363383	0.1	0.539959
11.365050	0.1	0.533879
11.366717	0.1	0.531495
11.368383	0.1	0.532210
11.370050	0.1	0.534177
11.371717	0.1	0.535607
11.373383	0.1	0.536144
11.375050	0.1	0.536442
11.376717	0.1	0.537097
11.378383	0.1	0.539660
11.380050	0.1	0.545204
11.381717	0.1	0.551701
11.383383	0.1	0.555575
11.385050	0.1	0.555217
11.386717	0.1	0.551820
11.388383	0.1	0.547349
11.390050	0.1	0.542939
11.391717	0.1	0.538290
11.393383	0.1	0.533283
11.395050	0.1	0.530183
11.396717	0.1	0.531971
11.398383	0.1	0.538707
11.400050	0.1	0.547171
11.401717	0.1	0.553548
11.403383	0.1	0.555813
11.405050	0.1	0.554085
11.406717	0.1	0.549316
11.408383	0.1	0.543594
11.410050	0.1	0.539303
11.411717	0.1	0.537992
11.413383	0.1	0.540018
11.415050	0.1	0.545144
11.416717	0.1	0.552297
11.418383	0.1	0.558317
11.420050	0.1	0.559628
11.421717	0.1	0.555635
11.423383	0.1	0.549555
11.425050	0.1	0.544965
11.426717	0.1	0.542939
11.428383	0.1	0.541866
11.430050	0.1	0.539184
11.431717	0.1	0.534534
11.433383	0.1	0.530005
11.435050	0.1	0.528157
11.436717	0.1	0.529468
11.438383	0.1	0.531971
11.440050	0.1	0.533104
11.441717	0.1	0.531435
11.443383	0.1	0.527263
11.445050	0.1	0.522316
11.446717	0.1	0.518560
11.448383	0.1	0.517309
11.450050	0.1	0.517845
11.451717	0.1	0.517547
11.453383	0.1	0.514209
11.455050	0.1	0.508785
11.456717	0.1	0.504017
11.458383	0.1	0.501573
11.460050	0.1	0.500739
11.461717	0.1	0.499904
11.463383	0.1	0.498235
11.465050	0.1	0.495672
11.466717	0.1	0.492275
11.468383	0.1	0.487864
11.470050	0.1	0.482738
11.471717	0.1	0.477612
11.473383	0.1	0.472903
11.475050	0.1	0.468552
11.476717	0.1	0.465453
11.478383	0.1	0.464857
11.480050	0.1	0.467181
11.481717	0.1	0.472069
11.483383	0.1	0.478923
11.485050	0.1	0.485599
11.486717	0.1	0.488937
11.488383	0.1	0.487387
11.490050	0.1	0.481546
11.491717	0.1	0.473797
11.493383	0.1	0.466466
11.495050	0.1	0.461102
11.496717	0.1	0.458539
11.498383	0.1	0.458658
11.500050	0.1	0.460744
11.501717	0.1	0.464261
11.503383	0.1	0.469089
11.505050	0.1	0.474155
11.506717	0.1	0.476956
11.508383	0.1	0.475884
11.510050	0.1	0.471532
11.511717	0.1	0.466049
11.513383	0.1	0.460982
11.515050	0.1	0.456810
11.516717	0.1	0.453532
11.518383	0.1	0.452340
11.520050	0.1	0.453651
11.521717	0.1	0.455856
11.523383	0.1	0.457227
11.525050	0.1	0.457943
11.526717	0.1	0.458062
11.528383	0.1	0.457346
11.530050	0.1	0.455976
11.531717	0.1	0.454307
11.533383	0.1	0.452042
11.535050	0.1	0.448942
11.536717	0.1	0.445247
11.538383	0.1	0.441074
11.540050	0.1	0.435591
11.541717	0.1	0.428200
11.543383	0.1	0.419915
11.545050	0.1	0.412822
11.546717	0.1	0.408769
11.548383	0.1	0.407755
11.550050	0.1	0.408411
11.551717	0.1	0.409305
11.553383	0.1	0.409901
11.555050	0.1	0.410378
11.556717	0.1	0.411272
11.558383	0.1	0.412285
11.560050	0.1	0.412345
11.561717	0.1	0.410855
11.563383	0.1	0.408590
11.565050	0.1	0.406384
11.566717	0.1	0.404954
11.568383	0.1	0.405192
11.570050	0.1	0.407994
11.571717	0.1	0.412583
11.573383	0.1	0.416338
11.575050	0.1	0.417769
11.576717	0.1	0.418305
11.578383	0.1	0.419021
11.580050	0.1	0.418544
11.581717	0.1	0.415921
11.583383	0.1	0.411928
11.585050	0.1	0.406981
11.586717	0.1	0.400662
11.588383	0.1	0.393748
11.590050	0.1	0.388563
11.591717	0.1	0.386536
11.593383	0.1	0.386953
11.595050	0.1	0.388682
11.596717	0.1	0.391722
11.598383	0.1	0.396907
11.600050	0.1	0.404239
11.601717	0.1	0.412405
11.603383	0.1	0.418842
11.605050	0.1	0.421822
11.606717	0.1	0.421941
11.608383	0.1	0.420630
11.610050	0.1	0.418246
11.611717	0.1	0.414968
11.613383	0.1	0.411809
11.615050	0.1	0.410259
11.616717	0.1	0.410318
11.618383	0.1	0.410914
11.620050	0.1	0.410795
11.621717	0.1	0.408530
11.623383	0.1	0.402987
11.625050	0.1	0.395656
11.626717	0.1	0.390589
11.628383	0.1	0.390172
11.630050	0.1	0.392795
11.631717	0.1	0.395536
11.633383	0.1	0.398099
11.635050	0.1	0.400543
11.636717	0.1	0.400782
11.638383	0.1	0.397623
11.640050	0.1	0.393033
11.641717	0.1	0.390172
11.643383	0.1	0.390232
11.645050	0.1	0.391722
11.646717	0.1	0.392795
11.648383	0.1	0.393629
11.650050	0.1	0.396252
11.651717	0.1	0.401735
11.653383	0.1	0.407934
11.655050	0.1	0.411570
11.656717	0.1	0.412226
11.658383	0.1	0.411510
11.660050	0.1	0.410020
11.661717	0.1	0.407636
11.663383	0.1	0.405371
11.665050	0.1	0.405073
11.666717	0.1	0.406921
11.668383	0.1	0.409603
11.670050	0.1	0.412643
11.671717	0.1	0.416398
11.673383	0.1	0.419915
11.675050	0.1	0.421166
11.676717	0.1	0.419617
11.678383	0.1	0.416756
11.680050	0.1	0.414848
11.681717	0.1	0.415146
11.683383	0.1	0.415981
11.685050	0.1	0.414908
11.686717	0.1	0.411212
11.688383	0.1	0.405312
11.690050	0.1	0.397682
11.691717	0.1	0.388443
11.693383	0.1	0.378728
11.695050	0.1	0.371277
11.696717	0.1	0.368595
11.698383	0.1	0.370502
11.700050	0.1	0.374794
11.701717	0.1	0.379622
11.703383	0.1	0.384629
11.705050	0.1	0.390351
11.706717	0.1	0.397205
11.708383	0.1	0.404179
11.710050	0.1	0.409365
11.711717	0.1	0.411689
11.713383	0.1	0.411093
11.715050	0.1	0.407517
11.716717	0.1	0.400782
11.718383	0.1	0.392437
11.720050	0.1	0.385702
11.721717	0.1	0.383019
11.723383	0.1	0.383556
11.725050	0.1	0.384212
11.726717	0.1	0.382841
11.728383	0.1	0.380874
11.730050	0.1	0.381112
11.731717	0.1	0.383496
11.733383	0.1	0.385702
11.735050	0.1	0.386953
11.736717	0.1	0.388205
11.738383	0.1	0.389755
11.740050	0.1	0.390053
11.741717	0.1	0.387371
11.743383	0.1	0.382185
11.745050	0.1	0.376821
11.746717	0.1	0.372767
11.748383	0.1	0.369668
11.750050	0.1	0.367105
11.751717	0.1	0.364900
11.753383	0.1	0.363052
11.755050	0.1	0.361443
11.756717	0.1	0.359714
11.758383	0.1	0.357449
11.760050	0.1	0.355363
11.761717	0.1	0.355363
11.763383	0.1	0.357747
11.765050	0.1	0.360310
11.766717	0.1	0.360310
11.768383	0.1	0.358045
11.770050	0.1	0.356078
11.771717	0.1	0.355661
11.773383	0.1	0.355959
11.775050	0.1	0.356376
11.776717	0.1	0.357926
11.778383	0.1	0.361085
11.780050	0.1	0.364602
11.781717	0.1	0.367045
11.783383	0.1	0.368238
11.785050	0.1	0.368416
11.786717	0.1	0.367761
11.788383	0.1	0.366092
11.790050	0.1	0.362754
11.791717	0.1	0.357509
11.793383	0.1	0.351667
11.795050	0.1	0.346839
11.796717	0.1	0.343919
11.798383	0.1	0.343084
11.800050	0.1	0.344753
11.801717	0.1	0.348985
11.803383	0.1	0.354350
11.805050	0.1	0.358880
11.806717	0.1	0.361681
11.808383	0.1	0.362694
11.810050	0.1	0.361979
11.811717	0.1	0.360131
11.813383	0.1	0.358284
11.815050	0.1	0.356972
11.816717	0.1	0.355780
11.818383	0.1	0.354767
11.820050	0.1	0.354290
11.821717	0.1	0.354886
11.823383	0.1	0.356317
11.825050	0.1	0.357568
11.826717	0.1	0.358939
11.828383	0.1	0.361264
11.830050	0.1	0.364065
11.831717	0.1	0.366330
11.833383	0.1	0.368595
11.835050	0.1	0.371635
11.836717	0.1	0.375748
11.838383	0.1	0.380456
11.840050	0.1	0.384808
11.841717	0.1	0.386894
11.843383	0.1	0.385761
11.845050	0.1	0.382781
11.846717	0.1	0.380397
11.848383	0.1	0.380099
11.850050	0.1	0.380814
11.851717	0.1	0.379801
11.853383	0.1	0.375927
11.855050	0.1	0.371397
11.856717	0.1	0.368178
11.858383	0.1	0.365973
11.860050	0.1	0.364721
11.861717	0.1	0.366151
11.863383	0.1	0.371397
11.865050	0.1	0.379682
11.866717	0.1	0.389457
11.868383	0.1	0.398517
11.870050	0.1	0.404835
11.871717	0.1	0.407219
11.873383	0.1	0.406444
11.875050	0.1	0.404954
11.876717	0.1	0.404775
11.878383	0.1	0.406027
11.880050	0.1	0.407696
11.881717	0.1	0.408828
11.883383	0.1	0.409424
11.885050	0.1	0.410855
11.886717	0.1	0.414073
11.888383	0.1	0.418663
11.890050	0.1	0.422835
11.891717	0.1	0.425100
11.893383	0.1	0.424981
11.895050	0.1	0.423253
11.896717	0.1	0.421226
11.898383	0.1	0.419796
11.900050	0.1	0.419438
11.901717	0.1	0.419796
11.903383	0.1	0.420272
11.905050	0.1	0.420392
11.906717	0.1	0.420272
11.908383	0.1	0.420928
11.910050	0.1	0.423551
11.911717	0.1	0.428379
11.913383	0.1	0.433803
11.915050	0.1	0.438213
11.916717	0.1	0.440478
11.918383	0.1	0.440121
11.920050	0.1	0.437379
11.921717	0.1	0.433445
11.923383	0.1	0.431597
11.925050	0.1	0.435591
11.926717	0.1	0.445306
11.928383	0.1	0.457108
11.930050	0.1	0.467241
11.931717	0.1	0.474036
11.933383	0.1	0.476897
11.935050	0.1	0.475585
11.936717	0.1	0.471711
11.938383	0.1	0.468552
11.940050	0.1	0.468135
11.941717	0.1	0.470102
11.943383	0.1	0.473321
11.945050	0.1	0.477195
11.946717	0.1	0.481367
11.948383	0.1	0.485003
11.950050	0.1	0.486493
11.951717	0.1	0.485420
11.953383	0.1	0.484765
11.955050	0.1	0.487924
11.956717	0.1	0.494838
11.958383	0.1	0.502288
11.960050	0.1	0.507593
11.961717	0.1	0.509918
11.963383	0.1	0.510693
11.965050	0.1	0.512183
11.966717	0.1	0.514984
11.968383	0.1	0.518382
11.970050	0.1	0.521719
11.971717	0.1	0.524879
11.973383	0.1	0.527620
11.975050	0.1	0.530005
11.976717	0.1	0.532448
11.978383	0.1	0.534594
11.980050	0.1	0.535071
11.981717	0.1	0.532866
11.983383	0.1	0.528872
11.985050	0.1	0.525534
11.986717	0.1	0.524640
11.988383	0.1	0.526309
11.990050	0.1	0.529707
11.991717	0.1	0.534475
11.993383	0.1	0.540257
11.995050	0.1	0.545681
11.996717	0.1	0.549197
11.998383	0.1	0.550926
12.000050	0.1	0.551760
12.001717	0.1	0.551403
12.003383	0.1	0.548542
12.005050	0.1	0.543714
12.006717	0.1	0.539959
12.008383	0.1	0.539839
12.010050	0.1	0.542581
12.011717	0.1	0.546515
12.013383	0.1	0.550866
12.015050	0.1	0.554800
12.016717	0.1	0.556827
12.018383	0.1	0.557005
12.020050	0.1	0.557601
12.021717	0.1	0.561178
12.023383	0.1	0.567555
12.025050	0.1	0.574112
12.026717	0.1	0.579238
12.028383	0.1	0.582814
12.030050	0.1	0.584602
12.031717	0.1	0.583530
12.033383	0.1	0.580549
12.035050	0.1	0.578702
12.036717	0.1	0.580967
12.038383	0.1	0.587106
12.040050	0.1	0.593901
12.041717	0.1	0.598252
12.043383	0.1	0.599146
12.045050	0.1	0.598133
12.046717	0.1	0.596702
12.048383	0.1	0.595450
12.050050	0.1	0.595391
12.051717	0.1	0.597894
12.053383	0.1	0.602603
12.055050	0.1	0.607669
12.056717	0.1	0.612259
12.058383	0.1	0.617266
12.060050	0.1	0.623167
12.061717	0.1	0.628769
12.063383	0.1	0.632346
12.065050	0.1	0.633180
12.066717	0.1	0.632346
12.068383	0.1	0.630856
12.070050	0.1	0.629365
12.071717	0.1	0.628352
12.073383	0.1	0.629187
12.075050	0.1	0.633955
12.076717	0.1	0.643492
12.078383	0.1	0.656366
12.080050	0.1	0.669122
12.081717	0.1	0.678539
12.083383	0.1	0.683963
12.085050	0.1	0.687003
12.086717	0.1	0.688791
12.088383	0.1	0.688732
12.090050	0.1	0.686765
12.091717	0.1	0.685096
12.093383	0.1	0.686109
12.095050	0.1	0.690877
12.096717	0.1	0.698209
12.098383	0.1	0.706375
12.100050	0.1	0.714064
12.101717	0.1	0.719965
12.103383	0.1	0.723541
12.105050	0.1	0.725448
12.106717	0.1	0.726759
12.108383	0.1	0.727952
12.110050	0.1	0.728846
12.111717	0.1	0.729919
12.113383	0.1	0.732422
12.115050	0.1	0.736952
12.116717	0.1	0.742793
12.118383	0.1	0.749171
12.120050	0.1	0.755370
12.121717	0.1	0.759900
12.123383	0.1	0.762045
12.125050	0.1	0.763297
12.126717	0.1	0.765681
12.128383	0.1	0.768781
12.130050	0.1	0.769854
12.131717	0.1	0.766695
12.133383	0.1	0.760436
12.135050	0.1	0.755549
12.136717	0.1	0.756264
12.138383	0.1	0.762463
12.140050	0.1	0.770152
12.141717	0.1	0.776231
12.143383	0.1	0.781059
12.145050	0.1	0.786364
12.146717	0.1	0.791729
12.148383	0.1	0.795543
12.150050	0.1	0.797868
12.151717	0.1	0.800908
12.153383	0.1	0.805855
12.155050	0.1	0.812233
12.156717	0.1	0.819087
12.158383	0.1	0.826120
12.160050	0.1	0.833213
12.161717	0.1	0.839591
12.163383	0.1	0.843883
12.165050	0.1	0.845730
12.166717	0.1	0.846922
12.168383	0.1	0.849426
12.170050	0.1	0.854015
12.171717	0.1	0.859916
12.173383	0.1	0.866175
12.175050	0.1	0.872970
12.176717	0.1	0.881791
12.178383	0.1	0.893891
12.180050	0.1	0.908852
12.181717	0.1	0.923872
12.183383	0.1	0.935733
12.185050	0.1	0.944257
12.186717	0.1	0.951409
12.188383	0.1	0.957489
12.190050	0.1	0.961483
12.191717	0.1	0.963032
12.193383	0.1	0.963330
12.195050	0.1	0.963807
12.196717	0.1	0.966251
12.198383	0.1	0.973046
12.200050	0.1	0.986219
12.201717	0.1	1.005828
12.203383	0.1	1.028180
12.205050	0.1	1.048029
12.206717	0.1	1.061022
12.208383	0.1	1.066208
12.210050	0.1	1.066506
12.211717	0.1	1.066625
12.213383	0.1	1.069546
12.215050	0.1	1.075864
12.216717	0.1	1.084566
12.218383	0.1	1.094341
12.220050	0.1	1.104236
12.221717	0.1	1.114249
12.223383	0.1	1.125634
12.225050	0.1	1.138806
12.226717	0.1	1.152814
12.228383	0.1	1.167178
12.230050	0.1	1.182020
12.231717	0.1	1.196861
12.233383	0.1	1.210451
12.235050	0.1	1.222909
12.236717	0.1	1.235664
12.238383	0.1	1.250207
12.240050	0.1	1.265943
12.241717	0.1	1.280665
12.243383	0.1	1.292944
12.245050	0.1	1.303673
12.246717	0.1	1.313865
12.248383	0.1	1.323819
12.250050	0.1	1.333535
12.251717	0.1	1.343966
12.253383	0.1	1.356602
12.255050	0.1	1.372397
12.256717	0.1	1.390576
12.258383	0.1	1.409113
12.260050	0.1	1.426458
12.261717	0.1	1.442194
12.263383	0.1	1.457214
12.265050	0.1	1.472831
12.266717	0.1	1.489222
12.268383	0.1	1.505435
12.270050	0.1	1.520574
12.271717	0.1	1.533628
12.273383	0.1	1.543999
12.275050	0.1	1.551807
12.276717	0.1	1.558602
12.278383	0.1	1.566410
12.280050	0.1	1.576185
12.281717	0.1	1.586974
12.283383	0.1	1.596451
12.285050	0.1	1.603246
12.286717	0.1	1.608312
12.288383	0.1	1.613975
12.290050	0.1	1.622141
12.291717	0.1	1.634359
12.293383	0.1	1.651287
12.295050	0.1	1.671195
12.296717	0.1	1.690507
12.298383	0.1	1.705945
12.300050	0.1	1.716137
12.301717	0.1	1.722276
12.303383	0.1	1.727462
12.305050	0.1	1.734078
12.306717	0.1	1.741231
12.308383	0.1	1.745105
12.310050	0.1	1.743376
12.311717	0.1	1.738429
12.313383	0.1	1.735985
12.315050	0.1	1.739979
12.316717	0.1	1.750946
12.318383	0.1	1.766682
12.320050	0.1	1.783848
12.321717	0.1	1.798987
12.323383	0.1	1.809776
12.325050	0.1	1.816154
12.326717	0.1	1.819432
12.328383	0.1	1.821876
12.330050	0.1	1.825094
12.331717	0.1	1.829565
12.333383	0.1	1.835048
12.335050	0.1	1.840890
12.336717	0.1	1.846433
12.338383	0.1	1.851320
12.340050	0.1	1.856029
12.341717	0.1	1.861155
12.343383	0.1	1.866281
12.345050	0.1	1.870751
12.346717	0.1	1.874983
12.348383	0.1	1.879811
12.350050	0.1	1.885355
12.351717	0.1	1.891136
12.353383	0.1	1.896381
12.355050	0.1	1.900435
12.356717	0.1	1.904309
12.358383	0.1	1.909912
12.360050	0.1	1.916945
12.361717	0.1	1.922667
12.363383	0.1	1.925826
12.365050	0.1	1.928091
12.366717	0.1	1.931787
12.368383	0.1	1.937628
12.370050	0.1	1.943648
12.371717	0.1	1.946867
12.373383	0.1	1.946747
12.375050	0.1	1.945794
12.376717	0.1	1.945794
12.378383	0.1	1.946151
12.380050	0.1	1.946151
12.381717	0.1	1.946747
12.383383	0.1	1.949012
12.385050	0.1	1.951575
12.386717	0.1	1.951814
12.388383	0.1	1.949728
12.390050	0.1	1.948238
12.391717	0.1	1.949906
12.393383	0.1	1.954317
12.395050	0.1	1.958370
12.396717	0.1	1.960218
12.398383	0.1	1.960397
12.400050	0.1	1.960218
12.401717	0.1	1.959384
12.403383	0.1	1.956821
12.405050	0.1	1.952887
12.406717	0.1	1.950383
12.408383	0.1	1.951635
12.410050	0.1	1.955271
12.411717	0.1	1.957834
12.413383	0.1	1.956821
12.415050	0.1	1.953483
12.416717	0.1	1.950622
12.418383	0.1	1.949728
12.420050	0.1	1.950026
12.421717	0.1	1.951099
12.423383	0.1	1.953364
12.425050	0.1	1.956403
12.426717	0.1	1.958192
12.428383	0.1	1.956701
12.430050	0.1	1.952052
12.431717	0.1	1.947343
12.433383	0.1	1.944542
12.435050	0.1	1.943231
12.436717	0.1	1.941860
12.438383	0.1	1.939952
12.440050	0.1	1.937568
12.441717	0.1	1.934886
12.443383	0.1	1.931489
12.445050	0.1	1.926363
12.446717	0.1	1.918972
12.448383	0.1	1.910985
12.450050	0.1	1.904070
12.451717	0.1	1.898587
12.453383	0.1	1.893997
12.455050	0.1	1.890540
12.456717	0.1	1.888394
12.458383	0.1	1.885772
12.460050	0.1	1.879454
12.461717	0.1	1.868188
12.463383	0.1	1.854599
12.465050	0.1	1.841962
12.466717	0.1	1.831651
12.468383	0.1	1.823068
12.470050	0.1	1.815856
12.471717	0.1	1.809716
12.473383	0.1	1.804054
12.475050	0.1	1.797974
12.476717	0.1	1.790881
12.478383	0.1	1.782894
12.480050	0.1	1.774132
12.481717	0.1	1.764178
12.483383	0.1	1.753509
12.485050	0.1	1.743972
12.486717	0.1	1.736164
12.488383	0.1	1.727760
12.490050	0.1	1.716197
12.491717	0.1	1.700401
12.493383	0.1	1.682818
12.495050	0.1	1.667917
12.496717	0.1	1.658440
12.498383	0.1	1.652777
12.500050	0.1	1.647353
12.501717	0.1	1.639605
12.503383	0.1	1.628757
12.505050	0.1	1.615524
12.506717	0.1	1.602113
12.508383	0.1	1.591146
12.510050	0.1	1.583994
12.511717	0.1	1.580179
12.513383	0.1	1.577556
12.515050	0.1	1.573026
12.516717	0.1	1.564503
12.518383	0.1	1.552761
12.520050	0.1	1.539886
12.521717	0.1	1.527011
12.523383	0.1	1.514316
12.525050	0.1	1.502156
12.526717	0.1	1.491606
12.528383	0.1	1.482964
12.530050	0.1	1.475453
12.531717	0.1	1.468182
12.533383	0.1	1.461148
12.535050	0.1	1.454890
12.536717	0.1	1.449347
12.538383	0.1	1.443863
12.540050	0.1	1.438320
12.541717	0.1	1.433015
12.543383	0.1	1.428366
12.545050	0.1	1.424551
12.546717	0.1	1.420915
12.548383	0.1	1.416624
12.550050	0.1	1.410544
12.551717	0.1	1.402378
12.553383	0.1	1.393259
12.555050	0.1	1.385987
12.556717	0.1	1.382232
12.558383	0.1	1.381040
12.560050	0.1	1.380265
12.561717	0.1	1.378119
12.563383	0.1	1.373768
12.565050	0.1	1.367569
12.566717	0.1	1.360297
12.568383	0.1	1.353085
12.570050	0.1	1.347423
12.571717	0.1	1.343787
12.573383	0.1	1.340568
12.575050	0.1	1.335085
12.576717	0.1	1.327157
12.578383	0.1	1.319766
12.580050	0.1	1.316428
12.581717	0.1	1.318336
12.583383	0.1	1.323164
12.585050	0.1	1.327336
12.586717	0.1	1.328826
12.588383	0.1	1.327872
12.590050	0.1	1.325011
12.591717	0.1	1.320362
12.593383	0.1	1.314342
12.595050	0.1	1.307249
12.596717	0.1	1.298726
12.598383	0.1	1.288831
12.600050	0.1	1.279235
12.601717	0.1	1.272857
12.603383	0.1	1.270652
12.605050	0.1	1.270592
12.606717	0.1	1.269639
12.608383	0.1	1.267552
12.610050	0.1	1.264989
12.611717	0.1	1.261830
12.613383	0.1	1.257896
12.615050	0.1	1.253784
12.616717	0.1	1.249909
12.618383	0.1	1.245737
12.620050	0.1	1.240611
12.621717	0.1	1.234710
12.623383	0.1	1.229405
12.625050	0.1	1.225948
12.626717	0.1	1.224399
12.628383	0.1	1.223445
12.630050	0.1	1.222193
12.631717	0.1	1.220346
12.633383	0.1	1.217544
12.635050	0.1	1.212776
12.636717	0.1	1.204968
12.638383	0.1	1.195252
12.640050	0.1	1.186371
12.641717	0.1	1.179159
12.643383	0.1	1.172185
12.645050	0.1	1.164377
12.646717	0.1	1.155496
12.648383	0.1	1.146078
12.650050	0.1	1.136959
12.651717	0.1	1.128912
12.653383	0.1	1.121879
12.655050	0.1	1.115620
12.656717	0.1	1.110673
12.658383	0.1	1.107276
12.660050	0.1	1.104534
12.661717	0.1	1.101375
12.663383	0.1	1.097143
12.665050	0.1	1.091063
12.666717	0.1	1.083732
12.668383	0.1	1.077175
12.670050	0.1	1.073361
12.671717	0.1	1.073182
12.673383	0.1	1.075804
12.675050	0.1	1.078248
12.676717	0.1	1.077473
12.678383	0.1	1.072049
12.680050	0.1	1.062810
12.681717	0.1	1.051009
12.683383	0.1	1.038015
12.685050	0.1	1.025975
12.686717	0.1	1.016557
12.688383	0.1	1.009286
12.690050	0.1	1.002848
12.691717	0.1	0.997245
12.693383	0.1	0.993848
12.695050	0.1	0.993252
12.696717	0.1	0.993967
12.698383	0.1	0.993669
12.700050	0.1	0.991702
12.701717	0.1	0.988245
12.703383	0.1	0.983059
12.705050	0.1	0.975847
12.706717	0.1	0.967562
12.708383	0.1	0.959873
12.710050	0.1	0.953913
12.711717	0.1	0.949860
12.713383	0.1	0.947356
12.715050	0.1	0.946403
12.716717	0.1	0.946343
12.718383	0.1	0.945866
12.720050	0.1	0.943661
12.721717	0.1	0.938475
12.723383	0.1	0.930548
12.725050	0.1	0.921607
12.726717	0.1	0.913620
12.728383	0.1	0.906289
12.730050	0.1	0.898242
12.731717	0.1	0.889480
12.733383	0.1	0.881136
12.735050	0.1	0.873685
12.736717	0.1	0.865042
12.738383	0.1	0.854135
12.740050	0.1	0.843465
12.741717	0.1	0.836372
12.743383	0.1	0.833392
12.745050	0.1	0.832617
12.746717	0.1	0.832379
12.748383	0.1	0.832737
12.750050	0.1	0.834405
12.751717	0.1	0.837147
12.753383	0.1	0.839114
12.755050	0.1	0.838280
12.756717	0.1	0.833750
12.758383	0.1	0.826418
12.760050	0.1	0.817597
12.761717	0.1	0.809073
12.763383	0.1	0.801444
12.765050	0.1	0.793517
12.766717	0.1	0.783861
12.768383	0.1	0.772655
12.770050	0.1	0.760675
12.771717	0.1	0.749767
12.773383	0.1	0.742018
12.775050	0.1	0.737608
12.776717	0.1	0.734687
12.778383	0.1	0.732005
12.780050	0.1	0.729919
12.781717	0.1	0.729203
12.783383	0.1	0.729621
12.785050	0.1	0.730395
12.786717	0.1	0.730753
12.788383	0.1	0.730336
12.790050	0.1	0.729740
12.791717	0.1	0.730038
12.793383	0.1	0.731647
12.795050	0.1	0.733078
12.796717	0.1	0.732839
12.798383	0.1	0.730574
12.800050	0.1	0.725925
12.801717	0.1	0.718415
12.803383	0.1	0.708580
12.805050	0.1	0.698626
12.806717	0.1	0.691593
12.808383	0.1	0.689030
12.810050	0.1	0.690043
12.811717	0.1	0.691235
12.813383	0.1	0.690103
12.815050	0.1	0.686586
12.816717	0.1	0.682354
12.818383	0.1	0.679016
12.820050	0.1	0.676751
12.821717	0.1	0.674665
12.823383	0.1	0.672996
12.825050	0.1	0.672758
12.826717	0.1	0.673294
12.828383	0.1	0.673115
12.830050	0.1	0.671506
12.831717	0.1	0.669599
12.833383	0.1	0.669837
12.835050	0.1	0.673473
12.836717	0.1	0.679255
12.838383	0.1	0.684381
12.840050	0.1	0.686407
12.841717	0.1	0.683665
12.843383	0.1	0.676572
12.845050	0.1	0.668109
12.846717	0.1	0.661552
12.848383	0.1	0.659108
12.850050	0.1	0.661492
12.851717	0.1	0.668168
12.853383	0.1	0.676811
12.855050	0.1	0.684261
12.856717	0.1	0.688136
12.858383	0.1	0.687957
12.860050	0.1	0.684977
12.861717	0.1	0.680566
12.863383	0.1	0.675321
12.865050	0.1	0.669122
12.866717	0.1	0.663281
12.868383	0.1	0.660777
12.870050	0.1	0.662863
12.871717	0.1	0.667095
12.873383	0.1	0.670075
12.875050	0.1	0.671148
12.876717	0.1	0.671506
12.878383	0.1	0.672519
12.880050	0.1	0.674486
12.881717	0.1	0.676155
12.883383	0.1	0.675321
12.885050	0.1	0.671148
12.886717	0.1	0.666261
12.888383	0.1	0.663519
12.890050	0.1	0.663996
12.891717	0.1	0.666678
12.893383	0.1	0.670016
12.895050	0.1	0.671864
12.896717	0.1	0.671268
12.898383	0.1	0.667691
12.900050	0.1	0.660956
12.901717	0.1	0.652790
12.903383	0.1	0.647306
12.905050	0.1	0.647605
12.906717	0.1	0.652909
12.908383	0.1	0.659466
12.910050	0.1	0.663877
12.911717	0.1	0.665426
12.913383	0.1	0.665367
12.915050	0.1	0.664592
12.916717	0.1	0.663161
12.918383	0.1	0.660837
12.920050	0.1	0.658691
12.921717	0.1	0.658214
12.923383	0.1	0.659943
12.925050	0.1	0.662625
12.926717	0.1	0.664055
12.928383	0.1	0.663638
12.930050	0.1	0.662744
12.931717	0.1	0.663042
12.933383	0.1	0.664413
12.935050	0.1	0.665903
12.936717	0.1	0.667155
12.938383	0.1	0.668883
12.940050	0.1	0.671506
12.941717	0.1	0.673652
12.943383	0.1	0.673056
12.945050	0.1	0.669420
12.946717	0.1	0.664413
12.948383	0.1	0.659764
12.950050	0.1	0.655592
12.951717	0.1	0.651121
12.953383	0.1	0.645757
12.955050	0.1	0.640273
12.956717	0.1	0.636399
12.958383	0.1	0.635266
12.960050	0.1	0.636220
12.961717	0.1	0.638664
12.963383	0.1	0.642479
12.965050	0.1	0.647128
12.966717	0.1	0.651598
12.968383	0.1	0.655115
12.970050	0.1	0.657260
12.971717	0.1	0.657976
12.973383	0.1	0.657678
12.975050	0.1	0.656009
12.976717	0.1	0.652373
12.978383	0.1	0.646710
12.980050	0.1	0.639737
12.981717	0.1	0.632405
12.983383	0.1	0.626504
12.985050	0.1	0.623882
12.986717	0.1	0.624836
12.988383	0.1	0.627160
12.990050	0.1	0.628293
12.991717	0.1	0.627697
12.993383	0.1	0.626683
12.995050	0.1	0.626683
12.996717	0.1	0.628769
12.998383	0.1	0.632703
13.000050	0.1	0.636935
13.001717	0.1	0.639916
13.003383	0.1	0.641108
13.005050	0.1	0.640154
13.006717	0.1	0.637114
13.008383	0.1	0.633597
13.010050	0.1	0.631869
13.011717	0.1	0.632465
13.013383	0.1	0.634015
13.015050	0.1	0.634849
13.016717	0.1	0.635266
13.018383	0.1	0.636518
13.020050	0.1	0.639141
13.021717	0.1	0.642240
13.023383	0.1	0.643849
13.025050	0.1	0.642836
13.026717	0.1	0.639617
13.028383	0.1	0.636280
13.030050	0.1	0.634849
13.031717	0.1	0.636280
13.033383	0.1	0.640094
13.035050	0.1	0.644684
13.036717	0.1	0.648737
13.038383	0.1	0.651360
13.040050	0.1	0.651717
13.041717	0.1	0.648975
13.043383	0.1	0.644147
13.045050	0.1	0.639737
13.046717	0.1	0.637353
13.048383	0.1	0.636399
13.050050	0.1	0.635862
13.051717	0.1	0.636220
13.053383	0.1	0.638545
13.055050	0.1	0.643432
13.056717	0.1	0.651300
13.058383	0.1	0.662267
13.060050	0.1	0.674784
13.061717	0.1	0.684917
13.063383	0.1	0.688672
13.065050	0.1	0.685096
13.066717	0.1	0.677526
13.068383	0.1	0.671446
13.070050	0.1	0.669897
13.071717	0.1	0.672102
13.073383	0.1	0.675499
13.075050	0.1	0.678718
13.076717	0.1	0.681400
13.078383	0.1	0.682950
13.080050	0.1	0.682592
13.081717	0.1	0.681698
13.083383	0.1	0.683487
13.085050	0.1	0.689447
13.086717	0.1	0.698209
13.088383	0.1	0.707030
13.090050	0.1	0.714302
13.091717	0.1	0.720263
13.093383	0.1	0.725389
13.095050	0.1	0.729322
13.096717	0.1	0.732541
13.098383	0.1	0.736594
13.100050	0.1	0.742376
13.101717	0.1	0.749171
13.103383	0.1	0.755370
13.105050	0.1	0.759423
13.106717	0.1	0.761092
13.108383	0.1	0.761449
13.110050	0.1	0.762343
13.111717	0.1	0.765085
13.113383	0.1	0.768960
13.115050	0.1	0.772357
13.116717	0.1	0.774503
13.118383	0.1	0.776053
13.120050	0.1	0.778198
13.121717	0.1	0.781894
13.123383	0.1	0.787616
13.125050	0.1	0.795007
13.126717	0.1	0.802994
13.128383	0.1	0.811338
13.130050	0.1	0.819385
13.131717	0.1	0.825584
13.133383	0.1	0.828743
13.135050	0.1	0.828743
13.136717	0.1	0.826657
13.138383	0.1	0.824273
13.140050	0.1	0.822485
13.141717	0.1	0.821650
13.143383	0.1	0.823617
13.145050	0.1	0.830054
13.146717	0.1	0.839412
13.148383	0.1	0.848651
13.150050	0.1	0.856280
13.151717	0.1	0.861943
13.153383	0.1	0.865519
13.155050	0.1	0.866652
13.156717	0.1	0.865579
13.158383	0.1	0.864089
13.160050	0.1	0.864983
13.161717	0.1	0.868619
13.163383	0.1	0.872791
13.165050	0.1	0.875950
13.166717	0.1	0.878036
13.168383	0.1	0.879228
13.170050	0.1	0.880003
13.171717	0.1	0.881434
13.173383	0.1	0.884473
13.175050	0.1	0.888705
13.176717	0.1	0.892937
13.178383	0.1	0.896931
13.180050	0.1	0.900805
13.181717	0.1	0.903904
13.183383	0.1	0.904620
13.185050	0.1	0.901878
13.186717	0.1	0.896514
13.188383	0.1	0.891924
13.190050	0.1	0.890851
13.191717	0.1	0.892997
13.193383	0.1	0.896633
13.195050	0.1	0.901818
13.196717	0.1	0.909865
13.198383	0.1	0.919879
13.200050	0.1	0.928164
13.201717	0.1	0.931203
13.203383	0.1	0.928879
13.205050	0.1	0.923812
13.206717	0.1	0.918925
13.208383	0.1	0.916421
13.210050	0.1	0.917733
13.211717	0.1	0.922680
13.213383	0.1	0.929296
13.215050	0.1	0.935614
13.216717	0.1	0.940859
13.218383	0.1	0.944614
13.220050	0.1	0.946224
13.221717	0.1	0.945389
13.223383	0.1	0.944376
13.225050	0.1	0.946343
13.226717	0.1	0.951350
13.228383	0.1	0.956535
13.230050	0.1	0.960231
13.231717	0.1	0.963450
13.233383	0.1	0.967681
13.235050	0.1	0.973463
13.236717	0.1	0.980854
13.238383	0.1	0.989318
13.240050	0.1	0.998437
13.241717	0.1	1.008630
13.243383	0.1	1.020134
13.245050	0.1	1.032472
13.246717	0.1	1.044035
13.248383	0.1	1.053691
13.250050	0.1	1.061916
13.251717	0.1	1.069903
13.253383	0.1	1.078308
13.255050	0.1	1.087666
13.256717	0.1	1.098991
13.258383	0.1	1.113057
13.260050	0.1	1.129270
13.261717	0.1	1.146793
13.263383	0.1	1.165211
13.265050	0.1	1.185238
13.266717	0.1	1.207590
13.268383	0.1	1.233161
13.270050	0.1	1.261771
13.271717	0.1	1.291871
13.273383	0.1	1.321852
13.275050	0.1	1.350701
13.276717	0.1	1.379132
13.278383	0.1	1.409233
13.280050	0.1	1.442552
13.281717	0.1	1.479268
13.283383	0.1	1.518130
13.285050	0.1	1.557946
13.286717	0.1	1.598716
13.288383	0.1	1.642287
13.290050	0.1	1.690149
13.291717	0.1	1.741707
13.293383	0.1	1.795411
13.295050	0.1	1.850069
13.296717	0.1	1.906097
13.298383	0.1	1.964152
13.300050	0.1	2.023399
13.301717	0.1	2.082944
13.303383	0.1	2.143920
13.305050	0.1	2.207875
13.306717	0.1	2.275169
13.308383	0.1	2.344966
13.310050	0.1	2.416015
13.311717	0.1	2.488136
13.313383	0.1	2.562523
13.315050	0.1	2.639771
13.316717	0.1	2.720177
13.318383	0.1	2.804399
13.320050	0.1	2.893210
13.321717	0.1	2.986074
13.323383	0.1	3.082335
13.325050	0.1	3.182173
13.326717	0.1	3.286302
13.328383	0.1	3.394485
13.330050	0.1	3.504932
13.331717	0.1	3.616393
13.333383	0.1	3.730118
13.335050	0.1	3.847599
13.336717	0.1	3.969014
13.338383	0.1	4.094541
13.340050	0.1	4.224599
13.341717	0.1	4.359126
13.343383	0.1	4.496753
13.345050	0.1	4.636646
13.346717	0.1	4.778803
13.348383	0.1	4.922986
13.350050	0.1	5.069018
13.351717	0.1	5.218506
13.353383	0.1	5.373478
13.355050	0.1	5.535484
13.356717	0.1	5.705178
13.358383	0.1	5.883456
13.360050	0.1	6.071151
13.361717	0.1	6.267906
13.363383	0.1	6.470740
13.365050	0.1	6.677151
13.366717	0.1	6.887615
13.368383	0.1	7.103742
13.370050	0.1	7.325590
13.371717	0.1	7.551432
13.373383	0.1	7.779420
13.375050	0.1	8.009971
13.376717	0.1	8.244515
13.378383	0.1	8.484483
13.380050	0.1	8.731843
13.381717	0.1	8.989871
13.383383	0.1	9.260059
13.385050	0.1	9.541512
13.386717	0.1	9.831489
13.388383	0.1	10.127545
13.390050	0.1	10.427356
13.391717	0.1	10.729254
13.393383	0.1	11.032463
13.395050	0.1	11.339248
13.396717	0.1	11.653901
13.398383	0.1	11.978865
13.400050	0.1	12.312890
13.401717	0.1	12.653709
13.403383	0.1	12.999893
13.405050	0.1	13.350249
13.406717	0.1	13.703824
13.408383	0.1	14.060737
13.410050	0.1	14.420749
13.411717	0.1	14.782072
13.413383	0.1	15.142442
13.415050	0.1	15.500904
13.416717	0.1	15.858651
13.418383	0.1	16.217888
13.420050	0.1	16.579629
13.421717	0.1	16.943337
13.423383	0.1	17.308057
13.425050	0.1	17.671586
13.426717	0.1	18.029989
13.428383	0.1	18.379511
13.430050	0.1	18.718423
13.431717	0.1	19.047023
13.433383	0.1	19.366265
13.435050	0.1	19.677163
13.436717	0.1	19.980491
13.438383	0.1	20.276727
13.440050	0.1	20.566167
13.441717	0.1	20.848752
13.443383	0.1	21.123828
13.445050	0.1	21.389664
13.446717	0.1	21.643700
13.448383	0.1	21.883072
13.450050	0.1	22.106470
13.451717	0.1	22.316100
13.453383	0.1	22.514345
13.455050	0.1	22.700907
13.456717	0.1	22.873880
13.458383	0.1	23.033203
13.460050	0.1	23.181738
13.461717	0.1	23.321630
13.463383	0.1	23.451330
13.465050	0.1	23.568036
13.466717	0.1	23.670675
13.468383	0.1	23.760916
13.470050	0.1	23.841800
13.471717	0.1	23.916306
13.473383	0.1	23.985507
13.475050	0.1	24.048151
13.476717	0.1	24.101616
13.478383	0.1	24.143399
13.480050	0.1	24.172248
13.481717	0.1	24.188937
13.483383	0.1	24.196030
13.485050	0.1	24.197043
13.486717	0.1	24.194063
13.488383	0.1	24.186374
13.490050	0.1	24.171115
13.491717	0.1	24.146499
13.493383	0.1	24.112882
13.495050	0.1	24.073304
13.496717	0.1	24.031998
13.498383	0.1	23.990931
13.500050	0.1	23.947419
13.501717	0.1	23.896278
13.503383	0.1	23.834707
13.505050	0.1	23.762943
13.506717	0.1	23.681702
13.508383	0.1	23.591401
13.510050	0.1	23.494066
13.511717	0.1	23.393036
13.513383	0.1	23.290516
13.515050	0.1	23.186149
13.516717	0.1	23.077668
13.518383	0.1	22.962572
13.520050	0.1	22.839548
13.521717	0.1	22.707225
13.523383	0.1	22.564293
13.525050	0.1	22.410275
13.526717	0.1	22.246243
13.528383	0.1	22.074105
13.530050	0.1	21.895708
13.531717	0.1	21.712543
13.533383	0.1	21.526100
13.535050	0.1	21.337153
13.536717	0.1	21.144391
13.538383	0.1	20.945014
13.540050	0.1	20.735802
13.541717	0.1	20.515085
13.543383	0.1	20.281793
13.545050	0.1	20.035387
13.546717	0.1	19.775988
13.548383	0.1	19.505442
13.550050	0.1	19.226016
13.551717	0.1	18.939913
13.553383	0.1	18.649639
13.555050	0.1	18.356742
13.556717	0.1	18.060328
13.558383	0.1	17.758251
13.560050	0.1	17.448188
13.561717	0.1	17.129303
13.563383	0.1	16.802372
13.565050	0.1	16.469718
13.566717	0.1	16.133488
13.568383	0.1	15.794695
13.570050	0.1	15.453638
13.571717	0.1	15.110494
13.573383	0.1	14.764071
13.575050	0.1	14.412285
13.576717	0.1	14.054657
13.578383	0.1	13.692618
13.580050	0.1	13.328017
13.581717	0.1	12.962044
13.583383	0.1	12.596131
13.585050	0.1	12.230814
13.586717	0.1	11.866213
13.588383	0.1	11.503339
13.590050	0.1	11.144400
13.591717	0.1	10.790349
13.593383	0.1	10.439993
13.595050	0.1	10.092021
13.596717	0.1	9.746433
13.598383	0.1	9.404064
13.600050	0.1	9.065807
13.601717	0.1	8.732915
13.603383	0.1	8.406878
13.605050	0.1	8.088649
13.606717	0.1	7.778466
13.608383	0.1	7.476569
13.610050	0.1	7.182241
13.611717	0.1	6.895185
13.613383	0.1	6.617189
13.615050	0.1	6.350637
13.616717	0.1	6.095827
13.618383	0.1	5.851031
13.620050	0.1	5.614102
13.621717	0.1	5.384028
13.623383	0.1	5.160511
13.625050	0.1	4.943729
13.626717	0.1	4.734159
13.628383	0.1	4.532039
13.630050	0.1	4.336775
13.631717	0.1	4.148245
13.633383	0.1	3.967226
13.635050	0.1	3.794790
13.636717	0.1	3.631830
13.638383	0.1	3.479481
13.640050	0.1	3.337801
13.641717	0.1	3.205359
13.643383	0.1	3.079832
13.645050	0.1	2.958536
13.646717	0.1	2.839267
13.648383	0.1	2.721787
13.650050	0.1	2.608359
13.651717	0.1	2.501130
13.653383	0.1	2.400756
13.655050	0.1	2.307713
13.656717	0.1	2.222836
13.658383	0.1	2.145946
13.660050	0.1	2.075136
13.661717	0.1	2.008736
13.663383	0.1	1.946509
13.665050	0.1	1.887858
13.666717	0.1	1.830995
13.668383	0.1	1.774073
13.670050	0.1	1.717687
13.671717	0.1	1.663745
13.673383	0.1	1.614034
13.675050	0.1	1.569390
13.676717	0.1	1.529336
13.678383	0.1	1.492441
13.680050	0.1	1.456678
13.681717	0.1	1.420617
13.683383	0.1	1.383782
13.685050	0.1	1.346469
13.686717	0.1	1.309812
13.688383	0.1	1.276076
13.690050	0.1	1.246989
13.691717	0.1	1.222551
13.693383	0.1	1.201689
13.695050	0.1	1.183331
13.696717	0.1	1.166165
13.698383	0.1	1.148343
13.700050	0.1	1.127958
13.701717	0.1	1.105130
13.703383	0.1	1.082599
13.705050	0.1	1.063705
13.706717	0.1	1.049697
13.708383	0.1	1.038909
13.710050	0.1	1.028895
13.711717	0.1	1.017213
13.713383	0.1	1.001895
13.715050	0.1	0.982642
13.716717	0.1	0.961125
13.718383	0.1	0.940144
13.720050	0.1	0.922561
13.721717	0.1	0.910699
13.723383	0.1	0.904203
13.725050	0.1	0.900269
13.726717	0.1	0.895798
13.728383	0.1	0.889361
13.730050	0.1	0.880301
13.731717	0.1	0.868797
13.733383	0.1	0.857353
13.735050	0.1	0.848711
13.736717	0.1	0.842273
13.738383	0.1	0.834882
13.740050	0.1	0.825048
13.741717	0.1	0.814021
13.743383	0.1	0.803411
13.745050	0.1	0.794411
13.746717	0.1	0.787258
13.748383	0.1	0.781715
13.750050	0.1	0.777423
13.751717	0.1	0.774562
13.753383	0.1	0.772953
13.755050	0.1	0.771523
13.756717	0.1	0.768065
13.758383	0.1	0.760973
13.760050	0.1	0.750899
13.761717	0.1	0.739634
13.763383	0.1	0.728130
13.765050	0.1	0.716984
13.766717	0.1	0.707686
13.768383	0.1	0.701070
13.770050	0.1	0.696480
13.771717	0.1	0.693083
13.773383	0.1	0.691593
13.775050	0.1	0.692487
13.776717	0.1	0.694394
13.778383	0.1	0.695705
13.780050	0.1	0.696302
13.781717	0.1	0.696003
13.783383	0.1	0.693083
13.785050	0.1	0.686526
13.786717	0.1	0.677407
13.788383	0.1	0.667036
13.790050	0.1	0.655711
13.791717	0.1	0.644386
13.793383	0.1	0.634968
13.795050	0.1	0.628948
13.796717	0.1	0.626981
13.798383	0.1	0.628531
13.800050	0.1	0.631630
13.801717	0.1	0.634968
13.803383	0.1	0.637949
13.805050	0.1	0.639200
13.806717	0.1	0.637114
13.808383	0.1	0.631809
13.810050	0.1	0.623941
13.811717	0.1	0.614286
13.813383	0.1	0.604391
13.815050	0.1	0.597179
13.816717	0.1	0.594854
13.818383	0.1	0.597358
13.820050	0.1	0.602067
13.821717	0.1	0.605106
13.823383	0.1	0.604034
13.825050	0.1	0.599265
13.826717	0.1	0.593483
13.828383	0.1	0.589192
13.830050	0.1	0.587583
13.831717	0.1	0.587821
13.833383	0.1	0.587046
13.835050	0.1	0.582874
13.836717	0.1	0.575781
13.838383	0.1	0.567973
13.840050	0.1	0.561118
13.841717	0.1	0.556409
13.843383	0.1	0.554323
13.845050	0.1	0.554800
13.846717	0.1	0.557482
13.848383	0.1	0.561893
13.850050	0.1	0.567794
13.851717	0.1	0.574291
13.853383	0.1	0.579417
13.855050	0.1	0.580967
13.856717	0.1	0.578165
13.858383	0.1	0.572860
13.860050	0.1	0.567794
13.861717	0.1	0.564158
13.863383	0.1	0.561655
13.865050	0.1	0.559568
13.866717	0.1	0.557363
13.868383	0.1	0.555217
13.870050	0.1	0.553727
13.871717	0.1	0.553548
13.873383	0.1	0.554085
13.875050	0.1	0.553608
13.876717	0.1	0.550807
13.878383	0.1	0.546873
13.880050	0.1	0.544846
13.881717	0.1	0.546873
13.883383	0.1	0.552833
13.885050	0.1	0.560999
13.886717	0.1	0.568330
13.888383	0.1	0.572145
13.890050	0.1	0.571907
13.891717	0.1	0.569701
13.893383	0.1	0.567853
13.895050	0.1	0.567198
13.896717	0.1	0.568032
13.898383	0.1	0.570178
13.900050	0.1	0.572801
13.901717	0.1	0.575602
13.903383	0.1	0.579000
13.905050	0.1	0.582516
13.906717	0.1	0.584483
13.908383	0.1	0.583708
13.910050	0.1	0.580788
13.911717	0.1	0.577211
13.913383	0.1	0.573635
13.915050	0.1	0.569940
13.916717	0.1	0.566423
13.918383	0.1	0.564039
13.920050	0.1	0.563622
13.921717	0.1	0.565469
13.923383	0.1	0.569522
13.925050	0.1	0.575960
13.926717	0.1	0.583887
13.928383	0.1	0.590801
13.930050	0.1	0.594080
13.931717	0.1	0.593185
13.933383	0.1	0.590801
13.935050	0.1	0.590861
13.936717	0.1	0.595689
13.938383	0.1	0.604689
13.940050	0.1	0.615358
13.941717	0.1	0.624657
13.943383	0.1	0.630915
13.945050	0.1	0.633657
13.946717	0.1	0.633955
13.948383	0.1	0.634193
13.950050	0.1	0.637114
13.951717	0.1	0.643671
13.953383	0.1	0.651956
13.955050	0.1	0.658691
13.956717	0.1	0.662625
13.958383	0.1	0.666142
13.960050	0.1	0.672638
13.961717	0.1	0.682592
13.963383	0.1	0.693500
13.965050	0.1	0.702918
13.966717	0.1	0.710428
13.968383	0.1	0.716090
13.970050	0.1	0.719547
13.971717	0.1	0.722051
13.973383	0.1	0.726759
13.975050	0.1	0.735223
13.976717	0.1	0.746310
13.978383	0.1	0.757575
13.980050	0.1	0.767350
13.981717	0.1	0.774980
13.983383	0.1	0.779986
13.985050	0.1	0.782371
13.986717	0.1	0.783503
13.988383	0.1	0.785708
13.990050	0.1	0.790417
13.991717	0.1	0.797451
13.993383	0.1	0.806749
13.995050	0.1	0.818491
13.996717	0.1	0.832439
13.998383	0.1	0.847995
14.000050	0.1	0.864565
14.001717	0.1	0.880897
14.003383	0.1	0.896275
14.005050	0.1	0.911355
14.006717	0.1	0.926733
14.008383	0.1	0.942469
14.010050	0.1	0.958502
14.011717	0.1	0.973761
14.013383	0.1	0.986874
14.015050	0.1	0.997782
14.016717	0.1	1.008093
14.018383	0.1	1.020074
14.020050	0.1	1.035512
14.021717	0.1	1.054645
14.023383	0.1	1.076400
14.025050	0.1	1.100242
14.026717	0.1	1.126111
14.028383	0.1	1.152158
14.030050	0.1	1.175642
14.031717	0.1	1.195431
14.033383	0.1	1.212478
14.035050	0.1	1.228750
14.036717	0.1	1.245976
14.038383	0.1	1.265585
14.040050	0.1	1.288295
14.041717	0.1	1.312912
14.043383	0.1	1.338005
14.045050	0.1	1.363337
14.046717	0.1	1.389921
14.048383	0.1	1.418829
14.050050	0.1	1.449823
14.051717	0.1	1.481235
14.053383	0.1	1.510680
14.055050	0.1	1.537383
14.056717	0.1	1.562417
14.058383	0.1	1.587927
14.060050	0.1	1.615763
14.061717	0.1	1.647711
14.063383	0.1	1.683474
14.065050	0.1	1.719654
14.066717	0.1	1.752853
14.068383	0.1	1.783848
14.070050	0.1	1.815558
14.071717	0.1	1.848936
14.073383	0.1	1.882434
14.075050	0.1	1.914501
14.076717	0.1	1.944900
14.078383	0.1	1.973808
14.080050	0.1	2.000749
14.081717	0.1	2.024889
14.083383	0.1	2.047181
14.085050	0.1	2.070546
14.086717	0.1	2.097249
14.088383	0.1	2.126753
14.090050	0.1	2.156615
14.091717	0.1	2.184689
14.093383	0.1	2.210498
14.095050	0.1	2.235294
14.096717	0.1	2.259851
14.098383	0.1	2.283633
14.100050	0.1	2.305865
14.101717	0.1	2.326906
14.103383	0.1	2.347171
14.105050	0.1	2.366603
14.106717	0.1	2.385974
14.108383	0.1	2.406657
14.110050	0.1	2.428651
14.111717	0.1	2.449572
14.113383	0.1	2.467275
14.115050	0.1	2.482116
14.116717	0.1	2.496779
14.118383	0.1	2.511978
14.120050	0.1	2.525985
14.121717	0.1	2.537489
14.123383	0.1	2.547264
14.125050	0.1	2.555669
14.126717	0.1	2.561867
14.128383	0.1	2.565861
14.130050	0.1	2.569437
14.131717	0.1	2.574742
14.133383	0.1	2.581716
14.135050	0.1	2.588809
14.136717	0.1	2.593815
14.138383	0.1	2.595782
14.140050	0.1	2.595365
14.141717	0.1	2.593696
14.143383	0.1	2.591491
14.145050	0.1	2.588928
14.146717	0.1	2.586126
14.148383	0.1	2.583265
14.150050	0.1	2.580762
14.151717	0.1	2.578914
14.153383	0.1	2.577841
14.155050	0.1	2.577961
14.156717	0.1	2.578437
14.158383	0.1	2.577067
14.160050	0.1	2.571941
14.161717	0.1	2.563059
14.163383	0.1	2.551794
14.165050	0.1	2.539218
14.166717	0.1	2.526224
14.168383	0.1	2.513826
14.170050	0.1	2.502918
14.171717	0.1	2.494335
14.173383	0.1	2.487719
14.175050	0.1	2.480626
14.176717	0.1	2.470613
14.178383	0.1	2.456844
14.180050	0.1	2.439261
14.181717	0.1	2.418161
14.183383	0.1	2.395630
14.185050	0.1	2.374292
14.186717	0.1	2.355278
14.188383	0.1	2.337039
14.190050	0.1	2.317190
14.191717	0.1	2.294600
14.193383	0.1	2.269089
14.195050	0.1	2.242088
14.196717	0.1	2.216160
14.198383	0.1	2.193093
14.200050	0.1	2.172172
14.201717	0.1	2.151132
14.203383	0.1	2.128780
14.205050	0.1	2.105177
14.206717	0.1	2.080560
14.208383	0.1	2.054513
14.210050	0.1	2.027571
14.211717	0.1	2.001047
14.213383	0.1	1.975477
14.215050	0.1	1.950085
14.216717	0.1	1.923263
14.218383	0.1	1.893938
14.220050	0.1	1.862526
14.221717	0.1	1.830697
14.223383	0.1	1.799941
14.225050	0.1	1.770616
14.226717	0.1	1.742423
14.228383	0.1	1.715064
14.230050	0.1	1.688182
14.231717	0.1	1.660884
14.233383	0.1	1.631737
14.235050	0.1	1.600266
14.236717	0.1	1.567662
14.238383	0.1	1.535475
14.240050	0.1	1.505315
14.241717	0.1	1.477838
14.243383	0.1	1.452327
14.245050	0.1	1.426816
14.246717	0.1	1.399160
14.248383	0.1	1.368582
14.250050	0.1	1.335859
14.251717	0.1	1.303434
14.253383	0.1	1.273692
14.255050	0.1	1.247227
14.256717	0.1	1.223266
14.258383	0.1	1.201153
14.260050	0.1	1.180768
14.261717	0.1	1.161814
14.263383	0.1	1.143396
14.265050	0.1	1.123786
14.266717	0.1	1.101971
14.268383	0.1	1.079440
14.270050	0.1	1.059234
14.271717	0.1	1.042962
14.273383	0.1	1.029909
14.275050	0.1	1.019001
14.276717	0.1	1.010239
14.278383	0.1	1.002848
14.280050	0.1	0.994384
14.281717	0.1	0.983477
14.283383	0.1	0.970960
14.285050	0.1	0.958562
14.286717	0.1	0.946939
14.288383	0.1	0.936091
14.290050	0.1	0.925899
14.291717	0.1	0.916064
14.293383	0.1	0.906110
14.295050	0.1	0.895023
14.296717	0.1	0.882149
14.298383	0.1	0.868499
14.300050	0.1	0.856340
14.301717	0.1	0.847220
14.303383	0.1	0.841141
14.305050	0.1	0.836730
14.306717	0.1	0.832379
14.308383	0.1	0.828087
14.310050	0.1	0.824571
14.311717	0.1	0.821888
14.313383	0.1	0.819445
14.315050	0.1	0.817418
14.316717	0.1	0.816286
14.318383	0.1	0.815272
14.320050	0.1	0.813186
14.321717	0.1	0.809729
14.323383	0.1	0.805080
14.325050	0.1	0.799596
14.326717	0.1	0.793815
14.328383	0.1	0.788987
14.330050	0.1	0.786185
14.331717	0.1	0.785291
14.333383	0.1	0.784636
14.335050	0.1	0.782907
14.336717	0.1	0.779569
14.338383	0.1	0.774980
14.340050	0.1	0.770807
14.341717	0.1	0.768721
14.343383	0.1	0.768900
14.345050	0.1	0.770628
14.346717	0.1	0.773728
14.348383	0.1	0.778496
14.350050	0.1	0.785053
14.351717	0.1	0.792980
14.353383	0.1	0.800371
14.355050	0.1	0.804901
14.356717	0.1	0.805557
14.358383	0.1	0.802577
14.360050	0.1	0.796020
14.361717	0.1	0.786483
14.363383	0.1	0.776649
14.365050	0.1	0.769019
14.366717	0.1	0.764012
14.368383	0.1	0.761628
14.370050	0.1	0.762463
14.371717	0.1	0.766873
14.373383	0.1	0.774086
14.375050	0.1	0.781298
14.376717	0.1	0.786364
14.378383	0.1	0.789166
14.380050	0.1	0.791252
14.381717	0.1	0.793815
14.383383	0.1	0.796199
14.385050	0.1	0.797749
14.386717	0.1	0.799537
14.388383	0.1	0.802219
14.390050	0.1	0.804544
14.391717	0.1	0.805199
14.393383	0.1	0.803947
14.395050	0.1	0.801742
14.396717	0.1	0.800192
14.398383	0.1	0.800610
14.400050	0.1	0.803173
14.401717	0.1	0.807762
14.403383	0.1	0.813544
14.405050	0.1	0.819147
14.406717	0.1	0.822663
14.408383	0.1	0.822842
14.410050	0.1	0.820875
14.411717	0.1	0.819743
14.413383	0.1	0.821829
14.415050	0.1	0.826776
14.416717	0.1	0.832975
14.418383	0.1	0.839591
14.420050	0.1	0.846326
14.421717	0.1	0.852346
14.423383	0.1	0.857115
14.425050	0.1	0.861168
14.426717	0.1	0.865638
14.428383	0.1	0.870585
14.430050	0.1	0.875652
14.431717	0.1	0.880837
14.433383	0.1	0.885725
14.435050	0.1	0.889242
14.436717	0.1	0.891030
14.438383	0.1	0.892341
14.440050	0.1	0.894427
14.441717	0.1	0.898123
14.443383	0.1	0.903130
14.445050	0.1	0.908315
14.446717	0.1	0.912786
14.448383	0.1	0.916481
14.450050	0.1	0.919402
14.451717	0.1	0.922144
14.453383	0.1	0.926077
14.455050	0.1	0.932396
14.456717	0.1	0.941396
14.458383	0.1	0.952125
14.460050	0.1	0.963271
14.461717	0.1	0.974536
14.463383	0.1	0.985980
14.465050	0.1	0.997186
14.466717	0.1	1.006663
14.468383	0.1	1.013398
14.470050	0.1	1.019180
14.471717	0.1	1.027465
14.473383	0.1	1.039326
14.475050	0.1	1.052141
14.476717	0.1	1.063705
14.478383	0.1	1.073718
14.480050	0.1	1.082897
14.481717	0.1	1.092792
14.483383	0.1	1.105368
14.485050	0.1	1.121402
14.486717	0.1	1.138687
14.488383	0.1	1.155257
14.490050	0.1	1.171589
14.491717	0.1	1.189470
14.493383	0.1	1.209438
14.495050	0.1	1.230896
14.496717	0.1	1.253665
14.498383	0.1	1.277983
14.500050	0.1	1.303315
14.501717	0.1	1.328707
14.503383	0.1	1.353860
14.505050	0.1	1.378238
14.506717	0.1	1.402080
14.508383	0.1	1.428068
14.510050	0.1	1.458049
14.511717	0.1	1.491070
14.513383	0.1	1.524031
14.515050	0.1	1.554966
14.516717	0.1	1.583994
14.518383	0.1	1.613677
14.520050	0.1	1.646757
14.521717	0.1	1.683951
14.523383	0.1	1.723945
14.525050	0.1	1.765549
14.526717	0.1	1.808107
14.528383	0.1	1.850963
14.530050	0.1	1.893938
14.531717	0.1	1.937568
14.533383	0.1	1.982153
14.535050	0.1	2.027393
14.536717	0.1	2.073288
14.538383	0.1	2.120912
14.540050	0.1	2.172172
14.541717	0.1	2.227962
14.543383	0.1	2.287388
14.545050	0.1	2.348721
14.546717	0.1	2.410531
14.548383	0.1	2.473235
14.550050	0.1	2.538204
14.551717	0.1	2.606034
14.553383	0.1	2.676189
14.555050	0.1	2.747417
14.556717	0.1	2.819657
14.558383	0.1	2.893448
14.560050	0.1	2.969384
14.561717	0.1	3.047526
14.563383	0.1	3.127754
14.565050	0.1	3.209770
14.566717	0.1	3.293693
14.568383	0.1	3.380001
14.570050	0.1	3.467798
14.571717	0.1	3.554762
14.573383	0.1	3.639341
14.575050	0.1	3.723026
14.576717	0.1	3.808916
14.578383	0.1	3.899038
14.580050	0.1	3.992856
14.581717	0.1	4.087627
14.583383	0.1	4.181147
14.585050	0.1	4.273594
14.586717	0.1	4.366637
14.588383	0.1	4.461348
14.590050	0.1	4.557133
14.591717	0.1	4.651785
14.593383	0.1	4.744113
14.595050	0.1	4.835069
14.596717	0.1	4.926563
14.598383	0.1	5.018592
14.600050	0.1	5.110205
14.601717	0.1	5.201519
14.603383	0.1	5.293370
14.605050	0.1	5.385816
14.606717	0.1	5.478382
14.608383	0.1	5.570174
14.610050	0.1	5.659163
14.611717	0.1	5.743027
14.613383	0.1	5.822301
14.615050	0.1	5.899966
14.616717	0.1	5.978167
14.618383	0.1	6.055892
14.620050	0.1	6.131530
14.621717	0.1	6.205500
14.623383	0.1	6.279171
14.625050	0.1	6.351591
14.626717	0.1	6.420851
14.628383	0.1	6.486953
14.630050	0.1	6.551683
14.631717	0.1	6.614745
14.633383	0.1	6.673277
14.635050	0.1	6.724835
14.636717	0.1	6.769121
14.638383	0.1	6.807745
14.640050	0.1	6.842971
14.641717	0.1	6.877542
14.643383	0.1	6.912351
14.645050	0.1	6.945789
14.646717	0.1	6.975711
14.648383	0.1	7.002056
14.650050	0.1	7.025421
14.651717	0.1	7.045746
14.653383	0.1	7.062614
14.655050	0.1	7.075906
14.656717	0.1	7.084907
14.658383	0.1	7.089198
14.660050	0.1	7.090211
14.661717	0.1	7.090569
14.663383	0.1	7.090748
14.665050	0.1	7.088602
14.666717	0.1	7.081509
14.668383	0.1	7.069350
14.670050	0.1	7.053912
14.671717	0.1	7.035852
14.673383	0.1	7.014454
14.675050	0.1	6.989778
14.676717	0.1	6.962240
14.678383	0.1	6.931663
14.680050	0.1	6.898225
14.681717	0.1	6.862522
14.683383	0.1	6.824613
14.685050	0.1	6.784499
14.686717	0.1	6.742597
14.688383	0.1	6.699324
14.690050	0.1	6.655097
14.691717	0.1	6.609917
14.693383	0.1	6.563425
14.695050	0.1	6.514669
14.696717	0.1	6.463886
14.698383	0.1	6.412208
14.700050	0.1	6.360531
14.701717	0.1	6.308675
14.703383	0.1	6.255329
14.705050	0.1	6.200076
14.706717	0.1	6.143809
14.708383	0.1	6.087840
14.710050	0.1	6.032884
14.711717	0.1	5.979836
14.713383	0.1	5.928636
14.715050	0.1	5.878568
14.716717	0.1	5.828798
14.718383	0.1	5.779028
14.720050	0.1	5.729735
14.721717	0.1	5.682528
14.723383	0.1	5.638659
14.725050	0.1	5.597592
14.726717	0.1	5.557716
14.728383	0.1	5.518258
14.730050	0.1	5.480111
14.731717	0.1	5.444885
14.733383	0.1	5.412698
14.735050	0.1	5.382121
14.736717	0.1	5.351901
14.738383	0.1	5.322337
14.740050	0.1	5.295813
14.741717	0.1	5.275071
14.743383	0.1	5.261004
14.745050	0.1	5.251825
14.746717	0.1	5.244613
14.748383	0.1	5.238116
14.750050	0.1	5.232632
14.751717	0.1	5.227804
14.753383	0.1	5.223275
14.755050	0.1	5.219639
14.756717	0.1	5.218387
14.758383	0.1	5.221546
14.760050	0.1	5.230248
14.761717	0.1	5.242288
14.763383	0.1	5.253017
14.765050	0.1	5.260408
14.766717	0.1	5.268097
14.768383	0.1	5.280912
14.770050	0.1	5.299270
14.771717	0.1	5.319894
14.773383	0.1	5.339563
14.775050	0.1	5.358577
14.776717	0.1	5.378366
14.778383	0.1	5.398453
14.780050	0.1	5.417109
14.781717	0.1	5.434990
14.783383	0.1	5.454302
14.785050	0.1	5.475223
14.786717	0.1	5.494655
14.788383	0.1	5.509556
14.790050	0.1	5.520344
14.791717	0.1	5.530119
14.793383	0.1	5.540610
14.795050	0.1	5.551279
14.796717	0.1	5.561293
14.798383	0.1	5.570650
14.800050	0.1	5.578876
14.801717	0.1	5.583585
14.803383	0.1	5.582631
14.805050	0.1	5.577267
14.806717	0.1	5.571545
14.808383	0.1	5.567491
14.810050	0.1	5.563379
14.811717	0.1	5.555988
14.813383	0.1	5.543173
14.815050	0.1	5.524636
14.816717	0.1	5.502105
14.818383	0.1	5.479277
14.820050	0.1	5.459309
14.821717	0.1	5.441964
14.823383	0.1	5.424440
14.825050	0.1	5.404115
14.826717	0.1	5.380571
14.828383	0.1	5.354584
14.830050	0.1	5.327165
14.831717	0.1	5.299211
14.833383	0.1	5.270839
14.835050	0.1	5.241931
14.836717	0.1	5.212367
14.838383	0.1	5.182445
14.840050	0.1	5.152047
14.841717	0.1	5.119324
14.843383	0.1	5.081833
14.845050	0.1	5.039454
14.846717	0.1	4.994631
14.848383	0.1	4.949570
14.850050	0.1	4.904926
14.851717	0.1	4.860699
14.853383	0.1	4.816890
14.855050	0.1	4.774094
14.856717	0.1	4.731953
14.858383	0.1	4.688502
14.860050	0.1	4.641891
14.861717	0.1	4.592061
14.863383	0.1	4.540563
14.865050	0.1	4.489184
14.866717	0.1	4.438877
14.868383	0.1	4.388571
14.870050	0.1	4.336357
14.871717	0.1	4.281938
14.873383	0.1	4.226387
14.875050	0.1	4.170180
14.876717	0.1	4.112005
14.878383	0.1	4.050136
14.880050	0.1	3.983677
14.881717	0.1	3.912807
14.883383	0.1	3.839374
14.885050	0.1	3.766537
14.886717	0.1	3.696442
14.888383	0.1	3.628791
14.890050	0.1	3.562927
14.891717	0.1	3.498674
14.893383	0.1	3.435075
14.895050	0.1	3.370464
14.896717	0.1	3.304243
14.898383	0.1	3.237248
14.900050	0.1	3.169954
14.901717	0.1	3.101766
14.903383	0.1	3.032565
14.905050	0.1	2.964199
14.906717	0.1	2.898514
14.908383	0.1	2.834857
14.910050	0.1	2.770782
14.911717	0.1	2.705157
14.913383	0.1	2.638459
14.915050	0.1	2.571702
14.916717	0.1	2.505541
14.918383	0.1	2.441645
14.920050	0.1	2.382219
14.921717	0.1	2.327442
14.923383	0.1	2.274454
14.925050	0.1	2.219737
14.926717	0.1	2.162337
14.928383	0.1	2.103746
14.930050	0.1	2.045572
14.931717	0.1	1.989007
14.933383	0.1	1.935423
14.935050	0.1	1.887143
14.936717	0.1	1.845777
14.938383	0.1	1.809299
14.940050	0.1	1.773715
14.941717	0.1	1.736105
14.943383	0.1	1.696408
14.945050	0.1	1.656175
14.946717	0.1	1.616597
14.948383	0.1	1.579225
14.950050	0.1	1.546145
14.951717	0.1	1.519144
14.953383	0.1	1.497805
14.955050	0.1	1.479864
14.956717	0.1	1.464009
14.958383	0.1	1.449704
14.960050	0.1	1.435876
14.961717	0.1	1.421332
14.963383	0.1	1.406372
14.965050	0.1	1.391709
14.966717	0.1	1.377344
14.968383	0.1	1.362920
14.970050	0.1	1.348555
14.971717	0.1	1.334310
14.973383	0.1	1.320422
14.975050	0.1	1.307070
14.976717	0.1	1.294017
14.978383	0.1	1.280546
14.980050	0.1	1.267493
14.981717	0.1	1.256943
14.983383	0.1	1.249850
14.985050	0.1	1.245141
14.986717	0.1	1.240611
14.988383	0.1	1.235485
14.990050	0.1	1.231432
14.991717	0.1	1.230776
14.993383	0.1	1.234055
14.995050	0.1	1.238763
14.996717	0.1	1.241446
14.998383	0.1	1.241505
15.000050	0.1	1.240373
15.001717	0.1	1.238525
15.003383	0.1	1.235426
15.005050	0.1	1.231432
15.006717	0.1	1.227737
15.008383	0.1	1.225233
15.010050	0.1	1.224518
15.011717	0.1	1.226544
15.013383	0.1	1.231611
15.015050	0.1	1.238465
15.016717	0.1	1.245976
15.018383	0.1	1.254261
15.020050	0.1	1.264215
15.021717	0.1	1.275778
15.023383	0.1	1.288414
15.025050	0.1	1.301289
15.026717	0.1	1.314342
15.028383	0.1	1.327396
15.030050	0.1	1.338780
15.031717	0.1	1.347184
15.033383	0.1	1.354277
15.035050	0.1	1.363158
15.036717	0.1	1.374841
15.038383	0.1	1.387954
15.040050	0.1	1.400888
15.041717	0.1	1.412690
15.043383	0.1	1.422882
15.045050	0.1	1.430988
15.046717	0.1	1.437783
15.048383	0.1	1.445174
15.050050	0.1	1.454413
15.051717	0.1	1.465321
15.053383	0.1	1.477242
15.055050	0.1	1.489639
15.056717	0.1	1.503229
15.058383	0.1	1.518905
15.060050	0.1	1.536608
15.061717	0.1	1.555026
15.063383	0.1	1.574099
15.065050	0.1	1.594424
15.066717	0.1	1.615763
15.068383	0.1	1.637280
15.070050	0.1	1.659155
15.071717	0.1	1.682282
15.073383	0.1	1.706600
15.075050	0.1	1.731396
15.076717	0.1	1.756251
15.078383	0.1	1.781881
15.080050	0.1	1.809478
15.081717	0.1	1.838684
15.083383	0.1	1.867354
15.085050	0.1	1.893699
15.086717	0.1	1.918852
15.088383	0.1	1.946151
15.090050	0.1	1.978219
15.091717	0.1	2.015233
15.093383	0.1	2.055824
15.095050	0.1	2.097249
15.096717	0.1	2.136231
15.098383	0.1	2.171457
15.100050	0.1	2.204180
15.101717	0.1	2.236843
15.103383	0.1	2.271652
15.105050	0.1	2.309799
15.106717	0.1	2.352417
15.108383	0.1	2.400339
15.110050	0.1	2.452672
15.111717	0.1	2.506673
15.113383	0.1	2.560437
15.115050	0.1	2.614856
15.116717	0.1	2.671540
15.118383	0.1	2.730251
15.120050	0.1	2.789319
15.121717	0.1	2.848447
15.123383	0.1	2.909303
15.125050	0.1	2.972722
15.126717	0.1	3.037393
15.128383	0.1	3.101826
15.130050	0.1	3.167153
15.131717	0.1	3.234446
15.133383	0.1	3.303170
15.135050	0.1	3.372312
15.136717	0.1	3.442168
15.138383	0.1	3.513634
15.140050	0.1	3.587663
15.141717	0.1	3.664851
15.143383	0.1	3.745496
15.145050	0.1	3.830016
15.146717	0.1	3.918886
15.148383	0.1	4.011572
15.150050	0.1	4.106522
15.151717	0.1	4.203201
15.153383	0.1	4.302919
15.155050	0.1	4.406750
15.156717	0.1	4.513860
15.158383	0.1	4.622460
15.160050	0.1	4.731715
15.161717	0.1	4.843056
15.163383	0.1	4.958034
15.165050	0.1	5.076289
15.166717	0.1	5.196691
15.168383	0.1	5.318404
15.170050	0.1	5.440653
15.171717	0.1	5.563498
15.173383	0.1	5.687178
15.175050	0.1	5.811453
15.176717	0.1	5.936146
15.178383	0.1	6.062031
15.180050	0.1	6.189525
15.181717	0.1	6.317974
15.183383	0.1	6.446898
15.185050	0.1	6.576658
15.186717	0.1	6.708682
15.188383	0.1	6.843567
15.190050	0.1	6.980539
15.191717	0.1	7.118285
15.193383	0.1	7.255257
15.195050	0.1	7.389665
15.196717	0.1	7.521272
15.198383	0.1	7.651151
15.200050	0.1	7.779778
15.201717	0.1	7.906676
15.203383	0.1	8.030832
15.205050	0.1	8.150995
15.206717	0.1	8.265675
15.208383	0.1	8.373619
15.210050	0.1	8.475066
15.211717	0.1	8.571923
15.213383	0.1	8.666754
15.215050	0.1	8.760691
15.216717	0.1	8.852721
15.218383	0.1	8.939922
15.220050	0.1	9.019912
15.221717	0.1	9.091497
15.223383	0.1	9.153128
15.225050	0.1	9.204329
15.226717	0.1	9.247661
15.228383	0.1	9.287060
15.230050	0.1	9.323955
15.231717	0.1	9.356738
15.233383	0.1	9.383262
15.235050	0.1	9.402216
15.236717	0.1	9.412766
15.238383	0.1	9.414733
15.240050	0.1	9.409309
15.241717	0.1	9.399415
15.243383	0.1	9.387553
15.245050	0.1	9.372950
15.246717	0.1	9.352625
15.248383	0.1	9.324492
15.250050	0.1	9.287775
15.251717	0.1	9.242058
15.253383	0.1	9.188712
15.255050	0.1	9.130776
15.256717	0.1	9.069801
15.258383	0.1	9.005011
15.260050	0.1	8.933962
15.261717	0.1	8.855284
15.263383	0.1	8.769692
15.265050	0.1	8.679510
15.266717	0.1	8.586407
15.268383	0.1	8.491219
15.270050	0.1	8.393646
15.271717	0.1	8.291364
15.273383	0.1	8.181751
15.275050	0.1	8.064390
15.276717	0.1	7.940591
15.278383	0.1	7.812202
15.280050	0.1	7.680774
15.281717	0.1	7.548154
15.283383	0.1	7.416428
15.285050	0.1	7.287503
15.286717	0.1	7.162273
15.288383	0.1	7.039667
15.290050	0.1	6.916881
15.291717	0.1	6.792486
15.293383	0.1	6.667078
15.295050	0.1	6.540001
15.296717	0.1	6.408990
15.298383	0.1	6.273210
15.300050	0.1	6.135047
15.301717	0.1	5.997777
15.303383	0.1	5.863428
15.305050	0.1	5.733252
15.306717	0.1	5.608201
15.308383	0.1	5.487323
15.310050	0.1	5.367875
15.311717	0.1	5.247891
15.313383	0.1	5.127907
15.315050	0.1	5.010486
15.316717	0.1	4.898131
15.318383	0.1	4.792154
15.320050	0.1	4.693389
15.321717	0.1	4.601479
15.323383	0.1	4.514396
15.325050	0.1	4.429758
15.326717	0.1	4.346907
15.328383	0.1	4.266739
15.330050	0.1	4.190922
15.331717	0.1	4.121661
15.333383	0.1	4.060328
15.335050	0.1	4.006684
15.336717	0.1	3.960252
15.338383	0.1	3.921151
15.340050	0.1	3.889382
15.341717	0.1	3.863335
15.343383	0.1	3.840685
15.345050	0.1	3.821492
15.346717	0.1	3.807187
15.348383	0.1	3.798306
15.350050	0.1	3.795505
15.351717	0.1	3.799975
15.353383	0.1	3.812790
15.355050	0.1	3.834307
15.356717	0.1	3.864289
15.358383	0.1	3.901839
15.360050	0.1	3.945887
15.361717	0.1	3.995776
15.363383	0.1	4.051984
15.365050	0.1	4.116357
15.366717	0.1	4.190862
15.368383	0.1	4.275859
15.370050	0.1	4.369915
15.371717	0.1	4.471362
15.373383	0.1	4.579842
15.375050	0.1	4.695237
15.376717	0.1	4.816354
15.378383	0.1	4.941762
15.380050	0.1	5.072832
15.381717	0.1	5.212844
15.383383	0.1	5.365074
15.385050	0.1	5.531669
15.386717	0.1	5.713106
15.388383	0.1	5.908311
15.390050	0.1	6.114543
15.391717	0.1	6.328047
15.393383	0.1	6.546617
15.395050	0.1	6.772459
15.396717	0.1	7.010818
15.398383	0.1	7.265926
15.400050	0.1	7.538498
15.401717	0.1	7.827461
15.403383	0.1	8.132279
15.405050	0.1	8.454204
15.406717	0.1	8.795202
15.408383	0.1	9.155930
15.410050	0.1	9.535730
15.411717	0.1	9.934426
15.413383	0.1	10.352970
15.415050	0.1	10.793210
15.416717	0.1	11.257649
15.418383	0.1	11.749328
15.420050	0.1	12.270571
15.421717	0.1	12.822808
15.423383	0.1	13.406993
15.425050	0.1	14.024855
15.426717	0.1	14.677347
15.428383	0.1	15.363277
15.430050	0.1	16.082645
15.431717	0.1	16.838611
15.433383	0.1	17.634870
15.435050	0.1	18.472673
15.436717	0.1	19.353033
15.438383	0.1	20.278932
15.440050	0.1	21.255196
15.441717	0.1	22.285463
15.443383	0.1	23.370804
15.445050	0.1	24.510743
15.446717	0.1	25.705041
15.448383	0.1	26.954056
15.450050	0.1	28.259577
15.451717	0.1	29.625358
15.453383	0.1	31.055750
15.455050	0.1	32.554509
15.456717	0.1	34.123661
15.458383	0.1	35.763206
15.460050	0.1	37.471118
15.461717	0.1	39.246621
15.463383	0.1	41.092994
15.465050	0.1	43.015244
15.466717	0.1	45.017305
15.468383	0.1	47.100249
15.470050	0.1	49.263838
15.471717	0.1	51.508966
15.473383	0.1	53.836766
15.475050	0.1	56.248013
15.476717	0.1	58.743421
15.478383	0.1	61.324838
15.480050	0.1	63.995306
15.481717	0.1	66.758458
15.483383	0.1	69.615607
15.485050	0.1	72.564964
15.486717	0.1	75.605278
15.488383	0.1	78.738754
15.490050	0.1	81.969445
15.491717	0.1	85.300868
15.493383	0.1	88.736659
15.495050	0.1	92.280155
15.496717	0.1	95.931595
15.498383	0.1	99.688357
15.500050	0.1	103.549844
15.501717	0.1	107.520527
15.503383	0.1	111.607737
15.505050	0.1	115.818209
15.506717	0.1	120.157070
15.508383	0.1	124.628551
15.510050	0.1	129.236408
15.511717	0.1	133.983799
15.513383	0.1	138.874599
15.515050	0.1	143.916735
15.516717	0.1	149.120817
15.518383	0.1	154.495666
15.520050	0.1	160.046229
15.521717	0.1	165.778110
15.523383	0.1	171.701799
15.525050	0.1	177.830289
15.526717	0.1	184.174072
15.528383	0.1	190.742027
15.530050	0.1	197.543990
15.531717	0.1	204.592717
15.533383	0.1	211.902691
15.535050	0.1	219.488276
15.536717	0.1	227.363779
15.538383	0.1	235.543980
15.540050	0.1	244.043782
15.541717	0.1	252.875045
15.543383	0.1	262.046174
15.545050	0.1	271.564083
15.546717	0.1	281.434195
15.548383	0.1	291.659790
15.550050	0.1	302.242595
15.551717	0.1	313.183803
15.553383	0.1	324.482639
15.555050	0.1	336.132725
15.556717	0.1	348.120889
15.558383	0.1	360.431335
15.560050	0.1	373.048924
15.561717	0.1	385.955714
15.563383	0.1	399.123335
15.565050	0.1	412.511493
15.566717	0.1	426.075365
15.568383	0.1	439.769235
15.570050	0.1	453.543511
15.571717	0.1	467.343835
15.573383	0.1	481.114953
15.575050	0.1	494.804173
15.576717	0.1	508.358986
15.578383	0.1	521.721573
15.580050	0.1	534.826728
15.581717	0.1	547.608051
15.583383	0.1	560.006413
15.585050	0.1	571.972285
15.586717	0.1	583.458935
15.588383	0.1	594.416594
15.590050	0.1	604.794419
15.591717	0.1	614.547468
15.593383	0.1	623.639382
15.595050	0.1	632.038869
15.596717	0.1	639.717081
15.598383	0.1	646.650412
15.600050	0.1	652.824024
15.601717	0.1	658.231774
15.603383	0.1	662.871162
15.605050	0.1	666.738967
15.606717	0.1	669.833879
15.608383	0.1	672.163765
15.610050	0.1	673.749070
15.611717	0.1	674.617331
15.613383	0.1	674.792390
15.615050	0.1	674.291830
15.616717	0.1	673.138301
15.618383	0.1	671.364109
15.620050	0.1	668.999354
15.621717	0.1	666.064779
15.623383	0.1	662.581185
15.625050	0.1	658.580104
15.626717	0.1	654.098192
15.628383	0.1	649.170914
15.630050	0.1	643.830934
15.631717	0.1	638.108590
15.633383	0.1	632.033982
15.635050	0.1	625.638403
15.636717	0.1	618.948914
15.638383	0.1	611.984766
15.640050	0.1	604.762352
15.641717	0.1	597.300565
15.643383	0.1	589.622175
15.645050	0.1	581.751500
15.646717	0.1	573.711489
15.648383	0.1	565.521214
15.650050	0.1	557.197544
15.651717	0.1	548.755321
15.653383	0.1	540.206524
15.655050	0.1	531.561704
15.656717	0.1	522.834571
15.658383	0.1	514.041454
15.660050	0.1	505.196780
15.661717	0.1	496.310800
15.663383	0.1	487.393349
15.665050	0.1	478.456943
15.666717	0.1	469.515054
15.668383	0.1	460.576741
15.670050	0.1	451.644924
15.671717	0.1	442.721930
15.673383	0.1	433.814432
15.675050	0.1	424.931432
15.676717	0.1	416.080976
15.678383	0.1	407.271529
15.680050	0.1	398.512447
15.681717	0.1	389.811301
15.683383	0.1	381.172322
15.685050	0.1	372.598193
15.686717	0.1	364.093027
15.688383	0.1	355.663202
15.690050	0.1	347.314259
15.691717	0.1	339.051267
15.693383	0.1	330.879291
15.695050	0.1	322.801311
15.696717	0.1	314.816136
15.698383	0.1	306.922871
15.700050	0.1	299.126166
15.701717	0.1	291.434961
15.703383	0.1	283.857124
15.705050	0.1	276.395457
15.706717	0.1	269.049780
15.708383	0.1	261.820988
15.710050	0.1	254.710511
15.711717	0.1	247.718707
15.713383	0.1	240.846887
15.715050	0.1	234.098746
15.716717	0.1	227.478279
15.718383	0.1	220.987154
15.720050	0.1	214.626623
15.721717	0.1	208.398712
15.723383	0.1	202.305865
15.725050	0.1	196.348977
15.726717	0.1	190.526318
15.728383	0.1	184.835803
15.730050	0.1	179.276835
15.731717	0.1	173.848818
15.733383	0.1	168.549965
15.735050	0.1	163.379083
15.736717	0.1	158.335874
15.738383	0.1	153.420040
15.740050	0.1	148.632118
15.741717	0.1	143.973180
15.743383	0.1	139.444360
15.745050	0.1	135.045536
15.746717	0.1	130.774685
15.748383	0.1	126.628883
15.750050	0.1	122.605212
15.751717	0.1	118.700750
15.753383	0.1	114.912517
15.755050	0.1	111.239082
15.756717	0.1	107.680744
15.758383	0.1	104.237801
15.760050	0.1	100.908285
15.761717	0.1	97.688442
15.763383	0.1	94.574874
15.765050	0.1	91.565316
15.766717	0.1	88.657682
15.768383	0.1	85.848873
15.770050	0.1	83.136444
15.771717	0.1	80.518608
15.773383	0.1	77.993398
15.775050	0.1	75.557117
15.776717	0.1	73.205773
15.778383	0.1	70.936863
15.780050	0.1	68.749313
15.781717	0.1	66.641335
15.783383	0.1	64.609651
15.785050	0.1	62.651459
15.786717	0.1	60.765449
15.788383	0.1	58.950726
15.790050	0.1	57.204965
15.791717	0.1	55.526081
15.793383	0.1	53.912047
15.795050	0.1	52.359703
15.796717	0.1	50.865057
15.798383	0.1	49.425009
15.800050	0.1	48.038545
15.801717	0.1	46.705785
15.803383	0.1	45.425537
15.805050	0.1	44.194999
15.806717	0.1	43.011191
15.808383	0.1	41.872742
15.810050	0.1	40.780070
15.811717	0.1	39.732399
15.813383	0.1	38.725557
15.815050	0.1	37.754359
15.816717	0.1	36.815169
15.818383	0.1	35.906913
15.820050	0.1	35.030069
15.821717	0.1	34.185769
15.823383	0.1	33.375563
15.825050	0.1	32.600226
15.826717	0.1	31.857314
15.828383	0.1	31.142475
15.830050	0.1	30.452313
15.831717	0.1	29.786052
15.833383	0.1	29.143216
15.835050	0.1	28.523030
15.836717	0.1	27.925672
15.838383	0.1	27.351500
15.840050	0.1	26.799680
15.841717	0.1	26.267947
15.843383	0.1	25.753976
15.845050	0.1	25.255443
15.846717	0.1	24.770202
15.848383	0.1	24.297120
15.850050	0.1	23.837747
15.851717	0.1	23.394824
15.853383	0.1	22.969188
15.855050	0.1	22.558690
15.856717	0.1	22.160293
15.858383	0.1	21.772744
15.860050	0.1	21.396281
15.861717	0.1	21.031381
15.863383	0.1	20.678164
15.865050	0.1	20.336450
15.866717	0.1	20.006360
15.868383	0.1	19.687713
15.870050	0.1	19.379498
15.871717	0.1	19.079567
15.873383	0.1	18.786610
15.875050	0.1	18.501223
15.876717	0.1	18.223883
15.878383	0.1	17.953397
15.880050	0.1	17.687262
15.881717	0.1	17.424644
15.883383	0.1	17.168225
15.885050	0.1	16.920687
15.886717	0.1	16.681195
15.888383	0.1	16.448201
15.890050	0.1	16.221643
15.891717	0.1	16.001643
15.893383	0.1	15.786470
15.895050	0.1	15.574158
15.896717	0.1	15.363933
15.898383	0.1	15.156866
15.900050	0.1	14.954866
15.901717	0.1	14.759422
15.903383	0.1	14.571250
15.905050	0.1	14.389516
15.906717	0.1	14.212728
15.908383	0.1	14.039815
15.910050	0.1	13.870896
15.911717	0.1	13.706983
15.913383	0.1	13.548971
15.915050	0.1	13.397098
15.916717	0.1	13.249577
15.918383	0.1	13.103426
15.920050	0.1	12.957156
15.921717	0.1	12.812615
15.923383	0.1	12.672663
15.925050	0.1	12.538017
15.926717	0.1	12.406648
15.928383	0.1	12.276233
15.930050	0.1	12.145580
15.931717	0.1	12.017251
15.933383	0.1	11.896849
15.935050	0.1	11.787832
15.936717	0.1	11.687935
15.938383	0.1	11.591614
15.940050	0.1	11.495889
15.941717	0.1	11.401058
15.943383	0.1	11.307657
15.945050	0.1	11.214615
15.946717	0.1	11.122108
15.948383	0.1	11.032522
15.950050	0.1	10.947407
15.951717	0.1	10.865212
15.953383	0.1	10.784209
15.955050	0.1	10.705770
15.956717	0.1	10.632694
15.958383	0.1	10.566116
15.960050	0.1	10.505081
15.961717	0.1	10.448039
15.963383	0.1	10.394574
15.965050	0.1	10.344446
15.966717	0.1	10.296524
15.968383	0.1	10.249258
15.970050	0.1	10.202051
15.971717	0.1	10.154665
15.973383	0.1	10.106028
15.975050	0.1	10.056079
15.976717	0.1	10.007084
15.978383	0.1	9.961367
15.980050	0.1	9.918273
15.981717	0.1	9.875000
15.983383	0.1	9.829760
15.985050	0.1	9.783269
15.986717	0.1	9.737850
15.988383	0.1	9.695113
15.990050	0.1	9.654940
15.991717	0.1	9.616435
15.993383	0.1	9.578229
15.995050	0.1	9.538055
15.996717	0.1	9.493292
15.998383	0.1	9.442628
16.000050	0.1	9.387911
16.001717	0.1	9.333671
16.003383	0.1	9.283484
16.005050	0.1	9.237290
16.006717	0.1	9.192586
16.008383	0.1	9.145797
16.010050	0.1	9.093583
16.011717	0.1	9.034336
16.013383	0.1	8.969248
16.015050	0.1	8.901179
16.016717	0.1	8.832574
16.018383	0.1	8.762837
16.020050	0.1	8.690119
16.021717	0.1	8.613945
16.023383	0.1	8.536101
16.025050	0.1	8.458257
16.026717	0.1	8.380235
16.028383	0.1	8.300901
16.030050	0.1	8.218766
16.031717	0.1	8.132518
16.033383	0.1	8.042574
16.035050	0.1	7.951797
16.036717	0.1	7.863045
16.038383	0.1	7.776142
16.040050	0.1	7.688821
16.041717	0.1	7.600427
16.043383	0.1	7.511735
16.045050	0.1	7.422865
16.046717	0.1	7.333458
16.048383	0.1	7.243157
16.050050	0.1	7.152200
16.051717	0.1	7.061720
16.053383	0.1	6.973923
16.055050	0.1	6.889940
16.056717	0.1	6.808997
16.058383	0.1	6.730199
16.060050	0.1	6.653250
16.061717	0.1	6.577552
16.063383	0.1	6.501615
16.065050	0.1	6.423116
16.066717	0.1	6.341100
16.068383	0.1	6.257832
16.070050	0.1	6.176949
16.071717	0.1	6.100357
16.073383	0.1	6.027937
16.075050	0.1	5.958915
16.076717	0.1	5.893588
16.078383	0.1	5.832553
16.080050	0.1	5.776048
16.081717	0.1	5.723119
16.083383	0.1	5.672694
16.085050	0.1	5.624354
16.086717	0.1	5.578220
16.088383	0.1	5.533874
16.090050	0.1	5.489827
16.091717	0.1	5.445719
16.093383	0.1	5.403281
16.095050	0.1	5.363584
16.096717	0.1	5.324245
16.098383	0.1	5.282641
16.100050	0.1	5.238772
16.101717	0.1	5.194903
16.103383	0.1	5.152166
16.105050	0.1	5.110026
16.106717	0.1	5.067110
16.108383	0.1	5.023957
16.110050	0.1	4.982591
16.111717	0.1	4.943967
16.113383	0.1	4.907549
16.115050	0.1	4.873455
16.116717	0.1	4.843116
16.118383	0.1	4.818321
16.120050	0.1	4.799068
16.121717	0.1	4.783392
16.123383	0.1	4.768074
16.125050	0.1	4.750192
16.126717	0.1	4.728675
16.128383	0.1	4.704058
16.130050	0.1	4.676760
16.131717	0.1	4.647851
16.133383	0.1	4.619062
16.135050	0.1	4.591525
16.136717	0.1	4.565358
16.138383	0.1	4.539669
16.140050	0.1	4.512966
16.141717	0.1	4.484952
16.143383	0.1	4.457236
16.145050	0.1	4.431904
16.146717	0.1	4.410267
16.148383	0.1	4.392565
16.150050	0.1	4.378319
16.151717	0.1	4.365504
16.153383	0.1	4.351676
16.155050	0.1	4.335106
16.156717	0.1	4.316867
16.158383	0.1	4.300535
16.160050	0.1	4.288733
16.161717	0.1	4.279733
16.163383	0.1	4.269243
16.165050	0.1	4.255533
16.166717	0.1	4.240334
16.168383	0.1	4.226268
16.170050	0.1	4.214764
16.171717	0.1	4.205466
16.173383	0.1	4.196882
16.175050	0.1	4.187167
16.176717	0.1	4.176259
16.178383	0.1	4.166067
16.180050	0.1	4.157961
16.181717	0.1	4.151047
16.183383	0.1	4.143477
16.185050	0.1	4.134596
16.186717	0.1	4.125297
16.188383	0.1	4.116118
16.190050	0.1	4.106403
16.191717	0.1	4.096151
16.193383	0.1	4.087985
16.195050	0.1	4.084587
16.196717	0.1	4.085601
16.198383	0.1	4.088044
16.200050	0.1	4.090190
16.201717	0.1	4.093111
16.203383	0.1	4.098296
16.205050	0.1	4.105747
16.206717	0.1	4.113853
16.208383	0.1	4.120171
16.210050	0.1	4.122794
16.211717	0.1	4.122138
16.213383	0.1	4.120410
16.215050	0.1	4.119933
16.216717	0.1	4.121423
16.218383	0.1	4.124403
16.220050	0.1	4.129052
16.221717	0.1	4.136563
16.223383	0.1	4.147291
16.225050	0.1	4.159928
16.226717	0.1	4.172445
16.228383	0.1	4.184127
16.230050	0.1	4.196227
16.231717	0.1	4.209161
16.233383	0.1	4.222632
16.235050	0.1	4.236877
16.236717	0.1	4.252255
16.238383	0.1	4.267633
16.240050	0.1	4.281342
16.241717	0.1	4.293502
16.243383	0.1	4.305840
16.245050	0.1	4.319906
16.246717	0.1	4.335583
16.248383	0.1	4.350007
16.250050	0.1	4.360020
16.251717	0.1	4.365683
16.253383	0.1	4.370392
16.255050	0.1	4.376233
16.256717	0.1	4.382432
16.258383	0.1	4.387737
16.260050	0.1	4.392445
16.261717	0.1	4.397571
16.263383	0.1	4.404247
16.265050	0.1	4.412711
16.266717	0.1	4.422188
16.268383	0.1	4.431069
16.270050	0.1	4.437864
16.271717	0.1	4.442394
16.273383	0.1	4.445553
16.275050	0.1	4.447460
16.276717	0.1	4.447103
16.278383	0.1	4.444063
16.280050	0.1	4.440129
16.281717	0.1	4.437328
16.283383	0.1	4.435718
16.285050	0.1	4.433275
16.286717	0.1	4.427910
16.288383	0.1	4.420162
16.290050	0.1	4.411996
16.291717	0.1	4.404426
16.293383	0.1	4.398048
16.295050	0.1	4.393161
16.296717	0.1	4.388392
16.298383	0.1	4.381538
16.300050	0.1	4.371584
16.301717	0.1	4.360378
16.303383	0.1	4.350484
16.305050	0.1	4.342437
16.306717	0.1	4.334688
16.308383	0.1	4.325032
16.310050	0.1	4.312456
16.311717	0.1	4.297257
16.313383	0.1	4.280389
16.315050	0.1	4.262448
16.316717	0.1	4.243732
16.318383	0.1	4.225314
16.320050	0.1	4.208684
16.321717	0.1	4.194379
16.323383	0.1	4.181385
16.325050	0.1	4.168153
16.326717	0.1	4.153610
16.328383	0.1	4.137576
16.330050	0.1	4.121125
16.331717	0.1	4.105687
16.333383	0.1	4.090905
16.335050	0.1	4.074693
16.336717	0.1	4.054904
16.338383	0.1	4.031360
16.340050	0.1	4.006386
16.341717	0.1	3.983021
16.343383	0.1	3.962517
16.345050	0.1	3.944874
16.346717	0.1	3.930032
16.348383	0.1	3.918052
16.350050	0.1	3.907740
16.351717	0.1	3.896594
16.353383	0.1	3.882110
16.355050	0.1	3.863812
16.356717	0.1	3.843606
16.358383	0.1	3.823221
16.360050	0.1	3.801704
16.361717	0.1	3.777981
16.363383	0.1	3.754199
16.365050	0.1	3.733576
16.366717	0.1	3.717423
16.368383	0.1	3.704071
16.370050	0.1	3.690422
16.371717	0.1	3.675521
16.373383	0.1	3.660262
16.375050	0.1	3.645838
16.376717	0.1	3.632307
16.378383	0.1	3.619373
16.380050	0.1	3.607214
16.381717	0.1	3.595531
16.383383	0.1	3.583014
16.385050	0.1	3.567696
16.386717	0.1	3.549278
16.388383	0.1	3.530264
16.390050	0.1	3.512621
16.391717	0.1	3.496468
16.393383	0.1	3.481329
16.395050	0.1	3.467560
16.396717	0.1	3.456772
16.398383	0.1	3.450096
16.400050	0.1	3.446162
16.401717	0.1	3.442109
16.403383	0.1	3.435910
16.405050	0.1	3.426254
16.406717	0.1	3.412605
16.408383	0.1	3.396094
16.410050	0.1	3.379166
16.411717	0.1	3.363967
16.413383	0.1	3.351450
16.415050	0.1	3.341198
16.416717	0.1	3.331542
16.418383	0.1	3.322244
16.420050	0.1	3.314674
16.421717	0.1	3.311157
16.423383	0.1	3.312707
16.425050	0.1	3.318131
16.426717	0.1	3.324092
16.428383	0.1	3.326953
16.430050	0.1	3.324628
16.431717	0.1	3.317595
16.433383	0.1	3.308594
16.435050	0.1	3.300190
16.436717	0.1	3.293574
16.438383	0.1	3.288925
16.440050	0.1	3.286064
16.441717	0.1	3.284455
16.443383	0.1	3.283382
16.445050	0.1	3.281892
16.446717	0.1	3.280461
16.448383	0.1	3.281415
16.450050	0.1	3.286302
16.451717	0.1	3.292501
16.453383	0.1	3.294826
16.455050	0.1	3.291488
16.456717	0.1	3.285527
16.458383	0.1	3.281594
16.460050	0.1	3.281832
16.461717	0.1	3.285706
16.463383	0.1	3.291786
16.465050	0.1	3.300131
16.466717	0.1	3.311873
16.468383	0.1	3.325641
16.470050	0.1	3.336907
16.471717	0.1	3.341735
16.473383	0.1	3.340543
16.475050	0.1	3.336609
16.476717	0.1	3.333330
16.478383	0.1	3.332854
16.480050	0.1	3.335536
16.481717	0.1	3.340125
16.483383	0.1	3.345132
16.485050	0.1	3.349960
16.486717	0.1	3.355563
16.488383	0.1	3.362537
16.490050	0.1	3.370166
16.491717	0.1	3.377259
16.493383	0.1	3.383696
16.495050	0.1	3.390014
16.496717	0.1	3.396213
16.498383	0.1	3.400862
16.500050	0.1	3.403843
16.501717	0.1	3.407061
16.503383	0.1	3.413022
16.505050	0.1	3.422559
16.506717	0.1	3.434658
16.508383	0.1	3.447175
16.510050	0.1	3.459156
16.511717	0.1	3.470779
16.513383	0.1	3.481508
16.515050	0.1	3.490091
16.516717	0.1	3.497184
16.518383	0.1	3.504515
16.520050	0.1	3.513098
16.521717	0.1	3.521741
16.523383	0.1	3.527880
16.525050	0.1	3.530681
16.526717	0.1	3.532052
16.528383	0.1	3.534973
16.530050	0.1	3.541231
16.531717	0.1	3.550351
16.533383	0.1	3.559947
16.535050	0.1	3.568232
16.536717	0.1	3.576160
16.538383	0.1	3.586352
16.540050	0.1	3.599882
16.541717	0.1	3.615260
16.543383	0.1	3.629983
16.545050	0.1	3.642082
16.546717	0.1	3.651619
16.548383	0.1	3.660500
16.550050	0.1	3.670097
16.551717	0.1	3.679991
16.553383	0.1	3.689051
16.555050	0.1	3.697098
16.556717	0.1	3.704131
16.558383	0.1	3.709734
16.560050	0.1	3.714442
16.561717	0.1	3.720820
16.563383	0.1	3.731489
16.565050	0.1	3.745616
16.566717	0.1	3.759980
16.568383	0.1	3.773391
16.570050	0.1	3.788054
16.571717	0.1	3.806710
16.573383	0.1	3.828705
16.575050	0.1	3.849745
16.576717	0.1	3.866017
16.578383	0.1	3.877104
16.580050	0.1	3.885091
16.581717	0.1	3.892541
16.583383	0.1	3.901363
16.585050	0.1	3.912270
16.586717	0.1	3.925979
16.588383	0.1	3.942907
16.590050	0.1	3.962398
16.591717	0.1	3.983081
16.593383	0.1	4.004240
16.595050	0.1	4.025698
16.596717	0.1	4.046381
16.598383	0.1	4.063964
16.600050	0.1	4.077077
16.601717	0.1	4.086972
16.603383	0.1	4.096985
16.605050	0.1	4.110337
16.606717	0.1	4.128099
16.608383	0.1	4.148662
16.610050	0.1	4.168868
16.611717	0.1	4.186809
16.613383	0.1	4.202008
16.615050	0.1	4.215539
16.616717	0.1	4.229248
16.618383	0.1	4.245758
16.620050	0.1	4.266203
16.621717	0.1	4.288674
16.623383	0.1	4.310251
16.625050	0.1	4.329920
16.626717	0.1	4.348636
16.628383	0.1	4.367411
16.630050	0.1	4.386664
16.631717	0.1	4.406333
16.633383	0.1	4.425168
16.635050	0.1	4.441798
16.636717	0.1	4.457236
16.638383	0.1	4.474640
16.640050	0.1	4.495740
16.641717	0.1	4.519344
16.643383	0.1	4.542887
16.645050	0.1	4.564584
16.646717	0.1	4.583478
16.648383	0.1	4.599154
16.650050	0.1	4.612923
16.651717	0.1	4.627466
16.653383	0.1	4.644156
16.655050	0.1	4.661262
16.656717	0.1	4.675567
16.658383	0.1	4.685819
16.660050	0.1	4.694283
16.661717	0.1	4.704714
16.663383	0.1	4.718840
16.665050	0.1	4.735649
16.666717	0.1	4.753590
16.668383	0.1	4.771948
16.670050	0.1	4.789651
16.671717	0.1	4.804015
16.673383	0.1	4.812539
16.675050	0.1	4.815221
16.676717	0.1	4.814685
16.678383	0.1	4.814744
16.680050	0.1	4.817486
16.681717	0.1	4.821301
16.683383	0.1	4.823149
16.685050	0.1	4.822374
16.686717	0.1	4.819930
16.688383	0.1	4.817546
16.690050	0.1	4.817903
16.691717	0.1	4.823149
16.693383	0.1	4.831434
16.695050	0.1	4.838467
16.696717	0.1	4.841686
16.698383	0.1	4.842103
16.700050	0.1	4.841745
16.701717	0.1	4.840851
16.703383	0.1	4.838407
16.705050	0.1	4.833877
16.706717	0.1	4.828334
16.708383	0.1	4.823268
16.710050	0.1	4.819811
16.711717	0.1	4.818559
16.713383	0.1	4.819572
16.715050	0.1	4.822195
16.716717	0.1	4.825115
16.718383	0.1	4.826367
16.720050	0.1	4.824460
16.721717	0.1	4.819453
16.723383	0.1	4.812181
16.725050	0.1	4.803002
16.726717	0.1	4.791975
16.728383	0.1	4.780591
16.730050	0.1	4.771114
16.731717	0.1	4.764617
16.733383	0.1	4.760266
16.735050	0.1	4.756689
16.736717	0.1	4.753530
16.738383	0.1	4.750788
16.740050	0.1	4.748047
16.741717	0.1	4.744888
16.743383	0.1	4.742205
16.745050	0.1	4.741788
16.746717	0.1	4.744172
16.748383	0.1	4.748225
16.750050	0.1	4.751981
16.751717	0.1	4.753888
16.753383	0.1	4.753769
16.755050	0.1	4.753232
16.756717	0.1	4.753411
16.758383	0.1	4.753053
16.760050	0.1	4.750967
16.761717	0.1	4.748404
16.763383	0.1	4.747093
16.765050	0.1	4.746497
16.766717	0.1	4.745305
16.768383	0.1	4.743159
16.770050	0.1	4.741371
16.771717	0.1	4.741729
16.773383	0.1	4.744292
16.775050	0.1	4.746795
16.776717	0.1	4.747927
16.778383	0.1	4.748702
16.780050	0.1	4.750729
16.781717	0.1	4.753530
16.783383	0.1	4.755259
16.785050	0.1	4.754603
16.786717	0.1	4.751921
16.788383	0.1	4.749716
16.790050	0.1	4.749954
16.791717	0.1	4.752934
16.793383	0.1	4.757524
16.795050	0.1	4.762233
16.796717	0.1	4.765451
16.798383	0.1	4.766107
16.800050	0.1	4.764140
16.801717	0.1	4.760504
16.803383	0.1	4.757285
16.805050	0.1	4.756034
16.806717	0.1	4.756749
16.808383	0.1	4.758120
16.810050	0.1	4.759729
16.811717	0.1	4.761935
16.813383	0.1	4.765094
16.815050	0.1	4.768014
16.816717	0.1	4.768431
16.818383	0.1	4.765868
16.820050	0.1	4.762292
16.821717	0.1	4.758895
16.823383	0.1	4.754782
16.825050	0.1	4.749775
16.826717	0.1	4.745364
16.828383	0.1	4.742384
16.830050	0.1	4.740656
16.831717	0.1	4.740060
16.833383	0.1	4.740715
16.835050	0.1	4.742444
16.836717	0.1	4.744470
16.838383	0.1	4.746199
16.840050	0.1	4.746914
16.841717	0.1	4.745186
16.843383	0.1	4.740060
16.845050	0.1	4.732013
16.846717	0.1	4.723728
16.848383	0.1	4.718602
16.850050	0.1	4.718423
16.851717	0.1	4.722715
16.853383	0.1	4.728973
16.855050	0.1	4.733622
16.856717	0.1	4.733920
16.858383	0.1	4.729271
16.860050	0.1	4.721225
16.861717	0.1	4.712224
16.863383	0.1	4.704297
16.865050	0.1	4.698634
16.866717	0.1	4.695595
16.868383	0.1	4.695237
16.870050	0.1	4.697323
16.871717	0.1	4.699528
16.873383	0.1	4.698456
16.875050	0.1	4.692376
16.876717	0.1	4.684031
16.878383	0.1	4.678071
16.880050	0.1	4.676521
16.881717	0.1	4.677952
16.883383	0.1	4.679680
16.885050	0.1	4.679799
16.886717	0.1	4.677534
16.888383	0.1	4.672826
16.890050	0.1	4.666031
16.891717	0.1	4.658759
16.893383	0.1	4.652798
16.895050	0.1	4.648686
16.896717	0.1	4.645288
16.898383	0.1	4.641772
16.900050	0.1	4.638851
16.901717	0.1	4.637003
16.903383	0.1	4.634798
16.905050	0.1	4.630268
16.906717	0.1	4.623115
16.908383	0.1	4.615724
16.910050	0.1	4.611254
16.911717	0.1	4.611254
16.913383	0.1	4.614413
16.915050	0.1	4.617632
16.916717	0.1	4.618466
16.918383	0.1	4.615665
16.920050	0.1	4.608631
16.921717	0.1	4.597843
16.923383	0.1	4.585803
16.925050	0.1	4.575014
16.926717	0.1	4.566372
16.928383	0.1	4.560232
16.930050	0.1	4.557014
16.931717	0.1	4.555345
16.933383	0.1	4.552484
16.935050	0.1	4.546881
16.936717	0.1	4.539252
16.938383	0.1	4.531801
16.940050	0.1	4.526735
16.941717	0.1	4.524648
16.943383	0.1	4.523993
16.945050	0.1	4.522324
16.946717	0.1	4.517973
16.948383	0.1	4.511059
16.950050	0.1	4.502833
16.951717	0.1	4.494548
16.953383	0.1	4.487336
16.955050	0.1	4.482866
16.956717	0.1	4.481435
16.958383	0.1	4.480720
16.960050	0.1	4.478336
16.961717	0.1	4.473925
16.963383	0.1	4.468799
16.965050	0.1	4.463434
16.966717	0.1	4.457057
16.968383	0.1	4.448772
16.970050	0.1	4.438639
16.971717	0.1	4.427672
16.973383	0.1	4.417479
16.975050	0.1	4.409433
16.976717	0.1	4.403770
16.978383	0.1	4.400075
16.980050	0.1	4.396916
16.981717	0.1	4.391969
16.983383	0.1	4.384160
16.985050	0.1	4.374981
16.986717	0.1	4.366279
16.988383	0.1	4.357338
16.990050	0.1	4.345715
16.991717	0.1	4.330695
16.993383	0.1	4.314721
16.995050	0.1	4.301071
16.996717	0.1	4.290402
16.998383	0.1	4.281283
17.000050	0.1	4.272223
17.001717	0.1	4.263103
17.003383	0.1	4.254461
17.005050	0.1	4.246056
17.006717	0.1	4.236996
17.008383	0.1	4.226804
17.010050	0.1	4.215598
17.011717	0.1	4.204452
17.013383	0.1	4.193962
17.015050	0.1	4.184127
17.016717	0.1	4.173994
17.018383	0.1	4.162908
17.020050	0.1	4.150152
17.021717	0.1	4.135430
17.023383	0.1	4.119098
17.025050	0.1	4.102350
17.026717	0.1	4.086435
17.028383	0.1	4.071176
17.030050	0.1	4.055023
17.031717	0.1	4.036665
17.033383	0.1	4.017353
17.035050	0.1	4.000187
17.036717	0.1	3.986418
17.038383	0.1	3.974319
17.040050	0.1	3.962517
17.041717	0.1	3.951192
17.043383	0.1	3.940761
17.045050	0.1	3.930629
17.046717	0.1	3.919482
17.048383	0.1	3.906429
17.050050	0.1	3.891707
17.051717	0.1	3.875852
17.053383	0.1	3.859282
17.055050	0.1	3.842712
17.056717	0.1	3.827214
17.058383	0.1	3.813088
17.060050	0.1	3.798962
17.061717	0.1	3.783822
17.063383	0.1	3.769160
17.065050	0.1	3.756941
17.066717	0.1	3.746450
17.068383	0.1	3.734529
17.070050	0.1	3.718436
17.071717	0.1	3.698230
17.073383	0.1	3.676295
17.075050	0.1	3.655911
17.076717	0.1	3.638804
17.078383	0.1	3.624857
17.080050	0.1	3.612221
17.081717	0.1	3.598690
17.083383	0.1	3.583193
17.085050	0.1	3.566444
17.086717	0.1	3.549755
17.088383	0.1	3.534556
17.090050	0.1	3.522575
17.091717	0.1	3.514350
17.093383	0.1	3.508449
17.095050	0.1	3.502846
17.096717	0.1	3.495991
17.098383	0.1	3.487170
17.100050	0.1	3.476918
17.101717	0.1	3.465831
17.103383	0.1	3.453791
17.105050	0.1	3.440321
17.106717	0.1	3.425598
17.108383	0.1	3.410220
17.110050	0.1	3.395796
17.111717	0.1	3.384173
17.113383	0.1	3.375650
17.115050	0.1	3.368080
17.116717	0.1	3.359616
17.118383	0.1	3.351033
17.120050	0.1	3.343940
17.121717	0.1	3.338933
17.123383	0.1	3.335238
17.125050	0.1	3.331602
17.126717	0.1	3.327847
17.128383	0.1	3.324092
17.130050	0.1	3.319860
17.131717	0.1	3.314555
17.133383	0.1	3.308535
17.135050	0.1	3.302932
17.136717	0.1	3.298581
17.138383	0.1	3.295839
17.140050	0.1	3.295362
17.141717	0.1	3.298223
17.143383	0.1	3.304959
17.145050	0.1	3.314793
17.146717	0.1	3.325284
17.148383	0.1	3.333271
17.150050	0.1	3.337741
17.151717	0.1	3.341079
17.153383	0.1	3.346563
17.155050	0.1	3.355503
17.156717	0.1	3.366888
17.158383	0.1	3.379405
17.160050	0.1	3.392577
17.161717	0.1	3.405869
17.163383	0.1	3.418267
17.165050	0.1	3.429949
17.166717	0.1	3.442824
17.168383	0.1	3.459871
17.170050	0.1	3.482104
17.171717	0.1	3.507376
17.173383	0.1	3.533602
17.175050	0.1	3.560603
17.176717	0.1	3.588915
17.178383	0.1	3.618419
17.180050	0.1	3.649295
17.181717	0.1	3.682435
17.183383	0.1	3.719866
17.185050	0.1	3.763199
17.186717	0.1	3.812671
17.188383	0.1	3.867150
17.190050	0.1	3.924787
17.191717	0.1	3.983140
17.193383	0.1	4.039943
17.195050	0.1	4.095078
17.196717	0.1	4.150808
17.198383	0.1	4.209161
17.200050	0.1	4.271150
17.201717	0.1	4.337967
17.203383	0.1	4.411161
17.205050	0.1	4.491568
17.206717	0.1	4.577339
17.208383	0.1	4.666090
17.210050	0.1	4.757643
17.211717	0.1	4.853845
17.213383	0.1	4.955709
17.215050	0.1	5.062461
17.216717	0.1	5.173087
17.218383	0.1	5.288124
17.220050	0.1	5.408705
17.221717	0.1	5.535364
17.223383	0.1	5.668521
17.225050	0.1	5.809069
17.226717	0.1	5.957365
17.228383	0.1	6.113291
17.230050	0.1	6.276667
17.231717	0.1	6.447971
17.233383	0.1	6.628096
17.235050	0.1	6.816626
17.236717	0.1	7.011295
17.238383	0.1	7.209719
17.240050	0.1	7.410229
17.241717	0.1	7.612288
17.243383	0.1	7.816911
17.245050	0.1	8.027435
17.246717	0.1	8.247436
17.248383	0.1	8.478582
17.250050	0.1	8.720637
17.251717	0.1	8.973301
17.253383	0.1	9.236157
17.255050	0.1	9.507895
17.256717	0.1	9.786130
17.258383	0.1	10.069252
17.260050	0.1	10.357738
17.261717	0.1	10.653735
17.263383	0.1	10.958493
17.265050	0.1	11.272550
17.266717	0.1	11.595786
17.268383	0.1	11.927844
17.270050	0.1	12.267829
17.271717	0.1	12.614728
17.273383	0.1	12.967587
17.275050	0.1	13.327480
17.276717	0.1	13.696969
17.278383	0.1	14.077962
17.280050	0.1	14.470817
17.281717	0.1	14.874698
17.283383	0.1	15.288413
17.285050	0.1	15.711070
17.286717	0.1	16.142846
17.288383	0.1	16.585470
17.290050	0.1	17.041565
17.291717	0.1	17.512382
17.293383	0.1	17.996193
17.295050	0.1	18.489660
17.296717	0.1	18.990637
17.298383	0.1	19.499780
17.300050	0.1	20.020188
17.301717	0.1	20.554544
17.303383	0.1	21.104754
17.305050	0.1	21.673919
17.306717	0.1	22.265912
17.308383	0.1	22.881330
17.310050	0.1	23.515882
17.311717	0.1	24.165274
17.313383	0.1	24.829270
17.315050	0.1	25.510611
17.316717	0.1	26.211084
17.318383	0.1	26.932122
17.320050	0.1	27.676286
17.321717	0.1	28.445126
17.323383	0.1	29.236795
17.325050	0.1	30.049326
17.326717	0.1	30.883791
17.328383	0.1	31.742396
17.330050	0.1	32.625320
17.331717	0.1	33.531847
17.333383	0.1	34.462454
17.335050	0.1	35.418691
17.336717	0.1	36.401095
17.338383	0.1	37.408950
17.340050	0.1	38.442256
17.341717	0.1	39.501491
17.343383	0.1	40.585341
17.345050	0.1	41.690531
17.346717	0.1	42.814734
17.348383	0.1	43.956461
17.350050	0.1	45.113566
17.351717	0.1	46.283725
17.353383	0.1	47.467056
17.355050	0.1	48.664811
17.356717	0.1	49.876276
17.358383	0.1	51.098588
17.360050	0.1	52.329424
17.361717	0.1	53.566280
17.363383	0.1	54.804626
17.365050	0.1	56.038204
17.366717	0.1	57.262126
17.368383	0.1	58.474961
17.370050	0.1	59.676114
17.371717	0.1	60.863439
17.373383	0.1	62.033836
17.375050	0.1	63.185457
17.376717	0.1	64.315621
17.378383	0.1	65.418963
17.380050	0.1	66.489820
17.381717	0.1	67.524497
17.383383	0.1	68.519894
17.385050	0.1	69.472854
17.386717	0.1	70.381467
17.388383	0.1	71.244780
17.390050	0.1	72.060291
17.391717	0.1	72.824423
17.393383	0.1	73.533778
17.395050	0.1	74.185376
17.396717	0.1	74.777012
17.398383	0.1	75.307195
17.400050	0.1	75.775389
17.401717	0.1	76.181655
17.403383	0.1	76.526289
17.405050	0.1	76.809649
17.406717	0.1	77.031140
17.408383	0.1	77.188020
17.410050	0.1	77.277129
17.411717	0.1	77.297752
17.413383	0.1	77.251320
17.415050	0.1	77.138250
17.416717	0.1	76.959615
17.418383	0.1	76.718037
17.420050	0.1	76.416080
17.421717	0.1	76.054578
17.423383	0.1	75.634305
17.425050	0.1	75.157349
17.426717	0.1	74.625437
17.428383	0.1	74.038987
17.430050	0.1	73.398773
17.431717	0.1	72.708194
17.433383	0.1	71.971242
17.435050	0.1	71.190481
17.436717	0.1	70.367221
17.438383	0.1	69.503133
17.440050	0.1	68.600420
17.441717	0.1	67.660515
17.443383	0.1	66.683654
17.445050	0.1	65.671209
17.446717	0.1	64.626340
17.448383	0.1	63.553575
17.450050	0.1	62.457565
17.451717	0.1	61.342601
17.453383	0.1	60.212020
17.455050	0.1	59.067670
17.456717	0.1	57.909552
17.458383	0.1	56.737844
17.460050	0.1	55.555049
17.461717	0.1	54.365459
17.463383	0.1	53.173247
17.465050	0.1	51.980618
17.466717	0.1	50.788584
17.468383	0.1	49.598280
17.470050	0.1	48.411551
17.471717	0.1	47.229889
17.473383	0.1	46.054485
17.475050	0.1	44.886711
17.476717	0.1	43.729010
17.478383	0.1	42.583587
17.480050	0.1	41.452351
17.481717	0.1	40.336790
17.483383	0.1	39.238396
17.485050	0.1	38.156750
17.486717	0.1	37.090781
17.488383	0.1	36.041083
17.490050	0.1	35.010578
17.491717	0.1	34.001650
17.493383	0.1	33.015253
17.495050	0.1	32.051565
17.496717	0.1	31.111004
17.498383	0.1	30.194821
17.500050	0.1	29.304506
17.501717	0.1	28.438987
17.503383	0.1	27.594866
17.505050	0.1	26.769580
17.506717	0.1	25.963785
17.508383	0.1	25.180461
17.510050	0.1	24.423005
17.511717	0.1	23.693563
17.513383	0.1	22.991897
17.515050	0.1	22.316040
17.516717	0.1	21.663190
17.518383	0.1	21.029831
17.520050	0.1	20.412685
17.521717	0.1	19.811095
17.523383	0.1	19.226493
17.525050	0.1	18.660308
17.526717	0.1	18.113316
17.528383	0.1	17.586411
17.530050	0.1	17.079414
17.531717	0.1	16.591371
17.533383	0.1	16.121508
17.535050	0.1	15.669347
17.536717	0.1	15.233160
17.538383	0.1	14.811099
17.540050	0.1	14.403582
17.541717	0.1	14.012636
17.543383	0.1	13.638378
17.545050	0.1	13.278604
17.546717	0.1	12.931467
17.548383	0.1	12.596072
17.550050	0.1	12.271584
17.551717	0.1	11.957765
17.553383	0.1	11.655570
17.555050	0.1	11.365772
17.556717	0.1	11.087835
17.558383	0.1	10.820389
17.560050	0.1	10.562897
17.561717	0.1	10.316134
17.563383	0.1	10.080040
17.565050	0.1	9.853662
17.566717	0.1	9.636164
17.568383	0.1	9.426654
17.570050	0.1	9.223641
17.571717	0.1	9.026111
17.573383	0.1	8.835197
17.575050	0.1	8.653343
17.576717	0.1	8.480788
17.578383	0.1	8.315444
17.580050	0.1	8.155644
17.581717	0.1	8.002222
17.583383	0.1	7.856668
17.585050	0.1	7.718862
17.586717	0.1	7.586241
17.588383	0.1	7.456065
17.590050	0.1	7.327617
17.591717	0.1	7.202089
17.593383	0.1	7.081151
17.595050	0.1	6.965280
17.596717	0.1	6.853521
17.598383	0.1	6.745160
17.600050	0.1	6.640017
17.601717	0.1	6.538749
17.603383	0.1	6.441772
17.605050	0.1	6.348551
17.606717	0.1	6.258428
17.608383	0.1	6.172300
17.610050	0.1	6.091297
17.611717	0.1	6.015063
17.613383	0.1	5.941332
17.615050	0.1	5.868912
17.616717	0.1	5.798638
17.618383	0.1	5.731881
17.620050	0.1	5.668223
17.621717	0.1	5.606413
17.623383	0.1	5.545915
17.625050	0.1	5.486429
17.626717	0.1	5.427659
17.628383	0.1	5.370736
17.630050	0.1	5.317211
17.631717	0.1	5.266965
17.633383	0.1	5.218208
17.635050	0.1	5.169571
17.636717	0.1	5.120695
17.638383	0.1	5.071521
17.640050	0.1	5.021751
17.641717	0.1	4.971981
17.643383	0.1	4.925013
17.645050	0.1	4.883826
17.646717	0.1	4.848063
17.648383	0.1	4.814506
17.650050	0.1	4.780829
17.651717	0.1	4.747093
17.653383	0.1	4.713297
17.655050	0.1	4.678130
17.656717	0.1	4.640520
17.658383	0.1	4.601538
17.660050	0.1	4.563511
17.661717	0.1	4.527748
17.663383	0.1	4.494608
17.665050	0.1	4.463315
17.666717	0.1	4.432798
17.668383	0.1	4.401326
17.670050	0.1	4.368723
17.671717	0.1	4.336834
17.673383	0.1	4.307747
17.675050	0.1	4.281283
17.676717	0.1	4.256130
17.678383	0.1	4.232109
17.680050	0.1	4.210115
17.681717	0.1	4.191041
17.683383	0.1	4.175008
17.685050	0.1	4.161358
17.686717	0.1	4.147947
17.688383	0.1	4.132986
17.690050	0.1	4.116297
17.691717	0.1	4.098654
17.693383	0.1	4.080534
17.695050	0.1	4.062236
17.696717	0.1	4.044652
17.698383	0.1	4.028499
17.700050	0.1	4.013658
17.701717	0.1	3.999412
17.703383	0.1	3.985584
17.705050	0.1	3.972292
17.706717	0.1	3.959120
17.708383	0.1	3.945232
17.710050	0.1	3.930867
17.711717	0.1	3.917873
17.713383	0.1	3.908456
17.715050	0.1	3.902853
17.716717	0.1	3.898919
17.718383	0.1	3.893793
17.720050	0.1	3.885925
17.721717	0.1	3.876090
17.723383	0.1	3.866017
17.725050	0.1	3.857076
17.726717	0.1	3.849507
17.728383	0.1	3.844023
17.730050	0.1	3.841639
17.731717	0.1	3.841579
17.733383	0.1	3.841996
17.735050	0.1	3.841639
17.736717	0.1	3.840268
17.738383	0.1	3.836811
17.740050	0.1	3.829539
17.741717	0.1	3.818870
17.743383	0.1	3.806830
17.745050	0.1	3.794849
17.746717	0.1	3.782869
17.748383	0.1	3.770292
17.750050	0.1	3.757358
17.751717	0.1	3.744841
17.753383	0.1	3.732264
17.755050	0.1	3.717542
17.756717	0.1	3.698826
17.758383	0.1	3.676892
17.760050	0.1	3.654480
17.761717	0.1	3.634393
17.763383	0.1	3.618181
17.765050	0.1	3.605247
17.766717	0.1	3.592730
17.768383	0.1	3.577411
17.770050	0.1	3.558994
17.771717	0.1	3.539741
17.773383	0.1	3.521204
17.775050	0.1	3.502488
17.776717	0.1	3.481806
17.778383	0.1	3.458321
17.780050	0.1	3.432930
17.781717	0.1	3.407300
17.783383	0.1	3.382445
17.785050	0.1	3.358007
17.786717	0.1	3.332734
17.788383	0.1	3.306210
17.790050	0.1	3.279388
17.791717	0.1	3.253818
17.793383	0.1	3.230214
17.795050	0.1	3.207863
17.796717	0.1	3.186286
17.798383	0.1	3.165782
17.800050	0.1	3.147066
17.801717	0.1	3.130079
17.803383	0.1	3.113628
17.805050	0.1	3.094971
17.806717	0.1	3.071428
17.808383	0.1	3.043413
17.810050	0.1	3.013730
17.811717	0.1	2.985537
17.813383	0.1	2.960861
17.815050	0.1	2.940536
17.816717	0.1	2.923906
17.818383	0.1	2.908588
17.820050	0.1	2.892077
17.821717	0.1	2.873957
17.823383	0.1	2.856791
17.825050	0.1	2.842844
17.826717	0.1	2.832115
17.828383	0.1	2.823234
17.830050	0.1	2.815128
17.831717	0.1	2.807200
17.833383	0.1	2.799094
17.835050	0.1	2.790928
17.836717	0.1	2.783358
17.838383	0.1	2.776086
17.840050	0.1	2.767682
17.841717	0.1	2.757728
17.843383	0.1	2.747595
17.845050	0.1	2.738774
17.846717	0.1	2.730608
17.848383	0.1	2.721965
17.850050	0.1	2.713084
17.851717	0.1	2.704740
17.853383	0.1	2.697110
17.855050	0.1	2.690971
17.856717	0.1	2.688229
17.858383	0.1	2.690494
17.860050	0.1	2.696991
17.861717	0.1	2.704501
17.863383	0.1	2.709925
17.865050	0.1	2.712965
17.866717	0.1	2.715469
17.868383	0.1	2.718747
17.870050	0.1	2.723217
17.871717	0.1	2.728284
17.873383	0.1	2.732575
17.875050	0.1	2.734304
17.876717	0.1	2.733588
17.878383	0.1	2.733052
17.880050	0.1	2.735377
17.881717	0.1	2.741635
17.883383	0.1	2.751112
17.885050	0.1	2.762318
17.886717	0.1	2.773166
17.888383	0.1	2.781749
17.890050	0.1	2.788246
17.891717	0.1	2.794862
17.893383	0.1	2.803803
17.895050	0.1	2.815426
17.896717	0.1	2.828539
17.898383	0.1	2.842009
17.900050	0.1	2.855599
17.901717	0.1	2.869427
17.903383	0.1	2.882958
17.905050	0.1	2.894700
17.906717	0.1	2.904415
17.908383	0.1	2.913714
17.910050	0.1	2.925217
17.911717	0.1	2.939940
17.913383	0.1	2.956629
17.915050	0.1	2.973378
17.916717	0.1	2.988458
17.918383	0.1	3.001869
17.920050	0.1	3.015816
17.921717	0.1	3.032923
17.923383	0.1	3.053904
17.925050	0.1	3.078282
17.926717	0.1	3.105104
17.928383	0.1	3.132045
17.930050	0.1	3.156901
17.931717	0.1	3.179670
17.933383	0.1	3.201842
17.935050	0.1	3.223777
17.936717	0.1	3.245473
17.938383	0.1	3.268004
17.940050	0.1	3.292203
17.941717	0.1	3.317952
17.943383	0.1	3.344894
17.945050	0.1	3.372431
17.946717	0.1	3.399551
17.948383	0.1	3.425122
17.950050	0.1	3.449321
17.951717	0.1	3.473163
17.953383	0.1	3.498197
17.955050	0.1	3.526330
17.956717	0.1	3.559113
17.958383	0.1	3.594697
17.960050	0.1	3.629029
17.961717	0.1	3.660023
17.963383	0.1	3.689349
17.965050	0.1	3.719628
17.966717	0.1	3.750980
17.968383	0.1	3.781498
17.970050	0.1	3.810048
17.971717	0.1	3.837109
17.973383	0.1	3.863752
17.975050	0.1	3.890753
17.976717	0.1	3.918112
17.978383	0.1	3.945232
17.980050	0.1	3.970146
17.981717	0.1	3.990531
17.983383	0.1	4.005313
17.985050	0.1	4.015744
17.986717	0.1	4.024863
17.988383	0.1	4.035473
17.990050	0.1	4.048467
17.991717	0.1	4.062414
17.993383	0.1	4.075051
17.995050	0.1	4.085005
17.996717	0.1	4.091263
17.998383	0.1	4.093111
18.000050	0.1	4.091203
18.001717	0.1	4.087150
18.003383	0.1	4.081548
18.005050	0.1	4.073680
18.006717	0.1	4.062414
18.008383	0.1	4.046440
18.010050	0.1	4.025817
18.011717	0.1	4.002273
18.013383	0.1	3.978431
18.015050	0.1	3.955662
18.016717	0.1	3.933430
18.018383	0.1	3.909886
18.020050	0.1	3.882766
18.021717	0.1	3.850401
18.023383	0.1	3.811658
18.025050	0.1	3.767789
18.026717	0.1	3.722429
18.028383	0.1	3.679037
18.030050	0.1	3.637851
18.031717	0.1	3.597856
18.033383	0.1	3.559113
18.035050	0.1	3.522337
18.036717	0.1	3.487408
18.038383	0.1	3.453553
18.040050	0.1	3.419638
18.041717	0.1	3.384590
18.043383	0.1	3.346980
18.045050	0.1	3.305853
18.046717	0.1	3.262282
18.048383	0.1	3.218830
18.050050	0.1	3.177881
18.051717	0.1	3.140688
18.053383	0.1	3.107012
18.055050	0.1	3.075481
18.056717	0.1	3.044248
18.058383	0.1	3.012121
18.060050	0.1	2.979458
18.061717	0.1	2.949178
18.063383	0.1	2.923966
18.065050	0.1	2.903342
18.066717	0.1	2.885044
18.068383	0.1	2.868056
18.070050	0.1	2.851486
18.071717	0.1	2.832949
18.073383	0.1	2.810538
18.075050	0.1	2.785564
18.076717	0.1	2.761185
18.078383	0.1	2.739251
18.080050	0.1	2.719104
18.081717	0.1	2.699137
18.083383	0.1	2.678812
18.085050	0.1	2.659023
18.086717	0.1	2.642036
18.088383	0.1	2.629817
18.090050	0.1	2.622545
18.091717	0.1	2.617955
18.093383	0.1	2.612472
18.095050	0.1	2.602995
18.096717	0.1	2.589166
18.098383	0.1	2.573431
18.100050	0.1	2.559245
18.101717	0.1	2.547383
18.103383	0.1	2.535880
18.105050	0.1	2.523005
18.106717	0.1	2.508760
18.108383	0.1	2.493799
18.110050	0.1	2.478302
18.111717	0.1	2.462328
18.113383	0.1	2.446592
18.115050	0.1	2.432525
18.116717	0.1	2.421141
18.118383	0.1	2.411664
18.120050	0.1	2.402127
18.121717	0.1	2.390802
18.123383	0.1	2.376199
18.125050	0.1	2.358258
18.126717	0.1	2.339721
18.128383	0.1	2.324402
18.130050	0.1	2.313912
18.131717	0.1	2.307117
18.133383	0.1	2.301633
18.135050	0.1	2.295613
18.136717	0.1	2.287686
18.138383	0.1	2.277494
18.140050	0.1	2.265751
18.141717	0.1	2.253294
18.143383	0.1	2.239883
18.145050	0.1	2.224982
18.146717	0.1	2.209723
18.148383	0.1	2.196670
18.150050	0.1	2.187312
18.151717	0.1	2.181351
18.153383	0.1	2.176941
18.155050	0.1	2.171993
18.156717	0.1	2.164781
18.158383	0.1	2.155900
18.160050	0.1	2.148092
18.161717	0.1	2.143860
18.163383	0.1	2.142549
18.165050	0.1	2.141059
18.166717	0.1	2.136350
18.168383	0.1	2.126932
18.170050	0.1	2.113998
18.171717	0.1	2.099633
18.173383	0.1	2.084434
18.175050	0.1	2.068937
18.176717	0.1	2.055109
18.178383	0.1	2.044857
18.180050	0.1	2.038658
18.181717	0.1	2.036810
18.183383	0.1	2.039194
18.185050	0.1	2.043247
18.186717	0.1	2.044439
18.188383	0.1	2.039552
18.190050	0.1	2.029956
18.191717	0.1	2.019942
18.193383	0.1	2.012789
18.195050	0.1	2.008438
18.196717	0.1	2.005279
18.198383	0.1	2.001763
18.200050	0.1	1.997471
18.201717	0.1	1.993299
18.203383	0.1	1.990318
18.205050	0.1	1.987875
18.206717	0.1	1.983643
18.208383	0.1	1.976431
18.210050	0.1	1.968026
18.211717	0.1	1.961053
18.213383	0.1	1.956463
18.215050	0.1	1.953781
18.216717	0.1	1.951933
18.218383	0.1	1.949251
18.220050	0.1	1.944244
18.221717	0.1	1.937091
18.223383	0.1	1.929581
18.225050	0.1	1.924038
18.226717	0.1	1.922667
18.228383	0.1	1.926363
18.230050	0.1	1.933754
18.231717	0.1	1.940489
18.233383	0.1	1.941323
18.235050	0.1	1.934826
18.236717	0.1	1.924753
18.238383	0.1	1.915693
18.240050	0.1	1.909495
18.241717	0.1	1.905143
18.243383	0.1	1.901150
18.245050	0.1	1.896381
18.246717	0.1	1.890063
18.248383	0.1	1.882017
18.250050	0.1	1.873493
18.251717	0.1	1.866639
18.253383	0.1	1.861930
18.255050	0.1	1.858294
18.256717	0.1	1.855433
18.258383	0.1	1.853466
18.260050	0.1	1.852214
18.261717	0.1	1.851261
18.263383	0.1	1.851678
18.265050	0.1	1.854837
18.266717	0.1	1.859665
18.268383	0.1	1.862586
18.270050	0.1	1.861334
18.271717	0.1	1.856387
18.273383	0.1	1.848757
18.275050	0.1	1.837909
18.276717	0.1	1.825035
18.278383	0.1	1.814485
18.280050	0.1	1.809538
18.281717	0.1	1.809657
18.283383	0.1	1.812399
18.285050	0.1	1.815498
18.286717	0.1	1.817823
18.288383	0.1	1.818955
18.290050	0.1	1.818717
18.291717	0.1	1.817465
18.293383	0.1	1.815498
18.295050	0.1	1.813114
18.296717	0.1	1.810670
18.298383	0.1	1.809180
18.300050	0.1	1.809538
18.301717	0.1	1.811028
18.303383	0.1	1.810908
18.305050	0.1	1.808167
18.306717	0.1	1.804471
18.308383	0.1	1.801491
18.310050	0.1	1.799345
18.311717	0.1	1.797259
18.313383	0.1	1.795113
18.315050	0.1	1.793027
18.316717	0.1	1.790941
18.318383	0.1	1.788855
18.320050	0.1	1.787484
18.321717	0.1	1.787424
18.323383	0.1	1.789093
18.325050	0.1	1.792789
18.326717	0.1	1.797974
18.328383	0.1	1.802862
18.330050	0.1	1.805902
18.331717	0.1	1.807094
18.333383	0.1	1.807153
18.335050	0.1	1.806080
18.336717	0.1	1.803696
18.338383	0.1	1.800954
18.340050	0.1	1.799345
18.341717	0.1	1.798809
18.343383	0.1	1.798332
18.345050	0.1	1.797259
18.346717	0.1	1.795292
18.348383	0.1	1.792073
18.350050	0.1	1.788318
18.351717	0.1	1.785934
18.353383	0.1	1.786769
18.355050	0.1	1.791418
18.356717	0.1	1.798213
18.358383	0.1	1.804292
18.360050	0.1	1.807749
18.361717	0.1	1.807749
18.363383	0.1	1.804710
18.365050	0.1	1.800537
18.366717	0.1	1.797021
18.368383	0.1	1.794577
18.370050	0.1	1.793563
18.371717	0.1	1.794636
18.373383	0.1	1.797617
18.375050	0.1	1.800954
18.376717	0.1	1.803339
18.378383	0.1	1.804471
18.380050	0.1	1.804590
18.381717	0.1	1.803815
18.383383	0.1	1.802862
18.385050	0.1	1.802683
18.386717	0.1	1.803935
18.388383	0.1	1.806021
18.390050	0.1	1.807451
18.391717	0.1	1.806855
18.393383	0.1	1.804888
18.395050	0.1	1.804054
18.396717	0.1	1.806200
18.398383	0.1	1.810670
18.400050	0.1	1.814664
18.401717	0.1	1.816213
18.403383	0.1	1.815498
18.405050	0.1	1.814067
18.406717	0.1	1.813412
18.408383	0.1	1.812935
18.410050	0.1	1.811445
18.411717	0.1	1.808643
18.413383	0.1	1.804948
18.415050	0.1	1.801252
18.416717	0.1	1.798093
18.418383	0.1	1.795411
18.420050	0.1	1.792014
18.421717	0.1	1.786828
18.423383	0.1	1.779735
18.425050	0.1	1.771331
18.426717	0.1	1.763046
18.428383	0.1	1.756370
18.430050	0.1	1.752615
18.431717	0.1	1.752019
18.433383	0.1	1.753211
18.435050	0.1	1.753152
18.436717	0.1	1.749754
18.438383	0.1	1.743555
18.440050	0.1	1.736164
18.441717	0.1	1.729548
18.443383	0.1	1.725853
18.445050	0.1	1.726031
18.446717	0.1	1.729369
18.448383	0.1	1.733780
18.450050	0.1	1.737297
18.451717	0.1	1.738608
18.453383	0.1	1.738191
18.455050	0.1	1.737774
18.456717	0.1	1.737356
18.458383	0.1	1.735330
18.460050	0.1	1.731336
18.461717	0.1	1.727700
18.463383	0.1	1.726091
18.465050	0.1	1.725972
18.466717	0.1	1.726210
18.468383	0.1	1.725793
18.470050	0.1	1.724005
18.471717	0.1	1.721025
18.473383	0.1	1.717746
18.475050	0.1	1.713932
18.476717	0.1	1.708210
18.478383	0.1	1.700938
18.480050	0.1	1.695097
18.481717	0.1	1.693368
18.483383	0.1	1.696050
18.485050	0.1	1.701713
18.486717	0.1	1.708031
18.488383	0.1	1.712144
18.490050	0.1	1.712382
18.491717	0.1	1.709581
18.493383	0.1	1.705825
18.495050	0.1	1.702845
18.496717	0.1	1.701534
18.498383	0.1	1.701236
18.500050	0.1	1.700401
18.501717	0.1	1.698315
18.503383	0.1	1.695693
18.505050	0.1	1.693010
18.506717	0.1	1.690269
18.508383	0.1	1.687646
18.510050	0.1	1.685560
18.511717	0.1	1.684010
18.513383	0.1	1.683176
18.515050	0.1	1.682818
18.516717	0.1	1.682460
18.518383	0.1	1.680672
18.520050	0.1	1.676202
18.521717	0.1	1.669705
18.523383	0.1	1.664579
18.525050	0.1	1.664102
18.526717	0.1	1.668275
18.528383	0.1	1.674771
18.530050	0.1	1.680493
18.531717	0.1	1.682997
18.533383	0.1	1.681566
18.535050	0.1	1.676738
18.536717	0.1	1.670182
18.538383	0.1	1.664937
18.540050	0.1	1.662850
18.541717	0.1	1.662493
18.543383	0.1	1.660943
18.545050	0.1	1.657367
18.546717	0.1	1.652479
18.548383	0.1	1.648128
18.550050	0.1	1.646519
18.551717	0.1	1.648307
18.553383	0.1	1.651049
18.555050	0.1	1.651585
18.556717	0.1	1.648963
18.558383	0.1	1.644194
18.560050	0.1	1.639307
18.561717	0.1	1.636207
18.563383	0.1	1.635492
18.565050	0.1	1.636028
18.566717	0.1	1.636088
18.568383	0.1	1.635194
18.570050	0.1	1.634777
18.571717	0.1	1.636207
18.573383	0.1	1.639187
18.575050	0.1	1.642466
18.576717	0.1	1.645625
18.578383	0.1	1.648367
18.580050	0.1	1.649141
18.581717	0.1	1.645982
18.583383	0.1	1.639485
18.585050	0.1	1.632631
18.586717	0.1	1.628101
18.588383	0.1	1.626372
18.590050	0.1	1.625657
18.591717	0.1	1.624346
18.593383	0.1	1.622200
18.595050	0.1	1.619160
18.596717	0.1	1.614511
18.598383	0.1	1.608551
18.600050	0.1	1.602948
18.601717	0.1	1.599372
18.603383	0.1	1.597881
18.605050	0.1	1.598597
18.606717	0.1	1.602650
18.608383	0.1	1.610518
18.610050	0.1	1.621008
18.611717	0.1	1.632273
18.613383	0.1	1.643598
18.615050	0.1	1.653373
18.616717	0.1	1.659036
18.618383	0.1	1.659691
18.620050	0.1	1.656950
18.621717	0.1	1.652122
18.623383	0.1	1.646578
18.625050	0.1	1.642704
18.626717	0.1	1.642287
18.628383	0.1	1.645267
18.630050	0.1	1.650512
18.631717	0.1	1.656950
18.633383	0.1	1.663208
18.635050	0.1	1.667738
18.636717	0.1	1.670599
18.638383	0.1	1.674116
18.640050	0.1	1.680911
18.641717	0.1	1.691818
18.643383	0.1	1.705766
18.645050	0.1	1.719534
18.646717	0.1	1.729906
18.648383	0.1	1.736045
18.650050	0.1	1.739621
18.651717	0.1	1.743376
18.653383	0.1	1.750171
18.655050	0.1	1.761794
18.656717	0.1	1.778305
18.658383	0.1	1.798451
18.660050	0.1	1.820445
18.661717	0.1	1.843751
18.663383	0.1	1.868963
18.665050	0.1	1.896501
18.666717	0.1	1.925230
18.668383	0.1	1.953900
18.670050	0.1	1.982272
18.671717	0.1	2.010107
18.673383	0.1	2.036870
18.675050	0.1	2.063096
18.676717	0.1	2.090514
18.678383	0.1	2.119839
18.680050	0.1	2.151013
18.681717	0.1	2.184689
18.683383	0.1	2.221286
18.685050	0.1	2.260387
18.686717	0.1	2.301932
18.688383	0.1	2.346635
18.690050	0.1	2.395034
18.691717	0.1	2.447724
18.693383	0.1	2.505601
18.695050	0.1	2.567828
18.696717	0.1	2.631962
18.698383	0.1	2.696157
18.700050	0.1	2.760649
18.701717	0.1	2.826512
18.703383	0.1	2.894998
18.705050	0.1	2.967954
18.706717	0.1	3.046572
18.708383	0.1	3.129602
18.710050	0.1	3.213823
18.711717	0.1	3.297687
18.713383	0.1	3.382564
18.715050	0.1	3.471256
18.716717	0.1	3.566444
18.718383	0.1	3.668487
18.720050	0.1	3.774882
18.721717	0.1	3.883064
18.723383	0.1	3.993571
18.725050	0.1	4.108310
18.726717	0.1	4.228175
18.728383	0.1	4.353881
18.730050	0.1	4.485905
18.731717	0.1	4.623652
18.733383	0.1	4.765749
18.735050	0.1	4.910887
18.736717	0.1	5.058527
18.738383	0.1	5.209625
18.740050	0.1	5.365551
18.741717	0.1	5.527795
18.743383	0.1	5.697489
18.745050	0.1	5.875171
18.746717	0.1	6.060660
18.748383	0.1	6.253899
18.750050	0.1	6.454885
18.751717	0.1	6.662548
18.753383	0.1	6.874025
18.755050	0.1	7.087410
18.756717	0.1	7.304848
18.758383	0.1	7.530153
18.760050	0.1	7.764519
18.761717	0.1	8.006037
18.763383	0.1	8.252979
18.765050	0.1	8.505822
18.766717	0.1	8.767009
18.768383	0.1	9.039224
18.770050	0.1	9.322942
18.771717	0.1	9.616137
18.773383	0.1	9.918094
18.775050	0.1	10.231078
18.776717	0.1	10.556996
18.778383	0.1	10.894955
18.780050	0.1	11.242390
18.781717	0.1	11.597038
18.783383	0.1	11.958063
18.785050	0.1	12.327433
18.786717	0.1	12.708247
18.788383	0.1	13.103009
18.790050	0.1	13.513625
18.791717	0.1	13.940991
18.793383	0.1	14.384807
18.795050	0.1	14.844180
18.796717	0.1	15.318037
18.798383	0.1	15.805782
18.800050	0.1	16.308130
18.801717	0.1	16.826750
18.803383	0.1	17.361821
18.805050	0.1	17.912329
18.806717	0.1	18.478275
18.808383	0.1	19.059778
18.810050	0.1	19.654156
18.811717	0.1	20.257891
18.813383	0.1	20.869793
18.815050	0.1	21.490873
18.816717	0.1	22.121431
18.818383	0.1	22.760393
18.820050	0.1	23.405971
18.821717	0.1	24.056198
18.823383	0.1	24.708690
18.825050	0.1	25.361718
18.826717	0.1	26.012780
18.828383	0.1	26.658119
18.830050	0.1	27.294041
18.831717	0.1	27.918460
18.833383	0.1	28.529705
18.835050	0.1	29.126348
18.836717	0.1	29.708804
18.838383	0.1	30.277075
18.840050	0.1	30.827763
18.841717	0.1	31.355323
18.843383	0.1	31.855347
18.845050	0.1	32.324078
18.846717	0.1	32.758059
18.848383	0.1	33.155264
18.850050	0.1	33.515277
18.851717	0.1	33.836486
18.853383	0.1	34.115913
18.855050	0.1	34.351530
18.856717	0.1	34.543278
18.858383	0.1	34.691097
18.860050	0.1	34.793498
18.861717	0.1	34.848573
18.863383	0.1	34.855487
18.865050	0.1	34.815552
18.866717	0.1	34.730377
18.868383	0.1	34.600141
18.870050	0.1	34.424247
18.871717	0.1	34.203293
18.873383	0.1	33.938946
18.875050	0.1	33.632221
18.876717	0.1	33.283891
18.878383	0.1	32.896044
18.880050	0.1	32.472255
18.881717	0.1	32.016220
18.883383	0.1	31.529905
18.885050	0.1	31.013371
18.886717	0.1	30.465962
18.888383	0.1	29.888572
18.890050	0.1	29.286029
18.891717	0.1	28.665664
18.893383	0.1	28.032603
18.895050	0.1	27.387144
18.896717	0.1	26.728214
18.898383	0.1	26.056589
18.900050	0.1	25.374354
18.901717	0.1	24.683894
18.903383	0.1	23.988129
18.905050	0.1	23.290039
18.906717	0.1	22.592665
18.908383	0.1	21.899046
18.910050	0.1	21.211745
18.911717	0.1	20.531894
18.913383	0.1	19.860150
18.915050	0.1	19.198240
18.916717	0.1	18.547774
18.918383	0.1	17.908932
18.920050	0.1	17.282666
18.921717	0.1	16.670288
18.923383	0.1	16.072274
18.925050	0.1	15.488745
18.926717	0.1	14.920712
18.928383	0.1	14.369787
18.930050	0.1	13.837458
18.931717	0.1	13.324500
18.933383	0.1	12.830377
18.935050	0.1	12.353183
18.936717	0.1	11.891664
18.938383	0.1	11.445583
18.940050	0.1	11.016191
18.941717	0.1	10.605336
18.943383	0.1	10.214151
18.945050	0.1	9.842694
18.946717	0.1	9.489894
18.948383	0.1	9.153486
18.950050	0.1	8.829415
18.951717	0.1	8.515299
18.953383	0.1	8.212328
18.955050	0.1	7.922233
18.956717	0.1	7.645369
18.958383	0.1	7.381320
18.960050	0.1	7.129252
18.961717	0.1	6.888450
18.963383	0.1	6.659389
18.965050	0.1	6.442905
18.966717	0.1	6.238699
18.968383	0.1	6.045699
18.970050	0.1	5.863309
18.971717	0.1	5.691529
18.973383	0.1	5.530000
18.975050	0.1	5.376757
18.976717	0.1	5.229593
18.978383	0.1	5.088389
18.980050	0.1	4.954398
18.981717	0.1	4.828453
18.983383	0.1	4.709780
18.985050	0.1	4.597187
18.986717	0.1	4.489482
18.988383	0.1	4.385770
18.990050	0.1	4.285395
18.991717	0.1	4.189015
18.993383	0.1	4.098654
18.995050	0.1	4.014910
18.996717	0.1	3.935933
18.998383	0.1	3.859937
19.000050	0.1	3.785968
19.001717	0.1	3.712893
19.003383	0.1	3.640354
19.005050	0.1	3.568828
19.006717	0.1	3.499210
19.008383	0.1	3.432512
19.010050	0.1	3.370643
19.011717	0.1	3.314913
19.013383	0.1	3.264785
19.015050	0.1	3.218293
19.016717	0.1	3.173828
19.018383	0.1	3.131151
19.020050	0.1	3.090263
19.021717	0.1	3.051281
19.023383	0.1	3.013194
19.025050	0.1	2.974689
19.026717	0.1	2.935171
19.028383	0.1	2.894998
19.030050	0.1	2.854824
19.031717	0.1	2.815366
19.033383	0.1	2.777636
19.035050	0.1	2.742171
19.036717	0.1	2.708554
19.038383	0.1	2.676249
19.040050	0.1	2.644956
19.041717	0.1	2.614319
19.043383	0.1	2.584279
19.045050	0.1	2.555192
19.046717	0.1	2.527177
19.048383	0.1	2.500773
19.050050	0.1	2.477050
19.051717	0.1	2.456546
19.053383	0.1	2.438426
19.055050	0.1	2.421081
19.056717	0.1	2.402723
19.058383	0.1	2.382338
19.060050	0.1	2.360940
19.061717	0.1	2.340853
19.063383	0.1	2.323032
19.065050	0.1	2.306163
19.066717	0.1	2.287924
19.068383	0.1	2.267242
19.070050	0.1	2.244651
19.071717	0.1	2.223313
19.073383	0.1	2.207101
19.075050	0.1	2.197743
19.076717	0.1	2.192855
19.078383	0.1	2.188742
19.080050	0.1	2.183080
19.081717	0.1	2.174854
19.083383	0.1	2.163768
19.085050	0.1	2.150178
19.086717	0.1	2.134204
19.088383	0.1	2.117098
19.090050	0.1	2.101004
19.091717	0.1	2.086878
19.093383	0.1	2.073407
19.095050	0.1	2.059758
19.096717	0.1	2.046228
19.098383	0.1	2.033949
19.100050	0.1	2.023697
19.101717	0.1	2.015174
19.103383	0.1	2.007723
19.105050	0.1	2.000392
19.106717	0.1	1.992703
19.108383	0.1	1.983583
19.110050	0.1	1.971543
19.111717	0.1	1.957119
19.113383	0.1	1.942754
19.115050	0.1	1.931191
19.116717	0.1	1.922846
19.118383	0.1	1.915872
19.120050	0.1	1.908660
19.121717	0.1	1.901507
19.123383	0.1	1.895547
19.125050	0.1	1.890242
19.126717	0.1	1.883447
19.128383	0.1	1.873851
19.130050	0.1	1.862049
19.131717	0.1	1.849651
19.133383	0.1	1.837969
19.135050	0.1	1.827717
19.136717	0.1	1.818776
19.138383	0.1	1.811147
19.140050	0.1	1.804531
19.141717	0.1	1.798630
19.143383	0.1	1.794040
19.145050	0.1	1.791597
19.146717	0.1	1.790762
19.148383	0.1	1.788795
19.150050	0.1	1.783371
19.151717	0.1	1.775026
19.153383	0.1	1.766086
19.155050	0.1	1.758397
19.156717	0.1	1.751244
19.158383	0.1	1.743257
19.160050	0.1	1.735151
19.161717	0.1	1.729071
19.163383	0.1	1.726925
19.165050	0.1	1.729429
19.166717	0.1	1.735151
19.168383	0.1	1.740754
19.170050	0.1	1.743138
19.171717	0.1	1.740754
19.173383	0.1	1.733482
19.175050	0.1	1.722813
19.176717	0.1	1.711547
19.178383	0.1	1.701594
19.180050	0.1	1.692534
19.181717	0.1	1.683712
19.183383	0.1	1.676023
19.185050	0.1	1.670659
19.186717	0.1	1.667917
19.188383	0.1	1.667142
19.190050	0.1	1.668275
19.191717	0.1	1.671076
19.193383	0.1	1.673877
19.195050	0.1	1.674235
19.196717	0.1	1.670778
19.198383	0.1	1.664460
19.200050	0.1	1.657844
19.201717	0.1	1.653135
19.203383	0.1	1.649857
19.205050	0.1	1.645506
19.206717	0.1	1.638234
19.208383	0.1	1.628399
19.210050	0.1	1.617372
19.211717	0.1	1.606345
19.213383	0.1	1.596511
19.215050	0.1	1.589537
19.216717	0.1	1.586378
19.218383	0.1	1.585186
19.220050	0.1	1.582742
19.221717	0.1	1.577675
19.223383	0.1	1.570642
19.225050	0.1	1.563132
19.226717	0.1	1.556516
19.228383	0.1	1.551867
19.230050	0.1	1.548886
19.231717	0.1	1.546025
19.233383	0.1	1.542330
19.235050	0.1	1.538277
19.236717	0.1	1.534462
19.238383	0.1	1.530111
19.240050	0.1	1.523554
19.241717	0.1	1.513720
19.243383	0.1	1.500845
19.245050	0.1	1.486540
19.246717	0.1	1.473785
19.248383	0.1	1.465380
19.250050	0.1	1.462460
19.251717	0.1	1.464188
19.253383	0.1	1.467466
19.255050	0.1	1.469255
19.256717	0.1	1.468301
19.258383	0.1	1.465142
19.260050	0.1	1.460552
19.261717	0.1	1.454890
19.263383	0.1	1.448333
19.265050	0.1	1.441240
19.266717	0.1	1.434088
19.268383	0.1	1.427472
19.270050	0.1	1.421690
19.271717	0.1	1.415968
19.273383	0.1	1.410008
19.275050	0.1	1.404405
19.276717	0.1	1.399815
19.278383	0.1	1.396000
19.280050	0.1	1.392484
19.281717	0.1	1.389086
19.283383	0.1	1.385629
19.285050	0.1	1.383007
19.286717	0.1	1.382530
19.288383	0.1	1.383185
19.290050	0.1	1.382291
19.291717	0.1	1.378417
19.293383	0.1	1.372457
19.295050	0.1	1.366735
19.296717	0.1	1.362503
19.298383	0.1	1.359522
19.300050	0.1	1.357079
19.301717	0.1	1.354277
19.303383	0.1	1.350284
19.305050	0.1	1.344979
19.306717	0.1	1.339316
19.308383	0.1	1.334429
19.310050	0.1	1.330078
19.311717	0.1	1.325190
19.313383	0.1	1.319707
19.315050	0.1	1.315415
19.316717	0.1	1.314163
19.318383	0.1	1.316488
19.320050	0.1	1.320899
19.321717	0.1	1.324654
19.323383	0.1	1.325309
19.325050	0.1	1.322389
19.326717	0.1	1.318157
19.328383	0.1	1.315355
19.330050	0.1	1.314640
19.331717	0.1	1.314581
19.333383	0.1	1.313627
19.335050	0.1	1.311958
19.336717	0.1	1.310289
19.338383	0.1	1.308799
19.340050	0.1	1.307309
19.341717	0.1	1.307130
19.343383	0.1	1.309097
19.345050	0.1	1.312375
19.346717	0.1	1.315057
19.348383	0.1	1.315832
19.350050	0.1	1.313806
19.351717	0.1	1.309216
19.353383	0.1	1.304567
19.355050	0.1	1.302421
19.356717	0.1	1.303554
19.358383	0.1	1.306713
19.360050	0.1	1.309514
19.361717	0.1	1.309633
19.363383	0.1	1.305878
19.365050	0.1	1.299143
19.366717	0.1	1.291573
19.368383	0.1	1.285553
19.370050	0.1	1.282334
19.371717	0.1	1.281619
19.373383	0.1	1.280665
19.375050	0.1	1.276851
19.376717	0.1	1.271427
19.378383	0.1	1.268745
19.380050	0.1	1.271069
19.381717	0.1	1.276434
19.383383	0.1	1.281679
19.385050	0.1	1.284242
19.386717	0.1	1.283169
19.388383	0.1	1.279652
19.390050	0.1	1.274347
19.391717	0.1	1.267433
19.393383	0.1	1.260042
19.395050	0.1	1.255095
19.396717	0.1	1.254797
19.398383	0.1	1.259387
19.400050	0.1	1.267672
19.401717	0.1	1.277268
19.403383	0.1	1.284897
19.405050	0.1	1.288474
19.406717	0.1	1.289129
19.408383	0.1	1.290143
19.410050	0.1	1.293361
19.411717	0.1	1.297653
19.413383	0.1	1.301289
19.415050	0.1	1.303852
19.416717	0.1	1.305938
19.418383	0.1	1.308680
19.420050	0.1	1.313269
19.421717	0.1	1.319528
19.423383	0.1	1.326203
19.425050	0.1	1.331747
19.426717	0.1	1.335025
19.428383	0.1	1.335621
19.430050	0.1	1.334071
19.431717	0.1	1.331508
19.433383	0.1	1.330018
19.435050	0.1	1.331508
19.436717	0.1	1.336455
19.438383	0.1	1.344800
19.440050	0.1	1.356006
19.441717	0.1	1.368523
19.443383	0.1	1.380205
19.445050	0.1	1.389921
19.446717	0.1	1.398563
19.448383	0.1	1.407623
19.450050	0.1	1.417577
19.451717	0.1	1.428604
19.453383	0.1	1.440942
19.455050	0.1	1.453042
19.456717	0.1	1.462877
19.458383	0.1	1.470268
19.460050	0.1	1.476407
19.461717	0.1	1.482368
19.463383	0.1	1.489401
19.465050	0.1	1.499176
19.466717	0.1	1.512468
19.468383	0.1	1.527727
19.470050	0.1	1.542807
19.471717	0.1	1.557291
19.473383	0.1	1.570821
19.475050	0.1	1.581609
19.476717	0.1	1.588523
19.478383	0.1	1.592159
19.480050	0.1	1.595199
19.481717	0.1	1.600862
19.483383	0.1	1.610577
19.485050	0.1	1.622558
19.486717	0.1	1.634300
19.488383	0.1	1.644075
19.490050	0.1	1.651406
19.491717	0.1	1.657009
19.493383	0.1	1.662552
19.495050	0.1	1.669526
19.496717	0.1	1.677573
19.498383	0.1	1.684845
19.500050	0.1	1.690090
19.501717	0.1	1.693428
19.503383	0.1	1.695514
19.505050	0.1	1.697242
19.506717	0.1	1.699090
19.508383	0.1	1.700699
19.510050	0.1	1.700997
19.511717	0.1	1.697898
19.513383	0.1	1.690328
19.515050	0.1	1.679242
19.516717	0.1	1.666308
19.518383	0.1	1.651883
19.520050	0.1	1.635909
19.521717	0.1	1.620114
19.523383	0.1	1.606822
19.525050	0.1	1.596451
19.526717	0.1	1.588523
19.528383	0.1	1.581669
19.530050	0.1	1.573324
19.531717	0.1	1.561225
19.533383	0.1	1.545727
19.535050	0.1	1.529634
19.536717	0.1	1.515150
19.538383	0.1	1.501918
19.540050	0.1	1.488686
19.541717	0.1	1.474977
19.543383	0.1	1.460612
19.545050	0.1	1.445294
19.546717	0.1	1.428962
19.548383	0.1	1.411557
19.550050	0.1	1.393318
19.551717	0.1	1.375675
19.553383	0.1	1.360238
19.555050	0.1	1.347065
19.556717	0.1	1.334786
19.558383	0.1	1.321733
19.560050	0.1	1.307845
19.561717	0.1	1.295030
19.563383	0.1	1.285195
19.565050	0.1	1.278341
19.566717	0.1	1.272202
19.568383	0.1	1.263797
19.570050	0.1	1.252294
19.571717	0.1	1.239717
19.573383	0.1	1.229644
19.575050	0.1	1.224160
19.576717	0.1	1.222372
19.578383	0.1	1.221240
19.580050	0.1	1.218200
19.581717	0.1	1.212597
19.583383	0.1	1.205504
19.585050	0.1	1.199246
19.586717	0.1	1.195431
19.588383	0.1	1.194239
19.590050	0.1	1.193643
19.591717	0.1	1.191557
19.593383	0.1	1.187444
19.595050	0.1	1.182139
19.596717	0.1	1.176417
19.598383	0.1	1.172006
19.600050	0.1	1.171410
19.601717	0.1	1.175404
19.603383	0.1	1.181960
19.605050	0.1	1.187980
19.606717	0.1	1.191378
19.608383	0.1	1.191735
19.610050	0.1	1.190782
19.611717	0.1	1.190364
19.613383	0.1	1.190722
19.615050	0.1	1.190841
19.616717	0.1	1.189649
19.618383	0.1	1.187563
19.620050	0.1	1.186609
19.621717	0.1	1.189590
19.623383	0.1	1.197040
19.625050	0.1	1.206577
19.626717	0.1	1.214504
19.628383	0.1	1.218379
19.630050	0.1	1.217306
19.631717	0.1	1.212478
19.633383	0.1	1.206815
19.635050	0.1	1.203060
19.636717	0.1	1.201451
19.638383	0.1	1.200736
19.640050	0.1	1.199305
19.641717	0.1	1.195431
19.643383	0.1	1.187503
19.645050	0.1	1.175940
19.646717	0.1	1.163662
19.648383	0.1	1.152754
19.650050	0.1	1.143932
19.651717	0.1	1.138389
19.653383	0.1	1.136899
19.655050	0.1	1.139164
19.656717	0.1	1.143098
19.658383	0.1	1.144826
19.660050	0.1	1.140356
19.661717	0.1	1.128614
19.663383	0.1	1.112700
19.665050	0.1	1.097620
19.666717	0.1	1.086593
19.668383	0.1	1.079917
19.670050	0.1	1.075864
19.671717	0.1	1.072764
19.673383	0.1	1.069725
19.675050	0.1	1.066923
19.676717	0.1	1.065552
19.678383	0.1	1.067042
19.680050	0.1	1.071215
19.681717	0.1	1.075685
19.683383	0.1	1.077652
19.685050	0.1	1.075685
19.686717	0.1	1.070023
19.688383	0.1	1.061261
19.690050	0.1	1.050592
19.691717	0.1	1.040101
19.693383	0.1	1.032412
19.695050	0.1	1.029193
19.696717	0.1	1.030505
19.698383	0.1	1.034677
19.700050	0.1	1.039445
19.701717	0.1	1.043022
19.703383	0.1	1.043439
19.705050	0.1	1.038611
19.706717	0.1	1.028538
19.708383	0.1	1.016438
19.710050	0.1	1.005828
19.711717	0.1	0.997782
19.713383	0.1	0.991106
19.715050	0.1	0.984192
19.716717	0.1	0.977755
19.718383	0.1	0.974894
19.720050	0.1	0.978231
19.721717	0.1	0.986278
19.723383	0.1	0.995278
19.725050	0.1	1.002610
19.726717	0.1	1.007378
19.728383	0.1	1.008809
19.730050	0.1	1.006544
19.731717	0.1	1.001716
19.733383	0.1	0.997365
19.735050	0.1	0.995994
19.736717	0.1	0.997782
19.738383	0.1	1.001000
19.740050	0.1	1.003802
19.741717	0.1	1.005471
19.743383	0.1	1.005828
19.745050	0.1	1.003861
19.746717	0.1	0.998735
19.748383	0.1	0.991345
19.750050	0.1	0.983536
19.751717	0.1	0.976801
19.753383	0.1	0.971794
19.755050	0.1	0.968516
19.756717	0.1	0.966728
19.758383	0.1	0.968039
19.760050	0.1	0.974715
19.761717	0.1	0.986219
19.763383	0.1	0.998020
19.765050	0.1	1.005650
19.766717	0.1	1.008034
19.768383	0.1	1.006424
19.770050	0.1	1.002550
19.771717	0.1	0.998080
19.773383	0.1	0.994384
19.775050	0.1	0.992119
19.776717	0.1	0.991046
19.778383	0.1	0.990689
19.780050	0.1	0.990629
19.781717	0.1	0.990689
19.783383	0.1	0.990391
19.785050	0.1	0.989199
19.786717	0.1	0.987291
19.788383	0.1	0.986397
19.790050	0.1	0.988126
19.791717	0.1	0.990868
19.793383	0.1	0.990093
19.795050	0.1	0.983417
19.796717	0.1	0.972927
19.798383	0.1	0.962675
19.800050	0.1	0.955403
19.801717	0.1	0.952184
19.803383	0.1	0.952721
19.805050	0.1	0.954986
19.806717	0.1	0.956237
19.808383	0.1	0.954926
19.810050	0.1	0.951827
19.811717	0.1	0.948250
19.813383	0.1	0.943780
19.815050	0.1	0.937641
19.816717	0.1	0.930548
19.818383	0.1	0.924647
19.820050	0.1	0.922024
19.821717	0.1	0.922144
19.823383	0.1	0.922680
19.825050	0.1	0.922144
19.826717	0.1	0.922263
19.828383	0.1	0.925124
19.830050	0.1	0.930488
19.831717	0.1	0.936985
19.833383	0.1	0.943482
19.835050	0.1	0.948012
19.836717	0.1	0.947774
19.838383	0.1	0.941694
19.840050	0.1	0.931859
19.841717	0.1	0.921428
19.843383	0.1	0.911772
19.845050	0.1	0.902772
19.846717	0.1	0.895798
19.848383	0.1	0.893652
19.850050	0.1	0.896812
19.851717	0.1	0.902057
19.853383	0.1	0.905752
19.855050	0.1	0.906944
19.856717	0.1	0.906169
19.858383	0.1	0.903904
19.860050	0.1	0.899971
19.861717	0.1	0.894368
19.863383	0.1	0.887811
19.865050	0.1	0.881612
19.866717	0.1	0.877380
19.868383	0.1	0.876427
19.870050	0.1	0.879109
19.871717	0.1	0.884354
19.873383	0.1	0.889897
19.875050	0.1	0.893295
19.876717	0.1	0.893176
19.878383	0.1	0.889897
19.880050	0.1	0.885189
19.881717	0.1	0.881553
19.883383	0.1	0.880897
19.885050	0.1	0.882864
19.886717	0.1	0.885308
19.888383	0.1	0.886798
19.890050	0.1	0.886738
19.891717	0.1	0.884652
19.893383	0.1	0.880957
19.895050	0.1	0.876963
19.896717	0.1	0.874400
19.898383	0.1	0.874102
19.900050	0.1	0.877142
19.901717	0.1	0.884712
19.903383	0.1	0.895381
19.905050	0.1	0.904739
19.906717	0.1	0.909388
19.908383	0.1	0.909448
19.910050	0.1	0.907064
19.911717	0.1	0.903368
19.913383	0.1	0.899315
19.915050	0.1	0.897050
19.916717	0.1	0.897467
19.918383	0.1	0.898302
19.920050	0.1	0.897527
19.921717	0.1	0.895560
19.923383	0.1	0.894308
19.925050	0.1	0.894129
19.926717	0.1	0.894725
19.928383	0.1	0.896812
19.930050	0.1	0.900805
19.931717	0.1	0.905037
19.933383	0.1	0.907540
19.935050	0.1	0.908494
19.936717	0.1	0.910103
19.938383	0.1	0.913143
19.940050	0.1	0.915885
19.941717	0.1	0.916839
19.943383	0.1	0.915885
19.945050	0.1	0.913918
19.946717	0.1	0.911713
19.948383	0.1	0.909805
19.950050	0.1	0.908673
19.951717	0.1	0.909627
19.953383	0.1	0.913560
19.955050	0.1	0.919342
19.956717	0.1	0.924230
19.958383	0.1	0.926137
19.960050	0.1	0.925005
19.961717	0.1	0.922084
19.963383	0.1	0.918865
19.965050	0.1	0.916839
19.966717	0.1	0.916719
19.968383	0.1	0.917256
19.970050	0.1	0.915587
19.971717	0.1	0.910878
19.973383	0.1	0.905037
19.975050	0.1	0.900030
19.976717	0.1	0.896394
19.978383	0.1	0.894010
19.980050	0.1	0.892520
19.981717	0.1	0.891328
19.983383	0.1	0.890195
19.985050	0.1	0.888884
19.986717	0.1	0.887215
19.988383	0.1	0.885308
19.990050	0.1	0.883818
19.991717	0.1	0.882745
19.993383	0.1	0.881791
19.995050	0.1	0.881255
19.996717	0.1	0.881374
19.998383	0.1	0.881255
20.000050	0.1	0.880122
20.001717	0.1	0.878215
20.003383	0.1	0.875294
20.005050	0.1	0.871360
20.006717	0.1	0.867128
20.008383	0.1	0.863493
20.010050	0.1	0.860810
20.011717	0.1	0.859320
20.013383	0.1	0.858605
20.015050	0.1	0.857949
20.016717	0.1	0.856102
20.018383	0.1	0.851870
20.020050	0.1	0.845373
20.021717	0.1	0.838161
20.023383	0.1	0.832021
20.025050	0.1	0.828743
20.026717	0.1	0.829697
20.028383	0.1	0.833154
20.030050	0.1	0.834882
20.031717	0.1	0.832260
20.033383	0.1	0.826180
20.035050	0.1	0.818372
20.036717	0.1	0.810087
20.038383	0.1	0.802577
20.040050	0.1	0.797272
20.041717	0.1	0.795126
20.043383	0.1	0.795662
20.045050	0.1	0.798345
20.046717	0.1	0.803947
20.048383	0.1	0.811458
20.050050	0.1	0.817120
20.051717	0.1	0.817597
20.053383	0.1	0.814319
20.055050	0.1	0.811279
20.056717	0.1	0.810325
20.058383	0.1	0.810683
20.060050	0.1	0.811756
20.061717	0.1	0.814259
20.063383	0.1	0.818729
20.065050	0.1	0.823855
20.066717	0.1	0.827014
20.068383	0.1	0.827134
20.070050	0.1	0.825405
20.071717	0.1	0.823617
20.073383	0.1	0.822663
20.075050	0.1	0.822604
20.076717	0.1	0.821650
20.078383	0.1	0.816822
20.080050	0.1	0.807941
20.081717	0.1	0.798941
20.083383	0.1	0.793159
20.085050	0.1	0.789762
20.086717	0.1	0.785828
20.088383	0.1	0.781536
20.090050	0.1	0.779510
20.091717	0.1	0.781417
20.093383	0.1	0.786126
20.095050	0.1	0.791371
20.096717	0.1	0.795245
20.098383	0.1	0.796974
20.100050	0.1	0.797868
20.101717	0.1	0.800848
20.103383	0.1	0.807464
20.105050	0.1	0.816464
20.106717	0.1	0.825763
20.108383	0.1	0.833690
20.110050	0.1	0.839293
20.111717	0.1	0.842273
20.113383	0.1	0.843763
20.115050	0.1	0.845850
20.116717	0.1	0.848949
20.118383	0.1	0.851154
20.120050	0.1	0.850618
20.121717	0.1	0.847638
20.123383	0.1	0.843585
20.125050	0.1	0.839889
20.126717	0.1	0.838637
20.128383	0.1	0.842392
20.130050	0.1	0.851214
20.131717	0.1	0.862241
20.133383	0.1	0.872254
20.135050	0.1	0.880182
20.136717	0.1	0.886321
20.138383	0.1	0.891328
20.140050	0.1	0.895798
20.141717	0.1	0.900209
20.143383	0.1	0.905097
20.145050	0.1	0.911593
20.146717	0.1	0.920832
20.148383	0.1	0.931621
20.150050	0.1	0.940919
20.151717	0.1	0.946879
20.153383	0.1	0.950813
20.155050	0.1	0.954866
20.156717	0.1	0.959694
20.158383	0.1	0.965059
20.160050	0.1	0.970900
20.161717	0.1	0.977457
20.163383	0.1	0.985146
20.165050	0.1	0.994146
20.166717	0.1	1.004160
20.168383	0.1	1.014888
20.170050	0.1	1.026750
20.171717	0.1	1.039803
20.173383	0.1	1.053453
20.175050	0.1	1.066804
20.176717	0.1	1.079679
20.178383	0.1	1.092672
20.180050	0.1	1.105666
20.181717	0.1	1.118004
20.183383	0.1	1.129925
20.185050	0.1	1.142621
20.186717	0.1	1.156569
20.188383	0.1	1.170814
20.190050	0.1	1.183748
20.191717	0.1	1.194596
20.193383	0.1	1.204491
20.195050	0.1	1.215816
20.196717	0.1	1.229942
20.198383	0.1	1.247287
20.200050	0.1	1.267135
20.201717	0.1	1.288414
20.203383	0.1	1.310945
20.205050	0.1	1.335621
20.206717	0.1	1.362503
20.208383	0.1	1.389444
20.210050	0.1	1.413524
20.211717	0.1	1.432955
20.213383	0.1	1.448214
20.215050	0.1	1.461506
20.216717	0.1	1.476169
20.218383	0.1	1.494348
20.220050	0.1	1.515508
20.221717	0.1	1.537085
20.223383	0.1	1.556754
20.225050	0.1	1.573444
20.226717	0.1	1.587808
20.228383	0.1	1.601398
20.230050	0.1	1.615644
20.231717	0.1	1.630724
20.233383	0.1	1.645327
20.235050	0.1	1.657367
20.236717	0.1	1.666665
20.238383	0.1	1.675129
20.240050	0.1	1.684129
20.241717	0.1	1.693249
20.243383	0.1	1.701653
20.245050	0.1	1.708210
20.246717	0.1	1.711607
20.248383	0.1	1.709819
20.250050	0.1	1.701892
20.251717	0.1	1.688600
20.253383	0.1	1.671791
20.255050	0.1	1.654148
20.256717	0.1	1.638234
20.258383	0.1	1.625180
20.260050	0.1	1.614511
20.261717	0.1	1.604736
20.263383	0.1	1.593292
20.265050	0.1	1.578212
20.266717	0.1	1.560569
20.268383	0.1	1.543164
20.270050	0.1	1.528025
20.271717	0.1	1.515329
20.273383	0.1	1.503408
20.275050	0.1	1.489818
20.276717	0.1	1.472354
20.278383	0.1	1.450062
20.280050	0.1	1.424432
20.281717	0.1	1.399100
20.283383	0.1	1.376629
20.285050	0.1	1.356125
20.286717	0.1	1.335502
20.288383	0.1	1.314759
20.290050	0.1	1.295567
20.291717	0.1	1.278400
20.293383	0.1	1.261056
20.295050	0.1	1.241982
20.296717	0.1	1.222611
20.298383	0.1	1.205504
20.300050	0.1	1.191557
20.301717	0.1	1.178980
20.303383	0.1	1.165569
20.305050	0.1	1.150489
20.306717	0.1	1.134932
20.308383	0.1	1.120985
20.310050	0.1	1.109302
20.311717	0.1	1.098454
20.313383	0.1	1.087129
20.315050	0.1	1.075387
20.316717	0.1	1.063109
20.318383	0.1	1.049578
20.320050	0.1	1.034677
20.321717	0.1	1.020014
20.323383	0.1	1.008153
20.325050	0.1	1.000226
20.326717	0.1	0.995994
20.328383	0.1	0.994802
20.330050	0.1	0.995100
20.331717	0.1	0.994086
20.333383	0.1	0.990570
20.335050	0.1	0.985742
20.336717	0.1	0.981152
20.338383	0.1	0.976861
20.340050	0.1	0.971854
20.341717	0.1	0.965297
20.343383	0.1	0.956953
20.345050	0.1	0.948608
20.346717	0.1	0.942946
20.348383	0.1	0.941753
20.350050	0.1	0.945032
20.351717	0.1	0.951171
20.353383	0.1	0.957727
20.355050	0.1	0.962794
20.356717	0.1	0.966549
20.358383	0.1	0.970125
20.360050	0.1	0.973463
20.361717	0.1	0.975967
20.363383	0.1	0.977755
20.365050	0.1	0.979304
20.366717	0.1	0.981152
20.368383	0.1	0.983715
20.370050	0.1	0.986874
20.371717	0.1	0.990331
20.373383	0.1	0.995278
20.375050	0.1	1.002789
20.376717	0.1	1.011968
20.378383	0.1	1.020730
20.380050	0.1	1.027346
20.381717	0.1	1.032054
20.383383	0.1	1.036763
20.385050	0.1	1.043856
20.386717	0.1	1.052857
20.388383	0.1	1.060903
20.390050	0.1	1.065612
20.391717	0.1	1.067281
20.393383	0.1	1.068294
20.395050	0.1	1.070380
20.396717	0.1	1.074612
20.398383	0.1	1.081288
20.400050	0.1	1.089871
20.401717	0.1	1.099050
20.403383	0.1	1.106501
20.405050	0.1	1.109898
20.406717	0.1	1.108825
20.408383	0.1	1.106262
20.410050	0.1	1.105905
20.411717	0.1	1.109123
20.413383	0.1	1.114667
20.415050	0.1	1.121044
20.416717	0.1	1.127303
20.418383	0.1	1.132608
20.420050	0.1	1.136899
20.421717	0.1	1.141131
20.423383	0.1	1.145899
20.425050	0.1	1.149654
20.426717	0.1	1.149833
20.428383	0.1	1.146376
20.430050	0.1	1.141667
20.431717	0.1	1.137376
20.433383	0.1	1.133621
20.435050	0.1	1.129568
20.436717	0.1	1.125038
20.438383	0.1	1.121402
20.440050	0.1	1.120091
20.441717	0.1	1.122177
20.443383	0.1	1.127601
20.445050	0.1	1.134515
20.446717	0.1	1.139581
20.448383	0.1	1.140356
20.450050	0.1	1.136899
20.451717	0.1	1.131117
20.453383	0.1	1.124680
20.455050	0.1	1.117706
20.456717	0.1	1.109302
20.458383	0.1	1.098812
20.460050	0.1	1.087725
20.461717	0.1	1.078785
20.463383	0.1	1.074433
20.465050	0.1	1.074374
20.466717	0.1	1.075804
20.468383	0.1	1.074791
20.470050	0.1	1.068711
20.471717	0.1	1.057923
20.473383	0.1	1.045764
20.475050	0.1	1.035094
20.476717	0.1	1.026154
20.478383	0.1	1.017153
20.480050	0.1	1.007259
20.481717	0.1	0.997543
20.483383	0.1	0.990093
20.485050	0.1	0.985324
20.486717	0.1	0.980973
20.488383	0.1	0.975132
20.490050	0.1	0.969470
20.491717	0.1	0.966609
20.493383	0.1	0.966191
20.495050	0.1	0.965297
20.496717	0.1	0.961959
20.498383	0.1	0.956237
20.500050	0.1	0.949144
20.501717	0.1	0.941396
20.503383	0.1	0.933766
20.505050	0.1	0.926852
20.506717	0.1	0.920236
20.508383	0.1	0.913024
20.510050	0.1	0.905871
20.511717	0.1	0.900388
20.513383	0.1	0.896931
20.515050	0.1	0.895023
20.516717	0.1	0.894785
20.518383	0.1	0.896096
20.520050	0.1	0.898004
20.521717	0.1	0.899553
20.523383	0.1	0.900269
20.525050	0.1	0.899494
20.526717	0.1	0.897467
20.528383	0.1	0.896394
20.530050	0.1	0.897348
20.531717	0.1	0.898480
20.533383	0.1	0.896990
20.535050	0.1	0.892937
20.536717	0.1	0.889301
20.538383	0.1	0.888646
20.540050	0.1	0.891388
20.541717	0.1	0.897110
20.543383	0.1	0.904560
20.545050	0.1	0.911474
20.546717	0.1	0.914931
20.548383	0.1	0.913918
20.550050	0.1	0.910103
20.551717	0.1	0.905514
20.553383	0.1	0.901341
20.555050	0.1	0.897646
20.556717	0.1	0.894487
20.558383	0.1	0.891924
20.560050	0.1	0.890136
20.561717	0.1	0.889778
20.563383	0.1	0.891089
20.565050	0.1	0.893414
20.566717	0.1	0.896215
20.568383	0.1	0.898898
20.570050	0.1	0.900209
20.571717	0.1	0.899911
20.573383	0.1	0.899673
20.575050	0.1	0.901222
20.576717	0.1	0.903606
20.578383	0.1	0.904024
20.580050	0.1	0.901878
20.581717	0.1	0.899494
20.583383	0.1	0.898957
20.585050	0.1	0.900209
20.586717	0.1	0.901818
20.588383	0.1	0.903189
20.590050	0.1	0.904620
20.591717	0.1	0.905633
20.593383	0.1	0.905454
20.595050	0.1	0.905097
20.596717	0.1	0.906229
20.598383	0.1	0.909865
20.600050	0.1	0.915408
20.601717	0.1	0.920773
20.603383	0.1	0.923216
20.605050	0.1	0.921607
20.606717	0.1	0.917673
20.608383	0.1	0.915349
20.610050	0.1	0.917494
20.611717	0.1	0.923574
20.613383	0.1	0.930846
20.615050	0.1	0.937641
20.616717	0.1	0.944138
20.618383	0.1	0.950635
20.620050	0.1	0.957370
20.621717	0.1	0.964642
20.623383	0.1	0.972390
20.625050	0.1	0.979424
20.626717	0.1	0.984967
20.628383	0.1	0.989974
20.630050	0.1	0.996053
20.631717	0.1	1.002848
20.633383	0.1	1.008511
20.635050	0.1	1.012862
20.636717	0.1	1.017809
20.638383	0.1	1.024723
20.640050	0.1	1.032949
20.641717	0.1	1.041234
20.643383	0.1	1.049221
20.645050	0.1	1.057506
20.646717	0.1	1.066625
20.648383	0.1	1.077116
20.650050	0.1	1.089335
20.651717	0.1	1.102924
20.653383	0.1	1.116753
20.655050	0.1	1.129508
20.656717	0.1	1.141012
20.658383	0.1	1.152158
20.660050	0.1	1.163960
20.661717	0.1	1.176238
20.663383	0.1	1.188159
20.665050	0.1	1.199424
20.666717	0.1	1.211345
20.668383	0.1	1.225650
20.670050	0.1	1.242220
20.671717	0.1	1.259148
20.673383	0.1	1.275063
20.675050	0.1	1.289964
20.676717	0.1	1.304269
20.678383	0.1	1.319408
20.680050	0.1	1.337409
20.681717	0.1	1.359224
20.683383	0.1	1.383841
20.685050	0.1	1.409173
20.686717	0.1	1.433551
20.688383	0.1	1.456440
20.690050	0.1	1.478672
20.691717	0.1	1.501858
20.693383	0.1	1.526654
20.695050	0.1	1.552045
20.696717	0.1	1.577795
20.698383	0.1	1.604855
20.700050	0.1	1.633823
20.701717	0.1	1.664937
20.703383	0.1	1.698375
20.705050	0.1	1.732707
20.706717	0.1	1.764834
20.708383	0.1	1.793027
20.710050	0.1	1.819670
20.711717	0.1	1.848579
20.713383	0.1	1.880944
20.715050	0.1	1.914919
20.716717	0.1	1.947641
20.718383	0.1	1.978517
20.720050	0.1	2.009809
20.721717	0.1	2.044678
20.723383	0.1	2.084732
20.725050	0.1	2.130270
20.726717	0.1	2.180696
20.728383	0.1	2.234101
20.730050	0.1	2.287507
20.731717	0.1	2.338648
20.733383	0.1	2.388001
20.735050	0.1	2.438069
20.736717	0.1	2.490461
20.738383	0.1	2.544880
20.740050	0.1	2.599776
20.741717	0.1	2.654433
20.743383	0.1	2.709091
20.745050	0.1	2.764106
20.746717	0.1	2.820492
20.748383	0.1	2.878785
20.750050	0.1	2.937913
20.751717	0.1	2.995968
20.753383	0.1	3.052712
20.755050	0.1	3.108621
20.756717	0.1	3.164053
20.758383	0.1	3.218949
20.760050	0.1	3.274143
20.761717	0.1	3.331006
20.763383	0.1	3.389299
20.765050	0.1	3.446102
20.766717	0.1	3.498495
20.768383	0.1	3.545344
20.770050	0.1	3.587067
20.771717	0.1	3.625095
20.773383	0.1	3.661156
20.775050	0.1	3.696323
20.776717	0.1	3.730953
20.778383	0.1	3.764570
20.780050	0.1	3.795803
20.781717	0.1	3.823757
20.783383	0.1	3.847480
20.785050	0.1	3.866196
20.786717	0.1	3.880322
20.788383	0.1	3.891349
20.790050	0.1	3.900349
20.791717	0.1	3.906667
20.793383	0.1	3.908992
20.795050	0.1	3.908098
20.796717	0.1	3.905893
20.798383	0.1	3.903151
20.800050	0.1	3.898740
20.801717	0.1	3.891528
20.803383	0.1	3.881991
20.805050	0.1	3.871680
20.806717	0.1	3.861606
20.808383	0.1	3.851176
20.810050	0.1	3.839612
20.811717	0.1	3.826738
20.813383	0.1	3.812552
20.815050	0.1	3.797293
20.816717	0.1	3.782034
20.818383	0.1	3.768385
20.820050	0.1	3.756106
20.821717	0.1	3.743470
20.823383	0.1	3.728926
20.825050	0.1	3.713668
20.826717	0.1	3.700853
20.828383	0.1	3.692866
20.830050	0.1	3.690064
20.831717	0.1	3.691197
20.833383	0.1	3.694952
20.835050	0.1	3.700316
20.836717	0.1	3.706575
20.838383	0.1	3.713966
20.840050	0.1	3.723741
20.841717	0.1	3.736913
20.843383	0.1	3.752947
20.845050	0.1	3.771484
20.846717	0.1	3.792644
20.848383	0.1	3.815174
20.850050	0.1	3.836990
20.851717	0.1	3.857076
20.853383	0.1	3.875375
20.855050	0.1	3.892005
20.856717	0.1	3.907085
20.858383	0.1	3.921330
20.860050	0.1	3.936231
20.861717	0.1	3.952384
20.863383	0.1	3.968835
20.865050	0.1	3.983915
20.866717	0.1	3.996372
20.868383	0.1	4.006148
20.870050	0.1	4.014135
20.871717	0.1	4.021168
20.873383	0.1	4.026473
20.875050	0.1	4.027307
20.876717	0.1	4.021168
20.878383	0.1	4.008532
20.880050	0.1	3.992141
20.881717	0.1	3.974617
20.883383	0.1	3.956080
20.885050	0.1	3.934980
20.886717	0.1	3.909886
20.888383	0.1	3.881157
20.890050	0.1	3.849626
20.891717	0.1	3.815949
20.893383	0.1	3.780067
20.895050	0.1	3.740669
20.896717	0.1	3.695488
20.898383	0.1	3.643811
20.900050	0.1	3.587961
20.901717	0.1	3.531039
20.903383	0.1	3.473640
20.905050	0.1	3.414870
20.906717	0.1	3.354192
20.908383	0.1	3.292024
20.910050	0.1	3.229320
20.911717	0.1	3.165722
20.913383	0.1	3.100038
20.915050	0.1	3.032923
20.916717	0.1	2.967537
20.918383	0.1	2.905131
20.920050	0.1	2.842367
20.921717	0.1	2.775669
20.923383	0.1	2.705693
20.925050	0.1	2.636373
20.926717	0.1	2.569914
20.928383	0.1	2.504647
20.930050	0.1	2.438843
20.931717	0.1	2.374172
20.933383	0.1	2.313733
20.935050	0.1	2.258539
20.936717	0.1	2.207816
20.938383	0.1	2.161265
20.940050	0.1	2.118647
20.941717	0.1	2.078653
20.943383	0.1	2.038837
20.945050	0.1	1.998127
20.946717	0.1	1.958609
20.948383	0.1	1.921594
20.950050	0.1	1.885057
20.951717	0.1	1.846373
20.953383	0.1	1.806736
20.955050	0.1	1.769662
20.956717	0.1	1.736999
20.958383	0.1	1.708150
20.960050	0.1	1.682162
20.961717	0.1	1.658738
20.963383	0.1	1.637817
20.965050	0.1	1.618624
20.966717	0.1	1.599312
20.968383	0.1	1.578450
20.970050	0.1	1.556635
20.971717	0.1	1.535297
20.973383	0.1	1.515150
20.975050	0.1	1.496792
20.976717	0.1	1.481235
20.978383	0.1	1.469135
20.980050	0.1	1.460254
20.981717	0.1	1.454175
20.983383	0.1	1.450241
20.985050	0.1	1.446307
20.986717	0.1	1.439750
20.988383	0.1	1.429796
20.990050	0.1	1.417458
20.991717	0.1	1.405299
20.993383	0.1	1.396120
20.995050	0.1	1.390398
20.996717	0.1	1.386225
20.998383	0.1	1.381934
21.000050	0.1	1.377761
21.001717	0.1	1.374304
21.003383	0.1	1.370967
21.005050	0.1	1.366973
21.006717	0.1	1.362145
21.008383	0.1	1.356602
21.010050	0.1	1.350999
21.011717	0.1	1.346767
21.013383	0.1	1.345396
21.015050	0.1	1.348674
21.016717	0.1	1.357675
21.018383	0.1	1.370847
21.020050	0.1	1.383483
21.021717	0.1	1.390815
21.023383	0.1	1.390994
21.025050	0.1	1.385987
21.026717	0.1	1.379252
21.028383	0.1	1.373708
21.030050	0.1	1.370967
21.031717	0.1	1.370609
21.033383	0.1	1.370609
21.035050	0.1	1.369655
21.036717	0.1	1.368105
21.038383	0.1	1.367390
21.040050	0.1	1.367867
21.041717	0.1	1.369298
21.043383	0.1	1.371622
21.045050	0.1	1.374841
21.046717	0.1	1.378238
21.048383	0.1	1.381517
21.050050	0.1	1.384854
21.051717	0.1	1.388550
21.053383	0.1	1.392543
21.055050	0.1	1.397073
21.056717	0.1	1.402795
21.058383	0.1	1.409590
21.060050	0.1	1.416743
21.061717	0.1	1.423895
21.063383	0.1	1.431942
21.065050	0.1	1.441300
21.066717	0.1	1.451194
21.068383	0.1	1.460791
21.070050	0.1	1.470685
21.071717	0.1	1.482070
21.073383	0.1	1.495421
21.075050	0.1	1.509011
21.076717	0.1	1.520097
21.078383	0.1	1.527667
21.080050	0.1	1.533747
21.081717	0.1	1.541376
21.083383	0.1	1.551926
21.085050	0.1	1.564920
21.086717	0.1	1.580238
21.088383	0.1	1.596689
21.090050	0.1	1.610458
21.091717	0.1	1.617909
21.093383	0.1	1.619935
21.095050	0.1	1.621544
21.096717	0.1	1.627743
21.098383	0.1	1.640618
21.100050	0.1	1.659274
21.101717	0.1	1.681864
21.103383	0.1	1.705051
21.105050	0.1	1.724839
21.106717	0.1	1.740038
21.108383	0.1	1.752913
21.110050	0.1	1.766384
21.111717	0.1	1.782417
21.113383	0.1	1.801729
21.115050	0.1	1.823783
21.116717	0.1	1.846194
21.118383	0.1	1.865804
21.120050	0.1	1.881003
21.121717	0.1	1.893103
21.123383	0.1	1.904607
21.125050	0.1	1.917601
21.126717	0.1	1.932800
21.128383	0.1	1.949191
21.130050	0.1	1.965404
21.131717	0.1	1.982153
21.133383	0.1	2.000034
21.135050	0.1	2.017439
21.136717	0.1	2.032519
21.138383	0.1	2.045334
21.140050	0.1	2.056718
21.141717	0.1	2.067506
21.143383	0.1	2.077818
21.145050	0.1	2.087772
21.146717	0.1	2.097428
21.148383	0.1	2.106607
21.150050	0.1	2.114654
21.151717	0.1	2.121091
21.153383	0.1	2.126157
21.155050	0.1	2.130270
21.156717	0.1	2.133310
21.158383	0.1	2.135098
21.160050	0.1	2.136171
21.161717	0.1	2.135933
21.163383	0.1	2.132535
21.165050	0.1	2.124906
21.166717	0.1	2.113938
21.168383	0.1	2.101183
21.170050	0.1	2.087116
21.171717	0.1	2.071798
21.173383	0.1	2.055407
21.175050	0.1	2.038956
21.176717	0.1	2.023816
21.178383	0.1	2.011180
21.180050	0.1	2.001166
21.181717	0.1	1.991689
21.183383	0.1	1.979709
21.185050	0.1	1.964629
21.186717	0.1	1.949012
21.188383	0.1	1.935482
21.190050	0.1	1.924157
21.191717	0.1	1.914084
21.193383	0.1	1.904369
21.195050	0.1	1.895011
21.196717	0.1	1.885355
21.198383	0.1	1.874328
21.200050	0.1	1.861096
21.201717	0.1	1.845956
21.203383	0.1	1.829684
21.205050	0.1	1.814485
21.206717	0.1	1.802862
21.208383	0.1	1.796007
21.210050	0.1	1.792371
21.211717	0.1	1.789808
21.213383	0.1	1.787126
21.215050	0.1	1.784861
21.216717	0.1	1.783013
21.218383	0.1	1.780510
21.220050	0.1	1.776219
21.221717	0.1	1.771093
21.223383	0.1	1.766682
21.225050	0.1	1.763582
21.226717	0.1	1.761437
21.228383	0.1	1.759768
21.230050	0.1	1.758456
21.231717	0.1	1.757562
21.233383	0.1	1.756847
21.235050	0.1	1.755893
21.236717	0.1	1.755297
21.238383	0.1	1.757026
21.240050	0.1	1.763225
21.241717	0.1	1.774132
21.243383	0.1	1.787007
21.245050	0.1	1.797497
21.246717	0.1	1.803696
21.248383	0.1	1.806259
21.250050	0.1	1.806975
21.251717	0.1	1.807034
21.253383	0.1	1.807213
21.255050	0.1	1.807571
21.256717	0.1	1.807869
21.258383	0.1	1.807094
21.260050	0.1	1.803935
21.261717	0.1	1.798272
21.263383	0.1	1.792550
21.265050	0.1	1.790345
21.266717	0.1	1.791477
21.268383	0.1	1.792133
21.270050	0.1	1.788795
21.271717	0.1	1.781345
21.273383	0.1	1.772642
21.275050	0.1	1.765251
21.276717	0.1	1.759231
21.278383	0.1	1.753211
21.280050	0.1	1.745820
21.281717	0.1	1.735628
21.283383	0.1	1.722574
21.285050	0.1	1.709104
21.286717	0.1	1.698077
21.288383	0.1	1.690149
21.290050	0.1	1.683533
21.291717	0.1	1.676023
21.293383	0.1	1.667559
21.295050	0.1	1.660287
21.296717	0.1	1.654923
21.298383	0.1	1.648545
21.300050	0.1	1.637280
21.301717	0.1	1.620591
21.303383	0.1	1.602411
21.305050	0.1	1.587331
21.306717	0.1	1.576960
21.308383	0.1	1.569927
21.310050	0.1	1.564980
21.311717	0.1	1.561701
21.313383	0.1	1.558542
21.315050	0.1	1.552940
21.316717	0.1	1.543164
21.318383	0.1	1.530409
21.320050	0.1	1.517713
21.321717	0.1	1.507878
21.323383	0.1	1.501680
21.325050	0.1	1.498222
21.326717	0.1	1.495600
21.328383	0.1	1.492202
21.330050	0.1	1.487613
21.331717	0.1	1.482189
21.333383	0.1	1.475632
21.335050	0.1	1.467705
21.336717	0.1	1.459301
21.338383	0.1	1.452088
21.340050	0.1	1.447380
21.341717	0.1	1.445234
21.343383	0.1	1.445234
21.345050	0.1	1.447141
21.346717	0.1	1.450956
21.348383	0.1	1.456022
21.350050	0.1	1.460254
21.351717	0.1	1.461625
21.353383	0.1	1.459897
21.355050	0.1	1.456082
21.356717	0.1	1.451671
21.358383	0.1	1.447976
21.360050	0.1	1.445532
21.361717	0.1	1.444697
21.363383	0.1	1.446128
21.365050	0.1	1.450360
21.366717	0.1	1.457214
21.368383	0.1	1.464725
21.370050	0.1	1.470506
21.371717	0.1	1.472652
21.373383	0.1	1.470566
21.375050	0.1	1.465798
21.376717	0.1	1.461506
21.378383	0.1	1.459479
21.380050	0.1	1.459718
21.381717	0.1	1.461327
21.383383	0.1	1.464367
21.385050	0.1	1.468659
21.386717	0.1	1.473069
21.388383	0.1	1.476646
21.390050	0.1	1.479447
21.391717	0.1	1.481235
21.393383	0.1	1.481295
21.395050	0.1	1.478791
21.396717	0.1	1.474381
21.398383	0.1	1.469553
21.400050	0.1	1.465380
21.401717	0.1	1.462162
21.403383	0.1	1.460910
21.405050	0.1	1.463115
21.406717	0.1	1.469195
21.408383	0.1	1.477838
21.410050	0.1	1.485944
21.411717	0.1	1.491070
21.413383	0.1	1.493633
21.415050	0.1	1.495898
21.416717	0.1	1.499236
21.418383	0.1	1.503110
21.420050	0.1	1.505494
21.421717	0.1	1.505554
21.423383	0.1	1.504183
21.425050	0.1	1.502156
21.426717	0.1	1.499057
21.428383	0.1	1.493692
21.430050	0.1	1.486421
21.431717	0.1	1.479566
21.433383	0.1	1.475930
21.435050	0.1	1.477122
21.436717	0.1	1.482308
21.438383	0.1	1.488388
21.440050	0.1	1.492024
21.441717	0.1	1.491487
21.443383	0.1	1.486480
21.445050	0.1	1.477778
21.446717	0.1	1.467943
21.448383	0.1	1.459777
21.450050	0.1	1.454234
21.451717	0.1	1.449823
21.453383	0.1	1.444817
21.455050	0.1	1.438618
21.456717	0.1	1.431346
21.458383	0.1	1.422823
21.460050	0.1	1.413047
21.461717	0.1	1.403332
21.463383	0.1	1.395702
21.465050	0.1	1.391053
21.466717	0.1	1.388848
21.468383	0.1	1.387596
21.470050	0.1	1.384795
21.471717	0.1	1.378715
21.473383	0.1	1.369536
21.475050	0.1	1.359582
21.476717	0.1	1.350999
21.478383	0.1	1.343489
21.480050	0.1	1.335442
21.481717	0.1	1.326323
21.483383	0.1	1.316965
21.485050	0.1	1.307964
21.486717	0.1	1.298845
21.488383	0.1	1.290023
21.490050	0.1	1.282930
21.491717	0.1	1.278639
21.493383	0.1	1.276195
21.495050	0.1	1.272917
21.496717	0.1	1.266718
21.498383	0.1	1.258612
21.500050	0.1	1.251280
21.501717	0.1	1.245380
21.503383	0.1	1.238227
21.505050	0.1	1.227319
21.506717	0.1	1.213074
21.508383	0.1	1.197338
21.510050	0.1	1.181841
21.511717	0.1	1.168549
21.513383	0.1	1.159906
21.515050	0.1	1.156509
21.516717	0.1	1.156688
21.518383	0.1	1.158297
21.520050	0.1	1.159608
21.521717	0.1	1.159966
21.523383	0.1	1.159370
21.525050	0.1	1.157522
21.526717	0.1	1.153767
21.528383	0.1	1.147628
21.530050	0.1	1.139343
21.531717	0.1	1.130700
21.533383	0.1	1.124024
21.535050	0.1	1.120150
21.536717	0.1	1.117826
21.538383	0.1	1.116097
21.540050	0.1	1.114488
21.541717	0.1	1.112044
21.543383	0.1	1.107454
21.545050	0.1	1.100838
21.546717	0.1	1.094341
21.548383	0.1	1.089513
21.550050	0.1	1.086891
21.551717	0.1	1.085758
21.553383	0.1	1.084924
21.555050	0.1	1.083434
21.556717	0.1	1.081824
21.558383	0.1	1.081169
21.560050	0.1	1.081646
21.561717	0.1	1.081109
21.563383	0.1	1.076579
21.565050	0.1	1.067460
21.566717	0.1	1.056790
21.568383	0.1	1.048148
21.570050	0.1	1.042605
21.571717	0.1	1.039982
21.573383	0.1	1.040399
21.575050	0.1	1.042903
21.576717	0.1	1.044333
21.578383	0.1	1.041293
21.580050	0.1	1.032770
21.581717	0.1	1.021743
21.583383	0.1	1.012385
21.585050	0.1	1.006842
21.586717	0.1	1.004577
21.588383	0.1	1.004577
21.590050	0.1	1.005948
21.591717	0.1	1.007378
21.593383	0.1	1.007319
21.595050	0.1	1.005113
21.596717	0.1	1.002193
21.598383	0.1	0.999391
21.600050	0.1	0.995934
21.601717	0.1	0.990808
21.603383	0.1	0.984550
21.605050	0.1	0.978828
21.606717	0.1	0.974536
21.608383	0.1	0.971735
21.610050	0.1	0.970423
21.611717	0.1	0.970423
21.613383	0.1	0.971556
21.615050	0.1	0.974536
21.616717	0.1	0.979424
21.618383	0.1	0.983775
21.620050	0.1	0.984430
21.621717	0.1	0.980139
21.623383	0.1	0.972629
21.625050	0.1	0.965476
21.626717	0.1	0.960946
21.628383	0.1	0.958443
21.630050	0.1	0.956357
21.631717	0.1	0.954330
21.633383	0.1	0.953317
21.635050	0.1	0.952959
21.636717	0.1	0.951648
21.638383	0.1	0.949323
21.640050	0.1	0.948429
21.641717	0.1	0.951529
21.643383	0.1	0.958562
21.645050	0.1	0.967205
21.646717	0.1	0.975192
21.648383	0.1	0.980794
21.650050	0.1	0.982344
21.651717	0.1	0.979722
21.653383	0.1	0.974059
21.655050	0.1	0.966549
21.656717	0.1	0.958502
21.658383	0.1	0.951588
21.660050	0.1	0.947237
21.661717	0.1	0.946105
21.663383	0.1	0.948906
21.665050	0.1	0.955224
21.666717	0.1	0.963330
21.668383	0.1	0.971854
21.670050	0.1	0.980020
21.671717	0.1	0.986040
21.673383	0.1	0.987828
21.675050	0.1	0.986338
21.676717	0.1	0.985265
21.678383	0.1	0.987172
21.680050	0.1	0.992000
21.681717	0.1	0.998616
21.683383	0.1	1.005173
21.685050	0.1	1.009762
21.686717	0.1	1.011074
21.688383	0.1	1.008272
21.690050	0.1	1.002312
21.691717	0.1	0.996113
21.693383	0.1	0.992894
21.695050	0.1	0.992596
21.696717	0.1	0.993013
21.698383	0.1	0.992537
21.700050	0.1	0.991404
21.701717	0.1	0.991046
21.703383	0.1	0.993073
21.705050	0.1	0.997603
21.706717	0.1	1.003802
21.708383	0.1	1.011312
21.710050	0.1	1.020432
21.711717	0.1	1.030088
21.713383	0.1	1.037836
21.715050	0.1	1.042008
21.716717	0.1	1.042068
21.718383	0.1	1.039386
21.720050	0.1	1.036406
21.721717	0.1	1.035035
21.723383	0.1	1.036108
21.725050	0.1	1.039386
21.726717	0.1	1.043856
21.728383	0.1	1.047611
21.730050	0.1	1.048923
21.731717	0.1	1.046717
21.733383	0.1	1.042306
21.735050	0.1	1.038253
21.736717	0.1	1.035750
21.738383	0.1	1.034737
21.740050	0.1	1.035690
21.741717	0.1	1.040042
21.743383	0.1	1.047671
21.745050	0.1	1.054585
21.746717	0.1	1.056135
21.748383	0.1	1.051426
21.750050	0.1	1.043558
21.751717	0.1	1.035869
21.753383	0.1	1.029790
21.755050	0.1	1.025140
21.756717	0.1	1.021028
21.758383	0.1	1.017034
21.760050	0.1	1.012564
21.761717	0.1	1.006544
21.763383	0.1	0.997841
21.765050	0.1	0.986576
21.766717	0.1	0.974536
21.768383	0.1	0.964344
21.770050	0.1	0.957012
21.771717	0.1	0.951767
21.773383	0.1	0.947595
21.775050	0.1	0.944197
21.776717	0.1	0.941455
21.778383	0.1	0.938237
21.780050	0.1	0.932932
21.781717	0.1	0.925064
21.783383	0.1	0.917137
21.785050	0.1	0.912190
21.786717	0.1	0.909984
21.788383	0.1	0.908077
21.790050	0.1	0.904024
21.791717	0.1	0.896752
21.793383	0.1	0.887454
21.795050	0.1	0.878692
21.796717	0.1	0.872850
21.798383	0.1	0.869453
21.800050	0.1	0.865221
21.801717	0.1	0.858128
21.803383	0.1	0.850260
21.805050	0.1	0.845373
21.806717	0.1	0.844717
21.808383	0.1	0.846148
21.810050	0.1	0.846684
21.811717	0.1	0.844359
21.813383	0.1	0.840068
21.815050	0.1	0.835896
21.816717	0.1	0.832856
21.818383	0.1	0.830293
21.820050	0.1	0.827611
21.821717	0.1	0.825524
21.823383	0.1	0.824332
21.825050	0.1	0.822902
21.826717	0.1	0.819981
21.828383	0.1	0.815034
21.830050	0.1	0.809073
21.831717	0.1	0.804901
21.833383	0.1	0.803888
21.835050	0.1	0.804544
21.836717	0.1	0.805080
21.838383	0.1	0.805855
21.840050	0.1	0.808060
21.841717	0.1	0.811577
21.843383	0.1	0.815332
21.845050	0.1	0.818491
21.846717	0.1	0.821292
21.848383	0.1	0.824273
21.850050	0.1	0.826716
21.851717	0.1	0.828326
21.853383	0.1	0.830412
21.855050	0.1	0.834882
21.856717	0.1	0.841975
21.858383	0.1	0.850081
21.860050	0.1	0.857294
21.861717	0.1	0.862658
21.863383	0.1	0.867069
21.865050	0.1	0.871062
21.866717	0.1	0.872850
21.868383	0.1	0.870526
21.870050	0.1	0.864744
21.871717	0.1	0.858843
21.873383	0.1	0.855804
21.875050	0.1	0.856936
21.876717	0.1	0.861943
21.878383	0.1	0.869870
21.880050	0.1	0.878990
21.881717	0.1	0.886738
21.883383	0.1	0.891209
21.885050	0.1	0.892937
21.886717	0.1	0.893652
21.888383	0.1	0.894487
21.890050	0.1	0.895858
21.891717	0.1	0.897884
21.893383	0.1	0.900865
21.895050	0.1	0.905812
21.896717	0.1	0.912964
21.898383	0.1	0.921428
21.900050	0.1	0.929654
21.901717	0.1	0.936687
21.903383	0.1	0.942528
21.905050	0.1	0.947535
21.906717	0.1	0.951052
21.908383	0.1	0.951052
21.910050	0.1	0.947714
21.911717	0.1	0.943124
21.913383	0.1	0.938535
21.915050	0.1	0.933468
21.916717	0.1	0.928044
21.918383	0.1	0.923693
21.920050	0.1	0.921249
21.921717	0.1	0.919879
21.923383	0.1	0.917852
21.925050	0.1	0.914335
21.926717	0.1	0.910342
21.928383	0.1	0.907004
21.930050	0.1	0.903666
21.931717	0.1	0.898778
21.933383	0.1	0.892818
21.935050	0.1	0.888228
21.936717	0.1	0.886262
21.938383	0.1	0.885427
21.940050	0.1	0.883758
21.941717	0.1	0.881016
21.943383	0.1	0.877619
21.945050	0.1	0.873804
21.946717	0.1	0.870943
21.948383	0.1	0.870943
21.950050	0.1	0.874460
21.951717	0.1	0.879347
21.953383	0.1	0.881553
21.955050	0.1	0.878573
21.956717	0.1	0.872135
21.958383	0.1	0.866473
21.960050	0.1	0.864267
21.961717	0.1	0.864744
21.963383	0.1	0.865519
21.965050	0.1	0.865459
21.966717	0.1	0.864804
21.968383	0.1	0.863731
21.970050	0.1	0.862956
21.971717	0.1	0.863552
21.973383	0.1	0.865758
21.975050	0.1	0.868082
21.976717	0.1	0.868857
21.978383	0.1	0.868321
21.980050	0.1	0.868201
21.981717	0.1	0.869751
21.983383	0.1	0.873387
21.985050	0.1	0.878751
21.986717	0.1	0.885189
21.988383	0.1	0.892818
21.990050	0.1	0.902057
21.991717	0.1	0.911653
21.993383	0.1	0.919700
21.995050	0.1	0.925541
21.996717	0.1	0.930548
21.998383	0.1	0.936687
22.000050	0.1	0.944555
22.001717	0.1	0.953615
22.003383	0.1	0.963390
22.005050	0.1	0.973523
22.006717	0.1	0.982344
22.008383	0.1	0.988662
22.010050	0.1	0.993848
22.011717	0.1	1.000881
22.013383	0.1	1.011252
22.015050	0.1	1.024008
22.016717	0.1	1.037002
22.018383	0.1	1.048923
22.020050	0.1	1.059830
22.021717	0.1	1.069665
22.023383	0.1	1.077712
22.025050	0.1	1.084447
22.026717	0.1	1.091540
22.028383	0.1	1.100838
22.030050	0.1	1.112998
22.031717	0.1	1.128316
22.033383	0.1	1.146317
22.035050	0.1	1.165211
22.036717	0.1	1.182377
22.038383	0.1	1.197577
22.040050	0.1	1.213551
22.041717	0.1	1.232982
22.043383	0.1	1.256049
22.045050	0.1	1.281142
22.046717	0.1	1.306534
22.048383	0.1	1.331806
22.050050	0.1	1.356959
22.051717	0.1	1.381874
22.053383	0.1	1.406670
22.055050	0.1	1.431882
22.056717	0.1	1.458049
22.058383	0.1	1.485467
22.060050	0.1	1.514912
22.061717	0.1	1.546443
22.063383	0.1	1.578808
22.065050	0.1	1.610816
22.066717	0.1	1.640797
22.068383	0.1	1.667082
22.070050	0.1	1.689792
22.071717	0.1	1.711607
22.073383	0.1	1.734912
22.075050	0.1	1.760244
22.076717	0.1	1.788318
22.078383	0.1	1.819134
22.080050	0.1	1.850546
22.081717	0.1	1.879335
22.083383	0.1	1.904607
22.085050	0.1	1.928151
22.086717	0.1	1.950562
22.088383	0.1	1.970530
22.090050	0.1	1.987338
22.091717	0.1	2.001941
22.093383	0.1	2.016425
22.095050	0.1	2.032519
22.096717	0.1	2.048791
22.098383	0.1	2.061486
22.100050	0.1	2.067864
22.101717	0.1	2.067566
22.103383	0.1	2.061308
22.105050	0.1	2.050996
22.106717	0.1	2.039373
22.108383	0.1	2.028465
22.110050	0.1	2.019227
22.111717	0.1	2.011359
22.113383	0.1	2.003014
22.115050	0.1	1.992643
22.116717	0.1	1.981139
22.118383	0.1	1.969099
22.120050	0.1	1.955390
22.121717	0.1	1.938343
22.123383	0.1	1.917601
22.125050	0.1	1.894415
22.126717	0.1	1.871407
22.128383	0.1	1.850367
22.130050	0.1	1.831532
22.131717	0.1	1.813769
22.133383	0.1	1.795054
22.135050	0.1	1.773477
22.136717	0.1	1.748800
22.138383	0.1	1.722694
22.140050	0.1	1.697600
22.141717	0.1	1.674652
22.143383	0.1	1.653850
22.145050	0.1	1.635492
22.146717	0.1	1.619876
22.148383	0.1	1.606703
22.150050	0.1	1.594603
22.151717	0.1	1.582563
22.153383	0.1	1.570344
22.155050	0.1	1.558840
22.156717	0.1	1.549780
22.158383	0.1	1.545429
22.160050	0.1	1.547217
22.161717	0.1	1.553774
22.163383	0.1	1.562238
22.165050	0.1	1.570404
22.166717	0.1	1.578987
22.168383	0.1	1.591265
22.170050	0.1	1.609206
22.171717	0.1	1.632273
22.173383	0.1	1.658261
22.175050	0.1	1.685202
22.176717	0.1	1.711249
22.178383	0.1	1.735211
22.180050	0.1	1.758695
22.181717	0.1	1.785636
22.183383	0.1	1.818717
22.185050	0.1	1.857042
22.186717	0.1	1.897752
22.188383	0.1	1.939476
22.190050	0.1	1.983166
22.191717	0.1	2.030254
22.193383	0.1	2.081692
22.195050	0.1	2.137721
22.196717	0.1	2.197325
22.198383	0.1	2.258182
22.200050	0.1	2.318621
22.201717	0.1	2.379120
22.203383	0.1	2.441049
22.205050	0.1	2.503634
22.206717	0.1	2.565801
22.208383	0.1	2.629399
22.210050	0.1	2.698839
22.211717	0.1	2.776146
22.213383	0.1	2.859414
22.215050	0.1	2.944946
22.216717	0.1	3.030181
22.218383	0.1	3.112853
22.220050	0.1	3.190339
22.221717	0.1	3.260255
22.223383	0.1	3.322661
22.225050	0.1	3.380597
22.226717	0.1	3.437519
22.228383	0.1	3.494978
22.230050	0.1	3.552973
22.231717	0.1	3.611863
22.233383	0.1	3.671289
22.235050	0.1	3.729403
22.236717	0.1	3.784001
22.238383	0.1	3.832281
22.240050	0.1	3.870368
22.241717	0.1	3.897190
22.243383	0.1	3.916323
22.245050	0.1	3.932357
22.246717	0.1	3.947020
22.248383	0.1	3.958881
22.250050	0.1	3.965795
22.251717	0.1	3.965974
22.253383	0.1	3.958524
22.255050	0.1	3.943026
22.256717	0.1	3.919482
22.258383	0.1	3.888667
22.260050	0.1	3.851533
22.261717	0.1	3.808081
22.263383	0.1	3.758013
22.265050	0.1	3.702343
22.266717	0.1	3.643632
22.268383	0.1	3.584504
22.270050	0.1	3.525257
22.271717	0.1	3.462374
22.273383	0.1	3.391862
22.275050	0.1	3.312469
22.276717	0.1	3.226936
22.278383	0.1	3.139794
22.280050	0.1	3.053963
22.281717	0.1	2.969086
22.283383	0.1	2.882660
22.285050	0.1	2.791941
22.286717	0.1	2.696574
22.288383	0.1	2.599061
22.290050	0.1	2.503336
22.291717	0.1	2.412081
22.293383	0.1	2.325475
22.295050	0.1	2.241433
22.296717	0.1	2.158344
22.298383	0.1	2.076507
22.300050	0.1	1.996935
22.301717	0.1	1.919091
22.303383	0.1	1.843035
22.305050	0.1	1.770496
22.306717	0.1	1.702607
22.308383	0.1	1.638770
22.310050	0.1	1.579404
22.311717	0.1	1.526475
22.313383	0.1	1.480401
22.315050	0.1	1.438379
22.316717	0.1	1.396120
22.318383	0.1	1.351714
22.320050	0.1	1.305699
22.321717	0.1	1.260161
22.323383	0.1	1.217783
22.325050	0.1	1.180708
22.326717	0.1	1.149058
22.328383	0.1	1.121044
22.330050	0.1	1.094997
22.331717	0.1	1.070857
22.333383	0.1	1.049280
22.335050	0.1	1.030982
22.336717	0.1	1.016498
22.338383	0.1	1.005888
22.340050	0.1	0.998914
22.341717	0.1	0.994206
22.343383	0.1	0.989914
22.345050	0.1	0.985920
22.346717	0.1	0.984013
22.348383	0.1	0.985622
22.350050	0.1	0.989974
22.351717	0.1	0.995219
22.353383	0.1	1.000226
22.355050	0.1	1.005292
22.356717	0.1	1.009882
22.358383	0.1	1.013339
22.360050	0.1	1.016319
22.361717	0.1	1.019955
22.363383	0.1	1.024783
22.365050	0.1	1.031399
22.366717	0.1	1.040399
22.368383	0.1	1.051307
22.370050	0.1	1.063585
22.371717	0.1	1.077890
22.373383	0.1	1.094699
22.375050	0.1	1.113296
22.376717	0.1	1.132369
22.378383	0.1	1.150429
22.380050	0.1	1.166880
22.381717	0.1	1.182318
22.383383	0.1	1.197934
22.385050	0.1	1.213312
22.386717	0.1	1.227796
22.388383	0.1	1.242340
22.390050	0.1	1.258016
22.391717	0.1	1.274705
22.393383	0.1	1.291275
22.395050	0.1	1.306415
22.396717	0.1	1.320243
22.398383	0.1	1.334429
22.400050	0.1	1.350641
22.401717	0.1	1.369059
22.403383	0.1	1.388967
22.405050	0.1	1.409888
22.406717	0.1	1.430810
22.408383	0.1	1.450479
22.410050	0.1	1.469374
22.411717	0.1	1.489043
22.413383	0.1	1.508892
22.415050	0.1	1.527488
22.416717	0.1	1.544654
22.418383	0.1	1.561463
22.420050	0.1	1.578689
22.421717	0.1	1.596570
22.423383	0.1	1.615167
22.425050	0.1	1.635194
22.426717	0.1	1.658023
22.428383	0.1	1.684785
22.430050	0.1	1.715422
22.431717	0.1	1.747072
22.433383	0.1	1.776457
22.435050	0.1	1.803875
22.436717	0.1	1.833022
22.438383	0.1	1.866162
22.440050	0.1	1.902104
22.441717	0.1	1.938462
22.443383	0.1	1.974583
22.445050	0.1	2.011061
22.446717	0.1	2.048016
22.448383	0.1	2.085149
22.450050	0.1	2.123296
22.451717	0.1	2.164006
22.453383	0.1	2.209127
22.455050	0.1	2.259553
22.456717	0.1	2.315164
22.458383	0.1	2.375066
22.460050	0.1	2.438665
22.461717	0.1	2.505720
22.463383	0.1	2.576351
22.465050	0.1	2.651155
22.466717	0.1	2.729476
22.468383	0.1	2.809167
22.470050	0.1	2.889455
22.471717	0.1	2.972484
22.473383	0.1	3.060579
22.475050	0.1	3.154695
22.476717	0.1	3.255367
22.478383	0.1	3.363252
22.480050	0.1	3.477335
22.481717	0.1	3.594637
22.483383	0.1	3.711283
22.485050	0.1	3.826320
22.486717	0.1	3.942132
22.488383	0.1	4.061282
22.490050	0.1	4.185498
22.491717	0.1	4.318178
22.493383	0.1	4.463613
22.495050	0.1	4.622042
22.496717	0.1	4.788637
22.498383	0.1	4.958332
22.500050	0.1	5.129457
22.501717	0.1	5.303860
22.503383	0.1	5.483568
22.505050	0.1	5.669177
22.506717	0.1	5.861640
22.508383	0.1	6.062210
22.510050	0.1	6.272614
22.511717	0.1	6.494642
22.513383	0.1	6.728769
22.515050	0.1	6.972731
22.516717	0.1	7.224262
22.518383	0.1	7.484377
22.520050	0.1	7.756949
22.521717	0.1	8.045137
22.523383	0.1	8.348704
22.525050	0.1	8.664728
22.526717	0.1	8.991123
22.528383	0.1	9.328664
22.530050	0.1	9.679318
22.531717	0.1	10.043085
22.533383	0.1	10.418654
22.535050	0.1	10.806323
22.536717	0.1	11.207879
22.538383	0.1	11.624218
22.540050	0.1	12.053669
22.541717	0.1	12.493790
22.543383	0.1	12.943149
22.545050	0.1	13.401748
22.546717	0.1	13.870002
22.548383	0.1	14.348329
22.550050	0.1	14.837385
22.551717	0.1	15.336693
22.553383	0.1	15.842916
22.555050	0.1	16.349793
22.556717	0.1	16.850055
22.558383	0.1	17.338933
22.560050	0.1	17.815651
22.561717	0.1	18.282295
22.563383	0.1	18.740476
22.565050	0.1	19.188822
22.566717	0.1	19.623162
22.568383	0.1	20.039679
22.570050	0.1	20.436229
22.571717	0.1	20.809890
22.573383	0.1	21.155478
22.575050	0.1	21.468343
22.576717	0.1	21.745564
22.578383	0.1	21.985711
22.580050	0.1	22.187532
22.581717	0.1	22.349895
22.583383	0.1	22.472562
22.585050	0.1	22.556008
22.586717	0.1	22.599520
22.588383	0.1	22.602202
22.590050	0.1	22.564889
22.591717	0.1	22.488774
22.593383	0.1	22.373797
22.595050	0.1	22.218646
22.596717	0.1	22.022249
22.598383	0.1	21.784784
22.600050	0.1	21.507562
22.601717	0.1	21.192731
22.603383	0.1	20.842613
22.605050	0.1	20.459594
22.606717	0.1	20.045699
22.608383	0.1	19.603134
22.610050	0.1	19.135476
22.611717	0.1	18.647314
22.613383	0.1	18.142284
22.615050	0.1	17.621995
22.616717	0.1	17.087997
22.618383	0.1	16.542197
22.620050	0.1	15.985967
22.621717	0.1	15.420617
22.623383	0.1	14.848233
22.625050	0.1	14.271618
22.626717	0.1	13.694228
22.628383	0.1	13.120354
22.630050	0.1	12.553573
22.631717	0.1	11.995853
22.633383	0.1	11.448265
22.635050	0.1	10.911883
22.636717	0.1	10.388077
22.638383	0.1	9.877146
22.640050	0.1	9.379149
22.641717	0.1	8.895040
22.643383	0.1	8.427501
22.645050	0.1	7.978976
22.646717	0.1	7.550300
22.648383	0.1	7.141412
22.650050	0.1	6.752313
22.651717	0.1	6.382585
22.653383	0.1	6.031335
22.655050	0.1	5.697847
22.656717	0.1	5.382777
22.658383	0.1	5.087138
22.660050	0.1	4.810632
22.661717	0.1	4.551053
22.663383	0.1	4.306257
22.665050	0.1	4.075706
22.666717	0.1	3.860474
22.668383	0.1	3.661871
22.670050	0.1	3.480315
22.671717	0.1	3.314972
22.673383	0.1	3.163338
22.675050	0.1	3.022373
22.676717	0.1	2.891123
22.678383	0.1	2.770484
22.680050	0.1	2.662242
22.681717	0.1	2.567589
22.683383	0.1	2.486527
22.685050	0.1	2.416790
22.686717	0.1	2.355218
22.688383	0.1	2.300203
22.690050	0.1	2.251506
22.691717	0.1	2.208233
22.693383	0.1	2.169311
22.695050	0.1	2.135337
22.696717	0.1	2.108991
22.698383	0.1	2.092898
22.700050	0.1	2.087653
22.701717	0.1	2.090812
22.703383	0.1	2.098799
22.705050	0.1	2.109110
22.706717	0.1	2.121091
22.708383	0.1	2.135039
22.710050	0.1	2.151847
22.711717	0.1	2.172351
22.713383	0.1	2.196908
22.715050	0.1	2.225220
22.716717	0.1	2.256453
22.718383	0.1	2.288818
22.720050	0.1	2.320767
22.721717	0.1	2.352119
22.723383	0.1	2.385140
22.725050	0.1	2.421916
22.726717	0.1	2.462447
22.728383	0.1	2.505243
22.730050	0.1	2.550125
22.731717	0.1	2.597332
22.733383	0.1	2.644837
22.735050	0.1	2.688885
22.736717	0.1	2.727866
22.738383	0.1	2.762973
22.740050	0.1	2.796233
22.741717	0.1	2.828717
22.743383	0.1	2.861560
22.745050	0.1	2.895951
22.746717	0.1	2.930224
22.748383	0.1	2.960324
22.750050	0.1	2.983511
22.751717	0.1	3.000379
22.753383	0.1	3.012240
22.755050	0.1	3.019631
22.756717	0.1	3.023923
22.758383	0.1	3.026843
22.760050	0.1	3.027916
22.761717	0.1	3.024519
22.763383	0.1	3.015042
22.765050	0.1	3.000260
22.766717	0.1	2.981484
22.768383	0.1	2.958834
22.770050	0.1	2.932429
22.771717	0.1	2.903164
22.773383	0.1	2.872169
22.775050	0.1	2.838791
22.776717	0.1	2.800644
22.778383	0.1	2.756536
22.780050	0.1	2.707958
22.781717	0.1	2.657354
22.783383	0.1	2.605438
22.785050	0.1	2.551913
22.786717	0.1	2.497018
22.788383	0.1	2.440870
22.790050	0.1	2.382100
22.791717	0.1	2.319455
22.793383	0.1	2.253413
22.795050	0.1	2.185583
22.796717	0.1	2.117813
22.798383	0.1	2.050758
22.800050	0.1	1.983583
22.801717	0.1	1.914680
22.803383	0.1	1.843095
22.805050	0.1	1.770675
22.806717	0.1	1.702190
22.808383	0.1	1.641691
22.810050	0.1	1.589537
22.811717	0.1	1.542926
22.813383	0.1	1.498044
22.815050	0.1	1.452684
22.816717	0.1	1.406133
22.818383	0.1	1.358390
22.820050	0.1	1.309872
22.821717	0.1	1.262069
22.823383	0.1	1.216471
22.825050	0.1	1.173198
22.826717	0.1	1.132250
22.828383	0.1	1.095176
22.830050	0.1	1.063407
22.831717	0.1	1.035631
22.833383	0.1	1.008809
22.835050	0.1	0.981987
22.836717	0.1	0.956535
22.838383	0.1	0.933468
22.840050	0.1	0.912130
22.841717	0.1	0.891686
22.843383	0.1	0.872314
22.845050	0.1	0.853777
22.846717	0.1	0.835061
22.848383	0.1	0.815511
22.850050	0.1	0.795960
22.851717	0.1	0.777721
22.853383	0.1	0.761092
22.855050	0.1	0.745177
22.856717	0.1	0.729501
22.858383	0.1	0.714839
22.860050	0.1	0.703216
22.861717	0.1	0.695646
22.863383	0.1	0.691652
22.865050	0.1	0.690401
22.866717	0.1	0.691354
22.868383	0.1	0.693321
22.870050	0.1	0.693917
22.871717	0.1	0.691295
22.873383	0.1	0.686646
22.875050	0.1	0.683188
22.876717	0.1	0.682175
22.878383	0.1	0.681937
22.880050	0.1	0.680029
22.881717	0.1	0.676155
22.883383	0.1	0.671268
22.885050	0.1	0.665486
22.886717	0.1	0.659049
22.888383	0.1	0.654459
22.890050	0.1	0.653982
22.891717	0.1	0.657082
22.893383	0.1	0.661969
22.895050	0.1	0.668109
22.896717	0.1	0.675321
22.898383	0.1	0.682294
22.900050	0.1	0.686765
22.901717	0.1	0.686705
22.903383	0.1	0.682294
22.905050	0.1	0.675082
22.906717	0.1	0.667155
22.908383	0.1	0.661194
22.910050	0.1	0.659347
22.911717	0.1	0.662088
22.913383	0.1	0.668287
22.915050	0.1	0.676751
22.916717	0.1	0.685275
22.918383	0.1	0.690043
22.920050	0.1	0.689328
22.921717	0.1	0.685811
22.923383	0.1	0.683725
22.925050	0.1	0.684023
22.926717	0.1	0.684559
22.928383	0.1	0.684023
22.930050	0.1	0.684381
22.931717	0.1	0.688374
22.933383	0.1	0.696302
22.935050	0.1	0.706554
22.936717	0.1	0.717461
22.938383	0.1	0.727117
22.940050	0.1	0.733316
22.941717	0.1	0.734866
22.943383	0.1	0.733733
22.945050	0.1	0.732720
22.946717	0.1	0.732780
22.948383	0.1	0.732422
22.950050	0.1	0.730813
22.951717	0.1	0.730276
22.953383	0.1	0.733316
22.955050	0.1	0.739515
22.956717	0.1	0.745893
22.958383	0.1	0.750661
22.960050	0.1	0.754833
22.961717	0.1	0.761032
22.963383	0.1	0.770390
22.965050	0.1	0.782132
22.966717	0.1	0.795305
22.968383	0.1	0.809312
22.970050	0.1	0.822663
22.971717	0.1	0.833511
22.973383	0.1	0.840843
22.975050	0.1	0.845134
22.976717	0.1	0.847936
22.978383	0.1	0.851333
22.980050	0.1	0.858724
22.981717	0.1	0.872672
22.983383	0.1	0.891805
22.985050	0.1	0.911474
22.986717	0.1	0.927925
22.988383	0.1	0.940561
22.990050	0.1	0.950635
22.991717	0.1	0.959218
22.993383	0.1	0.967860
22.995050	0.1	0.979304
22.996717	0.1	0.994802
22.998383	0.1	1.012087
23.000050	0.1	1.028061
23.001717	0.1	1.042843
23.003383	0.1	1.057983
23.005050	0.1	1.073301
23.006717	0.1	1.088798
23.008383	0.1	1.105607
23.010050	0.1	1.124144
23.011717	0.1	1.143098
23.013383	0.1	1.161695
23.015050	0.1	1.180947
23.016717	0.1	1.202643
23.018383	0.1	1.226842
23.020050	0.1	1.251876
23.021717	0.1	1.275480
23.023383	0.1	1.295805
23.025050	0.1	1.312912
23.026717	0.1	1.328111
23.028383	0.1	1.342297
23.030050	0.1	1.356185
23.031717	0.1	1.370549
23.033383	0.1	1.385152
23.035050	0.1	1.399040
23.036717	0.1	1.412511
23.038383	0.1	1.427114
23.040050	0.1	1.443327
23.041717	0.1	1.459539
23.043383	0.1	1.474857
23.045050	0.1	1.490176
23.046717	0.1	1.505852
23.048383	0.1	1.520574
23.050050	0.1	1.532853
23.051717	0.1	1.540899
23.053383	0.1	1.544118
23.055050	0.1	1.543701
23.056717	0.1	1.541972
23.058383	0.1	1.540363
23.060050	0.1	1.539052
23.061717	0.1	1.537025
23.063383	0.1	1.532734
23.065050	0.1	1.524627
23.066717	0.1	1.513362
23.068383	0.1	1.501918
23.070050	0.1	1.492441
23.071717	0.1	1.484394
23.073383	0.1	1.475811
23.075050	0.1	1.465201
23.076717	0.1	1.451314
23.078383	0.1	1.433730
23.080050	0.1	1.413107
23.081717	0.1	1.390457
23.083383	0.1	1.366973
23.085050	0.1	1.343131
23.086717	0.1	1.318514
23.088383	0.1	1.293123
23.090050	0.1	1.268506
23.091717	0.1	1.246631
23.093383	0.1	1.227260
23.095050	0.1	1.208484
23.096717	0.1	1.188994
23.098383	0.1	1.168966
23.100050	0.1	1.148462
23.101717	0.1	1.127064
23.103383	0.1	1.104117
23.105050	0.1	1.079321
23.106717	0.1	1.052499
23.108383	0.1	1.024127
23.110050	0.1	0.996053
23.111717	0.1	0.970423
23.113383	0.1	0.947952
23.115050	0.1	0.928104
23.116717	0.1	0.910103
23.118383	0.1	0.893295
23.120050	0.1	0.877500
23.121717	0.1	0.863075
23.123383	0.1	0.850618
23.125050	0.1	0.839889
23.126717	0.1	0.829518
23.128383	0.1	0.818193
23.130050	0.1	0.805438
23.131717	0.1	0.791669
23.133383	0.1	0.778317
23.135050	0.1	0.767589
23.136717	0.1	0.759721
23.138383	0.1	0.753284
23.140050	0.1	0.747085
23.141717	0.1	0.741839
23.143383	0.1	0.739753
23.145050	0.1	0.741601
23.146717	0.1	0.745356
23.148383	0.1	0.747979
23.150050	0.1	0.747263
23.151717	0.1	0.741959
23.153383	0.1	0.732362
23.155050	0.1	0.721514
23.156717	0.1	0.713885
23.158383	0.1	0.711560
23.160050	0.1	0.713408
23.161717	0.1	0.718057
23.163383	0.1	0.724912
23.165050	0.1	0.732720
23.166717	0.1	0.739455
23.168383	0.1	0.743687
23.170050	0.1	0.745356
23.171717	0.1	0.745893
23.173383	0.1	0.747263
23.175050	0.1	0.749767
23.176717	0.1	0.751376
23.178383	0.1	0.749230
23.180050	0.1	0.742674
23.181717	0.1	0.734091
23.183383	0.1	0.726759
23.185050	0.1	0.721932
23.186717	0.1	0.718057
23.188383	0.1	0.713706
23.190050	0.1	0.709295
23.191717	0.1	0.705898
23.193383	0.1	0.702918
23.195050	0.1	0.698686
23.196717	0.1	0.693381
23.198383	0.1	0.689268
23.200050	0.1	0.687540
23.201717	0.1	0.686705
23.203383	0.1	0.685513
23.205050	0.1	0.683606
23.206717	0.1	0.680566
23.208383	0.1	0.676334
23.210050	0.1	0.671744
23.211717	0.1	0.667036
23.213383	0.1	0.662386
23.215050	0.1	0.658453
23.216717	0.1	0.655890
23.218383	0.1	0.654280
23.220050	0.1	0.652254
23.221717	0.1	0.648737
23.223383	0.1	0.644445
23.225050	0.1	0.640750
23.226717	0.1	0.636935
23.228383	0.1	0.631392
23.230050	0.1	0.623763
23.231717	0.1	0.615418
23.233383	0.1	0.608325
23.235050	0.1	0.603914
23.236717	0.1	0.601888
23.238383	0.1	0.600398
23.240050	0.1	0.597179
23.241717	0.1	0.591874
23.243383	0.1	0.586569
23.245050	0.1	0.583112
23.246717	0.1	0.580728
23.248383	0.1	0.576913
23.250050	0.1	0.571430
23.251717	0.1	0.566781
23.253383	0.1	0.565529
23.255050	0.1	0.568390
23.256717	0.1	0.574350
23.258383	0.1	0.580668
23.260050	0.1	0.583887
23.261717	0.1	0.582039
23.263383	0.1	0.576437
23.265050	0.1	0.570357
23.266717	0.1	0.566304
23.268383	0.1	0.565708
23.270050	0.1	0.569940
23.271717	0.1	0.578165
23.273383	0.1	0.586808
23.275050	0.1	0.592589
23.276717	0.1	0.594974
23.278383	0.1	0.595152
23.280050	0.1	0.594318
23.281717	0.1	0.593066
23.283383	0.1	0.591099
23.285050	0.1	0.588179
23.286717	0.1	0.585794
23.288383	0.1	0.585556
23.290050	0.1	0.587702
23.291717	0.1	0.590920
23.293383	0.1	0.593841
23.295050	0.1	0.595868
23.296717	0.1	0.597358
23.298383	0.1	0.599384
23.300050	0.1	0.602961
23.301717	0.1	0.608385
23.303383	0.1	0.615656
23.305050	0.1	0.624299
23.306717	0.1	0.633776
23.308383	0.1	0.643432
23.310050	0.1	0.652134
23.311717	0.1	0.658512
23.313383	0.1	0.661790
23.315050	0.1	0.662446
23.316717	0.1	0.661194
23.318383	0.1	0.658512
23.320050	0.1	0.655353
23.321717	0.1	0.653684
23.323383	0.1	0.654936
23.325050	0.1	0.658333
23.326717	0.1	0.661969
23.328383	0.1	0.664532
23.330050	0.1	0.664949
23.331717	0.1	0.662506
23.333383	0.1	0.658453
23.335050	0.1	0.654638
23.336717	0.1	0.651360
23.338383	0.1	0.648499
23.340050	0.1	0.647605
23.341717	0.1	0.650168
23.343383	0.1	0.655115
23.345050	0.1	0.660181
23.346717	0.1	0.664175
23.348383	0.1	0.667393
23.350050	0.1	0.669956
23.351717	0.1	0.671089
23.353383	0.1	0.670552
23.355050	0.1	0.669062
23.356717	0.1	0.666857
23.358383	0.1	0.663579
23.360050	0.1	0.658512
23.361717	0.1	0.651360
23.363383	0.1	0.643313
23.365050	0.1	0.636339
23.366717	0.1	0.631034
23.368383	0.1	0.627458
23.370050	0.1	0.626564
23.371717	0.1	0.628173
23.373383	0.1	0.630021
23.375050	0.1	0.629962
23.376717	0.1	0.627935
23.378383	0.1	0.624955
23.380050	0.1	0.622034
23.381717	0.1	0.620127
23.383383	0.1	0.619471
23.385050	0.1	0.618935
23.386717	0.1	0.617147
23.388383	0.1	0.614107
23.390050	0.1	0.611365
23.391717	0.1	0.610054
23.393383	0.1	0.609040
23.395050	0.1	0.607073
23.396717	0.1	0.604272
23.398383	0.1	0.601113
23.400050	0.1	0.597119
23.401717	0.1	0.591219
23.403383	0.1	0.583708
23.405050	0.1	0.576556
23.406717	0.1	0.571549
23.408383	0.1	0.569522
23.410050	0.1	0.570297
23.411717	0.1	0.572681
23.413383	0.1	0.575662
23.415050	0.1	0.579953
23.416717	0.1	0.587463
23.418383	0.1	0.597775
23.420050	0.1	0.607073
23.421717	0.1	0.611663
23.423383	0.1	0.610828
23.425050	0.1	0.607312
23.426717	0.1	0.604451
23.428383	0.1	0.603080
23.430050	0.1	0.601769
23.431717	0.1	0.599504
23.433383	0.1	0.596941
23.435050	0.1	0.595093
23.436717	0.1	0.594795
23.438383	0.1	0.595808
23.440050	0.1	0.597656
23.441717	0.1	0.599980
23.443383	0.1	0.602543
23.445050	0.1	0.605166
23.446717	0.1	0.607550
23.448383	0.1	0.609994
23.450050	0.1	0.612915
23.451717	0.1	0.616133
23.453383	0.1	0.619113
23.455050	0.1	0.621736
23.456717	0.1	0.623822
23.458383	0.1	0.623345
23.460050	0.1	0.617564
23.461717	0.1	0.605941
23.463383	0.1	0.591874
23.465050	0.1	0.580072
23.466717	0.1	0.574172
23.468383	0.1	0.574827
23.470050	0.1	0.579655
23.471717	0.1	0.584483
23.473383	0.1	0.586808
23.475050	0.1	0.587702
23.476717	0.1	0.590026
23.478383	0.1	0.594556
23.480050	0.1	0.598967
23.481717	0.1	0.600338
23.483383	0.1	0.598311
23.485050	0.1	0.594556
23.486717	0.1	0.590265
23.488383	0.1	0.584722
23.490050	0.1	0.576854
23.491717	0.1	0.567198
23.493383	0.1	0.558198
23.495050	0.1	0.553072
23.496717	0.1	0.552714
23.498383	0.1	0.555038
23.500050	0.1	0.558555
23.501717	0.1	0.564158
23.503383	0.1	0.571966
23.505050	0.1	0.579894
23.506717	0.1	0.585198
23.508383	0.1	0.586867
23.510050	0.1	0.585735
23.511717	0.1	0.583768
23.513383	0.1	0.582039
23.515050	0.1	0.580728
23.516717	0.1	0.580549
23.518383	0.1	0.582874
23.520050	0.1	0.587702
23.521717	0.1	0.593066
23.523383	0.1	0.596821
23.525050	0.1	0.599086
23.526717	0.1	0.601649
23.528383	0.1	0.606537
23.530050	0.1	0.613868
23.531717	0.1	0.622094
23.533383	0.1	0.629008
23.535050	0.1	0.633836
23.536717	0.1	0.637710
23.538383	0.1	0.642836
23.540050	0.1	0.649571
23.541717	0.1	0.656366
23.543383	0.1	0.661790
23.545050	0.1	0.666022
23.546717	0.1	0.671983
23.548383	0.1	0.682950
23.550050	0.1	0.698388
23.551717	0.1	0.713766
23.553383	0.1	0.725448
23.555050	0.1	0.733972
23.556717	0.1	0.742197
23.558383	0.1	0.752211
23.560050	0.1	0.764966
23.561717	0.1	0.780702
23.563383	0.1	0.799418
23.565050	0.1	0.820100
23.566717	0.1	0.841498
23.568383	0.1	0.863135
23.570050	0.1	0.884652
23.571717	0.1	0.904858
23.573383	0.1	0.922740
23.575050	0.1	0.939667
23.576717	0.1	0.958443
23.578383	0.1	0.980735
23.580050	0.1	1.007080
23.581717	0.1	1.036823
23.583383	0.1	1.067698
23.585050	0.1	1.096785
23.586717	0.1	1.123488
23.588383	0.1	1.149952
23.590050	0.1	1.178980
23.591717	0.1	1.213133
23.593383	0.1	1.253784
23.595050	0.1	1.299739
23.596717	0.1	1.348615
23.598383	0.1	1.399458
23.600050	0.1	1.453281
23.601717	0.1	1.510441
23.603383	0.1	1.569510
23.605050	0.1	1.628101
23.606717	0.1	1.684427
23.608383	0.1	1.738906
23.610050	0.1	1.793742
23.611717	0.1	1.851142
23.613383	0.1	1.911879
23.615050	0.1	1.976371
23.616717	0.1	2.045691
23.618383	0.1	2.119720
23.620050	0.1	2.197087
23.621717	0.1	2.276778
23.623383	0.1	2.358318
23.625050	0.1	2.441943
23.626717	0.1	2.527833
23.628383	0.1	2.616286
23.630050	0.1	2.707541
23.631717	0.1	2.801955
23.633383	0.1	2.899826
23.635050	0.1	3.001392
23.636717	0.1	3.107250
23.638383	0.1	3.218055
23.640050	0.1	3.333211
23.641717	0.1	3.451944
23.643383	0.1	3.575027
23.645050	0.1	3.703356
23.646717	0.1	3.836811
23.648383	0.1	3.974021
23.650050	0.1	4.113436
23.651717	0.1	4.254043
23.653383	0.1	4.395843
23.655050	0.1	4.540324
23.656717	0.1	4.690111
23.658383	0.1	4.847586
23.660050	0.1	5.013407
23.661717	0.1	5.186260
23.663383	0.1	5.364359
23.665050	0.1	5.546272
23.666717	0.1	5.731285
23.668383	0.1	5.921185
23.670050	0.1	6.119490
23.671717	0.1	6.328762
23.673383	0.1	6.548167
23.675050	0.1	6.774724
23.676717	0.1	7.007778
23.678383	0.1	7.249654
23.680050	0.1	7.502795
23.681717	0.1	7.767559
23.683383	0.1	8.043170
23.685050	0.1	8.328617
23.686717	0.1	8.623004
23.688383	0.1	8.926094
23.690050	0.1	9.239257
23.691717	0.1	9.564639
23.693383	0.1	9.903193
23.695050	0.1	10.254741
23.696717	0.1	10.619283
23.698383	0.1	10.997654
23.700050	0.1	11.390925
23.701717	0.1	11.799217
23.703383	0.1	12.220860
23.705050	0.1	12.653828
23.706717	0.1	13.095916
23.708383	0.1	13.545633
23.710050	0.1	14.003337
23.711717	0.1	14.470757
23.713383	0.1	14.947773
23.715050	0.1	15.431465
23.716717	0.1	15.919090
23.718383	0.1	16.408504
23.720050	0.1	16.896666
23.721717	0.1	17.379464
23.723383	0.1	17.853976
23.725050	0.1	18.318535
23.726717	0.1	18.771888
23.728383	0.1	19.212962
23.730050	0.1	19.642056
23.731717	0.1	20.058693
23.733383	0.1	20.458521
23.735050	0.1	20.833672
23.736717	0.1	21.178366
23.738383	0.1	21.491171
23.740050	0.1	21.773101
23.741717	0.1	22.023739
23.743383	0.1	22.240223
23.745050	0.1	22.419931
23.746717	0.1	22.560777
23.748383	0.1	22.661091
23.750050	0.1	22.719683
23.751717	0.1	22.735478
23.753383	0.1	22.707881
23.755050	0.1	22.637786
23.756717	0.1	22.527934
23.758383	0.1	22.380175
23.760050	0.1	22.194923
23.761717	0.1	21.971346
23.763383	0.1	21.709026
23.765050	0.1	21.408678
23.766717	0.1	21.070958
23.768383	0.1	20.697535
23.770050	0.1	20.291628
23.771717	0.1	19.857110
23.773383	0.1	19.396664
23.775050	0.1	18.911899
23.776717	0.1	18.405915
23.778383	0.1	17.883421
23.780050	0.1	17.348231
23.781717	0.1	16.801954
23.783383	0.1	16.244770
23.785050	0.1	15.676619
23.786717	0.1	15.099646
23.788383	0.1	14.518619
23.790050	0.1	13.938487
23.791717	0.1	13.362289
23.793383	0.1	12.790740
23.795050	0.1	12.222887
23.796717	0.1	11.658669
23.798383	0.1	11.102021
23.800050	0.1	10.558904
23.801717	0.1	10.032774
23.803383	0.1	9.523810
23.805050	0.1	9.031356
23.806717	0.1	8.554757
23.808383	0.1	8.093715
23.810050	0.1	7.648528
23.811717	0.1	7.219732
23.813383	0.1	6.808162
23.815050	0.1	6.414831
23.816717	0.1	6.040097
23.818383	0.1	5.683184
23.820050	0.1	5.343080
23.821717	0.1	5.019248
23.823383	0.1	4.711986
23.825050	0.1	4.422665
23.826717	0.1	4.153192
23.828383	0.1	3.903806
23.830050	0.1	3.672242
23.831717	0.1	3.454924
23.833383	0.1	3.249467
23.835050	0.1	3.055573
23.836717	0.1	2.872825
23.838383	0.1	2.699733
23.840050	0.1	2.535939
23.841717	0.1	2.382636
23.843383	0.1	2.241969
23.845050	0.1	2.116084
23.846717	0.1	2.005220
23.848383	0.1	1.907468
23.850050	0.1	1.819730
23.851717	0.1	1.739800
23.853383	0.1	1.666188
23.855050	0.1	1.596928
23.856717	0.1	1.530767
23.858383	0.1	1.467884
23.860050	0.1	1.408160
23.861717	0.1	1.350761
23.863383	0.1	1.297057
23.865050	0.1	1.249373
23.866717	0.1	1.209021
23.868383	0.1	1.175523
23.870050	0.1	1.147688
23.871717	0.1	1.123428
23.873383	0.1	1.099646
23.875050	0.1	1.073897
23.876717	0.1	1.046002
23.878383	0.1	1.018703
23.880050	0.1	0.995278
23.881717	0.1	0.975907
23.883383	0.1	0.958443
23.885050	0.1	0.941217
23.886717	0.1	0.924110
23.888383	0.1	0.908732
23.890050	0.1	0.897288
23.891717	0.1	0.890434
23.893383	0.1	0.885963
23.895050	0.1	0.880718
23.896717	0.1	0.873864
23.898383	0.1	0.866652
23.900050	0.1	0.859141
23.901717	0.1	0.849545
23.903383	0.1	0.837088
23.905050	0.1	0.822783
23.906717	0.1	0.808477
23.908383	0.1	0.796139
23.910050	0.1	0.786960
23.911717	0.1	0.780642
23.913383	0.1	0.775695
23.915050	0.1	0.771046
23.916717	0.1	0.766337
23.918383	0.1	0.760138
23.920050	0.1	0.751615
23.921717	0.1	0.741780
23.923383	0.1	0.732601
23.925050	0.1	0.724971
23.926717	0.1	0.718594
23.928383	0.1	0.713229
23.930050	0.1	0.708342
23.931717	0.1	0.702500
23.933383	0.1	0.694990
23.935050	0.1	0.687540
23.936717	0.1	0.682592
23.938383	0.1	0.680447
23.940050	0.1	0.679076
23.941717	0.1	0.676394
23.943383	0.1	0.671446
23.945050	0.1	0.663340
23.946717	0.1	0.652373
23.948383	0.1	0.641167
23.950050	0.1	0.632584
23.951717	0.1	0.627399
23.953383	0.1	0.624239
23.955050	0.1	0.621438
23.956717	0.1	0.617206
23.958383	0.1	0.610590
23.960050	0.1	0.602365
23.961717	0.1	0.593960
23.963383	0.1	0.585377
23.965050	0.1	0.575721
23.966717	0.1	0.565589
23.968383	0.1	0.557303
23.970050	0.1	0.552475
23.971717	0.1	0.550389
23.973383	0.1	0.549614
23.975050	0.1	0.549912
23.976717	0.1	0.552058
23.978383	0.1	0.556171
23.980050	0.1	0.561416
23.981717	0.1	0.566602
23.983383	0.1	0.569761
23.985050	0.1	0.569224
23.986717	0.1	0.565529
23.988383	0.1	0.561953
23.990050	0.1	0.560105
23.991717	0.1	0.558496
23.993383	0.1	0.555038
23.995050	0.1	0.550270
23.996717	0.1	0.545740
23.998383	0.1	0.542223
24.000050	0.1	0.540316
24.001717	0.1	0.540555
24.003383	0.1	0.541568
24.005050	0.1	0.541449
24.006717	0.1	0.539362
24.008383	0.1	0.535131
24.010050	0.1	0.529349
24.011717	0.1	0.523925
24.013383	0.1	0.521421
24.015050	0.1	0.523090
24.016717	0.1	0.528097
24.018383	0.1	0.534415
24.020050	0.1	0.540316
24.021717	0.1	0.545263
24.023383	0.1	0.548840
24.025050	0.1	0.549972
24.026717	0.1	0.549078
24.028383	0.1	0.547767
24.030050	0.1	0.546515
24.031717	0.1	0.543535
24.033383	0.1	0.538349
24.035050	0.1	0.533104
24.036717	0.1	0.530601
24.038383	0.1	0.531554
24.040050	0.1	0.535488
24.041717	0.1	0.542522
24.043383	0.1	0.553370
24.045050	0.1	0.568569
24.046717	0.1	0.586689
24.048383	0.1	0.603855
24.050050	0.1	0.615239
24.051717	0.1	0.618935
24.053383	0.1	0.616729
24.055050	0.1	0.611782
24.056717	0.1	0.607252
24.058383	0.1	0.605762
24.060050	0.1	0.608861
24.061717	0.1	0.615478
24.063383	0.1	0.622928
24.065050	0.1	0.628769
24.066717	0.1	0.631630
24.068383	0.1	0.632346
24.070050	0.1	0.633538
24.071717	0.1	0.637770
24.073383	0.1	0.645638
24.075050	0.1	0.656009
24.076717	0.1	0.667155
24.078383	0.1	0.678122
24.080050	0.1	0.690043
24.081717	0.1	0.704408
24.083383	0.1	0.720859
24.085050	0.1	0.737429
24.086717	0.1	0.752091
24.088383	0.1	0.764012
24.090050	0.1	0.773728
24.091717	0.1	0.781894
24.093383	0.1	0.788271
24.095050	0.1	0.793576
24.096717	0.1	0.800133
24.098383	0.1	0.809252
24.100050	0.1	0.819862
24.101717	0.1	0.829995
24.103383	0.1	0.838995
24.105050	0.1	0.847399
24.106717	0.1	0.856161
24.108383	0.1	0.865161
24.110050	0.1	0.873804
24.111717	0.1	0.881970
24.113383	0.1	0.889599
24.115050	0.1	0.895858
24.116717	0.1	0.899732
24.118383	0.1	0.900865
24.120050	0.1	0.899613
24.121717	0.1	0.897229
24.123383	0.1	0.895441
24.125050	0.1	0.895262
24.126717	0.1	0.896335
24.128383	0.1	0.897229
24.130050	0.1	0.896871
24.131717	0.1	0.895441
24.133383	0.1	0.893414
24.135050	0.1	0.891864
24.136717	0.1	0.891507
24.138383	0.1	0.892162
24.140050	0.1	0.892341
24.141717	0.1	0.891030
24.143383	0.1	0.888407
24.145050	0.1	0.884950
24.146717	0.1	0.881553
24.148383	0.1	0.879169
24.150050	0.1	0.878751
24.151717	0.1	0.880122
24.153383	0.1	0.882030
24.155050	0.1	0.883222
24.156717	0.1	0.884235
24.158383	0.1	0.885427
24.160050	0.1	0.886202
24.161717	0.1	0.885606
24.163383	0.1	0.883341
24.165050	0.1	0.878990
24.166717	0.1	0.873685
24.168383	0.1	0.869930
24.170050	0.1	0.869215
24.171717	0.1	0.870884
24.173383	0.1	0.873208
24.175050	0.1	0.875592
24.176717	0.1	0.878751
24.178383	0.1	0.882745
24.180050	0.1	0.885725
24.181717	0.1	0.886619
24.183383	0.1	0.886917
24.185050	0.1	0.888467
24.186717	0.1	0.891328
24.188383	0.1	0.895023
24.190050	0.1	0.900865
24.191717	0.1	0.910282
24.193383	0.1	0.922501
24.195050	0.1	0.935018
24.196717	0.1	0.946283
24.198383	0.1	0.955820
24.200050	0.1	0.962675
24.201717	0.1	0.965834
24.203383	0.1	0.966728
24.205050	0.1	0.969589
24.206717	0.1	0.977874
24.208383	0.1	0.992119
24.210050	0.1	1.010478
24.211717	0.1	1.030445
24.213383	0.1	1.049399
24.215050	0.1	1.065254
24.216717	0.1	1.076520
24.218383	0.1	1.083493
24.220050	0.1	1.087964
24.221717	0.1	1.091957
24.223383	0.1	1.098096
24.225050	0.1	1.108587
24.226717	0.1	1.123190
24.228383	0.1	1.139760
24.230050	0.1	1.156807
24.231717	0.1	1.174271
24.233383	0.1	1.192331
24.235050	0.1	1.210928
24.236717	0.1	1.228750
24.238383	0.1	1.243949
24.240050	0.1	1.255035
24.241717	0.1	1.262605
24.243383	0.1	1.268387
24.245050	0.1	1.274407
24.246717	0.1	1.282394
24.248383	0.1	1.293123
24.250050	0.1	1.305401
24.251717	0.1	1.316786
24.253383	0.1	1.323998
24.255050	0.1	1.324952
24.256717	0.1	1.320005
24.258383	0.1	1.312614
24.260050	0.1	1.306832
24.261717	0.1	1.304448
24.263383	0.1	1.304925
24.265050	0.1	1.306713
24.266717	0.1	1.307130
24.268383	0.1	1.302898
24.270050	0.1	1.292944
24.271717	0.1	1.280427
24.273383	0.1	1.269102
24.275050	0.1	1.259089
24.276717	0.1	1.248539
24.278383	0.1	1.237392
24.280050	0.1	1.226604
24.281717	0.1	1.215398
24.283383	0.1	1.201868
24.285050	0.1	1.186311
24.286717	0.1	1.171231
24.288383	0.1	1.157880
24.290050	0.1	1.143038
24.291717	0.1	1.122594
24.293383	0.1	1.096308
24.295050	0.1	1.067877
24.296717	0.1	1.040161
24.298383	0.1	1.013219
24.300050	0.1	0.986219
24.301717	0.1	0.958800
24.303383	0.1	0.931203
24.305050	0.1	0.903547
24.306717	0.1	0.876606
24.308383	0.1	0.851572
24.310050	0.1	0.828683
24.311717	0.1	0.807345
24.313383	0.1	0.787377
24.315050	0.1	0.768721
24.316717	0.1	0.750482
24.318383	0.1	0.731766
24.320050	0.1	0.712991
24.321717	0.1	0.695705
24.323383	0.1	0.680924
24.325050	0.1	0.667989
24.326717	0.1	0.654995
24.328383	0.1	0.640690
24.330050	0.1	0.625491
24.331717	0.1	0.610769
24.333383	0.1	0.596941
24.335050	0.1	0.583410
24.336717	0.1	0.569642
24.338383	0.1	0.554979
24.340050	0.1	0.539899
24.341717	0.1	0.526488
24.343383	0.1	0.516892
24.345050	0.1	0.510931
24.346717	0.1	0.506222
24.348383	0.1	0.500441
24.350050	0.1	0.493407
24.351717	0.1	0.486851
24.353383	0.1	0.482023
24.355050	0.1	0.478625
24.356717	0.1	0.475466
24.358383	0.1	0.472188
24.360050	0.1	0.469208
24.361717	0.1	0.466287
24.363383	0.1	0.463486
24.365050	0.1	0.460863
24.366717	0.1	0.457108
24.368383	0.1	0.450552
24.370050	0.1	0.442326
24.371717	0.1	0.435829
24.373383	0.1	0.433028
24.375050	0.1	0.433087
24.376717	0.1	0.433743
24.378383	0.1	0.433743
24.380050	0.1	0.434279
24.381717	0.1	0.437200
24.383383	0.1	0.442266
24.385050	0.1	0.447273
24.386717	0.1	0.450432
24.388383	0.1	0.452399
24.390050	0.1	0.454962
24.391717	0.1	0.458658
24.393383	0.1	0.461578
24.395050	0.1	0.461042
24.396717	0.1	0.456870
24.398383	0.1	0.451684
24.400050	0.1	0.448406
24.401717	0.1	0.447512
24.403383	0.1	0.447035
24.405050	0.1	0.445843
24.406717	0.1	0.445008
24.408383	0.1	0.446618
24.410050	0.1	0.451088
24.411717	0.1	0.457406
24.413383	0.1	0.464201
24.415050	0.1	0.470519
24.416717	0.1	0.476122
24.418383	0.1	0.480533
24.420050	0.1	0.482321
24.421717	0.1	0.480235
24.423383	0.1	0.474989
24.425050	0.1	0.468612
24.426717	0.1	0.463009
24.428383	0.1	0.459552
24.430050	0.1	0.458717
24.431717	0.1	0.460029
24.433383	0.1	0.462770
24.435050	0.1	0.466526
24.436717	0.1	0.471175
24.438383	0.1	0.476420
24.440050	0.1	0.481963
24.441717	0.1	0.487149
24.443383	0.1	0.490606
24.445050	0.1	0.491083
24.446717	0.1	0.488520
24.448383	0.1	0.484467
24.450050	0.1	0.480175
24.451717	0.1	0.475943
24.453383	0.1	0.471592
24.455050	0.1	0.468135
24.456717	0.1	0.467837
24.458383	0.1	0.471652
24.460050	0.1	0.478327
24.461717	0.1	0.485301
24.463383	0.1	0.490367
24.465050	0.1	0.492454
24.466717	0.1	0.491440
24.468383	0.1	0.487745
24.470050	0.1	0.482261
24.471717	0.1	0.476480
24.473383	0.1	0.472248
24.475050	0.1	0.470996
24.476717	0.1	0.472069
24.478383	0.1	0.474334
24.480050	0.1	0.477910
24.481717	0.1	0.483334
24.483383	0.1	0.489473
24.485050	0.1	0.493646
24.486717	0.1	0.494361
24.488383	0.1	0.492752
24.490050	0.1	0.490546
24.491717	0.1	0.489354
24.493383	0.1	0.490069
24.495050	0.1	0.492215
24.496717	0.1	0.494599
24.498383	0.1	0.496149
24.500050	0.1	0.496626
24.501717	0.1	0.496030
24.503383	0.1	0.494421
24.505050	0.1	0.492692
24.506717	0.1	0.491917
24.508383	0.1	0.492334
24.510050	0.1	0.493526
24.511717	0.1	0.494838
24.513383	0.1	0.496388
24.515050	0.1	0.498891
24.516717	0.1	0.502706
24.518383	0.1	0.506699
24.520050	0.1	0.509203
24.521717	0.1	0.509560
24.523383	0.1	0.509083
24.525050	0.1	0.510275
24.526717	0.1	0.514090
24.528383	0.1	0.518501
24.530050	0.1	0.520349
24.531717	0.1	0.518918
24.533383	0.1	0.515461
24.535050	0.1	0.510752
24.536717	0.1	0.504971
24.538383	0.1	0.499547
24.540050	0.1	0.496328
24.541717	0.1	0.495672
24.543383	0.1	0.496924
24.545050	0.1	0.499487
24.546717	0.1	0.501871
24.548383	0.1	0.501454
24.550050	0.1	0.497818
24.551717	0.1	0.494003
24.553383	0.1	0.493467
24.555050	0.1	0.495613
24.556717	0.1	0.497043
24.558383	0.1	0.495732
24.560050	0.1	0.492513
24.561717	0.1	0.488997
24.563383	0.1	0.485659
24.565050	0.1	0.482976
24.566717	0.1	0.482619
24.568383	0.1	0.485301
24.570050	0.1	0.489116
24.571717	0.1	0.491142
24.573383	0.1	0.490069
24.575050	0.1	0.487149
24.576717	0.1	0.484943
24.578383	0.1	0.485301
24.580050	0.1	0.487506
24.581717	0.1	0.489116
24.583383	0.1	0.488639
24.585050	0.1	0.486910
24.586717	0.1	0.485301
24.588383	0.1	0.483573
24.590050	0.1	0.480354
24.591717	0.1	0.475943
24.593383	0.1	0.472069
24.595050	0.1	0.470459
24.596717	0.1	0.471532
24.598383	0.1	0.474334
24.600050	0.1	0.477314
24.601717	0.1	0.479102
24.603383	0.1	0.479043
24.605050	0.1	0.477612
24.606717	0.1	0.476241
24.608383	0.1	0.476122
24.610050	0.1	0.477850
24.611717	0.1	0.480831
24.613383	0.1	0.483096
24.615050	0.1	0.482142
24.616717	0.1	0.477612
24.618383	0.1	0.472128
24.620050	0.1	0.469685
24.621717	0.1	0.471830
24.623383	0.1	0.476718
24.625050	0.1	0.482202
24.626717	0.1	0.487506
24.628383	0.1	0.492096
24.630050	0.1	0.495613
24.631717	0.1	0.497878
24.633383	0.1	0.499129
24.635050	0.1	0.498533
24.636717	0.1	0.494897
24.638383	0.1	0.488758
24.640050	0.1	0.483274
24.641717	0.1	0.480711
24.643383	0.1	0.479579
24.645050	0.1	0.476241
24.646717	0.1	0.469565
24.648383	0.1	0.462174
24.650050	0.1	0.457764
24.651717	0.1	0.458658
24.653383	0.1	0.464499
24.655050	0.1	0.473559
24.656717	0.1	0.484347
24.658383	0.1	0.494361
24.660050	0.1	0.500560
24.661717	0.1	0.501990
24.663383	0.1	0.500381
24.665050	0.1	0.498414
24.666717	0.1	0.498056
24.668383	0.1	0.499666
24.670050	0.1	0.502408
24.671717	0.1	0.505626
24.673383	0.1	0.508666
24.675050	0.1	0.510156
24.676717	0.1	0.509381
24.678383	0.1	0.507355
24.680050	0.1	0.505984
24.681717	0.1	0.506282
24.683383	0.1	0.508189
24.685050	0.1	0.510514
24.686717	0.1	0.512540
24.688383	0.1	0.515103
24.690050	0.1	0.518084
24.691717	0.1	0.518978
24.693383	0.1	0.515521
24.695050	0.1	0.508487
24.696717	0.1	0.500977
24.698383	0.1	0.495732
24.700050	0.1	0.493705
24.701717	0.1	0.494599
24.703383	0.1	0.496805
24.705050	0.1	0.498056
24.706717	0.1	0.497937
24.708383	0.1	0.497341
24.710050	0.1	0.496745
24.711717	0.1	0.495434
24.713383	0.1	0.491917
24.715050	0.1	0.485718
24.716717	0.1	0.478923
24.718383	0.1	0.474691
24.720050	0.1	0.473917
24.721717	0.1	0.474632
24.723383	0.1	0.474989
24.725050	0.1	0.475109
24.726717	0.1	0.475943
24.728383	0.1	0.476658
24.730050	0.1	0.475764
24.731717	0.1	0.472248
24.733383	0.1	0.466943
24.735050	0.1	0.462651
24.736717	0.1	0.461698
24.738383	0.1	0.463128
24.740050	0.1	0.464022
24.741717	0.1	0.462770
24.743383	0.1	0.459254
24.745050	0.1	0.453711
24.746717	0.1	0.448108
24.748383	0.1	0.445306
24.750050	0.1	0.446439
24.751717	0.1	0.448942
24.753383	0.1	0.449836
24.755050	0.1	0.448525
24.756717	0.1	0.446856
24.758383	0.1	0.446498
24.760050	0.1	0.447214
24.761717	0.1	0.447989
24.763383	0.1	0.448167
24.765050	0.1	0.447154
24.766717	0.1	0.445128
24.768383	0.1	0.442207
24.770050	0.1	0.438273
24.771717	0.1	0.434935
24.773383	0.1	0.434160
24.775050	0.1	0.436246
24.776717	0.1	0.438452
24.778383	0.1	0.437498
24.780050	0.1	0.433207
24.781717	0.1	0.428557
24.783383	0.1	0.425816
24.785050	0.1	0.424922
24.786717	0.1	0.425518
24.788383	0.1	0.428081
24.790050	0.1	0.432074
24.791717	0.1	0.435770
24.793383	0.1	0.438631
24.795050	0.1	0.441313
24.796717	0.1	0.443518
24.798383	0.1	0.444531
24.800050	0.1	0.444114
24.801717	0.1	0.441670
24.803383	0.1	0.436366
24.805050	0.1	0.429451
24.806717	0.1	0.424445
24.808383	0.1	0.423968
24.810050	0.1	0.427604
24.811717	0.1	0.432551
24.813383	0.1	0.436246
24.815050	0.1	0.437915
24.816717	0.1	0.438511
24.818383	0.1	0.439048
24.820050	0.1	0.439703
24.821717	0.1	0.440419
24.823383	0.1	0.440359
24.825050	0.1	0.438273
24.826717	0.1	0.433922
24.828383	0.1	0.429511
24.830050	0.1	0.427425
24.831717	0.1	0.428796
24.833383	0.1	0.433743
24.835050	0.1	0.441551
24.836717	0.1	0.450432
24.838383	0.1	0.458062
24.840050	0.1	0.463784
24.841717	0.1	0.469029
24.843383	0.1	0.475407
24.845050	0.1	0.482917
24.846717	0.1	0.491083
24.848383	0.1	0.499725
24.850050	0.1	0.508487
24.851717	0.1	0.516951
24.853383	0.1	0.525773
24.855050	0.1	0.535846
24.856717	0.1	0.547469
24.858383	0.1	0.560463
24.860050	0.1	0.573695
24.861717	0.1	0.585854
24.863383	0.1	0.597298
24.865050	0.1	0.609279
24.866717	0.1	0.622153
24.868383	0.1	0.634670
24.870050	0.1	0.645876
24.871717	0.1	0.656366
24.873383	0.1	0.666201
24.875050	0.1	0.674188
24.876717	0.1	0.679553
24.878383	0.1	0.684381
24.880050	0.1	0.692010
24.881717	0.1	0.703931
24.883383	0.1	0.718892
24.885050	0.1	0.735283
24.886717	0.1	0.753105
24.888383	0.1	0.772893
24.890050	0.1	0.794292
24.891717	0.1	0.817061
24.893383	0.1	0.840724
24.895050	0.1	0.864446
24.896717	0.1	0.888407
24.898383	0.1	0.912905
24.900050	0.1	0.937879
24.901717	0.1	0.963092
24.903383	0.1	0.988662
24.905050	0.1	1.015127
24.906717	0.1	1.042545
24.908383	0.1	1.070201
24.910050	0.1	1.098096
24.911717	0.1	1.126707
24.913383	0.1	1.156986
24.915050	0.1	1.190007
24.916717	0.1	1.226306
24.918383	0.1	1.264930
24.920050	0.1	1.303256
24.921717	0.1	1.338422
24.923383	0.1	1.369357
24.925050	0.1	1.397908
24.926717	0.1	1.427353
24.928383	0.1	1.459599
24.930050	0.1	1.494289
24.931717	0.1	1.529574
24.933383	0.1	1.564205
24.935050	0.1	1.598120
24.936717	0.1	1.632393
24.938383	0.1	1.667857
24.940050	0.1	1.703858
24.941717	0.1	1.738787
24.943383	0.1	1.771152
24.945050	0.1	1.799286
24.946717	0.1	1.821637
24.948383	0.1	1.839519
24.950050	0.1	1.857042
24.951717	0.1	1.876831
24.953383	0.1	1.898587
24.955050	0.1	1.919866
24.956717	0.1	1.937807
24.958383	0.1	1.950801
24.960050	0.1	1.959086
24.961717	0.1	1.964271
24.963383	0.1	1.968265
24.965050	0.1	1.971603
24.966717	0.1	1.972318
24.968383	0.1	1.968026
24.970050	0.1	1.958549
24.971717	0.1	1.945734
24.973383	0.1	1.931965
24.975050	0.1	1.918376
24.976717	0.1	1.903832
24.978383	0.1	1.886666
24.980050	0.1	1.866579
24.981717	0.1	1.844227
24.983383	0.1	1.819253
24.985050	0.1	1.790881
24.986717	0.1	1.760185
24.988383	0.1	1.730204
24.990050	0.1	1.703024
24.991717	0.1	1.678228
24.993383	0.1	1.654029
24.995050	0.1	1.628995
24.996717	0.1	1.601875
24.998383	0.1	1.571238
25.000050	0.1	1.536191
25.001717	0.1	1.496971
25.003383	0.1	1.454473
25.005050	0.1	1.410723
25.006717	0.1	1.367986
25.008383	0.1	1.327336
25.010050	0.1	1.287997
25.011717	0.1	1.249135
25.013383	0.1	1.210272
25.015050	0.1	1.171291
25.016717	0.1	1.133323
25.018383	0.1	1.098335
25.020050	0.1	1.067162
25.021717	0.1	1.038790
25.023383	0.1	1.011550
25.025050	0.1	0.984311
25.026717	0.1	0.957310
25.028383	0.1	0.930369
25.030050	0.1	0.902116
25.031717	0.1	0.871182
25.033383	0.1	0.838816
25.035050	0.1	0.807643
25.036717	0.1	0.779688
25.038383	0.1	0.755847
25.040050	0.1	0.736713
25.041717	0.1	0.722528
25.043383	0.1	0.711381
25.045050	0.1	0.699341
25.046717	0.1	0.683785
25.048383	0.1	0.665069
25.050050	0.1	0.645042
25.051717	0.1	0.625610
25.053383	0.1	0.608265
25.055050	0.1	0.595093
25.056717	0.1	0.586510
25.058383	0.1	0.581026
25.060050	0.1	0.576019
25.061717	0.1	0.569403
25.063383	0.1	0.560641
25.065050	0.1	0.550628
25.066717	0.1	0.541031
25.068383	0.1	0.532806
25.070050	0.1	0.525475
25.071717	0.1	0.517905
25.073383	0.1	0.509858
25.075050	0.1	0.502646
25.076717	0.1	0.498593
25.078383	0.1	0.498414
25.080050	0.1	0.500321
25.081717	0.1	0.502169
25.083383	0.1	0.501752
25.085050	0.1	0.497758
25.086717	0.1	0.490546
25.088383	0.1	0.481665
25.090050	0.1	0.472128
25.091717	0.1	0.462770
25.093383	0.1	0.454843
25.095050	0.1	0.449955
25.096717	0.1	0.449002
25.098383	0.1	0.451267
25.100050	0.1	0.455022
25.101717	0.1	0.459194
25.103383	0.1	0.463426
25.105050	0.1	0.466764
25.106717	0.1	0.467360
25.108383	0.1	0.464320
25.110050	0.1	0.458896
25.111717	0.1	0.452399
25.113383	0.1	0.445724
25.115050	0.1	0.439048
25.116717	0.1	0.432670
25.118383	0.1	0.427485
25.120050	0.1	0.424266
25.121717	0.1	0.422835
25.123383	0.1	0.422835
25.125050	0.1	0.424564
25.126717	0.1	0.428081
25.128383	0.1	0.432670
25.130050	0.1	0.437915
25.131717	0.1	0.444114
25.133383	0.1	0.451028
25.135050	0.1	0.456810
25.136717	0.1	0.459552
25.138383	0.1	0.459850
25.140050	0.1	0.460327
25.141717	0.1	0.461876
25.143383	0.1	0.463009
25.145050	0.1	0.462472
25.146717	0.1	0.460207
25.148383	0.1	0.456750
25.150050	0.1	0.453055
25.151717	0.1	0.450850
25.153383	0.1	0.451803
25.155050	0.1	0.455558
25.156717	0.1	0.459909
25.158383	0.1	0.461996
25.160050	0.1	0.460327
25.161717	0.1	0.455797
25.163383	0.1	0.450492
25.165050	0.1	0.445128
25.166717	0.1	0.439882
25.168383	0.1	0.436425
25.170050	0.1	0.437021
25.171717	0.1	0.440836
25.173383	0.1	0.445545
25.175050	0.1	0.451207
25.176717	0.1	0.459075
25.178383	0.1	0.467777
25.180050	0.1	0.474215
25.181717	0.1	0.476480
25.183383	0.1	0.475228
25.185050	0.1	0.472963
25.186717	0.1	0.472546
25.188383	0.1	0.474989
25.190050	0.1	0.479221
25.191717	0.1	0.483453
25.193383	0.1	0.486851
25.195050	0.1	0.488818
25.196717	0.1	0.488460
25.198383	0.1	0.485897
25.200050	0.1	0.483453
25.201717	0.1	0.483155
25.203383	0.1	0.485063
25.205050	0.1	0.488520
25.206717	0.1	0.493526
25.208383	0.1	0.500202
25.210050	0.1	0.508070
25.211717	0.1	0.515342
25.213383	0.1	0.520468
25.215050	0.1	0.523090
25.216717	0.1	0.523746
25.218383	0.1	0.523925
25.220050	0.1	0.525951
25.221717	0.1	0.531733
25.223383	0.1	0.541866
25.225050	0.1	0.553608
25.226717	0.1	0.561953
25.228383	0.1	0.563562
25.230050	0.1	0.560224
25.231717	0.1	0.558198
25.233383	0.1	0.562906
25.235050	0.1	0.573456
25.236717	0.1	0.584602
25.238383	0.1	0.593007
25.240050	0.1	0.599384
25.241717	0.1	0.605106
25.243383	0.1	0.610352
25.245050	0.1	0.614941
25.246717	0.1	0.620008
25.248383	0.1	0.626743
25.250050	0.1	0.635684
25.251717	0.1	0.646353
25.253383	0.1	0.657976
25.255050	0.1	0.670433
25.256717	0.1	0.684202
25.258383	0.1	0.698865
25.260050	0.1	0.713646
25.261717	0.1	0.727952
25.263383	0.1	0.741422
25.265050	0.1	0.753760
25.266717	0.1	0.764430
25.268383	0.1	0.773251
25.270050	0.1	0.782549
25.271717	0.1	0.796020
25.273383	0.1	0.814438
25.275050	0.1	0.834703
25.276717	0.1	0.854075
25.278383	0.1	0.873506
25.280050	0.1	0.894964
25.281717	0.1	0.918150
25.283383	0.1	0.940740
25.285050	0.1	0.960887
25.286717	0.1	0.978649
25.288383	0.1	0.995457
25.290050	0.1	1.013100
25.291717	0.1	1.032531
25.293383	0.1	1.053989
25.295050	0.1	1.077771
25.296717	0.1	1.104534
25.298383	0.1	1.133680
25.300050	0.1	1.162887
25.301717	0.1	1.189828
25.303383	0.1	1.213551
25.305050	0.1	1.234055
25.306717	0.1	1.251340
25.308383	0.1	1.266599
25.310050	0.1	1.282811
25.311717	0.1	1.302898
25.313383	0.1	1.328111
25.315050	0.1	1.357436
25.316717	0.1	1.388848
25.318383	0.1	1.419306
25.320050	0.1	1.446545
25.321717	0.1	1.470924
25.323383	0.1	1.495361
25.325050	0.1	1.523137
25.326717	0.1	1.555503
25.328383	0.1	1.591146
25.330050	0.1	1.627684
25.331717	0.1	1.662374
25.333383	0.1	1.694620
25.335050	0.1	1.727462
25.336717	0.1	1.764655
25.338383	0.1	1.806915
25.340050	0.1	1.851738
25.341717	0.1	1.895905
25.343383	0.1	1.937509
25.345050	0.1	1.976431
25.346717	0.1	2.014518
25.348383	0.1	2.054751
25.350050	0.1	2.098620
25.351717	0.1	2.144873
25.353383	0.1	2.191901
25.355050	0.1	2.240777
25.356717	0.1	2.293408
25.358383	0.1	2.348125
25.360050	0.1	2.400518
25.361717	0.1	2.447903
25.363383	0.1	2.491117
25.365050	0.1	2.532363
25.366717	0.1	2.573013
25.368383	0.1	2.613247
25.370050	0.1	2.652764
25.371717	0.1	2.690911
25.373383	0.1	2.727628
25.375050	0.1	2.763271
25.376717	0.1	2.796173
25.378383	0.1	2.823472
25.380050	0.1	2.844334
25.381717	0.1	2.861023
25.383383	0.1	2.876103
25.385050	0.1	2.889753
25.386717	0.1	2.900183
25.388383	0.1	2.906263
25.390050	0.1	2.907813
25.391717	0.1	2.904296
25.393383	0.1	2.895236
25.395050	0.1	2.880097
25.396717	0.1	2.859235
25.398383	0.1	2.834737
25.400050	0.1	2.808869
25.401717	0.1	2.782345
25.403383	0.1	2.754271
25.405050	0.1	2.722800
25.406717	0.1	2.685845
25.408383	0.1	2.643466
25.410050	0.1	2.597511
25.411717	0.1	2.549946
25.413383	0.1	2.502024
25.415050	0.1	2.454519
25.416717	0.1	2.407849
25.418383	0.1	2.360881
25.420050	0.1	2.311170
25.421717	0.1	2.257347
25.423383	0.1	2.200067
25.425050	0.1	2.140820
25.426717	0.1	2.080441
25.428383	0.1	2.020121
25.430050	0.1	1.962006
25.431717	0.1	1.907826
25.433383	0.1	1.858115
25.435050	0.1	1.812756
25.436717	0.1	1.771212
25.438383	0.1	1.731515
25.440050	0.1	1.690865
25.441717	0.1	1.647115
25.443383	0.1	1.600027
25.445050	0.1	1.550734
25.446717	0.1	1.501739
25.448383	0.1	1.456618
25.450050	0.1	1.417756
25.451717	0.1	1.384378
25.453383	0.1	1.353264
25.455050	0.1	1.321495
25.456717	0.1	1.288831
25.458383	0.1	1.257241
25.460050	0.1	1.227617
25.461717	0.1	1.199484
25.463383	0.1	1.172245
25.465050	0.1	1.146734
25.466717	0.1	1.123488
25.468383	0.1	1.102030
25.470050	0.1	1.080930
25.471717	0.1	1.058996
25.473383	0.1	1.035810
25.475050	0.1	1.011550
25.476717	0.1	0.987172
25.478383	0.1	0.963450
25.480050	0.1	0.941217
25.481717	0.1	0.921190
25.483383	0.1	0.903845
25.485050	0.1	0.889003
25.486717	0.1	0.875950
25.488383	0.1	0.863910
25.490050	0.1	0.852585
25.491717	0.1	0.841916
25.493383	0.1	0.831962
25.495050	0.1	0.821888
25.496717	0.1	0.810504
25.498383	0.1	0.798821
25.500050	0.1	0.789642
25.501717	0.1	0.784218
25.503383	0.1	0.781298
25.505050	0.1	0.778675
25.506717	0.1	0.774324
25.508383	0.1	0.767112
25.510050	0.1	0.757396
25.511717	0.1	0.746906
25.513383	0.1	0.737608
25.515050	0.1	0.730515
25.516717	0.1	0.725985
25.518383	0.1	0.723541
25.520050	0.1	0.721455
25.521717	0.1	0.717580
25.523383	0.1	0.711739
25.525050	0.1	0.705600
25.526717	0.1	0.701308
25.528383	0.1	0.699639
25.530050	0.1	0.700653
25.531717	0.1	0.703991
25.533383	0.1	0.708759
25.535050	0.1	0.712812
25.536717	0.1	0.714064
25.538383	0.1	0.712574
25.540050	0.1	0.711024
25.541717	0.1	0.711560
25.543383	0.1	0.714004
25.545050	0.1	0.716806
25.546717	0.1	0.718415
25.548383	0.1	0.718117
25.550050	0.1	0.716984
25.551717	0.1	0.717461
25.553383	0.1	0.720739
25.555050	0.1	0.724733
25.556717	0.1	0.726402
25.558383	0.1	0.724733
25.560050	0.1	0.720680
25.561717	0.1	0.714958
25.563383	0.1	0.707507
25.565050	0.1	0.699878
25.566717	0.1	0.694871
25.568383	0.1	0.694037
25.570050	0.1	0.696480
25.571717	0.1	0.699937
25.573383	0.1	0.702202
25.575050	0.1	0.701487
25.576717	0.1	0.696659
25.578383	0.1	0.687838
25.580050	0.1	0.676155
25.581717	0.1	0.663161
25.583383	0.1	0.649810
25.585050	0.1	0.636995
25.586717	0.1	0.625312
25.588383	0.1	0.614941
25.590050	0.1	0.605762
25.591717	0.1	0.597835
25.593383	0.1	0.590563
25.595050	0.1	0.582516
25.596717	0.1	0.572920
25.598383	0.1	0.563383
25.600050	0.1	0.555217
25.601717	0.1	0.547469
25.603383	0.1	0.538349
25.605050	0.1	0.527799
25.606717	0.1	0.516832
25.608383	0.1	0.506640
25.610050	0.1	0.498533
25.611717	0.1	0.493467
25.613383	0.1	0.490308
25.615050	0.1	0.486791
25.616717	0.1	0.481367
25.618383	0.1	0.473917
25.620050	0.1	0.464499
25.621717	0.1	0.454247
25.623383	0.1	0.445247
25.625050	0.1	0.438631
25.626717	0.1	0.434399
25.628383	0.1	0.432313
25.630050	0.1	0.432014
25.631717	0.1	0.432491
25.633383	0.1	0.432611
25.635050	0.1	0.432611
25.636717	0.1	0.432491
25.638383	0.1	0.430942
25.640050	0.1	0.426769
25.641717	0.1	0.420868
25.643383	0.1	0.415146
25.645050	0.1	0.410736
25.646717	0.1	0.407457
25.648383	0.1	0.403941
25.650050	0.1	0.399113
25.651717	0.1	0.393152
25.653383	0.1	0.388384
25.655050	0.1	0.386536
25.656717	0.1	0.387549
25.658383	0.1	0.389934
25.660050	0.1	0.392377
25.661717	0.1	0.394285
25.663383	0.1	0.394702
25.665050	0.1	0.392139
25.666717	0.1	0.386655
25.668383	0.1	0.380337
25.670050	0.1	0.375271
25.671717	0.1	0.372410
25.673383	0.1	0.371993
25.675050	0.1	0.373602
25.676717	0.1	0.375688
25.678383	0.1	0.377238
25.680050	0.1	0.377893
25.681717	0.1	0.377536
25.683383	0.1	0.376582
25.685050	0.1	0.375986
25.686717	0.1	0.375509
25.688383	0.1	0.374138
25.690050	0.1	0.372052
25.691717	0.1	0.370026
25.693383	0.1	0.368714
25.695050	0.1	0.367939
25.696717	0.1	0.366986
25.698383	0.1	0.365973
25.700050	0.1	0.365317
25.701717	0.1	0.365436
25.703383	0.1	0.367045
25.705050	0.1	0.370622
25.706717	0.1	0.375330
25.708383	0.1	0.379443
25.710050	0.1	0.382781
25.711717	0.1	0.386417
25.713383	0.1	0.390232
25.715050	0.1	0.393033
25.716717	0.1	0.393331
25.718383	0.1	0.390470
25.720050	0.1	0.385642
25.721717	0.1	0.380754
25.723383	0.1	0.377417
25.725050	0.1	0.376403
25.726717	0.1	0.377774
25.728383	0.1	0.380635
25.730050	0.1	0.383496
25.731717	0.1	0.385046
25.733383	0.1	0.384510
25.735050	0.1	0.382245
25.736717	0.1	0.379920
25.738383	0.1	0.379741
25.740050	0.1	0.382185
25.741717	0.1	0.385284
25.743383	0.1	0.386775
25.745050	0.1	0.386894
25.746717	0.1	0.386953
25.748383	0.1	0.387371
25.750050	0.1	0.388563
25.751717	0.1	0.391066
25.753383	0.1	0.394404
25.755050	0.1	0.397265
25.756717	0.1	0.399113
25.758383	0.1	0.400960
25.760050	0.1	0.403047
25.761717	0.1	0.404239
25.763383	0.1	0.402808
25.765050	0.1	0.397086
25.766717	0.1	0.386894
25.768383	0.1	0.374496
25.770050	0.1	0.363529
25.771717	0.1	0.355482
25.773383	0.1	0.349224
25.775050	0.1	0.343144
25.776717	0.1	0.336826
25.778383	0.1	0.330210
25.780050	0.1	0.324428
25.781717	0.1	0.321805
25.783383	0.1	0.323832
25.785050	0.1	0.329793
25.786717	0.1	0.337601
25.788383	0.1	0.345469
25.790050	0.1	0.351846
25.791717	0.1	0.355661
25.793383	0.1	0.357568
25.795050	0.1	0.359774
25.796717	0.1	0.363112
25.798383	0.1	0.364959
25.800050	0.1	0.362456
25.801717	0.1	0.355542
25.803383	0.1	0.347376
25.805050	0.1	0.340998
25.806717	0.1	0.337660
25.808383	0.1	0.336289
25.810050	0.1	0.334561
25.811717	0.1	0.331104
25.813383	0.1	0.326216
25.815050	0.1	0.321031
25.816717	0.1	0.315487
25.818383	0.1	0.309944
25.820050	0.1	0.304759
25.821717	0.1	0.300109
25.823383	0.1	0.296056
25.825050	0.1	0.294268
25.826717	0.1	0.296772
25.828383	0.1	0.303388
25.830050	0.1	0.311077
25.831717	0.1	0.317276
25.833383	0.1	0.321805
25.835050	0.1	0.325501
25.836717	0.1	0.328422
25.838383	0.1	0.329256
25.840050	0.1	0.327647
25.841717	0.1	0.325739
25.843383	0.1	0.326395
25.845050	0.1	0.329852
25.846717	0.1	0.333369
25.848383	0.1	0.333607
25.850050	0.1	0.330210
25.851717	0.1	0.324965
25.853383	0.1	0.319600
25.855050	0.1	0.314534
25.856717	0.1	0.309229
25.858383	0.1	0.303507
25.860050	0.1	0.298262
25.861717	0.1	0.295162
25.863383	0.1	0.294566
25.865050	0.1	0.295699
25.866717	0.1	0.298142
25.868383	0.1	0.302255
25.870050	0.1	0.307024
25.871717	0.1	0.311255
25.873383	0.1	0.314534
25.875050	0.1	0.317276
25.876717	0.1	0.319600
25.878383	0.1	0.321865
25.880050	0.1	0.324667
25.881717	0.1	0.327408
25.883383	0.1	0.328124
25.885050	0.1	0.325322
25.886717	0.1	0.319541
25.888383	0.1	0.312686
25.890050	0.1	0.306785
25.891717	0.1	0.303507
25.893383	0.1	0.304520
25.895050	0.1	0.309706
25.896717	0.1	0.315964
25.898383	0.1	0.318706
25.900050	0.1	0.315726
25.901717	0.1	0.309050
25.903383	0.1	0.302494
25.905050	0.1	0.298560
25.906717	0.1	0.297785
25.908383	0.1	0.298917
25.910050	0.1	0.299990
25.911717	0.1	0.299871
25.913383	0.1	0.299215
25.915050	0.1	0.299156
25.916717	0.1	0.300348
25.918383	0.1	0.302553
25.920050	0.1	0.305057
25.921717	0.1	0.307262
25.923383	0.1	0.308633
25.925050	0.1	0.309348
25.926717	0.1	0.309765
25.928383	0.1	0.309885
25.930050	0.1	0.309885
25.931717	0.1	0.310540
25.933383	0.1	0.311673
25.935050	0.1	0.311673
25.936717	0.1	0.308573
25.938383	0.1	0.302553
25.940050	0.1	0.296235
25.941717	0.1	0.293076
25.943383	0.1	0.294805
25.945050	0.1	0.300705
25.946717	0.1	0.308037
25.948383	0.1	0.313520
25.950050	0.1	0.315070
25.951717	0.1	0.311911
25.953383	0.1	0.305712
25.955050	0.1	0.299454
25.956717	0.1	0.295758
25.958383	0.1	0.295639
25.960050	0.1	0.298798
25.961717	0.1	0.303507
25.963383	0.1	0.307500
25.965050	0.1	0.308990
25.966717	0.1	0.309229
25.968383	0.1	0.311732
25.970050	0.1	0.318468
25.971717	0.1	0.327528
25.973383	0.1	0.335872
25.975050	0.1	0.342011
25.976717	0.1	0.344813
25.978383	0.1	0.343025
25.980050	0.1	0.336349
25.981717	0.1	0.326931
25.983383	0.1	0.317752
25.985050	0.1	0.311017
25.986717	0.1	0.307441
25.988383	0.1	0.307024
25.990050	0.1	0.310123
25.991717	0.1	0.316441
25.993383	0.1	0.324309
25.995050	0.1	0.330865
25.996717	0.1	0.333011
25.998383	0.1	0.328720
26.000050	0.1	0.319541
26.001717	0.1	0.309885
26.003383	0.1	0.303447
26.005050	0.1	0.301242
26.006717	0.1	0.302136
26.008383	0.1	0.305057
26.010050	0.1	0.309646
26.011717	0.1	0.314295
26.013383	0.1	0.316203
26.015050	0.1	0.314653
26.016717	0.1	0.311971
26.018383	0.1	0.310421
26.020050	0.1	0.311136
26.021717	0.1	0.314176
26.023383	0.1	0.318646
26.025050	0.1	0.322282
26.026717	0.1	0.323474
26.028383	0.1	0.321984
26.030050	0.1	0.318468
26.031717	0.1	0.313699
26.033383	0.1	0.309289
26.035050	0.1	0.306726
26.036717	0.1	0.306070
26.038383	0.1	0.306487
26.040050	0.1	0.307620
26.041717	0.1	0.310063
26.043383	0.1	0.314474
26.045050	0.1	0.319839
26.046717	0.1	0.323355
26.048383	0.1	0.323653
26.050050	0.1	0.321031
26.051717	0.1	0.316858
26.053383	0.1	0.312865
26.055050	0.1	0.311136
26.056717	0.1	0.312328
26.058383	0.1	0.315309
26.060050	0.1	0.317931
26.061717	0.1	0.319183
26.063383	0.1	0.319719
26.065050	0.1	0.320077
26.066717	0.1	0.318706
26.068383	0.1	0.315011
26.070050	0.1	0.311553
26.071717	0.1	0.311255
26.073383	0.1	0.314593
26.075050	0.1	0.320077
26.076717	0.1	0.325203
26.078383	0.1	0.328004
26.080050	0.1	0.327587
26.081717	0.1	0.325263
26.083383	0.1	0.323713
26.085050	0.1	0.325143
26.086717	0.1	0.329852
26.088383	0.1	0.336587
26.090050	0.1	0.344038
26.091717	0.1	0.351071
26.093383	0.1	0.356555
26.095050	0.1	0.359893
26.096717	0.1	0.361681
26.098383	0.1	0.363231
26.100050	0.1	0.365376
26.101717	0.1	0.369191
26.103383	0.1	0.374496
26.105050	0.1	0.379086
26.106717	0.1	0.380099
26.108383	0.1	0.377417
26.110050	0.1	0.373602
26.111717	0.1	0.371218
26.113383	0.1	0.371814
26.115050	0.1	0.375271
26.116717	0.1	0.380099
26.118383	0.1	0.384212
26.120050	0.1	0.386357
26.121717	0.1	0.387609
26.123383	0.1	0.389636
26.125050	0.1	0.392497
26.126717	0.1	0.395358
26.128383	0.1	0.397742
26.130050	0.1	0.399053
26.131717	0.1	0.399411
26.133383	0.1	0.401676
26.135050	0.1	0.408828
26.136717	0.1	0.420153
26.138383	0.1	0.431836
26.140050	0.1	0.440419
26.141717	0.1	0.444651
26.143383	0.1	0.446260
26.145050	0.1	0.448525
26.146717	0.1	0.453711
26.148383	0.1	0.461936
26.150050	0.1	0.472069
26.151717	0.1	0.481486
26.153383	0.1	0.486672
26.155050	0.1	0.487566
26.156717	0.1	0.487924
26.158383	0.1	0.491679
26.160050	0.1	0.499845
26.161717	0.1	0.511229
26.163383	0.1	0.523806
26.165050	0.1	0.535786
26.166717	0.1	0.545919
26.168383	0.1	0.554621
26.170050	0.1	0.563502
26.171717	0.1	0.573754
26.173383	0.1	0.585377
26.175050	0.1	0.598431
26.176717	0.1	0.612855
26.178383	0.1	0.627518
26.180050	0.1	0.641108
26.181717	0.1	0.652671
26.183383	0.1	0.662029
26.185050	0.1	0.670850
26.186717	0.1	0.682056
26.188383	0.1	0.697553
26.190050	0.1	0.715733
26.191717	0.1	0.734150
26.193383	0.1	0.751376
26.195050	0.1	0.766993
26.196717	0.1	0.780225
26.198383	0.1	0.790775
26.200050	0.1	0.800252
26.201717	0.1	0.812054
26.203383	0.1	0.829756
26.205050	0.1	0.854254
26.206717	0.1	0.883520
26.208383	0.1	0.915587
26.210050	0.1	0.950217
26.211717	0.1	0.986993
26.213383	0.1	1.024067
26.215050	0.1	1.059830
26.216717	0.1	1.094043
26.218383	0.1	1.126826
26.220050	0.1	1.157641
26.221717	0.1	1.187146
26.223383	0.1	1.216650
26.225050	0.1	1.247287
26.226717	0.1	1.279175
26.228383	0.1	1.312852
26.230050	0.1	1.349211
26.231717	0.1	1.388490
26.233383	0.1	1.430094
26.235050	0.1	1.473248
26.236717	0.1	1.517356
26.238383	0.1	1.560807
26.240050	0.1	1.600981
26.241717	0.1	1.636386
26.243383	0.1	1.667023
26.245050	0.1	1.693785
26.246717	0.1	1.718283
26.248383	0.1	1.742840
26.250050	0.1	1.769006
26.251717	0.1	1.795948
26.253383	0.1	1.822412
26.255050	0.1	1.848638
26.256717	0.1	1.874030
26.258383	0.1	1.897037
26.260050	0.1	1.917422
26.261717	0.1	1.934588
26.263383	0.1	1.945734
26.265050	0.1	1.948357
26.266717	0.1	1.944184
26.268383	0.1	1.937509
26.270050	0.1	1.930773
26.271717	0.1	1.923442
26.273383	0.1	1.913965
26.275050	0.1	1.901269
26.276717	0.1	1.885474
26.278383	0.1	1.867294
26.280050	0.1	1.847625
26.281717	0.1	1.826882
26.283383	0.1	1.804829
26.285050	0.1	1.780629
26.286717	0.1	1.753628
26.288383	0.1	1.723051
26.290050	0.1	1.688779
26.291717	0.1	1.652181
26.293383	0.1	1.614452
26.295050	0.1	1.575530
26.296717	0.1	1.535595
26.298383	0.1	1.495421
26.300050	0.1	1.454711
26.301717	0.1	1.413107
26.303383	0.1	1.370609
26.305050	0.1	1.327574
26.306717	0.1	1.284540
26.308383	0.1	1.242340
26.310050	0.1	1.202107
26.311717	0.1	1.164675
26.313383	0.1	1.130104
26.315050	0.1	1.097918
26.316717	0.1	1.066148
26.318383	0.1	1.030803
26.320050	0.1	0.990331
26.321717	0.1	0.948429
26.323383	0.1	0.910699
26.325050	0.1	0.879884
26.326717	0.1	0.855327
26.328383	0.1	0.833988
26.330050	0.1	0.812590
26.331717	0.1	0.788510
26.333383	0.1	0.761211
26.335050	0.1	0.731766
26.336717	0.1	0.701666
26.338383	0.1	0.672400
26.340050	0.1	0.645161
26.341717	0.1	0.620127
26.343383	0.1	0.597537
26.345050	0.1	0.577211
26.346717	0.1	0.557542
26.348383	0.1	0.537157
26.350050	0.1	0.516355
26.351717	0.1	0.497222
26.353383	0.1	0.481546
26.355050	0.1	0.470221
26.356717	0.1	0.462472
26.358383	0.1	0.456095
26.360050	0.1	0.448227
26.361717	0.1	0.437677
26.363383	0.1	0.426292
26.365050	0.1	0.416577
26.366717	0.1	0.408769
26.368383	0.1	0.402391
26.370050	0.1	0.397325
26.371717	0.1	0.393510
26.373383	0.1	0.390232
26.375050	0.1	0.386357
26.376717	0.1	0.380397
26.378383	0.1	0.371695
26.380050	0.1	0.361800
26.381717	0.1	0.353277
26.383383	0.1	0.347853
26.385050	0.1	0.345469
26.386717	0.1	0.345409
26.388383	0.1	0.346601
26.390050	0.1	0.347734
26.391717	0.1	0.348270
26.393383	0.1	0.347734
26.395050	0.1	0.345111
26.396717	0.1	0.339627
26.398383	0.1	0.331759
26.400050	0.1	0.324130
26.401717	0.1	0.319660
26.403383	0.1	0.319481
26.405050	0.1	0.322044
26.406717	0.1	0.324190
26.408383	0.1	0.323832
26.410050	0.1	0.321448
26.411717	0.1	0.319302
26.413383	0.1	0.318766
26.415050	0.1	0.319719
26.416717	0.1	0.320554
26.418383	0.1	0.318408
26.420050	0.1	0.312328
26.421717	0.1	0.304878
26.423383	0.1	0.299990
26.425050	0.1	0.299275
26.426717	0.1	0.302553
26.428383	0.1	0.308812
26.430050	0.1	0.316083
26.431717	0.1	0.321865
26.433383	0.1	0.324428
26.435050	0.1	0.323474
26.436717	0.1	0.319719
26.438383	0.1	0.314236
26.440050	0.1	0.308275
26.441717	0.1	0.302732
26.443383	0.1	0.298977
26.445050	0.1	0.298619
26.446717	0.1	0.302792
26.448383	0.1	0.310481
26.450050	0.1	0.318587
26.451717	0.1	0.323594
26.453383	0.1	0.324011
26.455050	0.1	0.320733
26.456717	0.1	0.316024
26.458383	0.1	0.312328
26.460050	0.1	0.311494
26.461717	0.1	0.313103
26.463383	0.1	0.315070
26.465050	0.1	0.315487
26.466717	0.1	0.314593
26.468383	0.1	0.313342
26.470050	0.1	0.311196
26.471717	0.1	0.307620
26.473383	0.1	0.304520
26.475050	0.1	0.305295
26.476717	0.1	0.310361
26.478383	0.1	0.317156
26.480050	0.1	0.323176
26.481717	0.1	0.327468
26.483383	0.1	0.329971
26.485050	0.1	0.331342
26.486717	0.1	0.332117
26.488383	0.1	0.331998
26.490050	0.1	0.329793
26.491717	0.1	0.324786
26.493383	0.1	0.318110
26.495050	0.1	0.312626
26.496717	0.1	0.310540
26.498383	0.1	0.311255
26.500050	0.1	0.312507
26.501717	0.1	0.312448
26.503383	0.1	0.310957
26.505050	0.1	0.308692
26.506717	0.1	0.307202
26.508383	0.1	0.308216
26.510050	0.1	0.311494
26.511717	0.1	0.315189
26.513383	0.1	0.318110
26.515050	0.1	0.319958
26.516717	0.1	0.320017
26.518383	0.1	0.317276
26.520050	0.1	0.311852
26.521717	0.1	0.304878
26.523383	0.1	0.298262
26.525050	0.1	0.294089
26.526717	0.1	0.293493
26.528383	0.1	0.295043
26.530050	0.1	0.296772
26.531717	0.1	0.298381
26.533383	0.1	0.300348
26.535050	0.1	0.302315
26.536717	0.1	0.302672
26.538383	0.1	0.300527
26.540050	0.1	0.297368
26.541717	0.1	0.295520
26.543383	0.1	0.296474
26.545050	0.1	0.300586
26.546717	0.1	0.306547
26.548383	0.1	0.311613
26.550050	0.1	0.313580
26.551717	0.1	0.312150
26.553383	0.1	0.307620
26.555050	0.1	0.300884
26.556717	0.1	0.293851
26.558383	0.1	0.288308
26.560050	0.1	0.284851
26.561717	0.1	0.283599
26.563383	0.1	0.284135
26.565050	0.1	0.284791
26.566717	0.1	0.283599
26.568383	0.1	0.280142
26.570050	0.1	0.276506
26.571717	0.1	0.275254
26.573383	0.1	0.276983
26.575050	0.1	0.279665
26.576717	0.1	0.280261
26.578383	0.1	0.277519
26.580050	0.1	0.272036
26.581717	0.1	0.265002
26.583383	0.1	0.257313
26.585050	0.1	0.249922
26.586717	0.1	0.244260
26.588383	0.1	0.241458
26.590050	0.1	0.242651
26.591717	0.1	0.247836
26.593383	0.1	0.255764
26.595050	0.1	0.264883
26.596717	0.1	0.273824
26.598383	0.1	0.281692
26.600050	0.1	0.287652
26.601717	0.1	0.290155
26.603383	0.1	0.288725
26.605050	0.1	0.285745
26.606717	0.1	0.283957
26.608383	0.1	0.283897
26.610050	0.1	0.284851
26.611717	0.1	0.285745
26.613383	0.1	0.285864
26.615050	0.1	0.285268
26.616717	0.1	0.284791
26.618383	0.1	0.285149
26.620050	0.1	0.285983
26.621717	0.1	0.286639
26.623383	0.1	0.287831
26.625050	0.1	0.290215
26.626717	0.1	0.293136
26.628383	0.1	0.294209
26.630050	0.1	0.292480
26.631717	0.1	0.290155
26.633383	0.1	0.290513
26.635050	0.1	0.294983
26.636717	0.1	0.302017
26.638383	0.1	0.308931
26.640050	0.1	0.313938
26.641717	0.1	0.315547
26.643383	0.1	0.312984
26.645050	0.1	0.307977
26.646717	0.1	0.303626
26.648383	0.1	0.301778
26.650050	0.1	0.302434
26.651717	0.1	0.304818
26.653383	0.1	0.308156
26.655050	0.1	0.311613
26.656717	0.1	0.314295
26.658383	0.1	0.316739
26.660050	0.1	0.319541
26.661717	0.1	0.322223
26.663383	0.1	0.324070
26.665050	0.1	0.325263
26.666717	0.1	0.326455
26.668383	0.1	0.328183
26.670050	0.1	0.329673
26.671717	0.1	0.329316
26.673383	0.1	0.327289
26.675050	0.1	0.325978
26.676717	0.1	0.328004
26.678383	0.1	0.333726
26.680050	0.1	0.341892
26.681717	0.1	0.350833
26.683383	0.1	0.358641
26.685050	0.1	0.363350
26.686717	0.1	0.364602
26.688383	0.1	0.363708
26.690050	0.1	0.362933
26.691717	0.1	0.364065
26.693383	0.1	0.366807
26.695050	0.1	0.370204
26.696717	0.1	0.374556
26.698383	0.1	0.380635
26.700050	0.1	0.387549
26.701717	0.1	0.393927
26.703383	0.1	0.399768
26.705050	0.1	0.406444
26.706717	0.1	0.415146
26.708383	0.1	0.425756
26.710050	0.1	0.436604
26.711717	0.1	0.445664
26.713383	0.1	0.452280
26.715050	0.1	0.457704
26.716717	0.1	0.463545
26.718383	0.1	0.470161
26.720050	0.1	0.477731
26.721717	0.1	0.486493
26.723383	0.1	0.495791
26.725050	0.1	0.503957
26.726717	0.1	0.510216
26.728383	0.1	0.515521
26.730050	0.1	0.521958
26.731717	0.1	0.530899
26.733383	0.1	0.542522
26.735050	0.1	0.556529
26.736717	0.1	0.572920
26.738383	0.1	0.591517
26.740050	0.1	0.610828
26.741717	0.1	0.628054
26.743383	0.1	0.641584
26.745050	0.1	0.652075
26.746717	0.1	0.661492
26.748383	0.1	0.671625
26.750050	0.1	0.684023
26.751717	0.1	0.700772
26.753383	0.1	0.723064
26.755050	0.1	0.749886
26.756717	0.1	0.778437
26.758383	0.1	0.805974
26.760050	0.1	0.830054
26.761717	0.1	0.849187
26.763383	0.1	0.865340
26.765050	0.1	0.883400
26.766717	0.1	0.906944
26.768383	0.1	0.935137
26.770050	0.1	0.965178
26.771717	0.1	0.995278
26.773383	0.1	1.024842
26.775050	0.1	1.052976
26.776717	0.1	1.079142
26.778383	0.1	1.105011
26.780050	0.1	1.133561
26.781717	0.1	1.165688
26.783383	0.1	1.200378
26.785050	0.1	1.236498
26.786717	0.1	1.273334
26.788383	0.1	1.310587
26.790050	0.1	1.349032
26.791717	0.1	1.390338
26.793383	0.1	1.434863
26.795050	0.1	1.480341
26.796717	0.1	1.524806
26.798383	0.1	1.569390
26.800050	0.1	1.616657
26.801717	0.1	1.667321
26.803383	0.1	1.720667
26.805050	0.1	1.775980
26.806717	0.1	1.832366
26.808383	0.1	1.888812
26.810050	0.1	1.944602
26.811717	0.1	2.000094
26.813383	0.1	2.056539
26.815050	0.1	2.114952
26.816717	0.1	2.175629
26.818383	0.1	2.236903
26.820050	0.1	2.295971
26.821717	0.1	2.351582
26.823383	0.1	2.404809
26.825050	0.1	2.457023
26.826717	0.1	2.508700
26.828383	0.1	2.560020
26.830050	0.1	2.611160
26.831717	0.1	2.661884
26.833383	0.1	2.710879
26.835050	0.1	2.757192
26.836717	0.1	2.800524
26.838383	0.1	2.840638
26.840050	0.1	2.877414
26.841717	0.1	2.911329
26.843383	0.1	2.943099
26.845050	0.1	2.972245
26.846717	0.1	2.997101
26.848383	0.1	3.016293
26.850050	0.1	3.029287
26.851717	0.1	3.036082
26.853383	0.1	3.037751
26.855050	0.1	3.035963
26.856717	0.1	3.030896
26.858383	0.1	3.022731
26.860050	0.1	3.012479
26.861717	0.1	3.000617
26.863383	0.1	2.985001
26.865050	0.1	2.963543
26.866717	0.1	2.937019
26.868383	0.1	2.907694
26.870050	0.1	2.876163
26.871717	0.1	2.840877
26.873383	0.1	2.800882
26.875050	0.1	2.756715
26.876717	0.1	2.709806
26.878383	0.1	2.661944
26.880050	0.1	2.614319
26.881717	0.1	2.566934
26.883383	0.1	2.518356
26.885050	0.1	2.467871
26.886717	0.1	2.416849
26.888383	0.1	2.368868
26.890050	0.1	2.326012
26.891717	0.1	2.287746
26.893383	0.1	2.252340
26.895050	0.1	2.218843
26.896717	0.1	2.186954
26.898383	0.1	2.156794
26.900050	0.1	2.129078
26.901717	0.1	2.104521
26.903383	0.1	2.082169
26.905050	0.1	2.059579
26.906717	0.1	2.035380
26.908383	0.1	2.010584
26.910050	0.1	1.988113
26.911717	0.1	1.970470
26.913383	0.1	1.958549
26.915050	0.1	1.951575
26.916717	0.1	1.947463
26.918383	0.1	1.944065
26.920050	0.1	1.940251
26.921717	0.1	1.935721
26.923383	0.1	1.930475
26.925050	0.1	1.925469
26.926717	0.1	1.921535
26.928383	0.1	1.919150
26.930050	0.1	1.918912
26.931717	0.1	1.921058
26.933383	0.1	1.924634
26.935050	0.1	1.926780
26.936717	0.1	1.924396
26.938383	0.1	1.916885
26.940050	0.1	1.907230
26.941717	0.1	1.899064
26.943383	0.1	1.894713
26.945050	0.1	1.893461
26.946717	0.1	1.891673
26.948383	0.1	1.885176
26.950050	0.1	1.872599
26.951717	0.1	1.855433
26.953383	0.1	1.836538
26.955050	0.1	1.818001
26.956717	0.1	1.800656
26.958383	0.1	1.783490
26.960050	0.1	1.764119
26.961717	0.1	1.739919
26.963383	0.1	1.710177
26.965050	0.1	1.676679
26.966717	0.1	1.642168
26.968383	0.1	1.608133
26.970050	0.1	1.575708
26.971717	0.1	1.545906
26.973383	0.1	1.517594
26.975050	0.1	1.487970
26.976717	0.1	1.455069
26.978383	0.1	1.419723
26.980050	0.1	1.383603
26.981717	0.1	1.346886
26.983383	0.1	1.309097
26.985050	0.1	1.270890
26.986717	0.1	1.233697
26.988383	0.1	1.198053
26.990050	0.1	1.162827
26.991717	0.1	1.127243
26.993383	0.1	1.091540
26.995050	0.1	1.057148
26.996717	0.1	1.025021
26.998383	0.1	0.995576
27.000050	0.1	0.968695
27.001717	0.1	0.943780
27.003383	0.1	0.920177
27.005050	0.1	0.897229
27.006717	0.1	0.873923
27.008383	0.1	0.849247
27.010050	0.1	0.823557
27.011717	0.1	0.799060
27.013383	0.1	0.778496
27.015050	0.1	0.762820
27.016717	0.1	0.751019
27.018383	0.1	0.740707
27.020050	0.1	0.729263
27.021717	0.1	0.714541
27.023383	0.1	0.696182
27.025050	0.1	0.675261
27.026717	0.1	0.654638
27.028383	0.1	0.638068
27.030050	0.1	0.627697
27.031717	0.1	0.622690
27.033383	0.1	0.619710
27.035050	0.1	0.615776
27.036717	0.1	0.609756
27.038383	0.1	0.603139
27.040050	0.1	0.598669
27.041717	0.1	0.597000
27.043383	0.1	0.596523
27.045050	0.1	0.595927
27.046717	0.1	0.596285
27.048383	0.1	0.598669
27.050050	0.1	0.602245
27.051717	0.1	0.605464
27.053383	0.1	0.607789
27.055050	0.1	0.609875
27.056717	0.1	0.612497
27.058383	0.1	0.616849
27.060050	0.1	0.622332
27.061717	0.1	0.626624
27.063383	0.1	0.628531
27.065050	0.1	0.630021
27.066717	0.1	0.633240
27.068383	0.1	0.639200
27.070050	0.1	0.648916
27.071717	0.1	0.662386
27.073383	0.1	0.677168
27.075050	0.1	0.689864
27.076717	0.1	0.699043
27.078383	0.1	0.705957
27.080050	0.1	0.712872
27.081717	0.1	0.721633
27.083383	0.1	0.732780
27.085050	0.1	0.746310
27.086717	0.1	0.761807
27.088383	0.1	0.778139
27.090050	0.1	0.794232
27.091717	0.1	0.809968
27.093383	0.1	0.825644
27.095050	0.1	0.841022
27.096717	0.1	0.855684
27.098383	0.1	0.869811
27.100050	0.1	0.883639
27.101717	0.1	0.897050
27.103383	0.1	0.910699
27.105050	0.1	0.926316
27.106717	0.1	0.945270
27.108383	0.1	0.967085
27.110050	0.1	0.989795
27.111717	0.1	1.010954
27.113383	0.1	1.029611
27.115050	0.1	1.045764
27.116717	0.1	1.059592
27.118383	0.1	1.071692
27.120050	0.1	1.083970
27.121717	0.1	1.098335
27.123383	0.1	1.115501
27.125050	0.1	1.135171
27.126717	0.1	1.156628
27.128383	0.1	1.179814
27.130050	0.1	1.206637
27.131717	0.1	1.238585
27.133383	0.1	1.274347
27.135050	0.1	1.311064
27.136717	0.1	1.346648
27.138383	0.1	1.379430
27.140050	0.1	1.409352
27.141717	0.1	1.438439
27.143383	0.1	1.469612
27.145050	0.1	1.503706
27.146717	0.1	1.539409
27.148383	0.1	1.575828
27.150050	0.1	1.613677
27.151717	0.1	1.653493
27.153383	0.1	1.693368
27.155050	0.1	1.730025
27.156717	0.1	1.762509
27.158383	0.1	1.793802
27.160050	0.1	1.828611
27.161717	0.1	1.871169
27.163383	0.1	1.922846
27.165050	0.1	1.982272
27.166717	0.1	2.045632
27.168383	0.1	2.108932
27.170050	0.1	2.171040
27.171717	0.1	2.233982
27.173383	0.1	2.299369
27.175050	0.1	2.366603
27.176717	0.1	2.435506
27.178383	0.1	2.506852
27.180050	0.1	2.580941
27.181717	0.1	2.658069
27.183383	0.1	2.738953
27.185050	0.1	2.824128
27.186717	0.1	2.913416
27.188383	0.1	3.006816
27.190050	0.1	3.104270
27.191717	0.1	3.206074
27.193383	0.1	3.313005
27.195050	0.1	3.425598
27.196717	0.1	3.543020
27.198383	0.1	3.664434
27.200050	0.1	3.791273
27.201717	0.1	3.925562
27.203383	0.1	4.066348
27.205050	0.1	4.210770
27.206717	0.1	4.359007
27.208383	0.1	4.514456
27.210050	0.1	4.679561
27.211717	0.1	4.853666
27.213383	0.1	5.036354
27.215050	0.1	5.228579
27.216717	0.1	5.430639
27.218383	0.1	5.640984
27.220050	0.1	5.859077
27.221717	0.1	6.085933
27.223383	0.1	6.320954
27.225050	0.1	6.561757
27.226717	0.1	6.806136
27.228383	0.1	7.053435
27.230050	0.1	7.304907
27.231717	0.1	7.562519
27.233383	0.1	7.828057
27.235050	0.1	8.101881
27.236717	0.1	8.382381
27.238383	0.1	8.668125
27.240050	0.1	8.958996
27.241717	0.1	9.253800
27.243383	0.1	9.548486
27.245050	0.1	9.839416
27.246717	0.1	10.124386
27.248383	0.1	10.402561
27.250050	0.1	10.674000
27.251717	0.1	10.939956
27.253383	0.1	11.201323
27.255050	0.1	11.457027
27.256717	0.1	11.705399
27.258383	0.1	11.944235
27.260050	0.1	12.170494
27.261717	0.1	12.380780
27.263383	0.1	12.572289
27.265050	0.1	12.744010
27.266717	0.1	12.896062
27.268383	0.1	13.029517
27.270050	0.1	13.145805
27.271717	0.1	13.244212
27.273383	0.1	13.322891
27.275050	0.1	13.381601
27.276717	0.1	13.421656
27.278383	0.1	13.443948
27.280050	0.1	13.448239
27.281717	0.1	13.434113
27.283383	0.1	13.401211
27.285050	0.1	13.349117
27.286717	0.1	13.277710
27.288383	0.1	13.188661
27.290050	0.1	13.084532
27.291717	0.1	12.967110
27.293383	0.1	12.836994
27.295050	0.1	12.695194
27.296717	0.1	12.543560
27.298383	0.1	12.383045
27.300050	0.1	12.212575
27.301717	0.1	12.031139
27.303383	0.1	11.839569
27.305050	0.1	11.640311
27.306717	0.1	11.436582
27.308383	0.1	11.231900
27.310050	0.1	11.030198
27.311717	0.1	10.834039
27.313383	0.1	10.643244
27.315050	0.1	10.456205
27.316717	0.1	10.272861
27.318383	0.1	10.094047
27.320050	0.1	9.920180
27.321717	0.1	9.751440
27.323383	0.1	9.589017
27.325050	0.1	9.432912
27.326717	0.1	9.281159
27.328383	0.1	9.132326
27.330050	0.1	8.987487
27.331717	0.1	8.848906
27.333383	0.1	8.717776
27.335050	0.1	8.593858
27.336717	0.1	8.476079
27.338383	0.1	8.363367
27.340050	0.1	8.254588
27.341717	0.1	8.148969
27.343383	0.1	8.046151
27.345050	0.1	7.945538
27.346717	0.1	7.846058
27.348383	0.1	7.746876
27.350050	0.1	7.648886
27.351717	0.1	7.553637
27.353383	0.1	7.460714
27.355050	0.1	7.367194
27.356717	0.1	7.269443
27.358383	0.1	7.165492
27.360050	0.1	7.055223
27.361717	0.1	6.939412
27.363383	0.1	6.819010
27.365050	0.1	6.695271
27.366717	0.1	6.568909
27.368383	0.1	6.439507
27.370050	0.1	6.306351
27.371717	0.1	6.169379
27.373383	0.1	6.029487
27.375050	0.1	5.887628
27.376717	0.1	5.743623
27.378383	0.1	5.595863
27.380050	0.1	5.442560
27.381717	0.1	5.282998
27.383383	0.1	5.118668
27.385050	0.1	4.952252
27.386717	0.1	4.785776
27.388383	0.1	4.620016
27.390050	0.1	4.455567
27.391717	0.1	4.293263
27.393383	0.1	4.134119
27.395050	0.1	3.977776
27.396717	0.1	3.822267
27.398383	0.1	3.665388
27.400050	0.1	3.506541
27.401717	0.1	3.346861
27.403383	0.1	3.187359
27.405050	0.1	3.029168
27.406717	0.1	2.874732
27.408383	0.1	2.725840
27.410050	0.1	2.582669
27.411717	0.1	2.444983
27.413383	0.1	2.313495
27.415050	0.1	2.189577
27.416717	0.1	2.073467
27.418383	0.1	1.963794
27.420050	0.1	1.858652
27.421717	0.1	1.757324
27.423383	0.1	1.659155
27.425050	0.1	1.563609
27.426717	0.1	1.471460
27.428383	0.1	1.385093
27.430050	0.1	1.305997
27.431717	0.1	1.234055
27.433383	0.1	1.168788
27.435050	0.1	1.110375
27.436717	0.1	1.057684
27.438383	0.1	1.007795
27.440050	0.1	0.958204
27.441717	0.1	0.908315
27.443383	0.1	0.859201
27.445050	0.1	0.812948
27.446717	0.1	0.771761
27.448383	0.1	0.736058
27.450050	0.1	0.704527
27.451717	0.1	0.675917
27.453383	0.1	0.648737
27.455050	0.1	0.620544
27.456717	0.1	0.589728
27.458383	0.1	0.558198
27.460050	0.1	0.530779
27.461717	0.1	0.510871
27.463383	0.1	0.497520
27.465050	0.1	0.487804
27.466717	0.1	0.479817
27.468383	0.1	0.473142
27.470050	0.1	0.467479
27.471717	0.1	0.462055
27.473383	0.1	0.455618
27.475050	0.1	0.447571
27.476717	0.1	0.438392
27.478383	0.1	0.429153
27.480050	0.1	0.421286
27.481717	0.1	0.416160
27.483383	0.1	0.414133
27.485050	0.1	0.413358
27.486717	0.1	0.411809
27.488383	0.1	0.408769
27.490050	0.1	0.404179
27.491717	0.1	0.398576
27.493383	0.1	0.392973
27.495050	0.1	0.388265
27.496717	0.1	0.384510
27.498383	0.1	0.381887
27.500050	0.1	0.380695
27.501717	0.1	0.379562
27.503383	0.1	0.376105
27.505050	0.1	0.370085
27.506717	0.1	0.363290
27.508383	0.1	0.357687
27.510050	0.1	0.354469
27.511717	0.1	0.353158
27.513383	0.1	0.352323
27.515050	0.1	0.351608
27.516717	0.1	0.352502
27.518383	0.1	0.355840
27.520050	0.1	0.360608
27.521717	0.1	0.364065
27.523383	0.1	0.364125
27.525050	0.1	0.359833
27.526717	0.1	0.352383
27.528383	0.1	0.344455
27.530050	0.1	0.338197
27.531717	0.1	0.334263
27.533383	0.1	0.333488
27.535050	0.1	0.336707
27.536717	0.1	0.341952
27.538383	0.1	0.345230
27.540050	0.1	0.344753
27.541717	0.1	0.341713
27.543383	0.1	0.337362
27.545050	0.1	0.332832
27.546717	0.1	0.329733
27.548383	0.1	0.329435
27.550050	0.1	0.330746
27.551717	0.1	0.331342
27.553383	0.1	0.330806
27.555050	0.1	0.331283
27.556717	0.1	0.334501
27.558383	0.1	0.339270
27.560050	0.1	0.343144
27.561717	0.1	0.345171
27.563383	0.1	0.345767
27.565050	0.1	0.344992
27.566717	0.1	0.342608
27.568383	0.1	0.338614
27.570050	0.1	0.333607
27.571717	0.1	0.328422
27.573383	0.1	0.324488
27.575050	0.1	0.323534
27.576717	0.1	0.325382
27.578383	0.1	0.327885
27.580050	0.1	0.328958
27.581717	0.1	0.328243
27.583383	0.1	0.326633
27.585050	0.1	0.324130
27.586717	0.1	0.319898
27.588383	0.1	0.314236
27.590050	0.1	0.308990
27.591717	0.1	0.306129
27.593383	0.1	0.306249
27.595050	0.1	0.308335
27.596717	0.1	0.311136
27.598383	0.1	0.314176
27.600050	0.1	0.316858
27.601717	0.1	0.317931
27.603383	0.1	0.316739
27.605050	0.1	0.313640
27.606717	0.1	0.308990
27.608383	0.1	0.302970
27.610050	0.1	0.295401
27.611717	0.1	0.287175
27.613383	0.1	0.280023
27.615050	0.1	0.274718
27.616717	0.1	0.270545
27.618383	0.1	0.266314
27.620050	0.1	0.261426
27.621717	0.1	0.256777
27.623383	0.1	0.254691
27.625050	0.1	0.256181
27.626717	0.1	0.260115
27.628383	0.1	0.264823
27.630050	0.1	0.269115
27.631717	0.1	0.271678
27.633383	0.1	0.272334
27.635050	0.1	0.272393
27.636717	0.1	0.273347
27.638383	0.1	0.274301
27.640050	0.1	0.273526
27.641717	0.1	0.271380
27.643383	0.1	0.270903
27.645050	0.1	0.274062
27.646717	0.1	0.278533
27.648383	0.1	0.280142
27.650050	0.1	0.277162
27.651717	0.1	0.271082
27.653383	0.1	0.264585
27.655050	0.1	0.259936
27.656717	0.1	0.258088
27.658383	0.1	0.259161
27.660050	0.1	0.262618
27.661717	0.1	0.267386
27.663383	0.1	0.272095
27.665050	0.1	0.274837
27.666717	0.1	0.274479
27.668383	0.1	0.272095
27.670050	0.1	0.270486
27.671717	0.1	0.271678
27.673383	0.1	0.275075
27.675050	0.1	0.278354
27.676717	0.1	0.280082
27.678383	0.1	0.280082
27.680050	0.1	0.279129
27.681717	0.1	0.278533
27.683383	0.1	0.279963
27.685050	0.1	0.283301
27.686717	0.1	0.286043
27.688383	0.1	0.285685
27.690050	0.1	0.283241
27.691717	0.1	0.282705
27.693383	0.1	0.287235
27.695050	0.1	0.296891
27.696717	0.1	0.309169
27.698383	0.1	0.320554
27.700050	0.1	0.327110
27.701717	0.1	0.326216
27.703383	0.1	0.319362
27.705050	0.1	0.311315
27.706717	0.1	0.305533
27.708383	0.1	0.301957
27.710050	0.1	0.299573
27.711717	0.1	0.299573
27.713383	0.1	0.304163
27.715050	0.1	0.313699
27.716717	0.1	0.326633
27.718383	0.1	0.339985
27.720050	0.1	0.350356
27.721717	0.1	0.355303
27.723383	0.1	0.354826
27.725050	0.1	0.351846
27.726717	0.1	0.349939
27.728383	0.1	0.350595
27.730050	0.1	0.354111
27.731717	0.1	0.360012
27.733383	0.1	0.367582
27.735050	0.1	0.374913
27.736717	0.1	0.379205
27.738383	0.1	0.380218
27.740050	0.1	0.381351
27.741717	0.1	0.386536
27.743383	0.1	0.396311
27.745050	0.1	0.408590
27.746717	0.1	0.421822
27.748383	0.1	0.434577
27.750050	0.1	0.444949
27.751717	0.1	0.452042
27.753383	0.1	0.456929
27.755050	0.1	0.460923
27.756717	0.1	0.464380
27.758383	0.1	0.468195
27.760050	0.1	0.474215
27.761717	0.1	0.483513
27.763383	0.1	0.494957
27.765050	0.1	0.505209
27.766717	0.1	0.511110
27.768383	0.1	0.512123
27.770050	0.1	0.510395
27.771717	0.1	0.508010
27.773383	0.1	0.505328
27.775050	0.1	0.502467
27.776717	0.1	0.500560
27.778383	0.1	0.500441
27.780050	0.1	0.501990
27.781717	0.1	0.504553
27.783383	0.1	0.507355
27.785050	0.1	0.509918
27.786717	0.1	0.511467
27.788383	0.1	0.511706
27.790050	0.1	0.511408
27.791717	0.1	0.510573
27.793383	0.1	0.508964
27.795050	0.1	0.507295
27.796717	0.1	0.506341
27.798383	0.1	0.505567
27.800050	0.1	0.503421
27.801717	0.1	0.498831
27.803383	0.1	0.491381
27.805050	0.1	0.481546
27.806717	0.1	0.470340
27.808383	0.1	0.459015
27.810050	0.1	0.448823
27.811717	0.1	0.440240
27.813383	0.1	0.433385
27.815050	0.1	0.427306
27.816717	0.1	0.420749
27.818383	0.1	0.413597
27.820050	0.1	0.406683
27.821717	0.1	0.400722
27.823383	0.1	0.396550
27.825050	0.1	0.393927
27.826717	0.1	0.391364
27.828383	0.1	0.387728
27.830050	0.1	0.383198
27.831717	0.1	0.378728
27.833383	0.1	0.375509
27.835050	0.1	0.373542
27.836717	0.1	0.370502
27.838383	0.1	0.364065
27.840050	0.1	0.353992
27.841717	0.1	0.341833
27.843383	0.1	0.329494
27.845050	0.1	0.318468
27.846717	0.1	0.309825
27.848383	0.1	0.304520
27.850050	0.1	0.302315
27.851717	0.1	0.301957
27.853383	0.1	0.301957
27.855050	0.1	0.301898
27.856717	0.1	0.303388
27.858383	0.1	0.307798
27.860050	0.1	0.314772
27.861717	0.1	0.322342
27.863383	0.1	0.329077
27.865050	0.1	0.333846
27.866717	0.1	0.335455
27.868383	0.1	0.332892
27.870050	0.1	0.326157
27.871717	0.1	0.316262
27.873383	0.1	0.305593
27.875050	0.1	0.297785
27.876717	0.1	0.296116
27.878383	0.1	0.301421
27.880050	0.1	0.311255
27.881717	0.1	0.321925
27.883383	0.1	0.331163
27.885050	0.1	0.337780
27.886717	0.1	0.340521
27.888383	0.1	0.338674
27.890050	0.1	0.334203
27.891717	0.1	0.330508
27.893383	0.1	0.329316
27.895050	0.1	0.329316
27.896717	0.1	0.328779
27.898383	0.1	0.328064
27.900050	0.1	0.328600
27.901717	0.1	0.330389
27.903383	0.1	0.332654
27.905050	0.1	0.335276
27.906717	0.1	0.338554
27.908383	0.1	0.342250
27.910050	0.1	0.345767
27.911717	0.1	0.348985
27.913383	0.1	0.351906
27.915050	0.1	0.353873
27.916717	0.1	0.354111
27.918383	0.1	0.352383
27.920050	0.1	0.349224
27.921717	0.1	0.345707
27.923383	0.1	0.343800
27.925050	0.1	0.345111
27.926717	0.1	0.348508
27.928383	0.1	0.350952
27.930050	0.1	0.350118
27.931717	0.1	0.346601
27.933383	0.1	0.343263
27.935050	0.1	0.341654
27.936717	0.1	0.340581
27.938383	0.1	0.338912
27.940050	0.1	0.337660
27.941717	0.1	0.337541
27.943383	0.1	0.336826
27.945050	0.1	0.333667
27.946717	0.1	0.328362
27.948383	0.1	0.322163
27.950050	0.1	0.315845
27.951717	0.1	0.310302
27.953383	0.1	0.306427
27.955050	0.1	0.305474
27.956717	0.1	0.308037
27.958383	0.1	0.312567
27.960050	0.1	0.317335
27.961717	0.1	0.321984
27.963383	0.1	0.326395
27.965050	0.1	0.329494
27.966717	0.1	0.330865
27.968383	0.1	0.330329
27.970050	0.1	0.326872
27.971717	0.1	0.319660
27.973383	0.1	0.310302
27.975050	0.1	0.302315
27.976717	0.1	0.297844
27.978383	0.1	0.295579
27.980050	0.1	0.293136
27.981717	0.1	0.290215
27.983383	0.1	0.288546
27.985050	0.1	0.288963
27.986717	0.1	0.290096
27.988383	0.1	0.290215
27.990050	0.1	0.289679
27.991717	0.1	0.289559
27.993383	0.1	0.290334
27.995050	0.1	0.291646
27.996717	0.1	0.292838
27.998383	0.1	0.294209
28.000050	0.1	0.296414
28.001717	0.1	0.298977
28.003383	0.1	0.300229
28.005050	0.1	0.299096
28.006717	0.1	0.296116
28.008383	0.1	0.293314
28.010050	0.1	0.292838
28.011717	0.1	0.296175
28.013383	0.1	0.302136
28.015050	0.1	0.306547
28.016717	0.1	0.305235
28.018383	0.1	0.298321
28.020050	0.1	0.290692
28.021717	0.1	0.287831
28.023383	0.1	0.291467
28.025050	0.1	0.299394
28.026717	0.1	0.308454
28.028383	0.1	0.317335
28.030050	0.1	0.325859
28.031717	0.1	0.333369
28.033383	0.1	0.338018
28.035050	0.1	0.338852
28.036717	0.1	0.337541
28.038383	0.1	0.336528
28.040050	0.1	0.336647
28.041717	0.1	0.337362
28.043383	0.1	0.338554
28.045050	0.1	0.340760
28.046717	0.1	0.344038
28.048383	0.1	0.347376
28.050050	0.1	0.349522
28.051717	0.1	0.350893
28.053383	0.1	0.353038
28.055050	0.1	0.356972
28.056717	0.1	0.361681
28.058383	0.1	0.364006
28.060050	0.1	0.361502
28.061717	0.1	0.355005
28.063383	0.1	0.347435
28.065050	0.1	0.341356
28.066717	0.1	0.338137
28.068383	0.1	0.338316
28.070050	0.1	0.341713
28.071717	0.1	0.346243
28.073383	0.1	0.348866
28.075050	0.1	0.347734
28.076717	0.1	0.343442
28.078383	0.1	0.337780
28.080050	0.1	0.331581
28.081717	0.1	0.325143
28.083383	0.1	0.320017
28.085050	0.1	0.317812
28.086717	0.1	0.318229
28.088383	0.1	0.319242
28.090050	0.1	0.318766
28.091717	0.1	0.317097
28.093383	0.1	0.315547
28.095050	0.1	0.314474
28.096717	0.1	0.311971
28.098383	0.1	0.306189
28.100050	0.1	0.296772
28.101717	0.1	0.285327
28.103383	0.1	0.275254
28.105050	0.1	0.269175
28.106717	0.1	0.266314
28.108383	0.1	0.263631
28.110050	0.1	0.259876
28.111717	0.1	0.256181
28.113383	0.1	0.253975
28.115050	0.1	0.253022
28.116717	0.1	0.252366
28.118383	0.1	0.251532
28.120050	0.1	0.250816
28.121717	0.1	0.250638
28.123383	0.1	0.250816
28.125050	0.1	0.250518
28.126717	0.1	0.248373
28.128383	0.1	0.243485
28.130050	0.1	0.238121
28.131717	0.1	0.236869
28.133383	0.1	0.241041
28.135050	0.1	0.247657
28.136717	0.1	0.254095
28.138383	0.1	0.260592
28.140050	0.1	0.267208
28.141717	0.1	0.271440
28.143383	0.1	0.270724
28.145050	0.1	0.265956
28.146717	0.1	0.260293
28.148383	0.1	0.255406
28.150050	0.1	0.250578
28.151717	0.1	0.245273
28.153383	0.1	0.240624
28.155050	0.1	0.238240
28.156717	0.1	0.237882
28.158383	0.1	0.238597
28.160050	0.1	0.239730
28.161717	0.1	0.240922
28.163383	0.1	0.241995
28.165050	0.1	0.243187
28.166717	0.1	0.244379
28.168383	0.1	0.244737
28.170050	0.1	0.244021
28.171717	0.1	0.243723
28.173383	0.1	0.244856
28.175050	0.1	0.246584
28.176717	0.1	0.248134
28.178383	0.1	0.249684
28.180050	0.1	0.251830
28.181717	0.1	0.254333
28.183383	0.1	0.256300
28.185050	0.1	0.256956
28.186717	0.1	0.256360
28.188383	0.1	0.255883
28.190050	0.1	0.257432
28.191717	0.1	0.261784
28.193383	0.1	0.268161
28.195050	0.1	0.274658
28.196717	0.1	0.279069
28.198383	0.1	0.280857
28.200050	0.1	0.280023
28.201717	0.1	0.275850
28.203383	0.1	0.267804
28.205050	0.1	0.257552
28.206717	0.1	0.248253
28.208383	0.1	0.242353
28.210050	0.1	0.239909
28.211717	0.1	0.239611
28.213383	0.1	0.241280
28.215050	0.1	0.245214
28.216717	0.1	0.249803
28.218383	0.1	0.251412
28.220050	0.1	0.248015
28.221717	0.1	0.242114
28.223383	0.1	0.238061
28.225050	0.1	0.238419
28.226717	0.1	0.243902
28.228383	0.1	0.255048
28.230050	0.1	0.270784
28.231717	0.1	0.286877
28.233383	0.1	0.298858
28.235050	0.1	0.306189
28.236717	0.1	0.310719
28.238383	0.1	0.312626
28.240050	0.1	0.309646
28.241717	0.1	0.301361
28.243383	0.1	0.290811
28.245050	0.1	0.282407
28.246717	0.1	0.279188
28.248383	0.1	0.282407
28.250050	0.1	0.291348
28.251717	0.1	0.303268
28.253383	0.1	0.315130
28.255050	0.1	0.325382
28.256717	0.1	0.333905
28.258383	0.1	0.340760
28.260050	0.1	0.345945
28.261717	0.1	0.349164
28.263383	0.1	0.351429
28.265050	0.1	0.354350
28.266717	0.1	0.357687
28.268383	0.1	0.359774
28.270050	0.1	0.360549
28.271717	0.1	0.362635
28.273383	0.1	0.368297
28.275050	0.1	0.376940
28.276717	0.1	0.386536
28.278383	0.1	0.394642
28.280050	0.1	0.400126
28.281717	0.1	0.403583
28.283383	0.1	0.406384
28.285050	0.1	0.409722
28.286717	0.1	0.414252
28.288383	0.1	0.420272
28.290050	0.1	0.428140
28.291717	0.1	0.437737
28.293383	0.1	0.448108
28.295050	0.1	0.459015
28.296717	0.1	0.469208
28.298383	0.1	0.476301
28.300050	0.1	0.478804
28.301717	0.1	0.478625
28.303383	0.1	0.480771
28.305050	0.1	0.488699
28.306717	0.1	0.501156
28.308383	0.1	0.514329
28.310050	0.1	0.525355
28.311717	0.1	0.533998
28.313383	0.1	0.541925
28.315050	0.1	0.549972
28.316717	0.1	0.557005
28.318383	0.1	0.562906
28.320050	0.1	0.569582
28.321717	0.1	0.578642
28.323383	0.1	0.589073
28.325050	0.1	0.599146
28.326717	0.1	0.608623
28.328383	0.1	0.617981
28.330050	0.1	0.627577
28.331717	0.1	0.637174
28.333383	0.1	0.646770
28.335050	0.1	0.656486
28.336717	0.1	0.666559
28.338383	0.1	0.677288
28.340050	0.1	0.688732
28.341717	0.1	0.700474
28.343383	0.1	0.712514
28.345050	0.1	0.725210
28.346717	0.1	0.738025
28.348383	0.1	0.750065
28.350050	0.1	0.761211
28.351717	0.1	0.771284
28.353383	0.1	0.779033
28.355050	0.1	0.783563
28.356717	0.1	0.785649
28.358383	0.1	0.787199
28.360050	0.1	0.789285
28.361717	0.1	0.790596
28.363383	0.1	0.790060
28.365050	0.1	0.789166
28.366717	0.1	0.790298
28.368383	0.1	0.793934
28.370050	0.1	0.797570
28.371717	0.1	0.798345
28.373383	0.1	0.796378
28.375050	0.1	0.793934
28.376717	0.1	0.791848
28.378383	0.1	0.788569
28.380050	0.1	0.782490
28.381717	0.1	0.774264
28.383383	0.1	0.765085
28.385050	0.1	0.754952
28.386717	0.1	0.743151
28.388383	0.1	0.729680
28.390050	0.1	0.715196
28.391717	0.1	0.701070
28.393383	0.1	0.687957
28.395050	0.1	0.675917
28.396717	0.1	0.665188
28.398383	0.1	0.656605
28.400050	0.1	0.649750
28.401717	0.1	0.642955
28.403383	0.1	0.634968
28.405050	0.1	0.625193
28.406717	0.1	0.612676
28.408383	0.1	0.596345
28.410050	0.1	0.576854
28.411717	0.1	0.557125
28.413383	0.1	0.539839
28.415050	0.1	0.524998
28.416717	0.1	0.510812
28.418383	0.1	0.495970
28.420050	0.1	0.480711
28.421717	0.1	0.466228
28.423383	0.1	0.452876
28.425050	0.1	0.441015
28.426717	0.1	0.431478
28.428383	0.1	0.424624
28.430050	0.1	0.419378
28.431717	0.1	0.413895
28.433383	0.1	0.405729
28.435050	0.1	0.393391
28.436717	0.1	0.378430
28.438383	0.1	0.364721
28.440050	0.1	0.354946
28.441717	0.1	0.348806
28.443383	0.1	0.344217
28.445050	0.1	0.339448
28.446717	0.1	0.333071
28.448383	0.1	0.324547
28.450050	0.1	0.314534
28.451717	0.1	0.304461
28.453383	0.1	0.295162
28.455050	0.1	0.286877
28.456717	0.1	0.279486
28.458383	0.1	0.273168
28.460050	0.1	0.267744
28.461717	0.1	0.262797
28.463383	0.1	0.257432
28.465050	0.1	0.250816
28.466717	0.1	0.242770
28.468383	0.1	0.234902
28.470050	0.1	0.229597
28.471717	0.1	0.228226
28.473383	0.1	0.230193
28.475050	0.1	0.233531
28.476717	0.1	0.236154
28.478383	0.1	0.236690
28.480050	0.1	0.234902
28.481717	0.1	0.231445
28.483383	0.1	0.226736
28.485050	0.1	0.220895
28.486717	0.1	0.214577
28.488383	0.1	0.209093
28.490050	0.1	0.205338
28.491717	0.1	0.204027
28.493383	0.1	0.205576
28.495050	0.1	0.209332
28.496717	0.1	0.214338
28.498383	0.1	0.220478
28.500050	0.1	0.227869
28.501717	0.1	0.234962
28.503383	0.1	0.238955
28.505050	0.1	0.238121
28.506717	0.1	0.232518
28.508383	0.1	0.223279
28.510050	0.1	0.213146
28.511717	0.1	0.205874
28.513383	0.1	0.204146
28.515050	0.1	0.208497
28.516717	0.1	0.216961
28.518383	0.1	0.225425
28.520050	0.1	0.230849
28.521717	0.1	0.232518
28.523383	0.1	0.230610
28.525050	0.1	0.225902
28.526717	0.1	0.220776
28.528383	0.1	0.218093
28.530050	0.1	0.219166
28.531717	0.1	0.223041
28.533383	0.1	0.228107
28.535050	0.1	0.233412
28.536717	0.1	0.239313
28.538383	0.1	0.246346
28.540050	0.1	0.254095
28.541717	0.1	0.261545
28.543383	0.1	0.267565
28.545050	0.1	0.271678
28.546717	0.1	0.275075
28.548383	0.1	0.279248
28.550050	0.1	0.284612
28.551717	0.1	0.291288
28.553383	0.1	0.298500
28.555050	0.1	0.303864
28.556717	0.1	0.305116
28.558383	0.1	0.303507
28.560050	0.1	0.302076
28.561717	0.1	0.302792
28.563383	0.1	0.306606
28.565050	0.1	0.313580
28.566717	0.1	0.323176
28.568383	0.1	0.335693
28.570050	0.1	0.350297
28.571717	0.1	0.364184
28.573383	0.1	0.374436
28.575050	0.1	0.380993
28.576717	0.1	0.386536
28.578383	0.1	0.393093
28.580050	0.1	0.399888
28.581717	0.1	0.405192
28.583383	0.1	0.409544
28.585050	0.1	0.414550
28.586717	0.1	0.420690
28.588383	0.1	0.428319
28.590050	0.1	0.438511
28.591717	0.1	0.451863
28.593383	0.1	0.467956
28.595050	0.1	0.485063
28.596717	0.1	0.500262
28.598383	0.1	0.510812
28.600050	0.1	0.516534
28.601717	0.1	0.519812
28.603383	0.1	0.524223
28.605050	0.1	0.531733
28.606717	0.1	0.540853
28.608383	0.1	0.549257
28.610050	0.1	0.556469
28.611717	0.1	0.562668
28.613383	0.1	0.567019
28.615050	0.1	0.568569
28.616717	0.1	0.568092
28.618383	0.1	0.567913
28.620050	0.1	0.569999
28.621717	0.1	0.574470
28.623383	0.1	0.580788
28.625050	0.1	0.588834
28.626717	0.1	0.598669
28.628383	0.1	0.608802
28.630050	0.1	0.617385
28.631717	0.1	0.624120
28.633383	0.1	0.630021
28.635050	0.1	0.635624
28.636717	0.1	0.640690
28.638383	0.1	0.644326
28.640050	0.1	0.646830
28.641717	0.1	0.649571
28.643383	0.1	0.653327
28.645050	0.1	0.657737
28.646717	0.1	0.660956
28.648383	0.1	0.662148
28.650050	0.1	0.662506
28.651717	0.1	0.664592
28.653383	0.1	0.669479
28.655050	0.1	0.674665
28.656717	0.1	0.676930
28.658383	0.1	0.675678
28.660050	0.1	0.673056
28.661717	0.1	0.671446
28.663383	0.1	0.671685
28.665050	0.1	0.673950
28.666717	0.1	0.678599
28.668383	0.1	0.686228
28.670050	0.1	0.696600
28.671717	0.1	0.707090
28.673383	0.1	0.715137
28.675050	0.1	0.721157
28.676717	0.1	0.727058
28.678383	0.1	0.733078
28.680050	0.1	0.737548
28.681717	0.1	0.739813
28.683383	0.1	0.741601
28.685050	0.1	0.745416
28.686717	0.1	0.751019
28.688383	0.1	0.756145
28.690050	0.1	0.760257
28.691717	0.1	0.765681
28.693383	0.1	0.773490
28.695050	0.1	0.781894
28.696717	0.1	0.789404
28.698383	0.1	0.798166
28.700050	0.1	0.810862
28.701717	0.1	0.826001
28.703383	0.1	0.838935
28.705050	0.1	0.846207
28.706717	0.1	0.848651
28.708383	0.1	0.849903
28.710050	0.1	0.853241
28.711717	0.1	0.860572
28.713383	0.1	0.873327
28.715050	0.1	0.891149
28.716717	0.1	0.911355
28.718383	0.1	0.931144
28.720050	0.1	0.949919
28.721717	0.1	0.968814
28.723383	0.1	0.989437
28.725050	0.1	1.013100
28.726717	0.1	1.039565
28.728383	0.1	1.066923
28.730050	0.1	1.092911
28.731717	0.1	1.116693
28.733383	0.1	1.139224
28.735050	0.1	1.162052
28.736717	0.1	1.185596
28.738383	0.1	1.209617
28.740050	0.1	1.234651
28.741717	0.1	1.262248
28.743383	0.1	1.292944
28.745050	0.1	1.325846
28.746717	0.1	1.359820
28.748383	0.1	1.394570
28.750050	0.1	1.429319
28.751717	0.1	1.463890
28.753383	0.1	1.499772
28.755050	0.1	1.538813
28.756717	0.1	1.580954
28.758383	0.1	1.624405
28.760050	0.1	1.668990
28.761717	0.1	1.715720
28.763383	0.1	1.764476
28.765050	0.1	1.813352
28.766717	0.1	1.861215
28.768383	0.1	1.909614
28.770050	0.1	1.961053
28.771717	0.1	2.015770
28.773383	0.1	2.071142
28.775050	0.1	2.125502
28.776717	0.1	2.180457
28.778383	0.1	2.238155
28.780050	0.1	2.299011
28.781717	0.1	2.362430
28.783383	0.1	2.429009
28.785050	0.1	2.500236
28.786717	0.1	2.575636
28.788383	0.1	2.653063
28.790050	0.1	2.730549
28.791717	0.1	2.808869
28.793383	0.1	2.889335
28.795050	0.1	2.971351
28.796717	0.1	3.052950
28.798383	0.1	3.132701
28.800050	0.1	3.210187
28.801717	0.1	3.285289
28.803383	0.1	3.358484
28.805050	0.1	3.431380
28.806717	0.1	3.504157
28.808383	0.1	3.574252
28.810050	0.1	3.638566
28.811717	0.1	3.697276
28.813383	0.1	3.752947
28.815050	0.1	3.807187
28.816717	0.1	3.859401
28.818383	0.1	3.908277
28.820050	0.1	3.953815
28.821717	0.1	3.996372
28.823383	0.1	4.034579
28.825050	0.1	4.065991
28.826717	0.1	4.088998
28.828383	0.1	4.103244
28.830050	0.1	4.109025
28.831717	0.1	4.106462
28.833383	0.1	4.095972
28.835050	0.1	4.078567
28.836717	0.1	4.055918
28.838383	0.1	4.029036
28.840050	0.1	3.997445
28.841717	0.1	3.959894
28.843383	0.1	3.916621
28.845050	0.1	3.868044
28.846717	0.1	3.813505
28.848383	0.1	3.751695
28.850050	0.1	3.682792
28.851717	0.1	3.608644
28.853383	0.1	3.530801
28.855050	0.1	3.449500
28.856717	0.1	3.363967
28.858383	0.1	3.274620
28.860050	0.1	3.183246
28.861717	0.1	3.091097
28.863383	0.1	2.997339
28.865050	0.1	2.899826
28.866717	0.1	2.798855
28.868383	0.1	2.697110
28.870050	0.1	2.596319
28.871717	0.1	2.496123
28.873383	0.1	2.396286
28.875050	0.1	2.297223
28.876717	0.1	2.199173
28.878383	0.1	2.102435
28.880050	0.1	2.008557
28.881717	0.1	1.919389
28.883383	0.1	1.835406
28.885050	0.1	1.755715
28.886717	0.1	1.679003
28.888383	0.1	1.604438
28.890050	0.1	1.531839
28.891717	0.1	1.460612
28.893383	0.1	1.390100
28.895050	0.1	1.321018
28.896717	0.1	1.255035
28.898383	0.1	1.193106
28.900050	0.1	1.134634
28.901717	0.1	1.079142
28.903383	0.1	1.026988
28.905050	0.1	0.978828
28.906717	0.1	0.934303
28.908383	0.1	0.892162
28.910050	0.1	0.852227
28.911717	0.1	0.816047
28.913383	0.1	0.784755
28.915050	0.1	0.757158
28.916717	0.1	0.731289
28.918383	0.1	0.706554
28.920050	0.1	0.684023
28.921717	0.1	0.664890
28.923383	0.1	0.649095
28.925050	0.1	0.634372
28.926717	0.1	0.617921
28.928383	0.1	0.598550
28.930050	0.1	0.578404
28.931717	0.1	0.562012
28.933383	0.1	0.553072
28.935050	0.1	0.551283
28.936717	0.1	0.552595
28.938383	0.1	0.551939
28.940050	0.1	0.547349
28.941717	0.1	0.540316
28.943383	0.1	0.533640
28.945050	0.1	0.529647
28.946717	0.1	0.529707
28.948383	0.1	0.532806
28.950050	0.1	0.536084
28.951717	0.1	0.537336
28.953383	0.1	0.536501
28.955050	0.1	0.535309
28.956717	0.1	0.534952
28.958383	0.1	0.534773
28.960050	0.1	0.533938
28.961717	0.1	0.532031
28.963383	0.1	0.528038
28.965050	0.1	0.520408
28.966717	0.1	0.510693
28.968383	0.1	0.503957
28.970050	0.1	0.503838
28.971717	0.1	0.508487
28.973383	0.1	0.513554
28.975050	0.1	0.516534
28.976717	0.1	0.517488
28.978383	0.1	0.517607
28.980050	0.1	0.517964
28.981717	0.1	0.518501
28.983383	0.1	0.518024
28.985050	0.1	0.515461
28.986717	0.1	0.510156
28.988383	0.1	0.502288
28.990050	0.1	0.493169
28.991717	0.1	0.485003
28.993383	0.1	0.479162
28.995050	0.1	0.474453
28.996717	0.1	0.468731
28.998383	0.1	0.461280
29.000050	0.1	0.453651
29.001717	0.1	0.448346
29.003383	0.1	0.446260
29.005050	0.1	0.445724
29.006717	0.1	0.443280
29.008383	0.1	0.436962
29.010050	0.1	0.427723
29.011717	0.1	0.417888
29.013383	0.1	0.409365
29.015050	0.1	0.402868
29.016717	0.1	0.398278
29.018383	0.1	0.394285
29.020050	0.1	0.389278
29.021717	0.1	0.381947
29.023383	0.1	0.372052
29.025050	0.1	0.360549
29.026717	0.1	0.349402
29.028383	0.1	0.339985
29.030050	0.1	0.333428
29.031717	0.1	0.330806
29.033383	0.1	0.331163
29.035050	0.1	0.331342
29.036717	0.1	0.328064
29.038383	0.1	0.319958
29.040050	0.1	0.309050
29.041717	0.1	0.299871
29.043383	0.1	0.295937
29.045050	0.1	0.297070
29.046717	0.1	0.300467
29.048383	0.1	0.303984
29.050050	0.1	0.305891
29.051717	0.1	0.304937
29.053383	0.1	0.301182
29.055050	0.1	0.295877
29.056717	0.1	0.290155
29.058383	0.1	0.284255
29.060050	0.1	0.278354
29.061717	0.1	0.274062
29.063383	0.1	0.272870
29.065050	0.1	0.275195
29.066717	0.1	0.280797
29.068383	0.1	0.287652
29.070050	0.1	0.292122
29.071717	0.1	0.291705
29.073383	0.1	0.287950
29.075050	0.1	0.284314
29.076717	0.1	0.282347
29.078383	0.1	0.281334
29.080050	0.1	0.280440
29.081717	0.1	0.279486
29.083383	0.1	0.278831
29.085050	0.1	0.278056
29.086717	0.1	0.275493
29.088383	0.1	0.269651
29.090050	0.1	0.261247
29.091717	0.1	0.253081
29.093383	0.1	0.247955
29.095050	0.1	0.246704
29.096717	0.1	0.247657
29.098383	0.1	0.249088
29.100050	0.1	0.250518
29.101717	0.1	0.252604
29.103383	0.1	0.255108
29.105050	0.1	0.256598
29.106717	0.1	0.256181
29.108383	0.1	0.253916
29.110050	0.1	0.250340
29.111717	0.1	0.245810
29.113383	0.1	0.240922
29.115050	0.1	0.237107
29.116717	0.1	0.235021
29.118383	0.1	0.234246
29.120050	0.1	0.234306
29.121717	0.1	0.235558
29.123383	0.1	0.238717
29.125050	0.1	0.243604
29.126717	0.1	0.248253
29.128383	0.1	0.250340
29.130050	0.1	0.248730
29.131717	0.1	0.244439
29.133383	0.1	0.239670
29.135050	0.1	0.236869
29.136717	0.1	0.236928
29.138383	0.1	0.237942
29.140050	0.1	0.236928
29.141717	0.1	0.233233
29.143383	0.1	0.229418
29.145050	0.1	0.228524
29.146717	0.1	0.231206
29.148383	0.1	0.235438
29.150050	0.1	0.239193
29.151717	0.1	0.242531
29.153383	0.1	0.245929
[truncated: 253,869 more chars]
