# Supplementary material for: Fade into you: genetic control of pigmentation patterns in red-flesh apple (Malus domestica)
Source: Front Plant Sci. 2025 Jan 13;15:1462545. doi: 10.3389/fpls.2024.1462545 (PMC11770013; doi:10.3389/fpls.2024.1462545)
Supplement: Supplementary file 4 [file DataSheet1.zip › CR A2UV_VIS_1/CR A2UV_VIS_1.txt]

URL	chrom://thermo-pfav3ojr/ChromeleonLocal/Instrument Data/Vanquish_MS/Dimitri/VALEMA/Pierre/Echantillons 03-04-24.seq/703.smp/UV_VIS_1.channel/UV_VIS_1.chm
Channel	UV_VIS_1

Injection Information:
Data Vault	ChromeleonLocal
Sequence	Echantillons 03-04-24
Name	CR A2
Number	8
Position	B:A8
Comment	colonne SB-AQ MeOH+5%AA
Processing Method	Quantitative
Instrument Method	VALEMA test separation GRAQ 4
Type	Unknown
Status	Finished
Inject Time	4/3/2024 10:59:22 PM +02:00
Volume (µl)	10.0000
Dilution Factor	1.0000
Weight	1.0000

Chromatogram Data Information:
Time Min. (min)	0.001717
Time Max. (min)	47.000050
Data Points	28200
Detector	UV
Generating Data System	Chromeleon 7.3.2.10759
Exporting Data System	Chromeleon 7.3.2.0
Operator	Instrument Controller
Signal Quantity	Absorbance
Signal Unit	mAU
Signal Min.	-0.987574
Signal Max.	334.004811
Channel	UV_VIS_1
Driver Name	VDAD.dll
Channel Type	Evaluation
Min. Step (s)	0.1
Max. Step (s)	0.1
Average Step (s)	0.1

Signal Parameter Information:
Signal Info	WVL:279 nm

Chromatogram Data:
Time (min)	Step (s)	Value (mAU)
0.001717	n.a.	0.000000
0.003383	0.1	-0.000051
0.005050	0.1	-0.000265
0.006717	0.1	-0.000503
0.008383	0.1	-0.000391
0.010050	0.1	-0.000158
0.011717	0.1	-0.000861
0.013383	0.1	-0.002696
0.015050	0.1	-0.004508
0.016717	0.1	-0.006021
0.018383	0.1	-0.008298
0.020050	0.1	-0.011520
0.021717	0.1	-0.014701
0.023383	0.1	-0.016987
0.025050	0.1	-0.017830
0.026717	0.1	-0.016876
0.028383	0.1	-0.014873
0.030050	0.1	-0.013541
0.031717	0.1	-0.013835
0.033383	0.1	-0.014901
0.035050	0.1	-0.014845
0.036717	0.1	-0.012550
0.038383	0.1	-0.008610
0.040050	0.1	-0.004917
0.041717	0.1	-0.003669
0.043383	0.1	-0.005686
0.045050	0.1	-0.009122
0.046717	0.1	-0.011013
0.048383	0.1	-0.009905
0.050050	0.1	-0.006179
0.051717	0.1	-0.000885
0.053383	0.1	0.004726
0.055050	0.1	0.009025
0.056717	0.1	0.010524
0.058383	0.1	0.009034
0.060050	0.1	0.005588
0.061717	0.1	0.001285
0.063383	0.1	-0.002845
0.065050	0.1	-0.005686
0.066717	0.1	-0.006841
0.068383	0.1	-0.006692
0.070050	0.1	-0.005784
0.071717	0.1	-0.004638
0.073383	0.1	-0.003497
0.075050	0.1	-0.001835
0.076717	0.1	0.001220
0.078383	0.1	0.004969
0.080050	0.1	0.006645
0.081717	0.1	0.004671
0.083383	0.1	0.000857
0.085050	0.1	-0.001783
0.086717	0.1	-0.002054
0.088383	0.1	-0.000913
0.090050	0.1	0.000061
0.091717	0.1	-0.000242
0.093383	0.1	-0.002407
0.095050	0.1	-0.006012
0.096717	0.1	-0.009635
0.098383	0.1	-0.012061
0.100050	0.1	-0.012955
0.101717	0.1	-0.012531
0.103383	0.1	-0.010603
0.105050	0.1	-0.006272
0.106717	0.1	-0.000130
0.108383	0.1	0.004736
0.110050	0.1	0.005597
0.111717	0.1	0.002603
0.113383	0.1	-0.001634
0.115050	0.1	-0.003702
0.116717	0.1	-0.001616
0.118383	0.1	0.003581
0.120050	0.1	0.008638
0.121717	0.1	0.010440
0.123383	0.1	0.007511
0.125050	0.1	0.000522
0.126717	0.1	-0.007986
0.128383	0.1	-0.014682
0.130050	0.1	-0.017369
0.131717	0.1	-0.016405
0.133383	0.1	-0.013835
0.135050	0.1	-0.011362
0.136717	0.1	-0.009676
0.138383	0.1	-0.008456
0.140050	0.1	-0.006738
0.141717	0.1	-0.004810
0.143383	0.1	-0.004764
0.145050	0.1	-0.007972
0.146717	0.1	-0.013318
0.148383	0.1	-0.018631
0.150050	0.1	-0.022752
0.151717	0.1	-0.025262
0.153383	0.1	-0.025700
0.155050	0.1	-0.024349
0.156717	0.1	-0.022440
0.158383	0.1	-0.020731
0.160050	0.1	-0.019292
0.161717	0.1	-0.018370
0.163383	0.1	-0.018305
0.165050	0.1	-0.018622
0.166717	0.1	-0.018291
0.168383	0.1	-0.016796
0.170050	0.1	-0.013998
0.171717	0.1	-0.010170
0.173383	0.1	-0.006827
0.175050	0.1	-0.005863
0.176717	0.1	-0.007111
0.178383	0.1	-0.008321
0.180050	0.1	-0.008009
0.181717	0.1	-0.006771
0.183383	0.1	-0.005537
0.185050	0.1	-0.004182
0.186717	0.1	-0.002109
0.188383	0.1	0.000531
0.190050	0.1	0.002678
0.191717	0.1	0.003516
0.193383	0.1	0.003106
0.195050	0.1	0.001951
0.196717	0.1	0.000168
0.198383	0.1	-0.002524
0.200050	0.1	-0.005537
0.201717	0.1	-0.007213
0.203383	0.1	-0.007236
0.205050	0.1	-0.007423
0.206717	0.1	-0.009364
0.208383	0.1	-0.012978
0.210050	0.1	-0.017150
0.211717	0.1	-0.020359
0.213383	0.1	-0.021327
0.215050	0.1	-0.019837
0.216717	0.1	-0.016787
0.218383	0.1	-0.013355
0.220050	0.1	-0.010408
0.221717	0.1	-0.008824
0.223383	0.1	-0.009607
0.225050	0.1	-0.012801
0.226717	0.1	-0.016834
0.228383	0.1	-0.019684
0.230050	0.1	-0.020266
0.231717	0.1	-0.018487
0.233383	0.1	-0.015250
0.235050	0.1	-0.012750
0.236717	0.1	-0.013253
0.238383	0.1	-0.017104
0.240050	0.1	-0.022370
0.241717	0.1	-0.026338
0.243383	0.1	-0.026869
0.245050	0.1	-0.023181
0.246717	0.1	-0.016731
0.248383	0.1	-0.010547
0.250050	0.1	-0.006692
0.251717	0.1	-0.004917
0.253383	0.1	-0.003898
0.255050	0.1	-0.002743
0.256717	0.1	-0.001467
0.258383	0.1	-0.001048
0.260050	0.1	-0.002403
0.261717	0.1	-0.004983
0.263383	0.1	-0.007339
0.265050	0.1	-0.008675
0.266717	0.1	-0.008983
0.268383	0.1	-0.008661
0.270050	0.1	-0.008270
0.271717	0.1	-0.008177
0.273383	0.1	-0.008745
0.275050	0.1	-0.010584
0.276717	0.1	-0.013965
0.278383	0.1	-0.018044
0.280050	0.1	-0.021136
0.281717	0.1	-0.021989
0.283383	0.1	-0.020266
0.285050	0.1	-0.016075
0.286717	0.1	-0.010370
0.288383	0.1	-0.005034
0.290050	0.1	-0.001076
0.291717	0.1	0.001718
0.293383	0.1	0.003139
0.295050	0.1	0.002752
0.296717	0.1	0.001229
0.298383	0.1	-0.000717
0.300050	0.1	-0.004158
0.301717	0.1	-0.010622
0.303383	0.1	-0.019260
0.305050	0.1	-0.027511
0.306717	0.1	-0.033882
0.308383	0.1	-0.037723
0.310050	0.1	-0.038003
0.311717	0.1	-0.034510
0.313383	0.1	-0.028773
0.315050	0.1	-0.022757
0.316717	0.1	-0.018408
0.318383	0.1	-0.017742
0.320050	0.1	-0.020689
0.321717	0.1	-0.024471
0.323383	0.1	-0.026305
0.325050	0.1	-0.024987
0.326717	0.1	-0.020531
0.328383	0.1	-0.014203
0.330050	0.1	-0.008391
0.331717	0.1	-0.005388
0.333383	0.1	-0.005425
0.335050	0.1	-0.006496
0.336717	0.1	-0.006808
0.338383	0.1	-0.006580
0.340050	0.1	-0.007115
0.341717	0.1	-0.008964
0.343383	0.1	-0.011111
0.345050	0.1	-0.012470
0.346717	0.1	-0.013872
0.348383	0.1	-0.017369
0.350050	0.1	-0.023842
0.351717	0.1	-0.032163
0.353383	0.1	-0.039963
0.355050	0.1	-0.044820
0.356717	0.1	-0.045858
0.358383	0.1	-0.044419
0.360050	0.1	-0.042259
0.361717	0.1	-0.039563
0.363383	0.1	-0.035665
0.365050	0.1	-0.030305
0.366717	0.1	-0.023553
0.368383	0.1	-0.016452
0.370050	0.1	-0.011427
0.371717	0.1	-0.010454
0.373383	0.1	-0.012978
0.375050	0.1	-0.016722
0.376717	0.1	-0.020075
0.378383	0.1	-0.022757
0.380050	0.1	-0.025071
0.381717	0.1	-0.027325
0.383383	0.1	-0.029313
0.385050	0.1	-0.030049
0.386717	0.1	-0.028871
0.388383	0.1	-0.026273
0.390050	0.1	-0.023297
0.391717	0.1	-0.020969
0.393383	0.1	-0.019986
0.395050	0.1	-0.020107
0.396717	0.1	-0.020009
0.398383	0.1	-0.018533
0.400050	0.1	-0.015968
0.401717	0.1	-0.013649
0.403383	0.1	-0.012908
0.405050	0.1	-0.014501
0.406717	0.1	-0.018007
0.408383	0.1	-0.021528
0.410050	0.1	-0.023274
0.411717	0.1	-0.023670
0.413383	0.1	-0.024489
0.415050	0.1	-0.026105
0.416717	0.1	-0.027027
0.418383	0.1	-0.025858
0.420050	0.1	-0.022589
0.421717	0.1	-0.018207
0.423383	0.1	-0.014286
0.425050	0.1	-0.012307
0.426717	0.1	-0.012247
0.428383	0.1	-0.013132
0.430050	0.1	-0.014673
0.431717	0.1	-0.016997
0.433383	0.1	-0.019860
0.435050	0.1	-0.022948
0.436717	0.1	-0.025788
0.438383	0.1	-0.027171
0.440050	0.1	-0.026068
0.441717	0.1	-0.023297
0.443383	0.1	-0.020759
0.445050	0.1	-0.019236
0.446717	0.1	-0.018021
0.448383	0.1	-0.016377
0.450050	0.1	-0.014808
0.451717	0.1	-0.014952
0.453383	0.1	-0.017914
0.455050	0.1	-0.022543
0.456717	0.1	-0.026133
0.458383	0.1	-0.027334
0.460050	0.1	-0.027264
0.461717	0.1	-0.027088
0.463383	0.1	-0.026580
0.465050	0.1	-0.025569
0.466717	0.1	-0.024755
0.468383	0.1	-0.024983
0.470050	0.1	-0.026682
0.471717	0.1	-0.029472
0.473383	0.1	-0.032289
0.475050	0.1	-0.034054
0.476717	0.1	-0.033882
0.478383	0.1	-0.031185
0.480050	0.1	-0.026384
0.481717	0.1	-0.021411
0.483383	0.1	-0.018883
0.485050	0.1	-0.020042
0.486717	0.1	-0.023763
0.488383	0.1	-0.027865
0.490050	0.1	-0.030817
0.491717	0.1	-0.032047
0.493383	0.1	-0.031940
0.495050	0.1	-0.031856
0.496717	0.1	-0.033081
0.498383	0.1	-0.035726
0.500050	0.1	-0.038608
0.501717	0.1	-0.040042
0.503383	0.1	-0.039055
0.505050	0.1	-0.036112
0.506717	0.1	-0.032722
0.508383	0.1	-0.030645
0.510050	0.1	-0.031148
0.511717	0.1	-0.034445
0.513383	0.1	-0.039218
0.515050	0.1	-0.042794
0.516717	0.1	-0.043097
0.518383	0.1	-0.040354
0.520050	0.1	-0.036517
0.521717	0.1	-0.033551
0.523383	0.1	-0.032401
0.525050	0.1	-0.032512
0.526717	0.1	-0.032173
0.528383	0.1	-0.030184
0.530050	0.1	-0.027032
0.531717	0.1	-0.023860
0.533383	0.1	-0.021034
0.535050	0.1	-0.018547
0.536717	0.1	-0.016899
0.538383	0.1	-0.016466
0.540050	0.1	-0.017197
0.541717	0.1	-0.019749
0.543383	0.1	-0.024964
0.545050	0.1	-0.031730
0.546717	0.1	-0.037625
0.548383	0.1	-0.041509
0.550050	0.1	-0.043614
0.551717	0.1	-0.044578
0.553383	0.1	-0.045197
0.555050	0.1	-0.046180
0.556717	0.1	-0.047828
0.558383	0.1	-0.050156
0.560050	0.1	-0.052238
0.561717	0.1	-0.052098
0.563383	0.1	-0.048741
0.565050	0.1	-0.043414
0.566717	0.1	-0.037733
0.568383	0.1	-0.031879
0.570050	0.1	-0.025746
0.571717	0.1	-0.020284
0.573383	0.1	-0.016713
0.575050	0.1	-0.015744
0.576717	0.1	-0.017518
0.578383	0.1	-0.021071
0.580050	0.1	-0.024480
0.581717	0.1	-0.026417
0.583383	0.1	-0.027004
0.585050	0.1	-0.027083
0.586717	0.1	-0.027134
0.588383	0.1	-0.026831
0.590050	0.1	-0.025490
0.591717	0.1	-0.023278
0.593383	0.1	-0.022012
0.595050	0.1	-0.023451
0.596717	0.1	-0.027185
0.598383	0.1	-0.031395
0.600050	0.1	-0.034417
0.601717	0.1	-0.034906
0.603383	0.1	-0.032261
0.605050	0.1	-0.027288
0.606717	0.1	-0.021881
0.608383	0.1	-0.018287
0.610050	0.1	-0.017933
0.611717	0.1	-0.020340
0.613383	0.1	-0.023334
0.615050	0.1	-0.024480
0.616717	0.1	-0.022920
0.618383	0.1	-0.020256
0.620050	0.1	-0.018994
0.621717	0.1	-0.020200
0.623383	0.1	-0.022980
0.625050	0.1	-0.025737
0.626717	0.1	-0.027437
0.628383	0.1	-0.028023
0.630050	0.1	-0.028317
0.631717	0.1	-0.029271
0.633383	0.1	-0.031218
0.635050	0.1	-0.034147
0.636717	0.1	-0.037970
0.638383	0.1	-0.042282
0.640050	0.1	-0.046752
0.641717	0.1	-0.051125
0.643383	0.1	-0.054194
0.645050	0.1	-0.054208
0.646717	0.1	-0.051074
0.648383	0.1	-0.046757
0.650050	0.1	-0.043367
0.651717	0.1	-0.041611
0.653383	0.1	-0.040974
0.655050	0.1	-0.040550
0.656717	0.1	-0.039591
0.658383	0.1	-0.037802
0.660050	0.1	-0.035129
0.661717	0.1	-0.031581
0.663383	0.1	-0.027772
0.665050	0.1	-0.025090
0.666717	0.1	-0.024885
0.668383	0.1	-0.027395
0.670050	0.1	-0.031097
0.671717	0.1	-0.033923
0.673383	0.1	-0.035246
0.675050	0.1	-0.035684
0.676717	0.1	-0.035209
0.678383	0.1	-0.033230
0.680050	0.1	-0.030361
0.681717	0.1	-0.028126
0.683383	0.1	-0.027325
0.685050	0.1	-0.028498
0.686717	0.1	-0.032312
0.688383	0.1	-0.038021
0.690050	0.1	-0.043409
0.691717	0.1	-0.046473
0.693383	0.1	-0.046445
0.695050	0.1	-0.044093
0.696717	0.1	-0.041323
0.698383	0.1	-0.039539
0.700050	0.1	-0.038771
0.701717	0.1	-0.038301
0.703383	0.1	-0.037234
0.705050	0.1	-0.035260
0.706717	0.1	-0.033770
0.708383	0.1	-0.034752
0.710050	0.1	-0.037793
0.711717	0.1	-0.040140
0.713383	0.1	-0.040247
0.715050	0.1	-0.039083
0.716717	0.1	-0.038100
0.718383	0.1	-0.038291
0.720050	0.1	-0.040368
0.721717	0.1	-0.044163
0.723383	0.1	-0.048876
0.725050	0.1	-0.053672
0.726717	0.1	-0.057127
0.728383	0.1	-0.057621
0.730050	0.1	-0.054706
0.731717	0.1	-0.049234
0.733383	0.1	-0.042622
0.735050	0.1	-0.036391
0.736717	0.1	-0.031851
0.738383	0.1	-0.029700
0.740050	0.1	-0.030175
0.741717	0.1	-0.033155
0.743383	0.1	-0.037728
0.745050	0.1	-0.042156
0.746717	0.1	-0.044974
0.748383	0.1	-0.045728
0.750050	0.1	-0.044443
0.751717	0.1	-0.041458
0.753383	0.1	-0.038296
0.755050	0.1	-0.036960
0.756717	0.1	-0.037733
0.758383	0.1	-0.039106
0.760050	0.1	-0.039409
0.761717	0.1	-0.037565
0.763383	0.1	-0.033625
0.765050	0.1	-0.028708
0.766717	0.1	-0.024564
0.768383	0.1	-0.023404
0.770050	0.1	-0.026650
0.771717	0.1	-0.033262
0.773383	0.1	-0.040215
0.775050	0.1	-0.044419
0.776717	0.1	-0.044494
0.778383	0.1	-0.041374
0.780050	0.1	-0.037332
0.781717	0.1	-0.034641
0.783383	0.1	-0.034519
0.785050	0.1	-0.036228
0.786717	0.1	-0.038166
0.788383	0.1	-0.040210
0.790050	0.1	-0.042864
0.791717	0.1	-0.045295
0.793383	0.1	-0.046166
0.795050	0.1	-0.045164
0.796717	0.1	-0.042776
0.798383	0.1	-0.039726
0.800050	0.1	-0.037337
0.801717	0.1	-0.037579
0.803383	0.1	-0.041616
0.805050	0.1	-0.048443
0.806717	0.1	-0.055409
0.808383	0.1	-0.059889
0.810050	0.1	-0.060699
0.811717	0.1	-0.058739
0.813383	0.1	-0.056233
0.815050	0.1	-0.054985
0.816717	0.1	-0.054776
0.818383	0.1	-0.053570
0.820050	0.1	-0.049802
0.821717	0.1	-0.044522
0.823383	0.1	-0.040424
0.825050	0.1	-0.038729
0.826717	0.1	-0.037886
0.828383	0.1	-0.035744
0.830050	0.1	-0.032033
0.831717	0.1	-0.028308
0.833383	0.1	-0.026743
0.835050	0.1	-0.028904
0.836717	0.1	-0.034175
0.838383	0.1	-0.039749
0.840050	0.1	-0.043311
0.841717	0.1	-0.044694
0.843383	0.1	-0.045416
0.845050	0.1	-0.047302
0.846717	0.1	-0.050771
0.848383	0.1	-0.054631
0.850050	0.1	-0.057868
0.851717	0.1	-0.060420
0.853383	0.1	-0.062371
0.855050	0.1	-0.063768
0.856717	0.1	-0.064261
0.858383	0.1	-0.062897
0.860050	0.1	-0.059363
0.861717	0.1	-0.054250
0.863383	0.1	-0.048536
0.865050	0.1	-0.043442
0.866717	0.1	-0.039898
0.868383	0.1	-0.038040
0.870050	0.1	-0.037556
0.871717	0.1	-0.038021
0.873383	0.1	-0.039120
0.875050	0.1	-0.040494
0.876717	0.1	-0.041146
0.878383	0.1	-0.039693
0.880050	0.1	-0.035996
0.881717	0.1	-0.032126
0.883383	0.1	-0.030790
0.885050	0.1	-0.032960
0.886717	0.1	-0.037779
0.888383	0.1	-0.043716
0.890050	0.1	-0.049146
0.891717	0.1	-0.053393
0.893383	0.1	-0.056629
0.895050	0.1	-0.057961
0.896717	0.1	-0.055870
0.898383	0.1	-0.050785
0.900050	0.1	-0.044671
0.901717	0.1	-0.038831
0.903383	0.1	-0.033756
0.905050	0.1	-0.030058
0.906717	0.1	-0.028615
0.908383	0.1	-0.029877
0.910050	0.1	-0.033197
0.911717	0.1	-0.037025
0.913383	0.1	-0.039735
0.915050	0.1	-0.040401
0.916717	0.1	-0.039260
0.918383	0.1	-0.037593
0.920050	0.1	-0.036811
0.921717	0.1	-0.037230
0.923383	0.1	-0.037942
0.925050	0.1	-0.037984
0.926717	0.1	-0.037216
0.928383	0.1	-0.036238
0.930050	0.1	-0.035795
0.931717	0.1	-0.036489
0.933383	0.1	-0.038822
0.935050	0.1	-0.042859
0.936717	0.1	-0.048256
0.938383	0.1	-0.054464
0.940050	0.1	-0.060368
0.941717	0.1	-0.064294
0.943383	0.1	-0.064611
0.945050	0.1	-0.060769
0.946717	0.1	-0.054040
0.948383	0.1	-0.046841
0.950050	0.1	-0.041369
0.951717	0.1	-0.038883
0.953383	0.1	-0.039279
0.955050	0.1	-0.041421
0.956717	0.1	-0.044191
0.958383	0.1	-0.047018
0.960050	0.1	-0.049779
0.961717	0.1	-0.052662
0.963383	0.1	-0.055558
0.965050	0.1	-0.057854
0.966717	0.1	-0.058771
0.968383	0.1	-0.057728
0.970050	0.1	-0.054608
0.971717	0.1	-0.050259
0.973383	0.1	-0.046897
0.975050	0.1	-0.046804
0.976717	0.1	-0.049789
0.978383	0.1	-0.053323
0.980050	0.1	-0.055470
0.981717	0.1	-0.055870
0.983383	0.1	-0.054617
0.985050	0.1	-0.052126
0.986717	0.1	-0.049607
0.988383	0.1	-0.048461
0.990050	0.1	-0.049002
0.991717	0.1	-0.050026
0.993383	0.1	-0.050319
0.995050	0.1	-0.050403
0.996717	0.1	-0.051539
0.998383	0.1	-0.053709
1.000050	0.1	-0.055484
1.001717	0.1	-0.054953
1.003383	0.1	-0.051041
1.005050	0.1	-0.044950
1.006717	0.1	-0.039418
1.008383	0.1	-0.036531
1.010050	0.1	-0.037062
1.011717	0.1	-0.041220
1.013383	0.1	-0.048354
1.015050	0.1	-0.056112
1.016717	0.1	-0.061220
1.018383	0.1	-0.061607
1.020050	0.1	-0.057849
1.021717	0.1	-0.052950
1.023383	0.1	-0.049956
1.025050	0.1	-0.049635
1.026717	0.1	-0.051176
1.028383	0.1	-0.054087
1.030050	0.1	-0.057961
1.031717	0.1	-0.061714
1.033383	0.1	-0.063600
1.035050	0.1	-0.061844
1.036717	0.1	-0.056373
1.038383	0.1	-0.049737
1.040050	0.1	-0.044857
1.041717	0.1	-0.042422
1.043383	0.1	-0.041621
1.045050	0.1	-0.042072
1.046717	0.1	-0.043418
1.048383	0.1	-0.044936
1.050050	0.1	-0.046385
1.051717	0.1	-0.047940
1.053383	0.1	-0.049486
1.055050	0.1	-0.050571
1.056717	0.1	-0.050925
1.058383	0.1	-0.050711
1.060050	0.1	-0.050040
1.061717	0.1	-0.049048
1.063383	0.1	-0.048066
1.065050	0.1	-0.047153
1.066717	0.1	-0.046482
1.068383	0.1	-0.047348
1.070050	0.1	-0.051055
1.071717	0.1	-0.056708
1.073383	0.1	-0.061640
1.075050	0.1	-0.064489
1.076717	0.1	-0.065840
1.078383	0.1	-0.065467
1.080050	0.1	-0.062115
1.081717	0.1	-0.056447
1.083383	0.1	-0.051074
1.085050	0.1	-0.047339
1.086717	0.1	-0.044578
1.088383	0.1	-0.042315
1.090050	0.1	-0.041332
1.091717	0.1	-0.042748
1.093383	0.1	-0.046995
1.095050	0.1	-0.052936
1.096717	0.1	-0.057970
1.098383	0.1	-0.060224
1.100050	0.1	-0.059702
1.101717	0.1	-0.057109
1.103383	0.1	-0.053728
1.105050	0.1	-0.051903
1.106717	0.1	-0.053281
1.108383	0.1	-0.056718
1.110050	0.1	-0.059623
1.111717	0.1	-0.060978
1.113383	0.1	-0.061486
1.115050	0.1	-0.061318
1.116717	0.1	-0.059418
1.118383	0.1	-0.055186
1.120050	0.1	-0.049737
1.121717	0.1	-0.045295
1.123383	0.1	-0.043567
1.125050	0.1	-0.044717
1.126717	0.1	-0.047511
1.128383	0.1	-0.050100
1.130050	0.1	-0.050887
1.131717	0.1	-0.049500
1.133383	0.1	-0.047274
1.135050	0.1	-0.046114
1.136717	0.1	-0.046780
1.138383	0.1	-0.048946
1.140050	0.1	-0.051558
1.141717	0.1	-0.052820
1.143383	0.1	-0.051535
1.145050	0.1	-0.048555
1.146717	0.1	-0.046059
1.148383	0.1	-0.046054
1.150050	0.1	-0.049127
1.151717	0.1	-0.053989
1.153383	0.1	-0.058557
1.155050	0.1	-0.061826
1.156717	0.1	-0.064489
1.158383	0.1	-0.067386
1.160050	0.1	-0.069398
1.161717	0.1	-0.068285
1.163383	0.1	-0.063279
1.165050	0.1	-0.055353
1.166717	0.1	-0.046305
1.168383	0.1	-0.038641
1.170050	0.1	-0.034412
1.171717	0.1	-0.033649
1.173383	0.1	-0.034967
1.175050	0.1	-0.037304
1.176717	0.1	-0.040513
1.178383	0.1	-0.044401
1.180050	0.1	-0.047898
1.181717	0.1	-0.049751
1.183383	0.1	-0.049798
1.185050	0.1	-0.048773
1.186717	0.1	-0.047628
1.188383	0.1	-0.047637
1.190050	0.1	-0.049472
1.191717	0.1	-0.052340
1.193383	0.1	-0.055404
1.195050	0.1	-0.058608
1.196717	0.1	-0.061472
1.198383	0.1	-0.062883
1.200050	0.1	-0.062124
1.201717	0.1	-0.059311
1.203383	0.1	-0.055349
1.205050	0.1	-0.052010
1.206717	0.1	-0.051078
1.208383	0.1	-0.052382
1.210050	0.1	-0.053667
1.211717	0.1	-0.053332
1.213383	0.1	-0.052103
1.215050	0.1	-0.051670
1.216717	0.1	-0.052662
1.218383	0.1	-0.054566
1.220050	0.1	-0.056964
1.221717	0.1	-0.059470
1.223383	0.1	-0.061230
1.225050	0.1	-0.061891
1.226717	0.1	-0.061970
1.228383	0.1	-0.061858
1.230050	0.1	-0.061472
1.231717	0.1	-0.060285
1.233383	0.1	-0.058045
1.235050	0.1	-0.055693
1.236717	0.1	-0.054352
1.238383	0.1	-0.054012
1.240050	0.1	-0.053900
1.241717	0.1	-0.053030
1.243383	0.1	-0.050752
1.245050	0.1	-0.047721
1.246717	0.1	-0.045504
1.248383	0.1	-0.044820
1.250050	0.1	-0.044880
1.251717	0.1	-0.044615
1.253383	0.1	-0.044098
1.255050	0.1	-0.044219
1.256717	0.1	-0.045504
1.258383	0.1	-0.048033
1.260050	0.1	-0.051796
1.261717	0.1	-0.056196
1.263383	0.1	-0.060173
1.265050	0.1	-0.063130
1.266717	0.1	-0.064629
1.268383	0.1	-0.063851
1.270050	0.1	-0.060853
1.271717	0.1	-0.057272
1.273383	0.1	-0.054538
1.275050	0.1	-0.052312
1.276717	0.1	-0.049644
1.278383	0.1	-0.046762
1.280050	0.1	-0.045430
1.281717	0.1	-0.047693
1.283383	0.1	-0.053658
1.285050	0.1	-0.060373
1.286717	0.1	-0.064089
1.288383	0.1	-0.063307
1.290050	0.1	-0.059102
1.291717	0.1	-0.053551
1.293383	0.1	-0.049067
1.295050	0.1	-0.047758
1.296717	0.1	-0.049467
1.298383	0.1	-0.051358
1.300050	0.1	-0.050869
1.301717	0.1	-0.047944
1.303383	0.1	-0.043665
1.305050	0.1	-0.038669
1.306717	0.1	-0.034166
1.308383	0.1	-0.032382
1.310050	0.1	-0.034757
1.311717	0.1	-0.040778
1.313383	0.1	-0.048615
1.315050	0.1	-0.056005
1.316717	0.1	-0.060927
1.318383	0.1	-0.062627
1.320050	0.1	-0.061719
1.321717	0.1	-0.059288
1.323383	0.1	-0.056960
1.325050	0.1	-0.056773
1.326717	0.1	-0.059376
1.328383	0.1	-0.063381
1.330050	0.1	-0.067120
1.331717	0.1	-0.069705
1.333383	0.1	-0.070557
1.335050	0.1	-0.069411
1.336717	0.1	-0.066860
1.338383	0.1	-0.064000
1.340050	0.1	-0.061267
1.341717	0.1	-0.058138
1.343383	0.1	-0.054017
1.345050	0.1	-0.049216
1.346717	0.1	-0.045141
1.348383	0.1	-0.043246
1.350050	0.1	-0.043544
1.351717	0.1	-0.044415
1.353383	0.1	-0.044121
1.355050	0.1	-0.042631
1.356717	0.1	-0.041821
1.358383	0.1	-0.043581
1.360050	0.1	-0.047898
1.361717	0.1	-0.053425
1.363383	0.1	-0.059423
1.365050	0.1	-0.065872
1.366717	0.1	-0.071623
1.368383	0.1	-0.074739
1.370050	0.1	-0.074985
1.371717	0.1	-0.073984
1.373383	0.1	-0.073230
1.375050	0.1	-0.073412
1.376717	0.1	-0.074496
1.378383	0.1	-0.075316
1.380050	0.1	-0.074306
1.381717	0.1	-0.071195
1.383383	0.1	-0.067111
1.385050	0.1	-0.063181
1.386717	0.1	-0.060024
1.388383	0.1	-0.058184
1.390050	0.1	-0.058003
1.391717	0.1	-0.058869
1.393383	0.1	-0.059297
1.395050	0.1	-0.058431
1.396717	0.1	-0.056801
1.398383	0.1	-0.055120
1.400050	0.1	-0.052736
1.401717	0.1	-0.047786
1.403383	0.1	-0.039102
1.405050	0.1	-0.027758
1.406717	0.1	-0.016186
1.408383	0.1	-0.005960
1.410050	0.1	0.003125
1.411717	0.1	0.012773
1.413383	0.1	0.025425
1.415050	0.1	0.042845
1.416717	0.1	0.065118
1.418383	0.1	0.090972
1.420050	0.1	0.119223
1.421717	0.1	0.149864
1.423383	0.1	0.183359
1.425050	0.1	0.219392
1.426717	0.1	0.257283
1.428383	0.1	0.296948
1.430050	0.1	0.338419
1.431717	0.1	0.381125
1.433383	0.1	0.424786
1.435050	0.1	0.470229
1.436717	0.1	0.518775
1.438383	0.1	0.571483
1.440050	0.1	0.628359
1.441717	0.1	0.687730
1.443383	0.1	0.747461
1.445050	0.1	0.806134
1.446717	0.1	0.863159
1.448383	0.1	0.919281
1.450050	0.1	0.976045
1.451717	0.1	1.033838
1.453383	0.1	1.092292
1.455050	0.1	1.152209
1.456717	0.1	1.214552
1.458383	0.1	1.278431
1.460050	0.1	1.342711
1.461717	0.1	1.407936
1.463383	0.1	1.474619
1.465050	0.1	1.541143
1.466717	0.1	1.604711
1.468383	0.1	1.663831
1.470050	0.1	1.719566
1.471717	0.1	1.774793
1.473383	0.1	1.832503
1.475050	0.1	1.894017
1.476717	0.1	1.958371
1.478383	0.1	2.023312
1.480050	0.1	2.086833
1.481717	0.1	2.147881
1.483383	0.1	2.206350
1.485050	0.1	2.262760
1.486717	0.1	2.318174
1.488383	0.1	2.374318
1.490050	0.1	2.432396
1.491717	0.1	2.491074
1.493383	0.1	2.547884
1.495050	0.1	2.602683
1.496717	0.1	2.657594
1.498383	0.1	2.713986
1.500050	0.1	2.770885
1.501717	0.1	2.825898
1.503383	0.1	2.877796
1.505050	0.1	2.928237
1.506717	0.1	2.980125
1.508383	0.1	3.034887
1.510050	0.1	3.092415
1.511717	0.1	3.152490
1.513383	0.1	3.214786
1.515050	0.1	3.278200
1.516717	0.1	3.341343
1.518383	0.1	3.403667
1.520050	0.1	3.465042
1.521717	0.1	3.524795
1.523383	0.1	3.582207
1.525050	0.1	3.637699
1.526717	0.1	3.692675
1.528383	0.1	3.748317
1.530050	0.1	3.804718
1.531717	0.1	3.861128
1.533383	0.1	3.916756
1.535050	0.1	3.971132
1.536717	0.1	4.024100
1.538383	0.1	4.076217
1.540050	0.1	4.128539
1.541717	0.1	4.181475
1.543383	0.1	4.235078
1.545050	0.1	4.289900
1.546717	0.1	4.345737
1.548383	0.1	4.400522
1.550050	0.1	4.451810
1.551717	0.1	4.498833
1.553383	0.1	4.542940
1.555050	0.1	4.586452
1.556717	0.1	4.631672
1.558383	0.1	4.680878
1.560050	0.1	4.736139
1.561717	0.1	4.798560
1.563383	0.1	4.868270
1.565050	0.1	4.944983
1.566717	0.1	5.027987
1.568383	0.1	5.116588
1.570050	0.1	5.212058
1.571717	0.1	5.318015
1.573383	0.1	5.438267
1.575050	0.1	5.575418
1.576717	0.1	5.730791
1.578383	0.1	5.903677
1.580050	0.1	6.090589
1.581717	0.1	6.286530
1.583383	0.1	6.486871
1.585050	0.1	6.687595
1.586717	0.1	6.885785
1.588383	0.1	7.080906
1.590050	0.1	7.274165
1.591717	0.1	7.466176
1.593383	0.1	7.655807
1.595050	0.1	7.840707
1.596717	0.1	8.018613
1.598383	0.1	8.188048
1.600050	0.1	8.347910
1.601717	0.1	8.496847
1.603383	0.1	8.633686
1.605050	0.1	8.758651
1.606717	0.1	8.874126
1.608383	0.1	8.984678
1.610050	0.1	9.095394
1.611717	0.1	9.208922
1.613383	0.1	9.324071
1.615050	0.1	9.436235
1.616717	0.1	9.537265
1.618383	0.1	9.615249
1.620050	0.1	9.657298
1.621717	0.1	9.653103
1.623383	0.1	9.595356
1.625050	0.1	9.479676
1.626717	0.1	9.306353
1.628383	0.1	9.080227
1.630050	0.1	8.807625
1.631717	0.1	8.494924
1.633383	0.1	8.150204
1.635050	0.1	7.783929
1.636717	0.1	7.406985
1.638383	0.1	7.029609
1.640050	0.1	6.662016
1.641717	0.1	6.313669
1.643383	0.1	5.992632
1.645050	0.1	5.706605
1.646717	0.1	5.462402
1.648383	0.1	5.263835
1.650050	0.1	5.111159
1.651717	0.1	5.002273
1.653383	0.1	4.933830
1.655050	0.1	4.901313
1.656717	0.1	4.899139
1.658383	0.1	4.921416
1.660050	0.1	4.962650
1.661717	0.1	5.017840
1.663383	0.1	5.082698
1.665050	0.1	5.154344
1.666717	0.1	5.230634
1.668383	0.1	5.308543
1.670050	0.1	5.385210
1.671717	0.1	5.459641
1.673383	0.1	5.531427
1.675050	0.1	5.598296
1.676717	0.1	5.656453
1.678383	0.1	5.703182
1.680050	0.1	5.738223
1.681717	0.1	5.762624
1.683383	0.1	5.777539
1.685050	0.1	5.784472
1.686717	0.1	5.785120
1.688383	0.1	5.780729
1.690050	0.1	5.771532
1.691717	0.1	5.756998
1.693383	0.1	5.736942
1.695050	0.1	5.711764
1.696717	0.1	5.682209
1.698383	0.1	5.650171
1.700050	0.1	5.617891
1.701717	0.1	5.585952
1.703383	0.1	5.553695
1.705050	0.1	5.520461
1.706717	0.1	5.485844
1.708383	0.1	5.450081
1.710050	0.1	5.413936
1.711717	0.1	5.377936
1.713383	0.1	5.342327
1.715050	0.1	5.307952
1.716717	0.1	5.276063
1.718383	0.1	5.247099
1.720050	0.1	5.220152
1.721717	0.1	5.193730
1.723383	0.1	5.166978
1.725050	0.1	5.139816
1.726717	0.1	5.112258
1.728383	0.1	5.084616
1.730050	0.1	5.058604
1.731717	0.1	5.036737
1.733383	0.1	5.020029
1.735050	0.1	5.007177
1.736717	0.1	4.996131
1.738383	0.1	4.985277
1.740050	0.1	4.973002
1.741717	0.1	4.958105
1.743383	0.1	4.940708
1.745050	0.1	4.921686
1.746717	0.1	4.901942
1.748383	0.1	4.882668
1.750050	0.1	4.865220
1.751717	0.1	4.850449
1.753383	0.1	4.838458
1.755050	0.1	4.829206
1.756717	0.1	4.822863
1.758383	0.1	4.819124
1.760050	0.1	4.816470
1.761717	0.1	4.812703
1.763383	0.1	4.806621
1.765050	0.1	4.798342
1.766717	0.1	4.787878
1.768383	0.1	4.775124
1.770050	0.1	4.761312
1.771717	0.1	4.749252
1.773383	0.1	4.741177
1.775050	0.1	4.736553
1.776717	0.1	4.732804
1.778383	0.1	4.727445
1.780050	0.1	4.718415
1.781717	0.1	4.703985
1.783383	0.1	4.683919
1.785050	0.1	4.660543
1.786717	0.1	4.637768
1.788383	0.1	4.619146
1.790050	0.1	4.606615
1.791717	0.1	4.599495
1.793383	0.1	4.594354
1.795050	0.1	4.587057
1.796717	0.1	4.575634
1.798383	0.1	4.561110
1.800050	0.1	4.545688
1.801717	0.1	4.530670
1.803383	0.1	4.516328
1.805050	0.1	4.502800
1.806717	0.1	4.490139
1.808383	0.1	4.478046
1.810050	0.1	4.466483
1.811717	0.1	4.455936
1.813383	0.1	4.446660
1.815050	0.1	4.438004
1.816717	0.1	4.428420
1.818383	0.1	4.415978
1.820050	0.1	4.399316
1.821717	0.1	4.379107
1.823383	0.1	4.358520
1.825050	0.1	4.341207
1.826717	0.1	4.328322
1.828383	0.1	4.318226
1.830050	0.1	4.308359
1.831717	0.1	4.296671
1.833383	0.1	4.282249
1.835050	0.1	4.265443
1.836717	0.1	4.247553
1.838383	0.1	4.229927
1.840050	0.1	4.213196
1.841717	0.1	4.197289
1.843383	0.1	4.181913
1.845050	0.1	4.166677
1.846717	0.1	4.150756
1.848383	0.1	4.133205
1.850050	0.1	4.113973
1.851717	0.1	4.094038
1.853383	0.1	4.074667
1.855050	0.1	4.056604
1.856717	0.1	4.039267
1.858383	0.1	4.021251
1.860050	0.1	4.002182
1.861717	0.1	3.983076
1.863383	0.1	3.964785
1.865050	0.1	3.946670
1.866717	0.1	3.926964
1.868383	0.1	3.904253
1.870050	0.1	3.878688
1.871717	0.1	3.852258
1.873383	0.1	3.827522
1.875050	0.1	3.804676
1.876717	0.1	3.780657
1.878383	0.1	3.752350
1.880050	0.1	3.719819
1.881717	0.1	3.685839
1.883383	0.1	3.653243
1.885050	0.1	3.623245
1.886717	0.1	3.595883
1.888383	0.1	3.570309
1.890050	0.1	3.544795
1.891717	0.1	3.517624
1.893383	0.1	3.488422
1.895050	0.1	3.458411
1.896717	0.1	3.429260
1.898383	0.1	3.401465
1.900050	0.1	3.373991
1.901717	0.1	3.345832
1.903383	0.1	3.317664
1.905050	0.1	3.290600
1.906717	0.1	3.263685
1.908383	0.1	3.234963
1.910050	0.1	3.204579
1.911717	0.1	3.174935
1.913383	0.1	3.148043
1.915050	0.1	3.124215
1.916717	0.1	3.102808
1.918383	0.1	3.082273
1.920050	0.1	3.059939
1.921717	0.1	3.033658
1.923383	0.1	3.003730
1.925050	0.1	2.972386
1.926717	0.1	2.941950
1.928383	0.1	2.914509
1.930050	0.1	2.891952
1.931717	0.1	2.874606
1.933383	0.1	2.860799
1.935050	0.1	2.848483
1.936717	0.1	2.836357
1.938383	0.1	2.823342
1.940050	0.1	2.808073
1.941717	0.1	2.789758
1.943383	0.1	2.769395
1.945050	0.1	2.749078
1.946717	0.1	2.729944
1.948383	0.1	2.711862
1.950050	0.1	2.694689
1.951717	0.1	2.678577
1.953383	0.1	2.663601
1.955050	0.1	2.650311
1.956717	0.1	2.639848
1.958383	0.1	2.632532
1.960050	0.1	2.626851
1.961717	0.1	2.620290
1.963383	0.1	2.611056
1.965050	0.1	2.598893
1.966717	0.1	2.584835
1.968383	0.1	2.570623
1.970050	0.1	2.557691
1.971717	0.1	2.546436
1.973383	0.1	2.536047
1.975050	0.1	2.525309
1.976717	0.1	2.513784
1.978383	0.1	2.501551
1.980050	0.1	2.488461
1.981717	0.1	2.474533
1.983383	0.1	2.459995
1.985050	0.1	2.444903
1.986717	0.1	2.429448
1.988383	0.1	2.414715
1.990050	0.1	2.402104
1.991717	0.1	2.391571
1.993383	0.1	2.381685
1.995050	0.1	2.371459
1.996717	0.1	2.360651
1.998383	0.1	2.348972
2.000050	0.1	2.336460
2.001717	0.1	2.324083
2.003383	0.1	2.313103
2.005050	0.1	2.303841
2.006717	0.1	2.295547
2.008383	0.1	2.287426
2.010050	0.1	2.279086
2.011717	0.1	2.270439
2.013383	0.1	2.261666
2.015050	0.1	2.253246
2.016717	0.1	2.245819
2.018383	0.1	2.239523
2.020050	0.1	2.233367
2.021717	0.1	2.225996
2.023383	0.1	2.217153
2.025050	0.1	2.208175
2.026717	0.1	2.201004
2.028383	0.1	2.196622
2.030050	0.1	2.194550
2.031717	0.1	2.193567
2.033383	0.1	2.192371
2.035050	0.1	2.189414
2.036717	0.1	2.183276
2.038383	0.1	2.173968
2.040050	0.1	2.162978
2.041717	0.1	2.151928
2.043383	0.1	2.142326
2.045050	0.1	2.135318
2.046717	0.1	2.130135
2.048383	0.1	2.124584
2.050050	0.1	2.117688
2.051717	0.1	2.110577
2.053383	0.1	2.104710
2.055050	0.1	2.100063
2.056717	0.1	2.095113
2.058383	0.1	2.088170
2.060050	0.1	2.078852
2.061717	0.1	2.068304
2.063383	0.1	2.057850
2.065050	0.1	2.048234
2.066717	0.1	2.040225
2.068383	0.1	2.034209
2.070050	0.1	2.029017
2.071717	0.1	2.022595
2.073383	0.1	2.013771
2.075050	0.1	2.002772
2.076717	0.1	1.990413
2.078383	0.1	1.977752
2.080050	0.1	1.966376
2.081717	0.1	1.957333
2.083383	0.1	1.949882
2.085050	0.1	1.942362
2.086717	0.1	1.933761
2.088383	0.1	1.924355
2.090050	0.1	1.915363
2.091717	0.1	1.907535
2.093383	0.1	1.899861
2.095050	0.1	1.890259
2.096717	0.1	1.878035
2.098383	0.1	1.865146
2.100050	0.1	1.854030
2.101717	0.1	1.844889
2.103383	0.1	1.836382
2.105050	0.1	1.827949
2.106717	0.1	1.819995
2.108383	0.1	1.812759
2.110050	0.1	1.805578
2.111717	0.1	1.797001
2.113383	0.1	1.786514
2.115050	0.1	1.775539
2.116717	0.1	1.765648
2.118383	0.1	1.756954
2.120050	0.1	1.748786
2.121717	0.1	1.740428
2.123383	0.1	1.731445
2.125050	0.1	1.721787
2.126717	0.1	1.711394
2.128383	0.1	1.700288
2.130050	0.1	1.688837
2.131717	0.1	1.676977
2.133383	0.1	1.664469
2.135050	0.1	1.652511
2.136717	0.1	1.643286
2.138383	0.1	1.637624
2.140050	0.1	1.633922
2.141717	0.1	1.629861
2.143383	0.1	1.624823
2.145050	0.1	1.619356
2.146717	0.1	1.613195
2.148383	0.1	1.605721
2.150050	0.1	1.597274
2.151717	0.1	1.588701
2.153383	0.1	1.580222
2.155050	0.1	1.570736
2.156717	0.1	1.558973
2.158383	0.1	1.545581
2.160050	0.1	1.532473
2.161717	0.1	1.520352
2.163383	0.1	1.508947
2.165050	0.1	1.498507
2.166717	0.1	1.489217
2.168383	0.1	1.480388
2.170050	0.1	1.471420
2.171717	0.1	1.463057
2.173383	0.1	1.456668
2.175050	0.1	1.451969
2.176717	0.1	1.446581
2.178383	0.1	1.438186
2.180050	0.1	1.426595
2.181717	0.1	1.413464
2.183383	0.1	1.400365
2.185050	0.1	1.387941
2.186717	0.1	1.376439
2.188383	0.1	1.365915
2.190050	0.1	1.356029
2.191717	0.1	1.346306
2.193383	0.1	1.336690
2.195050	0.1	1.327577
2.196717	0.1	1.319107
2.198383	0.1	1.311121
2.200050	0.1	1.304103
2.201717	0.1	1.298827
2.203383	0.1	1.294664
2.205050	0.1	1.289509
2.206717	0.1	1.282049
2.208383	0.1	1.273318
2.210050	0.1	1.265141
2.211717	0.1	1.258007
2.213383	0.1	1.251013
2.215050	0.1	1.243185
2.216717	0.1	1.234487
2.218383	0.1	1.225462
2.220050	0.1	1.216736
2.221717	0.1	1.209686
2.223383	0.1	1.205718
2.225050	0.1	1.203651
2.226717	0.1	1.199907
2.228383	0.1	1.192186
2.230050	0.1	1.181564
2.231717	0.1	1.170537
2.233383	0.1	1.160312
2.235050	0.1	1.150602
2.236717	0.1	1.141289
2.238383	0.1	1.133345
2.240050	0.1	1.127836
2.241717	0.1	1.124274
2.243383	0.1	1.120926
2.245050	0.1	1.116702
2.246717	0.1	1.111533
2.248383	0.1	1.105429
2.250050	0.1	1.098742
2.251717	0.1	1.093033
2.253383	0.1	1.090360
2.255050	0.1	1.091072
2.256717	0.1	1.092744
2.258383	0.1	1.091775
2.260050	0.1	1.085927
2.261717	0.1	1.075855
2.263383	0.1	1.064530
2.265050	0.1	1.054569
2.266717	0.1	1.046411
2.268383	0.1	1.039580
2.270050	0.1	1.034490
2.271717	0.1	1.031654
2.273383	0.1	1.030210
2.275050	0.1	1.028161
2.276717	0.1	1.023752
2.278383	0.1	1.016925
2.280050	0.1	1.009330
2.281717	0.1	1.002778
2.283383	0.1	0.998303
2.285050	0.1	0.995849
2.286717	0.1	0.993824
2.288383	0.1	0.990299
2.290050	0.1	0.985488
2.291717	0.1	0.982080
2.293383	0.1	0.982117
2.295050	0.1	0.984604
2.296717	0.1	0.986964
2.298383	0.1	0.987747
2.300050	0.1	0.986746
2.301717	0.1	0.983682
2.303383	0.1	0.978736
2.305050	0.1	0.974005
2.306717	0.1	0.971961
2.308383	0.1	0.972436
2.310050	0.1	0.972929
2.311717	0.1	0.971938
2.313383	0.1	0.970094
2.315050	0.1	0.968394
2.316717	0.1	0.967393
2.318383	0.1	0.967635
2.320050	0.1	0.969283
2.321717	0.1	0.971556
2.323383	0.1	0.973349
2.325050	0.1	0.974583
2.326717	0.1	0.976520
2.328383	0.1	0.980017
2.330050	0.1	0.983439
2.331717	0.1	0.983924
2.333383	0.1	0.981372
2.335050	0.1	0.979374
2.336717	0.1	0.981153
2.338383	0.1	0.986122
2.340050	0.1	0.991449
2.341717	0.1	0.995719
2.343383	0.1	0.999360
2.345050	0.1	1.002285
2.346717	0.1	1.003360
2.348383	0.1	1.002555
2.350050	0.1	1.001614
2.351717	0.1	1.001456
2.353383	0.1	1.000259
2.355050	0.1	0.995765
2.356717	0.1	0.988347
2.358383	0.1	0.980520
2.360050	0.1	0.974713
2.361717	0.1	0.972035
2.363383	0.1	0.971970
2.365050	0.1	0.972967
2.366717	0.1	0.973553
2.368383	0.1	0.972520
2.370050	0.1	0.969158
2.371717	0.1	0.963733
2.373383	0.1	0.957311
2.375050	0.1	0.951374
2.376717	0.1	0.947085
2.378383	0.1	0.944999
2.380050	0.1	0.945344
2.381717	0.1	0.947705
2.383383	0.1	0.950661
2.385050	0.1	0.952538
2.386717	0.1	0.952482
2.388383	0.1	0.950531
2.390050	0.1	0.947593
2.391717	0.1	0.945684
2.393383	0.1	0.946512
2.395050	0.1	0.949153
2.396717	0.1	0.950526
2.398383	0.1	0.948203
2.400050	0.1	0.941721
2.401717	0.1	0.932477
2.403383	0.1	0.923541
2.405050	0.1	0.918009
2.406717	0.1	0.916207
2.408383	0.1	0.915574
2.410050	0.1	0.913795
2.411717	0.1	0.910652
2.413383	0.1	0.906726
2.415050	0.1	0.902107
2.416717	0.1	0.896668
2.418383	0.1	0.890824
2.420050	0.1	0.885781
2.421717	0.1	0.882680
2.423383	0.1	0.881441
2.425050	0.1	0.880645
2.426717	0.1	0.879043
2.428383	0.1	0.876714
2.430050	0.1	0.874335
2.431717	0.1	0.871923
2.433383	0.1	0.869446
2.435050	0.1	0.867876
2.436717	0.1	0.867695
2.438383	0.1	0.867285
2.440050	0.1	0.864877
2.441717	0.1	0.860966
2.443383	0.1	0.856994
2.445050	0.1	0.852793
2.446717	0.1	0.847196
2.448383	0.1	0.840607
2.450050	0.1	0.834623
2.451717	0.1	0.829403
2.453383	0.1	0.823536
2.455050	0.1	0.816532
2.456717	0.1	0.809683
2.458383	0.1	0.804323
2.460050	0.1	0.800155
2.461717	0.1	0.796262
2.463383	0.1	0.792891
2.465050	0.1	0.790316
2.466717	0.1	0.787810
2.468383	0.1	0.785384
2.470050	0.1	0.784472
2.471717	0.1	0.785682
2.473383	0.1	0.787326
2.475050	0.1	0.786907
2.476717	0.1	0.783559
2.478383	0.1	0.778316
2.480050	0.1	0.772746
2.481717	0.1	0.768024
2.483383	0.1	0.765198
2.485050	0.1	0.765421
2.486717	0.1	0.768914
2.488383	0.1	0.773747
2.490050	0.1	0.777128
2.491717	0.1	0.777631
2.493383	0.1	0.774921
2.495050	0.1	0.768919
2.496717	0.1	0.760322
2.498383	0.1	0.750846
2.500050	0.1	0.742902
2.501717	0.1	0.738204
2.503383	0.1	0.736164
2.505050	0.1	0.734837
2.506717	0.1	0.733119
2.508383	0.1	0.731358
2.510050	0.1	0.730441
2.511717	0.1	0.730720
2.513383	0.1	0.731577
2.515050	0.1	0.731647
2.516717	0.1	0.730013
2.518383	0.1	0.726832
2.520050	0.1	0.722855
2.521717	0.1	0.719260
2.523383	0.1	0.717370
2.525050	0.1	0.717374
2.526717	0.1	0.718138
2.528383	0.1	0.718227
2.530050	0.1	0.716359
2.531717	0.1	0.711721
2.533383	0.1	0.704895
2.535050	0.1	0.697682
2.536717	0.1	0.691959
2.538383	0.1	0.688746
2.540050	0.1	0.687637
2.541717	0.1	0.687344
2.543383	0.1	0.687004
2.545050	0.1	0.686520
2.546717	0.1	0.685477
2.548383	0.1	0.682254
2.550050	0.1	0.675586
2.551717	0.1	0.666990
2.553383	0.1	0.659842
2.555050	0.1	0.655628
2.556717	0.1	0.653490
2.558383	0.1	0.653383
2.560050	0.1	0.655968
2.561717	0.1	0.660084
2.563383	0.1	0.663474
2.565050	0.1	0.665290
2.566717	0.1	0.666375
2.568383	0.1	0.667353
2.570050	0.1	0.667600
2.571717	0.1	0.666189
2.573383	0.1	0.662999
2.575050	0.1	0.658897
2.576717	0.1	0.655260
2.578383	0.1	0.653006
2.580050	0.1	0.652275
2.581717	0.1	0.652978
2.583383	0.1	0.654557
2.585050	0.1	0.655511
2.586717	0.1	0.653947
2.588383	0.1	0.649025
2.590050	0.1	0.642482
2.591717	0.1	0.637476
2.593383	0.1	0.634496
2.595050	0.1	0.630901
2.596717	0.1	0.625425
2.598383	0.1	0.620116
2.600050	0.1	0.617560
2.601717	0.1	0.618491
2.603383	0.1	0.621644
2.605050	0.1	0.624978
2.606717	0.1	0.626873
2.608383	0.1	0.626291
2.610050	0.1	0.622971
2.611717	0.1	0.618156
2.613383	0.1	0.613700
2.615050	0.1	0.610128
2.616717	0.1	0.606603
2.618383	0.1	0.602622
2.620050	0.1	0.598589
2.621717	0.1	0.594603
2.623383	0.1	0.589956
2.625050	0.1	0.584577
2.626717	0.1	0.579874
2.628383	0.1	0.577485
2.630050	0.1	0.578151
2.631717	0.1	0.581481
2.633383	0.1	0.586002
2.635050	0.1	0.589774
2.636717	0.1	0.591567
2.638383	0.1	0.591702
2.640050	0.1	0.590887
2.641717	0.1	0.588722
2.643383	0.1	0.584470
2.645050	0.1	0.578430
2.646717	0.1	0.571804
2.648383	0.1	0.566151
2.650050	0.1	0.562919
2.651717	0.1	0.562565
2.653383	0.1	0.564163
2.655050	0.1	0.565844
2.656717	0.1	0.565974
2.658383	0.1	0.564600
2.660050	0.1	0.563744
2.661717	0.1	0.565355
2.663383	0.1	0.569117
2.665050	0.1	0.573294
2.666717	0.1	0.577215
2.668383	0.1	0.581080
2.670050	0.1	0.584107
2.671717	0.1	0.584619
2.673383	0.1	0.581541
2.675050	0.1	0.575632
2.676717	0.1	0.569457
2.678383	0.1	0.565462
2.680050	0.1	0.563883
2.681717	0.1	0.563092
2.683383	0.1	0.561578
2.685050	0.1	0.559362
2.686717	0.1	0.557611
2.688383	0.1	0.557024
2.690050	0.1	0.557001
2.691717	0.1	0.556684
2.693383	0.1	0.556298
2.695050	0.1	0.556493
2.696717	0.1	0.556870
2.698383	0.1	0.556773
2.700050	0.1	0.557005
2.701717	0.1	0.558719
2.703383	0.1	0.561257
2.705050	0.1	0.562621
2.706717	0.1	0.561494
2.708383	0.1	0.557993
2.710050	0.1	0.553541
2.711717	0.1	0.550263
2.713383	0.1	0.549173
2.715050	0.1	0.548814
2.716717	0.1	0.546901
2.718383	0.1	0.542989
2.720050	0.1	0.538821
2.721717	0.1	0.536782
2.723383	0.1	0.537839
2.725050	0.1	0.540726
2.726717	0.1	0.543389
2.728383	0.1	0.544535
2.730050	0.1	0.543953
2.731717	0.1	0.542486
2.733383	0.1	0.541620
2.735050	0.1	0.542304
2.736717	0.1	0.544097
2.738383	0.1	0.545294
2.740050	0.1	0.544153
2.741717	0.1	0.540572
2.743383	0.1	0.536134
2.745050	0.1	0.532451
2.746717	0.1	0.530174
2.748383	0.1	0.529331
2.750050	0.1	0.530002
2.751717	0.1	0.532526
2.753383	0.1	0.536591
2.755050	0.1	0.540400
2.756717	0.1	0.542095
2.758383	0.1	0.542062
2.760050	0.1	0.542104
2.761717	0.1	0.542756
2.763383	0.1	0.543133
2.765050	0.1	0.542579
2.766717	0.1	0.541322
2.768383	0.1	0.539590
2.770050	0.1	0.537019
2.771717	0.1	0.533802
2.773383	0.1	0.531152
2.775050	0.1	0.530235
2.776717	0.1	0.530868
2.778383	0.1	0.531785
2.780050	0.1	0.532279
2.781717	0.1	0.532530
2.783383	0.1	0.532614
2.785050	0.1	0.532055
2.786717	0.1	0.530705
2.788383	0.1	0.529806
2.790050	0.1	0.530602
2.791717	0.1	0.532046
2.793383	0.1	0.531930
2.795050	0.1	0.530095
2.796717	0.1	0.529066
2.798383	0.1	0.531091
2.800050	0.1	0.535152
2.801717	0.1	0.538332
2.803383	0.1	0.539916
2.805050	0.1	0.541098
2.806717	0.1	0.541452
2.808383	0.1	0.539203
2.810050	0.1	0.533997
2.811717	0.1	0.527152
2.813383	0.1	0.520535
2.815050	0.1	0.516018
2.816717	0.1	0.514705
2.818383	0.1	0.516227
2.820050	0.1	0.519305
2.821717	0.1	0.523068
2.823383	0.1	0.527767
2.825050	0.1	0.534011
2.826717	0.1	0.541355
2.828383	0.1	0.547976
2.830050	0.1	0.551688
2.831717	0.1	0.551450
2.833383	0.1	0.548353
2.835050	0.1	0.545071
2.836717	0.1	0.543934
2.838383	0.1	0.545182
2.840050	0.1	0.547133
2.841717	0.1	0.548172
2.843383	0.1	0.548046
2.845050	0.1	0.547571
2.846717	0.1	0.547776
2.848383	0.1	0.548917
2.850050	0.1	0.550291
2.851717	0.1	0.551054
2.853383	0.1	0.550956
2.855050	0.1	0.549881
2.856717	0.1	0.547473
2.858383	0.1	0.544395
2.860050	0.1	0.542360
2.861717	0.1	0.542137
2.863383	0.1	0.543254
2.865050	0.1	0.545452
2.866717	0.1	0.548931
2.868383	0.1	0.553741
2.870050	0.1	0.559636
2.871717	0.1	0.565890
2.873383	0.1	0.570924
2.875050	0.1	0.573392
2.876717	0.1	0.573462
2.878383	0.1	0.572037
2.880050	0.1	0.569983
2.881717	0.1	0.568181
2.883383	0.1	0.567273
2.885050	0.1	0.567841
2.886717	0.1	0.570640
2.888383	0.1	0.575460
2.890050	0.1	0.580507
2.891717	0.1	0.584032
2.893383	0.1	0.585946
2.895050	0.1	0.587101
2.896717	0.1	0.587618
2.898383	0.1	0.586687
2.900050	0.1	0.583725
2.901717	0.1	0.579413
2.903383	0.1	0.575688
2.905050	0.1	0.574132
2.906717	0.1	0.574216
2.908383	0.1	0.574519
2.910050	0.1	0.575208
2.911717	0.1	0.577322
2.913383	0.1	0.580624
2.915050	0.1	0.583422
2.916717	0.1	0.584512
2.918383	0.1	0.584750
2.920050	0.1	0.585457
2.921717	0.1	0.585755
2.923383	0.1	0.583883
2.925050	0.1	0.580153
2.926717	0.1	0.576796
2.928383	0.1	0.575809
2.930050	0.1	0.577611
2.931717	0.1	0.580992
2.933383	0.1	0.583902
2.935050	0.1	0.584703
2.936717	0.1	0.582892
2.938383	0.1	0.579171
2.940050	0.1	0.575157
2.941717	0.1	0.572586
2.943383	0.1	0.572274
2.945050	0.1	0.574091
2.946717	0.1	0.577490
2.948383	0.1	0.581509
2.950050	0.1	0.585108
2.951717	0.1	0.588326
2.953383	0.1	0.591734
2.955050	0.1	0.594584
2.956717	0.1	0.594733
2.958383	0.1	0.590538
2.960050	0.1	0.582770
2.961717	0.1	0.574300
2.963383	0.1	0.568046
2.965050	0.1	0.565737
2.966717	0.1	0.567404
2.968383	0.1	0.570985
2.970050	0.1	0.573681
2.971717	0.1	0.574323
2.973383	0.1	0.574007
2.975050	0.1	0.574333
2.976717	0.1	0.575595
2.978383	0.1	0.577131
2.980050	0.1	0.578784
2.981717	0.1	0.580689
2.983383	0.1	0.582407
2.985050	0.1	0.583329
2.986717	0.1	0.583376
2.988383	0.1	0.582589
2.990050	0.1	0.581010
2.991717	0.1	0.579385
2.993383	0.1	0.578403
2.995050	0.1	0.577541
2.996717	0.1	0.575958
2.998383	0.1	0.573988
3.000050	0.1	0.572857
3.001717	0.1	0.573150
3.003383	0.1	0.574025
3.005050	0.1	0.573811
3.006717	0.1	0.571236
3.008383	0.1	0.566505
3.010050	0.1	0.561718
3.011717	0.1	0.559799
3.013383	0.1	0.561932
3.015050	0.1	0.566286
3.016717	0.1	0.570365
3.018383	0.1	0.573238
3.020050	0.1	0.574640
3.021717	0.1	0.573979
3.023383	0.1	0.571315
3.025050	0.1	0.567925
3.026717	0.1	0.564819
3.028383	0.1	0.561993
3.030050	0.1	0.559422
3.031717	0.1	0.557578
3.033383	0.1	0.556740
3.035050	0.1	0.556293
3.036717	0.1	0.555571
3.038383	0.1	0.554747
3.040050	0.1	0.554058
3.041717	0.1	0.553615
3.043383	0.1	0.553317
3.045050	0.1	0.552633
3.046717	0.1	0.551492
3.048383	0.1	0.550421
3.050050	0.1	0.549569
3.051717	0.1	0.548726
3.053383	0.1	0.547734
3.055050	0.1	0.545885
3.056717	0.1	0.541969
3.058383	0.1	0.536358
3.060050	0.1	0.531515
3.061717	0.1	0.529112
3.063383	0.1	0.528544
3.065050	0.1	0.528852
3.066717	0.1	0.529955
3.068383	0.1	0.531645
3.070050	0.1	0.532791
3.071717	0.1	0.532768
3.073383	0.1	0.532744
3.075050	0.1	0.534160
3.076717	0.1	0.536628
3.078383	0.1	0.538151
3.080050	0.1	0.537210
3.081717	0.1	0.534034
3.083383	0.1	0.530044
3.085050	0.1	0.526598
3.086717	0.1	0.524768
3.088383	0.1	0.525480
3.090050	0.1	0.528423
3.091717	0.1	0.531478
3.093383	0.1	0.532409
3.095050	0.1	0.530323
3.096717	0.1	0.525671
3.098383	0.1	0.519971
3.100050	0.1	0.515059
3.101717	0.1	0.512083
3.103383	0.1	0.511128
3.105050	0.1	0.511548
3.106717	0.1	0.512786
3.108383	0.1	0.514667
3.110050	0.1	0.516968
3.111717	0.1	0.519417
3.113383	0.1	0.521941
3.115050	0.1	0.524409
3.116717	0.1	0.526053
3.118383	0.1	0.525578
3.120050	0.1	0.522709
3.121717	0.1	0.518863
3.123383	0.1	0.515427
3.125050	0.1	0.512772
3.126717	0.1	0.511375
3.128383	0.1	0.511562
3.130050	0.1	0.512516
3.131717	0.1	0.513252
3.133383	0.1	0.513582
3.135050	0.1	0.513294
3.136717	0.1	0.511687
3.138383	0.1	0.508609
3.140050	0.1	0.505201
3.141717	0.1	0.503361
3.143383	0.1	0.504213
3.145050	0.1	0.506989
3.146717	0.1	0.509568
3.148383	0.1	0.510179
3.150050	0.1	0.508400
3.151717	0.1	0.505149
3.153383	0.1	0.501969
3.155050	0.1	0.500311
3.156717	0.1	0.500954
3.158383	0.1	0.503408
3.160050	0.1	0.506272
3.161717	0.1	0.508614
3.163383	0.1	0.510039
3.165050	0.1	0.509536
3.166717	0.1	0.505843
3.168383	0.1	0.499017
3.170050	0.1	0.490909
3.171717	0.1	0.484306
3.173383	0.1	0.481219
3.175050	0.1	0.481145
3.176717	0.1	0.481796
3.178383	0.1	0.481419
3.180050	0.1	0.479463
3.181717	0.1	0.475561
3.183383	0.1	0.469703
3.185050	0.1	0.463026
3.186717	0.1	0.457405
3.188383	0.1	0.454122
3.190050	0.1	0.452832
3.191717	0.1	0.452078
3.193383	0.1	0.451040
3.195050	0.1	0.450257
3.196717	0.1	0.450322
3.198383	0.1	0.450457
3.200050	0.1	0.449223
3.201717	0.1	0.446392
3.203383	0.1	0.442895
3.205050	0.1	0.439459
3.206717	0.1	0.436301
3.208383	0.1	0.434006
3.210050	0.1	0.433582
3.211717	0.1	0.435337
3.213383	0.1	0.438057
3.215050	0.1	0.439864
3.216717	0.1	0.439528
3.218383	0.1	0.436790
3.220050	0.1	0.432222
3.221717	0.1	0.427100
3.223383	0.1	0.422713
3.225050	0.1	0.419421
3.226717	0.1	0.416958
3.228383	0.1	0.415328
3.230050	0.1	0.414508
3.231717	0.1	0.414266
3.233383	0.1	0.414960
3.235050	0.1	0.417042
3.236717	0.1	0.419663
3.238383	0.1	0.420869
3.240050	0.1	0.419300
3.241717	0.1	0.415193
3.243383	0.1	0.409712
3.245050	0.1	0.403859
3.246717	0.1	0.398518
3.248383	0.1	0.394713
3.250050	0.1	0.392408
3.251717	0.1	0.390066
3.253383	0.1	0.386620
3.255050	0.1	0.382718
3.256717	0.1	0.379505
3.258383	0.1	0.377297
3.260050	0.1	0.375393
3.261717	0.1	0.372953
3.263383	0.1	0.369963
3.265050	0.1	0.366876
3.266717	0.1	0.364166
3.268383	0.1	0.362447
3.270050	0.1	0.361903
3.271717	0.1	0.361614
3.273383	0.1	0.360082
3.275050	0.1	0.355998
3.276717	0.1	0.348967
3.278383	0.1	0.340426
3.280050	0.1	0.333167
3.281717	0.1	0.328943
3.283383	0.1	0.327490
3.285050	0.1	0.328412
3.286717	0.1	0.332333
3.288383	0.1	0.339053
3.290050	0.1	0.346238
3.291717	0.1	0.350983
3.293383	0.1	0.351784
3.295050	0.1	0.348203
3.296717	0.1	0.340417
3.298383	0.1	0.330340
3.300050	0.1	0.321548
3.301717	0.1	0.317208
3.303383	0.1	0.318517
3.305050	0.1	0.324268
3.306717	0.1	0.331225
3.308383	0.1	0.336049
3.310050	0.1	0.337143
3.311717	0.1	0.334792
3.313383	0.1	0.330494
3.315050	0.1	0.325958
3.316717	0.1	0.322089
3.318383	0.1	0.318894
3.320050	0.1	0.315965
3.321717	0.1	0.312845
3.323383	0.1	0.309199
3.325050	0.1	0.304854
3.326717	0.1	0.300333
3.328383	0.1	0.297474
3.330050	0.1	0.297930
3.331717	0.1	0.300864
3.333383	0.1	0.303620
3.335050	0.1	0.304175
3.336717	0.1	0.301530
3.338383	0.1	0.295816
3.340050	0.1	0.288952
3.341717	0.1	0.283527
3.343383	0.1	0.280817
3.345050	0.1	0.280244
3.346717	0.1	0.280314
3.348383	0.1	0.279811
3.350050	0.1	0.278219
3.351717	0.1	0.275741
3.353383	0.1	0.273436
3.355050	0.1	0.272212
3.356717	0.1	0.271755
3.358383	0.1	0.271089
3.360050	0.1	0.270214
3.361717	0.1	0.271006
3.363383	0.1	0.275257
3.365050	0.1	0.281781
3.366717	0.1	0.286559
3.368383	0.1	0.286251
3.370050	0.1	0.280975
3.371717	0.1	0.273651
3.373383	0.1	0.266833
3.375050	0.1	0.260761
3.376717	0.1	0.254507
3.378383	0.1	0.248114
3.380050	0.1	0.242912
3.381717	0.1	0.240095
3.383383	0.1	0.239750
3.385050	0.1	0.241441
3.386717	0.1	0.244952
3.388383	0.1	0.249734
3.390050	0.1	0.254014
3.391717	0.1	0.255606
3.393383	0.1	0.253781
3.395050	0.1	0.249892
3.396717	0.1	0.246079
3.398383	0.1	0.243466
3.400050	0.1	0.241729
3.401717	0.1	0.240277
3.403383	0.1	0.239364
3.405050	0.1	0.240062
3.406717	0.1	0.243420
3.408383	0.1	0.248742
3.410050	0.1	0.253269
3.411717	0.1	0.254498
3.413383	0.1	0.252044
3.415050	0.1	0.247369
3.416717	0.1	0.242442
3.418383	0.1	0.238460
3.420050	0.1	0.235396
3.421717	0.1	0.232379
3.423383	0.1	0.228994
3.425050	0.1	0.226069
3.426717	0.1	0.224467
3.428383	0.1	0.224044
3.430050	0.1	0.224053
3.431717	0.1	0.223797
3.433383	0.1	0.223601
3.435050	0.1	0.224928
3.436717	0.1	0.228593
3.438383	0.1	0.233706
3.440050	0.1	0.238931
3.441717	0.1	0.243695
3.443383	0.1	0.247802
3.445050	0.1	0.250521
3.446717	0.1	0.250861
3.448383	0.1	0.248468
3.450050	0.1	0.244556
3.451717	0.1	0.241660
3.453383	0.1	0.241599
3.455050	0.1	0.244174
3.456717	0.1	0.247709
3.458383	0.1	0.249948
3.460050	0.1	0.249529
3.461717	0.1	0.247248
3.463383	0.1	0.245124
3.465050	0.1	0.244826
3.466717	0.1	0.248086
3.468383	0.1	0.256370
3.470050	0.1	0.268598
3.471717	0.1	0.281278
3.473383	0.1	0.291378
3.475050	0.1	0.297627
3.476717	0.1	0.299634
3.478383	0.1	0.297269
3.480050	0.1	0.291672
3.481717	0.1	0.285711
3.483383	0.1	0.281688
3.485050	0.1	0.278829
3.486717	0.1	0.274652
3.488383	0.1	0.268342
3.490050	0.1	0.261366
3.491717	0.1	0.255336
3.493383	0.1	0.250572
3.495050	0.1	0.246866
3.496717	0.1	0.244714
3.498383	0.1	0.244584
3.500050	0.1	0.245632
3.501717	0.1	0.246288
3.503383	0.1	0.245622
3.505050	0.1	0.244342
3.506717	0.1	0.244402
3.508383	0.1	0.246596
3.510050	0.1	0.249343
3.511717	0.1	0.250554
3.513383	0.1	0.249404
3.515050	0.1	0.246312
3.516717	0.1	0.242568
3.518383	0.1	0.239862
3.520050	0.1	0.239005
3.521717	0.1	0.239094
3.523383	0.1	0.238507
3.525050	0.1	0.236244
3.526717	0.1	0.232342
3.528383	0.1	0.227885
3.530050	0.1	0.224272
3.531717	0.1	0.221431
3.533383	0.1	0.217771
3.535050	0.1	0.211974
3.536717	0.1	0.204174
3.538383	0.1	0.195811
3.540050	0.1	0.188891
3.541717	0.1	0.184602
3.543383	0.1	0.181952
3.545050	0.1	0.178921
3.546717	0.1	0.175131
3.548383	0.1	0.172285
3.550050	0.1	0.172351
3.551717	0.1	0.175987
3.553383	0.1	0.181808
3.555050	0.1	0.186730
3.556717	0.1	0.187540
3.558383	0.1	0.182646
3.560050	0.1	0.173324
3.561717	0.1	0.163144
3.563383	0.1	0.155303
3.565050	0.1	0.150446
3.566717	0.1	0.147256
3.568383	0.1	0.144821
3.570050	0.1	0.144099
3.571717	0.1	0.146530
3.573383	0.1	0.151303
3.575050	0.1	0.155461
3.576717	0.1	0.156644
3.578383	0.1	0.154902
3.580050	0.1	0.152201
3.581717	0.1	0.150544
3.583383	0.1	0.150795
3.585050	0.1	0.152853
3.586717	0.1	0.155806
3.588383	0.1	0.158316
3.590050	0.1	0.159871
3.591717	0.1	0.160541
3.593383	0.1	0.159568
3.595050	0.1	0.156062
3.596717	0.1	0.150846
3.598383	0.1	0.146455
3.600050	0.1	0.144974
3.601717	0.1	0.146437
3.603383	0.1	0.149575
3.605050	0.1	0.153114
3.606717	0.1	0.155894
3.608383	0.1	0.156765
3.610050	0.1	0.154958
3.611717	0.1	0.150632
3.613383	0.1	0.145035
3.615050	0.1	0.140313
3.616717	0.1	0.138744
3.618383	0.1	0.141133
3.620050	0.1	0.145831
3.621717	0.1	0.150190
3.623383	0.1	0.152974
3.625050	0.1	0.154087
3.626717	0.1	0.153081
3.628383	0.1	0.150166
3.630050	0.1	0.146893
3.631717	0.1	0.144639
3.633383	0.1	0.143587
3.635050	0.1	0.142739
3.636717	0.1	0.141030
3.638383	0.1	0.139005
3.640050	0.1	0.137961
3.641717	0.1	0.137319
3.643383	0.1	0.134823
3.645050	0.1	0.129472
3.646717	0.1	0.122767
3.648383	0.1	0.117011
3.650050	0.1	0.113538
3.651717	0.1	0.112834
3.653383	0.1	0.114944
3.655050	0.1	0.119247
3.656717	0.1	0.124252
3.658383	0.1	0.128360
3.660050	0.1	0.130939
3.661717	0.1	0.132495
3.663383	0.1	0.133612
3.665050	0.1	0.133654
3.666717	0.1	0.131503
3.668383	0.1	0.127777
3.670050	0.1	0.124853
3.671717	0.1	0.124048
3.673383	0.1	0.124248
3.675050	0.1	0.124043
3.676717	0.1	0.123349
3.678383	0.1	0.122376
3.680050	0.1	0.121379
3.681717	0.1	0.121570
3.683383	0.1	0.124266
3.685050	0.1	0.128946
3.686717	0.1	0.133449
3.688383	0.1	0.136206
3.690050	0.1	0.137268
3.691717	0.1	0.137212
3.693383	0.1	0.135899
3.695050	0.1	0.132890
3.696717	0.1	0.128867
3.698383	0.1	0.125682
3.700050	0.1	0.124397
3.701717	0.1	0.124592
3.703383	0.1	0.125896
3.705050	0.1	0.128737
3.706717	0.1	0.132681
3.708383	0.1	0.135568
3.710050	0.1	0.135968
3.711717	0.1	0.135130
3.713383	0.1	0.134702
3.715050	0.1	0.134008
3.716717	0.1	0.131731
3.718383	0.1	0.128984
3.720050	0.1	0.128131
3.721717	0.1	0.129356
3.723383	0.1	0.130706
3.725050	0.1	0.130865
3.726717	0.1	0.130306
3.728383	0.1	0.129719
3.730050	0.1	0.128639
3.731717	0.1	0.126502
3.733383	0.1	0.123875
3.735050	0.1	0.122031
3.736717	0.1	0.121649
3.738383	0.1	0.121952
3.740050	0.1	0.121952
3.741717	0.1	0.122013
3.743383	0.1	0.122557
3.745050	0.1	0.122776
3.746717	0.1	0.121938
3.748383	0.1	0.120639
3.750050	0.1	0.119782
3.751717	0.1	0.119149
3.753383	0.1	0.117873
3.755050	0.1	0.116024
3.756717	0.1	0.114841
3.758383	0.1	0.114939
3.760050	0.1	0.115144
3.761717	0.1	0.113826
3.763383	0.1	0.111144
3.765050	0.1	0.109323
3.766717	0.1	0.110646
3.768383	0.1	0.115545
3.770050	0.1	0.122101
3.771717	0.1	0.127237
3.773383	0.1	0.129458
3.775050	0.1	0.129757
3.776717	0.1	0.129309
3.778383	0.1	0.128043
3.780050	0.1	0.125659
3.781717	0.1	0.122576
3.783383	0.1	0.119936
3.785050	0.1	0.118711
3.786717	0.1	0.118581
3.788383	0.1	0.118352
3.790050	0.1	0.117240
3.791717	0.1	0.115423
3.793383	0.1	0.114138
3.795050	0.1	0.115284
3.796717	0.1	0.119838
3.798383	0.1	0.126245
3.800050	0.1	0.131419
3.801717	0.1	0.133640
3.803383	0.1	0.133826
3.805050	0.1	0.133989
3.806717	0.1	0.135088
3.808383	0.1	0.136942
3.810050	0.1	0.139358
3.811717	0.1	0.141608
3.813383	0.1	0.141338
3.815050	0.1	0.136518
3.816717	0.1	0.128760
3.818383	0.1	0.122804
3.820050	0.1	0.122199
3.821717	0.1	0.126208
3.823383	0.1	0.131405
3.825050	0.1	0.135135
3.826717	0.1	0.136876
3.828383	0.1	0.137575
3.830050	0.1	0.138213
3.831717	0.1	0.138720
3.833383	0.1	0.138353
3.835050	0.1	0.136397
3.836717	0.1	0.132727
3.838383	0.1	0.128173
3.840050	0.1	0.123843
3.841717	0.1	0.120210
3.843383	0.1	0.117267
3.845050	0.1	0.115056
3.846717	0.1	0.113896
3.848383	0.1	0.113961
3.850050	0.1	0.115158
3.851717	0.1	0.117128
3.853383	0.1	0.119209
3.855050	0.1	0.121081
3.856717	0.1	0.122976
3.858383	0.1	0.125007
3.860050	0.1	0.127070
3.861717	0.1	0.128709
3.863383	0.1	0.128709
3.865050	0.1	0.125733
3.866717	0.1	0.119791
3.868383	0.1	0.113035
3.870050	0.1	0.108513
3.871717	0.1	0.107470
3.873383	0.1	0.108574
3.875050	0.1	0.109961
3.876717	0.1	0.110832
3.878383	0.1	0.111186
3.880050	0.1	0.111139
3.881717	0.1	0.111102
3.883383	0.1	0.112089
3.885050	0.1	0.115130
3.886717	0.1	0.119996
3.888383	0.1	0.125105
3.890050	0.1	0.128960
3.891717	0.1	0.131056
3.893383	0.1	0.131666
3.895050	0.1	0.131158
3.896717	0.1	0.129603
3.898383	0.1	0.126911
3.900050	0.1	0.122744
3.901717	0.1	0.116872
3.903383	0.1	0.110236
3.905050	0.1	0.104373
3.906717	0.1	0.099912
3.908383	0.1	0.096620
3.910050	0.1	0.094287
3.911717	0.1	0.092909
3.913383	0.1	0.092513
3.915050	0.1	0.093165
3.916717	0.1	0.094692
3.918383	0.1	0.096164
3.920050	0.1	0.096075
3.921717	0.1	0.093607
3.923383	0.1	0.090185
3.925050	0.1	0.088699
3.926717	0.1	0.090008
3.928383	0.1	0.091749
3.930050	0.1	0.091633
3.931717	0.1	0.090133
3.933383	0.1	0.089360
3.935050	0.1	0.090096
3.936717	0.1	0.091270
3.938383	0.1	0.092494
3.940050	0.1	0.095051
3.941717	0.1	0.099475
3.943383	0.1	0.104327
3.945050	0.1	0.107945
3.946717	0.1	0.110222
3.948383	0.1	0.112345
3.950050	0.1	0.114841
3.951717	0.1	0.116862
3.953383	0.1	0.117663
3.955050	0.1	0.117286
3.956717	0.1	0.115368
3.958383	0.1	0.111233
3.960050	0.1	0.105947
3.961717	0.1	0.102390
3.963383	0.1	0.102315
3.965050	0.1	0.104411
3.966717	0.1	0.106073
3.968383	0.1	0.105682
3.970050	0.1	0.102711
3.971717	0.1	0.097640
3.973383	0.1	0.091991
3.975050	0.1	0.087479
3.976717	0.1	0.084843
3.978383	0.1	0.083381
3.980050	0.1	0.082110
3.981717	0.1	0.081249
3.983383	0.1	0.081798
3.985050	0.1	0.084206
3.986717	0.1	0.087935
3.988383	0.1	0.091693
3.990050	0.1	0.093896
3.991717	0.1	0.093719
3.993383	0.1	0.092080
3.995050	0.1	0.090520
3.996717	0.1	0.089207
3.998383	0.1	0.087572
4.000050	0.1	0.086133
4.001717	0.1	0.085719
4.003383	0.1	0.085747
4.005050	0.1	0.084839
4.006717	0.1	0.082785
4.008383	0.1	0.081109
4.010050	0.1	0.081360
4.011717	0.1	0.083079
4.013383	0.1	0.084345
4.015050	0.1	0.084210
4.016717	0.1	0.083447
4.018383	0.1	0.083004
4.020050	0.1	0.082683
4.021717	0.1	0.081677
4.023383	0.1	0.079996
4.025050	0.1	0.078394
4.026717	0.1	0.076839
4.028383	0.1	0.074357
4.030050	0.1	0.070496
4.031717	0.1	0.066287
4.033383	0.1	0.063260
4.035050	0.1	0.061938
4.036717	0.1	0.061695
4.038383	0.1	0.061565
4.040050	0.1	0.061244
4.041717	0.1	0.061924
4.043383	0.1	0.065058
4.045050	0.1	0.069966
4.046717	0.1	0.074222
4.048383	0.1	0.076056
4.050050	0.1	0.075153
4.051717	0.1	0.072522
4.053383	0.1	0.069942
4.055050	0.1	0.068084
4.056717	0.1	0.066096
4.058383	0.1	0.063623
4.060050	0.1	0.061439
4.061717	0.1	0.060061
4.063383	0.1	0.059353
4.065050	0.1	0.059358
4.066717	0.1	0.060028
4.068383	0.1	0.060285
4.070050	0.1	0.059069
4.071717	0.1	0.057332
4.073383	0.1	0.057411
4.075050	0.1	0.060201
4.076717	0.1	0.063670
4.078383	0.1	0.064922
4.080050	0.1	0.063516
4.081717	0.1	0.061635
4.083383	0.1	0.061374
4.085050	0.1	0.063321
4.086717	0.1	0.067074
4.088383	0.1	0.071423
4.090050	0.1	0.074301
4.091717	0.1	0.074501
4.093383	0.1	0.073412
4.095050	0.1	0.072964
4.096717	0.1	0.072666
4.098383	0.1	0.070916
4.100050	0.1	0.067716
4.101717	0.1	0.064243
4.103383	0.1	0.061337
4.105050	0.1	0.059432
4.106717	0.1	0.058664
4.108383	0.1	0.058534
4.110050	0.1	0.058413
4.111717	0.1	0.058236
4.113383	0.1	0.058175
4.115050	0.1	0.058240
4.116717	0.1	0.058431
4.118383	0.1	0.058706
4.120050	0.1	0.058892
4.121717	0.1	0.058967
4.123383	0.1	0.059092
4.125050	0.1	0.059428
4.126717	0.1	0.059637
4.128383	0.1	0.058706
4.130050	0.1	0.055502
4.131717	0.1	0.049761
4.133383	0.1	0.042766
4.135050	0.1	0.037071
4.136717	0.1	0.035060
4.138383	0.1	0.037435
4.140050	0.1	0.042827
4.141717	0.1	0.048880
4.143383	0.1	0.054021
4.145050	0.1	0.057784
4.146717	0.1	0.059982
4.148383	0.1	0.060787
4.150050	0.1	0.060913
4.151717	0.1	0.060908
4.153383	0.1	0.060769
4.155050	0.1	0.060028
4.156717	0.1	0.058725
4.158383	0.1	0.057863
4.160050	0.1	0.057761
4.161717	0.1	0.057193
4.163383	0.1	0.055223
4.165050	0.1	0.052494
4.166717	0.1	0.049621
4.168383	0.1	0.045924
4.170050	0.1	0.041132
4.171717	0.1	0.036745
4.173383	0.1	0.034515
4.175050	0.1	0.034762
4.176717	0.1	0.036354
4.178383	0.1	0.037551
4.180050	0.1	0.037435
4.181717	0.1	0.036713
4.183383	0.1	0.036485
4.185050	0.1	0.036731
4.186717	0.1	0.036638
4.188383	0.1	0.035842
4.190050	0.1	0.034976
4.191717	0.1	0.034999
4.193383	0.1	0.036047
4.195050	0.1	0.037304
4.196717	0.1	0.037928
4.198383	0.1	0.037989
4.200050	0.1	0.037947
4.201717	0.1	0.037211
4.203383	0.1	0.034682
4.205050	0.1	0.030985
4.206717	0.1	0.028149
4.208383	0.1	0.026920
4.210050	0.1	0.026361
4.211717	0.1	0.026003
4.213383	0.1	0.026720
4.215050	0.1	0.028717
4.216717	0.1	0.030021
4.218383	0.1	0.028214
4.220050	0.1	0.023325
4.221717	0.1	0.018217
4.223383	0.1	0.016214
4.225050	0.1	0.018831
4.226717	0.1	0.025397
4.228383	0.1	0.033239
4.230050	0.1	0.038971
4.231717	0.1	0.040941
4.233383	0.1	0.039986
4.235050	0.1	0.038333
4.236717	0.1	0.038063
4.238383	0.1	0.039637
4.240050	0.1	0.041872
4.241717	0.1	0.043400
4.243383	0.1	0.043507
4.245050	0.1	0.042142
4.246717	0.1	0.039665
4.248383	0.1	0.036363
4.250050	0.1	0.032298
4.251717	0.1	0.027712
4.253383	0.1	0.023427
4.255050	0.1	0.020419
4.256717	0.1	0.019297
4.258383	0.1	0.020517
4.260050	0.1	0.024345
4.261717	0.1	0.030287
4.263383	0.1	0.037095
4.265050	0.1	0.043688
4.266717	0.1	0.049723
4.268383	0.1	0.054766
4.270050	0.1	0.057751
4.271717	0.1	0.057844
4.273383	0.1	0.055456
4.275050	0.1	0.052019
4.276717	0.1	0.048755
4.278383	0.1	0.045998
4.280050	0.1	0.043726
4.281717	0.1	0.041747
4.283383	0.1	0.039726
4.285050	0.1	0.037751
4.286717	0.1	0.036196
4.288383	0.1	0.035237
4.290050	0.1	0.034850
4.291717	0.1	0.034780
4.293383	0.1	0.034920
4.295050	0.1	0.035926
4.296717	0.1	0.037951
4.298383	0.1	0.039022
4.300050	0.1	0.036675
4.301717	0.1	0.031092
4.303383	0.1	0.025313
4.305050	0.1	0.021993
4.306717	0.1	0.021416
4.308383	0.1	0.022254
4.310050	0.1	0.022538
4.311717	0.1	0.020806
4.313383	0.1	0.018077
4.315050	0.1	0.017406
4.316717	0.1	0.020172
4.318383	0.1	0.024410
4.320050	0.1	0.027614
4.321717	0.1	0.029556
4.323383	0.1	0.031474
4.325050	0.1	0.033858
4.326717	0.1	0.036182
4.328383	0.1	0.038040
4.330050	0.1	0.039819
4.331717	0.1	0.042487
4.333383	0.1	0.046105
4.335050	0.1	0.048797
4.336717	0.1	0.048783
4.338383	0.1	0.046398
4.340050	0.1	0.043567
4.341717	0.1	0.042277
4.343383	0.1	0.043064
4.345050	0.1	0.044382
4.346717	0.1	0.043893
4.348383	0.1	0.040848
4.350050	0.1	0.036880
4.351717	0.1	0.033816
4.353383	0.1	0.032024
4.355050	0.1	0.031246
4.356717	0.1	0.031074
4.358383	0.1	0.030440
4.360050	0.1	0.027963
4.361717	0.1	0.023288
4.363383	0.1	0.018664
4.365050	0.1	0.018021
4.366717	0.1	0.023283
4.368383	0.1	0.032182
4.370050	0.1	0.040689
4.371717	0.1	0.046953
4.373383	0.1	0.051991
4.375050	0.1	0.056769
4.376717	0.1	0.059949
4.378383	0.1	0.059488
4.380050	0.1	0.055749
4.381717	0.1	0.051823
4.383383	0.1	0.050245
4.385050	0.1	0.050254
4.386717	0.1	0.049435
4.388383	0.1	0.046855
4.390050	0.1	0.043768
4.391717	0.1	0.042222
4.393383	0.1	0.043339
4.395050	0.1	0.046506
4.396717	0.1	0.050752
4.398383	0.1	0.056126
4.400050	0.1	0.062860
4.401717	0.1	0.070054
4.403383	0.1	0.075563
4.405050	0.1	0.077523
4.406717	0.1	0.076196
4.408383	0.1	0.073509
4.410050	0.1	0.070999
4.411717	0.1	0.069016
4.413383	0.1	0.067991
4.415050	0.1	0.069388
4.416717	0.1	0.073924
4.418383	0.1	0.079498
4.420050	0.1	0.082506
4.421717	0.1	0.081207
4.423383	0.1	0.077449
4.425050	0.1	0.074124
4.426717	0.1	0.071521
4.428383	0.1	0.067963
4.430050	0.1	0.063307
4.431717	0.1	0.059959
4.433383	0.1	0.060652
4.435050	0.1	0.065989
4.436717	0.1	0.073644
4.438383	0.1	0.079856
4.440050	0.1	0.082022
4.441717	0.1	0.080238
4.443383	0.1	0.076201
4.445050	0.1	0.071363
4.446717	0.1	0.067060
4.448383	0.1	0.065011
4.450050	0.1	0.066422
4.451717	0.1	0.071269
4.453383	0.1	0.078860
4.455050	0.1	0.088029
4.456717	0.1	0.096657
4.458383	0.1	0.102259
4.460050	0.1	0.104019
4.461717	0.1	0.103484
4.463383	0.1	0.102324
4.465050	0.1	0.100085
4.466717	0.1	0.095880
4.468383	0.1	0.091251
4.470050	0.1	0.089090
4.471717	0.1	0.090278
4.473383	0.1	0.093281
4.475050	0.1	0.096308
4.476717	0.1	0.098608
4.478383	0.1	0.100061
4.480050	0.1	0.100653
4.481717	0.1	0.100550
4.483383	0.1	0.100089
4.485050	0.1	0.099395
4.486717	0.1	0.097868
4.488383	0.1	0.094287
4.490050	0.1	0.088322
4.491717	0.1	0.081351
4.493383	0.1	0.075302
4.495050	0.1	0.071609
4.496717	0.1	0.070971
4.498383	0.1	0.073062
4.500050	0.1	0.076303
4.501717	0.1	0.078441
4.503383	0.1	0.077798
4.505050	0.1	0.074338
4.506717	0.1	0.069849
4.508383	0.1	0.066422
4.510050	0.1	0.064601
4.511717	0.1	0.064038
4.513383	0.1	0.065276
4.515050	0.1	0.069039
4.516717	0.1	0.074301
4.518383	0.1	0.078725
4.520050	0.1	0.080606
4.521717	0.1	0.079689
4.523383	0.1	0.076732
4.525050	0.1	0.072797
4.526717	0.1	0.068587
4.528383	0.1	0.064424
4.530050	0.1	0.060746
4.531717	0.1	0.058333
4.533383	0.1	0.057789
4.535050	0.1	0.058552
4.536717	0.1	0.058701
4.538383	0.1	0.056946
4.540050	0.1	0.054366
4.541717	0.1	0.052969
4.543383	0.1	0.053276
4.545050	0.1	0.054594
4.546717	0.1	0.056620
4.548383	0.1	0.059530
4.550050	0.1	0.062878
4.551717	0.1	0.065686
4.553383	0.1	0.067502
4.555050	0.1	0.068950
4.556717	0.1	0.071172
4.558383	0.1	0.073980
4.560050	0.1	0.075172
4.561717	0.1	0.072801
4.563383	0.1	0.067400
4.565050	0.1	0.061514
4.566717	0.1	0.057723
4.568383	0.1	0.056913
4.570050	0.1	0.058101
4.571717	0.1	0.059810
4.573383	0.1	0.061025
4.575050	0.1	0.061104
4.576717	0.1	0.060061
4.578383	0.1	0.058566
4.580050	0.1	0.057239
4.581717	0.1	0.056708
4.583383	0.1	0.057858
4.585050	0.1	0.060834
4.586717	0.1	0.064452
4.588383	0.1	0.067013
4.590050	0.1	0.067605
4.591717	0.1	0.066920
4.593383	0.1	0.066431
4.595050	0.1	0.066273
4.596717	0.1	0.065118
4.598383	0.1	0.062650
4.600050	0.1	0.060056
4.601717	0.1	0.057789
4.603383	0.1	0.055288
4.605050	0.1	0.052876
4.606717	0.1	0.051870
4.608383	0.1	0.053281
4.610050	0.1	0.056885
4.611717	0.1	0.061146
4.613383	0.1	0.064429
4.615050	0.1	0.065695
4.616717	0.1	0.064261
4.618383	0.1	0.060336
4.620050	0.1	0.055567
4.621717	0.1	0.052224
4.623383	0.1	0.051651
4.625050	0.1	0.053379
4.626717	0.1	0.055796
4.628383	0.1	0.057640
4.630050	0.1	0.058678
4.631717	0.1	0.059330
4.633383	0.1	0.059870
4.635050	0.1	0.060331
4.636717	0.1	0.060936
4.638383	0.1	0.061467
4.640050	0.1	0.060815
4.641717	0.1	0.058371
4.643383	0.1	0.055372
4.645050	0.1	0.054101
4.646717	0.1	0.055754
4.648383	0.1	0.059209
4.650050	0.1	0.061952
4.651717	0.1	0.061970
4.653383	0.1	0.058771
4.655050	0.1	0.053099
4.656717	0.1	0.046347
4.658383	0.1	0.039991
4.660050	0.1	0.034785
4.661717	0.1	0.030505
4.663383	0.1	0.026748
4.665050	0.1	0.024005
4.666717	0.1	0.023576
4.668383	0.1	0.026147
4.670050	0.1	0.030892
4.671717	0.1	0.035968
4.673383	0.1	0.039903
4.675050	0.1	0.042580
4.676717	0.1	0.044643
4.678383	0.1	0.046575
4.680050	0.1	0.048601
4.681717	0.1	0.050692
4.683383	0.1	0.052680
4.685050	0.1	0.054110
4.686717	0.1	0.054287
4.688383	0.1	0.053351
4.690050	0.1	0.052433
4.691717	0.1	0.052103
4.693383	0.1	0.051772
4.695050	0.1	0.050971
4.696717	0.1	0.050128
4.698383	0.1	0.050529
4.700050	0.1	0.053281
4.701717	0.1	0.057882
4.703383	0.1	0.062385
4.705050	0.1	0.064969
4.706717	0.1	0.065053
4.708383	0.1	0.062967
4.710050	0.1	0.058860
4.711717	0.1	0.053532
4.713383	0.1	0.049626
4.715050	0.1	0.049523
4.716717	0.1	0.052755
4.718383	0.1	0.056764
4.720050	0.1	0.059502
4.721717	0.1	0.060773
4.723383	0.1	0.061654
4.725050	0.1	0.062794
4.726717	0.1	0.063335
4.728383	0.1	0.062021
4.730050	0.1	0.058766
4.731717	0.1	0.054748
4.733383	0.1	0.051316
4.735050	0.1	0.048866
4.736717	0.1	0.046734
4.738383	0.1	0.044489
4.740050	0.1	0.043041
4.741717	0.1	0.043628
4.743383	0.1	0.046222
4.745050	0.1	0.049914
4.746717	0.1	0.054026
4.748383	0.1	0.057998
4.750050	0.1	0.061183
4.751717	0.1	0.063293
4.753383	0.1	0.064005
4.755050	0.1	0.062669
4.756717	0.1	0.059349
4.758383	0.1	0.055656
4.760050	0.1	0.053304
4.761717	0.1	0.052731
4.763383	0.1	0.053775
4.765050	0.1	0.056755
4.766717	0.1	0.061886
4.768383	0.1	0.067865
4.770050	0.1	0.072471
4.771717	0.1	0.074627
4.773383	0.1	0.074725
4.775050	0.1	0.073756
4.776717	0.1	0.072573
4.778383	0.1	0.071400
4.780050	0.1	0.069868
4.781717	0.1	0.067409
4.783383	0.1	0.063796
4.785050	0.1	0.059255
4.786717	0.1	0.054226
4.788383	0.1	0.049677
4.790050	0.1	0.047213
4.791717	0.1	0.048359
4.793383	0.1	0.053616
4.795050	0.1	0.061854
4.796717	0.1	0.070590
4.798383	0.1	0.077053
4.800050	0.1	0.079279
4.801717	0.1	0.077197
4.803383	0.1	0.072946
4.805050	0.1	0.069407
4.806717	0.1	0.068257
4.808383	0.1	0.069099
4.810050	0.1	0.070119
4.811717	0.1	0.069765
4.813383	0.1	0.067591
4.815050	0.1	0.064168
4.816717	0.1	0.061113
4.818383	0.1	0.060238
4.820050	0.1	0.062059
4.821717	0.1	0.065439
4.823383	0.1	0.068108
4.825050	0.1	0.067730
4.826717	0.1	0.063940
4.828383	0.1	0.059139
4.830050	0.1	0.056457
4.831717	0.1	0.057439
4.833383	0.1	0.061430
4.835050	0.1	0.066282
4.836717	0.1	0.069495
4.838383	0.1	0.069444
4.840050	0.1	0.066287
4.841717	0.1	0.061807
4.843383	0.1	0.058017
4.845050	0.1	0.055577
4.846717	0.1	0.054035
4.848383	0.1	0.053463
4.850050	0.1	0.054534
4.851717	0.1	0.057472
4.853383	0.1	0.061668
4.855050	0.1	0.065365
4.856717	0.1	0.066278
4.858383	0.1	0.064084
4.860050	0.1	0.061234
4.861717	0.1	0.060475
4.863383	0.1	0.062245
4.865050	0.1	0.064773
4.866717	0.1	0.065630
4.868383	0.1	0.063512
4.870050	0.1	0.059991
4.871717	0.1	0.058645
4.873383	0.1	0.061444
4.875050	0.1	0.067144
4.876717	0.1	0.073160
4.878383	0.1	0.077668
4.880050	0.1	0.080122
4.881717	0.1	0.080811
4.883383	0.1	0.079921
4.885050	0.1	0.077072
4.886717	0.1	0.072094
4.888383	0.1	0.066049
4.890050	0.1	0.060443
4.891717	0.1	0.056010
4.893383	0.1	0.053579
4.895050	0.1	0.054887
4.896717	0.1	0.061211
4.898383	0.1	0.071405
4.900050	0.1	0.081980
4.901717	0.1	0.089938
4.903383	0.1	0.094594
4.905050	0.1	0.096541
4.906717	0.1	0.096988
4.908383	0.1	0.097840
4.910050	0.1	0.100466
4.911717	0.1	0.104625
4.913383	0.1	0.109239
4.915050	0.1	0.113319
4.916717	0.1	0.116262
4.918383	0.1	0.118562
4.920050	0.1	0.122059
4.921717	0.1	0.127978
4.923383	0.1	0.134800
4.925050	0.1	0.139717
4.926717	0.1	0.142399
4.928383	0.1	0.145589
4.930050	0.1	0.151419
4.931717	0.1	0.158697
4.933383	0.1	0.164872
4.935050	0.1	0.169040
4.936717	0.1	0.172239
4.938383	0.1	0.175913
4.940050	0.1	0.180472
4.941717	0.1	0.185017
4.943383	0.1	0.188453
4.945050	0.1	0.190604
4.946717	0.1	0.192383
4.948383	0.1	0.195215
4.950050	0.1	0.200290
4.951717	0.1	0.208276
4.953383	0.1	0.219243
4.955050	0.1	0.232402
4.956717	0.1	0.245827
4.958383	0.1	0.257250
4.960050	0.1	0.265962
4.961717	0.1	0.273418
4.963383	0.1	0.281343
4.965050	0.1	0.290410
4.966717	0.1	0.300785
4.968383	0.1	0.312137
4.970050	0.1	0.323150
4.971717	0.1	0.332491
4.973383	0.1	0.340058
4.975050	0.1	0.347304
4.976717	0.1	0.356873
4.978383	0.1	0.370690
4.980050	0.1	0.387598
4.981717	0.1	0.403952
4.983383	0.1	0.417177
4.985050	0.1	0.427966
4.986717	0.1	0.439058
4.988383	0.1	0.452562
4.990050	0.1	0.468274
4.991717	0.1	0.484069
4.993383	0.1	0.497908
4.995050	0.1	0.509522
4.996717	0.1	0.520470
4.998383	0.1	0.532507
5.000050	0.1	0.545592
5.001717	0.1	0.557918
5.003383	0.1	0.568340
5.005050	0.1	0.577900
5.006717	0.1	0.588638
5.008383	0.1	0.601998
5.010050	0.1	0.618091
5.011717	0.1	0.635451
5.013383	0.1	0.651991
5.015050	0.1	0.666538
5.016717	0.1	0.678664
5.018383	0.1	0.688005
5.020050	0.1	0.694920
5.021717	0.1	0.700606
5.023383	0.1	0.706855
5.025050	0.1	0.716154
5.026717	0.1	0.730008
5.028383	0.1	0.747200
5.030050	0.1	0.765445
5.031717	0.1	0.783298
5.033383	0.1	0.799587
5.035050	0.1	0.812979
5.036717	0.1	0.822879
5.038383	0.1	0.830116
5.040050	0.1	0.836407
5.041717	0.1	0.843033
5.043383	0.1	0.850367
5.045050	0.1	0.858456
5.046717	0.1	0.866968
5.048383	0.1	0.875192
5.050050	0.1	0.882936
5.051717	0.1	0.891066
5.053383	0.1	0.900752
5.055050	0.1	0.912207
5.056717	0.1	0.924179
5.058383	0.1	0.934969
5.060050	0.1	0.943942
5.061717	0.1	0.951574
5.063383	0.1	0.958350
5.065050	0.1	0.964436
5.066717	0.1	0.969940
5.068383	0.1	0.974536
5.070050	0.1	0.977474
5.071717	0.1	0.978792
5.073383	0.1	0.979891
5.075050	0.1	0.982503
5.076717	0.1	0.987169
5.078383	0.1	0.992692
5.080050	0.1	0.997414
5.081717	0.1	1.000753
5.083383	0.1	1.003416
5.085050	0.1	1.006383
5.086717	0.1	1.009833
5.088383	0.1	1.013647
5.090050	0.1	1.018178
5.091717	0.1	1.023286
5.093383	0.1	1.027817
5.095050	0.1	1.031305
5.096717	0.1	1.034853
5.098383	0.1	1.038918
5.100050	0.1	1.041726
5.101717	0.1	1.041526
5.103383	0.1	1.039431
5.105050	0.1	1.038415
5.106717	0.1	1.039729
5.108383	0.1	1.041833
5.110050	0.1	1.042807
5.111717	0.1	1.042453
5.113383	0.1	1.042066
5.115050	0.1	1.042946
5.116717	0.1	1.045456
5.118383	0.1	1.049251
5.120050	0.1	1.053410
5.121717	0.1	1.056679
5.123383	0.1	1.058616
5.125050	0.1	1.060325
5.126717	0.1	1.063389
5.128383	0.1	1.067854
5.130050	0.1	1.071896
5.131717	0.1	1.073657
5.133383	0.1	1.073140
5.135050	0.1	1.072213
5.136717	0.1	1.072930
5.138383	0.1	1.075803
5.140050	0.1	1.079850
5.141717	0.1	1.083934
5.143383	0.1	1.087338
5.145050	0.1	1.089913
5.146717	0.1	1.092185
5.148383	0.1	1.094784
5.150050	0.1	1.098118
5.151717	0.1	1.102453
5.153383	0.1	1.107329
5.155050	0.1	1.111249
5.156717	0.1	1.112763
5.158383	0.1	1.112213
5.160050	0.1	1.111426
5.161717	0.1	1.111487
5.163383	0.1	1.112288
5.165050	0.1	1.113690
5.166717	0.1	1.115836
5.168383	0.1	1.119203
5.170050	0.1	1.124726
5.171717	0.1	1.132563
5.173383	0.1	1.141448
5.175050	0.1	1.149597
5.176717	0.1	1.155408
5.178383	0.1	1.158412
5.180050	0.1	1.159804
5.181717	0.1	1.161080
5.183383	0.1	1.162770
5.185050	0.1	1.164917
5.186717	0.1	1.167865
5.188383	0.1	1.172195
5.190050	0.1	1.178216
5.191717	0.1	1.185201
5.193383	0.1	1.190677
5.195050	0.1	1.192307
5.196717	0.1	1.190859
5.198383	0.1	1.189271
5.200050	0.1	1.189383
5.201717	0.1	1.191408
5.203383	0.1	1.195380
5.205050	0.1	1.201332
5.206717	0.1	1.208372
5.208383	0.1	1.214552
5.210050	0.1	1.218393
5.211717	0.1	1.220163
5.213383	0.1	1.220680
5.215050	0.1	1.220116
5.216717	0.1	1.218906
5.218383	0.1	1.218133
5.220050	0.1	1.218454
5.221717	0.1	1.219604
5.223383	0.1	1.220871
5.225050	0.1	1.221946
5.226717	0.1	1.223166
5.228383	0.1	1.225043
5.230050	0.1	1.228075
5.231717	0.1	1.232768
5.233383	0.1	1.239371
5.235050	0.1	1.247223
5.236717	0.1	1.254701
5.238383	0.1	1.259879
5.240050	0.1	1.261774
5.241717	0.1	1.261416
5.243383	0.1	1.260848
5.245050	0.1	1.260932
5.246717	0.1	1.260764
5.248383	0.1	1.259232
5.250050	0.1	1.256233
5.251717	0.1	1.252657
5.253383	0.1	1.249667
5.255050	0.1	1.247791
5.256717	0.1	1.246794
5.258383	0.1	1.246682
5.260050	0.1	1.248177
5.261717	0.1	1.251940
5.263383	0.1	1.257462
5.265050	0.1	1.262785
5.266717	0.1	1.265625
5.268383	0.1	1.265439
5.270050	0.1	1.264084
5.271717	0.1	1.263968
5.273383	0.1	1.265276
5.275050	0.1	1.266147
5.276717	0.1	1.265476
5.278383	0.1	1.263539
5.280050	0.1	1.260252
5.281717	0.1	1.255199
5.283383	0.1	1.249122
5.285050	0.1	1.243888
5.286717	0.1	1.241243
5.288383	0.1	1.241597
5.290050	0.1	1.243548
5.291717	0.1	1.245420
5.293383	0.1	1.247185
5.295050	0.1	1.249607
5.296717	0.1	1.252163
5.298383	0.1	1.253486
5.300050	0.1	1.253216
5.301717	0.1	1.252228
5.303383	0.1	1.251348
5.305050	0.1	1.251227
5.306717	0.1	1.252885
5.308383	0.1	1.256657
5.310050	0.1	1.260811
5.311717	0.1	1.262948
5.313383	0.1	1.262925
5.315050	0.1	1.262412
5.316717	0.1	1.262156
5.318383	0.1	1.261532
5.320050	0.1	1.260298
5.321717	0.1	1.259353
5.323383	0.1	1.259167
5.325050	0.1	1.258356
5.326717	0.1	1.255297
5.328383	0.1	1.250268
5.330050	0.1	1.244866
5.331717	0.1	1.240270
5.333383	0.1	1.236792
5.335050	0.1	1.234603
5.336717	0.1	1.234291
5.338383	0.1	1.236317
5.340050	0.1	1.240182
5.341717	0.1	1.244415
5.343383	0.1	1.247590
5.345050	0.1	1.249383
5.346717	0.1	1.250342
5.348383	0.1	1.250817
5.350050	0.1	1.250538
5.351717	0.1	1.249183
5.353383	0.1	1.246375
5.355050	0.1	1.241728
5.356717	0.1	1.236140
5.358383	0.1	1.232210
5.360050	0.1	1.231721
5.361717	0.1	1.233546
5.363383	0.1	1.235469
5.365050	0.1	1.236647
5.366717	0.1	1.237052
5.368383	0.1	1.236335
5.370050	0.1	1.234417
5.371717	0.1	1.231679
5.373383	0.1	1.228857
5.375050	0.1	1.227334
5.376717	0.1	1.227823
5.378383	0.1	1.229169
5.380050	0.1	1.230147
5.381717	0.1	1.230584
5.383383	0.1	1.230165
5.385050	0.1	1.228079
5.386717	0.1	1.224005
5.388383	0.1	1.219162
5.390050	0.1	1.216009
5.391717	0.1	1.216070
5.393383	0.1	1.218761
5.395050	0.1	1.222473
5.396717	0.1	1.225667
5.398383	0.1	1.227525
5.400050	0.1	1.228442
5.401717	0.1	1.229290
5.403383	0.1	1.230272
5.405050	0.1	1.230710
5.406717	0.1	1.229667
5.408383	0.1	1.226976
5.410050	0.1	1.223763
5.411717	0.1	1.221397
5.413383	0.1	1.220233
5.415050	0.1	1.219939
5.416717	0.1	1.220489
5.418383	0.1	1.221914
5.420050	0.1	1.223497
5.421717	0.1	1.223744
5.423383	0.1	1.221704
5.425050	0.1	1.218379
5.426717	0.1	1.216056
5.428383	0.1	1.215981
5.430050	0.1	1.217565
5.431717	0.1	1.219884
5.433383	0.1	1.222538
5.435050	0.1	1.224661
5.436717	0.1	1.224815
5.438383	0.1	1.222608
5.440050	0.1	1.218957
5.441717	0.1	1.214864
5.443383	0.1	1.211022
5.445050	0.1	1.207930
5.446717	0.1	1.205811
5.448383	0.1	1.204815
5.450050	0.1	1.204531
5.451717	0.1	1.203446
5.453383	0.1	1.200167
5.455050	0.1	1.195655
5.456717	0.1	1.193001
5.458383	0.1	1.194146
5.460050	0.1	1.197886
5.461717	0.1	1.201169
5.463383	0.1	1.201639
5.465050	0.1	1.199483
5.466717	0.1	1.197085
5.468383	0.1	1.196526
5.470050	0.1	1.197909
5.471717	0.1	1.199301
5.473383	0.1	1.198119
5.475050	0.1	1.193504
5.476717	0.1	1.187227
5.478383	0.1	1.182109
5.480050	0.1	1.179771
5.481717	0.1	1.179720
5.483383	0.1	1.180172
5.485050	0.1	1.179324
5.486717	0.1	1.175967
5.488383	0.1	1.169913
5.490050	0.1	1.162793
5.491717	0.1	1.157741
5.493383	0.1	1.157303
5.495050	0.1	1.161229
5.496717	0.1	1.166812
5.498383	0.1	1.171590
5.500050	0.1	1.174845
5.501717	0.1	1.176740
5.503383	0.1	1.177341
5.505050	0.1	1.176558
5.506717	0.1	1.174733
5.508383	0.1	1.172349
5.510050	0.1	1.168870
5.511717	0.1	1.163427
5.513383	0.1	1.156940
5.515050	0.1	1.151869
5.516717	0.1	1.149932
5.518383	0.1	1.151045
5.520050	0.1	1.153657
5.521717	0.1	1.155660
5.523383	0.1	1.155655
5.525050	0.1	1.153839
5.526717	0.1	1.151646
5.528383	0.1	1.150141
5.530050	0.1	1.149322
5.531717	0.1	1.149075
5.533383	0.1	1.149541
5.535050	0.1	1.150295
5.536717	0.1	1.150481
5.538383	0.1	1.149671
5.540050	0.1	1.148134
5.541717	0.1	1.146486
5.543383	0.1	1.144884
5.545050	0.1	1.142961
5.546717	0.1	1.140442
5.548383	0.1	1.137592
5.550050	0.1	1.135170
5.551717	0.1	1.133895
5.553383	0.1	1.133806
5.555050	0.1	1.134160
5.556717	0.1	1.133885
5.558383	0.1	1.132209
5.560050	0.1	1.128619
5.561717	0.1	1.122663
5.563383	0.1	1.115128
5.565050	0.1	1.108032
5.566717	0.1	1.102546
5.568383	0.1	1.098462
5.570050	0.1	1.095743
5.571717	0.1	1.094751
5.573383	0.1	1.095114
5.575050	0.1	1.095617
5.576717	0.1	1.094830
5.578383	0.1	1.091780
5.580050	0.1	1.086616
5.581717	0.1	1.080362
5.583383	0.1	1.074341
5.585050	0.1	1.070220
5.586717	0.1	1.069424
5.588383	0.1	1.071966
5.590050	0.1	1.076278
5.591717	0.1	1.080655
5.593383	0.1	1.084325
5.595050	0.1	1.086877
5.596717	0.1	1.087934
5.598383	0.1	1.087650
5.600050	0.1	1.086388
5.601717	0.1	1.084083
5.603383	0.1	1.080805
5.605050	0.1	1.077307
5.606717	0.1	1.073838
5.608383	0.1	1.069019
5.610050	0.1	1.061591
5.611717	0.1	1.052888
5.613383	0.1	1.045354
5.615050	0.1	1.039305
5.616717	0.1	1.033461
5.618383	0.1	1.027328
5.620050	0.1	1.021801
5.621717	0.1	1.018504
5.623383	0.1	1.018639
5.625050	0.1	1.021903
5.626717	0.1	1.026429
5.628383	0.1	1.029661
5.630050	0.1	1.029456
5.631717	0.1	1.025232
5.633383	0.1	1.018578
5.635050	0.1	1.012506
5.636717	0.1	1.008869
5.638383	0.1	1.006662
5.640050	0.1	1.003752
5.641717	0.1	0.999463
5.643383	0.1	0.994676
5.645050	0.1	0.990308
5.646717	0.1	0.986634
5.648383	0.1	0.983607
5.650050	0.1	0.980953
5.651717	0.1	0.977907
5.653383	0.1	0.973362
5.655050	0.1	0.967225
5.656717	0.1	0.961288
5.658383	0.1	0.957348
5.660050	0.1	0.955318
5.661717	0.1	0.954284
5.663383	0.1	0.953618
5.665050	0.1	0.952343
5.666717	0.1	0.949204
5.668383	0.1	0.944333
5.670050	0.1	0.939588
5.671717	0.1	0.936184
5.673383	0.1	0.932817
5.675050	0.1	0.927104
5.676717	0.1	0.918438
5.678383	0.1	0.908715
5.680050	0.1	0.900705
5.681717	0.1	0.896277
5.683383	0.1	0.895821
5.685050	0.1	0.898228
5.686717	0.1	0.901087
5.688383	0.1	0.902046
5.690050	0.1	0.900500
5.691717	0.1	0.897236
5.693383	0.1	0.892747
5.695050	0.1	0.887099
5.696717	0.1	0.881171
5.698383	0.1	0.876286
5.700050	0.1	0.872277
5.701717	0.1	0.867127
5.703383	0.1	0.859182
5.705050	0.1	0.849352
5.706717	0.1	0.840183
5.708383	0.1	0.833008
5.710050	0.1	0.827322
5.711717	0.1	0.822279
5.713383	0.1	0.817077
5.715050	0.1	0.810791
5.716717	0.1	0.803359
5.718383	0.1	0.795978
5.720050	0.1	0.789715
5.721717	0.1	0.784197
5.723383	0.1	0.778041
5.725050	0.1	0.771033
5.726717	0.1	0.764681
5.728383	0.1	0.760159
5.730050	0.1	0.757063
5.731717	0.1	0.754176
5.733383	0.1	0.750409
5.735050	0.1	0.745337
5.736717	0.1	0.739614
5.738383	0.1	0.734432
5.740050	0.1	0.730203
5.741717	0.1	0.726483
5.743383	0.1	0.722883
5.745050	0.1	0.719568
5.746717	0.1	0.716541
5.748383	0.1	0.712681
5.750050	0.1	0.706520
5.751717	0.1	0.697752
5.753383	0.1	0.687293
5.755050	0.1	0.676718
5.756717	0.1	0.667432
5.758383	0.1	0.659986
5.760050	0.1	0.654520
5.761717	0.1	0.651400
5.763383	0.1	0.650715
5.765050	0.1	0.651111
5.766717	0.1	0.650198
5.768383	0.1	0.647027
5.770050	0.1	0.643050
5.771717	0.1	0.639856
5.773383	0.1	0.637248
5.775050	0.1	0.633984
5.776717	0.1	0.629583
5.778383	0.1	0.624307
5.780050	0.1	0.618156
5.781717	0.1	0.611553
5.783383	0.1	0.606137
5.785050	0.1	0.603464
5.786717	0.1	0.603199
5.788383	0.1	0.602840
5.790050	0.1	0.599376
5.791717	0.1	0.591823
5.793383	0.1	0.581983
5.795050	0.1	0.572586
5.796717	0.1	0.565369
5.798383	0.1	0.560516
5.800050	0.1	0.556936
5.801717	0.1	0.553392
5.803383	0.1	0.549555
5.805050	0.1	0.546072
5.806717	0.1	0.543757
5.808383	0.1	0.542393
5.810050	0.1	0.540395
5.811717	0.1	0.536093
5.813383	0.1	0.529392
5.815050	0.1	0.521750
5.816717	0.1	0.514644
5.818383	0.1	0.509052
5.820050	0.1	0.505960
5.821717	0.1	0.506029
5.823383	0.1	0.508688
5.825050	0.1	0.511934
5.826717	0.1	0.513168
5.828383	0.1	0.510812
5.830050	0.1	0.504931
5.831717	0.1	0.496744
5.833383	0.1	0.488311
5.835050	0.1	0.481540
5.836717	0.1	0.476940
5.838383	0.1	0.473950
5.840050	0.1	0.472097
5.841717	0.1	0.471277
5.843383	0.1	0.471165
5.845050	0.1	0.470956
5.846717	0.1	0.469820
5.848383	0.1	0.467552
5.850050	0.1	0.464791
5.851717	0.1	0.462090
5.853383	0.1	0.459165
5.855050	0.1	0.455379
5.856717	0.1	0.450397
5.858383	0.1	0.444450
5.860050	0.1	0.438471
5.861717	0.1	0.433801
5.863383	0.1	0.431472
5.865050	0.1	0.431798
5.866717	0.1	0.434127
5.868383	0.1	0.436958
5.870050	0.1	0.438876
5.871717	0.1	0.439291
5.873383	0.1	0.438350
5.875050	0.1	0.436362
5.876717	0.1	0.433624
5.878383	0.1	0.430550
5.880050	0.1	0.427156
5.881717	0.1	0.422834
5.883383	0.1	0.417908
5.885050	0.1	0.414769
5.886717	0.1	0.415794
5.888383	0.1	0.420469
5.890050	0.1	0.425540
5.891717	0.1	0.428390
5.893383	0.1	0.429605
5.895050	0.1	0.431193
5.896717	0.1	0.433307
5.898383	0.1	0.434374
5.900050	0.1	0.433158
5.901717	0.1	0.429270
5.903383	0.1	0.423128
5.905050	0.1	0.416012
5.906717	0.1	0.409172
5.908383	0.1	0.403621
5.910050	0.1	0.399887
5.911717	0.1	0.396874
5.913383	0.1	0.392776
5.915050	0.1	0.387216
5.916717	0.1	0.381488
5.918383	0.1	0.377339
5.920050	0.1	0.375467
5.921717	0.1	0.375179
5.923383	0.1	0.375872
5.925050	0.1	0.377470
5.926717	0.1	0.379053
5.928383	0.1	0.379113
5.930050	0.1	0.377479
5.931717	0.1	0.375202
5.933383	0.1	0.372943
5.935050	0.1	0.370769
5.936717	0.1	0.368850
5.938383	0.1	0.367886
5.940050	0.1	0.368482
5.941717	0.1	0.369945
5.943383	0.1	0.370438
5.945050	0.1	0.368729
5.946717	0.1	0.365530
5.948383	0.1	0.362513
5.950050	0.1	0.360203
5.951717	0.1	0.358014
5.953383	0.1	0.355691
5.955050	0.1	0.353176
5.956717	0.1	0.349870
5.958383	0.1	0.345604
5.960050	0.1	0.341516
5.961717	0.1	0.338499
5.963383	0.1	0.336105
5.965050	0.1	0.334028
5.966717	0.1	0.332841
5.968383	0.1	0.332850
5.970050	0.1	0.333386
5.971717	0.1	0.333111
5.973383	0.1	0.331067
5.975050	0.1	0.327770
5.976717	0.1	0.324417
5.978383	0.1	0.321460
5.980050	0.1	0.318731
5.981717	0.1	0.316068
5.983383	0.1	0.313586
5.985050	0.1	0.312058
5.986717	0.1	0.312626
5.988383	0.1	0.315248
5.990050	0.1	0.318037
5.991717	0.1	0.319029
5.993383	0.1	0.317940
5.995050	0.1	0.315695
5.996717	0.1	0.313302
5.998383	0.1	0.311453
6.000050	0.1	0.310405
6.001717	0.1	0.309735
6.003383	0.1	0.308421
6.005050	0.1	0.305423
6.006717	0.1	0.300785
6.008383	0.1	0.296235
6.010050	0.1	0.293893
6.011717	0.1	0.293851
6.013383	0.1	0.293911
6.015050	0.1	0.291909
6.016717	0.1	0.287788
6.018383	0.1	0.283481
6.020050	0.1	0.280947
6.021717	0.1	0.280710
6.023383	0.1	0.282214
6.025050	0.1	0.284668
6.026717	0.1	0.286731
6.028383	0.1	0.286396
6.030050	0.1	0.282838
6.031717	0.1	0.277604
6.033383	0.1	0.272905
6.035050	0.1	0.269758
6.036717	0.1	0.267993
6.038383	0.1	0.266857
6.040050	0.1	0.265269
6.041717	0.1	0.262391
6.043383	0.1	0.258489
6.045050	0.1	0.254977
6.046717	0.1	0.253357
6.048383	0.1	0.254028
6.050050	0.1	0.255988
6.051717	0.1	0.257790
6.053383	0.1	0.258912
6.055050	0.1	0.259317
6.056717	0.1	0.258200
6.058383	0.1	0.254759
6.060050	0.1	0.249925
6.061717	0.1	0.246130
6.063383	0.1	0.245194
6.065050	0.1	0.246577
6.066717	0.1	0.248146
6.068383	0.1	0.248263
6.070050	0.1	0.246591
6.071717	0.1	0.243965
6.073383	0.1	0.241729
6.075050	0.1	0.240267
6.076717	0.1	0.238721
6.078383	0.1	0.236561
6.080050	0.1	0.234386
6.081717	0.1	0.232598
6.083383	0.1	0.230758
6.085050	0.1	0.228896
6.086717	0.1	0.228365
6.088383	0.1	0.230740
6.090050	0.1	0.235951
6.091717	0.1	0.242181
6.093383	0.1	0.247634
6.095050	0.1	0.251811
6.096717	0.1	0.254288
6.098383	0.1	0.253422
6.100050	0.1	0.248081
6.101717	0.1	0.239755
6.103383	0.1	0.231648
6.105050	0.1	0.226474
6.106717	0.1	0.224845
6.108383	0.1	0.224896
6.110050	0.1	0.224197
6.111717	0.1	0.222544
6.113383	0.1	0.221781
6.115050	0.1	0.223215
6.116717	0.1	0.226242
6.118383	0.1	0.229017
6.120050	0.1	0.229967
6.121717	0.1	0.228896
6.123383	0.1	0.226847
6.125050	0.1	0.224723
6.126717	0.1	0.222577
6.128383	0.1	0.220886
6.130050	0.1	0.221482
6.131717	0.1	0.225585
6.133383	0.1	0.231410
6.135050	0.1	0.235518
6.136717	0.1	0.236579
6.138383	0.1	0.236253
6.140050	0.1	0.236034
6.141717	0.1	0.235676
6.143383	0.1	0.235289
6.145050	0.1	0.236151
6.146717	0.1	0.238349
6.148383	0.1	0.240128
6.150050	0.1	0.240137
6.151717	0.1	0.238880
6.153383	0.1	0.238009
6.155050	0.1	0.238637
6.156717	0.1	0.240025
6.158383	0.1	0.240044
6.160050	0.1	0.237171
6.161717	0.1	0.231946
6.163383	0.1	0.226283
6.165050	0.1	0.221627
6.166717	0.1	0.218353
6.168383	0.1	0.216672
6.170050	0.1	0.217077
6.171717	0.1	0.220118
6.173383	0.1	0.225659
6.175050	0.1	0.231932
6.176717	0.1	0.236463
6.178383	0.1	0.238260
6.180050	0.1	0.237748
6.181717	0.1	0.235136
6.183383	0.1	0.230102
6.185050	0.1	0.223313
6.186717	0.1	0.217422
6.188383	0.1	0.215280
6.190050	0.1	0.217459
6.191717	0.1	0.222297
6.193383	0.1	0.227708
6.195050	0.1	0.232104
6.196717	0.1	0.234516
6.198383	0.1	0.234935
6.200050	0.1	0.234116
6.201717	0.1	0.232789
6.203383	0.1	0.231452
6.205050	0.1	0.230391
6.206717	0.1	0.229743
6.208383	0.1	0.230069
6.210050	0.1	0.232062
6.211717	0.1	0.235555
6.213383	0.1	0.239308
6.215050	0.1	0.241366
6.216717	0.1	0.240072
6.218383	0.1	0.235527
6.220050	0.1	0.229902
6.221717	0.1	0.225641
6.223383	0.1	0.223536
6.225050	0.1	0.222791
6.226717	0.1	0.222409
6.228383	0.1	0.222363
6.230050	0.1	0.223233
6.231717	0.1	0.224849
6.233383	0.1	0.226251
6.235050	0.1	0.227094
6.236717	0.1	0.228169
6.238383	0.1	0.230395
6.240050	0.1	0.233068
6.241717	0.1	0.233613
6.243383	0.1	0.230027
6.245050	0.1	0.223038
6.246717	0.1	0.215210
6.248383	0.1	0.208868
6.250050	0.1	0.205203
6.251717	0.1	0.204765
6.253383	0.1	0.207862
6.255050	0.1	0.213631
6.256717	0.1	0.219787
6.258383	0.1	0.224723
6.260050	0.1	0.229226
6.261717	0.1	0.234833
6.263383	0.1	0.240970
6.265050	0.1	0.245264
6.266717	0.1	0.246470
6.268383	0.1	0.245520
6.270050	0.1	0.243569
6.271717	0.1	0.240523
6.273383	0.1	0.236016
6.275050	0.1	0.230675
6.276717	0.1	0.225492
6.278383	0.1	0.221077
6.280050	0.1	0.217725
6.281717	0.1	0.215149
6.283383	0.1	0.212984
6.285050	0.1	0.211732
6.286717	0.1	0.212011
6.288383	0.1	0.213678
6.290050	0.1	0.216742
6.291717	0.1	0.221520
6.293383	0.1	0.226963
6.295050	0.1	0.230451
6.296717	0.1	0.230111
6.298383	0.1	0.226400
6.300050	0.1	0.221077
6.301717	0.1	0.215536
6.303383	0.1	0.210400
6.305050	0.1	0.206563
6.306717	0.1	0.205603
6.308383	0.1	0.208113
6.310050	0.1	0.212523
6.311717	0.1	0.216588
6.313383	0.1	0.219001
6.315050	0.1	0.219131
6.316717	0.1	0.217194
6.318383	0.1	0.215010
6.320050	0.1	0.214605
6.321717	0.1	0.216449
6.323383	0.1	0.219787
6.325050	0.1	0.223396
6.326717	0.1	0.225976
6.328383	0.1	0.226912
6.330050	0.1	0.226474
6.331717	0.1	0.225026
6.333383	0.1	0.223033
6.335050	0.1	0.221431
6.336717	0.1	0.221138
6.338383	0.1	0.222279
6.340050	0.1	0.224025
6.341717	0.1	0.225771
6.343383	0.1	0.228072
6.345050	0.1	0.231797
6.346717	0.1	0.237175
6.348383	0.1	0.244053
6.350050	0.1	0.252197
6.351717	0.1	0.260728
6.353383	0.1	0.267075
6.355050	0.1	0.267890
6.356717	0.1	0.262340
6.358383	0.1	0.253236
6.360050	0.1	0.244239
6.361717	0.1	0.237329
6.363383	0.1	0.232812
6.365050	0.1	0.230484
6.366717	0.1	0.230176
6.368383	0.1	0.231452
6.370050	0.1	0.233245
6.371717	0.1	0.234698
6.373383	0.1	0.235923
6.375050	0.1	0.237124
6.376717	0.1	0.237841
6.378383	0.1	0.238237
6.380050	0.1	0.239457
6.381717	0.1	0.241692
6.383383	0.1	0.243643
6.385050	0.1	0.244495
6.386717	0.1	0.244845
6.388383	0.1	0.245376
6.390050	0.1	0.245962
6.391717	0.1	0.245916
6.393383	0.1	0.244668
6.395050	0.1	0.242735
6.396717	0.1	0.241753
6.398383	0.1	0.243187
6.400050	0.1	0.247355
6.401717	0.1	0.253110
6.403383	0.1	0.258461
6.405050	0.1	0.261948
6.406717	0.1	0.263224
6.408383	0.1	0.262558
6.410050	0.1	0.260347
6.411717	0.1	0.256961
6.413383	0.1	0.253394
6.415050	0.1	0.251532
6.416717	0.1	0.252766
6.418383	0.1	0.257059
6.420050	0.1	0.263718
6.421717	0.1	0.271234
6.423383	0.1	0.276174
6.425050	0.1	0.275364
6.426717	0.1	0.269744
6.428383	0.1	0.263834
6.430050	0.1	0.261143
6.431717	0.1	0.261371
6.433383	0.1	0.261781
6.435050	0.1	0.260365
6.436717	0.1	0.257492
6.438383	0.1	0.254977
6.440050	0.1	0.254572
6.441717	0.1	0.257194
6.443383	0.1	0.262419
6.445050	0.1	0.268728
6.446717	0.1	0.274736
6.448383	0.1	0.279634
6.450050	0.1	0.282438
6.451717	0.1	0.282424
6.453383	0.1	0.280584
6.455050	0.1	0.278880
6.456717	0.1	0.278167
6.458383	0.1	0.277786
6.460050	0.1	0.276444
6.461717	0.1	0.273585
6.463383	0.1	0.270503
6.465050	0.1	0.269455
6.466717	0.1	0.271443
6.468383	0.1	0.275550
6.470050	0.1	0.279830
6.471717	0.1	0.282107
6.473383	0.1	0.280994
6.475050	0.1	0.277013
6.476717	0.1	0.272030
6.478383	0.1	0.267946
6.480050	0.1	0.266326
6.481717	0.1	0.267951
6.483383	0.1	0.271806
6.485050	0.1	0.275387
6.486717	0.1	0.276873
6.488383	0.1	0.276580
6.490050	0.1	0.275834
6.491717	0.1	0.275457
6.493383	0.1	0.275834
6.495050	0.1	0.277078
6.496717	0.1	0.278456
6.498383	0.1	0.278912
6.500050	0.1	0.277963
6.501717	0.1	0.275746
6.503383	0.1	0.273227
6.505050	0.1	0.272058
6.506717	0.1	0.273557
6.508383	0.1	0.278652
6.510050	0.1	0.287108
6.511717	0.1	0.295765
6.513383	0.1	0.300366
6.515050	0.1	0.299779
6.516717	0.1	0.296282
6.518383	0.1	0.292435
6.520050	0.1	0.289115
6.521717	0.1	0.286205
6.523383	0.1	0.283271
6.525050	0.1	0.279346
6.526717	0.1	0.273678
6.528383	0.1	0.267127
6.530050	0.1	0.261716
6.531717	0.1	0.259224
6.533383	0.1	0.260491
6.535050	0.1	0.264943
6.536717	0.1	0.270396
6.538383	0.1	0.274437
6.540050	0.1	0.276389
6.541717	0.1	0.277027
6.543383	0.1	0.276901
6.545050	0.1	0.276542
6.546717	0.1	0.276971
6.548383	0.1	0.278070
6.550050	0.1	0.278181
6.551717	0.1	0.276822
6.553383	0.1	0.275765
6.555050	0.1	0.276645
6.556717	0.1	0.278982
6.558383	0.1	0.281273
6.560050	0.1	0.282717
6.561717	0.1	0.283322
6.563383	0.1	0.283550
6.565050	0.1	0.284547
6.566717	0.1	0.287942
6.568383	0.1	0.293790
6.570050	0.1	0.299630
6.571717	0.1	0.303229
6.573383	0.1	0.304994
6.575050	0.1	0.306428
6.576717	0.1	0.307765
6.578383	0.1	0.308482
6.580050	0.1	0.308822
6.581717	0.1	0.309017
6.583383	0.1	0.308491
6.585050	0.1	0.307090
6.586717	0.1	0.305679
6.588383	0.1	0.304701
6.590050	0.1	0.303476
6.591717	0.1	0.301381
6.593383	0.1	0.298484
6.595050	0.1	0.294922
6.596717	0.1	0.290875
6.598383	0.1	0.287280
6.600050	0.1	0.285683
6.601717	0.1	0.287108
6.603383	0.1	0.291239
6.605050	0.1	0.296496
6.606717	0.1	0.300878
6.608383	0.1	0.302941
6.610050	0.1	0.302028
6.611717	0.1	0.298582
6.613383	0.1	0.294731
6.615050	0.1	0.293325
6.616717	0.1	0.295597
6.618383	0.1	0.300184
6.620050	0.1	0.304887
6.621717	0.1	0.308780
6.623383	0.1	0.311690
6.625050	0.1	0.312873
6.626717	0.1	0.311779
6.628383	0.1	0.309972
6.630050	0.1	0.311080
6.631717	0.1	0.317777
6.633383	0.1	0.328724
6.635050	0.1	0.339360
6.636717	0.1	0.345595
6.638383	0.1	0.346354
6.640050	0.1	0.342857
6.641717	0.1	0.336678
6.643383	0.1	0.329781
6.645050	0.1	0.325148
6.646717	0.1	0.324924
6.648383	0.1	0.328547
6.650050	0.1	0.333730
6.651717	0.1	0.338550
6.653383	0.1	0.341963
6.655050	0.1	0.343611
6.656717	0.1	0.343900
6.658383	0.1	0.343495
6.660050	0.1	0.342513
6.661717	0.1	0.340603
6.663383	0.1	0.337684
6.665050	0.1	0.334280
6.666717	0.1	0.331285
6.668383	0.1	0.329427
6.670050	0.1	0.328883
6.671717	0.1	0.329781
6.673383	0.1	0.332054
6.675050	0.1	0.334224
6.676717	0.1	0.334019
6.678383	0.1	0.330913
6.680050	0.1	0.326913
6.681717	0.1	0.324915
6.683383	0.1	0.326424
6.685050	0.1	0.330210
6.686717	0.1	0.333786
6.688383	0.1	0.336282
6.690050	0.1	0.338550
6.691717	0.1	0.340804
6.693383	0.1	0.342084
6.695050	0.1	0.341586
6.696717	0.1	0.339481
6.698383	0.1	0.336478
6.700050	0.1	0.333269
6.701717	0.1	0.330824
6.703383	0.1	0.330107
6.705050	0.1	0.331039
6.706717	0.1	0.332841
6.708383	0.1	0.335271
6.710050	0.1	0.337758
6.711717	0.1	0.338699
6.713383	0.1	0.337381
6.715050	0.1	0.335160
6.716717	0.1	0.333930
6.718383	0.1	0.334862
6.720050	0.1	0.338606
6.721717	0.1	0.345339
6.723383	0.1	0.354052
6.725050	0.1	0.362154
6.726717	0.1	0.366294
6.728383	0.1	0.364315
6.730050	0.1	0.356962
6.731717	0.1	0.347202
6.733383	0.1	0.338354
6.735050	0.1	0.332799
6.736717	0.1	0.331071
6.738383	0.1	0.332412
6.740050	0.1	0.336096
6.741717	0.1	0.341064
6.743383	0.1	0.345763
6.745050	0.1	0.348985
6.746717	0.1	0.350205
6.748383	0.1	0.349563
6.750050	0.1	0.347844
6.751717	0.1	0.346489
6.753383	0.1	0.346722
6.755050	0.1	0.348142
6.756717	0.1	0.349022
6.758383	0.1	0.348589
6.760050	0.1	0.348184
6.761717	0.1	0.349372
6.763383	0.1	0.351518
6.765050	0.1	0.352561
6.766717	0.1	0.351532
6.768383	0.1	0.348752
6.770050	0.1	0.344282
6.771717	0.1	0.338065
6.773383	0.1	0.330922
6.775050	0.1	0.324543
6.776717	0.1	0.320901
6.778383	0.1	0.321241
6.780050	0.1	0.324724
6.781717	0.1	0.328608
6.783383	0.1	0.329912
6.785050	0.1	0.327192
6.786717	0.1	0.321548
6.788383	0.1	0.315779
6.790050	0.1	0.312431
6.791717	0.1	0.312640
6.793383	0.1	0.316151
6.795050	0.1	0.321660
6.796717	0.1	0.327327
6.798383	0.1	0.331928
6.800050	0.1	0.335495
6.801717	0.1	0.338182
6.803383	0.1	0.339211
6.805050	0.1	0.337712
6.806717	0.1	0.333926
6.808383	0.1	0.329041
6.810050	0.1	0.324440
6.811717	0.1	0.321167
6.813383	0.1	0.319579
6.815050	0.1	0.319108
6.816717	0.1	0.318792
6.818383	0.1	0.318247
6.820050	0.1	0.317935
6.821717	0.1	0.318359
6.823383	0.1	0.319346
6.825050	0.1	0.320566
6.826717	0.1	0.322345
6.828383	0.1	0.325171
6.830050	0.1	0.328231
6.831717	0.1	0.329358
6.833383	0.1	0.327113
6.835050	0.1	0.322280
6.836717	0.1	0.317255
6.838383	0.1	0.314284
6.840050	0.1	0.314019
6.841717	0.1	0.315318
6.843383	0.1	0.316417
6.845050	0.1	0.316529
6.846717	0.1	0.316119
6.848383	0.1	0.315290
6.850050	0.1	0.313600
6.851717	0.1	0.311434
6.853383	0.1	0.309492
6.855050	0.1	0.307583
6.856717	0.1	0.305441
6.858383	0.1	0.303858
6.860050	0.1	0.304007
6.861717	0.1	0.306307
6.863383	0.1	0.310410
6.865050	0.1	0.315532
6.866717	0.1	0.320636
6.868383	0.1	0.324720
6.870050	0.1	0.326680
6.871717	0.1	0.325232
6.873383	0.1	0.320035
6.875050	0.1	0.312082
6.876717	0.1	0.303099
6.878383	0.1	0.295467
6.880050	0.1	0.291243
6.881717	0.1	0.289856
6.883383	0.1	0.288538
6.885050	0.1	0.286167
6.886717	0.1	0.284743
6.888383	0.1	0.286186
6.890050	0.1	0.289655
6.891717	0.1	0.292431
6.893383	0.1	0.292291
6.895050	0.1	0.288943
6.896717	0.1	0.283718
6.898383	0.1	0.279029
6.900050	0.1	0.277548
6.901717	0.1	0.279993
6.903383	0.1	0.283974
6.905050	0.1	0.286577
6.906717	0.1	0.286619
6.908383	0.1	0.284216
6.910050	0.1	0.280426
6.911717	0.1	0.276999
6.913383	0.1	0.275346
6.915050	0.1	0.275518
6.916717	0.1	0.276291
6.918383	0.1	0.276463
6.920050	0.1	0.276300
6.921717	0.1	0.276933
6.923383	0.1	0.278293
6.925050	0.1	0.278959
6.926717	0.1	0.277851
6.928383	0.1	0.275080
6.930050	0.1	0.271648
6.931717	0.1	0.268943
6.933383	0.1	0.268295
6.935050	0.1	0.270074
6.936717	0.1	0.272691
6.938383	0.1	0.273539
6.940050	0.1	0.271532
6.941717	0.1	0.268524
6.943383	0.1	0.267420
6.945050	0.1	0.268724
6.946717	0.1	0.270237
6.948383	0.1	0.270698
6.950050	0.1	0.271425
6.951717	0.1	0.273394
6.953383	0.1	0.275183
6.955050	0.1	0.275057
6.956717	0.1	0.273339
6.958383	0.1	0.271746
6.960050	0.1	0.271560
6.961717	0.1	0.273110
6.963383	0.1	0.275956
6.965050	0.1	0.279201
6.966717	0.1	0.282554
6.968383	0.1	0.286177
6.970050	0.1	0.288854
6.971717	0.1	0.288794
6.973383	0.1	0.285986
6.975050	0.1	0.281846
6.976717	0.1	0.277511
6.978383	0.1	0.273786
6.980050	0.1	0.271834
6.981717	0.1	0.272505
6.983383	0.1	0.274843
6.985050	0.1	0.276514
6.986717	0.1	0.275946
6.988383	0.1	0.273301
6.990050	0.1	0.269846
6.991717	0.1	0.266498
6.993383	0.1	0.263420
6.995050	0.1	0.261655
6.996717	0.1	0.262908
6.998383	0.1	0.266558
7.000050	0.1	0.269627
7.001717	0.1	0.270344
7.003383	0.1	0.269846
7.005050	0.1	0.270256
7.006717	0.1	0.272635
7.008383	0.1	0.276482
7.010050	0.1	0.280519
7.011717	0.1	0.283960
7.013383	0.1	0.286149
7.015050	0.1	0.285907
7.016717	0.1	0.282908
7.018383	0.1	0.278610
7.020050	0.1	0.274680
7.021717	0.1	0.271471
7.023383	0.1	0.268547
7.025050	0.1	0.265823
7.026717	0.1	0.263625
7.028383	0.1	0.262274
7.030050	0.1	0.261930
7.031717	0.1	0.262498
7.033383	0.1	0.263122
7.035050	0.1	0.262167
7.036717	0.1	0.258856
7.038383	0.1	0.254442
7.040050	0.1	0.251448
7.041717	0.1	0.251848
7.043383	0.1	0.255462
7.045050	0.1	0.260356
7.046717	0.1	0.264263
7.048383	0.1	0.265096
7.050050	0.1	0.262042
7.051717	0.1	0.256822
7.053383	0.1	0.252556
7.055050	0.1	0.251736
7.056717	0.1	0.255248
7.058383	0.1	0.262111
7.060050	0.1	0.269967
7.061717	0.1	0.276011
7.063383	0.1	0.278233
7.065050	0.1	0.276407
7.066717	0.1	0.271862
7.068383	0.1	0.266428
7.070050	0.1	0.261520
7.071717	0.1	0.257478
7.073383	0.1	0.253944
7.075050	0.1	0.250735
7.076717	0.1	0.247872
7.078383	0.1	0.245282
7.080050	0.1	0.243471
7.081717	0.1	0.243499
7.083383	0.1	0.245459
7.085050	0.1	0.247885
7.086717	0.1	0.249362
7.088383	0.1	0.250111
7.090050	0.1	0.251499
7.091717	0.1	0.254354
7.093383	0.1	0.258368
7.095050	0.1	0.262782
7.096717	0.1	0.266749
7.098383	0.1	0.269436
7.100050	0.1	0.270610
7.101717	0.1	0.270954
7.103383	0.1	0.271602
7.105050	0.1	0.273269
7.106717	0.1	0.275061
7.108383	0.1	0.274647
7.110050	0.1	0.270423
7.111717	0.1	0.262782
7.113383	0.1	0.253636
7.115050	0.1	0.245702
7.116717	0.1	0.241268
7.118383	0.1	0.240910
7.120050	0.1	0.243611
7.121717	0.1	0.247681
7.123383	0.1	0.251099
7.125050	0.1	0.252002
7.126717	0.1	0.250060
7.128383	0.1	0.247196
7.130050	0.1	0.245944
7.131717	0.1	0.246777
7.133383	0.1	0.247778
7.135050	0.1	0.247085
7.136717	0.1	0.245003
7.138383	0.1	0.243341
7.140050	0.1	0.243639
7.141717	0.1	0.246307
7.143383	0.1	0.251001
7.145050	0.1	0.256826
7.146717	0.1	0.261879
7.148383	0.1	0.263951
7.150050	0.1	0.262707
7.151717	0.1	0.259927
7.153383	0.1	0.257283
7.155050	0.1	0.255234
7.156717	0.1	0.254307
7.158383	0.1	0.255457
7.160050	0.1	0.259024
7.161717	0.1	0.264505
7.163383	0.1	0.270777
7.165050	0.1	0.276603
7.166717	0.1	0.281380
7.168383	0.1	0.284873
7.170050	0.1	0.286964
7.171717	0.1	0.288235
7.173383	0.1	0.290074
7.175050	0.1	0.293865
7.176717	0.1	0.300021
7.178383	0.1	0.307444
7.180050	0.1	0.313944
7.181717	0.1	0.317791
7.183383	0.1	0.318894
7.185050	0.1	0.318247
7.186717	0.1	0.316477
7.188383	0.1	0.313949
7.190050	0.1	0.311532
7.191717	0.1	0.309832
7.193383	0.1	0.308212
7.195050	0.1	0.305730
7.196717	0.1	0.302973
7.198383	0.1	0.302158
7.200050	0.1	0.304910
7.201717	0.1	0.310349
7.203383	0.1	0.315900
7.205050	0.1	0.319988
7.206717	0.1	0.323448
7.208383	0.1	0.327555
7.210050	0.1	0.331625
7.211717	0.1	0.333646
7.213383	0.1	0.332538
7.215050	0.1	0.329074
7.216717	0.1	0.325167
7.218383	0.1	0.322778
7.220050	0.1	0.322866
7.221717	0.1	0.325288
7.223383	0.1	0.329511
7.225050	0.1	0.334899
7.226717	0.1	0.340571
7.228383	0.1	0.345851
7.230050	0.1	0.350606
7.231717	0.1	0.354527
7.233383	0.1	0.357009
7.235050	0.1	0.358196
7.236717	0.1	0.359020
7.238383	0.1	0.360073
7.240050	0.1	0.361470
7.241717	0.1	0.363458
7.243383	0.1	0.366042
7.245050	0.1	0.368156
7.246717	0.1	0.368580
7.248383	0.1	0.367626
7.250050	0.1	0.366801
7.251717	0.1	0.366960
7.253383	0.1	0.367556
7.255050	0.1	0.367789
7.256717	0.1	0.368012
7.258383	0.1	0.369046
7.260050	0.1	0.370564
7.261717	0.1	0.371397
7.263383	0.1	0.371062
7.265050	0.1	0.370014
7.266717	0.1	0.368385
7.268383	0.1	0.366285
7.270050	0.1	0.365237
7.271717	0.1	0.367016
7.273383	0.1	0.370946
7.275050	0.1	0.373828
7.276717	0.1	0.372715
7.278383	0.1	0.367439
7.280050	0.1	0.360268
7.281717	0.1	0.353451
7.283383	0.1	0.348035
7.285050	0.1	0.344538
7.286717	0.1	0.343462
7.288383	0.1	0.345125
7.290050	0.1	0.349036
7.291717	0.1	0.353609
7.293383	0.1	0.357260
7.295050	0.1	0.359355
7.296717	0.1	0.360170
7.298383	0.1	0.360287
7.300050	0.1	0.359803
7.301717	0.1	0.358219
7.303383	0.1	0.355509
7.305050	0.1	0.352361
7.306717	0.1	0.348678
7.308383	0.1	0.343425
7.310050	0.1	0.337376
7.311717	0.1	0.333935
7.313383	0.1	0.335588
7.315050	0.1	0.341060
7.316717	0.1	0.346806
7.318383	0.1	0.350331
7.320050	0.1	0.351830
7.321717	0.1	0.352794
7.323383	0.1	0.353437
7.325050	0.1	0.352873
7.326717	0.1	0.351425
7.328383	0.1	0.350410
7.330050	0.1	0.349907
7.331717	0.1	0.348766
7.333383	0.1	0.346592
7.335050	0.1	0.343816
7.336717	0.1	0.340398
7.338383	0.1	0.336627
7.340050	0.1	0.334573
7.341717	0.1	0.336319
7.343383	0.1	0.341181
7.345050	0.1	0.346135
7.346717	0.1	0.348305
7.348383	0.1	0.346838
7.350050	0.1	0.343048
7.351717	0.1	0.339039
7.353383	0.1	0.336156
7.355050	0.1	0.334661
7.356717	0.1	0.334559
7.358383	0.1	0.335784
7.360050	0.1	0.337423
7.361717	0.1	0.338159
7.363383	0.1	0.338005
7.365050	0.1	0.338126
7.366717	0.1	0.338727
7.368383	0.1	0.338866
7.370050	0.1	0.338289
7.371717	0.1	0.337497
7.373383	0.1	0.336515
7.375050	0.1	0.335453
7.376717	0.1	0.335197
7.378383	0.1	0.336333
7.380050	0.1	0.338522
7.381717	0.1	0.341129
7.383383	0.1	0.343509
7.385050	0.1	0.345134
7.386717	0.1	0.345944
7.388383	0.1	0.346643
7.390050	0.1	0.348072
7.391717	0.1	0.349982
7.393383	0.1	0.351444
7.395050	0.1	0.352082
7.396717	0.1	0.351965
7.398383	0.1	0.351393
7.400050	0.1	0.351267
7.401717	0.1	0.352701
7.403383	0.1	0.356096
7.405050	0.1	0.360711
7.406717	0.1	0.365097
7.408383	0.1	0.367640
7.410050	0.1	0.367099
7.411717	0.1	0.363495
7.413383	0.1	0.358243
7.415050	0.1	0.353218
7.416717	0.1	0.349865
7.418383	0.1	0.348534
7.420050	0.1	0.348263
7.421717	0.1	0.347625
7.423383	0.1	0.345954
7.425050	0.1	0.343411
7.426717	0.1	0.340380
7.428383	0.1	0.337721
7.430050	0.1	0.336803
7.431717	0.1	0.338727
7.433383	0.1	0.343481
7.435050	0.1	0.349027
7.436717	0.1	0.351691
7.438383	0.1	0.348566
7.440050	0.1	0.339784
7.441717	0.1	0.328277
7.443383	0.1	0.317707
7.445050	0.1	0.310796
7.446717	0.1	0.308617
7.448383	0.1	0.310387
7.450050	0.1	0.314182
7.451717	0.1	0.318266
7.453383	0.1	0.321814
7.455050	0.1	0.324757
7.456717	0.1	0.327122
7.458383	0.1	0.328678
7.460050	0.1	0.329288
7.461717	0.1	0.329041
7.463383	0.1	0.327867
7.465050	0.1	0.325628
7.466717	0.1	0.322610
7.468383	0.1	0.319546
7.470050	0.1	0.317269
7.471717	0.1	0.316254
7.473383	0.1	0.316147
7.475050	0.1	0.316231
7.476717	0.1	0.316859
7.478383	0.1	0.319416
7.480050	0.1	0.324193
7.481717	0.1	0.329218
7.483383	0.1	0.332510
7.485050	0.1	0.334182
7.486717	0.1	0.335374
7.488383	0.1	0.336375
7.490050	0.1	0.336687
7.491717	0.1	0.336086
7.493383	0.1	0.334862
7.495050	0.1	0.332971
7.496717	0.1	0.329781
7.498383	0.1	0.325418
7.500050	0.1	0.321618
7.501717	0.1	0.320426
7.503383	0.1	0.322438
7.505050	0.1	0.326415
7.506717	0.1	0.329888
7.508383	0.1	0.330680
7.510050	0.1	0.328599
7.511717	0.1	0.325441
7.513383	0.1	0.323495
7.515050	0.1	0.323863
7.516717	0.1	0.325697
7.518383	0.1	0.327467
7.520050	0.1	0.328529
7.521717	0.1	0.328850
7.523383	0.1	0.328403
7.525050	0.1	0.327481
7.526717	0.1	0.326741
7.528383	0.1	0.326857
7.530050	0.1	0.328328
7.531717	0.1	0.330838
7.533383	0.1	0.333213
7.535050	0.1	0.335025
7.536717	0.1	0.337278
7.538383	0.1	0.340687
7.540050	0.1	0.343900
7.541717	0.1	0.344487
7.543383	0.1	0.341577
7.545050	0.1	0.336515
7.546717	0.1	0.330876
7.548383	0.1	0.325292
7.550050	0.1	0.320491
7.551717	0.1	0.317846
7.553383	0.1	0.318130
7.555050	0.1	0.319905
7.556717	0.1	0.320338
7.558383	0.1	0.317874
7.560050	0.1	0.313418
7.561717	0.1	0.309288
7.563383	0.1	0.307346
7.565050	0.1	0.307946
7.566717	0.1	0.310745
7.568383	0.1	0.315555
7.570050	0.1	0.321986
7.571717	0.1	0.328789
7.573383	0.1	0.333874
7.575050	0.1	0.335807
7.576717	0.1	0.335583
7.578383	0.1	0.335304
7.580050	0.1	0.335374
7.581717	0.1	0.334624
7.583383	0.1	0.332245
7.585050	0.1	0.328599
7.586717	0.1	0.325209
7.588383	0.1	0.323928
7.590050	0.1	0.325139
7.591717	0.1	0.327202
7.593383	0.1	0.328184
7.595050	0.1	0.327779
7.596717	0.1	0.327276
7.598383	0.1	0.327723
7.600050	0.1	0.329125
7.601717	0.1	0.331700
7.603383	0.1	0.336035
7.605050	0.1	0.341241
7.606717	0.1	0.344701
7.608383	0.1	0.344710
7.610050	0.1	0.342354
7.611717	0.1	0.340589
7.613383	0.1	0.342261
7.615050	0.1	0.347998
7.616717	0.1	0.355178
7.618383	0.1	0.359868
7.620050	0.1	0.360296
7.621717	0.1	0.357931
7.623383	0.1	0.355262
7.625050	0.1	0.353563
7.626717	0.1	0.353372
7.628383	0.1	0.355369
7.630050	0.1	0.359584
7.631717	0.1	0.364967
7.633383	0.1	0.369931
7.635050	0.1	0.372860
7.636717	0.1	0.373023
7.638383	0.1	0.370997
7.640050	0.1	0.368012
7.641717	0.1	0.365265
7.643383	0.1	0.363705
7.645050	0.1	0.363830
7.646717	0.1	0.365279
7.648383	0.1	0.366895
7.650050	0.1	0.367793
7.651717	0.1	0.368329
7.653383	0.1	0.369637
7.655050	0.1	0.372166
7.656717	0.1	0.374825
7.658383	0.1	0.376422
7.660050	0.1	0.377428
7.661717	0.1	0.379202
7.663383	0.1	0.382569
7.665050	0.1	0.387952
7.666717	0.1	0.395551
7.668383	0.1	0.404832
7.670050	0.1	0.414285
7.671717	0.1	0.422010
7.673383	0.1	0.426965
7.675050	0.1	0.429540
7.676717	0.1	0.431198
7.678383	0.1	0.433689
7.680050	0.1	0.437787
7.681717	0.1	0.442564
7.683383	0.1	0.446732
7.685050	0.1	0.450052
7.686717	0.1	0.452972
7.688383	0.1	0.456478
7.690050	0.1	0.461708
7.691717	0.1	0.468064
7.693383	0.1	0.473172
7.695050	0.1	0.475212
7.696717	0.1	0.474523
7.698383	0.1	0.473303
7.700050	0.1	0.473498
7.701717	0.1	0.475133
7.703383	0.1	0.477475
7.705050	0.1	0.481000
7.706717	0.1	0.486872
7.708383	0.1	0.494556
7.710050	0.1	0.501066
7.711717	0.1	0.503943
7.713383	0.1	0.503710
7.715050	0.1	0.502481
7.716717	0.1	0.501648
7.718383	0.1	0.501354
7.720050	0.1	0.501182
7.721717	0.1	0.501154
7.723383	0.1	0.501787
7.725050	0.1	0.502723
7.726717	0.1	0.502574
7.728383	0.1	0.500819
7.730050	0.1	0.498942
7.731717	0.1	0.499170
7.733383	0.1	0.502365
7.735050	0.1	0.507408
7.736717	0.1	0.512549
7.738383	0.1	0.516763
7.740050	0.1	0.519874
7.741717	0.1	0.521909
7.743383	0.1	0.523063
7.745050	0.1	0.524237
7.746717	0.1	0.526458
7.748383	0.1	0.529150
7.750050	0.1	0.530444
7.751717	0.1	0.529233
7.753383	0.1	0.525541
7.755050	0.1	0.519799
7.756717	0.1	0.512996
7.758383	0.1	0.506216
7.760050	0.1	0.499790
7.761717	0.1	0.493699
7.763383	0.1	0.488199
7.765050	0.1	0.483748
7.766717	0.1	0.480739
7.768383	0.1	0.479431
7.770050	0.1	0.479692
7.771717	0.1	0.480521
7.773383	0.1	0.480898
7.775050	0.1	0.481079
7.776717	0.1	0.481261
7.778383	0.1	0.480176
7.780050	0.1	0.477089
7.781717	0.1	0.473405
7.783383	0.1	0.470504
7.785050	0.1	0.467580
7.786717	0.1	0.463333
7.788383	0.1	0.458243
7.790050	0.1	0.453917
7.791717	0.1	0.451491
7.793383	0.1	0.451272
7.795050	0.1	0.452907
7.796717	0.1	0.455366
7.798383	0.1	0.457326
7.800050	0.1	0.458243
7.801717	0.1	0.458448
7.803383	0.1	0.457694
7.805050	0.1	0.454932
7.806717	0.1	0.450076
7.808383	0.1	0.444963
7.810050	0.1	0.442211
7.811717	0.1	0.442686
7.813383	0.1	0.444781
7.815050	0.1	0.446620
7.816717	0.1	0.447729
7.818383	0.1	0.448260
7.820050	0.1	0.447985
7.821717	0.1	0.446620
7.823383	0.1	0.444110
7.825050	0.1	0.439971
7.826717	0.1	0.433805
7.828383	0.1	0.426969
7.830050	0.1	0.421754
7.831717	0.1	0.419179
7.833383	0.1	0.419007
7.835050	0.1	0.420748
7.836717	0.1	0.423957
7.838383	0.1	0.428506
7.840050	0.1	0.434001
7.841717	0.1	0.438774
7.843383	0.1	0.440818
7.845050	0.1	0.439677
7.846717	0.1	0.436758
7.848383	0.1	0.433968
7.850050	0.1	0.432325
7.851717	0.1	0.431649
7.853383	0.1	0.431449
7.855050	0.1	0.431584
7.856717	0.1	0.431789
7.858383	0.1	0.431305
7.860050	0.1	0.429554
7.861717	0.1	0.427072
7.863383	0.1	0.425433
7.865050	0.1	0.425815
7.866717	0.1	0.427626
7.868383	0.1	0.429000
7.870050	0.1	0.428734
7.871717	0.1	0.427458
7.873383	0.1	0.426490
7.875050	0.1	0.426373
7.876717	0.1	0.427100
7.878383	0.1	0.428148
7.880050	0.1	0.428194
7.881717	0.1	0.426210
7.883383	0.1	0.422737
7.885050	0.1	0.419538
7.886717	0.1	0.418229
7.888383	0.1	0.419044
7.890050	0.1	0.420888
7.891717	0.1	0.422653
7.893383	0.1	0.424054
7.895050	0.1	0.425144
7.896717	0.1	0.425666
7.898383	0.1	0.425167
7.900050	0.1	0.423808
7.901717	0.1	0.422494
7.903383	0.1	0.422234
7.905050	0.1	0.423291
7.906717	0.1	0.424874
7.908383	0.1	0.426001
7.910050	0.1	0.426425
7.911717	0.1	0.426471
7.913383	0.1	0.426536
7.915050	0.1	0.426765
7.916717	0.1	0.426895
7.918383	0.1	0.426793
7.920050	0.1	0.427109
7.921717	0.1	0.428632
7.923383	0.1	0.431594
7.925050	0.1	0.435798
7.926717	0.1	0.440301
7.928383	0.1	0.443184
7.930050	0.1	0.442741
7.931717	0.1	0.438988
7.933383	0.1	0.433768
7.935050	0.1	0.429861
7.936717	0.1	0.429228
7.938383	0.1	0.431365
7.940050	0.1	0.434155
7.941717	0.1	0.435789
7.943383	0.1	0.435514
7.945050	0.1	0.433801
7.946717	0.1	0.431943
7.948383	0.1	0.430807
7.950050	0.1	0.430276
7.951717	0.1	0.429614
7.953383	0.1	0.428362
7.955050	0.1	0.426676
7.956717	0.1	0.424576
7.958383	0.1	0.421959
7.960050	0.1	0.419789
7.961717	0.1	0.420092
7.963383	0.1	0.424101
7.965050	0.1	0.430774
7.966717	0.1	0.437382
7.968383	0.1	0.441540
7.970050	0.1	0.442290
7.971717	0.1	0.439342
7.973383	0.1	0.432776
7.975050	0.1	0.424138
7.976717	0.1	0.416348
7.978383	0.1	0.411640
7.980050	0.1	0.410471
7.981717	0.1	0.412320
7.983383	0.1	0.416385
7.985050	0.1	0.421600
7.986717	0.1	0.426760
7.988383	0.1	0.430848
7.990050	0.1	0.433684
7.991717	0.1	0.435766
7.993383	0.1	0.437377
7.995050	0.1	0.438467
7.996717	0.1	0.438988
7.998383	0.1	0.439133
8.000050	0.1	0.439910
8.001717	0.1	0.442234
8.003383	0.1	0.445168
8.005050	0.1	0.446802
8.006717	0.1	0.446509
8.008383	0.1	0.445214
8.010050	0.1	0.444045
8.011717	0.1	0.443277
8.013383	0.1	0.442402
8.015050	0.1	0.440781
8.016717	0.1	0.438243
8.018383	0.1	0.435309
8.020050	0.1	0.432637
8.021717	0.1	0.430564
8.023383	0.1	0.429573
8.025050	0.1	0.430602
8.026717	0.1	0.433945
8.028383	0.1	0.438248
8.030050	0.1	0.441475
8.031717	0.1	0.442551
8.033383	0.1	0.441899
8.035050	0.1	0.440776
8.036717	0.1	0.440502
8.038383	0.1	0.441605
8.040050	0.1	0.443337
8.041717	0.1	0.444739
8.043383	0.1	0.445745
8.045050	0.1	0.446765
8.046717	0.1	0.448003
8.048383	0.1	0.449261
8.050050	0.1	0.449964
8.051717	0.1	0.449377
8.053383	0.1	0.447128
8.055050	0.1	0.444031
8.056717	0.1	0.441545
8.058383	0.1	0.439882
8.060050	0.1	0.437726
8.061717	0.1	0.434224
8.063383	0.1	0.430290
8.065050	0.1	0.427221
8.066717	0.1	0.425000
8.068383	0.1	0.422858
8.070050	0.1	0.421205
8.071717	0.1	0.421605
8.073383	0.1	0.424189
8.075050	0.1	0.426774
8.076717	0.1	0.427617
8.078383	0.1	0.427044
8.080050	0.1	0.425885
8.081717	0.1	0.423868
8.083383	0.1	0.420040
8.085050	0.1	0.414662
8.086717	0.1	0.410224
8.088383	0.1	0.409135
8.090050	0.1	0.411347
8.091717	0.1	0.415514
8.093383	0.1	0.420744
8.095050	0.1	0.426690
8.096717	0.1	0.432846
8.098383	0.1	0.437791
8.100050	0.1	0.439296
8.101717	0.1	0.435994
8.103383	0.1	0.428930
8.105050	0.1	0.420962
8.106717	0.1	0.414550
8.108383	0.1	0.410220
8.110050	0.1	0.407062
8.111717	0.1	0.404222
8.113383	0.1	0.401824
8.115050	0.1	0.400776
8.116717	0.1	0.401465
8.118383	0.1	0.403221
8.120050	0.1	0.405801
8.121717	0.1	0.409973
8.123383	0.1	0.415673
8.125050	0.1	0.420865
8.126717	0.1	0.422872
8.128383	0.1	0.420334
8.130050	0.1	0.414345
8.131717	0.1	0.408106
8.133383	0.1	0.404920
8.135050	0.1	0.406066
8.136717	0.1	0.409950
8.138383	0.1	0.412841
8.140050	0.1	0.411258
8.141717	0.1	0.404967
8.143383	0.1	0.397465
8.145050	0.1	0.392371
8.146717	0.1	0.389768
8.148383	0.1	0.387207
8.150050	0.1	0.383290
8.151717	0.1	0.379020
8.153383	0.1	0.376157
8.155050	0.1	0.375062
8.156717	0.1	0.374294
8.158383	0.1	0.372073
8.160050	0.1	0.368282
8.161717	0.1	0.365097
8.163383	0.1	0.364548
8.165050	0.1	0.365870
8.166717	0.1	0.366969
8.168383	0.1	0.367388
8.170050	0.1	0.368059
8.171717	0.1	0.369097
8.173383	0.1	0.369577
8.175050	0.1	0.368874
8.176717	0.1	0.367123
8.178383	0.1	0.364678
8.180050	0.1	0.361642
8.181717	0.1	0.357861
8.183383	0.1	0.353735
8.185050	0.1	0.350322
8.186717	0.1	0.348189
8.188383	0.1	0.347779
8.190050	0.1	0.350070
8.191717	0.1	0.354541
8.193383	0.1	0.358270
8.195050	0.1	0.358983
8.196717	0.1	0.357246
8.198383	0.1	0.355304
8.200050	0.1	0.354708
8.201717	0.1	0.354904
8.203383	0.1	0.354000
8.205050	0.1	0.350806
8.206717	0.1	0.346224
8.208383	0.1	0.342983
8.210050	0.1	0.343667
8.211717	0.1	0.348547
8.213383	0.1	0.355239
8.215050	0.1	0.360138
8.216717	0.1	0.360869
8.218383	0.1	0.357651
8.220050	0.1	0.352520
8.221717	0.1	0.347951
8.223383	0.1	0.345651
8.225050	0.1	0.345740
8.226717	0.1	0.347043
8.228383	0.1	0.348198
8.230050	0.1	0.348799
8.231717	0.1	0.349125
8.233383	0.1	0.349325
8.235050	0.1	0.349688
8.236717	0.1	0.350447
8.238383	0.1	0.350950
8.240050	0.1	0.350154
8.241717	0.1	0.348100
8.243383	0.1	0.346079
8.245050	0.1	0.345325
8.246717	0.1	0.345912
8.248383	0.1	0.346978
8.250050	0.1	0.347495
8.251717	0.1	0.346894
8.253383	0.1	0.345348
8.255050	0.1	0.343719
8.256717	0.1	0.343001
8.258383	0.1	0.343500
8.260050	0.1	0.344645
8.261717	0.1	0.345754
8.263383	0.1	0.347123
8.265050	0.1	0.349688
8.266717	0.1	0.353162
8.268383	0.1	0.356175
8.270050	0.1	0.358489
8.271717	0.1	0.360697
8.273383	0.1	0.361972
8.275050	0.1	0.360706
8.276717	0.1	0.356999
8.278383	0.1	0.352701
8.280050	0.1	0.349567
8.281717	0.1	0.348156
8.283383	0.1	0.347695
8.285050	0.1	0.347155
8.286717	0.1	0.346848
8.288383	0.1	0.347774
8.290050	0.1	0.349558
8.291717	0.1	0.350638
8.293383	0.1	0.350350
8.295050	0.1	0.349367
8.296717	0.1	0.348436
8.298383	0.1	0.347830
8.300050	0.1	0.347351
8.301717	0.1	0.346117
8.303383	0.1	0.343523
8.305050	0.1	0.340133
8.306717	0.1	0.336934
8.308383	0.1	0.334391
8.310050	0.1	0.332743
8.311717	0.1	0.332524
8.313383	0.1	0.333609
8.315050	0.1	0.334475
8.316717	0.1	0.333781
8.318383	0.1	0.331718
8.320050	0.1	0.329157
8.321717	0.1	0.326354
8.323383	0.1	0.323011
8.325050	0.1	0.319597
8.326717	0.1	0.317702
8.328383	0.1	0.317944
8.330050	0.1	0.318778
8.331717	0.1	0.318303
8.333383	0.1	0.315956
8.335050	0.1	0.311993
8.336717	0.1	0.306871
8.338383	0.1	0.301679
8.340050	0.1	0.298154
8.341717	0.1	0.297464
8.343383	0.1	0.299378
8.345050	0.1	0.302400
8.346717	0.1	0.304217
8.348383	0.1	0.302880
8.350050	0.1	0.298284
8.351717	0.1	0.291951
8.353383	0.1	0.285250
8.355050	0.1	0.278787
8.356717	0.1	0.273283
8.358383	0.1	0.269939
8.360050	0.1	0.269664
8.361717	0.1	0.272170
8.363383	0.1	0.276235
8.365050	0.1	0.280798
8.366717	0.1	0.285516
8.368383	0.1	0.290261
8.370050	0.1	0.294186
8.371717	0.1	0.295895
8.373383	0.1	0.294833
8.375050	0.1	0.291853
8.376717	0.1	0.288137
8.378383	0.1	0.284277
8.380050	0.1	0.280729
8.381717	0.1	0.278135
8.383383	0.1	0.276561
8.385050	0.1	0.275481
8.386717	0.1	0.274586
8.388383	0.1	0.274256
8.390050	0.1	0.275308
8.391717	0.1	0.278298
8.393383	0.1	0.282456
8.395050	0.1	0.285767
8.396717	0.1	0.286531
8.398383	0.1	0.284445
8.400050	0.1	0.280333
8.401717	0.1	0.275811
8.403383	0.1	0.272803
8.405050	0.1	0.272305
8.406717	0.1	0.273599
8.408383	0.1	0.274861
8.410050	0.1	0.275071
8.411717	0.1	0.275560
8.413383	0.1	0.278559
8.415050	0.1	0.283718
8.416717	0.1	0.287746
8.418383	0.1	0.288407
8.420050	0.1	0.286801
8.421717	0.1	0.285138
8.423383	0.1	0.284361
8.425050	0.1	0.284258
8.426717	0.1	0.284431
8.428383	0.1	0.284440
8.430050	0.1	0.283644
8.431717	0.1	0.281716
8.433383	0.1	0.279155
8.435050	0.1	0.277078
8.436717	0.1	0.276864
8.438383	0.1	0.279197
8.440050	0.1	0.282801
8.441717	0.1	0.285045
8.443383	0.1	0.284468
8.445050	0.1	0.281823
8.446717	0.1	0.278782
8.448383	0.1	0.276328
8.450050	0.1	0.274400
8.451717	0.1	0.273208
8.453383	0.1	0.273846
8.455050	0.1	0.276505
8.456717	0.1	0.279313
8.458383	0.1	0.279746
8.460050	0.1	0.276957
8.461717	0.1	0.272589
8.463383	0.1	0.269008
8.465050	0.1	0.267630
8.466717	0.1	0.269050
8.468383	0.1	0.272654
8.470050	0.1	0.276347
8.471717	0.1	0.278205
8.473383	0.1	0.277869
8.475050	0.1	0.276095
8.476717	0.1	0.273902
8.478383	0.1	0.272831
8.480050	0.1	0.274605
8.481717	0.1	0.278968
8.483383	0.1	0.283299
8.485050	0.1	0.285334
8.486717	0.1	0.284859
8.488383	0.1	0.283075
8.490050	0.1	0.281460
8.491717	0.1	0.280957
8.493383	0.1	0.281907
8.495050	0.1	0.284491
8.496717	0.1	0.288603
8.498383	0.1	0.293329
8.500050	0.1	0.296808
8.501717	0.1	0.297073
8.503383	0.1	0.293744
8.505050	0.1	0.288468
8.506717	0.1	0.283327
8.508383	0.1	0.279495
8.510050	0.1	0.277595
8.511717	0.1	0.277688
8.513383	0.1	0.278750
8.515050	0.1	0.279988
8.516717	0.1	0.282484
8.518383	0.1	0.287429
8.520050	0.1	0.293818
8.521717	0.1	0.299131
8.523383	0.1	0.301432
8.525050	0.1	0.300561
8.526717	0.1	0.297660
8.528383	0.1	0.293930
8.530050	0.1	0.290326
8.531717	0.1	0.287746
8.533383	0.1	0.286470
8.535050	0.1	0.286186
8.536717	0.1	0.287164
8.538383	0.1	0.289762
8.540050	0.1	0.293078
8.541717	0.1	0.295849
8.543383	0.1	0.297674
8.545050	0.1	0.298261
8.546717	0.1	0.297264
8.548383	0.1	0.295429
8.550050	0.1	0.294051
8.551717	0.1	0.293250
8.553383	0.1	0.292500
8.555050	0.1	0.292333
8.556717	0.1	0.294219
8.558383	0.1	0.298698
8.560050	0.1	0.304342
8.561717	0.1	0.308850
8.563383	0.1	0.311080
8.565050	0.1	0.311723
8.566717	0.1	0.312128
8.568383	0.1	0.313008
8.570050	0.1	0.314433
8.571717	0.1	0.316110
8.573383	0.1	0.317558
8.575050	0.1	0.318293
8.576717	0.1	0.317846
8.578383	0.1	0.315923
8.580050	0.1	0.313064
8.581717	0.1	0.310894
8.583383	0.1	0.310880
8.585050	0.1	0.312952
8.586717	0.1	0.315937
8.588383	0.1	0.318787
8.590050	0.1	0.320571
8.591717	0.1	0.320487
8.593383	0.1	0.318917
8.595050	0.1	0.317749
8.596717	0.1	0.319039
8.598383	0.1	0.323323
8.600050	0.1	0.328482
8.601717	0.1	0.330941
8.603383	0.1	0.328640
8.605050	0.1	0.322568
8.606717	0.1	0.315905
8.608383	0.1	0.311760
8.610050	0.1	0.311173
8.611717	0.1	0.313423
8.613383	0.1	0.317376
8.615050	0.1	0.321665
8.616717	0.1	0.324636
8.618383	0.1	0.325791
8.620050	0.1	0.326415
8.621717	0.1	0.327420
8.623383	0.1	0.327788
8.625050	0.1	0.326326
8.626717	0.1	0.323872
8.628383	0.1	0.322792
8.630050	0.1	0.324086
8.631717	0.1	0.325865
8.633383	0.1	0.325446
8.635050	0.1	0.321670
8.636717	0.1	0.315141
8.638383	0.1	0.307923
8.640050	0.1	0.302787
8.641717	0.1	0.301744
8.643383	0.1	0.304999
8.645050	0.1	0.310866
8.646717	0.1	0.316310
8.648383	0.1	0.318354
8.650050	0.1	0.316035
8.651717	0.1	0.310694
8.653383	0.1	0.304412
8.655050	0.1	0.298941
8.656717	0.1	0.295560
8.658383	0.1	0.294400
8.660050	0.1	0.293916
8.661717	0.1	0.292282
8.663383	0.1	0.288864
8.665050	0.1	0.283839
8.666717	0.1	0.277576
8.668383	0.1	0.270600
8.670050	0.1	0.263657
8.671717	0.1	0.257939
8.673383	0.1	0.254884
8.675050	0.1	0.255131
8.676717	0.1	0.257706
8.678383	0.1	0.260449
8.680050	0.1	0.261744
8.681717	0.1	0.261818
8.683383	0.1	0.261515
8.685050	0.1	0.260766
8.686717	0.1	0.259448
8.688383	0.1	0.258354
8.690050	0.1	0.258051
8.691717	0.1	0.258316
8.693383	0.1	0.258838
8.695050	0.1	0.259094
8.696717	0.1	0.258535
8.698383	0.1	0.257445
8.700050	0.1	0.256309
8.701717	0.1	0.254721
8.703383	0.1	0.251848
8.705050	0.1	0.247699
8.706717	0.1	0.243485
8.708383	0.1	0.240467
8.710050	0.1	0.238488
8.711717	0.1	0.236849
8.713383	0.1	0.236151
8.715050	0.1	0.237362
8.716717	0.1	0.240011
8.718383	0.1	0.242572
8.720050	0.1	0.243825
8.721717	0.1	0.242759
8.723383	0.1	0.238121
8.725050	0.1	0.229822
8.726717	0.1	0.220439
8.728383	0.1	0.213953
8.730050	0.1	0.212775
8.731717	0.1	0.216304
8.733383	0.1	0.221557
8.735050	0.1	0.224574
8.736717	0.1	0.222535
8.738383	0.1	0.215373
8.740050	0.1	0.205189
8.741717	0.1	0.194781
8.743383	0.1	0.186875
8.745050	0.1	0.183424
8.746717	0.1	0.184882
8.748383	0.1	0.189804
8.750050	0.1	0.195443
8.751717	0.1	0.199615
8.753383	0.1	0.202302
8.755050	0.1	0.204910
8.756717	0.1	0.208234
8.758383	0.1	0.211583
8.760050	0.1	0.213687
8.761717	0.1	0.213692
8.763383	0.1	0.211229
8.765050	0.1	0.206949
8.766717	0.1	0.202856
8.768383	0.1	0.200821
8.770050	0.1	0.201208
8.771717	0.1	0.203578
8.773383	0.1	0.206982
8.775050	0.1	0.209878
8.776717	0.1	0.211322
8.778383	0.1	0.211652
8.780050	0.1	0.211773
8.781717	0.1	0.212276
8.783383	0.1	0.212793
8.785050	0.1	0.212332
8.786717	0.1	0.210879
8.788383	0.1	0.209510
8.790050	0.1	0.208942
8.791717	0.1	0.209087
8.793383	0.1	0.209766
8.795050	0.1	0.211229
8.796717	0.1	0.213664
8.798383	0.1	0.216570
8.800050	0.1	0.218791
8.801717	0.1	0.219457
8.803383	0.1	0.219038
8.805050	0.1	0.219243
8.806717	0.1	0.221501
8.808383	0.1	0.225692
8.810050	0.1	0.230866
8.811717	0.1	0.236393
8.813383	0.1	0.241278
8.815050	0.1	0.243695
8.816717	0.1	0.242763
8.818383	0.1	0.239662
8.820050	0.1	0.236253
8.821717	0.1	0.234102
8.823383	0.1	0.234470
8.825050	0.1	0.237501
8.826717	0.1	0.242107
8.828383	0.1	0.246833
8.830050	0.1	0.250153
8.831717	0.1	0.250810
8.833383	0.1	0.248761
8.835050	0.1	0.245492
8.836717	0.1	0.243215
8.838383	0.1	0.243625
8.840050	0.1	0.246810
8.841717	0.1	0.251108
8.843383	0.1	0.254414
8.845050	0.1	0.255592
8.846717	0.1	0.255015
8.848383	0.1	0.254642
8.850050	0.1	0.257227
8.851717	0.1	0.264160
8.853383	0.1	0.274316
8.855050	0.1	0.285101
8.856717	0.1	0.294121
8.858383	0.1	0.299932
8.860050	0.1	0.302163
8.861717	0.1	0.301558
8.863383	0.1	0.299532
8.865050	0.1	0.297460
8.866717	0.1	0.296412
8.868383	0.1	0.296868
8.870050	0.1	0.298508
8.871717	0.1	0.300813
8.873383	0.1	0.303816
8.875050	0.1	0.307485
8.876717	0.1	0.311187
8.878383	0.1	0.314326
8.880050	0.1	0.316780
8.881717	0.1	0.319271
8.883383	0.1	0.323276
8.885050	0.1	0.329567
8.886717	0.1	0.337283
8.888383	0.1	0.345153
8.890050	0.1	0.352743
8.891717	0.1	0.359686
8.893383	0.1	0.364440
8.895050	0.1	0.365539
8.896717	0.1	0.363905
8.898383	0.1	0.362000
8.900050	0.1	0.360785
8.901717	0.1	0.359626
8.903383	0.1	0.358643
8.905050	0.1	0.358908
8.906717	0.1	0.360627
8.908383	0.1	0.362955
8.910050	0.1	0.364943
8.911717	0.1	0.366592
8.913383	0.1	0.369260
8.915050	0.1	0.373679
8.916717	0.1	0.378001
8.918383	0.1	0.379952
8.920050	0.1	0.379817
8.921717	0.1	0.379644
8.923383	0.1	0.380883
8.925050	0.1	0.383127
8.926717	0.1	0.384268
8.928383	0.1	0.382718
8.930050	0.1	0.379444
8.931717	0.1	0.376711
8.933383	0.1	0.375677
8.935050	0.1	0.375705
8.936717	0.1	0.375779
8.938383	0.1	0.376143
8.940050	0.1	0.377651
8.941717	0.1	0.380143
8.943383	0.1	0.382834
8.945050	0.1	0.385535
8.946717	0.1	0.387984
8.948383	0.1	0.388850
8.950050	0.1	0.386802
8.951717	0.1	0.382103
8.953383	0.1	0.376557
8.955050	0.1	0.372189
8.956717	0.1	0.370042
8.958383	0.1	0.369875
8.960050	0.1	0.370550
8.961717	0.1	0.370443
8.963383	0.1	0.368236
8.965050	0.1	0.364124
8.966717	0.1	0.359584
8.968383	0.1	0.356026
8.970050	0.1	0.353958
8.971717	0.1	0.353092
8.973383	0.1	0.352822
8.975050	0.1	0.352738
8.976717	0.1	0.352496
8.978383	0.1	0.351882
8.980050	0.1	0.351509
8.981717	0.1	0.352291
8.983383	0.1	0.353539
8.985050	0.1	0.352915
8.986717	0.1	0.349074
8.988383	0.1	0.343248
8.990050	0.1	0.337791
8.991717	0.1	0.334135
8.993383	0.1	0.332249
8.995050	0.1	0.331048
8.996717	0.1	0.329502
8.998383	0.1	0.327504
9.000050	0.1	0.325432
9.001717	0.1	0.323574
9.003383	0.1	0.322596
9.005050	0.1	0.323253
9.006717	0.1	0.324855
9.008383	0.1	0.325586
9.010050	0.1	0.324510
9.011717	0.1	0.322359
9.013383	0.1	0.320971
9.015050	0.1	0.321921
9.016717	0.1	0.325064
9.018383	0.1	0.328296
9.020050	0.1	0.329046
9.021717	0.1	0.326675
9.023383	0.1	0.323085
9.025050	0.1	0.320585
9.026717	0.1	0.320263
9.028383	0.1	0.322335
9.030050	0.1	0.326466
9.031717	0.1	0.331677
9.033383	0.1	0.336315
9.035050	0.1	0.338387
9.036717	0.1	0.336617
9.038383	0.1	0.331500
9.040050	0.1	0.325167
9.041717	0.1	0.319830
9.043383	0.1	0.316235
9.045050	0.1	0.313567
9.046717	0.1	0.310563
9.048383	0.1	0.307080
9.050050	0.1	0.304780
9.051717	0.1	0.305180
9.053383	0.1	0.307658
9.055050	0.1	0.310806
9.056717	0.1	0.314401
9.058383	0.1	0.318908
9.060050	0.1	0.323793
9.061717	0.1	0.327080
9.063383	0.1	0.327239
9.065050	0.1	0.324496
9.066717	0.1	0.320263
9.068383	0.1	0.316510
9.070050	0.1	0.315174
9.071717	0.1	0.316626
9.073383	0.1	0.319150
9.075050	0.1	0.320235
9.076717	0.1	0.318177
9.078383	0.1	0.313064
9.080050	0.1	0.306917
9.081717	0.1	0.302671
9.083383	0.1	0.302265
9.085050	0.1	0.305409
9.086717	0.1	0.310033
9.088383	0.1	0.313590
9.090050	0.1	0.314740
9.091717	0.1	0.314228
9.093383	0.1	0.313059
9.095050	0.1	0.311011
9.096717	0.1	0.308068
9.098383	0.1	0.305152
9.100050	0.1	0.302731
9.101717	0.1	0.300612
9.103383	0.1	0.299029
9.105050	0.1	0.298861
9.106717	0.1	0.300594
9.108383	0.1	0.303322
9.110050	0.1	0.306009
9.111717	0.1	0.309264
9.113383	0.1	0.314061
9.115050	0.1	0.319285
9.116717	0.1	0.322238
9.118383	0.1	0.321749
9.120050	0.1	0.319211
9.121717	0.1	0.316203
9.123383	0.1	0.313520
9.125050	0.1	0.312058
9.126717	0.1	0.312356
9.128383	0.1	0.313604
9.130050	0.1	0.314489
9.131717	0.1	0.314880
9.133383	0.1	0.315355
9.135050	0.1	0.315509
9.136717	0.1	0.314075
9.138383	0.1	0.310550
9.140050	0.1	0.305800
9.141717	0.1	0.300822
9.143383	0.1	0.296012
9.145050	0.1	0.292165
9.146717	0.1	0.290922
9.148383	0.1	0.293134
9.150050	0.1	0.297464
9.151717	0.1	0.301232
9.153383	0.1	0.302806
9.155050	0.1	0.302941
9.156717	0.1	0.303295
9.158383	0.1	0.304501
9.160050	0.1	0.306354
9.161717	0.1	0.308761
9.163383	0.1	0.311583
9.165050	0.1	0.313753
9.166717	0.1	0.313665
9.168383	0.1	0.311388
9.170050	0.1	0.309451
9.171717	0.1	0.310214
9.173383	0.1	0.313139
9.175050	0.1	0.315323
9.176717	0.1	0.314312
9.178383	0.1	0.309572
9.180050	0.1	0.301884
9.181717	0.1	0.293059
9.183383	0.1	0.285842
9.185050	0.1	0.282461
9.186717	0.1	0.282614
9.188383	0.1	0.283681
9.190050	0.1	0.283220
9.191717	0.1	0.280538
9.193383	0.1	0.276798
9.195050	0.1	0.274135
9.196717	0.1	0.273692
9.198383	0.1	0.274680
9.200050	0.1	0.275411
9.201717	0.1	0.274787
9.203383	0.1	0.273264
9.205050	0.1	0.272184
9.206717	0.1	0.271872
9.208383	0.1	0.271420
9.210050	0.1	0.270344
9.211717	0.1	0.269236
9.213383	0.1	0.268673
9.215050	0.1	0.268193
9.216717	0.1	0.266903
9.218383	0.1	0.264607
9.220050	0.1	0.262009
9.221717	0.1	0.259769
9.223383	0.1	0.257613
9.225050	0.1	0.255015
9.226717	0.1	0.252356
9.228383	0.1	0.250679
9.230050	0.1	0.250665
9.231717	0.1	0.252160
9.233383	0.1	0.254191
9.235050	0.1	0.255099
9.236717	0.1	0.253622
9.238383	0.1	0.250572
9.240050	0.1	0.248170
9.241717	0.1	0.247089
9.243383	0.1	0.245855
9.245050	0.1	0.243564
9.246717	0.1	0.241059
9.248383	0.1	0.238935
9.250050	0.1	0.236798
9.251717	0.1	0.234484
9.253383	0.1	0.232426
9.255050	0.1	0.230856
9.256717	0.1	0.229245
9.258383	0.1	0.226917
9.260050	0.1	0.224067
9.261717	0.1	0.221375
9.263383	0.1	0.218996
9.265050	0.1	0.217143
9.266717	0.1	0.216719
9.268383	0.1	0.218241
9.270050	0.1	0.220789
9.271717	0.1	0.222703
9.273383	0.1	0.223136
9.275050	0.1	0.222791
9.276717	0.1	0.222977
9.278383	0.1	0.223811
9.280050	0.1	0.223820
9.281717	0.1	0.222060
9.283383	0.1	0.219354
9.285050	0.1	0.216998
9.286717	0.1	0.215499
9.288383	0.1	0.214763
9.290050	0.1	0.214539
9.291717	0.1	0.214512
9.293383	0.1	0.214097
9.295050	0.1	0.212621
9.296717	0.1	0.210060
9.298383	0.1	0.207559
9.300050	0.1	0.206404
9.301717	0.1	0.206698
9.303383	0.1	0.208048
9.305050	0.1	0.210619
9.306717	0.1	0.214097
9.308383	0.1	0.216928
9.310050	0.1	0.218046
9.311717	0.1	0.218190
9.313383	0.1	0.218460
9.315050	0.1	0.218707
9.316717	0.1	0.218507
9.318383	0.1	0.218749
9.320050	0.1	0.220961
9.321717	0.1	0.225739
9.323383	0.1	0.232379
9.325050	0.1	0.239327
9.326717	0.1	0.245366
9.328383	0.1	0.250591
9.330050	0.1	0.255564
9.331717	0.1	0.259634
9.333383	0.1	0.261390
9.335050	0.1	0.261189
9.336717	0.1	0.261464
9.338383	0.1	0.263974
9.340050	0.1	0.268319
9.341717	0.1	0.272971
9.343383	0.1	0.276491
9.345050	0.1	0.278233
9.346717	0.1	0.278470
9.348383	0.1	0.277958
9.350050	0.1	0.277716
9.351717	0.1	0.278656
9.353383	0.1	0.280966
9.355050	0.1	0.284100
9.356717	0.1	0.287523
9.358383	0.1	0.291141
9.360050	0.1	0.294903
9.361717	0.1	0.298396
9.363383	0.1	0.301208
9.365050	0.1	0.303360
9.366717	0.1	0.305478
9.368383	0.1	0.308617
9.370050	0.1	0.313055
9.371717	0.1	0.318023
9.373383	0.1	0.323066
9.375050	0.1	0.328417
9.376717	0.1	0.333721
9.378383	0.1	0.337493
9.380050	0.1	0.338680
9.381717	0.1	0.338214
9.383383	0.1	0.337688
9.385050	0.1	0.337772
9.386717	0.1	0.338871
9.388383	0.1	0.341358
9.390050	0.1	0.344920
9.391717	0.1	0.348617
9.393383	0.1	0.351211
9.395050	0.1	0.351695
9.396717	0.1	0.349954
9.398383	0.1	0.346312
9.400050	0.1	0.341181
9.401717	0.1	0.335979
9.403383	0.1	0.333269
9.405050	0.1	0.334559
9.406717	0.1	0.338466
9.408383	0.1	0.341781
9.410050	0.1	0.342149
9.411717	0.1	0.339593
9.413383	0.1	0.336217
9.415050	0.1	0.334750
9.416717	0.1	0.336864
9.418383	0.1	0.342247
9.420050	0.1	0.348734
9.421717	0.1	0.353670
9.423383	0.1	0.355626
9.425050	0.1	0.354955
9.426717	0.1	0.352650
9.428383	0.1	0.348962
9.430050	0.1	0.344119
9.431717	0.1	0.339504
9.433383	0.1	0.336538
9.435050	0.1	0.335439
9.436717	0.1	0.335202
9.438383	0.1	0.334294
9.440050	0.1	0.332524
9.441717	0.1	0.331854
9.443383	0.1	0.333861
9.445050	0.1	0.337092
9.446717	0.1	0.338345
9.448383	0.1	0.336063
9.450050	0.1	0.331346
9.451717	0.1	0.326368
9.453383	0.1	0.323011
9.455050	0.1	0.322512
9.456717	0.1	0.324878
9.458383	0.1	0.328152
9.460050	0.1	0.329791
9.461717	0.1	0.329372
9.463383	0.1	0.328836
9.465050	0.1	0.330042
9.466717	0.1	0.333074
9.468383	0.1	0.336519
9.470050	0.1	0.338578
9.471717	0.1	0.338810
9.473383	0.1	0.338689
9.475050	0.1	0.339202
9.476717	0.1	0.339183
9.478383	0.1	0.337292
9.480050	0.1	0.334159
9.481717	0.1	0.331439
9.483383	0.1	0.329944
9.485050	0.1	0.329302
9.486717	0.1	0.328883
9.488383	0.1	0.328617
9.490050	0.1	0.328808
9.491717	0.1	0.329269
9.493383	0.1	0.328990
9.495050	0.1	0.327267
9.496717	0.1	0.325250
9.498383	0.1	0.325283
9.500050	0.1	0.328119
9.501717	0.1	0.331970
9.503383	0.1	0.334852
9.505050	0.1	0.336538
9.506717	0.1	0.337949
9.508383	0.1	0.339774
9.510050	0.1	0.342159
9.511717	0.1	0.345320
9.513383	0.1	0.349497
9.515050	0.1	0.353819
9.516717	0.1	0.356482
9.518383	0.1	0.356887
9.520050	0.1	0.356492
9.521717	0.1	0.357255
9.523383	0.1	0.360184
9.525050	0.1	0.364962
9.526717	0.1	0.369945
9.528383	0.1	0.373209
9.530050	0.1	0.374313
9.531717	0.1	0.374620
9.533383	0.1	0.376008
9.535050	0.1	0.379262
9.536717	0.1	0.383165
9.538383	0.1	0.385512
9.540050	0.1	0.384878
9.541717	0.1	0.381437
9.543383	0.1	0.376678
9.545050	0.1	0.372180
9.546717	0.1	0.368832
9.548383	0.1	0.367425
9.550050	0.1	0.368864
9.551717	0.1	0.373223
9.553383	0.1	0.379342
9.555050	0.1	0.385363
9.556717	0.1	0.389800
9.558383	0.1	0.392641
9.560050	0.1	0.394648
9.561717	0.1	0.395956
9.563383	0.1	0.396832
9.565050	0.1	0.398378
9.566717	0.1	0.401097
9.568383	0.1	0.404189
9.570050	0.1	0.406811
9.571717	0.1	0.408897
9.573383	0.1	0.410415
9.575050	0.1	0.410979
9.576717	0.1	0.410830
9.578383	0.1	0.410960
9.580050	0.1	0.412073
9.581717	0.1	0.414392
9.583383	0.1	0.418280
9.585050	0.1	0.423770
9.586717	0.1	0.429661
9.588383	0.1	0.434304
9.590050	0.1	0.437126
9.591717	0.1	0.438462
9.593383	0.1	0.438527
9.595050	0.1	0.437084
9.596717	0.1	0.434062
9.598383	0.1	0.430020
9.600050	0.1	0.425857
9.601717	0.1	0.422662
9.603383	0.1	0.420809
9.605050	0.1	0.419780
9.606717	0.1	0.419966
9.608383	0.1	0.421894
9.610050	0.1	0.423854
9.611717	0.1	0.423742
9.613383	0.1	0.421950
9.615050	0.1	0.420278
9.616717	0.1	0.419654
9.618383	0.1	0.420017
9.620050	0.1	0.421414
9.621717	0.1	0.423845
9.623383	0.1	0.426085
9.625050	0.1	0.425968
9.626717	0.1	0.422611
9.628383	0.1	0.417461
9.630050	0.1	0.412725
9.631717	0.1	0.409875
9.633383	0.1	0.409652
9.635050	0.1	0.411896
9.636717	0.1	0.415468
9.638383	0.1	0.419030
9.640050	0.1	0.421638
9.641717	0.1	0.422727
9.643383	0.1	0.422136
9.645050	0.1	0.419784
9.646717	0.1	0.415277
9.648383	0.1	0.409232
9.650050	0.1	0.404343
9.651717	0.1	0.403053
9.653383	0.1	0.404948
9.655050	0.1	0.407579
9.656717	0.1	0.409358
9.658383	0.1	0.410373
9.660050	0.1	0.410671
9.661717	0.1	0.409898
9.663383	0.1	0.408646
9.665050	0.1	0.407915
9.666717	0.1	0.407477
9.668383	0.1	0.405894
9.670050	0.1	0.402266
9.671717	0.1	0.397651
9.673383	0.1	0.393945
9.675050	0.1	0.391756
9.676717	0.1	0.390024
9.678383	0.1	0.387016
9.680050	0.1	0.381749
9.681717	0.1	0.375039
9.683383	0.1	0.368813
9.685050	0.1	0.364673
9.686717	0.1	0.363383
9.688383	0.1	0.364440
9.690050	0.1	0.365865
9.691717	0.1	0.365763
9.693383	0.1	0.363728
9.695050	0.1	0.360594
9.696717	0.1	0.357665
9.698383	0.1	0.355481
9.700050	0.1	0.352915
9.701717	0.1	0.348827
9.703383	0.1	0.343951
9.705050	0.1	0.340324
9.706717	0.1	0.339644
9.708383	0.1	0.342238
9.710050	0.1	0.346596
9.711717	0.1	0.350387
9.713383	0.1	0.352254
9.715050	0.1	0.352096
9.716717	0.1	0.349903
9.718383	0.1	0.345907
9.720050	0.1	0.341246
9.721717	0.1	0.336999
9.723383	0.1	0.333721
9.725050	0.1	0.332440
9.726717	0.1	0.334242
9.728383	0.1	0.338345
9.730050	0.1	0.341926
9.731717	0.1	0.342759
9.733383	0.1	0.341074
9.735050	0.1	0.338210
9.736717	0.1	0.334927
9.738383	0.1	0.331737
9.740050	0.1	0.329707
9.741717	0.1	0.329972
9.743383	0.1	0.332622
9.745050	0.1	0.336170
9.746717	0.1	0.338336
9.748383	0.1	0.337949
9.750050	0.1	0.335528
9.751717	0.1	0.331695
9.753383	0.1	0.326266
9.755050	0.1	0.319607
9.756717	0.1	0.313693
9.758383	0.1	0.310210
9.760050	0.1	0.308715
9.761717	0.1	0.308105
9.763383	0.1	0.308384
9.765050	0.1	0.309939
9.766717	0.1	0.312426
9.768383	0.1	0.315062
9.770050	0.1	0.317660
9.771717	0.1	0.321120
9.773383	0.1	0.326117
9.775050	0.1	0.331216
9.776717	0.1	0.333656
9.778383	0.1	0.332235
9.780050	0.1	0.328394
9.781717	0.1	0.324487
9.783383	0.1	0.322131
9.785050	0.1	0.321800
9.786717	0.1	0.322862
9.788383	0.1	0.324338
9.790050	0.1	0.325814
9.791717	0.1	0.327467
9.793383	0.1	0.329558
9.795050	0.1	0.331965
9.796717	0.1	0.334005
9.798383	0.1	0.334918
9.800050	0.1	0.334489
9.801717	0.1	0.333297
9.803383	0.1	0.332431
9.805050	0.1	0.332985
9.806717	0.1	0.335374
9.808383	0.1	0.338675
9.810050	0.1	0.341376
9.811717	0.1	0.342904
9.813383	0.1	0.343374
9.815050	0.1	0.342559
9.816717	0.1	0.340422
9.818383	0.1	0.337265
9.820050	0.1	0.332808
9.821717	0.1	0.327025
9.823383	0.1	0.321344
9.825050	0.1	0.317297
9.826717	0.1	0.315020
9.828383	0.1	0.313809
9.830050	0.1	0.313297
9.831717	0.1	0.313898
9.833383	0.1	0.316529
9.835050	0.1	0.321306
9.836717	0.1	0.326443
9.838383	0.1	0.329372
9.840050	0.1	0.329092
9.841717	0.1	0.326498
9.843383	0.1	0.322643
9.845050	0.1	0.317716
9.846717	0.1	0.311886
9.848383	0.1	0.306587
9.850050	0.1	0.304165
9.851717	0.1	0.305800
9.853383	0.1	0.310345
9.855050	0.1	0.315420
9.856717	0.1	0.318876
9.858383	0.1	0.319602
9.860050	0.1	0.318214
9.861717	0.1	0.316249
9.863383	0.1	0.314042
9.865050	0.1	0.310829
9.866717	0.1	0.306605
9.868383	0.1	0.302917
9.870050	0.1	0.302079
9.871717	0.1	0.304817
9.873383	0.1	0.308836
9.875050	0.1	0.310829
9.876717	0.1	0.309898
9.878383	0.1	0.307811
9.880050	0.1	0.306158
9.881717	0.1	0.304710
9.883383	0.1	0.302712
9.885050	0.1	0.300617
9.886717	0.1	0.299923
9.888383	0.1	0.300547
9.890050	0.1	0.299597
9.891717	0.1	0.294931
9.893383	0.1	0.288528
9.895050	0.1	0.284272
9.896717	0.1	0.283830
9.898383	0.1	0.286368
9.900050	0.1	0.290843
9.901717	0.1	0.296463
9.903383	0.1	0.301567
9.905050	0.1	0.304119
9.906717	0.1	0.303532
9.908383	0.1	0.301283
9.910050	0.1	0.299299
9.911717	0.1	0.298293
9.913383	0.1	0.298317
9.915050	0.1	0.299821
9.916717	0.1	0.302629
9.918383	0.1	0.305027
9.920050	0.1	0.305190
9.921717	0.1	0.302894
9.923383	0.1	0.299565
9.925050	0.1	0.296924
9.926717	0.1	0.295835
9.928383	0.1	0.296729
9.930050	0.1	0.299728
9.931717	0.1	0.303611
9.933383	0.1	0.306112
9.935050	0.1	0.305669
9.936717	0.1	0.302456
9.938383	0.1	0.298354
9.940050	0.1	0.295425
9.941717	0.1	0.293409
9.943383	0.1	0.289427
9.945050	0.1	0.281390
9.946717	0.1	0.271215
9.948383	0.1	0.263597
9.950050	0.1	0.261459
9.951717	0.1	0.263723
9.953383	0.1	0.267033
9.955050	0.1	0.268575
9.956717	0.1	0.268291
9.958383	0.1	0.268449
9.960050	0.1	0.270391
9.961717	0.1	0.273399
9.963383	0.1	0.276798
9.965050	0.1	0.280295
9.966717	0.1	0.282479
9.968383	0.1	0.281557
9.970050	0.1	0.277511
9.971717	0.1	0.272212
9.973383	0.1	0.267667
9.975050	0.1	0.264673
9.976717	0.1	0.262796
9.978383	0.1	0.261306
9.980050	0.1	0.260160
9.981717	0.1	0.260370
9.983383	0.1	0.262926
9.985050	0.1	0.267583
9.986717	0.1	0.273315
9.988383	0.1	0.279034
9.990050	0.1	0.283597
9.991717	0.1	0.286177
9.993383	0.1	0.286638
9.995050	0.1	0.285138
9.996717	0.1	0.281841
9.998383	0.1	0.277129
10.000050	0.1	0.272347
10.001717	0.1	0.269949
10.003383	0.1	0.271806
10.005050	0.1	0.277068
10.006717	0.1	0.282279
10.008383	0.1	0.284235
10.010050	0.1	0.282377
10.011717	0.1	0.278070
10.013383	0.1	0.272952
10.015050	0.1	0.268812
10.016717	0.1	0.267439
10.018383	0.1	0.269357
10.020050	0.1	0.273040
10.021717	0.1	0.275834
10.023383	0.1	0.276114
10.025050	0.1	0.274442
10.026717	0.1	0.272291
10.028383	0.1	0.270116
10.030050	0.1	0.267508
10.031717	0.1	0.264947
10.033383	0.1	0.263825
10.035050	0.1	0.264952
10.036717	0.1	0.268100
10.038383	0.1	0.272444
10.040050	0.1	0.276896
10.041717	0.1	0.280570
10.043383	0.1	0.283062
10.045050	0.1	0.284570
10.046717	0.1	0.286056
10.048383	0.1	0.288407
10.050050	0.1	0.290815
10.051717	0.1	0.290843
10.053383	0.1	0.287439
10.055050	0.1	0.282587
10.056717	0.1	0.278708
10.058383	0.1	0.276281
10.060050	0.1	0.274470
10.061717	0.1	0.272975
10.063383	0.1	0.272021
10.065050	0.1	0.270731
10.066717	0.1	0.267900
10.068383	0.1	0.264319
10.070050	0.1	0.262451
10.071717	0.1	0.263681
10.073383	0.1	0.266940
10.075050	0.1	0.270028
10.076717	0.1	0.271578
10.078383	0.1	0.271611
10.080050	0.1	0.271071
10.081717	0.1	0.270731
10.083383	0.1	0.270512
10.085050	0.1	0.270563
10.086717	0.1	0.271769
10.088383	0.1	0.274414
10.090050	0.1	0.277748
10.091717	0.1	0.281059
10.093383	0.1	0.283807
10.095050	0.1	0.285213
10.096717	0.1	0.285143
10.098383	0.1	0.284952
10.100050	0.1	0.286382
10.101717	0.1	0.289748
10.103383	0.1	0.293422
10.105050	0.1	0.295164
10.106717	0.1	0.293930
10.108383	0.1	0.290209
10.110050	0.1	0.284826
10.111717	0.1	0.278349
10.113383	0.1	0.272025
10.115050	0.1	0.268044
10.116717	0.1	0.267532
10.118383	0.1	0.269227
10.120050	0.1	0.270796
10.121717	0.1	0.270945
10.123383	0.1	0.270084
10.125050	0.1	0.268738
10.126717	0.1	0.266917
10.128383	0.1	0.265595
10.130050	0.1	0.266246
10.131717	0.1	0.268631
10.133383	0.1	0.271015
10.135050	0.1	0.271983
10.136717	0.1	0.271159
10.138383	0.1	0.268994
10.140050	0.1	0.265962
10.141717	0.1	0.262461
10.143383	0.1	0.259732
10.145050	0.1	0.259560
10.146717	0.1	0.262260
10.148383	0.1	0.266386
10.150050	0.1	0.270824
10.151717	0.1	0.275136
10.153383	0.1	0.277879
10.155050	0.1	0.277604
10.156717	0.1	0.275280
10.158383	0.1	0.273390
10.160050	0.1	0.273022
10.161717	0.1	0.273106
10.163383	0.1	0.271802
10.165050	0.1	0.268375
10.166717	0.1	0.264263
10.168383	0.1	0.261641
10.170050	0.1	0.261036
10.171717	0.1	0.261124
10.173383	0.1	0.260877
10.175050	0.1	0.261348
10.176717	0.1	0.264626
10.178383	0.1	0.271024
10.180050	0.1	0.278498
10.181717	0.1	0.284645
10.183383	0.1	0.288021
10.185050	0.1	0.288594
10.186717	0.1	0.287578
10.188383	0.1	0.286028
10.190050	0.1	0.284193
10.191717	0.1	0.282559
10.193383	0.1	0.281534
10.195050	0.1	0.280486
10.196717	0.1	0.278205
10.198383	0.1	0.273902
10.200050	0.1	0.268058
10.201717	0.1	0.262437
10.203383	0.1	0.258894
10.205050	0.1	0.258605
10.206717	0.1	0.262093
10.208383	0.1	0.268728
10.210050	0.1	0.276091
10.211717	0.1	0.281511
10.213383	0.1	0.284575
10.215050	0.1	0.286936
10.216717	0.1	0.289623
10.218383	0.1	0.291439
10.220050	0.1	0.290410
10.221717	0.1	0.286349
10.223383	0.1	0.281055
10.225050	0.1	0.276184
10.226717	0.1	0.271909
10.228383	0.1	0.267993
10.230050	0.1	0.265362
10.231717	0.1	0.265799
10.233383	0.1	0.269995
10.235050	0.1	0.276254
10.236717	0.1	0.281800
10.238383	0.1	0.285041
10.240050	0.1	0.285949
10.241717	0.1	0.285492
10.243383	0.1	0.284989
10.245050	0.1	0.284859
10.246717	0.1	0.284044
10.248383	0.1	0.281488
10.250050	0.1	0.277902
10.251717	0.1	0.274852
10.253383	0.1	0.272859
10.255050	0.1	0.272333
10.256717	0.1	0.275034
10.258383	0.1	0.282121
10.260050	0.1	0.291700
10.261717	0.1	0.299853
10.263383	0.1	0.304044
10.265050	0.1	0.304701
10.266717	0.1	0.303797
10.268383	0.1	0.302577
10.270050	0.1	0.300729
10.271717	0.1	0.297506
10.273383	0.1	0.293436
10.275050	0.1	0.289981
10.276717	0.1	0.287797
10.278383	0.1	0.286563
10.280050	0.1	0.286368
10.281717	0.1	0.288035
10.283383	0.1	0.291858
10.285050	0.1	0.296896
10.286717	0.1	0.301851
10.288383	0.1	0.305292
10.290050	0.1	0.305637
10.291717	0.1	0.302740
10.293383	0.1	0.299024
10.295050	0.1	0.297772
10.296717	0.1	0.300086
10.298383	0.1	0.304119
10.300050	0.1	0.307364
10.301717	0.1	0.308873
10.303383	0.1	0.309101
10.305050	0.1	0.308692
10.306717	0.1	0.308217
10.308383	0.1	0.308575
10.310050	0.1	0.310433
10.311717	0.1	0.313269
10.313383	0.1	0.315900
10.315050	0.1	0.317693
10.316717	0.1	0.318503
10.318383	0.1	0.318526
10.320050	0.1	0.318801
10.321717	0.1	0.320775
10.323383	0.1	0.324808
10.325050	0.1	0.329795
10.326717	0.1	0.334634
10.328383	0.1	0.339490
10.330050	0.1	0.345618
10.331717	0.1	0.353982
10.333383	0.1	0.363910
10.335050	0.1	0.373325
10.336717	0.1	0.380450
10.338383	0.1	0.384822
10.340050	0.1	0.387360
10.341717	0.1	0.389749
10.343383	0.1	0.393079
10.345050	0.1	0.397116
10.346717	0.1	0.401065
10.348383	0.1	0.404371
10.350050	0.1	0.407179
10.351717	0.1	0.410480
10.353383	0.1	0.415221
10.355050	0.1	0.420897
10.356717	0.1	0.425777
10.358383	0.1	0.428851
10.360050	0.1	0.430671
10.361717	0.1	0.432483
10.363383	0.1	0.435435
10.365050	0.1	0.440134
10.366717	0.1	0.446239
10.368383	0.1	0.453084
10.370050	0.1	0.460469
10.371717	0.1	0.468208
10.373383	0.1	0.475650
10.375050	0.1	0.482234
10.376717	0.1	0.487962
10.378383	0.1	0.493294
10.380050	0.1	0.499124
10.381717	0.1	0.506202
10.383383	0.1	0.515226
10.385050	0.1	0.527105
10.386717	0.1	0.541522
10.388383	0.1	0.556423
10.390050	0.1	0.570053
10.391717	0.1	0.582039
10.393383	0.1	0.592344
10.395050	0.1	0.601122
10.396717	0.1	0.609136
10.398383	0.1	0.617257
10.400050	0.1	0.625993
10.401717	0.1	0.635791
10.403383	0.1	0.647316
10.405050	0.1	0.660955
10.406717	0.1	0.676173
10.408383	0.1	0.691907
10.410050	0.1	0.707260
10.411717	0.1	0.721905
10.413383	0.1	0.735940
10.415050	0.1	0.748974
10.416717	0.1	0.760374
10.418383	0.1	0.770269
10.420050	0.1	0.779075
10.421717	0.1	0.786576
10.423383	0.1	0.792951
10.425050	0.1	0.800248
10.426717	0.1	0.811564
10.428383	0.1	0.828477
10.430050	0.1	0.849115
10.431717	0.1	0.869147
10.433383	0.1	0.885720
10.435050	0.1	0.899415
10.436717	0.1	0.912310
10.438383	0.1	0.925795
10.440050	0.1	0.939704
10.441717	0.1	0.952585
10.443383	0.1	0.963155
10.445050	0.1	0.970894
10.446717	0.1	0.976152
10.448383	0.1	0.981051
10.450050	0.1	0.988869
10.451717	0.1	1.001302
10.453383	0.1	1.017046
10.455050	0.1	1.032902
10.456717	0.1	1.045922
10.458383	0.1	1.055119
10.460050	0.1	1.061619
10.461717	0.1	1.067566
10.463383	0.1	1.074364
10.465050	0.1	1.081405
10.466717	0.1	1.087189
10.468383	0.1	1.091990
10.470050	0.1	1.097829
10.471717	0.1	1.105689
10.473383	0.1	1.114244
10.475050	0.1	1.121592
10.476717	0.1	1.127366
10.478383	0.1	1.132586
10.480050	0.1	1.137936
10.481717	0.1	1.142719
10.483383	0.1	1.145853
10.485050	0.1	1.147795
10.486717	0.1	1.150290
10.488383	0.1	1.154016
10.490050	0.1	1.157797
10.491717	0.1	1.160111
10.493383	0.1	1.160442
10.495050	0.1	1.159348
10.496717	0.1	1.157713
10.498383	0.1	1.156405
10.500050	0.1	1.156474
10.501717	0.1	1.159017
10.503383	0.1	1.163920
10.505050	0.1	1.169257
10.506717	0.1	1.172582
10.508383	0.1	1.172582
10.510050	0.1	1.169858
10.511717	0.1	1.167078
10.513383	0.1	1.167394
10.515050	0.1	1.171655
10.516717	0.1	1.177876
10.518383	0.1	1.183553
10.520050	0.1	1.187669
10.521717	0.1	1.190710
10.523383	0.1	1.193639
10.525050	0.1	1.196805
10.526717	0.1	1.199408
10.528383	0.1	1.199911
10.530050	0.1	1.196996
10.531717	0.1	1.190831
10.533383	0.1	1.184111
10.535050	0.1	1.180884
10.536717	0.1	1.183259
10.538383	0.1	1.190146
10.540050	0.1	1.199148
10.541717	0.1	1.207986
10.543383	0.1	1.214654
10.545050	0.1	1.217565
10.546717	0.1	1.216489
10.548383	0.1	1.213574
10.550050	0.1	1.212056
10.551717	0.1	1.213667
10.553383	0.1	1.217690
10.555050	0.1	1.221993
10.556717	0.1	1.224759
10.558383	0.1	1.225807
10.560050	0.1	1.226342
10.561717	0.1	1.227581
10.563383	0.1	1.229937
10.565050	0.1	1.233118
10.566717	0.1	1.236214
10.568383	0.1	1.237784
10.570050	0.1	1.236908
10.571717	0.1	1.234193
10.573383	0.1	1.230864
10.575050	0.1	1.227702
10.576717	0.1	1.225434
10.578383	0.1	1.225201
10.580050	0.1	1.228075
10.581717	0.1	1.234268
10.583383	0.1	1.242608
10.585050	0.1	1.250631
10.586717	0.1	1.255805
10.588383	0.1	1.256890
10.590050	0.1	1.254254
10.591717	0.1	1.249309
10.593383	0.1	1.244121
10.595050	0.1	1.241006
10.596717	0.1	1.240880
10.598383	0.1	1.241947
10.600050	0.1	1.241639
10.601717	0.1	1.239614
10.603383	0.1	1.237807
10.605050	0.1	1.237984
10.606717	0.1	1.240647
10.608383	0.1	1.246040
10.610050	0.1	1.253984
10.611717	0.1	1.262412
10.613383	0.1	1.268564
10.615050	0.1	1.271698
10.616717	0.1	1.272988
10.618383	0.1	1.273043
10.620050	0.1	1.271581
10.621717	0.1	1.269435
10.623383	0.1	1.268620
10.625050	0.1	1.269928
10.626717	0.1	1.272033
10.628383	0.1	1.272690
10.630050	0.1	1.270315
10.631717	0.1	1.265658
10.633383	0.1	1.261486
10.635050	0.1	1.259679
10.636717	0.1	1.260061
10.638383	0.1	1.262166
10.640050	0.1	1.266086
10.641717	0.1	1.271125
10.643383	0.1	1.275185
10.645050	0.1	1.276685
10.646717	0.1	1.276108
10.648383	0.1	1.274860
10.650050	0.1	1.273537
10.651717	0.1	1.271740
10.653383	0.1	1.268960
10.655050	0.1	1.265379
10.656717	0.1	1.261234
10.658383	0.1	1.256252
10.660050	0.1	1.250631
10.661717	0.1	1.245607
10.663383	0.1	1.242300
10.665050	0.1	1.240582
10.666717	0.1	1.239488
10.668383	0.1	1.238743
10.670050	0.1	1.238515
10.671717	0.1	1.238068
10.673383	0.1	1.236014
10.675050	0.1	1.231586
10.676717	0.1	1.225392
10.678383	0.1	1.218738
10.680050	0.1	1.212209
10.681717	0.1	1.205322
10.683383	0.1	1.197746
10.685050	0.1	1.190328
10.686717	0.1	1.184149
10.688383	0.1	1.178975
10.690050	0.1	1.173764
10.691717	0.1	1.168256
10.693383	0.1	1.163082
10.695050	0.1	1.158556
10.696717	0.1	1.154174
10.698383	0.1	1.149564
10.700050	0.1	1.144996
10.701717	0.1	1.140255
10.703383	0.1	1.134216
10.705050	0.1	1.126295
10.706717	0.1	1.117080
10.708383	0.1	1.107478
10.710050	0.1	1.098285
10.711717	0.1	1.089699
10.713383	0.1	1.081191
10.715050	0.1	1.072204
10.716717	0.1	1.062700
10.718383	0.1	1.053289
10.720050	0.1	1.044781
10.721717	0.1	1.037605
10.723383	0.1	1.031924
10.725050	0.1	1.027193
10.726717	0.1	1.021787
10.728383	0.1	1.014336
10.730050	0.1	1.005023
10.731717	0.1	0.994857
10.733383	0.1	0.984701
10.735050	0.1	0.975304
10.736717	0.1	0.967029
10.738383	0.1	0.959421
10.740050	0.1	0.951770
10.741717	0.1	0.944231
10.743383	0.1	0.937562
10.745050	0.1	0.931625
10.746717	0.1	0.925101
10.748383	0.1	0.917176
10.750050	0.1	0.908626
10.751717	0.1	0.900575
10.753383	0.1	0.892873
10.755050	0.1	0.884598
10.756717	0.1	0.875094
10.758383	0.1	0.864086
10.760050	0.1	0.851732
10.761717	0.1	0.839122
10.763383	0.1	0.828109
10.765050	0.1	0.819769
10.766717	0.1	0.813440
10.768383	0.1	0.808197
10.770050	0.1	0.804025
10.771717	0.1	0.801082
10.773383	0.1	0.799145
10.775050	0.1	0.797752
10.776717	0.1	0.796011
10.778383	0.1	0.792951
10.780050	0.1	0.788551
10.781717	0.1	0.783410
10.783383	0.1	0.777603
10.785050	0.1	0.770711
10.786717	0.1	0.762898
10.788383	0.1	0.755489
10.790050	0.1	0.750134
10.791717	0.1	0.747796
10.793383	0.1	0.748588
10.795050	0.1	0.751852
10.796717	0.1	0.756001
10.798383	0.1	0.758986
10.800050	0.1	0.759489
10.801717	0.1	0.758097
10.803383	0.1	0.756709
10.805050	0.1	0.755810
10.806717	0.1	0.753710
10.808383	0.1	0.749398
10.810050	0.1	0.744136
10.811717	0.1	0.739410
10.813383	0.1	0.735265
10.815050	0.1	0.731698
10.816717	0.1	0.729798
10.818383	0.1	0.730432
10.820050	0.1	0.732928
10.821717	0.1	0.735843
10.823383	0.1	0.738488
10.825050	0.1	0.741160
10.826717	0.1	0.743610
10.828383	0.1	0.744369
10.830050	0.1	0.742390
10.831717	0.1	0.737924
10.833383	0.1	0.731465
10.835050	0.1	0.724155
10.836717	0.1	0.718809
10.838383	0.1	0.717756
10.840050	0.1	0.719973
10.841717	0.1	0.722161
10.843383	0.1	0.722674
10.845050	0.1	0.723405
10.846717	0.1	0.727158
10.848383	0.1	0.734027
10.850050	0.1	0.741198
10.851717	0.1	0.745826
10.853383	0.1	0.747149
10.855050	0.1	0.745808
10.856717	0.1	0.743074
10.858383	0.1	0.741263
10.860050	0.1	0.742460
10.861717	0.1	0.746474
10.863383	0.1	0.751568
10.865050	0.1	0.756974
10.866717	0.1	0.763210
10.868383	0.1	0.770371
10.870050	0.1	0.777729
10.871717	0.1	0.784881
10.873383	0.1	0.791806
10.875050	0.1	0.797906
10.876717	0.1	0.802195
10.878383	0.1	0.804672
10.880050	0.1	0.806800
10.881717	0.1	0.810027
10.883383	0.1	0.814176
10.885050	0.1	0.818009
10.886717	0.1	0.821138
10.888383	0.1	0.824481
10.890050	0.1	0.828635
10.891717	0.1	0.832891
10.893383	0.1	0.836812
10.895050	0.1	0.841548
10.896717	0.1	0.847937
10.898383	0.1	0.854568
10.900050	0.1	0.859490
10.901717	0.1	0.862833
10.903383	0.1	0.865841
10.905050	0.1	0.868659
10.906717	0.1	0.870503
10.908383	0.1	0.871355
10.910050	0.1	0.872291
10.911717	0.1	0.874284
10.913383	0.1	0.877487
10.915050	0.1	0.881255
10.916717	0.1	0.884319
10.918383	0.1	0.885706
10.920050	0.1	0.885692
10.921717	0.1	0.885129
10.923383	0.1	0.884505
10.925050	0.1	0.884351
10.926717	0.1	0.884901
10.928383	0.1	0.885408
10.930050	0.1	0.885003
10.931717	0.1	0.883318
10.933383	0.1	0.880151
10.935050	0.1	0.876226
10.936717	0.1	0.873199
10.938383	0.1	0.871932
10.940050	0.1	0.871778
10.941717	0.1	0.871974
10.943383	0.1	0.872412
10.945050	0.1	0.872933
10.946717	0.1	0.872980
10.948383	0.1	0.872393
10.950050	0.1	0.872160
10.951717	0.1	0.873958
10.953383	0.1	0.878689
10.955050	0.1	0.885222
10.956717	0.1	0.890638
10.958383	0.1	0.891895
10.960050	0.1	0.887909
10.961717	0.1	0.880659
10.963383	0.1	0.873832
10.965050	0.1	0.869730
10.966717	0.1	0.867811
10.968383	0.1	0.866223
10.970050	0.1	0.863988
10.971717	0.1	0.861757
10.973383	0.1	0.860551
10.975050	0.1	0.860239
10.976717	0.1	0.860263
10.978383	0.1	0.860714
10.980050	0.1	0.861739
10.981717	0.1	0.862679
10.983383	0.1	0.862679
10.985050	0.1	0.861916
10.986717	0.1	0.861250
10.988383	0.1	0.860803
10.990050	0.1	0.859988
10.991717	0.1	0.858554
10.993383	0.1	0.856793
10.995050	0.1	0.855289
10.996717	0.1	0.855243
10.998383	0.1	0.857804
11.000050	0.1	0.861953
11.001717	0.1	0.864817
11.003383	0.1	0.864975
11.005050	0.1	0.864272
11.006717	0.1	0.865636
11.008383	0.1	0.869390
11.010050	0.1	0.873161
11.011717	0.1	0.875406
11.013383	0.1	0.876621
11.015050	0.1	0.877357
11.016717	0.1	0.877464
11.018383	0.1	0.877059
11.020050	0.1	0.876705
11.021717	0.1	0.877306
11.023383	0.1	0.879723
11.025050	0.1	0.883597
11.026717	0.1	0.887513
11.028383	0.1	0.890610
11.030050	0.1	0.893013
11.031717	0.1	0.894666
11.033383	0.1	0.894591
11.035050	0.1	0.892277
11.036717	0.1	0.889120
11.038383	0.1	0.887243
11.040050	0.1	0.887313
11.041717	0.1	0.888477
11.043383	0.1	0.890009
11.045050	0.1	0.891895
11.046717	0.1	0.894349
11.048383	0.1	0.897562
11.050050	0.1	0.901069
11.051717	0.1	0.903411
11.053383	0.1	0.904026
11.055050	0.1	0.904780
11.056717	0.1	0.908556
11.058383	0.1	0.916589
11.060050	0.1	0.927597
11.061717	0.1	0.939043
11.063383	0.1	0.948743
11.065050	0.1	0.955206
11.066717	0.1	0.957530
11.068383	0.1	0.956478
11.070050	0.1	0.954960
11.071717	0.1	0.955993
11.073383	0.1	0.960478
11.075050	0.1	0.967258
11.076717	0.1	0.974815
11.078383	0.1	0.982415
11.080050	0.1	0.989512
11.081717	0.1	0.994573
11.083383	0.1	0.995714
11.085050	0.1	0.992515
11.086717	0.1	0.986625
11.088383	0.1	0.981027
11.090050	0.1	0.978396
11.091717	0.1	0.979370
11.093383	0.1	0.982583
11.095050	0.1	0.986271
11.096717	0.1	0.989679
11.098383	0.1	0.993744
11.100050	0.1	0.999938
11.101717	0.1	1.008017
11.103383	0.1	1.015798
11.105050	0.1	1.020851
11.106717	0.1	1.022103
11.108383	0.1	1.020338
11.110050	0.1	1.017195
11.111717	0.1	1.013679
11.113383	0.1	1.010196
11.115050	0.1	1.007295
11.116717	0.1	1.004981
11.118383	0.1	1.002285
11.120050	0.1	0.998676
11.121717	0.1	0.995216
11.123383	0.1	0.993423
11.125050	0.1	0.993311
11.126717	0.1	0.993526
11.128383	0.1	0.993130
11.130050	0.1	0.992105
11.131717	0.1	0.990126
11.133383	0.1	0.986708
11.135050	0.1	0.982634
11.136717	0.1	0.980012
11.138383	0.1	0.980613
11.140050	0.1	0.984436
11.141717	0.1	0.989675
11.143383	0.1	0.993945
11.145050	0.1	0.995677
11.146717	0.1	0.994513
11.148383	0.1	0.990704
11.150050	0.1	0.985274
11.151717	0.1	0.980347
11.153383	0.1	0.977800
11.155050	0.1	0.977400
11.156717	0.1	0.976920
11.158383	0.1	0.974522
11.160050	0.1	0.970652
11.161717	0.1	0.966587
11.163383	0.1	0.961777
11.165050	0.1	0.954489
11.166717	0.1	0.944887
11.168383	0.1	0.935681
11.170050	0.1	0.929548
11.171717	0.1	0.927327
11.173383	0.1	0.928710
11.175050	0.1	0.932897
11.176717	0.1	0.938587
11.178383	0.1	0.944207
11.180050	0.1	0.948366
11.181717	0.1	0.950578
11.183383	0.1	0.951383
11.185050	0.1	0.951299
11.186717	0.1	0.950303
11.188383	0.1	0.948128
11.190050	0.1	0.944566
11.191717	0.1	0.939616
11.193383	0.1	0.934070
11.195050	0.1	0.929958
11.196717	0.1	0.929451
11.198383	0.1	0.932915
11.200050	0.1	0.938382
11.201717	0.1	0.942843
11.203383	0.1	0.944170
11.205050	0.1	0.942112
11.206717	0.1	0.937739
11.208383	0.1	0.932724
11.210050	0.1	0.929334
11.211717	0.1	0.929562
11.213383	0.1	0.933255
11.215050	0.1	0.938075
11.216717	0.1	0.941837
11.218383	0.1	0.944198
11.220050	0.1	0.945725
11.221717	0.1	0.946587
11.223383	0.1	0.946880
11.225050	0.1	0.946969
11.226717	0.1	0.946694
11.228383	0.1	0.945572
11.230050	0.1	0.943537
11.231717	0.1	0.940780
11.233383	0.1	0.937404
11.235050	0.1	0.933954
11.236717	0.1	0.932096
11.238383	0.1	0.933777
11.240050	0.1	0.938973
11.241717	0.1	0.945027
11.243383	0.1	0.949032
11.245050	0.1	0.949814
11.246717	0.1	0.947737
11.248383	0.1	0.944021
11.250050	0.1	0.940249
11.251717	0.1	0.937702
11.253383	0.1	0.936994
11.255050	0.1	0.938158
11.256717	0.1	0.940608
11.258383	0.1	0.943155
11.260050	0.1	0.944459
11.261717	0.1	0.943723
11.263383	0.1	0.940878
11.265050	0.1	0.936347
11.266717	0.1	0.931318
11.268383	0.1	0.927569
11.270050	0.1	0.926149
11.271717	0.1	0.926456
11.273383	0.1	0.926908
11.275050	0.1	0.926447
11.276717	0.1	0.924752
11.278383	0.1	0.921362
11.280050	0.1	0.916077
11.281717	0.1	0.909753
11.283383	0.1	0.903793
11.285050	0.1	0.899625
11.286717	0.1	0.898233
11.288383	0.1	0.898987
11.290050	0.1	0.900123
11.291717	0.1	0.900626
11.293383	0.1	0.900398
11.295050	0.1	0.899299
11.296717	0.1	0.897041
11.298383	0.1	0.893506
11.300050	0.1	0.888635
11.301717	0.1	0.882503
11.303383	0.1	0.875886
11.305050	0.1	0.870177
11.306717	0.1	0.866526
11.308383	0.1	0.864854
11.310050	0.1	0.863709
11.311717	0.1	0.861604
11.313383	0.1	0.858572
11.315050	0.1	0.855923
11.316717	0.1	0.854684
11.318383	0.1	0.854647
11.320050	0.1	0.854665
11.321717	0.1	0.853585
11.323383	0.1	0.850996
11.325050	0.1	0.847243
11.326717	0.1	0.842824
11.328383	0.1	0.838204
11.330050	0.1	0.834214
11.331717	0.1	0.831606
11.333383	0.1	0.829999
11.335050	0.1	0.828300
11.336717	0.1	0.826381
11.338383	0.1	0.825436
11.340050	0.1	0.826484
11.341717	0.1	0.828835
11.343383	0.1	0.830605
11.345050	0.1	0.830898
11.346717	0.1	0.830153
11.348383	0.1	0.828332
11.350050	0.1	0.824896
11.351717	0.1	0.820598
11.353383	0.1	0.817315
11.355050	0.1	0.816048
11.356717	0.1	0.816430
11.358383	0.1	0.817748
11.360050	0.1	0.819108
11.361717	0.1	0.819224
11.363383	0.1	0.817343
11.365050	0.1	0.814321
11.366717	0.1	0.811829
11.368383	0.1	0.810302
11.370050	0.1	0.808700
11.371717	0.1	0.806157
11.373383	0.1	0.802996
11.375050	0.1	0.800276
11.376717	0.1	0.798367
11.378383	0.1	0.796416
11.380050	0.1	0.793864
11.381717	0.1	0.791857
11.383383	0.1	0.792220
11.385050	0.1	0.795186
11.386717	0.1	0.798688
11.388383	0.1	0.800234
11.390050	0.1	0.799112
11.391717	0.1	0.796751
11.393383	0.1	0.795112
11.395050	0.1	0.794842
11.396717	0.1	0.795843
11.398383	0.1	0.798707
11.400050	0.1	0.804048
11.401717	0.1	0.810917
11.403383	0.1	0.816984
11.405050	0.1	0.820248
11.406717	0.1	0.820323
11.408383	0.1	0.818362
11.410050	0.1	0.815573
11.411717	0.1	0.811745
11.413383	0.1	0.806628
11.415050	0.1	0.801175
11.416717	0.1	0.796109
11.418383	0.1	0.791443
11.420050	0.1	0.788085
11.421717	0.1	0.787778
11.423383	0.1	0.790702
11.425050	0.1	0.794418
11.426717	0.1	0.796048
11.428383	0.1	0.794437
11.430050	0.1	0.790376
11.431717	0.1	0.786111
11.433383	0.1	0.783876
11.435050	0.1	0.783750
11.436717	0.1	0.783792
11.438383	0.1	0.782427
11.440050	0.1	0.780271
11.441717	0.1	0.779168
11.443383	0.1	0.779345
11.445050	0.1	0.778758
11.446717	0.1	0.775913
11.448383	0.1	0.772057
11.450050	0.1	0.769570
11.451717	0.1	0.769002
11.453383	0.1	0.768839
11.455050	0.1	0.767931
11.456717	0.1	0.766660
11.458383	0.1	0.765449
11.460050	0.1	0.763661
11.461717	0.1	0.761040
11.463383	0.1	0.758800
11.465050	0.1	0.758115
11.466717	0.1	0.759014
11.468383	0.1	0.760979
11.470050	0.1	0.762786
11.471717	0.1	0.762618
11.473383	0.1	0.759917
11.475050	0.1	0.756434
11.476717	0.1	0.754572
11.478383	0.1	0.754837
11.480050	0.1	0.755698
11.481717	0.1	0.755913
11.483383	0.1	0.755666
11.485050	0.1	0.755535
11.486717	0.1	0.755545
11.488383	0.1	0.755163
11.490050	0.1	0.753836
11.491717	0.1	0.752159
11.493383	0.1	0.751740
11.495050	0.1	0.753119
11.496717	0.1	0.754935
11.498383	0.1	0.755643
11.500050	0.1	0.755223
11.501717	0.1	0.754851
11.503383	0.1	0.754669
11.505050	0.1	0.753258
11.506717	0.1	0.749864
11.508383	0.1	0.745449
11.510050	0.1	0.741254
11.511717	0.1	0.737882
11.513383	0.1	0.735507
11.515050	0.1	0.734078
11.516717	0.1	0.733780
11.518383	0.1	0.735307
11.520050	0.1	0.739051
11.521717	0.1	0.744131
11.523383	0.1	0.748723
11.525050	0.1	0.751237
11.526717	0.1	0.751303
11.528383	0.1	0.749985
11.530050	0.1	0.748499
11.531717	0.1	0.746991
11.533383	0.1	0.744890
11.535050	0.1	0.742096
11.536717	0.1	0.739275
11.538383	0.1	0.737049
11.540050	0.1	0.735503
11.541717	0.1	0.734762
11.543383	0.1	0.735437
11.545050	0.1	0.737836
11.546717	0.1	0.740807
11.548383	0.1	0.742297
11.550050	0.1	0.741184
11.551717	0.1	0.738055
11.553383	0.1	0.734306
11.555050	0.1	0.731261
11.556717	0.1	0.729491
11.558383	0.1	0.728155
11.560050	0.1	0.725756
11.561717	0.1	0.721784
11.563383	0.1	0.716723
11.565050	0.1	0.711055
11.566717	0.1	0.704899
11.568383	0.1	0.698268
11.570050	0.1	0.691577
11.571717	0.1	0.685654
11.573383	0.1	0.681048
11.575050	0.1	0.677849
11.576717	0.1	0.675488
11.578383	0.1	0.672811
11.580050	0.1	0.669407
11.581717	0.1	0.665663
11.583383	0.1	0.661188
11.585050	0.1	0.655083
11.586717	0.1	0.647949
11.588383	0.1	0.641835
11.590050	0.1	0.637821
11.591717	0.1	0.635558
11.593383	0.1	0.634934
11.595050	0.1	0.635777
11.596717	0.1	0.636685
11.598383	0.1	0.636093
11.600050	0.1	0.633048
11.601717	0.1	0.626505
11.603383	0.1	0.616172
11.605050	0.1	0.604209
11.606717	0.1	0.593830
11.608383	0.1	0.586296
11.610050	0.1	0.580982
11.611717	0.1	0.577252
11.613383	0.1	0.574440
11.615050	0.1	0.571380
11.616717	0.1	0.567781
11.618383	0.1	0.564968
11.620050	0.1	0.564121
11.621717	0.1	0.564586
11.623383	0.1	0.564554
11.625050	0.1	0.562957
11.626717	0.1	0.559995
11.628383	0.1	0.555897
11.630050	0.1	0.550528
11.631717	0.1	0.544447
11.633383	0.1	0.538672
11.635050	0.1	0.533280
11.636717	0.1	0.527697
11.638383	0.1	0.522095
11.640050	0.1	0.517191
11.641717	0.1	0.513038
11.643383	0.1	0.509177
11.645050	0.1	0.505731
11.646717	0.1	0.503394
11.648383	0.1	0.502071
11.650050	0.1	0.500116
11.651717	0.1	0.495631
11.653383	0.1	0.488851
11.655050	0.1	0.482681
11.656717	0.1	0.480032
11.658383	0.1	0.480902
11.660050	0.1	0.482923
11.661717	0.1	0.484176
11.663383	0.1	0.484297
11.665050	0.1	0.483468
11.666717	0.1	0.481866
11.668383	0.1	0.479952
11.670050	0.1	0.478560
11.671717	0.1	0.477866
11.673383	0.1	0.476507
11.675050	0.1	0.472851
11.676717	0.1	0.467249
11.678383	0.1	0.461587
11.680050	0.1	0.457051
11.681717	0.1	0.453359
11.683383	0.1	0.450197
11.685050	0.1	0.448637
11.686717	0.1	0.450332
11.688383	0.1	0.455151
11.690050	0.1	0.460339
11.691717	0.1	0.462499
11.693383	0.1	0.460604
11.695050	0.1	0.456879
11.696717	0.1	0.454304
11.698383	0.1	0.453871
11.700050	0.1	0.454732
11.701717	0.1	0.455980
11.703383	0.1	0.456995
11.705050	0.1	0.456525
11.706717	0.1	0.453093
11.708383	0.1	0.446416
11.710050	0.1	0.437871
11.711717	0.1	0.429908
11.713383	0.1	0.424916
11.715050	0.1	0.424255
11.716717	0.1	0.427682
11.718383	0.1	0.432883
11.720050	0.1	0.436092
11.721717	0.1	0.434699
11.723383	0.1	0.429694
11.725050	0.1	0.424627
11.726717	0.1	0.421717
11.728383	0.1	0.420031
11.730050	0.1	0.417582
11.731717	0.1	0.413558
11.733383	0.1	0.408459
11.735050	0.1	0.403333
11.736717	0.1	0.399267
11.738383	0.1	0.397246
11.740050	0.1	0.397605
11.741717	0.1	0.399724
11.743383	0.1	0.402345
11.745050	0.1	0.403412
11.746717	0.1	0.400920
11.748383	0.1	0.395561
11.750050	0.1	0.390774
11.751717	0.1	0.389284
11.753383	0.1	0.390946
11.755050	0.1	0.393847
11.756717	0.1	0.395896
11.758383	0.1	0.395882
11.760050	0.1	0.394401
11.761717	0.1	0.393214
11.763383	0.1	0.393186
11.765050	0.1	0.393684
11.766717	0.1	0.393852
11.768383	0.1	0.393433
11.770050	0.1	0.392459
11.771717	0.1	0.391281
11.773383	0.1	0.390592
11.775050	0.1	0.390778
11.776717	0.1	0.391789
11.778383	0.1	0.393232
11.780050	0.1	0.394690
11.781717	0.1	0.396501
11.783383	0.1	0.399277
11.785050	0.1	0.402192
11.786717	0.1	0.403142
11.788383	0.1	0.400948
11.790050	0.1	0.396147
11.791717	0.1	0.389912
11.793383	0.1	0.383337
11.795050	0.1	0.377782
11.796717	0.1	0.374820
11.798383	0.1	0.375286
11.800050	0.1	0.378741
11.801717	0.1	0.384129
11.803383	0.1	0.390313
11.805050	0.1	0.395654
11.806717	0.1	0.398303
11.808383	0.1	0.398080
11.810050	0.1	0.397223
11.811717	0.1	0.397908
11.813383	0.1	0.399868
11.815050	0.1	0.401782
11.816717	0.1	0.403747
11.818383	0.1	0.406397
11.820050	0.1	0.408841
11.821717	0.1	0.409861
11.823383	0.1	0.410490
11.825050	0.1	0.412799
11.826717	0.1	0.416636
11.828383	0.1	0.419668
11.830050	0.1	0.420571
11.831717	0.1	0.420436
11.833383	0.1	0.420655
11.835050	0.1	0.421205
11.836717	0.1	0.421577
11.838383	0.1	0.421382
11.840050	0.1	0.419733
11.841717	0.1	0.416045
11.843383	0.1	0.411840
11.845050	0.1	0.409791
11.846717	0.1	0.410527
11.848383	0.1	0.412199
11.850050	0.1	0.413372
11.851717	0.1	0.414834
11.853383	0.1	0.418578
11.855050	0.1	0.425465
11.856717	0.1	0.434318
11.858383	0.1	0.443067
11.860050	0.1	0.449638
11.861717	0.1	0.452399
11.863383	0.1	0.451216
11.865050	0.1	0.447799
11.866717	0.1	0.444790
11.868383	0.1	0.444390
11.870050	0.1	0.447389
11.871717	0.1	0.453107
11.873383	0.1	0.459952
11.875050	0.1	0.466411
11.876717	0.1	0.471757
11.878383	0.1	0.475608
11.880050	0.1	0.477647
11.881717	0.1	0.478607
11.883383	0.1	0.480413
11.885050	0.1	0.484227
11.886717	0.1	0.489200
11.888383	0.1	0.493471
11.890050	0.1	0.495543
11.891717	0.1	0.495338
11.893383	0.1	0.494123
11.895050	0.1	0.493205
11.896717	0.1	0.493168
11.898383	0.1	0.494104
11.900050	0.1	0.496553
11.901717	0.1	0.501215
11.903383	0.1	0.507529
11.905050	0.1	0.514113
11.906717	0.1	0.520125
11.908383	0.1	0.524893
11.910050	0.1	0.527753
11.911717	0.1	0.529657
11.913383	0.1	0.532852
11.915050	0.1	0.538565
11.916717	0.1	0.546193
11.918383	0.1	0.553755
11.920050	0.1	0.559227
11.921717	0.1	0.562347
11.923383	0.1	0.564214
11.925050	0.1	0.565699
11.926717	0.1	0.567841
11.928383	0.1	0.572088
11.930050	0.1	0.578938
11.931717	0.1	0.587236
11.933383	0.1	0.595199
11.935050	0.1	0.602063
11.936717	0.1	0.608466
11.938383	0.1	0.614980
11.940050	0.1	0.620801
11.941717	0.1	0.624484
11.943383	0.1	0.625858
11.945050	0.1	0.626356
11.946717	0.1	0.627348
11.948383	0.1	0.629122
11.950050	0.1	0.631884
11.951717	0.1	0.636312
11.953383	0.1	0.642645
11.955050	0.1	0.650142
11.956717	0.1	0.657877
11.958383	0.1	0.665886
11.960050	0.1	0.674892
11.961717	0.1	0.684797
11.963383	0.1	0.694287
11.965050	0.1	0.702287
11.966717	0.1	0.709021
11.968383	0.1	0.715544
11.970050	0.1	0.722511
11.971717	0.1	0.729724
11.973383	0.1	0.736443
11.975050	0.1	0.741794
11.976717	0.1	0.745421
11.978383	0.1	0.748290
11.980050	0.1	0.752299
11.981717	0.1	0.758460
11.983383	0.1	0.765692
11.985050	0.1	0.772187
11.986717	0.1	0.777845
11.988383	0.1	0.783899
11.990050	0.1	0.790339
11.991717	0.1	0.795582
11.993383	0.1	0.799121
11.995050	0.1	0.802670
11.996717	0.1	0.807871
11.998383	0.1	0.814493
12.000050	0.1	0.821659
12.001717	0.1	0.829524
12.003383	0.1	0.838875
12.005050	0.1	0.849660
12.006717	0.1	0.860612
12.008383	0.1	0.870535
12.010050	0.1	0.879630
12.011717	0.1	0.889106
12.013383	0.1	0.899397
12.015050	0.1	0.909278
12.016717	0.1	0.917870
12.018383	0.1	0.926577
12.020050	0.1	0.937288
12.021717	0.1	0.949637
12.023383	0.1	0.961549
12.025050	0.1	0.971504
12.026717	0.1	0.979160
12.028383	0.1	0.984585
12.030050	0.1	0.988492
12.031717	0.1	0.992888
12.033383	0.1	1.000040
12.035050	0.1	1.010643
12.036717	0.1	1.023533
12.038383	0.1	1.036930
12.040050	0.1	1.050015
12.041717	0.1	1.063189
12.043383	0.1	1.076674
12.045050	0.1	1.089610
12.046717	0.1	1.101131
12.048383	0.1	1.111594
12.050050	0.1	1.122206
12.051717	0.1	1.133615
12.053383	0.1	1.145252
12.055050	0.1	1.156270
12.056717	0.1	1.166388
12.058383	0.1	1.175543
12.060050	0.1	1.183767
12.061717	0.1	1.191832
12.063383	0.1	1.201299
12.065050	0.1	1.213131
12.066717	0.1	1.226421
12.068383	0.1	1.239404
12.070050	0.1	1.251642
12.071717	0.1	1.264294
12.073383	0.1	1.278003
12.075050	0.1	1.291246
12.076717	0.1	1.301602
12.078383	0.1	1.308471
12.080050	0.1	1.313984
12.081717	0.1	1.320746
12.083383	0.1	1.329305
12.085050	0.1	1.338711
12.086717	0.1	1.348425
12.088383	0.1	1.358408
12.090050	0.1	1.368197
12.091717	0.1	1.376988
12.093383	0.1	1.384276
12.095050	0.1	1.389883
12.096717	0.1	1.394050
12.098383	0.1	1.397552
12.100050	0.1	1.401147
12.101717	0.1	1.404933
12.103383	0.1	1.408774
12.105050	0.1	1.412840
12.106717	0.1	1.416854
12.108383	0.1	1.419792
12.110050	0.1	1.421520
12.111717	0.1	1.423680
12.113383	0.1	1.427834
12.115050	0.1	1.433766
12.116717	0.1	1.440621
12.118383	0.1	1.448267
12.120050	0.1	1.456542
12.121717	0.1	1.463974
12.123383	0.1	1.468523
12.125050	0.1	1.469539
12.126717	0.1	1.468076
12.128383	0.1	1.465720
12.130050	0.1	1.463839
12.131717	0.1	1.463406
12.133383	0.1	1.464658
12.135050	0.1	1.467066
12.136717	0.1	1.469534
12.138383	0.1	1.470847
12.140050	0.1	1.470721
12.141717	0.1	1.469688
12.143383	0.1	1.468402
12.145050	0.1	1.467713
12.146717	0.1	1.468165
12.148383	0.1	1.469837
12.150050	0.1	1.472947
12.151717	0.1	1.476882
12.153383	0.1	1.479699
12.155050	0.1	1.480295
12.156717	0.1	1.479895
12.158383	0.1	1.480458
12.160050	0.1	1.482484
12.161717	0.1	1.485129
12.163383	0.1	1.487751
12.165050	0.1	1.490610
12.166717	0.1	1.493921
12.168383	0.1	1.496593
12.170050	0.1	1.497073
12.171717	0.1	1.495420
12.173383	0.1	1.493227
12.175050	0.1	1.491401
12.176717	0.1	1.489008
12.178383	0.1	1.484551
12.180050	0.1	1.478065
12.181717	0.1	1.471560
12.183383	0.1	1.467424
12.185050	0.1	1.466516
12.186717	0.1	1.467750
12.188383	0.1	1.469068
12.190050	0.1	1.468859
12.191717	0.1	1.467429
12.193383	0.1	1.466963
12.195050	0.1	1.469254
12.196717	0.1	1.473702
12.198383	0.1	1.477962
12.200050	0.1	1.480202
12.201717	0.1	1.480142
12.203383	0.1	1.478228
12.205050	0.1	1.474456
12.206717	0.1	1.469152
12.208383	0.1	1.464300
12.210050	0.1	1.462218
12.211717	0.1	1.463131
12.213383	0.1	1.465082
12.215050	0.1	1.465697
12.216717	0.1	1.464114
12.218383	0.1	1.461771
12.220050	0.1	1.460840
12.221717	0.1	1.462149
12.223383	0.1	1.464980
12.225050	0.1	1.468556
12.226717	0.1	1.473222
12.228383	0.1	1.479713
12.230050	0.1	1.487387
12.231717	0.1	1.494470
12.233383	0.1	1.499909
12.235050	0.1	1.504235
12.236717	0.1	1.508445
12.238383	0.1	1.512365
12.240050	0.1	1.515467
12.241717	0.1	1.518526
12.243383	0.1	1.522652
12.245050	0.1	1.527998
12.246717	0.1	1.534019
12.248383	0.1	1.540007
12.250050	0.1	1.545642
12.251717	0.1	1.551439
12.253383	0.1	1.558173
12.255050	0.1	1.565972
12.256717	0.1	1.574461
12.258383	0.1	1.583458
12.260050	0.1	1.592715
12.261717	0.1	1.601456
12.263383	0.1	1.609428
12.265050	0.1	1.617144
12.266717	0.1	1.624567
12.268383	0.1	1.631496
12.270050	0.1	1.639044
12.271717	0.1	1.648702
12.273383	0.1	1.660711
12.275050	0.1	1.675012
12.276717	0.1	1.691915
12.278383	0.1	1.710742
12.280050	0.1	1.729107
12.281717	0.1	1.744535
12.283383	0.1	1.756437
12.285050	0.1	1.766314
12.286717	0.1	1.775920
12.288383	0.1	1.785853
12.290050	0.1	1.796237
12.291717	0.1	1.807245
12.293383	0.1	1.818556
12.295050	0.1	1.829769
12.296717	0.1	1.840862
12.298383	0.1	1.852075
12.300050	0.1	1.864424
12.301717	0.1	1.879358
12.303383	0.1	1.896769
12.305050	0.1	1.914138
12.306717	0.1	1.928941
12.308383	0.1	1.941468
12.310050	0.1	1.954068
12.311717	0.1	1.968117
12.313383	0.1	1.983000
12.315050	0.1	1.997380
12.316717	0.1	2.010399
12.318383	0.1	2.022223
12.320050	0.1	2.034046
12.321717	0.1	2.047308
12.323383	0.1	2.062707
12.325050	0.1	2.080034
12.326717	0.1	2.098931
12.328383	0.1	2.118829
12.330050	0.1	2.137739
12.331717	0.1	2.153055
12.333383	0.1	2.164687
12.335050	0.1	2.176114
12.336717	0.1	2.191304
12.338383	0.1	2.210932
12.340050	0.1	2.232003
12.341717	0.1	2.251193
12.343383	0.1	2.267957
12.345050	0.1	2.283864
12.346717	0.1	2.300316
12.348383	0.1	2.317778
12.350050	0.1	2.336064
12.351717	0.1	2.354300
12.353383	0.1	2.371660
12.355050	0.1	2.388633
12.356717	0.1	2.406235
12.358383	0.1	2.424154
12.360050	0.1	2.441495
12.361717	0.1	2.458212
12.363383	0.1	2.474682
12.365050	0.1	2.491139
12.366717	0.1	2.507325
12.368383	0.1	2.522352
12.370050	0.1	2.536001
12.371717	0.1	2.549747
12.373383	0.1	2.565808
12.375050	0.1	2.585463
12.376717	0.1	2.608178
12.378383	0.1	2.632290
12.380050	0.1	2.656542
12.381717	0.1	2.680416
12.383383	0.1	2.703331
12.385050	0.1	2.724468
12.386717	0.1	2.743481
12.388383	0.1	2.761097
12.390050	0.1	2.779081
12.391717	0.1	2.799020
12.393383	0.1	2.821013
12.395050	0.1	2.844189
12.396717	0.1	2.867864
12.398383	0.1	2.891230
12.400050	0.1	2.913093
12.401717	0.1	2.933103
12.403383	0.1	2.952507
12.405050	0.1	2.972735
12.406717	0.1	2.993969
12.408383	0.1	3.015944
12.410050	0.1	3.038710
12.411717	0.1	3.061942
12.413383	0.1	3.085048
12.415050	0.1	3.108061
12.416717	0.1	3.131656
12.418383	0.1	3.156662
12.420050	0.1	3.183172
12.421717	0.1	3.210329
12.423383	0.1	3.237021
12.425050	0.1	3.261901
12.426717	0.1	3.283536
12.428383	0.1	3.301986
12.430050	0.1	3.319369
12.431717	0.1	3.338363
12.433383	0.1	3.360459
12.435050	0.1	3.385143
12.436717	0.1	3.410517
12.438383	0.1	3.435100
12.440050	0.1	3.458681
12.441717	0.1	3.481549
12.443383	0.1	3.503636
12.445050	0.1	3.524749
12.446717	0.1	3.544991
12.448383	0.1	3.564549
12.450050	0.1	3.583976
12.451717	0.1	3.604204
12.453383	0.1	3.625504
12.455050	0.1	3.646789
12.456717	0.1	3.666249
12.458383	0.1	3.683078
12.460050	0.1	3.698631
12.461717	0.1	3.715074
12.463383	0.1	3.732867
12.465050	0.1	3.750236
12.466717	0.1	3.765426
12.468383	0.1	3.778865
12.470050	0.1	3.792113
12.471717	0.1	3.805142
12.473383	0.1	3.816527
12.475050	0.1	3.826134
12.476717	0.1	3.835042
12.478383	0.1	3.843587
12.480050	0.1	3.851503
12.481717	0.1	3.858870
12.483383	0.1	3.865799
12.485050	0.1	3.872076
12.486717	0.1	3.877049
12.488383	0.1	3.879671
12.490050	0.1	3.879936
12.491717	0.1	3.880155
12.493383	0.1	3.882642
12.495050	0.1	3.886889
12.496717	0.1	3.890810
12.498383	0.1	3.893175
12.500050	0.1	3.893874
12.501717	0.1	3.893524
12.503383	0.1	3.892696
12.505050	0.1	3.891387
12.506717	0.1	3.889850
12.508383	0.1	3.888900
12.510050	0.1	3.888770
12.511717	0.1	3.888332
12.513383	0.1	3.886274
12.515050	0.1	3.882623
12.516717	0.1	3.878530
12.518383	0.1	3.875210
12.520050	0.1	3.873780
12.521717	0.1	3.875000
12.523383	0.1	3.877864
12.525050	0.1	3.879778
12.526717	0.1	3.879052
12.528383	0.1	3.875936
12.530050	0.1	3.871387
12.531717	0.1	3.866456
12.533383	0.1	3.861981
12.535050	0.1	3.857818
12.536717	0.1	3.853189
12.538383	0.1	3.848183
12.540050	0.1	3.843820
12.541717	0.1	3.840490
12.543383	0.1	3.837836
12.545050	0.1	3.836039
12.546717	0.1	3.835764
12.548383	0.1	3.836770
12.550050	0.1	3.837529
12.551717	0.1	3.836160
12.553383	0.1	3.831540
12.555050	0.1	3.824113
12.556717	0.1	3.815349
12.558383	0.1	3.806143
12.560050	0.1	3.796895
12.561717	0.1	3.788527
12.563383	0.1	3.781668
12.565050	0.1	3.775856
12.566717	0.1	3.770967
12.568383	0.1	3.767624
12.570050	0.1	3.765533
12.571717	0.1	3.763130
12.573383	0.1	3.758878
12.575050	0.1	3.752247
12.576717	0.1	3.743730
12.578383	0.1	3.733975
12.580050	0.1	3.723414
12.581717	0.1	3.712666
12.583383	0.1	3.702282
12.585050	0.1	3.692051
12.586717	0.1	3.681676
12.588383	0.1	3.671865
12.590050	0.1	3.663958
12.591717	0.1	3.658244
12.593383	0.1	3.652782
12.595050	0.1	3.644996
12.596717	0.1	3.634552
12.598383	0.1	3.623106
12.600050	0.1	3.611706
12.601717	0.1	3.599781
12.603383	0.1	3.586761
12.605050	0.1	3.573648
12.606717	0.1	3.561489
12.608383	0.1	3.549140
12.610050	0.1	3.535007
12.611717	0.1	3.519640
12.613383	0.1	3.504283
12.615050	0.1	3.488911
12.616717	0.1	3.472404
12.618383	0.1	3.453163
12.620050	0.1	3.430536
12.621717	0.1	3.405851
12.623383	0.1	3.381330
12.625050	0.1	3.358303
12.626717	0.1	3.336840
12.628383	0.1	3.316086
12.630050	0.1	3.294433
12.631717	0.1	3.270144
12.633383	0.1	3.242502
12.635050	0.1	3.212993
12.636717	0.1	3.185207
12.638383	0.1	3.162501
12.640050	0.1	3.145128
12.641717	0.1	3.129970
12.643383	0.1	3.113085
12.645050	0.1	3.092047
12.646717	0.1	3.066352
12.648383	0.1	3.036973
12.650050	0.1	3.005671
12.651717	0.1	2.974272
12.653383	0.1	2.944181
12.655050	0.1	2.916330
12.656717	0.1	2.890956
12.658383	0.1	2.867030
12.660050	0.1	2.842504
12.661717	0.1	2.815342
12.663383	0.1	2.784817
12.665050	0.1	2.752827
12.666717	0.1	2.722675
12.668383	0.1	2.695592
12.670050	0.1	2.669753
12.671717	0.1	2.642898
12.673383	0.1	2.614516
12.675050	0.1	2.585538
12.676717	0.1	2.557151
12.678383	0.1	2.530254
12.680050	0.1	2.505365
12.681717	0.1	2.482636
12.683383	0.1	2.461895
12.685050	0.1	2.442719
12.686717	0.1	2.424289
12.688383	0.1	2.405383
12.690050	0.1	2.384949
12.691717	0.1	2.362863
12.693383	0.1	2.339976
12.695050	0.1	2.316968
12.696717	0.1	2.293489
12.698383	0.1	2.269121
12.700050	0.1	2.244613
12.701717	0.1	2.221325
12.703383	0.1	2.200245
12.705050	0.1	2.181716
12.706717	0.1	2.165050
12.708383	0.1	2.148361
12.710050	0.1	2.129683
12.711717	0.1	2.108491
12.713383	0.1	2.085953
12.715050	0.1	2.063881
12.716717	0.1	2.043140
12.718383	0.1	2.023480
12.720050	0.1	2.004677
12.721717	0.1	1.986735
12.723383	0.1	1.969356
12.725050	0.1	1.952094
12.726717	0.1	1.934338
12.728383	0.1	1.915512
12.730050	0.1	1.896247
12.731717	0.1	1.878315
12.733383	0.1	1.862510
12.735050	0.1	1.847781
12.736717	0.1	1.833132
12.738383	0.1	1.819055
12.740050	0.1	1.806375
12.741717	0.1	1.794896
12.743383	0.1	1.784111
12.745050	0.1	1.774202
12.746717	0.1	1.765266
12.748383	0.1	1.756409
12.750050	0.1	1.746933
12.751717	0.1	1.737555
12.753383	0.1	1.729308
12.755050	0.1	1.721210
12.756717	0.1	1.710225
12.758383	0.1	1.694495
12.760050	0.1	1.676027
12.761717	0.1	1.658979
12.763383	0.1	1.645405
12.765050	0.1	1.633987
12.766717	0.1	1.623039
12.768383	0.1	1.612674
12.770050	0.1	1.603747
12.771717	0.1	1.596734
12.773383	0.1	1.591900
12.775050	0.1	1.589023
12.776717	0.1	1.587011
12.778383	0.1	1.584566
12.780050	0.1	1.581376
12.781717	0.1	1.578145
12.783383	0.1	1.575127
12.785050	0.1	1.571858
12.786717	0.1	1.568752
12.788383	0.1	1.566778
12.790050	0.1	1.565646
12.791717	0.1	1.564496
12.793383	0.1	1.563709
12.795050	0.1	1.564412
12.796717	0.1	1.566764
12.798383	0.1	1.569665
12.800050	0.1	1.572059
12.801717	0.1	1.574066
12.803383	0.1	1.576692
12.805050	0.1	1.580631
12.806717	0.1	1.585493
12.808383	0.1	1.590042
12.810050	0.1	1.593349
12.811717	0.1	1.595621
12.813383	0.1	1.597749
12.815050	0.1	1.600720
12.816717	0.1	1.605856
12.818383	0.1	1.614643
12.820050	0.1	1.627691
12.821717	0.1	1.643896
12.823383	0.1	1.660916
12.825050	0.1	1.676604
12.826717	0.1	1.689652
12.828383	0.1	1.699449
12.830050	0.1	1.706635
12.831717	0.1	1.713494
12.833383	0.1	1.722155
12.835050	0.1	1.732418
12.836717	0.1	1.742430
12.838383	0.1	1.750952
12.840050	0.1	1.758444
12.841717	0.1	1.766160
12.843383	0.1	1.774826
12.845050	0.1	1.784642
12.846717	0.1	1.795883
12.848383	0.1	1.808354
12.850050	0.1	1.821201
12.851717	0.1	1.834258
12.853383	0.1	1.848601
12.855050	0.1	1.865430
12.856717	0.1	1.884717
12.858383	0.1	1.905225
12.860050	0.1	1.925575
12.861717	0.1	1.944741
12.863383	0.1	1.962087
12.865050	0.1	1.977477
12.866717	0.1	1.991028
12.868383	0.1	2.003615
12.870050	0.1	2.017454
12.871717	0.1	2.034265
12.873383	0.1	2.052817
12.875050	0.1	2.069972
12.876717	0.1	2.083788
12.878383	0.1	2.094437
12.880050	0.1	2.103280
12.881717	0.1	2.112002
12.883383	0.1	2.122005
12.885050	0.1	2.134396
12.886717	0.1	2.150172
12.888383	0.1	2.168762
12.890050	0.1	2.187602
12.891717	0.1	2.204715
12.893383	0.1	2.220250
12.895050	0.1	2.235160
12.896717	0.1	2.249507
12.898383	0.1	2.262644
12.900050	0.1	2.274350
12.901717	0.1	2.285182
12.903383	0.1	2.295785
12.905050	0.1	2.306043
12.906717	0.1	2.314849
12.908383	0.1	2.321005
12.910050	0.1	2.324129
12.911717	0.1	2.324553
12.913383	0.1	2.323478
12.915050	0.1	2.323440
12.916717	0.1	2.327003
12.918383	0.1	2.334509
12.920050	0.1	2.343887
12.921717	0.1	2.352260
12.923383	0.1	2.357718
12.925050	0.1	2.360297
12.926717	0.1	2.361601
12.928383	0.1	2.363385
12.930050	0.1	2.365913
12.931717	0.1	2.367762
12.933383	0.1	2.368218
12.935050	0.1	2.368740
12.936717	0.1	2.371031
12.938383	0.1	2.374495
12.940050	0.1	2.376423
12.941717	0.1	2.374826
12.943383	0.1	2.370654
12.945050	0.1	2.366393
12.946717	0.1	2.363306
12.948383	0.1	2.361122
12.950050	0.1	2.359264
12.951717	0.1	2.357378
12.953383	0.1	2.355115
12.955050	0.1	2.352051
12.956717	0.1	2.347487
12.958383	0.1	2.340586
12.960050	0.1	2.331664
12.961717	0.1	2.322304
12.963383	0.1	2.313657
12.965050	0.1	2.305624
12.966717	0.1	2.297596
12.968383	0.1	2.289712
12.970050	0.1	2.283235
12.971717	0.1	2.279086
12.973383	0.1	2.276674
12.975050	0.1	2.274434
12.976717	0.1	2.270723
12.978383	0.1	2.264208
12.980050	0.1	2.254625
12.981717	0.1	2.243286
12.983383	0.1	2.231938
12.985050	0.1	2.221442
12.986717	0.1	2.211649
12.988383	0.1	2.201688
12.990050	0.1	2.190620
12.991717	0.1	2.178596
12.993383	0.1	2.166978
12.995050	0.1	2.156910
12.996717	0.1	2.148044
12.998383	0.1	2.138913
13.000050	0.1	2.128342
13.001717	0.1	2.115974
13.003383	0.1	2.101343
13.005050	0.1	2.083518
13.006717	0.1	2.062656
13.008383	0.1	2.041329
13.010050	0.1	2.022926
13.011717	0.1	2.008695
13.013383	0.1	1.997119
13.015050	0.1	1.985976
13.016717	0.1	1.974371
13.018383	0.1	1.962041
13.020050	0.1	1.947563
13.021717	0.1	1.929197
13.023383	0.1	1.907395
13.025050	0.1	1.884871
13.026717	0.1	1.863907
13.028383	0.1	1.844559
13.030050	0.1	1.825383
13.031717	0.1	1.805252
13.033383	0.1	1.784121
13.035050	0.1	1.762877
13.036717	0.1	1.743175
13.038383	0.1	1.726076
13.040050	0.1	1.710257
13.041717	0.1	1.693093
13.043383	0.1	1.673009
13.045050	0.1	1.649540
13.046717	0.1	1.623267
13.048383	0.1	1.596548
13.050050	0.1	1.572249
13.051717	0.1	1.551099
13.053383	0.1	1.531853
13.055050	0.1	1.513516
13.056717	0.1	1.495737
13.058383	0.1	1.477702
13.060050	0.1	1.458148
13.061717	0.1	1.436486
13.063383	0.1	1.413408
13.065050	0.1	1.390260
13.066717	0.1	1.368402
13.068383	0.1	1.348970
13.070050	0.1	1.332574
13.071717	0.1	1.319069
13.073383	0.1	1.307880
13.075050	0.1	1.298613
13.076717	0.1	1.290538
13.078383	0.1	1.281486
13.080050	0.1	1.269579
13.081717	0.1	1.255865
13.083383	0.1	1.242692
13.085050	0.1	1.230310
13.086717	0.1	1.217616
13.088383	0.1	1.204987
13.090050	0.1	1.193737
13.091717	0.1	1.183767
13.093383	0.1	1.173811
13.095050	0.1	1.163846
13.096717	0.1	1.156004
13.098383	0.1	1.152479
13.100050	0.1	1.152693
13.101717	0.1	1.153522
13.103383	0.1	1.152190
13.105050	0.1	1.147995
13.106717	0.1	1.141862
13.108383	0.1	1.134858
13.110050	0.1	1.126993
13.111717	0.1	1.118034
13.113383	0.1	1.109079
13.115050	0.1	1.101964
13.116717	0.1	1.097452
13.118383	0.1	1.094816
13.120050	0.1	1.093079
13.121717	0.1	1.091827
13.123383	0.1	1.090812
13.125050	0.1	1.089871
13.126717	0.1	1.089415
13.128383	0.1	1.089564
13.130050	0.1	1.089196
13.131717	0.1	1.086839
13.133383	0.1	1.082099
13.135050	0.1	1.075771
13.136717	0.1	1.069549
13.138383	0.1	1.065317
13.140050	0.1	1.063687
13.141717	0.1	1.064120
13.143383	0.1	1.066341
13.145050	0.1	1.070085
13.146717	0.1	1.074057
13.148383	0.1	1.076935
13.150050	0.1	1.078788
13.151717	0.1	1.079696
13.153383	0.1	1.078993
13.155050	0.1	1.077238
13.156717	0.1	1.076306
13.158383	0.1	1.077093
13.160050	0.1	1.079212
13.161717	0.1	1.082276
13.163383	0.1	1.086090
13.165050	0.1	1.089941
13.166717	0.1	1.092516
13.168383	0.1	1.093089
13.170050	0.1	1.092688
13.171717	0.1	1.093340
13.173383	0.1	1.096115
13.175050	0.1	1.100609
13.176717	0.1	1.105801
13.178383	0.1	1.110523
13.180050	0.1	1.113634
13.181717	0.1	1.114244
13.183383	0.1	1.112437
13.185050	0.1	1.109699
13.186717	0.1	1.107710
13.188383	0.1	1.107450
13.190050	0.1	1.109736
13.191717	0.1	1.114807
13.193383	0.1	1.121196
13.195050	0.1	1.126416
13.196717	0.1	1.128786
13.198383	0.1	1.128851
13.200050	0.1	1.129336
13.201717	0.1	1.132637
13.203383	0.1	1.138523
13.205050	0.1	1.145215
13.206717	0.1	1.151366
13.208383	0.1	1.156027
13.210050	0.1	1.158244
13.211717	0.1	1.158249
13.213383	0.1	1.157657
13.215050	0.1	1.157718
13.216717	0.1	1.158570
13.218383	0.1	1.160633
13.220050	0.1	1.165173
13.221717	0.1	1.172596
13.223383	0.1	1.181271
13.225050	0.1	1.189015
13.226717	0.1	1.195036
13.228383	0.1	1.200028
13.230050	0.1	1.205113
13.231717	0.1	1.210663
13.233383	0.1	1.216009
13.235050	0.1	1.220661
13.236717	0.1	1.225034
13.238383	0.1	1.229527
13.240050	0.1	1.234007
13.241717	0.1	1.238263
13.243383	0.1	1.242245
13.245050	0.1	1.246156
13.246717	0.1	1.250552
13.248383	0.1	1.255795
13.250050	0.1	1.261472
13.251717	0.1	1.266627
13.253383	0.1	1.270524
13.255050	0.1	1.273598
13.256717	0.1	1.277626
13.258383	0.1	1.284508
13.260050	0.1	1.294618
13.261717	0.1	1.306692
13.263383	0.1	1.319335
13.265050	0.1	1.331982
13.266717	0.1	1.344429
13.268383	0.1	1.356667
13.270050	0.1	1.369328
13.271717	0.1	1.382986
13.273383	0.1	1.397515
13.275050	0.1	1.412346
13.276717	0.1	1.426847
13.278383	0.1	1.440817
13.280050	0.1	1.454758
13.281717	0.1	1.469166
13.283383	0.1	1.484118
13.285050	0.1	1.499653
13.286717	0.1	1.515946
13.288383	0.1	1.532966
13.290050	0.1	1.550168
13.291717	0.1	1.566983
13.293383	0.1	1.583602
13.295050	0.1	1.601139
13.296717	0.1	1.621232
13.298383	0.1	1.645428
13.300050	0.1	1.674122
13.301717	0.1	1.705838
13.303383	0.1	1.738234
13.305050	0.1	1.769662
13.306717	0.1	1.799827
13.308383	0.1	1.829490
13.310050	0.1	1.859609
13.311717	0.1	1.890552
13.313383	0.1	1.922664
13.315050	0.1	1.957216
13.316717	0.1	1.995293
13.318383	0.1	2.036435
13.320050	0.1	2.079643
13.321717	0.1	2.124100
13.323383	0.1	2.168431
13.325050	0.1	2.211062
13.326717	0.1	2.251561
13.328383	0.1	2.291761
13.330050	0.1	2.335347
13.331717	0.1	2.384968
13.333383	0.1	2.440247
13.335050	0.1	2.498520
13.336717	0.1	2.556690
13.338383	0.1	2.613137
13.340050	0.1	2.668556
13.341717	0.1	2.724775
13.343383	0.1	2.782862
13.345050	0.1	2.842662
13.346717	0.1	2.904101
13.348383	0.1	2.968162
13.350050	0.1	3.036209
13.351717	0.1	3.108778
13.353383	0.1	3.184602
13.355050	0.1	3.261473
13.356717	0.1	3.338926
13.358383	0.1	3.418736
13.360050	0.1	3.502094
13.361717	0.1	3.588242
13.363383	0.1	3.676070
13.365050	0.1	3.765430
13.366717	0.1	3.856737
13.368383	0.1	3.950330
13.370050	0.1	4.046597
13.371717	0.1	4.145787
13.373383	0.1	4.247800
13.375050	0.1	4.352895
13.376717	0.1	4.461790
13.378383	0.1	4.575029
13.380050	0.1	4.692916
13.381717	0.1	4.814980
13.383383	0.1	4.939958
13.385050	0.1	5.067252
13.386717	0.1	5.197232
13.388383	0.1	5.330276
13.390050	0.1	5.466165
13.391717	0.1	5.604327
13.393383	0.1	5.744495
13.395050	0.1	5.886783
13.396717	0.1	6.030938
13.398383	0.1	6.176829
13.400050	0.1	6.325603
13.401717	0.1	6.479034
13.403383	0.1	6.637890
13.405050	0.1	6.801090
13.406717	0.1	6.966488
13.408383	0.1	7.132483
13.410050	0.1	7.298253
13.411717	0.1	7.463121
13.413383	0.1	7.626824
13.415050	0.1	7.789712
13.416717	0.1	7.952438
13.418383	0.1	8.116188
13.420050	0.1	8.281916
13.421717	0.1	8.448516
13.423383	0.1	8.613365
13.425050	0.1	8.775066
13.426717	0.1	8.934825
13.428383	0.1	9.094900
13.430050	0.1	9.255479
13.431717	0.1	9.413552
13.433383	0.1	9.565474
13.435050	0.1	9.710188
13.436717	0.1	9.849747
13.438383	0.1	9.986642
13.440050	0.1	10.120994
13.441717	0.1	10.251459
13.443383	0.1	10.377672
13.445050	0.1	10.500476
13.446717	0.1	10.620342
13.448383	0.1	10.735886
13.450050	0.1	10.844497
13.451717	0.1	10.944870
13.453383	0.1	11.037672
13.455050	0.1	11.123987
13.456717	0.1	11.204784
13.458383	0.1	11.281394
13.460050	0.1	11.354713
13.461717	0.1	11.424040
13.463383	0.1	11.487938
13.465050	0.1	11.545890
13.466717	0.1	11.598365
13.468383	0.1	11.645667
13.470050	0.1	11.687567
13.471717	0.1	11.723908
13.473383	0.1	11.754977
13.475050	0.1	11.780821
13.476717	0.1	11.801091
13.478383	0.1	11.816472
13.480050	0.1	11.829059
13.481717	0.1	11.840523
13.483383	0.1	11.850889
13.485050	0.1	11.859108
13.486717	0.1	11.864197
13.488383	0.1	11.865832
13.490050	0.1	11.863816
13.491717	0.1	11.857781
13.493383	0.1	11.847848
13.495050	0.1	11.834563
13.496717	0.1	11.818153
13.498383	0.1	11.798777
13.500050	0.1	11.777394
13.501717	0.1	11.755135
13.503383	0.1	11.731763
13.505050	0.1	11.705300
13.506717	0.1	11.673747
13.508383	0.1	11.637048
13.510050	0.1	11.596796
13.511717	0.1	11.554081
13.513383	0.1	11.508553
13.515050	0.1	11.459817
13.516717	0.1	11.408357
13.518383	0.1	11.354177
13.520050	0.1	11.295751
13.521717	0.1	11.231778
13.523383	0.1	11.163340
13.525050	0.1	11.092993
13.526717	0.1	11.021830
13.528383	0.1	10.948894
13.530050	0.1	10.873578
13.531717	0.1	10.796324
13.533383	0.1	10.716366
13.535050	0.1	10.631867
13.536717	0.1	10.542283
13.538383	0.1	10.448028
13.540050	0.1	10.348880
13.541717	0.1	10.244222
13.543383	0.1	10.134359
13.545050	0.1	10.021194
13.546717	0.1	9.906939
13.548383	0.1	9.791423
13.550050	0.1	9.671869
13.551717	0.1	9.545940
13.553383	0.1	9.413958
13.555050	0.1	9.277989
13.556717	0.1	9.139851
13.558383	0.1	9.000222
13.560050	0.1	8.859006
13.561717	0.1	8.715722
13.563383	0.1	8.569770
13.565050	0.1	8.420511
13.566717	0.1	8.267392
13.568383	0.1	8.110511
13.570050	0.1	7.950263
13.571717	0.1	7.786853
13.573383	0.1	7.621511
13.575050	0.1	7.456369
13.576717	0.1	7.292628
13.578383	0.1	7.130308
13.580050	0.1	6.968710
13.581717	0.1	6.806236
13.583383	0.1	6.641424
13.585050	0.1	6.474736
13.586717	0.1	6.308202
13.588383	0.1	6.143390
13.590050	0.1	5.980218
13.591717	0.1	5.817907
13.593383	0.1	5.656332
13.595050	0.1	5.495688
13.596717	0.1	5.335766
13.598383	0.1	5.176761
13.600050	0.1	5.019763
13.601717	0.1	4.865816
13.603383	0.1	4.715589
13.605050	0.1	4.570093
13.606717	0.1	4.430208
13.608383	0.1	4.295348
13.610050	0.1	4.164088
13.611717	0.1	4.035742
13.613383	0.1	3.910037
13.615050	0.1	3.785812
13.616717	0.1	3.661662
13.618383	0.1	3.538039
13.620050	0.1	3.417265
13.621717	0.1	3.301511
13.623383	0.1	3.191773
13.625050	0.1	3.088368
13.626717	0.1	2.991543
13.628383	0.1	2.901554
13.630050	0.1	2.817833
13.631717	0.1	2.738331
13.633383	0.1	2.661170
13.635050	0.1	2.586595
13.636717	0.1	2.515647
13.638383	0.1	2.447390
13.640050	0.1	2.379338
13.641717	0.1	2.311040
13.643383	0.1	2.245102
13.645050	0.1	2.184045
13.646717	0.1	2.128421
13.648383	0.1	2.077995
13.650050	0.1	2.032365
13.651717	0.1	1.990129
13.653383	0.1	1.949072
13.655050	0.1	1.907782
13.656717	0.1	1.866319
13.658383	0.1	1.825509
13.660050	0.1	1.786673
13.661717	0.1	1.751538
13.663383	0.1	1.720977
13.665050	0.1	1.693778
13.666717	0.1	1.667463
13.668383	0.1	1.640297
13.670050	0.1	1.612464
13.671717	0.1	1.585754
13.673383	0.1	1.561726
13.675050	0.1	1.540137
13.676717	0.1	1.519709
13.678383	0.1	1.500263
13.680050	0.1	1.482917
13.681717	0.1	1.467904
13.683383	0.1	1.453543
13.685050	0.1	1.438172
13.686717	0.1	1.421864
13.688383	0.1	1.405673
13.690050	0.1	1.390642
13.691717	0.1	1.377533
13.693383	0.1	1.366343
13.695050	0.1	1.356411
13.696717	0.1	1.347200
13.698383	0.1	1.337966
13.700050	0.1	1.327107
13.701717	0.1	1.313658
13.703383	0.1	1.299004
13.705050	0.1	1.285817
13.706717	0.1	1.275726
13.708383	0.1	1.268103
13.710050	0.1	1.261169
13.711717	0.1	1.254599
13.713383	0.1	1.249434
13.715050	0.1	1.245528
13.716717	0.1	1.241546
13.718383	0.1	1.236829
13.720050	0.1	1.231390
13.721717	0.1	1.225169
13.723383	0.1	1.218435
13.725050	0.1	1.212144
13.726717	0.1	1.207031
13.728383	0.1	1.202594
13.730050	0.1	1.197835
13.731717	0.1	1.192568
13.733383	0.1	1.187162
13.735050	0.1	1.181895
13.736717	0.1	1.177648
13.738383	0.1	1.175557
13.740050	0.1	1.175152
13.741717	0.1	1.174426
13.743383	0.1	1.172363
13.745050	0.1	1.170053
13.746717	0.1	1.168903
13.748383	0.1	1.168889
13.750050	0.1	1.168950
13.751717	0.1	1.168102
13.753383	0.1	1.165699
13.755050	0.1	1.161015
13.756717	0.1	1.153518
13.758383	0.1	1.144130
13.760050	0.1	1.135389
13.761717	0.1	1.129713
13.763383	0.1	1.127897
13.765050	0.1	1.129624
13.766717	0.1	1.134132
13.768383	0.1	1.139673
13.770050	0.1	1.143399
13.771717	0.1	1.142719
13.773383	0.1	1.137480
13.775050	0.1	1.130481
13.776717	0.1	1.125010
13.778383	0.1	1.122230
13.780050	0.1	1.121326
13.781717	0.1	1.121359
13.783383	0.1	1.122151
13.785050	0.1	1.123399
13.786717	0.1	1.124223
13.788383	0.1	1.123967
13.790050	0.1	1.122802
13.791717	0.1	1.121317
13.793383	0.1	1.120325
13.795050	0.1	1.120693
13.796717	0.1	1.122197
13.798383	0.1	1.123855
13.800050	0.1	1.125704
13.801717	0.1	1.128614
13.803383	0.1	1.132940
13.805050	0.1	1.137736
13.806717	0.1	1.141313
13.808383	0.1	1.143040
13.810050	0.1	1.143850
13.811717	0.1	1.145010
13.813383	0.1	1.147073
13.815050	0.1	1.149615
13.816717	0.1	1.152190
13.818383	0.1	1.155250
13.820050	0.1	1.159031
13.821717	0.1	1.162617
13.823383	0.1	1.165131
13.825050	0.1	1.166863
13.826717	0.1	1.168558
13.828383	0.1	1.170253
13.830050	0.1	1.172042
13.831717	0.1	1.174863
13.833383	0.1	1.179413
13.835050	0.1	1.184898
13.836717	0.1	1.189318
13.838383	0.1	1.191003
13.840050	0.1	1.190193
13.841717	0.1	1.188852
13.843383	0.1	1.189001
13.845050	0.1	1.191562
13.846717	0.1	1.196596
13.848383	0.1	1.203800
13.850050	0.1	1.212088
13.851717	0.1	1.219637
13.853383	0.1	1.225080
13.855050	0.1	1.227940
13.856717	0.1	1.228251
13.858383	0.1	1.227222
13.860050	0.1	1.226971
13.861717	0.1	1.228652
13.863383	0.1	1.231604
13.865050	0.1	1.234170
13.866717	0.1	1.234887
13.868383	0.1	1.233523
13.870050	0.1	1.231343
13.871717	0.1	1.230156
13.873383	0.1	1.231446
13.875050	0.1	1.235376
13.876717	0.1	1.240503
13.878383	0.1	1.245495
13.880050	0.1	1.249961
13.881717	0.1	1.253528
13.883383	0.1	1.256177
13.885050	0.1	1.259129
13.886717	0.1	1.263702
13.888383	0.1	1.269733
13.890050	0.1	1.275777
13.891717	0.1	1.280326
13.893383	0.1	1.282478
13.895050	0.1	1.282408
13.896717	0.1	1.281314
13.898383	0.1	1.280298
13.900050	0.1	1.279647
13.901717	0.1	1.279097
13.903383	0.1	1.278212
13.905050	0.1	1.276918
13.906717	0.1	1.276089
13.908383	0.1	1.277346
13.910050	0.1	1.281663
13.911717	0.1	1.287800
13.913383	0.1	1.293123
13.915050	0.1	1.296019
13.916717	0.1	1.296336
13.918383	0.1	1.294594
13.920050	0.1	1.292517
13.921717	0.1	1.293062
13.923383	0.1	1.298175
13.925050	0.1	1.306785
13.926717	0.1	1.315516
13.928383	0.1	1.321714
13.930050	0.1	1.325118
13.931717	0.1	1.326581
13.933383	0.1	1.326860
13.935050	0.1	1.326874
13.936717	0.1	1.327237
13.938383	0.1	1.328038
13.940050	0.1	1.329677
13.941717	0.1	1.332881
13.943383	0.1	1.337323
13.945050	0.1	1.341212
13.946717	0.1	1.343354
13.948383	0.1	1.345165
13.950050	0.1	1.349021
13.951717	0.1	1.355279
13.953383	0.1	1.362194
13.955050	0.1	1.367657
13.956717	0.1	1.370786
13.958383	0.1	1.372625
13.960050	0.1	1.374758
13.961717	0.1	1.378022
13.963383	0.1	1.382967
13.965050	0.1	1.389417
13.966717	0.1	1.395745
13.968383	0.1	1.400337
13.970050	0.1	1.403601
13.971717	0.1	1.407396
13.973383	0.1	1.412742
13.975050	0.1	1.418982
13.976717	0.1	1.425175
13.978383	0.1	1.431173
13.980050	0.1	1.436737
13.981717	0.1	1.441641
13.983383	0.1	1.446977
13.985050	0.1	1.454055
13.986717	0.1	1.462372
13.988383	0.1	1.470195
13.990050	0.1	1.476295
13.991717	0.1	1.480691
13.993383	0.1	1.484938
13.995050	0.1	1.491378
13.996717	0.1	1.501292
13.998383	0.1	1.513762
14.000050	0.1	1.526698
14.001717	0.1	1.539066
14.003383	0.1	1.551360
14.005050	0.1	1.563919
14.006717	0.1	1.576119
14.008383	0.1	1.587397
14.010050	0.1	1.597609
14.011717	0.1	1.606583
14.013383	0.1	1.614681
14.015050	0.1	1.623258
14.016717	0.1	1.633507
14.018383	0.1	1.645526
14.020050	0.1	1.658974
14.021717	0.1	1.674178
14.023383	0.1	1.691915
14.025050	0.1	1.711915
14.026717	0.1	1.732847
14.028383	0.1	1.753964
14.030050	0.1	1.774970
14.031717	0.1	1.794570
14.033383	0.1	1.811427
14.035050	0.1	1.825928
14.036717	0.1	1.839451
14.038383	0.1	1.853434
14.040050	0.1	1.869281
14.041717	0.1	1.887567
14.043383	0.1	1.908159
14.045050	0.1	1.930827
14.046717	0.1	1.954152
14.048383	0.1	1.975684
14.050050	0.1	1.994655
14.051717	0.1	2.012923
14.053383	0.1	2.032490
14.055050	0.1	2.053520
14.056717	0.1	2.075294
14.058383	0.1	2.097781
14.060050	0.1	2.121753
14.061717	0.1	2.147364
14.063383	0.1	2.173404
14.065050	0.1	2.199193
14.066717	0.1	2.225796
14.068383	0.1	2.253843
14.070050	0.1	2.281694
14.071717	0.1	2.306956
14.073383	0.1	2.328944
14.075050	0.1	2.349224
14.076717	0.1	2.369438
14.078383	0.1	2.389573
14.080050	0.1	2.409741
14.081717	0.1	2.431683
14.083383	0.1	2.456494
14.085050	0.1	2.482692
14.086717	0.1	2.508224
14.088383	0.1	2.532853
14.090050	0.1	2.558040
14.091717	0.1	2.585081
14.093383	0.1	2.613268
14.095050	0.1	2.640188
14.096717	0.1	2.664137
14.098383	0.1	2.685343
14.100050	0.1	2.705199
14.101717	0.1	2.725129
14.103383	0.1	2.745828
14.105050	0.1	2.767234
14.106717	0.1	2.788231
14.108383	0.1	2.807048
14.110050	0.1	2.823137
14.111717	0.1	2.837535
14.113383	0.1	2.851123
14.115050	0.1	2.864436
14.116717	0.1	2.878280
14.118383	0.1	2.893033
14.120050	0.1	2.908017
14.121717	0.1	2.922346
14.123383	0.1	2.935799
14.125050	0.1	2.948148
14.126717	0.1	2.958793
14.128383	0.1	2.967957
14.130050	0.1	2.976940
14.131717	0.1	2.986863
14.133383	0.1	2.997871
14.135050	0.1	3.009401
14.136717	0.1	3.020861
14.138383	0.1	3.031618
14.140050	0.1	3.040573
14.141717	0.1	3.047022
14.143383	0.1	3.052042
14.145050	0.1	3.057662
14.146717	0.1	3.064731
14.148383	0.1	3.072252
14.150050	0.1	3.079008
14.151717	0.1	3.085220
14.153383	0.1	3.091637
14.155050	0.1	3.097556
14.156717	0.1	3.101435
14.158383	0.1	3.103032
14.160050	0.1	3.103549
14.161717	0.1	3.104215
14.163383	0.1	3.105607
14.165050	0.1	3.107493
14.166717	0.1	3.109002
14.168383	0.1	3.109607
14.170050	0.1	3.109351
14.171717	0.1	3.108284
14.173383	0.1	3.106445
14.175050	0.1	3.103735
14.176717	0.1	3.099572
14.178383	0.1	3.093542
14.180050	0.1	3.086273
14.181717	0.1	3.079195
14.183383	0.1	3.072843
14.185050	0.1	3.066352
14.186717	0.1	3.059376
14.188383	0.1	3.052964
14.190050	0.1	3.047301
14.191717	0.1	3.040503
14.193383	0.1	3.030840
14.195050	0.1	3.018738
14.196717	0.1	3.005452
14.198383	0.1	2.990696
14.200050	0.1	2.973070
14.201717	0.1	2.952414
14.203383	0.1	2.929932
14.205050	0.1	2.907151
14.206717	0.1	2.885805
14.208383	0.1	2.867221
14.210050	0.1	2.851547
14.211717	0.1	2.837894
14.213383	0.1	2.824953
14.215050	0.1	2.811626
14.216717	0.1	2.797074
14.218383	0.1	2.780263
14.220050	0.1	2.760189
14.221717	0.1	2.737283
14.223383	0.1	2.713846
14.225050	0.1	2.692183
14.226717	0.1	2.673171
14.228383	0.1	2.656518
14.230050	0.1	2.640928
14.231717	0.1	2.624290
14.233383	0.1	2.605091
14.235050	0.1	2.583633
14.236717	0.1	2.561542
14.238383	0.1	2.540294
14.240050	0.1	2.520536
14.241717	0.1	2.501872
14.243383	0.1	2.482994
14.245050	0.1	2.462817
14.246717	0.1	2.441579
14.248383	0.1	2.420959
14.250050	0.1	2.403418
14.251717	0.1	2.390295
14.253383	0.1	2.380461
14.255050	0.1	2.371217
14.256717	0.1	2.359832
14.258383	0.1	2.344507
14.260050	0.1	2.325256
14.261717	0.1	2.303938
14.263383	0.1	2.283356
14.265050	0.1	2.265801
14.266717	0.1	2.251351
14.268383	0.1	2.237824
14.270050	0.1	2.223202
14.271717	0.1	2.207458
14.273383	0.1	2.191854
14.275050	0.1	2.177740
14.276717	0.1	2.165912
14.278383	0.1	2.156040
14.280050	0.1	2.147127
14.281717	0.1	2.138484
14.283383	0.1	2.129283
14.285050	0.1	2.118535
14.286717	0.1	2.106894
14.288383	0.1	2.096826
14.290050	0.1	2.089720
14.291717	0.1	2.084482
14.293383	0.1	2.079899
14.295050	0.1	2.076151
14.296717	0.1	2.073101
14.298383	0.1	2.069697
14.300050	0.1	2.065869
14.301717	0.1	2.062921
14.303383	0.1	2.061469
14.305050	0.1	2.060467
14.306717	0.1	2.058442
14.308383	0.1	2.054726
14.310050	0.1	2.049413
14.311717	0.1	2.043340
14.313383	0.1	2.038060
14.315050	0.1	2.034497
14.316717	0.1	2.032220
14.318383	0.1	2.030660
14.320050	0.1	2.029743
14.321717	0.1	2.029059
14.323383	0.1	2.027340
14.325050	0.1	2.023419
14.326717	0.1	2.017254
14.328383	0.1	2.009636
14.330050	0.1	2.001757
14.331717	0.1	1.995331
14.333383	0.1	1.992024
14.335050	0.1	1.991964
14.336717	0.1	1.993733
14.338383	0.1	1.995931
14.340050	0.1	1.996919
14.341717	0.1	1.994511
14.343383	0.1	1.988076
14.345050	0.1	1.979256
14.346717	0.1	1.970166
14.348383	0.1	1.962096
14.350050	0.1	1.955968
14.351717	0.1	1.952681
14.353383	0.1	1.952373
14.355050	0.1	1.954506
14.356717	0.1	1.958231
14.358383	0.1	1.961756
14.360050	0.1	1.963237
14.361717	0.1	1.963163
14.363383	0.1	1.964201
14.365050	0.1	1.968644
14.366717	0.1	1.976863
14.368383	0.1	1.986902
14.370050	0.1	1.995414
14.371717	0.1	2.000243
14.373383	0.1	2.001519
14.375050	0.1	2.000248
14.376717	0.1	1.997720
14.378383	0.1	1.996062
14.380050	0.1	1.997105
14.381717	0.1	2.000751
14.383383	0.1	2.005259
14.385050	0.1	2.008942
14.386717	0.1	2.011321
14.388383	0.1	2.012998
14.390050	0.1	2.015103
14.391717	0.1	2.018726
14.393383	0.1	2.024057
14.395050	0.1	2.030004
14.396717	0.1	2.035787
14.398383	0.1	2.042246
14.400050	0.1	2.050349
14.401717	0.1	2.059923
14.403383	0.1	2.070479
14.405050	0.1	2.081506
14.406717	0.1	2.091769
14.408383	0.1	2.100146
14.410050	0.1	2.107336
14.411717	0.1	2.115401
14.413383	0.1	2.125832
14.415050	0.1	2.138140
14.416717	0.1	2.149949
14.418383	0.1	2.158782
14.420050	0.1	2.164082
14.421717	0.1	2.167621
14.423383	0.1	2.172105
14.425050	0.1	2.179234
14.426717	0.1	2.189050
14.428383	0.1	2.200422
14.430050	0.1	2.211616
14.431717	0.1	2.220967
14.433383	0.1	2.227365
14.435050	0.1	2.230769
14.436717	0.1	2.232501
14.438383	0.1	2.234164
14.440050	0.1	2.236567
14.441717	0.1	2.240897
14.443383	0.1	2.249544
14.445050	0.1	2.263864
14.446717	0.1	2.281945
14.448383	0.1	2.299873
14.450050	0.1	2.315021
14.451717	0.1	2.327538
14.453383	0.1	2.338602
14.455050	0.1	2.348395
14.456717	0.1	2.356824
14.458383	0.1	2.364903
14.460050	0.1	2.373373
14.461717	0.1	2.381317
14.463383	0.1	2.387697
14.465050	0.1	2.392610
14.466717	0.1	2.397182
14.468383	0.1	2.403092
14.470050	0.1	2.411255
14.471717	0.1	2.420861
14.473383	0.1	2.430291
14.475050	0.1	2.438813
14.476717	0.1	2.446934
14.478383	0.1	2.455292
14.480050	0.1	2.464079
14.481717	0.1	2.473192
14.483383	0.1	2.482268
14.485050	0.1	2.491148
14.486717	0.1	2.500382
14.488383	0.1	2.510799
14.490050	0.1	2.522790
14.491717	0.1	2.536294
14.493383	0.1	2.551451
14.495050	0.1	2.568914
14.496717	0.1	2.588830
14.498383	0.1	2.610083
14.500050	0.1	2.630809
14.501717	0.1	2.649347
14.503383	0.1	2.664891
14.505050	0.1	2.677897
14.506717	0.1	2.690349
14.508383	0.1	2.705287
14.510050	0.1	2.724794
14.511717	0.1	2.748170
14.513383	0.1	2.772892
14.515050	0.1	2.796883
14.516717	0.1	2.818787
14.518383	0.1	2.837875
14.520050	0.1	2.855156
14.521717	0.1	2.873396
14.523383	0.1	2.895417
14.525050	0.1	2.922756
14.526717	0.1	2.955236
14.528383	0.1	2.991376
14.530050	0.1	3.028968
14.531717	0.1	3.065229
14.533383	0.1	3.098249
14.535050	0.1	3.129258
14.536717	0.1	3.161761
14.538383	0.1	3.198520
14.540050	0.1	3.240197
14.541717	0.1	3.285911
14.543383	0.1	3.334228
14.545050	0.1	3.383807
14.546717	0.1	3.433754
14.548383	0.1	3.484064
14.550050	0.1	3.535463
14.551717	0.1	3.588311
14.553383	0.1	3.642119
14.555050	0.1	3.696661
14.556717	0.1	3.753160
14.558383	0.1	3.813505
14.560050	0.1	3.878712
14.561717	0.1	3.948282
14.563383	0.1	4.020194
14.565050	0.1	4.091752
14.566717	0.1	4.161661
14.568383	0.1	4.231245
14.570050	0.1	4.303097
14.571717	0.1	4.378767
14.573383	0.1	4.458465
14.575050	0.1	4.542251
14.576717	0.1	4.630126
14.578383	0.1	4.721289
14.580050	0.1	4.814300
14.581717	0.1	4.907842
14.583383	0.1	5.001412
14.585050	0.1	5.095177
14.586717	0.1	5.189120
14.588383	0.1	5.282792
14.590050	0.1	5.376074
14.591717	0.1	5.469876
14.593383	0.1	5.565225
14.595050	0.1	5.661966
14.596717	0.1	5.759476
14.598383	0.1	5.858270
14.600050	0.1	5.959957
14.601717	0.1	6.065634
14.603383	0.1	6.174762
14.605050	0.1	6.285571
14.606717	0.1	6.395960
14.608383	0.1	6.504054
14.610050	0.1	6.608609
14.611717	0.1	6.709588
14.613383	0.1	6.808336
14.615050	0.1	6.906395
14.616717	0.1	7.004421
14.618383	0.1	7.102657
14.620050	0.1	7.200921
14.621717	0.1	7.298104
14.623383	0.1	7.392857
14.625050	0.1	7.484499
14.626717	0.1	7.573282
14.628383	0.1	7.660170
14.630050	0.1	7.746359
14.631717	0.1	7.832819
14.633383	0.1	7.919809
14.635050	0.1	8.006371
14.636717	0.1	8.090124
14.638383	0.1	8.168542
14.640050	0.1	8.241255
14.641717	0.1	8.309819
14.643383	0.1	8.375184
14.645050	0.1	8.437345
14.646717	0.1	8.496717
14.648383	0.1	8.553970
14.650050	0.1	8.609160
14.651717	0.1	8.662478
14.653383	0.1	8.714115
14.655050	0.1	8.762721
14.656717	0.1	8.806270
14.658383	0.1	8.844384
14.660050	0.1	8.878331
14.661717	0.1	8.909432
14.663383	0.1	8.938517
14.665050	0.1	8.965950
14.666717	0.1	8.991444
14.668383	0.1	9.014206
14.670050	0.1	9.033475
14.671717	0.1	9.049568
14.673383	0.1	9.064153
14.675050	0.1	9.078323
14.676717	0.1	9.091278
14.678383	0.1	9.101890
14.680050	0.1	9.110277
14.681717	0.1	9.116982
14.683383	0.1	9.121308
14.685050	0.1	9.121904
14.686717	0.1	9.119026
14.688383	0.1	9.114617
14.690050	0.1	9.110249
14.691717	0.1	9.106970
14.693383	0.1	9.106705
14.695050	0.1	9.111497
14.696717	0.1	9.120833
14.698383	0.1	9.131343
14.700050	0.1	9.140056
14.701717	0.1	9.146906
14.703383	0.1	9.153578
14.705050	0.1	9.161783
14.706717	0.1	9.172885
14.708383	0.1	9.187609
14.710050	0.1	9.206152
14.711717	0.1	9.228652
14.713383	0.1	9.254972
14.715050	0.1	9.284853
14.716717	0.1	9.318846
14.718383	0.1	9.358157
14.720050	0.1	9.403536
14.721717	0.1	9.455257
14.723383	0.1	9.514010
14.725050	0.1	9.580748
14.726717	0.1	9.655789
14.728383	0.1	9.739017
14.730050	0.1	9.830343
14.731717	0.1	9.929175
14.733383	0.1	10.034014
14.735050	0.1	10.143295
14.736717	0.1	10.256888
14.738383	0.1	10.376903
14.740050	0.1	10.506534
14.741717	0.1	10.647895
14.743383	0.1	10.801023
14.745050	0.1	10.964475
14.746717	0.1	11.136495
14.748383	0.1	11.315933
14.750050	0.1	11.502490
14.751717	0.1	11.696639
14.753383	0.1	11.899602
14.755050	0.1	12.112292
14.756717	0.1	12.333984
14.758383	0.1	12.563122
14.760050	0.1	12.798761
14.761717	0.1	13.040639
14.763383	0.1	13.288413
14.765050	0.1	13.540890
14.766717	0.1	13.796072
14.768383	0.1	14.052559
14.770050	0.1	14.310242
14.771717	0.1	14.569662
14.773383	0.1	14.831303
14.775050	0.1	15.094918
14.776717	0.1	15.359302
14.778383	0.1	15.622820
14.780050	0.1	15.883571
14.781717	0.1	16.139485
14.783383	0.1	16.389070
14.785050	0.1	16.631791
14.786717	0.1	16.867286
14.788383	0.1	17.094528
14.790050	0.1	17.312262
14.791717	0.1	17.520250
14.793383	0.1	17.719567
14.795050	0.1	17.910954
14.796717	0.1	18.093693
14.798383	0.1	18.266188
14.800050	0.1	18.426706
14.801717	0.1	18.573743
14.803383	0.1	18.706708
14.805050	0.1	18.826299
14.806717	0.1	18.933667
14.808383	0.1	19.029328
14.810050	0.1	19.113082
14.811717	0.1	19.184449
14.813383	0.1	19.242903
14.815050	0.1	19.288603
14.816717	0.1	19.323062
14.818383	0.1	19.347928
14.820050	0.1	19.363710
14.821717	0.1	19.370401
14.823383	0.1	19.368641
14.825050	0.1	19.359267
14.826717	0.1	19.342485
14.828383	0.1	19.317954
14.830050	0.1	19.285022
14.831717	0.1	19.243336
14.833383	0.1	19.193701
14.835050	0.1	19.136961
14.836717	0.1	19.072751
14.838383	0.1	19.000745
14.840050	0.1	18.921853
14.841717	0.1	18.837457
14.843383	0.1	18.748632
14.845050	0.1	18.656356
14.846717	0.1	18.560928
14.848383	0.1	18.461323
14.850050	0.1	18.356862
14.851717	0.1	18.248078
14.853383	0.1	18.134452
14.855050	0.1	18.014042
14.856717	0.1	17.886031
14.858383	0.1	17.751497
14.860050	0.1	17.612679
14.861717	0.1	17.472082
14.863383	0.1	17.330754
14.865050	0.1	17.187488
14.866717	0.1	17.039925
14.868383	0.1	16.886257
14.870050	0.1	16.726060
14.871717	0.1	16.559712
14.873383	0.1	16.387631
14.875050	0.1	16.210498
14.876717	0.1	16.029091
14.878383	0.1	15.843329
14.880050	0.1	15.652361
14.881717	0.1	15.455801
14.883383	0.1	15.253969
14.885050	0.1	15.047113
14.886717	0.1	14.835489
14.888383	0.1	14.619986
14.890050	0.1	14.401800
14.891717	0.1	14.181556
14.893383	0.1	13.959403
14.895050	0.1	13.736100
14.896717	0.1	13.513151
14.898383	0.1	13.291375
14.900050	0.1	13.070200
14.901717	0.1	12.848559
14.903383	0.1	12.625768
14.905050	0.1	12.402050
14.906717	0.1	12.178989
14.908383	0.1	11.958918
14.910050	0.1	11.743600
14.911717	0.1	11.533704
14.913383	0.1	11.329236
14.915050	0.1	11.130394
14.916717	0.1	10.937802
14.918383	0.1	10.751672
14.920050	0.1	10.571401
14.921717	0.1	10.396866
14.923383	0.1	10.229712
14.925050	0.1	10.072328
14.926717	0.1	9.926045
14.928383	0.1	9.790580
14.930050	0.1	9.664907
14.931717	0.1	9.548655
14.933383	0.1	9.442377
14.935050	0.1	9.346395
14.936717	0.1	9.260126
14.938383	0.1	9.182883
14.940050	0.1	9.115189
14.941717	0.1	9.058784
14.943383	0.1	9.014867
14.945050	0.1	8.982820
14.946717	0.1	8.961032
14.948383	0.1	8.948799
14.950050	0.1	8.946806
14.951717	0.1	8.955784
14.953383	0.1	8.975365
14.955050	0.1	9.004385
14.956717	0.1	9.041908
14.958383	0.1	9.087818
14.960050	0.1	9.142561
14.961717	0.1	9.206100
14.963383	0.1	9.277510
14.965050	0.1	9.355657
14.966717	0.1	9.439909
14.968383	0.1	9.530582
14.970050	0.1	9.628511
14.971717	0.1	9.733904
14.973383	0.1	9.845537
14.975050	0.1	9.961152
14.976717	0.1	10.078563
14.978383	0.1	10.196227
14.980050	0.1	10.313583
14.981717	0.1	10.431572
14.983383	0.1	10.551861
14.985050	0.1	10.675248
14.986717	0.1	10.801400
14.988383	0.1	10.929517
14.990050	0.1	11.058417
14.991717	0.1	11.186334
14.993383	0.1	11.311560
14.995050	0.1	11.433135
14.996717	0.1	11.550523
14.998383	0.1	11.663358
15.000050	0.1	11.771498
15.001717	0.1	11.875280
15.003383	0.1	11.975626
15.005050	0.1	12.073377
15.006717	0.1	12.168647
15.008383	0.1	12.260885
15.010050	0.1	12.349058
15.011717	0.1	12.431466
15.013383	0.1	12.506316
15.015050	0.1	12.572580
15.016717	0.1	12.630336
15.018383	0.1	12.680823
15.020050	0.1	12.725485
15.021717	0.1	12.764749
15.023383	0.1	12.798524
15.025050	0.1	12.826626
15.026717	0.1	12.848470
15.028383	0.1	12.863032
15.030050	0.1	12.869276
15.031717	0.1	12.867413
15.033383	0.1	12.859311
15.035050	0.1	12.846435
15.036717	0.1	12.828531
15.038383	0.1	12.805103
15.040050	0.1	12.776507
15.041717	0.1	12.743180
15.043383	0.1	12.704767
15.045050	0.1	12.660557
15.046717	0.1	12.610657
15.048383	0.1	12.555877
15.050050	0.1	12.496784
15.051717	0.1	12.433808
15.053383	0.1	12.367461
15.055050	0.1	12.297714
15.056717	0.1	12.223721
15.058383	0.1	12.144549
15.060050	0.1	12.059924
15.061717	0.1	11.970601
15.063383	0.1	11.877846
15.065050	0.1	11.781980
15.066717	0.1	11.682324
15.068383	0.1	11.578724
15.070050	0.1	11.472194
15.071717	0.1	11.364110
15.073383	0.1	11.254977
15.075050	0.1	11.143899
15.076717	0.1	11.030175
15.078383	0.1	10.914891
15.080050	0.1	10.799407
15.081717	0.1	10.683709
15.083383	0.1	10.567727
15.085050	0.1	10.452326
15.086717	0.1	10.337872
15.088383	0.1	10.223761
15.090050	0.1	10.109996
15.091717	0.1	9.997487
15.093383	0.1	9.886478
15.095050	0.1	9.776480
15.096717	0.1	9.667715
15.098383	0.1	9.561218
15.100050	0.1	9.457604
15.101717	0.1	9.356542
15.103383	0.1	9.257817
15.105050	0.1	9.162305
15.106717	0.1	9.071026
15.108383	0.1	8.983715
15.110050	0.1	8.899560
15.111717	0.1	8.819383
15.113383	0.1	8.745063
15.115050	0.1	8.676765
15.116717	0.1	8.612596
15.118383	0.1	8.550547
15.120050	0.1	8.490430
15.121717	0.1	8.433978
15.123383	0.1	8.382909
15.125050	0.1	8.337577
15.126717	0.1	8.297600
15.128383	0.1	8.262475
15.130050	0.1	8.231639
15.131717	0.1	8.204468
15.133383	0.1	8.180854
15.135050	0.1	8.161594
15.136717	0.1	8.147797
15.138383	0.1	8.139457
15.140050	0.1	8.135368
15.141717	0.1	8.134958
15.143383	0.1	8.139219
15.145050	0.1	8.149054
15.146717	0.1	8.164020
15.148383	0.1	8.183392
15.150050	0.1	8.207574
15.151717	0.1	8.237194
15.153383	0.1	8.271458
15.155050	0.1	8.308492
15.156717	0.1	8.347216
15.158383	0.1	8.387906
15.160050	0.1	8.430840
15.161717	0.1	8.475687
15.163383	0.1	8.522840
15.165050	0.1	8.574296
15.166717	0.1	8.632019
15.168383	0.1	8.696024
15.170050	0.1	8.764514
15.171717	0.1	8.835071
15.173383	0.1	8.905875
15.175050	0.1	8.976734
15.176717	0.1	9.048162
15.178383	0.1	9.120079
15.180050	0.1	9.192787
15.181717	0.1	9.267586
15.183383	0.1	9.345361
15.185050	0.1	9.426000
15.186717	0.1	9.509032
15.188383	0.1	9.593815
15.190050	0.1	9.679454
15.191717	0.1	9.764554
15.193383	0.1	9.847051
15.195050	0.1	9.925375
15.196717	0.1	10.000351
15.198383	0.1	10.074726
15.200050	0.1	10.150177
15.201717	0.1	10.226015
15.203383	0.1	10.300926
15.205050	0.1	10.374482
15.206717	0.1	10.446454
15.208383	0.1	10.516006
15.210050	0.1	10.582628
15.211717	0.1	10.647448
15.213383	0.1	10.711928
15.215050	0.1	10.775579
15.216717	0.1	10.836395
15.218383	0.1	10.892581
15.220050	0.1	10.942980
15.221717	0.1	10.986929
15.223383	0.1	11.024517
15.225050	0.1	11.056573
15.226717	0.1	11.084103
15.228383	0.1	11.108383
15.230050	0.1	11.130506
15.231717	0.1	11.150064
15.233383	0.1	11.165361
15.235050	0.1	11.174800
15.236717	0.1	11.177966
15.238383	0.1	11.176015
15.240050	0.1	11.170865
15.241717	0.1	11.163359
15.243383	0.1	11.152690
15.245050	0.1	11.137673
15.246717	0.1	11.117421
15.248383	0.1	11.091623
15.250050	0.1	11.061141
15.251717	0.1	11.027604
15.253383	0.1	10.991553
15.255050	0.1	10.951310
15.256717	0.1	10.904521
15.258383	0.1	10.850588
15.260050	0.1	10.791104
15.261717	0.1	10.728058
15.263383	0.1	10.662340
15.265050	0.1	10.594279
15.266717	0.1	10.524900
15.268383	0.1	10.455446
15.270050	0.1	10.385602
15.271717	0.1	10.312935
15.273383	0.1	10.234760
15.275050	0.1	10.150597
15.276717	0.1	10.062242
15.278383	0.1	9.972164
15.280050	0.1	9.882734
15.281717	0.1	9.795325
15.283383	0.1	9.709140
15.285050	0.1	9.622001
15.286717	0.1	9.532096
15.288383	0.1	9.438610
15.290050	0.1	9.341845
15.291717	0.1	9.242799
15.293383	0.1	9.142221
15.295050	0.1	9.040893
15.296717	0.1	8.940357
15.298383	0.1	8.842195
15.300050	0.1	8.746739
15.301717	0.1	8.653104
15.303383	0.1	8.560680
15.305050	0.1	8.469885
15.306717	0.1	8.381470
15.308383	0.1	8.295984
15.310050	0.1	8.213478
15.311717	0.1	8.133226
15.313383	0.1	8.054301
15.315050	0.1	7.976620
15.316717	0.1	7.901010
15.318383	0.1	7.828102
15.320050	0.1	7.757447
15.321717	0.1	7.687942
15.323383	0.1	7.619238
15.325050	0.1	7.552742
15.326717	0.1	7.490553
15.328383	0.1	7.433863
15.330050	0.1	7.382776
15.331717	0.1	7.337150
15.333383	0.1	7.296819
15.335050	0.1	7.261275
15.336717	0.1	7.230151
15.338383	0.1	7.203701
15.340050	0.1	7.181498
15.341717	0.1	7.161857
15.343383	0.1	7.143477
15.345050	0.1	7.126429
15.346717	0.1	7.111132
15.348383	0.1	7.098224
15.350050	0.1	7.089688
15.351717	0.1	7.087644
15.353383	0.1	7.092115
15.355050	0.1	7.101982
15.356717	0.1	7.116976
15.358383	0.1	7.136646
15.360050	0.1	7.159389
15.361717	0.1	7.184283
15.363383	0.1	7.212162
15.365050	0.1	7.244064
15.366717	0.1	7.279324
15.368383	0.1	7.315925
15.370050	0.1	7.352950
15.371717	0.1	7.392014
15.373383	0.1	7.435773
15.375050	0.1	7.485817
15.376717	0.1	7.542297
15.378383	0.1	7.604696
15.380050	0.1	7.672305
15.381717	0.1	7.744315
15.383383	0.1	7.820241
15.385050	0.1	7.899953
15.386717	0.1	7.982575
15.388383	0.1	8.066655
15.390050	0.1	8.152025
15.391717	0.1	8.240147
15.393383	0.1	8.332590
15.395050	0.1	8.430285
15.396717	0.1	8.534351
15.398383	0.1	8.646590
15.400050	0.1	8.768393
15.401717	0.1	8.899407
15.403383	0.1	9.037815
15.405050	0.1	9.181816
15.406717	0.1	9.331084
15.408383	0.1	9.486903
15.410050	0.1	9.650690
15.411717	0.1	9.822934
15.413383	0.1	10.003969
15.415050	0.1	10.194760
15.416717	0.1	10.396335
15.418383	0.1	10.609385
15.420050	0.1	10.835119
15.421717	0.1	11.075838
15.423383	0.1	11.333385
15.425050	0.1	11.607301
15.426717	0.1	11.895415
15.428383	0.1	12.196535
15.430050	0.1	12.511821
15.431717	0.1	12.843097
15.433383	0.1	13.190997
15.435050	0.1	13.555810
15.436717	0.1	13.939207
15.438383	0.1	14.343942
15.440050	0.1	14.772662
15.441717	0.1	15.227394
15.443383	0.1	15.708888
15.445050	0.1	16.216473
15.446717	0.1	16.749636
15.448383	0.1	17.309315
15.450050	0.1	17.897040
15.451717	0.1	18.513752
15.453383	0.1	19.159657
15.455050	0.1	19.835099
15.456717	0.1	20.541595
15.458383	0.1	21.281764
15.460050	0.1	22.057332
15.461717	0.1	22.868281
15.463383	0.1	23.714975
15.465050	0.1	24.599331
15.466717	0.1	25.523081
15.468383	0.1	26.486800
15.470050	0.1	27.490733
15.471717	0.1	28.535179
15.473383	0.1	29.620756
15.475050	0.1	30.749287
15.476717	0.1	31.923354
15.478383	0.1	33.144234
15.480050	0.1	34.411103
15.481717	0.1	35.722409
15.483383	0.1	37.077530
15.485050	0.1	38.477900
15.486717	0.1	39.926432
15.488383	0.1	41.424837
15.490050	0.1	42.972961
15.491717	0.1	44.571408
15.493383	0.1	46.222471
15.495050	0.1	47.928235
15.496717	0.1	49.689906
15.498383	0.1	51.508891
15.500050	0.1	53.387238
15.501717	0.1	55.326666
15.503383	0.1	57.327990
15.505050	0.1	59.391386
15.506717	0.1	61.516627
15.508383	0.1	63.703875
15.510050	0.1	65.955138
15.511717	0.1	68.275016
15.513383	0.1	70.669754
15.515050	0.1	73.145386
15.516717	0.1	75.706532
15.518383	0.1	78.356075
15.520050	0.1	81.095267
15.521717	0.1	83.924383
15.523383	0.1	86.844438
15.525050	0.1	89.858910
15.526717	0.1	92.973677
15.528383	0.1	96.196300
15.530050	0.1	99.535189
15.531717	0.1	102.997515
15.533383	0.1	106.588029
15.535050	0.1	110.311234
15.536717	0.1	114.173833
15.538383	0.1	118.183778
15.540050	0.1	122.347465
15.541717	0.1	126.669132
15.543383	0.1	131.152747
15.545050	0.1	135.802943
15.546717	0.1	140.624149
15.548383	0.1	145.619461
15.550050	0.1	150.789987
15.551717	0.1	156.134712
15.553383	0.1	161.651117
15.555050	0.1	167.335528
15.556717	0.1	173.182921
15.558383	0.1	179.187269
15.560050	0.1	185.341360
15.561717	0.1	191.634558
15.563383	0.1	198.051431
15.565050	0.1	204.574256
15.566717	0.1	211.185622
15.568383	0.1	217.866893
15.570050	0.1	224.595810
15.571717	0.1	231.346437
15.573383	0.1	238.089743
15.575050	0.1	244.794716
15.576717	0.1	251.430879
15.578383	0.1	257.970719
15.580050	0.1	264.389352
15.581717	0.1	270.661451
15.583383	0.1	276.758927
15.585050	0.1	282.652006
15.586717	0.1	288.311420
15.588383	0.1	293.710246
15.590050	0.1	298.825903
15.591717	0.1	303.640263
15.593383	0.1	308.137089
15.595050	0.1	312.300478
15.596717	0.1	316.115972
15.598383	0.1	319.572473
15.600050	0.1	322.662932
15.601717	0.1	325.382441
15.603383	0.1	327.725862
15.605050	0.1	329.689444
15.606717	0.1	331.275375
15.608383	0.1	332.491929
15.610050	0.1	333.347912
15.611717	0.1	333.849718
15.613383	0.1	334.004811
15.615050	0.1	333.825238
15.616717	0.1	333.326352
15.618383	0.1	332.522919
15.620050	0.1	331.427395
15.621717	0.1	330.051864
15.623383	0.1	328.410003
15.625050	0.1	326.516466
15.626717	0.1	324.386270
15.628383	0.1	322.035798
15.630050	0.1	319.483043
15.631717	0.1	316.745038
15.633383	0.1	313.834539
15.635050	0.1	310.760443
15.636717	0.1	307.531730
15.638383	0.1	304.160617
15.640050	0.1	300.661829
15.641717	0.1	297.048600
15.643383	0.1	293.330578
15.645050	0.1	289.517306
15.646717	0.1	285.621155
15.648383	0.1	281.654122
15.650050	0.1	277.624144
15.651717	0.1	273.535955
15.653383	0.1	269.394652
15.655050	0.1	265.208157
15.656717	0.1	260.985326
15.658383	0.1	256.732321
15.660050	0.1	252.452549
15.661717	0.1	248.149573
15.663383	0.1	243.829121
15.665050	0.1	239.498154
15.666717	0.1	235.162210
15.668383	0.1	230.825255
15.670050	0.1	226.491844
15.671717	0.1	222.166833
15.673383	0.1	217.852784
15.675050	0.1	213.549896
15.676717	0.1	209.259847
15.678383	0.1	204.988169
15.680050	0.1	200.741054
15.681717	0.1	196.521329
15.683383	0.1	192.329451
15.685050	0.1	188.166723
15.686717	0.1	184.036023
15.688383	0.1	179.940798
15.690050	0.1	175.884585
15.691717	0.1	171.870869
15.693383	0.1	167.902494
15.695050	0.1	163.981044
15.696717	0.1	160.107110
15.698383	0.1	156.281372
15.700050	0.1	152.504635
15.701717	0.1	148.776979
15.703383	0.1	145.098670
15.705050	0.1	141.472169
15.706717	0.1	137.901623
15.708383	0.1	134.389885
15.710050	0.1	130.936951
15.711717	0.1	127.541404
15.713383	0.1	124.202301
15.715050	0.1	120.920013
15.716717	0.1	117.696691
15.718383	0.1	114.535568
15.720050	0.1	111.439112
15.721717	0.1	108.408388
15.723383	0.1	105.443727
15.725050	0.1	102.545563
15.726717	0.1	99.714222
15.728383	0.1	96.948459
15.730050	0.1	94.245761
15.731717	0.1	91.605005
15.733383	0.1	89.027062
15.735050	0.1	86.512836
15.736717	0.1	84.061907
15.738383	0.1	81.672855
15.740050	0.1	79.344991
15.741717	0.1	77.079539
15.743383	0.1	74.877660
15.745050	0.1	72.738705
15.746717	0.1	70.661656
15.748383	0.1	68.646153
15.750050	0.1	66.691353
15.751717	0.1	64.795297
15.753383	0.1	62.955609
15.755050	0.1	61.170203
15.756717	0.1	59.438217
15.758383	0.1	57.760696
15.760050	0.1	56.139780
15.761717	0.1	54.576462
15.763383	0.1	53.068907
15.765050	0.1	51.612710
15.766717	0.1	50.203106
15.768383	0.1	48.837639
15.770050	0.1	47.516697
15.771717	0.1	46.241824
15.773383	0.1	45.013791
15.775050	0.1	43.831579
15.776717	0.1	42.692842
15.778383	0.1	41.595511
15.780050	0.1	40.538241
15.781717	0.1	39.519630
15.783383	0.1	38.538263
15.785050	0.1	37.593311
15.786717	0.1	36.684158
15.788383	0.1	35.809674
15.790050	0.1	34.968555
15.791717	0.1	34.160176
15.793383	0.1	33.383989
15.795050	0.1	32.637990
15.796717	0.1	31.919312
15.798383	0.1	31.226608
15.800050	0.1	30.560549
15.801717	0.1	29.921955
15.803383	0.1	29.310393
15.805050	0.1	28.724223
15.806717	0.1	28.161500
15.808383	0.1	27.620811
15.810050	0.1	27.100872
15.811717	0.1	26.600291
15.813383	0.1	26.118830
15.815050	0.1	25.656880
15.816717	0.1	25.213272
15.818383	0.1	24.785800
15.820050	0.1	24.373680
15.821717	0.1	23.977761
15.823383	0.1	23.598694
15.825050	0.1	23.236177
15.826717	0.1	22.889790
15.828383	0.1	22.559259
15.830050	0.1	22.243341
15.831717	0.1	21.939594
15.833383	0.1	21.645944
15.835050	0.1	21.361727
15.836717	0.1	21.086996
15.838383	0.1	20.822068
15.840050	0.1	20.568012
15.841717	0.1	20.326525
15.843383	0.1	20.098477
15.845050	0.1	19.882605
15.846717	0.1	19.676434
15.848383	0.1	19.477857
15.850050	0.1	19.285237
15.851717	0.1	19.097053
15.853383	0.1	18.912344
15.855050	0.1	18.731449
15.856717	0.1	18.555643
15.858383	0.1	18.386161
15.860050	0.1	18.223915
15.861717	0.1	18.069097
15.863383	0.1	17.920788
15.865050	0.1	17.777863
15.866717	0.1	17.639701
15.868383	0.1	17.505912
15.870050	0.1	17.376188
15.871717	0.1	17.250651
15.873383	0.1	17.129951
15.875050	0.1	17.014784
15.876717	0.1	16.904697
15.878383	0.1	16.798042
15.880050	0.1	16.693906
15.881717	0.1	16.592816
15.883383	0.1	16.495609
15.885050	0.1	16.402775
15.886717	0.1	16.314220
15.888383	0.1	16.229502
15.890050	0.1	16.148458
15.891717	0.1	16.070548
15.893383	0.1	15.994553
15.895050	0.1	15.919860
15.896717	0.1	15.847175
15.898383	0.1	15.777596
15.900050	0.1	15.711417
15.901717	0.1	15.647914
15.903383	0.1	15.586345
15.905050	0.1	15.527122
15.906717	0.1	15.471471
15.908383	0.1	15.420057
15.910050	0.1	15.372275
15.911717	0.1	15.327036
15.913383	0.1	15.283963
15.915050	0.1	15.243879
15.916717	0.1	15.208386
15.918383	0.1	15.178337
15.920050	0.1	15.152488
15.921717	0.1	15.128288
15.923383	0.1	15.104306
15.925050	0.1	15.080967
15.926717	0.1	15.059048
15.928383	0.1	15.038825
15.930050	0.1	15.020440
15.931717	0.1	15.003975
15.933383	0.1	14.989749
15.935050	0.1	14.978615
15.936717	0.1	14.971644
15.938383	0.1	14.969432
15.940050	0.1	14.971490
15.941717	0.1	14.976412
15.943383	0.1	14.982400
15.945050	0.1	14.988352
15.946717	0.1	14.994852
15.948383	0.1	15.003388
15.950050	0.1	15.014648
15.951717	0.1	15.028645
15.953383	0.1	15.045968
15.955050	0.1	15.067845
15.956717	0.1	15.094657
15.958383	0.1	15.124930
15.960050	0.1	15.156553
15.961717	0.1	15.188330
15.963383	0.1	15.219897
15.965050	0.1	15.251669
15.966717	0.1	15.284973
15.968383	0.1	15.321267
15.970050	0.1	15.361449
15.971717	0.1	15.405589
15.973383	0.1	15.452863
15.975050	0.1	15.502251
15.976717	0.1	15.553553
15.978383	0.1	15.607304
15.980050	0.1	15.663919
15.981717	0.1	15.723137
15.983383	0.1	15.784442
15.985050	0.1	15.846933
15.986717	0.1	15.908727
15.988383	0.1	15.968289
15.990050	0.1	16.026474
15.991717	0.1	16.085794
15.993383	0.1	16.147583
15.995050	0.1	16.210773
15.996717	0.1	16.273670
15.998383	0.1	16.336408
16.000050	0.1	16.400921
16.001717	0.1	16.468605
16.003383	0.1	16.538869
16.005050	0.1	16.610841
16.006717	0.1	16.685035
16.008383	0.1	16.761590
16.010050	0.1	16.838582
16.011717	0.1	16.913526
16.013383	0.1	16.985079
16.015050	0.1	17.053331
16.016717	0.1	17.119800
16.018383	0.1	17.186534
16.020050	0.1	17.254893
16.021717	0.1	17.324733
16.023383	0.1	17.394475
16.025050	0.1	17.462685
16.026717	0.1	17.529167
16.028383	0.1	17.593629
16.030050	0.1	17.654663
16.031717	0.1	17.711213
16.033383	0.1	17.764024
16.035050	0.1	17.814953
16.036717	0.1	17.865337
16.038383	0.1	17.915238
16.040050	0.1	17.964398
16.041717	0.1	18.013362
16.043383	0.1	18.062633
16.045050	0.1	18.110732
16.046717	0.1	18.154583
16.048383	0.1	18.192530
16.050050	0.1	18.225615
16.051717	0.1	18.255329
16.053383	0.1	18.281559
16.055050	0.1	18.303827
16.056717	0.1	18.322598
16.058383	0.1	18.338086
16.060050	0.1	18.349430
16.061717	0.1	18.355693
16.063383	0.1	18.356848
16.065050	0.1	18.353933
16.066717	0.1	18.348466
16.068383	0.1	18.340866
16.070050	0.1	18.330095
16.071717	0.1	18.315325
16.073383	0.1	18.296842
16.075050	0.1	18.275394
16.076717	0.1	18.251259
16.078383	0.1	18.223859
16.080050	0.1	18.191757
16.081717	0.1	18.153549
16.083383	0.1	18.109209
16.085050	0.1	18.059653
16.086717	0.1	18.005190
16.088383	0.1	17.946237
16.090050	0.1	17.885040
16.091717	0.1	17.824471
16.093383	0.1	17.765677
16.095050	0.1	17.707674
16.096717	0.1	17.648167
16.098383	0.1	17.584409
16.100050	0.1	17.514420
16.101717	0.1	17.437986
16.103383	0.1	17.356146
16.105050	0.1	17.270762
16.106717	0.1	17.184773
16.108383	0.1	17.100964
16.110050	0.1	17.019813
16.111717	0.1	16.939626
16.113383	0.1	16.859267
16.115050	0.1	16.779797
16.116717	0.1	16.703163
16.118383	0.1	16.629915
16.120050	0.1	16.558333
16.121717	0.1	16.486072
16.123383	0.1	16.412791
16.125050	0.1	16.340460
16.126717	0.1	16.270988
16.128383	0.1	16.204715
16.130050	0.1	16.141324
16.131717	0.1	16.081287
16.133383	0.1	16.025715
16.135050	0.1	15.975130
16.136717	0.1	15.928834
16.138383	0.1	15.885583
16.140050	0.1	15.844298
16.141717	0.1	15.804432
16.143383	0.1	15.766043
16.145050	0.1	15.729317
16.146717	0.1	15.694411
16.148383	0.1	15.662420
16.150050	0.1	15.634978
16.151717	0.1	15.612314
16.153383	0.1	15.592934
16.155050	0.1	15.575513
16.156717	0.1	15.560226
16.158383	0.1	15.547643
16.160050	0.1	15.537646
16.161717	0.1	15.530176
16.163383	0.1	15.526158
16.165050	0.1	15.527117
16.166717	0.1	15.533799
16.168383	0.1	15.545101
16.170050	0.1	15.558451
16.171717	0.1	15.571765
16.173383	0.1	15.585078
16.175050	0.1	15.600040
16.176717	0.1	15.617805
16.178383	0.1	15.637684
16.180050	0.1	15.658247
16.181717	0.1	15.679351
16.183383	0.1	15.702373
16.185050	0.1	15.728269
16.186717	0.1	15.756283
16.188383	0.1	15.785140
16.190050	0.1	15.814099
16.191717	0.1	15.842868
16.193383	0.1	15.872270
16.195050	0.1	15.904377
16.196717	0.1	15.940378
16.198383	0.1	15.979232
16.200050	0.1	16.019396
16.201717	0.1	16.060681
16.203383	0.1	16.103573
16.205050	0.1	16.147583
16.206717	0.1	16.190740
16.208383	0.1	16.231164
16.210050	0.1	16.269274
16.211717	0.1	16.307174
16.213383	0.1	16.346094
16.215050	0.1	16.385829
16.216717	0.1	16.426682
16.218383	0.1	16.470081
16.220050	0.1	16.516633
16.221717	0.1	16.565109
16.223383	0.1	16.614483
16.225050	0.1	16.665687
16.226717	0.1	16.720430
16.228383	0.1	16.778945
16.230050	0.1	16.839383
16.231717	0.1	16.899202
16.233383	0.1	16.956413
16.235050	0.1	17.009820
16.236717	0.1	17.059362
16.238383	0.1	17.106575
16.240050	0.1	17.154021
16.241717	0.1	17.203940
16.243383	0.1	17.257440
16.245050	0.1	17.314460
16.246717	0.1	17.373641
16.248383	0.1	17.432650
16.250050	0.1	17.489996
16.251717	0.1	17.545940
16.253383	0.1	17.601103
16.255050	0.1	17.655538
16.256717	0.1	17.709718
16.258383	0.1	17.765020
16.260050	0.1	17.822967
16.261717	0.1	17.883941
16.263383	0.1	17.946051
16.265050	0.1	18.005986
16.266717	0.1	18.061982
16.268383	0.1	18.115044
16.270050	0.1	18.167286
16.271717	0.1	18.220022
16.273383	0.1	18.273462
16.275050	0.1	18.327804
16.276717	0.1	18.383861
16.278383	0.1	18.441458
16.280050	0.1	18.498315
16.281717	0.1	18.552416
16.283383	0.1	18.604537
16.285050	0.1	18.657232
16.286717	0.1	18.712129
16.288383	0.1	18.769042
16.290050	0.1	18.827147
16.291717	0.1	18.886137
16.293383	0.1	18.945956
16.295050	0.1	19.006436
16.296717	0.1	19.067558
16.298383	0.1	19.129380
16.300050	0.1	19.191178
16.301717	0.1	19.251066
16.303383	0.1	19.307374
16.305050	0.1	19.360422
16.306717	0.1	19.412334
16.308383	0.1	19.465289
16.310050	0.1	19.520698
16.311717	0.1	19.579362
16.313383	0.1	19.640853
16.315050	0.1	19.703088
16.316717	0.1	19.763843
16.318383	0.1	19.822367
16.320050	0.1	19.879760
16.321717	0.1	19.938350
16.323383	0.1	19.999105
16.325050	0.1	20.060167
16.326717	0.1	20.119785
16.328383	0.1	20.179013
16.330050	0.1	20.239917
16.331717	0.1	20.302841
16.333383	0.1	20.367028
16.335050	0.1	20.432579
16.336717	0.1	20.500077
16.338383	0.1	20.568864
16.340050	0.1	20.637182
16.341717	0.1	20.703725
16.343383	0.1	20.768507
16.345050	0.1	20.832727
16.346717	0.1	20.897998
16.348383	0.1	20.964984
16.350050	0.1	21.032682
16.351717	0.1	21.100165
16.353383	0.1	21.168073
16.355050	0.1	21.237158
16.356717	0.1	21.307184
16.358383	0.1	21.377425
16.360050	0.1	21.447036
16.361717	0.1	21.515791
16.363383	0.1	21.584472
16.365050	0.1	21.653767
16.366717	0.1	21.723616
16.368383	0.1	21.793959
16.370050	0.1	21.865130
16.371717	0.1	21.937834
16.373383	0.1	22.012778
16.375050	0.1	22.089835
16.376717	0.1	22.167931
16.378383	0.1	22.245771
16.380050	0.1	22.322633
16.381717	0.1	22.398601
16.383383	0.1	22.474127
16.385050	0.1	22.550146
16.386717	0.1	22.627991
16.388383	0.1	22.708206
16.390050	0.1	22.790134
16.391717	0.1	22.872817
16.393383	0.1	22.955528
16.395050	0.1	23.037186
16.396717	0.1	23.116237
16.398383	0.1	23.192153
16.400050	0.1	23.267106
16.401717	0.1	23.344983
16.403383	0.1	23.428206
16.405050	0.1	23.516328
16.406717	0.1	23.607835
16.408383	0.1	23.701512
16.410050	0.1	23.795683
16.411717	0.1	23.888247
16.413383	0.1	23.978138
16.415050	0.1	24.065953
16.416717	0.1	24.153250
16.418383	0.1	24.241349
16.420050	0.1	24.330593
16.421717	0.1	24.420735
16.423383	0.1	24.511423
16.425050	0.1	24.602097
16.426717	0.1	24.692514
16.428383	0.1	24.783229
16.430050	0.1	24.874560
16.431717	0.1	24.965745
16.433383	0.1	25.056298
16.435050	0.1	25.147405
16.436717	0.1	25.240490
16.438383	0.1	25.335015
16.440050	0.1	25.429395
16.441717	0.1	25.523193
16.443383	0.1	25.617261
16.445050	0.1	25.712587
16.446717	0.1	25.809393
16.448383	0.1	25.906768
16.450050	0.1	26.003164
16.451717	0.1	26.097856
16.453383	0.1	26.191622
16.455050	0.1	26.286105
16.456717	0.1	26.382757
16.458383	0.1	26.481603
16.460050	0.1	26.581194
16.461717	0.1	26.680580
16.463383	0.1	26.780292
16.465050	0.1	26.881420
16.466717	0.1	26.984699
16.468383	0.1	27.089482
16.470050	0.1	27.193720
16.471717	0.1	27.296548
16.473383	0.1	27.399436
16.475050	0.1	27.503655
16.476717	0.1	27.608485
16.478383	0.1	27.712747
16.480050	0.1	27.816896
16.481717	0.1	27.922634
16.483383	0.1	28.030737
16.485050	0.1	28.140210
16.486717	0.1	28.249309
16.488383	0.1	28.357119
16.490050	0.1	28.464468
16.491717	0.1	28.573079
16.493383	0.1	28.683892
16.495050	0.1	28.796583
16.496717	0.1	28.910399
16.498383	0.1	29.024775
16.500050	0.1	29.139584
16.501717	0.1	29.254854
16.503383	0.1	29.370366
16.505050	0.1	29.485985
16.506717	0.1	29.602167
16.508383	0.1	29.719919
16.510050	0.1	29.840325
16.511717	0.1	29.963511
16.513383	0.1	30.088415
16.515050	0.1	30.214302
16.516717	0.1	30.341642
16.518383	0.1	30.470658
16.520050	0.1	30.599963
16.521717	0.1	30.727494
16.523383	0.1	30.852365
16.525050	0.1	30.975714
16.526717	0.1	31.100530
16.528383	0.1	31.230096
16.530050	0.1	31.365422
16.531717	0.1	31.504980
16.533383	0.1	31.646774
16.535050	0.1	31.789695
16.536717	0.1	31.933729
16.538383	0.1	32.079355
16.540050	0.1	32.226793
16.541717	0.1	32.375683
16.543383	0.1	32.525514
16.545050	0.1	32.676412
16.546717	0.1	32.828986
16.548383	0.1	32.982994
16.550050	0.1	33.137593
16.551717	0.1	33.293152
16.553383	0.1	33.451091
16.555050	0.1	33.611893
16.556717	0.1	33.774413
16.558383	0.1	33.937302
16.560050	0.1	34.100912
16.561717	0.1	34.267511
16.563383	0.1	34.439396
16.565050	0.1	34.616645
16.566717	0.1	34.796693
16.568383	0.1	34.976602
16.570050	0.1	35.155024
16.571717	0.1	35.331929
16.573383	0.1	35.508014
16.575050	0.1	35.684505
16.576717	0.1	35.862853
16.578383	0.1	36.044465
16.580050	0.1	36.230460
16.581717	0.1	36.421791
16.583383	0.1	36.619022
16.585050	0.1	36.820890
16.586717	0.1	37.024249
16.588383	0.1	37.226756
16.590050	0.1	37.428942
16.591717	0.1	37.633516
16.593383	0.1	37.842798
16.595050	0.1	38.056700
16.596717	0.1	38.274131
16.598383	0.1	38.495050
16.600050	0.1	38.719210
16.601717	0.1	38.945321
16.603383	0.1	39.172908
16.605050	0.1	39.402708
16.606717	0.1	39.635338
16.608383	0.1	39.871503
16.610050	0.1	40.112343
16.611717	0.1	40.358421
16.613383	0.1	40.609413
16.615050	0.1	40.864982
16.616717	0.1	41.124886
16.618383	0.1	41.387808
16.620050	0.1	41.651428
16.621717	0.1	41.914550
16.623383	0.1	42.178351
16.625050	0.1	42.445399
16.626717	0.1	42.717895
16.628383	0.1	42.996015
16.630050	0.1	43.277685
16.631717	0.1	43.560411
16.633383	0.1	43.842522
16.635050	0.1	44.123107
16.636717	0.1	44.401931
16.638383	0.1	44.679418
16.640050	0.1	44.956231
16.641717	0.1	45.232642
16.643383	0.1	45.508132
16.645050	0.1	45.781452
16.646717	0.1	46.050777
16.648383	0.1	46.314001
16.650050	0.1	46.569221
16.651717	0.1	46.814750
16.653383	0.1	47.049499
16.655050	0.1	47.273836
16.656717	0.1	47.489326
16.658383	0.1	47.697388
16.660050	0.1	47.898134
16.661717	0.1	48.089526
16.663383	0.1	48.267990
16.665050	0.1	48.431149
16.666717	0.1	48.578787
16.668383	0.1	48.710839
16.670050	0.1	48.826914
16.671717	0.1	48.927735
16.673383	0.1	49.015260
16.675050	0.1	49.091196
16.676717	0.1	49.155420
16.678383	0.1	49.205958
16.680050	0.1	49.240971
16.681717	0.1	49.260845
16.683383	0.1	49.268096
16.685050	0.1	49.264841
16.686717	0.1	49.250959
16.688383	0.1	49.225139
16.690050	0.1	49.187476
16.691717	0.1	49.140556
16.693383	0.1	49.087135
16.695050	0.1	49.027731
16.696717	0.1	48.961910
16.698383	0.1	48.889993
16.700050	0.1	48.812409
16.701717	0.1	48.729419
16.703383	0.1	48.642266
16.705050	0.1	48.553036
16.706717	0.1	48.462818
16.708383	0.1	48.370897
16.710050	0.1	48.276326
16.711717	0.1	48.180097
16.713383	0.1	48.084864
16.715050	0.1	47.992426
16.716717	0.1	47.902968
16.718383	0.1	47.816802
16.720050	0.1	47.734990
16.721717	0.1	47.657876
16.723383	0.1	47.584819
16.725050	0.1	47.515971
16.726717	0.1	47.452650
16.728383	0.1	47.395825
16.730050	0.1	47.345306
16.731717	0.1	47.300030
16.733383	0.1	47.258642
16.735050	0.1	47.220150
16.736717	0.1	47.184732
16.738383	0.1	47.154101
16.740050	0.1	47.130520
16.741717	0.1	47.115199
16.743383	0.1	47.107665
16.745050	0.1	47.106482
16.746717	0.1	47.110324
16.748383	0.1	47.118347
16.750050	0.1	47.129816
16.751717	0.1	47.143246
16.753383	0.1	47.156741
16.755050	0.1	47.170208
16.756717	0.1	47.186110
16.758383	0.1	47.207177
16.760050	0.1	47.234288
16.761717	0.1	47.266334
16.763383	0.1	47.301482
16.765050	0.1	47.338633
16.766717	0.1	47.377343
16.768383	0.1	47.416794
16.770050	0.1	47.456063
16.771717	0.1	47.495579
16.773383	0.1	47.537745
16.775050	0.1	47.585298
16.776717	0.1	47.638561
16.778383	0.1	47.694156
16.780050	0.1	47.746943
16.781717	0.1	47.794506
16.783383	0.1	47.839545
16.785050	0.1	47.886497
16.786717	0.1	47.937199
16.788383	0.1	47.991062
16.790050	0.1	48.046806
16.791717	0.1	48.102778
16.793383	0.1	48.157647
16.795050	0.1	48.211329
16.796717	0.1	48.264782
16.798383	0.1	48.318734
16.800050	0.1	48.372834
16.801717	0.1	48.426040
16.803383	0.1	48.477612
16.805050	0.1	48.527997
16.806717	0.1	48.579020
16.808383	0.1	48.632468
16.810050	0.1	48.688119
16.811717	0.1	48.743957
16.813383	0.1	48.798751
16.815050	0.1	48.853783
16.816717	0.1	48.911395
16.818383	0.1	48.972117
16.820050	0.1	49.033784
16.821717	0.1	49.093296
16.823383	0.1	49.148649
16.825050	0.1	49.199690
16.826717	0.1	49.247909
16.828383	0.1	49.295668
16.830050	0.1	49.344907
16.831717	0.1	49.395696
16.833383	0.1	49.446379
16.835050	0.1	49.495548
16.836717	0.1	49.542901
16.838383	0.1	49.588229
16.840050	0.1	49.631586
16.841717	0.1	49.674399
16.843383	0.1	49.718907
16.845050	0.1	49.766474
16.846717	0.1	49.815956
16.848383	0.1	49.863723
16.850050	0.1	49.906746
16.851717	0.1	49.945940
16.853383	0.1	49.985172
16.855050	0.1	50.026542
16.856717	0.1	50.068507
16.858383	0.1	50.109476
16.860050	0.1	50.150096
16.861717	0.1	50.191130
16.863383	0.1	50.231405
16.865050	0.1	50.269151
16.866717	0.1	50.304681
16.868383	0.1	50.339950
16.870050	0.1	50.375396
16.871717	0.1	50.409348
16.873383	0.1	50.440864
16.875050	0.1	50.471188
16.876717	0.1	50.502373
16.878383	0.1	50.535300
16.880050	0.1	50.568888
16.881717	0.1	50.601540
16.883383	0.1	50.633447
16.885050	0.1	50.666304
16.886717	0.1	50.700130
16.888383	0.1	50.732535
16.890050	0.1	50.762477
16.891717	0.1	50.792079
16.893383	0.1	50.823260
16.895050	0.1	50.855326
16.896717	0.1	50.886320
16.898383	0.1	50.914502
16.900050	0.1	50.938739
16.901717	0.1	50.959094
16.903383	0.1	50.976500
16.905050	0.1	50.991857
16.906717	0.1	51.006242
16.908383	0.1	51.021222
16.910050	0.1	51.037571
16.911717	0.1	51.054307
16.913383	0.1	51.070433
16.915050	0.1	51.086554
16.916717	0.1	51.103104
16.918383	0.1	51.118764
16.920050	0.1	51.132087
16.921717	0.1	51.142881
16.923383	0.1	51.151388
16.925050	0.1	51.157475
16.926717	0.1	51.161721
16.928383	0.1	51.166378
16.930050	0.1	51.173270
16.931717	0.1	51.180967
16.933383	0.1	51.185731
16.935050	0.1	51.185209
16.936717	0.1	51.180064
16.938383	0.1	51.172734
16.940050	0.1	51.165526
16.941717	0.1	51.159244
16.943383	0.1	51.153395
16.945050	0.1	51.146713
16.946717	0.1	51.137186
16.948383	0.1	51.123602
16.950050	0.1	51.107258
16.951717	0.1	51.090866
16.953383	0.1	51.076054
16.955050	0.1	51.061977
16.956717	0.1	51.046279
16.958383	0.1	51.027234
16.960050	0.1	51.004808
16.961717	0.1	50.980016
16.963383	0.1	50.953873
16.965050	0.1	50.926851
16.966717	0.1	50.898469
16.968383	0.1	50.867554
16.970050	0.1	50.833356
16.971717	0.1	50.796201
16.973383	0.1	50.756834
16.975050	0.1	50.715790
16.976717	0.1	50.673704
16.978383	0.1	50.631161
16.980050	0.1	50.587966
16.981717	0.1	50.543812
16.983383	0.1	50.499281
16.985050	0.1	50.455490
16.986717	0.1	50.412789
16.988383	0.1	50.370023
16.990050	0.1	50.325892
16.991717	0.1	50.280094
16.993383	0.1	50.232266
16.995050	0.1	50.181346
16.996717	0.1	50.126934
16.998383	0.1	50.070016
17.000050	0.1	50.011752
17.001717	0.1	49.952553
17.003383	0.1	49.892496
17.005050	0.1	49.831723
17.006717	0.1	49.770740
17.008383	0.1	49.710455
17.010050	0.1	49.651167
17.011717	0.1	49.591661
17.013383	0.1	49.529877
17.015050	0.1	49.465024
17.016717	0.1	49.399086
17.018383	0.1	49.335263
17.020050	0.1	49.274229
17.021717	0.1	49.213641
17.023383	0.1	49.151811
17.025050	0.1	49.089086
17.026717	0.1	49.025663
17.028383	0.1	48.960750
17.030050	0.1	48.894184
17.031717	0.1	48.827180
17.033383	0.1	48.761163
17.035050	0.1	48.696580
17.036717	0.1	48.632599
17.038383	0.1	48.568104
17.040050	0.1	48.503224
17.041717	0.1	48.438883
17.043383	0.1	48.375297
17.045050	0.1	48.312023
17.046717	0.1	48.248451
17.048383	0.1	48.183641
17.050050	0.1	48.116781
17.051717	0.1	48.048282
17.053383	0.1	47.979839
17.055050	0.1	47.913063
17.056717	0.1	47.847903
17.058383	0.1	47.782832
17.060050	0.1	47.716657
17.061717	0.1	47.649527
17.063383	0.1	47.582411
17.065050	0.1	47.516483
17.066717	0.1	47.452604
17.068383	0.1	47.390880
17.070050	0.1	47.330675
17.071717	0.1	47.271261
17.073383	0.1	47.212378
17.075050	0.1	47.153458
17.076717	0.1	47.092885
17.078383	0.1	47.029210
17.080050	0.1	46.962672
17.081717	0.1	46.895263
17.083383	0.1	46.829339
17.085050	0.1	46.765921
17.086717	0.1	46.704961
17.088383	0.1	46.646274
17.090050	0.1	46.588969
17.091717	0.1	46.531181
17.093383	0.1	46.471432
17.095050	0.1	46.409736
17.096717	0.1	46.346970
17.098383	0.1	46.283924
17.100050	0.1	46.221335
17.101717	0.1	46.160212
17.103383	0.1	46.101301
17.105050	0.1	46.043838
17.106717	0.1	45.985892
17.108383	0.1	45.926729
17.110050	0.1	45.867581
17.111717	0.1	45.809713
17.113383	0.1	45.752907
17.115050	0.1	45.696250
17.116717	0.1	45.639891
17.118383	0.1	45.584911
17.120050	0.1	45.531588
17.121717	0.1	45.479201
17.123383	0.1	45.427205
17.125050	0.1	45.375600
17.126717	0.1	45.324727
17.128383	0.1	45.274668
17.130050	0.1	45.225085
17.131717	0.1	45.175767
17.133383	0.1	45.126723
17.135050	0.1	45.077833
17.136717	0.1	45.028846
17.138383	0.1	44.979677
17.140050	0.1	44.930307
17.141717	0.1	44.880882
17.143383	0.1	44.832351
17.145050	0.1	44.785640
17.146717	0.1	44.740662
17.148383	0.1	44.697281
17.150050	0.1	44.656214
17.151717	0.1	44.617998
17.153383	0.1	44.581369
17.155050	0.1	44.543408
17.156717	0.1	44.502150
17.158383	0.1	44.458639
17.160050	0.1	44.415961
17.161717	0.1	44.376561
17.163383	0.1	44.341055
17.165050	0.1	44.308631
17.166717	0.1	44.278065
17.168383	0.1	44.248113
17.170050	0.1	44.217235
17.171717	0.1	44.184332
17.173383	0.1	44.149798
17.175050	0.1	44.114776
17.176717	0.1	44.079870
17.178383	0.1	44.045681
17.180050	0.1	44.013704
17.181717	0.1	43.985443
17.183383	0.1	43.961378
17.185050	0.1	43.940921
17.186717	0.1	43.922784
17.188383	0.1	43.905815
17.190050	0.1	43.889671
17.191717	0.1	43.874038
17.193383	0.1	43.857964
17.195050	0.1	43.841070
17.196717	0.1	43.824841
17.198383	0.1	43.811230
17.200050	0.1	43.800608
17.201717	0.1	43.791952
17.203383	0.1	43.784375
17.205050	0.1	43.778243
17.206717	0.1	43.775705
17.208383	0.1	43.779593
17.210050	0.1	43.791072
17.211717	0.1	43.808520
17.213383	0.1	43.828916
17.215050	0.1	43.850765
17.216717	0.1	43.874988
17.218383	0.1	43.902923
17.220050	0.1	43.934835
17.221717	0.1	43.970388
17.223383	0.1	44.009611
17.225050	0.1	44.052755
17.226717	0.1	44.099288
17.228383	0.1	44.148811
17.230050	0.1	44.202125
17.231717	0.1	44.259941
17.233383	0.1	44.321888
17.235050	0.1	44.387868
17.236717	0.1	44.459165
17.238383	0.1	44.537475
17.240050	0.1	44.623432
17.241717	0.1	44.716722
17.243383	0.1	44.817017
17.245050	0.1	44.923658
17.246717	0.1	45.034704
17.248383	0.1	45.148013
17.250050	0.1	45.263711
17.251717	0.1	45.384741
17.253383	0.1	45.514675
17.255050	0.1	45.655370
17.256717	0.1	45.806272
17.258383	0.1	45.965142
17.260050	0.1	46.129399
17.261717	0.1	46.297433
17.263383	0.1	46.469243
17.265050	0.1	46.645450
17.266717	0.1	46.826429
17.268383	0.1	47.013238
17.270050	0.1	47.208164
17.271717	0.1	47.413218
17.273383	0.1	47.628223
17.275050	0.1	47.851084
17.276717	0.1	48.080627
17.278383	0.1	48.317798
17.280050	0.1	48.563904
17.281717	0.1	48.819617
17.283383	0.1	49.085384
17.285050	0.1	49.361102
17.286717	0.1	49.645538
17.288383	0.1	49.937088
17.290050	0.1	50.235749
17.291717	0.1	50.543319
17.293383	0.1	50.861361
17.295050	0.1	51.189782
17.296717	0.1	51.528015
17.298383	0.1	51.876437
17.300050	0.1	52.235625
17.301717	0.1	52.605309
17.303383	0.1	52.985093
17.305050	0.1	53.375335
17.306717	0.1	53.776912
17.308383	0.1	54.191072
17.310050	0.1	54.619471
17.311717	0.1	55.063460
17.313383	0.1	55.523124
17.315050	0.1	55.997591
17.316717	0.1	56.486707
17.318383	0.1	56.991382
17.320050	0.1	57.512634
17.321717	0.1	58.051082
17.323383	0.1	58.606947
17.325050	0.1	59.180264
17.326717	0.1	59.770872
17.328383	0.1	60.377778
17.330050	0.1	60.999319
17.331717	0.1	61.634621
17.333383	0.1	62.284567
17.335050	0.1	62.951110
17.336717	0.1	63.635772
17.338383	0.1	64.339046
17.340050	0.1	65.060686
17.341717	0.1	65.799737
17.343383	0.1	66.554924
17.345050	0.1	67.325672
17.346717	0.1	68.111634
17.348383	0.1	68.911691
17.350050	0.1	69.724750
17.351717	0.1	70.550046
17.353383	0.1	71.386113
17.355050	0.1	72.230878
17.356717	0.1	73.082852
17.358383	0.1	73.941327
17.360050	0.1	74.805073
17.361717	0.1	75.671533
17.363383	0.1	76.538157
17.365050	0.1	77.403751
17.366717	0.1	78.267488
17.368383	0.1	79.127541
17.370050	0.1	79.981433
17.371717	0.1	80.826730
17.373383	0.1	81.660515
17.375050	0.1	82.479259
17.376717	0.1	83.280173
17.378383	0.1	84.061953
17.380050	0.1	84.824003
17.381717	0.1	85.565136
17.383383	0.1	86.283106
17.385050	0.1	86.975047
17.386717	0.1	87.638055
17.388383	0.1	88.269268
17.390050	0.1	88.865412
17.391717	0.1	89.423377
17.393383	0.1	89.941705
17.395050	0.1	90.420856
17.396717	0.1	90.861758
17.398383	0.1	91.264416
17.400050	0.1	91.627129
17.401717	0.1	91.946777
17.403383	0.1	92.220642
17.405050	0.1	92.447996
17.406717	0.1	92.629688
17.408383	0.1	92.766695
17.410050	0.1	92.859003
17.411717	0.1	92.905467
17.413383	0.1	92.905490
17.415050	0.1	92.860381
17.416717	0.1	92.771896
17.418383	0.1	92.640952
17.420050	0.1	92.468336
17.421717	0.1	92.254980
17.423383	0.1	92.001231
17.425050	0.1	91.706561
17.426717	0.1	91.370097
17.428383	0.1	90.992092
17.430050	0.1	90.575386
17.431717	0.1	90.124304
17.433383	0.1	89.641432
17.435050	0.1	89.126765
17.436717	0.1	88.580134
17.438383	0.1	88.002971
17.440050	0.1	87.397709
17.441717	0.1	86.767348
17.443383	0.1	86.115273
17.445050	0.1	85.443389
17.446717	0.1	84.751225
17.448383	0.1	84.038214
17.450050	0.1	83.305710
17.451717	0.1	82.556829
17.453383	0.1	81.795133
17.455050	0.1	81.023322
17.456717	0.1	80.243172
17.458383	0.1	79.456302
17.460050	0.1	78.663891
17.461717	0.1	77.866283
17.463383	0.1	77.064065
17.465050	0.1	76.258690
17.466717	0.1	75.452118
17.468383	0.1	74.646510
17.470050	0.1	73.843622
17.471717	0.1	73.044235
17.473383	0.1	72.249011
17.475050	0.1	71.459366
17.476717	0.1	70.676846
17.478383	0.1	69.902912
17.480050	0.1	69.138995
17.481717	0.1	68.386165
17.483383	0.1	67.644906
17.485050	0.1	66.915420
17.486717	0.1	66.198539
17.488383	0.1	65.495600
17.490050	0.1	64.806929
17.491717	0.1	64.131925
17.493383	0.1	63.470327
17.495050	0.1	62.822709
17.496717	0.1	62.190485
17.498383	0.1	61.575156
17.500050	0.1	60.977065
17.501717	0.1	60.395096
17.503383	0.1	59.827687
17.505050	0.1	59.274272
17.506717	0.1	58.735218
17.508383	0.1	58.210758
17.510050	0.1	57.701254
17.511717	0.1	57.207746
17.513383	0.1	56.730523
17.515050	0.1	56.268345
17.516717	0.1	55.820029
17.518383	0.1	55.385903
17.520050	0.1	54.967487
17.521717	0.1	54.565975
17.523383	0.1	54.180319
17.525050	0.1	53.807222
17.526717	0.1	53.443522
17.528383	0.1	53.088251
17.530050	0.1	52.742646
17.531717	0.1	52.408744
17.533383	0.1	52.087628
17.535050	0.1	51.779137
17.536717	0.1	51.483368
17.538383	0.1	51.200949
17.540050	0.1	50.930632
17.541717	0.1	50.668917
17.543383	0.1	50.413166
17.545050	0.1	50.163684
17.546717	0.1	49.922532
17.548383	0.1	49.691121
17.550050	0.1	49.469508
17.551717	0.1	49.257265
17.553383	0.1	49.053682
17.555050	0.1	48.857885
17.556717	0.1	48.670117
17.558383	0.1	48.492095
17.560050	0.1	48.324890
17.561717	0.1	48.166718
17.563383	0.1	48.013781
17.565050	0.1	47.863526
17.566717	0.1	47.716773
17.568383	0.1	47.576833
17.570050	0.1	47.446755
17.571717	0.1	47.327224
17.573383	0.1	47.216872
17.575050	0.1	47.113900
17.576717	0.1	47.016735
17.578383	0.1	46.923896
17.580050	0.1	46.833898
17.581717	0.1	46.745460
17.583383	0.1	46.658283
17.585050	0.1	46.573966
17.586717	0.1	46.495413
17.588383	0.1	46.425108
17.590050	0.1	46.363464
17.591717	0.1	46.308469
17.593383	0.1	46.257298
17.595050	0.1	46.208394
17.596717	0.1	46.161721
17.598383	0.1	46.117641
17.600050	0.1	46.076747
17.601717	0.1	46.040160
17.603383	0.1	46.008690
17.605050	0.1	45.981891
17.606717	0.1	45.958343
17.608383	0.1	45.936336
17.610050	0.1	45.914673
17.611717	0.1	45.893360
17.613383	0.1	45.873518
17.615050	0.1	45.856754
17.616717	0.1	45.843888
17.618383	0.1	45.833620
17.620050	0.1	45.823660
17.621717	0.1	45.813401
17.623383	0.1	45.803716
17.625050	0.1	45.794812
17.626717	0.1	45.786277
17.628383	0.1	45.778793
17.630050	0.1	45.773890
17.631717	0.1	45.771808
17.633383	0.1	45.771617
17.635050	0.1	45.773187
17.636717	0.1	45.777033
17.638383	0.1	45.782873
17.640050	0.1	45.789522
17.641717	0.1	45.795552
17.643383	0.1	45.799408
17.645050	0.1	45.799334
17.646717	0.1	45.794430
17.648383	0.1	45.786114
17.650050	0.1	45.777741
17.651717	0.1	45.772377
17.653383	0.1	45.771175
17.655050	0.1	45.774137
17.656717	0.1	45.780842
17.658383	0.1	45.789341
17.660050	0.1	45.796405
17.661717	0.1	45.799785
17.663383	0.1	45.799082
17.665050	0.1	45.794253
17.666717	0.1	45.785117
17.668383	0.1	45.773117
17.670050	0.1	45.761387
17.671717	0.1	45.751981
17.673383	0.1	45.744954
17.675050	0.1	45.739929
17.676717	0.1	45.736320
17.678383	0.1	45.732767
17.680050	0.1	45.727845
17.681717	0.1	45.720688
17.683383	0.1	45.710648
17.685050	0.1	45.697475
17.686717	0.1	45.681559
17.688383	0.1	45.663794
17.690050	0.1	45.645991
17.691717	0.1	45.630746
17.693383	0.1	45.619528
17.695050	0.1	45.611272
17.696717	0.1	45.603504
17.698383	0.1	45.593926
17.700050	0.1	45.581250
17.701717	0.1	45.565758
17.703383	0.1	45.549409
17.705050	0.1	45.534903
17.706717	0.1	45.523839
17.708383	0.1	45.515439
17.710050	0.1	45.506842
17.711717	0.1	45.495005
17.713383	0.1	45.479001
17.715050	0.1	45.460560
17.716717	0.1	45.442130
17.718383	0.1	45.425179
17.720050	0.1	45.409822
17.721717	0.1	45.394967
17.723383	0.1	45.379060
17.725050	0.1	45.361379
17.726717	0.1	45.342939
17.728383	0.1	45.325575
17.730050	0.1	45.309644
17.731717	0.1	45.293458
17.733383	0.1	45.275418
17.735050	0.1	45.255711
17.736717	0.1	45.235464
17.738383	0.1	45.215869
17.740050	0.1	45.198617
17.741717	0.1	45.185159
17.743383	0.1	45.175082
17.745050	0.1	45.166020
17.746717	0.1	45.155655
17.748383	0.1	45.143617
17.750050	0.1	45.131175
17.751717	0.1	45.119589
17.753383	0.1	45.109270
17.755050	0.1	45.099529
17.756717	0.1	45.088367
17.758383	0.1	45.073419
17.760050	0.1	45.054308
17.761717	0.1	45.033465
17.763383	0.1	45.014299
17.765050	0.1	44.998885
17.766717	0.1	44.987253
17.768383	0.1	44.978508
17.770050	0.1	44.971709
17.771717	0.1	44.965590
17.773383	0.1	44.958824
17.775050	0.1	44.950857
17.776717	0.1	44.942042
17.778383	0.1	44.933194
17.780050	0.1	44.925073
17.781717	0.1	44.917623
17.783383	0.1	44.909660
17.785050	0.1	44.899918
17.786717	0.1	44.888221
17.788383	0.1	44.875597
17.790050	0.1	44.863396
17.791717	0.1	44.852514
17.793383	0.1	44.843508
17.795050	0.1	44.837035
17.796717	0.1	44.833212
17.798383	0.1	44.830889
17.800050	0.1	44.828611
17.801717	0.1	44.825962
17.803383	0.1	44.823159
17.805050	0.1	44.820509
17.806717	0.1	44.818665
17.808383	0.1	44.818032
17.810050	0.1	44.818255
17.811717	0.1	44.819145
17.813383	0.1	44.821291
17.815050	0.1	44.825207
17.816717	0.1	44.830451
17.818383	0.1	44.835815
17.820050	0.1	44.839936
17.821717	0.1	44.841892
17.823383	0.1	44.841887
17.825050	0.1	44.841757
17.826717	0.1	44.844216
17.828383	0.1	44.850693
17.830050	0.1	44.860030
17.831717	0.1	44.869664
17.833383	0.1	44.878433
17.835050	0.1	44.888165
17.836717	0.1	44.901748
17.838383	0.1	44.919881
17.840050	0.1	44.940691
17.841717	0.1	44.961628
17.843383	0.1	44.980780
17.845050	0.1	44.997712
17.846717	0.1	45.013693
17.848383	0.1	45.030704
17.850050	0.1	45.050266
17.851717	0.1	45.073140
17.853383	0.1	45.099426
17.855050	0.1	45.128753
17.856717	0.1	45.160400
17.858383	0.1	45.193601
17.860050	0.1	45.227357
17.861717	0.1	45.259888
17.863383	0.1	45.289700
17.865050	0.1	45.317262
17.866717	0.1	45.344136
17.868383	0.1	45.370576
17.870050	0.1	45.395829
17.871717	0.1	45.420625
17.873383	0.1	45.447452
17.875050	0.1	45.478470
17.876717	0.1	45.514265
17.878383	0.1	45.553283
17.880050	0.1	45.592310
17.881717	0.1	45.628808
17.883383	0.1	45.662299
17.885050	0.1	45.693484
17.886717	0.1	45.723664
17.888383	0.1	45.754183
17.890050	0.1	45.785387
17.891717	0.1	45.817108
17.893383	0.1	45.849253
17.895050	0.1	45.880736
17.896717	0.1	45.909984
17.898383	0.1	45.936974
17.900050	0.1	45.963195
17.901717	0.1	45.989761
17.903383	0.1	46.016374
17.905050	0.1	46.042162
17.906717	0.1	46.067094
17.908383	0.1	46.092100
17.910050	0.1	46.118712
17.911717	0.1	46.148044
17.913383	0.1	46.178876
17.915050	0.1	46.207812
17.916717	0.1	46.232087
17.918383	0.1	46.251286
17.920050	0.1	46.266262
17.921717	0.1	46.277884
17.923383	0.1	46.287691
17.925050	0.1	46.297633
17.926717	0.1	46.308157
17.928383	0.1	46.318029
17.930050	0.1	46.326546
17.931717	0.1	46.334607
17.933383	0.1	46.343771
17.935050	0.1	46.354998
17.936717	0.1	46.367850
17.938383	0.1	46.380600
17.940050	0.1	46.391017
17.941717	0.1	46.397359
17.943383	0.1	46.398956
17.945050	0.1	46.395995
17.946717	0.1	46.390053
17.948383	0.1	46.383953
17.950050	0.1	46.379012
17.951717	0.1	46.373741
17.953383	0.1	46.366192
17.955050	0.1	46.356372
17.956717	0.1	46.346025
17.958383	0.1	46.336744
17.960050	0.1	46.329168
17.961717	0.1	46.323598
17.963383	0.1	46.319496
17.965050	0.1	46.314830
17.966717	0.1	46.307477
17.968383	0.1	46.296883
17.970050	0.1	46.283561
17.971717	0.1	46.267784
17.973383	0.1	46.249912
17.975050	0.1	46.230401
17.976717	0.1	46.208771
17.978383	0.1	46.184696
17.980050	0.1	46.160319
17.981717	0.1	46.139145
17.983383	0.1	46.122610
17.985050	0.1	46.108756
17.986717	0.1	46.093809
17.988383	0.1	46.074609
17.990050	0.1	46.050530
17.991717	0.1	46.023792
17.993383	0.1	45.997282
17.995050	0.1	45.971777
17.996717	0.1	45.945817
17.998383	0.1	45.918273
18.000050	0.1	45.890170
18.001717	0.1	45.863423
18.003383	0.1	45.838947
18.005050	0.1	45.816456
18.006717	0.1	45.794742
18.008383	0.1	45.772055
18.010050	0.1	45.747170
18.011717	0.1	45.720297
18.013383	0.1	45.692259
18.015050	0.1	45.663142
18.016717	0.1	45.632590
18.018383	0.1	45.601036
18.020050	0.1	45.570154
18.021717	0.1	45.542270
18.023383	0.1	45.519001
18.025050	0.1	45.499764
18.026717	0.1	45.481771
18.028383	0.1	45.462195
18.030050	0.1	45.439880
18.031717	0.1	45.415233
18.033383	0.1	45.389556
18.035050	0.1	45.364625
18.036717	0.1	45.342315
18.038383	0.1	45.323526
18.040050	0.1	45.307465
18.041717	0.1	45.292866
18.043383	0.1	45.279432
18.045050	0.1	45.267022
18.046717	0.1	45.254584
18.048383	0.1	45.241173
18.050050	0.1	45.226761
18.051717	0.1	45.211976
18.053383	0.1	45.198198
18.055050	0.1	45.186682
18.056717	0.1	45.177280
18.058383	0.1	45.169010
18.060050	0.1	45.161117
18.061717	0.1	45.153024
18.063383	0.1	45.144325
18.065050	0.1	45.135464
18.066717	0.1	45.127790
18.068383	0.1	45.121745
18.070050	0.1	45.116148
18.071717	0.1	45.110011
18.073383	0.1	45.103282
18.075050	0.1	45.096139
18.076717	0.1	45.089289
18.078383	0.1	45.083826
18.080050	0.1	45.079375
18.081717	0.1	45.073349
18.083383	0.1	45.063235
18.085050	0.1	45.049079
18.086717	0.1	45.033260
18.088383	0.1	45.018122
18.090050	0.1	45.004524
18.091717	0.1	44.992161
18.093383	0.1	44.979854
18.095050	0.1	44.965618
18.096717	0.1	44.948170
18.098383	0.1	44.928249
18.100050	0.1	44.907425
18.101717	0.1	44.886549
18.103383	0.1	44.866176
18.105050	0.1	44.846754
18.106717	0.1	44.827121
18.108383	0.1	44.804579
18.110050	0.1	44.777552
18.111717	0.1	44.747288
18.113383	0.1	44.715568
18.115050	0.1	44.681658
18.116717	0.1	44.643823
18.118383	0.1	44.603208
18.120050	0.1	44.562975
18.121717	0.1	44.524390
18.123383	0.1	44.486146
18.125050	0.1	44.446308
18.126717	0.1	44.403826
18.128383	0.1	44.359420
18.130050	0.1	44.315131
18.131717	0.1	44.272607
18.133383	0.1	44.232206
18.135050	0.1	44.193482
18.136717	0.1	44.155293
18.138383	0.1	44.115698
18.140050	0.1	44.072582
18.141717	0.1	44.025108
18.143383	0.1	43.974691
18.145050	0.1	43.923738
18.146717	0.1	43.873121
18.148383	0.1	43.821805
18.150050	0.1	43.768771
18.151717	0.1	43.714447
18.153383	0.1	43.660323
18.155050	0.1	43.607582
18.156717	0.1	43.556355
18.158383	0.1	43.506129
18.160050	0.1	43.456499
18.161717	0.1	43.407306
18.163383	0.1	43.357899
18.165050	0.1	43.306937
18.166717	0.1	43.253549
18.168383	0.1	43.198653
18.170050	0.1	43.144571
18.171717	0.1	43.092589
18.173383	0.1	43.041725
18.175050	0.1	42.990423
18.176717	0.1	42.937570
18.178383	0.1	42.881873
18.180050	0.1	42.822454
18.181717	0.1	42.760288
18.183383	0.1	42.697853
18.185050	0.1	42.638029
18.186717	0.1	42.583253
18.188383	0.1	42.533805
18.190050	0.1	42.487239
18.191717	0.1	42.440086
18.193383	0.1	42.389939
18.195050	0.1	42.336187
18.196717	0.1	42.279325
18.198383	0.1	42.220359
18.200050	0.1	42.160861
18.201717	0.1	42.102588
18.203383	0.1	42.046965
18.205050	0.1	41.994485
18.206717	0.1	41.943984
18.208383	0.1	41.893190
18.210050	0.1	41.840603
18.211717	0.1	41.786418
18.213383	0.1	41.732010
18.215050	0.1	41.679218
18.216717	0.1	41.629309
18.218383	0.1	41.581909
18.220050	0.1	41.535376
18.221717	0.1	41.487925
18.223383	0.1	41.438565
18.225050	0.1	41.387863
18.226717	0.1	41.338149
18.228383	0.1	41.291872
18.230050	0.1	41.249404
18.231717	0.1	41.209264
18.233383	0.1	41.169506
18.235050	0.1	41.127820
18.236717	0.1	41.081929
18.238383	0.1	41.031679
18.240050	0.1	40.980382
18.241717	0.1	40.932200
18.243383	0.1	40.888372
18.245050	0.1	40.847152
18.246717	0.1	40.805889
18.248383	0.1	40.762359
18.250050	0.1	40.715924
18.251717	0.1	40.667332
18.253383	0.1	40.617422
18.255050	0.1	40.568113
18.256717	0.1	40.523084
18.258383	0.1	40.484280
18.260050	0.1	40.449416
18.261717	0.1	40.414701
18.263383	0.1	40.378249
18.265050	0.1	40.340438
18.266717	0.1	40.302766
18.268383	0.1	40.266565
18.270050	0.1	40.232111
18.271717	0.1	40.198290
18.273383	0.1	40.163389
18.275050	0.1	40.126983
18.276717	0.1	40.090559
18.278383	0.1	40.055681
18.280050	0.1	40.022563
18.281717	0.1	39.990707
18.283383	0.1	39.959881
18.285050	0.1	39.929897
18.286717	0.1	39.899885
18.288383	0.1	39.868946
18.290050	0.1	39.837281
18.291717	0.1	39.805505
18.293383	0.1	39.774049
18.295050	0.1	39.744098
18.296717	0.1	39.717262
18.298383	0.1	39.693215
18.300050	0.1	39.669531
18.301717	0.1	39.644535
18.303383	0.1	39.618644
18.305050	0.1	39.592688
18.306717	0.1	39.567119
18.308383	0.1	39.543328
18.310050	0.1	39.523337
18.311717	0.1	39.507207
18.313383	0.1	39.492282
18.315050	0.1	39.475835
18.316717	0.1	39.457306
18.318383	0.1	39.437907
18.320050	0.1	39.419071
18.321717	0.1	39.401636
18.323383	0.1	39.385175
18.325050	0.1	39.368169
18.326717	0.1	39.349659
18.328383	0.1	39.330395
18.330050	0.1	39.311606
18.331717	0.1	39.293608
18.333383	0.1	39.275987
18.335050	0.1	39.258678
18.336717	0.1	39.242702
18.338383	0.1	39.229360
18.340050	0.1	39.218548
18.341717	0.1	39.209002
18.343383	0.1	39.199763
18.345050	0.1	39.189900
18.346717	0.1	39.178440
18.348383	0.1	39.165975
18.350050	0.1	39.154068
18.351717	0.1	39.142659
18.353383	0.1	39.130128
18.355050	0.1	39.115395
18.356717	0.1	39.098584
18.358383	0.1	39.080493
18.360050	0.1	39.062235
18.361717	0.1	39.044847
18.363383	0.1	39.029070
18.365050	0.1	39.015086
18.366717	0.1	39.002476
18.368383	0.1	38.990481
18.370050	0.1	38.978173
18.371717	0.1	38.964371
18.373383	0.1	38.947766
18.375050	0.1	38.928292
18.376717	0.1	38.908059
18.378383	0.1	38.889484
18.380050	0.1	38.872105
18.381717	0.1	38.853120
18.383383	0.1	38.831187
18.385050	0.1	38.807699
18.386717	0.1	38.784421
18.388383	0.1	38.761627
18.390050	0.1	38.738390
18.391717	0.1	38.713245
18.393383	0.1	38.685263
18.395050	0.1	38.655470
18.396717	0.1	38.625645
18.398383	0.1	38.595605
18.400050	0.1	38.563553
18.401717	0.1	38.529192
18.403383	0.1	38.495041
18.405050	0.1	38.463702
18.406717	0.1	38.434588
18.408383	0.1	38.404912
18.410050	0.1	38.373610
18.411717	0.1	38.342308
18.413383	0.1	38.312324
18.415050	0.1	38.282783
18.416717	0.1	38.251835
18.418383	0.1	38.217958
18.420050	0.1	38.180244
18.421717	0.1	38.139215
18.423383	0.1	38.097217
18.425050	0.1	38.056760
18.426717	0.1	38.019097
18.428383	0.1	37.984070
18.430050	0.1	37.949663
18.431717	0.1	37.912452
18.433383	0.1	37.870412
18.435050	0.1	37.824898
18.436717	0.1	37.778872
18.438383	0.1	37.734085
18.440050	0.1	37.690830
18.441717	0.1	37.648999
18.443383	0.1	37.607872
18.445050	0.1	37.565869
18.446717	0.1	37.521832
18.448383	0.1	37.476295
18.450050	0.1	37.430897
18.451717	0.1	37.386511
18.453383	0.1	37.342231
18.455050	0.1	37.296559
18.456717	0.1	37.248787
18.458383	0.1	37.199385
18.460050	0.1	37.149349
18.461717	0.1	37.099072
18.463383	0.1	37.048054
18.465050	0.1	36.995630
18.466717	0.1	36.941380
18.468383	0.1	36.885170
18.470050	0.1	36.827992
18.471717	0.1	36.771917
18.473383	0.1	36.718380
18.475050	0.1	36.667739
18.476717	0.1	36.619799
18.478383	0.1	36.572884
18.480050	0.1	36.524166
18.481717	0.1	36.472394
18.483383	0.1	36.418582
18.485050	0.1	36.363397
18.486717	0.1	36.306153
18.488383	0.1	36.247247
18.490050	0.1	36.189049
18.491717	0.1	36.133430
18.493383	0.1	36.080531
18.495050	0.1	36.029564
18.496717	0.1	35.978914
18.498383	0.1	35.926597
18.500050	0.1	35.871873
18.501717	0.1	35.815504
18.503383	0.1	35.758135
18.505050	0.1	35.699713
18.506717	0.1	35.640583
18.508383	0.1	35.581840
18.510050	0.1	35.524475
18.511717	0.1	35.468396
18.513383	0.1	35.412409
18.515050	0.1	35.355543
18.516717	0.1	35.297889
18.518383	0.1	35.240124
18.520050	0.1	35.182652
18.521717	0.1	35.125269
18.523383	0.1	35.067908
18.525050	0.1	35.011675
18.526717	0.1	34.957677
18.528383	0.1	34.905006
18.530050	0.1	34.852047
18.531717	0.1	34.798807
18.533383	0.1	34.745666
18.535050	0.1	34.691473
18.536717	0.1	34.634857
18.538383	0.1	34.576263
18.540050	0.1	34.517474
18.541717	0.1	34.460058
18.543383	0.1	34.404690
18.545050	0.1	34.351414
18.546717	0.1	34.300447
18.548383	0.1	34.252559
18.550050	0.1	34.208405
18.551717	0.1	34.167138
18.553383	0.1	34.126043
18.555050	0.1	34.082206
18.556717	0.1	34.034606
18.558383	0.1	33.984552
18.560050	0.1	33.934419
18.561717	0.1	33.885781
18.563383	0.1	33.838567
18.565050	0.1	33.791834
18.566717	0.1	33.745081
18.568383	0.1	33.698799
18.570050	0.1	33.653490
18.571717	0.1	33.608507
18.573383	0.1	33.562826
18.575050	0.1	33.516446
18.576717	0.1	33.470071
18.578383	0.1	33.423896
18.580050	0.1	33.377819
18.581717	0.1	33.332375
18.583383	0.1	33.288286
18.585050	0.1	33.245706
18.586717	0.1	33.204719
18.588383	0.1	33.165282
18.590050	0.1	33.126459
18.591717	0.1	33.087027
18.593383	0.1	33.046613
18.595050	0.1	33.005392
18.596717	0.1	32.963282
18.598383	0.1	32.920060
18.600050	0.1	32.875589
18.601717	0.1	32.829912
18.603383	0.1	32.783621
18.605050	0.1	32.737330
18.606717	0.1	32.690945
18.608383	0.1	32.644314
18.610050	0.1	32.597431
18.611717	0.1	32.549705
18.613383	0.1	32.500378
18.615050	0.1	32.449686
18.616717	0.1	32.399050
18.618383	0.1	32.349653
18.620050	0.1	32.301010
18.621717	0.1	32.251878
18.623383	0.1	32.202168
18.625050	0.1	32.152636
18.626717	0.1	32.103378
18.628383	0.1	32.054237
18.630050	0.1	32.005901
18.631717	0.1	31.959210
18.633383	0.1	31.913822
18.635050	0.1	31.868708
18.636717	0.1	31.823157
18.638383	0.1	31.776461
18.640050	0.1	31.727497
18.641717	0.1	31.676213
18.643383	0.1	31.625018
18.645050	0.1	31.577279
18.646717	0.1	31.534610
18.648383	0.1	31.496119
18.650050	0.1	31.459853
18.651717	0.1	31.424155
18.653383	0.1	31.387848
18.655050	0.1	31.350008
18.656717	0.1	31.310190
18.658383	0.1	31.269533
18.660050	0.1	31.230622
18.661717	0.1	31.195083
18.663383	0.1	31.161890
18.665050	0.1	31.129206
18.666717	0.1	31.096772
18.668383	0.1	31.065354
18.670050	0.1	31.035631
18.671717	0.1	31.008888
18.673383	0.1	30.986783
18.675050	0.1	30.969563
18.676717	0.1	30.955351
18.678383	0.1	30.941265
18.680050	0.1	30.925279
18.681717	0.1	30.907015
18.683383	0.1	30.887588
18.685050	0.1	30.869744
18.686717	0.1	30.856463
18.688383	0.1	30.848482
18.690050	0.1	30.844375
18.691717	0.1	30.842149
18.693383	0.1	30.840146
18.695050	0.1	30.837613
18.696717	0.1	30.834973
18.698383	0.1	30.833315
18.700050	0.1	30.833804
18.701717	0.1	30.838116
18.703383	0.1	30.848081
18.705050	0.1	30.863611
18.706717	0.1	30.882093
18.708383	0.1	30.900585
18.710050	0.1	30.918047
18.711717	0.1	30.935472
18.713383	0.1	30.954238
18.715050	0.1	30.975016
18.716717	0.1	30.998485
18.718383	0.1	31.025773
18.720050	0.1	31.057461
18.721717	0.1	31.093019
18.723383	0.1	31.131771
18.725050	0.1	31.173565
18.726717	0.1	31.218152
18.728383	0.1	31.264699
18.730050	0.1	31.312094
18.731717	0.1	31.359624
18.733383	0.1	31.407904
18.735050	0.1	31.458871
18.736717	0.1	31.514410
18.738383	0.1	31.575388
18.740050	0.1	31.641768
18.741717	0.1	31.712800
18.743383	0.1	31.787874
18.745050	0.1	31.867526
18.746717	0.1	31.952704
18.748383	0.1	32.043145
18.750050	0.1	32.137441
18.751717	0.1	32.234639
18.753383	0.1	32.334877
18.755050	0.1	32.438329
18.756717	0.1	32.544858
18.758383	0.1	32.654670
18.760050	0.1	32.768259
18.761717	0.1	32.885447
18.763383	0.1	33.004922
18.765050	0.1	33.126031
18.766717	0.1	33.250875
18.768383	0.1	33.382960
18.770050	0.1	33.524325
18.771717	0.1	33.675293
18.773383	0.1	33.835131
18.775050	0.1	34.001996
18.776717	0.1	34.174379
18.778383	0.1	34.352685
18.780050	0.1	34.538191
18.781717	0.1	34.731706
18.783383	0.1	34.933654
18.785050	0.1	35.144342
18.786717	0.1	35.364144
18.788383	0.1	35.593906
18.790050	0.1	35.834890
18.791717	0.1	36.087609
18.793383	0.1	36.350819
18.795050	0.1	36.622365
18.796717	0.1	36.900598
18.798383	0.1	37.185266
18.800050	0.1	37.478278
18.801717	0.1	37.782928
18.803383	0.1	38.101184
18.805050	0.1	38.432051
18.806717	0.1	38.772565
18.808383	0.1	39.120191
18.810050	0.1	39.474494
18.811717	0.1	39.836862
18.813383	0.1	40.208604
18.815050	0.1	40.589292
18.816717	0.1	40.977332
18.818383	0.1	41.372012
18.820050	0.1	41.774022
18.821717	0.1	42.183972
18.823383	0.1	42.600874
18.825050	0.1	43.021799
18.826717	0.1	43.442710
18.828383	0.1	43.860301
18.830050	0.1	44.272919
18.831717	0.1	44.679819
18.833383	0.1	45.080744
18.835050	0.1	45.475732
18.836717	0.1	45.864154
18.838383	0.1	46.244147
18.840050	0.1	46.613528
18.841717	0.1	46.970146
18.843383	0.1	47.310698
18.845050	0.1	47.631408
18.846717	0.1	47.930405
18.848383	0.1	48.207366
18.850050	0.1	48.461505
18.851717	0.1	48.691877
18.853383	0.1	48.898398
18.855050	0.1	49.081314
18.856717	0.1	49.240100
18.858383	0.1	49.373126
18.860050	0.1	49.478123
18.861717	0.1	49.553597
18.863383	0.1	49.599623
18.865050	0.1	49.616145
18.866717	0.1	49.601984
18.868383	0.1	49.556647
18.870050	0.1	49.480926
18.871717	0.1	49.375282
18.873383	0.1	49.239700
18.875050	0.1	49.074669
18.876717	0.1	48.880763
18.878383	0.1	48.658224
18.880050	0.1	48.407912
18.881717	0.1	48.131864
18.883383	0.1	47.832145
18.885050	0.1	47.509633
18.886717	0.1	47.164154
18.888383	0.1	46.795970
18.890050	0.1	46.406463
18.891717	0.1	45.997081
18.893383	0.1	45.569004
18.895050	0.1	45.124325
18.896717	0.1	44.665993
18.898383	0.1	44.195885
18.900050	0.1	43.714587
18.901717	0.1	43.223333
18.903383	0.1	42.724311
18.905050	0.1	42.219092
18.906717	0.1	41.708555
18.908383	0.1	41.194190
18.910050	0.1	40.677879
18.911717	0.1	40.160655
18.913383	0.1	39.642365
18.915050	0.1	39.122775
18.916717	0.1	38.603069
18.918383	0.1	38.086013
18.920050	0.1	37.574279
18.921717	0.1	37.069335
18.923383	0.1	36.571855
18.925050	0.1	36.082165
18.926717	0.1	35.600495
18.928383	0.1	35.127546
18.930050	0.1	34.664315
18.931717	0.1	34.210924
18.933383	0.1	33.766800
18.935050	0.1	33.332785
18.936717	0.1	32.911692
18.938383	0.1	32.506171
18.940050	0.1	32.116799
18.941717	0.1	31.741853
18.943383	0.1	31.378847
18.945050	0.1	31.026946
18.946717	0.1	30.686669
18.948383	0.1	30.357512
18.950050	0.1	30.038306
18.951717	0.1	29.729456
18.953383	0.1	29.432727
18.955050	0.1	29.149451
18.956717	0.1	28.879456
18.958383	0.1	28.620767
18.960050	0.1	28.371257
18.961717	0.1	28.131017
18.963383	0.1	27.901302
18.965050	0.1	27.681869
18.966717	0.1	27.471636
18.968383	0.1	27.270485
18.970050	0.1	27.078530
18.971717	0.1	26.895171
18.973383	0.1	26.720008
18.975050	0.1	26.553310
18.976717	0.1	26.394771
18.978383	0.1	26.243017
18.980050	0.1	26.096627
18.981717	0.1	25.954638
18.983383	0.1	25.816420
18.985050	0.1	25.682077
18.986717	0.1	25.552777
18.988383	0.1	25.429619
18.990050	0.1	25.312216
18.991717	0.1	25.199307
18.993383	0.1	25.090519
18.995050	0.1	24.986868
18.996717	0.1	24.889438
18.998383	0.1	24.797777
19.000050	0.1	24.710018
19.001717	0.1	24.624518
19.003383	0.1	24.540210
19.005050	0.1	24.455516
19.006717	0.1	24.368810
19.008383	0.1	24.280502
19.010050	0.1	24.193218
19.011717	0.1	24.110032
19.013383	0.1	24.033184
19.015050	0.1	23.962827
19.016717	0.1	23.896541
19.018383	0.1	23.831776
19.020050	0.1	23.768209
19.021717	0.1	23.706695
19.023383	0.1	23.647682
19.025050	0.1	23.590857
19.026717	0.1	23.534852
19.028383	0.1	23.477739
19.030050	0.1	23.418698
19.031717	0.1	23.358180
19.033383	0.1	23.297304
19.035050	0.1	23.237760
19.036717	0.1	23.180847
19.038383	0.1	23.126300
19.040050	0.1	23.073079
19.041717	0.1	23.020990
19.043383	0.1	22.970480
19.045050	0.1	22.921236
19.046717	0.1	22.872454
19.048383	0.1	22.824039
19.050050	0.1	22.776648
19.051717	0.1	22.731014
19.053383	0.1	22.687507
19.055050	0.1	22.645569
19.056717	0.1	22.603585
19.058383	0.1	22.560391
19.060050	0.1	22.516437
19.061717	0.1	22.472958
19.063383	0.1	22.431272
19.065050	0.1	22.392375
19.066717	0.1	22.355649
19.068383	0.1	22.319197
19.070050	0.1	22.282321
19.071717	0.1	22.245776
19.073383	0.1	22.210069
19.075050	0.1	22.175135
19.076717	0.1	22.140360
19.078383	0.1	22.104387
19.080050	0.1	22.066333
19.081717	0.1	22.026701
19.083383	0.1	21.986039
19.085050	0.1	21.943711
19.086717	0.1	21.899655
19.088383	0.1	21.856320
19.090050	0.1	21.816511
19.091717	0.1	21.780119
19.093383	0.1	21.744622
19.095050	0.1	21.708072
19.096717	0.1	21.670633
19.098383	0.1	21.634200
19.100050	0.1	21.600584
19.101717	0.1	21.569901
19.103383	0.1	21.541403
19.105050	0.1	21.514869
19.106717	0.1	21.490296
19.108383	0.1	21.467307
19.110050	0.1	21.445253
19.111717	0.1	21.422599
19.113383	0.1	21.397136
19.115050	0.1	21.368023
19.116717	0.1	21.336246
19.118383	0.1	21.303459
19.120050	0.1	21.271938
19.121717	0.1	21.244385
19.123383	0.1	21.221638
19.125050	0.1	21.201642
19.126717	0.1	21.181917
19.128383	0.1	21.161675
19.130050	0.1	21.141078
19.131717	0.1	21.120044
19.133383	0.1	21.098265
19.135050	0.1	21.076137
19.136717	0.1	21.054861
19.138383	0.1	21.035280
19.140050	0.1	21.017757
19.141717	0.1	21.003047
19.143383	0.1	20.991629
19.145050	0.1	20.982665
19.146717	0.1	20.974861
19.148383	0.1	20.967615
19.150050	0.1	20.960663
19.151717	0.1	20.953333
19.153383	0.1	20.945193
19.155050	0.1	20.936932
19.156717	0.1	20.929305
19.158383	0.1	20.921552
19.160050	0.1	20.912266
19.161717	0.1	20.901314
19.163383	0.1	20.889654
19.165050	0.1	20.878068
19.166717	0.1	20.866864
19.168383	0.1	20.856122
19.170050	0.1	20.846203
19.171717	0.1	20.837863
19.173383	0.1	20.831605
19.175050	0.1	20.826301
19.176717	0.1	20.818957
19.178383	0.1	20.807241
19.180050	0.1	20.792037
19.181717	0.1	20.776298
19.183383	0.1	20.761825
19.185050	0.1	20.748233
19.186717	0.1	20.734803
19.188383	0.1	20.721406
19.190050	0.1	20.706970
19.191717	0.1	20.689406
19.193383	0.1	20.667659
19.195050	0.1	20.642318
19.196717	0.1	20.614681
19.198383	0.1	20.586089
19.200050	0.1	20.557391
19.201717	0.1	20.528375
19.203383	0.1	20.497609
19.205050	0.1	20.462931
19.206717	0.1	20.422786
19.208383	0.1	20.377827
19.210050	0.1	20.330679
19.211717	0.1	20.283782
19.213383	0.1	20.238180
19.215050	0.1	20.193975
19.216717	0.1	20.150091
19.218383	0.1	20.104493
19.220050	0.1	20.056064
19.221717	0.1	20.005335
19.223383	0.1	19.952939
19.225050	0.1	19.898601
19.226717	0.1	19.841851
19.228383	0.1	19.782716
19.230050	0.1	19.721738
19.231717	0.1	19.659894
19.233383	0.1	19.597863
19.235050	0.1	19.535571
19.236717	0.1	19.473117
19.238383	0.1	19.411226
19.240050	0.1	19.349786
19.241717	0.1	19.287532
19.243383	0.1	19.224412
19.245050	0.1	19.162539
19.246717	0.1	19.103396
19.248383	0.1	19.045817
19.250050	0.1	18.987465
19.251717	0.1	18.926761
19.253383	0.1	18.863152
19.255050	0.1	18.797088
19.256717	0.1	18.730317
19.258383	0.1	18.665819
19.260050	0.1	18.606619
19.261717	0.1	18.553287
19.263383	0.1	18.503079
19.265050	0.1	18.452131
19.266717	0.1	18.398194
19.268383	0.1	18.341900
19.270050	0.1	18.285872
19.271717	0.1	18.232237
19.273383	0.1	18.180413
19.275050	0.1	18.127449
19.276717	0.1	18.071458
19.278383	0.1	18.013688
19.280050	0.1	17.956789
19.281717	0.1	17.902893
19.283383	0.1	17.852928
19.285050	0.1	17.806254
19.286717	0.1	17.761202
19.288383	0.1	17.716228
19.290050	0.1	17.670663
19.291717	0.1	17.624637
19.293383	0.1	17.579016
19.295050	0.1	17.535081
19.296717	0.1	17.493451
19.298383	0.1	17.453455
19.300050	0.1	17.414368
19.301717	0.1	17.376211
19.303383	0.1	17.338754
19.305050	0.1	17.301645
19.306717	0.1	17.265780
19.308383	0.1	17.231945
19.310050	0.1	17.198701
19.311717	0.1	17.163712
19.313383	0.1	17.126538
19.315050	0.1	17.088475
19.316717	0.1	17.050481
19.318383	0.1	17.012227
19.320050	0.1	16.973191
19.321717	0.1	16.934364
19.323383	0.1	16.898047
19.325050	0.1	16.865442
19.326717	0.1	16.835481
19.328383	0.1	16.806158
19.330050	0.1	16.775797
19.331717	0.1	16.743992
19.333383	0.1	16.712379
19.335050	0.1	16.683014
19.336717	0.1	16.655740
19.338383	0.1	16.629002
19.340050	0.1	16.602171
19.341717	0.1	16.575595
19.343383	0.1	16.549616
19.345050	0.1	16.524345
19.346717	0.1	16.499306
19.348383	0.1	16.473513
19.350050	0.1	16.446305
19.351717	0.1	16.417820
19.353383	0.1	16.388786
19.355050	0.1	16.360041
19.356717	0.1	16.332022
19.358383	0.1	16.304515
19.360050	0.1	16.276934
19.361717	0.1	16.249456
19.363383	0.1	16.223448
19.365050	0.1	16.199742
19.366717	0.1	16.177264
19.368383	0.1	16.154652
19.370050	0.1	16.132179
19.371717	0.1	16.110512
19.373383	0.1	16.088514
19.375050	0.1	16.064774
19.376717	0.1	16.039764
19.378383	0.1	16.014120
19.380050	0.1	15.987195
19.381717	0.1	15.958436
19.383383	0.1	15.928755
19.385050	0.1	15.900224
19.386717	0.1	15.874072
19.388383	0.1	15.849429
19.390050	0.1	15.825466
19.391717	0.1	15.803250
19.393383	0.1	15.784083
19.395050	0.1	15.767529
19.396717	0.1	15.751920
19.398383	0.1	15.735729
19.400050	0.1	15.717759
19.401717	0.1	15.696934
19.403383	0.1	15.673339
19.405050	0.1	15.648869
19.406717	0.1	15.625330
19.408383	0.1	15.602415
19.410050	0.1	15.578722
19.411717	0.1	15.554302
19.413383	0.1	15.531066
19.415050	0.1	15.510684
19.416717	0.1	15.492714
19.418383	0.1	15.475340
19.420050	0.1	15.457086
19.421717	0.1	15.437473
19.423383	0.1	15.416858
19.425050	0.1	15.396136
19.426717	0.1	15.376322
19.428383	0.1	15.357854
19.430050	0.1	15.340243
19.431717	0.1	15.322412
19.433383	0.1	15.303367
19.435050	0.1	15.283218
19.436717	0.1	15.263306
19.438383	0.1	15.244493
19.440050	0.1	15.226039
19.441717	0.1	15.206751
19.443383	0.1	15.186211
19.445050	0.1	15.164549
19.446717	0.1	15.142187
19.448383	0.1	15.120166
19.450050	0.1	15.099351
19.451717	0.1	15.079412
19.453383	0.1	15.059761
19.455050	0.1	15.040617
19.456717	0.1	15.021996
19.458383	0.1	15.002931
19.460050	0.1	14.983043
19.461717	0.1	14.963867
19.463383	0.1	14.947271
19.465050	0.1	14.933227
19.466717	0.1	14.919853
19.468383	0.1	14.904370
19.470050	0.1	14.884118
19.471717	0.1	14.858455
19.473383	0.1	14.830339
19.475050	0.1	14.804602
19.476717	0.1	14.784019
19.478383	0.1	14.767982
19.480050	0.1	14.754194
19.481717	0.1	14.740098
19.483383	0.1	14.724187
19.485050	0.1	14.706654
19.486717	0.1	14.687977
19.488383	0.1	14.667762
19.490050	0.1	14.645611
19.491717	0.1	14.621797
19.493383	0.1	14.596810
19.495050	0.1	14.571100
19.496717	0.1	14.545107
19.498383	0.1	14.518923
19.500050	0.1	14.492404
19.501717	0.1	14.465633
19.503383	0.1	14.438313
19.505050	0.1	14.409209
19.506717	0.1	14.377832
19.508383	0.1	14.345814
19.510050	0.1	14.315401
19.511717	0.1	14.287648
19.513383	0.1	14.262381
19.515050	0.1	14.238954
19.516717	0.1	14.216560
19.518383	0.1	14.194055
19.520050	0.1	14.170329
19.521717	0.1	14.145002
19.523383	0.1	14.118385
19.525050	0.1	14.090668
19.526717	0.1	14.061360
19.528383	0.1	14.029918
19.530050	0.1	13.996814
19.531717	0.1	13.962910
19.533383	0.1	13.928022
19.535050	0.1	13.892008
19.536717	0.1	13.856469
19.538383	0.1	13.823058
19.540050	0.1	13.791472
19.541717	0.1	13.760608
19.543383	0.1	13.729800
19.545050	0.1	13.698470
19.546717	0.1	13.666013
19.548383	0.1	13.632998
19.550050	0.1	13.601580
19.551717	0.1	13.573389
19.553383	0.1	13.547810
19.555050	0.1	13.522976
19.556717	0.1	13.497612
19.558383	0.1	13.472065
19.560050	0.1	13.447739
19.561717	0.1	13.425485
19.563383	0.1	13.404838
19.565050	0.1	13.384717
19.566717	0.1	13.364335
19.568383	0.1	13.343007
19.570050	0.1	13.319952
19.571717	0.1	13.295896
19.573383	0.1	13.273684
19.575050	0.1	13.255803
19.576717	0.1	13.242448
19.578383	0.1	13.232171
19.580050	0.1	13.222741
19.581717	0.1	13.211160
19.583383	0.1	13.195304
19.585050	0.1	13.176231
19.586717	0.1	13.157218
19.588383	0.1	13.140207
19.590050	0.1	13.124961
19.591717	0.1	13.111243
19.593383	0.1	13.099471
19.595050	0.1	13.089525
19.596717	0.1	13.080742
19.598383	0.1	13.072584
19.600050	0.1	13.064733
19.601717	0.1	13.056747
19.603383	0.1	13.047964
19.605050	0.1	13.038125
19.606717	0.1	13.027652
19.608383	0.1	13.017063
19.610050	0.1	13.006153
19.611717	0.1	12.993752
19.613383	0.1	12.979298
19.615050	0.1	12.964453
19.616717	0.1	12.951773
19.618383	0.1	12.941728
19.620050	0.1	12.932015
19.621717	0.1	12.920168
19.623383	0.1	12.905723
19.625050	0.1	12.889393
19.626717	0.1	12.871902
19.628383	0.1	12.854249
19.630050	0.1	12.837276
19.631717	0.1	12.820591
19.633383	0.1	12.802701
19.635050	0.1	12.782500
19.636717	0.1	12.760330
19.638383	0.1	12.737080
19.640050	0.1	12.712944
19.641717	0.1	12.687841
19.643383	0.1	12.662360
19.645050	0.1	12.637321
19.646717	0.1	12.612580
19.648383	0.1	12.586806
19.650050	0.1	12.558233
19.651717	0.1	12.526163
19.653383	0.1	12.492025
19.655050	0.1	12.458083
19.656717	0.1	12.425170
19.658383	0.1	12.393184
19.660050	0.1	12.362860
19.661717	0.1	12.334995
19.663383	0.1	12.308722
19.665050	0.1	12.281924
19.666717	0.1	12.253025
19.668383	0.1	12.222179
19.670050	0.1	12.190887
19.671717	0.1	12.160554
19.673383	0.1	12.131687
19.675050	0.1	12.103813
19.676717	0.1	12.075994
19.678383	0.1	12.047193
19.680050	0.1	12.016641
19.681717	0.1	11.985092
19.683383	0.1	11.954857
19.685050	0.1	11.927956
19.686717	0.1	11.904943
19.688383	0.1	11.884635
19.690050	0.1	11.864342
19.691717	0.1	11.841627
19.693383	0.1	11.816430
19.695050	0.1	11.790837
19.696717	0.1	11.766879
19.698383	0.1	11.744974
19.700050	0.1	11.724080
19.701717	0.1	11.702734
19.703383	0.1	11.680154
19.705050	0.1	11.656825
19.706717	0.1	11.634021
19.708383	0.1	11.612438
19.710050	0.1	11.591748
19.711717	0.1	11.572265
19.713383	0.1	11.555301
19.715050	0.1	11.540814
19.716717	0.1	11.526928
19.718383	0.1	11.511897
19.720050	0.1	11.495333
19.721717	0.1	11.478015
19.723383	0.1	11.460949
19.725050	0.1	11.444767
19.726717	0.1	11.429549
19.728383	0.1	11.414699
19.730050	0.1	11.399179
19.731717	0.1	11.382140
19.733383	0.1	11.364138
19.735050	0.1	11.347001
19.736717	0.1	11.331746
19.738383	0.1	11.317763
19.740050	0.1	11.304170
19.741717	0.1	11.290689
19.743383	0.1	11.277879
19.745050	0.1	11.267248
19.746717	0.1	11.259648
19.748383	0.1	11.253776
19.750050	0.1	11.247764
19.751717	0.1	11.241622
19.753383	0.1	11.236337
19.755050	0.1	11.231750
19.756717	0.1	11.226726
19.758383	0.1	11.220165
19.760050	0.1	11.211755
19.761717	0.1	11.202935
19.763383	0.1	11.195820
19.765050	0.1	11.190879
19.766717	0.1	11.187471
19.768383	0.1	11.185580
19.770050	0.1	11.185552
19.771717	0.1	11.186902
19.773383	0.1	11.188276
19.775050	0.1	11.189082
19.776717	0.1	11.190251
19.778383	0.1	11.191899
19.780050	0.1	11.192299
19.781717	0.1	11.190544
19.783383	0.1	11.187997
19.785050	0.1	11.186437
19.786717	0.1	11.186278
19.788383	0.1	11.186865
19.790050	0.1	11.187177
19.791717	0.1	11.185920
19.793383	0.1	11.182386
19.795050	0.1	11.177226
19.796717	0.1	11.171363
19.798383	0.1	11.164625
19.800050	0.1	11.156588
19.801717	0.1	11.147638
19.803383	0.1	11.138679
19.805050	0.1	11.130455
19.806717	0.1	11.122944
19.808383	0.1	11.115186
19.810050	0.1	11.105998
19.811717	0.1	11.095009
19.813383	0.1	11.082571
19.815050	0.1	11.068536
19.816717	0.1	11.052000
19.818383	0.1	11.032294
19.820050	0.1	11.009444
19.821717	0.1	10.984023
19.823383	0.1	10.957108
19.825050	0.1	10.929829
19.826717	0.1	10.902593
19.828383	0.1	10.874942
19.830050	0.1	10.846197
19.831717	0.1	10.816152
19.833383	0.1	10.784878
19.835050	0.1	10.752450
19.836717	0.1	10.719299
19.838383	0.1	10.685888
19.840050	0.1	10.652193
19.841717	0.1	10.617883
19.843383	0.1	10.582292
19.845050	0.1	10.544984
19.846717	0.1	10.506734
19.848383	0.1	10.468951
19.850050	0.1	10.432536
19.851717	0.1	10.398082
19.853383	0.1	10.365876
19.855050	0.1	10.335250
19.856717	0.1	10.305322
19.858383	0.1	10.276195
19.860050	0.1	10.248353
19.861717	0.1	10.221275
19.863383	0.1	10.193526
19.865050	0.1	10.164524
19.866717	0.1	10.135109
19.868383	0.1	10.106219
19.870050	0.1	10.077958
19.871717	0.1	10.049976
19.873383	0.1	10.022572
19.875050	0.1	9.996272
19.876717	0.1	9.970642
19.878383	0.1	9.945254
19.880050	0.1	9.920932
19.881717	0.1	9.898301
19.883383	0.1	9.876727
19.885050	0.1	9.855703
19.886717	0.1	9.835702
19.888383	0.1	9.817011
19.890050	0.1	9.799246
19.891717	0.1	9.782230
19.893383	0.1	9.765886
19.895050	0.1	9.749397
19.896717	0.1	9.731296
19.898383	0.1	9.711059
19.900050	0.1	9.689811
19.901717	0.1	9.669070
19.903383	0.1	9.650700
19.905050	0.1	9.637303
19.906717	0.1	9.629880
19.908383	0.1	9.625852
19.910050	0.1	9.621419
19.911717	0.1	9.615119
19.913383	0.1	9.608003
19.915050	0.1	9.601330
19.916717	0.1	9.595151
19.918383	0.1	9.588785
19.920050	0.1	9.581791
19.921717	0.1	9.573973
19.923383	0.1	9.565414
19.925050	0.1	9.556692
19.926717	0.1	9.548161
19.928383	0.1	9.539076
19.930050	0.1	9.528375
19.931717	0.1	9.516054
19.933383	0.1	9.503164
19.935050	0.1	9.491015
19.936717	0.1	9.480398
19.938383	0.1	9.471057
19.940050	0.1	9.462298
19.941717	0.1	9.453828
19.943383	0.1	9.445339
19.945050	0.1	9.436314
19.946717	0.1	9.426819
19.948383	0.1	9.417636
19.950050	0.1	9.409990
19.951717	0.1	9.405105
19.953383	0.1	9.403182
19.955050	0.1	9.403392
19.956717	0.1	9.404593
19.958383	0.1	9.404887
19.960050	0.1	9.401618
19.961717	0.1	9.393538
19.963383	0.1	9.382595
19.965050	0.1	9.372057
19.966717	0.1	9.363429
19.968383	0.1	9.356528
19.970050	0.1	9.351294
19.971717	0.1	9.347885
19.973383	0.1	9.345906
19.975050	0.1	9.344551
19.976717	0.1	9.342995
19.978383	0.1	9.340127
19.980050	0.1	9.334432
19.981717	0.1	9.325007
19.983383	0.1	9.312886
19.985050	0.1	9.300732
19.986717	0.1	9.290478
19.988383	0.1	9.281761
19.990050	0.1	9.273216
19.991717	0.1	9.264238
19.993383	0.1	9.254832
19.995050	0.1	9.245155
19.996717	0.1	9.236052
19.998383	0.1	9.228792
20.000050	0.1	9.223507
20.001717	0.1	9.218669
20.003383	0.1	9.212643
20.005050	0.1	9.205104
20.006717	0.1	9.196275
20.008383	0.1	9.185746
20.010050	0.1	9.173485
20.011717	0.1	9.160843
20.013383	0.1	9.148442
20.015050	0.1	9.134593
20.016717	0.1	9.117546
20.018383	0.1	9.098114
20.020050	0.1	9.078472
20.021717	0.1	9.059743
20.023383	0.1	9.042197
20.025050	0.1	9.026108
20.026717	0.1	9.011030
20.028383	0.1	8.995682
20.030050	0.1	8.979579
20.031717	0.1	8.963523
20.033383	0.1	8.947365
20.035050	0.1	8.929083
20.036717	0.1	8.907579
20.038383	0.1	8.884533
20.040050	0.1	8.862433
20.041717	0.1	8.842452
20.043383	0.1	8.824235
20.045050	0.1	8.806847
20.046717	0.1	8.790283
20.048383	0.1	8.775559
20.050050	0.1	8.762744
20.051717	0.1	8.750279
20.053383	0.1	8.736621
20.055050	0.1	8.721328
20.056717	0.1	8.704821
20.058383	0.1	8.688187
20.060050	0.1	8.672928
20.061717	0.1	8.659856
20.063383	0.1	8.647819
20.065050	0.1	8.634338
20.066717	0.1	8.618282
20.068383	0.1	8.601150
20.070050	0.1	8.585462
20.071717	0.1	8.572773
20.073383	0.1	8.562799
20.075050	0.1	8.553742
20.076717	0.1	8.543297
20.078383	0.1	8.529788
20.080050	0.1	8.512987
20.081717	0.1	8.494165
20.083383	0.1	8.475394
20.085050	0.1	8.458579
20.086717	0.1	8.444581
20.088383	0.1	8.433280
20.090050	0.1	8.424246
20.091717	0.1	8.417075
20.093383	0.1	8.411603
20.095050	0.1	8.408153
20.096717	0.1	8.406462
20.098383	0.1	8.404860
20.100050	0.1	8.401885
20.101717	0.1	8.397424
20.103383	0.1	8.392185
20.105050	0.1	8.387840
20.106717	0.1	8.386713
20.108383	0.1	8.389158
20.110050	0.1	8.392488
20.111717	0.1	8.394104
20.113383	0.1	8.394164
20.115050	0.1	8.393577
20.116717	0.1	8.392152
20.118383	0.1	8.390704
20.120050	0.1	8.391696
20.121717	0.1	8.396190
20.123383	0.1	8.402728
20.125050	0.1	8.409941
20.126717	0.1	8.418155
20.128383	0.1	8.427966
20.130050	0.1	8.439203
20.131717	0.1	8.451534
20.133383	0.1	8.463869
20.135050	0.1	8.473652
20.136717	0.1	8.479389
20.138383	0.1	8.482849
20.140050	0.1	8.486994
20.141717	0.1	8.493285
20.143383	0.1	8.501811
20.145050	0.1	8.512293
20.146717	0.1	8.524396
20.148383	0.1	8.538151
20.150050	0.1	8.554212
20.151717	0.1	8.572997
20.153383	0.1	8.593858
20.155050	0.1	8.615619
20.156717	0.1	8.637272
20.158383	0.1	8.658068
20.160050	0.1	8.677905
20.161717	0.1	8.697375
20.163383	0.1	8.716797
20.165050	0.1	8.735969
20.166717	0.1	8.755079
20.168383	0.1	8.775098
20.170050	0.1	8.796784
20.171717	0.1	8.819588
20.173383	0.1	8.842666
20.175050	0.1	8.866852
20.176717	0.1	8.894261
20.178383	0.1	8.925693
20.180050	0.1	8.959854
20.181717	0.1	8.995431
20.183383	0.1	9.032255
20.185050	0.1	9.070286
20.186717	0.1	9.109583
20.188383	0.1	9.151190
20.190050	0.1	9.196051
20.191717	0.1	9.243521
20.193383	0.1	9.292122
20.195050	0.1	9.341855
20.196717	0.1	9.394088
20.198383	0.1	9.448575
20.200050	0.1	9.502950
20.201717	0.1	9.556040
20.203383	0.1	9.609279
20.205050	0.1	9.664418
20.206717	0.1	9.722360
20.208383	0.1	9.783758
20.210050	0.1	9.848359
20.211717	0.1	9.914190
20.213383	0.1	9.979005
20.215050	0.1	10.042405
20.216717	0.1	10.105520
20.218383	0.1	10.168864
20.220050	0.1	10.232101
20.221717	0.1	10.295389
20.223383	0.1	10.358496
20.225050	0.1	10.419600
20.226717	0.1	10.476816
20.228383	0.1	10.529389
20.230050	0.1	10.577268
20.231717	0.1	10.620197
20.233383	0.1	10.657343
20.235050	0.1	10.687890
20.236717	0.1	10.711667
20.238383	0.1	10.729018
20.240050	0.1	10.740813
20.241717	0.1	10.748124
20.243383	0.1	10.751458
20.245050	0.1	10.751039
20.246717	0.1	10.746941
20.248383	0.1	10.738522
20.250050	0.1	10.724445
20.251717	0.1	10.703551
20.253383	0.1	10.675797
20.255050	0.1	10.641934
20.256717	0.1	10.601976
20.258383	0.1	10.555331
20.260050	0.1	10.502199
20.261717	0.1	10.443460
20.263383	0.1	10.379795
20.265050	0.1	10.311678
20.266717	0.1	10.239393
20.268383	0.1	10.163328
20.270050	0.1	10.084533
20.271717	0.1	10.004058
20.273383	0.1	9.921715
20.275050	0.1	9.836433
20.276717	0.1	9.747711
20.278383	0.1	9.656330
20.280050	0.1	9.563654
20.281717	0.1	9.470270
20.283383	0.1	9.375620
20.285050	0.1	9.279526
20.286717	0.1	9.184224
20.288383	0.1	9.093182
20.290050	0.1	9.007482
20.291717	0.1	8.925754
20.293383	0.1	8.846638
20.295050	0.1	8.769054
20.296717	0.1	8.691945
20.298383	0.1	8.615260
20.300050	0.1	8.539874
20.301717	0.1	8.466528
20.303383	0.1	8.396129
20.305050	0.1	8.330736
20.306717	0.1	8.272608
20.308383	0.1	8.221492
20.310050	0.1	8.174265
20.311717	0.1	8.127685
20.313383	0.1	8.080238
20.315050	0.1	8.031819
20.316717	0.1	7.983069
20.318383	0.1	7.935432
20.320050	0.1	7.891078
20.321717	0.1	7.852023
20.323383	0.1	7.818961
20.325050	0.1	7.790700
20.326717	0.1	7.764502
20.328383	0.1	7.737773
20.330050	0.1	7.709884
20.331717	0.1	7.682131
20.333383	0.1	7.656384
20.335050	0.1	7.633697
20.336717	0.1	7.614018
20.338383	0.1	7.597315
20.340050	0.1	7.583834
20.341717	0.1	7.572952
20.343383	0.1	7.563243
20.345050	0.1	7.553799
20.346717	0.1	7.544644
20.348383	0.1	7.536178
20.350050	0.1	7.528588
20.351717	0.1	7.521953
20.353383	0.1	7.516965
20.355050	0.1	7.514977
20.356717	0.1	7.516821
20.358383	0.1	7.521664
20.360050	0.1	7.526749
20.361717	0.1	7.528402
20.363383	0.1	7.524360
20.365050	0.1	7.515531
20.366717	0.1	7.505016
20.368383	0.1	7.495983
20.370050	0.1	7.490409
20.371717	0.1	7.488662
20.373383	0.1	7.489831
20.375050	0.1	7.492518
20.376717	0.1	7.495624
20.378383	0.1	7.498469
20.380050	0.1	7.500346
20.381717	0.1	7.500970
20.383383	0.1	7.501254
20.385050	0.1	7.502520
20.386717	0.1	7.505142
20.388383	0.1	7.508444
20.390050	0.1	7.511741
20.391717	0.1	7.514921
20.393383	0.1	7.518241
20.395050	0.1	7.522064
20.396717	0.1	7.526674
20.398383	0.1	7.532067
20.400050	0.1	7.537967
20.401717	0.1	7.543783
20.403383	0.1	7.548356
20.405050	0.1	7.550400
20.406717	0.1	7.550162
20.408383	0.1	7.549832
20.410050	0.1	7.551773
20.411717	0.1	7.556784
20.413383	0.1	7.563825
20.415050	0.1	7.571066
20.416717	0.1	7.576989
20.418383	0.1	7.580500
20.420050	0.1	7.581618
20.421717	0.1	7.582097
20.423383	0.1	7.583909
20.425050	0.1	7.588128
20.426717	0.1	7.595373
20.428383	0.1	7.605455
20.430050	0.1	7.616850
20.431717	0.1	7.627914
20.433383	0.1	7.638098
20.435050	0.1	7.647113
20.436717	0.1	7.654061
20.438383	0.1	7.658331
20.440050	0.1	7.661083
20.441717	0.1	7.664496
20.443383	0.1	7.669530
20.445050	0.1	7.675160
20.446717	0.1	7.679584
20.448383	0.1	7.681819
20.450050	0.1	7.682494
20.451717	0.1	7.682722
20.453383	0.1	7.682992
20.455050	0.1	7.683658
20.456717	0.1	7.685227
20.458383	0.1	7.687830
20.460050	0.1	7.691225
20.461717	0.1	7.694867
20.463383	0.1	7.697777
20.465050	0.1	7.698843
20.466717	0.1	7.697283
20.468383	0.1	7.693367
20.470050	0.1	7.688478
20.471717	0.1	7.683453
20.473383	0.1	7.677977
20.475050	0.1	7.672291
20.476717	0.1	7.667784
20.478383	0.1	7.665418
20.480050	0.1	7.664221
20.481717	0.1	7.662149
20.483383	0.1	7.658247
20.485050	0.1	7.652468
20.486717	0.1	7.644547
20.488383	0.1	7.634922
20.490050	0.1	7.625674
20.491717	0.1	7.619094
20.493383	0.1	7.615914
20.495050	0.1	7.615043
20.496717	0.1	7.614335
20.498383	0.1	7.611639
20.500050	0.1	7.606009
20.501717	0.1	7.598442
20.503383	0.1	7.591322
20.505050	0.1	7.586679
20.506717	0.1	7.584742
20.508383	0.1	7.584216
20.510050	0.1	7.583927
20.511717	0.1	7.583709
20.513383	0.1	7.583862
20.515050	0.1	7.584412
20.516717	0.1	7.585110
20.518383	0.1	7.585790
20.520050	0.1	7.586540
20.521717	0.1	7.587709
20.523383	0.1	7.589818
20.525050	0.1	7.593152
20.526717	0.1	7.597930
20.528383	0.1	7.604267
20.530050	0.1	7.611318
20.531717	0.1	7.617720
20.533383	0.1	7.623136
20.535050	0.1	7.627676
20.536717	0.1	7.630778
20.538383	0.1	7.632538
20.540050	0.1	7.634754
20.541717	0.1	7.639313
20.543383	0.1	7.646689
20.545050	0.1	7.656398
20.546717	0.1	7.667695
20.548383	0.1	7.679574
20.550050	0.1	7.690922
20.551717	0.1	7.700985
20.553383	0.1	7.709661
20.555050	0.1	7.717395
20.556717	0.1	7.724781
20.558383	0.1	7.732413
20.560050	0.1	7.741023
20.561717	0.1	7.750783
20.563383	0.1	7.760674
20.565050	0.1	7.769647
20.566717	0.1	7.778271
20.568383	0.1	7.788129
20.570050	0.1	7.800385
20.571717	0.1	7.815631
20.573383	0.1	7.833759
20.575050	0.1	7.853941
20.576717	0.1	7.875492
20.578383	0.1	7.897909
20.580050	0.1	7.920451
20.581717	0.1	7.942058
20.583383	0.1	7.961355
20.585050	0.1	7.977402
20.586717	0.1	7.991372
20.588383	0.1	8.006212
20.590050	0.1	8.023963
20.591717	0.1	8.044681
20.593383	0.1	8.067503
20.595050	0.1	8.091214
20.596717	0.1	8.114642
20.598383	0.1	8.137668
20.600050	0.1	8.160830
20.601717	0.1	8.183336
20.603383	0.1	8.203313
20.605050	0.1	8.220496
20.606717	0.1	8.236449
20.608383	0.1	8.252217
20.610050	0.1	8.268068
20.611717	0.1	8.284696
20.613383	0.1	8.302620
20.615050	0.1	8.320799
20.616717	0.1	8.337325
20.618383	0.1	8.351333
20.620050	0.1	8.363472
20.621717	0.1	8.374550
20.623383	0.1	8.384562
20.625050	0.1	8.393340
20.626717	0.1	8.401205
20.628383	0.1	8.408204
20.630050	0.1	8.413312
20.631717	0.1	8.415435
20.633383	0.1	8.414593
20.635050	0.1	8.410988
20.636717	0.1	8.404278
20.638383	0.1	8.394918
20.640050	0.1	8.384562
20.641717	0.1	8.374956
20.643383	0.1	8.367370
20.645050	0.1	8.362257
20.646717	0.1	8.358872
20.648383	0.1	8.355775
20.650050	0.1	8.351421
20.651717	0.1	8.344562
20.653383	0.1	8.334932
20.655050	0.1	8.323537
20.656717	0.1	8.312310
20.658383	0.1	8.302866
20.660050	0.1	8.294922
20.661717	0.1	8.286820
20.663383	0.1	8.278289
20.665050	0.1	8.271565
20.666717	0.1	8.268785
20.668383	0.1	8.269413
20.670050	0.1	8.270955
20.671717	0.1	8.271746
20.673383	0.1	8.272249
20.675050	0.1	8.273409
20.676717	0.1	8.275555
20.678383	0.1	8.279523
20.680050	0.1	8.286308
20.681717	0.1	8.294899
20.683383	0.1	8.302489
20.685050	0.1	8.307737
20.686717	0.1	8.312576
20.688383	0.1	8.319882
20.690050	0.1	8.329945
20.691717	0.1	8.340534
20.693383	0.1	8.350504
20.695050	0.1	8.361028
20.696717	0.1	8.373233
20.698383	0.1	8.386495
20.700050	0.1	8.399235
20.701717	0.1	8.410723
20.703383	0.1	8.421829
20.705050	0.1	8.433862
20.706717	0.1	8.447440
20.708383	0.1	8.462924
20.710050	0.1	8.481485
20.711717	0.1	8.504493
20.713383	0.1	8.531259
20.715050	0.1	8.558757
20.716717	0.1	8.584340
20.718383	0.1	8.607181
20.720050	0.1	8.627702
20.721717	0.1	8.647256
20.723383	0.1	8.667726
20.725050	0.1	8.690343
20.726717	0.1	8.714776
20.728383	0.1	8.740057
20.730050	0.1	8.766358
20.731717	0.1	8.794991
20.733383	0.1	8.826894
20.735050	0.1	8.861651
20.736717	0.1	8.897707
20.738383	0.1	8.933516
20.740050	0.1	8.968613
20.741717	0.1	9.003608
20.743383	0.1	9.039175
20.745050	0.1	9.074830
20.746717	0.1	9.109029
20.748383	0.1	9.140614
20.750050	0.1	9.169988
20.751717	0.1	9.199125
20.753383	0.1	9.230473
20.755050	0.1	9.265477
20.756717	0.1	9.303694
20.758383	0.1	9.343284
20.760050	0.1	9.382372
20.761717	0.1	9.419741
20.763383	0.1	9.454647
20.765050	0.1	9.487248
20.766717	0.1	9.518811
20.768383	0.1	9.550517
20.770050	0.1	9.582532
20.771717	0.1	9.614034
20.773383	0.1	9.643883
20.775050	0.1	9.671827
20.776717	0.1	9.698565
20.778383	0.1	9.724884
20.780050	0.1	9.751376
20.781717	0.1	9.777579
20.783383	0.1	9.801048
20.785050	0.1	9.819092
20.786717	0.1	9.831782
20.788383	0.1	9.841993
20.790050	0.1	9.852522
20.791717	0.1	9.863810
20.793383	0.1	9.874594
20.795050	0.1	9.884262
20.796717	0.1	9.893239
20.798383	0.1	9.901416
20.800050	0.1	9.908010
20.801717	0.1	9.912853
20.803383	0.1	9.916727
20.805050	0.1	9.920620
20.806717	0.1	9.924946
20.808383	0.1	9.929696
20.810050	0.1	9.934749
20.811717	0.1	9.939144
20.813383	0.1	9.940863
20.815050	0.1	9.938600
20.816717	0.1	9.933687
20.818383	0.1	9.929510
20.820050	0.1	9.928895
20.821717	0.1	9.932062
20.823383	0.1	9.937156
20.825050	0.1	9.942288
20.826717	0.1	9.947252
20.828383	0.1	9.953971
20.830050	0.1	9.964691
20.831717	0.1	9.978609
20.833383	0.1	9.991503
20.835050	0.1	10.000071
20.836717	0.1	10.005557
20.838383	0.1	10.011573
20.840050	0.1	10.019965
20.841717	0.1	10.030451
20.843383	0.1	10.042470
20.845050	0.1	10.055816
20.846717	0.1	10.070228
20.848383	0.1	10.085334
20.850050	0.1	10.101190
20.851717	0.1	10.118107
20.853383	0.1	10.135728
20.855050	0.1	10.153647
20.856717	0.1	10.172278
20.858383	0.1	10.191929
20.860050	0.1	10.211580
20.861717	0.1	10.230159
20.863383	0.1	10.248427
20.865050	0.1	10.267873
20.866717	0.1	10.288148
20.868383	0.1	10.307189
20.870050	0.1	10.323161
20.871717	0.1	10.335655
20.873383	0.1	10.345415
20.875050	0.1	10.353364
20.876717	0.1	10.360056
20.878383	0.1	10.365844
20.880050	0.1	10.370561
20.881717	0.1	10.373257
20.883383	0.1	10.373122
20.885050	0.1	10.370514
20.886717	0.1	10.366510
20.888383	0.1	10.361811
20.890050	0.1	10.356903
20.891717	0.1	10.352544
20.893383	0.1	10.348945
20.895050	0.1	10.344731
20.896717	0.1	10.338356
20.898383	0.1	10.329816
20.900050	0.1	10.319510
20.901717	0.1	10.307045
20.903383	0.1	10.291962
20.905050	0.1	10.274635
20.906717	0.1	10.256567
20.908383	0.1	10.239575
20.910050	0.1	10.224064
20.911717	0.1	10.209261
20.913383	0.1	10.195021
20.915050	0.1	10.181777
20.916717	0.1	10.169218
20.918383	0.1	10.156045
20.920050	0.1	10.141209
20.921717	0.1	10.125046
20.923383	0.1	10.108328
20.925050	0.1	10.090717
20.926717	0.1	10.072021
20.928383	0.1	10.053925
20.930050	0.1	10.038302
20.931717	0.1	10.024677
20.933383	0.1	10.010917
20.935050	0.1	9.995662
20.936717	0.1	9.979527
20.938383	0.1	9.964714
20.940050	0.1	9.953664
20.941717	0.1	9.947219
20.943383	0.1	9.943577
20.945050	0.1	9.939335
20.946717	0.1	9.932215
20.948383	0.1	9.923121
20.950050	0.1	9.915447
20.951717	0.1	9.912122
20.953383	0.1	9.913575
20.955050	0.1	9.918283
20.956717	0.1	9.924122
20.958383	0.1	9.929272
20.960050	0.1	9.933063
20.961717	0.1	9.935647
20.963383	0.1	9.936872
20.965050	0.1	9.936462
20.966717	0.1	9.935396
20.968383	0.1	9.935736
20.970050	0.1	9.939061
20.971717	0.1	9.945300
20.973383	0.1	9.953058
20.975050	0.1	9.961063
20.976717	0.1	9.968732
20.978383	0.1	9.975275
20.980050	0.1	9.979806
20.981717	0.1	9.982660
20.983383	0.1	9.985184
20.985050	0.1	9.988723
20.986717	0.1	9.994004
20.988383	0.1	10.001156
20.990050	0.1	10.010460
20.991717	0.1	10.022130
20.993383	0.1	10.035280
20.995050	0.1	10.048640
20.996717	0.1	10.062275
20.998383	0.1	10.077572
21.000050	0.1	10.095369
21.001717	0.1	10.114824
21.003383	0.1	10.134107
21.005050	0.1	10.152068
21.006717	0.1	10.168836
21.008383	0.1	10.184702
21.010050	0.1	10.199277
21.011717	0.1	10.212203
21.013383	0.1	10.224343
21.015050	0.1	10.237582
21.016717	0.1	10.252576
21.018383	0.1	10.267985
21.020050	0.1	10.283249
21.021717	0.1	10.299669
21.023383	0.1	10.317648
21.025050	0.1	10.335753
21.026717	0.1	10.353099
21.028383	0.1	10.370058
21.030050	0.1	10.386785
21.031717	0.1	10.402985
21.033383	0.1	10.419106
21.035050	0.1	10.436634
21.036717	0.1	10.456964
21.038383	0.1	10.480513
21.040050	0.1	10.506138
21.041717	0.1	10.531168
21.043383	0.1	10.553249
21.045050	0.1	10.572434
21.046717	0.1	10.591014
21.048383	0.1	10.611531
21.050050	0.1	10.634251
21.051717	0.1	10.657106
21.053383	0.1	10.678787
21.055050	0.1	10.699849
21.056717	0.1	10.720580
21.058383	0.1	10.740701
21.060050	0.1	10.761251
21.061717	0.1	10.784608
21.063383	0.1	10.812073
21.065050	0.1	10.842192
21.066717	0.1	10.871757
21.068383	0.1	10.899045
21.070050	0.1	10.925606
21.071717	0.1	10.954081
21.073383	0.1	10.984982
21.075050	0.1	11.017337
21.076717	0.1	11.051428
21.078383	0.1	11.087828
21.080050	0.1	11.125053
21.081717	0.1	11.161100
21.083383	0.1	11.196304
21.085050	0.1	11.233320
21.086717	0.1	11.274489
21.088383	0.1	11.319281
21.090050	0.1	11.365009
21.091717	0.1	11.409912
21.093383	0.1	11.454606
21.095050	0.1	11.500679
21.096717	0.1	11.548633
21.098383	0.1	11.597960
21.100050	0.1	11.648373
21.101717	0.1	11.699391
21.103383	0.1	11.750003
21.105050	0.1	11.800318
21.106717	0.1	11.852239
21.108383	0.1	11.907765
21.110050	0.1	11.966904
21.111717	0.1	12.027184
21.113383	0.1	12.085764
21.115050	0.1	12.142505
21.116717	0.1	12.199646
21.118383	0.1	12.258561
21.120050	0.1	12.318688
21.121717	0.1	12.378884
21.123383	0.1	12.438460
21.125050	0.1	12.496850
21.126717	0.1	12.553474
21.128383	0.1	12.608357
21.130050	0.1	12.662271
21.131717	0.1	12.715678
21.133383	0.1	12.768074
21.135050	0.1	12.818617
21.136717	0.1	12.866892
21.138383	0.1	12.912466
21.140050	0.1	12.954082
21.141717	0.1	12.990232
21.143383	0.1	13.020705
21.145050	0.1	13.046572
21.146717	0.1	13.068547
21.148383	0.1	13.086963
21.150050	0.1	13.102693
21.151717	0.1	13.116272
21.153383	0.1	13.126931
21.155050	0.1	13.133534
21.156717	0.1	13.135807
21.158383	0.1	13.134559
21.160050	0.1	13.131085
21.161717	0.1	13.125869
21.163383	0.1	13.117841
21.165050	0.1	13.105823
21.166717	0.1	13.090200
21.168383	0.1	13.071937
21.170050	0.1	13.050465
21.171717	0.1	13.024183
21.173383	0.1	12.992551
21.175050	0.1	12.956453
21.176717	0.1	12.917547
21.178383	0.1	12.878082
21.180050	0.1	12.839893
21.181717	0.1	12.803106
21.183383	0.1	12.766775
21.185050	0.1	12.730602
21.186717	0.1	12.694951
21.188383	0.1	12.659947
21.190050	0.1	12.625693
21.191717	0.1	12.592757
21.193383	0.1	12.561749
21.195050	0.1	12.532598
21.196717	0.1	12.504277
21.198383	0.1	12.475760
21.200050	0.1	12.447429
21.201717	0.1	12.421180
21.203383	0.1	12.398902
21.205050	0.1	12.380756
21.206717	0.1	12.364965
21.208383	0.1	12.349421
21.210050	0.1	12.333393
21.211717	0.1	12.318101
21.213383	0.1	12.305523
21.215050	0.1	12.296722
21.216717	0.1	12.291595
21.218383	0.1	12.289607
21.220050	0.1	12.290338
21.221717	0.1	12.293183
21.223383	0.1	12.296713
21.225050	0.1	12.299595
21.226717	0.1	12.302296
21.228383	0.1	12.306627
21.230050	0.1	12.313593
21.231717	0.1	12.322641
21.233383	0.1	12.332816
21.235050	0.1	12.343721
21.236717	0.1	12.355717
21.238383	0.1	12.369528
21.240050	0.1	12.385151
21.241717	0.1	12.401706
21.243383	0.1	12.418935
21.245050	0.1	12.437142
21.246717	0.1	12.454879
21.248383	0.1	12.469101
21.250050	0.1	12.478065
21.251717	0.1	12.482721
21.253383	0.1	12.485157
21.255050	0.1	12.485939
21.256717	0.1	12.483750
21.258383	0.1	12.478000
21.260050	0.1	12.469813
21.261717	0.1	12.460039
21.263383	0.1	12.448402
21.265050	0.1	12.434646
21.266717	0.1	12.418940
21.268383	0.1	12.401207
21.270050	0.1	12.381086
21.271717	0.1	12.358329
21.273383	0.1	12.332932
21.275050	0.1	12.305137
21.276717	0.1	12.275344
21.278383	0.1	12.244163
21.280050	0.1	12.212624
21.281717	0.1	12.181541
21.283383	0.1	12.150770
21.285050	0.1	12.119249
21.286717	0.1	12.085447
21.288383	0.1	12.048567
21.290050	0.1	12.009591
21.291717	0.1	11.970601
21.293383	0.1	11.932808
21.295050	0.1	11.895108
21.296717	0.1	11.854689
21.298383	0.1	11.809412
21.300050	0.1	11.759731
21.301717	0.1	11.708010
21.303383	0.1	11.656280
21.305050	0.1	11.605518
21.306717	0.1	11.556516
21.308383	0.1	11.509941
21.310050	0.1	11.465577
21.311717	0.1	11.422099
21.313383	0.1	11.378173
21.315050	0.1	11.334438
21.316717	0.1	11.293660
21.318383	0.1	11.258279
21.320050	0.1	11.227839
21.321717	0.1	11.198693
21.323383	0.1	11.166199
21.325050	0.1	11.128034
21.326717	0.1	11.086212
21.328383	0.1	11.045379
21.330050	0.1	11.008387
21.331717	0.1	10.974715
21.333383	0.1	10.943087
21.335050	0.1	10.913224
21.336717	0.1	10.885107
21.338383	0.1	10.858350
21.340050	0.1	10.832842
21.341717	0.1	10.809531
21.343383	0.1	10.789605
21.345050	0.1	10.772697
21.346717	0.1	10.756529
21.348383	0.1	10.738587
21.350050	0.1	10.717963
21.351717	0.1	10.695709
21.353383	0.1	10.674144
21.355050	0.1	10.655471
21.356717	0.1	10.639834
21.358383	0.1	10.625278
21.360050	0.1	10.609734
21.361717	0.1	10.592239
21.363383	0.1	10.573333
21.365050	0.1	10.554520
21.366717	0.1	10.536555
21.368383	0.1	10.519098
21.370050	0.1	10.502436
21.371717	0.1	10.487954
21.373383	0.1	10.476070
21.375050	0.1	10.465002
21.376717	0.1	10.452475
21.378383	0.1	10.438124
21.380050	0.1	10.423101
21.381717	0.1	10.407898
21.383383	0.1	10.392289
21.385050	0.1	10.376708
21.386717	0.1	10.362365
21.388383	0.1	10.350398
21.390050	0.1	10.340991
21.391717	0.1	10.333299
21.393383	0.1	10.326165
21.395050	0.1	10.318537
21.396717	0.1	10.309615
21.398383	0.1	10.298956
21.400050	0.1	10.286537
21.401717	0.1	10.272604
21.403383	0.1	10.257848
21.405050	0.1	10.243645
21.406717	0.1	10.231137
21.408383	0.1	10.220460
21.410050	0.1	10.211114
21.411717	0.1	10.202234
21.413383	0.1	10.192706
21.415050	0.1	10.181656
21.416717	0.1	10.169134
21.418383	0.1	10.157013
21.420050	0.1	10.148184
21.421717	0.1	10.143612
21.423383	0.1	10.140953
21.425050	0.1	10.136543
21.426717	0.1	10.127765
21.428383	0.1	10.113711
21.430050	0.1	10.095155
21.431717	0.1	10.073856
21.433383	0.1	10.051443
21.435050	0.1	10.029473
21.436717	0.1	10.009608
21.438383	0.1	9.992416
21.440050	0.1	9.976709
21.441717	0.1	9.960718
21.443383	0.1	9.943754
21.445050	0.1	9.926166
21.446717	0.1	9.908010
21.448383	0.1	9.888918
21.450050	0.1	9.869025
21.451717	0.1	9.849095
21.453383	0.1	9.829844
21.455050	0.1	9.811460
21.456717	0.1	9.793504
21.458383	0.1	9.774910
21.460050	0.1	9.754230
21.461717	0.1	9.730556
21.463383	0.1	9.704256
21.465050	0.1	9.676684
21.466717	0.1	9.649098
21.468383	0.1	9.621647
21.470050	0.1	9.593898
21.471717	0.1	9.566271
21.473383	0.1	9.539388
21.475050	0.1	9.512696
21.476717	0.1	9.485325
21.478383	0.1	9.457446
21.480050	0.1	9.429730
21.481717	0.1	9.402288
21.483383	0.1	9.374619
21.485050	0.1	9.345803
21.486717	0.1	9.314921
21.488383	0.1	9.282110
21.490050	0.1	9.249030
21.491717	0.1	9.217425
21.493383	0.1	9.187898
21.495050	0.1	9.160838
21.496717	0.1	9.136591
21.498383	0.1	9.113508
21.500050	0.1	9.087748
21.501717	0.1	9.056535
21.503383	0.1	9.020730
21.505050	0.1	8.983566
21.506717	0.1	8.947868
21.508383	0.1	8.915151
21.510050	0.1	8.886242
21.511717	0.1	8.861520
21.513383	0.1	8.840379
21.515050	0.1	8.821078
21.516717	0.1	8.801217
21.518383	0.1	8.779098
21.520050	0.1	8.755182
21.521717	0.1	8.731452
21.523383	0.1	8.709244
21.525050	0.1	8.688453
21.526717	0.1	8.668676
21.528383	0.1	8.650101
21.530050	0.1	8.632769
21.531717	0.1	8.615293
21.533383	0.1	8.594980
21.535050	0.1	8.569527
21.536717	0.1	8.538947
21.538383	0.1	8.506365
21.540050	0.1	8.476195
21.541717	0.1	8.451021
21.543383	0.1	8.430672
21.545050	0.1	8.413573
21.546717	0.1	8.397638
21.548383	0.1	8.380907
21.550050	0.1	8.362522
21.551717	0.1	8.342769
21.553383	0.1	8.322410
21.555050	0.1	8.302126
21.556717	0.1	8.281544
21.558383	0.1	8.259397
21.560050	0.1	8.235760
21.561717	0.1	8.213199
21.563383	0.1	8.194624
21.565050	0.1	8.179862
21.566717	0.1	8.165431
21.568383	0.1	8.148360
21.570050	0.1	8.128793
21.571717	0.1	8.108802
21.573383	0.1	8.090213
21.575050	0.1	8.073160
21.576717	0.1	8.056010
21.578383	0.1	8.037365
21.580050	0.1	8.017626
21.581717	0.1	7.998259
21.583383	0.1	7.980648
21.585050	0.1	7.965351
21.586717	0.1	7.951846
21.588383	0.1	7.939073
21.590050	0.1	7.925662
21.591717	0.1	7.910072
21.593383	0.1	7.891837
21.595050	0.1	7.872665
21.596717	0.1	7.855427
21.598383	0.1	7.841387
21.600050	0.1	7.829405
21.601717	0.1	7.817848
21.603383	0.1	7.805894
21.605050	0.1	7.793414
21.606717	0.1	7.780469
21.608383	0.1	7.766993
21.610050	0.1	7.753368
21.611717	0.1	7.740567
21.613383	0.1	7.729023
21.615050	0.1	7.717782
21.616717	0.1	7.705335
21.618383	0.1	7.691071
21.620050	0.1	7.675872
21.621717	0.1	7.661232
21.623383	0.1	7.648021
21.625050	0.1	7.636221
21.626717	0.1	7.625264
21.628383	0.1	7.614647
21.630050	0.1	7.604677
21.631717	0.1	7.595900
21.633383	0.1	7.587844
21.635050	0.1	7.579378
21.636717	0.1	7.570297
21.638383	0.1	7.561198
21.640050	0.1	7.551415
21.641717	0.1	7.539364
21.643383	0.1	7.525631
21.645050	0.1	7.513533
21.646717	0.1	7.505887
21.648383	0.1	7.502432
21.650050	0.1	7.500607
21.651717	0.1	7.497757
21.653383	0.1	7.492215
21.655050	0.1	7.484006
21.656717	0.1	7.475363
21.658383	0.1	7.469323
21.660050	0.1	7.467023
21.661717	0.1	7.466902
21.663383	0.1	7.466823
21.665050	0.1	7.466157
21.666717	0.1	7.465435
21.668383	0.1	7.465035
21.670050	0.1	7.465379
21.671717	0.1	7.467391
21.673383	0.1	7.471615
21.675050	0.1	7.477240
21.676717	0.1	7.482735
21.678383	0.1	7.486977
21.680050	0.1	7.489845
21.681717	0.1	7.492416
21.683383	0.1	7.496164
21.685050	0.1	7.501566
21.686717	0.1	7.508169
21.688383	0.1	7.516346
21.690050	0.1	7.527834
21.691717	0.1	7.543555
21.693383	0.1	7.561762
21.695050	0.1	7.579303
21.696717	0.1	7.594428
21.698383	0.1	7.607844
21.700050	0.1	7.621031
21.701717	0.1	7.634237
21.703383	0.1	7.647001
21.705050	0.1	7.659658
21.706717	0.1	7.673162
21.708383	0.1	7.687747
21.710050	0.1	7.702461
21.711717	0.1	7.716338
21.713383	0.1	7.729488
21.715050	0.1	7.742778
21.716717	0.1	7.756720
21.718383	0.1	7.770769
21.720050	0.1	7.783454
21.721717	0.1	7.792879
21.723383	0.1	7.797703
21.725050	0.1	7.798164
21.726717	0.1	7.795952
21.728383	0.1	7.792492
21.730050	0.1	7.787552
21.731717	0.1	7.779389
21.733383	0.1	7.766257
21.735050	0.1	7.748227
21.736717	0.1	7.726867
21.738383	0.1	7.703397
21.740050	0.1	7.678424
21.741717	0.1	7.652068
21.743383	0.1	7.623076
21.745050	0.1	7.589506
21.746717	0.1	7.550982
21.748383	0.1	7.508644
21.750050	0.1	7.463275
21.751717	0.1	7.415232
21.753383	0.1	7.365202
21.755050	0.1	7.313900
21.756717	0.1	7.261555
21.758383	0.1	7.207594
21.760050	0.1	7.151077
21.761717	0.1	7.091914
21.763383	0.1	7.030997
21.765050	0.1	6.969357
21.766717	0.1	6.907675
21.768383	0.1	6.846082
21.770050	0.1	6.784373
21.771717	0.1	6.722682
21.773383	0.1	6.661420
21.775050	0.1	6.600558
21.776717	0.1	6.539449
21.778383	0.1	6.477139
21.780050	0.1	6.413297
21.781717	0.1	6.349189
21.783383	0.1	6.286525
21.785050	0.1	6.225277
21.786717	0.1	6.164238
21.788383	0.1	6.103367
21.790050	0.1	6.044460
21.791717	0.1	5.989647
21.793383	0.1	5.939403
21.795050	0.1	5.892422
21.796717	0.1	5.847253
21.798383	0.1	5.803132
21.800050	0.1	5.759904
21.801717	0.1	5.717827
21.803383	0.1	5.677016
21.805050	0.1	5.637533
21.806717	0.1	5.600131
21.808383	0.1	5.565435
21.810050	0.1	5.532796
21.811717	0.1	5.501080
21.813383	0.1	5.469699
21.815050	0.1	5.438351
21.816717	0.1	5.406686
21.818383	0.1	5.375003
21.820050	0.1	5.344427
21.821717	0.1	5.315994
21.823383	0.1	5.290010
21.825050	0.1	5.266340
21.826717	0.1	5.245041
21.828383	0.1	5.226433
21.830050	0.1	5.210284
21.831717	0.1	5.195439
21.833383	0.1	5.180538
21.835050	0.1	5.165054
21.836717	0.1	5.149771
21.838383	0.1	5.135769
21.840050	0.1	5.122595
21.841717	0.1	5.108211
21.843383	0.1	5.091154
21.845050	0.1	5.072164
21.846717	0.1	5.053296
21.848383	0.1	5.036332
21.850050	0.1	5.022320
21.851717	0.1	5.011442
21.853383	0.1	5.002944
21.855050	0.1	4.995661
21.856717	0.1	4.988424
21.858383	0.1	4.980243
21.860050	0.1	4.971074
21.861717	0.1	4.961980
21.863383	0.1	4.953486
21.865050	0.1	4.944978
21.866717	0.1	4.936024
21.868383	0.1	4.927102
21.870050	0.1	4.918952
21.871717	0.1	4.911418
21.873383	0.1	4.903562
21.875050	0.1	4.895367
21.876717	0.1	4.888014
21.878383	0.1	4.881723
21.880050	0.1	4.874738
21.881717	0.1	4.865322
21.883383	0.1	4.854174
21.885050	0.1	4.844433
21.886717	0.1	4.838491
21.888383	0.1	4.835478
21.890050	0.1	4.833308
21.891717	0.1	4.830882
21.893383	0.1	4.827240
21.895050	0.1	4.821145
21.896717	0.1	4.812242
21.898383	0.1	4.801536
21.900050	0.1	4.790812
21.901717	0.1	4.781485
21.903383	0.1	4.773661
21.905050	0.1	4.766537
21.906717	0.1	4.759207
21.908383	0.1	4.750676
21.910050	0.1	4.740157
21.911717	0.1	4.728022
21.913383	0.1	4.715566
21.915050	0.1	4.703850
21.916717	0.1	4.693954
21.918383	0.1	4.686667
21.920050	0.1	4.680739
21.921717	0.1	4.673754
21.923383	0.1	4.664962
21.925050	0.1	4.655006
21.926717	0.1	4.644296
21.928383	0.1	4.633735
21.930050	0.1	4.624804
21.931717	0.1	4.617940
21.933383	0.1	4.612319
21.935050	0.1	4.606647
21.936717	0.1	4.599509
21.938383	0.1	4.590475
21.940050	0.1	4.580836
21.941717	0.1	4.572333
21.943383	0.1	4.565376
21.945050	0.1	4.559094
21.946717	0.1	4.552789
21.948383	0.1	4.546372
21.950050	0.1	4.539238
21.951717	0.1	4.530433
21.953383	0.1	4.520151
21.955050	0.1	4.509697
21.956717	0.1	4.499988
21.958383	0.1	4.490744
21.960050	0.1	4.481031
21.961717	0.1	4.470563
21.963383	0.1	4.460230
21.965050	0.1	4.451275
21.966717	0.1	4.444127
21.968383	0.1	4.438628
21.970050	0.1	4.434548
21.971717	0.1	4.430823
21.973383	0.1	4.425431
21.975050	0.1	4.417105
21.976717	0.1	4.406828
21.978383	0.1	4.397072
21.980050	0.1	4.389589
21.981717	0.1	4.384154
21.983383	0.1	4.379554
21.985050	0.1	4.374911
21.986717	0.1	4.369975
21.988383	0.1	4.364620
21.990050	0.1	4.358222
21.991717	0.1	4.350101
21.993383	0.1	4.340811
21.995050	0.1	4.331572
21.996717	0.1	4.322720
21.998383	0.1	4.314207
22.000050	0.1	4.306976
22.001717	0.1	4.302203
22.003383	0.1	4.299944
22.005050	0.1	4.299511
22.006717	0.1	4.300494
22.008383	0.1	4.302864
22.010050	0.1	4.306361
22.011717	0.1	4.309891
22.013383	0.1	4.311809
22.015050	0.1	4.310971
22.016717	0.1	4.308061
22.018383	0.1	4.305309
22.020050	0.1	4.303991
22.021717	0.1	4.303255
22.023383	0.1	4.301644
22.025050	0.1	4.298501
22.026717	0.1	4.294203
22.028383	0.1	4.289988
22.030050	0.1	4.287353
22.031717	0.1	4.287111
22.033383	0.1	4.288778
22.035050	0.1	4.290845
22.036717	0.1	4.292321
22.038383	0.1	4.293933
22.040050	0.1	4.297071
22.041717	0.1	4.302380
22.043383	0.1	4.310235
22.045050	0.1	4.320955
22.046717	0.1	4.333216
22.048383	0.1	4.343945
22.050050	0.1	4.350920
22.051717	0.1	4.354827
22.053383	0.1	4.358124
22.055050	0.1	4.362655
22.056717	0.1	4.369048
22.058383	0.1	4.377184
22.060050	0.1	4.386264
22.061717	0.1	4.395610
22.063383	0.1	4.405342
22.065050	0.1	4.415065
22.066717	0.1	4.423028
22.068383	0.1	4.428066
22.070050	0.1	4.431526
22.071717	0.1	4.436276
22.073383	0.1	4.444583
22.075050	0.1	4.456998
22.076717	0.1	4.472025
22.078383	0.1	4.486786
22.080050	0.1	4.499066
22.081717	0.1	4.508416
22.083383	0.1	4.515224
22.085050	0.1	4.520006
22.086717	0.1	4.523792
22.088383	0.1	4.528100
22.090050	0.1	4.533450
22.091717	0.1	4.538177
22.093383	0.1	4.540128
22.095050	0.1	4.539066
22.096717	0.1	4.536589
22.098383	0.1	4.534200
22.100050	0.1	4.531825
22.101717	0.1	4.528086
22.103383	0.1	4.521515
22.105050	0.1	4.511806
22.106717	0.1	4.500244
22.108383	0.1	4.488612
22.110050	0.1	4.477720
22.111717	0.1	4.466977
22.113383	0.1	4.455182
22.115050	0.1	4.442097
22.116717	0.1	4.428918
22.118383	0.1	4.416346
22.120050	0.1	4.402981
22.121717	0.1	4.387237
22.123383	0.1	4.369910
22.125050	0.1	4.352694
22.126717	0.1	4.335479
22.128383	0.1	4.317169
22.130050	0.1	4.297914
22.131717	0.1	4.279017
22.133383	0.1	4.261741
22.135050	0.1	4.246510
22.136717	0.1	4.232307
22.138383	0.1	4.216800
22.140050	0.1	4.197881
22.141717	0.1	4.175543
22.143383	0.1	4.152120
22.145050	0.1	4.130611
22.146717	0.1	4.112590
22.148383	0.1	4.097559
22.150050	0.1	4.084208
22.151717	0.1	4.071654
22.153383	0.1	4.059100
22.155050	0.1	4.046047
22.156717	0.1	4.033479
22.158383	0.1	4.023444
22.160050	0.1	4.016897
22.161717	0.1	4.012673
22.163383	0.1	4.009078
22.165050	0.1	4.005050
22.166717	0.1	3.999826
22.168383	0.1	3.993325
22.170050	0.1	3.987229
22.171717	0.1	3.984072
22.173383	0.1	3.985083
22.175050	0.1	3.989288
22.176717	0.1	3.994885
22.178383	0.1	4.000785
22.180050	0.1	4.006294
22.181717	0.1	4.010918
22.183383	0.1	4.015216
22.185050	0.1	4.020180
22.186717	0.1	4.025470
22.188383	0.1	4.029856
22.190050	0.1	4.033819
22.191717	0.1	4.040007
22.193383	0.1	4.050471
22.195050	0.1	4.064422
22.196717	0.1	4.079370
22.198383	0.1	4.093810
22.200050	0.1	4.107240
22.201717	0.1	4.118420
22.203383	0.1	4.125731
22.205050	0.1	4.129736
22.206717	0.1	4.134052
22.208383	0.1	4.142807
22.210050	0.1	4.157703
22.211717	0.1	4.177392
22.213383	0.1	4.198710
22.215050	0.1	4.218514
22.216717	0.1	4.235278
22.218383	0.1	4.249075
22.220050	0.1	4.260959
22.221717	0.1	4.272717
22.223383	0.1	4.286040
22.225050	0.1	4.301211
22.226717	0.1	4.316992
22.228383	0.1	4.331758
22.230050	0.1	4.344694
22.231717	0.1	4.356219
22.233383	0.1	4.367498
22.235050	0.1	4.378874
22.236717	0.1	4.388844
22.238383	0.1	4.395708
22.240050	0.1	4.399922
22.241717	0.1	4.403428
22.243383	0.1	4.406958
22.245050	0.1	4.409603
22.246717	0.1	4.410781
22.248383	0.1	4.410730
22.250050	0.1	4.409156
22.251717	0.1	4.405361
22.253383	0.1	4.399703
22.255050	0.1	4.393477
22.256717	0.1	4.387521
22.258383	0.1	4.381631
22.260050	0.1	4.374813
22.261717	0.1	4.365561
22.263383	0.1	4.352261
22.265050	0.1	4.334389
22.266717	0.1	4.313374
22.268383	0.1	4.291753
22.270050	0.1	4.271460
22.271717	0.1	4.252777
22.273383	0.1	4.235031
22.275050	0.1	4.217844
22.276717	0.1	4.200959
22.278383	0.1	4.183538
22.280050	0.1	4.164679
22.281717	0.1	4.144018
22.283383	0.1	4.121494
22.285050	0.1	4.096935
22.286717	0.1	4.070764
22.288383	0.1	4.044683
22.290050	0.1	4.020622
22.291717	0.1	3.999434
22.293383	0.1	3.980920
22.295050	0.1	3.964487
22.296717	0.1	3.949683
22.298383	0.1	3.936123
22.300050	0.1	3.922940
22.301717	0.1	3.909245
22.303383	0.1	3.894912
22.305050	0.1	3.880253
22.306717	0.1	3.865794
22.308383	0.1	3.852444
22.310050	0.1	3.840933
22.311717	0.1	3.831079
22.313383	0.1	3.822255
22.315050	0.1	3.814409
22.316717	0.1	3.808159
22.318383	0.1	3.803680
22.320050	0.1	3.800294
22.321717	0.1	3.797472
22.323383	0.1	3.795400
22.325050	0.1	3.794399
22.326717	0.1	3.794520
22.328383	0.1	3.796308
22.330050	0.1	3.800704
22.331717	0.1	3.807438
22.333383	0.1	3.814455
22.335050	0.1	3.820085
22.336717	0.1	3.824825
22.338383	0.1	3.830120
22.340050	0.1	3.836853
22.341717	0.1	3.845855
22.343383	0.1	3.857762
22.345050	0.1	3.871918
22.346717	0.1	3.886549
22.348383	0.1	3.900109
22.350050	0.1	3.912142
22.351717	0.1	3.923015
22.353383	0.1	3.933697
22.355050	0.1	3.946018
22.356717	0.1	3.961972
22.358383	0.1	3.982070
22.360050	0.1	4.005106
22.361717	0.1	4.029777
22.363383	0.1	4.056077
22.365050	0.1	4.084632
22.366717	0.1	4.115435
22.368383	0.1	4.147636
22.370050	0.1	4.179883
22.371717	0.1	4.211022
22.373383	0.1	4.240829
22.375050	0.1	4.270002
22.376717	0.1	4.299511
22.378383	0.1	4.330338
22.380050	0.1	4.363712
22.381717	0.1	4.400355
22.383383	0.1	4.439042
22.385050	0.1	4.477687
22.386717	0.1	4.516440
22.388383	0.1	4.557637
22.390050	0.1	4.602671
22.391717	0.1	4.650867
22.393383	0.1	4.700813
22.395050	0.1	4.751007
22.396717	0.1	4.799939
22.398383	0.1	4.847320
22.400050	0.1	4.895288
22.401717	0.1	4.946860
22.403383	0.1	5.003391
22.405050	0.1	5.064090
22.406717	0.1	5.127606
22.408383	0.1	5.193395
22.410050	0.1	5.261363
22.411717	0.1	5.331398
22.413383	0.1	5.404069
22.415050	0.1	5.480503
22.416717	0.1	5.560629
22.418383	0.1	5.642860
22.420050	0.1	5.726116
22.421717	0.1	5.811574
22.423383	0.1	5.901754
22.425050	0.1	5.997582
22.426717	0.1	6.097523
22.428383	0.1	6.200178
22.430050	0.1	6.306153
22.431717	0.1	6.416989
22.433383	0.1	6.533745
22.435050	0.1	6.656493
22.436717	0.1	6.784517
22.438383	0.1	6.917622
22.440050	0.1	7.056952
22.441717	0.1	7.204073
22.443383	0.1	7.359572
22.445050	0.1	7.522870
22.446717	0.1	7.693633
22.448383	0.1	7.872903
22.450050	0.1	8.062068
22.451717	0.1	8.261660
22.453383	0.1	8.471040
22.455050	0.1	8.688434
22.456717	0.1	8.912482
22.458383	0.1	9.143990
22.460050	0.1	9.385692
22.461717	0.1	9.640604
22.463383	0.1	9.910166
22.465050	0.1	10.193409
22.466717	0.1	10.487633
22.468383	0.1	10.790019
22.470050	0.1	11.099512
22.471717	0.1	11.417819
22.473383	0.1	11.748364
22.475050	0.1	12.094164
22.476717	0.1	12.456975
22.478383	0.1	12.837704
22.480050	0.1	13.236594
22.481717	0.1	13.653073
22.483383	0.1	14.085653
22.485050	0.1	14.532586
22.486717	0.1	14.993534
22.488383	0.1	15.470032
22.490050	0.1	15.963963
22.491717	0.1	16.476414
22.493383	0.1	17.007901
22.495050	0.1	17.559165
22.496717	0.1	18.130876
22.498383	0.1	18.722974
22.500050	0.1	19.335654
22.501717	0.1	19.970643
22.503383	0.1	20.631305
22.505050	0.1	21.321909
22.506717	0.1	22.045900
22.508383	0.1	22.804011
22.510050	0.1	23.594964
22.511717	0.1	24.418081
22.513383	0.1	25.274530
22.515050	0.1	26.166635
22.516717	0.1	27.096313
22.518383	0.1	28.064265
22.520050	0.1	29.070959
22.521717	0.1	30.118162
22.523383	0.1	31.208927
22.525050	0.1	32.346430
22.526717	0.1	33.533312
22.528383	0.1	34.771632
22.530050	0.1	36.062510
22.531717	0.1	37.405756
22.533383	0.1	38.800207
22.535050	0.1	40.244735
22.536717	0.1	41.738809
22.538383	0.1	43.282332
22.540050	0.1	44.874828
22.541717	0.1	46.514226
22.543383	0.1	48.196293
22.545050	0.1	49.915765
22.546717	0.1	51.667718
22.548383	0.1	53.447802
22.550050	0.1	55.251941
22.551717	0.1	57.075438
22.553383	0.1	58.912262
22.555050	0.1	60.755494
22.556717	0.1	62.597566
22.558383	0.1	64.429841
22.560050	0.1	66.242553
22.561717	0.1	68.024630
22.563383	0.1	69.764699
22.565050	0.1	71.453513
22.566717	0.1	73.083816
22.568383	0.1	74.647199
22.570050	0.1	76.132231
22.571717	0.1	77.526383
22.573383	0.1	78.819622
22.575050	0.1	80.004740
22.576717	0.1	81.073959
22.578383	0.1	82.017244
22.580050	0.1	82.824826
22.581717	0.1	83.490196
22.583383	0.1	84.010041
22.585050	0.1	84.382021
22.586717	0.1	84.603252
22.588383	0.1	84.670461
22.590050	0.1	84.580812
22.591717	0.1	84.333131
22.593383	0.1	83.929407
22.595050	0.1	83.374227
22.596717	0.1	82.672369
22.598383	0.1	81.827352
22.600050	0.1	80.842222
22.601717	0.1	79.721129
22.603383	0.1	78.469650
22.605050	0.1	77.094729
22.606717	0.1	75.604934
22.608383	0.1	74.009565
22.610050	0.1	72.317785
22.611717	0.1	70.538456
22.613383	0.1	68.680490
22.615050	0.1	66.754022
22.616717	0.1	64.770519
22.618383	0.1	62.740604
22.620050	0.1	60.673100
22.621717	0.1	58.577154
22.623383	0.1	56.463461
22.625050	0.1	54.342481
22.626717	0.1	52.222740
22.628383	0.1	50.111353
22.630050	0.1	48.015253
22.631717	0.1	45.942371
22.633383	0.1	43.901582
22.635050	0.1	41.900561
22.636717	0.1	39.944099
22.638383	0.1	38.035242
22.640050	0.1	36.177672
22.641717	0.1	34.376304
22.643383	0.1	32.635252
22.645050	0.1	30.956822
22.646717	0.1	29.343166
22.648383	0.1	27.797152
22.650050	0.1	26.321034
22.651717	0.1	24.916036
22.653383	0.1	23.582866
22.655050	0.1	22.320789
22.656717	0.1	21.127001
22.658383	0.1	19.998406
22.660050	0.1	18.933243
22.661717	0.1	17.930949
22.663383	0.1	16.991496
22.665050	0.1	16.114637
22.666717	0.1	15.299311
22.668383	0.1	14.544111
22.670050	0.1	13.847621
22.671717	0.1	13.208156
22.673383	0.1	12.623612
22.675050	0.1	12.091063
22.676717	0.1	11.606375
22.678383	0.1	11.165319
22.680050	0.1	10.765209
22.681717	0.1	10.404503
22.683383	0.1	10.081334
22.685050	0.1	9.793430
22.686717	0.1	9.539006
22.688383	0.1	9.316672
22.690050	0.1	9.124670
22.691717	0.1	8.961223
22.693383	0.1	8.825418
22.695050	0.1	8.716732
22.696717	0.1	8.633626
22.698383	0.1	8.573523
22.700050	0.1	8.534156
22.701717	0.1	8.513718
22.703383	0.1	8.510216
22.705050	0.1	8.521988
22.706717	0.1	8.548489
22.708383	0.1	8.590170
22.710050	0.1	8.647800
22.711717	0.1	8.721738
22.713383	0.1	8.810749
22.715050	0.1	8.911360
22.716717	0.1	9.019468
22.718383	0.1	9.132973
22.720050	0.1	9.252373
22.721717	0.1	9.378777
22.723383	0.1	9.511886
22.725050	0.1	9.650332
22.726717	0.1	9.793276
22.728383	0.1	9.940467
22.730050	0.1	10.090489
22.731717	0.1	10.240814
22.733383	0.1	10.389760
22.735050	0.1	10.536890
22.736717	0.1	10.681772
22.738383	0.1	10.823472
22.740050	0.1	10.960829
22.741717	0.1	11.092527
22.743383	0.1	11.216677
22.745050	0.1	11.330950
22.746717	0.1	11.433754
22.748383	0.1	11.524954
22.750050	0.1	11.605034
22.751717	0.1	11.674082
22.753383	0.1	11.731582
22.755050	0.1	11.776616
22.756717	0.1	11.808076
22.758383	0.1	11.824905
22.760050	0.1	11.826395
22.761717	0.1	11.812518
22.763383	0.1	11.783419
22.765050	0.1	11.738823
22.766717	0.1	11.678301
22.768383	0.1	11.601374
22.770050	0.1	11.507915
22.771717	0.1	11.398941
22.773383	0.1	11.275816
22.775050	0.1	11.139475
22.776717	0.1	10.991576
22.778383	0.1	10.834695
22.780050	0.1	10.670079
22.781717	0.1	10.496299
22.783383	0.1	10.310709
22.785050	0.1	10.112049
22.786717	0.1	9.901887
22.788383	0.1	9.684237
22.790050	0.1	9.463648
22.791717	0.1	9.242557
22.793383	0.1	9.020069
22.795050	0.1	8.794158
22.796717	0.1	8.564959
22.798383	0.1	8.335472
22.800050	0.1	8.108793
22.801717	0.1	7.885345
22.803383	0.1	7.663979
22.805050	0.1	7.445063
22.806717	0.1	7.230481
22.808383	0.1	7.021073
22.810050	0.1	6.815894
22.811717	0.1	6.614192
22.813383	0.1	6.416813
22.815050	0.1	6.225044
22.816717	0.1	6.039315
22.818383	0.1	5.859677
22.820050	0.1	5.686758
22.821717	0.1	5.521700
22.823383	0.1	5.365689
22.825050	0.1	5.219867
22.826717	0.1	5.084220
22.828383	0.1	4.956829
22.830050	0.1	4.835622
22.831717	0.1	4.720404
22.833383	0.1	4.612552
22.835050	0.1	4.512551
22.836717	0.1	4.418381
22.838383	0.1	4.327418
22.840050	0.1	4.239157
22.841717	0.1	4.155105
22.843383	0.1	4.076511
22.845050	0.1	4.003411
22.846717	0.1	3.935699
22.848383	0.1	3.873440
22.850050	0.1	3.816700
22.851717	0.1	3.765998
22.853383	0.1	3.721486
22.855050	0.1	3.681947
22.856717	0.1	3.645914
22.858383	0.1	3.612991
22.860050	0.1	3.583198
22.861717	0.1	3.556041
22.863383	0.1	3.531040
22.865050	0.1	3.508274
22.866717	0.1	3.487091
22.868383	0.1	3.465442
22.870050	0.1	3.442243
22.871717	0.1	3.419328
22.873383	0.1	3.399500
22.875050	0.1	3.383462
22.876717	0.1	3.369427
22.878383	0.1	3.355532
22.880050	0.1	3.341772
22.881717	0.1	3.329143
22.883383	0.1	3.318363
22.885050	0.1	3.310237
22.886717	0.1	3.305348
22.888383	0.1	3.302409
22.890050	0.1	3.298405
22.891717	0.1	3.291150
22.893383	0.1	3.281082
22.895050	0.1	3.270009
22.896717	0.1	3.259210
22.898383	0.1	3.249887
22.900050	0.1	3.244048
22.901717	0.1	3.242698
22.903383	0.1	3.244011
22.905050	0.1	3.244872
22.906717	0.1	3.243396
22.908383	0.1	3.238996
22.910050	0.1	3.232090
22.911717	0.1	3.224555
22.913383	0.1	3.218823
22.915050	0.1	3.216183
22.916717	0.1	3.216350
22.918383	0.1	3.217910
22.920050	0.1	3.219261
22.921717	0.1	3.220034
22.923383	0.1	3.221114
22.925050	0.1	3.222963
22.926717	0.1	3.225794
22.928383	0.1	3.230642
22.930050	0.1	3.238251
22.931717	0.1	3.247489
22.933383	0.1	3.256155
22.935050	0.1	3.263005
22.936717	0.1	3.268141
22.938383	0.1	3.271834
22.940050	0.1	3.274712
22.941717	0.1	3.278465
22.943383	0.1	3.284402
22.945050	0.1	3.292137
22.946717	0.1	3.300970
22.948383	0.1	3.311429
22.950050	0.1	3.324542
22.951717	0.1	3.339895
22.953383	0.1	3.355099
22.955050	0.1	3.367700
22.956717	0.1	3.377483
22.958383	0.1	3.386438
22.960050	0.1	3.397237
22.961717	0.1	3.412012
22.963383	0.1	3.431626
22.965050	0.1	3.455267
22.966717	0.1	3.481116
22.968383	0.1	3.507417
22.970050	0.1	3.532772
22.971717	0.1	3.556260
22.973383	0.1	3.578011
22.975050	0.1	3.598724
22.976717	0.1	3.618756
22.978383	0.1	3.638612
22.980050	0.1	3.659474
22.981717	0.1	3.682561
22.983383	0.1	3.708471
22.985050	0.1	3.737463
22.986717	0.1	3.769659
22.988383	0.1	3.804388
22.990050	0.1	3.840574
22.991717	0.1	3.878353
22.993383	0.1	3.919071
22.995050	0.1	3.963071
22.996717	0.1	4.008883
22.998383	0.1	4.055235
23.000050	0.1	4.102080
23.001717	0.1	4.149396
23.003383	0.1	4.197033
23.005050	0.1	4.245690
23.006717	0.1	4.296871
23.008383	0.1	4.351633
23.010050	0.1	4.409538
23.011717	0.1	4.469031
23.013383	0.1	4.529357
23.015050	0.1	4.591644
23.016717	0.1	4.657311
23.018383	0.1	4.725936
23.020050	0.1	4.795697
23.021717	0.1	4.864973
23.023383	0.1	4.932745
23.025050	0.1	4.999014
23.026717	0.1	5.065361
23.028383	0.1	5.133837
23.030050	0.1	5.205274
23.031717	0.1	5.278946
23.033383	0.1	5.353321
23.035050	0.1	5.427282
23.036717	0.1	5.500759
23.038383	0.1	5.573882
23.040050	0.1	5.645743
23.041717	0.1	5.714525
23.043383	0.1	5.779057
23.045050	0.1	5.840110
23.046717	0.1	5.899235
23.048383	0.1	5.956409
23.050050	0.1	6.009932
23.051717	0.1	6.057657
23.053383	0.1	6.097499
23.055050	0.1	6.127968
23.056717	0.1	6.149141
23.058383	0.1	6.163199
23.060050	0.1	6.173272
23.061717	0.1	6.180801
23.063383	0.1	6.184373
23.065050	0.1	6.181751
23.066717	0.1	6.171786
23.068383	0.1	6.153970
23.070050	0.1	6.128103
23.071717	0.1	6.094626
23.073383	0.1	6.054654
23.075050	0.1	6.009643
23.076717	0.1	5.960655
23.078383	0.1	5.907840
23.080050	0.1	5.851369
23.081717	0.1	5.791872
23.083383	0.1	5.729343
23.085050	0.1	5.662702
23.086717	0.1	5.591172
23.088383	0.1	5.515162
23.090050	0.1	5.435282
23.091717	0.1	5.351990
23.093383	0.1	5.266792
23.095050	0.1	5.182084
23.096717	0.1	5.099131
23.098383	0.1	5.017160
23.100050	0.1	4.934566
23.101717	0.1	4.850156
23.103383	0.1	4.763622
23.105050	0.1	4.675705
23.106717	0.1	4.587621
23.108383	0.1	4.500579
23.110050	0.1	4.416062
23.111717	0.1	4.335414
23.113383	0.1	4.259017
23.115050	0.1	4.186099
23.116717	0.1	4.115226
23.118383	0.1	4.045200
23.120050	0.1	3.976123
23.121717	0.1	3.909413
23.123383	0.1	3.846455
23.125050	0.1	3.787884
23.126717	0.1	3.733616
23.128383	0.1	3.683106
23.130050	0.1	3.635786
23.131717	0.1	3.591161
23.133383	0.1	3.548237
23.135050	0.1	3.506155
23.136717	0.1	3.465796
23.138383	0.1	3.429456
23.140050	0.1	3.398405
23.141717	0.1	3.371453
23.143383	0.1	3.346303
23.145050	0.1	3.321893
23.146717	0.1	3.299061
23.148383	0.1	3.279028
23.150050	0.1	3.261892
23.151717	0.1	3.246423
23.153383	0.1	3.230893
23.155050	0.1	3.214302
23.156717	0.1	3.196583
23.158383	0.1	3.178357
23.160050	0.1	3.161393
23.161717	0.1	3.147745
23.163383	0.1	3.137207
23.165050	0.1	3.127335
23.166717	0.1	3.116685
23.168383	0.1	3.106105
23.170050	0.1	3.096275
23.171717	0.1	3.086249
23.173383	0.1	3.075316
23.175050	0.1	3.064605
23.176717	0.1	3.056321
23.178383	0.1	3.051981
23.180050	0.1	3.051707
23.181717	0.1	3.054105
23.183383	0.1	3.056256
23.185050	0.1	3.055399
23.186717	0.1	3.051283
23.188383	0.1	3.045895
23.190050	0.1	3.041220
23.191717	0.1	3.037555
23.193383	0.1	3.033825
23.195050	0.1	3.029127
23.196717	0.1	3.023841
23.198383	0.1	3.019497
23.200050	0.1	3.017653
23.201717	0.1	3.018691
23.203383	0.1	3.021345
23.205050	0.1	3.023348
23.206717	0.1	3.023013
23.208383	0.1	3.020274
23.210050	0.1	3.015897
23.211717	0.1	3.010472
23.213383	0.1	3.004582
23.215050	0.1	2.999078
23.216717	0.1	2.995026
23.218383	0.1	2.993229
23.220050	0.1	2.994002
23.221717	0.1	2.996991
23.223383	0.1	3.000493
23.225050	0.1	3.002803
23.226717	0.1	3.004381
23.228383	0.1	3.006519
23.230050	0.1	3.008610
23.231717	0.1	3.008754
23.233383	0.1	3.005988
23.235050	0.1	3.000950
23.236717	0.1	2.995268
23.238383	0.1	2.990835
23.240050	0.1	2.988712
23.241717	0.1	2.988335
23.243383	0.1	2.988381
23.245050	0.1	2.988367
23.246717	0.1	2.989443
23.248383	0.1	2.993816
23.250050	0.1	3.002780
23.251717	0.1	3.014645
23.253383	0.1	3.025676
23.255050	0.1	3.033588
23.256717	0.1	3.038766
23.258383	0.1	3.042156
23.260050	0.1	3.044382
23.261717	0.1	3.046687
23.263383	0.1	3.050528
23.265050	0.1	3.056349
23.266717	0.1	3.063604
23.268383	0.1	3.071195
23.270050	0.1	3.077714
23.271717	0.1	3.082366
23.273383	0.1	3.085700
23.275050	0.1	3.088494
23.276717	0.1	3.090827
23.278383	0.1	3.093220
23.280050	0.1	3.097295
23.281717	0.1	3.104066
23.283383	0.1	3.112033
23.285050	0.1	3.118254
23.286717	0.1	3.121770
23.288383	0.1	3.124601
23.290050	0.1	3.129519
23.291717	0.1	3.137593
23.293383	0.1	3.147395
23.295050	0.1	3.156001
23.296717	0.1	3.161216
23.298383	0.1	3.163116
23.300050	0.1	3.163661
23.301717	0.1	3.165025
23.303383	0.1	3.168038
23.305050	0.1	3.171694
23.306717	0.1	3.174026
23.308383	0.1	3.173505
23.310050	0.1	3.169915
23.311717	0.1	3.164196
23.313383	0.1	3.157170
23.315050	0.1	3.148937
23.316717	0.1	3.139907
23.318383	0.1	3.130990
23.320050	0.1	3.122212
23.321717	0.1	3.112894
23.323383	0.1	3.103712
23.325050	0.1	3.096801
23.326717	0.1	3.093425
23.328383	0.1	3.092573
23.330050	0.1	3.091572
23.331717	0.1	3.087949
23.333383	0.1	3.081057
23.335050	0.1	3.072126
23.336717	0.1	3.063125
23.338383	0.1	3.055162
23.340050	0.1	3.047492
23.341717	0.1	3.038156
23.343383	0.1	3.026044
23.345050	0.1	3.012507
23.346717	0.1	3.000572
23.348383	0.1	2.992041
23.350050	0.1	2.985988
23.351717	0.1	2.980684
23.353383	0.1	2.975683
23.355050	0.1	2.970886
23.356717	0.1	2.965340
23.358383	0.1	2.958495
23.360050	0.1	2.951785
23.361717	0.1	2.947529
23.363383	0.1	2.946551
23.365050	0.1	2.947729
23.366717	0.1	2.949624
23.368383	0.1	2.951287
23.370050	0.1	2.951846
23.371717	0.1	2.950695
23.373383	0.1	2.948130
23.375050	0.1	2.944916
23.376717	0.1	2.941461
23.378383	0.1	2.938155
23.380050	0.1	2.935510
23.381717	0.1	2.933708
23.383383	0.1	2.932604
23.385050	0.1	2.931659
23.386717	0.1	2.930518
23.388383	0.1	2.930388
23.390050	0.1	2.933377
23.391717	0.1	2.940386
23.393383	0.1	2.950672
23.395050	0.1	2.962397
23.396717	0.1	2.972884
23.398383	0.1	2.979492
23.400050	0.1	2.981070
23.401717	0.1	2.979054
23.403383	0.1	2.976712
23.405050	0.1	2.976465
23.406717	0.1	2.978658
23.408383	0.1	2.982370
23.410050	0.1	2.986295
23.411717	0.1	2.989778
23.413383	0.1	2.993844
23.415050	0.1	3.000330
23.416717	0.1	3.009983
23.418383	0.1	3.021667
23.420050	0.1	3.033248
23.421717	0.1	3.042985
23.423383	0.1	3.050454
23.425050	0.1	3.056275
23.426717	0.1	3.060950
23.428383	0.1	3.064340
23.430050	0.1	3.066626
23.431717	0.1	3.068573
23.433383	0.1	3.070291
23.435050	0.1	3.071139
23.436717	0.1	3.071488
23.438383	0.1	3.073118
23.440050	0.1	3.076987
23.441717	0.1	3.081774
23.443383	0.1	3.085327
23.445050	0.1	3.086161
23.446717	0.1	3.083702
23.448383	0.1	3.078603
23.450050	0.1	3.072638
23.451717	0.1	3.067497
23.453383	0.1	3.063371
23.455050	0.1	3.058948
23.456717	0.1	3.052759
23.458383	0.1	3.044158
23.460050	0.1	3.033597
23.461717	0.1	3.022822
23.463383	0.1	3.014049
23.465050	0.1	3.008288
23.466717	0.1	3.004391
23.468383	0.1	2.999231
23.470050	0.1	2.989834
23.471717	0.1	2.976405
23.473383	0.1	2.961848
23.475050	0.1	2.948600
23.476717	0.1	2.937485
23.478383	0.1	2.928092
23.480050	0.1	2.919142
23.481717	0.1	2.909638
23.483383	0.1	2.899803
23.485050	0.1	2.890225
23.486717	0.1	2.880823
23.488383	0.1	2.871482
23.490050	0.1	2.862550
23.491717	0.1	2.854015
23.493383	0.1	2.845479
23.495050	0.1	2.836999
23.496717	0.1	2.829246
23.498383	0.1	2.823160
23.500050	0.1	2.819523
23.501717	0.1	2.818536
23.503383	0.1	2.819402
23.505050	0.1	2.820757
23.506717	0.1	2.822126
23.508383	0.1	2.824101
23.510050	0.1	2.827137
23.511717	0.1	2.831165
23.513383	0.1	2.835449
23.515050	0.1	2.838583
23.516717	0.1	2.839994
23.518383	0.1	2.841176
23.520050	0.1	2.844357
23.521717	0.1	2.850941
23.523383	0.1	2.861428
23.525050	0.1	2.875621
23.526717	0.1	2.892343
23.528383	0.1	2.909587
23.530050	0.1	2.926104
23.531717	0.1	2.942341
23.533383	0.1	2.959096
23.535050	0.1	2.976283
23.536717	0.1	2.993890
23.538383	0.1	3.012619
23.540050	0.1	3.033029
23.541717	0.1	3.055073
23.543383	0.1	3.078729
23.545050	0.1	3.104121
23.546717	0.1	3.131414
23.548383	0.1	3.160955
23.550050	0.1	3.193212
23.551717	0.1	3.228374
23.553383	0.1	3.266227
23.555050	0.1	3.306451
23.556717	0.1	3.348943
23.558383	0.1	3.394079
23.560050	0.1	3.442098
23.561717	0.1	3.492087
23.563383	0.1	3.542779
23.565050	0.1	3.594495
23.566717	0.1	3.649085
23.568383	0.1	3.707907
23.570050	0.1	3.771391
23.571717	0.1	3.840271
23.573383	0.1	3.915592
23.575050	0.1	3.997008
23.576717	0.1	4.082378
23.578383	0.1	4.169745
23.580050	0.1	4.258738
23.581717	0.1	4.350240
23.583383	0.1	4.445640
23.585050	0.1	4.546205
23.586717	0.1	4.653204
23.588383	0.1	4.767990
23.590050	0.1	4.890626
23.591717	0.1	5.019419
23.593383	0.1	5.153329
23.595050	0.1	5.293251
23.596717	0.1	5.439948
23.598383	0.1	5.593123
23.600050	0.1	5.752500
23.601717	0.1	5.918238
23.603383	0.1	6.091180
23.605050	0.1	6.272770
23.606717	0.1	6.464212
23.608383	0.1	6.666416
23.610050	0.1	6.879852
23.611717	0.1	7.103630
23.613383	0.1	7.336242
23.615050	0.1	7.577538
23.616717	0.1	7.829084
23.618383	0.1	8.092416
23.620050	0.1	8.367305
23.621717	0.1	8.652518
23.623383	0.1	8.947635
23.625050	0.1	9.252750
23.626717	0.1	9.567682
23.628383	0.1	9.892867
23.630050	0.1	10.229601
23.631717	0.1	10.578823
23.633383	0.1	10.940889
23.635050	0.1	11.316426
23.636717	0.1	11.706175
23.638383	0.1	12.110295
23.640050	0.1	12.528449
23.641717	0.1	12.960448
23.643383	0.1	13.406388
23.645050	0.1	13.866625
23.646717	0.1	14.341646
23.648383	0.1	14.831685
23.650050	0.1	15.337062
23.651717	0.1	15.859068
23.653383	0.1	16.399869
23.655050	0.1	16.960744
23.656717	0.1	17.540772
23.658383	0.1	18.137828
23.660050	0.1	18.750802
23.661717	0.1	19.380949
23.663383	0.1	20.031324
23.665050	0.1	20.705154
23.666717	0.1	21.404573
23.668383	0.1	22.130003
23.670050	0.1	22.880640
23.671717	0.1	23.656175
23.673383	0.1	24.458068
23.675050	0.1	25.289538
23.676717	0.1	26.154234
23.678383	0.1	27.054162
23.680050	0.1	27.989214
23.681717	0.1	28.958907
23.683383	0.1	29.963814
23.685050	0.1	31.005610
23.686717	0.1	32.086880
23.688383	0.1	33.210455
23.690050	0.1	34.378730
23.691717	0.1	35.593705
23.693383	0.1	36.857226
23.695050	0.1	38.170437
23.696717	0.1	39.533214
23.698383	0.1	40.944465
23.700050	0.1	42.403028
23.701717	0.1	43.908330
23.703383	0.1	45.460295
23.705050	0.1	47.058268
23.706717	0.1	48.699728
23.708383	0.1	50.380314
23.710050	0.1	52.095032
23.711717	0.1	53.838929
23.713383	0.1	55.607078
23.715050	0.1	57.394705
23.716717	0.1	59.196893
23.718383	0.1	61.007799
23.720050	0.1	62.820120
23.721717	0.1	64.625517
23.723383	0.1	66.415435
23.725050	0.1	68.180389
23.726717	0.1	69.909343
23.728383	0.1	71.591605
23.730050	0.1	73.218020
23.731717	0.1	74.779866
23.733383	0.1	76.268218
23.735050	0.1	77.673588
23.736717	0.1	78.985100
23.738383	0.1	80.191223
23.740050	0.1	81.282156
23.741717	0.1	82.250475
23.743383	0.1	83.089797
23.745050	0.1	83.794403
23.746717	0.1	84.359627
23.748383	0.1	84.781391
23.750050	0.1	85.055023
23.751717	0.1	85.174497
23.753383	0.1	85.134320
23.755050	0.1	84.932922
23.756717	0.1	84.572546
23.758383	0.1	84.056645
23.760050	0.1	83.389320
23.761717	0.1	82.575446
23.763383	0.1	81.619043
23.765050	0.1	80.523156
23.766717	0.1	79.292832
23.768383	0.1	77.936235
23.770050	0.1	76.461891
23.771717	0.1	74.877231
23.773383	0.1	73.190671
23.775050	0.1	71.412576
23.776717	0.1	69.553498
23.778383	0.1	67.622988
23.780050	0.1	65.629915
23.781717	0.1	63.582901
23.783383	0.1	61.491523
23.785050	0.1	59.366585
23.786717	0.1	57.218010
23.788383	0.1	55.054422
23.790050	0.1	52.885227
23.791717	0.1	50.720181
23.793383	0.1	48.566959
23.795050	0.1	46.432372
23.796717	0.1	44.325320
23.798383	0.1	42.255791
23.800050	0.1	40.231599
23.801717	0.1	38.257451
23.803383	0.1	36.336188
23.805050	0.1	34.469906
23.806717	0.1	32.659997
23.808383	0.1	30.907383
23.810050	0.1	29.214309
23.811717	0.1	27.585076
23.813383	0.1	26.023635
23.815050	0.1	24.531069
23.816717	0.1	23.106081
23.818383	0.1	21.746955
23.820050	0.1	20.452975
23.821717	0.1	19.224696
23.823383	0.1	18.062848
23.825050	0.1	16.967165
23.826717	0.1	15.936783
23.828383	0.1	14.970968
23.830050	0.1	14.068680
23.831717	0.1	13.227980
23.833383	0.1	12.446102
23.835050	0.1	11.719177
23.836717	0.1	11.042091
23.838383	0.1	10.409979
23.840050	0.1	9.819721
23.841717	0.1	9.269482
23.843383	0.1	8.757566
23.845050	0.1	8.282736
23.846717	0.1	7.844339
23.848383	0.1	7.441030
23.850050	0.1	7.070233
23.851717	0.1	6.729276
23.853383	0.1	6.416505
23.855050	0.1	6.130803
23.856717	0.1	5.870317
23.858383	0.1	5.632588
23.860050	0.1	5.415790
23.861717	0.1	5.218526
23.863383	0.1	5.039009
23.865050	0.1	4.875185
23.866717	0.1	4.725358
23.868383	0.1	4.588147
23.870050	0.1	4.462246
23.871717	0.1	4.346631
23.873383	0.1	4.240917
23.875050	0.1	4.145047
23.876717	0.1	4.058601
23.878383	0.1	3.980710
23.880050	0.1	3.910568
23.881717	0.1	3.846870
23.883383	0.1	3.787363
23.885050	0.1	3.730715
23.886717	0.1	3.677928
23.888383	0.1	3.630212
23.890050	0.1	3.587073
23.891717	0.1	3.547347
23.893383	0.1	3.510281
23.895050	0.1	3.475263
23.896717	0.1	3.441586
23.898383	0.1	3.408971
23.900050	0.1	3.377981
23.901717	0.1	3.349176
23.903383	0.1	3.322228
23.905050	0.1	3.296589
23.906717	0.1	3.272966
23.908383	0.1	3.253235
23.910050	0.1	3.238115
23.911717	0.1	3.225897
23.913383	0.1	3.213822
23.915050	0.1	3.199629
23.916717	0.1	3.182092
23.918383	0.1	3.161188
23.920050	0.1	3.137877
23.921717	0.1	3.113789
23.923383	0.1	3.090659
23.925050	0.1	3.069830
23.926717	0.1	3.052424
23.928383	0.1	3.038915
23.930050	0.1	3.028214
23.931717	0.1	3.017792
23.933383	0.1	3.005387
23.935050	0.1	2.990742
23.936717	0.1	2.975259
23.938383	0.1	2.960050
23.940050	0.1	2.945368
23.941717	0.1	2.931179
23.943383	0.1	2.916926
23.945050	0.1	2.901666
23.946717	0.1	2.885386
23.948383	0.1	2.869470
23.950050	0.1	2.855696
23.951717	0.1	2.845107
23.953383	0.1	2.837055
23.955050	0.1	2.829079
23.956717	0.1	2.818462
23.958383	0.1	2.804473
23.960050	0.1	2.788906
23.961717	0.1	2.774340
23.963383	0.1	2.762396
23.965050	0.1	2.753474
23.966717	0.1	2.746773
23.968383	0.1	2.739928
23.970050	0.1	2.730214
23.971717	0.1	2.717436
23.973383	0.1	2.704510
23.975050	0.1	2.694577
23.976717	0.1	2.688654
23.978383	0.1	2.685930
23.980050	0.1	2.684565
23.981717	0.1	2.682111
23.983383	0.1	2.676863
23.985050	0.1	2.669347
23.986717	0.1	2.661911
23.988383	0.1	2.655941
23.990050	0.1	2.649571
23.991717	0.1	2.639703
23.993383	0.1	2.626185
23.995050	0.1	2.612136
23.996717	0.1	2.600886
23.998383	0.1	2.594036
24.000050	0.1	2.590986
24.001717	0.1	2.589375
24.003383	0.1	2.586637
24.005050	0.1	2.581771
24.006717	0.1	2.575479
24.008383	0.1	2.568867
24.010050	0.1	2.562813
24.011717	0.1	2.558497
24.013383	0.1	2.557174
24.015050	0.1	2.558334
24.016717	0.1	2.559596
24.018383	0.1	2.559097
24.020050	0.1	2.556765
24.021717	0.1	2.553337
24.023383	0.1	2.549598
24.025050	0.1	2.546292
24.026717	0.1	2.544061
24.028383	0.1	2.543344
24.030050	0.1	2.544317
24.031717	0.1	2.545924
24.033383	0.1	2.545235
24.035050	0.1	2.539721
24.036717	0.1	2.530213
24.038383	0.1	2.519959
24.040050	0.1	2.511791
24.041717	0.1	2.507078
24.043383	0.1	2.506031
24.045050	0.1	2.507842
24.046717	0.1	2.510622
24.048383	0.1	2.512503
24.050050	0.1	2.513281
24.051717	0.1	2.514482
24.053383	0.1	2.517626
24.055050	0.1	2.522212
24.056717	0.1	2.526212
24.058383	0.1	2.528834
24.060050	0.1	2.530967
24.061717	0.1	2.532946
24.063383	0.1	2.534362
24.065050	0.1	2.534953
24.066717	0.1	2.534022
24.068383	0.1	2.530622
24.070050	0.1	2.525076
24.071717	0.1	2.519479
24.073383	0.1	2.516666
24.075050	0.1	2.518469
24.076717	0.1	2.524597
24.078383	0.1	2.532857
24.080050	0.1	2.540341
24.081717	0.1	2.545211
24.083383	0.1	2.547787
24.085050	0.1	2.549547
24.086717	0.1	2.551205
24.088383	0.1	2.552439
24.090050	0.1	2.552993
24.091717	0.1	2.553244
24.093383	0.1	2.553849
24.095050	0.1	2.555246
24.096717	0.1	2.557952
24.098383	0.1	2.562483
24.100050	0.1	2.568294
24.101717	0.1	2.573617
24.103383	0.1	2.577030
24.105050	0.1	2.578418
24.106717	0.1	2.578497
24.108383	0.1	2.578292
24.110050	0.1	2.578967
24.111717	0.1	2.581184
24.113383	0.1	2.584509
24.115050	0.1	2.587922
24.116717	0.1	2.590553
24.118383	0.1	2.591736
24.120050	0.1	2.591028
24.121717	0.1	2.588718
24.123383	0.1	2.586297
24.125050	0.1	2.585566
24.126717	0.1	2.587400
24.128383	0.1	2.591712
24.130050	0.1	2.597757
24.131717	0.1	2.604211
24.133383	0.1	2.609571
24.135050	0.1	2.612639
24.136717	0.1	2.612853
24.138383	0.1	2.610711
24.140050	0.1	2.607531
24.141717	0.1	2.604541
24.143383	0.1	2.602399
24.145050	0.1	2.601366
24.146717	0.1	2.601575
24.148383	0.1	2.603005
24.150050	0.1	2.605063
24.151717	0.1	2.607140
24.153383	0.1	2.609701
24.155050	0.1	2.613030
24.156717	0.1	2.615559
24.158383	0.1	2.615480
24.160050	0.1	2.613422
24.161717	0.1	2.611829
24.163383	0.1	2.611885
24.165050	0.1	2.612630
24.166717	0.1	2.612784
24.168383	0.1	2.612239
24.170050	0.1	2.611838
24.171717	0.1	2.612309
24.173383	0.1	2.613659
24.175050	0.1	2.615200
24.176717	0.1	2.615759
24.178383	0.1	2.614707
24.180050	0.1	2.612979
24.181717	0.1	2.612011
24.183383	0.1	2.611973
24.185050	0.1	2.611913
24.186717	0.1	2.611810
24.188383	0.1	2.613333
24.190050	0.1	2.617859
24.191717	0.1	2.624709
24.193383	0.1	2.631899
24.195050	0.1	2.638060
24.196717	0.1	2.643219
24.198383	0.1	2.648025
24.200050	0.1	2.653212
24.201717	0.1	2.660234
24.203383	0.1	2.670623
24.205050	0.1	2.683853
24.206717	0.1	2.697222
24.208383	0.1	2.708454
24.210050	0.1	2.717306
24.211717	0.1	2.724798
24.213383	0.1	2.731998
24.215050	0.1	2.739513
24.216717	0.1	2.746987
24.218383	0.1	2.753488
24.220050	0.1	2.759327
24.221717	0.1	2.766484
24.223383	0.1	2.776310
24.225050	0.1	2.787802
24.226717	0.1	2.799029
24.228383	0.1	2.809293
24.230050	0.1	2.818685
24.231717	0.1	2.826531
24.233383	0.1	2.832203
24.235050	0.1	2.836958
24.236717	0.1	2.843048
24.238383	0.1	2.851132
24.240050	0.1	2.860227
24.241717	0.1	2.869959
24.243383	0.1	2.881093
24.245050	0.1	2.893354
24.246717	0.1	2.904190
24.248383	0.1	2.910593
24.250050	0.1	2.911361
24.251717	0.1	2.907570
24.253383	0.1	2.902057
24.255050	0.1	2.898229
24.256717	0.1	2.897992
24.258383	0.1	2.900572
24.260050	0.1	2.903277
24.261717	0.1	2.903272
24.263383	0.1	2.899403
24.265050	0.1	2.892544
24.266717	0.1	2.884236
24.268383	0.1	2.875272
24.270050	0.1	2.865451
24.271717	0.1	2.854159
24.273383	0.1	2.840958
24.275050	0.1	2.826061
24.276717	0.1	2.810955
24.278383	0.1	2.797684
24.280050	0.1	2.786820
24.281717	0.1	2.776664
24.283383	0.1	2.765269
24.285050	0.1	2.752813
24.286717	0.1	2.740705
24.288383	0.1	2.728873
24.290050	0.1	2.715695
24.291717	0.1	2.699974
24.293383	0.1	2.681734
24.295050	0.1	2.661697
24.296717	0.1	2.640728
24.298383	0.1	2.620057
24.300050	0.1	2.601561
24.301717	0.1	2.586539
24.303383	0.1	2.574488
24.305050	0.1	2.563349
24.306717	0.1	2.550469
24.308383	0.1	2.533854
24.310050	0.1	2.513900
24.311717	0.1	2.493826
24.313383	0.1	2.477211
24.315050	0.1	2.465192
24.316717	0.1	2.456480
24.318383	0.1	2.448964
24.320050	0.1	2.440861
24.321717	0.1	2.431041
24.323383	0.1	2.419031
24.325050	0.1	2.405290
24.326717	0.1	2.391380
24.328383	0.1	2.378873
24.330050	0.1	2.368349
24.331717	0.1	2.359888
24.333383	0.1	2.353061
24.335050	0.1	2.346360
24.336717	0.1	2.337969
24.338383	0.1	2.327352
24.340050	0.1	2.315715
24.341717	0.1	2.304986
24.343383	0.1	2.296562
24.345050	0.1	2.291044
24.346717	0.1	2.288506
24.348383	0.1	2.288450
24.350050	0.1	2.289601
24.351717	0.1	2.290392
24.353383	0.1	2.289852
24.355050	0.1	2.288059
24.356717	0.1	2.286001
24.358383	0.1	2.284837
24.360050	0.1	2.284870
24.361717	0.1	2.285056
24.363383	0.1	2.283608
24.365050	0.1	2.279505
24.366717	0.1	2.272781
24.368383	0.1	2.263859
24.370050	0.1	2.254206
24.371717	0.1	2.246881
24.373383	0.1	2.244511
24.375050	0.1	2.246373
24.376717	0.1	2.248827
24.378383	0.1	2.249051
24.380050	0.1	2.247128
24.381717	0.1	2.245158
24.383383	0.1	2.245908
24.385050	0.1	2.251198
24.386717	0.1	2.260320
24.388383	0.1	2.270406
24.390050	0.1	2.278476
24.391717	0.1	2.282937
24.393383	0.1	2.283650
24.395050	0.1	2.281577
24.396717	0.1	2.278527
24.398383	0.1	2.276069
24.400050	0.1	2.274369
24.401717	0.1	2.272488
24.403383	0.1	2.269540
24.405050	0.1	2.265424
24.406717	0.1	2.260897
24.408383	0.1	2.257228
24.410050	0.1	2.255277
24.411717	0.1	2.254988
24.413383	0.1	2.256320
24.415050	0.1	2.259961
24.416717	0.1	2.266257
24.418383	0.1	2.273852
24.420050	0.1	2.279985
24.421717	0.1	2.282606
24.423383	0.1	2.281931
24.425050	0.1	2.279514
24.426717	0.1	2.276981
24.428383	0.1	2.275868
24.430050	0.1	2.277168
24.431717	0.1	2.280381
24.433383	0.1	2.283952
24.435050	0.1	2.286620
24.436717	0.1	2.287398
24.438383	0.1	2.285317
24.440050	0.1	2.280348
24.441717	0.1	2.274187
24.443383	0.1	2.269698
24.445050	0.1	2.269140
24.446717	0.1	2.272241
24.448383	0.1	2.276511
24.450050	0.1	2.279519
24.451717	0.1	2.280655
24.453383	0.1	2.281121
24.455050	0.1	2.282518
24.456717	0.1	2.285377
24.458383	0.1	2.289172
24.460050	0.1	2.293070
24.461717	0.1	2.296264
24.463383	0.1	2.298295
24.465050	0.1	2.299584
24.466717	0.1	2.301242
24.468383	0.1	2.303673
24.470050	0.1	2.306197
24.471717	0.1	2.308325
24.473383	0.1	2.310374
24.475050	0.1	2.313210
24.476717	0.1	2.317554
24.478383	0.1	2.322951
24.480050	0.1	2.327911
24.481717	0.1	2.330905
24.483383	0.1	2.330802
24.485050	0.1	2.327799
24.486717	0.1	2.324032
24.488383	0.1	2.322197
24.490050	0.1	2.323682
24.491717	0.1	2.327720
24.493383	0.1	2.332139
24.495050	0.1	2.335277
24.496717	0.1	2.336660
24.498383	0.1	2.336460
24.500050	0.1	2.335366
24.501717	0.1	2.334653
24.503383	0.1	2.335748
24.505050	0.1	2.339142
24.506717	0.1	2.344027
24.508383	0.1	2.349378
24.510050	0.1	2.354826
24.511717	0.1	2.360293
24.513383	0.1	2.364954
24.515050	0.1	2.367669
24.516717	0.1	2.368493
24.518383	0.1	2.368162
24.520050	0.1	2.366803
24.521717	0.1	2.364488
24.523383	0.1	2.361718
24.525050	0.1	2.358914
24.526717	0.1	2.356279
24.528383	0.1	2.354342
24.530050	0.1	2.353927
24.531717	0.1	2.355333
24.533383	0.1	2.358113
24.535050	0.1	2.361601
24.536717	0.1	2.365233
24.538383	0.1	2.368144
24.540050	0.1	2.369243
24.541717	0.1	2.368172
24.543383	0.1	2.365038
24.545050	0.1	2.359366
24.546717	0.1	2.351459
24.548383	0.1	2.343990
24.550050	0.1	2.340279
24.551717	0.1	2.341559
24.553383	0.1	2.346090
24.555050	0.1	2.350556
24.556717	0.1	2.352255
24.558383	0.1	2.350123
24.560050	0.1	2.344958
24.561717	0.1	2.339757
24.563383	0.1	2.338025
24.565050	0.1	2.340684
24.566717	0.1	2.345289
24.568383	0.1	2.348493
24.570050	0.1	2.348898
24.571717	0.1	2.347254
24.573383	0.1	2.344837
24.575050	0.1	2.342318
24.576717	0.1	2.339520
24.578383	0.1	2.336097
24.580050	0.1	2.333112
24.581717	0.1	2.332903
24.583383	0.1	2.336600
24.585050	0.1	2.342700
24.586717	0.1	2.348763
24.588383	0.1	2.353033
24.590050	0.1	2.353974
24.591717	0.1	2.350849
24.593383	0.1	2.345671
24.595050	0.1	2.342407
24.596717	0.1	2.343138
24.598383	0.1	2.346113
24.600050	0.1	2.347981
24.601717	0.1	2.347101
24.603383	0.1	2.344521
24.605050	0.1	2.342113
24.606717	0.1	2.340320
24.608383	0.1	2.338337
24.610050	0.1	2.336297
24.611717	0.1	2.335859
24.613383	0.1	2.338262
24.615050	0.1	2.343459
24.616717	0.1	2.350919
24.618383	0.1	2.359417
24.620050	0.1	2.367115
24.621717	0.1	2.373038
24.623383	0.1	2.377518
24.625050	0.1	2.380861
24.626717	0.1	2.383338
24.628383	0.1	2.386025
24.630050	0.1	2.389918
24.631717	0.1	2.394770
24.633383	0.1	2.399464
24.635050	0.1	2.402947
24.636717	0.1	2.404982
24.638383	0.1	2.406086
24.640050	0.1	2.406593
24.641717	0.1	2.406295
24.643383	0.1	2.405066
24.645050	0.1	2.403473
24.646717	0.1	2.402351
24.648383	0.1	2.401872
24.650050	0.1	2.401904
24.651717	0.1	2.403334
24.653383	0.1	2.407660
24.655050	0.1	2.415301
24.656717	0.1	2.424875
24.658383	0.1	2.434077
24.660050	0.1	2.441262
24.661717	0.1	2.446598
24.663383	0.1	2.451860
24.665050	0.1	2.458566
24.666717	0.1	2.466231
24.668383	0.1	2.473192
24.670050	0.1	2.478580
24.671717	0.1	2.482487
24.673383	0.1	2.484936
24.675050	0.1	2.486035
24.676717	0.1	2.486529
24.678383	0.1	2.487269
24.680050	0.1	2.488662
24.681717	0.1	2.491362
24.683383	0.1	2.496596
24.685050	0.1	2.504769
24.686717	0.1	2.514431
24.688383	0.1	2.523540
24.690050	0.1	2.531139
24.691717	0.1	2.537332
24.693383	0.1	2.541901
24.695050	0.1	2.543884
24.696717	0.1	2.543037
24.698383	0.1	2.540806
24.700050	0.1	2.539670
24.701717	0.1	2.541370
24.703383	0.1	2.545225
24.705050	0.1	2.548988
24.706717	0.1	2.551642
24.708383	0.1	2.554012
24.710050	0.1	2.557123
24.711717	0.1	2.561137
24.713383	0.1	2.565202
24.715050	0.1	2.568294
24.716717	0.1	2.570050
24.718383	0.1	2.569715
24.720050	0.1	2.565784
24.721717	0.1	2.558101
24.723383	0.1	2.548252
24.725050	0.1	2.537635
24.726717	0.1	2.526930
24.728383	0.1	2.517216
24.730050	0.1	2.510180
24.731717	0.1	2.506343
24.733383	0.1	2.503791
24.735050	0.1	2.499912
24.736717	0.1	2.493863
24.738383	0.1	2.486552
24.740050	0.1	2.479558
24.741717	0.1	2.474156
24.743383	0.1	2.470575
24.745050	0.1	2.468885
24.746717	0.1	2.469369
24.748383	0.1	2.471092
24.750050	0.1	2.471623
24.751717	0.1	2.468508
24.753383	0.1	2.461285
24.755050	0.1	2.451823
24.756717	0.1	2.441718
24.758383	0.1	2.430840
24.760050	0.1	2.419208
24.761717	0.1	2.408428
24.763383	0.1	2.400680
24.765050	0.1	2.396670
24.766717	0.1	2.395045
24.768383	0.1	2.393774
24.770050	0.1	2.391813
24.771717	0.1	2.389103
24.773383	0.1	2.385532
24.775050	0.1	2.380954
24.776717	0.1	2.375902
24.778383	0.1	2.371683
24.780050	0.1	2.369550
24.781717	0.1	2.369075
24.783383	0.1	2.367976
24.785050	0.1	2.364544
24.786717	0.1	2.359152
24.788383	0.1	2.352730
24.790050	0.1	2.345629
24.791717	0.1	2.338723
24.793383	0.1	2.333811
24.795050	0.1	2.331641
24.796717	0.1	2.330532
24.798383	0.1	2.327873
24.800050	0.1	2.322462
24.801717	0.1	2.315342
24.803383	0.1	2.309065
24.805050	0.1	2.306043
24.806717	0.1	2.306448
24.808383	0.1	2.307692
24.810050	0.1	2.306881
24.811717	0.1	2.303883
24.813383	0.1	2.300981
24.815050	0.1	2.299510
24.816717	0.1	2.297866
24.818383	0.1	2.293810
24.820050	0.1	2.287538
24.821717	0.1	2.281275
24.823383	0.1	2.276488
24.825050	0.1	2.272772
24.826717	0.1	2.269140
24.828383	0.1	2.265451
24.830050	0.1	2.262094
24.831717	0.1	2.259212
24.833383	0.1	2.257093
24.835050	0.1	2.256497
24.836717	0.1	2.257857
24.838383	0.1	2.260725
24.840050	0.1	2.264059
24.841717	0.1	2.266578
24.843383	0.1	2.267337
24.845050	0.1	2.266262
24.846717	0.1	2.263580
24.848383	0.1	2.259007
24.850050	0.1	2.252902
24.851717	0.1	2.247780
24.853383	0.1	2.246592
24.855050	0.1	2.249912
24.856717	0.1	2.255756
24.858383	0.1	2.261200
24.860050	0.1	2.264790
24.861717	0.1	2.267612
24.863383	0.1	2.271025
24.865050	0.1	2.274662
24.866717	0.1	2.277684
24.868383	0.1	2.280306
24.870050	0.1	2.283067
24.871717	0.1	2.285736
24.873383	0.1	2.287412
24.875050	0.1	2.287487
24.876717	0.1	2.286248
24.878383	0.1	2.284744
24.880050	0.1	2.284204
24.881717	0.1	2.285498
24.883383	0.1	2.289386
24.885050	0.1	2.296632
24.886717	0.1	2.307161
24.888383	0.1	2.319724
24.890050	0.1	2.332604
24.891717	0.1	2.344516
24.893383	0.1	2.354905
24.895050	0.1	2.363548
24.896717	0.1	2.370346
24.898383	0.1	2.375646
24.900050	0.1	2.380344
24.901717	0.1	2.385713
24.903383	0.1	2.392996
24.905050	0.1	2.402668
24.906717	0.1	2.414035
24.908383	0.1	2.426188
24.910050	0.1	2.438831
24.911717	0.1	2.452089
24.913383	0.1	2.466310
24.915050	0.1	2.481635
24.916717	0.1	2.497574
24.918383	0.1	2.513439
24.920050	0.1	2.528867
24.921717	0.1	2.543656
24.923383	0.1	2.557673
24.925050	0.1	2.571386
24.926717	0.1	2.585403
24.928383	0.1	2.599242
24.930050	0.1	2.612271
24.931717	0.1	2.625715
24.933383	0.1	2.641589
24.935050	0.1	2.659890
24.936717	0.1	2.678595
24.938383	0.1	2.695778
24.940050	0.1	2.710484
24.941717	0.1	2.722349
24.943383	0.1	2.731192
24.945050	0.1	2.737101
24.946717	0.1	2.740794
24.948383	0.1	2.742857
24.950050	0.1	2.743001
24.951717	0.1	2.742098
24.953383	0.1	2.743239
24.955050	0.1	2.748934
24.956717	0.1	2.758680
24.958383	0.1	2.769493
24.960050	0.1	2.778065
24.961717	0.1	2.782885
24.963383	0.1	2.784128
24.965050	0.1	2.782075
24.966717	0.1	2.776789
24.968383	0.1	2.769190
24.970050	0.1	2.761157
24.971717	0.1	2.753907
24.973383	0.1	2.746871
24.975050	0.1	2.738941
24.976717	0.1	2.729772
24.978383	0.1	2.719667
24.980050	0.1	2.709455
24.981717	0.1	2.699713
24.983383	0.1	2.690083
24.985050	0.1	2.680421
24.986717	0.1	2.671513
24.988383	0.1	2.663317
24.990050	0.1	2.653752
24.991717	0.1	2.640868
24.993383	0.1	2.625366
24.995050	0.1	2.609580
24.996717	0.1	2.594916
24.998383	0.1	2.581119
25.000050	0.1	2.566762
25.001717	0.1	2.550697
25.003383	0.1	2.533784
25.005050	0.1	2.518091
25.006717	0.1	2.504522
25.008383	0.1	2.492233
25.010050	0.1	2.479665
25.011717	0.1	2.465462
25.013383	0.1	2.448987
25.015050	0.1	2.430785
25.016717	0.1	2.412903
25.018383	0.1	2.397178
25.020050	0.1	2.383194
25.021717	0.1	2.369392
25.023383	0.1	2.355240
25.025050	0.1	2.341564
25.026717	0.1	2.329317
25.028383	0.1	2.318565
25.030050	0.1	2.308800
25.031717	0.1	2.299892
25.033383	0.1	2.291934
25.035050	0.1	2.284739
25.036717	0.1	2.278327
25.038383	0.1	2.273046
25.040050	0.1	2.268367
25.041717	0.1	2.261871
25.043383	0.1	2.250769
25.045050	0.1	2.235104
25.046717	0.1	2.218159
25.048383	0.1	2.203514
25.050050	0.1	2.193218
25.051717	0.1	2.188305
25.053383	0.1	2.189078
25.055050	0.1	2.194108
25.056717	0.1	2.199789
25.058383	0.1	2.202140
25.060050	0.1	2.199346
25.061717	0.1	2.192371
25.063383	0.1	2.183942
25.065050	0.1	2.176943
25.066717	0.1	2.173018
25.068383	0.1	2.171602
25.070050	0.1	2.170373
25.071717	0.1	2.167062
25.073383	0.1	2.160836
25.075050	0.1	2.152608
25.076717	0.1	2.145129
25.078383	0.1	2.141828
25.080050	0.1	2.143686
25.081717	0.1	2.147895
25.083383	0.1	2.151192
25.085050	0.1	2.152971
25.086717	0.1	2.154117
25.088383	0.1	2.155015
25.090050	0.1	2.155788
25.091717	0.1	2.157073
25.093383	0.1	2.158941
25.095050	0.1	2.159844
25.096717	0.1	2.158792
25.098383	0.1	2.157106
25.100050	0.1	2.155877
25.101717	0.1	2.154219
25.103383	0.1	2.151052
25.105050	0.1	2.146736
25.106717	0.1	2.143085
25.108383	0.1	2.141818
25.110050	0.1	2.142573
25.111717	0.1	2.143630
25.113383	0.1	2.144501
25.115050	0.1	2.146116
25.116717	0.1	2.148896
25.118383	0.1	2.151844
25.120050	0.1	2.153669
25.121717	0.1	2.154270
25.123383	0.1	2.154419
25.125050	0.1	2.154484
25.126717	0.1	2.154335
25.128383	0.1	2.154401
25.130050	0.1	2.155625
25.131717	0.1	2.158093
25.133383	0.1	2.160389
25.135050	0.1	2.160743
25.136717	0.1	2.159080
25.138383	0.1	2.156990
25.140050	0.1	2.155816
25.141717	0.1	2.155965
25.143383	0.1	2.157465
25.145050	0.1	2.159486
25.146717	0.1	2.160124
25.148383	0.1	2.158424
25.150050	0.1	2.155821
25.151717	0.1	2.154517
25.153383	0.1	2.155295
25.155050	0.1	2.157465
25.156717	0.1	2.159863
25.158383	0.1	2.161907
25.160050	0.1	2.163905
25.161717	0.1	2.165777
25.163383	0.1	2.166764
25.165050	0.1	2.166643
25.166717	0.1	2.165721
25.168383	0.1	2.163933
25.170050	0.1	2.161558
25.171717	0.1	2.160226
25.173383	0.1	2.161404
25.175050	0.1	2.164417
25.176717	0.1	2.167327
25.178383	0.1	2.168980
25.180050	0.1	2.169157
25.181717	0.1	2.167867
25.183383	0.1	2.165698
25.185050	0.1	2.164044
25.186717	0.1	2.163965
25.188383	0.1	2.165288
25.190050	0.1	2.167355
25.191717	0.1	2.170135
25.193383	0.1	2.173693
25.195050	0.1	2.177102
25.196717	0.1	2.179188
25.198383	0.1	2.180338
25.200050	0.1	2.182196
25.201717	0.1	2.185553
25.203383	0.1	2.189544
25.205050	0.1	2.192887
25.206717	0.1	2.195681
25.208383	0.1	2.199388
25.210050	0.1	2.204543
25.211717	0.1	2.209796
25.213383	0.1	2.214224
25.215050	0.1	2.218392
25.216717	0.1	2.222732
25.218383	0.1	2.226732
25.220050	0.1	2.229591
25.221717	0.1	2.231053
25.223383	0.1	2.231994
25.225050	0.1	2.234355
25.226717	0.1	2.240143
25.228383	0.1	2.249647
25.230050	0.1	2.260655
25.231717	0.1	2.269917
25.233383	0.1	2.275230
25.235050	0.1	2.276469
25.236717	0.1	2.275798
25.238383	0.1	2.276544
25.240050	0.1	2.281046
25.241717	0.1	2.289647
25.243383	0.1	2.301391
25.245050	0.1	2.314588
25.246717	0.1	2.327496
25.248383	0.1	2.339198
25.250050	0.1	2.350025
25.251717	0.1	2.361275
25.253383	0.1	2.374114
25.255050	0.1	2.388307
25.256717	0.1	2.402323
25.258383	0.1	2.414649
25.260050	0.1	2.424968
25.261717	0.1	2.434240
25.263383	0.1	2.443935
25.265050	0.1	2.455460
25.266717	0.1	2.470142
25.268383	0.1	2.489057
25.270050	0.1	2.512103
25.271717	0.1	2.537421
25.273383	0.1	2.562329
25.275050	0.1	2.585044
25.276717	0.1	2.605631
25.278383	0.1	2.624881
25.280050	0.1	2.642847
25.281717	0.1	2.659587
25.283383	0.1	2.676626
25.285050	0.1	2.696137
25.286717	0.1	2.718335
25.288383	0.1	2.740361
25.290050	0.1	2.759071
25.291717	0.1	2.774349
25.293383	0.1	2.788296
25.295050	0.1	2.802778
25.296717	0.1	2.818732
25.298383	0.1	2.836608
25.300050	0.1	2.856650
25.301717	0.1	2.878392
25.303383	0.1	2.900036
25.305050	0.1	2.919706
25.306717	0.1	2.936884
25.308383	0.1	2.952381
25.310050	0.1	2.967226
25.311717	0.1	2.981406
25.313383	0.1	2.994826
25.315050	0.1	3.009401
25.316717	0.1	3.027632
25.318383	0.1	3.049201
25.320050	0.1	3.071027
25.321717	0.1	3.090552
25.323383	0.1	3.107986
25.325050	0.1	3.125439
25.326717	0.1	3.144653
25.328383	0.1	3.165882
25.330050	0.1	3.188238
25.331717	0.1	3.210763
25.333383	0.1	3.233068
25.335050	0.1	3.254903
25.336717	0.1	3.276058
25.338383	0.1	3.296994
25.340050	0.1	3.318568
25.341717	0.1	3.341222
25.343383	0.1	3.364952
25.345050	0.1	3.389698
25.346717	0.1	3.415402
25.348383	0.1	3.441568
25.350050	0.1	3.466806
25.351717	0.1	3.490420
25.353383	0.1	3.514728
25.355050	0.1	3.543338
25.356717	0.1	3.576814
25.358383	0.1	3.611888
25.360050	0.1	3.644861
25.361717	0.1	3.674207
25.363383	0.1	3.700331
25.365050	0.1	3.724131
25.366717	0.1	3.746338
25.368383	0.1	3.767568
25.370050	0.1	3.788671
25.371717	0.1	3.810730
25.373383	0.1	3.833645
25.375050	0.1	3.855303
25.376717	0.1	3.873375
25.378383	0.1	3.887205
25.380050	0.1	3.897613
25.381717	0.1	3.906111
25.383383	0.1	3.913878
25.385050	0.1	3.920919
25.386717	0.1	3.926302
25.388383	0.1	3.928784
25.390050	0.1	3.927508
25.391717	0.1	3.922191
25.393383	0.1	3.912752
25.395050	0.1	3.899834
25.396717	0.1	3.885385
25.398383	0.1	3.870726
25.400050	0.1	3.854749
25.401717	0.1	3.835070
25.403383	0.1	3.810483
25.405050	0.1	3.782222
25.406717	0.1	3.752545
25.408383	0.1	3.722599
25.410050	0.1	3.692494
25.411717	0.1	3.662142
25.413383	0.1	3.631073
25.415050	0.1	3.598277
25.416717	0.1	3.563017
25.418383	0.1	3.525596
25.420050	0.1	3.486918
25.421717	0.1	3.447230
25.423383	0.1	3.406182
25.425050	0.1	3.364803
25.426717	0.1	3.325669
25.428383	0.1	3.290153
25.430050	0.1	3.256863
25.431717	0.1	3.223121
25.433383	0.1	3.186939
25.435050	0.1	3.147852
25.436717	0.1	3.107255
25.438383	0.1	3.068191
25.440050	0.1	3.033485
25.441717	0.1	3.003357
25.443383	0.1	2.975520
25.445050	0.1	2.947478
25.446717	0.1	2.918225
25.448383	0.1	2.888367
25.450050	0.1	2.859179
25.451717	0.1	2.831169
25.453383	0.1	2.804482
25.455050	0.1	2.780301
25.456717	0.1	2.759229
25.458383	0.1	2.739467
25.460050	0.1	2.719038
25.461717	0.1	2.698144
25.463383	0.1	2.677953
25.465050	0.1	2.658889
25.466717	0.1	2.640476
25.468383	0.1	2.621724
25.470050	0.1	2.601598
25.471717	0.1	2.579680
25.473383	0.1	2.557179
25.475050	0.1	2.537011
25.476717	0.1	2.521081
25.478383	0.1	2.507879
25.480050	0.1	2.494156
25.481717	0.1	2.478277
25.483383	0.1	2.460820
25.485050	0.1	2.443166
25.486717	0.1	2.426594
25.488383	0.1	2.411939
25.490050	0.1	2.399376
25.491717	0.1	2.388912
25.493383	0.1	2.380996
25.495050	0.1	2.375571
25.496717	0.1	2.371608
25.498383	0.1	2.368465
25.500050	0.1	2.365895
25.501717	0.1	2.362533
25.503383	0.1	2.356549
25.505050	0.1	2.347529
25.506717	0.1	2.336255
25.508383	0.1	2.323799
25.510050	0.1	2.311277
25.511717	0.1	2.299603
25.513383	0.1	2.289596
25.515050	0.1	2.281759
25.516717	0.1	2.275440
25.518383	0.1	2.269153
25.520050	0.1	2.262145
25.521717	0.1	2.254811
25.523383	0.1	2.248148
25.525050	0.1	2.242858
25.526717	0.1	2.238504
25.528383	0.1	2.234355
25.530050	0.1	2.230676
25.531717	0.1	2.227998
25.533383	0.1	2.226206
25.535050	0.1	2.224878
25.536717	0.1	2.223649
25.538383	0.1	2.221582
25.540050	0.1	2.217270
25.541717	0.1	2.210643
25.543383	0.1	2.203789
25.545050	0.1	2.199057
25.546717	0.1	2.197186
25.548383	0.1	2.197251
25.550050	0.1	2.198084
25.551717	0.1	2.198918
25.553383	0.1	2.198513
25.555050	0.1	2.195435
25.556717	0.1	2.189758
25.558383	0.1	2.182950
25.560050	0.1	2.176194
25.561717	0.1	2.170056
25.563383	0.1	2.165255
25.565050	0.1	2.162098
25.566717	0.1	2.159639
25.568383	0.1	2.156612
25.570050	0.1	2.152575
25.571717	0.1	2.147523
25.573383	0.1	2.141744
25.575050	0.1	2.136067
25.576717	0.1	2.130806
25.578383	0.1	2.125138
25.580050	0.1	2.118358
25.581717	0.1	2.111113
25.583383	0.1	2.104822
25.585050	0.1	2.100086
25.586717	0.1	2.096086
25.588383	0.1	2.091941
25.590050	0.1	2.087941
25.591717	0.1	2.085087
25.593383	0.1	2.083918
25.595050	0.1	2.083993
25.596717	0.1	2.084118
25.598383	0.1	2.082898
25.600050	0.1	2.079662
25.601717	0.1	2.075112
25.603383	0.1	2.070302
25.605050	0.1	2.065147
25.606717	0.1	2.059229
25.608383	0.1	2.053655
25.610050	0.1	2.050288
25.611717	0.1	2.049892
25.613383	0.1	2.052449
25.615050	0.1	2.057818
25.616717	0.1	2.064123
25.618383	0.1	2.067569
25.620050	0.1	2.065543
25.621717	0.1	2.058796
25.623383	0.1	2.050214
25.625050	0.1	2.042218
25.626717	0.1	2.035820
25.628383	0.1	2.031317
25.630050	0.1	2.028844
25.631717	0.1	2.028467
25.633383	0.1	2.029710
25.635050	0.1	2.030982
25.636717	0.1	2.030153
25.638383	0.1	2.026367
25.640050	0.1	2.021124
25.641717	0.1	2.016565
25.643383	0.1	2.013510
25.645050	0.1	2.012164
25.646717	0.1	2.012928
25.648383	0.1	2.015554
25.650050	0.1	2.018814
25.651717	0.1	2.021268
25.653383	0.1	2.022423
25.655050	0.1	2.022716
25.656717	0.1	2.022055
25.658383	0.1	2.019969
25.660050	0.1	2.016956
25.661717	0.1	2.013883
25.663383	0.1	2.011009
25.665050	0.1	2.008346
25.666717	0.1	2.006167
25.668383	0.1	2.005082
25.670050	0.1	2.005817
25.671717	0.1	2.008672
25.673383	0.1	2.012714
25.675050	0.1	2.015876
25.676717	0.1	2.017030
25.678383	0.1	2.017315
25.680050	0.1	2.018535
25.681717	0.1	2.021403
25.683383	0.1	2.025324
25.685050	0.1	2.029003
25.686717	0.1	2.031359
25.688383	0.1	2.032155
25.690050	0.1	2.031629
25.691717	0.1	2.029841
25.693383	0.1	2.027061
25.695050	0.1	2.024081
25.696717	0.1	2.021412
25.698383	0.1	2.019117
25.700050	0.1	2.017580
25.701717	0.1	2.017380
25.703383	0.1	2.018311
25.705050	0.1	2.019033
25.706717	0.1	2.018274
25.708383	0.1	2.016085
25.710050	0.1	2.013310
25.711717	0.1	2.010656
25.713383	0.1	2.008621
25.715050	0.1	2.007559
25.716717	0.1	2.007782
25.718383	0.1	2.009654
25.720050	0.1	2.012458
25.721717	0.1	2.014069
25.723383	0.1	2.013161
25.725050	0.1	2.010483
25.726717	0.1	2.007773
25.728383	0.1	2.006697
25.730050	0.1	2.007876
25.731717	0.1	2.010218
25.733383	0.1	2.011787
25.735050	0.1	2.010865
25.736717	0.1	2.007103
25.738383	0.1	2.002604
25.740050	0.1	2.000383
25.741717	0.1	2.001319
25.743383	0.1	2.004048
25.745050	0.1	2.007098
25.746717	0.1	2.009640
25.748383	0.1	2.011405
25.750050	0.1	2.012793
25.751717	0.1	2.013948
25.753383	0.1	2.013971
25.755050	0.1	2.012737
25.756717	0.1	2.011722
25.758383	0.1	2.011629
25.760050	0.1	2.011429
25.761717	0.1	2.010027
25.763383	0.1	2.007806
25.765050	0.1	2.006590
25.766717	0.1	2.007661
25.768383	0.1	2.009659
25.770050	0.1	2.009585
25.771717	0.1	2.005561
25.773383	0.1	1.998288
25.775050	0.1	1.990194
25.776717	0.1	1.983661
25.778383	0.1	1.980062
25.780050	0.1	1.979438
25.781717	0.1	1.980271
25.783383	0.1	1.980821
25.785050	0.1	1.980616
25.786717	0.1	1.979568
25.788383	0.1	1.977324
25.790050	0.1	1.974530
25.791717	0.1	1.972648
25.793383	0.1	1.971461
25.795050	0.1	1.968932
25.796717	0.1	1.964243
25.798383	0.1	1.959261
25.800050	0.1	1.956755
25.801717	0.1	1.958199
25.803383	0.1	1.963144
25.805050	0.1	1.970083
25.806717	0.1	1.977268
25.808383	0.1	1.982539
25.810050	0.1	1.983419
25.811717	0.1	1.978641
25.813383	0.1	1.969365
25.815050	0.1	1.958706
25.816717	0.1	1.950450
25.818383	0.1	1.947009
25.820050	0.1	1.947503
25.821717	0.1	1.948723
25.823383	0.1	1.948858
25.825050	0.1	1.948760
25.826717	0.1	1.949403
25.828383	0.1	1.949966
25.830050	0.1	1.949230
25.831717	0.1	1.947596
25.833383	0.1	1.946604
25.835050	0.1	1.946744
25.836717	0.1	1.947386
25.838383	0.1	1.948313
25.840050	0.1	1.949426
25.841717	0.1	1.949598
25.843383	0.1	1.947437
25.845050	0.1	1.942995
25.846717	0.1	1.937933
25.848383	0.1	1.934031
25.850050	0.1	1.932010
25.851717	0.1	1.931512
25.853383	0.1	1.931540
25.855050	0.1	1.931204
25.856717	0.1	1.930529
25.858383	0.1	1.930157
25.860050	0.1	1.930082
25.861717	0.1	1.929477
25.863383	0.1	1.927973
25.865050	0.1	1.926511
25.866717	0.1	1.926264
25.868383	0.1	1.926809
25.870050	0.1	1.926874
25.871717	0.1	1.926501
25.873383	0.1	1.926767
25.875050	0.1	1.928071
25.876717	0.1	1.929803
25.878383	0.1	1.930972
25.880050	0.1	1.930855
25.881717	0.1	1.929631
25.883383	0.1	1.928308
25.885050	0.1	1.927922
25.886717	0.1	1.928778
25.888383	0.1	1.930301
25.890050	0.1	1.931828
25.891717	0.1	1.933281
25.893383	0.1	1.934716
25.895050	0.1	1.936108
25.896717	0.1	1.937752
25.898383	0.1	1.939838
25.900050	0.1	1.941887
25.901717	0.1	1.943251
25.903383	0.1	1.943768
25.905050	0.1	1.943628
25.906717	0.1	1.943102
25.908383	0.1	1.942413
25.910050	0.1	1.941840
25.911717	0.1	1.941738
25.913383	0.1	1.942087
25.915050	0.1	1.942180
25.916717	0.1	1.941314
25.918383	0.1	1.939801
25.920050	0.1	1.938650
25.921717	0.1	1.938390
25.923383	0.1	1.938744
25.925050	0.1	1.939228
25.926717	0.1	1.939358
25.928383	0.1	1.938841
25.930050	0.1	1.938338
25.931717	0.1	1.939409
25.933383	0.1	1.943223
25.935050	0.1	1.949645
25.936717	0.1	1.957370
25.938383	0.1	1.964355
25.940050	0.1	1.968252
25.941717	0.1	1.967605
25.943383	0.1	1.963498
25.945050	0.1	1.959065
25.946717	0.1	1.956769
25.948383	0.1	1.956862
25.950050	0.1	1.958418
25.951717	0.1	1.961212
25.953383	0.1	1.965784
25.955050	0.1	1.971540
25.956717	0.1	1.976592
25.958383	0.1	1.979880
25.960050	0.1	1.981496
25.961717	0.1	1.981379
25.963383	0.1	1.979428
25.965050	0.1	1.976169
25.966717	0.1	1.972690
25.968383	0.1	1.970087
25.970050	0.1	1.968537
25.971717	0.1	1.967582
25.973383	0.1	1.966809
25.975050	0.1	1.965468
25.976717	0.1	1.962800
25.978383	0.1	1.959382
25.980050	0.1	1.956718
25.981717	0.1	1.955451
25.983383	0.1	1.954888
25.985050	0.1	1.954399
25.986717	0.1	1.954329
25.988383	0.1	1.955340
25.990050	0.1	1.957687
25.991717	0.1	1.961002
25.993383	0.1	1.964062
25.995050	0.1	1.965407
25.996717	0.1	1.964676
25.998383	0.1	1.962855
26.000050	0.1	1.961491
26.001717	0.1	1.962101
26.003383	0.1	1.965822
26.005050	0.1	1.972695
26.006717	0.1	1.981026
26.008383	0.1	1.987973
26.010050	0.1	1.991224
26.011717	0.1	1.990786
26.013383	0.1	1.988648
26.015050	0.1	1.986455
26.016717	0.1	1.984760
26.018383	0.1	1.983889
26.020050	0.1	1.984262
26.021717	0.1	1.986162
26.023383	0.1	1.988886
26.025050	0.1	1.990702
26.026717	0.1	1.990432
26.028383	0.1	1.988630
26.030050	0.1	1.987265
26.031717	0.1	1.988122
26.033383	0.1	1.991405
26.035050	0.1	1.995699
26.036717	0.1	1.998865
26.038383	0.1	1.999158
26.040050	0.1	1.996467
26.041717	0.1	1.992332
26.043383	0.1	1.988211
26.045050	0.1	1.984565
26.046717	0.1	1.981570
26.048383	0.1	1.979545
26.050050	0.1	1.978665
26.051717	0.1	1.978991
26.053383	0.1	1.980560
26.055050	0.1	1.983531
26.056717	0.1	1.988085
26.058383	0.1	1.993980
26.060050	0.1	1.999824
26.061717	0.1	2.002679
26.063383	0.1	1.999633
26.065050	0.1	1.990437
26.066717	0.1	1.978264
26.068383	0.1	1.967731
26.070050	0.1	1.961994
26.071717	0.1	1.962064
26.073383	0.1	1.967712
26.075050	0.1	1.977370
26.076717	0.1	1.988034
26.078383	0.1	1.996681
26.080050	0.1	2.001678
26.081717	0.1	2.003452
26.083383	0.1	2.004239
26.085050	0.1	2.006302
26.086717	0.1	2.010069
26.088383	0.1	2.014036
26.090050	0.1	2.016262
26.091717	0.1	2.015955
26.093383	0.1	2.013715
26.095050	0.1	2.011005
26.096717	0.1	2.009505
26.098383	0.1	2.010064
26.100050	0.1	2.011871
26.101717	0.1	2.013282
26.103383	0.1	2.013571
26.105050	0.1	2.013450
26.106717	0.1	2.014218
26.108383	0.1	2.016393
26.110050	0.1	2.019042
26.111717	0.1	2.020714
26.113383	0.1	2.020788
26.115050	0.1	2.019117
26.116717	0.1	2.015559
26.118383	0.1	2.011009
26.120050	0.1	2.007443
26.121717	0.1	2.005892
26.123383	0.1	2.005682
26.125050	0.1	2.006325
26.126717	0.1	2.008788
26.128383	0.1	2.014088
26.130050	0.1	2.021608
26.131717	0.1	2.029510
26.133383	0.1	2.035946
26.135050	0.1	2.040020
26.136717	0.1	2.042404
26.138383	0.1	2.044733
26.140050	0.1	2.048141
26.141717	0.1	2.052733
26.143383	0.1	2.058283
26.145050	0.1	2.064360
26.146717	0.1	2.070065
26.148383	0.1	2.074959
26.150050	0.1	2.079629
26.151717	0.1	2.084235
26.153383	0.1	2.087951
26.155050	0.1	2.090898
26.156717	0.1	2.094903
26.158383	0.1	2.101148
26.160050	0.1	2.108663
26.161717	0.1	2.115583
26.163383	0.1	2.120445
26.165050	0.1	2.122484
26.166717	0.1	2.122303
26.168383	0.1	2.122102
26.170050	0.1	2.123830
26.171717	0.1	2.127555
26.173383	0.1	2.132505
26.175050	0.1	2.138610
26.176717	0.1	2.146708
26.178383	0.1	2.157697
26.180050	0.1	2.171453
26.181717	0.1	2.186890
26.183383	0.1	2.202895
26.185050	0.1	2.218322
26.186717	0.1	2.231328
26.188383	0.1	2.240483
26.190050	0.1	2.246769
26.191717	0.1	2.252902
26.193383	0.1	2.261056
26.195050	0.1	2.272162
26.196717	0.1	2.286043
26.198383	0.1	2.301284
26.200050	0.1	2.316311
26.201717	0.1	2.331147
26.203383	0.1	2.347324
26.205050	0.1	2.365913
26.206717	0.1	2.385895
26.208383	0.1	2.405248
26.210050	0.1	2.423152
26.211717	0.1	2.440447
26.213383	0.1	2.458571
26.215050	0.1	2.478240
26.216717	0.1	2.498897
26.218383	0.1	2.519786
26.220050	0.1	2.541048
26.221717	0.1	2.563233
26.223383	0.1	2.586544
26.225050	0.1	2.611312
26.226717	0.1	2.638134
26.228383	0.1	2.666572
26.230050	0.1	2.694866
26.231717	0.1	2.722121
26.233383	0.1	2.749595
26.235050	0.1	2.778629
26.236717	0.1	2.808068
26.238383	0.1	2.835179
26.240050	0.1	2.858443
26.241717	0.1	2.878476
26.243383	0.1	2.897331
26.245050	0.1	2.917834
26.246717	0.1	2.941885
26.248383	0.1	2.968358
26.250050	0.1	2.994118
26.251717	0.1	3.017364
26.253383	0.1	3.038426
26.255050	0.1	3.057905
26.256717	0.1	3.075870
26.258383	0.1	3.092275
26.260050	0.1	3.106683
26.261717	0.1	3.118035
26.263383	0.1	3.125411
26.265050	0.1	3.128937
26.266717	0.1	3.129574
26.268383	0.1	3.128690
26.270050	0.1	3.127912
26.271717	0.1	3.127460
26.273383	0.1	3.124927
26.275050	0.1	3.117793
26.276717	0.1	3.105942
26.278383	0.1	3.090571
26.280050	0.1	3.072256
26.281717	0.1	3.050994
26.283383	0.1	3.027404
26.285050	0.1	3.003092
26.286717	0.1	2.979608
26.288383	0.1	2.957489
26.290050	0.1	2.936246
26.291717	0.1	2.914974
26.293383	0.1	2.893531
26.295050	0.1	2.872548
26.296717	0.1	2.851980
26.298383	0.1	2.830517
26.300050	0.1	2.806713
26.301717	0.1	2.780040
26.303383	0.1	2.751015
26.305050	0.1	2.720826
26.306717	0.1	2.690768
26.308383	0.1	2.661715
26.310050	0.1	2.633487
26.311717	0.1	2.604928
26.313383	0.1	2.575191
26.315050	0.1	2.544997
26.316717	0.1	2.516788
26.318383	0.1	2.492596
26.320050	0.1	2.471409
26.321717	0.1	2.450170
26.323383	0.1	2.427008
26.325050	0.1	2.401997
26.326717	0.1	2.375832
26.328383	0.1	2.349433
26.330050	0.1	2.324567
26.331717	0.1	2.303324
26.333383	0.1	2.286588
26.335050	0.1	2.273307
26.336717	0.1	2.261377
26.338383	0.1	2.248944
26.340050	0.1	2.235002
26.341717	0.1	2.219807
26.343383	0.1	2.204473
26.345050	0.1	2.189153
26.346717	0.1	2.172859
26.348383	0.1	2.155751
26.350050	0.1	2.139634
26.351717	0.1	2.125590
26.353383	0.1	2.112961
26.355050	0.1	2.101334
26.356717	0.1	2.091583
26.358383	0.1	2.083960
26.360050	0.1	2.077031
26.361717	0.1	2.069385
26.363383	0.1	2.060942
26.365050	0.1	2.052239
26.366717	0.1	2.043080
26.368383	0.1	2.032700
26.370050	0.1	2.021207
26.371717	0.1	2.009799
26.373383	0.1	2.000271
26.375050	0.1	1.994111
26.376717	0.1	1.990832
26.378383	0.1	1.988159
26.380050	0.1	1.984676
26.381717	0.1	1.980881
26.383383	0.1	1.977296
26.385050	0.1	1.972970
26.386717	0.1	1.966674
26.388383	0.1	1.958469
26.390050	0.1	1.949924
26.391717	0.1	1.943228
26.393383	0.1	1.939582
26.395050	0.1	1.938036
26.396717	0.1	1.936690
26.398383	0.1	1.934823
26.400050	0.1	1.933193
26.401717	0.1	1.932778
26.403383	0.1	1.933570
26.405050	0.1	1.934171
26.406717	0.1	1.932592
26.408383	0.1	1.927991
26.410050	0.1	1.921616
26.411717	0.1	1.915609
26.413383	0.1	1.911195
26.415050	0.1	1.908396
26.416717	0.1	1.906599
26.418383	0.1	1.905188
26.420050	0.1	1.904061
26.421717	0.1	1.903651
26.423383	0.1	1.904224
26.425050	0.1	1.905672
26.426717	0.1	1.907926
26.428383	0.1	1.910743
26.430050	0.1	1.913351
26.431717	0.1	1.915069
26.433383	0.1	1.915861
26.435050	0.1	1.915963
26.436717	0.1	1.915870
26.438383	0.1	1.916173
26.440050	0.1	1.916676
26.441717	0.1	1.916438
26.443383	0.1	1.915032
26.445050	0.1	1.912792
26.446717	0.1	1.910403
26.448383	0.1	1.908969
26.450050	0.1	1.909393
26.451717	0.1	1.911060
26.453383	0.1	1.912564
26.455050	0.1	1.913896
26.456717	0.1	1.916089
26.458383	0.1	1.918636
26.460050	0.1	1.919176
26.461717	0.1	1.916294
26.463383	0.1	1.911311
26.465050	0.1	1.906967
26.466717	0.1	1.905230
26.468383	0.1	1.906008
26.470050	0.1	1.907498
26.471717	0.1	1.907717
26.473383	0.1	1.905607
26.475050	0.1	1.901174
26.476717	0.1	1.895716
26.478383	0.1	1.891442
26.480050	0.1	1.889854
26.481717	0.1	1.891139
26.483383	0.1	1.894673
26.485050	0.1	1.898813
26.486717	0.1	1.901560
26.488383	0.1	1.901835
26.490050	0.1	1.898981
26.491717	0.1	1.892569
26.493383	0.1	1.883586
26.495050	0.1	1.874617
26.496717	0.1	1.868745
26.498383	0.1	1.868191
26.500050	0.1	1.873220
26.501717	0.1	1.882059
26.503383	0.1	1.891698
26.505050	0.1	1.899512
26.506717	0.1	1.904657
26.508383	0.1	1.907544
26.510050	0.1	1.908448
26.511717	0.1	1.907181
26.513383	0.1	1.903735
26.515050	0.1	1.898604
26.516717	0.1	1.892908
26.518383	0.1	1.887884
26.520050	0.1	1.883637
26.521717	0.1	1.879665
26.523383	0.1	1.876275
26.525050	0.1	1.874235
26.526717	0.1	1.874012
26.528383	0.1	1.875698
26.530050	0.1	1.878724
26.531717	0.1	1.882040
26.533383	0.1	1.884797
26.535050	0.1	1.886408
26.536717	0.1	1.886575
26.538383	0.1	1.885872
26.540050	0.1	1.885146
26.541717	0.1	1.884159
26.543383	0.1	1.882212
26.545050	0.1	1.879395
26.546717	0.1	1.876056
26.548383	0.1	1.872322
26.550050	0.1	1.868973
26.551717	0.1	1.867590
26.553383	0.1	1.869085
26.555050	0.1	1.872559
26.556717	0.1	1.875996
26.558383	0.1	1.877705
26.560050	0.1	1.876545
26.561717	0.1	1.872191
26.563383	0.1	1.866366
26.565050	0.1	1.862622
26.566717	0.1	1.863637
26.568383	0.1	1.868978
26.570050	0.1	1.875851
26.571717	0.1	1.880829
26.573383	0.1	1.881160
26.575050	0.1	1.876596
26.576717	0.1	1.869919
26.578383	0.1	1.864494
26.580050	0.1	1.861709
26.581717	0.1	1.861057
26.583383	0.1	1.861351
26.585050	0.1	1.861504
26.586717	0.1	1.861043
26.588383	0.1	1.860475
26.590050	0.1	1.861174
26.591717	0.1	1.864652
26.593383	0.1	1.871493
26.595050	0.1	1.880578
26.596717	0.1	1.889193
26.598383	0.1	1.894436
26.600050	0.1	1.895214
26.601717	0.1	1.892964
26.603383	0.1	1.890222
26.605050	0.1	1.888666
26.606717	0.1	1.889174
26.608383	0.1	1.892340
26.610050	0.1	1.897737
26.611717	0.1	1.903162
26.613383	0.1	1.905765
26.615050	0.1	1.904336
26.616717	0.1	1.899721
26.618383	0.1	1.893314
26.620050	0.1	1.886250
26.621717	0.1	1.879423
26.623383	0.1	1.873672
26.625050	0.1	1.869979
26.626717	0.1	1.869081
26.628383	0.1	1.871167
26.630050	0.1	1.875963
26.631717	0.1	1.882403
26.633383	0.1	1.888401
26.635050	0.1	1.891940
26.636717	0.1	1.892839
26.638383	0.1	1.892657
26.640050	0.1	1.892643
26.641717	0.1	1.893127
26.643383	0.1	1.894301
26.645050	0.1	1.896289
26.646717	0.1	1.898683
26.648383	0.1	1.900732
26.650050	0.1	1.902315
26.651717	0.1	1.904145
26.653383	0.1	1.906962
26.655050	0.1	1.910254
26.656717	0.1	1.911926
26.658383	0.1	1.910115
26.660050	0.1	1.905425
26.661717	0.1	1.900354
26.663383	0.1	1.896936
26.665050	0.1	1.895623
26.666717	0.1	1.895600
26.668383	0.1	1.895945
26.670050	0.1	1.897062
26.671717	0.1	1.900322
26.673383	0.1	1.906147
26.675050	0.1	1.913626
26.676717	0.1	1.921486
26.678383	0.1	1.928690
26.680050	0.1	1.934450
26.681717	0.1	1.937989
26.683383	0.1	1.938692
26.685050	0.1	1.937295
26.686717	0.1	1.936001
26.688383	0.1	1.936564
26.690050	0.1	1.939102
26.691717	0.1	1.943172
26.693383	0.1	1.948732
26.695050	0.1	1.955512
26.696717	0.1	1.962730
26.698383	0.1	1.970329
26.700050	0.1	1.979112
26.701717	0.1	1.988867
26.703383	0.1	1.997184
26.705050	0.1	2.001002
26.706717	0.1	1.999428
26.708383	0.1	1.994898
26.710050	0.1	1.991317
26.711717	0.1	1.990888
26.713383	0.1	1.993002
26.715050	0.1	1.996434
26.716717	0.1	2.001198
26.718383	0.1	2.007470
26.720050	0.1	2.014479
26.721717	0.1	2.021543
26.723383	0.1	2.029180
26.725050	0.1	2.038660
26.726717	0.1	2.051173
26.728383	0.1	2.067015
26.730050	0.1	2.084621
26.731717	0.1	2.101157
26.733383	0.1	2.114791
26.735050	0.1	2.125660
26.736717	0.1	2.134452
26.738383	0.1	2.140771
26.740050	0.1	2.143928
26.741717	0.1	2.145171
26.743383	0.1	2.148016
26.745050	0.1	2.155597
26.746717	0.1	2.167760
26.748383	0.1	2.181791
26.750050	0.1	2.195495
26.751717	0.1	2.208054
26.753383	0.1	2.219500
26.755050	0.1	2.231174
26.756717	0.1	2.244869
26.758383	0.1	2.260804
26.760050	0.1	2.277344
26.761717	0.1	2.292623
26.763383	0.1	2.306565
26.765050	0.1	2.321326
26.766717	0.1	2.339375
26.768383	0.1	2.361699
26.770050	0.1	2.387571
26.771717	0.1	2.414766
26.773383	0.1	2.440787
26.775050	0.1	2.464741
26.776717	0.1	2.487167
26.778383	0.1	2.508741
26.780050	0.1	2.529696
26.781717	0.1	2.550036
26.783383	0.1	2.570380
26.785050	0.1	2.592234
26.786717	0.1	2.616839
26.788383	0.1	2.644314
26.790050	0.1	2.673967
26.791717	0.1	2.704733
26.793383	0.1	2.735704
26.795050	0.1	2.766987
26.796717	0.1	2.799490
26.798383	0.1	2.833512
26.800050	0.1	2.868376
26.801717	0.1	2.903664
26.803383	0.1	2.940353
26.805050	0.1	2.979762
26.806717	0.1	3.021499
26.808383	0.1	3.063623
26.810050	0.1	3.104825
26.811717	0.1	3.145402
26.813383	0.1	3.186646
26.815050	0.1	3.230143
26.816717	0.1	3.277319
26.818383	0.1	3.328142
26.820050	0.1	3.380077
26.821717	0.1	3.429432
26.823383	0.1	3.473773
26.825050	0.1	3.513433
26.826717	0.1	3.551464
26.828383	0.1	3.591501
26.830050	0.1	3.634910
26.831717	0.1	3.680354
26.833383	0.1	3.725453
26.835050	0.1	3.767647
26.836717	0.1	3.804448
26.838383	0.1	3.834851
26.840050	0.1	3.860188
26.841717	0.1	3.882889
26.843383	0.1	3.905087
26.845050	0.1	3.927783
26.846717	0.1	3.950251
26.848383	0.1	3.970577
26.850050	0.1	3.987155
26.851717	0.1	3.999341
26.853383	0.1	4.007174
26.855050	0.1	4.011015
26.856717	0.1	4.011313
26.858383	0.1	4.008161
26.860050	0.1	4.001167
26.861717	0.1	3.990345
26.863383	0.1	3.976831
26.865050	0.1	3.962154
26.866717	0.1	3.946614
26.868383	0.1	3.928882
26.870050	0.1	3.907783
26.871717	0.1	3.883685
26.873383	0.1	3.857436
26.875050	0.1	3.829151
26.876717	0.1	3.798907
26.878383	0.1	3.767246
26.880050	0.1	3.734538
26.881717	0.1	3.700992
26.883383	0.1	3.667488
26.885050	0.1	3.634943
26.886717	0.1	3.602686
26.888383	0.1	3.568847
26.890050	0.1	3.532544
26.891717	0.1	3.495100
26.893383	0.1	3.458736
26.895050	0.1	3.424040
26.896717	0.1	3.390145
26.898383	0.1	3.356826
26.900050	0.1	3.324561
26.901717	0.1	3.293124
26.903383	0.1	3.262050
26.905050	0.1	3.232202
26.906717	0.1	3.205664
26.908383	0.1	3.183857
26.910050	0.1	3.166376
26.911717	0.1	3.151763
26.913383	0.1	3.138673
26.915050	0.1	3.125989
26.916717	0.1	3.112885
26.918383	0.1	3.099451
26.920050	0.1	3.086422
26.921717	0.1	3.074673
26.923383	0.1	3.065215
26.925050	0.1	3.058584
26.926717	0.1	3.054095
26.928383	0.1	3.050603
26.930050	0.1	3.047194
26.931717	0.1	3.043101
26.933383	0.1	3.038496
26.935050	0.1	3.034920
26.936717	0.1	3.033718
26.938383	0.1	3.034770
26.940050	0.1	3.036917
26.941717	0.1	3.038934
26.943383	0.1	3.039418
26.945050	0.1	3.036261
26.946717	0.1	3.027879
26.948383	0.1	3.014868
26.950050	0.1	2.999217
26.951717	0.1	2.982286
26.953383	0.1	2.964702
26.955050	0.1	2.947142
26.956717	0.1	2.930188
26.958383	0.1	2.913927
26.960050	0.1	2.898355
26.961717	0.1	2.884106
26.963383	0.1	2.871444
26.965050	0.1	2.858574
26.966717	0.1	2.842499
26.968383	0.1	2.821516
26.970050	0.1	2.796198
26.971717	0.1	2.768333
26.973383	0.1	2.739914
26.975050	0.1	2.712863
26.976717	0.1	2.688281
26.978383	0.1	2.665683
26.980050	0.1	2.643573
26.981717	0.1	2.620770
26.983383	0.1	2.596835
26.985050	0.1	2.571591
26.986717	0.1	2.545300
26.988383	0.1	2.519120
26.990050	0.1	2.494049
26.991717	0.1	2.469639
26.993383	0.1	2.444801
26.995050	0.1	2.419488
26.996717	0.1	2.394612
26.998383	0.1	2.370593
27.000050	0.1	2.347031
27.001717	0.1	2.323790
27.003383	0.1	2.300935
27.005050	0.1	2.277680
27.006717	0.1	2.253372
27.008383	0.1	2.229302
27.010050	0.1	2.207477
27.011717	0.1	2.188352
27.013383	0.1	2.171295
27.015050	0.1	2.156352
27.016717	0.1	2.144454
27.018383	0.1	2.136026
27.020050	0.1	2.130214
27.021717	0.1	2.125246
27.023383	0.1	2.118978
27.025050	0.1	2.110302
27.026717	0.1	2.100323
27.028383	0.1	2.090898
27.030050	0.1	2.082796
27.031717	0.1	2.075927
27.033383	0.1	2.069920
27.035050	0.1	2.064775
27.036717	0.1	2.061394
27.038383	0.1	2.060365
27.040050	0.1	2.061026
27.041717	0.1	2.062595
27.043383	0.1	2.064742
27.045050	0.1	2.066675
27.046717	0.1	2.067094
27.048383	0.1	2.065711
27.050050	0.1	2.064337
27.051717	0.1	2.065264
27.053383	0.1	2.068593
27.055050	0.1	2.072747
27.056717	0.1	2.076863
27.058383	0.1	2.081110
27.060050	0.1	2.085227
27.061717	0.1	2.088398
27.063383	0.1	2.090777
27.065050	0.1	2.093869
27.066717	0.1	2.099131
27.068383	0.1	2.106805
27.070050	0.1	2.115760
27.071717	0.1	2.124067
27.073383	0.1	2.130279
27.075050	0.1	2.134624
27.076717	0.1	2.138466
27.078383	0.1	2.143313
27.080050	0.1	2.150824
27.081717	0.1	2.162238
27.083383	0.1	2.176668
27.085050	0.1	2.191253
27.086717	0.1	2.203747
27.088383	0.1	2.214061
27.090050	0.1	2.223756
27.091717	0.1	2.234601
27.093383	0.1	2.247053
27.095050	0.1	2.260534
27.096717	0.1	2.274881
27.098383	0.1	2.289931
27.100050	0.1	2.304418
27.101717	0.1	2.316721
27.103383	0.1	2.326248
27.105050	0.1	2.333615
27.106717	0.1	2.340171
27.108383	0.1	2.347403
27.110050	0.1	2.356283
27.111717	0.1	2.367292
27.113383	0.1	2.380512
27.115050	0.1	2.395357
27.116717	0.1	2.410957
27.118383	0.1	2.426528
27.120050	0.1	2.441597
27.121717	0.1	2.456638
27.123383	0.1	2.472713
27.125050	0.1	2.490259
27.126717	0.1	2.509211
27.128383	0.1	2.529318
27.130050	0.1	2.549626
27.131717	0.1	2.569533
27.133383	0.1	2.589948
27.135050	0.1	2.611512
27.136717	0.1	2.633557
27.138383	0.1	2.655643
27.140050	0.1	2.677771
27.141717	0.1	2.699671
27.143383	0.1	2.721348
27.145050	0.1	2.743448
27.146717	0.1	2.766871
27.148383	0.1	2.791733
27.150050	0.1	2.816869
27.151717	0.1	2.841312
27.153383	0.1	2.865940
27.155050	0.1	2.892842
27.156717	0.1	2.923720
27.158383	0.1	2.958789
27.160050	0.1	2.996693
27.161717	0.1	3.035855
27.163383	0.1	3.075521
27.165050	0.1	3.114874
27.166717	0.1	3.152872
27.168383	0.1	3.189798
27.170050	0.1	3.227280
27.171717	0.1	3.266539
27.173383	0.1	3.308007
27.175050	0.1	3.352114
27.176717	0.1	3.399011
27.178383	0.1	3.448138
27.180050	0.1	3.499044
27.181717	0.1	3.551859
27.183383	0.1	3.606803
27.185050	0.1	3.664014
27.186717	0.1	3.723158
27.188383	0.1	3.783447
27.190050	0.1	3.845170
27.191717	0.1	3.910228
27.193383	0.1	3.979937
27.195050	0.1	4.053861
27.196717	0.1	4.131286
27.198383	0.1	4.212488
27.200050	0.1	4.298282
27.201717	0.1	4.389151
27.203383	0.1	4.484821
27.205050	0.1	4.584268
27.206717	0.1	4.686615
27.208383	0.1	4.792246
27.210050	0.1	4.902487
27.211717	0.1	5.018250
27.213383	0.1	5.139392
27.215050	0.1	5.265395
27.216717	0.1	5.396060
27.218383	0.1	5.531753
27.220050	0.1	5.673408
27.221717	0.1	5.821805
27.223383	0.1	5.976795
27.225050	0.1	6.137290
27.226717	0.1	6.302018
27.228383	0.1	6.470489
27.230050	0.1	6.642975
27.231717	0.1	6.819093
27.233383	0.1	6.997581
27.235050	0.1	7.178076
27.236717	0.1	7.361816
27.238383	0.1	7.549468
27.240050	0.1	7.739789
27.241717	0.1	7.931166
27.243383	0.1	8.123061
27.245050	0.1	8.314759
27.246717	0.1	8.504186
27.248383	0.1	8.689552
27.250050	0.1	8.870852
27.251717	0.1	9.048372
27.253383	0.1	9.220936
27.255050	0.1	9.386912
27.256717	0.1	9.546042
27.258383	0.1	9.699534
27.260050	0.1	9.848038
27.261717	0.1	9.989874
27.263383	0.1	10.121828
27.265050	0.1	10.241386
27.266717	0.1	10.347464
27.268383	0.1	10.439325
27.270050	0.1	10.516271
27.271717	0.1	10.578856
27.273383	0.1	10.628207
27.275050	0.1	10.664165
27.276717	0.1	10.685800
27.278383	0.1	10.692794
27.280050	0.1	10.685436
27.281717	0.1	10.664593
27.283383	0.1	10.631462
27.285050	0.1	10.586800
27.286717	0.1	10.531032
27.288383	0.1	10.464122
27.290050	0.1	10.384866
27.291717	0.1	10.291985
27.293383	0.1	10.186159
27.295050	0.1	10.069851
27.296717	0.1	9.945799
27.298383	0.1	9.815898
27.300050	0.1	9.680870
27.301717	0.1	9.540580
27.303383	0.1	9.394283
27.305050	0.1	9.241365
27.306717	0.1	9.083166
27.308383	0.1	8.923034
27.310050	0.1	8.763815
27.311717	0.1	8.605896
27.313383	0.1	8.448111
27.315050	0.1	8.290210
27.316717	0.1	8.133291
27.318383	0.1	7.978501
27.320050	0.1	7.826849
27.321717	0.1	7.679323
27.323383	0.1	7.536127
27.325050	0.1	7.396704
27.326717	0.1	7.261508
27.328383	0.1	7.132478
27.330050	0.1	7.010801
27.331717	0.1	6.894991
27.333383	0.1	6.782049
27.335050	0.1	6.670333
27.336717	0.1	6.560707
27.338383	0.1	6.454708
27.340050	0.1	6.352947
27.341717	0.1	6.256071
27.343383	0.1	6.165314
27.345050	0.1	6.080414
27.346717	0.1	5.999091
27.348383	0.1	5.919337
27.350050	0.1	5.840333
27.351717	0.1	5.762028
27.353383	0.1	5.684947
27.355050	0.1	5.609463
27.356717	0.1	5.535702
27.358383	0.1	5.463823
27.360050	0.1	5.392958
27.361717	0.1	5.321451
27.363383	0.1	5.248752
27.365050	0.1	5.175220
27.366717	0.1	5.100695
27.368383	0.1	5.024690
27.370050	0.1	4.947130
27.371717	0.1	4.868112
27.373383	0.1	4.787133
27.375050	0.1	4.703649
27.376717	0.1	4.618382
27.378383	0.1	4.532728
27.380050	0.1	4.447051
27.381717	0.1	4.360359
27.383383	0.1	4.272005
27.385050	0.1	4.183240
27.386717	0.1	4.096022
27.388383	0.1	4.011053
27.390050	0.1	3.928100
27.391717	0.1	3.846898
27.393383	0.1	3.766655
27.395050	0.1	3.685821
27.396717	0.1	3.603492
27.398383	0.1	3.520153
27.400050	0.1	3.436804
27.401717	0.1	3.354643
27.403383	0.1	3.275145
27.405050	0.1	3.198939
27.406717	0.1	3.124843
27.408383	0.1	3.050985
27.410050	0.1	2.977452
27.411717	0.1	2.906700
27.413383	0.1	2.840641
27.415050	0.1	2.778857
27.416717	0.1	2.720365
27.418383	0.1	2.665198
27.420050	0.1	2.613501
27.421717	0.1	2.564513
27.423383	0.1	2.517239
27.425050	0.1	2.471427
27.426717	0.1	2.427306
27.428383	0.1	2.384908
27.430050	0.1	2.344339
27.431717	0.1	2.305978
27.433383	0.1	2.269791
27.435050	0.1	2.235640
27.436717	0.1	2.204571
27.438383	0.1	2.178298
27.440050	0.1	2.156729
27.441717	0.1	2.137409
27.443383	0.1	2.118233
27.445050	0.1	2.099164
27.446717	0.1	2.080435
27.448383	0.1	2.061389
27.450050	0.1	2.041995
27.451717	0.1	2.023326
27.453383	0.1	2.005841
27.455050	0.1	1.989324
27.456717	0.1	1.974488
27.458383	0.1	1.962627
27.460050	0.1	1.953808
27.461717	0.1	1.946785
27.463383	0.1	1.940513
27.465050	0.1	1.934874
27.466717	0.1	1.929845
27.468383	0.1	1.924988
27.470050	0.1	1.920159
27.471717	0.1	1.915591
27.473383	0.1	1.910734
27.475050	0.1	1.904578
27.476717	0.1	1.897677
27.478383	0.1	1.892103
27.480050	0.1	1.889388
27.481717	0.1	1.889602
27.483383	0.1	1.891088
27.485050	0.1	1.890832
27.486717	0.1	1.886734
27.488383	0.1	1.879740
27.490050	0.1	1.872885
27.491717	0.1	1.868741
27.493383	0.1	1.868173
27.495050	0.1	1.870636
27.496717	0.1	1.874701
27.498383	0.1	1.878617
27.500050	0.1	1.880825
27.501717	0.1	1.880215
27.503383	0.1	1.876638
27.505050	0.1	1.871074
27.506717	0.1	1.865127
27.508383	0.1	1.860545
27.510050	0.1	1.858561
27.511717	0.1	1.859269
27.513383	0.1	1.861830
27.515050	0.1	1.864885
27.516717	0.1	1.866883
27.518383	0.1	1.867125
27.520050	0.1	1.866026
27.521717	0.1	1.863907
27.523383	0.1	1.860769
27.525050	0.1	1.857243
27.526717	0.1	1.854561
27.528383	0.1	1.853579
27.530050	0.1	1.854231
27.531717	0.1	1.855930
27.533383	0.1	1.858263
27.535050	0.1	1.861006
27.536717	0.1	1.863618
27.538383	0.1	1.865248
27.540050	0.1	1.865532
27.541717	0.1	1.864713
27.543383	0.1	1.862790
27.545050	0.1	1.859367
27.546717	0.1	1.854189
27.548383	0.1	1.847586
27.550050	0.1	1.840638
27.551717	0.1	1.834766
27.553383	0.1	1.831003
27.555050	0.1	1.829583
27.556717	0.1	1.830496
27.558383	0.1	1.834133
27.560050	0.1	1.840373
27.561717	0.1	1.847255
27.563383	0.1	1.851632
27.565050	0.1	1.851423
27.566717	0.1	1.846724
27.568383	0.1	1.839469
27.570050	0.1	1.832834
27.571717	0.1	1.829616
27.573383	0.1	1.830324
27.575050	0.1	1.833327
27.576717	0.1	1.836573
27.578383	0.1	1.839120
27.580050	0.1	1.841122
27.581717	0.1	1.842375
27.583383	0.1	1.841886
27.585050	0.1	1.839064
27.586717	0.1	1.834668
27.588383	0.1	1.830198
27.590050	0.1	1.826109
27.591717	0.1	1.821523
27.593383	0.1	1.816265
27.595050	0.1	1.811590
27.596717	0.1	1.808773
27.598383	0.1	1.808582
27.600050	0.1	1.810971
27.601717	0.1	1.814254
27.603383	0.1	1.816377
27.605050	0.1	1.816810
27.606717	0.1	1.816028
27.608383	0.1	1.814347
27.610050	0.1	1.811967
27.611717	0.1	1.808871
27.613383	0.1	1.804973
27.615050	0.1	1.800843
27.616717	0.1	1.797550
27.618383	0.1	1.795804
27.620050	0.1	1.795660
27.621717	0.1	1.796465
27.623383	0.1	1.796968
27.625050	0.1	1.796242
27.626717	0.1	1.794728
27.628383	0.1	1.793602
27.630050	0.1	1.793029
27.631717	0.1	1.791655
27.633383	0.1	1.788205
27.635050	0.1	1.783464
27.636717	0.1	1.779771
27.638383	0.1	1.779068
27.640050	0.1	1.781876
27.641717	0.1	1.786971
27.643383	0.1	1.791967
27.645050	0.1	1.795143
27.646717	0.1	1.796568
27.648383	0.1	1.797029
27.650050	0.1	1.796922
27.651717	0.1	1.796833
27.653383	0.1	1.798049
27.655050	0.1	1.801457
27.656717	0.1	1.806314
27.658383	0.1	1.810375
27.660050	0.1	1.811641
27.661717	0.1	1.809928
27.663383	0.1	1.806272
27.665050	0.1	1.801541
27.666717	0.1	1.796414
27.668383	0.1	1.791799
27.670050	0.1	1.788223
27.671717	0.1	1.785788
27.673383	0.1	1.785103
27.675050	0.1	1.786971
27.676717	0.1	1.791152
27.678383	0.1	1.796028
27.680050	0.1	1.799162
27.681717	0.1	1.798775
27.683383	0.1	1.795324
27.685050	0.1	1.791078
27.686717	0.1	1.788079
27.688383	0.1	1.787432
27.690050	0.1	1.789564
27.691717	0.1	1.793895
27.693383	0.1	1.799208
27.695050	0.1	1.804554
27.696717	0.1	1.808936
27.698383	0.1	1.810691
27.700050	0.1	1.808801
27.701717	0.1	1.804521
27.703383	0.1	1.800344
27.705050	0.1	1.797527
27.706717	0.1	1.796125
27.708383	0.1	1.796628
27.710050	0.1	1.799432
27.711717	0.1	1.803385
27.713383	0.1	1.806403
27.715050	0.1	1.807981
27.716717	0.1	1.809779
27.718383	0.1	1.812563
27.720050	0.1	1.814798
27.721717	0.1	1.815353
27.723383	0.1	1.814817
27.725050	0.1	1.814244
27.726717	0.1	1.814663
27.728383	0.1	1.817108
27.730050	0.1	1.821634
27.731717	0.1	1.826659
27.733383	0.1	1.830244
27.735050	0.1	1.831902
27.736717	0.1	1.832857
27.738383	0.1	1.834622
27.740050	0.1	1.837253
27.741717	0.1	1.839329
27.743383	0.1	1.840256
27.745050	0.1	1.841295
27.746717	0.1	1.843646
27.748383	0.1	1.846766
27.750050	0.1	1.849378
27.751717	0.1	1.851390
27.753383	0.1	1.854030
27.755050	0.1	1.858380
27.756717	0.1	1.864466
27.758383	0.1	1.871721
27.760050	0.1	1.879698
27.761717	0.1	1.887688
27.763383	0.1	1.894189
27.765050	0.1	1.898301
27.766717	0.1	1.900597
27.768383	0.1	1.901477
27.770050	0.1	1.900387
27.771717	0.1	1.897700
27.773383	0.1	1.895134
27.775050	0.1	1.893747
27.776717	0.1	1.893258
27.778383	0.1	1.893416
27.780050	0.1	1.894720
27.781717	0.1	1.897584
27.783383	0.1	1.901421
27.785050	0.1	1.904839
27.786717	0.1	1.906669
27.788383	0.1	1.906515
27.790050	0.1	1.904317
27.791717	0.1	1.900238
27.793383	0.1	1.895321
27.795050	0.1	1.890976
27.796717	0.1	1.887842
27.798383	0.1	1.885863
27.800050	0.1	1.885123
27.801717	0.1	1.885886
27.803383	0.1	1.887423
27.805050	0.1	1.887707
27.806717	0.1	1.885802
27.808383	0.1	1.883111
27.810050	0.1	1.881071
27.811717	0.1	1.879362
27.813383	0.1	1.877216
27.815050	0.1	1.874818
27.816717	0.1	1.873155
27.818383	0.1	1.872838
27.820050	0.1	1.872908
27.821717	0.1	1.871432
27.823383	0.1	1.867549
27.825050	0.1	1.861854
27.826717	0.1	1.855227
27.828383	0.1	1.848508
27.830050	0.1	1.843129
27.831717	0.1	1.840643
27.833383	0.1	1.840927
27.835050	0.1	1.842189
27.836717	0.1	1.842720
27.838383	0.1	1.841346
27.840050	0.1	1.837378
27.841717	0.1	1.831595
27.843383	0.1	1.825872
27.845050	0.1	1.821341
27.846717	0.1	1.817751
27.848383	0.1	1.814468
27.850050	0.1	1.811534
27.851717	0.1	1.809536
27.853383	0.1	1.808959
27.855050	0.1	1.810053
27.856717	0.1	1.812577
27.858383	0.1	1.815520
27.860050	0.1	1.817984
27.861717	0.1	1.820107
27.863383	0.1	1.822361
27.865050	0.1	1.824587
27.866717	0.1	1.826496
27.868383	0.1	1.827972
27.870050	0.1	1.828307
27.871717	0.1	1.826580
27.873383	0.1	1.823846
27.875050	0.1	1.823204
27.876717	0.1	1.826519
27.878383	0.1	1.833010
27.880050	0.1	1.841132
27.881717	0.1	1.849746
27.883383	0.1	1.857351
27.885050	0.1	1.861937
27.886717	0.1	1.862296
27.888383	0.1	1.858892
27.890050	0.1	1.853164
27.891717	0.1	1.846678
27.893383	0.1	1.841327
27.895050	0.1	1.839097
27.896717	0.1	1.840782
27.898383	0.1	1.845290
27.900050	0.1	1.850650
27.901717	0.1	1.855614
27.903383	0.1	1.859749
27.905050	0.1	1.862659
27.906717	0.1	1.863968
27.908383	0.1	1.864000
27.910050	0.1	1.863930
27.911717	0.1	1.864787
27.913383	0.1	1.866454
27.915050	0.1	1.868089
27.916717	0.1	1.869453
27.918383	0.1	1.871181
27.920050	0.1	1.873337
27.921717	0.1	1.874859
27.923383	0.1	1.874571
27.925050	0.1	1.872065
27.926717	0.1	1.868079
27.928383	0.1	1.864680
27.930050	0.1	1.864298
27.931717	0.1	1.867404
27.933383	0.1	1.871935
27.935050	0.1	1.875702
27.936717	0.1	1.878347
27.938383	0.1	1.880880
27.940050	0.1	1.884340
27.941717	0.1	1.888666
27.943383	0.1	1.892871
27.945050	0.1	1.896182
27.946717	0.1	1.898371
27.948383	0.1	1.899400
27.950050	0.1	1.899288
27.951717	0.1	1.898208
27.953383	0.1	1.896485
27.955050	0.1	1.894520
27.956717	0.1	1.892606
27.958383	0.1	1.891158
27.960050	0.1	1.890562
27.961717	0.1	1.890422
27.963383	0.1	1.890208
27.965050	0.1	1.890808
27.966717	0.1	1.893872
27.968383	0.1	1.899330
27.970050	0.1	1.904913
27.971717	0.1	1.908350
27.973383	0.1	1.908666
27.975050	0.1	1.906059
27.976717	0.1	1.902734
27.978383	0.1	1.902906
27.980050	0.1	1.909295
27.981717	0.1	1.920206
27.983383	0.1	1.931470
27.985050	0.1	1.940406
27.986717	0.1	1.946646
27.988383	0.1	1.950637
27.990050	0.1	1.952830
27.991717	0.1	1.953477
27.993383	0.1	1.952834
27.995050	0.1	1.951656
27.996717	0.1	1.951060
27.998383	0.1	1.951661
28.000050	0.1	1.953137
28.001717	0.1	1.955102
28.003383	0.1	1.958455
28.005050	0.1	1.964509
28.006717	0.1	1.972564
28.008383	0.1	1.980439
28.010050	0.1	1.987773
28.011717	0.1	1.996760
28.013383	0.1	2.008830
28.015050	0.1	2.021971
28.016717	0.1	2.032211
28.018383	0.1	2.036993
28.020050	0.1	2.036761
28.021717	0.1	2.034251
28.023383	0.1	2.032742
28.025050	0.1	2.034297
28.026717	0.1	2.039373
28.028383	0.1	2.047443
28.030050	0.1	2.056565
28.031717	0.1	2.064076
28.033383	0.1	2.069352
28.035050	0.1	2.074004
28.036717	0.1	2.079676
28.038383	0.1	2.087285
28.040050	0.1	2.097050
28.041717	0.1	2.108607
28.043383	0.1	2.121339
28.045050	0.1	2.134270
28.046717	0.1	2.145735
28.048383	0.1	2.153846
28.050050	0.1	2.158331
28.051717	0.1	2.161642
28.053383	0.1	2.166592
28.055050	0.1	2.173260
28.056717	0.1	2.179742
28.058383	0.1	2.184818
28.060050	0.1	2.189316
28.061717	0.1	2.194922
28.063383	0.1	2.202257
28.065050	0.1	2.210825
28.066717	0.1	2.220306
28.068383	0.1	2.230210
28.070050	0.1	2.238848
28.071717	0.1	2.244404
28.073383	0.1	2.247156
28.075050	0.1	2.248990
28.076717	0.1	2.250774
28.078383	0.1	2.251631
28.080050	0.1	2.250541
28.081717	0.1	2.247570
28.083383	0.1	2.243891
28.085050	0.1	2.241121
28.086717	0.1	2.240706
28.088383	0.1	2.243244
28.090050	0.1	2.248059
28.091717	0.1	2.253763
28.093383	0.1	2.259314
28.095050	0.1	2.264371
28.096717	0.1	2.268679
28.098383	0.1	2.271258
28.100050	0.1	2.270914
28.101717	0.1	2.267836
28.103383	0.1	2.264143
28.105050	0.1	2.262332
28.106717	0.1	2.263314
28.108383	0.1	2.266155
28.110050	0.1	2.269209
28.111717	0.1	2.271160
28.113383	0.1	2.271589
28.115050	0.1	2.270881
28.116717	0.1	2.269503
28.118383	0.1	2.267435
28.120050	0.1	2.264255
28.121717	0.1	2.259817
28.123383	0.1	2.254415
28.125050	0.1	2.248227
28.126717	0.1	2.241251
28.128383	0.1	2.234322
28.130050	0.1	2.228664
28.131717	0.1	2.224115
28.133383	0.1	2.219272
28.135050	0.1	2.213479
28.136717	0.1	2.207281
28.138383	0.1	2.201404
28.140050	0.1	2.196282
28.141717	0.1	2.192566
28.143383	0.1	2.190932
28.145050	0.1	2.190676
28.146717	0.1	2.189488
28.148383	0.1	2.185781
28.150050	0.1	2.180501
28.151717	0.1	2.175239
28.153383	0.1	2.169721
28.155050	0.1	2.162992
28.156717	0.1	2.155565
28.158383	0.1	2.148678
28.160050	0.1	2.142177
28.161717	0.1	2.134615
28.163383	0.1	2.125162
28.165050	0.1	2.114512
28.166717	0.1	2.104081
28.168383	0.1	2.094912
28.170050	0.1	2.087322
28.171717	0.1	2.081254
28.173383	0.1	2.076146
28.175050	0.1	2.070884
28.176717	0.1	2.064700
28.178383	0.1	2.057198
28.180050	0.1	2.048225
28.181717	0.1	2.038530
28.183383	0.1	2.029687
28.185050	0.1	2.023056
28.186717	0.1	2.018926
28.188383	0.1	2.016150
28.190050	0.1	2.012476
28.191717	0.1	2.006260
28.193383	0.1	1.998008
28.195050	0.1	1.989910
28.196717	0.1	1.984071
28.198383	0.1	1.981272
28.200050	0.1	1.980620
28.201717	0.1	1.979885
28.203383	0.1	1.977189
28.205050	0.1	1.972243
28.206717	0.1	1.965384
28.208383	0.1	1.956667
28.210050	0.1	1.946734
28.211717	0.1	1.937361
28.213383	0.1	1.930529
28.215050	0.1	1.927014
28.216717	0.1	1.925849
28.218383	0.1	1.925109
28.220050	0.1	1.923232
28.221717	0.1	1.920029
28.223383	0.1	1.916303
28.225050	0.1	1.913025
28.226717	0.1	1.910878
28.228383	0.1	1.909654
28.230050	0.1	1.908327
28.231717	0.1	1.906194
28.233383	0.1	1.903148
28.235050	0.1	1.898911
28.236717	0.1	1.893467
28.238383	0.1	1.888289
28.240050	0.1	1.885751
28.241717	0.1	1.887190
28.243383	0.1	1.891702
28.245050	0.1	1.896569
28.246717	0.1	1.899293
28.248383	0.1	1.899195
28.250050	0.1	1.897137
28.251717	0.1	1.894394
28.253383	0.1	1.892201
28.255050	0.1	1.891600
28.256717	0.1	1.892680
28.258383	0.1	1.894268
28.260050	0.1	1.895144
28.261717	0.1	1.895381
28.263383	0.1	1.895912
28.265050	0.1	1.897058
28.266717	0.1	1.898333
28.268383	0.1	1.899516
28.270050	0.1	1.900741
28.271717	0.1	1.901919
28.273383	0.1	1.902743
28.275050	0.1	1.903428
28.276717	0.1	1.905290
28.278383	0.1	1.909630
28.280050	0.1	1.915861
28.281717	0.1	1.921463
28.283383	0.1	1.923656
28.285050	0.1	1.921337
28.286717	0.1	1.915912
28.288383	0.1	1.909696
28.290050	0.1	1.903730
28.291717	0.1	1.898389
28.293383	0.1	1.895265
28.295050	0.1	1.896145
28.296717	0.1	1.900555
28.298383	0.1	1.906431
28.300050	0.1	1.912126
28.301717	0.1	1.916727
28.303383	0.1	1.920275
28.305050	0.1	1.923828
28.306717	0.1	1.928094
28.308383	0.1	1.932932
28.310050	0.1	1.938404
28.311717	0.1	1.944778
28.313383	0.1	1.951344
28.315050	0.1	1.956467
28.316717	0.1	1.959330
28.318383	0.1	1.960942
28.320050	0.1	1.963112
28.321717	0.1	1.967028
28.323383	0.1	1.972364
28.325050	0.1	1.977501
28.326717	0.1	1.981021
28.328383	0.1	1.982739
28.330050	0.1	1.983270
28.331717	0.1	1.983908
28.333383	0.1	1.986348
28.335050	0.1	1.991214
28.336717	0.1	1.997752
28.338383	0.1	2.005384
28.340050	0.1	2.014278
28.341717	0.1	2.023820
28.343383	0.1	2.031922
28.345050	0.1	2.037515
28.346717	0.1	2.042078
28.348383	0.1	2.047159
28.350050	0.1	2.052630
28.351717	0.1	2.057892
28.353383	0.1	2.062474
28.355050	0.1	2.066228
28.356717	0.1	2.069697
28.358383	0.1	2.072896
28.360050	0.1	2.074949
28.361717	0.1	2.075732
28.363383	0.1	2.075788
28.365050	0.1	2.075131
28.366717	0.1	2.073874
28.368383	0.1	2.072891
28.370050	0.1	2.073399
28.371717	0.1	2.075760
28.373383	0.1	2.078554
28.375050	0.1	2.079541
28.376717	0.1	2.077497
28.378383	0.1	2.072584
28.380050	0.1	2.065622
28.381717	0.1	2.057166
28.383383	0.1	2.047424
28.385050	0.1	2.037371
28.386717	0.1	2.029422
28.388383	0.1	2.025822
28.390050	0.1	2.026013
28.391717	0.1	2.026488
28.393383	0.1	2.023876
28.395050	0.1	2.017599
28.396717	0.1	2.009515
28.398383	0.1	2.001575
28.400050	0.1	1.994581
28.401717	0.1	1.988690
28.403383	0.1	1.983265
28.405050	0.1	1.976560
28.406717	0.1	1.967628
28.408383	0.1	1.958376
28.410050	0.1	1.951857
28.411717	0.1	1.948755
28.413383	0.1	1.946646
28.415050	0.1	1.942627
28.416717	0.1	1.935572
28.418383	0.1	1.926152
28.420050	0.1	1.915977
28.421717	0.1	1.906278
28.423383	0.1	1.897058
28.425050	0.1	1.888047
28.426717	0.1	1.880056
28.428383	0.1	1.874510
28.430050	0.1	1.871893
28.431717	0.1	1.871125
28.433383	0.1	1.870133
28.435050	0.1	1.866557
28.436717	0.1	1.858021
28.438383	0.1	1.843460
28.440050	0.1	1.825434
28.441717	0.1	1.809387
28.443383	0.1	1.799734
28.445050	0.1	1.797308
28.446717	0.1	1.799804
28.448383	0.1	1.803720
28.450050	0.1	1.806626
28.451717	0.1	1.807786
28.453383	0.1	1.807059
28.455050	0.1	1.804675
28.456717	0.1	1.801634
28.458383	0.1	1.798868
28.460050	0.1	1.796391
28.461717	0.1	1.793695
28.463383	0.1	1.790649
28.465050	0.1	1.787837
28.466717	0.1	1.785364
28.468383	0.1	1.781648
28.470050	0.1	1.774859
28.471717	0.1	1.765662
28.473383	0.1	1.757280
28.475050	0.1	1.752586
28.476717	0.1	1.751692
28.478383	0.1	1.752852
28.480050	0.1	1.754980
28.481717	0.1	1.757848
28.483383	0.1	1.760628
28.485050	0.1	1.762528
28.486717	0.1	1.764069
28.488383	0.1	1.765951
28.490050	0.1	1.767683
28.491717	0.1	1.768433
28.493383	0.1	1.768353
28.495050	0.1	1.768838
28.496717	0.1	1.771403
28.498383	0.1	1.776051
28.500050	0.1	1.780586
28.501717	0.1	1.782365
28.503383	0.1	1.780782
28.505050	0.1	1.777280
28.506717	0.1	1.772675
28.508383	0.1	1.766263
28.510050	0.1	1.758183
28.511717	0.1	1.750435
28.513383	0.1	1.745317
28.515050	0.1	1.744176
28.516717	0.1	1.747338
28.518383	0.1	1.754421
28.520050	0.1	1.764093
28.521717	0.1	1.773695
28.523383	0.1	1.780428
28.525050	0.1	1.783371
28.526717	0.1	1.784074
28.528383	0.1	1.785075
28.530050	0.1	1.788228
28.531717	0.1	1.794067
28.533383	0.1	1.801546
28.535050	0.1	1.808461
28.536717	0.1	1.812945
28.538383	0.1	1.814859
28.540050	0.1	1.815488
28.541717	0.1	1.816214
28.543383	0.1	1.818207
28.545050	0.1	1.822272
28.546717	0.1	1.827958
28.548383	0.1	1.834091
28.550050	0.1	1.840335
28.551717	0.1	1.846896
28.553383	0.1	1.853057
28.555050	0.1	1.857760
28.556717	0.1	1.861141
28.558383	0.1	1.864270
28.560050	0.1	1.867777
28.561717	0.1	1.871577
28.563383	0.1	1.875600
28.565050	0.1	1.880359
28.566717	0.1	1.886678
28.568383	0.1	1.894352
28.570050	0.1	1.902217
28.571717	0.1	1.910236
28.573383	0.1	1.919777
28.575050	0.1	1.931200
28.576717	0.1	1.942795
28.578383	0.1	1.952448
28.580050	0.1	1.959894
28.581717	0.1	1.966618
28.583383	0.1	1.974013
28.585050	0.1	1.982106
28.586717	0.1	1.989529
28.588383	0.1	1.995387
28.590050	0.1	2.001030
28.591717	0.1	2.008285
28.593383	0.1	2.017263
28.595050	0.1	2.027331
28.596717	0.1	2.038120
28.598383	0.1	2.048807
28.600050	0.1	2.058190
28.601717	0.1	2.066158
28.603383	0.1	2.074251
28.605050	0.1	2.084211
28.606717	0.1	2.096249
28.608383	0.1	2.109110
28.610050	0.1	2.121553
28.611717	0.1	2.133013
28.613383	0.1	2.143509
28.615050	0.1	2.153865
28.616717	0.1	2.165083
28.618383	0.1	2.177218
28.620050	0.1	2.189446
28.621717	0.1	2.200822
28.623383	0.1	2.210741
28.625050	0.1	2.219286
28.626717	0.1	2.226895
28.628383	0.1	2.234052
28.630050	0.1	2.242150
28.631717	0.1	2.253330
28.633383	0.1	2.268460
28.635050	0.1	2.286388
28.636717	0.1	2.304991
28.638383	0.1	2.322313
28.640050	0.1	2.337550
28.641717	0.1	2.351310
28.643383	0.1	2.364735
28.645050	0.1	2.378779
28.646717	0.1	2.393913
28.648383	0.1	2.410347
28.650050	0.1	2.428144
28.651717	0.1	2.447227
28.653383	0.1	2.467185
28.655050	0.1	2.487591
28.656717	0.1	2.509234
28.658383	0.1	2.534110
28.660050	0.1	2.562599
28.661717	0.1	2.591857
28.663383	0.1	2.618516
28.665050	0.1	2.642293
28.666717	0.1	2.666283
28.668383	0.1	2.693664
28.670050	0.1	2.724892
28.671717	0.1	2.758456
28.673383	0.1	2.792822
28.675050	0.1	2.826569
28.676717	0.1	2.858075
28.678383	0.1	2.887025
28.680050	0.1	2.915263
28.681717	0.1	2.945005
28.683383	0.1	2.977508
28.685050	0.1	3.013294
28.686717	0.1	3.052140
28.688383	0.1	3.093896
28.690050	0.1	3.139381
28.691717	0.1	3.189174
28.693383	0.1	3.242362
28.695050	0.1	3.297920
28.696717	0.1	3.356221
28.698383	0.1	3.417283
28.700050	0.1	3.479021
28.701717	0.1	3.539231
28.703383	0.1	3.598011
28.705050	0.1	3.657453
28.706717	0.1	3.719442
28.708383	0.1	3.783936
28.710050	0.1	3.849994
28.711717	0.1	3.918139
28.713383	0.1	3.989907
28.715050	0.1	4.065577
28.716717	0.1	4.144143
28.718383	0.1	4.225615
28.720050	0.1	4.311372
28.721717	0.1	4.401365
28.723383	0.1	4.493268
28.725050	0.1	4.585516
28.726717	0.1	4.678671
28.728383	0.1	4.773540
28.730050	0.1	4.870580
28.731717	0.1	4.970715
28.733383	0.1	5.074623
28.735050	0.1	5.182051
28.736717	0.1	5.293381
28.738383	0.1	5.409713
28.740050	0.1	5.530440
28.741717	0.1	5.653310
28.743383	0.1	5.777357
28.745050	0.1	5.903575
28.746717	0.1	6.032698
28.748383	0.1	6.164368
28.750050	0.1	6.298521
28.751717	0.1	6.436082
28.753383	0.1	6.577629
28.755050	0.1	6.722906
28.756717	0.1	6.872076
28.758383	0.1	7.026023
28.760050	0.1	7.185638
28.761717	0.1	7.351791
28.763383	0.1	7.524788
28.765050	0.1	7.702936
28.766717	0.1	7.883427
28.768383	0.1	8.065496
28.770050	0.1	8.251127
28.771717	0.1	8.443007
28.773383	0.1	8.643549
28.775050	0.1	8.854442
28.776717	0.1	9.075454
28.778383	0.1	9.304825
28.780050	0.1	9.540864
28.781717	0.1	9.782570
28.783383	0.1	10.029851
28.785050	0.1	10.283329
28.786717	0.1	10.544034
28.788383	0.1	10.813582
28.790050	0.1	11.092648
28.791717	0.1	11.378704
28.793383	0.1	11.666720
28.795050	0.1	11.952505
28.796717	0.1	12.234603
28.798383	0.1	12.513613
28.800050	0.1	12.790822
28.801717	0.1	13.067010
28.803383	0.1	13.342262
28.805050	0.1	13.616481
28.806717	0.1	13.888581
28.808383	0.1	14.155321
28.810050	0.1	14.412426
28.811717	0.1	14.657071
28.813383	0.1	14.888048
28.815050	0.1	15.104054
28.816717	0.1	15.303851
28.818383	0.1	15.487340
28.820050	0.1	15.654303
28.821717	0.1	15.802556
28.823383	0.1	15.929057
28.825050	0.1	16.032150
28.826717	0.1	16.111662
28.828383	0.1	16.167499
28.830050	0.1	16.199136
28.831717	0.1	16.206158
28.833383	0.1	16.188682
28.835050	0.1	16.147038
28.836717	0.1	16.081263
28.838383	0.1	15.990827
28.840050	0.1	15.875231
28.841717	0.1	15.734667
28.843383	0.1	15.569213
28.845050	0.1	15.378431
28.846717	0.1	15.163072
28.848383	0.1	14.925753
28.850050	0.1	14.669485
28.851717	0.1	14.396603
28.853383	0.1	14.108787
28.855050	0.1	13.807239
28.856717	0.1	13.492876
28.858383	0.1	13.166294
28.860050	0.1	12.827683
28.861717	0.1	12.477743
28.863383	0.1	12.119026
28.865050	0.1	11.754790
28.866717	0.1	11.386452
28.868383	0.1	11.014049
28.870050	0.1	10.638516
28.871717	0.1	10.262001
28.873383	0.1	9.887111
28.875050	0.1	9.516613
28.876717	0.1	9.152875
28.878383	0.1	8.797604
28.880050	0.1	8.451655
28.881717	0.1	8.114362
28.883383	0.1	7.784097
28.885050	0.1	7.460243
28.886717	0.1	7.143659
28.888383	0.1	6.835386
28.890050	0.1	6.536255
28.891717	0.1	6.247382
28.893383	0.1	5.969889
28.895050	0.1	5.704197
28.896717	0.1	5.450225
28.898383	0.1	5.207960
28.900050	0.1	4.977784
28.901717	0.1	4.760469
28.903383	0.1	4.556854
28.905050	0.1	4.367451
28.906717	0.1	4.191706
28.908383	0.1	4.027602
28.910050	0.1	3.872858
28.911717	0.1	3.726520
28.913383	0.1	3.589052
28.915050	0.1	3.460874
28.916717	0.1	3.341017
28.918383	0.1	3.227959
28.920050	0.1	3.121691
28.921717	0.1	3.023841
28.923383	0.1	2.935752
28.925050	0.1	2.857316
28.926717	0.1	2.787448
28.928383	0.1	2.724631
28.930050	0.1	2.666535
28.931717	0.1	2.610455
28.933383	0.1	2.555251
28.935050	0.1	2.502385
28.936717	0.1	2.454608
28.938383	0.1	2.413830
28.940050	0.1	2.379855
28.941717	0.1	2.350775
28.943383	0.1	2.324623
28.945050	0.1	2.300418
28.946717	0.1	2.277498
28.948383	0.1	2.254895
28.950050	0.1	2.232473
28.951717	0.1	2.212571
28.953383	0.1	2.198513
28.955050	0.1	2.190885
28.956717	0.1	2.186652
28.958383	0.1	2.181674
28.960050	0.1	2.173157
28.961717	0.1	2.160934
28.963383	0.1	2.147164
28.965050	0.1	2.134605
28.966717	0.1	2.124747
28.968383	0.1	2.117022
28.970050	0.1	2.109567
28.971717	0.1	2.101287
28.973383	0.1	2.093171
28.975050	0.1	2.086624
28.976717	0.1	2.081599
28.978383	0.1	2.077296
28.980050	0.1	2.073394
28.981717	0.1	2.069646
28.983383	0.1	2.065329
28.985050	0.1	2.059876
28.986717	0.1	2.053264
28.988383	0.1	2.045971
28.990050	0.1	2.039270
28.991717	0.1	2.034642
28.993383	0.1	2.032169
28.995050	0.1	2.030069
28.996717	0.1	2.026032
28.998383	0.1	2.019061
29.000050	0.1	2.010060
29.001717	0.1	2.000621
29.003383	0.1	1.991917
29.005050	0.1	1.984886
[truncated: 248,876 more chars]
