# Supplementary material for: Fade into you: genetic control of pigmentation patterns in red-flesh apple (Malus domestica)
Source: Front Plant Sci. 2025 Jan 13;15:1462545. doi: 10.3389/fpls.2024.1462545 (PMC11770013; doi:10.3389/fpls.2024.1462545)
Supplement: Supplementary file 4 [file DataSheet1.zip › CR A2UV_VIS_2/CR A2UV_VIS_2.txt]

URL	chrom://thermo-pfav3ojr/ChromeleonLocal/Instrument Data/Vanquish_MS/Dimitri/VALEMA/Pierre/Echantillons 03-04-24.seq/703.smp/UV_VIS_2.channel/UV_VIS_2.chm
Channel	UV_VIS_2

Injection Information:
Data Vault	ChromeleonLocal
Sequence	Echantillons 03-04-24
Name	CR A2
Number	8
Position	B:A8
Comment	colonne SB-AQ MeOH+5%AA
Processing Method	Quantitative
Instrument Method	VALEMA test separation GRAQ 4
Type	Unknown
Status	Finished
Inject Time	4/3/2024 10:59:22 PM +02:00
Volume (µl)	10.0000
Dilution Factor	1.0000
Weight	1.0000

Chromatogram Data Information:
Time Min. (min)	0.001717
Time Max. (min)	47.000050
Data Points	28200
Detector	UV
Generating Data System	Chromeleon 7.3.2.10759
Exporting Data System	Chromeleon 7.3.2.0
Operator	Instrument Controller
Signal Quantity	Absorbance
Signal Unit	mAU
Signal Min.	-3.534826
Signal Max.	600.804040
Channel	UV_VIS_2
Driver Name	VDAD.dll
Channel Type	Evaluation
Min. Step (s)	0.1
Max. Step (s)	0.1
Average Step (s)	0.1

Signal Parameter Information:
Signal Info	WVL:312 nm

Chromatogram Data:
Time (min)	Step (s)	Value (mAU)
0.001717	n.a.	0.000000
0.003383	0.1	0.000233
0.005050	0.1	0.001676
0.006717	0.1	0.005760
0.008383	0.1	0.012754
0.010050	0.1	0.020736
0.011717	0.1	0.026673
0.013383	0.1	0.028759
0.015050	0.1	0.027516
0.016717	0.1	0.024494
0.018383	0.1	0.020955
0.020050	0.1	0.017942
0.021717	0.1	0.015846
0.023383	0.1	0.014286
0.025050	0.1	0.013411
0.026717	0.1	0.013909
0.028383	0.1	0.015143
0.030050	0.1	0.014976
0.031717	0.1	0.012014
0.033383	0.1	0.006985
0.035050	0.1	0.001332
0.036717	0.1	-0.004270
0.038383	0.1	-0.009821
0.040050	0.1	-0.015399
0.041717	0.1	-0.020643
0.043383	0.1	-0.024703
0.045050	0.1	-0.027507
0.046717	0.1	-0.030673
0.048383	0.1	-0.036019
0.050050	0.1	-0.043116
0.051717	0.1	-0.049188
0.053383	0.1	-0.051996
0.055050	0.1	-0.051660
0.056717	0.1	-0.049160
0.058383	0.1	-0.045155
0.060050	0.1	-0.040792
0.061717	0.1	-0.037504
0.063383	0.1	-0.035283
0.065050	0.1	-0.032708
0.066717	0.1	-0.028764
0.068383	0.1	-0.023670
0.070050	0.1	-0.018217
0.071717	0.1	-0.013099
0.073383	0.1	-0.009038
0.075050	0.1	-0.006882
0.076717	0.1	-0.007162
0.078383	0.1	-0.009630
0.080050	0.1	-0.013113
0.081717	0.1	-0.015832
0.083383	0.1	-0.016559
0.085050	0.1	-0.015497
0.086717	0.1	-0.013486
0.088383	0.1	-0.010771
0.090050	0.1	-0.007190
0.091717	0.1	-0.003125
0.093383	0.1	0.000591
0.095050	0.1	0.003804
0.096717	0.1	0.006985
0.098383	0.1	0.010375
0.100050	0.1	0.013919
0.101717	0.1	0.017136
0.103383	0.1	0.018580
0.105050	0.1	0.016703
0.106717	0.1	0.011888
0.108383	0.1	0.006491
0.110050	0.1	0.002501
0.111717	0.1	0.000303
0.113383	0.1	-0.000508
0.115050	0.1	-0.000675
0.116717	0.1	-0.001155
0.118383	0.1	-0.002151
0.120050	0.1	-0.002910
0.121717	0.1	-0.002738
0.123383	0.1	-0.001662
0.125050	0.1	-0.000233
0.126717	0.1	0.001066
0.128383	0.1	0.002235
0.130050	0.1	0.003567
0.131717	0.1	0.005653
0.133383	0.1	0.009080
0.135050	0.1	0.013337
0.136717	0.1	0.016876
0.138383	0.1	0.018682
0.140050	0.1	0.018673
0.141717	0.1	0.016955
0.143383	0.1	0.013756
0.145050	0.1	0.010338
0.146717	0.1	0.008713
0.148383	0.1	0.009718
0.150050	0.1	0.012163
0.151717	0.1	0.014561
0.153383	0.1	0.017011
0.155050	0.1	0.020238
0.156717	0.1	0.023157
0.158383	0.1	0.023306
0.160050	0.1	0.019693
0.161717	0.1	0.014221
0.163383	0.1	0.010352
0.165050	0.1	0.010142
0.166717	0.1	0.012605
0.168383	0.1	0.015218
0.170050	0.1	0.016247
0.171717	0.1	0.015306
0.173383	0.1	0.013029
0.175050	0.1	0.010594
0.176717	0.1	0.008866
0.178383	0.1	0.007711
0.180050	0.1	0.006612
0.181717	0.1	0.005546
0.183383	0.1	0.004885
0.185050	0.1	0.005248
0.186717	0.1	0.007278
0.188383	0.1	0.010631
0.190050	0.1	0.013816
0.191717	0.1	0.015683
0.193383	0.1	0.016368
0.195050	0.1	0.016172
0.196717	0.1	0.014729
0.198383	0.1	0.012107
0.200050	0.1	0.009825
0.201717	0.1	0.009662
0.203383	0.1	0.011888
0.205050	0.1	0.015260
0.206717	0.1	0.018259
0.208383	0.1	0.019907
0.210050	0.1	0.019972
0.211717	0.1	0.018724
0.213383	0.1	0.016410
0.215050	0.1	0.013174
0.216717	0.1	0.009392
0.218383	0.1	0.006319
0.220050	0.1	0.005779
0.221717	0.1	0.007697
0.223383	0.1	0.009215
0.225050	0.1	0.007972
0.226717	0.1	0.004657
0.228383	0.1	0.001360
0.230050	0.1	-0.000978
0.231717	0.1	-0.002575
0.233383	0.1	-0.003222
0.235050	0.1	-0.002091
0.236717	0.1	0.001215
0.238383	0.1	0.006054
0.240050	0.1	0.010910
0.241717	0.1	0.014254
0.243383	0.1	0.015572
0.245050	0.1	0.015614
0.246717	0.1	0.015353
0.248383	0.1	0.014822
0.250050	0.1	0.013788
0.251717	0.1	0.012424
0.253383	0.1	0.010575
0.255050	0.1	0.008470
0.256717	0.1	0.007325
0.258383	0.1	0.007385
0.260050	0.1	0.007292
0.261717	0.1	0.006096
0.263383	0.1	0.004224
0.265050	0.1	0.002715
0.266717	0.1	0.002752
0.268383	0.1	0.004866
0.270050	0.1	0.007702
0.271717	0.1	0.009192
0.273383	0.1	0.009006
0.275050	0.1	0.008279
0.276717	0.1	0.008163
0.278383	0.1	0.009327
0.280050	0.1	0.011339
0.281717	0.1	0.012680
0.283383	0.1	0.012042
0.285050	0.1	0.008876
0.286717	0.1	0.003628
0.288383	0.1	-0.001858
0.290050	0.1	-0.005355
0.291717	0.1	-0.006207
0.293383	0.1	-0.005621
0.295050	0.1	-0.005239
0.296717	0.1	-0.005788
0.298383	0.1	-0.007125
0.300050	0.1	-0.009118
0.301717	0.1	-0.011618
0.303383	0.1	-0.013546
0.305050	0.1	-0.013341
0.306717	0.1	-0.010403
0.308383	0.1	-0.005434
0.310050	0.1	0.000503
0.311717	0.1	0.006212
0.313383	0.1	0.010207
0.315050	0.1	0.011800
0.316717	0.1	0.011618
0.318383	0.1	0.010594
0.320050	0.1	0.009052
0.321717	0.1	0.006701
0.323383	0.1	0.003325
0.325050	0.1	-0.000256
0.326717	0.1	-0.002799
0.328383	0.1	-0.003995
0.330050	0.1	-0.004484
0.331717	0.1	-0.004633
0.333383	0.1	-0.004102
0.335050	0.1	-0.002780
0.336717	0.1	-0.001108
0.338383	0.1	0.000140
0.340050	0.1	-0.000433
0.341717	0.1	-0.003600
0.343383	0.1	-0.007432
0.345050	0.1	-0.009015
0.346717	0.1	-0.007707
0.348383	0.1	-0.004228
0.350050	0.1	0.001090
0.351717	0.1	0.007153
0.353383	0.1	0.011879
0.355050	0.1	0.014375
0.356717	0.1	0.015176
0.358383	0.1	0.014827
0.360050	0.1	0.014063
0.361717	0.1	0.013877
0.363383	0.1	0.014226
0.365050	0.1	0.014114
0.366717	0.1	0.013043
0.368383	0.1	0.011246
0.370050	0.1	0.009225
0.371717	0.1	0.007446
0.373383	0.1	0.005425
0.375050	0.1	0.001863
0.376717	0.1	-0.003218
0.378383	0.1	-0.008019
0.380050	0.1	-0.011162
0.381717	0.1	-0.012810
0.383383	0.1	-0.013588
0.385050	0.1	-0.013928
0.386717	0.1	-0.013933
0.388383	0.1	-0.012890
0.390050	0.1	-0.009933
0.391717	0.1	-0.005788
0.393383	0.1	-0.002221
0.395050	0.1	0.000019
0.396717	0.1	0.001132
0.398383	0.1	0.001159
0.400050	0.1	0.000610
0.401717	0.1	0.000591
0.403383	0.1	0.001565
0.405050	0.1	0.003125
0.406717	0.1	0.004694
0.408383	0.1	0.005760
0.410050	0.1	0.005951
0.411717	0.1	0.004945
0.413383	0.1	0.002766
0.415050	0.1	0.000182
0.416717	0.1	-0.001602
0.418383	0.1	-0.001607
0.420050	0.1	0.000135
0.421717	0.1	0.002459
0.423383	0.1	0.004391
0.425050	0.1	0.006366
0.426717	0.1	0.009360
0.428383	0.1	0.013406
0.430050	0.1	0.017579
0.431717	0.1	0.020997
0.433383	0.1	0.023148
0.435050	0.1	0.023558
0.436717	0.1	0.021826
0.438383	0.1	0.018310
0.440050	0.1	0.014263
0.441717	0.1	0.011153
0.443383	0.1	0.009947
0.445050	0.1	0.010426
0.446717	0.1	0.011446
0.448383	0.1	0.012321
0.450050	0.1	0.012796
0.451717	0.1	0.012140
0.453383	0.1	0.009784
0.455050	0.1	0.006668
0.456717	0.1	0.004750
0.458383	0.1	0.005388
0.460050	0.1	0.008098
0.461717	0.1	0.010561
0.463383	0.1	0.010752
0.465050	0.1	0.009001
0.466717	0.1	0.007027
0.468383	0.1	0.005709
0.470050	0.1	0.004596
0.471717	0.1	0.002831
0.473383	0.1	0.000419
0.475050	0.1	-0.001476
0.476717	0.1	-0.001732
0.478383	0.1	0.000023
0.480050	0.1	0.004014
0.481717	0.1	0.010110
0.483383	0.1	0.016857
0.485050	0.1	0.021737
0.486717	0.1	0.022608
0.488383	0.1	0.018855
0.490050	0.1	0.011986
0.491717	0.1	0.004801
0.493383	0.1	-0.000219
0.495050	0.1	-0.001634
0.496717	0.1	0.000615
0.498383	0.1	0.004913
0.500050	0.1	0.009090
0.501717	0.1	0.012107
0.503383	0.1	0.013616
0.505050	0.1	0.013085
0.506717	0.1	0.010626
0.508383	0.1	0.007055
0.510050	0.1	0.003069
0.511717	0.1	-0.000740
0.513383	0.1	-0.003637
0.515050	0.1	-0.004964
0.516717	0.1	-0.004605
0.518383	0.1	-0.003171
0.520050	0.1	-0.001574
0.521717	0.1	-0.000545
0.523383	0.1	-0.000172
0.525050	0.1	0.000196
0.526717	0.1	0.001234
0.528383	0.1	0.002692
0.530050	0.1	0.003828
0.531717	0.1	0.004964
0.533383	0.1	0.007078
0.535050	0.1	0.009770
0.536717	0.1	0.011656
0.538383	0.1	0.012107
0.540050	0.1	0.011567
0.541717	0.1	0.010901
0.543383	0.1	0.010524
0.545050	0.1	0.009825
0.546717	0.1	0.007972
0.548383	0.1	0.005113
0.550050	0.1	0.002137
0.551717	0.1	-0.000396
0.553383	0.1	-0.002319
0.555050	0.1	-0.003111
0.556717	0.1	-0.002179
0.558383	0.1	0.000177
0.560050	0.1	0.002859
0.561717	0.1	0.004410
0.563383	0.1	0.003190
0.565050	0.1	-0.001495
0.566717	0.1	-0.007963
0.568383	0.1	-0.012838
0.570050	0.1	-0.013974
0.571717	0.1	-0.012279
0.573383	0.1	-0.010603
0.575050	0.1	-0.010971
0.576717	0.1	-0.012671
0.578383	0.1	-0.013267
0.580050	0.1	-0.011628
0.581717	0.1	-0.008829
0.583383	0.1	-0.006231
0.585050	0.1	-0.004419
0.586717	0.1	-0.004177
0.588383	0.1	-0.006426
0.590050	0.1	-0.010943
0.591717	0.1	-0.016019
0.593383	0.1	-0.019055
0.595050	0.1	-0.018063
0.596717	0.1	-0.013658
0.598383	0.1	-0.008498
0.600050	0.1	-0.004740
0.601717	0.1	-0.002882
0.603383	0.1	-0.002221
0.605050	0.1	-0.001485
0.606717	0.1	0.000428
0.608383	0.1	0.003297
0.610050	0.1	0.005122
0.611717	0.1	0.003926
0.613383	0.1	0.000163
0.615050	0.1	-0.003641
0.616717	0.1	-0.005583
0.618383	0.1	-0.005919
0.620050	0.1	-0.006068
0.621717	0.1	-0.007101
0.623383	0.1	-0.009113
0.625050	0.1	-0.011278
0.626717	0.1	-0.012689
0.628383	0.1	-0.013369
0.630050	0.1	-0.014077
0.631717	0.1	-0.015139
0.633383	0.1	-0.016117
0.635050	0.1	-0.016312
0.636717	0.1	-0.015465
0.638383	0.1	-0.014091
0.640050	0.1	-0.013071
0.641717	0.1	-0.012801
0.643383	0.1	-0.012885
0.645050	0.1	-0.012680
0.646717	0.1	-0.011981
0.648383	0.1	-0.011385
0.650050	0.1	-0.012061
0.651717	0.1	-0.014347
0.653383	0.1	-0.016717
0.655050	0.1	-0.017271
0.656717	0.1	-0.015069
0.658383	0.1	-0.009649
0.660050	0.1	-0.001788
0.661717	0.1	0.005183
0.663383	0.1	0.007697
0.665050	0.1	0.005378
0.666717	0.1	0.000871
0.668383	0.1	-0.003022
0.670050	0.1	-0.005024
0.671717	0.1	-0.005183
0.673383	0.1	-0.004377
0.675050	0.1	-0.003991
0.676717	0.1	-0.004978
0.678383	0.1	-0.007143
0.680050	0.1	-0.009728
0.681717	0.1	-0.012126
0.683383	0.1	-0.013886
0.685050	0.1	-0.014431
0.686717	0.1	-0.012945
0.688383	0.1	-0.008838
0.690050	0.1	-0.002654
0.691717	0.1	0.003767
0.693383	0.1	0.008172
0.695050	0.1	0.009187
0.696717	0.1	0.007451
0.698383	0.1	0.004922
0.700050	0.1	0.002761
0.701717	0.1	0.001518
0.703383	0.1	0.002012
0.705050	0.1	0.003679
0.706717	0.1	0.003800
0.708383	0.1	0.000256
0.710050	0.1	-0.006319
0.711717	0.1	-0.013639
0.713383	0.1	-0.019665
0.715050	0.1	-0.022943
0.716717	0.1	-0.022319
0.718383	0.1	-0.017299
0.720050	0.1	-0.009160
0.721717	0.1	-0.001322
0.723383	0.1	0.002696
0.725050	0.1	0.001923
0.726717	0.1	-0.001956
0.728383	0.1	-0.006743
0.730050	0.1	-0.011185
0.731717	0.1	-0.014459
0.733383	0.1	-0.015823
0.735050	0.1	-0.015264
0.736717	0.1	-0.013467
0.738383	0.1	-0.011218
0.740050	0.1	-0.009164
0.741717	0.1	-0.007269
0.743383	0.1	-0.004615
0.745050	0.1	-0.000880
0.746717	0.1	0.002733
0.748383	0.1	0.005118
0.750050	0.1	0.006575
0.751717	0.1	0.007311
0.753383	0.1	0.006282
0.755050	0.1	0.002710
0.756717	0.1	-0.002626
0.758383	0.1	-0.008079
0.760050	0.1	-0.012498
0.761717	0.1	-0.015767
0.763383	0.1	-0.018016
0.765050	0.1	-0.018510
0.766717	0.1	-0.016722
0.768383	0.1	-0.013923
0.770050	0.1	-0.012163
0.771717	0.1	-0.012624
0.773383	0.1	-0.016019
0.775050	0.1	-0.022394
0.776717	0.1	-0.029639
0.778383	0.1	-0.034366
0.780050	0.1	-0.034822
0.781717	0.1	-0.031581
0.783383	0.1	-0.026096
0.785050	0.1	-0.019995
0.786717	0.1	-0.014883
0.788383	0.1	-0.011413
0.790050	0.1	-0.008517
0.791717	0.1	-0.004652
0.793383	0.1	-0.000130
0.795050	0.1	0.003097
0.796717	0.1	0.003227
0.798383	0.1	-0.000759
0.800050	0.1	-0.008512
0.801717	0.1	-0.017979
0.803383	0.1	-0.026166
0.805050	0.1	-0.030166
0.806717	0.1	-0.028349
0.808383	0.1	-0.021691
0.810050	0.1	-0.013453
0.811717	0.1	-0.006822
0.813383	0.1	-0.003595
0.815050	0.1	-0.004629
0.816717	0.1	-0.009290
0.818383	0.1	-0.015208
0.820050	0.1	-0.019958
0.821717	0.1	-0.022184
0.823383	0.1	-0.021853
0.825050	0.1	-0.020363
0.826717	0.1	-0.019534
0.828383	0.1	-0.019963
0.830050	0.1	-0.020489
0.831717	0.1	-0.019544
0.833383	0.1	-0.016475
0.835050	0.1	-0.011413
0.836717	0.1	-0.005392
0.838383	0.1	-0.000675
0.840050	0.1	0.000549
0.841717	0.1	-0.002412
0.843383	0.1	-0.008564
0.845050	0.1	-0.015725
0.846717	0.1	-0.021444
0.848383	0.1	-0.023865
0.850050	0.1	-0.022636
0.851717	0.1	-0.019236
0.853383	0.1	-0.015963
0.855050	0.1	-0.014608
0.856717	0.1	-0.016089
0.858383	0.1	-0.020186
0.860050	0.1	-0.025555
0.861717	0.1	-0.030464
0.863383	0.1	-0.033723
0.865050	0.1	-0.035046
0.866717	0.1	-0.034589
0.868383	0.1	-0.032573
0.870050	0.1	-0.029523
0.871717	0.1	-0.025956
0.873383	0.1	-0.021779
0.875050	0.1	-0.016992
0.876717	0.1	-0.012843
0.878383	0.1	-0.011181
0.880050	0.1	-0.012540
0.881717	0.1	-0.015981
0.883383	0.1	-0.020177
0.885050	0.1	-0.023632
0.886717	0.1	-0.025015
0.888383	0.1	-0.023963
0.890050	0.1	-0.021630
0.891717	0.1	-0.019921
0.893383	0.1	-0.019670
0.895050	0.1	-0.019805
0.896717	0.1	-0.018738
0.898383	0.1	-0.016177
0.900050	0.1	-0.013080
0.901717	0.1	-0.010421
0.903383	0.1	-0.008591
0.905050	0.1	-0.007441
0.906717	0.1	-0.006640
0.908383	0.1	-0.006305
0.910050	0.1	-0.006575
0.911717	0.1	-0.006948
0.913383	0.1	-0.007171
0.915050	0.1	-0.007730
0.916717	0.1	-0.008801
0.918383	0.1	-0.009951
0.920050	0.1	-0.010845
0.921717	0.1	-0.011357
0.923383	0.1	-0.011725
0.925050	0.1	-0.012922
0.926717	0.1	-0.015940
0.928383	0.1	-0.020107
0.930050	0.1	-0.023236
0.931717	0.1	-0.023674
0.933383	0.1	-0.021597
0.935050	0.1	-0.018678
0.936717	0.1	-0.016997
0.938383	0.1	-0.017667
0.940050	0.1	-0.019968
0.941717	0.1	-0.021923
0.943383	0.1	-0.021937
0.945050	0.1	-0.019623
0.946717	0.1	-0.015306
0.948383	0.1	-0.009821
0.950050	0.1	-0.004694
0.951717	0.1	-0.001406
0.953383	0.1	-0.000722
0.955050	0.1	-0.002598
0.956717	0.1	-0.006002
0.958383	0.1	-0.009439
0.960050	0.1	-0.011823
0.961717	0.1	-0.012945
0.963383	0.1	-0.013052
0.965050	0.1	-0.012252
0.966717	0.1	-0.010375
0.968383	0.1	-0.007241
0.970050	0.1	-0.003013
0.971717	0.1	0.001444
0.973383	0.1	0.004955
0.975050	0.1	0.006948
0.976717	0.1	0.007688
0.978383	0.1	0.007674
0.980050	0.1	0.007092
0.981717	0.1	0.006049
0.983383	0.1	0.004643
0.985050	0.1	0.002594
0.986717	0.1	-0.000484
0.988383	0.1	-0.004750
0.990050	0.1	-0.010040
0.991717	0.1	-0.015520
0.993383	0.1	-0.019874
0.995050	0.1	-0.022114
0.996717	0.1	-0.021877
0.998383	0.1	-0.019795
1.000050	0.1	-0.017323
1.001717	0.1	-0.015576
1.003383	0.1	-0.015018
1.005050	0.1	-0.015874
1.006717	0.1	-0.017928
1.008383	0.1	-0.020661
1.010050	0.1	-0.023828
1.011717	0.1	-0.026692
1.013383	0.1	-0.027637
1.015050	0.1	-0.025807
1.016717	0.1	-0.021672
1.018383	0.1	-0.016433
1.020050	0.1	-0.011791
1.021717	0.1	-0.008750
1.023383	0.1	-0.006380
1.025050	0.1	-0.002976
1.026717	0.1	0.001471
1.028383	0.1	0.004792
1.030050	0.1	0.004508
1.031717	0.1	-0.000093
1.033383	0.1	-0.007413
1.035050	0.1	-0.014459
1.036717	0.1	-0.018496
1.038383	0.1	-0.018422
1.040050	0.1	-0.014962
1.041717	0.1	-0.009802
1.043383	0.1	-0.004899
1.045050	0.1	-0.001951
1.046717	0.1	-0.001653
1.048383	0.1	-0.003329
1.050050	0.1	-0.005676
1.051717	0.1	-0.007856
1.053383	0.1	-0.009281
1.055050	0.1	-0.009104
1.056717	0.1	-0.007343
1.058383	0.1	-0.005206
1.060050	0.1	-0.003413
1.061717	0.1	-0.002235
1.063383	0.1	-0.002543
1.065050	0.1	-0.004466
1.066717	0.1	-0.006761
1.068383	0.1	-0.008978
1.070050	0.1	-0.011958
1.071717	0.1	-0.015791
1.073383	0.1	-0.019334
1.075050	0.1	-0.021560
1.076717	0.1	-0.022110
1.078383	0.1	-0.020941
1.080050	0.1	-0.018305
1.081717	0.1	-0.014803
1.083383	0.1	-0.011083
1.085050	0.1	-0.007530
1.086717	0.1	-0.004126
1.088383	0.1	-0.001136
1.090050	0.1	0.000424
1.091717	0.1	-0.000303
1.093383	0.1	-0.003474
1.095050	0.1	-0.008475
1.096717	0.1	-0.013760
1.098383	0.1	-0.018049
1.100050	0.1	-0.021239
1.101717	0.1	-0.023297
1.103383	0.1	-0.023991
1.105050	0.1	-0.023530
1.106717	0.1	-0.021681
1.108383	0.1	-0.017486
1.110050	0.1	-0.011311
1.111717	0.1	-0.006026
1.113383	0.1	-0.004764
1.115050	0.1	-0.008168
1.116717	0.1	-0.014063
1.118383	0.1	-0.019181
1.120050	0.1	-0.021709
1.121717	0.1	-0.022412
1.123383	0.1	-0.022729
1.125050	0.1	-0.022692
1.126717	0.1	-0.021388
1.128383	0.1	-0.018850
1.130050	0.1	-0.016531
1.131717	0.1	-0.015786
1.133383	0.1	-0.016559
1.135050	0.1	-0.017728
1.136717	0.1	-0.018002
1.138383	0.1	-0.016931
1.140050	0.1	-0.015497
1.141717	0.1	-0.015153
1.143383	0.1	-0.016466
1.145050	0.1	-0.018496
1.146717	0.1	-0.019451
1.148383	0.1	-0.018841
1.150050	0.1	-0.017863
1.151717	0.1	-0.017034
1.153383	0.1	-0.015767
1.155050	0.1	-0.014482
1.156717	0.1	-0.014589
1.158383	0.1	-0.016368
1.160050	0.1	-0.018608
1.161717	0.1	-0.020061
1.163383	0.1	-0.020186
1.165050	0.1	-0.019055
1.166717	0.1	-0.017574
1.168383	0.1	-0.016717
1.170050	0.1	-0.016564
1.171717	0.1	-0.017365
1.173383	0.1	-0.020177
1.175050	0.1	-0.025062
1.176717	0.1	-0.029788
1.178383	0.1	-0.031162
1.180050	0.1	-0.027781
1.181717	0.1	-0.021351
1.183383	0.1	-0.015176
1.185050	0.1	-0.011814
1.186717	0.1	-0.011860
1.188383	0.1	-0.013988
1.190050	0.1	-0.016191
1.191717	0.1	-0.017262
1.193383	0.1	-0.017313
1.195050	0.1	-0.017225
1.196717	0.1	-0.017523
1.198383	0.1	-0.017895
1.200050	0.1	-0.017392
1.201717	0.1	-0.015520
1.203383	0.1	-0.012931
1.205050	0.1	-0.010333
1.206717	0.1	-0.007874
1.208383	0.1	-0.005919
1.210050	0.1	-0.005257
1.211717	0.1	-0.006473
1.213383	0.1	-0.009546
1.215050	0.1	-0.013728
1.216717	0.1	-0.017616
1.218383	0.1	-0.019507
1.220050	0.1	-0.018468
1.221717	0.1	-0.015423
1.223383	0.1	-0.012587
1.225050	0.1	-0.011609
1.226717	0.1	-0.012764
1.228383	0.1	-0.014994
1.230050	0.1	-0.016335
1.231717	0.1	-0.015208
1.233383	0.1	-0.011725
1.235050	0.1	-0.007134
1.236717	0.1	-0.002822
1.238383	0.1	-0.000270
1.240050	0.1	-0.000624
1.241717	0.1	-0.003511
1.243383	0.1	-0.007218
1.245050	0.1	-0.010235
1.246717	0.1	-0.012289
1.248383	0.1	-0.014100
1.250050	0.1	-0.016363
1.251717	0.1	-0.019027
1.253383	0.1	-0.021630
1.255050	0.1	-0.023451
1.256717	0.1	-0.023455
1.258383	0.1	-0.021332
1.260050	0.1	-0.017663
1.261717	0.1	-0.012806
1.263383	0.1	-0.007236
1.265050	0.1	-0.002170
1.266717	0.1	0.001765
1.268383	0.1	0.004605
1.270050	0.1	0.005430
1.271717	0.1	0.002938
1.273383	0.1	-0.002529
1.275050	0.1	-0.008978
1.276717	0.1	-0.014566
1.278383	0.1	-0.018738
1.280050	0.1	-0.021560
1.281717	0.1	-0.022948
1.283383	0.1	-0.022864
1.285050	0.1	-0.021285
1.286717	0.1	-0.018496
1.288383	0.1	-0.015511
1.290050	0.1	-0.013332
1.291717	0.1	-0.012279
1.293383	0.1	-0.012564
1.295050	0.1	-0.014370
1.296717	0.1	-0.017309
1.298383	0.1	-0.021136
1.300050	0.1	-0.026240
1.301717	0.1	-0.032377
1.303383	0.1	-0.037551
1.305050	0.1	-0.039237
1.306717	0.1	-0.036620
1.308383	0.1	-0.031115
1.310050	0.1	-0.025234
1.311717	0.1	-0.021402
1.313383	0.1	-0.021001
1.315050	0.1	-0.023488
1.316717	0.1	-0.026305
1.318383	0.1	-0.026361
1.320050	0.1	-0.021779
1.321717	0.1	-0.012871
1.323383	0.1	-0.001718
1.325050	0.1	0.009635
1.326717	0.1	0.020410
1.328383	0.1	0.030445
1.330050	0.1	0.039558
1.331717	0.1	0.048238
1.333383	0.1	0.057970
1.335050	0.1	0.069723
1.336717	0.1	0.083121
1.338383	0.1	0.097612
1.340050	0.1	0.112639
1.341717	0.1	0.126520
1.343383	0.1	0.136578
1.345050	0.1	0.140639
1.346717	0.1	0.138162
1.348383	0.1	0.130124
1.350050	0.1	0.118199
1.351717	0.1	0.104513
1.353383	0.1	0.091144
1.355050	0.1	0.078799
1.356717	0.1	0.066911
1.358383	0.1	0.055064
1.360050	0.1	0.043502
1.361717	0.1	0.032173
1.363383	0.1	0.020154
1.365050	0.1	0.007115
1.366717	0.1	-0.005271
1.368383	0.1	-0.014398
1.370050	0.1	-0.018645
1.371717	0.1	-0.018198
1.373383	0.1	-0.014869
1.375050	0.1	-0.011139
1.376717	0.1	-0.009066
1.378383	0.1	-0.009593
1.380050	0.1	-0.012293
1.381717	0.1	-0.015926
1.383383	0.1	-0.019716
1.385050	0.1	-0.023874
1.386717	0.1	-0.028051
1.388383	0.1	-0.030207
1.390050	0.1	-0.028503
1.391717	0.1	-0.023991
1.393383	0.1	-0.020089
1.395050	0.1	-0.020000
1.396717	0.1	-0.025285
1.398383	0.1	-0.035092
1.400050	0.1	-0.046478
1.401717	0.1	-0.056853
1.403383	0.1	-0.065295
1.405050	0.1	-0.070967
1.406717	0.1	-0.073086
1.408383	0.1	-0.072485
1.410050	0.1	-0.070641
1.411717	0.1	-0.067740
1.413383	0.1	-0.063749
1.415050	0.1	-0.060326
1.416717	0.1	-0.059288
1.418383	0.1	-0.059917
1.420050	0.1	-0.059363
1.421717	0.1	-0.055325
1.423383	0.1	-0.047614
1.425050	0.1	-0.037733
1.426717	0.1	-0.027455
1.428383	0.1	-0.017690
1.430050	0.1	-0.008238
1.431717	0.1	0.001909
1.433383	0.1	0.013551
1.435050	0.1	0.026184
1.436717	0.1	0.038701
1.438383	0.1	0.050911
1.440050	0.1	0.063097
1.441717	0.1	0.074715
1.443383	0.1	0.085160
1.445050	0.1	0.095088
1.446717	0.1	0.106064
1.448383	0.1	0.119214
1.450050	0.1	0.134553
1.451717	0.1	0.151400
1.453383	0.1	0.169044
1.455050	0.1	0.186856
1.456717	0.1	0.203894
1.458383	0.1	0.218563
1.460050	0.1	0.229334
1.461717	0.1	0.235923
1.463383	0.1	0.239764
1.465050	0.1	0.243383
1.466717	0.1	0.249064
1.468383	0.1	0.257702
1.470050	0.1	0.268784
1.471717	0.1	0.280780
1.473383	0.1	0.291616
1.475050	0.1	0.299998
1.476717	0.1	0.306345
1.478383	0.1	0.311728
1.480050	0.1	0.316836
1.481717	0.1	0.322321
1.483383	0.1	0.328803
1.485050	0.1	0.336124
1.486717	0.1	0.343369
1.488383	0.1	0.349884
1.490050	0.1	0.355691
1.491717	0.1	0.361376
1.493383	0.1	0.367784
1.495050	0.1	0.374890
1.496717	0.1	0.381134
1.498383	0.1	0.384594
1.500050	0.1	0.385162
1.501717	0.1	0.385372
1.503383	0.1	0.388436
1.505050	0.1	0.395966
1.506717	0.1	0.407742
1.508383	0.1	0.422280
1.510050	0.1	0.437237
1.511717	0.1	0.450835
1.513383	0.1	0.463417
1.515050	0.1	0.476139
1.516717	0.1	0.488837
1.518383	0.1	0.500591
1.520050	0.1	0.511361
1.521717	0.1	0.522533
1.523383	0.1	0.536223
1.525050	0.1	0.553471
1.526717	0.1	0.573294
1.528383	0.1	0.593793
1.530050	0.1	0.613402
1.531717	0.1	0.631325
1.533383	0.1	0.647511
1.535050	0.1	0.662096
1.536717	0.1	0.675116
1.538383	0.1	0.686841
1.540050	0.1	0.697952
1.541717	0.1	0.709491
1.543383	0.1	0.721850
1.545050	0.1	0.733496
1.546717	0.1	0.742488
1.548383	0.1	0.748602
1.550050	0.1	0.753198
1.551717	0.1	0.758315
1.553383	0.1	0.765142
1.555050	0.1	0.772974
1.556717	0.1	0.780686
1.558383	0.1	0.787997
1.560050	0.1	0.795252
1.561717	0.1	0.803764
1.563383	0.1	0.816034
1.565050	0.1	0.833841
1.566717	0.1	0.856319
1.568383	0.1	0.880882
1.570050	0.1	0.905809
1.571717	0.1	0.930657
1.573383	0.1	0.954927
1.575050	0.1	0.977688
1.576717	0.1	0.997661
1.578383	0.1	1.013302
1.580050	0.1	1.024026
1.581717	0.1	1.031002
1.583383	0.1	1.035794
1.585050	0.1	1.038918
1.586717	0.1	1.040325
1.588383	0.1	1.039975
1.590050	0.1	1.036776
1.591717	0.1	1.027714
1.593383	0.1	1.009903
1.595050	0.1	0.983453
1.596717	0.1	0.951272
1.598383	0.1	0.917027
1.600050	0.1	0.884864
1.601717	0.1	0.860379
1.603383	0.1	0.850549
1.605050	0.1	0.862526
1.606717	0.1	0.903783
1.608383	0.1	0.983053
1.610050	0.1	1.108735
1.611717	0.1	1.285393
1.613383	0.1	1.512072
1.615050	0.1	1.783092
1.616717	0.1	2.089441
1.618383	0.1	2.419529
1.620050	0.1	2.760338
1.621717	0.1	3.098673
1.623383	0.1	3.421688
1.625050	0.1	3.718873
1.626717	0.1	3.985087
1.628383	0.1	4.220172
1.630050	0.1	4.425608
1.631717	0.1	4.603826
1.633383	0.1	4.759650
1.635050	0.1	4.898808
1.636717	0.1	5.025044
1.638383	0.1	5.140128
1.640050	0.1	5.245055
1.641717	0.1	5.340669
1.643383	0.1	5.428279
1.645050	0.1	5.509574
1.646717	0.1	5.585081
1.648383	0.1	5.652835
1.650050	0.1	5.708877
1.651717	0.1	5.749431
1.653383	0.1	5.772817
1.655050	0.1	5.779890
1.656717	0.1	5.772915
1.658383	0.1	5.753427
1.660050	0.1	5.721571
1.661717	0.1	5.677775
1.663383	0.1	5.623889
1.665050	0.1	5.562147
1.666717	0.1	5.493495
1.668383	0.1	5.417238
1.670050	0.1	5.332753
1.671717	0.1	5.240664
1.673383	0.1	5.141734
1.675050	0.1	5.035670
1.676717	0.1	4.922291
1.678383	0.1	4.803031
1.680050	0.1	4.679896
1.681717	0.1	4.553860
1.683383	0.1	4.425314
1.685050	0.1	4.294943
1.686717	0.1	4.163641
1.688383	0.1	4.032026
1.690050	0.1	3.900365
1.691717	0.1	3.768802
1.693383	0.1	3.637290
1.695050	0.1	3.505605
1.696717	0.1	3.373972
1.698383	0.1	3.243210
1.700050	0.1	3.113952
1.701717	0.1	2.986644
1.703383	0.1	2.862038
1.705050	0.1	2.740286
1.706717	0.1	2.620365
1.708383	0.1	2.501272
1.710050	0.1	2.383138
1.711717	0.1	2.267165
1.713383	0.1	2.154987
1.715050	0.1	2.047704
1.716717	0.1	1.945226
1.718383	0.1	1.847050
1.720050	0.1	1.753415
1.721717	0.1	1.665037
1.723383	0.1	1.581828
1.725050	0.1	1.502247
1.726717	0.1	1.424160
1.728383	0.1	1.346297
1.730050	0.1	1.268885
1.731717	0.1	1.192973
1.733383	0.1	1.119776
1.735050	0.1	1.051161
1.736717	0.1	0.989567
1.738383	0.1	0.935667
1.740050	0.1	0.886796
1.741717	0.1	0.839587
1.743383	0.1	0.794018
1.745050	0.1	0.752988
1.746717	0.1	0.717817
1.748383	0.1	0.686441
1.750050	0.1	0.655833
1.751717	0.1	0.624699
1.753383	0.1	0.594300
1.755050	0.1	0.567376
1.756717	0.1	0.545722
1.758383	0.1	0.528344
1.760050	0.1	0.512162
1.761717	0.1	0.494719
1.763383	0.1	0.476190
1.765050	0.1	0.458285
1.766717	0.1	0.441927
1.768383	0.1	0.426699
1.770050	0.1	0.412138
1.771717	0.1	0.398252
1.773383	0.1	0.384934
1.775050	0.1	0.372049
1.776717	0.1	0.359826
1.778383	0.1	0.348394
1.780050	0.1	0.337539
1.781717	0.1	0.327220
1.783383	0.1	0.317553
1.785050	0.1	0.308692
1.786717	0.1	0.300952
1.788383	0.1	0.294270
1.790050	0.1	0.287718
1.791717	0.1	0.280272
1.793383	0.1	0.271844
1.795050	0.1	0.263308
1.796717	0.1	0.255746
1.798383	0.1	0.250037
1.800050	0.1	0.246745
1.801717	0.1	0.245776
1.803383	0.1	0.246456
1.805050	0.1	0.247564
1.806717	0.1	0.247369
1.808383	0.1	0.244472
1.810050	0.1	0.238842
1.811717	0.1	0.232076
1.813383	0.1	0.226316
1.815050	0.1	0.222181
1.816717	0.1	0.218782
1.818383	0.1	0.215638
1.820050	0.1	0.212863
1.821717	0.1	0.210167
1.823383	0.1	0.207541
1.825050	0.1	0.205766
1.826717	0.1	0.205333
1.828383	0.1	0.205999
1.830050	0.1	0.207480
1.831717	0.1	0.209305
1.833383	0.1	0.210362
1.835050	0.1	0.209454
1.836717	0.1	0.206241
1.838383	0.1	0.202125
1.840050	0.1	0.199368
1.841717	0.1	0.199047
1.843383	0.1	0.201087
1.845050	0.1	0.205110
1.846717	0.1	0.209846
1.848383	0.1	0.213506
1.850050	0.1	0.215820
1.851717	0.1	0.218633
1.853383	0.1	0.224179
1.855050	0.1	0.233562
1.856717	0.1	0.246707
1.858383	0.1	0.262912
1.860050	0.1	0.281129
1.861717	0.1	0.299835
1.863383	0.1	0.317502
1.865050	0.1	0.334149
1.866717	0.1	0.351956
1.868383	0.1	0.373148
1.870050	0.1	0.397651
1.871717	0.1	0.423831
1.873383	0.1	0.450988
1.875050	0.1	0.479864
1.876717	0.1	0.511096
1.878383	0.1	0.544717
1.880050	0.1	0.581075
1.881717	0.1	0.620550
1.883383	0.1	0.662110
1.885050	0.1	0.703121
1.886717	0.1	0.740858
1.888383	0.1	0.774325
1.890050	0.1	0.804435
1.891717	0.1	0.832207
1.893383	0.1	0.857408
1.895050	0.1	0.879122
1.896717	0.1	0.896961
1.898383	0.1	0.911085
1.900050	0.1	0.921590
1.901717	0.1	0.928249
1.903383	0.1	0.930186
1.905050	0.1	0.926317
1.906717	0.1	0.916473
1.908383	0.1	0.901576
1.910050	0.1	0.883196
1.911717	0.1	0.862447
1.913383	0.1	0.839038
1.915050	0.1	0.812197
1.916717	0.1	0.781734
1.918383	0.1	0.747778
1.920050	0.1	0.711023
1.921717	0.1	0.672950
1.923383	0.1	0.634613
1.925050	0.1	0.596233
1.926717	0.1	0.559222
1.928383	0.1	0.526547
1.930050	0.1	0.499226
1.931717	0.1	0.474602
1.933383	0.1	0.449750
1.935050	0.1	0.424208
1.936717	0.1	0.398578
1.938383	0.1	0.373363
1.940050	0.1	0.349865
1.941717	0.1	0.329847
1.943383	0.1	0.314070
1.945050	0.1	0.301907
1.946717	0.1	0.292119
1.948383	0.1	0.284151
1.950050	0.1	0.278265
1.951717	0.1	0.274107
1.953383	0.1	0.270810
1.955050	0.1	0.268277
1.956717	0.1	0.266582
1.958383	0.1	0.265082
1.960050	0.1	0.263201
1.961717	0.1	0.261189
1.963383	0.1	0.259615
1.965050	0.1	0.258549
1.966717	0.1	0.257618
1.968383	0.1	0.256528
1.970050	0.1	0.254977
1.971717	0.1	0.252188
1.973383	0.1	0.247508
1.975050	0.1	0.241268
1.976717	0.1	0.234316
1.978383	0.1	0.227038
1.980050	0.1	0.220207
1.981717	0.1	0.215801
1.983383	0.1	0.215028
1.985050	0.1	0.216253
1.986717	0.1	0.216477
1.988383	0.1	0.214120
1.990050	0.1	0.209580
1.991717	0.1	0.203624
1.993383	0.1	0.196644
1.995050	0.1	0.189478
1.996717	0.1	0.183005
1.998383	0.1	0.176998
2.000050	0.1	0.171214
2.001717	0.1	0.166027
2.003383	0.1	0.161268
2.005050	0.1	0.156108
2.006717	0.1	0.150376
2.008383	0.1	0.145477
2.010050	0.1	0.143214
2.011717	0.1	0.143200
2.013383	0.1	0.142865
2.015050	0.1	0.140443
2.016717	0.1	0.136602
2.018383	0.1	0.132672
2.020050	0.1	0.128662
2.021717	0.1	0.123908
2.023383	0.1	0.118539
2.025050	0.1	0.113258
2.026717	0.1	0.108741
2.028383	0.1	0.105868
2.030050	0.1	0.105286
2.031717	0.1	0.106376
2.033383	0.1	0.107125
2.035050	0.1	0.105286
2.036717	0.1	0.100029
2.038383	0.1	0.092569
2.040050	0.1	0.085076
2.041717	0.1	0.079190
2.043383	0.1	0.075628
2.045050	0.1	0.074091
2.046717	0.1	0.073058
2.048383	0.1	0.071069
2.050050	0.1	0.068750
2.051717	0.1	0.067824
2.053383	0.1	0.068173
2.055050	0.1	0.068010
2.056717	0.1	0.066110
2.058383	0.1	0.062501
2.060050	0.1	0.058264
2.061717	0.1	0.054846
2.063383	0.1	0.052499
2.065050	0.1	0.049723
2.066717	0.1	0.044988
2.068383	0.1	0.038627
2.070050	0.1	0.032624
2.071717	0.1	0.029034
2.073383	0.1	0.029001
2.075050	0.1	0.032131
2.076717	0.1	0.035898
2.078383	0.1	0.036783
2.080050	0.1	0.033062
2.081717	0.1	0.026235
2.083383	0.1	0.019348
2.085050	0.1	0.014380
2.086717	0.1	0.011562
2.088383	0.1	0.010417
2.090050	0.1	0.010752
2.091717	0.1	0.012442
2.093383	0.1	0.014873
2.095050	0.1	0.017602
2.096717	0.1	0.020298
2.098383	0.1	0.021309
2.100050	0.1	0.018645
2.101717	0.1	0.012796
2.103383	0.1	0.006999
2.105050	0.1	0.004545
2.106717	0.1	0.005849
2.108383	0.1	0.008163
2.110050	0.1	0.008582
2.111717	0.1	0.006757
2.113383	0.1	0.004489
2.115050	0.1	0.004130
2.116717	0.1	0.007092
2.118383	0.1	0.012680
2.120050	0.1	0.018873
2.121717	0.1	0.023744
2.123383	0.1	0.025835
2.125050	0.1	0.024806
2.126717	0.1	0.022035
2.128383	0.1	0.019469
2.130050	0.1	0.018328
2.131717	0.1	0.018692
2.133383	0.1	0.019320
2.135050	0.1	0.018626
2.136717	0.1	0.016144
2.138383	0.1	0.013076
2.140050	0.1	0.011851
2.141717	0.1	0.014678
2.143383	0.1	0.021784
2.145050	0.1	0.030822
2.146717	0.1	0.038142
2.148383	0.1	0.041281
2.150050	0.1	0.040280
2.151717	0.1	0.036811
2.153383	0.1	0.033015
2.155050	0.1	0.030836
2.156717	0.1	0.030994
2.158383	0.1	0.032242
2.160050	0.1	0.032438
2.161717	0.1	0.030738
2.163383	0.1	0.028447
2.165050	0.1	0.027879
2.166717	0.1	0.030613
2.168383	0.1	0.036606
2.170050	0.1	0.044890
2.171717	0.1	0.054864
2.173383	0.1	0.065905
2.175050	0.1	0.075605
2.176717	0.1	0.080331
2.178383	0.1	0.078790
2.180050	0.1	0.073384
2.181717	0.1	0.067563
2.183383	0.1	0.063363
2.185050	0.1	0.061225
2.186717	0.1	0.060936
2.188383	0.1	0.062091
2.190050	0.1	0.064056
2.191717	0.1	0.066212
2.193383	0.1	0.068187
2.195050	0.1	0.069672
2.196717	0.1	0.070017
2.198383	0.1	0.068867
2.200050	0.1	0.067609
2.201717	0.1	0.068732
2.203383	0.1	0.072853
2.205050	0.1	0.077719
2.206717	0.1	0.080382
2.208383	0.1	0.079577
2.210050	0.1	0.076494
2.211717	0.1	0.074101
2.213383	0.1	0.074888
2.215050	0.1	0.078697
2.216717	0.1	0.083111
2.218383	0.1	0.085938
2.220050	0.1	0.086902
2.221717	0.1	0.087232
2.223383	0.1	0.088215
2.225050	0.1	0.090301
2.226717	0.1	0.093486
2.228383	0.1	0.097617
2.230050	0.1	0.101840
2.231717	0.1	0.104867
2.233383	0.1	0.106650
2.235050	0.1	0.108597
2.236717	0.1	0.111647
2.238383	0.1	0.115461
2.240050	0.1	0.119144
2.241717	0.1	0.121356
2.243383	0.1	0.120439
2.245050	0.1	0.115554
2.246717	0.1	0.107801
2.248383	0.1	0.099749
2.250050	0.1	0.093947
2.251717	0.1	0.091954
2.253383	0.1	0.093821
2.255050	0.1	0.097943
2.256717	0.1	0.102003
2.258383	0.1	0.104867
2.260050	0.1	0.107842
2.261717	0.1	0.113202
2.263383	0.1	0.121128
2.265050	0.1	0.128872
2.266717	0.1	0.133440
2.268383	0.1	0.134064
2.270050	0.1	0.131666
2.271717	0.1	0.127279
2.273383	0.1	0.121826
2.275050	0.1	0.116522
2.276717	0.1	0.112578
2.278383	0.1	0.110208
2.280050	0.1	0.108494
2.281717	0.1	0.107018
2.283383	0.1	0.106273
2.285050	0.1	0.106003
2.286717	0.1	0.104997
2.288383	0.1	0.102473
2.290050	0.1	0.098487
2.291717	0.1	0.093570
2.293383	0.1	0.088690
2.295050	0.1	0.085151
2.296717	0.1	0.084066
2.298383	0.1	0.085873
2.300050	0.1	0.090306
2.301717	0.1	0.096145
2.303383	0.1	0.101309
2.305050	0.1	0.104192
2.306717	0.1	0.104732
2.308383	0.1	0.103572
2.310050	0.1	0.100834
2.311717	0.1	0.096867
2.313383	0.1	0.093151
2.315050	0.1	0.091339
2.316717	0.1	0.091838
2.318383	0.1	0.093710
2.320050	0.1	0.095791
2.321717	0.1	0.097854
2.323383	0.1	0.100373
2.325050	0.1	0.102990
2.326717	0.1	0.104536
2.328383	0.1	0.104588
2.330050	0.1	0.103200
2.331717	0.1	0.099828
2.333383	0.1	0.094427
2.335050	0.1	0.088727
2.336717	0.1	0.084736
2.338383	0.1	0.082990
2.340050	0.1	0.082906
2.341717	0.1	0.083679
2.343383	0.1	0.084741
2.345050	0.1	0.085700
2.346717	0.1	0.085975
2.348383	0.1	0.085128
2.350050	0.1	0.083703
2.351717	0.1	0.082720
2.353383	0.1	0.082040
2.355050	0.1	0.080704
2.356717	0.1	0.078655
2.358383	0.1	0.076410
2.360050	0.1	0.073933
2.361717	0.1	0.071591
2.363383	0.1	0.070650
2.365050	0.1	0.071875
2.366717	0.1	0.074389
2.368383	0.1	0.075810
2.370050	0.1	0.073998
2.371717	0.1	0.069565
2.373383	0.1	0.065248
2.375050	0.1	0.063148
2.376717	0.1	0.063726
2.378383	0.1	0.066487
2.380050	0.1	0.070799
2.381717	0.1	0.075432
2.383383	0.1	0.077416
2.385050	0.1	0.074157
2.386717	0.1	0.067283
2.388383	0.1	0.061546
2.390050	0.1	0.060010
2.391717	0.1	0.062026
2.393383	0.1	0.064983
2.395050	0.1	0.066697
2.396717	0.1	0.066697
2.398383	0.1	0.065467
2.400050	0.1	0.063120
2.401717	0.1	0.059670
2.403383	0.1	0.056182
2.405050	0.1	0.054576
2.406717	0.1	0.055688
2.408383	0.1	0.058222
2.410050	0.1	0.060219
2.411717	0.1	0.060489
2.413383	0.1	0.058445
2.415050	0.1	0.053803
2.416717	0.1	0.047106
2.418383	0.1	0.039991
2.420050	0.1	0.034408
2.421717	0.1	0.031465
2.423383	0.1	0.031157
2.425050	0.1	0.032885
2.426717	0.1	0.035367
2.428383	0.1	0.036908
2.430050	0.1	0.037039
2.431717	0.1	0.036955
2.433383	0.1	0.037677
2.435050	0.1	0.038599
2.436717	0.1	0.038068
2.438383	0.1	0.035320
2.440050	0.1	0.031712
2.441717	0.1	0.029067
2.443383	0.1	0.027637
2.445050	0.1	0.027209
2.446717	0.1	0.028694
2.448383	0.1	0.032359
2.450050	0.1	0.036042
2.451717	0.1	0.037313
2.453383	0.1	0.035753
2.455050	0.1	0.031688
2.456717	0.1	0.024890
2.458383	0.1	0.015865
2.460050	0.1	0.007278
2.461717	0.1	0.002449
2.463383	0.1	0.002701
2.465050	0.1	0.006966
2.466717	0.1	0.012931
2.468383	0.1	0.018580
2.470050	0.1	0.023255
2.471717	0.1	0.026431
2.473383	0.1	0.026282
2.475050	0.1	0.021355
2.476717	0.1	0.012652
2.478383	0.1	0.002752
2.480050	0.1	-0.005737
2.481717	0.1	-0.010761
2.483383	0.1	-0.011809
2.485050	0.1	-0.010263
2.486717	0.1	-0.007926
2.488383	0.1	-0.005793
2.490050	0.1	-0.003991
2.491717	0.1	-0.002035
2.493383	0.1	0.000470
2.495050	0.1	0.002859
2.496717	0.1	0.003860
2.498383	0.1	0.003083
2.500050	0.1	0.001332
2.501717	0.1	-0.000391
2.503383	0.1	-0.001788
2.505050	0.1	-0.003106
2.506717	0.1	-0.004880
2.508383	0.1	-0.007730
2.510050	0.1	-0.011153
2.511717	0.1	-0.013411
2.513383	0.1	-0.013732
2.515050	0.1	-0.013397
2.516717	0.1	-0.013905
2.518383	0.1	-0.015208
2.520050	0.1	-0.015837
2.521717	0.1	-0.014375
2.523383	0.1	-0.011041
2.525050	0.1	-0.007940
2.526717	0.1	-0.007539
2.528383	0.1	-0.010319
2.530050	0.1	-0.014105
2.531717	0.1	-0.016158
2.533383	0.1	-0.015236
2.535050	0.1	-0.011744
2.536717	0.1	-0.007134
2.538383	0.1	-0.003241
2.540050	0.1	-0.001634
2.541717	0.1	-0.002785
2.543383	0.1	-0.005374
2.545050	0.1	-0.007064
2.546717	0.1	-0.006882
2.548383	0.1	-0.006226
2.550050	0.1	-0.006841
2.551717	0.1	-0.008298
2.553383	0.1	-0.008815
2.555050	0.1	-0.007590
2.556717	0.1	-0.005011
2.558383	0.1	-0.002137
2.560050	0.1	-0.000838
2.561717	0.1	-0.002640
2.563383	0.1	-0.007334
2.565050	0.1	-0.012964
2.566717	0.1	-0.016852
2.568383	0.1	-0.017826
2.570050	0.1	-0.017546
2.571717	0.1	-0.018072
2.573383	0.1	-0.018915
2.575050	0.1	-0.018016
2.576717	0.1	-0.014943
2.578383	0.1	-0.011683
2.580050	0.1	-0.010543
2.581717	0.1	-0.012331
2.583383	0.1	-0.016140
2.585050	0.1	-0.019963
2.586717	0.1	-0.021751
2.588383	0.1	-0.020731
2.590050	0.1	-0.017928
2.591717	0.1	-0.015227
2.593383	0.1	-0.013728
2.595050	0.1	-0.012848
2.596717	0.1	-0.011320
2.598383	0.1	-0.008876
2.600050	0.1	-0.006570
2.601717	0.1	-0.005509
2.603383	0.1	-0.005574
2.605050	0.1	-0.005714
2.606717	0.1	-0.005383
2.608383	0.1	-0.005024
2.610050	0.1	-0.005201
2.611717	0.1	-0.005867
2.613383	0.1	-0.006664
2.615050	0.1	-0.007316
2.616717	0.1	-0.007432
2.618383	0.1	-0.006533
2.620050	0.1	-0.005043
2.621717	0.1	-0.004419
2.623383	0.1	-0.005448
2.625050	0.1	-0.007264
2.626717	0.1	-0.008605
2.628383	0.1	-0.009048
2.630050	0.1	-0.008796
2.631717	0.1	-0.008489
2.633383	0.1	-0.009160
2.635050	0.1	-0.011367
2.636717	0.1	-0.014645
2.638383	0.1	-0.017830
2.640050	0.1	-0.019767
2.641717	0.1	-0.020065
2.643383	0.1	-0.019502
2.645050	0.1	-0.019423
2.646717	0.1	-0.019986
2.648383	0.1	-0.019711
2.650050	0.1	-0.017760
2.651717	0.1	-0.015064
2.653383	0.1	-0.012438
2.655050	0.1	-0.009770
2.656717	0.1	-0.007367
2.658383	0.1	-0.005863
2.660050	0.1	-0.004941
2.661717	0.1	-0.003912
2.663383	0.1	-0.002710
2.665050	0.1	-0.001746
2.666717	0.1	-0.001825
2.668383	0.1	-0.003818
2.670050	0.1	-0.007120
2.671717	0.1	-0.009402
2.673383	0.1	-0.009001
2.675050	0.1	-0.006896
2.676717	0.1	-0.005546
2.678383	0.1	-0.006123
2.680050	0.1	-0.007558
2.681717	0.1	-0.008168
2.683383	0.1	-0.007320
2.685050	0.1	-0.005243
2.686717	0.1	-0.002352
2.688383	0.1	0.000619
2.690050	0.1	0.002859
2.691717	0.1	0.004121
2.693383	0.1	0.004536
2.695050	0.1	0.004061
2.696717	0.1	0.002696
2.698383	0.1	0.000442
2.700050	0.1	-0.002980
2.701717	0.1	-0.007716
2.703383	0.1	-0.012871
2.705050	0.1	-0.016624
2.706717	0.1	-0.017467
2.708383	0.1	-0.015339
2.710050	0.1	-0.011404
2.711717	0.1	-0.006459
2.713383	0.1	-0.000782
2.715050	0.1	0.004722
2.716717	0.1	0.008973
2.718383	0.1	0.011842
2.720050	0.1	0.013951
2.721717	0.1	0.016172
2.723383	0.1	0.019008
2.725050	0.1	0.022100
2.726717	0.1	0.024480
2.728383	0.1	0.025216
2.730050	0.1	0.024172
2.731717	0.1	0.022389
2.733383	0.1	0.021216
2.735050	0.1	0.021029
2.736717	0.1	0.021267
2.738383	0.1	0.021472
2.740050	0.1	0.022207
2.741717	0.1	0.024587
2.743383	0.1	0.028624
2.745050	0.1	0.032852
2.746717	0.1	0.035740
2.748383	0.1	0.037095
2.750050	0.1	0.037770
2.751717	0.1	0.038007
2.753383	0.1	0.037276
2.755050	0.1	0.035763
2.756717	0.1	0.034748
2.758383	0.1	0.035525
2.760050	0.1	0.038310
2.761717	0.1	0.042287
2.763383	0.1	0.046650
2.765050	0.1	0.051004
2.766717	0.1	0.054510
2.768383	0.1	0.055707
2.770050	0.1	0.053854
2.771717	0.1	0.049663
2.773383	0.1	0.044811
2.775050	0.1	0.041500
2.776717	0.1	0.041346
2.778383	0.1	0.043870
2.780050	0.1	0.046990
2.781717	0.1	0.048606
2.783383	0.1	0.047488
2.785050	0.1	0.043553
2.786717	0.1	0.037728
2.788383	0.1	0.031153
2.790050	0.1	0.024699
2.791717	0.1	0.019493
2.793383	0.1	0.017076
2.795050	0.1	0.018328
2.796717	0.1	0.022687
2.798383	0.1	0.028675
2.800050	0.1	0.034682
2.801717	0.1	0.039395
2.803383	0.1	0.042231
2.805050	0.1	0.043814
2.806717	0.1	0.045113
2.808383	0.1	0.046161
2.810050	0.1	0.046245
2.811717	0.1	0.045178
2.813383	0.1	0.043479
2.815050	0.1	0.041407
2.816717	0.1	0.038673
2.818383	0.1	0.035316
2.820050	0.1	0.032210
2.821717	0.1	0.030049
2.823383	0.1	0.028801
2.825050	0.1	0.028266
2.826717	0.1	0.028466
2.828383	0.1	0.029560
2.830050	0.1	0.031143
2.831717	0.1	0.031986
2.833383	0.1	0.031446
2.835050	0.1	0.030235
2.836717	0.1	0.029500
2.838383	0.1	0.029891
2.840050	0.1	0.031651
2.841717	0.1	0.035311
2.843383	0.1	0.040838
2.845050	0.1	0.046194
2.846717	0.1	0.049053
2.848383	0.1	0.049789
2.850050	0.1	0.051050
2.851717	0.1	0.054799
2.853383	0.1	0.060350
2.855050	0.1	0.065137
2.856717	0.1	0.066939
2.858383	0.1	0.065481
2.860050	0.1	0.062166
2.861717	0.1	0.058557
2.863383	0.1	0.055078
2.865050	0.1	0.051213
2.866717	0.1	0.046790
2.868383	0.1	0.042366
2.870050	0.1	0.038310
2.871717	0.1	0.034613
2.873383	0.1	0.031749
2.875050	0.1	0.030212
2.876717	0.1	0.029844
2.878383	0.1	0.030617
2.880050	0.1	0.033085
2.881717	0.1	0.037556
2.883383	0.1	0.043232
2.885050	0.1	0.048392
2.886717	0.1	0.051330
2.888383	0.1	0.050971
2.890050	0.1	0.046883
2.891717	0.1	0.040024
2.893383	0.1	0.033220
2.895050	0.1	0.029206
2.896717	0.1	0.028275
2.898383	0.1	0.028582
2.900050	0.1	0.028708
2.901717	0.1	0.029518
2.903383	0.1	0.032838
2.905050	0.1	0.038864
2.906717	0.1	0.045947
2.908383	0.1	0.052182
2.910050	0.1	0.056364
2.911717	0.1	0.057672
2.913383	0.1	0.055544
2.915050	0.1	0.050664
2.916717	0.1	0.044904
2.918383	0.1	0.039656
2.920050	0.1	0.035521
2.921717	0.1	0.033490
2.923383	0.1	0.034729
2.925050	0.1	0.039395
2.926717	0.1	0.046394
2.928383	0.1	0.053714
2.930050	0.1	0.059325
2.931717	0.1	0.062427
2.933383	0.1	0.063786
2.935050	0.1	0.064424
2.936717	0.1	0.064299
2.938383	0.1	0.062902
2.940050	0.1	0.060597
2.941717	0.1	0.058720
2.943383	0.1	0.058282
2.945050	0.1	0.058943
2.946717	0.1	0.059227
2.948383	0.1	0.057626
2.950050	0.1	0.053816
2.951717	0.1	0.048764
2.953383	0.1	0.043716
2.955050	0.1	0.039693
2.956717	0.1	0.037178
2.958383	0.1	0.035740
2.960050	0.1	0.034506
2.961717	0.1	0.032946
2.963383	0.1	0.031237
2.965050	0.1	0.029826
2.966717	0.1	0.028838
2.968383	0.1	0.028377
2.970050	0.1	0.029351
2.971717	0.1	0.033109
2.973383	0.1	0.039916
2.975050	0.1	0.048163
2.976717	0.1	0.055134
2.978383	0.1	0.059023
2.980050	0.1	0.060066
2.981717	0.1	0.059190
2.983383	0.1	0.056652
2.985050	0.1	0.052983
2.986717	0.1	0.049802
2.988383	0.1	0.048443
2.990050	0.1	0.048643
2.991717	0.1	0.049137
2.993383	0.1	0.048736
2.995050	0.1	0.046473
2.996717	0.1	0.042138
2.998383	0.1	0.037276
3.000050	0.1	0.034580
3.001717	0.1	0.035376
3.003383	0.1	0.038594
3.005050	0.1	0.042384
3.006717	0.1	0.045970
3.008383	0.1	0.049290
3.010050	0.1	0.051088
3.011717	0.1	0.049095
3.013383	0.1	0.043060
3.015050	0.1	0.035614
3.016717	0.1	0.029658
3.018383	0.1	0.026277
3.020050	0.1	0.024997
3.021717	0.1	0.024843
3.023383	0.1	0.025439
3.025050	0.1	0.027451
3.026717	0.1	0.031721
3.028383	0.1	0.037774
3.030050	0.1	0.043376
3.031717	0.1	0.046445
3.033383	0.1	0.046901
3.035050	0.1	0.045588
3.036717	0.1	0.043311
3.038383	0.1	0.041914
3.040050	0.1	0.043400
3.041717	0.1	0.047246
3.043383	0.1	0.050846
3.045050	0.1	0.052056
3.046717	0.1	0.050268
3.048383	0.1	0.046371
3.050050	0.1	0.042333
3.051717	0.1	0.039740
3.053383	0.1	0.038142
3.055050	0.1	0.035805
3.056717	0.1	0.032098
3.058383	0.1	0.028806
3.060050	0.1	0.028852
3.061717	0.1	0.033388
3.063383	0.1	0.040676
3.065050	0.1	0.048005
3.066717	0.1	0.053160
3.068383	0.1	0.054538
3.070050	0.1	0.052038
3.071717	0.1	0.047637
3.073383	0.1	0.044103
3.075050	0.1	0.043120
3.076717	0.1	0.044322
3.078383	0.1	0.045858
3.080050	0.1	0.045742
3.081717	0.1	0.042557
3.083383	0.1	0.036010
3.085050	0.1	0.027590
3.086717	0.1	0.020298
3.088383	0.1	0.016810
3.090050	0.1	0.017625
3.091717	0.1	0.021183
3.093383	0.1	0.025453
3.095050	0.1	0.029267
3.096717	0.1	0.032829
3.098383	0.1	0.036368
3.100050	0.1	0.038366
3.101717	0.1	0.036857
3.103383	0.1	0.031847
3.105050	0.1	0.025281
3.106717	0.1	0.019730
3.108383	0.1	0.017220
3.110050	0.1	0.018179
3.111717	0.1	0.021495
3.113383	0.1	0.026026
3.115050	0.1	0.031176
3.116717	0.1	0.036005
3.118383	0.1	0.039381
3.120050	0.1	0.040983
3.121717	0.1	0.041160
3.123383	0.1	0.040121
3.125050	0.1	0.037965
3.126717	0.1	0.035129
3.128383	0.1	0.032266
3.130050	0.1	0.029970
3.131717	0.1	0.028959
3.133383	0.1	0.030021
3.135050	0.1	0.033467
3.136717	0.1	0.038589
3.138383	0.1	0.043791
3.140050	0.1	0.047558
3.141717	0.1	0.048974
3.143383	0.1	0.047777
3.145050	0.1	0.044778
3.146717	0.1	0.041509
3.148383	0.1	0.038934
3.150050	0.1	0.036908
3.151717	0.1	0.034743
3.153383	0.1	0.032075
3.155050	0.1	0.029751
3.156717	0.1	0.029556
3.158383	0.1	0.032200
3.160050	0.1	0.035996
3.161717	0.1	0.038515
3.163383	0.1	0.038994
3.165050	0.1	0.038110
3.166717	0.1	0.036373
3.168383	0.1	0.034203
3.170050	0.1	0.032582
3.171717	0.1	0.031665
3.173383	0.1	0.030259
3.175050	0.1	0.027698
3.176717	0.1	0.024680
3.178383	0.1	0.021956
3.180050	0.1	0.019544
3.181717	0.1	0.017304
3.183383	0.1	0.015772
3.185050	0.1	0.015749
3.186717	0.1	0.017504
3.188383	0.1	0.020787
3.190050	0.1	0.024983
3.191717	0.1	0.028876
3.193383	0.1	0.031469
3.195050	0.1	0.032983
3.196717	0.1	0.033760
3.198383	0.1	0.033490
3.200050	0.1	0.032159
3.201717	0.1	0.030398
3.203383	0.1	0.028983
3.205050	0.1	0.028228
3.206717	0.1	0.027348
3.208383	0.1	0.025388
3.210050	0.1	0.022617
3.211717	0.1	0.019902
3.213383	0.1	0.017919
3.215050	0.1	0.017527
3.216717	0.1	0.019735
3.218383	0.1	0.024578
3.220050	0.1	0.030044
3.221717	0.1	0.033122
3.223383	0.1	0.032755
3.225050	0.1	0.030827
3.226717	0.1	0.029826
3.228383	0.1	0.030273
3.230050	0.1	0.030403
3.231717	0.1	0.028368
3.233383	0.1	0.024862
3.235050	0.1	0.022664
3.236717	0.1	0.023483
3.238383	0.1	0.026459
3.240050	0.1	0.029588
3.241717	0.1	0.031246
3.243383	0.1	0.030515
3.245050	0.1	0.027823
3.246717	0.1	0.025611
3.248383	0.1	0.026380
3.250050	0.1	0.029951
3.251717	0.1	0.033765
3.253383	0.1	0.035432
3.255050	0.1	0.034263
3.256717	0.1	0.030869
3.258383	0.1	0.026445
3.260050	0.1	0.022524
3.261717	0.1	0.020396
3.263383	0.1	0.020252
3.265050	0.1	0.020722
3.266717	0.1	0.020182
3.268383	0.1	0.018915
3.270050	0.1	0.018440
3.271717	0.1	0.018701
3.273383	0.1	0.018016
3.275050	0.1	0.015618
3.276717	0.1	0.012047
3.278383	0.1	0.007898
3.280050	0.1	0.003399
3.281717	0.1	-0.001215
3.283383	0.1	-0.005001
3.285050	0.1	-0.006217
3.286717	0.1	-0.004065
3.288383	0.1	-0.000028
3.290050	0.1	0.003879
3.291717	0.1	0.007167
3.293383	0.1	0.009965
3.295050	0.1	0.011618
3.296717	0.1	0.011441
3.298383	0.1	0.009937
3.300050	0.1	0.008405
3.301717	0.1	0.007567
3.303383	0.1	0.007316
3.305050	0.1	0.007558
3.306717	0.1	0.008275
3.308383	0.1	0.009285
3.310050	0.1	0.010240
3.311717	0.1	0.010342
3.313383	0.1	0.008796
3.315050	0.1	0.005951
3.316717	0.1	0.002976
3.318383	0.1	0.000917
3.320050	0.1	0.000773
3.321717	0.1	0.002980
3.323383	0.1	0.006175
3.325050	0.1	0.008079
3.326717	0.1	0.007856
3.328383	0.1	0.006910
3.330050	0.1	0.007199
3.331717	0.1	0.009090
3.333383	0.1	0.010985
3.335050	0.1	0.010794
3.336717	0.1	0.007791
3.338383	0.1	0.003260
3.340050	0.1	-0.000601
3.341717	0.1	-0.002417
3.343383	0.1	-0.002435
3.345050	0.1	-0.001718
3.346717	0.1	-0.000647
3.348383	0.1	0.001057
3.350050	0.1	0.003199
3.351717	0.1	0.005062
3.353383	0.1	0.006137
3.355050	0.1	0.006389
3.356717	0.1	0.006119
3.358383	0.1	0.005099
3.360050	0.1	0.002244
3.361717	0.1	-0.002994
3.363383	0.1	-0.009472
3.365050	0.1	-0.015036
3.366717	0.1	-0.017900
3.368383	0.1	-0.017425
3.370050	0.1	-0.013947
3.371717	0.1	-0.008475
3.373383	0.1	-0.002198
3.375050	0.1	0.004051
3.376717	0.1	0.009374
3.378383	0.1	0.012647
3.380050	0.1	0.013378
3.381717	0.1	0.011977
3.383383	0.1	0.009574
3.385050	0.1	0.007711
3.386717	0.1	0.007483
3.388383	0.1	0.008899
3.390050	0.1	0.010738
3.391717	0.1	0.011367
3.393383	0.1	0.010151
3.395050	0.1	0.007753
3.396717	0.1	0.004712
3.398383	0.1	0.000810
3.400050	0.1	-0.003790
3.401717	0.1	-0.007483
3.403383	0.1	-0.008340
3.405050	0.1	-0.006561
3.406717	0.1	-0.004633
3.408383	0.1	-0.004526
3.410050	0.1	-0.005774
3.411717	0.1	-0.006766
3.413383	0.1	-0.006906
3.415050	0.1	-0.006938
3.416717	0.1	-0.007711
3.418383	0.1	-0.008908
3.420050	0.1	-0.009309
3.421717	0.1	-0.008447
3.423383	0.1	-0.007325
3.425050	0.1	-0.006910
3.426717	0.1	-0.006589
3.428383	0.1	-0.004969
3.430050	0.1	-0.001728
3.431717	0.1	0.001783
3.433383	0.1	0.003879
3.435050	0.1	0.004121
3.436717	0.1	0.002710
3.438383	0.1	-0.000536
3.440050	0.1	-0.005378
3.441717	0.1	-0.010449
3.443383	0.1	-0.014547
3.445050	0.1	-0.017933
3.446717	0.1	-0.021537
3.448383	0.1	-0.025420
3.450050	0.1	-0.028568
3.451717	0.1	-0.029849
3.453383	0.1	-0.028857
3.455050	0.1	-0.025895
3.456717	0.1	-0.021211
3.458383	0.1	-0.015306
3.460050	0.1	-0.009970
3.461717	0.1	-0.007106
3.463383	0.1	-0.006352
3.465050	0.1	-0.005555
3.466717	0.1	-0.003073
3.468383	0.1	0.001509
3.470050	0.1	0.007483
3.471717	0.1	0.013253
3.473383	0.1	0.017723
3.475050	0.1	0.020773
3.476717	0.1	0.021826
3.478383	0.1	0.020135
3.480050	0.1	0.016536
3.481717	0.1	0.013332
3.483383	0.1	0.013160
3.485050	0.1	0.017867
3.486717	0.1	0.027055
3.488383	0.1	0.038454
3.490050	0.1	0.050683
3.491717	0.1	0.064145
3.493383	0.1	0.079023
3.495050	0.1	0.094897
3.496717	0.1	0.111982
3.498383	0.1	0.130767
3.500050	0.1	0.151386
3.501717	0.1	0.173608
3.503383	0.1	0.196216
3.505050	0.1	0.216989
3.506717	0.1	0.234162
3.508383	0.1	0.247569
3.510050	0.1	0.257874
3.511717	0.1	0.264901
3.513383	0.1	0.267713
3.515050	0.1	0.266056
3.516717	0.1	0.260812
3.518383	0.1	0.253525
3.520050	0.1	0.245571
3.521717	0.1	0.236803
3.523383	0.1	0.225692
3.525050	0.1	0.211908
3.526717	0.1	0.197268
3.528383	0.1	0.183415
3.530050	0.1	0.170316
3.531717	0.1	0.157785
3.533383	0.1	0.146478
3.535050	0.1	0.137067
3.536717	0.1	0.130022
3.538383	0.1	0.125938
3.540050	0.1	0.124639
3.541717	0.1	0.124704
3.543383	0.1	0.124141
3.545050	0.1	0.121156
3.546717	0.1	0.114944
3.548383	0.1	0.106110
3.550050	0.1	0.096299
3.551717	0.1	0.087419
3.553383	0.1	0.080974
3.555050	0.1	0.077174
3.556717	0.1	0.074729
3.558383	0.1	0.072275
3.560050	0.1	0.069691
3.561717	0.1	0.067907
3.563383	0.1	0.067940
3.565050	0.1	0.069719
3.566717	0.1	0.071363
3.568383	0.1	0.070236
3.570050	0.1	0.065593
3.571717	0.1	0.059470
3.573383	0.1	0.054580
3.575050	0.1	0.052489
3.576717	0.1	0.053495
3.578383	0.1	0.056438
3.580050	0.1	0.059311
3.581717	0.1	0.061383
3.583383	0.1	0.064154
3.585050	0.1	0.068522
3.586717	0.1	0.072387
3.588383	0.1	0.072969
3.590050	0.1	0.069723
3.591717	0.1	0.064061
3.593383	0.1	0.057830
3.595050	0.1	0.052173
3.596717	0.1	0.047707
3.598383	0.1	0.044992
3.600050	0.1	0.043479
3.601717	0.1	0.041490
3.603383	0.1	0.038357
3.605050	0.1	0.035218
3.606717	0.1	0.033523
3.608383	0.1	0.033784
3.610050	0.1	0.035493
3.611717	0.1	0.037490
3.613383	0.1	0.038291
3.615050	0.1	0.036955
3.616717	0.1	0.034086
3.618383	0.1	0.031958
3.620050	0.1	0.032703
3.621717	0.1	0.035963
3.623383	0.1	0.039670
3.625050	0.1	0.042864
3.626717	0.1	0.045639
3.628383	0.1	0.047423
3.630050	0.1	0.047348
3.631717	0.1	0.045388
3.633383	0.1	0.042096
3.635050	0.1	0.038026
3.636717	0.1	0.033523
3.638383	0.1	0.028494
3.640050	0.1	0.023055
3.641717	0.1	0.018366
3.643383	0.1	0.015697
3.645050	0.1	0.015018
3.646717	0.1	0.015413
3.648383	0.1	0.016140
3.650050	0.1	0.017239
3.651717	0.1	0.019530
3.653383	0.1	0.023050
3.655050	0.1	0.026096
3.656717	0.1	0.026929
3.658383	0.1	0.025495
3.660050	0.1	0.022817
3.661717	0.1	0.020103
3.663383	0.1	0.018701
3.665050	0.1	0.019451
3.666717	0.1	0.022142
3.668383	0.1	0.026016
3.670050	0.1	0.029854
3.671717	0.1	0.032149
3.673383	0.1	0.032587
3.675050	0.1	0.032512
3.676717	0.1	0.033085
3.678383	0.1	0.033509
3.680050	0.1	0.031833
3.681717	0.1	0.027181
3.683383	0.1	0.021104
3.685050	0.1	0.016536
3.686717	0.1	0.015083
3.688383	0.1	0.016186
3.690050	0.1	0.018277
3.691717	0.1	0.019916
3.693383	0.1	0.020596
3.695050	0.1	0.020806
3.696717	0.1	0.020904
3.698383	0.1	0.020354
3.700050	0.1	0.018445
3.701717	0.1	0.015721
3.703383	0.1	0.013909
3.705050	0.1	0.014091
3.706717	0.1	0.015767
3.708383	0.1	0.018273
3.710050	0.1	0.022030
3.711717	0.1	0.027195
3.713383	0.1	0.032349
3.715050	0.1	0.036056
3.716717	0.1	0.038412
3.718383	0.1	0.039670
3.720050	0.1	0.038790
3.721717	0.1	0.035088
3.723383	0.1	0.029700
3.725050	0.1	0.024308
3.726717	0.1	0.019828
3.728383	0.1	0.016321
3.730050	0.1	0.013229
3.731717	0.1	0.010505
3.733383	0.1	0.009346
3.735050	0.1	0.010636
3.736717	0.1	0.013583
3.738383	0.1	0.016568
3.740050	0.1	0.018734
3.741717	0.1	0.020000
3.743383	0.1	0.020242
3.745050	0.1	0.019078
3.746717	0.1	0.016661
3.748383	0.1	0.014161
3.750050	0.1	0.012750
3.751717	0.1	0.012694
3.753383	0.1	0.013770
3.755050	0.1	0.015316
3.756717	0.1	0.016219
3.758383	0.1	0.016047
3.760050	0.1	0.015623
3.761717	0.1	0.016191
3.763383	0.1	0.018235
3.765050	0.1	0.020848
3.766717	0.1	0.022654
3.768383	0.1	0.023278
3.770050	0.1	0.023302
3.771717	0.1	0.023162
3.773383	0.1	0.023069
3.775050	0.1	0.023693
3.776717	0.1	0.025644
3.778383	0.1	0.028224
3.780050	0.1	0.029765
3.781717	0.1	0.029565
3.783383	0.1	0.028266
3.785050	0.1	0.026361
3.786717	0.1	0.023791
3.788383	0.1	0.021146
3.790050	0.1	0.019926
3.791717	0.1	0.020629
3.793383	0.1	0.021923
3.795050	0.1	0.022729
3.796717	0.1	0.023404
3.798383	0.1	0.024140
3.800050	0.1	0.024079
3.801717	0.1	0.023106
3.803383	0.1	0.022706
3.805050	0.1	0.023632
3.806717	0.1	0.024266
3.808383	0.1	0.022603
3.810050	0.1	0.018738
3.811717	0.1	0.014622
3.813383	0.1	0.012233
3.815050	0.1	0.011791
3.816717	0.1	0.011488
3.818383	0.1	0.009867
3.820050	0.1	0.007655
3.821717	0.1	0.006417
3.823383	0.1	0.006622
3.825050	0.1	0.007758
3.826717	0.1	0.009066
3.828383	0.1	0.009662
3.830050	0.1	0.009355
3.831717	0.1	0.009197
3.833383	0.1	0.010077
3.835050	0.1	0.011474
3.836717	0.1	0.012843
3.838383	0.1	0.014883
3.840050	0.1	0.017965
3.841717	0.1	0.020689
3.843383	0.1	0.021551
3.845050	0.1	0.020922
3.846717	0.1	0.020275
3.848383	0.1	0.020419
3.850050	0.1	0.020950
3.851717	0.1	0.021355
3.853383	0.1	0.022058
3.855050	0.1	0.023665
3.856717	0.1	0.025476
3.858383	0.1	0.025583
3.860050	0.1	0.022957
3.861717	0.1	0.018976
3.863383	0.1	0.016312
3.865050	0.1	0.016601
3.866717	0.1	0.019441
3.868383	0.1	0.023339
3.870050	0.1	0.026966
3.871717	0.1	0.029602
3.873383	0.1	0.031120
3.875050	0.1	0.031269
3.876717	0.1	0.029053
3.878383	0.1	0.023907
3.880050	0.1	0.017323
3.881717	0.1	0.011916
3.883383	0.1	0.009090
3.885050	0.1	0.008638
3.886717	0.1	0.010249
3.888383	0.1	0.013974
3.890050	0.1	0.019586
3.891717	0.1	0.026273
3.893383	0.1	0.032461
3.895050	0.1	0.036033
3.896717	0.1	0.035614
3.898383	0.1	0.031511
3.900050	0.1	0.025257
3.901717	0.1	0.018841
3.903383	0.1	0.013807
3.905050	0.1	0.010631
3.906717	0.1	0.009653
3.908383	0.1	0.011893
3.910050	0.1	0.017714
3.911717	0.1	0.025174
3.913383	0.1	0.031283
3.915050	0.1	0.034394
3.916717	0.1	0.034352
3.918383	0.1	0.031237
3.920050	0.1	0.025495
3.921717	0.1	0.019008
3.923383	0.1	0.014240
3.925050	0.1	0.011842
3.926717	0.1	0.010380
3.928383	0.1	0.008745
3.930050	0.1	0.007339
3.931717	0.1	0.006994
3.933383	0.1	0.007930
3.935050	0.1	0.009560
3.936717	0.1	0.011064
3.938383	0.1	0.012307
3.940050	0.1	0.013625
3.941717	0.1	0.014761
3.943383	0.1	0.015418
3.945050	0.1	0.016661
3.946717	0.1	0.019837
3.948383	0.1	0.024270
3.950050	0.1	0.027358
3.951717	0.1	0.026738
3.953383	0.1	0.022040
3.955050	0.1	0.014673
3.956717	0.1	0.006682
3.958383	0.1	0.000279
3.960050	0.1	-0.002915
3.961717	0.1	-0.003004
3.963383	0.1	-0.001611
3.965050	0.1	-0.000438
3.966717	0.1	0.000107
3.968383	0.1	0.000820
3.970050	0.1	0.001974
3.971717	0.1	0.002505
3.973383	0.1	0.001304
3.975050	0.1	-0.001355
3.976717	0.1	-0.004382
3.978383	0.1	-0.007097
3.980050	0.1	-0.009062
3.981717	0.1	-0.009169
3.983383	0.1	-0.005816
3.985050	0.1	0.001458
3.986717	0.1	0.010799
3.988383	0.1	0.019246
3.990050	0.1	0.024671
3.991717	0.1	0.026254
3.993383	0.1	0.024252
3.995050	0.1	0.019963
3.996717	0.1	0.015032
3.998383	0.1	0.010920
4.000050	0.1	0.008801
4.001717	0.1	0.008512
4.003383	0.1	0.008214
4.005050	0.1	0.006710
4.006717	0.1	0.004806
4.008383	0.1	0.003749
4.010050	0.1	0.003912
4.011717	0.1	0.005271
4.013383	0.1	0.008005
4.015050	0.1	0.012256
4.016717	0.1	0.017276
4.018383	0.1	0.020927
4.020050	0.1	0.020927
4.021717	0.1	0.016983
4.023383	0.1	0.011562
4.025050	0.1	0.007972
4.026717	0.1	0.007306
4.028383	0.1	0.007944
4.030050	0.1	0.008051
4.031717	0.1	0.007581
4.033383	0.1	0.007614
4.035050	0.1	0.009071
4.036717	0.1	0.012214
4.038383	0.1	0.016103
4.040050	0.1	0.018338
4.041717	0.1	0.017015
4.043383	0.1	0.013309
4.045050	0.1	0.010817
4.046717	0.1	0.011888
4.048383	0.1	0.015087
4.050050	0.1	0.016522
4.051717	0.1	0.013784
4.053383	0.1	0.008186
4.055050	0.1	0.003027
4.056717	0.1	0.000354
4.058383	0.1	0.000093
4.060050	0.1	0.001509
4.061717	0.1	0.004293
4.063383	0.1	0.008163
4.065050	0.1	0.012442
4.066717	0.1	0.016163
4.068383	0.1	0.018063
4.070050	0.1	0.017290
4.071717	0.1	0.014552
4.073383	0.1	0.011446
4.075050	0.1	0.008610
4.076717	0.1	0.005756
4.078383	0.1	0.003148
4.080050	0.1	0.001425
4.081717	0.1	0.000298
4.083383	0.1	-0.000903
4.085050	0.1	-0.001807
4.086717	0.1	-0.001146
4.088383	0.1	0.001946
4.090050	0.1	0.007083
4.091717	0.1	0.012973
4.093383	0.1	0.018091
4.095050	0.1	0.021155
4.096717	0.1	0.022165
4.098383	0.1	0.022766
4.100050	0.1	0.024238
4.101717	0.1	0.025369
4.103383	0.1	0.023600
4.105050	0.1	0.018436
4.106717	0.1	0.012806
4.108383	0.1	0.010361
4.110050	0.1	0.011483
4.111717	0.1	0.012643
4.113383	0.1	0.010375
4.115050	0.1	0.004712
4.116717	0.1	-0.001704
4.118383	0.1	-0.005923
4.120050	0.1	-0.006296
4.121717	0.1	-0.003800
4.123383	0.1	-0.001574
4.125050	0.1	-0.001723
4.126717	0.1	-0.003320
4.128383	0.1	-0.004042
4.130050	0.1	-0.002780
4.131717	0.1	-0.000335
4.133383	0.1	0.001476
4.135050	0.1	0.001746
4.136717	0.1	0.001309
4.138383	0.1	0.001364
4.140050	0.1	0.002119
4.141717	0.1	0.003465
4.143383	0.1	0.005723
4.145050	0.1	0.008964
4.146717	0.1	0.012238
4.148383	0.1	0.014212
4.150050	0.1	0.014431
4.151717	0.1	0.013849
4.153383	0.1	0.013700
4.155050	0.1	0.013807
4.156717	0.1	0.012731
4.158383	0.1	0.010063
4.160050	0.1	0.007204
4.161717	0.1	0.005253
4.163383	0.1	0.003926
4.165050	0.1	0.002896
4.166717	0.1	0.002151
4.168383	0.1	0.001085
4.170050	0.1	-0.001043
4.171717	0.1	-0.003534
4.173383	0.1	-0.004796
4.175050	0.1	-0.004405
4.176717	0.1	-0.003632
4.178383	0.1	-0.003898
4.180050	0.1	-0.005085
4.181717	0.1	-0.005751
4.183383	0.1	-0.004820
4.185050	0.1	-0.002589
4.186717	0.1	-0.000242
4.188383	0.1	0.001388
4.190050	0.1	0.002342
4.191717	0.1	0.002501
4.193383	0.1	0.001122
4.195050	0.1	-0.001909
4.196717	0.1	-0.005499
4.198383	0.1	-0.008214
4.200050	0.1	-0.009416
4.201717	0.1	-0.009658
4.203383	0.1	-0.009807
4.205050	0.1	-0.010184
4.206717	0.1	-0.010887
4.208383	0.1	-0.011916
4.210050	0.1	-0.012433
4.211717	0.1	-0.011493
4.213383	0.1	-0.009220
4.215050	0.1	-0.006105
4.216717	0.1	-0.002240
4.218383	0.1	0.002091
4.220050	0.1	0.006044
4.221717	0.1	0.008275
4.223383	0.1	0.007474
4.225050	0.1	0.003641
4.226717	0.1	-0.001276
4.228383	0.1	-0.004969
4.230050	0.1	-0.006557
4.231717	0.1	-0.006212
4.233383	0.1	-0.004149
4.235050	0.1	-0.001052
4.236717	0.1	0.001532
4.238383	0.1	0.002026
4.240050	0.1	0.000075
4.241717	0.1	-0.002789
4.243383	0.1	-0.003991
4.245050	0.1	-0.002244
4.246717	0.1	0.001239
4.248383	0.1	0.004126
4.250050	0.1	0.005076
4.251717	0.1	0.004438
4.253383	0.1	0.003306
4.255050	0.1	0.002463
4.256717	0.1	0.002282
4.258383	0.1	0.002976
4.260050	0.1	0.004023
4.261717	0.1	0.003777
4.263383	0.1	0.000824
4.265050	0.1	-0.004661
4.266717	0.1	-0.011292
4.268383	0.1	-0.017518
4.270050	0.1	-0.022035
4.271717	0.1	-0.023423
4.273383	0.1	-0.020340
4.275050	0.1	-0.012773
4.276717	0.1	-0.003078
4.278383	0.1	0.004894
4.280050	0.1	0.008717
4.281717	0.1	0.008931
4.283383	0.1	0.006999
4.285050	0.1	0.003404
4.286717	0.1	-0.001420
4.288383	0.1	-0.006142
4.290050	0.1	-0.009257
4.291717	0.1	-0.010133
4.293383	0.1	-0.008969
4.295050	0.1	-0.006002
4.296717	0.1	-0.001397
4.298383	0.1	0.004158
4.300050	0.1	0.009122
4.301717	0.1	0.011772
4.303383	0.1	0.011572
4.305050	0.1	0.009555
4.306717	0.1	0.006850
4.308383	0.1	0.003781
4.310050	0.1	0.000740
4.311717	0.1	-0.001355
4.313383	0.1	-0.001825
4.315050	0.1	-0.001090
4.316717	0.1	-0.000745
4.318383	0.1	-0.002533
4.320050	0.1	-0.006729
4.321717	0.1	-0.011493
4.323383	0.1	-0.014291
4.325050	0.1	-0.014417
4.326717	0.1	-0.013197
4.328383	0.1	-0.011385
4.330050	0.1	-0.008484
4.331717	0.1	-0.004540
4.333383	0.1	-0.001085
4.335050	0.1	-0.000508
4.336717	0.1	-0.003544
4.338383	0.1	-0.007479
4.340050	0.1	-0.008503
4.341717	0.1	-0.005523
4.343383	0.1	-0.000540
4.345050	0.1	0.004075
4.346717	0.1	0.007576
4.348383	0.1	0.010259
4.350050	0.1	0.012019
4.351717	0.1	0.012084
4.353383	0.1	0.010156
4.355050	0.1	0.007967
4.356717	0.1	0.008233
4.358383	0.1	0.011479
4.360050	0.1	0.015036
4.361717	0.1	0.015358
4.363383	0.1	0.011106
4.365050	0.1	0.004228
4.366717	0.1	-0.001770
4.368383	0.1	-0.003888
4.370050	0.1	-0.000834
4.371717	0.1	0.006324
4.373383	0.1	0.014566
4.375050	0.1	0.020419
4.376717	0.1	0.021891
4.378383	0.1	0.020205
4.380050	0.1	0.018734
4.381717	0.1	0.019083
4.383383	0.1	0.019474
4.385050	0.1	0.017798
4.386717	0.1	0.014217
4.388383	0.1	0.010012
4.390050	0.1	0.006016
4.391717	0.1	0.002678
4.393383	0.1	0.000368
4.395050	0.1	-0.000899
4.396717	0.1	-0.001597
4.398383	0.1	-0.001844
4.400050	0.1	-0.001034
4.401717	0.1	0.001248
4.403383	0.1	0.004275
4.405050	0.1	0.007050
4.406717	0.1	0.009453
4.408383	0.1	0.011586
4.410050	0.1	0.012484
4.411717	0.1	0.010817
4.413383	0.1	0.006501
4.415050	0.1	0.000722
4.416717	0.1	-0.004871
4.418383	0.1	-0.008689
4.420050	0.1	-0.010035
4.421717	0.1	-0.009378
4.423383	0.1	-0.007572
4.425050	0.1	-0.005323
4.426717	0.1	-0.003423
4.428383	0.1	-0.002426
4.430050	0.1	-0.001602
4.431717	0.1	0.000424
4.433383	0.1	0.003600
4.435050	0.1	0.006137
4.436717	0.1	0.006673
4.438383	0.1	0.005439
4.440050	0.1	0.003092
4.441717	0.1	-0.000140
4.443383	0.1	-0.003804
4.445050	0.1	-0.006710
4.446717	0.1	-0.007884
4.448383	0.1	-0.007753
4.450050	0.1	-0.007362
4.451717	0.1	-0.006985
4.453383	0.1	-0.006463
4.455050	0.1	-0.005681
4.456717	0.1	-0.003977
4.458383	0.1	-0.000591
4.460050	0.1	0.004303
4.461717	0.1	0.009686
4.463383	0.1	0.014203
4.465050	0.1	0.016466
4.466717	0.1	0.015981
4.468383	0.1	0.014068
4.470050	0.1	0.012466
4.471717	0.1	0.011250
4.473383	0.1	0.009658
4.475050	0.1	0.007749
4.476717	0.1	0.005895
4.478383	0.1	0.004135
4.480050	0.1	0.002896
4.481717	0.1	0.002845
4.483383	0.1	0.003595
4.485050	0.1	0.003902
4.486717	0.1	0.003241
4.488383	0.1	0.002179
4.490050	0.1	0.001271
4.491717	0.1	0.000307
4.493383	0.1	-0.001458
4.495050	0.1	-0.004466
4.496717	0.1	-0.007818
4.498383	0.1	-0.009509
4.500050	0.1	-0.008577
4.501717	0.1	-0.006161
4.503383	0.1	-0.003660
4.505050	0.1	-0.001458
4.506717	0.1	-0.000047
4.508383	0.1	-0.000340
4.510050	0.1	-0.002296
4.511717	0.1	-0.004536
4.513383	0.1	-0.005597
4.515050	0.1	-0.004857
4.516717	0.1	-0.002463
4.518383	0.1	0.000531
4.520050	0.1	0.002352
4.521717	0.1	0.001728
4.523383	0.1	-0.001336
4.525050	0.1	-0.005984
4.526717	0.1	-0.010841
4.528383	0.1	-0.014249
4.530050	0.1	-0.014640
4.531717	0.1	-0.011064
4.533383	0.1	-0.004042
4.535050	0.1	0.003986
4.536717	0.1	0.009923
4.538383	0.1	0.012354
4.540050	0.1	0.012154
4.541717	0.1	0.010706
4.543383	0.1	0.008503
4.545050	0.1	0.005444
4.546717	0.1	0.001863
4.548383	0.1	-0.001015
4.550050	0.1	-0.001825
4.551717	0.1	-0.000233
4.553383	0.1	0.002324
4.555050	0.1	0.003404
4.556717	0.1	0.001825
4.558383	0.1	-0.001262
4.560050	0.1	-0.004084
4.561717	0.1	-0.006286
4.563383	0.1	-0.008512
4.565050	0.1	-0.011101
4.566717	0.1	-0.014212
4.568383	0.1	-0.017798
4.570050	0.1	-0.021327
4.571717	0.1	-0.024023
4.573383	0.1	-0.024871
4.575050	0.1	-0.023223
4.576717	0.1	-0.019935
4.578383	0.1	-0.016843
4.580050	0.1	-0.015013
4.581717	0.1	-0.014110
4.583383	0.1	-0.013122
4.585050	0.1	-0.011157
4.586717	0.1	-0.007986
4.588383	0.1	-0.004512
4.590050	0.1	-0.002491
4.591717	0.1	-0.003045
4.593383	0.1	-0.005532
4.595050	0.1	-0.007930
4.596717	0.1	-0.008438
4.598383	0.1	-0.006729
4.600050	0.1	-0.003604
4.601717	0.1	0.000224
4.603383	0.1	0.004489
4.605050	0.1	0.008983
4.606717	0.1	0.013262
4.608383	0.1	0.016745
4.610050	0.1	0.018822
4.611717	0.1	0.019134
4.613383	0.1	0.018184
4.615050	0.1	0.017099
4.616717	0.1	0.016401
4.618383	0.1	0.015385
4.620050	0.1	0.013052
4.621717	0.1	0.009248
4.623383	0.1	0.004969
4.625050	0.1	0.001756
4.626717	0.1	0.000647
4.628383	0.1	0.001527
4.630050	0.1	0.003194
4.631717	0.1	0.003902
4.633383	0.1	0.002766
4.635050	0.1	0.000815
4.636717	0.1	0.000140
4.638383	0.1	0.002198
4.640050	0.1	0.006547
4.641717	0.1	0.011227
4.643383	0.1	0.014598
4.645050	0.1	0.016387
4.646717	0.1	0.017085
4.648383	0.1	0.016945
4.650050	0.1	0.015735
4.651717	0.1	0.013206
4.653383	0.1	0.009686
4.655050	0.1	0.006417
4.656717	0.1	0.005150
4.658383	0.1	0.006421
4.660050	0.1	0.008577
4.661717	0.1	0.009537
4.663383	0.1	0.008796
4.665050	0.1	0.006976
4.666717	0.1	0.004498
4.668383	0.1	0.001462
4.670050	0.1	-0.001811
4.671717	0.1	-0.005048
4.673383	0.1	-0.008238
4.675050	0.1	-0.011050
4.676717	0.1	-0.012820
4.678383	0.1	-0.012610
4.680050	0.1	-0.009532
4.681717	0.1	-0.004279
4.683383	0.1	0.000843
4.685050	0.1	0.004489
4.686717	0.1	0.007083
4.688383	0.1	0.009388
4.690050	0.1	0.011460
4.691717	0.1	0.012233
4.693383	0.1	0.010496
4.695050	0.1	0.006990
4.696717	0.1	0.003842
4.698383	0.1	0.002058
4.700050	0.1	0.001458
4.701717	0.1	0.001970
4.703383	0.1	0.003162
4.705050	0.1	0.003688
4.706717	0.1	0.002580
4.708383	0.1	-0.000005
4.710050	0.1	-0.003451
4.711717	0.1	-0.006859
4.713383	0.1	-0.009448
4.715050	0.1	-0.011353
4.716717	0.1	-0.012959
4.718383	0.1	-0.013742
4.720050	0.1	-0.012550
4.721717	0.1	-0.008969
4.723383	0.1	-0.004186
4.725050	0.1	-0.000466
4.726717	0.1	0.000373
4.728383	0.1	-0.001732
4.730050	0.1	-0.005132
4.731717	0.1	-0.007600
4.733383	0.1	-0.008051
4.735050	0.1	-0.007544
4.736717	0.1	-0.007860
4.738383	0.1	-0.009197
4.740050	0.1	-0.009960
4.741717	0.1	-0.008442
4.743383	0.1	-0.004107
4.745050	0.1	0.002091
4.746717	0.1	0.008498
4.748383	0.1	0.013807
4.750050	0.1	0.017406
4.751717	0.1	0.019087
4.753383	0.1	0.018938
4.755050	0.1	0.017453
4.756717	0.1	0.015404
4.758383	0.1	0.012992
4.760050	0.1	0.009662
4.761717	0.1	0.005658
4.763383	0.1	0.002966
4.765050	0.1	0.003702
4.766717	0.1	0.008037
4.768383	0.1	0.013993
4.770050	0.1	0.018799
4.771717	0.1	0.020699
4.773383	0.1	0.019423
4.775050	0.1	0.015604
4.776717	0.1	0.011185
4.778383	0.1	0.008834
4.780050	0.1	0.009481
4.781717	0.1	0.011623
4.783383	0.1	0.012806
4.785050	0.1	0.011283
4.786717	0.1	0.007353
4.788383	0.1	0.003343
4.790050	0.1	0.001634
4.791717	0.1	0.003055
4.793383	0.1	0.006706
4.795050	0.1	0.010342
4.796717	0.1	0.011721
4.798383	0.1	0.010091
4.800050	0.1	0.006743
4.801717	0.1	0.004228
4.803383	0.1	0.004023
4.805050	0.1	0.005332
4.806717	0.1	0.006873
4.808383	0.1	0.008252
4.810050	0.1	0.009122
4.811717	0.1	0.008796
4.813383	0.1	0.007269
4.815050	0.1	0.005513
4.816717	0.1	0.004484
4.818383	0.1	0.004466
4.820050	0.1	0.005406
4.821717	0.1	0.007269
4.823383	0.1	0.009611
4.825050	0.1	0.011213
4.826717	0.1	0.011269
4.828383	0.1	0.010701
4.830050	0.1	0.011036
4.831717	0.1	0.012461
4.833383	0.1	0.013965
4.835050	0.1	0.014594
4.836717	0.1	0.014119
4.838383	0.1	0.013015
4.840050	0.1	0.011893
4.841717	0.1	0.010841
4.843383	0.1	0.009588
4.845050	0.1	0.007800
4.846717	0.1	0.005485
4.848383	0.1	0.003804
4.850050	0.1	0.004647
4.851717	0.1	0.008708
4.853383	0.1	0.014291
4.855050	0.1	0.018599
4.856717	0.1	0.020433
4.858383	0.1	0.021048
4.860050	0.1	0.021919
4.861717	0.1	0.023013
4.863383	0.1	0.023427
4.865050	0.1	0.022659
4.866717	0.1	0.021011
4.868383	0.1	0.018952
4.870050	0.1	0.016596
4.871717	0.1	0.013979
4.873383	0.1	0.011488
4.875050	0.1	0.009565
4.876717	0.1	0.008587
4.878383	0.1	0.009187
4.880050	0.1	0.011921
4.881717	0.1	0.016387
4.883383	0.1	0.021025
4.885050	0.1	0.024149
4.886717	0.1	0.024992
4.888383	0.1	0.023707
4.890050	0.1	0.020689
4.891717	0.1	0.016391
4.893383	0.1	0.011944
4.895050	0.1	0.009453
4.896717	0.1	0.010901
4.898383	0.1	0.016131
4.900050	0.1	0.021993
4.901717	0.1	0.024787
4.903383	0.1	0.023735
4.905050	0.1	0.021276
4.906717	0.1	0.019963
4.908383	0.1	0.020037
4.910050	0.1	0.020410
4.911717	0.1	0.020782
4.913383	0.1	0.021677
4.915050	0.1	0.022938
4.916717	0.1	0.023325
4.918383	0.1	0.022040
4.920050	0.1	0.020158
4.921717	0.1	0.019409
4.923383	0.1	0.020014
4.925050	0.1	0.020894
4.926717	0.1	0.021574
4.928383	0.1	0.022668
4.930050	0.1	0.024755
4.931717	0.1	0.027814
4.933383	0.1	0.031516
4.935050	0.1	0.034752
4.936717	0.1	0.035842
4.938383	0.1	0.033993
4.940050	0.1	0.029765
4.941717	0.1	0.024908
4.943383	0.1	0.022240
4.945050	0.1	0.023912
4.946717	0.1	0.029067
4.948383	0.1	0.034636
4.950050	0.1	0.038613
4.951717	0.1	0.041188
4.953383	0.1	0.043288
4.955050	0.1	0.045332
4.956717	0.1	0.046734
4.958383	0.1	0.046799
4.960050	0.1	0.046287
4.961717	0.1	0.046832
4.963383	0.1	0.048727
4.965050	0.1	0.050855
4.966717	0.1	0.052904
4.968383	0.1	0.055926
4.970050	0.1	0.060466
4.971717	0.1	0.065202
4.973383	0.1	0.067977
4.975050	0.1	0.067875
4.976717	0.1	0.065863
4.978383	0.1	0.063633
4.980050	0.1	0.062259
4.981717	0.1	0.062264
4.983383	0.1	0.063796
4.985050	0.1	0.066156
4.986717	0.1	0.068233
4.988383	0.1	0.069812
4.990050	0.1	0.071651
4.991717	0.1	0.074203
4.993383	0.1	0.077207
4.995050	0.1	0.080667
4.996717	0.1	0.085211
4.998383	0.1	0.090618
5.000050	0.1	0.094878
5.001717	0.1	0.096005
5.003383	0.1	0.093975
5.005050	0.1	0.090604
5.006717	0.1	0.088187
5.008383	0.1	0.088136
5.010050	0.1	0.090231
5.011717	0.1	0.093356
5.013383	0.1	0.096699
5.015050	0.1	0.099875
5.016717	0.1	0.102478
5.018383	0.1	0.104075
5.020050	0.1	0.104560
5.021717	0.1	0.104266
5.023383	0.1	0.103535
5.025050	0.1	0.102618
5.026717	0.1	0.101803
5.028383	0.1	0.101277
5.030050	0.1	0.101360
5.031717	0.1	0.102646
5.033383	0.1	0.105137
5.035050	0.1	0.108238
5.036717	0.1	0.111437
5.038383	0.1	0.114315
5.040050	0.1	0.116793
5.041717	0.1	0.119787
5.043383	0.1	0.124620
5.045050	0.1	0.131628
5.046717	0.1	0.139400
5.048383	0.1	0.145640
5.050050	0.1	0.148639
5.051717	0.1	0.148225
5.053383	0.1	0.145803
5.055050	0.1	0.142967
5.056717	0.1	0.140499
5.058383	0.1	0.139005
5.060050	0.1	0.139168
5.061717	0.1	0.140592
5.063383	0.1	0.141859
5.065050	0.1	0.142367
5.066717	0.1	0.142884
5.068383	0.1	0.143908
5.070050	0.1	0.144797
5.071717	0.1	0.145105
5.073383	0.1	0.145757
5.075050	0.1	0.148430
5.076717	0.1	0.153654
5.078383	0.1	0.159834
5.080050	0.1	0.164588
5.081717	0.1	0.166735
5.083383	0.1	0.167103
5.085050	0.1	0.167573
5.086717	0.1	0.169096
5.088383	0.1	0.170679
5.090050	0.1	0.170451
5.091717	0.1	0.167671
5.093383	0.1	0.163424
5.095050	0.1	0.159554
5.096717	0.1	0.157272
5.098383	0.1	0.156723
5.100050	0.1	0.157063
5.101717	0.1	0.156984
5.103383	0.1	0.156197
5.105050	0.1	0.156034
5.106717	0.1	0.157421
5.108383	0.1	0.159498
5.110050	0.1	0.161091
5.111717	0.1	0.161864
5.113383	0.1	0.161780
5.115050	0.1	0.160900
5.116717	0.1	0.159424
5.118383	0.1	0.157598
5.120050	0.1	0.155997
5.121717	0.1	0.155410
5.123383	0.1	0.156295
5.125050	0.1	0.158860
5.126717	0.1	0.163303
5.128383	0.1	0.169203
5.130050	0.1	0.175349
5.131717	0.1	0.180174
5.133383	0.1	0.182264
5.135050	0.1	0.181403
5.136717	0.1	0.178441
5.138383	0.1	0.174008
5.140050	0.1	0.168504
5.141717	0.1	0.162958
5.143383	0.1	0.158641
5.145050	0.1	0.156187
5.146717	0.1	0.155233
5.148383	0.1	0.154972
5.150050	0.1	0.155093
5.151717	0.1	0.156099
5.153383	0.1	0.158516
5.155050	0.1	0.161892
5.156717	0.1	0.164760
5.158383	0.1	0.165924
5.160050	0.1	0.165598
5.161717	0.1	0.164760
5.163383	0.1	0.164108
5.165050	0.1	0.164243
5.166717	0.1	0.165729
5.168383	0.1	0.168178
5.170050	0.1	0.170162
5.171717	0.1	0.170413
5.173383	0.1	0.168849
5.175050	0.1	0.166874
5.176717	0.1	0.166423
5.178383	0.1	0.168732
5.180050	0.1	0.173626
5.181717	0.1	0.178968
5.183383	0.1	0.181878
5.185050	0.1	0.181347
5.186717	0.1	0.178842
5.188383	0.1	0.176248
5.190050	0.1	0.174185
5.191717	0.1	0.172546
5.193383	0.1	0.171633
5.195050	0.1	0.171829
5.196717	0.1	0.172830
5.198383	0.1	0.173566
5.200050	0.1	0.172844
5.201717	0.1	0.170604
5.203383	0.1	0.168448
5.205050	0.1	0.167848
5.206717	0.1	0.168146
5.208383	0.1	0.167666
5.210050	0.1	0.166348
5.211717	0.1	0.165547
5.213383	0.1	0.166129
5.215050	0.1	0.168025
5.216717	0.1	0.170642
5.218383	0.1	0.172700
5.220050	0.1	0.172718
5.221717	0.1	0.170274
5.223383	0.1	0.166772
5.225050	0.1	0.164439
5.226717	0.1	0.164416
5.228383	0.1	0.166274
5.230050	0.1	0.168835
5.231717	0.1	0.170735
5.233383	0.1	0.171186
5.235050	0.1	0.170814
5.236717	0.1	0.171056
5.238383	0.1	0.172677
5.240050	0.1	0.174926
5.241717	0.1	0.176276
5.243383	0.1	0.176169
5.245050	0.1	0.175675
5.246717	0.1	0.175796
5.248383	0.1	0.175908
5.250050	0.1	0.174581
5.251717	0.1	0.171363
5.253383	0.1	0.167401
5.255050	0.1	0.164681
5.256717	0.1	0.164253
5.258383	0.1	0.165179
5.260050	0.1	0.165822
5.261717	0.1	0.165985
5.263383	0.1	0.166814
5.265050	0.1	0.169133
5.266717	0.1	0.173058
5.268383	0.1	0.178395
5.270050	0.1	0.184323
5.271717	0.1	0.188909
5.273383	0.1	0.189757
5.275050	0.1	0.186409
5.276717	0.1	0.181766
5.278383	0.1	0.179270
5.280050	0.1	0.179010
5.281717	0.1	0.178288
5.283383	0.1	0.175401
5.285050	0.1	0.171233
5.286717	0.1	0.167475
5.288383	0.1	0.165151
5.290050	0.1	0.164942
5.291717	0.1	0.167317
5.293383	0.1	0.171852
5.295050	0.1	0.176588
5.296717	0.1	0.178483
5.298383	0.1	0.175759
5.300050	0.1	0.169855
5.301717	0.1	0.164225
5.303383	0.1	0.161831
5.305050	0.1	0.164052
5.306717	0.1	0.170050
5.308383	0.1	0.177026
5.310050	0.1	0.182386
5.311717	0.1	0.185324
5.313383	0.1	0.186623
5.315050	0.1	0.187480
5.316717	0.1	0.188034
5.318383	0.1	0.187270
5.320050	0.1	0.184835
5.321717	0.1	0.181901
5.323383	0.1	0.179871
5.325050	0.1	0.178968
5.326717	0.1	0.178367
5.328383	0.1	0.177231
5.330050	0.1	0.175713
5.331717	0.1	0.174684
5.333383	0.1	0.174716
5.335050	0.1	0.175824
5.336717	0.1	0.177831
5.338383	0.1	0.180728
5.340050	0.1	0.184239
5.341717	0.1	0.187228
5.343383	0.1	0.188951
5.345050	0.1	0.190558
5.346717	0.1	0.193529
5.348383	0.1	0.197473
5.350050	0.1	0.200784
5.351717	0.1	0.202893
5.353383	0.1	0.204672
5.355050	0.1	0.206446
5.356717	0.1	0.206805
5.358383	0.1	0.203880
5.360050	0.1	0.196891
5.361717	0.1	0.186767
5.363383	0.1	0.176323
5.365050	0.1	0.169212
5.366717	0.1	0.167694
5.368383	0.1	0.171214
5.370050	0.1	0.177124
5.371717	0.1	0.182712
5.373383	0.1	0.186767
5.375050	0.1	0.189329
5.376717	0.1	0.190386
5.378383	0.1	0.189738
5.380050	0.1	0.187834
5.381717	0.1	0.186013
5.383383	0.1	0.185673
5.385050	0.1	0.187121
5.386717	0.1	0.189841
5.388383	0.1	0.193552
5.390050	0.1	0.197859
5.391717	0.1	0.201496
5.393383	0.1	0.203052
5.395050	0.1	0.202167
5.396717	0.1	0.199755
5.398383	0.1	0.197068
5.400050	0.1	0.194507
5.401717	0.1	0.192430
5.403383	0.1	0.192267
5.405050	0.1	0.194549
5.406717	0.1	0.197301
5.408383	0.1	0.198432
5.410050	0.1	0.198274
5.411717	0.1	0.198190
5.413383	0.1	0.197869
5.415050	0.1	0.196062
5.416717	0.1	0.193235
5.418383	0.1	0.191685
5.420050	0.1	0.192863
5.421717	0.1	0.195825
5.423383	0.1	0.198442
5.425050	0.1	0.199252
5.426717	0.1	0.197901
5.428383	0.1	0.194800
5.430050	0.1	0.191159
5.431717	0.1	0.188746
5.433383	0.1	0.188700
5.435050	0.1	0.190497
5.436717	0.1	0.192653
5.438383	0.1	0.194018
5.440050	0.1	0.194451
5.441717	0.1	0.194660
5.443383	0.1	0.194819
5.445050	0.1	0.193934
5.446717	0.1	0.191540
5.448383	0.1	0.188970
5.450050	0.1	0.188253
5.451717	0.1	0.190325
5.453383	0.1	0.194404
5.455050	0.1	0.198735
5.456717	0.1	0.201687
5.458383	0.1	0.202367
5.460050	0.1	0.200369
5.461717	0.1	0.195708
5.463383	0.1	0.189776
5.465050	0.1	0.185231
5.466717	0.1	0.184411
5.468383	0.1	0.188248
5.470050	0.1	0.195126
5.471717	0.1	0.201007
5.473383	0.1	0.202968
5.475050	0.1	0.201385
5.476717	0.1	0.197850
5.478383	0.1	0.193473
5.480050	0.1	0.189277
5.481717	0.1	0.186237
5.483383	0.1	0.184621
5.485050	0.1	0.183843
5.486717	0.1	0.182954
5.488383	0.1	0.181389
5.490050	0.1	0.179918
5.491717	0.1	0.180411
5.493383	0.1	0.183899
5.495050	0.1	0.189305
5.496717	0.1	0.194381
5.498383	0.1	0.197650
5.500050	0.1	0.199056
5.501717	0.1	0.199336
5.503383	0.1	0.199592
5.505050	0.1	0.200570
5.506717	0.1	0.201506
5.508383	0.1	0.200439
5.510050	0.1	0.196220
5.511717	0.1	0.189985
5.513383	0.1	0.184332
5.515050	0.1	0.181128
5.516717	0.1	0.180602
5.518383	0.1	0.182162
5.520050	0.1	0.185366
5.521717	0.1	0.189901
5.523383	0.1	0.195066
5.525050	0.1	0.199843
5.526717	0.1	0.203280
5.528383	0.1	0.204388
5.530050	0.1	0.202642
5.531717	0.1	0.199098
5.533383	0.1	0.195941
5.535050	0.1	0.194735
5.536717	0.1	0.195908
5.538383	0.1	0.199298
5.540050	0.1	0.204002
5.541717	0.1	0.207890
5.543383	0.1	0.208714
5.545050	0.1	0.206372
5.546717	0.1	0.203322
5.548383	0.1	0.202274
5.550050	0.1	0.203718
5.551717	0.1	0.205692
5.553383	0.1	0.205594
5.555050	0.1	0.202456
5.556717	0.1	0.197589
5.558383	0.1	0.192644
5.560050	0.1	0.187987
5.561717	0.1	0.183620
5.563383	0.1	0.180253
5.565050	0.1	0.178670
5.566717	0.1	0.178828
5.568383	0.1	0.180360
5.570050	0.1	0.183498
5.571717	0.1	0.188388
5.573383	0.1	0.194418
5.575050	0.1	0.200844
5.576717	0.1	0.206749
5.578383	0.1	0.210330
5.580050	0.1	0.210046
5.581717	0.1	0.206782
5.583383	0.1	0.203126
5.585050	0.1	0.200421
5.586717	0.1	0.197911
5.588383	0.1	0.194707
5.590050	0.1	0.191419
5.591717	0.1	0.189450
5.593383	0.1	0.189277
5.595050	0.1	0.190176
5.596717	0.1	0.190819
5.598383	0.1	0.190260
5.600050	0.1	0.188607
5.601717	0.1	0.186260
5.603383	0.1	0.183475
5.605050	0.1	0.181408
5.606717	0.1	0.181557
5.608383	0.1	0.183582
5.610050	0.1	0.185193
5.611717	0.1	0.184607
5.613383	0.1	0.182400
5.615050	0.1	0.180020
5.616717	0.1	0.177831
5.618383	0.1	0.175904
5.620050	0.1	0.175112
5.621717	0.1	0.176402
5.623383	0.1	0.179643
5.625050	0.1	0.183443
5.626717	0.1	0.186269
5.628383	0.1	0.187871
5.630050	0.1	0.189370
5.631717	0.1	0.191987
5.633383	0.1	0.195904
5.635050	0.1	0.200137
5.636717	0.1	0.203201
5.638383	0.1	0.204085
5.640050	0.1	0.202693
5.641717	0.1	0.199727
5.643383	0.1	0.195946
5.645050	0.1	0.191475
5.646717	0.1	0.186358
5.648383	0.1	0.181408
5.650050	0.1	0.177934
5.651717	0.1	0.176448
5.653383	0.1	0.175587
5.655050	0.1	0.172914
5.656717	0.1	0.167512
5.658383	0.1	0.161305
5.660050	0.1	0.157212
5.661717	0.1	0.156658
5.663383	0.1	0.158991
5.665050	0.1	0.162190
5.666717	0.1	0.164188
5.668383	0.1	0.164467
5.670050	0.1	0.164052
5.671717	0.1	0.163908
5.673383	0.1	0.164034
5.675050	0.1	0.164225
5.676717	0.1	0.165002
5.678383	0.1	0.167056
5.680050	0.1	0.169897
5.681717	0.1	0.171666
5.683383	0.1	0.170586
5.685050	0.1	0.166418
5.686717	0.1	0.160402
5.688383	0.1	0.154236
5.690050	0.1	0.149282
5.691717	0.1	0.146325
5.693383	0.1	0.145482
5.695050	0.1	0.145868
5.696717	0.1	0.145994
5.698383	0.1	0.144574
5.700050	0.1	0.141151
5.701717	0.1	0.137091
5.703383	0.1	0.135116
5.705050	0.1	0.136653
5.706717	0.1	0.140532
5.708383	0.1	0.144937
5.710050	0.1	0.149356
5.711717	0.1	0.153943
5.713383	0.1	0.158036
5.715050	0.1	0.160225
5.716717	0.1	0.159373
5.718383	0.1	0.155228
5.720050	0.1	0.148765
5.721717	0.1	0.142241
5.723383	0.1	0.137901
5.725050	0.1	0.136327
5.726717	0.1	0.136471
5.728383	0.1	0.137300
5.730050	0.1	0.139009
5.731717	0.1	0.142255
5.733383	0.1	0.146381
5.735050	0.1	0.149230
5.736717	0.1	0.149482
5.738383	0.1	0.148206
5.740050	0.1	0.147033
5.741717	0.1	0.145677
5.743383	0.1	0.142581
5.745050	0.1	0.137161
5.746717	0.1	0.130455
5.748383	0.1	0.124034
5.750050	0.1	0.119181
5.751717	0.1	0.116662
5.753383	0.1	0.116401
5.755050	0.1	0.117184
5.756717	0.1	0.117207
5.758383	0.1	0.115838
5.760050	0.1	0.114362
5.761717	0.1	0.114669
5.763383	0.1	0.117575
5.765050	0.1	0.122627
5.766717	0.1	0.128937
5.768383	0.1	0.135265
5.770050	0.1	0.139177
5.771717	0.1	0.138129
5.773383	0.1	0.132252
5.775050	0.1	0.124476
5.776717	0.1	0.117542
5.778383	0.1	0.112271
5.780050	0.1	0.108727
5.781717	0.1	0.107549
5.783383	0.1	0.109104
5.785050	0.1	0.112010
5.786717	0.1	0.113761
5.788383	0.1	0.112918
5.790050	0.1	0.110073
5.791717	0.1	0.106543
5.793383	0.1	0.103163
5.795050	0.1	0.100392
5.796717	0.1	0.098548
5.798383	0.1	0.097523
5.800050	0.1	0.097142
5.801717	0.1	0.098026
5.803383	0.1	0.101035
5.805050	0.1	0.105817
5.806717	0.1	0.110501
5.808383	0.1	0.113016
5.810050	0.1	0.112546
5.811717	0.1	0.109314
5.813383	0.1	0.104117
5.815050	0.1	0.099251
5.816717	0.1	0.097924
5.818383	0.1	0.101458
5.820050	0.1	0.107926
5.821717	0.1	0.113458
5.823383	0.1	0.114711
5.825050	0.1	0.110986
5.826717	0.1	0.104732
5.828383	0.1	0.099484
5.830050	0.1	0.097002
5.831717	0.1	0.096913
5.833383	0.1	0.098315
5.835050	0.1	0.100341
5.836717	0.1	0.102101
5.838383	0.1	0.103316
5.840050	0.1	0.104713
5.841717	0.1	0.106981
5.843383	0.1	0.109286
5.845050	0.1	0.109542
5.846717	0.1	0.106758
5.848383	0.1	0.101789
5.850050	0.1	0.095651
5.851717	0.1	0.089058
5.853383	0.1	0.083609
5.855050	0.1	0.081370
5.856717	0.1	0.082618
5.858383	0.1	0.085379
5.860050	0.1	0.087330
5.861717	0.1	0.087214
5.863383	0.1	0.085221
5.865050	0.1	0.082855
5.866717	0.1	0.082073
5.868383	0.1	0.083898
5.870050	0.1	0.087735
5.871717	0.1	0.091777
5.873383	0.1	0.094511
5.875050	0.1	0.095926
5.876717	0.1	0.097132
5.878383	0.1	0.098995
5.880050	0.1	0.101211
5.881717	0.1	0.102799
5.883383	0.1	0.103549
5.885050	0.1	0.103861
5.886717	0.1	0.103656
5.888383	0.1	0.102702
5.890050	0.1	0.100979
5.891717	0.1	0.098483
5.893383	0.1	0.095665
5.895050	0.1	0.093696
5.896717	0.1	0.093700
5.898383	0.1	0.095773
5.900050	0.1	0.098394
5.901717	0.1	0.099512
5.903383	0.1	0.098133
5.905050	0.1	0.094757
5.906717	0.1	0.090967
5.908383	0.1	0.088592
5.910050	0.1	0.088718
5.911717	0.1	0.091214
5.913383	0.1	0.094865
5.915050	0.1	0.098133
5.916717	0.1	0.099554
5.918383	0.1	0.097719
5.920050	0.1	0.092303
5.921717	0.1	0.085486
5.923383	0.1	0.080816
5.925050	0.1	0.079856
5.926717	0.1	0.080913
5.928383	0.1	0.081514
5.930050	0.1	0.081165
5.931717	0.1	0.081244
5.933383	0.1	0.082818
5.935050	0.1	0.085579
5.936717	0.1	0.088741
5.938383	0.1	0.091880
5.940050	0.1	0.094650
5.941717	0.1	0.096606
5.943383	0.1	0.097714
5.945050	0.1	0.097882
5.946717	0.1	0.096308
5.948383	0.1	0.092583
5.950050	0.1	0.087866
5.951717	0.1	0.083740
5.953383	0.1	0.080257
5.955050	0.1	0.076075
5.956717	0.1	0.070720
5.958383	0.1	0.065723
5.960050	0.1	0.062883
5.961717	0.1	0.062315
5.963383	0.1	0.063307
5.965050	0.1	0.065970
5.966717	0.1	0.070529
5.968383	0.1	0.075484
5.970050	0.1	0.078143
5.971717	0.1	0.076797
5.973383	0.1	0.072345
5.975050	0.1	0.068112
5.976717	0.1	0.067377
5.978383	0.1	0.070408
5.980050	0.1	0.074916
5.981717	0.1	0.079339
5.983383	0.1	0.083642
5.985050	0.1	0.087256
5.986717	0.1	0.088075
5.988383	0.1	0.084350
5.990050	0.1	0.077286
5.991717	0.1	0.070604
5.993383	0.1	0.067316
5.995050	0.1	0.067302
5.996717	0.1	0.068201
5.998383	0.1	0.068322
6.000050	0.1	0.068145
6.001717	0.1	0.069081
6.003383	0.1	0.071814
6.005050	0.1	0.076019
6.006717	0.1	0.080485
6.008383	0.1	0.083400
6.010050	0.1	0.083791
6.011717	0.1	0.082287
6.013383	0.1	0.080159
6.015050	0.1	0.078576
6.016717	0.1	0.078022
6.018383	0.1	0.077435
6.020050	0.1	0.074720
6.021717	0.1	0.069104
6.023383	0.1	0.062576
6.025050	0.1	0.057956
6.026717	0.1	0.056336
6.028383	0.1	0.057360
6.030050	0.1	0.060326
6.031717	0.1	0.063768
6.033383	0.1	0.065756
6.035050	0.1	0.065691
6.036717	0.1	0.064932
6.038383	0.1	0.065072
6.040050	0.1	0.066422
6.041717	0.1	0.068122
6.043383	0.1	0.069295
6.045050	0.1	0.070315
6.046717	0.1	0.072317
6.048383	0.1	0.075055
6.050050	0.1	0.076420
6.051717	0.1	0.074478
6.053383	0.1	0.069402
6.055050	0.1	0.063665
6.056717	0.1	0.060541
6.058383	0.1	0.061528
6.060050	0.1	0.064992
6.061717	0.1	0.068303
6.063383	0.1	0.070170
6.065050	0.1	0.070133
6.066717	0.1	0.067484
6.068383	0.1	0.062040
6.070050	0.1	0.055768
6.071717	0.1	0.051814
6.073383	0.1	0.051381
6.075050	0.1	0.053532
6.076717	0.1	0.057910
6.078383	0.1	0.065016
6.080050	0.1	0.073914
6.081717	0.1	0.082003
6.083383	0.1	0.086720
6.085050	0.1	0.086641
6.086717	0.1	0.082497
6.088383	0.1	0.077370
6.090050	0.1	0.074217
6.091717	0.1	0.073430
6.093383	0.1	0.073663
6.095050	0.1	0.073938
6.096717	0.1	0.073933
6.098383	0.1	0.073547
6.100050	0.1	0.072955
6.101717	0.1	0.072941
6.103383	0.1	0.074781
6.105050	0.1	0.078767
6.106717	0.1	0.083176
6.108383	0.1	0.085831
6.110050	0.1	0.086059
6.111717	0.1	0.084736
6.113383	0.1	0.082767
6.115050	0.1	0.080015
6.116717	0.1	0.076462
6.118383	0.1	0.073547
6.120050	0.1	0.073169
6.121717	0.1	0.075791
6.123383	0.1	0.079954
6.125050	0.1	0.083642
6.126717	0.1	0.085640
6.128383	0.1	0.085579
6.130050	0.1	0.083791
6.131717	0.1	0.081072
6.133383	0.1	0.078003
6.135050	0.1	0.074869
6.136717	0.1	0.072373
6.138383	0.1	0.071493
6.140050	0.1	0.072373
6.141717	0.1	0.073859
6.143383	0.1	0.074725
6.145050	0.1	0.075442
6.146717	0.1	0.077537
6.148383	0.1	0.081016
6.150050	0.1	0.083889
6.151717	0.1	0.084494
6.153383	0.1	0.083018
6.155050	0.1	0.080639
6.156717	0.1	0.078161
6.158383	0.1	0.076094
6.160050	0.1	0.075102
6.161717	0.1	0.075349
6.163383	0.1	0.075893
6.165050	0.1	0.075093
6.166717	0.1	0.071996
6.168383	0.1	0.067386
6.170050	0.1	0.063339
6.171717	0.1	0.061430
6.173383	0.1	0.061770
6.175050	0.1	0.063730
6.176717	0.1	0.067051
6.178383	0.1	0.071805
6.180050	0.1	0.077030
6.181717	0.1	0.080592
6.183383	0.1	0.081328
6.185050	0.1	0.080494
6.186717	0.1	0.080196
6.188383	0.1	0.080541
6.190050	0.1	0.079405
6.191717	0.1	0.075349
6.193383	0.1	0.069276
6.195050	0.1	0.063335
6.196717	0.1	0.059130
6.198383	0.1	0.056941
6.200050	0.1	0.056503
6.201717	0.1	0.058347
6.203383	0.1	0.063116
6.205050	0.1	0.069179
6.206717	0.1	0.073146
6.208383	0.1	0.073942
6.210050	0.1	0.074110
6.211717	0.1	0.076145
6.213383	0.1	0.079591
6.215050	0.1	0.082590
6.216717	0.1	0.084187
6.218383	0.1	0.084201
6.220050	0.1	0.082524
6.221717	0.1	0.079470
6.223383	0.1	0.076373
6.225050	0.1	0.075181
6.226717	0.1	0.077165
6.228383	0.1	0.082115
6.230050	0.1	0.088238
6.231717	0.1	0.093086
6.233383	0.1	0.094972
6.235050	0.1	0.093472
6.236717	0.1	0.088881
6.238383	0.1	0.081961
6.240050	0.1	0.074296
6.241717	0.1	0.067777
6.243383	0.1	0.063484
6.245050	0.1	0.061463
6.246717	0.1	0.061109
6.248383	0.1	0.061425
6.250050	0.1	0.061626
6.251717	0.1	0.061630
6.253383	0.1	0.062059
6.255050	0.1	0.063693
6.256717	0.1	0.066985
6.258383	0.1	0.072028
6.260050	0.1	0.078268
6.261717	0.1	0.084033
6.263383	0.1	0.086864
6.265050	0.1	0.084988
6.266717	0.1	0.079256
6.268383	0.1	0.073081
6.270050	0.1	0.069602
6.271717	0.1	0.069938
6.273383	0.1	0.073663
6.275050	0.1	0.079172
6.276717	0.1	0.084103
6.278383	0.1	0.086525
6.280050	0.1	0.085817
6.281717	0.1	0.082762
6.283383	0.1	0.078930
6.285050	0.1	0.075442
6.286717	0.1	0.072382
6.288383	0.1	0.070049
6.290050	0.1	0.069751
6.291717	0.1	0.072480
6.293383	0.1	0.077314
6.295050	0.1	0.081849
6.296717	0.1	0.084275
6.298383	0.1	0.084816
6.300050	0.1	0.085048
6.301717	0.1	0.086552
6.303383	0.1	0.090022
6.305050	0.1	0.094329
6.306717	0.1	0.096778
6.308383	0.1	0.095335
6.310050	0.1	0.090445
6.311717	0.1	0.084708
6.313383	0.1	0.080750
6.315050	0.1	0.079265
6.316717	0.1	0.079246
6.318383	0.1	0.079796
6.320050	0.1	0.081123
6.321717	0.1	0.083777
6.323383	0.1	0.087158
6.325050	0.1	0.089463
6.326717	0.1	0.089770
6.328383	0.1	0.089202
6.330050	0.1	0.089197
6.331717	0.1	0.089938
6.333383	0.1	0.090878
6.335050	0.1	0.091600
6.336717	0.1	0.091535
6.338383	0.1	0.090334
6.340050	0.1	0.089062
6.341717	0.1	0.089342
6.343383	0.1	0.091363
6.345050	0.1	0.094054
6.346717	0.1	0.096662
6.348383	0.1	0.099558
6.350050	0.1	0.103293
6.351717	0.1	0.106990
6.353383	0.1	0.109016
6.355050	0.1	0.108709
6.356717	0.1	0.106399
6.358383	0.1	0.102576
6.360050	0.1	0.097929
6.361717	0.1	0.094050
6.363383	0.1	0.092643
6.365050	0.1	0.093635
6.366717	0.1	0.095423
6.368383	0.1	0.096434
6.370050	0.1	0.095651
6.371717	0.1	0.093267
6.373383	0.1	0.091102
6.375050	0.1	0.090976
6.376717	0.1	0.093100
6.378383	0.1	0.096518
6.380050	0.1	0.099940
6.381717	0.1	0.102124
6.383383	0.1	0.102525
6.385050	0.1	0.101463
6.386717	0.1	0.099586
6.388383	0.1	0.097086
6.390050	0.1	0.093663
6.391717	0.1	0.089612
6.393383	0.1	0.086254
6.395050	0.1	0.084760
6.396717	0.1	0.085067
6.398383	0.1	0.085975
6.400050	0.1	0.086334
6.401717	0.1	0.085961
6.403383	0.1	0.085109
6.405050	0.1	0.084038
6.406717	0.1	0.083474
6.408383	0.1	0.083931
6.410050	0.1	0.085090
6.411717	0.1	0.087190
6.413383	0.1	0.091116
6.415050	0.1	0.096401
6.416717	0.1	0.101421
6.418383	0.1	0.105216
6.420050	0.1	0.107060
6.421717	0.1	0.105575
6.423383	0.1	0.100387
6.425050	0.1	0.093924
6.426717	0.1	0.090175
6.428383	0.1	0.091074
6.430050	0.1	0.094650
6.431717	0.1	0.097449
6.433383	0.1	0.097761
6.435050	0.1	0.096285
6.436717	0.1	0.094371
6.438383	0.1	0.092587
6.440050	0.1	0.091433
6.441717	0.1	0.091931
6.443383	0.1	0.094050
6.445050	0.1	0.095880
6.446717	0.1	0.095703
6.448383	0.1	0.093891
6.450050	0.1	0.092341
6.451717	0.1	0.092685
6.453383	0.1	0.095232
6.455050	0.1	0.099111
6.456717	0.1	0.102627
6.458383	0.1	0.103940
6.460050	0.1	0.102324
6.461717	0.1	0.099172
6.463383	0.1	0.097197
6.465050	0.1	0.097575
6.466717	0.1	0.098450
6.468383	0.1	0.097426
6.470050	0.1	0.094688
6.471717	0.1	0.092611
6.473383	0.1	0.093030
6.475050	0.1	0.095507
6.476717	0.1	0.098138
6.478383	0.1	0.099628
6.480050	0.1	0.099917
6.481717	0.1	0.099293
6.483383	0.1	0.097733
6.485050	0.1	0.095260
6.486717	0.1	0.092764
6.488383	0.1	0.091870
6.490050	0.1	0.093337
6.491717	0.1	0.095819
6.493383	0.1	0.096993
6.495050	0.1	0.095447
6.496717	0.1	0.091507
6.498383	0.1	0.087381
6.500050	0.1	0.085998
6.501717	0.1	0.088136
6.503383	0.1	0.091330
6.505050	0.1	0.092722
6.506717	0.1	0.091870
6.508383	0.1	0.090068
6.510050	0.1	0.088965
6.511717	0.1	0.090101
6.513383	0.1	0.094040
6.515050	0.1	0.099689
6.516717	0.1	0.104941
6.518383	0.1	0.108071
6.520050	0.1	0.108853
6.521717	0.1	0.108769
6.523383	0.1	0.109058
6.525050	0.1	0.108401
6.526717	0.1	0.104657
6.528383	0.1	0.098790
6.530050	0.1	0.094697
6.531717	0.1	0.095083
6.533383	0.1	0.099414
6.535050	0.1	0.105510
6.536717	0.1	0.110939
6.538383	0.1	0.113174
6.540050	0.1	0.110953
6.541717	0.1	0.105612
6.543383	0.1	0.099991
6.545050	0.1	0.096643
6.546717	0.1	0.097048
6.548383	0.1	0.101398
6.550050	0.1	0.108639
6.551717	0.1	0.116895
6.553383	0.1	0.123894
6.555050	0.1	0.127140
6.556717	0.1	0.125361
6.558383	0.1	0.120131
6.560050	0.1	0.114697
6.561717	0.1	0.111572
6.563383	0.1	0.111763
6.565050	0.1	0.115302
6.566717	0.1	0.121426
6.568383	0.1	0.128499
6.570050	0.1	0.134818
6.571717	0.1	0.139382
6.573383	0.1	0.141636
6.575050	0.1	0.141747
6.576717	0.1	0.141463
6.578383	0.1	0.142660
6.580050	0.1	0.145007
6.581717	0.1	0.146865
6.583383	0.1	0.147684
6.585050	0.1	0.148569
6.586717	0.1	0.150939
6.588383	0.1	0.155056
6.590050	0.1	0.160174
6.591717	0.1	0.165477
6.593383	0.1	0.169971
6.595050	0.1	0.172220
6.596717	0.1	0.171624
6.598383	0.1	0.169533
6.600050	0.1	0.168127
6.601717	0.1	0.168257
6.603383	0.1	0.169207
6.605050	0.1	0.170250
6.606717	0.1	0.171401
6.608383	0.1	0.172793
6.610050	0.1	0.174213
6.611717	0.1	0.175461
6.613383	0.1	0.176667
6.615050	0.1	0.178367
6.616717	0.1	0.181557
6.618383	0.1	0.186781
6.620050	0.1	0.192882
6.621717	0.1	0.197878
6.623383	0.1	0.201110
6.625050	0.1	0.203452
6.626717	0.1	0.205804
6.628383	0.1	0.208360
6.630050	0.1	0.211219
6.631717	0.1	0.214539
6.633383	0.1	0.217929
6.635050	0.1	0.220928
6.636717	0.1	0.224169
6.638383	0.1	0.229077
6.640050	0.1	0.236137
6.641717	0.1	0.243634
6.643383	0.1	0.249343
6.645050	0.1	0.253036
6.646717	0.1	0.255783
6.648383	0.1	0.258014
6.650050	0.1	0.259462
6.651717	0.1	0.259788
6.653383	0.1	0.259480
6.655050	0.1	0.260463
6.656717	0.1	0.264482
6.658383	0.1	0.271252
6.660050	0.1	0.279057
6.661717	0.1	0.286126
6.663383	0.1	0.291476
6.665050	0.1	0.295197
6.666717	0.1	0.297828
6.668383	0.1	0.300123
6.670050	0.1	0.303187
6.671717	0.1	0.307742
6.673383	0.1	0.313669
6.675050	0.1	0.320207
6.676717	0.1	0.325725
6.678383	0.1	0.328911
6.680050	0.1	0.330596
6.681717	0.1	0.332771
6.683383	0.1	0.336063
6.685050	0.1	0.339383
6.686717	0.1	0.341721
6.688383	0.1	0.343216
6.690050	0.1	0.344454
6.691717	0.1	0.345912
6.693383	0.1	0.348417
6.695050	0.1	0.353013
6.696717	0.1	0.359472
6.698383	0.1	0.366094
6.700050	0.1	0.371328
6.701717	0.1	0.374387
6.703383	0.1	0.375095
6.705050	0.1	0.374098
6.706717	0.1	0.372166
6.708383	0.1	0.369810
6.710050	0.1	0.368068
6.711717	0.1	0.367747
6.713383	0.1	0.368333
6.715050	0.1	0.368836
6.716717	0.1	0.368897
6.718383	0.1	0.369088
6.720050	0.1	0.370410
6.721717	0.1	0.373167
6.723383	0.1	0.376492
6.725050	0.1	0.379351
6.726717	0.1	0.381917
6.728383	0.1	0.384683
6.730050	0.1	0.386769
6.731717	0.1	0.386690
6.733383	0.1	0.384124
6.735050	0.1	0.380096
6.736717	0.1	0.376031
6.738383	0.1	0.372618
6.740050	0.1	0.369870
6.741717	0.1	0.368287
6.743383	0.1	0.368794
6.745050	0.1	0.371099
6.746717	0.1	0.373498
6.748383	0.1	0.374620
6.750050	0.1	0.373959
6.751717	0.1	0.371444
6.753383	0.1	0.367370
6.755050	0.1	0.362126
6.756717	0.1	0.356562
6.758383	0.1	0.352440
6.760050	0.1	0.351309
6.761717	0.1	0.353102
6.763383	0.1	0.356776
6.765050	0.1	0.361567
6.766717	0.1	0.366527
6.768383	0.1	0.369828
6.770050	0.1	0.369898
6.771717	0.1	0.367146
6.773383	0.1	0.363719
6.775050	0.1	0.361218
6.776717	0.1	0.359411
6.778383	0.1	0.357451
6.780050	0.1	0.355314
6.781717	0.1	0.353605
6.783383	0.1	0.353046
6.785050	0.1	0.353865
6.786717	0.1	0.355337
6.788383	0.1	0.356459
6.790050	0.1	0.356683
6.791717	0.1	0.356063
6.793383	0.1	0.355304
6.795050	0.1	0.355127
6.796717	0.1	0.355789
6.798383	0.1	0.357260
6.800050	0.1	0.359002
6.801717	0.1	0.359784
6.803383	0.1	0.358820
6.805050	0.1	0.356911
6.806717	0.1	0.355518
6.808383	0.1	0.354880
6.810050	0.1	0.353968
6.811717	0.1	0.352031
6.813383	0.1	0.349367
6.815050	0.1	0.346997
6.816717	0.1	0.345968
6.818383	0.1	0.346485
6.820050	0.1	0.347747
6.821717	0.1	0.348934
6.823383	0.1	0.349968
6.825050	0.1	0.351206
6.826717	0.1	0.353036
6.828383	0.1	0.355407
6.830050	0.1	0.357511
6.831717	0.1	0.358168
6.833383	0.1	0.356622
6.835050	0.1	0.353195
6.836717	0.1	0.349581
6.838383	0.1	0.347509
6.840050	0.1	0.346825
6.841717	0.1	0.346382
6.843383	0.1	0.346228
6.845050	0.1	0.347313
6.846717	0.1	0.349642
6.848383	0.1	0.352045
6.850050	0.1	0.353614
6.851717	0.1	0.354601
6.853383	0.1	0.355393
6.855050	0.1	0.355705
6.856717	0.1	0.355197
6.858383	0.1	0.353497
6.860050	0.1	0.350601
6.861717	0.1	0.348017
6.863383	0.1	0.348026
6.865050	0.1	0.351043
6.866717	0.1	0.354778
6.868383	0.1	0.356580
6.870050	0.1	0.355761
6.871717	0.1	0.353460
6.873383	0.1	0.351202
6.875050	0.1	0.349726
6.876717	0.1	0.348701
6.878383	0.1	0.347542
6.880050	0.1	0.346401
6.881717	0.1	0.345800
6.883383	0.1	0.345889
6.885050	0.1	0.346792
6.886717	0.1	0.348287
6.888383	0.1	0.349041
6.890050	0.1	0.347970
6.891717	0.1	0.345861
6.893383	0.1	0.344762
6.895050	0.1	0.345903
6.896717	0.1	0.348920
6.898383	0.1	0.352901
6.900050	0.1	0.356687
6.901717	0.1	0.358634
6.903383	0.1	0.358215
6.905050	0.1	0.357050
6.906717	0.1	0.356948
6.908383	0.1	0.357754
6.910050	0.1	0.357782
6.911717	0.1	0.356017
6.913383	0.1	0.353004
6.915050	0.1	0.349511
6.916717	0.1	0.345777
6.918383	0.1	0.342489
6.920050	0.1	0.340948
6.921717	0.1	0.341581
6.923383	0.1	0.343593
6.925050	0.1	0.346559
6.926717	0.1	0.350662
6.928383	0.1	0.354997
6.930050	0.1	0.357530
6.931717	0.1	0.356995
6.933383	0.1	0.353851
6.935050	0.1	0.350024
6.936717	0.1	0.348040
6.938383	0.1	0.349307
6.940050	0.1	0.352780
6.941717	0.1	0.355314
6.943383	0.1	0.354056
6.945050	0.1	0.349032
6.946717	0.1	0.342974
6.948383	0.1	0.338973
6.950050	0.1	0.338829
6.951717	0.1	0.342396
6.953383	0.1	0.347709
6.955050	0.1	0.352557
6.956717	0.1	0.355784
6.958383	0.1	0.357097
6.960050	0.1	0.356515
6.961717	0.1	0.354676
6.963383	0.1	0.352785
6.965050	0.1	0.351947
6.966717	0.1	0.352375
6.968383	0.1	0.352683
6.970050	0.1	0.350811
6.971717	0.1	0.346536
6.973383	0.1	0.342177
6.975050	0.1	0.340766
6.976717	0.1	0.343458
6.978383	0.1	0.348440
6.980050	0.1	0.353148
6.981717	0.1	0.356841
6.983383	0.1	0.360059
6.985050	0.1	0.362806
6.986717	0.1	0.364338
6.988383	0.1	0.364264
6.990050	0.1	0.362662
6.991717	0.1	0.359477
6.993383	0.1	0.355281
6.995050	0.1	0.351784
6.996717	0.1	0.350126
6.998383	0.1	0.349912
7.000050	0.1	0.350475
7.001717	0.1	0.351761
7.003383	0.1	0.353674
7.005050	0.1	0.355486
7.006717	0.1	0.356631
7.008383	0.1	0.357679
7.010050	0.1	0.359146
7.011717	0.1	0.360003
7.013383	0.1	0.358801
7.015050	0.1	0.355854
7.016717	0.1	0.353283
7.018383	0.1	0.352925
7.020050	0.1	0.354685
7.021717	0.1	0.356967
7.023383	0.1	0.358275
7.025050	0.1	0.358582
7.026717	0.1	0.358960
7.028383	0.1	0.359910
7.030050	0.1	0.360813
7.031717	0.1	0.360673
7.033383	0.1	0.359039
7.035050	0.1	0.356683
7.036717	0.1	0.355253
7.038383	0.1	0.355598
7.040050	0.1	0.356697
7.041717	0.1	0.357111
7.043383	0.1	0.356901
7.045050	0.1	0.357260
7.046717	0.1	0.358992
7.048383	0.1	0.361549
7.050050	0.1	0.363244
7.051717	0.1	0.363006
7.053383	0.1	0.361325
7.055050	0.1	0.358699
7.056717	0.1	0.355211
7.058383	0.1	0.352063
7.060050	0.1	0.351677
7.061717	0.1	0.355658
7.063383	0.1	0.363123
7.065050	0.1	0.371039
7.066717	0.1	0.376469
7.068383	0.1	0.378429
7.070050	0.1	0.377265
7.071717	0.1	0.373437
7.073383	0.1	0.368352
7.075050	0.1	0.364510
7.076717	0.1	0.363584
7.078383	0.1	0.365078
7.080050	0.1	0.367127
7.081717	0.1	0.368175
7.083383	0.1	0.368115
7.085050	0.1	0.367668
7.086717	0.1	0.367318
7.088383	0.1	0.367370
7.090050	0.1	0.367570
7.091717	0.1	0.366657
7.093383	0.1	0.363849
7.095050	0.1	0.360142
7.096717	0.1	0.356981
7.098383	0.1	0.354843
7.100050	0.1	0.353921
7.101717	0.1	0.354815
7.103383	0.1	0.357716
7.105050	0.1	0.361833
7.106717	0.1	0.365819
7.108383	0.1	0.368622
7.110050	0.1	0.369968
7.111717	0.1	0.369926
7.113383	0.1	0.368380
7.115050	0.1	0.365260
7.116717	0.1	0.361330
7.118383	0.1	0.357903
7.120050	0.1	0.356087
7.121717	0.1	0.356520
7.123383	0.1	0.358941
7.125050	0.1	0.362205
7.126717	0.1	0.365353
7.128383	0.1	0.368408
7.130050	0.1	0.371700
7.131717	0.1	0.374736
7.133383	0.1	0.376417
7.135050	0.1	0.376371
7.136717	0.1	0.375477
7.138383	0.1	0.374457
7.140050	0.1	0.372669
7.141717	0.1	0.369344
7.143383	0.1	0.365525
7.145050	0.1	0.363719
7.146717	0.1	0.365442
7.148383	0.1	0.369782
7.150050	0.1	0.374392
7.151717	0.1	0.377013
7.153383	0.1	0.376729
7.155050	0.1	0.375034
7.156717	0.1	0.374550
7.158383	0.1	0.376166
7.160050	0.1	0.378252
7.161717	0.1	0.378601
7.163383	0.1	0.376655
7.165050	0.1	0.373945
7.166717	0.1	0.372487
7.168383	0.1	0.372375
7.170050	0.1	0.371365
7.171717	0.1	0.367975
7.173383	0.1	0.363872
7.175050	0.1	0.361698
7.176717	0.1	0.362000
7.178383	0.1	0.363458
7.180050	0.1	0.364855
7.181717	0.1	0.365702
7.183383	0.1	0.365847
7.185050	0.1	0.365875
7.186717	0.1	0.367193
7.188383	0.1	0.370727
7.190050	0.1	0.375952
7.191717	0.1	0.381330
7.193383	0.1	0.384762
7.195050	0.1	0.384510
7.196717	0.1	0.380944
7.198383	0.1	0.375877
7.200050	0.1	0.370038
7.201717	0.1	0.363090
7.203383	0.1	0.355477
7.205050	0.1	0.348510
7.206717	0.1	0.343435
7.208383	0.1	0.341046
7.210050	0.1	0.341460
7.211717	0.1	0.344124
7.213383	0.1	0.347947
7.215050	0.1	0.350899
7.216717	0.1	0.350592
7.218383	0.1	0.346261
7.220050	0.1	0.339695
7.221717	0.1	0.333921
7.223383	0.1	0.331211
7.225050	0.1	0.332054
7.226717	0.1	0.335155
7.228383	0.1	0.338349
7.230050	0.1	0.339863
7.231717	0.1	0.339006
7.233383	0.1	0.335993
7.235050	0.1	0.331784
7.236717	0.1	0.327551
7.238383	0.1	0.323677
7.240050	0.1	0.319807
7.241717	0.1	0.316002
7.243383	0.1	0.313264
7.245050	0.1	0.312557
7.246717	0.1	0.313660
7.248383	0.1	0.315295
7.250050	0.1	0.315998
7.251717	0.1	0.314848
7.253383	0.1	0.312296
7.255050	0.1	0.310163
7.256717	0.1	0.310065
7.258383	0.1	0.311984
7.260050	0.1	0.313995
7.261717	0.1	0.314098
7.263383	0.1	0.312440
7.265050	0.1	0.310373
7.266717	0.1	0.307951
7.268383	0.1	0.304496
7.270050	0.1	0.300570
7.271717	0.1	0.297753
7.273383	0.1	0.297301
7.275050	0.1	0.299136
7.276717	0.1	0.301525
7.278383	0.1	0.302759
7.280050	0.1	0.302433
7.281717	0.1	0.300417
7.283383	0.1	0.296468
7.285050	0.1	0.291397
7.286717	0.1	0.287192
7.288383	0.1	0.285623
7.290050	0.1	0.286605
7.291717	0.1	0.288403
7.293383	0.1	0.289609
7.295050	0.1	0.289897
7.296717	0.1	0.288966
7.298383	0.1	0.286298
7.300050	0.1	0.282098
7.301717	0.1	0.277497
7.303383	0.1	0.273595
7.305050	0.1	0.270805
7.306717	0.1	0.269162
7.308383	0.1	0.268645
7.310050	0.1	0.269366
7.311717	0.1	0.271429
7.313383	0.1	0.273958
7.315050	0.1	0.274796
7.316717	0.1	0.272240
7.318383	0.1	0.267061
7.320050	0.1	0.262135
7.321717	0.1	0.259737
7.323383	0.1	0.259657
7.325050	0.1	0.260188
7.326717	0.1	0.260286
7.328383	0.1	0.260021
7.330050	0.1	0.259331
7.331717	0.1	0.257320
7.333383	0.1	0.252808
7.335050	0.1	0.245594
7.336717	0.1	0.236984
7.338383	0.1	0.229059
7.340050	0.1	0.223424
7.341717	0.1	0.220332
7.343383	0.1	0.218926
7.345050	0.1	0.218330
7.346717	0.1	0.218269
7.348383	0.1	0.218572
7.350050	0.1	0.218651
7.351717	0.1	0.217906
7.353383	0.1	0.216686
7.355050	0.1	0.216328
7.356717	0.1	0.217697
7.358383	0.1	0.219774
7.360050	0.1	0.220388
7.361717	0.1	0.218577
7.363383	0.1	0.215289
7.365050	0.1	0.212118
7.366717	0.1	0.209794
7.368383	0.1	0.207918
7.370050	0.1	0.206418
7.371717	0.1	0.205971
7.373383	0.1	0.206647
7.375050	0.1	0.207964
7.376717	0.1	0.210060
7.378383	0.1	0.213282
7.380050	0.1	0.217366
7.381717	0.1	0.221650
7.383383	0.1	0.225394
7.385050	0.1	0.227885
7.386717	0.1	0.228412
7.388383	0.1	0.226167
7.390050	0.1	0.221394
7.391717	0.1	0.216290
7.393383	0.1	0.213203
7.395050	0.1	0.212630
7.396717	0.1	0.213170
7.398383	0.1	0.212784
7.400050	0.1	0.210744
7.401717	0.1	0.208179
7.403383	0.1	0.206493
7.405050	0.1	0.206549
7.406717	0.1	0.208891
7.408383	0.1	0.212742
7.410050	0.1	0.215764
7.411717	0.1	0.216481
7.413383	0.1	0.215252
7.415050	0.1	0.212179
7.416717	0.1	0.206605
7.418383	0.1	0.198530
7.420050	0.1	0.188975
7.421717	0.1	0.179950
7.423383	0.1	0.174353
7.425050	0.1	0.174390
7.426717	0.1	0.179531
7.428383	0.1	0.186819
7.430050	0.1	0.193040
7.431717	0.1	0.196374
7.433383	0.1	0.196532
7.435050	0.1	0.193976
7.436717	0.1	0.189911
7.438383	0.1	0.186563
7.440050	0.1	0.185575
7.441717	0.1	0.185962
7.443383	0.1	0.185291
7.445050	0.1	0.182879
7.446717	0.1	0.180425
7.448383	0.1	0.179545
7.450050	0.1	0.179620
7.451717	0.1	0.178618
7.453383	0.1	0.176057
7.455050	0.1	0.174027
7.456717	0.1	0.174260
7.458383	0.1	0.175918
7.460050	0.1	0.177347
7.461717	0.1	0.178334
7.463383	0.1	0.179354
7.465050	0.1	0.180132
7.466717	0.1	0.179955
7.468383	0.1	0.178819
7.470050	0.1	0.177287
7.471717	0.1	0.175289
7.473383	0.1	0.171950
7.475050	0.1	0.167224
7.476717	0.1	0.162860
7.478383	0.1	0.160676
7.480050	0.1	0.160765
7.481717	0.1	0.162446
7.483383	0.1	0.165273
7.485050	0.1	0.168220
7.486717	0.1	0.169813
7.488383	0.1	0.170143
7.490050	0.1	0.171042
7.491717	0.1	0.173249
7.493383	0.1	0.174823
7.495050	0.1	0.173226
7.496717	0.1	0.168253
7.498383	0.1	0.162255
7.500050	0.1	0.157808
7.501717	0.1	0.155964
7.503383	0.1	0.156797
7.505050	0.1	0.160146
7.506717	0.1	0.164728
7.508383	0.1	0.167703
7.510050	0.1	0.167075
7.511717	0.1	0.164118
7.513383	0.1	0.162092
7.515050	0.1	0.163177
7.516717	0.1	0.166893
7.518383	0.1	0.170716
7.520050	0.1	0.172285
7.521717	0.1	0.170986
7.523383	0.1	0.167442
7.525050	0.1	0.162697
7.526717	0.1	0.158534
7.528383	0.1	0.157054
7.530050	0.1	0.158711
7.531717	0.1	0.161682
7.533383	0.1	0.163619
7.535050	0.1	0.163605
7.536717	0.1	0.162451
7.538383	0.1	0.160900
7.540050	0.1	0.158190
7.541717	0.1	0.153519
7.543383	0.1	0.148201
7.545050	0.1	0.144555
7.546717	0.1	0.143433
7.548383	0.1	0.143996
7.550050	0.1	0.145137
7.551717	0.1	0.146530
7.553383	0.1	0.148914
7.555050	0.1	0.153170
7.556717	0.1	0.159247
7.558383	0.1	0.166418
7.560050	0.1	0.173487
7.561717	0.1	0.178306
7.563383	0.1	0.178847
7.565050	0.1	0.175023
7.566717	0.1	0.168923
7.568383	0.1	0.163326
7.570050	0.1	0.160136
7.571717	0.1	0.159941
7.573383	0.1	0.162534
7.575050	0.1	0.167112
7.576717	0.1	0.171904
7.578383	0.1	0.174330
7.580050	0.1	0.172579
7.581717	0.1	0.167000
7.583383	0.1	0.159694
7.585050	0.1	0.153175
7.586717	0.1	0.149603
7.588383	0.1	0.150176
7.590050	0.1	0.154530
7.591717	0.1	0.161203
7.593383	0.1	0.168779
7.595050	0.1	0.176667
7.596717	0.1	0.184639
7.598383	0.1	0.191294
7.600050	0.1	0.193873
7.601717	0.1	0.191052
7.603383	0.1	0.184816
7.605050	0.1	0.178004
7.606717	0.1	0.171904
7.608383	0.1	0.167298
7.610050	0.1	0.165277
7.611717	0.1	0.166064
7.613383	0.1	0.168253
7.615050	0.1	0.170097
7.616717	0.1	0.171396
7.618383	0.1	0.173342
7.620050	0.1	0.176686
7.621717	0.1	0.180537
7.623383	0.1	0.182837
7.625050	0.1	0.182204
7.626717	0.1	0.179047
7.628383	0.1	0.174721
7.630050	0.1	0.170539
7.631717	0.1	0.167387
7.633383	0.1	0.165654
7.635050	0.1	0.165831
7.636717	0.1	0.168737
7.638383	0.1	0.174060
7.640050	0.1	0.179075
7.641717	0.1	0.180369
7.643383	0.1	0.177310
7.645050	0.1	0.172826
7.646717	0.1	0.170083
7.648383	0.1	0.169631
7.650050	0.1	0.170521
7.651717	0.1	0.172108
7.653383	0.1	0.173575
7.655050	0.1	0.173589
7.656717	0.1	0.171717
7.658383	0.1	0.169240
7.660050	0.1	0.168136
7.661717	0.1	0.169515
7.663383	0.1	0.172947
7.665050	0.1	0.176732
7.666717	0.1	0.178991
7.668383	0.1	0.178618
7.670050	0.1	0.175326
7.671717	0.1	0.169720
7.673383	0.1	0.163876
7.675050	0.1	0.160686
7.676717	0.1	0.161240
7.678383	0.1	0.163945
7.680050	0.1	0.166697
7.681717	0.1	0.168625
7.683383	0.1	0.169729
7.685050	0.1	0.169813
7.686717	0.1	0.168434
7.688383	0.1	0.166590
7.690050	0.1	0.166856
7.691717	0.1	0.170404
7.693383	0.1	0.175163
7.695050	0.1	0.178237
7.696717	0.1	0.178916
7.698383	0.1	0.178115
7.700050	0.1	0.176285
7.701717	0.1	0.173454
7.703383	0.1	0.170865
7.705050	0.1	0.170562
7.706717	0.1	0.172686
7.708383	0.1	0.174954
7.710050	0.1	0.175359
7.711717	0.1	0.174372
7.713383	0.1	0.174292
7.715050	0.1	0.176709
7.716717	0.1	0.181114
7.718383	0.1	0.185939
7.720050	0.1	0.189743
7.721717	0.1	0.191559
7.723383	0.1	0.191350
7.725050	0.1	0.189934
7.726717	0.1	0.187932
7.728383	0.1	0.185193
7.730050	0.1	0.181361
7.731717	0.1	0.176644
7.733383	0.1	0.171741
7.735050	0.1	0.167480
7.736717	0.1	0.164956
7.738383	0.1	0.164881
7.740050	0.1	0.166525
7.741717	0.1	0.168309
7.743383	0.1	0.169398
7.745050	0.1	0.169971
7.746717	0.1	0.170167
7.748383	0.1	0.169887
7.750050	0.1	0.169449
7.751717	0.1	0.169012
7.753383	0.1	0.167647
7.755050	0.1	0.164066
7.756717	0.1	0.158427
7.758383	0.1	0.152932
7.760050	0.1	0.150115
7.761717	0.1	0.150516
7.763383	0.1	0.152290
7.765050	0.1	0.153692
7.766717	0.1	0.155270
7.768383	0.1	0.158590
7.770050	0.1	0.163419
7.771717	0.1	0.167699
7.773383	0.1	0.170260
7.775050	0.1	0.171708
7.776717	0.1	0.172188
7.778383	0.1	0.170632
7.780050	0.1	0.166753
7.781717	0.1	0.162013
7.783383	0.1	0.158539
7.785050	0.1	0.157738
7.786717	0.1	0.159335
7.788383	0.1	0.161724
7.790050	0.1	0.163242
7.791717	0.1	0.163144
7.793383	0.1	0.161971
7.795050	0.1	0.161021
7.796717	0.1	0.161035
7.798383	0.1	0.161566
7.800050	0.1	0.162222
7.801717	0.1	0.163787
7.803383	0.1	0.166614
7.805050	0.1	0.168979
7.806717	0.1	0.169184
7.808383	0.1	0.167736
7.810050	0.1	0.166041
7.811717	0.1	0.164551
7.813383	0.1	0.163000
7.815050	0.1	0.161794
7.816717	0.1	0.162213
7.818383	0.1	0.164653
7.820050	0.1	0.167494
7.821717	0.1	0.168714
7.823383	0.1	0.168364
7.825050	0.1	0.168122
7.826717	0.1	0.169040
7.828383	0.1	0.171131
7.830050	0.1	0.174097
7.831717	0.1	0.177193
7.833383	0.1	0.179387
7.835050	0.1	0.180020
7.836717	0.1	0.179121
7.838383	0.1	0.177394
7.840050	0.1	0.175564
7.841717	0.1	0.174083
7.843383	0.1	0.173375
7.845050	0.1	0.173626
7.846717	0.1	0.174567
7.848383	0.1	0.175848
7.850050	0.1	0.177082
7.851717	0.1	0.177622
7.853383	0.1	0.177040
7.855050	0.1	0.175713
7.856717	0.1	0.174637
7.858383	0.1	0.174865
7.860050	0.1	0.176500
7.861717	0.1	0.178581
7.863383	0.1	0.180355
7.865050	0.1	0.182195
7.866717	0.1	0.185091
7.868383	0.1	0.189203
7.870050	0.1	0.193473
7.871717	0.1	0.196858
7.873383	0.1	0.199014
7.875050	0.1	0.200188
7.876717	0.1	0.201492
7.878383	0.1	0.203983
7.880050	0.1	0.207215
7.881717	0.1	0.209603
7.883383	0.1	0.209822
7.885050	0.1	0.207992
7.886717	0.1	0.205692
7.888383	0.1	0.204179
7.890050	0.1	0.203638
7.891717	0.1	0.204374
7.893383	0.1	0.207010
7.895050	0.1	0.211229
7.896717	0.1	0.215569
7.898383	0.1	0.218316
7.900050	0.1	0.218297
7.901717	0.1	0.215475
7.903383	0.1	0.211154
7.905050	0.1	0.207294
7.906717	0.1	0.205711
7.908383	0.1	0.207163
7.910050	0.1	0.210647
7.911717	0.1	0.214237
7.913383	0.1	0.216821
7.915050	0.1	0.218521
7.916717	0.1	0.220006
7.918383	0.1	0.221543
7.920050	0.1	0.222735
7.921717	0.1	0.223480
7.923383	0.1	0.224444
7.925050	0.1	0.226218
7.926717	0.1	0.228784
7.928383	0.1	0.231625
7.930050	0.1	0.233664
7.931717	0.1	0.233827
7.933383	0.1	0.232034
7.935050	0.1	0.229259
7.936717	0.1	0.226735
7.938383	0.1	0.225790
7.940050	0.1	0.227280
7.941717	0.1	0.230684
7.943383	0.1	0.235094
7.945050	0.1	0.240728
7.946717	0.1	0.247825
7.948383	0.1	0.255215
7.950050	0.1	0.261273
7.951717	0.1	0.265609
7.953383	0.1	0.269129
7.955050	0.1	0.272230
7.956717	0.1	0.273790
7.958383	0.1	0.272491
7.960050	0.1	0.268151
7.961717	0.1	0.261767
7.963383	0.1	0.254973
7.965050	0.1	0.249576
7.966717	0.1	0.247248
7.968383	0.1	0.248747
7.970050	0.1	0.253101
7.971717	0.1	0.257967
7.973383	0.1	0.261362
7.975050	0.1	0.263415
7.976717	0.1	0.266209
7.978383	0.1	0.271378
7.980050	0.1	0.277897
7.981717	0.1	0.283145
7.983383	0.1	0.285679
7.985050	0.1	0.285744
7.986717	0.1	0.283970
7.988383	0.1	0.281036
7.990050	0.1	0.277711
7.991717	0.1	0.274465
7.993383	0.1	0.271583
7.995050	0.1	0.269432
7.996717	0.1	0.267797
7.998383	0.1	0.265674
8.000050	0.1	0.262936
8.001717	0.1	0.261273
8.003383	0.1	0.262288
8.005050	0.1	0.265609
8.006717	0.1	0.269562
8.008383	0.1	0.272472
8.010050	0.1	0.273632
8.011717	0.1	0.273478
8.013383	0.1	0.272524
8.015050	0.1	0.270703
8.016717	0.1	0.267751
8.018383	0.1	0.263499
8.020050	0.1	0.258847
8.021717	0.1	0.256160
8.023383	0.1	0.257180
8.025050	0.1	0.260985
8.026717	0.1	0.265134
8.028383	0.1	0.268193
8.030050	0.1	0.270111
8.031717	0.1	0.270945
8.033383	0.1	0.270470
8.035050	0.1	0.268994
8.036717	0.1	0.267695
8.038383	0.1	0.267848
8.040050	0.1	0.269646
8.041717	0.1	0.271793
8.043383	0.1	0.272468
8.045050	0.1	0.270978
8.046717	0.1	0.268500
8.048383	0.1	0.267122
8.050050	0.1	0.268100
8.051717	0.1	0.271178
8.053383	0.1	0.275131
8.055050	0.1	0.278139
8.056717	0.1	0.278051
8.058383	0.1	0.274037
8.060050	0.1	0.268319
8.061717	0.1	0.264621
8.063383	0.1	0.264449
8.065050	0.1	0.266102
8.066717	0.1	0.267564
8.068383	0.1	0.269343
8.070050	0.1	0.273162
8.071717	0.1	0.279103
8.073383	0.1	0.285595
8.075050	0.1	0.291313
8.076717	0.1	0.295709
8.078383	0.1	0.298242
8.080050	0.1	0.298196
8.081717	0.1	0.295318
8.083383	0.1	0.289967
8.085050	0.1	0.282680
8.086717	0.1	0.274149
8.088383	0.1	0.265650
8.090050	0.1	0.259532
8.091717	0.1	0.258223
8.093383	0.1	0.262051
8.095050	0.1	0.268659
8.096717	0.1	0.275159
8.098383	0.1	0.280044
8.100050	0.1	0.283560
8.101717	0.1	0.287006
8.103383	0.1	0.290778
8.105050	0.1	0.293674
8.106717	0.1	0.294955
8.108383	0.1	0.295523
8.110050	0.1	0.296324
8.111717	0.1	0.297297
8.113383	0.1	0.298182
8.115050	0.1	0.298820
8.116717	0.1	0.298773
8.118383	0.1	0.297516
8.120050	0.1	0.295015
8.121717	0.1	0.292361
8.123383	0.1	0.291164
8.125050	0.1	0.291523
8.126717	0.1	0.291886
8.128383	0.1	0.291122
8.130050	0.1	0.289651
8.131717	0.1	0.288342
8.133383	0.1	0.287141
8.135050	0.1	0.285665
8.136717	0.1	0.284533
8.138383	0.1	0.284626
8.140050	0.1	0.285767
8.141717	0.1	0.287751
8.143383	0.1	0.291006
8.145050	0.1	0.294996
8.146717	0.1	0.297655
8.148383	0.1	0.297260
8.150050	0.1	0.294051
8.151717	0.1	0.289613
8.153383	0.1	0.285241
8.155050	0.1	0.281651
8.156717	0.1	0.279727
8.158383	0.1	0.280435
8.160050	0.1	0.283718
8.161717	0.1	0.288202
8.163383	0.1	0.292109
8.165050	0.1	0.294121
8.166717	0.1	0.293613
8.168383	0.1	0.290694
8.170050	0.1	0.286303
8.171717	0.1	0.281571
8.173383	0.1	0.277171
8.175050	0.1	0.273725
8.176717	0.1	0.271909
8.178383	0.1	0.271709
8.180050	0.1	0.272351
8.181717	0.1	0.273315
8.183383	0.1	0.274815
8.185050	0.1	0.276528
8.186717	0.1	0.277287
8.188383	0.1	0.277031
8.190050	0.1	0.276868
8.191717	0.1	0.276798
8.193383	0.1	0.275662
8.195050	0.1	0.273893
8.196717	0.1	0.274256
8.198383	0.1	0.278745
8.200050	0.1	0.285888
8.201717	0.1	0.292221
8.203383	0.1	0.295700
8.205050	0.1	0.296901
8.206717	0.1	0.297665
8.208383	0.1	0.299113
8.210050	0.1	0.300379
8.211717	0.1	0.299471
8.213383	0.1	0.295746
8.215050	0.1	0.290605
8.216717	0.1	0.285734
8.218383	0.1	0.281935
8.220050	0.1	0.279476
8.221717	0.1	0.278605
8.223383	0.1	0.279387
8.225050	0.1	0.280794
8.226717	0.1	0.280859
8.228383	0.1	0.278801
8.230050	0.1	0.276132
8.231717	0.1	0.274638
8.233383	0.1	0.273986
8.235050	0.1	0.272486
8.236717	0.1	0.269650
8.238383	0.1	0.266950
8.240050	0.1	0.266433
8.241717	0.1	0.268794
8.243383	0.1	0.272547
8.245050	0.1	0.275327
8.246717	0.1	0.275942
8.248383	0.1	0.274931
8.250050	0.1	0.273124
8.251717	0.1	0.270749
8.253383	0.1	0.268277
8.255050	0.1	0.266721
8.256717	0.1	0.266479
8.258383	0.1	0.266968
8.260050	0.1	0.267248
8.261717	0.1	0.266391
8.263383	0.1	0.264025
8.265050	0.1	0.260598
8.266717	0.1	0.256966
8.268383	0.1	0.254079
8.270050	0.1	0.253115
8.271717	0.1	0.255010
8.273383	0.1	0.259383
8.275050	0.1	0.264393
8.276717	0.1	0.267872
8.278383	0.1	0.268314
8.280050	0.1	0.265418
8.281717	0.1	0.260170
8.283383	0.1	0.254340
8.285050	0.1	0.250069
8.286717	0.1	0.249064
8.288383	0.1	0.251029
8.290050	0.1	0.253827
8.291717	0.1	0.255480
8.293383	0.1	0.255513
8.295050	0.1	0.254810
8.296717	0.1	0.254442
8.298383	0.1	0.254484
8.300050	0.1	0.254679
8.301717	0.1	0.255904
8.303383	0.1	0.259206
8.305050	0.1	0.263648
8.306717	0.1	0.267155
8.308383	0.1	0.269110
8.310050	0.1	0.270493
8.311717	0.1	0.271653
8.313383	0.1	0.271541
8.315050	0.1	0.269539
8.316717	0.1	0.266712
8.318383	0.1	0.264188
8.320050	0.1	0.261846
8.321717	0.1	0.259415
8.323383	0.1	0.257352
8.325050	0.1	0.256216
8.326717	0.1	0.256123
8.328383	0.1	0.256398
8.330050	0.1	0.255597
8.331717	0.1	0.252705
8.333383	0.1	0.248300
8.335050	0.1	0.244156
8.336717	0.1	0.242041
8.338383	0.1	0.242922
8.340050	0.1	0.246372
8.341717	0.1	0.250842
8.343383	0.1	0.254638
8.345050	0.1	0.256640
8.346717	0.1	0.256961
8.348383	0.1	0.256756
8.350050	0.1	0.256631
8.351717	0.1	0.256011
8.353383	0.1	0.254251
8.355050	0.1	0.251327
8.356717	0.1	0.247592
8.358383	0.1	0.243536
8.360050	0.1	0.239834
8.361717	0.1	0.237403
8.363383	0.1	0.237455
8.365050	0.1	0.241222
8.366717	0.1	0.248482
8.368383	0.1	0.256882
8.370050	0.1	0.263439
8.371717	0.1	0.266675
8.373383	0.1	0.267066
8.375050	0.1	0.265506
8.376717	0.1	0.261972
8.378383	0.1	0.256635
8.380050	0.1	0.251336
8.381717	0.1	0.248202
8.383383	0.1	0.247364
8.385050	0.1	0.247331
8.386717	0.1	0.247154
8.388383	0.1	0.247401
8.390050	0.1	0.248919
8.391717	0.1	0.251071
8.393383	0.1	0.252179
8.395050	0.1	0.251560
8.396717	0.1	0.250190
8.398383	0.1	0.249110
8.400050	0.1	0.247750
8.401717	0.1	0.244766
8.403383	0.1	0.240030
8.405050	0.1	0.234996
8.406717	0.1	0.231485
8.408383	0.1	0.230032
8.410050	0.1	0.229804
8.411717	0.1	0.230479
8.413383	0.1	0.232495
8.415050	0.1	0.235536
8.416717	0.1	0.238610
8.418383	0.1	0.241194
8.420050	0.1	0.243341
8.421717	0.1	0.244942
8.423383	0.1	0.245390
8.425050	0.1	0.244104
8.426717	0.1	0.241729
8.428383	0.1	0.240058
8.430050	0.1	0.239760
8.431717	0.1	0.239066
8.433383	0.1	0.235843
8.435050	0.1	0.230502
8.436717	0.1	0.225524
8.438383	0.1	0.222600
8.440050	0.1	0.221306
8.441717	0.1	0.220658
8.443383	0.1	0.220668
8.445050	0.1	0.221473
8.446717	0.1	0.222465
8.448383	0.1	0.223271
8.450050	0.1	0.223955
8.451717	0.1	0.224560
8.453383	0.1	0.225208
8.455050	0.1	0.225673
8.456717	0.1	0.225496
8.458383	0.1	0.224891
8.460050	0.1	0.224356
8.461717	0.1	0.223629
8.463383	0.1	0.221664
8.465050	0.1	0.217464
8.466717	0.1	0.211429
8.468383	0.1	0.205529
8.470050	0.1	0.201715
8.471717	0.1	0.200714
8.473383	0.1	0.201673
8.475050	0.1	0.202679
8.476717	0.1	0.202465
8.478383	0.1	0.201534
8.480050	0.1	0.201142
8.481717	0.1	0.201892
8.483383	0.1	0.203308
8.485050	0.1	0.204211
8.486717	0.1	0.203992
8.488383	0.1	0.203205
8.490050	0.1	0.202134
8.491717	0.1	0.200360
8.493383	0.1	0.198027
8.495050	0.1	0.196020
8.496717	0.1	0.195145
8.498383	0.1	0.195741
8.500050	0.1	0.197804
8.501717	0.1	0.200961
8.503383	0.1	0.203922
8.505050	0.1	0.204328
8.506717	0.1	0.200700
8.508383	0.1	0.194479
8.510050	0.1	0.188998
8.511717	0.1	0.186674
8.513383	0.1	0.187564
8.515050	0.1	0.190069
8.516717	0.1	0.192453
8.518383	0.1	0.193161
8.520050	0.1	0.190679
8.521717	0.1	0.184868
8.523383	0.1	0.177911
8.525050	0.1	0.172723
8.526717	0.1	0.170539
8.528383	0.1	0.170721
8.530050	0.1	0.173021
8.531717	0.1	0.178302
8.533383	0.1	0.186441
8.535050	0.1	0.195270
8.536717	0.1	0.201692
8.538383	0.1	0.203177
8.540050	0.1	0.199606
8.541717	0.1	0.194148
8.543383	0.1	0.190600
8.545050	0.1	0.189864
8.546717	0.1	0.190269
8.548383	0.1	0.190181
8.550050	0.1	0.189166
8.551717	0.1	0.186968
8.553383	0.1	0.182511
8.555050	0.1	0.175568
8.556717	0.1	0.168616
8.558383	0.1	0.165156
8.560050	0.1	0.166744
8.561717	0.1	0.172262
8.563383	0.1	0.179331
8.565050	0.1	0.185524
8.566717	0.1	0.188607
8.568383	0.1	0.187336
8.570050	0.1	0.182511
8.571717	0.1	0.176374
8.573383	0.1	0.170977
8.575050	0.1	0.167307
8.576717	0.1	0.165226
8.578383	0.1	0.164369
8.580050	0.1	0.165007
8.581717	0.1	0.167261
8.583383	0.1	0.169752
8.585050	0.1	0.170530
8.586717	0.1	0.169249
8.588383	0.1	0.167615
8.590050	0.1	0.167242
8.591717	0.1	0.167768
8.593383	0.1	0.168039
8.595050	0.1	0.168099
8.596717	0.1	0.168579
8.598383	0.1	0.169282
8.600050	0.1	0.169543
8.601717	0.1	0.169203
8.603383	0.1	0.169063
8.605050	0.1	0.170274
8.606717	0.1	0.173450
8.608383	0.1	0.177915
8.610050	0.1	0.181757
8.611717	0.1	0.183461
8.613383	0.1	0.183582
8.615050	0.1	0.183922
8.616717	0.1	0.185184
8.618383	0.1	0.186404
8.620050	0.1	0.186586
8.621717	0.1	0.185911
8.623383	0.1	0.185519
8.625050	0.1	0.186553
8.626717	0.1	0.188989
8.628383	0.1	0.191624
8.630050	0.1	0.193263
8.631717	0.1	0.193492
8.633383	0.1	0.192649
8.635050	0.1	0.191354
8.636717	0.1	0.190046
8.638383	0.1	0.188728
8.640050	0.1	0.187224
8.641717	0.1	0.185426
8.643383	0.1	0.183219
8.645050	0.1	0.180528
8.646717	0.1	0.177799
8.648383	0.1	0.176141
8.650050	0.1	0.176933
8.651717	0.1	0.180416
8.653383	0.1	0.184705
8.655050	0.1	0.186958
8.656717	0.1	0.185864
8.658383	0.1	0.182730
8.660050	0.1	0.179801
8.661717	0.1	0.178111
8.663383	0.1	0.177799
8.665050	0.1	0.179177
8.666717	0.1	0.181990
8.668383	0.1	0.184677
8.670050	0.1	0.185738
8.671717	0.1	0.184802
8.673383	0.1	0.182227
8.675050	0.1	0.178912
8.676717	0.1	0.176094
8.678383	0.1	0.174707
8.680050	0.1	0.175256
8.681717	0.1	0.177640
8.683383	0.1	0.180700
8.685050	0.1	0.182628
8.686717	0.1	0.182227
8.688383	0.1	0.179508
8.690050	0.1	0.174865
8.691717	0.1	0.168667
8.693383	0.1	0.162171
8.695050	0.1	0.157855
8.696717	0.1	0.157673
8.698383	0.1	0.161286
8.700050	0.1	0.166791
8.701717	0.1	0.172858
8.703383	0.1	0.179163
8.705050	0.1	0.185105
8.706717	0.1	0.189366
8.708383	0.1	0.191303
8.710050	0.1	0.191797
8.711717	0.1	0.191936
8.713383	0.1	0.191536
8.715050	0.1	0.189617
8.716717	0.1	0.185990
8.718383	0.1	0.181561
8.720050	0.1	0.177468
8.721717	0.1	0.174111
8.723383	0.1	0.171489
8.725050	0.1	0.170125
8.726717	0.1	0.170651
8.728383	0.1	0.172569
8.730050	0.1	0.173957
8.731717	0.1	0.172779
8.733383	0.1	0.168593
8.735050	0.1	0.163019
8.736717	0.1	0.158874
8.738383	0.1	0.158018
8.740050	0.1	0.159796
8.741717	0.1	0.162409
8.743383	0.1	0.164732
8.745050	0.1	0.166292
8.746717	0.1	0.167051
8.748383	0.1	0.167517
8.750050	0.1	0.167908
8.751717	0.1	0.167480
8.753383	0.1	0.165338
8.755050	0.1	0.162041
8.756717	0.1	0.159936
8.758383	0.1	0.161030
8.760050	0.1	0.164509
8.761717	0.1	0.167345
8.763383	0.1	0.167806
8.765050	0.1	0.167247
8.766717	0.1	0.167890
8.768383	0.1	0.169491
8.770050	0.1	0.169454
8.771717	0.1	0.166027
8.773383	0.1	0.159810
8.775050	0.1	0.152471
8.776717	0.1	0.146036
8.778383	0.1	0.142939
8.780050	0.1	0.144499
8.781717	0.1	0.149533
8.783383	0.1	0.155307
8.785050	0.1	0.159922
8.786717	0.1	0.163508
8.788383	0.1	0.166544
8.790050	0.1	0.168076
8.791717	0.1	0.166800
8.793383	0.1	0.162949
8.795050	0.1	0.158348
8.796717	0.1	0.154707
8.798383	0.1	0.152509
8.800050	0.1	0.151638
8.801717	0.1	0.151950
8.803383	0.1	0.152788
8.805050	0.1	0.153319
8.806717	0.1	0.153841
8.808383	0.1	0.155680
8.810050	0.1	0.159573
8.811717	0.1	0.164788
8.813383	0.1	0.169459
8.815050	0.1	0.172006
8.816717	0.1	0.172681
8.818383	0.1	0.173207
8.820050	0.1	0.174753
8.821717	0.1	0.176849
8.823383	0.1	0.178399
8.825050	0.1	0.178865
8.826717	0.1	0.177934
8.828383	0.1	0.175331
8.830050	0.1	0.171205
8.831717	0.1	0.166572
8.833383	0.1	0.163703
8.835050	0.1	0.164853
8.836717	0.1	0.169803
8.838383	0.1	0.175592
8.840050	0.1	0.179149
8.841717	0.1	0.179717
8.843383	0.1	0.178902
8.845050	0.1	0.178437
8.846717	0.1	0.178744
8.848383	0.1	0.179773
8.850050	0.1	0.181729
8.851717	0.1	0.184714
8.853383	0.1	0.188285
8.855050	0.1	0.191545
8.856717	0.1	0.193557
8.858383	0.1	0.193906
8.860050	0.1	0.192868
8.861717	0.1	0.191028
8.863383	0.1	0.189054
8.865050	0.1	0.188402
8.866717	0.1	0.190879
8.868383	0.1	0.196509
8.870050	0.1	0.203056
8.871717	0.1	0.208043
8.873383	0.1	0.210232
8.875050	0.1	0.209347
8.876717	0.1	0.205706
8.878383	0.1	0.200509
8.880050	0.1	0.195811
8.881717	0.1	0.193724
8.883383	0.1	0.195364
8.885050	0.1	0.199801
8.886717	0.1	0.204653
8.888383	0.1	0.208342
8.890050	0.1	0.210679
8.891717	0.1	0.211024
8.893383	0.1	0.207997
8.895050	0.1	0.201943
8.896717	0.1	0.195689
8.898383	0.1	0.191969
8.900050	0.1	0.191489
8.901717	0.1	0.193329
8.903383	0.1	0.196393
8.905050	0.1	0.200444
8.906717	0.1	0.205496
8.908383	0.1	0.210870
8.910050	0.1	0.215415
8.911717	0.1	0.218526
8.913383	0.1	0.220430
8.915050	0.1	0.221240
8.916717	0.1	0.220817
8.918383	0.1	0.220053
8.920050	0.1	0.220295
8.921717	0.1	0.221622
8.923383	0.1	0.223317
8.925050	0.1	0.225594
8.926717	0.1	0.229259
8.928383	0.1	0.233958
8.930050	0.1	0.237846
8.931717	0.1	0.238931
8.933383	0.1	0.236239
8.935050	0.1	0.230400
8.936717	0.1	0.223438
8.938383	0.1	0.217673
8.940050	0.1	0.214600
8.941717	0.1	0.214451
8.943383	0.1	0.216281
8.945050	0.1	0.218232
8.946717	0.1	0.218153
8.948383	0.1	0.215094
8.950050	0.1	0.210325
8.951717	0.1	0.206246
8.953383	0.1	0.204374
8.955050	0.1	0.204453
8.956717	0.1	0.205096
8.958383	0.1	0.204956
8.960050	0.1	0.203527
8.961717	0.1	0.201385
8.963383	0.1	0.199522
8.965050	0.1	0.198344
8.966717	0.1	0.197417
8.968383	0.1	0.196481
8.970050	0.1	0.195974
8.971717	0.1	0.196076
8.973383	0.1	0.196160
8.975050	0.1	0.195247
8.976717	0.1	0.192653
8.978383	0.1	0.188826
8.980050	0.1	0.185529
8.981717	0.1	0.184230
8.983383	0.1	0.184323
8.985050	0.1	0.184216
8.986717	0.1	0.183820
8.988383	0.1	0.184420
8.990050	0.1	0.186763
8.991717	0.1	0.190106
8.993383	0.1	0.192723
8.995050	0.1	0.193850
8.996717	0.1	0.194935
8.998383	0.1	0.197673
9.000050	0.1	0.201548
9.001717	0.1	0.204705
9.003383	0.1	0.206390
9.005050	0.1	0.207173
9.006717	0.1	0.207210
9.008383	0.1	0.205738
9.010050	0.1	0.202409
9.011717	0.1	0.198139
9.013383	0.1	0.194381
9.015050	0.1	0.192341
9.016717	0.1	0.192327
9.018383	0.1	0.193506
9.020050	0.1	0.194949
9.021717	0.1	0.195997
9.023383	0.1	0.195880
9.025050	0.1	0.194279
9.026717	0.1	0.192109
9.028383	0.1	0.190721
9.030050	0.1	0.190330
9.031717	0.1	0.190041
9.033383	0.1	0.189431
9.035050	0.1	0.189105
9.036717	0.1	0.189310
9.038383	0.1	0.189357
9.040050	0.1	0.188798
9.041717	0.1	0.188304
9.043383	0.1	0.188719
9.045050	0.1	0.189771
9.046717	0.1	0.190912
9.048383	0.1	0.192593
9.050050	0.1	0.195610
9.051717	0.1	0.199461
9.053383	0.1	0.201962
9.055050	0.1	0.201180
9.056717	0.1	0.197692
9.058383	0.1	0.193729
9.060050	0.1	0.190297
9.061717	0.1	0.187014
9.063383	0.1	0.184081
9.065050	0.1	0.182698
9.066717	0.1	0.183913
9.068383	0.1	0.187233
9.070050	0.1	0.190418
9.071717	0.1	0.191429
9.073383	0.1	0.190260
9.075050	0.1	0.188169
9.076717	0.1	0.186041
9.078383	0.1	0.184579
9.080050	0.1	0.184956
9.081717	0.1	0.187987
9.083383	0.1	0.193021
9.085050	0.1	0.198092
9.086717	0.1	0.201277
9.088383	0.1	0.202004
9.090050	0.1	0.200956
9.091717	0.1	0.198991
9.093383	0.1	0.196332
9.095050	0.1	0.192807
9.096717	0.1	0.188863
9.098383	0.1	0.185720
9.100050	0.1	0.183908
9.101717	0.1	0.182721
9.103383	0.1	0.181594
9.105050	0.1	0.180947
9.106717	0.1	0.181617
9.108383	0.1	0.184057
9.110050	0.1	0.187689
9.111717	0.1	0.191201
9.113383	0.1	0.193669
9.115050	0.1	0.195252
9.116717	0.1	0.196844
9.118383	0.1	0.199340
9.120050	0.1	0.203038
9.121717	0.1	0.207243
9.123383	0.1	0.210791
9.125050	0.1	0.212961
9.126717	0.1	0.213445
9.128383	0.1	0.212276
9.130050	0.1	0.210665
9.131717	0.1	0.210996
9.133383	0.1	0.214665
9.135050	0.1	0.220328
9.136717	0.1	0.225236
9.138383	0.1	0.227340
9.140050	0.1	0.225953
9.141717	0.1	0.221515
9.143383	0.1	0.215098
9.145050	0.1	0.208244
9.146717	0.1	0.202446
9.148383	0.1	0.198437
9.150050	0.1	0.196490
9.151717	0.1	0.197212
9.153383	0.1	0.200681
9.155050	0.1	0.205273
9.156717	0.1	0.208784
9.158383	0.1	0.210088
9.160050	0.1	0.209580
9.161717	0.1	0.209231
9.163383	0.1	0.211112
9.165050	0.1	0.215112
9.166717	0.1	0.219177
9.168383	0.1	0.221427
9.170050	0.1	0.221147
9.171717	0.1	0.218288
9.173383	0.1	0.212924
9.175050	0.1	0.205934
9.176717	0.1	0.199494
9.178383	0.1	0.195652
9.180050	0.1	0.194726
9.181717	0.1	0.195671
9.183383	0.1	0.197552
9.185050	0.1	0.200151
9.186717	0.1	0.203112
9.188383	0.1	0.205189
9.190050	0.1	0.205156
9.191717	0.1	0.202954
9.193383	0.1	0.199839
9.195050	0.1	0.197766
9.196717	0.1	0.197869
9.198383	0.1	0.199201
9.200050	0.1	0.199699
9.201717	0.1	0.198702
9.203383	0.1	0.197748
9.205050	0.1	0.198213
9.206717	0.1	0.199531
9.208383	0.1	0.200490
9.210050	0.1	0.200812
9.211717	0.1	0.200667
9.213383	0.1	0.200383
9.215050	0.1	0.201073
9.216717	0.1	0.203443
9.218383	0.1	0.205850
9.220050	0.1	0.205664
9.221717	0.1	0.202307
9.223383	0.1	0.197454
9.225050	0.1	0.193235
9.226717	0.1	0.190591
9.228383	0.1	0.188500
9.230050	0.1	0.185487
9.231717	0.1	0.182148
9.233383	0.1	0.180323
9.235050	0.1	0.180681
9.236717	0.1	0.182912
9.238383	0.1	0.186660
9.240050	0.1	0.190805
9.241717	0.1	0.193156
9.243383	0.1	0.192188
9.245050	0.1	0.188476
9.246717	0.1	0.183629
9.248383	0.1	0.178739
9.250050	0.1	0.174432
9.251717	0.1	0.171103
9.253383	0.1	0.168798
9.255050	0.1	0.167484
9.256717	0.1	0.167130
9.258383	0.1	0.167270
9.260050	0.1	0.167582
9.261717	0.1	0.168923
9.263383	0.1	0.172402
9.265050	0.1	0.177799
9.266717	0.1	0.183592
9.268383	0.1	0.187596
9.270050	0.1	0.187666
9.271717	0.1	0.183382
9.273383	0.1	0.177016
9.275050	0.1	0.171657
9.276717	0.1	0.168751
9.278383	0.1	0.168094
9.280050	0.1	0.169231
9.281717	0.1	0.171862
9.283383	0.1	0.175205
9.285050	0.1	0.177976
9.286717	0.1	0.179657
9.288383	0.1	0.180691
9.290050	0.1	0.180965
9.291717	0.1	0.179969
9.293383	0.1	0.178269
9.295050	0.1	0.177007
9.296717	0.1	0.177063
9.298383	0.1	0.179172
9.300050	0.1	0.182898
9.301717	0.1	0.186153
9.303383	0.1	0.187489
9.305050	0.1	0.187694
9.306717	0.1	0.188421
9.308383	0.1	0.190414
9.310050	0.1	0.193100
9.311717	0.1	0.195429
9.313383	0.1	0.196951
9.315050	0.1	0.198195
9.316717	0.1	0.200132
9.318383	0.1	0.203080
9.320050	0.1	0.206013
9.321717	0.1	0.207452
9.323383	0.1	0.206730
9.325050	0.1	0.204127
9.326717	0.1	0.200327
9.328383	0.1	0.196286
9.330050	0.1	0.193422
9.331717	0.1	0.193240
9.333383	0.1	0.196584
9.335050	0.1	0.203163
9.336717	0.1	0.211527
9.338383	0.1	0.219545
9.340050	0.1	0.225753
9.341717	0.1	0.230041
9.343383	0.1	0.232994
9.345050	0.1	0.234903
9.346717	0.1	0.235373
9.348383	0.1	0.234037
9.350050	0.1	0.231704
9.351717	0.1	0.230134
9.353383	0.1	0.230609
9.355050	0.1	0.233119
9.356717	0.1	0.236863
9.358383	0.1	0.240821
9.360050	0.1	0.243820
9.361717	0.1	0.244938
9.363383	0.1	0.244104
9.365050	0.1	0.241995
9.366717	0.1	0.239438
9.368383	0.1	0.237059
9.370050	0.1	0.235173
9.371717	0.1	0.233892
9.373383	0.1	0.233585
9.375050	0.1	0.234907
9.376717	0.1	0.237827
9.378383	0.1	0.241329
9.380050	0.1	0.244332
9.381717	0.1	0.246442
9.383383	0.1	0.247778
9.385050	0.1	0.248444
9.386717	0.1	0.248891
9.388383	0.1	0.250521
9.390050	0.1	0.254423
9.391717	0.1	0.259662
9.393383	0.1	0.263923
9.395050	0.1	0.265208
9.396717	0.1	0.262661
9.398383	0.1	0.256905
9.400050	0.1	0.250260
9.401717	0.1	0.245911
9.403383	0.1	0.245883
9.405050	0.1	0.249827
9.406717	0.1	0.255830
9.408383	0.1	0.261762
9.410050	0.1	0.266163
9.411717	0.1	0.268877
9.413383	0.1	0.270540
9.415050	0.1	0.271122
9.416717	0.1	0.270349
9.418383	0.1	0.269273
9.420050	0.1	0.269292
9.421717	0.1	0.270009
9.423383	0.1	0.269776
9.425050	0.1	0.267797
9.426717	0.1	0.265008
9.428383	0.1	0.262936
9.430050	0.1	0.261934
9.431717	0.1	0.261324
9.433383	0.1	0.261101
9.435050	0.1	0.261301
9.436717	0.1	0.260440
9.438383	0.1	0.257739
9.440050	0.1	0.255238
9.441717	0.1	0.255494
9.443383	0.1	0.258703
9.445050	0.1	0.262586
9.446717	0.1	0.264794
9.448383	0.1	0.264873
9.450050	0.1	0.263485
9.451717	0.1	0.261138
9.453383	0.1	0.258456
9.455050	0.1	0.256505
9.456717	0.1	0.255932
9.458383	0.1	0.255820
9.460050	0.1	0.254815
9.461717	0.1	0.253511
9.463383	0.1	0.254149
9.465050	0.1	0.257790
9.466717	0.1	0.262880
9.468383	0.1	0.267164
9.470050	0.1	0.270046
9.471717	0.1	0.272281
9.473383	0.1	0.274233
9.475050	0.1	0.275336
9.476717	0.1	0.274978
9.478383	0.1	0.273446
9.480050	0.1	0.271886
9.481717	0.1	0.271304
9.483383	0.1	0.271900
9.485050	0.1	0.273641
9.486717	0.1	0.276663
9.488383	0.1	0.280137
9.490050	0.1	0.281748
9.491717	0.1	0.279597
9.493383	0.1	0.274349
9.495050	0.1	0.269357
9.496717	0.1	0.267923
9.498383	0.1	0.270228
9.500050	0.1	0.273311
9.501717	0.1	0.273874
9.503383	0.1	0.271238
9.505050	0.1	0.267220
9.506717	0.1	0.263965
9.508383	0.1	0.262782
9.510050	0.1	0.264174
9.511717	0.1	0.267797
9.513383	0.1	0.272738
9.515050	0.1	0.278219
9.516717	0.1	0.283583
9.518383	0.1	0.288058
9.520050	0.1	0.291262
9.521717	0.1	0.293683
9.523383	0.1	0.296505
9.525050	0.1	0.300370
9.526717	0.1	0.304878
9.528383	0.1	0.309544
9.530050	0.1	0.314238
9.531717	0.1	0.318727
9.533383	0.1	0.323006
9.535050	0.1	0.327625
9.536717	0.1	0.332519
9.538383	0.1	0.336254
9.540050	0.1	0.337916
9.541717	0.1	0.338410
9.543383	0.1	0.338489
9.545050	0.1	0.337204
9.546717	0.1	0.333842
9.548383	0.1	0.330014
9.550050	0.1	0.328799
9.551717	0.1	0.331951
9.553383	0.1	0.338396
9.555050	0.1	0.345730
9.556717	0.1	0.352529
9.558383	0.1	0.358671
9.560050	0.1	0.364226
9.561717	0.1	0.369279
9.563383	0.1	0.374694
9.565050	0.1	0.381335
9.566717	0.1	0.388338
9.568383	0.1	0.393870
9.570050	0.1	0.397190
9.571717	0.1	0.398713
9.573383	0.1	0.398853
9.575050	0.1	0.397889
9.576717	0.1	0.396702
9.578383	0.1	0.396590
9.580050	0.1	0.398322
9.581717	0.1	0.401749
9.583383	0.1	0.406140
9.585050	0.1	0.410504
9.586717	0.1	0.413870
9.588383	0.1	0.415510
9.590050	0.1	0.415514
9.591717	0.1	0.414997
9.593383	0.1	0.415510
9.595050	0.1	0.418238
9.596717	0.1	0.422746
9.598383	0.1	0.426983
9.600050	0.1	0.429763
9.601717	0.1	0.432217
9.603383	0.1	0.435915
9.605050	0.1	0.440730
9.606717	0.1	0.445410
9.608383	0.1	0.449205
9.610050	0.1	0.451999
9.611717	0.1	0.453512
9.613383	0.1	0.453503
9.615050	0.1	0.452488
9.616717	0.1	0.451542
9.618383	0.1	0.451650
9.620050	0.1	0.453088
9.621717	0.1	0.455272
9.623383	0.1	0.457624
9.625050	0.1	0.460702
9.626717	0.1	0.466299
9.628383	0.1	0.475408
9.630050	0.1	0.485848
9.631717	0.1	0.492949
9.633383	0.1	0.493275
9.635050	0.1	0.487249
9.636717	0.1	0.478234
9.638383	0.1	0.470066
9.640050	0.1	0.465391
9.641717	0.1	0.464665
9.643383	0.1	0.466648
9.645050	0.1	0.470155
9.646717	0.1	0.474728
9.648383	0.1	0.479785
9.650050	0.1	0.484018
9.651717	0.1	0.486062
9.653383	0.1	0.485787
9.655050	0.1	0.484572
9.656717	0.1	0.483827
9.658383	0.1	0.483906
9.660050	0.1	0.484497
9.661717	0.1	0.485131
9.663383	0.1	0.485354
9.665050	0.1	0.485145
9.666717	0.1	0.484488
9.668383	0.1	0.483161
9.670050	0.1	0.481699
9.671717	0.1	0.481037
9.673383	0.1	0.480465
9.675050	0.1	0.477862
9.676717	0.1	0.472642
9.678383	0.1	0.467114
9.680050	0.1	0.464120
9.681717	0.1	0.464441
9.683383	0.1	0.467189
9.685050	0.1	0.471063
9.686717	0.1	0.474663
9.688383	0.1	0.476907
9.690050	0.1	0.477205
9.691717	0.1	0.475305
9.693383	0.1	0.471910
9.695050	0.1	0.468460
9.696717	0.1	0.465550
9.698383	0.1	0.462518
9.700050	0.1	0.458616
9.701717	0.1	0.454145
9.703383	0.1	0.450495
9.705050	0.1	0.448870
9.706717	0.1	0.449526
9.708383	0.1	0.451999
9.710050	0.1	0.455151
9.711717	0.1	0.457638
9.713383	0.1	0.458681
9.715050	0.1	0.458243
9.716717	0.1	0.456963
9.718383	0.1	0.455882
9.720050	0.1	0.455445
9.721717	0.1	0.455272
9.723383	0.1	0.455179
9.725050	0.1	0.455836
9.726717	0.1	0.458360
9.728383	0.1	0.463063
9.730050	0.1	0.468539
9.731717	0.1	0.472907
9.733383	0.1	0.475417
9.735050	0.1	0.475841
9.736717	0.1	0.473815
9.738383	0.1	0.470015
9.740050	0.1	0.466714
9.741717	0.1	0.465810
9.743383	0.1	0.466653
9.745050	0.1	0.467254
9.746717	0.1	0.467040
9.748383	0.1	0.466891
9.750050	0.1	0.467524
9.751717	0.1	0.468921
9.753383	0.1	0.470555
9.755050	0.1	0.471929
9.756717	0.1	0.472870
9.758383	0.1	0.473238
9.760050	0.1	0.473293
9.761717	0.1	0.473796
9.763383	0.1	0.474714
9.765050	0.1	0.474551
9.766717	0.1	0.472227
9.768383	0.1	0.468805
9.770050	0.1	0.466425
9.771717	0.1	0.466267
9.773383	0.1	0.468115
9.775050	0.1	0.471156
9.776717	0.1	0.474290
9.778383	0.1	0.476497
9.780050	0.1	0.477699
9.781717	0.1	0.478788
9.783383	0.1	0.480399
9.785050	0.1	0.482141
9.786717	0.1	0.483561
9.788383	0.1	0.485405
9.790050	0.1	0.488376
9.791717	0.1	0.491375
9.793383	0.1	0.492861
9.795050	0.1	0.492707
9.796717	0.1	0.491440
9.798383	0.1	0.488991
9.800050	0.1	0.485308
9.801717	0.1	0.481443
9.803383	0.1	0.479110
9.805050	0.1	0.479366
9.806717	0.1	0.482132
9.808383	0.1	0.486807
9.810050	0.1	0.492400
9.811717	0.1	0.497061
9.813383	0.1	0.498868
9.815050	0.1	0.497652
9.816717	0.1	0.495277
9.818383	0.1	0.493848
9.820050	0.1	0.493750
9.821717	0.1	0.493499
9.823383	0.1	0.492022
9.825050	0.1	0.490332
9.826717	0.1	0.489764
9.828383	0.1	0.489843
9.830050	0.1	0.489377
9.831717	0.1	0.488199
9.833383	0.1	0.486672
9.835050	0.1	0.484884
9.836717	0.1	0.483138
9.838383	0.1	0.482434
9.840050	0.1	0.483589
9.841717	0.1	0.486495
9.843383	0.1	0.490588
9.845050	0.1	0.495175
9.846717	0.1	0.499156
9.848383	0.1	0.501038
9.850050	0.1	0.499808
9.851717	0.1	0.496181
9.853383	0.1	0.492427
9.855050	0.1	0.490723
9.856717	0.1	0.491454
9.858383	0.1	0.493168
9.860050	0.1	0.494872
9.861717	0.1	0.497205
9.863383	0.1	0.500241
9.865050	0.1	0.502081
9.866717	0.1	0.500898
9.868383	0.1	0.497294
9.870050	0.1	0.493331
9.871717	0.1	0.489927
9.873383	0.1	0.486802
9.875050	0.1	0.484232
9.876717	0.1	0.483440
9.878383	0.1	0.485270
9.880050	0.1	0.489014
9.881717	0.1	0.492982
9.883383	0.1	0.495990
9.885050	0.1	0.497862
9.886717	0.1	0.498360
9.888383	0.1	0.496581
9.890050	0.1	0.492292
9.891717	0.1	0.486942
9.893383	0.1	0.482313
9.895050	0.1	0.478546
9.896717	0.1	0.474625
9.898383	0.1	0.470122
9.900050	0.1	0.465373
9.901717	0.1	0.460823
9.903383	0.1	0.457293
9.905050	0.1	0.455868
9.906717	0.1	0.457102
9.908383	0.1	0.460427
9.910050	0.1	0.463952
9.911717	0.1	0.465182
9.913383	0.1	0.462956
9.915050	0.1	0.458434
9.916717	0.1	0.453908
9.918383	0.1	0.451128
9.920050	0.1	0.450439
9.921717	0.1	0.450597
9.923383	0.1	0.449759
9.925050	0.1	0.447617
9.926717	0.1	0.445703
9.928383	0.1	0.445186
9.930050	0.1	0.445875
9.931717	0.1	0.447207
9.933383	0.1	0.448776
9.935050	0.1	0.449819
9.936717	0.1	0.448911
9.938383	0.1	0.444609
9.940050	0.1	0.436921
9.941717	0.1	0.427859
9.943383	0.1	0.420199
9.945050	0.1	0.415891
9.946717	0.1	0.415263
9.948383	0.1	0.417274
9.950050	0.1	0.420068
9.951717	0.1	0.421642
9.953383	0.1	0.421251
9.955050	0.1	0.419733
9.956717	0.1	0.418248
9.958383	0.1	0.417293
9.960050	0.1	0.416795
9.961717	0.1	0.416795
9.963383	0.1	0.417661
9.965050	0.1	0.419207
9.966717	0.1	0.420311
9.968383	0.1	0.420203
9.970050	0.1	0.419486
9.971717	0.1	0.419142
9.973383	0.1	0.419086
9.975050	0.1	0.418299
9.976717	0.1	0.416227
9.978383	0.1	0.413763
9.980050	0.1	0.412278
9.981717	0.1	0.412012
9.983383	0.1	0.412329
9.985050	0.1	0.412832
9.986717	0.1	0.413684
9.988383	0.1	0.414997
9.990050	0.1	0.416324
9.991717	0.1	0.417465
9.993383	0.1	0.419314
9.995050	0.1	0.422620
9.996717	0.1	0.425889
9.998383	0.1	0.425982
10.000050	0.1	0.421293
10.001717	0.1	0.413507
10.003383	0.1	0.405861
10.005050	0.1	0.400129
10.006717	0.1	0.396268
10.008383	0.1	0.394476
10.010050	0.1	0.395738
10.011717	0.1	0.399998
10.013383	0.1	0.405475
10.015050	0.1	0.410248
10.016717	0.1	0.413437
10.018383	0.1	0.414765
10.020050	0.1	0.413959
10.021717	0.1	0.411058
10.023383	0.1	0.406797
10.025050	0.1	0.402462
10.026717	0.1	0.399118
10.028383	0.1	0.396715
10.030050	0.1	0.394559
10.031717	0.1	0.392804
10.033383	0.1	0.392571
10.035050	0.1	0.394378
10.036717	0.1	0.397023
10.038383	0.1	0.398746
10.040050	0.1	0.399170
10.041717	0.1	0.399039
10.043383	0.1	0.398839
10.045050	0.1	0.398923
10.046717	0.1	0.399929
10.048383	0.1	0.401917
10.050050	0.1	0.403714
10.051717	0.1	0.403919
10.053383	0.1	0.402643
10.055050	0.1	0.401740
10.056717	0.1	0.402788
10.058383	0.1	0.405572
10.060050	0.1	0.408953
10.061717	0.1	0.412464
10.063383	0.1	0.415905
10.065050	0.1	0.418043
10.066717	0.1	0.417554
10.068383	0.1	0.414881
10.070050	0.1	0.411351
10.071717	0.1	0.407845
10.073383	0.1	0.405540
10.075050	0.1	0.405759
10.076717	0.1	0.408473
10.078383	0.1	0.412432
10.080050	0.1	0.416189
10.081717	0.1	0.418168
10.083383	0.1	0.416981
10.085050	0.1	0.412622
10.086717	0.1	0.406867
10.088383	0.1	0.402108
10.090050	0.1	0.399854
10.091717	0.1	0.400273
10.093383	0.1	0.402611
10.095050	0.1	0.405931
10.096717	0.1	0.409870
10.098383	0.1	0.414490
10.100050	0.1	0.419146
10.101717	0.1	0.421787
10.103383	0.1	0.420110
10.105050	0.1	0.413959
10.106717	0.1	0.405833
10.108383	0.1	0.398811
10.110050	0.1	0.394229
10.111717	0.1	0.391449
10.113383	0.1	0.389782
10.115050	0.1	0.389414
10.116717	0.1	0.390359
10.118383	0.1	0.392175
10.120050	0.1	0.394899
10.121717	0.1	0.398546
10.123383	0.1	0.402164
10.125050	0.1	0.404809
10.126717	0.1	0.406299
10.128383	0.1	0.406639
10.130050	0.1	0.405856
10.131717	0.1	0.403980
10.133383	0.1	0.400920
10.135050	0.1	0.397111
10.136717	0.1	0.394075
10.138383	0.1	0.393372
10.140050	0.1	0.394760
10.141717	0.1	0.396362
10.143383	0.1	0.397060
10.145050	0.1	0.397698
10.146717	0.1	0.399449
10.148383	0.1	0.402057
10.150050	0.1	0.404045
10.151717	0.1	0.403705
10.153383	0.1	0.400268
10.155050	0.1	0.394927
10.156717	0.1	0.389782
10.158383	0.1	0.386043
10.160050	0.1	0.383863
10.161717	0.1	0.382951
10.163383	0.1	0.382741
10.165050	0.1	0.382774
10.166717	0.1	0.382988
10.168383	0.1	0.383155
10.170050	0.1	0.382639
10.171717	0.1	0.381116
10.173383	0.1	0.379146
10.175050	0.1	0.378010
10.176717	0.1	0.378666
10.178383	0.1	0.380748
10.180050	0.1	0.383081
10.181717	0.1	0.384748
10.183383	0.1	0.385349
10.185050	0.1	0.384892
10.186717	0.1	0.383668
10.188383	0.1	0.382792
10.190050	0.1	0.384101
10.191717	0.1	0.388152
10.193383	0.1	0.393246
10.195050	0.1	0.396906
10.196717	0.1	0.397768
10.198383	0.1	0.396241
10.200050	0.1	0.393745
10.201717	0.1	0.391458
10.203383	0.1	0.389796
10.205050	0.1	0.388846
10.206717	0.1	0.388585
10.208383	0.1	0.388478
10.210050	0.1	0.387602
10.211717	0.1	0.385363
10.213383	0.1	0.382322
10.215050	0.1	0.380250
10.216717	0.1	0.380478
10.218383	0.1	0.382513
10.220050	0.1	0.385134
10.221717	0.1	0.387812
10.223383	0.1	0.389903
10.225050	0.1	0.389908
10.226717	0.1	0.386899
10.228383	0.1	0.382112
10.230050	0.1	0.378489
10.231717	0.1	0.378587
10.233383	0.1	0.382336
10.235050	0.1	0.386918
10.236717	0.1	0.389754
10.238383	0.1	0.390913
10.240050	0.1	0.391677
10.241717	0.1	0.391761
10.243383	0.1	0.389349
10.245050	0.1	0.384129
10.246717	0.1	0.379230
10.248383	0.1	0.378443
10.250050	0.1	0.381842
10.251717	0.1	0.386275
10.253383	0.1	0.389270
10.255050	0.1	0.390792
10.256717	0.1	0.391896
10.258383	0.1	0.392846
10.260050	0.1	0.393288
10.261717	0.1	0.393610
10.263383	0.1	0.394932
10.265050	0.1	0.398052
10.266717	0.1	0.402089
10.268383	0.1	0.404199
10.270050	0.1	0.401731
10.271717	0.1	0.394611
10.273383	0.1	0.385446
10.275050	0.1	0.377274
10.276717	0.1	0.371444
10.278383	0.1	0.368105
10.280050	0.1	0.367831
10.281717	0.1	0.371537
10.283383	0.1	0.378853
10.285050	0.1	0.387053
10.286717	0.1	0.392599
10.288383	0.1	0.394410
10.290050	0.1	0.394662
10.291717	0.1	0.395966
10.293383	0.1	0.398867
10.295050	0.1	0.402639
10.296717	0.1	0.407086
10.298383	0.1	0.412320
10.300050	0.1	0.417419
10.301717	0.1	0.420697
10.303383	0.1	0.421358
10.305050	0.1	0.420371
10.306717	0.1	0.419691
10.308383	0.1	0.420450
10.310050	0.1	0.421871
10.311717	0.1	0.422746
10.313383	0.1	0.423379
10.315050	0.1	0.424893
10.316717	0.1	0.427752
10.318383	0.1	0.431892
10.320050	0.1	0.437372
10.321717	0.1	0.444311
10.323383	0.1	0.452385
10.325050	0.1	0.460497
10.326717	0.1	0.467016
10.328383	0.1	0.471026
10.330050	0.1	0.473703
10.331717	0.1	0.477382
10.333383	0.1	0.483086
10.335050	0.1	0.489764
10.336717	0.1	0.495818
10.338383	0.1	0.500549
10.340050	0.1	0.504381
10.341717	0.1	0.508423
10.343383	0.1	0.513778
10.345050	0.1	0.520567
10.346717	0.1	0.527818
10.348383	0.1	0.534724
10.350050	0.1	0.541355
10.351717	0.1	0.548013
10.353383	0.1	0.554784
10.355050	0.1	0.561471
10.356717	0.1	0.567851
10.358383	0.1	0.574314
10.360050	0.1	0.581318
10.361717	0.1	0.588368
10.363383	0.1	0.594701
10.365050	0.1	0.600656
10.366717	0.1	0.607581
10.368383	0.1	0.616736
10.370050	0.1	0.628699
10.371717	0.1	0.643451
10.373383	0.1	0.660415
10.375050	0.1	0.678678
10.376717	0.1	0.697155
10.378383	0.1	0.714604
10.380050	0.1	0.729966
10.381717	0.1	0.742693
10.383383	0.1	0.752923
10.385050	0.1	0.761827
10.386717	0.1	0.771601
10.388383	0.1	0.784313
10.390050	0.1	0.800462
10.391717	0.1	0.818605
10.393383	0.1	0.836761
10.395050	0.1	0.853878
10.396717	0.1	0.869622
10.398383	0.1	0.883793
10.400050	0.1	0.897055
10.401717	0.1	0.911085
10.403383	0.1	0.926885
10.405050	0.1	0.943956
10.406717	0.1	0.961707
10.408383	0.1	0.980645
10.410050	0.1	1.001791
10.411717	0.1	1.025125
10.413383	0.1	1.048837
10.415050	0.1	1.070932
10.416717	0.1	1.091207
10.418383	0.1	1.111063
10.420050	0.1	1.132074
10.421717	0.1	1.154705
10.423383	0.1	1.178170
10.425050	0.1	1.201523
10.426717	0.1	1.224270
10.428383	0.1	1.246347
10.430050	0.1	1.268149
10.431717	0.1	1.290510
10.433383	0.1	1.313761
10.435050	0.1	1.336774
10.436717	0.1	1.357896
10.438383	0.1	1.376690
10.440050	0.1	1.394204
10.441717	0.1	1.411638
10.443383	0.1	1.429096
10.445050	0.1	1.445725
10.446717	0.1	1.460686
10.448383	0.1	1.474041
10.450050	0.1	1.486544
10.451717	0.1	1.498829
10.453383	0.1	1.511006
10.455050	0.1	1.522964
10.456717	0.1	1.535276
10.458383	0.1	1.549297
10.460050	0.1	1.565414
10.461717	0.1	1.582070
10.463383	0.1	1.597139
10.465050	0.1	1.609931
10.466717	0.1	1.621456
10.468383	0.1	1.632464
10.470050	0.1	1.641978
10.471717	0.1	1.648408
10.473383	0.1	1.651715
10.475050	0.1	1.653838
10.476717	0.1	1.656548
10.478383	0.1	1.659901
10.480050	0.1	1.663375
10.481717	0.1	1.666727
10.483383	0.1	1.669391
10.485050	0.1	1.671109
10.486717	0.1	1.672949
10.488383	0.1	1.675901
10.490050	0.1	1.679570
10.491717	0.1	1.682858
10.493383	0.1	1.684567
10.495050	0.1	1.683496
10.496717	0.1	1.679421
10.498383	0.1	1.673810
10.500050	0.1	1.669065
10.501717	0.1	1.666928
10.503383	0.1	1.667193
10.505050	0.1	1.668194
10.506717	0.1	1.668520
10.508383	0.1	1.667971
10.510050	0.1	1.667035
10.511717	0.1	1.665954
10.513383	0.1	1.664478
10.515050	0.1	1.662537
10.516717	0.1	1.660781
10.518383	0.1	1.660446
10.520050	0.1	1.662336
10.521717	0.1	1.665619
10.523383	0.1	1.668013
10.525050	0.1	1.667356
10.526717	0.1	1.663198
10.528383	0.1	1.657163
10.530050	0.1	1.651938
10.531717	0.1	1.649880
10.533383	0.1	1.651770
10.535050	0.1	1.656367
10.536717	0.1	1.661102
10.538383	0.1	1.663784
10.540050	0.1	1.664152
10.541717	0.1	1.663342
10.543383	0.1	1.662276
10.545050	0.1	1.662076
10.546717	0.1	1.664595
10.548383	0.1	1.670858
10.550050	0.1	1.679584
10.551717	0.1	1.687561
10.553383	0.1	1.691761
10.555050	0.1	1.691859
10.556717	0.1	1.690025
10.558383	0.1	1.687803
10.560050	0.1	1.685079
10.561717	0.1	1.682295
10.563383	0.1	1.681461
10.565050	0.1	1.684017
10.566717	0.1	1.688385
10.568383	0.1	1.691119
10.570050	0.1	1.690811
10.571717	0.1	1.689359
10.573383	0.1	1.689000
10.575050	0.1	1.690048
10.576717	0.1	1.691892
10.578383	0.1	1.694318
10.580050	0.1	1.697047
10.581717	0.1	1.699184
10.583383	0.1	1.700157
10.585050	0.1	1.701065
10.586717	0.1	1.703547
10.588383	0.1	1.707221
10.590050	0.1	1.710095
10.591717	0.1	1.711017
10.593383	0.1	1.710276
10.595050	0.1	1.708376
10.596717	0.1	1.705610
10.598383	0.1	1.703063
10.600050	0.1	1.703389
10.601717	0.1	1.708665
10.603383	0.1	1.717117
10.605050	0.1	1.724646
10.606717	0.1	1.729443
10.608383	0.1	1.732288
10.610050	0.1	1.733401
10.611717	0.1	1.731948
10.613383	0.1	1.728400
10.615050	0.1	1.725163
10.616717	0.1	1.723776
10.618383	0.1	1.723110
10.620050	0.1	1.721256
10.621717	0.1	1.717741
10.623383	0.1	1.713177
10.625050	0.1	1.708115
10.626717	0.1	1.703161
10.628383	0.1	1.699431
10.630050	0.1	1.697904
10.631717	0.1	1.698355
10.633383	0.1	1.699273
10.635050	0.1	1.699319
10.636717	0.1	1.698858
10.638383	0.1	1.699473
10.640050	0.1	1.702025
10.641717	0.1	1.705475
10.643383	0.1	1.707720
10.645050	0.1	1.707664
10.646717	0.1	1.706230
10.648383	0.1	1.705326
10.650050	0.1	1.705429
10.651717	0.1	1.704521
10.653383	0.1	1.700511
10.655050	0.1	1.693736
10.656717	0.1	1.685922
10.658383	0.1	1.678336
10.660050	0.1	1.671365
10.661717	0.1	1.664385
10.663383	0.1	1.655789
10.665050	0.1	1.644455
10.666717	0.1	1.631761
10.668383	0.1	1.620776
10.670050	0.1	1.613135
10.671717	0.1	1.607602
10.673383	0.1	1.601200
10.675050	0.1	1.591602
10.676717	0.1	1.579118
10.678383	0.1	1.566098
10.680050	0.1	1.554228
10.681717	0.1	1.543555
10.683383	0.1	1.533972
10.685050	0.1	1.525544
10.686717	0.1	1.516799
10.688383	0.1	1.505180
10.690050	0.1	1.489990
10.691717	0.1	1.473418
10.693383	0.1	1.458069
10.695050	0.1	1.444560
10.696717	0.1	1.431638
10.698383	0.1	1.418069
10.700050	0.1	1.403890
10.701717	0.1	1.389906
10.703383	0.1	1.376341
10.705050	0.1	1.362585
10.706717	0.1	1.347978
10.708383	0.1	1.331954
10.710050	0.1	1.313887
10.711717	0.1	1.293747
10.713383	0.1	1.272662
10.715050	0.1	1.252051
10.716717	0.1	1.232713
10.718383	0.1	1.215157
10.720050	0.1	1.200247
10.721717	0.1	1.188242
10.723383	0.1	1.177448
10.725050	0.1	1.164968
10.726717	0.1	1.148866
10.728383	0.1	1.129718
10.730050	0.1	1.109899
10.731717	0.1	1.091077
10.733383	0.1	1.073275
10.735050	0.1	1.056455
10.736717	0.1	1.040669
10.738383	0.1	1.025051
10.740050	0.1	1.008790
10.741717	0.1	0.992306
10.743383	0.1	0.976394
10.745050	0.1	0.961144
10.746717	0.1	0.946075
10.748383	0.1	0.931178
10.750050	0.1	0.916547
10.751717	0.1	0.901301
10.753383	0.1	0.884379
10.755050	0.1	0.866340
10.756717	0.1	0.849329
10.758383	0.1	0.834852
10.760050	0.1	0.822069
10.761717	0.1	0.809128
10.763383	0.1	0.795326
10.765050	0.1	0.781482
10.766717	0.1	0.768881
10.768383	0.1	0.757920
10.770050	0.1	0.748211
10.771717	0.1	0.740034
10.773383	0.1	0.734134
10.775050	0.1	0.729659
10.776717	0.1	0.724411
10.778383	0.1	0.717524
10.780050	0.1	0.709924
10.781717	0.1	0.702036
10.783383	0.1	0.692732
10.785050	0.1	0.681067
10.786717	0.1	0.668098
10.788383	0.1	0.656452
10.790050	0.1	0.647949
10.791717	0.1	0.642291
10.793383	0.1	0.638622
10.795050	0.1	0.636955
10.796717	0.1	0.637136
10.798383	0.1	0.637476
10.800050	0.1	0.635181
10.801717	0.1	0.628312
10.803383	0.1	0.617481
10.805050	0.1	0.605513
10.806717	0.1	0.595669
10.808383	0.1	0.589648
10.810050	0.1	0.587082
10.811717	0.1	0.586798
10.813383	0.1	0.587609
10.815050	0.1	0.588438
10.816717	0.1	0.588810
10.818383	0.1	0.588414
10.820050	0.1	0.586472
10.821717	0.1	0.582468
10.823383	0.1	0.576982
10.825050	0.1	0.570882
10.826717	0.1	0.564870
10.828383	0.1	0.560461
10.830050	0.1	0.559245
10.831717	0.1	0.560731
10.833383	0.1	0.562635
10.835050	0.1	0.563343
10.836717	0.1	0.563399
10.838383	0.1	0.564409
10.840050	0.1	0.566794
10.841717	0.1	0.569657
10.843383	0.1	0.572004
10.845050	0.1	0.572833
10.846717	0.1	0.571567
10.848383	0.1	0.569583
10.850050	0.1	0.569336
10.851717	0.1	0.571627
10.853383	0.1	0.575124
10.855050	0.1	0.578426
10.856717	0.1	0.581346
10.858383	0.1	0.584065
10.860050	0.1	0.586328
10.861717	0.1	0.588321
10.863383	0.1	0.591152
10.865050	0.1	0.595571
10.866717	0.1	0.600945
10.868383	0.1	0.606123
10.870050	0.1	0.610794
10.871717	0.1	0.615227
10.873383	0.1	0.618896
10.875050	0.1	0.620363
10.876717	0.1	0.619083
10.878383	0.1	0.616712
10.880050	0.1	0.615912
10.881717	0.1	0.618100
10.883383	0.1	0.622645
10.885050	0.1	0.627763
10.886717	0.1	0.632228
10.888383	0.1	0.636172
10.890050	0.1	0.640145
10.891717	0.1	0.644000
10.893383	0.1	0.647539
10.895050	0.1	0.651716
10.896717	0.1	0.657616
10.898383	0.1	0.664094
10.900050	0.1	0.668485
10.901717	0.1	0.669882
10.903383	0.1	0.669477
10.905050	0.1	0.668080
10.906717	0.1	0.665528
10.908383	0.1	0.662319
10.910050	0.1	0.659809
10.911717	0.1	0.659218
10.913383	0.1	0.661807
10.915050	0.1	0.668401
10.916717	0.1	0.677756
10.918383	0.1	0.686985
10.920050	0.1	0.693947
10.921717	0.1	0.698036
10.923383	0.1	0.699223
10.925050	0.1	0.697984
10.926717	0.1	0.695875
10.928383	0.1	0.694399
10.930050	0.1	0.693505
10.931717	0.1	0.692280
10.933383	0.1	0.690282
10.935050	0.1	0.687912
10.936717	0.1	0.686133
10.938383	0.1	0.685565
10.940050	0.1	0.685905
10.941717	0.1	0.686790
10.943383	0.1	0.687805
10.945050	0.1	0.687973
10.946717	0.1	0.687060
10.948383	0.1	0.686040
10.950050	0.1	0.685407
10.951717	0.1	0.684466
10.953383	0.1	0.682110
10.955050	0.1	0.677989
10.956717	0.1	0.673151
10.958383	0.1	0.669025
10.960050	0.1	0.666273
10.961717	0.1	0.665104
10.963383	0.1	0.665826
10.965050	0.1	0.668545
10.966717	0.1	0.672708
10.968383	0.1	0.677230
10.970050	0.1	0.681072
10.971717	0.1	0.683744
10.973383	0.1	0.685188
10.975050	0.1	0.685500
10.976717	0.1	0.685295
10.978383	0.1	0.685807
10.980050	0.1	0.687782
10.981717	0.1	0.690520
10.983383	0.1	0.692490
10.985050	0.1	0.692559
10.986717	0.1	0.690254
10.988383	0.1	0.685849
10.990050	0.1	0.680559
10.991717	0.1	0.675404
10.993383	0.1	0.670692
10.995050	0.1	0.667796
10.996717	0.1	0.669248
10.998383	0.1	0.675269
11.000050	0.1	0.681975
11.001717	0.1	0.684452
11.003383	0.1	0.681602
11.005050	0.1	0.676988
11.006717	0.1	0.674156
11.008383	0.1	0.673160
11.010050	0.1	0.672750
11.011717	0.1	0.672825
11.013383	0.1	0.673495
11.015050	0.1	0.674161
11.016717	0.1	0.674473
11.018383	0.1	0.675120
11.020050	0.1	0.676853
11.021717	0.1	0.679013
11.023383	0.1	0.679907
11.025050	0.1	0.678734
11.026717	0.1	0.676461
11.028383	0.1	0.674794
11.030050	0.1	0.675088
11.031717	0.1	0.678645
11.033383	0.1	0.686189
11.035050	0.1	0.695819
11.036717	0.1	0.703516
11.038383	0.1	0.706268
11.040050	0.1	0.704057
11.041717	0.1	0.699591
11.043383	0.1	0.696019
11.045050	0.1	0.694213
11.046717	0.1	0.692876
11.048383	0.1	0.691288
11.050050	0.1	0.690697
11.051717	0.1	0.692569
11.053383	0.1	0.696676
11.055050	0.1	0.701505
11.056717	0.1	0.705733
11.058383	0.1	0.708876
11.060050	0.1	0.711074
11.061717	0.1	0.712937
11.063383	0.1	0.715270
11.065050	0.1	0.718175
11.066717	0.1	0.720508
11.068383	0.1	0.721058
11.070050	0.1	0.720057
11.071717	0.1	0.718604
11.073383	0.1	0.717333
11.075050	0.1	0.716420
11.076717	0.1	0.716387
11.078383	0.1	0.718143
11.080050	0.1	0.722380
11.081717	0.1	0.728979
11.083383	0.1	0.736807
11.085050	0.1	0.743736
11.086717	0.1	0.747223
11.088383	0.1	0.745803
11.090050	0.1	0.740360
11.091717	0.1	0.733878
11.093383	0.1	0.728876
11.095050	0.1	0.725109
11.096717	0.1	0.721030
11.098383	0.1	0.716629
11.100050	0.1	0.713374
11.101717	0.1	0.712429
11.103383	0.1	0.713938
11.105050	0.1	0.717263
11.106717	0.1	0.721435
11.108383	0.1	0.725235
11.110050	0.1	0.727330
11.111717	0.1	0.727349
11.113383	0.1	0.725822
11.115050	0.1	0.722827
11.116717	0.1	0.718422
11.118383	0.1	0.714082
11.120050	0.1	0.712052
11.121717	0.1	0.713067
11.123383	0.1	0.715228
11.125050	0.1	0.715586
11.126717	0.1	0.712932
11.128383	0.1	0.708527
11.130050	0.1	0.704541
11.131717	0.1	0.702282
11.133383	0.1	0.701533
11.135050	0.1	0.701309
11.136717	0.1	0.700885
11.138383	0.1	0.700266
11.140050	0.1	0.699852
11.141717	0.1	0.699679
11.143383	0.1	0.699251
11.145050	0.1	0.698026
11.146717	0.1	0.695684
11.148383	0.1	0.692564
11.150050	0.1	0.689882
11.151717	0.1	0.688834
11.153383	0.1	0.689249
11.155050	0.1	0.689509
11.156717	0.1	0.688322
11.158383	0.1	0.685896
11.160050	0.1	0.683158
11.161717	0.1	0.680946
11.163383	0.1	0.679721
11.165050	0.1	0.679409
11.166717	0.1	0.679991
11.168383	0.1	0.681486
11.170050	0.1	0.682944
11.171717	0.1	0.682869
11.173383	0.1	0.680471
11.175050	0.1	0.675851
11.176717	0.1	0.669807
11.178383	0.1	0.663581
11.180050	0.1	0.658166
11.181717	0.1	0.653421
11.183383	0.1	0.648596
11.185050	0.1	0.644289
11.186717	0.1	0.642529
11.188383	0.1	0.644275
11.190050	0.1	0.648391
11.191717	0.1	0.653137
11.193383	0.1	0.657430
11.195050	0.1	0.660587
11.196717	0.1	0.661775
11.198383	0.1	0.660275
11.200050	0.1	0.656489
11.201717	0.1	0.652042
11.203383	0.1	0.648503
11.205050	0.1	0.646436
11.206717	0.1	0.646110
11.208383	0.1	0.648112
11.210050	0.1	0.652508
11.211717	0.1	0.658305
11.213383	0.1	0.664643
11.215050	0.1	0.671376
11.216717	0.1	0.677472
11.218383	0.1	0.680340
11.220050	0.1	0.678138
11.221717	0.1	0.671786
11.223383	0.1	0.664052
11.225050	0.1	0.657700
11.226717	0.1	0.654277
11.228383	0.1	0.653821
11.230050	0.1	0.655730
11.231717	0.1	0.659088
11.233383	0.1	0.662650
11.235050	0.1	0.666115
11.236717	0.1	0.670427
11.238383	0.1	0.675293
11.240050	0.1	0.678664
11.241717	0.1	0.679498
11.243383	0.1	0.678613
11.245050	0.1	0.676648
11.246717	0.1	0.673407
11.248383	0.1	0.669337
11.250050	0.1	0.666417
11.251717	0.1	0.666990
11.253383	0.1	0.671824
11.255050	0.1	0.679446
11.256717	0.1	0.686683
11.258383	0.1	0.690515
11.260050	0.1	0.689989
11.261717	0.1	0.686063
11.263383	0.1	0.680527
11.265050	0.1	0.675190
11.266717	0.1	0.670715
11.268383	0.1	0.666790
11.270050	0.1	0.663837
11.271717	0.1	0.662906
11.273383	0.1	0.663982
11.275050	0.1	0.665402
11.276717	0.1	0.665039
11.278383	0.1	0.662003
11.280050	0.1	0.657318
11.281717	0.1	0.653020
11.283383	0.1	0.651069
11.285050	0.1	0.652261
11.286717	0.1	0.655232
11.288383	0.1	0.657532
11.290050	0.1	0.657965
11.291717	0.1	0.656857
11.293383	0.1	0.654403
11.295050	0.1	0.650543
11.296717	0.1	0.646147
11.298383	0.1	0.642245
11.300050	0.1	0.638771
11.301717	0.1	0.635576
11.303383	0.1	0.633099
11.305050	0.1	0.631693
11.306717	0.1	0.631600
11.308383	0.1	0.632755
11.310050	0.1	0.634277
11.311717	0.1	0.635274
11.313383	0.1	0.635432
11.315050	0.1	0.634640
11.316717	0.1	0.632894
11.318383	0.1	0.630268
11.320050	0.1	0.626650
11.321717	0.1	0.622002
11.323383	0.1	0.617020
11.325050	0.1	0.612899
11.326717	0.1	0.610119
11.328383	0.1	0.608531
11.330050	0.1	0.608293
11.331717	0.1	0.609267
11.333383	0.1	0.610342
11.335050	0.1	0.610519
11.336717	0.1	0.609308
11.338383	0.1	0.606626
11.340050	0.1	0.603399
11.341717	0.1	0.601211
11.343383	0.1	0.600498
11.345050	0.1	0.599911
11.346717	0.1	0.598012
11.348383	0.1	0.594761
11.350050	0.1	0.591413
11.351717	0.1	0.589271
11.353383	0.1	0.588349
11.355050	0.1	0.587311
11.356717	0.1	0.585001
11.358383	0.1	0.581443
11.360050	0.1	0.577485
11.361717	0.1	0.573741
11.363383	0.1	0.570077
11.365050	0.1	0.566244
11.366717	0.1	0.562659
11.368383	0.1	0.560065
11.370050	0.1	0.558887
11.371717	0.1	0.559264
11.373383	0.1	0.561117
11.375050	0.1	0.563753
11.376717	0.1	0.565914
11.378383	0.1	0.566696
11.380050	0.1	0.565881
11.381717	0.1	0.563520
11.383383	0.1	0.559930
11.385050	0.1	0.555939
11.386717	0.1	0.552777
11.388383	0.1	0.551795
11.390050	0.1	0.553518
11.391717	0.1	0.557057
11.393383	0.1	0.560614
11.395050	0.1	0.562039
11.396717	0.1	0.559879
11.398383	0.1	0.554654
11.400050	0.1	0.548465
11.401717	0.1	0.543576
11.403383	0.1	0.541429
11.405050	0.1	0.542034
11.406717	0.1	0.544353
11.408383	0.1	0.546989
11.410050	0.1	0.548423
11.411717	0.1	0.547934
11.413383	0.1	0.546202
11.415050	0.1	0.544419
11.416717	0.1	0.543282
11.418383	0.1	0.542686
11.420050	0.1	0.542291
11.421717	0.1	0.542216
11.423383	0.1	0.542505
11.425050	0.1	0.542523
11.426717	0.1	0.541992
11.428383	0.1	0.541662
11.430050	0.1	0.542062
11.431717	0.1	0.542817
11.433383	0.1	0.543315
11.435050	0.1	0.543008
11.436717	0.1	0.541112
11.438383	0.1	0.537164
11.440050	0.1	0.532372
11.441717	0.1	0.528703
11.443383	0.1	0.526076
11.445050	0.1	0.522379
11.446717	0.1	0.516567
11.448383	0.1	0.509643
11.450050	0.1	0.503208
11.451717	0.1	0.498877
11.453383	0.1	0.497885
11.455050	0.1	0.499967
11.456717	0.1	0.503347
11.458383	0.1	0.505778
11.460050	0.1	0.505596
11.461717	0.1	0.502323
11.463383	0.1	0.496297
11.465050	0.1	0.488353
11.466717	0.1	0.480423
11.468383	0.1	0.475100
11.470050	0.1	0.473815
11.471717	0.1	0.476143
11.473383	0.1	0.480567
11.475050	0.1	0.485051
11.476717	0.1	0.487100
11.478383	0.1	0.484600
11.480050	0.1	0.478006
11.481717	0.1	0.470863
11.483383	0.1	0.466653
11.485050	0.1	0.465680
11.486717	0.1	0.465368
11.488383	0.1	0.462984
11.490050	0.1	0.458313
11.491717	0.1	0.453722
11.493383	0.1	0.451542
11.495050	0.1	0.451612
11.496717	0.1	0.452069
11.498383	0.1	0.452115
11.500050	0.1	0.452362
11.501717	0.1	0.453065
11.503383	0.1	0.453470
11.505050	0.1	0.452595
11.506717	0.1	0.449857
11.508383	0.1	0.444748
11.510050	0.1	0.436637
11.511717	0.1	0.425931
11.513383	0.1	0.415212
11.515050	0.1	0.408138
11.516717	0.1	0.406797
11.518383	0.1	0.410471
11.520050	0.1	0.416622
11.521717	0.1	0.422192
11.523383	0.1	0.424739
11.525050	0.1	0.423510
11.526717	0.1	0.419738
11.528383	0.1	0.416064
11.530050	0.1	0.415281
11.531717	0.1	0.418685
11.533383	0.1	0.424865
11.535050	0.1	0.430434
11.536717	0.1	0.432236
11.538383	0.1	0.428883
11.540050	0.1	0.420921
11.541717	0.1	0.410522
11.543383	0.1	0.400692
11.545050	0.1	0.394224
11.546717	0.1	0.392487
11.548383	0.1	0.394485
11.550050	0.1	0.397325
11.551717	0.1	0.397880
11.553383	0.1	0.394541
11.555050	0.1	0.388431
11.556717	0.1	0.382746
11.558383	0.1	0.380334
11.560050	0.1	0.381949
11.561717	0.1	0.385963
11.563383	0.1	0.389423
11.565050	0.1	0.390639
11.566717	0.1	0.390341
11.568383	0.1	0.389693
11.570050	0.1	0.388781
11.571717	0.1	0.387561
11.573383	0.1	0.386564
11.575050	0.1	0.386084
11.576717	0.1	0.385386
11.578383	0.1	0.383342
11.580050	0.1	0.379565
11.581717	0.1	0.374462
11.583383	0.1	0.368967
11.585050	0.1	0.364790
11.586717	0.1	0.363518
11.588383	0.1	0.365009
11.590050	0.1	0.367616
11.591717	0.1	0.369432
11.593383	0.1	0.368701
11.595050	0.1	0.364217
11.596717	0.1	0.356669
11.598383	0.1	0.348655
11.600050	0.1	0.342508
11.601717	0.1	0.338778
11.603383	0.1	0.336687
11.605050	0.1	0.335770
11.606717	0.1	0.336659
11.608383	0.1	0.339774
11.610050	0.1	0.343998
11.611717	0.1	0.347220
11.613383	0.1	0.347844
11.615050	0.1	0.345935
11.616717	0.1	0.343174
11.618383	0.1	0.341595
11.620050	0.1	0.342401
11.621717	0.1	0.345642
11.623383	0.1	0.350145
11.625050	0.1	0.353670
11.626717	0.1	0.353991
11.628383	0.1	0.350410
11.630050	0.1	0.344631
11.631717	0.1	0.339597
11.633383	0.1	0.336859
11.635050	0.1	0.335323
11.636717	0.1	0.333223
11.638383	0.1	0.330950
11.640050	0.1	0.330824
11.641717	0.1	0.333749
11.643383	0.1	0.337614
11.645050	0.1	0.339863
11.646717	0.1	0.339895
11.648383	0.1	0.338317
11.650050	0.1	0.335854
11.651717	0.1	0.333656
11.653383	0.1	0.332887
11.655050	0.1	0.333982
11.656717	0.1	0.336585
11.658383	0.1	0.339299
11.660050	0.1	0.340291
11.661717	0.1	0.339234
11.663383	0.1	0.337525
11.665050	0.1	0.336380
11.666717	0.1	0.335816
11.668383	0.1	0.335593
11.670050	0.1	0.336054
11.671717	0.1	0.337507
11.673383	0.1	0.339313
11.675050	0.1	0.340375
11.676717	0.1	0.340273
11.678383	0.1	0.338997
11.680050	0.1	0.336273
11.681717	0.1	0.332440
11.683383	0.1	0.328957
11.685050	0.1	0.326997
11.686717	0.1	0.326214
11.688383	0.1	0.325073
11.690050	0.1	0.322014
11.691717	0.1	0.316962
11.693383	0.1	0.311956
11.695050	0.1	0.309399
11.696717	0.1	0.309628
11.698383	0.1	0.311234
11.700050	0.1	0.313497
11.701717	0.1	0.316598
11.703383	0.1	0.319639
11.705050	0.1	0.320664
11.706717	0.1	0.319192
11.708383	0.1	0.316962
11.710050	0.1	0.315267
11.711717	0.1	0.313660
11.713383	0.1	0.312300
11.715050	0.1	0.312692
11.716717	0.1	0.314750
11.718383	0.1	0.315742
11.720050	0.1	0.313250
11.721717	0.1	0.307914
11.723383	0.1	0.302643
11.725050	0.1	0.299853
11.726717	0.1	0.299527
11.728383	0.1	0.299667
11.730050	0.1	0.298233
11.731717	0.1	0.294787
11.733383	0.1	0.290573
11.735050	0.1	0.287150
11.736717	0.1	0.285017
11.738383	0.1	0.283513
11.740050	0.1	0.281930
11.741717	0.1	0.280445
11.743383	0.1	0.279858
11.745050	0.1	0.280417
11.746717	0.1	0.281143
11.748383	0.1	0.280379
11.750050	0.1	0.277516
11.751717	0.1	0.273860
11.753383	0.1	0.271290
11.755050	0.1	0.270884
11.756717	0.1	0.273208
11.758383	0.1	0.278302
11.760050	0.1	0.284668
11.761717	0.1	0.289162
11.763383	0.1	0.289204
11.765050	0.1	0.284971
11.766717	0.1	0.278791
11.768383	0.1	0.272910
11.770050	0.1	0.268403
11.771717	0.1	0.265930
11.773383	0.1	0.266167
11.775050	0.1	0.269180
11.776717	0.1	0.273823
11.778383	0.1	0.278396
11.780050	0.1	0.282079
11.781717	0.1	0.285092
11.783383	0.1	0.287225
11.785050	0.1	0.287131
11.786717	0.1	0.284021
11.788383	0.1	0.279373
11.790050	0.1	0.275574
11.791717	0.1	0.273227
11.793383	0.1	0.271420
11.795050	0.1	0.269962
11.796717	0.1	0.269460
11.798383	0.1	0.269683
11.800050	0.1	0.269799
11.801717	0.1	0.269483
11.803383	0.1	0.268673
11.805050	0.1	0.267038
11.806717	0.1	0.264337
11.808383	0.1	0.261166
11.810050	0.1	0.258614
11.811717	0.1	0.257255
11.813383	0.1	0.257073
11.815050	0.1	0.258139
11.816717	0.1	0.260733
11.818383	0.1	0.264533
11.820050	0.1	0.268421
11.821717	0.1	0.271569
11.823383	0.1	0.273944
11.825050	0.1	0.275844
11.826717	0.1	0.277283
11.828383	0.1	0.277949
11.830050	0.1	0.277907
11.831717	0.1	0.277595
11.833383	0.1	0.276766
11.835050	0.1	0.274484
11.836717	0.1	0.270819
11.838383	0.1	0.267900
11.840050	0.1	0.268170
11.841717	0.1	0.272226
11.843383	0.1	0.279085
11.845050	0.1	0.287350
11.846717	0.1	0.295648
11.848383	0.1	0.302992
11.850050	0.1	0.308729
11.851717	0.1	0.311751
11.853383	0.1	0.310750
11.855050	0.1	0.306354
11.856717	0.1	0.301399
11.858383	0.1	0.297972
11.860050	0.1	0.295676
11.861717	0.1	0.293581
11.863383	0.1	0.292365
11.865050	0.1	0.293534
11.866717	0.1	0.297367
11.868383	0.1	0.302391
11.870050	0.1	0.306880
11.871717	0.1	0.310238
11.873383	0.1	0.312454
11.875050	0.1	0.313097
11.876717	0.1	0.312328
11.878383	0.1	0.311956
11.880050	0.1	0.313642
11.881717	0.1	0.317106
11.883383	0.1	0.321292
11.885050	0.1	0.325660
11.886717	0.1	0.330033
11.888383	0.1	0.334759
11.890050	0.1	0.339765
11.891717	0.1	0.343383
11.893383	0.1	0.344091
11.895050	0.1	0.342447
11.896717	0.1	0.340184
11.898383	0.1	0.338689
11.900050	0.1	0.338736
11.901717	0.1	0.340720
11.903383	0.1	0.344613
11.905050	0.1	0.349744
11.906717	0.1	0.355197
11.908383	0.1	0.359798
11.910050	0.1	0.361861
11.911717	0.1	0.360864
11.913383	0.1	0.358885
11.915050	0.1	0.358606
11.916717	0.1	0.360887
11.918383	0.1	0.365195
11.920050	0.1	0.370955
11.921717	0.1	0.377581
11.923383	0.1	0.383705
11.925050	0.1	0.387407
11.926717	0.1	0.387635
11.928383	0.1	0.385484
11.930050	0.1	0.383793
11.931717	0.1	0.384948
11.933383	0.1	0.389251
11.935050	0.1	0.395579
11.936717	0.1	0.402499
11.938383	0.1	0.408492
11.940050	0.1	0.412548
11.941717	0.1	0.414937
11.943383	0.1	0.416874
11.945050	0.1	0.419323
11.946717	0.1	0.422318
11.948383	0.1	0.425456
11.950050	0.1	0.428492
11.951717	0.1	0.431058
11.953383	0.1	0.432618
11.955050	0.1	0.433344
11.956717	0.1	0.434583
11.958383	0.1	0.438108
11.960050	0.1	0.444544
11.961717	0.1	0.452525
11.963383	0.1	0.459929
11.965050	0.1	0.466048
11.966717	0.1	0.471775
11.968383	0.1	0.477559
11.970050	0.1	0.482053
11.971717	0.1	0.483789
11.973383	0.1	0.483170
11.975050	0.1	0.481731
11.976717	0.1	0.480609
11.978383	0.1	0.480516
11.980050	0.1	0.481661
11.981717	0.1	0.483543
11.983383	0.1	0.486001
11.985050	0.1	0.490136
11.986717	0.1	0.496702
11.988383	0.1	0.503850
11.990050	0.1	0.507827
11.991717	0.1	0.506272
11.993383	0.1	0.500409
11.995050	0.1	0.494001
11.996717	0.1	0.490206
11.998383	0.1	0.489913
12.000050	0.1	0.492912
12.001717	0.1	0.498621
12.003383	0.1	0.505387
12.005050	0.1	0.510910
12.006717	0.1	0.514053
12.008383	0.1	0.515860
12.010050	0.1	0.518467
12.011717	0.1	0.522775
12.013383	0.1	0.527678
12.015050	0.1	0.531725
12.016717	0.1	0.534700
12.018383	0.1	0.537089
12.020050	0.1	0.539310
12.021717	0.1	0.541727
12.023383	0.1	0.544353
12.025050	0.1	0.546980
12.026717	0.1	0.549620
12.028383	0.1	0.551953
12.030050	0.1	0.553126
12.031717	0.1	0.552922
12.033383	0.1	0.552703
12.035050	0.1	0.554463
12.036717	0.1	0.558384
12.038383	0.1	0.562221
12.040050	0.1	0.564307
12.041717	0.1	0.566072
12.043383	0.1	0.569583
12.045050	0.1	0.574305
12.046717	0.1	0.578286
12.048383	0.1	0.580638
12.050050	0.1	0.581383
12.051717	0.1	0.580945
12.053383	0.1	0.580344
12.055050	0.1	0.580796
12.056717	0.1	0.583269
12.058383	0.1	0.588638
12.060050	0.1	0.597243
12.061717	0.1	0.608065
12.063383	0.1	0.618850
12.065050	0.1	0.627763
12.066717	0.1	0.634841
12.068383	0.1	0.641160
12.070050	0.1	0.646729
12.071717	0.1	0.650082
12.073383	0.1	0.649909
12.075050	0.1	0.646594
12.076717	0.1	0.642315
12.078383	0.1	0.639465
12.080050	0.1	0.638789
12.081717	0.1	0.639963
12.083383	0.1	0.643386
12.085050	0.1	0.649537
12.086717	0.1	0.657337
12.088383	0.1	0.664555
12.090050	0.1	0.669835
12.091717	0.1	0.673812
12.093383	0.1	0.677560
12.095050	0.1	0.680559
12.096717	0.1	0.681416
12.098383	0.1	0.680187
12.100050	0.1	0.679134
12.101717	0.1	0.680666
12.103383	0.1	0.685230
12.105050	0.1	0.691633
12.106717	0.1	0.698427
12.108383	0.1	0.705044
12.110050	0.1	0.711954
12.111717	0.1	0.719279
12.113383	0.1	0.725971
12.115050	0.1	0.730595
12.116717	0.1	0.732299
12.118383	0.1	0.731209
12.120050	0.1	0.728364
12.121717	0.1	0.725491
12.123383	0.1	0.724685
12.125050	0.1	0.727293
12.126717	0.1	0.732550
12.128383	0.1	0.738259
12.130050	0.1	0.742562
12.131717	0.1	0.744457
12.133383	0.1	0.743973
12.135050	0.1	0.742348
12.136717	0.1	0.741398
12.138383	0.1	0.742963
12.140050	0.1	0.748262
12.141717	0.1	0.756555
12.143383	0.1	0.764644
12.145050	0.1	0.768700
12.146717	0.1	0.767568
12.148383	0.1	0.763973
12.150050	0.1	0.761580
12.151717	0.1	0.762301
12.153383	0.1	0.766804
12.155050	0.1	0.775014
12.156717	0.1	0.785920
12.158383	0.1	0.797953
12.160050	0.1	0.809450
12.161717	0.1	0.819145
12.163383	0.1	0.826861
12.165050	0.1	0.833725
12.166717	0.1	0.841003
12.168383	0.1	0.848691
12.170050	0.1	0.855983
12.171717	0.1	0.862675
12.173383	0.1	0.869059
12.175050	0.1	0.874833
12.176717	0.1	0.878931
12.178383	0.1	0.880696
12.180050	0.1	0.881604
12.181717	0.1	0.884864
12.183383	0.1	0.892011
12.185050	0.1	0.900859
12.186717	0.1	0.908687
12.188383	0.1	0.916002
12.190050	0.1	0.924920
12.191717	0.1	0.935663
12.193383	0.1	0.946438
12.195050	0.1	0.955570
12.196717	0.1	0.962899
12.198383	0.1	0.969609
12.200050	0.1	0.977153
12.201717	0.1	0.986224
12.203383	0.1	0.996827
12.205050	0.1	1.009107
12.206717	0.1	1.023225
12.208383	0.1	1.038662
12.210050	0.1	1.054332
12.211717	0.1	1.069354
12.213383	0.1	1.083366
12.215050	0.1	1.096316
12.216717	0.1	1.108316
12.218383	0.1	1.119426
12.220050	0.1	1.129340
12.221717	0.1	1.137755
12.223383	0.1	1.145299
12.225050	0.1	1.153559
12.226717	0.1	1.164051
12.228383	0.1	1.177266
12.230050	0.1	1.192717
12.231717	0.1	1.209886
12.233383	0.1	1.228293
12.235050	0.1	1.246692
12.236717	0.1	1.263893
12.238383	0.1	1.280010
12.240050	0.1	1.295526
12.241717	0.1	1.310548
12.243383	0.1	1.325654
12.245050	0.1	1.341878
12.246717	0.1	1.359889
12.248383	0.1	1.380001
12.250050	0.1	1.402022
12.251717	0.1	1.424323
12.253383	0.1	1.444682
12.255050	0.1	1.462507
12.256717	0.1	1.479127
12.258383	0.1	1.496356
12.260050	0.1	1.515029
12.261717	0.1	1.534615
12.263383	0.1	1.554228
12.265050	0.1	1.573577
12.266717	0.1	1.592687
12.268383	0.1	1.610690
12.270050	0.1	1.625647
12.271717	0.1	1.636925
12.273383	0.1	1.646620
12.275050	0.1	1.657368
12.276717	0.1	1.670253
12.278383	0.1	1.685089
12.280050	0.1	1.701307
12.281717	0.1	1.717871
12.283383	0.1	1.733620
12.285050	0.1	1.748069
12.286717	0.1	1.761052
12.288383	0.1	1.772274
12.290050	0.1	1.782188
12.291717	0.1	1.792186
12.293383	0.1	1.803543
12.295050	0.1	1.816554
12.296717	0.1	1.830240
12.298383	0.1	1.842701
12.300050	0.1	1.852522
12.301717	0.1	1.860182
12.303383	0.1	1.867330
12.305050	0.1	1.875246
12.306717	0.1	1.884229
12.308383	0.1	1.894049
12.310050	0.1	1.904978
12.311717	0.1	1.917803
12.313383	0.1	1.932317
12.315050	0.1	1.946734
12.316717	0.1	1.959237
12.318383	0.1	1.969771
12.320050	0.1	1.979400
12.321717	0.1	1.988183
12.323383	0.1	1.994893
12.325050	0.1	1.999019
12.326717	0.1	2.002106
12.328383	0.1	2.006860
12.330050	0.1	2.014930
12.331717	0.1	2.025333
12.333383	0.1	2.035564
12.335050	0.1	2.044230
12.336717	0.1	2.051834
12.338383	0.1	2.059266
12.340050	0.1	2.066558
12.341717	0.1	2.073199
12.343383	0.1	2.078651
12.345050	0.1	2.083173
12.346717	0.1	2.088072
12.348383	0.1	2.094354
12.350050	0.1	2.101623
12.351717	0.1	2.108677
12.353383	0.1	2.114382
12.355050	0.1	2.118447
12.356717	0.1	2.121669
12.358383	0.1	2.124892
12.360050	0.1	2.128533
12.361717	0.1	2.133306
12.363383	0.1	2.140161
12.365050	0.1	2.148938
12.366717	0.1	2.157888
12.368383	0.1	2.165097
12.370050	0.1	2.170177
12.371717	0.1	2.173958
12.373383	0.1	2.176915
12.375050	0.1	2.179132
12.376717	0.1	2.181483
12.378383	0.1	2.185376
12.380050	0.1	2.190922
12.381717	0.1	2.196720
12.383383	0.1	2.201926
12.385050	0.1	2.207095
12.386717	0.1	2.212618
12.388383	0.1	2.217428
12.390050	0.1	2.219551
12.391717	0.1	2.218331
12.393383	0.1	2.215905
12.395050	0.1	2.215556
12.396717	0.1	2.218760
12.398383	0.1	2.224250
12.400050	0.1	2.229759
12.401717	0.1	2.234159
12.403383	0.1	2.237880
12.405050	0.1	2.241884
12.406717	0.1	2.246751
12.408383	0.1	2.252031
12.410050	0.1	2.256674
12.411717	0.1	2.260152
12.413383	0.1	2.262634
12.415050	0.1	2.264618
12.416717	0.1	2.266811
12.418383	0.1	2.269885
12.420050	0.1	2.273768
12.421717	0.1	2.277060
12.423383	0.1	2.277866
12.425050	0.1	2.275761
12.426717	0.1	2.272134
12.428383	0.1	2.268413
12.430050	0.1	2.264823
12.431717	0.1	2.261125
12.433383	0.1	2.257773
12.435050	0.1	2.255989
12.436717	0.1	2.256753
12.438383	0.1	2.259291
12.440050	0.1	2.261302
12.441717	0.1	2.261125
12.443383	0.1	2.258695
12.445050	0.1	2.254569
12.446717	0.1	2.249228
12.448383	0.1	2.243351
12.450050	0.1	2.238159
12.451717	0.1	2.234853
12.453383	0.1	2.233391
12.455050	0.1	2.232287
12.456717	0.1	2.229838
12.458383	0.1	2.225172
12.460050	0.1	2.218555
12.461717	0.1	2.211235
12.463383	0.1	2.204617
12.465050	0.1	2.199230
12.466717	0.1	2.194820
12.468383	0.1	2.190839
12.470050	0.1	2.186596
12.471717	0.1	2.181446
12.473383	0.1	2.175123
12.475050	0.1	2.167388
12.476717	0.1	2.157930
12.478383	0.1	2.146908
12.480050	0.1	2.134880
12.481717	0.1	2.122410
12.483383	0.1	2.110074
12.485050	0.1	2.098102
12.486717	0.1	2.086237
12.488383	0.1	2.074763
12.490050	0.1	2.064840
12.491717	0.1	2.056826
12.493383	0.1	2.049441
12.495050	0.1	2.041059
12.496717	0.1	2.031033
12.498383	0.1	2.019764
12.500050	0.1	2.008169
12.501717	0.1	1.996947
12.503383	0.1	1.985980
12.505050	0.1	1.974544
12.506717	0.1	1.962595
12.508383	0.1	1.951340
12.510050	0.1	1.941663
12.511717	0.1	1.933123
12.513383	0.1	1.925067
12.515050	0.1	1.917258
12.516717	0.1	1.909239
12.518383	0.1	1.899786
12.520050	0.1	1.887563
12.521717	0.1	1.873127
12.523383	0.1	1.859111
12.525050	0.1	1.847148
12.526717	0.1	1.836442
12.528383	0.1	1.825974
12.530050	0.1	1.816405
12.531717	0.1	1.809336
12.533383	0.1	1.805625
12.535050	0.1	1.804153
12.536717	0.1	1.801886
12.538383	0.1	1.796107
12.540050	0.1	1.786896
12.541717	0.1	1.776577
12.543383	0.1	1.767315
12.545050	0.1	1.759892
12.546717	0.1	1.754100
12.548383	0.1	1.749978
12.550050	0.1	1.747934
12.551717	0.1	1.747250
12.553383	0.1	1.745895
12.555050	0.1	1.742449
12.556717	0.1	1.737373
12.558383	0.1	1.731985
12.560050	0.1	1.726937
12.561717	0.1	1.722113
12.563383	0.1	1.717485
12.565050	0.1	1.713927
12.566717	0.1	1.712348
12.568383	0.1	1.712125
12.570050	0.1	1.711752
12.571717	0.1	1.710560
12.573383	0.1	1.708958
12.575050	0.1	1.707296
12.576717	0.1	1.705298
12.578383	0.1	1.702635
12.580050	0.1	1.699482
12.581717	0.1	1.696544
12.583383	0.1	1.694197
12.585050	0.1	1.691296
12.586717	0.1	1.685941
12.588383	0.1	1.678248
12.590050	0.1	1.670821
12.591717	0.1	1.665805
12.593383	0.1	1.662550
12.595050	0.1	1.658662
12.596717	0.1	1.653046
12.598383	0.1	1.647118
12.600050	0.1	1.642965
12.601717	0.1	1.641223
12.603383	0.1	1.640883
12.605050	0.1	1.640185
12.606717	0.1	1.637326
12.608383	0.1	1.631519
12.610050	0.1	1.623896
12.611717	0.1	1.616413
12.613383	0.1	1.610103
12.615050	0.1	1.604785
12.616717	0.1	1.599435
12.618383	0.1	1.592794
12.620050	0.1	1.584594
12.621717	0.1	1.576003
12.623383	0.1	1.568394
12.625050	0.1	1.562065
12.626717	0.1	1.556524
12.628383	0.1	1.551569
12.630050	0.1	1.547528
12.631717	0.1	1.544505
12.633383	0.1	1.541977
12.635050	0.1	1.538876
12.636717	0.1	1.534312
12.638383	0.1	1.527849
12.640050	0.1	1.519057
12.641717	0.1	1.507839
12.643383	0.1	1.495238
12.645050	0.1	1.482796
12.646717	0.1	1.470782
12.648383	0.1	1.458419
12.650050	0.1	1.445934
12.651717	0.1	1.434721
12.653383	0.1	1.425520
12.655050	0.1	1.417282
12.656717	0.1	1.408244
12.658383	0.1	1.398227
12.660050	0.1	1.388709
12.661717	0.1	1.380625
12.663383	0.1	1.373440
12.665050	0.1	1.366436
12.666717	0.1	1.359703
12.668383	0.1	1.353202
12.670050	0.1	1.346124
12.671717	0.1	1.337631
12.673383	0.1	1.327461
12.675050	0.1	1.315996
12.676717	0.1	1.304066
12.678383	0.1	1.292415
12.680050	0.1	1.281342
12.681717	0.1	1.271148
12.683383	0.1	1.261574
12.685050	0.1	1.250943
12.686717	0.1	1.238254
12.688383	0.1	1.225574
12.690050	0.1	1.216009
12.691717	0.1	1.210170
12.693383	0.1	1.206286
12.695050	0.1	1.202449
12.696717	0.1	1.197732
12.698383	0.1	1.192070
12.700050	0.1	1.185588
12.701717	0.1	1.177927
12.703383	0.1	1.168540
12.705050	0.1	1.157615
12.706717	0.1	1.146081
12.708383	0.1	1.134407
12.710050	0.1	1.122169
12.711717	0.1	1.109354
12.713383	0.1	1.097135
12.715050	0.1	1.086900
12.716717	0.1	1.078821
12.718383	0.1	1.071659
12.720050	0.1	1.064050
12.721717	0.1	1.055193
12.723383	0.1	1.044879
12.725050	0.1	1.033726
12.726717	0.1	1.022853
12.728383	0.1	1.012878
12.730050	0.1	1.003747
12.731717	0.1	0.995076
12.733383	0.1	0.986452
12.735050	0.1	0.977926
12.736717	0.1	0.970219
12.738383	0.1	0.963639
12.740050	0.1	0.957265
12.741717	0.1	0.950126
12.743383	0.1	0.942065
12.745050	0.1	0.932612
12.746717	0.1	0.920631
12.748383	0.1	0.906019
12.750050	0.1	0.890582
12.751717	0.1	0.876701
12.753383	0.1	0.865855
12.755050	0.1	0.857557
12.756717	0.1	0.849245
12.758383	0.1	0.838754
12.760050	0.1	0.826968
12.761717	0.1	0.816793
12.763383	0.1	0.809836
12.765050	0.1	0.805571
12.766717	0.1	0.803331
12.768383	0.1	0.802954
12.770050	0.1	0.803391
12.771717	0.1	0.802260
12.773383	0.1	0.797296
12.775050	0.1	0.788467
12.776717	0.1	0.778208
12.778383	0.1	0.769217
12.780050	0.1	0.762590
12.781717	0.1	0.757929
12.783383	0.1	0.753761
12.785050	0.1	0.748443
12.786717	0.1	0.741580
12.788383	0.1	0.733631
12.790050	0.1	0.724946
12.791717	0.1	0.716732
12.793383	0.1	0.711177
12.795050	0.1	0.709030
12.796717	0.1	0.708043
12.798383	0.1	0.704476
12.800050	0.1	0.696722
12.801717	0.1	0.687148
12.803383	0.1	0.679791
12.805050	0.1	0.676806
12.806717	0.1	0.676829
12.808383	0.1	0.676415
12.810050	0.1	0.673477
12.811717	0.1	0.669067
12.813383	0.1	0.665556
12.815050	0.1	0.663619
12.816717	0.1	0.661667
12.818383	0.1	0.657961
12.820050	0.1	0.651940
12.821717	0.1	0.643753
12.823383	0.1	0.634249
12.825050	0.1	0.625267
12.826717	0.1	0.618678
12.828383	0.1	0.615446
12.830050	0.1	0.615641
12.831717	0.1	0.617662
12.833383	0.1	0.618417
12.835050	0.1	0.616000
12.836717	0.1	0.611604
12.838383	0.1	0.607898
12.840050	0.1	0.606105
12.841717	0.1	0.605686
12.843383	0.1	0.606463
12.845050	0.1	0.608945
12.846717	0.1	0.613146
12.848383	0.1	0.618454
12.850050	0.1	0.624140
12.851717	0.1	0.629425
12.853383	0.1	0.633560
12.855050	0.1	0.635786
12.856717	0.1	0.635334
12.858383	0.1	0.632107
12.860050	0.1	0.627483
12.861717	0.1	0.623204
12.863383	0.1	0.619469
12.865050	0.1	0.615134
12.866717	0.1	0.609453
12.868383	0.1	0.603129
12.870050	0.1	0.598091
12.871717	0.1	0.595921
12.873383	0.1	0.596414
12.875050	0.1	0.598407
12.876717	0.1	0.601546
12.878383	0.1	0.605714
12.880050	0.1	0.609420
12.881717	0.1	0.610696
12.883383	0.1	0.609253
12.885050	0.1	0.606761
12.886717	0.1	0.605094
12.888383	0.1	0.604619
12.890050	0.1	0.604275
12.891717	0.1	0.603124
12.893383	0.1	0.601700
12.895050	0.1	0.601341
12.896717	0.1	0.602501
12.898383	0.1	0.604629
12.900050	0.1	0.607232
12.901717	0.1	0.609625
12.903383	0.1	0.610626
12.905050	0.1	0.609914
12.906717	0.1	0.608410
12.908383	0.1	0.606854
12.910050	0.1	0.605076
12.911717	0.1	0.602482
12.913383	0.1	0.599101
12.915050	0.1	0.596275
12.916717	0.1	0.595553
12.918383	0.1	0.597001
12.920050	0.1	0.598845
12.921717	0.1	0.598924
12.923383	0.1	0.596712
12.925050	0.1	0.593690
12.926717	0.1	0.591390
12.928383	0.1	0.590095
12.930050	0.1	0.589560
12.931717	0.1	0.589816
12.933383	0.1	0.590771
12.935050	0.1	0.591832
12.936717	0.1	0.592521
12.938383	0.1	0.592917
12.940050	0.1	0.593048
12.941717	0.1	0.592386
12.943383	0.1	0.590491
12.945050	0.1	0.588177
12.946717	0.1	0.587441
12.948383	0.1	0.589336
12.950050	0.1	0.592633
12.951717	0.1	0.595460
12.953383	0.1	0.597071
12.955050	0.1	0.597783
12.956717	0.1	0.598575
12.958383	0.1	0.600228
12.960050	0.1	0.602235
12.961717	0.1	0.603124
12.963383	0.1	0.601574
12.965050	0.1	0.597453
12.966717	0.1	0.592396
12.968383	0.1	0.588540
12.970050	0.1	0.586454
12.971717	0.1	0.584871
12.973383	0.1	0.582258
12.975050	0.1	0.578212
12.976717	0.1	0.573657
12.978383	0.1	0.569983
12.980050	0.1	0.567818
12.981717	0.1	0.567059
12.983383	0.1	0.567669
12.985050	0.1	0.569299
12.986717	0.1	0.570803
12.988383	0.1	0.571352
12.990050	0.1	0.571660
12.991717	0.1	0.572857
12.993383	0.1	0.574742
12.995050	0.1	0.576177
12.996717	0.1	0.576656
12.998383	0.1	0.576563
13.000050	0.1	0.576512
13.001717	0.1	0.576768
13.003383	0.1	0.576652
13.005050	0.1	0.575231
13.006717	0.1	0.572954
13.008383	0.1	0.570905
13.010050	0.1	0.569108
13.011717	0.1	0.567427
13.013383	0.1	0.566589
13.015050	0.1	0.567283
13.016717	0.1	0.569308
13.018383	0.1	0.571422
13.020050	0.1	0.571813
13.021717	0.1	0.569634
13.023383	0.1	0.566379
13.025050	0.1	0.565001
13.026717	0.1	0.566682
13.028383	0.1	0.569504
13.030050	0.1	0.571297
13.031717	0.1	0.572195
13.033383	0.1	0.573355
13.035050	0.1	0.574491
13.036717	0.1	0.573979
13.038383	0.1	0.571245
13.040050	0.1	0.567762
13.041717	0.1	0.565848
13.043383	0.1	0.566710
13.045050	0.1	0.569513
13.046717	0.1	0.572181
13.048383	0.1	0.572996
13.050050	0.1	0.571595
13.051717	0.1	0.568945
13.053383	0.1	0.566691
13.055050	0.1	0.566561
13.056717	0.1	0.569359
13.058383	0.1	0.573983
13.060050	0.1	0.578142
13.061717	0.1	0.580722
13.063383	0.1	0.582831
13.065050	0.1	0.586002
13.066717	0.1	0.590133
13.068383	0.1	0.594198
13.070050	0.1	0.597723
13.071717	0.1	0.600880
13.073383	0.1	0.604154
13.075050	0.1	0.607860
13.076717	0.1	0.611986
13.078383	0.1	0.616573
13.080050	0.1	0.621751
13.081717	0.1	0.627092
13.083383	0.1	0.631688
13.085050	0.1	0.635423
13.086717	0.1	0.639423
13.088383	0.1	0.645029
13.090050	0.1	0.652564
13.091717	0.1	0.660983
13.093383	0.1	0.668787
13.095050	0.1	0.674939
13.096717	0.1	0.678729
13.098383	0.1	0.679530
13.100050	0.1	0.677514
13.101717	0.1	0.674236
13.103383	0.1	0.671851
13.105050	0.1	0.671674
13.106717	0.1	0.673542
13.108383	0.1	0.676429
13.110050	0.1	0.679740
13.111717	0.1	0.683754
13.113383	0.1	0.688583
13.115050	0.1	0.693575
13.116717	0.1	0.698483
13.118383	0.1	0.703959
13.120050	0.1	0.710185
13.121717	0.1	0.715991
13.123383	0.1	0.720145
13.125050	0.1	0.722846
13.126717	0.1	0.725253
13.128383	0.1	0.728485
13.130050	0.1	0.733444
13.131717	0.1	0.740453
13.133383	0.1	0.748769
13.135050	0.1	0.756625
13.136717	0.1	0.762255
13.138383	0.1	0.765095
13.140050	0.1	0.765533
13.141717	0.1	0.764132
13.143383	0.1	0.761724
13.145050	0.1	0.759596
13.146717	0.1	0.759275
13.148383	0.1	0.762055
13.150050	0.1	0.768201
13.151717	0.1	0.776155
13.153383	0.1	0.783061
13.155050	0.1	0.787019
13.156717	0.1	0.788611
13.158383	0.1	0.789776
13.160050	0.1	0.791722
13.161717	0.1	0.794497
13.163383	0.1	0.797426
13.165050	0.1	0.799499
13.166717	0.1	0.799662
13.168383	0.1	0.797254
13.170050	0.1	0.792947
13.171717	0.1	0.788723
13.173383	0.1	0.786283
13.175050	0.1	0.786246
13.176717	0.1	0.789003
13.178383	0.1	0.795196
13.180050	0.1	0.804891
13.181717	0.1	0.816621
13.183383	0.1	0.827694
13.185050	0.1	0.835494
13.186717	0.1	0.838717
13.188383	0.1	0.837757
13.190050	0.1	0.834367
13.191717	0.1	0.830842
13.193383	0.1	0.829138
13.195050	0.1	0.830269
13.196717	0.1	0.834079
13.198383	0.1	0.839471
13.200050	0.1	0.844891
13.201717	0.1	0.848803
13.203383	0.1	0.850419
13.205050	0.1	0.850325
13.206717	0.1	0.850032
13.208383	0.1	0.850498
13.210050	0.1	0.851476
13.211717	0.1	0.852873
13.213383	0.1	0.855904
13.215050	0.1	0.861757
13.216717	0.1	0.869473
13.218383	0.1	0.876593
13.220050	0.1	0.881725
13.221717	0.1	0.885194
13.223383	0.1	0.887848
13.225050	0.1	0.890563
13.226717	0.1	0.894242
13.228383	0.1	0.899383
13.230050	0.1	0.905893
13.231717	0.1	0.913180
13.233383	0.1	0.920766
13.235050	0.1	0.928771
13.236717	0.1	0.937367
13.238383	0.1	0.946508
13.240050	0.1	0.956380
13.241717	0.1	0.967081
13.243383	0.1	0.978224
13.245050	0.1	0.989339
13.246717	0.1	1.000552
13.248383	0.1	1.012785
13.250050	0.1	1.026844
13.251717	0.1	1.042322
13.253383	0.1	1.058304
13.255050	0.1	1.074602
13.256717	0.1	1.091445
13.258383	0.1	1.108753
13.260050	0.1	1.126388
13.261717	0.1	1.144628
13.263383	0.1	1.164312
13.265050	0.1	1.186235
13.266717	0.1	1.210449
13.268383	0.1	1.236792
13.270050	0.1	1.265742
13.271717	0.1	1.298082
13.273383	0.1	1.333826
13.275050	0.1	1.371596
13.276717	0.1	1.409724
13.278383	0.1	1.447559
13.280050	0.1	1.484919
13.281717	0.1	1.521548
13.283383	0.1	1.557739
13.285050	0.1	1.594410
13.286717	0.1	1.632613
13.288383	0.1	1.673484
13.290050	0.1	1.718486
13.291717	0.1	1.769331
13.293383	0.1	1.826799
13.295050	0.1	1.889626
13.296717	0.1	1.955363
13.298383	0.1	2.022083
13.300050	0.1	2.089310
13.301717	0.1	2.157264
13.303383	0.1	2.226043
13.305050	0.1	2.296409
13.306717	0.1	2.370300
13.308383	0.1	2.449448
13.310050	0.1	2.533640
13.311717	0.1	2.620695
13.313383	0.1	2.708328
13.315050	0.1	2.796003
13.316717	0.1	2.885135
13.318383	0.1	2.977769
13.320050	0.1	3.075628
13.321717	0.1	3.179945
13.323383	0.1	3.290470
13.325050	0.1	3.405027
13.326717	0.1	3.521536
13.328383	0.1	3.639958
13.330050	0.1	3.761249
13.331717	0.1	3.885585
13.333383	0.1	4.012431
13.335050	0.1	4.141442
13.336717	0.1	4.273402
13.338383	0.1	4.410138
13.340050	0.1	4.552803
13.341717	0.1	4.700748
13.343383	0.1	4.852214
13.345050	0.1	5.006180
13.346717	0.1	5.163685
13.348383	0.1	5.326532
13.350050	0.1	5.495180
13.351717	0.1	5.668779
13.353383	0.1	5.846545
13.355050	0.1	6.028889
13.356717	0.1	6.217188
13.358383	0.1	6.412384
13.360050	0.1	6.614630
13.361717	0.1	6.824178
13.363383	0.1	7.041465
13.365050	0.1	7.266290
13.366717	0.1	7.497403
13.368383	0.1	7.733242
13.370050	0.1	7.973164
13.371717	0.1	8.217497
13.373383	0.1	8.466803
13.375050	0.1	8.721990
13.376717	0.1	8.984604
13.378383	0.1	9.256033
13.380050	0.1	9.536636
13.381717	0.1	9.825961
13.383383	0.1	10.123160
13.385050	0.1	10.427455
13.386717	0.1	10.738838
13.388383	0.1	11.058110
13.390050	0.1	11.386033
13.391717	0.1	11.722581
13.393383	0.1	12.066816
13.395050	0.1	12.417417
13.396717	0.1	12.773327
13.398383	0.1	13.134736
13.400050	0.1	13.503400
13.401717	0.1	13.880222
13.403383	0.1	14.263154
13.405050	0.1	14.649346
13.406717	0.1	15.038433
13.408383	0.1	15.431889
13.410050	0.1	15.830249
13.411717	0.1	16.232515
13.413383	0.1	16.637128
13.415050	0.1	17.042137
13.416717	0.1	17.445358
13.418383	0.1	17.845538
13.420050	0.1	18.243454
13.421717	0.1	18.640710
13.423383	0.1	19.037114
13.425050	0.1	19.429899
13.426717	0.1	19.816426
13.428383	0.1	20.196466
13.430050	0.1	20.570522
13.431717	0.1	20.937570
13.433383	0.1	21.296088
13.435050	0.1	21.645818
13.436717	0.1	21.987190
13.438383	0.1	22.319853
13.440050	0.1	22.642426
13.441717	0.1	22.953390
13.443383	0.1	23.252042
13.445050	0.1	23.538359
13.446717	0.1	23.812037
13.448383	0.1	24.072882
13.450050	0.1	24.321959
13.451717	0.1	24.560122
13.453383	0.1	24.785912
13.455050	0.1	24.996954
13.456717	0.1	25.192378
13.458383	0.1	25.372929
13.460050	0.1	25.539994
13.461717	0.1	25.695269
13.463383	0.1	25.840229
13.465050	0.1	25.975117
13.466717	0.1	26.098127
13.468383	0.1	26.206546
13.470050	0.1	26.299213
13.471717	0.1	26.377700
13.473383	0.1	26.445338
13.475050	0.1	26.505538
13.476717	0.1	26.560011
13.478383	0.1	26.608035
13.480050	0.1	26.647993
13.481717	0.1	26.678355
13.483383	0.1	26.697037
13.485050	0.1	26.702378
13.486717	0.1	26.695165
13.488383	0.1	26.678136
13.490050	0.1	26.654103
13.491717	0.1	26.625665
13.493383	0.1	26.594582
13.495050	0.1	26.559974
13.496717	0.1	26.518954
13.498383	0.1	26.469328
13.500050	0.1	26.410734
13.501717	0.1	26.344359
13.503383	0.1	26.271781
13.505050	0.1	26.193424
13.506717	0.1	26.108488
13.508383	0.1	26.016128
13.510050	0.1	25.916044
13.511717	0.1	25.808574
13.513383	0.1	25.694952
13.515050	0.1	25.576595
13.516717	0.1	25.453684
13.518383	0.1	25.325017
13.520050	0.1	25.188685
13.521717	0.1	25.042896
13.523383	0.1	24.886858
13.525050	0.1	24.720877
13.526717	0.1	24.545770
13.528383	0.1	24.362300
13.530050	0.1	24.170633
13.531717	0.1	23.970320
13.533383	0.1	23.760726
13.535050	0.1	23.541907
13.536717	0.1	23.315148
13.538383	0.1	23.081703
13.540050	0.1	22.841534
13.541717	0.1	22.593881
13.543383	0.1	22.338121
13.545050	0.1	22.073388
13.546717	0.1	21.798387
13.548383	0.1	21.512648
13.550050	0.1	21.217056
13.551717	0.1	20.912602
13.553383	0.1	20.599570
13.555050	0.1	20.277505
13.556717	0.1	19.945474
13.558383	0.1	19.603600
13.560050	0.1	19.254209
13.561717	0.1	18.899660
13.563383	0.1	18.539992
13.565050	0.1	18.174490
13.566717	0.1	17.803954
13.568383	0.1	17.429679
13.570050	0.1	17.051394
13.571717	0.1	16.667331
13.573383	0.1	16.275849
13.575050	0.1	15.876940
13.576717	0.1	15.472402
13.578383	0.1	15.064934
13.580050	0.1	14.657173
13.581717	0.1	14.250744
13.583383	0.1	13.845642
13.585050	0.1	13.441495
13.586717	0.1	13.039084
13.588383	0.1	12.639891
13.590050	0.1	12.245136
13.591717	0.1	11.855755
13.593383	0.1	11.471910
13.595050	0.1	11.092117
13.596717	0.1	10.714252
13.598383	0.1	10.338072
13.600050	0.1	9.965803
13.601717	0.1	9.600380
13.603383	0.1	9.243907
13.605050	0.1	8.896566
13.606717	0.1	8.556256
13.608383	0.1	8.220691
13.610050	0.1	7.890132
13.611717	0.1	7.567224
13.613383	0.1	7.254658
13.615050	0.1	6.953781
13.616717	0.1	6.664633
13.618383	0.1	6.386279
13.620050	0.1	6.117593
13.621717	0.1	5.858452
13.623383	0.1	5.609309
13.625050	0.1	5.369466
13.626717	0.1	5.137781
13.628383	0.1	4.914487
13.630050	0.1	4.700543
13.631717	0.1	4.495955
13.633383	0.1	4.299763
13.635050	0.1	4.111375
13.636717	0.1	3.931471
13.638383	0.1	3.761062
13.640050	0.1	3.600055
13.641717	0.1	3.447351
13.643383	0.1	3.301487
13.645050	0.1	3.161412
13.646717	0.1	3.027269
13.648383	0.1	2.899910
13.650050	0.1	2.779430
13.651717	0.1	2.664980
13.653383	0.1	2.556304
13.655050	0.1	2.454603
13.656717	0.1	2.360982
13.658383	0.1	2.274718
13.660050	0.1	2.193837
13.661717	0.1	2.116645
13.663383	0.1	2.042339
13.665050	0.1	1.970753
13.666717	0.1	1.901947
13.668383	0.1	1.835981
13.670050	0.1	1.772800
13.671717	0.1	1.712656
13.673383	0.1	1.656739
13.675050	0.1	1.605987
13.676717	0.1	1.559621
13.678383	0.1	1.516659
13.680050	0.1	1.476919
13.681717	0.1	1.439196
13.683383	0.1	1.401715
13.685050	0.1	1.364634
13.686717	0.1	1.329412
13.688383	0.1	1.296843
13.690050	0.1	1.267130
13.691717	0.1	1.239977
13.693383	0.1	1.214254
13.695050	0.1	1.189178
13.696717	0.1	1.165578
13.698383	0.1	1.144977
13.700050	0.1	1.127301
13.701717	0.1	1.110104
13.703383	0.1	1.091007
13.705050	0.1	1.070043
13.706717	0.1	1.048632
13.708383	0.1	1.028054
13.710050	0.1	1.009419
13.711717	0.1	0.993647
13.713383	0.1	0.980590
13.715050	0.1	0.968785
13.716717	0.1	0.957157
13.718383	0.1	0.946070
13.720050	0.1	0.935360
13.721717	0.1	0.922969
13.723383	0.1	0.907169
13.725050	0.1	0.888803
13.726717	0.1	0.870009
13.728383	0.1	0.852314
13.730050	0.1	0.836849
13.731717	0.1	0.824728
13.733383	0.1	0.816002
13.735050	0.1	0.808914
13.736717	0.1	0.801207
13.738383	0.1	0.791959
13.740050	0.1	0.781831
13.741717	0.1	0.771778
13.743383	0.1	0.762255
13.745050	0.1	0.753351
13.746717	0.1	0.744909
13.748383	0.1	0.736597
13.750050	0.1	0.728229
13.751717	0.1	0.719707
13.753383	0.1	0.710846
13.755050	0.1	0.701700
13.756717	0.1	0.692955
13.758383	0.1	0.685547
13.760050	0.1	0.680033
13.761717	0.1	0.676229
13.763383	0.1	0.673193
13.765050	0.1	0.669514
13.766717	0.1	0.663931
13.768383	0.1	0.656345
13.770050	0.1	0.648266
13.771717	0.1	0.641528
13.773383	0.1	0.636652
13.775050	0.1	0.632601
13.776717	0.1	0.627865
13.778383	0.1	0.621853
13.780050	0.1	0.615320
13.781717	0.1	0.609481
13.783383	0.1	0.604712
13.785050	0.1	0.600801
13.786717	0.1	0.598272
13.788383	0.1	0.597923
13.790050	0.1	0.599180
13.791717	0.1	0.600060
13.793383	0.1	0.599097
13.795050	0.1	0.596889
13.796717	0.1	0.594789
13.798383	0.1	0.592973
13.800050	0.1	0.591124
13.801717	0.1	0.589094
13.803383	0.1	0.586514
13.805050	0.1	0.583162
13.806717	0.1	0.579329
13.808383	0.1	0.575264
13.810050	0.1	0.571143
13.811717	0.1	0.567860
13.813383	0.1	0.566379
13.815050	0.1	0.566519
13.816717	0.1	0.567539
13.818383	0.1	0.568759
13.820050	0.1	0.569066
13.821717	0.1	0.567511
13.823383	0.1	0.564195
13.825050	0.1	0.560018
13.826717	0.1	0.556167
13.828383	0.1	0.553206
13.830050	0.1	0.550323
13.831717	0.1	0.546621
13.833383	0.1	0.542132
13.835050	0.1	0.536744
13.836717	0.1	0.530113
13.838383	0.1	0.523105
13.840050	0.1	0.518006
13.841717	0.1	0.516847
13.843383	0.1	0.519515
13.845050	0.1	0.523794
13.846717	0.1	0.527417
13.848383	0.1	0.529466
13.850050	0.1	0.529927
13.851717	0.1	0.529224
13.853383	0.1	0.528204
13.855050	0.1	0.527324
13.856717	0.1	0.526081
13.858383	0.1	0.523673
13.860050	0.1	0.519818
13.861717	0.1	0.515203
13.863383	0.1	0.511454
13.865050	0.1	0.509848
13.866717	0.1	0.510290
13.868383	0.1	0.511878
13.870050	0.1	0.513680
13.871717	0.1	0.515287
13.873383	0.1	0.516847
13.875050	0.1	0.518272
13.876717	0.1	0.518807
13.878383	0.1	0.517759
13.880050	0.1	0.515552
13.881717	0.1	0.513941
13.883383	0.1	0.514812
13.885050	0.1	0.518537
13.886717	0.1	0.523478
13.888383	0.1	0.527394
13.890050	0.1	0.529261
13.891717	0.1	0.529299
13.893383	0.1	0.528544
13.895050	0.1	0.529303
13.896717	0.1	0.533839
13.898383	0.1	0.541611
13.900050	0.1	0.549676
13.901717	0.1	0.555618
13.903383	0.1	0.558659
13.905050	0.1	0.558933
13.906717	0.1	0.557275
13.908383	0.1	0.555422
13.910050	0.1	0.555296
13.911717	0.1	0.557266
13.913383	0.1	0.560065
13.915050	0.1	0.562584
13.916717	0.1	0.565019
13.918383	0.1	0.567907
13.920050	0.1	0.571082
13.921717	0.1	0.574281
13.923383	0.1	0.577662
13.925050	0.1	0.581378
13.926717	0.1	0.585215
13.928383	0.1	0.588442
13.930050	0.1	0.590058
13.931717	0.1	0.589606
13.933383	0.1	0.588098
13.935050	0.1	0.587590
13.936717	0.1	0.589048
13.938383	0.1	0.591236
13.940050	0.1	0.592638
13.941717	0.1	0.593690
13.943383	0.1	0.596102
13.945050	0.1	0.600759
13.946717	0.1	0.607115
13.948383	0.1	0.613993
13.950050	0.1	0.620848
13.951717	0.1	0.627888
13.953383	0.1	0.635325
13.955050	0.1	0.643074
13.956717	0.1	0.650897
13.958383	0.1	0.658273
13.960050	0.1	0.664815
13.961717	0.1	0.670999
13.963383	0.1	0.677854
13.965050	0.1	0.685817
13.966717	0.1	0.694483
13.968383	0.1	0.703605
13.970050	0.1	0.713565
13.971717	0.1	0.724359
13.973383	0.1	0.735200
13.975050	0.1	0.746017
13.976717	0.1	0.758357
13.978383	0.1	0.773571
13.980050	0.1	0.790372
13.981717	0.1	0.805883
13.983383	0.1	0.818931
13.985050	0.1	0.830041
13.986717	0.1	0.838991
13.988383	0.1	0.845352
13.990050	0.1	0.851271
13.991717	0.1	0.860658
13.993383	0.1	0.875364
13.995050	0.1	0.893991
13.996717	0.1	0.913823
13.998383	0.1	0.932654
14.000050	0.1	0.949921
14.001717	0.1	0.966582
14.003383	0.1	0.983598
14.005050	0.1	1.000972
14.006717	0.1	1.018620
14.008383	0.1	1.037293
14.010050	0.1	1.057456
14.011717	0.1	1.078020
14.013383	0.1	1.097624
14.015050	0.1	1.116362
14.016717	0.1	1.135133
14.018383	0.1	1.154500
14.020050	0.1	1.174528
14.021717	0.1	1.195194
14.023383	0.1	1.217285
14.025050	0.1	1.242147
14.026717	0.1	1.270031
14.028383	0.1	1.299419
14.030050	0.1	1.328513
14.031717	0.1	1.356853
14.033383	0.1	1.385440
14.035050	0.1	1.415364
14.036717	0.1	1.446530
14.038383	0.1	1.478023
14.040050	0.1	1.509222
14.041717	0.1	1.540054
14.043383	0.1	1.570694
14.045050	0.1	1.601637
14.046717	0.1	1.633558
14.048383	0.1	1.667007
14.050050	0.1	1.701876
14.051717	0.1	1.737322
14.053383	0.1	1.772712
14.055050	0.1	1.808191
14.056717	0.1	1.843860
14.058383	0.1	1.879302
14.060050	0.1	1.914622
14.061717	0.1	1.950623
14.063383	0.1	1.987689
14.065050	0.1	2.025762
14.066717	0.1	2.065133
14.068383	0.1	2.105832
14.070050	0.1	2.146252
14.071717	0.1	2.183900
14.073383	0.1	2.218364
14.075050	0.1	2.252040
14.076717	0.1	2.287235
14.078383	0.1	2.324148
14.080050	0.1	2.362160
14.081717	0.1	2.401173
14.083383	0.1	2.440894
14.085050	0.1	2.479921
14.086717	0.1	2.516829
14.088383	0.1	2.551912
14.090050	0.1	2.586716
14.091717	0.1	2.622223
14.093383	0.1	2.658218
14.095050	0.1	2.693827
14.096717	0.1	2.728431
14.098383	0.1	2.761842
14.100050	0.1	2.793767
14.101717	0.1	2.824091
14.103383	0.1	2.853479
14.105050	0.1	2.882751
14.106717	0.1	2.911370
14.108383	0.1	2.937485
14.110050	0.1	2.959832
14.111717	0.1	2.979613
14.113383	0.1	2.999688
14.115050	0.1	3.021322
14.116717	0.1	3.043129
14.118383	0.1	3.063469
14.120050	0.1	3.082147
14.121717	0.1	3.099646
14.123383	0.1	3.115512
14.125050	0.1	3.128350
14.126717	0.1	3.137863
14.128383	0.1	3.145863
14.130050	0.1	3.154385
14.131717	0.1	3.164117
14.133383	0.1	3.174595
14.135050	0.1	3.184364
14.136717	0.1	3.191982
14.138383	0.1	3.197147
14.140050	0.1	3.200024
14.141717	0.1	3.200783
14.143383	0.1	3.200392
14.145050	0.1	3.200257
14.146717	0.1	3.200457
14.148383	0.1	3.199717
14.150050	0.1	3.197356
14.151717	0.1	3.193757
14.153383	0.1	3.189160
14.155050	0.1	3.183470
14.156717	0.1	3.177095
14.158383	0.1	3.171163
14.160050	0.1	3.166408
14.161717	0.1	3.161882
14.163383	0.1	3.155437
14.165050	0.1	3.145682
14.166717	0.1	3.132941
14.168383	0.1	3.118422
14.170050	0.1	3.103525
14.171717	0.1	3.089611
14.173383	0.1	3.076582
14.175050	0.1	3.061793
14.176717	0.1	3.042291
14.178383	0.1	3.018137
14.180050	0.1	2.992270
14.181717	0.1	2.967413
14.183383	0.1	2.943831
14.185050	0.1	2.920199
14.186717	0.1	2.896222
14.188383	0.1	2.873153
14.190050	0.1	2.850858
14.191717	0.1	2.826415
14.193383	0.1	2.797237
14.195050	0.1	2.763923
14.196717	0.1	2.728957
14.198383	0.1	2.694246
14.200050	0.1	2.660733
14.201717	0.1	2.629212
14.203383	0.1	2.599885
14.205050	0.1	2.571507
14.206717	0.1	2.542129
14.208383	0.1	2.510305
14.210050	0.1	2.474999
14.211717	0.1	2.435842
14.213383	0.1	2.394384
14.215050	0.1	2.353475
14.216717	0.1	2.314830
14.218383	0.1	2.278453
14.220050	0.1	2.243575
14.221717	0.1	2.208585
14.223383	0.1	2.171383
14.225050	0.1	2.131215
14.226717	0.1	2.089636
14.228383	0.1	2.048993
14.230050	0.1	2.010246
14.231717	0.1	1.973151
14.233383	0.1	1.937505
14.235050	0.1	1.902934
14.236717	0.1	1.868145
14.238383	0.1	1.831483
14.240050	0.1	1.792591
14.241717	0.1	1.752744
14.243383	0.1	1.713252
14.245050	0.1	1.674611
14.246717	0.1	1.637489
14.248383	0.1	1.603770
14.250050	0.1	1.575272
14.251717	0.1	1.551039
14.253383	0.1	1.527239
14.255050	0.1	1.500463
14.256717	0.1	1.470088
14.258383	0.1	1.437273
14.260050	0.1	1.403824
14.261717	0.1	1.372229
14.263383	0.1	1.344052
14.265050	0.1	1.318273
14.266717	0.1	1.292760
14.268383	0.1	1.266901
14.270050	0.1	1.242110
14.271717	0.1	1.219627
14.273383	0.1	1.198812
14.275050	0.1	1.178496
14.276717	0.1	1.158877
14.278383	0.1	1.140735
14.280050	0.1	1.123981
14.281717	0.1	1.108032
14.283383	0.1	1.092767
14.285050	0.1	1.078467
14.286717	0.1	1.065135
14.288383	0.1	1.052436
14.290050	0.1	1.039794
14.291717	0.1	1.026066
14.293383	0.1	1.010098
14.295050	0.1	0.991849
14.296717	0.1	0.972794
14.298383	0.1	0.955509
14.300050	0.1	0.941684
14.301717	0.1	0.930405
14.303383	0.1	0.919611
14.305050	0.1	0.908654
14.306717	0.1	0.898605
14.308383	0.1	0.890605
14.310050	0.1	0.884617
14.311717	0.1	0.880039
14.313383	0.1	0.876747
14.315050	0.1	0.874563
14.316717	0.1	0.872724
14.318383	0.1	0.870624
14.320050	0.1	0.868295
14.321717	0.1	0.865511
14.323383	0.1	0.861422
14.325050	0.1	0.855373
14.326717	0.1	0.847513
14.328383	0.1	0.838786
14.330050	0.1	0.830595
14.331717	0.1	0.824560
14.333383	0.1	0.822064
14.335050	0.1	0.822973
14.336717	0.1	0.825031
14.338383	0.1	0.825441
14.340050	0.1	0.823317
14.341717	0.1	0.820253
14.343383	0.1	0.818302
14.345050	0.1	0.817850
14.346717	0.1	0.817929
14.348383	0.1	0.817548
14.350050	0.1	0.816104
14.351717	0.1	0.813375
14.353383	0.1	0.809901
14.355050	0.1	0.806623
14.356717	0.1	0.803666
14.358383	0.1	0.800616
14.360050	0.1	0.798265
14.361717	0.1	0.798316
14.363383	0.1	0.800886
14.365050	0.1	0.803787
14.366717	0.1	0.804914
14.368383	0.1	0.804346
14.370050	0.1	0.803750
14.371717	0.1	0.804281
14.373383	0.1	0.805873
14.375050	0.1	0.808123
14.376717	0.1	0.810730
14.378383	0.1	0.813226
14.380050	0.1	0.815000
14.381717	0.1	0.815406
14.383383	0.1	0.814167
14.385050	0.1	0.811829
14.386717	0.1	0.809203
14.388383	0.1	0.807079
14.390050	0.1	0.806591
14.391717	0.1	0.808309
14.393383	0.1	0.811247
14.395050	0.1	0.814009
14.396717	0.1	0.816067
14.398383	0.1	0.817203
14.400050	0.1	0.816835
14.401717	0.1	0.815107
14.403383	0.1	0.813971
14.405050	0.1	0.815811
14.406717	0.1	0.820863
14.408383	0.1	0.826828
14.410050	0.1	0.831275
14.411717	0.1	0.833906
14.413383	0.1	0.836095
14.415050	0.1	0.838777
14.416717	0.1	0.841492
14.418383	0.1	0.843294
14.420050	0.1	0.844072
14.421717	0.1	0.844686
14.423383	0.1	0.846176
14.425050	0.1	0.848896
14.426717	0.1	0.852686
14.428383	0.1	0.857734
14.430050	0.1	0.864114
14.431717	0.1	0.870530
14.433383	0.1	0.875015
14.435050	0.1	0.877180
14.436717	0.1	0.878377
14.438383	0.1	0.879350
14.440050	0.1	0.879634
14.441717	0.1	0.879420
14.443383	0.1	0.879732
14.445050	0.1	0.880854
14.446717	0.1	0.882293
14.448383	0.1	0.884202
14.450050	0.1	0.887564
14.451717	0.1	0.892687
14.453383	0.1	0.898815
14.455050	0.1	0.905576
14.456717	0.1	0.913604
14.458383	0.1	0.923229
14.460050	0.1	0.933958
14.461717	0.1	0.945367
14.463383	0.1	0.957041
14.465050	0.1	0.967779
14.466717	0.1	0.976175
14.468383	0.1	0.982140
14.470050	0.1	0.986480
14.471717	0.1	0.989349
14.473383	0.1	0.991109
14.475050	0.1	0.993251
14.476717	0.1	0.997223
14.478383	0.1	1.003654
14.480050	0.1	1.012692
14.481717	0.1	1.024208
14.483383	0.1	1.037703
14.485050	0.1	1.052553
14.486717	0.1	1.068600
14.488383	0.1	1.085689
14.490050	0.1	1.102844
14.491717	0.1	1.119250
14.493383	0.1	1.135343
14.495050	0.1	1.151874
14.496717	0.1	1.169262
14.498383	0.1	1.188000
14.500050	0.1	1.208540
14.501717	0.1	1.230882
14.503383	0.1	1.254464
14.505050	0.1	1.278678
14.506717	0.1	1.303810
14.508383	0.1	1.330841
14.510050	0.1	1.360383
14.511717	0.1	1.392178
14.513383	0.1	1.424872
14.515050	0.1	1.456188
14.516717	0.1	1.484449
14.518383	0.1	1.509977
14.520050	0.1	1.534750
14.521717	0.1	1.561050
14.523383	0.1	1.589903
14.525050	0.1	1.620958
14.526717	0.1	1.654453
14.528383	0.1	1.691883
14.530050	0.1	1.733988
14.531717	0.1	1.779557
14.533383	0.1	1.826463
14.535050	0.1	1.872634
14.536717	0.1	1.916816
14.538383	0.1	1.959885
14.540050	0.1	2.004495
14.541717	0.1	2.052728
14.543383	0.1	2.104603
14.545050	0.1	2.158796
14.546717	0.1	2.214387
14.548383	0.1	2.271635
14.550050	0.1	2.330756
14.551717	0.1	2.390542
14.553383	0.1	2.449411
14.555050	0.1	2.507307
14.556717	0.1	2.565458
14.558383	0.1	2.625044
14.560050	0.1	2.687178
14.561717	0.1	2.752696
14.563383	0.1	2.821479
14.565050	0.1	2.893098
14.566717	0.1	2.967189
14.568383	0.1	3.042989
14.570050	0.1	3.120196
14.571717	0.1	3.199568
14.573383	0.1	3.281422
14.575050	0.1	3.364473
14.576717	0.1	3.446955
14.578383	0.1	3.528441
14.580050	0.1	3.610072
14.581717	0.1	3.693332
14.583383	0.1	3.778730
14.585050	0.1	3.865212
14.586717	0.1	3.951327
14.588383	0.1	4.036790
14.590050	0.1	4.122090
14.591717	0.1	4.207320
14.593383	0.1	4.292573
14.595050	0.1	4.377873
14.596717	0.1	4.462497
14.598383	0.1	4.545981
14.600050	0.1	4.629265
14.601717	0.1	4.713810
14.603383	0.1	4.800260
14.605050	0.1	4.888033
14.606717	0.1	4.975707
14.608383	0.1	5.061906
14.610050	0.1	5.145767
14.611717	0.1	5.226554
14.613383	0.1	5.303551
14.615050	0.1	5.376642
14.616717	0.1	5.446300
14.618383	0.1	5.512992
14.620050	0.1	5.577086
14.621717	0.1	5.639065
14.623383	0.1	5.700220
14.625050	0.1	5.762768
14.626717	0.1	5.828044
14.628383	0.1	5.894750
14.630050	0.1	5.959701
14.631717	0.1	6.020386
14.633383	0.1	6.076135
14.635050	0.1	6.126747
14.636717	0.1	6.171120
14.638383	0.1	6.208611
14.640050	0.1	6.241533
14.641717	0.1	6.274343
14.643383	0.1	6.309650
14.645050	0.1	6.346209
14.646717	0.1	6.380626
14.648383	0.1	6.410312
14.650050	0.1	6.435057
14.651717	0.1	6.456114
14.653383	0.1	6.475113
14.655050	0.1	6.493405
14.656717	0.1	6.510923
14.658383	0.1	6.526215
14.660050	0.1	6.537945
14.661717	0.1	6.545717
14.663383	0.1	6.550071
14.665050	0.1	6.551845
14.666717	0.1	6.551500
14.668383	0.1	6.548958
14.670050	0.1	6.543817
14.671717	0.1	6.536026
14.673383	0.1	6.526075
14.675050	0.1	6.514168
14.676717	0.1	6.500143
14.678383	0.1	6.484450
14.680050	0.1	6.468035
14.681717	0.1	6.451309
14.683383	0.1	6.434163
14.685050	0.1	6.416398
14.686717	0.1	6.397213
14.688383	0.1	6.375057
14.690050	0.1	6.348630
14.691717	0.1	6.317920
14.693383	0.1	6.284397
14.695050	0.1	6.250311
14.696717	0.1	6.217510
14.698383	0.1	6.186562
14.700050	0.1	6.156531
14.701717	0.1	6.126100
14.703383	0.1	6.095176
14.705050	0.1	6.065406
14.706717	0.1	6.038649
14.708383	0.1	6.014816
14.710050	0.1	5.991664
14.711717	0.1	5.966839
14.713383	0.1	5.939882
14.715050	0.1	5.912357
14.716717	0.1	5.886578
14.718383	0.1	5.864301
14.720050	0.1	5.846564
14.721717	0.1	5.834028
14.723383	0.1	5.826382
14.725050	0.1	5.821739
14.726717	0.1	5.817777
14.728383	0.1	5.813478
14.730050	0.1	5.809576
14.731717	0.1	5.807476
14.733383	0.1	5.807797
14.735050	0.1	5.810275
14.736717	0.1	5.815183
14.738383	0.1	5.824086
14.740050	0.1	5.837930
14.741717	0.1	5.855910
14.743383	0.1	5.877358
14.745050	0.1	5.902746
14.746717	0.1	5.932353
14.748383	0.1	5.965484
14.750050	0.1	6.001536
14.751717	0.1	6.041131
14.753383	0.1	6.085373
14.755050	0.1	6.134156
14.756717	0.1	6.186129
14.758383	0.1	6.240075
14.760050	0.1	6.295419
14.761717	0.1	6.351671
14.763383	0.1	6.408230
14.765050	0.1	6.465302
14.766717	0.1	6.524730
14.768383	0.1	6.588707
14.770050	0.1	6.657159
14.771717	0.1	6.727702
14.773383	0.1	6.798152
14.775050	0.1	6.867908
14.776717	0.1	6.937250
14.778383	0.1	7.005790
14.780050	0.1	7.072156
14.781717	0.1	7.135742
14.783383	0.1	7.197442
14.785050	0.1	7.258072
14.786717	0.1	7.317271
14.788383	0.1	7.373793
14.790050	0.1	7.426166
14.791717	0.1	7.473859
14.793383	0.1	7.517482
14.795050	0.1	7.557296
14.796717	0.1	7.592589
14.798383	0.1	7.623001
14.800050	0.1	7.649576
14.801717	0.1	7.674247
14.803383	0.1	7.698871
14.805050	0.1	7.723863
14.806717	0.1	7.747039
14.808383	0.1	7.765125
14.810050	0.1	7.776259
14.811717	0.1	7.779994
14.813383	0.1	7.776381
14.815050	0.1	7.766392
14.816717	0.1	7.752250
14.818383	0.1	7.735980
14.820050	0.1	7.718019
14.821717	0.1	7.698145
14.823383	0.1	7.676664
14.825050	0.1	7.653791
14.826717	0.1	7.628719
14.828383	0.1	7.600202
14.830050	0.1	7.567848
14.831717	0.1	7.532635
14.833383	0.1	7.495941
14.835050	0.1	7.457812
14.836717	0.1	7.416857
14.838383	0.1	7.372191
14.840050	0.1	7.324624
14.841717	0.1	7.275608
14.843383	0.1	7.225457
14.845050	0.1	7.172981
14.846717	0.1	7.116911
14.848383	0.1	7.057129
14.850050	0.1	6.994936
14.851717	0.1	6.932602
14.853383	0.1	6.871531
14.855050	0.1	6.810599
14.856717	0.1	6.747907
14.858383	0.1	6.683553
14.860050	0.1	6.618402
14.861717	0.1	6.551417
14.863383	0.1	6.480119
14.865050	0.1	6.403173
14.866717	0.1	6.322116
14.868383	0.1	6.240024
14.870050	0.1	6.158343
14.871717	0.1	6.076433
14.873383	0.1	5.993606
14.875050	0.1	5.909149
14.876717	0.1	5.821427
14.878383	0.1	5.729310
14.880050	0.1	5.633580
14.881717	0.1	5.536228
14.883383	0.1	5.439254
14.885050	0.1	5.343570
14.886717	0.1	5.247854
14.888383	0.1	5.149399
14.890050	0.1	5.046916
14.891717	0.1	4.941658
14.893383	0.1	4.835981
14.895050	0.1	4.731622
14.896717	0.1	4.628613
14.898383	0.1	4.525376
14.900050	0.1	4.420253
14.901717	0.1	4.312731
14.903383	0.1	4.203231
14.905050	0.1	4.092972
14.906717	0.1	3.983993
14.908383	0.1	3.877534
14.910050	0.1	3.772769
14.911717	0.1	3.667851
14.913383	0.1	3.561988
14.915050	0.1	3.456259
14.916717	0.1	3.352575
14.918383	0.1	3.252034
14.920050	0.1	3.154576
14.921717	0.1	3.059926
14.923383	0.1	2.968227
14.925050	0.1	2.879840
14.926717	0.1	2.795081
14.928383	0.1	2.713725
14.930050	0.1	2.634702
14.931717	0.1	2.556439
14.933383	0.1	2.478007
14.935050	0.1	2.400232
14.936717	0.1	2.325671
14.938383	0.1	2.256795
14.940050	0.1	2.194056
14.941717	0.1	2.136044
14.943383	0.1	2.081720
14.945050	0.1	2.031410
14.946717	0.1	1.985230
14.948383	0.1	1.941961
14.950050	0.1	1.899437
14.951717	0.1	1.855451
14.953383	0.1	1.809690
14.955050	0.1	1.765098
14.956717	0.1	1.725657
14.958383	0.1	1.692986
14.960050	0.1	1.665722
14.961717	0.1	1.641219
14.963383	0.1	1.617516
14.965050	0.1	1.593656
14.966717	0.1	1.568892
14.968383	0.1	1.543183
14.970050	0.1	1.518009
14.971717	0.1	1.495550
14.973383	0.1	1.477269
14.975050	0.1	1.463532
14.976717	0.1	1.453920
14.978383	0.1	1.447434
14.980050	0.1	1.442982
14.981717	0.1	1.439364
14.983383	0.1	1.435135
14.985050	0.1	1.429557
14.986717	0.1	1.423084
14.988383	0.1	1.416183
14.990050	0.1	1.408476
14.991717	0.1	1.399862
14.993383	0.1	1.391852
14.995050	0.1	1.386534
14.996717	0.1	1.384290
14.998383	0.1	1.383955
15.000050	0.1	1.385072
15.001717	0.1	1.388337
15.003383	0.1	1.393687
15.005050	0.1	1.399880
15.006717	0.1	1.406120
15.008383	0.1	1.412351
15.010050	0.1	1.417827
15.011717	0.1	1.420849
15.013383	0.1	1.420588
15.015050	0.1	1.418614
15.016717	0.1	1.417636
15.018383	0.1	1.419177
15.020050	0.1	1.423527
15.021717	0.1	1.430763
15.023383	0.1	1.440081
15.025050	0.1	1.449152
15.026717	0.1	1.455997
15.028383	0.1	1.460970
15.030050	0.1	1.466135
15.031717	0.1	1.473422
15.033383	0.1	1.483466
15.035050	0.1	1.494945
15.036717	0.1	1.505972
15.038383	0.1	1.515956
15.040050	0.1	1.524757
15.041717	0.1	1.531667
15.043383	0.1	1.537162
15.045050	0.1	1.543765
15.046717	0.1	1.553441
15.048383	0.1	1.565698
15.050050	0.1	1.579253
15.051717	0.1	1.594084
15.053383	0.1	1.610774
15.055050	0.1	1.628473
15.056717	0.1	1.644674
15.058383	0.1	1.657340
15.060050	0.1	1.667053
15.061717	0.1	1.677093
15.063383	0.1	1.690951
15.065050	0.1	1.709303
15.066717	0.1	1.729480
15.068383	0.1	1.748251
15.070050	0.1	1.764921
15.071717	0.1	1.781504
15.073383	0.1	1.800670
15.075050	0.1	1.823441
15.076717	0.1	1.848754
15.078383	0.1	1.874990
15.080050	0.1	1.901151
15.081717	0.1	1.927493
15.083383	0.1	1.955670
15.085050	0.1	1.986767
15.086717	0.1	2.019713
15.088383	0.1	2.053017
15.090050	0.1	2.086805
15.091717	0.1	2.122186
15.093383	0.1	2.159402
15.095050	0.1	2.197069
15.096717	0.1	2.233321
15.098383	0.1	2.267854
15.100050	0.1	2.302350
15.101717	0.1	2.338942
15.103383	0.1	2.378798
15.105050	0.1	2.421997
15.106717	0.1	2.467972
15.108383	0.1	2.515856
15.110050	0.1	2.565542
15.111717	0.1	2.618269
15.113383	0.1	2.675164
15.115050	0.1	2.735355
15.116717	0.1	2.795896
15.118383	0.1	2.853898
15.120050	0.1	2.908683
15.121717	0.1	2.961988
15.123383	0.1	3.016316
15.125050	0.1	3.073704
15.126717	0.1	3.135898
15.128383	0.1	3.204304
15.130050	0.1	3.278656
15.131717	0.1	3.356459
15.133383	0.1	3.434704
15.135050	0.1	3.512139
15.136717	0.1	3.589443
15.138383	0.1	3.668042
15.140050	0.1	3.748969
15.141717	0.1	3.832285
15.143383	0.1	3.917567
15.145050	0.1	4.004692
15.146717	0.1	4.094159
15.148383	0.1	4.186970
15.150050	0.1	4.284000
15.151717	0.1	4.385291
15.153383	0.1	4.489706
15.155050	0.1	4.595262
15.156717	0.1	4.700287
15.158383	0.1	4.805136
15.160050	0.1	4.912079
15.161717	0.1	5.023060
15.163383	0.1	5.138721
15.165050	0.1	5.259537
15.166717	0.1	5.385620
15.168383	0.1	5.515199
15.170050	0.1	5.645156
15.171717	0.1	5.773804
15.173383	0.1	5.902257
15.175050	0.1	6.032446
15.176717	0.1	6.165002
15.178383	0.1	6.300313
15.180050	0.1	6.439504
15.181717	0.1	6.583049
15.183383	0.1	6.729737
15.185050	0.1	6.876830
15.186717	0.1	7.021874
15.188383	0.1	7.164748
15.190050	0.1	7.306710
15.191717	0.1	7.447973
15.193383	0.1	7.587620
15.195050	0.1	7.724874
15.196717	0.1	7.859375
15.198383	0.1	7.990962
15.200050	0.1	8.119396
15.201717	0.1	8.244365
15.203383	0.1	8.365964
15.205050	0.1	8.484768
15.206717	0.1	8.601025
15.208383	0.1	8.714055
15.210050	0.1	8.822712
15.211717	0.1	8.926541
15.213383	0.1	9.025992
15.215050	0.1	9.121168
15.216717	0.1	9.211455
15.218383	0.1	9.296951
15.220050	0.1	9.378465
15.221717	0.1	9.455630
15.223383	0.1	9.526643
15.225050	0.1	9.590141
15.226717	0.1	9.646029
15.228383	0.1	9.694831
15.230050	0.1	9.736912
15.231717	0.1	9.771460
15.233383	0.1	9.796619
15.235050	0.1	9.811716
15.236717	0.1	9.818776
15.238383	0.1	9.820927
15.240050	0.1	9.819828
15.241717	0.1	9.815083
15.243383	0.1	9.805197
15.245050	0.1	9.788331
15.246717	0.1	9.762975
15.248383	0.1	9.728274
15.250050	0.1	9.684474
15.251717	0.1	9.633680
15.253383	0.1	9.578406
15.255050	0.1	9.519039
15.256717	0.1	9.454065
15.258383	0.1	9.382409
15.260050	0.1	9.304145
15.261717	0.1	9.219968
15.263383	0.1	9.131292
15.265050	0.1	9.039487
15.266717	0.1	8.944049
15.268383	0.1	8.843052
15.270050	0.1	8.735517
15.271717	0.1	8.622324
15.273383	0.1	8.505061
15.275050	0.1	8.384548
15.276717	0.1	8.260412
15.278383	0.1	8.132216
15.280050	0.1	8.001085
15.281717	0.1	7.869238
15.283383	0.1	7.737428
15.285050	0.1	7.604002
15.286717	0.1	7.467270
15.288383	0.1	7.327581
15.290050	0.1	7.186211
15.291717	0.1	7.042973
15.293383	0.1	6.896369
15.295050	0.1	6.746515
15.296717	0.1	6.596362
15.298383	0.1	6.449083
15.300050	0.1	6.306092
15.301717	0.1	6.168052
15.303383	0.1	6.035431
15.305050	0.1	5.907160
15.306717	0.1	5.780421
15.308383	0.1	5.652742
15.310050	0.1	5.523516
15.311717	0.1	5.393554
15.313383	0.1	5.264143
15.315050	0.1	5.136840
15.316717	0.1	5.013514
15.318383	0.1	4.896126
15.320050	0.1	4.786146
15.321717	0.1	4.683845
15.323383	0.1	4.587965
15.325050	0.1	4.495960
15.326717	0.1	4.405449
15.328383	0.1	4.316028
15.330050	0.1	4.229629
15.331717	0.1	4.149131
15.333383	0.1	4.076194
15.335050	0.1	4.010531
15.336717	0.1	3.951699
15.338383	0.1	3.900467
15.340050	0.1	3.857762
15.341717	0.1	3.823438
15.343383	0.1	3.796173
15.345050	0.1	3.773933
15.346717	0.1	3.754902
15.348383	0.1	3.738655
15.350050	0.1	3.726347
15.351717	0.1	3.719795
15.353383	0.1	3.720336
15.355050	0.1	3.728219
15.356717	0.1	3.742729
15.358383	0.1	3.763102
15.360050	0.1	3.789468
15.361717	0.1	3.822916
15.363383	0.1	3.864672
15.365050	0.1	3.915164
15.366717	0.1	3.973525
15.368383	0.1	4.037996
15.370050	0.1	4.107524
15.371717	0.1	4.182914
15.373383	0.1	4.265667
15.375050	0.1	4.356480
15.376717	0.1	4.455643
15.378383	0.1	4.563564
15.380050	0.1	4.680422
15.381717	0.1	4.805797
15.383383	0.1	4.939027
15.385050	0.1	5.079936
15.386717	0.1	5.228734
15.388383	0.1	5.385885
15.390050	0.1	5.552555
15.391717	0.1	5.729594
15.393383	0.1	5.916199
15.395050	0.1	6.111492
15.396717	0.1	6.316500
15.398383	0.1	6.533312
15.400050	0.1	6.763977
15.401717	0.1	7.011038
15.403383	0.1	7.276465
15.405050	0.1	7.559438
15.406717	0.1	7.857597
15.408383	0.1	8.169948
15.410050	0.1	8.496949
15.411717	0.1	8.839215
15.413383	0.1	9.197448
15.415050	0.1	9.573400
15.416717	0.1	9.969953
15.418383	0.1	10.390226
15.420050	0.1	10.836897
15.421717	0.1	11.311802
15.423383	0.1	11.815522
15.425050	0.1	12.347722
15.426717	0.1	12.908247
15.428383	0.1	13.497956
15.430050	0.1	14.118659
15.431717	0.1	14.773039
15.433383	0.1	15.464262
15.435050	0.1	16.194605
15.436717	0.1	16.964525
15.438383	0.1	17.773467
15.440050	0.1	18.621786
15.441717	0.1	19.511916
15.443383	0.1	20.447439
15.445050	0.1	21.431376
15.446717	0.1	22.465754
15.448383	0.1	23.552440
15.450050	0.1	24.693371
15.451717	0.1	25.889492
15.453383	0.1	27.140779
15.455050	0.1	28.448226
15.456717	0.1	29.814523
15.458383	0.1	31.242366
15.460050	0.1	32.732836
15.461717	0.1	34.285970
15.463383	0.1	35.902732
15.465050	0.1	37.585455
15.466717	0.1	39.336500
15.468383	0.1	41.158050
15.470050	0.1	43.052472
15.471717	0.1	45.021623
15.473383	0.1	47.066454
15.475050	0.1	49.187704
15.476717	0.1	51.386575
15.478383	0.1	53.664250
15.480050	0.1	56.020776
15.481717	0.1	58.455598
15.483383	0.1	60.969680
15.485050	0.1	63.566081
15.486717	0.1	66.248262
15.488383	0.1	69.018444
15.490050	0.1	71.877898
15.491717	0.1	74.828300
15.493383	0.1	77.871527
15.495050	0.1	81.008673
15.496717	0.1	84.240944
15.498383	0.1	87.570394
15.500050	0.1	90.998821
15.501717	0.1	94.527579
15.503383	0.1	98.159444
15.505050	0.1	101.899835
15.506717	0.1	105.755003
15.508383	0.1	109.729413
15.510050	0.1	113.825910
15.511717	0.1	118.048224
15.513383	0.1	122.402255
15.515050	0.1	126.894605
15.516717	0.1	131.530538
15.518383	0.1	136.314239
15.520050	0.1	141.251125
15.521717	0.1	146.349510
15.523383	0.1	151.620107
15.525050	0.1	157.074086
15.526717	0.1	162.721379
15.528383	0.1	168.570932
15.530050	0.1	174.631495
15.531717	0.1	180.911636
15.533383	0.1	187.420724
15.535050	0.1	194.170382
15.536717	0.1	201.174296
15.538383	0.1	208.446812
15.540050	0.1	216.000970
15.541717	0.1	223.847414
15.543383	0.1	231.994842
15.545050	0.1	240.449663
15.546717	0.1	249.216063
15.548383	0.1	258.298386
15.550050	0.1	267.701703
15.551717	0.1	277.428599
15.553383	0.1	287.477351
15.555050	0.1	297.842850
15.556717	0.1	308.516538
15.558383	0.1	319.484892
15.560050	0.1	330.728712
15.561717	0.1	342.223426
15.563383	0.1	353.940428
15.565050	0.1	365.849450
15.566717	0.1	377.918571
15.568383	0.1	390.111013
15.570050	0.1	402.384680
15.571717	0.1	414.693724
15.573383	0.1	426.988090
15.575050	0.1	439.214497
15.576717	0.1	451.320387
15.578383	0.1	463.255211
15.580050	0.1	474.967123
15.581717	0.1	486.400896
15.583383	0.1	497.501069
15.585050	0.1	508.215768
15.586717	0.1	518.497574
15.588383	0.1	528.303856
15.590050	0.1	537.596900
15.591717	0.1	546.341348
15.593383	0.1	554.501475
15.595050	0.1	562.042618
15.596717	0.1	568.936524
15.598383	0.1	575.165060
15.600050	0.1	580.718071
15.601717	0.1	585.589177
15.603383	0.1	589.774075
15.605050	0.1	593.272318
15.606717	0.1	596.090537
15.608383	0.1	598.241143
15.610050	0.1	599.736414
15.611717	0.1	600.586525
15.613383	0.1	600.804040
15.615050	0.1	600.407292
15.616717	0.1	599.419191
15.618383	0.1	597.865307
15.620050	0.1	595.773054
15.621717	0.1	593.171530
15.623383	0.1	590.090328
15.625050	0.1	586.556574
15.626717	0.1	582.593708
15.628383	0.1	578.225335
15.630050	0.1	573.479860
15.631717	0.1	568.389400
15.633383	0.1	562.984017
15.635050	0.1	557.288509
15.636717	0.1	551.325190
15.638383	0.1	545.116938
15.640050	0.1	538.684740
15.641717	0.1	532.044806
15.643383	0.1	525.212656
15.645050	0.1	518.207714
15.646717	0.1	511.050243
15.648383	0.1	503.756423
15.650050	0.1	496.339351
15.651717	0.1	488.813189
15.653383	0.1	481.193481
15.655050	0.1	473.493860
15.656717	0.1	465.724930
15.658383	0.1	457.896162
15.660050	0.1	450.018729
15.661717	0.1	442.106449
15.663383	0.1	434.171856
15.665050	0.1	426.222138
15.666717	0.1	418.261215
15.668383	0.1	410.295055
15.670050	0.1	402.332996
15.671717	0.1	394.383502
15.673383	0.1	386.451590
15.675050	0.1	378.541760
15.676717	0.1	370.661035
15.678383	0.1	362.817957
15.680050	0.1	355.019323
15.681717	0.1	347.269355
15.683383	0.1	339.572803
15.685050	0.1	331.936041
15.686717	0.1	324.363872
15.688383	0.1	316.858837
15.690050	0.1	309.424256
15.691717	0.1	302.064522
15.693383	0.1	294.782897
15.695050	0.1	287.582004
15.696717	0.1	280.465838
15.698383	0.1	273.439889
15.700050	0.1	266.508837
15.701717	0.1	259.674625
15.703383	0.1	252.937651
15.705050	0.1	246.299273
15.706717	0.1	239.761882
15.708383	0.1	233.326997
15.710050	0.1	226.995046
15.711717	0.1	220.768149
15.713383	0.1	214.650836
15.715050	0.1	208.646804
15.716717	0.1	202.757558
15.718383	0.1	196.984396
15.720050	0.1	191.329024
15.721717	0.1	185.792106
15.723383	0.1	180.372428
15.725050	0.1	175.067936
15.726717	0.1	169.877079
15.728383	0.1	164.799187
15.730050	0.1	159.834935
15.731717	0.1	154.986568
15.733383	0.1	150.256865
15.735050	0.1	145.647796
15.736717	0.1	141.159585
15.738383	0.1	136.790285
15.740050	0.1	132.536367
15.741717	0.1	128.394487
15.743383	0.1	124.363182
15.745050	0.1	120.442757
15.746717	0.1	116.633792
15.748383	0.1	112.936068
15.750050	0.1	109.348167
15.751717	0.1	105.868140
15.753383	0.1	102.494601
15.755050	0.1	99.226255
15.756717	0.1	96.060522
15.758383	0.1	92.993644
15.760050	0.1	90.023126
15.761717	0.1	87.149106
15.763383	0.1	84.371599
15.765050	0.1	81.687723
15.766717	0.1	79.093291
15.768383	0.1	76.585761
15.770050	0.1	74.164374
15.771717	0.1	71.828277
15.773383	0.1	69.575361
15.775050	0.1	67.402856
15.776717	0.1	65.308418
15.778383	0.1	63.289804
15.780050	0.1	61.344178
15.781717	0.1	59.468355
15.783383	0.1	57.659401
15.785050	0.1	55.915043
15.786717	0.1	54.233861
15.788383	0.1	52.615246
15.790050	0.1	51.058848
15.791717	0.1	49.563213
15.793383	0.1	48.125126
15.795050	0.1	46.740691
15.796717	0.1	45.407047
15.798383	0.1	44.122366
15.800050	0.1	42.885547
15.801717	0.1	41.696420
15.803383	0.1	40.554572
15.805050	0.1	39.458564
15.806717	0.1	38.407235
15.808383	0.1	37.399121
15.810050	0.1	36.430461
15.811717	0.1	35.496526
15.813383	0.1	34.594517
15.815050	0.1	33.723698
15.816717	0.1	32.883938
15.818383	0.1	32.075425
15.820050	0.1	31.298939
15.821717	0.1	30.555092
15.823383	0.1	29.843170
15.825050	0.1	29.160716
15.826717	0.1	28.504087
15.828383	0.1	27.869740
15.830050	0.1	27.255504
15.831717	0.1	26.661102
15.833383	0.1	26.087542
15.835050	0.1	25.535314
15.836717	0.1	25.003338
15.838383	0.1	24.489858
15.840050	0.1	23.994078
15.841717	0.1	23.516733
15.843383	0.1	23.058164
15.845050	0.1	22.616922
15.846717	0.1	22.191522
15.848383	0.1	21.781554
15.850050	0.1	21.386137
15.851717	0.1	21.003485
15.853383	0.1	20.632329
15.855050	0.1	20.272522
15.856717	0.1	19.923868
15.858383	0.1	19.584964
15.860050	0.1	19.254736
15.861717	0.1	18.934649
15.863383	0.1	18.627471
15.865050	0.1	18.333793
15.866717	0.1	18.051234
15.868383	0.1	17.776401
15.870050	0.1	17.506485
15.871717	0.1	17.239959
15.873383	0.1	16.977303
15.875050	0.1	16.720672
15.876717	0.1	16.472139
15.878383	0.1	16.232766
15.880050	0.1	16.002781
15.881717	0.1	15.781359
15.883383	0.1	15.566614
15.885050	0.1	15.356541
15.886717	0.1	15.149931
15.888383	0.1	14.946624
15.890050	0.1	14.747321
15.891717	0.1	14.553368
15.893383	0.1	14.366144
15.895050	0.1	14.186082
15.896717	0.1	14.012894
15.898383	0.1	13.846564
15.900050	0.1	13.686963
15.901717	0.1	13.532788
15.903383	0.1	13.381727
15.905050	0.1	13.231970
15.906717	0.1	13.083247
15.908383	0.1	12.935954
15.910050	0.1	12.790514
15.911717	0.1	12.647836
15.913383	0.1	12.508724
15.915050	0.1	12.373426
15.916717	0.1	12.243032
15.918383	0.1	12.119696
15.920050	0.1	12.004706
15.921717	0.1	11.897152
15.923383	0.1	11.794833
15.925050	0.1	11.696406
15.926717	0.1	11.601383
15.928383	0.1	11.508581
15.930050	0.1	11.416841
15.931717	0.1	11.326731
15.933383	0.1	11.239667
15.935050	0.1	11.156085
15.936717	0.1	11.075684
15.938383	0.1	10.998817
15.940050	0.1	10.926696
15.941717	0.1	10.860097
15.943383	0.1	10.798266
15.945050	0.1	10.739360
15.946717	0.1	10.682303
15.948383	0.1	10.627913
15.950050	0.1	10.577440
15.951717	0.1	10.530865
15.953383	0.1	10.487461
15.955050	0.1	10.446715
15.956717	0.1	10.408279
15.958383	0.1	10.372163
15.960050	0.1	10.339101
15.961717	0.1	10.309652
15.963383	0.1	10.282760
15.965050	0.1	10.257103
15.966717	0.1	10.233512
15.968383	0.1	10.213950
15.970050	0.1	10.198890
15.971717	0.1	10.187067
15.973383	0.1	10.176594
15.975050	0.1	10.165977
15.976717	0.1	10.155048
15.978383	0.1	10.144687
15.980050	0.1	10.135639
15.981717	0.1	10.127742
15.983383	0.1	10.119658
15.985050	0.1	10.109255
15.986717	0.1	10.095327
15.988383	0.1	10.079592
15.990050	0.1	10.065925
15.991717	0.1	10.056649
15.993383	0.1	10.050302
15.995050	0.1	10.043662
15.996717	0.1	10.035378
15.998383	0.1	10.026577
16.000050	0.1	10.017804
16.001717	0.1	10.007368
16.003383	0.1	9.992952
16.005050	0.1	9.972937
16.006717	0.1	9.946236
16.008383	0.1	9.912513
16.010050	0.1	9.873505
16.011717	0.1	9.833141
16.013383	0.1	9.795171
16.015050	0.1	9.760689
16.016717	0.1	9.728102
16.018383	0.1	9.694383
16.020050	0.1	9.656074
16.021717	0.1	9.610625
16.023383	0.1	9.557600
16.025050	0.1	9.498685
16.026717	0.1	9.436482
16.028383	0.1	9.373068
16.030050	0.1	9.309398
16.031717	0.1	9.245253
16.033383	0.1	9.179446
16.035050	0.1	9.110915
16.036717	0.1	9.039962
16.038383	0.1	8.968012
16.040050	0.1	8.896310
16.041717	0.1	8.824598
16.043383	0.1	8.751261
16.045050	0.1	8.674883
16.046717	0.1	8.595176
16.048383	0.1	8.512647
16.050050	0.1	8.428134
16.051717	0.1	8.342345
16.053383	0.1	8.256133
16.055050	0.1	8.171224
16.056717	0.1	8.089156
16.058383	0.1	8.009654
16.060050	0.1	7.930831
16.061717	0.1	7.850463
16.063383	0.1	7.767286
16.065050	0.1	7.682168
16.066717	0.1	7.597581
16.068383	0.1	7.515205
16.070050	0.1	7.434958
16.071717	0.1	7.356368
16.073383	0.1	7.279660
16.075050	0.1	7.205084
16.076717	0.1	7.131901
16.078383	0.1	7.058703
16.080050	0.1	6.984640
16.081717	0.1	6.909533
16.083383	0.1	6.833188
16.085050	0.1	6.755739
16.086717	0.1	6.678640
16.088383	0.1	6.603524
16.090050	0.1	6.530178
16.091717	0.1	6.457539
16.093383	0.1	6.385725
16.095050	0.1	6.315270
16.096717	0.1	6.245943
16.098383	0.1	6.177733
16.100050	0.1	6.111409
16.101717	0.1	6.047376
16.103383	0.1	5.984916
16.105050	0.1	5.923216
16.106717	0.1	5.862154
16.108383	0.1	5.801069
16.110050	0.1	5.738419
16.111717	0.1	5.673803
16.113383	0.1	5.608620
16.115050	0.1	5.544643
16.116717	0.1	5.482961
16.118383	0.1	5.423753
16.120050	0.1	5.366551
16.121717	0.1	5.310993
16.123383	0.1	5.257628
16.125050	0.1	5.207621
16.126717	0.1	5.160696
16.128383	0.1	5.114800
16.130050	0.1	5.068425
16.131717	0.1	5.021496
16.133383	0.1	4.974450
16.135050	0.1	4.928033
16.136717	0.1	4.882989
16.138383	0.1	4.839399
16.140050	0.1	4.796735
16.141717	0.1	4.754593
16.143383	0.1	4.713307
16.145050	0.1	4.673856
16.146717	0.1	4.637330
16.148383	0.1	4.604221
16.150050	0.1	4.573511
16.151717	0.1	4.543141
16.153383	0.1	4.511499
16.155050	0.1	4.478456
16.156717	0.1	4.445096
16.158383	0.1	4.412816
16.160050	0.1	4.382944
16.161717	0.1	4.356024
16.163383	0.1	4.331674
16.165050	0.1	4.309984
16.166717	0.1	4.291413
16.168383	0.1	4.274910
16.170050	0.1	4.257993
16.171717	0.1	4.239208
16.173383	0.1	4.219455
16.175050	0.1	4.200256
16.176717	0.1	4.181573
16.178383	0.1	4.162486
16.180050	0.1	4.143254
16.181717	0.1	4.125857
16.183383	0.1	4.112488
16.185050	0.1	4.103445
16.186717	0.1	4.097079
16.188383	0.1	4.091668
16.190050	0.1	4.086122
16.191717	0.1	4.079761
16.193383	0.1	4.072776
16.195050	0.1	4.066187
16.196717	0.1	4.060981
16.198383	0.1	4.057726
16.200050	0.1	4.056124
16.201717	0.1	4.054266
16.203383	0.1	4.050042
16.205050	0.1	4.043416
16.206717	0.1	4.036566
16.208383	0.1	4.032389
16.210050	0.1	4.032291
16.211717	0.1	4.035369
16.213383	0.1	4.040324
16.215050	0.1	4.046564
16.216717	0.1	4.053544
16.218383	0.1	4.061107
16.220050	0.1	4.069759
16.221717	0.1	4.079835
16.223383	0.1	4.090965
16.225050	0.1	4.102201
16.226717	0.1	4.112511
16.228383	0.1	4.121331
16.230050	0.1	4.128944
16.231717	0.1	4.136157
16.233383	0.1	4.143706
16.235050	0.1	4.151720
16.236717	0.1	4.159291
16.238383	0.1	4.165592
16.240050	0.1	4.171859
16.241717	0.1	4.180702
16.243383	0.1	4.192982
16.245050	0.1	4.206807
16.246717	0.1	4.219986
16.248383	0.1	4.232489
16.250050	0.1	4.245727
16.251717	0.1	4.260037
16.253383	0.1	4.273793
16.255050	0.1	4.284936
16.256717	0.1	4.292708
16.258383	0.1	4.298151
16.260050	0.1	4.303292
16.261717	0.1	4.309681
16.263383	0.1	4.317560
16.265050	0.1	4.325961
16.266717	0.1	4.333509
16.268383	0.1	4.339279
16.270050	0.1	4.343037
16.271717	0.1	4.345085
16.273383	0.1	4.345621
16.275050	0.1	4.344713
16.276717	0.1	4.343418
16.278383	0.1	4.343921
16.280050	0.1	4.347619
16.281717	0.1	4.353663
16.283383	0.1	4.359852
16.285050	0.1	4.363982
16.286717	0.1	4.364555
16.288383	0.1	4.362063
16.290050	0.1	4.359097
16.291717	0.1	4.357672
16.293383	0.1	4.357151
16.295050	0.1	4.355125
16.296717	0.1	4.349975
16.298383	0.1	4.342576
16.300050	0.1	4.334860
16.301717	0.1	4.327316
16.303383	0.1	4.319148
16.305050	0.1	4.309700
16.306717	0.1	4.299060
16.308383	0.1	4.288042
16.310050	0.1	4.277504
16.311717	0.1	4.267544
16.313383	0.1	4.257406
16.315050	0.1	4.246198
16.316717	0.1	4.233755
16.318383	0.1	4.220512
16.320050	0.1	4.206635
16.321717	0.1	4.192013
16.323383	0.1	4.177052
16.325050	0.1	4.162895
16.326717	0.1	4.150607
16.328383	0.1	4.140460
16.330050	0.1	4.132292
16.331717	0.1	4.125298
16.333383	0.1	4.117442
16.335050	0.1	4.106965
16.336717	0.1	4.094089
16.338383	0.1	4.079626
16.340050	0.1	4.063523
16.341717	0.1	4.046028
16.343383	0.1	4.028771
16.345050	0.1	4.013530
16.346717	0.1	4.000207
16.348383	0.1	3.986978
16.350050	0.1	3.972468
16.351717	0.1	3.956836
16.353383	0.1	3.941064
16.355050	0.1	3.926191
16.356717	0.1	3.913129
16.358383	0.1	3.902237
16.360050	0.1	3.893240
16.361717	0.1	3.885720
16.363383	0.1	3.879135
16.365050	0.1	3.872425
16.366717	0.1	3.864253
16.368383	0.1	3.854004
16.370050	0.1	3.842264
16.371717	0.1	3.829729
16.373383	0.1	3.816499
16.375050	0.1	3.803060
16.376717	0.1	3.790995
16.378383	0.1	3.781877
16.380050	0.1	3.775856
16.381717	0.1	3.771186
16.383383	0.1	3.765067
16.385050	0.1	3.755861
16.386717	0.1	3.744070
16.388383	0.1	3.730669
16.390050	0.1	3.716233
16.391717	0.1	3.702110
16.393383	0.1	3.690645
16.395050	0.1	3.683115
16.396717	0.1	3.678417
16.398383	0.1	3.674352
16.400050	0.1	3.669676
16.401717	0.1	3.664722
16.403383	0.1	3.660829
16.405050	0.1	3.658766
16.406717	0.1	3.657462
16.408383	0.1	3.654929
16.410050	0.1	3.650156
16.411717	0.1	3.643166
16.413383	0.1	3.634398
16.415050	0.1	3.625550
16.416717	0.1	3.619883
16.418383	0.1	3.619832
16.420050	0.1	3.624712
16.421717	0.1	3.631441
16.423383	0.1	3.637359
16.425050	0.1	3.641360
16.426717	0.1	3.642975
16.428383	0.1	3.642454
16.430050	0.1	3.641420
16.431717	0.1	3.641644
16.433383	0.1	3.643348
16.435050	0.1	3.645467
16.436717	0.1	3.647101
16.438383	0.1	3.648517
16.440050	0.1	3.650836
16.441717	0.1	3.654361
16.443383	0.1	3.657667
16.445050	0.1	3.659194
16.446717	0.1	3.659320
16.448383	0.1	3.659939
16.450050	0.1	3.662780
16.451717	0.1	3.668517
16.453383	0.1	3.676275
16.455050	0.1	3.683837
16.456717	0.1	3.689690
16.458383	0.1	3.694962
16.460050	0.1	3.702510
16.461717	0.1	3.714315
16.463383	0.1	3.729723
16.465050	0.1	3.745998
16.466717	0.1	3.760494
16.468383	0.1	3.772075
16.470050	0.1	3.781058
16.471717	0.1	3.788448
16.473383	0.1	3.794874
16.475050	0.1	3.800481
16.476717	0.1	3.805882
16.478383	0.1	3.812150
16.480050	0.1	3.820267
16.481717	0.1	3.830772
16.483383	0.1	3.842963
16.485050	0.1	3.855126
16.486717	0.1	3.866511
16.488383	0.1	3.877846
16.490050	0.1	3.889636
16.491717	0.1	3.901413
16.493383	0.1	3.912700
16.495050	0.1	3.923592
16.496717	0.1	3.934335
16.498383	0.1	3.944910
16.500050	0.1	3.955178
16.501717	0.1	3.965301
16.503383	0.1	3.975602
16.505050	0.1	3.986293
16.506717	0.1	3.997739
16.508383	0.1	4.010135
16.510050	0.1	4.023300
16.511717	0.1	4.037418
16.513383	0.1	4.052869
16.515050	0.1	4.069377
16.516717	0.1	4.086187
16.518383	0.1	4.102904
16.520050	0.1	4.119715
16.521717	0.1	4.137065
16.523383	0.1	4.155086
16.525050	0.1	4.173662
16.526717	0.1	4.192614
16.528383	0.1	4.211445
16.530050	0.1	4.229555
16.531717	0.1	4.246491
16.533383	0.1	4.261844
16.535050	0.1	4.275870
16.536717	0.1	4.290091
16.538383	0.1	4.306436
16.540050	0.1	4.325695
16.541717	0.1	4.347255
16.543383	0.1	4.370403
16.545050	0.1	4.394609
16.546717	0.1	4.418516
16.548383	0.1	4.440420
16.550050	0.1	4.459978
16.551717	0.1	4.478469
16.553383	0.1	4.497506
16.555050	0.1	4.517669
16.556717	0.1	4.538340
16.558383	0.1	4.558931
16.560050	0.1	4.580235
16.561717	0.1	4.603402
16.563383	0.1	4.628222
16.565050	0.1	4.654047
16.566717	0.1	4.681065
16.568383	0.1	4.709549
16.570050	0.1	4.739091
16.571717	0.1	4.768427
16.573383	0.1	4.795901
16.575050	0.1	4.821075
16.576717	0.1	4.845602
16.578383	0.1	4.871576
16.580050	0.1	4.899986
16.581717	0.1	4.930971
16.583383	0.1	4.964350
16.585050	0.1	4.999791
16.586717	0.1	5.036676
16.588383	0.1	5.073999
16.590050	0.1	5.111163
16.591717	0.1	5.148021
16.593383	0.1	5.184459
16.595050	0.1	5.221101
16.596717	0.1	5.259323
16.598383	0.1	5.299933
16.600050	0.1	5.342732
16.601717	0.1	5.386998
16.603383	0.1	5.432246
16.605050	0.1	5.479031
16.606717	0.1	5.528568
16.608383	0.1	5.580797
16.610050	0.1	5.633472
16.611717	0.1	5.684057
16.613383	0.1	5.731792
16.615050	0.1	5.777860
16.616717	0.1	5.824212
16.618383	0.1	5.872534
16.620050	0.1	5.923728
16.621717	0.1	5.977829
16.623383	0.1	6.034309
16.625050	0.1	6.092275
16.626717	0.1	6.149868
16.628383	0.1	6.205295
16.630050	0.1	6.258944
16.631717	0.1	6.312714
16.633383	0.1	6.367937
16.635050	0.1	6.424896
16.636717	0.1	6.483193
16.638383	0.1	6.542387
16.640050	0.1	6.602234
16.641717	0.1	6.661485
16.643383	0.1	6.717863
16.645050	0.1	6.769965
16.646717	0.1	6.818171
16.648383	0.1	6.863768
16.650050	0.1	6.907647
16.651717	0.1	6.949846
16.653383	0.1	6.990489
16.655050	0.1	7.030489
16.656717	0.1	7.070499
16.658383	0.1	7.109782
16.660050	0.1	7.146806
16.661717	0.1	7.180278
16.663383	0.1	7.209694
16.665050	0.1	7.236023
16.666717	0.1	7.260353
16.668383	0.1	7.281308
16.670050	0.1	7.296102
16.671717	0.1	7.304465
16.673383	0.1	7.309201
16.675050	0.1	7.312451
16.676717	0.1	7.313434
16.678383	0.1	7.310580
16.680050	0.1	7.303921
16.681717	0.1	7.294072
16.683383	0.1	7.280521
16.685050	0.1	7.262426
16.686717	0.1	7.240484
16.688383	0.1	7.216870
16.690050	0.1	7.192991
16.691717	0.1	7.168166
16.693383	0.1	7.140879
16.695050	0.1	7.110429
16.696717	0.1	7.076818
16.698383	0.1	7.040063
16.700050	0.1	7.000547
16.701717	0.1	6.959704
16.703383	0.1	6.919466
16.705050	0.1	6.880667
16.706717	0.1	6.842287
16.708383	0.1	6.802832
16.710050	0.1	6.762180
16.711717	0.1	6.721402
16.713383	0.1	6.681434
16.715050	0.1	6.642905
16.716717	0.1	6.606658
16.718383	0.1	6.573158
16.720050	0.1	6.541186
16.721717	0.1	6.508641
16.723383	0.1	6.475281
16.725050	0.1	6.442922
16.726717	0.1	6.412938
16.728383	0.1	6.384943
16.730050	0.1	6.357729
16.731717	0.1	6.330991
16.733383	0.1	6.305762
16.735050	0.1	6.282218
16.736717	0.1	6.258702
16.738383	0.1	6.234865
16.740050	0.1	6.213565
16.741717	0.1	6.197402
16.743383	0.1	6.185300
16.745050	0.1	6.174385
16.746717	0.1	6.163591
16.748383	0.1	6.153318
16.750050	0.1	6.142738
16.751717	0.1	6.129337
16.753383	0.1	6.111274
16.755050	0.1	6.089923
16.756717	0.1	6.069327
16.758383	0.1	6.053131
16.760050	0.1	6.042845
16.761717	0.1	6.038421
16.763383	0.1	6.039250
16.765050	0.1	6.043701
16.766717	0.1	6.048670
16.768383	0.1	6.050719
16.770050	0.1	6.047580
16.771717	0.1	6.039562
16.773383	0.1	6.030174
16.775050	0.1	6.023613
16.776717	0.1	6.021350
16.778383	0.1	6.022314
16.780050	0.1	6.025275
16.781717	0.1	6.029569
16.783383	0.1	6.034086
16.785050	0.1	6.037015
16.786717	0.1	6.037243
16.788383	0.1	6.036083
16.790050	0.1	6.036353
16.791717	0.1	6.039101
16.793383	0.1	6.042118
16.795050	0.1	6.042030
16.796717	0.1	6.037736
16.798383	0.1	6.031422
16.800050	0.1	6.026290
16.801717	0.1	6.024539
16.803383	0.1	6.026840
16.805050	0.1	6.032218
16.806717	0.1	6.039031
16.808383	0.1	6.045946
16.810050	0.1	6.051548
16.811717	0.1	6.054700
16.813383	0.1	6.055343
16.815050	0.1	6.053965
16.816717	0.1	6.051040
16.818383	0.1	6.047040
16.820050	0.1	6.042616
16.821717	0.1	6.039147
16.823383	0.1	6.038090
16.825050	0.1	6.039208
16.826717	0.1	6.040903
16.828383	0.1	6.042589
16.830050	0.1	6.044535
16.831717	0.1	6.045839
16.833383	0.1	6.045033
16.835050	0.1	6.041965
16.836717	0.1	6.037210
16.838383	0.1	6.031240
16.840050	0.1	6.025173
16.841717	0.1	6.020744
16.843383	0.1	6.018803
16.845050	0.1	6.018612
16.846717	0.1	6.018458
16.848383	0.1	6.016358
16.850050	0.1	6.011501
16.851717	0.1	6.005610
16.853383	0.1	6.001741
16.855050	0.1	6.001592
16.856717	0.1	6.004237
16.858383	0.1	6.007231
16.860050	0.1	6.008670
16.861717	0.1	6.008027
16.863383	0.1	6.005350
16.865050	0.1	6.000446
16.866717	0.1	5.993280
16.868383	0.1	5.984334
16.870050	0.1	5.973885
16.871717	0.1	5.961726
16.873383	0.1	5.948590
16.875050	0.1	5.937000
16.876717	0.1	5.929810
16.878383	0.1	5.928231
16.880050	0.1	5.931044
16.881717	0.1	5.935356
16.883383	0.1	5.938150
16.885050	0.1	5.936865
16.886717	0.1	5.929908
16.888383	0.1	5.918052
16.890050	0.1	5.904459
16.891717	0.1	5.892017
16.893383	0.1	5.881186
16.895050	0.1	5.871081
16.896717	0.1	5.861591
16.898383	0.1	5.853032
16.900050	0.1	5.844957
16.901717	0.1	5.836524
16.903383	0.1	5.827504
16.905050	0.1	5.818587
16.906717	0.1	5.810689
16.908383	0.1	5.803779
16.910050	0.1	5.796966
16.911717	0.1	5.790340
16.913383	0.1	5.785371
16.915050	0.1	5.782931
16.916717	0.1	5.781874
16.918383	0.1	5.780170
16.920050	0.1	5.776752
16.921717	0.1	5.771625
16.923383	0.1	5.765166
16.925050	0.1	5.758111
16.926717	0.1	5.750968
16.928383	0.1	5.743406
16.930050	0.1	5.735480
16.931717	0.1	5.728561
16.933383	0.1	5.723555
16.935050	0.1	5.719210
16.936717	0.1	5.713408
16.938383	0.1	5.705473
16.940050	0.1	5.696672
16.941717	0.1	5.688593
16.943383	0.1	5.681217
16.945050	0.1	5.672867
16.946717	0.1	5.662069
16.948383	0.1	5.649063
16.950050	0.1	5.635405
16.951717	0.1	5.622697
16.953383	0.1	5.611517
16.955050	0.1	5.601174
16.956717	0.1	5.590692
16.958383	0.1	5.579786
16.960050	0.1	5.568704
16.961717	0.1	5.558082
16.963383	0.1	5.549011
16.965050	0.1	5.541849
16.966717	0.1	5.535358
16.968383	0.1	5.527618
16.970050	0.1	5.517765
16.971717	0.1	5.506636
16.973383	0.1	5.495427
16.975050	0.1	5.484503
16.976717	0.1	5.473979
16.978383	0.1	5.464070
16.980050	0.1	5.454989
16.981717	0.1	5.446714
16.983383	0.1	5.437927
16.985050	0.1	5.426160
16.986717	0.1	5.410304
16.988383	0.1	5.392134
16.990050	0.1	5.374090
16.991717	0.1	5.357028
16.993383	0.1	5.341442
16.995050	0.1	5.328576
16.996717	0.1	5.318634
16.998383	0.1	5.309442
17.000050	0.1	5.298285
17.001717	0.1	5.284194
17.003383	0.1	5.268115
17.005050	0.1	5.251495
17.006717	0.1	5.235267
17.008383	0.1	5.220296
17.010050	0.1	5.207122
17.011717	0.1	5.194494
17.013383	0.1	5.180035
17.015050	0.1	5.162940
17.016717	0.1	5.144421
17.018383	0.1	5.125571
17.020050	0.1	5.106418
17.021717	0.1	5.087089
17.023383	0.1	5.068444
17.025050	0.1	5.050926
17.026717	0.1	5.033701
17.028383	0.1	5.015736
17.030050	0.1	4.997286
17.031717	0.1	4.979363
17.033383	0.1	4.961686
17.035050	0.1	4.942454
17.036717	0.1	4.920987
17.038383	0.1	4.899092
17.040050	0.1	4.878687
17.041717	0.1	4.859692
17.043383	0.1	4.841061
17.045050	0.1	4.822402
17.046717	0.1	4.804139
17.048383	0.1	4.786951
17.050050	0.1	4.771538
17.051717	0.1	4.757983
17.053383	0.1	4.744711
17.055050	0.1	4.729126
17.056717	0.1	4.709936
17.058383	0.1	4.688110
17.060050	0.1	4.665600
17.061717	0.1	4.643849
17.063383	0.1	4.623448
17.065050	0.1	4.604333
17.066717	0.1	4.585688
17.068383	0.1	4.565986
17.070050	0.1	4.544323
17.071717	0.1	4.521590
17.073383	0.1	4.499615
17.075050	0.1	4.479163
17.076717	0.1	4.459368
17.078383	0.1	4.439261
17.080050	0.1	4.419093
17.081717	0.1	4.399717
17.083383	0.1	4.381388
17.085050	0.1	4.363628
17.086717	0.1	4.346105
17.088383	0.1	4.328997
17.090050	0.1	4.312578
17.091717	0.1	4.296787
17.093383	0.1	4.281118
17.095050	0.1	4.264815
17.096717	0.1	4.246752
17.098383	0.1	4.225969
17.100050	0.1	4.203436
17.101717	0.1	4.182016
17.103383	0.1	4.164195
17.105050	0.1	4.150365
17.106717	0.1	4.138774
17.108383	0.1	4.127156
17.110050	0.1	4.114453
17.111717	0.1	4.100874
17.113383	0.1	4.086779
17.115050	0.1	4.072301
17.116717	0.1	4.058080
17.118383	0.1	4.045111
17.120050	0.1	4.033512
17.121717	0.1	4.022643
17.123383	0.1	4.012161
17.125050	0.1	4.001814
17.126717	0.1	3.990997
17.128383	0.1	3.979518
17.130050	0.1	3.968100
17.131717	0.1	3.957837
17.133383	0.1	3.949990
17.135050	0.1	3.945758
17.136717	0.1	3.945418
17.138383	0.1	3.948095
17.140050	0.1	3.952379
17.141717	0.1	3.956505
17.143383	0.1	3.958754
17.145050	0.1	3.958554
17.146717	0.1	3.956719
17.148383	0.1	3.954596
17.150050	0.1	3.953516
17.151717	0.1	3.954242
17.153383	0.1	3.956258
17.155050	0.1	3.958778
17.156717	0.1	3.962703
17.158383	0.1	3.970074
17.160050	0.1	3.981851
17.161717	0.1	3.997618
17.163383	0.1	4.016589
17.165050	0.1	4.037414
17.166717	0.1	4.057940
17.168383	0.1	4.077177
17.170050	0.1	4.096623
17.171717	0.1	4.118341
17.173383	0.1	4.142933
17.175050	0.1	4.170276
17.176717	0.1	4.200833
17.178383	0.1	4.235175
17.180050	0.1	4.272494
17.181717	0.1	4.310491
17.183383	0.1	4.347996
17.185050	0.1	4.386962
17.186717	0.1	4.430423
17.188383	0.1	4.479024
17.190050	0.1	4.531201
17.191717	0.1	4.586172
17.193383	0.1	4.644999
17.195050	0.1	4.708655
17.196717	0.1	4.776763
17.198383	0.1	4.848703
17.200050	0.1	4.924876
17.201717	0.1	5.006031
17.203383	0.1	5.092192
17.205050	0.1	5.183471
17.206717	0.1	5.281065
17.208383	0.1	5.385736
17.210050	0.1	5.496261
17.211717	0.1	5.610911
17.213383	0.1	5.729580
17.215050	0.1	5.853549
17.216717	0.1	5.983892
17.218383	0.1	6.120610
17.220050	0.1	6.263480
17.221717	0.1	6.413483
17.223383	0.1	6.572194
17.225050	0.1	6.739628
17.226717	0.1	6.914129
17.228383	0.1	7.094606
17.230050	0.1	7.281546
17.231717	0.1	7.475913
17.233383	0.1	7.678340
17.235050	0.1	7.889313
17.236717	0.1	8.109463
17.238383	0.1	8.339412
17.240050	0.1	8.579302
17.241717	0.1	8.829036
17.243383	0.1	9.088442
17.245050	0.1	9.356835
17.246717	0.1	9.633307
17.248383	0.1	9.917850
17.250050	0.1	10.211379
17.251717	0.1	10.514376
17.253383	0.1	10.826690
17.255050	0.1	11.148537
17.256717	0.1	11.480339
17.258383	0.1	11.822484
17.260050	0.1	12.175925
17.261717	0.1	12.541628
17.263383	0.1	12.919474
17.265050	0.1	13.308823
17.266717	0.1	13.710018
17.268383	0.1	14.124741
17.270050	0.1	14.554462
17.271717	0.1	14.998186
17.273383	0.1	15.452742
17.275050	0.1	15.915781
17.276717	0.1	16.387235
17.278383	0.1	16.867998
17.280050	0.1	17.358898
17.281717	0.1	17.861342
17.283383	0.1	18.377984
17.285050	0.1	18.911618
17.286717	0.1	19.463357
17.288383	0.1	20.031994
17.290050	0.1	20.614988
17.291717	0.1	21.210597
17.293383	0.1	21.819090
17.295050	0.1	22.442355
17.296717	0.1	23.082783
17.298383	0.1	23.742137
17.300050	0.1	24.421192
17.301717	0.1	25.120084
17.303383	0.1	25.839005
17.305050	0.1	26.578419
17.306717	0.1	27.338727
17.308383	0.1	28.120470
17.310050	0.1	28.924481
17.311717	0.1	29.750988
17.313383	0.1	30.599646
17.315050	0.1	31.471192
17.316717	0.1	32.367683
17.318383	0.1	33.290628
17.320050	0.1	34.240456
17.321717	0.1	35.218387
17.323383	0.1	36.226925
17.325050	0.1	37.267939
17.326717	0.1	38.341275
17.328383	0.1	39.444896
17.330050	0.1	40.576789
17.331717	0.1	41.737454
17.333383	0.1	42.929519
17.335050	0.1	44.154651
17.336717	0.1	45.411787
17.338383	0.1	46.697953
17.340050	0.1	48.010191
17.341717	0.1	49.347421
17.343383	0.1	50.710831
17.345050	0.1	52.102003
17.346717	0.1	53.520938
17.348383	0.1	54.965834
17.350050	0.1	56.434274
17.351717	0.1	57.923934
17.353383	0.1	59.432034
17.355050	0.1	60.955328
17.356717	0.1	62.490958
17.358383	0.1	64.036190
17.360050	0.1	65.588430
17.361717	0.1	67.146034
17.363383	0.1	68.707825
17.365050	0.1	70.270980
17.366717	0.1	71.829539
17.368383	0.1	73.376536
17.370050	0.1	74.907765
17.371717	0.1	76.421197
17.373383	0.1	77.912603
17.375050	0.1	79.375436
17.376717	0.1	80.805011
17.378383	0.1	82.198707
17.380050	0.1	83.552711
17.381717	0.1	84.861834
17.383383	0.1	86.121652
17.385050	0.1	87.329527
17.386717	0.1	88.483496
17.388383	0.1	89.580254
17.390050	0.1	90.614967
17.391717	0.1	91.582909
17.393383	0.1	92.480565
17.395050	0.1	93.305805
17.396717	0.1	94.057527
17.398383	0.1	94.734724
17.400050	0.1	95.336265
17.401717	0.1	95.861345
17.403383	0.1	96.309031
17.405050	0.1	96.677188
17.406717	0.1	96.962866
17.408383	0.1	97.163930
17.410050	0.1	97.279567
17.411717	0.1	97.310282
17.413383	0.1	97.257923
17.415050	0.1	97.124837
17.416717	0.1	96.912407
17.418383	0.1	96.620978
17.420050	0.1	96.251043
17.421717	0.1	95.803873
17.423383	0.1	95.280963
17.425050	0.1	94.683529
17.426717	0.1	94.013340
17.428383	0.1	93.274047
17.430050	0.1	92.470571
17.431717	0.1	91.606863
17.433383	0.1	90.685114
17.435050	0.1	89.706485
17.436717	0.1	88.671860
17.438383	0.1	87.582939
17.440050	0.1	86.442526
17.441717	0.1	85.253776
17.443383	0.1	84.020356
17.445050	0.1	82.746665
17.446717	0.1	81.437025
17.448383	0.1	80.095525
17.450050	0.1	78.725722
17.451717	0.1	77.329236
17.453383	0.1	75.906320
17.455050	0.1	74.458942
17.456717	0.1	72.992044
17.458383	0.1	71.511273
17.460050	0.1	70.020300
17.461717	0.1	68.520578
17.463383	0.1	67.013362
17.465050	0.1	65.501337
17.466717	0.1	63.988683
17.468383	0.1	62.479777
17.470050	0.1	60.977461
17.471717	0.1	59.482530
17.473383	0.1	57.995590
17.475050	0.1	56.518433
17.476717	0.1	55.053197
17.478383	0.1	53.602145
17.480050	0.1	52.168313
17.481717	0.1	50.754524
17.483383	0.1	49.361936
17.485050	0.1	47.991038
17.486717	0.1	46.643633
17.488383	0.1	45.322110
17.490050	0.1	44.027236
17.491717	0.1	42.757960
17.493383	0.1	41.513024
17.495050	0.1	40.292949
17.496717	0.1	39.100391
17.498383	0.1	37.938017
17.500050	0.1	36.806837
17.501717	0.1	35.706242
17.503383	0.1	34.634797
17.505050	0.1	33.591408
17.506717	0.1	32.575852
17.508383	0.1	31.588641
17.510050	0.1	30.631144
17.511717	0.1	29.704911
17.513383	0.1	28.810236
17.515050	0.1	27.945740
17.516717	0.1	27.109217
17.518383	0.1	26.298314
17.520050	0.1	25.511025
17.521717	0.1	24.747080
17.523383	0.1	24.008569
17.525050	0.1	23.297658
17.526717	0.1	22.613518
17.528383	0.1	21.952624
17.530050	0.1	21.312283
17.531717	0.1	20.692372
17.533383	0.1	20.093694
17.535050	0.1	19.516302
17.536717	0.1	18.959641
17.538383	0.1	18.423256
17.540050	0.1	17.906916
17.541717	0.1	17.410079
17.543383	0.1	16.931766
17.545050	0.1	16.471008
17.546717	0.1	16.027051
17.548383	0.1	15.599462
17.550050	0.1	15.188092
17.551717	0.1	14.792532
17.553383	0.1	14.411812
17.555050	0.1	14.044773
17.556717	0.1	13.690381
17.558383	0.1	13.347813
17.560050	0.1	13.016602
17.561717	0.1	12.696460
17.563383	0.1	12.386856
17.565050	0.1	12.087761
17.566717	0.1	11.800183
17.568383	0.1	11.525084
17.570050	0.1	11.262698
17.571717	0.1	11.012796
17.573383	0.1	10.774415
17.575050	0.1	10.546097
17.576717	0.1	10.326747
17.578383	0.1	10.115444
17.580050	0.1	9.910832
17.581717	0.1	9.711594
17.583383	0.1	9.517279
17.585050	0.1	9.328830
17.586717	0.1	9.148354
17.588383	0.1	8.977582
17.590050	0.1	8.816738
17.591717	0.1	8.664890
17.593383	0.1	8.520484
17.595050	0.1	8.381335
17.596717	0.1	8.244636
17.598383	0.1	8.107778
17.600050	0.1	7.970398
17.601717	0.1	7.835212
17.603383	0.1	7.705307
17.605050	0.1	7.581832
17.606717	0.1	7.465226
17.608383	0.1	7.356191
17.610050	0.1	7.254579
17.611717	0.1	7.158793
17.613383	0.1	7.066191
17.615050	0.1	6.974353
17.616717	0.1	6.882697
17.618383	0.1	6.792373
17.620050	0.1	6.705150
17.621717	0.1	6.622705
17.623383	0.1	6.545172
17.625050	0.1	6.470499
17.626717	0.1	6.396915
17.628383	0.1	6.324351
17.630050	0.1	6.252700
17.631717	0.1	6.181388
17.633383	0.1	6.110808
17.635050	0.1	6.042607
17.636717	0.1	5.978737
17.638383	0.1	5.919780
17.640050	0.1	5.864180
17.641717	0.1	5.809669
17.643383	0.1	5.754870
17.645050	0.1	5.699475
17.646717	0.1	5.644318
17.648383	0.1	5.591116
17.650050	0.1	5.540983
17.651717	0.1	5.493509
17.653383	0.1	5.447888
17.655050	0.1	5.403534
17.656717	0.1	5.359296
17.658383	0.1	5.314103
17.660050	0.1	5.268585
17.661717	0.1	5.224296
17.663383	0.1	5.181590
17.665050	0.1	5.139816
17.666717	0.1	5.098926
17.668383	0.1	5.059619
17.670050	0.1	5.022553
17.671717	0.1	4.988196
17.673383	0.1	4.956326
17.675050	0.1	4.925253
17.676717	0.1	4.892615
17.678383	0.1	4.857518
17.680050	0.1	4.821639
17.681717	0.1	4.787869
17.683383	0.1	4.757736
17.685050	0.1	4.730546
17.686717	0.1	4.705233
17.688383	0.1	4.681931
17.690050	0.1	4.660664
17.691717	0.1	4.639612
17.693383	0.1	4.616519
17.695050	0.1	4.591011
17.696717	0.1	4.564207
17.698383	0.1	4.537557
17.700050	0.1	4.512910
17.701717	0.1	4.491862
17.703383	0.1	4.474227
17.705050	0.1	4.458367
17.706717	0.1	4.443089
17.708383	0.1	4.428243
17.710050	0.1	4.413649
17.711717	0.1	4.398725
17.713383	0.1	4.383307
17.715050	0.1	4.367512
17.716717	0.1	4.351437
17.718383	0.1	4.336289
17.720050	0.1	4.324163
17.721717	0.1	4.315595
17.723383	0.1	4.308671
17.725050	0.1	4.301141
17.726717	0.1	4.292005
17.728383	0.1	4.281262
17.730050	0.1	4.269686
17.731717	0.1	4.258505
17.733383	0.1	4.248093
17.735050	0.1	4.237383
17.736717	0.1	4.225192
17.738383	0.1	4.211697
17.740050	0.1	4.198090
17.741717	0.1	4.185075
17.743383	0.1	4.172712
17.745050	0.1	4.161187
17.746717	0.1	4.150057
17.748383	0.1	4.137671
17.750050	0.1	4.123021
17.751717	0.1	4.106904
17.753383	0.1	4.090453
17.755050	0.1	4.073535
17.756717	0.1	4.055086
17.758383	0.1	4.035202
17.760050	0.1	4.015532
17.761717	0.1	3.996748
17.763383	0.1	3.977893
17.765050	0.1	3.958582
17.766717	0.1	3.939602
17.768383	0.1	3.921487
17.770050	0.1	3.903839
17.771717	0.1	3.885883
17.773383	0.1	3.866861
17.775050	0.1	3.845990
17.776717	0.1	3.822846
17.778383	0.1	3.797780
17.780050	0.1	3.771549
17.781717	0.1	3.744862
17.783383	0.1	3.718445
17.785050	0.1	3.693043
17.786717	0.1	3.668871
17.788383	0.1	3.645429
17.790050	0.1	3.622253
17.791717	0.1	3.599110
17.793383	0.1	3.575706
17.795050	0.1	3.551915
17.796717	0.1	3.528171
17.798383	0.1	3.505195
17.800050	0.1	3.483370
17.801717	0.1	3.462485
17.803383	0.1	3.441703
17.805050	0.1	3.420031
17.806717	0.1	3.397292
17.808383	0.1	3.374130
17.810050	0.1	3.350894
17.811717	0.1	3.327304
17.813383	0.1	3.303508
17.815050	0.1	3.280751
17.816717	0.1	3.260639
17.818383	0.1	3.244043
17.820050	0.1	3.230269
17.821717	0.1	3.216858
17.823383	0.1	3.200769
17.825050	0.1	3.180364
17.826717	0.1	3.156769
17.828383	0.1	3.133691
17.830050	0.1	3.115125
17.831717	0.1	3.102389
17.833383	0.1	3.093728
17.835050	0.1	3.086203
17.836717	0.1	3.077141
17.838383	0.1	3.065183
17.840050	0.1	3.051446
17.841717	0.1	3.038291
17.843383	0.1	3.026663
17.845050	0.1	3.016237
17.846717	0.1	3.007031
17.848383	0.1	2.999194
17.850050	0.1	2.992456
17.851717	0.1	2.986663
17.853383	0.1	2.981275
17.855050	0.1	2.974863
17.856717	0.1	2.966356
17.858383	0.1	2.956139
17.860050	0.1	2.945587
17.861717	0.1	2.936237
17.863383	0.1	2.929755
17.865050	0.1	2.927748
17.866717	0.1	2.930644
17.868383	0.1	2.937084
17.870050	0.1	2.944311
17.871717	0.1	2.949662
17.873383	0.1	2.952344
17.875050	0.1	2.953066
17.876717	0.1	2.952162
17.878383	0.1	2.949773
17.880050	0.1	2.947394
17.881717	0.1	2.947333
17.883383	0.1	2.950658
17.885050	0.1	2.956525
17.886717	0.1	2.963394
17.888383	0.1	2.970095
17.890050	0.1	2.976563
17.891717	0.1	2.983869
17.893383	0.1	2.992600
17.895050	0.1	3.001876
17.896717	0.1	3.010668
17.898383	0.1	3.019245
17.900050	0.1	3.028279
17.901717	0.1	3.036945
17.903383	0.1	3.043967
17.905050	0.1	3.049821
17.906717	0.1	3.055860
17.908383	0.1	3.062719
17.910050	0.1	3.071353
17.911717	0.1	3.083525
17.913383	0.1	3.099479
17.915050	0.1	3.116908
17.916717	0.1	3.133318
17.918383	0.1	3.148294
17.920050	0.1	3.163498
17.921717	0.1	3.180630
17.923383	0.1	3.199531
17.925050	0.1	3.218278
17.926717	0.1	3.235200
17.928383	0.1	3.250567
17.930050	0.1	3.265869
17.931717	0.1	3.281934
17.933383	0.1	3.299252
17.935050	0.1	3.319350
17.936717	0.1	3.343504
17.938383	0.1	3.370633
17.940050	0.1	3.397861
17.941717	0.1	3.422587
17.943383	0.1	3.444096
17.945050	0.1	3.463957
17.946717	0.1	3.484725
17.948383	0.1	3.507873
17.950050	0.1	3.533000
17.951717	0.1	3.558770
17.953383	0.1	3.584269
17.955050	0.1	3.609480
17.956717	0.1	3.634961
17.958383	0.1	3.661495
17.960050	0.1	3.689304
17.961717	0.1	3.717365
17.963383	0.1	3.744271
17.965050	0.1	3.769975
17.966717	0.1	3.795419
17.968383	0.1	3.820611
17.970050	0.1	3.844989
17.971717	0.1	3.869040
17.973383	0.1	3.893967
17.975050	0.1	3.919858
17.976717	0.1	3.944840
17.978383	0.1	3.966582
17.980050	0.1	3.984403
17.981717	0.1	3.999248
17.983383	0.1	4.012412
17.985050	0.1	4.025064
17.986717	0.1	4.038415
17.988383	0.1	4.052869
17.990050	0.1	4.067011
17.991717	0.1	4.078858
17.993383	0.1	4.087794
17.995050	0.1	4.094034
17.996717	0.1	4.097596
17.998383	0.1	4.098648
18.000050	0.1	4.097768
18.001717	0.1	4.095724
18.003383	0.1	4.093023
18.005050	0.1	4.089368
18.006717	0.1	4.083538
18.008383	0.1	4.074019
18.010050	0.1	4.060064
18.011717	0.1	4.042229
18.013383	0.1	4.022284
18.015050	0.1	4.001972
18.016717	0.1	3.981269
18.018383	0.1	3.958694
18.020050	0.1	3.933059
18.021717	0.1	3.904509
18.023383	0.1	3.874381
18.025050	0.1	3.843769
18.026717	0.1	3.812267
18.028383	0.1	3.779219
18.030050	0.1	3.745542
18.031717	0.1	3.713430
18.033383	0.1	3.684643
18.035050	0.1	3.659292
18.036717	0.1	3.635613
18.038383	0.1	3.611012
18.040050	0.1	3.583827
18.041717	0.1	3.554295
18.043383	0.1	3.524069
18.045050	0.1	3.494658
18.046717	0.1	3.466401
18.048383	0.1	3.438741
18.050050	0.1	3.410615
18.051717	0.1	3.381218
18.053383	0.1	3.351117
18.055050	0.1	3.321446
18.056717	0.1	3.292239
18.058383	0.1	3.263261
18.060050	0.1	3.235689
18.061717	0.1	3.211256
18.063383	0.1	3.190795
18.065050	0.1	3.174143
18.066717	0.1	3.159619
18.068383	0.1	3.143894
18.070050	0.1	3.124489
18.071717	0.1	3.101714
18.073383	0.1	3.077323
18.075050	0.1	3.052889
18.076717	0.1	3.030067
18.078383	0.1	3.010849
18.080050	0.1	2.996391
18.081717	0.1	2.985299
18.083383	0.1	2.974146
18.085050	0.1	2.960162
18.086717	0.1	2.942765
18.088383	0.1	2.923273
18.090050	0.1	2.904427
18.091717	0.1	2.888748
18.093383	0.1	2.876166
18.095050	0.1	2.864362
18.096717	0.1	2.851854
18.098383	0.1	2.839132
18.100050	0.1	2.826676
18.101717	0.1	2.813758
18.103383	0.1	2.799467
18.105050	0.1	2.783840
18.106717	0.1	2.767891
18.108383	0.1	2.753236
18.110050	0.1	2.740943
18.111717	0.1	2.729972
18.113383	0.1	2.717674
18.115050	0.1	2.702330
18.116717	0.1	2.684733
18.118383	0.1	2.666791
18.120050	0.1	2.649357
18.121717	0.1	2.631973
18.123383	0.1	2.614576
18.125050	0.1	2.598581
18.126717	0.1	2.585151
18.128383	0.1	2.573249
18.130050	0.1	2.561463
18.131717	0.1	2.550031
18.133383	0.1	2.539428
18.135050	0.1	2.528871
18.136717	0.1	2.517188
18.138383	0.1	2.503730
18.140050	0.1	2.488326
18.141717	0.1	2.471651
18.143383	0.1	2.455162
18.145050	0.1	2.439786
18.146717	0.1	2.425513
18.148383	0.1	2.412866
18.150050	0.1	2.402836
18.151717	0.1	2.394817
18.153383	0.1	2.386719
18.155050	0.1	2.377564
18.156717	0.1	2.367995
18.158383	0.1	2.358058
18.160050	0.1	2.346798
18.161717	0.1	2.333801
18.163383	0.1	2.320018
18.165050	0.1	2.307203
18.166717	0.1	2.296683
18.168383	0.1	2.288283
18.170050	0.1	2.280250
18.171717	0.1	2.270979
18.173383	0.1	2.260851
18.175050	0.1	2.251170
18.176717	0.1	2.242089
18.178383	0.1	2.233218
18.180050	0.1	2.225395
18.181717	0.1	2.219845
18.183383	0.1	2.215393
18.185050	0.1	2.208995
18.186717	0.1	2.199528
18.188383	0.1	2.188464
18.190050	0.1	2.177688
18.191717	0.1	2.168515
18.193383	0.1	2.161581
18.195050	0.1	2.156687
18.196717	0.1	2.153101
18.198383	0.1	2.150214
18.200050	0.1	2.147965
18.201717	0.1	2.146307
18.203383	0.1	2.144277
18.205050	0.1	2.140105
18.206717	0.1	2.132477
18.208383	0.1	2.121590
18.210050	0.1	2.109031
18.211717	0.1	2.097152
18.213383	0.1	2.088277
18.215050	0.1	2.082987
18.216717	0.1	2.078898
18.218383	0.1	2.072458
18.220050	0.1	2.062456
18.221717	0.1	2.051215
18.223383	0.1	2.042064
18.225050	0.1	2.036742
18.226717	0.1	2.035052
18.228383	0.1	2.035527
18.230050	0.1	2.036639
18.231717	0.1	2.037841
18.233383	0.1	2.039210
18.235050	0.1	2.040751
18.236717	0.1	2.041818
18.238383	0.1	2.041031
18.240050	0.1	2.037599
18.241717	0.1	2.032518
18.243383	0.1	2.027489
18.245050	0.1	2.023093
18.246717	0.1	2.018716
18.248383	0.1	2.013794
18.250050	0.1	2.008677
18.251717	0.1	2.004262
18.253383	0.1	2.001058
18.255050	0.1	1.998525
18.256717	0.1	1.995224
18.258383	0.1	1.990073
18.260050	0.1	1.983815
18.261717	0.1	1.978581
18.263383	0.1	1.975871
18.265050	0.1	1.975065
18.266717	0.1	1.974069
18.268383	0.1	1.971582
18.270050	0.1	1.967768
18.271717	0.1	1.962800
18.273383	0.1	1.956965
18.275050	0.1	1.951726
18.276717	0.1	1.948760
18.278383	0.1	1.948024
18.280050	0.1	1.947908
18.281717	0.1	1.947051
18.283383	0.1	1.944997
18.285050	0.1	1.941104
18.286717	0.1	1.934180
18.288383	0.1	1.924429
18.290050	0.1	1.914916
18.291717	0.1	1.909076
18.293383	0.1	1.907605
18.295050	0.1	1.908815
18.296717	0.1	1.910436
18.298383	0.1	1.910748
18.300050	0.1	1.909151
18.301717	0.1	1.906175
18.303383	0.1	1.903218
18.305050	0.1	1.901635
18.306717	0.1	1.901458
18.308383	0.1	1.901845
18.310050	0.1	1.902180
18.311717	0.1	1.902231
18.313383	0.1	1.902455
18.315050	0.1	1.904150
18.316717	0.1	1.908084
18.318383	0.1	1.913230
18.320050	0.1	1.917509
18.321717	0.1	1.919642
18.323383	0.1	1.919665
18.325050	0.1	1.918175
18.326717	0.1	1.915758
18.328383	0.1	1.912997
18.330050	0.1	1.910371
18.331717	0.1	1.908401
18.333383	0.1	1.908182
18.335050	0.1	1.910836
18.336717	0.1	1.915651
18.338383	0.1	1.919949
18.340050	0.1	1.922045
18.341717	0.1	1.922827
18.343383	0.1	1.923526
18.345050	0.1	1.924015
18.346717	0.1	1.924126
18.348383	0.1	1.925123
18.350050	0.1	1.928248
18.351717	0.1	1.932806
18.353383	0.1	1.937076
18.355050	0.1	1.940150
18.356717	0.1	1.942143
18.358383	0.1	1.943680
18.360050	0.1	1.945477
18.361717	0.1	1.947735
18.363383	0.1	1.949868
18.365050	0.1	1.950767
18.366717	0.1	1.949482
18.368383	0.1	1.946785
18.370050	0.1	1.945188
18.371717	0.1	1.945579
18.373383	0.1	1.945654
18.375050	0.1	1.942981
18.376717	0.1	1.937556
18.378383	0.1	1.930934
18.380050	0.1	1.924895
18.381717	0.1	1.920932
18.383383	0.1	1.919828
18.385050	0.1	1.921328
18.386717	0.1	1.924750
18.388383	0.1	1.929756
18.390050	0.1	1.935866
18.391717	0.1	1.941589
18.393383	0.1	1.945053
18.395050	0.1	1.945617
18.396717	0.1	1.944024
18.398383	0.1	1.941021
18.400050	0.1	1.936923
18.401717	0.1	1.932741
18.403383	0.1	1.930390
18.405050	0.1	1.930990
18.406717	0.1	1.933696
18.408383	0.1	1.936695
18.410050	0.1	1.938767
18.411717	0.1	1.938813
18.413383	0.1	1.935344
18.415050	0.1	1.928178
18.416717	0.1	1.919447
18.418383	0.1	1.911926
18.420050	0.1	1.907633
18.421717	0.1	1.907968
18.423383	0.1	1.912909
18.425050	0.1	1.920010
18.426717	0.1	1.926254
18.428383	0.1	1.930743
18.430050	0.1	1.933952
18.431717	0.1	1.935391
18.433383	0.1	1.933766
18.435050	0.1	1.928885
18.436717	0.1	1.922660
18.438383	0.1	1.917938
18.440050	0.1	1.916098
18.441717	0.1	1.916112
18.443383	0.1	1.916373
18.445050	0.1	1.916303
18.446717	0.1	1.915637
18.448383	0.1	1.913565
18.450050	0.1	1.909658
18.451717	0.1	1.904638
18.453383	0.1	1.899488
18.455050	0.1	1.894981
18.456717	0.1	1.892066
18.458383	0.1	1.891218
18.460050	0.1	1.891456
18.461717	0.1	1.891349
18.463383	0.1	1.890585
18.465050	0.1	1.889719
18.466717	0.1	1.888899
18.468383	0.1	1.887698
18.470050	0.1	1.885435
18.471717	0.1	1.881360
18.473383	0.1	1.875642
18.475050	0.1	1.870096
18.476717	0.1	1.866915
18.478383	0.1	1.866645
18.480050	0.1	1.867893
18.481717	0.1	1.869169
18.483383	0.1	1.869840
18.485050	0.1	1.869821
18.486717	0.1	1.869411
18.488383	0.1	1.868950
18.490050	0.1	1.868401
18.491717	0.1	1.867474
18.493383	0.1	1.865886
18.495050	0.1	1.863586
18.496717	0.1	1.861192
18.498383	0.1	1.859763
18.500050	0.1	1.859586
18.501717	0.1	1.859786
18.503383	0.1	1.859339
18.505050	0.1	1.857723
18.506717	0.1	1.854831
18.508383	0.1	1.850873
18.510050	0.1	1.846566
18.511717	0.1	1.843479
18.513383	0.1	1.843330
18.515050	0.1	1.846487
18.516717	0.1	1.851860
18.518383	0.1	1.858105
18.520050	0.1	1.863921
18.521717	0.1	1.867749
18.523383	0.1	1.868894
18.525050	0.1	1.868233
18.526717	0.1	1.866496
18.528383	0.1	1.863386
18.530050	0.1	1.859101
18.531717	0.1	1.854883
18.533383	0.1	1.851828
18.535050	0.1	1.850296
18.536717	0.1	1.849877
18.538383	0.1	1.849532
18.540050	0.1	1.848610
18.541717	0.1	1.847614
18.543383	0.1	1.846920
18.545050	0.1	1.845718
18.546717	0.1	1.843534
18.548383	0.1	1.841290
18.550050	0.1	1.840126
18.551717	0.1	1.840796
18.553383	0.1	1.843837
18.555050	0.1	1.848852
18.556717	0.1	1.854440
18.558383	0.1	1.859800
18.560050	0.1	1.865164
18.561717	0.1	1.870333
18.563383	0.1	1.873905
18.565050	0.1	1.874347
18.566717	0.1	1.871828
18.568383	0.1	1.868773
18.570050	0.1	1.867800
18.571717	0.1	1.869258
18.573383	0.1	1.872010
18.575050	0.1	1.875884
18.576717	0.1	1.880941
18.578383	0.1	1.885337
18.580050	0.1	1.886673
18.581717	0.1	1.884745
18.583383	0.1	1.881504
18.585050	0.1	1.879376
18.586717	0.1	1.879758
18.588383	0.1	1.882212
18.590050	0.1	1.885155
18.591717	0.1	1.887395
18.593383	0.1	1.888317
18.595050	0.1	1.887064
18.596717	0.1	1.883567
18.598383	0.1	1.880168
18.600050	0.1	1.879721
18.601717	0.1	1.882738
18.603383	0.1	1.888131
18.605050	0.1	1.894995
18.606717	0.1	1.902198
18.608383	0.1	1.907898
18.610050	0.1	1.910287
18.611717	0.1	1.908252
18.613383	0.1	1.902082
18.615050	0.1	1.894026
18.616717	0.1	1.886990
18.618383	0.1	1.882673
18.620050	0.1	1.881407
18.621717	0.1	1.882594
18.623383	0.1	1.885085
18.625050	0.1	1.888000
18.626717	0.1	1.891167
18.628383	0.1	1.894515
18.630050	0.1	1.897565
18.631717	0.1	1.900089
18.633383	0.1	1.903167
18.635050	0.1	1.908159
18.636717	0.1	1.914632
18.638383	0.1	1.920955
18.640050	0.1	1.926450
18.641717	0.1	1.931326
18.643383	0.1	1.935693
18.645050	0.1	1.940527
18.646717	0.1	1.947386
18.648383	0.1	1.956513
18.650050	0.1	1.967028
18.651717	0.1	1.978124
18.653383	0.1	1.989496
18.655050	0.1	2.001869
18.656717	0.1	2.017021
18.658383	0.1	2.036341
18.660050	0.1	2.059611
18.661717	0.1	2.085376
18.663383	0.1	2.112361
18.665050	0.1	2.140217
18.666717	0.1	2.168943
18.668383	0.1	2.198373
18.670050	0.1	2.228916
18.671717	0.1	2.261768
18.673383	0.1	2.297405
18.675050	0.1	2.334714
18.676717	0.1	2.372358
18.678383	0.1	2.410156
18.680050	0.1	2.449155
18.681717	0.1	2.491171
18.683383	0.1	2.537938
18.685050	0.1	2.590097
18.686717	0.1	2.646791
18.688383	0.1	2.706512
18.690050	0.1	2.768226
18.691717	0.1	2.831765
18.693383	0.1	2.897601
18.695050	0.1	2.966570
18.696717	0.1	3.039329
18.698383	0.1	3.115656
18.700050	0.1	3.194907
18.701717	0.1	3.277296
18.703383	0.1	3.363932
18.705050	0.1	3.455603
18.706717	0.1	3.552050
18.708383	0.1	3.652936
18.710050	0.1	3.758799
18.711717	0.1	3.870139
18.713383	0.1	3.986224
18.715050	0.1	4.105442
18.716717	0.1	4.226668
18.718383	0.1	4.350920
18.720050	0.1	4.481236
18.721717	0.1	4.619914
18.723383	0.1	4.766569
18.725050	0.1	4.919036
18.726717	0.1	5.075573
18.728383	0.1	5.236520
18.730050	0.1	5.403683
18.731717	0.1	5.577919
18.733383	0.1	5.758177
18.735050	0.1	5.943403
18.736717	0.1	6.134114
18.738383	0.1	6.331257
18.740050	0.1	6.535156
18.741717	0.1	6.745872
18.743383	0.1	6.963443
18.745050	0.1	7.187603
18.746717	0.1	7.417975
18.748383	0.1	7.654820
18.750050	0.1	7.899227
18.751717	0.1	8.152188
18.753383	0.1	8.413973
18.755050	0.1	8.684821
18.756717	0.1	8.964851
18.758383	0.1	9.253165
18.760050	0.1	9.548846
18.761717	0.1	9.852811
18.763383	0.1	10.167686
18.765050	0.1	10.495870
18.766717	0.1	10.837959
18.768383	0.1	11.193058
18.770050	0.1	11.559594
18.771717	0.1	11.935793
18.773383	0.1	12.320941
18.775050	0.1	12.716376
18.776717	0.1	13.124086
18.778383	0.1	13.544848
18.780050	0.1	13.978295
18.781717	0.1	14.424217
18.783383	0.1	14.883913
18.785050	0.1	15.359879
18.786717	0.1	15.854072
18.788383	0.1	16.366635
18.790050	0.1	16.896143
18.791717	0.1	17.441302
18.793383	0.1	18.002717
18.795050	0.1	18.582065
18.796717	0.1	19.179871
18.798383	0.1	19.795713
18.800050	0.1	20.429669
18.801717	0.1	21.082391
18.803383	0.1	21.754778
18.805050	0.1	22.447747
18.806717	0.1	23.161443
18.808383	0.1	23.894361
18.810050	0.1	24.643601
18.811717	0.1	25.406382
18.813383	0.1	26.181606
18.815050	0.1	26.969840
18.816717	0.1	27.771350
18.818383	0.1	28.584409
18.820050	0.1	29.405588
18.821717	0.1	30.230959
18.823383	0.1	31.056819
18.825050	0.1	31.880313
18.826717	0.1	32.699900
18.828383	0.1	33.514802
18.830050	0.1	34.323661
18.831717	0.1	35.123774
18.833383	0.1	35.911594
18.835050	0.1	36.683148
18.836717	0.1	37.434171
18.838383	0.1	38.161045
18.840050	0.1	38.861441
18.841717	0.1	39.533041
18.843383	0.1	40.171645
18.845050	0.1	40.771468
18.846717	0.1	41.327584
18.848383	0.1	41.837813
18.850050	0.1	42.301561
18.851717	0.1	42.717331
18.853383	0.1	43.082484
18.855050	0.1	43.394594
18.856717	0.1	43.651955
18.858383	0.1	43.852711
18.860050	0.1	43.994449
18.861717	0.1	44.075740
18.863383	0.1	44.097374
18.865050	0.1	44.061230
18.866717	0.1	43.968712
18.868383	0.1	43.819826
18.870050	0.1	43.612942
18.871717	0.1	43.346547
18.873383	0.1	43.021673
18.875050	0.1	42.642136
18.876717	0.1	42.212363
18.878383	0.1	41.735703
18.880050	0.1	41.213953
18.881717	0.1	40.647513
18.883383	0.1	40.037185
18.885050	0.1	39.385627
18.886717	0.1	38.696341
18.888383	0.1	37.973085
18.890050	0.1	37.220167
18.891717	0.1	36.441875
18.893383	0.1	35.641957
18.895050	0.1	34.823217
18.896717	0.1	33.987458
18.898383	0.1	33.137105
18.900050	0.1	32.276418
18.901717	0.1	31.409371
18.903383	0.1	30.537215
18.905050	0.1	29.660082
18.906717	0.1	28.779637
18.908383	0.1	27.898937
18.910050	0.1	27.021519
18.911717	0.1	26.151040
18.913383	0.1	25.290935
18.915050	0.1	24.443767
18.916717	0.1	23.610597
18.918383	0.1	22.791419
18.920050	0.1	21.986216
18.921717	0.1	21.195910
18.923383	0.1	20.422908
18.925050	0.1	19.669849
18.926717	0.1	18.937909
18.928383	0.1	18.227366
18.930050	0.1	17.538816
18.931717	0.1	16.872739
18.933383	0.1	16.228915
18.935050	0.1	15.606903
18.936717	0.1	15.006689
18.938383	0.1	14.428627
18.940050	0.1	13.873014
18.941717	0.1	13.339608
18.943383	0.1	12.827353
18.945050	0.1	12.334813
18.946717	0.1	11.861306
18.948383	0.1	11.407621
18.950050	0.1	10.975357
18.951717	0.1	10.565696
18.953383	0.1	10.178257
18.955050	0.1	9.810771
18.956717	0.1	9.460412
18.958383	0.1	9.124838
18.960050	0.1	8.802479
18.961717	0.1	8.493513
18.963383	0.1	8.199648
18.965050	0.1	7.921834
18.966717	0.1	7.659080
18.968383	0.1	7.409574
18.970050	0.1	7.171868
18.971717	0.1	6.945329
18.973383	0.1	6.730198
18.975050	0.1	6.527025
18.976717	0.1	6.336048
18.978383	0.1	6.156517
18.980050	0.1	5.986677
18.981717	0.1	5.824943
18.983383	0.1	5.670749
18.985050	0.1	5.524382
18.986717	0.1	5.386453
18.988383	0.1	5.256501
18.990050	0.1	5.132132
18.991717	0.1	5.010809
18.993383	0.1	4.892214
18.995050	0.1	4.778192
18.996717	0.1	4.670639
18.998383	0.1	4.569264
19.000050	0.1	4.471829
19.001717	0.1	4.376629
19.003383	0.1	4.284047
19.005050	0.1	4.196004
19.006717	0.1	4.114369
19.008383	0.1	4.039491
19.010050	0.1	3.969860
19.011717	0.1	3.903098
19.013383	0.1	3.837384
19.015050	0.1	3.772499
19.016717	0.1	3.709956
19.018383	0.1	3.651557
19.020050	0.1	3.597518
19.021717	0.1	3.546551
19.023383	0.1	3.497889
19.025050	0.1	3.451826
19.026717	0.1	3.408184
19.028383	0.1	3.365572
19.030050	0.1	3.322214
19.031717	0.1	3.277184
19.033383	0.1	3.231363
19.035050	0.1	3.187191
19.036717	0.1	3.146874
19.038383	0.1	3.111018
19.040050	0.1	3.078994
19.041717	0.1	3.049755
19.043383	0.1	3.021848
19.045050	0.1	2.993657
19.046717	0.1	2.964875
19.048383	0.1	2.936632
19.050050	0.1	2.909764
19.051717	0.1	2.884525
19.053383	0.1	2.861125
19.055050	0.1	2.838834
19.056717	0.1	2.815966
19.058383	0.1	2.791337
19.060050	0.1	2.764654
19.061717	0.1	2.736254
19.063383	0.1	2.707466
19.065050	0.1	2.680239
19.066717	0.1	2.655946
19.068383	0.1	2.635079
19.070050	0.1	2.617640
19.071717	0.1	2.602977
19.073383	0.1	2.589663
19.075050	0.1	2.576341
19.076717	0.1	2.562334
19.078383	0.1	2.547349
19.080050	0.1	2.531451
19.081717	0.1	2.515120
19.083383	0.1	2.498440
19.085050	0.1	2.480797
19.086717	0.1	2.462366
19.088383	0.1	2.444889
19.090050	0.1	2.429932
19.091717	0.1	2.417001
19.093383	0.1	2.404326
19.095050	0.1	2.390980
19.096717	0.1	2.377504
19.098383	0.1	2.364949
19.100050	0.1	2.354379
19.101717	0.1	2.346816
19.103383	0.1	2.342206
19.105050	0.1	2.338476
19.106717	0.1	2.332604
19.108383	0.1	2.323249
19.110050	0.1	2.311841
19.111717	0.1	2.300590
19.113383	0.1	2.290611
19.115050	0.1	2.282225
19.116717	0.1	2.275454
19.118383	0.1	2.269638
19.120050	0.1	2.263715
19.121717	0.1	2.256879
19.123383	0.1	2.249191
19.125050	0.1	2.241884
19.126717	0.1	2.236208
19.128383	0.1	2.232054
19.130050	0.1	2.228688
19.131717	0.1	2.225367
19.133383	0.1	2.220673
19.135050	0.1	2.212985
19.136717	0.1	2.202201
19.138383	0.1	2.190354
19.140050	0.1	2.180822
19.141717	0.1	2.176501
19.143383	0.1	2.178019
19.145050	0.1	2.183602
19.146717	0.1	2.190117
19.148383	0.1	2.194629
19.150050	0.1	2.195761
19.151717	0.1	2.194340
19.153383	0.1	2.192906
19.155050	0.1	2.193754
19.156717	0.1	2.197223
19.158383	0.1	2.202094
19.160050	0.1	2.206713
19.161717	0.1	2.209507
19.163383	0.1	2.209456
19.165050	0.1	2.206927
19.166717	0.1	2.203980
19.168383	0.1	2.202997
19.170050	0.1	2.204813
19.171717	0.1	2.208892
19.173383	0.1	2.214792
19.175050	0.1	2.222094
19.176717	0.1	2.228939
19.178383	0.1	2.232553
19.180050	0.1	2.232064
19.181717	0.1	2.229288
19.183383	0.1	2.226499
19.185050	0.1	2.224976
19.186717	0.1	2.225423
19.188383	0.1	2.227984
19.190050	0.1	2.231989
19.191717	0.1	2.236059
19.193383	0.1	2.238145
19.195050	0.1	2.236357
19.196717	0.1	2.230783
19.198383	0.1	2.223826
19.200050	0.1	2.217744
19.201717	0.1	2.212566
19.203383	0.1	2.207197
19.205050	0.1	2.201558
19.206717	0.1	2.195812
19.208383	0.1	2.188561
19.210050	0.1	2.178210
19.211717	0.1	2.165413
19.213383	0.1	2.152431
19.215050	0.1	2.140556
19.216717	0.1	2.128994
19.218383	0.1	2.116221
19.220050	0.1	2.101804
19.221717	0.1	2.086470
19.223383	0.1	2.070954
19.225050	0.1	2.055620
19.226717	0.1	2.040667
19.228383	0.1	2.026055
19.230050	0.1	2.011168
19.231717	0.1	1.995484
19.233383	0.1	1.979331
19.235050	0.1	1.963903
19.236717	0.1	1.950609
19.238383	0.1	1.939125
19.240050	0.1	1.926408
19.241717	0.1	1.909574
19.243383	0.1	1.889132
19.245050	0.1	1.867749
19.246717	0.1	1.847292
19.248383	0.1	1.828265
19.250050	0.1	1.810566
19.251717	0.1	1.793932
19.253383	0.1	1.778365
19.255050	0.1	1.763897
19.256717	0.1	1.749834
19.258383	0.1	1.734882
19.260050	0.1	1.718500
19.261717	0.1	1.702020
19.263383	0.1	1.687468
19.265050	0.1	1.675379
19.266717	0.1	1.664367
19.268383	0.1	1.652325
19.270050	0.1	1.637959
19.271717	0.1	1.621917
19.273383	0.1	1.606504
19.275050	0.1	1.594019
19.276717	0.1	1.584850
19.278383	0.1	1.577251
19.280050	0.1	1.569707
19.281717	0.1	1.562769
19.283383	0.1	1.557139
19.285050	0.1	1.551416
19.286717	0.1	1.543411
19.288383	0.1	1.532449
19.290050	0.1	1.519709
19.291717	0.1	1.507299
19.293383	0.1	1.496854
19.295050	0.1	1.489026
19.296717	0.1	1.484156
19.298383	0.1	1.482209
19.300050	0.1	1.482354
19.301717	0.1	1.483290
19.303383	0.1	1.483220
19.305050	0.1	1.480081
19.306717	0.1	1.473203
19.308383	0.1	1.464374
19.310050	0.1	1.456556
19.311717	0.1	1.451513
19.313383	0.1	1.448616
19.315050	0.1	1.445781
19.316717	0.1	1.440998
19.318383	0.1	1.433711
19.320050	0.1	1.425627
19.321717	0.1	1.419364
19.323383	0.1	1.415857
19.325050	0.1	1.414106
19.326717	0.1	1.413142
19.328383	0.1	1.412956
19.330050	0.1	1.413692
19.331717	0.1	1.415024
19.333383	0.1	1.416383
19.335050	0.1	1.417319
19.336717	0.1	1.417468
19.338383	0.1	1.416118
19.340050	0.1	1.412150
19.341717	0.1	1.405240
19.343383	0.1	1.396993
19.345050	0.1	1.389789
19.346717	0.1	1.384807
19.348383	0.1	1.382115
19.350050	0.1	1.381570
19.351717	0.1	1.382409
19.353383	0.1	1.382679
19.355050	0.1	1.380499
19.356717	0.1	1.375796
19.358383	0.1	1.369934
19.360050	0.1	1.364578
19.361717	0.1	1.361556
19.363383	0.1	1.361547
19.365050	0.1	1.362362
19.366717	0.1	1.360611
19.368383	0.1	1.355335
19.370050	0.1	1.348904
19.371717	0.1	1.344681
19.373383	0.1	1.344322
19.375050	0.1	1.347214
19.376717	0.1	1.351666
19.378383	0.1	1.356062
19.380050	0.1	1.359717
19.381717	0.1	1.362604
19.383383	0.1	1.364304
19.385050	0.1	1.364308
19.386717	0.1	1.362856
19.388383	0.1	1.360518
19.390050	0.1	1.358027
19.391717	0.1	1.356392
19.393383	0.1	1.355619
19.395050	0.1	1.354339
19.396717	0.1	1.352290
19.398383	0.1	1.351209
19.400050	0.1	1.351875
19.401717	0.1	1.352858
19.403383	0.1	1.352853
19.405050	0.1	1.352355
19.406717	0.1	1.352932
19.408383	0.1	1.355479
19.410050	0.1	1.359601
19.411717	0.1	1.364397
19.413383	0.1	1.369175
19.415050	0.1	1.373747
19.416717	0.1	1.378581
19.418383	0.1	1.384076
19.420050	0.1	1.389366
19.421717	0.1	1.393100
19.423383	0.1	1.395321
19.425050	0.1	1.397389
19.426717	0.1	1.400514
19.428383	0.1	1.404951
19.430050	0.1	1.409864
19.431717	0.1	1.413710
19.433383	0.1	1.415550
19.435050	0.1	1.416337
19.436717	0.1	1.418656
19.438383	0.1	1.424598
19.440050	0.1	1.433641
19.441717	0.1	1.443438
19.443383	0.1	1.452453
19.445050	0.1	1.460696
19.446717	0.1	1.468542
19.448383	0.1	1.476044
19.450050	0.1	1.483117
19.451717	0.1	1.489841
19.453383	0.1	1.496640
19.455050	0.1	1.504049
19.456717	0.1	1.512398
19.458383	0.1	1.521441
19.460050	0.1	1.530107
19.461717	0.1	1.537423
19.463383	0.1	1.543597
19.465050	0.1	1.549535
19.466717	0.1	1.556184
19.468383	0.1	1.564091
19.470050	0.1	1.572948
19.471717	0.1	1.582494
19.473383	0.1	1.592743
19.475050	0.1	1.602294
19.476717	0.1	1.608743
19.478383	0.1	1.611738
19.480050	0.1	1.613991
19.481717	0.1	1.618657
19.483383	0.1	1.626676
19.485050	0.1	1.636688
19.486717	0.1	1.646383
19.488383	0.1	1.654043
19.490050	0.1	1.659431
19.491717	0.1	1.663477
19.493383	0.1	1.667170
19.495050	0.1	1.670909
19.496717	0.1	1.674672
19.498383	0.1	1.678239
19.500050	0.1	1.681000
19.501717	0.1	1.681815
19.503383	0.1	1.680129
19.505050	0.1	1.676856
19.506717	0.1	1.673237
19.508383	0.1	1.669698
19.510050	0.1	1.666187
19.511717	0.1	1.662550
19.513383	0.1	1.658588
19.515050	0.1	1.654015
19.516717	0.1	1.648702
19.518383	0.1	1.643165
19.520050	0.1	1.637843
19.521717	0.1	1.631929
19.523383	0.1	1.623803
19.525050	0.1	1.612427
19.526717	0.1	1.597861
19.528383	0.1	1.581023
19.530050	0.1	1.563430
19.531717	0.1	1.546713
19.533383	0.1	1.532082
19.535050	0.1	1.520268
19.536717	0.1	1.511155
19.538383	0.1	1.503178
19.540050	0.1	1.494270
19.541717	0.1	1.483439
19.543383	0.1	1.470530
19.545050	0.1	1.455075
19.546717	0.1	1.436872
19.548383	0.1	1.417468
19.550050	0.1	1.399470
19.551717	0.1	1.384518
19.553383	0.1	1.372695
19.555050	0.1	1.363019
19.556717	0.1	1.353859
19.558383	0.1	1.343680
19.560050	0.1	1.331996
19.561717	0.1	1.319479
19.563383	0.1	1.307260
19.565050	0.1	1.296140
19.566717	0.1	1.286045
19.568383	0.1	1.276438
19.570050	0.1	1.267307
19.571717	0.1	1.259316
19.573383	0.1	1.253029
19.575050	0.1	1.248452
19.576717	0.1	1.245150
19.578383	0.1	1.242240
19.580050	0.1	1.238654
19.581717	0.1	1.234617
19.583383	0.1	1.232382
19.585050	0.1	1.233830
19.586717	0.1	1.238105
19.588383	0.1	1.242990
19.590050	0.1	1.247521
19.591717	0.1	1.252047
19.593383	0.1	1.256368
19.595050	0.1	1.259516
19.596717	0.1	1.261011
19.598383	0.1	1.261011
19.600050	0.1	1.259507
19.601717	0.1	1.256792
19.603383	0.1	1.254049
19.605050	0.1	1.252405
19.606717	0.1	1.252634
19.608383	0.1	1.255563
19.610050	0.1	1.261015
19.611717	0.1	1.267376
19.613383	0.1	1.273183
19.615050	0.1	1.277863
19.616717	0.1	1.280783
19.618383	0.1	1.281630
19.620050	0.1	1.281719
19.621717	0.1	1.282603
19.623383	0.1	1.283907
19.625050	0.1	1.284187
19.626717	0.1	1.282701
19.628383	0.1	1.279567
19.630050	0.1	1.275870
19.631717	0.1	1.273663
19.633383	0.1	1.274161
19.635050	0.1	1.276135
19.636717	0.1	1.277369
19.638383	0.1	1.277146
19.640050	0.1	1.276219
19.641717	0.1	1.274911
19.643383	0.1	1.272098
19.645050	0.1	1.266096
19.646717	0.1	1.256401
19.648383	0.1	1.244270
19.650050	0.1	1.231455
19.651717	0.1	1.219180
19.653383	0.1	1.208903
19.655050	0.1	1.202221
19.656717	0.1	1.198938
19.658383	0.1	1.197113
19.660050	0.1	1.194845
19.661717	0.1	1.191255
19.663383	0.1	1.186375
19.665050	0.1	1.180256
19.666717	0.1	1.172535
19.668383	0.1	1.163348
19.670050	0.1	1.154002
19.671717	0.1	1.145983
19.673383	0.1	1.139613
19.675050	0.1	1.134165
19.676717	0.1	1.128754
19.678383	0.1	1.122919
19.680050	0.1	1.116791
19.681717	0.1	1.110886
19.683383	0.1	1.105764
19.685050	0.1	1.101727
19.686717	0.1	1.098560
19.688383	0.1	1.095780
19.690050	0.1	1.092874
19.691717	0.1	1.089275
19.693383	0.1	1.084683
19.695050	0.1	1.079165
19.696717	0.1	1.072958
19.698383	0.1	1.066215
19.700050	0.1	1.059067
19.701717	0.1	1.051952
19.703383	0.1	1.045731
19.705050	0.1	1.041363
19.706717	0.1	1.039123
19.708383	0.1	1.038401
19.710050	0.1	1.038294
19.711717	0.1	1.037847
19.713383	0.1	1.036283
19.715050	0.1	1.033787
19.716717	0.1	1.031435
19.718383	0.1	1.029903
19.720050	0.1	1.029079
19.721717	0.1	1.029097
19.723383	0.1	1.030429
19.725050	0.1	1.032799
19.726717	0.1	1.034942
19.728383	0.1	1.035910
19.730050	0.1	1.035663
19.731717	0.1	1.034290
19.733383	0.1	1.031836
19.735050	0.1	1.028758
19.736717	0.1	1.025717
19.738383	0.1	1.023053
19.740050	0.1	1.020497
19.741717	0.1	1.017875
19.743383	0.1	1.015877
19.745050	0.1	1.015337
19.746717	0.1	1.016245
19.748383	0.1	1.018005
19.750050	0.1	1.020771
19.751717	0.1	1.025642
19.753383	0.1	1.033111
19.755050	0.1	1.042229
19.756717	0.1	1.051086
19.758383	0.1	1.057070
19.760050	0.1	1.057442
19.761717	0.1	1.051538
19.763383	0.1	1.042336
19.765050	0.1	1.034685
19.766717	0.1	1.031640
19.768383	0.1	1.033121
19.770050	0.1	1.037582
19.771717	0.1	1.043426
19.773383	0.1	1.049209
19.775050	0.1	1.053852
19.776717	0.1	1.056828
19.778383	0.1	1.058155
19.780050	0.1	1.058858
19.781717	0.1	1.061023
19.783383	0.1	1.065941
19.785050	0.1	1.072469
19.786717	0.1	1.077964
19.788383	0.1	1.080516
19.790050	0.1	1.080204
19.791717	0.1	1.078518
19.793383	0.1	1.076772
19.795050	0.1	1.075473
19.796717	0.1	1.074923
19.798383	0.1	1.075207
19.800050	0.1	1.075640
19.801717	0.1	1.075403
19.803383	0.1	1.074737
19.805050	0.1	1.074700
19.806717	0.1	1.075920
19.808383	0.1	1.078206
19.810050	0.1	1.080921
19.811717	0.1	1.083007
19.813383	0.1	1.083137
19.815050	0.1	1.080371
19.816717	0.1	1.074621
19.818383	0.1	1.066825
19.820050	0.1	1.058821
19.821717	0.1	1.052069
19.823383	0.1	1.046755
19.825050	0.1	1.042755
19.826717	0.1	1.040585
19.828383	0.1	1.040422
19.830050	0.1	1.041153
19.831717	0.1	1.040925
19.833383	0.1	1.038313
19.835050	0.1	1.033349
19.836717	0.1	1.026927
19.838383	0.1	1.019123
19.840050	0.1	1.009172
19.841717	0.1	0.996985
19.843383	0.1	0.984129
19.845050	0.1	0.973167
19.846717	0.1	0.965646
19.848383	0.1	0.961116
19.850050	0.1	0.958284
19.851717	0.1	0.956226
19.853383	0.1	0.954317
19.855050	0.1	0.952296
19.856717	0.1	0.950177
19.858383	0.1	0.947281
19.860050	0.1	0.942000
19.861717	0.1	0.933288
19.863383	0.1	0.922275
19.865050	0.1	0.912040
19.866717	0.1	0.905562
19.868383	0.1	0.903741
19.870050	0.1	0.905213
19.871717	0.1	0.907360
19.873383	0.1	0.907765
19.875050	0.1	0.905674
19.876717	0.1	0.902452
19.878383	0.1	0.900165
19.880050	0.1	0.899318
19.881717	0.1	0.898535
19.883383	0.1	0.896142
19.885050	0.1	0.891690
19.886717	0.1	0.886256
19.888383	0.1	0.881548
19.890050	0.1	0.878675
19.891717	0.1	0.877199
19.893383	0.1	0.875411
19.895050	0.1	0.872072
19.896717	0.1	0.868179
19.898383	0.1	0.866246
19.900050	0.1	0.867425
19.901717	0.1	0.870661
19.903383	0.1	0.874829
19.905050	0.1	0.879490
19.906717	0.1	0.883471
19.908383	0.1	0.884784
19.910050	0.1	0.882880
19.911717	0.1	0.879844
19.913383	0.1	0.878363
19.915050	0.1	0.879378
19.916717	0.1	0.881990
19.918383	0.1	0.884803
19.920050	0.1	0.886698
19.921717	0.1	0.886889
19.923383	0.1	0.885748
19.925050	0.1	0.884826
19.926717	0.1	0.885418
19.928383	0.1	0.887769
19.930050	0.1	0.891243
19.931717	0.1	0.894736
19.933383	0.1	0.897292
19.935050	0.1	0.898452
19.936717	0.1	0.898493
19.938383	0.1	0.898289
19.940050	0.1	0.898829
19.941717	0.1	0.900701
19.943383	0.1	0.903397
19.945050	0.1	0.906154
19.946717	0.1	0.909655
19.948383	0.1	0.914708
19.950050	0.1	0.919281
19.951717	0.1	0.920184
19.953383	0.1	0.917334
19.955050	0.1	0.913800
19.956717	0.1	0.912305
19.958383	0.1	0.912976
19.960050	0.1	0.913604
19.961717	0.1	0.911667
19.963383	0.1	0.906494
19.965050	0.1	0.899336
19.966717	0.1	0.891653
19.968383	0.1	0.884566
19.970050	0.1	0.879704
19.971717	0.1	0.878712
19.973383	0.1	0.881501
19.975050	0.1	0.886046
19.976717	0.1	0.890074
19.978383	0.1	0.892160
19.980050	0.1	0.891476
19.981717	0.1	0.888081
19.983383	0.1	0.883644
19.985050	0.1	0.880109
19.986717	0.1	0.877944
19.988383	0.1	0.876482
19.990050	0.1	0.874894
19.991717	0.1	0.872230
19.993383	0.1	0.867564
19.995050	0.1	0.861203
19.996717	0.1	0.854521
19.998383	0.1	0.847965
20.000050	0.1	0.841022
20.001717	0.1	0.834162
20.003383	0.1	0.829245
20.005050	0.1	0.827792
20.006717	0.1	0.829292
20.008383	0.1	0.831462
20.010050	0.1	0.832421
20.011717	0.1	0.832272
20.013383	0.1	0.832104
20.015050	0.1	0.832179
20.016717	0.1	0.831550
20.018383	0.1	0.829394
20.020050	0.1	0.825967
20.021717	0.1	0.822032
20.023383	0.1	0.818069
20.025050	0.1	0.814446
20.026717	0.1	0.811396
20.028383	0.1	0.808854
20.030050	0.1	0.806591
20.031717	0.1	0.804318
20.033383	0.1	0.802251
20.035050	0.1	0.800984
20.036717	0.1	0.800351
20.038383	0.1	0.799424
20.040050	0.1	0.797482
20.041717	0.1	0.794507
20.043383	0.1	0.791568
20.045050	0.1	0.790409
20.046717	0.1	0.791475
20.048383	0.1	0.793426
20.050050	0.1	0.794791
20.051717	0.1	0.794819
20.053383	0.1	0.792984
20.055050	0.1	0.789445
20.056717	0.1	0.786297
20.058383	0.1	0.786814
20.060050	0.1	0.792448
20.061717	0.1	0.801613
20.063383	0.1	0.811610
20.065050	0.1	0.820486
20.066717	0.1	0.827070
20.068383	0.1	0.830325
20.070050	0.1	0.829361
20.071717	0.1	0.824393
20.073383	0.1	0.817268
20.075050	0.1	0.810320
20.076717	0.1	0.804858
20.078383	0.1	0.800942
20.080050	0.1	0.798129
20.081717	0.1	0.796160
20.083383	0.1	0.795145
20.085050	0.1	0.795387
20.086717	0.1	0.796807
20.088383	0.1	0.798493
20.090050	0.1	0.799466
20.091717	0.1	0.799387
20.093383	0.1	0.798390
20.095050	0.1	0.797096
20.096717	0.1	0.795964
20.098383	0.1	0.794544
20.100050	0.1	0.792872
20.101717	0.1	0.792467
20.103383	0.1	0.794618
20.105050	0.1	0.798879
20.106717	0.1	0.803792
20.108383	0.1	0.808439
20.110050	0.1	0.813268
20.111717	0.1	0.819503
20.113383	0.1	0.827690
20.115050	0.1	0.837259
20.116717	0.1	0.847364
20.118383	0.1	0.857175
20.120050	0.1	0.865418
20.121717	0.1	0.871411
20.123383	0.1	0.876421
20.125050	0.1	0.882158
20.126717	0.1	0.888580
20.128383	0.1	0.894614
20.130050	0.1	0.899960
20.131717	0.1	0.905036
20.133383	0.1	0.910023
20.135050	0.1	0.915076
20.136717	0.1	0.920896
20.138383	0.1	0.928468
20.140050	0.1	0.938098
20.141717	0.1	0.948915
20.143383	0.1	0.959518
20.145050	0.1	0.969158
20.146717	0.1	0.977986
20.148383	0.1	0.986764
20.150050	0.1	0.996590
20.151717	0.1	1.008110
20.153383	0.1	1.020497
20.155050	0.1	1.031957
20.156717	0.1	1.041372
20.158383	0.1	1.048977
20.160050	0.1	1.055948
20.161717	0.1	1.064348
20.163383	0.1	1.076390
20.165050	0.1	1.092311
20.166717	0.1	1.109899
20.168383	0.1	1.126830
20.170050	0.1	1.142267
20.171717	0.1	1.156824
20.173383	0.1	1.172307
20.175050	0.1	1.190319
20.176717	0.1	1.210463
20.178383	0.1	1.230794
20.180050	0.1	1.250356
20.181717	0.1	1.270231
20.183383	0.1	1.291493
20.185050	0.1	1.313286
20.186717	0.1	1.334092
20.188383	0.1	1.354152
20.190050	0.1	1.375354
20.191717	0.1	1.399233
20.193383	0.1	1.425985
20.195050	0.1	1.454782
20.196717	0.1	1.484407
20.198383	0.1	1.514112
20.200050	0.1	1.543923
20.201717	0.1	1.574080
20.203383	0.1	1.604436
20.205050	0.1	1.634280
20.206717	0.1	1.662513
20.208383	0.1	1.688763
20.210050	0.1	1.714029
20.211717	0.1	1.739953
20.213383	0.1	1.768065
20.215050	0.1	1.799059
20.216717	0.1	1.831618
20.218383	0.1	1.862631
20.220050	0.1	1.889784
20.221717	0.1	1.913733
20.223383	0.1	1.936755
20.225050	0.1	1.960406
20.226717	0.1	1.985412
20.228383	0.1	2.011959
20.230050	0.1	2.039061
20.231717	0.1	2.064775
20.233383	0.1	2.087615
20.235050	0.1	2.107578
20.236717	0.1	2.125553
20.238383	0.1	2.142061
20.240050	0.1	2.157185
20.241717	0.1	2.171062
20.243383	0.1	2.183020
20.245050	0.1	2.191262
20.246717	0.1	2.194163
20.248383	0.1	2.191290
20.250050	0.1	2.183565
20.251717	0.1	2.173199
20.253383	0.1	2.162340
20.255050	0.1	2.151243
20.256717	0.1	2.138051
20.258383	0.1	2.120817
20.260050	0.1	2.099364
20.261717	0.1	2.074898
20.263383	0.1	2.048905
20.265050	0.1	2.022558
20.266717	0.1	1.996211
20.268383	0.1	1.969403
20.270050	0.1	1.941505
20.271717	0.1	1.912098
20.273383	0.1	1.880284
20.275050	0.1	1.844484
20.276717	0.1	1.804237
20.278383	0.1	1.762034
20.280050	0.1	1.721671
20.281717	0.1	1.684758
20.283383	0.1	1.650103
20.285050	0.1	1.616064
20.286717	0.1	1.581828
20.288383	0.1	1.546522
20.290050	0.1	1.509455
20.291717	0.1	1.471597
20.293383	0.1	1.434912
20.295050	0.1	1.400593
20.296717	0.1	1.368518
20.298383	0.1	1.337999
20.300050	0.1	1.309137
20.301717	0.1	1.282734
20.303383	0.1	1.259199
20.305050	0.1	1.238175
20.306717	0.1	1.218235
20.308383	0.1	1.197336
20.310050	0.1	1.174738
20.311717	0.1	1.151371
20.313383	0.1	1.128600
20.315050	0.1	1.108018
20.316717	0.1	1.091119
20.318383	0.1	1.078094
20.320050	0.1	1.067868
20.321717	0.1	1.058751
20.323383	0.1	1.048949
20.325050	0.1	1.037861
20.326717	0.1	1.026127
20.328383	0.1	1.014085
20.330050	0.1	1.001819
20.331717	0.1	0.990434
20.333383	0.1	0.981647
20.335050	0.1	0.976264
20.336717	0.1	0.974000
20.338383	0.1	0.973884
20.340050	0.1	0.974401
20.341717	0.1	0.974112
20.343383	0.1	0.972701
20.345050	0.1	0.970964
20.346717	0.1	0.969768
20.348383	0.1	0.969609
20.350050	0.1	0.970932
20.351717	0.1	0.974112
20.353383	0.1	0.978890
20.355050	0.1	0.984427
20.356717	0.1	0.989996
20.358383	0.1	0.995062
20.360050	0.1	0.998946
20.361717	0.1	1.001246
20.363383	0.1	1.002280
20.365050	0.1	1.002708
20.366717	0.1	1.002811
20.368383	0.1	1.002662
20.370050	0.1	1.003416
20.371717	0.1	1.007146
20.373383	0.1	1.014844
20.375050	0.1	1.025391
20.376717	0.1	1.036488
20.378383	0.1	1.045852
20.380050	0.1	1.052367
20.381717	0.1	1.056688
20.383383	0.1	1.060078
20.385050	0.1	1.063361
20.386717	0.1	1.067379
20.388383	0.1	1.072846
20.390050	0.1	1.079636
20.391717	0.1	1.086714
20.393383	0.1	1.092753
20.395050	0.1	1.096884
20.396717	0.1	1.099370
20.398383	0.1	1.102095
20.400050	0.1	1.107440
20.401717	0.1	1.115673
20.403383	0.1	1.124823
20.405050	0.1	1.133666
20.406717	0.1	1.142872
20.408383	0.1	1.153341
20.410050	0.1	1.164679
20.411717	0.1	1.175315
20.413383	0.1	1.183981
20.415050	0.1	1.190966
20.416717	0.1	1.197094
20.418383	0.1	1.202249
20.420050	0.1	1.205723
20.421717	0.1	1.207613
20.423383	0.1	1.208694
20.425050	0.1	1.209332
20.426717	0.1	1.209155
20.428383	0.1	1.207562
20.430050	0.1	1.204591
20.431717	0.1	1.201420
20.433383	0.1	1.199562
20.435050	0.1	1.199464
20.436717	0.1	1.200382
20.438383	0.1	1.201541
20.440050	0.1	1.202701
20.441717	0.1	1.203725
20.443383	0.1	1.204368
20.445050	0.1	1.204377
20.446717	0.1	1.203744
20.448383	0.1	1.202305
20.450050	0.1	1.199259
20.451717	0.1	1.194174
20.453383	0.1	1.187492
20.455050	0.1	1.179799
20.456717	0.1	1.172251
20.458383	0.1	1.166686
20.460050	0.1	1.163944
20.461717	0.1	1.163380
20.463383	0.1	1.164046
20.465050	0.1	1.165154
20.466717	0.1	1.165373
20.468383	0.1	1.162430
20.470050	0.1	1.154686
20.471717	0.1	1.142854
20.473383	0.1	1.129531
20.475050	0.1	1.117727
20.476717	0.1	1.109266
20.478383	0.1	1.103831
20.480050	0.1	1.099771
20.481717	0.1	1.095226
20.483383	0.1	1.088870
20.485050	0.1	1.080846
20.486717	0.1	1.072786
20.488383	0.1	1.066239
20.490050	0.1	1.061307
20.491717	0.1	1.057056
20.493383	0.1	1.052949
20.495050	0.1	1.048991
20.496717	0.1	1.044665
20.498383	0.1	1.039431
20.500050	0.1	1.034001
20.501717	0.1	1.028953
20.503383	0.1	1.023388
20.505050	0.1	1.016529
20.506717	0.1	1.009423
20.508383	0.1	1.003523
20.510050	0.1	0.998783
20.511717	0.1	0.994378
20.513383	0.1	0.990140
20.515050	0.1	0.986452
20.516717	0.1	0.983300
20.518383	0.1	0.979910
20.520050	0.1	0.975877
20.521717	0.1	0.971733
20.523383	0.1	0.967947
20.525050	0.1	0.964957
20.526717	0.1	0.963989
20.528383	0.1	0.966154
20.530050	0.1	0.970555
20.531717	0.1	0.974829
20.533383	0.1	0.977423
20.535050	0.1	0.978364
20.536717	0.1	0.978503
20.538383	0.1	0.978857
20.540050	0.1	0.980292
20.541717	0.1	0.983272
20.543383	0.1	0.987118
20.545050	0.1	0.989977
20.546717	0.1	0.990573
20.548383	0.1	0.989549
20.550050	0.1	0.988636
20.551717	0.1	0.989032
20.553383	0.1	0.990392
20.555050	0.1	0.991165
20.556717	0.1	0.990340
20.558383	0.1	0.989274
20.560050	0.1	0.990392
20.561717	0.1	0.994015
20.563383	0.1	0.998424
20.565050	0.1	1.002462
20.566717	0.1	1.006429
20.568383	0.1	1.011207
20.570050	0.1	1.017018
20.571717	0.1	1.022797
20.573383	0.1	1.027384
20.575050	0.1	1.031025
20.576717	0.1	1.034974
20.578383	0.1	1.039896
20.580050	0.1	1.045568
20.581717	0.1	1.051929
20.583383	0.1	1.059123
20.585050	0.1	1.066532
20.586717	0.1	1.072972
20.588383	0.1	1.077447
20.590050	0.1	1.079743
20.591717	0.1	1.081373
20.593383	0.1	1.084823
20.595050	0.1	1.091086
20.596717	0.1	1.098942
20.598383	0.1	1.106691
20.600050	0.1	1.113238
20.601717	0.1	1.117690
20.603383	0.1	1.119641
20.605050	0.1	1.120288
20.606717	0.1	1.122053
20.608383	0.1	1.126928
20.610050	0.1	1.135818
20.611717	0.1	1.148721
20.613383	0.1	1.164060
20.615050	0.1	1.178803
20.616717	0.1	1.190598
20.618383	0.1	1.199008
20.620050	0.1	1.204968
20.621717	0.1	1.209704
20.623383	0.1	1.214151
20.625050	0.1	1.219525
20.626717	0.1	1.227246
20.628383	0.1	1.237453
20.630050	0.1	1.248196
20.631717	0.1	1.257155
20.633383	0.1	1.264154
20.635050	0.1	1.271041
20.636717	0.1	1.278524
20.638383	0.1	1.284848
20.640050	0.1	1.288536
20.641717	0.1	1.290361
20.643383	0.1	1.291595
20.645050	0.1	1.292392
20.646717	0.1	1.293053
20.648383	0.1	1.295418
20.650050	0.1	1.301528
20.651717	0.1	1.311735
20.653383	0.1	1.324588
20.655050	0.1	1.338157
20.656717	0.1	1.351093
20.658383	0.1	1.362353
20.660050	0.1	1.371056
20.661717	0.1	1.377696
20.663383	0.1	1.384723
20.665050	0.1	1.394944
20.666717	0.1	1.409370
20.668383	0.1	1.426926
20.670050	0.1	1.446195
20.671717	0.1	1.466852
20.673383	0.1	1.488579
20.675050	0.1	1.509706
20.676717	0.1	1.528435
20.678383	0.1	1.545073
20.680050	0.1	1.561749
20.681717	0.1	1.580170
20.683383	0.1	1.600571
20.685050	0.1	1.622722
20.686717	0.1	1.646196
20.688383	0.1	1.669852
20.690050	0.1	1.692791
20.691717	0.1	1.715412
20.693383	0.1	1.738928
20.695050	0.1	1.764484
20.696717	0.1	1.792344
20.698383	0.1	1.822100
20.700050	0.1	1.853872
20.701717	0.1	1.887917
20.703383	0.1	1.923684
20.705050	0.1	1.960597
20.706717	0.1	1.998246
20.708383	0.1	2.035759
20.710050	0.1	2.072249
20.711717	0.1	2.107527
20.713383	0.1	2.142056
20.715050	0.1	2.176841
20.716717	0.1	2.212971
20.718383	0.1	2.250802
20.720050	0.1	2.289778
20.721717	0.1	2.329522
20.723383	0.1	2.371320
20.725050	0.1	2.417569
20.726717	0.1	2.468913
20.728383	0.1	2.522827
20.730050	0.1	2.575819
20.731717	0.1	2.626427
20.733383	0.1	2.675802
20.735050	0.1	2.726046
20.736717	0.1	2.778512
20.738383	0.1	2.833651
20.740050	0.1	2.891053
20.741717	0.1	2.949415
20.743383	0.1	3.007678
20.745050	0.1	3.065690
20.746717	0.1	3.123595
20.748383	0.1	3.181710
20.750050	0.1	3.241044
20.751717	0.1	3.302698
20.753383	0.1	3.366349
20.755050	0.1	3.429763
20.756717	0.1	3.490811
20.758383	0.1	3.549261
20.760050	0.1	3.605564
20.761717	0.1	3.659716
20.763383	0.1	3.712564
20.765050	0.1	3.765649
20.766717	0.1	3.819163
20.768383	0.1	3.871927
20.770050	0.1	3.922475
20.771717	0.1	3.969036
20.773383	0.1	4.009809
20.775050	0.1	4.044008
20.776717	0.1	4.072315
20.778383	0.1	4.096674
20.780050	0.1	4.119142
20.781717	0.1	4.140362
20.783383	0.1	4.159566
20.785050	0.1	4.175976
20.786717	0.1	4.189285
20.788383	0.1	4.199436
20.790050	0.1	4.206714
20.791717	0.1	4.211916
20.793383	0.1	4.215492
20.795050	0.1	4.216819
20.796717	0.1	4.215222
20.798383	0.1	4.210882
20.800050	0.1	4.203990
20.801717	0.1	4.193848
20.803383	0.1	4.179296
20.805050	0.1	4.159929
20.806717	0.1	4.137121
20.808383	0.1	4.113540
20.810050	0.1	4.091342
20.811717	0.1	4.070704
20.813383	0.1	4.050201
20.815050	0.1	4.028701
20.816717	0.1	4.006522
20.818383	0.1	3.984901
20.820050	0.1	3.965101
20.821717	0.1	3.948025
20.823383	0.1	3.933515
20.825050	0.1	3.920086
20.826717	0.1	3.906186
20.828383	0.1	3.892086
20.830050	0.1	3.880020
20.831717	0.1	3.872211
20.833383	0.1	3.868807
20.835050	0.1	3.867769
20.836717	0.1	3.866903
20.838383	0.1	3.865929
20.840050	0.1	3.866055
20.841717	0.1	3.868155
20.843383	0.1	3.871862
20.845050	0.1	3.876248
20.846717	0.1	3.881250
20.848383	0.1	3.888072
20.850050	0.1	3.898242
20.851717	0.1	3.912537
20.853383	0.1	3.930274
20.855050	0.1	3.949446
20.856717	0.1	3.967406
20.858383	0.1	3.981912
20.860050	0.1	3.992594
20.861717	0.1	4.001106
20.863383	0.1	4.009451
20.865050	0.1	4.018066
20.866717	0.1	4.025595
20.868383	0.1	4.030364
20.870050	0.1	4.031747
20.871717	0.1	4.030210
20.873383	0.1	4.026419
20.875050	0.1	4.021144
20.876717	0.1	4.015220
20.878383	0.1	4.008580
20.880050	0.1	3.999709
20.881717	0.1	3.986754
20.883383	0.1	3.968924
20.885050	0.1	3.946614
20.886717	0.1	3.920500
20.888383	0.1	3.891522
20.890050	0.1	3.861324
20.891717	0.1	3.831275
20.893383	0.1	3.800876
20.895050	0.1	3.767777
20.896717	0.1	3.730296
20.898383	0.1	3.689569
20.900050	0.1	3.647748
20.901717	0.1	3.604605
20.903383	0.1	3.557783
20.905050	0.1	3.505973
20.906717	0.1	3.450196
20.908383	0.1	3.392170
20.910050	0.1	3.333106
20.911717	0.1	3.273864
20.913383	0.1	3.214842
20.915050	0.1	3.155647
20.916717	0.1	3.095795
20.918383	0.1	3.035855
20.920050	0.1	2.977499
20.921717	0.1	2.922006
20.923383	0.1	2.868497
20.925050	0.1	2.814401
20.926717	0.1	2.758247
20.928383	0.1	2.700845
20.930050	0.1	2.643741
20.931717	0.1	2.588029
20.933383	0.1	2.534515
20.935050	0.1	2.483628
20.936717	0.1	2.435204
20.938383	0.1	2.388651
20.940050	0.1	2.343254
20.941717	0.1	2.298574
20.943383	0.1	2.254816
20.945050	0.1	2.212632
20.946717	0.1	2.172929
20.948383	0.1	2.136673
20.950050	0.1	2.104589
20.951717	0.1	2.076747
20.953383	0.1	2.051736
20.955050	0.1	2.027079
20.956717	0.1	2.001575
20.958383	0.1	1.976257
20.960050	0.1	1.952546
20.961717	0.1	1.930515
20.963383	0.1	1.909463
20.965050	0.1	1.888867
20.966717	0.1	1.868587
20.968383	0.1	1.848750
20.970050	0.1	1.829583
20.971717	0.1	1.811460
20.973383	0.1	1.795352
20.975050	0.1	1.782235
20.976717	0.1	1.771911
20.978383	0.1	1.763185
20.980050	0.1	1.754980
20.981717	0.1	1.747743
20.983383	0.1	1.743115
20.985050	0.1	1.740661
20.986717	0.1	1.737182
20.988383	0.1	1.730998
20.990050	0.1	1.724036
20.991717	0.1	1.718313
20.993383	0.1	1.713191
20.995050	0.1	1.707338
20.996717	0.1	1.701233
20.998383	0.1	1.696888
21.000050	0.1	1.695971
21.001717	0.1	1.697987
21.003383	0.1	1.700628
21.005050	0.1	1.702295
21.006717	0.1	1.703044
21.008383	0.1	1.703361
21.010050	0.1	1.703538
21.011717	0.1	1.704101
21.013383	0.1	1.705801
21.015050	0.1	1.708670
21.016717	0.1	1.711645
21.018383	0.1	1.713405
21.020050	0.1	1.713200
21.021717	0.1	1.711138
21.023383	0.1	1.708302
21.025050	0.1	1.706309
21.026717	0.1	1.706439
21.028383	0.1	1.709196
21.030050	0.1	1.714234
21.031717	0.1	1.720944
21.033383	0.1	1.728889
21.035050	0.1	1.737452
21.036717	0.1	1.745713
21.038383	0.1	1.752973
21.040050	0.1	1.759208
21.041717	0.1	1.764870
21.043383	0.1	1.769494
21.045050	0.1	1.771618
21.046717	0.1	1.771213
21.048383	0.1	1.770654
21.050050	0.1	1.772172
21.051717	0.1	1.775944
21.053383	0.1	1.781886
21.055050	0.1	1.791124
21.056717	0.1	1.804214
21.058383	0.1	1.819809
21.060050	0.1	1.836279
21.061717	0.1	1.852810
21.063383	0.1	1.868471
21.065050	0.1	1.882012
21.066717	0.1	1.892671
21.068383	0.1	1.900657
21.070050	0.1	1.907130
21.071717	0.1	1.913854
21.073383	0.1	1.922520
21.075050	0.1	1.933845
21.076717	0.1	1.947638
21.078383	0.1	1.964075
21.080050	0.1	1.983256
21.081717	0.1	2.003741
21.083383	0.1	2.023471
21.085050	0.1	2.041212
21.086717	0.1	2.056537
21.088383	0.1	2.070167
21.090050	0.1	2.083960
21.091717	0.1	2.099173
21.093383	0.1	2.115383
21.095050	0.1	2.131802
21.096717	0.1	2.149073
21.098383	0.1	2.168994
21.100050	0.1	2.192641
21.101717	0.1	2.219044
21.103383	0.1	2.246089
21.105050	0.1	2.272874
21.106717	0.1	2.300148
21.108383	0.1	2.328297
21.110050	0.1	2.356651
21.111717	0.1	2.384926
21.113383	0.1	2.413462
21.115050	0.1	2.441867
21.116717	0.1	2.468703
21.118383	0.1	2.492703
21.120050	0.1	2.514245
21.121717	0.1	2.535284
21.123383	0.1	2.557789
21.125050	0.1	2.582418
21.126717	0.1	2.608602
21.128383	0.1	2.635480
21.130050	0.1	2.662418
21.131717	0.1	2.688700
21.133383	0.1	2.713911
21.135050	0.1	2.738428
21.136717	0.1	2.762587
21.138383	0.1	2.785535
21.140050	0.1	2.805660
21.141717	0.1	2.822145
21.143383	0.1	2.835533
21.145050	0.1	2.846564
21.146717	0.1	2.855151
21.148383	0.1	2.861270
21.150050	0.1	2.865959
21.151717	0.1	2.870387
21.153383	0.1	2.874522
21.155050	0.1	2.877456
21.156717	0.1	2.878942
21.158383	0.1	2.879715
21.160050	0.1	2.879989
21.161717	0.1	2.879170
21.163383	0.1	2.876441
21.165050	0.1	2.870532
21.166717	0.1	2.860185
21.168383	0.1	2.844757
21.170050	0.1	2.823947
21.171717	0.1	2.798699
21.173383	0.1	2.772450
21.175050	0.1	2.749399
21.176717	0.1	2.731364
21.178383	0.1	2.717087
21.180050	0.1	2.704179
21.181717	0.1	2.690894
21.183383	0.1	2.676258
21.185050	0.1	2.659447
21.186717	0.1	2.640239
21.188383	0.1	2.620216
21.190050	0.1	2.601743
21.191717	0.1	2.585463
21.193383	0.1	2.569966
21.195050	0.1	2.553444
21.196717	0.1	2.534590
21.198383	0.1	2.513244
21.200050	0.1	2.491125
21.201717	0.1	2.471134
21.203383	0.1	2.455297
21.205050	0.1	2.443483
21.206717	0.1	2.434151
21.208383	0.1	2.426128
21.210050	0.1	2.419231
21.211717	0.1	2.413308
21.213383	0.1	2.407972
21.215050	0.1	2.403329
21.216717	0.1	2.399837
21.218383	0.1	2.397848
21.220050	0.1	2.397676
21.221717	0.1	2.399408
21.223383	0.1	2.402323
21.225050	0.1	2.404777
21.226717	0.1	2.405639
21.228383	0.1	2.405741
21.230050	0.1	2.407273
21.231717	0.1	2.411790
21.233383	0.1	2.419376
21.235050	0.1	2.428959
21.236717	0.1	2.438682
21.238383	0.1	2.446622
21.240050	0.1	2.451716
21.241717	0.1	2.454394
21.243383	0.1	2.456205
21.245050	0.1	2.457998
21.246717	0.1	2.459036
21.248383	0.1	2.458519
21.250050	0.1	2.456908
21.251717	0.1	2.455157
21.253383	0.1	2.453420
21.255050	0.1	2.450962
21.256717	0.1	2.447432
21.258383	0.1	2.443758
21.260050	0.1	2.441383
21.261717	0.1	2.440447
21.263383	0.1	2.439460
21.265050	0.1	2.437234
21.266717	0.1	2.434184
21.268383	0.1	2.431106
21.270050	0.1	2.427534
21.271717	0.1	2.421960
21.273383	0.1	2.413313
21.275050	0.1	2.402076
21.276717	0.1	2.390156
21.278383	0.1	2.379213
21.280050	0.1	2.369233
21.281717	0.1	2.359254
21.283383	0.1	2.348768
21.285050	0.1	2.337717
21.286717	0.1	2.325946
21.288383	0.1	2.313140
21.290050	0.1	2.299217
21.291717	0.1	2.284385
21.293383	0.1	2.268543
21.295050	0.1	2.251193
21.296717	0.1	2.232306
21.298383	0.1	2.212613
21.300050	0.1	2.193181
21.301717	0.1	2.174964
21.303383	0.1	2.158000
21.305050	0.1	2.141460
21.306717	0.1	2.125339
21.308383	0.1	2.110964
21.310050	0.1	2.099006
21.311717	0.1	2.088319
21.313383	0.1	2.077087
21.315050	0.1	2.064491
21.316717	0.1	2.051103
21.318383	0.1	2.038083
21.320050	0.1	2.025957
21.321717	0.1	2.014022
21.323383	0.1	2.001072
21.325050	0.1	1.987019
21.326717	0.1	1.973305
21.328383	0.1	1.961235
21.330050	0.1	1.950711
21.331717	0.1	1.941225
21.333383	0.1	1.932802
21.335050	0.1	1.925183
21.336717	0.1	1.917612
21.338383	0.1	1.910017
21.340050	0.1	1.903130
21.341717	0.1	1.897682
21.343383	0.1	1.894254
21.345050	0.1	1.892974
21.346717	0.1	1.892857
21.348383	0.1	1.892652
21.350050	0.1	1.892536
21.351717	0.1	1.893495
21.353383	0.1	1.895083
21.355050	0.1	1.895344
21.356717	0.1	1.893612
21.358383	0.1	1.892294
21.360050	0.1	1.894371
21.361717	0.1	1.899647
21.363383	0.1	1.904629
21.365050	0.1	1.905626
21.366717	0.1	1.901682
21.368383	0.1	1.894762
21.370050	0.1	1.887730
21.371717	0.1	1.883088
21.373383	0.1	1.882454
21.375050	0.1	1.885840
21.376717	0.1	1.892005
21.378383	0.1	1.899437
21.380050	0.1	1.906222
21.381717	0.1	1.910352
21.383383	0.1	1.911232
21.385050	0.1	1.910245
21.386717	0.1	1.909621
21.388383	0.1	1.910697
21.390050	0.1	1.913095
21.391717	0.1	1.915693
21.393383	0.1	1.917663
21.395050	0.1	1.918506
21.396717	0.1	1.918012
21.398383	0.1	1.916564
21.400050	0.1	1.915121
21.401717	0.1	1.914799
21.403383	0.1	1.916541
21.405050	0.1	1.920559
21.406717	0.1	1.925402
21.408383	0.1	1.928653
21.410050	0.1	1.929430
21.411717	0.1	1.929123
21.413383	0.1	1.929617
21.415050	0.1	1.932275
21.416717	0.1	1.937803
21.418383	0.1	1.945565
21.420050	0.1	1.953738
21.421717	0.1	1.960518
21.423383	0.1	1.964876
21.425050	0.1	1.966576
21.426717	0.1	1.966152
21.428383	0.1	1.964197
21.430050	0.1	1.961016
21.431717	0.1	1.957114
21.433383	0.1	1.953077
21.435050	0.1	1.949319
21.436717	0.1	1.945985
21.438383	0.1	1.942422
21.440050	0.1	1.937617
21.441717	0.1	1.931409
21.443383	0.1	1.924676
21.445050	0.1	1.918627
21.446717	0.1	1.914017
21.448383	0.1	1.910659
21.450050	0.1	1.907484
21.451717	0.1	1.903172
21.453383	0.1	1.897179
21.455050	0.1	1.889970
21.456717	0.1	1.882161
21.458383	0.1	1.873430
21.460050	0.1	1.863153
21.461717	0.1	1.852019
21.463383	0.1	1.841756
21.465050	0.1	1.833360
21.466717	0.1	1.826221
21.468383	0.1	1.818961
21.470050	0.1	1.810817
21.471717	0.1	1.801429
21.473383	0.1	1.789648
21.475050	0.1	1.774202
21.476717	0.1	1.756237
21.478383	0.1	1.739576
21.480050	0.1	1.727226
21.481717	0.1	1.718267
21.483383	0.1	1.708753
21.485050	0.1	1.695864
21.486717	0.1	1.680842
21.488383	0.1	1.666984
21.490050	0.1	1.655715
21.491717	0.1	1.646183
21.493383	0.1	1.637395
21.495050	0.1	1.628576
21.496717	0.1	1.618150
21.498383	0.1	1.604599
21.500050	0.1	1.588506
21.501717	0.1	1.572357
21.503383	0.1	1.558349
21.505050	0.1	1.547225
21.506717	0.1	1.538070
21.508383	0.1	1.528794
21.510050	0.1	1.518149
21.511717	0.1	1.506926
21.513383	0.1	1.496342
21.515050	0.1	1.485976
21.516717	0.1	1.474558
21.518383	0.1	1.462405
21.520050	0.1	1.451140
21.521717	0.1	1.441319
21.523383	0.1	1.432132
21.525050	0.1	1.423168
21.526717	0.1	1.415419
21.528383	0.1	1.409920
21.530050	0.1	1.405859
21.531717	0.1	1.401487
21.533383	0.1	1.396565
21.535050	0.1	1.392430
21.536717	0.1	1.389999
21.538383	0.1	1.388425
21.540050	0.1	1.385529
21.541717	0.1	1.379447
21.543383	0.1	1.369896
21.545050	0.1	1.358073
21.546717	0.1	1.345892
21.548383	0.1	1.335135
21.550050	0.1	1.327088
21.551717	0.1	1.322161
21.553383	0.1	1.319465
21.555050	0.1	1.317100
21.556717	0.1	1.313123
21.558383	0.1	1.306813
21.560050	0.1	1.298962
21.561717	0.1	1.290920
21.563383	0.1	1.283665
21.565050	0.1	1.277621
21.566717	0.1	1.273090
21.568383	0.1	1.270324
21.570050	0.1	1.268946
21.571717	0.1	1.267958
21.573383	0.1	1.266422
21.575050	0.1	1.264028
21.576717	0.1	1.261062
21.578383	0.1	1.257546
21.580050	0.1	1.253039
21.581717	0.1	1.247642
21.583383	0.1	1.242426
21.585050	0.1	1.238626
21.586717	0.1	1.236536
21.588383	0.1	1.235148
21.590050	0.1	1.232787
21.591717	0.1	1.228214
21.593383	0.1	1.221662
21.595050	0.1	1.214696
21.596717	0.1	1.208573
21.598383	0.1	1.203232
21.600050	0.1	1.198156
21.601717	0.1	1.193476
21.603383	0.1	1.189536
21.605050	0.1	1.185760
21.606717	0.1	1.180596
21.608383	0.1	1.173406
21.610050	0.1	1.166435
21.611717	0.1	1.163664
21.613383	0.1	1.167054
21.615050	0.1	1.174761
21.616717	0.1	1.182850
21.618383	0.1	1.187855
21.620050	0.1	1.188237
21.621717	0.1	1.184409
21.623383	0.1	1.177806
21.625050	0.1	1.170104
21.626717	0.1	1.163078
21.628383	0.1	1.158379
21.630050	0.1	1.156894
21.631717	0.1	1.157997
21.633383	0.1	1.160279
21.635050	0.1	1.163161
21.636717	0.1	1.166598
21.638383	0.1	1.169704
21.640050	0.1	1.170840
21.641717	0.1	1.169569
21.643383	0.1	1.167436
21.645050	0.1	1.166486
21.646717	0.1	1.167441
21.648383	0.1	1.169494
21.650050	0.1	1.171837
21.651717	0.1	1.174761
21.653383	0.1	1.178286
21.655050	0.1	1.180777
21.656717	0.1	1.180195
21.658383	0.1	1.176503
21.660050	0.1	1.172065
21.661717	0.1	1.169718
21.663383	0.1	1.171115
21.665050	0.1	1.176451
21.666717	0.1	1.185113
21.668383	0.1	1.195613
21.670050	0.1	1.205141
21.671717	0.1	1.210920
21.673383	0.1	1.212303
21.675050	0.1	1.210747
21.676717	0.1	1.208363
21.678383	0.1	1.206910
21.680050	0.1	1.207604
21.681717	0.1	1.210715
21.683383	0.1	1.215083
21.685050	0.1	1.218701
21.686717	0.1	1.220377
21.688383	0.1	1.220852
21.690050	0.1	1.221709
21.691717	0.1	1.222887
21.693383	0.1	1.223036
21.695050	0.1	1.222799
21.696717	0.1	1.225225
21.698383	0.1	1.232168
21.700050	0.1	1.241937
21.701717	0.1	1.251297
21.703383	0.1	1.258999
21.705050	0.1	1.265993
21.706717	0.1	1.273775
21.708383	0.1	1.283577
21.710050	0.1	1.294827
21.711717	0.1	1.304704
21.713383	0.1	1.311018
21.715050	0.1	1.314245
21.716717	0.1	1.315805
21.718383	0.1	1.316280
21.720050	0.1	1.316168
21.721717	0.1	1.316848
21.723383	0.1	1.319847
21.725050	0.1	1.325267
21.726717	0.1	1.331586
21.728383	0.1	1.337156
21.730050	0.1	1.341305
21.731717	0.1	1.343722
21.733383	0.1	1.343363
21.735050	0.1	1.339298
21.736717	0.1	1.333053
21.738383	0.1	1.328643
21.740050	0.1	1.329193
21.741717	0.1	1.333617
21.743383	0.1	1.337812
21.745050	0.1	1.339172
21.746717	0.1	1.338515
21.748383	0.1	1.337179
21.750050	0.1	1.334511
21.751717	0.1	1.329407
21.753383	0.1	1.322553
21.755050	0.1	1.316066
21.756717	0.1	1.310948
21.758383	0.1	1.305602
21.760050	0.1	1.297547
21.761717	0.1	1.285705
21.763383	0.1	1.270543
21.765050	0.1	1.253337
21.766717	0.1	1.235949
21.768383	0.1	1.220526
21.770050	0.1	1.208428
21.771717	0.1	1.199059
21.773383	0.1	1.190286
21.775050	0.1	1.180102
21.776717	0.1	1.167962
21.778383	0.1	1.154644
21.780050	0.1	1.141010
21.781717	0.1	1.127161
21.783383	0.1	1.112237
21.785050	0.1	1.095454
21.786717	0.1	1.077754
21.788383	0.1	1.061694
21.790050	0.1	1.049167
21.791717	0.1	1.039784
21.793383	0.1	1.031659
21.795050	0.1	1.023007
21.796717	0.1	1.012804
21.798383	0.1	1.000967
21.800050	0.1	0.988222
21.801717	0.1	0.975737
21.803383	0.1	0.964655
21.805050	0.1	0.955053
21.806717	0.1	0.945632
21.808383	0.1	0.935351
21.810050	0.1	0.925250
21.811717	0.1	0.917730
21.813383	0.1	0.914005
21.815050	0.1	0.913148
21.816717	0.1	0.912882
21.818383	0.1	0.910563
21.820050	0.1	0.904533
21.821717	0.1	0.894652
21.823383	0.1	0.882135
21.825050	0.1	0.869720
21.826717	0.1	0.860356
21.828383	0.1	0.854880
21.830050	0.1	0.851816
21.831717	0.1	0.849226
21.833383	0.1	0.846409
21.835050	0.1	0.843750
21.836717	0.1	0.841562
21.838383	0.1	0.839713
21.840050	0.1	0.837953
21.841717	0.1	0.835774
21.843383	0.1	0.832886
21.845050	0.1	0.830167
21.846717	0.1	0.828858
21.848383	0.1	0.829170
21.850050	0.1	0.831140
21.851717	0.1	0.835406
21.853383	0.1	0.841818
21.855050	0.1	0.848817
21.856717	0.1	0.855033
21.858383	0.1	0.860151
21.860050	0.1	0.864244
21.861717	0.1	0.867206
21.863383	0.1	0.868980
21.865050	0.1	0.870363
21.866717	0.1	0.872994
21.868383	0.1	0.877306
21.870050	0.1	0.881720
21.871717	0.1	0.884682
21.873383	0.1	0.886722
21.875050	0.1	0.889781
21.876717	0.1	0.894526
21.878383	0.1	0.899434
21.880050	0.1	0.902987
21.881717	0.1	0.905534
21.883383	0.1	0.908431
21.885050	0.1	0.911825
21.886717	0.1	0.914033
21.888383	0.1	0.913600
21.890050	0.1	0.911080
21.891717	0.1	0.908277
21.893383	0.1	0.906563
21.895050	0.1	0.906354
21.896717	0.1	0.907565
21.898383	0.1	0.909846
21.900050	0.1	0.912445
21.901717	0.1	0.914461
21.903383	0.1	0.915355
21.905050	0.1	0.915029
21.906717	0.1	0.913651
21.908383	0.1	0.911541
21.910050	0.1	0.908864
21.911717	0.1	0.905655
21.913383	0.1	0.902326
21.915050	0.1	0.899201
21.916717	0.1	0.895821
21.918383	0.1	0.891620
21.920050	0.1	0.887387
21.921717	0.1	0.885180
21.923383	0.1	0.886139
21.925050	0.1	0.888915
21.926717	0.1	0.891318
21.928383	0.1	0.892798
21.930050	0.1	0.893869
21.931717	0.1	0.894181
21.933383	0.1	0.892435
21.935050	0.1	0.887802
21.936717	0.1	0.881194
21.938383	0.1	0.874829
21.940050	0.1	0.870381
21.941717	0.1	0.867713
21.943383	0.1	0.865865
21.945050	0.1	0.864742
21.946717	0.1	0.865269
21.948383	0.1	0.867797
21.950050	0.1	0.870624
21.951717	0.1	0.871005
21.953383	0.1	0.867974
21.955050	0.1	0.862819
21.956717	0.1	0.857399
21.958383	0.1	0.853017
21.960050	0.1	0.850558
21.961717	0.1	0.850819
21.963383	0.1	0.853632
21.965050	0.1	0.857036
21.966717	0.1	0.859001
21.968383	0.1	0.859383
21.970050	0.1	0.859145
21.971717	0.1	0.858810
21.973383	0.1	0.858638
21.975050	0.1	0.859541
21.976717	0.1	0.862321
21.978383	0.1	0.866265
21.980050	0.1	0.869739
21.981717	0.1	0.872407
21.983383	0.1	0.876030
21.985050	0.1	0.882349
21.986717	0.1	0.891141
21.988383	0.1	0.900845
21.990050	0.1	0.910079
21.991717	0.1	0.918466
21.993383	0.1	0.926298
21.995050	0.1	0.933576
21.996717	0.1	0.940263
21.998383	0.1	0.947025
22.000050	0.1	0.954685
22.001717	0.1	0.963355
22.003383	0.1	0.972794
22.005050	0.1	0.982918
22.006717	0.1	0.993493
22.008383	0.1	1.004012
22.010050	0.1	1.014168
22.011717	0.1	1.024213
22.013383	0.1	1.034820
22.015050	0.1	1.046979
22.016717	0.1	1.061377
22.018383	0.1	1.076986
22.020050	0.1	1.091305
22.021717	0.1	1.102840
22.023383	0.1	1.113005
22.025050	0.1	1.124828
22.026717	0.1	1.139636
22.028383	0.1	1.156409
22.030050	0.1	1.173969
22.031717	0.1	1.191683
22.033383	0.1	1.209425
22.035050	0.1	1.227958
22.036717	0.1	1.247916
22.038383	0.1	1.268657
22.040050	0.1	1.288918
22.041717	0.1	1.308448
22.043383	0.1	1.328662
22.045050	0.1	1.351349
22.046717	0.1	1.377249
22.048383	0.1	1.406288
22.050050	0.1	1.438004
22.051717	0.1	1.471201
22.053383	0.1	1.504654
22.055050	0.1	1.538331
22.056717	0.1	1.572729
22.058383	0.1	1.607309
22.060050	0.1	1.640557
22.061717	0.1	1.671910
22.063383	0.1	1.702560
22.065050	0.1	1.733648
22.066717	0.1	1.765331
22.068383	0.1	1.798170
22.070050	0.1	1.833169
22.071717	0.1	1.870054
22.073383	0.1	1.907200
22.075050	0.1	1.942827
22.076717	0.1	1.975535
22.078383	0.1	2.004565
22.080050	0.1	2.030502
22.081717	0.1	2.055755
22.083383	0.1	2.083052
22.085050	0.1	2.113055
22.086717	0.1	2.143928
22.088383	0.1	2.172929
22.090050	0.1	2.197786
22.091717	0.1	2.217307
22.093383	0.1	2.231644
22.095050	0.1	2.241465
22.096717	0.1	2.247207
22.098383	0.1	2.249898
22.100050	0.1	2.251761
22.101717	0.1	2.254765
22.103383	0.1	2.259021
22.105050	0.1	2.262695
22.106717	0.1	2.263235
22.108383	0.1	2.258876
22.110050	0.1	2.249144
22.111717	0.1	2.234653
22.113383	0.1	2.216692
22.115050	0.1	2.196352
22.116717	0.1	2.173786
22.118383	0.1	2.148259
22.120050	0.1	2.118968
22.121717	0.1	2.086307
22.123383	0.1	2.052253
22.125050	0.1	2.018763
22.126717	0.1	1.986143
22.128383	0.1	1.953971
22.130050	0.1	1.923041
22.131717	0.1	1.894673
22.133383	0.1	1.868601
22.135050	0.1	1.843232
22.136717	0.1	1.817360
22.138383	0.1	1.790682
22.140050	0.1	1.763711
22.141717	0.1	1.737699
22.143383	0.1	1.713447
22.145050	0.1	1.690132
22.146717	0.1	1.666788
22.148383	0.1	1.644641
22.150050	0.1	1.626047
22.151717	0.1	1.611402
22.153383	0.1	1.598974
22.155050	0.1	1.587858
22.156717	0.1	1.579239
22.158383	0.1	1.574196
22.160050	0.1	1.572389
22.161717	0.1	1.573358
22.163383	0.1	1.577064
22.165050	0.1	1.582690
22.166717	0.1	1.588468
22.168383	0.1	1.593269
22.170050	0.1	1.597847
22.171717	0.1	1.604231
22.173383	0.1	1.614224
22.175050	0.1	1.629060
22.176717	0.1	1.649810
22.178383	0.1	1.676627
22.180050	0.1	1.707417
22.181717	0.1	1.739087
22.183383	0.1	1.770840
22.185050	0.1	1.804661
22.186717	0.1	1.842570
22.188383	0.1	1.885071
22.190050	0.1	1.931740
22.191717	0.1	1.981566
22.193383	0.1	2.032835
22.195050	0.1	2.084109
22.196717	0.1	2.135867
22.198383	0.1	2.190224
22.200050	0.1	2.248380
22.201717	0.1	2.309657
22.203383	0.1	2.373476
22.205050	0.1	2.440363
22.206717	0.1	2.510743
22.208383	0.1	2.583908
22.210050	0.1	2.658078
22.211717	0.1	2.731141
22.213383	0.1	2.802047
22.215050	0.1	2.871491
22.216717	0.1	2.940865
22.218383	0.1	3.010714
22.220050	0.1	3.080308
22.221717	0.1	3.148993
22.223383	0.1	3.217175
22.225050	0.1	3.285487
22.226717	0.1	3.353474
22.228383	0.1	3.419644
22.230050	0.1	3.482392
22.231717	0.1	3.540907
22.233383	0.1	3.595478
22.235050	0.1	3.646621
22.236717	0.1	3.694040
22.238383	0.1	3.737030
22.240050	0.1	3.774967
22.241717	0.1	3.806883
22.243383	0.1	3.832220
22.245050	0.1	3.851834
22.246717	0.1	3.866646
22.248383	0.1	3.876206
22.250050	0.1	3.879173
22.251717	0.1	3.874344
22.253383	0.1	3.861249
22.255050	0.1	3.840174
22.256717	0.1	3.812001
22.258383	0.1	3.778148
22.260050	0.1	3.740662
22.261717	0.1	3.700941
22.263383	0.1	3.658123
22.265050	0.1	3.610244
22.266717	0.1	3.556428
22.268383	0.1	3.497084
22.270050	0.1	3.433139
22.271717	0.1	3.365302
22.273383	0.1	3.293348
22.275050	0.1	3.216392
22.276717	0.1	3.133938
22.278383	0.1	3.047204
22.280050	0.1	2.959017
22.281717	0.1	2.871454
22.283383	0.1	2.784031
22.285050	0.1	2.694838
22.286717	0.1	2.603265
22.288383	0.1	2.510762
22.290050	0.1	2.418952
22.291717	0.1	2.328637
22.293383	0.1	2.240641
22.295050	0.1	2.155378
22.296717	0.1	2.072537
22.298383	0.1	1.992392
22.300050	0.1	1.916047
22.301717	0.1	1.843926
22.303383	0.1	1.774956
22.305050	0.1	1.707561
22.306717	0.1	1.641400
22.308383	0.1	1.577721
22.310050	0.1	1.517981
22.311717	0.1	1.462447
22.313383	0.1	1.410241
22.315050	0.1	1.360523
22.316717	0.1	1.312941
22.318383	0.1	1.267386
22.320050	0.1	1.224182
22.321717	0.1	1.184093
22.323383	0.1	1.147967
22.325050	0.1	1.116064
22.326717	0.1	1.088195
22.328383	0.1	1.064781
22.330050	0.1	1.046397
22.331717	0.1	1.032017
22.333383	0.1	1.019295
22.335050	0.1	1.006480
22.336717	0.1	0.993339
22.338383	0.1	0.980347
22.340050	0.1	0.967979
22.341717	0.1	0.957204
22.343383	0.1	0.949455
22.345050	0.1	0.945511
22.346717	0.1	0.944873
22.348383	0.1	0.946363
22.350050	0.1	0.949181
22.351717	0.1	0.952948
22.353383	0.1	0.956855
22.355050	0.1	0.960110
22.356717	0.1	0.963551
22.358383	0.1	0.969470
22.360050	0.1	0.979188
22.361717	0.1	0.992082
22.363383	0.1	1.007030
22.365050	0.1	1.023300
22.366717	0.1	1.040176
22.368383	0.1	1.057219
22.370050	0.1	1.074714
22.371717	0.1	1.092786
22.373383	0.1	1.110472
22.375050	0.1	1.126793
22.376717	0.1	1.141937
22.378383	0.1	1.156777
22.380050	0.1	1.171781
22.381717	0.1	1.186947
22.383383	0.1	1.202840
22.385050	0.1	1.220838
22.386717	0.1	1.241765
22.388383	0.1	1.264731
22.390050	0.1	1.288173
22.391717	0.1	1.311353
22.393383	0.1	1.334287
22.395050	0.1	1.356751
22.396717	0.1	1.378213
22.398383	0.1	1.398819
22.400050	0.1	1.419829
22.401717	0.1	1.442414
22.403383	0.1	1.466419
22.405050	0.1	1.491033
22.406717	0.1	1.516230
22.408383	0.1	1.542666
22.410050	0.1	1.570159
22.411717	0.1	1.597614
22.413383	0.1	1.625093
22.415050	0.1	1.654760
22.416717	0.1	1.688739
22.418383	0.1	1.726798
22.420050	0.1	1.766915
22.421717	0.1	1.807581
22.423383	0.1	1.848657
22.425050	0.1	1.890417
22.426717	0.1	1.932592
22.428383	0.1	1.974362
22.430050	0.1	2.015387
22.431717	0.1	2.056761
22.433383	0.1	2.100915
22.435050	0.1	2.150293
22.436717	0.1	2.205614
22.438383	0.1	2.265666
22.440050	0.1	2.328800
22.441717	0.1	2.393713
22.443383	0.1	2.459898
22.445050	0.1	2.528322
22.446717	0.1	2.600895
22.448383	0.1	2.678917
22.450050	0.1	2.762387
22.451717	0.1	2.850285
22.453383	0.1	2.941652
22.455050	0.1	3.036428
22.456717	0.1	3.134860
22.458383	0.1	3.236625
22.460050	0.1	3.342032
22.461717	0.1	3.452906
22.463383	0.1	3.570346
22.465050	0.1	3.693285
22.466717	0.1	3.820737
22.468383	0.1	3.953227
22.470050	0.1	4.091025
22.471717	0.1	4.233094
22.473383	0.1	4.378990
22.475050	0.1	4.530717
22.476717	0.1	4.691049
22.478383	0.1	4.860470
22.480050	0.1	5.037123
22.481717	0.1	5.219406
22.483383	0.1	5.407245
22.485050	0.1	5.601766
22.486717	0.1	5.804487
22.488383	0.1	6.016311
22.490050	0.1	6.237142
22.491717	0.1	6.466024
22.493383	0.1	6.701848
22.495050	0.1	6.944896
22.496717	0.1	7.197321
22.498383	0.1	7.461184
22.500050	0.1	7.736934
22.501717	0.1	8.024261
22.503383	0.1	8.323239
22.505050	0.1	8.634804
22.506717	0.1	8.960301
22.508383	0.1	9.299563
22.510050	0.1	9.650541
22.511717	0.1	10.012155
22.513383	0.1	10.386137
22.515050	0.1	10.775630
22.516717	0.1	11.183112
22.518383	0.1	11.609085
22.520050	0.1	12.052474
22.521717	0.1	12.512994
22.523383	0.1	12.992783
22.525050	0.1	13.494776
22.526717	0.1	14.020018
22.528383	0.1	14.568260
22.530050	0.1	15.140423
22.531717	0.1	15.737945
22.533383	0.1	16.360208
22.535050	0.1	17.004260
22.536717	0.1	17.667352
22.538383	0.1	18.348936
22.540050	0.1	19.049635
22.541717	0.1	19.769473
22.543383	0.1	20.507863
22.545050	0.1	21.264283
22.546717	0.1	22.037732
22.548383	0.1	22.825538
22.550050	0.1	23.623877
22.551717	0.1	24.429695
22.553383	0.1	25.240118
22.555050	0.1	26.050741
22.556717	0.1	26.856936
22.558383	0.1	27.655931
22.560050	0.1	28.445744
22.561717	0.1	29.223058
22.563383	0.1	29.983195
22.565050	0.1	30.721058
22.566717	0.1	31.431657
22.568383	0.1	32.110391
22.570050	0.1	32.752836
22.571717	0.1	33.354471
22.573383	0.1	33.911294
22.575050	0.1	34.420216
22.576717	0.1	34.877993
22.578383	0.1	35.280762
22.580050	0.1	35.624951
22.581717	0.1	35.908050
22.583383	0.1	36.127949
22.585050	0.1	36.282316
22.586717	0.1	36.369287
22.588383	0.1	36.387923
22.590050	0.1	36.338065
22.591717	0.1	36.220355
22.593383	0.1	36.035655
22.595050	0.1	35.784370
22.596717	0.1	35.466836
22.598383	0.1	35.083760
22.600050	0.1	34.636781
22.601717	0.1	34.129107
22.603383	0.1	33.564894
22.605050	0.1	32.948293
22.606717	0.1	32.283166
22.608383	0.1	31.573381
22.610050	0.1	30.822856
22.611717	0.1	30.034878
22.613383	0.1	29.212800
22.615050	0.1	28.361515
22.616717	0.1	27.486570
22.618383	0.1	26.592552
22.620050	0.1	25.683134
22.621717	0.1	24.761637
22.623383	0.1	23.831404
22.625050	0.1	22.896319
22.626717	0.1	21.961113
22.628383	0.1	21.030987
22.630050	0.1	20.110565
22.631717	0.1	19.202973
22.633383	0.1	18.309956
22.635050	0.1	17.432692
22.636717	0.1	16.573048
22.638383	0.1	15.734546
22.640050	0.1	14.920905
22.641717	0.1	14.134161
22.643383	0.1	13.375166
22.645050	0.1	12.644851
22.646717	0.1	11.944473
22.648383	0.1	11.274973
22.650050	0.1	10.636202
22.651717	0.1	10.027634
22.653383	0.1	9.449371
22.655050	0.1	8.901609
22.656717	0.1	8.383649
22.658383	0.1	7.894048
22.660050	0.1	7.431577
22.661717	0.1	6.995667
22.663383	0.1	6.586248
22.665050	0.1	6.203852
22.666717	0.1	5.849670
22.668383	0.1	5.524578
22.670050	0.1	5.227649
22.671717	0.1	4.956457
22.673383	0.1	4.708883
22.675050	0.1	4.483289
22.676717	0.1	4.277444
22.678383	0.1	4.089018
22.680050	0.1	3.916682
22.681717	0.1	3.759833
22.683383	0.1	3.618309
22.685050	0.1	3.492623
22.686717	0.1	3.383411
22.688383	0.1	3.290367
22.690050	0.1	3.211810
22.691717	0.1	3.145635
22.693383	0.1	3.090673
22.695050	0.1	3.046477
22.696717	0.1	3.012405
22.698383	0.1	2.988181
22.700050	0.1	2.974211
22.701717	0.1	2.970453
22.703383	0.1	2.975743
22.705050	0.1	2.988316
22.706717	0.1	3.006319
22.708383	0.1	3.027860
22.710050	0.1	3.051725
22.711717	0.1	3.078529
22.713383	0.1	3.109984
22.715050	0.1	3.146748
22.716717	0.1	3.188509
22.718383	0.1	3.235834
22.720050	0.1	3.289608
22.721717	0.1	3.349199
22.723383	0.1	3.412887
22.725050	0.1	3.479891
22.726717	0.1	3.550434
22.728383	0.1	3.623902
22.730050	0.1	3.698035
22.731717	0.1	3.770227
22.733383	0.1	3.838819
22.735050	0.1	3.903261
22.736717	0.1	3.964063
22.738383	0.1	4.022592
22.740050	0.1	4.080231
22.741717	0.1	4.137261
22.743383	0.1	4.192363
22.745050	0.1	4.243455
22.746717	0.1	4.289444
22.748383	0.1	4.330678
22.750050	0.1	4.367027
22.751717	0.1	4.397249
22.753383	0.1	4.420928
22.755050	0.1	4.438935
22.756717	0.1	4.451731
22.758383	0.1	4.458628
22.760050	0.1	4.458814
22.761717	0.1	4.452467
22.763383	0.1	4.440313
22.765050	0.1	4.422273
22.766717	0.1	4.397738
22.768383	0.1	4.366669
22.770050	0.1	4.328997
22.771717	0.1	4.283912
22.773383	0.1	4.230561
22.775050	0.1	4.168488
22.776717	0.1	4.098080
22.778383	0.1	4.021465
22.780050	0.1	3.941488
22.781717	0.1	3.859433
22.783383	0.1	3.774795
22.785050	0.1	3.686594
22.786717	0.1	3.594495
22.788383	0.1	3.499640
22.790050	0.1	3.404296
22.791717	0.1	3.310139
22.793383	0.1	3.216793
22.795050	0.1	3.122138
22.796717	0.1	3.023744
22.798383	0.1	2.920260
22.800050	0.1	2.812212
22.801717	0.1	2.702037
22.803383	0.1	2.593286
22.805050	0.1	2.488820
22.806717	0.1	2.389001
22.808383	0.1	2.292437
22.810050	0.1	2.198457
22.811717	0.1	2.107439
22.813383	0.1	2.019466
22.815050	0.1	1.934315
22.816717	0.1	1.852647
22.818383	0.1	1.776083
22.820050	0.1	1.705461
22.821717	0.1	1.639342
22.823383	0.1	1.575039
22.825050	0.1	1.510968
22.826717	0.1	1.447299
22.828383	0.1	1.385161
22.830050	0.1	1.326301
22.831717	0.1	1.272168
22.833383	0.1	1.222580
22.835050	0.1	1.175702
22.836717	0.1	1.129974
22.838383	0.1	1.085536
22.840050	0.1	1.043659
22.841717	0.1	1.005670
22.843383	0.1	0.972496
22.845050	0.1	0.944319
22.846717	0.1	0.920268
22.848383	0.1	0.898340
22.850050	0.1	0.876756
22.851717	0.1	0.855112
22.853383	0.1	0.833487
22.855050	0.1	0.812127
22.856717	0.1	0.792267
22.858383	0.1	0.775140
22.860050	0.1	0.760239
22.861717	0.1	0.746069
22.863383	0.1	0.732350
22.865050	0.1	0.720248
22.866717	0.1	0.710487
22.868383	0.1	0.702199
22.870050	0.1	0.694459
22.871717	0.1	0.687419
22.873383	0.1	0.681072
22.875050	0.1	0.674566
22.876717	0.1	0.667647
22.878383	0.1	0.661672
22.880050	0.1	0.658273
22.881717	0.1	0.657192
22.883383	0.1	0.656671
22.885050	0.1	0.655404
22.886717	0.1	0.652871
22.888383	0.1	0.648927
22.890050	0.1	0.644494
22.891717	0.1	0.641393
22.893383	0.1	0.640918
22.895050	0.1	0.642999
22.896717	0.1	0.645830
22.898383	0.1	0.646547
22.900050	0.1	0.643595
22.901717	0.1	0.638501
22.903383	0.1	0.635083
22.905050	0.1	0.636289
22.906717	0.1	0.641467
22.908383	0.1	0.647390
22.910050	0.1	0.651847
22.911717	0.1	0.655474
22.913383	0.1	0.659865
22.915050	0.1	0.664871
22.916717	0.1	0.668718
22.918383	0.1	0.670040
22.920050	0.1	0.668885
22.921717	0.1	0.666403
22.923383	0.1	0.664373
22.925050	0.1	0.664392
22.926717	0.1	0.666711
22.928383	0.1	0.670427
22.930050	0.1	0.674911
22.931717	0.1	0.680215
22.933383	0.1	0.686483
22.935050	0.1	0.693449
22.936717	0.1	0.699954
22.938383	0.1	0.704499
22.940050	0.1	0.706762
22.941717	0.1	0.708294
22.943383	0.1	0.710967
22.945050	0.1	0.715344
22.946717	0.1	0.721216
22.948383	0.1	0.728564
22.950050	0.1	0.737151
22.951717	0.1	0.746176
22.953383	0.1	0.754879
22.955050	0.1	0.762977
22.956717	0.1	0.770544
22.958383	0.1	0.777468
22.960050	0.1	0.783657
22.961717	0.1	0.790297
22.963383	0.1	0.799578
22.965050	0.1	0.812290
22.966717	0.1	0.826507
22.968383	0.1	0.839205
22.970050	0.1	0.849282
22.971717	0.1	0.858759
22.973383	0.1	0.870680
22.975050	0.1	0.886596
22.976717	0.1	0.906200
22.978383	0.1	0.927551
22.980050	0.1	0.947374
22.981717	0.1	0.963230
22.983383	0.1	0.975989
22.985050	0.1	0.988515
22.986717	0.1	1.002420
22.988383	0.1	1.017633
22.990050	0.1	1.033992
22.991717	0.1	1.051966
22.993383	0.1	1.072078
22.995050	0.1	1.093941
22.996717	0.1	1.116316
22.998383	0.1	1.138817
23.000050	0.1	1.162211
23.001717	0.1	1.186328
23.003383	0.1	1.210016
23.005050	0.1	1.233327
23.006717	0.1	1.257742
23.008383	0.1	1.284615
23.010050	0.1	1.314338
23.011717	0.1	1.346762
23.013383	0.1	1.381692
23.015050	0.1	1.417790
23.016717	0.1	1.452197
23.018383	0.1	1.483127
23.020050	0.1	1.511690
23.021717	0.1	1.540342
23.023383	0.1	1.570443
23.025050	0.1	1.601744
23.026717	0.1	1.633307
23.028383	0.1	1.664124
23.030050	0.1	1.693117
23.031717	0.1	1.719985
23.033383	0.1	1.745797
23.035050	0.1	1.771953
23.036717	0.1	1.799418
23.038383	0.1	1.828247
23.040050	0.1	1.857402
23.041717	0.1	1.885593
23.043383	0.1	1.911628
23.045050	0.1	1.933938
23.046717	0.1	1.951456
23.048383	0.1	1.964890
23.050050	0.1	1.976443
23.051717	0.1	1.988248
23.053383	0.1	2.001040
23.055050	0.1	2.014111
23.056717	0.1	2.026162
23.058383	0.1	2.035904
23.060050	0.1	2.042209
23.061717	0.1	2.043797
23.063383	0.1	2.039331
23.065050	0.1	2.028919
23.066717	0.1	2.014493
23.068383	0.1	1.997743
23.070050	0.1	1.979168
23.071717	0.1	1.959200
23.073383	0.1	1.938506
23.075050	0.1	1.917039
23.076717	0.1	1.893896
23.078383	0.1	1.868205
23.080050	0.1	1.839665
23.081717	0.1	1.808028
23.083383	0.1	1.773327
23.085050	0.1	1.736833
23.086717	0.1	1.700572
23.088383	0.1	1.665549
23.090050	0.1	1.630946
23.091717	0.1	1.595211
23.093383	0.1	1.557586
23.095050	0.1	1.518340
23.096717	0.1	1.478479
23.098383	0.1	1.439201
23.100050	0.1	1.401170
23.101717	0.1	1.363996
23.103383	0.1	1.326483
23.105050	0.1	1.287633
23.106717	0.1	1.248093
23.108383	0.1	1.210058
23.110050	0.1	1.175087
23.111717	0.1	1.142588
23.113383	0.1	1.111305
23.115050	0.1	1.080791
23.116717	0.1	1.050746
23.118383	0.1	1.021344
23.120050	0.1	0.994117
23.121717	0.1	0.970359
23.123383	0.1	0.949493
23.125050	0.1	0.929632
23.126717	0.1	0.908677
23.128383	0.1	0.885623
23.130050	0.1	0.861655
23.131717	0.1	0.839247
23.133383	0.1	0.820211
23.135050	0.1	0.804923
23.136717	0.1	0.793105
23.138383	0.1	0.784048
23.140050	0.1	0.775829
23.141717	0.1	0.766302
23.143383	0.1	0.755698
23.145050	0.1	0.746357
23.146717	0.1	0.739801
23.148383	0.1	0.735312
23.150050	0.1	0.731018
23.151717	0.1	0.726013
23.153383	0.1	0.721407
23.155050	0.1	0.718734
23.156717	0.1	0.717556
23.158383	0.1	0.716131
23.160050	0.1	0.713617
23.161717	0.1	0.710278
23.163383	0.1	0.706585
23.165050	0.1	0.702934
23.166717	0.1	0.699810
23.168383	0.1	0.698231
23.170050	0.1	0.699060
23.171717	0.1	0.701463
23.173383	0.1	0.703447
23.175050	0.1	0.703405
23.176717	0.1	0.700206
23.178383	0.1	0.693868
23.180050	0.1	0.686399
23.181717	0.1	0.680741
23.183383	0.1	0.678785
23.185050	0.1	0.680350
23.186717	0.1	0.684080
23.188383	0.1	0.688373
23.190050	0.1	0.691121
23.191717	0.1	0.690427
23.193383	0.1	0.686203
23.195050	0.1	0.680247
23.196717	0.1	0.674874
23.198383	0.1	0.671535
23.200050	0.1	0.670105
23.201717	0.1	0.669127
23.203383	0.1	0.666832
23.205050	0.1	0.662329
23.206717	0.1	0.656340
23.208383	0.1	0.650501
23.210050	0.1	0.645975
23.211717	0.1	0.642538
23.213383	0.1	0.638803
23.215050	0.1	0.633383
23.216717	0.1	0.625844
23.218383	0.1	0.616950
23.220050	0.1	0.608265
23.221717	0.1	0.601071
23.223383	0.1	0.595879
23.225050	0.1	0.592610
23.226717	0.1	0.590570
23.228383	0.1	0.588768
23.230050	0.1	0.586766
23.231717	0.1	0.584638
23.233383	0.1	0.581844
23.235050	0.1	0.577024
23.236717	0.1	0.569508
23.238383	0.1	0.560516
23.240050	0.1	0.552405
23.241717	0.1	0.546598
23.243383	0.1	0.542193
23.245050	0.1	0.537317
23.246717	0.1	0.531194
23.248383	0.1	0.524004
23.250050	0.1	0.516390
23.251717	0.1	0.509834
23.253383	0.1	0.506248
23.255050	0.1	0.506570
23.256717	0.1	0.509787
23.258383	0.1	0.513392
23.260050	0.1	0.515142
23.261717	0.1	0.514709
23.263383	0.1	0.513042
23.265050	0.1	0.510700
23.266717	0.1	0.507976
23.268383	0.1	0.505461
23.270050	0.1	0.503086
23.271717	0.1	0.500395
23.273383	0.1	0.498579
23.275050	0.1	0.499561
23.276717	0.1	0.503082
23.278383	0.1	0.507184
23.280050	0.1	0.510551
23.281717	0.1	0.512963
23.283383	0.1	0.514803
23.285050	0.1	0.517052
23.286717	0.1	0.520940
23.288383	0.1	0.526542
23.290050	0.1	0.532293
23.291717	0.1	0.536065
23.293383	0.1	0.536870
23.295050	0.1	0.535878
23.296717	0.1	0.535673
23.298383	0.1	0.538202
23.300050	0.1	0.543669
23.301717	0.1	0.550966
23.303383	0.1	0.558440
23.305050	0.1	0.564377
23.306717	0.1	0.567758
23.308383	0.1	0.569462
23.310050	0.1	0.571911
23.311717	0.1	0.576470
23.313383	0.1	0.582351
23.315050	0.1	0.588158
23.316717	0.1	0.592973
23.318383	0.1	0.596112
23.320050	0.1	0.597164
23.321717	0.1	0.596829
23.323383	0.1	0.597280
23.325050	0.1	0.600284
23.326717	0.1	0.605318
23.328383	0.1	0.610915
23.330050	0.1	0.616652
23.331717	0.1	0.622422
23.333383	0.1	0.627348
23.335050	0.1	0.630463
23.336717	0.1	0.631558
23.338383	0.1	0.630952
23.340050	0.1	0.628913
23.341717	0.1	0.625672
23.343383	0.1	0.621891
23.345050	0.1	0.618780
23.346717	0.1	0.617378
23.348383	0.1	0.617313
23.350050	0.1	0.617127
23.351717	0.1	0.616089
23.353383	0.1	0.614636
23.355050	0.1	0.613215
23.356717	0.1	0.611637
23.358383	0.1	0.609588
23.360050	0.1	0.606836
23.361717	0.1	0.602859
23.363383	0.1	0.597215
23.365050	0.1	0.590421
23.366717	0.1	0.583469
23.368383	0.1	0.576838
23.370050	0.1	0.570649
23.371717	0.1	0.565453
23.373383	0.1	0.562081
23.375050	0.1	0.560884
23.376717	0.1	0.561597
23.378383	0.1	0.563888
23.380050	0.1	0.567310
23.381717	0.1	0.570309
23.383383	0.1	0.570901
23.385050	0.1	0.568894
23.386717	0.1	0.565504
23.388383	0.1	0.560959
23.390050	0.1	0.554542
23.391717	0.1	0.546491
23.393383	0.1	0.538365
23.395050	0.1	0.531604
23.396717	0.1	0.526644
23.398383	0.1	0.523394
23.400050	0.1	0.521559
23.401717	0.1	0.520637
23.403383	0.1	0.520134
23.405050	0.1	0.519739
23.406717	0.1	0.519496
23.408383	0.1	0.519631
23.410050	0.1	0.519971
23.411717	0.1	0.519939
23.413383	0.1	0.519487
23.415050	0.1	0.519203
23.416717	0.1	0.519208
23.418383	0.1	0.519077
23.420050	0.1	0.518621
23.421717	0.1	0.518151
23.423383	0.1	0.518053
23.425050	0.1	0.518602
23.426717	0.1	0.520214
23.428383	0.1	0.523287
23.430050	0.1	0.527510
23.431717	0.1	0.531920
23.433383	0.1	0.535310
23.435050	0.1	0.536684
23.436717	0.1	0.536223
23.438383	0.1	0.535129
23.440050	0.1	0.534374
23.441717	0.1	0.534640
23.443383	0.1	0.536353
23.445050	0.1	0.538980
23.446717	0.1	0.541257
23.448383	0.1	0.542635
23.450050	0.1	0.544111
23.451717	0.1	0.546719
23.453383	0.1	0.549476
23.455050	0.1	0.550547
23.456717	0.1	0.550286
23.458383	0.1	0.550863
23.460050	0.1	0.552973
23.461717	0.1	0.554891
23.463383	0.1	0.554775
23.465050	0.1	0.552540
23.466717	0.1	0.548889
23.468383	0.1	0.543902
23.470050	0.1	0.537531
23.471717	0.1	0.530770
23.473383	0.1	0.525494
23.475050	0.1	0.522905
23.476717	0.1	0.522546
23.478383	0.1	0.523115
23.480050	0.1	0.523590
23.481717	0.1	0.523338
23.483383	0.1	0.521881
23.485050	0.1	0.519007
23.486717	0.1	0.515115
23.488383	0.1	0.511548
23.490050	0.1	0.510141
23.491717	0.1	0.511450
23.493383	0.1	0.513941
23.495050	0.1	0.515450
23.496717	0.1	0.514863
23.498383	0.1	0.512525
23.500050	0.1	0.510016
23.501717	0.1	0.508996
23.503383	0.1	0.509564
23.505050	0.1	0.510458
23.506717	0.1	0.511464
23.508383	0.1	0.513690
23.510050	0.1	0.517447
23.511717	0.1	0.522118
23.513383	0.1	0.527622
23.515050	0.1	0.533997
23.516717	0.1	0.540065
23.518383	0.1	0.544004
23.520050	0.1	0.545592
23.521717	0.1	0.546942
23.523383	0.1	0.550421
23.525050	0.1	0.556470
23.526717	0.1	0.564186
23.528383	0.1	0.573122
23.530050	0.1	0.583245
23.531717	0.1	0.593793
23.533383	0.1	0.603921
23.535050	0.1	0.614445
23.536717	0.1	0.627059
23.538383	0.1	0.642068
23.540050	0.1	0.658468
23.541717	0.1	0.675446
23.543383	0.1	0.692271
23.545050	0.1	0.707647
23.546717	0.1	0.720597
23.548383	0.1	0.731661
23.550050	0.1	0.742790
23.551717	0.1	0.755833
23.553383	0.1	0.771210
23.555050	0.1	0.788351
23.556717	0.1	0.806553
23.558383	0.1	0.825366
23.560050	0.1	0.845129
23.561717	0.1	0.866768
23.563383	0.1	0.890982
23.565050	0.1	0.918056
23.566717	0.1	0.947742
23.568383	0.1	0.979011
23.570050	0.1	1.010513
23.571717	0.1	1.041521
23.573383	0.1	1.072395
23.575050	0.1	1.104586
23.576717	0.1	1.140051
23.578383	0.1	1.180097
23.580050	0.1	1.224466
23.581717	0.1	1.271586
23.583383	0.1	1.320117
23.585050	0.1	1.369901
23.586717	0.1	1.421468
23.588383	0.1	1.475657
23.590050	0.1	1.533586
23.591717	0.1	1.595956
23.593383	0.1	1.661712
23.595050	0.1	1.728400
23.596717	0.1	1.794435
23.598383	0.1	1.860438
23.600050	0.1	1.928359
23.601717	0.1	1.999680
23.603383	0.1	2.074549
23.605050	0.1	2.152910
23.606717	0.1	2.235654
23.608383	0.1	2.324372
23.610050	0.1	2.420801
23.611717	0.1	2.526054
23.613383	0.1	2.638930
23.615050	0.1	2.755229
23.616717	0.1	2.870304
23.618383	0.1	2.982644
23.620050	0.1	3.094967
23.621717	0.1	3.211917
23.623383	0.1	3.336463
23.625050	0.1	3.468604
23.626717	0.1	3.607157
23.628383	0.1	3.751703
23.630050	0.1	3.902884
23.631717	0.1	4.061516
23.633383	0.1	4.227571
23.635050	0.1	4.400085
23.636717	0.1	4.577767
23.638383	0.1	4.759673
23.640050	0.1	4.945556
23.641717	0.1	5.135862
23.643383	0.1	5.331342
23.645050	0.1	5.532876
23.646717	0.1	5.741380
23.648383	0.1	5.957661
23.650050	0.1	6.182091
23.651717	0.1	6.414182
23.653383	0.1	6.652791
23.655050	0.1	6.897366
23.656717	0.1	7.148744
23.658383	0.1	7.408811
23.660050	0.1	7.679635
23.661717	0.1	7.962300
23.663383	0.1	8.255886
23.665050	0.1	8.557718
23.666717	0.1	8.865641
23.668383	0.1	9.179888
23.670050	0.1	9.502391
23.671717	0.1	9.835726
23.673383	0.1	10.183062
23.675050	0.1	10.547284
23.676717	0.1	10.929550
23.678383	0.1	11.328859
23.680050	0.1	11.743438
23.681717	0.1	12.172749
23.683383	0.1	12.617237
23.685050	0.1	13.077040
23.686717	0.1	13.552955
23.688383	0.1	14.047306
23.690050	0.1	14.562304
23.691717	0.1	15.098411
23.693383	0.1	15.655006
23.695050	0.1	16.232226
23.696717	0.1	16.831132
23.698383	0.1	17.452310
23.700050	0.1	18.095700
23.701717	0.1	18.761274
23.703383	0.1	19.448223
23.705050	0.1	20.154188
23.706717	0.1	20.876932
23.708383	0.1	21.615699
23.710050	0.1	22.369996
23.711717	0.1	23.138640
23.713383	0.1	23.920396
23.715050	0.1	24.713762
23.716717	0.1	25.515449
23.718383	0.1	26.320005
23.720050	0.1	27.121506
23.721717	0.1	27.915086
23.723383	0.1	28.696824
23.725050	0.1	29.463093
23.726717	0.1	30.210819
23.728383	0.1	30.937619
23.730050	0.1	31.640972
23.731717	0.1	32.317927
23.733383	0.1	32.964810
23.735050	0.1	33.576237
23.736717	0.1	34.145643
23.738383	0.1	34.667226
23.740050	0.1	35.137064
23.741717	0.1	35.552839
23.743383	0.1	35.912418
23.745050	0.1	36.213053
23.746717	0.1	36.452166
23.748383	0.1	36.627324
23.750050	0.1	36.735390
23.751717	0.1	36.773477
23.753383	0.1	36.740946
23.755050	0.1	36.639222
23.756717	0.1	36.469777
23.758383	0.1	36.233063
23.760050	0.1	35.929335
23.761717	0.1	35.560243
23.763383	0.1	35.128803
23.765050	0.1	34.637982
23.766717	0.1	34.090602
23.768383	0.1	33.490281
23.770050	0.1	32.840567
23.771717	0.1	32.143416
23.773383	0.1	31.400351
23.775050	0.1	30.614520
23.776717	0.1	29.790509
23.778383	0.1	28.933212
23.780050	0.1	28.048060
23.781717	0.1	27.141576
23.783383	0.1	26.220209
23.785050	0.1	25.288393
23.786717	0.1	24.348674
23.788383	0.1	23.403224
23.790050	0.1	22.454858
23.791717	0.1	21.507321
23.793383	0.1	20.565088
23.795050	0.1	19.633030
23.796717	0.1	18.716236
23.798383	0.1	17.818706
23.800050	0.1	16.941330
23.801717	0.1	16.082381
23.803383	0.1	15.241117
23.805050	0.1	14.420166
23.806717	0.1	13.623950
23.808383	0.1	12.856135
23.810050	0.1	12.118830
23.811717	0.1	11.413367
23.813383	0.1	10.740259
23.815050	0.1	10.098326
23.816717	0.1	9.485320
23.818383	0.1	8.899602
23.820050	0.1	8.340585
23.821717	0.1	7.807980
23.823383	0.1	7.301667
23.825050	0.1	6.822431
23.826717	0.1	6.371927
23.828383	0.1	5.951510
23.830050	0.1	5.561044
23.831717	0.1	5.198591
23.833383	0.1	4.861420
23.835050	0.1	4.547425
23.836717	0.1	4.255576
23.838383	0.1	3.985642
23.840050	0.1	3.737174
23.841717	0.1	3.507859
23.843383	0.1	3.293501
23.845050	0.1	3.090636
23.846717	0.1	2.899040
23.848383	0.1	2.721245
23.850050	0.1	2.559405
23.851717	0.1	2.413103
23.853383	0.1	2.280292
23.855050	0.1	2.158289
23.856717	0.1	2.043974
23.858383	0.1	1.935540
23.860050	0.1	1.834319
23.861717	0.1	1.742868
23.863383	0.1	1.661489
23.865050	0.1	1.588208
23.866717	0.1	1.521227
23.868383	0.1	1.459490
23.870050	0.1	1.402022
23.871717	0.1	1.347894
23.873383	0.1	1.296648
23.875050	0.1	1.249220
23.876717	0.1	1.207613
23.878383	0.1	1.172493
23.880050	0.1	1.141825
23.881717	0.1	1.112735
23.883383	0.1	1.084139
23.885050	0.1	1.056995
23.886717	0.1	1.032390
23.888383	0.1	1.010424
23.890050	0.1	0.990755
23.891717	0.1	0.972846
23.893383	0.1	0.956110
23.895050	0.1	0.940231
23.896717	0.1	0.925260
23.898383	0.1	0.911602
23.900050	0.1	0.899434
23.901717	0.1	0.888165
23.903383	0.1	0.876859
23.905050	0.1	0.864929
23.906717	0.1	0.852551
23.908383	0.1	0.840547
23.910050	0.1	0.829622
23.911717	0.1	0.819769
23.913383	0.1	0.810171
23.915050	0.1	0.799736
23.916717	0.1	0.788388
23.918383	0.1	0.777463
23.920050	0.1	0.767787
23.921717	0.1	0.758488
23.923383	0.1	0.748564
23.925050	0.1	0.738543
23.926717	0.1	0.730064
23.928383	0.1	0.723847
23.930050	0.1	0.718762
23.931717	0.1	0.713412
23.933383	0.1	0.707037
23.935050	0.1	0.699018
23.936717	0.1	0.689230
23.938383	0.1	0.678436
23.940050	0.1	0.667116
23.941717	0.1	0.654939
23.943383	0.1	0.642217
23.945050	0.1	0.631115
23.946717	0.1	0.624158
23.948383	0.1	0.621295
23.950050	0.1	0.619828
23.951717	0.1	0.617090
23.953383	0.1	0.611860
23.955050	0.1	0.604065
23.956717	0.1	0.594477
23.958383	0.1	0.584694
23.960050	0.1	0.576661
23.961717	0.1	0.571264
23.963383	0.1	0.567799
23.965050	0.1	0.564819
23.966717	0.1	0.560656
23.968383	0.1	0.554034
23.970050	0.1	0.545136
23.971717	0.1	0.535641
23.973383	0.1	0.527580
23.975050	0.1	0.522328
23.976717	0.1	0.520218
23.978383	0.1	0.520642
23.980050	0.1	0.522290
23.981717	0.1	0.524060
23.983383	0.1	0.526016
23.985050	0.1	0.528567
23.986717	0.1	0.530523
23.988383	0.1	0.528963
23.990050	0.1	0.522062
23.991717	0.1	0.511277
23.993383	0.1	0.499845
23.995050	0.1	0.489880
23.996717	0.1	0.482099
23.998383	0.1	0.477000
24.000050	0.1	0.474611
24.001717	0.1	0.473899
24.003383	0.1	0.473727
24.005050	0.1	0.473731
24.006717	0.1	0.473540
24.008383	0.1	0.472264
24.010050	0.1	0.469782
24.011717	0.1	0.467398
24.013383	0.1	0.466164
24.015050	0.1	0.465964
24.016717	0.1	0.466737
24.018383	0.1	0.469037
24.020050	0.1	0.472814
24.021717	0.1	0.476954
24.023383	0.1	0.480162
24.025050	0.1	0.481820
24.026717	0.1	0.482425
24.028383	0.1	0.483301
24.030050	0.1	0.485815
24.031717	0.1	0.490397
24.033383	0.1	0.496190
24.035050	0.1	0.502202
24.036717	0.1	0.508209
24.038383	0.1	0.513913
24.040050	0.1	0.518332
24.041717	0.1	0.520716
24.043383	0.1	0.521843
24.045050	0.1	0.523073
24.046717	0.1	0.524218
24.048383	0.1	0.524190
24.050050	0.1	0.523604
24.051717	0.1	0.524758
24.053383	0.1	0.528912
24.055050	0.1	0.535129
24.056717	0.1	0.541657
24.058383	0.1	0.547213
24.060050	0.1	0.551529
24.061717	0.1	0.555646
24.063383	0.1	0.561206
24.065050	0.1	0.569280
24.066717	0.1	0.580181
24.068383	0.1	0.593769
24.070050	0.1	0.608745
24.071717	0.1	0.622589
24.073383	0.1	0.633551
24.075050	0.1	0.642240
24.076717	0.1	0.650673
24.078383	0.1	0.660531
24.080050	0.1	0.672089
24.081717	0.1	0.683824
24.083383	0.1	0.693458
24.085050	0.1	0.700145
24.086717	0.1	0.705048
24.088383	0.1	0.710222
24.090050	0.1	0.717281
24.091717	0.1	0.726776
24.093383	0.1	0.738204
24.095050	0.1	0.749971
24.096717	0.1	0.760383
24.098383	0.1	0.769380
24.100050	0.1	0.778418
24.101717	0.1	0.788555
24.103383	0.1	0.799582
24.105050	0.1	0.810912
24.106717	0.1	0.822423
24.108383	0.1	0.833920
24.110050	0.1	0.844393
24.111717	0.1	0.852565
24.113383	0.1	0.857906
24.115050	0.1	0.861324
24.116717	0.1	0.864854
24.118383	0.1	0.869678
24.120050	0.1	0.874754
24.121717	0.1	0.878456
24.123383	0.1	0.880766
24.125050	0.1	0.882489
24.126717	0.1	0.883741
24.128383	0.1	0.884370
24.130050	0.1	0.884049
24.131717	0.1	0.881855
24.133383	0.1	0.877581
24.135050	0.1	0.872351
24.136717	0.1	0.867322
24.138383	0.1	0.863238
24.140050	0.1	0.860849
24.141717	0.1	0.860137
24.143383	0.1	0.860235
24.145050	0.1	0.860477
24.146717	0.1	0.860575
24.148383	0.1	0.859699
24.150050	0.1	0.856826
24.151717	0.1	0.852412
24.153383	0.1	0.848309
24.155050	0.1	0.845357
24.156717	0.1	0.843164
24.158383	0.1	0.842493
24.160050	0.1	0.844803
24.161717	0.1	0.849557
24.163383	0.1	0.854405
24.165050	0.1	0.857818
24.166717	0.1	0.859895
24.168383	0.1	0.861012
24.170050	0.1	0.860943
24.171717	0.1	0.859215
24.173383	0.1	0.855806
24.175050	0.1	0.851867
24.176717	0.1	0.849366
24.178383	0.1	0.849101
24.180050	0.1	0.850037
24.181717	0.1	0.851103
24.183383	0.1	0.852006
24.185050	0.1	0.852891
24.186717	0.1	0.854884
24.188383	0.1	0.859555
24.190050	0.1	0.867015
24.191717	0.1	0.875955
24.193383	0.1	0.885217
24.195050	0.1	0.894614
24.196717	0.1	0.904617
24.198383	0.1	0.915616
24.200050	0.1	0.927704
24.201717	0.1	0.940561
24.203383	0.1	0.953129
24.205050	0.1	0.964208
24.206717	0.1	0.973521
24.208383	0.1	0.981777
24.210050	0.1	0.989712
24.211717	0.1	0.998117
24.213383	0.1	1.008669
24.215050	0.1	1.022830
24.216717	0.1	1.040050
24.218383	0.1	1.058425
24.220050	0.1	1.076395
24.221717	0.1	1.092814
24.223383	0.1	1.106560
24.225050	0.1	1.117522
24.226717	0.1	1.127510
24.228383	0.1	1.139026
24.230050	0.1	1.153541
24.231717	0.1	1.171473
24.233383	0.1	1.192326
24.235050	0.1	1.214296
24.236717	0.1	1.234799
24.238383	0.1	1.252103
24.240050	0.1	1.266347
24.241717	0.1	1.278510
24.243383	0.1	1.289314
24.245050	0.1	1.299847
24.246717	0.1	1.311544
24.248383	0.1	1.324518
24.250050	0.1	1.336993
24.251717	0.1	1.347130
24.253383	0.1	1.355088
24.255050	0.1	1.362399
24.256717	0.1	1.369324
24.258383	0.1	1.374059
24.260050	0.1	1.374981
24.261717	0.1	1.372430
24.263383	0.1	1.367996
24.265050	0.1	1.363303
24.266717	0.1	1.359344
24.268383	0.1	1.355894
24.270050	0.1	1.351638
24.271717	0.1	1.344648
24.273383	0.1	1.333011
24.275050	0.1	1.316401
24.276717	0.1	1.296848
24.278383	0.1	1.277076
24.280050	0.1	1.258263
24.281717	0.1	1.240079
24.283383	0.1	1.222300
24.285050	0.1	1.204764
24.286717	0.1	1.186198
24.288383	0.1	1.165210
24.290050	0.1	1.141699
24.291717	0.1	1.116241
24.293383	0.1	1.089168
24.295050	0.1	1.060809
24.296717	0.1	1.031910
24.298383	0.1	1.003342
24.300050	0.1	0.975300
24.301717	0.1	0.947164
24.303383	0.1	0.918652
24.305050	0.1	0.889949
24.306717	0.1	0.861045
24.308383	0.1	0.832509
24.310050	0.1	0.805738
24.311717	0.1	0.781557
24.313383	0.1	0.759615
24.315050	0.1	0.738748
24.316717	0.1	0.717733
24.318383	0.1	0.696098
24.320050	0.1	0.674068
24.321717	0.1	0.651767
24.323383	0.1	0.629392
24.325050	0.1	0.607725
24.326717	0.1	0.587688
24.328383	0.1	0.569583
24.330050	0.1	0.552949
24.331717	0.1	0.537266
24.333383	0.1	0.522798
24.335050	0.1	0.509555
24.336717	0.1	0.495864
24.338383	0.1	0.479957
24.340050	0.1	0.462178
24.341717	0.1	0.444753
24.343383	0.1	0.430299
24.345050	0.1	0.420376
24.346717	0.1	0.414788
24.348383	0.1	0.411873
24.350050	0.1	0.409088
24.351717	0.1	0.403840
24.353383	0.1	0.394736
24.355050	0.1	0.382862
24.356717	0.1	0.371533
24.358383	0.1	0.363286
24.360050	0.1	0.357623
24.361717	0.1	0.352925
24.363383	0.1	0.349041
24.365050	0.1	0.346536
24.366717	0.1	0.344920
24.368383	0.1	0.343211
24.370050	0.1	0.341441
24.371717	0.1	0.340152
24.373383	0.1	0.339146
24.375050	0.1	0.338210
24.376717	0.1	0.337898
24.378383	0.1	0.338736
24.380050	0.1	0.340408
24.381717	0.1	0.342005
24.383383	0.1	0.343057
24.385050	0.1	0.344133
24.386717	0.1	0.345926
24.388383	0.1	0.348361
24.390050	0.1	0.350880
24.391717	0.1	0.352855
24.393383	0.1	0.354042
24.395050	0.1	0.355123
24.396717	0.1	0.356855
24.398383	0.1	0.358652
24.400050	0.1	0.358843
24.401717	0.1	0.356142
24.403383	0.1	0.350680
24.405050	0.1	0.344212
24.406717	0.1	0.338992
24.408383	0.1	0.335914
24.410050	0.1	0.334177
24.411717	0.1	0.332701
24.413383	0.1	0.331472
24.415050	0.1	0.331192
24.416717	0.1	0.332319
24.418383	0.1	0.335122
24.420050	0.1	0.339700
24.421717	0.1	0.345502
24.423383	0.1	0.351463
24.425050	0.1	0.356534
24.426717	0.1	0.360291
24.428383	0.1	0.362890
24.430050	0.1	0.364562
24.431717	0.1	0.365856
24.433383	0.1	0.367751
24.435050	0.1	0.370485
24.436717	0.1	0.372902
24.438383	0.1	0.373707
24.440050	0.1	0.372622
24.441717	0.1	0.370624
24.443383	0.1	0.369656
24.445050	0.1	0.371141
24.446717	0.1	0.374671
24.448383	0.1	0.378694
24.450050	0.1	0.382471
24.451717	0.1	0.386308
24.453383	0.1	0.389963
24.455050	0.1	0.392129
24.456717	0.1	0.391593
24.458383	0.1	0.388557
24.460050	0.1	0.384939
24.461717	0.1	0.382951
24.463383	0.1	0.383300
24.465050	0.1	0.385493
24.466717	0.1	0.388892
24.468383	0.1	0.392804
24.470050	0.1	0.396217
24.471717	0.1	0.397866
24.473383	0.1	0.397223
24.475050	0.1	0.395174
24.476717	0.1	0.393372
24.478383	0.1	0.392995
24.480050	0.1	0.394094
24.481717	0.1	0.396268
24.483383	0.1	0.399551
24.485050	0.1	0.403957
24.486717	0.1	0.408390
24.488383	0.1	0.411393
24.490050	0.1	0.412837
24.491717	0.1	0.413121
24.493383	0.1	0.411868
24.495050	0.1	0.409093
24.496717	0.1	0.406015
24.498383	0.1	0.404017
24.500050	0.1	0.403738
24.501717	0.1	0.405042
24.503383	0.1	0.407370
24.505050	0.1	0.410113
24.506717	0.1	0.412646
24.508383	0.1	0.414252
24.510050	0.1	0.414462
24.511717	0.1	0.413917
24.513383	0.1	0.414113
24.515050	0.1	0.415971
24.516717	0.1	0.419654
24.518383	0.1	0.424641
24.520050	0.1	0.429410
24.521717	0.1	0.432665
24.523383	0.1	0.435011
24.525050	0.1	0.437666
24.526717	0.1	0.440236
24.528383	0.1	0.441382
24.530050	0.1	0.440967
24.531717	0.1	0.439920
24.533383	0.1	0.438485
24.535050	0.1	0.436511
24.536717	0.1	0.434620
24.538383	0.1	0.433107
24.540050	0.1	0.430928
24.541717	0.1	0.427184
24.543383	0.1	0.422481
24.545050	0.1	0.418066
24.546717	0.1	0.414359
24.548383	0.1	0.411063
24.550050	0.1	0.408124
24.551717	0.1	0.405894
24.553383	0.1	0.404832
24.555050	0.1	0.405237
24.556717	0.1	0.406597
24.558383	0.1	0.407458
24.560050	0.1	0.406983
24.561717	0.1	0.405461
24.563383	0.1	0.402709
24.565050	0.1	0.398136
24.566717	0.1	0.392981
24.568383	0.1	0.389982
24.570050	0.1	0.390559
24.571717	0.1	0.393912
24.573383	0.1	0.398569
24.575050	0.1	0.403449
24.576717	0.1	0.407551
24.578383	0.1	0.409675
24.580050	0.1	0.409484
24.581717	0.1	0.408441
24.583383	0.1	0.408348
24.585050	0.1	0.409363
24.586717	0.1	0.410178
24.588383	0.1	0.409763
24.590050	0.1	0.408581
24.591717	0.1	0.407859
24.593383	0.1	0.407659
24.595050	0.1	0.406941
24.596717	0.1	0.404925
24.598383	0.1	0.401102
24.600050	0.1	0.395267
24.601717	0.1	0.388250
24.603383	0.1	0.381768
24.605050	0.1	0.377502
24.606717	0.1	0.376129
24.608383	0.1	0.377288
24.610050	0.1	0.380171
24.611717	0.1	0.383751
24.613383	0.1	0.386937
24.615050	0.1	0.388701
24.616717	0.1	0.388166
24.618383	0.1	0.384967
24.620050	0.1	0.379425
24.621717	0.1	0.372683
24.623383	0.1	0.367058
24.625050	0.1	0.365004
24.626717	0.1	0.367542
24.628383	0.1	0.374033
24.630050	0.1	0.382452
24.631717	0.1	0.389931
24.633383	0.1	0.394732
24.635050	0.1	0.397391
24.636717	0.1	0.398993
24.638383	0.1	0.399528
24.640050	0.1	0.398350
24.641717	0.1	0.395235
24.643383	0.1	0.391039
24.645050	0.1	0.387491
24.646717	0.1	0.385926
24.648383	0.1	0.386434
24.650050	0.1	0.388729
24.651717	0.1	0.393209
24.653383	0.1	0.399966
24.655050	0.1	0.407845
24.656717	0.1	0.415207
24.658383	0.1	0.420879
24.660050	0.1	0.424418
24.661717	0.1	0.426262
24.663383	0.1	0.427086
24.665050	0.1	0.426914
24.666717	0.1	0.425563
24.668383	0.1	0.423938
24.670050	0.1	0.423733
24.671717	0.1	0.425433
24.673383	0.1	0.427463
24.675050	0.1	0.428259
24.676717	0.1	0.428525
24.678383	0.1	0.430457
24.680050	0.1	0.435030
24.681717	0.1	0.440902
24.683383	0.1	0.445917
24.685050	0.1	0.448721
24.686717	0.1	0.449372
24.688383	0.1	0.449126
24.690050	0.1	0.449540
24.691717	0.1	0.451435
24.693383	0.1	0.454006
24.695050	0.1	0.455584
24.696717	0.1	0.455640
24.698383	0.1	0.455175
24.700050	0.1	0.455524
24.701717	0.1	0.456520
24.703383	0.1	0.455570
24.705050	0.1	0.450430
24.706717	0.1	0.442881
24.708383	0.1	0.437004
24.710050	0.1	0.434746
24.711717	0.1	0.435417
24.713383	0.1	0.437666
24.715050	0.1	0.440138
24.716717	0.1	0.441861
24.718383	0.1	0.442686
24.720050	0.1	0.443188
24.721717	0.1	0.443971
24.723383	0.1	0.444367
24.725050	0.1	0.442248
24.726717	0.1	0.436320
24.728383	0.1	0.428148
24.730050	0.1	0.421070
24.731717	0.1	0.417349
24.733383	0.1	0.416785
24.735050	0.1	0.417517
24.736717	0.1	0.417526
24.738383	0.1	0.416026
24.740050	0.1	0.413805
24.741717	0.1	0.411957
24.743383	0.1	0.410555
24.745050	0.1	0.408739
24.746717	0.1	0.405838
24.748383	0.1	0.402136
24.750050	0.1	0.398126
24.751717	0.1	0.393721
24.753383	0.1	0.388748
24.755050	0.1	0.383216
24.756717	0.1	0.377079
24.758383	0.1	0.370615
24.760050	0.1	0.364706
24.761717	0.1	0.360240
24.763383	0.1	0.357446
24.765050	0.1	0.356054
24.766717	0.1	0.355761
24.768383	0.1	0.356105
24.770050	0.1	0.355863
24.771717	0.1	0.353265
24.773383	0.1	0.347756
24.775050	0.1	0.340962
24.776717	0.1	0.335220
24.778383	0.1	0.331388
24.780050	0.1	0.328431
24.781717	0.1	0.325195
24.783383	0.1	0.321986
24.785050	0.1	0.320184
24.786717	0.1	0.320836
24.788383	0.1	0.323877
24.790050	0.1	0.327914
24.791717	0.1	0.330945
24.793383	0.1	0.331653
24.795050	0.1	0.329851
24.796717	0.1	0.326340
24.798383	0.1	0.322475
24.800050	0.1	0.319504
24.801717	0.1	0.318135
24.803383	0.1	0.318820
24.805050	0.1	0.321935
24.806717	0.1	0.327108
24.808383	0.1	0.332505
24.810050	0.1	0.335500
24.811717	0.1	0.334228
24.813383	0.1	0.328692
24.815050	0.1	0.320706
24.816717	0.1	0.312892
24.818383	0.1	0.307304
24.820050	0.1	0.304799
24.821717	0.1	0.305451
24.823383	0.1	0.308515
24.825050	0.1	0.312589
24.826717	0.1	0.317092
24.828383	0.1	0.322913
24.830050	0.1	0.330526
24.831717	0.1	0.338284
24.833383	0.1	0.344203
24.835050	0.1	0.349036
24.836717	0.1	0.355081
24.838383	0.1	0.362108
24.840050	0.1	0.367593
24.841717	0.1	0.370918
24.843383	0.1	0.374326
24.845050	0.1	0.379877
24.846717	0.1	0.387579
24.848383	0.1	0.395952
24.850050	0.1	0.403668
24.851717	0.1	0.410737
24.853383	0.1	0.417451
24.855050	0.1	0.422942
24.856717	0.1	0.426476
24.858383	0.1	0.429596
24.860050	0.1	0.434876
24.861717	0.1	0.443151
24.863383	0.1	0.453307
24.865050	0.1	0.464572
24.866717	0.1	0.477796
24.868383	0.1	0.494202
24.870050	0.1	0.513028
24.871717	0.1	0.531380
24.873383	0.1	0.546509
24.875050	0.1	0.557359
24.876717	0.1	0.564586
24.878383	0.1	0.570379
24.880050	0.1	0.577630
24.881717	0.1	0.588316
24.883383	0.1	0.602538
24.885050	0.1	0.618924
24.886717	0.1	0.636051
24.888383	0.1	0.653602
24.890050	0.1	0.671702
24.891717	0.1	0.689328
24.893383	0.1	0.704979
24.895050	0.1	0.719544
24.896717	0.1	0.736392
24.898383	0.1	0.757831
24.900050	0.1	0.783480
24.901717	0.1	0.811769
24.903383	0.1	0.841273
24.905050	0.1	0.871033
24.906717	0.1	0.900375
24.908383	0.1	0.928673
24.910050	0.1	0.956012
24.911717	0.1	0.983658
24.913383	0.1	1.012823
24.915050	0.1	1.043510
24.916717	0.1	1.075212
24.918383	0.1	1.107901
24.920050	0.1	1.141727
24.921717	0.1	1.176256
24.923383	0.1	1.210757
24.925050	0.1	1.245076
24.926717	0.1	1.279321
24.928383	0.1	1.312811
24.930050	0.1	1.344737
24.931717	0.1	1.375014
24.933383	0.1	1.403457
24.935050	0.1	1.429832
24.936717	0.1	1.454963
24.938383	0.1	1.480393
24.940050	0.1	1.506940
24.941717	0.1	1.534037
24.943383	0.1	1.560198
24.945050	0.1	1.584552
24.946717	0.1	1.607682
24.948383	0.1	1.630276
24.950050	0.1	1.651905
24.951717	0.1	1.672115
24.953383	0.1	1.691394
24.955050	0.1	1.710337
24.956717	0.1	1.728851
24.958383	0.1	1.746048
24.960050	0.1	1.759953
24.961717	0.1	1.768260
24.963383	0.1	1.770728
24.965050	0.1	1.769960
24.966717	0.1	1.769247
24.968383	0.1	1.770235
24.970050	0.1	1.772102
24.971717	0.1	1.772535
24.973383	0.1	1.769890
24.975050	0.1	1.764018
24.976717	0.1	1.754593
24.978383	0.1	1.740190
24.980050	0.1	1.720018
24.981717	0.1	1.695673
24.983383	0.1	1.670062
24.985050	0.1	1.645060
24.986717	0.1	1.620767
24.988383	0.1	1.596431
24.990050	0.1	1.571630
24.991717	0.1	1.546568
24.993383	0.1	1.521334
24.995050	0.1	1.494978
24.996717	0.1	1.465590
24.998383	0.1	1.431843
25.000050	0.1	1.394595
25.001717	0.1	1.356355
25.003383	0.1	1.319083
25.005050	0.1	1.283246
25.006717	0.1	1.248764
25.008383	0.1	1.215818
25.010050	0.1	1.184503
25.011717	0.1	1.153853
25.013383	0.1	1.121722
25.015050	0.1	1.086863
25.016717	0.1	1.050341
25.018383	0.1	1.013568
25.020050	0.1	0.976720
25.021717	0.1	0.940128
25.023383	0.1	0.904687
25.025050	0.1	0.870791
25.026717	0.1	0.838554
25.028383	0.1	0.808300
25.030050	0.1	0.780383
25.031717	0.1	0.754707
25.033383	0.1	0.730599
25.035050	0.1	0.707922
25.036717	0.1	0.687544
25.038383	0.1	0.669826
25.040050	0.1	0.653611
25.041717	0.1	0.637132
25.043383	0.1	0.618682
25.045050	0.1	0.597262
25.046717	0.1	0.573336
25.048383	0.1	0.548284
25.050050	0.1	0.523636
25.051717	0.1	0.500930
25.053383	0.1	0.481172
25.055050	0.1	0.464534
25.056717	0.1	0.451114
25.058383	0.1	0.441605
25.060050	0.1	0.436120
25.061717	0.1	0.432432
25.063383	0.1	0.426946
25.065050	0.1	0.417894
25.066717	0.1	0.406313
25.068383	0.1	0.394294
25.070050	0.1	0.383495
25.071717	0.1	0.374857
25.073383	0.1	0.368846
25.075050	0.1	0.365605
25.076717	0.1	0.364785
25.078383	0.1	0.365279
25.080050	0.1	0.365656
25.081717	0.1	0.365558
25.083383	0.1	0.365595
25.085050	0.1	0.365498
25.086717	0.1	0.363626
25.088383	0.1	0.358964
25.090050	0.1	0.353162
25.091717	0.1	0.349875
25.093383	0.1	0.351504
25.095050	0.1	0.356822
25.096717	0.1	0.362261
25.098383	0.1	0.364976
25.100050	0.1	0.363481
25.101717	0.1	0.356603
25.103383	0.1	0.344608
25.105050	0.1	0.330978
25.106717	0.1	0.320477
25.108383	0.1	0.315574
25.110050	0.1	0.315416
25.111717	0.1	0.317749
25.113383	0.1	0.321213
25.115050	0.1	0.325404
25.116717	0.1	0.329553
25.118383	0.1	0.332599
25.120050	0.1	0.334131
25.121717	0.1	0.334927
25.123383	0.1	0.336329
25.125050	0.1	0.338666
25.126717	0.1	0.341237
25.128383	0.1	0.343923
25.130050	0.1	0.347472
25.131717	0.1	0.351761
25.133383	0.1	0.355090
25.135050	0.1	0.355602
25.136717	0.1	0.352571
25.138383	0.1	0.346410
25.140050	0.1	0.339225
25.141717	0.1	0.334424
25.143383	0.1	0.333353
25.145050	0.1	0.334089
25.146717	0.1	0.334927
25.148383	0.1	0.335807
25.150050	0.1	0.336487
25.151717	0.1	0.336664
25.153383	0.1	0.337111
25.155050	0.1	0.338797
25.156717	0.1	0.341637
25.158383	0.1	0.344981
25.160050	0.1	0.348492
25.161717	0.1	0.351882
25.163383	0.1	0.354536
25.165050	0.1	0.355835
25.166717	0.1	0.355318
25.168383	0.1	0.352957
25.170050	0.1	0.349465
25.171717	0.1	0.346163
25.173383	0.1	0.344501
25.175050	0.1	0.345102
25.176717	0.1	0.347034
25.178383	0.1	0.348473
25.180050	0.1	0.348589
25.181717	0.1	0.348403
25.183383	0.1	0.349400
25.185050	0.1	0.351928
25.186717	0.1	0.355560
25.188383	0.1	0.359933
25.190050	0.1	0.364664
25.191717	0.1	0.369404
25.193383	0.1	0.374182
25.195050	0.1	0.379104
25.196717	0.1	0.384199
25.198383	0.1	0.389423
25.200050	0.1	0.394387
25.201717	0.1	0.398746
25.203383	0.1	0.402867
25.205050	0.1	0.407533
25.206717	0.1	0.412785
25.208383	0.1	0.417251
25.210050	0.1	0.419519
25.211717	0.1	0.420045
25.213383	0.1	0.420772
25.215050	0.1	0.422858
25.216717	0.1	0.425642
25.218383	0.1	0.428529
25.220050	0.1	0.432180
25.221717	0.1	0.437004
25.223383	0.1	0.442653
25.225050	0.1	0.449177
25.226717	0.1	0.456851
25.228383	0.1	0.465373
25.230050	0.1	0.473936
25.231717	0.1	0.481512
25.233383	0.1	0.487417
25.235050	0.1	0.492423
25.236717	0.1	0.498216
25.238383	0.1	0.505177
25.240050	0.1	0.512269
25.241717	0.1	0.519254
25.243383	0.1	0.527557
25.245050	0.1	0.538654
25.246717	0.1	0.552288
25.248383	0.1	0.566384
25.250050	0.1	0.578803
25.251717	0.1	0.589192
25.253383	0.1	0.598826
25.255050	0.1	0.609346
25.256717	0.1	0.622557
25.258383	0.1	0.640033
25.260050	0.1	0.661407
25.261717	0.1	0.683777
25.263383	0.1	0.703987
25.265050	0.1	0.720904
25.266717	0.1	0.735363
25.268383	0.1	0.749030
25.270050	0.1	0.763866
25.271717	0.1	0.781538
25.273383	0.1	0.802139
25.275050	0.1	0.824300
25.276717	0.1	0.846763
25.278383	0.1	0.868510
25.280050	0.1	0.888160
25.281717	0.1	0.905460
25.283383	0.1	0.922587
25.285050	0.1	0.942070
25.286717	0.1	0.963998
25.288383	0.1	0.987006
25.290050	0.1	1.011095
25.291717	0.1	1.037177
25.293383	0.1	1.064539
25.295050	0.1	1.090313
25.296717	0.1	1.111850
25.298383	0.1	1.129196
25.300050	0.1	1.144651
25.301717	0.1	1.160344
25.303383	0.1	1.176884
25.305050	0.1	1.193993
25.306717	0.1	1.211776
25.308383	0.1	1.230845
25.310050	0.1	1.251306
25.311717	0.1	1.272405
25.313383	0.1	1.293542
25.315050	0.1	1.314869
25.316717	0.1	1.336616
25.318383	0.1	1.358516
25.320050	0.1	1.380411
25.321717	0.1	1.403126
25.323383	0.1	1.428030
25.325050	0.1	1.455140
25.326717	0.1	1.482498
25.328383	0.1	1.508370
25.330050	0.1	1.533199
25.331717	0.1	1.558582
25.333383	0.1	1.585162
25.335050	0.1	1.612548
25.336717	0.1	1.640557
25.338383	0.1	1.669070
25.340050	0.1	1.697289
25.341717	0.1	1.724549
25.343383	0.1	1.751417
25.345050	0.1	1.779380
25.346717	0.1	1.809718
25.348383	0.1	1.842505
25.350050	0.1	1.876703
25.351717	0.1	1.911586
25.353383	0.1	1.947284
25.355050	0.1	1.983494
25.356717	0.1	2.019173
25.358383	0.1	2.053673
25.360050	0.1	2.086768
25.361717	0.1	2.118456
25.363383	0.1	2.149744
25.365050	0.1	2.182210
25.366717	0.1	2.215798
25.368383	0.1	2.248804
25.370050	0.1	2.280176
25.371717	0.1	2.309694
25.373383	0.1	2.336544
25.375050	0.1	2.359664
25.376717	0.1	2.378873
25.378383	0.1	2.395241
25.380050	0.1	2.410151
25.381717	0.1	2.423571
25.383383	0.1	2.434212
25.385050	0.1	2.441178
25.386717	0.1	2.444647
25.388383	0.1	2.445206
25.390050	0.1	2.442882
25.391717	0.1	2.437304
25.393383	0.1	2.428652
25.395050	0.1	2.418016
25.396717	0.1	2.406472
25.398383	0.1	2.393257
25.400050	0.1	2.375795
25.401717	0.1	2.352539
25.403383	0.1	2.324353
25.405050	0.1	2.292711
25.406717	0.1	2.258080
25.408383	0.1	2.220417
25.410050	0.1	2.180510
25.411717	0.1	2.139867
25.413383	0.1	2.099117
25.415050	0.1	2.057641
25.416717	0.1	2.015168
25.418383	0.1	1.972299
25.420050	0.1	1.929584
25.421717	0.1	1.886948
25.423383	0.1	1.843651
25.425050	0.1	1.798836
25.426717	0.1	1.752554
25.428383	0.1	1.705689
25.430050	0.1	1.659174
25.431717	0.1	1.613926
25.433383	0.1	1.570983
25.435050	0.1	1.530764
25.436717	0.1	1.492766
25.438383	0.1	1.456575
25.440050	0.1	1.422134
25.441717	0.1	1.388574
25.443383	0.1	1.353761
25.445050	0.1	1.316187
25.446717	0.1	1.276927
25.448383	0.1	1.238524
25.450050	0.1	1.202421
25.451717	0.1	1.168335
25.453383	0.1	1.135455
25.455050	0.1	1.103776
25.456717	0.1	1.074034
25.458383	0.1	1.046346
25.460050	0.1	1.020087
25.461717	0.1	0.995174
25.463383	0.1	0.972087
25.465050	0.1	0.950969
25.466717	0.1	0.931369
25.468383	0.1	0.912910
25.470050	0.1	0.895853
25.471717	0.1	0.880309
25.473383	0.1	0.865445
25.475050	0.1	0.850041
25.476717	0.1	0.833115
25.478383	0.1	0.814195
25.480050	0.1	0.793519
25.481717	0.1	0.772327
25.483383	0.1	0.753105
25.485050	0.1	0.738734
25.486717	0.1	0.730040
25.488383	0.1	0.724331
25.490050	0.1	0.717407
25.491717	0.1	0.707023
25.493383	0.1	0.693956
25.495050	0.1	0.680569
25.496717	0.1	0.668503
25.498383	0.1	0.657146
25.500050	0.1	0.644610
25.501717	0.1	0.630277
25.503383	0.1	0.615371
25.505050	0.1	0.601173
25.506717	0.1	0.588666
25.508383	0.1	0.579488
25.510050	0.1	0.574719
25.511717	0.1	0.573248
25.513383	0.1	0.573047
25.515050	0.1	0.572796
25.516717	0.1	0.571627
25.518383	0.1	0.568777
25.520050	0.1	0.564405
25.521717	0.1	0.560163
25.523383	0.1	0.557806
25.525050	0.1	0.557215
25.526717	0.1	0.556628
25.528383	0.1	0.555059
25.530050	0.1	0.553220
25.531717	0.1	0.551967
25.533383	0.1	0.551357
25.535050	0.1	0.551394
25.536717	0.1	0.552591
25.538383	0.1	0.555422
25.540050	0.1	0.559455
25.541717	0.1	0.563306
25.543383	0.1	0.565811
25.545050	0.1	0.566882
25.546717	0.1	0.567026
25.548383	0.1	0.566761
25.550050	0.1	0.566472
25.551717	0.1	0.566063
25.553383	0.1	0.565061
25.555050	0.1	0.563571
25.556717	0.1	0.562412
25.558383	0.1	0.561769
25.560050	0.1	0.560381
25.561717	0.1	0.556721
25.563383	0.1	0.550975
25.565050	0.1	0.545131
25.566717	0.1	0.541033
25.568383	0.1	0.538817
25.570050	0.1	0.537210
25.571717	0.1	0.534714
25.573383	0.1	0.530188
25.575050	0.1	0.523296
25.576717	0.1	0.514952
25.578383	0.1	0.506663
25.580050	0.1	0.499757
25.581717	0.1	0.494872
25.583383	0.1	0.491142
25.585050	0.1	0.486849
25.586717	0.1	0.481405
25.588383	0.1	0.475245
25.590050	0.1	0.468232
25.591717	0.1	0.459296
25.593383	0.1	0.447682
25.595050	0.1	0.434075
25.596717	0.1	0.420334
25.598383	0.1	0.408399
25.600050	0.1	0.399607
25.601717	0.1	0.394066
25.603383	0.1	0.390327
25.605050	0.1	0.386429
25.606717	0.1	0.381460
25.608383	0.1	0.375551
25.610050	0.1	0.368874
25.611717	0.1	0.361553
25.613383	0.1	0.354452
25.615050	0.1	0.348636
25.616717	0.1	0.343723
25.618383	0.1	0.337930
25.620050	0.1	0.330512
25.621717	0.1	0.322666
25.623383	0.1	0.315527
25.625050	0.1	0.309343
25.626717	0.1	0.304529
25.628383	0.1	0.301162
25.630050	0.1	0.298624
25.631717	0.1	0.296384
25.633383	0.1	0.293925
25.635050	0.1	0.290689
25.636717	0.1	0.287192
25.638383	0.1	0.285064
25.640050	0.1	0.285008
25.641717	0.1	0.285124
25.643383	0.1	0.283136
25.645050	0.1	0.279634
25.646717	0.1	0.276444
25.648383	0.1	0.273869
25.650050	0.1	0.272128
25.651717	0.1	0.272384
25.653383	0.1	0.274428
25.655050	0.1	0.276156
25.656717	0.1	0.276077
25.658383	0.1	0.274349
25.660050	0.1	0.271602
25.661717	0.1	0.268212
25.663383	0.1	0.265194
25.665050	0.1	0.264682
25.666717	0.1	0.268016
25.668383	0.1	0.274112
25.670050	0.1	0.280384
25.671717	0.1	0.284403
25.673383	0.1	0.285371
25.675050	0.1	0.284566
25.676717	0.1	0.283658
25.678383	0.1	0.283341
25.680050	0.1	0.283467
25.681717	0.1	0.283755
25.683383	0.1	0.284160
25.685050	0.1	0.284477
25.686717	0.1	0.284081
25.688383	0.1	0.282452
25.690050	0.1	0.279848
25.691717	0.1	0.277264
25.693383	0.1	0.275332
25.695050	0.1	0.273865
25.696717	0.1	0.272705
25.698383	0.1	0.272468
25.700050	0.1	0.273963
25.701717	0.1	0.276575
25.703383	0.1	0.278186
25.705050	0.1	0.277036
25.706717	0.1	0.272966
25.708383	0.1	0.267699
25.710050	0.1	0.264104
25.711717	0.1	0.264579
25.713383	0.1	0.269739
25.715050	0.1	0.277935
25.716717	0.1	0.286368
25.718383	0.1	0.293124
25.720050	0.1	0.297595
25.721717	0.1	0.299369
25.723383	0.1	0.298498
25.725050	0.1	0.296584
25.726717	0.1	0.295648
25.728383	0.1	0.295988
25.730050	0.1	0.296556
25.731717	0.1	0.296421
25.733383	0.1	0.295271
25.735050	0.1	0.294051
25.736717	0.1	0.294554
25.738383	0.1	0.296975
25.740050	0.1	0.299467
25.741717	0.1	0.300724
25.743383	0.1	0.300459
25.745050	0.1	0.298135
25.746717	0.1	0.293790
25.748383	0.1	0.289325
25.750050	0.1	0.287234
25.751717	0.1	0.288407
25.753383	0.1	0.291904
25.755050	0.1	0.296435
25.756717	0.1	0.301031
25.758383	0.1	0.303988
25.760050	0.1	0.303094
25.761717	0.1	0.297450
25.763383	0.1	0.288142
25.765050	0.1	0.277841
25.766717	0.1	0.269790
25.768383	0.1	0.265832
25.770050	0.1	0.265781
25.771717	0.1	0.268500
25.773383	0.1	0.272077
25.775050	0.1	0.273776
25.776717	0.1	0.271788
25.778383	0.1	0.266978
25.780050	0.1	0.262042
25.781717	0.1	0.259201
25.783383	0.1	0.259071
25.785050	0.1	0.260668
25.786717	0.1	0.261939
25.788383	0.1	0.260901
25.790050	0.1	0.256659
25.791717	0.1	0.249911
25.793383	0.1	0.242479
25.795050	0.1	0.236006
25.796717	0.1	0.231219
25.798383	0.1	0.228104
25.800050	0.1	0.225967
25.801717	0.1	0.224207
25.803383	0.1	0.223340
25.805050	0.1	0.224230
25.806717	0.1	0.226381
25.808383	0.1	0.228453
25.810050	0.1	0.229632
25.811717	0.1	0.229436
25.813383	0.1	0.227517
25.815050	0.1	0.224370
25.816717	0.1	0.221315
25.818383	0.1	0.219117
25.820050	0.1	0.217156
25.821717	0.1	0.214744
25.823383	0.1	0.212388
25.825050	0.1	0.210428
25.826717	0.1	0.207727
25.828383	0.1	0.203326
25.830050	0.1	0.198698
25.831717	0.1	0.196286
25.833383	0.1	0.196723
25.835050	0.1	0.198963
25.836717	0.1	0.201766
25.838383	0.1	0.203894
25.840050	0.1	0.204258
25.841717	0.1	0.202693
25.843383	0.1	0.199885
25.845050	0.1	0.196514
25.846717	0.1	0.192965
25.848383	0.1	0.189994
25.850050	0.1	0.188975
25.851717	0.1	0.190800
25.853383	0.1	0.195145
25.855050	0.1	0.200393
25.856717	0.1	0.204202
25.858383	0.1	0.205124
25.860050	0.1	0.203536
25.861717	0.1	0.200220
25.863383	0.1	0.195699
25.865050	0.1	0.191298
25.866717	0.1	0.188546
25.868383	0.1	0.187471
25.870050	0.1	0.187182
25.871717	0.1	0.187522
25.873383	0.1	0.188863
25.875050	0.1	0.190935
25.876717	0.1	0.192910
25.878383	0.1	0.194255
25.880050	0.1	0.194488
25.881717	0.1	0.193166
25.883383	0.1	0.190935
25.885050	0.1	0.189142
25.886717	0.1	0.188285
25.888383	0.1	0.187666
25.890050	0.1	0.186358
25.891717	0.1	0.184071
25.893383	0.1	0.181319
25.895050	0.1	0.178935
25.896717	0.1	0.177482
25.898383	0.1	0.177138
25.900050	0.1	0.178306
25.901717	0.1	0.181864
25.903383	0.1	0.187852
25.905050	0.1	0.194609
25.906717	0.1	0.199908
25.908383	0.1	0.202418
25.910050	0.1	0.202055
25.911717	0.1	0.199764
25.913383	0.1	0.197026
25.915050	0.1	0.195140
25.916717	0.1	0.194614
25.918383	0.1	0.195177
25.920050	0.1	0.196281
25.921717	0.1	0.197357
25.923383	0.1	0.198251
25.925050	0.1	0.199415
25.926717	0.1	0.201045
25.928383	0.1	0.202418
25.930050	0.1	0.202660
25.931717	0.1	0.201790
25.933383	0.1	0.200719
25.935050	0.1	0.200421
25.936717	0.1	0.201021
25.938383	0.1	0.201715
25.940050	0.1	0.201352
25.941717	0.1	0.199652
25.943383	0.1	0.197627
25.945050	0.1	0.196248
25.946717	0.1	0.195419
25.948383	0.1	0.194572
25.950050	0.1	0.193948
25.951717	0.1	0.194754
25.953383	0.1	0.197347
25.955050	0.1	0.200085
25.956717	0.1	0.200844
25.958383	0.1	0.199131
25.960050	0.1	0.196095
25.961717	0.1	0.193426
25.963383	0.1	0.192798
25.965050	0.1	0.195038
25.966717	0.1	0.199485
25.968383	0.1	0.204453
25.970050	0.1	0.207885
25.971717	0.1	0.207983
25.973383	0.1	0.204034
25.975050	0.1	0.196756
25.976717	0.1	0.187843
25.978383	0.1	0.179685
25.980050	0.1	0.174711
25.981717	0.1	0.174036
25.983383	0.1	0.177380
25.985050	0.1	0.184118
25.986717	0.1	0.193161
25.988383	0.1	0.202460
25.990050	0.1	0.209929
25.991717	0.1	0.214898
25.993383	0.1	0.217822
25.995050	0.1	0.219019
25.996717	0.1	0.218647
25.998383	0.1	0.217552
26.000050	0.1	0.217096
26.001717	0.1	0.217883
26.003383	0.1	0.219150
26.005050	0.1	0.219527
26.006717	0.1	0.217981
26.008383	0.1	0.214311
26.010050	0.1	0.209608
26.011717	0.1	0.206088
26.013383	0.1	0.205510
26.015050	0.1	0.207331
26.016717	0.1	0.209040
26.018383	0.1	0.208630
26.020050	0.1	0.206120
26.021717	0.1	0.202800
26.023383	0.1	0.200006
26.025050	0.1	0.198530
26.026717	0.1	0.198442
26.028383	0.1	0.199657
26.030050	0.1	0.202232
26.031717	0.1	0.205734
26.033383	0.1	0.209110
26.035050	0.1	0.211294
26.036717	0.1	0.211787
26.038383	0.1	0.210889
26.040050	0.1	0.209589
26.041717	0.1	0.208849
26.043383	0.1	0.208565
26.045050	0.1	0.207964
26.046717	0.1	0.206837
26.048383	0.1	0.205883
26.050050	0.1	0.205981
26.051717	0.1	0.207257
26.053383	0.1	0.209133
26.055050	0.1	0.211014
26.056717	0.1	0.212672
26.058383	0.1	0.214195
26.060050	0.1	0.215922
26.061717	0.1	0.217999
26.063383	0.1	0.219764
26.065050	0.1	0.220351
26.066717	0.1	0.219871
26.068383	0.1	0.218963
26.070050	0.1	0.217832
26.071717	0.1	0.216682
26.073383	0.1	0.216025
26.075050	0.1	0.216286
26.076717	0.1	0.217338
26.078383	0.1	0.218325
26.080050	0.1	0.218349
26.081717	0.1	0.217720
26.083383	0.1	0.217143
26.085050	0.1	0.216081
26.086717	0.1	0.213874
26.088383	0.1	0.211634
26.090050	0.1	0.211415
26.091717	0.1	0.214046
26.093383	0.1	0.218470
26.095050	0.1	0.223275
26.096717	0.1	0.227615
26.098383	0.1	0.230786
26.100050	0.1	0.232444
26.101717	0.1	0.232733
26.103383	0.1	0.232174
26.105050	0.1	0.231974
26.106717	0.1	0.233403
26.108383	0.1	0.236765
26.110050	0.1	0.241599
26.111717	0.1	0.247350
26.113383	0.1	0.253231
26.115050	0.1	0.258135
26.116717	0.1	0.261427
26.118383	0.1	0.263634
26.120050	0.1	0.265548
26.121717	0.1	0.267089
26.123383	0.1	0.268235
26.125050	0.1	0.269739
26.126717	0.1	0.272216
26.128383	0.1	0.276091
26.130050	0.1	0.282051
26.131717	0.1	0.289967
26.133383	0.1	0.298265
26.135050	0.1	0.305278
26.136717	0.1	0.310601
26.138383	0.1	0.314564
26.140050	0.1	0.317204
26.141717	0.1	0.318610
26.143383	0.1	0.319551
26.145050	0.1	0.321153
26.146717	0.1	0.324175
26.148383	0.1	0.328808
26.150050	0.1	0.334647
26.151717	0.1	0.340943
26.153383	0.1	0.347528
26.155050	0.1	0.354792
26.156717	0.1	0.362522
26.158383	0.1	0.370056
26.160050	0.1	0.377554
26.161717	0.1	0.385777
26.163383	0.1	0.395146
26.165050	0.1	0.405768
26.166717	0.1	0.417484
26.168383	0.1	0.429531
26.170050	0.1	0.440367
26.171717	0.1	0.448516
26.173383	0.1	0.454090
26.175050	0.1	0.458919
26.176717	0.1	0.464809
26.178383	0.1	0.472050
26.180050	0.1	0.480074
26.181717	0.1	0.489056
26.183383	0.1	0.499901
26.185050	0.1	0.512660
26.186717	0.1	0.526356
26.188383	0.1	0.540414
26.190050	0.1	0.554714
26.191717	0.1	0.568735
26.193383	0.1	0.582235
26.195050	0.1	0.595786
26.196717	0.1	0.610091
26.198383	0.1	0.625686
26.200050	0.1	0.642817
26.201717	0.1	0.661118
26.203383	0.1	0.680303
26.205050	0.1	0.700946
26.206717	0.1	0.723549
26.208383	0.1	0.747424
26.210050	0.1	0.771359
26.211717	0.1	0.794982
26.213383	0.1	0.818884
26.215050	0.1	0.843545
26.216717	0.1	0.869259
26.218383	0.1	0.896975
26.220050	0.1	0.927406
26.221717	0.1	0.959416
26.223383	0.1	0.991281
26.225050	0.1	1.022681
26.226717	0.1	1.053764
26.228383	0.1	1.083766
26.230050	0.1	1.112395
26.231717	0.1	1.141094
26.233383	0.1	1.171525
26.235050	0.1	1.203534
26.236717	0.1	1.235241
26.238383	0.1	1.265076
26.240050	0.1	1.293020
26.241717	0.1	1.320322
26.243383	0.1	1.348453
26.245050	0.1	1.378059
26.246717	0.1	1.408183
26.248383	0.1	1.436635
26.250050	0.1	1.461911
26.251717	0.1	1.484449
26.253383	0.1	1.505190
26.255050	0.1	1.524286
26.256717	0.1	1.541600
26.258383	0.1	1.557157
26.260050	0.1	1.571015
26.261717	0.1	1.582927
26.263383	0.1	1.592133
26.265050	0.1	1.598238
26.266717	0.1	1.601963
26.268383	0.1	1.604268
26.270050	0.1	1.604944
26.271717	0.1	1.602769
26.273383	0.1	1.596841
26.275050	0.1	1.586918
26.276717	0.1	1.572631
26.278383	0.1	1.554070
26.280050	0.1	1.532999
26.281717	0.1	1.511946
26.283383	0.1	1.491806
26.285050	0.1	1.471085
26.286717	0.1	1.447978
26.288383	0.1	1.422013
26.290050	0.1	1.393636
26.291717	0.1	1.363950
26.293383	0.1	1.334716
26.295050	0.1	1.306515
26.296717	0.1	1.277504
26.298383	0.1	1.245374
26.300050	0.1	1.210044
26.301717	0.1	1.173597
26.303383	0.1	1.137988
26.305050	0.1	1.103724
26.306717	0.1	1.070150
26.308383	0.1	1.035784
26.310050	0.1	0.999225
26.311717	0.1	0.960897
26.313383	0.1	0.922712
26.315050	0.1	0.885897
26.316717	0.1	0.850903
26.318383	0.1	0.819289
26.320050	0.1	0.792812
26.321717	0.1	0.770451
26.323383	0.1	0.748583
26.325050	0.1	0.724327
26.326717	0.1	0.697770
26.328383	0.1	0.671400
26.330050	0.1	0.648010
26.331717	0.1	0.628307
26.333383	0.1	0.610030
26.335050	0.1	0.589900
26.336717	0.1	0.566477
26.338383	0.1	0.540577
26.340050	0.1	0.513732
26.341717	0.1	0.487105
26.343383	0.1	0.461452
26.345050	0.1	0.437801
26.346717	0.1	0.418043
26.348383	0.1	0.403957
26.350050	0.1	0.395025
26.351717	0.1	0.388478
26.353383	0.1	0.381917
26.355050	0.1	0.374443
26.356717	0.1	0.365763
26.358383	0.1	0.356021
26.360050	0.1	0.345781
26.361717	0.1	0.335537
26.363383	0.1	0.325730
26.365050	0.1	0.316710
26.366717	0.1	0.308682
26.368383	0.1	0.301707
26.370050	0.1	0.295728
26.371717	0.1	0.290764
26.373383	0.1	0.286852
26.375050	0.1	0.283369
26.376717	0.1	0.278857
26.378383	0.1	0.272505
26.380050	0.1	0.265073
26.381717	0.1	0.257506
26.383383	0.1	0.250228
26.385050	0.1	0.243667
26.386717	0.1	0.238125
26.388383	0.1	0.233497
26.390050	0.1	0.229506
26.391717	0.1	0.225883
26.393383	0.1	0.222609
26.395050	0.1	0.220146
26.396717	0.1	0.218977
26.398383	0.1	0.218991
26.400050	0.1	0.219569
26.401717	0.1	0.220225
26.403383	0.1	0.220737
26.405050	0.1	0.220500
26.406717	0.1	0.218898
26.408383	0.1	0.216044
26.410050	0.1	0.212644
26.411717	0.1	0.209464
26.413383	0.1	0.206851
26.415050	0.1	0.204649
26.416717	0.1	0.203056
26.418383	0.1	0.202926
26.420050	0.1	0.204542
26.421717	0.1	0.206907
26.423383	0.1	0.209096
26.425050	0.1	0.211359
26.426717	0.1	0.213929
26.428383	0.1	0.215992
26.430050	0.1	0.216682
26.431717	0.1	0.215867
26.433383	0.1	0.213156
26.435050	0.1	0.208123
26.436717	0.1	0.202218
26.438383	0.1	0.198227
26.440050	0.1	0.197510
26.441717	0.1	0.199485
26.443383	0.1	0.202726
26.445050	0.1	0.205263
26.446717	0.1	0.205399
26.448383	0.1	0.203243
26.450050	0.1	0.200472
26.451717	0.1	0.198567
26.453383	0.1	0.197957
26.455050	0.1	0.198372
26.456717	0.1	0.199494
26.458383	0.1	0.201371
26.460050	0.1	0.204397
26.461717	0.1	0.208537
26.463383	0.1	0.212900
26.465050	0.1	0.216593
26.466717	0.1	0.219112
26.468383	0.1	0.219778
26.470050	0.1	0.217846
26.471717	0.1	0.213324
26.473383	0.1	0.207261
26.475050	0.1	0.201212
26.476717	0.1	0.196518
26.478383	0.1	0.194083
26.480050	0.1	0.194269
26.481717	0.1	0.196774
26.483383	0.1	0.200761
26.485050	0.1	0.205021
26.486717	0.1	0.208416
26.488383	0.1	0.210213
26.490050	0.1	0.209953
26.491717	0.1	0.207634
26.493383	0.1	0.203927
26.495050	0.1	0.199359
26.496717	0.1	0.193934
26.498383	0.1	0.188225
26.500050	0.1	0.183671
26.501717	0.1	0.181329
26.503383	0.1	0.181380
26.505050	0.1	0.183922
26.506717	0.1	0.188798
26.508383	0.1	0.194819
26.510050	0.1	0.200481
26.511717	0.1	0.204924
26.513383	0.1	0.207373
26.515050	0.1	0.206982
26.516717	0.1	0.203932
26.518383	0.1	0.199471
26.520050	0.1	0.194767
26.521717	0.1	0.190525
26.523383	0.1	0.187168
26.525050	0.1	0.185026
26.526717	0.1	0.184518
26.528383	0.1	0.185855
26.530050	0.1	0.188802
26.531717	0.1	0.192681
26.533383	0.1	0.196351
26.535050	0.1	0.198931
26.536717	0.1	0.200085
26.538383	0.1	0.199350
26.540050	0.1	0.196588
26.541717	0.1	0.192882
26.543383	0.1	0.189431
26.545050	0.1	0.186730
26.546717	0.1	0.185319
26.548383	0.1	0.185748
26.550050	0.1	0.187564
26.551717	0.1	0.189468
26.553383	0.1	0.190516
26.555050	0.1	0.190414
26.556717	0.1	0.188816
26.558383	0.1	0.185668
26.560050	0.1	0.182102
26.561717	0.1	0.179666
26.563383	0.1	0.178553
26.565050	0.1	0.177566
26.566717	0.1	0.175596
26.568383	0.1	0.172909
26.570050	0.1	0.171103
26.571717	0.1	0.171321
26.573383	0.1	0.172802
26.575050	0.1	0.173757
26.576717	0.1	0.173091
26.578383	0.1	0.171042
26.580050	0.1	0.168649
26.581717	0.1	0.166949
26.583383	0.1	0.166134
26.585050	0.1	0.165445
26.586717	0.1	0.164653
26.588383	0.1	0.165286
26.590050	0.1	0.169110
26.591717	0.1	0.175941
26.593383	0.1	0.183908
26.595050	0.1	0.191242
26.596717	0.1	0.197357
26.598383	0.1	0.202460
26.600050	0.1	0.206535
26.601717	0.1	0.208826
26.603383	0.1	0.208244
26.605050	0.1	0.204565
26.606717	0.1	0.199019
26.608383	0.1	0.193273
26.610050	0.1	0.188323
26.611717	0.1	0.184695
26.613383	0.1	0.183410
26.615050	0.1	0.185668
26.616717	0.1	0.191042
26.618383	0.1	0.197333
26.620050	0.1	0.202628
26.621717	0.1	0.205976
26.623383	0.1	0.206772
26.625050	0.1	0.204844
26.626717	0.1	0.200775
26.628383	0.1	0.196272
26.630050	0.1	0.193608
26.631717	0.1	0.193510
26.633383	0.1	0.194558
26.635050	0.1	0.195047
26.636717	0.1	0.194306
26.638383	0.1	0.192653
26.640050	0.1	0.191177
26.641717	0.1	0.191214
26.643383	0.1	0.193603
26.645050	0.1	0.198409
26.646717	0.1	0.204956
26.648383	0.1	0.211741
26.650050	0.1	0.216761
26.651717	0.1	0.218442
26.653383	0.1	0.216491
26.655050	0.1	0.212011
26.656717	0.1	0.207229
26.658383	0.1	0.204118
26.660050	0.1	0.203014
26.661717	0.1	0.203424
26.663383	0.1	0.205054
26.665050	0.1	0.207191
26.666717	0.1	0.208961
26.668383	0.1	0.210465
26.670050	0.1	0.212756
26.671717	0.1	0.216770
26.673383	0.1	0.222232
26.675050	0.1	0.227932
26.676717	0.1	0.232989
26.678383	0.1	0.237371
26.680050	0.1	0.241343
26.681717	0.1	0.244798
26.683383	0.1	0.247802
26.685050	0.1	0.251196
26.686717	0.1	0.255755
26.688383	0.1	0.261404
26.690050	0.1	0.267820
26.691717	0.1	0.275020
26.693383	0.1	0.283136
26.695050	0.1	0.291639
26.696717	0.1	0.299220
26.698383	0.1	0.304901
26.700050	0.1	0.308864
26.701717	0.1	0.311630
26.703383	0.1	0.313544
26.705050	0.1	0.315746
26.706717	0.1	0.319909
26.708383	0.1	0.326484
26.710050	0.1	0.334382
26.711717	0.1	0.342461
26.713383	0.1	0.350471
26.715050	0.1	0.358564
26.716717	0.1	0.366406
26.718383	0.1	0.373465
26.720050	0.1	0.380073
26.721717	0.1	0.387267
26.723383	0.1	0.395668
26.725050	0.1	0.405177
26.726717	0.1	0.415528
26.728383	0.1	0.426932
26.730050	0.1	0.439966
26.731717	0.1	0.454751
26.733383	0.1	0.470742
26.735050	0.1	0.487030
26.736717	0.1	0.502542
26.738383	0.1	0.516665
26.740050	0.1	0.529974
26.741717	0.1	0.543660
26.743383	0.1	0.558249
26.745050	0.1	0.573560
26.746717	0.1	0.589634
26.748383	0.1	0.606505
26.750050	0.1	0.623516
26.751717	0.1	0.640252
26.753383	0.1	0.657742
26.755050	0.1	0.677714
26.756717	0.1	0.700420
26.758383	0.1	0.723675
26.760050	0.1	0.744900
26.761717	0.1	0.763563
26.763383	0.1	0.781268
26.765050	0.1	0.800430
26.766717	0.1	0.822833
26.768383	0.1	0.848854
26.770050	0.1	0.877650
26.771717	0.1	0.907769
26.773383	0.1	0.938145
26.775050	0.1	0.968776
26.776717	0.1	1.000417
26.778383	0.1	1.033545
26.780050	0.1	1.067505
26.781717	0.1	1.101554
26.783383	0.1	1.136498
26.785050	0.1	1.173830
26.786717	0.1	1.213592
26.788383	0.1	1.254384
26.790050	0.1	1.295237
26.791717	0.1	1.335912
26.793383	0.1	1.376267
26.795050	0.1	1.416481
26.796717	0.1	1.457259
26.798383	0.1	1.499602
26.800050	0.1	1.544729
26.801717	0.1	1.593512
26.803383	0.1	1.645540
26.805050	0.1	1.699193
26.806717	0.1	1.752819
26.808383	0.1	1.806086
26.810050	0.1	1.860098
26.811717	0.1	1.915861
26.813383	0.1	1.972788
26.815050	0.1	2.029133
26.816717	0.1	2.083438
26.818383	0.1	2.135150
26.820050	0.1	2.184249
26.821717	0.1	2.231081
26.823383	0.1	2.276571
26.825050	0.1	2.322057
26.826717	0.1	2.369108
26.828383	0.1	2.418924
26.830050	0.1	2.471069
26.831717	0.1	2.523432
26.833383	0.1	2.573514
26.835050	0.1	2.618958
26.836717	0.1	2.658083
26.838383	0.1	2.690838
26.840050	0.1	2.718493
26.841717	0.1	2.742424
26.843383	0.1	2.763723
26.845050	0.1	2.783225
26.846717	0.1	2.800855
26.848383	0.1	2.815546
26.850050	0.1	2.826373
26.851717	0.1	2.833162
26.853383	0.1	2.835826
26.855050	0.1	2.833651
26.856717	0.1	2.826173
26.858383	0.1	2.814000
26.860050	0.1	2.798005
26.861717	0.1	2.778871
26.863383	0.1	2.757395
26.865050	0.1	2.733804
26.866717	0.1	2.707182
26.868383	0.1	2.676565
26.870050	0.1	2.641804
26.871717	0.1	2.603130
26.873383	0.1	2.560960
26.875050	0.1	2.516303
26.876717	0.1	2.470724
26.878383	0.1	2.425578
26.880050	0.1	2.381043
26.881717	0.1	2.336348
26.883383	0.1	2.291156
26.885050	0.1	2.246113
26.886717	0.1	2.202168
26.888383	0.1	2.159574
26.890050	0.1	2.117339
26.891717	0.1	2.073636
26.893383	0.1	2.027382
26.895050	0.1	1.979833
26.896717	0.1	1.934771
26.898383	0.1	1.896108
26.900050	0.1	1.864331
26.901717	0.1	1.836163
26.903383	0.1	1.808489
26.905050	0.1	1.781192
26.906717	0.1	1.755944
26.908383	0.1	1.733722
26.910050	0.1	1.713997
26.911717	0.1	1.695948
26.913383	0.1	1.679868
26.915050	0.1	1.666504
26.916717	0.1	1.655766
26.918383	0.1	1.646932
26.920050	0.1	1.639337
26.921717	0.1	1.632031
26.923383	0.1	1.623612
26.925050	0.1	1.613582
26.926717	0.1	1.603528
26.928383	0.1	1.595612
26.930050	0.1	1.590201
26.931717	0.1	1.586047
26.933383	0.1	1.582061
26.935050	0.1	1.577800
26.936717	0.1	1.572822
26.938383	0.1	1.566783
26.940050	0.1	1.560366
26.941717	0.1	1.555150
26.943383	0.1	1.551956
26.945050	0.1	1.550000
26.946717	0.1	1.547872
26.948383	0.1	1.544151
26.950050	0.1	1.536985
26.951717	0.1	1.524985
26.953383	0.1	1.508980
26.955050	0.1	1.491765
26.956717	0.1	1.475425
26.958383	0.1	1.459206
26.960050	0.1	1.440626
26.961717	0.1	1.418600
26.963383	0.1	1.394195
26.965050	0.1	1.368467
26.966717	0.1	1.341468
26.968383	0.1	1.313407
26.970050	0.1	1.285025
26.971717	0.1	1.256815
26.973383	0.1	1.228550
26.975050	0.1	1.199855
26.976717	0.1	1.170817
26.978383	0.1	1.141275
26.980050	0.1	1.110639
26.981717	0.1	1.078825
26.983383	0.1	1.046504
26.985050	0.1	1.014736
26.986717	0.1	0.984687
26.988383	0.1	0.956738
26.990050	0.1	0.930009
26.991717	0.1	0.902987
26.993383	0.1	0.874735
26.995050	0.1	0.845538
26.996717	0.1	0.816318
26.998383	0.1	0.787964
27.000050	0.1	0.761487
27.001717	0.1	0.737421
27.003383	0.1	0.714841
27.005050	0.1	0.692848
27.006717	0.1	0.672210
27.008383	0.1	0.653737
27.010050	0.1	0.636061
27.011717	0.1	0.616848
27.013383	0.1	0.596358
27.015050	0.1	0.577620
27.016717	0.1	0.562803
27.018383	0.1	0.551371
27.020050	0.1	0.541471
27.021717	0.1	0.531590
27.023383	0.1	0.521443
27.025050	0.1	0.511557
27.026717	0.1	0.502281
27.028383	0.1	0.493662
27.030050	0.1	0.485862
27.031717	0.1	0.479505
27.033383	0.1	0.475412
27.035050	0.1	0.473978
27.036717	0.1	0.475259
27.038383	0.1	0.478840
27.040050	0.1	0.483226
27.041717	0.1	0.486607
27.043383	0.1	0.488427
27.045050	0.1	0.489186
27.046717	0.1	0.489559
27.048383	0.1	0.490388
27.050050	0.1	0.492376
27.051717	0.1	0.495343
27.053383	0.1	0.498579
27.055050	0.1	0.501452
27.056717	0.1	0.503208
27.058383	0.1	0.503156
27.060050	0.1	0.501596
27.061717	0.1	0.499669
27.063383	0.1	0.498681
27.065050	0.1	0.500004
27.066717	0.1	0.504744
27.068383	0.1	0.513047
27.070050	0.1	0.523729
27.071717	0.1	0.534663
27.073383	0.1	0.544074
27.075050	0.1	0.551697
27.076717	0.1	0.558542
27.078383	0.1	0.566156
27.080050	0.1	0.576065
27.081717	0.1	0.588438
27.083383	0.1	0.601527
27.085050	0.1	0.614133
27.086717	0.1	0.627432
27.088383	0.1	0.642696
27.090050	0.1	0.658524
27.091717	0.1	0.671842
27.093383	0.1	0.681342
27.095050	0.1	0.689048
27.096717	0.1	0.698068
27.098383	0.1	0.709775
27.100050	0.1	0.723493
27.101717	0.1	0.737510
27.103383	0.1	0.750110
27.105050	0.1	0.760839
27.106717	0.1	0.771047
27.108383	0.1	0.782516
27.110050	0.1	0.795559
27.111717	0.1	0.809138
27.113383	0.1	0.822679
27.115050	0.1	0.836947
27.116717	0.1	0.853101
27.118383	0.1	0.871527
27.120050	0.1	0.891653
27.121717	0.1	0.912403
27.123383	0.1	0.932822
27.125050	0.1	0.952445
27.126717	0.1	0.971118
27.128383	0.1	0.988790
27.130050	0.1	1.006168
27.131717	0.1	1.024706
27.133383	0.1	1.045135
27.135050	0.1	1.066807
27.136717	0.1	1.089112
27.138383	0.1	1.112688
27.140050	0.1	1.138672
27.141717	0.1	1.167390
27.143383	0.1	1.197872
27.145050	0.1	1.228596
27.146717	0.1	1.258962
27.148383	0.1	1.289849
27.150050	0.1	1.322809
27.151717	0.1	1.358627
27.153383	0.1	1.396267
27.155050	0.1	1.433925
27.156717	0.1	1.471112
27.158383	0.1	1.508724
27.160050	0.1	1.548016
27.161717	0.1	1.590280
27.163383	0.1	1.635929
27.165050	0.1	1.684055
27.166717	0.1	1.733485
27.168383	0.1	1.783697
27.170050	0.1	1.834827
27.171717	0.1	1.887181
27.173383	0.1	1.940639
27.175050	0.1	1.995005
27.176717	0.1	2.050758
27.178383	0.1	2.108822
27.180050	0.1	2.170024
27.181717	0.1	2.234927
27.183383	0.1	2.303999
27.185050	0.1	2.377592
27.186717	0.1	2.455586
27.188383	0.1	2.537561
27.190050	0.1	2.623582
27.191717	0.1	2.714237
27.193383	0.1	2.810010
27.195050	0.1	2.911207
27.196717	0.1	3.017904
27.198383	0.1	3.129686
27.200050	0.1	3.245971
27.201717	0.1	3.366480
27.203383	0.1	3.491030
27.205050	0.1	3.619459
27.206717	0.1	3.751889
27.208383	0.1	3.889496
27.210050	0.1	4.035234
27.211717	0.1	4.192004
27.213383	0.1	4.359335
27.215050	0.1	4.533282
27.216717	0.1	4.710397
27.218383	0.1	4.890854
27.220050	0.1	5.077128
27.221717	0.1	5.270746
27.223383	0.1	5.471264
27.225050	0.1	5.677673
27.226717	0.1	5.889586
27.228383	0.1	6.107660
27.230050	0.1	6.333147
27.231717	0.1	6.566877
27.233383	0.1	6.808676
27.235050	0.1	7.057474
27.236717	0.1	7.311678
27.238383	0.1	7.569497
27.240050	0.1	7.828721
27.241717	0.1	8.086655
27.243383	0.1	8.341409
27.245050	0.1	8.592950
27.246717	0.1	8.842186
27.248383	0.1	9.089783
27.250050	0.1	9.335550
27.251717	0.1	9.577614
27.253383	0.1	9.813141
27.255050	0.1	10.040840
27.256717	0.1	10.261489
27.258383	0.1	10.475391
27.260050	0.1	10.681115
27.261717	0.1	10.876926
27.263383	0.1	11.061565
27.265050	0.1	11.233413
27.266717	0.1	11.390410
27.268383	0.1	11.531380
27.270050	0.1	11.656452
27.271717	0.1	11.766143
27.273383	0.1	11.860076
27.275050	0.1	11.936803
27.276717	0.1	11.995458
27.278383	0.1	12.037070
27.280050	0.1	12.063668
27.281717	0.1	12.076548
27.283383	0.1	12.076204
27.285050	0.1	12.063049
27.286717	0.1	12.037097
27.288383	0.1	11.997642
27.290050	0.1	11.944035
27.291717	0.1	11.876491
27.293383	0.1	11.796290
27.295050	0.1	11.705873
27.296717	0.1	11.608112
27.298383	0.1	11.505047
27.300050	0.1	11.397642
27.301717	0.1	11.286289
27.303383	0.1	11.171368
27.305050	0.1	11.053924
27.306717	0.1	10.935664
27.308383	0.1	10.817754
27.310050	0.1	10.700612
27.311717	0.1	10.585249
27.313383	0.1	10.473267
27.315050	0.1	10.365257
27.316717	0.1	10.260530
27.318383	0.1	10.158638
27.320050	0.1	10.059937
27.321717	0.1	9.964625
27.323383	0.1	9.872182
27.325050	0.1	9.782342
27.326717	0.1	9.696819
27.328383	0.1	9.618565
27.330050	0.1	9.548678
27.331717	0.1	9.485516
27.333383	0.1	9.427024
27.335050	0.1	9.372206
27.336717	0.1	9.320299
27.338383	0.1	9.270213
27.340050	0.1	9.221057
27.341717	0.1	9.172196
27.343383	0.1	9.122924
27.345050	0.1	9.072563
27.346717	0.1	9.020302
27.348383	0.1	8.965139
27.350050	0.1	8.906829
27.351717	0.1	8.845972
27.353383	0.1	8.781883
27.355050	0.1	8.711768
27.356717	0.1	8.632741
27.358383	0.1	8.543530
27.360050	0.1	8.444353
27.361717	0.1	8.336599
27.363383	0.1	8.222261
27.365050	0.1	8.102898
27.366717	0.1	7.978999
27.368383	0.1	7.849452
27.370050	0.1	7.711761
27.371717	0.1	7.564211
27.373383	0.1	7.406715
27.375050	0.1	7.239576
27.376717	0.1	7.063714
27.378383	0.1	6.881515
27.380050	0.1	6.695455
27.381717	0.1	6.506769
27.383383	0.1	6.315238
27.385050	0.1	6.119288
27.386717	0.1	5.917358
27.388383	0.1	5.709995
27.390050	0.1	5.500144
27.391717	0.1	5.290955
27.393383	0.1	5.083573
27.395050	0.1	4.877429
27.396717	0.1	4.671873
27.398383	0.1	4.466767
27.400050	0.1	4.262337
27.401717	0.1	4.059481
27.403383	0.1	3.860164
27.405050	0.1	3.666640
27.406717	0.1	3.479910
27.408383	0.1	3.299271
27.410050	0.1	3.123209
27.411717	0.1	2.950639
27.413383	0.1	2.782042
27.415050	0.1	2.619536
27.416717	0.1	2.465304
27.418383	0.1	2.319808
27.420050	0.1	2.181609
27.421717	0.1	2.049077
27.423383	0.1	1.921677
27.425050	0.1	1.799460
27.426717	0.1	1.682611
27.428383	0.1	1.572138
27.430050	0.1	1.469529
27.431717	0.1	1.375289
27.433383	0.1	1.288676
27.435050	0.1	1.208601
27.436717	0.1	1.134113
27.438383	0.1	1.064264
27.440050	0.1	0.997796
27.441717	0.1	0.933651
27.443383	0.1	0.872239
27.445050	0.1	0.815215
27.446717	0.1	0.763563
27.448383	0.1	0.716951
27.450050	0.1	0.675176
27.451717	0.1	0.638566
27.453383	0.1	0.606501
27.455050	0.1	0.577075
27.456717	0.1	0.548991
27.458383	0.1	0.522691
27.460050	0.1	0.498672
27.461717	0.1	0.476083
27.463383	0.1	0.453782
27.465050	0.1	0.431943
27.466717	0.1	0.412026
27.468383	0.1	0.395211
27.470050	0.1	0.381190
27.471717	0.1	0.368552
27.473383	0.1	0.356282
27.475050	0.1	0.344836
27.476717	0.1	0.335127
27.478383	0.1	0.326522
27.480050	0.1	0.317269
27.481717	0.1	0.307085
27.483383	0.1	0.297655
27.485050	0.1	0.290219
27.486717	0.1	0.284398
27.488383	0.1	0.279355
27.490050	0.1	0.274684
27.491717	0.1	0.270572
27.493383	0.1	0.267914
27.495050	0.1	0.267727
27.496717	0.1	0.269767
27.498383	0.1	0.271997
27.500050	0.1	0.272263
27.501717	0.1	0.270619
27.503383	0.1	0.269306
27.505050	0.1	0.269944
27.506717	0.1	0.271811
27.508383	0.1	0.273101
27.510050	0.1	0.272719
27.511717	0.1	0.270619
27.513383	0.1	0.266880
27.515050	0.1	0.261040
27.516717	0.1	0.253478
27.518383	0.1	0.246321
27.520050	0.1	0.241660
27.521717	0.1	0.240165
27.523383	0.1	0.241823
27.525050	0.1	0.245930
27.526717	0.1	0.250437
27.528383	0.1	0.253008
27.530050	0.1	0.253022
27.531717	0.1	0.251355
27.533383	0.1	0.248360
27.535050	0.1	0.243955
27.536717	0.1	0.239126
27.538383	0.1	0.235867
27.540050	0.1	0.235536
27.541717	0.1	0.237594
27.543383	0.1	0.239983
27.545050	0.1	0.240756
27.546717	0.1	0.239382
27.548383	0.1	0.236700
27.550050	0.1	0.234167
27.551717	0.1	0.233147
27.553383	0.1	0.234377
27.555050	0.1	0.237590
27.556717	0.1	0.241776
27.558383	0.1	0.245892
27.560050	0.1	0.249213
27.561717	0.1	0.250842
27.563383	0.1	0.250041
27.565050	0.1	0.247336
27.566717	0.1	0.243904
27.568383	0.1	0.240095
27.570050	0.1	0.235573
27.571717	0.1	0.230581
27.573383	0.1	0.226120
27.575050	0.1	0.222451
27.576717	0.1	0.218805
27.578383	0.1	0.215191
27.580050	0.1	0.212770
27.581717	0.1	0.212276
27.583383	0.1	0.213408
27.585050	0.1	0.215480
27.586717	0.1	0.217445
27.588383	0.1	0.217156
27.590050	0.1	0.212472
27.591717	0.1	0.204099
27.593383	0.1	0.195852
27.595050	0.1	0.191103
27.596717	0.1	0.190311
27.598383	0.1	0.192127
27.600050	0.1	0.194828
27.601717	0.1	0.196504
27.603383	0.1	0.195848
27.605050	0.1	0.193068
27.606717	0.1	0.189394
27.608383	0.1	0.186027
27.610050	0.1	0.183419
27.611717	0.1	0.181505
27.613383	0.1	0.180206
27.615050	0.1	0.179047
27.616717	0.1	0.177091
27.618383	0.1	0.174274
27.620050	0.1	0.171629
27.621717	0.1	0.169738
27.623383	0.1	0.168234
27.625050	0.1	0.167028
27.626717	0.1	0.166912
27.628383	0.1	0.168518
27.630050	0.1	0.171294
27.631717	0.1	0.173715
27.633383	0.1	0.174199
27.635050	0.1	0.172225
27.636717	0.1	0.168644
27.638383	0.1	0.165207
27.640050	0.1	0.163564
27.641717	0.1	0.163522
27.643383	0.1	0.163019
27.645050	0.1	0.160867
27.646717	0.1	0.157952
27.648383	0.1	0.155522
27.650050	0.1	0.153962
27.651717	0.1	0.153375
27.653383	0.1	0.153878
27.655050	0.1	0.154832
27.656717	0.1	0.155233
27.658383	0.1	0.155265
27.660050	0.1	0.156187
27.661717	0.1	0.158427
27.663383	0.1	0.161007
27.665050	0.1	0.163130
27.666717	0.1	0.165226
27.668383	0.1	0.167661
27.670050	0.1	0.169738
27.671717	0.1	0.170469
27.673383	0.1	0.169482
27.675050	0.1	0.166995
27.676717	0.1	0.163689
27.678383	0.1	0.160607
27.680050	0.1	0.158409
27.681717	0.1	0.156914
27.683383	0.1	0.155978
27.685050	0.1	0.156304
27.686717	0.1	0.159107
27.688383	0.1	0.165375
27.690050	0.1	0.174474
27.691717	0.1	0.183932
27.693383	0.1	0.191489
27.695050	0.1	0.196402
27.696717	0.1	0.198628
27.698383	0.1	0.198442
27.700050	0.1	0.197035
27.701717	0.1	0.196360
27.703383	0.1	0.197818
27.705050	0.1	0.201296
27.706717	0.1	0.205683
27.708383	0.1	0.210153
27.710050	0.1	0.214404
27.711717	0.1	0.218027
27.713383	0.1	0.220779
27.715050	0.1	0.223084
27.716717	0.1	0.225375
27.718383	0.1	0.227471
27.720050	0.1	0.229347
27.721717	0.1	0.231843
27.723383	0.1	0.236114
27.725050	0.1	0.242377
27.726717	0.1	0.249664
27.728383	0.1	0.257571
27.730050	0.1	0.266968
27.731717	0.1	0.277902
27.733383	0.1	0.288221
27.735050	0.1	0.295402
27.736717	0.1	0.299290
27.738383	0.1	0.302102
27.740050	0.1	0.306084
27.741717	0.1	0.312217
27.743383	0.1	0.320305
27.745050	0.1	0.328943
27.746717	0.1	0.336268
27.748383	0.1	0.341712
27.750050	0.1	0.346666
27.751717	0.1	0.353036
27.753383	0.1	0.361716
27.755050	0.1	0.372473
27.756717	0.1	0.384389
27.758383	0.1	0.396306
27.760050	0.1	0.407314
27.761717	0.1	0.416883
27.763383	0.1	0.424795
27.765050	0.1	0.431109
27.766717	0.1	0.435943
27.768383	0.1	0.439417
27.770050	0.1	0.441894
27.771717	0.1	0.444204
27.773383	0.1	0.446839
27.775050	0.1	0.449354
27.776717	0.1	0.451277
27.778383	0.1	0.452846
27.780050	0.1	0.454965
27.781717	0.1	0.458136
27.783383	0.1	0.460758
27.785050	0.1	0.460339
27.786717	0.1	0.456595
27.788383	0.1	0.451161
27.790050	0.1	0.445326
27.791717	0.1	0.440050
27.793383	0.1	0.436474
27.795050	0.1	0.434425
27.796717	0.1	0.431864
27.798383	0.1	0.427030
27.800050	0.1	0.420054
27.801717	0.1	0.411998
27.803383	0.1	0.403109
27.805050	0.1	0.392660
27.806717	0.1	0.380375
27.808383	0.1	0.367970
27.810050	0.1	0.358438
27.811717	0.1	0.353307
27.813383	0.1	0.351458
27.815050	0.1	0.350536
27.816717	0.1	0.348180
27.818383	0.1	0.342960
27.820050	0.1	0.335244
27.821717	0.1	0.326745
27.823383	0.1	0.319066
27.825050	0.1	0.312626
27.826717	0.1	0.306321
27.828383	0.1	0.298810
27.830050	0.1	0.290330
27.831717	0.1	0.282535
27.833383	0.1	0.276617
27.835050	0.1	0.272142
27.836717	0.1	0.268305
27.838383	0.1	0.265576
27.840050	0.1	0.264402
27.841717	0.1	0.263038
27.843383	0.1	0.259052
27.845050	0.1	0.252253
27.846717	0.1	0.244207
27.848383	0.1	0.236155
27.850050	0.1	0.228500
27.851717	0.1	0.221557
27.853383	0.1	0.215983
27.855050	0.1	0.212607
27.856717	0.1	0.211955
27.858383	0.1	0.213888
27.860050	0.1	0.217529
27.861717	0.1	0.221976
27.863383	0.1	0.227168
27.865050	0.1	0.233473
27.866717	0.1	0.240346
27.868383	0.1	0.246065
27.870050	0.1	0.249054
27.871717	0.1	0.249259
27.873383	0.1	0.247657
27.875050	0.1	0.244905
27.876717	0.1	0.241185
27.878383	0.1	0.237050
27.880050	0.1	0.234060
27.881717	0.1	0.233841
27.883383	0.1	0.235867
27.885050	0.1	0.237725
27.886717	0.1	0.238079
27.888383	0.1	0.237627
27.890050	0.1	0.237823
27.891717	0.1	0.240118
27.893383	0.1	0.245180
27.895050	0.1	0.252221
27.896717	0.1	0.259471
27.898383	0.1	0.264854
27.900050	0.1	0.266833
27.901717	0.1	0.265664
27.903383	0.1	0.263127
27.905050	0.1	0.260901
27.906717	0.1	0.260407
27.908383	0.1	0.263122
27.910050	0.1	0.268919
27.911717	0.1	0.275415
27.913383	0.1	0.280538
27.915050	0.1	0.284049
27.916717	0.1	0.286214
27.918383	0.1	0.287076
27.920050	0.1	0.286992
27.921717	0.1	0.286438
27.923383	0.1	0.285562
27.925050	0.1	0.284505
27.926717	0.1	0.283979
27.928383	0.1	0.284882
27.930050	0.1	0.287136
27.931717	0.1	0.289641
27.933383	0.1	0.291332
27.935050	0.1	0.291360
27.936717	0.1	0.288715
27.938383	0.1	0.282773
27.940050	0.1	0.274274
27.941717	0.1	0.265674
27.943383	0.1	0.259811
27.945050	0.1	0.257557
27.946717	0.1	0.257208
27.948383	0.1	0.256542
27.950050	0.1	0.255010
27.951717	0.1	0.253459
27.953383	0.1	0.252314
27.955050	0.1	0.251285
27.956717	0.1	0.250074
27.958383	0.1	0.248183
27.960050	0.1	0.245012
27.961717	0.1	0.240537
27.963383	0.1	0.235755
27.965050	0.1	0.232388
27.966717	0.1	0.231606
27.968383	0.1	0.232831
27.970050	0.1	0.233892
27.971717	0.1	0.232952
27.973383	0.1	0.230214
27.975050	0.1	0.227462
27.976717	0.1	0.226358
27.978383	0.1	0.227261
27.980050	0.1	0.229250
27.981717	0.1	0.231182
27.983383	0.1	0.232616
27.985050	0.1	0.233850
27.986717	0.1	0.235420
27.988383	0.1	0.236933
27.990050	0.1	0.236649
27.991717	0.1	0.233278
27.993383	0.1	0.228146
27.995050	0.1	0.224523
27.996717	0.1	0.224113
27.998383	0.1	0.225296
28.000050	0.1	0.225697
28.001717	0.1	0.224835
28.003383	0.1	0.223657
28.005050	0.1	0.223364
28.006717	0.1	0.224942
28.008383	0.1	0.228607
28.010050	0.1	0.233552
28.011717	0.1	0.238447
28.013383	0.1	0.242591
28.015050	0.1	0.246679
28.016717	0.1	0.251736
28.018383	0.1	0.257376
28.020050	0.1	0.261865
28.021717	0.1	0.263974
28.023383	0.1	0.264281
28.025050	0.1	0.264719
28.026717	0.1	0.267057
28.028383	0.1	0.271299
28.030050	0.1	0.275751
28.031717	0.1	0.278857
28.033383	0.1	0.280687
28.035050	0.1	0.282354
28.036717	0.1	0.284412
28.038383	0.1	0.286251
28.040050	0.1	0.287038
28.041717	0.1	0.286894
28.043383	0.1	0.286768
28.045050	0.1	0.287290
28.046717	0.1	0.288668
28.048383	0.1	0.291332
28.050050	0.1	0.295378
28.051717	0.1	0.299285
28.053383	0.1	0.300482
28.055050	0.1	0.298256
28.056717	0.1	0.295141
28.058383	0.1	0.294596
28.060050	0.1	0.297828
28.061717	0.1	0.303020
28.063383	0.1	0.307565
28.065050	0.1	0.310289
28.066717	0.1	0.311681
28.068383	0.1	0.312962
28.070050	0.1	0.314671
28.071717	0.1	0.316263
28.073383	0.1	0.316952
28.075050	0.1	0.316077
28.076717	0.1	0.313241
28.078383	0.1	0.309004
28.080050	0.1	0.304799
28.081717	0.1	0.301106
28.083383	0.1	0.296156
28.085050	0.1	0.287979
28.086717	0.1	0.277217
28.088383	0.1	0.266661
28.090050	0.1	0.258386
28.091717	0.1	0.252556
28.093383	0.1	0.248645
28.095050	0.1	0.245995
28.096717	0.1	0.243317
28.098383	0.1	0.239359
28.100050	0.1	0.234428
28.101717	0.1	0.230093
28.103383	0.1	0.227033
28.105050	0.1	0.223899
28.106717	0.1	0.218656
28.108383	0.1	0.210581
28.110050	0.1	0.200807
28.111717	0.1	0.191871
28.113383	0.1	0.186949
28.115050	0.1	0.187946
28.116717	0.1	0.193776
28.118383	0.1	0.201468
28.120050	0.1	0.208463
28.121717	0.1	0.213115
28.123383	0.1	0.214465
28.125050	0.1	0.212886
28.126717	0.1	0.209981
28.128383	0.1	0.206940
28.130050	0.1	0.203983
28.131717	0.1	0.201222
28.133383	0.1	0.198912
28.135050	0.1	0.196937
28.136717	0.1	0.194735
28.138383	0.1	0.191857
28.140050	0.1	0.188742
28.141717	0.1	0.186986
28.143383	0.1	0.187457
28.145050	0.1	0.188565
28.146717	0.1	0.188309
28.148383	0.1	0.186767
28.150050	0.1	0.185128
28.151717	0.1	0.183918
28.153383	0.1	0.182907
28.155050	0.1	0.182069
28.156717	0.1	0.181734
28.158383	0.1	0.181561
28.160050	0.1	0.180490
28.161717	0.1	0.178101
28.163383	0.1	0.175023
28.165050	0.1	0.172104
28.166717	0.1	0.169952
28.168383	0.1	0.169026
28.170050	0.1	0.169440
28.171717	0.1	0.170865
28.173383	0.1	0.172807
28.175050	0.1	0.175233
28.176717	0.1	0.178274
28.178383	0.1	0.180919
28.180050	0.1	0.181324
28.181717	0.1	0.178562
28.183383	0.1	0.173305
28.185050	0.1	0.167377
28.186717	0.1	0.163056
28.188383	0.1	0.161924
28.190050	0.1	0.163931
28.191717	0.1	0.167321
28.193383	0.1	0.170036
28.195050	0.1	0.171526
28.196717	0.1	0.172397
28.198383	0.1	0.172812
28.200050	0.1	0.172742
28.201717	0.1	0.173119
28.203383	0.1	0.175019
28.205050	0.1	0.177901
28.206717	0.1	0.179922
28.208383	0.1	0.180095
28.210050	0.1	0.179471
28.211717	0.1	0.179955
28.213383	0.1	0.182125
28.215050	0.1	0.184923
28.216717	0.1	0.187289
28.218383	0.1	0.188770
28.220050	0.1	0.189021
28.221717	0.1	0.188155
28.223383	0.1	0.187061
28.225050	0.1	0.186549
28.226717	0.1	0.186292
28.228383	0.1	0.185240
28.230050	0.1	0.183312
28.231717	0.1	0.181426
28.233383	0.1	0.179764
28.235050	0.1	0.177771
28.236717	0.1	0.175666
28.238383	0.1	0.174828
28.240050	0.1	0.176923
28.241717	0.1	0.182549
28.243383	0.1	0.190591
28.245050	0.1	0.199047
28.246717	0.1	0.206553
28.248383	0.1	0.212616
28.250050	0.1	0.217212
28.251717	0.1	0.221021
28.253383	0.1	0.224896
28.255050	0.1	0.228970
28.256717	0.1	0.233622
28.258383	0.1	0.239983
28.260050	0.1	0.248598
28.261717	0.1	0.258465
28.263383	0.1	0.267187
28.265050	0.1	0.272659
28.266717	0.1	0.275113
28.268383	0.1	0.276603
28.270050	0.1	0.279294
28.271717	0.1	0.284608
28.273383	0.1	0.292147
28.275050	0.1	0.299714
28.276717	0.1	0.305935
28.278383	0.1	0.311574
28.280050	0.1	0.317325
28.281717	0.1	0.322405
28.283383	0.1	0.326401
28.285050	0.1	0.330275
28.286717	0.1	0.334624
28.288383	0.1	0.338960
28.290050	0.1	0.343039
28.291717	0.1	0.347560
28.293383	0.1	0.353819
28.295050	0.1	0.362680
28.296717	0.1	0.373754
28.298383	0.1	0.385917
28.300050	0.1	0.398047
28.301717	0.1	0.408827
28.303383	0.1	0.416962
28.305050	0.1	0.422928
28.306717	0.1	0.428967
28.308383	0.1	0.436632
28.310050	0.1	0.445885
28.311717	0.1	0.456064
28.313383	0.1	0.466574
28.315050	0.1	0.477163
28.316717	0.1	0.487962
28.318383	0.1	0.499352
28.320050	0.1	0.512009
28.321717	0.1	0.526244
28.323383	0.1	0.541168
28.325050	0.1	0.555217
28.326717	0.1	0.567264
28.328383	0.1	0.576749
28.330050	0.1	0.583981
28.331717	0.1	0.590654
28.333383	0.1	0.598542
28.335050	0.1	0.607767
28.336717	0.1	0.617546
28.338383	0.1	0.627777
28.340050	0.1	0.638491
28.341717	0.1	0.649109
28.343383	0.1	0.659539
28.345050	0.1	0.671064
28.346717	0.1	0.684913
28.348383	0.1	0.700266
28.350050	0.1	0.714562
28.351717	0.1	0.725850
28.353383	0.1	0.734520
28.355050	0.1	0.742231
28.356717	0.1	0.749286
28.358383	0.1	0.753952
28.360050	0.1	0.754804
28.361717	0.1	0.752937
28.363383	0.1	0.750874
28.365050	0.1	0.750134
28.366717	0.1	0.750627
28.368383	0.1	0.751456
28.370050	0.1	0.751456
28.371717	0.1	0.749510
28.373383	0.1	0.745035
28.375050	0.1	0.738050
28.376717	0.1	0.729305
28.378383	0.1	0.720765
28.380050	0.1	0.714627
28.381717	0.1	0.710962
28.383383	0.1	0.707372
28.385050	0.1	0.701323
28.386717	0.1	0.691744
28.388383	0.1	0.679018
28.390050	0.1	0.664741
28.391717	0.1	0.650594
28.393383	0.1	0.636787
28.395050	0.1	0.622608
28.396717	0.1	0.608223
28.398383	0.1	0.594752
28.400050	0.1	0.582640
28.401717	0.1	0.571241
28.403383	0.1	0.559427
28.405050	0.1	0.545527
28.406717	0.1	0.528228
28.408383	0.1	0.508218
28.410050	0.1	0.488227
28.411717	0.1	0.471035
28.413383	0.1	0.457182
28.415050	0.1	0.444823
28.416717	0.1	0.431878
28.418383	0.1	0.417465
28.420050	0.1	0.401521
28.421717	0.1	0.384194
28.423383	0.1	0.366238
28.425050	0.1	0.349414
28.426717	0.1	0.335700
28.428383	0.1	0.325884
28.430050	0.1	0.319048
28.431717	0.1	0.313306
28.433383	0.1	0.306685
28.435050	0.1	0.297586
28.436717	0.1	0.285371
28.438383	0.1	0.271052
28.440050	0.1	0.256612
28.441717	0.1	0.243699
28.443383	0.1	0.232770
28.445050	0.1	0.222852
28.446717	0.1	0.212714
28.448383	0.1	0.202744
28.450050	0.1	0.194702
28.451717	0.1	0.189152
28.453383	0.1	0.184872
28.455050	0.1	0.181217
28.456717	0.1	0.178986
28.458383	0.1	0.178176
28.460050	0.1	0.177012
28.461717	0.1	0.173943
28.463383	0.1	0.169110
28.465050	0.1	0.163526
28.466717	0.1	0.157701
28.468383	0.1	0.151666
28.470050	0.1	0.145962
28.471717	0.1	0.141696
28.473383	0.1	0.139312
28.475050	0.1	0.137887
28.476717	0.1	0.136346
28.478383	0.1	0.134921
28.480050	0.1	0.134250
28.481717	0.1	0.134041
28.483383	0.1	0.133691
28.485050	0.1	0.133333
28.486717	0.1	0.133552
28.488383	0.1	0.134227
28.490050	0.1	0.133845
28.491717	0.1	0.131126
28.493383	0.1	0.127275
28.495050	0.1	0.124522
28.496717	0.1	0.122637
28.498383	0.1	0.119745
28.500050	0.1	0.116122
28.501717	0.1	0.114222
28.503383	0.1	0.115372
28.505050	0.1	0.118250
28.506717	0.1	0.120825
28.508383	0.1	0.122446
28.510050	0.1	0.123391
28.511717	0.1	0.123861
28.513383	0.1	0.124215
28.515050	0.1	0.124839
28.516717	0.1	0.125729
28.518383	0.1	0.126921
28.520050	0.1	0.128681
28.521717	0.1	0.131195
28.523383	0.1	0.134921
28.525050	0.1	0.140420
28.526717	0.1	0.146907
28.528383	0.1	0.152225
28.530050	0.1	0.154995
28.531717	0.1	0.155694
28.533383	0.1	0.155759
28.535050	0.1	0.156285
28.536717	0.1	0.157245
28.538383	0.1	0.158059
28.540050	0.1	0.159112
28.541717	0.1	0.162143
28.543383	0.1	0.168253
28.545050	0.1	0.176150
28.546717	0.1	0.183447
28.548383	0.1	0.189040
28.550050	0.1	0.193440
28.551717	0.1	0.197543
28.553383	0.1	0.202074
28.555050	0.1	0.207704
28.556717	0.1	0.214772
28.558383	0.1	0.222567
28.560050	0.1	0.229450
28.561717	0.1	0.234479
28.563383	0.1	0.238926
28.565050	0.1	0.245324
28.566717	0.1	0.254656
28.568383	0.1	0.265678
28.570050	0.1	0.277171
28.571717	0.1	0.288654
28.573383	0.1	0.299020
28.575050	0.1	0.306992
28.576717	0.1	0.312966
28.578383	0.1	0.318680
28.580050	0.1	0.325441
28.581717	0.1	0.333874
28.583383	0.1	0.344492
28.585050	0.1	0.357362
28.586717	0.1	0.371733
28.588383	0.1	0.386308
28.590050	0.1	0.399803
28.591717	0.1	0.411407
28.593383	0.1	0.420790
28.595050	0.1	0.427952
28.596717	0.1	0.433275
28.598383	0.1	0.437503
28.600050	0.1	0.441684
28.601717	0.1	0.447240
28.603383	0.1	0.455440
28.605050	0.1	0.466350
28.606717	0.1	0.478881
28.608383	0.1	0.491827
28.610050	0.1	0.504469
28.611717	0.1	0.516884
28.613383	0.1	0.529326
28.615050	0.1	0.541117
28.616717	0.1	0.550835
28.618383	0.1	0.557876
28.620050	0.1	0.563334
28.621717	0.1	0.568917
28.623383	0.1	0.575236
28.625050	0.1	0.581918
28.626717	0.1	0.589066
28.628383	0.1	0.597457
28.630050	0.1	0.607725
28.631717	0.1	0.619707
28.633383	0.1	0.632112
28.635050	0.1	0.643665
28.636717	0.1	0.654813
28.638383	0.1	0.667246
28.640050	0.1	0.681663
28.641717	0.1	0.697188
28.643383	0.1	0.712834
28.645050	0.1	0.728457
28.646717	0.1	0.744462
28.648383	0.1	0.761468
28.650050	0.1	0.779703
28.651717	0.1	0.797976
28.653383	0.1	0.814334
28.655050	0.1	0.828565
28.656717	0.1	0.843015
28.658383	0.1	0.860225
28.660050	0.1	0.880170
28.661717	0.1	0.900514
28.663383	0.1	0.919262
28.665050	0.1	0.936091
28.666717	0.1	0.951081
28.668383	0.1	0.963984
28.670050	0.1	0.975542
28.671717	0.1	0.988287
28.673383	0.1	1.005349
28.675050	0.1	1.028227
28.676717	0.1	1.055538
28.678383	0.1	1.084232
28.680050	0.1	1.112269
28.681717	0.1	1.139529
28.683383	0.1	1.166249
28.685050	0.1	1.192209
28.686717	0.1	1.217774
28.688383	0.1	1.244135
28.690050	0.1	1.272173
28.691717	0.1	1.301989
28.693383	0.1	1.333626
28.695050	0.1	1.367489
28.696717	0.1	1.403484
28.698383	0.1	1.440165
28.700050	0.1	1.475932
28.701717	0.1	1.511034
28.703383	0.1	1.547639
28.705050	0.1	1.588175
28.706717	0.1	1.633791
28.708383	0.1	1.684288
28.710050	0.1	1.738947
28.711717	0.1	1.796875
28.713383	0.1	1.856894
28.715050	0.1	1.917565
28.716717	0.1	1.977687
28.718383	0.1	2.037077
28.720050	0.1	2.096375
28.721717	0.1	2.156263
28.723383	0.1	2.217549
28.725050	0.1	2.281656
28.726717	0.1	2.349969
28.728383	0.1	2.422147
28.730050	0.1	2.495814
28.731717	0.1	2.568574
28.733383	0.1	2.640048
28.735050	0.1	2.711928
28.736717	0.1	2.786582
28.738383	0.1	2.865726
28.740050	0.1	2.950039
28.741717	0.1	3.039935
28.743383	0.1	3.135810
28.745050	0.1	3.236569
28.746717	0.1	3.339672
28.748383	0.1	3.443290
28.750050	0.1	3.547245
28.751717	0.1	3.652084
28.753383	0.1	3.758059
28.755050	0.1	3.864700
28.756717	0.1	3.971630
28.758383	0.1	4.079957
28.760050	0.1	4.192037
28.761717	0.1	4.310156
28.763383	0.1	4.435861
28.765050	0.1	4.569707
28.766717	0.1	4.710988
28.768383	0.1	4.857508
28.770050	0.1	5.006371
28.771717	0.1	5.156267
28.773383	0.1	5.308641
28.775050	0.1	5.466198
28.776717	0.1	5.630865
28.778383	0.1	5.802936
28.780050	0.1	5.981540
28.781717	0.1	6.165742
28.783383	0.1	6.354870
28.785050	0.1	6.548176
28.786717	0.1	6.744917
28.788383	0.1	6.944495
28.790050	0.1	7.145829
28.791717	0.1	7.347493
28.793383	0.1	7.549524
28.795050	0.1	7.754080
28.796717	0.1	7.962994
28.798383	0.1	8.175313
28.800050	0.1	8.388129
28.801717	0.1	8.599139
28.803383	0.1	8.807681
28.805050	0.1	9.013768
28.806717	0.1	9.216876
28.808383	0.1	9.415722
28.810050	0.1	9.608422
28.811717	0.1	9.792899
28.813383	0.1	9.967457
28.815050	0.1	10.130648
28.816717	0.1	10.280842
28.818383	0.1	10.416713
28.820050	0.1	10.537771
28.821717	0.1	10.643830
28.823383	0.1	10.734512
28.825050	0.1	10.809447
28.826717	0.1	10.868111
28.828383	0.1	10.909629
28.830050	0.1	10.933015
28.831717	0.1	10.937871
28.833383	0.1	10.924898
28.835050	0.1	10.894570
28.836717	0.1	10.845568
28.838383	0.1	10.776301
28.840050	0.1	10.686838
28.841717	0.1	10.578260
28.843383	0.1	10.451283
28.845050	0.1	10.306020
28.846717	0.1	10.143006
28.848383	0.1	9.964062
28.850050	0.1	9.771604
28.851717	0.1	9.567081
28.853383	0.1	9.350730
28.855050	0.1	9.122994
28.856717	0.1	8.885339
28.858383	0.1	8.639530
28.860050	0.1	8.386634
28.861717	0.1	8.126684
28.863383	0.1	7.859780
28.865050	0.1	7.587741
28.866717	0.1	7.313434
28.868383	0.1	7.038601
28.870050	0.1	6.763493
28.871717	0.1	6.487845
28.873383	0.1	6.211512
28.875050	0.1	5.935309
28.876717	0.1	5.661640
28.878383	0.1	5.393592
28.880050	0.1	5.132989
28.881717	0.1	4.879390
28.883383	0.1	4.631495
28.885050	0.1	4.389267
28.886717	0.1	4.154150
28.888383	0.1	3.928007
28.890050	0.1	3.711875
28.891717	0.1	3.505428
28.893383	0.1	3.307746
28.895050	0.1	3.117784
28.896717	0.1	2.934108
28.898383	0.1	2.756021
28.900050	0.1	2.584569
28.901717	0.1	2.421257
28.903383	0.1	2.267342
28.905050	0.1	2.124193
28.906717	0.1	1.992192
28.908383	0.1	1.869737
28.910050	0.1	1.754370
28.911717	0.1	1.644506
28.913383	0.1	1.540142
28.915050	0.1	1.442251
28.916717	0.1	1.351461
28.918383	0.1	1.268149
28.920050	0.1	1.193420
28.921717	0.1	1.128218
28.923383	0.1	1.071375
28.925050	0.1	1.019929
28.926717	0.1	0.971253
28.928383	0.1	0.924678
28.930050	0.1	0.880999
28.931717	0.1	0.840630
28.933383	0.1	0.803038
28.935050	0.1	0.767768
28.936717	0.1	0.735223
28.938383	0.1	0.706376
28.940050	0.1	0.681910
28.941717	0.1	0.661444
28.943383	0.1	0.643651
28.945050	0.1	0.627246
28.946717	0.1	0.611539
28.948383	0.1	0.596270
28.950050	0.1	0.581294
28.951717	0.1	0.566659
28.953383	0.1	0.553033
28.955050	0.1	0.541708
28.956717	0.1	0.533480
28.958383	0.1	0.527594
28.960050	0.1	0.522528
28.961717	0.1	0.517480
28.963383	0.1	0.512609
28.965050	0.1	0.508591
28.966717	0.1	0.506234
28.968383	0.1	0.505783
28.970050	0.1	0.506048
28.971717	0.1	0.505056
28.973383	0.1	0.501531
28.975050	0.1	0.495366
28.976717	0.1	0.487599
28.978383	0.1	0.480087
28.980050	0.1	0.474504
28.981717	0.1	0.471110
28.983383	0.1	0.468427
28.985050	0.1	0.464926
28.986717	0.1	0.460637
28.988383	0.1	0.456139
28.990050	0.1	0.451030
28.991717	0.1	0.444665
28.993383	0.1	0.437368
28.995050	0.1	0.430332
28.996717	0.1	0.424362
28.998383	0.1	0.418629
29.000050	0.1	0.411184
29.001717	0.1	0.401428
29.003383	0.1	0.391211
29.005050	0.1	0.382839
29.006717	0.1	0.376534
29.008383	0.1	0.370443
29.010050	0.1	0.362592
29.011717	0.1	0.352687
29.013383	0.1	0.342433
29.015050	0.1	0.333460
29.016717	0.1	0.325590
29.018383	0.1	0.318061
29.020050	0.1	0.311043
29.021717	0.1	0.304962
29.023383	0.1	0.299797
29.025050	0.1	0.295625
29.026717	0.1	0.292757
29.028383	0.1	0.290773
29.030050	0.1	0.288240
29.031717	0.1	0.283676
29.033383	0.1	0.277017
29.035050	0.1	0.269995
29.036717	0.1	0.264468
29.038383	0.1	0.260491
29.040050	0.1	0.256998
29.041717	0.1	0.253017
29.043383	0.1	0.247676
29.045050	0.1	0.240584
29.046717	0.1	0.232579
29.048383	0.1	0.225296
29.050050	0.1	0.219918
29.051717	0.1	0.216383
29.053383	0.1	0.214181
29.055050	0.1	0.213534
29.056717	0.1	0.214707
29.058383	0.1	0.216188
29.060050	0.1	0.215420
29.061717	0.1	0.211741
29.063383	0.1	0.207382
29.065050	0.1	0.204998
29.066717	0.1	0.204858
29.068383	0.1	0.205073
29.070050	0.1	0.204220
29.071717	0.1	0.202572
29.073383	0.1	0.200751
29.075050	0.1	0.198591
29.076717	0.1	0.195382
29.078383	0.1	0.190656
29.080050	0.1	0.185017
29.081717	0.1	0.180248
29.083383	0.1	0.177808
29.085050	0.1	0.177533
29.086717	0.1	0.178241
29.088383	0.1	0.178753
29.090050	0.1	0.178134
29.091717	0.1	0.175987
29.093383	0.1	0.172476
29.095050	0.1	0.168206
29.096717	0.1	0.164430
29.098383	0.1	0.162409
29.100050	0.1	0.162381
29.101717	0.1	0.163596
29.103383	0.1	0.165333
29.105050	0.1	0.167494
29.106717	0.1	0.170064
29.108383	0.1	0.172611
29.110050	0.1	0.174725
29.111717	0.1	0.176053
29.113383	0.1	0.176141
29.115050	0.1	0.175163
29.116717	0.1	0.174204
29.118383	0.1	0.174469
29.120050	0.1	0.176453
29.121717	0.1	0.179503
29.123383	0.1	0.181766
29.125050	0.1	0.181436
29.126717	0.1	0.178516
29.128383	0.1	0.174847
29.130050	0.1	0.172453
29.131717	0.1	0.172183
29.133383	0.1	0.173361
29.135050	0.1	0.174544
29.136717	0.1	0.175019
29.138383	0.1	0.175023
29.140050	0.1	0.174749
29.141717	0.1	0.174157
29.143383	0.1	0.173370
29.145050	0.1	0.172989
29.146717	0.1	0.174502
29.148383	0.1	0.179056
29.150050	0.1	0.185198
29.151717	0.1	0.189962
29.153383	0.1	0.192039
29.155050	0.1	0.192593
29.156717	0.1	0.193827
29.158383	0.1	0.196924
29.160050	0.1	0.201627
29.161717	0.1	0.207457
29.163383	0.1	0.214078
29.165050	0.1	0.221194
29.166717	0.1	0.228989
29.168383	0.1	0.237706
29.170050	0.1	0.246819
29.171717	0.1	0.255099
29.173383	0.1	0.261161
29.175050	0.1	0.264589
29.176717	0.1	0.267029
29.178383	0.1	0.271113
29.180050	0.1	0.277366
29.181717	0.1	0.283229
29.183383	0.1	0.286275
29.185050	0.1	0.287374
29.186717	0.1	0.289637
29.188383	0.1	0.295192
[truncated: 253,756 more chars]
