# Supplementary material for: Fade into you: genetic control of pigmentation patterns in red-flesh apple (Malus domestica)
Source: Front Plant Sci. 2025 Jan 13;15:1462545. doi: 10.3389/fpls.2024.1462545 (PMC11770013; doi:10.3389/fpls.2024.1462545)
Supplement: Supplementary file 4 [file DataSheet1.zip › CR A2UV_VIS_3/CR A2UV_VIS_3.txt]

URL	chrom://thermo-pfav3ojr/ChromeleonLocal/Instrument Data/Vanquish_MS/Dimitri/VALEMA/Pierre/Echantillons 03-04-24.seq/703.smp/UV_VIS_3.channel/UV_VIS_3.chm
Channel	UV_VIS_3

Injection Information:
Data Vault	ChromeleonLocal
Sequence	Echantillons 03-04-24
Name	CR A2
Number	8
Position	B:A8
Comment	colonne SB-AQ MeOH+5%AA
Processing Method	Quantitative
Instrument Method	VALEMA test separation GRAQ 4
Type	Unknown
Status	Finished
Inject Time	4/3/2024 10:59:22 PM +02:00
Volume (µl)	10.0000
Dilution Factor	1.0000
Weight	1.0000

Chromatogram Data Information:
Time Min. (min)	0.001717
Time Max. (min)	47.000050
Data Points	28200
Detector	UV
Generating Data System	Chromeleon 7.3.2.10759
Exporting Data System	Chromeleon 7.3.2.0
Operator	Instrument Controller
Signal Quantity	Absorbance
Signal Unit	mAU
Signal Min.	-5.738917
Signal Max.	316.289114
Channel	UV_VIS_3
Driver Name	VDAD.dll
Channel Type	Evaluation
Min. Step (s)	0.1
Max. Step (s)	0.1
Average Step (s)	0.1

Signal Parameter Information:
Signal Info	WVL:350 nm

Chromatogram Data:
Time (min)	Step (s)	Value (mAU)
0.001717	n.a.	0.000000
0.003383	0.1	-0.000163
0.005050	0.1	-0.001010
0.006717	0.1	-0.002892
0.008383	0.1	-0.005416
0.010050	0.1	-0.008238
0.011717	0.1	-0.011404
0.013383	0.1	-0.013839
0.015050	0.1	-0.013593
0.016717	0.1	-0.010622
0.018383	0.1	-0.006976
0.020050	0.1	-0.004335
0.021717	0.1	-0.003381
0.023383	0.1	-0.004116
0.025050	0.1	-0.005420
0.026717	0.1	-0.006300
0.028383	0.1	-0.007045
0.030050	0.1	-0.007944
0.031717	0.1	-0.008587
0.033383	0.1	-0.009080
0.035050	0.1	-0.010096
0.036717	0.1	-0.011753
0.038383	0.1	-0.014007
0.040050	0.1	-0.017597
0.041717	0.1	-0.023874
0.043383	0.1	-0.033597
0.045050	0.1	-0.045723
0.046717	0.1	-0.058184
0.048383	0.1	-0.069235
0.050050	0.1	-0.077318
0.051717	0.1	-0.081211
0.053383	0.1	-0.081314
0.055050	0.1	-0.079782
0.056717	0.1	-0.078878
0.058383	0.1	-0.079041
0.060050	0.1	-0.079097
0.061717	0.1	-0.078245
0.063383	0.1	-0.076932
0.065050	0.1	-0.076084
0.066717	0.1	-0.076019
0.068383	0.1	-0.075800
0.070050	0.1	-0.073770
0.071717	0.1	-0.069081
0.073383	0.1	-0.062012
0.075050	0.1	-0.052978
0.076717	0.1	-0.042347
0.078383	0.1	-0.031730
0.080050	0.1	-0.023902
0.081717	0.1	-0.020498
0.083383	0.1	-0.020429
0.085050	0.1	-0.021127
0.086717	0.1	-0.020657
0.088383	0.1	-0.018328
0.090050	0.1	-0.013979
0.091717	0.1	-0.008154
0.093383	0.1	-0.002966
0.095050	0.1	-0.000894
0.096717	0.1	-0.002799
0.098383	0.1	-0.008019
0.100050	0.1	-0.015055
0.101717	0.1	-0.022030
0.103383	0.1	-0.027292
0.105050	0.1	-0.029849
0.106717	0.1	-0.029746
0.108383	0.1	-0.027777
0.110050	0.1	-0.025057
0.111717	0.1	-0.022897
0.113383	0.1	-0.021835
0.115050	0.1	-0.020973
0.116717	0.1	-0.019972
0.118383	0.1	-0.020475
0.120050	0.1	-0.023353
0.121717	0.1	-0.026841
0.123383	0.1	-0.029015
0.125050	0.1	-0.029453
0.126717	0.1	-0.027954
0.128383	0.1	-0.024172
0.130050	0.1	-0.018864
0.131717	0.1	-0.013732
0.133383	0.1	-0.009839
0.135050	0.1	-0.007008
0.136717	0.1	-0.004503
0.138383	0.1	-0.001858
0.140050	0.1	-0.000079
0.141717	0.1	-0.001309
0.143383	0.1	-0.005807
0.145050	0.1	-0.010203
0.146717	0.1	-0.010598
0.148383	0.1	-0.006864
0.150050	0.1	-0.002305
0.151717	0.1	0.000792
0.153383	0.1	0.003013
0.155050	0.1	0.005565
0.156717	0.1	0.008643
0.158383	0.1	0.011427
0.160050	0.1	0.012224
0.161717	0.1	0.009402
0.163383	0.1	0.002943
0.165050	0.1	-0.005192
0.166717	0.1	-0.012801
0.168383	0.1	-0.018608
0.170050	0.1	-0.021840
0.171717	0.1	-0.022850
0.173383	0.1	-0.023548
0.175050	0.1	-0.024908
0.176717	0.1	-0.025444
0.178383	0.1	-0.023586
0.180050	0.1	-0.019893
0.181717	0.1	-0.016210
0.183383	0.1	-0.014016
0.185050	0.1	-0.013812
0.186717	0.1	-0.014724
0.188383	0.1	-0.014412
0.190050	0.1	-0.011111
0.191717	0.1	-0.006594
0.193383	0.1	-0.004740
0.195050	0.1	-0.006179
0.196717	0.1	-0.007856
0.198383	0.1	-0.007744
0.200050	0.1	-0.006296
0.201717	0.1	-0.004554
0.203383	0.1	-0.003302
0.205050	0.1	-0.002878
0.206717	0.1	-0.002757
0.208383	0.1	-0.002305
0.210050	0.1	-0.001886
0.211717	0.1	-0.002454
0.213383	0.1	-0.004568
0.215050	0.1	-0.008284
0.216717	0.1	-0.013271
0.218383	0.1	-0.018701
0.220050	0.1	-0.023148
0.221717	0.1	-0.025672
0.223383	0.1	-0.026766
0.225050	0.1	-0.027008
0.226717	0.1	-0.025942
0.228383	0.1	-0.023581
0.230050	0.1	-0.020852
0.231717	0.1	-0.018226
0.233383	0.1	-0.015516
0.235050	0.1	-0.012727
0.236717	0.1	-0.010612
0.238383	0.1	-0.010040
0.240050	0.1	-0.010789
0.241717	0.1	-0.011851
0.243383	0.1	-0.012564
0.245050	0.1	-0.013090
0.246717	0.1	-0.014454
0.248383	0.1	-0.017537
0.250050	0.1	-0.021597
0.251717	0.1	-0.024880
0.253383	0.1	-0.026748
0.255050	0.1	-0.028103
0.256717	0.1	-0.029798
0.258383	0.1	-0.031614
0.260050	0.1	-0.032391
0.261717	0.1	-0.030692
0.263383	0.1	-0.025826
0.265050	0.1	-0.018734
0.266717	0.1	-0.011683
0.268383	0.1	-0.007241
0.270050	0.1	-0.006836
0.271717	0.1	-0.009621
0.273383	0.1	-0.012922
0.275050	0.1	-0.014557
0.276717	0.1	-0.014128
0.278383	0.1	-0.012168
0.280050	0.1	-0.009565
0.281717	0.1	-0.008028
0.283383	0.1	-0.009038
0.285050	0.1	-0.012415
0.286717	0.1	-0.017276
0.288383	0.1	-0.022654
0.290050	0.1	-0.026561
0.291717	0.1	-0.026808
0.293383	0.1	-0.023269
0.295050	0.1	-0.017723
0.296717	0.1	-0.011907
0.298383	0.1	-0.006775
0.300050	0.1	-0.002738
0.301717	0.1	-0.000256
0.303383	0.1	-0.000158
0.305050	0.1	-0.002962
0.306717	0.1	-0.008252
0.308383	0.1	-0.015097
0.310050	0.1	-0.022687
0.311717	0.1	-0.030072
0.313383	0.1	-0.035437
0.315050	0.1	-0.036964
0.316717	0.1	-0.034543
0.318383	0.1	-0.030058
0.320050	0.1	-0.025718
0.321717	0.1	-0.022608
0.323383	0.1	-0.021034
0.325050	0.1	-0.020936
0.326717	0.1	-0.021416
0.328383	0.1	-0.021090
0.330050	0.1	-0.019395
0.331717	0.1	-0.016978
0.333383	0.1	-0.014952
0.335050	0.1	-0.014142
0.336717	0.1	-0.014547
0.338383	0.1	-0.014887
0.340050	0.1	-0.013928
0.341717	0.1	-0.012158
0.343383	0.1	-0.010491
0.345050	0.1	-0.008526
0.346717	0.1	-0.005569
0.348383	0.1	-0.002002
0.350050	0.1	0.000596
0.351717	0.1	0.000419
0.353383	0.1	-0.003125
0.355050	0.1	-0.009113
0.356717	0.1	-0.015637
0.358383	0.1	-0.020340
0.360050	0.1	-0.021672
0.361717	0.1	-0.019870
0.363383	0.1	-0.016727
0.365050	0.1	-0.014175
0.366717	0.1	-0.013029
0.368383	0.1	-0.013337
0.370050	0.1	-0.015018
0.371717	0.1	-0.017462
0.373383	0.1	-0.019684
0.375050	0.1	-0.021271
0.376717	0.1	-0.022491
0.378383	0.1	-0.023888
0.380050	0.1	-0.025695
0.381717	0.1	-0.026934
0.383383	0.1	-0.025993
0.385050	0.1	-0.022403
0.386717	0.1	-0.016950
0.388383	0.1	-0.010482
0.390050	0.1	-0.003818
0.391717	0.1	0.001201
0.393383	0.1	0.002296
0.395050	0.1	-0.000764
0.396717	0.1	-0.005700
0.398383	0.1	-0.010054
0.400050	0.1	-0.013048
0.401717	0.1	-0.015311
0.403383	0.1	-0.017295
0.405050	0.1	-0.018515
0.406717	0.1	-0.018361
0.408383	0.1	-0.016498
0.410050	0.1	-0.012871
0.411717	0.1	-0.008680
0.413383	0.1	-0.006286
0.415050	0.1	-0.006822
0.416717	0.1	-0.008876
0.418383	0.1	-0.011041
0.420050	0.1	-0.014352
0.421717	0.1	-0.020014
0.423383	0.1	-0.026142
0.425050	0.1	-0.029039
0.426717	0.1	-0.026948
0.428383	0.1	-0.021509
0.430050	0.1	-0.015935
0.431717	0.1	-0.012401
0.433383	0.1	-0.011194
0.435050	0.1	-0.011600
0.436717	0.1	-0.012796
0.438383	0.1	-0.013821
0.440050	0.1	-0.013681
0.441717	0.1	-0.011967
0.443383	0.1	-0.009271
0.445050	0.1	-0.006757
0.446717	0.1	-0.005658
0.448383	0.1	-0.006682
0.450050	0.1	-0.008713
0.451717	0.1	-0.009141
0.453383	0.1	-0.006924
0.455050	0.1	-0.003884
0.456717	0.1	-0.002128
0.458383	0.1	-0.002277
0.460050	0.1	-0.004158
0.461717	0.1	-0.007022
0.463383	0.1	-0.009337
0.465050	0.1	-0.010156
0.466717	0.1	-0.010165
0.468383	0.1	-0.010636
0.470050	0.1	-0.012009
0.471717	0.1	-0.013956
0.473383	0.1	-0.015767
0.475050	0.1	-0.016578
0.476717	0.1	-0.015986
0.478383	0.1	-0.014207
0.480050	0.1	-0.012009
0.481717	0.1	-0.010906
0.483383	0.1	-0.012033
0.485050	0.1	-0.014813
0.486717	0.1	-0.017807
0.488383	0.1	-0.020508
0.490050	0.1	-0.023758
0.491717	0.1	-0.028284
0.493383	0.1	-0.033504
0.495050	0.1	-0.038105
0.496717	0.1	-0.040550
0.498383	0.1	-0.039949
0.500050	0.1	-0.037202
0.501717	0.1	-0.033528
0.503383	0.1	-0.028247
0.505050	0.1	-0.020699
0.506717	0.1	-0.012899
0.508383	0.1	-0.007525
0.510050	0.1	-0.005127
0.511717	0.1	-0.005178
0.513383	0.1	-0.007539
0.515050	0.1	-0.011581
0.516717	0.1	-0.015595
0.518383	0.1	-0.018561
0.520050	0.1	-0.021206
0.521717	0.1	-0.024205
0.523383	0.1	-0.027036
0.525050	0.1	-0.028643
0.526717	0.1	-0.028554
0.528383	0.1	-0.027912
0.530050	0.1	-0.028708
0.531717	0.1	-0.031386
0.533383	0.1	-0.034571
0.535050	0.1	-0.037444
0.536717	0.1	-0.040079
0.538383	0.1	-0.041514
0.540050	0.1	-0.040336
0.541717	0.1	-0.037081
0.543383	0.1	-0.034152
0.545050	0.1	-0.033337
0.546717	0.1	-0.033719
0.548383	0.1	-0.032578
0.550050	0.1	-0.028568
0.551717	0.1	-0.023055
0.553383	0.1	-0.018501
0.555050	0.1	-0.016727
0.556717	0.1	-0.018585
0.558383	0.1	-0.023870
0.560050	0.1	-0.030859
0.561717	0.1	-0.036573
0.563383	0.1	-0.038645
0.565050	0.1	-0.036899
0.566717	0.1	-0.032452
0.568383	0.1	-0.026692
0.570050	0.1	-0.021714
0.571717	0.1	-0.019292
0.573383	0.1	-0.019176
0.575050	0.1	-0.020494
0.576717	0.1	-0.023418
0.578383	0.1	-0.027893
0.580050	0.1	-0.032303
0.581717	0.1	-0.034436
0.583383	0.1	-0.033136
0.585050	0.1	-0.029295
0.586717	0.1	-0.024945
0.588383	0.1	-0.021076
0.590050	0.1	-0.017444
0.591717	0.1	-0.013900
0.593383	0.1	-0.010952
0.595050	0.1	-0.009704
0.596717	0.1	-0.010706
0.598383	0.1	-0.012792
0.600050	0.1	-0.014100
0.601717	0.1	-0.014058
0.603383	0.1	-0.013686
0.605050	0.1	-0.014203
0.606717	0.1	-0.016121
0.608383	0.1	-0.019451
0.610050	0.1	-0.023912
0.611717	0.1	-0.028531
0.613383	0.1	-0.031712
0.615050	0.1	-0.032238
0.616717	0.1	-0.029751
0.618383	0.1	-0.024512
0.620050	0.1	-0.017863
0.621717	0.1	-0.012317
0.623383	0.1	-0.009928
0.625050	0.1	-0.010724
0.626717	0.1	-0.013085
0.628383	0.1	-0.015595
0.630050	0.1	-0.018384
0.631717	0.1	-0.022361
0.633383	0.1	-0.027521
0.635050	0.1	-0.032922
0.636717	0.1	-0.037551
0.638383	0.1	-0.040382
0.640050	0.1	-0.040820
0.641717	0.1	-0.039460
0.643383	0.1	-0.037802
0.645050	0.1	-0.037104
0.646717	0.1	-0.037868
0.648383	0.1	-0.039758
0.650050	0.1	-0.041840
0.651717	0.1	-0.043456
0.653383	0.1	-0.044368
0.655050	0.1	-0.043875
0.656717	0.1	-0.041099
0.658383	0.1	-0.036294
0.660050	0.1	-0.031022
0.661717	0.1	-0.026915
0.663383	0.1	-0.024647
0.665050	0.1	-0.023781
0.666717	0.1	-0.023069
0.668383	0.1	-0.021956
0.670050	0.1	-0.021369
0.671717	0.1	-0.022496
0.673383	0.1	-0.025462
0.675050	0.1	-0.029216
0.676717	0.1	-0.032024
0.678383	0.1	-0.032312
0.680050	0.1	-0.030035
0.681717	0.1	-0.026603
0.683383	0.1	-0.022845
0.685050	0.1	-0.018398
0.686717	0.1	-0.013197
0.688383	0.1	-0.008456
0.690050	0.1	-0.006189
0.691717	0.1	-0.007246
0.693383	0.1	-0.010231
0.695050	0.1	-0.013565
0.696717	0.1	-0.017136
0.698383	0.1	-0.020205
0.700050	0.1	-0.020326
0.701717	0.1	-0.016335
0.703383	0.1	-0.010445
0.705050	0.1	-0.006286
0.706717	0.1	-0.005746
0.708383	0.1	-0.007944
0.710050	0.1	-0.010910
0.711717	0.1	-0.013071
0.713383	0.1	-0.013332
0.715050	0.1	-0.011832
0.716717	0.1	-0.010608
0.718383	0.1	-0.011297
0.720050	0.1	-0.012717
0.721717	0.1	-0.013071
0.723383	0.1	-0.012945
0.725050	0.1	-0.013472
0.726717	0.1	-0.014002
0.728383	0.1	-0.013569
0.730050	0.1	-0.012075
0.731717	0.1	-0.009448
0.733383	0.1	-0.005895
0.735050	0.1	-0.002636
0.736717	0.1	-0.000531
0.738383	0.1	0.000973
0.740050	0.1	0.002412
0.741717	0.1	0.003073
0.743383	0.1	0.001700
0.745050	0.1	-0.002291
0.746717	0.1	-0.008326
0.748383	0.1	-0.015036
0.750050	0.1	-0.021155
0.751717	0.1	-0.026105
0.753383	0.1	-0.029900
0.755050	0.1	-0.032461
0.756717	0.1	-0.033607
0.758383	0.1	-0.034152
0.760050	0.1	-0.035176
0.761717	0.1	-0.036056
0.763383	0.1	-0.035488
0.765050	0.1	-0.033472
0.766717	0.1	-0.031367
0.768383	0.1	-0.030650
0.770050	0.1	-0.031455
0.771717	0.1	-0.032475
0.773383	0.1	-0.032680
0.775050	0.1	-0.032405
0.776717	0.1	-0.032037
0.778383	0.1	-0.030552
0.780050	0.1	-0.026799
0.781717	0.1	-0.021518
0.783383	0.1	-0.016685
0.785050	0.1	-0.013099
0.786717	0.1	-0.010296
0.788383	0.1	-0.008857
0.790050	0.1	-0.010342
0.791717	0.1	-0.015046
0.793383	0.1	-0.022175
0.795050	0.1	-0.030636
0.796717	0.1	-0.038007
0.798383	0.1	-0.041272
0.800050	0.1	-0.039595
0.801717	0.1	-0.035060
0.803383	0.1	-0.030738
0.805050	0.1	-0.028498
0.806717	0.1	-0.028294
0.808383	0.1	-0.029234
0.810050	0.1	-0.030631
0.811717	0.1	-0.031977
0.813383	0.1	-0.033118
0.815050	0.1	-0.035097
0.816717	0.1	-0.038701
0.818383	0.1	-0.041923
0.820050	0.1	-0.041435
0.821717	0.1	-0.036284
0.823383	0.1	-0.028438
0.825050	0.1	-0.020722
0.826717	0.1	-0.015232
0.828383	0.1	-0.012596
0.830050	0.1	-0.012140
0.831717	0.1	-0.012829
0.833383	0.1	-0.014137
0.835050	0.1	-0.016112
0.836717	0.1	-0.018585
0.838383	0.1	-0.021011
0.840050	0.1	-0.023418
0.841717	0.1	-0.026352
0.843383	0.1	-0.029528
0.845050	0.1	-0.031833
0.846717	0.1	-0.032340
0.848383	0.1	-0.030645
0.850050	0.1	-0.027376
0.851717	0.1	-0.024275
0.853383	0.1	-0.022720
0.855050	0.1	-0.022417
0.856717	0.1	-0.021933
0.858383	0.1	-0.020424
0.860050	0.1	-0.018389
0.861717	0.1	-0.017304
0.863383	0.1	-0.018938
0.865050	0.1	-0.024014
0.866717	0.1	-0.030985
0.868383	0.1	-0.037099
0.870050	0.1	-0.040880
0.871717	0.1	-0.042808
0.873383	0.1	-0.043646
0.875050	0.1	-0.043320
0.876717	0.1	-0.041220
0.878383	0.1	-0.036634
0.880050	0.1	-0.029686
0.881717	0.1	-0.022436
0.883383	0.1	-0.017816
0.885050	0.1	-0.017202
0.886717	0.1	-0.020210
0.888383	0.1	-0.026063
0.890050	0.1	-0.033318
0.891717	0.1	-0.039684
0.893383	0.1	-0.043367
0.895050	0.1	-0.043558
0.896717	0.1	-0.040280
0.898383	0.1	-0.034892
0.900050	0.1	-0.029695
0.901717	0.1	-0.026384
0.903383	0.1	-0.025262
0.905050	0.1	-0.025760
0.906717	0.1	-0.027185
0.908383	0.1	-0.029104
0.910050	0.1	-0.031143
0.911717	0.1	-0.032806
0.913383	0.1	-0.033779
0.915050	0.1	-0.034058
0.916717	0.1	-0.033020
0.918383	0.1	-0.029402
0.920050	0.1	-0.023460
0.921717	0.1	-0.018035
0.923383	0.1	-0.015972
0.925050	0.1	-0.017597
0.926717	0.1	-0.021677
0.928383	0.1	-0.026748
0.930050	0.1	-0.030957
0.931717	0.1	-0.032815
0.933383	0.1	-0.032550
0.935050	0.1	-0.031847
0.936717	0.1	-0.032377
0.938383	0.1	-0.034641
0.940050	0.1	-0.038003
0.941717	0.1	-0.041295
0.943383	0.1	-0.043060
0.945050	0.1	-0.042096
0.946717	0.1	-0.038822
0.948383	0.1	-0.035008
0.950050	0.1	-0.032168
0.951717	0.1	-0.031181
0.953383	0.1	-0.032261
0.955050	0.1	-0.034748
0.956717	0.1	-0.037779
0.958383	0.1	-0.040559
0.960050	0.1	-0.042194
0.961717	0.1	-0.042184
0.963383	0.1	-0.040778
0.965050	0.1	-0.038263
0.966717	0.1	-0.034589
0.968383	0.1	-0.030030
0.970050	0.1	-0.025285
0.971717	0.1	-0.021080
0.973383	0.1	-0.018138
0.975050	0.1	-0.016917
0.976717	0.1	-0.017369
0.978383	0.1	-0.019399
0.980050	0.1	-0.023223
0.981717	0.1	-0.028745
0.983383	0.1	-0.034873
0.985050	0.1	-0.040145
0.986717	0.1	-0.043586
0.988383	0.1	-0.044857
0.990050	0.1	-0.044191
0.991717	0.1	-0.042040
0.993383	0.1	-0.038603
0.995050	0.1	-0.034454
0.996717	0.1	-0.030985
0.998383	0.1	-0.029434
1.000050	0.1	-0.029798
1.001717	0.1	-0.031325
1.003383	0.1	-0.033728
1.005050	0.1	-0.037272
1.006717	0.1	-0.041230
1.008383	0.1	-0.043660
1.010050	0.1	-0.043549
1.011717	0.1	-0.041579
1.013383	0.1	-0.038608
1.015050	0.1	-0.034953
1.016717	0.1	-0.030743
1.018383	0.1	-0.026436
1.020050	0.1	-0.023404
1.021717	0.1	-0.023227
1.023383	0.1	-0.025439
1.025050	0.1	-0.027488
1.026717	0.1	-0.027479
1.028383	0.1	-0.026072
1.030050	0.1	-0.025425
1.031717	0.1	-0.027153
1.033383	0.1	-0.031022
1.035050	0.1	-0.034752
1.036717	0.1	-0.035800
1.038383	0.1	-0.033858
1.040050	0.1	-0.031120
1.041717	0.1	-0.030086
1.043383	0.1	-0.031353
1.045050	0.1	-0.033630
1.046717	0.1	-0.035036
1.048383	0.1	-0.033979
1.050050	0.1	-0.030757
1.051717	0.1	-0.028508
1.053383	0.1	-0.030538
1.055050	0.1	-0.036783
1.056717	0.1	-0.043926
1.058383	0.1	-0.047940
1.060050	0.1	-0.046198
1.061717	0.1	-0.038915
1.063383	0.1	-0.029202
1.065050	0.1	-0.021271
1.066717	0.1	-0.017853
1.068383	0.1	-0.018938
1.070050	0.1	-0.022766
1.071717	0.1	-0.027418
1.073383	0.1	-0.031530
1.075050	0.1	-0.034696
1.076717	0.1	-0.037090
1.078383	0.1	-0.038142
1.080050	0.1	-0.037015
1.081717	0.1	-0.034771
1.083383	0.1	-0.034063
1.085050	0.1	-0.035334
1.086717	0.1	-0.035614
1.088383	0.1	-0.032405
1.090050	0.1	-0.026529
1.091717	0.1	-0.020685
1.093383	0.1	-0.017318
1.095050	0.1	-0.017304
1.096717	0.1	-0.019353
1.098383	0.1	-0.021281
1.100050	0.1	-0.021798
1.101717	0.1	-0.020713
1.103383	0.1	-0.018887
1.105050	0.1	-0.018096
1.106717	0.1	-0.019204
1.108383	0.1	-0.021276
1.110050	0.1	-0.023581
1.111717	0.1	-0.026589
1.113383	0.1	-0.029854
1.115050	0.1	-0.031572
1.116717	0.1	-0.030892
1.118383	0.1	-0.028783
1.120050	0.1	-0.027227
1.121717	0.1	-0.028131
1.123383	0.1	-0.031674
1.125050	0.1	-0.036131
1.126717	0.1	-0.039400
1.128383	0.1	-0.040117
1.130050	0.1	-0.037770
1.131717	0.1	-0.033076
1.133383	0.1	-0.028121
1.135050	0.1	-0.025025
1.136717	0.1	-0.024429
1.138383	0.1	-0.025928
1.140050	0.1	-0.028913
1.141717	0.1	-0.032047
1.143383	0.1	-0.033798
1.145050	0.1	-0.033937
1.146717	0.1	-0.033169
1.148383	0.1	-0.031888
1.150050	0.1	-0.030654
1.151717	0.1	-0.030142
1.153383	0.1	-0.029965
1.155050	0.1	-0.029234
1.156717	0.1	-0.027721
1.158383	0.1	-0.025481
1.160050	0.1	-0.022287
1.161717	0.1	-0.018100
1.163383	0.1	-0.013676
1.165050	0.1	-0.009807
1.166717	0.1	-0.006510
1.168383	0.1	-0.004042
1.170050	0.1	-0.002915
1.171717	0.1	-0.002678
1.173383	0.1	-0.003059
1.175050	0.1	-0.005406
1.176717	0.1	-0.010910
1.178383	0.1	-0.018501
1.180050	0.1	-0.025788
1.181717	0.1	-0.031167
1.183383	0.1	-0.034291
1.185050	0.1	-0.035628
1.186717	0.1	-0.035679
1.188383	0.1	-0.034180
1.190050	0.1	-0.030412
1.191717	0.1	-0.024205
1.193383	0.1	-0.016913
1.195050	0.1	-0.011357
1.196717	0.1	-0.009905
1.198383	0.1	-0.012903
1.200050	0.1	-0.019139
1.201717	0.1	-0.026082
1.203383	0.1	-0.030519
1.205050	0.1	-0.030776
1.206717	0.1	-0.027632
1.208383	0.1	-0.023153
1.210050	0.1	-0.019479
1.211717	0.1	-0.018147
1.213383	0.1	-0.019441
1.215050	0.1	-0.021365
1.216717	0.1	-0.020387
1.218383	0.1	-0.015437
1.220050	0.1	-0.009304
1.221717	0.1	-0.005276
1.223383	0.1	-0.004689
1.225050	0.1	-0.007027
1.226717	0.1	-0.010547
1.228383	0.1	-0.013495
1.230050	0.1	-0.015558
1.231717	0.1	-0.018035
1.233383	0.1	-0.022040
1.235050	0.1	-0.027153
1.236717	0.1	-0.032424
1.238383	0.1	-0.037141
1.240050	0.1	-0.040159
1.241717	0.1	-0.040461
1.243383	0.1	-0.038627
1.245050	0.1	-0.036405
1.246717	0.1	-0.034897
1.248383	0.1	-0.033993
1.250050	0.1	-0.033234
1.251717	0.1	-0.032531
1.253383	0.1	-0.032135
1.255050	0.1	-0.032061
1.256717	0.1	-0.032247
1.258383	0.1	-0.033248
1.260050	0.1	-0.035437
1.261717	0.1	-0.037514
1.263383	0.1	-0.037546
1.265050	0.1	-0.034841
1.266717	0.1	-0.029663
1.268383	0.1	-0.023236
1.270050	0.1	-0.018175
1.271717	0.1	-0.016647
1.273383	0.1	-0.018571
1.275050	0.1	-0.022687
1.276717	0.1	-0.028554
1.278383	0.1	-0.035786
1.280050	0.1	-0.042371
1.281717	0.1	-0.046063
1.283383	0.1	-0.046436
1.285050	0.1	-0.044387
1.286717	0.1	-0.041137
1.288383	0.1	-0.037961
1.290050	0.1	-0.035246
1.291717	0.1	-0.032405
1.293383	0.1	-0.029812
1.295050	0.1	-0.029183
1.296717	0.1	-0.031339
1.298383	0.1	-0.035125
1.300050	0.1	-0.038627
1.301717	0.1	-0.040471
1.303383	0.1	-0.040140
1.305050	0.1	-0.038142
1.306717	0.1	-0.035702
1.308383	0.1	-0.033788
1.310050	0.1	-0.032908
1.311717	0.1	-0.033309
1.313383	0.1	-0.034706
1.315050	0.1	-0.035954
1.316717	0.1	-0.035316
1.318383	0.1	-0.032121
1.320050	0.1	-0.026952
1.321717	0.1	-0.019572
1.323383	0.1	-0.009439
1.325050	0.1	0.002440
1.326717	0.1	0.014529
1.328383	0.1	0.026333
1.330050	0.1	0.038291
1.331717	0.1	0.051311
1.333383	0.1	0.066380
1.335050	0.1	0.083586
1.336717	0.1	0.101933
1.338383	0.1	0.119992
1.340050	0.1	0.136243
1.341717	0.1	0.149738
1.343383	0.1	0.159959
1.345050	0.1	0.165617
1.346717	0.1	0.165058
1.348383	0.1	0.158092
1.350050	0.1	0.146399
1.351717	0.1	0.132364
1.353383	0.1	0.117877
1.355050	0.1	0.103954
1.356717	0.1	0.090646
1.358383	0.1	0.077202
1.360050	0.1	0.063479
1.361717	0.1	0.050552
1.363383	0.1	0.039097
1.365050	0.1	0.028503
1.366717	0.1	0.018282
1.368383	0.1	0.009099
1.370050	0.1	0.002161
1.371717	0.1	-0.001998
1.373383	0.1	-0.003781
1.375050	0.1	-0.003614
1.376717	0.1	-0.001951
1.378383	0.1	-0.000261
1.380050	0.1	-0.000084
1.381717	0.1	-0.001537
1.383383	0.1	-0.004275
1.385050	0.1	-0.008494
1.386717	0.1	-0.013895
1.388383	0.1	-0.019250
1.390050	0.1	-0.023772
1.391717	0.1	-0.028014
1.393383	0.1	-0.033081
1.395050	0.1	-0.039316
1.396717	0.1	-0.046580
1.398383	0.1	-0.055013
1.400050	0.1	-0.064364
1.401717	0.1	-0.073179
1.403383	0.1	-0.079838
1.405050	0.1	-0.083768
1.406717	0.1	-0.085388
1.408383	0.1	-0.085868
1.410050	0.1	-0.086799
1.411717	0.1	-0.089146
1.413383	0.1	-0.092448
1.415050	0.1	-0.095437
1.416717	0.1	-0.097309
1.418383	0.1	-0.098310
1.420050	0.1	-0.099377
1.421717	0.1	-0.100704
1.423383	0.1	-0.101510
1.425050	0.1	-0.101393
1.426717	0.1	-0.100476
1.428383	0.1	-0.098310
1.430050	0.1	-0.094329
1.431717	0.1	-0.088839
1.433383	0.1	-0.082622
1.435050	0.1	-0.076322
1.436717	0.1	-0.070627
1.438383	0.1	-0.066357
1.440050	0.1	-0.064289
1.441717	0.1	-0.064704
1.443383	0.1	-0.066180
1.445050	0.1	-0.065588
1.446717	0.1	-0.060643
1.448383	0.1	-0.051246
1.450050	0.1	-0.038631
1.451717	0.1	-0.025136
1.453383	0.1	-0.013555
1.455050	0.1	-0.005295
1.456717	0.1	0.000023
1.458383	0.1	0.003180
1.460050	0.1	0.004075
1.461717	0.1	0.001625
1.463383	0.1	-0.004638
1.465050	0.1	-0.012419
1.466717	0.1	-0.017709
1.468383	0.1	-0.018445
1.470050	0.1	-0.015423
1.471717	0.1	-0.010240
1.473383	0.1	-0.004084
1.475050	0.1	0.002361
1.476717	0.1	0.009248
1.478383	0.1	0.017020
1.480050	0.1	0.024680
1.481717	0.1	0.029746
1.483383	0.1	0.030152
1.485050	0.1	0.025788
1.486717	0.1	0.018682
1.488383	0.1	0.011902
1.490050	0.1	0.008265
1.491717	0.1	0.008601
1.493383	0.1	0.011018
1.495050	0.1	0.013071
1.496717	0.1	0.013933
1.498383	0.1	0.014054
1.500050	0.1	0.014119
1.501717	0.1	0.014333
1.503383	0.1	0.013830
1.505050	0.1	0.011860
1.506717	0.1	0.009276
1.508383	0.1	0.007218
1.510050	0.1	0.006002
1.511717	0.1	0.006394
1.513383	0.1	0.009406
1.515050	0.1	0.014827
1.516717	0.1	0.021704
1.518383	0.1	0.029393
1.520050	0.1	0.037523
1.521717	0.1	0.046161
1.523383	0.1	0.055628
1.525050	0.1	0.065644
1.526717	0.1	0.075558
1.528383	0.1	0.085738
1.530050	0.1	0.097263
1.531717	0.1	0.110278
1.533383	0.1	0.123931
1.535050	0.1	0.137053
1.536717	0.1	0.148588
1.538383	0.1	0.158264
1.540050	0.1	0.166474
1.541717	0.1	0.173892
1.543383	0.1	0.181580
1.545050	0.1	0.190423
1.546717	0.1	0.199876
1.548383	0.1	0.207527
1.550050	0.1	0.210982
1.551717	0.1	0.210786
1.553383	0.1	0.210321
1.555050	0.1	0.212095
1.556717	0.1	0.216062
1.558383	0.1	0.222060
1.560050	0.1	0.231112
1.561717	0.1	0.244062
1.563383	0.1	0.261515
1.565050	0.1	0.284980
1.566717	0.1	0.315881
1.568383	0.1	0.353679
1.570050	0.1	0.396078
1.571717	0.1	0.440357
1.573383	0.1	0.484590
1.575050	0.1	0.528549
1.576717	0.1	0.573169
1.578383	0.1	0.618566
1.580050	0.1	0.663036
1.581717	0.1	0.704471
1.583383	0.1	0.741850
1.585050	0.1	0.774562
1.586717	0.1	0.801692
1.588383	0.1	0.822572
1.590050	0.1	0.836733
1.591717	0.1	0.842647
1.593383	0.1	0.838009
1.595050	0.1	0.821529
1.596717	0.1	0.793869
1.598383	0.1	0.757957
1.600050	0.1	0.719232
1.601717	0.1	0.685668
1.603383	0.1	0.668629
1.605050	0.1	0.682767
1.606717	0.1	0.743787
1.608383	0.1	0.866824
1.610050	0.1	1.064842
1.611717	0.1	1.345710
1.613383	0.1	1.711138
1.615050	0.1	2.157781
1.616717	0.1	2.676863
1.618383	0.1	3.253329
1.620050	0.1	3.868560
1.621717	0.1	4.504388
1.623383	0.1	5.144170
1.625050	0.1	5.772184
1.626717	0.1	6.375466
1.628383	0.1	6.946283
1.630050	0.1	7.480825
1.631717	0.1	7.976238
1.633383	0.1	8.430160
1.635050	0.1	8.840957
1.636717	0.1	9.206501
1.638383	0.1	9.523877
1.640050	0.1	9.791339
1.641717	0.1	10.009110
1.643383	0.1	10.177507
1.645050	0.1	10.296148
1.646717	0.1	10.365327
1.648383	0.1	10.386645
1.650050	0.1	10.362612
1.651717	0.1	10.296954
1.653383	0.1	10.195249
1.655050	0.1	10.064319
1.656717	0.1	9.910460
1.658383	0.1	9.738617
1.660050	0.1	9.552632
1.661717	0.1	9.355322
1.663383	0.1	9.148940
1.665050	0.1	8.936161
1.666717	0.1	8.720057
1.668383	0.1	8.502090
1.670050	0.1	8.281581
1.671717	0.1	8.058441
1.673383	0.1	7.834309
1.675050	0.1	7.610749
1.676717	0.1	7.388289
1.678383	0.1	7.166546
1.680050	0.1	6.944360
1.681717	0.1	6.721132
1.683383	0.1	6.497875
1.685050	0.1	6.275848
1.686717	0.1	6.054863
1.688383	0.1	5.834266
1.690050	0.1	5.614324
1.691717	0.1	5.395305
1.693383	0.1	5.176687
1.695050	0.1	4.958613
1.696717	0.1	4.742574
1.698383	0.1	4.530395
1.700050	0.1	4.323595
1.701717	0.1	4.123538
1.703383	0.1	3.930568
1.705050	0.1	3.743372
1.706717	0.1	3.560907
1.708383	0.1	3.383867
1.710050	0.1	3.213021
1.711717	0.1	3.047762
1.713383	0.1	2.886890
1.715050	0.1	2.729730
1.716717	0.1	2.576699
1.718383	0.1	2.429257
1.720050	0.1	2.288632
1.721717	0.1	2.154727
1.723383	0.1	2.026646
1.725050	0.1	1.903581
1.726717	0.1	1.784978
1.728383	0.1	1.670900
1.730050	0.1	1.562051
1.731717	0.1	1.459084
1.733383	0.1	1.362152
1.735050	0.1	1.271041
1.736717	0.1	1.184815
1.738383	0.1	1.101843
1.740050	0.1	1.021139
1.741717	0.1	0.943560
1.743383	0.1	0.870456
1.745050	0.1	0.801589
1.746717	0.1	0.735396
1.748383	0.1	0.671279
1.750050	0.1	0.610733
1.751717	0.1	0.555594
1.753383	0.1	0.506076
1.755050	0.1	0.461214
1.756717	0.1	0.419831
1.758383	0.1	0.379882
1.760050	0.1	0.338503
1.761717	0.1	0.294847
1.763383	0.1	0.252076
1.765050	0.1	0.214833
1.766717	0.1	0.185096
1.768383	0.1	0.161580
1.770050	0.1	0.141794
1.771717	0.1	0.122767
1.773383	0.1	0.101603
1.775050	0.1	0.077644
1.776717	0.1	0.053137
1.778383	0.1	0.030780
1.780050	0.1	0.011530
1.781717	0.1	-0.005290
1.783383	0.1	-0.020452
1.785050	0.1	-0.034114
1.786717	0.1	-0.046911
1.788383	0.1	-0.060466
1.790050	0.1	-0.075651
1.791717	0.1	-0.091265
1.793383	0.1	-0.105742
1.795050	0.1	-0.118855
1.796717	0.1	-0.130357
1.798383	0.1	-0.139172
1.800050	0.1	-0.145268
1.801717	0.1	-0.150334
1.803383	0.1	-0.155866
1.805050	0.1	-0.162120
1.806717	0.1	-0.168891
1.808383	0.1	-0.176555
1.810050	0.1	-0.185752
1.811717	0.1	-0.195922
1.813383	0.1	-0.205226
1.815050	0.1	-0.212411
1.816717	0.1	-0.217329
1.818383	0.1	-0.220020
1.820050	0.1	-0.220952
1.821717	0.1	-0.221208
1.823383	0.1	-0.221524
1.825050	0.1	-0.222186
1.826717	0.1	-0.223410
1.828383	0.1	-0.225306
1.830050	0.1	-0.227485
1.831717	0.1	-0.228994
1.833383	0.1	-0.229497
1.835050	0.1	-0.230381
1.836717	0.1	-0.233268
1.838383	0.1	-0.237348
1.840050	0.1	-0.239932
1.841717	0.1	-0.240225
1.843383	0.1	-0.240230
1.845050	0.1	-0.241301
1.846717	0.1	-0.242447
1.848383	0.1	-0.242204
1.850050	0.1	-0.240197
1.851717	0.1	-0.236537
1.853383	0.1	-0.230395
1.855050	0.1	-0.220132
1.856717	0.1	-0.205557
1.858383	0.1	-0.189054
1.860050	0.1	-0.173659
1.861717	0.1	-0.160718
1.863383	0.1	-0.149962
1.865050	0.1	-0.140308
1.866717	0.1	-0.129794
1.868383	0.1	-0.116103
1.870050	0.1	-0.097514
1.871717	0.1	-0.072769
1.873383	0.1	-0.041095
1.875050	0.1	-0.003176
1.876717	0.1	0.039167
1.878383	0.1	0.084536
1.880050	0.1	0.131815
1.881717	0.1	0.179159
1.883383	0.1	0.224514
1.885050	0.1	0.266931
1.886717	0.1	0.306740
1.888383	0.1	0.344585
1.890050	0.1	0.380664
1.891717	0.1	0.414597
1.893383	0.1	0.445796
1.895050	0.1	0.473922
1.896717	0.1	0.499007
1.898383	0.1	0.521024
1.900050	0.1	0.539660
1.901717	0.1	0.554658
1.903383	0.1	0.565397
1.905050	0.1	0.569802
1.906717	0.1	0.565327
1.908383	0.1	0.551990
1.910050	0.1	0.533559
1.911717	0.1	0.515026
1.913383	0.1	0.498956
1.915050	0.1	0.484693
1.916717	0.1	0.470490
1.918383	0.1	0.454700
1.920050	0.1	0.435435
1.921717	0.1	0.411440
1.923383	0.1	0.382918
1.925050	0.1	0.350229
1.926717	0.1	0.313227
1.928383	0.1	0.273432
1.930050	0.1	0.234623
1.931717	0.1	0.199643
1.933383	0.1	0.168518
1.935050	0.1	0.140844
1.936717	0.1	0.117621
1.938383	0.1	0.099302
1.940050	0.1	0.083614
1.941717	0.1	0.067349
1.943383	0.1	0.049714
1.945050	0.1	0.032331
1.946717	0.1	0.017029
1.948383	0.1	0.004550
1.950050	0.1	-0.005332
1.951717	0.1	-0.012894
1.953383	0.1	-0.018426
1.955050	0.1	-0.022394
1.956717	0.1	-0.024564
1.958383	0.1	-0.023972
1.960050	0.1	-0.020256
1.961717	0.1	-0.014408
1.963383	0.1	-0.008661
1.965050	0.1	-0.005616
1.966717	0.1	-0.006412
1.968383	0.1	-0.009993
1.970050	0.1	-0.014617
1.971717	0.1	-0.019339
1.973383	0.1	-0.024275
1.975050	0.1	-0.029919
1.976717	0.1	-0.036452
1.978383	0.1	-0.043609
1.980050	0.1	-0.050631
1.981717	0.1	-0.056331
1.983383	0.1	-0.059656
1.985050	0.1	-0.060955
1.986717	0.1	-0.062562
1.988383	0.1	-0.067381
1.990050	0.1	-0.076611
1.991717	0.1	-0.088979
1.993383	0.1	-0.101957
1.995050	0.1	-0.112881
1.996717	0.1	-0.120262
1.998383	0.1	-0.125659
2.000050	0.1	-0.132532
2.001717	0.1	-0.142343
2.003383	0.1	-0.153556
2.005050	0.1	-0.163876
2.006717	0.1	-0.171615
2.008383	0.1	-0.176001
2.010050	0.1	-0.177752
2.011717	0.1	-0.178977
2.013383	0.1	-0.181268
2.015050	0.1	-0.184039
2.016717	0.1	-0.185077
2.018383	0.1	-0.182553
2.020050	0.1	-0.177235
2.021717	0.1	-0.172835
2.023383	0.1	-0.172681
2.025050	0.1	-0.176793
2.026717	0.1	-0.183815
2.028383	0.1	-0.193389
2.030050	0.1	-0.205059
2.031717	0.1	-0.217510
2.033383	0.1	-0.229962
2.035050	0.1	-0.241916
2.036717	0.1	-0.251424
2.038383	0.1	-0.256468
2.040050	0.1	-0.257688
2.041717	0.1	-0.257734
2.043383	0.1	-0.258768
2.045050	0.1	-0.261902
2.046717	0.1	-0.267779
2.048383	0.1	-0.276426
2.050050	0.1	-0.286298
2.051717	0.1	-0.294433
2.053383	0.1	-0.298689
2.055050	0.1	-0.298684
2.056717	0.1	-0.294978
2.058383	0.1	-0.289720
2.060050	0.1	-0.286326
2.061717	0.1	-0.286913
2.063383	0.1	-0.290582
2.065050	0.1	-0.294433
2.066717	0.1	-0.296412
2.068383	0.1	-0.296957
2.070050	0.1	-0.297632
2.071717	0.1	-0.299304
2.073383	0.1	-0.301749
2.075050	0.1	-0.304091
2.076717	0.1	-0.305935
2.078383	0.1	-0.308468
2.080050	0.1	-0.313548
2.081717	0.1	-0.320957
2.083383	0.1	-0.327872
2.085050	0.1	-0.331821
2.086717	0.1	-0.333171
2.088383	0.1	-0.334042
2.090050	0.1	-0.335551
2.091717	0.1	-0.336841
2.093383	0.1	-0.336883
2.095050	0.1	-0.336645
2.096717	0.1	-0.338042
2.098383	0.1	-0.340822
2.100050	0.1	-0.342601
2.101717	0.1	-0.342154
2.103383	0.1	-0.340664
2.105050	0.1	-0.339490
2.106717	0.1	-0.338359
2.108383	0.1	-0.336408
2.110050	0.1	-0.333809
2.111717	0.1	-0.331313
2.113383	0.1	-0.328654
2.115050	0.1	-0.324980
2.116717	0.1	-0.320338
2.118383	0.1	-0.315197
2.120050	0.1	-0.310033
2.121717	0.1	-0.305800
2.123383	0.1	-0.303565
2.125050	0.1	-0.304393
2.126717	0.1	-0.309017
2.128383	0.1	-0.315611
2.130050	0.1	-0.319737
2.131717	0.1	-0.318401
2.133383	0.1	-0.312217
2.135050	0.1	-0.303942
2.136717	0.1	-0.296971
2.138383	0.1	-0.293939
2.140050	0.1	-0.294782
2.141717	0.1	-0.296808
2.143383	0.1	-0.297441
2.145050	0.1	-0.296137
2.146717	0.1	-0.293795
2.148383	0.1	-0.291276
2.150050	0.1	-0.288724
2.151717	0.1	-0.285804
2.153383	0.1	-0.281585
2.155050	0.1	-0.274875
2.156717	0.1	-0.265716
2.158383	0.1	-0.255913
2.160050	0.1	-0.247732
2.161717	0.1	-0.242228
2.163383	0.1	-0.238465
2.165050	0.1	-0.234484
2.166717	0.1	-0.229543
2.168383	0.1	-0.224700
2.170050	0.1	-0.221049
2.171717	0.1	-0.218293
2.173383	0.1	-0.214889
2.175050	0.1	-0.209287
2.176717	0.1	-0.201371
2.178383	0.1	-0.192700
2.180050	0.1	-0.185193
2.181717	0.1	-0.179964
2.183383	0.1	-0.177091
2.185050	0.1	-0.175601
2.186717	0.1	-0.173915
2.188383	0.1	-0.171443
2.190050	0.1	-0.169380
2.191717	0.1	-0.168663
2.193383	0.1	-0.167843
2.195050	0.1	-0.164909
2.196717	0.1	-0.160080
2.198383	0.1	-0.154497
2.200050	0.1	-0.148094
2.201717	0.1	-0.140769
2.203383	0.1	-0.133803
2.205050	0.1	-0.128802
2.206717	0.1	-0.126050
2.208383	0.1	-0.124411
2.210050	0.1	-0.122981
2.211717	0.1	-0.122180
2.213383	0.1	-0.122120
2.215050	0.1	-0.121510
2.216717	0.1	-0.119805
2.218383	0.1	-0.118162
2.220050	0.1	-0.117230
2.221717	0.1	-0.116308
2.223383	0.1	-0.114730
2.225050	0.1	-0.112727
2.226717	0.1	-0.110846
2.228383	0.1	-0.109249
2.230050	0.1	-0.108015
2.231717	0.1	-0.106813
2.233383	0.1	-0.104299
2.235050	0.1	-0.099340
2.236717	0.1	-0.092820
2.238383	0.1	-0.087498
2.240050	0.1	-0.085370
2.241717	0.1	-0.085342
2.243383	0.1	-0.084522
2.245050	0.1	-0.081537
2.246717	0.1	-0.077575
2.248383	0.1	-0.074035
2.250050	0.1	-0.071088
2.251717	0.1	-0.068634
2.253383	0.1	-0.066599
2.255050	0.1	-0.064294
2.256717	0.1	-0.061300
2.258383	0.1	-0.058650
2.260050	0.1	-0.057784
2.261717	0.1	-0.058436
2.263383	0.1	-0.058622
2.265050	0.1	-0.056839
2.266717	0.1	-0.053137
2.268383	0.1	-0.048419
2.270050	0.1	-0.043572
2.271717	0.1	-0.039060
2.273383	0.1	-0.034906
2.275050	0.1	-0.031008
2.276717	0.1	-0.027651
2.278383	0.1	-0.025858
2.280050	0.1	-0.026762
2.281717	0.1	-0.029486
2.283383	0.1	-0.030790
2.285050	0.1	-0.028871
2.286717	0.1	-0.026207
2.288383	0.1	-0.026571
2.290050	0.1	-0.030878
2.291717	0.1	-0.037076
2.293383	0.1	-0.042613
2.295050	0.1	-0.046059
2.296717	0.1	-0.046701
2.298383	0.1	-0.043781
2.300050	0.1	-0.037244
2.301717	0.1	-0.028671
2.303383	0.1	-0.020280
2.305050	0.1	-0.013406
2.306717	0.1	-0.008633
2.308383	0.1	-0.006799
2.310050	0.1	-0.008708
2.311717	0.1	-0.013476
2.313383	0.1	-0.018454
2.315050	0.1	-0.021602
2.316717	0.1	-0.023218
2.318383	0.1	-0.024750
2.320050	0.1	-0.026785
2.321717	0.1	-0.028843
2.323383	0.1	-0.030426
2.325050	0.1	-0.031078
2.326717	0.1	-0.029840
2.328383	0.1	-0.025984
2.330050	0.1	-0.021067
2.331717	0.1	-0.018575
2.333383	0.1	-0.020457
2.335050	0.1	-0.025504
2.336717	0.1	-0.031334
2.338383	0.1	-0.036019
2.340050	0.1	-0.038203
2.341717	0.1	-0.037588
2.343383	0.1	-0.035618
2.345050	0.1	-0.034529
2.346717	0.1	-0.035712
2.348383	0.1	-0.038962
2.350050	0.1	-0.042566
2.351717	0.1	-0.044452
2.353383	0.1	-0.043842
2.355050	0.1	-0.041020
2.356717	0.1	-0.036154
2.358383	0.1	-0.029788
2.360050	0.1	-0.024028
2.361717	0.1	-0.021667
2.363383	0.1	-0.023334
2.365050	0.1	-0.026370
2.366717	0.1	-0.027576
2.368383	0.1	-0.026287
2.370050	0.1	-0.024247
2.371717	0.1	-0.023306
2.373383	0.1	-0.024098
2.375050	0.1	-0.026715
2.376717	0.1	-0.030980
2.378383	0.1	-0.034976
2.380050	0.1	-0.035809
2.381717	0.1	-0.032657
2.383383	0.1	-0.027111
2.385050	0.1	-0.021444
2.386717	0.1	-0.017858
2.388383	0.1	-0.017472
2.390050	0.1	-0.018952
2.391717	0.1	-0.019907
2.393383	0.1	-0.020382
2.395050	0.1	-0.022892
2.396717	0.1	-0.028214
2.398383	0.1	-0.033472
2.400050	0.1	-0.035898
2.401717	0.1	-0.036312
2.403383	0.1	-0.037421
2.405050	0.1	-0.040345
2.406717	0.1	-0.043628
2.408383	0.1	-0.044843
2.410050	0.1	-0.042571
2.411717	0.1	-0.037439
2.413383	0.1	-0.032200
2.415050	0.1	-0.029737
2.416717	0.1	-0.030492
2.418383	0.1	-0.032573
2.420050	0.1	-0.033663
2.421717	0.1	-0.032797
2.423383	0.1	-0.030729
2.425050	0.1	-0.028475
2.426717	0.1	-0.026361
2.428383	0.1	-0.025108
2.430050	0.1	-0.026324
2.431717	0.1	-0.030673
2.433383	0.1	-0.035972
2.435050	0.1	-0.038934
2.436717	0.1	-0.038706
2.438383	0.1	-0.036848
2.440050	0.1	-0.034468
2.441717	0.1	-0.031893
2.443383	0.1	-0.030049
2.445050	0.1	-0.030035
2.446717	0.1	-0.031935
2.448383	0.1	-0.034980
2.450050	0.1	-0.038589
2.451717	0.1	-0.042957
2.453383	0.1	-0.048159
2.455050	0.1	-0.053048
2.456717	0.1	-0.056350
2.458383	0.1	-0.057905
2.460050	0.1	-0.057798
2.461717	0.1	-0.055819
2.463383	0.1	-0.052871
2.465050	0.1	-0.050915
2.466717	0.1	-0.051092
2.468383	0.1	-0.053290
2.470050	0.1	-0.056690
2.471717	0.1	-0.060303
2.473383	0.1	-0.063959
2.475050	0.1	-0.067637
2.476717	0.1	-0.070198
2.478383	0.1	-0.070324
2.480050	0.1	-0.068657
2.481717	0.1	-0.067684
2.483383	0.1	-0.068918
2.485050	0.1	-0.071689
2.486717	0.1	-0.075120
2.488383	0.1	-0.079325
2.490050	0.1	-0.084108
2.491717	0.1	-0.087852
2.493383	0.1	-0.088448
2.495050	0.1	-0.085309
2.496717	0.1	-0.079842
2.498383	0.1	-0.073933
2.500050	0.1	-0.068895
2.501717	0.1	-0.065733
2.503383	0.1	-0.065058
2.505050	0.1	-0.066622
2.506717	0.1	-0.069845
2.508383	0.1	-0.074273
2.510050	0.1	-0.079242
2.511717	0.1	-0.083568
2.513383	0.1	-0.085044
2.515050	0.1	-0.081304
2.516717	0.1	-0.073072
2.518383	0.1	-0.064652
2.520050	0.1	-0.059051
2.521717	0.1	-0.055111
2.523383	0.1	-0.050464
2.525050	0.1	-0.044983
2.526717	0.1	-0.040964
2.528383	0.1	-0.040927
2.530050	0.1	-0.045449
2.531717	0.1	-0.053165
2.533383	0.1	-0.061910
2.535050	0.1	-0.069374
2.536717	0.1	-0.073696
2.538383	0.1	-0.074361
2.540050	0.1	-0.072489
2.541717	0.1	-0.069733
2.543383	0.1	-0.067372
2.545050	0.1	-0.066557
2.546717	0.1	-0.067889
2.548383	0.1	-0.069919
2.550050	0.1	-0.069821
2.551717	0.1	-0.066538
2.553383	0.1	-0.061970
2.555050	0.1	-0.059064
2.556717	0.1	-0.059721
2.558383	0.1	-0.064271
2.560050	0.1	-0.071554
2.561717	0.1	-0.078762
2.563383	0.1	-0.082776
2.565050	0.1	-0.083032
2.566717	0.1	-0.081500
2.568383	0.1	-0.079600
2.570050	0.1	-0.076951
2.571717	0.1	-0.073039
2.573383	0.1	-0.068480
2.575050	0.1	-0.064480
2.576717	0.1	-0.062473
2.578383	0.1	-0.063404
2.580050	0.1	-0.066268
2.581717	0.1	-0.068415
2.583383	0.1	-0.067903
2.585050	0.1	-0.065099
2.586717	0.1	-0.061220
2.588383	0.1	-0.056014
2.590050	0.1	-0.048880
2.591717	0.1	-0.041439
2.593383	0.1	-0.036950
2.595050	0.1	-0.037579
2.596717	0.1	-0.042422
2.598383	0.1	-0.047772
2.600050	0.1	-0.050142
2.601717	0.1	-0.049197
2.603383	0.1	-0.047218
2.605050	0.1	-0.046631
2.606717	0.1	-0.048438
2.608383	0.1	-0.051586
2.610050	0.1	-0.053355
2.611717	0.1	-0.051646
2.613383	0.1	-0.047195
2.615050	0.1	-0.042943
2.616717	0.1	-0.041607
2.618383	0.1	-0.043446
2.620050	0.1	-0.045947
2.621717	0.1	-0.046212
2.623383	0.1	-0.043418
2.625050	0.1	-0.039013
2.626717	0.1	-0.035400
2.628383	0.1	-0.034296
2.630050	0.1	-0.035646
2.631717	0.1	-0.037989
2.633383	0.1	-0.039372
2.635050	0.1	-0.038208
2.636717	0.1	-0.034259
2.638383	0.1	-0.028978
2.640050	0.1	-0.024354
2.641717	0.1	-0.021411
2.643383	0.1	-0.020401
2.645050	0.1	-0.021397
2.646717	0.1	-0.023702
2.648383	0.1	-0.026152
2.650050	0.1	-0.028410
2.651717	0.1	-0.030613
2.653383	0.1	-0.031875
2.655050	0.1	-0.030394
2.656717	0.1	-0.025821
2.658383	0.1	-0.020829
2.660050	0.1	-0.019339
2.661717	0.1	-0.023376
2.663383	0.1	-0.032089
2.665050	0.1	-0.042384
2.666717	0.1	-0.050492
2.668383	0.1	-0.054268
2.670050	0.1	-0.054049
2.671717	0.1	-0.051213
2.673383	0.1	-0.047092
2.675050	0.1	-0.043036
2.676717	0.1	-0.039940
2.678383	0.1	-0.037113
2.680050	0.1	-0.033127
2.681717	0.1	-0.028238
2.683383	0.1	-0.024461
2.685050	0.1	-0.023129
2.686717	0.1	-0.023721
2.688383	0.1	-0.024750
2.690050	0.1	-0.025178
2.691717	0.1	-0.025337
2.693383	0.1	-0.026231
2.695050	0.1	-0.028457
2.696717	0.1	-0.032261
2.698383	0.1	-0.037388
2.700050	0.1	-0.042347
2.701717	0.1	-0.045216
2.703383	0.1	-0.044876
2.705050	0.1	-0.041407
2.706717	0.1	-0.036494
2.708383	0.1	-0.032643
2.710050	0.1	-0.031302
2.711717	0.1	-0.032238
2.713383	0.1	-0.033858
2.715050	0.1	-0.033951
2.716717	0.1	-0.031339
2.718383	0.1	-0.027013
2.720050	0.1	-0.023046
2.721717	0.1	-0.021048
2.723383	0.1	-0.021504
2.725050	0.1	-0.023423
2.726717	0.1	-0.024890
2.728383	0.1	-0.024834
2.730050	0.1	-0.023860
2.731717	0.1	-0.022901
2.733383	0.1	-0.021802
2.735050	0.1	-0.020140
2.736717	0.1	-0.018771
2.738383	0.1	-0.019209
2.740050	0.1	-0.021816
2.741717	0.1	-0.025304
2.743383	0.1	-0.027888
2.745050	0.1	-0.029057
2.746717	0.1	-0.030254
2.748383	0.1	-0.032987
2.750050	0.1	-0.036536
2.751717	0.1	-0.038934
2.753383	0.1	-0.039660
2.755050	0.1	-0.039702
2.756717	0.1	-0.039544
2.758383	0.1	-0.038762
2.760050	0.1	-0.037318
2.761717	0.1	-0.035954
2.763383	0.1	-0.035116
2.765050	0.1	-0.034235
2.766717	0.1	-0.032475
2.768383	0.1	-0.030226
2.770050	0.1	-0.028759
2.771717	0.1	-0.028354
2.773383	0.1	-0.028624
2.775050	0.1	-0.029737
2.776717	0.1	-0.031833
2.778383	0.1	-0.034100
2.780050	0.1	-0.035372
2.781717	0.1	-0.035390
2.783383	0.1	-0.035027
2.785050	0.1	-0.035330
2.786717	0.1	-0.036438
2.788383	0.1	-0.036983
2.790050	0.1	-0.035497
2.791717	0.1	-0.032587
2.793383	0.1	-0.029798
2.795050	0.1	-0.026892
2.796717	0.1	-0.022943
2.798383	0.1	-0.019190
2.800050	0.1	-0.018161
2.801717	0.1	-0.020321
2.803383	0.1	-0.023060
2.805050	0.1	-0.023507
2.806717	0.1	-0.021979
2.808383	0.1	-0.021304
2.810050	0.1	-0.023241
2.811717	0.1	-0.027278
2.813383	0.1	-0.031963
2.815050	0.1	-0.036098
2.816717	0.1	-0.039209
2.818383	0.1	-0.040904
2.820050	0.1	-0.040447
2.821717	0.1	-0.038189
2.823383	0.1	-0.036452
2.825050	0.1	-0.037197
2.826717	0.1	-0.039251
2.828383	0.1	-0.039455
2.830050	0.1	-0.036499
2.831717	0.1	-0.032107
2.833383	0.1	-0.028256
2.835050	0.1	-0.024461
2.836717	0.1	-0.019083
2.838383	0.1	-0.012694
2.840050	0.1	-0.008820
2.841717	0.1	-0.010822
2.843383	0.1	-0.018198
2.845050	0.1	-0.026482
2.846717	0.1	-0.031372
2.848383	0.1	-0.031646
2.850050	0.1	-0.028433
2.851717	0.1	-0.023777
2.853383	0.1	-0.019800
2.855050	0.1	-0.018333
2.856717	0.1	-0.020289
2.858383	0.1	-0.024377
2.860050	0.1	-0.027586
2.861717	0.1	-0.028047
2.863383	0.1	-0.026799
2.865050	0.1	-0.026389
2.866717	0.1	-0.028005
2.868383	0.1	-0.030864
2.870050	0.1	-0.033714
2.871717	0.1	-0.035451
2.873383	0.1	-0.035078
2.875050	0.1	-0.032545
2.876717	0.1	-0.029565
2.878383	0.1	-0.028899
2.880050	0.1	-0.031753
2.881717	0.1	-0.036126
2.883383	0.1	-0.038627
2.885050	0.1	-0.037639
2.886717	0.1	-0.034058
2.888383	0.1	-0.029821
2.890050	0.1	-0.026203
2.891717	0.1	-0.023246
2.893383	0.1	-0.020736
2.895050	0.1	-0.018817
2.896717	0.1	-0.017658
2.898383	0.1	-0.017495
2.900050	0.1	-0.018170
2.901717	0.1	-0.018789
2.903383	0.1	-0.019106
2.905050	0.1	-0.020135
2.906717	0.1	-0.022990
2.908383	0.1	-0.027944
2.910050	0.1	-0.034291
2.911717	0.1	-0.040792
2.913383	0.1	-0.046305
2.915050	0.1	-0.049747
2.916717	0.1	-0.049639
2.918383	0.1	-0.045127
2.920050	0.1	-0.037742
2.921717	0.1	-0.030338
2.923383	0.1	-0.024317
2.925050	0.1	-0.019572
2.926717	0.1	-0.016391
2.928383	0.1	-0.015181
2.930050	0.1	-0.015027
2.931717	0.1	-0.014692
2.933383	0.1	-0.014231
2.935050	0.1	-0.014105
2.936717	0.1	-0.014477
2.938383	0.1	-0.016289
2.940050	0.1	-0.021313
2.941717	0.1	-0.029877
2.943383	0.1	-0.039148
2.945050	0.1	-0.044866
2.946717	0.1	-0.044829
2.948383	0.1	-0.040415
2.950050	0.1	-0.034720
2.951717	0.1	-0.029816
2.953383	0.1	-0.026524
2.955050	0.1	-0.025569
2.956717	0.1	-0.027237
2.958383	0.1	-0.030249
2.960050	0.1	-0.032070
2.961717	0.1	-0.031376
2.963383	0.1	-0.029271
2.965050	0.1	-0.027409
2.966717	0.1	-0.026515
2.968383	0.1	-0.026762
2.970050	0.1	-0.027562
2.971717	0.1	-0.026994
2.973383	0.1	-0.023488
2.975050	0.1	-0.018231
2.976717	0.1	-0.014175
2.978383	0.1	-0.013052
2.980050	0.1	-0.014543
2.981717	0.1	-0.017863
2.983383	0.1	-0.022925
2.985050	0.1	-0.029462
2.986717	0.1	-0.035991
2.988383	0.1	-0.040736
2.990050	0.1	-0.042836
2.991717	0.1	-0.041840
2.993383	0.1	-0.037891
2.995050	0.1	-0.032918
2.996717	0.1	-0.030189
2.998383	0.1	-0.031814
3.000050	0.1	-0.036536
3.001717	0.1	-0.040848
3.003383	0.1	-0.042696
3.005050	0.1	-0.042594
3.006717	0.1	-0.041486
3.008383	0.1	-0.040047
3.010050	0.1	-0.039530
3.011717	0.1	-0.040606
3.013383	0.1	-0.042180
3.015050	0.1	-0.043274
3.016717	0.1	-0.044336
3.018383	0.1	-0.045849
3.020050	0.1	-0.047488
3.021717	0.1	-0.048750
3.023383	0.1	-0.049281
3.025050	0.1	-0.048559
3.026717	0.1	-0.045910
3.028383	0.1	-0.041178
3.030050	0.1	-0.035418
3.031717	0.1	-0.030389
3.033383	0.1	-0.026789
3.035050	0.1	-0.023921
3.036717	0.1	-0.021495
3.038383	0.1	-0.020177
3.040050	0.1	-0.020023
3.041717	0.1	-0.020559
3.043383	0.1	-0.022119
3.045050	0.1	-0.025146
3.046717	0.1	-0.028783
3.048383	0.1	-0.031563
3.050050	0.1	-0.033001
3.051717	0.1	-0.033760
3.053383	0.1	-0.034459
3.055050	0.1	-0.035255
3.056717	0.1	-0.036308
3.058383	0.1	-0.037472
3.060050	0.1	-0.037882
3.061717	0.1	-0.037057
3.063383	0.1	-0.036224
3.065050	0.1	-0.037183
3.066717	0.1	-0.039958
3.068383	0.1	-0.042766
3.070050	0.1	-0.044056
3.071717	0.1	-0.043665
3.073383	0.1	-0.042040
3.075050	0.1	-0.039442
3.076717	0.1	-0.036461
3.078383	0.1	-0.034156
3.080050	0.1	-0.033146
3.081717	0.1	-0.033458
3.083383	0.1	-0.035008
3.085050	0.1	-0.037216
3.086717	0.1	-0.038538
3.088383	0.1	-0.037304
3.090050	0.1	-0.033854
3.091717	0.1	-0.030743
3.093383	0.1	-0.029756
3.095050	0.1	-0.030454
3.096717	0.1	-0.031847
3.098383	0.1	-0.032964
3.100050	0.1	-0.032615
3.101717	0.1	-0.030305
3.103383	0.1	-0.026990
3.105050	0.1	-0.024661
3.106717	0.1	-0.024703
3.108383	0.1	-0.026575
3.110050	0.1	-0.029244
3.111717	0.1	-0.032471
3.113383	0.1	-0.035418
3.115050	0.1	-0.035744
3.116717	0.1	-0.031930
3.118383	0.1	-0.025854
3.120050	0.1	-0.021406
3.121717	0.1	-0.021369
3.123383	0.1	-0.026049
3.125050	0.1	-0.033230
3.126717	0.1	-0.039469
3.128383	0.1	-0.042422
3.130050	0.1	-0.041812
3.131717	0.1	-0.038831
3.133383	0.1	-0.034929
3.135050	0.1	-0.030664
3.136717	0.1	-0.026114
3.138383	0.1	-0.022114
3.140050	0.1	-0.020121
3.141717	0.1	-0.020852
3.143383	0.1	-0.023488
3.145050	0.1	-0.026505
3.146717	0.1	-0.028857
3.148383	0.1	-0.030086
3.150050	0.1	-0.030487
3.151717	0.1	-0.031232
3.153383	0.1	-0.032950
3.155050	0.1	-0.035041
3.156717	0.1	-0.037006
3.158383	0.1	-0.039157
3.160050	0.1	-0.041658
3.161717	0.1	-0.044028
3.163383	0.1	-0.046147
3.165050	0.1	-0.048848
3.166717	0.1	-0.052592
3.168383	0.1	-0.056541
3.170050	0.1	-0.059209
3.171717	0.1	-0.059106
3.173383	0.1	-0.055353
3.175050	0.1	-0.048797
3.176717	0.1	-0.041919
3.178383	0.1	-0.037183
3.180050	0.1	-0.035595
3.181717	0.1	-0.036461
3.183383	0.1	-0.038361
3.185050	0.1	-0.040424
3.186717	0.1	-0.042296
3.188383	0.1	-0.043972
3.190050	0.1	-0.046473
3.191717	0.1	-0.051032
3.193383	0.1	-0.056834
3.195050	0.1	-0.061169
3.196717	0.1	-0.062087
3.198383	0.1	-0.059791
3.200050	0.1	-0.055991
3.201717	0.1	-0.052121
3.203383	0.1	-0.048145
3.205050	0.1	-0.044070
3.206717	0.1	-0.040745
3.208383	0.1	-0.038235
3.210050	0.1	-0.035698
3.211717	0.1	-0.033220
3.213383	0.1	-0.032396
3.215050	0.1	-0.034636
3.216717	0.1	-0.038929
3.218383	0.1	-0.042338
3.220050	0.1	-0.043092
3.221717	0.1	-0.041584
3.223383	0.1	-0.038780
3.225050	0.1	-0.036000
3.226717	0.1	-0.035022
3.228383	0.1	-0.036284
3.230050	0.1	-0.038217
3.231717	0.1	-0.038971
3.233383	0.1	-0.038068
3.235050	0.1	-0.036252
3.236717	0.1	-0.034580
3.238383	0.1	-0.033923
3.240050	0.1	-0.034696
3.241717	0.1	-0.036084
3.243383	0.1	-0.036224
3.245050	0.1	-0.034273
3.246717	0.1	-0.031502
3.248383	0.1	-0.029225
3.250050	0.1	-0.026999
3.251717	0.1	-0.023921
3.253383	0.1	-0.020014
3.255050	0.1	-0.016275
3.256717	0.1	-0.014617
3.258383	0.1	-0.016857
3.260050	0.1	-0.022552
3.261717	0.1	-0.028750
3.263383	0.1	-0.032689
3.265050	0.1	-0.034100
3.266717	0.1	-0.034515
3.268383	0.1	-0.035870
3.270050	0.1	-0.039330
3.271717	0.1	-0.043674
3.273383	0.1	-0.046259
3.275050	0.1	-0.045951
3.276717	0.1	-0.043195
3.278383	0.1	-0.038315
3.280050	0.1	-0.031986
3.281717	0.1	-0.026305
3.283383	0.1	-0.023362
3.285050	0.1	-0.023292
3.286717	0.1	-0.024359
3.288383	0.1	-0.024810
3.290050	0.1	-0.024633
3.291717	0.1	-0.024983
3.293383	0.1	-0.026380
3.295050	0.1	-0.028382
3.296717	0.1	-0.030547
3.298383	0.1	-0.032419
3.300050	0.1	-0.032829
3.301717	0.1	-0.030957
3.303383	0.1	-0.027781
3.305050	0.1	-0.025020
3.306717	0.1	-0.023516
3.308383	0.1	-0.023260
3.310050	0.1	-0.023991
3.311717	0.1	-0.025462
3.313383	0.1	-0.027423
3.315050	0.1	-0.029420
3.316717	0.1	-0.030887
3.318383	0.1	-0.031223
3.320050	0.1	-0.029989
3.321717	0.1	-0.027427
3.323383	0.1	-0.024452
3.325050	0.1	-0.022170
3.326717	0.1	-0.021304
3.328383	0.1	-0.021602
3.330050	0.1	-0.021919
3.331717	0.1	-0.020973
3.333383	0.1	-0.018296
3.335050	0.1	-0.014743
3.336717	0.1	-0.012205
3.338383	0.1	-0.012252
3.340050	0.1	-0.014808
3.341717	0.1	-0.018775
3.343383	0.1	-0.023227
3.345050	0.1	-0.027204
3.346717	0.1	-0.029113
3.348383	0.1	-0.027404
3.350050	0.1	-0.022361
3.351717	0.1	-0.016354
3.353383	0.1	-0.011385
3.355050	0.1	-0.007558
3.356717	0.1	-0.004522
3.358383	0.1	-0.002449
3.360050	0.1	-0.001732
3.361717	0.1	-0.002785
3.363383	0.1	-0.005579
3.365050	0.1	-0.009132
3.366717	0.1	-0.012335
3.368383	0.1	-0.014971
3.370050	0.1	-0.017337
3.371717	0.1	-0.019199
3.373383	0.1	-0.019772
3.375050	0.1	-0.018906
3.376717	0.1	-0.017895
3.378383	0.1	-0.017770
3.380050	0.1	-0.017537
3.381717	0.1	-0.016005
3.383383	0.1	-0.013905
3.385050	0.1	-0.012335
3.386717	0.1	-0.011385
3.388383	0.1	-0.011749
3.390050	0.1	-0.014743
3.391717	0.1	-0.019632
3.393383	0.1	-0.023744
3.395050	0.1	-0.025444
3.396717	0.1	-0.024834
3.398383	0.1	-0.022375
3.400050	0.1	-0.018454
3.401717	0.1	-0.013965
3.403383	0.1	-0.010193
3.405050	0.1	-0.007907
3.406717	0.1	-0.007027
3.408383	0.1	-0.006948
3.410050	0.1	-0.007069
3.411717	0.1	-0.007125
3.413383	0.1	-0.006971
3.415050	0.1	-0.006100
3.416717	0.1	-0.003921
3.418383	0.1	-0.000466
3.420050	0.1	0.003516
3.421717	0.1	0.006082
3.423383	0.1	0.004703
3.425050	0.1	-0.000815
3.426717	0.1	-0.007041
3.428383	0.1	-0.010589
3.430050	0.1	-0.011870
3.431717	0.1	-0.013555
3.433383	0.1	-0.017085
3.435050	0.1	-0.022203
3.436717	0.1	-0.027823
3.438383	0.1	-0.032289
3.440050	0.1	-0.034296
3.441717	0.1	-0.034072
3.443383	0.1	-0.032848
3.445050	0.1	-0.031525
3.446717	0.1	-0.030701
3.448383	0.1	-0.030729
3.450050	0.1	-0.030729
3.451717	0.1	-0.029304
3.453383	0.1	-0.026794
3.455050	0.1	-0.025141
3.456717	0.1	-0.025458
3.458383	0.1	-0.026827
3.460050	0.1	-0.027507
3.461717	0.1	-0.026696
3.463383	0.1	-0.025118
3.465050	0.1	-0.023982
3.466717	0.1	-0.023358
3.468383	0.1	-0.022282
3.470050	0.1	-0.020843
3.471717	0.1	-0.020475
3.473383	0.1	-0.021504
3.475050	0.1	-0.022938
3.476717	0.1	-0.025709
3.478383	0.1	-0.032550
3.480050	0.1	-0.042962
3.481717	0.1	-0.052117
3.483383	0.1	-0.056098
3.485050	0.1	-0.054850
3.486717	0.1	-0.049197
3.488383	0.1	-0.038408
3.490050	0.1	-0.022086
3.491717	0.1	-0.002426
3.493383	0.1	0.017728
3.495050	0.1	0.037779
3.496717	0.1	0.058506
3.498383	0.1	0.080108
3.500050	0.1	0.102455
3.501717	0.1	0.125486
3.503383	0.1	0.148765
3.505050	0.1	0.171447
3.506717	0.1	0.192313
3.508383	0.1	0.209771
3.510050	0.1	0.222372
3.511717	0.1	0.230204
3.513383	0.1	0.235541
3.515050	0.1	0.240770
3.516717	0.1	0.246004
3.518383	0.1	0.249664
3.520050	0.1	0.250395
3.521717	0.1	0.247308
3.523383	0.1	0.239280
3.525050	0.1	0.225720
3.526717	0.1	0.208570
3.528383	0.1	0.192155
3.530050	0.1	0.179834
3.531717	0.1	0.171731
3.533383	0.1	0.165715
3.535050	0.1	0.159470
3.536717	0.1	0.151382
3.538383	0.1	0.141049
3.540050	0.1	0.129775
3.541717	0.1	0.119577
3.543383	0.1	0.111815
3.545050	0.1	0.106841
3.546717	0.1	0.104131
3.548383	0.1	0.102604
3.550050	0.1	0.100895
3.551717	0.1	0.097356
3.553383	0.1	0.091428
3.555050	0.1	0.085160
3.556717	0.1	0.081263
3.558383	0.1	0.079991
3.560050	0.1	0.080005
3.561717	0.1	0.081011
3.563383	0.1	0.083037
3.565050	0.1	0.084317
3.566717	0.1	0.082143
3.568383	0.1	0.075568
3.570050	0.1	0.066347
3.571717	0.1	0.057640
3.573383	0.1	0.051935
3.575050	0.1	0.050133
3.576717	0.1	0.052433
3.578383	0.1	0.058613
3.580050	0.1	0.066436
3.581717	0.1	0.071726
3.583383	0.1	0.071200
3.585050	0.1	0.065328
3.586717	0.1	0.058194
3.588383	0.1	0.053761
3.590050	0.1	0.052946
3.591717	0.1	0.054408
3.593383	0.1	0.055986
3.595050	0.1	0.055651
3.596717	0.1	0.052988
3.598383	0.1	0.049653
3.600050	0.1	0.047679
3.601717	0.1	0.047451
3.603383	0.1	0.047772
3.605050	0.1	0.047493
3.606717	0.1	0.046799
3.608383	0.1	0.047074
3.610050	0.1	0.048978
3.611717	0.1	0.051428
3.613383	0.1	0.052894
3.615050	0.1	0.052736
3.616717	0.1	0.051362
3.618383	0.1	0.049649
3.620050	0.1	0.047889
3.621717	0.1	0.045253
3.623383	0.1	0.040932
3.625050	0.1	0.035483
3.626717	0.1	0.029900
3.628383	0.1	0.024755
3.630050	0.1	0.020894
3.631717	0.1	0.019046
3.633383	0.1	0.018603
3.635050	0.1	0.017961
3.636717	0.1	0.016652
3.638383	0.1	0.016508
3.640050	0.1	0.018920
3.641717	0.1	0.022375
3.643383	0.1	0.024564
3.645050	0.1	0.025388
3.646717	0.1	0.026766
3.648383	0.1	0.029812
3.650050	0.1	0.033355
3.651717	0.1	0.035702
3.653383	0.1	0.036187
3.655050	0.1	0.034631
3.656717	0.1	0.031302
3.658383	0.1	0.027739
3.660050	0.1	0.025737
3.661717	0.1	0.025416
3.663383	0.1	0.025542
3.665050	0.1	0.025546
3.666717	0.1	0.026654
3.668383	0.1	0.030408
3.670050	0.1	0.036214
3.671717	0.1	0.041556
3.673383	0.1	0.044382
3.675050	0.1	0.044615
3.676717	0.1	0.043493
3.678383	0.1	0.041830
3.680050	0.1	0.039707
3.681717	0.1	0.037216
3.683383	0.1	0.034976
3.685050	0.1	0.033877
3.686717	0.1	0.034287
3.688383	0.1	0.035963
3.690050	0.1	0.038198
3.691717	0.1	0.039469
3.693383	0.1	0.038343
3.695050	0.1	0.035414
3.696717	0.1	0.033244
3.698383	0.1	0.033495
3.700050	0.1	0.034664
3.701717	0.1	0.034175
3.703383	0.1	0.032177
3.705050	0.1	0.031022
3.706717	0.1	0.031632
3.708383	0.1	0.032517
3.710050	0.1	0.032019
3.711717	0.1	0.030105
3.713383	0.1	0.027963
3.715050	0.1	0.026459
3.716717	0.1	0.025635
3.718383	0.1	0.025500
3.720050	0.1	0.026431
3.721717	0.1	0.028852
3.723383	0.1	0.032675
3.725050	0.1	0.037104
3.726717	0.1	0.040885
3.728383	0.1	0.042552
3.730050	0.1	0.041183
3.731717	0.1	0.038063
3.733383	0.1	0.036168
3.735050	0.1	0.037164
3.736717	0.1	0.040014
3.738383	0.1	0.042482
3.740050	0.1	0.042575
3.741717	0.1	0.039143
3.743383	0.1	0.032918
3.745050	0.1	0.026636
3.746717	0.1	0.023232
3.748383	0.1	0.023786
3.750050	0.1	0.026873
3.751717	0.1	0.029448
3.753383	0.1	0.029206
3.755050	0.1	0.026920
3.756717	0.1	0.025951
3.758383	0.1	0.028275
3.760050	0.1	0.032131
3.761717	0.1	0.034445
3.763383	0.1	0.033411
3.765050	0.1	0.028838
3.766717	0.1	0.022231
3.768383	0.1	0.016494
3.770050	0.1	0.014156
3.771717	0.1	0.015427
3.773383	0.1	0.018543
3.775050	0.1	0.021392
3.776717	0.1	0.022571
3.778383	0.1	0.022100
3.780050	0.1	0.021369
3.781717	0.1	0.022068
3.783383	0.1	0.024997
3.785050	0.1	0.028880
3.786717	0.1	0.030948
3.788383	0.1	0.029881
3.790050	0.1	0.027185
3.791717	0.1	0.025281
3.793383	0.1	0.025528
3.795050	0.1	0.027823
3.796717	0.1	0.030892
3.798383	0.1	0.032717
3.800050	0.1	0.031609
3.801717	0.1	0.027353
3.803383	0.1	0.021351
3.805050	0.1	0.015646
3.806717	0.1	0.011818
3.808383	0.1	0.010305
3.810050	0.1	0.010603
3.811717	0.1	0.011940
3.813383	0.1	0.013057
3.815050	0.1	0.012312
3.816717	0.1	0.009798
3.818383	0.1	0.007893
3.820050	0.1	0.008671
3.821717	0.1	0.012247
3.823383	0.1	0.017453
3.825050	0.1	0.022561
3.826717	0.1	0.025900
3.828383	0.1	0.026603
3.830050	0.1	0.024862
3.831717	0.1	0.021807
3.833383	0.1	0.018482
3.835050	0.1	0.014547
3.836717	0.1	0.009518
3.838383	0.1	0.004787
3.840050	0.1	0.002482
3.841717	0.1	0.002603
3.843383	0.1	0.002952
3.845050	0.1	0.002626
3.846717	0.1	0.003725
3.848383	0.1	0.008424
3.850050	0.1	0.015926
3.851717	0.1	0.023278
3.853383	0.1	0.027791
3.855050	0.1	0.028620
3.856717	0.1	0.026948
3.858383	0.1	0.024671
3.860050	0.1	0.023027
3.861717	0.1	0.022706
3.863383	0.1	0.023814
3.865050	0.1	0.025001
3.866717	0.1	0.024461
3.868383	0.1	0.022142
3.870050	0.1	0.019758
3.871717	0.1	0.018682
3.873383	0.1	0.018692
3.875050	0.1	0.018775
3.876717	0.1	0.018105
3.878383	0.1	0.016317
3.880050	0.1	0.014356
3.881717	0.1	0.014426
3.883383	0.1	0.017215
3.885050	0.1	0.020303
3.886717	0.1	0.021006
3.888383	0.1	0.019288
3.890050	0.1	0.016703
3.891717	0.1	0.014538
3.893383	0.1	0.013676
3.895050	0.1	0.014924
3.896717	0.1	0.018463
3.898383	0.1	0.023087
3.900050	0.1	0.026464
3.901717	0.1	0.027092
3.903383	0.1	0.025611
3.905050	0.1	0.023306
3.906717	0.1	0.020708
3.908383	0.1	0.018594
3.910050	0.1	0.018054
3.911717	0.1	0.019269
3.913383	0.1	0.021849
3.915050	0.1	0.025393
3.916717	0.1	0.029090
3.918383	0.1	0.031549
3.920050	0.1	0.031348
3.921717	0.1	0.027954
3.923383	0.1	0.022543
3.925050	0.1	0.017341
3.926717	0.1	0.013765
3.928383	0.1	0.011786
3.930050	0.1	0.010957
3.931717	0.1	0.011446
3.933383	0.1	0.013746
3.935050	0.1	0.017495
3.936717	0.1	0.021271
3.938383	0.1	0.024051
3.940050	0.1	0.026119
3.941717	0.1	0.028051
3.943383	0.1	0.029579
3.945050	0.1	0.030226
3.946717	0.1	0.030729
3.948383	0.1	0.032559
3.950050	0.1	0.035632
3.951717	0.1	0.037211
3.953383	0.1	0.034790
3.955050	0.1	0.030207
3.956717	0.1	0.028028
3.958383	0.1	0.029355
3.960050	0.1	0.030678
3.961717	0.1	0.029369
3.963383	0.1	0.027097
3.965050	0.1	0.026789
3.966717	0.1	0.028750
3.968383	0.1	0.030920
3.970050	0.1	0.031455
3.971717	0.1	0.029770
3.973383	0.1	0.025956
3.975050	0.1	0.020424
3.976717	0.1	0.013961
3.978383	0.1	0.007502
3.980050	0.1	0.002272
3.981717	0.1	-0.000205
3.983383	0.1	0.001350
3.985050	0.1	0.007059
3.986717	0.1	0.015362
3.988383	0.1	0.023623
3.990050	0.1	0.029630
3.991717	0.1	0.032866
3.993383	0.1	0.033942
3.995050	0.1	0.033164
3.996717	0.1	0.031223
3.998383	0.1	0.030017
4.000050	0.1	0.031283
4.001717	0.1	0.035153
4.003383	0.1	0.039530
4.005050	0.1	0.040983
4.006717	0.1	0.037975
4.008383	0.1	0.032382
4.010050	0.1	0.026887
4.011717	0.1	0.022310
4.013383	0.1	0.018212
4.015050	0.1	0.014794
4.016717	0.1	0.012894
4.018383	0.1	0.012359
4.020050	0.1	0.011926
4.021717	0.1	0.011446
4.023383	0.1	0.012708
4.025050	0.1	0.016605
4.026717	0.1	0.020806
4.028383	0.1	0.021975
4.030050	0.1	0.019874
4.031717	0.1	0.017812
4.033383	0.1	0.018477
4.035050	0.1	0.021090
4.036717	0.1	0.023791
4.038383	0.1	0.026263
4.040050	0.1	0.029197
4.041717	0.1	0.032997
4.043383	0.1	0.037011
4.045050	0.1	0.039828
4.046717	0.1	0.040676
4.048383	0.1	0.039553
4.050050	0.1	0.036974
4.051717	0.1	0.034194
4.053383	0.1	0.032657
4.055050	0.1	0.033169
4.056717	0.1	0.035637
4.058383	0.1	0.039055
4.060050	0.1	0.041984
4.061717	0.1	0.043218
4.063383	0.1	0.041951
4.065050	0.1	0.038575
4.066717	0.1	0.035283
4.068383	0.1	0.034170
4.070050	0.1	0.034887
4.071717	0.1	0.035693
4.073383	0.1	0.035628
4.075050	0.1	0.034533
4.076717	0.1	0.032736
4.078383	0.1	0.031479
4.080050	0.1	0.031884
4.081717	0.1	0.033095
4.083383	0.1	0.032913
4.085050	0.1	0.030305
4.086717	0.1	0.026752
4.088383	0.1	0.024643
4.090050	0.1	0.024685
4.091717	0.1	0.026282
4.093383	0.1	0.029439
4.095050	0.1	0.034240
4.096717	0.1	0.039525
4.098383	0.1	0.043670
4.100050	0.1	0.045598
4.101717	0.1	0.044433
4.103383	0.1	0.039921
4.105050	0.1	0.033434
4.106717	0.1	0.027353
4.108383	0.1	0.023260
4.110050	0.1	0.020922
4.111717	0.1	0.019274
4.113383	0.1	0.018198
4.115050	0.1	0.018394
4.116717	0.1	0.019665
4.118383	0.1	0.020857
4.120050	0.1	0.020843
4.121717	0.1	0.019120
4.123383	0.1	0.016438
4.125050	0.1	0.014328
4.126717	0.1	0.013704
4.128383	0.1	0.014617
4.130050	0.1	0.016438
4.131717	0.1	0.017965
4.133383	0.1	0.018566
4.135050	0.1	0.018775
4.136717	0.1	0.019227
4.138383	0.1	0.020089
4.140050	0.1	0.021546
4.141717	0.1	0.023278
4.143383	0.1	0.024168
4.145050	0.1	0.023856
4.146717	0.1	0.023511
4.148383	0.1	0.024098
4.150050	0.1	0.024964
4.151717	0.1	0.024769
4.153383	0.1	0.022934
4.155050	0.1	0.019651
4.156717	0.1	0.015600
4.158383	0.1	0.012261
4.160050	0.1	0.010873
4.161717	0.1	0.011008
4.163383	0.1	0.011465
4.165050	0.1	0.012531
4.166717	0.1	0.016256
4.168383	0.1	0.023418
4.170050	0.1	0.030948
4.171717	0.1	0.034100
4.173383	0.1	0.030953
4.175050	0.1	0.023642
4.176717	0.1	0.015912
4.178383	0.1	0.010594
4.180050	0.1	0.008708
4.181717	0.1	0.009583
4.183383	0.1	0.011818
4.185050	0.1	0.014426
4.186717	0.1	0.017378
4.188383	0.1	0.021094
4.190050	0.1	0.025332
4.191717	0.1	0.029062
4.193383	0.1	0.031032
4.195050	0.1	0.030594
4.196717	0.1	0.028498
4.198383	0.1	0.026049
4.200050	0.1	0.023455
4.201717	0.1	0.020615
4.203383	0.1	0.019316
4.205050	0.1	0.021951
4.206717	0.1	0.027674
4.208383	0.1	0.032485
4.210050	0.1	0.033695
4.211717	0.1	0.032312
4.213383	0.1	0.030701
4.215050	0.1	0.029453
4.216717	0.1	0.027558
4.218383	0.1	0.024959
4.220050	0.1	0.023036
4.221717	0.1	0.022738
4.223383	0.1	0.023986
4.225050	0.1	0.026412
4.226717	0.1	0.029705
4.228383	0.1	0.033653
4.230050	0.1	0.037192
4.231717	0.1	0.037625
4.233383	0.1	0.033411
4.235050	0.1	0.027101
4.236717	0.1	0.023232
4.238383	0.1	0.023879
4.240050	0.1	0.027590
4.241717	0.1	0.031958
4.243383	0.1	0.035958
4.245050	0.1	0.039297
4.246717	0.1	0.040983
4.248383	0.1	0.040517
4.250050	0.1	0.039167
4.251717	0.1	0.038804
4.253383	0.1	0.040247
4.255050	0.1	0.043008
4.256717	0.1	0.046059
4.258383	0.1	0.049053
4.260050	0.1	0.052410
4.261717	0.1	0.055665
4.263383	0.1	0.056960
4.265050	0.1	0.055037
4.266717	0.1	0.050981
4.268383	0.1	0.047181
4.270050	0.1	0.045206
4.271717	0.1	0.045043
4.273383	0.1	0.045435
4.275050	0.1	0.044750
4.276717	0.1	0.041788
4.278383	0.1	0.036419
4.280050	0.1	0.030184
4.281717	0.1	0.025230
4.283383	0.1	0.022035
4.285050	0.1	0.019483
4.286717	0.1	0.017099
4.288383	0.1	0.015902
4.290050	0.1	0.017029
4.291717	0.1	0.019772
4.293383	0.1	0.022179
4.295050	0.1	0.024042
4.296717	0.1	0.027292
4.298383	0.1	0.033160
4.300050	0.1	0.040024
4.301717	0.1	0.044582
4.303383	0.1	0.044717
4.305050	0.1	0.040908
4.306717	0.1	0.035353
4.308383	0.1	0.030361
4.310050	0.1	0.027511
4.311717	0.1	0.027819
4.313383	0.1	0.031437
4.315050	0.1	0.036759
4.316717	0.1	0.040811
4.318383	0.1	0.041593
4.320050	0.1	0.039488
4.321717	0.1	0.036419
4.323383	0.1	0.034808
4.325050	0.1	0.036517
4.326717	0.1	0.041104
4.328383	0.1	0.045728
4.330050	0.1	0.047847
4.331717	0.1	0.047665
4.333383	0.1	0.047321
4.335050	0.1	0.047809
4.336717	0.1	0.047968
4.338383	0.1	0.046925
4.340050	0.1	0.045658
4.341717	0.1	0.045602
4.343383	0.1	0.047260
4.345050	0.1	0.049542
4.346717	0.1	0.050007
4.348383	0.1	0.047088
4.350050	0.1	0.041844
4.351717	0.1	0.037020
4.353383	0.1	0.034994
4.355050	0.1	0.036610
4.356717	0.1	0.040717
4.358383	0.1	0.044615
4.360050	0.1	0.046152
4.361717	0.1	0.045262
4.363383	0.1	0.043227
4.365050	0.1	0.041635
4.366717	0.1	0.041672
4.368383	0.1	0.042976
4.370050	0.1	0.044131
4.371717	0.1	0.044988
4.373383	0.1	0.046734
4.375050	0.1	0.049779
4.376717	0.1	0.053197
4.378383	0.1	0.056126
4.380050	0.1	0.058245
4.381717	0.1	0.058636
4.383383	0.1	0.055628
4.385050	0.1	0.048461
4.386717	0.1	0.038580
4.388383	0.1	0.028727
4.390050	0.1	0.021146
4.391717	0.1	0.017118
4.393383	0.1	0.017313
4.395050	0.1	0.021346
4.396717	0.1	0.027712
4.398383	0.1	0.035036
4.400050	0.1	0.042720
4.401717	0.1	0.049928
4.403383	0.1	0.054925
4.405050	0.1	0.055730
4.406717	0.1	0.051544
4.408383	0.1	0.044168
4.410050	0.1	0.037057
4.411717	0.1	0.032070
4.413383	0.1	0.028634
4.415050	0.1	0.026259
4.416717	0.1	0.025611
4.418383	0.1	0.026822
4.420050	0.1	0.028848
4.421717	0.1	0.031227
4.423383	0.1	0.034310
4.425050	0.1	0.037104
4.426717	0.1	0.037760
4.428383	0.1	0.036419
4.430050	0.1	0.035386
4.431717	0.1	0.036699
4.433383	0.1	0.039968
4.435050	0.1	0.042659
4.436717	0.1	0.043209
4.438383	0.1	0.042496
4.440050	0.1	0.041295
4.441717	0.1	0.039036
4.443383	0.1	0.036168
4.445050	0.1	0.035036
4.446717	0.1	0.037462
4.448383	0.1	0.042701
4.450050	0.1	0.048159
4.451717	0.1	0.051591
4.453383	0.1	0.052880
4.455050	0.1	0.053840
4.456717	0.1	0.055493
4.458383	0.1	0.056769
4.460050	0.1	0.056773
4.461717	0.1	0.055926
4.463383	0.1	0.054319
4.465050	0.1	0.051437
4.466717	0.1	0.047395
4.468383	0.1	0.043623
4.470050	0.1	0.041993
4.471717	0.1	0.042613
4.473383	0.1	0.043591
4.475050	0.1	0.043395
4.476717	0.1	0.042110
4.478383	0.1	0.040741
4.480050	0.1	0.040242
4.481717	0.1	0.040950
4.483383	0.1	0.042710
4.485050	0.1	0.045216
4.486717	0.1	0.047246
4.488383	0.1	0.046808
4.490050	0.1	0.043511
4.491717	0.1	0.039451
4.493383	0.1	0.036838
4.495050	0.1	0.035809
4.496717	0.1	0.035386
4.498383	0.1	0.035423
4.500050	0.1	0.036513
4.501717	0.1	0.039153
4.503383	0.1	0.043646
4.505050	0.1	0.049458
4.506717	0.1	0.054832
4.508383	0.1	0.058073
4.510050	0.1	0.058776
4.511717	0.1	0.057705
4.513383	0.1	0.056350
4.515050	0.1	0.056075
4.516717	0.1	0.057346
4.518383	0.1	0.059730
4.520050	0.1	0.061938
4.521717	0.1	0.062645
4.523383	0.1	0.062375
4.525050	0.1	0.063195
4.526717	0.1	0.066180
4.528383	0.1	0.070296
4.530050	0.1	0.073723
4.531717	0.1	0.075297
4.533383	0.1	0.074534
4.535050	0.1	0.071200
4.536717	0.1	0.065528
4.538383	0.1	0.058706
4.540050	0.1	0.052885
4.541717	0.1	0.050263
4.543383	0.1	0.051488
4.545050	0.1	0.054683
4.546717	0.1	0.056522
4.548383	0.1	0.054878
4.550050	0.1	0.050426
4.551717	0.1	0.045258
4.553383	0.1	0.040787
4.555050	0.1	0.037546
4.556717	0.1	0.035968
4.558383	0.1	0.036489
4.560050	0.1	0.038566
4.561717	0.1	0.040391
4.563383	0.1	0.040815
4.565050	0.1	0.040838
4.566717	0.1	0.042506
4.568383	0.1	0.046790
4.570050	0.1	0.052415
4.571717	0.1	0.056769
4.573383	0.1	0.058259
4.575050	0.1	0.057532
4.576717	0.1	0.056294
4.578383	0.1	0.055442
4.580050	0.1	0.054622
4.581717	0.1	0.053309
4.583383	0.1	0.051684
4.585050	0.1	0.050389
4.586717	0.1	0.050059
4.588383	0.1	0.050827
4.590050	0.1	0.052601
4.591717	0.1	0.055893
4.593383	0.1	0.061016
4.595050	0.1	0.066180
4.596717	0.1	0.068522
4.598383	0.1	0.067232
4.600050	0.1	0.063935
4.601717	0.1	0.060303
4.603383	0.1	0.056457
4.605050	0.1	0.051972
4.606717	0.1	0.047465
4.608383	0.1	0.044587
4.610050	0.1	0.045039
4.611717	0.1	0.049202
4.613383	0.1	0.054939
4.615050	0.1	0.058804
4.616717	0.1	0.059134
4.618383	0.1	0.057127
4.620050	0.1	0.055237
4.621717	0.1	0.055446
4.623383	0.1	0.058683
4.625050	0.1	0.065016
4.626717	0.1	0.073230
4.628383	0.1	0.080517
4.630050	0.1	0.084261
4.631717	0.1	0.083903
4.633383	0.1	0.079703
4.635050	0.1	0.071772
4.636717	0.1	0.061495
4.638383	0.1	0.051898
4.640050	0.1	0.045588
4.641717	0.1	0.042957
4.643383	0.1	0.043008
4.645050	0.1	0.045053
4.646717	0.1	0.048857
4.648383	0.1	0.053872
4.650050	0.1	0.059167
4.651717	0.1	0.063782
4.653383	0.1	0.066813
4.655050	0.1	0.067432
4.656717	0.1	0.065165
4.658383	0.1	0.060294
4.660050	0.1	0.054501
4.661717	0.1	0.050957
4.663383	0.1	0.052075
4.665050	0.1	0.057356
4.666717	0.1	0.063996
4.668383	0.1	0.068936
4.670050	0.1	0.070664
4.671717	0.1	0.070105
4.673383	0.1	0.069723
4.675050	0.1	0.071079
4.676717	0.1	0.073020
4.678383	0.1	0.072755
4.680050	0.1	0.068904
4.681717	0.1	0.063265
4.683383	0.1	0.058943
4.685050	0.1	0.057481
4.686717	0.1	0.058557
4.688383	0.1	0.061658
4.690050	0.1	0.066622
4.691717	0.1	0.072219
4.693383	0.1	0.075763
4.695050	0.1	0.075102
4.696717	0.1	0.070627
4.698383	0.1	0.065104
4.700050	0.1	0.061467
4.701717	0.1	0.061095
4.703383	0.1	0.064117
4.705050	0.1	0.069891
4.706717	0.1	0.076275
4.708383	0.1	0.079446
4.710050	0.1	0.076578
4.711717	0.1	0.069314
4.713383	0.1	0.063032
4.715050	0.1	0.061514
4.716717	0.1	0.063814
4.718383	0.1	0.067055
4.720050	0.1	0.070035
4.721717	0.1	0.072904
4.723383	0.1	0.075325
4.725050	0.1	0.076247
4.726717	0.1	0.074785
4.728383	0.1	0.070985
4.730050	0.1	0.066096
4.731717	0.1	0.062133
4.733383	0.1	0.060773
4.735050	0.1	0.062352
4.736717	0.1	0.066003
4.738383	0.1	0.070804
4.740050	0.1	0.076350
4.741717	0.1	0.081998
4.743383	0.1	0.086208
4.745050	0.1	0.087381
4.746717	0.1	0.085486
4.748383	0.1	0.082389
4.750050	0.1	0.080150
4.751717	0.1	0.079414
4.753383	0.1	0.079414
4.755050	0.1	0.079167
4.756717	0.1	0.078501
4.758383	0.1	0.077900
4.760050	0.1	0.077910
4.761717	0.1	0.079037
4.763383	0.1	0.081668
4.765050	0.1	0.085467
4.766717	0.1	0.088871
4.768383	0.1	0.089779
4.770050	0.1	0.087023
4.771717	0.1	0.081477
4.773383	0.1	0.075344
4.775050	0.1	0.070320
4.776717	0.1	0.067102
4.778383	0.1	0.066045
4.780050	0.1	0.067241
4.781717	0.1	0.070571
4.783383	0.1	0.075214
4.785050	0.1	0.079032
4.786717	0.1	0.079949
4.788383	0.1	0.078278
4.790050	0.1	0.076359
4.791717	0.1	0.075647
4.793383	0.1	0.075283
4.795050	0.1	0.073588
4.796717	0.1	0.069984
4.798383	0.1	0.065709
4.800050	0.1	0.062794
4.801717	0.1	0.062427
4.803383	0.1	0.064000
4.805050	0.1	0.065765
4.806717	0.1	0.066566
4.808383	0.1	0.066576
4.810050	0.1	0.066268
4.811717	0.1	0.066347
4.813383	0.1	0.067963
4.815050	0.1	0.071023
4.816717	0.1	0.073737
4.818383	0.1	0.075004
4.820050	0.1	0.075414
4.821717	0.1	0.075358
4.823383	0.1	0.074152
4.825050	0.1	0.071405
4.826717	0.1	0.068201
4.828383	0.1	0.066562
4.830050	0.1	0.067521
4.831717	0.1	0.070403
4.833383	0.1	0.073966
4.835050	0.1	0.077365
4.836717	0.1	0.080243
4.838383	0.1	0.082203
4.840050	0.1	0.082552
4.841717	0.1	0.080625
4.843383	0.1	0.076611
4.845050	0.1	0.072285
4.846717	0.1	0.070222
4.848383	0.1	0.072010
4.850050	0.1	0.077100
4.851717	0.1	0.083330
4.853383	0.1	0.088415
4.855050	0.1	0.091172
4.856717	0.1	0.091810
4.858383	0.1	0.091502
4.860050	0.1	0.091377
4.861717	0.1	0.091372
4.863383	0.1	0.090431
4.865050	0.1	0.087931
4.866717	0.1	0.084350
4.868383	0.1	0.081207
4.870050	0.1	0.080322
4.871717	0.1	0.082310
4.873383	0.1	0.086171
4.875050	0.1	0.090222
4.876717	0.1	0.093174
4.878383	0.1	0.095237
4.880050	0.1	0.097193
4.881717	0.1	0.098222
4.883383	0.1	0.096573
4.885050	0.1	0.092224
4.886717	0.1	0.087237
4.888383	0.1	0.083754
4.890050	0.1	0.082613
4.891717	0.1	0.083498
4.893383	0.1	0.085337
4.895050	0.1	0.087111
4.896717	0.1	0.088755
4.898383	0.1	0.090213
4.900050	0.1	0.090622
4.901717	0.1	0.089998
4.903383	0.1	0.090031
4.905050	0.1	0.091875
4.906717	0.1	0.094101
4.908383	0.1	0.093868
4.910050	0.1	0.090189
4.911717	0.1	0.084946
4.913383	0.1	0.080536
4.915050	0.1	0.077882
4.916717	0.1	0.076406
4.918383	0.1	0.075083
4.920050	0.1	0.073877
4.921717	0.1	0.073821
4.923383	0.1	0.075134
4.925050	0.1	0.076792
4.926717	0.1	0.078329
4.928383	0.1	0.080243
4.930050	0.1	0.082883
4.931717	0.1	0.085812
4.933383	0.1	0.088122
4.935050	0.1	0.089449
4.936717	0.1	0.090455
4.938383	0.1	0.091512
4.940050	0.1	0.091470
4.941717	0.1	0.089221
4.943383	0.1	0.085765
4.945050	0.1	0.083474
4.946717	0.1	0.083754
4.948383	0.1	0.085868
4.950050	0.1	0.088084
4.951717	0.1	0.089337
4.953383	0.1	0.089230
4.955050	0.1	0.087405
4.956717	0.1	0.083698
4.958383	0.1	0.078850
4.960050	0.1	0.074650
4.961717	0.1	0.072937
4.963383	0.1	0.074315
4.965050	0.1	0.078138
4.966717	0.1	0.083502
4.968383	0.1	0.089575
4.970050	0.1	0.095330
4.971717	0.1	0.099833
4.973383	0.1	0.103144
4.975050	0.1	0.106050
4.976717	0.1	0.108159
4.978383	0.1	0.107572
4.980050	0.1	0.103372
4.981717	0.1	0.097593
4.983383	0.1	0.094073
4.985050	0.1	0.094841
4.986717	0.1	0.097295
4.988383	0.1	0.096858
4.990050	0.1	0.092713
4.991717	0.1	0.088019
4.993383	0.1	0.085258
4.995050	0.1	0.084075
4.996717	0.1	0.083102
4.998383	0.1	0.082282
5.000050	0.1	0.083153
5.001717	0.1	0.086157
5.003383	0.1	0.088755
5.005050	0.1	0.088136
5.006717	0.1	0.084289
5.008383	0.1	0.079325
5.010050	0.1	0.075237
5.011717	0.1	0.072611
5.013383	0.1	0.071055
5.015050	0.1	0.070836
5.016717	0.1	0.073235
5.018383	0.1	0.078417
5.020050	0.1	0.083949
5.021717	0.1	0.087125
5.023383	0.1	0.088210
5.025050	0.1	0.089766
5.026717	0.1	0.093193
5.028383	0.1	0.096862
5.030050	0.1	0.097710
5.031717	0.1	0.094450
5.033383	0.1	0.089360
5.035050	0.1	0.086054
5.036717	0.1	0.085877
5.038383	0.1	0.087535
5.040050	0.1	0.088955
5.041717	0.1	0.088941
5.043383	0.1	0.088182
5.045050	0.1	0.088378
5.046717	0.1	0.089793
5.048383	0.1	0.090743
5.050050	0.1	0.090026
5.051717	0.1	0.088727
5.053383	0.1	0.088415
5.055050	0.1	0.088774
5.056717	0.1	0.088662
5.058383	0.1	0.088103
5.060050	0.1	0.087847
5.061717	0.1	0.088257
5.063383	0.1	0.089193
5.065050	0.1	0.089956
5.066717	0.1	0.090082
5.068383	0.1	0.090259
5.070050	0.1	0.091447
5.071717	0.1	0.093440
5.073383	0.1	0.095228
5.075050	0.1	0.096471
5.076717	0.1	0.097682
5.078383	0.1	0.098958
5.080050	0.1	0.099777
5.081717	0.1	0.100108
5.083383	0.1	0.100606
5.085050	0.1	0.101654
5.086717	0.1	0.102827
5.088383	0.1	0.103549
5.090050	0.1	0.103600
5.091717	0.1	0.102734
5.093383	0.1	0.101086
5.095050	0.1	0.100425
5.096717	0.1	0.103163
5.098383	0.1	0.108862
5.100050	0.1	0.113496
5.101717	0.1	0.113714
5.103383	0.1	0.110301
5.105050	0.1	0.106576
5.106717	0.1	0.104187
5.108383	0.1	0.101617
5.110050	0.1	0.097235
5.111717	0.1	0.092066
5.113383	0.1	0.088778
5.115050	0.1	0.088937
5.116717	0.1	0.091610
5.118383	0.1	0.094608
5.120050	0.1	0.096681
5.121717	0.1	0.097617
5.123383	0.1	0.097561
5.125050	0.1	0.097454
5.126717	0.1	0.098441
5.128383	0.1	0.099856
5.130050	0.1	0.099768
5.131717	0.1	0.097393
5.133383	0.1	0.093812
5.135050	0.1	0.091190
5.136717	0.1	0.091116
5.138383	0.1	0.093067
5.140050	0.1	0.095800
5.141717	0.1	0.099982
5.143383	0.1	0.107423
5.145050	0.1	0.117333
5.146717	0.1	0.125114
5.148383	0.1	0.126073
5.150050	0.1	0.119586
5.151717	0.1	0.108867
5.153383	0.1	0.098273
5.155050	0.1	0.091600
5.156717	0.1	0.090362
5.158383	0.1	0.092578
5.160050	0.1	0.094902
5.161717	0.1	0.095572
5.163383	0.1	0.094566
5.165050	0.1	0.092513
5.166717	0.1	0.089970
5.168383	0.1	0.086841
5.170050	0.1	0.083377
5.171717	0.1	0.081593
5.173383	0.1	0.083707
5.175050	0.1	0.089500
5.176717	0.1	0.096676
5.178383	0.1	0.103326
5.180050	0.1	0.108769
5.181717	0.1	0.112089
5.183383	0.1	0.111414
5.185050	0.1	0.105677
5.186717	0.1	0.096485
5.188383	0.1	0.087242
5.190050	0.1	0.080848
5.191717	0.1	0.078380
5.193383	0.1	0.079395
5.195050	0.1	0.082632
5.196717	0.1	0.086636
5.198383	0.1	0.091023
5.200050	0.1	0.096387
5.201717	0.1	0.102245
5.203383	0.1	0.106520
5.205050	0.1	0.107307
5.206717	0.1	0.104727
5.208383	0.1	0.100648
5.210050	0.1	0.096783
5.211717	0.1	0.093882
5.213383	0.1	0.092424
5.215050	0.1	0.092955
5.216717	0.1	0.095922
5.218383	0.1	0.101519
5.220050	0.1	0.109044
5.221717	0.1	0.116108
5.223383	0.1	0.119582
5.225050	0.1	0.118455
5.226717	0.1	0.114911
5.228383	0.1	0.111726
5.230050	0.1	0.109687
5.231717	0.1	0.108280
5.233383	0.1	0.107242
5.235050	0.1	0.106171
5.236717	0.1	0.104038
5.238383	0.1	0.100401
5.240050	0.1	0.096611
5.241717	0.1	0.094916
5.243383	0.1	0.096578
5.245050	0.1	0.101048
5.246717	0.1	0.106953
5.248383	0.1	0.112932
5.250050	0.1	0.117621
5.251717	0.1	0.119903
5.253383	0.1	0.119372
5.255050	0.1	0.116634
5.256717	0.1	0.112751
5.258383	0.1	0.107810
5.260050	0.1	0.101286
5.261717	0.1	0.094669
5.263383	0.1	0.091246
5.265050	0.1	0.092038
5.266717	0.1	0.094511
5.268383	0.1	0.095987
5.270050	0.1	0.096238
5.271717	0.1	0.096620
5.273383	0.1	0.097868
5.275050	0.1	0.099130
5.276717	0.1	0.099028
5.278383	0.1	0.097360
5.280050	0.1	0.095307
5.281717	0.1	0.094096
5.283383	0.1	0.094464
5.285050	0.1	0.096820
5.286717	0.1	0.100699
5.288383	0.1	0.104560
5.290050	0.1	0.106958
5.291717	0.1	0.107726
5.293383	0.1	0.107745
5.295050	0.1	0.107461
5.296717	0.1	0.106348
5.298383	0.1	0.104052
5.300050	0.1	0.101589
5.301717	0.1	0.100764
5.303383	0.1	0.102478
5.305050	0.1	0.105891
5.306717	0.1	0.109058
5.308383	0.1	0.110297
5.310050	0.1	0.109244
5.311717	0.1	0.106380
5.313383	0.1	0.102185
5.315050	0.1	0.097621
5.316717	0.1	0.094171
5.318383	0.1	0.093016
5.320050	0.1	0.094930
5.321717	0.1	0.100387
5.323383	0.1	0.108760
5.325050	0.1	0.117952
5.326717	0.1	0.125789
5.328383	0.1	0.131372
5.330050	0.1	0.135126
5.331717	0.1	0.137850
5.333383	0.1	0.139712
5.335050	0.1	0.140388
5.336717	0.1	0.139270
5.338383	0.1	0.135349
5.340050	0.1	0.128136
5.341717	0.1	0.118976
5.343383	0.1	0.110548
5.345050	0.1	0.105035
5.346717	0.1	0.103023
5.348383	0.1	0.103456
5.350050	0.1	0.104518
5.351717	0.1	0.105463
5.353383	0.1	0.107619
5.355050	0.1	0.112397
5.356717	0.1	0.118725
5.358383	0.1	0.124257
5.360050	0.1	0.128159
5.361717	0.1	0.130963
5.363383	0.1	0.132904
5.365050	0.1	0.133594
5.366717	0.1	0.133379
5.368383	0.1	0.133715
5.370050	0.1	0.135237
5.371717	0.1	0.136881
5.373383	0.1	0.137598
5.375050	0.1	0.137212
5.376717	0.1	0.135312
5.378383	0.1	0.131130
5.380050	0.1	0.124988
5.381717	0.1	0.118762
5.383383	0.1	0.114334
5.385050	0.1	0.111992
5.386717	0.1	0.111102
5.388383	0.1	0.111442
5.390050	0.1	0.113081
5.391717	0.1	0.115810
5.393383	0.1	0.119149
5.395050	0.1	0.122790
5.396717	0.1	0.126623
5.398383	0.1	0.129864
5.400050	0.1	0.130553
5.401717	0.1	0.127270
5.403383	0.1	0.121016
5.405050	0.1	0.114632
5.406717	0.1	0.110795
5.408383	0.1	0.110501
5.410050	0.1	0.112834
5.411717	0.1	0.115968
5.413383	0.1	0.118623
5.415050	0.1	0.120709
5.416717	0.1	0.122227
5.418383	0.1	0.122613
5.420050	0.1	0.122217
5.421717	0.1	0.122222
5.423383	0.1	0.122660
5.425050	0.1	0.122935
5.426717	0.1	0.123726
5.428383	0.1	0.125882
5.430050	0.1	0.128183
5.431717	0.1	0.128821
5.433383	0.1	0.128471
5.435050	0.1	0.129864
5.436717	0.1	0.134744
5.438383	0.1	0.142194
5.440050	0.1	0.149528
5.441717	0.1	0.154441
5.443383	0.1	0.156425
5.445050	0.1	0.156225
5.446717	0.1	0.154520
5.448383	0.1	0.151908
5.450050	0.1	0.149435
5.451717	0.1	0.147638
5.453383	0.1	0.145622
5.455050	0.1	0.142516
5.456717	0.1	0.138893
5.458383	0.1	0.135344
5.460050	0.1	0.131032
5.461717	0.1	0.125384
5.463383	0.1	0.119908
5.465050	0.1	0.116918
5.466717	0.1	0.117361
5.468383	0.1	0.120415
5.470050	0.1	0.124513
5.471717	0.1	0.128378
5.473383	0.1	0.130823
5.475050	0.1	0.130814
5.476717	0.1	0.128928
5.478383	0.1	0.126902
5.480050	0.1	0.125528
5.481717	0.1	0.124788
5.483383	0.1	0.124746
5.485050	0.1	0.125202
5.486717	0.1	0.125668
5.488383	0.1	0.125566
5.490050	0.1	0.124113
5.491717	0.1	0.121375
5.493383	0.1	0.118720
5.495050	0.1	0.117035
5.496717	0.1	0.116290
5.498383	0.1	0.117156
5.500050	0.1	0.120583
5.501717	0.1	0.125873
5.503383	0.1	0.130539
5.505050	0.1	0.132010
5.506717	0.1	0.129701
5.508383	0.1	0.125659
5.510050	0.1	0.122231
5.511717	0.1	0.120047
5.513383	0.1	0.119209
5.515050	0.1	0.120518
5.516717	0.1	0.123945
5.518383	0.1	0.127382
5.520050	0.1	0.129174
5.521717	0.1	0.130585
5.523383	0.1	0.133589
5.525050	0.1	0.137673
5.526717	0.1	0.140541
5.528383	0.1	0.140732
5.530050	0.1	0.138846
5.531717	0.1	0.136434
5.533383	0.1	0.134902
5.535050	0.1	0.135018
5.536717	0.1	0.135964
5.538383	0.1	0.135996
5.540050	0.1	0.134464
5.541717	0.1	0.131368
5.543383	0.1	0.126222
5.545050	0.1	0.119065
5.546717	0.1	0.111707
5.548383	0.1	0.106595
5.550050	0.1	0.104825
5.551717	0.1	0.106203
5.553383	0.1	0.109971
5.555050	0.1	0.114520
5.556717	0.1	0.118259
5.558383	0.1	0.120704
5.560050	0.1	0.121640
5.561717	0.1	0.120765
5.563383	0.1	0.118534
5.565050	0.1	0.116052
5.566717	0.1	0.114394
5.568383	0.1	0.114138
5.570050	0.1	0.115465
5.571717	0.1	0.118627
5.573383	0.1	0.123596
5.575050	0.1	0.129733
5.576717	0.1	0.136383
5.578383	0.1	0.142744
5.580050	0.1	0.147196
5.581717	0.1	0.147955
5.583383	0.1	0.144760
5.585050	0.1	0.139936
5.586717	0.1	0.136686
5.588383	0.1	0.135843
5.590050	0.1	0.135433
5.591717	0.1	0.133566
5.593383	0.1	0.130404
5.595050	0.1	0.127219
5.596717	0.1	0.125202
5.598383	0.1	0.125454
5.600050	0.1	0.128471
5.601717	0.1	0.133128
5.603383	0.1	0.137165
5.605050	0.1	0.139135
5.606717	0.1	0.139591
5.608383	0.1	0.139922
5.610050	0.1	0.140960
5.611717	0.1	0.142865
5.613383	0.1	0.145342
5.615050	0.1	0.147847
5.616717	0.1	0.149617
5.618383	0.1	0.149906
5.620050	0.1	0.148974
5.621717	0.1	0.148145
5.623383	0.1	0.147866
5.625050	0.1	0.147140
5.626717	0.1	0.145487
5.628383	0.1	0.143913
5.630050	0.1	0.143135
5.631717	0.1	0.142232
5.633383	0.1	0.140388
5.635050	0.1	0.138795
5.636717	0.1	0.139195
5.638383	0.1	0.141906
5.640050	0.1	0.146134
5.641717	0.1	0.150758
5.643383	0.1	0.154297
5.645050	0.1	0.155088
5.646717	0.1	0.152821
5.648383	0.1	0.149347
5.650050	0.1	0.146413
5.651717	0.1	0.143391
5.653383	0.1	0.139065
5.655050	0.1	0.134250
5.656717	0.1	0.131233
5.658383	0.1	0.131256
5.660050	0.1	0.133505
5.661717	0.1	0.136336
5.663383	0.1	0.138804
5.665050	0.1	0.140951
5.666717	0.1	0.142953
5.668383	0.1	0.144164
5.670050	0.1	0.143098
5.671717	0.1	0.138693
5.673383	0.1	0.131871
5.675050	0.1	0.125659
5.676717	0.1	0.122753
5.678383	0.1	0.123507
5.680050	0.1	0.126329
5.681717	0.1	0.129100
5.683383	0.1	0.130604
5.685050	0.1	0.131032
5.686717	0.1	0.130828
5.688383	0.1	0.129361
5.690050	0.1	0.125547
5.691717	0.1	0.120257
5.693383	0.1	0.116997
5.695050	0.1	0.118464
5.696717	0.1	0.123074
5.698383	0.1	0.126725
5.700050	0.1	0.127251
5.701717	0.1	0.125417
5.703383	0.1	0.123214
5.705050	0.1	0.122432
5.706717	0.1	0.123526
5.708383	0.1	0.125500
5.710050	0.1	0.127438
5.711717	0.1	0.129421
5.713383	0.1	0.131363
5.715050	0.1	0.132238
5.716717	0.1	0.131512
5.718383	0.1	0.130525
5.720050	0.1	0.130832
5.721717	0.1	0.132122
5.723383	0.1	0.133631
5.725050	0.1	0.135968
5.726717	0.1	0.139754
5.728383	0.1	0.143638
5.730050	0.1	0.145608
5.731717	0.1	0.145757
5.733383	0.1	0.145184
5.735050	0.1	0.143340
5.736717	0.1	0.139000
5.738383	0.1	0.132495
5.740050	0.1	0.125295
5.741717	0.1	0.118786
5.743383	0.1	0.114082
5.745050	0.1	0.112150
5.746717	0.1	0.113486
5.748383	0.1	0.117170
5.750050	0.1	0.121095
5.751717	0.1	0.123736
5.753383	0.1	0.124895
5.755050	0.1	0.125114
5.756717	0.1	0.125510
5.758383	0.1	0.127461
5.760050	0.1	0.131237
5.761717	0.1	0.135251
5.763383	0.1	0.137379
5.765050	0.1	0.136681
5.766717	0.1	0.134148
5.768383	0.1	0.132434
5.770050	0.1	0.133622
5.771717	0.1	0.137072
5.773383	0.1	0.140336
5.775050	0.1	0.141896
5.776717	0.1	0.142171
5.778383	0.1	0.141598
5.780050	0.1	0.139503
5.781717	0.1	0.135857
5.783383	0.1	0.132499
5.785050	0.1	0.131689
5.786717	0.1	0.133887
5.788383	0.1	0.137030
5.790050	0.1	0.138776
5.791717	0.1	0.138688
5.793383	0.1	0.137226
5.795050	0.1	0.134502
5.796717	0.1	0.130427
5.798383	0.1	0.125081
5.800050	0.1	0.119177
5.801717	0.1	0.114106
5.803383	0.1	0.111149
5.805050	0.1	0.110939
5.806717	0.1	0.113659
5.808383	0.1	0.119000
5.810050	0.1	0.125798
5.811717	0.1	0.132411
5.813383	0.1	0.137496
5.815050	0.1	0.140541
5.816717	0.1	0.141710
5.818383	0.1	0.141826
5.820050	0.1	0.142348
5.821717	0.1	0.144229
5.823383	0.1	0.147065
5.825050	0.1	0.149654
5.826717	0.1	0.150646
5.828383	0.1	0.148914
5.830050	0.1	0.144090
5.831717	0.1	0.137161
5.833383	0.1	0.130669
5.835050	0.1	0.127270
5.836717	0.1	0.127112
5.838383	0.1	0.127926
5.840050	0.1	0.128471
5.841717	0.1	0.130101
5.843383	0.1	0.133896
5.845050	0.1	0.138078
5.846717	0.1	0.139931
5.848383	0.1	0.138967
5.850050	0.1	0.136821
5.851717	0.1	0.134655
5.853383	0.1	0.131931
5.855050	0.1	0.128341
5.856717	0.1	0.125319
5.858383	0.1	0.124387
5.860050	0.1	0.125389
5.861717	0.1	0.127400
5.863383	0.1	0.129971
5.865050	0.1	0.132876
5.866717	0.1	0.135871
5.868383	0.1	0.138939
5.870050	0.1	0.141812
5.871717	0.1	0.143414
5.873383	0.1	0.142790
5.875050	0.1	0.140029
5.876717	0.1	0.136485
5.878383	0.1	0.134110
5.880050	0.1	0.133882
5.881717	0.1	0.135042
5.883383	0.1	0.135959
5.885050	0.1	0.135675
5.886717	0.1	0.135018
5.888383	0.1	0.135428
5.890050	0.1	0.136807
5.891717	0.1	0.137640
5.893383	0.1	0.137137
5.895050	0.1	0.135847
5.896717	0.1	0.134255
5.898383	0.1	0.132699
5.900050	0.1	0.132020
5.901717	0.1	0.132341
5.903383	0.1	0.132648
5.905050	0.1	0.132276
5.906717	0.1	0.131624
5.908383	0.1	0.131633
5.910050	0.1	0.132858
5.911717	0.1	0.134781
5.913383	0.1	0.136704
5.915050	0.1	0.138213
5.916717	0.1	0.138399
5.918383	0.1	0.136402
5.920050	0.1	0.132248
5.921717	0.1	0.126706
5.923383	0.1	0.121612
5.925050	0.1	0.119139
5.926717	0.1	0.120080
5.928383	0.1	0.123652
5.930050	0.1	0.128378
5.931717	0.1	0.132448
5.933383	0.1	0.133887
5.935050	0.1	0.131601
5.936717	0.1	0.126986
5.938383	0.1	0.123163
5.940050	0.1	0.122320
5.941717	0.1	0.124667
5.943383	0.1	0.128951
5.945050	0.1	0.133011
5.946717	0.1	0.134823
5.948383	0.1	0.133705
5.950050	0.1	0.131330
5.951717	0.1	0.130939
5.953383	0.1	0.133724
5.955050	0.1	0.136825
5.956717	0.1	0.136551
5.958383	0.1	0.132280
5.960050	0.1	0.126637
5.961717	0.1	0.123442
5.963383	0.1	0.125254
5.965050	0.1	0.131782
5.966717	0.1	0.140537
5.968383	0.1	0.148341
5.970050	0.1	0.152541
5.971717	0.1	0.152257
5.973383	0.1	0.148751
5.975050	0.1	0.143824
5.976717	0.1	0.138329
5.978383	0.1	0.132606
5.980050	0.1	0.127316
5.981717	0.1	0.123424
5.983383	0.1	0.121859
5.985050	0.1	0.123163
5.986717	0.1	0.127181
5.988383	0.1	0.132872
5.990050	0.1	0.138502
5.991717	0.1	0.142264
5.993383	0.1	0.142953
5.995050	0.1	0.140541
5.996717	0.1	0.136346
5.998383	0.1	0.132588
6.000050	0.1	0.131433
6.001717	0.1	0.133701
6.003383	0.1	0.137906
6.005050	0.1	0.140737
6.006717	0.1	0.139512
6.008383	0.1	0.134166
6.010050	0.1	0.126311
6.011717	0.1	0.117542
6.013383	0.1	0.109607
6.015050	0.1	0.105174
6.016717	0.1	0.106269
6.018383	0.1	0.111805
6.020050	0.1	0.118325
6.021717	0.1	0.123600
6.023383	0.1	0.127936
6.025050	0.1	0.131968
6.026717	0.1	0.135317
6.028383	0.1	0.136918
6.030050	0.1	0.135889
6.031717	0.1	0.132727
6.033383	0.1	0.128965
6.035050	0.1	0.125123
6.036717	0.1	0.120443
6.038383	0.1	0.115191
6.040050	0.1	0.111894
6.041717	0.1	0.112359
6.043383	0.1	0.115135
6.045050	0.1	0.118166
6.046717	0.1	0.121244
6.048383	0.1	0.123968
6.050050	0.1	0.124774
6.051717	0.1	0.123461
6.053383	0.1	0.121971
6.055050	0.1	0.122604
6.056717	0.1	0.126804
6.058383	0.1	0.133617
6.060050	0.1	0.139559
6.061717	0.1	0.141822
6.063383	0.1	0.140555
6.065050	0.1	0.137594
6.066717	0.1	0.134180
6.068383	0.1	0.130637
6.070050	0.1	0.127852
6.071717	0.1	0.127680
6.073383	0.1	0.130967
6.075050	0.1	0.136606
6.076717	0.1	0.142814
6.078383	0.1	0.148369
6.080050	0.1	0.152327
6.081717	0.1	0.153333
6.083383	0.1	0.150530
6.085050	0.1	0.145151
6.086717	0.1	0.140350
6.088383	0.1	0.138730
6.090050	0.1	0.140187
6.091717	0.1	0.142697
6.093383	0.1	0.144765
6.095050	0.1	0.146171
6.096717	0.1	0.147293
6.098383	0.1	0.148886
6.100050	0.1	0.151470
6.101717	0.1	0.154492
6.103383	0.1	0.156928
6.105050	0.1	0.158069
6.106717	0.1	0.157477
6.108383	0.1	0.154958
6.110050	0.1	0.150646
6.111717	0.1	0.145915
6.113383	0.1	0.143507
6.115050	0.1	0.144783
6.116717	0.1	0.147726
6.118383	0.1	0.149403
6.120050	0.1	0.148388
6.121717	0.1	0.144499
6.123383	0.1	0.139182
6.125050	0.1	0.135079
6.126717	0.1	0.133682
6.128383	0.1	0.134557
6.130050	0.1	0.136662
6.131717	0.1	0.139228
6.133383	0.1	0.141826
6.135050	0.1	0.144485
6.136717	0.1	0.147633
6.138383	0.1	0.150967
6.140050	0.1	0.153040
6.141717	0.1	0.152523
6.143383	0.1	0.149668
6.145050	0.1	0.146027
6.146717	0.1	0.142651
6.148383	0.1	0.139237
6.150050	0.1	0.135619
6.151717	0.1	0.132760
6.153383	0.1	0.131694
6.155050	0.1	0.132807
6.156717	0.1	0.136034
6.158383	0.1	0.140928
6.160050	0.1	0.146572
6.161717	0.1	0.151410
6.163383	0.1	0.153580
6.165050	0.1	0.152267
6.166717	0.1	0.148565
6.168383	0.1	0.144481
6.170050	0.1	0.141803
6.171717	0.1	0.141724
6.173383	0.1	0.143694
6.175050	0.1	0.144900
6.176717	0.1	0.143261
6.178383	0.1	0.140090
6.180050	0.1	0.138390
6.181717	0.1	0.139410
6.183383	0.1	0.141659
6.185050	0.1	0.143419
6.186717	0.1	0.144821
6.188383	0.1	0.146073
6.190050	0.1	0.145738
6.191717	0.1	0.142832
6.193383	0.1	0.139223
6.195050	0.1	0.137780
6.196717	0.1	0.139149
6.198383	0.1	0.142348
6.200050	0.1	0.146851
6.201717	0.1	0.152146
6.203383	0.1	0.156788
6.205050	0.1	0.159009
6.206717	0.1	0.157519
6.208383	0.1	0.152164
6.210050	0.1	0.144467
6.211717	0.1	0.137142
6.213383	0.1	0.132695
6.215050	0.1	0.132103
6.216717	0.1	0.135000
6.218383	0.1	0.140523
6.220050	0.1	0.147545
6.221717	0.1	0.154586
6.223383	0.1	0.160048
6.225050	0.1	0.163266
6.226717	0.1	0.165151
6.228383	0.1	0.166646
6.230050	0.1	0.167019
6.231717	0.1	0.164905
6.233383	0.1	0.160676
6.235050	0.1	0.156546
6.236717	0.1	0.154511
6.238383	0.1	0.154953
6.240050	0.1	0.156411
6.241717	0.1	0.156965
6.243383	0.1	0.156453
6.245050	0.1	0.156225
6.246717	0.1	0.156537
6.248383	0.1	0.155922
6.250050	0.1	0.153617
6.251717	0.1	0.151382
6.253383	0.1	0.152104
6.255050	0.1	0.156667
6.256717	0.1	0.163205
6.258383	0.1	0.169049
6.260050	0.1	0.172439
6.261717	0.1	0.173096
6.263383	0.1	0.171959
6.265050	0.1	0.169701
6.266717	0.1	0.166157
6.268383	0.1	0.161612
6.270050	0.1	0.156770
6.271717	0.1	0.152015
6.273383	0.1	0.147712
6.275050	0.1	0.144038
6.276717	0.1	0.140541
6.278383	0.1	0.136467
6.280050	0.1	0.131903
6.281717	0.1	0.128890
6.283383	0.1	0.130353
6.285050	0.1	0.136932
6.286717	0.1	0.145799
6.288383	0.1	0.152867
6.290050	0.1	0.155615
6.291717	0.1	0.153952
6.293383	0.1	0.149319
6.295050	0.1	0.143992
6.296717	0.1	0.140406
6.298383	0.1	0.139456
6.300050	0.1	0.139982
6.301717	0.1	0.140443
6.303383	0.1	0.139996
6.305050	0.1	0.138320
6.306717	0.1	0.135684
6.308383	0.1	0.133081
6.310050	0.1	0.131992
6.311717	0.1	0.133831
6.313383	0.1	0.139503
6.315050	0.1	0.148844
6.316717	0.1	0.159605
6.318383	0.1	0.168397
6.320050	0.1	0.173398
6.321717	0.1	0.175228
6.323383	0.1	0.175298
6.325050	0.1	0.174013
6.326717	0.1	0.171009
6.328383	0.1	0.166632
6.330050	0.1	0.161743
6.331717	0.1	0.156946
6.333383	0.1	0.153217
6.335050	0.1	0.152066
6.336717	0.1	0.154027
6.338383	0.1	0.157352
6.340050	0.1	0.159307
6.341717	0.1	0.159070
6.343383	0.1	0.157841
6.345050	0.1	0.156430
6.346717	0.1	0.154311
6.348383	0.1	0.151168
6.350050	0.1	0.148844
6.351717	0.1	0.149822
6.353383	0.1	0.153477
6.355050	0.1	0.156704
6.356717	0.1	0.158157
6.358383	0.1	0.159144
6.360050	0.1	0.160956
6.361717	0.1	0.163298
6.363383	0.1	0.165151
6.365050	0.1	0.165869
6.366717	0.1	0.165715
6.368383	0.1	0.165850
6.370050	0.1	0.167354
6.371717	0.1	0.169864
6.373383	0.1	0.171708
6.375050	0.1	0.171219
6.376717	0.1	0.167573
6.378383	0.1	0.161463
6.380050	0.1	0.155475
6.381717	0.1	0.152360
6.383383	0.1	0.152644
6.385050	0.1	0.155023
6.386717	0.1	0.158148
6.388383	0.1	0.160690
6.390050	0.1	0.161505
6.391717	0.1	0.161179
6.393383	0.1	0.161906
6.395050	0.1	0.164844
6.396717	0.1	0.168718
6.398383	0.1	0.171452
6.400050	0.1	0.171922
6.401717	0.1	0.170302
6.403383	0.1	0.167578
6.405050	0.1	0.164448
6.406717	0.1	0.160877
6.408383	0.1	0.157035
6.410050	0.1	0.153505
6.411717	0.1	0.150353
6.413383	0.1	0.147484
6.415050	0.1	0.145356
6.416717	0.1	0.144518
6.418383	0.1	0.145189
6.420050	0.1	0.147521
6.421717	0.1	0.151508
6.423383	0.1	0.156141
6.425050	0.1	0.159871
6.426717	0.1	0.162125
6.428383	0.1	0.163084
6.430050	0.1	0.162567
6.431717	0.1	0.160723
6.433383	0.1	0.159340
6.435050	0.1	0.160681
6.436717	0.1	0.164872
6.438383	0.1	0.170046
6.440050	0.1	0.174413
6.441717	0.1	0.176998
6.443383	0.1	0.177245
6.445050	0.1	0.174791
6.446717	0.1	0.169976
6.448383	0.1	0.164458
6.450050	0.1	0.160406
6.451717	0.1	0.158339
6.453383	0.1	0.156621
6.455050	0.1	0.153664
6.456717	0.1	0.149873
6.458383	0.1	0.146977
6.460050	0.1	0.145924
6.461717	0.1	0.145901
6.463383	0.1	0.145813
6.465050	0.1	0.146488
6.466717	0.1	0.149873
6.468383	0.1	0.155871
6.470050	0.1	0.161873
6.471717	0.1	0.165468
6.473383	0.1	0.166269
6.475050	0.1	0.165300
6.476717	0.1	0.163610
6.478383	0.1	0.161557
6.480050	0.1	0.159233
6.481717	0.1	0.157151
6.483383	0.1	0.156458
6.485050	0.1	0.158525
6.486717	0.1	0.163312
6.488383	0.1	0.168807
6.490050	0.1	0.173128
6.491717	0.1	0.175615
6.493383	0.1	0.176118
6.495050	0.1	0.175256
6.496717	0.1	0.174497
6.498383	0.1	0.174958
6.500050	0.1	0.176751
6.501717	0.1	0.178791
6.503383	0.1	0.178674
6.505050	0.1	0.174199
6.506717	0.1	0.165794
6.508383	0.1	0.156658
6.510050	0.1	0.150003
6.511717	0.1	0.146520
6.513383	0.1	0.144946
6.515050	0.1	0.144569
6.516717	0.1	0.145785
6.518383	0.1	0.148457
6.520050	0.1	0.151470
6.521717	0.1	0.154679
6.523383	0.1	0.159470
6.525050	0.1	0.166087
6.526717	0.1	0.172597
6.528383	0.1	0.177301
6.530050	0.1	0.180160
6.531717	0.1	0.181543
6.533383	0.1	0.181100
6.535050	0.1	0.178088
6.536717	0.1	0.172202
6.538383	0.1	0.164444
6.540050	0.1	0.157156
6.541717	0.1	0.153054
6.543383	0.1	0.153645
6.545050	0.1	0.157938
6.546717	0.1	0.163121
6.548383	0.1	0.166968
6.550050	0.1	0.169147
6.551717	0.1	0.169803
6.553383	0.1	0.168500
6.555050	0.1	0.165552
6.556717	0.1	0.162884
6.558383	0.1	0.162181
6.560050	0.1	0.163470
6.561717	0.1	0.166274
6.563383	0.1	0.170222
6.565050	0.1	0.174590
6.566717	0.1	0.178339
6.568383	0.1	0.180192
6.570050	0.1	0.178907
6.571717	0.1	0.174339
6.573383	0.1	0.168215
6.575050	0.1	0.163433
6.576717	0.1	0.162283
6.578383	0.1	0.165217
6.580050	0.1	0.171079
6.581717	0.1	0.177389
6.583383	0.1	0.180732
6.585050	0.1	0.179061
6.586717	0.1	0.173631
6.588383	0.1	0.167321
6.590050	0.1	0.161785
6.591717	0.1	0.157352
6.593383	0.1	0.154478
6.595050	0.1	0.153915
6.596717	0.1	0.155717
6.598383	0.1	0.158907
6.600050	0.1	0.162036
6.601717	0.1	0.163992
6.603383	0.1	0.164341
6.605050	0.1	0.163447
6.606717	0.1	0.162576
6.608383	0.1	0.163191
6.610050	0.1	0.165356
6.611717	0.1	0.167508
6.613383	0.1	0.168309
6.615050	0.1	0.168202
6.616717	0.1	0.168555
6.618383	0.1	0.170162
6.620050	0.1	0.172728
6.621717	0.1	0.175750
6.623383	0.1	0.179647
6.625050	0.1	0.185058
6.626717	0.1	0.191494
6.628383	0.1	0.197738
6.630050	0.1	0.202921
6.631717	0.1	0.206418
6.633383	0.1	0.207168
6.635050	0.1	0.203894
6.636717	0.1	0.197208
6.638383	0.1	0.190875
6.640050	0.1	0.188979
6.641717	0.1	0.191764
6.643383	0.1	0.195703
6.645050	0.1	0.197641
6.646717	0.1	0.197333
6.648383	0.1	0.195969
6.650050	0.1	0.194483
6.651717	0.1	0.193920
6.653383	0.1	0.194600
6.655050	0.1	0.194819
6.656717	0.1	0.192928
6.658383	0.1	0.189934
6.660050	0.1	0.188192
6.661717	0.1	0.188784
6.663383	0.1	0.190828
6.665050	0.1	0.192425
6.666717	0.1	0.192146
6.668383	0.1	0.189831
6.670050	0.1	0.186381
6.671717	0.1	0.183149
6.673383	0.1	0.181277
6.675050	0.1	0.181342
6.676717	0.1	0.183652
6.678383	0.1	0.188276
6.680050	0.1	0.194479
6.681717	0.1	0.200858
6.683383	0.1	0.206102
6.685050	0.1	0.209073
6.686717	0.1	0.209529
6.688383	0.1	0.209124
6.690050	0.1	0.209766
6.691717	0.1	0.211308
6.693383	0.1	0.212719
6.695050	0.1	0.213874
6.696717	0.1	0.214642
6.698383	0.1	0.214232
6.700050	0.1	0.212500
6.701717	0.1	0.210432
6.703383	0.1	0.208616
6.705050	0.1	0.206479
6.706717	0.1	0.203806
6.708383	0.1	0.202013
6.710050	0.1	0.202614
6.711717	0.1	0.204886
6.713383	0.1	0.206376
6.715050	0.1	0.205548
6.716717	0.1	0.203019
6.718383	0.1	0.200453
6.720050	0.1	0.198898
6.721717	0.1	0.198055
6.723383	0.1	0.197105
6.725050	0.1	0.195936
6.726717	0.1	0.194632
6.728383	0.1	0.193389
6.730050	0.1	0.193785
6.731717	0.1	0.197571
6.733383	0.1	0.203489
6.735050	0.1	0.207727
6.736717	0.1	0.207764
6.738383	0.1	0.203913
6.740050	0.1	0.198120
6.741717	0.1	0.193045
6.743383	0.1	0.190833
6.745050	0.1	0.191377
6.746717	0.1	0.192686
6.748383	0.1	0.193119
6.750050	0.1	0.192528
6.751717	0.1	0.191559
6.753383	0.1	0.190767
6.755050	0.1	0.190209
6.756717	0.1	0.190181
6.758383	0.1	0.192039
6.760050	0.1	0.196840
6.761717	0.1	0.203387
6.763383	0.1	0.208924
6.765050	0.1	0.211424
6.766717	0.1	0.210409
6.768383	0.1	0.206465
6.770050	0.1	0.200975
6.771717	0.1	0.195755
6.773383	0.1	0.192123
6.775050	0.1	0.190591
6.776717	0.1	0.191550
6.778383	0.1	0.195317
6.780050	0.1	0.200616
6.781717	0.1	0.204085
6.783383	0.1	0.202912
6.785050	0.1	0.197911
6.786717	0.1	0.193249
6.788383	0.1	0.192337
6.790050	0.1	0.194795
6.791717	0.1	0.198269
6.793383	0.1	0.201426
6.795050	0.1	0.204416
6.796717	0.1	0.207811
6.798383	0.1	0.211126
6.800050	0.1	0.212430
6.801717	0.1	0.210176
6.803383	0.1	0.205245
6.805050	0.1	0.200500
6.806717	0.1	0.198116
6.808383	0.1	0.197734
6.810050	0.1	0.198171
6.811717	0.1	0.199378
6.813383	0.1	0.201161
6.815050	0.1	0.201990
6.816717	0.1	0.200719
6.818383	0.1	0.197864
6.820050	0.1	0.194376
6.821717	0.1	0.190679
6.823383	0.1	0.187792
6.825050	0.1	0.187661
6.826717	0.1	0.191233
6.828383	0.1	0.197077
6.830050	0.1	0.202507
6.831717	0.1	0.205911
6.833383	0.1	0.207080
6.835050	0.1	0.206470
6.836717	0.1	0.205687
6.838383	0.1	0.206847
6.840050	0.1	0.209967
6.841717	0.1	0.212649
6.843383	0.1	0.212737
6.845050	0.1	0.210400
6.846717	0.1	0.207671
6.848383	0.1	0.206777
6.850050	0.1	0.208546
6.851717	0.1	0.211825
6.853383	0.1	0.214642
6.855050	0.1	0.216207
6.856717	0.1	0.217608
6.858383	0.1	0.220635
6.860050	0.1	0.225576
6.861717	0.1	0.230572
6.863383	0.1	0.233180
6.865050	0.1	0.231955
6.866717	0.1	0.227010
6.868383	0.1	0.219657
6.870050	0.1	0.211922
6.871717	0.1	0.205631
6.873383	0.1	0.201333
6.875050	0.1	0.198791
6.876717	0.1	0.198064
6.878383	0.1	0.199145
6.880050	0.1	0.201669
6.881717	0.1	0.205436
6.883383	0.1	0.210190
6.885050	0.1	0.215033
6.886717	0.1	0.218372
6.888383	0.1	0.218851
6.890050	0.1	0.216714
6.891717	0.1	0.214102
6.893383	0.1	0.213194
6.895050	0.1	0.213836
6.896717	0.1	0.214055
6.898383	0.1	0.212779
6.900050	0.1	0.210558
6.901717	0.1	0.208449
6.903383	0.1	0.207168
6.905050	0.1	0.206647
6.906717	0.1	0.206186
6.908383	0.1	0.205180
6.910050	0.1	0.204141
6.911717	0.1	0.204835
6.913383	0.1	0.208276
6.915050	0.1	0.213045
6.916717	0.1	0.216649
6.918383	0.1	0.217948
6.920050	0.1	0.217371
6.921717	0.1	0.215741
6.923383	0.1	0.213631
6.925050	0.1	0.211401
6.926717	0.1	0.209385
6.928383	0.1	0.207969
6.930050	0.1	0.207224
6.931717	0.1	0.207308
6.933383	0.1	0.208938
6.935050	0.1	0.212281
6.936717	0.1	0.216342
6.938383	0.1	0.219624
6.940050	0.1	0.220938
6.941717	0.1	0.220081
6.943383	0.1	0.217874
6.945050	0.1	0.215229
6.946717	0.1	0.212486
6.948383	0.1	0.209855
6.950050	0.1	0.207829
6.951717	0.1	0.207205
6.953383	0.1	0.208546
6.955050	0.1	0.211522
6.956717	0.1	0.214865
6.958383	0.1	0.217413
6.960050	0.1	0.219089
6.961717	0.1	0.220542
6.963383	0.1	0.222297
6.965050	0.1	0.224276
6.966717	0.1	0.225226
6.968383	0.1	0.223634
6.970050	0.1	0.219969
6.971717	0.1	0.216998
6.973383	0.1	0.216989
6.975050	0.1	0.218949
6.976717	0.1	0.219466
6.978383	0.1	0.216551
6.980050	0.1	0.211829
6.981717	0.1	0.208090
6.983383	0.1	0.205850
6.985050	0.1	0.203587
6.986717	0.1	0.200174
6.988383	0.1	0.196374
6.990050	0.1	0.193911
6.991717	0.1	0.193189
6.993383	0.1	0.193100
6.995050	0.1	0.193142
6.996717	0.1	0.194185
6.998383	0.1	0.196705
7.000050	0.1	0.199554
7.001717	0.1	0.201333
7.003383	0.1	0.201943
7.005050	0.1	0.202036
7.006717	0.1	0.201720
7.008383	0.1	0.200891
7.010050	0.1	0.200151
7.011717	0.1	0.199988
7.013383	0.1	0.199950
7.015050	0.1	0.199820
7.016717	0.1	0.200653
7.018383	0.1	0.203885
7.020050	0.1	0.209743
7.021717	0.1	0.216924
7.023383	0.1	0.223652
7.025050	0.1	0.228956
7.026717	0.1	0.232640
7.028383	0.1	0.234065
7.030050	0.1	0.232309
7.031717	0.1	0.227937
7.033383	0.1	0.223005
7.035050	0.1	0.218665
7.036717	0.1	0.214130
7.038383	0.1	0.208630
7.040050	0.1	0.203229
7.041717	0.1	0.199894
7.043383	0.1	0.199154
7.045050	0.1	0.199638
7.046717	0.1	0.200295
7.048383	0.1	0.201510
7.050050	0.1	0.203713
7.051717	0.1	0.206544
7.053383	0.1	0.209403
7.055050	0.1	0.211434
7.056717	0.1	0.211350
7.058383	0.1	0.208756
7.060050	0.1	0.205371
7.061717	0.1	0.203806
7.063383	0.1	0.205059
7.065050	0.1	0.207713
7.066717	0.1	0.209813
7.068383	0.1	0.211257
7.070050	0.1	0.213315
7.071717	0.1	0.216127
7.073383	0.1	0.218479
7.075050	0.1	0.219587
7.076717	0.1	0.219233
7.078383	0.1	0.216938
7.080050	0.1	0.213147
7.081717	0.1	0.210265
7.083383	0.1	0.210381
7.085050	0.1	0.212826
7.086717	0.1	0.215489
7.088383	0.1	0.217492
7.090050	0.1	0.219066
7.091717	0.1	0.219969
7.093383	0.1	0.219629
7.095050	0.1	0.217990
7.096717	0.1	0.215331
7.098383	0.1	0.212225
7.100050	0.1	0.209869
7.101717	0.1	0.209641
7.103383	0.1	0.212346
7.105050	0.1	0.217650
7.106717	0.1	0.223629
7.108383	0.1	0.227443
7.110050	0.1	0.227364
7.111717	0.1	0.224081
7.113383	0.1	0.219601
7.115050	0.1	0.215345
7.116717	0.1	0.211853
7.118383	0.1	0.209496
7.120050	0.1	0.208938
7.121717	0.1	0.211028
7.123383	0.1	0.216020
7.125050	0.1	0.222381
7.126717	0.1	0.227215
7.128383	0.1	0.228449
7.130050	0.1	0.225953
7.131717	0.1	0.220593
7.133383	0.1	0.213725
7.135050	0.1	0.207969
7.136717	0.1	0.206660
7.138383	0.1	0.211080
7.140050	0.1	0.218735
7.141717	0.1	0.225073
7.143383	0.1	0.227434
7.145050	0.1	0.226791
7.146717	0.1	0.225771
7.148383	0.1	0.226730
7.150050	0.1	0.231508
7.151717	0.1	0.240323
7.153383	0.1	0.250461
7.155050	0.1	0.257529
7.156717	0.1	0.258638
7.158383	0.1	0.254004
7.160050	0.1	0.245823
7.161717	0.1	0.236505
7.163383	0.1	0.228165
7.165050	0.1	0.222959
7.166717	0.1	0.222349
7.168383	0.1	0.225473
7.170050	0.1	0.229436
7.171717	0.1	0.231466
7.173383	0.1	0.230512
7.175050	0.1	0.227452
7.176717	0.1	0.224146
7.178383	0.1	0.221855
7.180050	0.1	0.220193
7.181717	0.1	0.217813
7.183383	0.1	0.214241
7.185050	0.1	0.210484
7.186717	0.1	0.208113
7.188383	0.1	0.208495
7.190050	0.1	0.211801
7.191717	0.1	0.216044
7.193383	0.1	0.218404
7.195050	0.1	0.217729
7.196717	0.1	0.215163
7.198383	0.1	0.212626
7.200050	0.1	0.211219
7.201717	0.1	0.210707
7.203383	0.1	0.210209
7.205050	0.1	0.209482
7.206717	0.1	0.208975
7.208383	0.1	0.208425
7.210050	0.1	0.207238
7.211717	0.1	0.206558
7.213383	0.1	0.208891
7.215050	0.1	0.215271
7.216717	0.1	0.223513
7.218383	0.1	0.229729
7.220050	0.1	0.231927
7.221717	0.1	0.231587
7.223383	0.1	0.231066
7.225050	0.1	0.230623
7.226717	0.1	0.229306
7.228383	0.1	0.227145
7.230050	0.1	0.224980
7.231717	0.1	0.223122
7.233383	0.1	0.221394
7.235050	0.1	0.219904
7.236717	0.1	0.218605
7.238383	0.1	0.217143
7.240050	0.1	0.216155
7.241717	0.1	0.217110
7.243383	0.1	0.220542
7.245050	0.1	0.225212
7.246717	0.1	0.228705
7.248383	0.1	0.229375
7.250050	0.1	0.227271
7.251717	0.1	0.222796
7.253383	0.1	0.216342
7.255050	0.1	0.209212
7.256717	0.1	0.203587
7.258383	0.1	0.201291
7.260050	0.1	0.202702
7.261717	0.1	0.207010
7.263383	0.1	0.212784
7.265050	0.1	0.217715
7.266717	0.1	0.219150
7.268383	0.1	0.216197
7.270050	0.1	0.211047
7.271717	0.1	0.207564
7.273383	0.1	0.207829
7.275050	0.1	0.210409
7.276717	0.1	0.212230
7.278383	0.1	0.211103
7.280050	0.1	0.206763
7.281717	0.1	0.200933
7.283383	0.1	0.196011
7.285050	0.1	0.193329
7.286717	0.1	0.193114
7.288383	0.1	0.194944
7.290050	0.1	0.197296
7.291717	0.1	0.197822
7.293383	0.1	0.195410
7.295050	0.1	0.191596
7.296717	0.1	0.189166
7.298383	0.1	0.189436
7.300050	0.1	0.191680
7.301717	0.1	0.194670
7.303383	0.1	0.197557
7.305050	0.1	0.199494
7.306717	0.1	0.199806
7.308383	0.1	0.198446
7.310050	0.1	0.195382
7.311717	0.1	0.190483
7.313383	0.1	0.184509
7.315050	0.1	0.178944
7.316717	0.1	0.174823
7.318383	0.1	0.172718
7.320050	0.1	0.173608
7.321717	0.1	0.178721
7.323383	0.1	0.187461
7.325050	0.1	0.195880
7.326717	0.1	0.199527
7.328383	0.1	0.198083
7.330050	0.1	0.195247
7.331717	0.1	0.194442
7.333383	0.1	0.196300
7.335050	0.1	0.199969
7.336717	0.1	0.204751
7.338383	0.1	0.210050
7.340050	0.1	0.215247
7.341717	0.1	0.219643
7.343383	0.1	0.221813
7.345050	0.1	0.220290
7.346717	0.1	0.215061
7.348383	0.1	0.207853
7.350050	0.1	0.201077
7.351717	0.1	0.196211
7.353383	0.1	0.193543
7.355050	0.1	0.193357
7.356717	0.1	0.195699
7.358383	0.1	0.199219
7.360050	0.1	0.201724
7.361717	0.1	0.202055
7.363383	0.1	0.200770
7.365050	0.1	0.199093
7.366717	0.1	0.197627
7.368383	0.1	0.196667
7.370050	0.1	0.197613
7.371717	0.1	0.201967
7.373383	0.1	0.208803
7.375050	0.1	0.215014
7.376717	0.1	0.218577
7.378383	0.1	0.220365
7.380050	0.1	0.221804
7.381717	0.1	0.222111
7.383383	0.1	0.218991
7.385050	0.1	0.212090
7.386717	0.1	0.204714
7.388383	0.1	0.200835
7.390050	0.1	0.200989
7.391717	0.1	0.202237
7.393383	0.1	0.201724
7.395050	0.1	0.199727
7.396717	0.1	0.198307
7.398383	0.1	0.198353
7.400050	0.1	0.199624
7.401717	0.1	0.202027
7.403383	0.1	0.205319
7.405050	0.1	0.208821
7.406717	0.1	0.212248
7.408383	0.1	0.215643
7.410050	0.1	0.218335
7.411717	0.1	0.219024
7.413383	0.1	0.216952
7.415050	0.1	0.212626
7.416717	0.1	0.207745
7.418383	0.1	0.204248
7.420050	0.1	0.203010
7.421717	0.1	0.203215
7.423383	0.1	0.203382
7.425050	0.1	0.203308
7.426717	0.1	0.204202
7.428383	0.1	0.206563
7.430050	0.1	0.209063
7.431717	0.1	0.210050
7.433383	0.1	0.209217
7.435050	0.1	0.207224
7.436717	0.1	0.205049
7.438383	0.1	0.204090
7.440050	0.1	0.205790
7.441717	0.1	0.210581
7.443383	0.1	0.216994
7.445050	0.1	0.222628
7.446717	0.1	0.226223
7.448383	0.1	0.227713
7.450050	0.1	0.226912
7.451717	0.1	0.223853
7.453383	0.1	0.219662
7.455050	0.1	0.216071
7.456717	0.1	0.214288
7.458383	0.1	0.214106
7.460050	0.1	0.214120
7.461717	0.1	0.213413
7.463383	0.1	0.212379
7.465050	0.1	0.211415
7.466717	0.1	0.209967
7.468383	0.1	0.207773
7.470050	0.1	0.205543
7.471717	0.1	0.203727
7.473383	0.1	0.201906
7.475050	0.1	0.199345
7.476717	0.1	0.195382
7.478383	0.1	0.189911
7.480050	0.1	0.184467
7.481717	0.1	0.181440
7.483383	0.1	0.181543
7.485050	0.1	0.183540
7.486717	0.1	0.185682
7.488383	0.1	0.186302
7.490050	0.1	0.184765
7.491717	0.1	0.183014
7.493383	0.1	0.184560
7.495050	0.1	0.190483
7.496717	0.1	0.197892
7.498383	0.1	0.203019
7.500050	0.1	0.204747
7.501717	0.1	0.204905
7.503383	0.1	0.205226
7.505050	0.1	0.205184
7.506717	0.1	0.203862
7.508383	0.1	0.201552
7.510050	0.1	0.198851
7.511717	0.1	0.196458
7.513383	0.1	0.195475
7.515050	0.1	0.196290
7.516717	0.1	0.197943
7.518383	0.1	0.199350
7.520050	0.1	0.200272
7.521717	0.1	0.201077
7.523383	0.1	0.201846
7.525050	0.1	0.201631
7.526717	0.1	0.199140
7.528383	0.1	0.194609
7.530050	0.1	0.190330
7.531717	0.1	0.188421
7.533383	0.1	0.189063
7.535050	0.1	0.191405
7.536717	0.1	0.194763
7.538383	0.1	0.198507
7.540050	0.1	0.201729
7.541717	0.1	0.203457
7.543383	0.1	0.203317
7.545050	0.1	0.201813
7.546717	0.1	0.199918
7.548383	0.1	0.198446
7.550050	0.1	0.197641
7.551717	0.1	0.197240
7.553383	0.1	0.197268
7.555050	0.1	0.198274
7.556717	0.1	0.200137
7.558383	0.1	0.202102
7.560050	0.1	0.204341
7.561717	0.1	0.207587
7.563383	0.1	0.211466
7.565050	0.1	0.214917
7.566717	0.1	0.217133
7.568383	0.1	0.217222
7.570050	0.1	0.214586
7.571717	0.1	0.209818
7.573383	0.1	0.203680
7.575050	0.1	0.196784
7.576717	0.1	0.191117
7.578383	0.1	0.189701
7.580050	0.1	0.193585
7.581717	0.1	0.200598
7.583383	0.1	0.207648
7.585050	0.1	0.213184
7.586717	0.1	0.216570
7.588383	0.1	0.216826
7.590050	0.1	0.213492
7.591717	0.1	0.207718
7.593383	0.1	0.202050
7.595050	0.1	0.199405
7.596717	0.1	0.201329
7.598383	0.1	0.207205
7.600050	0.1	0.214861
7.601717	0.1	0.221161
7.603383	0.1	0.223829
7.605050	0.1	0.223108
7.606717	0.1	0.220397
7.608383	0.1	0.216514
7.610050	0.1	0.212453
7.611717	0.1	0.209953
7.613383	0.1	0.209780
7.615050	0.1	0.210889
7.616717	0.1	0.211820
7.618383	0.1	0.211955
7.620050	0.1	0.211801
7.621717	0.1	0.212695
7.623383	0.1	0.215112
7.625050	0.1	0.217529
7.626717	0.1	0.218055
7.628383	0.1	0.216765
7.630050	0.1	0.215732
7.631717	0.1	0.216644
7.633383	0.1	0.218712
7.635050	0.1	0.219648
7.636717	0.1	0.218232
7.638383	0.1	0.215392
7.640050	0.1	0.213054
7.641717	0.1	0.212421
7.643383	0.1	0.213706
7.645050	0.1	0.216751
7.646717	0.1	0.221278
7.648383	0.1	0.226377
7.650050	0.1	0.229864
7.651717	0.1	0.229618
7.653383	0.1	0.225776
7.655050	0.1	0.220388
7.656717	0.1	0.215010
7.658383	0.1	0.210335
7.660050	0.1	0.207680
7.661717	0.1	0.208351
7.663383	0.1	0.211690
7.665050	0.1	0.215545
7.666717	0.1	0.218535
7.668383	0.1	0.220840
7.670050	0.1	0.223438
7.671717	0.1	0.227350
7.673383	0.1	0.232826
7.675050	0.1	0.238931
7.676717	0.1	0.244370
7.678383	0.1	0.247923
7.680050	0.1	0.248086
7.681717	0.1	0.244463
7.683383	0.1	0.239089
7.685050	0.1	0.234311
7.686717	0.1	0.230172
7.688383	0.1	0.225771
7.690050	0.1	0.221729
7.691717	0.1	0.219354
7.693383	0.1	0.219084
7.695050	0.1	0.220831
7.696717	0.1	0.224854
7.698383	0.1	0.231047
7.700050	0.1	0.237799
7.701717	0.1	0.242996
7.703383	0.1	0.245385
7.705050	0.1	0.244384
7.706717	0.1	0.240481
7.708383	0.1	0.235746
7.710050	0.1	0.232197
7.711717	0.1	0.230563
7.713383	0.1	0.231359
7.715050	0.1	0.234963
7.716717	0.1	0.239816
7.718383	0.1	0.242582
7.720050	0.1	0.241296
7.721717	0.1	0.237552
7.723383	0.1	0.234460
7.725050	0.1	0.232682
7.726717	0.1	0.230335
7.728383	0.1	0.226875
7.730050	0.1	0.224472
7.731717	0.1	0.224551
7.733383	0.1	0.225371
7.735050	0.1	0.224682
7.736717	0.1	0.222544
7.738383	0.1	0.220565
7.740050	0.1	0.219778
7.741717	0.1	0.219923
7.743383	0.1	0.220835
7.745050	0.1	0.223271
7.746717	0.1	0.227462
7.748383	0.1	0.232067
7.750050	0.1	0.235033
7.751717	0.1	0.234991
7.753383	0.1	0.232225
7.755050	0.1	0.228733
7.756717	0.1	0.226754
7.758383	0.1	0.227522
7.760050	0.1	0.230982
7.761717	0.1	0.234810
7.763383	0.1	0.234875
7.765050	0.1	0.229427
7.766717	0.1	0.221604
7.768383	0.1	0.216006
7.770050	0.1	0.214241
7.771717	0.1	0.214837
7.773383	0.1	0.216058
7.775050	0.1	0.217627
7.776717	0.1	0.219522
7.778383	0.1	0.219904
7.780050	0.1	0.217203
7.781717	0.1	0.213478
7.783383	0.1	0.211988
7.785050	0.1	0.212584
7.786717	0.1	0.212807
7.788383	0.1	0.211643
7.790050	0.1	0.209720
7.791717	0.1	0.207792
7.793383	0.1	0.206721
7.795050	0.1	0.207769
7.796717	0.1	0.211555
7.798383	0.1	0.217212
7.800050	0.1	0.222973
7.801717	0.1	0.226903
7.803383	0.1	0.227680
7.805050	0.1	0.225529
7.806717	0.1	0.221785
7.808383	0.1	0.217478
7.810050	0.1	0.212966
7.811717	0.1	0.208849
7.813383	0.1	0.206195
7.815050	0.1	0.205562
7.816717	0.1	0.206707
7.818383	0.1	0.209510
7.820050	0.1	0.214293
7.821717	0.1	0.220626
7.823383	0.1	0.226912
7.825050	0.1	0.230912
7.826717	0.1	0.230288
7.828383	0.1	0.224640
7.830050	0.1	0.216714
7.831717	0.1	0.209846
7.833383	0.1	0.205645
7.835050	0.1	0.204928
7.836717	0.1	0.208043
7.838383	0.1	0.213650
7.840050	0.1	0.219340
7.841717	0.1	0.223801
7.843383	0.1	0.227415
7.845050	0.1	0.230791
7.846717	0.1	0.233133
7.848383	0.1	0.233133
7.850050	0.1	0.231061
7.851717	0.1	0.228505
7.853383	0.1	0.226814
7.855050	0.1	0.226535
7.856717	0.1	0.227359
7.858383	0.1	0.228886
7.860050	0.1	0.231275
7.861717	0.1	0.234656
7.863383	0.1	0.238800
7.865050	0.1	0.243112
7.866717	0.1	0.246256
7.868383	0.1	0.246698
7.870050	0.1	0.244402
7.871717	0.1	0.241334
7.873383	0.1	0.239443
7.875050	0.1	0.238600
7.876717	0.1	0.237245
7.878383	0.1	0.234903
7.880050	0.1	0.232817
7.881717	0.1	0.231732
7.883383	0.1	0.231066
7.885050	0.1	0.231103
7.886717	0.1	0.233729
7.888383	0.1	0.239485
7.890050	0.1	0.246139
7.891717	0.1	0.251858
7.893383	0.1	0.257250
7.895050	0.1	0.263280
7.896717	0.1	0.269068
7.898383	0.1	0.272472
7.900050	0.1	0.272463
7.901717	0.1	0.270135
7.903383	0.1	0.266992
7.905050	0.1	0.263597
7.906717	0.1	0.259918
7.908383	0.1	0.255802
7.910050	0.1	0.251061
7.911717	0.1	0.245618
7.913383	0.1	0.240169
7.915050	0.1	0.236607
7.916717	0.1	0.236635
7.918383	0.1	0.240100
7.920050	0.1	0.245268
7.921717	0.1	0.250465
7.923383	0.1	0.254996
7.925050	0.1	0.258628
7.926717	0.1	0.260687
7.928383	0.1	0.259988
7.930050	0.1	0.255844
7.931717	0.1	0.249348
7.933383	0.1	0.243117
7.935050	0.1	0.239196
7.936717	0.1	0.237827
7.938383	0.1	0.238600
7.940050	0.1	0.241166
7.941717	0.1	0.244654
7.943383	0.1	0.247848
7.945050	0.1	0.249776
7.946717	0.1	0.249832
7.948383	0.1	0.248076
7.950050	0.1	0.244891
7.951717	0.1	0.240710
7.953383	0.1	0.236677
7.955050	0.1	0.234372
7.956717	0.1	0.234335
7.958383	0.1	0.235690
7.960050	0.1	0.237194
7.961717	0.1	0.238307
7.963383	0.1	0.239434
7.965050	0.1	0.241078
7.966717	0.1	0.242577
7.968383	0.1	0.242619
7.970050	0.1	0.241403
7.971717	0.1	0.240533
7.973383	0.1	0.240658
7.975050	0.1	0.240970
7.976717	0.1	0.240589
7.978383	0.1	0.239708
7.980050	0.1	0.239536
7.981717	0.1	0.240938
7.983383	0.1	0.243438
7.985050	0.1	0.245529
7.986717	0.1	0.245268
7.988383	0.1	0.241543
7.990050	0.1	0.235485
7.991717	0.1	0.230097
7.993383	0.1	0.228202
7.995050	0.1	0.230358
7.996717	0.1	0.234367
7.998383	0.1	0.236975
8.000050	0.1	0.236714
8.001717	0.1	0.234731
8.003383	0.1	0.232575
8.005050	0.1	0.230726
8.006717	0.1	0.229087
8.008383	0.1	0.227382
8.010050	0.1	0.225361
8.011717	0.1	0.223340
8.013383	0.1	0.221930
8.015050	0.1	0.221035
8.016717	0.1	0.220155
8.018383	0.1	0.219443
8.020050	0.1	0.219215
8.021717	0.1	0.219555
8.023383	0.1	0.220998
8.025050	0.1	0.224165
8.026717	0.1	0.228812
8.028383	0.1	0.234046
8.030050	0.1	0.239103
8.031717	0.1	0.243452
8.033383	0.1	0.246158
8.035050	0.1	0.246163
8.036717	0.1	0.243983
8.038383	0.1	0.242004
8.040050	0.1	0.241874
8.041717	0.1	0.242507
8.043383	0.1	0.241869
8.045050	0.1	0.239541
8.046717	0.1	0.236519
8.048383	0.1	0.233636
8.050050	0.1	0.231084
8.051717	0.1	0.229296
8.053383	0.1	0.229748
8.055050	0.1	0.233687
8.056717	0.1	0.239606
8.058383	0.1	0.243555
8.060050	0.1	0.243071
8.061717	0.1	0.239369
8.063383	0.1	0.234856
8.065050	0.1	0.230405
8.066717	0.1	0.226200
8.068383	0.1	0.223271
8.070050	0.1	0.222572
8.071717	0.1	0.224058
8.073383	0.1	0.226898
8.075050	0.1	0.229967
8.076717	0.1	0.232435
8.078383	0.1	0.233892
8.080050	0.1	0.233920
8.081717	0.1	0.232775
8.083383	0.1	0.232034
8.085050	0.1	0.233399
8.086717	0.1	0.237310
8.088383	0.1	0.242656
8.090050	0.1	0.247052
8.091717	0.1	0.248696
8.093383	0.1	0.248309
8.095050	0.1	0.248086
8.096717	0.1	0.248929
8.098383	0.1	0.249520
8.100050	0.1	0.247383
8.101717	0.1	0.241590
8.103383	0.1	0.234842
8.105050	0.1	0.231122
8.106717	0.1	0.231373
8.108383	0.1	0.233301
8.110050	0.1	0.234437
8.111717	0.1	0.234246
8.113383	0.1	0.233883
8.115050	0.1	0.234572
8.116717	0.1	0.236626
8.118383	0.1	0.240095
8.120050	0.1	0.244966
8.121717	0.1	0.250437
8.123383	0.1	0.255406
8.125050	0.1	0.260090
8.126717	0.1	0.265655
8.128383	0.1	0.272146
8.130050	0.1	0.278614
8.131717	0.1	0.284207
8.133383	0.1	0.287318
8.135050	0.1	0.285604
8.136717	0.1	0.278498
8.138383	0.1	0.268449
8.140050	0.1	0.258950
8.141717	0.1	0.252672
8.143383	0.1	0.250814
8.145050	0.1	0.252826
8.146717	0.1	0.257036
8.148383	0.1	0.261352
8.150050	0.1	0.263168
8.151717	0.1	0.260072
8.153383	0.1	0.252109
8.155050	0.1	0.242367
8.156717	0.1	0.234158
8.158383	0.1	0.228398
8.160050	0.1	0.224859
8.161717	0.1	0.224216
8.163383	0.1	0.226749
8.165050	0.1	0.231322
8.166717	0.1	0.237399
8.168383	0.1	0.245278
8.170050	0.1	0.253567
8.171717	0.1	0.259113
8.173383	0.1	0.259983
8.175050	0.1	0.256971
8.176717	0.1	0.252314
8.178383	0.1	0.248277
8.180050	0.1	0.246307
8.181717	0.1	0.246088
8.183383	0.1	0.245986
8.185050	0.1	0.245301
8.186717	0.1	0.245101
8.188383	0.1	0.246461
8.190050	0.1	0.248966
8.191717	0.1	0.250898
8.193383	0.1	0.250917
8.195050	0.1	0.249650
8.196717	0.1	0.249115
8.198383	0.1	0.250754
8.200050	0.1	0.254461
8.201717	0.1	0.258735
8.203383	0.1	0.261292
8.205050	0.1	0.260668
8.206717	0.1	0.257837
8.208383	0.1	0.255224
8.210050	0.1	0.254484
8.211717	0.1	0.256132
8.213383	0.1	0.259820
8.215050	0.1	0.264035
8.216717	0.1	0.266903
8.218383	0.1	0.266978
8.220050	0.1	0.263331
8.221717	0.1	0.256584
8.223383	0.1	0.249166
8.225050	0.1	0.243513
8.226717	0.1	0.240281
8.228383	0.1	0.238190
8.230050	0.1	0.236104
8.231717	0.1	0.234693
8.233383	0.1	0.235336
8.235050	0.1	0.238051
8.236717	0.1	0.241320
8.238383	0.1	0.244156
8.240050	0.1	0.247075
8.241717	0.1	0.250079
8.243383	0.1	0.251592
8.245050	0.1	0.250489
8.246717	0.1	0.247499
8.248383	0.1	0.244477
8.250050	0.1	0.243303
8.251717	0.1	0.244789
8.253383	0.1	0.247895
8.255050	0.1	0.250633
8.256717	0.1	0.251760
8.258383	0.1	0.250852
8.260050	0.1	0.247452
8.261717	0.1	0.241748
8.263383	0.1	0.235816
8.265050	0.1	0.232332
8.266717	0.1	0.232295
8.268383	0.1	0.234935
8.270050	0.1	0.239019
8.271717	0.1	0.243396
8.273383	0.1	0.246959
8.275050	0.1	0.248784
8.276717	0.1	0.248333
8.278383	0.1	0.245855
8.280050	0.1	0.242563
8.281717	0.1	0.239681
8.283383	0.1	0.237548
8.285050	0.1	0.236211
8.286717	0.1	0.236323
8.288383	0.1	0.238866
8.290050	0.1	0.243923
8.291717	0.1	0.249981
8.293383	0.1	0.254591
8.295050	0.1	0.255965
8.296717	0.1	0.254023
8.298383	0.1	0.249743
8.300050	0.1	0.244528
8.301717	0.1	0.240547
8.303383	0.1	0.239499
8.305050	0.1	0.240589
8.306717	0.1	0.241552
8.308383	0.1	0.241240
8.310050	0.1	0.240044
8.311717	0.1	0.238535
8.313383	0.1	0.236700
8.315050	0.1	0.234479
8.316717	0.1	0.232388
8.318383	0.1	0.231559
8.320050	0.1	0.232351
8.321717	0.1	0.233091
8.323383	0.1	0.232025
8.325050	0.1	0.230060
8.326717	0.1	0.229562
8.328383	0.1	0.231257
8.330050	0.1	0.233939
8.331717	0.1	0.236752
8.333383	0.1	0.240649
8.335050	0.1	0.247052
8.336717	0.1	0.254894
8.338383	0.1	0.260477
8.340050	0.1	0.261040
8.341717	0.1	0.257324
8.343383	0.1	0.252305
8.345050	0.1	0.248179
8.346717	0.1	0.245506
8.348383	0.1	0.244328
8.350050	0.1	0.244323
8.351717	0.1	0.244747
8.353383	0.1	0.245385
8.355050	0.1	0.246754
8.356717	0.1	0.249101
8.358383	0.1	0.251522
8.360050	0.1	0.252388
8.361717	0.1	0.250787
8.363383	0.1	0.247373
8.365050	0.1	0.243797
8.366717	0.1	0.241715
8.368383	0.1	0.242116
8.370050	0.1	0.244766
8.371717	0.1	0.248635
8.373383	0.1	0.252831
8.375050	0.1	0.257222
8.376717	0.1	0.262074
8.378383	0.1	0.267215
8.380050	0.1	0.272105
8.381717	0.1	0.276249
8.383383	0.1	0.279173
8.385050	0.1	0.280510
8.386717	0.1	0.280091
8.388383	0.1	0.277930
8.390050	0.1	0.274507
8.391717	0.1	0.270642
8.393383	0.1	0.266936
8.395050	0.1	0.263718
8.396717	0.1	0.261660
8.398383	0.1	0.261501
8.400050	0.1	0.262661
8.401717	0.1	0.262847
8.403383	0.1	0.260067
8.405050	0.1	0.255001
8.406717	0.1	0.250661
8.408383	0.1	0.249250
8.410050	0.1	0.250163
8.411717	0.1	0.251937
8.413383	0.1	0.254284
8.415050	0.1	0.257068
8.416717	0.1	0.259564
8.418383	0.1	0.261548
8.420050	0.1	0.263862
8.421717	0.1	0.267285
8.423383	0.1	0.271071
8.425050	0.1	0.272887
8.426717	0.1	0.270884
8.428383	0.1	0.265604
8.430050	0.1	0.259513
8.431717	0.1	0.255313
8.433383	0.1	0.254782
8.435050	0.1	0.258139
8.436717	0.1	0.263480
8.438383	0.1	0.267336
8.440050	0.1	0.267485
8.441717	0.1	0.264947
8.443383	0.1	0.262498
8.445050	0.1	0.261688
8.446717	0.1	0.261413
8.448383	0.1	0.259574
8.450050	0.1	0.256062
8.451717	0.1	0.253343
8.453383	0.1	0.254093
8.455050	0.1	0.258437
8.456717	0.1	0.263513
8.458383	0.1	0.266139
8.460050	0.1	0.265678
8.461717	0.1	0.264114
8.463383	0.1	0.263955
8.465050	0.1	0.265935
8.466717	0.1	0.268570
8.468383	0.1	0.270102
8.470050	0.1	0.270051
8.471717	0.1	0.268705
8.473383	0.1	0.265921
8.475050	0.1	0.261283
8.476717	0.1	0.255499
8.478383	0.1	0.250246
8.480050	0.1	0.246684
8.481717	0.1	0.245050
8.483383	0.1	0.245064
8.485050	0.1	0.246293
8.486717	0.1	0.248458
8.488383	0.1	0.250591
8.490050	0.1	0.250498
8.491717	0.1	0.246894
8.493383	0.1	0.241324
8.495050	0.1	0.236575
8.496717	0.1	0.234237
8.498383	0.1	0.234502
8.500050	0.1	0.237082
8.501717	0.1	0.241310
8.503383	0.1	0.245827
8.505050	0.1	0.249087
8.506717	0.1	0.250312
8.508383	0.1	0.249855
8.510050	0.1	0.248612
8.511717	0.1	0.246814
8.513383	0.1	0.244202
8.515050	0.1	0.241497
8.516717	0.1	0.240961
8.518383	0.1	0.244607
8.520050	0.1	0.251615
8.521717	0.1	0.258582
8.523383	0.1	0.262968
8.525050	0.1	0.264985
8.526717	0.1	0.265841
8.528383	0.1	0.265939
8.530050	0.1	0.265408
8.531717	0.1	0.265017
8.533383	0.1	0.265096
8.535050	0.1	0.264659
8.536717	0.1	0.262950
8.538383	0.1	0.260505
8.540050	0.1	0.257753
8.541717	0.1	0.254214
8.543383	0.1	0.249757
8.545050	0.1	0.245119
8.546717	0.1	0.240803
8.548383	0.1	0.236989
8.550050	0.1	0.234391
8.551717	0.1	0.233669
8.553383	0.1	0.234246
8.555050	0.1	0.234903
8.556717	0.1	0.235806
8.558383	0.1	0.238176
8.560050	0.1	0.241711
8.561717	0.1	0.244589
8.563383	0.1	0.245976
8.565050	0.1	0.246437
8.566717	0.1	0.246805
8.568383	0.1	0.247685
8.570050	0.1	0.248812
8.571717	0.1	0.248984
8.573383	0.1	0.247313
8.575050	0.1	0.243639
8.576717	0.1	0.237888
8.578383	0.1	0.230870
8.580050	0.1	0.225450
8.581717	0.1	0.225082
8.583383	0.1	0.230707
8.585050	0.1	0.239541
8.586717	0.1	0.247494
8.588383	0.1	0.252733
8.590050	0.1	0.256021
8.591717	0.1	0.258139
8.593383	0.1	0.258740
8.595050	0.1	0.257641
8.596717	0.1	0.255858
8.598383	0.1	0.255085
8.600050	0.1	0.256333
8.601717	0.1	0.259234
8.603383	0.1	0.262577
8.605050	0.1	0.265115
8.606717	0.1	0.266507
8.608383	0.1	0.267285
8.610050	0.1	0.267415
8.611717	0.1	0.266205
8.613383	0.1	0.263811
8.615050	0.1	0.260891
8.616717	0.1	0.257664
8.618383	0.1	0.254656
8.620050	0.1	0.252719
8.621717	0.1	0.251648
8.623383	0.1	0.250307
8.625050	0.1	0.248365
8.626717	0.1	0.246782
8.628383	0.1	0.246251
8.630050	0.1	0.246624
8.631717	0.1	0.248151
8.633383	0.1	0.251234
8.635050	0.1	0.254689
8.636717	0.1	0.256156
8.638383	0.1	0.254852
8.640050	0.1	0.252640
8.641717	0.1	0.251629
8.643383	0.1	0.252062
8.645050	0.1	0.252984
8.646717	0.1	0.253757
8.648383	0.1	0.254777
8.650050	0.1	0.257017
8.651717	0.1	0.260188
8.653383	0.1	0.262409
8.655050	0.1	0.262670
8.656717	0.1	0.261734
8.658383	0.1	0.260505
8.660050	0.1	0.259373
8.661717	0.1	0.258498
8.663383	0.1	0.258102
8.665050	0.1	0.258354
8.666717	0.1	0.258670
8.668383	0.1	0.257804
8.670050	0.1	0.255071
8.671717	0.1	0.251392
8.673383	0.1	0.248677
8.675050	0.1	0.247741
8.676717	0.1	0.247969
8.678383	0.1	0.248868
8.680050	0.1	0.250940
8.681717	0.1	0.255113
8.683383	0.1	0.261455
8.685050	0.1	0.268719
8.686717	0.1	0.275401
8.688383	0.1	0.280812
8.690050	0.1	0.284519
8.691717	0.1	0.285893
8.693383	0.1	0.284915
8.695050	0.1	0.282489
8.696717	0.1	0.279699
8.698383	0.1	0.277148
8.700050	0.1	0.274610
8.701717	0.1	0.271695
8.703383	0.1	0.268752
8.705050	0.1	0.266549
8.706717	0.1	0.265092
8.708383	0.1	0.263308
8.710050	0.1	0.260733
8.711717	0.1	0.258437
8.713383	0.1	0.257492
8.715050	0.1	0.257595
8.716717	0.1	0.257557
8.718383	0.1	0.256863
8.720050	0.1	0.256160
8.721717	0.1	0.255452
8.723383	0.1	0.253436
8.725050	0.1	0.249837
8.726717	0.1	0.246787
8.728383	0.1	0.246530
8.730050	0.1	0.248794
8.731717	0.1	0.251085
8.733383	0.1	0.251364
8.735050	0.1	0.249636
8.736717	0.1	0.247192
8.738383	0.1	0.245702
8.740050	0.1	0.246521
8.741717	0.1	0.249720
8.743383	0.1	0.254242
8.745050	0.1	0.258768
8.746717	0.1	0.261599
8.748383	0.1	0.261106
8.750050	0.1	0.257492
8.751717	0.1	0.252761
8.753383	0.1	0.248551
8.755050	0.1	0.245385
8.756717	0.1	0.243615
8.758383	0.1	0.243392
8.760050	0.1	0.243783
8.761717	0.1	0.242973
8.763383	0.1	0.239802
8.765050	0.1	0.235005
8.766717	0.1	0.231219
8.768383	0.1	0.231182
8.770050	0.1	0.234870
8.771717	0.1	0.239280
8.773383	0.1	0.242488
8.775050	0.1	0.245948
8.776717	0.1	0.250661
8.778383	0.1	0.254251
8.780050	0.1	0.254256
8.781717	0.1	0.251834
8.783383	0.1	0.250298
8.785050	0.1	0.250828
8.786717	0.1	0.251597
8.788383	0.1	0.250922
8.790050	0.1	0.249194
8.791717	0.1	0.247252
8.793383	0.1	0.245147
8.795050	0.1	0.243327
8.796717	0.1	0.243182
8.798383	0.1	0.245138
8.800050	0.1	0.247830
8.801717	0.1	0.249874
8.803383	0.1	0.250605
8.805050	0.1	0.249310
8.806717	0.1	0.245431
8.808383	0.1	0.239923
8.810050	0.1	0.235783
8.811717	0.1	0.236090
8.813383	0.1	0.240770
8.815050	0.1	0.246274
8.816717	0.1	0.249199
8.818383	0.1	0.249329
8.820050	0.1	0.248859
8.821717	0.1	0.249790
8.823383	0.1	0.252645
8.825050	0.1	0.256565
8.826717	0.1	0.260030
8.828383	0.1	0.261632
8.830050	0.1	0.260705
8.831717	0.1	0.257879
8.833383	0.1	0.255294
8.835050	0.1	0.254982
8.836717	0.1	0.256724
8.838383	0.1	0.258409
8.840050	0.1	0.257725
8.841717	0.1	0.253553
8.843383	0.1	0.247341
8.845050	0.1	0.241995
8.846717	0.1	0.239434
8.848383	0.1	0.240603
8.850050	0.1	0.246265
8.851717	0.1	0.255895
8.853383	0.1	0.266763
8.855050	0.1	0.275178
8.856717	0.1	0.278517
8.858383	0.1	0.276691
8.860050	0.1	0.272030
8.861717	0.1	0.266642
8.863383	0.1	0.261180
8.865050	0.1	0.256435
8.866717	0.1	0.253725
8.868383	0.1	0.253627
8.870050	0.1	0.255401
8.871717	0.1	0.257702
8.873383	0.1	0.259881
8.875050	0.1	0.261958
8.876717	0.1	0.263350
8.878383	0.1	0.262973
8.880050	0.1	0.261017
8.881717	0.1	0.259173
8.883383	0.1	0.258400
8.885050	0.1	0.257362
8.886717	0.1	0.253916
8.888383	0.1	0.248575
8.890050	0.1	0.245185
8.891717	0.1	0.247136
8.893383	0.1	0.253851
8.895050	0.1	0.261562
8.896717	0.1	0.267234
8.898383	0.1	0.270968
8.900050	0.1	0.274037
8.901717	0.1	0.276500
8.903383	0.1	0.277832
8.905050	0.1	0.277911
8.906717	0.1	0.277241
8.908383	0.1	0.277092
8.910050	0.1	0.278600
8.911717	0.1	0.281422
8.913383	0.1	0.283774
8.915050	0.1	0.283956
8.916717	0.1	0.281888
8.918383	0.1	0.279387
8.920050	0.1	0.278801
8.921717	0.1	0.280649
8.923383	0.1	0.283197
8.925050	0.1	0.284673
8.926717	0.1	0.285124
8.928383	0.1	0.285590
8.930050	0.1	0.285804
8.931717	0.1	0.284063
8.933383	0.1	0.279718
8.935050	0.1	0.274200
8.936717	0.1	0.269655
8.938383	0.1	0.267187
8.940050	0.1	0.266414
8.941717	0.1	0.266647
8.943383	0.1	0.267671
8.945050	0.1	0.268505
8.946717	0.1	0.267080
8.948383	0.1	0.262596
8.950050	0.1	0.257031
8.951717	0.1	0.253902
8.953383	0.1	0.256132
8.955050	0.1	0.263830
8.956717	0.1	0.273301
8.958383	0.1	0.279644
8.960050	0.1	0.280868
8.961717	0.1	0.278614
8.963383	0.1	0.275271
8.965050	0.1	0.272272
8.966717	0.1	0.270484
8.968383	0.1	0.269981
8.970050	0.1	0.269604
8.971717	0.1	0.268747
8.973383	0.1	0.268891
8.975050	0.1	0.271583
8.976717	0.1	0.275569
8.978383	0.1	0.277972
8.980050	0.1	0.277478
8.981717	0.1	0.274666
8.983383	0.1	0.270344
8.985050	0.1	0.265529
8.986717	0.1	0.262097
8.988383	0.1	0.261515
8.990050	0.1	0.263066
8.991717	0.1	0.264514
8.993383	0.1	0.264202
8.995050	0.1	0.262335
8.996717	0.1	0.260952
8.998383	0.1	0.262014
9.000050	0.1	0.265152
9.001717	0.1	0.268323
9.003383	0.1	0.270121
9.005050	0.1	0.270288
9.006717	0.1	0.268724
9.008383	0.1	0.265390
9.010050	0.1	0.260943
9.011717	0.1	0.256770
9.013383	0.1	0.253734
9.015050	0.1	0.251252
9.016717	0.1	0.248812
9.018383	0.1	0.247401
9.020050	0.1	0.248440
9.021717	0.1	0.251872
9.023383	0.1	0.255918
9.025050	0.1	0.258847
9.026717	0.1	0.260761
9.028383	0.1	0.262954
9.030050	0.1	0.265688
9.031717	0.1	0.267746
9.033383	0.1	0.267890
9.035050	0.1	0.265832
9.036717	0.1	0.262102
9.038383	0.1	0.257208
9.040050	0.1	0.252118
9.041717	0.1	0.249012
9.043383	0.1	0.249352
9.045050	0.1	0.252244
9.046717	0.1	0.255653
9.048383	0.1	0.258391
9.050050	0.1	0.261161
9.051717	0.1	0.265255
9.053383	0.1	0.269976
9.055050	0.1	0.272486
9.056717	0.1	0.270321
9.058383	0.1	0.263737
9.060050	0.1	0.255615
9.061717	0.1	0.249441
9.063383	0.1	0.247653
9.065050	0.1	0.250614
9.066717	0.1	0.256463
9.068383	0.1	0.262759
9.070050	0.1	0.267890
9.071717	0.1	0.271271
9.073383	0.1	0.273171
9.075050	0.1	0.273879
9.076717	0.1	0.272868
9.078383	0.1	0.269199
9.080050	0.1	0.263322
9.081717	0.1	0.258139
9.083383	0.1	0.256910
9.085050	0.1	0.260221
9.086717	0.1	0.265432
9.088383	0.1	0.269134
9.090050	0.1	0.269897
9.091717	0.1	0.268072
9.093383	0.1	0.264351
9.095050	0.1	0.260230
9.096717	0.1	0.258186
9.098383	0.1	0.259792
9.100050	0.1	0.264333
9.101717	0.1	0.269958
9.103383	0.1	0.275453
9.105050	0.1	0.280230
9.106717	0.1	0.283290
9.108383	0.1	0.283387
9.110050	0.1	0.280542
9.111717	0.1	0.276547
9.113383	0.1	0.273660
9.115050	0.1	0.272528
9.116717	0.1	0.271350
9.118383	0.1	0.268063
9.120050	0.1	0.262922
9.121717	0.1	0.258046
9.123383	0.1	0.254894
9.125050	0.1	0.253548
9.126717	0.1	0.254591
9.128383	0.1	0.259220
9.130050	0.1	0.266749
9.131717	0.1	0.274195
9.133383	0.1	0.278624
9.135050	0.1	0.278889
9.136717	0.1	0.275937
9.138383	0.1	0.272603
9.140050	0.1	0.271969
9.141717	0.1	0.274978
9.143383	0.1	0.279830
9.145050	0.1	0.284123
9.146717	0.1	0.287141
9.148383	0.1	0.288975
9.150050	0.1	0.288701
9.151717	0.1	0.285488
9.153383	0.1	0.280519
9.155050	0.1	0.275779
9.156717	0.1	0.271932
9.158383	0.1	0.268938
9.160050	0.1	0.267979
9.161717	0.1	0.270456
9.163383	0.1	0.275518
9.165050	0.1	0.280337
9.166717	0.1	0.282479
9.168383	0.1	0.281199
9.170050	0.1	0.277599
9.171717	0.1	0.273869
9.173383	0.1	0.271853
9.175050	0.1	0.272500
9.176717	0.1	0.276011
9.178383	0.1	0.281110
9.180050	0.1	0.285273
9.181717	0.1	0.286778
9.183383	0.1	0.285879
9.185050	0.1	0.283890
9.186717	0.1	0.281758
9.188383	0.1	0.280077
9.190050	0.1	0.279690
9.191717	0.1	0.281041
9.193383	0.1	0.283713
9.195050	0.1	0.287271
9.196717	0.1	0.291658
9.198383	0.1	0.296291
9.200050	0.1	0.299630
9.201717	0.1	0.299620
9.203383	0.1	0.295173
9.205050	0.1	0.287709
9.206717	0.1	0.280524
9.208383	0.1	0.276081
9.210050	0.1	0.274046
9.211717	0.1	0.272277
9.213383	0.1	0.269553
9.215050	0.1	0.266768
9.216717	0.1	0.265753
9.218383	0.1	0.267355
9.220050	0.1	0.270689
9.221717	0.1	0.274074
9.223383	0.1	0.276477
9.225050	0.1	0.278014
9.226717	0.1	0.279113
9.228383	0.1	0.279541
9.230050	0.1	0.279094
9.231717	0.1	0.278680
9.233383	0.1	0.279094
9.235050	0.1	0.279429
9.236717	0.1	0.278843
9.238383	0.1	0.278363
9.240050	0.1	0.278759
9.241717	0.1	0.278670
9.243383	0.1	0.277245
9.245050	0.1	0.275928
9.246717	0.1	0.276081
9.248383	0.1	0.277134
9.250050	0.1	0.277460
9.251717	0.1	0.276668
9.253383	0.1	0.276268
9.255050	0.1	0.277064
9.256717	0.1	0.277935
9.258383	0.1	0.278000
9.260050	0.1	0.276892
9.261717	0.1	0.273366
9.263383	0.1	0.266684
9.265050	0.1	0.258801
9.266717	0.1	0.253031
9.268383	0.1	0.250759
9.270050	0.1	0.250810
9.271717	0.1	0.251699
9.273383	0.1	0.252812
9.275050	0.1	0.253627
9.276717	0.1	0.253613
9.278383	0.1	0.252719
9.280050	0.1	0.251061
9.281717	0.1	0.248947
9.283383	0.1	0.247448
9.285050	0.1	0.247643
9.286717	0.1	0.249273
9.288383	0.1	0.251429
9.290050	0.1	0.253818
9.291717	0.1	0.256458
9.293383	0.1	0.259024
9.295050	0.1	0.260784
9.296717	0.1	0.261366
9.298383	0.1	0.261953
9.300050	0.1	0.263806
9.301717	0.1	0.265986
9.303383	0.1	0.267001
9.305050	0.1	0.267271
9.306717	0.1	0.268426
9.308383	0.1	0.270917
9.310050	0.1	0.273050
9.311717	0.1	0.272747
9.313383	0.1	0.269539
9.315050	0.1	0.263932
9.316717	0.1	0.256104
9.318383	0.1	0.246968
9.320050	0.1	0.240109
9.321717	0.1	0.239671
9.323383	0.1	0.246111
9.325050	0.1	0.256095
9.326717	0.1	0.265837
9.328383	0.1	0.273846
9.330050	0.1	0.280566
9.331717	0.1	0.286051
9.333383	0.1	0.289455
9.335050	0.1	0.290452
9.336717	0.1	0.289353
9.338383	0.1	0.286587
9.340050	0.1	0.282619
9.341717	0.1	0.277963
9.343383	0.1	0.273958
9.345050	0.1	0.271909
9.346717	0.1	0.270712
9.348383	0.1	0.267816
9.350050	0.1	0.263252
9.351717	0.1	0.260244
9.353383	0.1	0.260822
9.355050	0.1	0.263164
9.356717	0.1	0.264631
9.358383	0.1	0.264747
9.360050	0.1	0.264267
9.361717	0.1	0.264193
9.363383	0.1	0.265846
9.365050	0.1	0.269869
9.366717	0.1	0.275127
9.368383	0.1	0.279173
9.370050	0.1	0.280156
9.371717	0.1	0.278521
9.373383	0.1	0.276337
9.375050	0.1	0.275918
9.376717	0.1	0.278829
9.378383	0.1	0.284258
9.380050	0.1	0.289241
9.381717	0.1	0.291853
9.383383	0.1	0.292617
9.385050	0.1	0.292361
9.386717	0.1	0.291080
9.388383	0.1	0.289343
9.390050	0.1	0.288635
9.391717	0.1	0.289488
9.393383	0.1	0.290489
9.395050	0.1	0.290065
9.396717	0.1	0.288603
9.398383	0.1	0.287895
9.400050	0.1	0.288743
9.401717	0.1	0.290237
9.403383	0.1	0.291513
9.405050	0.1	0.292836
9.406717	0.1	0.294326
9.408383	0.1	0.295150
9.410050	0.1	0.294778
9.411717	0.1	0.293693
9.413383	0.1	0.292277
9.415050	0.1	0.290237
9.416717	0.1	0.287723
9.418383	0.1	0.286037
9.420050	0.1	0.285851
9.421717	0.1	0.286065
9.423383	0.1	0.286256
9.425050	0.1	0.287956
9.426717	0.1	0.291835
9.428383	0.1	0.295904
9.430050	0.1	0.297748
9.431717	0.1	0.296989
9.433383	0.1	0.294899
9.435050	0.1	0.292789
9.436717	0.1	0.291094
9.438383	0.1	0.289446
9.440050	0.1	0.287560
9.441717	0.1	0.285567
9.443383	0.1	0.283546
9.445050	0.1	0.281739
9.446717	0.1	0.280882
9.448383	0.1	0.281776
9.450050	0.1	0.284710
9.451717	0.1	0.289311
9.453383	0.1	0.294573
9.455050	0.1	0.299192
9.456717	0.1	0.302200
9.458383	0.1	0.302959
9.460050	0.1	0.301087
9.461717	0.1	0.296864
9.463383	0.1	0.291448
9.465050	0.1	0.286466
9.466717	0.1	0.283029
9.468383	0.1	0.281301
9.470050	0.1	0.281213
9.471717	0.1	0.282717
9.473383	0.1	0.285553
9.475050	0.1	0.289120
9.476717	0.1	0.292379
9.478383	0.1	0.294955
9.480050	0.1	0.297716
9.481717	0.1	0.300938
9.483383	0.1	0.303248
9.485050	0.1	0.302969
9.486717	0.1	0.299141
9.488383	0.1	0.292067
9.490050	0.1	0.283774
9.491717	0.1	0.276808
9.493383	0.1	0.272887
9.495050	0.1	0.272887
9.496717	0.1	0.276351
9.498383	0.1	0.281385
9.500050	0.1	0.286181
9.501717	0.1	0.289655
9.503383	0.1	0.291206
9.505050	0.1	0.291024
9.506717	0.1	0.289478
9.508383	0.1	0.286582
9.510050	0.1	0.283294
9.511717	0.1	0.281893
9.513383	0.1	0.283765
9.515050	0.1	0.287206
9.516717	0.1	0.288426
9.518383	0.1	0.285399
9.520050	0.1	0.279732
9.521717	0.1	0.274763
9.523383	0.1	0.273325
9.525050	0.1	0.276933
9.526717	0.1	0.284892
9.528383	0.1	0.294009
9.530050	0.1	0.300887
9.531717	0.1	0.304552
9.533383	0.1	0.306591
9.535050	0.1	0.308952
9.536717	0.1	0.312119
9.538383	0.1	0.315174
9.540050	0.1	0.317390
9.541717	0.1	0.318801
9.543383	0.1	0.319197
9.545050	0.1	0.317912
9.546717	0.1	0.314913
9.548383	0.1	0.310908
9.550050	0.1	0.306345
9.551717	0.1	0.301832
9.553383	0.1	0.299355
9.555050	0.1	0.300924
9.556717	0.1	0.306373
9.558383	0.1	0.313842
9.560050	0.1	0.320957
9.561717	0.1	0.325525
9.563383	0.1	0.327094
9.565050	0.1	0.327369
9.566717	0.1	0.327914
9.568383	0.1	0.328142
9.570050	0.1	0.326554
9.571717	0.1	0.323677
9.573383	0.1	0.322219
9.575050	0.1	0.324058
9.576717	0.1	0.328654
9.578383	0.1	0.334727
9.580050	0.1	0.341316
9.581717	0.1	0.347081
9.583383	0.1	0.350424
9.585050	0.1	0.350690
9.586717	0.1	0.348389
9.588383	0.1	0.344687
9.590050	0.1	0.340994
9.591717	0.1	0.338755
9.593383	0.1	0.338964
9.595050	0.1	0.341702
9.596717	0.1	0.346857
9.598383	0.1	0.354270
9.600050	0.1	0.362247
9.601717	0.1	0.368096
9.603383	0.1	0.370662
9.605050	0.1	0.371141
9.606717	0.1	0.371640
9.608383	0.1	0.372962
9.610050	0.1	0.374359
9.611717	0.1	0.375807
9.613383	0.1	0.378201
9.615050	0.1	0.381204
9.616717	0.1	0.383467
9.618383	0.1	0.384827
9.620050	0.1	0.386513
9.621717	0.1	0.389139
9.623383	0.1	0.391807
9.625050	0.1	0.393381
9.626717	0.1	0.393582
9.628383	0.1	0.393116
9.630050	0.1	0.392864
9.631717	0.1	0.392650
9.633383	0.1	0.391644
9.635050	0.1	0.389824
9.636717	0.1	0.388105
9.638383	0.1	0.386853
9.640050	0.1	0.385777
9.641717	0.1	0.385814
9.643383	0.1	0.388115
9.645050	0.1	0.391388
9.646717	0.1	0.393526
9.648383	0.1	0.394727
9.650050	0.1	0.397130
9.651717	0.1	0.402010
9.653383	0.1	0.407700
9.655050	0.1	0.411216
9.656717	0.1	0.411505
9.658383	0.1	0.409302
9.660050	0.1	0.404990
9.661717	0.1	0.398490
9.663383	0.1	0.390932
9.665050	0.1	0.385339
9.666717	0.1	0.384282
9.668383	0.1	0.387104
9.670050	0.1	0.390708
9.671717	0.1	0.392892
9.673383	0.1	0.393712
9.675050	0.1	0.393745
9.676717	0.1	0.392878
9.678383	0.1	0.392026
9.680050	0.1	0.393838
9.681717	0.1	0.399952
9.683383	0.1	0.408916
9.685050	0.1	0.417284
9.686717	0.1	0.422127
9.688383	0.1	0.422546
9.690050	0.1	0.419533
9.691717	0.1	0.414969
9.693383	0.1	0.410676
9.695050	0.1	0.407821
9.696717	0.1	0.406755
9.698383	0.1	0.406932
9.700050	0.1	0.407547
9.701717	0.1	0.408543
9.703383	0.1	0.409945
9.705050	0.1	0.410532
9.706717	0.1	0.408585
9.708383	0.1	0.404213
9.710050	0.1	0.400017
9.711717	0.1	0.398564
9.713383	0.1	0.399817
9.715050	0.1	0.401633
9.716717	0.1	0.402397
9.718383	0.1	0.402699
9.720050	0.1	0.404352
9.721717	0.1	0.408096
9.723383	0.1	0.412902
9.725050	0.1	0.417256
9.726717	0.1	0.420292
9.728383	0.1	0.421586
9.730050	0.1	0.421009
9.731717	0.1	0.418951
9.733383	0.1	0.416208
9.735050	0.1	0.413726
9.736717	0.1	0.412152
9.738383	0.1	0.411049
9.740050	0.1	0.409679
9.741717	0.1	0.408557
9.743383	0.1	0.408744
9.745050	0.1	0.409982
9.746717	0.1	0.410811
9.748383	0.1	0.410420
9.750050	0.1	0.409344
9.751717	0.1	0.408427
9.753383	0.1	0.408115
9.755050	0.1	0.408306
9.756717	0.1	0.408837
9.758383	0.1	0.410164
9.760050	0.1	0.412758
9.761717	0.1	0.416012
9.763383	0.1	0.418955
9.765050	0.1	0.421200
9.766717	0.1	0.422625
9.768383	0.1	0.422569
9.770050	0.1	0.420054
9.771717	0.1	0.415589
9.773383	0.1	0.411347
9.775050	0.1	0.408725
9.776717	0.1	0.407286
9.778383	0.1	0.406089
9.780050	0.1	0.405768
9.781717	0.1	0.408879
9.783383	0.1	0.416436
9.785050	0.1	0.425251
9.786717	0.1	0.430942
9.788383	0.1	0.431999
9.790050	0.1	0.429605
9.791717	0.1	0.425139
9.793383	0.1	0.419696
9.795050	0.1	0.414853
9.796717	0.1	0.411533
9.798383	0.1	0.408920
9.800050	0.1	0.406438
9.801717	0.1	0.405605
9.803383	0.1	0.408338
9.805050	0.1	0.413908
9.806717	0.1	0.419193
9.808383	0.1	0.422015
9.810050	0.1	0.422630
9.811717	0.1	0.422122
9.813383	0.1	0.420911
9.815050	0.1	0.419118
9.816717	0.1	0.417149
9.818383	0.1	0.415309
9.820050	0.1	0.413749
9.821717	0.1	0.412259
9.823383	0.1	0.410159
9.825050	0.1	0.407621
9.826717	0.1	0.406154
9.828383	0.1	0.406760
9.830050	0.1	0.408329
9.831717	0.1	0.408767
9.833383	0.1	0.408064
9.835050	0.1	0.408157
9.836717	0.1	0.409819
9.838383	0.1	0.412553
9.840050	0.1	0.416562
9.841717	0.1	0.422257
9.843383	0.1	0.428669
9.845050	0.1	0.433661
9.846717	0.1	0.435817
9.848383	0.1	0.435500
9.850050	0.1	0.433731
9.851717	0.1	0.431244
9.853383	0.1	0.428981
9.855050	0.1	0.427472
9.856717	0.1	0.425871
9.858383	0.1	0.423072
9.860050	0.1	0.419198
9.861717	0.1	0.415384
9.863383	0.1	0.413046
9.865050	0.1	0.412986
9.866717	0.1	0.414285
9.868383	0.1	0.415384
9.870050	0.1	0.416399
9.871717	0.1	0.418485
9.873383	0.1	0.421815
9.875050	0.1	0.426047
9.876717	0.1	0.431230
9.878383	0.1	0.437316
9.880050	0.1	0.443216
9.881717	0.1	0.446271
9.883383	0.1	0.443696
9.885050	0.1	0.435221
9.886717	0.1	0.423538
9.888383	0.1	0.412599
9.890050	0.1	0.405665
9.891717	0.1	0.404408
9.893383	0.1	0.408706
9.895050	0.1	0.416175
9.896717	0.1	0.422671
9.898383	0.1	0.425125
9.900050	0.1	0.423449
9.901717	0.1	0.419295
9.903383	0.1	0.414317
9.905050	0.1	0.409791
9.906717	0.1	0.407100
9.908383	0.1	0.407961
9.910050	0.1	0.413908
9.911717	0.1	0.424515
9.913383	0.1	0.436106
9.915050	0.1	0.444073
9.916717	0.1	0.446597
9.918383	0.1	0.444870
9.920050	0.1	0.440623
9.921717	0.1	0.434751
9.923383	0.1	0.427733
9.925050	0.1	0.420366
9.926717	0.1	0.413945
9.928383	0.1	0.409945
9.930050	0.1	0.409237
9.931717	0.1	0.411347
9.933383	0.1	0.414853
9.935050	0.1	0.418117
9.936717	0.1	0.419803
9.938383	0.1	0.419542
9.940050	0.1	0.418136
9.941717	0.1	0.416897
9.943383	0.1	0.416138
9.945050	0.1	0.414904
9.946717	0.1	0.412608
9.948383	0.1	0.409801
9.950050	0.1	0.407049
9.951717	0.1	0.404064
9.953383	0.1	0.400613
9.955050	0.1	0.397773
9.956717	0.1	0.397619
9.958383	0.1	0.401344
9.960050	0.1	0.408003
9.961717	0.1	0.415212
9.963383	0.1	0.420241
9.965050	0.1	0.420581
9.966717	0.1	0.415212
9.968383	0.1	0.406182
9.970050	0.1	0.397596
9.971717	0.1	0.391980
9.973383	0.1	0.388725
9.975050	0.1	0.386210
9.976717	0.1	0.384157
9.978383	0.1	0.383216
9.980050	0.1	0.383393
9.981717	0.1	0.383826
9.983383	0.1	0.383803
9.985050	0.1	0.383500
9.986717	0.1	0.383835
9.988383	0.1	0.385386
9.990050	0.1	0.387728
9.991717	0.1	0.389540
9.993383	0.1	0.389544
9.995050	0.1	0.387542
9.996717	0.1	0.384497
9.998383	0.1	0.381302
10.000050	0.1	0.378042
10.001717	0.1	0.375039
10.003383	0.1	0.373470
10.005050	0.1	0.374177
10.006717	0.1	0.376822
10.008383	0.1	0.379845
10.010050	0.1	0.381088
10.011717	0.1	0.379649
10.013383	0.1	0.376347
10.015050	0.1	0.371789
10.016717	0.1	0.366261
10.018383	0.1	0.361479
10.020050	0.1	0.359011
10.021717	0.1	0.357907
10.023383	0.1	0.356957
10.025050	0.1	0.357102
10.026717	0.1	0.359598
10.028383	0.1	0.364035
10.030050	0.1	0.368888
10.031717	0.1	0.372734
10.033383	0.1	0.374825
10.035050	0.1	0.374573
10.036717	0.1	0.371593
10.038383	0.1	0.367006
10.040050	0.1	0.362806
10.041717	0.1	0.359863
10.043383	0.1	0.358308
10.045050	0.1	0.358280
10.046717	0.1	0.359151
10.048383	0.1	0.359621
10.050050	0.1	0.359002
10.051717	0.1	0.357619
10.053383	0.1	0.356077
10.055050	0.1	0.354368
10.056717	0.1	0.351812
10.058383	0.1	0.348557
10.060050	0.1	0.346643
10.061717	0.1	0.348324
10.063383	0.1	0.353348
10.065050	0.1	0.358671
10.066717	0.1	0.361004
10.068383	0.1	0.359695
10.070050	0.1	0.356711
10.071717	0.1	0.353972
10.073383	0.1	0.351574
10.075050	0.1	0.348766
10.076717	0.1	0.346065
10.078383	0.1	0.345819
10.080050	0.1	0.349898
10.081717	0.1	0.357293
10.083383	0.1	0.364743
10.085050	0.1	0.369092
10.086717	0.1	0.368506
10.088383	0.1	0.362643
10.090050	0.1	0.353092
10.091717	0.1	0.343765
10.093383	0.1	0.338866
10.095050	0.1	0.339444
10.096717	0.1	0.343444
10.098383	0.1	0.348482
10.100050	0.1	0.353116
10.101717	0.1	0.356510
10.103383	0.1	0.358131
10.105050	0.1	0.357954
10.106717	0.1	0.356440
10.108383	0.1	0.353851
10.110050	0.1	0.350382
10.111717	0.1	0.346992
10.113383	0.1	0.344561
10.115050	0.1	0.343337
10.116717	0.1	0.344054
10.118383	0.1	0.347579
10.120050	0.1	0.352981
10.121717	0.1	0.357456
10.123383	0.1	0.358461
10.125050	0.1	0.355700
10.126717	0.1	0.351183
10.128383	0.1	0.347109
10.130050	0.1	0.344049
10.131717	0.1	0.341716
10.133383	0.1	0.340468
10.135050	0.1	0.341292
10.136717	0.1	0.344939
10.138383	0.1	0.351393
10.140050	0.1	0.359346
10.141717	0.1	0.366820
10.143383	0.1	0.372869
10.145050	0.1	0.377079
10.146717	0.1	0.378382
10.148383	0.1	0.376287
10.150050	0.1	0.371439
10.151717	0.1	0.364981
10.153383	0.1	0.358745
10.155050	0.1	0.354475
10.156717	0.1	0.352813
10.158383	0.1	0.354042
10.160050	0.1	0.358229
10.161717	0.1	0.363775
10.163383	0.1	0.367509
10.165050	0.1	0.367425
10.166717	0.1	0.364590
10.168383	0.1	0.361712
10.170050	0.1	0.360548
10.171717	0.1	0.361027
10.173383	0.1	0.361986
10.175050	0.1	0.362792
10.176717	0.1	0.363900
10.178383	0.1	0.365502
10.180050	0.1	0.366736
10.181717	0.1	0.366936
10.183383	0.1	0.366494
10.185050	0.1	0.366247
10.186717	0.1	0.366354
10.188383	0.1	0.366094
10.190050	0.1	0.364943
10.191717	0.1	0.363258
10.193383	0.1	0.361670
10.195050	0.1	0.360333
10.196717	0.1	0.359453
10.198383	0.1	0.359910
10.200050	0.1	0.361823
10.201717	0.1	0.363267
10.203383	0.1	0.361861
10.205050	0.1	0.357088
10.206717	0.1	0.350769
10.208383	0.1	0.346149
10.210050	0.1	0.345972
10.211717	0.1	0.350401
10.213383	0.1	0.356538
10.215050	0.1	0.360478
10.216717	0.1	0.360538
10.218383	0.1	0.357525
10.220050	0.1	0.352510
10.221717	0.1	0.346601
10.223383	0.1	0.341553
10.225050	0.1	0.338727
10.226717	0.1	0.338648
10.228383	0.1	0.341376
10.230050	0.1	0.346010
10.231717	0.1	0.350778
10.233383	0.1	0.354093
10.235050	0.1	0.354545
10.236717	0.1	0.351276
10.238383	0.1	0.345372
10.240050	0.1	0.339872
10.241717	0.1	0.337656
10.243383	0.1	0.339444
10.245050	0.1	0.344128
10.246717	0.1	0.350503
10.248383	0.1	0.357348
10.250050	0.1	0.362806
10.251717	0.1	0.365698
10.253383	0.1	0.366173
10.255050	0.1	0.364631
10.256717	0.1	0.361879
10.258383	0.1	0.359141
10.260050	0.1	0.356822
10.261717	0.1	0.355002
10.263383	0.1	0.354629
10.265050	0.1	0.356492
10.266717	0.1	0.359672
10.268383	0.1	0.361847
10.270050	0.1	0.360799
10.271717	0.1	0.356450
10.273383	0.1	0.351598
10.275050	0.1	0.350014
10.276717	0.1	0.353460
10.278383	0.1	0.360352
10.280050	0.1	0.367276
10.281717	0.1	0.372007
10.283383	0.1	0.374839
10.285050	0.1	0.377120
10.286717	0.1	0.379374
10.288383	0.1	0.380822
10.290050	0.1	0.380292
10.291717	0.1	0.377805
10.293383	0.1	0.374778
10.295050	0.1	0.372375
10.296717	0.1	0.370955
10.298383	0.1	0.370727
10.300050	0.1	0.371542
10.301717	0.1	0.373092
10.303383	0.1	0.375211
10.305050	0.1	0.377386
10.306717	0.1	0.379654
10.308383	0.1	0.383593
10.310050	0.1	0.389502
10.311717	0.1	0.394816
10.313383	0.1	0.398336
10.315050	0.1	0.402178
10.316717	0.1	0.407761
10.318383	0.1	0.413642
10.320050	0.1	0.418061
10.321717	0.1	0.421177
10.323383	0.1	0.424404
10.325050	0.1	0.428450
10.326717	0.1	0.432166
10.328383	0.1	0.433577
10.330050	0.1	0.432297
10.331717	0.1	0.429852
10.333383	0.1	0.427864
10.335050	0.1	0.427207
10.336717	0.1	0.428269
10.338383	0.1	0.431119
10.340050	0.1	0.435766
10.341717	0.1	0.442583
10.343383	0.1	0.452045
10.345050	0.1	0.463366
10.346717	0.1	0.473675
10.348383	0.1	0.480278
10.350050	0.1	0.483659
10.351717	0.1	0.486337
10.353383	0.1	0.489112
10.355050	0.1	0.491175
10.356717	0.1	0.492828
10.358383	0.1	0.495780
10.360050	0.1	0.501540
10.361717	0.1	0.510314
10.363383	0.1	0.521359
10.365050	0.1	0.534048
10.366717	0.1	0.547050
10.368383	0.1	0.557983
10.370050	0.1	0.565588
10.371717	0.1	0.570533
10.373383	0.1	0.573946
10.375050	0.1	0.576666
10.376717	0.1	0.579432
10.378383	0.1	0.583204
10.380050	0.1	0.588815
10.381717	0.1	0.596461
10.383383	0.1	0.606244
10.385050	0.1	0.618175
10.386717	0.1	0.631381
10.388383	0.1	0.644317
10.390050	0.1	0.655539
10.391717	0.1	0.664643
10.393383	0.1	0.673081
10.395050	0.1	0.683446
10.396717	0.1	0.697034
10.398383	0.1	0.712168
10.400050	0.1	0.726031
10.401717	0.1	0.737803
10.403383	0.1	0.748318
10.405050	0.1	0.758106
10.406717	0.1	0.767247
10.408383	0.1	0.776616
10.410050	0.1	0.788211
10.411717	0.1	0.803471
10.413383	0.1	0.821967
10.415050	0.1	0.841990
10.416717	0.1	0.861227
10.418383	0.1	0.878135
10.420050	0.1	0.893166
10.421717	0.1	0.907513
10.423383	0.1	0.921413
10.425050	0.1	0.934945
10.426717	0.1	0.948780
10.428383	0.1	0.963202
10.430050	0.1	0.977218
10.431717	0.1	0.989293
10.433383	0.1	0.999002
10.435050	0.1	1.007495
10.436717	0.1	1.016450
10.438383	0.1	1.026932
10.440050	0.1	1.039100
10.441717	0.1	1.052627
10.443383	0.1	1.066467
10.445050	0.1	1.078951
10.446717	0.1	1.090299
10.448383	0.1	1.103473
10.450050	0.1	1.120339
10.451717	0.1	1.139357
10.453383	0.1	1.157792
10.455050	0.1	1.174202
10.456717	0.1	1.188396
10.458383	0.1	1.200405
10.460050	0.1	1.210435
10.461717	0.1	1.218715
10.463383	0.1	1.224782
10.465050	0.1	1.227856
10.466717	0.1	1.227944
10.468383	0.1	1.226640
10.470050	0.1	1.226733
10.471717	0.1	1.229988
10.473383	0.1	1.235423
10.475050	0.1	1.240391
10.476717	0.1	1.242734
10.478383	0.1	1.242072
10.480050	0.1	1.239707
10.481717	0.1	1.237029
10.483383	0.1	1.234417
10.485050	0.1	1.232303
10.486717	0.1	1.231986
10.488383	0.1	1.234612
10.490050	0.1	1.239968
10.491717	0.1	1.246193
10.493383	0.1	1.250855
10.495050	0.1	1.252051
10.496717	0.1	1.248606
10.498383	0.1	1.241276
10.500050	0.1	1.233947
10.501717	0.1	1.230920
10.503383	0.1	1.232754
10.505050	0.1	1.236489
10.506717	0.1	1.239008
10.508383	0.1	1.239260
10.510050	0.1	1.238654
10.511717	0.1	1.239218
10.513383	0.1	1.240745
10.515050	0.1	1.240759
10.516717	0.1	1.237658
10.518383	0.1	1.232792
10.520050	0.1	1.228787
10.521717	0.1	1.226384
10.523383	0.1	1.224079
10.525050	0.1	1.221099
10.526717	0.1	1.218747
10.528383	0.1	1.218240
10.530050	0.1	1.219013
10.531717	0.1	1.219502
10.533383	0.1	1.218948
10.535050	0.1	1.218328
10.536717	0.1	1.219208
10.538383	0.1	1.221774
10.540050	0.1	1.224647
10.541717	0.1	1.226817
10.543383	0.1	1.228782
10.545050	0.1	1.231437
10.546717	0.1	1.234771
10.548383	0.1	1.238142
10.550050	0.1	1.240987
10.551717	0.1	1.242789
10.553383	0.1	1.243092
10.555050	0.1	1.241760
10.556717	0.1	1.239157
10.558383	0.1	1.236661
10.560050	0.1	1.235730
10.561717	0.1	1.236023
10.563383	0.1	1.236661
10.565050	0.1	1.238207
10.566717	0.1	1.241066
10.568383	0.1	1.243786
10.570050	0.1	1.244890
10.571717	0.1	1.244927
10.573383	0.1	1.245202
10.575050	0.1	1.245681
10.576717	0.1	1.245476
10.578383	0.1	1.244433
10.580050	0.1	1.243269
10.581717	0.1	1.242594
10.583383	0.1	1.241923
10.585050	0.1	1.240042
10.586717	0.1	1.237229
10.588383	0.1	1.235488
10.590050	0.1	1.235590
10.591717	0.1	1.236377
10.593383	0.1	1.238030
10.595050	0.1	1.242915
10.596717	0.1	1.251516
10.598383	0.1	1.260219
10.600050	0.1	1.264620
10.601717	0.1	1.263134
10.603383	0.1	1.257169
10.605050	0.1	1.249933
10.606717	0.1	1.244564
10.608383	0.1	1.242119
10.610050	0.1	1.241784
10.611717	0.1	1.242580
10.613383	0.1	1.244447
10.615050	0.1	1.248047
10.616717	0.1	1.253556
10.618383	0.1	1.259604
10.620050	0.1	1.263912
10.621717	0.1	1.265546
10.623383	0.1	1.265695
10.625050	0.1	1.265779
10.626717	0.1	1.265947
10.628383	0.1	1.265425
10.630050	0.1	1.263232
10.631717	0.1	1.258980
10.633383	0.1	1.253816
10.635050	0.1	1.249681
10.636717	0.1	1.247413
10.638383	0.1	1.246552
10.640050	0.1	1.245928
10.641717	0.1	1.243823
10.643383	0.1	1.238831
10.645050	0.1	1.231637
10.646717	0.1	1.225108
10.648383	0.1	1.221485
10.650050	0.1	1.220088
10.651717	0.1	1.219031
10.653383	0.1	1.217825
10.655050	0.1	1.217080
10.656717	0.1	1.216582
10.658383	0.1	1.215111
10.660050	0.1	1.212065
10.661717	0.1	1.208154
10.663383	0.1	1.203893
10.665050	0.1	1.198757
10.666717	0.1	1.192717
10.668383	0.1	1.187185
10.670050	0.1	1.183483
10.671717	0.1	1.180889
10.673383	0.1	1.176689
10.675050	0.1	1.168652
10.676717	0.1	1.157466
10.678383	0.1	1.145918
10.680050	0.1	1.136106
10.681717	0.1	1.128316
10.683383	0.1	1.121671
10.685050	0.1	1.114826
10.686717	0.1	1.106756
10.688383	0.1	1.097252
10.690050	0.1	1.086420
10.691717	0.1	1.074621
10.693383	0.1	1.062895
10.695050	0.1	1.052446
10.696717	0.1	1.043496
10.698383	0.1	1.035258
10.700050	0.1	1.026848
10.701717	0.1	1.018159
10.703383	0.1	1.009209
10.705050	0.1	0.998727
10.706717	0.1	0.985353
10.708383	0.1	0.970280
10.710050	0.1	0.956166
10.711717	0.1	0.944538
10.713383	0.1	0.935937
10.715050	0.1	0.930405
10.716717	0.1	0.926992
10.718383	0.1	0.924286
10.720050	0.1	0.920901
10.721717	0.1	0.915346
10.723383	0.1	0.906959
10.725050	0.1	0.896482
10.726717	0.1	0.884891
10.728383	0.1	0.872407
10.730050	0.1	0.858516
10.731717	0.1	0.842749
10.733383	0.1	0.825631
10.735050	0.1	0.808490
10.736717	0.1	0.792420
10.738383	0.1	0.777361
10.740050	0.1	0.762534
10.741717	0.1	0.748285
10.743383	0.1	0.736597
10.745050	0.1	0.729309
10.746717	0.1	0.726073
10.748383	0.1	0.724173
10.750050	0.1	0.720560
10.751717	0.1	0.713789
10.753383	0.1	0.704085
10.755050	0.1	0.692657
10.756717	0.1	0.680774
10.758383	0.1	0.669342
10.760050	0.1	0.659553
10.761717	0.1	0.652806
10.763383	0.1	0.649076
10.765050	0.1	0.646254
10.766717	0.1	0.641732
10.768383	0.1	0.634403
10.770050	0.1	0.624941
10.771717	0.1	0.614673
10.773383	0.1	0.604778
10.775050	0.1	0.595893
10.776717	0.1	0.587706
10.778383	0.1	0.579050
10.780050	0.1	0.568950
10.781717	0.1	0.557881
10.783383	0.1	0.547655
10.785050	0.1	0.539892
10.786717	0.1	0.535226
10.788383	0.1	0.533503
10.790050	0.1	0.533671
10.791717	0.1	0.533811
10.793383	0.1	0.532633
10.795050	0.1	0.530514
10.796717	0.1	0.528297
10.798383	0.1	0.525797
10.800050	0.1	0.522430
10.801717	0.1	0.518369
10.803383	0.1	0.514467
10.805050	0.1	0.511208
10.806717	0.1	0.507873
10.808383	0.1	0.503426
10.810050	0.1	0.497983
10.811717	0.1	0.492446
10.813383	0.1	0.486523
10.815050	0.1	0.478877
10.816717	0.1	0.469442
10.818383	0.1	0.460097
10.820050	0.1	0.453661
10.821717	0.1	0.451850
10.823383	0.1	0.453871
10.825050	0.1	0.457731
10.826717	0.1	0.461796
10.828383	0.1	0.464828
10.830050	0.1	0.466146
10.831717	0.1	0.466369
10.833383	0.1	0.466965
10.835050	0.1	0.468576
10.836717	0.1	0.470560
10.838383	0.1	0.472208
10.840050	0.1	0.473368
10.841717	0.1	0.473787
10.843383	0.1	0.472581
10.845050	0.1	0.469568
10.846717	0.1	0.466108
10.848383	0.1	0.463277
10.850050	0.1	0.460967
10.851717	0.1	0.459282
10.853383	0.1	0.458644
10.855050	0.1	0.459054
10.856717	0.1	0.460539
10.858383	0.1	0.463114
10.860050	0.1	0.465480
10.861717	0.1	0.465307
10.863383	0.1	0.461549
10.865050	0.1	0.455924
10.866717	0.1	0.451836
10.868383	0.1	0.451384
10.870050	0.1	0.453526
10.871717	0.1	0.455393
10.873383	0.1	0.454714
10.875050	0.1	0.450988
10.876717	0.1	0.445461
10.878383	0.1	0.440595
10.880050	0.1	0.438364
10.881717	0.1	0.438122
10.883383	0.1	0.437670
10.885050	0.1	0.436995
10.886717	0.1	0.438713
10.888383	0.1	0.444273
10.890050	0.1	0.451561
10.891717	0.1	0.457405
10.893383	0.1	0.460809
10.895050	0.1	0.462788
10.896717	0.1	0.464628
10.898383	0.1	0.466681
10.900050	0.1	0.468167
10.901717	0.1	0.468423
10.903383	0.1	0.467771
10.905050	0.1	0.466960
10.906717	0.1	0.466374
10.908383	0.1	0.466146
10.910050	0.1	0.466495
10.911717	0.1	0.467380
10.913383	0.1	0.468139
10.915050	0.1	0.467887
10.916717	0.1	0.466122
10.918383	0.1	0.463389
10.920050	0.1	0.461135
10.921717	0.1	0.460483
10.923383	0.1	0.461438
10.925050	0.1	0.463128
10.926717	0.1	0.464660
10.928383	0.1	0.465554
10.930050	0.1	0.465363
10.931717	0.1	0.463580
10.933383	0.1	0.460162
10.935050	0.1	0.456027
10.936717	0.1	0.452804
10.938383	0.1	0.451645
10.940050	0.1	0.451915
10.941717	0.1	0.452059
10.943383	0.1	0.451277
10.945050	0.1	0.449000
10.946717	0.1	0.444492
10.948383	0.1	0.438923
10.950050	0.1	0.436236
10.951717	0.1	0.439836
10.953383	0.1	0.448884
10.955050	0.1	0.458919
10.956717	0.1	0.465778
10.958383	0.1	0.468609
10.960050	0.1	0.468995
10.961717	0.1	0.467836
10.963383	0.1	0.464791
10.965050	0.1	0.460064
10.966717	0.1	0.454877
10.968383	0.1	0.450611
10.970050	0.1	0.448748
10.971717	0.1	0.450332
10.973383	0.1	0.454304
10.975050	0.1	0.458146
10.976717	0.1	0.460623
10.978383	0.1	0.462239
10.980050	0.1	0.463040
10.981717	0.1	0.461354
10.983383	0.1	0.455799
10.985050	0.1	0.448176
10.986717	0.1	0.441945
10.988383	0.1	0.437936
10.990050	0.1	0.434453
10.991717	0.1	0.430210
10.993383	0.1	0.425032
10.995050	0.1	0.419747
10.996717	0.1	0.416180
10.998383	0.1	0.415794
11.000050	0.1	0.418546
11.001717	0.1	0.423309
11.003383	0.1	0.428688
11.005050	0.1	0.433642
11.006717	0.1	0.437954
11.008383	0.1	0.441838
11.010050	0.1	0.445023
11.011717	0.1	0.446993
11.013383	0.1	0.447780
11.015050	0.1	0.447636
11.016717	0.1	0.446104
11.018383	0.1	0.442350
11.020050	0.1	0.436981
11.021717	0.1	0.432567
11.023383	0.1	0.431053
11.025050	0.1	0.431328
11.026717	0.1	0.430713
11.028383	0.1	0.427850
11.030050	0.1	0.422774
11.031717	0.1	0.416301
11.033383	0.1	0.410234
11.035050	0.1	0.406280
11.036717	0.1	0.405135
11.038383	0.1	0.406522
11.040050	0.1	0.409046
11.041717	0.1	0.410792
11.043383	0.1	0.411039
11.045050	0.1	0.410718
11.046717	0.1	0.411081
11.048383	0.1	0.412813
11.050050	0.1	0.416152
11.051717	0.1	0.420385
11.053383	0.1	0.424138
11.055050	0.1	0.426793
11.056717	0.1	0.428450
11.058383	0.1	0.429065
11.060050	0.1	0.428050
11.061717	0.1	0.424772
11.063383	0.1	0.419803
11.065050	0.1	0.414997
11.066717	0.1	0.411910
11.068383	0.1	0.410541
11.070050	0.1	0.409810
11.071717	0.1	0.408753
11.073383	0.1	0.407114
11.075050	0.1	0.405624
11.076717	0.1	0.405838
11.078383	0.1	0.408506
11.080050	0.1	0.412213
11.081717	0.1	0.414457
11.083383	0.1	0.414243
11.085050	0.1	0.412567
11.086717	0.1	0.411039
11.088383	0.1	0.410671
11.090050	0.1	0.411631
11.091717	0.1	0.413847
11.093383	0.1	0.417111
11.095050	0.1	0.420446
11.096717	0.1	0.422485
11.098383	0.1	0.422746
11.100050	0.1	0.421628
11.101717	0.1	0.419524
11.103383	0.1	0.416692
11.105050	0.1	0.413703
11.106717	0.1	0.410993
11.108383	0.1	0.408622
11.110050	0.1	0.407198
11.111717	0.1	0.407742
11.113383	0.1	0.409908
11.115050	0.1	0.411714
11.116717	0.1	0.411985
11.118383	0.1	0.411589
11.120050	0.1	0.411901
11.121717	0.1	0.413568
11.123383	0.1	0.416497
11.125050	0.1	0.419854
11.126717	0.1	0.422359
11.128383	0.1	0.423254
11.130050	0.1	0.422243
11.131717	0.1	0.418415
11.133383	0.1	0.411137
11.135050	0.1	0.402010
11.136717	0.1	0.394089
11.138383	0.1	0.389754
11.140050	0.1	0.389791
11.141717	0.1	0.393433
11.143383	0.1	0.398844
11.145050	0.1	0.404492
11.146717	0.1	0.409759
11.148383	0.1	0.413787
11.150050	0.1	0.415058
11.151717	0.1	0.413400
11.153383	0.1	0.410834
11.155050	0.1	0.409633
11.156717	0.1	0.411202
11.158383	0.1	0.416283
11.160050	0.1	0.424040
11.161717	0.1	0.431533
11.163383	0.1	0.435049
11.165050	0.1	0.432944
11.166717	0.1	0.427705
11.168383	0.1	0.423919
11.170050	0.1	0.423668
11.171717	0.1	0.425708
11.173383	0.1	0.428199
11.175050	0.1	0.429610
11.176717	0.1	0.428716
11.178383	0.1	0.425889
11.180050	0.1	0.423281
11.181717	0.1	0.422699
11.183383	0.1	0.423840
11.185050	0.1	0.424660
11.186717	0.1	0.423696
11.188383	0.1	0.421754
11.190050	0.1	0.421018
11.191717	0.1	0.423235
11.193383	0.1	0.428292
11.195050	0.1	0.433768
11.196717	0.1	0.436637
11.198383	0.1	0.435812
11.200050	0.1	0.432762
11.201717	0.1	0.429982
11.203383	0.1	0.429461
11.205050	0.1	0.431896
11.206717	0.1	0.436516
11.208383	0.1	0.441498
11.210050	0.1	0.444846
11.211717	0.1	0.445447
11.213383	0.1	0.443500
11.215050	0.1	0.440236
11.216717	0.1	0.436953
11.218383	0.1	0.433633
11.220050	0.1	0.429587
11.221717	0.1	0.425745
11.223383	0.1	0.424655
11.225050	0.1	0.428483
11.226717	0.1	0.437535
11.228383	0.1	0.449200
11.230050	0.1	0.459007
11.231717	0.1	0.463603
11.233383	0.1	0.462299
11.235050	0.1	0.456437
11.236717	0.1	0.448241
11.238383	0.1	0.439566
11.240050	0.1	0.431379
11.241717	0.1	0.425256
11.243383	0.1	0.423742
11.245050	0.1	0.427254
11.246717	0.1	0.432250
11.248383	0.1	0.434658
11.250050	0.1	0.434634
11.251717	0.1	0.435598
11.253383	0.1	0.438495
11.255050	0.1	0.440259
11.256717	0.1	0.437819
11.258383	0.1	0.431221
11.260050	0.1	0.423584
11.261717	0.1	0.418709
11.263383	0.1	0.418061
11.265050	0.1	0.420529
11.266717	0.1	0.424515
11.268383	0.1	0.428869
11.270050	0.1	0.432217
11.271717	0.1	0.433149
11.273383	0.1	0.431347
11.275050	0.1	0.427980
11.276717	0.1	0.424585
11.278383	0.1	0.422280
11.280050	0.1	0.422290
11.281717	0.1	0.425265
11.283383	0.1	0.429903
11.285050	0.1	0.434131
11.286717	0.1	0.437261
11.288383	0.1	0.439412
11.290050	0.1	0.440171
11.291717	0.1	0.439100
11.293383	0.1	0.436231
11.295050	0.1	0.432073
11.296717	0.1	0.428250
11.298383	0.1	0.426793
11.300050	0.1	0.428124
11.301717	0.1	0.431063
11.303383	0.1	0.434783
11.305050	0.1	0.439198
11.306717	0.1	0.443794
11.308383	0.1	0.447324
11.310050	0.1	0.448572
11.311717	0.1	0.447603
11.313383	0.1	0.446206
11.315050	0.1	0.445647
11.316717	0.1	0.445135
11.318383	0.1	0.443435
11.320050	0.1	0.440464
11.321717	0.1	0.437284
11.323383	0.1	0.435230
11.325050	0.1	0.434662
11.326717	0.1	0.434504
11.328383	0.1	0.432879
11.330050	0.1	0.428343
11.331717	0.1	0.421195
11.333383	0.1	0.413242
11.335050	0.1	0.406634
11.336717	0.1	0.403598
11.338383	0.1	0.405554
11.340050	0.1	0.411477
11.341717	0.1	0.418341
11.343383	0.1	0.423351
11.345050	0.1	0.425437
11.346717	0.1	0.425382
11.348383	0.1	0.425107
11.350050	0.1	0.426131
11.351717	0.1	0.428353
11.353383	0.1	0.430145
11.355050	0.1	0.429275
11.356717	0.1	0.425223
11.358383	0.1	0.420301
11.360050	0.1	0.416827
11.361717	0.1	0.415375
11.363383	0.1	0.416064
11.365050	0.1	0.418774
11.366717	0.1	0.422457
11.368383	0.1	0.426117
11.370050	0.1	0.429181
11.371717	0.1	0.431170
11.373383	0.1	0.432045
11.375050	0.1	0.431840
11.376717	0.1	0.429852
11.378383	0.1	0.425833
11.380050	0.1	0.421107
11.381717	0.1	0.417302
11.383383	0.1	0.415058
11.385050	0.1	0.414238
11.386717	0.1	0.414350
11.388383	0.1	0.414862
11.390050	0.1	0.416161
11.391717	0.1	0.420236
11.393383	0.1	0.428772
11.395050	0.1	0.440348
11.396717	0.1	0.451300
11.398383	0.1	0.459161
11.400050	0.1	0.463375
11.401717	0.1	0.463636
11.403383	0.1	0.459626
11.405050	0.1	0.452390
11.406717	0.1	0.444911
11.408383	0.1	0.440385
11.410050	0.1	0.439757
11.411717	0.1	0.441470
11.413383	0.1	0.443524
11.415050	0.1	0.444953
11.416717	0.1	0.445261
11.418383	0.1	0.443971
11.420050	0.1	0.441833
11.421717	0.1	0.440925
11.423383	0.1	0.442304
11.425050	0.1	0.444991
11.426717	0.1	0.447598
11.428383	0.1	0.449214
11.430050	0.1	0.448897
11.431717	0.1	0.446369
11.433383	0.1	0.443119
11.435050	0.1	0.441293
11.436717	0.1	0.441102
11.438383	0.1	0.440301
11.440050	0.1	0.436879
11.441717	0.1	0.431314
11.443383	0.1	0.425521
11.445050	0.1	0.421191
11.446717	0.1	0.419579
11.448383	0.1	0.420930
11.450050	0.1	0.423570
11.451717	0.1	0.424879
11.453383	0.1	0.424078
11.455050	0.1	0.422820
11.456717	0.1	0.422359
11.458383	0.1	0.422378
11.460050	0.1	0.422802
11.461717	0.1	0.424101
11.463383	0.1	0.425675
11.465050	0.1	0.425852
11.466717	0.1	0.424311
11.468383	0.1	0.423202
11.470050	0.1	0.424203
11.471717	0.1	0.426043
11.473383	0.1	0.426858
11.475050	0.1	0.426657
11.476717	0.1	0.425703
11.478383	0.1	0.423482
11.480050	0.1	0.420157
11.481717	0.1	0.416660
11.483383	0.1	0.413232
11.485050	0.1	0.409954
11.486717	0.1	0.408138
11.488383	0.1	0.409312
11.490050	0.1	0.412730
11.491717	0.1	0.415202
11.493383	0.1	0.414178
11.495050	0.1	0.410005
11.496717	0.1	0.404483
11.498383	0.1	0.398993
11.500050	0.1	0.394545
11.501717	0.1	0.391705
11.503383	0.1	0.390382
11.505050	0.1	0.390559
11.506717	0.1	0.392147
11.508383	0.1	0.394555
11.510050	0.1	0.397293
11.511717	0.1	0.400194
11.513383	0.1	0.402979
11.515050	0.1	0.405419
11.516717	0.1	0.407305
11.518383	0.1	0.407952
11.520050	0.1	0.406462
11.521717	0.1	0.403151
11.523383	0.1	0.399677
11.525050	0.1	0.397195
11.526717	0.1	0.395807
11.528383	0.1	0.395756
11.530050	0.1	0.397358
11.531717	0.1	0.399454
11.533383	0.1	0.400054
11.535050	0.1	0.398788
11.536717	0.1	0.397116
11.538383	0.1	0.396054
11.540050	0.1	0.395048
11.541717	0.1	0.393442
11.543383	0.1	0.392129
11.545050	0.1	0.392101
11.546717	0.1	0.392385
11.548383	0.1	0.390573
11.550050	0.1	0.384781
11.551717	0.1	0.374988
11.553383	0.1	0.363328
11.555050	0.1	0.353055
11.556717	0.1	0.346843
11.558383	0.1	0.345735
11.560050	0.1	0.349423
11.561717	0.1	0.356734
11.563383	0.1	0.365311
11.565050	0.1	0.372673
11.566717	0.1	0.378550
11.568383	0.1	0.384003
11.570050	0.1	0.388655
11.571717	0.1	0.391426
11.573383	0.1	0.392618
11.575050	0.1	0.392934
11.576717	0.1	0.392161
11.578383	0.1	0.390364
11.580050	0.1	0.388920
11.581717	0.1	0.389293
11.583383	0.1	0.390969
11.585050	0.1	0.391551
11.586717	0.1	0.389200
11.588383	0.1	0.384175
11.590050	0.1	0.377870
11.591717	0.1	0.371719
11.593383	0.1	0.367356
11.595050	0.1	0.366187
11.596717	0.1	0.368198
11.598383	0.1	0.372278
11.600050	0.1	0.377335
11.601717	0.1	0.382462
11.603383	0.1	0.386685
11.605050	0.1	0.389721
11.606717	0.1	0.392166
11.608383	0.1	0.394112
11.610050	0.1	0.394634
11.611717	0.1	0.393083
11.613383	0.1	0.389628
11.615050	0.1	0.385027
11.616717	0.1	0.380925
11.618383	0.1	0.379281
11.620050	0.1	0.380566
11.621717	0.1	0.383090
11.623383	0.1	0.384906
11.625050	0.1	0.386122
11.626717	0.1	0.388278
11.628383	0.1	0.391537
11.630050	0.1	0.394108
11.631717	0.1	0.394783
11.633383	0.1	0.394494
11.635050	0.1	0.394806
11.636717	0.1	0.395929
11.638383	0.1	0.396934
11.640050	0.1	0.397307
11.641717	0.1	0.397395
11.643383	0.1	0.397302
11.645050	0.1	0.396776
11.646717	0.1	0.396622
11.648383	0.1	0.398047
11.650050	0.1	0.400585
11.651717	0.1	0.402578
11.653383	0.1	0.403062
11.655050	0.1	0.402508
11.656717	0.1	0.401856
11.658383	0.1	0.400902
11.660050	0.1	0.399118
11.661717	0.1	0.397633
11.663383	0.1	0.397991
11.665050	0.1	0.400092
11.666717	0.1	0.402825
11.668383	0.1	0.405107
11.670050	0.1	0.406052
11.671717	0.1	0.405526
11.673383	0.1	0.404096
11.675050	0.1	0.402979
11.676717	0.1	0.404320
11.678383	0.1	0.409456
11.680050	0.1	0.416748
11.681717	0.1	0.422532
11.683383	0.1	0.424227
11.685050	0.1	0.421852
11.686717	0.1	0.417312
11.688383	0.1	0.412865
11.690050	0.1	0.409475
11.691717	0.1	0.406755
11.693383	0.1	0.404329
11.695050	0.1	0.401959
11.696717	0.1	0.399216
11.698383	0.1	0.396492
11.700050	0.1	0.395393
11.701717	0.1	0.397121
11.703383	0.1	0.400981
11.705050	0.1	0.404911
11.706717	0.1	0.407286
11.708383	0.1	0.407845
11.710050	0.1	0.407118
11.711717	0.1	0.405554
11.713383	0.1	0.403342
11.715050	0.1	0.400855
11.716717	0.1	0.398704
11.718383	0.1	0.397549
11.720050	0.1	0.397856
11.721717	0.1	0.399230
11.723383	0.1	0.400040
11.725050	0.1	0.398532
11.726717	0.1	0.394811
11.728383	0.1	0.390662
11.730050	0.1	0.387309
11.731717	0.1	0.384501
11.733383	0.1	0.381870
11.735050	0.1	0.379491
11.736717	0.1	0.377293
11.738383	0.1	0.375477
11.740050	0.1	0.375006
11.741717	0.1	0.376790
11.743383	0.1	0.380646
11.745050	0.1	0.384427
11.746717	0.1	0.385158
11.748383	0.1	0.382145
11.750050	0.1	0.378084
11.751717	0.1	0.376599
11.753383	0.1	0.378871
11.755050	0.1	0.383155
11.756717	0.1	0.387346
11.758383	0.1	0.390681
11.760050	0.1	0.392953
11.761717	0.1	0.394029
11.763383	0.1	0.394527
11.765050	0.1	0.395039
11.766717	0.1	0.395016
11.768383	0.1	0.393856
11.770050	0.1	0.391621
11.771717	0.1	0.388478
11.773383	0.1	0.384804
11.775050	0.1	0.381316
11.776717	0.1	0.378643
11.778383	0.1	0.376832
11.780050	0.1	0.375626
11.781717	0.1	0.375118
11.783383	0.1	0.375430
11.785050	0.1	0.376231
11.786717	0.1	0.377120
11.788383	0.1	0.378108
11.790050	0.1	0.379574
11.791717	0.1	0.381600
11.793383	0.1	0.382909
11.795050	0.1	0.381479
11.796717	0.1	0.376985
11.798383	0.1	0.371328
11.800050	0.1	0.366713
11.801717	0.1	0.364678
11.803383	0.1	0.366033
11.805050	0.1	0.370690
11.806717	0.1	0.377595
11.808383	0.1	0.384781
11.810050	0.1	0.390084
11.811717	0.1	0.392520
11.813383	0.1	0.392529
11.815050	0.1	0.391658
11.816717	0.1	0.392045
11.818383	0.1	0.394699
11.820050	0.1	0.398154
11.821717	0.1	0.399915
11.823383	0.1	0.398625
11.825050	0.1	0.394839
11.826717	0.1	0.390066
11.828383	0.1	0.385391
11.830050	0.1	0.381251
11.831717	0.1	0.378219
11.833383	0.1	0.377339
11.835050	0.1	0.379514
11.836717	0.1	0.384385
11.838383	0.1	0.390178
11.840050	0.1	0.394764
11.841717	0.1	0.396678
11.843383	0.1	0.395775
11.845050	0.1	0.392930
11.846717	0.1	0.388687
11.848383	0.1	0.383318
11.850050	0.1	0.378368
11.851717	0.1	0.376366
11.853383	0.1	0.378699
11.855050	0.1	0.384664
11.856717	0.1	0.391975
11.858383	0.1	0.397814
11.860050	0.1	0.400287
11.861717	0.1	0.399458
11.863383	0.1	0.397577
11.865050	0.1	0.397977
11.866717	0.1	0.402355
11.868383	0.1	0.409056
11.870050	0.1	0.414923
11.871717	0.1	0.418108
11.873383	0.1	0.418746
11.875050	0.1	0.417950
11.876717	0.1	0.416581
11.878383	0.1	0.414844
11.880050	0.1	0.412492
11.881717	0.1	0.409251
11.883383	0.1	0.405223
11.885050	0.1	0.400883
11.886717	0.1	0.397083
11.888383	0.1	0.394816
11.890050	0.1	0.394722
11.891717	0.1	0.396674
11.893383	0.1	0.399780
11.895050	0.1	0.403277
11.896717	0.1	0.407035
11.898383	0.1	0.410886
11.900050	0.1	0.414411
11.901717	0.1	0.417354
11.903383	0.1	0.419547
11.905050	0.1	0.420636
11.906717	0.1	0.420427
11.908383	0.1	0.419072
11.910050	0.1	0.416553
11.911717	0.1	0.413144
11.913383	0.1	0.410778
11.915050	0.1	0.411971
11.916717	0.1	0.416827
11.918383	0.1	0.422476
11.920050	0.1	0.426029
11.921717	0.1	0.427375
11.923383	0.1	0.427957
11.925050	0.1	0.428404
11.926717	0.1	0.428637
11.928383	0.1	0.428972
11.930050	0.1	0.429903
11.931717	0.1	0.431752
11.933383	0.1	0.434676
11.935050	0.1	0.438560
11.936717	0.1	0.442741
11.938383	0.1	0.446234
11.940050	0.1	0.448548
11.941717	0.1	0.449843
11.943383	0.1	0.450881
11.945050	0.1	0.452707
11.946717	0.1	0.454844
11.948383	0.1	0.455170
11.950050	0.1	0.452595
11.951717	0.1	0.448087
11.953383	0.1	0.443286
11.955050	0.1	0.439188
11.956717	0.1	0.435831
11.958383	0.1	0.433107
11.960050	0.1	0.431435
11.961717	0.1	0.431519
11.963383	0.1	0.433470
11.965050	0.1	0.436269
11.966717	0.1	0.438462
11.968383	0.1	0.439668
11.970050	0.1	0.440851
11.971717	0.1	0.443258
11.973383	0.1	0.447673
11.975050	0.1	0.453847
11.976717	0.1	0.460097
11.978383	0.1	0.464846
11.980050	0.1	0.468092
11.981717	0.1	0.469782
11.983383	0.1	0.468511
11.985050	0.1	0.463342
11.986717	0.1	0.456139
11.988383	0.1	0.451221
11.990050	0.1	0.451943
11.991717	0.1	0.457792
11.993383	0.1	0.465396
11.995050	0.1	0.471361
11.996717	0.1	0.473824
11.998383	0.1	0.472693
12.000050	0.1	0.469331
12.001717	0.1	0.466085
12.003383	0.1	0.464916
12.005050	0.1	0.465917
12.006717	0.1	0.467841
12.008383	0.1	0.469848
12.010050	0.1	0.471375
12.011717	0.1	0.470956
12.013383	0.1	0.466588
12.015050	0.1	0.457675
12.016717	0.1	0.446541
12.018383	0.1	0.437470
12.020050	0.1	0.433843
12.021717	0.1	0.436418
12.023383	0.1	0.443775
12.025050	0.1	0.452977
12.026717	0.1	0.460474
12.028383	0.1	0.463761
12.030050	0.1	0.462714
12.031717	0.1	0.459715
12.033383	0.1	0.457629
12.035050	0.1	0.457335
12.036717	0.1	0.457875
12.038383	0.1	0.458024
12.040050	0.1	0.457270
12.041717	0.1	0.455799
12.043383	0.1	0.454206
12.045050	0.1	0.453526
12.046717	0.1	0.454583
12.048383	0.1	0.457559
12.050050	0.1	0.462420
12.051717	0.1	0.468381
12.053383	0.1	0.473754
12.055050	0.1	0.477298
12.056717	0.1	0.479156
12.058383	0.1	0.480567
12.060050	0.1	0.482467
12.061717	0.1	0.484698
12.063383	0.1	0.487361
12.065050	0.1	0.491212
12.066717	0.1	0.495659
12.068383	0.1	0.498565
12.070050	0.1	0.498495
12.071717	0.1	0.496451
12.073383	0.1	0.495203
12.075050	0.1	0.496386
12.076717	0.1	0.498821
12.078383	0.1	0.500372
12.080050	0.1	0.500455
12.081717	0.1	0.499696
12.083383	0.1	0.498332
12.085050	0.1	0.496521
12.086717	0.1	0.495096
12.088383	0.1	0.494933
12.090050	0.1	0.496539
12.091717	0.1	0.500041
12.093383	0.1	0.504488
12.095050	0.1	0.507724
12.096717	0.1	0.507669
12.098383	0.1	0.503892
12.100050	0.1	0.498220
12.101717	0.1	0.493811
12.103383	0.1	0.493089
12.105050	0.1	0.496060
12.106717	0.1	0.500209
12.108383	0.1	0.502700
12.110050	0.1	0.503133
12.111717	0.1	0.503506
12.113383	0.1	0.505848
12.115050	0.1	0.510570
12.116717	0.1	0.516628
12.118383	0.1	0.522621
12.120050	0.1	0.527827
12.121717	0.1	0.532088
12.123383	0.1	0.535217
12.125050	0.1	0.536977
12.126717	0.1	0.537131
12.128383	0.1	0.535240
12.130050	0.1	0.531422
12.131717	0.1	0.527403
12.133383	0.1	0.525154
12.135050	0.1	0.524991
12.136717	0.1	0.526463
12.138383	0.1	0.530174
12.140050	0.1	0.536880
12.141717	0.1	0.544949
12.143383	0.1	0.550710
12.145050	0.1	0.552000
12.146717	0.1	0.550053
12.148383	0.1	0.547445
12.150050	0.1	0.545429
12.151717	0.1	0.543911
12.153383	0.1	0.543259
12.155050	0.1	0.545001
12.156717	0.1	0.550295
12.158383	0.1	0.558337
12.160050	0.1	0.566794
12.161717	0.1	0.573792
12.163383	0.1	0.579045
12.165050	0.1	0.583050
12.166717	0.1	0.585942
12.168383	0.1	0.587977
12.170050	0.1	0.590049
12.171717	0.1	0.592833
12.173383	0.1	0.596368
12.175050	0.1	0.600233
12.176717	0.1	0.603218
12.178383	0.1	0.603725
12.180050	0.1	0.601993
12.181717	0.1	0.600931
12.183383	0.1	0.603041
12.185050	0.1	0.607274
12.186717	0.1	0.610203
12.188383	0.1	0.609863
12.190050	0.1	0.607669
12.191717	0.1	0.607031
12.193383	0.1	0.610189
12.195050	0.1	0.616238
12.196717	0.1	0.622463
12.198383	0.1	0.626566
12.200050	0.1	0.627716
12.201717	0.1	0.626757
12.203383	0.1	0.625704
12.205050	0.1	0.626389
12.206717	0.1	0.629257
12.208383	0.1	0.633323
12.210050	0.1	0.637346
12.211717	0.1	0.641090
12.213383	0.1	0.645528
12.215050	0.1	0.651479
12.216717	0.1	0.658501
12.218383	0.1	0.665695
12.220050	0.1	0.671856
12.221717	0.1	0.674999
12.223383	0.1	0.674180
12.225050	0.1	0.671195
12.226717	0.1	0.669085
12.228383	0.1	0.669374
12.230050	0.1	0.671223
12.231717	0.1	0.672708
12.233383	0.1	0.672676
12.235050	0.1	0.671702
12.236717	0.1	0.671740
12.238383	0.1	0.674916
12.240050	0.1	0.682324
12.241717	0.1	0.693421
12.243383	0.1	0.706329
12.245050	0.1	0.718450
12.246717	0.1	0.727847
12.248383	0.1	0.734823
12.250050	0.1	0.740793
12.251717	0.1	0.745822
12.253383	0.1	0.748471
12.255050	0.1	0.747168
12.256717	0.1	0.742082
12.258383	0.1	0.736560
12.260050	0.1	0.734916
12.261717	0.1	0.738436
12.263383	0.1	0.745291
12.265050	0.1	0.753598
12.266717	0.1	0.762520
12.268383	0.1	0.771331
12.270050	0.1	0.778749
12.271717	0.1	0.783075
12.273383	0.1	0.783675
12.275050	0.1	0.782120
12.276717	0.1	0.780681
12.278383	0.1	0.780057
12.280050	0.1	0.779605
12.281717	0.1	0.779331
12.283383	0.1	0.780514
12.285050	0.1	0.784346
12.286717	0.1	0.790274
12.288383	0.1	0.796621
12.290050	0.1	0.802884
12.291717	0.1	0.809822
12.293383	0.1	0.817059
12.295050	0.1	0.822730
12.296717	0.1	0.825343
12.298383	0.1	0.824695
12.300050	0.1	0.822246
12.301717	0.1	0.820896
12.303383	0.1	0.822488
12.305050	0.1	0.825822
12.306717	0.1	0.828458
12.308383	0.1	0.829538
12.310050	0.1	0.829902
12.311717	0.1	0.830614
12.313383	0.1	0.832472
12.315050	0.1	0.836249
12.316717	0.1	0.842204
12.318383	0.1	0.849189
12.320050	0.1	0.855047
12.321717	0.1	0.857995
12.323383	0.1	0.856835
12.325050	0.1	0.850921
12.326717	0.1	0.841613
12.328383	0.1	0.832621
12.330050	0.1	0.827396
12.331717	0.1	0.826651
12.333383	0.1	0.828882
12.335050	0.1	0.832323
12.336717	0.1	0.836099
12.338383	0.1	0.840626
12.340050	0.1	0.846651
12.341717	0.1	0.853254
12.343383	0.1	0.858055
12.345050	0.1	0.860100
12.346717	0.1	0.861171
12.348383	0.1	0.863564
12.350050	0.1	0.867564
12.351717	0.1	0.871266
12.353383	0.1	0.872831
12.355050	0.1	0.873026
12.356717	0.1	0.874284
12.358383	0.1	0.877925
12.360050	0.1	0.883359
12.361717	0.1	0.888668
12.363383	0.1	0.892100
12.365050	0.1	0.893460
12.366717	0.1	0.893399
12.368383	0.1	0.892445
12.370050	0.1	0.891252
12.371717	0.1	0.890703
12.373383	0.1	0.890554
12.375050	0.1	0.888919
12.376717	0.1	0.884733
12.378383	0.1	0.879383
12.380050	0.1	0.875047
12.381717	0.1	0.872980
12.383383	0.1	0.873478
12.385050	0.1	0.876687
12.386717	0.1	0.883085
12.388383	0.1	0.892598
12.390050	0.1	0.903192
12.391717	0.1	0.911690
12.393383	0.1	0.916389
12.395050	0.1	0.917939
12.396717	0.1	0.918154
12.398383	0.1	0.917995
12.400050	0.1	0.916948
12.401717	0.1	0.914461
12.403383	0.1	0.910917
12.405050	0.1	0.906722
12.406717	0.1	0.901902
12.408383	0.1	0.897418
12.410050	0.1	0.895560
12.411717	0.1	0.897339
12.413383	0.1	0.901180
12.415050	0.1	0.905180
12.416717	0.1	0.908496
12.418383	0.1	0.910666
12.420050	0.1	0.911625
12.421717	0.1	0.912161
12.423383	0.1	0.913306
12.425050	0.1	0.915620
12.426717	0.1	0.919173
12.428383	0.1	0.923555
12.430050	0.1	0.927621
12.431717	0.1	0.929553
12.433383	0.1	0.927937
12.435050	0.1	0.922829
12.436717	0.1	0.915760
12.438383	0.1	0.908985
12.440050	0.1	0.903993
12.441717	0.1	0.900980
12.443383	0.1	0.899690
12.445050	0.1	0.899849
12.446717	0.1	0.901232
12.448383	0.1	0.903485
12.450050	0.1	0.905306
12.451717	0.1	0.905045
12.453383	0.1	0.902573
12.455050	0.1	0.899108
12.456717	0.1	0.895606
12.458383	0.1	0.892524
12.460050	0.1	0.890219
12.461717	0.1	0.888323
12.463383	0.1	0.885120
12.465050	0.1	0.879243
12.466717	0.1	0.871760
12.468383	0.1	0.865376
12.470050	0.1	0.862041
12.471717	0.1	0.862149
12.473383	0.1	0.865036
12.475050	0.1	0.869082
12.476717	0.1	0.871476
12.478383	0.1	0.869278
12.480050	0.1	0.861203
12.481717	0.1	0.848486
12.483383	0.1	0.834260
12.485050	0.1	0.821743
12.486717	0.1	0.812840
12.488383	0.1	0.808053
12.490050	0.1	0.806833
12.491717	0.1	0.808151
12.493383	0.1	0.810800
12.495050	0.1	0.813338
12.496717	0.1	0.815070
12.498383	0.1	0.816905
12.500050	0.1	0.820193
12.501717	0.1	0.824970
12.503383	0.1	0.829515
12.505050	0.1	0.831429
12.506717	0.1	0.829468
12.508383	0.1	0.823932
12.510050	0.1	0.815466
12.511717	0.1	0.804812
12.513383	0.1	0.793259
12.515050	0.1	0.782209
12.516717	0.1	0.773082
12.518383	0.1	0.767061
12.520050	0.1	0.763754
12.521717	0.1	0.761859
12.523383	0.1	0.761249
12.525050	0.1	0.762511
12.526717	0.1	0.764737
12.528383	0.1	0.765263
12.530050	0.1	0.762176
12.531717	0.1	0.756495
12.533383	0.1	0.750874
12.535050	0.1	0.746781
12.536717	0.1	0.743764
12.538383	0.1	0.740928
12.540050	0.1	0.738343
12.541717	0.1	0.737007
12.543383	0.1	0.737584
12.545050	0.1	0.739899
12.546717	0.1	0.743754
12.548383	0.1	0.748765
12.550050	0.1	0.753035
12.551717	0.1	0.753854
12.553383	0.1	0.750297
12.555050	0.1	0.744169
12.556717	0.1	0.738688
12.558383	0.1	0.736504
12.560050	0.1	0.737431
12.561717	0.1	0.737878
12.563383	0.1	0.734264
12.565050	0.1	0.727265
12.566717	0.1	0.720597
12.568383	0.1	0.716257
12.570050	0.1	0.713663
12.571717	0.1	0.712131
12.573383	0.1	0.711340
12.575050	0.1	0.710664
12.576717	0.1	0.709794
12.578383	0.1	0.709142
12.580050	0.1	0.708974
12.581717	0.1	0.708508
12.583383	0.1	0.706362
12.585050	0.1	0.702268
12.586717	0.1	0.697635
12.588383	0.1	0.694054
12.590050	0.1	0.692182
12.591717	0.1	0.691814
12.593383	0.1	0.691898
12.595050	0.1	0.691279
12.596717	0.1	0.690375
12.598383	0.1	0.691148
12.600050	0.1	0.694063
12.601717	0.1	0.696718
12.603383	0.1	0.696774
12.605050	0.1	0.694613
12.606717	0.1	0.691963
12.608383	0.1	0.689360
12.610050	0.1	0.686371
12.611717	0.1	0.683172
12.613383	0.1	0.680736
12.615050	0.1	0.680108
12.616717	0.1	0.681444
12.618383	0.1	0.683144
12.620050	0.1	0.682599
12.621717	0.1	0.678976
12.623383	0.1	0.674063
12.625050	0.1	0.669905
12.626717	0.1	0.667209
12.628383	0.1	0.665826
12.630050	0.1	0.665085
12.631717	0.1	0.664443
12.633383	0.1	0.664610
12.635050	0.1	0.667199
12.636717	0.1	0.672583
12.638383	0.1	0.678701
12.640050	0.1	0.682683
12.641717	0.1	0.682906
12.643383	0.1	0.679432
12.645050	0.1	0.673472
12.646717	0.1	0.666953
12.648383	0.1	0.662007
12.650050	0.1	0.660578
12.651717	0.1	0.663633
12.653383	0.1	0.669681
12.655050	0.1	0.674855
12.656717	0.1	0.675772
12.658383	0.1	0.672136
12.660050	0.1	0.666399
12.661717	0.1	0.662007
12.663383	0.1	0.661830
12.665050	0.1	0.666059
12.666717	0.1	0.671367
12.668383	0.1	0.673723
12.670050	0.1	0.671949
12.671717	0.1	0.667758
12.673383	0.1	0.662883
12.675050	0.1	0.657141
12.676717	0.1	0.649565
12.678383	0.1	0.640857
12.680050	0.1	0.633504
12.681717	0.1	0.629420
12.683383	0.1	0.628163
12.685050	0.1	0.627609
12.686717	0.1	0.626440
12.688383	0.1	0.625583
12.690050	0.1	0.626859
12.691717	0.1	0.630589
12.693383	0.1	0.634096
12.695050	0.1	0.633444
12.696717	0.1	0.628293
12.698383	0.1	0.623283
12.700050	0.1	0.622594
12.701717	0.1	0.625495
12.703383	0.1	0.628298
12.705050	0.1	0.628605
12.706717	0.1	0.627153
12.708383	0.1	0.626203
12.710050	0.1	0.626645
12.711717	0.1	0.627427
12.713383	0.1	0.626999
12.715050	0.1	0.624754
12.716717	0.1	0.621523
12.718383	0.1	0.618431
12.720050	0.1	0.615432
12.721717	0.1	0.611595
12.723383	0.1	0.606221
12.725050	0.1	0.599101
12.726717	0.1	0.590915
12.728383	0.1	0.583879
12.730050	0.1	0.580256
12.731717	0.1	0.580014
12.733383	0.1	0.581103
12.735050	0.1	0.581713
12.736717	0.1	0.582109
12.738383	0.1	0.584289
12.740050	0.1	0.588894
12.741717	0.1	0.593504
12.743383	0.1	0.595013
12.745050	0.1	0.592275
12.746717	0.1	0.586240
12.748383	0.1	0.579106
12.750050	0.1	0.573653
12.751717	0.1	0.571869
12.753383	0.1	0.573304
12.755050	0.1	0.575427
12.756717	0.1	0.575627
12.758383	0.1	0.573103
12.760050	0.1	0.569159
12.761717	0.1	0.566016
12.763383	0.1	0.565741
12.765050	0.1	0.569210
12.766717	0.1	0.574598
12.768383	0.1	0.578072
12.770050	0.1	0.577262
12.771717	0.1	0.573006
12.773383	0.1	0.567697
12.775050	0.1	0.562854
12.776717	0.1	0.558384
12.778383	0.1	0.553918
12.780050	0.1	0.549587
12.781717	0.1	0.545513
12.783383	0.1	0.542384
12.785050	0.1	0.541541
12.786717	0.1	0.543352
12.788383	0.1	0.546323
12.790050	0.1	0.548125
12.791717	0.1	0.547403
12.793383	0.1	0.544451
12.795050	0.1	0.540437
12.796717	0.1	0.536442
12.798383	0.1	0.532977
12.800050	0.1	0.529885
12.801717	0.1	0.527035
12.803383	0.1	0.525317
12.805050	0.1	0.526235
12.806717	0.1	0.530272
12.808383	0.1	0.535762
12.810050	0.1	0.539860
12.811717	0.1	0.541424
12.813383	0.1	0.542011
12.815050	0.1	0.543357
12.816717	0.1	0.545299
12.818383	0.1	0.546421
12.820050	0.1	0.545862
12.821717	0.1	0.544540
12.823383	0.1	0.544526
12.825050	0.1	0.546444
12.826717	0.1	0.548237
12.828383	0.1	0.547762
12.830050	0.1	0.545620
12.831717	0.1	0.544088
12.833383	0.1	0.543925
12.835050	0.1	0.543380
12.836717	0.1	0.540484
12.838383	0.1	0.535408
12.840050	0.1	0.530346
12.841717	0.1	0.527343
12.843383	0.1	0.526421
12.845050	0.1	0.526193
12.846717	0.1	0.525676
12.848383	0.1	0.524824
12.850050	0.1	0.524228
12.851717	0.1	0.524861
12.853383	0.1	0.527040
12.855050	0.1	0.529550
12.856717	0.1	0.530845
12.858383	0.1	0.530710
12.860050	0.1	0.530379
12.861717	0.1	0.531804
12.863383	0.1	0.536405
12.865050	0.1	0.542547
12.866717	0.1	0.546034
12.868383	0.1	0.544633
12.870050	0.1	0.539785
12.871717	0.1	0.533750
12.873383	0.1	0.527641
12.875050	0.1	0.521983
12.876717	0.1	0.517834
12.878383	0.1	0.516898
12.880050	0.1	0.520013
12.881717	0.1	0.526090
12.883383	0.1	0.532805
12.885050	0.1	0.538453
12.886717	0.1	0.543008
12.888383	0.1	0.547180
12.890050	0.1	0.551357
12.891717	0.1	0.555525
12.893383	0.1	0.559310
12.895050	0.1	0.562393
12.896717	0.1	0.564442
12.898383	0.1	0.564656
12.900050	0.1	0.562351
12.901717	0.1	0.557965
12.903383	0.1	0.552875
12.905050	0.1	0.548447
12.906717	0.1	0.545476
12.908383	0.1	0.544554
12.910050	0.1	0.546388
12.911717	0.1	0.551031
12.913383	0.1	0.556717
12.915050	0.1	0.560721
12.916717	0.1	0.561727
12.918383	0.1	0.559958
12.920050	0.1	0.555543
12.921717	0.1	0.549294
12.923383	0.1	0.544037
12.925050	0.1	0.542616
12.926717	0.1	0.545443
12.928383	0.1	0.550682
12.930050	0.1	0.555660
12.931717	0.1	0.558621
12.933383	0.1	0.559604
12.935050	0.1	0.559371
12.936717	0.1	0.558230
12.938383	0.1	0.556046
12.940050	0.1	0.552638
12.941717	0.1	0.548493
12.943383	0.1	0.545159
12.945050	0.1	0.543813
12.946717	0.1	0.543701
12.948383	0.1	0.543534
12.950050	0.1	0.543720
12.951717	0.1	0.545960
12.953383	0.1	0.551096
12.955050	0.1	0.557275
12.956717	0.1	0.560749
12.958383	0.1	0.559483
12.960050	0.1	0.555064
12.961717	0.1	0.550589
12.963383	0.1	0.547287
12.965050	0.1	0.544316
12.966717	0.1	0.541345
12.968383	0.1	0.539259
12.970050	0.1	0.538458
12.971717	0.1	0.538360
12.973383	0.1	0.538188
12.975050	0.1	0.538053
12.976717	0.1	0.539292
12.978383	0.1	0.542565
12.980050	0.1	0.546253
12.981717	0.1	0.548437
12.983383	0.1	0.549448
12.985050	0.1	0.551227
12.986717	0.1	0.554682
12.988383	0.1	0.558086
12.990050	0.1	0.558710
12.991717	0.1	0.555823
12.993383	0.1	0.551562
12.995050	0.1	0.549103
12.996717	0.1	0.549816
12.998383	0.1	0.551888
13.000050	0.1	0.552111
13.001717	0.1	0.549238
13.003383	0.1	0.545047
13.005050	0.1	0.542169
13.006717	0.1	0.541718
13.008383	0.1	0.543050
13.010050	0.1	0.545103
13.011717	0.1	0.547054
13.013383	0.1	0.547860
13.015050	0.1	0.546435
13.016717	0.1	0.542346
13.018383	0.1	0.536311
13.020050	0.1	0.529950
13.021717	0.1	0.525075
13.023383	0.1	0.523240
13.025050	0.1	0.525503
13.026717	0.1	0.531212
13.028383	0.1	0.537354
13.030050	0.1	0.540963
13.031717	0.1	0.541662
13.033383	0.1	0.540614
13.035050	0.1	0.538258
13.036717	0.1	0.534649
13.038383	0.1	0.531343
13.040050	0.1	0.530672
13.041717	0.1	0.533126
13.043383	0.1	0.536763
13.045050	0.1	0.538607
13.046717	0.1	0.536940
13.048383	0.1	0.533257
13.050050	0.1	0.531143
13.051717	0.1	0.532749
13.053383	0.1	0.537056
13.055050	0.1	0.541639
13.056717	0.1	0.544498
13.058383	0.1	0.544470
13.060050	0.1	0.541825
13.061717	0.1	0.538449
13.063383	0.1	0.536684
13.065050	0.1	0.538109
13.066717	0.1	0.542994
13.068383	0.1	0.550342
13.070050	0.1	0.558174
13.071717	0.1	0.564307
13.073383	0.1	0.567487
13.075050	0.1	0.567366
13.076717	0.1	0.564018
13.078383	0.1	0.558449
13.080050	0.1	0.552726
13.081717	0.1	0.548940
13.083383	0.1	0.548069
13.085050	0.1	0.549555
13.086717	0.1	0.552344
13.088383	0.1	0.556074
13.090050	0.1	0.560461
13.091717	0.1	0.564437
13.093383	0.1	0.567120
13.095050	0.1	0.569136
13.096717	0.1	0.571902
13.098383	0.1	0.575730
13.100050	0.1	0.579492
13.101717	0.1	0.581471
13.103383	0.1	0.580573
13.105050	0.1	0.577625
13.106717	0.1	0.574966
13.108383	0.1	0.574286
13.110050	0.1	0.575818
13.111717	0.1	0.579073
13.113383	0.1	0.583492
13.115050	0.1	0.588452
13.116717	0.1	0.593038
13.118383	0.1	0.596633
13.120050	0.1	0.599679
13.121717	0.1	0.602836
13.123383	0.1	0.605597
13.125050	0.1	0.607097
13.126717	0.1	0.607721
13.128383	0.1	0.608293
13.130050	0.1	0.608726
13.131717	0.1	0.608824
13.133383	0.1	0.609122
13.135050	0.1	0.610077
13.136717	0.1	0.610985
13.138383	0.1	0.610296
13.140050	0.1	0.607679
13.141717	0.1	0.605355
13.143383	0.1	0.606575
13.145050	0.1	0.612875
13.146717	0.1	0.622971
13.148383	0.1	0.633826
13.150050	0.1	0.642333
13.151717	0.1	0.646478
13.153383	0.1	0.646235
13.155050	0.1	0.643563
13.156717	0.1	0.641062
13.158383	0.1	0.640196
13.160050	0.1	0.640508
13.161717	0.1	0.640615
13.163383	0.1	0.640117
13.165050	0.1	0.640233
13.166717	0.1	0.641979
13.168383	0.1	0.644601
13.170050	0.1	0.646748
13.171717	0.1	0.648038
13.173383	0.1	0.648447
13.175050	0.1	0.647344
13.176717	0.1	0.644503
13.178383	0.1	0.641411
13.180050	0.1	0.640266
13.181717	0.1	0.641826
13.183383	0.1	0.644722
13.185050	0.1	0.647344
13.186717	0.1	0.649462
13.188383	0.1	0.650994
13.190050	0.1	0.651195
13.191717	0.1	0.650338
13.193383	0.1	0.649681
13.195050	0.1	0.649239
13.196717	0.1	0.647791
13.198383	0.1	0.645313
13.200050	0.1	0.643390
13.201717	0.1	0.643283
13.203383	0.1	0.645015
13.205050	0.1	0.648145
13.206717	0.1	0.652405
13.208383	0.1	0.656876
13.210050	0.1	0.659316
13.211717	0.1	0.658124
13.213383	0.1	0.655106
13.215050	0.1	0.654734
13.216717	0.1	0.659474
13.218383	0.1	0.666301
13.220050	0.1	0.669891
13.221717	0.1	0.668732
13.223383	0.1	0.665528
13.225050	0.1	0.662529
13.226717	0.1	0.659293
13.228383	0.1	0.655022
13.230050	0.1	0.650086
13.231717	0.1	0.645178
13.233383	0.1	0.641360
13.235050	0.1	0.639986
13.236717	0.1	0.641299
13.238383	0.1	0.644508
13.240050	0.1	0.648890
13.241717	0.1	0.654166
13.243383	0.1	0.659549
13.245050	0.1	0.662641
13.246717	0.1	0.661118
13.248383	0.1	0.655870
13.250050	0.1	0.650515
13.251717	0.1	0.647777
13.253383	0.1	0.647674
13.255050	0.1	0.649081
13.256717	0.1	0.651297
13.258383	0.1	0.653700
13.260050	0.1	0.655055
13.261717	0.1	0.654813
13.263383	0.1	0.654631
13.265050	0.1	0.657202
13.266717	0.1	0.663246
13.268383	0.1	0.670818
13.270050	0.1	0.677831
13.271717	0.1	0.683861
13.273383	0.1	0.689067
13.275050	0.1	0.693402
13.276717	0.1	0.697742
13.278383	0.1	0.703540
13.280050	0.1	0.710543
13.281717	0.1	0.716862
13.283383	0.1	0.721361
13.285050	0.1	0.724513
13.286717	0.1	0.726953
13.288383	0.1	0.728350
13.290050	0.1	0.728816
13.291717	0.1	0.731079
13.293383	0.1	0.739191
13.295050	0.1	0.754138
13.296717	0.1	0.772332
13.298383	0.1	0.789249
13.300050	0.1	0.803699
13.301717	0.1	0.817599
13.303383	0.1	0.832472
13.305050	0.1	0.847643
13.306717	0.1	0.861734
13.308383	0.1	0.874563
13.310050	0.1	0.887108
13.311717	0.1	0.900249
13.313383	0.1	0.913916
13.315050	0.1	0.927229
13.316717	0.1	0.939649
13.318383	0.1	0.951877
13.320050	0.1	0.965111
13.321717	0.1	0.980026
13.323383	0.1	0.996953
13.325050	0.1	1.015989
13.326717	0.1	1.036474
13.328383	0.1	1.057647
13.330050	0.1	1.079710
13.331717	0.1	1.103049
13.333383	0.1	1.127031
13.335050	0.1	1.150477
13.336717	0.1	1.172940
13.338383	0.1	1.194957
13.340050	0.1	1.217509
13.341717	0.1	1.241397
13.343383	0.1	1.266589
13.345050	0.1	1.292462
13.346717	0.1	1.319116
13.348383	0.1	1.347708
13.350050	0.1	1.378683
13.351717	0.1	1.410428
13.353383	0.1	1.440542
13.355050	0.1	1.468575
13.356717	0.1	1.496584
13.358383	0.1	1.527127
13.360050	0.1	1.561181
13.361717	0.1	1.598038
13.363383	0.1	1.636851
13.365050	0.1	1.677698
13.366717	0.1	1.720795
13.368383	0.1	1.766160
13.370050	0.1	1.814160
13.371717	0.1	1.864634
13.373383	0.1	1.915330
13.375050	0.1	1.963191
13.376717	0.1	2.007401
13.378383	0.1	2.050451
13.380050	0.1	2.096053
13.381717	0.1	2.145898
13.383383	0.1	2.199281
13.385050	0.1	2.255375
13.386717	0.1	2.313266
13.388383	0.1	2.370984
13.390050	0.1	2.426971
13.391717	0.1	2.481793
13.393383	0.1	2.537719
13.395050	0.1	2.596951
13.396717	0.1	2.660081
13.398383	0.1	2.726112
13.400050	0.1	2.793968
13.401717	0.1	2.863314
13.403383	0.1	2.933778
13.405050	0.1	3.004353
13.406717	0.1	3.074268
13.408383	0.1	3.143721
13.410050	0.1	3.213305
13.411717	0.1	3.283336
13.413383	0.1	3.353786
13.415050	0.1	3.423989
13.416717	0.1	3.492930
13.418383	0.1	3.560483
13.420050	0.1	3.628014
13.421717	0.1	3.697267
13.423383	0.1	3.769053
13.425050	0.1	3.842833
13.426717	0.1	3.916617
13.428383	0.1	3.987942
13.430050	0.1	4.055896
13.431717	0.1	4.121214
13.433383	0.1	4.184716
13.435050	0.1	4.246668
13.436717	0.1	4.307022
13.438383	0.1	4.365575
13.440050	0.1	4.421510
13.441717	0.1	4.473715
13.443383	0.1	4.522675
13.445050	0.1	4.570694
13.446717	0.1	4.619551
13.448383	0.1	4.668832
13.450050	0.1	4.716511
13.451717	0.1	4.761084
13.453383	0.1	4.802714
13.455050	0.1	4.841820
13.456717	0.1	4.877453
13.458383	0.1	4.908247
13.460050	0.1	4.934589
13.461717	0.1	4.958594
13.463383	0.1	4.982031
13.465050	0.1	5.004979
13.466717	0.1	5.026441
13.468383	0.1	5.045258
13.470050	0.1	5.060826
13.471717	0.1	5.074227
13.473383	0.1	5.087256
13.475050	0.1	5.100197
13.476717	0.1	5.112248
13.478383	0.1	5.122414
13.480050	0.1	5.129301
13.481717	0.1	5.131755
13.483383	0.1	5.129962
13.485050	0.1	5.125576
13.486717	0.1	5.120533
13.488383	0.1	5.115480
13.490050	0.1	5.109659
13.491717	0.1	5.102092
13.493383	0.1	5.093026
13.495050	0.1	5.084081
13.496717	0.1	5.076500
13.498383	0.1	5.070283
13.500050	0.1	5.065063
13.501717	0.1	5.059787
13.503383	0.1	5.052434
13.505050	0.1	5.041123
13.506717	0.1	5.025081
13.508383	0.1	5.005095
13.510050	0.1	4.983200
13.511717	0.1	4.960592
13.513383	0.1	4.936848
13.515050	0.1	4.911791
13.516717	0.1	4.886542
13.518383	0.1	4.862067
13.520050	0.1	4.837713
13.521717	0.1	4.811510
13.523383	0.1	4.782099
13.525050	0.1	4.750611
13.526717	0.1	4.719142
13.528383	0.1	4.687696
13.530050	0.1	4.654960
13.531717	0.1	4.620375
13.533383	0.1	4.583173
13.535050	0.1	4.542070
13.536717	0.1	4.497082
13.538383	0.1	4.449859
13.540050	0.1	4.402190
13.541717	0.1	4.355102
13.543383	0.1	4.309071
13.545050	0.1	4.264289
13.546717	0.1	4.220465
13.548383	0.1	4.176106
13.550050	0.1	4.128865
13.551717	0.1	4.077721
13.553383	0.1	4.024175
13.555050	0.1	3.969749
13.556717	0.1	3.913180
13.558383	0.1	3.852108
13.560050	0.1	3.786767
13.561717	0.1	3.719828
13.563383	0.1	3.653532
13.565050	0.1	3.588330
13.566717	0.1	3.523515
13.568383	0.1	3.458192
13.570050	0.1	3.391267
13.571717	0.1	3.321297
13.573383	0.1	3.248281
13.575050	0.1	3.175307
13.576717	0.1	3.106208
13.578383	0.1	3.041578
13.580050	0.1	2.978500
13.581717	0.1	2.913331
13.583383	0.1	2.844245
13.585050	0.1	2.772142
13.586717	0.1	2.699145
13.588383	0.1	2.626381
13.590050	0.1	2.553901
13.591717	0.1	2.482017
13.593383	0.1	2.412112
13.595050	0.1	2.346034
13.596717	0.1	2.283971
13.598383	0.1	2.223398
13.600050	0.1	2.161651
13.601717	0.1	2.098507
13.603383	0.1	2.035140
13.605050	0.1	1.972192
13.606717	0.1	1.909505
13.608383	0.1	1.846491
13.610050	0.1	1.783064
13.611717	0.1	1.720940
13.613383	0.1	1.662266
13.615050	0.1	1.607519
13.616717	0.1	1.556748
13.618383	0.1	1.511020
13.620050	0.1	1.470526
13.621717	0.1	1.433478
13.623383	0.1	1.398255
13.625050	0.1	1.364183
13.626717	0.1	1.329957
13.628383	0.1	1.294166
13.630050	0.1	1.257262
13.631717	0.1	1.221118
13.633383	0.1	1.186850
13.635050	0.1	1.154216
13.636717	0.1	1.122924
13.638383	0.1	1.093438
13.640050	0.1	1.066229
13.641717	0.1	1.040897
13.643383	0.1	1.016217
13.645050	0.1	0.990662
13.646717	0.1	0.963393
13.648383	0.1	0.935723
13.650050	0.1	0.910847
13.651717	0.1	0.891630
13.653383	0.1	0.879164
13.655050	0.1	0.872430
13.656717	0.1	0.868337
13.658383	0.1	0.862712
13.660050	0.1	0.852193
13.661717	0.1	0.836016
13.663383	0.1	0.816244
13.665050	0.1	0.796774
13.666717	0.1	0.781831
13.668383	0.1	0.773831
13.670050	0.1	0.771014
13.671717	0.1	0.767643
13.673383	0.1	0.758548
13.675050	0.1	0.743517
13.676717	0.1	0.726399
13.678383	0.1	0.711586
13.680050	0.1	0.701756
13.681717	0.1	0.696736
13.683383	0.1	0.694226
13.685050	0.1	0.692005
13.686717	0.1	0.688736
13.688383	0.1	0.683293
13.690050	0.1	0.674864
13.691717	0.1	0.664317
13.693383	0.1	0.654263
13.695050	0.1	0.646799
13.696717	0.1	0.642040
13.698383	0.1	0.639148
13.700050	0.1	0.637365
13.701717	0.1	0.635763
13.703383	0.1	0.633765
13.705050	0.1	0.631935
13.706717	0.1	0.631018
13.708383	0.1	0.630100
13.710050	0.1	0.627004
13.711717	0.1	0.620694
13.713383	0.1	0.612237
13.715050	0.1	0.603488
13.716717	0.1	0.596028
13.718383	0.1	0.590892
13.720050	0.1	0.588181
13.721717	0.1	0.587036
13.723383	0.1	0.586365
13.725050	0.1	0.585611
13.726717	0.1	0.584712
13.728383	0.1	0.583790
13.730050	0.1	0.583073
13.731717	0.1	0.582458
13.733383	0.1	0.580987
13.735050	0.1	0.577648
13.736717	0.1	0.572912
13.738383	0.1	0.568787
13.740050	0.1	0.566430
13.741717	0.1	0.564586
13.743383	0.1	0.561629
13.745050	0.1	0.557322
13.746717	0.1	0.551837
13.748383	0.1	0.545266
13.750050	0.1	0.538607
13.751717	0.1	0.533382
13.753383	0.1	0.530039
13.755050	0.1	0.527832
13.756717	0.1	0.526179
13.758383	0.1	0.525345
13.760050	0.1	0.525657
13.761717	0.1	0.526849
13.763383	0.1	0.528591
13.765050	0.1	0.530304
13.766717	0.1	0.530588
13.768383	0.1	0.528675
13.770050	0.1	0.525629
13.771717	0.1	0.522877
13.773383	0.1	0.520437
13.775050	0.1	0.517410
13.776717	0.1	0.513671
13.778383	0.1	0.510504
13.780050	0.1	0.509857
13.781717	0.1	0.513028
13.783383	0.1	0.518970
13.785050	0.1	0.524246
13.786717	0.1	0.525988
13.788383	0.1	0.524367
13.790050	0.1	0.521578
13.791717	0.1	0.519441
13.793383	0.1	0.518290
13.795050	0.1	0.517443
13.796717	0.1	0.516251
13.798383	0.1	0.515198
13.800050	0.1	0.516078
13.801717	0.1	0.519902
13.803383	0.1	0.524865
13.805050	0.1	0.528092
13.806717	0.1	0.528265
13.808383	0.1	0.525853
13.810050	0.1	0.521899
13.811717	0.1	0.517210
13.813383	0.1	0.512567
13.815050	0.1	0.508423
13.816717	0.1	0.504544
13.818383	0.1	0.501317
13.820050	0.1	0.500013
13.821717	0.1	0.500665
13.823383	0.1	0.501862
13.825050	0.1	0.502598
13.826717	0.1	0.502649
13.828383	0.1	0.502295
13.830050	0.1	0.502388
13.831717	0.1	0.502891
13.833383	0.1	0.502048
13.835050	0.1	0.498979
13.836717	0.1	0.495124
13.838383	0.1	0.492143
13.840050	0.1	0.490518
13.841717	0.1	0.489815
13.843383	0.1	0.488996
13.845050	0.1	0.487529
13.846717	0.1	0.486360
13.848383	0.1	0.486635
13.850050	0.1	0.488264
13.851717	0.1	0.490486
13.853383	0.1	0.492511
13.855050	0.1	0.493000
13.856717	0.1	0.490644
13.858383	0.1	0.486062
13.860050	0.1	0.481419
13.861717	0.1	0.477815
13.863383	0.1	0.475207
13.865050	0.1	0.474346
13.866717	0.1	0.476288
13.868383	0.1	0.480423
13.870050	0.1	0.484693
13.871717	0.1	0.487580
13.873383	0.1	0.489033
13.875050	0.1	0.489149
13.876717	0.1	0.487673
13.878383	0.1	0.485005
13.880050	0.1	0.481731
13.881717	0.1	0.478234
13.883383	0.1	0.475780
13.885050	0.1	0.475519
13.886717	0.1	0.476493
13.888383	0.1	0.477233
13.890050	0.1	0.478374
13.891717	0.1	0.481540
13.893383	0.1	0.486881
13.895050	0.1	0.493205
13.896717	0.1	0.499580
13.898383	0.1	0.505722
13.900050	0.1	0.511478
13.901717	0.1	0.516102
13.903383	0.1	0.518342
13.905050	0.1	0.517583
13.906717	0.1	0.514290
13.908383	0.1	0.509745
13.910050	0.1	0.505750
13.911717	0.1	0.503589
13.913383	0.1	0.503263
13.915050	0.1	0.503995
13.916717	0.1	0.504786
13.918383	0.1	0.504600
13.920050	0.1	0.502998
13.921717	0.1	0.500930
13.923383	0.1	0.500577
13.925050	0.1	0.503478
13.926717	0.1	0.508567
13.928383	0.1	0.513000
13.930050	0.1	0.514844
13.931717	0.1	0.514253
13.933383	0.1	0.512977
13.935050	0.1	0.513485
13.936717	0.1	0.517243
13.938383	0.1	0.522686
13.940050	0.1	0.526044
13.941717	0.1	0.525103
13.943383	0.1	0.521094
13.945050	0.1	0.516800
13.946717	0.1	0.514095
13.948383	0.1	0.513298
13.950050	0.1	0.513783
13.951717	0.1	0.514840
13.953383	0.1	0.516116
13.955050	0.1	0.517312
13.956717	0.1	0.517857
13.958383	0.1	0.516935
13.960050	0.1	0.514234
13.961717	0.1	0.510993
13.963383	0.1	0.509471
13.965050	0.1	0.511422
13.966717	0.1	0.517000
13.968383	0.1	0.524176
13.970050	0.1	0.529964
13.971717	0.1	0.532484
13.973383	0.1	0.531031
13.975050	0.1	0.526085
13.976717	0.1	0.520251
13.978383	0.1	0.517317
13.980050	0.1	0.519152
13.981717	0.1	0.524488
13.983383	0.1	0.530863
13.985050	0.1	0.536498
13.986717	0.1	0.540284
13.988383	0.1	0.541592
13.990050	0.1	0.540446
13.991717	0.1	0.537657
13.993383	0.1	0.534612
13.995050	0.1	0.532190
13.996717	0.1	0.530654
13.998383	0.1	0.530877
14.000050	0.1	0.533536
14.001717	0.1	0.536949
14.003383	0.1	0.538165
14.005050	0.1	0.536549
14.006717	0.1	0.534588
14.008383	0.1	0.535343
14.010050	0.1	0.540358
14.011717	0.1	0.549015
14.013383	0.1	0.559129
14.015050	0.1	0.568428
14.016717	0.1	0.575311
14.018383	0.1	0.578696
14.020050	0.1	0.578351
14.021717	0.1	0.575078
14.023383	0.1	0.570095
14.025050	0.1	0.564647
14.026717	0.1	0.560484
14.028383	0.1	0.559702
14.030050	0.1	0.562849
14.031717	0.1	0.567888
14.033383	0.1	0.572400
14.035050	0.1	0.576517
14.036717	0.1	0.581862
14.038383	0.1	0.587991
14.040050	0.1	0.592400
14.041717	0.1	0.593551
14.043383	0.1	0.592056
14.045050	0.1	0.590165
14.046717	0.1	0.590291
14.048383	0.1	0.593080
14.050050	0.1	0.597588
14.051717	0.1	0.602789
14.053383	0.1	0.607814
14.055050	0.1	0.611581
14.056717	0.1	0.613215
14.058383	0.1	0.613444
14.060050	0.1	0.615097
14.061717	0.1	0.620699
14.063383	0.1	0.630091
14.065050	0.1	0.641122
14.066717	0.1	0.651274
14.068383	0.1	0.658450
14.070050	0.1	0.661784
14.071717	0.1	0.661700
14.073383	0.1	0.659716
14.075050	0.1	0.658832
14.076717	0.1	0.661681
14.078383	0.1	0.667493
14.080050	0.1	0.673425
14.081717	0.1	0.678087
14.083383	0.1	0.681626
14.085050	0.1	0.684359
14.086717	0.1	0.687442
14.088383	0.1	0.692988
14.090050	0.1	0.701919
14.091717	0.1	0.712834
14.093383	0.1	0.723195
14.095050	0.1	0.730841
14.096717	0.1	0.735070
14.098383	0.1	0.736816
14.100050	0.1	0.737375
14.101717	0.1	0.737244
14.103383	0.1	0.736779
14.105050	0.1	0.737202
14.106717	0.1	0.739456
14.108383	0.1	0.742404
14.110050	0.1	0.743652
14.111717	0.1	0.742301
14.113383	0.1	0.739871
14.115050	0.1	0.738893
14.116717	0.1	0.740876
14.118383	0.1	0.745398
14.120050	0.1	0.750977
14.121717	0.1	0.755871
14.123383	0.1	0.758246
14.125050	0.1	0.757542
14.126717	0.1	0.755410
14.128383	0.1	0.754902
14.130050	0.1	0.758157
14.131717	0.1	0.763522
14.133383	0.1	0.766581
14.135050	0.1	0.765342
14.136717	0.1	0.762246
14.138383	0.1	0.760709
14.140050	0.1	0.761487
14.141717	0.1	0.762711
14.143383	0.1	0.762735
14.145050	0.1	0.761738
14.146717	0.1	0.760262
14.148383	0.1	0.758502
14.150050	0.1	0.757445
14.151717	0.1	0.758693
14.153383	0.1	0.762604
14.155050	0.1	0.767289
14.156717	0.1	0.770050
14.158383	0.1	0.769761
14.160050	0.1	0.767573
14.161717	0.1	0.765556
14.163383	0.1	0.764704
14.165050	0.1	0.764276
14.166717	0.1	0.763224
14.168383	0.1	0.761771
14.170050	0.1	0.760648
14.171717	0.1	0.759475
14.173383	0.1	0.757547
14.175050	0.1	0.755135
14.176717	0.1	0.752537
14.178383	0.1	0.749393
14.180050	0.1	0.745929
14.181717	0.1	0.743568
14.183383	0.1	0.743382
14.185050	0.1	0.744392
14.186717	0.1	0.744886
14.188383	0.1	0.744588
14.190050	0.1	0.744187
14.191717	0.1	0.743680
14.193383	0.1	0.742190
14.195050	0.1	0.739237
14.196717	0.1	0.735801
14.198383	0.1	0.733668
14.200050	0.1	0.733887
14.201717	0.1	0.735782
14.203383	0.1	0.736709
14.205050	0.1	0.733580
14.206717	0.1	0.726068
14.208383	0.1	0.716895
14.210050	0.1	0.708303
14.211717	0.1	0.700443
14.213383	0.1	0.693188
14.215050	0.1	0.687111
14.216717	0.1	0.682613
14.218383	0.1	0.679437
14.220050	0.1	0.677221
14.221717	0.1	0.676024
14.223383	0.1	0.675716
14.225050	0.1	0.675241
14.226717	0.1	0.673449
14.228383	0.1	0.670166
14.230050	0.1	0.665598
14.231717	0.1	0.659772
14.233383	0.1	0.653514
14.235050	0.1	0.648238
14.236717	0.1	0.643833
14.238383	0.1	0.638976
14.240050	0.1	0.633630
14.241717	0.1	0.628680
14.243383	0.1	0.624196
14.245050	0.1	0.619823
14.246717	0.1	0.615530
14.248383	0.1	0.611274
14.250050	0.1	0.606673
14.251717	0.1	0.601513
14.253383	0.1	0.596107
14.255050	0.1	0.591222
14.256717	0.1	0.587655
14.258383	0.1	0.585360
14.260050	0.1	0.583394
14.261717	0.1	0.581327
14.263383	0.1	0.580116
14.265050	0.1	0.580526
14.266717	0.1	0.581881
14.268383	0.1	0.582677
14.270050	0.1	0.581262
14.271717	0.1	0.576857
14.273383	0.1	0.570756
14.275050	0.1	0.565569
14.276717	0.1	0.563483
14.278383	0.1	0.564991
14.280050	0.1	0.568754
14.281717	0.1	0.572396
14.283383	0.1	0.573182
14.285050	0.1	0.569215
14.286717	0.1	0.561094
14.288383	0.1	0.551930
14.290050	0.1	0.545285
14.291717	0.1	0.542910
14.293383	0.1	0.543720
14.295050	0.1	0.544908
14.296717	0.1	0.544353
14.298383	0.1	0.542179
14.300050	0.1	0.540502
14.301717	0.1	0.541359
14.303383	0.1	0.544181
14.305050	0.1	0.546337
14.306717	0.1	0.545997
14.308383	0.1	0.543324
14.310050	0.1	0.539604
14.311717	0.1	0.536316
14.313383	0.1	0.534388
14.315050	0.1	0.533368
14.316717	0.1	0.532106
14.318383	0.1	0.530588
14.320050	0.1	0.530151
14.321717	0.1	0.531878
14.323383	0.1	0.535855
14.325050	0.1	0.541219
14.326717	0.1	0.546281
14.328383	0.1	0.549518
14.330050	0.1	0.550598
14.331717	0.1	0.549704
14.333383	0.1	0.546738
14.335050	0.1	0.541979
14.336717	0.1	0.536712
14.338383	0.1	0.532405
14.340050	0.1	0.530202
14.341717	0.1	0.531464
14.343383	0.1	0.537070
14.345050	0.1	0.545816
14.346717	0.1	0.555064
14.348383	0.1	0.562682
14.350050	0.1	0.567012
14.351717	0.1	0.566659
14.353383	0.1	0.562146
14.355050	0.1	0.556316
14.356717	0.1	0.551897
14.358383	0.1	0.549681
14.360050	0.1	0.549653
14.361717	0.1	0.552260
14.363383	0.1	0.557196
14.365050	0.1	0.562402
14.366717	0.1	0.565890
14.368383	0.1	0.567371
14.370050	0.1	0.567357
14.371717	0.1	0.566537
14.373383	0.1	0.566063
14.375050	0.1	0.566291
14.376717	0.1	0.565918
14.378383	0.1	0.563669
14.380050	0.1	0.560116
14.381717	0.1	0.556926
14.383383	0.1	0.555259
14.385050	0.1	0.556139
14.386717	0.1	0.560791
14.388383	0.1	0.569141
14.390050	0.1	0.579171
14.391717	0.1	0.588526
14.393383	0.1	0.595842
14.395050	0.1	0.601187
14.396717	0.1	0.605392
14.398383	0.1	0.608047
14.400050	0.1	0.607618
14.401717	0.1	0.604200
14.403383	0.1	0.599846
14.405050	0.1	0.595944
14.406717	0.1	0.592698
14.408383	0.1	0.591017
14.410050	0.1	0.592354
14.411717	0.1	0.596698
14.413383	0.1	0.602570
14.415050	0.1	0.608377
14.416717	0.1	0.612428
14.418383	0.1	0.613714
14.420050	0.1	0.613402
14.421717	0.1	0.613574
14.423383	0.1	0.614915
14.425050	0.1	0.617043
14.426717	0.1	0.619735
14.428383	0.1	0.622431
14.430050	0.1	0.624196
14.431717	0.1	0.624866
14.433383	0.1	0.625025
14.435050	0.1	0.625299
14.436717	0.1	0.626501
14.438383	0.1	0.629192
14.440050	0.1	0.632671
14.441717	0.1	0.635693
14.443383	0.1	0.637681
14.445050	0.1	0.638948
14.446717	0.1	0.640489
14.448383	0.1	0.643204
14.450050	0.1	0.647204
14.451717	0.1	0.652238
14.453383	0.1	0.657844
14.455050	0.1	0.662925
14.456717	0.1	0.667139
14.458383	0.1	0.672075
14.460050	0.1	0.679167
14.461717	0.1	0.688201
14.463383	0.1	0.698785
14.465050	0.1	0.710646
14.466717	0.1	0.722241
14.468383	0.1	0.731228
14.470050	0.1	0.735954
14.471717	0.1	0.736271
14.473383	0.1	0.733947
14.475050	0.1	0.731731
14.476717	0.1	0.731377
14.478383	0.1	0.733151
14.480050	0.1	0.736504
14.481717	0.1	0.740667
14.483383	0.1	0.744774
14.485050	0.1	0.748518
14.486717	0.1	0.753743
14.488383	0.1	0.763731
14.490050	0.1	0.779573
14.491717	0.1	0.798581
14.493383	0.1	0.816742
14.495050	0.1	0.831811
14.496717	0.1	0.843946
14.498383	0.1	0.854288
14.500050	0.1	0.864202
14.501717	0.1	0.874582
14.503383	0.1	0.884663
14.505050	0.1	0.893050
14.506717	0.1	0.900514
14.508383	0.1	0.909572
14.510050	0.1	0.921176
14.511717	0.1	0.934191
14.513383	0.1	0.948152
14.515050	0.1	0.964217
14.516717	0.1	0.982629
14.518383	0.1	1.001386
14.520050	0.1	1.019328
14.521717	0.1	1.038117
14.523383	0.1	1.059184
14.525050	0.1	1.081163
14.526717	0.1	1.101736
14.528383	0.1	1.120195
14.530050	0.1	1.137080
14.531717	0.1	1.153275
14.533383	0.1	1.170766
14.535050	0.1	1.192400
14.536717	0.1	1.219260
14.538383	0.1	1.249141
14.540050	0.1	1.278571
14.541717	0.1	1.305738
14.543383	0.1	1.331074
14.545050	0.1	1.356145
14.546717	0.1	1.382832
14.548383	0.1	1.412071
14.550050	0.1	1.442414
14.551717	0.1	1.471159
14.553383	0.1	1.497492
14.555050	0.1	1.523872
14.556717	0.1	1.553916
14.558383	0.1	1.589553
14.560050	0.1	1.630271
14.561717	0.1	1.674201
14.563383	0.1	1.719147
14.565050	0.1	1.763301
14.566717	0.1	1.805280
14.568383	0.1	1.843679
14.570050	0.1	1.878249
14.571717	0.1	1.911651
14.573383	0.1	1.948229
14.575050	0.1	1.990325
14.576717	0.1	2.036686
14.578383	0.1	2.084328
14.580050	0.1	2.131416
14.581717	0.1	2.178084
14.583383	0.1	2.224622
14.585050	0.1	2.270313
14.586717	0.1	2.314947
14.588383	0.1	2.359380
14.590050	0.1	2.404186
14.591717	0.1	2.449225
14.593383	0.1	2.493942
14.595050	0.1	2.537780
14.596717	0.1	2.581147
14.598383	0.1	2.625338
14.600050	0.1	2.671364
14.601717	0.1	2.719299
14.603383	0.1	2.768030
14.605050	0.1	2.815775
14.606717	0.1	2.860865
14.608383	0.1	2.902430
14.610050	0.1	2.941163
14.611717	0.1	2.978835
14.613383	0.1	3.016717
14.615050	0.1	3.054566
14.616717	0.1	3.091004
14.618383	0.1	3.125179
14.620050	0.1	3.157663
14.621717	0.1	3.189361
14.623383	0.1	3.220709
14.625050	0.1	3.252397
14.626717	0.1	3.285306
14.628383	0.1	3.319010
14.630050	0.1	3.351830
14.631717	0.1	3.382261
14.633383	0.1	3.409339
14.635050	0.1	3.432808
14.636717	0.1	3.454005
14.638383	0.1	3.475277
14.640050	0.1	3.498355
14.641717	0.1	3.523147
14.643383	0.1	3.547329
14.645050	0.1	3.567720
14.646717	0.1	3.582812
14.648383	0.1	3.593345
14.650050	0.1	3.600954
14.651717	0.1	3.607268
14.653383	0.1	3.613289
14.655050	0.1	3.618146
14.656717	0.1	3.620069
14.658383	0.1	3.619497
14.660050	0.1	3.618607
14.661717	0.1	3.617466
14.663383	0.1	3.613760
14.665050	0.1	3.606742
14.666717	0.1	3.598137
14.668383	0.1	3.589410
14.670050	0.1	3.580512
14.671717	0.1	3.570626
14.673383	0.1	3.558691
14.675050	0.1	3.543780
14.676717	0.1	3.525699
14.678383	0.1	3.505503
14.680050	0.1	3.485316
14.681717	0.1	3.466657
14.683383	0.1	3.448660
14.685050	0.1	3.428776
14.686717	0.1	3.405204
14.688383	0.1	3.377753
14.690050	0.1	3.347257
14.691717	0.1	3.315476
14.693383	0.1	3.284859
14.695050	0.1	3.256742
14.696717	0.1	3.229682
14.698383	0.1	3.200895
14.700050	0.1	3.169724
14.701717	0.1	3.138003
14.703383	0.1	3.106552
14.705050	0.1	3.073532
14.706717	0.1	3.037299
14.708383	0.1	2.999138
14.710050	0.1	2.961555
14.711717	0.1	2.925824
14.713383	0.1	2.892283
14.715050	0.1	2.860771
14.716717	0.1	2.830084
14.718383	0.1	2.798312
14.720050	0.1	2.764268
14.721717	0.1	2.728333
14.723383	0.1	2.691611
14.725050	0.1	2.655070
14.726717	0.1	2.619745
14.728383	0.1	2.586725
14.730050	0.1	2.556168
14.731717	0.1	2.526590
14.733383	0.1	2.496061
14.735050	0.1	2.464438
14.736717	0.1	2.433597
14.738383	0.1	2.405182
14.740050	0.1	2.378640
14.741717	0.1	2.352041
14.743383	0.1	2.324497
14.745050	0.1	2.297130
14.746717	0.1	2.271226
14.748383	0.1	2.246392
14.750050	0.1	2.221214
14.751717	0.1	2.194955
14.753383	0.1	2.167705
14.755050	0.1	2.139839
14.756717	0.1	2.112114
14.758383	0.1	2.085702
14.760050	0.1	2.061659
14.761717	0.1	2.040933
14.763383	0.1	2.024313
14.765050	0.1	2.011079
14.766717	0.1	1.998460
14.768383	0.1	1.983675
14.770050	0.1	1.965975
14.771717	0.1	1.946846
14.773383	0.1	1.929272
14.775050	0.1	1.915633
14.776717	0.1	1.905304
14.778383	0.1	1.895125
14.780050	0.1	1.882273
14.781717	0.1	1.866324
14.783383	0.1	1.848973
14.785050	0.1	1.832587
14.786717	0.1	1.818677
14.788383	0.1	1.806929
14.790050	0.1	1.796079
14.791717	0.1	1.785536
14.793383	0.1	1.776153
14.795050	0.1	1.769653
14.796717	0.1	1.766239
14.798383	0.1	1.763217
14.800050	0.1	1.757797
14.801717	0.1	1.749946
14.803383	0.1	1.741038
14.805050	0.1	1.731957
14.806717	0.1	1.723180
14.808383	0.1	1.715086
14.810050	0.1	1.708181
14.811717	0.1	1.702569
14.813383	0.1	1.696795
14.815050	0.1	1.689130
14.816717	0.1	1.679850
14.818383	0.1	1.669955
14.820050	0.1	1.659286
14.821717	0.1	1.647742
14.823383	0.1	1.636585
14.825050	0.1	1.627454
14.826717	0.1	1.620809
14.828383	0.1	1.615663
14.830050	0.1	1.610368
14.831717	0.1	1.603276
14.833383	0.1	1.593609
14.835050	0.1	1.582764
14.836717	0.1	1.573814
14.838383	0.1	1.568412
14.840050	0.1	1.564906
14.841717	0.1	1.560301
14.843383	0.1	1.552645
14.845050	0.1	1.541344
14.846717	0.1	1.527257
14.848383	0.1	1.512337
14.850050	0.1	1.498535
14.851717	0.1	1.487322
14.853383	0.1	1.478852
14.855050	0.1	1.471038
14.856717	0.1	1.461459
14.858383	0.1	1.450391
14.860050	0.1	1.440006
14.861717	0.1	1.430498
14.863383	0.1	1.419531
14.865050	0.1	1.405659
14.866717	0.1	1.389734
14.868383	0.1	1.373277
14.870050	0.1	1.357468
14.871717	0.1	1.343102
14.873383	0.1	1.330283
14.875050	0.1	1.318576
14.876717	0.1	1.307814
14.878383	0.1	1.298012
14.880050	0.1	1.288238
14.881717	0.1	1.277043
14.883383	0.1	1.264173
14.885050	0.1	1.250897
14.886717	0.1	1.239027
14.888383	0.1	1.229253
14.890050	0.1	1.219925
14.891717	0.1	1.208493
14.893383	0.1	1.194198
14.895050	0.1	1.178542
14.896717	0.1	1.163003
14.898383	0.1	1.147441
14.900050	0.1	1.131706
14.901717	0.1	1.117531
14.903383	0.1	1.106891
14.905050	0.1	1.099268
14.906717	0.1	1.091911
14.908383	0.1	1.082444
14.910050	0.1	1.070360
14.911717	0.1	1.056511
14.913383	0.1	1.041968
14.915050	0.1	1.027780
14.916717	0.1	1.015989
14.918383	0.1	1.009172
14.920050	0.1	1.006913
14.921717	0.1	1.004706
14.923383	0.1	0.998918
14.925050	0.1	0.990545
14.926717	0.1	0.981926
14.928383	0.1	0.972701
14.930050	0.1	0.961586
14.931717	0.1	0.949912
14.933383	0.1	0.940468
14.935050	0.1	0.933376
14.936717	0.1	0.925642
14.938383	0.1	0.915355
14.940050	0.1	0.904356
14.941717	0.1	0.895858
14.943383	0.1	0.891057
14.945050	0.1	0.888612
14.946717	0.1	0.886545
14.948383	0.1	0.883858
14.950050	0.1	0.880347
14.951717	0.1	0.875881
14.953383	0.1	0.870810
14.955050	0.1	0.866647
14.956717	0.1	0.865455
14.958383	0.1	0.867806
14.960050	0.1	0.871588
14.961717	0.1	0.874042
14.963383	0.1	0.874526
14.965050	0.1	0.873874
14.966717	0.1	0.872067
14.968383	0.1	0.868584
14.970050	0.1	0.863979
14.971717	0.1	0.859657
14.973383	0.1	0.856766
14.975050	0.1	0.855653
14.976717	0.1	0.856058
14.978383	0.1	0.857618
14.980050	0.1	0.859601
14.981717	0.1	0.860868
14.983383	0.1	0.860812
14.985050	0.1	0.859587
14.986717	0.1	0.858000
14.988383	0.1	0.857511
14.990050	0.1	0.858577
14.991717	0.1	0.859769
14.993383	0.1	0.859918
14.995050	0.1	0.859508
14.996717	0.1	0.859592
14.998383	0.1	0.860495
15.000050	0.1	0.861725
15.001717	0.1	0.862866
15.003383	0.1	0.863778
15.005050	0.1	0.864198
15.006717	0.1	0.864160
15.008383	0.1	0.864347
15.010050	0.1	0.864957
15.011717	0.1	0.865022
15.013383	0.1	0.863820
15.015050	0.1	0.862647
15.016717	0.1	0.863974
15.018383	0.1	0.868621
15.020050	0.1	0.874666
15.021717	0.1	0.879718
15.023383	0.1	0.883811
15.025050	0.1	0.888817
15.026717	0.1	0.895220
15.028383	0.1	0.901408
15.030050	0.1	0.905972
15.031717	0.1	0.908896
15.033383	0.1	0.910722
15.035050	0.1	0.911909
15.036717	0.1	0.913078
15.038383	0.1	0.915071
15.040050	0.1	0.918838
15.041717	0.1	0.925064
15.043383	0.1	0.933539
15.045050	0.1	0.943020
15.046717	0.1	0.951900
15.048383	0.1	0.959206
15.050050	0.1	0.964692
15.051717	0.1	0.968403
15.053383	0.1	0.971030
15.055050	0.1	0.974257
15.056717	0.1	0.979342
15.058383	0.1	0.986266
15.060050	0.1	0.994904
15.061717	0.1	1.005419
15.063383	0.1	1.017353
15.065050	0.1	1.028795
15.066717	0.1	1.037153
15.068383	0.1	1.042034
15.070050	0.1	1.045987
15.071717	0.1	1.051179
15.073383	0.1	1.056539
15.075050	0.1	1.059645
15.076717	0.1	1.060707
15.078383	0.1	1.063780
15.080050	0.1	1.073550
15.081717	0.1	1.091114
15.083383	0.1	1.113205
15.085050	0.1	1.134709
15.086717	0.1	1.151795
15.088383	0.1	1.164554
15.090050	0.1	1.176381
15.091717	0.1	1.189895
15.093383	0.1	1.204954
15.095050	0.1	1.220861
15.096717	0.1	1.238119
15.098383	0.1	1.257691
15.100050	0.1	1.279954
15.101717	0.1	1.304136
15.103383	0.1	1.328196
15.105050	0.1	1.349486
15.106717	0.1	1.366306
15.108383	0.1	1.379652
15.110050	0.1	1.392611
15.111717	0.1	1.407918
15.113383	0.1	1.427117
15.115050	0.1	1.450949
15.116717	0.1	1.478922
15.118383	0.1	1.509166
15.120050	0.1	1.539504
15.121717	0.1	1.568268
15.123383	0.1	1.593851
15.125050	0.1	1.615002
15.126717	0.1	1.633218
15.128383	0.1	1.653382
15.130050	0.1	1.680232
15.131717	0.1	1.714323
15.133383	0.1	1.752377
15.135050	0.1	1.791194
15.136717	0.1	1.829793
15.138383	0.1	1.868429
15.140050	0.1	1.907162
15.141717	0.1	1.945468
15.143383	0.1	1.982758
15.145050	0.1	2.018888
15.146717	0.1	2.054507
15.148383	0.1	2.091578
15.150050	0.1	2.132403
15.151717	0.1	2.177092
15.153383	0.1	2.223095
15.155050	0.1	2.267980
15.156717	0.1	2.311845
15.158383	0.1	2.356218
15.160050	0.1	2.401606
15.161717	0.1	2.447036
15.163383	0.1	2.491367
15.165050	0.1	2.535139
15.166717	0.1	2.581407
15.168383	0.1	2.633138
15.170050	0.1	2.690703
15.171717	0.1	2.752831
15.173383	0.1	2.817982
15.175050	0.1	2.883771
15.176717	0.1	2.946919
15.178383	0.1	3.005578
15.180050	0.1	3.061681
15.181717	0.1	3.119493
15.183383	0.1	3.181212
15.185050	0.1	3.244760
15.186717	0.1	3.306614
15.188383	0.1	3.365376
15.190050	0.1	3.421968
15.191717	0.1	3.478131
15.193383	0.1	3.535259
15.195050	0.1	3.593960
15.196717	0.1	3.654091
15.198383	0.1	3.714794
15.200050	0.1	3.774487
15.201717	0.1	3.831233
15.203383	0.1	3.883722
15.205050	0.1	3.932766
15.206717	0.1	3.981143
15.208383	0.1	4.030629
15.210050	0.1	4.080255
15.211717	0.1	4.128627
15.213383	0.1	4.175217
15.215050	0.1	4.218626
15.216717	0.1	4.257034
15.218383	0.1	4.290515
15.220050	0.1	4.320773
15.221717	0.1	4.349272
15.223383	0.1	4.376355
15.225050	0.1	4.401719
15.226717	0.1	4.425333
15.228383	0.1	4.447494
15.230050	0.1	4.468341
15.231717	0.1	4.487564
15.233383	0.1	4.504081
15.235050	0.1	4.516048
15.236717	0.1	4.522339
15.238383	0.1	4.523783
15.240050	0.1	4.521259
15.241717	0.1	4.513944
15.243383	0.1	4.501292
15.245050	0.1	4.484691
15.246717	0.1	4.465990
15.248383	0.1	4.445724
15.250050	0.1	4.423349
15.251717	0.1	4.399135
15.253383	0.1	4.374767
15.255050	0.1	4.351372
15.256717	0.1	4.328047
15.258383	0.1	4.302952
15.260050	0.1	4.275036
15.261717	0.1	4.244358
15.263383	0.1	4.211129
15.265050	0.1	4.174919
15.266717	0.1	4.135179
15.268383	0.1	4.092394
15.270050	0.1	4.048408
15.271717	0.1	4.004864
15.273383	0.1	3.961129
15.275050	0.1	3.914600
15.276717	0.1	3.863117
15.278383	0.1	3.806353
15.280050	0.1	3.745370
15.281717	0.1	3.682207
15.283383	0.1	3.619529
15.285050	0.1	3.559561
15.286717	0.1	3.502783
15.288383	0.1	3.447817
15.290050	0.1	3.393199
15.291717	0.1	3.338512
15.293383	0.1	3.283569
15.295050	0.1	3.228062
15.296717	0.1	3.171912
15.298383	0.1	3.115339
15.300050	0.1	3.058338
15.301717	0.1	3.000414
15.303383	0.1	2.941773
15.305050	0.1	2.883999
15.306717	0.1	2.828576
15.308383	0.1	2.776044
15.310050	0.1	2.726405
15.311717	0.1	2.678917
15.313383	0.1	2.632388
15.315050	0.1	2.586632
15.316717	0.1	2.543055
15.318383	0.1	2.503232
15.320050	0.1	2.467330
15.321717	0.1	2.434119
15.323383	0.1	2.402021
15.325050	0.1	2.370318
15.326717	0.1	2.339655
15.328383	0.1	2.311068
15.330050	0.1	2.285088
15.331717	0.1	2.262015
15.333383	0.1	2.242429
15.335050	0.1	2.226927
15.336717	0.1	2.215519
15.338383	0.1	2.207765
15.340050	0.1	2.203253
15.341717	0.1	2.201339
15.343383	0.1	2.201078
15.345050	0.1	2.202238
15.346717	0.1	2.205386
15.348383	0.1	2.210909
15.350050	0.1	2.219277
15.351717	0.1	2.232348
15.353383	0.1	2.252213
15.355050	0.1	2.278769
15.356717	0.1	2.310076
15.358383	0.1	2.344013
15.360050	0.1	2.377974
15.361717	0.1	2.409047
15.363383	0.1	2.437360
15.365050	0.1	2.467586
15.366717	0.1	2.505146
15.368383	0.1	2.552476
15.370050	0.1	2.609412
15.371717	0.1	2.674507
15.373383	0.1	2.745222
15.375050	0.1	2.818541
15.376717	0.1	2.892381
15.378383	0.1	2.966146
15.380050	0.1	3.040479
15.381717	0.1	3.117239
15.383383	0.1	3.199428
15.385050	0.1	3.290330
15.386717	0.1	3.392282
15.388383	0.1	3.505186
15.390050	0.1	3.626086
15.391717	0.1	3.751013
15.393383	0.1	3.877757
15.395050	0.1	4.007025
15.396717	0.1	4.141601
15.398383	0.1	4.284480
15.400050	0.1	4.436742
15.401717	0.1	4.597250
15.403383	0.1	4.764656
15.405050	0.1	4.938967
15.406717	0.1	5.121608
15.408383	0.1	5.314564
15.410050	0.1	5.519721
15.411717	0.1	5.738167
15.413383	0.1	5.969536
15.415050	0.1	6.212150
15.416717	0.1	6.464501
15.418383	0.1	6.726719
15.420050	0.1	7.000500
15.421717	0.1	7.287934
15.423383	0.1	7.591015
15.425050	0.1	7.911809
15.426717	0.1	8.251811
15.428383	0.1	8.611307
15.430050	0.1	8.990271
15.431717	0.1	9.388858
15.433383	0.1	9.807125
15.435050	0.1	10.245652
15.436717	0.1	10.706172
15.438383	0.1	11.190576
15.440050	0.1	11.699386
15.441717	0.1	12.232470
15.443383	0.1	12.791506
15.445050	0.1	13.379767
15.446717	0.1	13.998342
15.448383	0.1	14.644405
15.450050	0.1	15.315046
15.451717	0.1	16.010865
15.453383	0.1	16.734223
15.455050	0.1	17.486634
15.456717	0.1	18.269462
15.458383	0.1	19.084923
15.460050	0.1	19.935258
15.461717	0.1	20.822044
15.463383	0.1	21.747081
15.465050	0.1	22.712383
15.466717	0.1	23.718085
15.468383	0.1	24.761860
15.470050	0.1	25.841198
15.471717	0.1	26.954706
15.473383	0.1	28.101513
15.475050	0.1	29.282086
15.476717	0.1	30.499585
15.478383	0.1	31.758514
15.480050	0.1	33.061807
15.481717	0.1	34.410050
15.483383	0.1	35.803085
15.485050	0.1	37.240218
15.486717	0.1	38.718600
15.488383	0.1	40.234379
15.490050	0.1	41.786418
15.491717	0.1	43.377718
15.493383	0.1	45.012999
15.495050	0.1	46.695811
15.496717	0.1	48.427917
15.498383	0.1	50.209221
15.500050	0.1	52.037826
15.501717	0.1	53.912229
15.503383	0.1	55.833794
15.505050	0.1	57.806918
15.506717	0.1	59.836865
15.508383	0.1	61.927191
15.510050	0.1	64.079715
15.511717	0.1	66.297217
15.513383	0.1	68.583689
15.515050	0.1	70.941490
15.516717	0.1	73.370566
15.518383	0.1	75.871088
15.520050	0.1	78.445957
15.521717	0.1	81.100827
15.523383	0.1	83.842953
15.525050	0.1	86.680576
15.526717	0.1	89.621791
15.528383	0.1	92.672589
15.530050	0.1	95.836637
15.531717	0.1	99.117090
15.533383	0.1	102.518173
15.535050	0.1	106.045385
15.536717	0.1	109.704943
15.538383	0.1	113.503514
15.540050	0.1	117.447726
15.541717	0.1	121.543221
15.543383	0.1	125.794965
15.545050	0.1	130.208046
15.546717	0.1	134.786773
15.548383	0.1	139.533631
15.550050	0.1	144.450218
15.551717	0.1	149.538098
15.553383	0.1	154.797151
15.555050	0.1	160.223986
15.556717	0.1	165.812862
15.558383	0.1	171.556431
15.560050	0.1	177.444387
15.561717	0.1	183.462599
15.563383	0.1	189.594468
15.565050	0.1	195.822320
15.566717	0.1	202.127388
15.568383	0.1	208.488978
15.570050	0.1	214.883504
15.571717	0.1	221.285653
15.573383	0.1	227.671666
15.575050	0.1	234.019049
15.576717	0.1	240.302016
15.578383	0.1	246.490548
15.580050	0.1	252.554626
15.581717	0.1	258.466634
15.583383	0.1	264.198915
15.585050	0.1	269.721761
15.586717	0.1	275.007393
15.588383	0.1	280.034961
15.590050	0.1	284.789019
15.591717	0.1	289.254366
15.593383	0.1	293.414407
15.595050	0.1	297.252490
15.596717	0.1	300.753145
15.598383	0.1	303.904172
15.600050	0.1	306.698741
15.601717	0.1	309.134419
15.603383	0.1	311.210547
15.605050	0.1	312.927123
15.606717	0.1	314.285914
15.608383	0.1	315.292389
15.610050	0.1	315.955244
15.611717	0.1	316.284076
15.613383	0.1	316.289114
15.615050	0.1	315.981503
15.616717	0.1	315.371575
15.618383	0.1	314.468830
15.620050	0.1	313.285510
15.621717	0.1	311.839138
15.623383	0.1	310.149677
15.625050	0.1	308.234026
15.626717	0.1	306.104147
15.628383	0.1	303.770006
15.630050	0.1	301.243495
15.631717	0.1	298.539498
15.633383	0.1	295.673078
15.635050	0.1	292.656664
15.636717	0.1	289.501064
15.638383	0.1	286.217868
15.640050	0.1	282.819486
15.641717	0.1	279.317689
15.643383	0.1	275.722286
15.645050	0.1	272.041164
15.646717	0.1	268.280949
15.648383	0.1	264.447239
15.650050	0.1	260.546766
15.651717	0.1	256.589302
15.653383	0.1	252.585365
15.655050	0.1	248.542931
15.656717	0.1	244.467636
15.658383	0.1	240.365146
15.660050	0.1	236.242041
15.661717	0.1	232.104296
15.663383	0.1	227.955836
15.665050	0.1	223.798338
15.666717	0.1	219.632578
15.668383	0.1	215.461082
15.670050	0.1	211.289656
15.671717	0.1	207.125675
15.673383	0.1	202.974454
15.675050	0.1	198.837067
15.676717	0.1	194.713175
15.678383	0.1	190.605745
15.680050	0.1	186.521146
15.681717	0.1	182.465506
15.683383	0.1	178.442188
15.685050	0.1	174.451512
15.686717	0.1	170.493075
15.688383	0.1	166.568319
15.690050	0.1	162.679888
15.691717	0.1	158.830234
15.693383	0.1	155.021870
15.695050	0.1	151.256845
15.696717	0.1	147.536029
15.698383	0.1	143.860630
15.700050	0.1	140.233082
15.701717	0.1	136.656063
15.703383	0.1	133.131747
15.705050	0.1	129.661439
15.706717	0.1	126.245264
15.708383	0.1	122.882282
15.710050	0.1	119.570922
15.711717	0.1	116.310744
15.713383	0.1	113.104228
15.715050	0.1	109.954844
15.716717	0.1	106.864385
15.718383	0.1	103.834076
15.720050	0.1	100.865443
15.721717	0.1	97.958772
15.723383	0.1	95.113716
15.725050	0.1	92.331478
15.726717	0.1	89.614140
15.728383	0.1	86.962022
15.730050	0.1	84.373350
15.731717	0.1	81.846053
15.733383	0.1	79.378048
15.735050	0.1	76.966761
15.736717	0.1	74.610002
15.738383	0.1	72.307447
15.740050	0.1	70.061055
15.741717	0.1	67.874142
15.743383	0.1	65.749837
15.745050	0.1	63.689500
15.746717	0.1	61.692190
15.748383	0.1	59.755817
15.750050	0.1	57.877991
15.751717	0.1	56.056012
15.753383	0.1	54.287766
15.755050	0.1	52.572512
15.756717	0.1	50.909780
15.758383	0.1	49.298895
15.760050	0.1	47.739674
15.761717	0.1	46.231961
15.763383	0.1	44.774017
15.765050	0.1	43.362766
15.766717	0.1	41.996525
15.768383	0.1	40.676012
15.770050	0.1	39.401646
15.771717	0.1	38.171494
15.773383	0.1	36.982736
15.775050	0.1	35.834671
15.776717	0.1	34.729168
15.778383	0.1	33.668131
15.780050	0.1	32.650717
15.781717	0.1	31.672535
15.783383	0.1	30.728071
15.785050	0.1	29.814187
15.786717	0.1	28.931061
15.788383	0.1	28.080423
15.790050	0.1	27.262913
15.791717	0.1	26.476919
15.793383	0.1	25.720084
15.795050	0.1	24.990551
15.796717	0.1	24.286793
15.798383	0.1	23.607952
15.800050	0.1	22.954294
15.801717	0.1	22.326438
15.803383	0.1	21.724524
15.805050	0.1	21.147616
15.806717	0.1	20.593451
15.808383	0.1	20.059566
15.810050	0.1	19.544521
15.811717	0.1	19.048122
15.813383	0.1	18.570689
15.815050	0.1	18.111807
15.816717	0.1	17.669806
15.818383	0.1	17.242543
15.820050	0.1	16.829073
15.821717	0.1	16.430146
15.823383	0.1	16.046390
15.825050	0.1	15.677265
15.826717	0.1	15.322524
15.828383	0.1	14.983113
15.830050	0.1	14.659669
15.831717	0.1	14.350801
15.833383	0.1	14.053667
15.835050	0.1	13.765655
15.836717	0.1	13.485374
15.838383	0.1	13.212687
15.840050	0.1	12.947763
15.841717	0.1	12.690634
15.843383	0.1	12.441827
15.845050	0.1	12.202738
15.846717	0.1	11.974396
15.848383	0.1	11.755847
15.850050	0.1	11.544842
15.851717	0.1	11.339597
15.853383	0.1	11.139493
15.855050	0.1	10.945015
15.856717	0.1	10.756659
15.858383	0.1	10.573654
15.860050	0.1	10.394584
15.861717	0.1	10.219282
15.863383	0.1	10.048910
15.865050	0.1	9.884019
15.866717	0.1	9.723688
15.868383	0.1	9.566825
15.870050	0.1	9.413762
15.871717	0.1	9.265975
15.873383	0.1	9.123962
15.875050	0.1	8.986224
15.876717	0.1	8.850582
15.878383	0.1	8.715717
15.880050	0.1	8.581579
15.881717	0.1	8.448772
15.883383	0.1	8.318522
15.885050	0.1	8.193236
15.886717	0.1	8.075861
15.888383	0.1	7.967297
15.890050	0.1	7.864558
15.891717	0.1	7.762648
15.893383	0.1	7.658531
15.895050	0.1	7.552700
15.896717	0.1	7.447172
15.898383	0.1	7.343399
15.900050	0.1	7.241610
15.901717	0.1	7.141349
15.903383	0.1	7.042922
15.905050	0.1	6.947326
15.906717	0.1	6.854865
15.908383	0.1	6.765267
15.910050	0.1	6.678593
15.911717	0.1	6.594784
15.913383	0.1	6.512725
15.915050	0.1	6.431178
15.916717	0.1	6.350675
15.918383	0.1	6.273277
15.920050	0.1	6.200112
15.921717	0.1	6.129937
15.923383	0.1	6.061043
15.925050	0.1	5.993233
15.926717	0.1	5.926481
15.928383	0.1	5.859393
15.930050	0.1	5.790847
15.931717	0.1	5.721743
15.933383	0.1	5.653827
15.935050	0.1	5.587898
15.936717	0.1	5.523670
15.938383	0.1	5.460675
15.940050	0.1	5.398500
15.941717	0.1	5.336683
15.943383	0.1	5.275407
15.945050	0.1	5.215849
15.946717	0.1	5.159308
15.948383	0.1	5.106283
15.950050	0.1	5.056486
15.951717	0.1	5.009603
15.953383	0.1	4.965719
15.955050	0.1	4.924396
15.956717	0.1	4.883790
15.958383	0.1	4.841494
15.960050	0.1	4.796367
15.961717	0.1	4.749345
15.963383	0.1	4.702345
15.965050	0.1	4.656892
15.966717	0.1	4.613502
15.968383	0.1	4.571420
15.970050	0.1	4.529175
15.971717	0.1	4.485687
15.973383	0.1	4.441277
15.975050	0.1	4.398120
15.976717	0.1	4.358687
15.978383	0.1	4.323185
15.980050	0.1	4.289895
15.981717	0.1	4.257513
15.983383	0.1	4.226048
15.985050	0.1	4.195864
15.986717	0.1	4.166630
15.988383	0.1	4.137727
15.990050	0.1	4.109018
15.991717	0.1	4.079952
15.993383	0.1	4.049013
15.995050	0.1	4.015672
15.996717	0.1	3.981767
15.998383	0.1	3.949571
16.000050	0.1	3.919406
16.001717	0.1	3.890004
16.003383	0.1	3.860244
16.005050	0.1	3.830246
16.006717	0.1	3.800802
16.008383	0.1	3.772210
16.010050	0.1	3.744871
16.011717	0.1	3.720047
16.013383	0.1	3.697984
16.015050	0.1	3.676317
16.016717	0.1	3.652363
16.018383	0.1	3.625704
16.020050	0.1	3.597494
16.021717	0.1	3.568698
16.023383	0.1	3.539259
16.025050	0.1	3.508632
16.026717	0.1	3.476846
16.028383	0.1	3.444278
16.030050	0.1	3.411020
16.031717	0.1	3.378019
16.033383	0.1	3.347928
16.035050	0.1	3.322735
16.036717	0.1	3.300901
16.038383	0.1	3.278749
16.040050	0.1	3.254618
16.041717	0.1	3.230609
16.043383	0.1	3.209468
16.045050	0.1	3.190441
16.046717	0.1	3.169947
16.048383	0.1	3.145696
16.050050	0.1	3.117924
16.051717	0.1	3.087884
16.053383	0.1	3.057611
16.055050	0.1	3.029956
16.056717	0.1	3.007012
16.058383	0.1	2.988088
16.060050	0.1	2.969485
16.061717	0.1	2.947445
16.063383	0.1	2.922216
16.065050	0.1	2.898141
16.066717	0.1	2.878821
16.068383	0.1	2.863021
16.070050	0.1	2.846625
16.071717	0.1	2.827682
16.073383	0.1	2.807961
16.075050	0.1	2.790056
16.076717	0.1	2.775062
16.078383	0.1	2.762545
16.080050	0.1	2.751350
16.081717	0.1	2.740161
16.083383	0.1	2.727550
16.085050	0.1	2.712486
16.086717	0.1	2.695173
16.088383	0.1	2.676980
16.090050	0.1	2.659829
16.091717	0.1	2.645524
16.093383	0.1	2.634609
16.095050	0.1	2.625850
16.096717	0.1	2.617231
16.098383	0.1	2.607638
16.100050	0.1	2.597151
16.101717	0.1	2.585910
16.103383	0.1	2.573058
16.105050	0.1	2.557551
16.106717	0.1	2.540448
16.108383	0.1	2.525318
16.110050	0.1	2.515032
16.111717	0.1	2.508909
16.113383	0.1	2.504145
16.115050	0.1	2.498799
16.116717	0.1	2.492578
16.118383	0.1	2.486473
16.120050	0.1	2.481295
16.121717	0.1	2.475465
16.123383	0.1	2.466240
16.125050	0.1	2.453383
16.126717	0.1	2.438831
16.128383	0.1	2.423679
16.130050	0.1	2.408652
16.131717	0.1	2.396111
16.133383	0.1	2.388624
16.135050	0.1	2.385932
16.136717	0.1	2.385173
16.138383	0.1	2.384065
16.140050	0.1	2.382351
16.141717	0.1	2.380260
16.143383	0.1	2.377131
16.145050	0.1	2.372288
16.146717	0.1	2.366714
16.148383	0.1	2.362863
16.150050	0.1	2.361923
16.151717	0.1	2.362039
16.153383	0.1	2.360470
16.155050	0.1	2.356796
16.156717	0.1	2.352926
16.158383	0.1	2.350188
16.160050	0.1	2.347557
16.161717	0.1	2.343673
16.163383	0.1	2.339138
16.165050	0.1	2.335636
16.166717	0.1	2.333838
16.168383	0.1	2.332758
16.170050	0.1	2.330523
16.171717	0.1	2.325978
16.173383	0.1	2.319831
16.175050	0.1	2.313829
16.176717	0.1	2.308423
16.178383	0.1	2.302397
16.180050	0.1	2.295338
16.181717	0.1	2.289396
16.183383	0.1	2.287342
16.185050	0.1	2.289773
16.186717	0.1	2.294932
16.188383	0.1	2.300167
16.190050	0.1	2.303114
16.191717	0.1	2.303161
16.193383	0.1	2.301754
16.195050	0.1	2.300483
16.196717	0.1	2.299687
16.198383	0.1	2.299151
16.200050	0.1	2.299203
16.201717	0.1	2.300371
16.203383	0.1	2.302793
16.205050	0.1	2.306197
16.206717	0.1	2.310220
16.208383	0.1	2.315021
16.210050	0.1	2.321596
16.211717	0.1	2.331026
16.213383	0.1	2.342514
16.215050	0.1	2.352940
16.216717	0.1	2.359888
16.218383	0.1	2.364051
16.220050	0.1	2.367646
16.221717	0.1	2.372041
16.223383	0.1	2.377220
16.225050	0.1	2.381918
16.226717	0.1	2.384302
16.228383	0.1	2.383734
16.230050	0.1	2.381750
16.231717	0.1	2.380894
16.233383	0.1	2.382980
16.235050	0.1	2.388321
16.236717	0.1	2.396028
16.238383	0.1	2.405033
16.240050	0.1	2.414081
16.241717	0.1	2.421695
16.243383	0.1	2.427851
16.245050	0.1	2.433946
16.246717	0.1	2.440219
16.248383	0.1	2.445490
16.250050	0.1	2.449374
16.251717	0.1	2.453071
16.253383	0.1	2.457821
16.255050	0.1	2.463544
16.256717	0.1	2.469425
16.258383	0.1	2.474547
16.260050	0.1	2.477537
16.261717	0.1	2.477313
16.263383	0.1	2.474561
16.265050	0.1	2.471851
16.266717	0.1	2.472056
16.268383	0.1	2.476424
16.270050	0.1	2.483944
16.271717	0.1	2.492126
16.273383	0.1	2.498380
16.275050	0.1	2.501355
16.276717	0.1	2.501612
16.278383	0.1	2.501286
16.280050	0.1	2.502431
16.281717	0.1	2.504997
16.283383	0.1	2.507442
16.285050	0.1	2.508792
16.286717	0.1	2.508741
16.288383	0.1	2.506915
16.290050	0.1	2.503241
16.291717	0.1	2.498701
16.293383	0.1	2.495092
16.295050	0.1	2.493435
16.296717	0.1	2.492955
16.298383	0.1	2.492913
16.300050	0.1	2.494045
16.301717	0.1	2.496825
16.303383	0.1	2.500121
16.305050	0.1	2.502413
16.306717	0.1	2.503307
16.308383	0.1	2.503539
16.310050	0.1	2.502990
16.311717	0.1	2.500070
16.313383	0.1	2.494077
16.315050	0.1	2.486445
16.316717	0.1	2.479316
16.318383	0.1	2.473788
16.320050	0.1	2.469597
16.321717	0.1	2.466277
16.323383	0.1	2.464391
16.325050	0.1	2.464768
16.326717	0.1	2.467101
16.328383	0.1	2.470277
16.330050	0.1	2.473495
16.331717	0.1	2.476121
16.333383	0.1	2.477015
16.335050	0.1	2.474827
16.336717	0.1	2.469271
16.338383	0.1	2.462096
16.340050	0.1	2.455628
16.341717	0.1	2.450482
16.343383	0.1	2.445769
16.345050	0.1	2.440759
16.346717	0.1	2.435423
16.348383	0.1	2.430258
16.350050	0.1	2.426030
16.351717	0.1	2.423199
16.353383	0.1	2.421541
16.355050	0.1	2.420228
16.356717	0.1	2.417713
16.358383	0.1	2.412503
16.360050	0.1	2.405280
16.361717	0.1	2.398775
16.363383	0.1	2.394570
16.365050	0.1	2.391823
16.366717	0.1	2.389387
16.368383	0.1	2.387366
16.370050	0.1	2.385844
16.371717	0.1	2.383706
16.373383	0.1	2.379748
16.375050	0.1	2.373806
16.376717	0.1	2.366579
16.378383	0.1	2.359096
16.380050	0.1	2.352288
16.381717	0.1	2.347147
16.383383	0.1	2.345028
16.385050	0.1	2.346779
16.386717	0.1	2.351021
16.388383	0.1	2.353946
16.390050	0.1	2.352665
16.391717	0.1	2.348376
16.393383	0.1	2.344358
16.395050	0.1	2.341783
16.396717	0.1	2.338621
16.398383	0.1	2.331892
16.400050	0.1	2.320707
16.401717	0.1	2.307557
16.403383	0.1	2.296278
16.405050	0.1	2.288623
16.406717	0.1	2.284073
16.408383	0.1	2.282574
16.410050	0.1	2.284828
16.411717	0.1	2.289740
16.413383	0.1	2.293945
16.415050	0.1	2.294797
16.416717	0.1	2.292842
16.418383	0.1	2.290215
16.420050	0.1	2.287640
16.421717	0.1	2.284739
16.423383	0.1	2.282006
16.425050	0.1	2.280432
16.426717	0.1	2.280115
16.428383	0.1	2.280236
16.430050	0.1	2.280409
16.431717	0.1	2.281205
16.433383	0.1	2.282946
16.435050	0.1	2.284991
16.436717	0.1	2.286523
16.438383	0.1	2.287319
16.440050	0.1	2.287799
16.441717	0.1	2.288856
16.443383	0.1	2.291151
16.445050	0.1	2.294364
16.446717	0.1	2.297261
16.448383	0.1	2.298644
16.450050	0.1	2.298257
16.451717	0.1	2.296860
16.453383	0.1	2.295999
16.455050	0.1	2.297182
16.456717	0.1	2.300288
16.458383	0.1	2.303706
16.460050	0.1	2.306523
16.461717	0.1	2.309503
16.463383	0.1	2.313908
16.465050	0.1	2.319966
16.466717	0.1	2.326728
16.468383	0.1	2.333205
16.470050	0.1	2.339245
16.471717	0.1	2.345559
16.473383	0.1	2.352451
16.475050	0.1	2.358560
16.476717	0.1	2.361825
16.478383	0.1	2.361480
16.480050	0.1	2.358952
16.481717	0.1	2.356982
16.483383	0.1	2.357950
16.485050	0.1	2.362924
16.486717	0.1	2.371580
16.488383	0.1	2.382435
16.490050	0.1	2.393601
16.491717	0.1	2.403702
16.493383	0.1	2.412125
16.495050	0.1	2.418477
16.496717	0.1	2.422044
16.498383	0.1	2.422878
16.500050	0.1	2.422840
16.501717	0.1	2.424484
16.503383	0.1	2.429173
16.505050	0.1	2.437402
16.506717	0.1	2.449565
16.508383	0.1	2.464605
16.510050	0.1	2.479414
16.511717	0.1	2.491176
16.513383	0.1	2.499344
16.515050	0.1	2.505104
16.516717	0.1	2.509914
16.518383	0.1	2.514385
16.520050	0.1	2.517966
16.521717	0.1	2.519670
16.523383	0.1	2.519879
16.525050	0.1	2.521221
16.526717	0.1	2.526380
16.528383	0.1	2.534855
16.530050	0.1	2.543540
16.531717	0.1	2.550306
16.533383	0.1	2.555265
16.535050	0.1	2.559708
16.536717	0.1	2.565179
16.538383	0.1	2.572471
16.540050	0.1	2.581091
16.541717	0.1	2.590301
16.543383	0.1	2.599512
16.545050	0.1	2.608164
16.546717	0.1	2.616555
16.548383	0.1	2.625836
16.550050	0.1	2.636686
16.551717	0.1	2.649250
16.553383	0.1	2.663597
16.555050	0.1	2.679010
16.556717	0.1	2.693892
16.558383	0.1	2.707108
16.560050	0.1	2.719196
16.561717	0.1	2.732025
16.563383	0.1	2.746359
16.565050	0.1	2.760002
16.566717	0.1	2.769823
16.568383	0.1	2.774959
16.570050	0.1	2.776869
16.571717	0.1	2.777530
16.573383	0.1	2.778615
16.575050	0.1	2.781618
16.576717	0.1	2.787383
16.578383	0.1	2.795458
16.580050	0.1	2.804701
16.581717	0.1	2.814708
16.583383	0.1	2.825824
16.585050	0.1	2.837605
16.586717	0.1	2.848282
16.588383	0.1	2.856650
16.590050	0.1	2.863784
16.591717	0.1	2.872162
16.593383	0.1	2.883421
16.595050	0.1	2.897000
16.596717	0.1	2.911007
16.598383	0.1	2.924427
16.600050	0.1	2.937699
16.601717	0.1	2.951119
16.603383	0.1	2.964456
16.605050	0.1	2.977974
16.606717	0.1	2.992428
16.608383	0.1	3.008014
16.610050	0.1	3.023832
16.611717	0.1	3.038412
16.613383	0.1	3.050463
16.615050	0.1	3.059041
16.616717	0.1	3.063842
16.618383	0.1	3.066109
16.620050	0.1	3.067888
16.621717	0.1	3.070487
16.623383	0.1	3.075087
16.625050	0.1	3.083898
16.626717	0.1	3.098878
16.628383	0.1	3.119116
16.630050	0.1	3.140690
16.631717	0.1	3.160299
16.633383	0.1	3.177514
16.635050	0.1	3.193077
16.636717	0.1	3.207377
16.638383	0.1	3.220937
16.640050	0.1	3.234213
16.641717	0.1	3.246889
16.643383	0.1	3.258586
16.645050	0.1	3.269534
16.646717	0.1	3.280104
16.648383	0.1	3.290446
16.650050	0.1	3.300575
16.651717	0.1	3.310265
16.653383	0.1	3.318833
16.655050	0.1	3.326032
16.656717	0.1	3.333469
16.658383	0.1	3.343504
16.660050	0.1	3.356724
16.661717	0.1	3.371616
16.663383	0.1	3.386186
16.665050	0.1	3.399118
16.666717	0.1	3.409642
16.668383	0.1	3.417404
16.670050	0.1	3.422792
16.671717	0.1	3.426699
16.673383	0.1	3.429693
16.675050	0.1	3.431840
16.676717	0.1	3.433418
16.678383	0.1	3.435155
16.680050	0.1	3.437689
16.681717	0.1	3.441325
16.683383	0.1	3.446047
16.685050	0.1	3.451440
16.686717	0.1	3.456995
16.688383	0.1	3.462695
16.690050	0.1	3.469409
16.691717	0.1	3.477773
16.693383	0.1	3.486509
16.695050	0.1	3.493205
16.696717	0.1	3.496665
16.698383	0.1	3.497703
16.700050	0.1	3.497940
16.701717	0.1	3.498322
16.703383	0.1	3.498611
16.705050	0.1	3.498388
16.706717	0.1	3.497847
16.708383	0.1	3.497428
16.710050	0.1	3.497498
16.711717	0.1	3.498299
16.713383	0.1	3.499226
16.715050	0.1	3.498946
16.716717	0.1	3.497023
16.718383	0.1	3.494201
16.720050	0.1	3.491174
16.721717	0.1	3.488557
16.723383	0.1	3.487156
16.725050	0.1	3.487542
16.726717	0.1	3.489600
16.728383	0.1	3.491901
16.730050	0.1	3.492273
16.731717	0.1	3.490229
16.733383	0.1	3.488036
16.735050	0.1	3.488185
16.736717	0.1	3.490415
16.738383	0.1	3.492548
16.740050	0.1	3.493181
16.741717	0.1	3.492646
16.743383	0.1	3.492506
16.745050	0.1	3.494043
16.746717	0.1	3.496744
16.748383	0.1	3.499016
16.750050	0.1	3.500413
16.751717	0.1	3.501885
16.753383	0.1	3.504078
16.755050	0.1	3.506364
16.756717	0.1	3.507775
16.758383	0.1	3.507677
16.760050	0.1	3.505070
16.761717	0.1	3.498681
16.763383	0.1	3.489293
16.765050	0.1	3.480688
16.766717	0.1	3.476921
16.768383	0.1	3.479500
16.770050	0.1	3.486909
16.771717	0.1	3.495757
16.773383	0.1	3.502830
16.775050	0.1	3.506378
16.776717	0.1	3.506141
16.778383	0.1	3.503091
16.780050	0.1	3.498970
16.781717	0.1	3.495384
16.783383	0.1	3.492949
16.785050	0.1	3.491011
16.786717	0.1	3.488516
16.788383	0.1	3.485447
16.790050	0.1	3.483640
16.791717	0.1	3.485288
16.793383	0.1	3.490588
16.795050	0.1	3.497885
16.796717	0.1	3.505652
16.798383	0.1	3.512921
16.800050	0.1	3.518430
16.801717	0.1	3.521261
16.803383	0.1	3.521903
16.805050	0.1	3.521866
16.806717	0.1	3.522742
16.808383	0.1	3.524874
16.810050	0.1	3.526593
16.811717	0.1	3.525857
16.813383	0.1	3.522523
16.815050	0.1	3.518257
16.816717	0.1	3.514383
16.818383	0.1	3.510434
16.820050	0.1	3.505643
16.821717	0.1	3.501102
16.823383	0.1	3.499012
16.825050	0.1	3.499640
16.826717	0.1	3.501135
16.828383	0.1	3.502611
16.830050	0.1	3.505358
16.831717	0.1	3.510816
16.833383	0.1	3.518951
16.835050	0.1	3.527948
16.836717	0.1	3.534500
16.838383	0.1	3.535920
16.840050	0.1	3.532567
16.841717	0.1	3.527664
16.843383	0.1	3.524632
16.845050	0.1	3.524181
16.846717	0.1	3.523836
16.848383	0.1	3.520763
16.850050	0.1	3.514937
16.851717	0.1	3.509168
16.853383	0.1	3.506937
16.855050	0.1	3.509545
16.856717	0.1	3.514513
16.858383	0.1	3.518104
16.860050	0.1	3.519012
16.861717	0.1	3.518695
16.863383	0.1	3.518844
16.865050	0.1	3.519827
16.866717	0.1	3.521382
16.868383	0.1	3.523077
16.870050	0.1	3.523971
16.871717	0.1	3.523771
16.873383	0.1	3.523789
16.875050	0.1	3.525089
16.876717	0.1	3.527016
16.878383	0.1	3.528511
16.880050	0.1	3.529140
16.881717	0.1	3.527929
16.883383	0.1	3.523086
16.885050	0.1	3.514262
16.886717	0.1	3.504255
16.888383	0.1	3.496865
16.890050	0.1	3.493535
16.891717	0.1	3.493642
16.893383	0.1	3.496194
16.895050	0.1	3.500092
16.896717	0.1	3.504311
16.898383	0.1	3.508348
16.900050	0.1	3.511356
16.901717	0.1	3.511473
16.903383	0.1	3.507482
16.905050	0.1	3.500534
16.906717	0.1	3.493354
16.908383	0.1	3.487663
16.910050	0.1	3.483011
16.911717	0.1	3.478406
16.913383	0.1	3.474243
16.915050	0.1	3.471882
16.916717	0.1	3.471989
16.918383	0.1	3.474061
16.920050	0.1	3.477018
16.921717	0.1	3.478662
16.923383	0.1	3.475533
16.925050	0.1	3.466043
16.926717	0.1	3.453195
16.928383	0.1	3.442164
16.930050	0.1	3.435886
16.931717	0.1	3.433540
16.933383	0.1	3.432534
16.935050	0.1	3.431235
16.936717	0.1	3.429092
16.938383	0.1	3.425428
16.940050	0.1	3.419644
16.941717	0.1	3.412017
16.943383	0.1	3.403178
16.945050	0.1	3.393348
16.946717	0.1	3.383080
16.948383	0.1	3.374605
16.950050	0.1	3.370862
16.951717	0.1	3.372831
16.953383	0.1	3.378200
16.955050	0.1	3.382210
16.956717	0.1	3.380985
16.958383	0.1	3.375150
16.960050	0.1	3.368915
16.961717	0.1	3.365050
16.963383	0.1	3.362265
16.965050	0.1	3.358289
16.966717	0.1	3.353204
16.968383	0.1	3.348254
16.970050	0.1	3.343653
16.971717	0.1	3.338321
16.973383	0.1	3.330940
16.975050	0.1	3.321422
16.976717	0.1	3.311215
16.978383	0.1	3.302023
16.980050	0.1	3.295075
16.981717	0.1	3.290381
16.983383	0.1	3.286307
16.985050	0.1	3.280928
16.986717	0.1	3.273464
16.988383	0.1	3.264071
16.990050	0.1	3.253287
16.991717	0.1	3.241925
16.993383	0.1	3.230604
16.995050	0.1	3.219447
16.996717	0.1	3.209072
16.998383	0.1	3.200308
17.000050	0.1	3.192839
17.001717	0.1	3.186516
17.003383	0.1	3.182273
17.005050	0.1	3.179829
17.006717	0.1	3.177095
17.008383	0.1	3.172327
17.010050	0.1	3.165370
17.011717	0.1	3.156872
17.013383	0.1	3.146986
17.015050	0.1	3.135600
17.016717	0.1	3.123204
17.018383	0.1	3.110641
17.020050	0.1	3.098575
17.021717	0.1	3.087008
17.023383	0.1	3.075115
17.025050	0.1	3.062384
17.026717	0.1	3.049001
17.028383	0.1	3.034947
17.030050	0.1	3.020358
17.031717	0.1	3.006360
17.033383	0.1	2.993974
17.035050	0.1	2.983138
17.036717	0.1	2.974002
17.038383	0.1	2.967748
17.040050	0.1	2.964358
17.041717	0.1	2.961033
17.043383	0.1	2.954761
17.045050	0.1	2.945131
17.046717	0.1	2.933433
17.048383	0.1	2.920437
17.050050	0.1	2.906439
17.051717	0.1	2.892637
17.053383	0.1	2.880818
17.055050	0.1	2.871347
17.056717	0.1	2.862941
17.058383	0.1	2.854504
17.060050	0.1	2.846038
17.061717	0.1	2.838164
17.063383	0.1	2.830671
17.065050	0.1	2.821786
17.066717	0.1	2.810066
17.068383	0.1	2.796175
17.070050	0.1	2.781614
17.071717	0.1	2.767267
17.073383	0.1	2.753842
17.075050	0.1	2.741851
17.076717	0.1	2.730889
17.078383	0.1	2.720132
17.080050	0.1	2.709096
17.081717	0.1	2.697548
17.083383	0.1	2.685352
17.085050	0.1	2.672663
17.086717	0.1	2.660528
17.088383	0.1	2.650870
17.090050	0.1	2.644472
17.091717	0.1	2.639592
17.093383	0.1	2.633757
17.095050	0.1	2.626162
17.096717	0.1	2.617645
17.098383	0.1	2.608784
17.100050	0.1	2.598837
17.101717	0.1	2.586688
17.103383	0.1	2.572462
17.105050	0.1	2.558036
17.106717	0.1	2.545607
17.108383	0.1	2.535535
17.110050	0.1	2.526143
17.111717	0.1	2.516038
17.113383	0.1	2.505998
17.115050	0.1	2.497826
17.116717	0.1	2.492168
17.118383	0.1	2.488359
17.120050	0.1	2.485379
17.121717	0.1	2.482156
17.123383	0.1	2.478105
17.125050	0.1	2.473462
17.126717	0.1	2.468652
17.128383	0.1	2.463893
17.130050	0.1	2.459679
17.131717	0.1	2.456447
17.133383	0.1	2.453602
17.135050	0.1	2.450133
17.136717	0.1	2.446221
17.138383	0.1	2.443059
17.140050	0.1	2.441625
17.141717	0.1	2.442002
17.143383	0.1	2.442743
17.145050	0.1	2.440959
17.146717	0.1	2.433774
17.148383	0.1	2.420498
17.150050	0.1	2.404060
17.151717	0.1	2.389420
17.153383	0.1	2.379683
17.155050	0.1	2.374994
17.156717	0.1	2.374859
17.158383	0.1	2.378682
17.160050	0.1	2.383986
17.161717	0.1	2.387045
17.163383	0.1	2.385778
17.165050	0.1	2.380963
17.166717	0.1	2.375194
17.168383	0.1	2.371138
17.170050	0.1	2.370607
17.171717	0.1	2.374519
17.173383	0.1	2.382589
17.175050	0.1	2.393243
17.176717	0.1	2.404405
17.178383	0.1	2.414142
17.180050	0.1	2.420889
17.181717	0.1	2.423855
17.183383	0.1	2.423972
17.185050	0.1	2.424251
17.186717	0.1	2.427814
17.188383	0.1	2.435506
17.190050	0.1	2.445718
17.191717	0.1	2.455832
17.193383	0.1	2.464084
17.195050	0.1	2.470776
17.196717	0.1	2.477239
17.198383	0.1	2.484429
17.200050	0.1	2.493705
17.201717	0.1	2.507223
17.203383	0.1	2.525956
17.205050	0.1	2.548359
17.206717	0.1	2.571186
17.208383	0.1	2.591130
17.210050	0.1	2.606665
17.211717	0.1	2.619047
17.213383	0.1	2.631145
17.215050	0.1	2.645724
17.216717	0.1	2.664058
17.218383	0.1	2.685487
17.220050	0.1	2.708938
17.221717	0.1	2.734330
17.223383	0.1	2.762172
17.225050	0.1	2.791793
17.226717	0.1	2.820822
17.228383	0.1	2.848124
17.230050	0.1	2.875770
17.231717	0.1	2.906462
17.233383	0.1	2.940581
17.235050	0.1	2.976311
17.236717	0.1	3.011664
17.238383	0.1	3.046333
17.240050	0.1	3.081472
17.241717	0.1	3.117993
17.243383	0.1	3.155777
17.245050	0.1	3.193803
17.246717	0.1	3.230674
17.248383	0.1	3.266074
17.250050	0.1	3.301501
17.251717	0.1	3.338088
17.253383	0.1	3.375369
17.255050	0.1	3.413246
17.256717	0.1	3.452282
17.258383	0.1	3.491980
17.260050	0.1	3.531547
17.261717	0.1	3.571557
17.263383	0.1	3.613299
17.265050	0.1	3.656941
17.266717	0.1	3.701099
17.268383	0.1	3.744042
17.270050	0.1	3.785389
17.271717	0.1	3.826809
17.273383	0.1	3.870111
17.275050	0.1	3.914554
17.276717	0.1	3.957199
17.278383	0.1	3.995560
17.280050	0.1	4.029139
17.281717	0.1	4.059277
17.283383	0.1	4.088259
17.285050	0.1	4.118271
17.286717	0.1	4.150574
17.288383	0.1	4.185047
17.290050	0.1	4.220810
17.291717	0.1	4.257280
17.293383	0.1	4.294515
17.295050	0.1	4.332555
17.296717	0.1	4.370897
17.298383	0.1	4.408625
17.300050	0.1	4.445044
17.301717	0.1	4.480411
17.303383	0.1	4.516039
17.305050	0.1	4.553348
17.306717	0.1	4.593264
17.308383	0.1	4.636324
17.310050	0.1	4.682462
17.311717	0.1	4.731137
17.313383	0.1	4.782574
17.315050	0.1	4.838235
17.316717	0.1	4.899106
17.318383	0.1	4.963768
17.320050	0.1	5.029137
17.321717	0.1	5.093678
17.323383	0.1	5.158801
17.325050	0.1	5.227411
17.326717	0.1	5.301950
17.328383	0.1	5.382583
17.330050	0.1	5.466784
17.331717	0.1	5.551931
17.333383	0.1	5.638315
17.335050	0.1	5.728528
17.336717	0.1	5.824156
17.338383	0.1	5.924944
17.340050	0.1	6.030537
17.341717	0.1	6.140824
17.343383	0.1	6.255251
17.345050	0.1	6.373464
17.346717	0.1	6.495263
17.348383	0.1	6.619161
17.350050	0.1	6.742980
17.351717	0.1	6.866334
17.353383	0.1	6.991224
17.355050	0.1	7.119412
17.356717	0.1	7.250737
17.358383	0.1	7.384275
17.360050	0.1	7.519252
17.361717	0.1	7.654619
17.363383	0.1	7.789135
17.365050	0.1	7.922454
17.366717	0.1	8.055577
17.368383	0.1	8.190111
17.370050	0.1	8.327090
17.371717	0.1	8.465955
17.373383	0.1	8.603977
17.375050	0.1	8.737859
17.376717	0.1	8.866587
17.378383	0.1	8.991123
17.380050	0.1	9.111944
17.381717	0.1	9.228676
17.383383	0.1	9.340923
17.385050	0.1	9.448044
17.386717	0.1	9.549563
17.388383	0.1	9.645643
17.390050	0.1	9.736465
17.391717	0.1	9.821542
17.393383	0.1	9.900052
17.395050	0.1	9.971303
17.396717	0.1	10.035280
17.398383	0.1	10.093381
17.400050	0.1	10.147099
17.401717	0.1	10.196082
17.403383	0.1	10.238918
17.405050	0.1	10.274327
17.406717	0.1	10.300633
17.408383	0.1	10.316465
17.410050	0.1	10.322700
17.411717	0.1	10.321676
17.413383	0.1	10.314663
17.415050	0.1	10.301243
17.416717	0.1	10.280274
17.418383	0.1	10.251221
17.420050	0.1	10.214821
17.421717	0.1	10.172203
17.423383	0.1	10.123719
17.425050	0.1	10.068552
17.426717	0.1	10.005818
17.428383	0.1	9.936523
17.430050	0.1	9.863069
17.431717	0.1	9.786165
17.433383	0.1	9.703822
17.435050	0.1	9.614001
17.436717	0.1	9.516627
17.438383	0.1	9.413073
17.440050	0.1	9.305403
17.441717	0.1	9.195595
17.443383	0.1	9.083860
17.445050	0.1	8.968269
17.446717	0.1	8.846745
17.448383	0.1	8.719279
17.450050	0.1	8.587912
17.451717	0.1	8.454598
17.453383	0.1	8.319905
17.455050	0.1	8.183829
17.456717	0.1	8.046846
17.458383	0.1	7.909467
17.460050	0.1	7.771254
17.461717	0.1	7.631034
17.463383	0.1	7.488225
17.465050	0.1	7.344075
17.466717	0.1	7.201247
17.468383	0.1	7.061488
17.470050	0.1	6.924518
17.471717	0.1	6.789896
17.473383	0.1	6.658379
17.475050	0.1	6.529959
17.476717	0.1	6.402493
17.478383	0.1	6.274264
17.480050	0.1	6.145779
17.481717	0.1	6.018016
17.483383	0.1	5.891207
17.485050	0.1	5.765832
17.486717	0.1	5.642772
17.488383	0.1	5.522091
17.490050	0.1	5.402993
17.491717	0.1	5.284911
17.493383	0.1	5.167988
17.495050	0.1	5.053277
17.496717	0.1	4.942529
17.498383	0.1	4.836321
17.500050	0.1	4.732907
17.501717	0.1	4.630452
17.503383	0.1	4.529855
17.505050	0.1	4.433519
17.506717	0.1	4.341560
17.508383	0.1	4.251460
17.510050	0.1	4.161741
17.511717	0.1	4.073768
17.513383	0.1	3.989693
17.515050	0.1	3.909967
17.516717	0.1	3.833417
17.518383	0.1	3.758934
17.520050	0.1	3.686049
17.521717	0.1	3.614207
17.523383	0.1	3.543259
17.525050	0.1	3.474383
17.526717	0.1	3.409102
17.528383	0.1	3.347625
17.530050	0.1	3.288887
17.531717	0.1	3.232015
17.533383	0.1	3.176811
17.535050	0.1	3.122236
17.536717	0.1	3.066571
17.538383	0.1	3.009937
17.540050	0.1	2.954393
17.541717	0.1	2.901964
17.543383	0.1	2.854597
17.545050	0.1	2.814191
17.546717	0.1	2.780273
17.548383	0.1	2.748962
17.550050	0.1	2.715560
17.551717	0.1	2.677762
17.553383	0.1	2.636579
17.555050	0.1	2.594548
17.556717	0.1	2.553728
17.558383	0.1	2.516001
17.560050	0.1	2.483306
17.561717	0.1	2.455935
17.563383	0.1	2.432414
17.565050	0.1	2.411185
17.566717	0.1	2.390426
17.568383	0.1	2.367524
17.570050	0.1	2.340637
17.571717	0.1	2.310723
17.573383	0.1	2.280711
17.575050	0.1	2.252450
17.576717	0.1	2.226233
17.578383	0.1	2.202843
17.580050	0.1	2.183579
17.581717	0.1	2.168184
17.583383	0.1	2.154615
17.585050	0.1	2.141614
17.586717	0.1	2.130065
17.588383	0.1	2.120663
17.590050	0.1	2.112151
17.591717	0.1	2.102554
17.593383	0.1	2.090661
17.595050	0.1	2.076160
17.596717	0.1	2.059164
17.598383	0.1	2.040286
17.600050	0.1	2.021734
17.601717	0.1	2.006721
17.603383	0.1	1.996374
17.605050	0.1	1.989082
17.606717	0.1	1.983219
17.608383	0.1	1.978222
17.610050	0.1	1.973347
17.611717	0.1	1.967610
17.613383	0.1	1.961179
17.615050	0.1	1.955223
17.616717	0.1	1.949519
17.618383	0.1	1.941998
17.620050	0.1	1.931558
17.621717	0.1	1.919284
17.623383	0.1	1.906860
17.625050	0.1	1.895223
17.626717	0.1	1.884419
17.628383	0.1	1.874915
17.630050	0.1	1.868494
17.631717	0.1	1.866333
17.633383	0.1	1.867167
17.635050	0.1	1.868592
17.636717	0.1	1.868973
17.638383	0.1	1.867162
17.640050	0.1	1.861826
17.641717	0.1	1.852959
17.643383	0.1	1.843497
17.645050	0.1	1.836936
17.646717	0.1	1.833839
17.648383	0.1	1.832419
17.650050	0.1	1.831101
17.651717	0.1	1.829420
17.653383	0.1	1.827562
17.655050	0.1	1.825579
17.656717	0.1	1.823315
17.658383	0.1	1.820796
17.660050	0.1	1.818086
17.661717	0.1	1.815055
17.663383	0.1	1.811231
17.665050	0.1	1.806063
17.666717	0.1	1.800321
17.668383	0.1	1.796917
17.670050	0.1	1.798598
17.671717	0.1	1.804708
17.673383	0.1	1.811474
17.675050	0.1	1.815334
17.676717	0.1	1.815432
17.678383	0.1	1.813779
17.680050	0.1	1.813360
17.681717	0.1	1.815152
17.683383	0.1	1.817117
17.685050	0.1	1.816354
17.686717	0.1	1.812470
17.688383	0.1	1.808507
17.690050	0.1	1.807539
17.691717	0.1	1.809206
17.693383	0.1	1.811748
17.695050	0.1	1.815171
17.696717	0.1	1.819781
17.698383	0.1	1.824256
17.700050	0.1	1.827357
17.701717	0.1	1.829797
17.703383	0.1	1.833499
17.705050	0.1	1.839413
17.706717	0.1	1.846254
17.708383	0.1	1.852131
17.710050	0.1	1.856582
17.711717	0.1	1.860014
17.713383	0.1	1.862105
17.715050	0.1	1.861551
17.716717	0.1	1.857439
17.718383	0.1	1.851255
17.720050	0.1	1.846408
17.721717	0.1	1.845094
17.723383	0.1	1.847381
17.725050	0.1	1.852792
17.726717	0.1	1.860266
17.728383	0.1	1.867656
17.730050	0.1	1.872787
17.731717	0.1	1.874506
17.733383	0.1	1.873020
17.735050	0.1	1.869258
17.736717	0.1	1.863395
17.738383	0.1	1.855474
17.740050	0.1	1.847516
17.741717	0.1	1.842855
17.743383	0.1	1.842943
17.745050	0.1	1.846063
17.746717	0.1	1.849867
17.748383	0.1	1.853681
17.750050	0.1	1.857053
17.751717	0.1	1.858268
17.753383	0.1	1.855940
17.755050	0.1	1.850803
17.756717	0.1	1.844619
17.758383	0.1	1.838384
17.760050	0.1	1.832014
17.761717	0.1	1.825136
17.763383	0.1	1.817923
17.765050	0.1	1.810859
17.766717	0.1	1.804163
17.768383	0.1	1.797830
17.770050	0.1	1.791706
17.771717	0.1	1.785550
17.773383	0.1	1.779092
17.775050	0.1	1.772242
17.776717	0.1	1.765327
17.778383	0.1	1.758551
17.780050	0.1	1.751306
17.781717	0.1	1.742272
17.783383	0.1	1.730723
17.785050	0.1	1.718099
17.786717	0.1	1.707105
17.788383	0.1	1.698686
17.790050	0.1	1.691557
17.791717	0.1	1.684730
17.793383	0.1	1.678565
17.795050	0.1	1.673135
17.796717	0.1	1.666895
17.798383	0.1	1.658085
17.800050	0.1	1.647077
17.801717	0.1	1.636120
17.803383	0.1	1.626974
17.805050	0.1	1.620194
17.806717	0.1	1.616450
17.808383	0.1	1.615882
17.810050	0.1	1.615938
17.811717	0.1	1.613041
17.813383	0.1	1.606741
17.815050	0.1	1.599807
17.816717	0.1	1.594331
17.818383	0.1	1.589968
17.820050	0.1	1.585782
17.821717	0.1	1.581600
17.823383	0.1	1.577358
17.825050	0.1	1.572855
17.826717	0.1	1.568315
17.828383	0.1	1.564054
17.830050	0.1	1.560263
17.831717	0.1	1.557092
17.833383	0.1	1.554438
17.835050	0.1	1.552249
17.836717	0.1	1.551034
17.838383	0.1	1.551518
17.840050	0.1	1.553618
17.841717	0.1	1.555951
17.843383	0.1	1.556729
17.845050	0.1	1.555183
17.846717	0.1	1.551849
17.848383	0.1	1.548179
17.850050	0.1	1.546037
17.851717	0.1	1.546550
17.853383	0.1	1.549507
17.855050	0.1	1.553427
17.856717	0.1	1.556901
17.858383	0.1	1.560519
17.860050	0.1	1.565707
17.861717	0.1	1.572012
17.863383	0.1	1.577702
17.865050	0.1	1.581716
17.866717	0.1	1.583807
17.868383	0.1	1.584538
17.870050	0.1	1.585442
17.871717	0.1	1.587463
17.873383	0.1	1.590126
17.875050	0.1	1.592436
17.876717	0.1	1.593232
17.878383	0.1	1.591952
17.880050	0.1	1.589968
17.881717	0.1	1.589633
17.883383	0.1	1.592161
17.885050	0.1	1.597484
17.886717	0.1	1.605302
17.888383	0.1	1.614629
17.890050	0.1	1.624008
17.891717	0.1	1.633107
17.893383	0.1	1.642513
17.895050	0.1	1.652190
17.896717	0.1	1.661400
17.898383	0.1	1.669843
17.900050	0.1	1.677750
17.901717	0.1	1.685135
17.903383	0.1	1.691603
17.905050	0.1	1.696791
17.906717	0.1	1.700814
17.908383	0.1	1.704227
17.910050	0.1	1.707431
17.911717	0.1	1.710807
17.913383	0.1	1.715380
17.915050	0.1	1.722537
17.916717	0.1	1.732735
17.918383	0.1	1.744702
17.920050	0.1	1.756190
17.921717	0.1	1.765811
17.923383	0.1	1.773885
17.925050	0.1	1.781243
17.926717	0.1	1.788088
17.928383	0.1	1.794654
17.930050	0.1	1.802081
17.931717	0.1	1.811669
17.933383	0.1	1.823758
17.935050	0.1	1.837863
17.936717	0.1	1.852824
17.938383	0.1	1.866943
17.940050	0.1	1.878985
17.941717	0.1	1.888964
17.943383	0.1	1.897803
17.945050	0.1	1.906580
17.946717	0.1	1.916010
17.948383	0.1	1.926189
17.950050	0.1	1.936588
17.951717	0.1	1.946511
17.953383	0.1	1.955838
17.955050	0.1	1.965463
17.956717	0.1	1.976518
17.958383	0.1	1.989026
17.960050	0.1	2.001994
17.961717	0.1	2.014535
17.963383	0.1	2.026139
17.965050	0.1	2.036905
17.966717	0.1	2.047936
17.968383	0.1	2.060346
17.970050	0.1	2.073650
17.971717	0.1	2.086549
17.973383	0.1	2.099359
17.975050	0.1	2.114037
17.976717	0.1	2.131276
17.978383	0.1	2.148957
17.980050	0.1	2.163905
17.981717	0.1	2.174629
17.983383	0.1	2.181665
17.985050	0.1	2.185977
17.986717	0.1	2.187979
17.988383	0.1	2.187709
17.990050	0.1	2.185083
17.991717	0.1	2.180496
17.993383	0.1	2.175560
17.995050	0.1	2.172170
17.996717	0.1	2.171169
17.998383	0.1	2.172915
18.000050	0.1	2.177730
18.001717	0.1	2.184343
18.003383	0.1	2.189116
18.005050	0.1	2.188524
18.006717	0.1	2.181879
18.008383	0.1	2.170876
18.010050	0.1	2.157860
18.011717	0.1	2.145013
18.013383	0.1	2.133283
18.015050	0.1	2.121585
18.016717	0.1	2.108440
18.018383	0.1	2.094307
18.020050	0.1	2.080989
18.021717	0.1	2.069180
18.023383	0.1	2.058088
18.025050	0.1	2.046763
18.026717	0.1	2.034586
18.028383	0.1	2.021072
18.030050	0.1	2.006334
18.031717	0.1	1.991368
18.033383	0.1	1.977170
18.035050	0.1	1.964062
18.036717	0.1	1.951521
18.038383	0.1	1.938059
18.040050	0.1	1.922236
18.041717	0.1	1.904680
18.043383	0.1	1.887963
18.045050	0.1	1.873914
18.046717	0.1	1.862184
18.048383	0.1	1.851516
18.050050	0.1	1.840494
18.051717	0.1	1.827185
18.053383	0.1	1.810123
18.055050	0.1	1.790244
18.056717	0.1	1.770682
18.058383	0.1	1.754207
18.060050	0.1	1.741634
18.061717	0.1	1.731804
18.063383	0.1	1.722388
18.065050	0.1	1.711985
18.066717	0.1	1.701452
18.068383	0.1	1.691803
18.070050	0.1	1.682136
18.071717	0.1	1.671803
18.073383	0.1	1.662518
18.075050	0.1	1.656041
18.076717	0.1	1.652031
18.078383	0.1	1.649219
18.080050	0.1	1.646695
18.081717	0.1	1.643766
18.083383	0.1	1.639770
18.085050	0.1	1.634033
18.086717	0.1	1.626303
18.088383	0.1	1.617908
18.090050	0.1	1.611840
18.091717	0.1	1.610229
18.093383	0.1	1.611998
18.095050	0.1	1.614355
18.096717	0.1	1.615612
18.098383	0.1	1.615142
18.100050	0.1	1.611705
18.101717	0.1	1.603886
18.103383	0.1	1.592739
18.105050	0.1	1.582038
18.106717	0.1	1.574778
18.108383	0.1	1.571248
18.110050	0.1	1.570233
18.111717	0.1	1.570238
18.113383	0.1	1.569488
18.115050	0.1	1.566252
18.116717	0.1	1.560380
18.118383	0.1	1.553539
18.120050	0.1	1.547243
18.121717	0.1	1.541735
18.123383	0.1	1.536584
18.125050	0.1	1.531513
18.126717	0.1	1.526633
18.128383	0.1	1.522391
18.130050	0.1	1.519611
18.131717	0.1	1.518917
18.133383	0.1	1.519611
18.135050	0.1	1.520142
18.136717	0.1	1.519597
18.138383	0.1	1.517744
18.140050	0.1	1.514996
18.141717	0.1	1.512808
18.143383	0.1	1.512375
18.145050	0.1	1.512556
18.146717	0.1	1.510349
18.148383	0.1	1.504202
18.150050	0.1	1.495359
18.151717	0.1	1.485678
18.153383	0.1	1.476700
18.155050	0.1	1.470377
18.156717	0.1	1.468114
18.158383	0.1	1.469273
18.160050	0.1	1.471406
18.161717	0.1	1.471923
18.163383	0.1	1.470186
18.165050	0.1	1.467629
18.166717	0.1	1.465380
18.168383	0.1	1.462861
18.170050	0.1	1.458894
18.171717	0.1	1.453483
18.173383	0.1	1.448239
18.175050	0.1	1.444337
18.176717	0.1	1.441287
18.178383	0.1	1.438828
18.180050	0.1	1.437832
18.181717	0.1	1.437911
18.183383	0.1	1.436337
18.185050	0.1	1.430865
18.186717	0.1	1.422525
18.188383	0.1	1.414525
18.190050	0.1	1.409156
18.191717	0.1	1.406716
18.193383	0.1	1.406786
18.195050	0.1	1.408793
18.196717	0.1	1.411699
18.198383	0.1	1.414465
18.200050	0.1	1.416495
18.201717	0.1	1.417105
18.203383	0.1	1.415452
18.205050	0.1	1.411596
18.206717	0.1	1.407168
18.208383	0.1	1.404448
18.210050	0.1	1.404542
18.211717	0.1	1.406251
18.213383	0.1	1.407415
18.215050	0.1	1.406618
18.216717	0.1	1.403447
18.218383	0.1	1.398269
18.220050	0.1	1.392057
18.221717	0.1	1.385813
18.223383	0.1	1.380173
18.225050	0.1	1.375577
18.226717	0.1	1.373002
18.228383	0.1	1.373673
18.230050	0.1	1.377170
18.231717	0.1	1.380951
18.233383	0.1	1.382846
18.235050	0.1	1.382576
18.236717	0.1	1.380607
18.238383	0.1	1.377091
18.240050	0.1	1.372243
18.241717	0.1	1.366977
18.243383	0.1	1.362497
18.245050	0.1	1.359391
18.246717	0.1	1.357314
18.248383	0.1	1.355563
18.250050	0.1	1.353775
18.251717	0.1	1.352062
18.253383	0.1	1.350092
18.255050	0.1	1.346855
18.256717	0.1	1.342106
18.258383	0.1	1.337151
18.260050	0.1	1.333822
18.261717	0.1	1.333291
18.263383	0.1	1.335363
18.265050	0.1	1.338334
18.266717	0.1	1.339875
18.268383	0.1	1.338888
18.270050	0.1	1.336802
18.271717	0.1	1.336341
18.273383	0.1	1.338436
18.275050	0.1	1.341654
18.276717	0.1	1.343936
18.278383	0.1	1.342995
18.280050	0.1	1.337035
18.281717	0.1	1.327116
18.283383	0.1	1.317197
18.285050	0.1	1.311246
18.286717	0.1	1.310413
18.288383	0.1	1.312853
18.290050	0.1	1.315698
18.291717	0.1	1.316583
18.293383	0.1	1.314469
18.295050	0.1	1.310273
18.296717	0.1	1.306627
18.298383	0.1	1.306003
18.300050	0.1	1.308764
18.301717	0.1	1.313444
18.303383	0.1	1.318138
18.305050	0.1	1.320760
18.306717	0.1	1.319782
18.308383	0.1	1.316257
18.310050	0.1	1.312760
18.311717	0.1	1.310003
18.313383	0.1	1.306990
18.315050	0.1	1.303670
18.316717	0.1	1.301048
18.318383	0.1	1.299810
18.320050	0.1	1.300396
18.321717	0.1	1.303372
18.323383	0.1	1.308285
18.325050	0.1	1.312732
18.326717	0.1	1.314390
18.328383	0.1	1.313859
18.330050	0.1	1.313533
18.331717	0.1	1.314292
18.333383	0.1	1.315363
18.335050	0.1	1.316261
18.336717	0.1	1.317360
18.338383	0.1	1.318990
18.340050	0.1	1.320951
18.341717	0.1	1.323093
18.343383	0.1	1.325388
18.345050	0.1	1.326846
18.346717	0.1	1.326189
18.348383	0.1	1.324350
18.350050	0.1	1.323940
18.351717	0.1	1.325454
18.353383	0.1	1.326371
18.355050	0.1	1.324606
18.356717	0.1	1.321109
18.358383	0.1	1.318683
18.360050	0.1	1.319083
18.361717	0.1	1.321360
18.363383	0.1	1.323237
18.365050	0.1	1.323530
18.366717	0.1	1.322352
18.368383	0.1	1.320485
18.370050	0.1	1.319773
18.371717	0.1	1.322343
18.373383	0.1	1.328555
18.375050	0.1	1.336704
18.376717	0.1	1.344462
18.378383	0.1	1.350162
18.380050	0.1	1.353468
18.381717	0.1	1.354604
18.383383	0.1	1.352886
18.385050	0.1	1.348075
18.386717	0.1	1.342469
18.388383	0.1	1.339209
18.390050	0.1	1.339675
18.391717	0.1	1.343498
18.393383	0.1	1.349282
18.395050	0.1	1.354581
18.396717	0.1	1.356746
18.398383	0.1	1.354516
18.400050	0.1	1.348443
18.401717	0.1	1.340630
18.403383	0.1	1.334571
18.405050	0.1	1.333500
18.406717	0.1	1.337850
18.408383	0.1	1.344876
18.410050	0.1	1.350781
18.411717	0.1	1.353147
18.413383	0.1	1.351903
18.415050	0.1	1.348224
18.416717	0.1	1.343060
18.418383	0.1	1.337174
18.420050	0.1	1.331568
18.421717	0.1	1.327274
18.423383	0.1	1.325281
18.425050	0.1	1.325994
18.426717	0.1	1.328019
18.428383	0.1	1.328923
18.430050	0.1	1.327735
18.431717	0.1	1.325454
18.433383	0.1	1.323582
18.435050	0.1	1.323237
18.436717	0.1	1.324471
18.438383	0.1	1.325998
18.440050	0.1	1.326110
18.441717	0.1	1.323768
18.443383	0.1	1.318678
18.445050	0.1	1.311330
18.446717	0.1	1.303544
18.448383	0.1	1.297318
18.450050	0.1	1.293062
18.451717	0.1	1.290864
18.453383	0.1	1.291689
18.455050	0.1	1.295479
18.456717	0.1	1.300601
18.458383	0.1	1.305286
18.460050	0.1	1.308015
18.461717	0.1	1.307600
18.463383	0.1	1.303940
18.465050	0.1	1.297798
18.466717	0.1	1.290040
18.468383	0.1	1.281854
18.470050	0.1	1.275013
18.471717	0.1	1.270710
18.473383	0.1	1.268550
18.475050	0.1	1.267404
18.476717	0.1	1.266985
18.478383	0.1	1.267912
18.480050	0.1	1.269854
18.481717	0.1	1.271032
18.483383	0.1	1.270724
18.485050	0.1	1.270529
18.486717	0.1	1.272080
18.488383	0.1	1.275088
18.490050	0.1	1.278166
18.491717	0.1	1.280131
18.493383	0.1	1.280233
18.495050	0.1	1.278287
18.496717	0.1	1.274780
18.498383	0.1	1.270496
18.500050	0.1	1.266599
18.501717	0.1	1.264494
18.503383	0.1	1.264727
18.505050	0.1	1.266953
18.506717	0.1	1.270198
18.508383	0.1	1.271754
18.510050	0.1	1.268238
18.511717	0.1	1.259488
18.513383	0.1	1.249313
18.515050	0.1	1.241993
18.516717	0.1	1.238985
18.518383	0.1	1.238436
18.520050	0.1	1.237672
18.521717	0.1	1.236023
18.523383	0.1	1.234915
18.525050	0.1	1.236135
18.526717	0.1	1.240340
18.528383	0.1	1.245528
18.530050	0.1	1.247702
18.531717	0.1	1.244638
18.533383	0.1	1.237998
18.535050	0.1	1.231176
18.536717	0.1	1.226324
18.538383	0.1	1.223474
18.540050	0.1	1.221225
18.541717	0.1	1.218044
18.543383	0.1	1.213802
18.545050	0.1	1.209914
18.546717	0.1	1.207977
18.548383	0.1	1.208810
18.550050	0.1	1.212005
18.551717	0.1	1.215381
18.553383	0.1	1.215790
18.555050	0.1	1.212014
18.556717	0.1	1.206310
18.558383	0.1	1.201988
18.560050	0.1	1.200489
18.561717	0.1	1.200847
18.563383	0.1	1.200899
18.565050	0.1	1.199413
18.566717	0.1	1.197499
18.568383	0.1	1.196754
18.570050	0.1	1.197285
18.571717	0.1	1.198803
18.573383	0.1	1.201932
18.575050	0.1	1.207367
18.576717	0.1	1.214016
18.578383	0.1	1.219176
18.580050	0.1	1.221206
18.581717	0.1	1.220680
18.583383	0.1	1.218705
18.585050	0.1	1.215832
18.586717	0.1	1.212480
18.588383	0.1	1.209183
18.590050	0.1	1.206617
18.591717	0.1	1.205788
18.593383	0.1	1.207562
18.595050	0.1	1.211595
18.596717	0.1	1.216233
18.598383	0.1	1.219255
18.600050	0.1	1.219143
18.601717	0.1	1.216712
18.603383	0.1	1.214151
18.605050	0.1	1.212046
18.606717	0.1	1.209206
18.608383	0.1	1.205122
18.610050	0.1	1.200554
18.611717	0.1	1.196186
18.613383	0.1	1.192135
18.615050	0.1	1.188833
18.616717	0.1	1.187301
18.618383	0.1	1.188144
18.620050	0.1	1.190729
18.621717	0.1	1.193988
18.623383	0.1	1.197248
18.625050	0.1	1.199227
18.626717	0.1	1.198146
18.628383	0.1	1.194165
18.630050	0.1	1.189946
18.631717	0.1	1.188335
18.633383	0.1	1.190123
18.635050	0.1	1.193695
18.636717	0.1	1.196591
18.638383	0.1	1.197667
18.640050	0.1	1.197560
18.641717	0.1	1.197294
18.643383	0.1	1.197406
18.645050	0.1	1.198300
18.646717	0.1	1.200167
18.648383	0.1	1.202272
18.650050	0.1	1.203408
18.651717	0.1	1.203907
18.653383	0.1	1.205900
18.655050	0.1	1.210505
18.656717	0.1	1.216270
18.658383	0.1	1.220941
18.660050	0.1	1.223558
18.661717	0.1	1.224894
18.663383	0.1	1.226552
18.665050	0.1	1.229835
18.666717	0.1	1.235153
18.668383	0.1	1.241681
18.670050	0.1	1.247269
18.671717	0.1	1.249448
18.673383	0.1	1.247255
18.675050	0.1	1.242715
18.676717	0.1	1.240266
18.678383	0.1	1.243963
18.680050	0.1	1.254799
18.681717	0.1	1.270459
18.683383	0.1	1.287316
18.685050	0.1	1.302189
18.686717	0.1	1.312569
18.688383	0.1	1.317477
18.690050	0.1	1.319121
18.691717	0.1	1.321589
18.693383	0.1	1.327433
18.695050	0.1	1.336322
18.696717	0.1	1.346115
18.698383	0.1	1.354371
18.700050	0.1	1.359601
18.701717	0.1	1.361608
18.703383	0.1	1.361421
18.705050	0.1	1.361007
18.706717	0.1	1.362376
18.708383	0.1	1.366865
18.710050	0.1	1.375317
18.711717	0.1	1.387848
18.713383	0.1	1.403168
18.715050	0.1	1.419033
18.716717	0.1	1.433571
18.718383	0.1	1.446148
18.720050	0.1	1.457403
18.721717	0.1	1.468845
18.723383	0.1	1.482102
18.725050	0.1	1.497730
18.726717	0.1	1.514829
18.728383	0.1	1.531900
18.730050	0.1	1.547993
18.731717	0.1	1.563644
18.733383	0.1	1.580548
18.735050	0.1	1.599472
18.736717	0.1	1.619025
18.738383	0.1	1.637163
18.740050	0.1	1.653391
18.741717	0.1	1.668967
18.743383	0.1	1.685270
18.745050	0.1	1.702984
18.746717	0.1	1.722588
18.748383	0.1	1.744381
18.750050	0.1	1.767785
18.751717	0.1	1.791590
18.753383	0.1	1.815199
18.755050	0.1	1.838803
18.756717	0.1	1.862519
18.758383	0.1	1.886184
18.760050	0.1	1.909486
18.761717	0.1	1.932145
18.763383	0.1	1.954110
18.765050	0.1	1.976178
18.766717	0.1	2.000546
18.768383	0.1	2.029603
18.770050	0.1	2.064188
18.771717	0.1	2.103182
18.773383	0.1	2.144007
18.775050	0.1	2.183816
18.776717	0.1	2.221651
18.778383	0.1	2.259258
18.780050	0.1	2.299077
18.781717	0.1	2.341908
18.783383	0.1	2.386696
18.785050	0.1	2.432093
18.786717	0.1	2.477854
18.788383	0.1	2.524746
18.790050	0.1	2.573780
18.791717	0.1	2.625515
18.793383	0.1	2.680006
18.795050	0.1	2.736859
18.796717	0.1	2.794359
18.798383	0.1	2.850536
18.800050	0.1	2.905955
18.801717	0.1	2.962234
18.803383	0.1	3.019222
18.805050	0.1	3.076768
18.806717	0.1	3.136257
18.808383	0.1	3.198939
18.810050	0.1	3.265301
18.811717	0.1	3.336007
18.813383	0.1	3.411481
18.815050	0.1	3.490942
18.816717	0.1	3.573173
18.818383	0.1	3.656889
18.820050	0.1	3.739689
18.821717	0.1	3.819065
18.823383	0.1	3.894721
18.825050	0.1	3.968454
18.826717	0.1	4.042475
18.828383	0.1	4.118802
18.830050	0.1	4.197988
18.831717	0.1	4.277951
18.833383	0.1	4.356541
18.835050	0.1	4.434371
18.836717	0.1	4.512374
18.838383	0.1	4.588184
18.840050	0.1	4.657600
18.841717	0.1	4.718541
18.843383	0.1	4.772246
18.845050	0.1	4.822058
18.846717	0.1	4.871530
18.848383	0.1	4.922585
18.850050	0.1	4.974762
18.851717	0.1	5.025379
18.853383	0.1	5.070441
18.855050	0.1	5.106945
18.856717	0.1	5.134917
18.858383	0.1	5.156882
18.860050	0.1	5.174777
18.861717	0.1	5.187839
18.863383	0.1	5.194042
18.865050	0.1	5.192691
18.866717	0.1	5.184882
18.868383	0.1	5.172328
18.870050	0.1	5.156123
18.871717	0.1	5.135858
18.873383	0.1	5.109790
18.875050	0.1	5.076891
18.876717	0.1	5.038739
18.878383	0.1	4.998106
18.880050	0.1	4.955949
18.881717	0.1	4.910775
18.883383	0.1	4.860149
18.885050	0.1	4.802672
18.886717	0.1	4.738686
18.888383	0.1	4.669107
18.890050	0.1	4.594941
18.891717	0.1	4.517981
18.893383	0.1	4.440336
18.895050	0.1	4.363135
18.896717	0.1	4.286454
18.898383	0.1	4.209466
18.900050	0.1	4.130877
18.901717	0.1	4.049935
18.903383	0.1	3.966508
18.905050	0.1	3.880453
18.906717	0.1	3.791903
18.908383	0.1	3.701518
18.910050	0.1	3.611031
18.911717	0.1	3.523780
18.913383	0.1	3.442592
18.915050	0.1	3.366633
18.916717	0.1	3.292239
18.918383	0.1	3.216411
18.920050	0.1	3.138511
18.921717	0.1	3.059646
18.923383	0.1	2.981708
18.925050	0.1	2.906485
18.926717	0.1	2.835235
18.928383	0.1	2.768883
18.930050	0.1	2.706945
18.931717	0.1	2.647093
18.933383	0.1	2.587810
18.935050	0.1	2.529309
18.936717	0.1	2.471758
18.938383	0.1	2.415762
18.940050	0.1	2.363021
18.941717	0.1	2.313717
18.943383	0.1	2.265675
18.945050	0.1	2.217800
18.946717	0.1	2.171658
18.948383	0.1	2.128971
18.950050	0.1	2.089245
18.951717	0.1	2.050004
18.953383	0.1	2.008760
18.955050	0.1	1.965300
18.956717	0.1	1.922483
18.958383	0.1	1.884252
18.960050	0.1	1.852717
18.961717	0.1	1.827348
18.963383	0.1	1.806342
18.965050	0.1	1.788223
18.966717	0.1	1.771962
18.968383	0.1	1.755850
18.970050	0.1	1.737205
18.971717	0.1	1.713964
18.973383	0.1	1.686565
18.975050	0.1	1.658006
18.976717	0.1	1.631961
18.978383	0.1	1.610732
18.980050	0.1	1.593768
18.981717	0.1	1.578415
18.983383	0.1	1.562918
18.985050	0.1	1.547327
18.986717	0.1	1.531467
18.988383	0.1	1.515285
18.990050	0.1	1.501055
18.991717	0.1	1.491182
18.993383	0.1	1.484333
18.995050	0.1	1.476356
18.996717	0.1	1.464174
18.998383	0.1	1.447522
19.000050	0.1	1.428192
19.001717	0.1	1.408746
19.003383	0.1	1.391829
19.005050	0.1	1.380001
19.006717	0.1	1.374483
19.008383	0.1	1.373198
19.010050	0.1	1.371522
19.011717	0.1	1.365948
19.013383	0.1	1.356667
19.015050	0.1	1.346525
19.016717	0.1	1.338078
19.018383	0.1	1.332005
19.020050	0.1	1.327232
19.021717	0.1	1.321430
19.023383	0.1	1.312629
19.025050	0.1	1.301416
19.026717	0.1	1.290389
19.028383	0.1	1.281276
19.030050	0.1	1.273896
19.031717	0.1	1.267255
19.033383	0.1	1.260769
19.035050	0.1	1.255167
19.036717	0.1	1.252540
19.038383	0.1	1.254189
19.040050	0.1	1.258384
19.041717	0.1	1.261444
19.043383	0.1	1.260634
19.045050	0.1	1.255320
19.046717	0.1	1.246445
19.048383	0.1	1.235427
19.050050	0.1	1.223241
19.051717	0.1	1.210943
19.053383	0.1	1.200037
19.055050	0.1	1.191380
19.056717	0.1	1.185010
19.058383	0.1	1.181229
19.060050	0.1	1.180344
19.061717	0.1	1.181853
19.063383	0.1	1.184777
19.065050	0.1	1.187935
19.066717	0.1	1.189806
19.068383	0.1	1.189187
19.070050	0.1	1.185653
19.071717	0.1	1.179199
19.073383	0.1	1.170724
19.075050	0.1	1.163138
19.076717	0.1	1.159655
19.078383	0.1	1.160279
19.080050	0.1	1.162244
19.081717	0.1	1.163902
19.083383	0.1	1.165625
19.085050	0.1	1.167525
19.086717	0.1	1.168326
19.088383	0.1	1.166244
19.090050	0.1	1.160335
19.091717	0.1	1.151483
19.093383	0.1	1.141899
19.095050	0.1	1.133308
19.096717	0.1	1.126206
19.098383	0.1	1.120875
19.100050	0.1	1.117857
19.101717	0.1	1.117438
19.103383	0.1	1.119506
19.105050	0.1	1.123510
19.106717	0.1	1.127645
19.108383	0.1	1.129159
19.110050	0.1	1.127208
19.111717	0.1	1.124144
19.113383	0.1	1.122542
19.115050	0.1	1.122956
19.116717	0.1	1.124940
19.118383	0.1	1.127566
19.120050	0.1	1.129080
19.121717	0.1	1.128716
19.123383	0.1	1.127585
19.125050	0.1	1.126286
19.126717	0.1	1.124050
19.128383	0.1	1.120418
19.130050	0.1	1.115962
19.131717	0.1	1.111748
19.133383	0.1	1.108497
19.135050	0.1	1.106123
19.136717	0.1	1.104120
19.138383	0.1	1.101959
19.140050	0.1	1.099296
19.141717	0.1	1.096227
19.143383	0.1	1.093345
19.145050	0.1	1.091282
19.146717	0.1	1.089876
19.148383	0.1	1.088474
19.150050	0.1	1.087729
19.151717	0.1	1.089182
19.153383	0.1	1.092562
19.155050	0.1	1.095524
19.156717	0.1	1.095897
19.158383	0.1	1.092604
19.160050	0.1	1.085387
19.161717	0.1	1.075496
19.163383	0.1	1.066253
19.165050	0.1	1.061587
19.166717	0.1	1.063715
19.168383	0.1	1.071328
19.170050	0.1	1.080204
19.171717	0.1	1.086285
19.173383	0.1	1.088120
19.175050	0.1	1.086574
19.176717	0.1	1.083300
19.178383	0.1	1.079701
19.180050	0.1	1.076916
19.181717	0.1	1.075757
19.183383	0.1	1.075990
19.185050	0.1	1.076781
19.186717	0.1	1.078141
19.188383	0.1	1.080306
19.190050	0.1	1.081838
19.191717	0.1	1.080520
19.193383	0.1	1.075962
19.195050	0.1	1.069764
19.196717	0.1	1.063733
19.198383	0.1	1.059081
19.200050	0.1	1.056660
19.201717	0.1	1.056688
19.203383	0.1	1.058569
19.205050	0.1	1.061624
19.206717	0.1	1.065657
19.208383	0.1	1.070085
19.210050	0.1	1.073116
19.211717	0.1	1.073009
19.213383	0.1	1.069563
19.215050	0.1	1.063906
19.216717	0.1	1.057875
19.218383	0.1	1.053885
19.220050	0.1	1.054155
19.221717	0.1	1.058797
19.223383	0.1	1.065033
19.225050	0.1	1.069549
19.226717	0.1	1.070937
19.228383	0.1	1.069177
19.230050	0.1	1.064693
19.231717	0.1	1.058537
19.233383	0.1	1.051947
19.235050	0.1	1.045866
19.236717	0.1	1.041368
19.238383	0.1	1.039561
19.240050	0.1	1.040422
19.241717	0.1	1.042280
19.243383	0.1	1.043081
19.245050	0.1	1.042061
19.246717	0.1	1.040152
19.248383	0.1	1.038807
19.250050	0.1	1.038038
19.251717	0.1	1.036297
19.253383	0.1	1.032706
19.255050	0.1	1.028148
19.256717	0.1	1.024408
19.258383	0.1	1.023016
19.260050	0.1	1.024185
19.261717	0.1	1.026909
19.263383	0.1	1.029829
19.265050	0.1	1.031798
19.266717	0.1	1.032343
19.268383	0.1	1.031705
19.270050	0.1	1.030574
19.271717	0.1	1.029521
19.273383	0.1	1.028161
19.275050	0.1	1.025680
19.276717	0.1	1.022536
19.278383	0.1	1.020120
19.280050	0.1	1.018443
19.281717	0.1	1.015784
19.283383	0.1	1.010844
19.285050	0.1	1.004389
19.286717	0.1	0.998969
19.288383	0.1	0.997302
19.290050	0.1	1.000063
19.291717	0.1	1.005316
19.293383	0.1	1.010098
19.295050	0.1	1.011780
19.296717	0.1	1.008599
19.298383	0.1	1.000781
19.300050	0.1	0.990876
19.301717	0.1	0.981526
19.303383	0.1	0.974163
19.305050	0.1	0.970364
19.306717	0.1	0.971518
19.308383	0.1	0.976557
19.310050	0.1	0.982289
19.311717	0.1	0.986164
19.313383	0.1	0.987602
19.315050	0.1	0.987370
19.316717	0.1	0.987127
19.318383	0.1	0.988734
19.320050	0.1	0.992641
19.321717	0.1	0.997903
19.323383	0.1	1.003323
19.325050	0.1	1.006899
19.326717	0.1	1.006592
19.328383	0.1	1.003006
19.330050	0.1	0.998424
19.331717	0.1	0.993623
19.333383	0.1	0.988333
19.335050	0.1	0.983132
19.336717	0.1	0.979137
19.338383	0.1	0.976897
19.340050	0.1	0.976007
19.341717	0.1	0.975230
19.343383	0.1	0.973842
19.345050	0.1	0.972617
19.346717	0.1	0.971998
19.348383	0.1	0.970699
19.350050	0.1	0.967789
19.351717	0.1	0.964841
19.353383	0.1	0.964808
19.355050	0.1	0.969060
19.356717	0.1	0.976110
19.358383	0.1	0.983081
19.360050	0.1	0.987626
19.361717	0.1	0.988655
19.363383	0.1	0.985996
19.365050	0.1	0.979970
19.366717	0.1	0.972357
19.368383	0.1	0.966988
19.370050	0.1	0.967137
19.371717	0.1	0.972385
19.373383	0.1	0.979211
19.375050	0.1	0.984492
19.376717	0.1	0.987300
19.378383	0.1	0.987900
19.380050	0.1	0.987267
19.381717	0.1	0.986541
19.383383	0.1	0.985409
19.385050	0.1	0.982778
19.386717	0.1	0.978797
19.388383	0.1	0.974704
19.390050	0.1	0.971486
19.391717	0.1	0.969800
19.393383	0.1	0.970201
19.395050	0.1	0.972790
19.396717	0.1	0.977460
19.398383	0.1	0.983798
19.400050	0.1	0.990182
19.401717	0.1	0.994620
19.403383	0.1	0.996450
19.405050	0.1	0.996068
19.406717	0.1	0.993926
19.408383	0.1	0.990182
19.410050	0.1	0.985474
19.411717	0.1	0.981563
19.413383	0.1	0.979966
19.415050	0.1	0.980673
19.416717	0.1	0.983020
19.418383	0.1	0.986941
19.420050	0.1	0.992422
19.421717	0.1	0.998676
19.423383	0.1	1.004725
19.425050	0.1	1.009731
19.426717	0.1	1.012571
19.428383	0.1	1.013028
19.430050	0.1	1.012986
19.431717	0.1	1.014741
19.433383	0.1	1.018634
19.435050	0.1	1.023547
19.436717	0.1	1.029372
19.438383	0.1	1.036935
19.440050	0.1	1.045270
19.441717	0.1	1.051775
19.443383	0.1	1.055780
19.445050	0.1	1.058946
19.446717	0.1	1.062294
19.448383	0.1	1.065703
19.450050	0.1	1.069726
19.451717	0.1	1.075109
19.453383	0.1	1.081442
19.455050	0.1	1.088018
19.456717	0.1	1.094826
19.458383	0.1	1.101582
19.460050	0.1	1.107273
19.461717	0.1	1.111692
19.463383	0.1	1.116232
19.465050	0.1	1.122514
19.466717	0.1	1.131385
19.468383	0.1	1.142998
19.470050	0.1	1.156041
19.471717	0.1	1.167725
19.473383	0.1	1.176270
19.475050	0.1	1.182463
19.476717	0.1	1.187827
19.478383	0.1	1.193006
19.480050	0.1	1.198282
19.481717	0.1	1.204051
19.483383	0.1	1.210775
19.485050	0.1	1.219027
19.486717	0.1	1.228754
19.488383	0.1	1.238710
19.490050	0.1	1.247395
19.491717	0.1	1.254170
19.493383	0.1	1.258873
19.495050	0.1	1.261006
19.496717	0.1	1.260368
19.498383	0.1	1.258366
19.500050	0.1	1.257109
19.501717	0.1	1.257439
19.503383	0.1	1.258953
19.505050	0.1	1.261053
19.506717	0.1	1.262892
19.508383	0.1	1.263511
19.510050	0.1	1.263353
19.511717	0.1	1.264582
19.513383	0.1	1.268354
19.515050	0.1	1.272373
19.516717	0.1	1.273039
19.518383	0.1	1.268820
19.520050	0.1	1.260256
19.521717	0.1	1.248918
19.523383	0.1	1.237150
19.525050	0.1	1.226696
19.526717	0.1	1.217336
19.528383	0.1	1.207790
19.530050	0.1	1.197550
19.531717	0.1	1.187050
19.533383	0.1	1.176470
19.535050	0.1	1.165713
19.536717	0.1	1.155105
19.538383	0.1	1.144861
19.540050	0.1	1.134914
19.541717	0.1	1.125727
19.543383	0.1	1.117373
19.545050	0.1	1.108460
19.546717	0.1	1.097652
19.548383	0.1	1.085130
19.550050	0.1	1.072004
19.551717	0.1	1.059347
19.553383	0.1	1.047538
19.555050	0.1	1.036357
19.556717	0.1	1.025908
19.558383	0.1	1.017055
19.560050	0.1	1.010862
19.561717	0.1	1.007379
19.563383	0.1	1.005242
19.565050	0.1	1.003123
19.566717	0.1	1.000809
19.568383	0.1	0.997847
19.570050	0.1	0.992678
19.571717	0.1	0.984264
19.573383	0.1	0.973507
19.575050	0.1	0.962629
19.576717	0.1	0.953674
19.578383	0.1	0.947346
19.580050	0.1	0.942736
19.581717	0.1	0.938470
19.583383	0.1	0.934219
19.585050	0.1	0.930354
19.586717	0.1	0.926689
19.588383	0.1	0.922745
19.590050	0.1	0.919173
19.591717	0.1	0.917385
19.593383	0.1	0.917162
19.595050	0.1	0.916715
19.596717	0.1	0.915946
19.598383	0.1	0.916719
19.600050	0.1	0.919541
19.601717	0.1	0.922908
19.603383	0.1	0.925465
19.605050	0.1	0.926550
19.606717	0.1	0.926089
19.608383	0.1	0.925302
19.610050	0.1	0.925395
19.611717	0.1	0.926070
19.613383	0.1	0.926787
19.615050	0.1	0.927900
19.616717	0.1	0.929479
19.618383	0.1	0.929898
19.620050	0.1	0.927527
19.621717	0.1	0.923052
19.623383	0.1	0.918536
19.625050	0.1	0.915518
19.626717	0.1	0.914605
19.628383	0.1	0.915094
19.630050	0.1	0.914838
19.631717	0.1	0.911904
19.633383	0.1	0.906792
19.635050	0.1	0.902470
19.636717	0.1	0.902140
19.638383	0.1	0.906303
19.640050	0.1	0.911588
19.641717	0.1	0.913534
19.643383	0.1	0.910433
19.645050	0.1	0.904049
19.646717	0.1	0.897935
19.648383	0.1	0.894871
19.650050	0.1	0.894661
19.651717	0.1	0.894731
19.653383	0.1	0.892808
19.655050	0.1	0.888556
19.656717	0.1	0.883592
19.658383	0.1	0.880645
19.660050	0.1	0.881990
19.661717	0.1	0.887346
19.663383	0.1	0.893497
19.665050	0.1	0.896915
19.666717	0.1	0.896258
19.668383	0.1	0.892486
19.670050	0.1	0.887862
19.671717	0.1	0.884715
19.673383	0.1	0.884100
19.675050	0.1	0.885208
19.676717	0.1	0.886228
19.678383	0.1	0.886014
19.680050	0.1	0.885022
19.681717	0.1	0.884533
19.683383	0.1	0.885129
19.685050	0.1	0.885837
19.686717	0.1	0.885087
19.688383	0.1	0.882181
19.690050	0.1	0.877450
19.691717	0.1	0.871732
19.693383	0.1	0.866270
19.695050	0.1	0.862153
19.696717	0.1	0.859541
19.698383	0.1	0.858270
19.700050	0.1	0.858526
19.701717	0.1	0.859564
19.703383	0.1	0.859392
19.705050	0.1	0.856887
19.706717	0.1	0.852840
19.708383	0.1	0.848975
19.710050	0.1	0.847210
19.711717	0.1	0.848691
19.713383	0.1	0.852412
19.715050	0.1	0.855997
19.716717	0.1	0.858153
19.718383	0.1	0.858922
19.720050	0.1	0.858316
19.721717	0.1	0.856351
19.723383	0.1	0.853767
19.725050	0.1	0.851494
19.726717	0.1	0.850037
19.728383	0.1	0.850125
19.730050	0.1	0.852700
19.731717	0.1	0.857390
19.733383	0.1	0.862018
19.735050	0.1	0.864607
19.736717	0.1	0.865045
19.738383	0.1	0.864561
19.740050	0.1	0.864314
19.741717	0.1	0.864244
19.743383	0.1	0.863266
19.745050	0.1	0.860775
19.746717	0.1	0.857301
19.748383	0.1	0.853944
19.750050	0.1	0.851341
19.751717	0.1	0.849296
19.753383	0.1	0.847420
19.755050	0.1	0.846107
19.756717	0.1	0.846679
19.758383	0.1	0.849739
19.760050	0.1	0.853650
19.761717	0.1	0.855904
19.763383	0.1	0.855690
19.765050	0.1	0.853604
19.766717	0.1	0.849534
19.768383	0.1	0.842940
19.770050	0.1	0.835070
19.771717	0.1	0.829236
19.773383	0.1	0.828132
19.775050	0.1	0.831555
19.776717	0.1	0.836775
19.778383	0.1	0.840402
19.780050	0.1	0.840412
19.781717	0.1	0.837496
19.783383	0.1	0.834535
19.785050	0.1	0.833925
19.786717	0.1	0.835056
19.788383	0.1	0.834800
19.790050	0.1	0.830274
19.791717	0.1	0.821524
19.793383	0.1	0.812202
19.795050	0.1	0.806693
19.796717	0.1	0.806195
19.798383	0.1	0.808905
19.800050	0.1	0.812961
19.801717	0.1	0.817101
19.803383	0.1	0.819778
19.805050	0.1	0.819927
19.806717	0.1	0.818563
19.808383	0.1	0.818763
19.810050	0.1	0.822884
19.811717	0.1	0.829552
19.813383	0.1	0.834372
19.815050	0.1	0.833510
19.816717	0.1	0.826768
19.818383	0.1	0.817808
19.820050	0.1	0.810903
19.821717	0.1	0.807447
19.823383	0.1	0.805976
19.825050	0.1	0.804542
19.826717	0.1	0.802279
19.828383	0.1	0.799205
19.830050	0.1	0.795787
19.831717	0.1	0.792970
19.833383	0.1	0.791433
19.835050	0.1	0.790497
19.836717	0.1	0.788704
19.838383	0.1	0.785682
19.840050	0.1	0.782730
19.841717	0.1	0.781375
19.843383	0.1	0.781859
19.845050	0.1	0.783196
19.846717	0.1	0.784635
19.848383	0.1	0.786413
19.850050	0.1	0.788597
19.851717	0.1	0.790590
19.853383	0.1	0.792225
19.855050	0.1	0.793841
19.856717	0.1	0.795634
19.858383	0.1	0.797613
19.860050	0.1	0.798996
19.861717	0.1	0.798129
19.863383	0.1	0.794157
19.865050	0.1	0.788108
19.866717	0.1	0.781757
19.868383	0.1	0.776253
19.870050	0.1	0.772355
19.871717	0.1	0.770716
19.873383	0.1	0.770972
19.875050	0.1	0.771377
19.876717	0.1	0.770534
19.878383	0.1	0.768816
19.880050	0.1	0.767410
19.881717	0.1	0.766614
19.883383	0.1	0.766288
19.885050	0.1	0.767359
19.886717	0.1	0.770916
19.888383	0.1	0.776374
19.890050	0.1	0.782493
19.891717	0.1	0.788742
19.893383	0.1	0.793645
19.895050	0.1	0.794246
19.896717	0.1	0.789110
19.898383	0.1	0.780672
19.900050	0.1	0.773608
19.901717	0.1	0.770809
19.903383	0.1	0.771456
19.905050	0.1	0.773114
19.906717	0.1	0.774637
19.908383	0.1	0.776174
19.910050	0.1	0.777710
19.911717	0.1	0.779359
19.913383	0.1	0.781752
19.915050	0.1	0.784732
19.916717	0.1	0.787112
19.918383	0.1	0.788425
19.920050	0.1	0.789324
19.921717	0.1	0.790036
19.923383	0.1	0.789859
19.925050	0.1	0.788304
19.926717	0.1	0.785808
19.928383	0.1	0.783377
19.930050	0.1	0.781729
19.931717	0.1	0.780611
19.933383	0.1	0.779219
19.935050	0.1	0.776988
19.936717	0.1	0.773794
19.938383	0.1	0.770018
19.940050	0.1	0.766828
19.941717	0.1	0.765729
19.943383	0.1	0.767219
19.945050	0.1	0.770288
19.946717	0.1	0.774013
19.948383	0.1	0.778963
19.950050	0.1	0.785990
19.951717	0.1	0.794204
19.953383	0.1	0.801315
19.955050	0.1	0.805776
19.956717	0.1	0.807876
19.958383	0.1	0.808667
19.960050	0.1	0.808337
19.961717	0.1	0.806181
19.963383	0.1	0.802060
19.965050	0.1	0.796826
19.966717	0.1	0.791680
19.968383	0.1	0.787894
19.970050	0.1	0.786311
19.971717	0.1	0.786167
19.973383	0.1	0.784956
19.975050	0.1	0.780774
19.976717	0.1	0.774618
19.978383	0.1	0.769286
19.980050	0.1	0.766427
19.981717	0.1	0.765980
19.983383	0.1	0.768080
19.985050	0.1	0.773342
19.986717	0.1	0.780872
19.988383	0.1	0.788076
19.990050	0.1	0.792523
19.991717	0.1	0.792877
19.993383	0.1	0.788909
19.995050	0.1	0.781817
19.996717	0.1	0.774805
19.998383	0.1	0.771806
20.000050	0.1	0.774404
20.001717	0.1	0.780569
20.003383	0.1	0.787284
20.005050	0.1	0.792695
20.006717	0.1	0.795214
20.008383	0.1	0.793287
20.010050	0.1	0.787387
20.011717	0.1	0.780849
20.013383	0.1	0.777217
20.015050	0.1	0.776947
20.016717	0.1	0.778027
20.018383	0.1	0.779093
20.020050	0.1	0.779689
20.021717	0.1	0.778949
20.023383	0.1	0.776355
20.025050	0.1	0.772439
20.026717	0.1	0.767908
20.028383	0.1	0.763074
20.030050	0.1	0.758246
20.031717	0.1	0.753971
20.033383	0.1	0.750939
20.035050	0.1	0.749361
20.036717	0.1	0.748211
20.038383	0.1	0.746534
20.040050	0.1	0.745915
20.041717	0.1	0.748872
20.043383	0.1	0.754604
20.045050	0.1	0.759540
20.046717	0.1	0.761300
20.048383	0.1	0.759689
20.050050	0.1	0.755796
20.051717	0.1	0.752066
20.053383	0.1	0.752024
20.055050	0.1	0.757677
20.056717	0.1	0.767163
20.058383	0.1	0.776285
20.060050	0.1	0.781766
20.061717	0.1	0.782544
20.063383	0.1	0.779238
20.065050	0.1	0.773305
20.066717	0.1	0.767019
20.068383	0.1	0.763149
20.070050	0.1	0.763009
20.071717	0.1	0.765463
20.073383	0.1	0.768122
20.075050	0.1	0.768532
20.076717	0.1	0.765207
20.078383	0.1	0.758842
20.080050	0.1	0.752057
20.081717	0.1	0.746856
20.083383	0.1	0.742748
20.085050	0.1	0.738418
20.086717	0.1	0.734343
20.088383	0.1	0.733016
20.090050	0.1	0.736266
20.091717	0.1	0.742865
20.093383	0.1	0.749836
20.095050	0.1	0.754744
20.096717	0.1	0.755661
20.098383	0.1	0.752062
20.100050	0.1	0.746311
20.101717	0.1	0.741854
20.103383	0.1	0.740588
20.105050	0.1	0.742292
20.106717	0.1	0.745286
20.108383	0.1	0.747419
20.110050	0.1	0.747656
20.111717	0.1	0.747056
20.113383	0.1	0.747503
20.115050	0.1	0.749798
20.116717	0.1	0.753137
20.118383	0.1	0.755605
20.120050	0.1	0.755237
20.121717	0.1	0.752043
20.123383	0.1	0.748513
20.125050	0.1	0.747270
20.126717	0.1	0.748797
20.128383	0.1	0.752034
20.130050	0.1	0.756271
20.131717	0.1	0.761421
20.133383	0.1	0.767023
20.135050	0.1	0.771647
20.136717	0.1	0.773543
20.138383	0.1	0.772313
20.140050	0.1	0.769305
20.141717	0.1	0.766334
20.143383	0.1	0.764444
20.145050	0.1	0.763484
20.146717	0.1	0.763158
20.148383	0.1	0.764141
20.150050	0.1	0.767689
20.151717	0.1	0.774143
20.153383	0.1	0.781827
20.155050	0.1	0.788234
20.156717	0.1	0.792597
20.158383	0.1	0.796197
20.160050	0.1	0.800141
20.161717	0.1	0.804379
20.163383	0.1	0.808933
20.165050	0.1	0.814423
20.166717	0.1	0.820993
20.168383	0.1	0.827881
20.170050	0.1	0.833832
20.171717	0.1	0.837930
20.173383	0.1	0.840859
20.175050	0.1	0.844928
20.176717	0.1	0.851559
20.178383	0.1	0.858959
20.180050	0.1	0.863825
20.181717	0.1	0.864826
20.183383	0.1	0.863215
20.185050	0.1	0.860924
20.186717	0.1	0.859192
20.188383	0.1	0.858721
20.190050	0.1	0.860062
20.191717	0.1	0.863192
20.193383	0.1	0.867718
20.195050	0.1	0.873543
20.196717	0.1	0.880170
20.198383	0.1	0.886559
20.200050	0.1	0.892682
20.201717	0.1	0.899648
20.203383	0.1	0.907755
20.205050	0.1	0.915695
20.206717	0.1	0.922023
20.208383	0.1	0.926685
20.210050	0.1	0.930410
20.211717	0.1	0.933460
20.213383	0.1	0.936249
20.215050	0.1	0.939760
20.216717	0.1	0.943793
20.218383	0.1	0.946438
20.220050	0.1	0.946783
20.221717	0.1	0.947099
20.223383	0.1	0.950238
20.225050	0.1	0.955923
20.226717	0.1	0.961898
20.228383	0.1	0.967174
20.230050	0.1	0.972175
20.231717	0.1	0.977004
20.233383	0.1	0.981274
20.235050	0.1	0.984888
20.236717	0.1	0.987747
20.238383	0.1	0.989204
20.240050	0.1	0.989563
20.241717	0.1	0.990937
20.243383	0.1	0.994704
20.245050	0.1	0.999724
20.246717	0.1	1.003533
20.248383	0.1	1.004077
20.250050	0.1	1.000594
20.251717	0.1	0.993842
20.253383	0.1	0.985782
20.255050	0.1	0.978583
20.256717	0.1	0.973460
20.258383	0.1	0.970592
20.260050	0.1	0.969623
20.261717	0.1	0.969386
20.263383	0.1	0.968445
20.265050	0.1	0.966890
20.266717	0.1	0.965665
20.268383	0.1	0.964166
20.270050	0.1	0.960450
20.271717	0.1	0.953325
20.273383	0.1	0.943067
20.275050	0.1	0.930922
20.276717	0.1	0.918815
20.278383	0.1	0.909185
20.280050	0.1	0.903970
20.281717	0.1	0.902382
20.283383	0.1	0.900552
20.285050	0.1	0.895541
20.286717	0.1	0.888412
20.288383	0.1	0.881450
20.290050	0.1	0.875238
20.291717	0.1	0.870065
20.293383	0.1	0.867597
20.295050	0.1	0.869073
20.296717	0.1	0.872626
20.298383	0.1	0.874265
20.300050	0.1	0.871983
20.301717	0.1	0.867085
20.303383	0.1	0.861734
20.305050	0.1	0.857301
20.306717	0.1	0.854572
20.308383	0.1	0.853837
20.310050	0.1	0.854512
20.311717	0.1	0.855410
20.313383	0.1	0.855066
20.315050	0.1	0.851913
20.316717	0.1	0.845636
20.318383	0.1	0.837771
20.320050	0.1	0.830595
20.321717	0.1	0.826004
20.323383	0.1	0.824812
20.325050	0.1	0.826549
20.326717	0.1	0.829929
20.328383	0.1	0.833310
20.330050	0.1	0.834921
20.331717	0.1	0.833441
20.333383	0.1	0.829096
20.335050	0.1	0.824183
20.336717	0.1	0.821739
20.338383	0.1	0.822735
20.340050	0.1	0.825250
20.341717	0.1	0.826558
20.343383	0.1	0.825077
20.345050	0.1	0.821101
20.346717	0.1	0.817040
20.348383	0.1	0.815899
20.350050	0.1	0.818488
20.351717	0.1	0.823084
20.353383	0.1	0.827750
20.355050	0.1	0.832062
20.356717	0.1	0.836980
20.358383	0.1	0.843205
20.360050	0.1	0.849692
20.361717	0.1	0.854349
20.363383	0.1	0.855997
20.365050	0.1	0.855215
20.366717	0.1	0.853105
20.368383	0.1	0.849962
20.370050	0.1	0.846218
20.371717	0.1	0.843857
20.373383	0.1	0.844477
20.375050	0.1	0.847187
20.376717	0.1	0.850474
20.378383	0.1	0.853837
20.380050	0.1	0.856607
20.381717	0.1	0.857813
20.383383	0.1	0.857627
20.385050	0.1	0.857329
20.386717	0.1	0.858190
20.388383	0.1	0.861017
20.390050	0.1	0.865902
20.391717	0.1	0.871699
20.393383	0.1	0.876575
20.395050	0.1	0.879769
20.396717	0.1	0.882335
20.398383	0.1	0.885557
20.400050	0.1	0.889534
20.401717	0.1	0.893362
20.403383	0.1	0.896226
20.405050	0.1	0.898424
20.406717	0.1	0.901506
20.408383	0.1	0.906424
20.410050	0.1	0.911900
20.411717	0.1	0.915728
20.413383	0.1	0.916934
20.415050	0.1	0.915993
20.416717	0.1	0.914098
20.418383	0.1	0.912766
20.420050	0.1	0.913143
20.421717	0.1	0.915276
20.423383	0.1	0.918461
20.425050	0.1	0.921921
20.426717	0.1	0.925153
20.428383	0.1	0.928189
20.430050	0.1	0.931169
20.431717	0.1	0.933935
20.433383	0.1	0.936450
20.435050	0.1	0.938857
20.436717	0.1	0.940594
20.438383	0.1	0.940179
20.440050	0.1	0.936962
20.441717	0.1	0.932473
20.443383	0.1	0.928361
20.445050	0.1	0.924440
20.446717	0.1	0.920249
20.448383	0.1	0.916244
20.450050	0.1	0.912389
20.451717	0.1	0.908058
20.453383	0.1	0.903783
20.455050	0.1	0.900924
20.456717	0.1	0.899909
20.458383	0.1	0.900291
20.460050	0.1	0.901427
20.461717	0.1	0.902107
20.463383	0.1	0.901073
20.465050	0.1	0.898126
20.466717	0.1	0.893762
20.468383	0.1	0.888300
20.470050	0.1	0.881688
20.471717	0.1	0.873907
20.473383	0.1	0.866004
20.475050	0.1	0.860211
20.476717	0.1	0.857962
20.478383	0.1	0.858079
20.480050	0.1	0.858041
20.481717	0.1	0.856929
20.483383	0.1	0.855871
20.485050	0.1	0.855685
20.486717	0.1	0.855448
20.488383	0.1	0.854465
20.490050	0.1	0.854079
20.491717	0.1	0.855499
20.493383	0.1	0.857045
20.495050	0.1	0.855331
20.496717	0.1	0.848579
20.498383	0.1	0.838521
20.500050	0.1	0.829380
20.501717	0.1	0.824556
20.503383	0.1	0.824849
20.505050	0.1	0.829101
20.506717	0.1	0.834768
20.508383	0.1	0.839341
20.510050	0.1	0.842330
20.511717	0.1	0.844100
20.513383	0.1	0.843960
20.515050	0.1	0.841529
20.516717	0.1	0.837706
20.518383	0.1	0.833175
20.520050	0.1	0.827755
20.521717	0.1	0.821254
20.523383	0.1	0.814060
20.525050	0.1	0.807466
20.526717	0.1	0.804081
20.528383	0.1	0.806162
20.530050	0.1	0.812504
20.531717	0.1	0.819149
20.533383	0.1	0.823392
20.535050	0.1	0.824467
20.536717	0.1	0.821659
20.538383	0.1	0.814931
20.540050	0.1	0.806758
20.541717	0.1	0.800979
20.543383	0.1	0.799806
20.545050	0.1	0.803070
20.546717	0.1	0.809301
20.548383	0.1	0.816458
20.550050	0.1	0.822218
20.551717	0.1	0.824635
20.553383	0.1	0.823280
20.555050	0.1	0.819438
20.556717	0.1	0.814795
20.558383	0.1	0.810921
20.560050	0.1	0.809385
20.561717	0.1	0.810991
20.563383	0.1	0.815033
20.565050	0.1	0.819615
20.566717	0.1	0.822674
20.568383	0.1	0.822609
20.570050	0.1	0.819364
20.571717	0.1	0.815433
20.573383	0.1	0.813506
20.575050	0.1	0.813310
20.576717	0.1	0.813110
20.578383	0.1	0.812598
20.580050	0.1	0.812374
20.581717	0.1	0.812849
20.583383	0.1	0.814586
20.585050	0.1	0.817874
20.586717	0.1	0.821613
20.588383	0.1	0.823620
20.590050	0.1	0.822572
20.591717	0.1	0.819569
20.593383	0.1	0.817305
20.595050	0.1	0.817776
20.596717	0.1	0.820877
20.598383	0.1	0.825236
20.600050	0.1	0.829571
20.601717	0.1	0.832886
20.603383	0.1	0.834144
20.605050	0.1	0.833087
20.606717	0.1	0.831387
20.608383	0.1	0.831420
20.610050	0.1	0.833785
20.611717	0.1	0.837129
20.613383	0.1	0.839843
20.615050	0.1	0.840616
20.616717	0.1	0.838619
20.618383	0.1	0.835089
20.620050	0.1	0.833566
20.621717	0.1	0.836607
20.623383	0.1	0.843117
20.625050	0.1	0.849874
20.626717	0.1	0.854586
20.628383	0.1	0.856831
20.630050	0.1	0.857078
20.631717	0.1	0.855713
20.633383	0.1	0.853064
20.635050	0.1	0.850367
20.636717	0.1	0.849669
20.638383	0.1	0.852081
20.640050	0.1	0.856901
20.641717	0.1	0.862507
20.643383	0.1	0.867299
20.645050	0.1	0.870260
20.646717	0.1	0.871648
20.648383	0.1	0.872873
20.650050	0.1	0.875215
20.651717	0.1	0.878316
20.653383	0.1	0.880007
20.655050	0.1	0.879122
20.656717	0.1	0.877697
20.658383	0.1	0.878358
20.660050	0.1	0.881334
20.661717	0.1	0.885162
20.663383	0.1	0.889073
20.665050	0.1	0.893963
20.666717	0.1	0.900705
20.668383	0.1	0.907928
20.670050	0.1	0.913134
20.671717	0.1	0.915783
20.673383	0.1	0.917800
20.675050	0.1	0.920896
20.676717	0.1	0.924869
20.678383	0.1	0.928873
20.680050	0.1	0.932761
20.681717	0.1	0.936696
20.683383	0.1	0.940710
20.685050	0.1	0.944571
20.686717	0.1	0.947872
20.688383	0.1	0.950936
20.690050	0.1	0.954908
20.691717	0.1	0.960422
20.693383	0.1	0.967053
20.695050	0.1	0.973898
20.696717	0.1	0.980273
20.698383	0.1	0.985875
20.700050	0.1	0.990434
20.701717	0.1	0.993973
20.703383	0.1	0.996920
20.705050	0.1	0.999155
20.706717	0.1	1.000408
20.708383	0.1	1.001982
20.710050	0.1	1.006550
20.711717	0.1	1.015496
20.713383	0.1	1.027286
20.715050	0.1	1.038881
20.716717	0.1	1.048078
20.718383	0.1	1.053838
20.720050	0.1	1.055798
20.721717	0.1	1.055179
20.723383	0.1	1.055771
20.725050	0.1	1.061615
20.726717	0.1	1.072730
20.728383	0.1	1.085210
20.730050	0.1	1.096339
20.731717	0.1	1.107212
20.733383	0.1	1.119613
20.735050	0.1	1.133098
20.736717	0.1	1.145885
20.738383	0.1	1.156367
20.740050	0.1	1.163264
20.741717	0.1	1.166132
20.743383	0.1	1.166812
20.745050	0.1	1.169099
20.746717	0.1	1.175529
20.748383	0.1	1.185075
20.750050	0.1	1.194803
20.751717	0.1	1.203660
20.753383	0.1	1.213611
20.755050	0.1	1.227250
20.756717	0.1	1.245248
20.758383	0.1	1.265951
20.760050	0.1	1.286715
20.761717	0.1	1.305081
20.763383	0.1	1.319651
20.765050	0.1	1.330911
20.766717	0.1	1.340895
20.768383	0.1	1.351661
20.770050	0.1	1.363931
20.771717	0.1	1.377091
20.773383	0.1	1.389948
20.775050	0.1	1.401142
20.776717	0.1	1.409771
20.778383	0.1	1.416537
20.780050	0.1	1.423419
20.781717	0.1	1.431769
20.783383	0.1	1.441510
20.785050	0.1	1.452197
20.786717	0.1	1.464337
20.788383	0.1	1.478633
20.790050	0.1	1.494139
20.791717	0.1	1.508854
20.793383	0.1	1.521776
20.795050	0.1	1.532817
20.796717	0.1	1.541618
20.798383	0.1	1.548026
20.800050	0.1	1.553390
20.801717	0.1	1.559849
20.803383	0.1	1.568333
20.805050	0.1	1.578499
20.806717	0.1	1.589800
20.808383	0.1	1.601791
20.810050	0.1	1.614112
20.811717	0.1	1.626122
20.813383	0.1	1.636785
20.815050	0.1	1.646159
20.816717	0.1	1.656502
20.818383	0.1	1.670425
20.820050	0.1	1.687962
20.821717	0.1	1.706486
20.823383	0.1	1.723710
20.825050	0.1	1.739557
20.826717	0.1	1.754882
20.828383	0.1	1.770593
20.830050	0.1	1.788246
20.831717	0.1	1.809206
20.833383	0.1	1.833509
20.835050	0.1	1.860531
20.836717	0.1	1.889402
20.838383	0.1	1.918268
20.840050	0.1	1.944816
20.841717	0.1	1.968043
20.843383	0.1	1.988891
20.845050	0.1	2.008886
20.846717	0.1	2.028728
20.848383	0.1	2.049296
20.850050	0.1	2.072221
20.851717	0.1	2.097241
20.853383	0.1	2.121399
20.855050	0.1	2.142573
20.856717	0.1	2.161604
20.858383	0.1	2.180096
20.860050	0.1	2.198364
20.861717	0.1	2.215644
20.863383	0.1	2.231351
20.865050	0.1	2.246085
20.866717	0.1	2.260837
20.868383	0.1	2.274988
20.870050	0.1	2.286774
20.871717	0.1	2.295412
20.873383	0.1	2.301377
20.875050	0.1	2.305661
20.876717	0.1	2.309037
20.878383	0.1	2.310844
20.880050	0.1	2.308870
20.881717	0.1	2.301945
20.883383	0.1	2.291943
20.885050	0.1	2.281214
20.886717	0.1	2.269545
20.888383	0.1	2.256124
20.890050	0.1	2.241996
20.891717	0.1	2.228455
20.893383	0.1	2.214899
20.895050	0.1	2.199584
20.896717	0.1	2.181665
20.898383	0.1	2.161376
20.900050	0.1	2.138694
20.901717	0.1	2.113343
20.903383	0.1	2.085422
20.905050	0.1	2.055285
20.906717	0.1	2.023559
20.908383	0.1	1.991028
20.910050	0.1	1.958148
20.911717	0.1	1.925016
20.913383	0.1	1.892271
20.915050	0.1	1.861821
20.916717	0.1	1.835227
20.918383	0.1	1.812107
20.920050	0.1	1.791022
20.921717	0.1	1.770495
20.923383	0.1	1.749177
20.925050	0.1	1.726183
20.926717	0.1	1.701303
20.928383	0.1	1.674988
20.930050	0.1	1.648073
20.931717	0.1	1.620632
20.933383	0.1	1.591695
20.935050	0.1	1.561078
20.936717	0.1	1.529926
20.938383	0.1	1.499308
20.940050	0.1	1.469911
20.941717	0.1	1.442856
20.943383	0.1	1.419485
20.945050	0.1	1.400299
20.946717	0.1	1.384616
20.948383	0.1	1.371270
20.950050	0.1	1.359172
20.951717	0.1	1.347698
20.953383	0.1	1.336583
20.955050	0.1	1.325486
20.956717	0.1	1.314050
20.958383	0.1	1.302306
20.960050	0.1	1.290734
20.961717	0.1	1.279856
20.963383	0.1	1.269681
20.965050	0.1	1.259977
20.966717	0.1	1.251143
20.968383	0.1	1.243814
20.970050	0.1	1.237686
20.971717	0.1	1.231940
20.973383	0.1	1.226650
20.975050	0.1	1.222859
20.976717	0.1	1.220745
20.978383	0.1	1.218496
20.980050	0.1	1.214049
20.981717	0.1	1.207315
20.983383	0.1	1.200051
20.985050	0.1	1.193606
20.986717	0.1	1.187986
20.988383	0.1	1.183576
20.990050	0.1	1.181662
20.991717	0.1	1.181881
20.993383	0.1	1.181187
20.995050	0.1	1.177266
20.996717	0.1	1.171357
20.998383	0.1	1.166523
21.000050	0.1	1.164190
21.001717	0.1	1.163483
21.003383	0.1	1.163301
21.005050	0.1	1.164065
21.006717	0.1	1.166896
21.008383	0.1	1.171348
21.010050	0.1	1.174607
21.011717	0.1	1.174007
21.013383	0.1	1.169792
21.015050	0.1	1.164433
21.016717	0.1	1.159995
21.018383	0.1	1.157117
21.020050	0.1	1.155464
21.021717	0.1	1.154398
21.023383	0.1	1.153606
21.025050	0.1	1.153187
21.026717	0.1	1.153429
21.028383	0.1	1.154542
21.030050	0.1	1.156572
21.031717	0.1	1.159576
21.033383	0.1	1.163944
21.035050	0.1	1.170062
21.036717	0.1	1.177117
21.038383	0.1	1.183096
21.040050	0.1	1.186524
21.041717	0.1	1.187543
21.043383	0.1	1.187227
21.045050	0.1	1.186258
21.046717	0.1	1.184344
21.048383	0.1	1.181434
21.050050	0.1	1.178989
21.051717	0.1	1.178724
21.053383	0.1	1.180852
21.055050	0.1	1.184759
21.056717	0.1	1.189867
21.058383	0.1	1.195245
21.060050	0.1	1.200153
21.061717	0.1	1.205257
21.063383	0.1	1.211949
21.065050	0.1	1.221099
21.066717	0.1	1.232531
21.068383	0.1	1.245001
21.070050	0.1	1.257025
21.071717	0.1	1.267707
21.073383	0.1	1.276499
21.075050	0.1	1.283311
21.076717	0.1	1.288834
21.078383	0.1	1.294035
21.080050	0.1	1.299293
21.081717	0.1	1.304159
21.083383	0.1	1.308592
21.085050	0.1	1.313556
21.086717	0.1	1.319442
21.088383	0.1	1.325659
21.090050	0.1	1.332802
21.091717	0.1	1.342827
21.093383	0.1	1.356243
21.095050	0.1	1.371028
21.096717	0.1	1.385259
21.098383	0.1	1.399242
21.100050	0.1	1.414185
21.101717	0.1	1.429664
21.103383	0.1	1.443047
21.105050	0.1	1.451946
21.106717	0.1	1.457320
21.108383	0.1	1.462791
21.110050	0.1	1.470991
21.111717	0.1	1.482270
21.113383	0.1	1.496021
21.115050	0.1	1.511308
21.116717	0.1	1.526643
21.118383	0.1	1.540878
21.120050	0.1	1.554000
21.121717	0.1	1.566978
21.123383	0.1	1.580459
21.125050	0.1	1.593567
21.126717	0.1	1.605474
21.128383	0.1	1.617540
21.130050	0.1	1.631761
21.131717	0.1	1.648199
21.133383	0.1	1.664972
21.135050	0.1	1.680199
21.136717	0.1	1.693233
21.138383	0.1	1.703934
21.140050	0.1	1.711976
21.141717	0.1	1.717778
21.143383	0.1	1.723082
21.145050	0.1	1.729452
21.146717	0.1	1.736707
21.148383	0.1	1.743962
21.150050	0.1	1.751389
21.151717	0.1	1.759338
21.153383	0.1	1.767091
21.155050	0.1	1.773434
21.156717	0.1	1.777485
21.158383	0.1	1.778589
21.160050	0.1	1.776032
21.161717	0.1	1.769657
21.163383	0.1	1.760731
21.165050	0.1	1.751683
21.166717	0.1	1.744838
21.168383	0.1	1.740889
21.170050	0.1	1.737867
21.171717	0.1	1.732507
21.173383	0.1	1.723696
21.175050	0.1	1.713326
21.176717	0.1	1.703198
21.178383	0.1	1.692344
21.180050	0.1	1.678467
21.181717	0.1	1.661479
21.183383	0.1	1.644199
21.185050	0.1	1.629754
21.186717	0.1	1.618913
21.188383	0.1	1.609782
21.190050	0.1	1.600035
21.191717	0.1	1.589064
21.193383	0.1	1.577432
21.195050	0.1	1.565106
21.196717	0.1	1.551281
21.198383	0.1	1.535947
21.200050	0.1	1.520426
21.201717	0.1	1.506363
21.203383	0.1	1.495080
21.205050	0.1	1.487206
21.206717	0.1	1.481557
21.208383	0.1	1.475057
21.210050	0.1	1.465147
21.211717	0.1	1.452505
21.213383	0.1	1.440044
21.215050	0.1	1.429329
21.216717	0.1	1.419559
21.218383	0.1	1.409440
21.220050	0.1	1.399014
21.221717	0.1	1.389412
21.223383	0.1	1.380956
21.225050	0.1	1.373272
21.226717	0.1	1.367382
21.228383	0.1	1.364979
21.230050	0.1	1.364839
21.231717	0.1	1.362627
21.233383	0.1	1.355684
21.235050	0.1	1.346255
21.236717	0.1	1.338944
21.238383	0.1	1.336290
21.240050	0.1	1.337579
21.241717	0.1	1.340727
21.243383	0.1	1.344271
21.245050	0.1	1.347447
21.246717	0.1	1.349146
21.248383	0.1	1.348113
21.250050	0.1	1.343982
21.251717	0.1	1.337673
21.253383	0.1	1.330916
21.255050	0.1	1.324895
21.256717	0.1	1.319284
21.258383	0.1	1.313747
21.260050	0.1	1.309812
21.261717	0.1	1.309603
21.263383	0.1	1.312979
21.265050	0.1	1.317398
21.266717	0.1	1.320387
21.268383	0.1	1.321211
21.270050	0.1	1.320331
21.271717	0.1	1.317598
21.273383	0.1	1.311875
21.275050	0.1	1.303339
21.276717	0.1	1.295004
21.278383	0.1	1.290389
21.280050	0.1	1.290175
21.281717	0.1	1.292052
21.283383	0.1	1.293230
21.285050	0.1	1.291735
21.286717	0.1	1.286035
21.288383	0.1	1.275670
21.290050	0.1	1.262394
21.291717	0.1	1.249663
21.293383	0.1	1.240354
21.295050	0.1	1.234682
21.296717	0.1	1.230855
21.298383	0.1	1.227851
21.300050	0.1	1.226533
21.301717	0.1	1.227641
21.303383	0.1	1.230137
21.305050	0.1	1.232643
21.306717	0.1	1.235143
21.308383	0.1	1.238040
21.310050	0.1	1.240633
21.311717	0.1	1.241704
21.313383	0.1	1.240815
21.315050	0.1	1.238352
21.316717	0.1	1.234603
21.318383	0.1	1.228927
21.320050	0.1	1.220340
21.321717	0.1	1.209537
21.323383	0.1	1.199585
21.325050	0.1	1.193783
21.326717	0.1	1.192926
21.328383	0.1	1.194933
21.330050	0.1	1.197020
21.331717	0.1	1.197206
21.333383	0.1	1.194263
21.335050	0.1	1.187995
21.336717	0.1	1.179585
21.338383	0.1	1.171092
21.340050	0.1	1.164777
21.341717	0.1	1.162654
21.343383	0.1	1.165774
21.345050	0.1	1.173411
21.346717	0.1	1.182887
21.348383	0.1	1.190687
21.350050	0.1	1.194575
21.351717	0.1	1.195204
21.353383	0.1	1.195422
21.355050	0.1	1.197215
21.356717	0.1	1.199716
21.358383	0.1	1.200833
21.360050	0.1	1.199380
21.361717	0.1	1.194882
21.363383	0.1	1.186798
21.365050	0.1	1.175264
21.366717	0.1	1.162589
21.368383	0.1	1.152530
21.370050	0.1	1.147687
21.371717	0.1	1.148325
21.373383	0.1	1.152880
21.375050	0.1	1.159054
21.376717	0.1	1.165373
21.378383	0.1	1.171767
21.380050	0.1	1.178468
21.381717	0.1	1.184708
21.383383	0.1	1.188810
21.385050	0.1	1.189425
21.386717	0.1	1.186505
21.388383	0.1	1.180894
21.390050	0.1	1.173564
21.391717	0.1	1.165569
21.393383	0.1	1.158845
21.395050	0.1	1.156419
21.396717	0.1	1.160456
21.398383	0.1	1.169657
21.400050	0.1	1.179790
21.401717	0.1	1.187283
21.403383	0.1	1.191171
21.405050	0.1	1.191781
21.406717	0.1	1.189979
21.408383	0.1	1.187823
21.410050	0.1	1.187543
21.411717	0.1	1.189522
21.413383	0.1	1.192167
21.415050	0.1	1.193024
21.416717	0.1	1.189667
21.418383	0.1	1.181462
21.420050	0.1	1.171273
21.421717	0.1	1.163436
21.423383	0.1	1.159948
21.425050	0.1	1.160237
21.426717	0.1	1.163161
21.428383	0.1	1.167213
21.430050	0.1	1.170249
21.431717	0.1	1.170645
21.433383	0.1	1.168065
21.435050	0.1	1.163180
21.436717	0.1	1.157722
21.438383	0.1	1.154491
21.440050	0.1	1.155795
21.441717	0.1	1.161280
21.443383	0.1	1.167785
21.445050	0.1	1.171655
21.446717	0.1	1.171115
21.448383	0.1	1.166705
21.450050	0.1	1.159743
21.451717	0.1	1.151306
21.453383	0.1	1.142584
21.455050	0.1	1.134705
21.456717	0.1	1.128069
21.458383	0.1	1.122933
21.460050	0.1	1.120213
21.461717	0.1	1.121201
21.463383	0.1	1.126328
21.465050	0.1	1.133760
21.466717	0.1	1.139902
21.468383	0.1	1.141923
21.470050	0.1	1.139198
21.471717	0.1	1.133215
21.473383	0.1	1.126667
21.475050	0.1	1.121927
21.476717	0.1	1.120293
21.478383	0.1	1.121750
21.480050	0.1	1.124837
21.481717	0.1	1.127119
21.483383	0.1	1.125811
21.485050	0.1	1.119017
21.486717	0.1	1.107603
21.488383	0.1	1.094937
21.490050	0.1	1.084413
21.491717	0.1	1.077652
21.493383	0.1	1.074607
21.495050	0.1	1.074588
21.496717	0.1	1.076292
21.498383	0.1	1.077298
21.500050	0.1	1.075347
21.501717	0.1	1.070355
21.503383	0.1	1.064138
21.505050	0.1	1.058918
21.506717	0.1	1.056255
21.508383	0.1	1.056329
21.510050	0.1	1.058066
21.511717	0.1	1.060106
21.513383	0.1	1.061354
21.515050	0.1	1.061074
21.516717	0.1	1.058877
21.518383	0.1	1.054802
21.520050	0.1	1.049824
21.521717	0.1	1.045456
21.523383	0.1	1.042206
21.525050	0.1	1.038956
21.526717	0.1	1.034453
21.528383	0.1	1.029051
21.530050	0.1	1.024627
21.531717	0.1	1.022294
21.533383	0.1	1.021083
21.535050	0.1	1.019216
21.536717	0.1	1.015579
21.538383	0.1	1.010173
21.540050	0.1	1.004338
21.541717	0.1	0.999654
21.543383	0.1	0.996217
21.545050	0.1	0.992925
21.546717	0.1	0.988748
21.548383	0.1	0.983169
21.550050	0.1	0.976739
21.551717	0.1	0.970867
21.553383	0.1	0.966191
21.555050	0.1	0.962298
21.556717	0.1	0.958978
21.558383	0.1	0.957130
21.560050	0.1	0.958722
21.561717	0.1	0.964790
21.563383	0.1	0.973088
21.565050	0.1	0.978941
21.566717	0.1	0.978350
21.568383	0.1	0.970596
21.570050	0.1	0.959160
21.571717	0.1	0.949078
21.573383	0.1	0.942801
21.575050	0.1	0.939299
21.576717	0.1	0.936426
21.578383	0.1	0.933232
21.580050	0.1	0.930368
21.581717	0.1	0.928529
21.583383	0.1	0.927490
21.585050	0.1	0.927011
21.586717	0.1	0.927490
21.588383	0.1	0.929264
21.590050	0.1	0.931639
21.591717	0.1	0.932841
21.593383	0.1	0.931513
21.595050	0.1	0.927830
21.596717	0.1	0.922689
21.598383	0.1	0.916920
21.600050	0.1	0.911220
21.601717	0.1	0.906549
21.603383	0.1	0.904547
21.605050	0.1	0.906261
21.606717	0.1	0.910400
21.608383	0.1	0.914503
21.610050	0.1	0.916980
21.611717	0.1	0.917464
21.613383	0.1	0.916333
21.615050	0.1	0.914419
21.616717	0.1	0.912254
21.618383	0.1	0.909814
21.620050	0.1	0.907709
21.621717	0.1	0.907024
21.623383	0.1	0.907090
21.625050	0.1	0.905301
21.626717	0.1	0.900370
21.628383	0.1	0.894587
21.630050	0.1	0.891881
21.631717	0.1	0.893851
21.633383	0.1	0.898447
21.635050	0.1	0.902084
21.636717	0.1	0.902428
21.638383	0.1	0.899248
21.640050	0.1	0.893199
21.641717	0.1	0.885339
21.643383	0.1	0.878028
21.645050	0.1	0.874326
21.646717	0.1	0.875602
21.648383	0.1	0.880449
21.650050	0.1	0.885911
21.651717	0.1	0.889627
21.653383	0.1	0.891122
21.655050	0.1	0.891178
21.656717	0.1	0.890498
21.658383	0.1	0.889380
21.660050	0.1	0.888272
21.661717	0.1	0.887895
21.663383	0.1	0.888440
21.665050	0.1	0.888882
21.666717	0.1	0.887592
21.668383	0.1	0.883765
21.670050	0.1	0.878470
21.671717	0.1	0.873683
21.673383	0.1	0.870381
21.675050	0.1	0.868761
21.676717	0.1	0.869320
21.678383	0.1	0.872426
21.680050	0.1	0.877446
21.681717	0.1	0.883113
21.683383	0.1	0.888640
21.685050	0.1	0.894140
21.686717	0.1	0.899485
21.688383	0.1	0.903653
21.690050	0.1	0.905651
21.691717	0.1	0.904589
21.693383	0.1	0.899625
21.695050	0.1	0.891755
21.696717	0.1	0.883960
21.698383	0.1	0.878363
21.700050	0.1	0.874745
21.701717	0.1	0.872114
21.703383	0.1	0.870349
21.705050	0.1	0.869799
21.706717	0.1	0.870521
21.708383	0.1	0.872035
21.710050	0.1	0.873189
21.711717	0.1	0.872854
21.713383	0.1	0.870926
21.715050	0.1	0.868253
21.716717	0.1	0.865757
21.718383	0.1	0.863867
21.720050	0.1	0.862805
21.721717	0.1	0.863420
21.723383	0.1	0.866670
21.725050	0.1	0.871997
21.726717	0.1	0.877138
21.728383	0.1	0.880300
21.730050	0.1	0.881618
21.731717	0.1	0.881990
21.733383	0.1	0.881474
21.735050	0.1	0.878992
21.736717	0.1	0.873785
21.738383	0.1	0.867555
21.740050	0.1	0.863480
21.741717	0.1	0.862409
21.743383	0.1	0.862153
21.745050	0.1	0.860626
21.746717	0.1	0.857920
21.748383	0.1	0.855653
21.750050	0.1	0.854852
21.751717	0.1	0.854325
21.753383	0.1	0.852016
21.755050	0.1	0.847713
21.756717	0.1	0.843131
21.758383	0.1	0.838893
21.760050	0.1	0.833012
21.761717	0.1	0.824165
21.763383	0.1	0.814917
21.765050	0.1	0.809091
21.766717	0.1	0.807415
21.768383	0.1	0.807820
21.770050	0.1	0.808830
21.771717	0.1	0.810581
21.773383	0.1	0.812938
21.775050	0.1	0.814768
21.776717	0.1	0.815294
21.778383	0.1	0.814679
21.780050	0.1	0.813394
21.781717	0.1	0.811364
21.783383	0.1	0.807759
21.785050	0.1	0.802018
21.786717	0.1	0.795140
21.788383	0.1	0.789333
21.790050	0.1	0.786134
21.791717	0.1	0.785557
21.793383	0.1	0.786483
21.795050	0.1	0.787680
21.796717	0.1	0.788723
21.798383	0.1	0.789333
21.800050	0.1	0.788667
21.801717	0.1	0.787042
21.803383	0.1	0.786288
21.805050	0.1	0.786879
21.806717	0.1	0.786847
21.808383	0.1	0.784444
21.810050	0.1	0.779796
21.811717	0.1	0.773538
21.813383	0.1	0.766418
21.815050	0.1	0.760355
21.816717	0.1	0.757277
21.818383	0.1	0.756988
21.820050	0.1	0.758129
21.821717	0.1	0.759996
21.823383	0.1	0.762339
21.825050	0.1	0.764909
21.826717	0.1	0.767536
21.828383	0.1	0.769892
21.830050	0.1	0.771256
21.831717	0.1	0.770576
21.833383	0.1	0.767172
21.835050	0.1	0.761650
21.836717	0.1	0.755950
21.838383	0.1	0.751773
21.840050	0.1	0.749277
21.841717	0.1	0.748313
21.843383	0.1	0.750022
21.845050	0.1	0.755275
21.846717	0.1	0.762218
21.848383	0.1	0.767219
21.850050	0.1	0.768271
21.851717	0.1	0.766241
21.853383	0.1	0.763177
21.855050	0.1	0.760439
21.856717	0.1	0.758665
21.858383	0.1	0.758800
21.860050	0.1	0.762115
21.861717	0.1	0.768611
21.863383	0.1	0.775973
21.865050	0.1	0.781324
21.866717	0.1	0.783796
21.868383	0.1	0.784565
21.870050	0.1	0.785184
21.871717	0.1	0.786814
21.873383	0.1	0.790074
21.875050	0.1	0.795219
21.876717	0.1	0.801799
21.878383	0.1	0.808113
21.880050	0.1	0.812123
21.881717	0.1	0.812942
21.883383	0.1	0.811075
21.885050	0.1	0.808071
21.886717	0.1	0.806232
21.888383	0.1	0.807368
21.890050	0.1	0.811089
21.891717	0.1	0.815350
21.893383	0.1	0.818442
21.895050	0.1	0.819094
21.896717	0.1	0.816379
21.898383	0.1	0.811256
21.900050	0.1	0.806730
21.901717	0.1	0.805599
21.903383	0.1	0.808449
21.905050	0.1	0.813436
21.906717	0.1	0.817645
21.908383	0.1	0.818991
21.910050	0.1	0.817357
21.911717	0.1	0.813911
21.913383	0.1	0.809962
21.915050	0.1	0.806777
21.916717	0.1	0.804844
21.918383	0.1	0.803038
21.920050	0.1	0.800327
21.921717	0.1	0.797804
21.923383	0.1	0.797268
21.925050	0.1	0.798404
21.926717	0.1	0.798851
21.928383	0.1	0.797086
21.930050	0.1	0.793734
21.931717	0.1	0.789799
21.933383	0.1	0.785869
21.935050	0.1	0.782921
21.936717	0.1	0.781752
21.938383	0.1	0.781976
21.940050	0.1	0.782507
21.941717	0.1	0.782143
21.943383	0.1	0.780029
21.945050	0.1	0.776649
21.946717	0.1	0.773850
21.948383	0.1	0.773147
21.950050	0.1	0.774413
21.951717	0.1	0.776197
21.953383	0.1	0.776821
21.955050	0.1	0.775345
21.956717	0.1	0.771615
21.958383	0.1	0.765654
21.960050	0.1	0.757547
21.961717	0.1	0.748429
21.963383	0.1	0.741016
21.965050	0.1	0.737710
21.966717	0.1	0.738357
21.968383	0.1	0.740960
21.970050	0.1	0.743847
21.971717	0.1	0.746143
21.973383	0.1	0.747209
21.975050	0.1	0.747284
21.976717	0.1	0.747791
21.978383	0.1	0.748876
21.980050	0.1	0.747689
21.981717	0.1	0.741463
21.983383	0.1	0.731484
21.985050	0.1	0.722460
21.986717	0.1	0.718958
21.988383	0.1	0.722702
21.990050	0.1	0.731372
21.991717	0.1	0.740271
21.993383	0.1	0.746348
21.995050	0.1	0.749798
21.996717	0.1	0.751773
21.998383	0.1	0.752718
22.000050	0.1	0.753063
22.001717	0.1	0.753594
22.003383	0.1	0.754530
22.005050	0.1	0.754874
22.006717	0.1	0.753440
22.008383	0.1	0.750753
22.010050	0.1	0.749077
22.011717	0.1	0.750250
22.013383	0.1	0.753971
22.015050	0.1	0.758739
22.016717	0.1	0.763908
22.018383	0.1	0.769449
22.020050	0.1	0.774730
22.021717	0.1	0.779121
22.023383	0.1	0.782772
22.025050	0.1	0.785692
22.026717	0.1	0.786679
22.028383	0.1	0.784318
22.030050	0.1	0.779280
22.031717	0.1	0.774516
22.033383	0.1	0.772718
22.035050	0.1	0.774744
22.036717	0.1	0.780239
22.038383	0.1	0.788206
22.040050	0.1	0.796341
22.041717	0.1	0.801524
22.043383	0.1	0.802288
22.045050	0.1	0.800164
22.046717	0.1	0.798213
22.048383	0.1	0.798493
22.050050	0.1	0.801496
22.051717	0.1	0.806688
22.053383	0.1	0.812593
22.055050	0.1	0.817790
22.056717	0.1	0.822456
22.058383	0.1	0.827904
22.060050	0.1	0.835280
22.061717	0.1	0.845217
22.063383	0.1	0.857729
22.065050	0.1	0.871252
22.066717	0.1	0.883122
22.068383	0.1	0.892398
22.070050	0.1	0.900631
22.071717	0.1	0.908854
22.073383	0.1	0.916230
22.075050	0.1	0.921879
22.076717	0.1	0.926452
22.078383	0.1	0.931276
22.080050	0.1	0.936640
22.081717	0.1	0.941725
22.083383	0.1	0.945735
22.085050	0.1	0.948329
22.086717	0.1	0.949656
22.088383	0.1	0.950722
22.090050	0.1	0.952650
22.091717	0.1	0.955379
22.093383	0.1	0.958154
22.095050	0.1	0.960226
22.096717	0.1	0.960622
22.098383	0.1	0.958694
22.100050	0.1	0.955514
22.101717	0.1	0.953777
22.103383	0.1	0.955435
22.105050	0.1	0.959863
22.106717	0.1	0.964901
22.108383	0.1	0.968548
22.110050	0.1	0.969199
22.111717	0.1	0.965744
22.113383	0.1	0.958405
22.115050	0.1	0.949586
22.116717	0.1	0.942540
22.118383	0.1	0.938391
22.120050	0.1	0.936319
22.121717	0.1	0.936049
22.123383	0.1	0.937204
22.125050	0.1	0.937493
22.126717	0.1	0.934172
22.128383	0.1	0.926647
22.130050	0.1	0.916440
22.131717	0.1	0.905818
22.133383	0.1	0.897190
22.135050	0.1	0.892966
22.136717	0.1	0.894596
22.138383	0.1	0.901031
22.140050	0.1	0.908836
22.141717	0.1	0.914428
22.143383	0.1	0.916212
22.145050	0.1	0.914317
22.146717	0.1	0.909078
22.148383	0.1	0.901255
22.150050	0.1	0.892808
22.151717	0.1	0.885525
22.153383	0.1	0.879588
22.155050	0.1	0.874992
22.156717	0.1	0.872589
22.158383	0.1	0.872393
22.160050	0.1	0.873562
22.161717	0.1	0.876095
22.163383	0.1	0.880249
22.165050	0.1	0.885171
22.166717	0.1	0.889385
22.168383	0.1	0.892039
22.170050	0.1	0.893478
22.171717	0.1	0.894330
22.173383	0.1	0.894764
22.175050	0.1	0.895234
22.176717	0.1	0.896803
22.178383	0.1	0.900165
22.180050	0.1	0.905036
22.181717	0.1	0.910833
22.183383	0.1	0.917860
22.185050	0.1	0.927397
22.186717	0.1	0.940356
22.188383	0.1	0.955686
22.190050	0.1	0.970894
22.191717	0.1	0.985060
22.193383	0.1	0.999654
22.195050	0.1	1.015137
22.196717	0.1	1.029447
22.198383	0.1	1.041787
22.200050	0.1	1.054527
22.201717	0.1	1.069144
22.203383	0.1	1.083431
22.205050	0.1	1.094458
22.206717	0.1	1.102500
22.208383	0.1	1.111194
22.210050	0.1	1.124516
22.211717	0.1	1.143804
22.213383	0.1	1.166952
22.215050	0.1	1.190244
22.216717	0.1	1.210985
22.218383	0.1	1.228563
22.220050	0.1	1.244172
22.221717	0.1	1.259772
22.223383	0.1	1.276839
22.225050	0.1	1.295609
22.226717	0.1	1.314846
22.228383	0.1	1.332602
22.230050	0.1	1.347782
22.231717	0.1	1.360807
22.233383	0.1	1.372546
22.235050	0.1	1.383629
22.236717	0.1	1.394702
22.238383	0.1	1.406181
22.240050	0.1	1.417650
22.241717	0.1	1.427624
22.243383	0.1	1.434330
22.245050	0.1	1.437296
22.246717	0.1	1.438074
22.248383	0.1	1.438786
22.250050	0.1	1.440132
22.251717	0.1	1.440994
22.253383	0.1	1.439750
22.255050	0.1	1.436006
22.256717	0.1	1.430619
22.258383	0.1	1.423978
22.260050	0.1	1.415308
22.261717	0.1	1.403796
22.263383	0.1	1.389822
22.265050	0.1	1.375433
22.266717	0.1	1.363568
22.268383	0.1	1.355633
22.270050	0.1	1.349533
22.271717	0.1	1.340718
22.273383	0.1	1.325873
22.275050	0.1	1.305616
22.276717	0.1	1.282585
22.278383	0.1	1.257998
22.280050	0.1	1.232224
22.281717	0.1	1.207162
22.283383	0.1	1.184996
22.285050	0.1	1.165201
22.286717	0.1	1.145084
22.288383	0.1	1.123296
22.290050	0.1	1.101126
22.291717	0.1	1.080297
22.293383	0.1	1.061526
22.295050	0.1	1.045107
22.296717	0.1	1.030685
22.298383	0.1	1.016753
22.300050	0.1	1.001912
22.301717	0.1	0.986033
22.303383	0.1	0.969530
22.305050	0.1	0.952403
22.306717	0.1	0.934796
22.308383	0.1	0.917520
22.310050	0.1	0.901432
22.311717	0.1	0.887122
22.313383	0.1	0.875476
22.315050	0.1	0.867066
22.316717	0.1	0.860714
22.318383	0.1	0.853613
22.320050	0.1	0.843578
22.321717	0.1	0.830987
22.323383	0.1	0.818279
22.325050	0.1	0.807433
22.326717	0.1	0.798865
22.328383	0.1	0.793366
22.330050	0.1	0.792942
22.331717	0.1	0.797878
22.333383	0.1	0.804979
22.335050	0.1	0.810656
22.336717	0.1	0.813953
22.338383	0.1	0.815727
22.340050	0.1	0.817110
22.341717	0.1	0.819182
22.343383	0.1	0.822460
22.345050	0.1	0.826479
22.346717	0.1	0.830088
22.348383	0.1	0.832300
22.350050	0.1	0.833250
22.351717	0.1	0.834032
22.353383	0.1	0.835499
22.355050	0.1	0.838409
22.356717	0.1	0.844300
22.358383	0.1	0.854256
22.360050	0.1	0.866605
22.361717	0.1	0.877441
22.363383	0.1	0.884556
22.365050	0.1	0.889762
22.366717	0.1	0.895760
22.368383	0.1	0.902968
22.370050	0.1	0.910703
22.371717	0.1	0.918382
22.373383	0.1	0.925083
22.375050	0.1	0.930130
22.376717	0.1	0.933586
22.378383	0.1	0.935886
22.380050	0.1	0.937362
22.381717	0.1	0.938000
22.383383	0.1	0.938517
22.385050	0.1	0.941032
22.386717	0.1	0.947118
22.388383	0.1	0.955337
22.390050	0.1	0.962433
22.391717	0.1	0.967225
22.393383	0.1	0.971695
22.395050	0.1	0.978066
22.396717	0.1	0.986638
22.398383	0.1	0.995947
22.400050	0.1	1.003961
22.401717	0.1	1.010266
22.403383	0.1	1.017023
22.405050	0.1	1.026150
22.406717	0.1	1.036446
22.408383	0.1	1.044581
22.410050	0.1	1.047910
22.411717	0.1	1.045759
22.413383	0.1	1.039463
22.415050	0.1	1.031319
22.416717	0.1	1.023207
22.418383	0.1	1.016767
22.420050	0.1	1.014266
22.421717	0.1	1.017163
22.423383	0.1	1.023966
22.425050	0.1	1.031458
22.426717	0.1	1.037391
22.428383	0.1	1.041130
22.430050	0.1	1.042918
22.431717	0.1	1.043403
22.433383	0.1	1.043845
22.435050	0.1	1.045573
22.436717	0.1	1.048422
22.438383	0.1	1.050876
22.440050	0.1	1.052287
22.441717	0.1	1.053885
22.443383	0.1	1.057284
22.445050	0.1	1.062760
22.446717	0.1	1.069442
22.448383	0.1	1.076623
22.450050	0.1	1.084837
22.451717	0.1	1.095473
22.453383	0.1	1.108916
22.455050	0.1	1.123729
22.456717	0.1	1.137899
22.458383	0.1	1.149951
22.460050	0.1	1.159571
22.461717	0.1	1.168200
22.463383	0.1	1.178337
22.465050	0.1	1.191995
22.466717	0.1	1.209965
22.468383	0.1	1.231446
22.470050	0.1	1.254026
22.471717	0.1	1.274678
22.473383	0.1	1.291409
22.475050	0.1	1.304965
22.476717	0.1	1.318525
22.478383	0.1	1.335014
22.480050	0.1	1.355074
22.481717	0.1	1.378134
22.483383	0.1	1.404355
22.485050	0.1	1.433818
22.486717	0.1	1.464430
22.488383	0.1	1.493427
22.490050	0.1	1.520971
22.491717	0.1	1.550061
22.493383	0.1	1.582378
22.495050	0.1	1.617228
22.496717	0.1	1.654453
22.498383	0.1	1.694812
22.500050	0.1	1.738048
22.501717	0.1	1.783296
22.503383	0.1	1.830151
22.505050	0.1	1.878175
22.506717	0.1	1.926604
22.508383	0.1	1.975317
22.510050	0.1	2.025352
22.511717	0.1	2.077506
22.513383	0.1	2.131169
22.515050	0.1	2.185833
22.516717	0.1	2.242294
22.518383	0.1	2.300949
22.520050	0.1	2.360982
22.521717	0.1	2.422165
22.523383	0.1	2.485747
22.525050	0.1	2.553435
22.526717	0.1	2.626008
22.528383	0.1	2.702577
22.530050	0.1	2.781912
22.531717	0.1	2.863850
22.533383	0.1	2.947953
22.535050	0.1	3.032284
22.536717	0.1	3.115516
22.538383	0.1	3.199284
22.540050	0.1	3.286917
22.541717	0.1	3.380077
22.543383	0.1	3.477437
22.545050	0.1	3.576675
22.546717	0.1	3.677029
22.548383	0.1	3.779358
22.550050	0.1	3.884314
22.551717	0.1	3.991653
22.553383	0.1	4.101070
22.555050	0.1	4.211743
22.556717	0.1	4.321118
22.558383	0.1	4.426050
22.560050	0.1	4.525366
22.561717	0.1	4.620086
22.563383	0.1	4.711486
22.565050	0.1	4.800064
22.566717	0.1	4.885513
22.568383	0.1	4.966445
22.570050	0.1	5.041296
22.571717	0.1	5.109869
22.573383	0.1	5.173250
22.575050	0.1	5.232738
22.576717	0.1	5.289069
22.578383	0.1	5.342048
22.580050	0.1	5.390537
22.581717	0.1	5.432083
22.583383	0.1	5.463474
22.585050	0.1	5.482887
22.586717	0.1	5.490580
22.588383	0.1	5.487618
22.590050	0.1	5.474882
22.591717	0.1	5.452395
22.593383	0.1	5.419129
22.595050	0.1	5.374295
22.596717	0.1	5.318518
22.598383	0.1	5.253269
22.600050	0.1	5.179937
22.601717	0.1	5.100095
22.603383	0.1	5.015326
22.605050	0.1	4.926198
22.606717	0.1	4.832572
22.608383	0.1	4.735119
22.610050	0.1	4.635346
22.611717	0.1	4.533953
22.613383	0.1	4.429636
22.615050	0.1	4.320159
22.616717	0.1	4.204144
22.618383	0.1	4.081456
22.620050	0.1	3.953027
22.621717	0.1	3.821068
22.623383	0.1	3.688475
22.625050	0.1	3.557871
22.626717	0.1	3.431137
22.628383	0.1	3.308682
22.630050	0.1	3.189105
22.631717	0.1	3.070524
22.633383	0.1	2.952726
22.635050	0.1	2.837502
22.636717	0.1	2.726410
22.638383	0.1	2.618493
22.640050	0.1	2.511782
22.641717	0.1	2.406291
22.643383	0.1	2.303398
22.645050	0.1	2.203588
22.646717	0.1	2.106987
22.648383	0.1	2.014712
22.650050	0.1	1.927894
22.651717	0.1	1.847050
22.653383	0.1	1.773038
22.655050	0.1	1.706607
22.656717	0.1	1.646979
22.658383	0.1	1.591812
22.660050	0.1	1.538363
22.661717	0.1	1.485413
22.663383	0.1	1.433999
22.665050	0.1	1.385524
22.666717	0.1	1.339992
22.668383	0.1	1.296792
22.670050	0.1	1.256107
22.671717	0.1	1.218799
22.673383	0.1	1.185583
22.675050	0.1	1.156917
22.676717	0.1	1.132828
22.678383	0.1	1.112781
22.680050	0.1	1.096250
22.681717	0.1	1.081908
22.683383	0.1	1.066700
22.685050	0.1	1.048432
22.686717	0.1	1.028534
22.688383	0.1	1.010527
22.690050	0.1	0.996767
22.691717	0.1	0.987323
22.693383	0.1	0.981046
22.695050	0.1	0.977111
22.696717	0.1	0.975099
22.698383	0.1	0.974345
22.700050	0.1	0.974718
22.701717	0.1	0.976999
22.703383	0.1	0.980892
22.705050	0.1	0.984473
22.706717	0.1	0.986694
22.708383	0.1	0.988366
22.710050	0.1	0.990178
22.711717	0.1	0.992273
22.713383	0.1	0.995216
22.715050	0.1	0.998853
22.716717	0.1	1.001316
22.718383	0.1	1.001339
22.720050	0.1	1.000520
22.721717	0.1	1.002001
22.723383	0.1	1.007761
22.725050	0.1	1.018005
22.726717	0.1	1.031556
22.728383	0.1	1.046308
22.730050	0.1	1.060115
22.731717	0.1	1.071403
22.733383	0.1	1.079421
22.735050	0.1	1.084949
22.736717	0.1	1.089792
22.738383	0.1	1.095240
22.740050	0.1	1.101936
22.741717	0.1	1.110379
22.743383	0.1	1.119864
22.745050	0.1	1.128321
22.746717	0.1	1.134453
22.748383	0.1	1.138449
22.750050	0.1	1.140404
22.751717	0.1	1.139818
22.753383	0.1	1.136740
22.755050	0.1	1.132167
22.756717	0.1	1.126882
22.758383	0.1	1.121261
22.760050	0.1	1.115720
22.761717	0.1	1.110383
22.763383	0.1	1.105228
22.765050	0.1	1.100381
22.766717	0.1	1.095869
22.768383	0.1	1.091366
22.770050	0.1	1.086062
22.771717	0.1	1.078704
22.773383	0.1	1.068078
22.775050	0.1	1.054001
22.776717	0.1	1.038327
22.778383	0.1	1.023980
22.780050	0.1	1.012650
22.781717	0.1	1.003616
22.783383	0.1	0.994881
22.785050	0.1	0.985037
22.786717	0.1	0.973605
22.788383	0.1	0.961013
22.790050	0.1	0.948454
22.791717	0.1	0.936328
22.793383	0.1	0.923444
22.795050	0.1	0.908854
22.796717	0.1	0.893823
22.798383	0.1	0.880659
22.800050	0.1	0.869748
22.801717	0.1	0.859117
22.803383	0.1	0.846698
22.805050	0.1	0.832323
22.806717	0.1	0.817454
22.808383	0.1	0.803540
22.810050	0.1	0.791098
22.811717	0.1	0.780486
22.813383	0.1	0.772006
22.815050	0.1	0.764849
22.816717	0.1	0.757300
22.818383	0.1	0.748094
22.820050	0.1	0.736914
22.821717	0.1	0.724150
22.823383	0.1	0.710525
22.825050	0.1	0.696587
22.826717	0.1	0.682590
22.828383	0.1	0.669146
22.830050	0.1	0.657509
22.831717	0.1	0.649407
22.833383	0.1	0.646142
22.835050	0.1	0.646687
22.836717	0.1	0.647763
22.838383	0.1	0.646827
22.840050	0.1	0.643726
22.841717	0.1	0.639320
22.843383	0.1	0.633663
22.845050	0.1	0.626389
22.846717	0.1	0.618375
22.848383	0.1	0.611655
22.850050	0.1	0.607665
22.851717	0.1	0.606203
22.853383	0.1	0.605774
22.855050	0.1	0.604978
22.856717	0.1	0.604028
22.858383	0.1	0.604475
22.860050	0.1	0.607106
22.861717	0.1	0.610789
22.863383	0.1	0.613411
22.865050	0.1	0.613760
22.866717	0.1	0.612377
22.868383	0.1	0.609988
22.870050	0.1	0.606454
22.871717	0.1	0.601960
22.873383	0.1	0.597117
22.875050	0.1	0.592079
22.876717	0.1	0.587250
22.878383	0.1	0.584186
22.880050	0.1	0.584368
22.881717	0.1	0.587176
22.883383	0.1	0.589783
22.885050	0.1	0.589690
22.886717	0.1	0.587166
22.888383	0.1	0.584293
22.890050	0.1	0.582435
22.891717	0.1	0.581802
22.893383	0.1	0.582407
22.895050	0.1	0.584391
22.896717	0.1	0.587553
22.898383	0.1	0.590989
22.900050	0.1	0.593089
22.901717	0.1	0.592493
22.903383	0.1	0.589672
22.905050	0.1	0.586878
22.906717	0.1	0.586044
22.908383	0.1	0.587604
22.910050	0.1	0.590994
22.911717	0.1	0.594906
22.913383	0.1	0.597117
22.915050	0.1	0.595525
22.916717	0.1	0.590188
22.918383	0.1	0.584181
22.920050	0.1	0.581387
22.921717	0.1	0.583697
22.923383	0.1	0.590049
22.925050	0.1	0.597583
22.926717	0.1	0.603921
22.928383	0.1	0.608317
22.930050	0.1	0.610584
22.931717	0.1	0.610538
22.933383	0.1	0.608745
22.935050	0.1	0.606044
22.936717	0.1	0.602459
22.938383	0.1	0.598077
22.940050	0.1	0.594524
22.941717	0.1	0.594109
22.943383	0.1	0.597285
22.945050	0.1	0.602044
22.946717	0.1	0.606021
22.948383	0.1	0.608456
22.950050	0.1	0.610068
22.951717	0.1	0.611488
22.953383	0.1	0.612731
22.955050	0.1	0.614403
22.956717	0.1	0.617984
22.958383	0.1	0.623954
22.960050	0.1	0.630440
22.961717	0.1	0.634040
22.963383	0.1	0.632326
22.965050	0.1	0.626026
22.966717	0.1	0.618165
22.968383	0.1	0.611269
22.970050	0.1	0.606533
22.971717	0.1	0.604712
22.973383	0.1	0.606091
22.975050	0.1	0.609620
22.976717	0.1	0.613583
22.978383	0.1	0.617378
22.980050	0.1	0.621537
22.981717	0.1	0.626463
22.983383	0.1	0.632228
22.985050	0.1	0.638976
22.986717	0.1	0.646589
22.988383	0.1	0.653807
22.990050	0.1	0.658343
22.991717	0.1	0.658818
22.993383	0.1	0.656187
22.995050	0.1	0.652750
22.996717	0.1	0.650976
22.998383	0.1	0.652894
23.000050	0.1	0.658580
23.001717	0.1	0.665812
23.003383	0.1	0.672070
23.005050	0.1	0.676345
23.006717	0.1	0.679288
23.008383	0.1	0.682124
23.010050	0.1	0.685826
23.011717	0.1	0.691242
23.013383	0.1	0.698823
23.015050	0.1	0.707516
23.016717	0.1	0.714748
23.018383	0.1	0.718185
23.020050	0.1	0.717742
23.021717	0.1	0.715684
23.023383	0.1	0.714459
23.025050	0.1	0.715205
23.026717	0.1	0.717901
23.028383	0.1	0.721673
23.030050	0.1	0.725719
23.031717	0.1	0.729952
23.033383	0.1	0.734357
23.035050	0.1	0.739428
23.036717	0.1	0.746436
23.038383	0.1	0.754776
23.040050	0.1	0.761002
23.041717	0.1	0.762418
23.043383	0.1	0.760048
23.045050	0.1	0.757440
23.046717	0.1	0.757463
23.048383	0.1	0.760360
23.050050	0.1	0.765030
23.051717	0.1	0.770581
23.053383	0.1	0.775638
23.055050	0.1	0.778497
23.056717	0.1	0.778800
23.058383	0.1	0.777147
23.060050	0.1	0.773715
23.061717	0.1	0.768928
23.063383	0.1	0.764057
23.065050	0.1	0.760560
23.066717	0.1	0.759237
23.068383	0.1	0.759354
23.070050	0.1	0.758991
23.071717	0.1	0.757007
23.073383	0.1	0.753556
23.075050	0.1	0.749044
23.076717	0.1	0.743708
23.078383	0.1	0.737603
23.080050	0.1	0.730827
23.081717	0.1	0.723857
23.083383	0.1	0.717216
23.085050	0.1	0.710939
23.086717	0.1	0.704867
23.088383	0.1	0.699074
23.090050	0.1	0.693765
23.091717	0.1	0.689249
23.093383	0.1	0.685821
23.095050	0.1	0.683353
23.096717	0.1	0.681533
23.098383	0.1	0.680326
23.100050	0.1	0.679940
23.101717	0.1	0.680592
23.103383	0.1	0.682175
23.105050	0.1	0.683642
23.106717	0.1	0.682813
23.108383	0.1	0.677565
23.110050	0.1	0.667851
23.111717	0.1	0.656024
23.113383	0.1	0.644741
23.115050	0.1	0.635753
23.116717	0.1	0.630151
23.118383	0.1	0.627413
23.120050	0.1	0.625108
23.121717	0.1	0.621560
23.123383	0.1	0.617485
23.125050	0.1	0.613807
23.126717	0.1	0.609523
23.128383	0.1	0.603367
23.130050	0.1	0.596549
23.131717	0.1	0.592046
23.133383	0.1	0.591879
23.135050	0.1	0.595958
23.136717	0.1	0.602384
23.138383	0.1	0.608438
23.140050	0.1	0.611967
23.141717	0.1	0.612042
23.143383	0.1	0.609113
23.145050	0.1	0.605732
23.146717	0.1	0.604657
23.148383	0.1	0.605201
23.150050	0.1	0.603949
23.151717	0.1	0.599083
23.153383	0.1	0.592424
23.155050	0.1	0.587082
23.156717	0.1	0.584093
23.158383	0.1	0.582403
23.160050	0.1	0.581215
23.161717	0.1	0.580647
23.163383	0.1	0.580815
23.165050	0.1	0.582137
23.166717	0.1	0.585360
23.168383	0.1	0.589900
23.170050	0.1	0.594412
23.171717	0.1	0.598948
23.173383	0.1	0.604177
23.175050	0.1	0.609043
23.176717	0.1	0.611125
23.178383	0.1	0.609211
23.180050	0.1	0.604913
23.181717	0.1	0.600819
23.183383	0.1	0.597611
23.185050	0.1	0.594859
23.186717	0.1	0.593420
23.188383	0.1	0.594710
23.190050	0.1	0.598459
23.191717	0.1	0.602040
23.193383	0.1	0.602375
23.195050	0.1	0.599134
23.196717	0.1	0.595087
23.198383	0.1	0.593108
23.200050	0.1	0.594086
23.201717	0.1	0.597229
23.203383	0.1	0.600698
23.205050	0.1	0.602785
23.206717	0.1	0.603488
23.208383	0.1	0.603567
23.210050	0.1	0.602617
23.211717	0.1	0.600307
23.213383	0.1	0.597816
23.215050	0.1	0.596326
23.216717	0.1	0.595562
23.218383	0.1	0.594305
23.220050	0.1	0.591585
23.221717	0.1	0.587115
23.223383	0.1	0.581224
23.225050	0.1	0.575185
23.226717	0.1	0.570579
23.228383	0.1	0.567348
23.230050	0.1	0.564032
23.231717	0.1	0.560447
23.233383	0.1	0.557895
23.235050	0.1	0.556828
23.236717	0.1	0.555734
23.238383	0.1	0.552954
23.240050	0.1	0.549010
23.241717	0.1	0.546183
23.243383	0.1	0.546416
23.245050	0.1	0.550374
23.246717	0.1	0.557373
23.248383	0.1	0.565276
23.250050	0.1	0.571394
23.251717	0.1	0.574091
23.253383	0.1	0.573099
23.255050	0.1	0.568912
23.256717	0.1	0.562742
23.258383	0.1	0.556484
23.260050	0.1	0.551594
23.261717	0.1	0.548763
23.263383	0.1	0.548586
23.265050	0.1	0.550724
23.266717	0.1	0.553168
23.268383	0.1	0.553890
23.270050	0.1	0.552223
23.271717	0.1	0.548642
23.273383	0.1	0.544554
23.275050	0.1	0.542207
23.276717	0.1	0.543315
23.278383	0.1	0.547292
23.280050	0.1	0.552284
23.281717	0.1	0.557764
23.283383	0.1	0.563725
23.285050	0.1	0.568647
23.286717	0.1	0.571110
23.288383	0.1	0.572302
23.290050	0.1	0.574738
23.291717	0.1	0.578584
23.293383	0.1	0.581294
23.295050	0.1	0.581597
23.296717	0.1	0.581299
23.298383	0.1	0.581807
23.300050	0.1	0.582403
23.301717	0.1	0.582002
23.303383	0.1	0.580056
23.305050	0.1	0.576987
23.306717	0.1	0.574575
23.308383	0.1	0.574663
23.310050	0.1	0.577853
23.311717	0.1	0.583255
23.313383	0.1	0.588624
23.315050	0.1	0.592289
23.316717	0.1	0.595115
23.318383	0.1	0.598687
23.320050	0.1	0.601760
23.321717	0.1	0.601336
23.323383	0.1	0.596642
23.325050	0.1	0.589648
23.326717	0.1	0.582351
23.328383	0.1	0.575902
23.330050	0.1	0.571720
23.331717	0.1	0.571422
23.333383	0.1	0.575287
23.335050	0.1	0.581942
23.336717	0.1	0.589807
23.338383	0.1	0.597644
23.340050	0.1	0.603944
23.341717	0.1	0.607548
23.343383	0.1	0.608675
23.345050	0.1	0.608647
23.346717	0.1	0.609043
23.348383	0.1	0.610813
23.350050	0.1	0.614040
23.351717	0.1	0.618724
23.353383	0.1	0.624754
23.355050	0.1	0.630454
23.356717	0.1	0.632983
23.358383	0.1	0.630948
23.360050	0.1	0.625467
23.361717	0.1	0.618496
23.363383	0.1	0.611283
23.365050	0.1	0.605104
23.366717	0.1	0.601518
23.368383	0.1	0.600405
23.370050	0.1	0.599422
23.371717	0.1	0.596778
23.373383	0.1	0.593388
23.375050	0.1	0.591450
23.376717	0.1	0.591632
23.378383	0.1	0.592861
23.380050	0.1	0.594682
23.381717	0.1	0.598091
23.383383	0.1	0.602980
23.385050	0.1	0.606920
23.386717	0.1	0.607544
23.388383	0.1	0.604307
23.390050	0.1	0.597951
23.391717	0.1	0.590337
23.393383	0.1	0.584549
23.395050	0.1	0.583529
23.396717	0.1	0.587329
23.398383	0.1	0.592405
23.400050	0.1	0.595269
23.401717	0.1	0.596074
23.403383	0.1	0.597299
23.405050	0.1	0.600354
23.406717	0.1	0.604689
23.408383	0.1	0.609290
23.410050	0.1	0.613420
23.411717	0.1	0.616219
23.413383	0.1	0.616615
23.415050	0.1	0.613988
23.416717	0.1	0.609220
23.418383	0.1	0.604605
23.420050	0.1	0.601993
23.421717	0.1	0.601648
23.423383	0.1	0.603180
23.425050	0.1	0.605881
23.426717	0.1	0.608349
23.428383	0.1	0.609816
23.430050	0.1	0.611064
23.431717	0.1	0.612815
23.433383	0.1	0.614692
23.435050	0.1	0.616307
23.436717	0.1	0.617881
23.438383	0.1	0.619870
23.440050	0.1	0.622696
23.441717	0.1	0.626198
23.443383	0.1	0.628917
23.445050	0.1	0.628708
23.446717	0.1	0.624750
23.448383	0.1	0.618617
23.450050	0.1	0.613681
23.451717	0.1	0.613141
23.453383	0.1	0.617565
23.455050	0.1	0.624214
23.456717	0.1	0.629504
23.458383	0.1	0.631311
23.460050	0.1	0.629216
23.461717	0.1	0.624531
23.463383	0.1	0.619479
23.465050	0.1	0.615506
23.466717	0.1	0.613499
23.468383	0.1	0.614198
23.470050	0.1	0.616712
23.471717	0.1	0.618696
23.473383	0.1	0.618729
23.475050	0.1	0.616969
23.476717	0.1	0.613835
23.478383	0.1	0.609686
23.480050	0.1	0.605099
23.481717	0.1	0.600195
23.483383	0.1	0.594715
23.485050	0.1	0.588978
23.486717	0.1	0.583911
23.488383	0.1	0.580908
23.490050	0.1	0.581625
23.491717	0.1	0.586384
23.493383	0.1	0.593094
23.495050	0.1	0.598663
23.496717	0.1	0.601076
23.498383	0.1	0.600419
23.500050	0.1	0.598417
23.501717	0.1	0.596140
23.503383	0.1	0.592899
23.505050	0.1	0.588051
23.506717	0.1	0.582254
23.508383	0.1	0.576540
23.510050	0.1	0.571460
23.511717	0.1	0.567241
23.513383	0.1	0.564526
23.515050	0.1	0.564139
23.516717	0.1	0.565890
23.518383	0.1	0.568605
23.520050	0.1	0.571320
23.521717	0.1	0.573429
23.523383	0.1	0.574370
23.525050	0.1	0.574058
23.526717	0.1	0.573350
23.528383	0.1	0.573485
23.530050	0.1	0.574952
23.531717	0.1	0.577192
23.533383	0.1	0.579096
23.535050	0.1	0.579581
23.536717	0.1	0.578887
23.538383	0.1	0.578943
23.540050	0.1	0.581257
23.541717	0.1	0.585509
23.543383	0.1	0.590500
23.545050	0.1	0.594980
23.546717	0.1	0.597574
23.548383	0.1	0.597592
23.550050	0.1	0.596326
23.551717	0.1	0.596521
23.553383	0.1	0.599767
23.555050	0.1	0.605220
23.556717	0.1	0.611134
23.558383	0.1	0.616568
23.560050	0.1	0.621411
23.561717	0.1	0.625225
23.563383	0.1	0.627083
23.565050	0.1	0.626883
23.566717	0.1	0.625905
23.568383	0.1	0.625574
23.570050	0.1	0.627134
23.571717	0.1	0.632750
23.573383	0.1	0.644107
23.575050	0.1	0.659353
23.576717	0.1	0.674180
23.578383	0.1	0.685733
23.580050	0.1	0.693421
23.581717	0.1	0.696988
23.583383	0.1	0.696643
23.585050	0.1	0.695111
23.586717	0.1	0.696704
23.588383	0.1	0.703540
23.590050	0.1	0.714641
23.591717	0.1	0.728057
23.593383	0.1	0.742069
23.595050	0.1	0.755293
23.596717	0.1	0.767093
23.598383	0.1	0.778004
23.600050	0.1	0.789370
23.601717	0.1	0.801943
23.603383	0.1	0.814628
23.605050	0.1	0.825701
23.606717	0.1	0.835210
23.608383	0.1	0.844835
23.610050	0.1	0.856007
23.611717	0.1	0.869194
23.613383	0.1	0.884128
23.615050	0.1	0.900086
23.616717	0.1	0.916319
23.618383	0.1	0.931942
23.620050	0.1	0.946308
23.621717	0.1	0.960394
23.623383	0.1	0.976352
23.625050	0.1	0.995388
23.626717	0.1	1.017321
23.628383	0.1	1.041526
23.630050	0.1	1.067203
23.631717	0.1	1.093177
23.633383	0.1	1.118272
23.635050	0.1	1.142020
23.636717	0.1	1.165443
23.638383	0.1	1.190510
23.640050	0.1	1.218193
23.641717	0.1	1.247404
23.643383	0.1	1.276000
23.645050	0.1	1.302203
23.646717	0.1	1.325444
23.648383	0.1	1.347405
23.650050	0.1	1.371456
23.651717	0.1	1.399461
23.653383	0.1	1.430321
23.655050	0.1	1.462577
23.656717	0.1	1.496407
23.658383	0.1	1.532659
23.660050	0.1	1.571635
23.661717	0.1	1.612669
23.663383	0.1	1.654211
23.665050	0.1	1.694555
23.666717	0.1	1.733559
23.668383	0.1	1.773825
23.670050	0.1	1.818337
23.671717	0.1	1.867004
23.673383	0.1	1.917440
23.675050	0.1	1.968336
23.676717	0.1	2.019913
23.678383	0.1	2.072435
23.680050	0.1	2.126670
23.681717	0.1	2.184687
23.683383	0.1	2.247845
23.685050	0.1	2.315212
23.686717	0.1	2.385145
23.688383	0.1	2.456619
23.690050	0.1	2.528494
23.691717	0.1	2.599945
23.693383	0.1	2.672155
23.695050	0.1	2.747942
23.696717	0.1	2.828776
23.698383	0.1	2.913103
23.700050	0.1	2.998891
23.701717	0.1	3.086356
23.703383	0.1	3.176578
23.705050	0.1	3.269971
23.706717	0.1	3.366950
23.708383	0.1	3.468143
23.710050	0.1	3.573680
23.711717	0.1	3.682696
23.713383	0.1	3.793282
23.715050	0.1	3.902889
23.716717	0.1	4.008934
23.718383	0.1	4.109913
23.720050	0.1	4.206365
23.721717	0.1	4.300838
23.723383	0.1	4.396075
23.725050	0.1	4.492681
23.726717	0.1	4.589614
23.728383	0.1	4.686294
23.730050	0.1	4.782402
23.731717	0.1	4.876312
23.733383	0.1	4.965463
23.735050	0.1	5.047447
23.736717	0.1	5.119937
23.738383	0.1	5.181069
23.740050	0.1	5.231309
23.741717	0.1	5.273945
23.743383	0.1	5.312650
23.745050	0.1	5.348842
23.746717	0.1	5.381019
23.748383	0.1	5.405843
23.750050	0.1	5.420013
23.751717	0.1	5.421913
23.753383	0.1	5.412474
23.755050	0.1	5.393699
23.756717	0.1	5.366369
23.758383	0.1	5.330835
23.760050	0.1	5.288655
23.761717	0.1	5.240808
23.763383	0.1	5.185348
23.765050	0.1	5.118437
23.766717	0.1	5.038208
23.768383	0.1	4.947125
23.770050	0.1	4.850114
23.771717	0.1	4.750527
23.773383	0.1	4.648725
23.775050	0.1	4.543876
23.776717	0.1	4.435061
23.778383	0.1	4.320713
23.780050	0.1	4.199222
23.781717	0.1	4.071142
23.783383	0.1	3.939914
23.785050	0.1	3.809659
23.786717	0.1	3.682273
23.788383	0.1	3.556982
23.790050	0.1	3.432189
23.791717	0.1	3.307001
23.793383	0.1	3.182110
23.795050	0.1	3.059320
23.796717	0.1	2.939506
23.798383	0.1	2.821623
23.800050	0.1	2.704165
23.801717	0.1	2.586716
23.803383	0.1	2.470240
23.805050	0.1	2.356451
23.806717	0.1	2.246839
23.808383	0.1	2.142810
23.810050	0.1	2.045971
23.811717	0.1	1.956644
23.813383	0.1	1.872904
23.815050	0.1	1.792507
23.816717	0.1	1.715240
23.818383	0.1	1.642192
23.820050	0.1	1.573181
23.821717	0.1	1.506559
23.823383	0.1	1.441571
23.825050	0.1	1.379405
23.826717	0.1	1.321747
23.828383	0.1	1.268997
23.830050	0.1	1.220033
23.831717	0.1	1.174193
23.833383	0.1	1.132837
23.835050	0.1	1.097312
23.836717	0.1	1.066220
23.838383	0.1	1.036692
23.840050	0.1	1.007607
23.841717	0.1	0.979905
23.843383	0.1	0.954689
23.845050	0.1	0.932212
23.846717	0.1	0.911807
23.848383	0.1	0.891928
23.850050	0.1	0.870936
23.851717	0.1	0.848239
23.853383	0.1	0.824993
23.855050	0.1	0.804183
23.856717	0.1	0.788709
23.858383	0.1	0.778623
23.860050	0.1	0.771498
23.861717	0.1	0.765040
23.863383	0.1	0.758292
23.865050	0.1	0.750734
23.866717	0.1	0.741608
23.868383	0.1	0.731465
23.870050	0.1	0.722958
23.871717	0.1	0.718650
23.873383	0.1	0.719195
23.875050	0.1	0.723810
23.876717	0.1	0.730464
23.878383	0.1	0.736346
23.880050	0.1	0.739931
23.881717	0.1	0.741188
23.883383	0.1	0.739698
23.885050	0.1	0.735144
23.886717	0.1	0.729011
23.888383	0.1	0.723759
23.890050	0.1	0.720997
23.891717	0.1	0.720900
23.893383	0.1	0.722236
23.895050	0.1	0.722674
23.896717	0.1	0.720625
23.898383	0.1	0.717458
23.900050	0.1	0.716229
23.901717	0.1	0.717896
23.903383	0.1	0.720033
23.905050	0.1	0.719163
23.906717	0.1	0.714092
23.908383	0.1	0.706646
23.910050	0.1	0.699316
23.911717	0.1	0.693519
23.913383	0.1	0.689453
23.915050	0.1	0.686105
23.916717	0.1	0.682403
23.918383	0.1	0.678673
23.920050	0.1	0.676024
23.921717	0.1	0.674473
23.923383	0.1	0.672648
23.925050	0.1	0.669807
23.926717	0.1	0.666981
23.928383	0.1	0.665043
23.930050	0.1	0.662748
23.931717	0.1	0.658026
23.933383	0.1	0.650627
23.935050	0.1	0.642305
23.936717	0.1	0.634464
23.938383	0.1	0.626827
23.940050	0.1	0.619208
23.941717	0.1	0.612680
23.943383	0.1	0.608438
23.945050	0.1	0.607036
23.946717	0.1	0.607562
23.948383	0.1	0.607353
23.950050	0.1	0.604428
23.951717	0.1	0.599422
23.953383	0.1	0.594198
23.955050	0.1	0.589439
23.956717	0.1	0.583949
23.958383	0.1	0.576749
23.960050	0.1	0.569043
23.961717	0.1	0.562998
23.963383	0.1	0.559841
23.965050	0.1	0.559380
23.966717	0.1	0.560018
23.968383	0.1	0.559310
23.970050	0.1	0.555506
23.971717	0.1	0.549029
23.973383	0.1	0.541667
23.975050	0.1	0.534207
23.976717	0.1	0.526505
23.978383	0.1	0.519645
23.980050	0.1	0.515869
23.981717	0.1	0.516181
23.983383	0.1	0.519576
23.985050	0.1	0.524763
23.986717	0.1	0.530956
23.988383	0.1	0.536549
23.990050	0.1	0.539371
23.991717	0.1	0.539077
23.993383	0.1	0.537159
23.995050	0.1	0.534458
23.996717	0.1	0.530649
23.998383	0.1	0.526388
24.000050	0.1	0.523813
24.001717	0.1	0.523697
24.003383	0.1	0.524619
24.005050	0.1	0.525899
24.006717	0.1	0.528246
24.008383	0.1	0.531110
24.010050	0.1	0.532181
24.011717	0.1	0.530058
24.013383	0.1	0.526025
24.015050	0.1	0.522230
24.016717	0.1	0.519222
24.018383	0.1	0.516600
24.020050	0.1	0.514723
24.021717	0.1	0.514020
24.023383	0.1	0.514300
24.025050	0.1	0.515366
24.026717	0.1	0.516912
24.028383	0.1	0.517950
24.030050	0.1	0.517266
24.031717	0.1	0.514360
24.033383	0.1	0.509699
24.035050	0.1	0.504344
24.036717	0.1	0.499855
24.038383	0.1	0.498015
24.040050	0.1	0.499510
24.041717	0.1	0.503315
24.043383	0.1	0.507766
24.045050	0.1	0.511841
24.046717	0.1	0.514872
24.048383	0.1	0.516451
24.050050	0.1	0.517569
24.051717	0.1	0.519855
24.053383	0.1	0.523310
24.055050	0.1	0.526598
24.056717	0.1	0.528647
24.058383	0.1	0.529112
24.060050	0.1	0.528707
24.061717	0.1	0.529131
24.063383	0.1	0.531394
24.065050	0.1	0.534477
24.066717	0.1	0.537005
24.068383	0.1	0.539860
24.070050	0.1	0.545238
24.071717	0.1	0.553573
24.073383	0.1	0.562868
24.075050	0.1	0.570510
24.076717	0.1	0.574496
24.078383	0.1	0.574170
24.080050	0.1	0.571362
24.081717	0.1	0.569532
24.083383	0.1	0.570384
24.085050	0.1	0.572680
24.086717	0.1	0.574999
24.088383	0.1	0.577285
24.090050	0.1	0.578947
24.091717	0.1	0.578598
24.093383	0.1	0.576475
24.095050	0.1	0.574435
24.096717	0.1	0.573890
24.098383	0.1	0.575562
24.100050	0.1	0.580600
24.101717	0.1	0.590007
24.103383	0.1	0.602761
24.105050	0.1	0.615655
24.106717	0.1	0.625332
24.108383	0.1	0.631060
24.110050	0.1	0.635274
24.111717	0.1	0.640447
24.113383	0.1	0.646221
24.115050	0.1	0.650659
24.116717	0.1	0.652643
24.118383	0.1	0.652159
24.120050	0.1	0.649611
24.121717	0.1	0.645816
24.123383	0.1	0.641984
24.125050	0.1	0.639064
24.126717	0.1	0.637299
24.128383	0.1	0.636498
24.130050	0.1	0.636145
24.131717	0.1	0.635604
24.133383	0.1	0.634678
24.135050	0.1	0.633714
24.136717	0.1	0.633309
24.138383	0.1	0.634398
24.140050	0.1	0.637937
24.141717	0.1	0.644112
24.143383	0.1	0.651502
24.145050	0.1	0.657327
24.146717	0.1	0.659400
24.148383	0.1	0.657407
24.150050	0.1	0.652438
24.151717	0.1	0.646720
24.153383	0.1	0.642785
24.155050	0.1	0.641816
24.156717	0.1	0.643418
24.158383	0.1	0.646706
24.160050	0.1	0.651237
24.161717	0.1	0.656913
24.163383	0.1	0.663004
24.165050	0.1	0.668014
24.166717	0.1	0.670911
24.168383	0.1	0.671339
24.170050	0.1	0.669607
24.171717	0.1	0.667451
24.173383	0.1	0.667390
24.175050	0.1	0.670557
24.176717	0.1	0.675893
24.178383	0.1	0.681472
24.180050	0.1	0.686720
24.181717	0.1	0.693225
24.183383	0.1	0.702613
24.185050	0.1	0.713887
24.186717	0.1	0.723335
24.188383	0.1	0.727391
24.190050	0.1	0.725747
24.191717	0.1	0.721575
24.193383	0.1	0.719270
24.195050	0.1	0.722264
24.196717	0.1	0.731251
24.198383	0.1	0.743503
24.200050	0.1	0.754567
24.201717	0.1	0.761868
24.203383	0.1	0.766590
24.205050	0.1	0.771391
24.206717	0.1	0.777110
24.208383	0.1	0.782371
24.210050	0.1	0.785789
24.211717	0.1	0.787633
24.213383	0.1	0.788840
24.215050	0.1	0.789659
24.216717	0.1	0.790111
24.218383	0.1	0.790437
24.220050	0.1	0.791014
24.221717	0.1	0.792053
24.223383	0.1	0.793226
24.225050	0.1	0.794050
24.226717	0.1	0.794153
24.228383	0.1	0.793105
24.230050	0.1	0.790427
24.231717	0.1	0.786255
24.233383	0.1	0.782441
24.235050	0.1	0.782078
24.236717	0.1	0.786292
24.238383	0.1	0.792383
24.240050	0.1	0.796244
24.241717	0.1	0.795540
24.243383	0.1	0.790372
24.245050	0.1	0.782195
24.246717	0.1	0.772672
24.248383	0.1	0.763256
24.250050	0.1	0.755102
24.251717	0.1	0.748932
24.253383	0.1	0.744909
24.255050	0.1	0.742278
24.256717	0.1	0.739656
24.258383	0.1	0.736285
24.260050	0.1	0.732015
24.261717	0.1	0.726455
24.263383	0.1	0.720443
24.265050	0.1	0.716518
24.266717	0.1	0.715400
24.268383	0.1	0.714189
24.270050	0.1	0.709919
24.271717	0.1	0.703051
24.273383	0.1	0.696033
24.275050	0.1	0.690254
24.276717	0.1	0.685304
24.278383	0.1	0.679982
24.280050	0.1	0.673640
24.281717	0.1	0.666864
24.283383	0.1	0.660201
24.285050	0.1	0.653281
24.286717	0.1	0.645667
24.288383	0.1	0.637467
24.290050	0.1	0.629257
24.291717	0.1	0.621900
24.293383	0.1	0.616163
24.295050	0.1	0.612298
24.296717	0.1	0.610114
24.298383	0.1	0.609043
24.300050	0.1	0.608019
24.301717	0.1	0.605574
24.303383	0.1	0.600708
24.305050	0.1	0.593737
24.306717	0.1	0.585737
24.308383	0.1	0.577425
24.310050	0.1	0.569588
24.311717	0.1	0.563427
24.313383	0.1	0.559147
24.315050	0.1	0.555497
24.316717	0.1	0.551301
24.318383	0.1	0.545932
24.320050	0.1	0.538453
24.321717	0.1	0.528311
24.323383	0.1	0.517229
24.325050	0.1	0.508530
24.326717	0.1	0.504130
24.328383	0.1	0.503613
24.330050	0.1	0.505513
24.331717	0.1	0.508353
24.333383	0.1	0.510812
24.335050	0.1	0.511599
24.336717	0.1	0.510276
24.338383	0.1	0.507827
24.340050	0.1	0.505233
24.341717	0.1	0.501778
24.343383	0.1	0.495813
24.345050	0.1	0.487422
24.346717	0.1	0.479366
24.348383	0.1	0.474742
24.350050	0.1	0.474276
24.351717	0.1	0.476474
24.353383	0.1	0.479631
24.355050	0.1	0.483007
24.356717	0.1	0.487156
24.358383	0.1	0.493317
24.360050	0.1	0.501061
24.361717	0.1	0.507203
24.363383	0.1	0.508362
24.365050	0.1	0.503850
24.366717	0.1	0.495738
24.368383	0.1	0.487198
24.370050	0.1	0.481019
24.371717	0.1	0.478784
24.373383	0.1	0.480860
24.375050	0.1	0.486365
24.376717	0.1	0.492721
24.378383	0.1	0.496260
24.380050	0.1	0.495082
24.381717	0.1	0.491864
24.383383	0.1	0.491636
24.385050	0.1	0.495915
24.386717	0.1	0.501624
24.388383	0.1	0.505308
24.390050	0.1	0.505750
24.391717	0.1	0.503771
24.393383	0.1	0.501252
24.395050	0.1	0.499981
24.396717	0.1	0.500907
24.398383	0.1	0.503412
24.400050	0.1	0.505140
24.401717	0.1	0.504376
24.403383	0.1	0.502323
24.405050	0.1	0.501378
24.406717	0.1	0.502360
24.408383	0.1	0.504181
24.410050	0.1	0.505713
24.411717	0.1	0.507194
24.413383	0.1	0.509238
24.415050	0.1	0.511361
24.416717	0.1	0.512376
24.418383	0.1	0.511613
24.420050	0.1	0.509750
24.421717	0.1	0.508251
24.423383	0.1	0.507412
24.425050	0.1	0.505801
24.426717	0.1	0.501899
24.428383	0.1	0.495790
24.430050	0.1	0.489294
24.431717	0.1	0.484521
24.433383	0.1	0.482323
24.435050	0.1	0.482257
24.436717	0.1	0.483571
24.438383	0.1	0.485936
24.440050	0.1	0.489675
24.441717	0.1	0.494723
24.443383	0.1	0.499701
24.445050	0.1	0.503091
24.446717	0.1	0.504768
24.448383	0.1	0.505419
24.450050	0.1	0.505368
24.451717	0.1	0.504823
24.453383	0.1	0.504395
24.455050	0.1	0.504493
24.456717	0.1	0.505028
24.458383	0.1	0.506239
24.460050	0.1	0.508698
24.461717	0.1	0.511683
24.463383	0.1	0.512833
24.465050	0.1	0.510663
24.466717	0.1	0.506248
24.468383	0.1	0.501750
24.470050	0.1	0.498602
24.471717	0.1	0.497424
24.473383	0.1	0.498020
24.475050	0.1	0.499105
24.476717	0.1	0.499915
24.478383	0.1	0.501452
24.480050	0.1	0.504572
24.481717	0.1	0.508088
24.483383	0.1	0.510155
24.485050	0.1	0.510607
24.486717	0.1	0.510765
24.488383	0.1	0.511450
24.490050	0.1	0.511971
24.491717	0.1	0.510919
24.493383	0.1	0.507599
24.495050	0.1	0.502914
24.496717	0.1	0.498430
24.498383	0.1	0.494798
24.500050	0.1	0.491836
24.501717	0.1	0.489582
24.503383	0.1	0.488441
24.505050	0.1	0.488567
24.506717	0.1	0.489135
24.508383	0.1	0.488842
24.510050	0.1	0.488004
24.511717	0.1	0.489047
24.513383	0.1	0.493452
24.515050	0.1	0.499720
24.516717	0.1	0.505615
24.518383	0.1	0.510309
24.520050	0.1	0.513634
24.521717	0.1	0.514844
24.523383	0.1	0.513028
24.525050	0.1	0.508619
24.526717	0.1	0.503506
24.528383	0.1	0.499715
24.530050	0.1	0.498360
24.531717	0.1	0.499166
24.533383	0.1	0.500907
24.535050	0.1	0.503105
24.536717	0.1	0.506407
24.538383	0.1	0.510644
24.540050	0.1	0.513974
24.541717	0.1	0.514742
24.543383	0.1	0.512907
24.545050	0.1	0.508996
24.546717	0.1	0.503869
24.548383	0.1	0.499808
24.550050	0.1	0.499133
24.551717	0.1	0.501783
24.553383	0.1	0.505825
24.555050	0.1	0.509708
24.556717	0.1	0.512851
24.558383	0.1	0.514388
24.560050	0.1	0.513201
24.561717	0.1	0.509820
24.563383	0.1	0.506700
24.565050	0.1	0.506211
24.566717	0.1	0.508693
24.568383	0.1	0.512213
24.570050	0.1	0.514472
24.571717	0.1	0.514765
24.573383	0.1	0.513308
24.575050	0.1	0.509988
24.576717	0.1	0.505443
24.578383	0.1	0.501703
24.580050	0.1	0.499971
24.581717	0.1	0.499729
24.583383	0.1	0.500414
24.585050	0.1	0.501983
24.586717	0.1	0.504572
24.588383	0.1	0.508949
24.590050	0.1	0.515161
24.591717	0.1	0.521080
24.593383	0.1	0.524637
24.595050	0.1	0.525750
24.596717	0.1	0.524861
24.598383	0.1	0.521704
24.600050	0.1	0.516167
24.601717	0.1	0.509615
24.603383	0.1	0.503995
24.605050	0.1	0.499743
24.606717	0.1	0.496502
24.608383	0.1	0.495426
24.610050	0.1	0.498411
24.611717	0.1	0.505103
24.613383	0.1	0.512544
24.615050	0.1	0.517773
24.616717	0.1	0.519939
24.618383	0.1	0.519957
24.620050	0.1	0.519105
24.621717	0.1	0.518421
24.623383	0.1	0.518565
24.625050	0.1	0.519375
24.626717	0.1	0.519925
24.628383	0.1	0.519315
24.630050	0.1	0.517112
24.631717	0.1	0.513163
24.633383	0.1	0.507776
24.635050	0.1	0.502211
24.636717	0.1	0.498537
24.638383	0.1	0.498160
24.640050	0.1	0.500469
24.641717	0.1	0.503766
24.643383	0.1	0.507198
24.645050	0.1	0.511161
24.646717	0.1	0.515957
24.648383	0.1	0.521182
24.650050	0.1	0.526491
24.651717	0.1	0.531864
24.653383	0.1	0.536875
24.655050	0.1	0.539771
24.656717	0.1	0.538337
24.658383	0.1	0.532484
24.660050	0.1	0.525117
24.661717	0.1	0.520055
24.663383	0.1	0.519101
24.665050	0.1	0.521047
24.666717	0.1	0.523436
24.668383	0.1	0.524721
24.670050	0.1	0.525061
24.671717	0.1	0.525424
24.673383	0.1	0.525448
24.675050	0.1	0.523818
24.676717	0.1	0.520479
24.678383	0.1	0.517000
24.680050	0.1	0.515939
24.681717	0.1	0.519175
24.683383	0.1	0.525597
24.685050	0.1	0.531487
24.686717	0.1	0.533392
24.688383	0.1	0.530486
24.690050	0.1	0.524614
24.691717	0.1	0.518658
24.693383	0.1	0.514956
24.695050	0.1	0.514411
24.696717	0.1	0.516367
24.698383	0.1	0.519124
24.700050	0.1	0.520870
24.701717	0.1	0.520381
24.703383	0.1	0.517024
24.705050	0.1	0.511329
24.706717	0.1	0.505652
24.708383	0.1	0.502979
24.710050	0.1	0.504376
24.711717	0.1	0.508274
24.713383	0.1	0.512097
24.715050	0.1	0.513848
24.716717	0.1	0.512744
24.718383	0.1	0.509252
24.720050	0.1	0.504521
24.721717	0.1	0.499976
24.723383	0.1	0.497308
24.725050	0.1	0.497634
24.726717	0.1	0.500204
24.728383	0.1	0.503245
24.730050	0.1	0.506174
24.731717	0.1	0.509536
24.733383	0.1	0.512791
24.735050	0.1	0.513969
24.736717	0.1	0.512288
24.738383	0.1	0.509098
24.740050	0.1	0.505727
24.741717	0.1	0.502705
24.743383	0.1	0.500665
24.745050	0.1	0.499883
24.746717	0.1	0.499748
24.748383	0.1	0.499780
24.750050	0.1	0.500269
24.751717	0.1	0.501624
24.753383	0.1	0.503571
24.755050	0.1	0.504926
24.756717	0.1	0.504591
24.758383	0.1	0.502793
24.760050	0.1	0.500372
24.761717	0.1	0.496968
24.763383	0.1	0.491315
24.765050	0.1	0.483519
24.766717	0.1	0.475664
24.768383	0.1	0.469983
24.770050	0.1	0.467356
24.771717	0.1	0.467123
24.773383	0.1	0.467938
24.775050	0.1	0.469056
24.776717	0.1	0.470588
24.778383	0.1	0.472274
24.780050	0.1	0.473224
24.781717	0.1	0.473228
24.783383	0.1	0.473335
24.785050	0.1	0.474644
24.786717	0.1	0.477452
24.788383	0.1	0.481512
24.790050	0.1	0.485945
24.791717	0.1	0.489242
24.793383	0.1	0.490113
24.795050	0.1	0.488362
24.796717	0.1	0.485159
24.798383	0.1	0.482085
24.800050	0.1	0.479338
24.801717	0.1	0.475692
24.803383	0.1	0.470653
24.805050	0.1	0.465633
24.806717	0.1	0.462728
24.808383	0.1	0.463012
24.810050	0.1	0.466211
24.811717	0.1	0.471515
24.813383	0.1	0.477713
24.815050	0.1	0.483016
24.816717	0.1	0.485717
24.818383	0.1	0.485475
24.820050	0.1	0.484008
24.821717	0.1	0.483408
24.823383	0.1	0.483408
24.825050	0.1	0.482085
24.826717	0.1	0.479170
24.828383	0.1	0.476553
24.830050	0.1	0.476283
24.831717	0.1	0.479110
24.833383	0.1	0.483729
24.835050	0.1	0.488148
24.836717	0.1	0.492325
24.838383	0.1	0.496949
24.840050	0.1	0.500353
24.841717	0.1	0.500088
24.843383	0.1	0.497056
24.845050	0.1	0.495836
24.846717	0.1	0.500507
24.848383	0.1	0.510784
24.850050	0.1	0.522952
24.851717	0.1	0.533680
24.853383	0.1	0.541271
24.855050	0.1	0.544279
24.856717	0.1	0.541909
24.858383	0.1	0.535552
24.860050	0.1	0.528623
24.861717	0.1	0.525322
24.863383	0.1	0.529047
24.865050	0.1	0.539841
24.866717	0.1	0.553508
24.868383	0.1	0.564372
24.870050	0.1	0.569406
24.871717	0.1	0.569858
24.873383	0.1	0.569457
24.875050	0.1	0.571851
24.876717	0.1	0.578738
24.878383	0.1	0.588899
24.880050	0.1	0.599106
24.881717	0.1	0.606803
24.883383	0.1	0.612028
24.885050	0.1	0.616708
24.886717	0.1	0.622836
24.888383	0.1	0.631292
24.890050	0.1	0.641588
24.891717	0.1	0.652899
24.893383	0.1	0.665206
24.895050	0.1	0.678562
24.896717	0.1	0.692164
24.898383	0.1	0.705235
24.900050	0.1	0.717277
24.901717	0.1	0.727237
24.903383	0.1	0.734194
24.905050	0.1	0.739447
24.906717	0.1	0.746292
24.908383	0.1	0.756565
24.910050	0.1	0.768537
24.911717	0.1	0.779536
24.913383	0.1	0.789603
24.915050	0.1	0.800942
24.916717	0.1	0.814758
24.918383	0.1	0.830423
24.920050	0.1	0.846894
24.921717	0.1	0.863671
24.923383	0.1	0.880463
24.925050	0.1	0.896379
24.926717	0.1	0.910745
24.928383	0.1	0.924151
24.930050	0.1	0.937791
24.931717	0.1	0.953036
24.933383	0.1	0.970792
24.935050	0.1	0.989577
24.936717	0.1	1.005977
24.938383	0.1	1.017982
24.940050	0.1	1.026643
24.941717	0.1	1.033829
24.943383	0.1	1.039649
24.945050	0.1	1.043556
24.946717	0.1	1.046993
24.948383	0.1	1.052525
24.950050	0.1	1.060851
24.951717	0.1	1.070527
24.953383	0.1	1.079915
24.955050	0.1	1.087794
24.956717	0.1	1.092884
24.958383	0.1	1.094202
24.960050	0.1	1.092227
24.961717	0.1	1.089009
24.963383	0.1	1.086285
24.965050	0.1	1.083482
24.966717	0.1	1.078411
24.968383	0.1	1.069773
24.970050	0.1	1.058541
24.971717	0.1	1.046932
24.973383	0.1	1.035924
24.975050	0.1	1.024748
24.976717	0.1	1.013288
24.978383	0.1	1.003277
24.980050	0.1	0.995463
24.981717	0.1	0.987737
24.983383	0.1	0.978149
24.985050	0.1	0.967551
24.986717	0.1	0.957958
24.988383	0.1	0.949074
24.990050	0.1	0.937926
24.991717	0.1	0.922596
24.993383	0.1	0.904319
24.995050	0.1	0.885539
24.996717	0.1	0.868216
24.998383	0.1	0.853576
25.000050	0.1	0.841278
25.001717	0.1	0.828905
25.003383	0.1	0.813976
25.005050	0.1	0.796719
25.006717	0.1	0.780160
25.008383	0.1	0.767759
25.010050	0.1	0.760960
25.011717	0.1	0.757738
25.013383	0.1	0.753654
25.015050	0.1	0.745440
25.016717	0.1	0.733109
25.018383	0.1	0.718031
25.020050	0.1	0.700653
25.021717	0.1	0.681416
25.023383	0.1	0.662203
25.025050	0.1	0.645276
25.026717	0.1	0.631600
25.028383	0.1	0.621118
25.030050	0.1	0.613662
25.031717	0.1	0.608652
25.033383	0.1	0.604424
25.035050	0.1	0.598570
25.036717	0.1	0.589606
25.038383	0.1	0.578766
25.040050	0.1	0.569397
25.041717	0.1	0.564158
25.043383	0.1	0.563208
25.045050	0.1	0.564791
25.046717	0.1	0.566822
25.048383	0.1	0.567539
25.050050	0.1	0.565578
25.051717	0.1	0.560931
25.053383	0.1	0.555539
25.055050	0.1	0.551394
25.056717	0.1	0.548516
25.058383	0.1	0.545816
25.060050	0.1	0.542654
25.061717	0.1	0.538523
25.063383	0.1	0.533075
25.065050	0.1	0.527338
25.066717	0.1	0.523124
25.068383	0.1	0.521052
25.070050	0.1	0.520069
25.071717	0.1	0.517834
25.073383	0.1	0.512428
25.075050	0.1	0.505201
25.076717	0.1	0.500446
25.078383	0.1	0.501247
25.080050	0.1	0.506802
25.081717	0.1	0.514169
25.083383	0.1	0.521364
25.085050	0.1	0.527562
25.086717	0.1	0.531599
25.088383	0.1	0.532372
25.090050	0.1	0.530598
25.091717	0.1	0.528428
25.093383	0.1	0.526994
25.095050	0.1	0.525606
25.096717	0.1	0.523217
25.098383	0.1	0.519366
25.100050	0.1	0.513885
25.101717	0.1	0.507198
25.103383	0.1	0.500693
25.105050	0.1	0.496032
25.106717	0.1	0.494239
25.108383	0.1	0.494467
25.110050	0.1	0.494020
25.111717	0.1	0.491445
25.113383	0.1	0.488381
25.115050	0.1	0.487235
25.116717	0.1	0.488572
25.118383	0.1	0.491608
25.120050	0.1	0.495515
25.121717	0.1	0.499296
25.123383	0.1	0.501433
25.125050	0.1	0.500833
25.126717	0.1	0.498444
25.128383	0.1	0.497052
25.130050	0.1	0.498700
25.131717	0.1	0.502639
25.133383	0.1	0.505988
25.135050	0.1	0.505950
25.136717	0.1	0.501499
25.138383	0.1	0.493615
25.140050	0.1	0.484581
25.141717	0.1	0.476744
25.143383	0.1	0.471766
25.145050	0.1	0.470201
25.146717	0.1	0.471249
25.148383	0.1	0.473489
25.150050	0.1	0.475640
25.151717	0.1	0.477009
25.153383	0.1	0.477978
25.155050	0.1	0.479519
25.156717	0.1	0.482318
25.158383	0.1	0.486947
25.160050	0.1	0.493308
25.161717	0.1	0.499818
25.163383	0.1	0.504842
25.165050	0.1	0.508102
25.166717	0.1	0.509792
25.168383	0.1	0.509652
25.170050	0.1	0.507375
25.171717	0.1	0.503473
25.173383	0.1	0.499780
25.175050	0.1	0.498174
25.176717	0.1	0.498812
25.178383	0.1	0.500805
25.180050	0.1	0.503277
25.181717	0.1	0.505089
25.183383	0.1	0.505345
25.185050	0.1	0.503925
25.186717	0.1	0.500777
25.188383	0.1	0.495897
25.190050	0.1	0.490388
25.191717	0.1	0.486448
25.193383	0.1	0.486001
25.195050	0.1	0.489657
25.196717	0.1	0.496693
25.198383	0.1	0.505610
25.200050	0.1	0.514449
25.201717	0.1	0.520851
25.203383	0.1	0.523245
25.205050	0.1	0.522439
25.206717	0.1	0.521122
25.208383	0.1	0.521396
25.210050	0.1	0.523319
25.211717	0.1	0.525974
25.213383	0.1	0.528824
25.215050	0.1	0.531324
25.216717	0.1	0.532335
25.218383	0.1	0.531459
25.220050	0.1	0.530826
25.221717	0.1	0.534044
25.223383	0.1	0.542281
25.225050	0.1	0.552423
25.226717	0.1	0.560484
25.228383	0.1	0.565243
25.230050	0.1	0.567753
25.231717	0.1	0.569299
25.233383	0.1	0.570929
25.235050	0.1	0.574179
25.236717	0.1	0.580461
25.238383	0.1	0.589658
25.240050	0.1	0.599870
25.241717	0.1	0.608484
25.243383	0.1	0.614189
25.245050	0.1	0.617979
25.246717	0.1	0.621853
25.248383	0.1	0.627418
25.250050	0.1	0.635958
25.251717	0.1	0.648438
25.253383	0.1	0.664317
25.255050	0.1	0.681398
25.256717	0.1	0.697211
25.258383	0.1	0.710059
25.260050	0.1	0.719363
25.261717	0.1	0.726376
25.263383	0.1	0.734245
25.265050	0.1	0.746129
25.266717	0.1	0.762544
25.268383	0.1	0.780774
25.270050	0.1	0.797142
25.271717	0.1	0.810265
25.273383	0.1	0.822232
25.275050	0.1	0.836793
25.276717	0.1	0.856174
25.278383	0.1	0.879397
25.280050	0.1	0.903606
25.281717	0.1	0.926624
25.283383	0.1	0.948599
25.285050	0.1	0.971528
25.286717	0.1	0.996091
25.288383	0.1	1.020404
25.290050	0.1	1.042495
25.291717	0.1	1.062048
25.293383	0.1	1.080148
25.295050	0.1	1.098779
25.296717	0.1	1.120004
25.298383	0.1	1.144907
25.300050	0.1	1.173024
25.301717	0.1	1.202500
25.303383	0.1	1.231269
25.305050	0.1	1.259269
25.306717	0.1	1.289113
25.308383	0.1	1.323293
25.310050	0.1	1.361533
25.311717	0.1	1.401650
25.313383	0.1	1.442251
25.315050	0.1	1.483392
25.316717	0.1	1.525204
25.318383	0.1	1.567462
25.320050	0.1	1.610294
25.321717	0.1	1.654644
25.323383	0.1	1.701978
25.325050	0.1	1.752940
25.326717	0.1	1.806617
25.328383	0.1	1.861756
25.330050	0.1	1.918231
25.331717	0.1	1.977091
25.333383	0.1	2.039527
25.335050	0.1	2.105422
25.336717	0.1	2.173125
25.338383	0.1	2.240762
25.340050	0.1	2.307822
25.341717	0.1	2.375743
25.343383	0.1	2.447017
25.345050	0.1	2.523665
25.346717	0.1	2.606036
25.348383	0.1	2.692146
25.350050	0.1	2.778601
25.351717	0.1	2.863044
25.353383	0.1	2.945634
25.355050	0.1	3.027823
25.356717	0.1	3.110021
25.358383	0.1	3.191410
25.360050	0.1	3.271718
25.361717	0.1	3.351760
25.363383	0.1	3.432021
25.365050	0.1	3.511747
25.366717	0.1	3.589601
25.368383	0.1	3.664615
25.370050	0.1	3.736387
25.371717	0.1	3.804676
25.373383	0.1	3.868397
25.375050	0.1	3.925147
25.376717	0.1	3.972664
25.378383	0.1	4.011444
25.380050	0.1	4.044729
25.381717	0.1	4.074993
25.383383	0.1	4.101852
25.385050	0.1	4.123952
25.386717	0.1	4.140805
25.388383	0.1	4.152055
25.390050	0.1	4.156553
25.391717	0.1	4.152865
25.393383	0.1	4.140292
25.395050	0.1	4.119314
25.396717	0.1	4.091398
25.398383	0.1	4.058154
25.400050	0.1	4.020380
25.401717	0.1	3.978331
25.403383	0.1	3.932645
25.405050	0.1	3.884025
25.406717	0.1	3.831601
25.408383	0.1	3.772946
25.410050	0.1	3.706478
25.411717	0.1	3.633373
25.413383	0.1	3.556884
25.415050	0.1	3.480073
25.416717	0.1	3.403970
25.418383	0.1	3.327886
25.420050	0.1	3.251191
25.421717	0.1	3.174036
25.423383	0.1	3.096638
25.425050	0.1	3.019222
25.426717	0.1	2.942225
25.428383	0.1	2.865735
25.430050	0.1	2.789162
25.431717	0.1	2.711527
25.433383	0.1	2.632057
25.435050	0.1	2.550976
25.436717	0.1	2.470193
25.438383	0.1	2.393415
25.440050	0.1	2.324171
25.441717	0.1	2.262178
25.443383	0.1	2.202732
25.445050	0.1	2.141451
25.446717	0.1	2.078917
25.448383	0.1	2.019252
25.450050	0.1	1.964695
25.451717	0.1	1.913239
25.453383	0.1	1.861919
25.455050	0.1	1.811162
25.456717	0.1	1.764321
25.458383	0.1	1.723426
25.460050	0.1	1.687696
25.461717	0.1	1.655058
25.463383	0.1	1.622513
25.465050	0.1	1.586624
25.466717	0.1	1.546140
25.468383	0.1	1.503350
25.470050	0.1	1.461841
25.471717	0.1	1.423685
25.473383	0.1	1.388877
25.475050	0.1	1.356634
25.476717	0.1	1.326753
25.478383	0.1	1.299214
25.480050	0.1	1.273104
25.481717	0.1	1.247325
25.483383	0.1	1.222044
25.485050	0.1	1.198612
25.486717	0.1	1.178025
25.488383	0.1	1.159622
25.490050	0.1	1.141513
25.491717	0.1	1.122649
25.493383	0.1	1.103999
25.495050	0.1	1.087114
25.496717	0.1	1.072409
25.498383	0.1	1.058988
25.500050	0.1	1.044967
25.501717	0.1	1.028515
25.503383	0.1	1.009759
25.505050	0.1	0.990373
25.506717	0.1	0.971416
25.508383	0.1	0.953805
25.510050	0.1	0.939956
25.511717	0.1	0.932305
25.513383	0.1	0.930438
25.515050	0.1	0.931490
25.516717	0.1	0.933092
25.518383	0.1	0.934517
25.520050	0.1	0.935625
25.521717	0.1	0.936417
25.523383	0.1	0.937195
25.525050	0.1	0.938028
25.526717	0.1	0.938997
25.528383	0.1	0.941111
25.530050	0.1	0.945600
25.531717	0.1	0.952319
25.533383	0.1	0.959751
25.535050	0.1	0.966452
25.536717	0.1	0.972003
25.538383	0.1	0.976557
25.540050	0.1	0.980184
25.541717	0.1	0.983155
25.543383	0.1	0.986308
25.545050	0.1	0.989726
25.546717	0.1	0.991230
25.548383	0.1	0.988445
25.550050	0.1	0.982583
25.551717	0.1	0.977865
25.553383	0.1	0.977041
25.555050	0.1	0.979099
25.556717	0.1	0.981395
25.558383	0.1	0.982448
25.560050	0.1	0.982061
25.561717	0.1	0.980007
25.563383	0.1	0.975616
25.565050	0.1	0.969102
25.566717	0.1	0.962536
25.568383	0.1	0.958382
25.570050	0.1	0.957060
25.571717	0.1	0.956329
25.573383	0.1	0.953162
25.575050	0.1	0.945968
25.576717	0.1	0.935248
25.578383	0.1	0.922740
25.580050	0.1	0.910042
25.581717	0.1	0.897883
25.583383	0.1	0.886489
25.585050	0.1	0.875932
25.586717	0.1	0.865809
25.588383	0.1	0.855234
25.590050	0.1	0.843345
25.591717	0.1	0.829045
25.593383	0.1	0.811610
25.595050	0.1	0.792714
25.596717	0.1	0.775154
25.598383	0.1	0.759112
25.600050	0.1	0.742744
25.601717	0.1	0.725705
25.603383	0.1	0.709216
25.605050	0.1	0.693696
25.606717	0.1	0.678613
25.608383	0.1	0.663837
25.610050	0.1	0.649798
25.611717	0.1	0.636890
25.613383	0.1	0.624922
25.615050	0.1	0.612917
25.616717	0.1	0.600084
25.618383	0.1	0.587087
25.620050	0.1	0.576093
25.621717	0.1	0.568912
25.623383	0.1	0.564898
25.625050	0.1	0.561224
25.626717	0.1	0.555301
25.628383	0.1	0.546919
25.630050	0.1	0.537876
25.631717	0.1	0.530169
25.633383	0.1	0.524926
25.635050	0.1	0.521876
25.636717	0.1	0.519864
25.638383	0.1	0.518695
25.640050	0.1	0.518728
25.641717	0.1	0.518430
25.643383	0.1	0.515012
25.645050	0.1	0.507901
25.646717	0.1	0.499617
25.648383	0.1	0.493000
25.650050	0.1	0.488879
25.651717	0.1	0.486728
25.653383	0.1	0.486616
25.655050	0.1	0.489051
25.656717	0.1	0.493051
25.658383	0.1	0.496078
25.660050	0.1	0.496255
25.661717	0.1	0.493461
25.663383	0.1	0.487952
25.665050	0.1	0.479436
25.666717	0.1	0.468222
25.668383	0.1	0.456381
25.670050	0.1	0.446849
25.671717	0.1	0.441642
25.673383	0.1	0.441032
25.675050	0.1	0.444343
25.676717	0.1	0.451184
25.678383	0.1	0.461033
25.680050	0.1	0.471650
25.681717	0.1	0.479398
25.683383	0.1	0.481852
25.685050	0.1	0.479119
25.686717	0.1	0.472819
25.688383	0.1	0.465037
25.690050	0.1	0.458024
25.691717	0.1	0.453461
25.693383	0.1	0.451864
25.695050	0.1	0.453005
25.696717	0.1	0.456520
25.698383	0.1	0.461177
25.700050	0.1	0.464683
25.701717	0.1	0.465750
25.703383	0.1	0.465056
25.705050	0.1	0.463519
25.706717	0.1	0.461126
25.708383	0.1	0.457941
25.710050	0.1	0.455198
25.711717	0.1	0.454467
25.713383	0.1	0.455980
25.715050	0.1	0.458523
25.716717	0.1	0.460492
25.718383	0.1	0.461331
25.720050	0.1	0.462155
25.721717	0.1	0.463761
25.723383	0.1	0.464385
25.725050	0.1	0.461298
25.726717	0.1	0.454304
25.728383	0.1	0.446187
25.730050	0.1	0.439477
25.731717	0.1	0.434848
25.733383	0.1	0.432706
25.735050	0.1	0.433857
25.736717	0.1	0.438523
25.738383	0.1	0.445205
25.740050	0.1	0.450793
25.741717	0.1	0.452860
25.743383	0.1	0.451566
25.745050	0.1	0.448688
25.746717	0.1	0.445368
25.748383	0.1	0.441964
25.750050	0.1	0.439589
25.751717	0.1	0.439310
25.753383	0.1	0.439840
25.755050	0.1	0.439021
25.756717	0.1	0.436823
25.758383	0.1	0.434648
25.760050	0.1	0.432660
25.761717	0.1	0.429936
25.763383	0.1	0.426448
25.765050	0.1	0.423160
25.766717	0.1	0.420641
25.768383	0.1	0.418196
25.770050	0.1	0.414746
25.771717	0.1	0.411477
25.773383	0.1	0.411812
25.775050	0.1	0.417135
25.776717	0.1	0.424604
25.778383	0.1	0.430043
25.780050	0.1	0.431216
25.781717	0.1	0.428371
25.783383	0.1	0.423249
25.785050	0.1	0.417940
25.786717	0.1	0.413521
25.788383	0.1	0.409572
25.790050	0.1	0.405828
25.791717	0.1	0.402727
25.793383	0.1	0.399812
25.795050	0.1	0.396515
25.796717	0.1	0.393824
25.798383	0.1	0.392897
25.800050	0.1	0.393442
25.801717	0.1	0.394713
25.803383	0.1	0.396706
25.805050	0.1	0.399626
25.806717	0.1	0.403058
25.808383	0.1	0.406336
25.810050	0.1	0.409754
25.811717	0.1	0.414238
25.813383	0.1	0.419565
25.815050	0.1	0.423752
25.816717	0.1	0.424669
25.818383	0.1	0.422192
25.820050	0.1	0.418490
25.821717	0.1	0.416301
25.823383	0.1	0.417577
25.825050	0.1	0.422369
25.826717	0.1	0.427719
25.828383	0.1	0.429982
25.830050	0.1	0.428720
25.831717	0.1	0.426499
25.833383	0.1	0.425740
25.835050	0.1	0.426541
25.836717	0.1	0.427836
25.838383	0.1	0.429647
25.840050	0.1	0.432185
25.841717	0.1	0.433652
25.843383	0.1	0.431538
25.845050	0.1	0.425824
25.846717	0.1	0.419258
25.848383	0.1	0.414290
25.850050	0.1	0.411314
25.851717	0.1	0.410117
25.853383	0.1	0.410788
25.855050	0.1	0.412646
25.856717	0.1	0.413987
25.858383	0.1	0.413745
25.860050	0.1	0.411980
25.861717	0.1	0.409223
25.863383	0.1	0.406276
25.865050	0.1	0.404064
25.866717	0.1	0.403067
25.868383	0.1	0.402951
25.870050	0.1	0.403407
25.871717	0.1	0.404865
25.873383	0.1	0.407128
25.875050	0.1	0.408883
25.876717	0.1	0.409349
25.878383	0.1	0.408315
25.880050	0.1	0.404981
25.881717	0.1	0.398955
25.883383	0.1	0.392082
25.885050	0.1	0.387686
25.886717	0.1	0.387635
25.888383	0.1	0.391067
25.890050	0.1	0.395919
25.891717	0.1	0.400371
25.893383	0.1	0.403021
25.895050	0.1	0.403333
25.896717	0.1	0.402145
25.898383	0.1	0.400962
25.900050	0.1	0.400245
25.901717	0.1	0.398895
25.903383	0.1	0.396147
25.905050	0.1	0.392850
25.906717	0.1	0.390303
25.908383	0.1	0.389288
25.910050	0.1	0.390345
25.911717	0.1	0.393703
25.913383	0.1	0.398643
25.915050	0.1	0.403617
25.916717	0.1	0.407416
25.918383	0.1	0.409968
25.920050	0.1	0.411277
25.921717	0.1	0.410555
25.923383	0.1	0.407677
25.925050	0.1	0.403868
25.926717	0.1	0.400404
25.928383	0.1	0.398098
25.930050	0.1	0.397665
25.931717	0.1	0.399221
25.933383	0.1	0.401530
25.935050	0.1	0.402848
25.936717	0.1	0.402648
25.938383	0.1	0.401768
25.940050	0.1	0.400976
25.941717	0.1	0.400366
25.943383	0.1	0.400045
25.945050	0.1	0.400431
25.946717	0.1	0.401610
25.948383	0.1	0.402951
25.950050	0.1	0.403523
25.951717	0.1	0.402676
25.953383	0.1	0.400483
25.955050	0.1	0.397726
25.956717	0.1	0.395454
25.958383	0.1	0.394620
25.960050	0.1	0.395961
25.961717	0.1	0.399575
25.963383	0.1	0.404352
25.965050	0.1	0.408525
25.966717	0.1	0.411100
25.968383	0.1	0.412357
25.970050	0.1	0.413032
25.971717	0.1	0.413568
25.973383	0.1	0.413856
25.975050	0.1	0.413186
25.976717	0.1	0.410588
25.978383	0.1	0.406047
25.980050	0.1	0.401419
25.981717	0.1	0.399491
25.983383	0.1	0.401190
25.985050	0.1	0.404362
25.986717	0.1	0.406010
25.988383	0.1	0.404883
25.990050	0.1	0.401684
25.991717	0.1	0.397814
25.993383	0.1	0.394764
25.995050	0.1	0.393935
25.996717	0.1	0.395617
25.998383	0.1	0.398760
26.000050	0.1	0.402536
26.001717	0.1	0.406951
26.003383	0.1	0.411714
26.005050	0.1	0.415933
26.006717	0.1	0.418499
26.008383	0.1	0.418299
26.010050	0.1	0.414932
26.011717	0.1	0.409707
26.013383	0.1	0.405535
26.015050	0.1	0.405065
26.016717	0.1	0.408064
26.018383	0.1	0.411323
26.020050	0.1	0.411952
26.021717	0.1	0.409759
26.023383	0.1	0.406126
26.025050	0.1	0.402126
26.026717	0.1	0.398918
26.028383	0.1	0.398452
26.030050	0.1	0.401493
26.031717	0.1	0.406276
26.033383	0.1	0.410425
26.035050	0.1	0.412464
26.036717	0.1	0.411505
26.038383	0.1	0.407593
26.040050	0.1	0.402331
26.041717	0.1	0.397963
26.043383	0.1	0.395565
26.045050	0.1	0.394867
26.046717	0.1	0.395831
26.048383	0.1	0.398662
26.050050	0.1	0.402532
26.051717	0.1	0.406317
26.053383	0.1	0.410299
26.055050	0.1	0.415249
26.056717	0.1	0.420460
26.058383	0.1	0.423994
26.060050	0.1	0.424725
26.061717	0.1	0.422914
26.063383	0.1	0.419146
26.065050	0.1	0.414588
26.066717	0.1	0.411803
26.068383	0.1	0.412799
26.070050	0.1	0.416823
26.071717	0.1	0.420869
26.073383	0.1	0.422271
26.075050	0.1	0.421172
26.076717	0.1	0.419989
26.078383	0.1	0.420553
26.080050	0.1	0.422765
26.081717	0.1	0.425158
26.083383	0.1	0.426020
26.085050	0.1	0.424650
26.086717	0.1	0.422187
26.088383	0.1	0.420664
26.090050	0.1	0.420962
26.091717	0.1	0.421847
26.093383	0.1	0.421861
26.095050	0.1	0.421829
26.096717	0.1	0.423938
26.098383	0.1	0.428702
26.100050	0.1	0.434262
26.101717	0.1	0.438485
26.103383	0.1	0.441163
26.105050	0.1	0.443948
26.106717	0.1	0.448134
26.108383	0.1	0.453247
26.110050	0.1	0.458113
26.111717	0.1	0.462434
26.113383	0.1	0.466984
26.115050	0.1	0.472493
26.116717	0.1	0.479338
26.118383	0.1	0.487892
26.120050	0.1	0.497727
26.121717	0.1	0.506882
26.123383	0.1	0.513364
26.125050	0.1	0.516907
26.126717	0.1	0.518239
26.128383	0.1	0.518519
26.130050	0.1	0.520190
26.131717	0.1	0.525247
26.133383	0.1	0.532456
26.135050	0.1	0.539073
26.136717	0.1	0.544395
26.138383	0.1	0.549844
26.140050	0.1	0.557080
26.141717	0.1	0.566966
26.143383	0.1	0.578738
26.145050	0.1	0.589765
26.146717	0.1	0.597914
26.148383	0.1	0.604419
26.150050	0.1	0.612396
26.151717	0.1	0.623530
26.153383	0.1	0.637369
26.155050	0.1	0.651740
26.156717	0.1	0.663777
26.158383	0.1	0.672853
26.160050	0.1	0.681453
26.161717	0.1	0.691768
26.163383	0.1	0.703339
26.165050	0.1	0.715386
26.166717	0.1	0.729002
26.168383	0.1	0.745202
26.170050	0.1	0.763568
26.171717	0.1	0.783778
26.173383	0.1	0.805156
26.175050	0.1	0.825212
26.176717	0.1	0.841920
26.178383	0.1	0.855993
26.180050	0.1	0.868863
26.181717	0.1	0.880929
26.183383	0.1	0.893027
26.185050	0.1	0.907364
26.186717	0.1	0.926089
26.188383	0.1	0.949898
26.190050	0.1	0.977945
26.191717	0.1	1.008585
26.193383	0.1	1.039747
26.195050	0.1	1.069573
26.196717	0.1	1.097624
26.198383	0.1	1.124861
26.200050	0.1	1.152521
26.201717	0.1	1.181443
26.203383	0.1	1.211967
26.205050	0.1	1.244289
26.206717	0.1	1.278957
26.208383	0.1	1.316587
26.210050	0.1	1.357314
26.211717	0.1	1.400635
26.213383	0.1	1.445296
26.215050	0.1	1.489995
26.216717	0.1	1.534442
26.218383	0.1	1.579542
26.220050	0.1	1.626885
26.221717	0.1	1.677414
26.223383	0.1	1.730002
26.225050	0.1	1.782565
26.226717	0.1	1.834054
26.228383	0.1	1.884154
26.230050	0.1	1.932606
26.231717	0.1	1.980113
26.233383	0.1	2.028556
26.235050	0.1	2.079192
26.236717	0.1	2.131816
26.238383	0.1	2.186201
26.240050	0.1	2.242592
26.241717	0.1	2.299617
26.243383	0.1	2.354272
26.245050	0.1	2.405359
26.246717	0.1	2.454370
26.248383	0.1	2.502520
26.250050	0.1	2.549393
26.251717	0.1	2.593840
26.253383	0.1	2.634195
26.255050	0.1	2.668337
26.256717	0.1	2.694586
26.258383	0.1	2.712733
26.260050	0.1	2.724142
26.261717	0.1	2.731336
26.263383	0.1	2.737436
26.265050	0.1	2.744445
26.266717	0.1	2.751322
26.268383	0.1	2.754708
26.270050	0.1	2.751998
26.271717	0.1	2.743071
26.273383	0.1	2.729008
26.275050	0.1	2.710246
26.276717	0.1	2.686405
26.278383	0.1	2.657291
26.280050	0.1	2.623349
26.281717	0.1	2.585351
26.283383	0.1	2.544266
26.285050	0.1	2.501081
26.286717	0.1	2.456419
26.288383	0.1	2.410365
26.290050	0.1	2.362258
26.291717	0.1	2.311533
26.293383	0.1	2.259077
26.295050	0.1	2.206005
26.296717	0.1	2.151462
26.298383	0.1	2.093734
26.300050	0.1	2.032989
26.301717	0.1	1.971023
26.303383	0.1	1.909016
26.305050	0.1	1.847507
26.306717	0.1	1.787231
26.308383	0.1	1.728451
26.310050	0.1	1.670234
26.311717	0.1	1.611239
26.313383	0.1	1.551197
26.315050	0.1	1.491238
26.316717	0.1	1.432905
26.318383	0.1	1.377161
26.320050	0.1	1.324038
26.321717	0.1	1.272885
26.323383	0.1	1.222896
26.325050	0.1	1.173867
26.326717	0.1	1.126453
26.328383	0.1	1.081475
26.330050	0.1	1.039254
26.331717	0.1	1.000101
26.333383	0.1	0.964506
26.335050	0.1	0.931905
26.336717	0.1	0.901148
26.338383	0.1	0.872440
26.340050	0.1	0.845888
26.341717	0.1	0.819587
26.343383	0.1	0.791913
26.345050	0.1	0.763079
26.346717	0.1	0.733752
26.348383	0.1	0.704844
26.350050	0.1	0.677523
26.351717	0.1	0.652494
26.353383	0.1	0.630496
26.355050	0.1	0.612293
26.356717	0.1	0.597453
26.358383	0.1	0.584368
26.360050	0.1	0.572135
26.361717	0.1	0.561816
26.363383	0.1	0.554612
26.365050	0.1	0.549555
26.366717	0.1	0.544763
26.368383	0.1	0.539897
26.370050	0.1	0.535669
26.371717	0.1	0.532358
26.373383	0.1	0.529489
26.375050	0.1	0.525918
26.376717	0.1	0.520167
26.378383	0.1	0.511426
26.380050	0.1	0.499994
26.381717	0.1	0.486979
26.383383	0.1	0.474481
26.385050	0.1	0.465065
26.386717	0.1	0.459827
26.388383	0.1	0.457526
26.390050	0.1	0.455594
26.391717	0.1	0.451682
26.393383	0.1	0.445084
26.395050	0.1	0.437465
26.396717	0.1	0.432008
26.398383	0.1	0.430816
26.400050	0.1	0.432888
26.401717	0.1	0.435654
26.403383	0.1	0.437479
26.405050	0.1	0.437545
26.406717	0.1	0.435407
26.408383	0.1	0.431356
26.410050	0.1	0.426169
26.411717	0.1	0.420869
26.413383	0.1	0.416469
26.415050	0.1	0.413978
26.416717	0.1	0.414592
26.418383	0.1	0.418206
26.420050	0.1	0.422182
26.421717	0.1	0.423207
26.423383	0.1	0.420171
26.425050	0.1	0.414988
26.426717	0.1	0.410369
26.428383	0.1	0.407388
26.430050	0.1	0.406052
26.431717	0.1	0.406648
26.433383	0.1	0.408846
26.435050	0.1	0.411044
26.436717	0.1	0.411882
26.438383	0.1	0.411193
26.440050	0.1	0.409512
26.441717	0.1	0.407742
26.443383	0.1	0.406587
26.445050	0.1	0.405749
26.446717	0.1	0.404534
26.448383	0.1	0.403184
26.450050	0.1	0.402434
26.451717	0.1	0.402476
26.453383	0.1	0.403351
26.455050	0.1	0.405344
26.456717	0.1	0.408213
26.458383	0.1	0.410820
26.460050	0.1	0.412371
26.461717	0.1	0.413265
26.463383	0.1	0.414606
26.465050	0.1	0.417493
26.466717	0.1	0.421577
26.468383	0.1	0.424376
26.470050	0.1	0.423817
26.471717	0.1	0.420129
26.473383	0.1	0.414001
26.475050	0.1	0.405917
26.476717	0.1	0.398052
26.478383	0.1	0.393484
26.480050	0.1	0.393633
26.481717	0.1	0.398043
26.483383	0.1	0.404599
26.485050	0.1	0.409507
26.486717	0.1	0.410001
26.488383	0.1	0.407025
26.490050	0.1	0.403402
26.491717	0.1	0.400436
26.493383	0.1	0.398005
26.495050	0.1	0.396241
26.496717	0.1	0.395169
26.498383	0.1	0.394625
26.500050	0.1	0.395547
26.501717	0.1	0.399058
26.503383	0.1	0.403794
26.505050	0.1	0.406313
26.506717	0.1	0.404478
26.508383	0.1	0.399291
26.510050	0.1	0.393763
26.511717	0.1	0.390578
26.513383	0.1	0.390140
26.515050	0.1	0.390448
26.516717	0.1	0.389661
26.518383	0.1	0.388264
26.520050	0.1	0.388036
26.521717	0.1	0.389898
26.523383	0.1	0.393149
26.525050	0.1	0.396194
26.526717	0.1	0.397707
26.528383	0.1	0.396995
26.530050	0.1	0.393800
26.531717	0.1	0.388296
26.533383	0.1	0.381414
26.535050	0.1	0.375160
26.536717	0.1	0.371723
26.538383	0.1	0.371714
26.540050	0.1	0.374014
26.541717	0.1	0.377484
26.543383	0.1	0.381675
26.545050	0.1	0.385446
26.546717	0.1	0.386615
26.548383	0.1	0.384627
26.550050	0.1	0.382192
26.551717	0.1	0.382019
26.553383	0.1	0.383509
26.555050	0.1	0.384548
26.556717	0.1	0.384445
26.558383	0.1	0.383276
26.560050	0.1	0.380557
26.561717	0.1	0.376548
26.563383	0.1	0.373130
26.565050	0.1	0.372003
26.566717	0.1	0.373549
26.568383	0.1	0.377493
26.570050	0.1	0.383123
26.571717	0.1	0.388371
26.573383	0.1	0.389977
26.575050	0.1	0.386331
26.576717	0.1	0.379486
26.578383	0.1	0.373176
26.580050	0.1	0.369800
26.581717	0.1	0.369619
26.583383	0.1	0.371514
26.585050	0.1	0.374308
26.586717	0.1	0.377293
26.588383	0.1	0.379984
26.590050	0.1	0.381749
26.591717	0.1	0.381861
26.593383	0.1	0.380478
26.595050	0.1	0.379402
26.596717	0.1	0.380818
26.598383	0.1	0.385297
26.600050	0.1	0.391887
26.601717	0.1	0.399351
26.603383	0.1	0.406113
26.605050	0.1	0.409922
26.606717	0.1	0.409675
26.608383	0.1	0.406965
26.610050	0.1	0.404157
26.611717	0.1	0.401796
26.613383	0.1	0.398844
26.615050	0.1	0.394671
26.616717	0.1	0.389880
26.618383	0.1	0.385833
26.620050	0.1	0.384031
26.621717	0.1	0.384739
26.623383	0.1	0.386252
26.625050	0.1	0.386466
26.626717	0.1	0.384632
26.628383	0.1	0.381419
26.630050	0.1	0.378587
26.631717	0.1	0.378448
26.633383	0.1	0.381954
26.635050	0.1	0.387370
26.636717	0.1	0.391700
26.638383	0.1	0.392883
26.640050	0.1	0.390685
26.641717	0.1	0.386601
26.643383	0.1	0.382606
26.645050	0.1	0.379789
26.646717	0.1	0.378154
26.648383	0.1	0.377311
26.650050	0.1	0.377037
26.651717	0.1	0.377251
26.653383	0.1	0.378112
26.655050	0.1	0.380301
26.656717	0.1	0.384403
26.658383	0.1	0.390066
26.660050	0.1	0.395775
26.661717	0.1	0.399910
26.663383	0.1	0.402248
26.665050	0.1	0.403426
26.666717	0.1	0.403463
26.668383	0.1	0.402303
26.670050	0.1	0.401060
26.671717	0.1	0.401372
26.673383	0.1	0.403794
26.675050	0.1	0.407468
26.676717	0.1	0.411393
26.678383	0.1	0.415421
26.680050	0.1	0.419500
26.681717	0.1	0.422681
26.683383	0.1	0.423803
26.685050	0.1	0.423109
26.686717	0.1	0.422704
26.688383	0.1	0.424311
26.690050	0.1	0.426997
26.691717	0.1	0.428972
26.693383	0.1	0.430965
26.695050	0.1	0.435431
26.696717	0.1	0.443370
26.698383	0.1	0.453712
26.700050	0.1	0.464525
26.701717	0.1	0.474001
26.703383	0.1	0.480702
26.705050	0.1	0.483794
26.706717	0.1	0.484711
26.708383	0.1	0.487324
26.710050	0.1	0.494560
26.711717	0.1	0.505983
26.713383	0.1	0.519101
26.715050	0.1	0.531711
26.716717	0.1	0.542817
26.718383	0.1	0.552190
26.720050	0.1	0.559990
26.721717	0.1	0.567040
26.723383	0.1	0.574403
26.725050	0.1	0.582696
26.726717	0.1	0.592126
26.728383	0.1	0.603069
26.730050	0.1	0.616335
26.731717	0.1	0.632028
26.733383	0.1	0.648396
26.735050	0.1	0.663032
26.736717	0.1	0.674226
26.738383	0.1	0.681402
26.740050	0.1	0.685728
26.741717	0.1	0.690054
26.743383	0.1	0.697053
26.745050	0.1	0.707419
26.746717	0.1	0.720075
26.748383	0.1	0.733952
26.750050	0.1	0.749812
26.751717	0.1	0.769966
26.753383	0.1	0.795294
26.755050	0.1	0.823350
26.756717	0.1	0.850195
26.758383	0.1	0.873064
26.760050	0.1	0.891485
26.761717	0.1	0.907634
26.763383	0.1	0.925390
26.765050	0.1	0.947700
26.766717	0.1	0.974354
26.768383	0.1	1.002951
26.770050	0.1	1.032134
26.771717	0.1	1.062308
26.773383	0.1	1.093666
26.775050	0.1	1.125769
26.776717	0.1	1.158370
26.778383	0.1	1.190719
26.780050	0.1	1.221462
26.781717	0.1	1.251143
26.783383	0.1	1.282296
26.785050	0.1	1.316289
26.786717	0.1	1.352774
26.788383	0.1	1.391978
26.790050	0.1	1.435089
26.791717	0.1	1.481869
26.793383	0.1	1.529972
26.795050	0.1	1.577660
26.796717	0.1	1.625046
26.798383	0.1	1.672688
26.800050	0.1	1.721373
26.801717	0.1	1.772428
26.803383	0.1	1.826813
26.805050	0.1	1.884303
26.806717	0.1	1.944471
26.808383	0.1	2.008183
26.810050	0.1	2.076230
26.811717	0.1	2.147174
26.813383	0.1	2.218555
26.815050	0.1	2.289154
26.816717	0.1	2.358500
26.818383	0.1	2.426277
26.820050	0.1	2.493430
26.821717	0.1	2.561989
26.823383	0.1	2.632723
26.825050	0.1	2.704179
26.826717	0.1	2.774606
26.828383	0.1	2.843603
26.830050	0.1	2.910881
26.831717	0.1	2.974714
26.833383	0.1	3.033429
26.835050	0.1	3.087022
26.836717	0.1	3.136490
26.838383	0.1	3.183261
26.840050	0.1	3.229054
26.841717	0.1	3.274558
26.843383	0.1	3.318801
26.845050	0.1	3.359807
26.846717	0.1	3.395178
26.848383	0.1	3.422792
26.850050	0.1	3.442434
26.851717	0.1	3.456650
26.853383	0.1	3.467952
26.855050	0.1	3.475877
26.856717	0.1	3.478643
26.858383	0.1	3.476036
26.860050	0.1	3.469363
26.861717	0.1	3.459458
26.863383	0.1	3.445512
26.865050	0.1	3.426508
26.866717	0.1	3.402610
26.868383	0.1	3.374498
26.870050	0.1	3.342861
26.871717	0.1	3.308356
26.873383	0.1	3.271219
26.875050	0.1	3.231415
26.876717	0.1	3.189095
26.878383	0.1	3.145142
26.880050	0.1	3.101290
26.881717	0.1	3.059437
26.883383	0.1	3.020959
26.885050	0.1	2.986179
26.886717	0.1	2.953340
26.888383	0.1	2.918770
26.890050	0.1	2.879784
26.891717	0.1	2.837470
26.893383	0.1	2.795747
26.895050	0.1	2.757870
26.896717	0.1	2.724216
26.898383	0.1	2.693441
26.900050	0.1	2.664691
26.901717	0.1	2.638125
26.903383	0.1	2.614232
26.905050	0.1	2.593147
26.906717	0.1	2.574739
26.908383	0.1	2.559386
26.910050	0.1	2.548024
26.911717	0.1	2.540951
26.913383	0.1	2.537384
26.915050	0.1	2.536345
26.916717	0.1	2.536974
26.918383	0.1	2.538175
26.920050	0.1	2.538995
26.921717	0.1	2.539391
26.923383	0.1	2.540075
26.925050	0.1	2.542050
26.926717	0.1	2.546795
26.928383	0.1	2.555437
26.930050	0.1	2.566837
26.931717	0.1	2.577729
26.933383	0.1	2.585580
26.935050	0.1	2.590162
26.936717	0.1	2.591885
26.938383	0.1	2.590683
26.940050	0.1	2.587568
26.941717	0.1	2.584867
26.943383	0.1	2.583228
26.945050	0.1	2.580239
26.946717	0.1	2.572937
26.948383	0.1	2.560308
26.950050	0.1	2.543530
26.951717	0.1	2.524471
26.953383	0.1	2.503851
26.955050	0.1	2.481230
26.956717	0.1	2.456200
26.958383	0.1	2.428815
26.960050	0.1	2.399138
26.961717	0.1	2.367012
26.963383	0.1	2.332358
26.965050	0.1	2.295030
26.966717	0.1	2.254685
26.968383	0.1	2.211649
26.970050	0.1	2.166466
26.971717	0.1	2.118852
26.973383	0.1	2.068728
26.975050	0.1	2.017445
26.976717	0.1	1.967116
26.978383	0.1	1.919065
26.980050	0.1	1.872443
26.981717	0.1	1.824750
26.983383	0.1	1.774034
26.985050	0.1	1.719627
26.986717	0.1	1.662020
26.988383	0.1	1.603444
26.990050	0.1	1.547071
26.991717	0.1	1.495075
26.993383	0.1	1.447727
26.995050	0.1	1.403680
26.996717	0.1	1.360751
26.998383	0.1	1.316709
27.000050	0.1	1.270478
27.001717	0.1	1.223404
27.003383	0.1	1.178235
27.005050	0.1	1.136512
27.006717	0.1	1.098341
27.008383	0.1	1.063664
27.010050	0.1	1.032203
27.011717	0.1	1.003225
27.013383	0.1	0.976380
27.015050	0.1	0.952445
27.016717	0.1	0.932505
27.018383	0.1	0.915700
27.020050	0.1	0.899211
27.021717	0.1	0.881096
27.023383	0.1	0.861459
27.025050	0.1	0.840914
27.026717	0.1	0.820071
27.028383	0.1	0.800435
27.030050	0.1	0.783997
27.031717	0.1	0.771317
27.033383	0.1	0.761198
27.035050	0.1	0.752821
27.036717	0.1	0.746404
27.038383	0.1	0.741342
27.040050	0.1	0.736052
27.041717	0.1	0.730166
27.043383	0.1	0.725379
27.045050	0.1	0.723233
27.046717	0.1	0.723149
27.048383	0.1	0.723577
27.050050	0.1	0.723945
27.051717	0.1	0.724825
27.053383	0.1	0.726366
27.055050	0.1	0.727228
27.056717	0.1	0.725784
27.058383	0.1	0.722092
27.060050	0.1	0.718557
27.061717	0.1	0.718557
27.063383	0.1	0.723433
27.065050	0.1	0.731107
27.066717	0.1	0.738408
27.068383	0.1	0.744290
27.070050	0.1	0.750036
27.071717	0.1	0.757091
27.073383	0.1	0.765976
27.075050	0.1	0.776802
27.076717	0.1	0.789938
27.078383	0.1	0.805599
27.080050	0.1	0.823215
27.081717	0.1	0.841911
27.083383	0.1	0.860812
27.085050	0.1	0.878777
27.086717	0.1	0.895015
27.088383	0.1	0.910182
27.090050	0.1	0.925870
27.091717	0.1	0.942592
27.093383	0.1	0.959742
27.095050	0.1	0.977283
27.096717	0.1	0.995263
27.098383	0.1	1.012729
27.100050	0.1	1.029084
27.101717	0.1	1.045140
27.103383	0.1	1.061754
27.105050	0.1	1.078704
27.106717	0.1	1.095911
27.108383	0.1	1.115040
27.110050	0.1	1.138006
27.111717	0.1	1.164097
27.113383	0.1	1.191115
27.115050	0.1	1.218361
27.116717	0.1	1.246086
27.118383	0.1	1.273737
27.120050	0.1	1.300727
27.121717	0.1	1.327689
27.123383	0.1	1.355922
27.125050	0.1	1.386576
27.126717	0.1	1.420421
27.128383	0.1	1.457278
27.130050	0.1	1.496160
27.131717	0.1	1.536794
27.133383	0.1	1.579779
27.135050	0.1	1.625055
27.136717	0.1	1.671864
27.138383	0.1	1.719538
27.140050	0.1	1.767213
27.141717	0.1	1.813746
27.143383	0.1	1.858948
27.145050	0.1	1.904177
27.146717	0.1	1.951070
27.148383	0.1	1.999596
27.150050	0.1	2.048458
27.151717	0.1	2.097189
27.153383	0.1	2.146480
27.155050	0.1	2.196981
27.156717	0.1	2.249447
27.158383	0.1	2.304893
27.160050	0.1	2.363510
27.161717	0.1	2.424591
27.163383	0.1	2.487805
27.165050	0.1	2.553314
27.166717	0.1	2.621468
27.168383	0.1	2.693180
27.170050	0.1	2.769264
27.171717	0.1	2.848664
27.173383	0.1	2.929359
27.175050	0.1	3.011418
27.176717	0.1	3.096676
27.178383	0.1	3.186134
27.180050	0.1	3.279787
27.181717	0.1	3.377083
27.183383	0.1	3.476753
27.185050	0.1	3.578519
27.186717	0.1	3.684149
27.188383	0.1	3.795237
27.190050	0.1	3.911401
27.191717	0.1	4.031262
27.193383	0.1	4.154239
27.195050	0.1	4.281295
27.196717	0.1	4.414264
27.198383	0.1	4.555201
27.200050	0.1	4.706159
27.201717	0.1	4.868377
27.203383	0.1	5.041915
27.205050	0.1	5.226312
27.206717	0.1	5.420684
27.208383	0.1	5.623423
27.210050	0.1	5.833199
27.211717	0.1	6.050379
27.213383	0.1	6.276043
27.215050	0.1	6.510224
27.216717	0.1	6.752601
27.218383	0.1	7.003876
27.220050	0.1	7.264861
27.221717	0.1	7.534837
27.223383	0.1	7.812725
27.225050	0.1	8.098814
27.226717	0.1	8.394304
27.228383	0.1	8.700062
27.230050	0.1	9.015412
27.231717	0.1	9.338423
27.233383	0.1	9.667501
27.235050	0.1	10.001813
27.236717	0.1	10.341192
27.238383	0.1	10.685609
27.240050	0.1	11.033532
27.241717	0.1	11.382187
27.243383	0.1	11.729687
27.245050	0.1	12.074988
27.246717	0.1	12.415745
27.248383	0.1	12.748479
27.250050	0.1	13.071094
27.251717	0.1	13.383422
27.253383	0.1	13.684738
27.255050	0.1	13.972549
27.256717	0.1	14.244718
27.258383	0.1	14.501037
27.260050	0.1	14.741905
27.261717	0.1	14.966466
27.263383	0.1	15.172428
27.265050	0.1	15.357244
27.266717	0.1	15.518582
27.268383	0.1	15.653940
27.270050	0.1	15.760968
27.271717	0.1	15.838211
27.273383	0.1	15.885094
27.275050	0.1	15.901900
27.276717	0.1	15.889928
27.278383	0.1	15.850104
27.280050	0.1	15.782076
27.281717	0.1	15.685908
27.283383	0.1	15.563061
27.285050	0.1	15.414800
27.286717	0.1	15.241192
27.288383	0.1	15.042061
27.290050	0.1	14.817729
27.291717	0.1	14.569042
27.293383	0.1	14.297925
27.295050	0.1	14.007255
27.296717	0.1	13.700030
27.298383	0.1	13.379809
27.300050	0.1	13.050349
27.301717	0.1	12.713182
27.303383	0.1	12.367065
27.305050	0.1	12.010047
27.306717	0.1	11.641332
27.308383	0.1	11.261781
27.310050	0.1	10.874015
27.311717	0.1	10.482431
27.313383	0.1	10.091858
27.315050	0.1	9.705978
27.316717	0.1	9.327270
27.318383	0.1	8.956734
27.320050	0.1	8.593225
27.321717	0.1	8.234512
27.323383	0.1	7.879422
27.325050	0.1	7.528947
27.326717	0.1	7.185298
27.328383	0.1	6.850311
27.330050	0.1	6.524897
27.331717	0.1	6.209472
27.333383	0.1	5.904781
27.335050	0.1	5.612182
27.336717	0.1	5.332562
27.338383	0.1	5.065333
27.340050	0.1	4.809615
27.341717	0.1	4.566233
27.343383	0.1	4.336583
27.345050	0.1	4.119803
27.346717	0.1	3.913394
27.348383	0.1	3.716336
27.350050	0.1	3.529955
27.351717	0.1	3.356007
27.353383	0.1	3.194744
27.355050	0.1	3.044745
27.356717	0.1	2.904036
27.358383	0.1	2.771029
27.360050	0.1	2.644644
27.361717	0.1	2.523926
27.363383	0.1	2.407939
27.365050	0.1	2.296488
27.366717	0.1	2.190880
27.368383	0.1	2.093068
27.370050	0.1	2.003815
27.371717	0.1	1.921877
27.373383	0.1	1.844857
27.375050	0.1	1.771306
27.376717	0.1	1.701647
27.378383	0.1	1.636660
27.380050	0.1	1.576105
27.381717	0.1	1.518945
27.383383	0.1	1.463951
27.385050	0.1	1.410213
27.386717	0.1	1.357640
27.388383	0.1	1.307474
27.390050	0.1	1.261351
27.391717	0.1	1.219139
27.393383	0.1	1.178938
27.395050	0.1	1.139357
27.396717	0.1	1.101182
27.398383	0.1	1.066383
27.400050	0.1	1.035715
27.401717	0.1	1.008115
27.403383	0.1	0.981921
27.405050	0.1	0.956059
27.406717	0.1	0.930396
27.408383	0.1	0.905227
27.410050	0.1	0.880766
27.411717	0.1	0.857268
27.413383	0.1	0.834861
27.415050	0.1	0.813212
27.416717	0.1	0.792681
27.418383	0.1	0.774683
27.420050	0.1	0.759251
27.421717	0.1	0.744392
27.423383	0.1	0.728974
27.425050	0.1	0.713803
27.426717	0.1	0.699479
27.428383	0.1	0.685505
27.430050	0.1	0.671190
27.431717	0.1	0.656336
27.433383	0.1	0.641420
27.435050	0.1	0.627637
27.436717	0.1	0.616680
27.438383	0.1	0.609197
27.440050	0.1	0.603246
27.441717	0.1	0.596442
27.443383	0.1	0.589029
27.445050	0.1	0.583008
27.446717	0.1	0.579315
27.448383	0.1	0.576675
27.450050	0.1	0.572838
27.451717	0.1	0.566258
27.453383	0.1	0.556419
27.455050	0.1	0.543986
27.456717	0.1	0.531417
27.458383	0.1	0.522095
27.460050	0.1	0.517326
27.461717	0.1	0.514938
27.463383	0.1	0.512074
27.465050	0.1	0.508474
27.466717	0.1	0.505415
27.468383	0.1	0.503208
27.470050	0.1	0.501592
27.471717	0.1	0.500958
27.473383	0.1	0.501727
27.475050	0.1	0.503385
27.476717	0.1	0.504567
27.478383	0.1	0.503822
27.480050	0.1	0.500339
27.481717	0.1	0.493927
27.483383	0.1	0.484614
27.485050	0.1	0.472614
27.486717	0.1	0.459054
27.488383	0.1	0.446592
27.490050	0.1	0.438509
27.491717	0.1	0.436283
27.493383	0.1	0.438360
27.495050	0.1	0.442117
27.496717	0.1	0.445964
27.498383	0.1	0.449163
27.500050	0.1	0.451449
27.501717	0.1	0.453517
27.503383	0.1	0.456767
27.505050	0.1	0.461699
27.506717	0.1	0.466700
27.508383	0.1	0.469154
27.510050	0.1	0.468064
27.511717	0.1	0.464949
27.513383	0.1	0.461880
27.515050	0.1	0.459813
27.516717	0.1	0.458676
27.518383	0.1	0.457545
27.520050	0.1	0.455556
27.521717	0.1	0.453149
27.523383	0.1	0.451407
27.525050	0.1	0.450891
27.526717	0.1	0.450583
27.528383	0.1	0.447966
27.530050	0.1	0.442066
27.531717	0.1	0.435100
27.533383	0.1	0.429545
27.535050	0.1	0.425968
27.536717	0.1	0.424385
27.538383	0.1	0.425261
27.540050	0.1	0.428809
27.541717	0.1	0.434462
27.543383	0.1	0.440856
27.545050	0.1	0.446271
27.546717	0.1	0.449643
27.548383	0.1	0.450956
27.550050	0.1	0.450360
27.551717	0.1	0.447896
27.553383	0.1	0.444194
27.555050	0.1	0.440385
27.556717	0.1	0.437498
27.558383	0.1	0.436152
27.560050	0.1	0.435673
27.561717	0.1	0.433619
27.563383	0.1	0.428450
27.565050	0.1	0.422187
27.566717	0.1	0.418001
27.568383	0.1	0.416269
27.570050	0.1	0.414937
27.571717	0.1	0.412469
27.573383	0.1	0.408865
27.575050	0.1	0.404706
27.576717	0.1	0.400334
27.578383	0.1	0.395947
27.580050	0.1	0.392161
27.581717	0.1	0.390145
27.583383	0.1	0.390718
27.585050	0.1	0.393554
27.586717	0.1	0.396916
27.588383	0.1	0.398266
27.590050	0.1	0.395719
27.591717	0.1	0.389209
27.593383	0.1	0.380580
27.595050	0.1	0.372618
27.596717	0.1	0.366983
27.598383	0.1	0.363039
27.600050	0.1	0.359514
27.601717	0.1	0.356534
27.603383	0.1	0.354871
27.605050	0.1	0.354610
27.606717	0.1	0.355802
27.608383	0.1	0.358955
27.610050	0.1	0.364063
27.611717	0.1	0.369959
27.613383	0.1	0.374648
27.615050	0.1	0.376180
27.616717	0.1	0.373465
27.618383	0.1	0.366969
27.620050	0.1	0.358867
27.621717	0.1	0.351779
27.623383	0.1	0.347071
27.625050	0.1	0.344650
27.626717	0.1	0.343556
27.628383	0.1	0.342331
27.630050	0.1	0.339993
27.631717	0.1	0.337567
27.633383	0.1	0.337390
27.635050	0.1	0.340301
27.636717	0.1	0.344464
27.638383	0.1	0.347202
27.640050	0.1	0.347695
27.641717	0.1	0.348263
27.643383	0.1	0.351821
27.645050	0.1	0.358042
27.646717	0.1	0.364422
27.648383	0.1	0.369721
27.650050	0.1	0.373954
27.651717	0.1	0.376841
27.653383	0.1	0.377791
27.655050	0.1	0.376003
27.656717	0.1	0.370475
27.658383	0.1	0.361251
27.660050	0.1	0.350489
27.661717	0.1	0.340859
27.663383	0.1	0.333302
27.665050	0.1	0.327481
27.666717	0.1	0.323416
27.668383	0.1	0.321683
27.670050	0.1	0.322289
27.671717	0.1	0.324012
27.673383	0.1	0.325949
27.675050	0.1	0.328580
27.676717	0.1	0.332263
27.678383	0.1	0.336254
27.680050	0.1	0.339635
27.681717	0.1	0.341735
27.683383	0.1	0.342228
27.685050	0.1	0.341861
27.686717	0.1	0.341740
27.688383	0.1	0.342084
27.690050	0.1	0.342838
27.691717	0.1	0.344245
27.693383	0.1	0.346098
27.695050	0.1	0.347551
27.696717	0.1	0.347644
27.698383	0.1	0.345726
27.700050	0.1	0.342103
27.701717	0.1	0.338349
27.703383	0.1	0.335700
27.705050	0.1	0.333488
27.706717	0.1	0.330652
27.708383	0.1	0.328152
27.710050	0.1	0.327951
27.711717	0.1	0.330331
27.713383	0.1	0.333902
27.715050	0.1	0.337367
27.716717	0.1	0.340315
27.718383	0.1	0.342526
27.720050	0.1	0.343053
27.721717	0.1	0.340766
27.723383	0.1	0.336184
27.725050	0.1	0.332156
27.726717	0.1	0.331732
27.728383	0.1	0.335635
27.730050	0.1	0.342401
27.731717	0.1	0.349525
27.733383	0.1	0.354215
27.735050	0.1	0.354559
27.736717	0.1	0.350676
27.738383	0.1	0.344533
27.740050	0.1	0.339141
27.741717	0.1	0.337115
27.743383	0.1	0.338964
27.745050	0.1	0.343015
27.746717	0.1	0.347085
27.748383	0.1	0.349903
27.750050	0.1	0.351351
27.751717	0.1	0.351770
27.753383	0.1	0.351425
27.755050	0.1	0.350960
27.756717	0.1	0.351486
27.758383	0.1	0.354154
27.760050	0.1	0.359025
27.761717	0.1	0.363933
27.763383	0.1	0.366042
27.765050	0.1	0.364841
27.766717	0.1	0.362312
27.768383	0.1	0.360426
27.770050	0.1	0.359276
27.771717	0.1	0.358000
27.773383	0.1	0.356571
27.775050	0.1	0.355928
27.776717	0.1	0.357041
27.778383	0.1	0.360287
27.780050	0.1	0.365120
27.781717	0.1	0.370559
27.783383	0.1	0.375747
27.785050	0.1	0.379183
27.786717	0.1	0.379244
27.788383	0.1	0.376417
27.790050	0.1	0.373013
27.791717	0.1	0.370680
27.793383	0.1	0.369693
27.795050	0.1	0.369716
27.796717	0.1	0.370168
27.798383	0.1	0.370229
27.800050	0.1	0.369078
27.801717	0.1	0.366746
27.803383	0.1	0.364236
27.805050	0.1	0.362233
27.806717	0.1	0.360264
27.808383	0.1	0.357321
27.810050	0.1	0.353148
27.811717	0.1	0.349414
27.813383	0.1	0.348650
27.815050	0.1	0.351225
27.816717	0.1	0.354466
27.818383	0.1	0.354932
27.820050	0.1	0.351351
27.821717	0.1	0.345358
27.823383	0.1	0.339644
27.825050	0.1	0.335593
27.826717	0.1	0.333008
27.828383	0.1	0.331812
27.830050	0.1	0.332515
27.831717	0.1	0.334526
27.833383	0.1	0.335700
27.835050	0.1	0.334620
27.836717	0.1	0.332533
27.838383	0.1	0.332189
27.840050	0.1	0.334624
27.841717	0.1	0.337469
27.843383	0.1	0.337544
27.845050	0.1	0.334270
27.846717	0.1	0.329087
27.848383	0.1	0.323015
27.850050	0.1	0.316598
27.851717	0.1	0.311150
27.853383	0.1	0.308603
27.855050	0.1	0.309497
27.856717	0.1	0.312030
27.858383	0.1	0.314396
27.860050	0.1	0.317120
27.861717	0.1	0.321516
27.863383	0.1	0.327635
27.865050	0.1	0.334419
27.866717	0.1	0.339858
27.868383	0.1	0.341507
27.870050	0.1	0.338499
27.871717	0.1	0.332752
27.873383	0.1	0.327402
27.875050	0.1	0.324324
27.876717	0.1	0.322838
27.878383	0.1	0.321143
27.880050	0.1	0.319066
27.881717	0.1	0.318135
27.883383	0.1	0.318857
27.885050	0.1	0.320133
27.886717	0.1	0.321339
27.888383	0.1	0.322824
27.890050	0.1	0.324612
27.891717	0.1	0.326089
27.893383	0.1	0.326755
27.895050	0.1	0.326554
27.896717	0.1	0.325586
27.898383	0.1	0.323481
27.900050	0.1	0.319500
27.901717	0.1	0.313828
27.903383	0.1	0.308258
27.905050	0.1	0.304822
27.906717	0.1	0.304556
27.908383	0.1	0.307900
27.910050	0.1	0.314550
27.911717	0.1	0.322405
27.913383	0.1	0.328002
27.915050	0.1	0.329185
27.916717	0.1	0.327015
27.918383	0.1	0.324203
27.920050	0.1	0.322759
27.921717	0.1	0.323304
27.923383	0.1	0.324883
27.925050	0.1	0.325833
27.926717	0.1	0.325674
27.928383	0.1	0.325199
27.930050	0.1	0.324873
27.931717	0.1	0.324659
27.933383	0.1	0.324855
27.935050	0.1	0.325609
27.936717	0.1	0.325879
27.938383	0.1	0.324310
27.940050	0.1	0.320994
27.941717	0.1	0.317474
27.943383	0.1	0.315350
27.945050	0.1	0.314708
27.946717	0.1	0.314317
27.948383	0.1	0.313618
27.950050	0.1	0.313451
27.951717	0.1	0.314545
27.953383	0.1	0.316119
27.955050	0.1	0.316780
27.956717	0.1	0.316366
27.958383	0.1	0.315704
27.960050	0.1	0.315020
27.961717	0.1	0.313730
27.963383	0.1	0.311746
27.965050	0.1	0.310075
27.966717	0.1	0.309818
27.968383	0.1	0.311276
27.970050	0.1	0.313958
27.971717	0.1	0.316775
27.973383	0.1	0.318750
27.975050	0.1	0.319439
27.976717	0.1	0.318559
27.978383	0.1	0.316012
27.980050	0.1	0.312245
27.981717	0.1	0.308580
27.983383	0.1	0.306927
27.985050	0.1	0.308258
27.986717	0.1	0.312096
27.988383	0.1	0.317506
27.990050	0.1	0.322871
27.991717	0.1	0.325791
27.993383	0.1	0.325283
27.995050	0.1	0.322866
27.996717	0.1	0.320524
27.998383	0.1	0.318671
28.000050	0.1	0.316571
28.001717	0.1	0.313926
28.003383	0.1	0.311318
28.005050	0.1	0.309311
28.006717	0.1	0.308254
28.008383	0.1	0.308617
28.010050	0.1	0.310154
28.011717	0.1	0.311118
28.013383	0.1	0.309320
28.015050	0.1	0.304366
28.016717	0.1	0.298587
28.018383	0.1	0.295131
28.020050	0.1	0.295304
28.021717	0.1	0.298312
28.023383	0.1	0.302806
28.025050	0.1	0.307825
28.026717	0.1	0.312375
28.028383	0.1	0.314820
28.030050	0.1	0.314023
28.031717	0.1	0.311537
28.033383	0.1	0.310740
28.035050	0.1	0.313274
28.036717	0.1	0.317371
28.038383	0.1	0.319397
28.040050	0.1	0.316515
28.041717	0.1	0.308985
28.043383	0.1	0.300277
28.045050	0.1	0.294088
28.046717	0.1	0.291825
28.048383	0.1	0.293390
28.050050	0.1	0.298261
28.051717	0.1	0.304980
28.053383	0.1	0.311346
28.055050	0.1	0.315835
28.056717	0.1	0.318196
28.058383	0.1	0.319262
28.060050	0.1	0.320179
28.061717	0.1	0.321227
28.063383	0.1	0.322084
28.065050	0.1	0.323197
28.066717	0.1	0.325451
28.068383	0.1	0.328850
28.070050	0.1	0.332552
28.071717	0.1	0.335393
28.073383	0.1	0.336380
28.075050	0.1	0.335211
28.076717	0.1	0.332119
28.078383	0.1	0.327737
28.080050	0.1	0.323406
28.081717	0.1	0.320338
28.083383	0.1	0.317977
28.085050	0.1	0.314466
28.086717	0.1	0.309120
28.088383	0.1	0.303225
28.090050	0.1	0.298382
28.091717	0.1	0.295248
28.093383	0.1	0.293883
28.095050	0.1	0.294223
28.096717	0.1	0.295457
28.098383	0.1	0.295974
28.100050	0.1	0.294857
28.101717	0.1	0.292929
28.103383	0.1	0.291611
28.105050	0.1	0.291308
28.106717	0.1	0.291150
28.108383	0.1	0.289883
28.110050	0.1	0.287164
28.111717	0.1	0.283965
28.113383	0.1	0.281888
28.115050	0.1	0.282349
28.116717	0.1	0.285502
28.118383	0.1	0.289460
28.120050	0.1	0.291769
28.121717	0.1	0.291909
28.123383	0.1	0.291155
28.125050	0.1	0.290261
28.126717	0.1	0.289069
28.128383	0.1	0.287816
28.130050	0.1	0.286978
28.131717	0.1	0.286568
28.133383	0.1	0.286605
28.135050	0.1	0.287704
28.136717	0.1	0.290587
28.138383	0.1	0.295322
28.140050	0.1	0.301073
28.141717	0.1	0.306163
28.143383	0.1	0.308757
28.145050	0.1	0.308235
28.146717	0.1	0.305511
28.148383	0.1	0.301832
28.150050	0.1	0.298354
28.151717	0.1	0.295686
28.153383	0.1	0.292868
28.155050	0.1	0.288733
28.156717	0.1	0.283788
28.158383	0.1	0.279276
28.160050	0.1	0.275816
28.161717	0.1	0.274004
28.163383	0.1	0.274833
28.165050	0.1	0.278521
28.166717	0.1	0.283895
28.168383	0.1	0.289353
28.170050	0.1	0.293725
28.171717	0.1	0.296244
28.173383	0.1	0.296235
28.175050	0.1	0.293921
28.176717	0.1	0.291206
28.178383	0.1	0.289492
28.180050	0.1	0.288053
28.181717	0.1	0.286521
28.183383	0.1	0.286018
28.185050	0.1	0.286908
28.186717	0.1	0.288221
28.188383	0.1	0.288943
28.190050	0.1	0.288505
28.191717	0.1	0.286214
28.193383	0.1	0.280882
28.195050	0.1	0.272216
28.196717	0.1	0.262549
28.198383	0.1	0.255629
28.200050	0.1	0.253394
28.201717	0.1	0.254749
28.203383	0.1	0.257306
28.205050	0.1	0.259550
28.206717	0.1	0.261297
28.208383	0.1	0.262866
28.210050	0.1	0.264584
28.211717	0.1	0.266731
28.213383	0.1	0.268864
28.215050	0.1	0.269660
28.216717	0.1	0.269050
28.218383	0.1	0.269306
28.220050	0.1	0.272468
28.221717	0.1	0.278172
28.223383	0.1	0.284510
28.225050	0.1	0.289469
28.226717	0.1	0.291718
28.228383	0.1	0.291169
28.230050	0.1	0.288961
28.231717	0.1	0.287145
28.233383	0.1	0.288030
28.235050	0.1	0.292296
28.236717	0.1	0.297590
28.238383	0.1	0.300421
28.240050	0.1	0.299318
28.241717	0.1	0.295723
28.243383	0.1	0.291979
28.245050	0.1	0.289166
28.246717	0.1	0.287946
28.248383	0.1	0.289264
28.250050	0.1	0.292454
28.251717	0.1	0.295066
28.253383	0.1	0.295816
28.255050	0.1	0.295783
28.256717	0.1	0.296216
28.258383	0.1	0.296934
28.260050	0.1	0.297292
28.261717	0.1	0.297627
28.263383	0.1	0.299094
28.265050	0.1	0.302452
28.266717	0.1	0.307239
28.268383	0.1	0.312314
28.270050	0.1	0.316841
28.271717	0.1	0.320505
28.273383	0.1	0.323169
28.275050	0.1	0.324654
28.276717	0.1	0.325153
28.278383	0.1	0.325907
28.280050	0.1	0.328347
28.281717	0.1	0.332124
28.283383	0.1	0.335714
28.285050	0.1	0.338922
28.286717	0.1	0.342843
28.288383	0.1	0.347649
28.290050	0.1	0.351775
28.291717	0.1	0.353334
28.293383	0.1	0.352003
28.295050	0.1	0.349600
28.296717	0.1	0.348636
28.298383	0.1	0.349823
28.300050	0.1	0.351528
28.301717	0.1	0.352031
28.303383	0.1	0.351337
28.305050	0.1	0.350061
28.306717	0.1	0.348273
28.308383	0.1	0.346708
28.310050	0.1	0.347244
28.311717	0.1	0.351048
28.313383	0.1	0.357893
28.315050	0.1	0.367062
28.316717	0.1	0.377209
28.318383	0.1	0.385670
28.320050	0.1	0.389796
28.321717	0.1	0.389037
28.323383	0.1	0.385353
28.325050	0.1	0.381358
28.326717	0.1	0.378275
28.328383	0.1	0.375938
28.330050	0.1	0.374364
28.331717	0.1	0.374527
28.333383	0.1	0.377535
28.335050	0.1	0.383053
28.336717	0.1	0.389367
28.338383	0.1	0.395305
28.340050	0.1	0.401069
28.341717	0.1	0.406867
28.343383	0.1	0.411402
28.345050	0.1	0.413000
28.346717	0.1	0.412525
28.348383	0.1	0.413144
28.350050	0.1	0.416324
28.351717	0.1	0.420292
28.353383	0.1	0.423579
28.355050	0.1	0.427128
28.356717	0.1	0.431533
28.358383	0.1	0.435356
28.360050	0.1	0.437251
28.361717	0.1	0.437475
28.363383	0.1	0.437414
28.365050	0.1	0.438849
28.366717	0.1	0.442560
28.368383	0.1	0.447240
28.370050	0.1	0.451040
28.371717	0.1	0.453512
28.373383	0.1	0.454723
28.375050	0.1	0.453787
28.376717	0.1	0.449643
28.378383	0.1	0.442527
28.380050	0.1	0.434197
28.381717	0.1	0.426848
28.383383	0.1	0.421922
28.385050	0.1	0.420227
28.386717	0.1	0.422271
28.388383	0.1	0.427123
28.390050	0.1	0.432008
28.391717	0.1	0.434495
28.393383	0.1	0.434350
28.395050	0.1	0.432832
28.396717	0.1	0.430606
28.398383	0.1	0.427309
28.400050	0.1	0.422522
28.401717	0.1	0.416427
28.403383	0.1	0.410117
28.405050	0.1	0.405372
28.406717	0.1	0.402639
28.408383	0.1	0.400268
28.410050	0.1	0.396874
28.411717	0.1	0.392753
28.413383	0.1	0.388324
28.415050	0.1	0.383276
28.416717	0.1	0.377973
28.418383	0.1	0.373749
28.420050	0.1	0.370620
28.421717	0.1	0.366382
28.423383	0.1	0.359206
28.425050	0.1	0.350396
28.426717	0.1	0.343593
28.428383	0.1	0.341116
28.430050	0.1	0.341688
28.431717	0.1	0.342093
28.433383	0.1	0.340398
28.435050	0.1	0.336957
28.436717	0.1	0.332980
28.438383	0.1	0.328892
28.440050	0.1	0.324533
28.441717	0.1	0.320580
28.443383	0.1	0.318368
28.445050	0.1	0.317767
28.446717	0.1	0.317134
28.448383	0.1	0.315933
28.450050	0.1	0.315383
28.451717	0.1	0.316314
28.453383	0.1	0.318051
28.455050	0.1	0.319402
28.456717	0.1	0.319472
28.458383	0.1	0.318061
28.460050	0.1	0.315611
28.461717	0.1	0.312175
28.463383	0.1	0.307141
28.465050	0.1	0.300626
28.466717	0.1	0.294009
28.468383	0.1	0.288156
28.470050	0.1	0.282489
28.471717	0.1	0.276640
28.473383	0.1	0.271578
28.475050	0.1	0.268584
28.476717	0.1	0.267890
28.478383	0.1	0.268603
28.480050	0.1	0.269543
28.481717	0.1	0.270312
28.483383	0.1	0.271550
28.485050	0.1	0.273609
28.486717	0.1	0.275443
28.488383	0.1	0.275369
28.490050	0.1	0.272878
28.491717	0.1	0.269492
28.493383	0.1	0.267061
28.495050	0.1	0.265804
28.496717	0.1	0.264710
28.498383	0.1	0.262759
28.500050	0.1	0.259909
28.501717	0.1	0.257199
28.503383	0.1	0.255471
28.505050	0.1	0.255075
28.506717	0.1	0.256565
28.508383	0.1	0.260174
28.510050	0.1	0.265343
28.511717	0.1	0.271066
28.513383	0.1	0.275755
28.515050	0.1	0.277311
28.516717	0.1	0.274959
28.518383	0.1	0.270680
28.520050	0.1	0.267057
28.521717	0.1	0.264733
28.523383	0.1	0.263667
28.525050	0.1	0.265129
28.526717	0.1	0.270139
28.528383	0.1	0.277269
28.530050	0.1	0.284044
28.531717	0.1	0.289497
28.533383	0.1	0.293958
28.535050	0.1	0.297539
28.536717	0.1	0.299853
28.538383	0.1	0.300687
28.540050	0.1	0.300789
28.541717	0.1	0.301669
28.543383	0.1	0.304347
28.545050	0.1	0.308156
28.546717	0.1	0.310955
28.548383	0.1	0.311518
28.550050	0.1	0.311243
28.551717	0.1	0.312105
28.553383	0.1	0.314144
28.555050	0.1	0.316096
28.556717	0.1	0.317544
28.558383	0.1	0.319299
28.560050	0.1	0.322158
28.561717	0.1	0.326121
28.563383	0.1	0.330489
28.565050	0.1	0.334731
28.566717	0.1	0.339178
28.568383	0.1	0.344077
28.570050	0.1	0.348915
28.571717	0.1	0.353139
28.573383	0.1	0.356371
28.575050	0.1	0.358014
28.576717	0.1	0.358098
28.578383	0.1	0.358629
28.580050	0.1	0.362471
28.581717	0.1	0.370112
28.583383	0.1	0.378950
28.585050	0.1	0.385954
28.586717	0.1	0.389870
28.588383	0.1	0.391393
28.590050	0.1	0.391765
28.591717	0.1	0.391095
28.593383	0.1	0.388729
28.595050	0.1	0.385228
28.596717	0.1	0.382764
28.598383	0.1	0.383793
28.600050	0.1	0.389544
28.601717	0.1	0.398443
28.603383	0.1	0.406103
28.605050	0.1	0.408506
28.606717	0.1	0.405353
28.608383	0.1	0.399970
28.610050	0.1	0.396175
28.611717	0.1	0.395575
28.613383	0.1	0.397614
28.615050	0.1	0.400445
28.616717	0.1	0.401363
28.618383	0.1	0.398397
28.620050	0.1	0.392087
28.621717	0.1	0.385041
28.623383	0.1	0.379630
28.625050	0.1	0.376324
28.626717	0.1	0.374522
28.628383	0.1	0.374652
28.630050	0.1	0.377945
28.631717	0.1	0.384143
28.633383	0.1	0.390778
28.635050	0.1	0.395072
28.636717	0.1	0.395849
28.638383	0.1	0.393610
28.640050	0.1	0.389363
28.641717	0.1	0.383873
28.643383	0.1	0.377893
28.645050	0.1	0.372818
28.646717	0.1	0.370485
28.648383	0.1	0.371831
28.650050	0.1	0.375654
28.651717	0.1	0.379211
28.653383	0.1	0.380212
28.655050	0.1	0.378541
28.656717	0.1	0.376729
28.658383	0.1	0.377730
28.660050	0.1	0.380795
28.661717	0.1	0.381377
28.663383	0.1	0.376278
28.665050	0.1	0.366718
28.666717	0.1	0.356017
28.668383	0.1	0.346466
28.670050	0.1	0.339053
28.671717	0.1	0.334540
28.673383	0.1	0.333264
28.675050	0.1	0.334224
28.676717	0.1	0.335863
28.678383	0.1	0.337842
28.680050	0.1	0.340687
28.681717	0.1	0.343830
28.683383	0.1	0.345143
28.685050	0.1	0.343556
28.686717	0.1	0.341120
28.688383	0.1	0.340273
28.690050	0.1	0.340212
28.691717	0.1	0.337991
28.693383	0.1	0.332287
28.695050	0.1	0.324948
28.696717	0.1	0.319006
28.698383	0.1	0.315630
28.700050	0.1	0.313874
28.701717	0.1	0.312873
28.703383	0.1	0.313013
28.705050	0.1	0.315048
28.706717	0.1	0.318722
28.708383	0.1	0.322987
28.710050	0.1	0.327174
28.711717	0.1	0.331127
28.713383	0.1	0.334345
28.715050	0.1	0.335430
28.716717	0.1	0.333269
28.718383	0.1	0.329036
28.720050	0.1	0.325637
28.721717	0.1	0.324720
28.723383	0.1	0.325311
28.725050	0.1	0.325255
28.726717	0.1	0.323551
28.728383	0.1	0.321371
28.730050	0.1	0.320645
28.731717	0.1	0.321884
28.733383	0.1	0.324105
28.735050	0.1	0.326433
28.736717	0.1	0.328822
28.738383	0.1	0.331318
28.740050	0.1	0.333870
28.741717	0.1	0.336794
28.743383	0.1	0.340231
28.745050	0.1	0.343588
28.746717	0.1	0.345828
28.748383	0.1	0.346052
28.750050	0.1	0.344268
28.751717	0.1	0.342065
28.753383	0.1	0.341483
28.755050	0.1	0.343216
28.756717	0.1	0.347062
28.758383	0.1	0.352841
28.760050	0.1	0.359719
28.761717	0.1	0.366587
28.763383	0.1	0.373181
28.765050	0.1	0.379989
28.766717	0.1	0.387221
28.768383	0.1	0.394187
28.770050	0.1	0.399635
28.771717	0.1	0.402881
28.773383	0.1	0.405116
28.775050	0.1	0.408511
28.776717	0.1	0.413661
28.778383	0.1	0.419067
28.780050	0.1	0.423305
28.781717	0.1	0.426718
28.783383	0.1	0.430509
28.785050	0.1	0.434658
28.786717	0.1	0.437833
28.788383	0.1	0.439603
28.790050	0.1	0.442271
28.791717	0.1	0.448818
28.793383	0.1	0.458965
28.795050	0.1	0.469731
28.796717	0.1	0.478774
28.798383	0.1	0.485457
28.800050	0.1	0.490621
28.801717	0.1	0.496078
28.803383	0.1	0.502816
28.805050	0.1	0.510043
28.806717	0.1	0.516782
28.808383	0.1	0.523585
28.810050	0.1	0.531953
28.811717	0.1	0.542402
28.813383	0.1	0.553639
28.815050	0.1	0.563483
28.816717	0.1	0.570109
28.818383	0.1	0.572796
28.820050	0.1	0.572475
28.821717	0.1	0.571213
28.823383	0.1	0.570612
28.825050	0.1	0.571059
28.826717	0.1	0.572405
28.828383	0.1	0.574356
28.830050	0.1	0.576032
28.831717	0.1	0.575972
28.833383	0.1	0.573900
28.835050	0.1	0.571623
28.836717	0.1	0.570868
28.838383	0.1	0.571604
28.840050	0.1	0.572731
28.841717	0.1	0.573150
28.843383	0.1	0.572270
28.845050	0.1	0.569923
28.846717	0.1	0.566076
28.848383	0.1	0.561140
28.850050	0.1	0.555920
28.851717	0.1	0.550589
28.853383	0.1	0.544651
28.855050	0.1	0.538565
28.856717	0.1	0.533829
28.858383	0.1	0.530411
28.860050	0.1	0.525713
28.861717	0.1	0.517746
28.863383	0.1	0.507510
28.865050	0.1	0.497252
28.866717	0.1	0.488162
28.868383	0.1	0.480055
28.870050	0.1	0.472250
28.871717	0.1	0.464502
28.873383	0.1	0.456660
28.875050	0.1	0.448236
28.876717	0.1	0.439696
28.878383	0.1	0.432804
28.880050	0.1	0.428283
28.881717	0.1	0.424501
28.883383	0.1	0.419682
28.885050	0.1	0.414550
28.886717	0.1	0.410909
28.888383	0.1	0.408376
28.890050	0.1	0.404287
28.891717	0.1	0.396771
28.893383	0.1	0.387072
28.895050	0.1	0.378024
28.896717	0.1	0.370895
28.898383	0.1	0.365349
28.900050	0.1	0.361456
28.901717	0.1	0.360399
28.903383	0.1	0.363286
28.905050	0.1	0.369134
28.906717	0.1	0.375048
28.908383	0.1	0.378485
28.910050	0.1	0.378476
28.911717	0.1	0.375342
28.913383	0.1	0.370499
28.915050	0.1	0.366322
28.916717	0.1	0.364580
28.918383	0.1	0.365037
28.920050	0.1	0.366769
28.921717	0.1	0.370364
28.923383	0.1	0.377069
28.925050	0.1	0.385712
28.926717	0.1	0.392674
28.928383	0.1	0.395449
28.930050	0.1	0.394755
28.931717	0.1	0.393284
28.933383	0.1	0.393461
28.935050	0.1	0.395975
28.936717	0.1	0.399877
28.938383	0.1	0.404092
28.940050	0.1	0.408241
28.941717	0.1	0.412450
28.943383	0.1	0.417549
28.945050	0.1	0.424641
28.946717	0.1	0.433726
28.948383	0.1	0.442942
28.950050	0.1	0.449773
28.951717	0.1	0.453116
28.953383	0.1	0.453372
28.955050	0.1	0.451538
28.956717	0.1	0.449088
28.958383	0.1	0.447426
28.960050	0.1	0.447230
28.961717	0.1	0.448739
28.963383	0.1	0.452008
28.965050	0.1	0.456832
28.966717	0.1	0.462639
28.968383	0.1	0.468264
28.970050	0.1	0.472041
28.971717	0.1	0.473014
28.973383	0.1	0.471980
28.975050	0.1	0.470257
28.976717	0.1	0.467994
28.978383	0.1	0.464511
28.980050	0.1	0.459333
28.981717	0.1	0.452921
28.983383	0.1	0.446658
28.985050	0.1	0.441289
28.986717	0.1	0.436152
28.988383	0.1	0.430541
28.990050	0.1	0.424911
28.991717	0.1	0.420925
28.993383	0.1	0.419905
28.995050	0.1	0.420781
28.996717	0.1	0.421084
28.998383	0.1	0.419929
29.000050	0.1	0.417861
29.001717	0.1	0.414541
29.003383	0.1	0.409358
29.005050	0.1	0.403146
29.006717	0.1	0.397419
29.008383	0.1	0.392618
29.010050	0.1	0.387817
29.011717	0.1	0.382466
29.013383	0.1	0.377484
29.015050	0.1	0.373670
29.016717	0.1	0.370434
29.018383	0.1	0.366890
29.020050	0.1	0.362894
29.021717	0.1	0.358592
29.023383	0.1	0.354061
29.025050	0.1	0.349409
29.026717	0.1	0.344724
29.028383	0.1	0.340296
29.030050	0.1	0.336375
29.031717	0.1	0.332692
29.033383	0.1	0.329334
29.035050	0.1	0.327663
29.036717	0.1	0.328561
29.038383	0.1	0.329809
29.040050	0.1	0.327355
29.041717	0.1	0.319802
29.043383	0.1	0.309865
29.045050	0.1	0.301031
29.046717	0.1	0.294438
29.048383	0.1	0.289264
29.050050	0.1	0.284822
29.051717	0.1	0.281073
29.053383	0.1	0.277697
29.055050	0.1	0.273874
29.056717	0.1	0.269776
29.058383	0.1	0.267047
29.060050	0.1	0.266596
29.061717	0.1	0.267103
29.063383	0.1	0.266135
29.065050	0.1	0.262195
29.066717	0.1	0.256179
29.068383	0.1	0.251150
29.070050	0.1	0.250172
29.071717	0.1	0.254014
29.073383	0.1	0.260687
29.075050	0.1	0.267038
29.076717	0.1	0.270549
29.078383	0.1	0.270265
29.080050	0.1	0.266754
29.081717	0.1	0.261315
29.083383	0.1	0.255411
29.085050	0.1	0.250912
29.086717	0.1	0.249199
29.088383	0.1	0.249208
29.090050	0.1	0.247890
29.091717	0.1	0.243327
29.093383	0.1	0.236584
29.095050	0.1	0.230153
29.096717	0.1	0.225874
29.098383	0.1	0.225189
29.100050	0.1	0.228784
29.101717	0.1	0.234777
29.103383	0.1	0.240006
29.105050	0.1	0.242880
29.106717	0.1	0.243569
29.108383	0.1	0.242540
29.110050	0.1	0.240076
29.111717	0.1	0.237520
29.113383	0.1	0.237422
29.115050	0.1	0.240663
29.116717	0.1	0.244784
29.118383	0.1	0.246535
29.120050	0.1	0.245022
29.121717	0.1	0.241632
29.123383	0.1	0.238125
29.125050	0.1	0.235694
29.126717	0.1	0.234935
29.128383	0.1	0.235578
29.130050	0.1	0.236430
29.131717	0.1	0.236155
29.133383	0.1	0.234302
29.135050	0.1	0.231890
29.136717	0.1	0.230549
29.138383	0.1	0.230931
29.140050	0.1	0.232435
29.141717	0.1	0.234065
29.143383	0.1	0.234423
29.145050	0.1	0.232239
29.146717	0.1	0.228253
29.148383	0.1	0.224947
29.150050	0.1	0.223899
29.151717	0.1	0.224691
29.153383	0.1	0.225799
29.155050	0.1	0.226260
29.156717	0.1	0.226684
29.158383	0.1	0.227909
29.160050	0.1	0.229357
29.161717	0.1	0.229888
29.163383	0.1	0.228877
29.165050	0.1	0.226097
29.166717	0.1	0.221906
29.168383	0.1	0.217999
29.170050	0.1	0.217180
29.171717	0.1	0.221166
29.173383	0.1	0.228710
29.175050	0.1	0.236542
29.176717	0.1	0.241804
29.178383	0.1	0.243420
[truncated: 253,554 more chars]
