# Supplementary material for: Fade into you: genetic control of pigmentation patterns in red-flesh apple (Malus domestica)
Source: Front Plant Sci. 2025 Jan 13;15:1462545. doi: 10.3389/fpls.2024.1462545 (PMC11770013; doi:10.3389/fpls.2024.1462545)
Supplement: Supplementary file 4 [file DataSheet1.zip › CR A2UV_VIS_4/CR A2UV_VIS_4.txt]

URL	chrom://thermo-pfav3ojr/ChromeleonLocal/Instrument Data/Vanquish_MS/Dimitri/VALEMA/Pierre/Echantillons 03-04-24.seq/703.smp/UV_VIS_4.channel/UV_VIS_4.chm
Channel	UV_VIS_4

Injection Information:
Data Vault	ChromeleonLocal
Sequence	Echantillons 03-04-24
Name	CR A2
Number	8
Position	B:A8
Comment	colonne SB-AQ MeOH+5%AA
Processing Method	Quantitative
Instrument Method	VALEMA test separation GRAQ 4
Type	Unknown
Status	Finished
Inject Time	4/3/2024 10:59:22 PM +02:00
Volume (µl)	10.0000
Dilution Factor	1.0000
Weight	1.0000

Chromatogram Data Information:
Time Min. (min)	0.001717
Time Max. (min)	47.000050
Data Points	28200
Detector	UV
Generating Data System	Chromeleon 7.3.2.10759
Exporting Data System	Chromeleon 7.3.2.0
Operator	Instrument Controller
Signal Quantity	Absorbance
Signal Unit	mAU
Signal Min.	-7.517762
Signal Max.	29.611802
Channel	UV_VIS_4
Driver Name	VDAD.dll
Channel Type	Evaluation
Min. Step (s)	0.1
Max. Step (s)	0.1
Average Step (s)	0.1

Signal Parameter Information:
Signal Info	WVL:512 nm

Chromatogram Data:
Time (min)	Step (s)	Value (mAU)
0.001717	n.a.	0.000000
0.003383	0.1	0.000130
0.005050	0.1	0.000917
0.006717	0.1	0.003022
0.008383	0.1	0.006431
0.010050	0.1	0.010245
0.011717	0.1	0.013351
0.013383	0.1	0.015078
0.015050	0.1	0.015483
0.016717	0.1	0.015204
0.018383	0.1	0.014938
0.020050	0.1	0.015069
0.021717	0.1	0.015623
0.023383	0.1	0.016307
0.025050	0.1	0.016578
0.026717	0.1	0.016042
0.028383	0.1	0.014738
0.030050	0.1	0.012820
0.031717	0.1	0.010487
0.033383	0.1	0.008224
0.035050	0.1	0.006091
0.036717	0.1	0.003222
0.038383	0.1	-0.001499
0.040050	0.1	-0.008713
0.041717	0.1	-0.018002
0.043383	0.1	-0.027739
0.045050	0.1	-0.035926
0.046717	0.1	-0.041430
0.048383	0.1	-0.044289
0.050050	0.1	-0.045272
0.051717	0.1	-0.045369
0.053383	0.1	-0.045267
0.055050	0.1	-0.044783
0.056717	0.1	-0.042845
0.058383	0.1	-0.038696
0.060050	0.1	-0.033146
0.061717	0.1	-0.028010
0.063383	0.1	-0.024340
0.065050	0.1	-0.021923
0.066717	0.1	-0.020117
0.068383	0.1	-0.018431
0.070050	0.1	-0.016419
0.071717	0.1	-0.013774
0.073383	0.1	-0.010929
0.075050	0.1	-0.008987
0.076717	0.1	-0.008298
0.078383	0.1	-0.007879
0.080050	0.1	-0.006738
0.081717	0.1	-0.005001
0.083383	0.1	-0.003478
0.085050	0.1	-0.002761
0.086717	0.1	-0.002836
0.088383	0.1	-0.003036
0.090050	0.1	-0.002570
0.091717	0.1	-0.001122
0.093383	0.1	0.000936
0.095050	0.1	0.002575
0.096717	0.1	0.002822
0.098383	0.1	0.001867
0.100050	0.1	0.000959
0.101717	0.1	0.000838
0.103383	0.1	0.000703
0.105050	0.1	-0.000591
0.106717	0.1	-0.002887
0.108383	0.1	-0.005038
0.110050	0.1	-0.006189
0.111717	0.1	-0.005993
0.113383	0.1	-0.004428
0.115050	0.1	-0.001802
0.116717	0.1	0.001444
0.118383	0.1	0.004889
0.120050	0.1	0.007981
0.121717	0.1	0.009825
0.123383	0.1	0.009490
0.125050	0.1	0.006575
0.126717	0.1	0.001532
0.128383	0.1	-0.004419
0.130050	0.1	-0.009905
0.131717	0.1	-0.014021
0.133383	0.1	-0.016331
0.135050	0.1	-0.016862
0.136717	0.1	-0.016168
0.138383	0.1	-0.015134
0.140050	0.1	-0.014426
0.141717	0.1	-0.014072
0.143383	0.1	-0.013625
0.145050	0.1	-0.012680
0.146717	0.1	-0.011199
0.148383	0.1	-0.009653
0.150050	0.1	-0.008927
0.151717	0.1	-0.009653
0.153383	0.1	-0.011595
0.155050	0.1	-0.013895
0.156717	0.1	-0.015507
0.158383	0.1	-0.015325
0.160050	0.1	-0.012843
0.161717	0.1	-0.008624
0.163383	0.1	-0.003949
0.165050	0.1	-0.000340
0.166717	0.1	0.000913
0.168383	0.1	-0.000210
0.170050	0.1	-0.002058
0.171717	0.1	-0.002785
0.173383	0.1	-0.002068
0.175050	0.1	-0.001038
0.176717	0.1	-0.001066
0.178383	0.1	-0.002640
0.180050	0.1	-0.004857
0.181717	0.1	-0.006328
0.183383	0.1	-0.006473
0.185050	0.1	-0.005374
0.186717	0.1	-0.003134
0.188383	0.1	-0.000158
0.190050	0.1	0.002561
0.191717	0.1	0.004093
0.193383	0.1	0.004191
0.195050	0.1	0.003097
0.196717	0.1	0.001183
0.198383	0.1	-0.001136
0.200050	0.1	-0.003665
0.201717	0.1	-0.006557
0.203383	0.1	-0.009835
0.205050	0.1	-0.012903
0.206717	0.1	-0.014696
0.208383	0.1	-0.014603
0.210050	0.1	-0.013253
0.211717	0.1	-0.011767
0.213383	0.1	-0.010463
0.215050	0.1	-0.009006
0.216717	0.1	-0.007348
0.218383	0.1	-0.005905
0.220050	0.1	-0.004936
0.221717	0.1	-0.004480
0.223383	0.1	-0.004997
0.225050	0.1	-0.006980
0.226717	0.1	-0.009751
0.228383	0.1	-0.011586
0.230050	0.1	-0.011246
0.231717	0.1	-0.008848
0.233383	0.1	-0.005392
0.235050	0.1	-0.002147
0.236717	0.1	-0.000251
0.238383	0.1	-0.000293
0.240050	0.1	-0.002100
0.241717	0.1	-0.004894
0.243383	0.1	-0.007614
0.245050	0.1	-0.009360
0.246717	0.1	-0.009686
0.248383	0.1	-0.008671
0.250050	0.1	-0.006887
0.251717	0.1	-0.005057
0.253383	0.1	-0.003702
0.255050	0.1	-0.003013
0.256717	0.1	-0.002789
0.258383	0.1	-0.002692
0.260050	0.1	-0.002435
0.261717	0.1	-0.001499
0.263383	0.1	0.000638
0.265050	0.1	0.003236
0.266717	0.1	0.004410
0.268383	0.1	0.003050
0.270050	0.1	-0.000098
0.271717	0.1	-0.003073
0.273383	0.1	-0.004144
0.275050	0.1	-0.003087
0.276717	0.1	-0.000899
0.278383	0.1	0.001322
0.280050	0.1	0.002817
0.281717	0.1	0.003218
0.283383	0.1	0.002743
0.285050	0.1	0.001602
0.286717	0.1	-0.000303
0.288383	0.1	-0.002603
0.290050	0.1	-0.004335
0.291717	0.1	-0.005015
0.293383	0.1	-0.005071
0.295050	0.1	-0.005062
0.296717	0.1	-0.005099
0.298383	0.1	-0.005146
0.300050	0.1	-0.005444
0.301717	0.1	-0.006217
0.303383	0.1	-0.007320
0.305050	0.1	-0.008428
0.306717	0.1	-0.009066
0.308383	0.1	-0.008601
0.310050	0.1	-0.006873
0.311717	0.1	-0.004414
0.313383	0.1	-0.001821
0.315050	0.1	0.000494
0.316717	0.1	0.002077
0.318383	0.1	0.002682
0.320050	0.1	0.002477
0.321717	0.1	0.001485
0.323383	0.1	-0.000526
0.325050	0.1	-0.003194
0.326717	0.1	-0.005495
0.328383	0.1	-0.006845
0.330050	0.1	-0.007362
0.331717	0.1	-0.006948
0.333383	0.1	-0.005197
0.335050	0.1	-0.002286
0.336717	0.1	0.000843
0.338383	0.1	0.003059
0.340050	0.1	0.003721
0.341717	0.1	0.002780
0.343383	0.1	0.000400
0.345050	0.1	-0.003348
0.346717	0.1	-0.008084
0.348383	0.1	-0.012307
0.350050	0.1	-0.014105
0.351717	0.1	-0.012894
0.353383	0.1	-0.009434
0.355050	0.1	-0.004834
0.356717	0.1	-0.000806
0.358383	0.1	0.000703
0.360050	0.1	-0.000629
0.361717	0.1	-0.003385
0.363383	0.1	-0.006217
0.365050	0.1	-0.008489
0.366717	0.1	-0.009881
0.368383	0.1	-0.010272
0.370050	0.1	-0.009579
0.371717	0.1	-0.007758
0.373383	0.1	-0.005332
0.375050	0.1	-0.003241
0.376717	0.1	-0.002175
0.378383	0.1	-0.002221
0.380050	0.1	-0.003022
0.381717	0.1	-0.003967
0.383383	0.1	-0.004326
0.385050	0.1	-0.003753
0.386717	0.1	-0.003008
0.388383	0.1	-0.002980
0.390050	0.1	-0.003166
0.391717	0.1	-0.002407
0.393383	0.1	-0.000736
0.395050	0.1	0.000657
0.396717	0.1	0.001015
0.398383	0.1	0.001052
0.400050	0.1	0.001965
0.401717	0.1	0.003618
0.403383	0.1	0.004671
0.405050	0.1	0.004242
0.406717	0.1	0.002715
0.408383	0.1	0.000917
0.410050	0.1	-0.001024
0.411717	0.1	-0.003534
0.413383	0.1	-0.006603
0.415050	0.1	-0.009616
0.416717	0.1	-0.011772
0.418383	0.1	-0.012214
0.420050	0.1	-0.010510
0.421717	0.1	-0.007134
0.423383	0.1	-0.003446
0.425050	0.1	-0.000759
0.426717	0.1	0.000428
0.428383	0.1	0.000466
0.430050	0.1	0.000037
0.431717	0.1	-0.000289
0.433383	0.1	-0.000400
0.435050	0.1	-0.000754
0.436717	0.1	-0.001881
0.438383	0.1	-0.003665
0.440050	0.1	-0.005257
0.441717	0.1	-0.005784
0.443383	0.1	-0.004726
0.445050	0.1	-0.002072
0.446717	0.1	0.001458
0.448383	0.1	0.004699
0.450050	0.1	0.007050
0.451717	0.1	0.008573
0.453383	0.1	0.009057
0.455050	0.1	0.008089
0.456717	0.1	0.006105
0.458383	0.1	0.004508
0.460050	0.1	0.004396
0.461717	0.1	0.005416
0.463383	0.1	0.006179
0.465050	0.1	0.005574
0.466717	0.1	0.003655
0.468383	0.1	0.001551
0.470050	0.1	0.000023
0.471717	0.1	-0.001239
0.473383	0.1	-0.002780
0.475050	0.1	-0.005038
0.476717	0.1	-0.008387
0.478383	0.1	-0.012242
0.480050	0.1	-0.015148
0.481717	0.1	-0.016214
0.483383	0.1	-0.015791
0.485050	0.1	-0.014734
0.486717	0.1	-0.013583
0.488383	0.1	-0.012261
0.490050	0.1	-0.010305
0.491717	0.1	-0.007800
0.493383	0.1	-0.005928
0.495050	0.1	-0.005965
0.496717	0.1	-0.007553
0.498383	0.1	-0.008857
0.500050	0.1	-0.008703
0.501717	0.1	-0.007637
0.503383	0.1	-0.006706
0.505050	0.1	-0.006096
0.506717	0.1	-0.005136
0.508383	0.1	-0.003157
0.510050	0.1	-0.000293
0.511717	0.1	0.002515
0.513383	0.1	0.004466
0.515050	0.1	0.005481
0.516717	0.1	0.005378
0.518383	0.1	0.003488
0.520050	0.1	-0.000005
0.521717	0.1	-0.003679
0.523383	0.1	-0.006310
0.525050	0.1	-0.007749
0.526717	0.1	-0.008484
0.528383	0.1	-0.008973
0.530050	0.1	-0.009341
0.531717	0.1	-0.009392
0.533383	0.1	-0.008876
0.535050	0.1	-0.007902
0.536717	0.1	-0.006985
0.538383	0.1	-0.006421
0.540050	0.1	-0.005998
0.541717	0.1	-0.005485
0.543383	0.1	-0.004834
0.545050	0.1	-0.004135
0.546717	0.1	-0.003744
0.548383	0.1	-0.004005
0.550050	0.1	-0.004680
0.551717	0.1	-0.005173
0.553383	0.1	-0.005043
0.555050	0.1	-0.004312
0.556717	0.1	-0.003669
0.558383	0.1	-0.004214
0.560050	0.1	-0.006254
0.561717	0.1	-0.008778
0.563383	0.1	-0.010547
0.565050	0.1	-0.011157
0.566717	0.1	-0.010738
0.568383	0.1	-0.009290
0.570050	0.1	-0.006882
0.571717	0.1	-0.004130
0.573383	0.1	-0.002021
0.575050	0.1	-0.001551
0.576717	0.1	-0.003143
0.578383	0.1	-0.006370
0.580050	0.1	-0.010389
0.581717	0.1	-0.014384
0.583383	0.1	-0.017704
0.585050	0.1	-0.019977
0.586717	0.1	-0.021099
0.588383	0.1	-0.021048
0.590050	0.1	-0.020084
0.591717	0.1	-0.018962
0.593383	0.1	-0.018575
0.595050	0.1	-0.019204
0.596717	0.1	-0.020117
0.598383	0.1	-0.020452
0.600050	0.1	-0.020042
0.601717	0.1	-0.018901
0.603383	0.1	-0.016633
0.605050	0.1	-0.013155
0.606717	0.1	-0.009304
0.608383	0.1	-0.006352
0.610050	0.1	-0.005318
0.611717	0.1	-0.006417
0.613383	0.1	-0.009006
0.615050	0.1	-0.011944
0.616717	0.1	-0.013974
0.618383	0.1	-0.014380
0.620050	0.1	-0.013588
0.621717	0.1	-0.012810
0.623383	0.1	-0.013108
0.625050	0.1	-0.014873
0.626717	0.1	-0.017551
0.628383	0.1	-0.019753
0.630050	0.1	-0.020154
0.631717	0.1	-0.018338
0.633383	0.1	-0.015097
0.635050	0.1	-0.011865
0.636717	0.1	-0.009690
0.638383	0.1	-0.008885
0.640050	0.1	-0.009676
0.641717	0.1	-0.012373
0.643383	0.1	-0.016876
0.645050	0.1	-0.022417
0.646717	0.1	-0.027665
0.648383	0.1	-0.031055
0.650050	0.1	-0.031739
0.651717	0.1	-0.030319
0.653383	0.1	-0.028037
0.655050	0.1	-0.025649
0.656717	0.1	-0.023507
0.658383	0.1	-0.022082
0.660050	0.1	-0.021886
0.661717	0.1	-0.023223
0.663383	0.1	-0.025895
0.665050	0.1	-0.028885
0.666717	0.1	-0.030883
0.668383	0.1	-0.031227
0.670050	0.1	-0.030044
0.671717	0.1	-0.027800
0.673383	0.1	-0.025048
0.675050	0.1	-0.022328
0.676717	0.1	-0.020121
0.678383	0.1	-0.018715
0.680050	0.1	-0.017951
0.681717	0.1	-0.017239
0.683383	0.1	-0.016359
0.685050	0.1	-0.015870
0.686717	0.1	-0.016522
0.688383	0.1	-0.018668
0.690050	0.1	-0.022124
0.691717	0.1	-0.025951
0.693383	0.1	-0.028410
0.695050	0.1	-0.028056
0.696717	0.1	-0.025076
0.698383	0.1	-0.020941
0.700050	0.1	-0.017015
0.701717	0.1	-0.014207
0.703383	0.1	-0.013132
0.705050	0.1	-0.013784
0.706717	0.1	-0.015418
0.708383	0.1	-0.016587
0.710050	0.1	-0.015791
0.711717	0.1	-0.012778
0.713383	0.1	-0.008806
0.715050	0.1	-0.005350
0.716717	0.1	-0.003385
0.718383	0.1	-0.003520
0.720050	0.1	-0.005877
0.721717	0.1	-0.009807
0.723383	0.1	-0.014147
0.725050	0.1	-0.017658
0.726717	0.1	-0.019562
0.728383	0.1	-0.019781
0.730050	0.1	-0.018831
0.731717	0.1	-0.017527
0.733383	0.1	-0.016582
0.735050	0.1	-0.016089
0.736717	0.1	-0.015651
0.738383	0.1	-0.015232
0.740050	0.1	-0.015418
0.741717	0.1	-0.016885
0.743383	0.1	-0.019474
0.745050	0.1	-0.021774
0.746717	0.1	-0.022328
0.748383	0.1	-0.021113
0.750050	0.1	-0.019148
0.751717	0.1	-0.017188
0.753383	0.1	-0.015544
0.755050	0.1	-0.014310
0.756717	0.1	-0.013458
0.758383	0.1	-0.013039
0.760050	0.1	-0.013164
0.761717	0.1	-0.013784
0.763383	0.1	-0.014631
0.765050	0.1	-0.015143
0.766717	0.1	-0.014869
0.768383	0.1	-0.014100
0.770050	0.1	-0.013639
0.771717	0.1	-0.013812
0.773383	0.1	-0.014342
0.775050	0.1	-0.015004
0.776717	0.1	-0.015609
0.778383	0.1	-0.015819
0.780050	0.1	-0.015730
0.781717	0.1	-0.016107
0.783383	0.1	-0.017360
0.785050	0.1	-0.018817
0.786717	0.1	-0.019963
0.788383	0.1	-0.021197
0.790050	0.1	-0.022901
0.791717	0.1	-0.024997
0.793383	0.1	-0.027302
0.795050	0.1	-0.029462
0.796717	0.1	-0.031111
0.798383	0.1	-0.032163
0.800050	0.1	-0.032424
0.801717	0.1	-0.031302
0.803383	0.1	-0.028461
0.805050	0.1	-0.024512
0.806717	0.1	-0.020601
0.808383	0.1	-0.017961
0.810050	0.1	-0.017635
0.811717	0.1	-0.019660
0.813383	0.1	-0.022678
0.815050	0.1	-0.025132
0.816717	0.1	-0.025998
0.818383	0.1	-0.024596
0.820050	0.1	-0.021197
0.821717	0.1	-0.017150
0.823383	0.1	-0.013453
0.825050	0.1	-0.010533
0.826717	0.1	-0.009132
0.828383	0.1	-0.009714
0.830050	0.1	-0.011558
0.831717	0.1	-0.013541
0.833383	0.1	-0.015050
0.835050	0.1	-0.015693
0.836717	0.1	-0.015120
0.838383	0.1	-0.013802
0.840050	0.1	-0.012866
0.841717	0.1	-0.012359
0.843383	0.1	-0.011278
0.845050	0.1	-0.009947
0.846717	0.1	-0.010543
0.848383	0.1	-0.014533
0.850050	0.1	-0.020815
0.851717	0.1	-0.026738
0.853383	0.1	-0.030114
0.855050	0.1	-0.030198
0.856717	0.1	-0.027674
0.858383	0.1	-0.024093
0.860050	0.1	-0.020741
0.861717	0.1	-0.017970
0.863383	0.1	-0.015884
0.865050	0.1	-0.015129
0.866717	0.1	-0.016280
0.868383	0.1	-0.018757
0.870050	0.1	-0.021304
0.871717	0.1	-0.023143
0.873383	0.1	-0.024131
0.875050	0.1	-0.024638
0.876717	0.1	-0.025192
0.878383	0.1	-0.025495
0.880050	0.1	-0.024526
0.881717	0.1	-0.022384
0.883383	0.1	-0.020810
0.885050	0.1	-0.021318
0.886717	0.1	-0.023870
0.888383	0.1	-0.027255
0.890050	0.1	-0.029937
0.891717	0.1	-0.030729
0.893383	0.1	-0.029225
0.895050	0.1	-0.025965
0.896717	0.1	-0.022161
0.898383	0.1	-0.019060
0.900050	0.1	-0.017444
0.901717	0.1	-0.017481
0.903383	0.1	-0.018929
0.905050	0.1	-0.021374
0.906717	0.1	-0.023777
0.908383	0.1	-0.024564
0.910050	0.1	-0.023255
0.911717	0.1	-0.020997
0.913383	0.1	-0.019241
0.915050	0.1	-0.018813
0.916717	0.1	-0.019735
0.918383	0.1	-0.021248
0.920050	0.1	-0.022626
0.921717	0.1	-0.023828
0.923383	0.1	-0.024913
0.925050	0.1	-0.025583
0.926717	0.1	-0.025565
0.928383	0.1	-0.024969
0.930050	0.1	-0.024252
0.931717	0.1	-0.023837
0.933383	0.1	-0.023837
0.935050	0.1	-0.023921
0.936717	0.1	-0.023711
0.938383	0.1	-0.023488
0.940050	0.1	-0.023879
0.941717	0.1	-0.025057
0.943383	0.1	-0.027078
0.945050	0.1	-0.029989
0.946717	0.1	-0.032834
0.948383	0.1	-0.033784
0.950050	0.1	-0.032033
0.951717	0.1	-0.028741
0.953383	0.1	-0.025625
0.955050	0.1	-0.023530
0.956717	0.1	-0.022734
0.958383	0.1	-0.023427
0.960050	0.1	-0.025067
0.961717	0.1	-0.026305
0.963383	0.1	-0.026175
0.965050	0.1	-0.024568
0.966717	0.1	-0.021886
0.968383	0.1	-0.018929
0.970050	0.1	-0.016768
0.971717	0.1	-0.016247
0.973383	0.1	-0.017439
0.975050	0.1	-0.019385
0.976717	0.1	-0.020741
0.978383	0.1	-0.020885
0.980050	0.1	-0.019954
0.981717	0.1	-0.018147
0.983383	0.1	-0.015730
0.985050	0.1	-0.013462
0.986717	0.1	-0.012061
0.988383	0.1	-0.011451
0.990050	0.1	-0.011250
0.991717	0.1	-0.011446
0.993383	0.1	-0.012172
0.995050	0.1	-0.013271
0.996717	0.1	-0.014296
0.998383	0.1	-0.015032
1.000050	0.1	-0.015828
1.001717	0.1	-0.017108
1.003383	0.1	-0.018589
1.005050	0.1	-0.019302
1.006717	0.1	-0.018496
1.008383	0.1	-0.016512
1.010050	0.1	-0.014575
1.011717	0.1	-0.013495
1.013383	0.1	-0.013369
1.015050	0.1	-0.014314
1.016717	0.1	-0.016326
1.018383	0.1	-0.018710
1.020050	0.1	-0.020540
1.021717	0.1	-0.021379
1.023383	0.1	-0.021490
1.025050	0.1	-0.021588
1.026717	0.1	-0.022161
1.028383	0.1	-0.023129
1.030050	0.1	-0.024270
1.031717	0.1	-0.025178
1.033383	0.1	-0.024922
1.035050	0.1	-0.022780
1.036717	0.1	-0.019395
1.038383	0.1	-0.016475
1.040050	0.1	-0.015143
1.041717	0.1	-0.015288
1.043383	0.1	-0.016554
1.045050	0.1	-0.018836
1.046717	0.1	-0.021704
1.048383	0.1	-0.024159
1.050050	0.1	-0.025313
1.051717	0.1	-0.025230
1.053383	0.1	-0.024615
1.055050	0.1	-0.023823
1.056717	0.1	-0.022887
1.058383	0.1	-0.022007
1.060050	0.1	-0.021476
1.061717	0.1	-0.021625
1.063383	0.1	-0.022785
1.065050	0.1	-0.024480
1.066717	0.1	-0.025365
1.068383	0.1	-0.024680
1.070050	0.1	-0.022897
1.071717	0.1	-0.021113
1.073383	0.1	-0.020480
1.075050	0.1	-0.021285
1.076717	0.1	-0.022459
1.078383	0.1	-0.022617
1.080050	0.1	-0.021495
1.081717	0.1	-0.020042
1.083383	0.1	-0.019455
1.085050	0.1	-0.020745
1.086717	0.1	-0.024321
1.088383	0.1	-0.029178
1.090050	0.1	-0.033230
1.091717	0.1	-0.034957
1.093383	0.1	-0.034380
1.095050	0.1	-0.032610
1.096717	0.1	-0.030589
1.098383	0.1	-0.028396
1.100050	0.1	-0.025602
1.101717	0.1	-0.022189
1.103383	0.1	-0.018757
1.105050	0.1	-0.016126
1.106717	0.1	-0.015064
1.108383	0.1	-0.015749
1.110050	0.1	-0.017397
1.111717	0.1	-0.018920
1.113383	0.1	-0.019670
1.115050	0.1	-0.019618
1.116717	0.1	-0.019092
1.118383	0.1	-0.018273
1.120050	0.1	-0.017132
1.121717	0.1	-0.015809
1.123383	0.1	-0.014459
1.125050	0.1	-0.013351
1.126717	0.1	-0.013602
1.128383	0.1	-0.016727
1.130050	0.1	-0.022664
1.131717	0.1	-0.029355
1.133383	0.1	-0.034510
1.135050	0.1	-0.037085
1.136717	0.1	-0.037570
1.138383	0.1	-0.037095
1.140050	0.1	-0.036135
1.141717	0.1	-0.034678
1.143383	0.1	-0.033202
1.145050	0.1	-0.032219
1.146717	0.1	-0.031423
1.148383	0.1	-0.029993
1.150050	0.1	-0.027516
1.151717	0.1	-0.024601
1.153383	0.1	-0.022682
1.155050	0.1	-0.023041
1.156717	0.1	-0.025867
1.158383	0.1	-0.030082
1.160050	0.1	-0.034263
1.161717	0.1	-0.037448
1.163383	0.1	-0.039041
1.165050	0.1	-0.038929
1.166717	0.1	-0.037723
1.168383	0.1	-0.036103
1.170050	0.1	-0.034138
1.171717	0.1	-0.031586
1.173383	0.1	-0.028671
1.175050	0.1	-0.025821
1.176717	0.1	-0.022873
1.178383	0.1	-0.019507
1.180050	0.1	-0.016261
1.181717	0.1	-0.014440
1.183383	0.1	-0.014678
1.185050	0.1	-0.016410
1.186717	0.1	-0.018794
1.188383	0.1	-0.021416
1.190050	0.1	-0.024131
1.191717	0.1	-0.026571
1.193383	0.1	-0.028196
1.195050	0.1	-0.028843
1.196717	0.1	-0.028685
1.198383	0.1	-0.027828
1.200050	0.1	-0.026519
1.201717	0.1	-0.025560
1.203383	0.1	-0.025742
1.205050	0.1	-0.026724
1.206717	0.1	-0.027316
1.208383	0.1	-0.026990
1.210050	0.1	-0.026464
1.211717	0.1	-0.026505
1.213383	0.1	-0.026971
1.215050	0.1	-0.027381
1.216717	0.1	-0.027693
1.218383	0.1	-0.027954
1.220050	0.1	-0.027874
1.221717	0.1	-0.027148
1.223383	0.1	-0.025788
1.225050	0.1	-0.024294
1.226717	0.1	-0.023390
1.228383	0.1	-0.023544
1.230050	0.1	-0.024601
1.231717	0.1	-0.025961
1.233383	0.1	-0.027199
1.235050	0.1	-0.028331
1.236717	0.1	-0.029034
1.238383	0.1	-0.028275
1.240050	0.1	-0.025439
1.241717	0.1	-0.021658
1.243383	0.1	-0.019111
1.245050	0.1	-0.019046
1.246717	0.1	-0.021039
1.248383	0.1	-0.023763
1.250050	0.1	-0.025737
1.251717	0.1	-0.026166
1.253383	0.1	-0.025746
1.255050	0.1	-0.025877
1.256717	0.1	-0.027227
1.258383	0.1	-0.029141
1.260050	0.1	-0.029956
1.261717	0.1	-0.028540
1.263383	0.1	-0.025774
1.265050	0.1	-0.023404
1.266717	0.1	-0.022231
1.268383	0.1	-0.022431
1.270050	0.1	-0.024294
1.271717	0.1	-0.027400
1.273383	0.1	-0.030249
1.275050	0.1	-0.031414
1.276717	0.1	-0.030813
1.278383	0.1	-0.029383
1.280050	0.1	-0.027949
1.281717	0.1	-0.026845
1.283383	0.1	-0.026133
1.285050	0.1	-0.025686
1.286717	0.1	-0.025248
1.288383	0.1	-0.024843
1.290050	0.1	-0.025081
1.291717	0.1	-0.026678
1.293383	0.1	-0.029719
1.295050	0.1	-0.033532
1.296717	0.1	-0.037258
1.298383	0.1	-0.040485
1.300050	0.1	-0.043567
1.301717	0.1	-0.047279
1.303383	0.1	-0.052229
1.305050	0.1	-0.058408
1.306717	0.1	-0.065174
1.308383	0.1	-0.071921
1.310050	0.1	-0.078785
1.311717	0.1	-0.086278
1.313383	0.1	-0.094171
1.315050	0.1	-0.100913
1.316717	0.1	-0.104620
1.318383	0.1	-0.104350
1.320050	0.1	-0.100178
1.321717	0.1	-0.092476
1.323383	0.1	-0.081607
1.325050	0.1	-0.067879
1.326717	0.1	-0.051395
1.328383	0.1	-0.032224
1.330050	0.1	-0.011148
1.331717	0.1	0.010133
1.333383	0.1	0.029546
1.335050	0.1	0.045183
1.336717	0.1	0.056038
1.338383	0.1	0.062776
1.340050	0.1	0.066836
1.341717	0.1	0.068881
1.343383	0.1	0.068774
1.345050	0.1	0.066496
1.346717	0.1	0.062240
1.348383	0.1	0.056117
1.350050	0.1	0.048247
1.351717	0.1	0.039018
1.353383	0.1	0.028983
1.355050	0.1	0.018962
1.356717	0.1	0.009825
1.358383	0.1	0.001984
1.360050	0.1	-0.004270
1.361717	0.1	-0.008456
1.363383	0.1	-0.010934
1.365050	0.1	-0.013197
1.366717	0.1	-0.016377
1.368383	0.1	-0.020415
1.370050	0.1	-0.024741
1.371717	0.1	-0.028750
1.373383	0.1	-0.031712
1.375050	0.1	-0.033174
1.376717	0.1	-0.033532
1.378383	0.1	-0.034017
1.380050	0.1	-0.036014
1.381717	0.1	-0.040201
1.383383	0.1	-0.046166
1.385050	0.1	-0.053002
1.386717	0.1	-0.060475
1.388383	0.1	-0.069560
1.390050	0.1	-0.081351
1.391717	0.1	-0.095959
1.393383	0.1	-0.112611
1.395050	0.1	-0.130231
1.396717	0.1	-0.147959
1.398383	0.1	-0.165668
1.400050	0.1	-0.184067
1.401717	0.1	-0.204071
1.403383	0.1	-0.225860
1.405050	0.1	-0.248575
1.406717	0.1	-0.271033
1.408383	0.1	-0.292929
1.410050	0.1	-0.314801
1.411717	0.1	-0.336966
1.413383	0.1	-0.358913
1.415050	0.1	-0.379877
1.416717	0.1	-0.399374
1.418383	0.1	-0.417340
1.420050	0.1	-0.434252
1.421717	0.1	-0.450891
1.423383	0.1	-0.467580
1.425050	0.1	-0.484064
1.426717	0.1	-0.499710
1.428383	0.1	-0.513601
1.430050	0.1	-0.525173
1.431717	0.1	-0.534700
1.433383	0.1	-0.542845
1.435050	0.1	-0.550281
1.436717	0.1	-0.557704
1.438383	0.1	-0.565494
1.440050	0.1	-0.573103
1.441717	0.1	-0.579301
1.443383	0.1	-0.583357
1.445050	0.1	-0.585453
1.446717	0.1	-0.586170
1.448383	0.1	-0.586123
1.450050	0.1	-0.585918
1.451717	0.1	-0.585853
1.453383	0.1	-0.585886
1.455050	0.1	-0.585904
1.456717	0.1	-0.586077
1.458383	0.1	-0.587129
1.460050	0.1	-0.589932
1.461717	0.1	-0.594212
1.463383	0.1	-0.598361
1.465050	0.1	-0.601159
1.466717	0.1	-0.603073
1.468383	0.1	-0.605793
1.470050	0.1	-0.610906
1.471717	0.1	-0.618747
1.473383	0.1	-0.628280
1.475050	0.1	-0.638152
1.476717	0.1	-0.647455
1.478383	0.1	-0.655814
1.480050	0.1	-0.663381
1.481717	0.1	-0.670315
1.483383	0.1	-0.676294
1.485050	0.1	-0.681239
1.486717	0.1	-0.686147
1.488383	0.1	-0.692699
1.490050	0.1	-0.702073
1.491717	0.1	-0.714073
1.493383	0.1	-0.727316
1.495050	0.1	-0.740266
1.496717	0.1	-0.752229
1.498383	0.1	-0.763456
1.500050	0.1	-0.774264
1.501717	0.1	-0.784388
1.503383	0.1	-0.793296
1.505050	0.1	-0.800928
1.506717	0.1	-0.807894
1.508383	0.1	-0.814484
1.510050	0.1	-0.819946
1.511717	0.1	-0.823578
1.513383	0.1	-0.825366
1.515050	0.1	-0.825082
1.516717	0.1	-0.821971
1.518383	0.1	-0.815447
1.520050	0.1	-0.805864
1.521717	0.1	-0.794488
1.523383	0.1	-0.782600
1.525050	0.1	-0.770916
1.526717	0.1	-0.759694
1.528383	0.1	-0.748727
1.530050	0.1	-0.737230
1.531717	0.1	-0.724350
1.533383	0.1	-0.710147
1.535050	0.1	-0.695712
1.536717	0.1	-0.681928
1.538383	0.1	-0.668908
1.540050	0.1	-0.656955
1.541717	0.1	-0.646850
1.543383	0.1	-0.638561
1.545050	0.1	-0.631041
1.546717	0.1	-0.623800
1.548383	0.1	-0.617462
1.550050	0.1	-0.612373
1.551717	0.1	-0.607688
1.553383	0.1	-0.602091
1.555050	0.1	-0.594449
1.556717	0.1	-0.583660
1.558383	0.1	-0.569136
1.560050	0.1	-0.551604
1.561717	0.1	-0.532498
1.563383	0.1	-0.512563
1.565050	0.1	-0.492018
1.566717	0.1	-0.471724
1.568383	0.1	-0.453265
1.570050	0.1	-0.438248
1.571717	0.1	-0.428418
1.573383	0.1	-0.425875
1.575050	0.1	-0.433126
1.576717	0.1	-0.453200
1.578383	0.1	-0.489820
1.580050	0.1	-0.546928
1.581717	0.1	-0.627995
1.583383	0.1	-0.736662
1.585050	0.1	-0.878326
1.586717	0.1	-1.060069
1.588383	0.1	-1.289202
1.590050	0.1	-1.572515
1.591717	0.1	-1.915973
1.593383	0.1	-2.323729
1.595050	0.1	-2.796468
1.596717	0.1	-3.329888
1.598383	0.1	-3.913487
1.600050	0.1	-4.529962
1.601717	0.1	-5.154824
1.603383	0.1	-5.755750
1.605050	0.1	-6.292532
1.606717	0.1	-6.719362
1.608383	0.1	-6.989841
1.610050	0.1	-7.062773
1.611717	0.1	-6.906674
1.613383	0.1	-6.503076
1.615050	0.1	-5.849386
1.616717	0.1	-4.960271
1.618383	0.1	-3.866041
1.620050	0.1	-2.608867
1.621717	0.1	-1.237630
1.623383	0.1	0.197762
1.625050	0.1	1.650518
1.626717	0.1	3.079623
1.628383	0.1	4.451792
1.630050	0.1	5.741748
1.631717	0.1	6.930917
1.633383	0.1	8.006524
1.635050	0.1	8.961204
1.636717	0.1	9.791637
1.638383	0.1	10.496951
1.640050	0.1	11.078278
1.641717	0.1	11.538444
1.643383	0.1	11.881553
1.645050	0.1	12.113238
1.646717	0.1	12.241122
1.648383	0.1	12.274617
1.650050	0.1	12.224177
1.651717	0.1	12.100902
1.653383	0.1	11.916016
1.655050	0.1	11.680122
1.656717	0.1	11.403807
1.658383	0.1	11.097784
1.660050	0.1	10.771248
1.661717	0.1	10.430878
1.663383	0.1	10.081697
1.665050	0.1	9.728116
1.666717	0.1	9.374078
1.668383	0.1	9.022765
1.670050	0.1	8.676513
1.671717	0.1	8.336706
1.673383	0.1	8.003861
1.675050	0.1	7.677958
1.676717	0.1	7.358715
1.678383	0.1	7.045842
1.680050	0.1	6.739153
1.681717	0.1	6.438452
1.683383	0.1	6.143451
1.685050	0.1	5.854019
1.686717	0.1	5.570631
1.688383	0.1	5.294452
1.690050	0.1	5.026553
1.691717	0.1	4.766863
1.693383	0.1	4.514270
1.695050	0.1	4.267376
1.696717	0.1	4.025106
1.698383	0.1	3.787335
1.700050	0.1	3.555068
1.701717	0.1	3.330079
1.703383	0.1	3.114208
1.705050	0.1	2.908427
1.706717	0.1	2.712533
1.708383	0.1	2.525318
1.710050	0.1	2.344996
1.711717	0.1	2.170345
1.713383	0.1	2.001678
1.715050	0.1	1.840191
1.716717	0.1	1.686411
1.718383	0.1	1.539644
1.720050	0.1	1.398427
1.721717	0.1	1.261421
1.723383	0.1	1.128325
1.725050	0.1	0.999928
1.726717	0.1	0.877040
1.728383	0.1	0.760062
1.730050	0.1	0.649574
1.731717	0.1	0.546216
1.733383	0.1	0.449391
1.735050	0.1	0.357199
1.736717	0.1	0.267969
1.738383	0.1	0.181263
1.740050	0.1	0.097831
1.741717	0.1	0.019134
1.743383	0.1	-0.053830
1.745050	0.1	-0.121584
1.746717	0.1	-0.185431
1.748383	0.1	-0.246121
1.750050	0.1	-0.303634
1.751717	0.1	-0.357796
1.753383	0.1	-0.408660
1.755050	0.1	-0.456320
1.756717	0.1	-0.500805
1.758383	0.1	-0.542668
1.760050	0.1	-0.582854
1.761717	0.1	-0.621569
1.763383	0.1	-0.658296
1.765050	0.1	-0.692802
1.766717	0.1	-0.725291
1.768383	0.1	-0.755973
1.770050	0.1	-0.785207
1.771717	0.1	-0.813361
1.773383	0.1	-0.840100
1.775050	0.1	-0.864440
1.776717	0.1	-0.885683
1.778383	0.1	-0.903872
1.780050	0.1	-0.919644
1.781717	0.1	-0.933525
1.783383	0.1	-0.945511
1.785050	0.1	-0.955500
1.786717	0.1	-0.963989
1.788383	0.1	-0.972087
1.790050	0.1	-0.980678
1.791717	0.1	-0.989898
1.793383	0.1	-0.999449
1.795050	0.1	-1.008622
1.796717	0.1	-1.016152
1.798383	0.1	-1.020855
1.800050	0.1	-1.022574
1.801717	0.1	-1.022299
1.803383	0.1	-1.021400
1.805050	0.1	-1.020678
1.806717	0.1	-1.020264
1.808383	0.1	-1.020292
1.810050	0.1	-1.021153
1.811717	0.1	-1.023095
1.813383	0.1	-1.025749
1.815050	0.1	-1.028082
1.816717	0.1	-1.029144
1.818383	0.1	-1.029060
1.820050	0.1	-1.028874
1.821717	0.1	-1.029256
1.823383	0.1	-1.029945
1.825050	0.1	-1.030476
1.826717	0.1	-1.030951
1.828383	0.1	-1.031761
1.830050	0.1	-1.032655
1.831717	0.1	-1.032553
1.833383	0.1	-1.030373
1.835050	0.1	-1.026182
1.836717	0.1	-1.021237
1.838383	0.1	-1.016581
1.840050	0.1	-1.012590
1.841717	0.1	-1.009600
1.843383	0.1	-1.007696
1.845050	0.1	-1.006150
1.846717	0.1	-1.003966
1.848383	0.1	-1.000753
1.850050	0.1	-0.996841
1.851717	0.1	-0.992850
1.853383	0.1	-0.988971
1.855050	0.1	-0.984571
1.856717	0.1	-0.978746
1.858383	0.1	-0.970745
1.860050	0.1	-0.959923
1.861717	0.1	-0.946037
1.863383	0.1	-0.929195
1.865050	0.1	-0.909362
1.866717	0.1	-0.886233
1.868383	0.1	-0.859140
1.870050	0.1	-0.826963
1.871717	0.1	-0.788551
1.873383	0.1	-0.743554
1.875050	0.1	-0.693221
1.876717	0.1	-0.639940
1.878383	0.1	-0.585350
1.880050	0.1	-0.529950
1.881717	0.1	-0.474490
1.883383	0.1	-0.419947
1.885050	0.1	-0.366536
1.886717	0.1	-0.314349
1.888383	0.1	-0.264798
1.890050	0.1	-0.220314
1.891717	0.1	-0.182679
1.893383	0.1	-0.152313
1.895050	0.1	-0.129165
1.896717	0.1	-0.113249
1.898383	0.1	-0.103982
1.900050	0.1	-0.100401
1.901717	0.1	-0.102399
1.903383	0.1	-0.110907
1.905050	0.1	-0.127000
1.906717	0.1	-0.151149
1.908383	0.1	-0.182423
1.910050	0.1	-0.218484
1.911717	0.1	-0.256924
1.913383	0.1	-0.296445
1.915050	0.1	-0.336627
1.916717	0.1	-0.377242
1.918383	0.1	-0.418052
1.920050	0.1	-0.459072
1.921717	0.1	-0.500358
1.923383	0.1	-0.541466
1.925050	0.1	-0.581355
1.926717	0.1	-0.618808
1.928383	0.1	-0.653290
1.930050	0.1	-0.685207
1.931717	0.1	-0.714925
1.933383	0.1	-0.741966
1.935050	0.1	-0.765529
1.936717	0.1	-0.785179
1.938383	0.1	-0.800691
1.940050	0.1	-0.811843
1.941717	0.1	-0.818479
1.943383	0.1	-0.820383
1.945050	0.1	-0.817222
1.946717	0.1	-0.809077
1.948383	0.1	-0.796732
1.950050	0.1	-0.781310
1.951717	0.1	-0.764001
1.953383	0.1	-0.745934
1.955050	0.1	-0.728122
1.956717	0.1	-0.711270
1.958383	0.1	-0.695395
1.960050	0.1	-0.680261
1.961717	0.1	-0.666170
1.963383	0.1	-0.653779
1.965050	0.1	-0.643614
1.966717	0.1	-0.635963
1.968383	0.1	-0.630356
1.970050	0.1	-0.625551
1.971717	0.1	-0.620838
1.973383	0.1	-0.616149
1.975050	0.1	-0.610747
1.976717	0.1	-0.603786
1.978383	0.1	-0.595991
1.980050	0.1	-0.589215
1.981717	0.1	-0.584684
1.983383	0.1	-0.582314
1.985050	0.1	-0.581201
1.986717	0.1	-0.580489
1.988383	0.1	-0.579618
1.990050	0.1	-0.578389
1.991717	0.1	-0.577462
1.993383	0.1	-0.578123
1.995050	0.1	-0.580559
1.996717	0.1	-0.583180
1.998383	0.1	-0.584419
2.000050	0.1	-0.584121
2.001717	0.1	-0.582957
2.003383	0.1	-0.581751
2.005050	0.1	-0.581131
2.006717	0.1	-0.581318
2.008383	0.1	-0.582337
2.010050	0.1	-0.584275
2.011717	0.1	-0.586882
2.013383	0.1	-0.589294
2.015050	0.1	-0.590892
2.016717	0.1	-0.591967
2.018383	0.1	-0.592913
2.020050	0.1	-0.593308
2.021717	0.1	-0.592545
2.023383	0.1	-0.590789
2.025050	0.1	-0.588885
2.026717	0.1	-0.587576
2.028383	0.1	-0.586868
2.030050	0.1	-0.586258
2.031717	0.1	-0.585704
2.033383	0.1	-0.585946
2.035050	0.1	-0.587581
2.036717	0.1	-0.590030
2.038383	0.1	-0.591720
2.040050	0.1	-0.591702
2.041717	0.1	-0.590612
2.043383	0.1	-0.589783
2.045050	0.1	-0.589853
2.046717	0.1	-0.590389
2.048383	0.1	-0.590687
2.050050	0.1	-0.590412
2.051717	0.1	-0.589443
2.053383	0.1	-0.587921
2.055050	0.1	-0.586230
2.056717	0.1	-0.584680
2.058383	0.1	-0.583446
2.060050	0.1	-0.582696
2.061717	0.1	-0.582538
2.063383	0.1	-0.582691
2.065050	0.1	-0.582538
2.066717	0.1	-0.581532
2.068383	0.1	-0.579343
2.070050	0.1	-0.575972
2.071717	0.1	-0.572093
2.073383	0.1	-0.568721
2.075050	0.1	-0.566174
2.076717	0.1	-0.564023
2.078383	0.1	-0.562160
2.080050	0.1	-0.560940
2.081717	0.1	-0.560139
2.083383	0.1	-0.559120
2.085050	0.1	-0.557881
2.086717	0.1	-0.556889
2.088383	0.1	-0.555855
2.090050	0.1	-0.553830
2.091717	0.1	-0.550430
2.093383	0.1	-0.546128
2.095050	0.1	-0.541690
2.096717	0.1	-0.537918
2.098383	0.1	-0.535436
2.100050	0.1	-0.534425
2.101717	0.1	-0.534202
2.103383	0.1	-0.533215
2.105050	0.1	-0.529969
2.106717	0.1	-0.524176
2.108383	0.1	-0.516875
2.110050	0.1	-0.509671
2.111717	0.1	-0.503813
2.113383	0.1	-0.499547
2.115050	0.1	-0.496106
2.116717	0.1	-0.492418
2.118383	0.1	-0.487999
2.120050	0.1	-0.482989
2.121717	0.1	-0.477643
2.123383	0.1	-0.472451
2.125050	0.1	-0.468027
2.126717	0.1	-0.464171
2.128383	0.1	-0.459957
2.130050	0.1	-0.454937
2.131717	0.1	-0.449456
2.133383	0.1	-0.443552
2.135050	0.1	-0.436483
2.136717	0.1	-0.427947
2.138383	0.1	-0.418853
2.140050	0.1	-0.410355
2.141717	0.1	-0.402834
2.143383	0.1	-0.396166
2.145050	0.1	-0.390480
2.146717	0.1	-0.385977
2.148383	0.1	-0.382159
2.150050	0.1	-0.377959
2.151717	0.1	-0.372510
2.153383	0.1	-0.365642
2.155050	0.1	-0.357791
2.156717	0.1	-0.349851
2.158383	0.1	-0.342936
2.160050	0.1	-0.337698
2.161717	0.1	-0.333991
2.163383	0.1	-0.330936
2.165050	0.1	-0.327355
2.166717	0.1	-0.322717
2.168383	0.1	-0.317222
2.170050	0.1	-0.310820
2.171717	0.1	-0.303248
2.173383	0.1	-0.295215
2.175050	0.1	-0.288440
2.176717	0.1	-0.284067
2.178383	0.1	-0.281120
2.180050	0.1	-0.276896
2.181717	0.1	-0.269604
2.183383	0.1	-0.260225
2.185050	0.1	-0.251243
2.186717	0.1	-0.244365
2.188383	0.1	-0.239979
2.190050	0.1	-0.237459
2.191717	0.1	-0.235452
2.193383	0.1	-0.232831
2.195050	0.1	-0.229632
2.196717	0.1	-0.226521
2.198383	0.1	-0.223648
2.200050	0.1	-0.220630
2.201717	0.1	-0.217352
2.203383	0.1	-0.213953
2.205050	0.1	-0.210144
2.206717	0.1	-0.205501
2.208383	0.1	-0.200258
2.210050	0.1	-0.195103
2.211717	0.1	-0.190558
2.213383	0.1	-0.186684
2.215050	0.1	-0.183010
2.216717	0.1	-0.179359
2.218383	0.1	-0.176355
2.220050	0.1	-0.174204
2.221717	0.1	-0.172090
2.223383	0.1	-0.169380
2.225050	0.1	-0.166055
2.226717	0.1	-0.162134
2.228383	0.1	-0.157901
2.230050	0.1	-0.154311
2.231717	0.1	-0.152052
2.233383	0.1	-0.150455
2.235050	0.1	-0.148057
2.236717	0.1	-0.144066
2.238383	0.1	-0.138949
2.240050	0.1	-0.133635
2.241717	0.1	-0.128825
2.243383	0.1	-0.125021
2.245050	0.1	-0.122390
2.246717	0.1	-0.120508
2.248383	0.1	-0.118804
2.250050	0.1	-0.117165
2.251717	0.1	-0.115917
2.253383	0.1	-0.115247
2.255050	0.1	-0.114739
2.256717	0.1	-0.113808
2.258383	0.1	-0.112192
2.260050	0.1	-0.109822
2.261717	0.1	-0.106702
2.263383	0.1	-0.103153
2.265050	0.1	-0.099731
2.266717	0.1	-0.096667
2.268383	0.1	-0.093919
2.270050	0.1	-0.091647
2.271717	0.1	-0.089961
2.273383	0.1	-0.088643
2.275050	0.1	-0.087353
2.276717	0.1	-0.085984
2.278383	0.1	-0.084951
2.280050	0.1	-0.084890
2.281717	0.1	-0.085440
2.283383	0.1	-0.084825
2.285050	0.1	-0.081779
2.286717	0.1	-0.076946
2.288383	0.1	-0.071693
2.290050	0.1	-0.067120
2.291717	0.1	-0.064359
2.293383	0.1	-0.064159
2.295050	0.1	-0.066063
2.296717	0.1	-0.068741
2.298383	0.1	-0.071088
2.300050	0.1	-0.072829
2.301717	0.1	-0.074194
2.303383	0.1	-0.075097
2.305050	0.1	-0.074836
2.306717	0.1	-0.073118
2.308383	0.1	-0.070725
2.310050	0.1	-0.068634
2.311717	0.1	-0.067032
2.313383	0.1	-0.065695
2.315050	0.1	-0.065146
2.316717	0.1	-0.066371
2.318383	0.1	-0.069086
2.320050	0.1	-0.071409
2.321717	0.1	-0.071707
2.323383	0.1	-0.070059
2.325050	0.1	-0.067642
2.326717	0.1	-0.065295
2.328383	0.1	-0.063069
2.330050	0.1	-0.061048
2.331717	0.1	-0.059539
2.333383	0.1	-0.058445
2.335050	0.1	-0.057346
2.336717	0.1	-0.056000
2.338383	0.1	-0.054357
2.340050	0.1	-0.052508
2.341717	0.1	-0.050548
2.343383	0.1	-0.048601
2.345050	0.1	-0.047125
2.346717	0.1	-0.046710
2.348383	0.1	-0.047334
2.350050	0.1	-0.048317
2.351717	0.1	-0.049099
2.353383	0.1	-0.049709
2.355050	0.1	-0.050291
2.356717	0.1	-0.050641
2.358383	0.1	-0.050724
2.360050	0.1	-0.050953
2.361717	0.1	-0.051470
2.363383	0.1	-0.051758
2.365050	0.1	-0.051381
2.366717	0.1	-0.050613
2.368383	0.1	-0.050031
2.370050	0.1	-0.049924
2.371717	0.1	-0.049993
2.373383	0.1	-0.049728
2.375050	0.1	-0.048978
2.376717	0.1	-0.047903
2.378383	0.1	-0.046543
2.380050	0.1	-0.045127
2.381717	0.1	-0.044284
2.383383	0.1	-0.044429
2.385050	0.1	-0.045388
2.386717	0.1	-0.046389
2.388383	0.1	-0.046357
2.390050	0.1	-0.044848
2.391717	0.1	-0.042547
2.393383	0.1	-0.040522
2.395050	0.1	-0.039060
2.396717	0.1	-0.037523
2.398383	0.1	-0.035623
2.400050	0.1	-0.034170
2.401717	0.1	-0.033863
2.403383	0.1	-0.034105
2.405050	0.1	-0.033816
2.406717	0.1	-0.032973
2.408383	0.1	-0.032452
2.410050	0.1	-0.032997
2.411717	0.1	-0.034645
2.413383	0.1	-0.036703
2.415050	0.1	-0.038389
2.416717	0.1	-0.039721
2.418383	0.1	-0.041109
2.420050	0.1	-0.042222
2.421717	0.1	-0.042296
2.423383	0.1	-0.041276
2.425050	0.1	-0.039795
2.426717	0.1	-0.038552
2.428383	0.1	-0.038105
2.430050	0.1	-0.038682
2.431717	0.1	-0.040024
2.433383	0.1	-0.041411
2.435050	0.1	-0.042319
2.436717	0.1	-0.043027
2.438383	0.1	-0.043930
2.440050	0.1	-0.044778
2.441717	0.1	-0.045244
2.443383	0.1	-0.045458
2.445050	0.1	-0.045686
2.446717	0.1	-0.045979
2.448383	0.1	-0.046035
2.450050	0.1	-0.045374
2.451717	0.1	-0.043865
2.453383	0.1	-0.042049
2.455050	0.1	-0.040801
2.456717	0.1	-0.040312
2.458383	0.1	-0.039632
2.460050	0.1	-0.037877
2.461717	0.1	-0.035297
2.463383	0.1	-0.033206
2.465050	0.1	-0.033015
2.466717	0.1	-0.035032
2.468383	0.1	-0.038291
2.470050	0.1	-0.041397
2.471717	0.1	-0.043218
2.473383	0.1	-0.043437
2.475050	0.1	-0.042650
2.476717	0.1	-0.041630
2.478383	0.1	-0.040820
2.480050	0.1	-0.040620
2.481717	0.1	-0.041248
2.483383	0.1	-0.042319
2.485050	0.1	-0.043041
2.486717	0.1	-0.042915
2.488383	0.1	-0.042464
2.490050	0.1	-0.042855
2.491717	0.1	-0.044797
2.493383	0.1	-0.048261
2.495050	0.1	-0.052773
2.496717	0.1	-0.057789
2.498383	0.1	-0.062915
2.500050	0.1	-0.067749
2.501717	0.1	-0.071810
2.503383	0.1	-0.074720
2.505050	0.1	-0.076308
2.506717	0.1	-0.076797
2.508383	0.1	-0.076895
2.510050	0.1	-0.076881
2.511717	0.1	-0.075898
2.513383	0.1	-0.072932
2.515050	0.1	-0.068233
2.516717	0.1	-0.063446
2.518383	0.1	-0.060508
2.520050	0.1	-0.060336
2.521717	0.1	-0.062529
2.523383	0.1	-0.066021
2.525050	0.1	-0.069584
2.526717	0.1	-0.072247
2.528383	0.1	-0.073570
2.530050	0.1	-0.073593
2.531717	0.1	-0.072825
2.533383	0.1	-0.071903
2.535050	0.1	-0.070962
2.536717	0.1	-0.069737
2.538383	0.1	-0.068392
2.540050	0.1	-0.067810
2.541717	0.1	-0.068583
2.543383	0.1	-0.070203
2.545050	0.1	-0.071637
2.546717	0.1	-0.072303
2.548383	0.1	-0.072210
2.550050	0.1	-0.071512
2.551717	0.1	-0.070180
2.553383	0.1	-0.068229
2.555050	0.1	-0.065924
2.556717	0.1	-0.063307
2.558383	0.1	-0.059991
2.560050	0.1	-0.056392
2.561717	0.1	-0.054142
2.563383	0.1	-0.054431
2.565050	0.1	-0.056671
2.566717	0.1	-0.059251
2.568383	0.1	-0.061137
2.570050	0.1	-0.062366
2.571717	0.1	-0.063549
2.573383	0.1	-0.065207
2.575050	0.1	-0.067432
2.576717	0.1	-0.069691
2.578383	0.1	-0.071051
2.580050	0.1	-0.070948
2.581717	0.1	-0.069789
2.583383	0.1	-0.068494
2.585050	0.1	-0.067628
2.586717	0.1	-0.067004
2.588383	0.1	-0.066152
2.590050	0.1	-0.064992
2.591717	0.1	-0.063777
2.593383	0.1	-0.062622
2.595050	0.1	-0.061449
2.596717	0.1	-0.060620
2.598383	0.1	-0.061127
2.600050	0.1	-0.063428
2.601717	0.1	-0.066641
2.603383	0.1	-0.069281
2.605050	0.1	-0.070124
2.606717	0.1	-0.068373
2.608383	0.1	-0.064168
2.610050	0.1	-0.058794
2.611717	0.1	-0.053784
2.613383	0.1	-0.050226
2.615050	0.1	-0.048941
2.616717	0.1	-0.050180
2.618383	0.1	-0.052964
2.620050	0.1	-0.055167
2.621717	0.1	-0.054911
2.623383	0.1	-0.052219
2.625050	0.1	-0.049165
2.626717	0.1	-0.048196
2.628383	0.1	-0.050296
2.630050	0.1	-0.054333
2.631717	0.1	-0.058003
2.633383	0.1	-0.059586
2.635050	0.1	-0.059274
2.636717	0.1	-0.058333
2.638383	0.1	-0.057500
2.640050	0.1	-0.056745
2.641717	0.1	-0.056033
2.643383	0.1	-0.055702
2.645050	0.1	-0.056233
2.646717	0.1	-0.057612
2.648383	0.1	-0.059302
2.650050	0.1	-0.060545
2.651717	0.1	-0.060541
2.653383	0.1	-0.059055
2.655050	0.1	-0.057193
2.656717	0.1	-0.056527
2.658383	0.1	-0.057300
2.660050	0.1	-0.058380
2.661717	0.1	-0.058925
2.663383	0.1	-0.058906
2.665050	0.1	-0.058310
2.666717	0.1	-0.056978
2.668383	0.1	-0.054981
2.670050	0.1	-0.052573
2.671717	0.1	-0.050361
2.673383	0.1	-0.049332
2.675050	0.1	-0.050073
2.676717	0.1	-0.052415
2.678383	0.1	-0.055768
2.680050	0.1	-0.059474
2.681717	0.1	-0.062860
2.683383	0.1	-0.065151
2.685050	0.1	-0.065765
2.686717	0.1	-0.064573
2.688383	0.1	-0.062045
2.690050	0.1	-0.059293
2.691717	0.1	-0.057518
2.693383	0.1	-0.057188
2.695050	0.1	-0.058063
2.696717	0.1	-0.059484
2.698383	0.1	-0.060503
2.700050	0.1	-0.060610
2.701717	0.1	-0.060229
2.703383	0.1	-0.059912
2.705050	0.1	-0.059512
2.706717	0.1	-0.058692
2.708383	0.1	-0.057640
2.710050	0.1	-0.057034
2.711717	0.1	-0.057379
2.713383	0.1	-0.058385
2.715050	0.1	-0.059246
2.716717	0.1	-0.059586
2.718383	0.1	-0.059605
2.720050	0.1	-0.059442
2.721717	0.1	-0.059074
2.723383	0.1	-0.058794
2.725050	0.1	-0.058995
2.726717	0.1	-0.059521
2.728383	0.1	-0.060010
2.730050	0.1	-0.060457
2.731717	0.1	-0.060685
2.733383	0.1	-0.060196
2.735050	0.1	-0.058692
2.736717	0.1	-0.056331
2.738383	0.1	-0.053756
2.740050	0.1	-0.051674
2.741717	0.1	-0.050208
2.743383	0.1	-0.049020
2.745050	0.1	-0.048052
2.746717	0.1	-0.047502
2.748383	0.1	-0.047376
2.750050	0.1	-0.047614
2.751717	0.1	-0.048410
2.753383	0.1	-0.050035
2.755050	0.1	-0.052303
2.756717	0.1	-0.054431
2.758383	0.1	-0.055563
2.760050	0.1	-0.055502
2.761717	0.1	-0.054440
2.763383	0.1	-0.052447
2.765050	0.1	-0.049751
2.766717	0.1	-0.047078
2.768383	0.1	-0.045127
2.770050	0.1	-0.044084
2.771717	0.1	-0.043530
2.773383	0.1	-0.043036
2.775050	0.1	-0.042683
2.776717	0.1	-0.042543
2.778383	0.1	-0.042510
2.780050	0.1	-0.043046
2.781717	0.1	-0.044834
2.783383	0.1	-0.047339
2.785050	0.1	-0.049239
2.786717	0.1	-0.050147
2.788383	0.1	-0.050794
2.790050	0.1	-0.051935
2.791717	0.1	-0.053612
2.793383	0.1	-0.054883
2.795050	0.1	-0.054389
2.796717	0.1	-0.051642
2.798383	0.1	-0.047726
2.800050	0.1	-0.044429
2.801717	0.1	-0.042655
2.803383	0.1	-0.042119
2.805050	0.1	-0.042454
2.806717	0.1	-0.043418
2.808383	0.1	-0.043940
2.810050	0.1	-0.042622
2.811717	0.1	-0.039646
2.813383	0.1	-0.037001
2.815050	0.1	-0.036573
2.816717	0.1	-0.038487
2.818383	0.1	-0.041234
2.820050	0.1	-0.043437
2.821717	0.1	-0.044964
2.823383	0.1	-0.046203
2.825050	0.1	-0.047078
2.826717	0.1	-0.047190
2.828383	0.1	-0.046161
2.830050	0.1	-0.044079
2.831717	0.1	-0.041965
2.833383	0.1	-0.041048
2.835050	0.1	-0.041462
2.836717	0.1	-0.042315
2.838383	0.1	-0.042841
2.840050	0.1	-0.042911
2.841717	0.1	-0.042557
2.843383	0.1	-0.041686
2.845050	0.1	-0.040606
2.846717	0.1	-0.040145
2.848383	0.1	-0.040713
2.850050	0.1	-0.041816
2.851717	0.1	-0.042757
2.853383	0.1	-0.043092
2.855050	0.1	-0.042487
2.856717	0.1	-0.040820
2.858383	0.1	-0.038398
2.860050	0.1	-0.036061
2.861717	0.1	-0.034943
2.863383	0.1	-0.035716
2.865050	0.1	-0.038156
2.866717	0.1	-0.041584
2.868383	0.1	-0.045081
2.870050	0.1	-0.047423
2.871717	0.1	-0.047656
2.873383	0.1	-0.045788
2.875050	0.1	-0.042864
2.876717	0.1	-0.040182
2.878383	0.1	-0.038329
2.880050	0.1	-0.036801
2.881717	0.1	-0.035050
2.883383	0.1	-0.033658
2.885050	0.1	-0.033695
2.886717	0.1	-0.035428
2.888383	0.1	-0.038347
2.890050	0.1	-0.041788
2.891717	0.1	-0.045095
2.893383	0.1	-0.047768
2.895050	0.1	-0.049472
2.896717	0.1	-0.049891
2.898383	0.1	-0.049225
2.900050	0.1	-0.048629
2.901717	0.1	-0.049118
2.903383	0.1	-0.050454
2.905050	0.1	-0.051497
2.906717	0.1	-0.051558
2.908383	0.1	-0.051060
2.910050	0.1	-0.051055
2.911717	0.1	-0.052284
2.913383	0.1	-0.054240
2.915050	0.1	-0.055293
2.916717	0.1	-0.054287
2.918383	0.1	-0.051712
2.920050	0.1	-0.048787
2.921717	0.1	-0.046231
2.923383	0.1	-0.044075
2.925050	0.1	-0.042394
2.926717	0.1	-0.041900
2.928383	0.1	-0.043251
2.930050	0.1	-0.045933
2.931717	0.1	-0.048475
2.933383	0.1	-0.049686
2.935050	0.1	-0.049649
2.936717	0.1	-0.049504
2.938383	0.1	-0.050063
2.940050	0.1	-0.051023
2.941717	0.1	-0.051642
2.943383	0.1	-0.051381
2.945050	0.1	-0.049756
2.946717	0.1	-0.046338
2.948383	0.1	-0.041523
2.950050	0.1	-0.036578
2.951717	0.1	-0.032824
2.953383	0.1	-0.031106
2.955050	0.1	-0.031712
2.956717	0.1	-0.034398
2.958383	0.1	-0.038380
2.960050	0.1	-0.042478
2.961717	0.1	-0.045607
2.963383	0.1	-0.047195
2.965050	0.1	-0.047265
2.966717	0.1	-0.046468
2.968383	0.1	-0.045756
2.970050	0.1	-0.045714
2.971717	0.1	-0.046166
2.973383	0.1	-0.046669
2.975050	0.1	-0.047232
2.976717	0.1	-0.047991
2.978383	0.1	-0.048582
2.980050	0.1	-0.048433
2.981717	0.1	-0.047367
2.983383	0.1	-0.045639
2.985050	0.1	-0.043497
2.986717	0.1	-0.041230
2.988383	0.1	-0.039395
2.990050	0.1	-0.038305
2.991717	0.1	-0.037565
2.993383	0.1	-0.037048
2.995050	0.1	-0.037374
2.996717	0.1	-0.038696
2.998383	0.1	-0.040168
3.000050	0.1	-0.040894
3.001717	0.1	-0.040736
3.003383	0.1	-0.040317
3.005050	0.1	-0.040494
3.006717	0.1	-0.041747
3.008383	0.1	-0.043986
3.010050	0.1	-0.046790
3.011717	0.1	-0.049537
3.013383	0.1	-0.051605
3.015050	0.1	-0.052741
3.016717	0.1	-0.053239
3.018383	0.1	-0.053751
3.020050	0.1	-0.054506
3.021717	0.1	-0.054864
3.023383	0.1	-0.054049
3.025050	0.1	-0.052224
3.026717	0.1	-0.050459
3.028383	0.1	-0.049658
3.030050	0.1	-0.049961
3.031717	0.1	-0.050985
3.033383	0.1	-0.052103
3.035050	0.1	-0.052820
3.036717	0.1	-0.053197
3.038383	0.1	-0.053416
3.040050	0.1	-0.053514
3.041717	0.1	-0.053565
3.043383	0.1	-0.053691
3.045050	0.1	-0.053947
3.046717	0.1	-0.054389
3.048383	0.1	-0.054836
3.050050	0.1	-0.055046
3.051717	0.1	-0.055106
3.053383	0.1	-0.055335
3.055050	0.1	-0.056028
3.056717	0.1	-0.057039
3.058383	0.1	-0.057607
3.060050	0.1	-0.057309
3.061717	0.1	-0.056629
3.063383	0.1	-0.055875
3.065050	0.1	-0.054608
3.066717	0.1	-0.052801
3.068383	0.1	-0.051074
3.070050	0.1	-0.049523
3.071717	0.1	-0.047875
3.073383	0.1	-0.046063
3.075050	0.1	-0.044168
3.076717	0.1	-0.042613
3.078383	0.1	-0.042161
3.080050	0.1	-0.043125
3.081717	0.1	-0.044894
3.083383	0.1	-0.046394
3.085050	0.1	-0.046515
3.086717	0.1	-0.044503
3.088383	0.1	-0.040503
3.090050	0.1	-0.035926
3.091717	0.1	-0.032769
3.093383	0.1	-0.032182
3.095050	0.1	-0.033947
3.096717	0.1	-0.037393
3.098383	0.1	-0.041965
3.100050	0.1	-0.046762
3.101717	0.1	-0.050762
3.103383	0.1	-0.053439
3.105050	0.1	-0.054366
3.106717	0.1	-0.053113
3.108383	0.1	-0.050007
3.110050	0.1	-0.046557
3.111717	0.1	-0.044699
3.113383	0.1	-0.045327
3.115050	0.1	-0.047581
3.116717	0.1	-0.049802
3.118383	0.1	-0.051139
3.120050	0.1	-0.051931
3.121717	0.1	-0.052773
3.123383	0.1	-0.053775
3.125050	0.1	-0.054515
3.126717	0.1	-0.054552
3.128383	0.1	-0.054026
3.130050	0.1	-0.053463
3.131717	0.1	-0.052978
3.133383	0.1	-0.052345
3.135050	0.1	-0.051633
3.136717	0.1	-0.050953
3.138383	0.1	-0.050161
3.140050	0.1	-0.049337
3.141717	0.1	-0.048983
3.143383	0.1	-0.049379
3.145050	0.1	-0.050161
3.146717	0.1	-0.051032
3.148383	0.1	-0.052373
3.150050	0.1	-0.054752
3.151717	0.1	-0.058198
3.153383	0.1	-0.061942
3.155050	0.1	-0.064494
3.156717	0.1	-0.064429
3.158383	0.1	-0.061435
3.160050	0.1	-0.056638
3.161717	0.1	-0.051633
3.163383	0.1	-0.047870
3.165050	0.1	-0.046855
3.166717	0.1	-0.049118
3.168383	0.1	-0.053211
3.170050	0.1	-0.057104
3.171717	0.1	-0.059810
3.173383	0.1	-0.060974
3.175050	0.1	-0.060285
3.176717	0.1	-0.057830
3.178383	0.1	-0.054720
3.180050	0.1	-0.052666
3.181717	0.1	-0.052736
3.183383	0.1	-0.054622
3.185050	0.1	-0.056936
3.186717	0.1	-0.058259
3.188383	0.1	-0.058236
3.190050	0.1	-0.057556
3.191717	0.1	-0.056918
3.193383	0.1	-0.056433
3.195050	0.1	-0.055674
3.196717	0.1	-0.053812
3.198383	0.1	-0.050408
3.200050	0.1	-0.046524
3.201717	0.1	-0.043875
3.203383	0.1	-0.042762
3.205050	0.1	-0.041979
3.206717	0.1	-0.040745
3.208383	0.1	-0.039637
3.210050	0.1	-0.039632
3.211717	0.1	-0.040843
3.213383	0.1	-0.042347
3.215050	0.1	-0.043302
3.216717	0.1	-0.043851
3.218383	0.1	-0.044359
3.220050	0.1	-0.044564
3.221717	0.1	-0.044527
3.223383	0.1	-0.045137
3.225050	0.1	-0.046715
3.226717	0.1	-0.048401
3.228383	0.1	-0.049467
3.230050	0.1	-0.049910
3.231717	0.1	-0.049723
3.233383	0.1	-0.048880
3.235050	0.1	-0.048019
3.236717	0.1	-0.047828
3.238383	0.1	-0.047954
3.240050	0.1	-0.047330
3.241717	0.1	-0.045523
3.243383	0.1	-0.043353
3.245050	0.1	-0.042054
3.246717	0.1	-0.042091
3.248383	0.1	-0.043092
3.250050	0.1	-0.044652
3.251717	0.1	-0.046594
3.253383	0.1	-0.048592
3.255050	0.1	-0.050105
3.256717	0.1	-0.050855
3.258383	0.1	-0.051190
3.260050	0.1	-0.051535
3.261717	0.1	-0.051782
3.263383	0.1	-0.051772
3.265050	0.1	-0.051432
3.266717	0.1	-0.050343
3.268383	0.1	-0.048270
3.270050	0.1	-0.045667
3.271717	0.1	-0.043199
3.273383	0.1	-0.041453
3.275050	0.1	-0.040913
3.276717	0.1	-0.041449
3.278383	0.1	-0.042403
3.280050	0.1	-0.043339
3.281717	0.1	-0.044229
3.283383	0.1	-0.045113
3.285050	0.1	-0.045961
3.286717	0.1	-0.046701
3.288383	0.1	-0.047307
3.290050	0.1	-0.047665
3.291717	0.1	-0.047344
3.293383	0.1	-0.045667
3.295050	0.1	-0.042524
3.296717	0.1	-0.038804
3.298383	0.1	-0.035316
3.300050	0.1	-0.032247
3.301717	0.1	-0.029989
3.303383	0.1	-0.029262
3.305050	0.1	-0.030049
3.306717	0.1	-0.031553
3.308383	0.1	-0.033146
3.310050	0.1	-0.034752
3.311717	0.1	-0.036489
3.313383	0.1	-0.037868
3.315050	0.1	-0.037779
3.316717	0.1	-0.035656
3.318383	0.1	-0.032205
3.320050	0.1	-0.029025
3.321717	0.1	-0.027562
3.323383	0.1	-0.028019
3.325050	0.1	-0.029290
3.326717	0.1	-0.030180
3.328383	0.1	-0.030468
3.330050	0.1	-0.030645
3.331717	0.1	-0.030980
3.333383	0.1	-0.031535
3.335050	0.1	-0.032857
3.336717	0.1	-0.035949
3.338383	0.1	-0.041020
3.340050	0.1	-0.046827
3.341717	0.1	-0.051390
3.343383	0.1	-0.053188
3.345050	0.1	-0.051688
3.346717	0.1	-0.047516
3.348383	0.1	-0.042412
3.350050	0.1	-0.038259
3.351717	0.1	-0.036135
3.353383	0.1	-0.036000
3.355050	0.1	-0.036950
3.356717	0.1	-0.038208
3.358383	0.1	-0.039591
3.360050	0.1	-0.040960
3.361717	0.1	-0.041639
3.363383	0.1	-0.041020
3.365050	0.1	-0.039553
3.366717	0.1	-0.038440
3.368383	0.1	-0.038273
3.370050	0.1	-0.038659
3.371717	0.1	-0.039102
3.373383	0.1	-0.039660
3.375050	0.1	-0.040475
3.376717	0.1	-0.041062
3.378383	0.1	-0.040885
3.380050	0.1	-0.040266
3.381717	0.1	-0.039898
3.383383	0.1	-0.039907
3.385050	0.1	-0.040000
3.386717	0.1	-0.040047
3.388383	0.1	-0.040634
3.390050	0.1	-0.042352
3.391717	0.1	-0.044461
3.393383	0.1	-0.045258
3.395050	0.1	-0.043702
3.396717	0.1	-0.040052
3.398383	0.1	-0.035744
3.400050	0.1	-0.032443
3.401717	0.1	-0.030841
3.403383	0.1	-0.030827
3.405050	0.1	-0.032056
3.406717	0.1	-0.034231
3.408383	0.1	-0.037416
3.410050	0.1	-0.041835
3.411717	0.1	-0.047022
3.413383	0.1	-0.051563
3.415050	0.1	-0.053812
3.416717	0.1	-0.053011
3.418383	0.1	-0.049626
3.420050	0.1	-0.044769
3.421717	0.1	-0.039944
3.423383	0.1	-0.036922
3.425050	0.1	-0.036745
3.426717	0.1	-0.038962
3.428383	0.1	-0.041937
3.430050	0.1	-0.043991
3.431717	0.1	-0.044475
3.433383	0.1	-0.043735
3.435050	0.1	-0.042156
3.436717	0.1	-0.039856
3.438383	0.1	-0.037346
3.440050	0.1	-0.035833
3.441717	0.1	-0.036447
3.443383	0.1	-0.039013
3.445050	0.1	-0.041826
3.446717	0.1	-0.042925
3.448383	0.1	-0.041430
3.450050	0.1	-0.038100
3.451717	0.1	-0.034939
3.453383	0.1	-0.034017
3.455050	0.1	-0.036270
3.456717	0.1	-0.041090
3.458383	0.1	-0.046911
3.460050	0.1	-0.052466
3.461717	0.1	-0.057835
3.463383	0.1	-0.064252
3.465050	0.1	-0.072792
3.466717	0.1	-0.083721
3.468383	0.1	-0.097021
3.470050	0.1	-0.112504
3.471717	0.1	-0.129477
3.473383	0.1	-0.147079
3.475050	0.1	-0.165016
3.476717	0.1	-0.183186
3.478383	0.1	-0.200775
3.480050	0.1	-0.216365
3.481717	0.1	-0.228626
3.483383	0.1	-0.236467
3.485050	0.1	-0.239261
3.486717	0.1	-0.237138
3.488383	0.1	-0.230763
3.490050	0.1	-0.220807
3.491717	0.1	-0.207815
3.493383	0.1	-0.192169
3.495050	0.1	-0.173971
3.496717	0.1	-0.153356
3.498383	0.1	-0.130953
3.500050	0.1	-0.107875
3.501717	0.1	-0.085272
3.503383	0.1	-0.063800
3.505050	0.1	-0.043688
3.506717	0.1	-0.025369
3.508383	0.1	-0.009700
3.510050	0.1	0.002659
3.511717	0.1	0.011702
3.513383	0.1	0.017807
3.515050	0.1	0.021225
3.516717	0.1	0.021923
3.518383	0.1	0.019982
3.520050	0.1	0.016335
3.521717	0.1	0.012494
3.523383	0.1	0.009234
3.525050	0.1	0.006300
3.526717	0.1	0.003357
3.528383	0.1	0.000717
3.530050	0.1	-0.000978
3.531717	0.1	-0.001406
3.533383	0.1	-0.000820
3.535050	0.1	0.000368
3.536717	0.1	0.001909
3.538383	0.1	0.003823
3.540050	0.1	0.006263
3.541717	0.1	0.009183
3.543383	0.1	0.012135
3.545050	0.1	0.014766
3.546717	0.1	0.016950
3.548383	0.1	0.018361
3.550050	0.1	0.018599
3.551717	0.1	0.017709
3.553383	0.1	0.016345
3.555050	0.1	0.015134
3.556717	0.1	0.013877
3.558383	0.1	0.012023
3.560050	0.1	0.009974
3.561717	0.1	0.008964
3.563383	0.1	0.009625
3.565050	0.1	0.011544
3.566717	0.1	0.014007
3.568383	0.1	0.016387
3.570050	0.1	0.017984
3.571717	0.1	0.018077
3.573383	0.1	0.016368
3.575050	0.1	0.013551
3.576717	0.1	0.011176
3.578383	0.1	0.010459
3.580050	0.1	0.011227
3.581717	0.1	0.012359
3.583383	0.1	0.012945
3.585050	0.1	0.012652
3.586717	0.1	0.011320
3.588383	0.1	0.008852
3.590050	0.1	0.005732
3.591717	0.1	0.003092
3.593383	0.1	0.002012
3.595050	0.1	0.002855
3.596717	0.1	0.005104
3.598383	0.1	0.007479
3.600050	0.1	0.008680
3.601717	0.1	0.008573
3.603383	0.1	0.008037
3.605050	0.1	0.007604
3.606717	0.1	0.006985
3.608383	0.1	0.005784
3.610050	0.1	0.004321
3.611717	0.1	0.003348
3.613383	0.1	0.002929
3.615050	0.1	0.002403
3.616717	0.1	0.001490
3.618383	0.1	0.000689
3.620050	0.1	0.000414
3.621717	0.1	0.000312
3.623383	0.1	-0.000242
3.625050	0.1	-0.001490
3.626717	0.1	-0.003581
3.628383	0.1	-0.006631
3.630050	0.1	-0.009951
3.631717	0.1	-0.012158
3.633383	0.1	-0.012517
3.635050	0.1	-0.011716
3.636717	0.1	-0.011106
3.638383	0.1	-0.011348
3.640050	0.1	-0.012070
3.641717	0.1	-0.012559
3.643383	0.1	-0.012298
3.645050	0.1	-0.011297
3.646717	0.1	-0.010640
3.648383	0.1	-0.011842
3.650050	0.1	-0.014841
3.651717	0.1	-0.017718
3.653383	0.1	-0.018934
3.655050	0.1	-0.018952
3.656717	0.1	-0.018962
3.658383	0.1	-0.019036
3.660050	0.1	-0.018408
3.661717	0.1	-0.016731
3.663383	0.1	-0.014440
3.665050	0.1	-0.012391
3.666717	0.1	-0.011297
3.668383	0.1	-0.011139
3.670050	0.1	-0.011125
3.671717	0.1	-0.010678
3.673383	0.1	-0.010096
3.675050	0.1	-0.010030
3.676717	0.1	-0.010715
3.678383	0.1	-0.011809
3.680050	0.1	-0.012373
3.681717	0.1	-0.011488
3.683383	0.1	-0.009164
3.685050	0.1	-0.006258
3.686717	0.1	-0.003702
3.688383	0.1	-0.002272
3.690050	0.1	-0.002687
3.691717	0.1	-0.005327
3.693383	0.1	-0.009784
3.695050	0.1	-0.014435
3.696717	0.1	-0.017053
3.698383	0.1	-0.016568
3.700050	0.1	-0.013933
3.701717	0.1	-0.010976
3.703383	0.1	-0.009043
3.705050	0.1	-0.008740
3.706717	0.1	-0.010058
3.708383	0.1	-0.012401
3.710050	0.1	-0.014976
3.711717	0.1	-0.017500
3.713383	0.1	-0.020023
3.715050	0.1	-0.022324
3.716717	0.1	-0.024028
3.718383	0.1	-0.025006
3.720050	0.1	-0.025434
3.721717	0.1	-0.025737
3.723383	0.1	-0.026221
3.725050	0.1	-0.026594
3.726717	0.1	-0.026189
3.728383	0.1	-0.024606
3.730050	0.1	-0.021979
3.731717	0.1	-0.018915
3.733383	0.1	-0.016158
3.735050	0.1	-0.014286
3.736717	0.1	-0.013495
3.738383	0.1	-0.013458
3.740050	0.1	-0.013649
3.741717	0.1	-0.013895
3.743383	0.1	-0.014356
3.745050	0.1	-0.014985
3.746717	0.1	-0.015483
3.748383	0.1	-0.015893
3.750050	0.1	-0.016745
3.751717	0.1	-0.018408
3.753383	0.1	-0.020410
3.755050	0.1	-0.021504
3.756717	0.1	-0.020554
3.758383	0.1	-0.017630
3.760050	0.1	-0.013779
3.761717	0.1	-0.010310
3.763383	0.1	-0.008596
3.765050	0.1	-0.009262
3.766717	0.1	-0.011325
3.768383	0.1	-0.013355
3.770050	0.1	-0.014915
3.771717	0.1	-0.016033
3.773383	0.1	-0.016280
3.775050	0.1	-0.015106
3.776717	0.1	-0.012489
3.778383	0.1	-0.009011
3.780050	0.1	-0.005495
3.781717	0.1	-0.002775
3.783383	0.1	-0.001593
3.785050	0.1	-0.002193
3.786717	0.1	-0.003832
3.788383	0.1	-0.005281
3.790050	0.1	-0.006054
3.791717	0.1	-0.006598
3.793383	0.1	-0.007194
3.795050	0.1	-0.007534
3.796717	0.1	-0.007185
3.798383	0.1	-0.005942
3.800050	0.1	-0.004326
3.801717	0.1	-0.003870
3.803383	0.1	-0.005779
3.805050	0.1	-0.009490
3.806717	0.1	-0.013332
3.808383	0.1	-0.015832
3.810050	0.1	-0.016340
3.811717	0.1	-0.015418
3.813383	0.1	-0.014333
3.815050	0.1	-0.013812
3.816717	0.1	-0.013639
3.818383	0.1	-0.013229
3.820050	0.1	-0.012023
3.821717	0.1	-0.009546
3.823383	0.1	-0.005616
3.825050	0.1	-0.000787
3.826717	0.1	0.003432
3.828383	0.1	0.005201
3.830050	0.1	0.003832
3.831717	0.1	0.000214
3.833383	0.1	-0.004424
3.835050	0.1	-0.009169
3.836717	0.1	-0.012969
3.838383	0.1	-0.014752
3.840050	0.1	-0.014151
3.841717	0.1	-0.011721
3.843383	0.1	-0.008661
3.845050	0.1	-0.006198
3.846717	0.1	-0.004573
3.848383	0.1	-0.003134
3.850050	0.1	-0.001751
3.851717	0.1	-0.001062
3.853383	0.1	-0.001285
3.855050	0.1	-0.002026
3.856717	0.1	-0.002985
3.858383	0.1	-0.004014
3.860050	0.1	-0.004987
3.861717	0.1	-0.005993
3.863383	0.1	-0.007222
3.865050	0.1	-0.008522
3.866717	0.1	-0.009364
3.868383	0.1	-0.009714
3.870050	0.1	-0.010552
3.871717	0.1	-0.012736
3.873383	0.1	-0.015805
3.875050	0.1	-0.018096
3.876717	0.1	-0.017700
3.878383	0.1	-0.014119
3.880050	0.1	-0.009378
3.881717	0.1	-0.006519
3.883383	0.1	-0.006999
3.885050	0.1	-0.009853
3.886717	0.1	-0.012647
3.888383	0.1	-0.013211
3.890050	0.1	-0.011064
3.891717	0.1	-0.007590
3.893383	0.1	-0.004568
3.895050	0.1	-0.002650
3.896717	0.1	-0.001444
3.898383	0.1	-0.000708
3.900050	0.1	-0.000554
3.901717	0.1	-0.001071
3.903383	0.1	-0.002622
3.905050	0.1	-0.005621
3.906717	0.1	-0.009518
3.908383	0.1	-0.012731
3.910050	0.1	-0.013793
3.911717	0.1	-0.012522
3.913383	0.1	-0.009928
3.915050	0.1	-0.007092
3.916717	0.1	-0.004680
3.918383	0.1	-0.003343
3.920050	0.1	-0.003753
3.921717	0.1	-0.005867
3.923383	0.1	-0.008424
3.925050	0.1	-0.009988
3.926717	0.1	-0.010640
3.928383	0.1	-0.011586
3.930050	0.1	-0.013113
3.931717	0.1	-0.014212
3.933383	0.1	-0.014300
3.935050	0.1	-0.013905
3.936717	0.1	-0.013453
3.938383	0.1	-0.012536
3.940050	0.1	-0.010766
3.941717	0.1	-0.008871
3.943383	0.1	-0.008163
3.945050	0.1	-0.008838
3.946717	0.1	-0.009653
3.948383	0.1	-0.009318
3.950050	0.1	-0.007795
3.951717	0.1	-0.006147
3.953383	0.1	-0.005271
3.955050	0.1	-0.005290
3.956717	0.1	-0.006002
3.958383	0.1	-0.007148
3.960050	0.1	-0.008391
3.961717	0.1	-0.009453
3.963383	0.1	-0.010054
3.965050	0.1	-0.009965
3.966717	0.1	-0.009220
3.968383	0.1	-0.007874
3.970050	0.1	-0.006072
3.971717	0.1	-0.004545
3.973383	0.1	-0.003981
3.975050	0.1	-0.003912
3.976717	0.1	-0.003451
3.978383	0.1	-0.002631
3.980050	0.1	-0.002021
3.981717	0.1	-0.001718
3.983383	0.1	-0.001369
3.985050	0.1	-0.000834
3.986717	0.1	-0.000470
3.988383	0.1	-0.000605
3.990050	0.1	-0.000861
3.991717	0.1	-0.000261
3.993383	0.1	0.001672
3.995050	0.1	0.004191
3.996717	0.1	0.006277
3.998383	0.1	0.007451
4.000050	0.1	0.007506
4.001717	0.1	0.006515
4.003383	0.1	0.005206
4.005050	0.1	0.004573
4.006717	0.1	0.005001
4.008383	0.1	0.005942
4.010050	0.1	0.006482
4.011717	0.1	0.006100
4.013383	0.1	0.004806
4.015050	0.1	0.002873
4.016717	0.1	0.000731
4.018383	0.1	-0.001010
4.020050	0.1	-0.001672
4.021717	0.1	-0.000927
4.023383	0.1	0.000927
4.025050	0.1	0.003148
4.026717	0.1	0.004643
4.028383	0.1	0.004545
4.030050	0.1	0.003111
4.031717	0.1	0.001560
4.033383	0.1	0.000978
4.035050	0.1	0.001579
4.036717	0.1	0.003027
4.038383	0.1	0.004997
4.040050	0.1	0.006980
4.041717	0.1	0.008005
4.043383	0.1	0.007283
4.045050	0.1	0.004917
4.046717	0.1	0.001681
4.048383	0.1	-0.001565
4.050050	0.1	-0.003874
4.051717	0.1	-0.004391
4.053383	0.1	-0.002952
4.055050	0.1	-0.000382
4.056717	0.1	0.001765
4.058383	0.1	0.001928
4.060050	0.1	-0.000400
4.061717	0.1	-0.004293
4.063383	0.1	-0.008014
4.065050	0.1	-0.010142
4.066717	0.1	-0.010086
4.068383	0.1	-0.007832
4.070050	0.1	-0.003623
4.071717	0.1	0.001965
4.073383	0.1	0.007609
4.075050	0.1	0.011465
4.076717	0.1	0.012359
4.078383	0.1	0.010636
4.080050	0.1	0.007665
4.081717	0.1	0.004773
4.083383	0.1	0.002719
4.085050	0.1	0.001639
4.086717	0.1	0.001094
4.088383	0.1	0.000419
4.090050	0.1	-0.000498
4.091717	0.1	-0.001048
4.093383	0.1	-0.000722
4.095050	0.1	0.000335
4.096717	0.1	0.001411
4.098383	0.1	0.001737
4.100050	0.1	0.001155
4.101717	0.1	-0.000051
4.103383	0.1	-0.001732
4.105050	0.1	-0.003823
4.106717	0.1	-0.006133
4.108383	0.1	-0.008307
4.110050	0.1	-0.009919
4.111717	0.1	-0.010259
4.113383	0.1	-0.008550
4.115050	0.1	-0.004917
4.116717	0.1	-0.000591
4.118383	0.1	0.003427
4.120050	0.1	0.006980
4.121717	0.1	0.010030
4.123383	0.1	0.012349
4.125050	0.1	0.013928
4.126717	0.1	0.014915
4.128383	0.1	0.015059
4.130050	0.1	0.013863
4.131717	0.1	0.011134
4.133383	0.1	0.007143
4.135050	0.1	0.002855
4.136717	0.1	-0.000447
4.138383	0.1	-0.002473
4.140050	0.1	-0.004224
4.141717	0.1	-0.006645
4.143383	0.1	-0.009369
4.145050	0.1	-0.010962
4.146717	0.1	-0.010356
4.148383	0.1	-0.008089
4.150050	0.1	-0.005728
4.151717	0.1	-0.004661
4.153383	0.1	-0.005602
4.155050	0.1	-0.008065
4.156717	0.1	-0.010333
4.158383	0.1	-0.010761
4.160050	0.1	-0.009080
4.161717	0.1	-0.006221
4.163383	0.1	-0.003399
4.165050	0.1	-0.001495
4.166717	0.1	-0.000698
4.168383	0.1	-0.000414
4.170050	0.1	-0.000079
4.171717	0.1	0.000237
4.173383	0.1	0.000456
4.175050	0.1	0.000661
4.176717	0.1	0.000368
4.178383	0.1	-0.001178
4.180050	0.1	-0.003781
4.181717	0.1	-0.006361
4.183383	0.1	-0.008089
4.185050	0.1	-0.008708
4.186717	0.1	-0.007767
4.188383	0.1	-0.004768
4.190050	0.1	-0.000298
4.191717	0.1	0.004005
4.193383	0.1	0.006622
4.195050	0.1	0.007148
4.196717	0.1	0.006594
4.198383	0.1	0.006622
4.200050	0.1	0.007898
4.201717	0.1	0.009295
4.203383	0.1	0.009341
4.205050	0.1	0.007926
4.206717	0.1	0.005923
4.208383	0.1	0.004140
4.210050	0.1	0.003045
4.211717	0.1	0.002575
4.213383	0.1	0.001807
4.215050	0.1	-0.000331
4.216717	0.1	-0.003930
4.218383	0.1	-0.007972
4.220050	0.1	-0.011027
4.221717	0.1	-0.012042
4.223383	0.1	-0.011022
4.225050	0.1	-0.008824
4.226717	0.1	-0.005877
4.228383	0.1	-0.002203
4.230050	0.1	0.001662
4.231717	0.1	0.004945
4.233383	0.1	0.007264
4.235050	0.1	0.008526
4.236717	0.1	0.008708
4.238383	0.1	0.007832
4.240050	0.1	0.006021
4.241717	0.1	0.003749
4.243383	0.1	0.002026
4.245050	0.1	0.001751
4.246717	0.1	0.002580
4.248383	0.1	0.003111
4.250050	0.1	0.002291
4.251717	0.1	0.000312
4.253383	0.1	-0.002016
4.255050	0.1	-0.004289
4.256717	0.1	-0.006431
4.258383	0.1	-0.008121
4.260050	0.1	-0.008885
4.261717	0.1	-0.008647
4.263383	0.1	-0.007851
4.265050	0.1	-0.006678
4.266717	0.1	-0.004591
4.268383	0.1	-0.001229
4.270050	0.1	0.002692
4.271717	0.1	0.005886
4.273383	0.1	0.007465
4.275050	0.1	0.007441
4.276717	0.1	0.006985
4.278383	0.1	0.007637
4.280050	0.1	0.009709
4.281717	0.1	0.012112
4.283383	0.1	0.013839
4.285050	0.1	0.014799
4.286717	0.1	0.015292
4.288383	0.1	0.015358
4.290050	0.1	0.014743
4.291717	0.1	0.013141
4.293383	0.1	0.010272
4.295050	0.1	0.006394
4.296717	0.1	0.002929
4.298383	0.1	0.001532
4.300050	0.1	0.002226
4.301717	0.1	0.003544
4.303383	0.1	0.004177
4.305050	0.1	0.003986
4.306717	0.1	0.003534
4.308383	0.1	0.002994
4.310050	0.1	0.002249
4.311717	0.1	0.001737
4.313383	0.1	0.002021
4.315050	0.1	0.002631
4.316717	0.1	0.002426
4.318383	0.1	0.001118
4.320050	0.1	-0.000196
4.321717	0.1	-0.000144
4.323383	0.1	0.001714
4.325050	0.1	0.004610
4.326717	0.1	0.007213
4.328383	0.1	0.008694
4.330050	0.1	0.009262
4.331717	0.1	0.009653
4.333383	0.1	0.010091
4.335050	0.1	0.009956
4.336717	0.1	0.008619
4.338383	0.1	0.006421
4.340050	0.1	0.004522
4.341717	0.1	0.003637
4.343383	0.1	0.003409
4.345050	0.1	0.003269
4.346717	0.1	0.003502
4.348383	0.1	0.004978
4.350050	0.1	0.007679
4.351717	0.1	0.010272
4.353383	0.1	0.011409
4.355050	0.1	0.010659
4.356717	0.1	0.008522
4.358383	0.1	0.006296
4.360050	0.1	0.005448
4.361717	0.1	0.006454
4.363383	0.1	0.008326
4.365050	0.1	0.009625
4.366717	0.1	0.009784
4.368383	0.1	0.009332
4.370050	0.1	0.009369
4.371717	0.1	0.010603
4.373383	0.1	0.012484
4.375050	0.1	0.013290
4.376717	0.1	0.011632
4.378383	0.1	0.007860
4.380050	0.1	0.003949
4.381717	0.1	0.001839
4.383383	0.1	0.002068
4.385050	0.1	0.003879
4.386717	0.1	0.006249
4.388383	0.1	0.008526
4.390050	0.1	0.010421
4.391717	0.1	0.011465
4.393383	0.1	0.010817
4.395050	0.1	0.008391
4.396717	0.1	0.005593
4.398383	0.1	0.004233
4.400050	0.1	0.004983
4.401717	0.1	0.006962
4.403383	0.1	0.008638
4.405050	0.1	0.009253
4.406717	0.1	0.009085
4.408383	0.1	0.008657
4.410050	0.1	0.008279
4.411717	0.1	0.008144
4.413383	0.1	0.008438
4.415050	0.1	0.009462
4.416717	0.1	0.011520
4.418383	0.1	0.014524
4.420050	0.1	0.018026
4.421717	0.1	0.021579
4.423383	0.1	0.024592
4.425050	0.1	0.026282
4.426717	0.1	0.026170
4.428383	0.1	0.024671
4.430050	0.1	0.022729
4.431717	0.1	0.021029
4.433383	0.1	0.019739
4.435050	0.1	0.018729
4.436717	0.1	0.017695
4.438383	0.1	0.016447
4.440050	0.1	0.015181
4.441717	0.1	0.014333
4.443383	0.1	0.014105
4.445050	0.1	0.014086
4.446717	0.1	0.013732
4.448383	0.1	0.013155
4.450050	0.1	0.012936
4.451717	0.1	0.013472
4.453383	0.1	0.014869
4.455050	0.1	0.016741
4.456717	0.1	0.017988
4.458383	0.1	0.017751
4.460050	0.1	0.016415
4.461717	0.1	0.014924
4.463383	0.1	0.013569
4.465050	0.1	0.011902
4.466717	0.1	0.009593
4.468383	0.1	0.007185
4.470050	0.1	0.005807
4.471717	0.1	0.005611
4.473383	0.1	0.005458
4.475050	0.1	0.004708
4.476717	0.1	0.004163
4.478383	0.1	0.004591
4.480050	0.1	0.005583
4.481717	0.1	0.006305
4.483383	0.1	0.006612
4.485050	0.1	0.007064
4.486717	0.1	0.008228
4.488383	0.1	0.010165
4.490050	0.1	0.012219
4.491717	0.1	0.013341
4.493383	0.1	0.013248
4.495050	0.1	0.012815
4.496717	0.1	0.013025
4.498383	0.1	0.013998
4.500050	0.1	0.015274
4.501717	0.1	0.016270
4.503383	0.1	0.016377
4.505050	0.1	0.015507
4.506717	0.1	0.014459
4.508383	0.1	0.014179
4.510050	0.1	0.015069
4.511717	0.1	0.017011
4.513383	0.1	0.019656
4.515050	0.1	0.022668
4.516717	0.1	0.025458
4.518383	0.1	0.027246
4.520050	0.1	0.027753
4.521717	0.1	0.027572
4.523383	0.1	0.027595
4.525050	0.1	0.027944
4.526717	0.1	0.027902
4.528383	0.1	0.026901
4.530050	0.1	0.025006
4.531717	0.1	0.022594
4.533383	0.1	0.020033
4.535050	0.1	0.017397
4.536717	0.1	0.014631
4.538383	0.1	0.012093
4.540050	0.1	0.010473
4.541717	0.1	0.010161
4.543383	0.1	0.010924
4.545050	0.1	0.012037
4.546717	0.1	0.012782
4.548383	0.1	0.012931
4.550050	0.1	0.012652
4.551717	0.1	0.012177
4.553383	0.1	0.011511
4.555050	0.1	0.010426
4.556717	0.1	0.009038
4.558383	0.1	0.007921
4.560050	0.1	0.007427
4.561717	0.1	0.007218
4.563383	0.1	0.006626
4.565050	0.1	0.005234
4.566717	0.1	0.003069
4.568383	0.1	0.000359
4.570050	0.1	-0.002640
4.571717	0.1	-0.005150
4.573383	0.1	-0.005644
4.575050	0.1	-0.002980
4.576717	0.1	0.002147
4.578383	0.1	0.007474
4.580050	0.1	0.010766
4.581717	0.1	0.011385
4.583383	0.1	0.010612
4.585050	0.1	0.010123
4.586717	0.1	0.010319
4.588383	0.1	0.010566
4.590050	0.1	0.010296
4.591717	0.1	0.009513
4.593383	0.1	0.008601
4.595050	0.1	0.007753
4.596717	0.1	0.006729
4.598383	0.1	0.005341
4.600050	0.1	0.003851
4.601717	0.1	0.002659
4.603383	0.1	0.001951
4.605050	0.1	0.001849
4.606717	0.1	0.002729
4.608383	0.1	0.005062
4.610050	0.1	0.008792
4.611717	0.1	0.013076
4.613383	0.1	0.016773
4.615050	0.1	0.019101
4.616717	0.1	0.019767
4.618383	0.1	0.018841
4.620050	0.1	0.016778
4.621717	0.1	0.014510
4.623383	0.1	0.013011
4.625050	0.1	0.012298
4.626717	0.1	0.011539
4.628383	0.1	0.010552
4.630050	0.1	0.010091
4.631717	0.1	0.010431
4.633383	0.1	0.011008
4.635050	0.1	0.011688
4.636717	0.1	0.013332
4.638383	0.1	0.016638
4.640050	0.1	0.020894
4.641717	0.1	0.024205
4.643383	0.1	0.024987
4.645050	0.1	0.023218
4.646717	0.1	0.020233
4.648383	0.1	0.017514
4.650050	0.1	0.015800
4.651717	0.1	0.015288
4.653383	0.1	0.015972
4.655050	0.1	0.017453
4.656717	0.1	0.019176
4.658383	0.1	0.020969
4.660050	0.1	0.022771
4.661717	0.1	0.024163
4.663383	0.1	0.024452
4.665050	0.1	0.023143
4.666717	0.1	0.020270
4.668383	0.1	0.016303
4.670050	0.1	0.012028
4.671717	0.1	0.008391
4.673383	0.1	0.006207
4.675050	0.1	0.005928
4.676717	0.1	0.007609
4.678383	0.1	0.010706
4.680050	0.1	0.014310
4.681717	0.1	0.017704
4.683383	0.1	0.020224
4.685050	0.1	0.021001
4.686717	0.1	0.019949
4.688383	0.1	0.018454
4.690050	0.1	0.018254
4.691717	0.1	0.019679
4.693383	0.1	0.021411
4.695050	0.1	0.021830
4.696717	0.1	0.020578
4.698383	0.1	0.018640
4.700050	0.1	0.016922
4.701717	0.1	0.015716
4.703383	0.1	0.015437
4.705050	0.1	0.016540
4.706717	0.1	0.018794
4.708383	0.1	0.021379
4.710050	0.1	0.023511
4.711717	0.1	0.024964
4.713383	0.1	0.026077
4.715050	0.1	0.027046
4.716717	0.1	0.027516
4.718383	0.1	0.027250
4.720050	0.1	0.026734
4.721717	0.1	0.026654
4.723383	0.1	0.027046
4.725050	0.1	0.027237
4.726717	0.1	0.026748
4.728383	0.1	0.025714
4.730050	0.1	0.024419
4.731717	0.1	0.023223
4.733383	0.1	0.022654
4.735050	0.1	0.022929
4.736717	0.1	0.023702
4.738383	0.1	0.024433
4.740050	0.1	0.024908
4.741717	0.1	0.025225
4.743383	0.1	0.025271
4.745050	0.1	0.025169
4.746717	0.1	0.025635
4.748383	0.1	0.026939
4.750050	0.1	0.028210
4.751717	0.1	0.028568
4.753383	0.1	0.028061
4.755050	0.1	0.027418
4.756717	0.1	0.027344
4.758383	0.1	0.027823
4.760050	0.1	0.028107
4.761717	0.1	0.027628
4.763383	0.1	0.026473
4.765050	0.1	0.025220
4.766717	0.1	0.024573
4.768383	0.1	0.024596
4.770050	0.1	0.024340
4.771717	0.1	0.022836
4.773383	0.1	0.020275
4.775050	0.1	0.017751
4.776717	0.1	0.016191
4.778383	0.1	0.015800
4.780050	0.1	0.016340
4.781717	0.1	0.017453
4.783383	0.1	0.018938
4.785050	0.1	0.020834
4.786717	0.1	0.023302
4.788383	0.1	0.026515
4.790050	0.1	0.030561
4.791717	0.1	0.034873
4.793383	0.1	0.037975
4.795050	0.1	0.038357
4.796717	0.1	0.035749
4.798383	0.1	0.031553
4.800050	0.1	0.027912
4.801717	0.1	0.026119
4.803383	0.1	0.026012
4.805050	0.1	0.026994
4.806717	0.1	0.028783
4.808383	0.1	0.031111
4.810050	0.1	0.033588
4.811717	0.1	0.036135
4.813383	0.1	0.038729
4.815050	0.1	0.041001
4.816717	0.1	0.042599
4.818383	0.1	0.043460
4.820050	0.1	0.043684
4.821717	0.1	0.043581
4.823383	0.1	0.043400
4.825050	0.1	0.042785
4.826717	0.1	0.040992
4.828383	0.1	0.037826
4.830050	0.1	0.034194
4.831717	0.1	0.031642
4.833383	0.1	0.031078
4.835050	0.1	0.032270
4.836717	0.1	0.034599
4.838383	0.1	0.037644
4.840050	0.1	0.040960
4.841717	0.1	0.043893
4.843383	0.1	0.045737
4.845050	0.1	0.045942
4.846717	0.1	0.044275
4.848383	0.1	0.041146
4.850050	0.1	0.037667
4.851717	0.1	0.035116
4.853383	0.1	0.034021
4.855050	0.1	0.034035
4.856717	0.1	0.034650
4.858383	0.1	0.035698
4.860050	0.1	0.037225
4.861717	0.1	0.038953
4.863383	0.1	0.040224
4.865050	0.1	0.040694
4.866717	0.1	0.040792
4.868383	0.1	0.041127
4.870050	0.1	0.041565
4.871717	0.1	0.041313
4.873383	0.1	0.039879
4.875050	0.1	0.037728
4.876717	0.1	0.036182
4.878383	0.1	0.036396
4.880050	0.1	0.038217
4.881717	0.1	0.040429
4.883383	0.1	0.041821
4.885050	0.1	0.041858
4.886717	0.1	0.040969
4.888383	0.1	0.039940
4.890050	0.1	0.038794
4.891717	0.1	0.036843
4.893383	0.1	0.033961
4.895050	0.1	0.031050
4.896717	0.1	0.028787
4.898383	0.1	0.026850
4.900050	0.1	0.024610
4.901717	0.1	0.022226
4.903383	0.1	0.021048
4.905050	0.1	0.022431
4.906717	0.1	0.026217
4.908383	0.1	0.030883
4.910050	0.1	0.034492
4.911717	0.1	0.035604
4.913383	0.1	0.034305
4.915050	0.1	0.032024
4.916717	0.1	0.029933
4.918383	0.1	0.028564
4.920050	0.1	0.028466
4.921717	0.1	0.029984
4.923383	0.1	0.032540
4.925050	0.1	0.035111
4.926717	0.1	0.037150
4.928383	0.1	0.038482
4.930050	0.1	0.038925
4.931717	0.1	0.038641
4.933383	0.1	0.038208
4.935050	0.1	0.037989
4.936717	0.1	0.037942
4.938383	0.1	0.037937
4.940050	0.1	0.037830
4.941717	0.1	0.037700
4.943383	0.1	0.038119
4.945050	0.1	0.039926
4.946717	0.1	0.043381
4.948383	0.1	0.047446
4.950050	0.1	0.050128
4.951717	0.1	0.050110
4.953383	0.1	0.047521
4.955050	0.1	0.043181
4.956717	0.1	0.038110
4.958383	0.1	0.033807
4.960050	0.1	0.031777
4.961717	0.1	0.032559
4.963383	0.1	0.035437
4.965050	0.1	0.038804
4.966717	0.1	0.041164
4.968383	0.1	0.042105
4.970050	0.1	0.042287
4.971717	0.1	0.042776
4.973383	0.1	0.044177
4.975050	0.1	0.046240
4.976717	0.1	0.048340
4.978383	0.1	0.049998
4.980050	0.1	0.050827
4.981717	0.1	0.050720
4.983383	0.1	0.050198
4.985050	0.1	0.049993
4.986717	0.1	0.050366
4.988383	0.1	0.050841
4.990050	0.1	0.050422
4.991717	0.1	0.048447
4.993383	0.1	0.045518
4.995050	0.1	0.043120
4.996717	0.1	0.042021
4.998383	0.1	0.041714
5.000050	0.1	0.041360
5.001717	0.1	0.040838
5.003383	0.1	0.040825
5.005050	0.1	0.041965
5.006717	0.1	0.044014
5.008383	0.1	0.045928
5.010050	0.1	0.046752
5.011717	0.1	0.046249
5.013383	0.1	0.044988
5.015050	0.1	0.043842
5.016717	0.1	0.043521
5.018383	0.1	0.044331
5.020050	0.1	0.045821
5.021717	0.1	0.046846
5.023383	0.1	0.046804
5.025050	0.1	0.046636
5.026717	0.1	0.047628
5.028383	0.1	0.049504
5.030050	0.1	0.050645
5.031717	0.1	0.050059
5.033383	0.1	0.048410
5.035050	0.1	0.047190
5.036717	0.1	0.047260
5.038383	0.1	0.048289
5.040050	0.1	0.049132
5.041717	0.1	0.048880
5.043383	0.1	0.047740
5.045050	0.1	0.046422
5.046717	0.1	0.044927
5.048383	0.1	0.042864
5.050050	0.1	0.040838
5.051717	0.1	0.040103
5.053383	0.1	0.040876
5.055050	0.1	0.042273
5.056717	0.1	0.043553
5.058383	0.1	0.044536
5.060050	0.1	0.044960
5.061717	0.1	0.044294
5.063383	0.1	0.042166
5.065050	0.1	0.038757
5.066717	0.1	0.035088
5.068383	0.1	0.032620
5.070050	0.1	0.032275
5.071717	0.1	0.034212
5.073383	0.1	0.037979
5.075050	0.1	0.042445
5.076717	0.1	0.046138
5.078383	0.1	0.047884
5.080050	0.1	0.047381
5.081717	0.1	0.045486
5.083383	0.1	0.043758
5.085050	0.1	0.043414
5.086717	0.1	0.044615
5.088383	0.1	0.046659
5.090050	0.1	0.048773
5.091717	0.1	0.050501
5.093383	0.1	0.051786
5.095050	0.1	0.052787
5.096717	0.1	0.053677
5.098383	0.1	0.054552
5.100050	0.1	0.055195
5.101717	0.1	0.055158
5.103383	0.1	0.054482
5.105050	0.1	0.053900
5.106717	0.1	0.053868
5.108383	0.1	0.053942
5.110050	0.1	0.053630
5.111717	0.1	0.052992
5.113383	0.1	0.052014
5.115050	0.1	0.050231
5.116717	0.1	0.047535
5.118383	0.1	0.044694
5.120050	0.1	0.042408
5.121717	0.1	0.040624
5.123383	0.1	0.039288
5.125050	0.1	0.038897
5.126717	0.1	0.039926
5.128383	0.1	0.042222
5.130050	0.1	0.045137
5.131717	0.1	0.048243
5.133383	0.1	0.051586
5.135050	0.1	0.054808
5.136717	0.1	0.056890
5.138383	0.1	0.057206
5.140050	0.1	0.056247
5.141717	0.1	0.055083
5.143383	0.1	0.054482
5.145050	0.1	0.054534
5.146717	0.1	0.054743
5.148383	0.1	0.054399
5.150050	0.1	0.053574
5.151717	0.1	0.053798
5.153383	0.1	0.056643
5.155050	0.1	0.061411
5.156717	0.1	0.065258
5.158383	0.1	0.065933
5.160050	0.1	0.063553
5.161717	0.1	0.059716
5.163383	0.1	0.056089
5.165050	0.1	0.053500
5.166717	0.1	0.051707
5.168383	0.1	0.049989
5.170050	0.1	0.048033
5.171717	0.1	0.046124
5.173383	0.1	0.044880
5.175050	0.1	0.044717
5.176717	0.1	0.045435
5.178383	0.1	0.046338
5.180050	0.1	0.046799
5.181717	0.1	0.046669
5.183383	0.1	0.046212
5.185050	0.1	0.045826
5.186717	0.1	0.046068
5.188383	0.1	0.047367
5.190050	0.1	0.049467
5.191717	0.1	0.051558
5.193383	0.1	0.053043
5.195050	0.1	0.053812
5.196717	0.1	0.053612
5.198383	0.1	0.051996
5.200050	0.1	0.049155
5.201717	0.1	0.046380
5.203383	0.1	0.045258
5.205050	0.1	0.046161
5.206717	0.1	0.047465
5.208383	0.1	0.047022
5.210050	0.1	0.044517
5.211717	0.1	0.041556
5.213383	0.1	0.039726
5.215050	0.1	0.039251
5.216717	0.1	0.039176
5.218383	0.1	0.038417
5.220050	0.1	0.036848
5.221717	0.1	0.035581
5.223383	0.1	0.036005
5.225050	0.1	0.038561
5.226717	0.1	0.042487
5.228383	0.1	0.046566
5.230050	0.1	0.050175
5.231717	0.1	0.053337
5.233383	0.1	0.055926
5.235050	0.1	0.057323
5.236717	0.1	0.057211
5.238383	0.1	0.056294
5.240050	0.1	0.055516
5.241717	0.1	0.054953
5.243383	0.1	0.054110
5.245050	0.1	0.052834
5.246717	0.1	0.051409
5.248383	0.1	0.050100
5.250050	0.1	0.048955
5.251717	0.1	0.047744
5.253383	0.1	0.046496
5.255050	0.1	0.045756
5.256717	0.1	0.045937
5.258383	0.1	0.046771
5.260050	0.1	0.047646
5.261717	0.1	0.048033
5.263383	0.1	0.047619
5.265050	0.1	0.046524
5.266717	0.1	0.045416
5.268383	0.1	0.045164
5.270050	0.1	0.046236
5.271717	0.1	0.048340
5.273383	0.1	0.050724
5.275050	0.1	0.052722
5.276717	0.1	0.054147
5.278383	0.1	0.055227
5.280050	0.1	0.056177
5.281717	0.1	0.056764
5.283383	0.1	0.056452
5.285050	0.1	0.054957
5.286717	0.1	0.052713
5.288383	0.1	0.050608
5.290050	0.1	0.049155
5.291717	0.1	0.048541
5.293383	0.1	0.048988
5.295050	0.1	0.050380
5.296717	0.1	0.052466
5.298383	0.1	0.055213
5.300050	0.1	0.058282
5.301717	0.1	0.061058
5.303383	0.1	0.063474
5.305050	0.1	0.066096
5.306717	0.1	0.069244
5.308383	0.1	0.072252
5.310050	0.1	0.073509
5.311717	0.1	0.071693
5.313383	0.1	0.067204
5.315050	0.1	0.062021
5.316717	0.1	0.058026
5.318383	0.1	0.055875
5.320050	0.1	0.055479
5.321717	0.1	0.056489
5.323383	0.1	0.057989
5.325050	0.1	0.058506
5.326717	0.1	0.056988
5.328383	0.1	0.053733
5.330050	0.1	0.050268
5.331717	0.1	0.048419
5.333383	0.1	0.049309
5.335050	0.1	0.052750
5.336717	0.1	0.056997
5.338383	0.1	0.059502
5.340050	0.1	0.058697
5.341717	0.1	0.054967
5.343383	0.1	0.050142
5.345050	0.1	0.046301
5.346717	0.1	0.044736
5.348383	0.1	0.045593
5.350050	0.1	0.048545
5.351717	0.1	0.053234
5.353383	0.1	0.058603
5.355050	0.1	0.062841
5.356717	0.1	0.064727
5.358383	0.1	0.064322
5.360050	0.1	0.062222
5.361717	0.1	0.058897
5.363383	0.1	0.055269
5.365050	0.1	0.052815
5.366717	0.1	0.052173
5.368383	0.1	0.052629
5.370050	0.1	0.053672
5.371717	0.1	0.055833
5.373383	0.1	0.059553
5.375050	0.1	0.064122
5.376717	0.1	0.068150
5.378383	0.1	0.070869
5.380050	0.1	0.072266
5.381717	0.1	0.072243
5.383383	0.1	0.070431
5.385050	0.1	0.066869
5.386717	0.1	0.062361
5.388383	0.1	0.058161
5.390050	0.1	0.055302
5.391717	0.1	0.054436
5.393383	0.1	0.056275
5.395050	0.1	0.060946
5.396717	0.1	0.066794
5.398383	0.1	0.071372
5.400050	0.1	0.073779
5.401717	0.1	0.074753
5.403383	0.1	0.074939
5.405050	0.1	0.074189
5.406717	0.1	0.072499
5.408383	0.1	0.070813
5.410050	0.1	0.070203
5.411717	0.1	0.070259
5.413383	0.1	0.069346
5.415050	0.1	0.066645
5.416717	0.1	0.063023
5.418383	0.1	0.060191
5.420050	0.1	0.059460
5.421717	0.1	0.060755
5.423383	0.1	0.062576
5.425050	0.1	0.063363
5.426717	0.1	0.062650
5.428383	0.1	0.060992
5.430050	0.1	0.059605
5.431717	0.1	0.059884
5.433383	0.1	0.062375
5.435050	0.1	0.066115
5.436717	0.1	0.069467
5.438383	0.1	0.071302
5.440050	0.1	0.071363
5.441717	0.1	0.070222
5.443383	0.1	0.068927
5.445050	0.1	0.068108
5.446717	0.1	0.067549
5.448383	0.1	0.066785
5.450050	0.1	0.065668
5.451717	0.1	0.064024
5.453383	0.1	0.061719
5.455050	0.1	0.059241
5.456717	0.1	0.057537
5.458383	0.1	0.057132
5.460050	0.1	0.057714
5.461717	0.1	0.058324
5.463383	0.1	0.058254
5.465050	0.1	0.057742
5.466717	0.1	0.057383
5.468383	0.1	0.057388
5.470050	0.1	0.057812
5.471717	0.1	0.058636
5.473383	0.1	0.059479
5.475050	0.1	0.059525
5.476717	0.1	0.058310
5.478383	0.1	0.056396
5.480050	0.1	0.054748
5.481717	0.1	0.053886
5.483383	0.1	0.054166
5.485050	0.1	0.055879
5.486717	0.1	0.058883
5.488383	0.1	0.062892
5.490050	0.1	0.067484
5.491717	0.1	0.071633
5.493383	0.1	0.074357
5.495050	0.1	0.075535
5.496717	0.1	0.075758
5.498383	0.1	0.075940
5.500050	0.1	0.076764
5.501717	0.1	0.078036
5.503383	0.1	0.078767
5.505050	0.1	0.077980
5.506717	0.1	0.075297
5.508383	0.1	0.071437
5.510050	0.1	0.067977
5.511717	0.1	0.066254
5.513383	0.1	0.066482
5.515050	0.1	0.067614
5.516717	0.1	0.068271
5.518383	0.1	0.068382
5.520050	0.1	0.069034
5.521717	0.1	0.070371
5.523383	0.1	0.070892
5.525050	0.1	0.069514
5.526717	0.1	0.067060
5.528383	0.1	0.065081
5.530050	0.1	0.064215
5.531717	0.1	0.064266
5.533383	0.1	0.064862
5.535050	0.1	0.065463
5.536717	0.1	0.065607
5.538383	0.1	0.065537
5.540050	0.1	0.066068
5.541717	0.1	0.067595
5.543383	0.1	0.069900
5.545050	0.1	0.072694
5.546717	0.1	0.075744
5.548383	0.1	0.078497
5.550050	0.1	0.080229
5.551717	0.1	0.080699
5.553383	0.1	0.080336
5.555050	0.1	0.079763
5.556717	0.1	0.079363
5.558383	0.1	0.079293
5.560050	0.1	0.079391
5.561717	0.1	0.079134
5.563383	0.1	0.078138
5.565050	0.1	0.076685
5.566717	0.1	0.075502
5.568383	0.1	0.075172
5.570050	0.1	0.075763
5.571717	0.1	0.076694
5.573383	0.1	0.076951
5.575050	0.1	0.075889
5.576717	0.1	0.073854
5.578383	0.1	0.071940
5.580050	0.1	0.071186
5.581717	0.1	0.072028
5.583383	0.1	0.074250
5.585050	0.1	0.077137
5.586717	0.1	0.079530
5.588383	0.1	0.080168
5.590050	0.1	0.078534
5.591717	0.1	0.075134
5.593383	0.1	0.071106
5.595050	0.1	0.067740
5.596717	0.1	0.066012
5.598383	0.1	0.066175
5.600050	0.1	0.067865
5.601717	0.1	0.070571
5.603383	0.1	0.073873
5.605050	0.1	0.077151
5.606717	0.1	0.079628
5.608383	0.1	0.080988
5.610050	0.1	0.081565
5.611717	0.1	0.081677
5.613383	0.1	0.081211
5.615050	0.1	0.079987
5.616717	0.1	0.078212
5.618383	0.1	0.076345
5.620050	0.1	0.074916
5.621717	0.1	0.074282
5.623383	0.1	0.074171
5.625050	0.1	0.073486
5.626717	0.1	0.071418
5.628383	0.1	0.068685
5.630050	0.1	0.066911
5.631717	0.1	0.067130
5.633383	0.1	0.069360
5.635050	0.1	0.072760
5.636717	0.1	0.075768
5.638383	0.1	0.076839
5.640050	0.1	0.075819
5.641717	0.1	0.074040
5.643383	0.1	0.072899
5.645050	0.1	0.072727
5.646717	0.1	0.073100
5.648383	0.1	0.073928
5.650050	0.1	0.075628
5.651717	0.1	0.078036
5.653383	0.1	0.079977
5.655050	0.1	0.080438
5.656717	0.1	0.079689
5.658383	0.1	0.078566
5.660050	0.1	0.077602
5.661717	0.1	0.077281
5.663383	0.1	0.077970
5.665050	0.1	0.079167
5.666717	0.1	0.079949
5.668383	0.1	0.080140
5.670050	0.1	0.080117
5.671717	0.1	0.079782
5.673383	0.1	0.078860
5.675050	0.1	0.077700
5.676717	0.1	0.076881
5.678383	0.1	0.076643
5.680050	0.1	0.077132
5.681717	0.1	0.078422
5.683383	0.1	0.080513
5.685050	0.1	0.083260
5.686717	0.1	0.086357
5.688383	0.1	0.089221
5.690050	0.1	0.091121
5.691717	0.1	0.091759
5.693383	0.1	0.091475
5.695050	0.1	0.090562
5.696717	0.1	0.089011
5.698383	0.1	0.087246
5.700050	0.1	0.086185
5.701717	0.1	0.086203
5.703383	0.1	0.086837
5.705050	0.1	0.087386
5.706717	0.1	0.087321
5.708383	0.1	0.086273
5.710050	0.1	0.084401
5.711717	0.1	0.082902
5.713383	0.1	0.083493
5.715050	0.1	0.086785
5.716717	0.1	0.091507
5.718383	0.1	0.095186
5.720050	0.1	0.095870
5.721717	0.1	0.093635
5.723383	0.1	0.090296
5.725050	0.1	0.087772
5.726717	0.1	0.086562
5.728383	0.1	0.085542
5.730050	0.1	0.083437
5.731717	0.1	0.080401
5.733383	0.1	0.077682
5.735050	0.1	0.076317
5.736717	0.1	0.076517
5.738383	0.1	0.077793
5.740050	0.1	0.079297
5.741717	0.1	0.080327
5.743383	0.1	0.080485
5.745050	0.1	0.079754
5.746717	0.1	0.078781
5.748383	0.1	0.078687
5.750050	0.1	0.080257
5.751717	0.1	0.083097
5.753383	0.1	0.085775
5.755050	0.1	0.086958
5.756717	0.1	0.086408
5.758383	0.1	0.084811
5.760050	0.1	0.083176
5.761717	0.1	0.082515
5.763383	0.1	0.083344
5.765050	0.1	0.085132
5.766717	0.1	0.086837
5.768383	0.1	0.087861
5.770050	0.1	0.088098
5.771717	0.1	0.087493
5.773383	0.1	0.086096
5.775050	0.1	0.084210
5.776717	0.1	0.082394
5.778383	0.1	0.081281
5.780050	0.1	0.081374
5.781717	0.1	0.082776
5.783383	0.1	0.084871
5.785050	0.1	0.086799
5.786717	0.1	0.087935
5.788383	0.1	0.087856
5.790050	0.1	0.086725
5.791717	0.1	0.085467
5.793383	0.1	0.084653
5.795050	0.1	0.083800
5.796717	0.1	0.082394
5.798383	0.1	0.081011
5.800050	0.1	0.080522
5.801717	0.1	0.080667
5.803383	0.1	0.080643
5.805050	0.1	0.080513
5.806717	0.1	0.080895
5.808383	0.1	0.081738
5.810050	0.1	0.082147
5.811717	0.1	0.081495
5.813383	0.1	0.080122
5.815050	0.1	0.078827
5.816717	0.1	0.078361
5.818383	0.1	0.079297
5.820050	0.1	0.081663
5.821717	0.1	0.084625
5.823383	0.1	0.086892
5.825050	0.1	0.087852
5.826717	0.1	0.088341
5.828383	0.1	0.089421
5.830050	0.1	0.090655
5.831717	0.1	0.090566
5.833383	0.1	0.088713
5.835050	0.1	0.086743
5.836717	0.1	0.086934
5.838383	0.1	0.089514
5.840050	0.1	0.092261
5.841717	0.1	0.092876
5.843383	0.1	0.091069
5.845050	0.1	0.088327
5.846717	0.1	0.086278
5.848383	0.1	0.085593
5.850050	0.1	0.086059
5.851717	0.1	0.087023
5.853383	0.1	0.087912
5.855050	0.1	0.088261
5.856717	0.1	0.087717
5.858383	0.1	0.086403
5.860050	0.1	0.084960
5.861717	0.1	0.084005
5.863383	0.1	0.083861
5.865050	0.1	0.084639
5.866717	0.1	0.086464
5.868383	0.1	0.089640
5.870050	0.1	0.093849
5.871717	0.1	0.097519
5.873383	0.1	0.098865
5.875050	0.1	0.097253
5.876717	0.1	0.093509
5.878383	0.1	0.089291
5.880050	0.1	0.085896
5.881717	0.1	0.083572
5.883383	0.1	0.082250
5.885050	0.1	0.082352
5.886717	0.1	0.084159
5.888383	0.1	0.086799
5.890050	0.1	0.088667
5.891717	0.1	0.088867
5.893383	0.1	0.087782
5.895050	0.1	0.086324
5.896717	0.1	0.085095
5.898383	0.1	0.084224
5.900050	0.1	0.083842
5.901717	0.1	0.084173
5.903383	0.1	0.084913
5.905050	0.1	0.085281
5.906717	0.1	0.085318
5.908383	0.1	0.086073
5.910050	0.1	0.088229
5.911717	0.1	0.091176
5.913383	0.1	0.093635
5.915050	0.1	0.094939
5.916717	0.1	0.095349
5.918383	0.1	0.095312
5.920050	0.1	0.094976
5.921717	0.1	0.094571
5.923383	0.1	0.094422
5.925050	0.1	0.094688
5.926717	0.1	0.095409
5.928383	0.1	0.096671
5.930050	0.1	0.098408
5.931717	0.1	0.100196
5.933383	0.1	0.101430
5.935050	0.1	0.101682
5.936717	0.1	0.100732
5.938383	0.1	0.098515
5.940050	0.1	0.095312
5.941717	0.1	0.091768
5.943383	0.1	0.088750
5.945050	0.1	0.087004
5.946717	0.1	0.086990
5.948383	0.1	0.088671
5.950050	0.1	0.091274
5.951717	0.1	0.093603
5.953383	0.1	0.094669
5.955050	0.1	0.094157
5.956717	0.1	0.092336
5.958383	0.1	0.089752
5.960050	0.1	0.087088
5.961717	0.1	0.084904
5.963383	0.1	0.083433
5.965050	0.1	0.082850
5.966717	0.1	0.083419
5.968383	0.1	0.085030
5.970050	0.1	0.086762
5.971717	0.1	0.087479
5.973383	0.1	0.086925
5.975050	0.1	0.085761
5.976717	0.1	0.084662
5.978383	0.1	0.083875
5.980050	0.1	0.083628
5.981717	0.1	0.084196
5.983383	0.1	0.085351
5.985050	0.1	0.086124
5.986717	0.1	0.085696
5.988383	0.1	0.084350
5.990050	0.1	0.083172
5.991717	0.1	0.083046
5.993383	0.1	0.084308
5.995050	0.1	0.086790
5.996717	0.1	0.089882
5.998383	0.1	0.092955
6.000050	0.1	0.095894
6.001717	0.1	0.098553
6.003383	0.1	0.100136
6.005050	0.1	0.099954
6.006717	0.1	0.098310
6.008383	0.1	0.096085
6.010050	0.1	0.093891
6.011717	0.1	0.091991
6.013383	0.1	0.090669
6.015050	0.1	0.090399
6.016717	0.1	0.091484
6.018383	0.1	0.093328
6.020050	0.1	0.094608
6.021717	0.1	0.094604
6.023383	0.1	0.093807
6.025050	0.1	0.092955
6.026717	0.1	0.092261
6.028383	0.1	0.091749
6.030050	0.1	0.091381
6.031717	0.1	0.090827
6.033383	0.1	0.089859
6.035050	0.1	0.089011
6.036717	0.1	0.089286
6.038383	0.1	0.090990
6.040050	0.1	0.093109
6.041717	0.1	0.094073
6.043383	0.1	0.093160
6.045050	0.1	0.091181
6.046717	0.1	0.089891
6.048383	0.1	0.090436
6.050050	0.1	0.092294
6.051717	0.1	0.094278
6.053383	0.1	0.095912
6.055050	0.1	0.097291
6.056717	0.1	0.098352
6.058383	0.1	0.098930
6.060050	0.1	0.098781
6.061717	0.1	0.097696
6.063383	0.1	0.095954
6.065050	0.1	0.094324
6.066717	0.1	0.093440
6.068383	0.1	0.093388
6.070050	0.1	0.093943
6.071717	0.1	0.094930
6.073383	0.1	0.095968
6.075050	0.1	0.096043
6.076717	0.1	0.094520
6.078383	0.1	0.092410
6.080050	0.1	0.091665
6.081717	0.1	0.093193
6.083383	0.1	0.095908
6.085050	0.1	0.097733
6.086717	0.1	0.097426
6.088383	0.1	0.095428
6.090050	0.1	0.093444
6.091717	0.1	0.092797
6.093383	0.1	0.093305
6.095050	0.1	0.094017
6.096717	0.1	0.094236
6.098383	0.1	0.093654
6.100050	0.1	0.092387
6.101717	0.1	0.091204
6.103383	0.1	0.091186
6.105050	0.1	0.092667
6.106717	0.1	0.094944
6.108383	0.1	0.097263
6.110050	0.1	0.099554
6.111717	0.1	0.101835
6.113383	0.1	0.103530
6.115050	0.1	0.104057
6.116717	0.1	0.103796
6.118383	0.1	0.103950
6.120050	0.1	0.105379
6.121717	0.1	0.107842
6.123383	0.1	0.110259
6.125050	0.1	0.111829
6.126717	0.1	0.112574
6.128383	0.1	0.112662
6.130050	0.1	0.111992
6.131717	0.1	0.110585
6.133383	0.1	0.108648
6.135050	0.1	0.106334
6.136717	0.1	0.103968
6.138383	0.1	0.102129
6.140050	0.1	0.100983
6.141717	0.1	0.099670
6.143383	0.1	0.097202
6.145050	0.1	0.093887
6.146717	0.1	0.090888
6.148383	0.1	0.089002
6.150050	0.1	0.088667
6.151717	0.1	0.089915
6.153383	0.1	0.092001
6.155050	0.1	0.093607
6.156717	0.1	0.093747
6.158383	0.1	0.092494
6.160050	0.1	0.090855
6.161717	0.1	0.089952
6.163383	0.1	0.090199
6.165050	0.1	0.091163
6.166717	0.1	0.092224
6.168383	0.1	0.093114
6.170050	0.1	0.093952
6.171717	0.1	0.095163
6.173383	0.1	0.096923
6.175050	0.1	0.098576
6.176717	0.1	0.099251
6.178383	0.1	0.098874
6.180050	0.1	0.097938
6.181717	0.1	0.096653
6.183383	0.1	0.095121
6.185050	0.1	0.093761
6.186717	0.1	0.092885
6.188383	0.1	0.092387
6.190050	0.1	0.092066
6.191717	0.1	0.092071
6.193383	0.1	0.092732
6.195050	0.1	0.093984
6.196717	0.1	0.095107
6.198383	0.1	0.095489
6.200050	0.1	0.095526
6.201717	0.1	0.096336
6.203383	0.1	0.098362
6.205050	0.1	0.100504
6.206717	0.1	0.101067
6.208383	0.1	0.099442
6.210050	0.1	0.096546
6.211717	0.1	0.094036
6.213383	0.1	0.093058
6.215050	0.1	0.093449
6.216717	0.1	0.094287
6.218383	0.1	0.095130
6.220050	0.1	0.096331
6.221717	0.1	0.098310
6.223383	0.1	0.100853
6.225050	0.1	0.103265
6.226717	0.1	0.105016
6.228383	0.1	0.106082
6.230050	0.1	0.106655
6.231717	0.1	0.106739
6.233383	0.1	0.106362
6.235050	0.1	0.105812
6.236717	0.1	0.105309
6.238383	0.1	0.104518
6.240050	0.1	0.102771
6.241717	0.1	0.100043
6.243383	0.1	0.097184
6.245050	0.1	0.095083
6.246717	0.1	0.094199
6.248383	0.1	0.094734
6.250050	0.1	0.096443
6.251717	0.1	0.098669
6.253383	0.1	0.100858
6.255050	0.1	0.102455
6.256717	0.1	0.102837
6.258383	0.1	0.102036
6.260050	0.1	0.100941
6.261717	0.1	0.100248
6.263383	0.1	0.100024
6.265050	0.1	0.100378
6.266717	0.1	0.101919
6.268383	0.1	0.105030
6.270050	0.1	0.109160
6.271717	0.1	0.113398
6.273383	0.1	0.117035
6.275050	0.1	0.119130
6.276717	0.1	0.118772
6.278383	0.1	0.116345
6.280050	0.1	0.113691
6.281717	0.1	0.112462
6.283383	0.1	0.112839
6.285050	0.1	0.113887
6.286717	0.1	0.114599
6.288383	0.1	0.114786
6.290050	0.1	0.115233
6.291717	0.1	0.116825
6.293383	0.1	0.119265
6.295050	0.1	0.120890
6.296717	0.1	0.120001
6.298383	0.1	0.116401
6.300050	0.1	0.111484
6.301717	0.1	0.107191
6.303383	0.1	0.104876
6.305050	0.1	0.104490
6.306717	0.1	0.104690
6.308383	0.1	0.104038
6.310050	0.1	0.102222
6.311717	0.1	0.100327
6.313383	0.1	0.099856
6.315050	0.1	0.101686
6.316717	0.1	0.105691
6.318383	0.1	0.110916
6.320050	0.1	0.115833
6.321717	0.1	0.118949
6.323383	0.1	0.119442
6.325050	0.1	0.117361
6.326717	0.1	0.113389
6.328383	0.1	0.108713
6.330050	0.1	0.104834
6.331717	0.1	0.103042
6.333383	0.1	0.103754
6.335050	0.1	0.106520
6.336717	0.1	0.110520
6.338383	0.1	0.114655
6.340050	0.1	0.117621
6.341717	0.1	0.118543
6.343383	0.1	0.117114
6.345050	0.1	0.113570
6.346717	0.1	0.108960
6.348383	0.1	0.105170
6.350050	0.1	0.104057
6.351717	0.1	0.106203
6.353383	0.1	0.110590
6.355050	0.1	0.115498
6.356717	0.1	0.119465
6.358383	0.1	0.121738
6.360050	0.1	0.122166
6.361717	0.1	0.120900
6.363383	0.1	0.118376
6.365050	0.1	0.115209
6.366717	0.1	0.112122
6.368383	0.1	0.109966
6.370050	0.1	0.109244
6.371717	0.1	0.109789
6.373383	0.1	0.111377
6.375050	0.1	0.113756
6.376717	0.1	0.116257
6.378383	0.1	0.118413
6.380050	0.1	0.120089
6.381717	0.1	0.120597
6.383383	0.1	0.118809
6.385050	0.1	0.114292
6.386717	0.1	0.107791
6.388383	0.1	0.100844
6.390050	0.1	0.095321
6.391717	0.1	0.092830
6.393383	0.1	0.093784
6.395050	0.1	0.097286
6.396717	0.1	0.101971
6.398383	0.1	0.106520
6.400050	0.1	0.110045
6.401717	0.1	0.112448
6.403383	0.1	0.114213
6.405050	0.1	0.116210
6.406717	0.1	0.119233
6.408383	0.1	0.122925
6.410050	0.1	0.125924
6.411717	0.1	0.127177
6.413383	0.1	0.126399
6.415050	0.1	0.123661
6.416717	0.1	0.119256
6.418383	0.1	0.114217
6.420050	0.1	0.110450
6.421717	0.1	0.109584
6.423383	0.1	0.111633
6.425050	0.1	0.115135
6.426717	0.1	0.118292
6.428383	0.1	0.119722
6.430050	0.1	0.118813
6.431717	0.1	0.116047
6.433383	0.1	0.112713
6.435050	0.1	0.110120
6.436717	0.1	0.109044
6.438383	0.1	0.109263
6.440050	0.1	0.109645
6.441717	0.1	0.109128
6.443383	0.1	0.107754
6.445050	0.1	0.106678
6.446717	0.1	0.107405
6.448383	0.1	0.110604
6.450050	0.1	0.115554
6.451717	0.1	0.120490
6.453383	0.1	0.123447
6.455050	0.1	0.123526
6.456717	0.1	0.121784
6.458383	0.1	0.120169
6.460050	0.1	0.119759
6.461717	0.1	0.120327
6.463383	0.1	0.120685
6.465050	0.1	0.119833
6.466717	0.1	0.118208
6.468383	0.1	0.117142
6.470050	0.1	0.117300
6.471717	0.1	0.118264
6.473383	0.1	0.119274
6.475050	0.1	0.119950
6.476717	0.1	0.120173
6.478383	0.1	0.119647
6.480050	0.1	0.118189
6.481717	0.1	0.116155
6.483383	0.1	0.114338
6.485050	0.1	0.113640
6.486717	0.1	0.114297
6.488383	0.1	0.115512
6.490050	0.1	0.116196
6.491717	0.1	0.115996
6.493383	0.1	0.115484
6.495050	0.1	0.115596
6.496717	0.1	0.116806
6.498383	0.1	0.118613
6.500050	0.1	0.119987
6.501717	0.1	0.120378
6.503383	0.1	0.119959
6.505050	0.1	0.119456
6.506717	0.1	0.119777
6.508383	0.1	0.121007
6.510050	0.1	0.121687
6.511717	0.1	0.120145
6.513383	0.1	0.116639
6.515050	0.1	0.112997
6.516717	0.1	0.110469
6.518383	0.1	0.109244
6.520050	0.1	0.109104
6.521717	0.1	0.109542
6.523383	0.1	0.110101
6.525050	0.1	0.111079
6.526717	0.1	0.113067
6.528383	0.1	0.116113
6.530050	0.1	0.119880
6.531717	0.1	0.123717
6.533383	0.1	0.126562
6.535050	0.1	0.127787
6.536717	0.1	0.127810
6.538383	0.1	0.127386
6.540050	0.1	0.126800
6.541717	0.1	0.125892
6.543383	0.1	0.124425
6.545050	0.1	0.122478
6.546717	0.1	0.120481
6.548383	0.1	0.118744
6.550050	0.1	0.117221
6.551717	0.1	0.115759
6.553383	0.1	0.114227
6.555050	0.1	0.112765
6.556717	0.1	0.111777
6.558383	0.1	0.111409
6.560050	0.1	0.111503
6.561717	0.1	0.111982
6.563383	0.1	0.112834
6.565050	0.1	0.113798
6.566717	0.1	0.114716
6.568383	0.1	0.115954
6.570050	0.1	0.117929
6.571717	0.1	0.120723
6.573383	0.1	0.123982
6.575050	0.1	0.127042
6.576717	0.1	0.129542
6.578383	0.1	0.131610
6.580050	0.1	0.133161
6.581717	0.1	0.133724
6.583383	0.1	0.133426
6.585050	0.1	0.133328
6.586717	0.1	0.134124
6.588383	0.1	0.135172
6.590050	0.1	0.135298
6.591717	0.1	0.134022
6.593383	0.1	0.131875
6.595050	0.1	0.129864
6.596717	0.1	0.128848
6.598383	0.1	0.129342
6.600050	0.1	0.131074
6.601717	0.1	0.132504
6.603383	0.1	0.131736
6.605050	0.1	0.128434
6.606717	0.1	0.124173
6.608383	0.1	0.120965
6.610050	0.1	0.119982
6.611717	0.1	0.121146
6.613383	0.1	0.123084
6.615050	0.1	0.123922
6.616717	0.1	0.122790
6.618383	0.1	0.120341
6.620050	0.1	0.118068
6.621717	0.1	0.117286
6.623383	0.1	0.118334
6.625050	0.1	0.120546
6.626717	0.1	0.122725
6.628383	0.1	0.123875
6.630050	0.1	0.123889
6.631717	0.1	0.123121
6.633383	0.1	0.121673
6.635050	0.1	0.120034
6.636717	0.1	0.119475
6.638383	0.1	0.120671
6.640050	0.1	0.122818
6.641717	0.1	0.124527
6.643383	0.1	0.125146
6.645050	0.1	0.124960
6.646717	0.1	0.124644
6.648383	0.1	0.124569
6.650050	0.1	0.124411
6.651717	0.1	0.123694
6.653383	0.1	0.122455
6.655050	0.1	0.121132
6.656717	0.1	0.120346
6.658383	0.1	0.120620
6.660050	0.1	0.121724
6.661717	0.1	0.122883
6.663383	0.1	0.123847
6.665050	0.1	0.125021
6.666717	0.1	0.126618
6.668383	0.1	0.128280
6.670050	0.1	0.129645
6.671717	0.1	0.130790
6.673383	0.1	0.131661
6.675050	0.1	0.131843
6.676717	0.1	0.131102
6.678383	0.1	0.129710
6.680050	0.1	0.128383
6.681717	0.1	0.127950
6.683383	0.1	0.128485
6.685050	0.1	0.129454
6.686717	0.1	0.130702
6.688383	0.1	0.132346
6.690050	0.1	0.133831
6.691717	0.1	0.134110
6.693383	0.1	0.132737
6.695050	0.1	0.130250
6.696717	0.1	0.127563
6.698383	0.1	0.125463
6.700050	0.1	0.124588
6.701717	0.1	0.125072
6.703383	0.1	0.126180
6.705050	0.1	0.126795
6.706717	0.1	0.126180
6.708383	0.1	0.124201
6.710050	0.1	0.121542
6.711717	0.1	0.119610
6.713383	0.1	0.119568
6.715050	0.1	0.121566
6.716717	0.1	0.124909
6.718383	0.1	0.128676
6.720050	0.1	0.131959
6.721717	0.1	0.134148
6.723383	0.1	0.135051
6.725050	0.1	0.134637
6.726717	0.1	0.132793
6.728383	0.1	0.129729
6.730050	0.1	0.126413
6.731717	0.1	0.124075
6.733383	0.1	0.123237
6.735050	0.1	0.123358
6.736717	0.1	0.123507
6.738383	0.1	0.123163
6.740050	0.1	0.122492
6.741717	0.1	0.122073
6.743383	0.1	0.122525
6.745050	0.1	0.124048
6.746717	0.1	0.125957
6.748383	0.1	0.127158
6.750050	0.1	0.127042
6.751717	0.1	0.125747
6.753383	0.1	0.123898
6.755050	0.1	0.122366
6.756717	0.1	0.121715
6.758383	0.1	0.121654
6.760050	0.1	0.121417
6.761717	0.1	0.120667
6.763383	0.1	0.119661
6.765050	0.1	0.118925
6.766717	0.1	0.118939
6.768383	0.1	0.119968
6.770050	0.1	0.122054
6.771717	0.1	0.125011
6.773383	0.1	0.127885
6.775050	0.1	0.129011
6.776717	0.1	0.127386
6.778383	0.1	0.123717
6.780050	0.1	0.119731
6.781717	0.1	0.116671
6.783383	0.1	0.114851
6.785050	0.1	0.114427
6.786717	0.1	0.115661
6.788383	0.1	0.118348
6.790050	0.1	0.121724
6.791717	0.1	0.125021
6.793383	0.1	0.127703
6.795050	0.1	0.129174
6.796717	0.1	0.128928
6.798383	0.1	0.127140
6.800050	0.1	0.124681
6.801717	0.1	0.122497
6.803383	0.1	0.121454
6.805050	0.1	0.122222
6.806717	0.1	0.124341
6.808383	0.1	0.126404
6.810050	0.1	0.127703
6.811717	0.1	0.128583
6.813383	0.1	0.129174
6.815050	0.1	0.129039
6.816717	0.1	0.128173
6.818383	0.1	0.127265
6.820050	0.1	0.126921
6.821717	0.1	0.127205
6.823383	0.1	0.127796
6.825050	0.1	0.128583
6.826717	0.1	0.129915
6.828383	0.1	0.131894
6.830050	0.1	0.133822
6.831717	0.1	0.134832
6.833383	0.1	0.134767
6.835050	0.1	0.134450
6.836717	0.1	0.134869
6.838383	0.1	0.135903
6.840050	0.1	0.136392
6.841717	0.1	0.135619
6.843383	0.1	0.134408
6.845050	0.1	0.134157
6.846717	0.1	0.135205
6.848383	0.1	0.136667
6.850050	0.1	0.137622
6.851717	0.1	0.137789
6.853383	0.1	0.137240
6.855050	0.1	0.136145
6.856717	0.1	0.135028
6.858383	0.1	0.134567
6.860050	0.1	0.135023
6.861717	0.1	0.136280
6.863383	0.1	0.138166
6.865050	0.1	0.140332
6.866717	0.1	0.142036
6.868383	0.1	0.142427
6.870050	0.1	0.141095
6.871717	0.1	0.138464
6.873383	0.1	0.135656
6.875050	0.1	0.133808
6.876717	0.1	0.133198
6.878383	0.1	0.133282
6.880050	0.1	0.133673
6.881717	0.1	0.134534
6.883383	0.1	0.136043
6.885050	0.1	0.138259
6.886717	0.1	0.140942
6.888383	0.1	0.142963
6.890050	0.1	0.142762
6.891717	0.1	0.139745
6.893383	0.1	0.135023
6.895050	0.1	0.130567
6.896717	0.1	0.127903
6.898383	0.1	0.127633
6.900050	0.1	0.129635
6.901717	0.1	0.133258
6.903383	0.1	0.137440
6.905050	0.1	0.141100
6.906717	0.1	0.143545
6.908383	0.1	0.144443
6.910050	0.1	0.143782
6.911717	0.1	0.141864
6.913383	0.1	0.139219
6.915050	0.1	0.136490
6.916717	0.1	0.134297
6.918383	0.1	0.132769
6.920050	0.1	0.131517
6.921717	0.1	0.130073
6.923383	0.1	0.128145
6.925050	0.1	0.125831
6.926717	0.1	0.123922
6.928383	0.1	0.123554
6.930050	0.1	0.125426
6.931717	0.1	0.129193
6.933383	0.1	0.133603
6.935050	0.1	0.137277
6.936717	0.1	0.139205
6.938383	0.1	0.138786
6.940050	0.1	0.136322
6.941717	0.1	0.133021
6.943383	0.1	0.129882
6.945050	0.1	0.127205
6.946717	0.1	0.124946
6.948383	0.1	0.123163
6.950050	0.1	0.122236
6.951717	0.1	0.122562
6.953383	0.1	0.123912
6.955050	0.1	0.125538
6.956717	0.1	0.127233
6.958383	0.1	0.129715
6.960050	0.1	0.133165
6.961717	0.1	0.136183
6.963383	0.1	0.137030
6.965050	0.1	0.135335
6.966717	0.1	0.132089
6.968383	0.1	0.128541
6.970050	0.1	0.125398
6.971717	0.1	0.122921
6.973383	0.1	0.121379
6.975050	0.1	0.120974
6.976717	0.1	0.121589
6.978383	0.1	0.123112
6.980050	0.1	0.125370
6.981717	0.1	0.127610
6.983383	0.1	0.128909
6.985050	0.1	0.129063
6.986717	0.1	0.128620
6.988383	0.1	0.128290
6.990050	0.1	0.128183
6.991717	0.1	0.127442
6.993383	0.1	0.125533
6.995050	0.1	0.123638
6.996717	0.1	0.123573
6.998383	0.1	0.125542
7.000050	0.1	0.127722
7.001717	0.1	0.128280
7.003383	0.1	0.127098
7.005050	0.1	0.125300
7.006717	0.1	0.123866
7.008383	0.1	0.123093
7.010050	0.1	0.122776
7.011717	0.1	0.122599
7.013383	0.1	0.122441
7.015050	0.1	0.122418
7.016717	0.1	0.122599
7.018383	0.1	0.122776
7.020050	0.1	0.122706
7.021717	0.1	0.122502
7.023383	0.1	0.122674
7.025050	0.1	0.123694
7.026717	0.1	0.125528
7.028383	0.1	0.127549
7.030050	0.1	0.128835
7.031717	0.1	0.128718
7.033383	0.1	0.127396
7.035050	0.1	0.125957
7.036717	0.1	0.125454
7.038383	0.1	0.126003
7.040050	0.1	0.126814
7.041717	0.1	0.127163
7.043383	0.1	0.127056
7.045050	0.1	0.126986
7.046717	0.1	0.127405
7.048383	0.1	0.127996
7.050050	0.1	0.128020
7.051717	0.1	0.127656
7.053383	0.1	0.128010
7.055050	0.1	0.129463
7.056717	0.1	0.130967
7.058383	0.1	0.131261
7.060050	0.1	0.130255
7.061717	0.1	0.129156
7.063383	0.1	0.129389
7.065050	0.1	0.131568
7.066717	0.1	0.135172
7.068383	0.1	0.138879
7.070050	0.1	0.141268
7.071717	0.1	0.141487
7.073383	0.1	0.139205
7.075050	0.1	0.134478
7.076717	0.1	0.128197
7.078383	0.1	0.122320
7.080050	0.1	0.119167
7.081717	0.1	0.120122
7.083383	0.1	0.124532
7.085050	0.1	0.130227
7.086717	0.1	0.135312
7.088383	0.1	0.138935
7.090050	0.1	0.140853
7.091717	0.1	0.141226
7.093383	0.1	0.140751
7.095050	0.1	0.140127
7.096717	0.1	0.139312
7.098383	0.1	0.137798
7.100050	0.1	0.135391
7.101717	0.1	0.132476
7.103383	0.1	0.129677
7.105050	0.1	0.127316
7.106717	0.1	0.125542
7.108383	0.1	0.124774
7.110050	0.1	0.125049
7.111717	0.1	0.125552
7.113383	0.1	0.125626
7.115050	0.1	0.125603
7.116717	0.1	0.126474
7.118383	0.1	0.128946
7.120050	0.1	0.132597
7.121717	0.1	0.136234
7.123383	0.1	0.139032
7.125050	0.1	0.140546
7.126717	0.1	0.140355
7.128383	0.1	0.138530
7.130050	0.1	0.135750
7.131717	0.1	0.132849
7.133383	0.1	0.130562
7.135050	0.1	0.129561
7.136717	0.1	0.130394
7.138383	0.1	0.133011
7.140050	0.1	0.136429
7.141717	0.1	0.139563
7.143383	0.1	0.142250
7.145050	0.1	0.144714
7.146717	0.1	0.146399
7.148383	0.1	0.146450
7.150050	0.1	0.144970
7.151717	0.1	0.142944
7.153383	0.1	0.140998
7.155050	0.1	0.138809
7.156717	0.1	0.135903
7.158383	0.1	0.132513
7.160050	0.1	0.129328
7.161717	0.1	0.127046
7.163383	0.1	0.126301
7.165050	0.1	0.127400
7.166717	0.1	0.130055
7.168383	0.1	0.133291
7.170050	0.1	0.135889
7.171717	0.1	0.137142
7.173383	0.1	0.137049
7.175050	0.1	0.135978
7.176717	0.1	0.134083
7.178383	0.1	0.131186
7.180050	0.1	0.127689
7.181717	0.1	0.125035
7.183383	0.1	0.124639
7.185050	0.1	0.126651
7.186717	0.1	0.130069
7.188383	0.1	0.133840
7.190050	0.1	0.137696
7.191717	0.1	0.141957
7.193383	0.1	0.146464
7.195050	0.1	0.150101
7.196717	0.1	0.151657
7.198383	0.1	0.150967
7.200050	0.1	0.148886
7.201717	0.1	0.146190
7.203383	0.1	0.143065
7.205050	0.1	0.139815
7.206717	0.1	0.137272
7.208383	0.1	0.136197
7.210050	0.1	0.136551
7.211717	0.1	0.137598
7.213383	0.1	0.138627
7.215050	0.1	0.139144
7.216717	0.1	0.138758
7.218383	0.1	0.137258
7.220050	0.1	0.135005
7.221717	0.1	0.132844
7.223383	0.1	0.131242
7.225050	0.1	0.129943
7.226717	0.1	0.129021
7.228383	0.1	0.129594
7.230050	0.1	0.132574
7.231717	0.1	0.137025
7.233383	0.1	0.140392
7.235050	0.1	0.140527
7.236717	0.1	0.137393
7.238383	0.1	0.132853
7.240050	0.1	0.129268
7.241717	0.1	0.127992
7.243383	0.1	0.128732
7.245050	0.1	0.130129
7.246717	0.1	0.131321
7.248383	0.1	0.132574
7.250050	0.1	0.134059
7.251717	0.1	0.135237
7.253383	0.1	0.135731
7.255050	0.1	0.135717
7.256717	0.1	0.135708
7.258383	0.1	0.135945
7.260050	0.1	0.135940
7.261717	0.1	0.135042
7.263383	0.1	0.133482
7.265050	0.1	0.132024
7.266717	0.1	0.130972
7.268383	0.1	0.129994
7.270050	0.1	0.128769
7.271717	0.1	0.127451
7.273383	0.1	0.126450
7.275050	0.1	0.125975
7.276717	0.1	0.126157
7.278383	0.1	0.127177
7.280050	0.1	0.128755
7.281717	0.1	0.129989
7.283383	0.1	0.129803
7.285050	0.1	0.127791
7.286717	0.1	0.125174
7.288383	0.1	0.124113
7.290050	0.1	0.125114
7.291717	0.1	0.126492
7.293383	0.1	0.126781
7.295050	0.1	0.126110
7.296717	0.1	0.125174
7.298383	0.1	0.124462
7.300050	0.1	0.124369
7.301717	0.1	0.125030
7.303383	0.1	0.126152
7.305050	0.1	0.127247
7.306717	0.1	0.127819
7.308383	0.1	0.127461
7.310050	0.1	0.126190
7.311717	0.1	0.124681
7.313383	0.1	0.123954
7.315050	0.1	0.124578
7.316717	0.1	0.126376
7.318383	0.1	0.128732
7.320050	0.1	0.130935
7.321717	0.1	0.132266
7.323383	0.1	0.131978
7.325050	0.1	0.129645
7.326717	0.1	0.125999
7.328383	0.1	0.122855
7.330050	0.1	0.121682
7.331717	0.1	0.122613
7.333383	0.1	0.125095
7.335050	0.1	0.128527
7.336717	0.1	0.132266
7.338383	0.1	0.135554
7.340050	0.1	0.137594
7.341717	0.1	0.137934
7.343383	0.1	0.136886
7.345050	0.1	0.135442
7.346717	0.1	0.134455
7.348383	0.1	0.134092
7.350050	0.1	0.133915
7.351717	0.1	0.133491
7.353383	0.1	0.133100
7.355050	0.1	0.133528
7.356717	0.1	0.135163
7.358383	0.1	0.137649
7.360050	0.1	0.140332
7.361717	0.1	0.142553
7.363383	0.1	0.143661
7.365050	0.1	0.143191
7.366717	0.1	0.141091
7.368383	0.1	0.138069
7.370050	0.1	0.135833
7.371717	0.1	0.136076
7.373383	0.1	0.138725
7.375050	0.1	0.141864
7.376717	0.1	0.143419
7.378383	0.1	0.142590
7.380050	0.1	0.140145
7.381717	0.1	0.137459
7.383383	0.1	0.135414
7.385050	0.1	0.134385
7.386717	0.1	0.134488
7.388383	0.1	0.135326
7.390050	0.1	0.136257
7.391717	0.1	0.137128
7.393383	0.1	0.138022
7.395050	0.1	0.138544
7.396717	0.1	0.138213
7.398383	0.1	0.137268
7.400050	0.1	0.136364
7.401717	0.1	0.135624
7.403383	0.1	0.134474
7.405050	0.1	0.132644
7.406717	0.1	0.131098
7.408383	0.1	0.131400
7.410050	0.1	0.133966
7.411717	0.1	0.137421
7.413383	0.1	0.139782
7.415050	0.1	0.140038
7.416717	0.1	0.138725
7.418383	0.1	0.137137
7.420050	0.1	0.136173
7.421717	0.1	0.135880
7.423383	0.1	0.136122
7.425050	0.1	0.137240
7.426717	0.1	0.139596
7.428383	0.1	0.142688
7.430050	0.1	0.145454
7.431717	0.1	0.147242
7.433383	0.1	0.148104
7.435050	0.1	0.148336
7.436717	0.1	0.148108
7.438383	0.1	0.147447
7.440050	0.1	0.146325
7.441717	0.1	0.144932
7.443383	0.1	0.143684
7.445050	0.1	0.142627
7.446717	0.1	0.141417
7.448383	0.1	0.140215
7.450050	0.1	0.139805
7.451717	0.1	0.140569
7.453383	0.1	0.142036
7.455050	0.1	0.143074
7.456717	0.1	0.142520
7.458383	0.1	0.140551
7.460050	0.1	0.138828
7.461717	0.1	0.138399
7.463383	0.1	0.138436
7.465050	0.1	0.137780
7.466717	0.1	0.136471
7.468383	0.1	0.135177
7.470050	0.1	0.134283
7.471717	0.1	0.133966
7.473383	0.1	0.134213
7.475050	0.1	0.134632
7.476717	0.1	0.134539
7.478383	0.1	0.133696
7.480050	0.1	0.132518
7.481717	0.1	0.131186
7.483383	0.1	0.129212
7.485050	0.1	0.126250
7.486717	0.1	0.122767
7.488383	0.1	0.119931
7.490050	0.1	0.118841
7.491717	0.1	0.119722
7.493383	0.1	0.122045
7.495050	0.1	0.125146
7.496717	0.1	0.128555
7.498383	0.1	0.132327
7.500050	0.1	0.136704
7.501717	0.1	0.140984
7.503383	0.1	0.143494
7.505050	0.1	0.143293
7.506717	0.1	0.141007
7.508383	0.1	0.137701
7.510050	0.1	0.133822
7.511717	0.1	0.129868
7.513383	0.1	0.126776
7.515050	0.1	0.124909
7.516717	0.1	0.123722
7.518383	0.1	0.122818
7.520050	0.1	0.122585
7.521717	0.1	0.123549
7.523383	0.1	0.125384
7.525050	0.1	0.126963
7.526717	0.1	0.127493
7.528383	0.1	0.127107
7.530050	0.1	0.126534
7.531717	0.1	0.126655
7.533383	0.1	0.128187
7.535050	0.1	0.131358
7.536717	0.1	0.135545
7.538383	0.1	0.139154
7.540050	0.1	0.140565
7.541717	0.1	0.139545
7.543383	0.1	0.137216
7.545050	0.1	0.134944
7.546717	0.1	0.133640
7.548383	0.1	0.133333
7.550050	0.1	0.133296
7.551717	0.1	0.132951
7.553383	0.1	0.132597
7.555050	0.1	0.133072
7.556717	0.1	0.134548
7.558383	0.1	0.135815
7.560050	0.1	0.135559
7.561717	0.1	0.134059
7.563383	0.1	0.132774
7.565050	0.1	0.132602
7.566717	0.1	0.133556
7.568383	0.1	0.135652
7.570050	0.1	0.138944
7.571717	0.1	0.142725
7.573383	0.1	0.145468
7.575050	0.1	0.146027
7.576717	0.1	0.144579
7.578383	0.1	0.142241
7.580050	0.1	0.140392
7.581717	0.1	0.140145
7.583383	0.1	0.141528
7.585050	0.1	0.143461
7.586717	0.1	0.145081
7.588383	0.1	0.146409
7.590050	0.1	0.147671
7.591717	0.1	0.148709
7.593383	0.1	0.149286
7.595050	0.1	0.149505
7.596717	0.1	0.149435
7.598383	0.1	0.149114
7.600050	0.1	0.148821
7.601717	0.1	0.148825
7.603383	0.1	0.149119
7.605050	0.1	0.149501
7.606717	0.1	0.149771
7.608383	0.1	0.149896
7.610050	0.1	0.149920
7.611717	0.1	0.149831
7.613383	0.1	0.149510
7.615050	0.1	0.148900
7.616717	0.1	0.148416
7.618383	0.1	0.148765
7.620050	0.1	0.150264
7.621717	0.1	0.152476
7.623383	0.1	0.154055
7.625050	0.1	0.153584
7.626717	0.1	0.151233
7.628383	0.1	0.148783
7.630050	0.1	0.147796
7.631717	0.1	0.148541
7.633383	0.1	0.150539
7.635050	0.1	0.153482
7.636717	0.1	0.157380
7.638383	0.1	0.162120
7.640050	0.1	0.167186
7.641717	0.1	0.171480
7.643383	0.1	0.173482
7.645050	0.1	0.172537
7.646717	0.1	0.169901
7.648383	0.1	0.167745
7.650050	0.1	0.167321
7.651717	0.1	0.168476
7.653383	0.1	0.170041
7.655050	0.1	0.170320
7.656717	0.1	0.168155
7.658383	0.1	0.163824
7.660050	0.1	0.158581
7.661717	0.1	0.153757
7.663383	0.1	0.150716
7.665050	0.1	0.150739
7.666717	0.1	0.154031
7.668383	0.1	0.159373
7.670050	0.1	0.164984
7.671717	0.1	0.169287
7.673383	0.1	0.171568
7.675050	0.1	0.172490
7.676717	0.1	0.173161
7.678383	0.1	0.173799
7.680050	0.1	0.173631
7.681717	0.1	0.171764
7.683383	0.1	0.168327
7.685050	0.1	0.164462
7.686717	0.1	0.161217
7.688383	0.1	0.159182
7.690050	0.1	0.158674
7.691717	0.1	0.159503
7.693383	0.1	0.160811
7.695050	0.1	0.161915
7.696717	0.1	0.163047
7.698383	0.1	0.164695
7.700050	0.1	0.166781
7.701717	0.1	0.168714
7.703383	0.1	0.169594
7.705050	0.1	0.168937
7.706717	0.1	0.167396
7.708383	0.1	0.166008
7.710050	0.1	0.165007
7.711717	0.1	0.163950
7.713383	0.1	0.162935
7.715050	0.1	0.162777
7.716717	0.1	0.163550
7.718383	0.1	0.164039
7.720050	0.1	0.163461
7.721717	0.1	0.162665
7.723383	0.1	0.163019
7.725050	0.1	0.164784
7.726717	0.1	0.166716
7.728383	0.1	0.167098
7.730050	0.1	0.165515
7.731717	0.1	0.162814
7.733383	0.1	0.159391
7.735050	0.1	0.155088
7.736717	0.1	0.150800
7.738383	0.1	0.148490
7.740050	0.1	0.149370
7.741717	0.1	0.152574
7.743383	0.1	0.156118
7.745050	0.1	0.158721
7.746717	0.1	0.160397
7.748383	0.1	0.161501
7.750050	0.1	0.161924
7.751717	0.1	0.161291
7.753383	0.1	0.159391
7.755050	0.1	0.156546
7.756717	0.1	0.153850
7.758383	0.1	0.152648
7.760050	0.1	0.153314
7.761717	0.1	0.154912
7.763383	0.1	0.156462
7.765050	0.1	0.158073
7.766717	0.1	0.160174
7.768383	0.1	0.162167
7.770050	0.1	0.162879
7.771717	0.1	0.161976
7.773383	0.1	0.160267
7.775050	0.1	0.158912
7.776717	0.1	0.158460
7.778383	0.1	0.158832
7.780050	0.1	0.160048
7.781717	0.1	0.162162
7.783383	0.1	0.164444
7.785050	0.1	0.165789
7.786717	0.1	0.166092
7.788383	0.1	0.166087
7.790050	0.1	0.166148
7.791717	0.1	0.165896
7.793383	0.1	0.164905
7.795050	0.1	0.163554
7.796717	0.1	0.162697
7.798383	0.1	0.162437
7.800050	0.1	0.161910
7.801717	0.1	0.160364
7.803383	0.1	0.157868
7.805050	0.1	0.155149
7.806717	0.1	0.153310
7.808383	0.1	0.153231
7.810050	0.1	0.154893
7.811717	0.1	0.157710
7.813383	0.1	0.161175
7.815050	0.1	0.164723
7.816717	0.1	0.167782
7.818383	0.1	0.170004
7.820050	0.1	0.171196
7.821717	0.1	0.171456
7.823383	0.1	0.171294
7.825050	0.1	0.171126
7.826717	0.1	0.170763
7.828383	0.1	0.169775
7.830050	0.1	0.168369
7.831717	0.1	0.167284
7.833383	0.1	0.167126
7.835050	0.1	0.168118
7.836717	0.1	0.170018
7.838383	0.1	0.172113
7.840050	0.1	0.173361
7.841717	0.1	0.172830
7.843383	0.1	0.170521
7.845050	0.1	0.167591
7.846717	0.1	0.165487
7.848383	0.1	0.165077
7.850050	0.1	0.166716
7.851717	0.1	0.170227
7.853383	0.1	0.174362
7.855050	0.1	0.177152
7.856717	0.1	0.177356
7.858383	0.1	0.175326
7.860050	0.1	0.172360
7.861717	0.1	0.169631
7.863383	0.1	0.167708
7.865050	0.1	0.166786
7.866717	0.1	0.166763
7.868383	0.1	0.167228
7.870050	0.1	0.167764
7.871717	0.1	0.168229
7.873383	0.1	0.168243
7.875050	0.1	0.167182
7.876717	0.1	0.165226
7.878383	0.1	0.163489
7.880050	0.1	0.163033
7.881717	0.1	0.164150
7.883383	0.1	0.166302
7.885050	0.1	0.168788
7.886717	0.1	0.171247
7.888383	0.1	0.173068
7.890050	0.1	0.173277
7.891717	0.1	0.171685
7.893383	0.1	0.169319
7.895050	0.1	0.167573
7.896717	0.1	0.167196
7.898383	0.1	0.168043
7.900050	0.1	0.169496
7.901717	0.1	0.170763
7.903383	0.1	0.171075
7.905050	0.1	0.170041
7.906717	0.1	0.167959
7.908383	0.1	0.165845
7.910050	0.1	0.164732
7.911717	0.1	0.164867
7.913383	0.1	0.166032
7.915050	0.1	0.167950
7.916717	0.1	0.169929
7.918383	0.1	0.171079
7.920050	0.1	0.171438
7.921717	0.1	0.171964
7.923383	0.1	0.173361
7.925050	0.1	0.175401
7.926717	0.1	0.177380
7.928383	0.1	0.178833
7.930050	0.1	0.179741
7.931717	0.1	0.180113
7.933383	0.1	0.179620
7.935050	0.1	0.177976
7.936717	0.1	0.175694
7.938383	0.1	0.174120
7.940050	0.1	0.174050
7.941717	0.1	0.174819
7.943383	0.1	0.175205
7.945050	0.1	0.174772
7.946717	0.1	0.173929
7.948383	0.1	0.173021
7.950050	0.1	0.171736
7.951717	0.1	0.169808
7.953383	0.1	0.167848
7.955050	0.1	0.166739
7.956717	0.1	0.166665
7.958383	0.1	0.167307
7.960050	0.1	0.168234
7.961717	0.1	0.169277
7.963383	0.1	0.170809
7.965050	0.1	0.173049
7.966717	0.1	0.175200
7.968383	0.1	0.176039
7.970050	0.1	0.175131
7.971717	0.1	0.172919
7.973383	0.1	0.170157
7.975050	0.1	0.167489
7.976717	0.1	0.165151
7.978383	0.1	0.163191
7.980050	0.1	0.162045
7.981717	0.1	0.162087
7.983383	0.1	0.162753
7.985050	0.1	0.162977
7.986717	0.1	0.162222
7.988383	0.1	0.160951
7.990050	0.1	0.160248
7.991717	0.1	0.160951
7.993383	0.1	0.163061
7.995050	0.1	0.165668
7.996717	0.1	0.167452
7.998383	0.1	0.167638
8.000050	0.1	0.166642
8.001717	0.1	0.165543
8.003383	0.1	0.165058
8.005050	0.1	0.165151
8.006717	0.1	0.165412
8.008383	0.1	0.165394
8.010050	0.1	0.164658
8.011717	0.1	0.163121
8.013383	0.1	0.161491
8.015050	0.1	0.160728
8.016717	0.1	0.160965
8.018383	0.1	0.161370
8.020050	0.1	0.161049
8.021717	0.1	0.160118
8.023383	0.1	0.159703
8.025050	0.1	0.160760
8.026717	0.1	0.163196
8.028383	0.1	0.165990
8.030050	0.1	0.168253
8.031717	0.1	0.170046
8.033383	0.1	0.171717
8.035050	0.1	0.172858
8.036717	0.1	0.172784
8.038383	0.1	0.171601
8.040050	0.1	0.170046
8.041717	0.1	0.168560
8.043383	0.1	0.167247
8.045050	0.1	0.166446
8.046717	0.1	0.166660
8.048383	0.1	0.168015
8.050050	0.1	0.169990
8.051717	0.1	0.171675
8.053383	0.1	0.172532
8.055050	0.1	0.172877
8.056717	0.1	0.173310
8.058383	0.1	0.174041
8.060050	0.1	0.175149
8.061717	0.1	0.176993
8.063383	0.1	0.179596
8.065050	0.1	0.182148
8.066717	0.1	0.183610
8.068383	0.1	0.183336
8.070050	0.1	0.181026
8.071717	0.1	0.176830
8.073383	0.1	0.171685
8.075050	0.1	0.167098
8.076717	0.1	0.164229
8.078383	0.1	0.163144
8.080050	0.1	0.163121
8.081717	0.1	0.163740
8.083383	0.1	0.165422
8.085050	0.1	0.168518
8.086717	0.1	0.172495
8.088383	0.1	0.176057
8.090050	0.1	0.177785
8.091717	0.1	0.176984
8.093383	0.1	0.174311
8.095050	0.1	0.171084
8.096717	0.1	0.168309
8.098383	0.1	0.166381
8.100050	0.1	0.165123
8.101717	0.1	0.164332
8.103383	0.1	0.164332
8.105050	0.1	0.165296
8.106717	0.1	0.166558
8.108383	0.1	0.167442
8.110050	0.1	0.168085
8.111717	0.1	0.168686
8.113383	0.1	0.168807
8.115050	0.1	0.168076
8.116717	0.1	0.167205
8.118383	0.1	0.167405
8.120050	0.1	0.169184
8.121717	0.1	0.172067
8.123383	0.1	0.174777
8.125050	0.1	0.175750
8.126717	0.1	0.174614
8.128383	0.1	0.172919
8.130050	0.1	0.172583
8.131717	0.1	0.174157
8.133383	0.1	0.176770
8.135050	0.1	0.179079
8.136717	0.1	0.180216
8.138383	0.1	0.180518
8.140050	0.1	0.181012
8.141717	0.1	0.182027
8.143383	0.1	0.183056
8.145050	0.1	0.183880
8.146717	0.1	0.184863
8.148383	0.1	0.186013
8.150050	0.1	0.186563
8.151717	0.1	0.185966
8.153383	0.1	0.184840
8.155050	0.1	0.184174
8.156717	0.1	0.184085
8.158383	0.1	0.184174
8.160050	0.1	0.184388
8.161717	0.1	0.184830
8.163383	0.1	0.185282
8.165050	0.1	0.185207
8.166717	0.1	0.184230
8.168383	0.1	0.182712
8.170050	0.1	0.181557
8.171717	0.1	0.181189
8.173383	0.1	0.181068
8.175050	0.1	0.180164
8.176717	0.1	0.178190
8.178383	0.1	0.176397
8.180050	0.1	0.176346
8.181717	0.1	0.177794
8.183383	0.1	0.179084
8.185050	0.1	0.179089
8.186717	0.1	0.177906
8.188383	0.1	0.176653
8.190050	0.1	0.176784
8.191717	0.1	0.178688
8.193383	0.1	0.181375
8.195050	0.1	0.183526
8.196717	0.1	0.184779
8.198383	0.1	0.185790
8.200050	0.1	0.186809
8.201717	0.1	0.186935
8.203383	0.1	0.185356
8.205050	0.1	0.182656
8.206717	0.1	0.180118
8.208383	0.1	0.178623
8.210050	0.1	0.178558
8.211717	0.1	0.179820
8.213383	0.1	0.181533
8.215050	0.1	0.182269
8.216717	0.1	0.180942
8.218383	0.1	0.177594
8.220050	0.1	0.173198
8.221717	0.1	0.169296
8.223383	0.1	0.167447
8.225050	0.1	0.168025
8.226717	0.1	0.169645
8.228383	0.1	0.170502
8.230050	0.1	0.170195
8.231717	0.1	0.169640
8.233383	0.1	0.169431
8.235050	0.1	0.169193
8.236717	0.1	0.168420
8.238383	0.1	0.167270
8.240050	0.1	0.166446
8.241717	0.1	0.166539
8.243383	0.1	0.167456
8.245050	0.1	0.168346
8.246717	0.1	0.168318
8.248383	0.1	0.167359
8.250050	0.1	0.166255
8.251717	0.1	0.165650
8.253383	0.1	0.165491
8.255050	0.1	0.165361
8.256717	0.1	0.165035
8.258383	0.1	0.164500
8.260050	0.1	0.163964
8.261717	0.1	0.164220
8.263383	0.1	0.165929
8.265050	0.1	0.168309
8.266717	0.1	0.169589
8.268383	0.1	0.169007
8.270050	0.1	0.167685
8.271717	0.1	0.167247
8.273383	0.1	0.168085
8.275050	0.1	0.169328
8.276717	0.1	0.170046
8.278383	0.1	0.169948
8.280050	0.1	0.169147
8.281717	0.1	0.167782
8.283383	0.1	0.166115
8.285050	0.1	0.164839
8.286717	0.1	0.164793
8.288383	0.1	0.166208
8.290050	0.1	0.168467
8.291717	0.1	0.170819
8.293383	0.1	0.172961
8.295050	0.1	0.174856
8.296717	0.1	0.176593
8.298383	0.1	0.178511
8.300050	0.1	0.180937
8.301717	0.1	0.183610
8.303383	0.1	0.185641
8.305050	0.1	0.186427
8.306717	0.1	0.186390
8.308383	0.1	0.186372
8.310050	0.1	0.186632
8.311717	0.1	0.186861
8.313383	0.1	0.186688
8.315050	0.1	0.186232
8.316717	0.1	0.185901
8.318383	0.1	0.185696
8.320050	0.1	0.185510
8.321717	0.1	0.185738
8.323383	0.1	0.186721
8.325050	0.1	0.188146
8.326717	0.1	0.189589
8.328383	0.1	0.190889
8.330050	0.1	0.191624
8.331717	0.1	0.191052
8.333383	0.1	0.188844
8.335050	0.1	0.185794
8.336717	0.1	0.183415
8.338383	0.1	0.182637
8.340050	0.1	0.183131
8.341717	0.1	0.183987
8.343383	0.1	0.184593
8.345050	0.1	0.184909
8.346717	0.1	0.185138
8.348383	0.1	0.185529
8.350050	0.1	0.186651
8.351717	0.1	0.188951
8.353383	0.1	0.191876
8.355050	0.1	0.194260
8.356717	0.1	0.195396
8.358383	0.1	0.195447
8.360050	0.1	0.194707
8.361717	0.1	0.193166
8.363383	0.1	0.191452
8.365050	0.1	0.191214
8.366717	0.1	0.193496
8.368383	0.1	0.197450
8.370050	0.1	0.201105
8.371717	0.1	0.202982
8.373383	0.1	0.202921
8.375050	0.1	0.201841
8.376717	0.1	0.200961
8.378383	0.1	0.200849
8.380050	0.1	0.200919
8.381717	0.1	0.200202
8.383383	0.1	0.198698
8.385050	0.1	0.197538
8.386717	0.1	0.197617
8.388383	0.1	0.198428
8.390050	0.1	0.198358
8.391717	0.1	0.196248
8.393383	0.1	0.192598
8.395050	0.1	0.189021
8.396717	0.1	0.187163
8.398383	0.1	0.188076
8.400050	0.1	0.191377
8.401717	0.1	0.195238
8.403383	0.1	0.197841
8.405050	0.1	0.198595
8.406717	0.1	0.197757
8.408383	0.1	0.195648
8.410050	0.1	0.192816
8.411717	0.1	0.190213
8.413383	0.1	0.188611
8.415050	0.1	0.188197
8.416717	0.1	0.188746
8.418383	0.1	0.189831
8.420050	0.1	0.191000
8.421717	0.1	0.192174
8.423383	0.1	0.193669
8.425050	0.1	0.195852
8.426717	0.1	0.198572
8.428383	0.1	0.200896
8.430050	0.1	0.201659
8.431717	0.1	0.200216
8.433383	0.1	0.196928
8.435050	0.1	0.193305
8.436717	0.1	0.190963
8.438383	0.1	0.190516
8.440050	0.1	0.191717
8.441717	0.1	0.193822
8.443383	0.1	0.195857
8.445050	0.1	0.197147
8.446717	0.1	0.197394
8.448383	0.1	0.196365
8.450050	0.1	0.194144
8.451717	0.1	0.191396
8.453383	0.1	0.188984
8.455050	0.1	0.187601
8.456717	0.1	0.187727
8.458383	0.1	0.189464
8.460050	0.1	0.192095
8.461717	0.1	0.194260
8.463383	0.1	0.194749
8.465050	0.1	0.193380
8.466717	0.1	0.191191
8.468383	0.1	0.189659
8.470050	0.1	0.189682
8.471717	0.1	0.191010
8.473383	0.1	0.192118
8.475050	0.1	0.191140
8.476717	0.1	0.187517
8.478383	0.1	0.182702
8.480050	0.1	0.178809
8.481717	0.1	0.176718
8.483383	0.1	0.176099
8.485050	0.1	0.176551
8.486717	0.1	0.177780
8.488383	0.1	0.179322
8.490050	0.1	0.180807
8.491717	0.1	0.182320
8.493383	0.1	0.184183
8.495050	0.1	0.186209
8.496717	0.1	0.187419
8.498383	0.1	0.186842
8.500050	0.1	0.184439
8.501717	0.1	0.181142
8.503383	0.1	0.178106
8.505050	0.1	0.176127
8.506717	0.1	0.175787
8.508383	0.1	0.177249
8.510050	0.1	0.179783
8.511717	0.1	0.182334
8.513383	0.1	0.184532
8.515050	0.1	0.186577
8.516717	0.1	0.188355
8.518383	0.1	0.189133
8.520050	0.1	0.188155
8.521717	0.1	0.185515
8.523383	0.1	0.182702
8.525050	0.1	0.181771
8.526717	0.1	0.183196
8.528383	0.1	0.185519
8.530050	0.1	0.187317
8.531717	0.1	0.188332
8.533383	0.1	0.188616
8.535050	0.1	0.188104
8.536717	0.1	0.187182
8.538383	0.1	0.186497
8.540050	0.1	0.186451
8.541717	0.1	0.187024
8.543383	0.1	0.187955
8.545050	0.1	0.189203
8.546717	0.1	0.191079
8.548383	0.1	0.193603
8.550050	0.1	0.196169
8.551717	0.1	0.197836
8.553383	0.1	0.197547
8.555050	0.1	0.195047
8.556717	0.1	0.191606
8.558383	0.1	0.188984
8.560050	0.1	0.188109
8.561717	0.1	0.189086
8.563383	0.1	0.191345
8.565050	0.1	0.193673
8.566717	0.1	0.194744
8.568383	0.1	0.193636
8.570050	0.1	0.190428
8.571717	0.1	0.186637
8.573383	0.1	0.184383
8.575050	0.1	0.184504
8.576717	0.1	0.186060
8.578383	0.1	0.187652
8.580050	0.1	0.188369
8.581717	0.1	0.187876
8.583383	0.1	0.186670
8.585050	0.1	0.185580
8.586717	0.1	0.185156
8.588383	0.1	0.185966
8.590050	0.1	0.188616
8.591717	0.1	0.192681
8.593383	0.1	0.196584
8.595050	0.1	0.198954
8.596717	0.1	0.199457
8.598383	0.1	0.198358
8.600050	0.1	0.196579
8.601717	0.1	0.195731
8.603383	0.1	0.196919
8.605050	0.1	0.199554
8.606717	0.1	0.201762
8.608383	0.1	0.202162
8.610050	0.1	0.201147
8.611717	0.1	0.200258
8.613383	0.1	0.200612
8.615050	0.1	0.201883
8.616717	0.1	0.202600
8.618383	0.1	0.202018
8.620050	0.1	0.201114
8.621717	0.1	0.201287
8.623383	0.1	0.202954
8.625050	0.1	0.205641
8.626717	0.1	0.208449
8.628383	0.1	0.210539
8.630050	0.1	0.211536
8.631717	0.1	0.211596
8.633383	0.1	0.211191
8.635050	0.1	0.210810
8.636717	0.1	0.210870
8.638383	0.1	0.211666
8.640050	0.1	0.213352
8.641717	0.1	0.215727
8.643383	0.1	0.218023
8.645050	0.1	0.219368
8.646717	0.1	0.219392
8.648383	0.1	0.218148
8.650050	0.1	0.216281
8.651717	0.1	0.214740
8.653383	0.1	0.213701
8.655050	0.1	0.212770
8.656717	0.1	0.211922
8.658383	0.1	0.211480
8.660050	0.1	0.211545
8.661717	0.1	0.212076
8.663383	0.1	0.213003
8.665050	0.1	0.214209
8.666717	0.1	0.215857
8.668383	0.1	0.218078
8.670050	0.1	0.220300
8.671717	0.1	0.221524
8.673383	0.1	0.221445
8.675050	0.1	0.220840
8.676717	0.1	0.220709
8.678383	0.1	0.221301
8.680050	0.1	0.222046
8.681717	0.1	0.222493
8.683383	0.1	0.222651
8.685050	0.1	0.222772
8.686717	0.1	0.223299
8.688383	0.1	0.224444
8.690050	0.1	0.225720
8.691717	0.1	0.226605
8.693383	0.1	0.227233
8.695050	0.1	0.227983
8.696717	0.1	0.228696
8.698383	0.1	0.228444
8.700050	0.1	0.226232
8.701717	0.1	0.222200
8.703383	0.1	0.217780
8.705050	0.1	0.214279
8.706717	0.1	0.211792
8.708383	0.1	0.209799
8.710050	0.1	0.208151
8.711717	0.1	0.206903
8.713383	0.1	0.205762
8.715050	0.1	0.204179
8.716717	0.1	0.201892
8.718383	0.1	0.199191
8.720050	0.1	0.196621
8.721717	0.1	0.194469
8.723383	0.1	0.192672
8.725050	0.1	0.191187
8.726717	0.1	0.190381
8.728383	0.1	0.190837
8.730050	0.1	0.192393
8.731717	0.1	0.193804
8.733383	0.1	0.194018
8.735050	0.1	0.193310
8.736717	0.1	0.192509
8.738383	0.1	0.191871
8.740050	0.1	0.191294
8.741717	0.1	0.191014
8.743383	0.1	0.191540
8.745050	0.1	0.192933
8.746717	0.1	0.194749
8.748383	0.1	0.196714
8.750050	0.1	0.198935
8.751717	0.1	0.201263
8.753383	0.1	0.202991
8.755050	0.1	0.203466
8.756717	0.1	0.202679
8.758383	0.1	0.201263
8.760050	0.1	0.199843
8.761717	0.1	0.198386
8.763383	0.1	0.196514
8.765050	0.1	0.194348
8.766717	0.1	0.192691
8.768383	0.1	0.192067
8.770050	0.1	0.192458
8.771717	0.1	0.194274
8.773383	0.1	0.198097
8.775050	0.1	0.203191
8.776717	0.1	0.207671
8.778383	0.1	0.210395
8.780050	0.1	0.211331
8.781717	0.1	0.210661
8.783383	0.1	0.208481
8.785050	0.1	0.205231
8.786717	0.1	0.202032
8.788383	0.1	0.199941
8.790050	0.1	0.198749
8.791717	0.1	0.197529
8.793383	0.1	0.196248
8.795050	0.1	0.195540
8.796717	0.1	0.195582
8.798383	0.1	0.196104
8.800050	0.1	0.196979
8.801717	0.1	0.198544
8.803383	0.1	0.201152
8.805050	0.1	0.204328
8.806717	0.1	0.206982
8.808383	0.1	0.208463
8.810050	0.1	0.208677
8.811717	0.1	0.207582
8.813383	0.1	0.205156
8.815050	0.1	0.201776
8.816717	0.1	0.198223
8.818383	0.1	0.195368
8.820050	0.1	0.193808
8.821717	0.1	0.193664
8.823383	0.1	0.194707
8.825050	0.1	0.196788
8.826717	0.1	0.200048
8.828383	0.1	0.204374
8.830050	0.1	0.209105
8.831717	0.1	0.213115
8.833383	0.1	0.215243
8.835050	0.1	0.215215
8.836717	0.1	0.214078
8.838383	0.1	0.213156
8.840050	0.1	0.212928
8.841717	0.1	0.213184
8.843383	0.1	0.213920
8.845050	0.1	0.215177
8.846717	0.1	0.216435
8.848383	0.1	0.217012
8.850050	0.1	0.216765
8.851717	0.1	0.216141
8.853383	0.1	0.215578
8.855050	0.1	0.215089
8.856717	0.1	0.214693
8.858383	0.1	0.214712
8.860050	0.1	0.215298
8.861717	0.1	0.216165
8.863383	0.1	0.217021
8.865050	0.1	0.217911
8.866717	0.1	0.219061
8.868383	0.1	0.220607
8.870050	0.1	0.222404
8.871717	0.1	0.224127
8.873383	0.1	0.225622
8.875050	0.1	0.227033
8.876717	0.1	0.228416
8.878383	0.1	0.229566
8.880050	0.1	0.230330
8.881717	0.1	0.230749
8.883383	0.1	0.230963
8.885050	0.1	0.231196
8.886717	0.1	0.231583
8.888383	0.1	0.232342
8.890050	0.1	0.234125
8.891717	0.1	0.237161
8.893383	0.1	0.239857
8.895050	0.1	0.239825
8.896717	0.1	0.236696
8.898383	0.1	0.232817
8.900050	0.1	0.230912
8.901717	0.1	0.231750
8.903383	0.1	0.234195
8.905050	0.1	0.236700
8.906717	0.1	0.237911
8.908383	0.1	0.236868
8.910050	0.1	0.233767
8.911717	0.1	0.230065
8.913383	0.1	0.227005
8.915050	0.1	0.224737
8.916717	0.1	0.223117
8.918383	0.1	0.222242
8.920050	0.1	0.222079
8.921717	0.1	0.222572
8.923383	0.1	0.223652
8.925050	0.1	0.224691
8.926717	0.1	0.225096
8.928383	0.1	0.225394
8.930050	0.1	0.226558
8.931717	0.1	0.228751
8.933383	0.1	0.231308
8.935050	0.1	0.233660
8.936717	0.1	0.235704
8.938383	0.1	0.237152
8.940050	0.1	0.237105
8.941717	0.1	0.234954
8.943383	0.1	0.231108
8.945050	0.1	0.226605
8.946717	0.1	0.222586
8.948383	0.1	0.220081
8.950050	0.1	0.219485
8.951717	0.1	0.220374
8.953383	0.1	0.221995
8.955050	0.1	0.223634
8.956717	0.1	0.224886
8.958383	0.1	0.225790
8.960050	0.1	0.226558
8.961717	0.1	0.227094
8.963383	0.1	0.227080
8.965050	0.1	0.226288
8.966717	0.1	0.224463
8.968383	0.1	0.221524
8.970050	0.1	0.217995
8.971717	0.1	0.214842
8.973383	0.1	0.212807
8.975050	0.1	0.212090
8.976717	0.1	0.212691
8.978383	0.1	0.214879
8.980050	0.1	0.218903
8.981717	0.1	0.224151
8.983383	0.1	0.228551
8.985050	0.1	0.229697
8.986717	0.1	0.227056
8.988383	0.1	0.222563
8.990050	0.1	0.218595
8.991717	0.1	0.215755
8.993383	0.1	0.213226
8.995050	0.1	0.210814
8.996717	0.1	0.209417
8.998383	0.1	0.209669
9.000050	0.1	0.211145
9.001717	0.1	0.212919
9.003383	0.1	0.214316
9.005050	0.1	0.215210
9.006717	0.1	0.215801
9.008383	0.1	0.216244
9.010050	0.1	0.216230
9.011717	0.1	0.215210
9.013383	0.1	0.213096
9.015050	0.1	0.210376
9.016717	0.1	0.207638
9.018383	0.1	0.205520
9.020050	0.1	0.204574
9.021717	0.1	0.204956
9.023383	0.1	0.206623
9.025050	0.1	0.209040
9.026717	0.1	0.210940
9.028383	0.1	0.211261
9.030050	0.1	0.210064
9.031717	0.1	0.208365
9.033383	0.1	0.207415
9.035050	0.1	0.208067
9.036717	0.1	0.210511
9.038383	0.1	0.214251
9.040050	0.1	0.218293
9.041717	0.1	0.221520
9.043383	0.1	0.223252
9.045050	0.1	0.223452
9.046717	0.1	0.222493
9.048383	0.1	0.220900
9.050050	0.1	0.218991
9.051717	0.1	0.216663
9.053383	0.1	0.213888
9.055050	0.1	0.211047
9.056717	0.1	0.208714
9.058383	0.1	0.207378
9.060050	0.1	0.207061
9.061717	0.1	0.207308
9.063383	0.1	0.208202
9.065050	0.1	0.210414
9.066717	0.1	0.213780
9.068383	0.1	0.217245
9.070050	0.1	0.220109
9.071717	0.1	0.222544
9.073383	0.1	0.225054
9.075050	0.1	0.227606
9.076717	0.1	0.229334
9.078383	0.1	0.228817
9.080050	0.1	0.225310
9.081717	0.1	0.220123
9.083383	0.1	0.216179
9.085050	0.1	0.215583
9.086717	0.1	0.218279
9.088383	0.1	0.222749
9.090050	0.1	0.226879
9.091717	0.1	0.228714
9.093383	0.1	0.227704
9.095050	0.1	0.225212
9.096717	0.1	0.223136
9.098383	0.1	0.222181
9.100050	0.1	0.221687
9.101717	0.1	0.220975
9.103383	0.1	0.220491
9.105050	0.1	0.221170
9.106717	0.1	0.222814
9.108383	0.1	0.224188
9.110050	0.1	0.224649
9.111717	0.1	0.224817
9.113383	0.1	0.225715
9.115050	0.1	0.227559
9.116717	0.1	0.229431
9.118383	0.1	0.230442
9.120050	0.1	0.230744
9.121717	0.1	0.231201
9.123383	0.1	0.232537
9.125050	0.1	0.234926
9.126717	0.1	0.238041
9.128383	0.1	0.241357
9.130050	0.1	0.244267
9.131717	0.1	0.246176
9.133383	0.1	0.246852
9.135050	0.1	0.246479
9.136717	0.1	0.245343
9.138383	0.1	0.243844
9.140050	0.1	0.242591
9.141717	0.1	0.242237
9.143383	0.1	0.243112
9.145050	0.1	0.244826
9.146717	0.1	0.246223
9.148383	0.1	0.246353
9.150050	0.1	0.245301
9.151717	0.1	0.243988
9.153383	0.1	0.243294
9.155050	0.1	0.243597
9.156717	0.1	0.244784
9.158383	0.1	0.246521
9.160050	0.1	0.248286
9.161717	0.1	0.249497
9.163383	0.1	0.249734
9.165050	0.1	0.248956
9.166717	0.1	0.247727
9.168383	0.1	0.247071
9.170050	0.1	0.247713
9.171717	0.1	0.249152
9.173383	0.1	0.250130
9.175050	0.1	0.250153
9.176717	0.1	0.249729
9.178383	0.1	0.249282
9.180050	0.1	0.248766
9.181717	0.1	0.248132
9.183383	0.1	0.247634
9.185050	0.1	0.247583
9.186717	0.1	0.247997
9.188383	0.1	0.248407
9.190050	0.1	0.248067
9.191717	0.1	0.246805
9.193383	0.1	0.245348
9.195050	0.1	0.244472
9.196717	0.1	0.244696
9.198383	0.1	0.246363
9.200050	0.1	0.248682
9.201717	0.1	0.249469
9.203383	0.1	0.247178
9.205050	0.1	0.242447
9.206717	0.1	0.237431
9.208383	0.1	0.234353
9.210050	0.1	0.234339
9.211717	0.1	0.236975
9.213383	0.1	0.240742
9.215050	0.1	0.243750
9.216717	0.1	0.244775
9.218383	0.1	0.243862
9.220050	0.1	0.241767
9.221717	0.1	0.239206
9.223383	0.1	0.236696
9.225050	0.1	0.234321
9.226717	0.1	0.231629
9.228383	0.1	0.228467
9.230050	0.1	0.225618
9.231717	0.1	0.223881
9.233383	0.1	0.223108
9.235050	0.1	0.222824
9.236717	0.1	0.222898
9.238383	0.1	0.223587
9.240050	0.1	0.225320
9.241717	0.1	0.228118
9.243383	0.1	0.231173
9.245050	0.1	0.233389
9.246717	0.1	0.233967
9.248383	0.1	0.232561
9.250050	0.1	0.229515
9.251717	0.1	0.225902
9.253383	0.1	0.222758
9.255050	0.1	0.220435
9.256717	0.1	0.219243
9.258383	0.1	0.219899
9.260050	0.1	0.222507
9.261717	0.1	0.225795
9.263383	0.1	0.227978
9.265050	0.1	0.228351
9.266717	0.1	0.227555
9.268383	0.1	0.226563
9.270050	0.1	0.225613
9.271717	0.1	0.224086
9.273383	0.1	0.221310
9.275050	0.1	0.217399
9.276717	0.1	0.213506
9.278383	0.1	0.211205
9.280050	0.1	0.211438
9.281717	0.1	0.213846
9.283383	0.1	0.216914
9.285050	0.1	0.218907
9.286717	0.1	0.218935
9.288383	0.1	0.217394
9.290050	0.1	0.215732
9.291717	0.1	0.215336
9.293383	0.1	0.216537
9.295050	0.1	0.218763
9.296717	0.1	0.221157
9.298383	0.1	0.222926
9.300050	0.1	0.223401
9.301717	0.1	0.221916
9.303383	0.1	0.218586
9.305050	0.1	0.215084
9.306717	0.1	0.213515
9.308383	0.1	0.214479
9.310050	0.1	0.216803
9.311717	0.1	0.219024
9.313383	0.1	0.220519
9.315050	0.1	0.221301
9.316717	0.1	0.221459
9.318383	0.1	0.221268
9.320050	0.1	0.221473
9.321717	0.1	0.222675
9.323383	0.1	0.224495
9.325050	0.1	0.225860
9.326717	0.1	0.226051
9.328383	0.1	0.225198
9.330050	0.1	0.223601
9.331717	0.1	0.221352
9.333383	0.1	0.218889
9.335050	0.1	0.217087
9.336717	0.1	0.216728
9.338383	0.1	0.218125
9.340050	0.1	0.220910
9.341717	0.1	0.224398
9.343383	0.1	0.227736
9.345050	0.1	0.229692
9.346717	0.1	0.229245
9.348383	0.1	0.226540
9.350050	0.1	0.222940
9.351717	0.1	0.219964
9.353383	0.1	0.218414
9.355050	0.1	0.218749
9.356717	0.1	0.221347
9.358383	0.1	0.225846
9.360050	0.1	0.230800
9.361717	0.1	0.234568
9.363383	0.1	0.236263
9.365050	0.1	0.235965
9.366717	0.1	0.234526
9.368383	0.1	0.233408
9.370050	0.1	0.233725
9.371717	0.1	0.235024
9.373383	0.1	0.235955
9.375050	0.1	0.236169
9.376717	0.1	0.236547
9.378383	0.1	0.237701
9.380050	0.1	0.239527
9.381717	0.1	0.241674
9.383383	0.1	0.243695
9.385050	0.1	0.245371
9.386717	0.1	0.246968
9.388383	0.1	0.248547
9.390050	0.1	0.249734
9.391717	0.1	0.250484
9.393383	0.1	0.251229
9.395050	0.1	0.252239
9.396717	0.1	0.253320
9.398383	0.1	0.253785
9.400050	0.1	0.252961
9.401717	0.1	0.250838
9.403383	0.1	0.248207
9.405050	0.1	0.246027
9.406717	0.1	0.244668
9.408383	0.1	0.243722
9.410050	0.1	0.242521
9.411717	0.1	0.240868
9.413383	0.1	0.239215
9.415050	0.1	0.238158
9.416717	0.1	0.238093
9.418383	0.1	0.239140
9.420050	0.1	0.240928
9.421717	0.1	0.242749
9.423383	0.1	0.243946
9.425050	0.1	0.244211
9.426717	0.1	0.243629
9.428383	0.1	0.242442
9.430050	0.1	0.241171
9.431717	0.1	0.240728
9.433383	0.1	0.241990
9.435050	0.1	0.245143
9.436717	0.1	0.249152
9.438383	0.1	0.251993
9.440050	0.1	0.252230
9.441717	0.1	0.250167
9.443383	0.1	0.247248
9.445050	0.1	0.244877
9.446717	0.1	0.243597
9.448383	0.1	0.242908
9.450050	0.1	0.241981
9.451717	0.1	0.240244
9.453383	0.1	0.237590
9.455050	0.1	0.234446
9.456717	0.1	0.231555
9.458383	0.1	0.229524
9.460050	0.1	0.228705
9.461717	0.1	0.229096
9.463383	0.1	0.230232
9.465050	0.1	0.231490
9.466717	0.1	0.232439
9.468383	0.1	0.232873
9.470050	0.1	0.232812
9.471717	0.1	0.232439
9.473383	0.1	0.232002
9.475050	0.1	0.231732
9.476717	0.1	0.231508
9.478383	0.1	0.231024
9.480050	0.1	0.230456
9.481717	0.1	0.230172
9.483383	0.1	0.229962
9.485050	0.1	0.229711
9.486717	0.1	0.230260
9.488383	0.1	0.232481
9.490050	0.1	0.235597
9.491717	0.1	0.237324
9.493383	0.1	0.235932
9.495050	0.1	0.232034
9.496717	0.1	0.227904
9.498383	0.1	0.225147
9.500050	0.1	0.223848
9.501717	0.1	0.223792
9.503383	0.1	0.225385
9.505050	0.1	0.229073
9.506717	0.1	0.234218
9.508383	0.1	0.238921
9.510050	0.1	0.241525
9.511717	0.1	0.241715
9.513383	0.1	0.239885
9.515050	0.1	0.236225
9.516717	0.1	0.231108
9.518383	0.1	0.225990
9.520050	0.1	0.222758
9.521717	0.1	0.222083
9.523383	0.1	0.223336
9.525050	0.1	0.225599
9.526717	0.1	0.228025
9.528383	0.1	0.229878
9.530050	0.1	0.230675
9.531717	0.1	0.230111
9.533383	0.1	0.228225
9.535050	0.1	0.225552
9.536717	0.1	0.222772
9.538383	0.1	0.220309
9.540050	0.1	0.218386
9.541717	0.1	0.217133
9.543383	0.1	0.216314
9.545050	0.1	0.215550
9.546717	0.1	0.215219
9.548383	0.1	0.216626
9.550050	0.1	0.220770
9.551717	0.1	0.227210
9.553383	0.1	0.233985
9.555050	0.1	0.238684
9.556717	0.1	0.239960
9.558383	0.1	0.238148
9.560050	0.1	0.234763
9.561717	0.1	0.231499
9.563383	0.1	0.229087
9.565050	0.1	0.227187
9.566717	0.1	0.225464
9.568383	0.1	0.224211
9.570050	0.1	0.223555
9.571717	0.1	0.222931
9.573383	0.1	0.221794
9.575050	0.1	0.220248
9.576717	0.1	0.218973
9.578383	0.1	0.218917
9.580050	0.1	0.220807
9.581717	0.1	0.224328
9.583383	0.1	0.227895
9.585050	0.1	0.229888
9.586717	0.1	0.230116
9.588383	0.1	0.229860
9.590050	0.1	0.230852
9.591717	0.1	0.233846
9.593383	0.1	0.237972
9.595050	0.1	0.241753
9.596717	0.1	0.244565
9.598383	0.1	0.246339
9.600050	0.1	0.246437
9.601717	0.1	0.244114
9.603383	0.1	0.239667
9.605050	0.1	0.234344
9.606717	0.1	0.229706
9.608383	0.1	0.227257
9.610050	0.1	0.227690
9.611717	0.1	0.230679
9.613383	0.1	0.235219
9.615050	0.1	0.239802
9.616717	0.1	0.243322
9.618383	0.1	0.245934
9.620050	0.1	0.248402
9.621717	0.1	0.250796
9.623383	0.1	0.252500
9.625050	0.1	0.253017
9.626717	0.1	0.252179
9.628383	0.1	0.250149
9.630050	0.1	0.247713
9.631717	0.1	0.246060
9.633383	0.1	0.246027
9.635050	0.1	0.247504
9.636717	0.1	0.249599
9.638383	0.1	0.251387
9.640050	0.1	0.252719
9.641717	0.1	0.254023
9.643383	0.1	0.255480
9.645050	0.1	0.256593
9.646717	0.1	0.256640
9.648383	0.1	0.255718
9.650050	0.1	0.254889
9.651717	0.1	0.254805
9.653383	0.1	0.255164
9.655050	0.1	0.255620
9.656717	0.1	0.256333
9.658383	0.1	0.257310
9.660050	0.1	0.257920
9.661717	0.1	0.257557
9.663383	0.1	0.256635
9.665050	0.1	0.256095
9.666717	0.1	0.256090
9.668383	0.1	0.256239
9.670050	0.1	0.256659
9.671717	0.1	0.257706
9.673383	0.1	0.259117
9.675050	0.1	0.260123
9.676717	0.1	0.260044
9.678383	0.1	0.258540
9.680050	0.1	0.256081
9.681717	0.1	0.254018
9.683383	0.1	0.253259
9.685050	0.1	0.253301
9.686717	0.1	0.253087
9.688383	0.1	0.252025
9.690050	0.1	0.250069
9.691717	0.1	0.247587
9.693383	0.1	0.245254
9.695050	0.1	0.243722
9.696717	0.1	0.243085
9.698383	0.1	0.242838
9.700050	0.1	0.242703
9.701717	0.1	0.242963
9.703383	0.1	0.243932
9.705050	0.1	0.245208
9.706717	0.1	0.245632
9.708383	0.1	0.244156
9.710050	0.1	0.240779
9.711717	0.1	0.236654
9.713383	0.1	0.233389
9.715050	0.1	0.232258
9.716717	0.1	0.233548
9.718383	0.1	0.236211
9.720050	0.1	0.238381
9.721717	0.1	0.238498
9.723383	0.1	0.236258
9.725050	0.1	0.233040
9.726717	0.1	0.230945
9.728383	0.1	0.231219
9.730050	0.1	0.233841
9.731717	0.1	0.237976
9.733383	0.1	0.242391
9.735050	0.1	0.245827
9.736717	0.1	0.247192
9.738383	0.1	0.246163
9.740050	0.1	0.243508
9.741717	0.1	0.240034
9.743383	0.1	0.235923
9.745050	0.1	0.231536
9.746717	0.1	0.227848
9.748383	0.1	0.225925
9.750050	0.1	0.226307
9.751717	0.1	0.228439
9.753383	0.1	0.230786
9.755050	0.1	0.232123
9.756717	0.1	0.232174
9.758383	0.1	0.231331
9.760050	0.1	0.230381
9.761717	0.1	0.230176
9.763383	0.1	0.231266
9.765050	0.1	0.233408
9.766717	0.1	0.235555
9.768383	0.1	0.236803
9.770050	0.1	0.237115
9.771717	0.1	0.236845
9.773383	0.1	0.236304
9.775050	0.1	0.235583
9.776717	0.1	0.234609
9.778383	0.1	0.233534
9.780050	0.1	0.232696
9.781717	0.1	0.232235
9.783383	0.1	0.232118
9.785050	0.1	0.232500
9.786717	0.1	0.233892
9.788383	0.1	0.236365
9.790050	0.1	0.238460
9.791717	0.1	0.238228
9.793383	0.1	0.235485
9.795050	0.1	0.231769
9.796717	0.1	0.228272
9.798383	0.1	0.225133
9.800050	0.1	0.222605
9.801717	0.1	0.221888
9.803383	0.1	0.224160
9.805050	0.1	0.228873
9.806717	0.1	0.233795
9.808383	0.1	0.237096
9.810050	0.1	0.238474
9.811717	0.1	0.238474
9.813383	0.1	0.237576
9.815050	0.1	0.236132
9.816717	0.1	0.234689
9.818383	0.1	0.233841
9.820050	0.1	0.233650
9.821717	0.1	0.233627
9.823383	0.1	0.233315
9.825050	0.1	0.232626
9.826717	0.1	0.231783
9.828383	0.1	0.231131
9.830050	0.1	0.230856
9.831717	0.1	0.231173
9.833383	0.1	0.232686
9.835050	0.1	0.235988
9.836717	0.1	0.240612
9.838383	0.1	0.244845
9.840050	0.1	0.247182
9.841717	0.1	0.247899
9.843383	0.1	0.248444
9.845050	0.1	0.249348
9.846717	0.1	0.249776
9.848383	0.1	0.248840
9.850050	0.1	0.246516
9.851717	0.1	0.243522
9.853383	0.1	0.240733
9.855050	0.1	0.238684
9.856717	0.1	0.237352
9.858383	0.1	0.236849
9.860050	0.1	0.237813
9.861717	0.1	0.240216
9.863383	0.1	0.242614
9.865050	0.1	0.243699
9.866717	0.1	0.243802
9.868383	0.1	0.244239
9.870050	0.1	0.245911
9.871717	0.1	0.249045
9.873383	0.1	0.253487
9.875050	0.1	0.258530
9.876717	0.1	0.262922
9.878383	0.1	0.265688
9.880050	0.1	0.266847
9.881717	0.1	0.267080
9.883383	0.1	0.266908
9.885050	0.1	0.266461
9.886717	0.1	0.265683
9.888383	0.1	0.264375
9.890050	0.1	0.262503
9.891717	0.1	0.260733
9.893383	0.1	0.260156
9.895050	0.1	0.261422
9.896717	0.1	0.264221
9.898383	0.1	0.267732
9.900050	0.1	0.271210
9.901717	0.1	0.274018
9.903383	0.1	0.275592
9.905050	0.1	0.275779
9.906717	0.1	0.275271
9.908383	0.1	0.275127
9.910050	0.1	0.275718
9.911717	0.1	0.276412
9.913383	0.1	0.276049
9.915050	0.1	0.273883
9.916717	0.1	0.270177
9.918383	0.1	0.266051
9.920050	0.1	0.263173
9.921717	0.1	0.263010
9.923383	0.1	0.265730
9.925050	0.1	0.269813
9.926717	0.1	0.273171
9.928383	0.1	0.274726
9.930050	0.1	0.274633
9.931717	0.1	0.273217
9.933383	0.1	0.270572
9.935050	0.1	0.267196
9.936717	0.1	0.264100
9.938383	0.1	0.262293
9.940050	0.1	0.262419
9.941717	0.1	0.264179
9.943383	0.1	0.266274
9.945050	0.1	0.267415
9.946717	0.1	0.267341
9.948383	0.1	0.266405
9.950050	0.1	0.264673
9.951717	0.1	0.262242
9.953383	0.1	0.259718
9.955050	0.1	0.257590
9.956717	0.1	0.255634
9.958383	0.1	0.253697
9.960050	0.1	0.252281
9.961717	0.1	0.251839
9.963383	0.1	0.252184
9.965050	0.1	0.252863
9.966717	0.1	0.253785
9.968383	0.1	0.255220
9.970050	0.1	0.257241
9.971717	0.1	0.259415
9.973383	0.1	0.260854
9.975050	0.1	0.260621
9.976717	0.1	0.258554
9.978383	0.1	0.255643
9.980050	0.1	0.253287
9.981717	0.1	0.252221
9.983383	0.1	0.252104
9.985050	0.1	0.251997
9.986717	0.1	0.251546
9.988383	0.1	0.251555
9.990050	0.1	0.252952
9.991717	0.1	0.255802
9.993383	0.1	0.259322
9.995050	0.1	0.262256
9.996717	0.1	0.263513
9.998383	0.1	0.262992
10.000050	0.1	0.261539
10.001717	0.1	0.260002
10.003383	0.1	0.258633
10.005050	0.1	0.257473
10.006717	0.1	0.256496
10.008383	0.1	0.255122
10.010050	0.1	0.252477
10.011717	0.1	0.248645
10.013383	0.1	0.244970
10.015050	0.1	0.242800
10.016717	0.1	0.242386
10.018383	0.1	0.243043
10.020050	0.1	0.243615
10.021717	0.1	0.242935
10.023383	0.1	0.240440
10.025050	0.1	0.236430
10.026717	0.1	0.231988
10.028383	0.1	0.228812
10.030050	0.1	0.228281
10.031717	0.1	0.230470
10.033383	0.1	0.234214
10.035050	0.1	0.237883
10.036717	0.1	0.240472
10.038383	0.1	0.242121
10.040050	0.1	0.243275
10.041717	0.1	0.243974
10.043383	0.1	0.244118
10.045050	0.1	0.243806
10.046717	0.1	0.243336
10.048383	0.1	0.243150
10.050050	0.1	0.243201
10.051717	0.1	0.242628
10.053383	0.1	0.240947
10.055050	0.1	0.239052
10.056717	0.1	0.238428
10.058383	0.1	0.239802
10.060050	0.1	0.242535
10.061717	0.1	0.245064
10.063383	0.1	0.246316
10.065050	0.1	0.246163
10.066717	0.1	0.244868
10.068383	0.1	0.243224
10.070050	0.1	0.242344
10.071717	0.1	0.242749
10.073383	0.1	0.244169
10.075050	0.1	0.245851
10.076717	0.1	0.246763
10.078383	0.1	0.246111
10.080050	0.1	0.243816
10.081717	0.1	0.240621
10.083383	0.1	0.237953
10.085050	0.1	0.237348
10.086717	0.1	0.239355
10.088383	0.1	0.243024
10.090050	0.1	0.246828
10.091717	0.1	0.249837
10.093383	0.1	0.251960
10.095050	0.1	0.253371
10.096717	0.1	0.254191
10.098383	0.1	0.254558
10.100050	0.1	0.254451
10.101717	0.1	0.253706
10.103383	0.1	0.252393
10.105050	0.1	0.250847
10.106717	0.1	0.249408
10.108383	0.1	0.248314
10.110050	0.1	0.247839
10.111717	0.1	0.248440
10.113383	0.1	0.250330
10.115050	0.1	0.253050
10.116717	0.1	0.256072
10.118383	0.1	0.259262
10.120050	0.1	0.262442
10.121717	0.1	0.265106
10.123383	0.1	0.266763
10.125050	0.1	0.267485
10.126717	0.1	0.267988
10.128383	0.1	0.268873
10.130050	0.1	0.270139
10.131717	0.1	0.271481
10.133383	0.1	0.272761
10.135050	0.1	0.274042
10.136717	0.1	0.275224
10.138383	0.1	0.275923
10.140050	0.1	0.275872
10.141717	0.1	0.275448
10.143383	0.1	0.275746
10.145050	0.1	0.277427
10.146717	0.1	0.279760
10.148383	0.1	0.281469
10.150050	0.1	0.281823
10.151717	0.1	0.280701
10.153383	0.1	0.278587
10.155050	0.1	0.276295
10.156717	0.1	0.274410
10.158383	0.1	0.273311
10.160050	0.1	0.273213
10.161717	0.1	0.273879
10.163383	0.1	0.274661
10.165050	0.1	0.275099
10.166717	0.1	0.275271
10.168383	0.1	0.275257
10.170050	0.1	0.274801
10.171717	0.1	0.273734
10.173383	0.1	0.272468
10.175050	0.1	0.271890
10.176717	0.1	0.272868
10.178383	0.1	0.275718
10.180050	0.1	0.279853
10.181717	0.1	0.283485
10.183383	0.1	0.284510
10.185050	0.1	0.282326
10.186717	0.1	0.278088
10.188383	0.1	0.273548
10.190050	0.1	0.270074
10.191717	0.1	0.268011
10.193383	0.1	0.266759
10.195050	0.1	0.265772
10.196717	0.1	0.265064
10.198383	0.1	0.264663
10.200050	0.1	0.264607
10.201717	0.1	0.265320
10.203383	0.1	0.267155
10.205050	0.1	0.269790
10.206717	0.1	0.272426
10.208383	0.1	0.274242
10.210050	0.1	0.274549
10.211717	0.1	0.272947
10.213383	0.1	0.269720
10.215050	0.1	0.265883
10.216717	0.1	0.262456
10.218383	0.1	0.260067
10.220050	0.1	0.259080
10.221717	0.1	0.259532
10.223383	0.1	0.261031
10.225050	0.1	0.262968
10.226717	0.1	0.264696
10.228383	0.1	0.265962
10.230050	0.1	0.267262
10.231717	0.1	0.269152
10.233383	0.1	0.271355
10.235050	0.1	0.272891
10.236717	0.1	0.272961
10.238383	0.1	0.271522
10.240050	0.1	0.269231
10.241717	0.1	0.266735
10.243383	0.1	0.264253
10.245050	0.1	0.262149
10.246717	0.1	0.261338
10.248383	0.1	0.262586
10.250050	0.1	0.265469
10.251717	0.1	0.268333
10.253383	0.1	0.269711
10.255050	0.1	0.269688
10.256717	0.1	0.269203
10.258383	0.1	0.268426
10.260050	0.1	0.266409
10.261717	0.1	0.262577
10.263383	0.1	0.258130
10.265050	0.1	0.255080
10.266717	0.1	0.254288
10.268383	0.1	0.254861
10.270050	0.1	0.255276
10.271717	0.1	0.254884
10.273383	0.1	0.254256
10.275050	0.1	0.254069
10.276717	0.1	0.254354
10.278383	0.1	0.254726
10.280050	0.1	0.254763
10.281717	0.1	0.254158
10.283383	0.1	0.253008
10.285050	0.1	0.251825
10.286717	0.1	0.250936
10.288383	0.1	0.250177
10.290050	0.1	0.249497
10.291717	0.1	0.249194
10.293383	0.1	0.249259
10.295050	0.1	0.249092
10.296717	0.1	0.248575
10.298383	0.1	0.248677
10.300050	0.1	0.250414
10.301717	0.1	0.253608
10.303383	0.1	0.256887
10.305050	0.1	0.258959
10.306717	0.1	0.259676
10.308383	0.1	0.259602
10.310050	0.1	0.259327
10.311717	0.1	0.259532
10.313383	0.1	0.261087
10.315050	0.1	0.264319
10.316717	0.1	0.268118
10.318383	0.1	0.270661
10.320050	0.1	0.271359
10.321717	0.1	0.271345
10.323383	0.1	0.271774
10.325050	0.1	0.272444
10.326717	0.1	0.272468
10.328383	0.1	0.271411
10.330050	0.1	0.269390
10.331717	0.1	0.266815
10.333383	0.1	0.264491
10.335050	0.1	0.263504
10.336717	0.1	0.264286
10.338383	0.1	0.265911
10.340050	0.1	0.267089
10.341717	0.1	0.267415
10.343383	0.1	0.267425
10.345050	0.1	0.267900
10.346717	0.1	0.269297
10.348383	0.1	0.271546
10.350050	0.1	0.274363
10.351717	0.1	0.277306
10.353383	0.1	0.279811
10.355050	0.1	0.281157
10.356717	0.1	0.280649
10.358383	0.1	0.278312
10.360050	0.1	0.275187
10.361717	0.1	0.272798
10.363383	0.1	0.272579
10.365050	0.1	0.275373
10.366717	0.1	0.280445
10.368383	0.1	0.285497
10.370050	0.1	0.288757
10.371717	0.1	0.290330
10.373383	0.1	0.291043
10.375050	0.1	0.291178
10.376717	0.1	0.290652
10.378383	0.1	0.289381
10.380050	0.1	0.287723
10.381717	0.1	0.286698
10.383383	0.1	0.287108
10.385050	0.1	0.288631
10.386717	0.1	0.290163
10.388383	0.1	0.291038
10.390050	0.1	0.291425
10.391717	0.1	0.291695
10.393383	0.1	0.292030
10.395050	0.1	0.292123
10.396717	0.1	0.291145
10.398383	0.1	0.288771
10.400050	0.1	0.285967
10.401717	0.1	0.283960
10.403383	0.1	0.282829
10.405050	0.1	0.281744
10.406717	0.1	0.280375
10.408383	0.1	0.279173
10.410050	0.1	0.278563
10.411717	0.1	0.278605
10.413383	0.1	0.279304
10.415050	0.1	0.280780
10.416717	0.1	0.283206
10.418383	0.1	0.286582
10.420050	0.1	0.290433
10.421717	0.1	0.293883
10.423383	0.1	0.296542
10.425050	0.1	0.298945
10.426717	0.1	0.301450
10.428383	0.1	0.303304
10.430050	0.1	0.303602
10.431717	0.1	0.302088
10.433383	0.1	0.298889
10.435050	0.1	0.294466
10.436717	0.1	0.289599
10.438383	0.1	0.285157
10.440050	0.1	0.281907
10.441717	0.1	0.280333
10.443383	0.1	0.280351
10.445050	0.1	0.281353
10.446717	0.1	0.282596
10.448383	0.1	0.283443
10.450050	0.1	0.283676
10.451717	0.1	0.283858
10.453383	0.1	0.284803
10.455050	0.1	0.286722
10.456717	0.1	0.288924
10.458383	0.1	0.290368
10.460050	0.1	0.290507
10.461717	0.1	0.289604
10.463383	0.1	0.288174
10.465050	0.1	0.286642
10.466717	0.1	0.285557
10.468383	0.1	0.285436
10.470050	0.1	0.286242
10.471717	0.1	0.287346
10.473383	0.1	0.288035
10.475050	0.1	0.288254
10.476717	0.1	0.288659
10.478383	0.1	0.289474
10.480050	0.1	0.289818
10.481717	0.1	0.288570
10.483383	0.1	0.285478
10.485050	0.1	0.281250
10.486717	0.1	0.277073
10.488383	0.1	0.273976
10.490050	0.1	0.272579
10.491717	0.1	0.273250
10.493383	0.1	0.275788
10.495050	0.1	0.279052
10.496717	0.1	0.281520
10.498383	0.1	0.282186
10.500050	0.1	0.281129
10.501717	0.1	0.279262
10.503383	0.1	0.277469
10.505050	0.1	0.276128
10.506717	0.1	0.275224
10.508383	0.1	0.274479
10.510050	0.1	0.273362
10.511717	0.1	0.271462
10.513383	0.1	0.268864
10.515050	0.1	0.265935
10.516717	0.1	0.263117
10.518383	0.1	0.261008
10.520050	0.1	0.260309
10.521717	0.1	0.261292
10.523383	0.1	0.263411
10.525050	0.1	0.265930
10.526717	0.1	0.268556
10.528383	0.1	0.270871
10.530050	0.1	0.272077
10.531717	0.1	0.271890
10.533383	0.1	0.270996
10.535050	0.1	0.270279
10.536717	0.1	0.269730
10.538383	0.1	0.268640
10.540050	0.1	0.266666
10.541717	0.1	0.264253
10.543383	0.1	0.262093
10.545050	0.1	0.260430
10.546717	0.1	0.258936
10.548383	0.1	0.257357
10.550050	0.1	0.256170
10.551717	0.1	0.256398
10.553383	0.1	0.258666
10.555050	0.1	0.262549
10.556717	0.1	0.267033
10.558383	0.1	0.271145
10.560050	0.1	0.274098
10.561717	0.1	0.275434
10.563383	0.1	0.275136
10.565050	0.1	0.273399
10.566717	0.1	0.270628
10.568383	0.1	0.267690
10.570050	0.1	0.265623
10.571717	0.1	0.264957
10.573383	0.1	0.265632
10.575050	0.1	0.267429
10.576717	0.1	0.270084
10.578383	0.1	0.273199
10.580050	0.1	0.276281
10.581717	0.1	0.278843
10.583383	0.1	0.280552
10.585050	0.1	0.281213
10.586717	0.1	0.280873
10.588383	0.1	0.280156
10.590050	0.1	0.279830
10.591717	0.1	0.280091
10.593383	0.1	0.280677
10.595050	0.1	0.281231
10.596717	0.1	0.281325
10.598383	0.1	0.280789
10.600050	0.1	0.280244
10.601717	0.1	0.280440
10.603383	0.1	0.281357
10.605050	0.1	0.282666
10.606717	0.1	0.284701
10.608383	0.1	0.288021
10.610050	0.1	0.292063
10.611717	0.1	0.295062
10.613383	0.1	0.295802
10.615050	0.1	0.294866
10.616717	0.1	0.293409
10.618383	0.1	0.291737
10.620050	0.1	0.290149
10.621717	0.1	0.289707
10.623383	0.1	0.290968
10.625050	0.1	0.292920
10.626717	0.1	0.294023
10.628383	0.1	0.293902
10.630050	0.1	0.293562
10.631717	0.1	0.294098
10.633383	0.1	0.295681
10.635050	0.1	0.297846
10.636717	0.1	0.300040
10.638383	0.1	0.301888
10.640050	0.1	0.303215
10.641717	0.1	0.303867
10.643383	0.1	0.303709
10.645050	0.1	0.302899
10.646717	0.1	0.301916
10.648383	0.1	0.301339
10.650050	0.1	0.301651
10.651717	0.1	0.303215
10.653383	0.1	0.306210
10.655050	0.1	0.310033
10.656717	0.1	0.312957
10.658383	0.1	0.313260
10.660050	0.1	0.310764
10.661717	0.1	0.307132
10.663383	0.1	0.304342
10.665050	0.1	0.303183
10.666717	0.1	0.303239
10.668383	0.1	0.303495
10.670050	0.1	0.303099
10.671717	0.1	0.302154
10.673383	0.1	0.301297
10.675050	0.1	0.300971
10.676717	0.1	0.301651
10.678383	0.1	0.303909
10.680050	0.1	0.307411
10.681717	0.1	0.310410
10.683383	0.1	0.311057
10.685050	0.1	0.309045
10.686717	0.1	0.305413
10.688383	0.1	0.301381
10.690050	0.1	0.298140
10.691717	0.1	0.296677
10.693383	0.1	0.297041
10.695050	0.1	0.298251
10.696717	0.1	0.299145
10.698383	0.1	0.299327
10.700050	0.1	0.299406
10.701717	0.1	0.300221
10.703383	0.1	0.302047
10.705050	0.1	0.304263
10.706717	0.1	0.305576
10.708383	0.1	0.304799
10.710050	0.1	0.301711
10.711717	0.1	0.297329
10.713383	0.1	0.293087
10.715050	0.1	0.289818
10.716717	0.1	0.287807
10.718383	0.1	0.287211
10.720050	0.1	0.287783
10.721717	0.1	0.288892
10.723383	0.1	0.290284
10.725050	0.1	0.292081
10.726717	0.1	0.294177
10.728383	0.1	0.296128
10.730050	0.1	0.297413
10.731717	0.1	0.297627
10.733383	0.1	0.296673
10.735050	0.1	0.294982
10.736717	0.1	0.293208
10.738383	0.1	0.291741
10.740050	0.1	0.290554
10.741717	0.1	0.289492
10.743383	0.1	0.288743
10.745050	0.1	0.288528
10.746717	0.1	0.288631
10.748383	0.1	0.289064
10.750050	0.1	0.290223
10.751717	0.1	0.291890
10.753383	0.1	0.293404
10.755050	0.1	0.294773
10.756717	0.1	0.296356
10.758383	0.1	0.297991
10.760050	0.1	0.299080
10.761717	0.1	0.298829
10.763383	0.1	0.296654
10.765050	0.1	0.293097
10.766717	0.1	0.289720
10.768383	0.1	0.287760
10.770050	0.1	0.287248
10.771717	0.1	0.287662
10.773383	0.1	0.288719
10.775050	0.1	0.290200
10.776717	0.1	0.291634
10.778383	0.1	0.292677
10.780050	0.1	0.293427
10.781717	0.1	0.294107
10.783383	0.1	0.294782
10.785050	0.1	0.295420
10.786717	0.1	0.295877
10.788383	0.1	0.295956
10.790050	0.1	0.295690
10.791717	0.1	0.295127
10.793383	0.1	0.294265
10.795050	0.1	0.293427
10.796717	0.1	0.292868
10.798383	0.1	0.292477
10.800050	0.1	0.292542
10.801717	0.1	0.293702
10.803383	0.1	0.295732
10.805050	0.1	0.297329
10.806717	0.1	0.297721
10.808383	0.1	0.297679
10.810050	0.1	0.298172
10.811717	0.1	0.298782
10.813383	0.1	0.298382
10.815050	0.1	0.296673
10.816717	0.1	0.294331
10.818383	0.1	0.291895
10.820050	0.1	0.289408
10.821717	0.1	0.287201
10.823383	0.1	0.286181
10.825050	0.1	0.286954
10.826717	0.1	0.289218
10.828383	0.1	0.291993
10.830050	0.1	0.294046
10.831717	0.1	0.294303
10.833383	0.1	0.292505
10.835050	0.1	0.289683
10.836717	0.1	0.287918
10.838383	0.1	0.288906
10.840050	0.1	0.292500
10.841717	0.1	0.297357
10.843383	0.1	0.302373
10.845050	0.1	0.306335
10.846717	0.1	0.307574
10.848383	0.1	0.305371
10.850050	0.1	0.300882
10.851717	0.1	0.295741
10.853383	0.1	0.290861
10.855050	0.1	0.287197
10.856717	0.1	0.286452
10.858383	0.1	0.289693
10.860050	0.1	0.295802
10.861717	0.1	0.302303
10.863383	0.1	0.307299
10.865050	0.1	0.309972
10.866717	0.1	0.310247
10.868383	0.1	0.308724
10.870050	0.1	0.306633
10.871717	0.1	0.304962
10.873383	0.1	0.303690
10.875050	0.1	0.302256
10.876717	0.1	0.300575
10.878383	0.1	0.299276
10.880050	0.1	0.298773
10.881717	0.1	0.298438
10.883383	0.1	0.297264
10.885050	0.1	0.295271
10.886717	0.1	0.293613
10.888383	0.1	0.293362
10.890050	0.1	0.294759
10.891717	0.1	0.297525
10.893383	0.1	0.301478
10.895050	0.1	0.306428
10.896717	0.1	0.311439
10.898383	0.1	0.315392
10.900050	0.1	0.318191
10.901717	0.1	0.320468
10.903383	0.1	0.322307
10.905050	0.1	0.323062
10.906717	0.1	0.322182
10.908383	0.1	0.319709
10.910050	0.1	0.316426
10.911717	0.1	0.313986
10.913383	0.1	0.314075
10.915050	0.1	0.316850
10.916717	0.1	0.320543
10.918383	0.1	0.322941
10.920050	0.1	0.323015
10.921717	0.1	0.321325
10.923383	0.1	0.319108
10.925050	0.1	0.316943
10.926717	0.1	0.314671
10.928383	0.1	0.312598
10.930050	0.1	0.311639
10.931717	0.1	0.312040
10.933383	0.1	0.313050
10.935050	0.1	0.313851
10.936717	0.1	0.314000
10.938383	0.1	0.313399
10.940050	0.1	0.312296
10.941717	0.1	0.311029
10.943383	0.1	0.309716
10.945050	0.1	0.308272
10.946717	0.1	0.306843
10.948383	0.1	0.305842
10.950050	0.1	0.305404
10.951717	0.1	0.305083
10.953383	0.1	0.304407
10.955050	0.1	0.303769
10.956717	0.1	0.304189
10.958383	0.1	0.306051
10.960050	0.1	0.308780
10.961717	0.1	0.311751
10.963383	0.1	0.314596
10.965050	0.1	0.316515
10.966717	0.1	0.316650
10.968383	0.1	0.315025
10.970050	0.1	0.312561
10.971717	0.1	0.310210
10.973383	0.1	0.308212
10.975050	0.1	0.306410
10.976717	0.1	0.305092
10.978383	0.1	0.304738
10.980050	0.1	0.304924
10.981717	0.1	0.304338
10.983383	0.1	0.302056
10.985050	0.1	0.298605
10.986717	0.1	0.295364
10.988383	0.1	0.293469
10.990050	0.1	0.293273
10.991717	0.1	0.294130
10.993383	0.1	0.294964
10.995050	0.1	0.295276
10.996717	0.1	0.295327
10.998383	0.1	0.295504
11.000050	0.1	0.295620
11.001717	0.1	0.295150
11.003383	0.1	0.293963
11.005050	0.1	0.292361
11.006717	0.1	0.290819
11.008383	0.1	0.289977
11.010050	0.1	0.290195
11.011717	0.1	0.291243
11.013383	0.1	0.292603
11.015050	0.1	0.293804
11.016717	0.1	0.294456
11.018383	0.1	0.294400
11.020050	0.1	0.294019
11.021717	0.1	0.293786
11.023383	0.1	0.293208
11.025050	0.1	0.291169
11.026717	0.1	0.287485
11.028383	0.1	0.283159
11.030050	0.1	0.279215
11.031717	0.1	0.276198
11.033383	0.1	0.274521
11.035050	0.1	0.274447
11.036717	0.1	0.275550
11.038383	0.1	0.276994
11.040050	0.1	0.278442
11.041717	0.1	0.280389
11.043383	0.1	0.283266
11.045050	0.1	0.286675
11.046717	0.1	0.289730
11.048383	0.1	0.291928
11.050050	0.1	0.293120
11.051717	0.1	0.292999
11.053383	0.1	0.291322
11.055050	0.1	0.288561
11.056717	0.1	0.285706
11.058383	0.1	0.283453
11.060050	0.1	0.282088
11.061717	0.1	0.282237
11.063383	0.1	0.284314
11.065050	0.1	0.287313
11.066717	0.1	0.289325
11.068383	0.1	0.289502
11.070050	0.1	0.288938
11.071717	0.1	0.289618
11.073383	0.1	0.292221
11.075050	0.1	0.295560
11.076717	0.1	0.298321
11.078383	0.1	0.300179
11.080050	0.1	0.301194
11.081717	0.1	0.301283
11.083383	0.1	0.300505
11.085050	0.1	0.299094
11.086717	0.1	0.297246
11.088383	0.1	0.295318
11.090050	0.1	0.294056
11.091717	0.1	0.294317
11.093383	0.1	0.296566
11.095050	0.1	0.300435
11.096717	0.1	0.304808
11.098383	0.1	0.308575
11.100050	0.1	0.311071
11.101717	0.1	0.311937
11.103383	0.1	0.311364
11.105050	0.1	0.310238
11.106717	0.1	0.309409
11.108383	0.1	0.309134
11.110050	0.1	0.309343
11.111717	0.1	0.309781
11.113383	0.1	0.310107
11.115050	0.1	0.309963
11.116717	0.1	0.309176
11.118383	0.1	0.308189
11.120050	0.1	0.307658
11.121717	0.1	0.307439
11.123383	0.1	0.306605
11.125050	0.1	0.304659
11.126717	0.1	0.302359
11.128383	0.1	0.301357
11.130050	0.1	0.302824
11.131717	0.1	0.306284
11.133383	0.1	0.309898
11.135050	0.1	0.312105
11.136717	0.1	0.312785
11.138383	0.1	0.312794
11.140050	0.1	0.313083
11.141717	0.1	0.314298
11.143383	0.1	0.316557
11.145050	0.1	0.319718
11.146717	0.1	0.323965
11.148383	0.1	0.329511
11.150050	0.1	0.336012
11.151717	0.1	0.342433
11.153383	0.1	0.347337
11.155050	0.1	0.349311
11.156717	0.1	0.347816
11.158383	0.1	0.343751
11.160050	0.1	0.338927
11.161717	0.1	0.334671
11.163383	0.1	0.331057
11.165050	0.1	0.327565
11.166717	0.1	0.324491
11.168383	0.1	0.323034
11.170050	0.1	0.323975
11.171717	0.1	0.327039
11.173383	0.1	0.331216
11.175050	0.1	0.334964
11.176717	0.1	0.336645
11.178383	0.1	0.335719
11.180050	0.1	0.333367
11.181717	0.1	0.331360
11.183383	0.1	0.330382
11.185050	0.1	0.329828
11.186717	0.1	0.328971
11.188383	0.1	0.327593
11.190050	0.1	0.325497
11.191717	0.1	0.322685
11.193383	0.1	0.320040
11.195050	0.1	0.318992
11.196717	0.1	0.320305
11.198383	0.1	0.323276
11.200050	0.1	0.326340
11.201717	0.1	0.328585
11.203383	0.1	0.330191
11.205050	0.1	0.331565
11.206717	0.1	0.332911
11.208383	0.1	0.334377
11.210050	0.1	0.335714
11.211717	0.1	0.336105
11.213383	0.1	0.335113
11.215050	0.1	0.333181
11.216717	0.1	0.331174
11.218383	0.1	0.329744
11.220050	0.1	0.329083
11.221717	0.1	0.329050
11.223383	0.1	0.329441
11.225050	0.1	0.329847
11.226717	0.1	0.329907
11.228383	0.1	0.329744
11.230050	0.1	0.329604
11.231717	0.1	0.329139
11.233383	0.1	0.327737
11.235050	0.1	0.325190
11.236717	0.1	0.321781
11.238383	0.1	0.317967
11.240050	0.1	0.314289
11.241717	0.1	0.311388
11.243383	0.1	0.309846
11.245050	0.1	0.309683
11.246717	0.1	0.310214
11.248383	0.1	0.310824
11.250050	0.1	0.311583
11.251717	0.1	0.312715
11.253383	0.1	0.314293
11.255050	0.1	0.316561
11.256717	0.1	0.319434
11.258383	0.1	0.321842
11.260050	0.1	0.322419
11.261717	0.1	0.320799
11.263383	0.1	0.317688
11.265050	0.1	0.314042
11.266717	0.1	0.310782
11.268383	0.1	0.308803
11.270050	0.1	0.308543
11.271717	0.1	0.309981
11.273383	0.1	0.312626
11.275050	0.1	0.315201
11.276717	0.1	0.316505
11.278383	0.1	0.316566
11.280050	0.1	0.315956
11.281717	0.1	0.314796
11.283383	0.1	0.313194
11.285050	0.1	0.311998
11.286717	0.1	0.311937
11.288383	0.1	0.312640
11.290050	0.1	0.313311
11.291717	0.1	0.313506
11.293383	0.1	0.313036
11.295050	0.1	0.312007
11.296717	0.1	0.310699
11.298383	0.1	0.309199
11.300050	0.1	0.307458
11.301717	0.1	0.305567
11.303383	0.1	0.304049
11.305050	0.1	0.303756
11.306717	0.1	0.305003
11.308383	0.1	0.307341
11.310050	0.1	0.310531
11.311717	0.1	0.314824
11.313383	0.1	0.319937
11.315050	0.1	0.324417
11.316717	0.1	0.326419
11.318383	0.1	0.325106
11.320050	0.1	0.321763
11.321717	0.1	0.319169
11.323383	0.1	0.318983
11.325050	0.1	0.320156
11.326717	0.1	0.320701
11.328383	0.1	0.320012
11.330050	0.1	0.318629
11.331717	0.1	0.317190
11.333383	0.1	0.316319
11.335050	0.1	0.316501
11.336717	0.1	0.317693
11.338383	0.1	0.319472
11.340050	0.1	0.321502
11.341717	0.1	0.323774
11.343383	0.1	0.326508
11.345050	0.1	0.329786
11.346717	0.1	0.333069
11.348383	0.1	0.335565
11.350050	0.1	0.337092
11.351717	0.1	0.337944
11.353383	0.1	0.338508
11.355050	0.1	0.339202
11.356717	0.1	0.340063
11.358383	0.1	0.340650
11.360050	0.1	0.340585
11.361717	0.1	0.339942
11.363383	0.1	0.339132
11.365050	0.1	0.338731
11.366717	0.1	0.339071
11.368383	0.1	0.340138
11.370050	0.1	0.341740
11.371717	0.1	0.343570
11.373383	0.1	0.345204
11.375050	0.1	0.346401
11.376717	0.1	0.347132
11.378383	0.1	0.347253
11.380050	0.1	0.346634
11.381717	0.1	0.345558
11.383383	0.1	0.344608
11.385050	0.1	0.344268
11.386717	0.1	0.344678
11.388383	0.1	0.345483
11.390050	0.1	0.346336
11.391717	0.1	0.347425
11.393383	0.1	0.348715
11.395050	0.1	0.349483
11.396717	0.1	0.349483
11.398383	0.1	0.349414
11.400050	0.1	0.349809
11.401717	0.1	0.350499
11.403383	0.1	0.351109
11.405050	0.1	0.351775
11.406717	0.1	0.353148
11.408383	0.1	0.355695
11.410050	0.1	0.358997
11.411717	0.1	0.361842
11.413383	0.1	0.363323
11.415050	0.1	0.363565
11.416717	0.1	0.363113
11.418383	0.1	0.362350
11.420050	0.1	0.361619
11.421717	0.1	0.361218
11.423383	0.1	0.361195
11.425050	0.1	0.361418
11.426717	0.1	0.361721
11.428383	0.1	0.361740
11.430050	0.1	0.361009
11.431717	0.1	0.359239
11.433383	0.1	0.356729
11.435050	0.1	0.354415
11.436717	0.1	0.353158
11.438383	0.1	0.353036
11.440050	0.1	0.353502
11.441717	0.1	0.353670
11.443383	0.1	0.352804
11.445050	0.1	0.351169
11.446717	0.1	0.349996
11.448383	0.1	0.350233
11.450050	0.1	0.352003
11.451717	0.1	0.354946
11.453383	0.1	0.358187
11.455050	0.1	0.360329
11.456717	0.1	0.360049
11.458383	0.1	0.356836
11.460050	0.1	0.351700
11.461717	0.1	0.347020
11.463383	0.1	0.345116
11.465050	0.1	0.346438
11.466717	0.1	0.349511
11.468383	0.1	0.352366
11.470050	0.1	0.353786
11.471717	0.1	0.353558
11.473383	0.1	0.352138
11.475050	0.1	0.349740
11.476717	0.1	0.346266
11.478383	0.1	0.342326
11.480050	0.1	0.339216
11.481717	0.1	0.337809
11.483383	0.1	0.338033
11.485050	0.1	0.339085
11.486717	0.1	0.339849
11.488383	0.1	0.339467
11.490050	0.1	0.337772
11.491717	0.1	0.335351
11.493383	0.1	0.333255
11.495050	0.1	0.332203
11.496717	0.1	0.331998
11.498383	0.1	0.332100
11.500050	0.1	0.332575
11.501717	0.1	0.333716
11.503383	0.1	0.334969
11.505050	0.1	0.335476
11.506717	0.1	0.335351
11.508383	0.1	0.335393
11.510050	0.1	0.335895
11.511717	0.1	0.336315
11.513383	0.1	0.335998
11.515050	0.1	0.335034
11.516717	0.1	0.333828
11.518383	0.1	0.332310
11.520050	0.1	0.330238
11.521717	0.1	0.328170
11.523383	0.1	0.327183
11.525050	0.1	0.327849
11.526717	0.1	0.329921
11.528383	0.1	0.332780
11.530050	0.1	0.335621
11.531717	0.1	0.337749
11.533383	0.1	0.339132
11.535050	0.1	0.340347
11.536717	0.1	0.341828
11.538383	0.1	0.343323
11.540050	0.1	0.344110
11.541717	0.1	0.343812
11.543383	0.1	0.342806
11.545050	0.1	0.341795
11.546717	0.1	0.341465
11.548383	0.1	0.342261
11.550050	0.1	0.343900
11.551717	0.1	0.345223
11.553383	0.1	0.345176
11.555050	0.1	0.344054
11.556717	0.1	0.343067
11.558383	0.1	0.342866
11.560050	0.1	0.343118
11.561717	0.1	0.343006
11.563383	0.1	0.341856
11.565050	0.1	0.339784
11.566717	0.1	0.337870
11.568383	0.1	0.337507
11.570050	0.1	0.339546
11.571717	0.1	0.343639
11.573383	0.1	0.348203
11.575050	0.1	0.351332
11.576717	0.1	0.352031
11.578383	0.1	0.350745
11.580050	0.1	0.348957
11.581717	0.1	0.347947
11.583383	0.1	0.347788
11.585050	0.1	0.347621
11.586717	0.1	0.347085
11.588383	0.1	0.346838
11.590050	0.1	0.347537
11.591717	0.1	0.349167
11.593383	0.1	0.351258
11.595050	0.1	0.353195
11.596717	0.1	0.354410
11.598383	0.1	0.354755
11.600050	0.1	0.354499
11.601717	0.1	0.353963
11.603383	0.1	0.353535
11.605050	0.1	0.353660
11.606717	0.1	0.354224
11.608383	0.1	0.354531
11.610050	0.1	0.354722
11.611717	0.1	0.355910
11.613383	0.1	0.358727
11.615050	0.1	0.362713
11.616717	0.1	0.366750
11.618383	0.1	0.369344
11.620050	0.1	0.369614
11.621717	0.1	0.368161
11.623383	0.1	0.366420
11.625050	0.1	0.365297
11.626717	0.1	0.364520
11.628383	0.1	0.363258
11.630050	0.1	0.361488
11.631717	0.1	0.360319
11.633383	0.1	0.360380
11.635050	0.1	0.360906
11.636717	0.1	0.361144
11.638383	0.1	0.361619
11.640050	0.1	0.363253
11.641717	0.1	0.366201
11.643383	0.1	0.369991
11.645050	0.1	0.373912
11.646717	0.1	0.376706
11.648383	0.1	0.377251
11.650050	0.1	0.375970
11.651717	0.1	0.374420
11.653383	0.1	0.373712
11.655050	0.1	0.374122
11.656717	0.1	0.375565
11.658383	0.1	0.377819
11.660050	0.1	0.380268
11.661717	0.1	0.382154
11.663383	0.1	0.383137
11.665050	0.1	0.383332
11.666717	0.1	0.383141
11.668383	0.1	0.383211
11.670050	0.1	0.384082
11.671717	0.1	0.386089
11.673383	0.1	0.389242
11.675050	0.1	0.392529
11.676717	0.1	0.394215
11.678383	0.1	0.393330
11.680050	0.1	0.390299
11.681717	0.1	0.386182
11.683383	0.1	0.381740
11.685050	0.1	0.377451
11.686717	0.1	0.373931
11.688383	0.1	0.371686
11.690050	0.1	0.370806
11.691717	0.1	0.371379
11.693383	0.1	0.373344
11.695050	0.1	0.375612
11.696717	0.1	0.376841
11.698383	0.1	0.377060
11.700050	0.1	0.377116
11.701717	0.1	0.377093
11.703383	0.1	0.376441
11.705050	0.1	0.374964
11.706717	0.1	0.373265
11.708383	0.1	0.372329
11.710050	0.1	0.372594
11.711717	0.1	0.373549
11.713383	0.1	0.374396
11.715050	0.1	0.374936
11.716717	0.1	0.375584
11.718383	0.1	0.376399
11.720050	0.1	0.376692
11.721717	0.1	0.375914
11.723383	0.1	0.374494
11.725050	0.1	0.373409
11.726717	0.1	0.373060
11.728383	0.1	0.373106
11.730050	0.1	0.373232
11.731717	0.1	0.373488
11.733383	0.1	0.373782
11.735050	0.1	0.373530
11.736717	0.1	0.372296
11.738383	0.1	0.370336
11.740050	0.1	0.368124
11.741717	0.1	0.365935
11.743383	0.1	0.364045
11.745050	0.1	0.362941
11.746717	0.1	0.363137
11.748383	0.1	0.364459
11.750050	0.1	0.366038
11.751717	0.1	0.367076
11.753383	0.1	0.367402
11.755050	0.1	0.367467
11.756717	0.1	0.367570
11.758383	0.1	0.367090
11.760050	0.1	0.365097
11.761717	0.1	0.361367
11.763383	0.1	0.356659
11.765050	0.1	0.352450
11.766717	0.1	0.350485
11.768383	0.1	0.351649
11.770050	0.1	0.354750
11.771717	0.1	0.357442
11.773383	0.1	0.358429
11.775050	0.1	0.357954
11.776717	0.1	0.356929
11.778383	0.1	0.356254
11.780050	0.1	0.356361
11.781717	0.1	0.357172
11.783383	0.1	0.358340
11.785050	0.1	0.359379
11.786717	0.1	0.360128
11.788383	0.1	0.360841
11.790050	0.1	0.361372
11.791717	0.1	0.360976
11.793383	0.1	0.359090
11.795050	0.1	0.356347
11.796717	0.1	0.354354
11.798383	0.1	0.354145
11.800050	0.1	0.355239
11.801717	0.1	0.356422
11.803383	0.1	0.357046
11.805050	0.1	0.357395
11.806717	0.1	0.357875
11.808383	0.1	0.358196
11.810050	0.1	0.358168
11.811717	0.1	0.358489
11.813383	0.1	0.359705
11.815050	0.1	0.361349
11.816717	0.1	0.362708
11.818383	0.1	0.363425
11.820050	0.1	0.363272
11.821717	0.1	0.362387
11.823383	0.1	0.361432
11.825050	0.1	0.360934
11.826717	0.1	0.360846
11.828383	0.1	0.360780
11.830050	0.1	0.360594
11.831717	0.1	0.360692
11.833383	0.1	0.361362
11.835050	0.1	0.362489
11.836717	0.1	0.364166
11.838383	0.1	0.366671
11.840050	0.1	0.369707
11.841717	0.1	0.372361
11.843383	0.1	0.373852
11.845050	0.1	0.374070
11.846717	0.1	0.373470
11.848383	0.1	0.372715
11.850050	0.1	0.372217
11.851717	0.1	0.371956
11.853383	0.1	0.372063
11.855050	0.1	0.372799
11.856717	0.1	0.373689
11.858383	0.1	0.373838
11.860050	0.1	0.373158
11.861717	0.1	0.372455
11.863383	0.1	0.372794
11.865050	0.1	0.375099
11.866717	0.1	0.379547
11.868383	0.1	0.385172
11.870050	0.1	0.390322
11.871717	0.1	0.393456
11.873383	0.1	0.393791
11.875050	0.1	0.391728
11.876717	0.1	0.388836
11.878383	0.1	0.386909
11.880050	0.1	0.386829
11.881717	0.1	0.388622
11.883383	0.1	0.391938
11.885050	0.1	0.396054
11.886717	0.1	0.399770
11.888383	0.1	0.401917
11.890050	0.1	0.402015
11.891717	0.1	0.400539
11.893383	0.1	0.398685
11.895050	0.1	0.397628
11.896717	0.1	0.397591
11.898383	0.1	0.398038
11.900050	0.1	0.398755
11.901717	0.1	0.400110
11.903383	0.1	0.402420
11.905050	0.1	0.405717
11.906717	0.1	0.409824
11.908383	0.1	0.414108
11.910050	0.1	0.417391
11.911717	0.1	0.418825
11.913383	0.1	0.418331
11.915050	0.1	0.416343
11.916717	0.1	0.413600
11.918383	0.1	0.410983
11.920050	0.1	0.409167
11.921717	0.1	0.408357
11.923383	0.1	0.408269
11.925050	0.1	0.408697
11.926717	0.1	0.410099
11.928383	0.1	0.413340
11.930050	0.1	0.418448
11.931717	0.1	0.423817
11.933383	0.1	0.427486
11.935050	0.1	0.428804
11.936717	0.1	0.428353
11.938383	0.1	0.426848
11.940050	0.1	0.424688
11.941717	0.1	0.422397
11.943383	0.1	0.421004
11.945050	0.1	0.421265
11.946717	0.1	0.422620
11.948383	0.1	0.423468
11.950050	0.1	0.422527
11.951717	0.1	0.419873
11.953383	0.1	0.416832
11.955050	0.1	0.414536
11.956717	0.1	0.413065
11.958383	0.1	0.412259
11.960050	0.1	0.412134
11.961717	0.1	0.412138
11.963383	0.1	0.411575
11.965050	0.1	0.410760
11.966717	0.1	0.410457
11.968383	0.1	0.410778
11.970050	0.1	0.411547
11.971717	0.1	0.412734
11.973383	0.1	0.414089
11.975050	0.1	0.414951
11.976717	0.1	0.414448
11.978383	0.1	0.412320
11.980050	0.1	0.409544
11.981717	0.1	0.407333
11.983383	0.1	0.405814
11.985050	0.1	0.404092
11.986717	0.1	0.401549
11.988383	0.1	0.398848
11.990050	0.1	0.397065
11.991717	0.1	0.396566
11.993383	0.1	0.397679
11.995050	0.1	0.400976
11.996717	0.1	0.405982
11.998383	0.1	0.411160
12.000050	0.1	0.415291
12.001717	0.1	0.417824
12.003383	0.1	0.418602
12.005050	0.1	0.417959
12.006717	0.1	0.416506
12.008383	0.1	0.414643
12.010050	0.1	0.412441
12.011717	0.1	0.409842
12.013383	0.1	0.407160
12.015050	0.1	0.405419
12.016717	0.1	0.405554
12.018383	0.1	0.407090
12.020050	0.1	0.408483
12.021717	0.1	0.408823
12.023383	0.1	0.408422
12.025050	0.1	0.408078
12.026717	0.1	0.408227
12.028383	0.1	0.408627
12.030050	0.1	0.408823
12.031717	0.1	0.408697
12.033383	0.1	0.408287
12.035050	0.1	0.407482
12.036717	0.1	0.406154
12.038383	0.1	0.404287
12.040050	0.1	0.402122
12.041717	0.1	0.400422
12.043383	0.1	0.400092
12.045050	0.1	0.401111
12.046717	0.1	0.402550
12.048383	0.1	0.403947
12.050050	0.1	0.405982
12.051717	0.1	0.409270
12.053383	0.1	0.413205
12.055050	0.1	0.416767
12.056717	0.1	0.419742
12.058383	0.1	0.422318
12.060050	0.1	0.424143
12.061717	0.1	0.424795
12.063383	0.1	0.424390
12.065050	0.1	0.423407
12.066717	0.1	0.422155
12.068383	0.1	0.420790
12.070050	0.1	0.419985
12.071717	0.1	0.420790
12.073383	0.1	0.423323
12.075050	0.1	0.426276
12.076717	0.1	0.428213
12.078383	0.1	0.429004
12.080050	0.1	0.429773
12.081717	0.1	0.431668
12.083383	0.1	0.435053
12.085050	0.1	0.439454
12.086717	0.1	0.443542
12.088383	0.1	0.445694
12.090050	0.1	0.445461
12.091717	0.1	0.444255
12.093383	0.1	0.443803
12.095050	0.1	0.444376
12.096717	0.1	0.445186
12.098383	0.1	0.445941
12.100050	0.1	0.447193
12.101717	0.1	0.449116
12.103383	0.1	0.450802
12.105050	0.1	0.451421
12.106717	0.1	0.451417
12.108383	0.1	0.451840
12.110050	0.1	0.453205
12.111717	0.1	0.455263
12.113383	0.1	0.457414
12.115050	0.1	0.459417
12.116717	0.1	0.461638
12.118383	0.1	0.464437
12.120050	0.1	0.467575
12.121717	0.1	0.470476
12.123383	0.1	0.472884
12.125050	0.1	0.475054
12.126717	0.1	0.477047
12.128383	0.1	0.478639
12.130050	0.1	0.480087
12.131717	0.1	0.481978
12.133383	0.1	0.484353
12.135050	0.1	0.487128
12.136717	0.1	0.490830
12.138383	0.1	0.495659
12.140050	0.1	0.500567
12.141717	0.1	0.503995
12.143383	0.1	0.505154
12.145050	0.1	0.504339
12.146717	0.1	0.502607
12.148383	0.1	0.501275
12.150050	0.1	0.501284
12.151717	0.1	0.502691
12.153383	0.1	0.504921
12.155050	0.1	0.507645
12.156717	0.1	0.510798
12.158383	0.1	0.514062
12.160050	0.1	0.516833
12.161717	0.1	0.518900
12.163383	0.1	0.520870
12.165050	0.1	0.523673
12.166717	0.1	0.527669
12.168383	0.1	0.532246
12.170050	0.1	0.536088
12.171717	0.1	0.538197
12.173383	0.1	0.538593
12.175050	0.1	0.538034
12.176717	0.1	0.537531
12.178383	0.1	0.537811
12.180050	0.1	0.539003
12.181717	0.1	0.540977
12.183383	0.1	0.543604
12.185050	0.1	0.546793
12.186717	0.1	0.550505
12.188383	0.1	0.554840
12.190050	0.1	0.559902
12.191717	0.1	0.565331
12.193383	0.1	0.570235
12.195050	0.1	0.573443
12.196717	0.1	0.574104
12.198383	0.1	0.572563
12.200050	0.1	0.570412
12.201717	0.1	0.569513
12.203383	0.1	0.570780
12.205050	0.1	0.573513
12.206717	0.1	0.576065
12.208383	0.1	0.577644
12.210050	0.1	0.578756
12.211717	0.1	0.579851
12.213383	0.1	0.580824
12.215050	0.1	0.582146
12.216717	0.1	0.584894
12.218383	0.1	0.589080
12.220050	0.1	0.593262
12.221717	0.1	0.596284
12.223383	0.1	0.597863
12.225050	0.1	0.597993
12.226717	0.1	0.597010
12.228383	0.1	0.595734
12.230050	0.1	0.595283
12.231717	0.1	0.596587
12.233383	0.1	0.599688
12.235050	0.1	0.603413
12.236717	0.1	0.606361
12.238383	0.1	0.608382
12.240050	0.1	0.610659
12.241717	0.1	0.614123
12.243383	0.1	0.618203
12.245050	0.1	0.621425
12.246717	0.1	0.623213
12.248383	0.1	0.624545
12.250050	0.1	0.626985
12.251717	0.1	0.631353
12.253383	0.1	0.637094
12.255050	0.1	0.642561
12.256717	0.1	0.646268
12.258383	0.1	0.648047
12.260050	0.1	0.648536
12.261717	0.1	0.647898
12.263383	0.1	0.646091
12.265050	0.1	0.644149
12.266717	0.1	0.644187
12.268383	0.1	0.647670
12.270050	0.1	0.653961
12.271717	0.1	0.660894
12.273383	0.1	0.666771
12.275050	0.1	0.671032
12.276717	0.1	0.673691
12.278383	0.1	0.674920
12.280050	0.1	0.675451
12.281717	0.1	0.676643
12.283383	0.1	0.679689
12.285050	0.1	0.684960
12.286717	0.1	0.691791
12.288383	0.1	0.698688
12.290050	0.1	0.704606
12.291717	0.1	0.709710
12.293383	0.1	0.714567
12.295050	0.1	0.719372
12.296717	0.1	0.724257
12.298383	0.1	0.729607
12.300050	0.1	0.735372
12.301717	0.1	0.740732
12.303383	0.1	0.744928
12.305050	0.1	0.747717
12.306717	0.1	0.749249
12.308383	0.1	0.750418
12.310050	0.1	0.752900
12.311717	0.1	0.757794
12.313383	0.1	0.764560
12.315050	0.1	0.771657
12.316717	0.1	0.777543
12.318383	0.1	0.781524
12.320050	0.1	0.784392
12.321717	0.1	0.787759
12.323383	0.1	0.792462
12.325050	0.1	0.798218
12.326717	0.1	0.804504
12.328383	0.1	0.811149
12.330050	0.1	0.818106
12.331717	0.1	0.824886
12.333383	0.1	0.830763
12.335050	0.1	0.835597
12.336717	0.1	0.839750
12.338383	0.1	0.843522
12.340050	0.1	0.847010
12.341717	0.1	0.850218
12.343383	0.1	0.853394
12.345050	0.1	0.857371
12.346717	0.1	0.862814
12.348383	0.1	0.869180
12.350050	0.1	0.875504
12.351717	0.1	0.881790
12.353383	0.1	0.888719
12.355050	0.1	0.896594
12.356717	0.1	0.904854
12.358383	0.1	0.912659
12.360050	0.1	0.919821
12.361717	0.1	0.926550
12.363383	0.1	0.932743
12.365050	0.1	0.938056
12.366717	0.1	0.942219
12.368383	0.1	0.945441
12.370050	0.1	0.948901
12.371717	0.1	0.953944
12.373383	0.1	0.960426
12.375050	0.1	0.966713
12.376717	0.1	0.971635
12.378383	0.1	0.975947
12.380050	0.1	0.981432
12.381717	0.1	0.989088
12.383383	0.1	0.998727
12.385050	0.1	1.009437
12.386717	0.1	1.019938
12.388383	0.1	1.028921
12.390050	0.1	1.035533
12.391717	0.1	1.039710
12.393383	0.1	1.042210
12.395050	0.1	1.044525
12.396717	0.1	1.048134
12.398383	0.1	1.053112
12.400050	0.1	1.058159
12.401717	0.1	1.062402
12.403383	0.1	1.066099
12.405050	0.1	1.069955
12.406717	0.1	1.074690
12.408383	0.1	1.080600
12.410050	0.1	1.087179
12.411717	0.1	1.093587
12.413383	0.1	1.099189
12.415050	0.1	1.103878
12.416717	0.1	1.108022
12.418383	0.1	1.112227
12.420050	0.1	1.117089
12.421717	0.1	1.122709
12.423383	0.1	1.128577
12.425050	0.1	1.134113
12.426717	0.1	1.139115
12.428383	0.1	1.143822
12.430050	0.1	1.148540
12.431717	0.1	1.153187
12.433383	0.1	1.157308
12.435050	0.1	1.160661
12.436717	0.1	1.163720
12.438383	0.1	1.167306
12.440050	0.1	1.171762
12.441717	0.1	1.176703
12.443383	0.1	1.181499
12.445050	0.1	1.186021
12.446717	0.1	1.190798
12.448383	0.1	1.196056
12.450050	0.1	1.201150
12.451717	0.1	1.205304
12.453383	0.1	1.208242
12.455050	0.1	1.209998
12.456717	0.1	1.210710
12.458383	0.1	1.210715
12.460050	0.1	1.210566
12.461717	0.1	1.210836
12.463383	0.1	1.211744
12.465050	0.1	1.213178
12.466717	0.1	1.215176
12.468383	0.1	1.217816
12.470050	0.1	1.220666
12.471717	0.1	1.222799
12.473383	0.1	1.223665
12.475050	0.1	1.223888
12.476717	0.1	1.224703
12.478383	0.1	1.226710
12.480050	0.1	1.229537
12.481717	0.1	1.232587
12.483383	0.1	1.235623
12.485050	0.1	1.238519
12.486717	0.1	1.240997
12.488383	0.1	1.242850
12.490050	0.1	1.244228
12.491717	0.1	1.245448
12.493383	0.1	1.246533
12.495050	0.1	1.247097
12.496717	0.1	1.246678
12.498383	0.1	1.245127
12.500050	0.1	1.243083
12.501717	0.1	1.241690
12.503383	0.1	1.241411
12.505050	0.1	1.241374
12.506717	0.1	1.240475
12.508383	0.1	1.238808
12.510050	0.1	1.237262
12.511717	0.1	1.235949
12.513383	0.1	1.234426
12.515050	0.1	1.232908
12.516717	0.1	1.232130
12.518383	0.1	1.232182
12.520050	0.1	1.232340
12.521717	0.1	1.232158
12.523383	0.1	1.231967
12.525050	0.1	1.232084
12.526717	0.1	1.232298
12.528383	0.1	1.232028
12.530050	0.1	1.230836
12.531717	0.1	1.228866
12.533383	0.1	1.226603
12.535050	0.1	1.224424
12.536717	0.1	1.222463
12.538383	0.1	1.220452
12.540050	0.1	1.217946
12.541717	0.1	1.215083
12.543383	0.1	1.212703
12.545050	0.1	1.211730
12.546717	0.1	1.212480
12.548383	0.1	1.214403
12.550050	0.1	1.216345
12.551717	0.1	1.217034
12.553383	0.1	1.215460
12.555050	0.1	1.211138
12.556717	0.1	1.204745
12.558383	0.1	1.198323
12.560050	0.1	1.193872
12.561717	0.1	1.191800
12.563383	0.1	1.191124
12.565050	0.1	1.190738
12.566717	0.1	1.190132
12.568383	0.1	1.189145
12.570050	0.1	1.187432
12.571717	0.1	1.184708
12.573383	0.1	1.181331
12.575050	0.1	1.177932
12.576717	0.1	1.174668
12.578383	0.1	1.171362
12.580050	0.1	1.168116
12.581717	0.1	1.165359
12.583383	0.1	1.163315
12.585050	0.1	1.161620
12.586717	0.1	1.159748
12.588383	0.1	1.157685
12.590050	0.1	1.155795
12.591717	0.1	1.153848
12.593383	0.1	1.150868
12.595050	0.1	1.146225
12.596717	0.1	1.140460
12.598383	0.1	1.134914
12.600050	0.1	1.130742
12.601717	0.1	1.128339
12.603383	0.1	1.127110
12.605050	0.1	1.125820
12.606717	0.1	1.123552
12.608383	0.1	1.120246
12.610050	0.1	1.116218
12.611717	0.1	1.111678
12.613383	0.1	1.106947
12.615050	0.1	1.102323
12.616717	0.1	1.097801
12.618383	0.1	1.093755
12.620050	0.1	1.091072
12.621717	0.1	1.089908
12.623383	0.1	1.089121
12.625050	0.1	1.087394
12.626717	0.1	1.084441
12.628383	0.1	1.080828
12.630050	0.1	1.076865
12.631717	0.1	1.072194
12.633383	0.1	1.066606
12.635050	0.1	1.060502
12.636717	0.1	1.054085
12.638383	0.1	1.047035
12.640050	0.1	1.039505
12.641717	0.1	1.032446
12.643383	0.1	1.026508
12.645050	0.1	1.021358
12.646717	0.1	1.016133
12.648383	0.1	1.010364
12.650050	0.1	1.004334
12.651717	0.1	0.998522
12.653383	0.1	0.993116
12.655050	0.1	0.988445
12.656717	0.1	0.985311
12.658383	0.1	0.984133
12.660050	0.1	0.984045
12.661717	0.1	0.983402
12.663383	0.1	0.981269
12.665050	0.1	0.977833
12.666717	0.1	0.973321
12.668383	0.1	0.967411
12.670050	0.1	0.960226
12.671717	0.1	0.953125
12.673383	0.1	0.947751
12.675050	0.1	0.944412
12.676717	0.1	0.942023
12.678383	0.1	0.939737
12.680050	0.1	0.937595
12.681717	0.1	0.935565
12.683383	0.1	0.932957
12.685050	0.1	0.928789
12.686717	0.1	0.922573
12.688383	0.1	0.914996
12.690050	0.1	0.907527
12.691717	0.1	0.900975
12.693383	0.1	0.894819
12.695050	0.1	0.888137
12.696717	0.1	0.880435
12.698383	0.1	0.871797
12.700050	0.1	0.862922
12.701717	0.1	0.854703
12.703383	0.1	0.847601
12.705050	0.1	0.841552
12.706717	0.1	0.836118
12.708383	0.1	0.830810
12.710050	0.1	0.825431
12.711717	0.1	0.820020
12.713383	0.1	0.814619
12.715050	0.1	0.809268
12.716717	0.1	0.803974
12.718383	0.1	0.798698
12.720050	0.1	0.793417
12.721717	0.1	0.788127
12.723383	0.1	0.782772
12.725050	0.1	0.777431
12.726717	0.1	0.772448
12.728383	0.1	0.768169
12.730050	0.1	0.764658
12.731717	0.1	0.761431
12.733383	0.1	0.757552
12.735050	0.1	0.752439
12.736717	0.1	0.746222
12.738383	0.1	0.739177
12.740050	0.1	0.731377
12.741717	0.1	0.723298
12.743383	0.1	0.716113
12.745050	0.1	0.710632
12.746717	0.1	0.706366
12.748383	0.1	0.701873
12.750050	0.1	0.696126
12.751717	0.1	0.689598
12.753383	0.1	0.683595
12.755050	0.1	0.678729
12.756717	0.1	0.674720
12.758383	0.1	0.671311
12.760050	0.1	0.668615
12.761717	0.1	0.666413
12.763383	0.1	0.663735
12.765050	0.1	0.659688
12.766717	0.1	0.654436
12.768383	0.1	0.649164
12.770050	0.1	0.645276
12.771717	0.1	0.643362
12.773383	0.1	0.642631
12.775050	0.1	0.641947
12.776717	0.1	0.641127
12.778383	0.1	0.640294
12.780050	0.1	0.638901
12.781717	0.1	0.636037
12.783383	0.1	0.631236
12.785050	0.1	0.625062
12.786717	0.1	0.618920
12.788383	0.1	0.613914
12.790050	0.1	0.610142
12.791717	0.1	0.607162
12.793383	0.1	0.604820
12.795050	0.1	0.603339
12.796717	0.1	0.602705
12.798383	0.1	0.602338
12.800050	0.1	0.601197
12.801717	0.1	0.598393
12.803383	0.1	0.594142
12.805050	0.1	0.589914
12.806717	0.1	0.587315
12.808383	0.1	0.586882
12.810050	0.1	0.587744
12.811717	0.1	0.588559
12.813383	0.1	0.588670
12.815050	0.1	0.588028
12.816717	0.1	0.586757
12.818383	0.1	0.585145
12.820050	0.1	0.583720
12.821717	0.1	0.583143
12.823383	0.1	0.583613
12.825050	0.1	0.584428
12.826717	0.1	0.584885
12.828383	0.1	0.584936
12.830050	0.1	0.584591
12.831717	0.1	0.583888
12.833383	0.1	0.583050
12.835050	0.1	0.581783
12.836717	0.1	0.579660
12.838383	0.1	0.577294
12.840050	0.1	0.575809
12.841717	0.1	0.575604
12.843383	0.1	0.576419
12.845050	0.1	0.577909
12.846717	0.1	0.579646
12.848383	0.1	0.580917
12.850050	0.1	0.580973
12.851717	0.1	0.579609
12.853383	0.1	0.577401
12.855050	0.1	0.575287
12.856717	0.1	0.573802
12.858383	0.1	0.573066
12.860050	0.1	0.573271
12.861717	0.1	0.574426
12.863383	0.1	0.576074
12.865050	0.1	0.577639
12.866717	0.1	0.578421
12.868383	0.1	0.577825
12.870050	0.1	0.575995
12.871717	0.1	0.573643
12.873383	0.1	0.571613
12.875050	0.1	0.570677
12.876717	0.1	0.571129
12.878383	0.1	0.572721
12.880050	0.1	0.574817
12.881717	0.1	0.576414
12.883383	0.1	0.576824
12.885050	0.1	0.576428
12.886717	0.1	0.576410
12.888383	0.1	0.577862
12.890050	0.1	0.581276
12.891717	0.1	0.586468
12.893383	0.1	0.592400
12.895050	0.1	0.597131
12.896717	0.1	0.598752
12.898383	0.1	0.596941
12.900050	0.1	0.593234
12.901717	0.1	0.589527
12.903383	0.1	0.586677
12.905050	0.1	0.584763
12.906717	0.1	0.583879
12.908383	0.1	0.584302
12.910050	0.1	0.586365
12.911717	0.1	0.590109
12.913383	0.1	0.594640
12.915050	0.1	0.598417
12.916717	0.1	0.600643
12.918383	0.1	0.601499
12.920050	0.1	0.601294
12.921717	0.1	0.600214
12.923383	0.1	0.598403
12.925050	0.1	0.596005
12.926717	0.1	0.593388
12.928383	0.1	0.590896
12.930050	0.1	0.588628
12.931717	0.1	0.586575
12.933383	0.1	0.584722
12.935050	0.1	0.583064
12.936717	0.1	0.581718
12.938383	0.1	0.580912
12.940050	0.1	0.580465
12.941717	0.1	0.580018
12.943383	0.1	0.579595
12.945050	0.1	0.578999
12.946717	0.1	0.577527
12.948383	0.1	0.575068
12.950050	0.1	0.572186
12.951717	0.1	0.569122
12.953383	0.1	0.565937
12.955050	0.1	0.563082
12.956717	0.1	0.560922
12.958383	0.1	0.559543
12.960050	0.1	0.559171
12.961717	0.1	0.559697
12.963383	0.1	0.560028
12.965050	0.1	0.558901
12.966717	0.1	0.556265
12.968383	0.1	0.553154
12.970050	0.1	0.550211
12.971717	0.1	0.547189
12.973383	0.1	0.544041
12.975050	0.1	0.541410
12.976717	0.1	0.539706
12.978383	0.1	0.538570
12.980050	0.1	0.537396
12.981717	0.1	0.536027
12.983383	0.1	0.534714
12.985050	0.1	0.533508
12.986717	0.1	0.532009
12.988383	0.1	0.529964
12.990050	0.1	0.527957
12.991717	0.1	0.527045
12.993383	0.1	0.527557
12.995050	0.1	0.528549
12.996717	0.1	0.528526
12.998383	0.1	0.526723
13.000050	0.1	0.523664
13.001717	0.1	0.520297
13.003383	0.1	0.517131
13.005050	0.1	0.514379
13.006717	0.1	0.512260
13.008383	0.1	0.510947
13.010050	0.1	0.510300
13.011717	0.1	0.509606
13.013383	0.1	0.508018
13.015050	0.1	0.505536
13.016717	0.1	0.503198
13.018383	0.1	0.501978
13.020050	0.1	0.501606
13.021717	0.1	0.501256
13.023383	0.1	0.500847
13.025050	0.1	0.500609
13.026717	0.1	0.500171
13.028383	0.1	0.498905
13.030050	0.1	0.496628
13.031717	0.1	0.493755
13.033383	0.1	0.491147
13.035050	0.1	0.489717
13.036717	0.1	0.489564
13.038383	0.1	0.489857
13.040050	0.1	0.490048
13.041717	0.1	0.490732
13.043383	0.1	0.492716
13.045050	0.1	0.495426
13.046717	0.1	0.497224
13.048383	0.1	0.497275
13.050050	0.1	0.496088
13.051717	0.1	0.494430
13.053383	0.1	0.492511
13.055050	0.1	0.490295
13.056717	0.1	0.487962
13.058383	0.1	0.485540
13.060050	0.1	0.482704
13.061717	0.1	0.479454
13.063383	0.1	0.476618
13.065050	0.1	0.475193
13.066717	0.1	0.475394
13.068383	0.1	0.476404
13.070050	0.1	0.477256
13.071717	0.1	0.478122
13.073383	0.1	0.479831
13.075050	0.1	0.482034
13.076717	0.1	0.483324
13.078383	0.1	0.483142
13.080050	0.1	0.482248
13.081717	0.1	0.481335
13.083383	0.1	0.480418
13.085050	0.1	0.479277
13.086717	0.1	0.477992
13.088383	0.1	0.476805
13.090050	0.1	0.475734
13.091717	0.1	0.474607
13.093383	0.1	0.473517
13.095050	0.1	0.473079
13.096717	0.1	0.473782
13.098383	0.1	0.475030
13.100050	0.1	0.475836
13.101717	0.1	0.476115
13.103383	0.1	0.476781
13.105050	0.1	0.478514
13.106717	0.1	0.481056
13.108383	0.1	0.483920
13.110050	0.1	0.486793
13.111717	0.1	0.489140
13.113383	0.1	0.490570
13.115050	0.1	0.491547
13.116717	0.1	0.492884
13.118383	0.1	0.494630
13.120050	0.1	0.495831
13.121717	0.1	0.495492
13.123383	0.1	0.493703
13.125050	0.1	0.491617
13.126717	0.1	0.490546
13.128383	0.1	0.491156
13.130050	0.1	0.493261
13.131717	0.1	0.496004
13.133383	0.1	0.498150
13.135050	0.1	0.498672
13.136717	0.1	0.497466
13.138383	0.1	0.495343
13.140050	0.1	0.493308
13.141717	0.1	0.492125
13.143383	0.1	0.492227
13.145050	0.1	0.493200
13.146717	0.1	0.493997
13.148383	0.1	0.494276
13.150050	0.1	0.494448
13.151717	0.1	0.494723
13.153383	0.1	0.495100
13.155050	0.1	0.495734
13.156717	0.1	0.496684
13.158383	0.1	0.497582
13.160050	0.1	0.498067
13.161717	0.1	0.498304
13.163383	0.1	0.498625
13.165050	0.1	0.498714
13.166717	0.1	0.497857
13.168383	0.1	0.496097
13.170050	0.1	0.494444
13.171717	0.1	0.494062
13.173383	0.1	0.495561
13.175050	0.1	0.498691
13.176717	0.1	0.502407
13.178383	0.1	0.505620
13.180050	0.1	0.508088
13.181717	0.1	0.510123
13.183383	0.1	0.511566
13.185050	0.1	0.511957
13.186717	0.1	0.511240
13.188383	0.1	0.509690
13.190050	0.1	0.507799
13.191717	0.1	0.506383
13.193383	0.1	0.506314
13.195050	0.1	0.507995
13.196717	0.1	0.510816
13.198383	0.1	0.513289
13.200050	0.1	0.513950
13.201717	0.1	0.512097
13.203383	0.1	0.508036
13.205050	0.1	0.502886
13.206717	0.1	0.498281
13.208383	0.1	0.495845
13.210050	0.1	0.496106
13.211717	0.1	0.498081
13.213383	0.1	0.500386
13.215050	0.1	0.502444
13.216717	0.1	0.504330
13.218383	0.1	0.505908
13.220050	0.1	0.506616
13.221717	0.1	0.506015
13.223383	0.1	0.504288
13.225050	0.1	0.502048
13.226717	0.1	0.500148
13.228383	0.1	0.499520
13.230050	0.1	0.500288
13.231717	0.1	0.501284
13.233383	0.1	0.501201
13.235050	0.1	0.499906
13.236717	0.1	0.498029
13.238383	0.1	0.495939
13.240050	0.1	0.493666
13.241717	0.1	0.491193
13.243383	0.1	0.488372
13.245050	0.1	0.485247
13.246717	0.1	0.482444
13.248383	0.1	0.480707
13.250050	0.1	0.479738
13.251717	0.1	0.478500
13.253383	0.1	0.477028
13.255050	0.1	0.476539
13.256717	0.1	0.477508
13.258383	0.1	0.478858
13.260050	0.1	0.479240
13.261717	0.1	0.478583
13.263383	0.1	0.477931
13.265050	0.1	0.477838
13.266717	0.1	0.477638
13.268383	0.1	0.476679
13.270050	0.1	0.475571
13.271717	0.1	0.475505
13.273383	0.1	0.476907
13.275050	0.1	0.479175
13.276717	0.1	0.481447
13.278383	0.1	0.482947
13.280050	0.1	0.483026
13.281717	0.1	0.481308
13.283383	0.1	0.477750
13.285050	0.1	0.472963
13.286717	0.1	0.468674
13.288383	0.1	0.466676
13.290050	0.1	0.467161
13.291717	0.1	0.468581
13.293383	0.1	0.469107
13.295050	0.1	0.468176
13.296717	0.1	0.466588
13.298383	0.1	0.465619
13.300050	0.1	0.466234
13.301717	0.1	0.468115
13.303383	0.1	0.469526
13.305050	0.1	0.469033
13.306717	0.1	0.466942
13.308383	0.1	0.464437
13.310050	0.1	0.462071
13.311717	0.1	0.459971
13.313383	0.1	0.458886
13.315050	0.1	0.459561
13.316717	0.1	0.461512
13.318383	0.1	0.463370
13.320050	0.1	0.464474
13.321717	0.1	0.465265
13.323383	0.1	0.466160
13.325050	0.1	0.466895
13.326717	0.1	0.467286
13.328383	0.1	0.467966
13.330050	0.1	0.469796
13.331717	0.1	0.472711
13.333383	0.1	0.475631
13.335050	0.1	0.477680
13.336717	0.1	0.479100
13.338383	0.1	0.480530
13.340050	0.1	0.481820
13.341717	0.1	0.482197
13.343383	0.1	0.481494
13.345050	0.1	0.480381
13.346717	0.1	0.479491
13.348383	0.1	0.478760
13.350050	0.1	0.477559
13.351717	0.1	0.475422
13.353383	0.1	0.472711
13.355050	0.1	0.470453
13.356717	0.1	0.469713
13.358383	0.1	0.470853
13.360050	0.1	0.473168
13.361717	0.1	0.475608
13.363383	0.1	0.477899
13.365050	0.1	0.480544
13.366717	0.1	0.484008
13.368383	0.1	0.488167
13.370050	0.1	0.492190
13.371717	0.1	0.494821
13.373383	0.1	0.494970
13.375050	0.1	0.492660
13.376717	0.1	0.489508
13.378383	0.1	0.487473
13.380050	0.1	0.487366
13.381717	0.1	0.488614
13.383383	0.1	0.489936
13.385050	0.1	0.490663
13.386717	0.1	0.491482
13.388383	0.1	0.493354
13.390050	0.1	0.495953
13.391717	0.1	0.498020
13.393383	0.1	0.498658
13.395050	0.1	0.497876
13.396717	0.1	0.496707
13.398383	0.1	0.496660
13.400050	0.1	0.498369
13.401717	0.1	0.501052
13.403383	0.1	0.503529
13.405050	0.1	0.504982
13.406717	0.1	0.504744
13.408383	0.1	0.502625
13.410050	0.1	0.499678
13.411717	0.1	0.498057
13.413383	0.1	0.499450
13.415050	0.1	0.503482
13.416717	0.1	0.508223
13.418383	0.1	0.512092
13.420050	0.1	0.514775
13.421717	0.1	0.516619
13.423383	0.1	0.517704
13.425050	0.1	0.517904
13.426717	0.1	0.517708
13.428383	0.1	0.518090
13.430050	0.1	0.519501
13.431717	0.1	0.521461
13.433383	0.1	0.522872
13.435050	0.1	0.522677
13.436717	0.1	0.520567
13.438383	0.1	0.517303
13.440050	0.1	0.514481
13.441717	0.1	0.513480
13.443383	0.1	0.514211
13.445050	0.1	0.515124
13.446717	0.1	0.514626
13.448383	0.1	0.512437
13.450050	0.1	0.509867
13.451717	0.1	0.508544
13.453383	0.1	0.508814
13.455050	0.1	0.509806
13.456717	0.1	0.510775
13.458383	0.1	0.511776
13.460050	0.1	0.513019
13.461717	0.1	0.514220
13.463383	0.1	0.514905
13.465050	0.1	0.514835
13.466717	0.1	0.514253
13.468383	0.1	0.514193
13.470050	0.1	0.515827
13.471717	0.1	0.518896
13.473383	0.1	0.521308
13.475050	0.1	0.520712
13.476717	0.1	0.516642
13.478383	0.1	0.510723
13.480050	0.1	0.505112
13.481717	0.1	0.501014
13.483383	0.1	0.498616
13.485050	0.1	0.498057
13.486717	0.1	0.499468
13.488383	0.1	0.502043
13.490050	0.1	0.504227
13.491717	0.1	0.505145
13.493383	0.1	0.505038
13.495050	0.1	0.504409
13.496717	0.1	0.503282
13.498383	0.1	0.501387
13.500050	0.1	0.498826
13.501717	0.1	0.496390
13.503383	0.1	0.494658
13.505050	0.1	0.493433
13.506717	0.1	0.492646
13.508383	0.1	0.492679
13.510050	0.1	0.493266
13.511717	0.1	0.493247
13.513383	0.1	0.491962
13.515050	0.1	0.489964
13.516717	0.1	0.487929
13.518383	0.1	0.485624
13.520050	0.1	0.482751
13.521717	0.1	0.479999
13.523383	0.1	0.478718
13.525050	0.1	0.479892
13.526717	0.1	0.483035
13.528383	0.1	0.486113
13.530050	0.1	0.487142
13.531717	0.1	0.485582
13.533383	0.1	0.481871
13.535050	0.1	0.477023
13.536717	0.1	0.472846
13.538383	0.1	0.470872
13.540050	0.1	0.471207
13.541717	0.1	0.472902
13.543383	0.1	0.474872
13.545050	0.1	0.476236
13.546717	0.1	0.476534
13.548383	0.1	0.475924
13.550050	0.1	0.474816
13.551717	0.1	0.473624
13.553383	0.1	0.472749
13.555050	0.1	0.472018
13.556717	0.1	0.470662
13.558383	0.1	0.468586
13.560050	0.1	0.466635
13.561717	0.1	0.465596
13.563383	0.1	0.465540
13.565050	0.1	0.465848
13.566717	0.1	0.465759
13.568383	0.1	0.464953
13.570050	0.1	0.463920
13.571717	0.1	0.463333
13.573383	0.1	0.463296
13.575050	0.1	0.463729
13.576717	0.1	0.464753
13.578383	0.1	0.466243
13.580050	0.1	0.467831
13.581717	0.1	0.469182
13.583383	0.1	0.469913
13.585050	0.1	0.469857
13.586717	0.1	0.469419
13.588383	0.1	0.469489
13.590050	0.1	0.470756
13.591717	0.1	0.473196
13.593383	0.1	0.476232
13.595050	0.1	0.479044
13.596717	0.1	0.480837
13.598383	0.1	0.481545
13.600050	0.1	0.481796
13.601717	0.1	0.482150
13.603383	0.1	0.482984
13.605050	0.1	0.484656
13.606717	0.1	0.487040
13.608383	0.1	0.489196
13.610050	0.1	0.490225
13.611717	0.1	0.490029
13.613383	0.1	0.488963
13.615050	0.1	0.487296
13.616717	0.1	0.485186
13.618383	0.1	0.482891
13.620050	0.1	0.480874
13.621717	0.1	0.479622
13.623383	0.1	0.479487
13.625050	0.1	0.480488
13.626717	0.1	0.482225
13.628383	0.1	0.484255
13.630050	0.1	0.486430
13.631717	0.1	0.488614
13.633383	0.1	0.490597
13.635050	0.1	0.492432
13.636717	0.1	0.494365
13.638383	0.1	0.496265
13.640050	0.1	0.497629
13.641717	0.1	0.498183
13.643383	0.1	0.497987
13.645050	0.1	0.497256
13.646717	0.1	0.496348
13.648383	0.1	0.495729
13.650050	0.1	0.495617
13.651717	0.1	0.495901
13.653383	0.1	0.496199
13.655050	0.1	0.495892
13.656717	0.1	0.494635
13.658383	0.1	0.493005
13.660050	0.1	0.492241
13.661717	0.1	0.492944
13.663383	0.1	0.494462
13.665050	0.1	0.496199
13.666717	0.1	0.498593
13.668383	0.1	0.501885
13.670050	0.1	0.504968
13.671717	0.1	0.506402
13.673383	0.1	0.505769
13.675050	0.1	0.503641
13.676717	0.1	0.501061
13.678383	0.1	0.499184
13.680050	0.1	0.498854
13.681717	0.1	0.500381
13.683383	0.1	0.503412
13.685050	0.1	0.507003
13.686717	0.1	0.510071
13.688383	0.1	0.511957
13.690050	0.1	0.512553
13.691717	0.1	0.511981
13.693383	0.1	0.510216
13.695050	0.1	0.507361
13.696717	0.1	0.504325
13.698383	0.1	0.502425
13.700050	0.1	0.502178
13.701717	0.1	0.502984
13.703383	0.1	0.503939
13.705050	0.1	0.504358
13.706717	0.1	0.503757
13.708383	0.1	0.502113
13.710050	0.1	0.500139
13.711717	0.1	0.498695
13.713383	0.1	0.497885
13.715050	0.1	0.497010
13.716717	0.1	0.495370
13.718383	0.1	0.493070
13.720050	0.1	0.490877
13.721717	0.1	0.489545
13.723383	0.1	0.489452
13.725050	0.1	0.490276
13.726717	0.1	0.490798
13.728383	0.1	0.489545
13.730050	0.1	0.486174
13.731717	0.1	0.482071
13.733383	0.1	0.479156
13.735050	0.1	0.478323
13.736717	0.1	0.479408
13.738383	0.1	0.481834
13.740050	0.1	0.484739
13.741717	0.1	0.487273
13.743383	0.1	0.489000
13.745050	0.1	0.489545
13.746717	0.1	0.488157
13.748383	0.1	0.484386
13.750050	0.1	0.478830
13.751717	0.1	0.472912
13.753383	0.1	0.468241
13.755050	0.1	0.466085
13.756717	0.1	0.466760
13.758383	0.1	0.469489
13.760050	0.1	0.472884
13.761717	0.1	0.475850
13.763383	0.1	0.478164
13.765050	0.1	0.479682
13.766717	0.1	0.479626
13.768383	0.1	0.477438
13.770050	0.1	0.473387
13.771717	0.1	0.468390
13.773383	0.1	0.463887
13.775050	0.1	0.461354
13.776717	0.1	0.461219
13.778383	0.1	0.462756
13.780050	0.1	0.464837
13.781717	0.1	0.466313
13.783383	0.1	0.466206
13.785050	0.1	0.464311
13.786717	0.1	0.461657
13.788383	0.1	0.459719
13.790050	0.1	0.459058
13.791717	0.1	0.459533
13.793383	0.1	0.461433
13.795050	0.1	0.464967
13.796717	0.1	0.469168
13.798383	0.1	0.472520
13.800050	0.1	0.474295
13.801717	0.1	0.474709
13.803383	0.1	0.474523
13.805050	0.1	0.474704
13.806717	0.1	0.475771
13.808383	0.1	0.477084
13.810050	0.1	0.477647
13.811717	0.1	0.477349
13.813383	0.1	0.476851
13.815050	0.1	0.476483
13.816717	0.1	0.476069
13.818383	0.1	0.475561
13.820050	0.1	0.474826
13.821717	0.1	0.473303
13.823383	0.1	0.470881
13.825050	0.1	0.468385
13.826717	0.1	0.466555
13.828383	0.1	0.465298
13.830050	0.1	0.463966
13.831717	0.1	0.461913
13.833383	0.1	0.459161
13.835050	0.1	0.456809
13.836717	0.1	0.456171
13.838383	0.1	0.457377
13.840050	0.1	0.459631
13.841717	0.1	0.462569
13.843383	0.1	0.466150
13.845050	0.1	0.469740
13.846717	0.1	0.472320
13.848383	0.1	0.473158
13.850050	0.1	0.472297
13.851717	0.1	0.470718
13.853383	0.1	0.469848
13.855050	0.1	0.470630
13.856717	0.1	0.472874
13.858383	0.1	0.475501
13.860050	0.1	0.477405
13.861717	0.1	0.478085
13.863383	0.1	0.477736
13.865050	0.1	0.476954
13.866717	0.1	0.476209
13.868383	0.1	0.475515
13.870050	0.1	0.474672
13.871717	0.1	0.473857
13.873383	0.1	0.473675
13.875050	0.1	0.474458
13.876717	0.1	0.476358
13.878383	0.1	0.479929
13.880050	0.1	0.485294
13.881717	0.1	0.491310
13.883383	0.1	0.496428
13.885050	0.1	0.499850
13.886717	0.1	0.501708
13.888383	0.1	0.502528
13.890050	0.1	0.502551
13.891717	0.1	0.501764
13.893383	0.1	0.500544
13.895050	0.1	0.499734
13.896717	0.1	0.499785
13.898383	0.1	0.500376
13.900050	0.1	0.501126
13.901717	0.1	0.502043
13.903383	0.1	0.503222
13.905050	0.1	0.504479
13.906717	0.1	0.505550
13.908383	0.1	0.506504
13.910050	0.1	0.507575
13.911717	0.1	0.508786
13.913383	0.1	0.509867
13.915050	0.1	0.510588
13.916717	0.1	0.511319
13.918383	0.1	0.512712
13.920050	0.1	0.514290
13.921717	0.1	0.514449
13.923383	0.1	0.512302
13.925050	0.1	0.508642
13.926717	0.1	0.504982
13.928383	0.1	0.502556
13.930050	0.1	0.502085
13.931717	0.1	0.503459
13.933383	0.1	0.505713
13.935050	0.1	0.508097
13.936717	0.1	0.510630
13.938383	0.1	0.513284
13.940050	0.1	0.515650
13.941717	0.1	0.517350
13.943383	0.1	0.518109
13.945050	0.1	0.517801
13.946717	0.1	0.516661
13.948383	0.1	0.515333
13.950050	0.1	0.514467
13.951717	0.1	0.514099
13.953383	0.1	0.513601
13.955050	0.1	0.512386
13.956717	0.1	0.510449
13.958383	0.1	0.508241
13.960050	0.1	0.506281
13.961717	0.1	0.504674
13.963383	0.1	0.503105
13.965050	0.1	0.501568
13.966717	0.1	0.500698
13.968383	0.1	0.500865
13.970050	0.1	0.501727
13.971717	0.1	0.502975
13.973383	0.1	0.504828
13.975050	0.1	0.507454
13.976717	0.1	0.510239
13.978383	0.1	0.511943
13.980050	0.1	0.511892
13.981717	0.1	0.510383
13.983383	0.1	0.508106
13.985050	0.1	0.505839
13.986717	0.1	0.504111
13.988383	0.1	0.502970
13.990050	0.1	0.502300
13.991717	0.1	0.502151
13.993383	0.1	0.502374
13.995050	0.1	0.502276
13.996717	0.1	0.501089
13.998383	0.1	0.498928
14.000050	0.1	0.496693
14.001717	0.1	0.494844
14.003383	0.1	0.493317
14.005050	0.1	0.492409
14.006717	0.1	0.492334
14.008383	0.1	0.492423
14.010050	0.1	0.491990
14.011717	0.1	0.491329
14.013383	0.1	0.491324
14.015050	0.1	0.492227
14.016717	0.1	0.493117
14.018383	0.1	0.492753
14.020050	0.1	0.490937
14.021717	0.1	0.488581
14.023383	0.1	0.486569
14.025050	0.1	0.485391
14.026717	0.1	0.485703
14.028383	0.1	0.488088
14.030050	0.1	0.492241
14.031717	0.1	0.496879
14.033383	0.1	0.500488
14.035050	0.1	0.502248
14.036717	0.1	0.502123
14.038383	0.1	0.500563
14.040050	0.1	0.498374
14.041717	0.1	0.496558
14.043383	0.1	0.495659
14.045050	0.1	0.495142
14.046717	0.1	0.494039
14.048383	0.1	0.492171
14.050050	0.1	0.490271
14.051717	0.1	0.489275
14.053383	0.1	0.489689
14.055050	0.1	0.491166
14.056717	0.1	0.492656
14.058383	0.1	0.493089
14.060050	0.1	0.491794
14.061717	0.1	0.489014
14.063383	0.1	0.486113
14.065050	0.1	0.484441
14.066717	0.1	0.484353
14.068383	0.1	0.485484
14.070050	0.1	0.487291
14.071717	0.1	0.489284
14.073383	0.1	0.491152
14.075050	0.1	0.492651
14.076717	0.1	0.493657
14.078383	0.1	0.494337
14.080050	0.1	0.495017
14.081717	0.1	0.495561
14.083383	0.1	0.495501
14.085050	0.1	0.494900
14.086717	0.1	0.494327
14.088383	0.1	0.494346
14.090050	0.1	0.495319
14.091717	0.1	0.496968
14.093383	0.1	0.498593
14.095050	0.1	0.500139
14.096717	0.1	0.502365
14.098383	0.1	0.505699
14.100050	0.1	0.509443
14.101717	0.1	0.512484
14.103383	0.1	0.514160
14.105050	0.1	0.514635
14.106717	0.1	0.514807
14.108383	0.1	0.515142
14.110050	0.1	0.514803
14.111717	0.1	0.513294
14.113383	0.1	0.511832
14.115050	0.1	0.512013
14.116717	0.1	0.514239
14.118383	0.1	0.517480
14.120050	0.1	0.520251
14.121717	0.1	0.522002
14.123383	0.1	0.523478
14.125050	0.1	0.525415
14.126717	0.1	0.527385
14.128383	0.1	0.528623
14.130050	0.1	0.529317
14.131717	0.1	0.530006
14.133383	0.1	0.530467
14.135050	0.1	0.530304
14.136717	0.1	0.529909
14.138383	0.1	0.530002
14.140050	0.1	0.530775
14.141717	0.1	0.531911
14.143383	0.1	0.533029
14.145050	0.1	0.533923
14.146717	0.1	0.534835
14.148383	0.1	0.536139
14.150050	0.1	0.537662
14.151717	0.1	0.538807
14.153383	0.1	0.539324
14.155050	0.1	0.539459
14.156717	0.1	0.539417
14.158383	0.1	0.539338
14.160050	0.1	0.539599
14.161717	0.1	0.540409
14.163383	0.1	0.541164
14.165050	0.1	0.541131
14.166717	0.1	0.540740
14.168383	0.1	0.541047
14.170050	0.1	0.542104
14.171717	0.1	0.543422
14.173383	0.1	0.545378
14.175050	0.1	0.548749
14.176717	0.1	0.553313
14.178383	0.1	0.557662
14.180050	0.1	0.560363
14.181717	0.1	0.560912
14.183383	0.1	0.559669
14.185050	0.1	0.557420
14.186717	0.1	0.554752
14.188383	0.1	0.551916
14.190050	0.1	0.549415
14.191717	0.1	0.548046
14.193383	0.1	0.548209
14.195050	0.1	0.549550
14.196717	0.1	0.551087
14.198383	0.1	0.551930
14.200050	0.1	0.552055
14.201717	0.1	0.551981
14.203383	0.1	0.551767
14.205050	0.1	0.550700
14.206717	0.1	0.548405
14.208383	0.1	0.545834
14.210050	0.1	0.544284
14.211717	0.1	0.544298
14.213383	0.1	0.545848
14.215050	0.1	0.548339
14.216717	0.1	0.550491
14.218383	0.1	0.551245
14.220050	0.1	0.550444
14.221717	0.1	0.548470
14.223383	0.1	0.545732
14.225050	0.1	0.542775
14.226717	0.1	0.540586
14.228383	0.1	0.539892
14.230050	0.1	0.540307
14.231717	0.1	0.541043
14.233383	0.1	0.541955
14.235050	0.1	0.542984
14.236717	0.1	0.543464
14.238383	0.1	0.542845
14.240050	0.1	0.541233
14.241717	0.1	0.539082
14.243383	0.1	0.537061
14.245050	0.1	0.535613
14.246717	0.1	0.534500
14.248383	0.1	0.533382
14.250050	0.1	0.532181
14.251717	0.1	0.530765
14.253383	0.1	0.529061
14.255050	0.1	0.527194
14.256717	0.1	0.525452
14.258383	0.1	0.524255
14.260050	0.1	0.523785
14.261717	0.1	0.523860
14.263383	0.1	0.524111
14.265050	0.1	0.524372
14.266717	0.1	0.524963
14.268383	0.1	0.526230
14.270050	0.1	0.527990
14.271717	0.1	0.529522
14.273383	0.1	0.530099
14.275050	0.1	0.529662
14.276717	0.1	0.528484
14.278383	0.1	0.526397
14.280050	0.1	0.523250
14.281717	0.1	0.519636
14.283383	0.1	0.516432
14.285050	0.1	0.514141
14.286717	0.1	0.512982
14.288383	0.1	0.512875
14.290050	0.1	0.513415
14.291717	0.1	0.514360
14.293383	0.1	0.515589
14.295050	0.1	0.516623
14.296717	0.1	0.517210
14.298383	0.1	0.518286
14.300050	0.1	0.521131
14.301717	0.1	0.525671
14.303383	0.1	0.530435
14.305050	0.1	0.533783
14.306717	0.1	0.534584
14.308383	0.1	0.532465
14.310050	0.1	0.528102
14.311717	0.1	0.523203
14.313383	0.1	0.520195
14.315050	0.1	0.521247
14.316717	0.1	0.526644
14.318383	0.1	0.534253
14.320050	0.1	0.541098
14.321717	0.1	0.545289
14.323383	0.1	0.546630
14.325050	0.1	0.546123
14.326717	0.1	0.545182
14.328383	0.1	0.544749
14.330050	0.1	0.544670
14.331717	0.1	0.544167
14.333383	0.1	0.543012
14.335050	0.1	0.542086
14.336717	0.1	0.542155
14.338383	0.1	0.542947
14.340050	0.1	0.543883
14.341717	0.1	0.544861
14.343383	0.1	0.545983
14.345050	0.1	0.547147
14.346717	0.1	0.548419
14.348383	0.1	0.550575
14.350050	0.1	0.554509
14.351717	0.1	0.559813
14.353383	0.1	0.564824
14.355050	0.1	0.568321
14.356717	0.1	0.570375
14.358383	0.1	0.571515
14.360050	0.1	0.571967
14.361717	0.1	0.571515
14.363383	0.1	0.570072
14.365050	0.1	0.568209
14.366717	0.1	0.566752
14.368383	0.1	0.566216
14.370050	0.1	0.567022
14.371717	0.1	0.569373
14.373383	0.1	0.572964
14.375050	0.1	0.576819
14.376717	0.1	0.579441
14.378383	0.1	0.580084
14.380050	0.1	0.579646
14.381717	0.1	0.579427
14.383383	0.1	0.579827
14.385050	0.1	0.580745
14.386717	0.1	0.581946
14.388383	0.1	0.583204
14.390050	0.1	0.584722
14.391717	0.1	0.586817
14.393383	0.1	0.589495
14.395050	0.1	0.593127
14.396717	0.1	0.598328
14.398383	0.1	0.604596
14.400050	0.1	0.610207
14.401717	0.1	0.613569
14.403383	0.1	0.614189
14.405050	0.1	0.612414
14.406717	0.1	0.609010
14.408383	0.1	0.605290
14.410050	0.1	0.602938
14.411717	0.1	0.603050
14.413383	0.1	0.605462
14.415050	0.1	0.609104
14.416717	0.1	0.612768
14.418383	0.1	0.615641
14.420050	0.1	0.617444
14.421717	0.1	0.618417
14.423383	0.1	0.619027
14.425050	0.1	0.619465
14.426717	0.1	0.619777
14.428383	0.1	0.620075
14.430050	0.1	0.620303
14.431717	0.1	0.620587
14.433383	0.1	0.621732
14.435050	0.1	0.624638
14.436717	0.1	0.629276
14.438383	0.1	0.634491
14.440050	0.1	0.638654
14.441717	0.1	0.640792
14.443383	0.1	0.641239
14.445050	0.1	0.640927
14.446717	0.1	0.640485
14.448383	0.1	0.640382
14.450050	0.1	0.641090
14.451717	0.1	0.642668
14.453383	0.1	0.644536
14.455050	0.1	0.645746
14.456717	0.1	0.645737
14.458383	0.1	0.644876
14.460050	0.1	0.644284
14.461717	0.1	0.644946
14.463383	0.1	0.646631
14.465050	0.1	0.648052
14.466717	0.1	0.648354
14.468383	0.1	0.648154
14.470050	0.1	0.648564
14.471717	0.1	0.649672
14.473383	0.1	0.650580
14.475050	0.1	0.650580
14.476717	0.1	0.649593
14.478383	0.1	0.648014
14.480050	0.1	0.646659
14.481717	0.1	0.646212
14.483383	0.1	0.646408
14.485050	0.1	0.646412
14.486717	0.1	0.646007
14.488383	0.1	0.645542
14.490050	0.1	0.645104
14.491717	0.1	0.644820
14.493383	0.1	0.645318
14.495050	0.1	0.647018
14.496717	0.1	0.649430
14.498383	0.1	0.651735
14.500050	0.1	0.653551
14.501717	0.1	0.654766
14.503383	0.1	0.655390
14.505050	0.1	0.655768
14.506717	0.1	0.655954
14.508383	0.1	0.655074
14.510050	0.1	0.652405
14.511717	0.1	0.648466
14.513383	0.1	0.644689
14.515050	0.1	0.642668
14.516717	0.1	0.643162
14.518383	0.1	0.645439
14.520050	0.1	0.648010
14.521717	0.1	0.649798
14.523383	0.1	0.650338
14.525050	0.1	0.649313
14.526717	0.1	0.646822
14.528383	0.1	0.643893
14.530050	0.1	0.641774
14.531717	0.1	0.640983
14.533383	0.1	0.641365
14.535050	0.1	0.642617
14.536717	0.1	0.644354
14.538383	0.1	0.645919
14.540050	0.1	0.646631
14.541717	0.1	0.646305
14.543383	0.1	0.645113
14.545050	0.1	0.643521
14.546717	0.1	0.642366
14.548383	0.1	0.642492
14.550050	0.1	0.643879
14.551717	0.1	0.645653
14.553383	0.1	0.647083
14.555050	0.1	0.648107
14.556717	0.1	0.648559
14.558383	0.1	0.647721
14.560050	0.1	0.645472
14.561717	0.1	0.642892
14.563383	0.1	0.641011
14.565050	0.1	0.640051
14.566717	0.1	0.639935
14.568383	0.1	0.640438
14.570050	0.1	0.641043
14.571717	0.1	0.641211
14.573383	0.1	0.640722
14.575050	0.1	0.639763
14.576717	0.1	0.639092
14.578383	0.1	0.639926
14.580050	0.1	0.643074
14.581717	0.1	0.647805
14.583383	0.1	0.652364
14.585050	0.1	0.655525
14.586717	0.1	0.657225
14.588383	0.1	0.658110
14.590050	0.1	0.658734
14.591717	0.1	0.658981
14.593383	0.1	0.658352
14.595050	0.1	0.656885
14.596717	0.1	0.655344
14.598383	0.1	0.654198
14.600050	0.1	0.653411
14.601717	0.1	0.653183
14.603383	0.1	0.653854
14.605050	0.1	0.655279
14.606717	0.1	0.656741
14.608383	0.1	0.657374
14.610050	0.1	0.657020
14.611717	0.1	0.656503
14.613383	0.1	0.656457
14.615050	0.1	0.656811
14.616717	0.1	0.657463
14.618383	0.1	0.658408
14.620050	0.1	0.659348
14.621717	0.1	0.660182
14.623383	0.1	0.661397
14.625050	0.1	0.663474
14.626717	0.1	0.666259
14.628383	0.1	0.668797
14.630050	0.1	0.670068
14.631717	0.1	0.669956
14.633383	0.1	0.669234
14.635050	0.1	0.668708
14.636717	0.1	0.668555
14.638383	0.1	0.668420
14.640050	0.1	0.667991
14.641717	0.1	0.667209
14.643383	0.1	0.666166
14.645050	0.1	0.665085
14.646717	0.1	0.664494
14.648383	0.1	0.665030
14.650050	0.1	0.666939
14.651717	0.1	0.669914
14.653383	0.1	0.673514
14.655050	0.1	0.677207
14.656717	0.1	0.679945
14.658383	0.1	0.680699
14.660050	0.1	0.679553
14.661717	0.1	0.677407
14.663383	0.1	0.675088
14.665050	0.1	0.673220
14.666717	0.1	0.672024
14.668383	0.1	0.671064
14.670050	0.1	0.669849
14.671717	0.1	0.668648
14.673383	0.1	0.668345
14.675050	0.1	0.669505
14.676717	0.1	0.671837
14.678383	0.1	0.674580
14.680050	0.1	0.676811
14.681717	0.1	0.677607
14.683383	0.1	0.676597
14.685050	0.1	0.674278
14.686717	0.1	0.671805
14.688383	0.1	0.670473
14.690050	0.1	0.671004
14.691717	0.1	0.673053
14.693383	0.1	0.675730
14.695050	0.1	0.678468
14.696717	0.1	0.681044
14.698383	0.1	0.683130
14.700050	0.1	0.684317
14.701717	0.1	0.684098
14.703383	0.1	0.681900
14.705050	0.1	0.677723
14.706717	0.1	0.672564
14.708383	0.1	0.667921
14.710050	0.1	0.664671
14.711717	0.1	0.662645
14.713383	0.1	0.661369
14.715050	0.1	0.660778
14.716717	0.1	0.660880
14.718383	0.1	0.661463
14.720050	0.1	0.662226
14.721717	0.1	0.662892
14.723383	0.1	0.663265
14.725050	0.1	0.663237
14.726717	0.1	0.662683
14.728383	0.1	0.661830
14.730050	0.1	0.661616
14.731717	0.1	0.662771
14.733383	0.1	0.664783
14.735050	0.1	0.666478
14.736717	0.1	0.667167
14.738383	0.1	0.666552
14.740050	0.1	0.664322
14.741717	0.1	0.660829
14.743383	0.1	0.657621
14.745050	0.1	0.656527
14.746717	0.1	0.657849
14.748383	0.1	0.659712
14.750050	0.1	0.660066
14.751717	0.1	0.658697
14.753383	0.1	0.656685
14.755050	0.1	0.654710
14.756717	0.1	0.652848
14.758383	0.1	0.651330
14.760050	0.1	0.650813
14.761717	0.1	0.652038
14.763383	0.1	0.655004
14.765050	0.1	0.658645
14.766717	0.1	0.661719
14.768383	0.1	0.663735
14.770050	0.1	0.664610
14.771717	0.1	0.664159
14.773383	0.1	0.662352
14.775050	0.1	0.659837
14.776717	0.1	0.657644
14.778383	0.1	0.656517
14.780050	0.1	0.656494
14.781717	0.1	0.656862
14.783383	0.1	0.656750
14.785050	0.1	0.655996
14.786717	0.1	0.655302
14.788383	0.1	0.655693
14.790050	0.1	0.657947
14.791717	0.1	0.661993
14.793383	0.1	0.666459
14.795050	0.1	0.669514
14.796717	0.1	0.670408
14.798383	0.1	0.669649
14.800050	0.1	0.668261
14.801717	0.1	0.666962
14.803383	0.1	0.665630
14.805050	0.1	0.664103
14.806717	0.1	0.663041
14.808383	0.1	0.663055
14.810050	0.1	0.663898
14.811717	0.1	0.664950
14.813383	0.1	0.665956
14.815050	0.1	0.666943
14.816717	0.1	0.667861
14.818383	0.1	0.668499
14.820050	0.1	0.668610
14.821717	0.1	0.668420
14.823383	0.1	0.668885
14.825050	0.1	0.670892
14.826717	0.1	0.674231
14.828383	0.1	0.677714
14.830050	0.1	0.680438
14.831717	0.1	0.682538
14.833383	0.1	0.684615
14.835050	0.1	0.686785
14.836717	0.1	0.688578
14.838383	0.1	0.689728
14.840050	0.1	0.690385
14.841717	0.1	0.690920
14.843383	0.1	0.692103
14.845050	0.1	0.694599
14.846717	0.1	0.698105
14.848383	0.1	0.701612
14.850050	0.1	0.704220
14.851717	0.1	0.705896
14.853383	0.1	0.707544
14.855050	0.1	0.709891
14.856717	0.1	0.712611
14.858383	0.1	0.715149
14.860050	0.1	0.717673
14.861717	0.1	0.720364
14.863383	0.1	0.722762
14.865050	0.1	0.724425
14.866717	0.1	0.725319
14.868383	0.1	0.725822
14.870050	0.1	0.726716
14.871717	0.1	0.728378
14.873383	0.1	0.730432
14.875050	0.1	0.732858
14.876717	0.1	0.736271
14.878383	0.1	0.740550
14.880050	0.1	0.744462
14.881717	0.1	0.747149
14.883383	0.1	0.749221
14.885050	0.1	0.752015
14.886717	0.1	0.756136
14.888383	0.1	0.760718
14.890050	0.1	0.764150
14.891717	0.1	0.765859
14.893383	0.1	0.766818
14.895050	0.1	0.768211
14.896717	0.1	0.770497
14.898383	0.1	0.773687
14.900050	0.1	0.777622
14.901717	0.1	0.782027
14.903383	0.1	0.786553
14.905050	0.1	0.790711
14.906717	0.1	0.793822
14.908383	0.1	0.795452
14.910050	0.1	0.795852
14.911717	0.1	0.795657
14.913383	0.1	0.795498
14.915050	0.1	0.795978
14.916717	0.1	0.797203
14.918383	0.1	0.798996
14.920050	0.1	0.801622
14.921717	0.1	0.805203
14.923383	0.1	0.809138
14.925050	0.1	0.812910
14.926717	0.1	0.816737
14.928383	0.1	0.821059
14.930050	0.1	0.825902
14.931717	0.1	0.830847
14.933383	0.1	0.835219
14.935050	0.1	0.838479
14.936717	0.1	0.840779
14.938383	0.1	0.842791
14.940050	0.1	0.844942
14.941717	0.1	0.846940
14.943383	0.1	0.848109
14.945050	0.1	0.848267
14.946717	0.1	0.848197
14.948383	0.1	0.848807
14.950050	0.1	0.850139
14.951717	0.1	0.851895
14.953383	0.1	0.854344
14.955050	0.1	0.857529
14.956717	0.1	0.860379
14.958383	0.1	0.861464
14.960050	0.1	0.860267
14.961717	0.1	0.857627
14.963383	0.1	0.854912
14.965050	0.1	0.852784
14.966717	0.1	0.851196
14.968383	0.1	0.850409
14.970050	0.1	0.851299
14.971717	0.1	0.854214
14.973383	0.1	0.858055
14.975050	0.1	0.861161
14.976717	0.1	0.862628
14.978383	0.1	0.862675
14.980050	0.1	0.861883
14.981717	0.1	0.860556
14.983383	0.1	0.858866
14.985050	0.1	0.857138
14.986717	0.1	0.855592
14.988383	0.1	0.854367
14.990050	0.1	0.853878
14.991717	0.1	0.854218
14.993383	0.1	0.854572
14.995050	0.1	0.854176
14.996717	0.1	0.853166
14.998383	0.1	0.851969
15.000050	0.1	0.850852
15.001717	0.1	0.849916
15.003383	0.1	0.848975
15.005050	0.1	0.847797
15.006717	0.1	0.846367
15.008383	0.1	0.844495
15.010050	0.1	0.841664
15.011717	0.1	0.837804
15.013383	0.1	0.833697
15.015050	0.1	0.830232
15.016717	0.1	0.827736
15.018383	0.1	0.826172
15.020050	0.1	0.825231
15.021717	0.1	0.824099
15.023383	0.1	0.822232
15.025050	0.1	0.820085
15.026717	0.1	0.818558
15.028383	0.1	0.818106
15.030050	0.1	0.818162
15.031717	0.1	0.817352
15.033383	0.1	0.814702
15.035050	0.1	0.810344
15.036717	0.1	0.805338
15.038383	0.1	0.801254
15.040050	0.1	0.799326
15.041717	0.1	0.799615
15.043383	0.1	0.801096
15.045050	0.1	0.802781
15.046717	0.1	0.804644
15.048383	0.1	0.806758
15.050050	0.1	0.808476
15.051717	0.1	0.809538
15.053383	0.1	0.810577
15.055050	0.1	0.811773
15.056717	0.1	0.812490
15.058383	0.1	0.812514
15.060050	0.1	0.812341
15.061717	0.1	0.811997
15.063383	0.1	0.810772
15.065050	0.1	0.808476
15.066717	0.1	0.805818
15.068383	0.1	0.803531
15.070050	0.1	0.802032
15.071717	0.1	0.801706
15.073383	0.1	0.802628
15.075050	0.1	0.804253
15.076717	0.1	0.805906
15.078383	0.1	0.807163
15.080050	0.1	0.807755
15.081717	0.1	0.807694
15.083383	0.1	0.807643
15.085050	0.1	0.808714
15.086717	0.1	0.811387
15.088383	0.1	0.814996
15.090050	0.1	0.818265
15.091717	0.1	0.820104
15.093383	0.1	0.820183
15.095050	0.1	0.819042
15.096717	0.1	0.817659
15.098383	0.1	0.816728
15.100050	0.1	0.816099
15.101717	0.1	0.815261
15.103383	0.1	0.814442
15.105050	0.1	0.814428
15.106717	0.1	0.815582
15.108383	0.1	0.817585
15.110050	0.1	0.819797
15.111717	0.1	0.821967
15.113383	0.1	0.824421
15.115050	0.1	0.827154
15.116717	0.1	0.829501
15.118383	0.1	0.830959
15.120050	0.1	0.831727
15.121717	0.1	0.832384
15.123383	0.1	0.833445
15.125050	0.1	0.835308
15.126717	0.1	0.838214
15.128383	0.1	0.842037
15.130050	0.1	0.846270
15.131717	0.1	0.850544
15.133383	0.1	0.854540
15.135050	0.1	0.857357
15.136717	0.1	0.858204
15.138383	0.1	0.857501
15.140050	0.1	0.856235
15.141717	0.1	0.855178
15.143383	0.1	0.854861
15.145050	0.1	0.855764
15.146717	0.1	0.858279
15.148383	0.1	0.862149
15.150050	0.1	0.866149
15.151717	0.1	0.869129
15.153383	0.1	0.870801
15.155050	0.1	0.871345
15.156717	0.1	0.870968
15.158383	0.1	0.870205
15.160050	0.1	0.869869
15.161717	0.1	0.870340
15.163383	0.1	0.871331
15.165050	0.1	0.872733
15.166717	0.1	0.874964
15.168383	0.1	0.878084
15.170050	0.1	0.881301
15.171717	0.1	0.883969
15.173383	0.1	0.886112
15.175050	0.1	0.887732
15.176717	0.1	0.888435
15.178383	0.1	0.887904
15.180050	0.1	0.886302
15.181717	0.1	0.884347
15.183383	0.1	0.882763
15.185050	0.1	0.881786
15.186717	0.1	0.881520
15.188383	0.1	0.882614
15.190050	0.1	0.885553
15.191717	0.1	0.889567
15.193383	0.1	0.892943
15.195050	0.1	0.894475
15.196717	0.1	0.894265
15.198383	0.1	0.893516
15.200050	0.1	0.893422
15.201717	0.1	0.894228
15.203383	0.1	0.895560
15.205050	0.1	0.897176
15.206717	0.1	0.898940
15.208383	0.1	0.900477
15.210050	0.1	0.901166
15.211717	0.1	0.900673
15.213383	0.1	0.899471
15.215050	0.1	0.898577
15.216717	0.1	0.898517
15.218383	0.1	0.898978
15.220050	0.1	0.899676
15.221717	0.1	0.900435
15.223383	0.1	0.900589
15.225050	0.1	0.899569
15.226717	0.1	0.897674
15.228383	0.1	0.895504
15.230050	0.1	0.893129
15.231717	0.1	0.890242
15.233383	0.1	0.887029
15.235050	0.1	0.884221
15.236717	0.1	0.882233
15.238383	0.1	0.880905
15.240050	0.1	0.879974
15.241717	0.1	0.879224
15.243383	0.1	0.878284
15.245050	0.1	0.876919
15.246717	0.1	0.875299
15.248383	0.1	0.873655
15.250050	0.1	0.872216
15.251717	0.1	0.871336
15.253383	0.1	0.871243
15.255050	0.1	0.871662
15.256717	0.1	0.871588
15.258383	0.1	0.869785
15.260050	0.1	0.866223
15.261717	0.1	0.862437
15.263383	0.1	0.859671
15.265050	0.1	0.857646
15.266717	0.1	0.855783
15.268383	0.1	0.854237
15.270050	0.1	0.853199
15.271717	0.1	0.852514
15.273383	0.1	0.852179
15.275050	0.1	0.852607
15.276717	0.1	0.854023
15.278383	0.1	0.855834
15.280050	0.1	0.857129
15.281717	0.1	0.857809
15.283383	0.1	0.858372
15.285050	0.1	0.858894
15.286717	0.1	0.859206
15.288383	0.1	0.859564
15.290050	0.1	0.860421
15.291717	0.1	0.861669
15.293383	0.1	0.862442
15.295050	0.1	0.862023
15.296717	0.1	0.860789
15.298383	0.1	0.859550
15.300050	0.1	0.858465
15.301717	0.1	0.857408
15.303383	0.1	0.856430
15.305050	0.1	0.855462
15.306717	0.1	0.854437
15.308383	0.1	0.853539
15.310050	0.1	0.853031
15.311717	0.1	0.853231
15.313383	0.1	0.854442
15.315050	0.1	0.856305
15.316717	0.1	0.857837
15.318383	0.1	0.858302
15.320050	0.1	0.857818
15.321717	0.1	0.857338
15.323383	0.1	0.858097
15.325050	0.1	0.860887
15.326717	0.1	0.865720
15.328383	0.1	0.871713
15.330050	0.1	0.877399
15.331717	0.1	0.881343
15.333383	0.1	0.882708
15.335050	0.1	0.881711
15.336717	0.1	0.879336
15.338383	0.1	0.876701
15.340050	0.1	0.874791
15.341717	0.1	0.874354
15.343383	0.1	0.875453
15.345050	0.1	0.877059
15.346717	0.1	0.877730
15.348383	0.1	0.877143
15.350050	0.1	0.876104
15.351717	0.1	0.875285
15.353383	0.1	0.875099
15.355050	0.1	0.876193
15.356717	0.1	0.878940
15.358383	0.1	0.882824
15.360050	0.1	0.886968
15.361717	0.1	0.890843
15.363383	0.1	0.894209
15.365050	0.1	0.896654
15.366717	0.1	0.897585
15.368383	0.1	0.897227
15.370050	0.1	0.896808
15.371717	0.1	0.896994
15.373383	0.1	0.897301
15.375050	0.1	0.897134
15.376717	0.1	0.896370
15.378383	0.1	0.895169
15.380050	0.1	0.893986
15.381717	0.1	0.893488
15.383383	0.1	0.894251
15.385050	0.1	0.896417
15.386717	0.1	0.899662
15.388383	0.1	0.903592
15.390050	0.1	0.907797
15.391717	0.1	0.911523
15.393383	0.1	0.913674
15.395050	0.1	0.913800
15.396717	0.1	0.913022
15.398383	0.1	0.913162
15.400050	0.1	0.914820
15.401717	0.1	0.917115
15.403383	0.1	0.918764
15.405050	0.1	0.918964
15.406717	0.1	0.918107
15.408383	0.1	0.917600
15.410050	0.1	0.918433
15.411717	0.1	0.920612
15.413383	0.1	0.923700
15.415050	0.1	0.927006
15.416717	0.1	0.929786
15.418383	0.1	0.931481
15.420050	0.1	0.931881
15.421717	0.1	0.931420
15.423383	0.1	0.931057
15.425050	0.1	0.931467
15.426717	0.1	0.932603
15.428383	0.1	0.934112
15.430050	0.1	0.935635
15.431717	0.1	0.936906
15.433383	0.1	0.938037
15.435050	0.1	0.939462
15.436717	0.1	0.941423
15.438383	0.1	0.943779
15.440050	0.1	0.946363
15.441717	0.1	0.949209
15.443383	0.1	0.952394
15.445050	0.1	0.955588
15.446717	0.1	0.958047
15.448383	0.1	0.959369
15.450050	0.1	0.959919
15.451717	0.1	0.960329
15.453383	0.1	0.960738
15.455050	0.1	0.960892
15.456717	0.1	0.960883
15.458383	0.1	0.961069
15.460050	0.1	0.961097
15.461717	0.1	0.960282
15.463383	0.1	0.958801
15.465050	0.1	0.957642
15.466717	0.1	0.957279
15.468383	0.1	0.957283
15.470050	0.1	0.957190
15.471717	0.1	0.956967
15.473383	0.1	0.956906
15.475050	0.1	0.957479
15.476717	0.1	0.959104
15.478383	0.1	0.962112
15.480050	0.1	0.966522
15.481717	0.1	0.971612
15.483383	0.1	0.976007
15.485050	0.1	0.978634
15.486717	0.1	0.979309
15.488383	0.1	0.978420
15.490050	0.1	0.976590
15.491717	0.1	0.974741
15.493383	0.1	0.973796
15.495050	0.1	0.974033
15.496717	0.1	0.974964
15.498383	0.1	0.975765
15.500050	0.1	0.975817
15.501717	0.1	0.975062
15.503383	0.1	0.974224
15.505050	0.1	0.974485
15.506717	0.1	0.976766
15.508383	0.1	0.981130
15.510050	0.1	0.986434
15.511717	0.1	0.990764
15.513383	0.1	0.992711
15.515050	0.1	0.992534
15.516717	0.1	0.992124
15.518383	0.1	0.993297
15.520050	0.1	0.996273
15.521717	0.1	1.000180
15.523383	0.1	1.004320
15.525050	0.1	1.008236
15.526717	0.1	1.011258
15.528383	0.1	1.012809
15.530050	0.1	1.012892
15.531717	0.1	1.012082
15.533383	0.1	1.011309
15.535050	0.1	1.011924
15.536717	0.1	1.015128
15.538383	0.1	1.020879
15.540050	0.1	1.027817
15.541717	0.1	1.034532
15.543383	0.1	1.040553
15.545050	0.1	1.045875
15.546717	0.1	1.050187
15.548383	0.1	1.053391
15.550050	0.1	1.056157
15.551717	0.1	1.059324
15.553383	0.1	1.063212
15.555050	0.1	1.067501
15.556717	0.1	1.071333
15.558383	0.1	1.074094
15.560050	0.1	1.075892
15.561717	0.1	1.077023
15.563383	0.1	1.077736
15.565050	0.1	1.078714
15.566717	0.1	1.081042
15.568383	0.1	1.085284
15.570050	0.1	1.090937
15.571717	0.1	1.097177
15.573383	0.1	1.103608
15.575050	0.1	1.109811
15.576717	0.1	1.114993
15.578383	0.1	1.118579
15.580050	0.1	1.120730
15.581717	0.1	1.122132
15.583383	0.1	1.123380
15.585050	0.1	1.124614
15.586717	0.1	1.125759
15.588383	0.1	1.126914
15.590050	0.1	1.128246
15.591717	0.1	1.130002
15.593383	0.1	1.132330
15.595050	0.1	1.134994
15.596717	0.1	1.137778
15.598383	0.1	1.140917
15.600050	0.1	1.144432
15.601717	0.1	1.147348
15.603383	0.1	1.148395
15.605050	0.1	1.147315
15.606717	0.1	1.145359
15.608383	0.1	1.144344
15.610050	0.1	1.145005
15.611717	0.1	1.146551
15.613383	0.1	1.147729
15.615050	0.1	1.147804
15.616717	0.1	1.146412
15.618383	0.1	1.143264
15.620050	0.1	1.138565
15.621717	0.1	1.133513
15.623383	0.1	1.129536
15.625050	0.1	1.127105
15.626717	0.1	1.126006
15.628383	0.1	1.126034
15.630050	0.1	1.126812
15.631717	0.1	1.127520
15.633383	0.1	1.127394
15.635050	0.1	1.126253
15.636717	0.1	1.124521
15.638383	0.1	1.122830
15.640050	0.1	1.121592
15.641717	0.1	1.121000
15.643383	0.1	1.121191
15.645050	0.1	1.122202
15.646717	0.1	1.123757
15.648383	0.1	1.125224
15.650050	0.1	1.125829
15.651717	0.1	1.125392
15.653383	0.1	1.124246
15.655050	0.1	1.122761
15.656717	0.1	1.121159
15.658383	0.1	1.119263
15.660050	0.1	1.116348
15.661717	0.1	1.111859
15.663383	0.1	1.106034
15.665050	0.1	1.099920
15.666717	0.1	1.095044
15.668383	0.1	1.092725
15.670050	0.1	1.093224
15.671717	0.1	1.095613
15.673383	0.1	1.098439
15.675050	0.1	1.100190
15.676717	0.1	1.099878
15.678383	0.1	1.097918
15.680050	0.1	1.095650
15.681717	0.1	1.093992
15.683383	0.1	1.092912
15.685050	0.1	1.092106
15.686717	0.1	1.091682
15.688383	0.1	1.091519
15.690050	0.1	1.090732
15.691717	0.1	1.088716
15.693383	0.1	1.085801
15.695050	0.1	1.082458
15.696717	0.1	1.078979
15.698383	0.1	1.076101
15.700050	0.1	1.075007
15.701717	0.1	1.076213
15.703383	0.1	1.078583
15.705050	0.1	1.080101
15.706717	0.1	1.079580
15.708383	0.1	1.077154
15.710050	0.1	1.073638
15.711717	0.1	1.070318
15.713383	0.1	1.068669
15.715050	0.1	1.069251
15.716717	0.1	1.071081
15.718383	0.1	1.072502
15.720050	0.1	1.072409
15.721717	0.1	1.070476
15.723383	0.1	1.066853
15.725050	0.1	1.062127
15.726717	0.1	1.057419
15.728383	0.1	1.053978
15.730050	0.1	1.052455
15.731717	0.1	1.052320
15.733383	0.1	1.051873
15.735050	0.1	1.049559
15.736717	0.1	1.045526
15.738383	0.1	1.041112
15.740050	0.1	1.036958
15.741717	0.1	1.032762
15.743383	0.1	1.028716
15.745050	0.1	1.025866
15.746717	0.1	1.024674
15.748383	0.1	1.024324
15.750050	0.1	1.023980
15.751717	0.1	1.023980
15.753383	0.1	1.025191
15.755050	0.1	1.027617
15.756717	0.1	1.030304
15.758383	0.1	1.031952
15.760050	0.1	1.031603
15.761717	0.1	1.029456
15.763383	0.1	1.026560
15.765050	0.1	1.023770
15.766717	0.1	1.021335
15.768383	0.1	1.019049
15.770050	0.1	1.016795
15.771717	0.1	1.015067
15.773383	0.1	1.014699
15.775050	0.1	1.016222
15.776717	0.1	1.019244
15.778383	0.1	1.022373
15.780050	0.1	1.024096
15.781717	0.1	1.024050
15.783383	0.1	1.023123
15.785050	0.1	1.022266
15.786717	0.1	1.021768
15.788383	0.1	1.021675
15.790050	0.1	1.021940
15.791717	0.1	1.022080
15.793383	0.1	1.021405
15.795050	0.1	1.019849
15.796717	0.1	1.018085
15.798383	0.1	1.016743
15.800050	0.1	1.016110
15.801717	0.1	1.016306
15.803383	0.1	1.017097
15.805050	0.1	1.017991
15.806717	0.1	1.018802
15.808383	0.1	1.019700
15.810050	0.1	1.020725
15.811717	0.1	1.021745
15.813383	0.1	1.022685
15.815050	0.1	1.023691
15.816717	0.1	1.025056
15.818383	0.1	1.027035
15.820050	0.1	1.029582
15.821717	0.1	1.032203
15.823383	0.1	1.034387
15.825050	0.1	1.036134
15.826717	0.1	1.037614
15.828383	0.1	1.038602
15.830050	0.1	1.038583
15.831717	0.1	1.037335
15.833383	0.1	1.035547
15.835050	0.1	1.034797
15.836717	0.1	1.036241
15.838383	0.1	1.039533
15.840050	0.1	1.043500
15.841717	0.1	1.047114
15.843383	0.1	1.049861
15.845050	0.1	1.051822
15.846717	0.1	1.053666
15.848383	0.1	1.056264
15.850050	0.1	1.059799
15.851717	0.1	1.063352
15.853383	0.1	1.065852
15.855050	0.1	1.067324
15.856717	0.1	1.068944
15.858383	0.1	1.071831
15.860050	0.1	1.075789
15.861717	0.1	1.079864
15.863383	0.1	1.083612
15.865050	0.1	1.086937
15.866717	0.1	1.089657
15.868383	0.1	1.092078
15.870050	0.1	1.095235
15.871717	0.1	1.100167
15.873383	0.1	1.107221
15.875050	0.1	1.115655
15.876717	0.1	1.124120
15.878383	0.1	1.131617
15.880050	0.1	1.137857
15.881717	0.1	1.142831
15.883383	0.1	1.146859
15.885050	0.1	1.150984
15.886717	0.1	1.156162
15.888383	0.1	1.161979
15.890050	0.1	1.167185
15.891717	0.1	1.171189
15.893383	0.1	1.174193
15.895050	0.1	1.176740
15.896717	0.1	1.179525
15.898383	0.1	1.183152
15.900050	0.1	1.187576
15.901717	0.1	1.191767
15.903383	0.1	1.194230
15.905050	0.1	1.194221
15.906717	0.1	1.192489
15.908383	0.1	1.191059
15.910050	0.1	1.192335
15.911717	0.1	1.197536
15.913383	0.1	1.205546
15.915050	0.1	1.214067
15.916717	0.1	1.221765
15.918383	0.1	1.228508
15.920050	0.1	1.234538
15.921717	0.1	1.239819
15.923383	0.1	1.243716
15.925050	0.1	1.245737
15.926717	0.1	1.246496
15.928383	0.1	1.247576
15.930050	0.1	1.250631
15.931717	0.1	1.256391
15.933383	0.1	1.264210
15.935050	0.1	1.272764
15.936717	0.1	1.281011
15.938383	0.1	1.288350
15.940050	0.1	1.294385
15.941717	0.1	1.299172
15.943383	0.1	1.303656
15.945050	0.1	1.308848
15.946717	0.1	1.314273
15.948383	0.1	1.318203
15.950050	0.1	1.319912
15.951717	0.1	1.320797
15.953383	0.1	1.323121
15.955050	0.1	1.328094
15.956717	0.1	1.335102
15.958383	0.1	1.342711
15.960050	0.1	1.350096
15.961717	0.1	1.357268
15.963383	0.1	1.364704
15.965050	0.1	1.372877
15.966717	0.1	1.381855
15.968383	0.1	1.391177
15.970050	0.1	1.399913
15.971717	0.1	1.406684
15.973383	0.1	1.410614
15.975050	0.1	1.412667
15.976717	0.1	1.414837
15.978383	0.1	1.417841
15.980050	0.1	1.420854
15.981717	0.1	1.423196
15.983383	0.1	1.425301
15.985050	0.1	1.428016
15.986717	0.1	1.431694
15.988383	0.1	1.436225
15.990050	0.1	1.441576
15.991717	0.1	1.448006
15.993383	0.1	1.455597
15.995050	0.1	1.463615
15.996717	0.1	1.470842
15.998383	0.1	1.476896
16.000050	0.1	1.482614
16.001717	0.1	1.488859
16.003383	0.1	1.495667
16.005050	0.1	1.502750
16.006717	0.1	1.509888
16.008383	0.1	1.516910
16.010050	0.1	1.523863
16.011717	0.1	1.531197
16.013383	0.1	1.539523
16.015050	0.1	1.548808
16.016717	0.1	1.557735
16.018383	0.1	1.564841
16.020050	0.1	1.570308
16.021717	0.1	1.575416
16.023383	0.1	1.580957
16.025050	0.1	1.587234
16.026717	0.1	1.594368
16.028383	0.1	1.601814
16.030050	0.1	1.608683
16.031717	0.1	1.614974
16.033383	0.1	1.621586
16.035050	0.1	1.629177
16.036717	0.1	1.637591
16.038383	0.1	1.646192
16.040050	0.1	1.654564
16.041717	0.1	1.663081
16.043383	0.1	1.672381
16.045050	0.1	1.682304
16.046717	0.1	1.692064
16.048383	0.1	1.701294
16.050050	0.1	1.710099
16.051717	0.1	1.718299
16.053383	0.1	1.725471
16.055050	0.1	1.731873
16.056717	0.1	1.738528
16.058383	0.1	1.746155
16.060050	0.1	1.754658
16.061717	0.1	1.763566
16.063383	0.1	1.772442
16.065050	0.1	1.781043
16.066717	0.1	1.789583
16.068383	0.1	1.798710
16.070050	0.1	1.809089
16.071717	0.1	1.820978
16.073383	0.1	1.834328
16.075050	0.1	1.849066
16.076717	0.1	1.864750
16.078383	0.1	1.880447
16.080050	0.1	1.895274
16.081717	0.1	1.908806
16.083383	0.1	1.921025
16.085050	0.1	1.932490
16.086717	0.1	1.944466
16.088383	0.1	1.958008
16.090050	0.1	1.972476
16.091717	0.1	1.985938
16.093383	0.1	1.997221
16.095050	0.1	2.006828
16.096717	0.1	2.016122
16.098383	0.1	2.026316
16.100050	0.1	2.037873
16.101717	0.1	2.050279
16.103383	0.1	2.062665
16.105050	0.1	2.074856
16.106717	0.1	2.087592
16.108383	0.1	2.101902
16.110050	0.1	2.117953
16.111717	0.1	2.134400
16.113383	0.1	2.149567
16.115050	0.1	2.162983
16.116717	0.1	2.175486
16.118383	0.1	2.188319
16.120050	0.1	2.202420
16.121717	0.1	2.218247
16.123383	0.1	2.235556
16.125050	0.1	2.253093
16.126717	0.1	2.269680
16.128383	0.1	2.285643
16.130050	0.1	2.302253
16.131717	0.1	2.319808
16.133383	0.1	2.337205
16.135050	0.1	2.353485
16.136717	0.1	2.368786
16.138383	0.1	2.383655
16.140050	0.1	2.398733
16.141717	0.1	2.415357
16.143383	0.1	2.435069
16.145050	0.1	2.458030
16.146717	0.1	2.482431
16.148383	0.1	2.505900
16.150050	0.1	2.527046
16.151717	0.1	2.545440
16.153383	0.1	2.561151
16.155050	0.1	2.575070
16.156717	0.1	2.589189
16.158383	0.1	2.605673
16.160050	0.1	2.625361
16.161717	0.1	2.647405
16.163383	0.1	2.670097
16.165050	0.1	2.692053
16.166717	0.1	2.713087
16.168383	0.1	2.733595
16.170050	0.1	2.753264
16.171717	0.1	2.771351
16.173383	0.1	2.787937
16.175050	0.1	2.804031
16.176717	0.1	2.820785
16.178383	0.1	2.838867
16.180050	0.1	2.858378
16.181717	0.1	2.879244
16.183383	0.1	2.901386
16.185050	0.1	2.924399
16.186717	0.1	2.947338
16.188383	0.1	2.969340
16.190050	0.1	2.990454
16.191717	0.1	3.011450
16.193383	0.1	3.033062
16.195050	0.1	3.055828
16.196717	0.1	3.080154
16.198383	0.1	3.105882
16.200050	0.1	3.132075
16.201717	0.1	3.157766
16.203383	0.1	3.182688
16.205050	0.1	3.207237
16.206717	0.1	3.232025
16.208383	0.1	3.257138
16.210050	0.1	3.282018
16.211717	0.1	3.306358
16.213383	0.1	3.330563
16.215050	0.1	3.355020
16.216717	0.1	3.379709
16.218383	0.1	3.404408
16.220050	0.1	3.428743
16.221717	0.1	3.452352
16.223383	0.1	3.475347
16.225050	0.1	3.498821
16.226717	0.1	3.524204
16.228383	0.1	3.551901
16.230050	0.1	3.581005
16.231717	0.1	3.610225
16.233383	0.1	3.638524
16.235050	0.1	3.665341
16.236717	0.1	3.690948
16.238383	0.1	3.715991
16.240050	0.1	3.741025
16.241717	0.1	3.766650
16.243383	0.1	3.793277
16.245050	0.1	3.820937
16.246717	0.1	3.849640
16.248383	0.1	3.879392
16.250050	0.1	3.909683
16.251717	0.1	3.939457
16.253383	0.1	3.967937
16.255050	0.1	3.995514
16.256717	0.1	4.023528
16.258383	0.1	4.053176
16.260050	0.1	4.084622
16.261717	0.1	4.116609
16.263383	0.1	4.147422
16.265050	0.1	4.176633
16.266717	0.1	4.205513
16.268383	0.1	4.235678
16.270050	0.1	4.267660
16.271717	0.1	4.300992
16.273383	0.1	4.335241
16.275050	0.1	4.370180
16.276717	0.1	4.405272
16.278383	0.1	4.439936
16.280050	0.1	4.474162
16.281717	0.1	4.508230
16.283383	0.1	4.542014
16.285050	0.1	4.575383
16.286717	0.1	4.608925
16.288383	0.1	4.643374
16.290050	0.1	4.678937
16.291717	0.1	4.715822
16.293383	0.1	4.754602
16.295050	0.1	4.795198
16.296717	0.1	4.836363
16.298383	0.1	4.876684
16.300050	0.1	4.915288
16.301717	0.1	4.951837
16.303383	0.1	4.986739
16.305050	0.1	5.021403
16.306717	0.1	5.057603
16.308383	0.1	5.096593
16.310050	0.1	5.138400
16.311717	0.1	5.181702
16.313383	0.1	5.224748
16.315050	0.1	5.266191
16.316717	0.1	5.305777
16.318383	0.1	5.344716
16.320050	0.1	5.384511
16.321717	0.1	5.425788
16.323383	0.1	5.468535
16.325050	0.1	5.512489
16.326717	0.1	5.557095
16.328383	0.1	5.601561
16.330050	0.1	5.645021
16.331717	0.1	5.687331
16.333383	0.1	5.729771
16.335050	0.1	5.774167
16.336717	0.1	5.820938
16.338383	0.1	5.868720
16.340050	0.1	5.915826
16.341717	0.1	5.961587
16.343383	0.1	6.006742
16.345050	0.1	6.052703
16.346717	0.1	6.100046
16.348383	0.1	6.148238
16.350050	0.1	6.196704
16.351717	0.1	6.245142
16.353383	0.1	6.293403
16.355050	0.1	6.342041
16.356717	0.1	6.391997
16.358383	0.1	6.443355
16.360050	0.1	6.495104
16.361717	0.1	6.546164
16.363383	0.1	6.596097
16.365050	0.1	6.645266
16.366717	0.1	6.694701
16.368383	0.1	6.745257
16.370050	0.1	6.796797
16.371717	0.1	6.848518
16.373383	0.1	6.899782
16.375050	0.1	6.950670
16.376717	0.1	7.002456
16.378383	0.1	7.056999
16.380050	0.1	7.114899
16.381717	0.1	7.174839
16.383383	0.1	7.235063
16.385050	0.1	7.294989
16.386717	0.1	7.354845
16.388383	0.1	7.414571
16.390050	0.1	7.473719
16.391717	0.1	7.532104
16.393383	0.1	7.589832
16.395050	0.1	7.647043
16.396717	0.1	7.704161
16.398383	0.1	7.761903
16.400050	0.1	7.820795
16.401717	0.1	7.880786
16.403383	0.1	7.941383
16.405050	0.1	8.002091
16.406717	0.1	8.063000
16.408383	0.1	8.124639
16.410050	0.1	8.187201
16.411717	0.1	8.250219
16.413383	0.1	8.312780
16.415050	0.1	8.374164
16.416717	0.1	8.434639
16.418383	0.1	8.495511
16.420050	0.1	8.558095
16.421717	0.1	8.622659
16.423383	0.1	8.688364
16.425050	0.1	8.754181
16.426717	0.1	8.819657
16.428383	0.1	8.884836
16.430050	0.1	8.949749
16.431717	0.1	9.014336
16.433383	0.1	9.078998
16.435050	0.1	9.144573
16.436717	0.1	9.211455
16.438383	0.1	9.279321
16.440050	0.1	9.347624
16.441717	0.1	9.415955
16.443383	0.1	9.484049
16.445050	0.1	9.551775
16.446717	0.1	9.619286
16.448383	0.1	9.686807
16.450050	0.1	9.754458
16.451717	0.1	9.822641
16.453383	0.1	9.891810
16.455050	0.1	9.961971
16.456717	0.1	10.032672
16.458383	0.1	10.103099
16.460050	0.1	10.172725
16.461717	0.1	10.241801
16.463383	0.1	10.310952
16.465050	0.1	10.381066
16.466717	0.1	10.453155
16.468383	0.1	10.526981
16.470050	0.1	10.600574
16.471717	0.1	10.672384
16.473383	0.1	10.743020
16.475050	0.1	10.814280
16.476717	0.1	10.887333
16.478383	0.1	10.962258
16.480050	0.1	11.038445
16.481717	0.1	11.115051
16.483383	0.1	11.191256
16.485050	0.1	11.266423
16.486717	0.1	11.340501
16.488383	0.1	11.414303
16.490050	0.1	11.488954
16.491717	0.1	11.564726
16.493383	0.1	11.640871
16.495050	0.1	11.716681
16.496717	0.1	11.792155
16.498383	0.1	11.867611
16.500050	0.1	11.943295
16.501717	0.1	12.019421
16.503383	0.1	12.096339
16.505050	0.1	12.174328
16.506717	0.1	12.253183
16.508383	0.1	12.332364
16.510050	0.1	12.411526
16.511717	0.1	12.490638
16.513383	0.1	12.569912
16.515050	0.1	12.649815
16.516717	0.1	12.730667
16.518383	0.1	12.812261
16.520050	0.1	12.893924
16.521717	0.1	12.974814
16.523383	0.1	13.054833
16.525050	0.1	13.135206
16.526717	0.1	13.217358
16.528383	0.1	13.301624
16.530050	0.1	13.387431
16.531717	0.1	13.473905
16.533383	0.1	13.560192
16.535050	0.1	13.645953
16.536717	0.1	13.731238
16.538383	0.1	13.816133
16.540050	0.1	13.900991
16.541717	0.1	13.986435
16.543383	0.1	14.072843
16.545050	0.1	14.160117
16.546717	0.1	14.247606
16.548383	0.1	14.334628
16.550050	0.1	14.421497
16.551717	0.1	14.509363
16.553383	0.1	14.598705
16.555050	0.1	14.688908
16.556717	0.1	14.779288
16.558383	0.1	14.869673
16.560050	0.1	14.959709
16.561717	0.1	15.048645
16.563383	0.1	15.136395
16.565050	0.1	15.224135
16.566717	0.1	15.313411
16.568383	0.1	15.405114
16.570050	0.1	15.499173
16.571717	0.1	15.594545
16.573383	0.1	15.689963
16.575050	0.1	15.784781
16.576717	0.1	15.879129
16.578383	0.1	15.973463
16.580050	0.1	16.068192
16.581717	0.1	16.163564
16.583383	0.1	16.259542
16.585050	0.1	16.355598
16.586717	0.1	16.451227
16.588383	0.1	16.546589
16.590050	0.1	16.642255
16.591717	0.1	16.738670
16.593383	0.1	16.835975
16.595050	0.1	16.933717
16.596717	0.1	17.031119
16.598383	0.1	17.128089
16.600050	0.1	17.225626
16.601717	0.1	17.324765
16.603383	0.1	17.425483
16.605050	0.1	17.527295
16.606717	0.1	17.630360
16.608383	0.1	17.734966
16.610050	0.1	17.840271
16.611717	0.1	17.944495
16.613383	0.1	18.046354
16.615050	0.1	18.146127
16.616717	0.1	18.245322
16.618383	0.1	18.345588
16.620050	0.1	18.447791
16.621717	0.1	18.551978
16.623383	0.1	18.657804
16.625050	0.1	18.764762
16.626717	0.1	18.871971
16.628383	0.1	18.978356
16.630050	0.1	19.083642
16.631717	0.1	19.188686
16.633383	0.1	19.294051
16.635050	0.1	19.398923
16.636717	0.1	19.502048
16.638383	0.1	19.603279
16.640050	0.1	19.703503
16.641717	0.1	19.803392
16.643383	0.1	19.902829
16.645050	0.1	20.001810
16.646717	0.1	20.101210
16.648383	0.1	20.201816
16.650050	0.1	20.303004
16.651717	0.1	20.403028
16.653383	0.1	20.500398
16.655050	0.1	20.595058
16.656717	0.1	20.688218
16.658383	0.1	20.780638
16.660050	0.1	20.871968
16.661717	0.1	20.961845
16.663383	0.1	21.050219
16.665050	0.1	21.136669
16.666717	0.1	21.220432
16.668383	0.1	21.301084
16.670050	0.1	21.378733
16.671717	0.1	21.453840
16.673383	0.1	21.527126
16.675050	0.1	21.599052
16.676717	0.1	21.669399
16.678383	0.1	21.737833
16.680050	0.1	21.804511
16.681717	0.1	21.869647
16.683383	0.1	21.932777
16.685050	0.1	21.992936
16.686717	0.1	22.049728
16.688383	0.1	22.104122
16.690050	0.1	22.157910
16.691717	0.1	22.211932
16.693383	0.1	22.265357
16.695050	0.1	22.316910
16.696717	0.1	22.366131
16.698383	0.1	22.413679
16.700050	0.1	22.460590
16.701717	0.1	22.507026
16.703383	0.1	22.552037
16.705050	0.1	22.594491
16.706717	0.1	22.633947
16.708383	0.1	22.670818
16.710050	0.1	22.706189
16.711717	0.1	22.741556
16.713383	0.1	22.778469
16.715050	0.1	22.817571
16.716717	0.1	22.858265
16.718383	0.1	22.899485
16.720050	0.1	22.940142
16.721717	0.1	22.979127
16.723383	0.1	23.015942
16.725050	0.1	23.051249
16.726717	0.1	23.086057
16.728383	0.1	23.120591
16.730050	0.1	23.154481
16.731717	0.1	23.187725
16.733383	0.1	23.220833
16.735050	0.1	23.254314
16.736717	0.1	23.288401
16.738383	0.1	23.323121
16.740050	0.1	23.358311
16.741717	0.1	23.393766
16.743383	0.1	23.429529
16.745050	0.1	23.465673
16.746717	0.1	23.502004
16.748383	0.1	23.538433
16.750050	0.1	23.575183
16.751717	0.1	23.612268
16.753383	0.1	23.649037
16.755050	0.1	23.684679
16.756717	0.1	23.719287
16.758383	0.1	23.753927
16.760050	0.1	23.789201
16.761717	0.1	23.824079
16.763383	0.1	23.856885
16.765050	0.1	23.887279
16.766717	0.1	23.916517
16.768383	0.1	23.945784
16.770050	0.1	23.975349
16.771717	0.1	24.005333
16.773383	0.1	24.036081
16.775050	0.1	24.067857
16.776717	0.1	24.100556
16.778383	0.1	24.133315
16.780050	0.1	24.164608
16.781717	0.1	24.193269
16.783383	0.1	24.219682
16.785050	0.1	24.245572
16.786717	0.1	24.272273
16.788383	0.1	24.299533
16.790050	0.1	24.326523
16.791717	0.1	24.352968
16.793383	0.1	24.378882
16.795050	0.1	24.404037
16.796717	0.1	24.428107
16.798383	0.1	24.450701
16.800050	0.1	24.471353
16.801717	0.1	24.490068
16.803383	0.1	24.507809
16.805050	0.1	24.525891
16.806717	0.1	24.544778
16.808383	0.1	24.563824
16.810050	0.1	24.581989
16.811717	0.1	24.598762
16.813383	0.1	24.614516
16.815050	0.1	24.629650
16.816717	0.1	24.643913
16.818383	0.1	24.656779
16.820050	0.1	24.667843
16.821717	0.1	24.676849
16.823383	0.1	24.683797
16.825050	0.1	24.688980
16.826717	0.1	24.693012
16.828383	0.1	24.696896
16.830050	0.1	24.701646
16.831717	0.1	24.707569
16.833383	0.1	24.713930
16.835050	0.1	24.719746
16.836717	0.1	24.724351
16.838383	0.1	24.726894
16.840050	0.1	24.726843
16.841717	0.1	24.725362
16.843383	0.1	24.724347
16.845050	0.1	24.724402
16.846717	0.1	24.724589
16.848383	0.1	24.723569
16.850050	0.1	24.720719
16.851717	0.1	24.716258
16.853383	0.1	24.710600
16.855050	0.1	24.703862
16.856717	0.1	24.695806
16.858383	0.1	24.686242
16.860050	0.1	24.675466
16.861717	0.1	24.663857
16.863383	0.1	24.651601
16.865050	0.1	24.638986
16.866717	0.1	24.626167
16.868383	0.1	24.612732
16.870050	0.1	24.598120
16.871717	0.1	24.582259
16.873383	0.1	24.565710
16.875050	0.1	24.549244
16.876717	0.1	24.533039
16.878383	0.1	24.516173
16.880050	0.1	24.497444
16.881717	0.1	24.476550
16.883383	0.1	24.453984
16.885050	0.1	24.430212
16.886717	0.1	24.405033
16.888383	0.1	24.377978
16.890050	0.1	24.349401
16.891717	0.1	24.320362
16.893383	0.1	24.291319
16.895050	0.1	24.261912
16.896717	0.1	24.231700
16.898383	0.1	24.200603
16.900050	0.1	24.168710
16.901717	0.1	24.135937
16.903383	0.1	24.102093
16.905050	0.1	24.067271
16.906717	0.1	24.031820
16.908383	0.1	23.995806
16.910050	0.1	23.958907
16.911717	0.1	23.920951
16.913383	0.1	23.882054
16.915050	0.1	23.842305
16.916717	0.1	23.801699
16.918383	0.1	23.759971
16.920050	0.1	23.716548
16.921717	0.1	23.671170
16.923383	0.1	23.624040
16.925050	0.1	23.575299
16.926717	0.1	23.525474
16.928383	0.1	23.475601
16.930050	0.1	23.426265
16.931717	0.1	23.377147
16.933383	0.1	23.327600
16.935050	0.1	23.277225
16.936717	0.1	23.226044
16.938383	0.1	23.173960
16.940050	0.1	23.120507
16.941717	0.1	23.065344
16.943383	0.1	23.008618
16.945050	0.1	22.950694
16.946717	0.1	22.891671
16.948383	0.1	22.831322
16.950050	0.1	22.769594
16.951717	0.1	22.706939
16.953383	0.1	22.643758
16.955050	0.1	22.579990
16.956717	0.1	22.515343
16.958383	0.1	22.449452
16.960050	0.1	22.382215
16.961717	0.1	22.314014
16.963383	0.1	22.245501
16.965050	0.1	22.177389
16.966717	0.1	22.109933
16.968383	0.1	22.042287
16.970050	0.1	21.973141
16.971717	0.1	21.901717
16.973383	0.1	21.827896
16.975050	0.1	21.751961
16.976717	0.1	21.674577
16.978383	0.1	21.596630
16.980050	0.1	21.518762
16.981717	0.1	21.441258
16.983383	0.1	21.364377
16.985050	0.1	21.288237
16.986717	0.1	21.212371
16.988383	0.1	21.135910
16.990050	0.1	21.058135
16.991717	0.1	20.978688
16.993383	0.1	20.897887
16.995050	0.1	20.816629
16.996717	0.1	20.735646
16.998383	0.1	20.654644
17.000050	0.1	20.572417
17.001717	0.1	20.487998
17.003383	0.1	20.401622
17.005050	0.1	20.314269
17.006717	0.1	20.226412
17.008383	0.1	20.137988
17.010050	0.1	20.049149
17.011717	0.1	19.960366
17.013383	0.1	19.872040
17.015050	0.1	19.784155
17.016717	0.1	19.696001
17.018383	0.1	19.606389
17.020050	0.1	19.514617
17.021717	0.1	19.421126
17.023383	0.1	19.327244
17.025050	0.1	19.234023
17.026717	0.1	19.141426
17.028383	0.1	19.049007
17.030050	0.1	18.956698
17.031717	0.1	18.864558
17.033383	0.1	18.772255
17.035050	0.1	18.679225
17.036717	0.1	18.585324
17.038383	0.1	18.491079
17.040050	0.1	18.396890
17.041717	0.1	18.302202
17.043383	0.1	18.206276
17.045050	0.1	18.109335
17.046717	0.1	18.011965
17.048383	0.1	17.914306
17.050050	0.1	17.816522
17.051717	0.1	17.719599
17.053383	0.1	17.624721
17.055050	0.1	17.531621
17.056717	0.1	17.438307
17.058383	0.1	17.343066
17.060050	0.1	17.246236
17.061717	0.1	17.149169
17.063383	0.1	17.052023
17.065050	0.1	16.953810
17.066717	0.1	16.854205
17.068383	0.1	16.753962
17.070050	0.1	16.653975
17.071717	0.1	16.554780
17.073383	0.1	16.456656
17.075050	0.1	16.359277
17.076717	0.1	16.261432
17.078383	0.1	16.162097
17.080050	0.1	16.061538
17.081717	0.1	15.960769
17.083383	0.1	15.860247
17.085050	0.1	15.759398
17.086717	0.1	15.657526
17.088383	0.1	15.554936
17.090050	0.1	15.452816
17.091717	0.1	15.352354
17.093383	0.1	15.254095
17.095050	0.1	15.157652
17.096717	0.1	15.061940
17.098383	0.1	14.965874
17.100050	0.1	14.869096
17.101717	0.1	14.772317
17.103383	0.1	14.676424
17.105050	0.1	14.581135
17.106717	0.1	14.485447
17.108383	0.1	14.388794
17.110050	0.1	14.290982
17.111717	0.1	14.192052
17.113383	0.1	14.092769
17.115050	0.1	13.994337
17.116717	0.1	13.897293
17.118383	0.1	13.800999
17.120050	0.1	13.704267
17.121717	0.1	13.606451
17.123383	0.1	13.508163
17.125050	0.1	13.410561
17.126717	0.1	13.314029
17.128383	0.1	13.218722
17.130050	0.1	13.125311
17.131717	0.1	13.033976
17.133383	0.1	12.943754
17.135050	0.1	12.853555
17.136717	0.1	12.762798
17.138383	0.1	12.670993
17.140050	0.1	12.577567
17.141717	0.1	12.482330
17.143383	0.1	12.385687
17.145050	0.1	12.288485
17.146717	0.1	12.191776
17.148383	0.1	12.096684
17.150050	0.1	12.004171
17.151717	0.1	11.914331
17.153383	0.1	11.825934
17.155050	0.1	11.737566
17.156717	0.1	11.648969
17.158383	0.1	11.560726
17.160050	0.1	11.472953
17.161717	0.1	11.384799
17.163383	0.1	11.295630
17.165050	0.1	11.206055
17.166717	0.1	11.117188
17.168383	0.1	11.029462
17.170050	0.1	10.942523
17.171717	0.1	10.855705
17.173383	0.1	10.768566
17.175050	0.1	10.680957
17.176717	0.1	10.592714
17.178383	0.1	10.503698
17.180050	0.1	10.414310
17.181717	0.1	10.325215
17.183383	0.1	10.236669
17.185050	0.1	10.148943
17.186717	0.1	10.062787
17.188383	0.1	9.978716
17.190050	0.1	9.896350
17.191717	0.1	9.814706
17.193383	0.1	9.733015
17.195050	0.1	9.651226
17.196717	0.1	9.569405
17.198383	0.1	9.487174
17.200050	0.1	9.404402
17.201717	0.1	9.321673
17.203383	0.1	9.239735
17.205050	0.1	9.159162
17.206717	0.1	9.080311
17.208383	0.1	9.003365
17.210050	0.1	8.928217
17.211717	0.1	8.854084
17.213383	0.1	8.779648
17.215050	0.1	8.704001
17.216717	0.1	8.627260
17.218383	0.1	8.550310
17.220050	0.1	8.474360
17.221717	0.1	8.400017
17.223383	0.1	8.326229
17.225050	0.1	8.251090
17.226717	0.1	8.174004
17.228383	0.1	8.096378
17.230050	0.1	8.020112
17.231717	0.1	7.946277
17.233383	0.1	7.875175
17.235050	0.1	7.806513
17.236717	0.1	7.739370
17.238383	0.1	7.672617
17.240050	0.1	7.605623
17.241717	0.1	7.538171
17.243383	0.1	7.469808
17.245050	0.1	7.400033
17.246717	0.1	7.329476
17.248383	0.1	7.259697
17.250050	0.1	7.191566
17.251717	0.1	7.124445
17.253383	0.1	7.057115
17.255050	0.1	6.988999
17.256717	0.1	6.920486
17.258383	0.1	6.852727
17.260050	0.1	6.787092
17.261717	0.1	6.724121
17.263383	0.1	6.662952
17.265050	0.1	6.602290
17.266717	0.1	6.541456
17.268383	0.1	6.480534
17.270050	0.1	6.419974
17.271717	0.1	6.359848
17.273383	0.1	6.299657
17.275050	0.1	6.239200
17.276717	0.1	6.178967
17.278383	0.1	6.119329
17.280050	0.1	6.059869
17.281717	0.1	6.000227
17.283383	0.1	5.941321
17.285050	0.1	5.884543
17.286717	0.1	5.830005
17.288383	0.1	5.776561
17.290050	0.1	5.723126
17.291717	0.1	5.669240
17.293383	0.1	5.615084
17.295050	0.1	5.561356
17.296717	0.1	5.508759
17.298383	0.1	5.457164
17.300050	0.1	5.405839
17.301717	0.1	5.354667
17.303383	0.1	5.304338
17.305050	0.1	5.255421
17.306717	0.1	5.207574
17.308383	0.1	5.159779
17.310050	0.1	5.111308
17.311717	0.1	5.062488
17.313383	0.1	5.014250
17.315050	0.1	4.967167
17.316717	0.1	4.921043
17.318383	0.1	4.875408
17.320050	0.1	4.830272
17.321717	0.1	4.785908
17.323383	0.1	4.742392
17.325050	0.1	4.699696
17.326717	0.1	4.657679
17.328383	0.1	4.615877
17.330050	0.1	4.573609
17.331717	0.1	4.530726
17.333383	0.1	4.488411
17.335050	0.1	4.448476
17.336717	0.1	4.411615
17.338383	0.1	4.376620
17.340050	0.1	4.341211
17.341717	0.1	4.304028
17.343383	0.1	4.265816
17.345050	0.1	4.228028
17.346717	0.1	4.191310
17.348383	0.1	4.155659
17.350050	0.1	4.120539
17.351717	0.1	4.085097
17.353383	0.1	4.049018
17.355050	0.1	4.012664
17.356717	0.1	3.976589
17.358383	0.1	3.941339
17.360050	0.1	3.907215
17.361717	0.1	3.874069
17.363383	0.1	3.841701
17.365050	0.1	3.810371
17.366717	0.1	3.780285
17.368383	0.1	3.750902
17.370050	0.1	3.721491
17.371717	0.1	3.691884
17.373383	0.1	3.662100
17.375050	0.1	3.632088
17.376717	0.1	3.602384
17.378383	0.1	3.573671
17.380050	0.1	3.545908
17.381717	0.1	3.518593
17.383383	0.1	3.491542
17.385050	0.1	3.465060
17.386717	0.1	3.439309
17.388383	0.1	3.413814
17.390050	0.1	3.387765
17.391717	0.1	3.360850
17.393383	0.1	3.333702
17.395050	0.1	3.307322
17.396717	0.1	3.282046
17.398383	0.1	3.257594
17.400050	0.1	3.233966
17.401717	0.1	3.211750
17.403383	0.1	3.191503
17.405050	0.1	3.173067
17.406717	0.1	3.155330
17.408383	0.1	3.136527
17.410050	0.1	3.115372
17.411717	0.1	3.092252
17.413383	0.1	3.068959
17.415050	0.1	3.047022
17.416717	0.1	3.026729
17.418383	0.1	3.007436
17.420050	0.1	2.988162
17.421717	0.1	2.968279
17.423383	0.1	2.947701
17.425050	0.1	2.926551
17.426717	0.1	2.905317
17.428383	0.1	2.884897
17.430050	0.1	2.865493
17.431717	0.1	2.846443
17.433383	0.1	2.827491
17.435050	0.1	2.809353
17.436717	0.1	2.792776
17.438383	0.1	2.777451
17.440050	0.1	2.761986
17.441717	0.1	2.745474
17.443383	0.1	2.728645
17.445050	0.1	2.712482
17.446717	0.1	2.696873
17.448383	0.1	2.681469
17.450050	0.1	2.666274
17.451717	0.1	2.651131
17.453383	0.1	2.635727
17.455050	0.1	2.620057
17.456717	0.1	2.604588
17.458383	0.1	2.590017
17.460050	0.1	2.576192
17.461717	0.1	2.561668
17.463383	0.1	2.545370
17.465050	0.1	2.527982
17.466717	0.1	2.510985
17.468383	0.1	2.495144
17.470050	0.1	2.480256
17.471717	0.1	2.465998
17.473383	0.1	2.452410
17.475050	0.1	2.439497
17.476717	0.1	2.426924
17.478383	0.1	2.414235
17.480050	0.1	2.401345
17.481717	0.1	2.388689
17.483383	0.1	2.376726
17.485050	0.1	2.365503
17.486717	0.1	2.354775
17.488383	0.1	2.344055
17.490050	0.1	2.332632
17.491717	0.1	2.320283
17.493383	0.1	2.307747
17.495050	0.1	2.295761
17.496717	0.1	2.284031
17.498383	0.1	2.271426
17.500050	0.1	2.256981
17.501717	0.1	2.241237
17.503383	0.1	2.226112
17.505050	0.1	2.212971
17.506717	0.1	2.201572
17.508383	0.1	2.190932
17.510050	0.1	2.180617
17.511717	0.1	2.171015
17.513383	0.1	2.162503
17.515050	0.1	2.154964
17.516717	0.1	2.148049
17.518383	0.1	2.141064
17.520050	0.1	2.132831
17.521717	0.1	2.122610
17.523383	0.1	2.111387
17.525050	0.1	2.101329
17.526717	0.1	2.093846
17.528383	0.1	2.088421
17.530050	0.1	2.083411
17.531717	0.1	2.077492
17.533383	0.1	2.070214
17.535050	0.1	2.061212
17.536717	0.1	2.050032
17.538383	0.1	2.037263
17.540050	0.1	2.024700
17.541717	0.1	2.013505
17.543383	0.1	2.003452
17.545050	0.1	1.994260
17.546717	0.1	1.986180
17.548383	0.1	1.979065
17.550050	0.1	1.972374
17.551717	0.1	1.966022
17.553383	0.1	1.959987
17.555050	0.1	1.953789
17.556717	0.1	1.947265
17.558383	0.1	1.940946
17.560050	0.1	1.935032
17.561717	0.1	1.928946
17.563383	0.1	1.922352
17.565050	0.1	1.915493
17.566717	0.1	1.908508
17.568383	0.1	1.901235
17.570050	0.1	1.894129
17.571717	0.1	1.888475
17.573383	0.1	1.884955
17.575050	0.1	1.882990
17.576717	0.1	1.881649
17.578383	0.1	1.880210
17.580050	0.1	1.878059
17.581717	0.1	1.874757
17.583383	0.1	1.870287
17.585050	0.1	1.865532
17.586717	0.1	1.861933
17.588383	0.1	1.859721
17.590050	0.1	1.857476
17.591717	0.1	1.853895
17.593383	0.1	1.849337
17.595050	0.1	1.845071
17.596717	0.1	1.841625
17.598383	0.1	1.838608
17.600050	0.1	1.835995
17.601717	0.1	1.834193
17.603383	0.1	1.832950
17.605050	0.1	1.831423
17.606717	0.1	1.829020
17.608383	0.1	1.825714
17.610050	0.1	1.821709
17.611717	0.1	1.817257
17.613383	0.1	1.812922
17.615050	0.1	1.809457
17.616717	0.1	1.807450
17.618383	0.1	1.806854
17.620050	0.1	1.806743
17.621717	0.1	1.805844
17.623383	0.1	1.803362
17.625050	0.1	1.799469
17.626717	0.1	1.795478
17.628383	0.1	1.792675
17.630050	0.1	1.790901
17.631717	0.1	1.789122
17.633383	0.1	1.786724
17.635050	0.1	1.783911
17.636717	0.1	1.781229
17.638383	0.1	1.778877
17.640050	0.1	1.776638
17.641717	0.1	1.774500
17.643383	0.1	1.772749
17.645050	0.1	1.771497
17.646717	0.1	1.770467
17.648383	0.1	1.769289
17.650050	0.1	1.767599
17.651717	0.1	1.765033
17.653383	0.1	1.761597
17.655050	0.1	1.757918
17.656717	0.1	1.754863
17.658383	0.1	1.752870
17.660050	0.1	1.751911
17.661717	0.1	1.751976
17.663383	0.1	1.753168
17.665050	0.1	1.755133
17.666717	0.1	1.756889
17.668383	0.1	1.757368
17.670050	0.1	1.755990
17.671717	0.1	1.752782
17.673383	0.1	1.748451
17.675050	0.1	1.744265
17.676717	0.1	1.741326
17.678383	0.1	1.739794
17.680050	0.1	1.739003
17.681717	0.1	1.738057
17.683383	0.1	1.736470
17.685050	0.1	1.734281
17.686717	0.1	1.731827
17.688383	0.1	1.729419
17.690050	0.1	1.726947
17.691717	0.1	1.723962
17.693383	0.1	1.720395
17.695050	0.1	1.716865
17.696717	0.1	1.714360
17.698383	0.1	1.713666
17.700050	0.1	1.714784
17.701717	0.1	1.716684
17.703383	0.1	1.717731
17.705050	0.1	1.716749
17.706717	0.1	1.713587
17.708383	0.1	1.708702
17.710050	0.1	1.702779
17.711717	0.1	1.696646
17.713383	0.1	1.691058
17.715050	0.1	1.686430
17.716717	0.1	1.682779
17.718383	0.1	1.680208
17.720050	0.1	1.679142
17.721717	0.1	1.679361
17.723383	0.1	1.679715
17.725050	0.1	1.679086
17.726717	0.1	1.676925
17.728383	0.1	1.673000
17.730050	0.1	1.667589
17.731717	0.1	1.661582
17.733383	0.1	1.655859
17.735050	0.1	1.650807
17.736717	0.1	1.646616
17.738383	0.1	1.643328
17.740050	0.1	1.640441
17.741717	0.1	1.637130
17.743383	0.1	1.633139
17.745050	0.1	1.629121
17.746717	0.1	1.626187
17.748383	0.1	1.624799
17.750050	0.1	1.624059
17.751717	0.1	1.622555
17.753383	0.1	1.619845
17.755050	0.1	1.616562
17.756717	0.1	1.613521
17.758383	0.1	1.611044
17.760050	0.1	1.608795
17.761717	0.1	1.606001
17.763383	0.1	1.601954
17.765050	0.1	1.596590
17.766717	0.1	1.590438
17.768383	0.1	1.584147
17.770050	0.1	1.578070
17.771717	0.1	1.572347
17.773383	0.1	1.567034
17.775050	0.1	1.561944
17.776717	0.1	1.556999
17.778383	0.1	1.552422
17.780050	0.1	1.548561
17.781717	0.1	1.545954
17.783383	0.1	1.545004
17.785050	0.1	1.545278
17.786717	0.1	1.545814
17.788383	0.1	1.545753
17.790050	0.1	1.544566
17.791717	0.1	1.542526
17.793383	0.1	1.540538
17.795050	0.1	1.538973
17.796717	0.1	1.537320
17.798383	0.1	1.535462
17.800050	0.1	1.534158
17.801717	0.1	1.533851
17.803383	0.1	1.533842
17.805050	0.1	1.532803
17.806717	0.1	1.529595
17.808383	0.1	1.524114
17.810050	0.1	1.517744
17.811717	0.1	1.512705
17.813383	0.1	1.510344
17.815050	0.1	1.510009
17.816717	0.1	1.510088
17.818383	0.1	1.509758
17.820050	0.1	1.508906
17.821717	0.1	1.507099
17.823383	0.1	1.503876
17.825050	0.1	1.499779
17.826717	0.1	1.496146
17.828383	0.1	1.493851
17.830050	0.1	1.492901
17.831717	0.1	1.493073
17.833383	0.1	1.494004
17.835050	0.1	1.494777
17.836717	0.1	1.494265
17.838383	0.1	1.492132
17.840050	0.1	1.489385
17.841717	0.1	1.487578
17.843383	0.1	1.487387
17.845050	0.1	1.488347
17.846717	0.1	1.489432
17.848383	0.1	1.489595
17.850050	0.1	1.488351
17.851717	0.1	1.486032
17.853383	0.1	1.483131
17.855050	0.1	1.479853
17.856717	0.1	1.476407
17.858383	0.1	1.473334
17.860050	0.1	1.471359
17.861717	0.1	1.471015
17.863383	0.1	1.472132
17.865050	0.1	1.473785
17.866717	0.1	1.474945
17.868383	0.1	1.475243
17.870050	0.1	1.475085
17.871717	0.1	1.475024
17.873383	0.1	1.475359
17.875050	0.1	1.475820
17.876717	0.1	1.475438
17.878383	0.1	1.473534
17.880050	0.1	1.470870
17.881717	0.1	1.469213
17.883383	0.1	1.469981
17.885050	0.1	1.473301
17.886717	0.1	1.477823
17.888383	0.1	1.481893
17.890050	0.1	1.484887
17.891717	0.1	1.486964
17.893383	0.1	1.488216
17.895050	0.1	1.488673
17.896717	0.1	1.488682
17.898383	0.1	1.488612
17.900050	0.1	1.488486
17.901717	0.1	1.488295
17.903383	0.1	1.488384
17.905050	0.1	1.488808
17.906717	0.1	1.488631
17.908383	0.1	1.486894
17.910050	0.1	1.483946
17.911717	0.1	1.480910
17.913383	0.1	1.478307
17.915050	0.1	1.476021
17.916717	0.1	1.474191
17.918383	0.1	1.472840
17.920050	0.1	1.471429
17.921717	0.1	1.469865
17.923383	0.1	1.468873
17.925050	0.1	1.468891
17.926717	0.1	1.469459
17.928383	0.1	1.469804
17.930050	0.1	1.469492
17.931717	0.1	1.468682
17.933383	0.1	1.467881
17.935050	0.1	1.467476
17.936717	0.1	1.467303
17.938383	0.1	1.466647
17.940050	0.1	1.464933
17.941717	0.1	1.462563
17.943383	0.1	1.460616
17.945050	0.1	1.459955
17.946717	0.1	1.460817
17.948383	0.1	1.462647
17.950050	0.1	1.464239
17.951717	0.1	1.464398
17.953383	0.1	1.462665
17.955050	0.1	1.459285
17.956717	0.1	1.454400
17.958383	0.1	1.447974
17.960050	0.1	1.441124
17.961717	0.1	1.436225
17.963383	0.1	1.434735
17.965050	0.1	1.435890
17.966717	0.1	1.437888
17.968383	0.1	1.439210
17.970050	0.1	1.439019
17.971717	0.1	1.437357
17.973383	0.1	1.434749
17.975050	0.1	1.431578
17.976717	0.1	1.428034
17.978383	0.1	1.424495
17.980050	0.1	1.421538
17.981717	0.1	1.419419
17.983383	0.1	1.417580
17.985050	0.1	1.415312
17.986717	0.1	1.412700
17.988383	0.1	1.410428
17.990050	0.1	1.408942
17.991717	0.1	1.408113
17.993383	0.1	1.407312
17.995050	0.1	1.405962
17.996717	0.1	1.404122
17.998383	0.1	1.402176
18.000050	0.1	1.400039
18.001717	0.1	1.397170
18.003383	0.1	1.393580
18.005050	0.1	1.390264
18.006717	0.1	1.388108
18.008383	0.1	1.387014
18.010050	0.1	1.386353
18.011717	0.1	1.385389
18.013383	0.1	1.383740
18.015050	0.1	1.381706
18.016717	0.1	1.379852
18.018383	0.1	1.378311
18.020050	0.1	1.376495
18.021717	0.1	1.373566
18.023383	0.1	1.369263
18.025050	0.1	1.364076
18.026717	0.1	1.358627
18.028383	0.1	1.353649
18.030050	0.1	1.350068
18.031717	0.1	1.348271
18.033383	0.1	1.347736
18.035050	0.1	1.347591
18.036717	0.1	1.347112
18.038383	0.1	1.345761
18.040050	0.1	1.343470
18.041717	0.1	1.340555
18.043383	0.1	1.337156
18.045050	0.1	1.333021
18.046717	0.1	1.328313
18.048383	0.1	1.324406
18.050050	0.1	1.322897
18.051717	0.1	1.323735
18.053383	0.1	1.325328
18.055050	0.1	1.326296
18.056717	0.1	1.326171
18.058383	0.1	1.325016
18.060050	0.1	1.323191
18.061717	0.1	1.320881
18.063383	0.1	1.317910
18.065050	0.1	1.314320
18.066717	0.1	1.310799
18.068383	0.1	1.308224
18.070050	0.1	1.306986
18.071717	0.1	1.306767
18.073383	0.1	1.306823
18.075050	0.1	1.306431
18.076717	0.1	1.305426
18.078383	0.1	1.304122
18.080050	0.1	1.302506
18.081717	0.1	1.300112
18.083383	0.1	1.297090
18.085050	0.1	1.294445
18.086717	0.1	1.293286
18.088383	0.1	1.294119
18.090050	0.1	1.296438
18.091717	0.1	1.298920
18.093383	0.1	1.300392
18.095050	0.1	1.300429
18.096717	0.1	1.299465
18.098383	0.1	1.298445
18.100050	0.1	1.298003
18.101717	0.1	1.297924
18.103383	0.1	1.297719
18.105050	0.1	1.297514
18.106717	0.1	1.297751
18.108383	0.1	1.298371
18.110050	0.1	1.298967
18.111717	0.1	1.299456
18.113383	0.1	1.300117
18.115050	0.1	1.301174
18.116717	0.1	1.302580
18.118383	0.1	1.304061
18.120050	0.1	1.305020
18.121717	0.1	1.304820
18.123383	0.1	1.303493
18.125050	0.1	1.301770
18.126717	0.1	1.300490
18.128383	0.1	1.300131
18.130050	0.1	1.300657
18.131717	0.1	1.301477
18.133383	0.1	1.301691
18.135050	0.1	1.300555
18.136717	0.1	1.298245
18.138383	0.1	1.295982
18.140050	0.1	1.294962
18.141717	0.1	1.295223
18.143383	0.1	1.295838
18.145050	0.1	1.296271
18.146717	0.1	1.296913
18.148383	0.1	1.298087
18.150050	0.1	1.299027
18.151717	0.1	1.298324
18.153383	0.1	1.295614
18.155050	0.1	1.292350
18.156717	0.1	1.290240
18.158383	0.1	1.289961
18.160050	0.1	1.291623
18.161717	0.1	1.295190
18.163383	0.1	1.300126
18.165050	0.1	1.305463
18.166717	0.1	1.310138
18.168383	0.1	1.313072
18.170050	0.1	1.313696
18.171717	0.1	1.312452
18.173383	0.1	1.310436
18.175050	0.1	1.308708
18.176717	0.1	1.307954
18.178383	0.1	1.308261
18.180050	0.1	1.309235
18.181717	0.1	1.310366
18.183383	0.1	1.311218
18.185050	0.1	1.311526
18.186717	0.1	1.311200
18.188383	0.1	1.310236
18.190050	0.1	1.308857
18.191717	0.1	1.307628
18.193383	0.1	1.307209
18.195050	0.1	1.307707
18.196717	0.1	1.308378
18.198383	0.1	1.308410
18.200050	0.1	1.307665
18.201717	0.1	1.306548
18.203383	0.1	1.305360
18.205050	0.1	1.304080
18.206717	0.1	1.302352
18.208383	0.1	1.299861
18.210050	0.1	1.296927
18.211717	0.1	1.294501
18.213383	0.1	1.293491
18.215050	0.1	1.294119
18.216717	0.1	1.295512
18.218383	0.1	1.296494
18.220050	0.1	1.296704
18.221717	0.1	1.296406
18.223383	0.1	1.295987
18.225050	0.1	1.296010
18.226717	0.1	1.296583
18.228383	0.1	1.296559
18.230050	0.1	1.294473
18.231717	0.1	1.290361
18.233383	0.1	1.285751
18.235050	0.1	1.281807
18.236717	0.1	1.278152
18.238383	0.1	1.273709
18.240050	0.1	1.268187
18.241717	0.1	1.262319
18.243383	0.1	1.257104
18.245050	0.1	1.253304
18.246717	0.1	1.251507
18.248383	0.1	1.251847
18.250050	0.1	1.253490
18.251717	0.1	1.255106
18.253383	0.1	1.256112
18.255050	0.1	1.256815
18.256717	0.1	1.257374
18.258383	0.1	1.257416
18.260050	0.1	1.256703
18.261717	0.1	1.255469
18.263383	0.1	1.253742
18.265050	0.1	1.251060
18.266717	0.1	1.247288
18.268383	0.1	1.243097
18.270050	0.1	1.239353
18.271717	0.1	1.236303
18.273383	0.1	1.233951
18.275050	0.1	1.232871
18.276717	0.1	1.233374
18.278383	0.1	1.234263
18.280050	0.1	1.233718
18.281717	0.1	1.231031
18.283383	0.1	1.226962
18.285050	0.1	1.222896
18.286717	0.1	1.219828
18.288383	0.1	1.217839
18.290050	0.1	1.216675
18.291717	0.1	1.216126
18.293383	0.1	1.215646
18.295050	0.1	1.214542
18.296717	0.1	1.212959
18.298383	0.1	1.211721
18.300050	0.1	1.211232
18.301717	0.1	1.211143
18.303383	0.1	1.210920
18.305050	0.1	1.210310
18.306717	0.1	1.209350
18.308383	0.1	1.208377
18.310050	0.1	1.208042
18.311717	0.1	1.208708
18.313383	0.1	1.209872
18.315050	0.1	1.210649
18.316717	0.1	1.210477
18.318383	0.1	1.209136
18.320050	0.1	1.206556
18.321717	0.1	1.202873
18.323383	0.1	1.198724
18.325050	0.1	1.195399
18.326717	0.1	1.194044
18.328383	0.1	1.194635
18.330050	0.1	1.196242
18.331717	0.1	1.197658
18.333383	0.1	1.198198
18.335050	0.1	1.198435
18.336717	0.1	1.199325
18.338383	0.1	1.200871
18.340050	0.1	1.202519
18.341717	0.1	1.204088
18.343383	0.1	1.205723
18.345050	0.1	1.207795
18.346717	0.1	1.210561
18.348383	0.1	1.213397
18.350050	0.1	1.214850
18.351717	0.1	1.213811
18.353383	0.1	1.210566
18.355050	0.1	1.206477
18.356717	0.1	1.202645
18.358383	0.1	1.199339
18.360050	0.1	1.196996
18.361717	0.1	1.196638
18.363383	0.1	1.198794
18.365050	0.1	1.203036
18.366717	0.1	1.208470
18.368383	0.1	1.213918
18.370050	0.1	1.218105
18.371717	0.1	1.220158
18.373383	0.1	1.219986
18.375050	0.1	1.218263
18.376717	0.1	1.216275
18.378383	0.1	1.215381
18.380050	0.1	1.216093
18.381717	0.1	1.217891
18.383383	0.1	1.220233
18.385050	0.1	1.222934
18.386717	0.1	1.225439
18.388383	0.1	1.226738
18.390050	0.1	1.226356
18.391717	0.1	1.225122
18.393383	0.1	1.224554
18.395050	0.1	1.225155
18.396717	0.1	1.225905
18.398383	0.1	1.225728
18.400050	0.1	1.224596
18.401717	0.1	1.223180
18.403383	0.1	1.222314
18.405050	0.1	1.222468
18.406717	0.1	1.223390
18.408383	0.1	1.224554
18.410050	0.1	1.225704
18.411717	0.1	1.226706
18.413383	0.1	1.227418
18.415050	0.1	1.227781
18.416717	0.1	1.227851
18.418383	0.1	1.227641
18.420050	0.1	1.227134
18.421717	0.1	1.226733
18.423383	0.1	1.227213
18.425050	0.1	1.228889
18.426717	0.1	1.231018
18.428383	0.1	1.232433
18.430050	0.1	1.232666
18.431717	0.1	1.232140
18.433383	0.1	1.231567
18.435050	0.1	1.231525
18.436717	0.1	1.232345
18.438383	0.1	1.233988
18.440050	0.1	1.236168
18.441717	0.1	1.238571
18.443383	0.1	1.240992
18.445050	0.1	1.243264
18.446717	0.1	1.245188
18.448383	0.1	1.246426
18.450050	0.1	1.246827
18.451717	0.1	1.246673
18.453383	0.1	1.246361
18.455050	0.1	1.245732
18.456717	0.1	1.244326
18.458383	0.1	1.242096
18.460050	0.1	1.239348
18.461717	0.1	1.236359
18.463383	0.1	1.233579
18.465050	0.1	1.231711
18.466717	0.1	1.231134
18.468383	0.1	1.231618
18.470050	0.1	1.232573
18.471717	0.1	1.233015
18.473383	0.1	1.231781
18.475050	0.1	1.228652
18.476717	0.1	1.224759
18.478383	0.1	1.221625
18.480050	0.1	1.220317
18.481717	0.1	1.221434
18.483383	0.1	1.224694
18.485050	0.1	1.228484
18.486717	0.1	1.230920
18.488383	0.1	1.231325
18.490050	0.1	1.230119
18.491717	0.1	1.227991
18.493383	0.1	1.225537
18.495050	0.1	1.222948
18.496717	0.1	1.220163
18.498383	0.1	1.217402
18.500050	0.1	1.215171
18.501717	0.1	1.214133
18.503383	0.1	1.214701
18.505050	0.1	1.216331
18.506717	0.1	1.217551
18.508383	0.1	1.217243
18.510050	0.1	1.215683
18.511717	0.1	1.214086
18.513383	0.1	1.212861
18.515050	0.1	1.210980
18.516717	0.1	1.207623
18.518383	0.1	1.203660
18.520050	0.1	1.200903
18.521717	0.1	1.200549
18.523383	0.1	1.202216
18.525050	0.1	1.204098
18.526717	0.1	1.204219
18.528383	0.1	1.202095
18.530050	0.1	1.199055
18.531717	0.1	1.196894
18.533383	0.1	1.196624
18.535050	0.1	1.198030
18.536717	0.1	1.199609
18.538383	0.1	1.199553
18.540050	0.1	1.197415
18.541717	0.1	1.194412
18.543383	0.1	1.191976
18.545050	0.1	1.190579
18.546717	0.1	1.190347
18.548383	0.1	1.191483
18.550050	0.1	1.193439
18.551717	0.1	1.195092
18.553383	0.1	1.195995
18.555050	0.1	1.196619
18.556717	0.1	1.197518
18.558383	0.1	1.198482
18.560050	0.1	1.198580
18.561717	0.1	1.197201
18.563383	0.1	1.194729
18.565050	0.1	1.192219
18.566717	0.1	1.190617
18.568383	0.1	1.190053
18.570050	0.1	1.189932
18.571717	0.1	1.189704
18.573383	0.1	1.189415
18.575050	0.1	1.189448
18.576717	0.1	1.190184
18.578383	0.1	1.192181
18.580050	0.1	1.196074
18.581717	0.1	1.201634
18.583383	0.1	1.207446
18.585050	0.1	1.211832
18.586717	0.1	1.213956
18.588383	0.1	1.213774
18.590050	0.1	1.211693
18.591717	0.1	1.208498
18.593383	0.1	1.205308
18.595050	0.1	1.203129
18.596717	0.1	1.202314
18.598383	0.1	1.202365
18.600050	0.1	1.202575
18.601717	0.1	1.202882
18.603383	0.1	1.203883
18.605050	0.1	1.206086
18.606717	0.1	1.209229
18.608383	0.1	1.212200
18.610050	0.1	1.213858
18.611717	0.1	1.214338
18.613383	0.1	1.214826
18.615050	0.1	1.216293
18.616717	0.1	1.218831
18.618383	0.1	1.221597
18.620050	0.1	1.223595
18.621717	0.1	1.224708
18.623383	0.1	1.225355
18.625050	0.1	1.225728
18.626717	0.1	1.225844
18.628383	0.1	1.225877
18.630050	0.1	1.226086
18.631717	0.1	1.226547
18.633383	0.1	1.227143
18.635050	0.1	1.228009
18.636717	0.1	1.229518
18.638383	0.1	1.231772
18.640050	0.1	1.234687
18.641717	0.1	1.238151
18.643383	0.1	1.241672
18.645050	0.1	1.244494
18.646717	0.1	1.246459
18.648383	0.1	1.248005
18.650050	0.1	1.248918
18.651717	0.1	1.248373
18.653383	0.1	1.246291
18.655050	0.1	1.243749
18.656717	0.1	1.242124
18.658383	0.1	1.242510
18.660050	0.1	1.245327
18.661717	0.1	1.249453
18.663383	0.1	1.252578
18.665050	0.1	1.253085
18.666717	0.1	1.251060
18.668383	0.1	1.247344
18.670050	0.1	1.242762
18.671717	0.1	1.238491
18.673383	0.1	1.236177
18.675050	0.1	1.236838
18.676717	0.1	1.239930
18.678383	0.1	1.243944
18.680050	0.1	1.247819
18.681717	0.1	1.251404
18.683383	0.1	1.254501
18.685050	0.1	1.256168
18.686717	0.1	1.255479
18.688383	0.1	1.252890
18.690050	0.1	1.250384
18.691717	0.1	1.249881
18.693383	0.1	1.251688
18.695050	0.1	1.254780
18.696717	0.1	1.257723
18.698383	0.1	1.259050
18.700050	0.1	1.257719
18.701717	0.1	1.253975
18.703383	0.1	1.249504
18.705050	0.1	1.246259
18.706717	0.1	1.244894
18.708383	0.1	1.244824
18.710050	0.1	1.245541
18.711717	0.1	1.247260
18.713383	0.1	1.250212
18.715050	0.1	1.253877
18.716717	0.1	1.257015
18.718383	0.1	1.258315
18.720050	0.1	1.257323
18.721717	0.1	1.254883
18.723383	0.1	1.252405
18.725050	0.1	1.250859
18.726717	0.1	1.250454
18.728383	0.1	1.250925
18.730050	0.1	1.251739
18.731717	0.1	1.252182
18.733383	0.1	1.251642
18.735050	0.1	1.250333
18.736717	0.1	1.249150
18.738383	0.1	1.248559
18.740050	0.1	1.248228
18.741717	0.1	1.247865
18.743383	0.1	1.247548
18.745050	0.1	1.247367
18.746717	0.1	1.247423
18.748383	0.1	1.247996
18.750050	0.1	1.249183
18.751717	0.1	1.250529
18.753383	0.1	1.251493
18.755050	0.1	1.252042
18.756717	0.1	1.252126
18.758383	0.1	1.251311
18.760050	0.1	1.249467
18.761717	0.1	1.247050
18.763383	0.1	1.244545
18.765050	0.1	1.242207
18.766717	0.1	1.240079
18.768383	0.1	1.237951
18.770050	0.1	1.235702
18.771717	0.1	1.233537
18.773383	0.1	1.231856
18.775050	0.1	1.231101
18.776717	0.1	1.231488
18.778383	0.1	1.232582
18.780050	0.1	1.233551
18.781717	0.1	1.233909
18.783383	0.1	1.233793
18.785050	0.1	1.233579
18.786717	0.1	1.233537
18.788383	0.1	1.233532
18.790050	0.1	1.233136
18.791717	0.1	1.232377
18.793383	0.1	1.231893
18.795050	0.1	1.232293
18.796717	0.1	1.233751
18.798383	0.1	1.235977
18.800050	0.1	1.238314
18.801717	0.1	1.239739
18.803383	0.1	1.239502
18.805050	0.1	1.238091
18.806717	0.1	1.236824
18.808383	0.1	1.236731
18.810050	0.1	1.238273
18.811717	0.1	1.241476
18.813383	0.1	1.245742
18.815050	0.1	1.250245
18.816717	0.1	1.254724
18.818383	0.1	1.259386
18.820050	0.1	1.264126
18.821717	0.1	1.268326
18.823383	0.1	1.271293
18.825050	0.1	1.272880
18.826717	0.1	1.273616
18.828383	0.1	1.274333
18.830050	0.1	1.275633
18.831717	0.1	1.277910
18.833383	0.1	1.281463
18.835050	0.1	1.286175
18.836717	0.1	1.291372
18.838383	0.1	1.296364
18.840050	0.1	1.301127
18.841717	0.1	1.306240
18.843383	0.1	1.311973
18.845050	0.1	1.318105
18.846717	0.1	1.324504
18.848383	0.1	1.331107
18.850050	0.1	1.337710
18.851717	0.1	1.343735
18.853383	0.1	1.348322
18.855050	0.1	1.351121
18.856717	0.1	1.352816
18.858383	0.1	1.354264
18.860050	0.1	1.356066
18.861717	0.1	1.359107
18.863383	0.1	1.364336
18.865050	0.1	1.371922
18.866717	0.1	1.380998
18.868383	0.1	1.390176
18.870050	0.1	1.398572
18.871717	0.1	1.406283
18.873383	0.1	1.413836
18.875050	0.1	1.421459
18.876717	0.1	1.428975
18.878383	0.1	1.436300
18.880050	0.1	1.443345
18.881717	0.1	1.449366
18.883383	0.1	1.453334
18.885050	0.1	1.455047
18.886717	0.1	1.455434
18.888383	0.1	1.455876
18.890050	0.1	1.457310
18.891717	0.1	1.459629
18.893383	0.1	1.462055
18.895050	0.1	1.464244
18.896717	0.1	1.466558
18.898383	0.1	1.468877
18.900050	0.1	1.470298
18.901717	0.1	1.470377
18.903383	0.1	1.469594
18.905050	0.1	1.468663
18.906717	0.1	1.467890
18.908383	0.1	1.466856
18.910050	0.1	1.464705
18.911717	0.1	1.461119
18.913383	0.1	1.456514
18.915050	0.1	1.451275
18.916717	0.1	1.445664
18.918383	0.1	1.440123
18.920050	0.1	1.434926
18.921717	0.1	1.429995
18.923383	0.1	1.425217
18.925050	0.1	1.420504
18.926717	0.1	1.415913
18.928383	0.1	1.411531
18.930050	0.1	1.406879
18.931717	0.1	1.401068
18.933383	0.1	1.394027
18.935050	0.1	1.386604
18.936717	0.1	1.379261
18.938383	0.1	1.371689
18.940050	0.1	1.363726
18.941717	0.1	1.355740
18.943383	0.1	1.348173
18.945050	0.1	1.341067
18.946717	0.1	1.334148
18.948383	0.1	1.327381
18.950050	0.1	1.321347
18.951717	0.1	1.316527
18.953383	0.1	1.312704
18.955050	0.1	1.309351
18.956717	0.1	1.305984
18.958383	0.1	1.302105
18.960050	0.1	1.297244
18.961717	0.1	1.291162
18.963383	0.1	1.283903
18.965050	0.1	1.276042
18.966717	0.1	1.268527
18.968383	0.1	1.262026
18.970050	0.1	1.256550
18.971717	0.1	1.251735
18.973383	0.1	1.247139
18.975050	0.1	1.242105
18.976717	0.1	1.236107
18.978383	0.1	1.229341
18.980050	0.1	1.222435
18.981717	0.1	1.215823
18.983383	0.1	1.209755
18.985050	0.1	1.204666
18.986717	0.1	1.200931
18.988383	0.1	1.198426
18.990050	0.1	1.196433
18.991717	0.1	1.194109
18.993383	0.1	1.190905
18.995050	0.1	1.186724
18.996717	0.1	1.181914
18.998383	0.1	1.177001
19.000050	0.1	1.172321
19.001717	0.1	1.168028
19.003383	0.1	1.164307
19.005050	0.1	1.161140
19.006717	0.1	1.158020
19.008383	0.1	1.154561
19.010050	0.1	1.151282
19.011717	0.1	1.149313
19.013383	0.1	1.149136
19.015050	0.1	1.149918
19.016717	0.1	1.149932
19.018383	0.1	1.147548
19.020050	0.1	1.142123
19.021717	0.1	1.134016
19.023383	0.1	1.124106
19.025050	0.1	1.113829
19.026717	0.1	1.104879
19.028383	0.1	1.098341
19.030050	0.1	1.094667
19.031717	0.1	1.093838
19.033383	0.1	1.095138
19.035050	0.1	1.097224
19.036717	0.1	1.098630
19.038383	0.1	1.098476
19.040050	0.1	1.097140
19.041717	0.1	1.095659
19.043383	0.1	1.094267
19.045050	0.1	1.092004
19.046717	0.1	1.088190
19.048383	0.1	1.083319
19.050050	0.1	1.078411
19.051717	0.1	1.074397
19.053383	0.1	1.071584
19.055050	0.1	1.069396
19.056717	0.1	1.067375
19.058383	0.1	1.065698
19.060050	0.1	1.064581
19.061717	0.1	1.064138
19.063383	0.1	1.064739
19.065050	0.1	1.066672
19.066717	0.1	1.069526
19.068383	0.1	1.072227
19.070050	0.1	1.073852
19.071717	0.1	1.073987
19.073383	0.1	1.072446
19.075050	0.1	1.069591
19.076717	0.1	1.066444
19.078383	0.1	1.063677
19.080050	0.1	1.061126
19.081717	0.1	1.058546
19.083383	0.1	1.056185
19.085050	0.1	1.054457
19.086717	0.1	1.053442
19.088383	0.1	1.052860
19.090050	0.1	1.052245
19.091717	0.1	1.051296
19.093383	0.1	1.050089
19.095050	0.1	1.048893
19.096717	0.1	1.047896
19.098383	0.1	1.047212
19.100050	0.1	1.046658
19.101717	0.1	1.045638
19.103383	0.1	1.043822
19.105050	0.1	1.042015
19.106717	0.1	1.041926
19.108383	0.1	1.044581
19.110050	0.1	1.049177
19.111717	0.1	1.053675
19.113383	0.1	1.056306
19.115050	0.1	1.056218
19.116717	0.1	1.053028
19.118383	0.1	1.046676
19.120050	0.1	1.038369
19.121717	0.1	1.030462
19.123383	0.1	1.024553
19.125050	0.1	1.020725
19.126717	0.1	1.018746
19.128383	0.1	1.018592
19.130050	0.1	1.019863
19.131717	0.1	1.021638
19.133383	0.1	1.022960
19.135050	0.1	1.023407
19.136717	0.1	1.023374
19.138383	0.1	1.023659
19.140050	0.1	1.024846
19.141717	0.1	1.027142
19.143383	0.1	1.030304
19.145050	0.1	1.033619
19.146717	0.1	1.036087
19.148383	0.1	1.036855
19.150050	0.1	1.035593
19.151717	0.1	1.032515
19.153383	0.1	1.028366
19.155050	0.1	1.024371
19.156717	0.1	1.021461
19.158383	0.1	1.019863
19.160050	0.1	1.019649
19.161717	0.1	1.020506
19.163383	0.1	1.021493
19.165050	0.1	1.022038
19.166717	0.1	1.022597
19.168383	0.1	1.023603
19.170050	0.1	1.024501
19.171717	0.1	1.024506
19.173383	0.1	1.023877
19.175050	0.1	1.023440
19.176717	0.1	1.023305
19.178383	0.1	1.022802
19.180050	0.1	1.021442
19.181717	0.1	1.019319
19.183383	0.1	1.016813
19.185050	0.1	1.014452
19.186717	0.1	1.013083
19.188383	0.1	1.013512
19.190050	0.1	1.015631
19.191717	0.1	1.018178
19.193383	0.1	1.019449
19.195050	0.1	1.018192
19.196717	0.1	1.014224
19.198383	0.1	1.008562
19.200050	0.1	1.003053
19.201717	0.1	0.999230
19.203383	0.1	0.997297
19.205050	0.1	0.996524
19.206717	0.1	0.996282
19.208383	0.1	0.996352
19.210050	0.1	0.996422
19.211717	0.1	0.995980
19.213383	0.1	0.994806
19.215050	0.1	0.992911
19.216717	0.1	0.990266
19.218383	0.1	0.986825
19.220050	0.1	0.982643
19.221717	0.1	0.978038
19.223383	0.1	0.973670
19.225050	0.1	0.970485
19.226717	0.1	0.969255
19.228383	0.1	0.969819
19.230050	0.1	0.971002
19.231717	0.1	0.971518
19.233383	0.1	0.970755
19.235050	0.1	0.968548
19.236717	0.1	0.964887
19.238383	0.1	0.960319
19.240050	0.1	0.955877
19.241717	0.1	0.952007
19.243383	0.1	0.948356
19.245050	0.1	0.944962
19.246717	0.1	0.942564
19.248383	0.1	0.941628
19.250050	0.1	0.941572
19.251717	0.1	0.940999
19.253383	0.1	0.938852
19.255050	0.1	0.935183
19.256717	0.1	0.930708
19.258383	0.1	0.926377
19.260050	0.1	0.923108
19.261717	0.1	0.920957
19.263383	0.1	0.918871
19.265050	0.1	0.915774
19.266717	0.1	0.911406
19.268383	0.1	0.906303
19.270050	0.1	0.901297
19.271717	0.1	0.896626
19.273383	0.1	0.891802
19.275050	0.1	0.886465
19.276717	0.1	0.880896
19.278383	0.1	0.875983
19.280050	0.1	0.872808
19.281717	0.1	0.871816
19.283383	0.1	0.872407
19.285050	0.1	0.873096
19.286717	0.1	0.872407
19.288383	0.1	0.870000
19.290050	0.1	0.866614
19.291717	0.1	0.863262
19.293383	0.1	0.860789
19.295050	0.1	0.859429
19.296717	0.1	0.858731
19.298383	0.1	0.858111
19.300050	0.1	0.857222
19.301717	0.1	0.856114
19.303383	0.1	0.855145
19.305050	0.1	0.854484
19.306717	0.1	0.853823
19.308383	0.1	0.853012
19.310050	0.1	0.852267
19.311717	0.1	0.851317
19.313383	0.1	0.849497
19.315050	0.1	0.846791
19.316717	0.1	0.843857
19.318383	0.1	0.841222
19.320050	0.1	0.839280
19.321717	0.1	0.838586
19.323383	0.1	0.839136
19.325050	0.1	0.839722
19.326717	0.1	0.839112
19.328383	0.1	0.837310
19.330050	0.1	0.835187
19.331717	0.1	0.833767
19.333383	0.1	0.833725
19.335050	0.1	0.834507
19.336717	0.1	0.834647
19.338383	0.1	0.833394
19.340050	0.1	0.831112
19.341717	0.1	0.828435
19.343383	0.1	0.825790
19.345050	0.1	0.823634
19.346717	0.1	0.822404
19.348383	0.1	0.821976
19.350050	0.1	0.821771
19.351717	0.1	0.821487
19.353383	0.1	0.820826
19.355050	0.1	0.819471
19.356717	0.1	0.817897
19.358383	0.1	0.816993
19.360050	0.1	0.817063
19.361717	0.1	0.817855
19.363383	0.1	0.819056
19.365050	0.1	0.820542
19.366717	0.1	0.822237
19.368383	0.1	0.823746
19.370050	0.1	0.824379
19.371717	0.1	0.823764
19.373383	0.1	0.822581
19.375050	0.1	0.822302
19.376717	0.1	0.823895
19.378383	0.1	0.826884
19.380050	0.1	0.829743
19.381717	0.1	0.831001
19.383383	0.1	0.830311
19.385050	0.1	0.828505
19.386717	0.1	0.826418
19.388383	0.1	0.824099
19.390050	0.1	0.821664
19.391717	0.1	0.819922
19.393383	0.1	0.819564
19.395050	0.1	0.820532
19.396717	0.1	0.822442
19.398383	0.1	0.824942
19.400050	0.1	0.827378
19.401717	0.1	0.828858
19.403383	0.1	0.829063
19.405050	0.1	0.828607
19.406717	0.1	0.828500
19.408383	0.1	0.829333
19.410050	0.1	0.830656
19.411717	0.1	0.831182
19.413383	0.1	0.830055
19.415050	0.1	0.827922
19.416717	0.1	0.826372
19.418383	0.1	0.826297
19.420050	0.1	0.826861
19.421717	0.1	0.826507
19.423383	0.1	0.824691
19.425050	0.1	0.822186
19.426717	0.1	0.820397
19.428383	0.1	0.820626
19.430050	0.1	0.823205
19.431717	0.1	0.827098
19.433383	0.1	0.830586
19.435050	0.1	0.832602
19.436717	0.1	0.833399
19.438383	0.1	0.833850
19.440050	0.1	0.834265
19.441717	0.1	0.834023
19.443383	0.1	0.832370
19.445050	0.1	0.829301
19.446717	0.1	0.825478
19.448383	0.1	0.821725
19.450050	0.1	0.818530
19.451717	0.1	0.815941
19.453383	0.1	0.814018
19.455050	0.1	0.813049
19.456717	0.1	0.813049
19.458383	0.1	0.813287
19.460050	0.1	0.812761
19.461717	0.1	0.811196
19.463383	0.1	0.808882
19.465050	0.1	0.805822
19.466717	0.1	0.802120
19.468383	0.1	0.798679
19.470050	0.1	0.796574
19.471717	0.1	0.796174
19.473383	0.1	0.797142
19.475050	0.1	0.798595
19.476717	0.1	0.799214
19.478383	0.1	0.798269
19.480050	0.1	0.796439
19.481717	0.1	0.794940
19.483383	0.1	0.793901
19.485050	0.1	0.792458
19.486717	0.1	0.790171
19.488383	0.1	0.787610
19.490050	0.1	0.785422
19.491717	0.1	0.783526
19.493383	0.1	0.781338
19.495050	0.1	0.778558
19.496717	0.1	0.775526
19.498383	0.1	0.772895
19.500050	0.1	0.771051
19.501717	0.1	0.769910
19.503383	0.1	0.769077
19.505050	0.1	0.768057
19.506717	0.1	0.766194
19.508383	0.1	0.762879
19.510050	0.1	0.758129
19.511717	0.1	0.752835
19.513383	0.1	0.748392
19.515050	0.1	0.745766
19.516717	0.1	0.744825
19.518383	0.1	0.745016
19.520050	0.1	0.745715
19.521717	0.1	0.745975
19.523383	0.1	0.745105
19.525050	0.1	0.743265
19.526717	0.1	0.740672
19.528383	0.1	0.737221
19.530050	0.1	0.733291
19.531717	0.1	0.729980
19.533383	0.1	0.728131
19.535050	0.1	0.727717
19.536717	0.1	0.728169
19.538383	0.1	0.728746
19.540050	0.1	0.728779
19.541717	0.1	0.727968
19.543383	0.1	0.726455
19.545050	0.1	0.724420
19.546717	0.1	0.722227
19.548383	0.1	0.720615
19.550050	0.1	0.720075
19.551717	0.1	0.720168
19.553383	0.1	0.719843
19.555050	0.1	0.718273
19.556717	0.1	0.715256
19.558383	0.1	0.711125
19.560050	0.1	0.706641
19.561717	0.1	0.702641
19.563383	0.1	0.699908
19.565050	0.1	0.699256
19.566717	0.1	0.700988
19.568383	0.1	0.704010
19.570050	0.1	0.706306
19.571717	0.1	0.706650
19.573383	0.1	0.705509
19.575050	0.1	0.704266
19.576717	0.1	0.704001
19.578383	0.1	0.704853
19.580050	0.1	0.706110
19.581717	0.1	0.706762
19.583383	0.1	0.706217
19.585050	0.1	0.704806
19.586717	0.1	0.703633
19.588383	0.1	0.703414
19.590050	0.1	0.703735
19.591717	0.1	0.703763
19.593383	0.1	0.703246
19.595050	0.1	0.702231
19.596717	0.1	0.700671
19.598383	0.1	0.698939
19.600050	0.1	0.698022
19.601717	0.1	0.698729
19.603383	0.1	0.700899
19.605050	0.1	0.703591
19.606717	0.1	0.706040
19.608383	0.1	0.707824
19.610050	0.1	0.708606
19.611717	0.1	0.708709
19.613383	0.1	0.709081
19.615050	0.1	0.710087
19.616717	0.1	0.711498
19.618383	0.1	0.713449
19.620050	0.1	0.716327
19.621717	0.1	0.719912
19.623383	0.1	0.723377
19.625050	0.1	0.725938
19.626717	0.1	0.727209
19.628383	0.1	0.727195
19.630050	0.1	0.726301
19.631717	0.1	0.725295
19.633383	0.1	0.724834
19.635050	0.1	0.724797
19.636717	0.1	0.724215
19.638383	0.1	0.722283
19.640050	0.1	0.719358
19.641717	0.1	0.716704
19.643383	0.1	0.715670
19.645050	0.1	0.717179
19.646717	0.1	0.721267
19.648383	0.1	0.726804
19.650050	0.1	0.732155
19.651717	0.1	0.735894
19.653383	0.1	0.737575
19.655050	0.1	0.737980
19.656717	0.1	0.737966
19.658383	0.1	0.737393
19.660050	0.1	0.735982
19.661717	0.1	0.734264
19.663383	0.1	0.733053
19.665050	0.1	0.732681
19.666717	0.1	0.733193
19.668383	0.1	0.734786
19.670050	0.1	0.737444
19.671717	0.1	0.740439
19.673383	0.1	0.742576
19.675050	0.1	0.743316
19.676717	0.1	0.743242
19.678383	0.1	0.742986
19.680050	0.1	0.742418
19.681717	0.1	0.741258
19.683383	0.1	0.739736
19.685050	0.1	0.738585
19.686717	0.1	0.738394
19.688383	0.1	0.739135
19.690050	0.1	0.740429
19.691717	0.1	0.742082
19.693383	0.1	0.743954
19.695050	0.1	0.745794
19.696717	0.1	0.747349
19.698383	0.1	0.748178
19.700050	0.1	0.747424
19.701717	0.1	0.744537
19.703383	0.1	0.740350
19.705050	0.1	0.736541
19.706717	0.1	0.734129
19.708383	0.1	0.733151
19.710050	0.1	0.733067
19.711717	0.1	0.733123
19.713383	0.1	0.732765
19.715050	0.1	0.732113
19.716717	0.1	0.731722
19.718383	0.1	0.731740
19.720050	0.1	0.731754
19.721717	0.1	0.731261
19.723383	0.1	0.729933
19.725050	0.1	0.728061
19.726717	0.1	0.726683
19.728383	0.1	0.726576
19.730050	0.1	0.727358
19.731717	0.1	0.728033
19.733383	0.1	0.727894
19.735050	0.1	0.726874
19.736717	0.1	0.725663
19.738383	0.1	0.725305
19.740050	0.1	0.726343
19.741717	0.1	0.728397
19.743383	0.1	0.730748
19.745050	0.1	0.732802
19.746717	0.1	0.733905
19.748383	0.1	0.733496
19.750050	0.1	0.731773
19.751717	0.1	0.729524
19.753383	0.1	0.727358
19.755050	0.1	0.725649
19.756717	0.1	0.724727
19.758383	0.1	0.724676
19.760050	0.1	0.725272
19.761717	0.1	0.726352
19.763383	0.1	0.728015
19.765050	0.1	0.730157
19.766717	0.1	0.732020
19.768383	0.1	0.732536
19.770050	0.1	0.731121
19.771717	0.1	0.728257
19.773383	0.1	0.725463
19.775050	0.1	0.724392
19.776717	0.1	0.725696
19.778383	0.1	0.728760
19.780050	0.1	0.732359
19.781717	0.1	0.735624
19.783383	0.1	0.738502
19.785050	0.1	0.741235
19.786717	0.1	0.743447
19.788383	0.1	0.744294
19.790050	0.1	0.743587
19.791717	0.1	0.742190
19.793383	0.1	0.740984
19.795050	0.1	0.739992
19.796717	0.1	0.739130
19.798383	0.1	0.738916
19.800050	0.1	0.739964
19.801717	0.1	0.741882
19.803383	0.1	0.743535
19.805050	0.1	0.744471
19.806717	0.1	0.745198
19.808383	0.1	0.746087
19.810050	0.1	0.747037
19.811717	0.1	0.747899
19.813383	0.1	0.748411
19.815050	0.1	0.748043
19.816717	0.1	0.746469
19.818383	0.1	0.744038
19.820050	0.1	0.741323
19.821717	0.1	0.738511
19.823383	0.1	0.735577
19.825050	0.1	0.732588
19.826717	0.1	0.729947
19.828383	0.1	0.728602
19.830050	0.1	0.729370
19.831717	0.1	0.731810
19.833383	0.1	0.734366
19.835050	0.1	0.735624
19.836717	0.1	0.734837
19.838383	0.1	0.731959
19.840050	0.1	0.727810
19.841717	0.1	0.723801
19.843383	0.1	0.721412
19.845050	0.1	0.721496
19.846717	0.1	0.723503
19.848383	0.1	0.725640
19.850050	0.1	0.726283
19.851717	0.1	0.725035
19.853383	0.1	0.722134
19.855050	0.1	0.717868
19.856717	0.1	0.712937
19.858383	0.1	0.708178
19.860050	0.1	0.703549
19.861717	0.1	0.698762
19.863383	0.1	0.694874
19.865050	0.1	0.693593
19.866717	0.1	0.694911
19.868383	0.1	0.697039
19.870050	0.1	0.698529
19.871717	0.1	0.699316
19.873383	0.1	0.699949
19.875050	0.1	0.700667
19.876717	0.1	0.701179
19.878383	0.1	0.700923
19.880050	0.1	0.699847
19.881717	0.1	0.698771
19.883383	0.1	0.698604
19.885050	0.1	0.699363
19.886717	0.1	0.700080
19.888383	0.1	0.699749
19.890050	0.1	0.698464
19.891717	0.1	0.696951
19.893383	0.1	0.695465
19.895050	0.1	0.694157
19.896717	0.1	0.693938
19.898383	0.1	0.695484
19.900050	0.1	0.697966
19.901717	0.1	0.699852
19.903383	0.1	0.700569
19.905050	0.1	0.700764
19.906717	0.1	0.701235
19.908383	0.1	0.701924
19.910050	0.1	0.702427
19.911717	0.1	0.703004
19.913383	0.1	0.704168
19.915050	0.1	0.705780
19.916717	0.1	0.707447
19.918383	0.1	0.709249
19.920050	0.1	0.711177
19.921717	0.1	0.712401
19.923383	0.1	0.712033
19.925050	0.1	0.710506
19.926717	0.1	0.709579
19.928383	0.1	0.710576
19.930050	0.1	0.713076
19.931717	0.1	0.715712
19.933383	0.1	0.717840
19.935050	0.1	0.719582
19.936717	0.1	0.720909
19.938383	0.1	0.721342
19.940050	0.1	0.720713
19.941717	0.1	0.719796
19.943383	0.1	0.719544
19.945050	0.1	0.720033
19.946717	0.1	0.720955
19.948383	0.1	0.722506
19.950050	0.1	0.724532
19.951717	0.1	0.725933
19.953383	0.1	0.725859
19.955050	0.1	0.724480
19.956717	0.1	0.722478
19.958383	0.1	0.720597
19.960050	0.1	0.719372
19.961717	0.1	0.718781
19.963383	0.1	0.718134
19.965050	0.1	0.716439
19.966717	0.1	0.713398
19.968383	0.1	0.710245
19.970050	0.1	0.708727
19.971717	0.1	0.709225
19.973383	0.1	0.710762
19.975050	0.1	0.712345
19.976717	0.1	0.713281
19.978383	0.1	0.712662
19.980050	0.1	0.709975
19.981717	0.1	0.706008
19.983383	0.1	0.702259
19.985050	0.1	0.699637
19.986717	0.1	0.698091
19.988383	0.1	0.697598
19.990050	0.1	0.698809
19.991717	0.1	0.701821
19.993383	0.1	0.704983
19.995050	0.1	0.706413
19.996717	0.1	0.706017
19.998383	0.1	0.705142
20.000050	0.1	0.705095
20.001717	0.1	0.706329
20.003383	0.1	0.708518
20.005050	0.1	0.710739
20.006717	0.1	0.711516
20.008383	0.1	0.709454
20.010050	0.1	0.704676
20.011717	0.1	0.698972
20.013383	0.1	0.694268
20.015050	0.1	0.691521
20.016717	0.1	0.690864
20.018383	0.1	0.691800
20.020050	0.1	0.693435
20.021717	0.1	0.694925
20.023383	0.1	0.695619
20.025050	0.1	0.695125
20.026717	0.1	0.693458
20.028383	0.1	0.691097
20.030050	0.1	0.688885
20.031717	0.1	0.687595
20.033383	0.1	0.687242
20.035050	0.1	0.686976
20.036717	0.1	0.685984
20.038383	0.1	0.684187
20.040050	0.1	0.682301
20.041717	0.1	0.681295
20.043383	0.1	0.681831
20.045050	0.1	0.683954
20.046717	0.1	0.686874
20.048383	0.1	0.689114
20.050050	0.1	0.689840
20.051717	0.1	0.689765
20.053383	0.1	0.690264
20.055050	0.1	0.692010
20.056717	0.1	0.694827
20.058383	0.1	0.698059
20.060050	0.1	0.700937
20.061717	0.1	0.703190
20.063383	0.1	0.705291
20.065050	0.1	0.707707
20.066717	0.1	0.710278
20.068383	0.1	0.712415
20.070050	0.1	0.713589
20.071717	0.1	0.713617
20.073383	0.1	0.712555
20.075050	0.1	0.710264
20.076717	0.1	0.706622
20.078383	0.1	0.702073
20.080050	0.1	0.697677
20.081717	0.1	0.694860
20.083383	0.1	0.694562
20.085050	0.1	0.696303
20.086717	0.1	0.698552
20.088383	0.1	0.700038
20.090050	0.1	0.700597
20.091717	0.1	0.700974
20.093383	0.1	0.701812
20.095050	0.1	0.703032
20.096717	0.1	0.704266
20.098383	0.1	0.705607
20.100050	0.1	0.707493
20.101717	0.1	0.709994
20.103383	0.1	0.712634
20.105050	0.1	0.714930
20.106717	0.1	0.716695
20.108383	0.1	0.717728
20.110050	0.1	0.717635
20.111717	0.1	0.716583
20.113383	0.1	0.715782
20.115050	0.1	0.716420
20.116717	0.1	0.718501
20.118383	0.1	0.721114
20.120050	0.1	0.723605
20.121717	0.1	0.726087
20.123383	0.1	0.728937
20.125050	0.1	0.732108
20.126717	0.1	0.735219
20.128383	0.1	0.738278
20.130050	0.1	0.741757
20.131717	0.1	0.745682
20.133383	0.1	0.749384
20.135050	0.1	0.752439
20.136717	0.1	0.754888
20.138383	0.1	0.756467
20.140050	0.1	0.757035
20.141717	0.1	0.757431
20.143383	0.1	0.758879
20.145050	0.1	0.761896
20.146717	0.1	0.766190
20.148383	0.1	0.771093
20.150050	0.1	0.775708
20.151717	0.1	0.779005
20.153383	0.1	0.780136
20.155050	0.1	0.779405
20.156717	0.1	0.778693
20.158383	0.1	0.779964
20.160050	0.1	0.783633
20.161717	0.1	0.788905
20.163383	0.1	0.794809
20.165050	0.1	0.800299
20.166717	0.1	0.804318
20.168383	0.1	0.806688
20.170050	0.1	0.808281
20.171717	0.1	0.809603
20.173383	0.1	0.810265
20.175050	0.1	0.810074
20.176717	0.1	0.809762
20.178383	0.1	0.810181
20.180050	0.1	0.811378
20.181717	0.1	0.812807
20.183383	0.1	0.813869
20.185050	0.1	0.814246
20.186717	0.1	0.814297
20.188383	0.1	0.815019
20.190050	0.1	0.816989
20.191717	0.1	0.819643
20.193383	0.1	0.822097
20.195050	0.1	0.824155
20.196717	0.1	0.825599
20.198383	0.1	0.825762
20.200050	0.1	0.824742
20.201717	0.1	0.824211
20.203383	0.1	0.825995
20.205050	0.1	0.830260
20.206717	0.1	0.835536
20.208383	0.1	0.840016
20.210050	0.1	0.842521
20.211717	0.1	0.842926
20.213383	0.1	0.842041
20.215050	0.1	0.840933
20.216717	0.1	0.840072
20.218383	0.1	0.839229
20.220050	0.1	0.838307
20.221717	0.1	0.838060
20.223383	0.1	0.839490
20.225050	0.1	0.842703
20.226717	0.1	0.846912
20.228383	0.1	0.851182
20.230050	0.1	0.854842
20.231717	0.1	0.857422
20.233383	0.1	0.858600
20.235050	0.1	0.858419
20.236717	0.1	0.857455
20.238383	0.1	0.856654
20.240050	0.1	0.856812
20.241717	0.1	0.858172
20.243383	0.1	0.860551
20.245050	0.1	0.863248
20.246717	0.1	0.865120
20.248383	0.1	0.865441
20.250050	0.1	0.864482
20.251717	0.1	0.863438
20.253383	0.1	0.863555
20.255050	0.1	0.864989
20.256717	0.1	0.866847
20.258383	0.1	0.867737
20.260050	0.1	0.866484
20.261717	0.1	0.863518
20.263383	0.1	0.860863
20.265050	0.1	0.860253
20.266717	0.1	0.862135
20.268383	0.1	0.866074
20.270050	0.1	0.871322
20.271717	0.1	0.877148
20.273383	0.1	0.882642
20.275050	0.1	0.886652
20.276717	0.1	0.888156
20.278383	0.1	0.887043
20.280050	0.1	0.884468
20.281717	0.1	0.881930
20.283383	0.1	0.880361
20.285050	0.1	0.880361
20.286717	0.1	0.882018
20.288383	0.1	0.884291
20.290050	0.1	0.886032
20.291717	0.1	0.887336
20.293383	0.1	0.888552
20.295050	0.1	0.888770
20.296717	0.1	0.887141
20.298383	0.1	0.884584
20.300050	0.1	0.882768
20.301717	0.1	0.882479
20.303383	0.1	0.883839
20.305050	0.1	0.886885
20.306717	0.1	0.891271
20.308383	0.1	0.896044
20.310050	0.1	0.900379
20.311717	0.1	0.903937
20.313383	0.1	0.906521
20.315050	0.1	0.908235
20.316717	0.1	0.909693
20.318383	0.1	0.911318
20.320050	0.1	0.913213
20.321717	0.1	0.915891
20.323383	0.1	0.920491
20.325050	0.1	0.927765
20.326717	0.1	0.936836
20.328383	0.1	0.945507
20.330050	0.1	0.952040
20.331717	0.1	0.956259
20.333383	0.1	0.959146
20.335050	0.1	0.961786
20.336717	0.1	0.964594
20.338383	0.1	0.967393
20.340050	0.1	0.969744
20.341717	0.1	0.971216
20.343383	0.1	0.971975
20.345050	0.1	0.972771
20.346717	0.1	0.974173
20.348383	0.1	0.976627
20.350050	0.1	0.980641
20.351717	0.1	0.986047
20.353383	0.1	0.991919
20.355050	0.1	0.997372
20.356717	0.1	1.001800
20.358383	0.1	1.004827
20.360050	0.1	1.006681
20.361717	0.1	1.008213
20.363383	0.1	1.010485
20.365050	0.1	1.014620
20.366717	0.1	1.021191
20.368383	0.1	1.029754
20.370050	0.1	1.039496
20.371717	0.1	1.049531
20.373383	0.1	1.058499
20.375050	0.1	1.065084
20.376717	0.1	1.068935
20.378383	0.1	1.070504
20.380050	0.1	1.070579
20.381717	0.1	1.070690
20.383383	0.1	1.072921
20.385050	0.1	1.078430
20.386717	0.1	1.086644
20.388383	0.1	1.096125
20.390050	0.1	1.105350
20.391717	0.1	1.113019
20.393383	0.1	1.118658
20.395050	0.1	1.122858
20.396717	0.1	1.126663
20.398383	0.1	1.131096
20.400050	0.1	1.136842
20.401717	0.1	1.143417
20.403383	0.1	1.149368
20.405050	0.1	1.153802
20.406717	0.1	1.157201
20.408383	0.1	1.160749
20.410050	0.1	1.165140
20.411717	0.1	1.170062
20.413383	0.1	1.174756
20.415050	0.1	1.178971
20.416717	0.1	1.183022
20.418383	0.1	1.187311
20.420050	0.1	1.191944
20.421717	0.1	1.196759
20.423383	0.1	1.201802
20.425050	0.1	1.207646
20.426717	0.1	1.214738
20.428383	0.1	1.222552
20.430050	0.1	1.229867
20.431717	0.1	1.235837
20.433383	0.1	1.240815
20.435050	0.1	1.245853
20.436717	0.1	1.251413
20.438383	0.1	1.257039
20.440050	0.1	1.262026
20.441717	0.1	1.266031
20.443383	0.1	1.269151
20.445050	0.1	1.272014
20.446717	0.1	1.275414
20.448383	0.1	1.279619
20.450050	0.1	1.284387
20.451717	0.1	1.289439
20.453383	0.1	1.294664
20.455050	0.1	1.300210
20.456717	0.1	1.306394
20.458383	0.1	1.313188
20.460050	0.1	1.320327
20.461717	0.1	1.327810
20.463383	0.1	1.335563
20.465050	0.1	1.342981
20.466717	0.1	1.349594
20.468383	0.1	1.355452
20.470050	0.1	1.360415
20.471717	0.1	1.364085
20.473383	0.1	1.366767
20.475050	0.1	1.369738
20.476717	0.1	1.373845
20.478383	0.1	1.378483
20.480050	0.1	1.382423
20.481717	0.1	1.385068
20.483383	0.1	1.386856
20.485050	0.1	1.388565
20.486717	0.1	1.390702
20.488383	0.1	1.393724
20.490050	0.1	1.397938
20.491717	0.1	1.403252
20.493383	0.1	1.409641
20.495050	0.1	1.417240
20.496717	0.1	1.425315
20.498383	0.1	1.432342
20.500050	0.1	1.437655
20.501717	0.1	1.442097
20.503383	0.1	1.447126
20.505050	0.1	1.453483
20.506717	0.1	1.460779
20.508383	0.1	1.468030
20.510050	0.1	1.474307
20.511717	0.1	1.479327
20.513383	0.1	1.483532
20.515050	0.1	1.487420
20.516717	0.1	1.491364
20.518383	0.1	1.496002
20.520050	0.1	1.501837
20.521717	0.1	1.508375
20.523383	0.1	1.514549
20.525050	0.1	1.520063
20.526717	0.1	1.525632
20.528383	0.1	1.532254
20.530050	0.1	1.540394
20.531717	0.1	1.549525
20.533383	0.1	1.558289
20.535050	0.1	1.565311
20.536717	0.1	1.570289
20.538383	0.1	1.574084
20.540050	0.1	1.577740
20.541717	0.1	1.581660
20.543383	0.1	1.585735
20.545050	0.1	1.589986
20.546717	0.1	1.595207
20.548383	0.1	1.602676
20.550050	0.1	1.612748
20.551717	0.1	1.624301
20.553383	0.1	1.635710
20.555050	0.1	1.646085
20.556717	0.1	1.655817
20.558383	0.1	1.665573
20.560050	0.1	1.675137
20.561717	0.1	1.683910
20.563383	0.1	1.692013
20.565050	0.1	1.700092
20.566717	0.1	1.708195
20.568383	0.1	1.715645
20.570050	0.1	1.722383
20.571717	0.1	1.729606
20.573383	0.1	1.738574
20.575050	0.1	1.749559
20.576717	0.1	1.761885
20.578383	0.1	1.774351
20.580050	0.1	1.785625
20.581717	0.1	1.794705
20.583383	0.1	1.801490
20.585050	0.1	1.807143
20.586717	0.1	1.813783
20.588383	0.1	1.823185
20.590050	0.1	1.835469
20.591717	0.1	1.849346
20.593383	0.1	1.863288
20.595050	0.1	1.876145
20.596717	0.1	1.887581
20.598383	0.1	1.898478
20.600050	0.1	1.909980
20.601717	0.1	1.921901
20.603383	0.1	1.933365
20.605050	0.1	1.944071
20.606717	0.1	1.953924
20.608383	0.1	1.962907
20.610050	0.1	1.971796
20.611717	0.1	1.981868
20.613383	0.1	1.993510
20.615050	0.1	2.005659
20.616717	0.1	2.016942
20.618383	0.1	2.027052
20.620050	0.1	2.036677
20.621717	0.1	2.046442
20.623383	0.1	2.056579
20.625050	0.1	2.067084
20.626717	0.1	2.077622
20.628383	0.1	2.087723
20.630050	0.1	2.097236
20.631717	0.1	2.106251
20.633383	0.1	2.114992
20.635050	0.1	2.123979
20.636717	0.1	2.133800
20.638383	0.1	2.144575
20.640050	0.1	2.156044
20.641717	0.1	2.167951
20.643383	0.1	2.180063
20.645050	0.1	2.192040
20.646717	0.1	2.203938
20.648383	0.1	2.216343
20.650050	0.1	2.229307
20.651717	0.1	2.241661
20.653383	0.1	2.252017
20.655050	0.1	2.260003
20.656717	0.1	2.266620
20.658383	0.1	2.273419
20.660050	0.1	2.281191
20.661717	0.1	2.289824
20.663383	0.1	2.298933
20.665050	0.1	2.308139
20.666717	0.1	2.317098
20.668383	0.1	2.325666
20.670050	0.1	2.334034
20.671717	0.1	2.342644
20.673383	0.1	2.352009
20.675050	0.1	2.362402
20.676717	0.1	2.373653
20.678383	0.1	2.385448
20.680050	0.1	2.397369
20.681717	0.1	2.408745
20.683383	0.1	2.419176
20.685050	0.1	2.428782
20.686717	0.1	2.437937
20.688383	0.1	2.447027
20.690050	0.1	2.455958
20.691717	0.1	2.464340
20.693383	0.1	2.472387
20.695050	0.1	2.480927
20.696717	0.1	2.490333
20.698383	0.1	2.500159
20.700050	0.1	2.509854
20.701717	0.1	2.519200
20.703383	0.1	2.528173
20.705050	0.1	2.536792
20.706717	0.1	2.545081
20.708383	0.1	2.553235
20.710050	0.1	2.561584
20.711717	0.1	2.570422
20.713383	0.1	2.579922
20.715050	0.1	2.590199
20.716717	0.1	2.601179
20.718383	0.1	2.612476
20.720050	0.1	2.623759
20.721717	0.1	2.635154
20.723383	0.1	2.646982
20.725050	0.1	2.659210
20.726717	0.1	2.671345
20.728383	0.1	2.682870
20.730050	0.1	2.693511
20.731717	0.1	2.702996
20.733383	0.1	2.711224
20.735050	0.1	2.718936
20.736717	0.1	2.727602
20.738383	0.1	2.738163
20.740050	0.1	2.750191
20.741717	0.1	2.762447
20.743383	0.1	2.774033
20.745050	0.1	2.784966
20.746717	0.1	2.795979
20.748383	0.1	2.807849
20.750050	0.1	2.820804
20.751717	0.1	2.834373
20.753383	0.1	2.847696
20.755050	0.1	2.859659
20.756717	0.1	2.869265
20.758383	0.1	2.876641
20.760050	0.1	2.883370
20.761717	0.1	2.891491
20.763383	0.1	2.902127
20.765050	0.1	2.914788
20.766717	0.1	2.927985
20.768383	0.1	2.940395
20.770050	0.1	2.951780
20.771717	0.1	2.963012
20.773383	0.1	2.974998
20.775050	0.1	2.987762
20.776717	0.1	3.000870
20.778383	0.1	3.014202
20.780050	0.1	3.027902
20.781717	0.1	3.041574
20.783383	0.1	3.054040
20.785050	0.1	3.064475
20.786717	0.1	3.073583
20.788383	0.1	3.083190
20.790050	0.1	3.094357
20.791717	0.1	3.106543
20.793383	0.1	3.118725
20.795050	0.1	3.130431
20.796717	0.1	3.141728
20.798383	0.1	3.153230
20.800050	0.1	3.165859
20.801717	0.1	3.179843
20.803383	0.1	3.194530
20.805050	0.1	3.209151
20.806717	0.1	3.223196
20.808383	0.1	3.236490
20.810050	0.1	3.249398
20.811717	0.1	3.262321
20.813383	0.1	3.274819
20.815050	0.1	3.286200
20.816717	0.1	3.296691
20.818383	0.1	3.307038
20.820050	0.1	3.317529
20.821717	0.1	3.328160
20.823383	0.1	3.339164
20.825050	0.1	3.350829
20.826717	0.1	3.363206
20.828383	0.1	3.376487
20.830050	0.1	3.390959
20.831717	0.1	3.406173
20.833383	0.1	3.421088
20.835050	0.1	3.435309
20.836717	0.1	3.449400
20.838383	0.1	3.464166
20.840050	0.1	3.479864
20.841717	0.1	3.495850
20.843383	0.1	3.510970
20.845050	0.1	3.524432
20.846717	0.1	3.536427
20.848383	0.1	3.548269
20.850050	0.1	3.561447
20.851717	0.1	3.575925
20.853383	0.1	3.590351
20.855050	0.1	3.604079
20.856717	0.1	3.617839
20.858383	0.1	3.632852
20.860050	0.1	3.649676
20.861717	0.1	3.667474
20.863383	0.1	3.684550
20.865050	0.1	3.699642
20.866717	0.1	3.712475
20.868383	0.1	3.723926
20.870050	0.1	3.735754
20.871717	0.1	3.749067
20.873383	0.1	3.763302
20.875050	0.1	3.777603
20.876717	0.1	3.792578
20.878383	0.1	3.809328
20.880050	0.1	3.827307
20.881717	0.1	3.844504
20.883383	0.1	3.859363
20.885050	0.1	3.871727
20.886717	0.1	3.882442
20.888383	0.1	3.893054
20.890050	0.1	3.905529
20.891717	0.1	3.920933
20.893383	0.1	3.938191
20.895050	0.1	3.955220
20.896717	0.1	3.971215
20.898383	0.1	3.987281
20.900050	0.1	4.004738
20.901717	0.1	4.023295
20.903383	0.1	4.041512
20.905050	0.1	4.058615
20.906717	0.1	4.074643
20.908383	0.1	4.089349
20.910050	0.1	4.102406
20.911717	0.1	4.114117
20.913383	0.1	4.125452
20.915050	0.1	4.137629
20.916717	0.1	4.151626
20.918383	0.1	4.167859
20.920050	0.1	4.185839
20.921717	0.1	4.203692
20.923383	0.1	4.219096
20.925050	0.1	4.231399
20.926717	0.1	4.242137
20.928383	0.1	4.253387
20.930050	0.1	4.266445
20.931717	0.1	4.281378
20.933383	0.1	4.297150
20.935050	0.1	4.312568
20.936717	0.1	4.327376
20.938383	0.1	4.342133
20.940050	0.1	4.357342
20.941717	0.1	4.373100
20.943383	0.1	4.389277
20.945050	0.1	4.405701
20.946717	0.1	4.422185
20.948383	0.1	4.438455
20.950050	0.1	4.454148
20.951717	0.1	4.469119
20.953383	0.1	4.483499
20.955050	0.1	4.497357
20.956717	0.1	4.510824
20.958383	0.1	4.524305
20.960050	0.1	4.537962
20.961717	0.1	4.551378
20.963383	0.1	4.564356
20.965050	0.1	4.577343
20.966717	0.1	4.590768
20.968383	0.1	4.604594
20.970050	0.1	4.618573
20.971717	0.1	4.632710
20.973383	0.1	4.647332
20.975050	0.1	4.662462
20.976717	0.1	4.677428
20.978383	0.1	4.691677
20.980050	0.1	4.705661
20.981717	0.1	4.720036
20.983383	0.1	4.734588
20.985050	0.1	4.748395
20.986717	0.1	4.760795
20.988383	0.1	4.772292
20.990050	0.1	4.784162
20.991717	0.1	4.797038
20.993383	0.1	4.810370
20.995050	0.1	4.823431
20.996717	0.1	4.836335
20.998383	0.1	4.849629
21.000050	0.1	4.863371
21.001717	0.1	4.877327
21.003383	0.1	4.891758
21.005050	0.1	4.907041
21.006717	0.1	4.922687
21.008383	0.1	4.937816
21.010050	0.1	4.952340
21.011717	0.1	4.966650
21.013383	0.1	4.980811
21.015050	0.1	4.994674
21.016717	0.1	5.008294
21.018383	0.1	5.022208
21.020050	0.1	5.037077
21.021717	0.1	5.052849
21.023383	0.1	5.069082
21.025050	0.1	5.085641
21.026717	0.1	5.102325
21.028383	0.1	5.118321
21.030050	0.1	5.132775
21.031717	0.1	5.145846
21.033383	0.1	5.158903
21.035050	0.1	5.173478
21.036717	0.1	5.190363
21.038383	0.1	5.209539
21.040050	0.1	5.230494
21.041717	0.1	5.252296
21.043383	0.1	5.273423
21.045050	0.1	5.292194
21.046717	0.1	5.308311
21.048383	0.1	5.323263
21.050050	0.1	5.338625
21.051717	0.1	5.354956
21.053383	0.1	5.372264
21.055050	0.1	5.390388
21.056717	0.1	5.408903
21.058383	0.1	5.427436
21.060050	0.1	5.446337
21.061717	0.1	5.466817
21.063383	0.1	5.489802
21.065050	0.1	5.514910
21.066717	0.1	5.540759
21.068383	0.1	5.566012
21.070050	0.1	5.590157
21.071717	0.1	5.613519
21.073383	0.1	5.636662
21.075050	0.1	5.660118
21.076717	0.1	5.684458
21.078383	0.1	5.710013
21.080050	0.1	5.736691
21.081717	0.1	5.764347
21.083383	0.1	5.792934
21.085050	0.1	5.822135
21.086717	0.1	5.851425
21.088383	0.1	5.880487
21.090050	0.1	5.909428
21.091717	0.1	5.938839
21.093383	0.1	5.969526
21.095050	0.1	6.001713
21.096717	0.1	6.035143
21.098383	0.1	6.069806
21.100050	0.1	6.105844
21.101717	0.1	6.143036
21.103383	0.1	6.181127
21.105050	0.1	6.220033
21.106717	0.1	6.259894
21.108383	0.1	6.301156
21.110050	0.1	6.343792
21.111717	0.1	6.386787
21.113383	0.1	6.428887
21.115050	0.1	6.469316
21.116717	0.1	6.508059
21.118383	0.1	6.546006
21.120050	0.1	6.584660
21.121717	0.1	6.624986
21.123383	0.1	6.666528
21.125050	0.1	6.708000
21.126717	0.1	6.748391
21.128383	0.1	6.787456
21.130050	0.1	6.825249
21.131717	0.1	6.861328
21.133383	0.1	6.894828
21.135050	0.1	6.925166
21.136717	0.1	6.952393
21.138383	0.1	6.977390
21.140050	0.1	7.001506
21.141717	0.1	7.025520
21.143383	0.1	7.049139
21.145050	0.1	7.071551
21.146717	0.1	7.092142
21.148383	0.1	7.110629
21.150050	0.1	7.127086
21.151717	0.1	7.141847
21.153383	0.1	7.154965
21.155050	0.1	7.165871
21.156717	0.1	7.173498
21.158383	0.1	7.176842
21.160050	0.1	7.175766
21.161717	0.1	7.171007
21.163383	0.1	7.163542
21.165050	0.1	7.154006
21.166717	0.1	7.142322
21.168383	0.1	7.128208
21.170050	0.1	7.111835
21.171717	0.1	7.093721
21.173383	0.1	7.073968
21.175050	0.1	7.052035
21.176717	0.1	7.027653
21.178383	0.1	7.001539
21.180050	0.1	6.974824
21.181717	0.1	6.948221
21.183383	0.1	6.921850
21.185050	0.1	6.895340
21.186717	0.1	6.867978
21.188383	0.1	6.839130
21.190050	0.1	6.808811
21.191717	0.1	6.777765
21.193383	0.1	6.746762
21.195050	0.1	6.715925
21.196717	0.1	6.684987
21.198383	0.1	6.654034
21.200050	0.1	6.623678
21.201717	0.1	6.594514
21.203383	0.1	6.566620
21.205050	0.1	6.539449
21.206717	0.1	6.512222
21.208383	0.1	6.484659
21.210050	0.1	6.457344
21.211717	0.1	6.431267
21.213383	0.1	6.406773
21.215050	0.1	6.383243
21.216717	0.1	6.359969
21.218383	0.1	6.337133
21.220050	0.1	6.315657
21.221717	0.1	6.296178
21.223383	0.1	6.278334
21.225050	0.1	6.261664
21.226717	0.1	6.246376
21.228383	0.1	6.232555
21.230050	0.1	6.219395
21.231717	0.1	6.205752
21.233383	0.1	6.191079
21.235050	0.1	6.176024
21.236717	0.1	6.161840
21.238383	0.1	6.149346
21.240050	0.1	6.138422
21.241717	0.1	6.128368
21.243383	0.1	6.118794
21.245050	0.1	6.110030
21.246717	0.1	6.102589
21.248383	0.1	6.096647
21.250050	0.1	6.092074
21.251717	0.1	6.088074
21.253383	0.1	6.083124
21.255050	0.1	6.076102
21.256717	0.1	6.067315
21.258383	0.1	6.057965
21.260050	0.1	6.048954
21.261717	0.1	6.040675
21.263383	0.1	6.033429
21.265050	0.1	6.027296
21.266717	0.1	6.021815
21.268383	0.1	6.016395
21.270050	0.1	6.010686
21.271717	0.1	6.004465
21.273383	0.1	5.997880
21.275050	0.1	5.991883
21.276717	0.1	5.987557
21.278383	0.1	5.984795
21.280050	0.1	5.982402
21.281717	0.1	5.979119
21.283383	0.1	5.974639
21.285050	0.1	5.970020
21.286717	0.1	5.966523
21.288383	0.1	5.964111
21.290050	0.1	5.961633
21.291717	0.1	5.958066
21.293383	0.1	5.953209
21.295050	0.1	5.947398
21.296717	0.1	5.940693
21.298383	0.1	5.932744
21.300050	0.1	5.923496
21.301717	0.1	5.913568
21.303383	0.1	5.903980
21.305050	0.1	5.896054
21.306717	0.1	5.890881
21.308383	0.1	5.888119
21.310050	0.1	5.885726
21.311717	0.1	5.881465
21.313383	0.1	5.874587
21.315050	0.1	5.866098
21.316717	0.1	5.857493
21.318383	0.1	5.849549
21.320050	0.1	5.842317
21.321717	0.1	5.835667
21.323383	0.1	5.829595
21.325050	0.1	5.824519
21.326717	0.1	5.821022
21.328383	0.1	5.818955
21.330050	0.1	5.817311
21.331717	0.1	5.814922
21.333383	0.1	5.810750
21.335050	0.1	5.803909
21.336717	0.1	5.794181
21.338383	0.1	5.782521
21.340050	0.1	5.770754
21.341717	0.1	5.760500
21.343383	0.1	5.752319
21.345050	0.1	5.745552
21.346717	0.1	5.738600
21.348383	0.1	5.730181
21.350050	0.1	5.720896
21.351717	0.1	5.712309
21.353383	0.1	5.704747
21.355050	0.1	5.697533
21.356717	0.1	5.690306
21.358383	0.1	5.682735
21.360050	0.1	5.674418
21.361717	0.1	5.665571
21.363383	0.1	5.656793
21.365050	0.1	5.648434
21.366717	0.1	5.640760
21.368383	0.1	5.634143
21.370050	0.1	5.628462
21.371717	0.1	5.622418
21.373383	0.1	5.614567
21.375050	0.1	5.605002
21.376717	0.1	5.594799
21.378383	0.1	5.584620
21.380050	0.1	5.574850
21.381717	0.1	5.565840
21.383383	0.1	5.557379
21.385050	0.1	5.548829
21.386717	0.1	5.539623
21.388383	0.1	5.529514
21.390050	0.1	5.518543
21.391717	0.1	5.506938
21.393383	0.1	5.495125
21.395050	0.1	5.483781
21.396717	0.1	5.473252
21.398383	0.1	5.463134
21.400050	0.1	5.452801
21.401717	0.1	5.442118
21.403383	0.1	5.431487
21.405050	0.1	5.421126
21.406717	0.1	5.410663
21.408383	0.1	5.399771
21.410050	0.1	5.388781
21.411717	0.1	5.378295
21.413383	0.1	5.368213
21.415050	0.1	5.357554
21.416717	0.1	5.345317
21.418383	0.1	5.331622
21.420050	0.1	5.317796
21.421717	0.1	5.305097
21.423383	0.1	5.293600
21.425050	0.1	5.282555
21.426717	0.1	5.271630
21.428383	0.1	5.261018
21.430050	0.1	5.250433
21.431717	0.1	5.238671
21.433383	0.1	5.224692
21.435050	0.1	5.208799
21.436717	0.1	5.192291
21.438383	0.1	5.176514
21.440050	0.1	5.162149
21.441717	0.1	5.149045
21.443383	0.1	5.136603
21.445050	0.1	5.124146
21.446717	0.1	5.111224
21.448383	0.1	5.097706
21.450050	0.1	5.083554
21.451717	0.1	5.068672
21.453383	0.1	5.052942
21.455050	0.1	5.036527
21.456717	0.1	5.019992
21.458383	0.1	5.003940
21.460050	0.1	4.988792
21.461717	0.1	4.975013
21.463383	0.1	4.963041
21.465050	0.1	4.952736
21.466717	0.1	4.942822
21.468383	0.1	4.931083
21.470050	0.1	4.915656
21.471717	0.1	4.896293
21.473383	0.1	4.874417
21.475050	0.1	4.852354
21.476717	0.1	4.832009
21.478383	0.1	4.813978
21.480050	0.1	4.797680
21.481717	0.1	4.781927
21.483383	0.1	4.765629
21.485050	0.1	4.748562
21.486717	0.1	4.731216
21.488383	0.1	4.714006
21.490050	0.1	4.697153
21.491717	0.1	4.680855
21.493383	0.1	4.664850
21.495050	0.1	4.648352
21.496717	0.1	4.630964
21.498383	0.1	4.613022
21.500050	0.1	4.595201
21.501717	0.1	4.578261
21.503383	0.1	4.562554
21.505050	0.1	4.547504
21.506717	0.1	4.532067
21.508383	0.1	4.515592
21.510050	0.1	4.497939
21.511717	0.1	4.479187
21.513383	0.1	4.459764
21.515050	0.1	4.440616
21.516717	0.1	4.422702
21.518383	0.1	4.406036
21.520050	0.1	4.389314
21.521717	0.1	4.370874
21.523383	0.1	4.350175
21.525050	0.1	4.328098
21.526717	0.1	4.305933
21.528383	0.1	4.284573
21.530050	0.1	4.264354
21.531717	0.1	4.245173
21.533383	0.1	4.226509
21.535050	0.1	4.207776
21.536717	0.1	4.188865
21.538383	0.1	4.169978
21.540050	0.1	4.151226
21.541717	0.1	4.132991
21.543383	0.1	4.116036
21.545050	0.1	4.100534
21.546717	0.1	4.085428
21.548383	0.1	4.069135
21.550050	0.1	4.051141
21.551717	0.1	4.032454
21.553383	0.1	4.014382
21.555050	0.1	3.997092
21.556717	0.1	3.979602
21.558383	0.1	3.961092
21.560050	0.1	3.941688
21.561717	0.1	3.922153
21.563383	0.1	3.903066
21.565050	0.1	3.883997
21.566717	0.1	3.863815
21.568383	0.1	3.842236
21.570050	0.1	3.820327
21.571717	0.1	3.799363
21.573383	0.1	3.779749
21.575050	0.1	3.761235
21.576717	0.1	3.743605
21.578383	0.1	3.726739
21.580050	0.1	3.710333
21.581717	0.1	3.694016
21.583383	0.1	3.677565
21.585050	0.1	3.660931
21.586717	0.1	3.644456
21.588383	0.1	3.628805
21.590050	0.1	3.614128
21.591717	0.1	3.599548
21.593383	0.1	3.583860
21.595050	0.1	3.566542
21.596717	0.1	3.548209
21.598383	0.1	3.530052
21.600050	0.1	3.513219
21.601717	0.1	3.498434
21.603383	0.1	3.485251
21.605050	0.1	3.472148
21.606717	0.1	3.457726
21.608383	0.1	3.441507
21.610050	0.1	3.424082
21.611717	0.1	3.406941
21.613383	0.1	3.391374
21.615050	0.1	3.377101
21.616717	0.1	3.362512
21.618383	0.1	3.346340
21.620050	0.1	3.328691
21.621717	0.1	3.310600
21.623383	0.1	3.292905
21.625050	0.1	3.275732
21.626717	0.1	3.258479
21.628383	0.1	3.240462
21.630050	0.1	3.221864
21.631717	0.1	3.203657
21.633383	0.1	3.186855
21.635050	0.1	3.172113
21.636717	0.1	3.159395
21.638383	0.1	3.147474
21.640050	0.1	3.134543
21.641717	0.1	3.119819
21.643383	0.1	3.103819
21.645050	0.1	3.087134
21.646717	0.1	3.069905
21.648383	0.1	3.052461
21.650050	0.1	3.035576
21.651717	0.1	3.019921
21.653383	0.1	3.005699
21.655050	0.1	2.992619
21.656717	0.1	2.979985
21.658383	0.1	2.967068
21.660050	0.1	2.953331
21.661717	0.1	2.938779
21.663383	0.1	2.923924
21.665050	0.1	2.909466
21.666717	0.1	2.896171
21.668383	0.1	2.884311
21.670050	0.1	2.872800
21.671717	0.1	2.859901
21.673383	0.1	2.844655
21.675050	0.1	2.826992
21.676717	0.1	2.807244
21.678383	0.1	2.786289
21.680050	0.1	2.765646
21.681717	0.1	2.746824
21.683383	0.1	2.730452
21.685050	0.1	2.716118
21.686717	0.1	2.702884
21.688383	0.1	2.689767
21.690050	0.1	2.676360
21.691717	0.1	2.663094
21.693383	0.1	2.650535
21.695050	0.1	2.638553
21.696717	0.1	2.626404
21.698383	0.1	2.613380
21.700050	0.1	2.599345
21.701717	0.1	2.584890
21.703383	0.1	2.570809
21.705050	0.1	2.557551
21.706717	0.1	2.544806
21.708383	0.1	2.531335
21.710050	0.1	2.516024
21.711717	0.1	2.499209
21.713383	0.1	2.482375
21.715050	0.1	2.466873
21.716717	0.1	2.453066
21.718383	0.1	2.440400
21.720050	0.1	2.427809
21.721717	0.1	2.414105
21.723383	0.1	2.398561
21.725050	0.1	2.381494
21.726717	0.1	2.364176
21.728383	0.1	2.348246
21.730050	0.1	2.334733
21.731717	0.1	2.323077
21.733383	0.1	2.311245
21.735050	0.1	2.297494
21.736717	0.1	2.282104
21.738383	0.1	2.267039
21.740050	0.1	2.254415
21.741717	0.1	2.245042
21.743383	0.1	2.237940
21.745050	0.1	2.230909
21.746717	0.1	2.221684
21.748383	0.1	2.209181
21.750050	0.1	2.194066
21.751717	0.1	2.178019
21.753383	0.1	2.162717
21.755050	0.1	2.149334
21.756717	0.1	2.137898
21.758383	0.1	2.127062
21.760050	0.1	2.115103
21.761717	0.1	2.101208
21.763383	0.1	2.085846
21.765050	0.1	2.070051
21.766717	0.1	2.054367
21.768383	0.1	2.038809
21.770050	0.1	2.023573
21.771717	0.1	2.008923
21.773383	0.1	1.994814
21.775050	0.1	1.981203
21.776717	0.1	1.968136
21.778383	0.1	1.955330
21.780050	0.1	1.942404
21.781717	0.1	1.929156
21.783383	0.1	1.915568
21.785050	0.1	1.902026
21.786717	0.1	1.889300
21.788383	0.1	1.877779
21.790050	0.1	1.867008
21.791717	0.1	1.856075
21.793383	0.1	1.844438
21.795050	0.1	1.832368
21.796717	0.1	1.820670
21.798383	0.1	1.810323
21.800050	0.1	1.802002
21.801717	0.1	1.795464
21.803383	0.1	1.789471
21.805050	0.1	1.782444
21.806717	0.1	1.773369
21.808383	0.1	1.762328
21.810050	0.1	1.750179
21.811717	0.1	1.737829
21.813383	0.1	1.725745
21.815050	0.1	1.714053
21.816717	0.1	1.703463
21.818383	0.1	1.695254
21.820050	0.1	1.689689
21.821717	0.1	1.685154
21.823383	0.1	1.679338
21.825050	0.1	1.670998
21.826717	0.1	1.660772
21.828383	0.1	1.650429
21.830050	0.1	1.641423
21.831717	0.1	1.634015
21.833383	0.1	1.627184
21.835050	0.1	1.619658
21.836717	0.1	1.611169
21.838383	0.1	1.602354
21.840050	0.1	1.593702
21.841717	0.1	1.585353
21.843383	0.1	1.577437
21.845050	0.1	1.570103
21.846717	0.1	1.563360
21.848383	0.1	1.557027
21.850050	0.1	1.550908
21.851717	0.1	1.544901
21.853383	0.1	1.538773
21.855050	0.1	1.531933
21.856717	0.1	1.524072
21.858383	0.1	1.515946
21.860050	0.1	1.508622
21.861717	0.1	1.502158
21.863383	0.1	1.495718
21.865050	0.1	1.488673
21.866717	0.1	1.481217
21.868383	0.1	1.474028
21.870050	0.1	1.467587
21.871717	0.1	1.462144
21.873383	0.1	1.458037
21.875050	0.1	1.455406
21.876717	0.1	1.453687
21.878383	0.1	1.451555
21.880050	0.1	1.447555
21.881717	0.1	1.441245
21.883383	0.1	1.433324
21.885050	0.1	1.424369
21.886717	0.1	1.414176
21.888383	0.1	1.402800
21.890050	0.1	1.391633
21.891717	0.1	1.382558
21.893383	0.1	1.376141
21.895050	0.1	1.371130
21.896717	0.1	1.365878
21.898383	0.1	1.359750
21.900050	0.1	1.353100
21.901717	0.1	1.346502
21.903383	0.1	1.340425
21.905050	0.1	1.335270
21.906717	0.1	1.331219
21.908383	0.1	1.327926
21.910050	0.1	1.324383
21.911717	0.1	1.319307
21.913383	0.1	1.312057
21.915050	0.1	1.303451
21.916717	0.1	1.295712
21.918383	0.1	1.291074
21.920050	0.1	1.289714
21.921717	0.1	1.289593
21.923383	0.1	1.288382
21.925050	0.1	1.284848
21.926717	0.1	1.278888
21.928383	0.1	1.271106
21.930050	0.1	1.262575
21.931717	0.1	1.254692
21.933383	0.1	1.248759
21.935050	0.1	1.245239
21.936717	0.1	1.243427
21.938383	0.1	1.241798
21.940050	0.1	1.238757
21.941717	0.1	1.233434
21.943383	0.1	1.226217
21.945050	0.1	1.218454
21.946717	0.1	1.211441
21.948383	0.1	1.205471
21.950050	0.1	1.199786
21.951717	0.1	1.193476
21.953383	0.1	1.186505
21.955050	0.1	1.179939
21.956717	0.1	1.174817
21.958383	0.1	1.170971
21.960050	0.1	1.167497
21.961717	0.1	1.163790
21.963383	0.1	1.159729
21.965050	0.1	1.155534
21.966717	0.1	1.151557
21.968383	0.1	1.147781
21.970050	0.1	1.143645
21.971717	0.1	1.138523
21.973383	0.1	1.132237
21.975050	0.1	1.125708
21.976717	0.1	1.120511
21.978383	0.1	1.117010
21.980050	0.1	1.113792
21.981717	0.1	1.109261
21.983383	0.1	1.103221
21.985050	0.1	1.096725
21.986717	0.1	1.090528
21.988383	0.1	1.084325
21.990050	0.1	1.077577
21.991717	0.1	1.070416
21.993383	0.1	1.063705
21.995050	0.1	1.058085
21.996717	0.1	1.053051
21.998383	0.1	1.047580
22.000050	0.1	1.041689
22.001717	0.1	1.036306
22.003383	0.1	1.031915
22.005050	0.1	1.028152
22.006717	0.1	1.024283
22.008383	0.1	1.019561
22.010050	0.1	1.013759
22.011717	0.1	1.007472
22.013383	0.1	1.001391
22.015050	0.1	0.995477
22.016717	0.1	0.989418
22.018383	0.1	0.983477
22.020050	0.1	0.978187
22.021717	0.1	0.973791
22.023383	0.1	0.970373
22.025050	0.1	0.967984
22.026717	0.1	0.966364
22.028383	0.1	0.965111
22.030050	0.1	0.963984
22.031717	0.1	0.962471
22.033383	0.1	0.959537
22.035050	0.1	0.954601
22.036717	0.1	0.948152
22.038383	0.1	0.940841
22.040050	0.1	0.933143
22.041717	0.1	0.925949
22.043383	0.1	0.920123
22.045050	0.1	0.915607
22.046717	0.1	0.911900
22.048383	0.1	0.908747
22.050050	0.1	0.905991
22.051717	0.1	0.903490
22.053383	0.1	0.901124
22.055050	0.1	0.898582
22.056717	0.1	0.895746
22.058383	0.1	0.892840
22.060050	0.1	0.889907
22.061717	0.1	0.886638
22.063383	0.1	0.882745
22.065050	0.1	0.878018
22.066717	0.1	0.872733
22.068383	0.1	0.868165
22.070050	0.1	0.865655
22.071717	0.1	0.865180
22.073383	0.1	0.865352
22.075050	0.1	0.864845
22.076717	0.1	0.863411
22.078383	0.1	0.861422
22.080050	0.1	0.859285
22.081717	0.1	0.857669
22.083383	0.1	0.857119
22.085050	0.1	0.857334
22.086717	0.1	0.857427
22.088383	0.1	0.856686
22.090050	0.1	0.854735
22.091717	0.1	0.851532
22.093383	0.1	0.847378
22.095050	0.1	0.842721
22.096717	0.1	0.838116
22.098383	0.1	0.834186
22.100050	0.1	0.831294
22.101717	0.1	0.829338
22.103383	0.1	0.827555
22.105050	0.1	0.825156
22.106717	0.1	0.822465
22.108383	0.1	0.820323
22.110050	0.1	0.818744
22.111717	0.1	0.817156
22.113383	0.1	0.815457
22.115050	0.1	0.814362
22.116717	0.1	0.814567
22.118383	0.1	0.815601
22.120050	0.1	0.816435
22.121717	0.1	0.816956
22.123383	0.1	0.817431
22.125050	0.1	0.817194
22.126717	0.1	0.815233
22.128383	0.1	0.811359
22.130050	0.1	0.806181
22.131717	0.1	0.800551
22.133383	0.1	0.795475
22.135050	0.1	0.792053
22.136717	0.1	0.790935
22.138383	0.1	0.791564
22.140050	0.1	0.792360
22.141717	0.1	0.792071
22.143383	0.1	0.790693
22.145050	0.1	0.789058
22.146717	0.1	0.788015
22.148383	0.1	0.787959
22.150050	0.1	0.788802
22.151717	0.1	0.790213
22.153383	0.1	0.791438
22.155050	0.1	0.791363
22.156717	0.1	0.789152
22.158383	0.1	0.784658
22.160050	0.1	0.778539
22.161717	0.1	0.772388
22.163383	0.1	0.768011
22.165050	0.1	0.765584
22.166717	0.1	0.763210
22.168383	0.1	0.759326
22.170050	0.1	0.754800
22.171717	0.1	0.751810
22.173383	0.1	0.751386
22.175050	0.1	0.753044
22.176717	0.1	0.755889
22.178383	0.1	0.759149
22.180050	0.1	0.761920
22.181717	0.1	0.763275
22.183383	0.1	0.762870
22.185050	0.1	0.761147
22.186717	0.1	0.758646
22.188383	0.1	0.755568
22.190050	0.1	0.752220
22.191717	0.1	0.749016
22.193383	0.1	0.746059
22.195050	0.1	0.743396
22.196717	0.1	0.741128
22.198383	0.1	0.739316
22.200050	0.1	0.738031
22.201717	0.1	0.737128
22.203383	0.1	0.736136
22.205050	0.1	0.734702
22.206717	0.1	0.732662
22.208383	0.1	0.730148
22.210050	0.1	0.727773
22.211717	0.1	0.726273
22.213383	0.1	0.726008
22.215050	0.1	0.726581
22.216717	0.1	0.726529
22.218383	0.1	0.724387
22.220050	0.1	0.720667
22.221717	0.1	0.717477
22.223383	0.1	0.716164
22.225050	0.1	0.716369
22.226717	0.1	0.716913
22.228383	0.1	0.716811
22.230050	0.1	0.715731
22.231717	0.1	0.714087
22.233383	0.1	0.712746
22.235050	0.1	0.712355
22.236717	0.1	0.712927
22.238383	0.1	0.713798
22.240050	0.1	0.714068
22.241717	0.1	0.713351
22.243383	0.1	0.711898
22.245050	0.1	0.710189
22.246717	0.1	0.708811
22.248383	0.1	0.708248
22.250050	0.1	0.708415
22.251717	0.1	0.708755
22.253383	0.1	0.708764
22.255050	0.1	0.708061
22.256717	0.1	0.705929
22.258383	0.1	0.701910
22.260050	0.1	0.696848
22.261717	0.1	0.692653
22.263383	0.1	0.690916
22.265050	0.1	0.692238
22.266717	0.1	0.696382
22.268383	0.1	0.702203
22.270050	0.1	0.707288
22.271717	0.1	0.709160
22.273383	0.1	0.707507
22.275050	0.1	0.704150
22.276717	0.1	0.701002
22.278383	0.1	0.699158
22.280050	0.1	0.699246
22.281717	0.1	0.701081
22.283383	0.1	0.703684
22.285050	0.1	0.706520
22.286717	0.1	0.710003
22.288383	0.1	0.714790
22.290050	0.1	0.720778
22.291717	0.1	0.726827
22.293383	0.1	0.731507
22.295050	0.1	0.734073
22.296717	0.1	0.734725
22.298383	0.1	0.734464
22.300050	0.1	0.734529
22.301717	0.1	0.735698
22.303383	0.1	0.738092
22.305050	0.1	0.741533
22.306717	0.1	0.746083
22.308383	0.1	0.752397
22.310050	0.1	0.760765
22.311717	0.1	0.769882
22.313383	0.1	0.777924
22.315050	0.1	0.784425
22.316717	0.1	0.790088
22.318383	0.1	0.795252
22.320050	0.1	0.799759
22.321717	0.1	0.803787
22.323383	0.1	0.807727
22.325050	0.1	0.811606
22.326717	0.1	0.815485
22.328383	0.1	0.819713
22.330050	0.1	0.824337
22.331717	0.1	0.828756
22.333383	0.1	0.832551
22.335050	0.1	0.836123
22.336717	0.1	0.839829
22.338383	0.1	0.843294
22.340050	0.1	0.845920
22.341717	0.1	0.847494
22.343383	0.1	0.848086
22.345050	0.1	0.848067
22.346717	0.1	0.847974
22.348383	0.1	0.848095
22.350050	0.1	0.848053
22.351717	0.1	0.847178
22.353383	0.1	0.845292
22.355050	0.1	0.843056
22.356717	0.1	0.841818
22.358383	0.1	0.842842
22.360050	0.1	0.846027
22.361717	0.1	0.850032
22.363383	0.1	0.853767
22.365050	0.1	0.856682
22.366717	0.1	0.858223
22.368383	0.1	0.857874
22.370050	0.1	0.855662
22.371717	0.1	0.852328
22.373383	0.1	0.848845
22.375050	0.1	0.845492
22.376717	0.1	0.841715
22.378383	0.1	0.836938
22.380050	0.1	0.830917
22.381717	0.1	0.823718
22.383383	0.1	0.815475
22.385050	0.1	0.806409
22.386717	0.1	0.797207
22.388383	0.1	0.788802
22.390050	0.1	0.781799
22.391717	0.1	0.776229
22.393383	0.1	0.771852
22.395050	0.1	0.768146
22.396717	0.1	0.764336
22.398383	0.1	0.759796
22.400050	0.1	0.754371
22.401717	0.1	0.748266
22.403383	0.1	0.741961
22.405050	0.1	0.735787
22.406717	0.1	0.729444
22.408383	0.1	0.722217
22.410050	0.1	0.714026
22.411717	0.1	0.705705
22.413383	0.1	0.697966
22.415050	0.1	0.691093
22.416717	0.1	0.685332
22.418383	0.1	0.680960
22.420050	0.1	0.678152
22.421717	0.1	0.676629
22.423383	0.1	0.675176
22.425050	0.1	0.672401
22.426717	0.1	0.668294
22.428383	0.1	0.663917
22.430050	0.1	0.659586
22.431717	0.1	0.654743
22.433383	0.1	0.649188
22.435050	0.1	0.643018
22.436717	0.1	0.636186
22.438383	0.1	0.629281
22.440050	0.1	0.623958
22.441717	0.1	0.621579
22.443383	0.1	0.621518
22.445050	0.1	0.621625
22.446717	0.1	0.620401
22.448383	0.1	0.617788
22.450050	0.1	0.614189
22.451717	0.1	0.610203
22.453383	0.1	0.606892
22.455050	0.1	0.604806
22.456717	0.1	0.603064
22.458383	0.1	0.600112
22.460050	0.1	0.595106
22.461717	0.1	0.588507
22.463383	0.1	0.581583
22.465050	0.1	0.575641
22.466717	0.1	0.571883
22.468383	0.1	0.570985
22.470050	0.1	0.572214
22.471717	0.1	0.573923
22.473383	0.1	0.575357
22.475050	0.1	0.576838
22.476717	0.1	0.578458
22.478383	0.1	0.579879
22.480050	0.1	0.580805
22.481717	0.1	0.580740
22.483383	0.1	0.578854
22.485050	0.1	0.574649
22.486717	0.1	0.568419
22.488383	0.1	0.561108
22.490050	0.1	0.554076
22.491717	0.1	0.548800
22.493383	0.1	0.546020
22.495050	0.1	0.545182
22.496717	0.1	0.545206
22.498383	0.1	0.545657
22.500050	0.1	0.546486
22.501717	0.1	0.547152
22.503383	0.1	0.546905
22.505050	0.1	0.545448
22.506717	0.1	0.542952
22.508383	0.1	0.539934
22.510050	0.1	0.537029
22.511717	0.1	0.534672
22.513383	0.1	0.532931
22.515050	0.1	0.531878
22.516717	0.1	0.531813
22.518383	0.1	0.532554
22.520050	0.1	0.533266
22.521717	0.1	0.533573
22.523383	0.1	0.533960
22.525050	0.1	0.534756
22.526717	0.1	0.535822
22.528383	0.1	0.537075
22.530050	0.1	0.538249
22.531717	0.1	0.538528
22.533383	0.1	0.537164
22.535050	0.1	0.533890
22.536717	0.1	0.529042
22.538383	0.1	0.523957
22.540050	0.1	0.520311
22.541717	0.1	0.518574
22.543383	0.1	0.517974
22.545050	0.1	0.517895
22.546717	0.1	0.518374
22.548383	0.1	0.519329
22.550050	0.1	0.520423
22.551717	0.1	0.521452
22.553383	0.1	0.522002
22.555050	0.1	0.521336
22.556717	0.1	0.519198
22.558383	0.1	0.516437
22.560050	0.1	0.514342
22.561717	0.1	0.513131
22.563383	0.1	0.511720
22.565050	0.1	0.509322
22.566717	0.1	0.506504
22.568383	0.1	0.504553
22.570050	0.1	0.504502
22.571717	0.1	0.506500
22.573383	0.1	0.509648
22.575050	0.1	0.512511
22.576717	0.1	0.514062
22.578383	0.1	0.514146
22.580050	0.1	0.513154
22.581717	0.1	0.511613
22.583383	0.1	0.510011
22.585050	0.1	0.508702
22.586717	0.1	0.507678
22.588383	0.1	0.506546
22.590050	0.1	0.505000
22.591717	0.1	0.503189
22.593383	0.1	0.501657
22.595050	0.1	0.501149
22.596717	0.1	0.502006
22.598383	0.1	0.503398
22.600050	0.1	0.503664
22.601717	0.1	0.501769
22.603383	0.1	0.498346
22.605050	0.1	0.495175
22.606717	0.1	0.493308
22.608383	0.1	0.491934
22.610050	0.1	0.489769
22.611717	0.1	0.486760
22.613383	0.1	0.484041
22.615050	0.1	0.482858
22.616717	0.1	0.483636
22.618383	0.1	0.485838
22.620050	0.1	0.488698
22.621717	0.1	0.491729
22.623383	0.1	0.494700
22.625050	0.1	0.497350
22.626717	0.1	0.499212
22.628383	0.1	0.499845
22.630050	0.1	0.499198
22.631717	0.1	0.497689
22.633383	0.1	0.496074
22.635050	0.1	0.495189
22.636717	0.1	0.495352
22.638383	0.1	0.496078
22.640050	0.1	0.496665
22.641717	0.1	0.496944
22.643383	0.1	0.497182
22.645050	0.1	0.497601
22.646717	0.1	0.498220
22.648383	0.1	0.499007
22.650050	0.1	0.499776
22.651717	0.1	0.500195
22.653383	0.1	0.500483
22.655050	0.1	0.501419
22.656717	0.1	0.503235
22.658383	0.1	0.505163
22.660050	0.1	0.506416
22.661717	0.1	0.507040
22.663383	0.1	0.507291
22.665050	0.1	0.506849
22.666717	0.1	0.505252
22.668383	0.1	0.502900
22.670050	0.1	0.501387
22.671717	0.1	0.502234
22.673383	0.1	0.505098
22.675050	0.1	0.507901
22.676717	0.1	0.508795
22.678383	0.1	0.507697
22.680050	0.1	0.505745
22.681717	0.1	0.503846
22.683383	0.1	0.502355
22.685050	0.1	0.501783
22.686717	0.1	0.502700
22.688383	0.1	0.504991
22.690050	0.1	0.507697
22.691717	0.1	0.509606
22.693383	0.1	0.509983
22.695050	0.1	0.508856
22.696717	0.1	0.506574
22.698383	0.1	0.503571
22.700050	0.1	0.500563
22.701717	0.1	0.498123
22.703383	0.1	0.496544
22.705050	0.1	0.496330
22.706717	0.1	0.497960
22.708383	0.1	0.501252
22.710050	0.1	0.505294
22.711717	0.1	0.508595
22.713383	0.1	0.509657
22.715050	0.1	0.508069
22.716717	0.1	0.504921
22.718383	0.1	0.501652
22.720050	0.1	0.498691
22.721717	0.1	0.495794
22.723383	0.1	0.493266
22.725050	0.1	0.491655
22.726717	0.1	0.490556
22.728383	0.1	0.488991
22.730050	0.1	0.486765
22.731717	0.1	0.484763
22.733383	0.1	0.483710
22.735050	0.1	0.483077
22.736717	0.1	0.481606
22.738383	0.1	0.478774
22.740050	0.1	0.475650
22.741717	0.1	0.473945
22.743383	0.1	0.474029
22.745050	0.1	0.474798
22.746717	0.1	0.475254
22.748383	0.1	0.475482
22.750050	0.1	0.476083
22.751717	0.1	0.476991
22.753383	0.1	0.477424
22.755050	0.1	0.477014
22.756717	0.1	0.475883
22.758383	0.1	0.474006
22.760050	0.1	0.471543
22.761717	0.1	0.469037
22.763383	0.1	0.466877
22.765050	0.1	0.464935
22.766717	0.1	0.462700
22.768383	0.1	0.459715
22.770050	0.1	0.456078
22.771717	0.1	0.452115
22.773383	0.1	0.448106
22.775050	0.1	0.444902
22.776717	0.1	0.443798
22.778383	0.1	0.445172
22.780050	0.1	0.448064
22.781717	0.1	0.451235
22.783383	0.1	0.453866
22.785050	0.1	0.455258
22.786717	0.1	0.454765
22.788383	0.1	0.452315
22.790050	0.1	0.448409
22.791717	0.1	0.443915
22.793383	0.1	0.440036
22.795050	0.1	0.438164
22.796717	0.1	0.439249
22.798383	0.1	0.442718
22.800050	0.1	0.446481
22.801717	0.1	0.448823
22.803383	0.1	0.449615
22.805050	0.1	0.449382
22.806717	0.1	0.448334
22.808383	0.1	0.446383
22.810050	0.1	0.443934
22.811717	0.1	0.441978
22.813383	0.1	0.440911
22.815050	0.1	0.440017
22.816717	0.1	0.438783
22.818383	0.1	0.437917
22.820050	0.1	0.438234
22.821717	0.1	0.439440
22.823383	0.1	0.440758
22.825050	0.1	0.441875
22.826717	0.1	0.442872
22.828383	0.1	0.443459
22.830050	0.1	0.443007
22.831717	0.1	0.441466
22.833383	0.1	0.439486
22.835050	0.1	0.437601
22.836717	0.1	0.436194
22.838383	0.1	0.435966
22.840050	0.1	0.437689
22.841717	0.1	0.441181
22.843383	0.1	0.444986
22.845050	0.1	0.447859
22.846717	0.1	0.449750
22.848383	0.1	0.451091
22.850050	0.1	0.452232
22.851717	0.1	0.453461
22.853383	0.1	0.454872
22.855050	0.1	0.456376
22.856717	0.1	0.457820
22.858383	0.1	0.459091
22.860050	0.1	0.460334
22.861717	0.1	0.461545
22.863383	0.1	0.462229
22.865050	0.1	0.462024
22.866717	0.1	0.461112
22.868383	0.1	0.459873
22.870050	0.1	0.458593
22.871717	0.1	0.457554
22.873383	0.1	0.457168
22.875050	0.1	0.457712
22.876717	0.1	0.459244
22.878383	0.1	0.461955
22.880050	0.1	0.465978
22.881717	0.1	0.470597
22.883383	0.1	0.474514
22.885050	0.1	0.476707
22.886717	0.1	0.476851
22.888383	0.1	0.475501
22.890050	0.1	0.473941
22.891717	0.1	0.473335
22.893383	0.1	0.473815
22.895050	0.1	0.474877
22.896717	0.1	0.476269
22.898383	0.1	0.477494
22.900050	0.1	0.477536
22.901717	0.1	0.476176
22.903383	0.1	0.474490
22.905050	0.1	0.473442
22.906717	0.1	0.472716
22.908383	0.1	0.471170
22.910050	0.1	0.468479
22.911717	0.1	0.465834
22.913383	0.1	0.464506
22.915050	0.1	0.464385
22.916717	0.1	0.464488
22.918383	0.1	0.464045
22.920050	0.1	0.462951
22.921717	0.1	0.461773
22.923383	0.1	0.461405
22.925050	0.1	0.462322
22.926717	0.1	0.464334
22.928383	0.1	0.466802
22.930050	0.1	0.468916
22.931717	0.1	0.470341
22.933383	0.1	0.471659
22.935050	0.1	0.473591
22.936717	0.1	0.475799
22.938383	0.1	0.476888
22.940050	0.1	0.475673
22.941717	0.1	0.472292
22.943383	0.1	0.467990
22.945050	0.1	0.463901
22.946717	0.1	0.460451
22.948383	0.1	0.457847
22.950050	0.1	0.456432
22.951717	0.1	0.456162
22.953383	0.1	0.456362
22.955050	0.1	0.456492
22.956717	0.1	0.456567
22.958383	0.1	0.456297
22.960050	0.1	0.454737
22.961717	0.1	0.451412
22.963383	0.1	0.447249
22.965050	0.1	0.443826
22.966717	0.1	0.441978
22.968383	0.1	0.441521
22.970050	0.1	0.442155
22.971717	0.1	0.443663
22.973383	0.1	0.445191
22.975050	0.1	0.445372
22.976717	0.1	0.443845
22.978383	0.1	0.441992
22.980050	0.1	0.441261
22.981717	0.1	0.441391
22.983383	0.1	0.441023
22.985050	0.1	0.439174
22.986717	0.1	0.435603
22.988383	0.1	0.430695
22.990050	0.1	0.425642
22.991717	0.1	0.421996
22.993383	0.1	0.420711
22.995050	0.1	0.421549
22.996717	0.1	0.423151
22.998383	0.1	0.423808
23.000050	0.1	0.422779
23.001717	0.1	0.420813
23.003383	0.1	0.419198
23.005050	0.1	0.418364
23.006717	0.1	0.417437
23.008383	0.1	0.415496
23.010050	0.1	0.413009
23.011717	0.1	0.411328
23.013383	0.1	0.411281
23.015050	0.1	0.412553
23.016717	0.1	0.413787
23.018383	0.1	0.413689
23.020050	0.1	0.412324
23.021717	0.1	0.410704
23.023383	0.1	0.409484
23.025050	0.1	0.408585
23.026717	0.1	0.407663
23.028383	0.1	0.406643
23.030050	0.1	0.405605
23.031717	0.1	0.404501
23.033383	0.1	0.403426
23.035050	0.1	0.402839
23.036717	0.1	0.403174
23.038383	0.1	0.404320
23.040050	0.1	0.405726
23.041717	0.1	0.407067
23.043383	0.1	0.408483
23.045050	0.1	0.410033
23.046717	0.1	0.411249
23.048383	0.1	0.411281
23.050050	0.1	0.409433
23.051717	0.1	0.405605
23.053383	0.1	0.400487
23.055050	0.1	0.395263
23.056717	0.1	0.391277
23.058383	0.1	0.389670
23.060050	0.1	0.390490
23.061717	0.1	0.392059
23.063383	0.1	0.392171
23.065050	0.1	0.390094
23.066717	0.1	0.387002
23.068383	0.1	0.384673
23.070050	0.1	0.384124
23.071717	0.1	0.385116
23.073383	0.1	0.386662
23.075050	0.1	0.387835
23.076717	0.1	0.387826
23.078383	0.1	0.386219
23.080050	0.1	0.383798
23.081717	0.1	0.382019
23.083383	0.1	0.381693
23.085050	0.1	0.382909
23.086717	0.1	0.385665
23.088383	0.1	0.389982
23.090050	0.1	0.395337
23.091717	0.1	0.400329
23.093383	0.1	0.403519
23.095050	0.1	0.404771
23.096717	0.1	0.405116
23.098383	0.1	0.405349
23.100050	0.1	0.405419
23.101717	0.1	0.404967
23.103383	0.1	0.404026
23.105050	0.1	0.403267
23.106717	0.1	0.403263
23.108383	0.1	0.403863
23.110050	0.1	0.404781
23.111717	0.1	0.406052
23.113383	0.1	0.407551
23.115050	0.1	0.408855
23.116717	0.1	0.409610
23.118383	0.1	0.409540
23.120050	0.1	0.408567
23.121717	0.1	0.407021
23.123383	0.1	0.405777
23.125050	0.1	0.405698
23.126717	0.1	0.406988
23.128383	0.1	0.409284
23.130050	0.1	0.411798
23.131717	0.1	0.413381
23.133383	0.1	0.413228
23.135050	0.1	0.411714
23.136717	0.1	0.410094
23.138383	0.1	0.409302
23.140050	0.1	0.409205
23.141717	0.1	0.409260
23.143383	0.1	0.409288
23.145050	0.1	0.409419
23.146717	0.1	0.409842
23.148383	0.1	0.410532
23.150050	0.1	0.411137
23.151717	0.1	0.411514
23.153383	0.1	0.411929
23.155050	0.1	0.412553
23.156717	0.1	0.413251
23.158383	0.1	0.413898
23.160050	0.1	0.414662
23.161717	0.1	0.415742
23.163383	0.1	0.417093
23.165050	0.1	0.418476
23.166717	0.1	0.419798
23.168383	0.1	0.420883
23.170050	0.1	0.420939
23.171717	0.1	0.419184
23.173383	0.1	0.416008
23.175050	0.1	0.412669
23.176717	0.1	0.410271
23.178383	0.1	0.409647
23.180050	0.1	0.411472
23.181717	0.1	0.415458
23.183383	0.1	0.419961
23.185050	0.1	0.423267
23.186717	0.1	0.424669
23.188383	0.1	0.424045
23.190050	0.1	0.421321
23.191717	0.1	0.416702
23.193383	0.1	0.411193
23.195050	0.1	0.406508
23.196717	0.1	0.404199
23.198383	0.1	0.404846
23.200050	0.1	0.407854
23.201717	0.1	0.411863
23.203383	0.1	0.415458
23.205050	0.1	0.417912
23.206717	0.1	0.419323
23.208383	0.1	0.419919
23.210050	0.1	0.419621
23.211717	0.1	0.418811
23.213383	0.1	0.418471
23.215050	0.1	0.418867
23.216717	0.1	0.419077
23.218383	0.1	0.418513
23.220050	0.1	0.417787
23.221717	0.1	0.417619
23.223383	0.1	0.417922
23.225050	0.1	0.418206
23.226717	0.1	0.418099
23.228383	0.1	0.417517
23.230050	0.1	0.416716
23.231717	0.1	0.415952
23.233383	0.1	0.415244
23.235050	0.1	0.414746
23.236717	0.1	0.414788
23.238383	0.1	0.415230
23.240050	0.1	0.415398
23.241717	0.1	0.414983
23.243383	0.1	0.414327
23.245050	0.1	0.413880
23.246717	0.1	0.413852
23.248383	0.1	0.414071
23.250050	0.1	0.414099
23.251717	0.1	0.413731
23.253383	0.1	0.413326
23.255050	0.1	0.413358
23.256717	0.1	0.413726
23.258383	0.1	0.413819
23.260050	0.1	0.413270
23.261717	0.1	0.412446
23.263383	0.1	0.411947
23.265050	0.1	0.411901
23.266717	0.1	0.411929
23.268383	0.1	0.411714
23.270050	0.1	0.411593
23.271717	0.1	0.412581
23.273383	0.1	0.415463
23.275050	0.1	0.419850
23.276717	0.1	0.424236
23.278383	0.1	0.426872
23.280050	0.1	0.427067
23.281717	0.1	0.425847
23.283383	0.1	0.424939
23.285050	0.1	0.425358
23.286717	0.1	0.427272
23.288383	0.1	0.430513
23.290050	0.1	0.434662
23.291717	0.1	0.439174
23.293383	0.1	0.443636
23.295050	0.1	0.447752
23.296717	0.1	0.451161
23.298383	0.1	0.453368
23.300050	0.1	0.454197
23.301717	0.1	0.454281
23.303383	0.1	0.454751
23.305050	0.1	0.456544
23.306717	0.1	0.460069
23.308383	0.1	0.464902
23.310050	0.1	0.469913
23.311717	0.1	0.474281
23.313383	0.1	0.478090
23.315050	0.1	0.481810
23.316717	0.1	0.485904
23.318383	0.1	0.490719
23.320050	0.1	0.496078
23.321717	0.1	0.501326
23.323383	0.1	0.505913
23.325050	0.1	0.509806
23.326717	0.1	0.513126
23.328383	0.1	0.515650
23.330050	0.1	0.517420
23.331717	0.1	0.519268
23.333383	0.1	0.521974
23.335050	0.1	0.525527
23.336717	0.1	0.529559
23.338383	0.1	0.533783
23.340050	0.1	0.537848
23.341717	0.1	0.541303
23.343383	0.1	0.543874
23.345050	0.1	0.545718
23.346717	0.1	0.547068
23.348383	0.1	0.547539
23.350050	0.1	0.546384
23.351717	0.1	0.543925
23.353383	0.1	0.541783
23.355050	0.1	0.541224
23.356717	0.1	0.542211
23.358383	0.1	0.544088
23.360050	0.1	0.545983
23.361717	0.1	0.546691
23.363383	0.1	0.545331
23.365050	0.1	0.542179
23.366717	0.1	0.538453
23.368383	0.1	0.535403
23.370050	0.1	0.533299
23.371717	0.1	0.531198
23.373383	0.1	0.528013
23.375050	0.1	0.523417
23.376717	0.1	0.517536
23.378383	0.1	0.510761
23.380050	0.1	0.504227
23.381717	0.1	0.499291
23.383383	0.1	0.496325
23.385050	0.1	0.494942
23.386717	0.1	0.494625
23.388383	0.1	0.494691
23.390050	0.1	0.494346
23.391717	0.1	0.493261
23.393383	0.1	0.491757
23.395050	0.1	0.490188
23.396717	0.1	0.488106
23.398383	0.1	0.484656
23.400050	0.1	0.479585
23.401717	0.1	0.473531
23.403383	0.1	0.467785
23.405050	0.1	0.463719
23.406717	0.1	0.461857
23.408383	0.1	0.461442
23.410050	0.1	0.460912
23.411717	0.1	0.458681
23.413383	0.1	0.454108
23.415050	0.1	0.447943
23.416717	0.1	0.441340
23.418383	0.1	0.435235
23.420050	0.1	0.430653
23.421717	0.1	0.428203
23.423383	0.1	0.427435
23.425050	0.1	0.427114
23.426717	0.1	0.425759
23.428383	0.1	0.422373
23.430050	0.1	0.417465
23.431717	0.1	0.412813
23.433383	0.1	0.409773
23.435050	0.1	0.408259
23.436717	0.1	0.407556
23.438383	0.1	0.407360
23.440050	0.1	0.407491
23.441717	0.1	0.407295
23.443383	0.1	0.406345
23.445050	0.1	0.405298
23.446717	0.1	0.405111
23.448383	0.1	0.405768
23.450050	0.1	0.406476
23.451717	0.1	0.406499
23.453383	0.1	0.405475
23.455050	0.1	0.403249
23.456717	0.1	0.399994
23.458383	0.1	0.396483
23.460050	0.1	0.393903
23.461717	0.1	0.392972
23.463383	0.1	0.393633
23.465050	0.1	0.395500
23.466717	0.1	0.397540
23.468383	0.1	0.397796
23.470050	0.1	0.394699
23.471717	0.1	0.388636
23.473383	0.1	0.381633
23.475050	0.1	0.375910
23.476717	0.1	0.372622
23.478383	0.1	0.371505
23.480050	0.1	0.371523
23.481717	0.1	0.371574
23.483383	0.1	0.370932
23.485050	0.1	0.369670
23.486717	0.1	0.368441
23.488383	0.1	0.367570
23.490050	0.1	0.366718
23.491717	0.1	0.365418
23.493383	0.1	0.363584
23.495050	0.1	0.361549
23.496717	0.1	0.359919
23.498383	0.1	0.359132
23.500050	0.1	0.359141
23.501717	0.1	0.359383
23.503383	0.1	0.359039
23.505050	0.1	0.357484
23.506717	0.1	0.354578
23.508383	0.1	0.350317
23.510050	0.1	0.344710
23.511717	0.1	0.338508
23.513383	0.1	0.333497
23.515050	0.1	0.331360
23.516717	0.1	0.332431
23.518383	0.1	0.335318
23.520050	0.1	0.337767
23.521717	0.1	0.338331
23.523383	0.1	0.337171
23.525050	0.1	0.335248
23.526717	0.1	0.333334
23.528383	0.1	0.331979
23.530050	0.1	0.331555
23.531717	0.1	0.331989
23.533383	0.1	0.332650
23.535050	0.1	0.332701
23.536717	0.1	0.331728
23.538383	0.1	0.329921
23.540050	0.1	0.327816
23.541717	0.1	0.326023
23.543383	0.1	0.325120
23.545050	0.1	0.325404
23.546717	0.1	0.326703
23.548383	0.1	0.328426
23.550050	0.1	0.329902
23.551717	0.1	0.330647
23.553383	0.1	0.330191
23.555050	0.1	0.328235
23.556717	0.1	0.325181
23.558383	0.1	0.322019
23.560050	0.1	0.319812
23.561717	0.1	0.319420
23.563383	0.1	0.321232
23.565050	0.1	0.324706
23.566717	0.1	0.328273
23.568383	0.1	0.330159
23.570050	0.1	0.329469
23.571717	0.1	0.326564
23.573383	0.1	0.322647
23.575050	0.1	0.318964
23.576717	0.1	0.316314
23.578383	0.1	0.314969
23.580050	0.1	0.314852
23.581717	0.1	0.315900
23.583383	0.1	0.318028
23.585050	0.1	0.321041
23.586717	0.1	0.324459
23.588383	0.1	0.327271
23.590050	0.1	0.328417
23.591717	0.1	0.327788
23.593383	0.1	0.325949
23.595050	0.1	0.323346
23.596717	0.1	0.320692
23.598383	0.1	0.319248
23.600050	0.1	0.319579
23.601717	0.1	0.320794
23.603383	0.1	0.321632
23.605050	0.1	0.321958
23.606717	0.1	0.322685
23.608383	0.1	0.324468
23.610050	0.1	0.327332
23.611717	0.1	0.331015
23.613383	0.1	0.334810
23.615050	0.1	0.337576
23.616717	0.1	0.338289
23.618383	0.1	0.336515
23.620050	0.1	0.332925
23.621717	0.1	0.329441
23.623383	0.1	0.328040
23.625050	0.1	0.329213
23.626717	0.1	0.332249
23.628383	0.1	0.336254
23.630050	0.1	0.340352
23.631717	0.1	0.343844
23.633383	0.1	0.346471
23.635050	0.1	0.348059
23.636717	0.1	0.348222
23.638383	0.1	0.347011
23.640050	0.1	0.345330
23.641717	0.1	0.344012
23.643383	0.1	0.342750
23.645050	0.1	0.340766
23.646717	0.1	0.338252
23.648383	0.1	0.336212
23.650050	0.1	0.335081
23.651717	0.1	0.334713
23.653383	0.1	0.335407
23.655050	0.1	0.337372
23.656717	0.1	0.339705
23.658383	0.1	0.341344
23.660050	0.1	0.342457
23.661717	0.1	0.343816
23.663383	0.1	0.345418
23.665050	0.1	0.346382
23.666717	0.1	0.345865
23.668383	0.1	0.343765
23.670050	0.1	0.340836
23.671717	0.1	0.338075
23.673383	0.1	0.335975
23.675050	0.1	0.334480
23.676717	0.1	0.333465
23.678383	0.1	0.333204
23.680050	0.1	0.334424
23.681717	0.1	0.337488
23.683383	0.1	0.341521
23.685050	0.1	0.344724
23.686717	0.1	0.345604
23.688383	0.1	0.343868
23.690050	0.1	0.340859
23.691717	0.1	0.338950
23.693383	0.1	0.339807
23.695050	0.1	0.343043
23.696717	0.1	0.346671
23.698383	0.1	0.348589
23.700050	0.1	0.348189
23.701717	0.1	0.346773
23.703383	0.1	0.345958
23.705050	0.1	0.345679
23.706717	0.1	0.344561
23.708383	0.1	0.341856
23.710050	0.1	0.338163
23.711717	0.1	0.334634
23.713383	0.1	0.332263
23.715050	0.1	0.331355
23.716717	0.1	0.331542
23.718383	0.1	0.332380
23.720050	0.1	0.333688
23.721717	0.1	0.335258
23.723383	0.1	0.336342
23.725050	0.1	0.336352
23.726717	0.1	0.335863
23.728383	0.1	0.335546
23.730050	0.1	0.334838
23.731717	0.1	0.332920
23.733383	0.1	0.329847
23.735050	0.1	0.326363
23.736717	0.1	0.323304
23.738383	0.1	0.320990
23.740050	0.1	0.319318
23.741717	0.1	0.318098
23.743383	0.1	0.316640
23.745050	0.1	0.314172
23.746717	0.1	0.311122
23.748383	0.1	0.308864
23.750050	0.1	0.308091
23.751717	0.1	0.308086
23.753383	0.1	0.307490
23.755050	0.1	0.305152
23.756717	0.1	0.300664
23.758383	0.1	0.294931
23.760050	0.1	0.289874
23.761717	0.1	0.287038
23.763383	0.1	0.286563
23.765050	0.1	0.287541
23.766717	0.1	0.288952
23.768383	0.1	0.289716
23.770050	0.1	0.288477
23.771717	0.1	0.284603
23.773383	0.1	0.279425
23.775050	0.1	0.275378
23.776717	0.1	0.273641
23.778383	0.1	0.273115
23.780050	0.1	0.271951
23.781717	0.1	0.269697
23.783383	0.1	0.267215
23.785050	0.1	0.265208
23.786717	0.1	0.263825
23.788383	0.1	0.263164
23.790050	0.1	0.263136
23.791717	0.1	0.263220
23.793383	0.1	0.262726
23.795050	0.1	0.261269
23.796717	0.1	0.259210
23.798383	0.1	0.257567
23.800050	0.1	0.257134
23.801717	0.1	0.257897
23.803383	0.1	0.259141
23.805050	0.1	0.259778
23.806717	0.1	0.259141
23.808383	0.1	0.257837
23.810050	0.1	0.257366
23.811717	0.1	0.258302
23.813383	0.1	0.259578
23.815050	0.1	0.260281
23.816717	0.1	0.261036
23.818383	0.1	0.262777
23.820050	0.1	0.265129
23.821717	0.1	0.266652
23.823383	0.1	0.266558
23.825050	0.1	0.265497
23.826717	0.1	0.264589
23.828383	0.1	0.264561
23.830050	0.1	0.265976
23.831717	0.1	0.269134
23.833383	0.1	0.273515
23.835050	0.1	0.277944
23.836717	0.1	0.281380
23.838383	0.1	0.283294
23.840050	0.1	0.283485
23.841717	0.1	0.281893
23.843383	0.1	0.278754
23.845050	0.1	0.274945
23.846717	0.1	0.271746
23.848383	0.1	0.270270
23.850050	0.1	0.270735
23.851717	0.1	0.272328
23.853383	0.1	0.274209
23.855050	0.1	0.276114
23.856717	0.1	0.277613
23.858383	0.1	0.277897
23.860050	0.1	0.276752
23.861717	0.1	0.275071
23.863383	0.1	0.273846
23.865050	0.1	0.273231
23.866717	0.1	0.273008
23.868383	0.1	0.273134
23.870050	0.1	0.273329
23.871717	0.1	0.273027
23.873383	0.1	0.272100
23.875050	0.1	0.271006
23.876717	0.1	0.270410
23.878383	0.1	0.271164
23.880050	0.1	0.274223
23.881717	0.1	0.279928
23.883383	0.1	0.287248
23.885050	0.1	0.293995
23.886717	0.1	0.298186
23.888383	0.1	0.299215
23.890050	0.1	0.297693
23.891717	0.1	0.294880
23.893383	0.1	0.292235
23.895050	0.1	0.290759
23.896717	0.1	0.290652
23.898383	0.1	0.291481
23.900050	0.1	0.292440
23.901717	0.1	0.292710
23.903383	0.1	0.292012
23.905050	0.1	0.290801
23.906717	0.1	0.289995
23.908383	0.1	0.290298
23.910050	0.1	0.291853
23.911717	0.1	0.294265
23.913383	0.1	0.296542
23.915050	0.1	0.297353
23.916717	0.1	0.296216
23.918383	0.1	0.294140
23.920050	0.1	0.292431
23.921717	0.1	0.291527
23.923383	0.1	0.291239
23.925050	0.1	0.291085
23.926717	0.1	0.290391
23.928383	0.1	0.289013
23.930050	0.1	0.287755
23.931717	0.1	0.287248
23.933383	0.1	0.287183
23.935050	0.1	0.287076
23.936717	0.1	0.287145
23.938383	0.1	0.287797
23.940050	0.1	0.288826
23.941717	0.1	0.289632
23.943383	0.1	0.289814
23.945050	0.1	0.289306
23.946717	0.1	0.288170
23.948383	0.1	0.286596
23.950050	0.1	0.284896
23.951717	0.1	0.283374
23.953383	0.1	0.282452
23.955050	0.1	0.282796
23.956717	0.1	0.284766
23.958383	0.1	0.287727
23.960050	0.1	0.290335
23.961717	0.1	0.291280
23.963383	0.1	0.289767
23.965050	0.1	0.286149
23.966717	0.1	0.281977
23.968383	0.1	0.278600
23.970050	0.1	0.276086
23.971717	0.1	0.273907
23.973383	0.1	0.272188
23.975050	0.1	0.271685
23.976717	0.1	0.272952
23.978383	0.1	0.276021
23.980050	0.1	0.280105
23.981717	0.1	0.283960
23.983383	0.1	0.286787
23.985050	0.1	0.288528
23.986717	0.1	0.289329
23.988383	0.1	0.289120
23.990050	0.1	0.287704
23.991717	0.1	0.285367
23.993383	0.1	0.283234
23.995050	0.1	0.282549
23.996717	0.1	0.283513
23.998383	0.1	0.285050
24.000050	0.1	0.285800
24.001717	0.1	0.285096
24.003383	0.1	0.283136
24.005050	0.1	0.280403
24.006717	0.1	0.277152
24.008383	0.1	0.273711
24.010050	0.1	0.270554
24.011717	0.1	0.267965
24.013383	0.1	0.266144
24.015050	0.1	0.265068
24.016717	0.1	0.264277
24.018383	0.1	0.263294
24.020050	0.1	0.262139
24.021717	0.1	0.261255
24.023383	0.1	0.260901
24.025050	0.1	0.261082
24.026717	0.1	0.261981
24.028383	0.1	0.263681
24.030050	0.1	0.265758
24.031717	0.1	0.267476
24.033383	0.1	0.268393
24.035050	0.1	0.268598
24.036717	0.1	0.268500
24.038383	0.1	0.268300
24.040050	0.1	0.267802
24.041717	0.1	0.266964
24.043383	0.1	0.266284
24.045050	0.1	0.266279
24.046717	0.1	0.266978
24.048383	0.1	0.268002
24.050050	0.1	0.268901
24.051717	0.1	0.269278
24.053383	0.1	0.269064
24.055050	0.1	0.268742
24.056717	0.1	0.268756
24.058383	0.1	0.269162
24.060050	0.1	0.270158
24.061717	0.1	0.272174
24.063383	0.1	0.275192
24.065050	0.1	0.278330
24.066717	0.1	0.280142
24.068383	0.1	0.279718
24.070050	0.1	0.277567
24.071717	0.1	0.275429
24.073383	0.1	0.275155
24.075050	0.1	0.277264
24.076717	0.1	0.280491
24.078383	0.1	0.283024
24.080050	0.1	0.284174
24.081717	0.1	0.284631
24.083383	0.1	0.285255
24.085050	0.1	0.286391
24.086717	0.1	0.288119
24.088383	0.1	0.290405
24.090050	0.1	0.293059
24.091717	0.1	0.295769
24.093383	0.1	0.298317
24.095050	0.1	0.300789
24.096717	0.1	0.303411
24.098383	0.1	0.306130
24.100050	0.1	0.308705
24.101717	0.1	0.311160
24.103383	0.1	0.313991
24.105050	0.1	0.317651
24.106717	0.1	0.321697
24.108383	0.1	0.324943
24.110050	0.1	0.326876
24.111717	0.1	0.327993
24.113383	0.1	0.328650
24.115050	0.1	0.328943
24.116717	0.1	0.329311
24.118383	0.1	0.330196
24.120050	0.1	0.331597
24.121717	0.1	0.333684
24.123383	0.1	0.337227
24.125050	0.1	0.342582
24.126717	0.1	0.348561
24.128383	0.1	0.352999
24.130050	0.1	0.354382
24.131717	0.1	0.352846
24.133383	0.1	0.349865
24.135050	0.1	0.346890
24.136717	0.1	0.344324
24.138383	0.1	0.342070
24.140050	0.1	0.340398
24.141717	0.1	0.339616
24.143383	0.1	0.339122
24.145050	0.1	0.337805
24.146717	0.1	0.335234
24.148383	0.1	0.331989
24.150050	0.1	0.328966
24.151717	0.1	0.326703
24.153383	0.1	0.325185
24.155050	0.1	0.323919
24.156717	0.1	0.322363
24.158383	0.1	0.320473
24.160050	0.1	0.318470
24.161717	0.1	0.316105
24.163383	0.1	0.313180
24.165050	0.1	0.310359
24.166717	0.1	0.308473
24.168383	0.1	0.307392
24.170050	0.1	0.306307
24.171717	0.1	0.304999
24.173383	0.1	0.303914
24.175050	0.1	0.303090
24.176717	0.1	0.301809
24.178383	0.1	0.299634
24.180050	0.1	0.296934
24.181717	0.1	0.294233
24.183383	0.1	0.291718
24.185050	0.1	0.289595
24.186717	0.1	0.288244
24.188383	0.1	0.287886
24.190050	0.1	0.288170
24.191717	0.1	0.288039
24.193383	0.1	0.286587
24.195050	0.1	0.283904
24.196717	0.1	0.280654
24.198383	0.1	0.277250
24.200050	0.1	0.273841
24.201717	0.1	0.270801
24.203383	0.1	0.268347
24.205050	0.1	0.265874
24.206717	0.1	0.262484
24.208383	0.1	0.258228
24.210050	0.1	0.254181
24.211717	0.1	0.251518
24.213383	0.1	0.250912
24.215050	0.1	0.252179
24.216717	0.1	0.253958
24.218383	0.1	0.254530
24.220050	0.1	0.253250
24.221717	0.1	0.250903
24.223383	0.1	0.248621
24.225050	0.1	0.246619
24.226717	0.1	0.244230
24.228383	0.1	0.241352
24.230050	0.1	0.239001
24.231717	0.1	0.237916
24.233383	0.1	0.237660
24.235050	0.1	0.237576
24.236717	0.1	0.237552
24.238383	0.1	0.237580
24.240050	0.1	0.237576
24.241717	0.1	0.237678
24.243383	0.1	0.237809
24.245050	0.1	0.237501
24.246717	0.1	0.236621
24.248383	0.1	0.235336
24.250050	0.1	0.233501
24.251717	0.1	0.231010
24.253383	0.1	0.228528
24.255050	0.1	0.227210
24.256717	0.1	0.227564
24.258383	0.1	0.228924
24.260050	0.1	0.230181
24.261717	0.1	0.230963
24.263383	0.1	0.231648
24.265050	0.1	0.232398
24.266717	0.1	0.232789
24.268383	0.1	0.232402
24.270050	0.1	0.231182
24.271717	0.1	0.229203
24.273383	0.1	0.226493
24.275050	0.1	0.223233
24.276717	0.1	0.219964
24.278383	0.1	0.217417
24.280050	0.1	0.215988
24.281717	0.1	0.215652
24.283383	0.1	0.216383
24.285050	0.1	0.218046
24.286717	0.1	0.219927
24.288383	0.1	0.221105
24.290050	0.1	0.221399
24.291717	0.1	0.221389
24.293383	0.1	0.221198
24.295050	0.1	0.220328
24.296717	0.1	0.218954
24.298383	0.1	0.218232
24.300050	0.1	0.218996
24.301717	0.1	0.221008
24.303383	0.1	0.223224
24.305050	0.1	0.224477
24.306717	0.1	0.224155
24.308383	0.1	0.222335
24.310050	0.1	0.219513
24.311717	0.1	0.216421
24.313383	0.1	0.213794
24.315050	0.1	0.211936
24.316717	0.1	0.210716
24.318383	0.1	0.210125
24.320050	0.1	0.210400
24.321717	0.1	0.211545
24.323383	0.1	0.213217
24.325050	0.1	0.214959
24.326717	0.1	0.216169
24.328383	0.1	0.216002
24.330050	0.1	0.213953
24.331717	0.1	0.210563
24.333383	0.1	0.207182
24.335050	0.1	0.204961
24.336717	0.1	0.204085
24.338383	0.1	0.204081
24.340050	0.1	0.204691
24.341717	0.1	0.206190
24.343383	0.1	0.208975
24.345050	0.1	0.212714
24.346717	0.1	0.216118
24.348383	0.1	0.218181
24.350050	0.1	0.219131
24.351717	0.1	0.219988
24.353383	0.1	0.221641
24.355050	0.1	0.224225
24.356717	0.1	0.226893
24.358383	0.1	0.228561
24.360050	0.1	0.228761
24.361717	0.1	0.227783
24.363383	0.1	0.226395
24.365050	0.1	0.225105
24.366717	0.1	0.223853
24.368383	0.1	0.222563
24.370050	0.1	0.221478
24.371717	0.1	0.220812
24.373383	0.1	0.220682
24.375050	0.1	0.221217
24.376717	0.1	0.222628
24.378383	0.1	0.224896
24.380050	0.1	0.227331
24.381717	0.1	0.229185
24.383383	0.1	0.230428
24.385050	0.1	0.231578
24.386717	0.1	0.233175
24.388383	0.1	0.235308
24.390050	0.1	0.237357
24.391717	0.1	0.238591
24.393383	0.1	0.238530
24.395050	0.1	0.237050
24.396717	0.1	0.234586
24.398383	0.1	0.232002
24.400050	0.1	0.230381
24.401717	0.1	0.230982
24.403383	0.1	0.234256
24.405050	0.1	0.239038
24.406717	0.1	0.243336
24.408383	0.1	0.245762
24.410050	0.1	0.245902
24.411717	0.1	0.244118
24.413383	0.1	0.241408
24.415050	0.1	0.239247
24.416717	0.1	0.238861
24.418383	0.1	0.240216
24.420050	0.1	0.242093
24.421717	0.1	0.243238
24.423383	0.1	0.243285
24.425050	0.1	0.242819
24.426717	0.1	0.242889
24.428383	0.1	0.243876
24.430050	0.1	0.245050
24.431717	0.1	0.245422
24.433383	0.1	0.244440
24.435050	0.1	0.242074
24.436717	0.1	0.238949
24.438383	0.1	0.236128
24.440050	0.1	0.234507
24.441717	0.1	0.234391
24.443383	0.1	0.235499
24.445050	0.1	0.237445
24.446717	0.1	0.239834
24.448383	0.1	0.241948
24.450050	0.1	0.242824
24.451717	0.1	0.242083
24.453383	0.1	0.240412
24.455050	0.1	0.238805
24.456717	0.1	0.237636
24.458383	0.1	0.236621
24.460050	0.1	0.235462
24.461717	0.1	0.234065
24.463383	0.1	0.232519
24.465050	0.1	0.231303
24.466717	0.1	0.231075
24.468383	0.1	0.232114
24.470050	0.1	0.234186
24.471717	0.1	0.236607
24.473383	0.1	0.238391
24.475050	0.1	0.238684
24.476717	0.1	0.237497
24.478383	0.1	0.235792
24.480050	0.1	0.234251
24.481717	0.1	0.232635
24.483383	0.1	0.230675
24.485050	0.1	0.228551
24.486717	0.1	0.226400
24.488383	0.1	0.224495
24.490050	0.1	0.223541
24.491717	0.1	0.224006
24.493383	0.1	0.225394
24.495050	0.1	0.226619
24.496717	0.1	0.226847
24.498383	0.1	0.225911
24.500050	0.1	0.223932
24.501717	0.1	0.221157
24.503383	0.1	0.218358
24.505050	0.1	0.216640
24.506717	0.1	0.216425
24.508383	0.1	0.217119
24.510050	0.1	0.217836
24.511717	0.1	0.217957
24.513383	0.1	0.217143
24.515050	0.1	0.215569
24.516717	0.1	0.214074
24.518383	0.1	0.213468
24.520050	0.1	0.213720
24.521717	0.1	0.214200
24.523383	0.1	0.214572
24.525050	0.1	0.214982
24.526717	0.1	0.215583
24.528383	0.1	0.216314
24.530050	0.1	0.216826
24.531717	0.1	0.216668
24.533383	0.1	0.215718
24.535050	0.1	0.214288
24.536717	0.1	0.212747
24.538383	0.1	0.211187
24.540050	0.1	0.209692
24.541717	0.1	0.208342
24.543383	0.1	0.206889
24.545050	0.1	0.204896
24.546717	0.1	0.202646
24.548383	0.1	0.201203
24.550050	0.1	0.201222
24.551717	0.1	0.202321
24.553383	0.1	0.204085
24.555050	0.1	0.206651
24.556717	0.1	0.209813
24.558383	0.1	0.212365
24.560050	0.1	0.213236
24.561717	0.1	0.212705
24.563383	0.1	0.211746
24.565050	0.1	0.210744
24.566717	0.1	0.209617
24.568383	0.1	0.208323
24.570050	0.1	0.206828
24.571717	0.1	0.205114
24.573383	0.1	0.203638
24.575050	0.1	0.202996
24.576717	0.1	0.202926
24.578383	0.1	0.202539
24.580050	0.1	0.201403
24.581717	0.1	0.199792
24.583383	0.1	0.198334
24.585050	0.1	0.197589
24.586717	0.1	0.197757
24.588383	0.1	0.198646
24.590050	0.1	0.200113
24.591717	0.1	0.202376
24.593383	0.1	0.205436
24.595050	0.1	0.208532
24.596717	0.1	0.210637
24.598383	0.1	0.211312
24.600050	0.1	0.210986
24.601717	0.1	0.210642
24.603383	0.1	0.211135
24.605050	0.1	0.212430
24.606717	0.1	0.213813
24.608383	0.1	0.215159
24.610050	0.1	0.217212
24.611717	0.1	0.220351
24.613383	0.1	0.223564
24.615050	0.1	0.225077
24.616717	0.1	0.223941
24.618383	0.1	0.220663
24.620050	0.1	0.216458
24.621717	0.1	0.212644
24.623383	0.1	0.210847
24.625050	0.1	0.212346
24.626717	0.1	0.216849
24.628383	0.1	0.222754
24.630050	0.1	0.228360
24.631717	0.1	0.232272
24.633383	0.1	0.233622
24.635050	0.1	0.232537
24.636717	0.1	0.230209
24.638383	0.1	0.228365
24.640050	0.1	0.228034
24.641717	0.1	0.228756
24.643383	0.1	0.229469
24.645050	0.1	0.229562
24.646717	0.1	0.228807
24.648383	0.1	0.227252
24.650050	0.1	0.225380
24.651717	0.1	0.223946
24.653383	0.1	0.223625
24.655050	0.1	0.224616
24.656717	0.1	0.226442
24.658383	0.1	0.228379
24.660050	0.1	0.230037
24.661717	0.1	0.231084
24.663383	0.1	0.231024
24.665050	0.1	0.229701
24.666717	0.1	0.227429
24.668383	0.1	0.224737
24.670050	0.1	0.222404
24.671717	0.1	0.221203
24.673383	0.1	0.221515
24.675050	0.1	0.223229
24.676717	0.1	0.225785
24.678383	0.1	0.228444
24.680050	0.1	0.230605
24.681717	0.1	0.231783
24.683383	0.1	0.231741
24.685050	0.1	0.230866
24.686717	0.1	0.229646
24.688383	0.1	0.228095
24.690050	0.1	0.226274
24.691717	0.1	0.224719
24.693383	0.1	0.223732
24.695050	0.1	0.223131
24.696717	0.1	0.222819
24.698383	0.1	0.222991
24.700050	0.1	0.223601
24.701717	0.1	0.224216
24.703383	0.1	0.224467
24.705050	0.1	0.224249
24.706717	0.1	0.223559
24.708383	0.1	0.222656
24.710050	0.1	0.222027
24.711717	0.1	0.221953
24.713383	0.1	0.222502
24.715050	0.1	0.223615
24.716717	0.1	0.224682
24.718383	0.1	0.224882
24.720050	0.1	0.223895
24.721717	0.1	0.221930
24.723383	0.1	0.219452
24.725050	0.1	0.216938
24.726717	0.1	0.214535
24.728383	0.1	0.212169
24.730050	0.1	0.210083
24.731717	0.1	0.208779
24.733383	0.1	0.208155
24.735050	0.1	0.207322
24.736717	0.1	0.205874
24.738383	0.1	0.204528
24.740050	0.1	0.204043
24.741717	0.1	0.204528
24.743383	0.1	0.205869
24.745050	0.1	0.208030
24.746717	0.1	0.210688
24.748383	0.1	0.212896
24.750050	0.1	0.213603
24.751717	0.1	0.212598
24.753383	0.1	0.210558
24.755050	0.1	0.208211
24.756717	0.1	0.205548
24.758383	0.1	0.201813
24.760050	0.1	0.196719
24.761717	0.1	0.191336
24.763383	0.1	0.187205
24.765050	0.1	0.185021
24.766717	0.1	0.184472
24.768383	0.1	0.185254
24.770050	0.1	0.187592
24.771717	0.1	0.191247
24.773383	0.1	0.194879
24.775050	0.1	0.197166
24.776717	0.1	0.197948
24.778383	0.1	0.197878
24.780050	0.1	0.197510
24.781717	0.1	0.196756
24.783383	0.1	0.195131
24.785050	0.1	0.192518
24.786717	0.1	0.189734
24.788383	0.1	0.187918
24.790050	0.1	0.187438
24.791717	0.1	0.187811
24.793383	0.1	0.188695
24.795050	0.1	0.190046
24.796717	0.1	0.191103
24.798383	0.1	0.190572
24.800050	0.1	0.188090
24.801717	0.1	0.184723
24.803383	0.1	0.182092
24.805050	0.1	0.181491
24.806717	0.1	0.183200
24.808383	0.1	0.186143
24.810050	0.1	0.188597
24.811717	0.1	0.189445
24.813383	0.1	0.188737
24.815050	0.1	0.187098
24.816717	0.1	0.184951
24.818383	0.1	0.182660
24.820050	0.1	0.181091
24.821717	0.1	0.181138
24.823383	0.1	0.182609
24.825050	0.1	0.184178
24.826717	0.1	0.184788
24.828383	0.1	0.184309
24.830050	0.1	0.182949
24.831717	0.1	0.181012
24.833383	0.1	0.179135
24.835050	0.1	0.178083
24.836717	0.1	0.178078
24.838383	0.1	0.178474
24.840050	0.1	0.178507
24.841717	0.1	0.178134
24.843383	0.1	0.177743
24.845050	0.1	0.177613
24.846717	0.1	0.177990
24.848383	0.1	0.178935
24.850050	0.1	0.179880
24.851717	0.1	0.180299
24.853383	0.1	0.180602
24.855050	0.1	0.181543
24.856717	0.1	0.183219
24.858383	0.1	0.185352
24.860050	0.1	0.187778
24.861717	0.1	0.190027
24.863383	0.1	0.191024
24.865050	0.1	0.190195
24.866717	0.1	0.188407
24.868383	0.1	0.187126
24.870050	0.1	0.186912
24.871717	0.1	0.187210
24.873383	0.1	0.187447
24.875050	0.1	0.187629
24.876717	0.1	0.187955
24.878383	0.1	0.188393
24.880050	0.1	0.188877
24.881717	0.1	0.189422
24.883383	0.1	0.189762
24.885050	0.1	0.189473
24.886717	0.1	0.188453
24.888383	0.1	0.187033
24.890050	0.1	0.185771
24.891717	0.1	0.185128
24.893383	0.1	0.185007
24.895050	0.1	0.184812
24.896717	0.1	0.184267
24.898383	0.1	0.183787
24.900050	0.1	0.183876
24.901717	0.1	0.184462
24.903383	0.1	0.184830
24.905050	0.1	0.184253
24.906717	0.1	0.182660
24.908383	0.1	0.180886
24.910050	0.1	0.180290
24.911717	0.1	0.181696
24.913383	0.1	0.184709
24.915050	0.1	0.188504
24.916717	0.1	0.192672
24.918383	0.1	0.197035
24.920050	0.1	0.201319
24.921717	0.1	0.205068
24.923383	0.1	0.207853
24.925050	0.1	0.209515
24.926717	0.1	0.209827
24.928383	0.1	0.208127
24.930050	0.1	0.204435
24.931717	0.1	0.200230
24.933383	0.1	0.197105
24.935050	0.1	0.195419
24.936717	0.1	0.194460
24.938383	0.1	0.193696
24.940050	0.1	0.193478
24.941717	0.1	0.194213
24.943383	0.1	0.195415
24.945050	0.1	0.196206
24.946717	0.1	0.196057
24.948383	0.1	0.194437
24.950050	0.1	0.191028
24.951717	0.1	0.186730
24.953383	0.1	0.183210
24.955050	0.1	0.181375
24.956717	0.1	0.181207
24.958383	0.1	0.182502
24.960050	0.1	0.184905
24.961717	0.1	0.187508
24.963383	0.1	0.189026
24.965050	0.1	0.188458
24.966717	0.1	0.186111
24.968383	0.1	0.183922
24.970050	0.1	0.183964
24.971717	0.1	0.186441
24.973383	0.1	0.189668
24.975050	0.1	0.191666
24.976717	0.1	0.191452
24.978383	0.1	0.189170
24.980050	0.1	0.185519
24.981717	0.1	0.181389
24.983383	0.1	0.177771
24.985050	0.1	0.175219
24.986717	0.1	0.173203
24.988383	0.1	0.170572
24.990050	0.1	0.167014
24.991717	0.1	0.163768
24.993383	0.1	0.162493
24.995050	0.1	0.163778
24.996717	0.1	0.166870
24.998383	0.1	0.170413
25.000050	0.1	0.173328
25.001717	0.1	0.175149
25.003383	0.1	0.175578
25.005050	0.1	0.174157
25.006717	0.1	0.171289
25.008383	0.1	0.168867
25.010050	0.1	0.168523
25.011717	0.1	0.169454
25.013383	0.1	0.169370
25.015050	0.1	0.167107
25.016717	0.1	0.163522
25.018383	0.1	0.160304
25.020050	0.1	0.158292
25.021717	0.1	0.156960
25.023383	0.1	0.155424
25.025050	0.1	0.153361
25.026717	0.1	0.150809
25.028383	0.1	0.148001
25.030050	0.1	0.145258
25.031717	0.1	0.142390
25.033383	0.1	0.139032
25.035050	0.1	0.135805
25.036717	0.1	0.134092
25.038383	0.1	0.134809
25.040050	0.1	0.137887
25.041717	0.1	0.142558
25.043383	0.1	0.147494
25.045050	0.1	0.151279
25.046717	0.1	0.153291
25.048383	0.1	0.153854
25.050050	0.1	0.153473
25.051717	0.1	0.152788
25.053383	0.1	0.152825
25.055050	0.1	0.154246
25.056717	0.1	0.156304
25.058383	0.1	0.157352
25.060050	0.1	0.156509
25.061717	0.1	0.154329
25.063383	0.1	0.151973
25.065050	0.1	0.150399
25.066717	0.1	0.150022
25.068383	0.1	0.150427
25.070050	0.1	0.150711
25.071717	0.1	0.150194
25.073383	0.1	0.148946
25.075050	0.1	0.147917
25.076717	0.1	0.148183
25.078383	0.1	0.149747
25.080050	0.1	0.151438
25.081717	0.1	0.152462
25.083383	0.1	0.153244
25.085050	0.1	0.154311
25.086717	0.1	0.155661
25.088383	0.1	0.157272
25.090050	0.1	0.159331
25.091717	0.1	0.161766
25.093383	0.1	0.163736
25.095050	0.1	0.163852
25.096717	0.1	0.161384
25.098383	0.1	0.157030
25.100050	0.1	0.152481
25.101717	0.1	0.149282
25.103383	0.1	0.147759
25.105050	0.1	0.147256
25.106717	0.1	0.147149
25.108383	0.1	0.147000
25.110050	0.1	0.146590
25.111717	0.1	0.146390
25.113383	0.1	0.147056
25.115050	0.1	0.148560
25.116717	0.1	0.150562
25.118383	0.1	0.152872
25.120050	0.1	0.154926
25.121717	0.1	0.155815
25.123383	0.1	0.155056
25.125050	0.1	0.153021
25.126717	0.1	0.150665
25.128383	0.1	0.148797
25.130050	0.1	0.147377
25.131717	0.1	0.145650
25.133383	0.1	0.143130
25.135050	0.1	0.140131
25.136717	0.1	0.137175
25.138383	0.1	0.134739
25.140050	0.1	0.133561
25.141717	0.1	0.134362
25.143383	0.1	0.137053
25.145050	0.1	0.140471
25.146717	0.1	0.143237
25.148383	0.1	0.145077
25.150050	0.1	0.146776
25.151717	0.1	0.148746
25.153383	0.1	0.150283
25.155050	0.1	0.150413
25.156717	0.1	0.148979
25.158383	0.1	0.146609
25.160050	0.1	0.143945
25.161717	0.1	0.141361
25.163383	0.1	0.139182
25.165050	0.1	0.137733
25.166717	0.1	0.136988
25.168383	0.1	0.136471
25.170050	0.1	0.135773
25.171717	0.1	0.135028
25.173383	0.1	0.134693
25.175050	0.1	0.135098
25.176717	0.1	0.136360
25.178383	0.1	0.138460
25.180050	0.1	0.141026
25.181717	0.1	0.143307
25.183383	0.1	0.144681
25.185050	0.1	0.144974
25.186717	0.1	0.144234
25.188383	0.1	0.142818
25.190050	0.1	0.141487
25.191717	0.1	0.140616
25.193383	0.1	0.139708
25.195050	0.1	0.138232
25.196717	0.1	0.136308
25.198383	0.1	0.134641
25.200050	0.1	0.134320
25.201717	0.1	0.135954
25.203383	0.1	0.138702
25.205050	0.1	0.140849
25.206717	0.1	0.141067
25.208383	0.1	0.139149
25.210050	0.1	0.136131
25.211717	0.1	0.133580
25.213383	0.1	0.132411
25.215050	0.1	0.132257
25.216717	0.1	0.132076
25.218383	0.1	0.131372
25.220050	0.1	0.130576
25.221717	0.1	0.130171
25.223383	0.1	0.130231
25.225050	0.1	0.130818
25.226717	0.1	0.131857
25.228383	0.1	0.132769
25.230050	0.1	0.132816
25.231717	0.1	0.131372
25.233383	0.1	0.128252
25.235050	0.1	0.124169
25.236717	0.1	0.120662
25.238383	0.1	0.119316
25.240050	0.1	0.120536
25.241717	0.1	0.122935
25.243383	0.1	0.124560
25.245050	0.1	0.124299
25.246717	0.1	0.122245
25.248383	0.1	0.119349
25.250050	0.1	0.116671
25.251717	0.1	0.114748
25.253383	0.1	0.113519
25.255050	0.1	0.112606
25.256717	0.1	0.111903
25.258383	0.1	0.111819
25.260050	0.1	0.112457
25.261717	0.1	0.112960
25.263383	0.1	0.112504
25.265050	0.1	0.111568
25.266717	0.1	0.111475
25.268383	0.1	0.112802
25.270050	0.1	0.114795
25.271717	0.1	0.116411
25.273383	0.1	0.117477
25.275050	0.1	0.118730
25.276717	0.1	0.120793
25.278383	0.1	0.123144
25.280050	0.1	0.124336
25.281717	0.1	0.123484
25.283383	0.1	0.121109
25.285050	0.1	0.118301
25.286717	0.1	0.115768
25.288383	0.1	0.113752
25.290050	0.1	0.112541
25.291717	0.1	0.112774
25.293383	0.1	0.114627
25.295050	0.1	0.117100
25.296717	0.1	0.118911
25.298383	0.1	0.119582
25.300050	0.1	0.119009
25.301717	0.1	0.117049
25.303383	0.1	0.114036
25.305050	0.1	0.111121
25.306717	0.1	0.109309
25.308383	0.1	0.108685
25.310050	0.1	0.109128
25.311717	0.1	0.111070
25.313383	0.1	0.114860
25.315050	0.1	0.119959
25.316717	0.1	0.124662
25.318383	0.1	0.126800
25.320050	0.1	0.125598
25.321717	0.1	0.122534
25.323383	0.1	0.119735
25.325050	0.1	0.118008
25.326717	0.1	0.116774
25.328383	0.1	0.115708
25.330050	0.1	0.115596
25.331717	0.1	0.117058
25.333383	0.1	0.119167
25.335050	0.1	0.120401
25.336717	0.1	0.120234
25.338383	0.1	0.119186
25.340050	0.1	0.118199
25.341717	0.1	0.118245
25.343383	0.1	0.119912
25.345050	0.1	0.123279
25.346717	0.1	0.127894
25.348383	0.1	0.132765
25.350050	0.1	0.136537
25.351717	0.1	0.138273
25.353383	0.1	0.138003
25.355050	0.1	0.136294
25.356717	0.1	0.133556
25.358383	0.1	0.130213
25.360050	0.1	0.127251
25.361717	0.1	0.125864
25.363383	0.1	0.126208
25.365050	0.1	0.127121
25.366717	0.1	0.127484
25.368383	0.1	0.127102
25.370050	0.1	0.126446
25.371717	0.1	0.126264
25.373383	0.1	0.127158
25.375050	0.1	0.128839
25.376717	0.1	0.130413
25.378383	0.1	0.131619
25.380050	0.1	0.133072
25.381717	0.1	0.135172
25.383383	0.1	0.137589
25.385050	0.1	0.139689
25.386717	0.1	0.141310
25.388383	0.1	0.142762
25.390050	0.1	0.143885
25.391717	0.1	0.143773
25.393383	0.1	0.141985
25.395050	0.1	0.139256
25.396717	0.1	0.136839
25.398383	0.1	0.135764
25.400050	0.1	0.136471
25.401717	0.1	0.138544
25.403383	0.1	0.141100
25.405050	0.1	0.143652
25.406717	0.1	0.146152
25.408383	0.1	0.148336
25.410050	0.1	0.149505
25.411717	0.1	0.149133
25.413383	0.1	0.147508
25.415050	0.1	0.145724
25.416717	0.1	0.144914
25.418383	0.1	0.145431
25.420050	0.1	0.146548
25.421717	0.1	0.147112
25.423383	0.1	0.146758
25.425050	0.1	0.146241
25.426717	0.1	0.146204
25.428383	0.1	0.146409
25.430050	0.1	0.146283
25.431717	0.1	0.145612
25.433383	0.1	0.144476
25.435050	0.1	0.143033
25.436717	0.1	0.141370
25.438383	0.1	0.139475
25.440050	0.1	0.137594
25.441717	0.1	0.136206
25.443383	0.1	0.135307
25.445050	0.1	0.134674
25.446717	0.1	0.134571
25.448383	0.1	0.135265
25.450050	0.1	0.136537
25.451717	0.1	0.138232
25.453383	0.1	0.140462
25.455050	0.1	0.142627
25.456717	0.1	0.143135
25.458383	0.1	0.141142
25.460050	0.1	0.137952
25.461717	0.1	0.135568
25.463383	0.1	0.134534
25.465050	0.1	0.133873
25.466717	0.1	0.132667
25.468383	0.1	0.131163
25.470050	0.1	0.130231
25.471717	0.1	0.130283
25.473383	0.1	0.131428
25.475050	0.1	0.133966
25.476717	0.1	0.137775
25.478383	0.1	0.141338
25.480050	0.1	0.142511
25.481717	0.1	0.140751
25.483383	0.1	0.137822
25.485050	0.1	0.136225
25.486717	0.1	0.137244
25.488383	0.1	0.139978
25.490050	0.1	0.142218
25.491717	0.1	0.142488
25.493383	0.1	0.141254
25.495050	0.1	0.140085
25.496717	0.1	0.139861
25.498383	0.1	0.140178
25.500050	0.1	0.140215
25.501717	0.1	0.139559
25.503383	0.1	0.138241
25.505050	0.1	0.136229
25.506717	0.1	0.133510
25.508383	0.1	0.130744
25.510050	0.1	0.128918
25.511717	0.1	0.128471
25.513383	0.1	0.129328
25.515050	0.1	0.131363
25.516717	0.1	0.134297
25.518383	0.1	0.137202
25.520050	0.1	0.138725
25.521717	0.1	0.138124
25.523383	0.1	0.135973
25.525050	0.1	0.133673
25.526717	0.1	0.132280
25.528383	0.1	0.131875
25.530050	0.1	0.131917
25.531717	0.1	0.131922
25.533383	0.1	0.131791
25.535050	0.1	0.131675
25.536717	0.1	0.131717
25.538383	0.1	0.132150
25.540050	0.1	0.133216
25.541717	0.1	0.134483
25.543383	0.1	0.134893
25.545050	0.1	0.133854
25.546717	0.1	0.131996
25.548383	0.1	0.130851
25.550050	0.1	0.131777
25.551717	0.1	0.134753
25.553383	0.1	0.138502
25.555050	0.1	0.141771
25.556717	0.1	0.143861
25.558383	0.1	0.144411
25.560050	0.1	0.143568
25.561717	0.1	0.142134
25.563383	0.1	0.141067
25.565050	0.1	0.140765
25.566717	0.1	0.140797
25.568383	0.1	0.140639
25.570050	0.1	0.140406
25.571717	0.1	0.140364
25.573383	0.1	0.140676
25.575050	0.1	0.141636
25.576717	0.1	0.143307
25.578383	0.1	0.145487
25.580050	0.1	0.148350
25.581717	0.1	0.152029
25.583383	0.1	0.155792
25.585050	0.1	0.158385
25.586717	0.1	0.159065
25.588383	0.1	0.158139
25.590050	0.1	0.156579
25.591717	0.1	0.155079
25.593383	0.1	0.153822
25.595050	0.1	0.152984
25.596717	0.1	0.152919
25.598383	0.1	0.153407
25.600050	0.1	0.153556
25.601717	0.1	0.152593
25.603383	0.1	0.150404
25.605050	0.1	0.147605
25.606717	0.1	0.145263
25.608383	0.1	0.144169
25.610050	0.1	0.144066
25.611717	0.1	0.143950
25.613383	0.1	0.143237
25.615050	0.1	0.142236
25.616717	0.1	0.141528
25.618383	0.1	0.141519
25.620050	0.1	0.142255
25.621717	0.1	0.143191
25.623383	0.1	0.143899
25.625050	0.1	0.144970
25.626717	0.1	0.147070
25.628383	0.1	0.149719
25.630050	0.1	0.151838
25.631717	0.1	0.153063
25.633383	0.1	0.153631
25.635050	0.1	0.153561
25.636717	0.1	0.152835
25.638383	0.1	0.151927
25.640050	0.1	0.151484
25.641717	0.1	0.151405
25.643383	0.1	0.150609
25.645050	0.1	0.148215
25.646717	0.1	0.144588
25.648383	0.1	0.140853
25.650050	0.1	0.137887
25.651717	0.1	0.136090
25.653383	0.1	0.135293
25.655050	0.1	0.135130
25.656717	0.1	0.135624
25.658383	0.1	0.136881
25.660050	0.1	0.138539
25.661717	0.1	0.139968
25.663383	0.1	0.140825
25.665050	0.1	0.141356
25.666717	0.1	0.141920
25.668383	0.1	0.142287
25.670050	0.1	0.142143
25.671717	0.1	0.141636
25.673383	0.1	0.140658
25.675050	0.1	0.138460
25.676717	0.1	0.134846
25.678383	0.1	0.130930
25.680050	0.1	0.128052
25.681717	0.1	0.126441
25.683383	0.1	0.125347
25.685050	0.1	0.124220
25.686717	0.1	0.123498
25.688383	0.1	0.123852
25.690050	0.1	0.125123
25.691717	0.1	0.126432
25.693383	0.1	0.127140
25.695050	0.1	0.127293
25.696717	0.1	0.127442
25.698383	0.1	0.127861
25.700050	0.1	0.128071
25.701717	0.1	0.127321
25.703383	0.1	0.125412
25.705050	0.1	0.122613
25.706717	0.1	0.119200
25.708383	0.1	0.115517
25.710050	0.1	0.112290
25.711717	0.1	0.110371
25.713383	0.1	0.110343
25.715050	0.1	0.112089
25.716717	0.1	0.114674
25.718383	0.1	0.117077
25.720050	0.1	0.118967
25.721717	0.1	0.119964
25.723383	0.1	0.119018
25.725050	0.1	0.115507
25.726717	0.1	0.110278
25.728383	0.1	0.105398
25.730050	0.1	0.102744
25.731717	0.1	0.102585
25.733383	0.1	0.103721
25.735050	0.1	0.104615
25.736717	0.1	0.104252
25.738383	0.1	0.102720
25.740050	0.1	0.101393
25.741717	0.1	0.101821
25.743383	0.1	0.104299
25.745050	0.1	0.107945
25.746717	0.1	0.111829
25.748383	0.1	0.115167
25.750050	0.1	0.117156
25.751717	0.1	0.117216
25.753383	0.1	0.115391
25.755050	0.1	0.112676
25.756717	0.1	0.110492
25.758383	0.1	0.109388
25.760050	0.1	0.108765
25.761717	0.1	0.107763
25.763383	0.1	0.106129
25.765050	0.1	0.104257
25.766717	0.1	0.102585
25.768383	0.1	0.101272
25.770050	0.1	0.100438
25.771717	0.1	0.100411
25.773383	0.1	0.101449
25.775050	0.1	0.103144
25.776717	0.1	0.104448
25.778383	0.1	0.104341
25.780050	0.1	0.102655
25.781717	0.1	0.100280
25.783383	0.1	0.098362
25.785050	0.1	0.097300
25.786717	0.1	0.096774
25.788383	0.1	0.096159
25.790050	0.1	0.095107
25.791717	0.1	0.093542
25.793383	0.1	0.091130
25.795050	0.1	0.087842
25.796717	0.1	0.084583
25.798383	0.1	0.082329
25.800050	0.1	0.081398
25.801717	0.1	0.081696
25.803383	0.1	0.082967
25.805050	0.1	0.084671
25.806717	0.1	0.085924
25.808383	0.1	0.086110
25.810050	0.1	0.085412
25.811717	0.1	0.084545
25.813383	0.1	0.084126
25.815050	0.1	0.084294
25.816717	0.1	0.084536
25.818383	0.1	0.083940
25.820050	0.1	0.082012
25.821717	0.1	0.079484
25.823383	0.1	0.077812
25.825050	0.1	0.077630
25.826717	0.1	0.077989
25.828383	0.1	0.077477
25.830050	0.1	0.075758
25.831717	0.1	0.073859
25.833383	0.1	0.072904
25.835050	0.1	0.073044
25.836717	0.1	0.073896
25.838383	0.1	0.075470
25.840050	0.1	0.077817
25.841717	0.1	0.080192
25.843383	0.1	0.081500
25.845050	0.1	0.081509
25.846717	0.1	0.080890
25.848383	0.1	0.080527
25.850050	0.1	0.081253
25.851717	0.1	0.083130
25.853383	0.1	0.085062
25.855050	0.1	0.085747
25.856717	0.1	0.084778
25.858383	0.1	0.082748
25.860050	0.1	0.080713
25.861717	0.1	0.079405
25.863383	0.1	0.078981
25.865050	0.1	0.079111
25.866717	0.1	0.079079
25.868383	0.1	0.078143
25.870050	0.1	0.076341
25.871717	0.1	0.074669
25.873383	0.1	0.074198
25.875050	0.1	0.075265
25.876717	0.1	0.077500
25.878383	0.1	0.080201
25.880050	0.1	0.082660
25.881717	0.1	0.084187
25.883383	0.1	0.084289
25.885050	0.1	0.083223
25.886717	0.1	0.081887
25.888383	0.1	0.081006
25.890050	0.1	0.080769
25.891717	0.1	0.080732
25.893383	0.1	0.080122
25.895050	0.1	0.078664
25.896717	0.1	0.077221
25.898383	0.1	0.077039
25.900050	0.1	0.078431
25.901717	0.1	0.080750
25.903383	0.1	0.083218
25.905050	0.1	0.085249
25.906717	0.1	0.086403
25.908383	0.1	0.086837
25.910050	0.1	0.087447
25.911717	0.1	0.088727
25.913383	0.1	0.090054
25.915050	0.1	0.090753
25.916717	0.1	0.091004
25.918383	0.1	0.091102
25.920050	0.1	0.090390
25.921717	0.1	0.087796
25.923383	0.1	0.083609
25.925050	0.1	0.079609
25.926717	0.1	0.077090
25.928383	0.1	0.075717
25.930050	0.1	0.074566
25.931717	0.1	0.073472
25.933383	0.1	0.073197
25.935050	0.1	0.074580
25.936717	0.1	0.077384
25.938383	0.1	0.080201
25.940050	0.1	0.081626
25.941717	0.1	0.081062
25.943383	0.1	0.078767
25.945050	0.1	0.075600
25.946717	0.1	0.072438
25.948383	0.1	0.069523
25.950050	0.1	0.066943
25.951717	0.1	0.065016
25.953383	0.1	0.064149
25.955050	0.1	0.064881
25.956717	0.1	0.067530
25.958383	0.1	0.071432
25.960050	0.1	0.074883
25.961717	0.1	0.076196
25.963383	0.1	0.074995
25.965050	0.1	0.072462
25.966717	0.1	0.070310
25.968383	0.1	0.069202
25.970050	0.1	0.068326
25.971717	0.1	0.066981
25.973383	0.1	0.065616
25.975050	0.1	0.065030
25.976717	0.1	0.065505
25.978383	0.1	0.066776
25.980050	0.1	0.068089
25.981717	0.1	0.068629
25.983383	0.1	0.068382
25.985050	0.1	0.068028
25.986717	0.1	0.067870
25.988383	0.1	0.067553
25.990050	0.1	0.066822
25.991717	0.1	0.065924
25.993383	0.1	0.065276
25.995050	0.1	0.064811
25.996717	0.1	0.063949
25.998383	0.1	0.062422
26.000050	0.1	0.060508
26.001717	0.1	0.058506
26.003383	0.1	0.056638
26.005050	0.1	0.055181
26.006717	0.1	0.054371
26.008383	0.1	0.054264
26.010050	0.1	0.054422
26.011717	0.1	0.053886
26.013383	0.1	0.052294
26.015050	0.1	0.050627
26.016717	0.1	0.050212
26.018383	0.1	0.051488
26.020050	0.1	0.053970
26.021717	0.1	0.056527
26.023383	0.1	0.058021
26.025050	0.1	0.058380
26.026717	0.1	0.058315
26.028383	0.1	0.058110
26.030050	0.1	0.057523
26.031717	0.1	0.056461
26.033383	0.1	0.055362
26.035050	0.1	0.054855
26.036717	0.1	0.054915
26.038383	0.1	0.054911
26.040050	0.1	0.054492
26.041717	0.1	0.053779
26.043383	0.1	0.053216
26.045050	0.1	0.053444
26.046717	0.1	0.054804
26.048383	0.1	0.056848
26.050050	0.1	0.058692
26.051717	0.1	0.059851
26.053383	0.1	0.060387
26.055050	0.1	0.060219
26.056717	0.1	0.059046
26.058383	0.1	0.057067
26.060050	0.1	0.055139
26.061717	0.1	0.054166
26.063383	0.1	0.054552
26.065050	0.1	0.056019
26.066717	0.1	0.057756
26.068383	0.1	0.058953
26.070050	0.1	0.059339
26.071717	0.1	0.059437
26.073383	0.1	0.059931
26.075050	0.1	0.060634
26.076717	0.1	0.060559
26.078383	0.1	0.059060
26.080050	0.1	0.056601
26.081717	0.1	0.054273
26.083383	0.1	0.052550
26.085050	0.1	0.050976
26.086717	0.1	0.049020
26.088383	0.1	0.046571
26.090050	0.1	0.043986
26.091717	0.1	0.042021
26.093383	0.1	0.041341
26.095050	0.1	0.042180
26.096717	0.1	0.044429
26.098383	0.1	0.047325
26.100050	0.1	0.049653
26.101717	0.1	0.050915
26.103383	0.1	0.051316
26.105050	0.1	0.051032
26.106717	0.1	0.050426
26.108383	0.1	0.050268
26.110050	0.1	0.050855
26.111717	0.1	0.051553
26.113383	0.1	0.051497
26.115050	0.1	0.050575
26.116717	0.1	0.049681
26.118383	0.1	0.049835
26.120050	0.1	0.051078
26.121717	0.1	0.052350
26.123383	0.1	0.052783
26.125050	0.1	0.052662
26.126717	0.1	0.052471
26.128383	0.1	0.051945
26.130050	0.1	0.050962
26.131717	0.1	0.050389
26.133383	0.1	0.051055
26.135050	0.1	0.052741
26.136717	0.1	0.054645
26.138383	0.1	0.056056
26.140050	0.1	0.056713
26.141717	0.1	0.057174
26.143383	0.1	0.058217
26.145050	0.1	0.059735
26.146717	0.1	0.060666
26.148383	0.1	0.060070
26.150050	0.1	0.057681
26.151717	0.1	0.054054
26.153383	0.1	0.050757
26.155050	0.1	0.049411
26.156717	0.1	0.050282
26.158383	0.1	0.052317
26.160050	0.1	0.054240
26.161717	0.1	0.055390
26.163383	0.1	0.055861
26.165050	0.1	0.056010
26.166717	0.1	0.056010
26.168383	0.1	0.055553
26.170050	0.1	0.054138
26.171717	0.1	0.051823
26.173383	0.1	0.049383
26.175050	0.1	0.047651
26.176717	0.1	0.047190
26.178383	0.1	0.048261
26.180050	0.1	0.050599
26.181717	0.1	0.053369
26.183383	0.1	0.055223
26.185050	0.1	0.054762
26.186717	0.1	0.051907
26.188383	0.1	0.048340
26.190050	0.1	0.046226
26.191717	0.1	0.046594
26.193383	0.1	0.048811
26.195050	0.1	0.051479
26.196717	0.1	0.053560
26.198383	0.1	0.054445
26.200050	0.1	0.053691
26.201717	0.1	0.051497
26.203383	0.1	0.049016
26.205050	0.1	0.047511
26.206717	0.1	0.047591
26.208383	0.1	0.049383
26.210050	0.1	0.052564
26.211717	0.1	0.056247
26.213383	0.1	0.059353
26.215050	0.1	0.060871
26.216717	0.1	0.059940
26.218383	0.1	0.056443
26.220050	0.1	0.051535
26.221717	0.1	0.047116
26.223383	0.1	0.044620
26.225050	0.1	0.044252
26.226717	0.1	0.045155
26.228383	0.1	0.045975
26.230050	0.1	0.045714
26.231717	0.1	0.044680
26.233383	0.1	0.043823
26.235050	0.1	0.043241
26.236717	0.1	0.042273
26.238383	0.1	0.040657
26.240050	0.1	0.038869
26.241717	0.1	0.037635
26.243383	0.1	0.037597
26.245050	0.1	0.039344
26.246717	0.1	0.042897
26.248383	0.1	0.046943
26.250050	0.1	0.049644
26.251717	0.1	0.050417
26.253383	0.1	0.050194
26.255050	0.1	0.049849
26.256717	0.1	0.049355
26.258383	0.1	0.048559
26.260050	0.1	0.047698
26.261717	0.1	0.046799
26.263383	0.1	0.045751
26.265050	0.1	0.044499
26.266717	0.1	0.042892
26.268383	0.1	0.040894
26.270050	0.1	0.038892
26.271717	0.1	0.037309
26.273383	0.1	0.036270
26.275050	0.1	0.035758
26.276717	0.1	0.035805
26.278383	0.1	0.036336
26.280050	0.1	0.037123
26.281717	0.1	0.037863
26.283383	0.1	0.038194
26.285050	0.1	0.037607
26.286717	0.1	0.035716
26.288383	0.1	0.032722
26.290050	0.1	0.029383
26.291717	0.1	0.026738
26.293383	0.1	0.025742
26.295050	0.1	0.026664
26.296717	0.1	0.028880
26.298383	0.1	0.031129
26.300050	0.1	0.032503
26.301717	0.1	0.033174
26.303383	0.1	0.033695
26.305050	0.1	0.033886
26.306717	0.1	0.033220
26.308383	0.1	0.031763
26.310050	0.1	0.030468
26.311717	0.1	0.030859
26.313383	0.1	0.033877
26.315050	0.1	0.038603
26.316717	0.1	0.042892
26.318383	0.1	0.045085
26.320050	0.1	0.044722
26.321717	0.1	0.042296
26.323383	0.1	0.038831
26.325050	0.1	0.035516
26.326717	0.1	0.033183
26.328383	0.1	0.032154
26.330050	0.1	0.032354
26.331717	0.1	0.033430
26.333383	0.1	0.034659
26.335050	0.1	0.035176
26.336717	0.1	0.034599
26.338383	0.1	0.033048
26.340050	0.1	0.030762
26.341717	0.1	0.028075
26.343383	0.1	0.025565
26.345050	0.1	0.024005
26.346717	0.1	0.024009
26.348383	0.1	0.025411
26.350050	0.1	0.027241
26.351717	0.1	0.028643
26.353383	0.1	0.029751
26.355050	0.1	0.031590
26.356717	0.1	0.035092
26.358383	0.1	0.039749
26.360050	0.1	0.043539
26.361717	0.1	0.044513
26.363383	0.1	0.042315
26.365050	0.1	0.038277
26.366717	0.1	0.034240
26.368383	0.1	0.031060
26.370050	0.1	0.028377
26.371717	0.1	0.025746
26.373383	0.1	0.023618
26.375050	0.1	0.022934
26.376717	0.1	0.024061
26.378383	0.1	0.026375
26.380050	0.1	0.028862
26.381717	0.1	0.030827
26.383383	0.1	0.031991
26.385050	0.1	0.032126
26.386717	0.1	0.031195
26.388383	0.1	0.029514
26.390050	0.1	0.027344
26.391717	0.1	0.024899
26.393383	0.1	0.022748
26.395050	0.1	0.021630
26.396717	0.1	0.021593
26.398383	0.1	0.021784
26.400050	0.1	0.021392
26.401717	0.1	0.020554
26.403383	0.1	0.019930
26.405050	0.1	0.020019
26.406717	0.1	0.020936
26.408383	0.1	0.022380
26.410050	0.1	0.023977
26.411717	0.1	0.025248
26.413383	0.1	0.025667
26.415050	0.1	0.025383
26.416717	0.1	0.025234
26.418383	0.1	0.025625
26.420050	0.1	0.026063
26.421717	0.1	0.025644
26.423383	0.1	0.023949
26.425050	0.1	0.021406
26.426717	0.1	0.019018
26.428383	0.1	0.017737
26.430050	0.1	0.018040
26.431717	0.1	0.019679
26.433383	0.1	0.021928
26.435050	0.1	0.024051
26.436717	0.1	0.025472
26.438383	0.1	0.026058
26.440050	0.1	0.026268
26.441717	0.1	0.026473
26.443383	0.1	0.026533
26.445050	0.1	0.026268
26.446717	0.1	0.025770
26.448383	0.1	0.025090
26.450050	0.1	0.024256
26.451717	0.1	0.023623
26.453383	0.1	0.023767
26.455050	0.1	0.024699
26.456717	0.1	0.025406
26.458383	0.1	0.024955
26.460050	0.1	0.023395
26.461717	0.1	0.021500
26.463383	0.1	0.020163
26.465050	0.1	0.020103
26.466717	0.1	0.021583
26.468383	0.1	0.024252
26.470050	0.1	0.027227
26.471717	0.1	0.029388
26.473383	0.1	0.029923
26.475050	0.1	0.028601
26.476717	0.1	0.025756
26.478383	0.1	0.022375
26.480050	0.1	0.019637
26.481717	0.1	0.017970
26.483383	0.1	0.016713
26.485050	0.1	0.014850
26.486717	0.1	0.012191
26.488383	0.1	0.009299
26.490050	0.1	0.006636
26.491717	0.1	0.004526
26.493383	0.1	0.003269
26.495050	0.1	0.002715
26.496717	0.1	0.002263
26.498383	0.1	0.001607
26.500050	0.1	0.001248
26.501717	0.1	0.001690
26.503383	0.1	0.002324
26.505050	0.1	0.002123
26.506717	0.1	0.001029
26.508383	0.1	-0.000265
26.510050	0.1	-0.001071
26.511717	0.1	-0.001104
26.513383	0.1	-0.000605
26.515050	0.1	0.000084
26.516717	0.1	0.000983
26.518383	0.1	0.002370
26.520050	0.1	0.004531
26.521717	0.1	0.007595
26.523383	0.1	0.011283
26.525050	0.1	0.014640
26.526717	0.1	0.016610
26.528383	0.1	0.017132
26.530050	0.1	0.017090
26.531717	0.1	0.016880
26.533383	0.1	0.015670
26.535050	0.1	0.012610
26.536717	0.1	0.008387
26.538383	0.1	0.004801
26.540050	0.1	0.002896
26.541717	0.1	0.002347
26.543383	0.1	0.002636
26.545050	0.1	0.003618
26.546717	0.1	0.004908
26.548383	0.1	0.005877
26.550050	0.1	0.006109
26.551717	0.1	0.005243
26.553383	0.1	0.003073
26.555050	0.1	0.000242
26.556717	0.1	-0.001974
26.558383	0.1	-0.003083
26.560050	0.1	-0.003912
26.561717	0.1	-0.005229
26.563383	0.1	-0.006482
26.565050	0.1	-0.006398
26.566717	0.1	-0.004452
26.568383	0.1	-0.001392
26.570050	0.1	0.001364
26.571717	0.1	0.002547
26.573383	0.1	0.001462
26.575050	0.1	-0.001653
26.576717	0.1	-0.005681
26.578383	0.1	-0.009062
26.580050	0.1	-0.010477
26.581717	0.1	-0.009621
26.583383	0.1	-0.007316
26.585050	0.1	-0.004447
26.586717	0.1	-0.001127
26.588383	0.1	0.002850
26.590050	0.1	0.007343
26.591717	0.1	0.011981
26.593383	0.1	0.016172
26.595050	0.1	0.018533
26.596717	0.1	0.017574
26.598383	0.1	0.013560
26.600050	0.1	0.008480
26.601717	0.1	0.004061
26.603383	0.1	0.000605
26.605050	0.1	-0.002333
26.606717	0.1	-0.004615
26.608383	0.1	-0.005332
26.610050	0.1	-0.004005
26.611717	0.1	-0.001169
26.613383	0.1	0.002133
26.615050	0.1	0.004973
26.616717	0.1	0.006962
26.618383	0.1	0.008163
26.620050	0.1	0.008452
26.621717	0.1	0.007735
26.623383	0.1	0.006645
26.625050	0.1	0.006226
26.626717	0.1	0.006957
26.628383	0.1	0.008605
26.630050	0.1	0.010468
26.631717	0.1	0.011884
26.633383	0.1	0.012652
26.635050	0.1	0.012661
26.636717	0.1	0.011502
26.638383	0.1	0.008917
26.640050	0.1	0.005402
26.641717	0.1	0.001942
26.643383	0.1	-0.000792
26.645050	0.1	-0.002678
26.646717	0.1	-0.003818
26.648383	0.1	-0.004387
26.650050	0.1	-0.004531
26.651717	0.1	-0.004377
26.653383	0.1	-0.003898
26.655050	0.1	-0.003059
26.656717	0.1	-0.002426
26.658383	0.1	-0.002920
26.660050	0.1	-0.004778
26.661717	0.1	-0.007050
26.663383	0.1	-0.008135
26.665050	0.1	-0.007078
26.666717	0.1	-0.004480
26.668383	0.1	-0.001746
26.670050	0.1	0.000051
26.671717	0.1	0.000405
26.673383	0.1	-0.000503
26.675050	0.1	-0.001835
26.676717	0.1	-0.003017
26.678383	0.1	-0.004368
26.680050	0.1	-0.006161
26.681717	0.1	-0.007716
26.683383	0.1	-0.008275
26.685050	0.1	-0.007772
26.686717	0.1	-0.006338
26.688383	0.1	-0.004303
26.690050	0.1	-0.002692
26.691717	0.1	-0.002743
26.693383	0.1	-0.004540
26.695050	0.1	-0.006468
26.696717	0.1	-0.006668
26.698383	0.1	-0.004736
26.700050	0.1	-0.001621
26.701717	0.1	0.001155
26.703383	0.1	0.002100
26.705050	0.1	0.000647
26.706717	0.1	-0.002380
26.708383	0.1	-0.005332
26.710050	0.1	-0.006827
26.711717	0.1	-0.006817
26.713383	0.1	-0.006515
26.715050	0.1	-0.007208
26.716717	0.1	-0.009425
26.718383	0.1	-0.012745
26.720050	0.1	-0.015683
26.721717	0.1	-0.016405
26.723383	0.1	-0.014342
26.725050	0.1	-0.010743
26.726717	0.1	-0.007553
26.728383	0.1	-0.006058
26.730050	0.1	-0.006589
26.731717	0.1	-0.008903
26.733383	0.1	-0.012182
26.735050	0.1	-0.015204
26.736717	0.1	-0.017309
26.738383	0.1	-0.018752
26.740050	0.1	-0.019749
26.741717	0.1	-0.019846
26.743383	0.1	-0.018752
26.745050	0.1	-0.017080
26.746717	0.1	-0.015688
26.748383	0.1	-0.014878
26.750050	0.1	-0.014906
26.751717	0.1	-0.016293
26.753383	0.1	-0.018794
26.755050	0.1	-0.021262
26.756717	0.1	-0.022901
26.758383	0.1	-0.023707
26.760050	0.1	-0.023940
26.761717	0.1	-0.023884
26.763383	0.1	-0.023884
26.765050	0.1	-0.024126
26.766717	0.1	-0.024224
26.768383	0.1	-0.023320
26.770050	0.1	-0.021090
26.771717	0.1	-0.018310
26.773383	0.1	-0.015898
26.775050	0.1	-0.014268
26.776717	0.1	-0.013723
26.778383	0.1	-0.014571
26.780050	0.1	-0.016745
26.781717	0.1	-0.019642
26.783383	0.1	-0.022254
26.785050	0.1	-0.023581
26.786717	0.1	-0.023218
26.788383	0.1	-0.021700
26.790050	0.1	-0.020158
26.791717	0.1	-0.019460
26.793383	0.1	-0.019604
26.795050	0.1	-0.019884
26.796717	0.1	-0.019842
26.798383	0.1	-0.019814
26.800050	0.1	-0.020256
26.801717	0.1	-0.021099
26.803383	0.1	-0.022207
26.805050	0.1	-0.023893
26.806717	0.1	-0.026533
26.808383	0.1	-0.029639
26.810050	0.1	-0.031609
26.811717	0.1	-0.031125
26.813383	0.1	-0.028550
26.815050	0.1	-0.025439
26.816717	0.1	-0.023255
26.818383	0.1	-0.022929
26.820050	0.1	-0.024349
26.821717	0.1	-0.026114
26.823383	0.1	-0.027032
26.825050	0.1	-0.027558
26.826717	0.1	-0.028824
26.828383	0.1	-0.031181
26.830050	0.1	-0.033998
26.831717	0.1	-0.036051
26.833383	0.1	-0.036047
26.835050	0.1	-0.033630
26.836717	0.1	-0.030021
26.838383	0.1	-0.026780
26.840050	0.1	-0.024401
26.841717	0.1	-0.022831
26.843383	0.1	-0.022287
26.845050	0.1	-0.022664
26.846717	0.1	-0.023018
26.848383	0.1	-0.022668
26.850050	0.1	-0.022100
26.851717	0.1	-0.021998
26.853383	0.1	-0.022240
26.855050	0.1	-0.022040
26.856717	0.1	-0.020619
26.858383	0.1	-0.018119
26.860050	0.1	-0.015930
26.861717	0.1	-0.015572
26.863383	0.1	-0.017229
26.865050	0.1	-0.019702
26.866717	0.1	-0.021737
26.868383	0.1	-0.022925
26.870050	0.1	-0.023409
26.871717	0.1	-0.023399
26.873383	0.1	-0.022929
26.875050	0.1	-0.021947
26.876717	0.1	-0.020443
26.878383	0.1	-0.018836
26.880050	0.1	-0.018226
26.881717	0.1	-0.019134
26.883383	0.1	-0.020610
26.885050	0.1	-0.021318
26.886717	0.1	-0.020792
26.888383	0.1	-0.019642
26.890050	0.1	-0.018934
26.891717	0.1	-0.019427
26.893383	0.1	-0.021313
26.895050	0.1	-0.024335
26.896717	0.1	-0.027823
26.898383	0.1	-0.031097
26.900050	0.1	-0.033951
26.901717	0.1	-0.036377
26.903383	0.1	-0.038026
26.905050	0.1	-0.038422
26.906717	0.1	-0.037462
26.908383	0.1	-0.035842
26.910050	0.1	-0.034724
26.911717	0.1	-0.034603
26.913383	0.1	-0.034822
26.915050	0.1	-0.034496
26.916717	0.1	-0.033812
26.918383	0.1	-0.033765
26.920050	0.1	-0.034780
26.921717	0.1	-0.036494
26.923383	0.1	-0.038319
26.925050	0.1	-0.039665
26.926717	0.1	-0.040117
26.928383	0.1	-0.039460
26.930050	0.1	-0.037807
26.931717	0.1	-0.035856
26.933383	0.1	-0.034366
26.935050	0.1	-0.033234
26.936717	0.1	-0.032010
26.938383	0.1	-0.031092
26.940050	0.1	-0.031432
26.941717	0.1	-0.033346
26.943383	0.1	-0.036308
26.945050	0.1	-0.039521
26.946717	0.1	-0.042282
26.948383	0.1	-0.044252
26.950050	0.1	-0.045528
26.951717	0.1	-0.046305
26.953383	0.1	-0.046524
26.955050	0.1	-0.046003
26.956717	0.1	-0.044871
26.958383	0.1	-0.043865
26.960050	0.1	-0.043833
26.961717	0.1	-0.044657
26.963383	0.1	-0.045542
26.965050	0.1	-0.046385
26.966717	0.1	-0.047632
26.968383	0.1	-0.049309
26.970050	0.1	-0.050832
26.971717	0.1	-0.051348
26.973383	0.1	-0.050562
26.975050	0.1	-0.049346
26.976717	0.1	-0.048871
26.978383	0.1	-0.049449
26.980050	0.1	-0.050855
26.981717	0.1	-0.052899
26.983383	0.1	-0.055018
26.985050	0.1	-0.056378
26.986717	0.1	-0.056401
26.988383	0.1	-0.054836
26.990050	0.1	-0.052257
26.991717	0.1	-0.050240
26.993383	0.1	-0.050100
26.995050	0.1	-0.051833
26.996717	0.1	-0.054371
26.998383	0.1	-0.056238
27.000050	0.1	-0.056517
27.001717	0.1	-0.055539
27.003383	0.1	-0.054454
27.005050	0.1	-0.054133
27.006717	0.1	-0.054557
27.008383	0.1	-0.055279
27.010050	0.1	-0.055898
27.011717	0.1	-0.056038
27.013383	0.1	-0.055563
27.015050	0.1	-0.055060
27.016717	0.1	-0.055456
27.018383	0.1	-0.057146
27.020050	0.1	-0.059791
27.021717	0.1	-0.062562
27.023383	0.1	-0.064420
27.025050	0.1	-0.064550
27.026717	0.1	-0.062846
27.028383	0.1	-0.059963
27.030050	0.1	-0.056848
27.031717	0.1	-0.054394
27.033383	0.1	-0.053230
27.035050	0.1	-0.053393
27.036717	0.1	-0.054319
27.038383	0.1	-0.055186
27.040050	0.1	-0.055223
27.041717	0.1	-0.053928
27.043383	0.1	-0.051553
27.045050	0.1	-0.049477
27.046717	0.1	-0.049160
27.048383	0.1	-0.050631
27.050050	0.1	-0.052769
27.051717	0.1	-0.054659
27.053383	0.1	-0.056024
27.055050	0.1	-0.056569
27.056717	0.1	-0.056080
27.058383	0.1	-0.054985
27.060050	0.1	-0.054147
27.061717	0.1	-0.054040
27.063383	0.1	-0.054631
27.065050	0.1	-0.055763
27.066717	0.1	-0.057211
27.068383	0.1	-0.058706
27.070050	0.1	-0.060163
27.071717	0.1	-0.061733
27.073383	0.1	-0.063609
27.075050	0.1	-0.065472
27.076717	0.1	-0.066236
27.078383	0.1	-0.064946
27.080050	0.1	-0.061644
27.081717	0.1	-0.057188
27.083383	0.1	-0.052606
27.085050	0.1	-0.048624
27.086717	0.1	-0.045556
27.088383	0.1	-0.043586
27.090050	0.1	-0.042859
27.091717	0.1	-0.043111
27.093383	0.1	-0.043828
27.095050	0.1	-0.044773
27.096717	0.1	-0.046175
27.098383	0.1	-0.048205
27.100050	0.1	-0.050571
27.101717	0.1	-0.052680
27.103383	0.1	-0.053910
27.105050	0.1	-0.053761
27.106717	0.1	-0.052359
27.108383	0.1	-0.051064
27.110050	0.1	-0.051698
27.111717	0.1	-0.054711
27.113383	0.1	-0.058720
27.115050	0.1	-0.061742
27.116717	0.1	-0.062566
27.118383	0.1	-0.061397
27.120050	0.1	-0.059442
27.121717	0.1	-0.057835
27.123383	0.1	-0.056820
27.125050	0.1	-0.055935
27.126717	0.1	-0.054860
27.128383	0.1	-0.053570
27.130050	0.1	-0.051865
27.131717	0.1	-0.049397
27.133383	0.1	-0.046380
27.135050	0.1	-0.043698
27.136717	0.1	-0.042184
27.138383	0.1	-0.042319
27.140050	0.1	-0.044215
27.141717	0.1	-0.047628
27.143383	0.1	-0.052243
27.145050	0.1	-0.057695
27.146717	0.1	-0.062846
27.148383	0.1	-0.065672
27.150050	0.1	-0.064750
27.151717	0.1	-0.060624
27.153383	0.1	-0.055344
27.155050	0.1	-0.050953
27.156717	0.1	-0.048527
27.158383	0.1	-0.048140
27.160050	0.1	-0.049276
27.161717	0.1	-0.051386
27.163383	0.1	-0.054291
27.165050	0.1	-0.057956
27.166717	0.1	-0.062045
27.168383	0.1	-0.065858
27.170050	0.1	-0.068499
27.171717	0.1	-0.069183
27.173383	0.1	-0.067637
27.175050	0.1	-0.064536
27.176717	0.1	-0.061239
27.178383	0.1	-0.058841
27.180050	0.1	-0.057491
27.181717	0.1	-0.056713
27.183383	0.1	-0.056103
27.185050	0.1	-0.055586
27.186717	0.1	-0.055456
27.188383	0.1	-0.056243
27.190050	0.1	-0.058175
27.191717	0.1	-0.060587
27.193383	0.1	-0.062240
27.195050	0.1	-0.062445
27.196717	0.1	-0.061584
27.198383	0.1	-0.060471
27.200050	0.1	-0.059716
27.201717	0.1	-0.059800
27.203383	0.1	-0.060829
27.205050	0.1	-0.062101
27.206717	0.1	-0.062562
27.208383	0.1	-0.061630
27.210050	0.1	-0.059381
27.211717	0.1	-0.056229
27.213383	0.1	-0.052876
27.215050	0.1	-0.050515
27.216717	0.1	-0.050450
27.218383	0.1	-0.053127
27.220050	0.1	-0.057486
27.221717	0.1	-0.061644
27.223383	0.1	-0.064066
27.225050	0.1	-0.064201
27.226717	0.1	-0.062529
27.228383	0.1	-0.060420
27.230050	0.1	-0.059218
27.231717	0.1	-0.059139
27.233383	0.1	-0.059409
27.235050	0.1	-0.059293
27.236717	0.1	-0.058580
27.238383	0.1	-0.057565
27.240050	0.1	-0.056638
27.241717	0.1	-0.056047
27.243383	0.1	-0.055875
27.245050	0.1	-0.055912
27.246717	0.1	-0.055647
27.248383	0.1	-0.054780
27.250050	0.1	-0.053649
27.251717	0.1	-0.052825
27.253383	0.1	-0.052671
27.255050	0.1	-0.053174
27.256717	0.1	-0.053928
27.258383	0.1	-0.054510
27.260050	0.1	-0.055046
27.261717	0.1	-0.055800
27.263383	0.1	-0.056489
27.265050	0.1	-0.057020
27.266717	0.1	-0.058007
27.268383	0.1	-0.059465
27.270050	0.1	-0.060326
27.271717	0.1	-0.059861
27.273383	0.1	-0.058361
27.275050	0.1	-0.056527
27.276717	0.1	-0.054911
27.278383	0.1	-0.053770
27.280050	0.1	-0.053202
27.281717	0.1	-0.053174
27.283383	0.1	-0.053537
27.285050	0.1	-0.054245
27.286717	0.1	-0.055525
27.288383	0.1	-0.057723
27.290050	0.1	-0.061099
27.291717	0.1	-0.065346
27.293383	0.1	-0.069281
27.295050	0.1	-0.071661
27.296717	0.1	-0.072229
27.298383	0.1	-0.071405
27.300050	0.1	-0.069584
27.301717	0.1	-0.067204
27.303383	0.1	-0.064881
27.305050	0.1	-0.063358
27.306717	0.1	-0.063414
27.308383	0.1	-0.065085
27.310050	0.1	-0.067526
27.311717	0.1	-0.069789
27.313383	0.1	-0.071200
27.315050	0.1	-0.071377
27.316717	0.1	-0.070538
27.318383	0.1	-0.069528
27.320050	0.1	-0.069104
27.321717	0.1	-0.069635
27.323383	0.1	-0.071148
27.325050	0.1	-0.072992
27.326717	0.1	-0.074008
27.328383	0.1	-0.073700
27.330050	0.1	-0.072918
27.331717	0.1	-0.073188
27.333383	0.1	-0.075200
27.335050	0.1	-0.078403
27.336717	0.1	-0.081961
27.338383	0.1	-0.085207
27.340050	0.1	-0.087391
27.341717	0.1	-0.087875
27.343383	0.1	-0.086608
27.345050	0.1	-0.084313
27.346717	0.1	-0.082222
27.348383	0.1	-0.081263
27.350050	0.1	-0.081402
27.351717	0.1	-0.081928
27.353383	0.1	-0.082045
27.355050	0.1	-0.081076
27.356717	0.1	-0.078934
27.358383	0.1	-0.076550
27.360050	0.1	-0.075013
27.361717	0.1	-0.074445
27.363383	0.1	-0.074427
27.365050	0.1	-0.075116
27.366717	0.1	-0.077067
27.368383	0.1	-0.080084
27.370050	0.1	-0.083041
27.371717	0.1	-0.084727
27.373383	0.1	-0.084583
27.375050	0.1	-0.083181
27.376717	0.1	-0.081803
27.378383	0.1	-0.081295
27.380050	0.1	-0.081668
27.381717	0.1	-0.082687
27.383383	0.1	-0.083940
27.385050	0.1	-0.084811
27.386717	0.1	-0.085151
27.388383	0.1	-0.085370
27.390050	0.1	-0.085593
27.391717	0.1	-0.085291
27.393383	0.1	-0.084015
27.395050	0.1	-0.082362
27.396717	0.1	-0.081523
27.398383	0.1	-0.081807
27.400050	0.1	-0.082543
27.401717	0.1	-0.083167
27.403383	0.1	-0.083735
27.405050	0.1	-0.084313
27.406717	0.1	-0.084331
27.408383	0.1	-0.083065
27.410050	0.1	-0.080667
27.411717	0.1	-0.078212
27.413383	0.1	-0.076988
27.415050	0.1	-0.077691
27.416717	0.1	-0.079586
27.418383	0.1	-0.080899
27.420050	0.1	-0.080722
27.421717	0.1	-0.079935
27.423383	0.1	-0.080159
27.425050	0.1	-0.082399
27.426717	0.1	-0.086320
27.428383	0.1	-0.090492
27.430050	0.1	-0.093309
27.431717	0.1	-0.093859
27.433383	0.1	-0.092345
27.435050	0.1	-0.089761
27.436717	0.1	-0.087153
27.438383	0.1	-0.085076
27.440050	0.1	-0.083493
27.441717	0.1	-0.082022
27.443383	0.1	-0.080280
27.445050	0.1	-0.078417
27.446717	0.1	-0.077379
27.448383	0.1	-0.078110
27.450050	0.1	-0.080718
27.451717	0.1	-0.084504
27.453383	0.1	-0.088527
27.455050	0.1	-0.092182
27.456717	0.1	-0.095102
27.458383	0.1	-0.096802
27.460050	0.1	-0.097272
27.461717	0.1	-0.097309
27.463383	0.1	-0.097500
27.465050	0.1	-0.097728
27.466717	0.1	-0.097756
27.468383	0.1	-0.097477
27.470050	0.1	-0.096573
27.471717	0.1	-0.095004
27.473383	0.1	-0.093388
27.475050	0.1	-0.092243
27.476717	0.1	-0.091461
27.478383	0.1	-0.090804
27.480050	0.1	-0.090557
27.481717	0.1	-0.091284
27.483383	0.1	-0.093002
27.485050	0.1	-0.095121
27.486717	0.1	-0.097193
27.488383	0.1	-0.098953
27.490050	0.1	-0.099987
27.491717	0.1	-0.100248
27.493383	0.1	-0.100145
27.495050	0.1	-0.099451
27.496717	0.1	-0.097356
27.498383	0.1	-0.093905
27.500050	0.1	-0.090329
27.501717	0.1	-0.087931
27.503383	0.1	-0.087298
27.505050	0.1	-0.088299
27.506717	0.1	-0.090362
27.508383	0.1	-0.092844
27.510050	0.1	-0.095218
27.511717	0.1	-0.097151
27.513383	0.1	-0.098487
27.515050	0.1	-0.099270
27.516717	0.1	-0.099344
27.518383	0.1	-0.098408
27.520050	0.1	-0.096802
27.521717	0.1	-0.095181
27.523383	0.1	-0.093654
27.525050	0.1	-0.092192
27.526717	0.1	-0.091433
27.528383	0.1	-0.092261
27.530050	0.1	-0.094958
27.531717	0.1	-0.098944
27.533383	0.1	-0.103191
27.535050	0.1	-0.106595
27.536717	0.1	-0.108285
27.538383	0.1	-0.108117
27.540050	0.1	-0.106818
27.541717	0.1	-0.105528
27.543383	0.1	-0.105151
27.545050	0.1	-0.105910
27.546717	0.1	-0.107307
27.548383	0.1	-0.108648
27.550050	0.1	-0.109412
27.551717	0.1	-0.109188
27.553383	0.1	-0.107987
27.555050	0.1	-0.106422
27.556717	0.1	-0.104937
27.558383	0.1	-0.103242
27.560050	0.1	-0.101011
27.561717	0.1	-0.098520
27.563383	0.1	-0.096229
27.565050	0.1	-0.094217
27.566717	0.1	-0.092424
27.568383	0.1	-0.091209
27.570050	0.1	-0.091391
27.571717	0.1	-0.093826
27.573383	0.1	-0.098720
27.575050	0.1	-0.105100
27.576717	0.1	-0.111144
27.578383	0.1	-0.114944
27.580050	0.1	-0.115163
27.581717	0.1	-0.111810
27.583383	0.1	-0.106543
27.585050	0.1	-0.101654
27.586717	0.1	-0.098771
27.588383	0.1	-0.098334
27.590050	0.1	-0.100108
27.591717	0.1	-0.103600
27.593383	0.1	-0.107954
27.595050	0.1	-0.112266
27.596717	0.1	-0.116006
27.598383	0.1	-0.118767
27.600050	0.1	-0.119996
27.601717	0.1	-0.119484
27.603383	0.1	-0.117975
27.605050	0.1	-0.116667
27.606717	0.1	-0.115801
27.608383	0.1	-0.114525
27.610050	0.1	-0.112453
27.611717	0.1	-0.110357
27.613383	0.1	-0.109137
27.615050	0.1	-0.109002
27.616717	0.1	-0.109719
27.618383	0.1	-0.110995
27.620050	0.1	-0.112373
27.621717	0.1	-0.113053
27.623383	0.1	-0.112122
27.625050	0.1	-0.109384
27.626717	0.1	-0.105803
27.628383	0.1	-0.103069
27.630050	0.1	-0.102636
27.631717	0.1	-0.104499
27.633383	0.1	-0.107158
27.635050	0.1	-0.109226
27.636717	0.1	-0.110716
27.638383	0.1	-0.112276
27.640050	0.1	-0.113919
27.641717	0.1	-0.115088
27.643383	0.1	-0.115242
27.645050	0.1	-0.114031
27.646717	0.1	-0.111591
27.648383	0.1	-0.108848
27.650050	0.1	-0.107083
27.651717	0.1	-0.107228
27.653383	0.1	-0.109370
27.655050	0.1	-0.112746
27.656717	0.1	-0.115917
27.658383	0.1	-0.117566
27.660050	0.1	-0.117524
27.661717	0.1	-0.116853
27.663383	0.1	-0.116783
27.665050	0.1	-0.117873
27.666717	0.1	-0.119829
27.668383	0.1	-0.121715
27.670050	0.1	-0.122325
27.671717	0.1	-0.120993
27.673383	0.1	-0.118236
27.675050	0.1	-0.115195
27.676717	0.1	-0.112811
27.678383	0.1	-0.111703
27.680050	0.1	-0.112131
27.681717	0.1	-0.113859
27.683383	0.1	-0.116448
27.685050	0.1	-0.119526
27.686717	0.1	-0.122464
27.688383	0.1	-0.124299
27.690050	0.1	-0.124481
27.691717	0.1	-0.123149
27.693383	0.1	-0.121063
27.695050	0.1	-0.119274
27.696717	0.1	-0.118241
27.698383	0.1	-0.117747
27.700050	0.1	-0.117547
27.701717	0.1	-0.117291
27.703383	0.1	-0.116448
27.705050	0.1	-0.115004
27.706717	0.1	-0.113752
27.708383	0.1	-0.113519
27.710050	0.1	-0.114236
27.711717	0.1	-0.115046
27.713383	0.1	-0.115330
27.715050	0.1	-0.115251
27.716717	0.1	-0.115237
27.718383	0.1	-0.115512
27.720050	0.1	-0.116136
27.721717	0.1	-0.117221
27.723383	0.1	-0.118515
27.725050	0.1	-0.119139
27.726717	0.1	-0.118623
27.728383	0.1	-0.117817
27.730050	0.1	-0.118017
27.731717	0.1	-0.119708
27.733383	0.1	-0.122422
27.735050	0.1	-0.125379
27.736717	0.1	-0.128141
27.738383	0.1	-0.130730
27.740050	0.1	-0.133445
27.741717	0.1	-0.136532
27.743383	0.1	-0.139698
27.745050	0.1	-0.142041
27.746717	0.1	-0.142455
27.748383	0.1	-0.140429
27.750050	0.1	-0.136555
27.751717	0.1	-0.132066
27.753383	0.1	-0.128378
27.755050	0.1	-0.126804
27.756717	0.1	-0.127573
27.758383	0.1	-0.129421
27.760050	0.1	-0.130832
27.761717	0.1	-0.131219
27.763383	0.1	-0.130828
27.765050	0.1	-0.130013
27.766717	0.1	-0.129137
27.768383	0.1	-0.128835
27.770050	0.1	-0.129598
27.771717	0.1	-0.131279
27.773383	0.1	-0.133016
27.775050	0.1	-0.133845
27.776717	0.1	-0.133533
27.778383	0.1	-0.132560
27.780050	0.1	-0.131442
27.781717	0.1	-0.130418
27.783383	0.1	-0.129775
27.785050	0.1	-0.130050
27.786717	0.1	-0.131479
27.788383	0.1	-0.133514
27.790050	0.1	-0.135400
27.791717	0.1	-0.136946
27.793383	0.1	-0.138101
27.795050	0.1	-0.138776
27.796717	0.1	-0.139368
27.798383	0.1	-0.140043
27.800050	0.1	-0.139968
27.801717	0.1	-0.138241
27.803383	0.1	-0.135000
27.805050	0.1	-0.131181
27.806717	0.1	-0.128080
27.808383	0.1	-0.127051
27.810050	0.1	-0.128974
27.811717	0.1	-0.133696
27.813383	0.1	-0.139805
27.815050	0.1	-0.145012
27.816717	0.1	-0.147535
27.818383	0.1	-0.147312
27.820050	0.1	-0.145403
27.821717	0.1	-0.142618
27.823383	0.1	-0.139303
27.825050	0.1	-0.135824
27.826717	0.1	-0.132835
27.828383	0.1	-0.131312
27.830050	0.1	-0.131903
27.831717	0.1	-0.134208
27.833383	0.1	-0.137039
27.835050	0.1	-0.139158
27.836717	0.1	-0.139778
27.838383	0.1	-0.138697
27.840050	0.1	-0.136527
27.841717	0.1	-0.134571
27.843383	0.1	-0.133631
27.845050	0.1	-0.133486
27.846717	0.1	-0.133901
27.848383	0.1	-0.134925
27.850050	0.1	-0.136336
27.851717	0.1	-0.137761
27.853383	0.1	-0.138916
27.855050	0.1	-0.139521
27.856717	0.1	-0.139526
27.858383	0.1	-0.139405
27.860050	0.1	-0.139670
27.861717	0.1	-0.140094
27.863383	0.1	-0.139908
27.865050	0.1	-0.138613
27.866717	0.1	-0.136425
27.868383	0.1	-0.134036
27.870050	0.1	-0.132238
27.871717	0.1	-0.131438
27.873383	0.1	-0.131377
27.875050	0.1	-0.131624
27.876717	0.1	-0.132350
27.878383	0.1	-0.134171
27.880050	0.1	-0.137286
27.881717	0.1	-0.140942
27.883383	0.1	-0.143675
27.885050	0.1	-0.144346
27.886717	0.1	-0.143051
27.888383	0.1	-0.140802
27.890050	0.1	-0.138730
27.891717	0.1	-0.137617
27.893383	0.1	-0.137687
27.895050	0.1	-0.138748
27.896717	0.1	-0.140425
27.898383	0.1	-0.142236
27.900050	0.1	-0.143782
27.901717	0.1	-0.145072
27.903383	0.1	-0.146185
27.905050	0.1	-0.147005
27.906717	0.1	-0.147559
27.908383	0.1	-0.148043
27.910050	0.1	-0.148509
27.911717	0.1	-0.148895
27.913383	0.1	-0.149272
27.915050	0.1	-0.149570
27.916717	0.1	-0.149440
27.918383	0.1	-0.148960
27.920050	0.1	-0.148695
27.921717	0.1	-0.148783
27.923383	0.1	-0.148811
27.925050	0.1	-0.148346
27.926717	0.1	-0.147265
27.928383	0.1	-0.146041
27.930050	0.1	-0.145547
27.931717	0.1	-0.146376
27.933383	0.1	-0.148444
27.935050	0.1	-0.151084
27.936717	0.1	-0.153240
27.938383	0.1	-0.154055
27.940050	0.1	-0.153403
27.941717	0.1	-0.152006
27.943383	0.1	-0.151224
27.945050	0.1	-0.152076
27.946717	0.1	-0.154208
27.948383	0.1	-0.156322
27.950050	0.1	-0.157342
27.951717	0.1	-0.157007
27.953383	0.1	-0.156034
27.955050	0.1	-0.155861
27.956717	0.1	-0.157473
27.958383	0.1	-0.160332
27.960050	0.1	-0.162958
27.961717	0.1	-0.164281
27.963383	0.1	-0.164071
27.965050	0.1	-0.162423
27.966717	0.1	-0.159568
27.968383	0.1	-0.156495
27.970050	0.1	-0.154711
27.971717	0.1	-0.154697
27.973383	0.1	-0.155549
27.975050	0.1	-0.156481
27.976717	0.1	-0.157231
27.978383	0.1	-0.157226
27.980050	0.1	-0.156122
27.981717	0.1	-0.154739
27.983383	0.1	-0.154423
27.985050	0.1	-0.155559
27.986717	0.1	-0.157431
27.988383	0.1	-0.159475
27.990050	0.1	-0.161799
27.991717	0.1	-0.164174
27.993383	0.1	-0.165831
27.995050	0.1	-0.166567
27.996717	0.1	-0.166995
27.998383	0.1	-0.167862
28.000050	0.1	-0.169612
28.001717	0.1	-0.172080
28.003383	0.1	-0.174283
28.005050	0.1	-0.174991
28.006717	0.1	-0.173501
28.008383	0.1	-0.170153
28.010050	0.1	-0.166297
28.011717	0.1	-0.163498
28.013383	0.1	-0.162311
28.015050	0.1	-0.162199
28.016717	0.1	-0.162655
28.018383	0.1	-0.163405
28.020050	0.1	-0.164048
28.021717	0.1	-0.164332
28.023383	0.1	-0.164523
28.025050	0.1	-0.164974
28.026717	0.1	-0.165580
28.028383	0.1	-0.165878
28.030050	0.1	-0.165538
28.031717	0.1	-0.164588
28.033383	0.1	-0.163130
28.035050	0.1	-0.161137
28.036717	0.1	-0.158842
28.038383	0.1	-0.156886
28.040050	0.1	-0.155806
28.041717	0.1	-0.155587
28.043383	0.1	-0.156024
28.045050	0.1	-0.157077
28.046717	0.1	-0.158632
28.048383	0.1	-0.160262
28.050050	0.1	-0.161477
28.051717	0.1	-0.162115
28.053383	0.1	-0.162395
28.055050	0.1	-0.162604
28.056717	0.1	-0.162954
28.058383	0.1	-0.163466
28.060050	0.1	-0.163657
28.061717	0.1	-0.162707
28.063383	0.1	-0.160388
28.065050	0.1	-0.157547
28.066717	0.1	-0.155182
28.068383	0.1	-0.153482
28.070050	0.1	-0.151903
28.071717	0.1	-0.149915
28.073383	0.1	-0.147489
28.075050	0.1	-0.145179
28.076717	0.1	-0.144145
28.078383	0.1	-0.145705
28.080050	0.1	-0.150204
28.081717	0.1	-0.156588
28.083383	0.1	-0.162940
28.085050	0.1	-0.167354
28.086717	0.1	-0.168951
28.088383	0.1	-0.168392
28.090050	0.1	-0.167093
28.091717	0.1	-0.166125
28.093383	0.1	-0.165962
28.095050	0.1	-0.166674
28.096717	0.1	-0.168094
28.098383	0.1	-0.169943
28.100050	0.1	-0.171661
28.101717	0.1	-0.172299
28.103383	0.1	-0.171480
28.105050	0.1	-0.170222
28.106717	0.1	-0.169869
28.108383	0.1	-0.170711
28.110050	0.1	-0.172332
28.111717	0.1	-0.174218
28.113383	0.1	-0.175671
28.115050	0.1	-0.175764
28.116717	0.1	-0.174101
28.118383	0.1	-0.171689
28.120050	0.1	-0.170302
28.121717	0.1	-0.170926
28.123383	0.1	-0.173156
28.125050	0.1	-0.175633
28.126717	0.1	-0.177161
28.128383	0.1	-0.177594
28.130050	0.1	-0.177529
28.131717	0.1	-0.177566
28.133383	0.1	-0.177999
28.135050	0.1	-0.178698
28.136717	0.1	-0.179387
28.138383	0.1	-0.179955
28.140050	0.1	-0.180439
28.141717	0.1	-0.181026
28.143383	0.1	-0.182074
28.145050	0.1	-0.183736
28.146717	0.1	-0.185524
28.148383	0.1	-0.186223
28.150050	0.1	-0.185040
28.151717	0.1	-0.182767
28.153383	0.1	-0.180830
28.155050	0.1	-0.179717
28.156717	0.1	-0.179247
28.158383	0.1	-0.179349
28.160050	0.1	-0.179894
28.161717	0.1	-0.180346
28.163383	0.1	-0.180076
28.165050	0.1	-0.179256
28.166717	0.1	-0.179079
28.168383	0.1	-0.180542
28.170050	0.1	-0.183289
28.171717	0.1	-0.185850
28.173383	0.1	-0.187056
28.175050	0.1	-0.187238
28.176717	0.1	-0.187745
28.178383	0.1	-0.189417
28.180050	0.1	-0.191974
28.181717	0.1	-0.194632
28.183383	0.1	-0.196793
28.185050	0.1	-0.198195
28.186717	0.1	-0.198693
28.188383	0.1	-0.198223
28.190050	0.1	-0.197119
28.191717	0.1	-0.196160
28.193383	0.1	-0.195969
28.195050	0.1	-0.196565
28.196717	0.1	-0.197329
28.198383	0.1	-0.197422
28.200050	0.1	-0.196607
28.201717	0.1	-0.195452
28.203383	0.1	-0.194577
28.205050	0.1	-0.194092
28.206717	0.1	-0.193892
28.208383	0.1	-0.194088
28.210050	0.1	-0.194553
28.211717	0.1	-0.194525
28.213383	0.1	-0.193403
28.215050	0.1	-0.191671
28.216717	0.1	-0.190441
28.218383	0.1	-0.190162
28.220050	0.1	-0.190577
28.221717	0.1	-0.191657
28.223383	0.1	-0.193608
28.225050	0.1	-0.196057
28.226717	0.1	-0.197915
28.228383	0.1	-0.198125
28.230050	0.1	-0.196723
28.231717	0.1	-0.195038
28.233383	0.1	-0.194395
28.235050	0.1	-0.195196
28.236717	0.1	-0.197063
28.238383	0.1	-0.199010
28.240050	0.1	-0.200011
28.241717	0.1	-0.199894
28.243383	0.1	-0.199247
28.245050	0.1	-0.198530
28.246717	0.1	-0.197710
28.248383	0.1	-0.196658
28.250050	0.1	-0.195499
28.251717	0.1	-0.194469
28.253383	0.1	-0.193659
28.255050	0.1	-0.193235
28.256717	0.1	-0.193520
28.258383	0.1	-0.194530
28.260050	0.1	-0.196067
28.261717	0.1	-0.197990
28.263383	0.1	-0.200020
28.265050	0.1	-0.201673
28.266717	0.1	-0.202712
28.268383	0.1	-0.203247
28.270050	0.1	-0.203401
28.271717	0.1	-0.203038
28.273383	0.1	-0.201757
28.275050	0.1	-0.199177
28.276717	0.1	-0.195648
28.278383	0.1	-0.192318
28.280050	0.1	-0.190539
28.281717	0.1	-0.191210
28.283383	0.1	-0.194088
28.285050	0.1	-0.197873
28.286717	0.1	-0.201231
28.288383	0.1	-0.203499
28.290050	0.1	-0.204653
28.291717	0.1	-0.204900
28.293383	0.1	-0.204290
28.295050	0.1	-0.202847
28.296717	0.1	-0.201049
28.298383	0.1	-0.199545
28.300050	0.1	-0.198334
28.301717	0.1	-0.196956
28.303383	0.1	-0.195373
28.305050	0.1	-0.194139
28.306717	0.1	-0.193850
28.308383	0.1	-0.194740
28.310050	0.1	-0.196458
28.311717	0.1	-0.198120
28.313383	0.1	-0.199000
28.315050	0.1	-0.199336
28.316717	0.1	-0.200174
28.318383	0.1	-0.202181
28.320050	0.1	-0.204658
28.321717	0.1	-0.206074
28.323383	0.1	-0.205417
28.325050	0.1	-0.202931
28.326717	0.1	-0.199978
28.328383	0.1	-0.198199
28.330050	0.1	-0.198348
28.331717	0.1	-0.200151
28.333383	0.1	-0.202809
28.335050	0.1	-0.205375
28.336717	0.1	-0.207210
28.338383	0.1	-0.208309
28.340050	0.1	-0.209063
28.341717	0.1	-0.209701
28.343383	0.1	-0.209990
28.345050	0.1	-0.209399
28.346717	0.1	-0.207801
28.348383	0.1	-0.205925
28.350050	0.1	-0.204872
28.351717	0.1	-0.205087
28.353383	0.1	-0.205999
28.355050	0.1	-0.206712
28.356717	0.1	-0.206959
28.358383	0.1	-0.207308
28.360050	0.1	-0.208057
28.361717	0.1	-0.208584
28.363383	0.1	-0.208030
28.365050	0.1	-0.206069
28.366717	0.1	-0.203117
28.368383	0.1	-0.200002
28.370050	0.1	-0.197385
28.371717	0.1	-0.195620
28.373383	0.1	-0.194996
28.375050	0.1	-0.195606
28.376717	0.1	-0.197180
28.378383	0.1	-0.198996
28.380050	0.1	-0.200071
28.381717	0.1	-0.200211
28.383383	0.1	-0.200612
28.385050	0.1	-0.202269
28.386717	0.1	-0.204560
28.388383	0.1	-0.206083
28.390050	0.1	-0.206190
28.391717	0.1	-0.205524
28.393383	0.1	-0.205440
28.395050	0.1	-0.206693
28.396717	0.1	-0.208789
28.398383	0.1	-0.210521
28.400050	0.1	-0.210847
28.401717	0.1	-0.209380
28.403383	0.1	-0.206800
28.405050	0.1	-0.204835
28.406717	0.1	-0.205198
28.408383	0.1	-0.207834
28.410050	0.1	-0.211075
28.411717	0.1	-0.213739
28.413383	0.1	-0.216356
28.415050	0.1	-0.219792
28.416717	0.1	-0.223368
28.418383	0.1	-0.225264
28.420050	0.1	-0.224644
28.421717	0.1	-0.222502
28.423383	0.1	-0.220397
28.425050	0.1	-0.219024
28.426717	0.1	-0.217888
28.428383	0.1	-0.216388
28.430050	0.1	-0.214940
28.431717	0.1	-0.214330
28.433383	0.1	-0.214437
28.435050	0.1	-0.214372
28.436717	0.1	-0.213715
28.438383	0.1	-0.212770
28.440050	0.1	-0.211829
28.441717	0.1	-0.210805
28.443383	0.1	-0.209538
28.445050	0.1	-0.208146
28.446717	0.1	-0.207080
28.448383	0.1	-0.206660
28.450050	0.1	-0.206572
28.451717	0.1	-0.206120
28.453383	0.1	-0.205026
28.455050	0.1	-0.203555
28.456717	0.1	-0.202330
28.458383	0.1	-0.201901
28.460050	0.1	-0.202390
28.461717	0.1	-0.203964
28.463383	0.1	-0.206931
28.465050	0.1	-0.210758
28.466717	0.1	-0.214246
28.468383	0.1	-0.216737
28.470050	0.1	-0.218553
28.471717	0.1	-0.220500
28.473383	0.1	-0.223308
28.475050	0.1	-0.227196
28.476717	0.1	-0.231299
28.478383	0.1	-0.233944
28.480050	0.1	-0.234102
28.481717	0.1	-0.232379
28.483383	0.1	-0.230186
28.485050	0.1	-0.228509
28.486717	0.1	-0.227792
28.488383	0.1	-0.228016
28.490050	0.1	-0.228654
28.491717	0.1	-0.229036
28.493383	0.1	-0.228770
28.495050	0.1	-0.227783
28.496717	0.1	-0.226218
28.498383	0.1	-0.224267
28.500050	0.1	-0.222228
28.501717	0.1	-0.220495
28.503383	0.1	-0.219415
28.505050	0.1	-0.219024
28.506717	0.1	-0.219150
28.508383	0.1	-0.219760
28.510050	0.1	-0.220775
28.511717	0.1	-0.221767
28.513383	0.1	-0.222218
28.515050	0.1	-0.222092
28.516717	0.1	-0.221794
28.518383	0.1	-0.221715
28.520050	0.1	-0.222204
28.521717	0.1	-0.223382
28.523383	0.1	-0.224765
28.525050	0.1	-0.225552
28.526717	0.1	-0.225287
28.528383	0.1	-0.224193
28.530050	0.1	-0.222926
28.531717	0.1	-0.221874
28.533383	0.1	-0.220910
28.535050	0.1	-0.219834
28.536717	0.1	-0.218689
28.538383	0.1	-0.217720
28.540050	0.1	-0.217194
28.541717	0.1	-0.217478
28.543383	0.1	-0.218973
28.545050	0.1	-0.221478
28.546717	0.1	-0.223960
28.548383	0.1	-0.225161
28.550050	0.1	-0.224612
28.551717	0.1	-0.223201
28.553383	0.1	-0.222647
28.555050	0.1	-0.223923
28.556717	0.1	-0.226293
28.558383	0.1	-0.228267
28.560050	0.1	-0.229185
28.561717	0.1	-0.229492
28.563383	0.1	-0.229748
28.565050	0.1	-0.229892
28.566717	0.1	-0.229562
28.568383	0.1	-0.228779
28.570050	0.1	-0.227806
28.571717	0.1	-0.226712
28.573383	0.1	-0.225869
28.575050	0.1	-0.226158
28.576717	0.1	-0.228123
28.578383	0.1	-0.231233
28.580050	0.1	-0.234139
28.581717	0.1	-0.235531
28.583383	0.1	-0.234949
28.585050	0.1	-0.232924
28.586717	0.1	-0.230540
28.588383	0.1	-0.228831
28.590050	0.1	-0.228272
28.591717	0.1	-0.228612
28.593383	0.1	-0.229301
28.595050	0.1	-0.229720
28.596717	0.1	-0.229040
28.598383	0.1	-0.226866
28.600050	0.1	-0.224081
28.601717	0.1	-0.222228
28.603383	0.1	-0.222167
28.605050	0.1	-0.223732
28.606717	0.1	-0.226325
28.608383	0.1	-0.229399
28.610050	0.1	-0.232309
28.611717	0.1	-0.234116
28.613383	0.1	-0.234125
28.615050	0.1	-0.232738
28.616717	0.1	-0.231499
28.618383	0.1	-0.232044
28.620050	0.1	-0.234526
28.621717	0.1	-0.237185
28.623383	0.1	-0.237878
28.625050	0.1	-0.236277
28.626717	0.1	-0.234172
28.628383	0.1	-0.233403
28.630050	0.1	-0.234032
28.631717	0.1	-0.234544
28.633383	0.1	-0.233562
28.635050	0.1	-0.231159
28.636717	0.1	-0.228649
28.638383	0.1	-0.227536
28.640050	0.1	-0.228672
28.641717	0.1	-0.231960
28.643383	0.1	-0.236551
28.645050	0.1	-0.241213
28.646717	0.1	-0.244621
28.648383	0.1	-0.246218
28.650050	0.1	-0.246512
28.651717	0.1	-0.246260
28.653383	0.1	-0.245688
28.655050	0.1	-0.244407
28.656717	0.1	-0.241846
28.658383	0.1	-0.238135
28.660050	0.1	-0.234442
28.661717	0.1	-0.232174
28.663383	0.1	-0.232048
28.665050	0.1	-0.234107
28.666717	0.1	-0.238069
28.668383	0.1	-0.243089
28.670050	0.1	-0.247844
28.671717	0.1	-0.251341
28.673383	0.1	-0.253459
28.675050	0.1	-0.254610
28.676717	0.1	-0.255150
28.678383	0.1	-0.255061
28.680050	0.1	-0.254209
28.681717	0.1	-0.252789
28.683383	0.1	-0.251075
28.685050	0.1	-0.248989
28.686717	0.1	-0.246973
28.688383	0.1	-0.246693
28.690050	0.1	-0.249413
28.691717	0.1	-0.254055
28.693383	0.1	-0.257683
28.695050	0.1	-0.257888
28.696717	0.1	-0.254428
28.698383	0.1	-0.248915
28.700050	0.1	-0.243424
28.701717	0.1	-0.239382
28.703383	0.1	-0.237036
28.705050	0.1	-0.235876
28.706717	0.1	-0.235699
28.708383	0.1	-0.236672
28.710050	0.1	-0.238605
28.711717	0.1	-0.241217
28.713383	0.1	-0.244705
28.715050	0.1	-0.249259
28.716717	0.1	-0.254367
28.718383	0.1	-0.258978
28.720050	0.1	-0.262205
28.721717	0.1	-0.263974
28.723383	0.1	-0.264901
28.725050	0.1	-0.265366
28.726717	0.1	-0.265148
28.728383	0.1	-0.264011
28.730050	0.1	-0.262191
28.731717	0.1	-0.260314
28.733383	0.1	-0.259145
28.735050	0.1	-0.258950
28.736717	0.1	-0.259466
28.738383	0.1	-0.260654
28.740050	0.1	-0.262670
28.741717	0.1	-0.265124
28.743383	0.1	-0.267169
28.745050	0.1	-0.268156
28.746717	0.1	-0.268021
28.748383	0.1	-0.267127
28.750050	0.1	-0.265753
28.751717	0.1	-0.263778
28.753383	0.1	-0.261059
28.755050	0.1	-0.258032
28.756717	0.1	-0.255578
28.758383	0.1	-0.254060
28.760050	0.1	-0.253222
28.761717	0.1	-0.252882
28.763383	0.1	-0.252919
28.765050	0.1	-0.252966
28.766717	0.1	-0.252579
28.768383	0.1	-0.251746
28.770050	0.1	-0.250833
28.771717	0.1	-0.249962
28.773383	0.1	-0.248915
28.775050	0.1	-0.247774
28.776717	0.1	-0.247168
28.778383	0.1	-0.247564
28.780050	0.1	-0.248682
28.781717	0.1	-0.249962
28.783383	0.1	-0.251518
28.785050	0.1	-0.253874
28.786717	0.1	-0.256691
28.788383	0.1	-0.258512
28.790050	0.1	-0.258149
28.791717	0.1	-0.255676
28.793383	0.1	-0.252216
28.795050	0.1	-0.249222
28.796717	0.1	-0.247727
28.798383	0.1	-0.247988
28.800050	0.1	-0.249543
28.801717	0.1	-0.251345
28.803383	0.1	-0.251941
28.805050	0.1	-0.250493
28.806717	0.1	-0.247951
28.808383	0.1	-0.246428
28.810050	0.1	-0.247178
28.811717	0.1	-0.249669
28.813383	0.1	-0.252817
28.815050	0.1	-0.256128
28.816717	0.1	-0.259103
28.818383	0.1	-0.260700
28.820050	0.1	-0.260505
28.821717	0.1	-0.259615
28.823383	0.1	-0.259494
28.825050	0.1	-0.260239
28.826717	0.1	-0.260668
28.828383	0.1	-0.259904
28.830050	0.1	-0.258153
28.831717	0.1	-0.256132
28.833383	0.1	-0.254218
28.835050	0.1	-0.252188
28.836717	0.1	-0.249827
28.838383	0.1	-0.247345
28.840050	0.1	-0.245213
28.841717	0.1	-0.244202
28.843383	0.1	-0.245119
28.845050	0.1	-0.247844
28.846717	0.1	-0.251010
28.848383	0.1	-0.253101
28.850050	0.1	-0.254000
28.851717	0.1	-0.254991
28.853383	0.1	-0.256957
28.855050	0.1	-0.259047
28.856717	0.1	-0.259792
28.858383	0.1	-0.258978
28.860050	0.1	-0.257832
28.861717	0.1	-0.257487
28.863383	0.1	-0.257841
28.865050	0.1	-0.257916
28.866717	0.1	-0.257236
28.868383	0.1	-0.256551
28.870050	0.1	-0.256919
28.871717	0.1	-0.258647
28.873383	0.1	-0.261380
28.875050	0.1	-0.264598
28.876717	0.1	-0.267751
28.878383	0.1	-0.270102
28.880050	0.1	-0.271010
28.881717	0.1	-0.270572
28.883383	0.1	-0.269413
28.885050	0.1	-0.268165
28.886717	0.1	-0.267387
28.888383	0.1	-0.267001
28.890050	0.1	-0.266428
28.891717	0.1	-0.265678
28.893383	0.1	-0.265446
28.895050	0.1	-0.266167
28.896717	0.1	-0.267779
28.898383	0.1	-0.269758
28.900050	0.1	-0.270898
28.901717	0.1	-0.270088
28.903383	0.1	-0.267643
28.905050	0.1	-0.265227
28.906717	0.1	-0.264640
28.908383	0.1	-0.266912
28.910050	0.1	-0.271709
28.911717	0.1	-0.277329
28.913383	0.1	-0.281832
28.915050	0.1	-0.284249
28.916717	0.1	-0.285017
28.918383	0.1	-0.285343
28.920050	0.1	-0.285823
28.921717	0.1	-0.285814
28.923383	0.1	-0.284449
28.925050	0.1	-0.281916
28.926717	0.1	-0.279415
28.928383	0.1	-0.277809
28.930050	0.1	-0.276775
28.931717	0.1	-0.275755
28.933383	0.1	-0.275029
28.935050	0.1	-0.275364
28.936717	0.1	-0.277190
28.938383	0.1	-0.280319
28.940050	0.1	-0.284235
28.941717	0.1	-0.288123
28.943383	0.1	-0.290880
28.945050	0.1	-0.291825
28.946717	0.1	-0.291453
28.948383	0.1	-0.290773
28.950050	0.1	-0.290237
28.951717	0.1	-0.289823
28.953383	0.1	-0.289623
28.955050	0.1	-0.289818
28.956717	0.1	-0.290428
28.958383	0.1	-0.291141
28.960050	0.1	-0.291555
28.961717	0.1	-0.291746
28.963383	0.1	-0.291932
28.965050	0.1	-0.291900
28.966717	0.1	-0.291616
28.968383	0.1	-0.291704
28.970050	0.1	-0.292533
28.971717	0.1	-0.293353
28.973383	0.1	-0.292845
28.975050	0.1	-0.290396
28.976717	0.1	-0.286791
28.978383	0.1	-0.283630
28.980050	0.1	-0.281944
28.981717	0.1	-0.281520
28.983383	0.1	-0.281455
28.985050	0.1	-0.281068
28.986717	0.1	-0.280519
28.988383	0.1	-0.280654
28.990050	0.1	-0.282014
28.991717	0.1	-0.284286
28.993383	0.1	-0.286489
28.995050	0.1	-0.287499
28.996717	0.1	-0.286843
28.998383	0.1	-0.285176
29.000050	0.1	-0.283704
29.001717	0.1	-0.283169
29.003383	0.1	-0.283490
29.005050	0.1	-0.284053
29.006717	0.1	-0.284114
29.008383	0.1	-0.283760
29.010050	0.1	-0.284370
29.011717	0.1	-0.287103
29.013383	0.1	-0.291150
29.015050	0.1	-0.294549
29.016717	0.1	-0.296007
29.018383	0.1	-0.295425
29.020050	0.1	-0.293562
29.021717	0.1	-0.291201
29.023383	0.1	-0.288752
29.025050	0.1	-0.286731
29.026717	0.1	-0.285828
29.028383	0.1	-0.286023
29.030050	0.1	-0.286298
29.031717	0.1	-0.285534
29.033383	0.1	-0.283318
29.035050	0.1	-0.280123
29.036717	0.1	-0.277301
29.038383	0.1	-0.276025
29.040050	0.1	-0.276016
29.041717	0.1	-0.276179
[truncated: 256,988 more chars]
