# Supplementary material for: Fade into you: genetic control of pigmentation patterns in red-flesh apple (Malus domestica)
Source: Front Plant Sci. 2025 Jan 13;15:1462545. doi: 10.3389/fpls.2024.1462545 (PMC11770013; doi:10.3389/fpls.2024.1462545)
Supplement: Supplementary file 4 [file DataSheet1.zip › CR A3EXT250NM/CR A3EXT250NM.txt]

URL	chrom://thermo-pfav3ojr/ChromeleonLocal/Instrument Data/Vanquish_MS/Dimitri/VALEMA/Pierre/Echantillons 03-04-24.seq/120.smp/EXT250NM.channel/EXT250NM.chm
Channel	EXT250NM

Injection Information:
Data Vault	ChromeleonLocal
Sequence	Echantillons 03-04-24
Name	CR A3
Number	9
Position	B:A9
Comment	colonne SB-AQ MeOH+5%AA
Processing Method	Quantitative
Instrument Method	VALEMA test separation GRAQ 4
Type	Unknown
Status	Finished
Inject Time	4/3/2024 11:47:51 PM +02:00
Volume (µl)	10.0000
Dilution Factor	1.0000
Weight	1.0000

Chromatogram Data Information:
Time Min. (min)	0.001717
Time Max. (min)	47.000050
Data Points	28200
Detector	UV
Generating Data System	Chromeleon 7.3.2.10759
Exporting Data System	Chromeleon 7.3.2.0
Operator	Administrator
Signal Quantity	Absorbance
Signal Unit	mAU
Signal Min.	-0.682414
Signal Max.	396.539414
Channel	EXT250NM
Driver Name	VDAD.dll
Channel Type	Evaluation
Min. Step (s)	0.1
Max. Step (s)	0.1
Average Step (s)	0.1

Signal Parameter Information:
Signal Info	WVL:250 nm

Chromatogram Data:
Time (min)	Step (s)	Value (mAU)
0.001717	n.a.	0.000000
0.003383	0.1	0.000000
0.005050	0.1	-0.000060
0.006717	0.1	-0.000894
0.008383	0.1	-0.003397
0.010050	0.1	-0.007927
0.011717	0.1	-0.013947
0.013383	0.1	-0.020564
0.015050	0.1	-0.026762
0.016717	0.1	-0.031888
0.018383	0.1	-0.035644
0.020050	0.1	-0.038505
0.021717	0.1	-0.040412
0.023383	0.1	-0.040770
0.025050	0.1	-0.039160
0.026717	0.1	-0.036299
0.028383	0.1	-0.033557
0.030050	0.1	-0.031948
0.031717	0.1	-0.031650
0.033383	0.1	-0.032842
0.035050	0.1	-0.035405
0.036717	0.1	-0.038505
0.038383	0.1	-0.040591
0.040050	0.1	-0.040591
0.041717	0.1	-0.038803
0.043383	0.1	-0.036061
0.045050	0.1	-0.032842
0.046717	0.1	-0.028968
0.048383	0.1	-0.024199
0.050050	0.1	-0.018775
0.051717	0.1	-0.013232
0.053383	0.1	-0.008225
0.055050	0.1	-0.003994
0.056717	0.1	-0.001013
0.058383	0.1	0.000477
0.060050	0.1	0.001431
0.061717	0.1	0.003397
0.063383	0.1	0.006855
0.065050	0.1	0.010431
0.066717	0.1	0.012517
0.068383	0.1	0.012517
0.070050	0.1	0.010848
0.071717	0.1	0.008881
0.073383	0.1	0.007927
0.075050	0.1	0.008464
0.076717	0.1	0.009954
0.078383	0.1	0.011265
0.080050	0.1	0.011325
0.081717	0.1	0.009954
0.083383	0.1	0.007927
0.085050	0.1	0.006318
0.086717	0.1	0.005186
0.088383	0.1	0.004351
0.090050	0.1	0.004113
0.091717	0.1	0.004709
0.093383	0.1	0.005186
0.095050	0.1	0.004590
0.096717	0.1	0.002861
0.098383	0.1	0.000894
0.100050	0.1	-0.001073
0.101717	0.1	-0.003815
0.103383	0.1	-0.008106
0.105050	0.1	-0.012696
0.106717	0.1	-0.015020
0.108383	0.1	-0.013530
0.110050	0.1	-0.009596
0.111717	0.1	-0.005424
0.113383	0.1	-0.002086
0.115050	0.1	0.000656
0.116717	0.1	0.003159
0.118383	0.1	0.005364
0.120050	0.1	0.006557
0.121717	0.1	0.006080
0.123383	0.1	0.003636
0.125050	0.1	-0.000179
0.126717	0.1	-0.003636
0.128383	0.1	-0.005662
0.130050	0.1	-0.006258
0.131717	0.1	-0.006616
0.133383	0.1	-0.007749
0.135050	0.1	-0.009358
0.136717	0.1	-0.010431
0.138383	0.1	-0.010133
0.140050	0.1	-0.008583
0.141717	0.1	-0.006378
0.143383	0.1	-0.004530
0.145050	0.1	-0.003517
0.146717	0.1	-0.003040
0.148383	0.1	-0.002265
0.150050	0.1	-0.000954
0.151717	0.1	0.000596
0.153383	0.1	0.001848
0.155050	0.1	0.002205
0.156717	0.1	0.001371
0.158383	0.1	-0.000715
0.160050	0.1	-0.003636
0.161717	0.1	-0.005960
0.163383	0.1	-0.006616
0.165050	0.1	-0.005960
0.166717	0.1	-0.005186
0.168383	0.1	-0.004292
0.170050	0.1	-0.002205
0.171717	0.1	0.001490
0.173383	0.1	0.006020
0.175050	0.1	0.009716
0.176717	0.1	0.011563
0.178383	0.1	0.011325
0.180050	0.1	0.009656
0.181717	0.1	0.007212
0.183383	0.1	0.004530
0.185050	0.1	0.002265
0.186717	0.1	0.000298
0.188383	0.1	-0.001788
0.190050	0.1	-0.004053
0.191717	0.1	-0.006139
0.193383	0.1	-0.008166
0.195050	0.1	-0.010252
0.196717	0.1	-0.011563
0.198383	0.1	-0.010848
0.200050	0.1	-0.007510
0.201717	0.1	-0.002742
0.203383	0.1	0.001252
0.205050	0.1	0.002921
0.206717	0.1	0.001669
0.208383	0.1	-0.002444
0.210050	0.1	-0.008106
0.211717	0.1	-0.012755
0.213383	0.1	-0.014126
0.215050	0.1	-0.011742
0.216717	0.1	-0.007391
0.218383	0.1	-0.003397
0.220050	0.1	-0.001550
0.221717	0.1	-0.002384
0.223383	0.1	-0.004828
0.225050	0.1	-0.007272
0.226717	0.1	-0.008464
0.228383	0.1	-0.008464
0.230050	0.1	-0.008285
0.231717	0.1	-0.008523
0.233383	0.1	-0.008583
0.235050	0.1	-0.007927
0.236717	0.1	-0.006378
0.238383	0.1	-0.004411
0.240050	0.1	-0.002742
0.241717	0.1	-0.001729
0.243383	0.1	-0.001729
0.245050	0.1	-0.002742
0.246717	0.1	-0.004292
0.248383	0.1	-0.006258
0.250050	0.1	-0.009418
0.251717	0.1	-0.014305
0.253383	0.1	-0.020385
0.255050	0.1	-0.025511
0.256717	0.1	-0.027537
0.258383	0.1	-0.026107
0.260050	0.1	-0.023007
0.261717	0.1	-0.020504
0.263383	0.1	-0.019312
0.265050	0.1	-0.019014
0.266717	0.1	-0.019431
0.268383	0.1	-0.020266
0.270050	0.1	-0.020862
0.271717	0.1	-0.020266
0.273383	0.1	-0.018120
0.275050	0.1	-0.015140
0.276717	0.1	-0.011861
0.278383	0.1	-0.008404
0.280050	0.1	-0.005782
0.281717	0.1	-0.005543
0.283383	0.1	-0.008345
0.285050	0.1	-0.012755
0.286717	0.1	-0.016212
0.288383	0.1	-0.017166
0.290050	0.1	-0.015855
0.291717	0.1	-0.013471
0.293383	0.1	-0.011384
0.295050	0.1	-0.010133
0.296717	0.1	-0.009775
0.298383	0.1	-0.009656
0.300050	0.1	-0.009358
0.301717	0.1	-0.009179
0.303383	0.1	-0.009775
0.305050	0.1	-0.011563
0.306717	0.1	-0.014007
0.308383	0.1	-0.015557
0.310050	0.1	-0.015080
0.311717	0.1	-0.012517
0.313383	0.1	-0.009239
0.315050	0.1	-0.006676
0.316717	0.1	-0.005424
0.318383	0.1	-0.004947
0.320050	0.1	-0.004828
0.321717	0.1	-0.005603
0.323383	0.1	-0.007749
0.325050	0.1	-0.011206
0.326717	0.1	-0.015259
0.328383	0.1	-0.019193
0.330050	0.1	-0.022531
0.331717	0.1	-0.025034
0.333383	0.1	-0.026166
0.335050	0.1	-0.025690
0.336717	0.1	-0.023425
0.338383	0.1	-0.020206
0.340050	0.1	-0.017643
0.341717	0.1	-0.017464
0.343383	0.1	-0.019312
0.345050	0.1	-0.021338
0.346717	0.1	-0.022471
0.348383	0.1	-0.023067
0.350050	0.1	-0.023365
0.351717	0.1	-0.023246
0.353383	0.1	-0.022352
0.355050	0.1	-0.020325
0.356717	0.1	-0.017166
0.358383	0.1	-0.013888
0.360050	0.1	-0.012100
0.361717	0.1	-0.013232
0.363383	0.1	-0.017405
0.365050	0.1	-0.022590
0.366717	0.1	-0.026464
0.368383	0.1	-0.027537
0.370050	0.1	-0.026464
0.371717	0.1	-0.025153
0.373383	0.1	-0.024796
0.375050	0.1	-0.024796
0.376717	0.1	-0.023901
0.378383	0.1	-0.021935
0.380050	0.1	-0.019610
0.381717	0.1	-0.017524
0.383383	0.1	-0.015914
0.385050	0.1	-0.014842
0.386717	0.1	-0.014246
0.388383	0.1	-0.014544
0.390050	0.1	-0.015795
0.391717	0.1	-0.016749
0.393383	0.1	-0.016093
0.395050	0.1	-0.014007
0.396717	0.1	-0.011802
0.398383	0.1	-0.010848
0.400050	0.1	-0.011086
0.401717	0.1	-0.011921
0.403383	0.1	-0.013232
0.405050	0.1	-0.015140
0.406717	0.1	-0.017166
0.408383	0.1	-0.018299
0.410050	0.1	-0.018120
0.411717	0.1	-0.016749
0.413383	0.1	-0.014663
0.415050	0.1	-0.012398
0.416717	0.1	-0.010431
0.418383	0.1	-0.008643
0.420050	0.1	-0.006795
0.421717	0.1	-0.005245
0.423383	0.1	-0.004768
0.425050	0.1	-0.005722
0.426717	0.1	-0.007868
0.428383	0.1	-0.010908
0.430050	0.1	-0.014544
0.431717	0.1	-0.018001
0.433383	0.1	-0.020742
0.435050	0.1	-0.022769
0.436717	0.1	-0.023901
0.438383	0.1	-0.024021
0.440050	0.1	-0.023901
0.441717	0.1	-0.024378
0.443383	0.1	-0.025332
0.445050	0.1	-0.026047
0.446717	0.1	-0.026345
0.448383	0.1	-0.026345
0.450050	0.1	-0.025809
0.451717	0.1	-0.024378
0.453383	0.1	-0.021577
0.455050	0.1	-0.017703
0.456717	0.1	-0.014246
0.458383	0.1	-0.012934
0.460050	0.1	-0.014186
0.461717	0.1	-0.016749
0.463383	0.1	-0.019491
0.465050	0.1	-0.021696
0.466717	0.1	-0.023067
0.468383	0.1	-0.023723
0.470050	0.1	-0.024021
0.471717	0.1	-0.024557
0.473383	0.1	-0.024974
0.475050	0.1	-0.024259
0.476717	0.1	-0.021696
0.478383	0.1	-0.017941
0.480050	0.1	-0.014663
0.481717	0.1	-0.012875
0.483383	0.1	-0.012815
0.485050	0.1	-0.014305
0.486717	0.1	-0.016689
0.488383	0.1	-0.019431
0.490050	0.1	-0.022292
0.491717	0.1	-0.024736
0.493383	0.1	-0.025868
0.495050	0.1	-0.025809
0.496717	0.1	-0.024974
0.498383	0.1	-0.023484
0.500050	0.1	-0.021636
0.501717	0.1	-0.020206
0.503383	0.1	-0.019431
0.505050	0.1	-0.019252
0.506717	0.1	-0.019968
0.508383	0.1	-0.021398
0.510050	0.1	-0.022650
0.511717	0.1	-0.023365
0.513383	0.1	-0.023782
0.515050	0.1	-0.024080
0.516717	0.1	-0.023901
0.518383	0.1	-0.022352
0.520050	0.1	-0.018954
0.521717	0.1	-0.014603
0.523383	0.1	-0.010788
0.525050	0.1	-0.008345
0.526717	0.1	-0.007331
0.528383	0.1	-0.007629
0.530050	0.1	-0.009298
0.531717	0.1	-0.012159
0.533383	0.1	-0.015676
0.535050	0.1	-0.019252
0.536717	0.1	-0.022471
0.538383	0.1	-0.024915
0.540050	0.1	-0.025749
0.541717	0.1	-0.024557
0.543383	0.1	-0.022709
0.545050	0.1	-0.021636
0.546717	0.1	-0.021696
0.548383	0.1	-0.022233
0.550050	0.1	-0.022888
0.551717	0.1	-0.023246
0.553383	0.1	-0.023365
0.555050	0.1	-0.023484
0.556717	0.1	-0.023663
0.558383	0.1	-0.023901
0.560050	0.1	-0.024915
0.561717	0.1	-0.027418
0.563383	0.1	-0.030696
0.565050	0.1	-0.033319
0.566717	0.1	-0.034332
0.568383	0.1	-0.033915
0.570050	0.1	-0.032485
0.571717	0.1	-0.030458
0.573383	0.1	-0.028491
0.575050	0.1	-0.027716
0.576717	0.1	-0.028610
0.578383	0.1	-0.030279
0.580050	0.1	-0.031292
0.581717	0.1	-0.030875
0.583383	0.1	-0.028908
0.585050	0.1	-0.025809
0.586717	0.1	-0.022829
0.588383	0.1	-0.021398
0.590050	0.1	-0.021517
0.591717	0.1	-0.022411
0.593383	0.1	-0.023782
0.595050	0.1	-0.026166
0.596717	0.1	-0.030160
0.598383	0.1	-0.035107
0.600050	0.1	-0.038922
0.601717	0.1	-0.040174
0.603383	0.1	-0.039577
0.605050	0.1	-0.038803
0.606717	0.1	-0.038683
0.608383	0.1	-0.038803
0.610050	0.1	-0.037849
0.611717	0.1	-0.035226
0.613383	0.1	-0.031769
0.615050	0.1	-0.028491
0.616717	0.1	-0.026226
0.618383	0.1	-0.025332
0.620050	0.1	-0.025749
0.621717	0.1	-0.026882
0.623383	0.1	-0.027895
0.625050	0.1	-0.028551
0.626717	0.1	-0.029445
0.628383	0.1	-0.030875
0.630050	0.1	-0.032365
0.631717	0.1	-0.033259
0.633383	0.1	-0.033200
0.635050	0.1	-0.032604
0.636717	0.1	-0.032008
0.638383	0.1	-0.031650
0.640050	0.1	-0.031590
0.641717	0.1	-0.031948
0.643383	0.1	-0.032246
0.645050	0.1	-0.031590
0.646717	0.1	-0.029981
0.648383	0.1	-0.028312
0.650050	0.1	-0.027239
0.651717	0.1	-0.026166
0.653383	0.1	-0.024319
0.655050	0.1	-0.022411
0.656717	0.1	-0.022054
0.658383	0.1	-0.023842
0.660050	0.1	-0.026882
0.661717	0.1	-0.030100
0.663383	0.1	-0.032604
0.665050	0.1	-0.033677
0.666717	0.1	-0.032783
0.668383	0.1	-0.030696
0.670050	0.1	-0.028849
0.671717	0.1	-0.028312
0.673383	0.1	-0.028968
0.675050	0.1	-0.030816
0.676717	0.1	-0.033557
0.678383	0.1	-0.035942
0.680050	0.1	-0.036657
0.681717	0.1	-0.035882
0.683383	0.1	-0.034571
0.685050	0.1	-0.032961
0.686717	0.1	-0.030518
0.688383	0.1	-0.027537
0.690050	0.1	-0.024796
0.691717	0.1	-0.023305
0.693383	0.1	-0.023425
0.695050	0.1	-0.024855
0.696717	0.1	-0.026047
0.698383	0.1	-0.026107
0.700050	0.1	-0.025868
0.701717	0.1	-0.027478
0.703383	0.1	-0.031769
0.705050	0.1	-0.037193
0.706717	0.1	-0.041544
0.708383	0.1	-0.043511
0.710050	0.1	-0.042558
0.711717	0.1	-0.038862
0.713383	0.1	-0.034034
0.715050	0.1	-0.030398
0.716717	0.1	-0.029385
0.718383	0.1	-0.031173
0.720050	0.1	-0.035286
0.721717	0.1	-0.039697
0.723383	0.1	-0.042081
0.725050	0.1	-0.041544
0.726717	0.1	-0.039279
0.728383	0.1	-0.037134
0.730050	0.1	-0.036240
0.731717	0.1	-0.036359
0.733383	0.1	-0.036299
0.735050	0.1	-0.036180
0.736717	0.1	-0.036776
0.738383	0.1	-0.037789
0.740050	0.1	-0.038087
0.741717	0.1	-0.037611
0.743383	0.1	-0.037074
0.745050	0.1	-0.037014
0.746717	0.1	-0.037193
0.748383	0.1	-0.037789
0.750050	0.1	-0.039160
0.751717	0.1	-0.041425
0.753383	0.1	-0.043750
0.755050	0.1	-0.045121
0.756717	0.1	-0.045419
0.758383	0.1	-0.045121
0.760050	0.1	-0.044286
0.761717	0.1	-0.042915
0.763383	0.1	-0.041485
0.765050	0.1	-0.040650
0.766717	0.1	-0.041008
0.768383	0.1	-0.042677
0.770050	0.1	-0.045061
0.771717	0.1	-0.047028
0.773383	0.1	-0.048161
0.775050	0.1	-0.048041
0.776717	0.1	-0.046492
0.778383	0.1	-0.043511
0.780050	0.1	-0.039876
0.781717	0.1	-0.036240
0.783383	0.1	-0.033200
0.785050	0.1	-0.031292
0.786717	0.1	-0.030935
0.788383	0.1	-0.032365
0.790050	0.1	-0.035346
0.791717	0.1	-0.038981
0.793383	0.1	-0.042319
0.795050	0.1	-0.044882
0.796717	0.1	-0.047207
0.798383	0.1	-0.050426
0.800050	0.1	-0.054598
0.801717	0.1	-0.058472
0.803383	0.1	-0.060141
0.805050	0.1	-0.058413
0.806717	0.1	-0.053942
0.808383	0.1	-0.048637
0.810050	0.1	-0.044405
0.811717	0.1	-0.042498
0.813383	0.1	-0.043154
0.815050	0.1	-0.045657
0.816717	0.1	-0.049412
0.818383	0.1	-0.053525
0.820050	0.1	-0.056684
0.821717	0.1	-0.057638
0.823383	0.1	-0.057280
0.825050	0.1	-0.057518
0.826717	0.1	-0.059485
0.828383	0.1	-0.062466
0.830050	0.1	-0.065148
0.831717	0.1	-0.066221
0.833383	0.1	-0.065148
0.835050	0.1	-0.062644
0.836717	0.1	-0.060439
0.838383	0.1	-0.059724
0.840050	0.1	-0.059903
0.841717	0.1	-0.059903
0.843383	0.1	-0.058711
0.845050	0.1	-0.056028
0.846717	0.1	-0.052691
0.848383	0.1	-0.050545
0.850050	0.1	-0.051022
0.851717	0.1	-0.054121
0.853383	0.1	-0.058055
0.855050	0.1	-0.060201
0.856717	0.1	-0.059605
0.858383	0.1	-0.057399
0.860050	0.1	-0.055254
0.861717	0.1	-0.054419
0.863383	0.1	-0.055134
0.865050	0.1	-0.056982
0.866717	0.1	-0.059247
0.868383	0.1	-0.061214
0.870050	0.1	-0.062346
0.871717	0.1	-0.061989
0.873383	0.1	-0.059903
0.875050	0.1	-0.056326
0.876717	0.1	-0.051439
0.878383	0.1	-0.046134
0.880050	0.1	-0.042200
0.881717	0.1	-0.041068
0.883383	0.1	-0.042617
0.885050	0.1	-0.045657
0.886717	0.1	-0.049293
0.888383	0.1	-0.053346
0.890050	0.1	-0.057638
0.891717	0.1	-0.061691
0.893383	0.1	-0.064552
0.895050	0.1	-0.065207
0.896717	0.1	-0.063717
0.898383	0.1	-0.060916
0.900050	0.1	-0.057399
0.901717	0.1	-0.053108
0.903383	0.1	-0.048459
0.905050	0.1	-0.044525
0.906717	0.1	-0.042439
0.908383	0.1	-0.042439
0.910050	0.1	-0.043452
0.911717	0.1	-0.044405
0.913383	0.1	-0.045180
0.915050	0.1	-0.046313
0.916717	0.1	-0.047922
0.918383	0.1	-0.049174
0.920050	0.1	-0.049114
0.921717	0.1	-0.047207
0.923383	0.1	-0.044405
0.925050	0.1	-0.041604
0.926717	0.1	-0.039220
0.928383	0.1	-0.037670
0.930050	0.1	-0.037730
0.931717	0.1	-0.039756
0.933383	0.1	-0.042737
0.935050	0.1	-0.045598
0.936717	0.1	-0.048280
0.938383	0.1	-0.051677
0.940050	0.1	-0.056028
0.941717	0.1	-0.059545
0.943383	0.1	-0.060678
0.945050	0.1	-0.059843
0.946717	0.1	-0.058532
0.948383	0.1	-0.057638
0.950050	0.1	-0.057459
0.951717	0.1	-0.058413
0.953383	0.1	-0.060499
0.955050	0.1	-0.062764
0.956717	0.1	-0.063419
0.958383	0.1	-0.061512
0.960050	0.1	-0.057936
0.961717	0.1	-0.054479
0.963383	0.1	-0.052094
0.965050	0.1	-0.050962
0.966717	0.1	-0.050426
0.968383	0.1	-0.049531
0.970050	0.1	-0.047982
0.971717	0.1	-0.046313
0.973383	0.1	-0.045180
0.975050	0.1	-0.044882
0.976717	0.1	-0.045478
0.978383	0.1	-0.046730
0.980050	0.1	-0.048578
0.981717	0.1	-0.050485
0.983383	0.1	-0.051737
0.985050	0.1	-0.052333
0.986717	0.1	-0.053227
0.988383	0.1	-0.055015
0.990050	0.1	-0.057042
0.991717	0.1	-0.057757
0.993383	0.1	-0.056624
0.995050	0.1	-0.054836
0.996717	0.1	-0.053704
0.998383	0.1	-0.053585
1.000050	0.1	-0.054479
1.001717	0.1	-0.056505
1.003383	0.1	-0.059128
1.005050	0.1	-0.061333
1.006717	0.1	-0.061929
1.008383	0.1	-0.060797
1.010050	0.1	-0.059187
1.011717	0.1	-0.058830
1.013383	0.1	-0.060320
1.015050	0.1	-0.062704
1.016717	0.1	-0.064611
1.018383	0.1	-0.064731
1.020050	0.1	-0.062644
1.021717	0.1	-0.059426
1.023383	0.1	-0.057220
1.025050	0.1	-0.057459
1.026717	0.1	-0.059903
1.028383	0.1	-0.063539
1.030050	0.1	-0.067055
1.031717	0.1	-0.069439
1.033383	0.1	-0.070035
1.035050	0.1	-0.068724
1.036717	0.1	-0.065923
1.038383	0.1	-0.062466
1.040050	0.1	-0.059664
1.041717	0.1	-0.058353
1.043383	0.1	-0.058055
1.045050	0.1	-0.057101
1.046717	0.1	-0.054300
1.048383	0.1	-0.050247
1.050050	0.1	-0.046968
1.051717	0.1	-0.046611
1.053383	0.1	-0.050366
1.055050	0.1	-0.057220
1.056717	0.1	-0.064790
1.058383	0.1	-0.071108
1.060050	0.1	-0.075221
1.061717	0.1	-0.076532
1.063383	0.1	-0.075459
1.065050	0.1	-0.073433
1.066717	0.1	-0.071228
1.068383	0.1	-0.068545
1.070050	0.1	-0.065863
1.071717	0.1	-0.064433
1.073383	0.1	-0.065029
1.075050	0.1	-0.066757
1.076717	0.1	-0.068367
1.078383	0.1	-0.068486
1.080050	0.1	-0.065982
1.081717	0.1	-0.061035
1.083383	0.1	-0.055730
1.085050	0.1	-0.052631
1.086717	0.1	-0.052810
1.088383	0.1	-0.055492
1.090050	0.1	-0.059903
1.091717	0.1	-0.065029
1.093383	0.1	-0.069380
1.095050	0.1	-0.072062
1.096717	0.1	-0.073075
1.098383	0.1	-0.073016
1.100050	0.1	-0.072539
1.101717	0.1	-0.071824
1.103383	0.1	-0.070810
1.105050	0.1	-0.069380
1.106717	0.1	-0.067830
1.108383	0.1	-0.067413
1.110050	0.1	-0.069320
1.111717	0.1	-0.073135
1.113383	0.1	-0.077069
1.115050	0.1	-0.079274
1.116717	0.1	-0.079215
1.118383	0.1	-0.077784
1.120050	0.1	-0.075758
1.121717	0.1	-0.072718
1.123383	0.1	-0.068963
1.125050	0.1	-0.066102
1.126717	0.1	-0.065148
1.128383	0.1	-0.065982
1.130050	0.1	-0.067353
1.131717	0.1	-0.068486
1.133383	0.1	-0.069022
1.135050	0.1	-0.068843
1.136717	0.1	-0.068128
1.138383	0.1	-0.067353
1.140050	0.1	-0.066519
1.141717	0.1	-0.065804
1.143383	0.1	-0.065327
1.145050	0.1	-0.064969
1.146717	0.1	-0.064552
1.148383	0.1	-0.064373
1.150050	0.1	-0.065148
1.151717	0.1	-0.066817
1.153383	0.1	-0.068903
1.155050	0.1	-0.070751
1.156717	0.1	-0.071824
1.158383	0.1	-0.072181
1.160050	0.1	-0.072837
1.161717	0.1	-0.074148
1.163383	0.1	-0.075698
1.165050	0.1	-0.076830
1.166717	0.1	-0.077009
1.168383	0.1	-0.075519
1.170050	0.1	-0.072598
1.171717	0.1	-0.070095
1.173383	0.1	-0.069737
1.175050	0.1	-0.071585
1.176717	0.1	-0.073791
1.178383	0.1	-0.074983
1.180050	0.1	-0.074983
1.181717	0.1	-0.074506
1.183383	0.1	-0.074327
1.185050	0.1	-0.074983
1.186717	0.1	-0.076175
1.188383	0.1	-0.077367
1.190050	0.1	-0.078380
1.191717	0.1	-0.079095
1.193383	0.1	-0.079036
1.195050	0.1	-0.078022
1.196717	0.1	-0.076592
1.198383	0.1	-0.074804
1.200050	0.1	-0.072300
1.201717	0.1	-0.069201
1.203383	0.1	-0.067055
1.205050	0.1	-0.067234
1.206717	0.1	-0.070214
1.208383	0.1	-0.074148
1.210050	0.1	-0.076473
1.211717	0.1	-0.076413
1.213383	0.1	-0.075638
1.215050	0.1	-0.075579
1.216717	0.1	-0.075758
1.218383	0.1	-0.074983
1.220050	0.1	-0.073195
1.221717	0.1	-0.071704
1.223383	0.1	-0.071824
1.225050	0.1	-0.073433
1.226717	0.1	-0.075698
1.228383	0.1	-0.077724
1.230050	0.1	-0.079572
1.231717	0.1	-0.081599
1.233383	0.1	-0.083447
1.235050	0.1	-0.084698
1.236717	0.1	-0.085354
1.238383	0.1	-0.085533
1.240050	0.1	-0.085235
1.241717	0.1	-0.084460
1.243383	0.1	-0.083804
1.245050	0.1	-0.083447
1.246717	0.1	-0.083089
1.248383	0.1	-0.082910
1.250050	0.1	-0.083208
1.251717	0.1	-0.083745
1.253383	0.1	-0.084400
1.255050	0.1	-0.085711
1.256717	0.1	-0.087738
1.258383	0.1	-0.089705
1.260050	0.1	-0.091016
1.261717	0.1	-0.091672
1.263383	0.1	-0.092506
1.265050	0.1	-0.093639
1.266717	0.1	-0.094891
1.268383	0.1	-0.096560
1.270050	0.1	-0.099003
1.271717	0.1	-0.101686
1.273383	0.1	-0.103593
1.275050	0.1	-0.104368
1.276717	0.1	-0.103951
1.278383	0.1	-0.102580
1.280050	0.1	-0.100613
1.281717	0.1	-0.098825
1.283383	0.1	-0.097334
1.285050	0.1	-0.096083
1.286717	0.1	-0.095129
1.288383	0.1	-0.095248
1.290050	0.1	-0.096440
1.291717	0.1	-0.097692
1.293383	0.1	-0.097752
1.295050	0.1	-0.096321
1.296717	0.1	-0.094056
1.298383	0.1	-0.091314
1.300050	0.1	-0.088036
1.301717	0.1	-0.083923
1.303383	0.1	-0.079393
1.305050	0.1	-0.074565
1.306717	0.1	-0.068665
1.308383	0.1	-0.060141
1.310050	0.1	-0.048995
1.311717	0.1	-0.037134
1.313383	0.1	-0.026464
1.315050	0.1	-0.018060
1.316717	0.1	-0.012636
1.318383	0.1	-0.010729
1.320050	0.1	-0.012457
1.321717	0.1	-0.018060
1.323383	0.1	-0.026822
1.325050	0.1	-0.036478
1.326717	0.1	-0.045061
1.328383	0.1	-0.052214
1.330050	0.1	-0.058770
1.331717	0.1	-0.065386
1.333383	0.1	-0.072479
1.335050	0.1	-0.079870
1.336717	0.1	-0.086665
1.338383	0.1	-0.092208
1.340050	0.1	-0.097036
1.341717	0.1	-0.102997
1.343383	0.1	-0.110865
1.345050	0.1	-0.119388
1.346717	0.1	-0.127494
1.348383	0.1	-0.135422
1.350050	0.1	-0.143647
1.351717	0.1	-0.151336
1.353383	0.1	-0.157177
1.355050	0.1	-0.161707
1.356717	0.1	-0.166297
1.358383	0.1	-0.171721
1.360050	0.1	-0.177383
1.361717	0.1	-0.182450
1.363383	0.1	-0.186682
1.365050	0.1	-0.190616
1.366717	0.1	-0.194788
1.368383	0.1	-0.199437
1.370050	0.1	-0.203729
1.371717	0.1	-0.205517
1.373383	0.1	-0.204206
1.375050	0.1	-0.201404
1.376717	0.1	-0.199020
1.378383	0.1	-0.197411
1.380050	0.1	-0.195265
1.381717	0.1	-0.190914
1.383383	0.1	-0.184417
1.385050	0.1	-0.177681
1.386717	0.1	-0.172555
1.388383	0.1	-0.169814
1.390050	0.1	-0.169218
1.391717	0.1	-0.170529
1.393383	0.1	-0.173211
1.395050	0.1	-0.176370
1.396717	0.1	-0.179470
1.398383	0.1	-0.181973
1.400050	0.1	-0.183284
1.401717	0.1	-0.183105
1.403383	0.1	-0.181496
1.405050	0.1	-0.179231
1.406717	0.1	-0.176847
1.408383	0.1	-0.174701
1.410050	0.1	-0.173390
1.411717	0.1	-0.173688
1.413383	0.1	-0.175834
1.415050	0.1	-0.179410
1.416717	0.1	-0.183344
1.418383	0.1	-0.186682
1.420050	0.1	-0.188649
1.421717	0.1	-0.189304
1.423383	0.1	-0.189245
1.425050	0.1	-0.190079
1.426717	0.1	-0.193298
1.428383	0.1	-0.198841
1.430050	0.1	-0.205278
1.431717	0.1	-0.210702
1.433383	0.1	-0.212312
1.435050	0.1	-0.207663
1.436717	0.1	-0.197232
1.438383	0.1	-0.184119
1.440050	0.1	-0.171721
1.441717	0.1	-0.160813
1.443383	0.1	-0.149727
1.445050	0.1	-0.136375
1.446717	0.1	-0.120342
1.448383	0.1	-0.102282
1.450050	0.1	-0.083029
1.451717	0.1	-0.063121
1.453383	0.1	-0.042796
1.455050	0.1	-0.022292
1.456717	0.1	-0.002205
1.458383	0.1	0.016630
1.460050	0.1	0.034273
1.461717	0.1	0.051677
1.463383	0.1	0.070274
1.465050	0.1	0.091136
1.466717	0.1	0.114560
1.468383	0.1	0.139952
1.470050	0.1	0.165761
1.471717	0.1	0.190794
1.473383	0.1	0.214875
1.475050	0.1	0.238657
1.476717	0.1	0.262439
1.478383	0.1	0.286102
1.480050	0.1	0.308692
1.481717	0.1	0.329554
1.483383	0.1	0.349402
1.485050	0.1	0.369430
1.486717	0.1	0.389636
1.488383	0.1	0.409186
1.490050	0.1	0.427425
1.491717	0.1	0.444293
1.493383	0.1	0.460207
1.495050	0.1	0.476003
1.496717	0.1	0.492573
1.498383	0.1	0.510156
1.500050	0.1	0.527620
1.501717	0.1	0.543594
1.503383	0.1	0.558317
1.505050	0.1	0.572860
1.506717	0.1	0.587881
1.508383	0.1	0.603735
1.510050	0.1	0.620842
1.511717	0.1	0.639617
1.513383	0.1	0.658989
1.515050	0.1	0.677168
1.516717	0.1	0.693679
1.518383	0.1	0.709295
1.520050	0.1	0.725448
1.521717	0.1	0.743568
1.523383	0.1	0.764847
1.525050	0.1	0.789285
1.526717	0.1	0.815988
1.528383	0.1	0.843763
1.530050	0.1	0.872254
1.531717	0.1	0.901520
1.533383	0.1	0.931799
1.535050	0.1	0.964224
1.536717	0.1	1.000464
1.538383	0.1	1.040816
1.540050	0.1	1.084089
1.541717	0.1	1.129925
1.543383	0.1	1.178980
1.545050	0.1	1.231551
1.546717	0.1	1.286566
1.548383	0.1	1.342535
1.550050	0.1	1.399219
1.551717	0.1	1.458287
1.553383	0.1	1.522362
1.555050	0.1	1.593173
1.556717	0.1	1.671434
1.558383	0.1	1.757503
1.560050	0.1	1.852214
1.561717	0.1	1.957417
1.563383	0.1	2.075732
1.565050	0.1	2.210915
1.566717	0.1	2.366960
1.568383	0.1	2.547085
1.570050	0.1	2.754152
1.571717	0.1	2.990723
1.573383	0.1	3.259659
1.575050	0.1	3.563166
1.576717	0.1	3.902734
1.578383	0.1	4.278958
1.580050	0.1	4.691661
1.581717	0.1	5.139530
1.583383	0.1	5.620540
1.585050	0.1	6.131769
1.586717	0.1	6.669104
1.588383	0.1	7.226646
1.590050	0.1	7.797003
1.591717	0.1	8.372129
1.593383	0.1	8.943976
1.595050	0.1	9.505451
1.596717	0.1	10.050536
1.598383	0.1	10.574937
1.600050	0.1	11.076153
1.601717	0.1	11.552513
1.603383	0.1	12.003422
1.605050	0.1	12.428821
1.606717	0.1	12.828410
1.608383	0.1	13.201834
1.610050	0.1	13.547898
1.611717	0.1	13.863088
1.613383	0.1	14.141978
1.615050	0.1	14.378429
1.616717	0.1	14.566661
1.618383	0.1	14.701367
1.620050	0.1	14.776827
1.621717	0.1	14.787317
1.623383	0.1	14.728011
1.625050	0.1	14.596165
1.626717	0.1	14.392854
1.628383	0.1	14.123381
1.630050	0.1	13.797284
1.631717	0.1	13.426424
1.633383	0.1	13.023139
1.635050	0.1	12.601138
1.636717	0.1	12.177051
1.638383	0.1	11.768640
1.640050	0.1	11.392773
1.641717	0.1	11.065365
1.643383	0.1	10.801495
1.645050	0.1	10.614753
1.646717	0.1	10.515273
1.648383	0.1	10.509015
1.650050	0.1	10.597349
1.651717	0.1	10.776759
1.653383	0.1	11.039675
1.655050	0.1	11.376799
1.656717	0.1	11.778475
1.658383	0.1	12.233854
1.660050	0.1	12.730063
1.661717	0.1	13.252915
1.663383	0.1	13.789118
1.665050	0.1	14.325977
1.666717	0.1	14.851511
1.668383	0.1	15.355230
1.670050	0.1	15.828849
1.671717	0.1	16.266228
1.673383	0.1	16.662062
1.675050	0.1	17.011107
1.676717	0.1	17.309548
1.678383	0.1	17.555894
1.680050	0.1	17.750860
1.681717	0.1	17.896713
1.683383	0.1	17.996968
1.685050	0.1	18.055678
1.686717	0.1	18.077673
1.688383	0.1	18.067838
1.690050	0.1	18.031181
1.691717	0.1	17.972113
1.693383	0.1	17.893911
1.695050	0.1	17.799736
1.696717	0.1	17.693163
1.698383	0.1	17.577590
1.700050	0.1	17.456831
1.701717	0.1	17.335237
1.703383	0.1	17.216087
1.705050	0.1	17.100037
1.706717	0.1	16.985477
1.708383	0.1	16.870976
1.710050	0.1	16.756774
1.711717	0.1	16.644538
1.713383	0.1	16.536535
1.715050	0.1	16.434313
1.716717	0.1	16.338707
1.718383	0.1	16.249717
1.720050	0.1	16.166450
1.721717	0.1	16.088010
1.723383	0.1	16.013504
1.725050	0.1	15.941382
1.726717	0.1	15.870632
1.728383	0.1	15.800775
1.730050	0.1	15.731514
1.731717	0.1	15.662969
1.733383	0.1	15.596212
1.735050	0.1	15.532137
1.736717	0.1	15.469969
1.738383	0.1	15.407504
1.740050	0.1	15.342773
1.741717	0.1	15.276314
1.743383	0.1	15.210451
1.745050	0.1	15.146912
1.746717	0.1	15.085877
1.748383	0.1	15.027226
1.750050	0.1	14.971376
1.751717	0.1	14.917553
1.753383	0.1	14.864148
1.755050	0.1	14.809848
1.756717	0.1	14.754594
1.758383	0.1	14.698685
1.760050	0.1	14.642120
1.761717	0.1	14.584959
1.763383	0.1	14.527441
1.765050	0.1	14.470936
1.766717	0.1	14.418007
1.768383	0.1	14.370919
1.770050	0.1	14.329375
1.771717	0.1	14.290691
1.773383	0.1	14.251710
1.775050	0.1	14.210642
1.776717	0.1	14.168085
1.778383	0.1	14.125765
1.780050	0.1	14.085234
1.781717	0.1	14.046729
1.783383	0.1	14.008702
1.785050	0.1	13.969184
1.786717	0.1	13.927997
1.788383	0.1	13.886989
1.790050	0.1	13.848127
1.791717	0.1	13.812006
1.793383	0.1	13.779224
1.795050	0.1	13.750733
1.796717	0.1	13.726772
1.798383	0.1	13.704897
1.800050	0.1	13.681770
1.801717	0.1	13.655365
1.803383	0.1	13.626874
1.805050	0.1	13.598801
1.806717	0.1	13.572157
1.808383	0.1	13.546110
1.810050	0.1	13.519705
1.811717	0.1	13.492823
1.813383	0.1	13.465584
1.815050	0.1	13.438702
1.816717	0.1	13.412655
1.818383	0.1	13.387621
1.820050	0.1	13.363183
1.821717	0.1	13.338745
1.823383	0.1	13.313413
1.825050	0.1	13.286234
1.826717	0.1	13.256729
1.828383	0.1	13.224781
1.830050	0.1	13.190211
1.831717	0.1	13.153613
1.833383	0.1	13.117195
1.835050	0.1	13.083995
1.836717	0.1	13.055802
1.838383	0.1	13.032020
1.840050	0.1	13.010085
1.841717	0.1	12.987793
1.843383	0.1	12.964667
1.845050	0.1	12.941480
1.846717	0.1	12.920082
1.848383	0.1	12.902678
1.850050	0.1	12.890518
1.851717	0.1	12.883128
1.853383	0.1	12.880028
1.855050	0.1	12.881578
1.856717	0.1	12.889088
1.858383	0.1	12.903453
1.860050	0.1	12.924493
1.861717	0.1	12.951375
1.863383	0.1	12.984098
1.865050	0.1	13.023079
1.866717	0.1	13.068021
1.868383	0.1	13.117672
1.870050	0.1	13.171018
1.871717	0.1	13.227225
1.873383	0.1	13.285399
1.875050	0.1	13.346017
1.876717	0.1	13.410569
1.878383	0.1	13.480128
1.880050	0.1	13.555289
1.881717	0.1	13.636292
1.883383	0.1	13.722123
1.885050	0.1	13.811708
1.886717	0.1	13.905347
1.888383	0.1	14.003695
1.890050	0.1	14.106990
1.891717	0.1	14.213980
1.893383	0.1	14.322282
1.895050	0.1	14.429868
1.896717	0.1	14.535428
1.898383	0.1	14.638067
1.900050	0.1	14.737965
1.901717	0.1	14.835299
1.903383	0.1	14.929355
1.905050	0.1	15.019656
1.906717	0.1	15.106917
1.908383	0.1	15.191914
1.910050	0.1	15.274168
1.911717	0.1	15.352548
1.913383	0.1	15.426041
1.915050	0.1	15.493751
1.916717	0.1	15.555442
1.918383	0.1	15.612067
1.920050	0.1	15.665890
1.921717	0.1	15.718401
1.923383	0.1	15.769423
1.925050	0.1	15.817584
1.926717	0.1	15.861631
1.928383	0.1	15.900792
1.930050	0.1	15.935005
1.931717	0.1	15.964688
1.933383	0.1	15.990020
1.935050	0.1	16.010464
1.936717	0.1	16.026140
1.938383	0.1	16.038598
1.940050	0.1	16.050459
1.941717	0.1	16.063334
1.943383	0.1	16.077102
1.945050	0.1	16.090096
1.946717	0.1	16.100288
1.948383	0.1	16.105891
1.950050	0.1	16.106010
1.951717	0.1	16.100467
1.953383	0.1	16.090930
1.955050	0.1	16.079844
1.956717	0.1	16.068758
1.958383	0.1	16.057969
1.960050	0.1	16.047657
1.961717	0.1	16.037823
1.963383	0.1	16.028226
1.965050	0.1	16.017498
1.966717	0.1	16.004265
1.968383	0.1	15.987755
1.970050	0.1	15.967906
1.971717	0.1	15.944720
1.973383	0.1	15.918852
1.975050	0.1	15.891434
1.976717	0.1	15.863360
1.978383	0.1	15.834988
1.980050	0.1	15.806557
1.981717	0.1	15.778364
1.983383	0.1	15.750230
1.985050	0.1	15.721501
1.986717	0.1	15.690983
1.988383	0.1	15.657485
1.990050	0.1	15.621246
1.991717	0.1	15.583218
1.993383	0.1	15.543879
1.995050	0.1	15.503407
1.996717	0.1	15.462519
1.998383	0.1	15.421987
2.000050	0.1	15.381278
2.001717	0.1	15.339197
2.003383	0.1	15.294910
2.005050	0.1	15.248776
2.006717	0.1	15.202166
2.008383	0.1	15.156032
2.010050	0.1	15.110315
2.011717	0.1	15.064836
2.013383	0.1	15.018822
2.015050	0.1	14.971496
2.016717	0.1	14.922560
2.018383	0.1	14.871539
2.020050	0.1	14.818073
2.021717	0.1	14.761985
2.023383	0.1	14.704526
2.025050	0.1	14.648736
2.026717	0.1	14.597596
2.028383	0.1	14.551283
2.030050	0.1	14.507533
2.031717	0.1	14.464141
2.033383	0.1	14.419735
2.035050	0.1	14.373184
2.036717	0.1	14.323593
2.038383	0.1	14.271320
2.040050	0.1	14.217378
2.041717	0.1	14.162720
2.043383	0.1	14.107407
2.045050	0.1	14.050961
2.046717	0.1	13.993264
2.048383	0.1	13.935209
2.050050	0.1	13.878644
2.051717	0.1	13.825060
2.053383	0.1	13.774277
2.055050	0.1	13.725043
2.056717	0.1	13.675869
2.058383	0.1	13.625146
2.060050	0.1	13.571978
2.061717	0.1	13.516963
2.063383	0.1	13.461412
2.065050	0.1	13.406278
2.066717	0.1	13.351501
2.068383	0.1	13.296307
2.070050	0.1	13.240159
2.071717	0.1	13.182700
2.073383	0.1	13.124169
2.075050	0.1	13.065279
2.076717	0.1	13.007701
2.078383	0.1	12.952567
2.080050	0.1	12.898982
2.081717	0.1	12.845159
2.083383	0.1	12.789727
2.085050	0.1	12.732745
2.086717	0.1	12.675405
2.088383	0.1	12.619377
2.090050	0.1	12.565196
2.091717	0.1	12.511969
2.093383	0.1	12.458862
2.095050	0.1	12.405337
2.096717	0.1	12.351335
2.098383	0.1	12.297512
2.100050	0.1	12.243748
2.101717	0.1	12.189508
2.103383	0.1	12.134493
2.105050	0.1	12.079359
2.106717	0.1	12.024761
2.108383	0.1	11.970342
2.110050	0.1	11.915982
2.111717	0.1	11.862040
2.113383	0.1	11.809052
2.115050	0.1	11.756898
2.116717	0.1	11.704744
2.118383	0.1	11.652351
2.120050	0.1	11.600614
2.121717	0.1	11.550546
2.123383	0.1	11.501492
2.125050	0.1	11.451543
2.126717	0.1	11.399568
2.128383	0.1	11.346341
2.130050	0.1	11.293650
2.131717	0.1	11.242808
2.133383	0.1	11.194230
2.135050	0.1	11.147023
2.136717	0.1	11.099578
2.138383	0.1	11.051238
2.140050	0.1	11.002005
2.141717	0.1	10.952712
2.143383	0.1	10.904551
2.145050	0.1	10.856987
2.146717	0.1	10.808111
2.148383	0.1	10.756136
2.150050	0.1	10.701180
2.151717	0.1	10.645807
2.153383	0.1	10.592938
2.155050	0.1	10.544539
2.156717	0.1	10.500491
2.158383	0.1	10.459006
2.160050	0.1	10.417462
2.161717	0.1	10.374010
2.163383	0.1	10.328234
2.165050	0.1	10.280014
2.166717	0.1	10.229409
2.168383	0.1	10.176898
2.170050	0.1	10.123671
2.171717	0.1	10.071159
2.173383	0.1	10.019661
2.175050	0.1	9.968877
2.176717	0.1	9.919167
2.178383	0.1	9.870768
2.180050	0.1	9.823442
2.181717	0.1	9.776474
2.183383	0.1	9.728850
2.185050	0.1	9.679854
2.186717	0.1	9.629667
2.188383	0.1	9.579361
2.190050	0.1	9.530128
2.191717	0.1	9.482086
2.193383	0.1	9.434999
2.195050	0.1	9.388090
2.196717	0.1	9.340227
2.198383	0.1	9.291471
2.200050	0.1	9.242952
2.201717	0.1	9.195567
2.203383	0.1	9.148956
2.205050	0.1	9.101749
2.206717	0.1	9.054065
2.208383	0.1	9.006858
2.210050	0.1	8.960188
2.211717	0.1	8.913339
2.213383	0.1	8.865595
2.215050	0.1	8.816362
2.216717	0.1	8.765519
2.218383	0.1	8.713186
2.220050	0.1	8.660317
2.221717	0.1	8.608103
2.223383	0.1	8.557857
2.225050	0.1	8.509815
2.226717	0.1	8.462728
2.228383	0.1	8.415163
2.230050	0.1	8.366347
2.231717	0.1	8.316160
2.233383	0.1	8.265019
2.235050	0.1	8.214236
2.236717	0.1	8.164943
2.238383	0.1	8.117140
2.240050	0.1	8.070231
2.241717	0.1	8.023501
2.243383	0.1	7.976532
2.245050	0.1	7.928968
2.246717	0.1	7.880331
2.248383	0.1	7.830263
2.250050	0.1	7.779122
2.251717	0.1	7.727921
2.253383	0.1	7.677854
2.255050	0.1	7.629693
2.256717	0.1	7.583082
2.258383	0.1	7.537306
2.260050	0.1	7.491768
2.261717	0.1	7.446468
2.263383	0.1	7.401646
2.265050	0.1	7.356704
2.266717	0.1	7.311047
2.268383	0.1	7.264257
2.270050	0.1	7.216812
2.271717	0.1	7.169962
2.273383	0.1	7.124544
2.275050	0.1	7.080734
2.276717	0.1	7.037998
2.278383	0.1	6.995321
2.280050	0.1	6.951750
2.281717	0.1	6.907583
2.283383	0.1	6.863714
2.285050	0.1	6.820977
2.286717	0.1	6.779612
2.288383	0.1	6.738305
2.290050	0.1	6.695688
2.291717	0.1	6.652117
2.293383	0.1	6.609857
2.295050	0.1	6.570459
2.296717	0.1	6.532729
2.298383	0.1	6.494821
2.300050	0.1	6.456137
2.301717	0.1	6.417692
2.303383	0.1	6.380618
2.305050	0.1	6.345213
2.306717	0.1	6.310583
2.308383	0.1	6.275416
2.310050	0.1	6.239057
2.311717	0.1	6.201506
2.313383	0.1	6.163478
2.315050	0.1	6.126345
2.316717	0.1	6.091237
2.318383	0.1	6.057680
2.320050	0.1	6.023705
2.321717	0.1	5.988062
2.323383	0.1	5.951703
2.325050	0.1	5.916715
2.326717	0.1	5.884230
2.328383	0.1	5.854249
2.330050	0.1	5.825162
2.331717	0.1	5.795420
2.333383	0.1	5.763948
2.335050	0.1	5.730570
2.336717	0.1	5.695463
2.338383	0.1	5.658746
2.340050	0.1	5.620778
2.341717	0.1	5.582691
2.343383	0.1	5.546391
2.345050	0.1	5.512297
2.346717	0.1	5.478919
2.348383	0.1	5.444765
2.350050	0.1	5.410016
2.351717	0.1	5.375505
2.353383	0.1	5.341709
2.355050	0.1	5.308152
2.356717	0.1	5.274117
2.358383	0.1	5.239368
2.360050	0.1	5.203426
2.361717	0.1	5.166531
2.363383	0.1	5.129576
2.365050	0.1	5.093634
2.366717	0.1	5.059243
2.368383	0.1	5.025626
2.370050	0.1	4.991591
2.371717	0.1	4.956484
2.373383	0.1	4.920602
2.375050	0.1	4.884541
2.376717	0.1	4.849315
2.378383	0.1	4.815698
2.380050	0.1	4.783452
2.381717	0.1	4.750967
2.383383	0.1	4.716635
2.385050	0.1	4.680217
2.386717	0.1	4.642666
2.388383	0.1	4.605830
2.390050	0.1	4.570484
2.391717	0.1	4.535973
2.393383	0.1	4.501105
2.395050	0.1	4.465640
2.396717	0.1	4.429698
2.398383	0.1	4.393041
2.400050	0.1	4.355252
2.401717	0.1	4.316867
2.403383	0.1	4.278779
2.405050	0.1	4.241944
2.406717	0.1	4.205942
2.408383	0.1	4.170418
2.410050	0.1	4.135728
2.411717	0.1	4.102528
2.413383	0.1	4.071176
2.415050	0.1	4.040957
2.416717	0.1	4.010022
2.418383	0.1	3.976286
2.420050	0.1	3.939212
2.421717	0.1	3.900826
2.423383	0.1	3.864050
2.425050	0.1	3.830314
2.426717	0.1	3.798545
2.428383	0.1	3.767729
2.430050	0.1	3.738106
2.431717	0.1	3.709316
2.433383	0.1	3.679455
2.435050	0.1	3.646553
2.436717	0.1	3.610611
2.438383	0.1	3.573179
2.440050	0.1	3.536105
2.441717	0.1	3.500402
2.443383	0.1	3.466547
2.445050	0.1	3.434241
2.446717	0.1	3.402531
2.448383	0.1	3.371537
2.450050	0.1	3.342152
2.451717	0.1	3.314913
2.453383	0.1	3.288388
2.455050	0.1	3.260493
2.456717	0.1	3.230453
2.458383	0.1	3.199399
2.460050	0.1	3.168941
2.461717	0.1	3.139913
2.463383	0.1	3.111541
2.465050	0.1	3.082633
2.466717	0.1	3.052116
2.468383	0.1	3.020346
2.470050	0.1	2.988160
2.471717	0.1	2.956987
2.473383	0.1	2.927542
2.475050	0.1	2.899707
2.476717	0.1	2.872467
2.478383	0.1	2.845287
2.480050	0.1	2.818048
2.481717	0.1	2.790570
2.483383	0.1	2.762437
2.485050	0.1	2.733886
2.486717	0.1	2.705574
2.488383	0.1	2.677798
2.490050	0.1	2.650738
2.491717	0.1	2.625227
2.493383	0.1	2.601683
2.495050	0.1	2.579332
2.496717	0.1	2.557039
2.498383	0.1	2.534568
2.500050	0.1	2.512038
2.501717	0.1	2.489150
2.503383	0.1	2.464950
2.505050	0.1	2.439141
2.506717	0.1	2.413452
2.508383	0.1	2.389729
2.510050	0.1	2.367973
2.511717	0.1	2.346456
2.513383	0.1	2.323806
2.515050	0.1	2.300143
2.516717	0.1	2.276838
2.518383	0.1	2.255082
2.520050	0.1	2.234995
2.521717	0.1	2.215743
2.523383	0.1	2.196968
2.525050	0.1	2.178848
2.526717	0.1	2.161145
2.528383	0.1	2.143145
2.530050	0.1	2.123833
2.531717	0.1	2.102912
2.533383	0.1	2.081633
2.535050	0.1	2.062142
2.536717	0.1	2.045214
2.538383	0.1	2.029896
2.540050	0.1	2.014458
2.541717	0.1	1.997888
2.543383	0.1	1.980841
2.545050	0.1	1.964510
2.546717	0.1	1.949012
2.548383	0.1	1.933873
2.550050	0.1	1.918912
2.551717	0.1	1.904547
2.553383	0.1	1.890898
2.555050	0.1	1.877725
2.556717	0.1	1.863659
2.558383	0.1	1.847446
2.560050	0.1	1.828730
2.561717	0.1	1.808226
2.563383	0.1	1.787186
2.565050	0.1	1.766920
2.566717	0.1	1.748443
2.568383	0.1	1.732588
2.570050	0.1	1.719058
2.571717	0.1	1.706958
2.573383	0.1	1.695931
2.575050	0.1	1.685381
2.576717	0.1	1.674652
2.578383	0.1	1.663149
2.580050	0.1	1.650870
2.581717	0.1	1.637995
2.583383	0.1	1.625240
2.585050	0.1	1.613796
2.586717	0.1	1.604796
2.588383	0.1	1.597345
2.590050	0.1	1.588941
2.591717	0.1	1.577556
2.593383	0.1	1.563192
2.595050	0.1	1.548112
2.596717	0.1	1.535773
2.598383	0.1	1.527906
2.600050	0.1	1.522899
2.601717	0.1	1.517475
2.603383	0.1	1.509786
2.605050	0.1	1.499355
2.606717	0.1	1.486361
2.608383	0.1	1.472592
2.610050	0.1	1.460314
2.611717	0.1	1.450181
2.613383	0.1	1.441181
2.615050	0.1	1.431525
2.616717	0.1	1.420915
2.618383	0.1	1.410842
2.620050	0.1	1.402497
2.621717	0.1	1.395464
2.623383	0.1	1.388669
2.625050	0.1	1.381993
2.626717	0.1	1.375556
2.628383	0.1	1.369119
2.630050	0.1	1.361966
2.631717	0.1	1.354098
2.633383	0.1	1.346171
2.635050	0.1	1.339078
2.636717	0.1	1.332998
2.638383	0.1	1.327872
2.640050	0.1	1.323700
2.641717	0.1	1.320422
2.643383	0.1	1.318157
2.645050	0.1	1.316547
2.646717	0.1	1.314342
2.648383	0.1	1.310527
2.650050	0.1	1.304925
2.651717	0.1	1.298368
2.653383	0.1	1.291454
2.655050	0.1	1.284301
2.656717	0.1	1.277447
2.658383	0.1	1.271606
2.660050	0.1	1.266658
2.661717	0.1	1.261473
2.663383	0.1	1.256645
2.665050	0.1	1.253605
2.666717	0.1	1.252413
2.668383	0.1	1.251221
2.670050	0.1	1.248419
2.671717	0.1	1.243651
2.673383	0.1	1.237452
2.675050	0.1	1.230776
2.676717	0.1	1.224995
2.678383	0.1	1.221478
2.680050	0.1	1.220942
2.681717	0.1	1.222372
2.683383	0.1	1.223624
2.685050	0.1	1.223624
2.686717	0.1	1.223087
2.688383	0.1	1.222432
2.690050	0.1	1.221001
2.691717	0.1	1.217365
2.693383	0.1	1.210868
2.695050	0.1	1.202345
2.696717	0.1	1.193643
2.698383	0.1	1.186967
2.700050	0.1	1.183033
2.701717	0.1	1.180708
2.703383	0.1	1.178444
2.705050	0.1	1.175642
2.706717	0.1	1.172602
2.708383	0.1	1.169801
2.710050	0.1	1.167655
2.711717	0.1	1.166284
2.713383	0.1	1.165450
2.715050	0.1	1.165092
2.716717	0.1	1.165032
2.718383	0.1	1.165092
2.720050	0.1	1.165509
2.721717	0.1	1.166463
2.723383	0.1	1.167774
2.725050	0.1	1.168192
2.726717	0.1	1.166761
2.728383	0.1	1.163364
2.730050	0.1	1.159012
2.731717	0.1	1.154423
2.733383	0.1	1.149654
2.735050	0.1	1.145244
2.736717	0.1	1.141429
2.738383	0.1	1.137674
2.740050	0.1	1.134276
2.741717	0.1	1.132190
2.743383	0.1	1.132071
2.745050	0.1	1.133382
2.746717	0.1	1.134992
2.748383	0.1	1.136184
2.750050	0.1	1.137018
2.751717	0.1	1.137674
2.753383	0.1	1.137614
2.755050	0.1	1.136184
2.756717	0.1	1.133800
2.758383	0.1	1.131952
2.760050	0.1	1.132369
2.761717	0.1	1.135647
2.763383	0.1	1.140535
2.765050	0.1	1.145601
2.766717	0.1	1.149952
2.768383	0.1	1.153290
2.770050	0.1	1.155317
2.771717	0.1	1.156032
2.773383	0.1	1.155317
2.775050	0.1	1.152515
2.776717	0.1	1.147389
2.778383	0.1	1.141131
2.780050	0.1	1.135349
2.781717	0.1	1.131475
2.783383	0.1	1.130164
2.785050	0.1	1.130700
2.786717	0.1	1.132369
2.788383	0.1	1.134873
2.790050	0.1	1.137674
2.791717	0.1	1.140177
2.793383	0.1	1.142144
2.795050	0.1	1.143515
2.796717	0.1	1.144409
2.798383	0.1	1.144946
2.800050	0.1	1.145721
2.801717	0.1	1.147211
2.803383	0.1	1.149416
2.805050	0.1	1.151860
2.806717	0.1	1.154006
2.808383	0.1	1.155973
2.810050	0.1	1.158178
2.811717	0.1	1.160979
2.813383	0.1	1.164377
2.815050	0.1	1.167297
2.816717	0.1	1.168966
2.818383	0.1	1.169264
2.820050	0.1	1.169086
2.821717	0.1	1.169503
2.823383	0.1	1.171410
2.825050	0.1	1.175165
2.826717	0.1	1.180887
2.828383	0.1	1.187563
2.830050	0.1	1.193106
2.831717	0.1	1.196265
2.833383	0.1	1.197100
2.835050	0.1	1.196027
2.836717	0.1	1.194000
2.838383	0.1	1.193106
2.840050	0.1	1.195192
2.841717	0.1	1.200438
2.843383	0.1	1.207769
2.845050	0.1	1.215160
2.846717	0.1	1.220048
2.848383	0.1	1.221359
2.850050	0.1	1.220226
2.851717	0.1	1.219392
2.853383	0.1	1.221061
2.855050	0.1	1.225114
2.856717	0.1	1.229227
2.858383	0.1	1.231909
2.860050	0.1	1.233518
2.861717	0.1	1.234591
2.863383	0.1	1.235187
2.865050	0.1	1.235902
2.866717	0.1	1.237333
2.868383	0.1	1.239479
2.870050	0.1	1.241922
2.871717	0.1	1.244128
2.873383	0.1	1.244783
2.875050	0.1	1.243413
2.876717	0.1	1.241386
2.878383	0.1	1.240075
2.880050	0.1	1.239538
2.881717	0.1	1.239300
2.883383	0.1	1.239419
2.885050	0.1	1.240492
2.886717	0.1	1.242340
2.888383	0.1	1.244247
2.890050	0.1	1.246631
2.891717	0.1	1.250565
2.893383	0.1	1.256585
2.895050	0.1	1.263380
2.896717	0.1	1.268685
2.898383	0.1	1.270950
2.900050	0.1	1.270235
2.901717	0.1	1.267552
2.903383	0.1	1.263678
2.905050	0.1	1.259029
2.906717	0.1	1.254976
2.908383	0.1	1.252949
2.910050	0.1	1.252830
2.911717	0.1	1.253247
2.913383	0.1	1.253307
2.915050	0.1	1.253247
2.916717	0.1	1.253545
2.918383	0.1	1.254141
2.920050	0.1	1.255155
2.921717	0.1	1.256824
2.923383	0.1	1.259387
2.925050	0.1	1.262307
2.926717	0.1	1.264095
2.928383	0.1	1.263857
2.930050	0.1	1.262128
2.931717	0.1	1.259744
2.933383	0.1	1.256824
2.935050	0.1	1.254141
2.936717	0.1	1.252592
2.938383	0.1	1.252115
2.940050	0.1	1.251876
2.941717	0.1	1.250923
2.943383	0.1	1.249194
2.945050	0.1	1.247764
2.946717	0.1	1.247466
2.948383	0.1	1.248121
2.950050	0.1	1.248598
2.951717	0.1	1.248062
2.953383	0.1	1.246095
2.955050	0.1	1.242757
2.956717	0.1	1.239181
2.958383	0.1	1.236975
2.960050	0.1	1.236916
2.961717	0.1	1.238048
2.963383	0.1	1.238763
2.965050	0.1	1.238465
2.966717	0.1	1.237571
2.968383	0.1	1.236916
2.970050	0.1	1.236439
2.971717	0.1	1.235366
2.973383	0.1	1.233041
2.975050	0.1	1.230061
2.976717	0.1	1.227558
2.978383	0.1	1.225412
2.980050	0.1	1.222611
2.981717	0.1	1.218379
2.983383	0.1	1.213133
2.985050	0.1	1.208127
2.986717	0.1	1.204610
2.988383	0.1	1.203179
2.990050	0.1	1.203775
2.991717	0.1	1.205683
2.993383	0.1	1.207590
2.995050	0.1	1.208603
2.996717	0.1	1.208365
2.998383	0.1	1.206756
3.000050	0.1	1.204550
3.001717	0.1	1.202464
3.003383	0.1	1.200855
3.005050	0.1	1.199246
3.006717	0.1	1.197219
3.008383	0.1	1.194656
3.010050	0.1	1.192153
3.011717	0.1	1.191139
3.013383	0.1	1.192391
3.015050	0.1	1.195669
3.016717	0.1	1.199305
3.018383	0.1	1.200855
3.020050	0.1	1.199126
3.021717	0.1	1.194596
3.023383	0.1	1.188278
3.025050	0.1	1.181007
3.026717	0.1	1.173914
3.028383	0.1	1.168788
3.030050	0.1	1.166999
3.031717	0.1	1.168609
3.033383	0.1	1.171768
3.035050	0.1	1.174808
3.036717	0.1	1.176655
3.038383	0.1	1.176834
3.040050	0.1	1.174629
3.041717	0.1	1.169920
3.043383	0.1	1.164377
3.045050	0.1	1.159608
3.046717	0.1	1.156271
3.048383	0.1	1.154363
3.050050	0.1	1.153469
3.051717	0.1	1.152575
3.053383	0.1	1.150906
3.055050	0.1	1.148462
3.056717	0.1	1.145601
3.058383	0.1	1.142562
3.060050	0.1	1.139283
3.061717	0.1	1.135767
3.063383	0.1	1.132488
3.065050	0.1	1.129448
3.066717	0.1	1.126528
3.068383	0.1	1.123548
3.070050	0.1	1.120269
3.071717	0.1	1.116693
3.073383	0.1	1.112938
3.075050	0.1	1.109183
3.076717	0.1	1.105428
3.078383	0.1	1.102209
3.080050	0.1	1.100302
3.081717	0.1	1.100004
3.083383	0.1	1.100421
3.085050	0.1	1.100361
3.086717	0.1	1.099706
3.088383	0.1	1.098991
3.090050	0.1	1.097739
3.091717	0.1	1.094818
3.093383	0.1	1.090288
3.095050	0.1	1.084805
3.096717	0.1	1.078963
3.098383	0.1	1.073480
3.100050	0.1	1.069188
3.101717	0.1	1.065850
3.103383	0.1	1.062632
3.105050	0.1	1.058579
3.106717	0.1	1.053870
3.108383	0.1	1.049161
3.110050	0.1	1.045346
3.111717	0.1	1.042128
3.113383	0.1	1.039147
3.115050	0.1	1.036882
3.116717	0.1	1.036406
3.118383	0.1	1.037836
3.120050	0.1	1.040161
3.121717	0.1	1.041710
3.123383	0.1	1.041055
3.125050	0.1	1.037479
3.126717	0.1	1.031697
3.128383	0.1	1.025260
3.130050	0.1	1.019657
3.131717	0.1	1.016080
3.133383	0.1	1.014829
3.135050	0.1	1.014412
3.136717	0.1	1.012147
3.138383	0.1	1.007021
3.140050	0.1	1.000345
3.141717	0.1	0.994206
3.143383	0.1	0.989556
3.145050	0.1	0.986815
3.146717	0.1	0.986159
3.148383	0.1	0.986874
3.150050	0.1	0.987470
3.151717	0.1	0.986695
3.153383	0.1	0.984907
3.155050	0.1	0.983536
3.156717	0.1	0.983298
3.158383	0.1	0.983656
3.160050	0.1	0.983536
3.161717	0.1	0.981927
3.163383	0.1	0.978708
3.165050	0.1	0.973821
3.166717	0.1	0.967085
3.168383	0.1	0.959039
3.170050	0.1	0.951231
3.171717	0.1	0.944734
3.173383	0.1	0.939488
3.175050	0.1	0.934422
3.176717	0.1	0.929177
3.178383	0.1	0.924885
3.180050	0.1	0.922382
3.181717	0.1	0.921011
3.183383	0.1	0.919759
3.185050	0.1	0.917673
3.186717	0.1	0.915170
3.188383	0.1	0.913262
3.190050	0.1	0.912309
3.191717	0.1	0.911653
3.193383	0.1	0.909746
3.195050	0.1	0.905395
3.196717	0.1	0.899196
3.198383	0.1	0.893354
3.200050	0.1	0.888407
3.201717	0.1	0.883579
3.203383	0.1	0.878334
3.205050	0.1	0.872910
3.206717	0.1	0.867486
3.208383	0.1	0.862062
3.210050	0.1	0.856578
3.211717	0.1	0.850976
3.213383	0.1	0.845552
3.215050	0.1	0.841379
3.216717	0.1	0.838816
3.218383	0.1	0.836730
3.220050	0.1	0.832915
3.221717	0.1	0.826538
3.223383	0.1	0.819325
3.225050	0.1	0.813901
3.226717	0.1	0.811636
3.228383	0.1	0.811636
3.230050	0.1	0.811636
3.231717	0.1	0.809491
3.233383	0.1	0.804722
3.235050	0.1	0.798583
3.236717	0.1	0.792503
3.238383	0.1	0.788033
3.240050	0.1	0.785649
3.241717	0.1	0.784338
3.243383	0.1	0.782788
3.245050	0.1	0.780642
3.246717	0.1	0.778496
3.248383	0.1	0.777185
3.250050	0.1	0.776649
3.251717	0.1	0.775695
3.253383	0.1	0.772953
3.255050	0.1	0.767410
3.256717	0.1	0.759482
3.258383	0.1	0.750840
3.260050	0.1	0.743032
3.261717	0.1	0.737071
3.263383	0.1	0.733554
3.265050	0.1	0.733078
3.266717	0.1	0.734627
3.268383	0.1	0.735641
3.270050	0.1	0.733495
3.271717	0.1	0.727475
3.273383	0.1	0.719488
3.275050	0.1	0.712395
3.276717	0.1	0.707150
3.278383	0.1	0.702620
3.280050	0.1	0.698030
3.281717	0.1	0.694275
3.283383	0.1	0.692427
3.285050	0.1	0.691831
3.286717	0.1	0.690520
3.288383	0.1	0.687540
3.290050	0.1	0.683844
3.291717	0.1	0.680745
3.293383	0.1	0.678539
3.295050	0.1	0.676513
3.296717	0.1	0.674665
3.298383	0.1	0.672758
3.300050	0.1	0.669777
3.301717	0.1	0.665188
3.303383	0.1	0.659227
3.305050	0.1	0.652373
3.306717	0.1	0.645220
3.308383	0.1	0.638366
3.310050	0.1	0.631809
3.311717	0.1	0.625491
3.313383	0.1	0.620008
3.315050	0.1	0.615954
3.316717	0.1	0.613213
3.318383	0.1	0.610709
3.320050	0.1	0.607848
3.321717	0.1	0.604749
3.323383	0.1	0.600874
3.325050	0.1	0.594854
3.326717	0.1	0.586450
3.328383	0.1	0.577450
3.330050	0.1	0.570297
3.331717	0.1	0.566781
3.333383	0.1	0.567377
3.335050	0.1	0.570655
3.336717	0.1	0.573993
3.338383	0.1	0.575006
3.340050	0.1	0.572205
3.341717	0.1	0.566125
3.343383	0.1	0.558615
3.345050	0.1	0.551760
3.346717	0.1	0.547469
3.348383	0.1	0.545800
3.350050	0.1	0.544608
3.351717	0.1	0.541151
3.353383	0.1	0.534594
3.355050	0.1	0.526130
3.356717	0.1	0.517726
3.358383	0.1	0.510514
3.360050	0.1	0.504553
3.361717	0.1	0.499666
3.363383	0.1	0.495911
3.365050	0.1	0.493407
3.366717	0.1	0.491977
3.368383	0.1	0.490963
3.370050	0.1	0.489771
3.371717	0.1	0.488579
3.373383	0.1	0.487983
3.375050	0.1	0.487506
3.376717	0.1	0.486314
3.378383	0.1	0.484467
3.380050	0.1	0.482380
3.381717	0.1	0.479937
3.383383	0.1	0.476897
3.385050	0.1	0.473022
3.386717	0.1	0.468671
3.388383	0.1	0.464797
3.390050	0.1	0.462234
3.391717	0.1	0.460446
3.393383	0.1	0.458002
3.395050	0.1	0.454485
3.396717	0.1	0.450134
3.398383	0.1	0.445545
3.400050	0.1	0.440955
3.401717	0.1	0.436842
3.403383	0.1	0.433505
3.405050	0.1	0.430524
3.406717	0.1	0.426948
3.408383	0.1	0.422478
3.410050	0.1	0.418246
3.411717	0.1	0.415564
3.413383	0.1	0.414372
3.415050	0.1	0.413597
3.416717	0.1	0.412643
3.418383	0.1	0.410676
3.420050	0.1	0.407159
3.421717	0.1	0.402808
3.423383	0.1	0.398576
3.425050	0.1	0.395536
3.426717	0.1	0.394285
3.428383	0.1	0.394642
3.430050	0.1	0.395119
3.431717	0.1	0.394225
3.433383	0.1	0.391364
3.435050	0.1	0.387251
3.436717	0.1	0.382960
3.438383	0.1	0.379205
3.440050	0.1	0.376880
3.441717	0.1	0.376582
3.443383	0.1	0.377774
3.445050	0.1	0.378251
3.446717	0.1	0.376344
3.448383	0.1	0.372469
3.450050	0.1	0.367880
3.451717	0.1	0.363648
3.453383	0.1	0.360191
3.455050	0.1	0.358820
3.456717	0.1	0.360429
3.458383	0.1	0.364125
3.460050	0.1	0.367641
3.461717	0.1	0.369728
3.463383	0.1	0.371158
3.465050	0.1	0.374198
3.466717	0.1	0.380933
3.468383	0.1	0.391722
3.470050	0.1	0.405312
3.471717	0.1	0.419915
3.473383	0.1	0.434339
3.475050	0.1	0.448048
3.476717	0.1	0.461280
3.478383	0.1	0.473619
3.480050	0.1	0.483573
3.481717	0.1	0.489771
3.483383	0.1	0.491500
3.485050	0.1	0.488997
3.486717	0.1	0.483155
3.488383	0.1	0.475287
3.490050	0.1	0.466764
3.491717	0.1	0.458419
3.493383	0.1	0.450373
3.495050	0.1	0.442386
3.496717	0.1	0.434041
3.498383	0.1	0.425577
3.500050	0.1	0.417531
3.501717	0.1	0.411093
3.503383	0.1	0.408292
3.505050	0.1	0.410736
3.506717	0.1	0.418723
3.508383	0.1	0.430942
3.510050	0.1	0.445128
3.511717	0.1	0.459135
3.513383	0.1	0.471711
3.515050	0.1	0.482738
3.516717	0.1	0.493228
3.518383	0.1	0.504434
3.520050	0.1	0.516534
3.521717	0.1	0.528932
3.523383	0.1	0.541508
3.525050	0.1	0.554502
3.526717	0.1	0.567973
3.528383	0.1	0.581503
3.530050	0.1	0.593960
3.531717	0.1	0.604212
3.533383	0.1	0.611126
3.535050	0.1	0.614226
3.536717	0.1	0.613928
3.538383	0.1	0.612497
3.540050	0.1	0.612378
3.541717	0.1	0.615060
3.543383	0.1	0.620663
3.545050	0.1	0.628352
3.546717	0.1	0.635684
3.548383	0.1	0.641048
3.550050	0.1	0.644565
3.551717	0.1	0.646949
3.553383	0.1	0.648797
3.555050	0.1	0.650346
3.556717	0.1	0.651002
3.558383	0.1	0.650525
3.560050	0.1	0.649691
3.561717	0.1	0.649273
3.563383	0.1	0.649393
3.565050	0.1	0.650287
3.566717	0.1	0.652254
3.568383	0.1	0.654578
3.570050	0.1	0.655651
3.571717	0.1	0.654101
3.573383	0.1	0.650168
3.575050	0.1	0.645399
3.576717	0.1	0.641584
3.578383	0.1	0.640214
3.580050	0.1	0.641048
3.581717	0.1	0.642538
3.583383	0.1	0.643253
3.585050	0.1	0.643253
3.586717	0.1	0.643551
3.588383	0.1	0.644922
3.590050	0.1	0.647128
3.591717	0.1	0.649095
3.593383	0.1	0.649929
3.595050	0.1	0.649750
3.596717	0.1	0.648856
3.598383	0.1	0.647485
3.600050	0.1	0.646234
3.601717	0.1	0.645757
3.603383	0.1	0.646174
3.605050	0.1	0.647247
3.606717	0.1	0.648618
3.608383	0.1	0.649452
3.610050	0.1	0.648737
3.611717	0.1	0.646114
3.613383	0.1	0.641763
3.615050	0.1	0.636220
3.616717	0.1	0.630736
3.618383	0.1	0.626683
3.620050	0.1	0.624955
3.621717	0.1	0.625670
3.623383	0.1	0.627995
3.625050	0.1	0.630379
3.626717	0.1	0.631213
3.628383	0.1	0.629783
3.630050	0.1	0.626862
3.631717	0.1	0.623643
3.633383	0.1	0.621378
3.635050	0.1	0.620425
3.636717	0.1	0.620127
3.638383	0.1	0.619531
3.640050	0.1	0.618160
3.641717	0.1	0.616550
3.643383	0.1	0.615001
3.645050	0.1	0.613272
3.646717	0.1	0.611365
3.648383	0.1	0.609100
3.650050	0.1	0.605702
3.651717	0.1	0.600755
3.653383	0.1	0.595093
3.655050	0.1	0.590682
3.656717	0.1	0.589550
3.658383	0.1	0.591874
3.660050	0.1	0.595450
3.661717	0.1	0.597835
3.663383	0.1	0.598252
3.665050	0.1	0.596881
3.666717	0.1	0.594258
3.668383	0.1	0.590980
3.670050	0.1	0.588000
3.671717	0.1	0.586331
3.673383	0.1	0.585854
3.675050	0.1	0.585258
3.676717	0.1	0.583112
3.678383	0.1	0.579476
3.680050	0.1	0.576019
3.681717	0.1	0.574887
3.683383	0.1	0.577271
3.685050	0.1	0.582695
3.686717	0.1	0.588715
3.688383	0.1	0.592113
3.690050	0.1	0.591099
3.691717	0.1	0.586689
3.693383	0.1	0.581801
3.695050	0.1	0.578404
3.696717	0.1	0.576556
3.698383	0.1	0.575006
3.700050	0.1	0.572860
3.701717	0.1	0.570118
3.703383	0.1	0.567377
3.705050	0.1	0.564873
3.706717	0.1	0.562370
3.708383	0.1	0.560403
3.710050	0.1	0.559688
3.711717	0.1	0.560582
3.713383	0.1	0.563026
3.715050	0.1	0.565827
3.716717	0.1	0.567377
3.718383	0.1	0.567138
3.720050	0.1	0.565946
3.721717	0.1	0.564694
3.723383	0.1	0.563741
3.725050	0.1	0.562906
3.726717	0.1	0.561774
3.728383	0.1	0.560403
3.730050	0.1	0.559211
3.731717	0.1	0.557780
3.733383	0.1	0.555337
3.735050	0.1	0.552058
3.736717	0.1	0.549078
3.738383	0.1	0.547171
3.740050	0.1	0.546038
3.741717	0.1	0.545740
3.743383	0.1	0.547111
3.745050	0.1	0.550032
3.746717	0.1	0.552237
3.748383	0.1	0.552058
3.750050	0.1	0.550032
3.751717	0.1	0.547528
3.753383	0.1	0.545323
3.755050	0.1	0.543177
3.756717	0.1	0.540912
3.758383	0.1	0.539124
3.760050	0.1	0.538647
3.761717	0.1	0.539362
3.763383	0.1	0.540257
3.765050	0.1	0.540793
3.766717	0.1	0.540435
3.768383	0.1	0.538528
3.770050	0.1	0.535131
3.771717	0.1	0.530541
3.773383	0.1	0.525892
3.775050	0.1	0.522554
3.776717	0.1	0.521064
3.778383	0.1	0.521064
3.780050	0.1	0.521779
3.781717	0.1	0.522852
3.783383	0.1	0.523806
3.785050	0.1	0.524104
3.786717	0.1	0.523388
3.788383	0.1	0.521958
3.790050	0.1	0.519991
3.791717	0.1	0.517130
3.793383	0.1	0.512958
3.795050	0.1	0.507712
3.796717	0.1	0.502467
3.798383	0.1	0.498235
3.800050	0.1	0.494957
3.801717	0.1	0.491798
3.803383	0.1	0.488699
3.805050	0.1	0.486553
3.806717	0.1	0.485480
3.808383	0.1	0.484765
3.810050	0.1	0.483692
3.811717	0.1	0.482678
3.813383	0.1	0.482380
3.815050	0.1	0.482678
3.816717	0.1	0.482917
3.818383	0.1	0.482321
3.820050	0.1	0.480473
3.821717	0.1	0.477314
3.823383	0.1	0.473619
3.825050	0.1	0.470281
3.826717	0.1	0.467718
3.828383	0.1	0.466049
3.830050	0.1	0.465214
3.831717	0.1	0.464320
3.833383	0.1	0.462890
3.835050	0.1	0.461400
3.836717	0.1	0.460148
3.838383	0.1	0.459433
3.840050	0.1	0.458658
3.841717	0.1	0.457227
3.843383	0.1	0.455499
3.845050	0.1	0.454605
3.846717	0.1	0.455320
3.848383	0.1	0.457168
3.850050	0.1	0.458956
3.851717	0.1	0.459671
3.853383	0.1	0.459254
3.855050	0.1	0.457704
3.856717	0.1	0.454485
3.858383	0.1	0.449300
3.860050	0.1	0.442803
3.861717	0.1	0.436604
3.863383	0.1	0.432551
3.865050	0.1	0.431299
3.866717	0.1	0.432193
3.868383	0.1	0.434339
3.870050	0.1	0.436783
3.871717	0.1	0.438571
3.873383	0.1	0.438571
3.875050	0.1	0.435829
3.876717	0.1	0.430644
3.878383	0.1	0.425100
3.880050	0.1	0.420868
3.881717	0.1	0.418305
3.883383	0.1	0.417411
3.885050	0.1	0.417829
3.886717	0.1	0.418544
3.888383	0.1	0.418246
3.890050	0.1	0.416517
3.891717	0.1	0.413835
3.893383	0.1	0.410557
3.895050	0.1	0.406325
3.896717	0.1	0.401139
3.898383	0.1	0.395954
3.900050	0.1	0.391662
3.901717	0.1	0.388384
3.903383	0.1	0.385821
3.905050	0.1	0.384033
3.906717	0.1	0.383317
3.908383	0.1	0.383496
3.910050	0.1	0.384152
3.911717	0.1	0.384629
3.913383	0.1	0.384569
3.915050	0.1	0.383317
3.916717	0.1	0.380039
3.918383	0.1	0.375390
3.920050	0.1	0.371158
3.921717	0.1	0.368536
3.923383	0.1	0.367165
3.925050	0.1	0.366032
3.926717	0.1	0.364900
3.928383	0.1	0.363410
3.930050	0.1	0.361443
3.931717	0.1	0.359356
3.933383	0.1	0.358522
3.935050	0.1	0.359476
3.936717	0.1	0.361681
3.938383	0.1	0.363588
3.940050	0.1	0.363290
3.941717	0.1	0.360608
3.943383	0.1	0.357568
3.945050	0.1	0.356317
3.946717	0.1	0.356674
3.948383	0.1	0.357151
3.950050	0.1	0.356615
3.951717	0.1	0.353754
3.953383	0.1	0.348628
3.955050	0.1	0.343263
3.956717	0.1	0.339806
3.958383	0.1	0.338495
3.960050	0.1	0.338495
3.961717	0.1	0.339448
3.963383	0.1	0.340939
3.965050	0.1	0.342250
3.966717	0.1	0.343084
3.968383	0.1	0.343263
3.970050	0.1	0.342309
3.971717	0.1	0.340164
3.973383	0.1	0.337005
3.975050	0.1	0.332475
3.976717	0.1	0.326037
3.978383	0.1	0.318587
3.980050	0.1	0.312388
3.981717	0.1	0.309289
3.983383	0.1	0.309050
3.985050	0.1	0.310361
3.986717	0.1	0.311613
3.988383	0.1	0.312448
3.990050	0.1	0.312805
3.991717	0.1	0.312388
3.993383	0.1	0.311017
3.995050	0.1	0.309050
3.996717	0.1	0.306547
3.998383	0.1	0.303566
4.000050	0.1	0.300944
4.001717	0.1	0.299454
4.003383	0.1	0.298858
4.005050	0.1	0.298321
4.006717	0.1	0.297308
4.008383	0.1	0.295818
4.010050	0.1	0.294209
4.011717	0.1	0.292778
4.013383	0.1	0.291288
4.015050	0.1	0.289738
4.016717	0.1	0.288308
4.018383	0.1	0.286996
4.020050	0.1	0.285864
4.021717	0.1	0.284612
4.023383	0.1	0.282645
4.025050	0.1	0.279605
4.026717	0.1	0.276446
4.028383	0.1	0.274122
4.030050	0.1	0.271976
4.031717	0.1	0.269055
4.033383	0.1	0.266433
4.035050	0.1	0.265837
4.036717	0.1	0.267625
4.038383	0.1	0.270128
4.040050	0.1	0.271201
4.041717	0.1	0.269830
4.043383	0.1	0.266671
4.045050	0.1	0.263512
4.046717	0.1	0.261545
4.048383	0.1	0.260592
4.050050	0.1	0.259638
4.051717	0.1	0.257671
4.053383	0.1	0.254393
4.055050	0.1	0.250518
4.056717	0.1	0.247359
4.058383	0.1	0.245929
4.060050	0.1	0.246167
4.061717	0.1	0.247002
4.063383	0.1	0.247836
4.065050	0.1	0.248611
4.066717	0.1	0.249207
4.068383	0.1	0.248730
4.070050	0.1	0.246346
4.071717	0.1	0.242174
4.073383	0.1	0.237227
4.075050	0.1	0.233531
4.076717	0.1	0.232160
4.078383	0.1	0.232518
4.080050	0.1	0.232816
4.081717	0.1	0.232220
4.083383	0.1	0.231206
4.085050	0.1	0.230610
4.086717	0.1	0.230372
4.088383	0.1	0.230372
4.090050	0.1	0.229955
4.091717	0.1	0.228763
4.093383	0.1	0.226676
4.095050	0.1	0.224054
4.096717	0.1	0.221610
4.098383	0.1	0.220299
4.100050	0.1	0.220001
4.101717	0.1	0.220299
4.103383	0.1	0.220656
4.105050	0.1	0.221133
4.106717	0.1	0.221789
4.108383	0.1	0.222087
4.110050	0.1	0.220835
4.111717	0.1	0.217438
4.113383	0.1	0.212610
4.115050	0.1	0.207424
4.116717	0.1	0.202894
4.118383	0.1	0.199497
4.120050	0.1	0.197113
4.121717	0.1	0.195146
4.123383	0.1	0.193357
4.125050	0.1	0.192106
4.126717	0.1	0.192046
4.128383	0.1	0.193298
4.130050	0.1	0.194550
4.131717	0.1	0.194311
4.133383	0.1	0.191987
4.135050	0.1	0.188291
4.136717	0.1	0.184715
4.138383	0.1	0.182390
4.140050	0.1	0.181317
4.141717	0.1	0.181258
4.143383	0.1	0.182033
4.145050	0.1	0.183105
4.146717	0.1	0.183702
4.148383	0.1	0.183821
4.150050	0.1	0.183642
4.151717	0.1	0.183523
4.153383	0.1	0.183761
4.155050	0.1	0.184536
4.156717	0.1	0.185728
4.158383	0.1	0.187039
4.160050	0.1	0.187993
4.161717	0.1	0.187755
4.163383	0.1	0.185370
4.165050	0.1	0.181079
4.166717	0.1	0.176430
4.168383	0.1	0.173688
4.170050	0.1	0.173628
4.171717	0.1	0.174522
4.173383	0.1	0.173986
4.175050	0.1	0.171185
4.176717	0.1	0.166953
4.178383	0.1	0.162423
4.180050	0.1	0.158429
4.181717	0.1	0.155807
4.183383	0.1	0.154912
4.185050	0.1	0.154555
4.186717	0.1	0.152707
4.188383	0.1	0.148952
4.190050	0.1	0.144243
4.191717	0.1	0.140309
4.193383	0.1	0.138104
4.195050	0.1	0.136971
4.196717	0.1	0.136018
4.198383	0.1	0.135839
4.200050	0.1	0.137210
4.201717	0.1	0.139654
4.203383	0.1	0.142753
4.205050	0.1	0.145853
4.206717	0.1	0.147939
4.208383	0.1	0.147879
4.210050	0.1	0.145197
4.211717	0.1	0.140429
4.213383	0.1	0.135124
4.215050	0.1	0.131667
4.216717	0.1	0.131249
4.218383	0.1	0.132561
4.220050	0.1	0.132918
4.221717	0.1	0.130713
4.223383	0.1	0.126779
4.225050	0.1	0.122964
4.226717	0.1	0.120580
4.228383	0.1	0.120163
4.230050	0.1	0.121534
4.231717	0.1	0.123382
4.233383	0.1	0.124037
4.235050	0.1	0.122845
4.236717	0.1	0.120461
4.238383	0.1	0.117958
4.240050	0.1	0.115097
4.241717	0.1	0.111103
4.243383	0.1	0.106275
4.245050	0.1	0.102282
4.246717	0.1	0.101030
4.248383	0.1	0.103593
4.250050	0.1	0.108957
4.251717	0.1	0.114977
4.253383	0.1	0.119925
4.255050	0.1	0.123382
4.256717	0.1	0.125110
4.258383	0.1	0.124753
4.260050	0.1	0.122130
4.261717	0.1	0.117958
4.263383	0.1	0.113547
4.265050	0.1	0.109971
4.266717	0.1	0.107229
4.268383	0.1	0.105441
4.270050	0.1	0.105619
4.271717	0.1	0.108123
4.273383	0.1	0.111341
4.275050	0.1	0.112951
4.276717	0.1	0.112414
4.278383	0.1	0.110269
4.280050	0.1	0.106812
4.281717	0.1	0.102699
4.283383	0.1	0.099540
4.285050	0.1	0.098765
4.286717	0.1	0.100672
4.288383	0.1	0.104249
4.290050	0.1	0.108123
4.291717	0.1	0.111043
4.293383	0.1	0.112236
4.295050	0.1	0.111282
4.296717	0.1	0.108361
4.298383	0.1	0.105083
4.300050	0.1	0.103533
4.301717	0.1	0.104606
4.303383	0.1	0.107288
4.305050	0.1	0.109792
4.306717	0.1	0.110626
4.308383	0.1	0.109136
4.310050	0.1	0.106335
4.311717	0.1	0.103712
4.313383	0.1	0.102580
4.315050	0.1	0.103295
4.316717	0.1	0.105798
4.318383	0.1	0.109434
4.320050	0.1	0.113189
4.321717	0.1	0.115633
4.323383	0.1	0.115752
4.325050	0.1	0.113726
4.326717	0.1	0.110388
4.328383	0.1	0.106692
4.330050	0.1	0.102878
4.331717	0.1	0.099182
4.333383	0.1	0.095963
4.335050	0.1	0.093639
4.336717	0.1	0.092685
4.338383	0.1	0.093102
4.340050	0.1	0.095069
4.341717	0.1	0.098407
4.343383	0.1	0.102401
4.345050	0.1	0.105798
4.346717	0.1	0.107408
4.348383	0.1	0.107110
4.350050	0.1	0.105917
4.351717	0.1	0.105500
4.353383	0.1	0.107169
4.355050	0.1	0.110507
4.356717	0.1	0.114203
4.358383	0.1	0.117898
4.360050	0.1	0.121593
4.361717	0.1	0.124335
4.363383	0.1	0.125229
4.365050	0.1	0.124574
4.366717	0.1	0.123501
4.368383	0.1	0.122547
4.370050	0.1	0.121832
4.371717	0.1	0.120938
4.373383	0.1	0.120223
4.375050	0.1	0.120938
4.376717	0.1	0.123918
4.378383	0.1	0.128567
4.380050	0.1	0.133157
4.381717	0.1	0.136316
4.383383	0.1	0.138104
4.385050	0.1	0.138998
4.386717	0.1	0.138640
4.388383	0.1	0.136793
4.390050	0.1	0.134945
4.391717	0.1	0.135303
4.393383	0.1	0.138402
4.395050	0.1	0.142992
4.396717	0.1	0.147104
4.398383	0.1	0.148952
4.400050	0.1	0.148118
4.401717	0.1	0.146091
4.403383	0.1	0.145257
4.405050	0.1	0.146985
4.406717	0.1	0.151098
4.408383	0.1	0.156522
4.410050	0.1	0.161827
4.411717	0.1	0.165463
4.413383	0.1	0.166416
4.415050	0.1	0.164866
4.416717	0.1	0.161827
4.418383	0.1	0.158787
4.420050	0.1	0.157118
4.421717	0.1	0.157058
4.423383	0.1	0.158131
4.425050	0.1	0.159442
4.426717	0.1	0.159979
4.428383	0.1	0.159502
4.430050	0.1	0.158906
4.431717	0.1	0.159264
4.433383	0.1	0.160575
4.435050	0.1	0.162065
4.436717	0.1	0.163198
4.438383	0.1	0.164151
4.440050	0.1	0.164747
4.441717	0.1	0.164568
4.443383	0.1	0.163555
4.445050	0.1	0.162661
4.446717	0.1	0.162840
4.448383	0.1	0.163972
4.450050	0.1	0.164866
4.451717	0.1	0.164807
4.453383	0.1	0.164151
4.455050	0.1	0.163078
4.456717	0.1	0.162184
4.458383	0.1	0.162184
4.460050	0.1	0.163674
4.461717	0.1	0.166178
4.463383	0.1	0.168741
4.465050	0.1	0.170529
4.466717	0.1	0.170589
4.468383	0.1	0.168324
4.470050	0.1	0.163674
4.471717	0.1	0.157177
4.473383	0.1	0.150800
4.475050	0.1	0.147402
4.476717	0.1	0.148535
4.478383	0.1	0.152409
4.480050	0.1	0.155747
4.481717	0.1	0.156879
4.483383	0.1	0.155866
4.485050	0.1	0.153303
4.486717	0.1	0.150204
4.488383	0.1	0.148356
4.490050	0.1	0.149012
4.491717	0.1	0.151694
4.493383	0.1	0.155091
4.495050	0.1	0.158012
4.496717	0.1	0.159740
4.498383	0.1	0.160277
4.500050	0.1	0.159800
4.501717	0.1	0.158727
4.503383	0.1	0.157654
4.505050	0.1	0.156522
4.506717	0.1	0.155270
4.508383	0.1	0.153959
4.510050	0.1	0.152767
4.511717	0.1	0.151575
4.513383	0.1	0.149965
4.515050	0.1	0.147760
4.516717	0.1	0.146210
4.518383	0.1	0.146925
4.520050	0.1	0.149727
4.521717	0.1	0.152111
4.523383	0.1	0.152111
4.525050	0.1	0.150085
4.526717	0.1	0.146747
4.528383	0.1	0.142634
4.530050	0.1	0.138342
4.531717	0.1	0.135303
4.533383	0.1	0.133812
4.535050	0.1	0.133455
4.536717	0.1	0.133932
4.538383	0.1	0.135481
4.540050	0.1	0.137329
4.541717	0.1	0.138342
4.543383	0.1	0.137806
4.545050	0.1	0.135601
4.546717	0.1	0.131965
4.548383	0.1	0.127792
4.550050	0.1	0.124216
4.551717	0.1	0.122368
4.553383	0.1	0.122368
4.555050	0.1	0.123680
4.556717	0.1	0.125349
4.558383	0.1	0.127435
4.560050	0.1	0.130773
4.561717	0.1	0.135839
4.563383	0.1	0.141680
4.565050	0.1	0.146627
4.566717	0.1	0.149846
4.568383	0.1	0.151694
4.570050	0.1	0.152588
4.571717	0.1	0.152588
4.573383	0.1	0.151753
4.575050	0.1	0.150442
4.576717	0.1	0.149012
4.578383	0.1	0.148058
4.580050	0.1	0.148296
4.581717	0.1	0.149786
4.583383	0.1	0.151634
4.585050	0.1	0.152409
4.586717	0.1	0.151396
4.588383	0.1	0.149608
4.590050	0.1	0.148118
4.591717	0.1	0.146925
4.593383	0.1	0.145733
4.595050	0.1	0.145078
4.596717	0.1	0.145555
4.598383	0.1	0.147164
4.600050	0.1	0.148594
4.601717	0.1	0.148654
4.603383	0.1	0.147462
4.605050	0.1	0.146389
4.606717	0.1	0.146210
4.608383	0.1	0.146747
4.610050	0.1	0.147641
4.611717	0.1	0.148237
4.613383	0.1	0.147879
4.615050	0.1	0.146508
4.616717	0.1	0.144541
4.618383	0.1	0.142753
4.620050	0.1	0.142217
4.621717	0.1	0.143647
4.623383	0.1	0.146866
4.625050	0.1	0.150561
4.626717	0.1	0.153363
4.628383	0.1	0.154257
4.630050	0.1	0.152946
4.631717	0.1	0.150383
4.633383	0.1	0.147820
4.635050	0.1	0.145793
4.636717	0.1	0.143290
4.638383	0.1	0.139833
4.640050	0.1	0.136375
4.641717	0.1	0.134230
4.643383	0.1	0.133693
4.645050	0.1	0.134051
4.646717	0.1	0.135005
4.648383	0.1	0.136733
4.650050	0.1	0.139594
4.651717	0.1	0.143826
4.653383	0.1	0.148416
4.655050	0.1	0.151396
4.656717	0.1	0.151932
4.658383	0.1	0.150919
4.660050	0.1	0.149131
4.661717	0.1	0.146687
4.663383	0.1	0.143886
4.665050	0.1	0.141323
4.666717	0.1	0.139713
4.668383	0.1	0.139117
4.670050	0.1	0.139058
4.671717	0.1	0.139058
4.673383	0.1	0.138700
4.675050	0.1	0.138104
4.676717	0.1	0.137687
4.678383	0.1	0.137746
4.680050	0.1	0.137806
4.681717	0.1	0.137627
4.683383	0.1	0.137389
4.685050	0.1	0.138044
4.686717	0.1	0.140011
4.688383	0.1	0.142932
4.690050	0.1	0.145674
4.691717	0.1	0.147223
4.693383	0.1	0.147104
4.695050	0.1	0.145853
4.696717	0.1	0.144541
4.698383	0.1	0.144243
4.700050	0.1	0.144959
4.701717	0.1	0.145197
4.703383	0.1	0.143290
4.705050	0.1	0.139356
4.706717	0.1	0.134707
4.708383	0.1	0.131071
4.710050	0.1	0.129461
4.711717	0.1	0.130236
4.713383	0.1	0.133336
4.715050	0.1	0.138223
4.716717	0.1	0.143766
4.718383	0.1	0.148296
4.720050	0.1	0.150859
4.721717	0.1	0.151098
4.723383	0.1	0.149190
4.725050	0.1	0.146031
4.726717	0.1	0.143468
4.728383	0.1	0.142872
4.730050	0.1	0.144124
4.731717	0.1	0.146031
4.733383	0.1	0.147045
4.735050	0.1	0.146627
4.736717	0.1	0.145495
4.738383	0.1	0.145316
4.740050	0.1	0.146806
4.741717	0.1	0.149310
4.743383	0.1	0.151515
4.745050	0.1	0.152707
4.746717	0.1	0.153124
4.748383	0.1	0.152826
4.750050	0.1	0.151515
4.751717	0.1	0.149190
4.753383	0.1	0.146210
4.755050	0.1	0.144064
4.756717	0.1	0.143647
4.758383	0.1	0.144184
4.760050	0.1	0.144005
4.761717	0.1	0.142634
4.763383	0.1	0.141263
4.765050	0.1	0.141501
4.766717	0.1	0.143647
4.768383	0.1	0.146747
4.770050	0.1	0.150383
4.771717	0.1	0.154674
4.773383	0.1	0.159562
4.775050	0.1	0.164747
4.776717	0.1	0.169575
4.778383	0.1	0.173271
4.780050	0.1	0.175178
4.781717	0.1	0.175416
4.783383	0.1	0.174463
4.785050	0.1	0.172675
4.786717	0.1	0.170171
4.788383	0.1	0.167131
4.790050	0.1	0.163853
4.791717	0.1	0.161171
4.793383	0.1	0.159800
4.795050	0.1	0.159800
4.796717	0.1	0.160515
4.798383	0.1	0.161409
4.800050	0.1	0.163019
4.801717	0.1	0.165343
4.803383	0.1	0.167012
4.805050	0.1	0.166953
4.806717	0.1	0.165701
4.808383	0.1	0.164628
4.810050	0.1	0.164688
4.811717	0.1	0.165463
4.813383	0.1	0.166357
4.815050	0.1	0.167429
4.816717	0.1	0.169992
4.818383	0.1	0.174463
4.820050	0.1	0.179231
4.821717	0.1	0.182033
4.823383	0.1	0.181794
4.825050	0.1	0.178874
4.826717	0.1	0.174463
4.828383	0.1	0.169992
4.830050	0.1	0.166595
4.831717	0.1	0.164926
4.833383	0.1	0.164747
4.835050	0.1	0.164747
4.836717	0.1	0.164449
4.838383	0.1	0.164628
4.840050	0.1	0.165880
4.841717	0.1	0.167727
4.843383	0.1	0.169396
4.845050	0.1	0.169992
4.846717	0.1	0.168979
4.848383	0.1	0.166595
4.850050	0.1	0.163794
4.851717	0.1	0.161469
4.853383	0.1	0.160277
4.855050	0.1	0.160396
4.856717	0.1	0.161350
4.858383	0.1	0.162542
4.860050	0.1	0.163674
4.861717	0.1	0.164151
4.863383	0.1	0.163972
4.865050	0.1	0.162721
4.866717	0.1	0.160456
4.868383	0.1	0.157714
4.870050	0.1	0.155509
4.871717	0.1	0.154793
4.873383	0.1	0.155926
4.875050	0.1	0.158846
4.876717	0.1	0.163019
4.878383	0.1	0.167906
4.880050	0.1	0.171900
4.881717	0.1	0.173748
4.883383	0.1	0.173986
4.885050	0.1	0.173867
4.886717	0.1	0.174224
4.888383	0.1	0.174761
4.890050	0.1	0.174940
4.891717	0.1	0.173926
4.893383	0.1	0.172079
4.895050	0.1	0.170827
4.896717	0.1	0.170767
4.898383	0.1	0.171006
4.900050	0.1	0.170469
4.901717	0.1	0.168979
4.903383	0.1	0.167310
4.905050	0.1	0.166953
4.906717	0.1	0.169337
4.908383	0.1	0.174403
4.910050	0.1	0.179946
4.911717	0.1	0.183284
4.913383	0.1	0.182688
4.915050	0.1	0.178754
4.916717	0.1	0.173926
4.918383	0.1	0.170827
4.920050	0.1	0.170708
4.921717	0.1	0.173152
4.923383	0.1	0.177145
4.925050	0.1	0.181317
4.926717	0.1	0.184357
4.928383	0.1	0.185370
4.930050	0.1	0.185132
4.931717	0.1	0.184834
4.933383	0.1	0.185192
4.935050	0.1	0.185609
4.936717	0.1	0.185609
4.938383	0.1	0.184774
4.940050	0.1	0.183225
4.941717	0.1	0.181615
4.943383	0.1	0.180900
4.945050	0.1	0.181794
4.946717	0.1	0.184119
4.948383	0.1	0.187576
4.950050	0.1	0.192165
4.951717	0.1	0.197113
4.953383	0.1	0.200868
4.955050	0.1	0.202000
4.956717	0.1	0.200272
4.958383	0.1	0.196695
4.960050	0.1	0.192702
4.961717	0.1	0.189900
4.963383	0.1	0.189424
4.965050	0.1	0.191629
4.966717	0.1	0.195503
4.968383	0.1	0.199735
4.970050	0.1	0.203729
4.971717	0.1	0.207841
4.973383	0.1	0.211954
4.975050	0.1	0.215292
4.976717	0.1	0.217617
4.978383	0.1	0.219762
4.980050	0.1	0.222862
4.981717	0.1	0.227690
4.983383	0.1	0.233889
4.985050	0.1	0.240684
4.986717	0.1	0.246882
4.988383	0.1	0.250936
4.990050	0.1	0.252187
4.991717	0.1	0.251830
4.993383	0.1	0.251889
4.995050	0.1	0.252903
4.996717	0.1	0.253558
4.998383	0.1	0.252724
5.000050	0.1	0.250876
5.001717	0.1	0.249445
5.003383	0.1	0.249326
5.005050	0.1	0.250936
5.006717	0.1	0.254393
5.008383	0.1	0.259101
5.010050	0.1	0.264347
5.011717	0.1	0.269353
5.013383	0.1	0.273168
5.015050	0.1	0.275671
5.016717	0.1	0.277817
5.018383	0.1	0.279784
5.020050	0.1	0.280678
5.021717	0.1	0.280201
5.023383	0.1	0.279248
5.025050	0.1	0.279427
5.026717	0.1	0.281990
5.028383	0.1	0.286639
5.030050	0.1	0.292063
5.031717	0.1	0.296772
5.033383	0.1	0.300050
5.035050	0.1	0.301838
5.036717	0.1	0.302970
5.038383	0.1	0.304699
5.040050	0.1	0.307560
5.041717	0.1	0.311315
5.043383	0.1	0.315487
5.045050	0.1	0.320077
5.046717	0.1	0.324965
5.048383	0.1	0.330091
5.050050	0.1	0.334501
5.051717	0.1	0.337601
5.053383	0.1	0.339389
5.055050	0.1	0.340164
5.056717	0.1	0.340343
5.058383	0.1	0.341415
5.060050	0.1	0.344217
5.061717	0.1	0.347793
5.063383	0.1	0.350893
5.065050	0.1	0.353456
5.066717	0.1	0.355721
5.068383	0.1	0.358105
5.070050	0.1	0.361264
5.071717	0.1	0.365555
5.073383	0.1	0.370383
5.075050	0.1	0.374794
5.076717	0.1	0.377893
5.078383	0.1	0.378966
5.080050	0.1	0.378370
5.081717	0.1	0.377357
5.083383	0.1	0.377119
5.085050	0.1	0.378191
5.086717	0.1	0.380576
5.088383	0.1	0.383675
5.090050	0.1	0.386059
5.091717	0.1	0.386536
5.093383	0.1	0.385582
5.095050	0.1	0.385106
5.096717	0.1	0.386894
5.098383	0.1	0.391305
5.100050	0.1	0.397146
5.101717	0.1	0.402749
5.103383	0.1	0.406623
5.105050	0.1	0.408173
5.106717	0.1	0.408530
5.108383	0.1	0.410259
5.110050	0.1	0.415087
5.111717	0.1	0.422418
5.113383	0.1	0.430167
5.115050	0.1	0.436723
5.116717	0.1	0.441849
5.118383	0.1	0.445783
5.120050	0.1	0.448644
5.121717	0.1	0.450313
5.123383	0.1	0.451446
5.125050	0.1	0.452936
5.126717	0.1	0.455260
5.128383	0.1	0.458717
5.130050	0.1	0.463009
5.131717	0.1	0.467718
5.133383	0.1	0.472426
5.135050	0.1	0.476837
5.136717	0.1	0.480771
5.138383	0.1	0.485182
5.140050	0.1	0.491321
5.141717	0.1	0.499725
5.143383	0.1	0.509501
5.145050	0.1	0.519216
5.146717	0.1	0.527978
5.148383	0.1	0.535846
5.150050	0.1	0.543356
5.151717	0.1	0.551105
5.153383	0.1	0.559390
5.155050	0.1	0.567257
5.156717	0.1	0.573754
5.158383	0.1	0.579894
5.160050	0.1	0.587046
5.161717	0.1	0.594974
5.163383	0.1	0.601947
5.165050	0.1	0.607252
5.166717	0.1	0.612259
5.168383	0.1	0.618815
5.170050	0.1	0.628233
5.171717	0.1	0.640750
5.173383	0.1	0.655055
5.175050	0.1	0.669301
5.176717	0.1	0.681341
5.178383	0.1	0.689745
5.180050	0.1	0.695050
5.181717	0.1	0.699222
5.183383	0.1	0.704229
5.185050	0.1	0.711143
5.186717	0.1	0.719607
5.188383	0.1	0.728428
5.190050	0.1	0.736713
5.191717	0.1	0.744700
5.193383	0.1	0.753939
5.195050	0.1	0.765979
5.196717	0.1	0.780880
5.198383	0.1	0.796795
5.200050	0.1	0.811100
5.201717	0.1	0.822306
5.203383	0.1	0.830352
5.205050	0.1	0.836313
5.206717	0.1	0.841141
5.208383	0.1	0.845850
5.210050	0.1	0.851274
5.211717	0.1	0.857532
5.213383	0.1	0.864089
5.215050	0.1	0.870824
5.216717	0.1	0.877678
5.218383	0.1	0.883818
5.220050	0.1	0.888407
5.221717	0.1	0.891864
5.223383	0.1	0.895500
5.225050	0.1	0.900090
5.226717	0.1	0.905812
5.228383	0.1	0.912488
5.230050	0.1	0.920177
5.231717	0.1	0.928700
5.233383	0.1	0.937522
5.235050	0.1	0.945628
5.236717	0.1	0.952423
5.238383	0.1	0.958085
5.240050	0.1	0.963032
5.241717	0.1	0.967741
5.243383	0.1	0.972629
5.245050	0.1	0.977457
5.246717	0.1	0.981093
5.248383	0.1	0.982761
5.250050	0.1	0.982881
5.251717	0.1	0.982106
5.253383	0.1	0.980854
5.255050	0.1	0.979841
5.256717	0.1	0.979543
5.258383	0.1	0.979543
5.260050	0.1	0.979364
5.261717	0.1	0.978589
5.263383	0.1	0.977099
5.265050	0.1	0.975609
5.266717	0.1	0.975013
5.268383	0.1	0.975490
5.270050	0.1	0.976801
5.271717	0.1	0.978649
5.273383	0.1	0.980556
5.275050	0.1	0.982404
5.276717	0.1	0.984073
5.278383	0.1	0.985682
5.280050	0.1	0.987828
5.281717	0.1	0.990808
5.283383	0.1	0.994325
5.285050	0.1	0.997484
5.286717	0.1	0.999451
5.288383	0.1	0.999510
5.290050	0.1	0.998139
5.291717	0.1	0.996411
5.293383	0.1	0.994861
5.295050	0.1	0.993133
5.296717	0.1	0.990748
5.298383	0.1	0.988007
5.300050	0.1	0.985861
5.301717	0.1	0.984728
5.303383	0.1	0.983894
5.305050	0.1	0.982046
5.306717	0.1	0.978231
5.308383	0.1	0.972867
5.310050	0.1	0.967860
5.311717	0.1	0.964642
5.313383	0.1	0.964046
5.315050	0.1	0.966013
5.316717	0.1	0.969529
5.318383	0.1	0.973165
5.320050	0.1	0.976026
5.321717	0.1	0.977993
5.323383	0.1	0.979304
5.325050	0.1	0.980198
5.326717	0.1	0.981271
5.328383	0.1	0.982821
5.330050	0.1	0.984371
5.331717	0.1	0.984728
5.333383	0.1	0.983059
5.335050	0.1	0.979424
5.336717	0.1	0.974894
5.338383	0.1	0.970662
5.340050	0.1	0.967622
5.341717	0.1	0.966728
5.343383	0.1	0.968039
5.345050	0.1	0.969946
5.346717	0.1	0.970781
5.348383	0.1	0.970423
5.350050	0.1	0.969708
5.351717	0.1	0.969470
5.353383	0.1	0.970006
5.355050	0.1	0.970841
5.356717	0.1	0.971854
5.358383	0.1	0.973284
5.360050	0.1	0.975847
5.361717	0.1	0.979245
5.363383	0.1	0.981987
5.365050	0.1	0.982523
5.366717	0.1	0.981033
5.368383	0.1	0.978410
5.370050	0.1	0.975192
5.371717	0.1	0.972152
5.373383	0.1	0.970960
5.375050	0.1	0.972509
5.376717	0.1	0.975967
5.378383	0.1	0.979602
5.380050	0.1	0.981748
5.381717	0.1	0.980973
5.383383	0.1	0.977278
5.385050	0.1	0.972509
5.386717	0.1	0.969112
5.388383	0.1	0.967801
5.390050	0.1	0.967264
5.391717	0.1	0.965655
5.393383	0.1	0.963032
5.395050	0.1	0.961065
5.396717	0.1	0.961304
5.398383	0.1	0.963569
5.400050	0.1	0.965655
5.401717	0.1	0.965655
5.403383	0.1	0.963926
5.405050	0.1	0.962496
5.406717	0.1	0.962019
5.408383	0.1	0.961483
5.410050	0.1	0.959635
5.411717	0.1	0.956774
5.413383	0.1	0.954747
5.415050	0.1	0.954926
5.416717	0.1	0.957251
5.418383	0.1	0.960052
5.420050	0.1	0.961483
5.421717	0.1	0.960052
5.423383	0.1	0.955880
5.425050	0.1	0.950456
5.426717	0.1	0.945807
5.428383	0.1	0.943065
5.430050	0.1	0.942767
5.431717	0.1	0.944674
5.433383	0.1	0.947952
5.435050	0.1	0.951588
5.436717	0.1	0.955105
5.438383	0.1	0.958502
5.440050	0.1	0.961185
5.441717	0.1	0.962555
5.443383	0.1	0.962734
5.445050	0.1	0.962198
5.446717	0.1	0.961721
5.448383	0.1	0.961363
5.450050	0.1	0.960827
5.451717	0.1	0.959933
5.453383	0.1	0.958622
5.455050	0.1	0.956416
5.456717	0.1	0.953138
5.458383	0.1	0.949860
5.460050	0.1	0.948131
5.461717	0.1	0.948846
5.463383	0.1	0.951409
5.465050	0.1	0.953674
5.466717	0.1	0.953972
5.468383	0.1	0.951767
5.470050	0.1	0.947714
5.471717	0.1	0.942290
5.473383	0.1	0.936449
5.475050	0.1	0.932038
5.476717	0.1	0.931144
5.478383	0.1	0.934362
5.480050	0.1	0.940442
5.481717	0.1	0.947177
5.483383	0.1	0.952721
5.485050	0.1	0.956357
5.486717	0.1	0.958145
5.488383	0.1	0.958026
5.490050	0.1	0.955939
5.491717	0.1	0.952244
5.493383	0.1	0.947475
5.495050	0.1	0.942707
5.496717	0.1	0.939488
5.498383	0.1	0.938892
5.500050	0.1	0.940800
5.501717	0.1	0.943899
5.503383	0.1	0.945926
5.505050	0.1	0.945330
5.506717	0.1	0.942588
5.508383	0.1	0.938952
5.510050	0.1	0.935972
5.511717	0.1	0.935614
5.513383	0.1	0.938952
5.515050	0.1	0.944674
5.516717	0.1	0.950098
5.518383	0.1	0.953019
5.520050	0.1	0.953257
5.521717	0.1	0.951827
5.523383	0.1	0.949502
5.525050	0.1	0.946283
5.526717	0.1	0.942648
5.528383	0.1	0.940263
5.530050	0.1	0.939846
5.531717	0.1	0.940561
5.533383	0.1	0.941277
5.535050	0.1	0.941634
5.536717	0.1	0.942171
5.538383	0.1	0.943124
5.540050	0.1	0.944078
5.541717	0.1	0.944257
5.543383	0.1	0.943899
5.545050	0.1	0.943422
5.546717	0.1	0.942946
5.548383	0.1	0.941992
5.550050	0.1	0.940740
5.551717	0.1	0.939906
5.553383	0.1	0.940502
5.555050	0.1	0.942051
5.556717	0.1	0.943899
5.558383	0.1	0.945866
5.560050	0.1	0.947475
5.561717	0.1	0.948131
5.563383	0.1	0.947654
5.565050	0.1	0.946522
5.566717	0.1	0.945091
5.568383	0.1	0.944018
5.570050	0.1	0.943840
5.571717	0.1	0.945151
5.573383	0.1	0.947893
5.575050	0.1	0.951231
5.576717	0.1	0.953555
5.578383	0.1	0.953555
5.580050	0.1	0.951350
5.581717	0.1	0.948012
5.583383	0.1	0.944853
5.585050	0.1	0.942290
5.586717	0.1	0.940383
5.588383	0.1	0.938952
5.590050	0.1	0.937820
5.591717	0.1	0.936866
5.593383	0.1	0.936270
5.595050	0.1	0.935555
5.596717	0.1	0.934720
5.598383	0.1	0.933826
5.600050	0.1	0.933051
5.601717	0.1	0.932336
5.603383	0.1	0.931621
5.605050	0.1	0.931382
5.606717	0.1	0.932515
5.608383	0.1	0.935257
5.610050	0.1	0.938773
5.611717	0.1	0.941336
5.613383	0.1	0.941873
5.615050	0.1	0.940740
5.616717	0.1	0.939250
5.618383	0.1	0.937700
5.620050	0.1	0.935793
5.621717	0.1	0.932872
5.623383	0.1	0.928879
5.625050	0.1	0.924587
5.626717	0.1	0.920415
5.628383	0.1	0.916600
5.630050	0.1	0.913918
5.631717	0.1	0.913441
5.633383	0.1	0.915647
5.635050	0.1	0.919700
5.636717	0.1	0.924468
5.638383	0.1	0.928700
5.640050	0.1	0.931561
5.641717	0.1	0.932872
5.643383	0.1	0.933111
5.645050	0.1	0.932872
5.646717	0.1	0.933111
5.648383	0.1	0.934601
5.650050	0.1	0.937343
5.651717	0.1	0.940204
5.653383	0.1	0.940681
5.655050	0.1	0.937223
5.656717	0.1	0.931144
5.658383	0.1	0.925422
5.660050	0.1	0.922203
5.661717	0.1	0.921428
5.663383	0.1	0.922322
5.665050	0.1	0.924289
5.666717	0.1	0.926614
5.668383	0.1	0.927985
5.670050	0.1	0.927746
5.671717	0.1	0.926316
5.673383	0.1	0.924528
5.675050	0.1	0.923157
5.676717	0.1	0.922144
5.678383	0.1	0.920713
5.680050	0.1	0.918746
5.681717	0.1	0.917733
5.683383	0.1	0.918806
5.685050	0.1	0.921667
5.686717	0.1	0.924408
5.688383	0.1	0.925422
5.690050	0.1	0.924170
5.691717	0.1	0.920832
5.693383	0.1	0.915945
5.695050	0.1	0.910580
5.696717	0.1	0.906587
5.698383	0.1	0.905037
5.700050	0.1	0.904918
5.701717	0.1	0.903726
5.703383	0.1	0.900567
5.705050	0.1	0.897467
5.706717	0.1	0.896454
5.708383	0.1	0.897765
5.710050	0.1	0.900388
5.711717	0.1	0.902891
5.713383	0.1	0.904262
5.715050	0.1	0.904203
5.716717	0.1	0.902951
5.718383	0.1	0.901222
5.720050	0.1	0.899911
5.721717	0.1	0.899196
5.723383	0.1	0.899017
5.725050	0.1	0.899553
5.726717	0.1	0.901103
5.728383	0.1	0.902653
5.730050	0.1	0.902057
5.731717	0.1	0.898123
5.733383	0.1	0.892222
5.735050	0.1	0.887573
5.736717	0.1	0.886619
5.738383	0.1	0.889003
5.740050	0.1	0.892282
5.741717	0.1	0.893712
5.743383	0.1	0.892103
5.745050	0.1	0.888288
5.746717	0.1	0.883520
5.748383	0.1	0.878692
5.750050	0.1	0.874400
5.751717	0.1	0.871301
5.753383	0.1	0.869215
5.755050	0.1	0.868142
5.756717	0.1	0.868082
5.758383	0.1	0.868380
5.760050	0.1	0.868499
5.761717	0.1	0.868738
5.763383	0.1	0.870168
5.765050	0.1	0.873148
5.766717	0.1	0.876546
5.768383	0.1	0.878632
5.770050	0.1	0.878036
5.771717	0.1	0.874996
5.773383	0.1	0.871062
5.775050	0.1	0.868380
5.776717	0.1	0.867367
5.778383	0.1	0.867069
5.780050	0.1	0.866294
5.781717	0.1	0.864744
5.783383	0.1	0.862360
5.785050	0.1	0.859201
5.786717	0.1	0.855327
5.788383	0.1	0.850856
5.790050	0.1	0.846565
5.791717	0.1	0.844419
5.793383	0.1	0.845432
5.795050	0.1	0.848234
5.796717	0.1	0.849843
5.798383	0.1	0.848472
5.800050	0.1	0.844657
5.801717	0.1	0.840247
5.803383	0.1	0.836849
5.805050	0.1	0.834942
5.806717	0.1	0.833750
5.808383	0.1	0.832856
5.810050	0.1	0.831962
5.811717	0.1	0.831604
5.813383	0.1	0.832200
5.815050	0.1	0.833273
5.816717	0.1	0.833511
5.818383	0.1	0.832617
5.820050	0.1	0.831127
5.821717	0.1	0.829876
5.823383	0.1	0.829697
5.825050	0.1	0.830770
5.826717	0.1	0.832021
5.828383	0.1	0.832021
5.830050	0.1	0.830054
5.831717	0.1	0.827313
5.833383	0.1	0.824928
5.835050	0.1	0.823081
5.836717	0.1	0.821650
5.838383	0.1	0.821352
5.840050	0.1	0.823140
5.841717	0.1	0.826538
5.843383	0.1	0.830174
5.845050	0.1	0.832796
5.846717	0.1	0.833511
5.848383	0.1	0.832021
5.850050	0.1	0.828624
5.851717	0.1	0.824451
5.853383	0.1	0.820458
5.855050	0.1	0.817597
5.856717	0.1	0.816941
5.858383	0.1	0.818133
5.860050	0.1	0.818968
5.861717	0.1	0.817657
5.863383	0.1	0.814557
5.865050	0.1	0.811160
5.866717	0.1	0.808597
5.868383	0.1	0.807345
5.870050	0.1	0.807166
5.871717	0.1	0.807643
5.873383	0.1	0.808060
5.875050	0.1	0.807703
5.876717	0.1	0.806391
5.878383	0.1	0.805378
5.880050	0.1	0.805616
5.881717	0.1	0.806987
5.883383	0.1	0.808537
5.885050	0.1	0.809670
5.886717	0.1	0.810146
5.888383	0.1	0.809550
5.890050	0.1	0.807226
5.891717	0.1	0.802636
5.893383	0.1	0.795722
5.895050	0.1	0.788212
5.896717	0.1	0.782609
5.898383	0.1	0.779927
5.900050	0.1	0.778914
5.901717	0.1	0.777900
5.903383	0.1	0.776351
5.905050	0.1	0.774562
5.906717	0.1	0.773191
5.908383	0.1	0.772297
5.910050	0.1	0.771225
5.911717	0.1	0.768781
5.913383	0.1	0.764966
5.915050	0.1	0.760913
5.916717	0.1	0.758112
5.918383	0.1	0.757158
5.920050	0.1	0.757396
5.921717	0.1	0.757992
5.923383	0.1	0.758410
5.925050	0.1	0.759125
5.926717	0.1	0.760198
5.928383	0.1	0.761092
5.930050	0.1	0.760853
5.931717	0.1	0.759125
5.933383	0.1	0.756085
5.935050	0.1	0.751793
5.936717	0.1	0.746787
5.938383	0.1	0.742078
5.940050	0.1	0.738621
5.941717	0.1	0.736713
5.943383	0.1	0.735581
5.945050	0.1	0.733376
5.946717	0.1	0.728846
5.948383	0.1	0.722408
5.950050	0.1	0.714779
5.951717	0.1	0.706136
5.953383	0.1	0.697136
5.955050	0.1	0.688672
5.956717	0.1	0.681877
5.958383	0.1	0.678361
5.960050	0.1	0.678718
5.961717	0.1	0.681758
5.963383	0.1	0.685096
5.965050	0.1	0.686526
5.966717	0.1	0.685394
5.968383	0.1	0.681996
5.970050	0.1	0.677407
5.971717	0.1	0.672519
5.973383	0.1	0.667453
5.975050	0.1	0.661552
5.976717	0.1	0.654876
5.978383	0.1	0.648558
5.980050	0.1	0.643551
5.981717	0.1	0.639439
5.983383	0.1	0.635088
5.985050	0.1	0.629902
5.986717	0.1	0.624776
5.988383	0.1	0.621021
5.990050	0.1	0.619054
5.991717	0.1	0.617623
5.993383	0.1	0.615299
5.995050	0.1	0.611842
5.996717	0.1	0.608563
5.998383	0.1	0.606716
6.000050	0.1	0.606239
6.001717	0.1	0.606179
6.003383	0.1	0.606000
6.005050	0.1	0.605285
6.006717	0.1	0.603318
6.008383	0.1	0.599742
6.010050	0.1	0.594616
6.011717	0.1	0.587821
6.013383	0.1	0.579596
6.015050	0.1	0.570893
6.016717	0.1	0.563204
6.018383	0.1	0.557423
6.020050	0.1	0.553548
6.021717	0.1	0.551164
6.023383	0.1	0.550330
6.025050	0.1	0.550687
6.026717	0.1	0.551045
6.028383	0.1	0.549912
6.030050	0.1	0.546515
6.031717	0.1	0.541151
6.033383	0.1	0.535250
6.035050	0.1	0.529945
6.036717	0.1	0.525236
6.038383	0.1	0.520468
6.040050	0.1	0.515223
6.041717	0.1	0.510037
6.043383	0.1	0.505567
6.045050	0.1	0.501871
6.046717	0.1	0.498891
6.048383	0.1	0.496924
6.050050	0.1	0.495791
6.051717	0.1	0.495255
6.053383	0.1	0.494719
6.055050	0.1	0.493646
6.056717	0.1	0.491619
6.058383	0.1	0.488400
6.060050	0.1	0.483513
6.061717	0.1	0.477195
6.063383	0.1	0.470936
6.065050	0.1	0.466347
6.066717	0.1	0.464082
6.068383	0.1	0.464439
6.070050	0.1	0.466526
6.071717	0.1	0.468910
6.073383	0.1	0.470042
6.075050	0.1	0.468850
6.076717	0.1	0.465453
6.078383	0.1	0.461042
6.080050	0.1	0.456810
6.081717	0.1	0.452757
6.083383	0.1	0.448704
6.085050	0.1	0.445604
6.086717	0.1	0.444472
6.088383	0.1	0.445128
6.090050	0.1	0.446558
6.091717	0.1	0.447333
6.093383	0.1	0.446379
6.095050	0.1	0.443876
6.096717	0.1	0.440955
6.098383	0.1	0.438273
6.100050	0.1	0.436246
6.101717	0.1	0.435114
6.103383	0.1	0.434876
6.105050	0.1	0.434935
6.106717	0.1	0.435174
6.108383	0.1	0.435650
6.110050	0.1	0.436425
6.111717	0.1	0.437140
6.113383	0.1	0.436902
6.115050	0.1	0.434816
6.116717	0.1	0.430405
6.118383	0.1	0.424504
6.120050	0.1	0.418603
6.121717	0.1	0.414252
6.123383	0.1	0.412405
6.125050	0.1	0.413060
6.126717	0.1	0.414789
6.128383	0.1	0.415742
6.130050	0.1	0.415146
6.131717	0.1	0.413537
6.133383	0.1	0.411689
6.135050	0.1	0.409842
6.136717	0.1	0.407934
6.138383	0.1	0.405848
6.140050	0.1	0.403941
6.141717	0.1	0.402510
6.143383	0.1	0.401974
6.145050	0.1	0.402391
6.146717	0.1	0.403464
6.148383	0.1	0.404298
6.150050	0.1	0.404239
6.151717	0.1	0.403702
6.153383	0.1	0.403881
6.155050	0.1	0.405490
6.156717	0.1	0.408173
6.158383	0.1	0.410855
6.160050	0.1	0.412107
6.161717	0.1	0.410497
6.163383	0.1	0.406444
6.165050	0.1	0.402331
6.166717	0.1	0.401080
6.168383	0.1	0.403702
6.170050	0.1	0.408530
6.171717	0.1	0.412583
6.173383	0.1	0.413835
6.175050	0.1	0.411749
6.176717	0.1	0.407338
6.178383	0.1	0.402212
6.180050	0.1	0.398278
6.181717	0.1	0.397146
6.183383	0.1	0.399232
6.185050	0.1	0.403285
6.186717	0.1	0.407040
6.188383	0.1	0.408590
6.190050	0.1	0.407219
6.191717	0.1	0.403583
6.193383	0.1	0.399649
6.195050	0.1	0.397921
6.196717	0.1	0.400364
6.198383	0.1	0.406742
6.200050	0.1	0.414372
6.201717	0.1	0.420451
6.203383	0.1	0.423670
6.205050	0.1	0.423551
6.206717	0.1	0.420213
6.208383	0.1	0.414670
6.210050	0.1	0.408590
6.211717	0.1	0.403523
6.213383	0.1	0.400245
6.215050	0.1	0.398397
6.216717	0.1	0.397801
6.218383	0.1	0.399232
6.220050	0.1	0.403225
6.221717	0.1	0.409007
6.223383	0.1	0.414729
6.225050	0.1	0.418663
6.226717	0.1	0.420451
6.228383	0.1	0.421226
6.230050	0.1	0.422359
6.231717	0.1	0.423908
6.233383	0.1	0.425220
6.235050	0.1	0.425756
6.236717	0.1	0.424862
6.238383	0.1	0.422716
6.240050	0.1	0.420868
6.241717	0.1	0.421286
6.243383	0.1	0.424325
6.245050	0.1	0.428438
6.246717	0.1	0.431716
6.248383	0.1	0.433266
6.250050	0.1	0.433564
6.251717	0.1	0.433803
6.253383	0.1	0.434756
6.255050	0.1	0.436425
6.256717	0.1	0.438154
6.258383	0.1	0.439465
6.260050	0.1	0.440478
6.261717	0.1	0.441372
6.263383	0.1	0.442386
6.265050	0.1	0.443220
6.266717	0.1	0.443161
6.268383	0.1	0.442028
6.270050	0.1	0.440538
6.271717	0.1	0.440002
6.273383	0.1	0.440657
6.275050	0.1	0.442028
6.276717	0.1	0.443578
6.278383	0.1	0.444710
6.280050	0.1	0.445128
6.281717	0.1	0.445485
6.283383	0.1	0.446796
6.285050	0.1	0.449300
6.286717	0.1	0.452757
6.288383	0.1	0.457168
6.290050	0.1	0.461459
6.291717	0.1	0.463963
6.293383	0.1	0.464857
6.295050	0.1	0.466108
6.296717	0.1	0.469089
6.298383	0.1	0.472486
6.300050	0.1	0.473917
6.301717	0.1	0.473022
6.303383	0.1	0.471354
6.305050	0.1	0.471056
6.306717	0.1	0.473619
6.308383	0.1	0.479102
6.310050	0.1	0.486255
6.311717	0.1	0.493467
6.313383	0.1	0.500083
6.315050	0.1	0.506222
6.316717	0.1	0.512183
6.318383	0.1	0.517488
6.320050	0.1	0.521302
6.321717	0.1	0.523448
6.323383	0.1	0.524879
6.325050	0.1	0.526726
6.326717	0.1	0.530005
6.328383	0.1	0.534534
6.330050	0.1	0.539303
6.331717	0.1	0.543475
6.333383	0.1	0.547707
6.335050	0.1	0.552654
6.336717	0.1	0.557482
6.338383	0.1	0.561476
6.340050	0.1	0.565529
6.341717	0.1	0.571311
6.343383	0.1	0.579357
6.345050	0.1	0.588715
6.346717	0.1	0.597537
6.348383	0.1	0.604630
6.350050	0.1	0.610232
6.351717	0.1	0.615656
6.353383	0.1	0.621319
6.355050	0.1	0.626922
6.356717	0.1	0.632107
6.358383	0.1	0.636995
6.360050	0.1	0.643134
6.361717	0.1	0.652134
6.363383	0.1	0.663638
6.365050	0.1	0.675499
6.366717	0.1	0.686228
6.368383	0.1	0.695407
6.370050	0.1	0.703752
6.371717	0.1	0.712216
6.373383	0.1	0.721157
6.375050	0.1	0.730038
6.376717	0.1	0.738740
6.378383	0.1	0.747383
6.380050	0.1	0.756383
6.381717	0.1	0.766695
6.383383	0.1	0.778794
6.385050	0.1	0.791490
6.386717	0.1	0.803351
6.388383	0.1	0.814498
6.390050	0.1	0.825882
6.391717	0.1	0.837624
6.393383	0.1	0.848651
6.395050	0.1	0.857651
6.396717	0.1	0.864267
6.398383	0.1	0.870109
6.400050	0.1	0.877678
6.401717	0.1	0.888407
6.403383	0.1	0.901282
6.405050	0.1	0.914037
6.406717	0.1	0.924289
6.408383	0.1	0.931501
6.410050	0.1	0.937045
6.411717	0.1	0.943244
6.413383	0.1	0.951469
6.415050	0.1	0.961304
6.416717	0.1	0.970900
6.418383	0.1	0.979245
6.420050	0.1	0.987291
6.421717	0.1	0.996113
6.423383	0.1	1.005173
6.425050	0.1	1.013279
6.426717	0.1	1.020014
6.428383	0.1	1.025260
6.430050	0.1	1.028836
6.431717	0.1	1.031935
6.433383	0.1	1.035929
6.435050	0.1	1.041055
6.436717	0.1	1.046181
6.438383	0.1	1.049995
6.440050	0.1	1.052082
6.441717	0.1	1.053393
6.443383	0.1	1.055181
6.445050	0.1	1.057446
6.446717	0.1	1.059711
6.448383	0.1	1.061499
6.450050	0.1	1.063109
6.451717	0.1	1.064837
6.453383	0.1	1.066566
6.455050	0.1	1.067936
6.456717	0.1	1.068413
6.458383	0.1	1.067698
6.460050	0.1	1.065791
6.461717	0.1	1.062691
6.463383	0.1	1.059413
6.465050	0.1	1.057565
6.466717	0.1	1.057804
6.468383	0.1	1.058877
6.470050	0.1	1.059175
6.471717	0.1	1.058579
6.473383	0.1	1.058340
6.475050	0.1	1.059115
6.476717	0.1	1.059890
6.478383	0.1	1.058996
6.480050	0.1	1.055539
6.481717	0.1	1.049817
6.483383	0.1	1.043081
6.485050	0.1	1.037002
6.486717	0.1	1.032531
6.488383	0.1	1.029849
6.490050	0.1	1.028776
6.491717	0.1	1.028955
6.493383	0.1	1.029849
6.495050	0.1	1.031399
6.496717	0.1	1.033962
6.498383	0.1	1.036584
6.500050	0.1	1.037955
6.501717	0.1	1.038313
6.503383	0.1	1.039445
6.505050	0.1	1.042068
6.506717	0.1	1.044750
6.508383	0.1	1.046062
6.510050	0.1	1.045466
6.511717	0.1	1.043618
6.513383	0.1	1.041532
6.515050	0.1	1.039922
6.516717	0.1	1.038969
6.518383	0.1	1.037955
6.520050	0.1	1.035750
6.521717	0.1	1.031339
6.523383	0.1	1.024604
6.525050	0.1	1.017153
6.526717	0.1	1.011014
6.528383	0.1	1.007974
6.530050	0.1	1.008570
6.531717	0.1	1.011074
6.533383	0.1	1.012862
6.535050	0.1	1.013279
6.536717	0.1	1.013577
6.538383	0.1	1.014590
6.540050	0.1	1.015425
6.541717	0.1	1.015484
6.543383	0.1	1.015008
6.545050	0.1	1.015008
6.546717	0.1	1.016617
6.548383	0.1	1.020551
6.550050	0.1	1.025677
6.551717	0.1	1.030088
6.553383	0.1	1.032233
6.555050	0.1	1.031935
6.556717	0.1	1.030147
6.558383	0.1	1.028121
6.560050	0.1	1.026750
6.561717	0.1	1.026034
6.563383	0.1	1.025796
6.565050	0.1	1.026630
6.566717	0.1	1.028955
6.568383	0.1	1.032353
6.570050	0.1	1.035988
6.571717	0.1	1.038969
6.573383	0.1	1.040936
6.575050	0.1	1.041830
6.576717	0.1	1.041532
6.578383	0.1	1.039863
6.580050	0.1	1.037061
6.581717	0.1	1.033962
6.583383	0.1	1.031995
6.585050	0.1	1.032174
6.586717	0.1	1.034558
6.588383	0.1	1.038373
6.590050	0.1	1.042545
6.591717	0.1	1.045942
6.593383	0.1	1.048029
6.595050	0.1	1.049280
6.596717	0.1	1.049817
6.598383	0.1	1.049519
6.600050	0.1	1.048625
6.601717	0.1	1.047492
6.603383	0.1	1.046658
6.605050	0.1	1.046836
6.606717	0.1	1.048684
6.608383	0.1	1.051724
6.610050	0.1	1.054943
6.611717	0.1	1.057983
6.613383	0.1	1.060784
6.615050	0.1	1.062870
6.616717	0.1	1.063824
6.618383	0.1	1.063645
6.620050	0.1	1.063466
6.621717	0.1	1.064241
6.623383	0.1	1.066208
6.625050	0.1	1.068533
6.626717	0.1	1.070976
6.628383	0.1	1.073182
6.630050	0.1	1.074731
6.631717	0.1	1.076043
6.633383	0.1	1.078427
6.635050	0.1	1.082122
6.636717	0.1	1.085937
6.638383	0.1	1.089037
6.640050	0.1	1.091123
6.641717	0.1	1.092196
6.643383	0.1	1.093209
6.645050	0.1	1.095772
6.646717	0.1	1.100361
6.648383	0.1	1.105189
6.650050	0.1	1.107514
6.651717	0.1	1.107097
6.653383	0.1	1.105666
6.655050	0.1	1.105785
6.656717	0.1	1.107931
6.658383	0.1	1.110494
6.660050	0.1	1.111806
6.661717	0.1	1.112580
6.663383	0.1	1.114905
6.665050	0.1	1.119554
6.666717	0.1	1.125932
6.668383	0.1	1.132906
6.670050	0.1	1.139164
6.671717	0.1	1.143515
6.673383	0.1	1.146019
6.675050	0.1	1.147688
6.676717	0.1	1.149356
6.678383	0.1	1.151383
6.680050	0.1	1.153946
6.681717	0.1	1.156867
6.683383	0.1	1.159966
6.685050	0.1	1.163185
6.686717	0.1	1.166523
6.688383	0.1	1.169503
6.690050	0.1	1.172185
6.691717	0.1	1.174808
6.693383	0.1	1.177013
6.695050	0.1	1.177788
6.696717	0.1	1.176775
6.698383	0.1	1.174688
6.700050	0.1	1.172066
6.701717	0.1	1.168966
6.703383	0.1	1.165450
6.705050	0.1	1.162052
6.706717	0.1	1.159847
6.708383	0.1	1.160085
6.710050	0.1	1.163006
6.711717	0.1	1.167238
6.713383	0.1	1.171410
6.715050	0.1	1.174748
6.716717	0.1	1.177251
6.718383	0.1	1.178682
6.720050	0.1	1.179278
6.721717	0.1	1.179934
6.723383	0.1	1.181126
6.725050	0.1	1.182556
6.726717	0.1	1.183808
6.728383	0.1	1.184583
6.730050	0.1	1.184225
6.731717	0.1	1.182079
6.733383	0.1	1.178980
6.735050	0.1	1.176238
6.736717	0.1	1.174867
6.738383	0.1	1.174986
6.740050	0.1	1.176953
6.741717	0.1	1.180589
6.743383	0.1	1.185119
6.745050	0.1	1.189649
6.746717	0.1	1.193047
6.748383	0.1	1.194418
6.750050	0.1	1.193404
6.751717	0.1	1.190662
6.753383	0.1	1.187503
6.755050	0.1	1.184642
6.756717	0.1	1.182258
6.758383	0.1	1.180530
6.760050	0.1	1.179814
6.761717	0.1	1.180291
6.763383	0.1	1.181722
6.765050	0.1	1.183748
6.766717	0.1	1.185477
6.768383	0.1	1.186013
6.770050	0.1	1.185179
6.771717	0.1	1.183570
6.773383	0.1	1.181960
6.775050	0.1	1.180947
6.776717	0.1	1.180708
6.778383	0.1	1.180768
6.780050	0.1	1.180291
6.781717	0.1	1.179040
6.783383	0.1	1.177430
6.785050	0.1	1.175940
6.786717	0.1	1.175046
6.788383	0.1	1.175165
6.790050	0.1	1.176179
6.791717	0.1	1.177907
6.793383	0.1	1.179934
6.795050	0.1	1.181185
6.796717	0.1	1.181066
6.798383	0.1	1.180351
6.800050	0.1	1.179934
6.801717	0.1	1.180053
6.803383	0.1	1.180887
6.805050	0.1	1.182258
6.806717	0.1	1.183271
6.808383	0.1	1.183152
6.810050	0.1	1.181960
6.811717	0.1	1.180589
6.813383	0.1	1.179695
6.815050	0.1	1.179397
6.816717	0.1	1.179278
6.818383	0.1	1.179099
6.820050	0.1	1.178801
6.821717	0.1	1.178682
6.823383	0.1	1.179278
6.825050	0.1	1.181007
6.826717	0.1	1.183033
6.828383	0.1	1.183689
6.830050	0.1	1.182556
6.831717	0.1	1.181185
6.833383	0.1	1.181305
6.835050	0.1	1.183212
6.836717	0.1	1.185954
6.838383	0.1	1.187801
6.840050	0.1	1.188099
6.841717	0.1	1.187384
6.843383	0.1	1.186907
6.845050	0.1	1.187205
6.846717	0.1	1.187921
6.848383	0.1	1.188159
6.850050	0.1	1.187325
6.851717	0.1	1.185238
6.853383	0.1	1.181483
6.855050	0.1	1.176417
6.856717	0.1	1.171529
6.858383	0.1	1.168549
6.860050	0.1	1.167715
6.861717	0.1	1.168311
6.863383	0.1	1.169920
6.865050	0.1	1.172543
6.866717	0.1	1.175523
6.868383	0.1	1.177788
6.870050	0.1	1.178682
6.871717	0.1	1.178682
6.873383	0.1	1.178920
6.875050	0.1	1.179576
6.876717	0.1	1.179636
6.878383	0.1	1.178205
6.880050	0.1	1.175344
6.881717	0.1	1.172245
6.883383	0.1	1.170158
6.885050	0.1	1.169860
6.886717	0.1	1.171827
6.888383	0.1	1.175881
6.890050	0.1	1.180410
6.891717	0.1	1.183093
6.893383	0.1	1.182854
6.895050	0.1	1.179993
6.896717	0.1	1.175821
6.898383	0.1	1.171947
6.900050	0.1	1.170039
6.901717	0.1	1.170337
6.903383	0.1	1.171649
6.905050	0.1	1.172543
6.906717	0.1	1.172662
6.908383	0.1	1.172602
6.910050	0.1	1.172423
6.911717	0.1	1.171410
6.913383	0.1	1.169860
6.915050	0.1	1.168788
6.916717	0.1	1.168966
6.918383	0.1	1.170278
6.920050	0.1	1.171649
6.921717	0.1	1.172483
6.923383	0.1	1.172900
6.925050	0.1	1.172960
6.926717	0.1	1.172483
6.928383	0.1	1.172483
6.930050	0.1	1.174092
6.931717	0.1	1.177013
6.933383	0.1	1.179457
6.935050	0.1	1.180291
6.936717	0.1	1.179874
6.938383	0.1	1.178980
6.940050	0.1	1.178026
6.941717	0.1	1.176834
6.943383	0.1	1.175284
6.945050	0.1	1.173794
6.946717	0.1	1.172602
6.948383	0.1	1.170993
6.950050	0.1	1.168311
6.951717	0.1	1.165569
6.953383	0.1	1.164675
6.955050	0.1	1.166523
6.956717	0.1	1.170218
6.958383	0.1	1.173496
6.960050	0.1	1.174450
6.961717	0.1	1.173019
6.963383	0.1	1.170516
6.965050	0.1	1.168132
6.966717	0.1	1.166582
6.968383	0.1	1.165986
6.970050	0.1	1.166642
6.971717	0.1	1.168311
6.973383	0.1	1.169562
6.975050	0.1	1.169622
6.976717	0.1	1.169562
6.978383	0.1	1.170039
6.980050	0.1	1.170635
6.981717	0.1	1.170456
6.983383	0.1	1.169920
6.985050	0.1	1.169324
6.986717	0.1	1.168788
6.988383	0.1	1.168251
6.990050	0.1	1.167417
6.991717	0.1	1.164675
6.993383	0.1	1.159012
6.995050	0.1	1.151681
6.996717	0.1	1.145303
6.998383	0.1	1.141727
7.000050	0.1	1.141131
7.001717	0.1	1.141965
7.003383	0.1	1.141667
7.005050	0.1	1.138568
7.006717	0.1	1.132786
7.008383	0.1	1.126170
7.010050	0.1	1.120389
7.011717	0.1	1.116216
7.013383	0.1	1.113296
7.015050	0.1	1.110971
7.016717	0.1	1.108766
7.018383	0.1	1.106978
7.020050	0.1	1.105666
7.021717	0.1	1.103997
7.023383	0.1	1.101792
7.025050	0.1	1.099765
7.026717	0.1	1.097977
7.028383	0.1	1.095176
7.030050	0.1	1.090229
7.031717	0.1	1.083076
7.033383	0.1	1.074910
7.035050	0.1	1.067281
7.036717	0.1	1.061618
7.038383	0.1	1.058757
7.040050	0.1	1.058161
7.041717	0.1	1.057804
7.043383	0.1	1.055300
7.045050	0.1	1.049578
7.046717	0.1	1.042485
7.048383	0.1	1.037180
7.050050	0.1	1.034916
7.051717	0.1	1.034439
7.053383	0.1	1.034141
7.055050	0.1	1.033664
7.056717	0.1	1.032651
7.058383	0.1	1.030743
7.060050	0.1	1.028001
7.061717	0.1	1.024783
7.063383	0.1	1.021028
7.065050	0.1	1.016498
7.066717	0.1	1.011133
7.068383	0.1	1.005173
7.070050	0.1	0.998795
7.071717	0.1	0.992358
7.073383	0.1	0.986159
7.075050	0.1	0.980318
7.076717	0.1	0.974596
7.078383	0.1	0.969052
7.080050	0.1	0.963748
7.081717	0.1	0.958979
7.083383	0.1	0.955343
7.085050	0.1	0.952900
7.086717	0.1	0.950456
7.088383	0.1	0.946820
7.090050	0.1	0.942051
7.091717	0.1	0.937343
7.093383	0.1	0.933409
7.095050	0.1	0.929892
7.096717	0.1	0.926077
7.098383	0.1	0.921607
7.100050	0.1	0.916660
7.101717	0.1	0.912190
7.103383	0.1	0.909090
7.105050	0.1	0.907600
7.106717	0.1	0.906706
7.108383	0.1	0.905216
7.110050	0.1	0.902236
7.111717	0.1	0.898123
7.113383	0.1	0.894189
7.115050	0.1	0.891447
7.116717	0.1	0.889897
7.118383	0.1	0.889123
7.120050	0.1	0.888288
7.121717	0.1	0.886619
7.123383	0.1	0.883758
7.125050	0.1	0.880420
7.126717	0.1	0.877082
7.128383	0.1	0.873983
7.130050	0.1	0.871539
7.131717	0.1	0.870049
7.133383	0.1	0.869274
7.135050	0.1	0.869334
7.136717	0.1	0.870287
7.138383	0.1	0.871062
7.140050	0.1	0.869751
7.141717	0.1	0.865519
7.143383	0.1	0.859618
7.145050	0.1	0.854313
7.146717	0.1	0.851095
7.148383	0.1	0.849962
7.150050	0.1	0.850022
7.151717	0.1	0.850678
7.153383	0.1	0.851512
7.155050	0.1	0.851989
7.156717	0.1	0.851333
7.158383	0.1	0.849247
7.160050	0.1	0.846267
7.161717	0.1	0.842989
7.163383	0.1	0.839710
7.165050	0.1	0.836492
7.166717	0.1	0.833452
7.168383	0.1	0.831604
7.170050	0.1	0.832260
7.171717	0.1	0.835002
7.173383	0.1	0.838220
7.175050	0.1	0.840902
7.176717	0.1	0.843167
7.178383	0.1	0.845432
7.180050	0.1	0.848115
7.181717	0.1	0.851572
7.183383	0.1	0.855446
7.185050	0.1	0.858963
7.186717	0.1	0.861287
7.188383	0.1	0.862539
7.190050	0.1	0.863195
7.191717	0.1	0.863552
7.193383	0.1	0.863671
7.195050	0.1	0.863671
7.196717	0.1	0.863195
7.198383	0.1	0.862300
7.200050	0.1	0.862062
7.201717	0.1	0.863731
7.203383	0.1	0.867009
7.205050	0.1	0.870049
7.206717	0.1	0.872076
7.208383	0.1	0.872970
7.210050	0.1	0.873029
7.211717	0.1	0.873148
7.213383	0.1	0.874519
7.215050	0.1	0.877202
7.216717	0.1	0.879765
7.218383	0.1	0.881076
7.220050	0.1	0.881314
7.221717	0.1	0.881732
7.223383	0.1	0.883520
7.225050	0.1	0.887156
7.226717	0.1	0.891864
7.228383	0.1	0.895739
7.230050	0.1	0.897110
7.231717	0.1	0.896037
7.233383	0.1	0.894308
7.235050	0.1	0.893831
7.236717	0.1	0.895262
7.238383	0.1	0.897706
7.240050	0.1	0.899375
7.241717	0.1	0.899434
7.243383	0.1	0.898719
7.245050	0.1	0.898361
7.246717	0.1	0.897944
7.248383	0.1	0.896454
7.250050	0.1	0.894606
7.251717	0.1	0.894189
7.253383	0.1	0.896096
7.255050	0.1	0.899375
7.256717	0.1	0.902653
7.258383	0.1	0.905395
7.260050	0.1	0.908017
7.261717	0.1	0.911295
7.263383	0.1	0.915110
7.265050	0.1	0.917733
7.266717	0.1	0.917733
7.268383	0.1	0.915349
7.270050	0.1	0.911892
7.271717	0.1	0.908196
7.273383	0.1	0.905097
7.275050	0.1	0.903606
7.276717	0.1	0.904203
7.278383	0.1	0.905991
7.280050	0.1	0.908673
7.281717	0.1	0.912368
7.283383	0.1	0.916660
7.285050	0.1	0.919879
7.286717	0.1	0.920534
7.288383	0.1	0.918269
7.290050	0.1	0.913560
7.291717	0.1	0.908494
7.293383	0.1	0.905752
7.295050	0.1	0.906169
7.296717	0.1	0.907838
7.298383	0.1	0.908077
7.300050	0.1	0.905931
7.301717	0.1	0.902534
7.303383	0.1	0.899315
7.305050	0.1	0.896812
7.306717	0.1	0.894308
7.308383	0.1	0.891149
7.310050	0.1	0.887573
7.311717	0.1	0.884533
7.313383	0.1	0.883341
7.315050	0.1	0.884831
7.316717	0.1	0.888228
7.318383	0.1	0.891626
7.320050	0.1	0.893354
7.321717	0.1	0.892937
7.323383	0.1	0.890970
7.325050	0.1	0.888705
7.326717	0.1	0.886917
7.328383	0.1	0.885665
7.330050	0.1	0.884473
7.331717	0.1	0.883341
7.333383	0.1	0.882804
7.335050	0.1	0.883162
7.336717	0.1	0.883818
7.338383	0.1	0.883341
7.340050	0.1	0.881136
7.341717	0.1	0.878573
7.343383	0.1	0.877023
7.345050	0.1	0.876367
7.346717	0.1	0.875652
7.348383	0.1	0.874758
7.350050	0.1	0.874341
7.351717	0.1	0.874221
7.353383	0.1	0.873387
7.355050	0.1	0.871658
7.356717	0.1	0.870168
7.358383	0.1	0.869870
7.360050	0.1	0.870705
7.361717	0.1	0.871658
7.363383	0.1	0.872195
7.365050	0.1	0.872552
7.366717	0.1	0.873447
7.368383	0.1	0.875473
7.370050	0.1	0.878573
7.371717	0.1	0.881910
7.373383	0.1	0.884235
7.375050	0.1	0.885308
7.376717	0.1	0.885785
7.378383	0.1	0.885725
7.380050	0.1	0.884950
7.381717	0.1	0.883937
7.383383	0.1	0.883162
7.385050	0.1	0.882447
7.386717	0.1	0.881314
7.388383	0.1	0.879526
7.390050	0.1	0.877023
7.391717	0.1	0.873864
7.393383	0.1	0.870585
7.395050	0.1	0.867963
7.396717	0.1	0.866830
7.398383	0.1	0.867784
7.400050	0.1	0.870109
7.401717	0.1	0.872433
7.403383	0.1	0.873566
7.405050	0.1	0.872731
7.406717	0.1	0.870407
7.408383	0.1	0.868380
7.410050	0.1	0.868142
7.411717	0.1	0.870049
7.413383	0.1	0.873506
7.415050	0.1	0.877857
7.416717	0.1	0.882030
7.418383	0.1	0.884950
7.420050	0.1	0.885606
7.421717	0.1	0.883699
7.423383	0.1	0.880003
7.425050	0.1	0.876606
7.426717	0.1	0.874877
7.428383	0.1	0.874937
7.430050	0.1	0.876367
7.431717	0.1	0.878453
7.433383	0.1	0.880122
7.435050	0.1	0.880063
7.436717	0.1	0.877857
7.438383	0.1	0.874102
7.440050	0.1	0.870109
7.441717	0.1	0.867367
7.443383	0.1	0.867248
7.445050	0.1	0.869513
7.446717	0.1	0.872791
7.448383	0.1	0.875473
7.450050	0.1	0.876904
7.451717	0.1	0.877202
7.453383	0.1	0.876546
7.455050	0.1	0.875056
7.456717	0.1	0.872970
7.458383	0.1	0.871182
7.460050	0.1	0.871360
7.461717	0.1	0.873864
7.463383	0.1	0.877321
7.465050	0.1	0.880182
7.466717	0.1	0.882089
7.468383	0.1	0.883162
7.470050	0.1	0.883102
7.471717	0.1	0.880957
7.473383	0.1	0.875771
7.475050	0.1	0.867903
7.476717	0.1	0.859439
7.478383	0.1	0.853479
7.480050	0.1	0.852466
7.481717	0.1	0.855923
7.483383	0.1	0.860930
7.485050	0.1	0.865042
7.486717	0.1	0.867903
7.488383	0.1	0.870347
7.490050	0.1	0.872552
7.491717	0.1	0.873447
7.493383	0.1	0.872433
7.495050	0.1	0.869811
7.496717	0.1	0.866592
7.498383	0.1	0.863850
7.500050	0.1	0.861824
7.501717	0.1	0.859916
7.503383	0.1	0.857174
7.505050	0.1	0.853658
7.506717	0.1	0.850380
7.508383	0.1	0.848472
7.510050	0.1	0.848115
7.511717	0.1	0.848115
7.513383	0.1	0.847340
7.515050	0.1	0.846386
7.516717	0.1	0.846446
7.518383	0.1	0.847936
7.520050	0.1	0.849783
7.521717	0.1	0.850856
7.523383	0.1	0.850916
7.525050	0.1	0.851452
7.526717	0.1	0.852883
7.528383	0.1	0.854135
7.530050	0.1	0.853837
7.531717	0.1	0.851810
7.533383	0.1	0.848591
7.535050	0.1	0.844955
7.536717	0.1	0.841439
7.538383	0.1	0.838697
7.540050	0.1	0.837505
7.541717	0.1	0.838161
7.543383	0.1	0.839829
7.545050	0.1	0.841320
7.546717	0.1	0.841796
7.548383	0.1	0.840843
7.550050	0.1	0.838637
7.551717	0.1	0.836432
7.553383	0.1	0.835478
7.555050	0.1	0.835955
7.556717	0.1	0.837863
7.558383	0.1	0.841141
7.560050	0.1	0.845194
7.561717	0.1	0.848889
7.563383	0.1	0.851095
7.565050	0.1	0.851154
7.566717	0.1	0.849068
7.568383	0.1	0.845432
7.570050	0.1	0.840902
7.571717	0.1	0.836432
7.573383	0.1	0.833035
7.575050	0.1	0.831723
7.576717	0.1	0.832915
7.578383	0.1	0.836194
7.580050	0.1	0.840545
7.581717	0.1	0.844598
7.583383	0.1	0.847518
7.585050	0.1	0.849128
7.586717	0.1	0.849545
7.588383	0.1	0.848591
7.590050	0.1	0.846148
7.591717	0.1	0.842273
7.593383	0.1	0.838101
7.595050	0.1	0.835717
7.596717	0.1	0.836968
7.598383	0.1	0.841975
7.600050	0.1	0.848949
7.601717	0.1	0.855446
7.603383	0.1	0.859976
7.605050	0.1	0.861704
7.606717	0.1	0.860333
7.608383	0.1	0.856459
7.610050	0.1	0.851214
7.611717	0.1	0.846207
7.613383	0.1	0.843227
7.615050	0.1	0.842989
7.616717	0.1	0.844240
7.618383	0.1	0.845432
7.620050	0.1	0.846028
7.621717	0.1	0.845611
7.623383	0.1	0.844121
7.625050	0.1	0.841796
7.626717	0.1	0.839591
7.628383	0.1	0.838161
7.630050	0.1	0.837803
7.631717	0.1	0.837803
7.633383	0.1	0.837028
7.635050	0.1	0.835359
7.636717	0.1	0.834227
7.638383	0.1	0.834644
7.640050	0.1	0.836492
7.641717	0.1	0.838935
7.643383	0.1	0.841618
7.645050	0.1	0.844955
7.646717	0.1	0.848472
7.648383	0.1	0.850916
7.650050	0.1	0.851810
7.651717	0.1	0.851512
7.653383	0.1	0.850558
7.655050	0.1	0.849366
7.656717	0.1	0.848234
7.658383	0.1	0.847697
7.660050	0.1	0.848353
7.661717	0.1	0.850320
7.663383	0.1	0.852883
7.665050	0.1	0.855327
7.666717	0.1	0.857830
7.668383	0.1	0.860691
7.670050	0.1	0.863791
7.671717	0.1	0.866592
7.673383	0.1	0.868499
7.675050	0.1	0.868797
7.676717	0.1	0.867248
7.678383	0.1	0.864565
7.680050	0.1	0.862479
7.681717	0.1	0.861883
7.683383	0.1	0.862420
7.685050	0.1	0.863433
7.686717	0.1	0.865340
7.688383	0.1	0.868499
7.690050	0.1	0.872076
7.691717	0.1	0.874281
7.693383	0.1	0.873923
7.695050	0.1	0.871420
7.696717	0.1	0.868857
7.698383	0.1	0.868380
7.700050	0.1	0.870585
7.701717	0.1	0.874221
7.703383	0.1	0.877678
7.705050	0.1	0.879705
7.706717	0.1	0.879705
7.708383	0.1	0.877738
7.710050	0.1	0.875056
7.711717	0.1	0.873029
7.713383	0.1	0.872374
7.715050	0.1	0.873029
7.716717	0.1	0.874341
7.718383	0.1	0.875711
7.720050	0.1	0.876963
7.721717	0.1	0.877500
7.723383	0.1	0.876606
7.725050	0.1	0.874698
7.726717	0.1	0.872850
7.728383	0.1	0.871778
7.730050	0.1	0.871480
7.731717	0.1	0.871599
7.733383	0.1	0.871420
7.735050	0.1	0.869930
7.736717	0.1	0.866711
7.738383	0.1	0.863195
7.740050	0.1	0.861347
7.741717	0.1	0.861943
7.743383	0.1	0.863910
7.745050	0.1	0.865400
7.746717	0.1	0.865698
7.748383	0.1	0.865340
7.750050	0.1	0.865102
7.751717	0.1	0.864923
7.753383	0.1	0.864089
7.755050	0.1	0.862122
7.756717	0.1	0.860035
7.758383	0.1	0.858605
7.760050	0.1	0.857770
7.761717	0.1	0.857234
7.763383	0.1	0.857532
7.765050	0.1	0.858724
7.766717	0.1	0.860035
7.768383	0.1	0.860453
7.770050	0.1	0.859618
7.771717	0.1	0.857890
7.773383	0.1	0.855207
7.775050	0.1	0.850976
7.776717	0.1	0.845254
7.778383	0.1	0.839531
7.780050	0.1	0.835180
7.781717	0.1	0.832558
7.783383	0.1	0.831008
7.785050	0.1	0.830233
7.786717	0.1	0.830412
7.788383	0.1	0.831425
7.790050	0.1	0.832975
7.791717	0.1	0.834405
7.793383	0.1	0.835061
7.795050	0.1	0.834465
7.796717	0.1	0.832915
7.798383	0.1	0.830948
7.800050	0.1	0.829041
7.801717	0.1	0.827611
7.803383	0.1	0.827253
7.805050	0.1	0.827789
7.806717	0.1	0.828683
7.808383	0.1	0.829399
7.810050	0.1	0.829399
7.811717	0.1	0.827491
7.813383	0.1	0.822961
7.815050	0.1	0.817061
7.816717	0.1	0.812113
7.818383	0.1	0.809789
7.820050	0.1	0.809789
7.821717	0.1	0.811279
7.823383	0.1	0.813544
7.825050	0.1	0.815809
7.826717	0.1	0.817657
7.828383	0.1	0.818849
7.830050	0.1	0.819325
7.831717	0.1	0.819087
7.833383	0.1	0.818491
7.835050	0.1	0.817955
7.836717	0.1	0.817299
7.838383	0.1	0.815928
7.840050	0.1	0.814259
7.841717	0.1	0.813603
7.843383	0.1	0.814736
7.845050	0.1	0.817180
7.846717	0.1	0.819743
7.848383	0.1	0.821650
7.850050	0.1	0.822723
7.851717	0.1	0.823379
7.853383	0.1	0.823796
7.855050	0.1	0.823319
7.856717	0.1	0.821412
7.858383	0.1	0.818789
7.860050	0.1	0.817061
7.861717	0.1	0.816584
7.863383	0.1	0.816166
7.865050	0.1	0.814498
7.866717	0.1	0.811815
7.868383	0.1	0.809550
7.870050	0.1	0.808656
7.871717	0.1	0.808775
7.873383	0.1	0.809372
7.875050	0.1	0.810623
7.876717	0.1	0.812829
7.878383	0.1	0.815630
7.880050	0.1	0.818133
7.881717	0.1	0.819325
7.883383	0.1	0.818849
7.885050	0.1	0.816882
7.886717	0.1	0.814557
7.888383	0.1	0.812888
7.890050	0.1	0.811815
7.891717	0.1	0.809908
7.893383	0.1	0.806510
7.895050	0.1	0.802577
7.896717	0.1	0.799716
7.898383	0.1	0.799120
7.900050	0.1	0.801146
7.901717	0.1	0.805378
7.903383	0.1	0.810385
7.905050	0.1	0.814140
7.906717	0.1	0.815630
7.908383	0.1	0.814796
7.910050	0.1	0.811994
7.911717	0.1	0.808060
7.913383	0.1	0.804842
7.915050	0.1	0.803769
7.916717	0.1	0.805259
7.918383	0.1	0.808716
7.920050	0.1	0.812471
7.921717	0.1	0.814378
7.923383	0.1	0.813901
7.925050	0.1	0.812292
7.926717	0.1	0.810564
7.928383	0.1	0.808477
7.930050	0.1	0.805676
7.931717	0.1	0.802636
7.933383	0.1	0.800550
7.935050	0.1	0.799775
7.936717	0.1	0.800967
7.938383	0.1	0.804663
7.940050	0.1	0.809908
7.941717	0.1	0.814080
7.943383	0.1	0.815272
7.945050	0.1	0.813603
7.946717	0.1	0.810266
7.948383	0.1	0.806689
7.950050	0.1	0.803530
7.951717	0.1	0.800967
7.953383	0.1	0.799358
7.955050	0.1	0.799239
7.956717	0.1	0.800669
7.958383	0.1	0.802875
7.960050	0.1	0.804901
7.961717	0.1	0.805974
7.963383	0.1	0.806391
7.965050	0.1	0.807166
7.966717	0.1	0.808597
7.968383	0.1	0.809550
7.970050	0.1	0.809193
7.971717	0.1	0.807703
7.973383	0.1	0.805795
7.975050	0.1	0.803947
7.976717	0.1	0.802517
7.978383	0.1	0.801802
7.980050	0.1	0.801861
7.981717	0.1	0.802636
7.983383	0.1	0.803471
7.985050	0.1	0.803649
7.986717	0.1	0.802457
7.988383	0.1	0.799716
7.990050	0.1	0.796080
7.991717	0.1	0.793219
7.993383	0.1	0.791907
7.995050	0.1	0.792384
7.996717	0.1	0.794828
7.998383	0.1	0.798285
8.000050	0.1	0.801086
8.001717	0.1	0.802696
8.003383	0.1	0.803947
8.005050	0.1	0.805080
8.006717	0.1	0.805020
8.008383	0.1	0.803232
8.010050	0.1	0.801146
8.011717	0.1	0.800908
8.013383	0.1	0.802159
8.015050	0.1	0.803232
8.016717	0.1	0.803351
8.018383	0.1	0.803292
8.020050	0.1	0.804186
8.021717	0.1	0.805974
8.023383	0.1	0.807583
8.025050	0.1	0.807762
8.026717	0.1	0.806212
8.028383	0.1	0.803649
8.030050	0.1	0.800967
8.031717	0.1	0.798702
8.033383	0.1	0.797093
8.035050	0.1	0.795960
8.036717	0.1	0.794768
8.038383	0.1	0.793397
8.040050	0.1	0.792265
8.041717	0.1	0.791967
8.043383	0.1	0.792980
8.045050	0.1	0.795305
8.046717	0.1	0.798643
8.048383	0.1	0.801861
8.050050	0.1	0.803530
8.051717	0.1	0.803292
8.053383	0.1	0.801563
8.055050	0.1	0.799120
8.056717	0.1	0.796616
8.058383	0.1	0.794530
8.060050	0.1	0.793278
8.061717	0.1	0.793219
8.063383	0.1	0.794113
8.065050	0.1	0.795364
8.066717	0.1	0.796914
8.068383	0.1	0.798523
8.070050	0.1	0.799656
8.071717	0.1	0.800908
8.073383	0.1	0.803292
8.075050	0.1	0.806391
8.076717	0.1	0.808537
8.078383	0.1	0.808835
8.080050	0.1	0.808299
8.081717	0.1	0.807643
8.083383	0.1	0.806272
8.085050	0.1	0.803173
8.086717	0.1	0.798523
8.088383	0.1	0.793874
8.090050	0.1	0.791669
8.091717	0.1	0.793040
8.093383	0.1	0.796616
8.095050	0.1	0.799835
8.096717	0.1	0.801027
8.098383	0.1	0.800312
8.100050	0.1	0.798702
8.101717	0.1	0.796557
8.103383	0.1	0.793815
8.105050	0.1	0.791192
8.106717	0.1	0.789940
8.108383	0.1	0.791073
8.110050	0.1	0.794768
8.111717	0.1	0.799596
8.113383	0.1	0.803590
8.115050	0.1	0.805080
8.116717	0.1	0.803292
8.118383	0.1	0.798702
8.120050	0.1	0.792980
8.121717	0.1	0.788093
8.123383	0.1	0.786066
8.125050	0.1	0.787675
8.126717	0.1	0.791132
8.128383	0.1	0.793695
8.130050	0.1	0.794351
8.131717	0.1	0.794113
8.133383	0.1	0.794292
8.135050	0.1	0.795186
8.136717	0.1	0.796437
8.138383	0.1	0.797451
8.140050	0.1	0.799000
8.141717	0.1	0.801623
8.143383	0.1	0.804424
8.145050	0.1	0.805438
8.146717	0.1	0.802934
8.148383	0.1	0.797033
8.150050	0.1	0.790477
8.151717	0.1	0.786781
8.153383	0.1	0.787735
8.155050	0.1	0.793040
8.156717	0.1	0.801086
8.158383	0.1	0.809491
8.160050	0.1	0.815332
8.161717	0.1	0.816762
8.163383	0.1	0.813961
8.165050	0.1	0.808418
8.166717	0.1	0.801623
8.168383	0.1	0.795484
8.170050	0.1	0.792444
8.171717	0.1	0.793457
8.173383	0.1	0.797212
8.175050	0.1	0.801563
8.176717	0.1	0.804842
8.178383	0.1	0.807047
8.180050	0.1	0.809610
8.181717	0.1	0.813663
8.183383	0.1	0.818312
8.185050	0.1	0.821590
8.186717	0.1	0.822246
8.188383	0.1	0.820875
8.190050	0.1	0.818372
8.191717	0.1	0.816226
8.193383	0.1	0.816107
8.195050	0.1	0.818789
8.196717	0.1	0.823498
8.198383	0.1	0.828505
8.200050	0.1	0.832200
8.201717	0.1	0.833988
8.203383	0.1	0.834405
8.205050	0.1	0.834286
8.206717	0.1	0.834465
8.208383	0.1	0.835717
8.210050	0.1	0.837982
8.211717	0.1	0.840545
8.213383	0.1	0.842512
8.215050	0.1	0.844121
8.216717	0.1	0.846386
8.218383	0.1	0.850320
8.220050	0.1	0.856102
8.221717	0.1	0.862300
8.223383	0.1	0.866652
8.225050	0.1	0.868559
8.226717	0.1	0.869453
8.228383	0.1	0.871122
8.230050	0.1	0.874102
8.231717	0.1	0.877678
8.233383	0.1	0.880539
8.235050	0.1	0.882268
8.236717	0.1	0.883579
8.238383	0.1	0.885367
8.240050	0.1	0.887692
8.241717	0.1	0.890195
8.243383	0.1	0.892580
8.245050	0.1	0.895023
8.246717	0.1	0.898480
8.248383	0.1	0.903785
8.250050	0.1	0.910640
8.251717	0.1	0.917375
8.253383	0.1	0.922322
8.255050	0.1	0.924945
8.256717	0.1	0.925839
8.258383	0.1	0.926256
8.260050	0.1	0.927091
8.261717	0.1	0.927866
8.263383	0.1	0.928044
8.265050	0.1	0.928104
8.266717	0.1	0.929534
8.268383	0.1	0.932872
8.270050	0.1	0.937522
8.271717	0.1	0.942111
8.273383	0.1	0.945449
8.275050	0.1	0.947177
8.276717	0.1	0.947654
8.278383	0.1	0.947893
8.280050	0.1	0.948489
8.281717	0.1	0.949562
8.283383	0.1	0.951171
8.285050	0.1	0.952721
8.286717	0.1	0.953138
8.288383	0.1	0.952363
8.290050	0.1	0.951707
8.291717	0.1	0.952363
8.293383	0.1	0.954270
8.295050	0.1	0.955999
8.296717	0.1	0.956297
8.298383	0.1	0.955045
8.300050	0.1	0.953257
8.301717	0.1	0.951588
8.303383	0.1	0.950396
8.305050	0.1	0.949383
8.306717	0.1	0.948489
8.308383	0.1	0.948012
8.310050	0.1	0.948548
8.311717	0.1	0.950396
8.313383	0.1	0.952423
8.315050	0.1	0.952661
8.316717	0.1	0.950217
8.318383	0.1	0.945866
8.320050	0.1	0.941634
8.321717	0.1	0.939310
8.323383	0.1	0.939608
8.325050	0.1	0.941932
8.326717	0.1	0.944674
8.328383	0.1	0.945628
8.330050	0.1	0.943482
8.331717	0.1	0.939012
8.333383	0.1	0.934064
8.335050	0.1	0.930071
8.336717	0.1	0.927568
8.338383	0.1	0.926793
8.340050	0.1	0.927270
8.341717	0.1	0.928104
8.343383	0.1	0.928581
8.345050	0.1	0.927985
8.346717	0.1	0.925422
8.348383	0.1	0.920713
8.350050	0.1	0.914991
8.351717	0.1	0.910103
8.353383	0.1	0.907540
8.355050	0.1	0.908017
8.356717	0.1	0.910938
8.358383	0.1	0.913858
8.360050	0.1	0.914574
8.361717	0.1	0.913739
8.363383	0.1	0.913143
8.365050	0.1	0.913799
8.366717	0.1	0.915706
8.368383	0.1	0.918150
8.370050	0.1	0.920355
8.371717	0.1	0.921547
8.373383	0.1	0.921428
8.375050	0.1	0.920653
8.376717	0.1	0.920594
8.378383	0.1	0.921845
8.380050	0.1	0.923753
8.381717	0.1	0.924885
8.383383	0.1	0.924170
8.385050	0.1	0.922024
8.386717	0.1	0.919640
8.388383	0.1	0.918090
8.390050	0.1	0.917971
8.391717	0.1	0.919402
8.393383	0.1	0.921607
8.395050	0.1	0.923097
8.396717	0.1	0.922680
8.398383	0.1	0.920653
8.400050	0.1	0.917792
8.401717	0.1	0.914872
8.403383	0.1	0.912786
8.405050	0.1	0.912249
8.406717	0.1	0.913799
8.408383	0.1	0.916898
8.410050	0.1	0.920177
8.411717	0.1	0.922561
8.413383	0.1	0.924587
8.415050	0.1	0.927210
8.416717	0.1	0.930667
8.418383	0.1	0.934243
8.420050	0.1	0.936508
8.421717	0.1	0.936210
8.423383	0.1	0.933468
8.425050	0.1	0.929892
8.426717	0.1	0.927210
8.428383	0.1	0.926614
8.430050	0.1	0.927985
8.431717	0.1	0.930488
8.433383	0.1	0.933111
8.435050	0.1	0.935376
8.436717	0.1	0.937164
8.438383	0.1	0.938833
8.440050	0.1	0.940681
8.441717	0.1	0.941873
8.443383	0.1	0.941694
8.445050	0.1	0.939786
8.446717	0.1	0.936925
8.448383	0.1	0.934541
8.450050	0.1	0.934243
8.451717	0.1	0.936747
8.453383	0.1	0.941098
8.455050	0.1	0.945687
8.456717	0.1	0.949323
8.458383	0.1	0.952065
8.460050	0.1	0.954330
8.461717	0.1	0.956595
8.463383	0.1	0.959039
8.465050	0.1	0.961304
8.466717	0.1	0.962496
8.468383	0.1	0.962675
8.470050	0.1	0.962675
8.471717	0.1	0.963032
8.473383	0.1	0.963450
8.475050	0.1	0.962853
8.476717	0.1	0.961065
8.478383	0.1	0.958920
8.480050	0.1	0.957429
8.481717	0.1	0.957191
8.483383	0.1	0.958562
8.485050	0.1	0.961483
8.486717	0.1	0.965953
8.488383	0.1	0.971556
8.490050	0.1	0.977039
8.491717	0.1	0.980735
8.493383	0.1	0.981927
8.495050	0.1	0.981331
8.496717	0.1	0.980556
8.498383	0.1	0.981152
8.500050	0.1	0.983775
8.501717	0.1	0.988066
8.503383	0.1	0.992894
8.505050	0.1	0.996888
8.506717	0.1	0.998855
8.508383	0.1	0.998914
8.510050	0.1	0.998259
8.511717	0.1	0.997841
8.513383	0.1	0.997245
8.515050	0.1	0.996113
8.516717	0.1	0.995457
8.518383	0.1	0.996471
8.520050	0.1	0.998616
8.521717	0.1	1.000226
8.523383	0.1	1.000702
8.525050	0.1	1.000702
8.526717	0.1	1.001060
8.528383	0.1	1.001656
8.530050	0.1	1.002073
8.531717	0.1	1.002014
8.533383	0.1	1.001477
8.535050	0.1	1.000524
8.536717	0.1	0.999928
8.538383	0.1	1.001060
8.540050	0.1	1.004636
8.541717	0.1	1.010418
8.543383	0.1	1.017511
8.545050	0.1	1.024365
8.546717	0.1	1.029193
8.548383	0.1	1.031160
8.550050	0.1	1.030266
8.551717	0.1	1.027525
8.553383	0.1	1.024187
8.555050	0.1	1.021504
8.556717	0.1	1.020491
8.558383	0.1	1.021981
8.560050	0.1	1.025796
8.561717	0.1	1.030982
8.563383	0.1	1.036406
8.565050	0.1	1.041532
8.566717	0.1	1.045942
8.568383	0.1	1.049519
8.570050	0.1	1.052797
8.571717	0.1	1.056314
8.573383	0.1	1.059651
8.575050	0.1	1.061559
8.576717	0.1	1.061499
8.578383	0.1	1.060128
8.580050	0.1	1.058221
8.581717	0.1	1.055896
8.583383	0.1	1.052439
8.585050	0.1	1.048684
8.586717	0.1	1.047313
8.588383	0.1	1.049936
8.590050	0.1	1.054645
8.591717	0.1	1.058340
8.593383	0.1	1.060009
8.595050	0.1	1.060665
8.596717	0.1	1.061738
8.598383	0.1	1.063287
8.600050	0.1	1.064241
8.601717	0.1	1.064062
8.603383	0.1	1.063287
8.605050	0.1	1.063168
8.606717	0.1	1.064181
8.608383	0.1	1.065910
8.610050	0.1	1.067698
8.611717	0.1	1.069069
8.613383	0.1	1.069427
8.615050	0.1	1.067877
8.616717	0.1	1.063705
8.618383	0.1	1.057744
8.620050	0.1	1.051903
8.621717	0.1	1.048148
8.623383	0.1	1.047075
8.625050	0.1	1.047432
8.626717	0.1	1.047194
8.628383	0.1	1.045168
8.630050	0.1	1.041412
8.631717	0.1	1.036882
8.633383	0.1	1.032710
8.635050	0.1	1.029491
8.636717	0.1	1.028061
8.638383	0.1	1.028180
8.640050	0.1	1.028657
8.641717	0.1	1.028657
8.643383	0.1	1.028597
8.645050	0.1	1.028717
8.646717	0.1	1.027823
8.648383	0.1	1.024425
8.650050	0.1	1.018703
8.651717	0.1	1.013041
8.653383	0.1	1.009286
8.655050	0.1	1.007259
8.656717	0.1	1.005232
8.658383	0.1	1.002193
8.660050	0.1	0.998914
8.661717	0.1	0.996590
8.663383	0.1	0.995338
8.665050	0.1	0.994861
8.666717	0.1	0.995398
8.668383	0.1	0.996590
8.670050	0.1	0.997067
8.671717	0.1	0.995278
8.673383	0.1	0.990748
8.675050	0.1	0.984728
8.676717	0.1	0.979304
8.678383	0.1	0.975013
8.680050	0.1	0.970244
8.681717	0.1	0.963450
8.683383	0.1	0.955105
8.685050	0.1	0.947118
8.686717	0.1	0.940621
8.688383	0.1	0.935912
8.690050	0.1	0.932992
8.691717	0.1	0.931561
8.693383	0.1	0.930786
8.695050	0.1	0.930011
8.696717	0.1	0.929475
8.698383	0.1	0.929534
8.700050	0.1	0.930488
8.701717	0.1	0.931799
8.703383	0.1	0.932634
8.705050	0.1	0.932396
8.706717	0.1	0.931621
8.708383	0.1	0.930727
8.710050	0.1	0.929475
8.711717	0.1	0.927508
8.713383	0.1	0.925005
8.715050	0.1	0.922382
8.716717	0.1	0.919759
8.718383	0.1	0.917196
8.720050	0.1	0.914693
8.721717	0.1	0.912249
8.723383	0.1	0.909925
8.725050	0.1	0.908017
8.726717	0.1	0.905871
8.728383	0.1	0.902891
8.730050	0.1	0.899613
8.731717	0.1	0.897467
8.733383	0.1	0.897586
8.735050	0.1	0.899434
8.736717	0.1	0.901341
8.738383	0.1	0.902176
8.740050	0.1	0.902236
8.741717	0.1	0.902176
8.743383	0.1	0.901997
8.745050	0.1	0.901759
8.746717	0.1	0.901520
8.748383	0.1	0.901163
8.750050	0.1	0.900567
8.751717	0.1	0.900030
8.753383	0.1	0.899911
8.755050	0.1	0.899613
8.756717	0.1	0.898480
8.758383	0.1	0.896573
8.760050	0.1	0.894845
8.761717	0.1	0.894249
8.763383	0.1	0.894785
8.765050	0.1	0.894964
8.766717	0.1	0.893354
8.768383	0.1	0.889957
8.770050	0.1	0.886202
8.771717	0.1	0.883341
8.773383	0.1	0.882208
8.775050	0.1	0.882804
8.776717	0.1	0.885427
8.778383	0.1	0.890136
8.780050	0.1	0.895977
8.781717	0.1	0.900865
8.783383	0.1	0.903308
8.785050	0.1	0.903249
8.786717	0.1	0.901699
8.788383	0.1	0.900269
8.790050	0.1	0.900924
8.791717	0.1	0.903726
8.793383	0.1	0.906527
8.795050	0.1	0.907004
8.796717	0.1	0.905395
8.798383	0.1	0.903487
8.800050	0.1	0.903070
8.801717	0.1	0.904679
8.803383	0.1	0.907660
8.805050	0.1	0.911415
8.806717	0.1	0.915766
8.808383	0.1	0.920594
8.810050	0.1	0.925481
8.811717	0.1	0.929594
8.813383	0.1	0.932038
8.815050	0.1	0.932276
8.816717	0.1	0.930905
8.818383	0.1	0.929117
8.820050	0.1	0.927568
8.821717	0.1	0.925839
8.823383	0.1	0.923514
8.825050	0.1	0.921488
8.826717	0.1	0.921369
8.828383	0.1	0.923634
8.830050	0.1	0.927746
8.831717	0.1	0.932694
8.833383	0.1	0.937760
8.835050	0.1	0.942588
8.836717	0.1	0.947297
8.838383	0.1	0.951707
8.840050	0.1	0.954807
8.841717	0.1	0.955820
8.843383	0.1	0.955224
8.845050	0.1	0.954926
8.846717	0.1	0.956595
8.848383	0.1	0.960171
8.850050	0.1	0.964463
8.851717	0.1	0.968397
8.853383	0.1	0.971854
8.855050	0.1	0.975072
8.856717	0.1	0.978351
8.858383	0.1	0.981450
8.860050	0.1	0.984371
8.861717	0.1	0.987351
8.863383	0.1	0.991166
8.865050	0.1	0.995576
8.866717	0.1	0.999391
8.868383	0.1	1.001418
8.870050	0.1	1.002133
8.871717	0.1	1.002491
8.873383	0.1	1.002550
8.875050	0.1	1.002789
8.876717	0.1	1.003981
8.878383	0.1	1.006424
8.880050	0.1	1.009882
8.881717	0.1	1.013696
8.883383	0.1	1.017451
8.885050	0.1	1.020908
8.886717	0.1	1.024306
8.888383	0.1	1.028121
8.890050	0.1	1.032174
8.891717	0.1	1.035512
8.893383	0.1	1.037598
8.895050	0.1	1.038492
8.896717	0.1	1.039088
8.898383	0.1	1.040697
8.900050	0.1	1.044571
8.901717	0.1	1.050532
8.903383	0.1	1.057148
8.905050	0.1	1.062989
8.906717	0.1	1.067102
8.908383	0.1	1.069307
8.910050	0.1	1.071036
8.911717	0.1	1.073718
8.913383	0.1	1.077712
8.915050	0.1	1.082122
8.916717	0.1	1.085579
8.918383	0.1	1.087308
8.920050	0.1	1.087785
8.921717	0.1	1.088858
8.923383	0.1	1.091063
8.925050	0.1	1.093447
8.926717	0.1	1.095295
8.928383	0.1	1.097202
8.930050	0.1	1.099825
8.931717	0.1	1.102567
8.933383	0.1	1.104057
8.935050	0.1	1.103640
8.936717	0.1	1.102209
8.938383	0.1	1.101136
8.940050	0.1	1.101136
8.941717	0.1	1.101911
8.943383	0.1	1.101971
8.945050	0.1	1.099885
8.946717	0.1	1.095831
8.948383	0.1	1.091719
8.950050	0.1	1.089633
8.951717	0.1	1.090169
8.953383	0.1	1.092255
8.955050	0.1	1.094103
8.956717	0.1	1.094818
8.958383	0.1	1.094282
8.960050	0.1	1.092613
8.961717	0.1	1.089871
8.963383	0.1	1.086474
8.965050	0.1	1.083255
8.966717	0.1	1.080871
8.968383	0.1	1.079500
8.970050	0.1	1.079500
8.971717	0.1	1.081109
8.973383	0.1	1.084149
8.975050	0.1	1.087546
8.976717	0.1	1.089752
8.978383	0.1	1.089633
8.980050	0.1	1.086533
8.981717	0.1	1.081228
8.983383	0.1	1.075804
8.985050	0.1	1.071751
8.986717	0.1	1.069188
8.988383	0.1	1.067460
8.990050	0.1	1.065910
8.991717	0.1	1.064062
8.993383	0.1	1.062393
8.995050	0.1	1.061797
8.996717	0.1	1.062453
8.998383	0.1	1.063585
9.000050	0.1	1.063943
9.001717	0.1	1.063168
9.003383	0.1	1.062334
9.005050	0.1	1.062632
9.006717	0.1	1.064420
9.008383	0.1	1.066923
9.010050	0.1	1.068831
9.011717	0.1	1.069129
9.013383	0.1	1.068413
9.015050	0.1	1.067638
9.016717	0.1	1.066983
9.018383	0.1	1.066625
9.020050	0.1	1.066804
9.021717	0.1	1.067519
9.023383	0.1	1.068950
9.025050	0.1	1.071155
9.026717	0.1	1.073301
9.028383	0.1	1.073599
9.030050	0.1	1.071572
9.031717	0.1	1.068354
9.033383	0.1	1.066387
9.035050	0.1	1.067281
9.036717	0.1	1.071274
9.038383	0.1	1.076520
9.040050	0.1	1.079977
9.041717	0.1	1.079083
9.043383	0.1	1.074314
9.045050	0.1	1.069248
9.046717	0.1	1.067340
9.048383	0.1	1.069009
9.050050	0.1	1.072586
9.051717	0.1	1.075625
9.053383	0.1	1.076341
9.055050	0.1	1.074255
9.056717	0.1	1.070201
9.058383	0.1	1.066148
9.060050	0.1	1.064479
9.061717	0.1	1.066148
9.063383	0.1	1.069844
9.065050	0.1	1.073420
9.066717	0.1	1.075447
9.068383	0.1	1.075387
9.070050	0.1	1.073599
9.071717	0.1	1.071215
9.073383	0.1	1.069963
9.075050	0.1	1.070440
9.076717	0.1	1.072049
9.078383	0.1	1.073599
9.080050	0.1	1.074553
9.081717	0.1	1.075327
9.083383	0.1	1.076758
9.085050	0.1	1.078904
9.086717	0.1	1.080453
9.088383	0.1	1.079738
9.090050	0.1	1.076460
9.091717	0.1	1.072168
9.093383	0.1	1.068771
9.095050	0.1	1.067460
9.096717	0.1	1.067996
9.098383	0.1	1.070201
9.100050	0.1	1.073778
9.101717	0.1	1.078069
9.103383	0.1	1.081348
9.105050	0.1	1.082063
9.106717	0.1	1.079202
9.108383	0.1	1.073062
9.110050	0.1	1.065075
9.111717	0.1	1.058340
9.113383	0.1	1.055300
9.115050	0.1	1.055896
9.116717	0.1	1.057863
9.118383	0.1	1.058817
9.120050	0.1	1.058400
9.121717	0.1	1.058281
9.123383	0.1	1.059830
9.125050	0.1	1.061976
9.126717	0.1	1.063168
9.128383	0.1	1.063407
9.130050	0.1	1.064181
9.131717	0.1	1.065791
9.133383	0.1	1.066327
9.135050	0.1	1.064122
9.136717	0.1	1.059473
9.138383	0.1	1.054227
9.140050	0.1	1.050294
9.141717	0.1	1.049042
9.143383	0.1	1.050770
9.145050	0.1	1.053870
9.146717	0.1	1.056194
9.148383	0.1	1.056135
9.150050	0.1	1.052797
9.151717	0.1	1.046658
9.153383	0.1	1.040459
9.155050	0.1	1.037538
9.156717	0.1	1.039088
9.158383	0.1	1.043737
9.160050	0.1	1.048267
9.161717	0.1	1.049638
9.163383	0.1	1.047373
9.165050	0.1	1.043677
9.166717	0.1	1.041293
9.168383	0.1	1.041353
9.170050	0.1	1.042903
9.171717	0.1	1.044691
9.173383	0.1	1.045704
9.175050	0.1	1.045466
9.176717	0.1	1.044095
9.178383	0.1	1.042664
9.180050	0.1	1.042187
9.181717	0.1	1.042903
9.183383	0.1	1.044095
9.185050	0.1	1.044393
9.186717	0.1	1.043260
9.188383	0.1	1.041114
9.190050	0.1	1.038492
9.191717	0.1	1.036227
9.193383	0.1	1.035154
9.195050	0.1	1.034558
9.196717	0.1	1.032651
9.198383	0.1	1.028121
9.200050	0.1	1.021087
9.201717	0.1	1.013339
9.203383	0.1	1.007438
9.205050	0.1	1.005113
9.206717	0.1	1.006365
9.208383	0.1	1.009703
9.210050	0.1	1.013041
9.211717	0.1	1.014590
9.213383	0.1	1.013458
9.215050	0.1	1.010180
9.216717	0.1	1.006484
9.218383	0.1	1.004160
9.220050	0.1	1.004338
9.221717	0.1	1.006842
9.223383	0.1	1.009822
9.225050	0.1	1.011550
9.226717	0.1	1.011372
9.228383	0.1	1.010239
9.230050	0.1	1.009584
9.231717	0.1	1.010180
9.233383	0.1	1.011908
9.235050	0.1	1.014233
9.236717	0.1	1.016140
9.238383	0.1	1.016378
9.240050	0.1	1.014352
9.241717	0.1	1.010835
9.243383	0.1	1.007140
9.245050	0.1	1.003742
9.246717	0.1	1.000345
9.248383	0.1	0.996411
9.250050	0.1	0.992179
9.251717	0.1	0.988245
9.253383	0.1	0.985265
9.255050	0.1	0.983000
9.256717	0.1	0.981510
9.258383	0.1	0.980735
9.260050	0.1	0.980377
9.261717	0.1	0.980377
9.263383	0.1	0.981152
9.265050	0.1	0.982761
9.266717	0.1	0.984669
9.268383	0.1	0.986278
9.270050	0.1	0.987053
9.271717	0.1	0.986397
9.273383	0.1	0.984252
9.275050	0.1	0.981510
9.276717	0.1	0.979185
9.278383	0.1	0.977635
9.280050	0.1	0.976563
9.281717	0.1	0.975609
9.283383	0.1	0.974834
9.285050	0.1	0.974596
9.286717	0.1	0.975609
9.288383	0.1	0.977695
9.290050	0.1	0.979483
9.291717	0.1	0.979364
9.293383	0.1	0.976741
9.295050	0.1	0.971735
9.296717	0.1	0.965178
9.298383	0.1	0.958920
9.300050	0.1	0.955045
9.301717	0.1	0.954807
9.303383	0.1	0.958383
9.305050	0.1	0.964105
9.306717	0.1	0.968933
9.308383	0.1	0.970960
9.310050	0.1	0.970602
9.311717	0.1	0.969172
9.313383	0.1	0.967681
9.315050	0.1	0.967383
9.316717	0.1	0.969052
9.318383	0.1	0.971794
9.320050	0.1	0.974536
9.321717	0.1	0.977397
9.323383	0.1	0.980616
9.325050	0.1	0.983536
9.326717	0.1	0.985444
9.328383	0.1	0.986517
9.330050	0.1	0.987053
9.331717	0.1	0.987351
9.333383	0.1	0.988066
9.335050	0.1	0.989497
9.336717	0.1	0.990868
9.338383	0.1	0.991166
9.340050	0.1	0.990868
9.341717	0.1	0.991643
9.343383	0.1	0.994504
9.345050	0.1	0.999034
9.346717	0.1	1.003742
9.348383	0.1	1.006961
9.350050	0.1	1.009107
9.351717	0.1	1.011610
9.353383	0.1	1.015365
9.355050	0.1	1.020014
9.356717	0.1	1.024962
9.358383	0.1	1.029551
9.360050	0.1	1.032710
9.361717	0.1	1.034021
9.363383	0.1	1.034319
9.365050	0.1	1.034498
9.366717	0.1	1.034558
9.368383	0.1	1.035333
9.370050	0.1	1.037896
9.371717	0.1	1.041710
9.373383	0.1	1.045406
9.375050	0.1	1.048148
9.376717	0.1	1.050532
9.378383	0.1	1.053095
9.380050	0.1	1.056016
9.381717	0.1	1.059473
9.383383	0.1	1.063585
9.385050	0.1	1.067936
9.386717	0.1	1.071692
9.388383	0.1	1.074493
9.390050	0.1	1.075864
9.391717	0.1	1.075506
9.393383	0.1	1.073659
9.395050	0.1	1.071096
9.396717	0.1	1.068711
9.398383	0.1	1.066685
9.400050	0.1	1.064897
9.401717	0.1	1.063764
9.403383	0.1	1.064360
9.405050	0.1	1.067221
9.406717	0.1	1.071811
9.408383	0.1	1.076222
9.410050	0.1	1.078188
9.411717	0.1	1.077175
9.413383	0.1	1.075029
9.415050	0.1	1.073539
9.416717	0.1	1.073122
9.418383	0.1	1.073241
9.420050	0.1	1.073480
9.421717	0.1	1.073897
9.423383	0.1	1.074970
9.425050	0.1	1.076758
9.426717	0.1	1.078665
9.428383	0.1	1.080453
9.430050	0.1	1.081884
9.431717	0.1	1.082480
9.433383	0.1	1.081526
9.435050	0.1	1.079321
9.436717	0.1	1.076758
9.438383	0.1	1.075208
9.440050	0.1	1.075089
9.441717	0.1	1.075447
9.443383	0.1	1.074553
9.445050	0.1	1.072049
9.446717	0.1	1.069188
9.448383	0.1	1.067460
9.450050	0.1	1.067042
9.451717	0.1	1.067221
9.453383	0.1	1.067400
9.455050	0.1	1.067758
9.456717	0.1	1.068175
9.458383	0.1	1.068115
9.460050	0.1	1.067638
9.461717	0.1	1.067519
9.463383	0.1	1.068592
9.465050	0.1	1.070261
9.466717	0.1	1.071632
9.468383	0.1	1.072407
9.470050	0.1	1.072943
9.471717	0.1	1.073062
9.473383	0.1	1.072764
9.475050	0.1	1.072466
9.476717	0.1	1.072526
9.478383	0.1	1.072705
9.480050	0.1	1.072705
9.481717	0.1	1.072943
9.483383	0.1	1.073778
9.485050	0.1	1.074731
9.486717	0.1	1.075804
9.488383	0.1	1.077771
9.490050	0.1	1.080751
9.491717	0.1	1.083732
9.493383	0.1	1.085162
9.495050	0.1	1.084864
9.496717	0.1	1.083672
9.498383	0.1	1.082242
9.500050	0.1	1.080573
9.501717	0.1	1.079381
9.503383	0.1	1.079977
9.505050	0.1	1.083672
9.506717	0.1	1.090288
9.508383	0.1	1.098275
9.510050	0.1	1.105368
9.511717	0.1	1.110017
9.513383	0.1	1.111686
9.515050	0.1	1.110733
9.516717	0.1	1.107872
9.518383	0.1	1.104415
9.520050	0.1	1.102388
9.521717	0.1	1.102865
9.523383	0.1	1.105666
9.525050	0.1	1.110077
9.526717	0.1	1.114845
9.528383	0.1	1.118958
9.530050	0.1	1.122177
9.531717	0.1	1.124859
9.533383	0.1	1.127482
9.535050	0.1	1.130283
9.536717	0.1	1.132727
9.538383	0.1	1.133621
9.540050	0.1	1.132310
9.541717	0.1	1.129806
9.543383	0.1	1.127839
9.545050	0.1	1.127660
9.546717	0.1	1.129508
9.548383	0.1	1.132786
9.550050	0.1	1.136661
9.551717	0.1	1.140654
9.553383	0.1	1.144350
9.555050	0.1	1.146793
9.556717	0.1	1.147091
9.558383	0.1	1.145542
9.560050	0.1	1.143634
9.561717	0.1	1.142740
9.563383	0.1	1.144230
9.565050	0.1	1.148641
9.566717	0.1	1.155555
9.568383	0.1	1.162648
9.570050	0.1	1.167178
9.571717	0.1	1.167476
9.573383	0.1	1.164138
9.575050	0.1	1.159489
9.576717	0.1	1.155853
9.578383	0.1	1.154661
9.580050	0.1	1.156688
9.581717	0.1	1.161754
9.583383	0.1	1.168788
9.585050	0.1	1.175761
9.586717	0.1	1.181007
9.588383	0.1	1.183748
9.590050	0.1	1.184344
9.591717	0.1	1.184225
9.593383	0.1	1.184642
9.595050	0.1	1.186371
9.596717	0.1	1.189113
9.598383	0.1	1.191914
9.600050	0.1	1.193762
9.601717	0.1	1.194239
9.603383	0.1	1.193404
9.605050	0.1	1.192153
9.606717	0.1	1.191020
9.608383	0.1	1.190186
9.610050	0.1	1.189292
9.611717	0.1	1.188576
9.613383	0.1	1.188576
9.615050	0.1	1.189292
9.616717	0.1	1.190722
9.618383	0.1	1.193106
9.620050	0.1	1.196921
9.621717	0.1	1.201689
9.623383	0.1	1.206458
9.625050	0.1	1.210213
9.626717	0.1	1.212120
9.628383	0.1	1.211882
9.630050	0.1	1.209855
9.631717	0.1	1.206994
9.633383	0.1	1.204789
9.635050	0.1	1.204670
9.636717	0.1	1.206338
9.638383	0.1	1.207411
9.640050	0.1	1.205862
9.641717	0.1	1.201987
9.643383	0.1	1.196981
9.645050	0.1	1.192153
9.646717	0.1	1.189172
9.648383	0.1	1.189351
9.650050	0.1	1.191855
9.651717	0.1	1.194537
9.653383	0.1	1.196325
9.655050	0.1	1.197755
9.656717	0.1	1.199365
9.658383	0.1	1.200855
9.660050	0.1	1.201928
9.661717	0.1	1.202166
9.663383	0.1	1.201451
9.665050	0.1	1.199484
9.666717	0.1	1.196504
9.668383	0.1	1.193404
9.670050	0.1	1.190662
9.671717	0.1	1.188815
9.673383	0.1	1.188219
9.675050	0.1	1.188338
9.676717	0.1	1.187682
9.678383	0.1	1.185238
9.680050	0.1	1.181007
9.681717	0.1	1.175821
9.683383	0.1	1.171053
9.685050	0.1	1.167476
9.686717	0.1	1.164794
9.688383	0.1	1.161993
9.690050	0.1	1.158893
9.691717	0.1	1.156390
9.693383	0.1	1.155436
9.695050	0.1	1.155913
9.696717	0.1	1.156449
9.698383	0.1	1.155853
9.700050	0.1	1.154840
9.701717	0.1	1.154482
9.703383	0.1	1.155078
9.705050	0.1	1.156807
9.706717	0.1	1.159251
9.708383	0.1	1.161039
9.710050	0.1	1.161218
9.711717	0.1	1.159906
9.713383	0.1	1.157999
9.715050	0.1	1.155973
9.716717	0.1	1.154125
9.718383	0.1	1.152456
9.720050	0.1	1.150668
9.721717	0.1	1.148760
9.723383	0.1	1.146734
9.725050	0.1	1.144707
9.726717	0.1	1.143277
9.728383	0.1	1.143873
9.730050	0.1	1.147151
9.731717	0.1	1.151145
9.733383	0.1	1.153052
9.735050	0.1	1.152098
9.736717	0.1	1.149416
9.738383	0.1	1.146078
9.740050	0.1	1.142919
9.741717	0.1	1.140595
9.743383	0.1	1.139522
9.745050	0.1	1.139820
9.746717	0.1	1.141131
9.748383	0.1	1.143277
9.750050	0.1	1.145959
9.751717	0.1	1.149237
9.753383	0.1	1.153469
9.755050	0.1	1.158059
9.756717	0.1	1.161277
9.758383	0.1	1.162589
9.760050	0.1	1.162171
9.761717	0.1	1.160383
9.763383	0.1	1.157761
9.765050	0.1	1.155675
9.766717	0.1	1.155675
9.768383	0.1	1.157820
9.770050	0.1	1.160801
9.771717	0.1	1.163304
9.773383	0.1	1.163960
9.775050	0.1	1.162231
9.776717	0.1	1.158118
9.778383	0.1	1.153052
9.780050	0.1	1.148582
9.781717	0.1	1.145899
9.783383	0.1	1.145601
9.785050	0.1	1.148045
9.786717	0.1	1.152456
9.788383	0.1	1.157105
9.790050	0.1	1.160681
9.791717	0.1	1.162827
9.793383	0.1	1.163960
9.795050	0.1	1.164377
9.796717	0.1	1.164675
9.798383	0.1	1.165450
9.800050	0.1	1.166940
9.801717	0.1	1.168907
9.803383	0.1	1.171172
9.805050	0.1	1.174212
9.806717	0.1	1.178026
9.808383	0.1	1.181960
9.810050	0.1	1.185000
9.811717	0.1	1.186490
9.813383	0.1	1.185834
9.815050	0.1	1.183093
9.816717	0.1	1.179278
9.818383	0.1	1.175761
9.820050	0.1	1.173616
9.821717	0.1	1.173318
9.823383	0.1	1.174927
9.825050	0.1	1.177847
9.826717	0.1	1.181364
9.828383	0.1	1.184285
9.830050	0.1	1.186133
9.831717	0.1	1.187086
9.833383	0.1	1.187086
9.835050	0.1	1.185775
9.836717	0.1	1.182914
9.838383	0.1	1.178801
9.840050	0.1	1.174152
9.841717	0.1	1.170099
9.843383	0.1	1.167774
9.845050	0.1	1.167893
9.846717	0.1	1.170158
9.848383	0.1	1.173973
9.850050	0.1	1.178742
9.851717	0.1	1.183331
9.853383	0.1	1.186252
9.855050	0.1	1.186371
9.856717	0.1	1.183808
9.858383	0.1	1.179814
9.860050	0.1	1.176417
9.861717	0.1	1.174867
9.863383	0.1	1.174271
9.865050	0.1	1.173019
9.866717	0.1	1.170516
9.868383	0.1	1.167476
9.870050	0.1	1.164913
9.871717	0.1	1.163542
9.873383	0.1	1.164377
9.875050	0.1	1.167476
9.876717	0.1	1.171827
9.878383	0.1	1.175940
9.880050	0.1	1.178861
9.881717	0.1	1.180351
9.883383	0.1	1.180470
9.885050	0.1	1.179695
9.886717	0.1	1.178503
9.888383	0.1	1.176775
9.890050	0.1	1.173973
9.891717	0.1	1.171053
9.893383	0.1	1.168907
9.895050	0.1	1.167536
9.896717	0.1	1.166403
9.898383	0.1	1.165688
9.900050	0.1	1.165867
9.901717	0.1	1.166940
9.903383	0.1	1.168192
9.905050	0.1	1.169562
9.906717	0.1	1.171768
9.908383	0.1	1.174748
9.910050	0.1	1.177073
9.911717	0.1	1.177251
9.913383	0.1	1.175165
9.915050	0.1	1.171410
9.916717	0.1	1.167238
9.918383	0.1	1.164258
9.920050	0.1	1.163840
9.921717	0.1	1.165986
9.923383	0.1	1.169443
9.925050	0.1	1.172960
9.926717	0.1	1.175165
9.928383	0.1	1.175106
9.930050	0.1	1.172304
9.931717	0.1	1.167655
9.933383	0.1	1.162946
9.935050	0.1	1.159906
9.936717	0.1	1.159191
9.938383	0.1	1.160443
9.940050	0.1	1.162767
9.941717	0.1	1.164556
9.943383	0.1	1.163840
9.945050	0.1	1.159906
9.946717	0.1	1.154065
9.948383	0.1	1.148760
9.950050	0.1	1.145423
9.951717	0.1	1.144171
9.953383	0.1	1.144588
9.955050	0.1	1.145601
9.956717	0.1	1.146019
9.958383	0.1	1.145363
9.960050	0.1	1.144826
9.961717	0.1	1.145303
9.963383	0.1	1.146913
9.965050	0.1	1.148880
9.966717	0.1	1.150191
9.968383	0.1	1.150251
9.970050	0.1	1.149476
9.971717	0.1	1.148820
9.973383	0.1	1.148522
9.975050	0.1	1.147866
9.976717	0.1	1.145363
9.978383	0.1	1.139700
9.980050	0.1	1.131475
9.981717	0.1	1.123667
9.983383	0.1	1.119077
9.985050	0.1	1.118600
9.986717	0.1	1.121521
9.988383	0.1	1.126111
9.990050	0.1	1.130879
9.991717	0.1	1.134813
9.993383	0.1	1.137078
9.995050	0.1	1.137137
9.996717	0.1	1.135409
9.998383	0.1	1.133442
10.000050	0.1	1.132310
10.001717	0.1	1.131833
10.003383	0.1	1.131237
10.005050	0.1	1.130164
10.006717	0.1	1.128435
10.008383	0.1	1.125932
10.010050	0.1	1.123309
10.011717	0.1	1.121759
10.013383	0.1	1.122058
10.015050	0.1	1.123488
10.016717	0.1	1.124442
10.018383	0.1	1.123250
10.020050	0.1	1.119137
10.021717	0.1	1.113236
10.023383	0.1	1.107633
10.025050	0.1	1.103699
10.026717	0.1	1.101017
10.028383	0.1	1.098573
10.030050	0.1	1.096308
10.031717	0.1	1.095474
10.033383	0.1	1.096785
10.035050	0.1	1.099765
10.036717	0.1	1.103163
10.038383	0.1	1.105905
10.040050	0.1	1.107156
10.041717	0.1	1.106501
10.043383	0.1	1.104295
10.045050	0.1	1.101852
10.046717	0.1	1.100898
10.048383	0.1	1.101434
10.050050	0.1	1.102686
10.051717	0.1	1.103818
10.053383	0.1	1.104653
10.055050	0.1	1.104653
10.056717	0.1	1.103699
10.058383	0.1	1.102567
10.060050	0.1	1.102626
10.061717	0.1	1.104176
10.063383	0.1	1.106203
10.065050	0.1	1.107574
10.066717	0.1	1.108289
10.068383	0.1	1.109123
10.070050	0.1	1.110375
10.071717	0.1	1.112104
10.073383	0.1	1.113474
10.075050	0.1	1.113951
10.076717	0.1	1.113355
10.078383	0.1	1.111686
10.080050	0.1	1.109302
10.081717	0.1	1.107276
10.083383	0.1	1.106858
10.085050	0.1	1.108408
10.086717	0.1	1.111090
10.088383	0.1	1.113296
10.090050	0.1	1.113594
10.091717	0.1	1.111627
10.093383	0.1	1.108468
10.095050	0.1	1.105309
10.096717	0.1	1.102984
10.098383	0.1	1.101852
10.100050	0.1	1.101732
10.101717	0.1	1.101375
10.103383	0.1	1.099765
10.105050	0.1	1.097024
10.106717	0.1	1.094103
10.108383	0.1	1.091838
10.110050	0.1	1.090705
10.111717	0.1	1.090705
10.113383	0.1	1.091480
10.115050	0.1	1.092076
10.116717	0.1	1.092017
10.118383	0.1	1.091361
10.120050	0.1	1.090765
10.121717	0.1	1.091361
10.123383	0.1	1.093030
10.125050	0.1	1.094580
10.126717	0.1	1.095295
10.128383	0.1	1.095593
10.130050	0.1	1.095653
10.131717	0.1	1.095653
10.133383	0.1	1.095951
10.135050	0.1	1.097202
10.136717	0.1	1.099050
10.138383	0.1	1.100421
10.140050	0.1	1.100540
10.141717	0.1	1.100242
10.143383	0.1	1.101077
10.145050	0.1	1.103401
10.146717	0.1	1.106501
10.148383	0.1	1.109302
10.150050	0.1	1.110554
10.151717	0.1	1.109362
10.153383	0.1	1.106620
10.155050	0.1	1.103997
10.156717	0.1	1.103222
10.158383	0.1	1.104713
10.160050	0.1	1.107574
10.161717	0.1	1.109898
10.163383	0.1	1.110554
10.165050	0.1	1.109541
10.166717	0.1	1.107216
10.168383	0.1	1.104355
10.170050	0.1	1.102030
10.171717	0.1	1.100719
10.173383	0.1	1.100421
10.175050	0.1	1.100957
10.176717	0.1	1.101613
10.178383	0.1	1.101077
10.180050	0.1	1.099050
10.181717	0.1	1.096428
10.183383	0.1	1.094461
10.185050	0.1	1.093626
10.186717	0.1	1.093745
10.188383	0.1	1.094222
10.190050	0.1	1.094937
10.191717	0.1	1.095831
10.193383	0.1	1.096129
10.195050	0.1	1.095116
10.196717	0.1	1.093030
10.198383	0.1	1.091302
10.200050	0.1	1.091600
10.201717	0.1	1.094222
10.203383	0.1	1.098454
10.205050	0.1	1.102805
10.206717	0.1	1.106143
10.208383	0.1	1.107454
10.210050	0.1	1.106560
10.211717	0.1	1.104117
10.213383	0.1	1.101852
10.215050	0.1	1.101136
10.216717	0.1	1.102507
10.218383	0.1	1.105368
10.220050	0.1	1.108944
10.221717	0.1	1.113057
10.223383	0.1	1.117408
10.225050	0.1	1.121163
10.226717	0.1	1.122832
10.228383	0.1	1.121581
10.230050	0.1	1.117587
10.231717	0.1	1.111925
10.233383	0.1	1.106083
10.235050	0.1	1.101434
10.236717	0.1	1.099348
10.238383	0.1	1.100183
10.240050	0.1	1.102388
10.241717	0.1	1.103640
10.243383	0.1	1.102269
10.245050	0.1	1.098573
10.246717	0.1	1.094222
10.248383	0.1	1.091838
10.250050	0.1	1.092732
10.251717	0.1	1.096368
10.253383	0.1	1.100779
10.255050	0.1	1.104057
10.256717	0.1	1.105189
10.258383	0.1	1.104653
10.260050	0.1	1.103699
10.261717	0.1	1.103699
10.263383	0.1	1.105249
10.265050	0.1	1.107931
10.266717	0.1	1.111209
10.268383	0.1	1.113772
10.270050	0.1	1.114190
10.271717	0.1	1.111806
10.273383	0.1	1.107752
10.275050	0.1	1.104415
10.276717	0.1	1.104117
10.278383	0.1	1.107276
10.280050	0.1	1.112700
10.281717	0.1	1.118541
10.283383	0.1	1.123250
10.285050	0.1	1.125991
10.286717	0.1	1.126945
10.288383	0.1	1.127064
10.290050	0.1	1.127064
10.291717	0.1	1.127064
10.293383	0.1	1.127184
10.295050	0.1	1.127839
10.296717	0.1	1.129389
10.298383	0.1	1.131356
10.300050	0.1	1.133025
10.301717	0.1	1.134038
10.303383	0.1	1.134813
10.305050	0.1	1.135945
10.306717	0.1	1.137734
10.308383	0.1	1.140356
10.310050	0.1	1.143515
10.311717	0.1	1.146376
10.313383	0.1	1.148462
10.315050	0.1	1.150668
10.316717	0.1	1.154304
10.318383	0.1	1.159906
10.320050	0.1	1.167059
10.321717	0.1	1.174510
10.323383	0.1	1.180530
10.325050	0.1	1.183987
10.326717	0.1	1.184583
10.328383	0.1	1.182973
10.330050	0.1	1.180053
10.331717	0.1	1.177073
10.333383	0.1	1.175225
10.335050	0.1	1.175821
10.336717	0.1	1.179278
10.338383	0.1	1.185060
10.340050	0.1	1.192689
10.341717	0.1	1.202285
10.343383	0.1	1.213253
10.345050	0.1	1.224220
10.346717	0.1	1.233757
10.348383	0.1	1.241207
10.350050	0.1	1.246870
10.351717	0.1	1.251280
10.353383	0.1	1.255035
10.355050	0.1	1.259029
10.356717	0.1	1.263619
10.358383	0.1	1.268447
10.360050	0.1	1.272976
10.361717	0.1	1.277208
10.363383	0.1	1.281798
10.365050	0.1	1.287937
10.366717	0.1	1.296461
10.368383	0.1	1.306593
10.370050	0.1	1.315951
10.371717	0.1	1.322508
10.373383	0.1	1.326621
10.375050	0.1	1.330257
10.376717	0.1	1.335442
10.378383	0.1	1.343250
10.380050	0.1	1.353860
10.381717	0.1	1.366973
10.383383	0.1	1.381695
10.385050	0.1	1.396060
10.386717	0.1	1.408458
10.388383	0.1	1.418710
10.390050	0.1	1.427233
10.391717	0.1	1.434624
10.393383	0.1	1.442134
10.395050	0.1	1.450777
10.396717	0.1	1.460910
10.398383	0.1	1.472116
10.400050	0.1	1.483560
10.401717	0.1	1.494348
10.403383	0.1	1.504958
10.405050	0.1	1.516759
10.406717	0.1	1.530588
10.408383	0.1	1.546323
10.410050	0.1	1.564145
10.411717	0.1	1.584113
10.413383	0.1	1.604796
10.415050	0.1	1.624465
10.416717	0.1	1.642406
10.418383	0.1	1.659036
10.420050	0.1	1.675069
10.421717	0.1	1.691222
10.423383	0.1	1.707673
10.425050	0.1	1.723945
10.426717	0.1	1.739323
10.428383	0.1	1.753628
10.430050	0.1	1.766741
10.431717	0.1	1.779199
10.433383	0.1	1.792073
10.435050	0.1	1.806438
10.436717	0.1	1.822531
10.438383	0.1	1.838982
10.440050	0.1	1.854301
10.441717	0.1	1.868010
10.443383	0.1	1.880825
10.445050	0.1	1.893997
10.446717	0.1	1.908839
10.448383	0.1	1.926005
10.450050	0.1	1.944482
10.451717	0.1	1.962543
10.453383	0.1	1.978636
10.455050	0.1	1.991689
10.456717	0.1	2.002120
10.458383	0.1	2.011538
10.460050	0.1	2.021849
10.461717	0.1	2.033949
10.463383	0.1	2.047837
10.465050	0.1	2.062380
10.466717	0.1	2.076388
10.468383	0.1	2.089203
10.470050	0.1	2.100766
10.471717	0.1	2.111197
10.473383	0.1	2.120733
10.475050	0.1	2.129316
10.476717	0.1	2.136946
10.478383	0.1	2.143741
10.480050	0.1	2.149403
10.481717	0.1	2.153337
10.483383	0.1	2.155304
10.485050	0.1	2.156675
10.486717	0.1	2.159596
10.488383	0.1	2.164900
10.490050	0.1	2.172351
10.491717	0.1	2.181173
10.493383	0.1	2.190828
10.495050	0.1	2.201140
10.496717	0.1	2.212048
10.498383	0.1	2.222777
10.500050	0.1	2.232254
10.501717	0.1	2.239645
10.503383	0.1	2.244532
10.505050	0.1	2.247214
10.506717	0.1	2.249122
10.508383	0.1	2.251566
10.510050	0.1	2.255142
10.511717	0.1	2.260149
10.513383	0.1	2.266586
10.515050	0.1	2.274096
10.516717	0.1	2.281904
10.518383	0.1	2.288818
10.520050	0.1	2.294064
10.521717	0.1	2.297223
10.523383	0.1	2.298951
10.525050	0.1	2.299965
10.526717	0.1	2.300441
10.528383	0.1	2.300680
10.530050	0.1	2.301574
10.531717	0.1	2.303541
10.533383	0.1	2.306402
10.535050	0.1	2.309919
10.536717	0.1	2.313852
10.538383	0.1	2.317310
10.540050	0.1	2.319813
10.541717	0.1	2.321720
10.543383	0.1	2.323806
10.545050	0.1	2.326548
10.546717	0.1	2.330244
10.548383	0.1	2.334595
10.550050	0.1	2.338588
10.551717	0.1	2.340973
10.553383	0.1	2.341271
10.555050	0.1	2.340078
10.556717	0.1	2.338588
10.558383	0.1	2.338171
10.560050	0.1	2.339304
10.561717	0.1	2.341330
10.563383	0.1	2.343238
10.565050	0.1	2.344847
10.566717	0.1	2.346277
10.568383	0.1	2.348006
10.570050	0.1	2.350450
10.571717	0.1	2.353609
10.573383	0.1	2.356649
10.575050	0.1	2.358556
10.576717	0.1	2.358914
10.578383	0.1	2.358258
10.580050	0.1	2.358019
10.581717	0.1	2.359212
10.583383	0.1	2.361655
10.585050	0.1	2.364755
10.586717	0.1	2.368093
10.588383	0.1	2.371729
10.590050	0.1	2.375186
10.591717	0.1	2.377629
10.593383	0.1	2.378225
10.595050	0.1	2.377391
10.596717	0.1	2.376378
10.598383	0.1	2.376676
10.600050	0.1	2.378822
10.601717	0.1	2.381981
10.603383	0.1	2.384424
10.605050	0.1	2.384901
10.606717	0.1	2.383411
10.608383	0.1	2.381027
10.610050	0.1	2.379656
10.611717	0.1	2.380967
10.613383	0.1	2.384782
10.615050	0.1	2.388358
10.616717	0.1	2.388895
10.618383	0.1	2.385676
10.620050	0.1	2.380252
10.621717	0.1	2.374768
10.623383	0.1	2.371490
10.625050	0.1	2.371252
10.626717	0.1	2.373815
10.628383	0.1	2.378285
10.630050	0.1	2.383292
10.631717	0.1	2.387345
10.633383	0.1	2.389193
10.635050	0.1	2.388716
10.636717	0.1	2.387405
10.638383	0.1	2.386809
10.640050	0.1	2.387822
10.641717	0.1	2.389729
10.643383	0.1	2.390921
10.645050	0.1	2.390444
10.646717	0.1	2.389074
10.648383	0.1	2.388001
10.650050	0.1	2.387285
10.651717	0.1	2.385438
10.653383	0.1	2.381206
10.655050	0.1	2.375066
10.656717	0.1	2.369225
10.658383	0.1	2.366305
10.660050	0.1	2.367377
10.661717	0.1	2.371252
10.663383	0.1	2.375186
10.665050	0.1	2.377153
10.666717	0.1	2.376795
10.668383	0.1	2.374768
10.670050	0.1	2.371907
10.671717	0.1	2.368391
10.673383	0.1	2.363980
10.675050	0.1	2.358437
10.676717	0.1	2.351701
10.678383	0.1	2.344906
10.680050	0.1	2.339125
10.681717	0.1	2.334654
10.683383	0.1	2.330959
10.685050	0.1	2.326965
10.686717	0.1	2.321303
10.688383	0.1	2.313554
10.690050	0.1	2.304495
10.691717	0.1	2.295494
10.693383	0.1	2.287269
10.695050	0.1	2.279937
10.696717	0.1	2.273679
10.698383	0.1	2.268434
10.700050	0.1	2.263308
10.701717	0.1	2.257168
10.703383	0.1	2.249956
10.705050	0.1	2.242804
10.706717	0.1	2.236068
10.708383	0.1	2.228737
10.710050	0.1	2.220273
10.711717	0.1	2.211452
10.713383	0.1	2.202451
10.715050	0.1	2.192438
10.716717	0.1	2.181113
10.718383	0.1	2.168894
10.720050	0.1	2.156139
10.721717	0.1	2.143502
10.723383	0.1	2.131999
10.725050	0.1	2.121747
10.726717	0.1	2.112031
10.728383	0.1	2.101779
10.730050	0.1	2.089977
10.731717	0.1	2.076805
10.733383	0.1	2.064109
10.735050	0.1	2.053857
10.736717	0.1	2.046108
10.738383	0.1	2.039135
10.740050	0.1	2.031267
10.741717	0.1	2.022267
10.743383	0.1	2.012670
10.745050	0.1	2.002657
10.746717	0.1	1.992285
10.748383	0.1	1.981497
10.750050	0.1	1.970470
10.751717	0.1	1.958966
10.753383	0.1	1.947165
10.755050	0.1	1.935601
10.756717	0.1	1.924694
10.758383	0.1	1.914621
10.760050	0.1	1.905561
10.761717	0.1	1.896858
10.763383	0.1	1.887560
10.765050	0.1	1.877725
10.766717	0.1	1.868308
10.768383	0.1	1.859248
10.770050	0.1	1.849711
10.771717	0.1	1.839221
10.773383	0.1	1.828134
10.775050	0.1	1.817048
10.776717	0.1	1.806438
10.778383	0.1	1.795471
10.780050	0.1	1.783788
10.781717	0.1	1.772225
10.783383	0.1	1.762331
10.785050	0.1	1.754344
10.786717	0.1	1.748145
10.788383	0.1	1.743436
10.790050	0.1	1.739442
10.791717	0.1	1.735211
10.793383	0.1	1.730144
10.795050	0.1	1.724303
10.796717	0.1	1.718342
10.798383	0.1	1.712442
10.800050	0.1	1.705885
10.801717	0.1	1.697898
10.803383	0.1	1.688480
10.805050	0.1	1.678407
10.806717	0.1	1.668871
10.808383	0.1	1.660764
10.810050	0.1	1.654804
10.811717	0.1	1.650810
10.813383	0.1	1.647830
10.815050	0.1	1.644194
10.816717	0.1	1.639068
10.818383	0.1	1.633048
10.820050	0.1	1.627624
10.821717	0.1	1.623750
10.823383	0.1	1.620710
10.825050	0.1	1.616538
10.826717	0.1	1.610160
10.828383	0.1	1.602531
10.830050	0.1	1.595497
10.831717	0.1	1.589716
10.833383	0.1	1.584709
10.835050	0.1	1.580238
10.836717	0.1	1.576424
10.838383	0.1	1.573086
10.840050	0.1	1.569867
10.841717	0.1	1.567006
10.843383	0.1	1.564860
10.845050	0.1	1.563490
10.846717	0.1	1.562119
10.848383	0.1	1.560629
10.850050	0.1	1.558840
10.851717	0.1	1.556337
10.853383	0.1	1.552582
10.855050	0.1	1.547515
10.856717	0.1	1.542270
10.858383	0.1	1.538396
10.860050	0.1	1.536250
10.861717	0.1	1.534760
10.863383	0.1	1.532555
10.865050	0.1	1.529515
10.866717	0.1	1.526594
10.868383	0.1	1.525283
10.870050	0.1	1.525760
10.871717	0.1	1.527190
10.873383	0.1	1.528382
10.875050	0.1	1.528323
10.876717	0.1	1.526773
10.878383	0.1	1.524508
10.880050	0.1	1.522958
10.881717	0.1	1.522482
10.883383	0.1	1.522482
10.885050	0.1	1.521945
10.886717	0.1	1.520455
10.888383	0.1	1.519024
10.890050	0.1	1.518607
10.891717	0.1	1.518846
10.893383	0.1	1.519203
10.895050	0.1	1.519859
10.896717	0.1	1.521707
10.898383	0.1	1.524687
10.900050	0.1	1.527190
10.901717	0.1	1.528084
10.903383	0.1	1.528025
10.905050	0.1	1.528204
10.906717	0.1	1.528561
10.908383	0.1	1.528561
10.910050	0.1	1.528561
10.911717	0.1	1.529157
10.913383	0.1	1.530707
10.915050	0.1	1.532912
10.916717	0.1	1.535297
10.918383	0.1	1.536906
10.920050	0.1	1.536906
10.921717	0.1	1.534760
10.923383	0.1	1.530588
10.925050	0.1	1.525462
10.926717	0.1	1.520395
10.928383	0.1	1.515687
10.930050	0.1	1.512110
10.931717	0.1	1.510620
10.933383	0.1	1.511574
10.935050	0.1	1.513481
10.936717	0.1	1.514137
10.938383	0.1	1.512051
10.940050	0.1	1.507878
10.941717	0.1	1.503766
10.943383	0.1	1.502335
10.945050	0.1	1.504302
10.946717	0.1	1.508117
10.948383	0.1	1.511753
10.950050	0.1	1.513839
10.951717	0.1	1.513839
10.953383	0.1	1.512468
10.955050	0.1	1.511574
10.956717	0.1	1.512528
10.958383	0.1	1.515269
10.960050	0.1	1.518667
10.961717	0.1	1.521170
10.963383	0.1	1.521766
10.965050	0.1	1.520693
10.966717	0.1	1.518071
10.968383	0.1	1.513898
10.970050	0.1	1.509428
10.971717	0.1	1.506984
10.973383	0.1	1.508236
10.975050	0.1	1.512170
10.976717	0.1	1.515746
10.978383	0.1	1.517296
10.980050	0.1	1.516819
10.981717	0.1	1.515389
10.983383	0.1	1.513481
10.985050	0.1	1.511335
10.986717	0.1	1.508355
10.988383	0.1	1.504302
10.990050	0.1	1.499772
10.991717	0.1	1.496255
10.993383	0.1	1.494408
10.995050	0.1	1.493394
10.996717	0.1	1.491785
10.998383	0.1	1.489401
11.000050	0.1	1.487672
11.001717	0.1	1.487494
11.003383	0.1	1.488626
11.005050	0.1	1.490355
11.006717	0.1	1.492620
11.008383	0.1	1.495779
11.010050	0.1	1.499713
11.011717	0.1	1.503706
11.013383	0.1	1.506448
11.015050	0.1	1.506746
11.016717	0.1	1.504660
11.018383	0.1	1.501918
11.020050	0.1	1.500845
11.021717	0.1	1.503229
11.023383	0.1	1.509011
11.025050	0.1	1.515806
11.026717	0.1	1.520574
11.028383	0.1	1.522124
11.030050	0.1	1.521468
11.031717	0.1	1.519978
11.033383	0.1	1.518965
11.035050	0.1	1.519501
11.036717	0.1	1.522482
11.038383	0.1	1.527667
11.040050	0.1	1.533866
11.041717	0.1	1.539648
11.043383	0.1	1.544118
11.045050	0.1	1.546979
11.046717	0.1	1.548410
11.048383	0.1	1.548827
11.050050	0.1	1.549006
11.051717	0.1	1.549184
11.053383	0.1	1.549840
11.055050	0.1	1.551688
11.056717	0.1	1.554370
11.058383	0.1	1.556635
11.060050	0.1	1.557708
11.061717	0.1	1.558244
11.063383	0.1	1.559258
11.065050	0.1	1.560867
11.066717	0.1	1.562655
11.068383	0.1	1.564682
11.070050	0.1	1.567662
11.071717	0.1	1.571536
11.073383	0.1	1.575291
11.075050	0.1	1.578152
11.076717	0.1	1.580119
11.078383	0.1	1.581907
11.080050	0.1	1.584232
11.081717	0.1	1.587451
11.083383	0.1	1.591742
11.085050	0.1	1.597762
11.086717	0.1	1.605749
11.088383	0.1	1.614630
11.090050	0.1	1.621962
11.091717	0.1	1.626015
11.093383	0.1	1.626313
11.095050	0.1	1.624167
11.096717	0.1	1.621962
11.098383	0.1	1.621783
11.100050	0.1	1.624405
11.101717	0.1	1.629174
11.103383	0.1	1.634717
11.105050	0.1	1.640201
11.106717	0.1	1.645327
11.108383	0.1	1.649618
11.110050	0.1	1.652360
11.111717	0.1	1.653314
11.113383	0.1	1.653552
11.115050	0.1	1.654923
11.116717	0.1	1.658201
11.118383	0.1	1.663089
11.120050	0.1	1.669109
11.121717	0.1	1.675725
11.123383	0.1	1.682103
11.125050	0.1	1.686454
11.126717	0.1	1.686990
11.128383	0.1	1.684010
11.130050	0.1	1.679897
11.131717	0.1	1.676917
11.133383	0.1	1.675785
11.135050	0.1	1.676321
11.136717	0.1	1.678825
11.138383	0.1	1.683533
11.140050	0.1	1.689315
11.141717	0.1	1.694143
11.143383	0.1	1.696110
11.145050	0.1	1.695454
11.146717	0.1	1.693726
11.148383	0.1	1.692355
11.150050	0.1	1.692534
11.151717	0.1	1.694679
11.153383	0.1	1.698554
11.155050	0.1	1.702607
11.156717	0.1	1.705289
11.158383	0.1	1.705587
11.160050	0.1	1.704097
11.161717	0.1	1.702488
11.163383	0.1	1.701892
11.165050	0.1	1.701951
11.166717	0.1	1.701653
11.168383	0.1	1.700699
11.170050	0.1	1.700044
11.171717	0.1	1.700163
11.173383	0.1	1.701117
11.175050	0.1	1.702666
11.176717	0.1	1.704693
11.178383	0.1	1.707792
11.180050	0.1	1.713038
11.181717	0.1	1.719892
11.183383	0.1	1.726568
11.185050	0.1	1.731873
11.186717	0.1	1.735866
11.188383	0.1	1.738429
11.190050	0.1	1.738787
11.191717	0.1	1.736999
11.193383	0.1	1.735091
11.195050	0.1	1.735270
11.196717	0.1	1.738131
11.198383	0.1	1.742721
11.200050	0.1	1.748204
11.201717	0.1	1.753867
11.203383	0.1	1.758278
11.205050	0.1	1.760423
11.206717	0.1	1.760721
11.208383	0.1	1.760483
11.210050	0.1	1.760364
11.211717	0.1	1.760900
11.213383	0.1	1.762390
11.215050	0.1	1.764894
11.216717	0.1	1.767397
11.218383	0.1	1.769245
11.220050	0.1	1.770556
11.221717	0.1	1.771629
11.223383	0.1	1.772344
11.225050	0.1	1.772225
11.226717	0.1	1.771569
11.228383	0.1	1.771033
11.230050	0.1	1.771569
11.231717	0.1	1.773715
11.233383	0.1	1.777291
11.235050	0.1	1.781523
11.236717	0.1	1.785219
11.238383	0.1	1.787067
11.240050	0.1	1.787067
11.241717	0.1	1.786471
11.243383	0.1	1.786649
11.245050	0.1	1.788557
11.246717	0.1	1.792669
11.248383	0.1	1.798630
11.250050	0.1	1.805306
11.251717	0.1	1.811147
11.253383	0.1	1.814604
11.255050	0.1	1.815260
11.256717	0.1	1.814127
11.258383	0.1	1.812875
11.260050	0.1	1.812339
11.261717	0.1	1.811564
11.263383	0.1	1.809955
11.265050	0.1	1.808107
11.266717	0.1	1.806855
11.268383	0.1	1.805782
11.270050	0.1	1.804352
11.271717	0.1	1.802445
11.273383	0.1	1.800418
11.275050	0.1	1.798451
11.276717	0.1	1.797259
11.278383	0.1	1.797199
11.280050	0.1	1.798034
11.281717	0.1	1.798809
11.283383	0.1	1.798868
11.285050	0.1	1.797736
11.286717	0.1	1.795888
11.288383	0.1	1.794636
11.290050	0.1	1.794279
11.291717	0.1	1.793683
11.293383	0.1	1.791597
11.295050	0.1	1.788199
11.296717	0.1	1.784325
11.298383	0.1	1.780629
11.300050	0.1	1.778185
11.301717	0.1	1.778364
11.303383	0.1	1.781643
11.305050	0.1	1.786888
11.306717	0.1	1.792312
11.308383	0.1	1.796007
11.310050	0.1	1.796961
11.311717	0.1	1.795530
11.313383	0.1	1.792848
11.315050	0.1	1.790166
11.316717	0.1	1.788437
11.318383	0.1	1.788199
11.320050	0.1	1.788795
11.321717	0.1	1.789689
11.323383	0.1	1.791000
11.325050	0.1	1.792789
11.326717	0.1	1.793921
11.328383	0.1	1.793146
11.330050	0.1	1.790345
11.331717	0.1	1.787067
11.333383	0.1	1.784802
11.335050	0.1	1.784384
11.336717	0.1	1.785338
11.338383	0.1	1.786649
11.340050	0.1	1.787186
11.341717	0.1	1.786709
11.343383	0.1	1.785636
11.345050	0.1	1.784563
11.346717	0.1	1.784802
11.348383	0.1	1.787305
11.350050	0.1	1.791537
11.351717	0.1	1.796007
11.353383	0.1	1.799464
11.355050	0.1	1.801372
11.356717	0.1	1.801729
11.358383	0.1	1.800478
11.360050	0.1	1.798093
11.361717	0.1	1.795948
11.363383	0.1	1.795411
11.365050	0.1	1.796961
11.366717	0.1	1.799882
11.368383	0.1	1.802504
11.370050	0.1	1.803875
11.371717	0.1	1.804412
11.373383	0.1	1.805604
11.375050	0.1	1.808465
11.376717	0.1	1.813114
11.378383	0.1	1.818776
11.380050	0.1	1.824439
11.381717	0.1	1.829088
11.383383	0.1	1.831949
11.385050	0.1	1.833320
11.386717	0.1	1.833856
11.388383	0.1	1.834273
11.390050	0.1	1.835525
11.391717	0.1	1.838207
11.393383	0.1	1.841605
11.395050	0.1	1.844108
11.396717	0.1	1.845241
11.398383	0.1	1.846135
11.400050	0.1	1.848161
11.401717	0.1	1.851618
11.403383	0.1	1.855910
11.405050	0.1	1.860798
11.406717	0.1	1.866043
11.408383	0.1	1.871169
11.410050	0.1	1.875103
11.411717	0.1	1.877248
11.413383	0.1	1.877546
11.415050	0.1	1.877010
11.416717	0.1	1.876474
11.418383	0.1	1.876295
11.420050	0.1	1.876056
11.421717	0.1	1.876116
11.423383	0.1	1.877248
11.425050	0.1	1.879811
11.426717	0.1	1.883268
11.428383	0.1	1.886547
11.430050	0.1	1.888454
11.431717	0.1	1.888692
11.433383	0.1	1.887858
11.435050	0.1	1.886487
11.436717	0.1	1.884341
11.438383	0.1	1.881421
11.440050	0.1	1.878262
11.441717	0.1	1.876056
11.443383	0.1	1.875341
11.445050	0.1	1.875639
11.446717	0.1	1.876176
11.448383	0.1	1.876712
11.450050	0.1	1.877487
11.451717	0.1	1.878798
11.453383	0.1	1.879990
11.455050	0.1	1.879990
11.456717	0.1	1.878321
11.458383	0.1	1.875520
11.460050	0.1	1.872242
11.461717	0.1	1.868844
11.463383	0.1	1.865864
11.465050	0.1	1.864195
11.466717	0.1	1.864195
11.468383	0.1	1.864970
11.470050	0.1	1.865566
11.471717	0.1	1.865387
11.473383	0.1	1.865029
11.475050	0.1	1.864672
11.476717	0.1	1.863897
11.478383	0.1	1.862049
11.480050	0.1	1.859963
11.481717	0.1	1.858950
11.483383	0.1	1.859069
11.485050	0.1	1.859605
11.486717	0.1	1.860082
11.488383	0.1	1.861155
11.490050	0.1	1.863599
11.491717	0.1	1.867235
11.493383	0.1	1.870930
11.495050	0.1	1.872778
11.496717	0.1	1.871884
11.498383	0.1	1.868487
11.500050	0.1	1.864314
11.501717	0.1	1.861096
11.503383	0.1	1.859427
11.505050	0.1	1.859307
11.506717	0.1	1.860082
11.508383	0.1	1.860738
11.510050	0.1	1.859903
11.511717	0.1	1.856983
11.513383	0.1	1.852572
11.515050	0.1	1.848161
11.516717	0.1	1.845002
11.518383	0.1	1.844585
11.520050	0.1	1.847208
11.521717	0.1	1.852155
11.523383	0.1	1.857877
11.525050	0.1	1.862824
11.526717	0.1	1.865983
11.528383	0.1	1.867056
11.530050	0.1	1.866520
11.531717	0.1	1.865447
11.533383	0.1	1.864851
11.535050	0.1	1.864910
11.536717	0.1	1.864731
11.538383	0.1	1.863837
11.540050	0.1	1.862943
11.541717	0.1	1.862347
11.543383	0.1	1.861215
11.545050	0.1	1.858592
11.546717	0.1	1.854479
11.548383	0.1	1.849413
11.550050	0.1	1.843631
11.551717	0.1	1.836479
11.553383	0.1	1.827955
11.555050	0.1	1.819491
11.556717	0.1	1.813114
11.558383	0.1	1.809895
11.560050	0.1	1.809597
11.561717	0.1	1.810730
11.563383	0.1	1.811266
11.565050	0.1	1.809955
11.566717	0.1	1.807094
11.568383	0.1	1.803815
11.570050	0.1	1.800895
11.571717	0.1	1.798213
11.573383	0.1	1.795292
11.575050	0.1	1.791895
11.576717	0.1	1.787663
11.578383	0.1	1.782179
11.580050	0.1	1.775503
11.581717	0.1	1.768828
11.583383	0.1	1.763880
11.585050	0.1	1.760364
11.586717	0.1	1.756013
11.588383	0.1	1.749396
11.590050	0.1	1.740992
11.591717	0.1	1.732171
11.593383	0.1	1.724124
11.595050	0.1	1.717389
11.596717	0.1	1.711726
11.598383	0.1	1.706362
11.600050	0.1	1.700759
11.601717	0.1	1.694739
11.603383	0.1	1.688540
11.605050	0.1	1.682699
11.606717	0.1	1.677632
11.608383	0.1	1.673401
11.610050	0.1	1.670063
11.611717	0.1	1.666904
11.613383	0.1	1.662314
11.615050	0.1	1.655281
11.616717	0.1	1.646638
11.618383	0.1	1.638174
11.620050	0.1	1.631022
11.621717	0.1	1.625061
11.623383	0.1	1.620233
11.625050	0.1	1.616716
11.626717	0.1	1.614332
11.628383	0.1	1.612961
11.630050	0.1	1.612425
11.631717	0.1	1.611590
11.633383	0.1	1.608968
11.635050	0.1	1.604498
11.636717	0.1	1.598597
11.638383	0.1	1.591265
11.640050	0.1	1.583159
11.641717	0.1	1.575291
11.643383	0.1	1.569212
11.645050	0.1	1.565397
11.646717	0.1	1.562893
11.648383	0.1	1.560211
11.650050	0.1	1.556277
11.651717	0.1	1.550853
11.653383	0.1	1.544595
11.655050	0.1	1.538813
11.656717	0.1	1.535177
11.658383	0.1	1.534283
11.660050	0.1	1.535237
11.661717	0.1	1.536548
11.663383	0.1	1.536965
11.665050	0.1	1.535654
11.666717	0.1	1.532912
11.668383	0.1	1.529276
11.670050	0.1	1.524866
11.671717	0.1	1.519621
11.673383	0.1	1.514196
11.675050	0.1	1.509547
11.676717	0.1	1.505554
11.678383	0.1	1.501918
11.680050	0.1	1.498163
11.681717	0.1	1.493871
11.683383	0.1	1.488984
11.685050	0.1	1.484335
11.686717	0.1	1.480937
11.688383	0.1	1.479089
11.690050	0.1	1.478016
11.691717	0.1	1.476526
11.693383	0.1	1.474202
11.695050	0.1	1.471281
11.696717	0.1	1.467645
11.698383	0.1	1.463771
11.700050	0.1	1.460970
11.701717	0.1	1.459897
11.703383	0.1	1.460314
11.705050	0.1	1.461685
11.706717	0.1	1.463354
11.708383	0.1	1.464248
11.710050	0.1	1.463890
11.711717	0.1	1.462936
11.713383	0.1	1.462102
11.715050	0.1	1.461566
11.716717	0.1	1.460731
11.718383	0.1	1.458824
11.720050	0.1	1.455546
11.721717	0.1	1.451850
11.723383	0.1	1.449287
11.725050	0.1	1.448274
11.726717	0.1	1.448393
11.728383	0.1	1.449585
11.730050	0.1	1.451433
11.731717	0.1	1.453281
11.733383	0.1	1.454413
11.735050	0.1	1.453996
11.736717	0.1	1.452267
11.738383	0.1	1.450777
11.740050	0.1	1.450539
11.741717	0.1	1.451254
11.743383	0.1	1.452148
11.745050	0.1	1.452208
11.746717	0.1	1.451016
11.748383	0.1	1.448870
11.750050	0.1	1.445949
11.751717	0.1	1.442134
11.753383	0.1	1.437843
11.755050	0.1	1.434624
11.756717	0.1	1.433611
11.758383	0.1	1.434684
11.760050	0.1	1.436591
11.761717	0.1	1.438439
11.763383	0.1	1.439333
11.765050	0.1	1.438439
11.766717	0.1	1.435936
11.768383	0.1	1.433194
11.770050	0.1	1.431227
11.771717	0.1	1.430333
11.773383	0.1	1.430631
11.775050	0.1	1.432836
11.776717	0.1	1.436532
11.778383	0.1	1.439989
11.780050	0.1	1.442015
11.781717	0.1	1.443029
11.783383	0.1	1.443863
11.785050	0.1	1.444697
11.786717	0.1	1.444995
11.788383	0.1	1.444161
11.790050	0.1	1.442313
11.791717	0.1	1.440346
11.793383	0.1	1.439273
11.795050	0.1	1.439273
11.796717	0.1	1.439154
11.798383	0.1	1.437783
11.800050	0.1	1.434684
11.801717	0.1	1.431286
11.803383	0.1	1.429617
11.805050	0.1	1.430810
11.806717	0.1	1.434028
11.808383	0.1	1.437843
11.810050	0.1	1.440883
11.811717	0.1	1.442373
11.813383	0.1	1.442313
11.815050	0.1	1.441538
11.816717	0.1	1.441062
11.818383	0.1	1.441658
11.820050	0.1	1.443386
11.821717	0.1	1.445472
11.823383	0.1	1.446664
11.825050	0.1	1.446903
11.826717	0.1	1.447201
11.828383	0.1	1.448572
11.830050	0.1	1.450718
11.831717	0.1	1.452327
11.833383	0.1	1.452804
11.835050	0.1	1.452684
11.836717	0.1	1.452506
11.838383	0.1	1.452983
11.840050	0.1	1.454294
11.841717	0.1	1.455844
11.843383	0.1	1.456559
11.845050	0.1	1.456142
11.846717	0.1	1.455486
11.848383	0.1	1.455844
11.850050	0.1	1.457989
11.851717	0.1	1.461804
11.853383	0.1	1.466572
11.855050	0.1	1.470924
11.856717	0.1	1.473069
11.858383	0.1	1.471996
11.860050	0.1	1.468659
11.861717	0.1	1.464665
11.863383	0.1	1.461268
11.865050	0.1	1.458824
11.866717	0.1	1.457155
11.868383	0.1	1.456380
11.870050	0.1	1.457393
11.871717	0.1	1.460672
11.873383	0.1	1.466215
11.875050	0.1	1.473725
11.876717	0.1	1.481474
11.878383	0.1	1.487196
11.880050	0.1	1.489103
11.881717	0.1	1.487672
11.883383	0.1	1.484692
11.885050	0.1	1.482189
11.886717	0.1	1.481772
11.888383	0.1	1.484633
11.890050	0.1	1.490355
11.891717	0.1	1.496852
11.893383	0.1	1.501680
11.895050	0.1	1.503825
11.896717	0.1	1.503646
11.898383	0.1	1.500964
11.900050	0.1	1.495838
11.901717	0.1	1.489639
11.903383	0.1	1.484573
11.905050	0.1	1.482427
11.906717	0.1	1.483977
11.908383	0.1	1.489341
11.910050	0.1	1.497567
11.911717	0.1	1.506984
11.913383	0.1	1.515746
11.915050	0.1	1.522601
11.916717	0.1	1.527011
11.918383	0.1	1.529217
11.920050	0.1	1.530290
11.921717	0.1	1.531363
11.923383	0.1	1.532555
11.925050	0.1	1.533151
11.926717	0.1	1.532495
11.928383	0.1	1.531184
11.930050	0.1	1.530647
11.931717	0.1	1.531363
11.933383	0.1	1.532972
11.935050	0.1	1.534820
11.936717	0.1	1.537263
11.938383	0.1	1.541078
11.940050	0.1	1.546443
11.941717	0.1	1.552045
11.943383	0.1	1.556099
11.945050	0.1	1.557827
11.946717	0.1	1.557052
11.948383	0.1	1.554430
11.950050	0.1	1.551867
11.951717	0.1	1.551271
11.953383	0.1	1.553059
11.955050	0.1	1.556337
11.956717	0.1	1.559913
11.958383	0.1	1.562655
11.960050	0.1	1.564264
11.961717	0.1	1.565278
11.963383	0.1	1.566768
11.965050	0.1	1.569271
11.966717	0.1	1.572728
11.968383	0.1	1.576901
11.970050	0.1	1.581729
11.971717	0.1	1.587212
11.973383	0.1	1.593053
11.975050	0.1	1.598179
11.976717	0.1	1.602233
11.978383	0.1	1.606226
11.980050	0.1	1.611769
11.981717	0.1	1.619339
11.983383	0.1	1.627922
11.985050	0.1	1.636267
11.986717	0.1	1.643300
11.988383	0.1	1.648545
11.990050	0.1	1.652360
11.991717	0.1	1.654983
11.993383	0.1	1.656056
11.995050	0.1	1.656056
11.996717	0.1	1.656354
11.998383	0.1	1.657724
12.000050	0.1	1.659572
12.001717	0.1	1.661122
12.003383	0.1	1.663208
12.005050	0.1	1.667678
12.006717	0.1	1.675725
12.008383	0.1	1.686216
12.010050	0.1	1.696646
12.011717	0.1	1.704812
12.013383	0.1	1.710177
12.015050	0.1	1.713991
12.016717	0.1	1.717687
12.018383	0.1	1.722336
12.020050	0.1	1.728356
12.021717	0.1	1.735509
12.023383	0.1	1.743436
12.025050	0.1	1.751661
12.026717	0.1	1.760066
12.028383	0.1	1.769245
12.030050	0.1	1.779378
12.031717	0.1	1.789987
12.033383	0.1	1.800776
12.035050	0.1	1.811028
12.036717	0.1	1.819372
12.038383	0.1	1.824856
12.040050	0.1	1.828194
12.041717	0.1	1.831710
12.043383	0.1	1.837731
12.045050	0.1	1.846850
12.046717	0.1	1.857996
12.048383	0.1	1.868725
12.050050	0.1	1.877666
12.051717	0.1	1.885712
12.053383	0.1	1.894713
12.055050	0.1	1.905978
12.056717	0.1	1.919150
12.058383	0.1	1.932919
12.060050	0.1	1.945853
12.061717	0.1	1.956999
12.063383	0.1	1.966059
12.065050	0.1	1.973450
12.066717	0.1	1.980186
12.068383	0.1	1.987636
12.070050	0.1	1.997411
12.071717	0.1	2.010346
12.073383	0.1	2.025783
12.075050	0.1	2.041817
12.076717	0.1	2.056182
12.078383	0.1	2.066851
12.080050	0.1	2.073705
12.081717	0.1	2.078533
12.083383	0.1	2.083600
12.085050	0.1	2.089799
12.086717	0.1	2.096415
12.088383	0.1	2.102554
12.090050	0.1	2.107740
12.091717	0.1	2.112687
12.093383	0.1	2.118647
12.095050	0.1	2.126277
12.096717	0.1	2.135217
12.098383	0.1	2.144933
12.100050	0.1	2.154291
12.101717	0.1	2.162278
12.103383	0.1	2.168298
12.105050	0.1	2.173305
12.106717	0.1	2.178788
12.108383	0.1	2.185464
12.110050	0.1	2.193153
12.111717	0.1	2.201617
12.113383	0.1	2.210558
12.115050	0.1	2.219677
12.116717	0.1	2.228081
12.118383	0.1	2.234757
12.120050	0.1	2.239943
12.121717	0.1	2.244592
12.123383	0.1	2.249360
12.125050	0.1	2.253652
12.126717	0.1	2.257705
12.128383	0.1	2.261818
12.130050	0.1	2.266050
12.131717	0.1	2.269566
12.133383	0.1	2.272427
12.135050	0.1	2.275527
12.136717	0.1	2.279580
12.138383	0.1	2.284467
12.140050	0.1	2.290249
12.141717	0.1	2.296627
12.143383	0.1	2.302945
12.145050	0.1	2.309144
12.146717	0.1	2.315402
12.148383	0.1	2.321184
12.150050	0.1	2.325416
12.151717	0.1	2.327502
12.153383	0.1	2.328158
12.155050	0.1	2.328336
12.156717	0.1	2.328754
12.158383	0.1	2.329290
12.160050	0.1	2.329707
12.161717	0.1	2.329648
12.163383	0.1	2.329409
12.165050	0.1	2.329469
12.166717	0.1	2.330423
12.168383	0.1	2.332151
12.170050	0.1	2.335072
12.171717	0.1	2.339363
12.173383	0.1	2.343774
12.175050	0.1	2.345979
12.176717	0.1	2.345622
12.178383	0.1	2.344132
12.180050	0.1	2.342403
12.181717	0.1	2.340078
12.183383	0.1	2.336502
12.185050	0.1	2.331197
12.186717	0.1	2.324522
12.188383	0.1	2.317727
12.190050	0.1	2.312064
12.191717	0.1	2.309024
12.193383	0.1	2.309203
12.195050	0.1	2.312124
12.196717	0.1	2.315998
12.198383	0.1	2.319336
12.200050	0.1	2.321422
12.201717	0.1	2.321780
12.203383	0.1	2.321065
12.205050	0.1	2.320647
12.206717	0.1	2.320707
12.208383	0.1	2.320469
12.210050	0.1	2.319396
12.211717	0.1	2.317846
12.213383	0.1	2.316952
12.215050	0.1	2.317548
12.216717	0.1	2.319992
12.218383	0.1	2.323449
12.220050	0.1	2.326369
12.221717	0.1	2.327025
12.223383	0.1	2.325237
12.225050	0.1	2.322316
12.226717	0.1	2.319753
12.228383	0.1	2.318442
12.230050	0.1	2.318561
12.231717	0.1	2.319515
12.233383	0.1	2.321243
12.235050	0.1	2.323687
12.236717	0.1	2.326548
12.238383	0.1	2.329350
12.240050	0.1	2.331913
12.241717	0.1	2.334416
12.243383	0.1	2.336562
12.245050	0.1	2.337992
12.246717	0.1	2.338350
12.248383	0.1	2.338350
12.250050	0.1	2.339482
12.251717	0.1	2.342522
12.253383	0.1	2.347291
12.255050	0.1	2.353132
12.256717	0.1	2.359033
12.258383	0.1	2.363861
12.260050	0.1	2.367556
12.261717	0.1	2.370536
12.263383	0.1	2.373040
12.265050	0.1	2.375543
12.266717	0.1	2.378702
12.268383	0.1	2.382696
12.270050	0.1	2.387524
12.271717	0.1	2.393663
12.273383	0.1	2.400994
12.275050	0.1	2.408564
12.276717	0.1	2.415240
12.278383	0.1	2.420068
12.280050	0.1	2.422750
12.281717	0.1	2.424836
12.283383	0.1	2.428472
12.285050	0.1	2.434135
12.286717	0.1	2.440274
12.288383	0.1	2.445221
12.290050	0.1	2.448976
12.291717	0.1	2.452731
12.293383	0.1	2.458215
12.295050	0.1	2.466381
12.296717	0.1	2.476692
12.298383	0.1	2.487362
12.300050	0.1	2.497018
12.301717	0.1	2.505660
12.303383	0.1	2.513826
12.305050	0.1	2.522409
12.306717	0.1	2.531290
12.308383	0.1	2.538622
12.310050	0.1	2.542555
12.311717	0.1	2.543867
12.313383	0.1	2.545178
12.315050	0.1	2.548456
12.316717	0.1	2.554417
12.318383	0.1	2.562940
12.320050	0.1	2.573431
12.321717	0.1	2.584636
12.323383	0.1	2.595186
12.325050	0.1	2.604485
12.326717	0.1	2.612651
12.328383	0.1	2.619803
12.330050	0.1	2.626479
12.331717	0.1	2.633333
12.333383	0.1	2.641082
12.335050	0.1	2.650023
12.336717	0.1	2.659679
12.338383	0.1	2.669573
12.340050	0.1	2.679289
12.341717	0.1	2.688825
12.343383	0.1	2.698124
12.345050	0.1	2.706707
12.346717	0.1	2.714574
12.348383	0.1	2.722502
12.350050	0.1	2.731800
12.351717	0.1	2.743006
12.353383	0.1	2.754927
12.355050	0.1	2.766252
12.356717	0.1	2.776921
12.358383	0.1	2.787173
12.360050	0.1	2.796769
12.361717	0.1	2.805591
12.363383	0.1	2.813101
12.365050	0.1	2.818644
12.366717	0.1	2.822459
12.368383	0.1	2.825856
12.370050	0.1	2.830565
12.371717	0.1	2.837658
12.373383	0.1	2.847552
12.375050	0.1	2.860367
12.376717	0.1	2.875209
12.378383	0.1	2.890170
12.380050	0.1	2.903342
12.381717	0.1	2.914250
12.383383	0.1	2.923548
12.385050	0.1	2.931893
12.386717	0.1	2.939522
12.388383	0.1	2.946675
12.390050	0.1	2.953410
12.391717	0.1	2.959728
12.393383	0.1	2.965927
12.395050	0.1	2.972245
12.396717	0.1	2.978802
12.398383	0.1	2.986431
12.400050	0.1	2.995610
12.401717	0.1	3.005803
12.403383	0.1	3.016234
12.405050	0.1	3.026247
12.406717	0.1	3.034830
12.408383	0.1	3.041089
12.410050	0.1	3.045619
12.411717	0.1	3.049910
12.413383	0.1	3.055513
12.415050	0.1	3.063381
12.416717	0.1	3.073931
12.418383	0.1	3.085852
12.420050	0.1	3.096700
12.421717	0.1	3.104508
12.423383	0.1	3.108978
12.425050	0.1	3.112138
12.426717	0.1	3.116787
12.428383	0.1	3.124416
12.430050	0.1	3.134132
12.431717	0.1	3.144384
12.433383	0.1	3.154278
12.435050	0.1	3.163815
12.436717	0.1	3.172755
12.438383	0.1	3.179968
12.440050	0.1	3.184498
12.441717	0.1	3.186643
12.443383	0.1	3.188372
12.445050	0.1	3.191173
12.446717	0.1	3.195584
12.448383	0.1	3.201783
12.450050	0.1	3.209114
12.451717	0.1	3.216088
12.453383	0.1	3.221214
12.455050	0.1	3.224194
12.456717	0.1	3.226221
12.458383	0.1	3.229022
12.460050	0.1	3.234029
12.461717	0.1	3.241301
12.463383	0.1	3.249467
12.465050	0.1	3.256977
12.466717	0.1	3.263593
12.468383	0.1	3.269077
12.470050	0.1	3.272772
12.471717	0.1	3.274441
12.473383	0.1	3.275037
12.475050	0.1	3.275991
12.476717	0.1	3.278375
12.478383	0.1	3.281594
12.480050	0.1	3.284812
12.481717	0.1	3.288210
12.483383	0.1	3.292322
12.485050	0.1	3.297448
12.486717	0.1	3.303051
12.488383	0.1	3.307700
12.490050	0.1	3.310144
12.491717	0.1	3.310621
12.493383	0.1	3.310502
12.495050	0.1	3.310979
12.496717	0.1	3.312051
12.498383	0.1	3.313363
12.500050	0.1	3.314793
12.501717	0.1	3.316403
12.503383	0.1	3.317654
12.505050	0.1	3.317237
12.506717	0.1	3.314614
12.508383	0.1	3.310502
12.510050	0.1	3.306210
12.511717	0.1	3.303111
12.513383	0.1	3.302932
12.515050	0.1	3.306210
12.516717	0.1	3.311753
12.518383	0.1	3.316820
12.520050	0.1	3.318727
12.521717	0.1	3.316045
12.523383	0.1	3.309369
12.525050	0.1	3.301084
12.526717	0.1	3.293932
12.528383	0.1	3.289581
12.530050	0.1	3.288508
12.531717	0.1	3.289581
12.533383	0.1	3.290773
12.535050	0.1	3.290534
12.536717	0.1	3.287971
12.538383	0.1	3.283143
12.540050	0.1	3.276587
12.541717	0.1	3.269017
12.543383	0.1	3.261149
12.545050	0.1	3.254175
12.546717	0.1	3.249109
12.548383	0.1	3.246188
12.550050	0.1	3.243506
12.551717	0.1	3.239095
12.553383	0.1	3.232479
12.555050	0.1	3.224969
12.556717	0.1	3.218532
12.558383	0.1	3.214121
12.560050	0.1	3.211260
12.561717	0.1	3.207922
12.563383	0.1	3.202260
12.565050	0.1	3.193975
12.566717	0.1	3.184378
12.568383	0.1	3.175497
12.570050	0.1	3.169537
12.571717	0.1	3.167689
12.573383	0.1	3.168404
12.575050	0.1	3.168583
12.576717	0.1	3.165543
12.578383	0.1	3.159166
12.580050	0.1	3.151000
12.581717	0.1	3.142655
12.583383	0.1	3.135264
12.585050	0.1	3.129602
12.586717	0.1	3.125072
12.588383	0.1	3.120482
12.590050	0.1	3.115356
12.591717	0.1	3.109634
12.593383	0.1	3.103614
12.595050	0.1	3.098190
12.596717	0.1	3.093422
12.598383	0.1	3.088176
12.600050	0.1	3.081262
12.601717	0.1	3.073275
12.603383	0.1	3.065825
12.605050	0.1	3.059805
12.606717	0.1	3.054679
12.608383	0.1	3.049553
12.610050	0.1	3.044069
12.611717	0.1	3.038228
12.613383	0.1	3.031612
12.615050	0.1	3.023744
12.616717	0.1	3.015101
12.618383	0.1	3.006220
12.620050	0.1	2.996922
12.621717	0.1	2.986968
12.623383	0.1	2.976895
12.625050	0.1	2.967000
12.626717	0.1	2.957523
12.628383	0.1	2.949119
12.630050	0.1	2.942681
12.631717	0.1	2.938390
12.633383	0.1	2.934873
12.635050	0.1	2.930105
12.636717	0.1	2.922416
12.638383	0.1	2.911091
12.640050	0.1	2.897382
12.641717	0.1	2.883613
12.643383	0.1	2.871573
12.645050	0.1	2.862036
12.646717	0.1	2.854705
12.648383	0.1	2.848447
12.650050	0.1	2.841473
12.651717	0.1	2.832651
12.653383	0.1	2.822042
12.655050	0.1	2.810478
12.656717	0.1	2.799392
12.658383	0.1	2.790213
12.660050	0.1	2.783358
12.661717	0.1	2.776981
12.663383	0.1	2.769053
12.665050	0.1	2.759278
12.666717	0.1	2.748192
12.668383	0.1	2.736330
12.670050	0.1	2.723456
12.671717	0.1	2.709747
12.673383	0.1	2.696216
12.675050	0.1	2.684474
12.676717	0.1	2.674997
12.678383	0.1	2.666712
12.680050	0.1	2.658725
12.681717	0.1	2.650857
12.683383	0.1	2.643287
12.685050	0.1	2.636016
12.686717	0.1	2.628625
12.688383	0.1	2.620757
12.690050	0.1	2.612710
12.691717	0.1	2.605200
12.693383	0.1	2.598286
12.695050	0.1	2.591014
12.696717	0.1	2.582252
12.698383	0.1	2.571702
12.700050	0.1	2.560496
12.701717	0.1	2.550423
12.703383	0.1	2.542794
12.705050	0.1	2.537787
12.706717	0.1	2.534330
12.708383	0.1	2.531469
12.710050	0.1	2.528727
12.711717	0.1	2.525330
12.713383	0.1	2.519906
12.715050	0.1	2.511919
12.716717	0.1	2.501846
12.718383	0.1	2.491117
12.720050	0.1	2.481103
12.721717	0.1	2.473235
12.723383	0.1	2.468228
12.725050	0.1	2.465904
12.726717	0.1	2.464771
12.728383	0.1	2.462566
12.730050	0.1	2.458394
12.731717	0.1	2.453447
12.733383	0.1	2.449513
12.735050	0.1	2.446771
12.736717	0.1	2.444506
12.738383	0.1	2.442241
12.740050	0.1	2.439916
12.741717	0.1	2.436698
12.743383	0.1	2.432346
12.745050	0.1	2.427995
12.746717	0.1	2.424836
12.748383	0.1	2.423227
12.750050	0.1	2.422512
12.751717	0.1	2.422094
12.753383	0.1	2.421796
12.755050	0.1	2.421141
12.756717	0.1	2.420128
12.758383	0.1	2.418935
12.760050	0.1	2.417445
12.761717	0.1	2.415061
12.763383	0.1	2.411723
12.765050	0.1	2.408862
12.766717	0.1	2.407491
12.768383	0.1	2.407015
12.770050	0.1	2.406478
12.771717	0.1	2.405822
12.773383	0.1	2.405942
12.775050	0.1	2.407789
12.776717	0.1	2.411723
12.778383	0.1	2.417207
12.780050	0.1	2.423048
12.781717	0.1	2.428293
12.783383	0.1	2.432346
12.785050	0.1	2.434373
12.786717	0.1	2.433598
12.788383	0.1	2.430558
12.790050	0.1	2.427220
12.791717	0.1	2.425552
12.793383	0.1	2.426386
12.795050	0.1	2.429307
12.796717	0.1	2.432883
12.798383	0.1	2.435386
12.800050	0.1	2.436280
12.801717	0.1	2.436519
12.803383	0.1	2.436996
12.805050	0.1	2.438128
12.806717	0.1	2.440274
12.808383	0.1	2.443612
12.810050	0.1	2.447665
12.811717	0.1	2.451420
12.813383	0.1	2.454519
12.815050	0.1	2.457619
12.816717	0.1	2.460897
12.818383	0.1	2.463997
12.820050	0.1	2.466798
12.821717	0.1	2.469957
12.823383	0.1	2.473831
12.825050	0.1	2.477825
12.826717	0.1	2.481342
12.828383	0.1	2.484620
12.830050	0.1	2.488613
12.831717	0.1	2.493858
12.833383	0.1	2.500117
12.835050	0.1	2.506912
12.836717	0.1	2.513528
12.838383	0.1	2.519787
12.840050	0.1	2.526641
12.841717	0.1	2.535284
12.843383	0.1	2.545715
12.845050	0.1	2.556861
12.846717	0.1	2.567947
12.848383	0.1	2.578616
12.850050	0.1	2.588570
12.851717	0.1	2.597869
12.853383	0.1	2.607167
12.855050	0.1	2.617836
12.856717	0.1	2.630055
12.858383	0.1	2.642572
12.860050	0.1	2.654791
12.861717	0.1	2.667368
12.863383	0.1	2.680600
12.865050	0.1	2.693892
12.866717	0.1	2.706409
12.868383	0.1	2.718210
12.870050	0.1	2.729774
12.871717	0.1	2.741575
12.873383	0.1	2.753318
12.875050	0.1	2.764762
12.876717	0.1	2.775967
12.878383	0.1	2.787054
12.880050	0.1	2.797902
12.881717	0.1	2.808213
12.883383	0.1	2.818465
12.885050	0.1	2.830625
12.886717	0.1	2.845705
12.888383	0.1	2.862513
12.890050	0.1	2.879381
12.891717	0.1	2.895534
12.893383	0.1	2.910376
12.895050	0.1	2.922833
12.896717	0.1	2.932191
12.898383	0.1	2.939105
12.900050	0.1	2.945543
12.901717	0.1	2.953410
12.903383	0.1	2.963543
12.905050	0.1	2.976179
12.906717	0.1	2.991080
12.908383	0.1	3.007472
12.910050	0.1	3.024101
12.911717	0.1	3.039360
12.913383	0.1	3.051639
12.915050	0.1	3.059983
12.916717	0.1	3.064990
12.918383	0.1	3.068626
12.920050	0.1	3.072679
12.921717	0.1	3.077626
12.923383	0.1	3.083229
12.925050	0.1	3.089667
12.926717	0.1	3.097773
12.928383	0.1	3.107369
12.930050	0.1	3.117204
12.931717	0.1	3.126204
12.933383	0.1	3.134191
12.935050	0.1	3.141284
12.936717	0.1	3.147841
12.938383	0.1	3.154516
12.940050	0.1	3.161311
12.941717	0.1	3.167331
12.943383	0.1	3.171444
12.945050	0.1	3.173232
12.946717	0.1	3.173590
12.948383	0.1	3.172994
12.950050	0.1	3.171265
12.951717	0.1	3.168047
12.953383	0.1	3.164053
12.955050	0.1	3.160656
12.956717	0.1	3.158868
12.958383	0.1	3.158331
12.960050	0.1	3.157675
12.961717	0.1	3.156364
12.963383	0.1	3.155410
12.965050	0.1	3.155589
12.966717	0.1	3.156007
12.968383	0.1	3.154814
12.970050	0.1	3.151357
12.971717	0.1	3.146947
12.973383	0.1	3.143311
12.975050	0.1	3.140390
12.976717	0.1	3.136993
12.978383	0.1	3.132522
12.980050	0.1	3.127456
12.981717	0.1	3.122688
12.983383	0.1	3.119350
12.985050	0.1	3.118038
12.986717	0.1	3.117740
12.988383	0.1	3.115773
12.990050	0.1	3.110171
12.991717	0.1	3.101409
12.993383	0.1	3.091514
12.995050	0.1	3.082514
12.996717	0.1	3.075361
12.998383	0.1	3.070116
13.000050	0.1	3.066421
13.001717	0.1	3.063619
13.003383	0.1	3.060579
13.005050	0.1	3.056050
13.006717	0.1	3.049135
13.008383	0.1	3.039718
13.010050	0.1	3.027976
13.011717	0.1	3.013790
13.013383	0.1	2.997637
13.015050	0.1	2.980888
13.016717	0.1	2.965033
13.018383	0.1	2.950728
13.020050	0.1	2.937734
13.021717	0.1	2.925337
13.023383	0.1	2.912462
13.025050	0.1	2.898276
13.026717	0.1	2.882779
13.028383	0.1	2.866686
13.030050	0.1	2.851069
13.031717	0.1	2.835810
13.033383	0.1	2.820134
13.035050	0.1	2.803564
13.036717	0.1	2.786637
13.038383	0.1	2.769470
13.040050	0.1	2.752364
13.041717	0.1	2.736449
13.043383	0.1	2.722502
13.045050	0.1	2.709747
13.046717	0.1	2.696037
13.048383	0.1	2.679348
13.050050	0.1	2.659202
13.051717	0.1	2.637088
13.053383	0.1	2.615273
13.055050	0.1	2.595842
13.056717	0.1	2.579808
13.058383	0.1	2.566517
13.060050	0.1	2.554238
13.061717	0.1	2.541661
13.063383	0.1	2.528131
13.065050	0.1	2.513230
13.066717	0.1	2.497494
13.068383	0.1	2.482534
13.070050	0.1	2.469301
13.071717	0.1	2.457202
13.073383	0.1	2.445579
13.075050	0.1	2.434433
13.076717	0.1	2.423883
13.078383	0.1	2.413929
13.080050	0.1	2.404571
13.081717	0.1	2.395094
13.083383	0.1	2.384603
13.085050	0.1	2.373338
13.086717	0.1	2.362788
13.088383	0.1	2.354026
13.090050	0.1	2.346814
13.091717	0.1	2.340734
13.093383	0.1	2.335489
13.095050	0.1	2.330303
13.096717	0.1	2.324700
13.098383	0.1	2.318859
13.100050	0.1	2.313018
13.101717	0.1	2.307177
13.103383	0.1	2.301514
13.105050	0.1	2.296031
13.106717	0.1	2.290666
13.108383	0.1	2.285779
13.110050	0.1	2.282143
13.111717	0.1	2.280474
13.113383	0.1	2.280831
13.115050	0.1	2.282679
13.116717	0.1	2.284944
13.118383	0.1	2.286852
13.120050	0.1	2.287865
13.121717	0.1	2.287805
13.123383	0.1	2.286792
13.125050	0.1	2.284467
13.126717	0.1	2.280831
13.128383	0.1	2.276778
13.130050	0.1	2.274633
13.131717	0.1	2.275765
13.133383	0.1	2.279639
13.135050	0.1	2.283812
13.136717	0.1	2.286077
13.138383	0.1	2.285600
13.140050	0.1	2.283216
13.141717	0.1	2.280474
13.143383	0.1	2.278865
13.145050	0.1	2.278865
13.146717	0.1	2.280295
13.148383	0.1	2.281964
13.150050	0.1	2.282798
13.151717	0.1	2.282918
13.153383	0.1	2.283514
13.155050	0.1	2.285123
13.156717	0.1	2.287567
13.158383	0.1	2.290607
13.160050	0.1	2.294481
13.161717	0.1	2.300084
13.163383	0.1	2.308428
13.165050	0.1	2.318800
13.166717	0.1	2.328873
13.168383	0.1	2.336621
13.170050	0.1	2.340615
13.171717	0.1	2.340853
13.173383	0.1	2.338469
13.175050	0.1	2.335072
13.176717	0.1	2.331913
13.178383	0.1	2.330601
13.180050	0.1	2.332389
13.181717	0.1	2.337277
13.183383	0.1	2.343536
13.185050	0.1	2.349675
13.186717	0.1	2.355874
13.188383	0.1	2.362907
13.190050	0.1	2.371431
13.191717	0.1	2.380908
13.193383	0.1	2.390325
13.195050	0.1	2.398491
13.196717	0.1	2.404750
13.198383	0.1	2.408981
13.200050	0.1	2.411544
13.201717	0.1	2.413809
13.203383	0.1	2.416551
13.205050	0.1	2.419591
13.206717	0.1	2.422214
13.208383	0.1	2.424777
13.210050	0.1	2.428174
13.211717	0.1	2.432883
13.213383	0.1	2.438545
13.215050	0.1	2.444565
13.216717	0.1	2.450884
13.218383	0.1	2.457321
13.220050	0.1	2.463520
13.221717	0.1	2.469003
13.223383	0.1	2.473414
13.225050	0.1	2.477706
13.226717	0.1	2.483606
13.228383	0.1	2.491355
13.230050	0.1	2.498984
13.231717	0.1	2.504349
13.233383	0.1	2.506256
13.235050	0.1	2.505183
13.236717	0.1	2.503693
13.238383	0.1	2.504409
13.240050	0.1	2.508342
13.241717	0.1	2.514124
13.243383	0.1	2.519906
13.245050	0.1	2.525211
13.246717	0.1	2.529979
13.248383	0.1	2.533674
13.250050	0.1	2.535939
13.251717	0.1	2.537370
13.253383	0.1	2.538860
13.255050	0.1	2.541602
13.256717	0.1	2.546311
13.258383	0.1	2.552927
13.260050	0.1	2.560795
13.261717	0.1	2.569020
13.263383	0.1	2.576530
13.265050	0.1	2.582014
13.266717	0.1	2.584636
13.268383	0.1	2.585054
13.270050	0.1	2.584338
13.271717	0.1	2.583146
13.273383	0.1	2.581954
13.275050	0.1	2.581775
13.276717	0.1	2.583742
13.278383	0.1	2.587855
13.280050	0.1	2.593398
13.281717	0.1	2.599061
13.283383	0.1	2.603412
13.285050	0.1	2.605677
13.286717	0.1	2.606630
13.288383	0.1	2.607644
13.290050	0.1	2.609611
13.291717	0.1	2.612174
13.293383	0.1	2.614916
13.295050	0.1	2.617121
13.296717	0.1	2.618790
13.298383	0.1	2.620161
13.300050	0.1	2.622426
13.301717	0.1	2.626062
13.303383	0.1	2.630472
13.305050	0.1	2.634585
13.306717	0.1	2.638281
13.308383	0.1	2.642930
13.310050	0.1	2.649784
13.311717	0.1	2.658785
13.313383	0.1	2.668381
13.315050	0.1	2.676547
13.316717	0.1	2.682567
13.318383	0.1	2.687633
13.320050	0.1	2.693474
13.321717	0.1	2.700269
13.323383	0.1	2.706587
13.325050	0.1	2.711594
13.326717	0.1	2.716005
13.328383	0.1	2.721369
13.330050	0.1	2.728522
13.331717	0.1	2.737105
13.333383	0.1	2.745807
13.335050	0.1	2.753735
13.336717	0.1	2.760649
13.338383	0.1	2.766431
13.340050	0.1	2.771259
13.341717	0.1	2.775967
13.343383	0.1	2.781332
13.345050	0.1	2.787888
13.346717	0.1	2.795816
13.348383	0.1	2.804816
13.350050	0.1	2.814770
13.351717	0.1	2.825678
13.353383	0.1	2.836883
13.355050	0.1	2.848029
13.356717	0.1	2.859950
13.358383	0.1	2.873898
13.360050	0.1	2.890110
13.361717	0.1	2.907813
13.363383	0.1	2.925635
13.365050	0.1	2.942562
13.366717	0.1	2.958059
13.368383	0.1	2.971471
13.370050	0.1	2.983213
13.371717	0.1	2.995014
13.373383	0.1	3.008485
13.375050	0.1	3.024221
13.376717	0.1	3.042340
13.378383	0.1	3.062785
13.380050	0.1	3.084958
13.381717	0.1	3.107488
13.383383	0.1	3.128648
13.385050	0.1	3.148079
13.386717	0.1	3.166974
13.388383	0.1	3.186882
13.390050	0.1	3.208816
13.391717	0.1	3.232956
13.393383	0.1	3.258944
13.395050	0.1	3.286302
13.396717	0.1	3.314316
13.398383	0.1	3.342331
13.400050	0.1	3.369510
13.401717	0.1	3.395617
13.403383	0.1	3.421843
13.405050	0.1	3.449798
13.406717	0.1	3.479541
13.408383	0.1	3.510118
13.410050	0.1	3.539622
13.411717	0.1	3.566563
13.413383	0.1	3.591418
13.415050	0.1	3.616154
13.416717	0.1	3.642142
13.418383	0.1	3.669501
13.420050	0.1	3.697276
13.421717	0.1	3.724575
13.423383	0.1	3.750801
13.425050	0.1	3.776551
13.426717	0.1	3.803134
13.428383	0.1	3.831685
13.430050	0.1	3.861606
13.431717	0.1	3.891111
13.433383	0.1	3.918112
13.435050	0.1	3.942013
13.436717	0.1	3.963471
13.438383	0.1	3.983736
13.440050	0.1	4.002869
13.441717	0.1	4.020989
13.443383	0.1	4.038334
13.445050	0.1	4.054368
13.446717	0.1	4.068673
13.448383	0.1	4.081667
13.450050	0.1	4.094959
13.451717	0.1	4.109621
13.453383	0.1	4.125297
13.455050	0.1	4.141033
13.456717	0.1	4.156530
13.458383	0.1	4.171252
13.460050	0.1	4.184008
13.461717	0.1	4.194021
13.463383	0.1	4.201353
13.465050	0.1	4.206419
13.466717	0.1	4.210115
13.468383	0.1	4.213035
13.470050	0.1	4.215718
13.471717	0.1	4.218042
13.473383	0.1	4.219890
13.475050	0.1	4.222155
13.476717	0.1	4.226387
13.478383	0.1	4.232943
13.480050	0.1	4.239917
13.481717	0.1	4.245341
13.483383	0.1	4.248500
13.485050	0.1	4.248977
13.486717	0.1	4.246354
13.488383	0.1	4.241109
13.490050	0.1	4.234076
13.491717	0.1	4.225552
13.493383	0.1	4.216016
13.495050	0.1	4.206658
13.496717	0.1	4.198730
13.498383	0.1	4.193187
13.500050	0.1	4.190088
13.501717	0.1	4.188538
13.503383	0.1	4.186809
13.505050	0.1	4.183769
13.506717	0.1	4.178882
13.508383	0.1	4.172504
13.510050	0.1	4.164696
13.511717	0.1	4.155636
13.513383	0.1	4.146099
13.515050	0.1	4.137039
13.516717	0.1	4.128754
13.518383	0.1	4.120350
13.520050	0.1	4.110873
13.521717	0.1	4.099608
13.523383	0.1	4.086793
13.525050	0.1	4.072607
13.526717	0.1	4.057110
13.528383	0.1	4.040718
13.530050	0.1	4.024446
13.531717	0.1	4.008532
13.533383	0.1	3.991783
13.535050	0.1	3.972888
13.536717	0.1	3.952623
13.538383	0.1	3.932655
13.540050	0.1	3.913880
13.541717	0.1	3.895700
13.543383	0.1	3.876865
13.545050	0.1	3.856123
13.546717	0.1	3.833652
13.548383	0.1	3.810406
13.550050	0.1	3.786624
13.551717	0.1	3.762186
13.553383	0.1	3.737331
13.555050	0.1	3.712595
13.556717	0.1	3.688097
13.558383	0.1	3.663481
13.560050	0.1	3.638268
13.561717	0.1	3.612340
13.563383	0.1	3.586173
13.565050	0.1	3.560484
13.566717	0.1	3.535032
13.568383	0.1	3.508866
13.570050	0.1	3.481567
13.571717	0.1	3.453732
13.573383	0.1	3.425718
13.575050	0.1	3.397227
13.576717	0.1	3.368139
13.578383	0.1	3.338516
13.580050	0.1	3.308356
13.581717	0.1	3.277958
13.583383	0.1	3.248096
13.585050	0.1	3.219128
13.586717	0.1	3.190696
13.588383	0.1	3.162205
13.590050	0.1	3.132701
13.591717	0.1	3.102303
13.593383	0.1	3.072739
13.595050	0.1	3.045976
13.596717	0.1	3.022194
13.598383	0.1	2.999962
13.600050	0.1	2.977908
13.601717	0.1	2.956629
13.603383	0.1	2.936840
13.605050	0.1	2.918363
13.606717	0.1	2.900183
13.608383	0.1	2.881766
13.610050	0.1	2.863288
13.611717	0.1	2.844691
13.613383	0.1	2.825558
13.615050	0.1	2.805710
13.616717	0.1	2.786219
13.618383	0.1	2.767444
13.620050	0.1	2.748907
13.621717	0.1	2.730429
13.623383	0.1	2.713084
13.625050	0.1	2.697885
13.626717	0.1	2.685189
13.628383	0.1	2.674401
13.630050	0.1	2.663732
13.631717	0.1	2.652288
13.633383	0.1	2.640605
13.635050	0.1	2.629578
13.636717	0.1	2.619684
13.638383	0.1	2.610982
13.640050	0.1	2.602935
13.641717	0.1	2.594531
13.643383	0.1	2.585232
13.645050	0.1	2.575636
13.646717	0.1	2.567113
13.648383	0.1	2.560795
13.650050	0.1	2.556622
13.651717	0.1	2.553702
13.653383	0.1	2.551437
13.655050	0.1	2.548754
13.656717	0.1	2.544105
13.658383	0.1	2.537191
13.660050	0.1	2.530217
13.661717	0.1	2.525449
13.663383	0.1	2.522707
13.665050	0.1	2.520323
13.666717	0.1	2.517343
13.668383	0.1	2.513588
13.670050	0.1	2.509117
13.671717	0.1	2.504528
13.673383	0.1	2.501071
13.675050	0.1	2.499700
13.676717	0.1	2.500951
13.678383	0.1	2.504289
13.680050	0.1	2.508223
13.681717	0.1	2.511382
13.683383	0.1	2.512992
13.685050	0.1	2.513170
13.686717	0.1	2.512098
13.688383	0.1	2.509773
13.690050	0.1	2.506375
13.691717	0.1	2.501846
13.693383	0.1	2.496064
13.695050	0.1	2.489865
13.696717	0.1	2.485275
13.698383	0.1	2.484501
13.700050	0.1	2.487838
13.701717	0.1	2.492786
13.703383	0.1	2.495766
13.705050	0.1	2.494991
13.706717	0.1	2.491236
13.708383	0.1	2.486348
13.710050	0.1	2.481938
13.711717	0.1	2.478719
13.713383	0.1	2.477229
13.715050	0.1	2.477288
13.716717	0.1	2.477765
13.718383	0.1	2.477169
13.720050	0.1	2.474368
13.721717	0.1	2.469957
13.723383	0.1	2.465367
13.725050	0.1	2.461970
13.726717	0.1	2.460718
13.728383	0.1	2.461970
13.730050	0.1	2.464950
13.731717	0.1	2.468169
13.733383	0.1	2.470553
13.735050	0.1	2.471686
13.736717	0.1	2.471864
13.738383	0.1	2.471805
13.740050	0.1	2.471864
13.741717	0.1	2.471864
13.743383	0.1	2.471388
13.745050	0.1	2.470255
13.746717	0.1	2.468825
13.748383	0.1	2.467454
13.750050	0.1	2.465904
13.751717	0.1	2.463460
13.753383	0.1	2.460241
13.755050	0.1	2.457440
13.756717	0.1	2.456665
13.758383	0.1	2.458573
13.760050	0.1	2.462566
13.761717	0.1	2.467215
13.763383	0.1	2.471447
13.765050	0.1	2.474725
13.766717	0.1	2.476812
13.768383	0.1	2.478123
13.770050	0.1	2.479255
13.771717	0.1	2.480805
13.773383	0.1	2.483547
13.775050	0.1	2.487242
13.776717	0.1	2.491057
13.778383	0.1	2.494514
13.780050	0.1	2.497196
13.781717	0.1	2.498984
13.783383	0.1	2.499759
13.785050	0.1	2.499819
13.786717	0.1	2.499759
13.788383	0.1	2.500951
13.790050	0.1	2.504528
13.791717	0.1	2.510131
13.793383	0.1	2.515912
13.795050	0.1	2.520561
13.796717	0.1	2.523720
13.798383	0.1	2.526105
13.800050	0.1	2.528548
13.801717	0.1	2.531707
13.803383	0.1	2.535761
13.805050	0.1	2.540410
13.806717	0.1	2.544940
13.808383	0.1	2.548933
13.810050	0.1	2.552331
13.811717	0.1	2.555192
13.813383	0.1	2.557755
13.815050	0.1	2.560914
13.816717	0.1	2.566219
13.818383	0.1	2.575040
13.820050	0.1	2.586723
13.821717	0.1	2.598405
13.823383	0.1	2.607286
13.825050	0.1	2.612293
13.826717	0.1	2.614200
13.828383	0.1	2.614856
13.830050	0.1	2.615690
13.831717	0.1	2.617240
13.833383	0.1	2.619803
13.835050	0.1	2.624989
13.836717	0.1	2.633453
13.838383	0.1	2.643705
13.840050	0.1	2.653122
13.841717	0.1	2.660155
13.843383	0.1	2.664745
13.845050	0.1	2.667487
13.846717	0.1	2.668977
13.848383	0.1	2.669811
13.850050	0.1	2.671302
13.851717	0.1	2.674043
13.853383	0.1	2.677143
13.855050	0.1	2.679467
13.856717	0.1	2.681434
13.858383	0.1	2.685070
13.860050	0.1	2.690971
13.861717	0.1	2.697706
13.863383	0.1	2.702713
13.865050	0.1	2.705157
13.866717	0.1	2.706528
13.868383	0.1	2.708972
13.870050	0.1	2.713084
13.871717	0.1	2.718091
13.873383	0.1	2.722800
13.875050	0.1	2.726615
13.876717	0.1	2.728880
13.878383	0.1	2.729118
13.880050	0.1	2.727866
13.881717	0.1	2.726674
13.883383	0.1	2.727032
13.885050	0.1	2.728939
13.886717	0.1	2.731443
13.888383	0.1	2.733648
13.890050	0.1	2.735257
13.891717	0.1	2.736032
13.893383	0.1	2.735973
13.895050	0.1	2.734900
13.896717	0.1	2.732635
13.898383	0.1	2.729595
13.900050	0.1	2.726376
13.901717	0.1	2.723277
13.903383	0.1	2.720595
13.905050	0.1	2.718806
13.906717	0.1	2.717972
13.908383	0.1	2.717912
13.910050	0.1	2.719045
13.911717	0.1	2.721667
13.913383	0.1	2.724886
13.915050	0.1	2.727449
13.916717	0.1	2.728939
13.918383	0.1	2.729416
13.920050	0.1	2.727986
13.921717	0.1	2.724230
13.923383	0.1	2.719283
13.925050	0.1	2.714992
13.926717	0.1	2.712190
13.928383	0.1	2.710045
13.930050	0.1	2.707303
13.931717	0.1	2.703667
13.933383	0.1	2.699554
13.935050	0.1	2.696097
13.936717	0.1	2.694190
13.938383	0.1	2.694190
13.940050	0.1	2.695799
13.941717	0.1	2.698541
13.943383	0.1	2.702415
13.945050	0.1	2.707124
13.946717	0.1	2.711296
13.948383	0.1	2.713025
13.950050	0.1	2.710939
13.951717	0.1	2.705515
13.953383	0.1	2.698124
13.955050	0.1	2.690435
13.956717	0.1	2.684057
13.958383	0.1	2.680004
13.960050	0.1	2.678454
13.961717	0.1	2.679169
13.963383	0.1	2.681613
13.965050	0.1	2.684832
13.966717	0.1	2.687752
13.968383	0.1	2.689421
13.970050	0.1	2.688885
13.971717	0.1	2.686262
13.973383	0.1	2.683103
13.975050	0.1	2.680898
13.976717	0.1	2.679765
13.978383	0.1	2.679289
13.980050	0.1	2.679169
13.981717	0.1	2.680004
13.983383	0.1	2.682626
13.985050	0.1	2.687574
13.986717	0.1	2.694309
13.988383	0.1	2.701759
13.990050	0.1	2.708733
13.991717	0.1	2.713680
13.993383	0.1	2.715826
13.995050	0.1	2.716005
13.996717	0.1	2.716005
13.998383	0.1	2.717197
14.000050	0.1	2.719879
14.001717	0.1	2.723038
14.003383	0.1	2.725303
14.005050	0.1	2.725542
14.006717	0.1	2.724469
14.008383	0.1	2.723873
14.010050	0.1	2.725244
14.011717	0.1	2.728522
14.013383	0.1	2.732873
14.015050	0.1	2.737403
14.016717	0.1	2.741695
14.018383	0.1	2.745330
14.020050	0.1	2.748192
14.021717	0.1	2.750516
14.023383	0.1	2.753019
14.025050	0.1	2.756775
14.026717	0.1	2.763331
14.028383	0.1	2.773404
14.030050	0.1	2.785802
14.031717	0.1	2.797544
14.033383	0.1	2.805948
14.035050	0.1	2.810657
14.036717	0.1	2.813816
14.038383	0.1	2.818287
14.040050	0.1	2.826095
14.041717	0.1	2.837122
14.043383	0.1	2.849221
14.045050	0.1	2.859950
14.046717	0.1	2.868474
14.048383	0.1	2.875507
14.050050	0.1	2.881587
14.051717	0.1	2.887249
14.053383	0.1	2.893210
14.055050	0.1	2.900541
14.056717	0.1	2.909541
14.058383	0.1	2.919913
14.060050	0.1	2.931178
14.061717	0.1	2.942681
14.063383	0.1	2.953112
14.065050	0.1	2.961576
14.066717	0.1	2.968848
14.068383	0.1	2.976299
14.070050	0.1	2.984643
14.071717	0.1	2.993584
14.073383	0.1	3.003359
14.075050	0.1	3.014326
14.076717	0.1	3.026366
14.078383	0.1	3.038824
14.080050	0.1	3.050745
14.081717	0.1	3.061593
14.083383	0.1	3.071130
14.085050	0.1	3.078580
14.086717	0.1	3.083587
14.088383	0.1	3.086925
14.090050	0.1	3.089607
14.091717	0.1	3.092647
14.093383	0.1	3.096819
14.095050	0.1	3.102541
14.096717	0.1	3.109813
14.098383	0.1	3.118932
14.100050	0.1	3.129482
14.101717	0.1	3.141105
14.103383	0.1	3.153742
14.105050	0.1	3.167272
14.106717	0.1	3.180564
14.108383	0.1	3.192246
14.110050	0.1	3.202260
14.111717	0.1	3.211558
14.113383	0.1	3.220618
14.115050	0.1	3.229380
14.116717	0.1	3.237665
14.118383	0.1	3.245115
14.120050	0.1	3.251612
14.121717	0.1	3.257513
14.123383	0.1	3.264129
14.125050	0.1	3.272295
14.126717	0.1	3.281594
14.128383	0.1	3.291011
14.130050	0.1	3.300369
14.131717	0.1	3.309667
14.133383	0.1	3.318727
14.135050	0.1	3.327549
14.136717	0.1	3.335953
14.138383	0.1	3.343821
14.140050	0.1	3.351152
14.141717	0.1	3.357709
14.143383	0.1	3.364325
14.145050	0.1	3.372550
14.146717	0.1	3.382683
14.148383	0.1	3.393054
14.150050	0.1	3.401876
14.151717	0.1	3.408730
14.153383	0.1	3.414214
14.155050	0.1	3.418565
14.156717	0.1	3.421724
14.158383	0.1	3.424883
14.160050	0.1	3.429830
14.161717	0.1	3.437221
14.163383	0.1	3.446043
14.165050	0.1	3.454983
14.166717	0.1	3.463447
14.168383	0.1	3.470898
14.170050	0.1	3.477216
14.171717	0.1	3.482700
14.173383	0.1	3.487945
14.175050	0.1	3.493071
14.176717	0.1	3.497660
14.178383	0.1	3.500879
14.180050	0.1	3.502667
14.181717	0.1	3.503621
14.183383	0.1	3.503859
14.185050	0.1	3.503442
14.186717	0.1	3.502727
14.188383	0.1	3.502608
14.190050	0.1	3.503502
14.191717	0.1	3.505111
14.193383	0.1	3.507316
14.195050	0.1	3.509999
14.196717	0.1	3.512383
14.198383	0.1	3.514052
14.200050	0.1	3.515482
14.201717	0.1	3.517330
14.203383	0.1	3.518880
14.205050	0.1	3.519297
14.206717	0.1	3.518224
14.208383	0.1	3.515780
14.210050	0.1	3.512562
14.211717	0.1	3.510297
14.213383	0.1	3.510237
14.215050	0.1	3.512204
14.216717	0.1	3.514409
14.218383	0.1	3.514350
14.220050	0.1	3.511250
14.221717	0.1	3.506661
14.223383	0.1	3.502369
14.225050	0.1	3.499091
14.226717	0.1	3.497184
14.228383	0.1	3.496707
14.230050	0.1	3.497124
14.231717	0.1	3.497124
14.233383	0.1	3.495515
14.235050	0.1	3.491819
14.236717	0.1	3.485739
14.238383	0.1	3.477991
14.240050	0.1	3.470123
14.241717	0.1	3.463149
14.243383	0.1	3.456950
14.245050	0.1	3.451705
14.246717	0.1	3.448308
14.248383	0.1	3.446937
14.250050	0.1	3.446520
14.251717	0.1	3.445566
14.253383	0.1	3.443301
14.255050	0.1	3.440261
14.256717	0.1	3.437460
14.258383	0.1	3.434658
14.260050	0.1	3.432036
14.261717	0.1	3.430128
14.263383	0.1	3.429115
14.265050	0.1	3.428817
14.266717	0.1	3.428877
14.268383	0.1	3.428698
14.270050	0.1	3.427327
14.271717	0.1	3.424645
14.273383	0.1	3.421366
14.275050	0.1	3.417909
14.276717	0.1	3.415048
14.278383	0.1	3.413081
14.280050	0.1	3.411770
14.281717	0.1	3.410280
14.283383	0.1	3.408432
14.285050	0.1	3.406763
14.286717	0.1	3.405929
14.288383	0.1	3.406048
14.290050	0.1	3.406108
14.291717	0.1	3.404618
14.293383	0.1	3.400803
14.295050	0.1	3.395558
14.296717	0.1	3.390312
14.298383	0.1	3.386080
14.300050	0.1	3.383756
14.301717	0.1	3.384412
14.303383	0.1	3.387690
14.305050	0.1	3.392041
14.306717	0.1	3.395915
14.308383	0.1	3.398538
14.310050	0.1	3.399432
14.311717	0.1	3.398895
14.313383	0.1	3.397763
14.315050	0.1	3.396869
14.316717	0.1	3.396273
14.318383	0.1	3.395438
14.320050	0.1	3.394366
14.321717	0.1	3.394127
14.323383	0.1	3.395319
14.325050	0.1	3.397882
14.326717	0.1	3.401339
14.328383	0.1	3.404618
14.330050	0.1	3.406525
14.331717	0.1	3.406704
14.333383	0.1	3.405392
14.335050	0.1	3.403962
14.336717	0.1	3.404141
14.338383	0.1	3.406346
14.340050	0.1	3.409744
14.341717	0.1	3.413141
14.343383	0.1	3.415406
14.345050	0.1	3.416598
14.346717	0.1	3.417433
14.348383	0.1	3.418148
14.350050	0.1	3.418982
14.351717	0.1	3.420174
14.353383	0.1	3.422260
14.355050	0.1	3.425241
14.356717	0.1	3.428638
14.358383	0.1	3.432036
14.360050	0.1	3.435374
14.361717	0.1	3.438473
14.363383	0.1	3.440738
14.365050	0.1	3.441751
14.366717	0.1	3.442347
14.368383	0.1	3.443957
14.370050	0.1	3.447831
14.371717	0.1	3.454507
14.373383	0.1	3.463030
14.375050	0.1	3.471971
14.376717	0.1	3.479958
14.378383	0.1	3.486753
14.380050	0.1	3.492952
14.381717	0.1	3.499568
14.383383	0.1	3.506839
14.385050	0.1	3.514111
14.386717	0.1	3.520847
14.388383	0.1	3.526867
14.390050	0.1	3.532589
14.391717	0.1	3.538370
14.393383	0.1	3.544748
14.395050	0.1	3.551960
14.396717	0.1	3.559530
14.398383	0.1	3.567338
14.400050	0.1	3.576100
14.401717	0.1	3.585875
14.403383	0.1	3.595650
14.405050	0.1	3.605306
14.406717	0.1	3.615320
14.408383	0.1	3.625691
14.410050	0.1	3.635943
14.411717	0.1	3.646553
14.413383	0.1	3.658593
14.415050	0.1	3.671587
14.416717	0.1	3.683686
14.418383	0.1	3.693879
14.420050	0.1	3.702700
14.421717	0.1	3.711164
14.423383	0.1	3.719747
14.425050	0.1	3.728450
14.426717	0.1	3.736735
14.428383	0.1	3.743887
14.430050	0.1	3.750086
14.431717	0.1	3.756583
14.433383	0.1	3.764928
14.435050	0.1	3.776014
14.436717	0.1	3.790200
14.438383	0.1	3.806234
14.440050	0.1	3.822088
14.441717	0.1	3.836751
14.443383	0.1	3.849805
14.445050	0.1	3.861308
14.446717	0.1	3.871501
14.448383	0.1	3.880501
14.450050	0.1	3.888607
14.451717	0.1	3.896535
14.453383	0.1	3.905177
14.455050	0.1	3.915012
14.456717	0.1	3.925562
14.458383	0.1	3.936172
14.460050	0.1	3.947139
14.461717	0.1	3.958583
14.463383	0.1	3.970206
14.465050	0.1	3.981591
14.466717	0.1	3.993333
14.468383	0.1	4.005909
14.470050	0.1	4.019380
14.471717	0.1	4.032851
14.473383	0.1	4.045248
14.475050	0.1	4.056454
14.476717	0.1	4.067064
14.478383	0.1	4.077435
14.480050	0.1	4.087389
14.481717	0.1	4.096985
14.483383	0.1	4.107118
14.485050	0.1	4.118860
14.486717	0.1	4.132629
14.488383	0.1	4.147947
14.490050	0.1	4.164517
14.491717	0.1	4.181803
14.493383	0.1	4.199803
14.495050	0.1	4.218877
14.496717	0.1	4.238785
14.498383	0.1	4.258693
14.500050	0.1	4.278064
14.501717	0.1	4.296780
14.503383	0.1	4.315436
14.505050	0.1	4.334450
14.506717	0.1	4.353404
14.508383	0.1	4.371643
14.510050	0.1	4.389942
14.511717	0.1	4.410029
14.513383	0.1	4.433394
14.515050	0.1	4.460335
14.516717	0.1	4.489959
14.518383	0.1	4.520953
14.520050	0.1	4.552305
14.521717	0.1	4.584313
14.523383	0.1	4.617870
14.525050	0.1	4.653454
14.526717	0.1	4.690409
14.528383	0.1	4.727900
14.530050	0.1	4.765034
14.531717	0.1	4.801691
14.533383	0.1	4.838109
14.535050	0.1	4.874707
14.536717	0.1	4.912138
14.538383	0.1	4.951775
14.540050	0.1	4.994452
14.541717	0.1	5.040229
14.543383	0.1	5.089164
14.545050	0.1	5.141020
14.546717	0.1	5.195201
14.548383	0.1	5.251229
14.550050	0.1	5.308867
14.551717	0.1	5.367518
14.553383	0.1	5.426824
14.555050	0.1	5.487144
14.556717	0.1	5.549789
14.558383	0.1	5.616606
14.560050	0.1	5.687595
14.561717	0.1	5.761206
14.563383	0.1	5.835295
14.565050	0.1	5.908311
14.566717	0.1	5.980075
14.568383	0.1	6.051362
14.570050	0.1	6.123126
14.571717	0.1	6.196261
14.573383	0.1	6.271780
14.575050	0.1	6.350279
14.576717	0.1	6.431342
14.578383	0.1	6.513834
14.580050	0.1	6.596923
14.581717	0.1	6.680906
14.583383	0.1	6.766200
14.585050	0.1	6.852866
14.586717	0.1	6.941259
14.588383	0.1	7.031382
14.590050	0.1	7.122279
14.591717	0.1	7.211984
14.593383	0.1	7.299364
14.595050	0.1	7.384658
14.596717	0.1	7.468105
14.598383	0.1	7.550419
14.600050	0.1	7.632852
14.601717	0.1	7.716120
14.603383	0.1	7.799924
14.605050	0.1	7.883788
14.606717	0.1	7.967949
14.608383	0.1	8.053482
14.610050	0.1	8.140624
14.611717	0.1	8.227706
14.613383	0.1	8.311928
14.615050	0.1	8.391023
14.616717	0.1	8.464695
14.618383	0.1	8.534015
14.620050	0.1	8.599937
14.621717	0.1	8.662940
14.623383	0.1	8.723677
14.625050	0.1	8.783162
14.626717	0.1	8.842230
14.628383	0.1	8.901120
14.630050	0.1	8.958996
14.631717	0.1	9.013713
14.633383	0.1	9.062946
14.635050	0.1	9.106398
14.636717	0.1	9.145976
14.638383	0.1	9.184480
14.640050	0.1	9.222866
14.641717	0.1	9.259880
14.643383	0.1	9.293974
14.645050	0.1	9.324909
14.646717	0.1	9.353042
14.648383	0.1	9.377897
14.650050	0.1	9.398759
14.651717	0.1	9.415627
14.653383	0.1	9.428800
14.655050	0.1	9.437919
14.656717	0.1	9.442211
14.658383	0.1	9.441257
14.660050	0.1	9.435475
14.661717	0.1	9.426296
14.663383	0.1	9.415091
14.665050	0.1	9.402216
14.666717	0.1	9.386659
14.668383	0.1	9.367765
14.670050	0.1	9.346247
14.671717	0.1	9.322703
14.673383	0.1	9.297193
14.675050	0.1	9.269119
14.676717	0.1	9.237648
14.678383	0.1	9.202004
14.680050	0.1	9.163023
14.681717	0.1	9.122968
14.683383	0.1	9.084225
14.685050	0.1	9.046853
14.686717	0.1	9.008229
14.688383	0.1	8.965612
14.690050	0.1	8.918822
14.691717	0.1	8.869410
14.693383	0.1	8.819223
14.695050	0.1	8.769215
14.696717	0.1	8.719683
14.698383	0.1	8.670629
14.700050	0.1	8.621932
14.701717	0.1	8.573831
14.703383	0.1	8.527041
14.705050	0.1	8.481801
14.706717	0.1	8.437634
14.708383	0.1	8.393586
14.710050	0.1	8.349121
14.711717	0.1	8.303762
14.713383	0.1	8.257747
14.715050	0.1	8.212269
14.716717	0.1	8.168936
14.718383	0.1	8.129299
14.720050	0.1	8.094371
14.721717	0.1	8.063794
14.723383	0.1	8.036197
14.725050	0.1	8.010746
14.726717	0.1	7.986546
14.728383	0.1	7.963062
14.730050	0.1	7.941008
14.731717	0.1	7.921935
14.733383	0.1	7.906795
14.735050	0.1	7.895411
14.736717	0.1	7.887066
14.738383	0.1	7.881225
14.740050	0.1	7.878066
14.741717	0.1	7.878066
14.743383	0.1	7.881642
14.745050	0.1	7.889152
14.746717	0.1	7.900298
14.748383	0.1	7.914603
14.750050	0.1	7.931531
14.751717	0.1	7.950426
14.753383	0.1	7.970572
14.755050	0.1	7.990897
14.756717	0.1	8.011163
14.758383	0.1	8.032024
14.760050	0.1	8.054376
14.761717	0.1	8.079112
14.763383	0.1	8.107424
14.765050	0.1	8.140326
14.766717	0.1	8.177460
14.768383	0.1	8.216262
14.770050	0.1	8.253754
14.771717	0.1	8.288920
14.773383	0.1	8.322716
14.775050	0.1	8.356154
14.776717	0.1	8.389771
14.778383	0.1	8.423210
14.780050	0.1	8.455992
14.781717	0.1	8.487583
14.783383	0.1	8.517623
14.785050	0.1	8.546174
14.786717	0.1	8.573354
14.788383	0.1	8.598328
14.790050	0.1	8.620441
14.791717	0.1	8.640409
14.793383	0.1	8.659483
14.795050	0.1	8.677483
14.796717	0.1	8.694053
14.798383	0.1	8.709312
14.800050	0.1	8.723558
14.801717	0.1	8.736015
14.803383	0.1	8.746148
14.805050	0.1	8.753717
14.806717	0.1	8.758724
14.808383	0.1	8.760512
14.810050	0.1	8.758009
14.811717	0.1	8.751035
14.813383	0.1	8.741260
14.815050	0.1	8.730412
14.816717	0.1	8.719206
14.818383	0.1	8.707107
14.820050	0.1	8.693815
14.821717	0.1	8.679092
14.823383	0.1	8.662940
14.825050	0.1	8.645535
14.826717	0.1	8.627475
14.828383	0.1	8.609355
14.830050	0.1	8.590460
14.831717	0.1	8.568883
14.833383	0.1	8.543432
14.835050	0.1	8.515180
14.836717	0.1	8.485973
14.838383	0.1	8.456827
14.840050	0.1	8.428038
14.841717	0.1	8.400083
14.843383	0.1	8.373380
14.845050	0.1	8.347512
14.846717	0.1	8.321465
14.848383	0.1	8.293987
14.850050	0.1	8.264423
14.851717	0.1	8.232832
14.853383	0.1	8.199871
14.855050	0.1	8.166016
14.856717	0.1	8.130730
14.858383	0.1	8.093417
14.860050	0.1	8.054257
14.861717	0.1	8.013487
14.863383	0.1	7.971704
14.865050	0.1	7.929862
14.866717	0.1	7.888616
14.868383	0.1	7.847488
14.870050	0.1	7.805348
14.871717	0.1	7.761777
14.873383	0.1	7.716418
14.875050	0.1	7.669807
14.876717	0.1	7.623375
14.878383	0.1	7.579089
14.880050	0.1	7.537365
14.881717	0.1	7.496596
14.883383	0.1	7.454694
14.885050	0.1	7.410825
14.886717	0.1	7.365346
14.888383	0.1	7.319510
14.890050	0.1	7.274867
14.891717	0.1	7.232190
14.893383	0.1	7.191301
14.895050	0.1	7.151723
14.896717	0.1	7.113576
14.898383	0.1	7.077396
14.900050	0.1	7.042706
14.901717	0.1	7.008076
14.903383	0.1	6.972790
14.905050	0.1	6.937981
14.906717	0.1	6.905556
14.908383	0.1	6.876707
14.910050	0.1	6.850124
14.911717	0.1	6.823659
14.913383	0.1	6.796718
14.915050	0.1	6.770432
14.916717	0.1	6.746769
14.918383	0.1	6.727100
14.920050	0.1	6.711722
14.921717	0.1	6.699562
14.923383	0.1	6.689608
14.925050	0.1	6.681502
14.926717	0.1	6.675840
14.928383	0.1	6.673098
14.930050	0.1	6.673336
14.931717	0.1	6.676615
14.933383	0.1	6.682873
14.935050	0.1	6.692529
14.936717	0.1	6.705702
14.938383	0.1	6.721497
14.940050	0.1	6.738425
14.941717	0.1	6.756008
14.943383	0.1	6.774605
14.945050	0.1	6.795407
14.946717	0.1	6.820143
14.948383	0.1	6.849945
14.950050	0.1	6.883741
14.951717	0.1	6.919206
14.953383	0.1	6.954909
14.955050	0.1	6.991446
14.956717	0.1	7.030011
14.958383	0.1	7.071555
14.960050	0.1	7.115245
14.961717	0.1	7.158697
14.963383	0.1	7.200420
14.965050	0.1	7.241607
14.966717	0.1	7.284642
14.968383	0.1	7.331253
14.970050	0.1	7.381797
14.971717	0.1	7.435620
14.973383	0.1	7.490874
14.975050	0.1	7.545114
14.976717	0.1	7.596910
14.978383	0.1	7.646502
14.980050	0.1	7.695735
14.981717	0.1	7.746399
14.983383	0.1	7.798791
14.985050	0.1	7.850945
14.986717	0.1	7.900417
14.988383	0.1	7.946373
14.990050	0.1	7.990480
14.991717	0.1	8.035183
14.993383	0.1	8.081675
14.995050	0.1	8.129657
14.996717	0.1	8.178473
14.998383	0.1	8.226872
15.000050	0.1	8.273066
15.001717	0.1	8.315206
15.003383	0.1	8.353115
15.005050	0.1	8.388043
15.006717	0.1	8.421600
15.008383	0.1	8.454800
15.010050	0.1	8.487702
15.011717	0.1	8.519769
15.013383	0.1	8.550346
15.015050	0.1	8.578718
15.016717	0.1	8.603871
15.018383	0.1	8.625150
15.020050	0.1	8.642972
15.021717	0.1	8.658290
15.023383	0.1	8.671523
15.025050	0.1	8.683384
15.026717	0.1	8.694530
15.028383	0.1	8.704842
15.030050	0.1	8.713723
15.031717	0.1	8.721412
15.033383	0.1	8.728207
15.035050	0.1	8.734286
15.036717	0.1	8.739830
15.038383	0.1	8.745134
15.040050	0.1	8.749664
15.041717	0.1	8.752049
15.043383	0.1	8.751274
15.045050	0.1	8.747578
15.046717	0.1	8.742214
15.048383	0.1	8.735776
15.050050	0.1	8.727491
15.051717	0.1	8.717061
15.053383	0.1	8.705915
15.055050	0.1	8.696199
15.056717	0.1	8.688748
15.058383	0.1	8.682013
15.060050	0.1	8.673668
15.061717	0.1	8.662761
15.063383	0.1	8.650780
15.065050	0.1	8.639396
15.066717	0.1	8.629144
15.068383	0.1	8.619667
15.070050	0.1	8.610786
15.071717	0.1	8.603216
15.073383	0.1	8.597136
15.075050	0.1	8.592427
15.076717	0.1	8.588851
15.078383	0.1	8.586348
15.080050	0.1	8.583904
15.081717	0.1	8.580328
15.083383	0.1	8.575798
15.085050	0.1	8.571685
15.086717	0.1	8.569778
15.088383	0.1	8.571566
15.090050	0.1	8.577288
15.091717	0.1	8.585871
15.093383	0.1	8.595288
15.095050	0.1	8.604169
15.096717	0.1	8.613050
15.098383	0.1	8.623720
15.100050	0.1	8.637608
15.101717	0.1	8.655668
15.103383	0.1	8.677781
15.105050	0.1	8.702338
15.106717	0.1	8.728445
15.108383	0.1	8.756936
15.110050	0.1	8.789003
15.111717	0.1	8.824230
15.113383	0.1	8.861304
15.115050	0.1	8.899749
15.116717	0.1	8.940280
15.118383	0.1	8.983315
15.120050	0.1	9.028495
15.121717	0.1	9.076000
15.123383	0.1	9.126485
15.125050	0.1	9.180725
15.126717	0.1	9.239615
15.128383	0.1	9.303928
15.130050	0.1	9.373069
15.131717	0.1	9.445012
15.133383	0.1	9.517909
15.135050	0.1	9.591520
15.136717	0.1	9.667397
15.138383	0.1	9.747685
15.140050	0.1	9.833098
15.141717	0.1	9.922624
15.143383	0.1	10.014415
15.145050	0.1	10.107577
15.146717	0.1	10.202885
15.148383	0.1	10.302306
15.150050	0.1	10.407031
15.151717	0.1	10.516108
15.153383	0.1	10.626853
15.155050	0.1	10.736526
15.156717	0.1	10.845066
15.158383	0.1	10.955156
15.160050	0.1	11.069716
15.161717	0.1	11.190892
15.163383	0.1	11.319519
15.165050	0.1	11.454523
15.166717	0.1	11.593164
15.168383	0.1	11.733235
15.170050	0.1	11.873723
15.171717	0.1	12.014569
15.173383	0.1	12.155414
15.175050	0.1	12.295724
15.176717	0.1	12.434603
15.178383	0.1	12.571574
15.180050	0.1	12.707532
15.181717	0.1	12.844504
15.183383	0.1	12.984157
15.185050	0.1	13.127447
15.186717	0.1	13.274134
15.188383	0.1	13.422907
15.190050	0.1	13.571144
15.191717	0.1	13.716520
15.193383	0.1	13.857604
15.195050	0.1	13.993681
15.196717	0.1	14.125050
15.198383	0.1	14.252544
15.200050	0.1	14.377058
15.201717	0.1	14.499725
15.203383	0.1	14.622332
15.205050	0.1	14.744640
15.206717	0.1	14.863909
15.208383	0.1	14.976443
15.210050	0.1	15.080512
15.211717	0.1	15.176416
15.213383	0.1	15.266419
15.215050	0.1	15.352608
15.216717	0.1	15.435101
15.218383	0.1	15.512169
15.220050	0.1	15.582860
15.221717	0.1	15.647651
15.223383	0.1	15.706302
15.225050	0.1	15.757919
15.226717	0.1	15.801788
15.228383	0.1	15.838266
15.230050	0.1	15.868009
15.231717	0.1	15.891315
15.233383	0.1	15.907706
15.235050	0.1	15.916050
15.236717	0.1	15.916050
15.238383	0.1	15.909196
15.240050	0.1	15.896977
15.241717	0.1	15.879394
15.243383	0.1	15.856088
15.245050	0.1	15.827418
15.246717	0.1	15.793622
15.248383	0.1	15.753807
15.250050	0.1	15.706480
15.251717	0.1	15.651883
15.253383	0.1	15.591801
15.255050	0.1	15.528322
15.256717	0.1	15.462280
15.258383	0.1	15.392662
15.260050	0.1	15.317322
15.261717	0.1	15.233875
15.263383	0.1	15.141488
15.265050	0.1	15.041591
15.266717	0.1	14.936746
15.268383	0.1	14.829100
15.270050	0.1	14.719428
15.271717	0.1	14.608086
15.273383	0.1	14.495254
15.275050	0.1	14.380158
15.276717	0.1	14.262498
15.278383	0.1	14.143051
15.280050	0.1	14.022530
15.281717	0.1	13.900579
15.283383	0.1	13.776184
15.285050	0.1	13.649524
15.286717	0.1	13.521732
15.288383	0.1	13.394774
15.290050	0.1	13.269842
15.291717	0.1	13.147236
15.293383	0.1	13.026000
15.295050	0.1	12.904824
15.296717	0.1	12.783290
15.298383	0.1	12.662173
15.300050	0.1	12.542070
15.301717	0.1	12.423337
15.303383	0.1	12.306333
15.305050	0.1	12.192012
15.306717	0.1	12.081803
15.308383	0.1	11.977196
15.310050	0.1	11.878551
15.311717	0.1	11.784375
15.313383	0.1	11.692644
15.315050	0.1	11.601926
15.316717	0.1	11.511923
15.318383	0.1	11.423588
15.320050	0.1	11.339308
15.321717	0.1	11.261404
15.323383	0.1	11.190355
15.325050	0.1	11.125267
15.326717	0.1	11.065186
15.328383	0.1	11.010171
15.330050	0.1	10.960997
15.331717	0.1	10.917664
15.333383	0.1	10.879160
15.335050	0.1	10.844589
15.336717	0.1	10.814250
15.338383	0.1	10.788799
15.340050	0.1	10.768593
15.341717	0.1	10.753275
15.343383	0.1	10.742725
15.345050	0.1	10.737658
15.346717	0.1	10.738731
15.348383	0.1	10.745705
15.350050	0.1	10.758043
15.351717	0.1	10.776282
15.353383	0.1	10.801376
15.355050	0.1	10.833800
15.356717	0.1	10.872424
15.358383	0.1	10.915518
15.360050	0.1	10.961652
15.361717	0.1	11.010647
15.363383	0.1	11.063100
15.365050	0.1	11.120082
15.366717	0.1	11.182368
15.368383	0.1	11.250616
15.370050	0.1	11.325241
15.371717	0.1	11.406303
15.373383	0.1	11.494101
15.375050	0.1	11.589289
15.376717	0.1	11.691511
15.378383	0.1	11.799753
15.380050	0.1	11.913598
15.381717	0.1	12.033046
15.383383	0.1	12.158573
15.385050	0.1	12.290777
15.386717	0.1	12.429953
15.388383	0.1	12.576044
15.390050	0.1	12.728811
15.391717	0.1	12.887955
15.393383	0.1	13.054670
15.395050	0.1	13.231159
15.396717	0.1	13.419212
15.398383	0.1	13.618589
15.400050	0.1	13.827921
15.401717	0.1	14.046074
15.403383	0.1	14.273346
15.405050	0.1	14.511526
15.406717	0.1	14.763058
15.408383	0.1	15.030266
15.410050	0.1	15.314461
15.411717	0.1	15.616179
15.413383	0.1	15.935064
15.415050	0.1	16.270579
15.416717	0.1	16.622902
15.418383	0.1	16.993285
15.420050	0.1	17.382861
15.421717	0.1	17.793358
15.423383	0.1	18.226744
15.425050	0.1	18.684806
15.426717	0.1	19.168318
15.428383	0.1	19.677163
15.430050	0.1	20.211340
15.431717	0.1	20.771743
15.433383	0.1	21.360339
15.435050	0.1	21.980168
15.436717	0.1	22.633912
15.438383	0.1	23.322405
15.440050	0.1	24.044992
15.441717	0.1	24.801733
15.443383	0.1	25.594057
15.445050	0.1	26.424290
15.446717	0.1	27.294161
15.448383	0.1	28.204264
15.450050	0.1	29.155316
15.451717	0.1	30.149164
15.453383	0.1	31.189265
15.455050	0.1	32.278063
15.456717	0.1	33.415200
15.458383	0.1	34.599127
15.460050	0.1	35.829189
15.461717	0.1	37.105980
15.463383	0.1	38.430991
15.465050	0.1	39.805474
15.466717	0.1	41.230919
15.468383	0.1	42.708280
15.470050	0.1	44.238510
15.471717	0.1	45.823100
15.473383	0.1	47.464135
15.475050	0.1	49.163583
15.476717	0.1	50.923708
15.478383	0.1	52.746836
15.480050	0.1	54.633501
15.481717	0.1	56.582216
15.483383	0.1	58.591667
15.485050	0.1	60.662631
15.486717	0.1	62.797073
15.488383	0.1	64.997140
15.490050	0.1	67.265455
15.491717	0.1	69.605235
15.493383	0.1	72.018747
15.495050	0.1	74.507122
15.496717	0.1	77.071254
15.498383	0.1	79.712396
15.500050	0.1	82.431917
15.501717	0.1	85.232084
15.503383	0.1	88.117307
15.505050	0.1	91.093963
15.506717	0.1	94.167417
15.508383	0.1	97.340411
15.510050	0.1	100.614017
15.511717	0.1	103.990501
15.513383	0.1	107.474035
15.515050	0.1	111.070699
15.516717	0.1	114.787645
15.518383	0.1	118.632204
15.520050	0.1	122.611470
15.521717	0.1	126.731761
15.523383	0.1	130.999275
15.525050	0.1	135.419675
15.526717	0.1	139.998385
15.528383	0.1	144.741365
15.530050	0.1	149.656841
15.531717	0.1	154.754171
15.533383	0.1	160.040627
15.535050	0.1	165.519486
15.536717	0.1	171.190987
15.538383	0.1	177.055608
15.540050	0.1	183.115791
15.541717	0.1	189.374637
15.543383	0.1	195.832741
15.545050	0.1	202.486766
15.546717	0.1	209.330571
15.548383	0.1	216.355635
15.550050	0.1	223.550571
15.551717	0.1	230.902090
15.553383	0.1	238.395944
15.555050	0.1	246.015385
15.556717	0.1	253.739074
15.558383	0.1	261.541144
15.560050	0.1	269.393222
15.561717	0.1	277.266638
15.563383	0.1	285.132783
15.565050	0.1	292.961615
15.566717	0.1	300.721008
15.568383	0.1	308.376092
15.570050	0.1	315.890450
15.571717	0.1	323.228319
15.573383	0.1	330.355247
15.575050	0.1	337.237617
15.576717	0.1	343.843838
15.578383	0.1	350.144824
15.580050	0.1	356.114707
15.581717	0.1	361.729345
15.583383	0.1	366.966091
15.585050	0.1	371.805392
15.586717	0.1	376.232825
15.588383	0.1	380.236589
15.590050	0.1	383.805536
15.591717	0.1	386.931621
15.593383	0.1	389.612698
15.595050	0.1	391.850137
15.596717	0.1	393.646264
15.598383	0.1	395.005011
15.600050	0.1	395.933294
15.601717	0.1	396.441006
15.603383	0.1	396.539414
15.605050	0.1	396.241569
15.606717	0.1	395.563388
15.608383	0.1	394.522333
15.610050	0.1	393.134975
15.611717	0.1	391.416573
15.613383	0.1	389.385068
15.615050	0.1	387.061440
15.616717	0.1	384.466611
15.618383	0.1	381.618582
15.620050	0.1	378.532730
15.621717	0.1	375.223957
15.623383	0.1	371.707700
15.625050	0.1	368.001066
15.626717	0.1	364.121340
15.628383	0.1	360.083840
15.630050	0.1	355.901918
15.631717	0.1	351.588330
15.633383	0.1	347.155651
15.635050	0.1	342.616400
15.636717	0.1	337.983867
15.638383	0.1	333.270272
15.640050	0.1	328.484912
15.641717	0.1	323.635061
15.643383	0.1	318.728526
15.645050	0.1	313.774306
15.646717	0.1	308.781225
15.648383	0.1	303.756196
15.650050	0.1	298.703927
15.651717	0.1	293.629068
15.653383	0.1	288.538235
15.655050	0.1	283.439176
15.656717	0.1	278.339164
15.658383	0.1	273.243146
15.660050	0.1	268.154220
15.661717	0.1	263.074652
15.663383	0.1	258.007184
15.665050	0.1	252.956644
15.666717	0.1	247.929290
15.668383	0.1	242.930188
15.670050	0.1	237.962081
15.671717	0.1	233.025803
15.673383	0.1	228.121413
15.675050	0.1	223.249926
15.676717	0.1	218.414320
15.678383	0.1	213.619543
15.680050	0.1	208.870602
15.681717	0.1	204.170716
15.683383	0.1	199.523163
15.685050	0.1	194.931519
15.686717	0.1	190.397214
15.688383	0.1	185.919356
15.690050	0.1	181.499134
15.691717	0.1	177.140425
15.693383	0.1	172.845672
15.695050	0.1	168.614874
15.696717	0.1	164.447973
15.698383	0.1	160.346696
15.700050	0.1	156.313727
15.701717	0.1	152.350256
15.703383	0.1	148.456463
15.705050	0.1	144.632765
15.706717	0.1	140.878865
15.708383	0.1	137.193867
15.710050	0.1	133.578606
15.711717	0.1	130.035885
15.713383	0.1	126.568504
15.715050	0.1	123.177893
15.716717	0.1	119.864531
15.718383	0.1	116.628535
15.720050	0.1	113.469190
15.721717	0.1	110.383458
15.723383	0.1	107.368833
15.725050	0.1	104.425437
15.726717	0.1	101.555473
15.728383	0.1	98.761147
15.730050	0.1	96.043712
15.731717	0.1	93.402451
15.733383	0.1	90.835040
15.735050	0.1	88.338082
15.736717	0.1	85.909014
15.738383	0.1	83.547418
15.740050	0.1	81.254129
15.741717	0.1	79.029684
15.743383	0.1	76.874142
15.745050	0.1	74.787025
15.746717	0.1	72.766368
15.748383	0.1	70.809011
15.750050	0.1	68.911795
15.751717	0.1	67.072515
15.753383	0.1	65.290276
15.755050	0.1	63.565020
15.756717	0.1	61.897103
15.758383	0.1	60.286704
15.760050	0.1	58.732990
15.761717	0.1	57.233695
15.763383	0.1	55.786315
15.765050	0.1	54.388467
15.766717	0.1	53.038779
15.768383	0.1	51.736894
15.770050	0.1	50.482634
15.771717	0.1	49.274984
15.773383	0.1	48.112157
15.775050	0.1	46.992424
15.776717	0.1	45.914474
15.778383	0.1	44.877174
15.780050	0.1	43.879631
15.781717	0.1	42.920354
15.783383	0.1	41.997495
15.785050	0.1	41.108909
15.786717	0.1	40.252986
15.788383	0.1	39.429369
15.790050	0.1	38.638296
15.791717	0.1	37.878575
15.793383	0.1	37.148180
15.795050	0.1	36.445679
15.796717	0.1	35.770597
15.798383	0.1	35.121741
15.800050	0.1	34.497621
15.801717	0.1	33.897640
15.803383	0.1	33.322336
15.805050	0.1	32.771053
15.806717	0.1	32.242300
15.808383	0.1	31.734349
15.810050	0.1	31.246128
15.811717	0.1	30.776860
15.813383	0.1	30.326011
15.815050	0.1	29.893460
15.816717	0.1	29.479207
15.818383	0.1	29.082896
15.820050	0.1	28.703870
15.821717	0.1	28.340341
15.823383	0.1	27.989866
15.825050	0.1	27.650596
15.826717	0.1	27.322056
15.828383	0.1	27.004124
15.830050	0.1	26.696207
15.831717	0.1	26.397647
15.833383	0.1	26.109161
15.835050	0.1	25.832535
15.836717	0.1	25.568368
15.838383	0.1	25.316359
15.840050	0.1	25.076391
15.841717	0.1	24.848463
15.843383	0.1	24.631084
15.845050	0.1	24.421217
15.846717	0.1	24.216355
15.848383	0.1	24.016441
15.850050	0.1	23.822547
15.851717	0.1	23.635091
15.853383	0.1	23.453893
15.855050	0.1	23.279549
15.856717	0.1	23.113312
15.858383	0.1	22.955479
15.860050	0.1	22.804619
15.861717	0.1	22.659422
15.863383	0.1	22.519053
15.865050	0.1	22.382440
15.866717	0.1	22.248985
15.868383	0.1	22.118927
15.870050	0.1	21.992685
15.871717	0.1	21.869303
15.873383	0.1	21.748425
15.875050	0.1	21.631421
15.876717	0.1	21.519722
15.878383	0.1	21.413030
15.880050	0.1	21.310450
15.881717	0.1	21.212043
15.883383	0.1	21.118285
15.885050	0.1	21.028758
15.886717	0.1	20.942510
15.888383	0.1	20.858885
15.890050	0.1	20.777227
15.891717	0.1	20.697535
15.893383	0.1	20.620765
15.895050	0.1	20.547749
15.896717	0.1	20.477594
15.898383	0.1	20.408870
15.900050	0.1	20.341219
15.901717	0.1	20.275713
15.903383	0.1	20.213009
15.905050	0.1	20.153404
15.906717	0.1	20.097138
15.908383	0.1	20.044388
15.910050	0.1	19.994677
15.911717	0.1	19.946517
15.913383	0.1	19.899191
15.915050	0.1	19.853355
15.916717	0.1	19.810380
15.918383	0.1	19.771279
15.920050	0.1	19.736172
15.921717	0.1	19.704701
15.923383	0.1	19.675733
15.925050	0.1	19.648553
15.926717	0.1	19.622446
15.928383	0.1	19.597114
15.930050	0.1	19.572915
15.931717	0.1	19.550205
15.933383	0.1	19.528867
15.935050	0.1	19.508482
15.936717	0.1	19.488693
15.938383	0.1	19.470037
15.940050	0.1	19.454361
15.941717	0.1	19.443811
15.943383	0.1	19.439162
15.945050	0.1	19.439162
15.946717	0.1	19.441487
15.948383	0.1	19.444109
15.950050	0.1	19.445838
15.951717	0.1	19.446374
15.953383	0.1	19.446434
15.955050	0.1	19.447626
15.956717	0.1	19.451858
15.958383	0.1	19.460262
15.960050	0.1	19.472660
15.961717	0.1	19.488157
15.963383	0.1	19.505919
15.965050	0.1	19.524695
15.966717	0.1	19.543470
15.968383	0.1	19.561888
15.970050	0.1	19.580842
15.971717	0.1	19.601048
15.973383	0.1	19.623042
15.975050	0.1	19.647659
15.976717	0.1	19.674958
15.978383	0.1	19.703807
15.980050	0.1	19.733609
15.981717	0.1	19.764961
15.983383	0.1	19.798459
15.985050	0.1	19.834222
15.986717	0.1	19.872130
15.988383	0.1	19.911410
15.990050	0.1	19.951047
15.991717	0.1	19.990922
15.993383	0.1	20.031990
15.995050	0.1	20.074965
15.996717	0.1	20.119430
15.998383	0.1	20.164253
16.000050	0.1	20.209373
16.001717	0.1	20.256223
16.003383	0.1	20.306171
16.005050	0.1	20.358802
16.006717	0.1	20.412804
16.008383	0.1	20.467223
16.010050	0.1	20.521940
16.011717	0.1	20.577015
16.013383	0.1	20.632805
16.015050	0.1	20.689966
16.016717	0.1	20.748259
16.018383	0.1	20.807208
16.020050	0.1	20.866395
16.021717	0.1	20.925046
16.023383	0.1	20.982565
16.025050	0.1	21.039130
16.026717	0.1	21.095277
16.028383	0.1	21.151484
16.030050	0.1	21.207811
16.031717	0.1	21.263660
16.033383	0.1	21.317781
16.035050	0.1	21.369697
16.036717	0.1	21.420361
16.038383	0.1	21.471025
16.040050	0.1	21.522106
16.041717	0.1	21.572412
16.043383	0.1	21.621348
16.045050	0.1	21.669270
16.046717	0.1	21.716596
16.048383	0.1	21.762253
16.050050	0.1	21.804870
16.051717	0.1	21.844329
16.053383	0.1	21.881045
16.055050	0.1	21.915377
16.056717	0.1	21.947206
16.058383	0.1	21.975459
16.060050	0.1	21.999003
16.061717	0.1	22.017778
16.063383	0.1	22.032620
16.065050	0.1	22.044124
16.066717	0.1	22.052289
16.068383	0.1	22.057713
16.070050	0.1	22.061528
16.071717	0.1	22.064747
16.073383	0.1	22.067131
16.075050	0.1	22.066833
16.076717	0.1	22.061826
16.078383	0.1	22.051515
16.080050	0.1	22.036911
16.081717	0.1	22.019030
16.083383	0.1	21.998407
16.085050	0.1	21.975697
16.086717	0.1	21.952213
16.088383	0.1	21.928669
16.090050	0.1	21.905602
16.091717	0.1	21.883251
16.093383	0.1	21.861078
16.095050	0.1	21.837415
16.096717	0.1	21.810831
16.098383	0.1	21.781207
16.100050	0.1	21.749498
16.101717	0.1	21.716656
16.103383	0.1	21.683158
16.105050	0.1	21.648706
16.106717	0.1	21.613301
16.108383	0.1	21.577836
16.110050	0.1	21.543385
16.111717	0.1	21.510900
16.113383	0.1	21.480979
16.115050	0.1	21.454216
16.116717	0.1	21.430851
16.118383	0.1	21.409990
16.120050	0.1	21.390320
16.121717	0.1	21.370889
16.123383	0.1	21.351339
16.125050	0.1	21.332206
16.126717	0.1	21.314443
16.128383	0.1	21.298469
16.130050	0.1	21.284224
16.131717	0.1	21.271468
16.133383	0.1	21.260561
16.135050	0.1	21.252693
16.136717	0.1	21.249832
16.138383	0.1	21.252991
16.140050	0.1	21.260799
16.141717	0.1	21.270574
16.143383	0.1	21.280886
16.145050	0.1	21.291853
16.146717	0.1	21.304370
16.148383	0.1	21.318914
16.150050	0.1	21.335782
16.151717	0.1	21.355273
16.153383	0.1	21.377267
16.155050	0.1	21.400811
16.156717	0.1	21.425248
16.158383	0.1	21.450402
16.160050	0.1	21.476508
16.161717	0.1	21.503986
16.163383	0.1	21.533669
16.165050	0.1	21.566988
16.166717	0.1	21.604062
16.168383	0.1	21.643640
16.170050	0.1	21.683635
16.171717	0.1	21.723212
16.173383	0.1	21.763088
16.175050	0.1	21.804930
16.176717	0.1	21.849514
16.178383	0.1	21.895946
16.180050	0.1	21.942498
16.181717	0.1	21.988512
16.183383	0.1	22.035123
16.185050	0.1	22.084118
16.186717	0.1	22.137166
16.188383	0.1	22.194148
16.190050	0.1	22.252382
16.191717	0.1	22.308649
16.193383	0.1	22.361518
16.195050	0.1	22.411944
16.196717	0.1	22.462965
16.198383	0.1	22.517146
16.200050	0.1	22.575201
16.201717	0.1	22.635878
16.203383	0.1	22.697867
16.205050	0.1	22.760750
16.206717	0.1	22.824527
16.208383	0.1	22.888781
16.210050	0.1	22.952737
16.211717	0.1	23.016752
16.213383	0.1	23.081483
16.215050	0.1	23.146690
16.216717	0.1	23.211540
16.218383	0.1	23.276092
16.220050	0.1	23.341061
16.221717	0.1	23.406626
16.223383	0.1	23.473264
16.225050	0.1	23.541213
16.226717	0.1	23.609997
16.228383	0.1	23.678423
16.230050	0.1	23.745717
16.231717	0.1	23.811640
16.233383	0.1	23.876013
16.235050	0.1	23.939492
16.236717	0.1	24.003090
16.238383	0.1	24.068059
16.240050	0.1	24.134757
16.241717	0.1	24.202765
16.243383	0.1	24.271013
16.245050	0.1	24.338962
16.246717	0.1	24.406554
16.248383	0.1	24.473609
16.250050	0.1	24.540366
16.251717	0.1	24.607481
16.253383	0.1	24.675669
16.255050	0.1	24.744393
16.256717	0.1	24.812104
16.258383	0.1	24.877371
16.260050	0.1	24.940313
16.261717	0.1	25.002898
16.263383	0.1	25.067271
16.265050	0.1	25.133671
16.266717	0.1	25.200905
16.268383	0.1	25.268079
16.270050	0.1	25.335373
16.271717	0.1	25.403024
16.273383	0.1	25.470437
16.275050	0.1	25.536658
16.276717	0.1	25.601448
16.278383	0.1	25.665940
16.280050	0.1	25.731446
16.281717	0.1	25.798501
16.283383	0.1	25.866450
16.285050	0.1	25.934221
16.286717	0.1	26.000978
16.288383	0.1	26.067020
16.290050	0.1	26.133062
16.291717	0.1	26.199581
16.293383	0.1	26.266994
16.295050	0.1	26.335360
16.296717	0.1	26.403786
16.298383	0.1	26.471199
16.300050	0.1	26.536705
16.301717	0.1	26.600839
16.303383	0.1	26.665212
16.305050	0.1	26.731254
16.306717	0.1	26.799084
16.308383	0.1	26.868285
16.310050	0.1	26.938321
16.311717	0.1	27.008714
16.313383	0.1	27.079226
16.315050	0.1	27.149917
16.316717	0.1	27.220966
16.318383	0.1	27.292670
16.320050	0.1	27.364673
16.321717	0.1	27.435900
16.323383	0.1	27.505817
16.325050	0.1	27.574779
16.326717	0.1	27.644278
16.328383	0.1	27.715983
16.330050	0.1	27.791025
16.331717	0.1	27.868809
16.333383	0.1	27.947666
16.335050	0.1	28.025986
16.336717	0.1	28.103294
16.338383	0.1	28.180064
16.340050	0.1	28.256597
16.341717	0.1	28.332652
16.343383	0.1	28.407933
16.345050	0.1	28.482498
16.346717	0.1	28.556527
16.348383	0.1	28.630258
16.350050	0.1	28.703572
16.351717	0.1	28.775992
16.353383	0.1	28.847935
16.355050	0.1	28.920891
16.356717	0.1	28.996410
16.358383	0.1	29.074671
16.360050	0.1	29.154302
16.361717	0.1	29.234292
16.363383	0.1	29.314997
16.365050	0.1	29.396953
16.366717	0.1	29.480101
16.368383	0.1	29.563548
16.370050	0.1	29.645922
16.371717	0.1	29.725434
16.373383	0.1	29.800774
16.375050	0.1	29.872717
16.376717	0.1	29.943528
16.378383	0.1	30.015649
16.380050	0.1	30.090811
16.381717	0.1	30.169489
16.383383	0.1	30.250253
16.385050	0.1	30.330600
16.386717	0.1	30.409338
16.388383	0.1	30.487241
16.390050	0.1	30.566098
16.391717	0.1	30.646743
16.393383	0.1	30.728223
16.395050	0.1	30.808987
16.396717	0.1	30.888619
16.398383	0.1	30.968191
16.400050	0.1	31.049075
16.401717	0.1	31.132163
16.403383	0.1	31.217637
16.405050	0.1	31.305017
16.406717	0.1	31.393291
16.408383	0.1	31.481626
16.410050	0.1	31.569304
16.411717	0.1	31.655910
16.413383	0.1	31.741681
16.415050	0.1	31.827690
16.416717	0.1	31.915130
16.418383	0.1	32.004716
16.420050	0.1	32.096090
16.421717	0.1	32.188060
16.423383	0.1	32.279672
16.425050	0.1	32.370927
16.426717	0.1	32.462062
16.428383	0.1	32.552721
16.430050	0.1	32.642247
16.431717	0.1	32.730641
16.433383	0.1	32.818379
16.435050	0.1	32.906415
16.436717	0.1	32.995703
16.438383	0.1	33.086838
16.440050	0.1	33.179702
16.441717	0.1	33.274116
16.443383	0.1	33.369960
16.445050	0.1	33.467116
16.446717	0.1	33.565285
16.448383	0.1	33.663334
16.450050	0.1	33.759834
16.451717	0.1	33.854248
16.453383	0.1	33.947649
16.455050	0.1	34.041466
16.456717	0.1	34.136834
16.458383	0.1	34.234287
16.460050	0.1	34.333887
16.461717	0.1	34.435393
16.463383	0.1	34.538331
16.465050	0.1	34.642281
16.466717	0.1	34.746530
16.468383	0.1	34.850659
16.470050	0.1	34.954490
16.471717	0.1	35.057666
16.473383	0.1	35.159471
16.475050	0.1	35.260262
16.476717	0.1	35.361888
16.478383	0.1	35.466256
16.480050	0.1	35.573246
16.481717	0.1	35.681011
16.483383	0.1	35.787883
16.485050	0.1	35.893860
16.486717	0.1	36.001029
16.488383	0.1	36.111059
16.490050	0.1	36.223712
16.491717	0.1	36.337557
16.493383	0.1	36.451878
16.495050	0.1	36.567333
16.496717	0.1	36.684098
16.498383	0.1	36.802056
16.500050	0.1	36.920967
16.501717	0.1	37.040832
16.503383	0.1	37.162008
16.505050	0.1	37.284734
16.506717	0.1	37.409308
16.508383	0.1	37.535431
16.510050	0.1	37.663224
16.511717	0.1	37.793281
16.513383	0.1	37.925484
16.515050	0.1	38.058760
16.516717	0.1	38.192036
16.518383	0.1	38.325848
16.520050	0.1	38.461151
16.521717	0.1	38.598659
16.523383	0.1	38.739147
16.525050	0.1	38.883331
16.526717	0.1	39.030912
16.528383	0.1	39.180877
16.530050	0.1	39.332750
16.531717	0.1	39.487543
16.533383	0.1	39.646568
16.535050	0.1	39.809587
16.536717	0.1	39.975109
16.538383	0.1	40.142300
16.540050	0.1	40.311399
16.541717	0.1	40.482941
16.543383	0.1	40.656927
16.545050	0.1	40.832582
16.546717	0.1	41.009727
16.548383	0.1	41.189554
16.550050	0.1	41.373851
16.551717	0.1	41.563394
16.553383	0.1	41.757646
16.555050	0.1	41.955056
16.556717	0.1	42.155030
16.558383	0.1	42.358461
16.560050	0.1	42.566719
16.561717	0.1	42.780223
16.563383	0.1	42.997244
16.565050	0.1	43.215754
16.566717	0.1	43.435338
16.568383	0.1	43.657961
16.570050	0.1	43.886366
16.571717	0.1	44.121626
16.573383	0.1	44.362846
16.575050	0.1	44.608894
16.576717	0.1	44.859412
16.578383	0.1	45.114818
16.580050	0.1	45.375350
16.581717	0.1	45.641425
16.583383	0.1	45.913580
16.585050	0.1	46.192589
16.586717	0.1	46.479466
16.588383	0.1	46.774986
16.590050	0.1	47.078731
16.591717	0.1	47.389391
16.593383	0.1	47.705713
16.595050	0.1	48.027101
16.596717	0.1	48.355105
16.598383	0.1	48.692468
16.600050	0.1	49.041691
16.601717	0.1	49.403492
16.603383	0.1	49.777153
16.605050	0.1	50.161365
16.606717	0.1	50.555113
16.608383	0.1	50.957027
16.610050	0.1	51.365259
16.611717	0.1	51.779214
16.613383	0.1	52.200142
16.615050	0.1	52.629057
16.616717	0.1	53.066257
16.618383	0.1	53.511682
16.620050	0.1	53.965035
16.621717	0.1	54.425243
16.623383	0.1	54.890457
16.625050	0.1	55.358890
16.626717	0.1	55.828992
16.628383	0.1	56.299690
16.630050	0.1	56.770388
16.631717	0.1	57.239119
16.633383	0.1	57.702902
16.635050	0.1	58.158759
16.636717	0.1	58.605019
16.638383	0.1	59.040669
16.640050	0.1	59.464875
16.641717	0.1	59.876207
16.643383	0.1	60.272399
16.645050	0.1	60.651246
16.646717	0.1	61.011258
16.648383	0.1	61.350826
16.650050	0.1	61.668340
16.651717	0.1	61.962191
16.653383	0.1	62.231187
16.655050	0.1	62.474314
16.656717	0.1	62.690977
16.658383	0.1	62.879983
16.660050	0.1	63.040141
16.661717	0.1	63.170139
16.663383	0.1	63.269261
16.665050	0.1	63.337389
16.666717	0.1	63.375417
16.668383	0.1	63.383583
16.670050	0.1	63.362006
16.671717	0.1	63.311223
16.673383	0.1	63.231591
16.675050	0.1	63.123349
16.676717	0.1	62.987510
16.678383	0.1	62.826458
16.680050	0.1	62.643651
16.681717	0.1	62.442426
16.683383	0.1	62.223915
16.685050	0.1	61.987165
16.686717	0.1	61.731581
16.688383	0.1	61.459187
16.690050	0.1	61.173204
16.691717	0.1	60.876373
16.693383	0.1	60.571615
16.695050	0.1	60.261670
16.696717	0.1	59.948567
16.698383	0.1	59.633974
16.700050	0.1	59.320334
16.701717	0.1	59.010509
16.703383	0.1	58.705691
16.705050	0.1	58.405582
16.706717	0.1	58.109108
16.708383	0.1	57.816151
16.710050	0.1	57.528201
16.711717	0.1	57.247225
16.713383	0.1	56.975428
16.715050	0.1	56.715373
16.716717	0.1	56.468609
16.718383	0.1	56.235376
16.720050	0.1	56.015435
16.721717	0.1	55.808309
16.723383	0.1	55.613402
16.725050	0.1	55.430773
16.726717	0.1	55.261258
16.728383	0.1	55.105153
16.730050	0.1	54.961327
16.731717	0.1	54.828647
16.733383	0.1	54.707113
16.735050	0.1	54.597619
16.736717	0.1	54.501000
16.738383	0.1	54.417017
16.740050	0.1	54.344717
16.741717	0.1	54.283026
16.743383	0.1	54.230991
16.745050	0.1	54.187361
16.746717	0.1	54.150704
16.748383	0.1	54.120365
16.750050	0.1	54.096583
16.751717	0.1	54.079476
16.753383	0.1	54.068986
16.755050	0.1	54.065410
16.756717	0.1	54.069165
16.758383	0.1	54.079953
16.760050	0.1	54.096702
16.761717	0.1	54.118219
16.763383	0.1	54.143432
16.765050	0.1	54.171804
16.766717	0.1	54.203692
16.768383	0.1	54.240170
16.770050	0.1	54.281238
16.771717	0.1	54.324809
16.773383	0.1	54.369214
16.775050	0.1	54.414991
16.776717	0.1	54.463390
16.778383	0.1	54.514531
16.780050	0.1	54.567579
16.781717	0.1	54.622236
16.783383	0.1	54.678324
16.785050	0.1	54.735485
16.786717	0.1	54.793421
16.788383	0.1	54.852668
16.790050	0.1	54.913524
16.791717	0.1	54.975334
16.793383	0.1	55.036727
16.795050	0.1	55.096987
16.796717	0.1	55.156711
16.798383	0.1	55.217746
16.800050	0.1	55.281046
16.801717	0.1	55.345896
16.803383	0.1	55.411521
16.805050	0.1	55.477801
16.806717	0.1	55.544618
16.808383	0.1	55.611793
16.810050	0.1	55.679563
16.811717	0.1	55.748645
16.813383	0.1	55.820111
16.815050	0.1	55.894021
16.816717	0.1	55.968884
16.818383	0.1	56.043330
16.820050	0.1	56.117240
16.821717	0.1	56.190434
16.823383	0.1	56.262020
16.825050	0.1	56.331697
16.826717	0.1	56.400362
16.828383	0.1	56.469205
16.830050	0.1	56.539002
16.831717	0.1	56.610528
16.833383	0.1	56.683723
16.835050	0.1	56.757692
16.836717	0.1	56.831482
16.838383	0.1	56.904737
16.840050	0.1	56.977752
16.841717	0.1	57.051304
16.843383	0.1	57.125453
16.845050	0.1	57.199303
16.846717	0.1	57.271484
16.848383	0.1	57.341698
16.850050	0.1	57.410780
16.851717	0.1	57.480279
16.853383	0.1	57.551447
16.855050	0.1	57.623986
16.856717	0.1	57.696346
16.858383	0.1	57.767812
16.860050	0.1	57.838861
16.861717	0.1	57.910327
16.863383	0.1	57.982389
16.865050	0.1	58.054629
16.866717	0.1	58.126691
16.868383	0.1	58.199648
16.870050	0.1	58.274571
16.871717	0.1	58.351520
16.873383	0.1	58.429185
16.875050	0.1	58.506254
16.876717	0.1	58.581713
16.878383	0.1	58.655444
16.880050	0.1	58.728162
16.881717	0.1	58.801237
16.883383	0.1	58.875505
16.885050	0.1	58.950308
16.886717	0.1	59.024159
16.888383	0.1	59.095565
16.890050	0.1	59.163932
16.891717	0.1	59.230212
16.893383	0.1	59.296612
16.895050	0.1	59.365157
16.896717	0.1	59.435848
16.898383	0.1	59.507672
16.900050	0.1	59.579912
16.901717	0.1	59.652094
16.903383	0.1	59.724096
16.905050	0.1	59.796396
16.906717	0.1	59.868935
16.908383	0.1	59.940282
16.910050	0.1	60.008529
16.911717	0.1	60.072664
16.913383	0.1	60.133103
16.915050	0.1	60.191695
16.916717	0.1	60.250167
16.918383	0.1	60.309354
16.920050	0.1	60.369197
16.921717	0.1	60.429398
16.923383	0.1	60.489360
16.925050	0.1	60.548548
16.926717	0.1	60.606900
16.928383	0.1	60.663942
16.930050	0.1	60.718898
16.931717	0.1	60.771767
16.933383	0.1	60.823206
16.935050	0.1	60.873631
16.936717	0.1	60.923103
16.938383	0.1	60.970787
16.940050	0.1	61.015848
16.941717	0.1	61.058286
16.943383	0.1	61.098281
16.945050	0.1	61.136309
16.946717	0.1	61.173025
16.948383	0.1	61.208431
16.950050	0.1	61.242465
16.951717	0.1	61.275486
16.953383	0.1	61.307315
16.955050	0.1	61.336879
16.956717	0.1	61.363462
16.958383	0.1	61.388377
16.960050	0.1	61.413351
16.961717	0.1	61.438207
16.963383	0.1	61.461452
16.965050	0.1	61.482374
16.966717	0.1	61.501805
16.968383	0.1	61.520521
16.970050	0.1	61.538283
16.971717	0.1	61.554376
16.973383	0.1	61.569039
16.975050	0.1	61.583403
16.976717	0.1	61.597947
16.978383	0.1	61.611418
16.980050	0.1	61.622325
16.981717	0.1	61.629955
16.983383	0.1	61.634783
16.985050	0.1	61.637882
16.986717	0.1	61.640743
16.988383	0.1	61.644558
16.990050	0.1	61.649207
16.991717	0.1	61.653797
16.993383	0.1	61.657969
16.995050	0.1	61.661843
16.996717	0.1	61.665181
16.998383	0.1	61.667744
17.000050	0.1	61.670069
17.001717	0.1	61.672870
17.003383	0.1	61.675254
17.005050	0.1	61.675195
17.006717	0.1	61.671857
17.008383	0.1	61.666552
17.010050	0.1	61.661307
17.011717	0.1	61.656777
17.013383	0.1	61.652545
17.015050	0.1	61.648909
17.016717	0.1	61.647061
17.018383	0.1	61.647896
17.020050	0.1	61.650876
17.021717	0.1	61.654691
17.023383	0.1	61.658446
17.025050	0.1	61.661962
17.026717	0.1	61.664466
17.028383	0.1	61.664645
17.030050	0.1	61.662022
17.031717	0.1	61.658148
17.033383	0.1	61.654810
17.035050	0.1	61.652962
17.036717	0.1	61.652664
17.038383	0.1	61.653141
17.040050	0.1	61.653081
17.041717	0.1	61.651889
17.043383	0.1	61.650459
17.045050	0.1	61.649922
17.046717	0.1	61.650459
17.048383	0.1	61.651591
17.050050	0.1	61.653737
17.051717	0.1	61.657671
17.053383	0.1	61.663393
17.055050	0.1	61.669949
17.056717	0.1	61.676566
17.058383	0.1	61.682824
17.060050	0.1	61.687950
17.061717	0.1	61.691288
17.063383	0.1	61.693136
17.065050	0.1	61.695222
17.066717	0.1	61.699633
17.068383	0.1	61.706725
17.070050	0.1	61.715249
17.071717	0.1	61.723772
17.073383	0.1	61.731819
17.075050	0.1	61.739985
17.076717	0.1	61.749402
17.078383	0.1	61.760846
17.080050	0.1	61.774496
17.081717	0.1	61.789278
17.083383	0.1	61.803523
17.085050	0.1	61.816934
17.086717	0.1	61.830405
17.088383	0.1	61.844591
17.090050	0.1	61.859254
17.091717	0.1	61.873499
17.093383	0.1	61.886970
17.095050	0.1	61.900381
17.096717	0.1	61.915342
17.098383	0.1	61.932389
17.100050	0.1	61.951045
17.101717	0.1	61.969761
17.103383	0.1	61.987106
17.105050	0.1	62.002543
17.106717	0.1	62.017743
17.108383	0.1	62.035266
17.110050	0.1	62.056307
17.111717	0.1	62.080387
17.113383	0.1	62.106613
17.115050	0.1	62.134270
17.116717	0.1	62.162939
17.118383	0.1	62.192146
17.120050	0.1	62.220696
17.121717	0.1	62.247101
17.123383	0.1	62.270466
17.125050	0.1	62.291566
17.126717	0.1	62.312428
17.128383	0.1	62.334124
17.130050	0.1	62.357012
17.131717	0.1	62.380973
17.133383	0.1	62.407140
17.135050	0.1	62.437061
17.136717	0.1	62.471095
17.138383	0.1	62.507633
17.140050	0.1	62.544588
17.141717	0.1	62.580589
17.143383	0.1	62.614623
17.145050	0.1	62.646035
17.146717	0.1	62.675837
17.148383	0.1	62.705401
17.150050	0.1	62.734906
17.151717	0.1	62.764350
17.153383	0.1	62.794868
17.155050	0.1	62.827531
17.156717	0.1	62.862221
17.158383	0.1	62.897090
17.160050	0.1	62.930468
17.161717	0.1	62.962119
17.163383	0.1	62.992934
17.165050	0.1	63.023035
17.166717	0.1	63.051645
17.168383	0.1	63.078646
17.170050	0.1	63.105289
17.171717	0.1	63.132707
17.173383	0.1	63.160900
17.175050	0.1	63.189272
17.176717	0.1	63.218299
17.178383	0.1	63.249234
17.180050	0.1	63.282613
17.181717	0.1	63.317899
17.183383	0.1	63.354794
17.185050	0.1	63.393358
17.186717	0.1	63.432697
17.188383	0.1	63.470665
17.190050	0.1	63.505951
17.191717	0.1	63.538376
17.193383	0.1	63.567761
17.195050	0.1	63.594345
17.196717	0.1	63.619439
17.198383	0.1	63.645009
17.200050	0.1	63.672725
17.201717	0.1	63.703779
17.203383	0.1	63.738469
17.205050	0.1	63.776080
17.206717	0.1	63.814942
17.208383	0.1	63.853625
17.210050	0.1	63.891772
17.211717	0.1	63.929740
17.213383	0.1	63.968483
17.215050	0.1	64.009372
17.216717	0.1	64.052943
17.218383	0.1	64.098124
17.220050	0.1	64.143244
17.221717	0.1	64.187829
17.223383	0.1	64.232770
17.225050	0.1	64.278964
17.226717	0.1	64.326171
17.228383	0.1	64.373378
17.230050	0.1	64.420942
17.231717	0.1	64.470176
17.233383	0.1	64.522211
17.235050	0.1	64.576570
17.236717	0.1	64.632300
17.238383	0.1	64.689282
17.240050	0.1	64.746205
17.241717	0.1	64.801339
17.243383	0.1	64.854745
17.245050	0.1	64.908747
17.246717	0.1	64.965371
17.248383	0.1	65.025155
17.250050	0.1	65.086845
17.251717	0.1	65.148655
17.253383	0.1	65.209035
17.255050	0.1	65.268103
17.256717	0.1	65.326456
17.258383	0.1	65.384928
17.260050	0.1	65.445010
17.261717	0.1	65.508072
17.263383	0.1	65.575008
17.265050	0.1	65.645341
17.266717	0.1	65.716509
17.268383	0.1	65.785650
17.270050	0.1	65.851752
17.271717	0.1	65.915648
17.273383	0.1	65.978412
17.275050	0.1	66.040997
17.276717	0.1	66.104654
17.278383	0.1	66.170577
17.280050	0.1	66.238765
17.281717	0.1	66.308502
17.283383	0.1	66.379015
17.285050	0.1	66.450481
17.286717	0.1	66.523854
17.288383	0.1	66.600267
17.290050	0.1	66.679839
17.291717	0.1	66.762153
17.293383	0.1	66.846077
17.295050	0.1	66.930119
17.296717	0.1	67.013745
17.298383	0.1	67.097727
17.300050	0.1	67.183677
17.301717	0.1	67.273859
17.303383	0.1	67.370240
17.305050	0.1	67.473356
17.306717	0.1	67.581658
17.308383	0.1	67.693238
17.310050	0.1	67.807261
17.311717	0.1	67.923908
17.313383	0.1	68.044070
17.315050	0.1	68.169061
17.316717	0.1	68.299476
17.318383	0.1	68.434660
17.320050	0.1	68.574611
17.321717	0.1	68.720404
17.323383	0.1	68.872396
17.325050	0.1	69.029455
17.326717	0.1	69.190745
17.328383	0.1	69.356267
17.330050	0.1	69.526319
17.331717	0.1	69.700543
17.333383	0.1	69.879238
17.335050	0.1	70.062880
17.336717	0.1	70.251469
17.338383	0.1	70.444588
17.340050	0.1	70.641820
17.341717	0.1	70.842986
17.343383	0.1	71.047131
17.345050	0.1	71.253423
17.346717	0.1	71.462099
17.348383	0.1	71.674351
17.350050	0.1	71.890954
17.351717	0.1	72.111849
17.353383	0.1	72.336499
17.355050	0.1	72.563891
17.356717	0.1	72.792236
17.358383	0.1	73.019747
17.360050	0.1	73.246364
17.361717	0.1	73.472504
17.363383	0.1	73.697691
17.365050	0.1	73.921089
17.366717	0.1	74.142818
17.368383	0.1	74.362342
17.370050	0.1	74.578886
17.371717	0.1	74.792092
17.373383	0.1	75.002198
17.375050	0.1	75.208847
17.376717	0.1	75.411682
17.378383	0.1	75.610702
17.380050	0.1	75.805669
17.381717	0.1	75.995867
17.383383	0.1	76.179688
17.385050	0.1	76.354985
17.386717	0.1	76.521044
17.388383	0.1	76.678579
17.390050	0.1	76.828186
17.391717	0.1	76.969807
17.393383	0.1	77.103858
17.395050	0.1	77.230577
17.396717	0.1	77.349250
17.398383	0.1	77.458863
17.400050	0.1	77.559118
17.401717	0.1	77.650432
17.403383	0.1	77.732806
17.405050	0.1	77.805345
17.406717	0.1	77.867215
17.408383	0.1	77.918475
17.410050	0.1	77.959423
17.411717	0.1	77.990894
17.413383	0.1	78.013484
17.415050	0.1	78.027730
17.416717	0.1	78.034108
17.418383	0.1	78.033571
17.420050	0.1	78.026717
17.421717	0.1	78.012590
17.423383	0.1	77.990298
17.425050	0.1	77.960257
17.426717	0.1	77.923183
17.428383	0.1	77.879076
17.430050	0.1	77.828114
17.431717	0.1	77.770893
17.433383	0.1	77.708130
17.435050	0.1	77.641015
17.436717	0.1	77.570324
17.438383	0.1	77.495520
17.440050	0.1	77.415650
17.441717	0.1	77.330355
17.443383	0.1	77.239756
17.445050	0.1	77.144568
17.446717	0.1	77.046339
17.448383	0.1	76.946978
17.450050	0.1	76.847439
17.451717	0.1	76.747482
17.453383	0.1	76.646333
17.455050	0.1	76.543515
17.456717	0.1	76.439206
17.458383	0.1	76.334243
17.460050	0.1	76.229100
17.461717	0.1	76.123898
17.463383	0.1	76.018696
17.465050	0.1	75.913434
17.466717	0.1	75.807874
17.468383	0.1	75.701956
17.470050	0.1	75.596575
17.471717	0.1	75.493638
17.473383	0.1	75.394933
17.475050	0.1	75.300519
17.476717	0.1	75.208907
17.478383	0.1	75.118785
17.480050	0.1	75.029735
17.481717	0.1	74.942236
17.483383	0.1	74.856882
17.485050	0.1	74.773912
17.486717	0.1	74.693386
17.488383	0.1	74.615781
17.490050	0.1	74.542110
17.491717	0.1	74.471597
17.493383	0.1	74.402754
17.495050	0.1	74.335043
17.496717	0.1	74.268286
17.498383	0.1	74.202125
17.500050	0.1	74.136500
17.501717	0.1	74.071769
17.503383	0.1	74.009006
17.505050	0.1	73.949401
17.506717	0.1	73.893194
17.508383	0.1	73.839550
17.510050	0.1	73.788230
17.511717	0.1	73.739533
17.513383	0.1	73.693935
17.515050	0.1	73.651378
17.516717	0.1	73.610966
17.518383	0.1	73.571150
17.520050	0.1	73.531274
17.521717	0.1	73.491518
17.523383	0.1	73.451762
17.525050	0.1	73.411648
17.526717	0.1	73.371415
17.528383	0.1	73.332910
17.530050	0.1	73.299114
17.531717	0.1	73.271458
17.533383	0.1	73.249702
17.535050	0.1	73.231999
17.536717	0.1	73.216145
17.538383	0.1	73.199753
17.540050	0.1	73.181693
17.541717	0.1	73.162918
17.543383	0.1	73.145275
17.545050	0.1	73.130135
17.546717	0.1	73.117618
17.548383	0.1	73.107664
17.550050	0.1	73.100333
17.551717	0.1	73.095326
17.553383	0.1	73.091988
17.555050	0.1	73.090260
17.556717	0.1	73.090617
17.558383	0.1	73.093061
17.560050	0.1	73.097531
17.561717	0.1	73.104624
17.563383	0.1	73.115174
17.565050	0.1	73.129360
17.566717	0.1	73.146228
17.568383	0.1	73.164885
17.570050	0.1	73.184375
17.571717	0.1	73.204522
17.573383	0.1	73.225860
17.575050	0.1	73.249523
17.576717	0.1	73.276345
17.578383	0.1	73.306088
17.580050	0.1	73.338036
17.581717	0.1	73.371653
17.583383	0.1	73.406939
17.585050	0.1	73.443894
17.586717	0.1	73.482101
17.588383	0.1	73.521261
17.590050	0.1	73.561852
17.591717	0.1	73.604230
17.593383	0.1	73.647980
17.595050	0.1	73.691969
17.596717	0.1	73.735480
17.598383	0.1	73.778693
17.600050	0.1	73.822741
17.601717	0.1	73.868577
17.603383	0.1	73.916380
17.605050	0.1	73.966329
17.606717	0.1	74.019019
17.608383	0.1	74.074630
17.610050	0.1	74.131791
17.611717	0.1	74.188714
17.613383	0.1	74.244325
17.615050	0.1	74.298029
17.616717	0.1	74.349765
17.618383	0.1	74.400847
17.620050	0.1	74.452583
17.621717	0.1	74.504738
17.623383	0.1	74.556296
17.625050	0.1	74.606304
17.626717	0.1	74.654464
17.628383	0.1	74.701075
17.630050	0.1	74.747209
17.631717	0.1	74.794357
17.633383	0.1	74.843292
17.635050	0.1	74.892585
17.636717	0.1	74.939792
17.638383	0.1	74.983542
17.640050	0.1	75.024788
17.641717	0.1	75.065677
17.643383	0.1	75.107281
17.645050	0.1	75.148408
17.646717	0.1	75.187449
17.648383	0.1	75.223510
17.650050	0.1	75.255935
17.651717	0.1	75.284545
17.653383	0.1	75.311367
17.655050	0.1	75.339203
17.656717	0.1	75.368468
17.658383	0.1	75.396960
17.660050	0.1	75.422411
17.661717	0.1	75.443928
17.663383	0.1	75.462227
17.665050	0.1	75.478677
17.666717	0.1	75.494234
17.668383	0.1	75.509016
17.670050	0.1	75.522845
17.671717	0.1	75.535362
17.673383	0.1	75.546150
17.675050	0.1	75.555150
17.676717	0.1	75.563078
17.678383	0.1	75.570588
17.680050	0.1	75.577442
17.681717	0.1	75.582390
17.683383	0.1	75.585608
17.685050	0.1	75.587575
17.686717	0.1	75.587694
17.688383	0.1	75.584416
17.690050	0.1	75.576250
17.691717	0.1	75.563316
17.693383	0.1	75.547640
17.695050	0.1	75.531904
17.696717	0.1	75.517659
17.698383	0.1	75.504486
17.700050	0.1	75.491671
17.701717	0.1	75.478201
17.703383	0.1	75.462882
17.705050	0.1	75.444822
17.706717	0.1	75.424020
17.708383	0.1	75.401132
17.710050	0.1	75.377469
17.711717	0.1	75.354342
17.713383	0.1	75.331871
17.715050	0.1	75.309221
17.716717	0.1	75.286214
17.718383	0.1	75.263266
17.720050	0.1	75.239901
17.721717	0.1	75.214510
17.723383	0.1	75.186019
17.725050	0.1	75.155024
17.726717	0.1	75.123374
17.728383	0.1	75.092320
17.730050	0.1	75.061683
17.731717	0.1	75.031285
17.733383	0.1	75.001602
17.735050	0.1	74.973349
17.736717	0.1	74.946289
17.738383	0.1	74.918990
17.740050	0.1	74.889962
17.741717	0.1	74.858610
17.743383	0.1	74.824755
17.745050	0.1	74.788575
17.746717	0.1	74.750905
17.748383	0.1	74.712758
17.750050	0.1	74.675266
17.751717	0.1	74.639206
17.753383	0.1	74.605171
17.755050	0.1	74.573521
17.756717	0.1	74.543898
17.758383	0.1	74.515049
17.760050	0.1	74.484710
17.761717	0.1	74.451153
17.763383	0.1	74.414556
17.765050	0.1	74.376826
17.766717	0.1	74.339633
17.768383	0.1	74.303155
17.770050	0.1	74.267034
17.771717	0.1	74.230914
17.773383	0.1	74.195032
17.775050	0.1	74.160640
17.776717	0.1	74.129228
17.778383	0.1	74.100737
17.780050	0.1	74.073677
17.781717	0.1	74.046557
17.783383	0.1	74.018662
17.785050	0.1	73.989277
17.786717	0.1	73.959057
17.788383	0.1	73.930387
17.790050	0.1	73.904936
17.791717	0.1	73.882703
17.793383	0.1	73.862378
17.795050	0.1	73.842411
17.796717	0.1	73.822145
17.798383	0.1	73.801522
17.800050	0.1	73.780899
17.801717	0.1	73.761289
17.803383	0.1	73.744242
17.805050	0.1	73.729460
17.806717	0.1	73.714976
17.808383	0.1	73.700075
17.810050	0.1	73.685591
17.811717	0.1	73.672657
17.813383	0.1	73.661391
17.815050	0.1	73.651259
17.816717	0.1	73.641662
17.818383	0.1	73.632781
17.820050	0.1	73.625569
17.821717	0.1	73.620741
17.823383	0.1	73.618178
17.825050	0.1	73.617582
17.826717	0.1	73.618595
17.828383	0.1	73.620443
17.830050	0.1	73.622291
17.831717	0.1	73.624496
17.833383	0.1	73.628192
17.835050	0.1	73.634927
17.836717	0.1	73.645477
17.838383	0.1	73.659603
17.840050	0.1	73.675458
17.841717	0.1	73.690717
17.843383	0.1	73.704605
17.845050	0.1	73.717956
17.846717	0.1	73.731904
17.848383	0.1	73.747162
17.850050	0.1	73.763733
17.851717	0.1	73.781614
17.853383	0.1	73.800866
17.855050	0.1	73.821489
17.856717	0.1	73.843066
17.858383	0.1	73.864643
17.860050	0.1	73.885922
17.861717	0.1	73.907499
17.863383	0.1	73.930745
17.865050	0.1	73.956613
17.866717	0.1	73.984747
17.868383	0.1	74.013238
17.870050	0.1	74.040537
17.871717	0.1	74.066524
17.873383	0.1	74.091856
17.875050	0.1	74.116771
17.876717	0.1	74.141507
17.878383	0.1	74.166541
17.880050	0.1	74.192111
17.881717	0.1	74.217920
17.883383	0.1	74.243788
17.885050	0.1	74.269716
17.886717	0.1	74.294750
17.888383	0.1	74.317698
17.890050	0.1	74.339215
17.891717	0.1	74.361150
17.893383	0.1	74.384455
17.895050	0.1	74.408714
17.896717	0.1	74.433808
17.898383	0.1	74.460034
17.900050	0.1	74.487154
17.901717	0.1	74.513499
17.903383	0.1	74.536388
17.905050	0.1	74.553673
17.906717	0.1	74.565832
17.908383	0.1	74.575131
17.910050	0.1	74.584369
17.911717	0.1	74.595217
17.913383	0.1	74.607615
17.915050	0.1	74.620430
17.916717	0.1	74.632172
17.918383	0.1	74.642007
17.920050	0.1	74.650173
17.921717	0.1	74.656610
17.923383	0.1	74.660961
17.925050	0.1	74.662571
17.926717	0.1	74.661140
17.928383	0.1	74.656610
17.930050	0.1	74.649756
17.931717	0.1	74.642365
17.933383	0.1	74.635868
17.935050	0.1	74.630801
17.936717	0.1	74.626510
17.938383	0.1	74.621741
17.940050	0.1	74.614827
17.941717	0.1	74.604873
17.943383	0.1	74.592416
17.945050	0.1	74.579184
17.946717	0.1	74.566250
17.948383	0.1	74.552540
17.950050	0.1	74.536745
17.951717	0.1	74.518447
17.953383	0.1	74.498241
17.955050	0.1	74.477021
17.956717	0.1	74.456160
17.958383	0.1	74.436073
17.960050	0.1	74.415867
17.961717	0.1	74.394588
17.963383	0.1	74.371998
17.965050	0.1	74.348871
17.966717	0.1	74.326102
17.968383	0.1	74.304287
17.970050	0.1	74.283425
17.971717	0.1	74.262504
17.973383	0.1	74.239914
17.975050	0.1	74.214463
17.976717	0.1	74.185495
17.978383	0.1	74.153189
17.980050	0.1	74.118857
17.981717	0.1	74.084465
17.983383	0.1	74.050669
17.985050	0.1	74.016695
17.986717	0.1	73.982005
17.988383	0.1	73.947136
17.990050	0.1	73.912804
17.991717	0.1	73.879008
17.993383	0.1	73.845093
17.995050	0.1	73.809688
17.996717	0.1	73.771839
17.998383	0.1	73.732261
18.000050	0.1	73.692743
18.001717	0.1	73.654775
18.003383	0.1	73.619012
18.005050	0.1	73.585157
18.006717	0.1	73.551659
18.008383	0.1	73.516492
18.010050	0.1	73.479240
18.011717	0.1	73.441391
18.013383	0.1	73.404197
18.015050	0.1	73.367719
18.016717	0.1	73.331897
18.018383	0.1	73.297565
18.020050	0.1	73.265557
18.021717	0.1	73.235397
18.023383	0.1	73.206608
18.025050	0.1	73.178474
18.026717	0.1	73.149864
18.028383	0.1	73.120360
18.030050	0.1	73.091392
18.031717	0.1	73.065106
18.033383	0.1	73.042337
18.035050	0.1	73.021535
18.036717	0.1	73.001449
18.038383	0.1	72.982196
18.040050	0.1	72.965090
18.041717	0.1	72.950308
18.043383	0.1	72.936599
18.045050	0.1	72.922175
18.046717	0.1	72.906439
18.048383	0.1	72.890703
18.050050	0.1	72.876756
18.051717	0.1	72.864954
18.053383	0.1	72.854702
18.055050	0.1	72.845642
18.056717	0.1	72.837596
18.058383	0.1	72.830145
18.060050	0.1	72.823588
18.061717	0.1	72.818701
18.063383	0.1	72.815899
18.065050	0.1	72.814588
18.066717	0.1	72.813813
18.068383	0.1	72.812144
18.070050	0.1	72.808091
18.071717	0.1	72.801296
18.073383	0.1	72.793309
18.075050	0.1	72.785739
18.076717	0.1	72.778408
18.078383	0.1	72.769944
18.080050	0.1	72.759752
18.081717	0.1	72.748248
18.083383	0.1	72.736208
18.085050	0.1	72.724049
18.086717	0.1	72.711412
18.088383	0.1	72.697048
18.090050	0.1	72.679464
18.091717	0.1	72.658245
18.093383	0.1	72.634880
18.095050	0.1	72.611694
18.096717	0.1	72.589581
18.098383	0.1	72.567467
18.100050	0.1	72.543327
18.101717	0.1	72.515492
18.103383	0.1	72.483127
18.105050	0.1	72.446529
18.106717	0.1	72.407548
18.108383	0.1	72.367792
18.110050	0.1	72.327737
18.111717	0.1	72.287027
18.113383	0.1	72.244946
18.115050	0.1	72.200124
18.116717	0.1	72.151427
18.118383	0.1	72.098438
18.120050	0.1	72.041993
18.121717	0.1	71.984057
18.123383	0.1	71.926121
18.125050	0.1	71.868305
18.126717	0.1	71.809952
18.128383	0.1	71.750526
18.130050	0.1	71.689133
18.131717	0.1	71.625058
18.133383	0.1	71.558241
18.135050	0.1	71.489815
18.136717	0.1	71.420435
18.138383	0.1	71.349685
18.140050	0.1	71.277325
18.141717	0.1	71.204309
18.143383	0.1	71.131234
18.145050	0.1	71.058218
18.146717	0.1	70.984785
18.148383	0.1	70.910220
18.150050	0.1	70.834045
18.151717	0.1	70.757155
18.153383	0.1	70.681457
18.155050	0.1	70.607488
18.156717	0.1	70.534770
18.158383	0.1	70.462350
18.160050	0.1	70.389454
18.161717	0.1	70.315365
18.163383	0.1	70.240025
18.165050	0.1	70.164446
18.166717	0.1	70.089285
18.168383	0.1	70.014660
18.170050	0.1	69.940452
18.171717	0.1	69.867019
18.173383	0.1	69.794957
18.175050	0.1	69.724087
18.176717	0.1	69.653515
18.178383	0.1	69.582645
18.180050	0.1	69.511656
18.181717	0.1	69.440786
18.183383	0.1	69.369916
18.185050	0.1	69.298152
18.186717	0.1	69.224541
18.188383	0.1	69.148604
18.190050	0.1	69.070761
18.191717	0.1	68.993334
18.193383	0.1	68.919484
18.195050	0.1	68.850879
18.196717	0.1	68.786506
18.198383	0.1	68.724040
18.200050	0.1	68.661455
18.201717	0.1	68.598513
18.203383	0.1	68.536047
18.205050	0.1	68.474595
18.206717	0.1	68.414215
18.208383	0.1	68.355326
18.210050	0.1	68.297271
18.211717	0.1	68.238858
18.213383	0.1	68.179731
18.215050	0.1	68.120424
18.216717	0.1	68.061356
18.218383	0.1	68.002407
18.220050	0.1	67.944173
18.221717	0.1	67.888026
18.223383	0.1	67.834381
18.225050	0.1	67.782168
18.226717	0.1	67.730252
18.228383	0.1	67.678277
18.230050	0.1	67.626719
18.231717	0.1	67.575876
18.233383	0.1	67.525272
18.235050	0.1	67.474310
18.236717	0.1	67.423050
18.238383	0.1	67.372743
18.240050	0.1	67.324464
18.241717	0.1	67.277614
18.243383	0.1	67.231182
18.245050	0.1	67.185585
18.246717	0.1	67.141716
18.248383	0.1	67.099873
18.250050	0.1	67.059819
18.251717	0.1	67.021553
18.253383	0.1	66.985075
18.255050	0.1	66.949431
18.256717	0.1	66.913430
18.258383	0.1	66.876356
18.260050	0.1	66.838149
18.261717	0.1	66.799287
18.263383	0.1	66.761796
18.265050	0.1	66.728119
18.266717	0.1	66.700045
18.268383	0.1	66.677753
18.270050	0.1	66.659156
18.271717	0.1	66.641156
18.273383	0.1	66.622082
18.275050	0.1	66.602174
18.276717	0.1	66.582207
18.278383	0.1	66.562776
18.280050	0.1	66.543881
18.281717	0.1	66.525761
18.283383	0.1	66.509608
18.285050	0.1	66.496972
18.286717	0.1	66.489343
18.288383	0.1	66.487137
18.290050	0.1	66.489104
18.291717	0.1	66.493336
18.293383	0.1	66.498403
18.295050	0.1	66.503529
18.296717	0.1	66.507880
18.298383	0.1	66.511575
18.300050	0.1	66.516046
18.301717	0.1	66.523139
18.303383	0.1	66.533808
18.305050	0.1	66.547875
18.306717	0.1	66.565220
18.308383	0.1	66.585604
18.310050	0.1	66.608850
18.311717	0.1	66.635672
18.313383	0.1	66.666965
18.315050	0.1	66.702429
18.316717	0.1	66.740576
18.318383	0.1	66.780035
18.320050	0.1	66.820506
18.321717	0.1	66.862110
18.323383	0.1	66.904608
18.325050	0.1	66.947762
18.326717	0.1	66.991214
18.328383	0.1	67.034904
18.330050	0.1	67.079548
18.331717	0.1	67.125920
18.333383	0.1	67.173723
18.335050	0.1	67.222659
18.336717	0.1	67.272488
18.338383	0.1	67.322199
18.340050	0.1	67.369286
18.341717	0.1	67.412202
18.343383	0.1	67.451839
18.345050	0.1	67.489926
18.346717	0.1	67.526941
18.348383	0.1	67.561332
18.350050	0.1	67.591612
18.351717	0.1	67.616884
18.353383	0.1	67.637150
18.355050	0.1	67.652587
18.356717	0.1	67.662899
18.358383	0.1	67.667548
18.360050	0.1	67.666415
18.361717	0.1	67.660932
18.363383	0.1	67.652706
18.365050	0.1	67.641918
18.366717	0.1	67.626600
18.368383	0.1	67.603115
18.370050	0.1	67.568664
18.371717	0.1	67.522768
18.373383	0.1	67.466799
18.375050	0.1	67.402784
18.376717	0.1	67.331974
18.378383	0.1	67.254845
18.380050	0.1	67.172531
18.381717	0.1	67.085807
18.383383	0.1	66.993896
18.385050	0.1	66.894535
18.386717	0.1	66.786412
18.388383	0.1	66.670243
18.390050	0.1	66.548292
18.391717	0.1	66.422466
18.393383	0.1	66.293244
18.395050	0.1	66.159670
18.396717	0.1	66.020970
18.398383	0.1	65.877442
18.400050	0.1	65.730874
18.401717	0.1	65.583769
18.403383	0.1	65.437619
18.405050	0.1	65.291409
18.406717	0.1	65.142874
18.408383	0.1	64.990703
18.410050	0.1	64.836208
18.411717	0.1	64.681236
18.413383	0.1	64.526621
18.415050	0.1	64.371947
18.416717	0.1	64.217094
18.418383	0.1	64.062838
18.420050	0.1	63.909594
18.421717	0.1	63.756947
18.423383	0.1	63.605074
18.425050	0.1	63.454513
18.426717	0.1	63.305143
18.428383	0.1	63.157324
18.430050	0.1	63.012961
18.431717	0.1	62.873308
18.433383	0.1	62.737349
18.435050	0.1	62.602762
18.436717	0.1	62.468532
18.438383	0.1	62.335435
18.440050	0.1	62.205140
18.441717	0.1	62.078301
18.443383	0.1	61.954383
18.445050	0.1	61.832670
18.446717	0.1	61.713163
18.448383	0.1	61.595920
18.450050	0.1	61.480287
18.451717	0.1	61.365608
18.453383	0.1	61.251942
18.455050	0.1	61.139766
18.456717	0.1	61.029438
18.458383	0.1	60.921255
18.460050	0.1	60.815398
18.461717	0.1	60.711566
18.463383	0.1	60.608927
18.465050	0.1	60.506467
18.466717	0.1	60.402755
18.468383	0.1	60.297791
18.470050	0.1	60.192827
18.471717	0.1	60.089532
18.473383	0.1	59.989098
18.475050	0.1	59.891645
18.476717	0.1	59.795443
18.478383	0.1	59.698347
18.480050	0.1	59.599403
18.481717	0.1	59.499744
18.483383	0.1	59.401098
18.485050	0.1	59.304002
18.486717	0.1	59.208695
18.488383	0.1	59.115354
18.490050	0.1	59.023324
18.491717	0.1	58.931593
18.493383	0.1	58.839623
18.495050	0.1	58.747176
18.496717	0.1	58.653775
18.498383	0.1	58.559719
18.500050	0.1	58.465425
18.501717	0.1	58.371369
18.503383	0.1	58.277908
18.505050	0.1	58.185164
18.506717	0.1	58.093074
18.508383	0.1	58.000926
18.510050	0.1	57.908240
18.511717	0.1	57.814780
18.513383	0.1	57.720247
18.515050	0.1	57.624343
18.516717	0.1	57.527784
18.518383	0.1	57.431999
18.520050	0.1	57.338182
18.521717	0.1	57.246450
18.523383	0.1	57.155911
18.525050	0.1	57.065788
18.526717	0.1	56.976322
18.528383	0.1	56.888405
18.530050	0.1	56.803230
18.531717	0.1	56.721333
18.533383	0.1	56.642357
18.535050	0.1	56.564871
18.536717	0.1	56.486968
18.538383	0.1	56.406442
18.540050	0.1	56.322161
18.541717	0.1	56.235198
18.543383	0.1	56.147638
18.545050	0.1	56.061331
18.546717	0.1	55.977169
18.548383	0.1	55.895391
18.550050	0.1	55.816058
18.551717	0.1	55.738989
18.553383	0.1	55.662874
18.555050	0.1	55.585686
18.556717	0.1	55.506113
18.558383	0.1	55.425528
18.560050	0.1	55.346194
18.561717	0.1	55.268887
18.563383	0.1	55.192772
18.565050	0.1	55.117372
18.566717	0.1	55.042509
18.568383	0.1	54.968062
18.570050	0.1	54.894272
18.571717	0.1	54.821614
18.573383	0.1	54.750029
18.575050	0.1	54.678503
18.576717	0.1	54.605547
18.578383	0.1	54.530445
18.580050	0.1	54.453436
18.581717	0.1	54.375533
18.583383	0.1	54.297331
18.585050	0.1	54.218892
18.586717	0.1	54.140690
18.588383	0.1	54.063741
18.590050	0.1	53.988400
18.591717	0.1	53.914312
18.593383	0.1	53.840104
18.595050	0.1	53.765121
18.596717	0.1	53.689543
18.598383	0.1	53.613249
18.600050	0.1	53.536001
18.601717	0.1	53.458157
18.603383	0.1	53.380195
18.605050	0.1	53.302172
18.606717	0.1	53.224269
18.608383	0.1	53.146365
18.610050	0.1	53.068283
18.611717	0.1	52.989605
18.613383	0.1	52.909973
18.615050	0.1	52.828673
18.616717	0.1	52.744928
18.618383	0.1	52.659038
18.620050	0.1	52.572432
18.621717	0.1	52.486065
18.623383	0.1	52.400473
18.625050	0.1	52.315715
18.626717	0.1	52.231792
18.628383	0.1	52.148584
18.630050	0.1	52.066448
18.631717	0.1	51.985565
18.633383	0.1	51.905695
18.635050	0.1	51.825884
18.636717	0.1	51.745716
18.638383	0.1	51.665250
18.640050	0.1	51.585081
18.641717	0.1	51.505748
18.643383	0.1	51.426652
18.645050	0.1	51.347736
18.646717	0.1	51.269832
18.648383	0.1	51.193300
18.650050	0.1	51.117900
18.651717	0.1	51.043752
18.653383	0.1	50.971273
18.655050	0.1	50.901058
18.656717	0.1	50.833288
18.658383	0.1	50.767663
18.660050	0.1	50.702992
18.661717	0.1	50.638381
18.663383	0.1	50.573114
18.665050	0.1	50.506654
18.666717	0.1	50.438884
18.668383	0.1	50.370517
18.670050	0.1	50.303403
18.671717	0.1	50.238910
18.673383	0.1	50.176921
18.675050	0.1	50.116661
18.676717	0.1	50.056878
18.678383	0.1	49.996498
18.680050	0.1	49.935046
18.681717	0.1	49.874070
18.683383	0.1	49.815598
18.685050	0.1	49.760047
18.686717	0.1	49.706879
18.688383	0.1	49.654666
18.690050	0.1	49.602035
18.691717	0.1	49.548808
18.693383	0.1	49.496415
18.695050	0.1	49.444917
18.696717	0.1	49.392763
18.698383	0.1	49.340072
18.700050	0.1	49.288455
18.701717	0.1	49.238685
18.703383	0.1	49.190465
18.705050	0.1	49.142840
18.706717	0.1	49.095216
18.708383	0.1	49.047533
18.710050	0.1	49.000266
18.711717	0.1	48.953834
18.713383	0.1	48.908296
18.715050	0.1	48.863533
18.716717	0.1	48.819128
18.718383	0.1	48.775259
18.720050	0.1	48.732820
18.721717	0.1	48.692349
18.723383	0.1	48.653367
18.725050	0.1	48.614684
18.726717	0.1	48.575762
18.728383	0.1	48.537436
18.730050	0.1	48.500243
18.731717	0.1	48.463824
18.733383	0.1	48.427465
18.735050	0.1	48.390630
18.736717	0.1	48.353198
18.738383	0.1	48.315528
18.740050	0.1	48.278811
18.741717	0.1	48.244360
18.743383	0.1	48.212770
18.745050	0.1	48.183742
18.746717	0.1	48.156026
18.748383	0.1	48.128131
18.750050	0.1	48.099342
18.751717	0.1	48.069838
18.753383	0.1	48.040274
18.755050	0.1	48.012140
18.756717	0.1	47.986153
18.758383	0.1	47.962251
18.760050	0.1	47.940555
18.761717	0.1	47.921541
18.763383	0.1	47.905686
18.765050	0.1	47.892931
18.766717	0.1	47.882977
18.768383	0.1	47.874692
18.770050	0.1	47.866645
18.771717	0.1	47.858241
18.773383	0.1	47.850373
18.775050	0.1	47.844174
18.776717	0.1	47.840538
18.778383	0.1	47.840062
18.780050	0.1	47.842625
18.781717	0.1	47.847989
18.783383	0.1	47.856393
18.785050	0.1	47.867420
18.786717	0.1	47.880772
18.788383	0.1	47.896388
18.790050	0.1	47.915283
18.791717	0.1	47.938409
18.793383	0.1	47.966245
18.795050	0.1	47.998372
18.796717	0.1	48.033538
18.798383	0.1	48.070493
18.800050	0.1	48.108998
18.801717	0.1	48.149529
18.803383	0.1	48.192564
18.805050	0.1	48.239532
18.806717	0.1	48.292401
18.808383	0.1	48.352483
18.810050	0.1	48.420134
18.811717	0.1	48.494700
18.813383	0.1	48.574629
18.815050	0.1	48.657480
18.816717	0.1	48.741284
18.818383	0.1	48.825088
18.820050	0.1	48.909071
18.821717	0.1	48.994723
18.823383	0.1	49.084547
18.825050	0.1	49.180868
18.826717	0.1	49.284044
18.828383	0.1	49.391749
18.830050	0.1	49.500170
18.831717	0.1	49.607876
18.833383	0.1	49.716714
18.835050	0.1	49.829188
18.836717	0.1	49.945536
18.838383	0.1	50.064507
18.840050	0.1	50.184730
18.841717	0.1	50.306085
18.843383	0.1	50.429466
18.845050	0.1	50.555530
18.846717	0.1	50.683978
18.848383	0.1	50.813797
18.850050	0.1	50.943735
18.851717	0.1	51.073197
18.853383	0.1	51.202062
18.855050	0.1	51.329854
18.856717	0.1	51.454607
18.858383	0.1	51.574174
18.860050	0.1	51.687721
18.861717	0.1	51.795665
18.863383	0.1	51.898542
18.865050	0.1	51.996473
18.866717	0.1	52.089396
18.868383	0.1	52.176479
18.870050	0.1	52.255872
18.871717	0.1	52.324119
18.873383	0.1	52.378479
18.875050	0.1	52.418354
18.876717	0.1	52.445176
18.878383	0.1	52.460197
18.880050	0.1	52.463475
18.881717	0.1	52.454892
18.883383	0.1	52.434269
18.885050	0.1	52.401784
18.886717	0.1	52.357677
18.888383	0.1	52.302006
18.890050	0.1	52.232984
18.891717	0.1	52.147630
18.893383	0.1	52.043799
18.895050	0.1	51.921788
18.896717	0.1	51.783148
18.898383	0.1	51.629785
18.900050	0.1	51.462951
18.901717	0.1	51.283065
18.903383	0.1	51.090184
18.905050	0.1	50.884727
18.906717	0.1	50.667706
18.908383	0.1	50.440493
18.910050	0.1	50.204161
18.911717	0.1	49.959603
18.913383	0.1	49.707356
18.915050	0.1	49.447301
18.916717	0.1	49.179259
18.918383	0.1	48.904124
18.920050	0.1	48.623565
18.921717	0.1	48.340204
18.923383	0.1	48.056605
18.925050	0.1	47.773960
18.926717	0.1	47.491792
18.928383	0.1	47.209325
18.930050	0.1	46.926442
18.931717	0.1	46.643856
18.933383	0.1	46.362760
18.935050	0.1	46.084884
18.936717	0.1	45.811298
18.938383	0.1	45.542422
18.940050	0.1	45.278552
18.941717	0.1	45.021358
18.943383	0.1	44.772091
18.945050	0.1	44.530752
18.946717	0.1	44.296565
18.948383	0.1	44.068697
18.950050	0.1	43.846669
18.951717	0.1	43.630901
18.953383	0.1	43.422523
18.955050	0.1	43.221536
18.956717	0.1	43.026629
18.958383	0.1	42.837265
18.960050	0.1	42.654219
18.961717	0.1	42.478504
18.963383	0.1	42.310896
18.965050	0.1	42.151692
18.966717	0.1	42.000296
18.968383	0.1	41.855338
18.970050	0.1	41.715624
18.971717	0.1	41.579547
18.973383	0.1	41.445496
18.975050	0.1	41.313174
18.976717	0.1	41.183295
18.978383	0.1	41.057231
18.980050	0.1	40.936532
18.981717	0.1	40.822449
18.983383	0.1	40.714207
18.985050	0.1	40.609601
18.986717	0.1	40.507200
18.988383	0.1	40.407600
18.990050	0.1	40.310802
18.991717	0.1	40.215435
18.993383	0.1	40.120664
18.995050	0.1	40.026965
18.996717	0.1	39.934697
18.998383	0.1	39.843919
19.000050	0.1	39.754393
19.001717	0.1	39.665403
19.003383	0.1	39.576950
19.005050	0.1	39.491000
19.006717	0.1	39.409759
19.008383	0.1	39.333048
19.010050	0.1	39.259257
19.011717	0.1	39.186420
19.013383	0.1	39.112689
19.015050	0.1	39.036992
19.016717	0.1	38.959088
19.018383	0.1	38.879695
19.020050	0.1	38.800242
19.021717	0.1	38.722339
19.023383	0.1	38.646998
19.025050	0.1	38.574877
19.026717	0.1	38.505437
19.028383	0.1	38.436773
19.030050	0.1	38.366916
19.031717	0.1	38.294914
19.033383	0.1	38.221064
19.035050	0.1	38.146140
19.036717	0.1	38.072111
19.038383	0.1	38.001480
19.040050	0.1	37.935319
19.041717	0.1	37.872198
19.043383	0.1	37.809493
19.045050	0.1	37.745597
19.046717	0.1	37.680628
19.048383	0.1	37.615480
19.050050	0.1	37.550809
19.051717	0.1	37.486734
19.053383	0.1	37.423494
19.055050	0.1	37.361624
19.056717	0.1	37.301006
19.058383	0.1	37.239971
19.060050	0.1	37.176671
19.061717	0.1	37.111404
19.063383	0.1	37.045958
19.065050	0.1	36.981764
19.066717	0.1	36.919477
19.068383	0.1	36.859693
19.070050	0.1	36.802950
19.071717	0.1	36.749127
19.073383	0.1	36.697330
19.075050	0.1	36.645772
19.076717	0.1	36.592784
19.078383	0.1	36.538424
19.080050	0.1	36.483290
19.081717	0.1	36.427262
19.083383	0.1	36.369922
19.085050	0.1	36.311033
19.086717	0.1	36.250891
19.088383	0.1	36.190393
19.090050	0.1	36.131265
19.091717	0.1	36.074104
19.093383	0.1	36.018314
19.095050	0.1	35.963180
19.096717	0.1	35.909476
19.098383	0.1	35.858574
19.100050	0.1	35.810711
19.101717	0.1	35.763921
19.103383	0.1	35.715999
19.105050	0.1	35.666587
19.106717	0.1	35.617175
19.108383	0.1	35.569014
19.110050	0.1	35.522821
19.111717	0.1	35.479071
19.113383	0.1	35.437348
19.115050	0.1	35.395922
19.116717	0.1	35.352709
19.118383	0.1	35.306933
19.120050	0.1	35.258891
19.121717	0.1	35.209598
19.123383	0.1	35.160722
19.125050	0.1	35.114529
19.126717	0.1	35.072567
19.128383	0.1	35.034182
19.130050	0.1	34.997048
19.131717	0.1	34.958901
19.133383	0.1	34.919085
19.135050	0.1	34.878435
19.136717	0.1	34.838261
19.138383	0.1	34.799220
19.140050	0.1	34.760835
19.141717	0.1	34.722569
19.143383	0.1	34.684004
19.145050	0.1	34.645142
19.146717	0.1	34.605624
19.148383	0.1	34.565332
19.150050	0.1	34.524443
19.151717	0.1	34.483792
19.153383	0.1	34.444275
19.155050	0.1	34.406128
19.156717	0.1	34.368577
19.158383	0.1	34.331085
19.160050	0.1	34.294190
19.161717	0.1	34.258487
19.163383	0.1	34.223380
19.165050	0.1	34.187617
19.166717	0.1	34.150424
19.168383	0.1	34.111681
19.170050	0.1	34.071686
19.171717	0.1	34.030618
19.173383	0.1	33.989193
19.175050	0.1	33.947768
19.176717	0.1	33.906164
19.178383	0.1	33.863725
19.180050	0.1	33.819975
19.181717	0.1	33.775034
19.183383	0.1	33.729555
19.185050	0.1	33.683838
19.186717	0.1	33.637406
19.188383	0.1	33.589067
19.190050	0.1	33.539297
19.191717	0.1	33.489468
19.193383	0.1	33.440294
19.195050	0.1	33.390643
19.196717	0.1	33.338728
19.198383	0.1	33.283832
19.200050	0.1	33.226313
19.201717	0.1	33.166887
19.203383	0.1	33.105793
19.205050	0.1	33.042850
19.206717	0.1	32.977404
19.208383	0.1	32.909813
19.210050	0.1	32.841804
19.211717	0.1	32.774391
19.213383	0.1	32.707216
19.215050	0.1	32.639505
19.216717	0.1	32.571198
19.218383	0.1	32.502057
19.220050	0.1	32.431485
19.221717	0.1	32.359125
19.223383	0.1	32.285096
19.225050	0.1	32.209160
19.226717	0.1	32.131733
19.228383	0.1	32.054128
19.230050	0.1	31.977477
19.231717	0.1	31.901898
19.233383	0.1	31.826915
19.235050	0.1	31.752529
19.236717	0.1	31.679096
19.238383	0.1	31.606378
19.240050	0.1	31.532886
19.241717	0.1	31.457307
19.243383	0.1	31.379761
19.245050	0.1	31.302156
19.246717	0.1	31.226041
19.248383	0.1	31.151714
19.250050	0.1	31.079294
19.251717	0.1	31.008961
19.253383	0.1	30.939938
19.255050	0.1	30.870439
19.256717	0.1	30.799629
19.258383	0.1	30.727448
19.260050	0.1	30.654075
19.261717	0.1	30.580522
19.263383	0.1	30.508758
19.265050	0.1	30.440452
19.266717	0.1	30.375602
19.268383	0.1	30.312778
19.270050	0.1	30.249895
19.271717	0.1	30.185463
19.273383	0.1	30.120017
19.275050	0.1	30.055465
19.276717	0.1	29.992642
19.278383	0.1	29.930355
19.280050	0.1	29.867293
19.281717	0.1	29.803397
19.283383	0.1	29.739739
19.285050	0.1	29.677750
19.286717	0.1	29.618503
19.288383	0.1	29.561819
19.290050	0.1	29.506685
19.291717	0.1	29.452087
19.293383	0.1	29.397609
19.295050	0.1	29.342713
19.296717	0.1	29.287757
19.298383	0.1	29.233398
19.300050	0.1	29.179575
19.301717	0.1	29.125335
19.303383	0.1	29.070081
19.305050	0.1	29.014410
19.306717	0.1	28.960110
19.308383	0.1	28.908672
19.310050	0.1	28.860452
19.311717	0.1	28.814318
19.313383	0.1	28.768482
19.315050	0.1	28.720977
19.316717	0.1	28.671207
19.318383	0.1	28.619887
19.320050	0.1	28.568389
19.321717	0.1	28.518202
19.323383	0.1	28.470160
19.325050	0.1	28.424205
19.326717	0.1	28.380038
19.328383	0.1	28.337480
19.330050	0.1	28.296830
19.331717	0.1	28.258206
19.333383	0.1	28.221132
19.335050	0.1	28.184058
19.336717	0.1	28.144898
19.338383	0.1	28.102578
19.340050	0.1	28.057935
19.341717	0.1	28.013708
19.343383	0.1	27.972223
19.345050	0.1	27.933957
19.346717	0.1	27.897538
19.348383	0.1	27.861180
19.350050	0.1	27.823986
19.351717	0.1	27.785482
19.353383	0.1	27.745666
19.355050	0.1	27.705135
19.356717	0.1	27.664246
19.358383	0.1	27.623357
19.360050	0.1	27.583064
19.361717	0.1	27.543904
19.363383	0.1	27.505697
19.365050	0.1	27.468266
19.366717	0.1	27.432145
19.368383	0.1	27.397336
19.370050	0.1	27.362289
19.371717	0.1	27.325155
19.373383	0.1	27.285101
19.375050	0.1	27.243675
19.376717	0.1	27.203561
19.378383	0.1	27.166249
19.380050	0.1	27.131201
19.381717	0.1	27.096810
19.383383	0.1	27.061702
19.385050	0.1	27.025344
19.386717	0.1	26.987614
19.388383	0.1	26.948454
19.390050	0.1	26.908280
19.391717	0.1	26.868405
19.393383	0.1	26.830079
19.395050	0.1	26.793183
19.396717	0.1	26.756467
19.398383	0.1	26.719214
19.400050	0.1	26.681663
19.401717	0.1	26.643874
19.403383	0.1	26.605488
19.405050	0.1	26.566626
19.406717	0.1	26.528300
19.408383	0.1	26.491465
19.410050	0.1	26.455940
19.411717	0.1	26.421131
19.413383	0.1	26.386322
19.415050	0.1	26.351453
19.416717	0.1	26.316406
19.418383	0.1	26.280882
19.420050	0.1	26.244821
19.421717	0.1	26.209237
19.423383	0.1	26.175679
19.425050	0.1	26.144268
19.426717	0.1	26.113333
19.428383	0.1	26.081802
19.430050	0.1	26.049854
19.431717	0.1	26.017906
19.433383	0.1	25.985541
19.435050	0.1	25.952937
19.436717	0.1	25.920929
19.438383	0.1	25.889398
19.440050	0.1	25.857450
19.441717	0.1	25.824787
19.443383	0.1	25.791706
19.445050	0.1	25.758328
19.446717	0.1	25.725247
19.448383	0.1	25.693716
19.450050	0.1	25.664152
19.451717	0.1	25.635661
19.453383	0.1	25.606455
19.455050	0.1	25.575639
19.456717	0.1	25.543334
19.458383	0.1	25.510372
19.460050	0.1	25.477232
19.461717	0.1	25.444211
19.463383	0.1	25.411727
19.465050	0.1	25.380136
19.466717	0.1	25.349082
19.468383	0.1	25.317432
19.470050	0.1	25.283934
19.471717	0.1	25.248350
19.473383	0.1	25.210918
19.475050	0.1	25.172474
19.476717	0.1	25.134982
19.478383	0.1	25.100233
19.480050	0.1	25.068404
19.481717	0.1	25.037767
19.483383	0.1	25.006713
19.485050	0.1	24.974765
19.486717	0.1	24.942459
19.488383	0.1	24.909736
19.490050	0.1	24.876060
19.491717	0.1	24.841668
19.493383	0.1	24.807276
19.495050	0.1	24.773003
19.496717	0.1	24.738432
19.498383	0.1	24.702789
19.500050	0.1	24.665476
19.501717	0.1	24.626137
19.503383	0.1	24.585070
19.505050	0.1	24.543168
19.506717	0.1	24.501504
19.508383	0.1	24.461152
19.510050	0.1	24.422647
19.511717	0.1	24.384977
19.513383	0.1	24.346115
19.515050	0.1	24.304451
19.516717	0.1	24.260046
19.518383	0.1	24.214508
19.520050	0.1	24.169983
19.521717	0.1	24.127723
19.523383	0.1	24.086894
19.525050	0.1	24.045290
19.526717	0.1	24.001302
19.528383	0.1	23.955466
19.530050	0.1	23.909630
19.531717	0.1	23.865165
19.533383	0.1	23.821594
19.535050	0.1	23.778023
19.536717	0.1	23.734631
19.538383	0.1	23.692550
19.540050	0.1	23.651959
19.541717	0.1	23.610951
19.543383	0.1	23.567559
19.545050	0.1	23.521782
19.546717	0.1	23.475291
19.548383	0.1	23.430289
19.550050	0.1	23.388387
19.551717	0.1	23.349227
19.553383	0.1	23.311080
19.555050	0.1	23.272814
19.556717	0.1	23.234130
19.558383	0.1	23.195089
19.560050	0.1	23.156108
19.561717	0.1	23.118259
19.563383	0.1	23.082317
19.565050	0.1	23.048045
19.566717	0.1	23.013951
19.568383	0.1	22.978605
19.570050	0.1	22.942306
19.571717	0.1	22.906066
19.573383	0.1	22.870423
19.575050	0.1	22.835196
19.576717	0.1	22.801043
19.578383	0.1	22.769572
19.580050	0.1	22.741021
19.581717	0.1	22.713484
19.583383	0.1	22.685410
19.585050	0.1	22.657396
19.586717	0.1	22.629739
19.588383	0.1	22.602738
19.590050	0.1	22.576929
19.591717	0.1	22.552313
19.593383	0.1	22.527398
19.595050	0.1	22.500695
19.596717	0.1	22.471668
19.598383	0.1	22.441389
19.600050	0.1	22.411467
19.601717	0.1	22.383453
19.603383	0.1	22.357406
19.605050	0.1	22.331895
19.606717	0.1	22.305967
19.608383	0.1	22.279979
19.610050	0.1	22.254945
19.611717	0.1	22.230746
19.613383	0.1	22.207202
19.615050	0.1	22.184254
19.616717	0.1	22.161187
19.618383	0.1	22.137107
19.620050	0.1	22.111656
19.621717	0.1	22.085072
19.623383	0.1	22.058250
19.625050	0.1	22.032143
19.626717	0.1	22.006692
19.628383	0.1	21.980645
19.630050	0.1	21.952750
19.631717	0.1	21.923126
19.633383	0.1	21.893145
19.635050	0.1	21.864237
19.636717	0.1	21.836997
19.638383	0.1	21.811129
19.640050	0.1	21.785499
19.641717	0.1	21.759571
19.643383	0.1	21.734120
19.645050	0.1	21.709861
19.646717	0.1	21.686198
19.648383	0.1	21.662177
19.650050	0.1	21.636845
19.651717	0.1	21.609486
19.653383	0.1	21.580101
19.655050	0.1	21.549763
19.656717	0.1	21.519722
19.658383	0.1	21.490218
19.660050	0.1	21.460236
19.661717	0.1	21.428825
19.663383	0.1	21.396281
19.665050	0.1	21.363856
19.666717	0.1	21.332861
19.668383	0.1	21.304251
19.670050	0.1	21.277012
19.671717	0.1	21.248759
19.673383	0.1	21.218659
19.675050	0.1	21.188320
19.676717	0.1	21.159591
19.678383	0.1	21.132649
19.680050	0.1	21.106423
19.681717	0.1	21.079959
19.683383	0.1	21.053435
19.685050	0.1	21.027685
19.686717	0.1	21.002771
19.688383	0.1	20.977796
19.690050	0.1	20.952107
19.691717	0.1	20.925881
19.693383	0.1	20.900310
19.695050	0.1	20.876528
19.696717	0.1	20.854713
19.698383	0.1	20.833970
19.700050	0.1	20.813466
19.701717	0.1	20.792128
19.703383	0.1	20.768882
19.705050	0.1	20.743729
19.706717	0.1	20.718159
19.708383	0.1	20.693542
19.710050	0.1	20.669998
19.711717	0.1	20.646991
19.713383	0.1	20.624400
19.715050	0.1	20.603539
19.716717	0.1	20.585002
19.718383	0.1	20.568432
19.720050	0.1	20.552756
19.721717	0.1	20.536782
19.723383	0.1	20.519854
19.725050	0.1	20.502092
19.726717	0.1	20.484449
19.728383	0.1	20.467998
19.730050	0.1	20.452501
19.731717	0.1	20.437897
19.733383	0.1	20.425082
19.735050	0.1	20.414234
19.736717	0.1	20.404161
19.738383	0.1	20.393432
19.740050	0.1	20.381452
19.741717	0.1	20.368816
19.743383	0.1	20.357074
19.745050	0.1	20.347537
19.746717	0.1	20.340980
19.748383	0.1	20.337642
19.750050	0.1	20.337404
19.751717	0.1	20.339490
19.753383	0.1	20.343007
19.755050	0.1	20.347418
19.756717	0.1	20.352544
19.758383	0.1	20.358206
19.760050	0.1	20.363988
19.761717	0.1	20.369531
19.763383	0.1	20.375134
19.765050	0.1	20.380737
19.766717	0.1	20.385982
19.768383	0.1	20.390571
19.770050	0.1	20.395161
19.771717	0.1	20.401121
19.773383	0.1	20.410181
19.775050	0.1	20.423116
19.776717	0.1	20.439209
19.778383	0.1	20.456494
19.780050	0.1	20.473303
19.781717	0.1	20.488859
19.783383	0.1	20.502807
19.785050	0.1	20.514370
19.786717	0.1	20.522536
19.788383	0.1	20.526828
19.790050	0.1	20.527364
19.791717	0.1	20.525099
19.793383	0.1	20.522119
19.795050	0.1	20.520271
19.796717	0.1	20.519735
19.798383	0.1	20.518900
19.800050	0.1	20.515145
19.801717	0.1	20.505966
19.803383	0.1	20.489873
19.805050	0.1	20.467879
19.806717	0.1	20.442606
19.808383	0.1	20.415486
19.810050	0.1	20.386220
19.811717	0.1	20.353616
19.813383	0.1	20.316602
19.815050	0.1	20.274938
19.816717	0.1	20.229281
19.818383	0.1	20.181061
19.820050	0.1	20.131232
19.821717	0.1	20.079554
19.823383	0.1	20.025195
19.825050	0.1	19.967974
19.826717	0.1	19.908668
19.828383	0.1	19.847990
19.830050	0.1	19.786121
19.831717	0.1	19.722940
19.833383	0.1	19.658567
19.835050	0.1	19.593776
19.836717	0.1	19.529225
19.838383	0.1	19.464792
19.840050	0.1	19.399584
19.841717	0.1	19.333006
19.843383	0.1	19.265772
19.845050	0.1	19.199432
19.846717	0.1	19.134403
19.848383	0.1	19.069196
19.850050	0.1	19.003094
19.851717	0.1	18.937827
19.853383	0.1	18.875719
19.855050	0.1	18.817009
19.856717	0.1	18.760325
19.858383	0.1	18.704833
19.860050	0.1	18.650473
19.861717	0.1	18.597425
19.863383	0.1	18.545629
19.865050	0.1	18.495442
19.866717	0.1	18.447817
19.868383	0.1	18.404068
19.870050	0.1	18.364192
19.871717	0.1	18.326105
19.873383	0.1	18.287779
19.875050	0.1	18.249334
19.876717	0.1	18.212200
19.878383	0.1	18.177034
19.880050	0.1	18.144311
19.881717	0.1	18.113793
19.883383	0.1	18.084229
19.885050	0.1	18.053950
19.886717	0.1	18.022598
19.888383	0.1	17.991425
19.890050	0.1	17.961205
19.891717	0.1	17.932714
19.893383	0.1	17.907382
19.895050	0.1	17.885746
19.896717	0.1	17.866732
19.898383	0.1	17.847956
19.900050	0.1	17.827512
19.901717	0.1	17.804564
19.903383	0.1	17.779292
19.905050	0.1	17.752410
19.906717	0.1	17.725648
19.908383	0.1	17.701210
19.910050	0.1	17.680229
19.911717	0.1	17.662049
19.913383	0.1	17.644943
19.915050	0.1	17.627538
19.916717	0.1	17.608882
19.918383	0.1	17.588616
19.920050	0.1	17.566861
19.921717	0.1	17.544688
19.923383	0.1	17.523469
19.925050	0.1	17.504693
19.926717	0.1	17.488898
19.928383	0.1	17.475487
19.930050	0.1	17.462970
19.931717	0.1	17.449440
19.933383	0.1	17.433525
19.935050	0.1	17.416121
19.936717	0.1	17.398835
19.938383	0.1	17.382504
19.940050	0.1	17.366887
19.941717	0.1	17.351271
19.943383	0.1	17.334999
19.945050	0.1	17.317773
19.946717	0.1	17.299296
19.948383	0.1	17.279328
19.950050	0.1	17.259182
19.951717	0.1	17.241121
19.953383	0.1	17.226339
19.955050	0.1	17.214299
19.956717	0.1	17.203511
19.958383	0.1	17.191828
19.960050	0.1	17.178119
19.961717	0.1	17.162920
19.963383	0.1	17.147482
19.965050	0.1	17.131926
19.966717	0.1	17.115356
19.968383	0.1	17.097593
19.970050	0.1	17.079652
19.971717	0.1	17.062546
19.973383	0.1	17.046989
19.975050	0.1	17.033220
19.976717	0.1	17.021240
19.978383	0.1	17.010034
19.980050	0.1	16.998113
19.981717	0.1	16.984702
19.983383	0.1	16.969801
19.985050	0.1	16.954304
19.986717	0.1	16.938985
19.988383	0.1	16.924144
19.990050	0.1	16.909779
19.991717	0.1	16.895951
19.993383	0.1	16.882063
19.995050	0.1	16.866685
19.996717	0.1	16.848804
19.998383	0.1	16.828717
20.000050	0.1	16.807378
20.001717	0.1	16.785384
20.003383	0.1	16.763450
20.005050	0.1	16.742946
20.006717	0.1	16.724826
20.008383	0.1	16.708792
20.010050	0.1	16.693653
20.011717	0.1	16.677261
20.013383	0.1	16.657115
20.015050	0.1	16.632141
20.016717	0.1	16.603411
20.018383	0.1	16.573788
20.020050	0.1	16.545774
20.021717	0.1	16.519965
20.023383	0.1	16.496242
20.025050	0.1	16.473890
20.026717	0.1	16.452075
20.028383	0.1	16.429962
20.030050	0.1	16.407670
20.031717	0.1	16.385914
20.033383	0.1	16.364933
20.035050	0.1	16.344548
20.036717	0.1	16.324760
20.038383	0.1	16.305626
20.040050	0.1	16.285957
20.041717	0.1	16.264618
20.043383	0.1	16.242386
20.045050	0.1	16.221047
20.046717	0.1	16.201020
20.048383	0.1	16.181589
20.050050	0.1	16.162039
20.051717	0.1	16.141833
20.053383	0.1	16.120316
20.055050	0.1	16.097189
20.056717	0.1	16.073645
20.058383	0.1	16.051234
20.060050	0.1	16.031028
20.061717	0.1	16.013564
20.063383	0.1	15.997709
20.065050	0.1	15.981437
20.066717	0.1	15.963496
20.068383	0.1	15.944482
20.070050	0.1	15.925468
20.071717	0.1	15.906275
20.073383	0.1	15.886546
20.075050	0.1	15.866757
20.076717	0.1	15.848101
20.078383	0.1	15.831769
20.080050	0.1	15.818060
20.081717	0.1	15.806795
20.083383	0.1	15.797199
20.085050	0.1	15.788020
20.086717	0.1	15.777768
20.088383	0.1	15.765668
20.090050	0.1	15.752316
20.091717	0.1	15.739203
20.093383	0.1	15.727521
20.095050	0.1	15.717031
20.096717	0.1	15.706838
20.098383	0.1	15.696407
20.100050	0.1	15.685678
20.101717	0.1	15.674175
20.103383	0.1	15.661777
20.105050	0.1	15.649677
20.106717	0.1	15.639246
20.108383	0.1	15.630127
20.110050	0.1	15.621007
20.111717	0.1	15.610875
20.113383	0.1	15.599907
20.115050	0.1	15.589298
20.116717	0.1	15.580119
20.118383	0.1	15.572668
20.120050	0.1	15.566171
20.121717	0.1	15.559436
20.123383	0.1	15.551747
20.125050	0.1	15.543998
20.126717	0.1	15.537322
20.128383	0.1	15.531660
20.130050	0.1	15.525759
20.131717	0.1	15.518666
20.133383	0.1	15.510024
20.135050	0.1	15.500666
20.136717	0.1	15.492559
20.138383	0.1	15.486837
20.140050	0.1	15.482963
20.141717	0.1	15.479506
20.143383	0.1	15.475512
20.145050	0.1	15.471221
20.146717	0.1	15.467108
20.148383	0.1	15.462757
20.150050	0.1	15.457214
20.151717	0.1	15.450300
20.153383	0.1	15.443386
20.155050	0.1	15.438260
20.156717	0.1	15.435816
20.158383	0.1	15.435339
20.160050	0.1	15.435458
20.161717	0.1	15.434147
20.163383	0.1	15.429915
20.165050	0.1	15.423776
20.166717	0.1	15.418232
20.168383	0.1	15.415073
20.170050	0.1	15.414179
20.171717	0.1	15.414477
20.173383	0.1	15.414418
20.175050	0.1	15.412928
20.176717	0.1	15.410245
20.178383	0.1	15.407027
20.180050	0.1	15.403689
20.181717	0.1	15.400828
20.183383	0.1	15.399040
20.185050	0.1	15.397907
20.186717	0.1	15.396179
20.188383	0.1	15.393616
20.190050	0.1	15.391768
20.191717	0.1	15.392722
20.193383	0.1	15.396298
20.195050	0.1	15.400291
20.196717	0.1	15.402437
20.198383	0.1	15.403093
20.200050	0.1	15.404106
20.201717	0.1	15.406311
20.203383	0.1	15.408934
20.205050	0.1	15.410603
20.206717	0.1	15.410663
20.208383	0.1	15.409709
20.210050	0.1	15.408994
20.211717	0.1	15.408398
20.213383	0.1	15.407206
20.215050	0.1	15.404702
20.216717	0.1	15.400887
20.218383	0.1	15.395761
20.220050	0.1	15.390337
20.221717	0.1	15.386344
20.223383	0.1	15.384615
20.225050	0.1	15.384556
20.226717	0.1	15.385211
20.228383	0.1	15.385807
20.230050	0.1	15.385450
20.231717	0.1	15.383364
20.233383	0.1	15.378953
20.235050	0.1	15.372456
20.236717	0.1	15.365184
20.238383	0.1	15.357793
20.240050	0.1	15.350283
20.241717	0.1	15.342594
20.243383	0.1	15.334905
20.245050	0.1	15.327097
20.246717	0.1	15.318454
20.248383	0.1	15.307845
20.250050	0.1	15.294612
20.251717	0.1	15.278817
20.253383	0.1	15.260995
20.255050	0.1	15.242399
20.256717	0.1	15.224100
20.258383	0.1	15.206636
20.260050	0.1	15.189112
20.261717	0.1	15.169979
20.263383	0.1	15.148581
20.265050	0.1	15.125931
20.266717	0.1	15.103460
20.268383	0.1	15.081943
20.270050	0.1	15.060903
20.271717	0.1	15.039206
20.273383	0.1	15.016437
20.275050	0.1	14.992953
20.276717	0.1	14.969350
20.278383	0.1	14.946164
20.280050	0.1	14.923752
20.281717	0.1	14.902116
20.283383	0.1	14.881314
20.285050	0.1	14.860691
20.286717	0.1	14.838696
20.288383	0.1	14.813841
20.290050	0.1	14.785767
20.291717	0.1	14.755965
20.293383	0.1	14.726759
20.295050	0.1	14.699937
20.296717	0.1	14.676155
20.298383	0.1	14.655114
20.300050	0.1	14.635981
20.301717	0.1	14.617563
20.303383	0.1	14.598847
20.305050	0.1	14.579297
20.306717	0.1	14.558912
20.308383	0.1	14.538229
20.310050	0.1	14.517904
20.311717	0.1	14.497996
20.313383	0.1	14.477909
20.315050	0.1	14.457644
20.316717	0.1	14.438332
20.318383	0.1	14.420808
20.320050	0.1	14.404715
20.321717	0.1	14.389277
20.323383	0.1	14.374138
20.325050	0.1	14.359296
20.326717	0.1	14.344753
20.328383	0.1	14.330746
20.330050	0.1	14.317335
20.331717	0.1	14.303625
20.333383	0.1	14.288784
20.335050	0.1	14.272512
20.336717	0.1	14.254809
20.338383	0.1	14.236153
20.340050	0.1	14.217795
20.341717	0.1	14.200748
20.343383	0.1	14.185608
20.345050	0.1	14.172853
20.346717	0.1	14.162064
20.348383	0.1	14.152051
20.350050	0.1	14.141858
20.351717	0.1	14.131130
20.353383	0.1	14.119864
20.355050	0.1	14.108241
20.356717	0.1	14.096917
20.358383	0.1	14.086665
20.360050	0.1	14.077307
20.361717	0.1	14.067949
20.363383	0.1	14.058054
20.365050	0.1	14.047683
20.366717	0.1	14.036656
20.368383	0.1	14.024974
20.370050	0.1	14.012636
20.371717	0.1	14.000059
20.373383	0.1	13.988734
20.375050	0.1	13.980687
20.376717	0.1	13.976336
20.378383	0.1	13.974012
20.380050	0.1	13.971866
20.381717	0.1	13.968409
20.383383	0.1	13.963223
20.385050	0.1	13.956548
20.386717	0.1	13.948918
20.388383	0.1	13.940216
20.390050	0.1	13.929845
20.391717	0.1	13.917566
20.393383	0.1	13.904692
20.395050	0.1	13.892830
20.396717	0.1	13.882817
20.398383	0.1	13.874293
20.400050	0.1	13.867260
20.401717	0.1	13.861895
20.403383	0.1	13.858498
20.405050	0.1	13.856769
20.406717	0.1	13.855637
20.408383	0.1	13.853432
20.410050	0.1	13.849676
20.411717	0.1	13.844968
20.413383	0.1	13.839961
20.415050	0.1	13.834716
20.416717	0.1	13.828755
20.418383	0.1	13.821603
20.420050	0.1	13.814748
20.421717	0.1	13.810516
20.423383	0.1	13.809920
20.425050	0.1	13.810933
20.426717	0.1	13.810337
20.428383	0.1	13.806225
20.430050	0.1	13.798476
20.431717	0.1	13.788820
20.433383	0.1	13.779045
20.435050	0.1	13.769985
20.436717	0.1	13.761283
20.438383	0.1	13.752938
20.440050	0.1	13.745547
20.441717	0.1	13.739885
20.443383	0.1	13.735832
20.445050	0.1	13.731778
20.446717	0.1	13.725580
20.448383	0.1	13.716520
20.450050	0.1	13.705195
20.451717	0.1	13.692857
20.453383	0.1	13.680578
20.455050	0.1	13.669074
20.456717	0.1	13.658465
20.458383	0.1	13.648630
20.460050	0.1	13.640226
20.461717	0.1	13.633788
20.463383	0.1	13.629378
20.465050	0.1	13.626755
20.466717	0.1	13.624967
20.468383	0.1	13.622821
20.470050	0.1	13.619603
20.471717	0.1	13.615371
20.473383	0.1	13.609708
20.475050	0.1	13.601900
20.476717	0.1	13.592780
20.478383	0.1	13.584376
20.480050	0.1	13.578475
20.481717	0.1	13.575197
20.483383	0.1	13.573409
20.485050	0.1	13.571859
20.486717	0.1	13.569475
20.488383	0.1	13.566137
20.490050	0.1	13.562322
20.491717	0.1	13.558687
20.493383	0.1	13.554812
20.495050	0.1	13.550104
20.496717	0.1	13.544501
20.498383	0.1	13.538302
20.500050	0.1	13.531864
20.501717	0.1	13.525904
20.503383	0.1	13.522030
20.505050	0.1	13.521195
20.506717	0.1	13.522864
20.508383	0.1	13.526262
20.510050	0.1	13.530136
20.511717	0.1	13.533355
20.513383	0.1	13.535798
20.515050	0.1	13.538779
20.516717	0.1	13.543726
20.518383	0.1	13.551057
20.520050	0.1	13.559879
20.521717	0.1	13.568402
20.523383	0.1	13.574959
20.525050	0.1	13.579310
20.526717	0.1	13.583005
20.528383	0.1	13.588131
20.530050	0.1	13.595105
20.531717	0.1	13.603271
20.533383	0.1	13.611496
20.535050	0.1	13.619424
20.536717	0.1	13.627232
20.538383	0.1	13.635338
20.540050	0.1	13.644935
20.541717	0.1	13.656617
20.543383	0.1	13.670028
20.545050	0.1	13.683856
20.546717	0.1	13.697327
20.548383	0.1	13.710559
20.550050	0.1	13.724864
20.551717	0.1	13.741852
20.553383	0.1	13.761879
20.555050	0.1	13.784111
20.556717	0.1	13.807059
20.558383	0.1	13.830007
20.560050	0.1	13.853253
20.561717	0.1	13.877273
20.563383	0.1	13.902427
20.565050	0.1	13.928831
20.566717	0.1	13.956548
20.568383	0.1	13.985515
20.570050	0.1	14.015973
20.571717	0.1	14.048160
20.573383	0.1	14.082611
20.575050	0.1	14.119805
20.576717	0.1	14.159740
20.578383	0.1	14.201284
20.580050	0.1	14.243484
20.581717	0.1	14.286340
20.583383	0.1	14.330150
20.585050	0.1	14.373780
20.586717	0.1	14.415503
20.588383	0.1	14.455439
20.590050	0.1	14.495552
20.591717	0.1	14.537097
20.593383	0.1	14.579655
20.595050	0.1	14.622212
20.596717	0.1	14.663578
20.598383	0.1	14.703096
20.600050	0.1	14.740408
20.601717	0.1	14.775635
20.603383	0.1	14.808894
20.605050	0.1	14.839948
20.606717	0.1	14.868141
20.608383	0.1	14.892937
20.610050	0.1	14.913858
20.611717	0.1	14.930368
20.613383	0.1	14.941634
20.615050	0.1	14.946700
20.616717	0.1	14.945925
20.618383	0.1	14.941574
20.620050	0.1	14.936150
20.621717	0.1	14.930428
20.623383	0.1	14.923097
20.625050	0.1	14.911533
20.626717	0.1	14.893235
20.628383	0.1	14.867664
20.630050	0.1	14.836610
20.631717	0.1	14.802874
20.633383	0.1	14.768601
20.635050	0.1	14.734150
20.636717	0.1	14.698208
20.638383	0.1	14.659525
20.640050	0.1	14.618040
20.641717	0.1	14.574707
20.643383	0.1	14.530183
20.645050	0.1	14.484824
20.646717	0.1	14.438868
20.648383	0.1	14.392317
20.650050	0.1	14.344812
20.651717	0.1	14.296056
20.653383	0.1	14.246226
20.655050	0.1	14.195920
20.656717	0.1	14.145375
20.658383	0.1	14.094950
20.660050	0.1	14.046491
20.661717	0.1	14.001788
20.663383	0.1	13.960720
20.665050	0.1	13.920844
20.666717	0.1	13.880373
20.668383	0.1	13.840319
20.670050	0.1	13.803006
20.671717	0.1	13.770045
20.673383	0.1	13.741196
20.675050	0.1	13.715149
20.676717	0.1	13.689519
20.678383	0.1	13.662816
20.680050	0.1	13.635696
20.681717	0.1	13.610781
20.683383	0.1	13.589741
20.685050	0.1	13.572574
20.686717	0.1	13.558269
20.688383	0.1	13.545872
20.690050	0.1	13.535202
20.691717	0.1	13.525785
20.693383	0.1	13.517500
20.695050	0.1	13.510586
20.696717	0.1	13.505460
20.698383	0.1	13.501287
20.700050	0.1	13.497532
20.701717	0.1	13.495029
20.703383	0.1	13.494254
20.705050	0.1	13.494194
20.706717	0.1	13.494790
20.708383	0.1	13.497413
20.710050	0.1	13.502718
20.711717	0.1	13.509990
20.713383	0.1	13.517798
20.715050	0.1	13.525844
20.716717	0.1	13.535441
20.718383	0.1	13.547242
20.720050	0.1	13.560534
20.721717	0.1	13.574065
20.723383	0.1	13.586641
20.725050	0.1	13.597608
20.726717	0.1	13.607562
20.728383	0.1	13.618708
20.730050	0.1	13.632596
20.731717	0.1	13.648213
20.733383	0.1	13.662995
20.735050	0.1	13.675750
20.736717	0.1	13.687850
20.738383	0.1	13.701738
20.740050	0.1	13.718546
20.741717	0.1	13.738037
20.743383	0.1	13.759137
20.745050	0.1	13.780714
20.746717	0.1	13.801218
20.748383	0.1	13.819636
20.750050	0.1	13.835789
20.751717	0.1	13.849796
20.753383	0.1	13.862313
20.755050	0.1	13.875128
20.756717	0.1	13.890029
20.758383	0.1	13.907016
20.760050	0.1	13.925136
20.761717	0.1	13.944090
20.763383	0.1	13.963402
20.765050	0.1	13.981880
20.766717	0.1	13.998032
20.768383	0.1	14.011861
20.770050	0.1	14.024139
20.771717	0.1	14.035703
20.773383	0.1	14.046849
20.775050	0.1	14.057816
20.776717	0.1	14.068545
20.778383	0.1	14.078737
20.780050	0.1	14.088095
20.781717	0.1	14.097095
20.783383	0.1	14.106334
20.785050	0.1	14.116109
20.786717	0.1	14.126421
20.788383	0.1	14.136911
20.790050	0.1	14.146567
20.791717	0.1	14.154554
20.793383	0.1	14.161468
20.795050	0.1	14.168621
20.796717	0.1	14.176489
20.798383	0.1	14.183999
20.800050	0.1	14.189900
20.801717	0.1	14.194311
20.803383	0.1	14.198662
20.805050	0.1	14.204026
20.806717	0.1	14.210463
20.808383	0.1	14.218152
20.810050	0.1	14.227212
20.811717	0.1	14.237286
20.813383	0.1	14.247180
20.815050	0.1	14.256538
20.816717	0.1	14.266551
20.818383	0.1	14.278234
20.820050	0.1	14.291407
20.821717	0.1	14.305056
20.823383	0.1	14.318467
20.825050	0.1	14.331997
20.826717	0.1	14.346958
20.828383	0.1	14.364184
20.830050	0.1	14.383317
20.831717	0.1	14.403284
20.833383	0.1	14.423967
20.835050	0.1	14.446438
20.836717	0.1	14.471174
20.838383	0.1	14.496745
20.840050	0.1	14.521480
20.841717	0.1	14.544905
20.843383	0.1	14.567376
20.845050	0.1	14.589549
20.846717	0.1	14.612497
20.848383	0.1	14.636637
20.850050	0.1	14.661075
20.851717	0.1	14.684678
20.853383	0.1	14.706613
20.855050	0.1	14.725686
20.856717	0.1	14.741541
20.858383	0.1	14.755131
20.860050	0.1	14.767171
20.861717	0.1	14.777482
20.863383	0.1	14.786125
20.865050	0.1	14.793635
20.866717	0.1	14.800669
20.868383	0.1	14.807940
20.870050	0.1	14.814974
20.871717	0.1	14.820100
20.873383	0.1	14.821828
20.875050	0.1	14.820696
20.876717	0.1	14.818550
20.878383	0.1	14.816822
20.880050	0.1	14.814855
20.881717	0.1	14.810563
20.883383	0.1	14.802516
20.885050	0.1	14.790655
20.886717	0.1	14.775337
20.888383	0.1	14.757574
20.890050	0.1	14.738680
20.891717	0.1	14.719428
20.893383	0.1	14.698745
20.895050	0.1	14.674962
20.896717	0.1	14.648081
20.898383	0.1	14.619351
20.900050	0.1	14.589966
20.901717	0.1	14.560581
20.903383	0.1	14.531911
20.905050	0.1	14.504434
20.906717	0.1	14.477552
20.908383	0.1	14.450193
20.910050	0.1	14.421822
20.911717	0.1	14.393092
20.913383	0.1	14.364839
20.915050	0.1	14.336885
20.916717	0.1	14.309288
20.918383	0.1	14.283002
20.920050	0.1	14.259220
20.921717	0.1	14.237703
20.923383	0.1	14.217080
20.925050	0.1	14.195920
20.926717	0.1	14.173151
20.928383	0.1	14.148296
20.930050	0.1	14.122010
20.931717	0.1	14.096142
20.933383	0.1	14.072479
20.935050	0.1	14.052094
20.936717	0.1	14.034868
20.938383	0.1	14.020086
20.940050	0.1	14.007092
20.941717	0.1	13.994993
20.943383	0.1	13.983489
20.945050	0.1	13.973118
20.946717	0.1	13.963998
20.948383	0.1	13.955296
20.950050	0.1	13.946415
20.951717	0.1	13.938487
20.953383	0.1	13.932348
20.955050	0.1	13.927043
20.956717	0.1	13.921381
20.958383	0.1	13.915242
20.960050	0.1	13.909400
20.961717	0.1	13.904572
20.963383	0.1	13.900817
20.965050	0.1	13.897956
20.966717	0.1	13.896287
20.968383	0.1	13.896287
20.970050	0.1	13.897420
20.971717	0.1	13.897599
20.973383	0.1	13.895632
20.975050	0.1	13.891996
20.976717	0.1	13.888181
20.978383	0.1	13.885439
20.980050	0.1	13.884486
20.981717	0.1	13.885022
20.983383	0.1	13.886035
20.985050	0.1	13.887227
20.986717	0.1	13.889135
20.988383	0.1	13.891638
20.990050	0.1	13.894022
20.991717	0.1	13.896287
20.993383	0.1	13.899327
20.995050	0.1	13.903321
20.996717	0.1	13.907433
20.998383	0.1	13.910592
21.000050	0.1	13.912440
21.001717	0.1	13.913513
21.003383	0.1	13.914705
21.005050	0.1	13.916851
21.006717	0.1	13.920308
21.008383	0.1	13.924361
21.010050	0.1	13.928295
21.011717	0.1	13.931216
21.013383	0.1	13.932646
21.015050	0.1	13.933361
21.016717	0.1	13.935269
21.018383	0.1	13.939620
21.020050	0.1	13.947011
21.021717	0.1	13.957442
21.023383	0.1	13.969422
21.025050	0.1	13.980449
21.026717	0.1	13.989151
21.028383	0.1	13.996006
21.030050	0.1	14.002264
21.031717	0.1	14.008582
21.033383	0.1	14.015497
21.035050	0.1	14.023722
21.036717	0.1	14.033259
21.038383	0.1	14.042974
21.040050	0.1	14.052213
21.041717	0.1	14.061869
21.043383	0.1	14.072717
21.045050	0.1	14.084221
21.046717	0.1	14.095128
21.048383	0.1	14.105321
21.050050	0.1	14.115394
21.051717	0.1	14.125765
21.053383	0.1	14.136732
21.055050	0.1	14.147700
21.056717	0.1	14.158309
21.058383	0.1	14.168681
21.060050	0.1	14.179231
21.061717	0.1	14.190853
21.063383	0.1	14.204741
21.065050	0.1	14.221609
21.066717	0.1	14.240445
21.068383	0.1	14.259637
21.070050	0.1	14.278472
21.071717	0.1	14.297307
21.073383	0.1	14.316321
21.075050	0.1	14.335395
21.076717	0.1	14.355124
21.078383	0.1	14.375807
21.080050	0.1	14.397324
21.081717	0.1	14.419497
21.083383	0.1	14.442981
21.085050	0.1	14.468015
21.086717	0.1	14.494301
21.088383	0.1	14.521600
21.090050	0.1	14.550448
21.091717	0.1	14.581145
21.093383	0.1	14.612258
21.095050	0.1	14.642001
21.096717	0.1	14.670134
21.098383	0.1	14.698387
21.100050	0.1	14.728428
21.101717	0.1	14.760555
21.103383	0.1	14.794589
21.105050	0.1	14.829338
21.106717	0.1	14.863313
21.108383	0.1	14.895261
21.110050	0.1	14.925123
21.111717	0.1	14.953733
21.113383	0.1	14.982284
21.115050	0.1	15.011908
21.116717	0.1	15.043021
21.118383	0.1	15.074969
21.120050	0.1	15.106321
21.121717	0.1	15.135826
21.123383	0.1	15.163005
21.125050	0.1	15.187860
21.126717	0.1	15.211225
21.128383	0.1	15.233100
21.130050	0.1	15.252651
21.131717	0.1	15.269519
21.133383	0.1	15.284301
21.135050	0.1	15.297950
21.136717	0.1	15.310646
21.138383	0.1	15.322150
21.140050	0.1	15.331388
21.141717	0.1	15.336872
21.143383	0.1	15.338303
21.145050	0.1	15.336276
21.146717	0.1	15.331686
21.148383	0.1	15.324892
21.150050	0.1	15.316606
21.151717	0.1	15.307249
21.153383	0.1	15.297056
21.155050	0.1	15.285314
21.156717	0.1	15.271486
21.158383	0.1	15.255214
21.160050	0.1	15.236379
21.161717	0.1	15.214802
21.163383	0.1	15.190364
21.165050	0.1	15.163423
21.166717	0.1	15.135289
21.168383	0.1	15.107394
21.170050	0.1	15.079916
21.171717	0.1	15.052021
21.173383	0.1	15.022696
21.175050	0.1	14.992119
21.176717	0.1	14.961601
21.178383	0.1	14.932037
21.180050	0.1	14.902891
21.181717	0.1	14.873267
21.183383	0.1	14.842928
21.185050	0.1	14.812232
21.186717	0.1	14.782012
21.188383	0.1	14.752389
21.190050	0.1	14.722944
21.191717	0.1	14.694096
21.193383	0.1	14.665724
21.195050	0.1	14.637292
21.196717	0.1	14.608682
21.198383	0.1	14.581085
21.200050	0.1	14.555872
21.201717	0.1	14.533997
21.203383	0.1	14.514984
21.205050	0.1	14.497221
21.206717	0.1	14.479102
21.208383	0.1	14.459611
21.210050	0.1	14.439047
21.211717	0.1	14.418245
21.213383	0.1	14.398456
21.215050	0.1	14.380873
21.216717	0.1	14.365495
21.218383	0.1	14.351250
21.220050	0.1	14.337243
21.221717	0.1	14.322937
21.223383	0.1	14.308394
21.225050	0.1	14.294685
21.226717	0.1	14.283479
21.228383	0.1	14.275492
21.230050	0.1	14.269532
21.231717	0.1	14.263690
21.233383	0.1	14.256657
21.235050	0.1	14.248789
21.236717	0.1	14.240206
21.238383	0.1	14.230848
21.240050	0.1	14.221133
21.241717	0.1	14.212848
21.243383	0.1	14.206947
21.245050	0.1	14.202536
21.246717	0.1	14.197172
21.248383	0.1	14.189006
21.250050	0.1	14.178515
21.251717	0.1	14.167608
21.253383	0.1	14.157713
21.255050	0.1	14.148951
21.256717	0.1	14.140309
21.258383	0.1	14.130832
21.260050	0.1	14.120103
21.261717	0.1	14.108361
21.263383	0.1	14.096082
21.265050	0.1	14.083446
21.266717	0.1	14.070929
21.268383	0.1	14.059008
21.270050	0.1	14.048339
21.271717	0.1	14.038683
21.273383	0.1	14.028788
21.275050	0.1	14.017285
21.276717	0.1	14.003993
21.278383	0.1	13.989688
21.280050	0.1	13.975561
21.281717	0.1	13.962091
21.283383	0.1	13.949216
21.285050	0.1	13.936580
21.286717	0.1	13.923646
21.288383	0.1	13.910175
21.290050	0.1	13.896526
21.291717	0.1	13.883651
21.293383	0.1	13.872326
21.295050	0.1	13.862372
21.296717	0.1	13.852776
21.298383	0.1	13.842464
21.300050	0.1	13.831199
21.301717	0.1	13.818861
21.303383	0.1	13.805807
21.305050	0.1	13.791920
21.306717	0.1	13.776422
21.308383	0.1	13.759375
21.310050	0.1	13.741494
21.311717	0.1	13.724507
21.313383	0.1	13.710023
21.315050	0.1	13.698400
21.316717	0.1	13.688506
21.318383	0.1	13.678254
21.320050	0.1	13.666750
21.321717	0.1	13.654888
21.323383	0.1	13.643921
21.325050	0.1	13.634206
21.326717	0.1	13.625801
21.328383	0.1	13.618708
21.330050	0.1	13.611914
21.331717	0.1	13.603807
21.333383	0.1	13.594271
21.335050	0.1	13.584376
21.336717	0.1	13.574780
21.338383	0.1	13.564766
21.340050	0.1	13.553501
21.341717	0.1	13.540984
21.343383	0.1	13.527633
21.345050	0.1	13.513983
21.346717	0.1	13.500989
21.348383	0.1	13.489486
21.350050	0.1	13.479353
21.351717	0.1	13.469697
21.353383	0.1	13.460041
21.355050	0.1	13.450802
21.356717	0.1	13.442636
21.358383	0.1	13.435722
21.360050	0.1	13.429404
21.361717	0.1	13.422550
21.363383	0.1	13.414682
21.365050	0.1	13.405979
21.366717	0.1	13.397039
21.368383	0.1	13.388575
21.370050	0.1	13.381005
21.371717	0.1	13.373912
21.373383	0.1	13.366879
21.375050	0.1	13.359726
21.376717	0.1	13.352156
21.378383	0.1	13.343454
21.380050	0.1	13.333917
21.381717	0.1	13.324917
21.383383	0.1	13.318122
21.385050	0.1	13.313831
21.386717	0.1	13.310910
21.388383	0.1	13.308049
21.390050	0.1	13.304234
21.391717	0.1	13.299108
21.393383	0.1	13.292552
21.395050	0.1	13.284446
21.396717	0.1	13.275207
21.398383	0.1	13.265968
21.400050	0.1	13.258041
21.401717	0.1	13.252557
21.403383	0.1	13.250054
21.405050	0.1	13.249935
21.406717	0.1	13.249875
21.408383	0.1	13.247312
21.410050	0.1	13.241173
21.411717	0.1	13.232172
21.413383	0.1	13.222636
21.415050	0.1	13.215066
21.416717	0.1	13.210297
21.418383	0.1	13.207436
21.420050	0.1	13.204456
21.421717	0.1	13.198913
21.423383	0.1	13.190211
21.425050	0.1	13.180197
21.426717	0.1	13.171495
21.428383	0.1	13.164700
21.430050	0.1	13.158382
21.431717	0.1	13.150454
21.433383	0.1	13.140024
21.435050	0.1	13.128162
21.436717	0.1	13.116659
21.438383	0.1	13.106049
21.440050	0.1	13.095380
21.441717	0.1	13.083816
21.443383	0.1	13.071538
21.445050	0.1	13.059319
21.446717	0.1	13.047636
21.448383	0.1	13.036907
21.450050	0.1	13.026715
21.451717	0.1	13.015927
21.453383	0.1	13.003529
21.455050	0.1	12.988687
21.456717	0.1	12.970985
21.458383	0.1	12.951136
21.460050	0.1	12.930513
21.461717	0.1	12.910188
21.463383	0.1	12.889922
21.465050	0.1	12.868882
21.466717	0.1	12.846590
21.468383	0.1	12.823463
21.470050	0.1	12.800456
21.471717	0.1	12.778045
21.473383	0.1	12.755931
21.475050	0.1	12.733460
21.476717	0.1	12.710155
21.478383	0.1	12.685955
21.480050	0.1	12.660981
21.481717	0.1	12.636305
21.483383	0.1	12.613476
21.485050	0.1	12.592555
21.486717	0.1	12.571514
21.488383	0.1	12.548626
21.490050	0.1	12.523771
21.491717	0.1	12.497783
21.493383	0.1	12.472690
21.495050	0.1	12.450577
21.496717	0.1	12.431801
21.498383	0.1	12.413801
21.500050	0.1	12.394369
21.501717	0.1	12.373210
21.503383	0.1	12.350858
21.505050	0.1	12.327433
21.506717	0.1	12.303711
21.508383	0.1	12.281657
21.510050	0.1	12.262285
21.511717	0.1	12.244404
21.513383	0.1	12.226284
21.515050	0.1	12.207747
21.516717	0.1	12.189449
21.518383	0.1	12.172104
21.520050	0.1	12.155891
21.521717	0.1	12.140811
21.523383	0.1	12.125493
21.525050	0.1	12.108684
21.526717	0.1	12.090982
21.528383	0.1	12.073637
21.530050	0.1	12.057842
21.531717	0.1	12.043358
21.533383	0.1	12.029708
21.535050	0.1	12.015939
21.536717	0.1	12.001873
21.538383	0.1	11.987627
21.540050	0.1	11.973739
21.541717	0.1	11.960090
21.543383	0.1	11.946440
21.545050	0.1	11.933149
21.546717	0.1	11.920691
21.548383	0.1	11.908830
21.550050	0.1	11.896730
21.551717	0.1	11.884213
21.553383	0.1	11.871517
21.555050	0.1	11.858583
21.556717	0.1	11.845232
21.558383	0.1	11.831225
21.560050	0.1	11.817158
21.561717	0.1	11.803985
21.563383	0.1	11.791826
21.565050	0.1	11.780322
21.566717	0.1	11.769355
21.568383	0.1	11.759401
21.570050	0.1	11.750699
21.571717	0.1	11.742712
21.573383	0.1	11.734248
21.575050	0.1	11.725367
21.576717	0.1	11.716903
21.578383	0.1	11.708797
21.580050	0.1	11.699677
21.581717	0.1	11.688710
21.583383	0.1	11.677147
21.585050	0.1	11.666120
21.586717	0.1	11.655272
21.588383	0.1	11.643410
21.590050	0.1	11.630774
21.591717	0.1	11.618615
21.593383	0.1	11.607946
21.595050	0.1	11.598826
21.596717	0.1	11.590481
21.598383	0.1	11.582077
21.600050	0.1	11.573196
21.601717	0.1	11.563779
21.603383	0.1	11.553705
21.605050	0.1	11.543513
21.606717	0.1	11.534095
21.608383	0.1	11.526168
21.610050	0.1	11.520029
21.611717	0.1	11.514962
21.613383	0.1	11.509538
21.615050	0.1	11.502863
21.616717	0.1	11.495472
21.618383	0.1	11.488260
21.620050	0.1	11.481047
21.621717	0.1	11.473060
21.623383	0.1	11.464477
21.625050	0.1	11.456073
21.626717	0.1	11.448622
21.628383	0.1	11.442185
21.630050	0.1	11.436582
21.631717	0.1	11.431576
21.633383	0.1	11.427522
21.635050	0.1	11.424423
21.636717	0.1	11.420787
21.638383	0.1	11.414946
21.640050	0.1	11.406244
21.641717	0.1	11.396588
21.643383	0.1	11.388839
21.645050	0.1	11.384905
21.646717	0.1	11.384071
21.648383	0.1	11.384488
21.650050	0.1	11.384905
21.651717	0.1	11.384965
21.653383	0.1	11.384249
21.655050	0.1	11.382104
21.656717	0.1	11.378766
21.658383	0.1	11.375964
21.660050	0.1	11.374951
21.661717	0.1	11.375607
21.663383	0.1	11.377753
21.665050	0.1	11.381269
21.666717	0.1	11.385143
21.668383	0.1	11.388064
21.670050	0.1	11.390210
21.671717	0.1	11.393190
21.673383	0.1	11.397958
21.675050	0.1	11.404217
21.676717	0.1	11.411131
21.678383	0.1	11.418045
21.680050	0.1	11.424661
21.681717	0.1	11.430920
21.683383	0.1	11.436821
21.685050	0.1	11.442900
21.686717	0.1	11.450291
21.688383	0.1	11.459709
21.690050	0.1	11.470676
21.691717	0.1	11.481941
21.693383	0.1	11.492670
21.695050	0.1	11.502982
21.696717	0.1	11.513293
21.698383	0.1	11.523843
21.700050	0.1	11.534930
21.701717	0.1	11.546910
21.703383	0.1	11.559785
21.705050	0.1	11.572958
21.706717	0.1	11.585713
21.708383	0.1	11.597932
21.710050	0.1	11.609019
21.711717	0.1	11.618198
21.713383	0.1	11.624516
21.715050	0.1	11.627734
21.716717	0.1	11.628330
21.718383	0.1	11.627496
21.720050	0.1	11.625946
21.721717	0.1	11.624337
21.723383	0.1	11.622668
21.725050	0.1	11.620224
21.726717	0.1	11.615575
21.728383	0.1	11.608124
21.730050	0.1	11.598409
21.731717	0.1	11.587024
21.733383	0.1	11.573613
21.735050	0.1	11.557341
21.736717	0.1	11.538327
21.738383	0.1	11.517406
21.740050	0.1	11.495114
21.741717	0.1	11.471451
21.743383	0.1	11.445702
21.745050	0.1	11.417151
21.746717	0.1	11.386038
21.748383	0.1	11.353017
21.750050	0.1	11.318446
21.751717	0.1	11.282504
21.753383	0.1	11.246086
21.755050	0.1	11.209787
21.756717	0.1	11.173785
21.758383	0.1	11.137367
21.760050	0.1	11.099280
21.761717	0.1	11.058868
21.763383	0.1	11.016071
21.765050	0.1	10.971666
21.766717	0.1	10.927082
21.768383	0.1	10.883630
21.770050	0.1	10.841251
21.771717	0.1	10.798634
21.773383	0.1	10.755003
21.775050	0.1	10.710836
21.776717	0.1	10.666490
21.778383	0.1	10.622264
21.780050	0.1	10.578573
21.781717	0.1	10.536552
21.783383	0.1	10.497094
21.785050	0.1	10.459901
21.786717	0.1	10.424197
21.788383	0.1	10.389746
21.790050	0.1	10.356784
21.791717	0.1	10.324896
21.793383	0.1	10.293008
21.795050	0.1	10.260583
21.796717	0.1	10.228634
21.798383	0.1	10.198415
21.800050	0.1	10.169626
21.801717	0.1	10.141492
21.803383	0.1	10.114790
21.805050	0.1	10.090829
21.806717	0.1	10.069907
21.808383	0.1	10.050953
21.810050	0.1	10.032774
21.811717	0.1	10.014833
21.813383	0.1	9.996951
21.815050	0.1	9.978533
21.816717	0.1	9.959281
21.818383	0.1	9.939850
21.820050	0.1	9.921969
21.821717	0.1	9.907365
21.823383	0.1	9.895743
21.825050	0.1	9.885014
21.826717	0.1	9.872974
21.828383	0.1	9.859086
21.830050	0.1	9.844423
21.831717	0.1	9.830952
21.833383	0.1	9.820760
21.835050	0.1	9.813727
21.836717	0.1	9.807468
21.838383	0.1	9.800315
21.840050	0.1	9.792746
21.841717	0.1	9.786547
21.843383	0.1	9.782613
21.845050	0.1	9.780288
21.846717	0.1	9.778381
21.848383	0.1	9.775103
21.850050	0.1	9.769142
21.851717	0.1	9.760261
21.853383	0.1	9.749771
21.855050	0.1	9.739221
21.856717	0.1	9.729684
21.858383	0.1	9.721339
21.860050	0.1	9.714544
21.861717	0.1	9.709895
21.863383	0.1	9.707749
21.865050	0.1	9.706617
21.866717	0.1	9.704590
21.868383	0.1	9.700835
21.870050	0.1	9.695829
21.871717	0.1	9.690405
21.873383	0.1	9.685100
21.875050	0.1	9.679735
21.876717	0.1	9.674609
21.878383	0.1	9.670795
21.880050	0.1	9.668708
21.881717	0.1	9.666861
21.883383	0.1	9.663880
21.885050	0.1	9.659649
21.886717	0.1	9.655059
21.888383	0.1	9.650231
21.890050	0.1	9.645165
21.891717	0.1	9.640635
21.893383	0.1	9.637595
21.895050	0.1	9.635568
21.896717	0.1	9.633244
21.898383	0.1	9.629608
21.900050	0.1	9.624243
21.901717	0.1	9.617091
21.903383	0.1	9.608985
21.905050	0.1	9.601474
21.906717	0.1	9.595454
21.908383	0.1	9.590507
21.910050	0.1	9.586514
21.911717	0.1	9.583355
21.913383	0.1	9.579242
21.915050	0.1	9.572328
21.916717	0.1	9.562255
21.918383	0.1	9.550632
21.920050	0.1	9.539784
21.921717	0.1	9.531081
21.923383	0.1	9.524227
21.925050	0.1	9.518386
21.926717	0.1	9.513081
21.928383	0.1	9.508253
21.930050	0.1	9.503902
21.931717	0.1	9.499968
21.933383	0.1	9.496868
21.935050	0.1	9.494484
21.936717	0.1	9.491325
21.938383	0.1	9.485841
21.940050	0.1	9.477914
21.941717	0.1	9.468794
21.943383	0.1	9.460033
21.945050	0.1	9.453655
21.946717	0.1	9.450257
21.948383	0.1	9.448767
21.950050	0.1	9.447218
21.951717	0.1	9.443880
21.953383	0.1	9.438098
21.955050	0.1	9.431244
21.956717	0.1	9.424925
21.958383	0.1	9.419323
21.960050	0.1	9.413779
21.961717	0.1	9.407580
21.963383	0.1	9.400666
21.965050	0.1	9.393931
21.966717	0.1	9.388567
21.968383	0.1	9.384871
21.970050	0.1	9.382606
21.971717	0.1	9.381176
21.973383	0.1	9.379984
21.975050	0.1	9.377838
21.976717	0.1	9.373785
21.978383	0.1	9.367943
21.980050	0.1	9.361148
21.981717	0.1	9.354294
21.983383	0.1	9.347857
21.985050	0.1	9.342731
21.986717	0.1	9.339631
21.988383	0.1	9.338439
21.990050	0.1	9.337962
21.991717	0.1	9.336711
21.993383	0.1	9.333909
21.995050	0.1	9.330810
21.996717	0.1	9.329320
21.998383	0.1	9.329737
22.000050	0.1	9.330154
22.001717	0.1	9.328366
22.003383	0.1	9.323538
22.005050	0.1	9.316445
22.006717	0.1	9.308756
22.008383	0.1	9.302915
22.010050	0.1	9.300769
22.011717	0.1	9.302497
22.013383	0.1	9.306789
22.015050	0.1	9.311677
22.016717	0.1	9.315730
22.018383	0.1	9.318412
22.020050	0.1	9.319425
22.021717	0.1	9.318472
22.023383	0.1	9.315849
22.025050	0.1	9.312809
22.026717	0.1	9.310783
22.028383	0.1	9.310544
22.030050	0.1	9.312332
22.031717	0.1	9.315610
22.033383	0.1	9.319902
22.035050	0.1	9.324670
22.036717	0.1	9.329200
22.038383	0.1	9.332359
22.040050	0.1	9.333909
22.041717	0.1	9.334922
22.043383	0.1	9.336651
22.045050	0.1	9.339750
22.046717	0.1	9.344817
22.048383	0.1	9.352506
22.050050	0.1	9.362817
22.051717	0.1	9.374679
22.053383	0.1	9.386361
22.055050	0.1	9.396852
22.056717	0.1	9.405792
22.058383	0.1	9.413362
22.060050	0.1	9.419382
22.061717	0.1	9.424747
22.063383	0.1	9.430290
22.065050	0.1	9.435893
22.066717	0.1	9.440721
22.068383	0.1	9.445310
22.070050	0.1	9.450555
22.071717	0.1	9.456337
22.073383	0.1	9.462238
22.075050	0.1	9.468377
22.076717	0.1	9.474755
22.078383	0.1	9.480417
22.080050	0.1	9.484232
22.081717	0.1	9.485663
22.083383	0.1	9.484530
22.085050	0.1	9.481431
22.086717	0.1	9.477676
22.088383	0.1	9.474397
22.090050	0.1	9.471655
22.091717	0.1	9.468794
22.093383	0.1	9.464980
22.095050	0.1	9.460152
22.096717	0.1	9.455026
22.098383	0.1	9.450317
22.100050	0.1	9.445251
22.101717	0.1	9.438754
22.103383	0.1	9.430588
22.105050	0.1	9.420813
22.106717	0.1	9.409488
22.108383	0.1	9.396852
22.110050	0.1	9.384335
22.111717	0.1	9.373844
22.113383	0.1	9.365261
22.115050	0.1	9.356797
22.116717	0.1	9.346247
22.118383	0.1	9.332657
22.120050	0.1	9.316564
22.121717	0.1	9.298862
22.123383	0.1	9.280027
22.125050	0.1	9.260715
22.126717	0.1	9.241880
22.128383	0.1	9.223819
22.130050	0.1	9.206594
22.131717	0.1	9.190083
22.133383	0.1	9.173632
22.135050	0.1	9.156406
22.136717	0.1	9.138942
22.138383	0.1	9.123207
22.140050	0.1	9.111167
22.141717	0.1	9.102524
22.143383	0.1	9.094775
22.145050	0.1	9.085537
22.146717	0.1	9.075225
22.148383	0.1	9.065807
22.150050	0.1	9.058476
22.151717	0.1	9.051860
22.153383	0.1	9.044350
22.155050	0.1	9.035290
22.156717	0.1	9.025455
22.158383	0.1	9.016276
22.160050	0.1	9.008766
22.161717	0.1	9.002507
22.163383	0.1	8.996606
22.165050	0.1	8.991957
22.166717	0.1	8.990050
22.168383	0.1	8.990944
22.170050	0.1	8.993328
22.171717	0.1	8.995593
22.173383	0.1	8.997083
22.175050	0.1	8.997560
22.176717	0.1	8.996726
22.178383	0.1	8.994520
22.180050	0.1	8.991421
22.181717	0.1	8.988143
22.183383	0.1	8.985282
22.185050	0.1	8.983315
22.186717	0.1	8.983255
22.188383	0.1	8.986414
22.190050	0.1	8.993507
22.191717	0.1	9.003461
22.193383	0.1	9.013832
22.195050	0.1	9.022892
22.196717	0.1	9.029627
22.198383	0.1	9.033859
22.200050	0.1	9.036244
22.201717	0.1	9.038747
22.203383	0.1	9.042562
22.205050	0.1	9.047628
22.206717	0.1	9.053231
22.208383	0.1	9.059370
22.210050	0.1	9.066225
22.211717	0.1	9.073139
22.213383	0.1	9.079099
22.215050	0.1	9.083868
22.216717	0.1	9.088219
22.218383	0.1	9.093404
22.220050	0.1	9.100140
22.221717	0.1	9.107709
22.223383	0.1	9.114266
22.225050	0.1	9.118379
22.226717	0.1	9.120584
22.228383	0.1	9.123028
22.230050	0.1	9.127439
22.231717	0.1	9.133757
22.233383	0.1	9.140075
22.235050	0.1	9.144068
22.236717	0.1	9.144426
22.238383	0.1	9.141446
22.240050	0.1	9.136797
22.241717	0.1	9.132028
22.243383	0.1	9.127856
22.245050	0.1	9.123982
22.246717	0.1	9.120167
22.248383	0.1	9.116829
22.250050	0.1	9.114743
22.251717	0.1	9.114147
22.253383	0.1	9.114683
22.255050	0.1	9.115995
22.256717	0.1	9.117842
22.258383	0.1	9.119869
22.260050	0.1	9.120942
22.261717	0.1	9.119750
22.263383	0.1	9.115995
22.265050	0.1	9.110511
22.266717	0.1	9.104848
22.268383	0.1	9.100080
22.270050	0.1	9.096206
22.271717	0.1	9.092510
22.273383	0.1	9.088040
22.275050	0.1	9.082437
22.276717	0.1	9.075344
22.278383	0.1	9.067417
22.280050	0.1	9.060324
22.281717	0.1	9.054959
22.283383	0.1	9.050787
22.285050	0.1	9.047092
22.286717	0.1	9.043873
22.288383	0.1	9.041429
22.290050	0.1	9.039939
22.291717	0.1	9.038926
22.293383	0.1	9.037495
22.295050	0.1	9.035230
22.296717	0.1	9.032429
22.298383	0.1	9.029806
22.300050	0.1	9.028197
22.301717	0.1	9.029389
22.303383	0.1	9.034515
22.305050	0.1	9.042383
22.306717	0.1	9.050608
22.308383	0.1	9.057403
22.310050	0.1	9.062112
22.311717	0.1	9.065450
22.313383	0.1	9.068966
22.315050	0.1	9.073794
22.316717	0.1	9.080411
22.318383	0.1	9.088517
22.320050	0.1	9.098054
22.321717	0.1	9.108425
22.323383	0.1	9.117961
22.325050	0.1	9.124876
22.326717	0.1	9.129465
22.328383	0.1	9.134055
22.330050	0.1	9.140909
22.331717	0.1	9.150625
22.333383	0.1	9.162188
22.335050	0.1	9.174109
22.336717	0.1	9.186090
22.338383	0.1	9.198368
22.340050	0.1	9.211243
22.341717	0.1	9.224177
22.343383	0.1	9.236456
22.345050	0.1	9.247959
22.346717	0.1	9.259224
22.348383	0.1	9.270967
22.350050	0.1	9.283841
22.351717	0.1	9.298206
22.353383	0.1	9.313047
22.355050	0.1	9.327233
22.356717	0.1	9.340585
22.358383	0.1	9.353459
22.360050	0.1	9.366036
22.361717	0.1	9.378434
22.363383	0.1	9.391666
22.365050	0.1	9.406567
22.366717	0.1	9.423137
22.368383	0.1	9.439707
22.370050	0.1	9.454668
22.371717	0.1	9.466470
22.373383	0.1	9.474576
22.375050	0.1	9.479762
22.376717	0.1	9.484470
22.378383	0.1	9.492159
22.380050	0.1	9.504438
22.381717	0.1	9.520531
22.383383	0.1	9.538413
22.385050	0.1	9.555996
22.386717	0.1	9.572447
22.388383	0.1	9.587706
22.390050	0.1	9.601474
22.391717	0.1	9.613216
22.393383	0.1	9.623230
22.395050	0.1	9.632469
22.396717	0.1	9.641469
22.398383	0.1	9.649993
22.400050	0.1	9.657443
22.401717	0.1	9.663880
22.403383	0.1	9.670139
22.405050	0.1	9.677113
22.406717	0.1	9.685219
22.408383	0.1	9.694219
22.410050	0.1	9.702683
22.411717	0.1	9.709776
22.413383	0.1	9.715796
22.415050	0.1	9.720982
22.416717	0.1	9.724618
22.418383	0.1	9.726465
22.420050	0.1	9.727181
22.421717	0.1	9.727479
22.423383	0.1	9.727777
22.425050	0.1	9.729267
22.426717	0.1	9.733618
22.428383	0.1	9.741009
22.430050	0.1	9.749592
22.431717	0.1	9.758056
22.433383	0.1	9.766043
22.435050	0.1	9.774089
22.436717	0.1	9.782136
22.438383	0.1	9.789646
22.440050	0.1	9.796620
22.441717	0.1	9.803594
22.443383	0.1	9.811819
22.445050	0.1	9.821773
22.446717	0.1	9.833158
22.448383	0.1	9.845555
22.450050	0.1	9.858609
22.451717	0.1	9.871483
22.453383	0.1	9.883404
22.455050	0.1	9.894908
22.456717	0.1	9.906948
22.458383	0.1	9.920180
22.460050	0.1	9.935082
22.461717	0.1	9.952605
22.463383	0.1	9.973705
22.465050	0.1	9.998441
22.466717	0.1	10.026217
22.468383	0.1	10.056735
22.470050	0.1	10.089815
22.471717	0.1	10.125995
22.473383	0.1	10.165394
22.475050	0.1	10.207534
22.476717	0.1	10.251225
22.478383	0.1	10.295094
22.480050	0.1	10.338665
22.481717	0.1	10.382534
22.483383	0.1	10.428548
22.485050	0.1	10.478020
22.486717	0.1	10.531128
22.488383	0.1	10.587574
22.490050	0.1	10.647774
22.491717	0.1	10.712088
22.493383	0.1	10.780454
22.495050	0.1	10.852278
22.496717	0.1	10.927320
22.498383	0.1	11.005760
22.500050	0.1	11.088134
22.501717	0.1	11.174501
22.503383	0.1	11.264861
22.505050	0.1	11.358977
22.506717	0.1	11.457086
22.508383	0.1	11.559845
22.510050	0.1	11.667312
22.511717	0.1	11.779071
22.513383	0.1	11.894644
22.515050	0.1	12.014390
22.516717	0.1	12.139500
22.518383	0.1	12.271167
22.520050	0.1	12.409986
22.521717	0.1	12.555719
22.523383	0.1	12.708069
22.525050	0.1	12.867451
22.526717	0.1	13.034404
22.528383	0.1	13.208867
22.530050	0.1	13.389409
22.531717	0.1	13.574959
22.533383	0.1	13.765694
22.535050	0.1	13.961793
22.536717	0.1	14.162243
22.538383	0.1	14.366330
22.540050	0.1	14.573754
22.541717	0.1	14.785112
22.543383	0.1	15.001119
22.545050	0.1	15.222014
22.546717	0.1	15.447141
22.548383	0.1	15.675665
22.550050	0.1	15.906096
22.551717	0.1	16.136051
22.553383	0.1	16.362728
22.555050	0.1	16.584099
22.556717	0.1	16.799451
22.558383	0.1	17.008961
22.560050	0.1	17.212392
22.561717	0.1	17.409147
22.563383	0.1	17.598868
22.565050	0.1	17.781199
22.566717	0.1	17.955006
22.568383	0.1	18.118263
22.570050	0.1	18.268407
22.571717	0.1	18.402876
22.573383	0.1	18.518687
22.575050	0.1	18.614234
22.576717	0.1	18.689574
22.578383	0.1	18.746139
22.580050	0.1	18.785061
22.581717	0.1	18.806459
22.583383	0.1	18.809200
22.585050	0.1	18.792273
22.586717	0.1	18.755377
22.588383	0.1	18.698991
22.590050	0.1	18.623830
22.591717	0.1	18.530310
22.593383	0.1	18.419326
22.595050	0.1	18.292190
22.596717	0.1	18.149496
22.598383	0.1	17.991067
22.600050	0.1	17.817260
22.601717	0.1	17.629267
22.603383	0.1	17.428399
22.605050	0.1	17.215789
22.606717	0.1	16.992332
22.608383	0.1	16.758979
22.610050	0.1	16.516984
22.611717	0.1	16.268075
22.613383	0.1	16.014160
22.615050	0.1	15.756727
22.616717	0.1	15.496970
22.618383	0.1	15.235723
22.620050	0.1	14.973045
22.621717	0.1	14.708758
22.623383	0.1	14.442862
22.625050	0.1	14.176191
22.626717	0.1	13.910831
22.628383	0.1	13.649941
22.630050	0.1	13.396145
22.631717	0.1	13.150216
22.633383	0.1	12.911440
22.635050	0.1	12.679518
22.636717	0.1	12.454093
22.638383	0.1	12.234391
22.640050	0.1	12.020231
22.641717	0.1	11.813105
22.643383	0.1	11.614979
22.645050	0.1	11.426807
22.646717	0.1	11.248530
22.648383	0.1	11.079550
22.650050	0.1	10.919393
22.651717	0.1	10.767341
22.653383	0.1	10.623098
22.655050	0.1	10.486961
22.656717	0.1	10.359884
22.658383	0.1	10.242284
22.660050	0.1	10.133505
22.661717	0.1	10.032595
22.663383	0.1	9.938717
22.665050	0.1	9.851695
22.666717	0.1	9.771109
22.668383	0.1	9.696961
22.670050	0.1	9.629608
22.671717	0.1	9.568751
22.673383	0.1	9.513379
22.675050	0.1	9.462596
22.676717	0.1	9.415687
22.678383	0.1	9.372771
22.680050	0.1	9.334922
22.681717	0.1	9.302676
22.683383	0.1	9.274662
22.685050	0.1	9.249628
22.686717	0.1	9.227753
22.688383	0.1	9.209395
22.690050	0.1	9.194196
22.691717	0.1	9.182334
22.693383	0.1	9.175122
22.695050	0.1	9.172857
22.696717	0.1	9.174288
22.698383	0.1	9.177685
22.700050	0.1	9.181977
22.701717	0.1	9.186388
22.703383	0.1	9.191037
22.705050	0.1	9.196640
22.706717	0.1	9.203435
22.708383	0.1	9.211124
22.710050	0.1	9.219528
22.711717	0.1	9.229422
22.713383	0.1	9.242118
22.715050	0.1	9.258092
22.716717	0.1	9.276629
22.718383	0.1	9.296477
22.720050	0.1	9.316743
22.721717	0.1	9.337426
22.723383	0.1	9.358466
22.725050	0.1	9.379268
22.726717	0.1	9.398878
22.728383	0.1	9.417296
22.730050	0.1	9.435535
22.731717	0.1	9.454191
22.733383	0.1	9.472907
22.735050	0.1	9.490669
22.736717	0.1	9.506584
22.738383	0.1	9.519935
22.740050	0.1	9.530426
22.741717	0.1	9.539307
22.743383	0.1	9.548426
22.745050	0.1	9.558082
22.746717	0.1	9.566486
22.748383	0.1	9.571612
22.750050	0.1	9.572626
22.751717	0.1	9.570838
22.753383	0.1	9.568036
22.755050	0.1	9.565235
22.756717	0.1	9.562553
22.758383	0.1	9.559155
22.760050	0.1	9.553671
22.761717	0.1	9.544969
22.763383	0.1	9.532869
22.765050	0.1	9.517670
22.766717	0.1	9.500325
22.768383	0.1	9.481550
22.770050	0.1	9.461880
22.771717	0.1	9.441972
22.773383	0.1	9.421766
22.775050	0.1	9.400011
22.776717	0.1	9.375156
22.778383	0.1	9.347201
22.780050	0.1	9.317816
22.781717	0.1	9.288490
22.783383	0.1	9.259403
22.785050	0.1	9.229601
22.786717	0.1	9.198368
22.788383	0.1	9.165764
22.790050	0.1	9.132207
22.791717	0.1	9.098411
22.793383	0.1	9.065331
22.795050	0.1	9.033621
22.796717	0.1	9.003461
22.798383	0.1	8.973480
22.800050	0.1	8.942187
22.801717	0.1	8.908809
22.803383	0.1	8.873821
22.805050	0.1	8.838714
22.806717	0.1	8.805752
22.808383	0.1	8.776963
22.810050	0.1	8.752525
22.811717	0.1	8.731068
22.813383	0.1	8.710564
22.815050	0.1	8.688748
22.816717	0.1	8.664132
22.818383	0.1	8.637548
22.820050	0.1	8.611501
22.821717	0.1	8.587480
22.823383	0.1	8.565784
22.825050	0.1	8.546830
22.826717	0.1	8.530617
22.828383	0.1	8.516193
22.830050	0.1	8.502067
22.831717	0.1	8.487642
22.833383	0.1	8.472920
22.835050	0.1	8.458317
22.836717	0.1	8.444846
22.838383	0.1	8.433462
22.840050	0.1	8.423448
22.841717	0.1	8.413911
22.843383	0.1	8.404613
22.845050	0.1	8.396090
22.846717	0.1	8.388758
22.848383	0.1	8.382917
22.850050	0.1	8.378327
22.851717	0.1	8.374334
22.853383	0.1	8.370102
22.855050	0.1	8.365870
22.856717	0.1	8.362234
22.858383	0.1	8.358956
22.860050	0.1	8.355201
22.861717	0.1	8.350134
22.863383	0.1	8.344651
22.865050	0.1	8.340538
22.866717	0.1	8.338511
22.868383	0.1	8.337677
22.870050	0.1	8.336723
22.871717	0.1	8.335650
22.873383	0.1	8.334637
22.875050	0.1	8.334280
22.876717	0.1	8.334637
22.878383	0.1	8.334816
22.880050	0.1	8.334041
22.881717	0.1	8.332909
22.883383	0.1	8.332432
22.885050	0.1	8.332372
22.886717	0.1	8.331478
22.888383	0.1	8.328796
22.890050	0.1	8.325041
22.891717	0.1	8.321524
22.893383	0.1	8.318365
22.895050	0.1	8.314491
22.896717	0.1	8.310020
22.898383	0.1	8.306742
22.900050	0.1	8.305669
22.901717	0.1	8.306623
22.903383	0.1	8.308888
22.905050	0.1	8.311987
22.906717	0.1	8.315325
22.908383	0.1	8.318246
22.910050	0.1	8.319736
22.911717	0.1	8.318902
22.913383	0.1	8.315504
22.915050	0.1	8.310497
22.916717	0.1	8.305789
22.918383	0.1	8.303404
22.920050	0.1	8.303762
22.921717	0.1	8.305729
22.923383	0.1	8.308113
22.925050	0.1	8.310557
22.926717	0.1	8.313358
22.928383	0.1	8.317233
22.930050	0.1	8.321882
22.931717	0.1	8.326173
22.933383	0.1	8.328796
22.935050	0.1	8.329034
22.936717	0.1	8.327306
22.938383	0.1	8.325398
22.940050	0.1	8.325577
22.941717	0.1	8.328975
22.943383	0.1	8.334935
22.945050	0.1	8.341432
22.946717	0.1	8.346975
22.948383	0.1	8.351863
22.950050	0.1	8.357049
22.951717	0.1	8.362592
22.953383	0.1	8.367658
22.955050	0.1	8.371234
22.956717	0.1	8.373261
22.958383	0.1	8.373678
22.960050	0.1	8.373082
22.961717	0.1	8.372665
22.963383	0.1	8.373738
22.965050	0.1	8.376539
22.966717	0.1	8.380354
22.968383	0.1	8.384467
22.970050	0.1	8.388401
22.971717	0.1	8.392394
22.973383	0.1	8.396984
22.975050	0.1	8.402408
22.976717	0.1	8.408607
22.978383	0.1	8.415282
22.980050	0.1	8.421898
22.981717	0.1	8.428336
22.983383	0.1	8.435011
22.985050	0.1	8.442224
22.986717	0.1	8.449793
22.988383	0.1	8.457780
22.990050	0.1	8.466721
22.991717	0.1	8.476377
22.993383	0.1	8.485914
22.995050	0.1	8.495212
22.996717	0.1	8.505106
22.998383	0.1	8.516312
23.000050	0.1	8.528173
23.001717	0.1	8.538902
23.003383	0.1	8.547187
23.005050	0.1	8.553982
23.006717	0.1	8.561850
23.008383	0.1	8.572758
23.010050	0.1	8.586765
23.011717	0.1	8.602858
23.013383	0.1	8.619369
23.015050	0.1	8.634866
23.016717	0.1	8.648456
23.018383	0.1	8.660496
23.020050	0.1	8.671821
23.021717	0.1	8.683563
23.023383	0.1	8.696616
23.025050	0.1	8.711219
23.026717	0.1	8.726597
23.028383	0.1	8.741558
23.030050	0.1	8.755625
23.031717	0.1	8.769453
23.033383	0.1	8.783877
23.035050	0.1	8.799077
23.036717	0.1	8.814395
23.038383	0.1	8.828700
23.040050	0.1	8.841575
23.041717	0.1	8.853555
23.043383	0.1	8.865774
23.045050	0.1	8.878470
23.046717	0.1	8.890629
23.048383	0.1	8.901299
23.050050	0.1	8.910180
23.051717	0.1	8.917988
23.053383	0.1	8.925856
23.055050	0.1	8.934141
23.056717	0.1	8.942485
23.058383	0.1	8.950651
23.060050	0.1	8.958161
23.061717	0.1	8.963943
23.063383	0.1	8.967162
23.065050	0.1	8.968056
23.066717	0.1	8.968354
23.068383	0.1	8.969904
23.070050	0.1	8.972705
23.071717	0.1	8.974910
23.073383	0.1	8.975149
23.075050	0.1	8.973957
23.076717	0.1	8.972109
23.078383	0.1	8.969904
23.080050	0.1	8.967639
23.081717	0.1	8.965254
23.083383	0.1	8.962989
23.085050	0.1	8.960844
23.086717	0.1	8.958519
23.088383	0.1	8.956254
23.090050	0.1	8.955181
23.091717	0.1	8.955479
23.093383	0.1	8.955956
23.095050	0.1	8.955241
23.096717	0.1	8.952857
23.098383	0.1	8.948863
23.100050	0.1	8.944035
23.101717	0.1	8.939446
23.103383	0.1	8.935512
23.105050	0.1	8.932055
23.106717	0.1	8.928836
23.108383	0.1	8.925856
23.110050	0.1	8.922577
23.111717	0.1	8.918167
23.113383	0.1	8.912921
23.115050	0.1	8.908213
23.116717	0.1	8.904458
23.118383	0.1	8.901001
23.120050	0.1	8.897186
23.121717	0.1	8.892417
23.123383	0.1	8.886695
23.125050	0.1	8.880616
23.126717	0.1	8.875073
23.128383	0.1	8.871198
23.130050	0.1	8.869708
23.131717	0.1	8.870185
23.133383	0.1	8.870662
23.135050	0.1	8.868456
23.136717	0.1	8.862436
23.138383	0.1	8.854211
23.140050	0.1	8.846582
23.141717	0.1	8.840979
23.143383	0.1	8.836687
23.145050	0.1	8.831978
23.146717	0.1	8.825481
23.148383	0.1	8.816958
23.150050	0.1	8.807779
23.151717	0.1	8.798838
23.153383	0.1	8.789778
23.155050	0.1	8.780361
23.156717	0.1	8.771003
23.158383	0.1	8.761764
23.160050	0.1	8.753300
23.161717	0.1	8.747221
23.163383	0.1	8.743704
23.165050	0.1	8.740843
23.166717	0.1	8.736074
23.168383	0.1	8.727968
23.170050	0.1	8.716882
23.171717	0.1	8.704424
23.173383	0.1	8.692027
23.175050	0.1	8.680344
23.176717	0.1	8.669019
23.178383	0.1	8.657277
23.180050	0.1	8.644581
23.181717	0.1	8.631290
23.183383	0.1	8.618117
23.185050	0.1	8.604944
23.186717	0.1	8.590818
23.188383	0.1	8.575202
23.190050	0.1	8.559287
23.191717	0.1	8.544922
23.193383	0.1	8.533359
23.195050	0.1	8.524240
23.196717	0.1	8.516372
23.198383	0.1	8.508385
23.200050	0.1	8.498967
23.201717	0.1	8.487225
23.203383	0.1	8.473516
23.205050	0.1	8.459271
23.206717	0.1	8.446277
23.208383	0.1	8.435727
23.210050	0.1	8.427918
23.211717	0.1	8.421779
23.213383	0.1	8.416594
23.215050	0.1	8.412660
23.216717	0.1	8.410216
23.218383	0.1	8.408070
23.220050	0.1	8.404732
23.221717	0.1	8.400023
23.223383	0.1	8.394897
23.225050	0.1	8.389771
23.226717	0.1	8.383692
23.228383	0.1	8.375228
23.230050	0.1	8.364141
23.231717	0.1	8.352340
23.233383	0.1	8.342267
23.235050	0.1	8.335233
23.236717	0.1	8.331180
23.238383	0.1	8.328915
23.240050	0.1	8.327246
23.241717	0.1	8.325160
23.243383	0.1	8.322716
23.245050	0.1	8.320392
23.246717	0.1	8.318425
23.248383	0.1	8.316517
23.250050	0.1	8.314610
23.251717	0.1	8.312583
23.253383	0.1	8.310497
23.255050	0.1	8.308352
23.256717	0.1	8.305789
23.258383	0.1	8.302629
23.260050	0.1	8.299292
23.261717	0.1	8.296967
23.263383	0.1	8.296311
23.265050	0.1	8.296848
23.266717	0.1	8.297802
23.268383	0.1	8.298815
23.270050	0.1	8.299411
23.271717	0.1	8.299470
23.273383	0.1	8.299768
23.275050	0.1	8.300722
23.276717	0.1	8.301616
23.278383	0.1	8.301735
23.280050	0.1	8.301616
23.281717	0.1	8.302272
23.283383	0.1	8.304298
23.285050	0.1	8.307696
23.286717	0.1	8.311332
23.288383	0.1	8.313358
23.290050	0.1	8.312822
23.291717	0.1	8.310318
23.293383	0.1	8.307100
23.295050	0.1	8.304239
23.296717	0.1	8.302689
23.298383	0.1	8.303106
23.300050	0.1	8.305431
23.301717	0.1	8.308590
23.303383	0.1	8.311272
23.305050	0.1	8.312762
23.306717	0.1	8.312941
23.308383	0.1	8.312464
23.310050	0.1	8.312524
23.311717	0.1	8.313716
23.313383	0.1	8.315325
23.315050	0.1	8.315981
23.316717	0.1	8.315385
23.318383	0.1	8.314133
23.320050	0.1	8.312881
23.321717	0.1	8.311749
23.323383	0.1	8.311093
23.325050	0.1	8.310974
23.326717	0.1	8.311213
23.328383	0.1	8.311928
23.330050	0.1	8.312822
23.331717	0.1	8.313358
23.333383	0.1	8.313895
23.335050	0.1	8.315385
23.336717	0.1	8.317650
23.338383	0.1	8.319736
23.340050	0.1	8.320451
23.341717	0.1	8.319557
23.343383	0.1	8.317769
23.345050	0.1	8.316339
23.346717	0.1	8.316458
23.348383	0.1	8.317829
23.350050	0.1	8.318961
23.351717	0.1	8.318723
23.353383	0.1	8.316994
23.355050	0.1	8.313716
23.356717	0.1	8.309305
23.358383	0.1	8.304894
23.360050	0.1	8.301139
23.361717	0.1	8.297861
23.363383	0.1	8.294642
23.365050	0.1	8.291722
23.366717	0.1	8.289338
23.368383	0.1	8.287728
23.370050	0.1	8.287550
23.371717	0.1	8.289457
23.373383	0.1	8.292199
23.375050	0.1	8.293033
23.376717	0.1	8.290351
23.378383	0.1	8.284808
23.380050	0.1	8.278609
23.381717	0.1	8.273721
23.383383	0.1	8.271039
23.385050	0.1	8.269609
23.386717	0.1	8.268059
23.388383	0.1	8.265555
23.390050	0.1	8.261443
23.391717	0.1	8.255721
23.393383	0.1	8.249939
23.395050	0.1	8.245945
23.396717	0.1	8.244515
23.398383	0.1	8.245290
23.400050	0.1	8.247018
23.401717	0.1	8.248210
23.403383	0.1	8.247614
23.405050	0.1	8.244157
23.406717	0.1	8.237780
23.408383	0.1	8.230031
23.410050	0.1	8.223355
23.411717	0.1	8.219779
23.413383	0.1	8.220256
23.415050	0.1	8.223415
23.416717	0.1	8.227110
23.418383	0.1	8.229852
23.420050	0.1	8.231044
23.421717	0.1	8.230687
23.423383	0.1	8.229375
23.425050	0.1	8.228183
23.426717	0.1	8.227408
23.428383	0.1	8.226693
23.430050	0.1	8.225799
23.431717	0.1	8.224726
23.433383	0.1	8.223475
23.435050	0.1	8.221388
23.436717	0.1	8.218050
23.438383	0.1	8.213997
23.440050	0.1	8.210540
23.441717	0.1	8.208573
23.443383	0.1	8.207918
23.445050	0.1	8.207858
23.446717	0.1	8.207858
23.448383	0.1	8.208037
23.450050	0.1	8.208335
23.451717	0.1	8.208454
23.453383	0.1	8.208514
23.455050	0.1	8.208812
23.456717	0.1	8.209885
23.458383	0.1	8.211852
23.460050	0.1	8.214713
23.461717	0.1	8.218527
23.463383	0.1	8.222998
23.465050	0.1	8.227349
23.466717	0.1	8.230389
23.468383	0.1	8.231104
23.470050	0.1	8.229137
23.471717	0.1	8.224667
23.473383	0.1	8.218647
23.475050	0.1	8.212567
23.476717	0.1	8.207322
23.478383	0.1	8.202672
23.480050	0.1	8.197904
23.481717	0.1	8.193613
23.483383	0.1	8.190871
23.485050	0.1	8.190096
23.486717	0.1	8.190394
23.488383	0.1	8.190513
23.490050	0.1	8.189977
23.491717	0.1	8.188725
23.493383	0.1	8.186639
23.495050	0.1	8.183241
23.496717	0.1	8.179069
23.498383	0.1	8.175076
23.500050	0.1	8.172334
23.501717	0.1	8.171738
23.503383	0.1	8.173347
23.505050	0.1	8.175552
23.506717	0.1	8.176268
23.508383	0.1	8.174479
23.510050	0.1	8.171201
23.511717	0.1	8.168102
23.513383	0.1	8.165956
23.515050	0.1	8.164406
23.516717	0.1	8.163572
23.518383	0.1	8.164108
23.520050	0.1	8.166254
23.521717	0.1	8.168996
23.523383	0.1	8.171201
23.525050	0.1	8.172095
23.526717	0.1	8.171559
23.528383	0.1	8.170426
23.530050	0.1	8.169353
23.531717	0.1	8.168579
23.533383	0.1	8.168221
23.535050	0.1	8.168161
23.536717	0.1	8.168102
23.538383	0.1	8.168698
23.540050	0.1	8.170903
23.541717	0.1	8.174420
23.543383	0.1	8.177698
23.545050	0.1	8.180678
23.546717	0.1	8.184553
23.548383	0.1	8.189738
23.550050	0.1	8.194626
23.551717	0.1	8.198023
23.553383	0.1	8.200586
23.555050	0.1	8.203805
23.556717	0.1	8.207918
23.558383	0.1	8.212090
23.560050	0.1	8.215726
23.561717	0.1	8.219362
23.563383	0.1	8.223355
23.565050	0.1	8.227885
23.566717	0.1	8.233250
23.568383	0.1	8.239747
23.570050	0.1	8.247197
23.571717	0.1	8.255780
23.573383	0.1	8.265675
23.575050	0.1	8.276463
23.576717	0.1	8.287907
23.578383	0.1	8.300305
23.580050	0.1	8.314074
23.581717	0.1	8.328975
23.583383	0.1	8.343459
23.585050	0.1	8.356452
23.586717	0.1	8.368552
23.588383	0.1	8.381188
23.590050	0.1	8.395255
23.591717	0.1	8.410454
23.593383	0.1	8.426548
23.595050	0.1	8.443118
23.596717	0.1	8.460403
23.598383	0.1	8.479298
23.600050	0.1	8.500517
23.601717	0.1	8.523763
23.603383	0.1	8.548201
23.605050	0.1	8.573354
23.606717	0.1	8.599043
23.608383	0.1	8.625687
23.610050	0.1	8.652986
23.611717	0.1	8.680940
23.613383	0.1	8.710504
23.615050	0.1	8.742631
23.616717	0.1	8.776725
23.618383	0.1	8.811892
23.620050	0.1	8.848012
23.621717	0.1	8.886159
23.623383	0.1	8.926929
23.625050	0.1	8.969606
23.626717	0.1	9.013117
23.628383	0.1	9.057761
23.630050	0.1	9.104133
23.631717	0.1	9.151638
23.633383	0.1	9.199381
23.635050	0.1	9.246886
23.636717	0.1	9.294928
23.638383	0.1	9.344519
23.640050	0.1	9.396732
23.641717	0.1	9.452046
23.643383	0.1	9.510577
23.645050	0.1	9.572268
23.646717	0.1	9.636582
23.648383	0.1	9.702445
23.650050	0.1	9.769261
23.651717	0.1	9.837628
23.653383	0.1	9.908736
23.655050	0.1	9.982944
23.656717	0.1	10.060192
23.658383	0.1	10.140062
23.660050	0.1	10.221303
23.661717	0.1	10.302425
23.663383	0.1	10.384024
23.665050	0.1	10.468782
23.666717	0.1	10.558904
23.668383	0.1	10.654033
23.670050	0.1	10.752440
23.671717	0.1	10.852874
23.673383	0.1	10.955513
23.675050	0.1	11.061490
23.676717	0.1	11.172414
23.678383	0.1	11.289657
23.680050	0.1	11.413277
23.681717	0.1	11.542202
23.683383	0.1	11.674822
23.685050	0.1	11.810065
23.686717	0.1	11.948169
23.688383	0.1	12.090803
23.690050	0.1	12.240113
23.691717	0.1	12.397052
23.693383	0.1	12.560964
23.695050	0.1	12.730420
23.696717	0.1	12.904764
23.698383	0.1	13.083936
23.700050	0.1	13.268174
23.701717	0.1	13.458670
23.703383	0.1	13.656736
23.705050	0.1	13.862968
23.706717	0.1	14.076472
23.708383	0.1	14.295102
23.710050	0.1	14.516712
23.711717	0.1	14.739693
23.713383	0.1	14.962853
23.715050	0.1	15.186072
23.716717	0.1	15.409530
23.718383	0.1	15.632988
23.720050	0.1	15.854836
23.721717	0.1	16.073884
23.723383	0.1	16.290248
23.725050	0.1	16.504944
23.726717	0.1	16.718031
23.728383	0.1	16.927362
23.730050	0.1	17.129363
23.731717	0.1	17.320276
23.733383	0.1	17.497600
23.735050	0.1	17.660857
23.736717	0.1	17.810405
23.738383	0.1	17.946483
23.740050	0.1	18.068136
23.741717	0.1	18.173875
23.743383	0.1	18.262566
23.745050	0.1	18.333019
23.746717	0.1	18.384100
23.748383	0.1	18.415512
23.750050	0.1	18.427850
23.751717	0.1	18.421293
23.753383	0.1	18.394948
23.755050	0.1	18.348397
23.756717	0.1	18.282772
23.758383	0.1	18.200220
23.760050	0.1	18.102170
23.761717	0.1	17.988027
23.763383	0.1	17.856241
23.765050	0.1	17.706216
23.766717	0.1	17.538608
23.768383	0.1	17.355443
23.770050	0.1	17.158569
23.771717	0.1	16.949297
23.773383	0.1	16.728700
23.775050	0.1	16.498388
23.776717	0.1	16.260386
23.778383	0.1	16.016246
23.780050	0.1	15.766264
23.781717	0.1	15.509606
23.783383	0.1	15.246511
23.785050	0.1	14.979363
23.786717	0.1	14.711381
23.788383	0.1	14.444590
23.790050	0.1	14.180244
23.791717	0.1	13.919354
23.793383	0.1	13.662339
23.795050	0.1	13.408781
23.796717	0.1	13.158561
23.798383	0.1	12.911976
23.800050	0.1	12.669683
23.801717	0.1	12.432218
23.803383	0.1	12.200535
23.805050	0.1	11.975587
23.806717	0.1	11.758447
23.808383	0.1	11.550248
23.810050	0.1	11.351646
23.811717	0.1	11.162639
23.813383	0.1	10.982454
23.815050	0.1	10.810495
23.816717	0.1	10.646523
23.818383	0.1	10.490418
23.820050	0.1	10.342062
23.821717	0.1	10.201753
23.823383	0.1	10.069252
23.825050	0.1	9.943724
23.826717	0.1	9.824634
23.828383	0.1	9.711683
23.830050	0.1	9.604455
23.831717	0.1	9.502650
23.833383	0.1	9.405971
23.835050	0.1	9.315014
23.836717	0.1	9.230853
23.838383	0.1	9.154440
23.840050	0.1	9.085477
23.841717	0.1	9.022832
23.843383	0.1	8.965433
23.845050	0.1	8.911908
23.846717	0.1	8.860589
23.848383	0.1	8.810461
23.850050	0.1	8.761645
23.851717	0.1	8.715749
23.853383	0.1	8.674920
23.855050	0.1	8.640171
23.856717	0.1	8.610547
23.858383	0.1	8.584500
23.860050	0.1	8.560181
23.861717	0.1	8.535922
23.863383	0.1	8.511305
23.865050	0.1	8.487583
23.866717	0.1	8.465767
23.868383	0.1	8.445561
23.870050	0.1	8.425713
23.871717	0.1	8.405507
23.873383	0.1	8.385301
23.875050	0.1	8.366526
23.876717	0.1	8.350254
23.878383	0.1	8.336485
23.880050	0.1	8.325041
23.881717	0.1	8.315564
23.883383	0.1	8.306861
23.885050	0.1	8.297682
23.886717	0.1	8.287907
23.888383	0.1	8.277953
23.890050	0.1	8.268476
23.891717	0.1	8.259476
23.893383	0.1	8.250058
23.895050	0.1	8.239449
23.896717	0.1	8.228064
23.898383	0.1	8.217335
23.900050	0.1	8.208514
23.901717	0.1	8.202076
23.903383	0.1	8.198083
23.905050	0.1	8.195520
23.906717	0.1	8.192778
23.908383	0.1	8.188308
23.910050	0.1	8.181930
23.911717	0.1	8.175016
23.913383	0.1	8.168400
23.915050	0.1	8.161724
23.916717	0.1	8.154929
23.918383	0.1	8.148551
23.920050	0.1	8.143068
23.921717	0.1	8.138836
23.923383	0.1	8.136571
23.925050	0.1	8.136511
23.926717	0.1	8.137525
23.928383	0.1	8.137167
23.930050	0.1	8.133591
23.931717	0.1	8.126379
23.933383	0.1	8.117319
23.935050	0.1	8.109630
23.936717	0.1	8.104861
23.938383	0.1	8.102477
23.940050	0.1	8.100808
23.941717	0.1	8.099318
23.943383	0.1	8.098364
23.945050	0.1	8.098245
23.946717	0.1	8.098484
23.948383	0.1	8.098424
23.950050	0.1	8.097768
23.951717	0.1	8.095861
23.953383	0.1	8.092344
23.955050	0.1	8.087516
23.956717	0.1	8.082092
23.958383	0.1	8.076132
23.960050	0.1	8.070291
23.961717	0.1	8.065761
23.963383	0.1	8.063257
23.965050	0.1	8.062304
23.966717	0.1	8.061886
23.968383	0.1	8.060933
23.970050	0.1	8.058846
23.971717	0.1	8.055687
23.973383	0.1	8.052826
23.975050	0.1	8.051634
23.976717	0.1	8.052290
23.978383	0.1	8.053184
23.980050	0.1	8.052469
23.981717	0.1	8.049787
23.983383	0.1	8.046330
23.985050	0.1	8.043468
23.986717	0.1	8.042157
23.988383	0.1	8.042455
23.990050	0.1	8.043230
23.991717	0.1	8.043349
23.993383	0.1	8.041740
23.995050	0.1	8.038402
23.996717	0.1	8.034289
23.998383	0.1	8.031011
24.000050	0.1	8.029759
24.001717	0.1	8.030415
24.003383	0.1	8.031726
24.005050	0.1	8.032799
24.006717	0.1	8.033872
24.008383	0.1	8.035541
24.010050	0.1	8.037389
24.011717	0.1	8.038462
24.013383	0.1	8.038342
24.015050	0.1	8.038104
24.016717	0.1	8.038641
24.018383	0.1	8.039058
24.020050	0.1	8.038104
24.021717	0.1	8.035183
24.023383	0.1	8.030653
24.025050	0.1	8.026243
24.026717	0.1	8.023263
24.028383	0.1	8.021594
24.030050	0.1	8.020819
24.031717	0.1	8.021415
24.033383	0.1	8.023918
24.035050	0.1	8.027792
24.036717	0.1	8.031309
24.038383	0.1	8.032561
24.040050	0.1	8.031488
24.041717	0.1	8.029640
24.043383	0.1	8.028627
24.045050	0.1	8.029104
24.046717	0.1	8.030832
24.048383	0.1	8.032978
24.050050	0.1	8.035183
24.051717	0.1	8.037389
24.053383	0.1	8.039535
24.055050	0.1	8.041561
24.056717	0.1	8.043826
24.058383	0.1	8.046926
24.060050	0.1	8.051456
24.061717	0.1	8.056760
24.063383	0.1	8.060992
24.065050	0.1	8.063138
24.066717	0.1	8.064032
24.068383	0.1	8.065403
24.070050	0.1	8.067668
24.071717	0.1	8.070589
24.073383	0.1	8.074224
24.075050	0.1	8.078695
24.076717	0.1	8.083523
24.078383	0.1	8.088291
24.080050	0.1	8.092642
24.081717	0.1	8.096636
24.083383	0.1	8.100868
24.085050	0.1	8.105696
24.086717	0.1	8.110226
24.088383	0.1	8.112610
24.090050	0.1	8.111835
24.091717	0.1	8.109570
24.093383	0.1	8.108676
24.095050	0.1	8.110762
24.096717	0.1	8.114934
24.098383	0.1	8.120001
24.100050	0.1	8.125425
24.101717	0.1	8.130849
24.103383	0.1	8.136690
24.105050	0.1	8.143843
24.106717	0.1	8.152426
24.108383	0.1	8.160711
24.110050	0.1	8.167029
24.111717	0.1	8.171320
24.113383	0.1	8.173943
24.115050	0.1	8.175254
24.116717	0.1	8.175970
24.118383	0.1	8.177579
24.120050	0.1	8.180857
24.121717	0.1	8.185149
24.123383	0.1	8.188725
24.125050	0.1	8.190573
24.126717	0.1	8.190275
24.128383	0.1	8.188010
24.130050	0.1	8.184135
24.131717	0.1	8.179725
24.133383	0.1	8.176148
24.135050	0.1	8.174420
24.136717	0.1	8.175076
24.138383	0.1	8.178473
24.140050	0.1	8.183837
24.141717	0.1	8.189500
24.143383	0.1	8.192778
24.145050	0.1	8.191884
24.146717	0.1	8.187593
24.148383	0.1	8.182526
24.150050	0.1	8.178711
24.151717	0.1	8.177400
24.153383	0.1	8.179307
24.155050	0.1	8.184135
24.156717	0.1	8.190215
24.158383	0.1	8.195401
24.160050	0.1	8.198739
24.161717	0.1	8.200884
24.163383	0.1	8.203090
24.165050	0.1	8.205832
24.166717	0.1	8.208573
24.168383	0.1	8.210421
24.170050	0.1	8.210540
24.171717	0.1	8.209646
24.173383	0.1	8.209289
24.175050	0.1	8.210540
24.176717	0.1	8.213103
24.178383	0.1	8.216858
24.180050	0.1	8.221865
24.181717	0.1	8.226812
24.183383	0.1	8.230031
24.185050	0.1	8.231879
24.186717	0.1	8.234203
24.188383	0.1	8.238137
24.190050	0.1	8.242846
24.191717	0.1	8.246899
24.193383	0.1	8.249879
24.195050	0.1	8.252323
24.196717	0.1	8.255005
24.198383	0.1	8.259178
24.200050	0.1	8.265257
24.201717	0.1	8.272112
24.203383	0.1	8.278490
24.205050	0.1	8.284450
24.206717	0.1	8.290411
24.208383	0.1	8.296311
24.210050	0.1	8.300901
24.211717	0.1	8.302629
24.213383	0.1	8.300543
24.215050	0.1	8.295477
24.216717	0.1	8.289099
24.218383	0.1	8.283139
24.220050	0.1	8.278907
24.221717	0.1	8.276821
24.223383	0.1	8.276761
24.225050	0.1	8.278490
24.226717	0.1	8.280933
24.228383	0.1	8.282483
24.230050	0.1	8.282185
24.231717	0.1	8.280218
24.233383	0.1	8.276642
24.235050	0.1	8.271933
24.236717	0.1	8.266926
24.238383	0.1	8.262396
24.240050	0.1	8.258462
24.241717	0.1	8.253932
24.243383	0.1	8.247495
24.245050	0.1	8.239806
24.246717	0.1	8.232832
24.248383	0.1	8.227468
24.250050	0.1	8.223176
24.251717	0.1	8.219064
24.253383	0.1	8.214832
24.255050	0.1	8.210898
24.256717	0.1	8.207858
24.258383	0.1	8.206070
24.260050	0.1	8.204520
24.261717	0.1	8.201004
24.263383	0.1	8.194268
24.265050	0.1	8.184672
24.266717	0.1	8.174420
24.268383	0.1	8.165539
24.270050	0.1	8.158923
24.271717	0.1	8.154393
24.273383	0.1	8.150816
24.275050	0.1	8.147240
24.276717	0.1	8.143425
24.278383	0.1	8.139730
24.280050	0.1	8.136213
24.281717	0.1	8.132399
24.283383	0.1	8.127451
24.285050	0.1	8.121372
24.286717	0.1	8.114875
24.288383	0.1	8.108438
24.290050	0.1	8.101881
24.291717	0.1	8.095444
24.293383	0.1	8.089781
24.295050	0.1	8.085669
24.296717	0.1	8.082927
24.298383	0.1	8.080543
24.300050	0.1	8.077443
24.301717	0.1	8.073271
24.303383	0.1	8.068800
24.305050	0.1	8.064688
24.306717	0.1	8.060992
24.308383	0.1	8.057774
24.310050	0.1	8.054972
24.311717	0.1	8.051694
24.313383	0.1	8.047581
24.315050	0.1	8.043588
24.316717	0.1	8.040667
24.318383	0.1	8.038998
24.320050	0.1	8.038044
24.321717	0.1	8.037270
24.323383	0.1	8.035899
24.325050	0.1	8.032978
24.326717	0.1	8.028031
24.328383	0.1	8.022428
24.330050	0.1	8.018315
24.331717	0.1	8.017004
24.333383	0.1	8.018435
24.335050	0.1	8.021057
24.336717	0.1	8.022964
24.338383	0.1	8.023263
24.340050	0.1	8.022368
24.341717	0.1	8.021057
24.343383	0.1	8.019686
24.345050	0.1	8.018494
24.346717	0.1	8.017004
24.348383	0.1	8.014620
24.350050	0.1	8.011818
24.351717	0.1	8.009851
24.353383	0.1	8.009732
24.355050	0.1	8.011580
24.356717	0.1	8.014143
24.358383	0.1	8.016170
24.360050	0.1	8.017123
24.361717	0.1	8.017183
24.363383	0.1	8.016706
24.365050	0.1	8.016468
24.366717	0.1	8.016706
24.368383	0.1	8.017362
24.370050	0.1	8.018196
24.371717	0.1	8.019150
24.373383	0.1	8.020044
24.375050	0.1	8.020103
24.376717	0.1	8.018971
24.378383	0.1	8.017242
24.380050	0.1	8.015752
24.381717	0.1	8.014381
24.383383	0.1	8.013011
24.385050	0.1	8.012474
24.386717	0.1	8.013368
24.388383	0.1	8.015454
24.390050	0.1	8.018435
24.391717	0.1	8.022309
24.393383	0.1	8.027137
24.395050	0.1	8.032680
24.396717	0.1	8.038223
24.398383	0.1	8.042694
24.400050	0.1	8.044422
24.401717	0.1	8.042098
24.403383	0.1	8.036912
24.405050	0.1	8.031905
24.406717	0.1	8.029759
24.408383	0.1	8.030892
24.410050	0.1	8.033753
24.411717	0.1	8.036376
24.413383	0.1	8.037866
24.415050	0.1	8.038700
24.416717	0.1	8.040250
24.418383	0.1	8.043290
24.420050	0.1	8.047760
24.421717	0.1	8.052588
24.423383	0.1	8.056701
24.425050	0.1	8.059145
24.426717	0.1	8.059681
24.428383	0.1	8.058012
24.430050	0.1	8.054793
24.431717	0.1	8.051456
24.433383	0.1	8.049012
24.435050	0.1	8.047283
24.436717	0.1	8.047045
24.438383	0.1	8.048952
24.440050	0.1	8.052469
24.441717	0.1	8.056343
24.443383	0.1	8.059323
24.445050	0.1	8.061469
24.446717	0.1	8.063496
24.448383	0.1	8.065582
24.450050	0.1	8.067430
24.451717	0.1	8.069337
24.453383	0.1	8.071900
24.455050	0.1	8.075595
24.456717	0.1	8.080483
24.458383	0.1	8.085251
24.460050	0.1	8.088530
24.461717	0.1	8.089900
24.463383	0.1	8.090258
24.465050	0.1	8.090258
24.466717	0.1	8.089602
24.468383	0.1	8.088351
24.470050	0.1	8.087636
24.471717	0.1	8.088828
24.473383	0.1	8.091629
24.475050	0.1	8.095146
24.476717	0.1	8.098722
24.478383	0.1	8.102358
24.480050	0.1	8.105815
24.481717	0.1	8.108318
24.483383	0.1	8.108914
24.485050	0.1	8.107543
24.486717	0.1	8.105577
24.488383	0.1	8.104980
24.490050	0.1	8.107007
24.491717	0.1	8.111358
24.493383	0.1	8.116186
24.495050	0.1	8.119524
24.496717	0.1	8.120895
24.498383	0.1	8.121312
24.500050	0.1	8.121849
24.501717	0.1	8.123279
24.503383	0.1	8.125544
24.505050	0.1	8.127988
24.506717	0.1	8.129657
24.508383	0.1	8.129716
24.510050	0.1	8.128524
24.511717	0.1	8.126915
24.513383	0.1	8.125902
24.515050	0.1	8.126021
24.516717	0.1	8.127511
24.518383	0.1	8.130193
24.520050	0.1	8.133531
24.521717	0.1	8.136631
24.523383	0.1	8.139074
24.525050	0.1	8.141101
24.526717	0.1	8.142710
24.528383	0.1	8.143783
24.530050	0.1	8.144379
24.531717	0.1	8.144260
24.533383	0.1	8.143366
24.535050	0.1	8.142055
24.536717	0.1	8.141518
24.538383	0.1	8.142651
24.540050	0.1	8.145333
24.541717	0.1	8.148373
24.543383	0.1	8.150995
24.545050	0.1	8.153081
24.546717	0.1	8.154691
24.548383	0.1	8.155466
24.550050	0.1	8.154870
24.551717	0.1	8.153201
24.553383	0.1	8.151114
24.555050	0.1	8.149088
24.556717	0.1	8.147836
24.558383	0.1	8.148551
24.560050	0.1	8.151412
24.561717	0.1	8.154929
24.563383	0.1	8.157194
24.565050	0.1	8.157969
24.566717	0.1	8.158982
24.568383	0.1	8.161963
24.570050	0.1	8.166731
24.571717	0.1	8.171976
24.573383	0.1	8.176744
24.575050	0.1	8.180559
24.576717	0.1	8.182705
24.578383	0.1	8.182765
24.580050	0.1	8.180857
24.581717	0.1	8.177877
24.583383	0.1	8.175433
24.585050	0.1	8.174718
24.586717	0.1	8.175731
24.588383	0.1	8.177460
24.590050	0.1	8.178533
24.591717	0.1	8.178235
24.593383	0.1	8.177519
24.595050	0.1	8.178175
24.596717	0.1	8.180857
24.598383	0.1	8.184553
24.600050	0.1	8.187712
24.601717	0.1	8.189083
24.603383	0.1	8.188308
24.605050	0.1	8.185566
24.606717	0.1	8.181453
24.608383	0.1	8.177460
24.610050	0.1	8.175195
24.611717	0.1	8.175254
24.613383	0.1	8.177579
24.615050	0.1	8.181513
24.616717	0.1	8.185804
24.618383	0.1	8.189023
24.620050	0.1	8.190930
24.621717	0.1	8.192480
24.623383	0.1	8.194209
24.625050	0.1	8.195341
24.626717	0.1	8.194507
24.628383	0.1	8.191646
24.630050	0.1	8.188606
24.631717	0.1	8.187116
24.633383	0.1	8.186937
24.635050	0.1	8.187056
24.636717	0.1	8.187056
24.638383	0.1	8.187533
24.640050	0.1	8.188785
24.641717	0.1	8.190692
24.643383	0.1	8.193076
24.645050	0.1	8.195580
24.646717	0.1	8.197606
24.648383	0.1	8.198739
24.650050	0.1	8.199096
24.651717	0.1	8.199037
24.653383	0.1	8.198977
24.655050	0.1	8.198441
24.656717	0.1	8.197010
24.658383	0.1	8.195222
24.660050	0.1	8.193732
24.661717	0.1	8.192122
24.663383	0.1	8.189619
24.665050	0.1	8.186281
24.666717	0.1	8.182943
24.668383	0.1	8.181036
24.670050	0.1	8.181632
24.671717	0.1	8.185328
24.673383	0.1	8.191467
24.675050	0.1	8.198083
24.676717	0.1	8.202672
24.678383	0.1	8.204341
24.680050	0.1	8.204461
24.681717	0.1	8.204639
24.683383	0.1	8.205176
24.685050	0.1	8.205474
24.686717	0.1	8.205712
24.688383	0.1	8.205772
24.690050	0.1	8.204878
24.691717	0.1	8.202434
24.693383	0.1	8.199037
24.695050	0.1	8.196831
24.696717	0.1	8.197606
24.698383	0.1	8.201302
24.700050	0.1	8.206606
24.701717	0.1	8.211732
24.703383	0.1	8.214772
24.705050	0.1	8.214653
24.706717	0.1	8.212090
24.708383	0.1	8.208573
24.710050	0.1	8.205176
24.711717	0.1	8.202196
24.713383	0.1	8.200109
24.715050	0.1	8.199037
24.716717	0.1	8.198798
24.718383	0.1	8.199096
24.720050	0.1	8.199573
24.721717	0.1	8.200169
24.723383	0.1	8.201242
24.725050	0.1	8.202017
24.726717	0.1	8.201063
24.728383	0.1	8.198441
24.730050	0.1	8.195818
24.731717	0.1	8.194209
24.733383	0.1	8.193672
24.735050	0.1	8.194328
24.736717	0.1	8.196533
24.738383	0.1	8.200467
24.740050	0.1	8.205176
24.741717	0.1	8.209110
24.743383	0.1	8.211256
24.745050	0.1	8.211375
24.746717	0.1	8.209944
24.748383	0.1	8.207918
24.750050	0.1	8.206189
24.751717	0.1	8.205057
24.753383	0.1	8.204639
24.755050	0.1	8.205414
24.756717	0.1	8.208156
24.758383	0.1	8.212507
24.760050	0.1	8.217752
24.761717	0.1	8.223355
24.763383	0.1	8.228362
24.765050	0.1	8.231402
24.766717	0.1	8.231760
24.768383	0.1	8.229733
24.770050	0.1	8.226097
24.771717	0.1	8.221686
24.773383	0.1	8.217156
24.775050	0.1	8.213401
24.776717	0.1	8.211494
24.778383	0.1	8.211792
24.780050	0.1	8.213580
24.781717	0.1	8.215726
24.783383	0.1	8.217812
24.785050	0.1	8.220017
24.786717	0.1	8.221865
24.788383	0.1	8.223117
24.790050	0.1	8.224786
24.791717	0.1	8.227647
24.793383	0.1	8.231223
24.795050	0.1	8.234501
24.796717	0.1	8.236707
24.798383	0.1	8.237422
24.800050	0.1	8.236826
24.801717	0.1	8.235038
24.803383	0.1	8.231700
24.805050	0.1	8.226932
24.806717	0.1	8.222223
24.808383	0.1	8.219421
24.810050	0.1	8.219839
24.811717	0.1	8.223594
24.813383	0.1	8.229793
24.815050	0.1	8.236588
24.816717	0.1	8.241833
24.818383	0.1	8.244157
24.820050	0.1	8.243680
24.821717	0.1	8.241535
24.823383	0.1	8.239091
24.825050	0.1	8.237482
24.826717	0.1	8.237064
24.828383	0.1	8.237482
24.830050	0.1	8.238137
24.831717	0.1	8.238256
24.833383	0.1	8.237362
24.835050	0.1	8.236111
24.836717	0.1	8.235336
24.838383	0.1	8.236170
24.840050	0.1	8.240045
24.841717	0.1	8.247555
24.843383	0.1	8.257092
24.845050	0.1	8.265675
24.846717	0.1	8.271099
24.848383	0.1	8.272827
24.850050	0.1	8.271516
24.851717	0.1	8.268893
24.853383	0.1	8.266509
24.855050	0.1	8.264900
24.856717	0.1	8.264125
24.858383	0.1	8.264363
24.860050	0.1	8.265615
24.861717	0.1	8.268059
24.863383	0.1	8.272112
24.865050	0.1	8.277417
24.866717	0.1	8.283198
24.868383	0.1	8.289695
24.870050	0.1	8.297503
24.871717	0.1	8.306325
24.873383	0.1	8.315027
24.875050	0.1	8.322895
24.876717	0.1	8.330107
24.878383	0.1	8.336962
24.880050	0.1	8.343399
24.881717	0.1	8.349598
24.883383	0.1	8.356274
24.885050	0.1	8.363665
24.886717	0.1	8.371711
24.888383	0.1	8.380890
24.890050	0.1	8.391738
24.891717	0.1	8.403838
24.893383	0.1	8.416057
24.895050	0.1	8.428276
24.896717	0.1	8.441151
24.898383	0.1	8.454919
24.900050	0.1	8.468569
24.901717	0.1	8.481920
24.903383	0.1	8.495510
24.905050	0.1	8.510352
24.906717	0.1	8.526624
24.908383	0.1	8.543790
24.910050	0.1	8.560658
24.911717	0.1	8.576036
24.913383	0.1	8.590043
24.915050	0.1	8.604169
24.916717	0.1	8.619607
24.918383	0.1	8.636475
24.920050	0.1	8.654416
24.921717	0.1	8.671940
24.923383	0.1	8.688391
24.925050	0.1	8.704544
24.926717	0.1	8.721412
24.928383	0.1	8.738697
24.930050	0.1	8.755029
24.931717	0.1	8.768976
24.933383	0.1	8.780122
24.935050	0.1	8.789838
24.936717	0.1	8.799971
24.938383	0.1	8.811594
24.940050	0.1	8.823932
24.941717	0.1	8.835376
24.943383	0.1	8.844495
24.945050	0.1	8.850635
24.946717	0.1	8.853972
24.948383	0.1	8.855761
24.950050	0.1	8.857251
24.951717	0.1	8.859039
24.953383	0.1	8.861304
24.955050	0.1	8.863390
24.956717	0.1	8.864046
24.958383	0.1	8.861602
24.960050	0.1	8.855224
24.961717	0.1	8.845687
24.963383	0.1	8.835614
24.965050	0.1	8.827627
24.966717	0.1	8.821905
24.968383	0.1	8.815766
24.970050	0.1	8.806646
24.971717	0.1	8.793235
24.973383	0.1	8.777142
24.975050	0.1	8.762003
24.976717	0.1	8.750797
24.978383	0.1	8.743108
24.980050	0.1	8.736253
24.981717	0.1	8.727670
24.983383	0.1	8.715869
24.985050	0.1	8.700789
24.986717	0.1	8.684099
24.988383	0.1	8.668244
24.990050	0.1	8.654535
24.991717	0.1	8.642495
24.993383	0.1	8.630753
24.995050	0.1	8.618534
24.996717	0.1	8.605242
24.998383	0.1	8.590758
25.000050	0.1	8.576096
25.001717	0.1	8.562208
25.003383	0.1	8.549393
25.005050	0.1	8.537174
25.006717	0.1	8.524836
25.008383	0.1	8.511425
25.010050	0.1	8.497298
25.011717	0.1	8.484066
25.013383	0.1	8.472741
25.015050	0.1	8.462728
25.016717	0.1	8.453548
25.018383	0.1	8.445621
25.020050	0.1	8.438826
25.021717	0.1	8.432270
25.023383	0.1	8.424819
25.025050	0.1	8.416772
25.026717	0.1	8.408607
25.028383	0.1	8.400798
25.030050	0.1	8.393527
25.031717	0.1	8.386672
25.033383	0.1	8.380056
25.035050	0.1	8.373917
25.036717	0.1	8.369029
25.038383	0.1	8.364976
25.040050	0.1	8.360684
25.041717	0.1	8.356095
25.043383	0.1	8.352697
25.045050	0.1	8.351326
25.046717	0.1	8.350432
25.048383	0.1	8.347452
25.050050	0.1	8.341492
25.051717	0.1	8.334220
25.053383	0.1	8.328498
25.055050	0.1	8.326173
25.056717	0.1	8.327306
25.058383	0.1	8.330465
25.060050	0.1	8.333505
25.061717	0.1	8.334756
25.063383	0.1	8.334399
25.065050	0.1	8.333624
25.066717	0.1	8.333147
25.068383	0.1	8.333147
25.070050	0.1	8.332968
25.071717	0.1	8.331359
25.073383	0.1	8.327127
25.075050	0.1	8.321167
25.076717	0.1	8.315266
25.078383	0.1	8.310736
25.080050	0.1	8.308173
25.081717	0.1	8.308113
25.083383	0.1	8.310736
25.085050	0.1	8.315385
25.086717	0.1	8.321107
25.088383	0.1	8.326710
25.090050	0.1	8.330524
25.091717	0.1	8.330882
25.093383	0.1	8.327902
25.095050	0.1	8.323670
25.096717	0.1	8.319617
25.098383	0.1	8.316517
25.100050	0.1	8.314789
25.101717	0.1	8.314789
25.103383	0.1	8.316279
25.105050	0.1	8.318067
25.106717	0.1	8.318544
25.108383	0.1	8.317113
25.110050	0.1	8.315325
25.111717	0.1	8.315266
25.113383	0.1	8.317650
25.115050	0.1	8.321465
25.116717	0.1	8.325398
25.118383	0.1	8.328736
25.120050	0.1	8.331061
25.121717	0.1	8.332909
25.123383	0.1	8.335054
25.125050	0.1	8.337915
25.126717	0.1	8.340836
25.128383	0.1	8.342922
25.130050	0.1	8.343876
25.131717	0.1	8.344174
25.133383	0.1	8.344234
25.135050	0.1	8.343578
25.136717	0.1	8.341730
25.138383	0.1	8.339167
25.140050	0.1	8.337439
25.141717	0.1	8.336783
25.143383	0.1	8.336187
25.145050	0.1	8.335591
25.146717	0.1	8.335412
25.148383	0.1	8.335591
25.150050	0.1	8.335412
25.151717	0.1	8.335054
25.153383	0.1	8.335233
25.155050	0.1	8.336366
25.156717	0.1	8.337081
25.158383	0.1	8.336127
25.160050	0.1	8.334160
25.161717	0.1	8.332074
25.163383	0.1	8.329809
25.165050	0.1	8.326948
25.166717	0.1	8.324028
25.168383	0.1	8.322061
25.170050	0.1	8.321941
25.171717	0.1	8.323133
25.173383	0.1	8.324624
25.175050	0.1	8.325458
25.176717	0.1	8.325816
25.178383	0.1	8.326352
25.180050	0.1	8.327008
25.181717	0.1	8.327485
25.183383	0.1	8.327961
25.185050	0.1	8.329809
25.186717	0.1	8.333743
25.188383	0.1	8.338869
25.190050	0.1	8.343816
25.191717	0.1	8.347393
25.193383	0.1	8.349419
25.195050	0.1	8.350850
25.196717	0.1	8.353293
25.198383	0.1	8.357406
25.200050	0.1	8.362532
25.201717	0.1	8.367897
25.203383	0.1	8.372903
25.205050	0.1	8.377612
25.206717	0.1	8.382857
25.208383	0.1	8.389175
25.210050	0.1	8.395970
25.211717	0.1	8.402408
25.213383	0.1	8.408785
25.215050	0.1	8.415819
25.216717	0.1	8.423508
25.218383	0.1	8.430601
25.220050	0.1	8.436144
25.221717	0.1	8.439899
25.223383	0.1	8.442641
25.225050	0.1	8.445383
25.226717	0.1	8.449674
25.228383	0.1	8.456052
25.230050	0.1	8.464397
25.231717	0.1	8.474231
25.233383	0.1	8.485616
25.235050	0.1	8.498252
25.236717	0.1	8.511603
25.238383	0.1	8.525014
25.240050	0.1	8.538187
25.241717	0.1	8.550704
25.243383	0.1	8.562625
25.245050	0.1	8.574188
25.246717	0.1	8.585573
25.248383	0.1	8.596480
25.250050	0.1	8.607269
25.251717	0.1	8.618475
25.253383	0.1	8.630515
25.255050	0.1	8.644164
25.256717	0.1	8.660019
25.258383	0.1	8.677722
25.260050	0.1	8.696139
25.261717	0.1	8.714438
25.263383	0.1	8.732617
25.265050	0.1	8.751512
25.266717	0.1	8.772195
25.268383	0.1	8.794547
25.270050	0.1	8.818269
25.271717	0.1	8.843065
25.273383	0.1	8.868754
25.275050	0.1	8.895577
25.276717	0.1	8.923889
25.278383	0.1	8.954049
25.280050	0.1	8.985818
25.281717	0.1	9.018541
25.283383	0.1	9.051264
25.285050	0.1	9.082497
25.286717	0.1	9.111226
25.288383	0.1	9.137869
25.290050	0.1	9.163559
25.291717	0.1	9.189189
25.293383	0.1	9.215057
25.295050	0.1	9.242058
25.296717	0.1	9.271086
25.298383	0.1	9.302378
25.300050	0.1	9.336532
25.301717	0.1	9.374798
25.303383	0.1	9.417475
25.305050	0.1	9.462715
25.306717	0.1	9.508551
25.308383	0.1	9.554983
25.310050	0.1	9.602905
25.311717	0.1	9.652794
25.313383	0.1	9.704888
25.315050	0.1	9.760202
25.316717	0.1	9.819627
25.318383	0.1	9.883345
25.320050	0.1	9.949804
25.321717	0.1	10.017217
25.323383	0.1	10.083974
25.325050	0.1	10.149301
25.326717	0.1	10.213435
25.328383	0.1	10.278345
25.330050	0.1	10.346473
25.331717	0.1	10.419489
25.333383	0.1	10.497213
25.335050	0.1	10.577858
25.336717	0.1	10.659397
25.338383	0.1	10.740460
25.340050	0.1	10.819972
25.341717	0.1	10.898293
25.343383	0.1	10.977388
25.345050	0.1	11.059225
25.346717	0.1	11.144162
25.348383	0.1	11.231363
25.350050	0.1	11.319876
25.351717	0.1	11.408807
25.353383	0.1	11.497379
25.355050	0.1	11.584879
25.356717	0.1	11.671246
25.358383	0.1	11.755765
25.360050	0.1	11.837602
25.361717	0.1	11.916102
25.363383	0.1	11.990727
25.365050	0.1	12.061120
25.366717	0.1	12.127281
25.368383	0.1	12.189031
25.370050	0.1	12.245358
25.371717	0.1	12.295128
25.373383	0.1	12.338281
25.375050	0.1	12.375594
25.376717	0.1	12.407006
25.378383	0.1	12.431443
25.380050	0.1	12.447954
25.381717	0.1	12.456775
25.383383	0.1	12.458862
25.385050	0.1	12.454451
25.386717	0.1	12.442709
25.388383	0.1	12.422920
25.390050	0.1	12.395025
25.391717	0.1	12.359441
25.393383	0.1	12.317241
25.395050	0.1	12.269080
25.396717	0.1	12.215913
25.398383	0.1	12.158991
25.400050	0.1	12.099028
25.401717	0.1	12.035549
25.403383	0.1	11.967123
25.405050	0.1	11.893094
25.406717	0.1	11.814297
25.408383	0.1	11.732102
25.410050	0.1	11.647583
25.411717	0.1	11.561514
25.413383	0.1	11.474252
25.415050	0.1	11.385680
25.416717	0.1	11.295915
25.418383	0.1	11.206032
25.420050	0.1	11.116982
25.421717	0.1	11.028648
25.423383	0.1	10.940970
25.425050	0.1	10.854841
25.426717	0.1	10.770262
25.428383	0.1	10.686398
25.430050	0.1	10.602713
25.431717	0.1	10.520399
25.433383	0.1	10.441125
25.435050	0.1	10.365606
25.436717	0.1	10.293246
25.438383	0.1	10.222674
25.440050	0.1	10.152817
25.441717	0.1	10.083855
25.443383	0.1	10.016859
25.445050	0.1	9.952486
25.446717	0.1	9.890676
25.448383	0.1	9.830773
25.450050	0.1	9.772778
25.451717	0.1	9.716690
25.453383	0.1	9.662748
25.455050	0.1	9.611488
25.456717	0.1	9.562910
25.458383	0.1	9.517253
25.460050	0.1	9.475053
25.461717	0.1	9.437085
25.463383	0.1	9.402991
25.465050	0.1	9.371102
25.466717	0.1	9.338976
25.468383	0.1	9.305060
25.470050	0.1	9.269536
25.471717	0.1	9.233654
25.473383	0.1	9.198368
25.475050	0.1	9.164393
25.476717	0.1	9.131969
25.478383	0.1	9.101034
25.480050	0.1	9.071112
25.481717	0.1	9.041846
25.483383	0.1	9.013177
25.485050	0.1	8.986235
25.486717	0.1	8.962334
25.488383	0.1	8.941413
25.490050	0.1	8.921981
25.491717	0.1	8.902371
25.493383	0.1	8.881510
25.495050	0.1	8.859754
25.496717	0.1	8.838237
25.498383	0.1	8.818329
25.500050	0.1	8.800209
25.501717	0.1	8.783699
25.503383	0.1	8.769155
25.505050	0.1	8.757055
25.506717	0.1	8.747221
25.508383	0.1	8.738339
25.510050	0.1	8.728684
25.511717	0.1	8.716882
25.513383	0.1	8.703530
25.515050	0.1	8.690060
25.516717	0.1	8.677424
25.518383	0.1	8.665562
25.520050	0.1	8.654535
25.521717	0.1	8.644343
25.523383	0.1	8.634985
25.525050	0.1	8.626164
25.526717	0.1	8.617998
25.528383	0.1	8.610726
25.530050	0.1	8.604229
25.531717	0.1	8.598507
25.533383	0.1	8.594394
25.535050	0.1	8.592964
25.536717	0.1	8.593739
25.538383	0.1	8.594990
25.540050	0.1	8.595706
25.541717	0.1	8.596242
25.543383	0.1	8.597553
25.545050	0.1	8.599699
25.546717	0.1	8.602024
25.548383	0.1	8.603752
25.550050	0.1	8.604050
25.551717	0.1	8.602500
25.553383	0.1	8.599163
25.555050	0.1	8.594752
25.556717	0.1	8.589864
25.558383	0.1	8.584559
25.560050	0.1	8.579135
25.561717	0.1	8.574427
25.563383	0.1	8.570195
25.565050	0.1	8.565724
25.566717	0.1	8.560896
25.568383	0.1	8.556426
25.570050	0.1	8.552075
25.571717	0.1	8.546532
25.573383	0.1	8.539498
25.575050	0.1	8.531809
25.576717	0.1	8.523524
25.578383	0.1	8.514286
25.580050	0.1	8.505047
25.581717	0.1	8.497298
25.583383	0.1	8.491099
25.585050	0.1	8.485258
25.586717	0.1	8.479178
25.588383	0.1	8.473158
25.590050	0.1	8.467734
25.591717	0.1	8.462847
25.593383	0.1	8.458198
25.595050	0.1	8.453787
25.596717	0.1	8.449436
25.598383	0.1	8.444727
25.600050	0.1	8.439661
25.601717	0.1	8.434773
25.603383	0.1	8.430243
25.605050	0.1	8.425773
25.606717	0.1	8.421302
25.608383	0.1	8.416653
25.610050	0.1	8.411646
25.611717	0.1	8.406759
25.613383	0.1	8.402706
25.615050	0.1	8.400083
25.616717	0.1	8.399070
25.618383	0.1	8.399547
25.620050	0.1	8.400620
25.621717	0.1	8.401037
25.623383	0.1	8.400441
25.625050	0.1	8.398474
25.626717	0.1	8.394897
25.628383	0.1	8.390129
25.630050	0.1	8.384824
25.631717	0.1	8.380056
25.633383	0.1	8.376718
25.635050	0.1	8.375049
25.636717	0.1	8.374215
25.638383	0.1	8.373261
25.640050	0.1	8.371413
25.641717	0.1	8.368195
25.643383	0.1	8.363724
25.645050	0.1	8.359075
25.646717	0.1	8.356154
25.648383	0.1	8.356572
25.650050	0.1	8.359373
25.651717	0.1	8.361996
25.653383	0.1	8.362890
25.655050	0.1	8.362175
25.656717	0.1	8.360625
25.658383	0.1	8.358896
25.660050	0.1	8.357585
25.661717	0.1	8.357108
25.663383	0.1	8.357227
25.665050	0.1	8.357347
25.666717	0.1	8.356929
25.668383	0.1	8.356035
25.670050	0.1	8.354486
25.671717	0.1	8.352340
25.673383	0.1	8.350671
25.675050	0.1	8.350015
25.676717	0.1	8.349121
25.678383	0.1	8.347571
25.680050	0.1	8.346916
25.681717	0.1	8.348227
25.683383	0.1	8.351028
25.685050	0.1	8.354903
25.686717	0.1	8.360088
25.688383	0.1	8.366049
25.690050	0.1	8.371115
25.691717	0.1	8.374334
25.693383	0.1	8.375764
25.695050	0.1	8.376122
25.696717	0.1	8.376480
25.698383	0.1	8.378327
25.700050	0.1	8.382261
25.701717	0.1	8.386732
25.703383	0.1	8.390427
25.705050	0.1	8.393765
25.706717	0.1	8.397818
25.708383	0.1	8.401990
25.710050	0.1	8.404315
25.711717	0.1	8.403838
25.713383	0.1	8.401514
25.715050	0.1	8.398951
25.716717	0.1	8.397341
25.718383	0.1	8.397222
25.720050	0.1	8.398295
25.721717	0.1	8.399547
25.723383	0.1	8.400381
25.725050	0.1	8.400858
25.726717	0.1	8.400918
25.728383	0.1	8.401335
25.730050	0.1	8.403123
25.731717	0.1	8.406342
25.733383	0.1	8.409739
25.735050	0.1	8.412004
25.736717	0.1	8.412540
25.738383	0.1	8.411706
25.740050	0.1	8.410872
25.741717	0.1	8.410991
25.743383	0.1	8.411170
25.745050	0.1	8.410454
25.746717	0.1	8.409441
25.748383	0.1	8.409322
25.750050	0.1	8.410216
25.751717	0.1	8.411646
25.753383	0.1	8.413196
25.755050	0.1	8.414388
25.756717	0.1	8.415103
25.758383	0.1	8.415521
25.760050	0.1	8.415938
25.761717	0.1	8.416296
25.763383	0.1	8.416236
25.765050	0.1	8.415521
25.766717	0.1	8.413971
25.768383	0.1	8.411527
25.770050	0.1	8.408547
25.771717	0.1	8.405507
25.773383	0.1	8.402825
25.775050	0.1	8.401156
25.776717	0.1	8.401037
25.778383	0.1	8.402110
25.780050	0.1	8.403421
25.781717	0.1	8.404732
25.783383	0.1	8.406520
25.785050	0.1	8.408189
25.786717	0.1	8.408487
25.788383	0.1	8.406759
25.790050	0.1	8.403659
25.791717	0.1	8.400441
25.793383	0.1	8.397878
25.795050	0.1	8.396149
25.796717	0.1	8.394659
25.798383	0.1	8.393586
25.800050	0.1	8.393229
25.801717	0.1	8.393288
25.803383	0.1	8.393229
25.805050	0.1	8.393050
25.806717	0.1	8.392931
25.808383	0.1	8.392513
25.810050	0.1	8.391440
25.811717	0.1	8.389295
25.813383	0.1	8.386195
25.815050	0.1	8.383155
25.816717	0.1	8.381844
25.818383	0.1	8.382798
25.820050	0.1	8.384884
25.821717	0.1	8.386910
25.823383	0.1	8.388818
25.825050	0.1	8.390785
25.826717	0.1	8.392633
25.828383	0.1	8.394123
25.830050	0.1	8.395017
25.831717	0.1	8.395613
25.833383	0.1	8.396745
25.835050	0.1	8.398712
25.836717	0.1	8.400322
25.838383	0.1	8.400262
25.840050	0.1	8.398414
25.841717	0.1	8.395374
25.843383	0.1	8.391917
25.845050	0.1	8.389533
25.846717	0.1	8.389652
25.848383	0.1	8.392036
25.850050	0.1	8.394719
25.851717	0.1	8.396626
25.853383	0.1	8.397759
25.855050	0.1	8.398593
25.856717	0.1	8.399249
25.858383	0.1	8.399725
25.860050	0.1	8.400083
25.861717	0.1	8.400620
25.863383	0.1	8.401573
25.865050	0.1	8.402885
25.866717	0.1	8.404375
25.868383	0.1	8.405865
25.870050	0.1	8.407534
25.871717	0.1	8.409620
25.873383	0.1	8.411587
25.875050	0.1	8.412540
25.876717	0.1	8.412123
25.878383	0.1	8.410931
25.880050	0.1	8.410335
25.881717	0.1	8.410335
25.883383	0.1	8.409739
25.885050	0.1	8.408249
25.886717	0.1	8.407295
25.888383	0.1	8.408130
25.890050	0.1	8.410633
25.891717	0.1	8.413256
25.893383	0.1	8.415044
25.895050	0.1	8.416117
25.896717	0.1	8.416951
25.898383	0.1	8.418382
25.900050	0.1	8.421064
25.901717	0.1	8.424998
25.903383	0.1	8.429170
25.905050	0.1	8.432866
25.906717	0.1	8.435488
25.908383	0.1	8.436800
25.910050	0.1	8.437276
25.911717	0.1	8.437992
25.913383	0.1	8.439541
25.915050	0.1	8.441806
25.916717	0.1	8.444310
25.918383	0.1	8.446336
25.920050	0.1	8.447707
25.921717	0.1	8.448840
25.923383	0.1	8.450747
25.925050	0.1	8.453370
25.926717	0.1	8.455456
25.928383	0.1	8.456171
25.930050	0.1	8.455575
25.931717	0.1	8.454323
25.933383	0.1	8.452952
25.935050	0.1	8.451880
25.936717	0.1	8.451403
25.938383	0.1	8.451939
25.940050	0.1	8.453489
25.941717	0.1	8.456171
25.943383	0.1	8.460343
25.945050	0.1	8.465648
25.946717	0.1	8.470476
25.948383	0.1	8.473456
25.950050	0.1	8.474887
25.951717	0.1	8.475841
25.953383	0.1	8.477092
25.955050	0.1	8.478702
25.956717	0.1	8.480490
25.958383	0.1	8.481503
25.960050	0.1	8.480669
25.961717	0.1	8.478225
25.963383	0.1	8.476198
25.965050	0.1	8.476198
25.966717	0.1	8.477629
25.968383	0.1	8.479417
25.970050	0.1	8.481086
25.971717	0.1	8.483172
25.973383	0.1	8.485795
25.975050	0.1	8.488298
25.976717	0.1	8.490027
25.978383	0.1	8.490384
25.980050	0.1	8.489132
25.981717	0.1	8.486867
25.983383	0.1	8.484781
25.985050	0.1	8.483887
25.986717	0.1	8.484066
25.988383	0.1	8.484901
25.990050	0.1	8.485616
25.991717	0.1	8.485914
25.993383	0.1	8.486093
25.995050	0.1	8.486629
25.996717	0.1	8.487404
25.998383	0.1	8.488358
26.000050	0.1	8.489132
26.001717	0.1	8.489669
26.003383	0.1	8.490205
26.005050	0.1	8.490921
26.006717	0.1	8.491159
26.008383	0.1	8.490146
26.010050	0.1	8.488000
26.011717	0.1	8.485616
26.013383	0.1	8.484066
26.015050	0.1	8.483947
26.016717	0.1	8.485318
26.018383	0.1	8.487702
26.020050	0.1	8.489848
26.021717	0.1	8.490384
26.023383	0.1	8.488775
26.025050	0.1	8.485735
26.026717	0.1	8.482159
26.028383	0.1	8.478761
26.030050	0.1	8.476675
26.031717	0.1	8.477212
26.033383	0.1	8.480013
26.035050	0.1	8.483470
26.036717	0.1	8.486212
26.038383	0.1	8.487702
26.040050	0.1	8.488179
26.041717	0.1	8.488715
26.043383	0.1	8.490623
26.045050	0.1	8.494020
26.046717	0.1	8.497477
26.048383	0.1	8.499623
26.050050	0.1	8.500636
26.051717	0.1	8.501709
26.053383	0.1	8.503259
26.055050	0.1	8.504630
26.056717	0.1	8.504570
26.058383	0.1	8.503318
26.060050	0.1	8.501709
26.061717	0.1	8.500279
26.063383	0.1	8.499086
26.065050	0.1	8.498192
26.066717	0.1	8.498490
26.068383	0.1	8.500696
26.070050	0.1	8.504689
26.071717	0.1	8.509219
26.073383	0.1	8.512617
26.075050	0.1	8.514286
26.076717	0.1	8.515418
26.078383	0.1	8.517325
26.080050	0.1	8.520544
26.081717	0.1	8.524597
26.083383	0.1	8.529127
26.085050	0.1	8.533836
26.086717	0.1	8.538127
26.088383	0.1	8.541048
26.090050	0.1	8.542896
26.091717	0.1	8.545042
26.093383	0.1	8.548499
26.095050	0.1	8.553148
26.096717	0.1	8.558631
26.098383	0.1	8.565128
26.100050	0.1	8.573115
26.101717	0.1	8.582235
26.103383	0.1	8.591354
26.105050	0.1	8.599222
26.106717	0.1	8.605779
26.108383	0.1	8.611203
26.110050	0.1	8.615792
26.111717	0.1	8.619786
26.113383	0.1	8.623660
26.115050	0.1	8.627713
26.116717	0.1	8.631886
26.118383	0.1	8.635819
26.120050	0.1	8.639157
26.121717	0.1	8.642436
26.123383	0.1	8.647025
26.125050	0.1	8.654476
26.126717	0.1	8.664907
26.128383	0.1	8.676589
26.130050	0.1	8.687139
26.131717	0.1	8.695961
26.133383	0.1	8.704126
26.135050	0.1	8.713365
26.136717	0.1	8.724154
26.138383	0.1	8.736074
26.140050	0.1	8.748472
26.141717	0.1	8.760930
26.143383	0.1	8.773387
26.145050	0.1	8.785189
26.146717	0.1	8.795679
26.148383	0.1	8.805335
26.150050	0.1	8.816183
26.151717	0.1	8.829475
26.153383	0.1	8.844197
26.155050	0.1	8.858681
26.156717	0.1	8.872033
26.158383	0.1	8.885384
26.160050	0.1	8.901001
26.161717	0.1	8.920193
26.163383	0.1	8.942009
26.165050	0.1	8.964718
26.166717	0.1	8.987189
26.168383	0.1	9.008825
26.170050	0.1	9.029389
26.171717	0.1	9.049118
26.173383	0.1	9.068430
26.175050	0.1	9.087682
26.176717	0.1	9.107113
26.178383	0.1	9.127141
26.180050	0.1	9.148181
26.181717	0.1	9.171367
26.183383	0.1	9.198070
26.185050	0.1	9.228767
26.186717	0.1	9.262562
26.188383	0.1	9.297669
26.190050	0.1	9.332777
26.191717	0.1	9.367645
26.193383	0.1	9.402514
26.195050	0.1	9.437919
26.196717	0.1	9.474278
26.198383	0.1	9.512008
26.200050	0.1	9.552301
26.201717	0.1	9.596348
26.203383	0.1	9.643794
26.205050	0.1	9.692789
26.206717	0.1	9.741963
26.208383	0.1	9.790719
26.210050	0.1	9.839833
26.211717	0.1	9.889901
26.213383	0.1	9.941340
26.215050	0.1	9.994925
26.216717	0.1	10.051370
26.218383	0.1	10.110796
26.220050	0.1	10.171652
26.221717	0.1	10.232151
26.223383	0.1	10.291756
26.225050	0.1	10.351420
26.226717	0.1	10.411442
26.228383	0.1	10.471345
26.230050	0.1	10.530413
26.231717	0.1	10.588766
26.233383	0.1	10.646940
26.235050	0.1	10.704339
26.236717	0.1	10.759414
26.238383	0.1	10.811449
26.240050	0.1	10.860444
26.241717	0.1	10.906459
26.243383	0.1	10.949076
26.245050	0.1	10.988713
26.246717	0.1	11.026562
26.248383	0.1	11.062682
26.250050	0.1	11.095823
26.251717	0.1	11.124314
26.253383	0.1	11.146784
26.255050	0.1	11.162162
26.256717	0.1	11.170686
26.258383	0.1	11.174024
26.260050	0.1	11.173011
26.261717	0.1	11.166871
26.263383	0.1	11.154175
26.265050	0.1	11.135042
26.266717	0.1	11.110724
26.268383	0.1	11.082769
26.270050	0.1	11.052609
26.271717	0.1	11.021019
26.273383	0.1	10.987938
26.275050	0.1	10.951818
26.276717	0.1	10.910690
26.278383	0.1	10.863841
26.280050	0.1	10.812224
26.281717	0.1	10.757805
26.283383	0.1	10.701955
26.285050	0.1	10.645092
26.286717	0.1	10.586799
26.288383	0.1	10.526598
26.290050	0.1	10.464907
26.291717	0.1	10.402024
26.293383	0.1	10.337830
26.295050	0.1	10.272384
26.296717	0.1	10.205627
26.298383	0.1	10.137737
26.300050	0.1	10.069311
26.301717	0.1	10.001898
26.303383	0.1	9.936512
26.305050	0.1	9.873987
26.306717	0.1	9.814680
26.308383	0.1	9.758533
26.310050	0.1	9.703756
26.311717	0.1	9.649039
26.313383	0.1	9.594322
26.315050	0.1	9.540082
26.316717	0.1	9.486199
26.318383	0.1	9.433330
26.320050	0.1	9.383262
26.321717	0.1	9.337187
26.323383	0.1	9.294689
26.325050	0.1	9.254754
26.326717	0.1	9.217144
26.328383	0.1	9.181321
26.330050	0.1	9.145618
26.331717	0.1	9.109617
26.333383	0.1	9.074987
26.335050	0.1	9.043336
26.336717	0.1	9.014786
26.338383	0.1	8.988739
26.340050	0.1	8.965195
26.341717	0.1	8.944452
26.343383	0.1	8.926333
26.345050	0.1	8.910239
26.346717	0.1	8.896053
26.348383	0.1	8.883596
26.350050	0.1	8.871496
26.351717	0.1	8.857728
26.353383	0.1	8.841098
26.355050	0.1	8.822203
26.356717	0.1	8.803726
26.358383	0.1	8.789123
26.360050	0.1	8.780301
26.361717	0.1	8.776129
26.363383	0.1	8.773208
26.365050	0.1	8.768321
26.366717	0.1	8.760691
26.368383	0.1	8.751274
26.370050	0.1	8.741856
26.371717	0.1	8.734525
26.373383	0.1	8.730412
26.375050	0.1	8.728803
26.376717	0.1	8.727730
26.378383	0.1	8.725703
26.380050	0.1	8.722485
26.381717	0.1	8.719087
26.383383	0.1	8.716286
26.385050	0.1	8.713842
26.386717	0.1	8.711041
26.388383	0.1	8.708120
26.390050	0.1	8.705855
26.391717	0.1	8.703948
26.393383	0.1	8.701623
26.395050	0.1	8.699418
26.396717	0.1	8.698404
26.398383	0.1	8.699358
26.400050	0.1	8.701742
26.401717	0.1	8.704305
26.403383	0.1	8.705140
26.405050	0.1	8.703173
26.406717	0.1	8.698941
26.408383	0.1	8.693517
26.410050	0.1	8.687735
26.411717	0.1	8.681715
26.413383	0.1	8.675516
26.415050	0.1	8.669735
26.416717	0.1	8.665026
26.418383	0.1	8.661986
26.420050	0.1	8.660377
26.421717	0.1	8.659602
26.423383	0.1	8.658469
26.425050	0.1	8.656204
26.426717	0.1	8.652688
26.428383	0.1	8.648873
26.430050	0.1	8.645654
26.431717	0.1	8.643210
26.433383	0.1	8.640767
26.435050	0.1	8.636773
26.436717	0.1	8.630753
26.438383	0.1	8.624435
26.440050	0.1	8.619667
26.441717	0.1	8.616627
26.443383	0.1	8.613587
26.445050	0.1	8.609593
26.446717	0.1	8.605302
26.448383	0.1	8.602560
26.450050	0.1	8.602620
26.451717	0.1	8.605063
26.453383	0.1	8.608580
26.455050	0.1	8.612276
26.456717	0.1	8.615613
26.458383	0.1	8.617938
26.460050	0.1	8.619130
26.461717	0.1	8.620501
26.463383	0.1	8.623004
26.465050	0.1	8.625865
26.466717	0.1	8.627534
26.468383	0.1	8.626938
26.470050	0.1	8.623422
26.471717	0.1	8.617521
26.473383	0.1	8.610845
26.475050	0.1	8.604944
26.476717	0.1	8.599997
26.478383	0.1	8.595408
26.480050	0.1	8.590758
26.481717	0.1	8.586169
26.483383	0.1	8.582593
26.485050	0.1	8.581460
26.486717	0.1	8.583069
26.488383	0.1	8.586228
26.490050	0.1	8.589387
26.491717	0.1	8.592010
26.493383	0.1	8.594394
26.495050	0.1	8.596957
26.496717	0.1	8.599699
26.498383	0.1	8.601487
26.500050	0.1	8.601070
26.501717	0.1	8.598149
26.503383	0.1	8.594037
26.505050	0.1	8.589864
26.506717	0.1	8.586467
26.508383	0.1	8.584738
26.510050	0.1	8.584500
26.511717	0.1	8.584738
26.513383	0.1	8.585156
26.515050	0.1	8.586169
26.516717	0.1	8.587957
26.518383	0.1	8.590401
26.520050	0.1	8.592964
26.521717	0.1	8.594335
26.523383	0.1	8.593500
26.525050	0.1	8.590222
26.526717	0.1	8.585156
26.528383	0.1	8.579493
26.530050	0.1	8.575082
26.531717	0.1	8.572996
26.533383	0.1	8.573115
26.535050	0.1	8.574963
26.536717	0.1	8.577943
26.538383	0.1	8.581639
26.540050	0.1	8.585752
26.541717	0.1	8.590222
26.543383	0.1	8.594633
26.545050	0.1	8.598328
26.546717	0.1	8.600414
26.548383	0.1	8.600057
26.550050	0.1	8.597911
26.551717	0.1	8.595527
26.553383	0.1	8.594096
26.555050	0.1	8.593619
26.556717	0.1	8.593858
26.558383	0.1	8.594752
26.560050	0.1	8.596004
26.561717	0.1	8.596600
26.563383	0.1	8.596004
26.565050	0.1	8.594096
26.566717	0.1	8.590758
26.568383	0.1	8.586109
26.570050	0.1	8.580745
26.571717	0.1	8.576513
26.573383	0.1	8.574904
26.575050	0.1	8.576274
26.576717	0.1	8.579910
26.578383	0.1	8.584440
26.580050	0.1	8.589149
26.581717	0.1	8.593500
26.583383	0.1	8.597613
26.585050	0.1	8.601308
26.586717	0.1	8.604110
26.588383	0.1	8.605481
26.590050	0.1	8.605123
26.591717	0.1	8.603395
26.593383	0.1	8.600891
26.595050	0.1	8.598388
26.596717	0.1	8.596182
26.598383	0.1	8.594454
26.600050	0.1	8.593619
26.601717	0.1	8.594037
26.603383	0.1	8.595288
26.605050	0.1	8.595765
26.606717	0.1	8.594156
26.608383	0.1	8.590937
26.610050	0.1	8.588076
26.611717	0.1	8.588076
26.613383	0.1	8.591831
26.615050	0.1	8.597613
26.616717	0.1	8.602918
26.618383	0.1	8.606554
26.620050	0.1	8.609176
26.621717	0.1	8.611501
26.623383	0.1	8.613706
26.625050	0.1	8.615613
26.626717	0.1	8.616865
26.628383	0.1	8.617640
26.630050	0.1	8.618773
26.631717	0.1	8.621395
26.633383	0.1	8.625389
26.635050	0.1	8.630038
26.636717	0.1	8.635223
26.638383	0.1	8.640349
26.640050	0.1	8.643330
26.641717	0.1	8.642912
26.643383	0.1	8.639873
26.645050	0.1	8.637012
26.646717	0.1	8.637071
26.648383	0.1	8.640886
26.650050	0.1	8.647144
26.651717	0.1	8.653880
26.653383	0.1	8.660257
26.655050	0.1	8.666158
26.656717	0.1	8.671105
26.658383	0.1	8.674741
26.660050	0.1	8.677185
26.661717	0.1	8.679152
26.663383	0.1	8.681655
26.665050	0.1	8.685709
26.666717	0.1	8.691073
26.668383	0.1	8.697212
26.670050	0.1	8.703769
26.671717	0.1	8.710146
26.673383	0.1	8.715630
26.675050	0.1	8.720518
26.676717	0.1	8.725226
26.678383	0.1	8.730114
26.680050	0.1	8.735478
26.681717	0.1	8.741558
26.683383	0.1	8.748770
26.685050	0.1	8.757532
26.686717	0.1	8.768499
26.688383	0.1	8.781553
26.690050	0.1	8.795322
26.691717	0.1	8.807421
26.693383	0.1	8.816302
26.695050	0.1	8.822322
26.696717	0.1	8.827210
26.698383	0.1	8.833170
26.700050	0.1	8.841277
26.701717	0.1	8.851052
26.703383	0.1	8.861006
26.705050	0.1	8.869649
26.706717	0.1	8.877457
26.708383	0.1	8.885921
26.710050	0.1	8.895815
26.711717	0.1	8.907021
26.713383	0.1	8.918882
26.715050	0.1	8.930803
26.716717	0.1	8.942366
26.718383	0.1	8.953810
26.720050	0.1	8.966089
26.721717	0.1	8.980573
26.723383	0.1	8.997679
26.725050	0.1	9.016812
26.726717	0.1	9.036720
26.728383	0.1	9.056271
26.730050	0.1	9.075225
26.731717	0.1	9.093226
26.733383	0.1	9.110392
26.735050	0.1	9.127021
26.736717	0.1	9.143770
26.738383	0.1	9.161056
26.740050	0.1	9.179235
26.741717	0.1	9.199083
26.743383	0.1	9.220720
26.745050	0.1	9.243429
26.746717	0.1	9.267152
26.748383	0.1	9.292484
26.750050	0.1	9.319604
26.751717	0.1	9.346903
26.753383	0.1	9.372354
26.755050	0.1	9.395242
26.756717	0.1	9.416164
26.758383	0.1	9.436608
26.760050	0.1	9.458721
26.761717	0.1	9.484888
26.763383	0.1	9.516597
26.765050	0.1	9.553671
26.766717	0.1	9.594262
26.768383	0.1	9.635866
26.770050	0.1	9.676338
26.771717	0.1	9.714604
26.773383	0.1	9.750903
26.775050	0.1	9.786666
26.776717	0.1	9.823979
26.778383	0.1	9.864331
26.780050	0.1	9.908260
26.781717	0.1	9.956003
26.783383	0.1	10.006548
26.785050	0.1	10.058225
26.786717	0.1	10.110438
26.788383	0.1	10.163963
26.790050	0.1	10.219932
26.791717	0.1	10.278941
26.793383	0.1	10.341406
26.795050	0.1	10.407210
26.796717	0.1	10.475159
26.798383	0.1	10.543883
26.800050	0.1	10.613084
26.801717	0.1	10.682583
26.803383	0.1	10.752440
26.805050	0.1	10.823191
26.806717	0.1	10.896683
26.808383	0.1	10.974289
26.810050	0.1	11.055172
26.811717	0.1	11.136950
26.813383	0.1	11.217356
26.815050	0.1	11.295200
26.816717	0.1	11.370958
26.818383	0.1	11.445940
26.820050	0.1	11.521102
26.821717	0.1	11.596144
26.823383	0.1	11.669815
26.825050	0.1	11.740864
26.826717	0.1	11.808933
26.828383	0.1	11.874378
26.830050	0.1	11.937321
26.831717	0.1	11.997820
26.833383	0.1	12.055577
26.835050	0.1	12.110055
26.836717	0.1	12.160362
26.838383	0.1	12.205601
26.840050	0.1	12.244941
26.841717	0.1	12.277365
26.843383	0.1	12.302578
26.845050	0.1	12.320460
26.846717	0.1	12.332083
26.848383	0.1	12.338937
26.850050	0.1	12.341738
26.851717	0.1	12.339950
26.853383	0.1	12.332977
26.855050	0.1	12.320519
26.856717	0.1	12.302995
26.858383	0.1	12.280644
26.860050	0.1	12.253702
26.861717	0.1	12.222827
26.863383	0.1	12.188674
26.865050	0.1	12.151838
26.866717	0.1	12.112618
26.868383	0.1	12.071014
26.870050	0.1	12.027622
26.871717	0.1	11.982561
26.873383	0.1	11.935294
26.875050	0.1	11.885703
26.876717	0.1	11.834980
26.878383	0.1	11.784971
26.880050	0.1	11.736751
26.881717	0.1	11.690200
26.883383	0.1	11.645020
26.885050	0.1	11.601210
26.886717	0.1	11.558891
26.888383	0.1	11.518181
26.890050	0.1	11.479557
26.891717	0.1	11.443258
26.893383	0.1	11.409403
26.895050	0.1	11.378825
26.896717	0.1	11.352659
26.898383	0.1	11.331201
26.900050	0.1	11.313201
26.901717	0.1	11.296869
26.903383	0.1	11.281551
26.905050	0.1	11.268438
26.906717	0.1	11.259556
26.908383	0.1	11.255563
26.910050	0.1	11.255384
26.911717	0.1	11.257292
26.913383	0.1	11.260033
26.915050	0.1	11.263252
26.916717	0.1	11.267186
26.918383	0.1	11.272312
26.920050	0.1	11.278570
26.921717	0.1	11.285544
26.923383	0.1	11.292637
26.925050	0.1	11.299134
26.926717	0.1	11.304558
26.928383	0.1	11.309446
26.930050	0.1	11.314512
26.931717	0.1	11.319519
26.933383	0.1	11.323155
26.935050	0.1	11.324645
26.936717	0.1	11.323870
26.938383	0.1	11.320770
26.940050	0.1	11.314452
26.941717	0.1	11.303724
26.943383	0.1	11.288763
26.945050	0.1	11.269808
26.946717	0.1	11.246861
26.948383	0.1	11.220217
26.950050	0.1	11.190892
26.951717	0.1	11.159242
26.953383	0.1	11.125267
26.955050	0.1	11.088432
26.956717	0.1	11.048318
26.958383	0.1	11.004687
26.960050	0.1	10.957421
26.961717	0.1	10.906459
26.963383	0.1	10.852099
26.965050	0.1	10.795236
26.966717	0.1	10.736705
26.968383	0.1	10.676861
26.970050	0.1	10.615409
26.971717	0.1	10.552049
26.973383	0.1	10.487974
26.975050	0.1	10.425091
26.976717	0.1	10.364772
26.978383	0.1	10.307491
26.980050	0.1	10.252476
26.981717	0.1	10.198236
26.983383	0.1	10.143877
26.985050	0.1	10.089160
26.986717	0.1	10.034145
26.988383	0.1	9.979249
26.990050	0.1	9.925545
26.991717	0.1	9.874225
26.993383	0.1	9.825409
26.995050	0.1	9.778679
26.996717	0.1	9.733141
26.998383	0.1	9.688378
27.000050	0.1	9.643972
27.001717	0.1	9.600401
27.003383	0.1	9.559036
27.005050	0.1	9.520829
27.006717	0.1	9.485961
27.008383	0.1	9.454072
27.010050	0.1	9.424747
27.011717	0.1	9.397448
27.013383	0.1	9.371520
27.015050	0.1	9.346724
27.016717	0.1	9.322942
27.018383	0.1	9.300352
27.020050	0.1	9.279132
27.021717	0.1	9.259940
27.023383	0.1	9.243131
27.025050	0.1	9.228528
27.026717	0.1	9.215534
27.028383	0.1	9.203673
27.030050	0.1	9.193004
27.031717	0.1	9.183467
27.033383	0.1	9.174824
27.035050	0.1	9.167076
27.036717	0.1	9.160936
27.038383	0.1	9.157062
27.040050	0.1	9.155095
27.041717	0.1	9.154618
27.043383	0.1	9.155393
27.045050	0.1	9.157122
27.046717	0.1	9.159685
27.048383	0.1	9.163082
27.050050	0.1	9.167374
27.051717	0.1	9.172440
27.053383	0.1	9.177924
27.055050	0.1	9.183169
27.056717	0.1	9.187937
27.058383	0.1	9.193063
27.060050	0.1	9.199739
27.061717	0.1	9.208680
27.063383	0.1	9.219945
27.065050	0.1	9.233356
27.066717	0.1	9.248972
27.068383	0.1	9.266794
27.070050	0.1	9.285689
27.071717	0.1	9.303988
27.073383	0.1	9.320498
27.075050	0.1	9.335161
27.076717	0.1	9.348572
27.078383	0.1	9.361923
27.080050	0.1	9.375871
27.081717	0.1	9.390951
27.083383	0.1	9.408057
27.085050	0.1	9.427131
27.086717	0.1	9.447694
27.088383	0.1	9.469629
27.090050	0.1	9.493709
27.091717	0.1	9.520114
27.093383	0.1	9.548128
27.095050	0.1	9.576738
27.096717	0.1	9.605826
27.098383	0.1	9.635926
27.100050	0.1	9.667218
27.101717	0.1	9.699703
27.103383	0.1	9.733141
27.105050	0.1	9.766758
27.106717	0.1	9.799779
27.108383	0.1	9.832562
27.110050	0.1	9.865940
27.111717	0.1	9.901047
27.113383	0.1	9.939194
27.115050	0.1	9.981096
27.116717	0.1	10.026515
27.118383	0.1	10.074616
27.120050	0.1	10.124326
27.121717	0.1	10.174871
27.123383	0.1	10.225654
27.125050	0.1	10.275901
27.126717	0.1	10.325790
27.128383	0.1	10.376633
27.130050	0.1	10.430396
27.131717	0.1	10.488094
27.133383	0.1	10.548831
27.135050	0.1	10.610223
27.136717	0.1	10.670424
27.138383	0.1	10.729492
27.140050	0.1	10.788382
27.141717	0.1	10.848046
27.143383	0.1	10.909916
27.145050	0.1	10.975779
27.146717	0.1	11.046887
27.148383	0.1	11.123241
27.150050	0.1	11.203588
27.151717	0.1	11.285485
27.153383	0.1	11.366606
27.155050	0.1	11.446059
27.156717	0.1	11.525214
27.158383	0.1	11.606277
27.160050	0.1	11.690915
27.161717	0.1	11.780322
27.163383	0.1	11.875213
27.165050	0.1	11.974335
27.166717	0.1	12.076021
27.168383	0.1	12.180866
27.170050	0.1	12.290657
27.171717	0.1	12.405754
27.173383	0.1	12.525678
27.175050	0.1	12.650431
27.176717	0.1	12.780250
27.178383	0.1	12.915076
27.180050	0.1	13.054729
27.181717	0.1	13.199211
27.183383	0.1	13.348878
27.185050	0.1	13.504744
27.186717	0.1	13.667644
27.188383	0.1	13.837875
27.190050	0.1	14.015377
27.191717	0.1	14.200390
27.193383	0.1	14.393330
27.195050	0.1	14.594735
27.196717	0.1	14.805377
27.198383	0.1	15.026570
27.200050	0.1	15.259088
27.201717	0.1	15.502990
27.203383	0.1	15.757860
27.205050	0.1	16.023160
27.206717	0.1	16.298653
27.208383	0.1	16.585113
27.210050	0.1	16.884209
27.211717	0.1	17.197610
27.213383	0.1	17.525376
27.215050	0.1	17.866195
27.216717	0.1	18.218340
27.218383	0.1	18.580378
27.220050	0.1	18.951656
27.221717	0.1	19.332648
27.223383	0.1	19.723595
27.225050	0.1	20.124198
27.226717	0.1	20.533563
27.228383	0.1	20.950378
27.230050	0.1	21.372796
27.231717	0.1	21.799327
27.233383	0.1	22.229017
27.235050	0.1	22.660555
27.236717	0.1	23.091854
27.238383	0.1	23.520292
27.240050	0.1	23.943426
27.241717	0.1	24.359049
27.243383	0.1	24.764957
27.245050	0.1	25.158764
27.246717	0.1	25.538148
27.248383	0.1	25.901736
27.250050	0.1	26.249112
27.251717	0.1	26.578905
27.253383	0.1	26.888313
27.255050	0.1	27.173342
27.256717	0.1	27.430715
27.258383	0.1	27.659001
27.260050	0.1	27.857901
27.261717	0.1	28.026940
27.263383	0.1	28.164388
27.265050	0.1	28.268220
27.266717	0.1	28.337302
27.268383	0.1	28.371455
27.270050	0.1	28.370859
27.271717	0.1	28.335096
27.273383	0.1	28.263869
27.275050	0.1	28.156997
27.276717	0.1	28.014840
27.278383	0.1	27.838053
27.280050	0.1	27.628125
27.281717	0.1	27.387203
27.283383	0.1	27.117314
27.285050	0.1	26.819588
27.286717	0.1	26.495220
27.288383	0.1	26.145698
27.290050	0.1	25.772633
27.291717	0.1	25.377573
27.293383	0.1	24.962904
27.295050	0.1	24.531485
27.296717	0.1	24.086119
27.298383	0.1	23.629130
27.300050	0.1	23.163082
27.301717	0.1	22.690178
27.303383	0.1	22.212089
27.305050	0.1	21.730245
27.306717	0.1	21.245600
27.308383	0.1	20.759822
27.310050	0.1	20.276130
27.311717	0.1	19.798459
27.313383	0.1	19.328834
27.315050	0.1	18.867375
27.316717	0.1	18.414200
27.318383	0.1	17.969907
27.320050	0.1	17.535151
27.321717	0.1	17.110885
27.323383	0.1	16.698302
27.325050	0.1	16.298355
27.326717	0.1	15.912117
27.328383	0.1	15.540541
27.330050	0.1	15.184105
27.331717	0.1	14.842571
27.333383	0.1	14.515460
27.335050	0.1	14.202596
27.336717	0.1	13.904334
27.338383	0.1	13.621271
27.340050	0.1	13.353229
27.341717	0.1	13.099671
27.343383	0.1	12.860299
27.345050	0.1	12.634815
27.346717	0.1	12.422920
27.348383	0.1	12.223840
27.350050	0.1	12.036861
27.351717	0.1	11.861683
27.353383	0.1	11.697233
27.355050	0.1	11.542321
27.356717	0.1	11.396170
27.358383	0.1	11.258662
27.360050	0.1	11.129261
27.361717	0.1	11.007131
27.363383	0.1	10.891975
27.365050	0.1	10.783435
27.366717	0.1	10.681570
27.368383	0.1	10.587574
27.370050	0.1	10.501743
27.371717	0.1	10.422707
27.373383	0.1	10.348976
27.375050	0.1	10.279775
27.376717	0.1	10.214747
27.378383	0.1	10.153652
27.380050	0.1	10.095955
27.381717	0.1	10.040701
27.383383	0.1	9.986759
27.385050	0.1	9.933830
27.386717	0.1	9.882212
27.388383	0.1	9.832502
27.390050	0.1	9.785712
27.391717	0.1	9.742797
27.393383	0.1	9.704531
27.395050	0.1	9.670795
27.396717	0.1	9.639800
27.398383	0.1	9.609104
27.400050	0.1	9.577454
27.401717	0.1	9.545684
27.403383	0.1	9.515524
27.405050	0.1	9.488166
27.406717	0.1	9.463549
27.408383	0.1	9.440721
27.410050	0.1	9.418846
27.411717	0.1	9.396732
27.413383	0.1	9.373725
27.415050	0.1	9.350598
27.416717	0.1	9.329260
27.418383	0.1	9.310961
27.420050	0.1	9.295226
27.421717	0.1	9.280861
27.423383	0.1	9.267867
27.425050	0.1	9.256483
27.426717	0.1	9.246290
27.428383	0.1	9.236157
27.430050	0.1	9.225607
27.431717	0.1	9.214521
27.433383	0.1	9.203613
27.435050	0.1	9.194017
27.436717	0.1	9.185970
27.438383	0.1	9.178460
27.440050	0.1	9.169818
27.441717	0.1	9.160340
27.443383	0.1	9.152175
27.445050	0.1	9.146214
27.446717	0.1	9.141625
27.448383	0.1	9.137571
27.450050	0.1	9.134114
27.451717	0.1	9.131551
27.453383	0.1	9.129346
27.455050	0.1	9.126604
27.456717	0.1	9.122670
27.458383	0.1	9.118379
27.460050	0.1	9.115041
27.461717	0.1	9.113133
27.463383	0.1	9.112239
27.465050	0.1	9.111405
27.466717	0.1	9.109498
27.468383	0.1	9.106339
27.470050	0.1	9.103120
27.471717	0.1	9.100497
27.473383	0.1	9.097815
27.475050	0.1	9.094537
27.476717	0.1	9.091139
27.478383	0.1	9.088219
27.480050	0.1	9.085954
27.481717	0.1	9.083629
27.483383	0.1	9.080530
27.485050	0.1	9.077132
27.486717	0.1	9.075404
27.488383	0.1	9.076119
27.490050	0.1	9.078384
27.491717	0.1	9.080887
27.493383	0.1	9.083152
27.495050	0.1	9.085119
27.496717	0.1	9.086013
27.498383	0.1	9.085060
27.500050	0.1	9.082199
27.501717	0.1	9.078384
27.503383	0.1	9.074629
27.505050	0.1	9.071649
27.506717	0.1	9.069801
27.508383	0.1	9.068430
27.510050	0.1	9.066761
27.511717	0.1	9.064258
27.513383	0.1	9.061218
27.515050	0.1	9.058238
27.516717	0.1	9.056271
27.518383	0.1	9.056271
27.520050	0.1	9.058178
27.521717	0.1	9.060741
27.523383	0.1	9.062768
27.525050	0.1	9.063900
27.526717	0.1	9.063900
27.528383	0.1	9.062410
27.530050	0.1	9.059549
27.531717	0.1	9.056151
27.533383	0.1	9.053350
27.535050	0.1	9.051920
27.536717	0.1	9.051860
27.538383	0.1	9.052694
27.540050	0.1	9.054184
27.541717	0.1	9.056032
27.543383	0.1	9.057701
27.545050	0.1	9.057761
27.546717	0.1	9.055019
27.548383	0.1	9.049476
27.550050	0.1	9.042681
27.551717	0.1	9.036303
27.553383	0.1	9.031475
27.555050	0.1	9.028793
27.556717	0.1	9.028078
27.558383	0.1	9.028137
27.560050	0.1	9.027780
27.561717	0.1	9.026945
27.563383	0.1	9.025932
27.565050	0.1	9.024859
27.566717	0.1	9.023965
27.568383	0.1	9.023309
27.570050	0.1	9.023011
27.571717	0.1	9.023130
27.573383	0.1	9.023429
27.575050	0.1	9.023071
27.576717	0.1	9.020806
27.578383	0.1	9.016693
27.580050	0.1	9.013057
27.581717	0.1	9.012044
27.583383	0.1	9.014011
27.585050	0.1	9.017110
27.586717	0.1	9.019077
27.588383	0.1	9.018899
27.590050	0.1	9.017647
27.591717	0.1	9.017528
27.593383	0.1	9.020031
27.595050	0.1	9.024859
27.596717	0.1	9.030700
27.598383	0.1	9.036005
27.600050	0.1	9.039581
27.601717	0.1	9.040893
27.603383	0.1	9.039581
27.605050	0.1	9.035528
27.606717	0.1	9.029389
27.608383	0.1	9.022773
27.610050	0.1	9.017289
27.611717	0.1	9.013475
27.613383	0.1	9.011686
27.615050	0.1	9.012461
27.616717	0.1	9.015263
27.618383	0.1	9.018422
27.620050	0.1	9.020210
27.621717	0.1	9.019971
27.623383	0.1	9.018303
27.625050	0.1	9.016336
27.626717	0.1	9.014845
27.628383	0.1	9.014130
27.630050	0.1	9.014190
27.631717	0.1	9.014965
27.633383	0.1	9.016872
27.635050	0.1	9.020150
27.636717	0.1	9.023846
27.638383	0.1	9.026290
27.640050	0.1	9.026588
27.641717	0.1	9.025574
27.643383	0.1	9.024203
27.645050	0.1	9.023369
27.646717	0.1	9.024144
27.648383	0.1	9.027064
27.650050	0.1	9.030998
27.651717	0.1	9.034098
27.653383	0.1	9.035707
27.655050	0.1	9.035647
27.656717	0.1	9.033800
27.658383	0.1	9.030581
27.660050	0.1	9.027243
27.661717	0.1	9.024621
27.663383	0.1	9.022654
27.665050	0.1	9.020985
27.666717	0.1	9.019554
27.668383	0.1	9.019018
27.670050	0.1	9.020091
27.671717	0.1	9.023011
27.673383	0.1	9.026886
27.675050	0.1	9.029866
27.676717	0.1	9.030045
27.678383	0.1	9.027362
27.680050	0.1	9.024084
27.681717	0.1	9.022594
27.683383	0.1	9.024382
27.685050	0.1	9.029508
27.686717	0.1	9.036065
27.688383	0.1	9.040952
27.690050	0.1	9.042681
27.691717	0.1	9.042502
27.693383	0.1	9.042085
27.695050	0.1	9.042383
27.696717	0.1	9.043813
27.698383	0.1	9.046853
27.700050	0.1	9.051025
27.701717	0.1	9.054661
27.703383	0.1	9.056271
27.705050	0.1	9.056032
27.706717	0.1	9.055794
27.708383	0.1	9.057284
27.710050	0.1	9.061158
27.711717	0.1	9.066642
27.713383	0.1	9.072304
27.715050	0.1	9.077669
27.716717	0.1	9.082974
27.718383	0.1	9.088219
27.720050	0.1	9.092629
27.721717	0.1	9.095073
27.723383	0.1	9.095014
27.725050	0.1	9.093702
27.726717	0.1	9.093166
27.728383	0.1	9.093881
27.730050	0.1	9.095312
27.731717	0.1	9.096504
27.733383	0.1	9.096981
27.735050	0.1	9.096981
27.736717	0.1	9.097577
27.738383	0.1	9.099782
27.740050	0.1	9.103239
27.741717	0.1	9.106875
27.743383	0.1	9.109736
27.745050	0.1	9.111584
27.746717	0.1	9.113312
27.748383	0.1	9.115816
27.750050	0.1	9.119511
27.751717	0.1	9.124339
27.753383	0.1	9.129823
27.755050	0.1	9.135306
27.756717	0.1	9.140552
27.758383	0.1	9.145320
27.760050	0.1	9.149254
27.761717	0.1	9.152294
27.763383	0.1	9.154857
27.765050	0.1	9.156824
27.766717	0.1	9.157777
27.768383	0.1	9.158075
27.770050	0.1	9.158373
27.771717	0.1	9.158969
27.773383	0.1	9.159327
27.775050	0.1	9.159029
27.776717	0.1	9.158135
27.778383	0.1	9.157897
27.780050	0.1	9.159148
27.781717	0.1	9.161711
27.783383	0.1	9.164990
27.785050	0.1	9.168625
27.786717	0.1	9.172023
27.788383	0.1	9.174586
27.790050	0.1	9.176374
27.791717	0.1	9.177149
27.793383	0.1	9.176612
27.795050	0.1	9.174824
27.796717	0.1	9.172202
27.798383	0.1	9.169281
27.800050	0.1	9.167016
27.801717	0.1	9.165705
27.803383	0.1	9.164572
27.805050	0.1	9.162784
27.806717	0.1	9.160102
27.808383	0.1	9.156824
27.810050	0.1	9.153486
27.811717	0.1	9.150625
27.813383	0.1	9.148181
27.815050	0.1	9.145797
27.816717	0.1	9.144307
27.818383	0.1	9.144903
27.820050	0.1	9.146989
27.821717	0.1	9.148658
27.823383	0.1	9.148658
27.825050	0.1	9.146870
27.826717	0.1	9.143711
27.828383	0.1	9.139598
27.830050	0.1	9.135008
27.831717	0.1	9.130896
27.833383	0.1	9.128392
27.835050	0.1	9.127439
27.836717	0.1	9.127021
27.838383	0.1	9.126545
27.840050	0.1	9.126425
27.841717	0.1	9.126723
27.843383	0.1	9.126843
27.845050	0.1	9.125948
27.846717	0.1	9.123922
27.848383	0.1	9.120763
27.850050	0.1	9.116471
27.851717	0.1	9.111405
27.853383	0.1	9.106339
27.855050	0.1	9.102047
27.856717	0.1	9.098292
27.858383	0.1	9.095014
27.860050	0.1	9.092749
27.861717	0.1	9.092272
27.863383	0.1	9.093166
27.865050	0.1	9.094298
27.866717	0.1	9.094775
27.868383	0.1	9.093881
27.870050	0.1	9.091199
27.871717	0.1	9.087146
27.873383	0.1	9.083212
27.875050	0.1	9.081424
27.876717	0.1	9.082556
27.878383	0.1	9.085477
27.880050	0.1	9.088278
27.881717	0.1	9.090305
27.883383	0.1	9.092033
27.885050	0.1	9.094537
27.886717	0.1	9.098590
27.888383	0.1	9.103656
27.890050	0.1	9.108544
27.891717	0.1	9.112239
27.893383	0.1	9.114385
27.895050	0.1	9.115696
27.896717	0.1	9.117306
27.898383	0.1	9.119928
27.900050	0.1	9.122849
27.901717	0.1	9.124578
27.903383	0.1	9.124816
27.905050	0.1	9.125114
27.906717	0.1	9.127141
27.908383	0.1	9.130359
27.910050	0.1	9.133399
27.911717	0.1	9.135604
27.913383	0.1	9.137452
27.915050	0.1	9.139717
27.916717	0.1	9.142578
27.918383	0.1	9.145737
27.920050	0.1	9.148598
27.921717	0.1	9.150982
27.923383	0.1	9.153247
27.925050	0.1	9.155691
27.926717	0.1	9.158254
27.928383	0.1	9.160638
27.930050	0.1	9.162784
27.931717	0.1	9.164572
27.933383	0.1	9.165824
27.935050	0.1	9.166897
27.936717	0.1	9.168447
27.938383	0.1	9.171725
27.940050	0.1	9.177566
27.941717	0.1	9.185792
27.943383	0.1	9.194971
27.945050	0.1	9.202898
27.946717	0.1	9.207666
27.948383	0.1	9.208918
27.950050	0.1	9.208441
27.951717	0.1	9.208799
27.953383	0.1	9.211124
27.955050	0.1	9.214879
27.956717	0.1	9.218574
27.958383	0.1	9.220720
27.960050	0.1	9.221316
27.961717	0.1	9.221793
27.963383	0.1	9.222806
27.965050	0.1	9.224177
27.966717	0.1	9.225548
27.968383	0.1	9.226800
27.970050	0.1	9.227872
27.971717	0.1	9.229541
27.973383	0.1	9.232760
27.975050	0.1	9.238482
27.976717	0.1	9.246886
27.978383	0.1	9.256960
27.980050	0.1	9.266735
27.981717	0.1	9.274483
27.983383	0.1	9.279967
27.985050	0.1	9.283603
27.986717	0.1	9.286404
27.988383	0.1	9.289384
27.990050	0.1	9.293378
27.991717	0.1	9.298266
27.993383	0.1	9.302676
27.995050	0.1	9.305180
27.996717	0.1	9.305955
27.998383	0.1	9.306551
28.000050	0.1	9.308279
28.001717	0.1	9.311319
28.003383	0.1	9.315372
28.005050	0.1	9.320438
28.006717	0.1	9.326578
28.008383	0.1	9.334267
28.010050	0.1	9.343327
28.011717	0.1	9.352089
28.013383	0.1	9.358824
28.015050	0.1	9.363473
28.016717	0.1	9.367347
28.018383	0.1	9.371400
28.020050	0.1	9.375156
28.021717	0.1	9.377480
28.023383	0.1	9.378374
28.025050	0.1	9.379089
28.026717	0.1	9.381533
28.028383	0.1	9.386242
28.030050	0.1	9.392202
28.031717	0.1	9.397686
28.033383	0.1	9.401918
28.035050	0.1	9.405435
28.036717	0.1	9.409369
28.038383	0.1	9.414673
28.040050	0.1	9.421051
28.041717	0.1	9.427429
28.043383	0.1	9.433151
28.045050	0.1	9.437740
28.046717	0.1	9.441376
28.048383	0.1	9.444595
28.050050	0.1	9.447873
28.051717	0.1	9.452046
28.053383	0.1	9.457529
28.055050	0.1	9.463549
28.056717	0.1	9.468258
28.058383	0.1	9.471119
28.060050	0.1	9.473086
28.061717	0.1	9.475709
28.063383	0.1	9.479762
28.065050	0.1	9.485365
28.066717	0.1	9.491265
28.068383	0.1	9.496391
28.070050	0.1	9.500564
28.071717	0.1	9.504200
28.073383	0.1	9.507359
28.075050	0.1	9.510577
28.076717	0.1	9.513975
28.078383	0.1	9.517134
28.080050	0.1	9.519637
28.081717	0.1	9.522498
28.083383	0.1	9.527207
28.085050	0.1	9.533883
28.086717	0.1	9.540856
28.088383	0.1	9.546280
28.090050	0.1	9.549261
28.091717	0.1	9.550214
28.093383	0.1	9.550095
28.095050	0.1	9.549618
28.096717	0.1	9.549082
28.098383	0.1	9.548724
28.100050	0.1	9.548247
28.101717	0.1	9.547592
28.103383	0.1	9.547055
28.105050	0.1	9.547413
28.106717	0.1	9.548963
28.108383	0.1	9.551526
28.110050	0.1	9.554685
28.111717	0.1	9.557486
28.113383	0.1	9.559572
28.115050	0.1	9.561420
28.116717	0.1	9.562672
28.118383	0.1	9.561837
28.120050	0.1	9.557963
28.121717	0.1	9.550870
28.123383	0.1	9.541393
28.125050	0.1	9.531379
28.126717	0.1	9.522319
28.128383	0.1	9.514988
28.130050	0.1	9.509922
28.131717	0.1	9.507180
28.133383	0.1	9.506167
28.135050	0.1	9.505690
28.136717	0.1	9.505272
28.138383	0.1	9.504974
28.140050	0.1	9.504557
28.141717	0.1	9.502411
28.143383	0.1	9.497166
28.145050	0.1	9.488583
28.146717	0.1	9.478272
28.148383	0.1	9.468496
28.150050	0.1	9.460807
28.151717	0.1	9.454787
28.153383	0.1	9.449363
28.155050	0.1	9.443880
28.156717	0.1	9.438575
28.158383	0.1	9.433151
28.160050	0.1	9.427190
28.161717	0.1	9.420634
28.163383	0.1	9.413958
28.165050	0.1	9.407700
28.166717	0.1	9.402514
28.168383	0.1	9.398640
28.170050	0.1	9.395183
28.171717	0.1	9.390951
28.173383	0.1	9.385825
28.175050	0.1	9.380758
28.176717	0.1	9.376586
28.178383	0.1	9.373367
28.180050	0.1	9.371043
28.181717	0.1	9.369135
28.183383	0.1	9.366930
28.185050	0.1	9.364069
28.186717	0.1	9.360612
28.188383	0.1	9.356917
28.190050	0.1	9.352744
28.191717	0.1	9.347857
28.193383	0.1	9.342254
28.195050	0.1	9.336413
28.196717	0.1	9.331585
28.198383	0.1	9.328187
28.200050	0.1	9.325445
28.201717	0.1	9.322346
28.203383	0.1	9.318650
28.205050	0.1	9.314716
28.206717	0.1	9.311140
28.208383	0.1	9.308935
28.210050	0.1	9.308875
28.211717	0.1	9.310902
28.213383	0.1	9.314001
28.215050	0.1	9.316981
28.216717	0.1	9.319068
28.218383	0.1	9.320498
28.220050	0.1	9.321213
28.221717	0.1	9.320617
28.223383	0.1	9.318591
28.225050	0.1	9.316207
28.226717	0.1	9.314895
28.228383	0.1	9.315312
28.230050	0.1	9.317041
28.231717	0.1	9.318829
28.233383	0.1	9.319485
28.235050	0.1	9.318650
28.236717	0.1	9.316087
28.238383	0.1	9.312034
28.240050	0.1	9.307087
28.241717	0.1	9.302319
28.243383	0.1	9.299040
28.245050	0.1	9.298385
28.246717	0.1	9.300650
28.248383	0.1	9.304882
28.250050	0.1	9.309292
28.251717	0.1	9.312332
28.253383	0.1	9.313524
28.255050	0.1	9.313703
28.256717	0.1	9.314299
28.258383	0.1	9.315730
28.260050	0.1	9.317279
28.261717	0.1	9.317697
28.263383	0.1	9.316028
28.265050	0.1	9.312392
28.266717	0.1	9.308041
28.268383	0.1	9.304762
28.270050	0.1	9.303690
28.271717	0.1	9.304524
28.273383	0.1	9.306253
28.275050	0.1	9.307504
28.276717	0.1	9.307147
28.278383	0.1	9.305239
28.280050	0.1	9.303153
28.281717	0.1	9.303034
28.283383	0.1	9.305835
28.285050	0.1	9.311200
28.286717	0.1	9.318472
28.288383	0.1	9.326399
28.290050	0.1	9.332836
28.291717	0.1	9.335220
28.293383	0.1	9.333373
28.295050	0.1	9.329379
28.296717	0.1	9.325862
28.298383	0.1	9.324432
28.300050	0.1	9.325147
28.301717	0.1	9.326876
28.303383	0.1	9.328425
28.305050	0.1	9.329379
28.306717	0.1	9.330571
28.308383	0.1	9.333194
28.310050	0.1	9.337843
28.311717	0.1	9.343803
28.313383	0.1	9.349645
28.315050	0.1	9.354711
28.316717	0.1	9.359122
28.318383	0.1	9.363175
28.320050	0.1	9.366394
28.321717	0.1	9.368420
28.323383	0.1	9.369672
28.325050	0.1	9.370447
28.326717	0.1	9.370447
28.328383	0.1	9.369553
28.330050	0.1	9.368957
28.331717	0.1	9.370387
28.333383	0.1	9.375215
28.335050	0.1	9.383023
28.336717	0.1	9.391368
28.338383	0.1	9.397507
28.340050	0.1	9.400607
28.341717	0.1	9.401024
28.343383	0.1	9.399772
28.345050	0.1	9.399176
28.346717	0.1	9.401322
28.348383	0.1	9.406388
28.350050	0.1	9.412706
28.351717	0.1	9.418071
28.353383	0.1	9.420693
28.355050	0.1	9.420038
28.356717	0.1	9.417117
28.358383	0.1	9.413660
28.360050	0.1	9.411991
28.361717	0.1	9.413779
28.363383	0.1	9.418905
28.365050	0.1	9.425164
28.366717	0.1	9.429932
28.368383	0.1	9.432436
28.370050	0.1	9.433210
28.371717	0.1	9.433270
28.373383	0.1	9.433270
28.375050	0.1	9.433389
28.376717	0.1	9.433270
28.378383	0.1	9.432972
28.380050	0.1	9.432257
28.381717	0.1	9.431124
28.383383	0.1	9.429634
28.385050	0.1	9.427846
28.386717	0.1	9.425283
28.388383	0.1	9.421647
28.390050	0.1	9.417296
28.391717	0.1	9.413064
28.393383	0.1	9.410084
28.395050	0.1	9.409130
28.396717	0.1	9.409786
28.398383	0.1	9.410680
28.400050	0.1	9.410382
28.401717	0.1	9.407938
28.403383	0.1	9.402395
28.405050	0.1	9.393991
28.406717	0.1	9.384692
28.408383	0.1	9.376407
28.410050	0.1	9.370387
28.411717	0.1	9.366870
28.413383	0.1	9.364665
28.415050	0.1	9.361864
28.416717	0.1	9.357691
28.418383	0.1	9.352804
28.420050	0.1	9.348393
28.421717	0.1	9.345115
28.423383	0.1	9.342671
28.425050	0.1	9.340585
28.426717	0.1	9.338737
28.428383	0.1	9.336293
28.430050	0.1	9.332479
28.431717	0.1	9.327293
28.433383	0.1	9.321690
28.435050	0.1	9.316505
28.436717	0.1	9.312749
28.438383	0.1	9.311498
28.440050	0.1	9.312749
28.441717	0.1	9.315432
28.443383	0.1	9.317995
28.445050	0.1	9.318829
28.446717	0.1	9.317101
28.448383	0.1	9.313405
28.450050	0.1	9.308756
28.451717	0.1	9.304047
28.453383	0.1	9.299875
28.455050	0.1	9.296775
28.456717	0.1	9.294987
28.458383	0.1	9.294212
28.460050	0.1	9.294749
28.461717	0.1	9.297073
28.463383	0.1	9.300650
28.465050	0.1	9.303868
28.466717	0.1	9.305418
28.468383	0.1	9.305478
28.470050	0.1	9.305418
28.471717	0.1	9.306372
28.473383	0.1	9.308220
28.475050	0.1	9.309352
28.476717	0.1	9.308339
28.478383	0.1	9.304882
28.480050	0.1	9.300352
28.481717	0.1	9.296537
28.483383	0.1	9.294332
28.485050	0.1	9.294093
28.486717	0.1	9.295464
28.488383	0.1	9.297669
28.490050	0.1	9.300054
28.491717	0.1	9.302557
28.493383	0.1	9.305358
28.495050	0.1	9.308756
28.496717	0.1	9.312511
28.498383	0.1	9.315610
28.500050	0.1	9.316862
28.501717	0.1	9.315789
28.503383	0.1	9.313584
28.505050	0.1	9.311736
28.506717	0.1	9.310425
28.508383	0.1	9.309292
28.510050	0.1	9.308935
28.511717	0.1	9.309710
28.513383	0.1	9.311796
28.515050	0.1	9.314955
28.516717	0.1	9.318829
28.518383	0.1	9.322405
28.520050	0.1	9.325445
28.521717	0.1	9.328664
28.523383	0.1	9.332538
28.525050	0.1	9.336293
28.526717	0.1	9.338797
28.528383	0.1	9.340168
28.530050	0.1	9.341240
28.531717	0.1	9.343088
28.533383	0.1	9.345949
28.535050	0.1	9.349347
28.536717	0.1	9.352506
28.538383	0.1	9.355248
28.540050	0.1	9.358407
28.541717	0.1	9.362698
28.543383	0.1	9.368122
28.545050	0.1	9.373904
28.546717	0.1	9.378672
28.548383	0.1	9.382010
28.550050	0.1	9.384871
28.551717	0.1	9.388805
28.553383	0.1	9.394467
28.555050	0.1	9.401382
28.556717	0.1	9.408355
28.558383	0.1	9.414435
28.560050	0.1	9.419561
28.561717	0.1	9.424270
28.563383	0.1	9.428681
28.565050	0.1	9.432853
28.566717	0.1	9.436668
28.568383	0.1	9.439767
28.570050	0.1	9.442807
28.571717	0.1	9.446860
28.573383	0.1	9.452642
28.575050	0.1	9.460211
28.576717	0.1	9.469569
28.578383	0.1	9.479762
28.580050	0.1	9.489418
28.581717	0.1	9.498239
28.583383	0.1	9.507537
28.585050	0.1	9.518207
28.586717	0.1	9.530068
28.588383	0.1	9.542347
28.590050	0.1	9.554267
28.591717	0.1	9.565652
28.593383	0.1	9.576798
28.595050	0.1	9.587467
28.596717	0.1	9.597719
28.598383	0.1	9.608448
28.600050	0.1	9.621382
28.601717	0.1	9.637297
28.603383	0.1	9.655715
28.605050	0.1	9.675682
28.606717	0.1	9.696603
28.608383	0.1	9.717644
28.610050	0.1	9.737611
28.611717	0.1	9.755493
28.613383	0.1	9.771526
28.615050	0.1	9.787441
28.616717	0.1	9.805441
28.618383	0.1	9.827078
28.620050	0.1	9.852589
28.621717	0.1	9.881199
28.623383	0.1	9.910942
28.625050	0.1	9.939969
28.626717	0.1	9.967805
28.628383	0.1	9.995878
28.630050	0.1	10.026336
28.631717	0.1	10.060967
28.633383	0.1	10.099590
28.635050	0.1	10.140181
28.636717	0.1	10.180653
28.638383	0.1	10.220767
28.640050	0.1	10.262609
28.641717	0.1	10.308445
28.643383	0.1	10.359169
28.645050	0.1	10.414303
28.646717	0.1	10.472954
28.648383	0.1	10.534824
28.650050	0.1	10.600925
28.651717	0.1	10.672570
28.653383	0.1	10.749341
28.655050	0.1	10.829271
28.656717	0.1	10.910273
28.658383	0.1	10.991157
28.660050	0.1	11.071921
28.661717	0.1	11.154354
28.663383	0.1	11.240483
28.665050	0.1	11.331499
28.666717	0.1	11.427761
28.668383	0.1	11.529148
28.670050	0.1	11.635841
28.671717	0.1	11.748315
28.673383	0.1	11.866391
28.675050	0.1	11.989237
28.676717	0.1	12.116194
28.678383	0.1	12.247325
28.680050	0.1	12.382985
28.681717	0.1	12.523235
28.683383	0.1	12.668372
28.685050	0.1	12.819172
28.686717	0.1	12.976170
28.688383	0.1	13.138653
28.690050	0.1	13.305426
28.691717	0.1	13.475955
28.693383	0.1	13.650239
28.695050	0.1	13.828398
28.696717	0.1	14.011086
28.698383	0.1	14.200569
28.700050	0.1	14.398874
28.701717	0.1	14.606179
28.703383	0.1	14.820994
28.705050	0.1	15.041293
28.706717	0.1	15.266419
28.708383	0.1	15.496672
28.710050	0.1	15.732110
28.711717	0.1	15.972556
28.713383	0.1	16.218127
28.715050	0.1	16.469182
28.716717	0.1	16.725601
28.718383	0.1	16.987027
28.720050	0.1	17.253519
28.721717	0.1	17.525853
28.723383	0.1	17.804922
28.725050	0.1	18.091203
28.726717	0.1	18.385233
28.728383	0.1	18.686474
28.730050	0.1	18.993200
28.731717	0.1	19.304575
28.733383	0.1	19.621493
28.735050	0.1	19.946159
28.736717	0.1	20.280422
28.738383	0.1	20.624102
28.740050	0.1	20.976127
28.741717	0.1	21.336497
28.743383	0.1	21.706344
28.745050	0.1	22.086562
28.746717	0.1	22.478045
28.748383	0.1	22.881092
28.750050	0.1	23.295344
28.751717	0.1	23.721398
28.753383	0.1	24.160625
28.755050	0.1	24.614216
28.756717	0.1	25.083245
28.758383	0.1	25.568070
28.760050	0.1	26.068272
28.761717	0.1	26.583435
28.763383	0.1	27.114333
28.765050	0.1	27.663054
28.766717	0.1	28.231682
28.768383	0.1	28.820516
28.770050	0.1	29.427471
28.771717	0.1	30.049624
28.773383	0.1	30.685784
28.775050	0.1	31.336488
28.776717	0.1	32.001855
28.778383	0.1	32.681288
28.780050	0.1	33.373775
28.781717	0.1	34.077468
28.783383	0.1	34.789922
28.785050	0.1	35.508933
28.786717	0.1	36.231758
28.788383	0.1	36.954644
28.790050	0.1	37.673952
28.791717	0.1	38.387360
28.793383	0.1	39.092901
28.795050	0.1	39.787652
28.796717	0.1	40.467324
28.798383	0.1	41.127029
28.800050	0.1	41.761639
28.801717	0.1	42.366030
28.803383	0.1	42.935910
28.805050	0.1	43.467941
28.806717	0.1	43.958905
28.808383	0.1	44.405165
28.810050	0.1	44.803622
28.811717	0.1	45.151713
28.813383	0.1	45.447114
28.815050	0.1	45.687797
28.816717	0.1	45.871976
28.818383	0.1	45.997205
28.820050	0.1	46.060326
28.821717	0.1	46.058717
28.823383	0.1	45.991245
28.825050	0.1	45.857969
28.826717	0.1	45.659902
28.828383	0.1	45.398953
28.830050	0.1	45.077029
28.831717	0.1	44.695380
28.833383	0.1	44.255021
28.835050	0.1	43.757203
28.836717	0.1	43.203654
28.838383	0.1	42.596283
28.840050	0.1	41.937771
28.841717	0.1	41.231575
28.843383	0.1	40.482166
28.845050	0.1	39.695325
28.846717	0.1	38.877311
28.848383	0.1	38.033845
28.850050	0.1	37.168684
28.851717	0.1	36.283495
28.853383	0.1	35.379770
28.855050	0.1	34.460129
28.856717	0.1	33.528330
28.858383	0.1	32.588841
28.860050	0.1	31.646730
28.861717	0.1	30.706586
28.863383	0.1	29.772462
28.865050	0.1	28.849007
28.866717	0.1	27.940513
28.868383	0.1	27.048470
28.870050	0.1	26.172401
28.871717	0.1	25.313081
28.873383	0.1	24.473847
28.875050	0.1	23.658217
28.876717	0.1	22.867979
28.878383	0.1	22.103907
28.880050	0.1	21.367194
28.881717	0.1	20.659448
28.883383	0.1	19.981505
28.885050	0.1	19.333125
28.886717	0.1	18.713952
28.888383	0.1	18.123151
28.890050	0.1	17.559708
28.891717	0.1	17.022492
28.893383	0.1	16.511560
28.895050	0.1	16.027869
28.896717	0.1	15.572310
28.898383	0.1	15.144707
28.900050	0.1	14.744104
[truncated: 257,812 more chars]
