# Supplementary material for: Fade into you: genetic control of pigmentation patterns in red-flesh apple (Malus domestica)
Source: Front Plant Sci. 2025 Jan 13;15:1462545. doi: 10.3389/fpls.2024.1462545 (PMC11770013; doi:10.3389/fpls.2024.1462545)
Supplement: Supplementary file 4 [file DataSheet1.zip › CR A3EXT284NM/CR A3EXT284NM.txt]

URL	chrom://thermo-pfav3ojr/ChromeleonLocal/Instrument Data/Vanquish_MS/Dimitri/VALEMA/Pierre/Echantillons 03-04-24.seq/120.smp/EXT284NM.channel/EXT284NM.chm
Channel	EXT284NM

Injection Information:
Data Vault	ChromeleonLocal
Sequence	Echantillons 03-04-24
Name	CR A3
Number	9
Position	B:A9
Comment	colonne SB-AQ MeOH+5%AA
Processing Method	Quantitative
Instrument Method	VALEMA test separation GRAQ 4
Type	Unknown
Status	Finished
Inject Time	4/3/2024 11:47:51 PM +02:00
Volume (µl)	10.0000
Dilution Factor	1.0000
Weight	1.0000

Chromatogram Data Information:
Time Min. (min)	0.001717
Time Max. (min)	47.000050
Data Points	28200
Detector	UV
Generating Data System	Chromeleon 7.3.2.10759
Exporting Data System	Chromeleon 7.3.2.0
Operator	Administrator
Signal Quantity	Absorbance
Signal Unit	mAU
Signal Min.	-1.244545
Signal Max.	415.203596
Channel	EXT284NM
Driver Name	VDAD.dll
Channel Type	Evaluation
Min. Step (s)	0.1
Max. Step (s)	0.1
Average Step (s)	0.1

Signal Parameter Information:
Signal Info	WVL:284 nm

Chromatogram Data:
Time (min)	Step (s)	Value (mAU)
0.001717	n.a.	0.000000
0.003383	0.1	-0.000179
0.005050	0.1	-0.001192
0.006717	0.1	-0.003874
0.008383	0.1	-0.008106
0.010050	0.1	-0.012755
0.011717	0.1	-0.016212
0.013383	0.1	-0.017703
0.015050	0.1	-0.018060
0.016717	0.1	-0.019073
0.018383	0.1	-0.021696
0.020050	0.1	-0.024855
0.021717	0.1	-0.027239
0.023383	0.1	-0.028074
0.025050	0.1	-0.026882
0.026717	0.1	-0.023723
0.028383	0.1	-0.020266
0.030050	0.1	-0.018299
0.031717	0.1	-0.017524
0.033383	0.1	-0.016928
0.035050	0.1	-0.016809
0.036717	0.1	-0.017941
0.038383	0.1	-0.020027
0.040050	0.1	-0.021636
0.041717	0.1	-0.021338
0.043383	0.1	-0.018120
0.045050	0.1	-0.011921
0.046717	0.1	-0.004351
0.048383	0.1	0.002503
0.050050	0.1	0.007093
0.051717	0.1	0.008285
0.053383	0.1	0.004888
0.055050	0.1	-0.002682
0.056717	0.1	-0.011265
0.058383	0.1	-0.016272
0.060050	0.1	-0.015140
0.061717	0.1	-0.009060
0.063383	0.1	-0.001252
0.065050	0.1	0.005126
0.066717	0.1	0.008047
0.068383	0.1	0.007212
0.070050	0.1	0.003457
0.071717	0.1	-0.001788
0.073383	0.1	-0.006676
0.075050	0.1	-0.009716
0.076717	0.1	-0.010252
0.078383	0.1	-0.009000
0.080050	0.1	-0.007272
0.081717	0.1	-0.005484
0.083383	0.1	-0.003636
0.085050	0.1	-0.001013
0.086717	0.1	0.003219
0.088383	0.1	0.009060
0.090050	0.1	0.014603
0.091717	0.1	0.017345
0.093383	0.1	0.016630
0.095050	0.1	0.014186
0.096717	0.1	0.012755
0.098383	0.1	0.013947
0.100050	0.1	0.016630
0.101717	0.1	0.017464
0.103383	0.1	0.014544
0.105050	0.1	0.009239
0.106717	0.1	0.004888
0.108383	0.1	0.003397
0.110050	0.1	0.003874
0.111717	0.1	0.003934
0.113383	0.1	0.002146
0.115050	0.1	-0.000656
0.116717	0.1	-0.002027
0.118383	0.1	-0.000954
0.120050	0.1	0.001073
0.121717	0.1	0.001848
0.123383	0.1	0.000536
0.125050	0.1	-0.002146
0.126717	0.1	-0.004470
0.128383	0.1	-0.005722
0.130050	0.1	-0.005901
0.131717	0.1	-0.005066
0.133383	0.1	-0.003159
0.135050	0.1	-0.000298
0.136717	0.1	0.002384
0.138383	0.1	0.004053
0.140050	0.1	0.005245
0.141717	0.1	0.007570
0.143383	0.1	0.011325
0.145050	0.1	0.014663
0.146717	0.1	0.014842
0.148383	0.1	0.010848
0.150050	0.1	0.004232
0.151717	0.1	-0.001431
0.153383	0.1	-0.003338
0.155050	0.1	-0.001490
0.156717	0.1	0.002503
0.158383	0.1	0.007629
0.160050	0.1	0.013530
0.161717	0.1	0.018418
0.163383	0.1	0.019312
0.165050	0.1	0.014901
0.166717	0.1	0.007153
0.168383	0.1	-0.000715
0.170050	0.1	-0.007629
0.171717	0.1	-0.014305
0.173383	0.1	-0.020146
0.175050	0.1	-0.022590
0.176717	0.1	-0.019848
0.178383	0.1	-0.013113
0.180050	0.1	-0.005841
0.181717	0.1	-0.000775
0.183383	0.1	0.001252
0.185050	0.1	0.000775
0.186717	0.1	-0.000954
0.188383	0.1	-0.001848
0.190050	0.1	-0.000536
0.191717	0.1	0.002861
0.193383	0.1	0.006735
0.195050	0.1	0.009179
0.196717	0.1	0.008941
0.198383	0.1	0.005782
0.200050	0.1	0.001252
0.201717	0.1	-0.002980
0.203383	0.1	-0.006318
0.205050	0.1	-0.008404
0.206717	0.1	-0.008225
0.208383	0.1	-0.004649
0.210050	0.1	0.001490
0.211717	0.1	0.007868
0.213383	0.1	0.012338
0.215050	0.1	0.013232
0.216717	0.1	0.009358
0.218383	0.1	0.001431
0.220050	0.1	-0.007391
0.221717	0.1	-0.013888
0.223383	0.1	-0.016630
0.225050	0.1	-0.015140
0.226717	0.1	-0.011086
0.228383	0.1	-0.007570
0.230050	0.1	-0.006676
0.231717	0.1	-0.008523
0.233383	0.1	-0.012636
0.235050	0.1	-0.018060
0.236717	0.1	-0.023127
0.238383	0.1	-0.025749
0.240050	0.1	-0.024438
0.241717	0.1	-0.019610
0.243383	0.1	-0.013411
0.245050	0.1	-0.008285
0.246717	0.1	-0.005901
0.248383	0.1	-0.006437
0.250050	0.1	-0.009120
0.251717	0.1	-0.012577
0.253383	0.1	-0.016034
0.255050	0.1	-0.019312
0.256717	0.1	-0.022054
0.258383	0.1	-0.023365
0.260050	0.1	-0.023484
0.261717	0.1	-0.023484
0.263383	0.1	-0.023484
0.265050	0.1	-0.023186
0.266717	0.1	-0.022113
0.268383	0.1	-0.020146
0.270050	0.1	-0.017583
0.271717	0.1	-0.015378
0.273383	0.1	-0.013947
0.275050	0.1	-0.013173
0.276717	0.1	-0.012934
0.278383	0.1	-0.013292
0.280050	0.1	-0.014901
0.281717	0.1	-0.017941
0.283383	0.1	-0.021696
0.285050	0.1	-0.025570
0.286717	0.1	-0.029385
0.288383	0.1	-0.032306
0.290050	0.1	-0.032783
0.291717	0.1	-0.030696
0.293383	0.1	-0.027239
0.295050	0.1	-0.023365
0.296717	0.1	-0.018954
0.298383	0.1	-0.013649
0.300050	0.1	-0.008106
0.301717	0.1	-0.004232
0.303383	0.1	-0.003338
0.305050	0.1	-0.004530
0.306717	0.1	-0.005484
0.308383	0.1	-0.004768
0.310050	0.1	-0.002682
0.311717	0.1	-0.001311
0.313383	0.1	-0.002563
0.315050	0.1	-0.007153
0.316717	0.1	-0.013769
0.318383	0.1	-0.020087
0.320050	0.1	-0.024438
0.321717	0.1	-0.026286
0.323383	0.1	-0.025570
0.325050	0.1	-0.022590
0.326717	0.1	-0.017822
0.328383	0.1	-0.012219
0.330050	0.1	-0.007868
0.331717	0.1	-0.006855
0.333383	0.1	-0.009537
0.335050	0.1	-0.014126
0.336717	0.1	-0.019193
0.338383	0.1	-0.023007
0.340050	0.1	-0.024557
0.341717	0.1	-0.024140
0.343383	0.1	-0.023186
0.345050	0.1	-0.022531
0.346717	0.1	-0.021517
0.348383	0.1	-0.018418
0.350050	0.1	-0.012815
0.351717	0.1	-0.006378
0.353383	0.1	-0.001609
0.355050	0.1	-0.000358
0.356717	0.1	-0.002325
0.358383	0.1	-0.005186
0.360050	0.1	-0.006557
0.361717	0.1	-0.005901
0.363383	0.1	-0.004768
0.365050	0.1	-0.004828
0.366717	0.1	-0.007033
0.368383	0.1	-0.010431
0.370050	0.1	-0.012994
0.371717	0.1	-0.013411
0.373383	0.1	-0.011683
0.375050	0.1	-0.008881
0.376717	0.1	-0.006139
0.378383	0.1	-0.005364
0.380050	0.1	-0.007689
0.381717	0.1	-0.012815
0.383383	0.1	-0.018954
0.385050	0.1	-0.024259
0.386717	0.1	-0.027239
0.388383	0.1	-0.026762
0.390050	0.1	-0.022531
0.391717	0.1	-0.015795
0.393383	0.1	-0.009358
0.395050	0.1	-0.005484
0.396717	0.1	-0.004172
0.398383	0.1	-0.003397
0.400050	0.1	-0.002205
0.401717	0.1	-0.002027
0.403383	0.1	-0.005305
0.405050	0.1	-0.012040
0.406717	0.1	-0.019789
0.408383	0.1	-0.026107
0.410050	0.1	-0.029862
0.411717	0.1	-0.030577
0.413383	0.1	-0.028908
0.415050	0.1	-0.026464
0.416717	0.1	-0.024319
0.418383	0.1	-0.022590
0.420050	0.1	-0.020981
0.421717	0.1	-0.020087
0.423383	0.1	-0.020683
0.425050	0.1	-0.022054
0.426717	0.1	-0.022590
0.428383	0.1	-0.021517
0.430050	0.1	-0.019789
0.431717	0.1	-0.018954
0.433383	0.1	-0.019193
0.435050	0.1	-0.019133
0.436717	0.1	-0.017107
0.438383	0.1	-0.012100
0.440050	0.1	-0.004709
0.441717	0.1	0.002623
0.443383	0.1	0.006080
0.445050	0.1	0.003517
0.446717	0.1	-0.003874
0.448383	0.1	-0.011921
0.450050	0.1	-0.017583
0.451717	0.1	-0.020623
0.453383	0.1	-0.021815
0.455050	0.1	-0.021636
0.456717	0.1	-0.020742
0.458383	0.1	-0.020146
0.460050	0.1	-0.020087
0.461717	0.1	-0.019968
0.463383	0.1	-0.019014
0.465050	0.1	-0.017285
0.466717	0.1	-0.016272
0.468383	0.1	-0.016451
0.470050	0.1	-0.016391
0.471717	0.1	-0.014901
0.473383	0.1	-0.012875
0.475050	0.1	-0.012338
0.476717	0.1	-0.014246
0.478383	0.1	-0.017583
0.480050	0.1	-0.020564
0.481717	0.1	-0.022292
0.483383	0.1	-0.023961
0.485050	0.1	-0.026822
0.486717	0.1	-0.030160
0.488383	0.1	-0.032365
0.490050	0.1	-0.031829
0.491717	0.1	-0.028491
0.493383	0.1	-0.024199
0.495050	0.1	-0.020921
0.496717	0.1	-0.018239
0.498383	0.1	-0.015259
0.500050	0.1	-0.011981
0.501717	0.1	-0.009120
0.503383	0.1	-0.006557
0.505050	0.1	-0.003994
0.506717	0.1	-0.001788
0.508383	0.1	-0.001431
0.510050	0.1	-0.003517
0.511717	0.1	-0.006676
0.513383	0.1	-0.009239
0.515050	0.1	-0.010431
0.516717	0.1	-0.010490
0.518383	0.1	-0.009358
0.520050	0.1	-0.007153
0.521717	0.1	-0.003695
0.523383	0.1	0.000954
0.525050	0.1	0.005901
0.526717	0.1	0.009120
0.528383	0.1	0.007868
0.530050	0.1	0.001371
0.531717	0.1	-0.007212
0.533383	0.1	-0.013709
0.535050	0.1	-0.016153
0.536717	0.1	-0.015438
0.538383	0.1	-0.014067
0.540050	0.1	-0.013590
0.541717	0.1	-0.013709
0.543383	0.1	-0.013947
0.545050	0.1	-0.014722
0.546717	0.1	-0.016451
0.548383	0.1	-0.018895
0.550050	0.1	-0.022113
0.551717	0.1	-0.026524
0.553383	0.1	-0.031650
0.555050	0.1	-0.036299
0.556717	0.1	-0.039041
0.558383	0.1	-0.039518
0.560050	0.1	-0.037253
0.561717	0.1	-0.031650
0.563383	0.1	-0.023305
0.565050	0.1	-0.015259
0.566717	0.1	-0.010669
0.568383	0.1	-0.010967
0.570050	0.1	-0.014961
0.571717	0.1	-0.020266
0.573383	0.1	-0.024915
0.575050	0.1	-0.028193
0.576717	0.1	-0.030458
0.578383	0.1	-0.031888
0.580050	0.1	-0.032008
0.581717	0.1	-0.030220
0.583383	0.1	-0.027001
0.585050	0.1	-0.023663
0.586717	0.1	-0.021875
0.588383	0.1	-0.022829
0.590050	0.1	-0.026405
0.591717	0.1	-0.031114
0.593383	0.1	-0.034451
0.595050	0.1	-0.035465
0.596717	0.1	-0.035048
0.598383	0.1	-0.034451
0.600050	0.1	-0.034273
0.601717	0.1	-0.034809
0.603383	0.1	-0.036120
0.605050	0.1	-0.038028
0.606717	0.1	-0.040114
0.608383	0.1	-0.041366
0.610050	0.1	-0.041127
0.611717	0.1	-0.039399
0.613383	0.1	-0.037014
0.615050	0.1	-0.034988
0.616717	0.1	-0.032902
0.618383	0.1	-0.028610
0.620050	0.1	-0.021636
0.621717	0.1	-0.014782
0.623383	0.1	-0.011921
0.625050	0.1	-0.014067
0.626717	0.1	-0.019252
0.628383	0.1	-0.024498
0.630050	0.1	-0.027359
0.631717	0.1	-0.027120
0.633383	0.1	-0.025213
0.635050	0.1	-0.023723
0.636717	0.1	-0.023365
0.638383	0.1	-0.023603
0.640050	0.1	-0.024080
0.641717	0.1	-0.025094
0.643383	0.1	-0.026584
0.645050	0.1	-0.028074
0.646717	0.1	-0.028849
0.648383	0.1	-0.028312
0.650050	0.1	-0.027061
0.651717	0.1	-0.026464
0.653383	0.1	-0.026882
0.655050	0.1	-0.028074
0.656717	0.1	-0.029385
0.658383	0.1	-0.030100
0.660050	0.1	-0.028610
0.661717	0.1	-0.023365
0.663383	0.1	-0.015914
0.665050	0.1	-0.010312
0.666717	0.1	-0.009477
0.668383	0.1	-0.012338
0.670050	0.1	-0.015676
0.671717	0.1	-0.017345
0.673383	0.1	-0.017583
0.675050	0.1	-0.017524
0.676717	0.1	-0.017345
0.678383	0.1	-0.016391
0.680050	0.1	-0.015616
0.681717	0.1	-0.017166
0.683383	0.1	-0.021994
0.685050	0.1	-0.028610
0.686717	0.1	-0.034392
0.688383	0.1	-0.038147
0.690050	0.1	-0.040591
0.691717	0.1	-0.042677
0.693383	0.1	-0.043988
0.695050	0.1	-0.043750
0.696717	0.1	-0.042498
0.698383	0.1	-0.041306
0.700050	0.1	-0.041187
0.701717	0.1	-0.042200
0.703383	0.1	-0.043511
0.705050	0.1	-0.044048
0.706717	0.1	-0.042796
0.708383	0.1	-0.039876
0.710050	0.1	-0.036180
0.711717	0.1	-0.033557
0.713383	0.1	-0.032306
0.715050	0.1	-0.030875
0.716717	0.1	-0.028372
0.718383	0.1	-0.026107
0.720050	0.1	-0.026405
0.721717	0.1	-0.028968
0.723383	0.1	-0.031173
0.725050	0.1	-0.031114
0.726717	0.1	-0.028908
0.728383	0.1	-0.026405
0.730050	0.1	-0.025153
0.731717	0.1	-0.025511
0.733383	0.1	-0.026882
0.735050	0.1	-0.028789
0.736717	0.1	-0.031233
0.738383	0.1	-0.032961
0.740050	0.1	-0.031829
0.741717	0.1	-0.027478
0.743383	0.1	-0.022411
0.745050	0.1	-0.019789
0.746717	0.1	-0.020802
0.748383	0.1	-0.024378
0.750050	0.1	-0.028193
0.751717	0.1	-0.030637
0.753383	0.1	-0.031352
0.755050	0.1	-0.030518
0.756717	0.1	-0.028849
0.758383	0.1	-0.027478
0.760050	0.1	-0.027478
0.761717	0.1	-0.029147
0.763383	0.1	-0.032008
0.765050	0.1	-0.035226
0.766717	0.1	-0.039160
0.768383	0.1	-0.044405
0.770050	0.1	-0.049829
0.771717	0.1	-0.052929
0.773383	0.1	-0.051856
0.775050	0.1	-0.046909
0.776717	0.1	-0.039637
0.778383	0.1	-0.031948
0.780050	0.1	-0.025392
0.781717	0.1	-0.020802
0.783383	0.1	-0.018060
0.785050	0.1	-0.017226
0.786717	0.1	-0.017822
0.788383	0.1	-0.018597
0.790050	0.1	-0.018835
0.791717	0.1	-0.018954
0.793383	0.1	-0.019431
0.795050	0.1	-0.020087
0.796717	0.1	-0.020266
0.798383	0.1	-0.020266
0.800050	0.1	-0.021160
0.801717	0.1	-0.023484
0.803383	0.1	-0.026762
0.805050	0.1	-0.030696
0.806717	0.1	-0.035524
0.808383	0.1	-0.041604
0.810050	0.1	-0.048757
0.811717	0.1	-0.055611
0.813383	0.1	-0.060916
0.815050	0.1	-0.063539
0.816717	0.1	-0.063002
0.818383	0.1	-0.059009
0.820050	0.1	-0.051558
0.821717	0.1	-0.041664
0.823383	0.1	-0.031590
0.825050	0.1	-0.023723
0.826717	0.1	-0.019133
0.828383	0.1	-0.017285
0.830050	0.1	-0.017166
0.831717	0.1	-0.018358
0.833383	0.1	-0.020862
0.835050	0.1	-0.023961
0.836717	0.1	-0.027061
0.838383	0.1	-0.029981
0.840050	0.1	-0.032842
0.841717	0.1	-0.035405
0.843383	0.1	-0.037551
0.845050	0.1	-0.039458
0.846717	0.1	-0.041306
0.848383	0.1	-0.043333
0.850050	0.1	-0.045896
0.851717	0.1	-0.049293
0.853383	0.1	-0.052989
0.855050	0.1	-0.055552
0.856717	0.1	-0.055730
0.858383	0.1	-0.054181
0.860050	0.1	-0.052869
0.861717	0.1	-0.052392
0.863383	0.1	-0.050962
0.865050	0.1	-0.047147
0.866717	0.1	-0.041425
0.868383	0.1	-0.035465
0.870050	0.1	-0.030220
0.871717	0.1	-0.026643
0.873383	0.1	-0.026286
0.875050	0.1	-0.030160
0.876717	0.1	-0.036895
0.878383	0.1	-0.043631
0.880050	0.1	-0.048399
0.881717	0.1	-0.050604
0.883383	0.1	-0.048876
0.885050	0.1	-0.042319
0.886717	0.1	-0.032425
0.888383	0.1	-0.023127
0.890050	0.1	-0.018179
0.891717	0.1	-0.018418
0.893383	0.1	-0.022173
0.895050	0.1	-0.027359
0.896717	0.1	-0.033021
0.898383	0.1	-0.038862
0.900050	0.1	-0.043154
0.901717	0.1	-0.044346
0.903383	0.1	-0.042081
0.905050	0.1	-0.037968
0.906717	0.1	-0.033855
0.908383	0.1	-0.031233
0.910050	0.1	-0.029922
0.911717	0.1	-0.029504
0.913383	0.1	-0.029922
0.915050	0.1	-0.031590
0.916717	0.1	-0.034392
0.918383	0.1	-0.037074
0.920050	0.1	-0.038028
0.921717	0.1	-0.036359
0.923383	0.1	-0.032663
0.925050	0.1	-0.028968
0.926717	0.1	-0.027180
0.928383	0.1	-0.027478
0.930050	0.1	-0.029564
0.931717	0.1	-0.033379
0.933383	0.1	-0.038862
0.935050	0.1	-0.044167
0.936717	0.1	-0.046313
0.938383	0.1	-0.044048
0.940050	0.1	-0.039339
0.941717	0.1	-0.035584
0.943383	0.1	-0.034750
0.945050	0.1	-0.036776
0.946717	0.1	-0.041068
0.948383	0.1	-0.046253
0.950050	0.1	-0.050068
0.951717	0.1	-0.050068
0.953383	0.1	-0.045836
0.955050	0.1	-0.039339
0.956717	0.1	-0.033617
0.958383	0.1	-0.030637
0.960050	0.1	-0.030339
0.961717	0.1	-0.031590
0.963383	0.1	-0.033259
0.965050	0.1	-0.034630
0.966717	0.1	-0.034928
0.968383	0.1	-0.033438
0.970050	0.1	-0.030696
0.971717	0.1	-0.028253
0.973383	0.1	-0.027418
0.975050	0.1	-0.027835
0.976717	0.1	-0.027716
0.978383	0.1	-0.026584
0.980050	0.1	-0.026047
0.981717	0.1	-0.027716
0.983383	0.1	-0.031590
0.985050	0.1	-0.036299
0.986717	0.1	-0.040233
0.988383	0.1	-0.043035
0.990050	0.1	-0.045180
0.991717	0.1	-0.046790
0.993383	0.1	-0.046074
0.995050	0.1	-0.041664
0.996717	0.1	-0.033915
0.998383	0.1	-0.025392
1.000050	0.1	-0.019252
1.001717	0.1	-0.017345
1.003383	0.1	-0.019610
1.005050	0.1	-0.024974
1.006717	0.1	-0.031710
1.008383	0.1	-0.037372
1.010050	0.1	-0.040352
1.011717	0.1	-0.040889
1.013383	0.1	-0.040472
1.015050	0.1	-0.039995
1.016717	0.1	-0.039279
1.018383	0.1	-0.038505
1.020050	0.1	-0.037968
1.021717	0.1	-0.037968
1.023383	0.1	-0.038564
1.025050	0.1	-0.039220
1.026717	0.1	-0.038862
1.028383	0.1	-0.036418
1.030050	0.1	-0.032783
1.031717	0.1	-0.030100
1.033383	0.1	-0.029802
1.035050	0.1	-0.031710
1.036717	0.1	-0.034690
1.038383	0.1	-0.037849
1.040050	0.1	-0.040710
1.041717	0.1	-0.043392
1.043383	0.1	-0.046253
1.045050	0.1	-0.049293
1.046717	0.1	-0.051379
1.048383	0.1	-0.050902
1.050050	0.1	-0.047863
1.051717	0.1	-0.043392
1.053383	0.1	-0.038326
1.055050	0.1	-0.033557
1.056717	0.1	-0.030875
1.058383	0.1	-0.032604
1.060050	0.1	-0.038862
1.061717	0.1	-0.046670
1.063383	0.1	-0.052452
1.065050	0.1	-0.054598
1.066717	0.1	-0.054121
1.068383	0.1	-0.052989
1.070050	0.1	-0.052333
1.071717	0.1	-0.051796
1.073383	0.1	-0.049829
1.075050	0.1	-0.044882
1.076717	0.1	-0.037074
1.078383	0.1	-0.028610
1.080050	0.1	-0.022769
1.081717	0.1	-0.021398
1.083383	0.1	-0.023961
1.085050	0.1	-0.028729
1.086717	0.1	-0.034153
1.088383	0.1	-0.038445
1.090050	0.1	-0.040352
1.091717	0.1	-0.040531
1.093383	0.1	-0.041485
1.095050	0.1	-0.045180
1.096717	0.1	-0.050366
1.098383	0.1	-0.053108
1.100050	0.1	-0.050843
1.101717	0.1	-0.045121
1.103383	0.1	-0.039458
1.105050	0.1	-0.036299
1.106717	0.1	-0.035882
1.108383	0.1	-0.037074
1.110050	0.1	-0.038505
1.111717	0.1	-0.039101
1.113383	0.1	-0.038028
1.115050	0.1	-0.035346
1.116717	0.1	-0.032127
1.118383	0.1	-0.030577
1.120050	0.1	-0.032365
1.121717	0.1	-0.036657
1.123383	0.1	-0.040829
1.125050	0.1	-0.042558
1.126717	0.1	-0.041962
1.128383	0.1	-0.040591
1.130050	0.1	-0.039577
1.131717	0.1	-0.039160
1.133383	0.1	-0.040531
1.135050	0.1	-0.044346
1.136717	0.1	-0.049293
1.138383	0.1	-0.053883
1.140050	0.1	-0.057518
1.141717	0.1	-0.060380
1.143383	0.1	-0.061691
1.145050	0.1	-0.060618
1.146717	0.1	-0.056982
1.148383	0.1	-0.051439
1.150050	0.1	-0.044465
1.151717	0.1	-0.035822
1.153383	0.1	-0.026107
1.155050	0.1	-0.018597
1.156717	0.1	-0.016987
1.158383	0.1	-0.021517
1.160050	0.1	-0.028729
1.161717	0.1	-0.035226
1.163383	0.1	-0.039935
1.165050	0.1	-0.042260
1.166717	0.1	-0.041306
1.168383	0.1	-0.037014
1.170050	0.1	-0.031710
1.171717	0.1	-0.028074
1.173383	0.1	-0.027239
1.175050	0.1	-0.027776
1.176717	0.1	-0.028014
1.178383	0.1	-0.027239
1.180050	0.1	-0.025868
1.181717	0.1	-0.024617
1.183383	0.1	-0.024199
1.185050	0.1	-0.024617
1.186717	0.1	-0.025034
1.188383	0.1	-0.024736
1.190050	0.1	-0.024199
1.191717	0.1	-0.024378
1.193383	0.1	-0.025868
1.195050	0.1	-0.028670
1.196717	0.1	-0.032187
1.198383	0.1	-0.034690
1.200050	0.1	-0.035346
1.201717	0.1	-0.035107
1.203383	0.1	-0.035048
1.205050	0.1	-0.034988
1.206717	0.1	-0.034630
1.208383	0.1	-0.034571
1.210050	0.1	-0.035703
1.211717	0.1	-0.038028
1.213383	0.1	-0.040710
1.215050	0.1	-0.042677
1.216717	0.1	-0.042617
1.218383	0.1	-0.040352
1.220050	0.1	-0.037253
1.221717	0.1	-0.035346
1.223383	0.1	-0.035703
1.225050	0.1	-0.038028
1.226717	0.1	-0.041127
1.228383	0.1	-0.043511
1.230050	0.1	-0.044167
1.231717	0.1	-0.043750
1.233383	0.1	-0.043154
1.235050	0.1	-0.042915
1.236717	0.1	-0.042677
1.238383	0.1	-0.042200
1.240050	0.1	-0.041544
1.241717	0.1	-0.040650
1.243383	0.1	-0.039041
1.245050	0.1	-0.036895
1.246717	0.1	-0.035286
1.248383	0.1	-0.034332
1.250050	0.1	-0.033259
1.251717	0.1	-0.031710
1.253383	0.1	-0.030458
1.255050	0.1	-0.030220
1.256717	0.1	-0.031054
1.258383	0.1	-0.032127
1.260050	0.1	-0.032663
1.261717	0.1	-0.032902
1.263383	0.1	-0.032961
1.265050	0.1	-0.032723
1.266717	0.1	-0.031948
1.268383	0.1	-0.030875
1.270050	0.1	-0.030339
1.271717	0.1	-0.030577
1.273383	0.1	-0.030339
1.275050	0.1	-0.028670
1.276717	0.1	-0.026524
1.278383	0.1	-0.025630
1.280050	0.1	-0.025690
1.281717	0.1	-0.024736
1.283383	0.1	-0.021696
1.285050	0.1	-0.018060
1.286717	0.1	-0.015795
1.288383	0.1	-0.015914
1.290050	0.1	-0.018477
1.291717	0.1	-0.022829
1.293383	0.1	-0.027478
1.295050	0.1	-0.030637
1.296717	0.1	-0.031114
1.298383	0.1	-0.028491
1.300050	0.1	-0.022948
1.301717	0.1	-0.015438
1.303383	0.1	-0.008106
1.305050	0.1	-0.003159
1.306717	0.1	-0.001848
1.308383	0.1	-0.003397
1.310050	0.1	-0.006139
1.311717	0.1	-0.009239
1.313383	0.1	-0.012994
1.315050	0.1	-0.017107
1.316717	0.1	-0.021338
1.318383	0.1	-0.025928
1.320050	0.1	-0.030518
1.321717	0.1	-0.034451
1.323383	0.1	-0.036716
1.325050	0.1	-0.036538
1.326717	0.1	-0.033677
1.328383	0.1	-0.029683
1.330050	0.1	-0.026524
1.331717	0.1	-0.024617
1.333383	0.1	-0.023186
1.335050	0.1	-0.021935
1.336717	0.1	-0.020325
1.338383	0.1	-0.018299
1.340050	0.1	-0.016093
1.341717	0.1	-0.013888
1.343383	0.1	-0.010967
1.345050	0.1	-0.007451
1.346717	0.1	-0.004411
1.348383	0.1	-0.002682
1.350050	0.1	-0.002921
1.351717	0.1	-0.005007
1.353383	0.1	-0.008166
1.355050	0.1	-0.011921
1.356717	0.1	-0.015736
1.358383	0.1	-0.018537
1.360050	0.1	-0.019193
1.361717	0.1	-0.017881
1.363383	0.1	-0.016510
1.365050	0.1	-0.017583
1.366717	0.1	-0.021636
1.368383	0.1	-0.027180
1.370050	0.1	-0.032842
1.371717	0.1	-0.038207
1.373383	0.1	-0.043094
1.375050	0.1	-0.046849
1.376717	0.1	-0.049353
1.378383	0.1	-0.050604
1.380050	0.1	-0.050247
1.381717	0.1	-0.048339
1.383383	0.1	-0.046074
1.385050	0.1	-0.043929
1.386717	0.1	-0.040770
1.388383	0.1	-0.036001
1.390050	0.1	-0.030875
1.391717	0.1	-0.025868
1.393383	0.1	-0.020444
1.395050	0.1	-0.014544
1.396717	0.1	-0.008881
1.398383	0.1	-0.003576
1.400050	0.1	0.001311
1.401717	0.1	0.005066
1.403383	0.1	0.007212
1.405050	0.1	0.008702
1.406717	0.1	0.011444
1.408383	0.1	0.017881
1.410050	0.1	0.030279
1.411717	0.1	0.049114
1.413383	0.1	0.072241
1.415050	0.1	0.096679
1.416717	0.1	0.120938
1.418383	0.1	0.145257
1.420050	0.1	0.170112
1.421717	0.1	0.196397
1.423383	0.1	0.225246
1.425050	0.1	0.257909
1.426717	0.1	0.295401
1.428383	0.1	0.337601
1.430050	0.1	0.383437
1.431717	0.1	0.431418
1.433383	0.1	0.480831
1.435050	0.1	0.531137
1.436717	0.1	0.582397
1.438383	0.1	0.636041
1.440050	0.1	0.693202
1.441717	0.1	0.753522
1.443383	0.1	0.816166
1.445050	0.1	0.881076
1.446717	0.1	0.948250
1.448383	0.1	1.017451
1.450050	0.1	1.087725
1.451717	0.1	1.157641
1.453383	0.1	1.225889
1.455050	0.1	1.292050
1.456717	0.1	1.356423
1.458383	0.1	1.419604
1.460050	0.1	1.482129
1.461717	0.1	1.544178
1.463383	0.1	1.607120
1.465050	0.1	1.672626
1.466717	0.1	1.740396
1.468383	0.1	1.807749
1.470050	0.1	1.872659
1.471717	0.1	1.935899
1.473383	0.1	2.000272
1.475050	0.1	2.067268
1.476717	0.1	2.136767
1.478383	0.1	2.207220
1.480050	0.1	2.276540
1.481717	0.1	2.342463
1.483383	0.1	2.403438
1.485050	0.1	2.459705
1.486717	0.1	2.513647
1.488383	0.1	2.567351
1.490050	0.1	2.622783
1.491717	0.1	2.681434
1.493383	0.1	2.743304
1.495050	0.1	2.806246
1.496717	0.1	2.867460
1.498383	0.1	2.925337
1.500050	0.1	2.979577
1.501717	0.1	3.031314
1.503383	0.1	3.083706
1.505050	0.1	3.139854
1.506717	0.1	3.200591
1.508383	0.1	3.264129
1.510050	0.1	3.328502
1.511717	0.1	3.392756
1.513383	0.1	3.456772
1.515050	0.1	3.519535
1.516717	0.1	3.579617
1.518383	0.1	3.636718
1.520050	0.1	3.691614
1.521717	0.1	3.745973
1.523383	0.1	3.801882
1.525050	0.1	3.861487
1.526717	0.1	3.926039
1.528383	0.1	3.993094
1.530050	0.1	4.057348
1.531717	0.1	4.115343
1.533383	0.1	4.168630
1.535050	0.1	4.221499
1.536717	0.1	4.275978
1.538383	0.1	4.331768
1.540050	0.1	4.388333
1.541717	0.1	4.444897
1.543383	0.1	4.499197
1.545050	0.1	4.548848
1.546717	0.1	4.594088
1.548383	0.1	4.637897
1.550050	0.1	4.683078
1.551717	0.1	4.729986
1.553383	0.1	4.776597
1.555050	0.1	4.820586
1.556717	0.1	4.861236
1.558383	0.1	4.900635
1.560050	0.1	4.941523
1.561717	0.1	4.986167
1.563383	0.1	5.036891
1.565050	0.1	5.096197
1.566717	0.1	5.165458
1.568383	0.1	5.243540
1.570050	0.1	5.327940
1.571717	0.1	5.417645
1.573383	0.1	5.513430
1.575050	0.1	5.616486
1.576717	0.1	5.727947
1.578383	0.1	5.847752
1.580050	0.1	5.975247
1.581717	0.1	6.109894
1.583383	0.1	6.251514
1.585050	0.1	6.398917
1.586717	0.1	6.549597
1.588383	0.1	6.699980
1.590050	0.1	6.847978
1.591717	0.1	6.992758
1.593383	0.1	7.133246
1.595050	0.1	7.267297
1.596717	0.1	7.394076
1.598383	0.1	7.515729
1.600050	0.1	7.636011
1.601717	0.1	7.757366
1.603383	0.1	7.879735
1.605050	0.1	8.002043
1.606717	0.1	8.123935
1.608383	0.1	8.246303
1.610050	0.1	8.370102
1.611717	0.1	8.495093
1.613383	0.1	8.618892
1.615050	0.1	8.737088
1.616717	0.1	8.843899
1.618383	0.1	8.932174
1.620050	0.1	8.993388
1.621717	0.1	9.018243
1.623383	0.1	8.999527
1.625050	0.1	8.933664
1.626717	0.1	8.820296
1.628383	0.1	8.660377
1.630050	0.1	8.457661
1.631717	0.1	8.219302
1.633383	0.1	7.954836
1.635050	0.1	7.675708
1.636717	0.1	7.392705
1.638383	0.1	7.113815
1.640050	0.1	6.845177
1.641717	0.1	6.593645
1.643383	0.1	6.366790
1.645050	0.1	6.170929
1.646717	0.1	6.009221
1.648383	0.1	5.882621
1.650050	0.1	5.790174
1.651717	0.1	5.729676
1.653383	0.1	5.698562
1.655050	0.1	5.694628
1.656717	0.1	5.714000
1.658383	0.1	5.750656
1.660050	0.1	5.798281
1.661717	0.1	5.851865
1.663383	0.1	5.907953
1.665050	0.1	5.964816
1.666717	0.1	6.022156
1.668383	0.1	6.079555
1.670050	0.1	6.135464
1.671717	0.1	6.187201
1.673383	0.1	6.231428
1.675050	0.1	6.265641
1.676717	0.1	6.289602
1.678383	0.1	6.303728
1.680050	0.1	6.308437
1.681717	0.1	6.303013
1.683383	0.1	6.286264
1.685050	0.1	6.258488
1.686717	0.1	6.222308
1.688383	0.1	6.181181
1.690050	0.1	6.137550
1.691717	0.1	6.092191
1.693383	0.1	6.044269
1.695050	0.1	5.992830
1.696717	0.1	5.937934
1.698383	0.1	5.880118
1.700050	0.1	5.819798
1.701717	0.1	5.757034
1.703383	0.1	5.692900
1.705050	0.1	5.630374
1.706717	0.1	5.571127
1.708383	0.1	5.514205
1.710050	0.1	5.457998
1.711717	0.1	5.402625
1.713383	0.1	5.348802
1.715050	0.1	5.296469
1.716717	0.1	5.245686
1.718383	0.1	5.197108
1.720050	0.1	5.151570
1.721717	0.1	5.108178
1.723383	0.1	5.065561
1.725050	0.1	5.023778
1.726717	0.1	4.984439
1.728383	0.1	4.948557
1.730050	0.1	4.914761
1.731717	0.1	4.881144
1.733383	0.1	4.846931
1.735050	0.1	4.813314
1.736717	0.1	4.782200
1.738383	0.1	4.754603
1.740050	0.1	4.730106
1.741717	0.1	4.707217
1.743383	0.1	4.684866
1.745050	0.1	4.662991
1.746717	0.1	4.641950
1.748383	0.1	4.621744
1.750050	0.1	4.602254
1.751717	0.1	4.582703
1.753383	0.1	4.562795
1.755050	0.1	4.543305
1.756717	0.1	4.525662
1.758383	0.1	4.510939
1.760050	0.1	4.498959
1.761717	0.1	4.488051
1.763383	0.1	4.476786
1.765050	0.1	4.465103
1.766717	0.1	4.454315
1.768383	0.1	4.444897
1.770050	0.1	4.435957
1.771717	0.1	4.426658
1.773383	0.1	4.418075
1.775050	0.1	4.411638
1.776717	0.1	4.406929
1.778383	0.1	4.402221
1.780050	0.1	4.395664
1.781717	0.1	4.386246
1.783383	0.1	4.374564
1.785050	0.1	4.362345
1.786717	0.1	4.350305
1.788383	0.1	4.337967
1.790050	0.1	4.324377
1.791717	0.1	4.309297
1.793383	0.1	4.293144
1.795050	0.1	4.277289
1.796717	0.1	4.262507
1.798383	0.1	4.248560
1.800050	0.1	4.235149
1.801717	0.1	4.221678
1.803383	0.1	4.207313
1.805050	0.1	4.191697
1.806717	0.1	4.175902
1.808383	0.1	4.161060
1.810050	0.1	4.147113
1.811717	0.1	4.133344
1.813383	0.1	4.118204
1.815050	0.1	4.100144
1.816717	0.1	4.079461
1.818383	0.1	4.058182
1.820050	0.1	4.037977
1.821717	0.1	4.018784
1.823383	0.1	3.999591
1.825050	0.1	3.979981
1.826717	0.1	3.960729
1.828383	0.1	3.943563
1.830050	0.1	3.928900
1.831717	0.1	3.915489
1.833383	0.1	3.901124
1.835050	0.1	3.884077
1.836717	0.1	3.865123
1.838383	0.1	3.846586
1.840050	0.1	3.830493
1.841717	0.1	3.817618
1.843383	0.1	3.807783
1.845050	0.1	3.799558
1.846717	0.1	3.790498
1.848383	0.1	3.779531
1.850050	0.1	3.767431
1.851717	0.1	3.755033
1.853383	0.1	3.742039
1.855050	0.1	3.727913
1.856717	0.1	3.712476
1.858383	0.1	3.696501
1.860050	0.1	3.680945
1.861717	0.1	3.665984
1.863383	0.1	3.651262
1.865050	0.1	3.635943
1.866717	0.1	3.619373
1.868383	0.1	3.601253
1.870050	0.1	3.581703
1.871717	0.1	3.560484
1.873383	0.1	3.538072
1.875050	0.1	3.515005
1.876717	0.1	3.490985
1.878383	0.1	3.466308
1.880050	0.1	3.442168
1.881717	0.1	3.419161
1.883383	0.1	3.397227
1.885050	0.1	3.376544
1.886717	0.1	3.357172
1.888383	0.1	3.338278
1.890050	0.1	3.319025
1.891717	0.1	3.298104
1.893383	0.1	3.274143
1.895050	0.1	3.247202
1.896717	0.1	3.219724
1.898383	0.1	3.195346
1.900050	0.1	3.175974
1.901717	0.1	3.159523
1.903383	0.1	3.142238
1.905050	0.1	3.121317
1.906717	0.1	3.095806
1.908383	0.1	3.066540
1.910050	0.1	3.035903
1.911717	0.1	3.006160
1.913383	0.1	2.979398
1.915050	0.1	2.956689
1.916717	0.1	2.935946
1.918383	0.1	2.913058
1.920050	0.1	2.885938
1.921717	0.1	2.855659
1.923383	0.1	2.824485
1.925050	0.1	2.794385
1.926717	0.1	2.767027
1.928383	0.1	2.742946
1.930050	0.1	2.721548
1.931717	0.1	2.702594
1.933383	0.1	2.685964
1.935050	0.1	2.670765
1.936717	0.1	2.655387
1.938383	0.1	2.638102
1.940050	0.1	2.618015
1.941717	0.1	2.595723
1.943383	0.1	2.573192
1.945050	0.1	2.552152
1.946717	0.1	2.533138
1.948383	0.1	2.515376
1.950050	0.1	2.498150
1.951717	0.1	2.481699
1.953383	0.1	2.465964
1.955050	0.1	2.450287
1.956717	0.1	2.434313
1.958383	0.1	2.419293
1.960050	0.1	2.406240
1.961717	0.1	2.394557
1.963383	0.1	2.382994
1.965050	0.1	2.370715
1.966717	0.1	2.357185
1.968383	0.1	2.342224
1.970050	0.1	2.326429
1.971717	0.1	2.310217
1.973383	0.1	2.293944
1.975050	0.1	2.277970
1.976717	0.1	2.263188
1.978383	0.1	2.250791
1.980050	0.1	2.241135
1.981717	0.1	2.233267
1.983383	0.1	2.225578
1.985050	0.1	2.216935
1.986717	0.1	2.207279
1.988383	0.1	2.197385
1.990050	0.1	2.187729
1.991717	0.1	2.177417
1.993383	0.1	2.165020
1.995050	0.1	2.150476
1.996717	0.1	2.134979
1.998383	0.1	2.119780
2.000050	0.1	2.106011
2.001717	0.1	2.094627
2.003383	0.1	2.085805
2.005050	0.1	2.078533
2.006717	0.1	2.071500
2.008383	0.1	2.064049
2.010050	0.1	2.055884
2.011717	0.1	2.047002
2.013383	0.1	2.037883
2.015050	0.1	2.029359
2.016717	0.1	2.021790
2.018383	0.1	2.014637
2.020050	0.1	2.006590
2.021717	0.1	1.996815
2.023383	0.1	1.985550
2.025050	0.1	1.974881
2.026717	0.1	1.967251
2.028383	0.1	1.964450
2.030050	0.1	1.966238
2.031717	0.1	1.970053
2.033383	0.1	1.972199
2.035050	0.1	1.970828
2.036717	0.1	1.966536
2.038383	0.1	1.959801
2.040050	0.1	1.950979
2.041717	0.1	1.941502
2.043383	0.1	1.933158
2.045050	0.1	1.926661
2.046717	0.1	1.921892
2.048383	0.1	1.918376
2.050050	0.1	1.915634
2.051717	0.1	1.912832
2.053383	0.1	1.909018
2.055050	0.1	1.904309
2.056717	0.1	1.899362
2.058383	0.1	1.894176
2.060050	0.1	1.887977
2.061717	0.1	1.880467
2.063383	0.1	1.872063
2.065050	0.1	1.863182
2.066717	0.1	1.853407
2.068383	0.1	1.842737
2.070050	0.1	1.832366
2.071717	0.1	1.823187
2.073383	0.1	1.814723
2.075050	0.1	1.805961
2.076717	0.1	1.796067
2.078383	0.1	1.784980
2.080050	0.1	1.773775
2.081717	0.1	1.763582
2.083383	0.1	1.755357
2.085050	0.1	1.749754
2.086717	0.1	1.745701
2.088383	0.1	1.740933
2.090050	0.1	1.734018
2.091717	0.1	1.726151
2.093383	0.1	1.719534
2.095050	0.1	1.714707
2.096717	0.1	1.710355
2.098383	0.1	1.704097
2.100050	0.1	1.694381
2.101717	0.1	1.681924
2.103383	0.1	1.668751
2.105050	0.1	1.656115
2.106717	0.1	1.644731
2.108383	0.1	1.635730
2.110050	0.1	1.629889
2.111717	0.1	1.625776
2.113383	0.1	1.621068
2.115050	0.1	1.613855
2.116717	0.1	1.604200
2.118383	0.1	1.592994
2.120050	0.1	1.581609
2.121717	0.1	1.571000
2.123383	0.1	1.561582
2.125050	0.1	1.553297
2.126717	0.1	1.545966
2.128383	0.1	1.538873
2.130050	0.1	1.531959
2.131717	0.1	1.525760
2.133383	0.1	1.519919
2.135050	0.1	1.512945
2.136717	0.1	1.503825
2.138383	0.1	1.493216
2.140050	0.1	1.483023
2.141717	0.1	1.474500
2.143383	0.1	1.466990
2.145050	0.1	1.459181
2.146717	0.1	1.450777
2.148383	0.1	1.442790
2.150050	0.1	1.435697
2.151717	0.1	1.428962
2.153383	0.1	1.421213
2.155050	0.1	1.411676
2.156717	0.1	1.400232
2.158383	0.1	1.387894
2.160050	0.1	1.375854
2.161717	0.1	1.365006
2.163383	0.1	1.355887
2.165050	0.1	1.348615
2.166717	0.1	1.342774
2.168383	0.1	1.338124
2.170050	0.1	1.334429
2.171717	0.1	1.330197
2.173383	0.1	1.323879
2.175050	0.1	1.315236
2.176717	0.1	1.305163
2.178383	0.1	1.294911
2.180050	0.1	1.285195
2.181717	0.1	1.275957
2.183383	0.1	1.267076
2.185050	0.1	1.258791
2.186717	0.1	1.251698
2.188383	0.1	1.246035
2.190050	0.1	1.241326
2.191717	0.1	1.236677
2.193383	0.1	1.232028
2.195050	0.1	1.227021
2.196717	0.1	1.220286
2.198383	0.1	1.211524
2.200050	0.1	1.202643
2.201717	0.1	1.196146
2.203383	0.1	1.192510
2.205050	0.1	1.190603
2.206717	0.1	1.188636
2.208383	0.1	1.184762
2.210050	0.1	1.178324
2.211717	0.1	1.170397
2.213383	0.1	1.162529
2.215050	0.1	1.155377
2.216717	0.1	1.148462
2.218383	0.1	1.140475
2.220050	0.1	1.130521
2.221717	0.1	1.119375
2.223383	0.1	1.108408
2.225050	0.1	1.098216
2.226717	0.1	1.088619
2.228383	0.1	1.080036
2.230050	0.1	1.072884
2.231717	0.1	1.067102
2.233383	0.1	1.062155
2.235050	0.1	1.057446
2.236717	0.1	1.052678
2.238383	0.1	1.047492
2.240050	0.1	1.041949
2.241717	0.1	1.036346
2.243383	0.1	1.030147
2.245050	0.1	1.022697
2.246717	0.1	1.013875
2.248383	0.1	1.005054
2.250050	0.1	0.998259
2.251717	0.1	0.994086
2.253383	0.1	0.990808
2.255050	0.1	0.986159
2.256717	0.1	0.980258
2.258383	0.1	0.975311
2.260050	0.1	0.972748
2.261717	0.1	0.972092
2.263383	0.1	0.972450
2.265050	0.1	0.973105
2.266717	0.1	0.972509
2.268383	0.1	0.969410
2.270050	0.1	0.963569
2.271717	0.1	0.955761
2.273383	0.1	0.947714
2.275050	0.1	0.941396
2.276717	0.1	0.937045
2.278383	0.1	0.933290
2.280050	0.1	0.928998
2.281717	0.1	0.924647
2.283383	0.1	0.921249
2.285050	0.1	0.918746
2.286717	0.1	0.916243
2.288383	0.1	0.913382
2.290050	0.1	0.910640
2.291717	0.1	0.908136
2.293383	0.1	0.906467
2.295050	0.1	0.906408
2.296717	0.1	0.908077
2.298383	0.1	0.910699
2.300050	0.1	0.912309
2.301717	0.1	0.911236
2.303383	0.1	0.906467
2.305050	0.1	0.898838
2.306717	0.1	0.890553
2.308383	0.1	0.883699
2.310050	0.1	0.879586
2.311717	0.1	0.878573
2.313383	0.1	0.879526
2.315050	0.1	0.880837
2.316717	0.1	0.881374
2.318383	0.1	0.880599
2.320050	0.1	0.878513
2.321717	0.1	0.874996
2.323383	0.1	0.870049
2.325050	0.1	0.864685
2.326717	0.1	0.859916
2.328383	0.1	0.855625
2.330050	0.1	0.851750
2.331717	0.1	0.849843
2.333383	0.1	0.851572
2.335050	0.1	0.857353
2.336717	0.1	0.865400
2.338383	0.1	0.872374
2.340050	0.1	0.875711
2.341717	0.1	0.875533
2.343383	0.1	0.873685
2.345050	0.1	0.871420
2.346717	0.1	0.868857
2.348383	0.1	0.865519
2.350050	0.1	0.861347
2.351717	0.1	0.856817
2.353383	0.1	0.853181
2.355050	0.1	0.851691
2.356717	0.1	0.852227
2.358383	0.1	0.853360
2.360050	0.1	0.853300
2.361717	0.1	0.850856
2.363383	0.1	0.846684
2.365050	0.1	0.843465
2.366717	0.1	0.843585
2.368383	0.1	0.847042
2.370050	0.1	0.851810
2.371717	0.1	0.854909
2.373383	0.1	0.854075
2.375050	0.1	0.849068
2.376717	0.1	0.841439
2.378383	0.1	0.832379
2.380050	0.1	0.822842
2.381717	0.1	0.814855
2.383383	0.1	0.810623
2.385050	0.1	0.811100
2.386717	0.1	0.814617
2.388383	0.1	0.818312
2.390050	0.1	0.819922
2.391717	0.1	0.818670
2.393383	0.1	0.814915
2.395050	0.1	0.808895
2.396717	0.1	0.801146
2.398383	0.1	0.792861
2.400050	0.1	0.785530
2.401717	0.1	0.780225
2.403383	0.1	0.775874
2.405050	0.1	0.770927
2.406717	0.1	0.765204
2.408383	0.1	0.759959
2.410050	0.1	0.756085
2.411717	0.1	0.754058
2.413383	0.1	0.753939
2.415050	0.1	0.754058
2.416717	0.1	0.752091
2.418383	0.1	0.747383
2.420050	0.1	0.741661
2.421717	0.1	0.737011
2.423383	0.1	0.734091
2.425050	0.1	0.732660
2.426717	0.1	0.732243
2.428383	0.1	0.731945
2.430050	0.1	0.730634
2.431717	0.1	0.727654
2.433383	0.1	0.723243
2.435050	0.1	0.719190
2.436717	0.1	0.716984
2.438383	0.1	0.717163
2.440050	0.1	0.719309
2.441717	0.1	0.722408
2.443383	0.1	0.724912
2.445050	0.1	0.726163
2.446717	0.1	0.725925
2.448383	0.1	0.723183
2.450050	0.1	0.716746
2.451717	0.1	0.706971
2.453383	0.1	0.696003
2.455050	0.1	0.686050
2.456717	0.1	0.679135
2.458383	0.1	0.676453
2.460050	0.1	0.677288
2.461717	0.1	0.678837
2.463383	0.1	0.677943
2.465050	0.1	0.673831
2.466717	0.1	0.667930
2.468383	0.1	0.662565
2.470050	0.1	0.659168
2.471717	0.1	0.657082
2.473383	0.1	0.654757
2.475050	0.1	0.651896
2.476717	0.1	0.649571
2.478383	0.1	0.648856
2.480050	0.1	0.649691
2.481717	0.1	0.651658
2.483383	0.1	0.653744
2.485050	0.1	0.654578
2.486717	0.1	0.653446
2.488383	0.1	0.650585
2.490050	0.1	0.646472
2.491717	0.1	0.641406
2.493383	0.1	0.635684
2.495050	0.1	0.629723
2.496717	0.1	0.623763
2.498383	0.1	0.618041
2.500050	0.1	0.613809
2.501717	0.1	0.612736
2.503383	0.1	0.615299
2.505050	0.1	0.619590
2.506717	0.1	0.622809
2.508383	0.1	0.622928
2.510050	0.1	0.619590
2.511717	0.1	0.613034
2.513383	0.1	0.604451
2.515050	0.1	0.595987
2.516717	0.1	0.589669
2.518383	0.1	0.587404
2.520050	0.1	0.589430
2.521717	0.1	0.593483
2.523383	0.1	0.596046
2.525050	0.1	0.595510
2.526717	0.1	0.592530
2.528383	0.1	0.588536
2.530050	0.1	0.583828
2.531717	0.1	0.578761
2.533383	0.1	0.574350
2.535050	0.1	0.571370
2.536717	0.1	0.569582
2.538383	0.1	0.568628
2.540050	0.1	0.567675
2.541717	0.1	0.565887
2.543383	0.1	0.563264
2.545050	0.1	0.560820
2.546717	0.1	0.559986
2.548383	0.1	0.561237
2.550050	0.1	0.563085
2.551717	0.1	0.563443
2.553383	0.1	0.562310
2.555050	0.1	0.561535
2.556717	0.1	0.562251
2.558383	0.1	0.563502
2.560050	0.1	0.563145
2.561717	0.1	0.560284
2.563383	0.1	0.554860
2.565050	0.1	0.547469
2.566717	0.1	0.540018
2.568383	0.1	0.535071
2.570050	0.1	0.534117
2.571717	0.1	0.536561
2.573383	0.1	0.539124
2.575050	0.1	0.538826
2.576717	0.1	0.535011
2.578383	0.1	0.529051
2.580050	0.1	0.522435
2.581717	0.1	0.516713
2.583383	0.1	0.513494
2.585050	0.1	0.512838
2.586717	0.1	0.512898
2.588383	0.1	0.511408
2.590050	0.1	0.507951
2.591717	0.1	0.504196
2.593383	0.1	0.501931
2.595050	0.1	0.501812
2.596717	0.1	0.503957
2.598383	0.1	0.508070
2.600050	0.1	0.513256
2.601717	0.1	0.517905
2.603383	0.1	0.520110
2.605050	0.1	0.518978
2.606717	0.1	0.515342
2.608383	0.1	0.511289
2.610050	0.1	0.508249
2.611717	0.1	0.506163
2.613383	0.1	0.504136
2.615050	0.1	0.501514
2.616717	0.1	0.499189
2.618383	0.1	0.498652
2.620050	0.1	0.500679
2.621717	0.1	0.504077
2.623383	0.1	0.506878
2.625050	0.1	0.508308
2.626717	0.1	0.507832
2.628383	0.1	0.504792
2.630050	0.1	0.499785
2.631717	0.1	0.493884
2.633383	0.1	0.488162
2.635050	0.1	0.483751
2.636717	0.1	0.481069
2.638383	0.1	0.480294
2.640050	0.1	0.480831
2.641717	0.1	0.481188
2.643383	0.1	0.480115
2.645050	0.1	0.477731
2.646717	0.1	0.475228
2.648383	0.1	0.474036
2.650050	0.1	0.473976
2.651717	0.1	0.473738
2.653383	0.1	0.471830
2.655050	0.1	0.467300
2.656717	0.1	0.460565
2.658383	0.1	0.453472
2.660050	0.1	0.447810
2.661717	0.1	0.444412
2.663383	0.1	0.443518
2.665050	0.1	0.445366
2.666717	0.1	0.449598
2.668383	0.1	0.455141
2.670050	0.1	0.459850
2.671717	0.1	0.461459
2.673383	0.1	0.458956
2.675050	0.1	0.453591
2.676717	0.1	0.447810
2.678383	0.1	0.443757
2.680050	0.1	0.442386
2.681717	0.1	0.442922
2.683383	0.1	0.443935
2.685050	0.1	0.444174
2.686717	0.1	0.442922
2.688383	0.1	0.440478
2.690050	0.1	0.438511
2.691717	0.1	0.438571
2.693383	0.1	0.441492
2.695050	0.1	0.446498
2.696717	0.1	0.451148
2.698383	0.1	0.452936
2.700050	0.1	0.451148
2.701717	0.1	0.446796
2.703383	0.1	0.441432
2.705050	0.1	0.436366
2.706717	0.1	0.432789
2.708383	0.1	0.430882
2.710050	0.1	0.429690
2.711717	0.1	0.428319
2.713383	0.1	0.426590
2.715050	0.1	0.425816
2.716717	0.1	0.427842
2.718383	0.1	0.432789
2.720050	0.1	0.439048
2.721717	0.1	0.445068
2.723383	0.1	0.449955
2.725050	0.1	0.452399
2.726717	0.1	0.451446
2.728383	0.1	0.447631
2.730050	0.1	0.442863
2.731717	0.1	0.439644
2.733383	0.1	0.439167
2.735050	0.1	0.440538
2.736717	0.1	0.442505
2.738383	0.1	0.444651
2.740050	0.1	0.447094
2.741717	0.1	0.449181
2.743383	0.1	0.450134
2.745050	0.1	0.449717
2.746717	0.1	0.447571
2.748383	0.1	0.443757
2.750050	0.1	0.440419
2.751717	0.1	0.440121
2.753383	0.1	0.442624
2.755050	0.1	0.445902
2.756717	0.1	0.448108
2.758383	0.1	0.449002
2.760050	0.1	0.448942
2.761717	0.1	0.448525
2.763383	0.1	0.447333
2.765050	0.1	0.444174
2.766717	0.1	0.439227
2.768383	0.1	0.434577
2.770050	0.1	0.433505
2.771717	0.1	0.437439
2.773383	0.1	0.444412
2.775050	0.1	0.450432
2.776717	0.1	0.452757
2.778383	0.1	0.451207
2.780050	0.1	0.447810
2.781717	0.1	0.444591
2.783383	0.1	0.442147
2.785050	0.1	0.440478
2.786717	0.1	0.440121
2.788383	0.1	0.441432
2.790050	0.1	0.443697
2.791717	0.1	0.445366
2.793383	0.1	0.444710
2.795050	0.1	0.441074
2.796717	0.1	0.436127
2.798383	0.1	0.432193
2.800050	0.1	0.430286
2.801717	0.1	0.430286
2.803383	0.1	0.431657
2.805050	0.1	0.433803
2.806717	0.1	0.436664
2.808383	0.1	0.439942
2.810050	0.1	0.443995
2.811717	0.1	0.448406
2.813383	0.1	0.451386
2.815050	0.1	0.450790
2.816717	0.1	0.445545
2.818383	0.1	0.436246
2.820050	0.1	0.426233
2.821717	0.1	0.419557
2.823383	0.1	0.417411
2.825050	0.1	0.418365
2.826717	0.1	0.421405
2.828383	0.1	0.425875
2.830050	0.1	0.430226
2.831717	0.1	0.433207
2.833383	0.1	0.434577
2.835050	0.1	0.434935
2.836717	0.1	0.435233
2.838383	0.1	0.436902
2.840050	0.1	0.440061
2.841717	0.1	0.443757
2.843383	0.1	0.446618
2.845050	0.1	0.447631
2.846717	0.1	0.445902
2.848383	0.1	0.441551
2.850050	0.1	0.435650
2.851717	0.1	0.430822
2.853383	0.1	0.429571
2.855050	0.1	0.432193
2.856717	0.1	0.436902
2.858383	0.1	0.442565
2.860050	0.1	0.448644
2.861717	0.1	0.454068
2.863383	0.1	0.457764
2.865050	0.1	0.459969
2.866717	0.1	0.461459
2.868383	0.1	0.462413
2.870050	0.1	0.462532
2.871717	0.1	0.462830
2.873383	0.1	0.464857
2.875050	0.1	0.468254
2.876717	0.1	0.470996
2.878383	0.1	0.472009
2.880050	0.1	0.472665
2.881717	0.1	0.474691
2.883383	0.1	0.477791
2.885050	0.1	0.479937
2.886717	0.1	0.479817
2.888383	0.1	0.478327
2.890050	0.1	0.476956
2.891717	0.1	0.476003
2.893383	0.1	0.474930
2.895050	0.1	0.473976
2.896717	0.1	0.474870
2.898383	0.1	0.479043
2.900050	0.1	0.485241
2.901717	0.1	0.490725
2.903383	0.1	0.492871
2.905050	0.1	0.491083
2.906717	0.1	0.487268
2.908383	0.1	0.483096
2.910050	0.1	0.479043
2.911717	0.1	0.475884
2.913383	0.1	0.474036
2.915050	0.1	0.473261
2.916717	0.1	0.473797
2.918383	0.1	0.476480
2.920050	0.1	0.480711
2.921717	0.1	0.484467
2.923383	0.1	0.485539
2.925050	0.1	0.482678
2.926717	0.1	0.476897
2.928383	0.1	0.471711
2.930050	0.1	0.469565
2.931717	0.1	0.470579
2.933383	0.1	0.472426
2.935050	0.1	0.472724
2.936717	0.1	0.471413
2.938383	0.1	0.470936
2.940050	0.1	0.473022
2.941717	0.1	0.477195
2.943383	0.1	0.481486
2.945050	0.1	0.483930
2.946717	0.1	0.483632
2.948383	0.1	0.481248
2.950050	0.1	0.478268
2.951717	0.1	0.476480
2.953383	0.1	0.476718
2.955050	0.1	0.478745
2.956717	0.1	0.481188
2.958383	0.1	0.482440
2.960050	0.1	0.482202
2.961717	0.1	0.481606
2.963383	0.1	0.481725
2.965050	0.1	0.483096
2.966717	0.1	0.485420
2.968383	0.1	0.487626
2.970050	0.1	0.488102
2.971717	0.1	0.485659
2.973383	0.1	0.480473
2.975050	0.1	0.474095
2.976717	0.1	0.468016
2.978383	0.1	0.463128
2.980050	0.1	0.460625
2.981717	0.1	0.461161
2.983383	0.1	0.463784
2.985050	0.1	0.467002
2.986717	0.1	0.469863
2.988383	0.1	0.472605
2.990050	0.1	0.475049
2.991717	0.1	0.476956
2.993383	0.1	0.478923
2.995050	0.1	0.481367
2.996717	0.1	0.483215
2.998383	0.1	0.483215
3.000050	0.1	0.481427
3.001717	0.1	0.479877
3.003383	0.1	0.480652
3.005050	0.1	0.484407
3.006717	0.1	0.489116
3.008383	0.1	0.491619
3.010050	0.1	0.490248
3.011717	0.1	0.485659
3.013383	0.1	0.480473
3.015050	0.1	0.477314
3.016717	0.1	0.476301
3.018383	0.1	0.475049
3.020050	0.1	0.471652
3.021717	0.1	0.466287
3.023383	0.1	0.460684
3.025050	0.1	0.455916
3.026717	0.1	0.452101
3.028383	0.1	0.448883
3.030050	0.1	0.446498
3.031717	0.1	0.445664
3.033383	0.1	0.446320
3.035050	0.1	0.448048
3.036717	0.1	0.450671
3.038383	0.1	0.453770
3.040050	0.1	0.456035
3.041717	0.1	0.456631
3.043383	0.1	0.456333
3.045050	0.1	0.456333
3.046717	0.1	0.456452
3.048383	0.1	0.455976
3.050050	0.1	0.455022
3.051717	0.1	0.453830
3.053383	0.1	0.452697
3.055050	0.1	0.451744
3.056717	0.1	0.451565
3.058383	0.1	0.451863
3.060050	0.1	0.451624
3.061717	0.1	0.450075
3.063383	0.1	0.447691
3.065050	0.1	0.445962
3.066717	0.1	0.445724
3.068383	0.1	0.446200
3.070050	0.1	0.446022
3.071717	0.1	0.445128
3.073383	0.1	0.444829
3.075050	0.1	0.446498
3.076717	0.1	0.450134
3.078383	0.1	0.454128
3.080050	0.1	0.456750
3.081717	0.1	0.457644
3.083383	0.1	0.457406
3.085050	0.1	0.456691
3.086717	0.1	0.455678
3.088383	0.1	0.454128
3.090050	0.1	0.450730
3.091717	0.1	0.445068
3.093383	0.1	0.438809
3.095050	0.1	0.434160
3.096717	0.1	0.431716
3.098383	0.1	0.430644
3.100050	0.1	0.430167
3.101717	0.1	0.430226
3.103383	0.1	0.431120
3.105050	0.1	0.432491
3.106717	0.1	0.433862
3.108383	0.1	0.434756
3.110050	0.1	0.435233
3.111717	0.1	0.436306
3.113383	0.1	0.438929
3.115050	0.1	0.441849
3.116717	0.1	0.443459
3.118383	0.1	0.442743
3.120050	0.1	0.440419
3.121717	0.1	0.438929
3.123383	0.1	0.440717
3.125050	0.1	0.446260
3.126717	0.1	0.453949
3.128383	0.1	0.460625
3.130050	0.1	0.463128
3.131717	0.1	0.459850
3.133383	0.1	0.451148
3.135050	0.1	0.440002
3.136717	0.1	0.430226
3.138383	0.1	0.424981
3.140050	0.1	0.425339
3.141717	0.1	0.429928
3.143383	0.1	0.435829
3.145050	0.1	0.440180
3.146717	0.1	0.441551
3.148383	0.1	0.440478
3.150050	0.1	0.437439
3.151717	0.1	0.432372
3.153383	0.1	0.425518
3.155050	0.1	0.417888
3.156717	0.1	0.410914
3.158383	0.1	0.405788
3.160050	0.1	0.402808
3.161717	0.1	0.401676
3.163383	0.1	0.401497
3.165050	0.1	0.400245
3.166717	0.1	0.396669
3.168383	0.1	0.391781
3.170050	0.1	0.387192
3.171717	0.1	0.383735
3.173383	0.1	0.382006
3.175050	0.1	0.382900
3.176717	0.1	0.386894
3.178383	0.1	0.392318
3.180050	0.1	0.396669
3.181717	0.1	0.398576
3.183383	0.1	0.398099
3.185050	0.1	0.395954
3.186717	0.1	0.392914
3.188383	0.1	0.389874
3.190050	0.1	0.387728
3.191717	0.1	0.386596
3.193383	0.1	0.385642
3.195050	0.1	0.383794
3.196717	0.1	0.380874
3.198383	0.1	0.377417
3.200050	0.1	0.374615
3.201717	0.1	0.374138
3.203383	0.1	0.376701
3.205050	0.1	0.380993
3.206717	0.1	0.384390
3.208383	0.1	0.384331
3.210050	0.1	0.379980
3.211717	0.1	0.373781
3.213383	0.1	0.368834
3.215050	0.1	0.366688
3.216717	0.1	0.366449
3.218383	0.1	0.366867
3.220050	0.1	0.367105
3.221717	0.1	0.366688
3.223383	0.1	0.365138
3.225050	0.1	0.361860
3.226717	0.1	0.357091
3.228383	0.1	0.352025
3.230050	0.1	0.348091
3.231717	0.1	0.346482
3.233383	0.1	0.347435
3.235050	0.1	0.349998
3.236717	0.1	0.352800
3.238383	0.1	0.354886
3.240050	0.1	0.356197
3.241717	0.1	0.356555
3.243383	0.1	0.355303
3.245050	0.1	0.352263
3.246717	0.1	0.348568
3.248383	0.1	0.345528
3.250050	0.1	0.343382
3.251717	0.1	0.341296
3.253383	0.1	0.338376
3.255050	0.1	0.334442
3.256717	0.1	0.330329
3.258383	0.1	0.326872
3.260050	0.1	0.324845
3.261717	0.1	0.325024
3.263383	0.1	0.327945
3.265050	0.1	0.332534
3.266717	0.1	0.336111
3.268383	0.1	0.336051
3.270050	0.1	0.332654
3.271717	0.1	0.328422
3.273383	0.1	0.325322
3.275050	0.1	0.323415
3.276717	0.1	0.323057
3.278383	0.1	0.325143
3.280050	0.1	0.329256
3.281717	0.1	0.332654
3.283383	0.1	0.332117
3.285050	0.1	0.327110
3.286717	0.1	0.319302
3.288383	0.1	0.310957
3.290050	0.1	0.303090
3.291717	0.1	0.296116
3.293383	0.1	0.290930
3.295050	0.1	0.288129
3.296717	0.1	0.287771
3.298383	0.1	0.289559
3.300050	0.1	0.292778
3.301717	0.1	0.295997
3.303383	0.1	0.297666
3.305050	0.1	0.297844
3.306717	0.1	0.297964
3.308383	0.1	0.298381
3.310050	0.1	0.298321
3.311717	0.1	0.297964
3.313383	0.1	0.297368
3.315050	0.1	0.295877
3.316717	0.1	0.293911
3.318383	0.1	0.292540
3.320050	0.1	0.291705
3.321717	0.1	0.290275
3.323383	0.1	0.287712
3.325050	0.1	0.283659
3.326717	0.1	0.278115
3.328383	0.1	0.271857
3.330050	0.1	0.266612
3.331717	0.1	0.263989
3.333383	0.1	0.264168
3.335050	0.1	0.265598
3.336717	0.1	0.266314
3.338383	0.1	0.265360
3.340050	0.1	0.262618
3.341717	0.1	0.258625
3.343383	0.1	0.255287
3.345050	0.1	0.253975
3.346717	0.1	0.254035
3.348383	0.1	0.253916
3.350050	0.1	0.253081
3.351717	0.1	0.252306
3.353383	0.1	0.252724
3.355050	0.1	0.254929
3.356717	0.1	0.258625
3.358383	0.1	0.262856
3.360050	0.1	0.266612
3.361717	0.1	0.268817
3.363383	0.1	0.268400
3.365050	0.1	0.264287
3.366717	0.1	0.256896
3.368383	0.1	0.247657
3.370050	0.1	0.238895
3.371717	0.1	0.232637
3.373383	0.1	0.229776
3.375050	0.1	0.229180
3.376717	0.1	0.229001
3.378383	0.1	0.227928
3.380050	0.1	0.225842
3.381717	0.1	0.223935
3.383383	0.1	0.223041
3.385050	0.1	0.223219
3.386717	0.1	0.223696
3.388383	0.1	0.223994
3.390050	0.1	0.223815
3.391717	0.1	0.223517
3.393383	0.1	0.223339
3.395050	0.1	0.223160
3.396717	0.1	0.222683
3.398383	0.1	0.221372
3.400050	0.1	0.219762
3.401717	0.1	0.219047
3.403383	0.1	0.220299
3.405050	0.1	0.223875
3.406717	0.1	0.229061
3.408383	0.1	0.234008
3.410050	0.1	0.236392
3.411717	0.1	0.234365
3.413383	0.1	0.227869
3.415050	0.1	0.218987
3.416717	0.1	0.210464
3.418383	0.1	0.204265
3.420050	0.1	0.201285
3.421717	0.1	0.201225
3.423383	0.1	0.202775
3.425050	0.1	0.204563
3.426717	0.1	0.205696
3.428383	0.1	0.205636
3.430050	0.1	0.204384
3.431717	0.1	0.202894
3.433383	0.1	0.202596
3.435050	0.1	0.204206
3.436717	0.1	0.207305
3.438383	0.1	0.210941
3.440050	0.1	0.214100
3.441717	0.1	0.216067
3.443383	0.1	0.216484
3.445050	0.1	0.215530
3.446717	0.1	0.213742
3.448383	0.1	0.212193
3.450050	0.1	0.211775
3.451717	0.1	0.213146
3.453383	0.1	0.216126
3.455050	0.1	0.220716
3.456717	0.1	0.226498
3.458383	0.1	0.232041
3.460050	0.1	0.236392
3.461717	0.1	0.239790
3.463383	0.1	0.242949
3.465050	0.1	0.246763
3.466717	0.1	0.252485
3.468383	0.1	0.259697
3.470050	0.1	0.265539
3.471717	0.1	0.267625
3.473383	0.1	0.266373
3.475050	0.1	0.264108
3.476717	0.1	0.264227
3.478383	0.1	0.268579
3.480050	0.1	0.275552
3.481717	0.1	0.282049
3.483383	0.1	0.286043
3.485050	0.1	0.287294
3.486717	0.1	0.286102
3.488383	0.1	0.282049
3.490050	0.1	0.275135
3.491717	0.1	0.266671
3.493383	0.1	0.258684
3.495050	0.1	0.252962
3.496717	0.1	0.251055
3.498383	0.1	0.252664
3.500050	0.1	0.255823
3.501717	0.1	0.258803
3.503383	0.1	0.261068
3.505050	0.1	0.263214
3.506717	0.1	0.266254
3.508383	0.1	0.271022
3.510050	0.1	0.276983
3.511717	0.1	0.282824
3.513383	0.1	0.287175
3.515050	0.1	0.288367
3.516717	0.1	0.285149
3.518383	0.1	0.278294
3.520050	0.1	0.271320
3.521717	0.1	0.267088
3.523383	0.1	0.265181
3.525050	0.1	0.263274
3.526717	0.1	0.259995
3.528383	0.1	0.254571
3.530050	0.1	0.246525
3.531717	0.1	0.236809
3.533383	0.1	0.227034
3.535050	0.1	0.218213
3.536717	0.1	0.210881
3.538383	0.1	0.205636
3.540050	0.1	0.202179
3.541717	0.1	0.199676
3.543383	0.1	0.197649
3.545050	0.1	0.195801
3.546717	0.1	0.193298
3.548383	0.1	0.188887
3.550050	0.1	0.182569
3.551717	0.1	0.176370
3.553383	0.1	0.172615
3.555050	0.1	0.171304
3.556717	0.1	0.170887
3.558383	0.1	0.169516
3.560050	0.1	0.166655
3.561717	0.1	0.163257
3.563383	0.1	0.161231
3.565050	0.1	0.160933
3.566717	0.1	0.161588
3.568383	0.1	0.162482
3.570050	0.1	0.162542
3.571717	0.1	0.160813
3.573383	0.1	0.158072
3.575050	0.1	0.156999
3.576717	0.1	0.158608
3.578383	0.1	0.161767
3.580050	0.1	0.164807
3.581717	0.1	0.167251
3.583383	0.1	0.168800
3.585050	0.1	0.169218
3.586717	0.1	0.167906
3.588383	0.1	0.164747
3.590050	0.1	0.160754
3.591717	0.1	0.157416
3.593383	0.1	0.155270
3.595050	0.1	0.153661
3.596717	0.1	0.151873
3.598383	0.1	0.150144
3.600050	0.1	0.149906
3.601717	0.1	0.151455
3.603383	0.1	0.153124
3.605050	0.1	0.153601
3.606717	0.1	0.152946
3.608383	0.1	0.152290
3.610050	0.1	0.152648
3.611717	0.1	0.154018
3.613383	0.1	0.155330
3.615050	0.1	0.155628
3.616717	0.1	0.154793
3.618383	0.1	0.153363
3.620050	0.1	0.152111
3.621717	0.1	0.150859
3.623383	0.1	0.149012
3.625050	0.1	0.146031
3.626717	0.1	0.142336
3.628383	0.1	0.138760
3.630050	0.1	0.136316
3.631717	0.1	0.135660
3.633383	0.1	0.136435
3.635050	0.1	0.137031
3.636717	0.1	0.135899
3.638383	0.1	0.132799
3.640050	0.1	0.129759
3.641717	0.1	0.128388
3.643383	0.1	0.128627
3.645050	0.1	0.129938
3.646717	0.1	0.131965
3.648383	0.1	0.134408
3.650050	0.1	0.136435
3.651717	0.1	0.136971
3.653383	0.1	0.135303
3.655050	0.1	0.132322
3.656717	0.1	0.129640
3.658383	0.1	0.127971
3.660050	0.1	0.127435
3.661717	0.1	0.128090
3.663383	0.1	0.129640
3.665050	0.1	0.131607
3.666717	0.1	0.133812
3.668383	0.1	0.136316
3.670050	0.1	0.138581
3.671717	0.1	0.139654
3.673383	0.1	0.138938
3.675050	0.1	0.136793
3.676717	0.1	0.134170
3.678383	0.1	0.131249
3.680050	0.1	0.127792
3.681717	0.1	0.124276
3.683383	0.1	0.121713
3.685050	0.1	0.121176
3.686717	0.1	0.122726
3.688383	0.1	0.125587
3.690050	0.1	0.128806
3.691717	0.1	0.131369
3.693383	0.1	0.131965
3.695050	0.1	0.131071
3.696717	0.1	0.130117
3.698383	0.1	0.129282
3.700050	0.1	0.127614
3.701717	0.1	0.124037
3.703383	0.1	0.118732
3.705050	0.1	0.112951
3.706717	0.1	0.108421
3.708383	0.1	0.105143
3.710050	0.1	0.102580
3.711717	0.1	0.101209
3.713383	0.1	0.101924
3.715050	0.1	0.104427
3.716717	0.1	0.107348
3.718383	0.1	0.109494
3.720050	0.1	0.110269
3.721717	0.1	0.111043
3.723383	0.1	0.114262
3.725050	0.1	0.119984
3.726717	0.1	0.125527
3.728383	0.1	0.128388
3.730050	0.1	0.128329
3.731717	0.1	0.126898
3.733383	0.1	0.125527
3.735050	0.1	0.124514
3.736717	0.1	0.123978
3.738383	0.1	0.124872
3.740050	0.1	0.127435
3.741717	0.1	0.130355
3.743383	0.1	0.132442
3.745050	0.1	0.133276
3.746717	0.1	0.133514
3.748383	0.1	0.133991
3.750050	0.1	0.134528
3.751717	0.1	0.134349
3.753383	0.1	0.133216
3.755050	0.1	0.131845
3.756717	0.1	0.131011
3.758383	0.1	0.131011
3.760050	0.1	0.131190
3.761717	0.1	0.130236
3.763383	0.1	0.127554
3.765050	0.1	0.124037
3.766717	0.1	0.121772
3.768383	0.1	0.122130
3.770050	0.1	0.124037
3.771717	0.1	0.125468
3.773383	0.1	0.126004
3.775050	0.1	0.126898
3.776717	0.1	0.128806
3.778383	0.1	0.131011
3.780050	0.1	0.132501
3.781717	0.1	0.133455
3.783383	0.1	0.135124
3.785050	0.1	0.138581
3.786717	0.1	0.143409
3.788383	0.1	0.147641
3.790050	0.1	0.148594
3.791717	0.1	0.145376
3.793383	0.1	0.139415
3.795050	0.1	0.133455
3.796717	0.1	0.129581
3.798383	0.1	0.128150
3.800050	0.1	0.128508
3.801717	0.1	0.129402
3.803383	0.1	0.129223
3.805050	0.1	0.127733
3.806717	0.1	0.126243
3.808383	0.1	0.126123
3.810050	0.1	0.127316
3.811717	0.1	0.128865
3.813383	0.1	0.129342
3.815050	0.1	0.128686
3.816717	0.1	0.128686
3.818383	0.1	0.130117
3.820050	0.1	0.131488
3.821717	0.1	0.131547
3.823383	0.1	0.130892
3.825050	0.1	0.130475
3.826717	0.1	0.131190
3.828383	0.1	0.133276
3.830050	0.1	0.135958
3.831717	0.1	0.138104
3.833383	0.1	0.139773
3.835050	0.1	0.140905
3.836717	0.1	0.140309
3.838383	0.1	0.138342
3.840050	0.1	0.137568
3.841717	0.1	0.139713
3.843383	0.1	0.143826
3.845050	0.1	0.148356
3.846717	0.1	0.152111
3.848383	0.1	0.152886
3.850050	0.1	0.149369
3.851717	0.1	0.143528
3.853383	0.1	0.139475
3.855050	0.1	0.139415
3.856717	0.1	0.142097
3.858383	0.1	0.144959
3.860050	0.1	0.146091
3.861717	0.1	0.144839
3.863383	0.1	0.141740
3.865050	0.1	0.137448
3.866717	0.1	0.132501
3.868383	0.1	0.128031
3.870050	0.1	0.125408
3.871717	0.1	0.125468
3.873383	0.1	0.128567
3.875050	0.1	0.134945
3.876717	0.1	0.143230
3.878383	0.1	0.150681
3.880050	0.1	0.154853
3.881717	0.1	0.154853
3.883383	0.1	0.150800
3.885050	0.1	0.144184
3.886717	0.1	0.136912
3.888383	0.1	0.130773
3.890050	0.1	0.127077
3.891717	0.1	0.125587
3.893383	0.1	0.124156
3.895050	0.1	0.120938
3.896717	0.1	0.116825
3.898383	0.1	0.113189
3.900050	0.1	0.109792
3.901717	0.1	0.106275
3.903383	0.1	0.103235
3.905050	0.1	0.101864
3.906717	0.1	0.102758
3.908383	0.1	0.105679
3.910050	0.1	0.109017
3.911717	0.1	0.111103
3.913383	0.1	0.112236
3.915050	0.1	0.112891
3.916717	0.1	0.112057
3.918383	0.1	0.109196
3.920050	0.1	0.105619
3.921717	0.1	0.102520
3.923383	0.1	0.100017
3.925050	0.1	0.097930
3.926717	0.1	0.096560
3.928383	0.1	0.095367
3.930050	0.1	0.093341
3.931717	0.1	0.090420
3.933383	0.1	0.087619
3.935050	0.1	0.085771
3.936717	0.1	0.085473
3.938383	0.1	0.086725
3.940050	0.1	0.088990
3.941717	0.1	0.091851
3.943383	0.1	0.095367
3.945050	0.1	0.099659
3.946717	0.1	0.104785
3.948383	0.1	0.109553
3.950050	0.1	0.111461
3.951717	0.1	0.109315
3.953383	0.1	0.105262
3.955050	0.1	0.103056
3.956717	0.1	0.103831
3.958383	0.1	0.105500
3.960050	0.1	0.105381
3.961717	0.1	0.102282
3.963383	0.1	0.097156
3.965050	0.1	0.091672
3.966717	0.1	0.086784
3.968383	0.1	0.082076
3.970050	0.1	0.077307
3.971717	0.1	0.073731
3.973383	0.1	0.072598
3.975050	0.1	0.073910
3.976717	0.1	0.076234
3.978383	0.1	0.077903
3.980050	0.1	0.078082
3.981717	0.1	0.077784
3.983383	0.1	0.078380
3.985050	0.1	0.080049
3.986717	0.1	0.082195
3.988383	0.1	0.085294
3.990050	0.1	0.091016
3.991717	0.1	0.099421
3.993383	0.1	0.107586
3.995050	0.1	0.111640
3.996717	0.1	0.110149
3.998383	0.1	0.105202
4.000050	0.1	0.099778
4.001717	0.1	0.095367
4.003383	0.1	0.092268
4.005050	0.1	0.090718
4.006717	0.1	0.089943
4.008383	0.1	0.088394
4.010050	0.1	0.085056
4.011717	0.1	0.080347
4.013383	0.1	0.076175
4.015050	0.1	0.074327
4.016717	0.1	0.075221
4.018383	0.1	0.078022
4.020050	0.1	0.081599
4.021717	0.1	0.085354
4.023383	0.1	0.088811
4.025050	0.1	0.091910
4.026717	0.1	0.093639
4.028383	0.1	0.092804
4.030050	0.1	0.089109
4.031717	0.1	0.083268
4.033383	0.1	0.076890
4.035050	0.1	0.071943
4.036717	0.1	0.069499
4.038383	0.1	0.068784
4.040050	0.1	0.068426
4.041717	0.1	0.068843
4.043383	0.1	0.070632
4.045050	0.1	0.074029
4.046717	0.1	0.078619
4.048383	0.1	0.082493
4.050050	0.1	0.083387
4.051717	0.1	0.080287
4.053383	0.1	0.074267
4.055050	0.1	0.067949
4.056717	0.1	0.063956
4.058383	0.1	0.062883
4.060050	0.1	0.063360
4.061717	0.1	0.063300
4.063383	0.1	0.061810
4.065050	0.1	0.059485
4.066717	0.1	0.057697
4.068383	0.1	0.057817
4.070050	0.1	0.060439
4.071717	0.1	0.064731
4.073383	0.1	0.068903
4.075050	0.1	0.071287
4.076717	0.1	0.071108
4.078383	0.1	0.068426
4.080050	0.1	0.064433
4.081717	0.1	0.061750
4.083383	0.1	0.062644
4.085050	0.1	0.066817
4.086717	0.1	0.072300
4.088383	0.1	0.077546
4.090050	0.1	0.081539
4.091717	0.1	0.083327
4.093383	0.1	0.082910
4.095050	0.1	0.081122
4.096717	0.1	0.078261
4.098383	0.1	0.074387
4.100050	0.1	0.070035
4.101717	0.1	0.066340
4.103383	0.1	0.064492
4.105050	0.1	0.065267
4.106717	0.1	0.068128
4.108383	0.1	0.071049
4.110050	0.1	0.072002
4.111717	0.1	0.070870
4.113383	0.1	0.069261
4.115050	0.1	0.067949
4.116717	0.1	0.066221
4.118383	0.1	0.063896
4.120050	0.1	0.062764
4.121717	0.1	0.063598
4.123383	0.1	0.064731
4.125050	0.1	0.063837
4.126717	0.1	0.060022
4.128383	0.1	0.054419
4.130050	0.1	0.049293
4.131717	0.1	0.046253
4.133383	0.1	0.045478
4.135050	0.1	0.046790
4.136717	0.1	0.050128
4.138383	0.1	0.054300
4.140050	0.1	0.057161
4.141717	0.1	0.057578
4.143383	0.1	0.055730
4.145050	0.1	0.052810
4.146717	0.1	0.050426
4.148383	0.1	0.050366
4.150050	0.1	0.052989
4.151717	0.1	0.057459
4.153383	0.1	0.063002
4.155050	0.1	0.069141
4.156717	0.1	0.074267
4.158383	0.1	0.076950
4.160050	0.1	0.077069
4.161717	0.1	0.075459
4.163383	0.1	0.072658
4.165050	0.1	0.069380
4.166717	0.1	0.066400
4.168383	0.1	0.064373
4.170050	0.1	0.062823
4.171717	0.1	0.061035
4.173383	0.1	0.058889
4.175050	0.1	0.057280
4.176717	0.1	0.056326
4.178383	0.1	0.055373
4.180050	0.1	0.053585
4.181717	0.1	0.050902
4.183383	0.1	0.048161
4.185050	0.1	0.046790
4.186717	0.1	0.047624
4.188383	0.1	0.050306
4.190050	0.1	0.053287
4.191717	0.1	0.055313
4.193383	0.1	0.055790
4.195050	0.1	0.055134
4.196717	0.1	0.054955
4.198383	0.1	0.056446
4.200050	0.1	0.058413
4.201717	0.1	0.058413
4.203383	0.1	0.055373
4.205050	0.1	0.050724
4.206717	0.1	0.046909
4.208383	0.1	0.046134
4.210050	0.1	0.049055
4.211717	0.1	0.054121
4.213383	0.1	0.058889
4.215050	0.1	0.061035
4.216717	0.1	0.059247
4.218383	0.1	0.053823
4.220050	0.1	0.047028
4.221717	0.1	0.041783
4.223383	0.1	0.040531
4.225050	0.1	0.043213
4.226717	0.1	0.047565
4.228383	0.1	0.051618
4.230050	0.1	0.054777
4.231717	0.1	0.056624
4.233383	0.1	0.056505
4.235050	0.1	0.054777
4.236717	0.1	0.052691
4.238383	0.1	0.051439
4.240050	0.1	0.051022
4.241717	0.1	0.050426
4.243383	0.1	0.048757
4.245050	0.1	0.046551
4.246717	0.1	0.045240
4.248383	0.1	0.044703
4.250050	0.1	0.043333
4.251717	0.1	0.040650
4.253383	0.1	0.038147
4.255050	0.1	0.037134
4.256717	0.1	0.037730
4.258383	0.1	0.038981
4.260050	0.1	0.040472
4.261717	0.1	0.041783
4.263383	0.1	0.042975
4.265050	0.1	0.044584
4.266717	0.1	0.047386
4.268383	0.1	0.051737
4.270050	0.1	0.056326
4.271717	0.1	0.059187
4.273383	0.1	0.059068
4.275050	0.1	0.056684
4.276717	0.1	0.053883
4.278383	0.1	0.051618
4.280050	0.1	0.049591
4.281717	0.1	0.047266
4.283383	0.1	0.043929
4.285050	0.1	0.038326
4.286717	0.1	0.030518
4.288383	0.1	0.022650
4.290050	0.1	0.017524
4.291717	0.1	0.016868
4.293383	0.1	0.021696
4.295050	0.1	0.030816
4.296717	0.1	0.041068
4.298383	0.1	0.048876
4.300050	0.1	0.052691
4.301717	0.1	0.053525
4.303383	0.1	0.053108
4.305050	0.1	0.052512
4.306717	0.1	0.051618
4.308383	0.1	0.050426
4.310050	0.1	0.049174
4.311717	0.1	0.048459
4.313383	0.1	0.048637
4.315050	0.1	0.050306
4.316717	0.1	0.053942
4.318383	0.1	0.058949
4.320050	0.1	0.063956
4.321717	0.1	0.067115
4.323383	0.1	0.067592
4.325050	0.1	0.066102
4.326717	0.1	0.063717
4.328383	0.1	0.061214
4.330050	0.1	0.059247
4.331717	0.1	0.058293
4.333383	0.1	0.058115
4.335050	0.1	0.057876
4.336717	0.1	0.056446
4.338383	0.1	0.053644
4.340050	0.1	0.050187
4.341717	0.1	0.046790
4.343383	0.1	0.043869
4.345050	0.1	0.041902
4.346717	0.1	0.041187
4.348383	0.1	0.041902
4.350050	0.1	0.043154
4.351717	0.1	0.043869
4.353383	0.1	0.043809
4.355050	0.1	0.043452
4.356717	0.1	0.043869
4.358383	0.1	0.045776
4.360050	0.1	0.048935
4.361717	0.1	0.051677
4.363383	0.1	0.052392
4.365050	0.1	0.050962
4.366717	0.1	0.049174
4.368383	0.1	0.049055
4.370050	0.1	0.050783
4.371717	0.1	0.052631
4.373383	0.1	0.054181
4.375050	0.1	0.055909
4.376717	0.1	0.057042
4.378383	0.1	0.056267
4.380050	0.1	0.053763
4.381717	0.1	0.051856
4.383383	0.1	0.052154
4.385050	0.1	0.054598
4.386717	0.1	0.057876
4.388383	0.1	0.060618
4.390050	0.1	0.062585
4.391717	0.1	0.064313
4.393383	0.1	0.066102
4.395050	0.1	0.067830
4.396717	0.1	0.069141
4.398383	0.1	0.069857
4.400050	0.1	0.069857
4.401717	0.1	0.068605
4.403383	0.1	0.065923
4.405050	0.1	0.062883
4.406717	0.1	0.061572
4.408383	0.1	0.063658
4.410050	0.1	0.068247
4.411717	0.1	0.072241
4.413383	0.1	0.073254
4.415050	0.1	0.071168
4.416717	0.1	0.067949
4.418383	0.1	0.065565
4.420050	0.1	0.065267
4.421717	0.1	0.067115
4.423383	0.1	0.070989
4.425050	0.1	0.075996
4.426717	0.1	0.080943
4.428383	0.1	0.084817
4.430050	0.1	0.087500
4.431717	0.1	0.089228
4.433383	0.1	0.090361
4.435050	0.1	0.090837
4.436717	0.1	0.089228
4.438383	0.1	0.084519
4.440050	0.1	0.078261
4.441717	0.1	0.073433
4.443383	0.1	0.071526
4.445050	0.1	0.071526
4.446717	0.1	0.071645
4.448383	0.1	0.071347
4.450050	0.1	0.071287
4.451717	0.1	0.072181
4.453383	0.1	0.074327
4.455050	0.1	0.077188
4.456717	0.1	0.080884
4.458383	0.1	0.085771
4.460050	0.1	0.091314
4.461717	0.1	0.095069
4.463383	0.1	0.094891
4.465050	0.1	0.090599
4.466717	0.1	0.084639
4.468383	0.1	0.079393
4.470050	0.1	0.075042
4.471717	0.1	0.071168
4.473383	0.1	0.068426
4.475050	0.1	0.067711
4.476717	0.1	0.068069
4.478383	0.1	0.068247
4.480050	0.1	0.068605
4.481717	0.1	0.070393
4.483383	0.1	0.073731
4.485050	0.1	0.077605
4.486717	0.1	0.080466
4.488383	0.1	0.081360
4.490050	0.1	0.080168
4.491717	0.1	0.077367
4.493383	0.1	0.073850
4.495050	0.1	0.070214
4.496717	0.1	0.066102
4.498383	0.1	0.061452
4.500050	0.1	0.057340
4.501717	0.1	0.054955
4.503383	0.1	0.054896
4.505050	0.1	0.057101
4.506717	0.1	0.061154
4.508383	0.1	0.065863
4.510050	0.1	0.069499
4.511717	0.1	0.071108
4.513383	0.1	0.071645
4.515050	0.1	0.073254
4.516717	0.1	0.076592
4.518383	0.1	0.080407
4.520050	0.1	0.082791
4.521717	0.1	0.083208
4.523383	0.1	0.082314
4.525050	0.1	0.081360
4.526717	0.1	0.081122
4.528383	0.1	0.080466
4.530050	0.1	0.078261
4.531717	0.1	0.075340
4.533383	0.1	0.073135
4.535050	0.1	0.072062
4.536717	0.1	0.071824
4.538383	0.1	0.072718
4.540050	0.1	0.075221
4.541717	0.1	0.078142
4.543383	0.1	0.079453
4.545050	0.1	0.077963
4.546717	0.1	0.074685
4.548383	0.1	0.071704
4.550050	0.1	0.069857
4.551717	0.1	0.068605
4.553383	0.1	0.067115
4.555050	0.1	0.064552
4.556717	0.1	0.060916
4.558383	0.1	0.057697
4.560050	0.1	0.056386
4.561717	0.1	0.057399
4.563383	0.1	0.059843
4.565050	0.1	0.062466
4.566717	0.1	0.063956
4.568383	0.1	0.064254
4.570050	0.1	0.064492
4.571717	0.1	0.065148
4.573383	0.1	0.064850
4.575050	0.1	0.062168
4.576717	0.1	0.057161
4.578383	0.1	0.051975
4.580050	0.1	0.049472
4.581717	0.1	0.050485
4.583383	0.1	0.053346
4.585050	0.1	0.056088
4.586717	0.1	0.058830
4.588383	0.1	0.062346
4.590050	0.1	0.065804
4.591717	0.1	0.068069
4.593383	0.1	0.068843
4.595050	0.1	0.068665
4.596717	0.1	0.067949
4.598383	0.1	0.066340
4.600050	0.1	0.064254
4.601717	0.1	0.063121
4.603383	0.1	0.063777
4.605050	0.1	0.065088
4.606717	0.1	0.066161
4.608383	0.1	0.067294
4.610050	0.1	0.068605
4.611717	0.1	0.068665
4.613383	0.1	0.066578
4.615050	0.1	0.063002
4.616717	0.1	0.059962
4.618383	0.1	0.059545
4.620050	0.1	0.062227
4.621717	0.1	0.066280
4.623383	0.1	0.069618
4.625050	0.1	0.071347
4.626717	0.1	0.070930
4.628383	0.1	0.068247
4.630050	0.1	0.065088
4.631717	0.1	0.063896
4.633383	0.1	0.064969
4.635050	0.1	0.066638
4.636717	0.1	0.066519
4.638383	0.1	0.063360
4.640050	0.1	0.057995
4.641717	0.1	0.053644
4.643383	0.1	0.053048
4.645050	0.1	0.056386
4.646717	0.1	0.061154
4.648383	0.1	0.064611
4.650050	0.1	0.065744
4.651717	0.1	0.065148
4.653383	0.1	0.064135
4.655050	0.1	0.063300
4.656717	0.1	0.063598
4.658383	0.1	0.065148
4.660050	0.1	0.066340
4.661717	0.1	0.065267
4.663383	0.1	0.061393
4.665050	0.1	0.055254
4.666717	0.1	0.047922
4.668383	0.1	0.040889
4.670050	0.1	0.035584
4.671717	0.1	0.033140
4.673383	0.1	0.034451
4.675050	0.1	0.039577
4.676717	0.1	0.046968
4.678383	0.1	0.053406
4.680050	0.1	0.056684
4.681717	0.1	0.057161
4.683383	0.1	0.056803
4.685050	0.1	0.057101
4.686717	0.1	0.057876
4.688383	0.1	0.057995
4.690050	0.1	0.057042
4.691717	0.1	0.055552
4.693383	0.1	0.053883
4.695050	0.1	0.052452
4.696717	0.1	0.052392
4.698383	0.1	0.053942
4.700050	0.1	0.055969
4.701717	0.1	0.057101
4.703383	0.1	0.056863
4.705050	0.1	0.056148
4.706717	0.1	0.056624
4.708383	0.1	0.058949
4.710050	0.1	0.061750
4.711717	0.1	0.063241
4.713383	0.1	0.062764
4.715050	0.1	0.061095
4.716717	0.1	0.059187
4.718383	0.1	0.057936
4.720050	0.1	0.057518
4.721717	0.1	0.057340
4.723383	0.1	0.056803
4.725050	0.1	0.056207
4.726717	0.1	0.056267
4.728383	0.1	0.056863
4.730050	0.1	0.057459
4.731717	0.1	0.057340
4.733383	0.1	0.056505
4.735050	0.1	0.056028
4.736717	0.1	0.056505
4.738383	0.1	0.057340
4.740050	0.1	0.057757
4.741717	0.1	0.057817
4.743383	0.1	0.058532
4.745050	0.1	0.061154
4.746717	0.1	0.065684
4.748383	0.1	0.070870
4.750050	0.1	0.074625
4.751717	0.1	0.074983
4.753383	0.1	0.071704
4.755050	0.1	0.066996
4.756717	0.1	0.063300
4.758383	0.1	0.061274
4.760050	0.1	0.060320
4.761717	0.1	0.059545
4.763383	0.1	0.057697
4.765050	0.1	0.054061
4.766717	0.1	0.049472
4.768383	0.1	0.045896
4.770050	0.1	0.045180
4.771717	0.1	0.048220
4.773383	0.1	0.054121
4.775050	0.1	0.060618
4.776717	0.1	0.065386
4.778383	0.1	0.066936
4.780050	0.1	0.064909
4.781717	0.1	0.060260
4.783383	0.1	0.054836
4.785050	0.1	0.050783
4.786717	0.1	0.049233
4.788383	0.1	0.050664
4.790050	0.1	0.054538
4.791717	0.1	0.059724
4.793383	0.1	0.064492
4.795050	0.1	0.066817
4.796717	0.1	0.065684
4.798383	0.1	0.062227
4.800050	0.1	0.058413
4.801717	0.1	0.054777
4.803383	0.1	0.051737
4.805050	0.1	0.050247
4.806717	0.1	0.050664
4.808383	0.1	0.051856
4.810050	0.1	0.052869
4.811717	0.1	0.054240
4.813383	0.1	0.057578
4.815050	0.1	0.063717
4.816717	0.1	0.070930
4.818383	0.1	0.075400
4.820050	0.1	0.074804
4.821717	0.1	0.070155
4.823383	0.1	0.064135
4.825050	0.1	0.059247
4.826717	0.1	0.057042
4.828383	0.1	0.057578
4.830050	0.1	0.059366
4.831717	0.1	0.061154
4.833383	0.1	0.062406
4.835050	0.1	0.063419
4.836717	0.1	0.064254
4.838383	0.1	0.064850
4.840050	0.1	0.064611
4.841717	0.1	0.063360
4.843383	0.1	0.061691
4.845050	0.1	0.060618
4.846717	0.1	0.060856
4.848383	0.1	0.062168
4.850050	0.1	0.063062
4.851717	0.1	0.062525
4.853383	0.1	0.061631
4.855050	0.1	0.061214
4.856717	0.1	0.060797
4.858383	0.1	0.059485
4.860050	0.1	0.057459
4.861717	0.1	0.056207
4.863383	0.1	0.056565
4.865050	0.1	0.058413
4.866717	0.1	0.060499
4.868383	0.1	0.060320
4.870050	0.1	0.056565
4.871717	0.1	0.050962
4.873383	0.1	0.046730
4.875050	0.1	0.044763
4.876717	0.1	0.043929
4.878383	0.1	0.043213
4.880050	0.1	0.043392
4.881717	0.1	0.046074
4.883383	0.1	0.052094
4.885050	0.1	0.060856
4.886717	0.1	0.070095
4.888383	0.1	0.076890
4.890050	0.1	0.079632
4.891717	0.1	0.079513
4.893383	0.1	0.079036
4.895050	0.1	0.079691
4.896717	0.1	0.081837
4.898383	0.1	0.085294
4.900050	0.1	0.089526
4.901717	0.1	0.094235
4.903383	0.1	0.098765
4.905050	0.1	0.101805
4.906717	0.1	0.102460
4.908383	0.1	0.100851
4.910050	0.1	0.098825
4.911717	0.1	0.098825
4.913383	0.1	0.102162
4.915050	0.1	0.108123
4.916717	0.1	0.114024
4.918383	0.1	0.117421
4.920050	0.1	0.117958
4.921717	0.1	0.117004
4.923383	0.1	0.116408
4.925050	0.1	0.117362
4.926717	0.1	0.120759
4.928383	0.1	0.126719
4.930050	0.1	0.134707
4.931717	0.1	0.143647
4.933383	0.1	0.152648
4.935050	0.1	0.160933
4.936717	0.1	0.167549
4.938383	0.1	0.172198
4.940050	0.1	0.176191
4.941717	0.1	0.182390
4.943383	0.1	0.192046
4.945050	0.1	0.203908
4.946717	0.1	0.215650
4.948383	0.1	0.225544
4.950050	0.1	0.233233
4.951717	0.1	0.239551
4.953383	0.1	0.246167
4.955050	0.1	0.254154
4.956717	0.1	0.264287
4.958383	0.1	0.276148
4.960050	0.1	0.288546
4.961717	0.1	0.299573
4.963383	0.1	0.308275
4.965050	0.1	0.314832
4.966717	0.1	0.320792
4.968383	0.1	0.327528
4.970050	0.1	0.335395
4.971717	0.1	0.343502
4.973383	0.1	0.351310
4.975050	0.1	0.360012
4.976717	0.1	0.371635
4.978383	0.1	0.386775
4.980050	0.1	0.404477
4.981717	0.1	0.422597
4.983383	0.1	0.439465
4.985050	0.1	0.454009
4.986717	0.1	0.466049
4.988383	0.1	0.475585
4.990050	0.1	0.483274
4.991717	0.1	0.491560
4.993383	0.1	0.503242
4.995050	0.1	0.519335
4.996717	0.1	0.539422
4.998383	0.1	0.561416
5.000050	0.1	0.583470
5.001717	0.1	0.604451
5.003383	0.1	0.623584
5.005050	0.1	0.640154
5.006717	0.1	0.654042
5.008383	0.1	0.666082
5.010050	0.1	0.677228
5.011717	0.1	0.688255
5.013383	0.1	0.699937
5.015050	0.1	0.712633
5.016717	0.1	0.725448
5.018383	0.1	0.737727
5.020050	0.1	0.750303
5.021717	0.1	0.764370
5.023383	0.1	0.780523
5.025050	0.1	0.798166
5.026717	0.1	0.815332
5.028383	0.1	0.830233
5.030050	0.1	0.843287
5.031717	0.1	0.856459
5.033383	0.1	0.870764
5.035050	0.1	0.885665
5.036717	0.1	0.900805
5.038383	0.1	0.916183
5.040050	0.1	0.931501
5.041717	0.1	0.945985
5.043383	0.1	0.959158
5.045050	0.1	0.971794
5.046717	0.1	0.985265
5.048383	0.1	0.999749
5.050050	0.1	1.013696
5.051717	0.1	1.024962
5.053383	0.1	1.031935
5.055050	0.1	1.034498
5.056717	0.1	1.033902
5.058383	0.1	1.032353
5.060050	0.1	1.031876
5.061717	0.1	1.034081
5.063383	0.1	1.040697
5.065050	0.1	1.052082
5.066717	0.1	1.065731
5.068383	0.1	1.077712
5.070050	0.1	1.085579
5.071717	0.1	1.089752
5.073383	0.1	1.092136
5.075050	0.1	1.094520
5.076717	0.1	1.097679
5.078383	0.1	1.101852
5.080050	0.1	1.106858
5.081717	0.1	1.111388
5.083383	0.1	1.113951
5.085050	0.1	1.115203
5.086717	0.1	1.117885
5.088383	0.1	1.123726
5.090050	0.1	1.132190
5.091717	0.1	1.140297
5.093383	0.1	1.145423
5.095050	0.1	1.148045
5.096717	0.1	1.150370
5.098383	0.1	1.153112
5.100050	0.1	1.155913
5.101717	0.1	1.159072
5.103383	0.1	1.162648
5.105050	0.1	1.166284
5.106717	0.1	1.169920
5.108383	0.1	1.173437
5.110050	0.1	1.176238
5.111717	0.1	1.177311
5.113383	0.1	1.175940
5.115050	0.1	1.172125
5.116717	0.1	1.166761
5.118383	0.1	1.161218
5.120050	0.1	1.156449
5.121717	0.1	1.153469
5.123383	0.1	1.153708
5.125050	0.1	1.157761
5.126717	0.1	1.164615
5.128383	0.1	1.172781
5.130050	0.1	1.180768
5.131717	0.1	1.187265
5.133383	0.1	1.192033
5.135050	0.1	1.195192
5.136717	0.1	1.195610
5.138383	0.1	1.192570
5.140050	0.1	1.187980
5.141717	0.1	1.185298
5.143383	0.1	1.186490
5.145050	0.1	1.191378
5.146717	0.1	1.197875
5.148383	0.1	1.203001
5.150050	0.1	1.204908
5.151717	0.1	1.203597
5.153383	0.1	1.200795
5.155050	0.1	1.198888
5.156717	0.1	1.199663
5.158383	0.1	1.203418
5.160050	0.1	1.207888
5.161717	0.1	1.210272
5.163383	0.1	1.210034
5.165050	0.1	1.208901
5.166717	0.1	1.208663
5.168383	0.1	1.209736
5.170050	0.1	1.211763
5.171717	0.1	1.214802
5.173383	0.1	1.219153
5.175050	0.1	1.224756
5.176717	0.1	1.230240
5.178383	0.1	1.233399
5.180050	0.1	1.232922
5.181717	0.1	1.229942
5.183383	0.1	1.227081
5.185050	0.1	1.226604
5.186717	0.1	1.228571
5.188383	0.1	1.231849
5.190050	0.1	1.235843
5.191717	0.1	1.240134
5.193383	0.1	1.243949
5.195050	0.1	1.246750
5.196717	0.1	1.248479
5.198383	0.1	1.248956
5.200050	0.1	1.248419
5.201717	0.1	1.248360
5.203383	0.1	1.250148
5.205050	0.1	1.253069
5.206717	0.1	1.255572
5.208383	0.1	1.256406
5.210050	0.1	1.255155
5.211717	0.1	1.252294
5.213383	0.1	1.249194
5.215050	0.1	1.246989
5.216717	0.1	1.245856
5.218383	0.1	1.245558
5.220050	0.1	1.246095
5.221717	0.1	1.248300
5.223383	0.1	1.252830
5.225050	0.1	1.258791
5.226717	0.1	1.264334
5.228383	0.1	1.267910
5.230050	0.1	1.268745
5.231717	0.1	1.268268
5.233383	0.1	1.269221
5.235050	0.1	1.273036
5.236717	0.1	1.278400
5.238383	0.1	1.282394
5.240050	0.1	1.282752
5.241717	0.1	1.280189
5.243383	0.1	1.277745
5.245050	0.1	1.277566
5.246717	0.1	1.278997
5.248383	0.1	1.280069
5.250050	0.1	1.279354
5.251717	0.1	1.277506
5.253383	0.1	1.275897
5.255050	0.1	1.275122
5.256717	0.1	1.275420
5.258383	0.1	1.277208
5.260050	0.1	1.279473
5.261717	0.1	1.280785
5.263383	0.1	1.281738
5.265050	0.1	1.284778
5.266717	0.1	1.290262
5.268383	0.1	1.295984
5.270050	0.1	1.300156
5.271717	0.1	1.302958
5.273383	0.1	1.305521
5.275050	0.1	1.308858
5.276717	0.1	1.312256
5.278383	0.1	1.314104
5.280050	0.1	1.313329
5.281717	0.1	1.310468
5.283383	0.1	1.306713
5.285050	0.1	1.302838
5.286717	0.1	1.299560
5.288383	0.1	1.297295
5.290050	0.1	1.295447
5.291717	0.1	1.293123
5.293383	0.1	1.290560
5.295050	0.1	1.288593
5.296717	0.1	1.288116
5.298383	0.1	1.289845
5.300050	0.1	1.292944
5.301717	0.1	1.295745
5.303383	0.1	1.296580
5.305050	0.1	1.294971
5.306717	0.1	1.292169
5.308383	0.1	1.289904
5.310050	0.1	1.288354
5.311717	0.1	1.287341
5.313383	0.1	1.287162
5.315050	0.1	1.288116
5.316717	0.1	1.290143
5.318383	0.1	1.293063
5.320050	0.1	1.296401
5.321717	0.1	1.299381
5.323383	0.1	1.301289
5.325050	0.1	1.301169
5.326717	0.1	1.298726
5.328383	0.1	1.294851
5.330050	0.1	1.291096
5.331717	0.1	1.288474
5.333383	0.1	1.288116
5.335050	0.1	1.289845
5.336717	0.1	1.291931
5.338383	0.1	1.293182
5.340050	0.1	1.294792
5.341717	0.1	1.297653
5.343383	0.1	1.300395
5.345050	0.1	1.301467
5.346717	0.1	1.300871
5.348383	0.1	1.299918
5.350050	0.1	1.299262
5.351717	0.1	1.298785
5.353383	0.1	1.297891
5.355050	0.1	1.296222
5.356717	0.1	1.292825
5.358383	0.1	1.287222
5.360050	0.1	1.280665
5.361717	0.1	1.274407
5.363383	0.1	1.268208
5.365050	0.1	1.262128
5.366717	0.1	1.257241
5.368383	0.1	1.254857
5.370050	0.1	1.256168
5.371717	0.1	1.262069
5.373383	0.1	1.271486
5.375050	0.1	1.282156
5.376717	0.1	1.291812
5.378383	0.1	1.298547
5.380050	0.1	1.301169
5.381717	0.1	1.299203
5.383383	0.1	1.293063
5.385050	0.1	1.283944
5.386717	0.1	1.274645
5.388383	0.1	1.268029
5.390050	0.1	1.265109
5.391717	0.1	1.264989
5.393383	0.1	1.267672
5.395050	0.1	1.273274
5.396717	0.1	1.280367
5.398383	0.1	1.285791
5.400050	0.1	1.286149
5.401717	0.1	1.280248
5.403383	0.1	1.271308
5.405050	0.1	1.264393
5.406717	0.1	1.262546
5.408383	0.1	1.265168
5.410050	0.1	1.268625
5.411717	0.1	1.269221
5.413383	0.1	1.266480
5.415050	0.1	1.263022
5.416717	0.1	1.261234
5.418383	0.1	1.261592
5.420050	0.1	1.263082
5.421717	0.1	1.264274
5.423383	0.1	1.263738
5.425050	0.1	1.260996
5.426717	0.1	1.256585
5.428383	0.1	1.252055
5.430050	0.1	1.248717
5.431717	0.1	1.245976
5.433383	0.1	1.242220
5.435050	0.1	1.237094
5.436717	0.1	1.231849
5.438383	0.1	1.228392
5.440050	0.1	1.227915
5.441717	0.1	1.229942
5.443383	0.1	1.232505
5.445050	0.1	1.233637
5.446717	0.1	1.232445
5.448383	0.1	1.229942
5.450050	0.1	1.228035
5.451717	0.1	1.227260
5.453383	0.1	1.226962
5.455050	0.1	1.227021
5.456717	0.1	1.228273
5.458383	0.1	1.230359
5.460050	0.1	1.232088
5.461717	0.1	1.232684
5.463383	0.1	1.232028
5.465050	0.1	1.230359
5.466717	0.1	1.228571
5.468383	0.1	1.228690
5.470050	0.1	1.230776
5.471717	0.1	1.231849
5.473383	0.1	1.228809
5.475050	0.1	1.221716
5.476717	0.1	1.213551
5.478383	0.1	1.208246
5.480050	0.1	1.207829
5.481717	0.1	1.211584
5.483383	0.1	1.217008
5.485050	0.1	1.221836
5.486717	0.1	1.224816
5.488383	0.1	1.224876
5.490050	0.1	1.222193
5.491717	0.1	1.218319
5.493383	0.1	1.214743
5.495050	0.1	1.211584
5.496717	0.1	1.208186
5.498383	0.1	1.204014
5.500050	0.1	1.199067
5.501717	0.1	1.194000
5.503383	0.1	1.190126
5.505050	0.1	1.187801
5.506717	0.1	1.185834
5.508383	0.1	1.183868
5.510050	0.1	1.183450
5.511717	0.1	1.186252
5.513383	0.1	1.191676
5.515050	0.1	1.197517
5.516717	0.1	1.201987
5.518383	0.1	1.204550
5.520050	0.1	1.204968
5.521717	0.1	1.203895
5.523383	0.1	1.201749
5.525050	0.1	1.198471
5.526717	0.1	1.193345
5.528383	0.1	1.186073
5.530050	0.1	1.178384
5.531717	0.1	1.173139
5.533383	0.1	1.172245
5.535050	0.1	1.174986
5.536717	0.1	1.179099
5.538383	0.1	1.182556
5.540050	0.1	1.184225
5.541717	0.1	1.183808
5.543383	0.1	1.180470
5.545050	0.1	1.174510
5.546717	0.1	1.167536
5.548383	0.1	1.162469
5.550050	0.1	1.162410
5.551717	0.1	1.167655
5.553383	0.1	1.175046
5.555050	0.1	1.180172
5.556717	0.1	1.180768
5.558383	0.1	1.177311
5.560050	0.1	1.172006
5.561717	0.1	1.166880
5.563383	0.1	1.162410
5.565050	0.1	1.158059
5.566717	0.1	1.153767
5.568383	0.1	1.150012
5.570050	0.1	1.146555
5.571717	0.1	1.142681
5.573383	0.1	1.137734
5.575050	0.1	1.132011
5.576717	0.1	1.126826
5.578383	0.1	1.123130
5.580050	0.1	1.120985
5.581717	0.1	1.120091
5.583383	0.1	1.120210
5.585050	0.1	1.121044
5.586717	0.1	1.122117
5.588383	0.1	1.123071
5.590050	0.1	1.123250
5.591717	0.1	1.122236
5.593383	0.1	1.120508
5.595050	0.1	1.118183
5.596717	0.1	1.115263
5.598383	0.1	1.112998
5.600050	0.1	1.112282
5.601717	0.1	1.112044
5.603383	0.1	1.110494
5.605050	0.1	1.107097
5.606717	0.1	1.102567
5.608383	0.1	1.098156
5.610050	0.1	1.094937
5.611717	0.1	1.092911
5.613383	0.1	1.091123
5.615050	0.1	1.088739
5.616717	0.1	1.085103
5.618383	0.1	1.080513
5.620050	0.1	1.076281
5.621717	0.1	1.073241
5.623383	0.1	1.071096
5.625050	0.1	1.069129
5.626717	0.1	1.066923
5.628383	0.1	1.064360
5.630050	0.1	1.061559
5.631717	0.1	1.058817
5.633383	0.1	1.056373
5.635050	0.1	1.053453
5.636717	0.1	1.048446
5.638383	0.1	1.040936
5.640050	0.1	1.032591
5.641717	0.1	1.025677
5.643383	0.1	1.021862
5.645050	0.1	1.021385
5.646717	0.1	1.022816
5.648383	0.1	1.024067
5.650050	0.1	1.024246
5.651717	0.1	1.023352
5.653383	0.1	1.020432
5.655050	0.1	1.013935
5.656717	0.1	1.003802
5.658383	0.1	0.992417
5.660050	0.1	0.982404
5.661717	0.1	0.974476
5.663383	0.1	0.968099
5.665050	0.1	0.962615
5.666717	0.1	0.958324
5.668383	0.1	0.956118
5.670050	0.1	0.955761
5.671717	0.1	0.955999
5.673383	0.1	0.955343
5.675050	0.1	0.952900
5.676717	0.1	0.948727
5.678383	0.1	0.943184
5.680050	0.1	0.935853
5.681717	0.1	0.926316
5.683383	0.1	0.915527
5.685050	0.1	0.905395
5.686717	0.1	0.897527
5.688383	0.1	0.892162
5.690050	0.1	0.889421
5.691717	0.1	0.889182
5.693383	0.1	0.889719
5.695050	0.1	0.888348
5.696717	0.1	0.883877
5.698383	0.1	0.877082
5.700050	0.1	0.869632
5.701717	0.1	0.863373
5.703383	0.1	0.859320
5.705050	0.1	0.856519
5.706717	0.1	0.852525
5.708383	0.1	0.846148
5.710050	0.1	0.838399
5.711717	0.1	0.830650
5.713383	0.1	0.823915
5.715050	0.1	0.818312
5.716717	0.1	0.813365
5.718383	0.1	0.808001
5.720050	0.1	0.801802
5.721717	0.1	0.795126
5.723383	0.1	0.788569
5.725050	0.1	0.782669
5.726717	0.1	0.778079
5.728383	0.1	0.774860
5.730050	0.1	0.771999
5.731717	0.1	0.767708
5.733383	0.1	0.760615
5.735050	0.1	0.751138
5.736717	0.1	0.741005
5.738383	0.1	0.731587
5.740050	0.1	0.723422
5.741717	0.1	0.716746
5.743383	0.1	0.711083
5.745050	0.1	0.705600
5.746717	0.1	0.699401
5.748383	0.1	0.691116
5.750050	0.1	0.680864
5.751717	0.1	0.670910
5.753383	0.1	0.663340
5.755050	0.1	0.658929
5.756717	0.1	0.656962
5.758383	0.1	0.656068
5.760050	0.1	0.654280
5.761717	0.1	0.650168
5.763383	0.1	0.644088
5.765050	0.1	0.637710
5.766717	0.1	0.632167
5.768383	0.1	0.626802
5.770050	0.1	0.620365
5.771717	0.1	0.613153
5.773383	0.1	0.606835
5.775050	0.1	0.602305
5.776717	0.1	0.598967
5.778383	0.1	0.595748
5.780050	0.1	0.592053
5.781717	0.1	0.587106
5.783383	0.1	0.580192
5.785050	0.1	0.571728
5.786717	0.1	0.562847
5.788383	0.1	0.553668
5.790050	0.1	0.544369
5.791717	0.1	0.536859
5.793383	0.1	0.533104
5.795050	0.1	0.533044
5.796717	0.1	0.534773
5.798383	0.1	0.535309
5.800050	0.1	0.532568
5.801717	0.1	0.526607
5.803383	0.1	0.518858
5.805050	0.1	0.511289
5.806717	0.1	0.505269
5.808383	0.1	0.500977
5.810050	0.1	0.497341
5.811717	0.1	0.493288
5.813383	0.1	0.487983
5.815050	0.1	0.482559
5.816717	0.1	0.479102
5.818383	0.1	0.477612
5.820050	0.1	0.475764
5.821717	0.1	0.471950
5.823383	0.1	0.466645
5.825050	0.1	0.461340
5.826717	0.1	0.457227
5.828383	0.1	0.455260
5.830050	0.1	0.455081
5.831717	0.1	0.454664
5.833383	0.1	0.451982
5.835050	0.1	0.446856
5.836717	0.1	0.440776
5.838383	0.1	0.435889
5.840050	0.1	0.433862
5.841717	0.1	0.434339
5.843383	0.1	0.435293
5.845050	0.1	0.434399
5.846717	0.1	0.429928
5.848383	0.1	0.422359
5.850050	0.1	0.414491
5.851717	0.1	0.408411
5.853383	0.1	0.404477
5.855050	0.1	0.402868
5.856717	0.1	0.403821
5.858383	0.1	0.406742
5.860050	0.1	0.410378
5.861717	0.1	0.413001
5.863383	0.1	0.413656
5.865050	0.1	0.412881
5.866717	0.1	0.411630
5.868383	0.1	0.409544
5.870050	0.1	0.405908
5.871717	0.1	0.400066
5.873383	0.1	0.392735
5.875050	0.1	0.385880
5.876717	0.1	0.381589
5.878383	0.1	0.379741
5.880050	0.1	0.379741
5.881717	0.1	0.381351
5.883383	0.1	0.383437
5.885050	0.1	0.384092
5.886717	0.1	0.382781
5.888383	0.1	0.380397
5.890050	0.1	0.378311
5.891717	0.1	0.377893
5.893383	0.1	0.379920
5.895050	0.1	0.383616
5.896717	0.1	0.387251
5.898383	0.1	0.389099
5.900050	0.1	0.388086
5.901717	0.1	0.384510
5.903383	0.1	0.378788
5.905050	0.1	0.371337
5.906717	0.1	0.362635
5.908383	0.1	0.354230
5.910050	0.1	0.347674
5.911717	0.1	0.343263
5.913383	0.1	0.340700
5.915050	0.1	0.339925
5.916717	0.1	0.341117
5.918383	0.1	0.344217
5.920050	0.1	0.348270
5.921717	0.1	0.351965
5.923383	0.1	0.354409
5.925050	0.1	0.355423
5.926717	0.1	0.354886
5.928383	0.1	0.352442
5.930050	0.1	0.348568
5.931717	0.1	0.344694
5.933383	0.1	0.341177
5.935050	0.1	0.337362
5.936717	0.1	0.332773
5.938383	0.1	0.327349
5.940050	0.1	0.321507
5.941717	0.1	0.316799
5.943383	0.1	0.314355
5.945050	0.1	0.314236
5.946717	0.1	0.316024
5.948383	0.1	0.318706
5.950050	0.1	0.320673
5.951717	0.1	0.320911
5.953383	0.1	0.319481
5.955050	0.1	0.317097
5.956717	0.1	0.314653
5.958383	0.1	0.312865
5.960050	0.1	0.312030
5.961717	0.1	0.312507
5.963383	0.1	0.313640
5.965050	0.1	0.313997
5.966717	0.1	0.313044
5.968383	0.1	0.311375
5.970050	0.1	0.308990
5.971717	0.1	0.305295
5.973383	0.1	0.300705
5.975050	0.1	0.296474
5.976717	0.1	0.294030
5.978383	0.1	0.293314
5.980050	0.1	0.293195
5.981717	0.1	0.292480
5.983383	0.1	0.290871
5.985050	0.1	0.288665
5.986717	0.1	0.286460
5.988383	0.1	0.284493
5.990050	0.1	0.283062
5.991717	0.1	0.282586
5.993383	0.1	0.282466
5.995050	0.1	0.281751
5.996717	0.1	0.280201
5.998383	0.1	0.278413
6.000050	0.1	0.276983
6.001717	0.1	0.276446
6.003383	0.1	0.276446
6.005050	0.1	0.275910
6.006717	0.1	0.274062
6.008383	0.1	0.271201
6.010050	0.1	0.268757
6.011717	0.1	0.267625
6.013383	0.1	0.268042
6.015050	0.1	0.270247
6.016717	0.1	0.273466
6.018383	0.1	0.276029
6.020050	0.1	0.276744
6.021717	0.1	0.275671
6.023383	0.1	0.273407
6.025050	0.1	0.270426
6.026717	0.1	0.267088
6.028383	0.1	0.262916
6.030050	0.1	0.257730
6.031717	0.1	0.252247
6.033383	0.1	0.247121
6.035050	0.1	0.243545
6.036717	0.1	0.242054
6.038383	0.1	0.241876
6.040050	0.1	0.242233
6.041717	0.1	0.243008
6.043383	0.1	0.244498
6.045050	0.1	0.246048
6.046717	0.1	0.246346
6.048383	0.1	0.244975
6.050050	0.1	0.243962
6.051717	0.1	0.245214
6.053383	0.1	0.248134
6.055050	0.1	0.250936
6.056717	0.1	0.252366
6.058383	0.1	0.251710
6.060050	0.1	0.249147
6.061717	0.1	0.245273
6.063383	0.1	0.239730
6.065050	0.1	0.232637
6.066717	0.1	0.226617
6.068383	0.1	0.224471
6.070050	0.1	0.227273
6.071717	0.1	0.234008
6.073383	0.1	0.242054
6.075050	0.1	0.247896
6.076717	0.1	0.249803
6.078383	0.1	0.248551
6.080050	0.1	0.246406
6.081717	0.1	0.244260
6.083383	0.1	0.241399
6.085050	0.1	0.237167
6.086717	0.1	0.232756
6.088383	0.1	0.230193
6.090050	0.1	0.230372
6.091717	0.1	0.232399
6.093383	0.1	0.235021
6.095050	0.1	0.236332
6.096717	0.1	0.234783
6.098383	0.1	0.230610
6.100050	0.1	0.226259
6.101717	0.1	0.224233
6.103383	0.1	0.224948
6.105050	0.1	0.227630
6.106717	0.1	0.231266
6.108383	0.1	0.234723
6.110050	0.1	0.236392
6.111717	0.1	0.235319
6.113383	0.1	0.232101
6.115050	0.1	0.229061
6.116717	0.1	0.228107
6.118383	0.1	0.229597
6.120050	0.1	0.232220
6.121717	0.1	0.234664
6.123383	0.1	0.236392
6.125050	0.1	0.237048
6.126717	0.1	0.236392
6.128383	0.1	0.235140
6.130050	0.1	0.234246
6.131717	0.1	0.234008
6.133383	0.1	0.234246
6.135050	0.1	0.234902
6.136717	0.1	0.234664
6.138383	0.1	0.232160
6.140050	0.1	0.227213
6.141717	0.1	0.221372
6.143383	0.1	0.216305
6.145050	0.1	0.212848
6.146717	0.1	0.211060
6.148383	0.1	0.210404
6.150050	0.1	0.210702
6.151717	0.1	0.212431
6.153383	0.1	0.216246
6.155050	0.1	0.221074
6.156717	0.1	0.225127
6.158383	0.1	0.227869
6.160050	0.1	0.230312
6.161717	0.1	0.233769
6.163383	0.1	0.238657
6.165050	0.1	0.244677
6.166717	0.1	0.250638
6.168383	0.1	0.254750
6.170050	0.1	0.255287
6.171717	0.1	0.252426
6.173383	0.1	0.247359
6.175050	0.1	0.241339
6.176717	0.1	0.235438
6.178383	0.1	0.230670
6.180050	0.1	0.227034
6.181717	0.1	0.224292
6.183383	0.1	0.223041
6.185050	0.1	0.224769
6.186717	0.1	0.229716
6.188383	0.1	0.235379
6.190050	0.1	0.239074
6.191717	0.1	0.240266
6.193383	0.1	0.239670
6.195050	0.1	0.238359
6.196717	0.1	0.237227
6.198383	0.1	0.236690
6.200050	0.1	0.236511
6.201717	0.1	0.235677
6.203383	0.1	0.233769
6.205050	0.1	0.231981
6.206717	0.1	0.233054
6.208383	0.1	0.238180
6.210050	0.1	0.245273
6.211717	0.1	0.251412
6.213383	0.1	0.255048
6.215050	0.1	0.255823
6.216717	0.1	0.253201
6.218383	0.1	0.247538
6.220050	0.1	0.240386
6.221717	0.1	0.234008
6.223383	0.1	0.229955
6.225050	0.1	0.228643
6.226717	0.1	0.229359
6.228383	0.1	0.230253
6.230050	0.1	0.230432
6.231717	0.1	0.230670
6.233383	0.1	0.232458
6.235050	0.1	0.235856
6.236717	0.1	0.240147
6.238383	0.1	0.244796
6.240050	0.1	0.249088
6.241717	0.1	0.252187
6.243383	0.1	0.253439
6.245050	0.1	0.252485
6.246717	0.1	0.249743
6.248383	0.1	0.246704
6.250050	0.1	0.244796
6.251717	0.1	0.244141
6.253383	0.1	0.244677
6.255050	0.1	0.246644
6.256717	0.1	0.248909
6.258383	0.1	0.248790
6.260050	0.1	0.244796
6.261717	0.1	0.237644
6.263383	0.1	0.229716
6.265050	0.1	0.224113
6.266717	0.1	0.222743
6.268383	0.1	0.225365
6.270050	0.1	0.229716
6.271717	0.1	0.233591
6.273383	0.1	0.235558
6.275050	0.1	0.235498
6.276717	0.1	0.234902
6.278383	0.1	0.235617
6.280050	0.1	0.237644
6.281717	0.1	0.239551
6.283383	0.1	0.239790
6.285050	0.1	0.238597
6.286717	0.1	0.236750
6.288383	0.1	0.234664
6.290050	0.1	0.232995
6.291717	0.1	0.233650
6.293383	0.1	0.237227
6.295050	0.1	0.240803
6.296717	0.1	0.240505
6.298383	0.1	0.235796
6.300050	0.1	0.229180
6.301717	0.1	0.223458
6.303383	0.1	0.220597
6.305050	0.1	0.221849
6.306717	0.1	0.226021
6.308383	0.1	0.230432
6.310050	0.1	0.233471
6.311717	0.1	0.235260
6.313383	0.1	0.236094
6.315050	0.1	0.235677
6.316717	0.1	0.233650
6.318383	0.1	0.230730
6.320050	0.1	0.228643
6.321717	0.1	0.228643
6.323383	0.1	0.230372
6.325050	0.1	0.232518
6.326717	0.1	0.233710
6.328383	0.1	0.233054
6.330050	0.1	0.230014
6.331717	0.1	0.225306
6.333383	0.1	0.220418
6.335050	0.1	0.216663
6.336717	0.1	0.214636
6.338383	0.1	0.214636
6.340050	0.1	0.216365
6.341717	0.1	0.219107
6.343383	0.1	0.221729
6.345050	0.1	0.222445
6.346717	0.1	0.220001
6.348383	0.1	0.215113
6.350050	0.1	0.210106
6.351717	0.1	0.207484
6.353383	0.1	0.208020
6.355050	0.1	0.210583
6.356717	0.1	0.213087
6.358383	0.1	0.215173
6.360050	0.1	0.218093
6.361717	0.1	0.222504
6.363383	0.1	0.227153
6.365050	0.1	0.229955
6.366717	0.1	0.229538
6.368383	0.1	0.226796
6.370050	0.1	0.223815
6.371717	0.1	0.221968
6.373383	0.1	0.221014
6.375050	0.1	0.221133
6.376717	0.1	0.222862
6.378383	0.1	0.226200
6.380050	0.1	0.229418
6.381717	0.1	0.231028
6.383383	0.1	0.230968
6.385050	0.1	0.230968
6.386717	0.1	0.231922
6.388383	0.1	0.233054
6.390050	0.1	0.233173
6.391717	0.1	0.232279
6.393383	0.1	0.231326
6.395050	0.1	0.231326
6.396717	0.1	0.232399
6.398383	0.1	0.233531
6.400050	0.1	0.233471
6.401717	0.1	0.232160
6.403383	0.1	0.229836
6.405050	0.1	0.227213
6.406717	0.1	0.225961
6.408383	0.1	0.227034
6.410050	0.1	0.229836
6.411717	0.1	0.233531
6.413383	0.1	0.237525
6.415050	0.1	0.241756
6.416717	0.1	0.245869
6.418383	0.1	0.249326
6.420050	0.1	0.252008
6.421717	0.1	0.254095
6.423383	0.1	0.255466
6.425050	0.1	0.255466
6.426717	0.1	0.254095
6.428383	0.1	0.251412
6.430050	0.1	0.247538
6.431717	0.1	0.243783
6.433383	0.1	0.241756
6.435050	0.1	0.241995
6.436717	0.1	0.243783
6.438383	0.1	0.246406
6.440050	0.1	0.249565
6.441717	0.1	0.252545
6.443383	0.1	0.253618
6.445050	0.1	0.252187
6.446717	0.1	0.249863
6.448383	0.1	0.247777
6.450050	0.1	0.245452
6.451717	0.1	0.242591
6.453383	0.1	0.240803
6.455050	0.1	0.242054
6.456717	0.1	0.246823
6.458383	0.1	0.252903
6.460050	0.1	0.257492
6.461717	0.1	0.259757
6.463383	0.1	0.259995
6.465050	0.1	0.258446
6.466717	0.1	0.255108
6.468383	0.1	0.250340
6.470050	0.1	0.244379
6.471717	0.1	0.238359
6.473383	0.1	0.234544
6.475050	0.1	0.234544
6.476717	0.1	0.237227
6.478383	0.1	0.240147
6.480050	0.1	0.241518
6.481717	0.1	0.240147
6.483383	0.1	0.236034
6.485050	0.1	0.231504
6.486717	0.1	0.228822
6.488383	0.1	0.228643
6.490050	0.1	0.230730
6.491717	0.1	0.234723
6.493383	0.1	0.240564
6.495050	0.1	0.247478
6.496717	0.1	0.253558
6.498383	0.1	0.256598
6.500050	0.1	0.255644
6.501717	0.1	0.251353
6.503383	0.1	0.245452
6.505050	0.1	0.240982
6.506717	0.1	0.239730
6.508383	0.1	0.241280
6.510050	0.1	0.244260
6.511717	0.1	0.247836
6.513383	0.1	0.251770
6.515050	0.1	0.256062
6.516717	0.1	0.260711
6.518383	0.1	0.265181
6.520050	0.1	0.269115
6.521717	0.1	0.272393
6.523383	0.1	0.274122
6.525050	0.1	0.273108
6.526717	0.1	0.269532
6.528383	0.1	0.265121
6.530050	0.1	0.261188
6.531717	0.1	0.257194
6.533383	0.1	0.253379
6.535050	0.1	0.252008
6.536717	0.1	0.254631
6.538383	0.1	0.260592
6.540050	0.1	0.267923
6.541717	0.1	0.275373
6.543383	0.1	0.281453
6.545050	0.1	0.285149
6.546717	0.1	0.286043
6.548383	0.1	0.284612
6.550050	0.1	0.281453
6.551717	0.1	0.278056
6.553383	0.1	0.276387
6.555050	0.1	0.277638
6.556717	0.1	0.281394
6.558383	0.1	0.285506
6.560050	0.1	0.288188
6.561717	0.1	0.289023
6.563383	0.1	0.288725
6.565050	0.1	0.287175
6.566717	0.1	0.283718
6.568383	0.1	0.278473
6.570050	0.1	0.272334
6.571717	0.1	0.265837
6.573383	0.1	0.259817
6.575050	0.1	0.255644
6.576717	0.1	0.254691
6.578383	0.1	0.256777
6.580050	0.1	0.260353
6.581717	0.1	0.263572
6.583383	0.1	0.265419
6.585050	0.1	0.266314
6.586717	0.1	0.267565
6.588383	0.1	0.270307
6.590050	0.1	0.274599
6.591717	0.1	0.279605
6.593383	0.1	0.284195
6.595050	0.1	0.287831
6.596717	0.1	0.290513
6.598383	0.1	0.292659
6.600050	0.1	0.294149
6.601717	0.1	0.293911
6.603383	0.1	0.290692
6.605050	0.1	0.285268
6.606717	0.1	0.280321
6.608383	0.1	0.278115
6.610050	0.1	0.279069
6.611717	0.1	0.282347
6.613383	0.1	0.286698
6.615050	0.1	0.289977
6.616717	0.1	0.290573
6.618383	0.1	0.288129
6.620050	0.1	0.284851
6.621717	0.1	0.283122
6.623383	0.1	0.283778
6.625050	0.1	0.285804
6.626717	0.1	0.288367
6.628383	0.1	0.291526
6.630050	0.1	0.295162
6.631717	0.1	0.298262
6.633383	0.1	0.300169
6.635050	0.1	0.300944
6.636717	0.1	0.301659
6.638383	0.1	0.303745
6.640050	0.1	0.308633
6.641717	0.1	0.316381
6.643383	0.1	0.325203
6.645050	0.1	0.332594
6.646717	0.1	0.337243
6.648383	0.1	0.339329
6.650050	0.1	0.339210
6.651717	0.1	0.336885
6.653383	0.1	0.332654
6.655050	0.1	0.327408
6.656717	0.1	0.322223
6.658383	0.1	0.318885
6.660050	0.1	0.319421
6.661717	0.1	0.324249
6.663383	0.1	0.331879
6.665050	0.1	0.339985
6.666717	0.1	0.346184
6.668383	0.1	0.349164
6.670050	0.1	0.349045
6.671717	0.1	0.347078
6.673383	0.1	0.344455
6.675050	0.1	0.341117
6.676717	0.1	0.337064
6.678383	0.1	0.333965
6.680050	0.1	0.333309
6.681717	0.1	0.334859
6.683383	0.1	0.337422
6.685050	0.1	0.339746
6.686717	0.1	0.340641
6.688383	0.1	0.339389
6.690050	0.1	0.336587
6.691717	0.1	0.334084
6.693383	0.1	0.334322
6.695050	0.1	0.338018
6.696717	0.1	0.343084
6.698383	0.1	0.346482
6.700050	0.1	0.347316
6.701717	0.1	0.346065
6.703383	0.1	0.342965
6.705050	0.1	0.338554
6.706717	0.1	0.334144
6.708383	0.1	0.331342
6.710050	0.1	0.329971
6.711717	0.1	0.328481
6.713383	0.1	0.326574
6.715050	0.1	0.325441
6.716717	0.1	0.326753
6.718383	0.1	0.331521
6.720050	0.1	0.339091
6.721717	0.1	0.346541
6.723383	0.1	0.350475
6.725050	0.1	0.349879
6.726717	0.1	0.346363
6.728383	0.1	0.341237
6.730050	0.1	0.334740
6.731717	0.1	0.328243
6.733383	0.1	0.324368
6.735050	0.1	0.324547
6.736717	0.1	0.327706
6.738383	0.1	0.331223
6.740050	0.1	0.332832
6.741717	0.1	0.332594
6.743383	0.1	0.332475
6.745050	0.1	0.333548
6.746717	0.1	0.335395
6.748383	0.1	0.338197
6.750050	0.1	0.342548
6.751717	0.1	0.347316
6.753383	0.1	0.350416
6.755050	0.1	0.350952
6.756717	0.1	0.349998
6.758383	0.1	0.348389
6.760050	0.1	0.345886
6.761717	0.1	0.342846
6.763383	0.1	0.340700
6.765050	0.1	0.339687
6.766717	0.1	0.338376
6.768383	0.1	0.335515
6.770050	0.1	0.330865
6.771717	0.1	0.325918
6.773383	0.1	0.322938
6.775050	0.1	0.323057
6.776717	0.1	0.325382
6.778383	0.1	0.328004
6.780050	0.1	0.329256
6.781717	0.1	0.328541
6.783383	0.1	0.325918
6.785050	0.1	0.322044
6.786717	0.1	0.317693
6.788383	0.1	0.314355
6.790050	0.1	0.314057
6.791717	0.1	0.317216
6.793383	0.1	0.322104
6.795050	0.1	0.325859
6.796717	0.1	0.326514
6.798383	0.1	0.324011
6.800050	0.1	0.319421
6.801717	0.1	0.313938
6.803383	0.1	0.308812
6.805050	0.1	0.305116
6.806717	0.1	0.302970
6.808383	0.1	0.302494
6.810050	0.1	0.303745
6.811717	0.1	0.306308
6.813383	0.1	0.310063
6.815050	0.1	0.314653
6.816717	0.1	0.318766
6.818383	0.1	0.320613
6.820050	0.1	0.319123
6.821717	0.1	0.315368
6.823383	0.1	0.312448
6.825050	0.1	0.312567
6.826717	0.1	0.314653
6.828383	0.1	0.316501
6.830050	0.1	0.316739
6.831717	0.1	0.315905
6.833383	0.1	0.315011
6.835050	0.1	0.314534
6.836717	0.1	0.313997
6.838383	0.1	0.312448
6.840050	0.1	0.308871
6.841717	0.1	0.303686
6.843383	0.1	0.299394
6.845050	0.1	0.298142
6.846717	0.1	0.300407
6.848383	0.1	0.305951
6.850050	0.1	0.313222
6.851717	0.1	0.318944
6.853383	0.1	0.320196
6.855050	0.1	0.316978
6.856717	0.1	0.311315
6.858383	0.1	0.305474
6.860050	0.1	0.301123
6.861717	0.1	0.298738
6.863383	0.1	0.297487
6.865050	0.1	0.296652
6.866717	0.1	0.295758
6.868383	0.1	0.294030
6.870050	0.1	0.290573
6.871717	0.1	0.286281
6.873383	0.1	0.283659
6.875050	0.1	0.284553
6.876717	0.1	0.288486
6.878383	0.1	0.293136
6.880050	0.1	0.296474
6.881717	0.1	0.297844
6.883383	0.1	0.298262
6.885050	0.1	0.299156
6.886717	0.1	0.300527
6.888383	0.1	0.301182
6.890050	0.1	0.301003
6.891717	0.1	0.300765
6.893383	0.1	0.300348
6.895050	0.1	0.298679
6.896717	0.1	0.295520
6.898383	0.1	0.291944
6.900050	0.1	0.288904
6.901717	0.1	0.285506
6.903383	0.1	0.280917
6.905050	0.1	0.276804
6.906717	0.1	0.275552
6.908383	0.1	0.277340
6.910050	0.1	0.280321
6.911717	0.1	0.282943
6.913383	0.1	0.283778
6.915050	0.1	0.281811
6.916717	0.1	0.278354
6.918383	0.1	0.276089
6.920050	0.1	0.275612
6.921717	0.1	0.276029
6.923383	0.1	0.276446
6.925050	0.1	0.275850
6.926717	0.1	0.273585
6.928383	0.1	0.270665
6.930050	0.1	0.268877
6.931717	0.1	0.268579
6.933383	0.1	0.269294
6.935050	0.1	0.270188
6.936717	0.1	0.270665
6.938383	0.1	0.270844
6.940050	0.1	0.271618
6.941717	0.1	0.274003
6.943383	0.1	0.277936
6.945050	0.1	0.282288
6.946717	0.1	0.286400
6.948383	0.1	0.289857
6.950050	0.1	0.291586
6.951717	0.1	0.290573
6.953383	0.1	0.286520
6.955050	0.1	0.280559
6.956717	0.1	0.274956
6.958383	0.1	0.270963
6.960050	0.1	0.268340
6.961717	0.1	0.266194
6.963383	0.1	0.263810
6.965050	0.1	0.261784
6.966717	0.1	0.261903
6.968383	0.1	0.265121
6.970050	0.1	0.271022
6.971717	0.1	0.277817
6.973383	0.1	0.283182
6.975050	0.1	0.286222
6.976717	0.1	0.287712
6.978383	0.1	0.288308
6.980050	0.1	0.287950
6.981717	0.1	0.286698
6.983383	0.1	0.285566
6.985050	0.1	0.284731
6.986717	0.1	0.283420
6.988383	0.1	0.281096
6.990050	0.1	0.278354
6.991717	0.1	0.276446
6.993383	0.1	0.276983
6.995050	0.1	0.280082
6.996717	0.1	0.284374
6.998383	0.1	0.287473
7.000050	0.1	0.287890
7.001717	0.1	0.286043
7.003383	0.1	0.283599
7.005050	0.1	0.282586
7.006717	0.1	0.284195
7.008383	0.1	0.287235
7.010050	0.1	0.289083
7.011717	0.1	0.287831
7.013383	0.1	0.283241
7.015050	0.1	0.276446
7.016717	0.1	0.269651
7.018383	0.1	0.264704
7.020050	0.1	0.261664
7.021717	0.1	0.260055
7.023383	0.1	0.260353
7.025050	0.1	0.262737
7.026717	0.1	0.266373
7.028383	0.1	0.270605
7.030050	0.1	0.274241
7.031717	0.1	0.275552
7.033383	0.1	0.273883
7.035050	0.1	0.270903
7.036717	0.1	0.268877
7.038383	0.1	0.268281
7.040050	0.1	0.268281
7.041717	0.1	0.268161
7.043383	0.1	0.267446
7.045050	0.1	0.265539
7.046717	0.1	0.263155
7.048383	0.1	0.262022
7.050050	0.1	0.263274
7.051717	0.1	0.266314
7.053383	0.1	0.269234
7.055050	0.1	0.270128
7.056717	0.1	0.268638
7.058383	0.1	0.266552
7.060050	0.1	0.264943
7.061717	0.1	0.263274
7.063383	0.1	0.261664
7.065050	0.1	0.261426
7.066717	0.1	0.262797
7.068383	0.1	0.264704
7.070050	0.1	0.266433
7.071717	0.1	0.267148
7.073383	0.1	0.265598
7.075050	0.1	0.261962
7.076717	0.1	0.258625
7.078383	0.1	0.258088
7.080050	0.1	0.259817
7.081717	0.1	0.261366
7.083383	0.1	0.262022
7.085050	0.1	0.263333
7.086717	0.1	0.266671
7.088383	0.1	0.271559
7.090050	0.1	0.276744
7.091717	0.1	0.280261
7.093383	0.1	0.280142
7.095050	0.1	0.275970
7.096717	0.1	0.268877
7.098383	0.1	0.260592
7.100050	0.1	0.252724
7.101717	0.1	0.246644
7.103383	0.1	0.242949
7.105050	0.1	0.241399
7.106717	0.1	0.241935
7.108383	0.1	0.245333
7.110050	0.1	0.251651
7.111717	0.1	0.258923
7.113383	0.1	0.264585
7.115050	0.1	0.266492
7.116717	0.1	0.264525
7.118383	0.1	0.259995
7.120050	0.1	0.255167
7.121717	0.1	0.252187
7.123383	0.1	0.252426
7.125050	0.1	0.255406
7.126717	0.1	0.259042
7.128383	0.1	0.262082
7.130050	0.1	0.264883
7.131717	0.1	0.267923
7.133383	0.1	0.271142
7.135050	0.1	0.274181
7.136717	0.1	0.276268
7.138383	0.1	0.275910
7.140050	0.1	0.272810
7.141717	0.1	0.269413
7.143383	0.1	0.268698
7.145050	0.1	0.271380
7.146717	0.1	0.275731
7.148383	0.1	0.280082
7.150050	0.1	0.283778
7.151717	0.1	0.286579
7.153383	0.1	0.288725
7.155050	0.1	0.290215
7.156717	0.1	0.291049
7.158383	0.1	0.291467
7.160050	0.1	0.291467
7.161717	0.1	0.290811
7.163383	0.1	0.289857
7.165050	0.1	0.289202
7.166717	0.1	0.288844
7.168383	0.1	0.287592
7.170050	0.1	0.284970
7.171717	0.1	0.282526
7.173383	0.1	0.281334
7.175050	0.1	0.280678
7.176717	0.1	0.280201
7.178383	0.1	0.281394
7.180050	0.1	0.285387
7.181717	0.1	0.290990
7.183383	0.1	0.295937
7.185050	0.1	0.298798
7.186717	0.1	0.299037
7.188383	0.1	0.297546
7.190050	0.1	0.296295
7.191717	0.1	0.296891
7.193383	0.1	0.299275
7.195050	0.1	0.301719
7.196717	0.1	0.302970
7.198383	0.1	0.303566
7.200050	0.1	0.304759
7.201717	0.1	0.307202
7.203383	0.1	0.310421
7.205050	0.1	0.313520
7.206717	0.1	0.315070
7.208383	0.1	0.314355
7.210050	0.1	0.312746
7.211717	0.1	0.312805
7.213383	0.1	0.315607
7.215050	0.1	0.320375
7.216717	0.1	0.325561
7.218383	0.1	0.330091
7.220050	0.1	0.333071
7.221717	0.1	0.333965
7.223383	0.1	0.333011
7.225050	0.1	0.331402
7.226717	0.1	0.330091
7.228383	0.1	0.328958
7.230050	0.1	0.327408
7.231717	0.1	0.324845
7.233383	0.1	0.321031
7.235050	0.1	0.316858
7.236717	0.1	0.313878
7.238383	0.1	0.313044
7.240050	0.1	0.314474
7.241717	0.1	0.318289
7.243383	0.1	0.323474
7.245050	0.1	0.327885
7.246717	0.1	0.329673
7.248383	0.1	0.328720
7.250050	0.1	0.326395
7.251717	0.1	0.323951
7.253383	0.1	0.322223
7.255050	0.1	0.321567
7.256717	0.1	0.321805
7.258383	0.1	0.323057
7.260050	0.1	0.326216
7.261717	0.1	0.331521
7.263383	0.1	0.336885
7.265050	0.1	0.340402
7.266717	0.1	0.341475
7.268383	0.1	0.340521
7.270050	0.1	0.338197
7.271717	0.1	0.335693
7.273383	0.1	0.333071
7.275050	0.1	0.329375
7.276717	0.1	0.323951
7.278383	0.1	0.318706
7.280050	0.1	0.316501
7.281717	0.1	0.318348
7.283383	0.1	0.322819
7.285050	0.1	0.328243
7.286717	0.1	0.333309
7.288383	0.1	0.336587
7.290050	0.1	0.337183
7.291717	0.1	0.335395
7.293383	0.1	0.332534
7.295050	0.1	0.329733
7.296717	0.1	0.327528
7.298383	0.1	0.325680
7.300050	0.1	0.322759
7.301717	0.1	0.318468
7.303383	0.1	0.314176
7.305050	0.1	0.312030
7.306717	0.1	0.312686
7.308383	0.1	0.314653
7.310050	0.1	0.316739
7.311717	0.1	0.318289
7.313383	0.1	0.318468
7.315050	0.1	0.316143
7.316717	0.1	0.311553
7.318383	0.1	0.306726
7.320050	0.1	0.303686
7.321717	0.1	0.303090
7.323383	0.1	0.304222
7.325050	0.1	0.305474
7.326717	0.1	0.306129
7.328383	0.1	0.306606
7.330050	0.1	0.307381
7.331717	0.1	0.308037
7.333383	0.1	0.308514
7.335050	0.1	0.308573
7.336717	0.1	0.307858
7.338383	0.1	0.306487
7.340050	0.1	0.305295
7.341717	0.1	0.304222
7.343383	0.1	0.302911
7.345050	0.1	0.301838
7.346717	0.1	0.302494
7.348383	0.1	0.306129
7.350050	0.1	0.312865
7.351717	0.1	0.320256
7.353383	0.1	0.324726
7.355050	0.1	0.325024
7.356717	0.1	0.322819
7.358383	0.1	0.320375
7.360050	0.1	0.317931
7.361717	0.1	0.314713
7.363383	0.1	0.310659
7.365050	0.1	0.307143
7.366717	0.1	0.305355
7.368383	0.1	0.306368
7.370050	0.1	0.309825
7.371717	0.1	0.314653
7.373383	0.1	0.319839
7.375050	0.1	0.324607
7.376717	0.1	0.328243
7.378383	0.1	0.329614
7.380050	0.1	0.327051
7.381717	0.1	0.320613
7.383383	0.1	0.313282
7.385050	0.1	0.308692
7.386717	0.1	0.308454
7.388383	0.1	0.311434
7.390050	0.1	0.315189
7.391717	0.1	0.317037
7.393383	0.1	0.315368
7.395050	0.1	0.311434
7.396717	0.1	0.307560
7.398383	0.1	0.305057
7.400050	0.1	0.303924
7.401717	0.1	0.303209
7.403383	0.1	0.301838
7.405050	0.1	0.299513
7.406717	0.1	0.297129
7.408383	0.1	0.295043
7.410050	0.1	0.292778
7.411717	0.1	0.289798
7.413383	0.1	0.286758
7.415050	0.1	0.285506
7.416717	0.1	0.287414
7.418383	0.1	0.291824
7.420050	0.1	0.297487
7.421717	0.1	0.303924
7.423383	0.1	0.310183
7.425050	0.1	0.313759
7.426717	0.1	0.313222
7.428383	0.1	0.310481
7.430050	0.1	0.308335
7.431717	0.1	0.306785
7.433383	0.1	0.304341
7.435050	0.1	0.301659
7.436717	0.1	0.301063
7.438383	0.1	0.302672
7.440050	0.1	0.304937
7.441717	0.1	0.306368
7.443383	0.1	0.305414
7.445050	0.1	0.300884
7.446717	0.1	0.293851
7.448383	0.1	0.287354
7.450050	0.1	0.284374
7.451717	0.1	0.285685
7.453383	0.1	0.289917
7.455050	0.1	0.294328
7.456717	0.1	0.296652
7.458383	0.1	0.296593
7.460050	0.1	0.295699
7.461717	0.1	0.295579
7.463383	0.1	0.296235
7.465050	0.1	0.296891
7.466717	0.1	0.297427
7.468383	0.1	0.299156
7.470050	0.1	0.303447
7.471717	0.1	0.309706
7.473383	0.1	0.315249
7.475050	0.1	0.317752
7.476717	0.1	0.317276
7.478383	0.1	0.315309
7.480050	0.1	0.312626
7.481717	0.1	0.309587
7.483383	0.1	0.306487
7.485050	0.1	0.303149
7.486717	0.1	0.299156
7.488383	0.1	0.295222
7.490050	0.1	0.293136
7.491717	0.1	0.293255
7.493383	0.1	0.293911
7.495050	0.1	0.293851
7.496717	0.1	0.292838
7.498383	0.1	0.290990
7.500050	0.1	0.288606
7.501717	0.1	0.286996
7.503383	0.1	0.287592
7.505050	0.1	0.290513
7.506717	0.1	0.294626
7.508383	0.1	0.298023
7.510050	0.1	0.298977
7.511717	0.1	0.296235
7.513383	0.1	0.289917
7.515050	0.1	0.281811
7.516717	0.1	0.274777
7.518383	0.1	0.270665
7.520050	0.1	0.270128
7.521717	0.1	0.272691
7.523383	0.1	0.277221
7.525050	0.1	0.282526
7.526717	0.1	0.287592
7.528383	0.1	0.291944
7.530050	0.1	0.295162
7.531717	0.1	0.296891
7.533383	0.1	0.297308
7.535050	0.1	0.296474
7.536717	0.1	0.294149
7.538383	0.1	0.290513
7.540050	0.1	0.286162
7.541717	0.1	0.281692
7.543383	0.1	0.277698
7.545050	0.1	0.274539
7.546717	0.1	0.272036
7.548383	0.1	0.270128
7.550050	0.1	0.269294
7.551717	0.1	0.270188
7.553383	0.1	0.273168
7.555050	0.1	0.277877
7.556717	0.1	0.283062
7.558383	0.1	0.286698
7.560050	0.1	0.288069
7.561717	0.1	0.287771
7.563383	0.1	0.286162
7.565050	0.1	0.284135
7.566717	0.1	0.283837
7.568383	0.1	0.286698
7.570050	0.1	0.291765
7.571717	0.1	0.297010
7.573383	0.1	0.301540
7.575050	0.1	0.305295
7.576717	0.1	0.307262
7.578383	0.1	0.306249
7.580050	0.1	0.301540
7.581717	0.1	0.294030
7.583383	0.1	0.285864
7.585050	0.1	0.279605
7.586717	0.1	0.276685
7.588383	0.1	0.277102
7.590050	0.1	0.280082
7.591717	0.1	0.284076
7.593383	0.1	0.287473
7.595050	0.1	0.289798
7.596717	0.1	0.291467
7.598383	0.1	0.291646
7.600050	0.1	0.290036
7.601717	0.1	0.287652
7.603383	0.1	0.285447
7.605050	0.1	0.282824
7.606717	0.1	0.280082
7.608383	0.1	0.278115
7.610050	0.1	0.277042
7.611717	0.1	0.276506
7.613383	0.1	0.277519
7.615050	0.1	0.280857
7.616717	0.1	0.285327
7.618383	0.1	0.289559
7.620050	0.1	0.293016
7.621717	0.1	0.296116
7.623383	0.1	0.299573
7.625050	0.1	0.304699
7.626717	0.1	0.311494
7.628383	0.1	0.317812
7.630050	0.1	0.321746
7.631717	0.1	0.323534
7.633383	0.1	0.324309
7.635050	0.1	0.323951
7.636717	0.1	0.321686
7.638383	0.1	0.317752
7.640050	0.1	0.313878
7.641717	0.1	0.311852
7.643383	0.1	0.313103
7.645050	0.1	0.317991
7.646717	0.1	0.325620
7.648383	0.1	0.334382
7.650050	0.1	0.342727
7.651717	0.1	0.349700
7.653383	0.1	0.354946
7.655050	0.1	0.357926
7.656717	0.1	0.358284
7.658383	0.1	0.356436
7.660050	0.1	0.354588
7.661717	0.1	0.355542
7.663383	0.1	0.360191
7.665050	0.1	0.366747
7.666717	0.1	0.372410
7.668383	0.1	0.375271
7.670050	0.1	0.375152
7.671717	0.1	0.373483
7.673383	0.1	0.372469
7.675050	0.1	0.373960
7.676717	0.1	0.378191
7.678383	0.1	0.384629
7.680050	0.1	0.392854
7.681717	0.1	0.401616
7.683383	0.1	0.409365
7.685050	0.1	0.415325
7.686717	0.1	0.419796
7.688383	0.1	0.423908
7.690050	0.1	0.428498
7.691717	0.1	0.432849
7.693383	0.1	0.436127
7.695050	0.1	0.438929
7.696717	0.1	0.441670
7.698383	0.1	0.444174
7.700050	0.1	0.446796
7.701717	0.1	0.450075
7.703383	0.1	0.454128
7.705050	0.1	0.459015
7.706717	0.1	0.463486
7.708383	0.1	0.466466
7.710050	0.1	0.469148
7.711717	0.1	0.472963
7.713383	0.1	0.477552
7.715050	0.1	0.481665
7.716717	0.1	0.485241
7.718383	0.1	0.488758
7.720050	0.1	0.492692
7.721717	0.1	0.496507
7.723383	0.1	0.498772
7.725050	0.1	0.497997
7.726717	0.1	0.494182
7.728383	0.1	0.488281
7.730050	0.1	0.481963
7.731717	0.1	0.476837
7.733383	0.1	0.473261
7.735050	0.1	0.470340
7.736717	0.1	0.467122
7.738383	0.1	0.463963
7.740050	0.1	0.461936
7.741717	0.1	0.461876
7.743383	0.1	0.464022
7.745050	0.1	0.467956
7.746717	0.1	0.472844
7.748383	0.1	0.477135
7.750050	0.1	0.479698
7.751717	0.1	0.479937
7.753383	0.1	0.477850
7.755050	0.1	0.474215
7.756717	0.1	0.470519
7.758383	0.1	0.467539
7.760050	0.1	0.465214
7.761717	0.1	0.463128
7.763383	0.1	0.460744
7.765050	0.1	0.458658
7.766717	0.1	0.457823
7.768383	0.1	0.458241
7.770050	0.1	0.459075
7.771717	0.1	0.458837
7.773383	0.1	0.457287
7.775050	0.1	0.455737
7.776717	0.1	0.455499
7.778383	0.1	0.456095
7.780050	0.1	0.455856
7.781717	0.1	0.453949
7.783383	0.1	0.451565
7.785050	0.1	0.450373
7.786717	0.1	0.451386
7.788383	0.1	0.454843
7.790050	0.1	0.459671
7.791717	0.1	0.463367
7.793383	0.1	0.464559
7.795050	0.1	0.463367
7.796717	0.1	0.460327
7.798383	0.1	0.454962
7.800050	0.1	0.447392
7.801717	0.1	0.439048
7.803383	0.1	0.431836
7.805050	0.1	0.426531
7.806717	0.1	0.422418
7.808383	0.1	0.418127
7.810050	0.1	0.412583
7.811717	0.1	0.406802
7.813383	0.1	0.402808
7.815050	0.1	0.402153
7.816717	0.1	0.405133
7.818383	0.1	0.410736
7.820050	0.1	0.415921
7.821717	0.1	0.418067
7.823383	0.1	0.416160
7.825050	0.1	0.411332
7.826717	0.1	0.406027
7.828383	0.1	0.402272
7.830050	0.1	0.400662
7.831717	0.1	0.400722
7.833383	0.1	0.401914
7.835050	0.1	0.404596
7.836717	0.1	0.409365
7.838383	0.1	0.415444
7.840050	0.1	0.420690
7.841717	0.1	0.422955
7.843383	0.1	0.421464
7.845050	0.1	0.416935
7.846717	0.1	0.412047
7.848383	0.1	0.409603
7.850050	0.1	0.410318
7.851717	0.1	0.413060
7.853383	0.1	0.416398
7.855050	0.1	0.419199
7.856717	0.1	0.420451
7.858383	0.1	0.420213
7.860050	0.1	0.419438
7.861717	0.1	0.418901
7.863383	0.1	0.418484
7.865050	0.1	0.418007
7.866717	0.1	0.418305
7.868383	0.1	0.419438
7.870050	0.1	0.419676
7.871717	0.1	0.417948
7.873383	0.1	0.415325
7.875050	0.1	0.413418
7.876717	0.1	0.412703
7.878383	0.1	0.412226
7.880050	0.1	0.411034
7.881717	0.1	0.409365
7.883383	0.1	0.408173
7.885050	0.1	0.408828
7.886717	0.1	0.411868
7.888383	0.1	0.416935
7.890050	0.1	0.422597
7.891717	0.1	0.427306
7.893383	0.1	0.430107
7.895050	0.1	0.431001
7.896717	0.1	0.430405
7.898383	0.1	0.429392
7.900050	0.1	0.428855
7.901717	0.1	0.428319
7.903383	0.1	0.425935
7.905050	0.1	0.421107
7.906717	0.1	0.414848
7.908383	0.1	0.409842
7.910050	0.1	0.408292
7.911717	0.1	0.410438
7.913383	0.1	0.414312
7.915050	0.1	0.418484
7.916717	0.1	0.422657
7.918383	0.1	0.426471
7.920050	0.1	0.428617
7.921717	0.1	0.428021
7.923383	0.1	0.425518
7.925050	0.1	0.423670
7.926717	0.1	0.424445
7.928383	0.1	0.427604
7.930050	0.1	0.431657
7.931717	0.1	0.436127
7.933383	0.1	0.441015
7.935050	0.1	0.444829
7.936717	0.1	0.445962
7.938383	0.1	0.444055
7.940050	0.1	0.439823
7.941717	0.1	0.435293
7.943383	0.1	0.432849
7.945050	0.1	0.433207
7.946717	0.1	0.434876
7.948383	0.1	0.436306
7.950050	0.1	0.437200
7.951717	0.1	0.437737
7.953383	0.1	0.437200
7.955050	0.1	0.434995
7.956717	0.1	0.431538
7.958383	0.1	0.427961
7.960050	0.1	0.425816
7.961717	0.1	0.426412
7.963383	0.1	0.430286
7.965050	0.1	0.436246
7.966717	0.1	0.441611
7.968383	0.1	0.444293
7.970050	0.1	0.443637
7.971717	0.1	0.440002
7.973383	0.1	0.435054
7.975050	0.1	0.431359
7.976717	0.1	0.430584
7.978383	0.1	0.432611
7.980050	0.1	0.436962
7.981717	0.1	0.442565
7.983383	0.1	0.447333
7.985050	0.1	0.448823
7.986717	0.1	0.445724
7.988383	0.1	0.439107
7.990050	0.1	0.431597
7.991717	0.1	0.425279
7.993383	0.1	0.420868
7.995050	0.1	0.418901
7.996717	0.1	0.420272
7.998383	0.1	0.424564
8.000050	0.1	0.429809
8.001717	0.1	0.433803
8.003383	0.1	0.435412
8.005050	0.1	0.435114
8.006717	0.1	0.433803
8.008383	0.1	0.432014
8.010050	0.1	0.430346
8.011717	0.1	0.429094
8.013383	0.1	0.428617
8.015050	0.1	0.428855
8.016717	0.1	0.429690
8.018383	0.1	0.431120
8.020050	0.1	0.433683
8.021717	0.1	0.437796
8.023383	0.1	0.443041
8.025050	0.1	0.447989
8.026717	0.1	0.451386
8.028383	0.1	0.452757
8.030050	0.1	0.452995
8.031717	0.1	0.452876
8.033383	0.1	0.452697
8.035050	0.1	0.451922
8.036717	0.1	0.450850
8.038383	0.1	0.450194
8.040050	0.1	0.450373
8.041717	0.1	0.451446
8.043383	0.1	0.452817
8.045050	0.1	0.453174
8.046717	0.1	0.451982
8.048383	0.1	0.450730
8.050050	0.1	0.451326
8.051717	0.1	0.453234
8.053383	0.1	0.454068
8.055050	0.1	0.452340
8.056717	0.1	0.448525
8.058383	0.1	0.444770
8.060050	0.1	0.443518
8.061717	0.1	0.446022
8.063383	0.1	0.451267
8.065050	0.1	0.456929
8.066717	0.1	0.460446
8.068383	0.1	0.460446
8.070050	0.1	0.457704
8.071717	0.1	0.453889
8.073383	0.1	0.448763
8.075050	0.1	0.441790
8.076717	0.1	0.434577
8.078383	0.1	0.429809
8.080050	0.1	0.428021
8.081717	0.1	0.428081
8.083383	0.1	0.428259
8.085050	0.1	0.427663
8.086717	0.1	0.426412
8.088383	0.1	0.424624
8.090050	0.1	0.422239
8.091717	0.1	0.420034
8.093383	0.1	0.419796
8.095050	0.1	0.422120
8.096717	0.1	0.426173
8.098383	0.1	0.430763
8.100050	0.1	0.434697
8.101717	0.1	0.437379
8.103383	0.1	0.439167
8.105050	0.1	0.440359
8.106717	0.1	0.439942
8.108383	0.1	0.436783
8.110050	0.1	0.432014
8.111717	0.1	0.428140
8.113383	0.1	0.426829
8.115050	0.1	0.427604
8.116717	0.1	0.429332
8.118383	0.1	0.430703
8.120050	0.1	0.430822
8.121717	0.1	0.429571
8.123383	0.1	0.426114
8.125050	0.1	0.419378
8.126717	0.1	0.410914
8.128383	0.1	0.404179
8.130050	0.1	0.401020
8.131717	0.1	0.399888
8.133383	0.1	0.399411
8.135050	0.1	0.399828
8.136717	0.1	0.401557
8.138383	0.1	0.404298
8.140050	0.1	0.406861
8.141717	0.1	0.408232
8.143383	0.1	0.408769
8.145050	0.1	0.409484
8.146717	0.1	0.410736
8.148383	0.1	0.411868
8.150050	0.1	0.413060
8.151717	0.1	0.414610
8.153383	0.1	0.415623
8.155050	0.1	0.414670
8.156717	0.1	0.411809
8.158383	0.1	0.408053
8.160050	0.1	0.404060
8.161717	0.1	0.399828
8.163383	0.1	0.395417
8.165050	0.1	0.391364
8.166717	0.1	0.388563
8.168383	0.1	0.387251
8.170050	0.1	0.386834
8.171717	0.1	0.386477
8.173383	0.1	0.386536
8.175050	0.1	0.387669
8.176717	0.1	0.388801
8.178383	0.1	0.388622
8.180050	0.1	0.386655
8.181717	0.1	0.383675
8.183383	0.1	0.380874
8.185050	0.1	0.379741
8.186717	0.1	0.380874
8.188383	0.1	0.384152
8.190050	0.1	0.388205
8.191717	0.1	0.390649
8.193383	0.1	0.389636
8.195050	0.1	0.385404
8.196717	0.1	0.380099
8.198383	0.1	0.375450
8.200050	0.1	0.371695
8.201717	0.1	0.367880
8.203383	0.1	0.363350
8.205050	0.1	0.358462
8.206717	0.1	0.354171
8.208383	0.1	0.351131
8.210050	0.1	0.349283
8.211717	0.1	0.348330
8.213383	0.1	0.348866
8.215050	0.1	0.351548
8.216717	0.1	0.356078
8.218383	0.1	0.361204
8.220050	0.1	0.366032
8.221717	0.1	0.370681
8.223383	0.1	0.375271
8.225050	0.1	0.379324
8.226717	0.1	0.381649
8.228383	0.1	0.382066
8.230050	0.1	0.381529
8.231717	0.1	0.381231
8.233383	0.1	0.381231
8.235050	0.1	0.380993
8.236717	0.1	0.380158
8.238383	0.1	0.378788
8.240050	0.1	0.377178
8.241717	0.1	0.376105
8.243383	0.1	0.376761
8.245050	0.1	0.379086
8.246717	0.1	0.381529
8.248383	0.1	0.383139
8.250050	0.1	0.384212
8.251717	0.1	0.385642
8.253383	0.1	0.387728
8.255050	0.1	0.389099
8.256717	0.1	0.387788
8.258383	0.1	0.383675
8.260050	0.1	0.378847
8.261717	0.1	0.375807
8.263383	0.1	0.375628
8.265050	0.1	0.377178
8.266717	0.1	0.378966
8.268383	0.1	0.380874
8.270050	0.1	0.383854
8.271717	0.1	0.387907
8.273383	0.1	0.391662
8.275050	0.1	0.393569
8.276717	0.1	0.393510
8.278383	0.1	0.392735
8.280050	0.1	0.392437
8.281717	0.1	0.392675
8.283383	0.1	0.392377
8.285050	0.1	0.390887
8.286717	0.1	0.387847
8.288383	0.1	0.384212
8.290050	0.1	0.381351
8.291717	0.1	0.380158
8.293383	0.1	0.379860
8.295050	0.1	0.379622
8.296717	0.1	0.379205
8.298383	0.1	0.379562
8.300050	0.1	0.381291
8.301717	0.1	0.383556
8.303383	0.1	0.385284
8.305050	0.1	0.386059
8.306717	0.1	0.386417
8.308383	0.1	0.386238
8.310050	0.1	0.385523
8.311717	0.1	0.384331
8.313383	0.1	0.383019
8.315050	0.1	0.381649
8.316717	0.1	0.380158
8.318383	0.1	0.378251
8.320050	0.1	0.375450
8.321717	0.1	0.371158
8.323383	0.1	0.365436
8.325050	0.1	0.359893
8.326717	0.1	0.356972
8.328383	0.1	0.357986
8.330050	0.1	0.362098
8.331717	0.1	0.367165
8.333383	0.1	0.370383
8.335050	0.1	0.369787
8.336717	0.1	0.365436
8.338383	0.1	0.358820
8.340050	0.1	0.351965
8.341717	0.1	0.347197
8.343383	0.1	0.346482
8.345050	0.1	0.349522
8.346717	0.1	0.352979
8.348383	0.1	0.353098
8.350050	0.1	0.348926
8.351717	0.1	0.342488
8.353383	0.1	0.336826
8.355050	0.1	0.333488
8.356717	0.1	0.331640
8.358383	0.1	0.330269
8.360050	0.1	0.328720
8.361717	0.1	0.327170
8.363383	0.1	0.326037
8.365050	0.1	0.325501
8.366717	0.1	0.326216
8.368383	0.1	0.328243
8.370050	0.1	0.329971
8.371717	0.1	0.328541
8.373383	0.1	0.323594
8.375050	0.1	0.318468
8.376717	0.1	0.316918
8.378383	0.1	0.320196
8.380050	0.1	0.327170
8.381717	0.1	0.334978
8.383383	0.1	0.340402
8.385050	0.1	0.341177
8.386717	0.1	0.336230
8.388383	0.1	0.326216
8.390050	0.1	0.314355
8.391717	0.1	0.304103
8.393383	0.1	0.296950
8.395050	0.1	0.292897
8.396717	0.1	0.292063
8.398383	0.1	0.293970
8.400050	0.1	0.297427
8.401717	0.1	0.301540
8.403383	0.1	0.306070
8.405050	0.1	0.310838
8.406717	0.1	0.315547
8.408383	0.1	0.320196
8.410050	0.1	0.325203
8.411717	0.1	0.330389
8.413383	0.1	0.334263
8.415050	0.1	0.335395
8.416717	0.1	0.333667
8.418383	0.1	0.329971
8.420050	0.1	0.325084
8.421717	0.1	0.320256
8.423383	0.1	0.317156
8.425050	0.1	0.316322
8.426717	0.1	0.317037
8.428383	0.1	0.317991
8.430050	0.1	0.317872
8.431717	0.1	0.316441
8.433383	0.1	0.314236
8.435050	0.1	0.311434
8.436717	0.1	0.308752
8.438383	0.1	0.307679
8.440050	0.1	0.309169
8.441717	0.1	0.312150
8.443383	0.1	0.314772
8.445050	0.1	0.315547
8.446717	0.1	0.313759
8.448383	0.1	0.309527
8.450050	0.1	0.303566
8.451717	0.1	0.297368
8.453383	0.1	0.292838
8.455050	0.1	0.291169
8.456717	0.1	0.292778
8.458383	0.1	0.297308
8.460050	0.1	0.302851
8.461717	0.1	0.306726
8.463383	0.1	0.307858
8.465050	0.1	0.306904
8.466717	0.1	0.305295
8.468383	0.1	0.305057
8.470050	0.1	0.307679
8.471717	0.1	0.313103
8.473383	0.1	0.319660
8.475050	0.1	0.325799
8.476717	0.1	0.330687
8.478383	0.1	0.333548
8.480050	0.1	0.333726
8.481717	0.1	0.331521
8.483383	0.1	0.328064
8.485050	0.1	0.325322
8.486717	0.1	0.324845
8.488383	0.1	0.326157
8.490050	0.1	0.326991
8.491717	0.1	0.325501
8.493383	0.1	0.321984
8.495050	0.1	0.317752
8.496717	0.1	0.314832
8.498383	0.1	0.314236
8.500050	0.1	0.315726
8.501717	0.1	0.318229
8.503383	0.1	0.320554
8.505050	0.1	0.321925
8.506717	0.1	0.322461
8.508383	0.1	0.322878
8.510050	0.1	0.323772
8.511717	0.1	0.325143
8.513383	0.1	0.326037
8.515050	0.1	0.325501
8.516717	0.1	0.323594
8.518383	0.1	0.321805
8.520050	0.1	0.321686
8.521717	0.1	0.322700
8.523383	0.1	0.323474
8.525050	0.1	0.323474
8.526717	0.1	0.322759
8.528383	0.1	0.322104
8.530050	0.1	0.322223
8.531717	0.1	0.322998
8.533383	0.1	0.323832
8.535050	0.1	0.324607
8.536717	0.1	0.325501
8.538383	0.1	0.326157
8.540050	0.1	0.325501
8.541717	0.1	0.323176
8.543383	0.1	0.319719
8.545050	0.1	0.317097
8.546717	0.1	0.316381
8.548383	0.1	0.316799
8.550050	0.1	0.316799
8.551717	0.1	0.316083
8.553383	0.1	0.316083
8.555050	0.1	0.318348
8.556717	0.1	0.322878
8.558383	0.1	0.328422
8.560050	0.1	0.334680
8.561717	0.1	0.341356
8.563383	0.1	0.347376
8.565050	0.1	0.351429
8.566717	0.1	0.353038
8.568383	0.1	0.352383
8.570050	0.1	0.351012
8.571717	0.1	0.351489
8.573383	0.1	0.354230
8.575050	0.1	0.357449
8.576717	0.1	0.359178
8.578383	0.1	0.358701
8.580050	0.1	0.356853
8.581717	0.1	0.355542
8.583383	0.1	0.356853
8.585050	0.1	0.361085
8.586717	0.1	0.366032
8.588383	0.1	0.368416
8.590050	0.1	0.366151
8.591717	0.1	0.360012
8.593383	0.1	0.353158
8.595050	0.1	0.349402
8.596717	0.1	0.350058
8.598383	0.1	0.352204
8.600050	0.1	0.352442
8.601717	0.1	0.350773
8.603383	0.1	0.349224
8.605050	0.1	0.348926
8.606717	0.1	0.349820
8.608383	0.1	0.351548
8.610050	0.1	0.353932
8.611717	0.1	0.357211
8.613383	0.1	0.360668
8.615050	0.1	0.362635
8.616717	0.1	0.360966
8.618383	0.1	0.354946
8.620050	0.1	0.346065
8.621717	0.1	0.337362
8.623383	0.1	0.331879
8.625050	0.1	0.330746
8.626717	0.1	0.332415
8.628383	0.1	0.334084
8.630050	0.1	0.333190
8.631717	0.1	0.329614
8.633383	0.1	0.325739
8.635050	0.1	0.323832
8.636717	0.1	0.323653
8.638383	0.1	0.323534
8.640050	0.1	0.322878
8.641717	0.1	0.322104
8.643383	0.1	0.320792
8.645050	0.1	0.318170
8.646717	0.1	0.314593
8.648383	0.1	0.312090
8.650050	0.1	0.311434
8.651717	0.1	0.311196
8.653383	0.1	0.309467
8.655050	0.1	0.305355
8.656717	0.1	0.299692
8.658383	0.1	0.294864
8.660050	0.1	0.293076
8.661717	0.1	0.294447
8.663383	0.1	0.297070
8.665050	0.1	0.298560
8.666717	0.1	0.296831
8.668383	0.1	0.291109
8.670050	0.1	0.282288
8.671717	0.1	0.272453
8.673383	0.1	0.264406
8.675050	0.1	0.260413
8.676717	0.1	0.260770
8.678383	0.1	0.264406
8.680050	0.1	0.268996
8.681717	0.1	0.270844
8.683383	0.1	0.267148
8.685050	0.1	0.258267
8.686717	0.1	0.247002
8.688383	0.1	0.236809
8.690050	0.1	0.230491
8.691717	0.1	0.229359
8.693383	0.1	0.232577
8.695050	0.1	0.237763
8.696717	0.1	0.241995
8.698383	0.1	0.243366
8.700050	0.1	0.241518
8.701717	0.1	0.236392
8.703383	0.1	0.228584
8.705050	0.1	0.219524
8.706717	0.1	0.211298
8.708383	0.1	0.204921
8.710050	0.1	0.200808
8.711717	0.1	0.199735
8.713383	0.1	0.202417
8.715050	0.1	0.208318
8.716717	0.1	0.216246
8.718383	0.1	0.223815
8.720050	0.1	0.227988
8.721717	0.1	0.226975
8.723383	0.1	0.222385
8.725050	0.1	0.217974
8.726717	0.1	0.216007
8.728383	0.1	0.214994
8.730050	0.1	0.213265
8.731717	0.1	0.210524
8.733383	0.1	0.207961
8.735050	0.1	0.206411
8.736717	0.1	0.205636
8.738383	0.1	0.203848
8.740050	0.1	0.199735
8.741717	0.1	0.194490
8.743383	0.1	0.190556
8.745050	0.1	0.189364
8.746717	0.1	0.190794
8.748383	0.1	0.193000
8.750050	0.1	0.194371
8.751717	0.1	0.194132
8.753383	0.1	0.192642
8.755050	0.1	0.190794
8.756717	0.1	0.189602
8.758383	0.1	0.189126
8.760050	0.1	0.189126
8.761717	0.1	0.189543
8.763383	0.1	0.190437
8.765050	0.1	0.191271
8.766717	0.1	0.191510
8.768383	0.1	0.191629
8.770050	0.1	0.192463
8.771717	0.1	0.194609
8.773383	0.1	0.197053
8.775050	0.1	0.198960
8.776717	0.1	0.200033
8.778383	0.1	0.200689
8.780050	0.1	0.201285
8.781717	0.1	0.202119
8.783383	0.1	0.202239
8.785050	0.1	0.200450
8.786717	0.1	0.197530
8.788383	0.1	0.195205
8.790050	0.1	0.194550
8.791717	0.1	0.195801
8.793383	0.1	0.198305
8.795050	0.1	0.201046
8.796717	0.1	0.203192
8.798383	0.1	0.204206
8.800050	0.1	0.203192
8.801717	0.1	0.200629
8.803383	0.1	0.198603
8.805050	0.1	0.198662
8.806717	0.1	0.201404
8.808383	0.1	0.207424
8.810050	0.1	0.215530
8.811717	0.1	0.222623
8.813383	0.1	0.226617
8.815050	0.1	0.227273
8.816717	0.1	0.225663
8.818383	0.1	0.223041
8.820050	0.1	0.221252
8.821717	0.1	0.221610
8.823383	0.1	0.224113
8.825050	0.1	0.227392
8.826717	0.1	0.230372
8.828383	0.1	0.232697
8.830050	0.1	0.234425
8.831717	0.1	0.235438
8.833383	0.1	0.236273
8.835050	0.1	0.236690
8.836717	0.1	0.235915
8.838383	0.1	0.233591
8.840050	0.1	0.231028
8.841717	0.1	0.230193
8.843383	0.1	0.232220
8.845050	0.1	0.237703
8.846717	0.1	0.245452
8.848383	0.1	0.252962
8.850050	0.1	0.258088
8.851717	0.1	0.260174
8.853383	0.1	0.259519
8.855050	0.1	0.256777
8.856717	0.1	0.253439
8.858383	0.1	0.252604
8.860050	0.1	0.256658
8.861717	0.1	0.265181
8.863383	0.1	0.276387
8.865050	0.1	0.287712
8.866717	0.1	0.296831
8.868383	0.1	0.302672
8.870050	0.1	0.305355
8.871717	0.1	0.305593
8.873383	0.1	0.304818
8.875050	0.1	0.304759
8.876717	0.1	0.305593
8.878383	0.1	0.305951
8.880050	0.1	0.304878
8.881717	0.1	0.302851
8.883383	0.1	0.301480
8.885050	0.1	0.302672
8.886717	0.1	0.307262
8.888383	0.1	0.314355
8.890050	0.1	0.321865
8.891717	0.1	0.328243
8.893383	0.1	0.333905
8.895050	0.1	0.340223
8.896717	0.1	0.347316
8.898383	0.1	0.354350
8.900050	0.1	0.361443
8.901717	0.1	0.369072
8.903383	0.1	0.376582
8.905050	0.1	0.381947
8.906717	0.1	0.382125
8.908383	0.1	0.375330
8.910050	0.1	0.363469
8.911717	0.1	0.352383
8.913383	0.1	0.347316
8.915050	0.1	0.349283
8.916717	0.1	0.355184
8.918383	0.1	0.361264
8.920050	0.1	0.365138
8.921717	0.1	0.367165
8.923383	0.1	0.368536
8.925050	0.1	0.369608
8.926717	0.1	0.370443
8.928383	0.1	0.371695
8.930050	0.1	0.373542
8.931717	0.1	0.375509
8.933383	0.1	0.377059
8.935050	0.1	0.377953
8.936717	0.1	0.378251
8.938383	0.1	0.378728
8.940050	0.1	0.379920
8.941717	0.1	0.380814
8.943383	0.1	0.379801
8.945050	0.1	0.376761
8.946717	0.1	0.372708
8.948383	0.1	0.368595
8.950050	0.1	0.364959
8.951717	0.1	0.362515
8.953383	0.1	0.361383
8.955050	0.1	0.361502
8.956717	0.1	0.362456
8.958383	0.1	0.363231
8.960050	0.1	0.362575
8.961717	0.1	0.360310
8.963383	0.1	0.358105
8.965050	0.1	0.357747
8.966717	0.1	0.358343
8.968383	0.1	0.357687
8.970050	0.1	0.355363
8.971717	0.1	0.352800
8.973383	0.1	0.350893
8.975050	0.1	0.349402
8.976717	0.1	0.348151
8.978383	0.1	0.346363
8.980050	0.1	0.343323
8.981717	0.1	0.339925
8.983383	0.1	0.338495
8.985050	0.1	0.340343
8.986717	0.1	0.344872
8.988383	0.1	0.350177
8.990050	0.1	0.354230
8.991717	0.1	0.355423
8.993383	0.1	0.353575
8.995050	0.1	0.349700
8.996717	0.1	0.345767
8.998383	0.1	0.342906
9.000050	0.1	0.341475
9.001717	0.1	0.340819
9.003383	0.1	0.339746
9.005050	0.1	0.337124
9.006717	0.1	0.333309
9.008383	0.1	0.329673
9.010050	0.1	0.326991
9.011717	0.1	0.325739
9.013383	0.1	0.326753
9.015050	0.1	0.329435
9.016717	0.1	0.331819
9.018383	0.1	0.333428
9.020050	0.1	0.336349
9.021717	0.1	0.342608
9.023383	0.1	0.351071
9.025050	0.1	0.358403
9.026717	0.1	0.362277
9.028383	0.1	0.361860
9.030050	0.1	0.357389
9.031717	0.1	0.350833
9.033383	0.1	0.345230
9.035050	0.1	0.342488
9.036717	0.1	0.342608
9.038383	0.1	0.344574
9.040050	0.1	0.347555
9.041717	0.1	0.350475
9.043383	0.1	0.351429
9.045050	0.1	0.348866
9.046717	0.1	0.342608
9.048383	0.1	0.334799
9.050050	0.1	0.327945
9.051717	0.1	0.323415
9.053383	0.1	0.321448
9.055050	0.1	0.321388
9.056717	0.1	0.322044
9.058383	0.1	0.321925
9.060050	0.1	0.321388
9.061717	0.1	0.322223
9.063383	0.1	0.324130
9.065050	0.1	0.325322
9.066717	0.1	0.325084
9.068383	0.1	0.324368
9.070050	0.1	0.324309
9.071717	0.1	0.324786
9.073383	0.1	0.325084
9.075050	0.1	0.324190
9.076717	0.1	0.322044
9.078383	0.1	0.319600
9.080050	0.1	0.318825
9.081717	0.1	0.321090
9.083383	0.1	0.326753
9.085050	0.1	0.334561
9.086717	0.1	0.342488
9.088383	0.1	0.348628
9.090050	0.1	0.351548
9.091717	0.1	0.351250
9.093383	0.1	0.348926
9.095050	0.1	0.345469
9.096717	0.1	0.341177
9.098383	0.1	0.336349
9.100050	0.1	0.331938
9.101717	0.1	0.328422
9.103383	0.1	0.325263
9.105050	0.1	0.321627
9.106717	0.1	0.318110
9.108383	0.1	0.316560
9.110050	0.1	0.317693
9.111717	0.1	0.320137
9.113383	0.1	0.322759
9.115050	0.1	0.325024
9.116717	0.1	0.326872
9.118383	0.1	0.328898
9.120050	0.1	0.331581
9.121717	0.1	0.334919
9.123383	0.1	0.338197
9.125050	0.1	0.340879
9.126717	0.1	0.342309
9.128383	0.1	0.341177
9.130050	0.1	0.336647
9.131717	0.1	0.330091
9.133383	0.1	0.323355
9.135050	0.1	0.317454
9.136717	0.1	0.312924
9.138383	0.1	0.309825
9.140050	0.1	0.307918
9.141717	0.1	0.307500
9.143383	0.1	0.308812
9.145050	0.1	0.311196
9.146717	0.1	0.313044
9.148383	0.1	0.313044
9.150050	0.1	0.311077
9.151717	0.1	0.308454
9.153383	0.1	0.307441
9.155050	0.1	0.308752
9.156717	0.1	0.310898
9.158383	0.1	0.312150
9.160050	0.1	0.312209
9.161717	0.1	0.311494
9.163383	0.1	0.310123
9.165050	0.1	0.308216
9.166717	0.1	0.305891
9.168383	0.1	0.303805
9.170050	0.1	0.303209
9.171717	0.1	0.304103
9.173383	0.1	0.304878
9.175050	0.1	0.304222
9.176717	0.1	0.302076
9.178383	0.1	0.299215
9.180050	0.1	0.296474
9.181717	0.1	0.293434
9.183383	0.1	0.288963
9.185050	0.1	0.283182
9.186717	0.1	0.277996
9.188383	0.1	0.275552
9.190050	0.1	0.276268
9.191717	0.1	0.279009
9.193383	0.1	0.282764
9.195050	0.1	0.286222
9.196717	0.1	0.288248
9.198383	0.1	0.288367
9.200050	0.1	0.287414
9.201717	0.1	0.286520
9.203383	0.1	0.286043
9.205050	0.1	0.285685
9.206717	0.1	0.284612
9.208383	0.1	0.282645
9.210050	0.1	0.280380
9.211717	0.1	0.277698
9.213383	0.1	0.273407
9.215050	0.1	0.267148
9.216717	0.1	0.260353
9.218383	0.1	0.255764
9.220050	0.1	0.255585
9.221717	0.1	0.260293
9.223383	0.1	0.267386
9.225050	0.1	0.272691
9.226717	0.1	0.273228
9.228383	0.1	0.269294
9.230050	0.1	0.263155
9.231717	0.1	0.256598
9.233383	0.1	0.251293
9.235050	0.1	0.248730
9.236717	0.1	0.248730
9.238383	0.1	0.249445
9.240050	0.1	0.249624
9.241717	0.1	0.249028
9.243383	0.1	0.248194
9.245050	0.1	0.247836
9.246717	0.1	0.247955
9.248383	0.1	0.247478
9.250050	0.1	0.246227
9.251717	0.1	0.244975
9.253383	0.1	0.244856
9.255050	0.1	0.245988
9.256717	0.1	0.247240
9.258383	0.1	0.247955
9.260050	0.1	0.248611
9.261717	0.1	0.249863
9.263383	0.1	0.251114
9.265050	0.1	0.250757
9.266717	0.1	0.248075
9.268383	0.1	0.244260
9.270050	0.1	0.241339
9.271717	0.1	0.240624
9.273383	0.1	0.241458
9.275050	0.1	0.242472
9.276717	0.1	0.243366
9.278383	0.1	0.244141
9.280050	0.1	0.244081
9.281717	0.1	0.243485
9.283383	0.1	0.243843
9.285050	0.1	0.244975
9.286717	0.1	0.244915
9.288383	0.1	0.243068
9.290050	0.1	0.241578
9.291717	0.1	0.242710
9.293383	0.1	0.246167
9.295050	0.1	0.249326
9.296717	0.1	0.249743
9.298383	0.1	0.247061
9.300050	0.1	0.242591
9.301717	0.1	0.238121
9.303383	0.1	0.235140
9.305050	0.1	0.235200
9.306717	0.1	0.238180
9.308383	0.1	0.242472
9.310050	0.1	0.246227
9.311717	0.1	0.248432
9.313383	0.1	0.248790
9.315050	0.1	0.248015
9.316717	0.1	0.247061
9.318383	0.1	0.246227
9.320050	0.1	0.244796
9.321717	0.1	0.242651
9.323383	0.1	0.240564
9.325050	0.1	0.239790
9.326717	0.1	0.241041
9.328383	0.1	0.243843
9.330050	0.1	0.247598
9.331717	0.1	0.252545
9.333383	0.1	0.258327
9.335050	0.1	0.264227
9.336717	0.1	0.270367
9.338383	0.1	0.277460
9.340050	0.1	0.284910
9.341717	0.1	0.290990
9.343383	0.1	0.294566
9.345050	0.1	0.296175
9.346717	0.1	0.297427
9.348383	0.1	0.299692
9.350050	0.1	0.303149
9.351717	0.1	0.307500
9.353383	0.1	0.312507
9.355050	0.1	0.317752
9.356717	0.1	0.323117
9.358383	0.1	0.327826
9.360050	0.1	0.330269
9.361717	0.1	0.330150
9.363383	0.1	0.329018
9.365050	0.1	0.328839
9.366717	0.1	0.330567
9.368383	0.1	0.334382
9.370050	0.1	0.339627
9.371717	0.1	0.345051
9.373383	0.1	0.349581
9.375050	0.1	0.353634
9.376717	0.1	0.357389
9.378383	0.1	0.359714
9.380050	0.1	0.359774
9.381717	0.1	0.358164
9.383383	0.1	0.357091
9.385050	0.1	0.357926
9.386717	0.1	0.360012
9.388383	0.1	0.361562
9.390050	0.1	0.361204
9.391717	0.1	0.359535
9.393383	0.1	0.357866
9.395050	0.1	0.356972
9.396717	0.1	0.357330
9.398383	0.1	0.359714
9.400050	0.1	0.364304
9.401717	0.1	0.369370
9.403383	0.1	0.372291
9.405050	0.1	0.372589
9.406717	0.1	0.371337
9.408383	0.1	0.369191
9.410050	0.1	0.366151
9.411717	0.1	0.362635
9.413383	0.1	0.359535
9.415050	0.1	0.357211
9.416717	0.1	0.356138
9.418383	0.1	0.356793
9.420050	0.1	0.358462
9.421717	0.1	0.359237
9.423383	0.1	0.357986
9.425050	0.1	0.355065
9.426717	0.1	0.351846
9.428383	0.1	0.350058
9.430050	0.1	0.350475
9.431717	0.1	0.352025
9.433383	0.1	0.353217
9.435050	0.1	0.353813
9.436717	0.1	0.354767
9.438383	0.1	0.356793
9.440050	0.1	0.358760
9.441717	0.1	0.359237
9.443383	0.1	0.357509
9.445050	0.1	0.354886
9.446717	0.1	0.353515
9.448383	0.1	0.354052
9.450050	0.1	0.355423
9.451717	0.1	0.356197
9.453383	0.1	0.355840
9.455050	0.1	0.354826
9.456717	0.1	0.353932
9.458383	0.1	0.353634
9.460050	0.1	0.353754
9.461717	0.1	0.354052
9.463383	0.1	0.354707
9.465050	0.1	0.355661
9.466717	0.1	0.356317
9.468383	0.1	0.356078
9.470050	0.1	0.354230
9.471717	0.1	0.350475
9.473383	0.1	0.345230
9.475050	0.1	0.340521
9.476717	0.1	0.338733
9.478383	0.1	0.341654
9.480050	0.1	0.348985
9.481717	0.1	0.358880
9.483383	0.1	0.368536
9.485050	0.1	0.374854
9.486717	0.1	0.376046
9.488383	0.1	0.372469
9.490050	0.1	0.366390
9.491717	0.1	0.361443
9.493383	0.1	0.359654
9.495050	0.1	0.360131
9.496717	0.1	0.361323
9.498383	0.1	0.362873
9.500050	0.1	0.365317
9.501717	0.1	0.368536
9.503383	0.1	0.371456
9.505050	0.1	0.373244
9.506717	0.1	0.373602
9.508383	0.1	0.372469
9.510050	0.1	0.369966
9.511717	0.1	0.367045
9.513383	0.1	0.365138
9.515050	0.1	0.365257
9.516717	0.1	0.367403
9.518383	0.1	0.371814
9.520050	0.1	0.378609
9.521717	0.1	0.386953
9.523383	0.1	0.395119
9.525050	0.1	0.401258
9.526717	0.1	0.403345
9.528383	0.1	0.401139
9.530050	0.1	0.396609
9.531717	0.1	0.392139
9.533383	0.1	0.388265
9.535050	0.1	0.384152
9.536717	0.1	0.380158
9.538383	0.1	0.377893
9.540050	0.1	0.378907
9.541717	0.1	0.382900
9.543383	0.1	0.387907
9.545050	0.1	0.392437
9.546717	0.1	0.396431
9.548383	0.1	0.401437
9.550050	0.1	0.408590
9.551717	0.1	0.416994
9.553383	0.1	0.423968
9.555050	0.1	0.427663
9.556717	0.1	0.428379
9.558383	0.1	0.427306
9.560050	0.1	0.425041
9.561717	0.1	0.422597
9.563383	0.1	0.421643
9.565050	0.1	0.422835
9.566717	0.1	0.425279
9.568383	0.1	0.427961
9.570050	0.1	0.431359
9.571717	0.1	0.436306
9.573383	0.1	0.442207
9.575050	0.1	0.447094
9.576717	0.1	0.449717
9.578383	0.1	0.450909
9.580050	0.1	0.451207
9.581717	0.1	0.450790
9.583383	0.1	0.450313
9.585050	0.1	0.450194
9.586717	0.1	0.449657
9.588383	0.1	0.447631
9.590050	0.1	0.445128
9.591717	0.1	0.445128
9.593383	0.1	0.448883
9.595050	0.1	0.454903
9.596717	0.1	0.460565
9.598383	0.1	0.464201
9.600050	0.1	0.465274
9.601717	0.1	0.464559
9.603383	0.1	0.463724
9.605050	0.1	0.464380
9.606717	0.1	0.466764
9.608383	0.1	0.470102
9.610050	0.1	0.473261
9.611717	0.1	0.476062
9.613383	0.1	0.478387
9.615050	0.1	0.479221
9.616717	0.1	0.477910
9.618383	0.1	0.475168
9.620050	0.1	0.473201
9.621717	0.1	0.473321
9.623383	0.1	0.475049
9.625050	0.1	0.477016
9.626717	0.1	0.478089
9.628383	0.1	0.478029
9.630050	0.1	0.476897
9.631717	0.1	0.474751
9.633383	0.1	0.472069
9.635050	0.1	0.469267
9.636717	0.1	0.466526
9.638383	0.1	0.463545
9.640050	0.1	0.459731
9.641717	0.1	0.455499
9.643383	0.1	0.451803
9.645050	0.1	0.448704
9.646717	0.1	0.446141
9.648383	0.1	0.444829
9.650050	0.1	0.444770
9.651717	0.1	0.445783
9.653383	0.1	0.448167
9.655050	0.1	0.451922
9.656717	0.1	0.455797
9.658383	0.1	0.458181
9.660050	0.1	0.458241
9.661717	0.1	0.455678
9.663383	0.1	0.450492
9.665050	0.1	0.443995
9.666717	0.1	0.438035
9.668383	0.1	0.433624
9.670050	0.1	0.430942
9.671717	0.1	0.429988
9.673383	0.1	0.431597
9.675050	0.1	0.436187
9.676717	0.1	0.442207
9.678383	0.1	0.446856
9.680050	0.1	0.447691
9.681717	0.1	0.444114
9.683383	0.1	0.436723
9.685050	0.1	0.427067
9.686717	0.1	0.417769
9.688383	0.1	0.411570
9.690050	0.1	0.409126
9.691717	0.1	0.408947
9.693383	0.1	0.409663
9.695050	0.1	0.410199
9.696717	0.1	0.408947
9.698383	0.1	0.405192
9.700050	0.1	0.400543
9.701717	0.1	0.397861
9.703383	0.1	0.398457
9.705050	0.1	0.401616
9.706717	0.1	0.405669
9.708383	0.1	0.408888
9.710050	0.1	0.409782
9.711717	0.1	0.407100
9.713383	0.1	0.401020
9.715050	0.1	0.393152
9.716717	0.1	0.386179
9.718383	0.1	0.381589
9.720050	0.1	0.379324
9.721717	0.1	0.379503
9.723383	0.1	0.382245
9.725050	0.1	0.386238
9.726717	0.1	0.388801
9.728383	0.1	0.388384
9.730050	0.1	0.385046
9.731717	0.1	0.380456
9.733383	0.1	0.376165
9.735050	0.1	0.373423
9.736717	0.1	0.372350
9.738383	0.1	0.372589
9.740050	0.1	0.373423
9.741717	0.1	0.374198
9.743383	0.1	0.374436
9.745050	0.1	0.374138
9.746717	0.1	0.373065
9.748383	0.1	0.371397
9.750050	0.1	0.370562
9.751717	0.1	0.371873
9.753383	0.1	0.374973
9.755050	0.1	0.377893
9.756717	0.1	0.378966
9.758383	0.1	0.376821
9.760050	0.1	0.371218
9.761717	0.1	0.363350
9.763383	0.1	0.356436
9.765050	0.1	0.353754
9.766717	0.1	0.356257
9.768383	0.1	0.361979
9.770050	0.1	0.367880
9.771717	0.1	0.371337
9.773383	0.1	0.371635
9.775050	0.1	0.370622
9.776717	0.1	0.370741
9.778383	0.1	0.373304
9.780050	0.1	0.378311
9.781717	0.1	0.384510
9.783383	0.1	0.390232
9.785050	0.1	0.394404
9.786717	0.1	0.396907
9.788383	0.1	0.398517
9.790050	0.1	0.398994
9.791717	0.1	0.397027
9.793383	0.1	0.392258
9.795050	0.1	0.386596
9.796717	0.1	0.382066
9.798383	0.1	0.379324
9.800050	0.1	0.378430
9.801717	0.1	0.379443
9.803383	0.1	0.382304
9.805050	0.1	0.385582
9.806717	0.1	0.386834
9.808383	0.1	0.385225
9.810050	0.1	0.381649
9.811717	0.1	0.376582
9.813383	0.1	0.370085
9.815050	0.1	0.363290
9.816717	0.1	0.358462
9.818383	0.1	0.357568
9.820050	0.1	0.360906
9.821717	0.1	0.366926
9.823383	0.1	0.373364
9.825050	0.1	0.378668
9.826717	0.1	0.381947
9.828383	0.1	0.382781
9.830050	0.1	0.381827
9.831717	0.1	0.380039
9.833383	0.1	0.377774
9.835050	0.1	0.374913
9.836717	0.1	0.372589
9.838383	0.1	0.372052
9.840050	0.1	0.373542
9.841717	0.1	0.376046
9.843383	0.1	0.378072
9.845050	0.1	0.377774
9.846717	0.1	0.374079
9.848383	0.1	0.367343
9.850050	0.1	0.359833
9.851717	0.1	0.353634
9.853383	0.1	0.349820
9.855050	0.1	0.348449
9.856717	0.1	0.349343
9.858383	0.1	0.351906
9.860050	0.1	0.355303
9.861717	0.1	0.357926
9.863383	0.1	0.357866
9.865050	0.1	0.355363
9.866717	0.1	0.352621
9.868383	0.1	0.351310
9.870050	0.1	0.351310
9.871717	0.1	0.352383
9.873383	0.1	0.354767
9.875050	0.1	0.357687
9.876717	0.1	0.359297
9.878383	0.1	0.358045
9.880050	0.1	0.354469
9.881717	0.1	0.350773
9.883383	0.1	0.349700
9.885050	0.1	0.353038
9.886717	0.1	0.360489
9.888383	0.1	0.369787
9.890050	0.1	0.377059
9.891717	0.1	0.379264
9.893383	0.1	0.376165
9.895050	0.1	0.369430
9.896717	0.1	0.360966
9.898383	0.1	0.352383
9.900050	0.1	0.345230
9.901717	0.1	0.340343
9.903383	0.1	0.337303
9.905050	0.1	0.335872
9.906717	0.1	0.335872
9.908383	0.1	0.337183
9.910050	0.1	0.340521
9.911717	0.1	0.346541
9.913383	0.1	0.353932
9.915050	0.1	0.359297
9.916717	0.1	0.360608
9.918383	0.1	0.358164
9.920050	0.1	0.352740
9.921717	0.1	0.346184
9.923383	0.1	0.341296
9.925050	0.1	0.339389
9.926717	0.1	0.339568
9.928383	0.1	0.340581
9.930050	0.1	0.342309
9.931717	0.1	0.344634
9.933383	0.1	0.347614
9.935050	0.1	0.351071
9.936717	0.1	0.353277
9.938383	0.1	0.352681
9.940050	0.1	0.350118
9.941717	0.1	0.348032
9.943383	0.1	0.347018
9.945050	0.1	0.346422
9.946717	0.1	0.346005
9.948383	0.1	0.345230
9.950050	0.1	0.343204
9.951717	0.1	0.340164
9.953383	0.1	0.337183
9.955050	0.1	0.334919
9.956717	0.1	0.333726
9.958383	0.1	0.333250
9.960050	0.1	0.332356
9.961717	0.1	0.329971
9.963383	0.1	0.326753
9.965050	0.1	0.323832
9.966717	0.1	0.321865
9.968383	0.1	0.320733
9.970050	0.1	0.320613
9.971717	0.1	0.322044
9.973383	0.1	0.325561
9.975050	0.1	0.330627
9.976717	0.1	0.335097
9.978383	0.1	0.336885
9.980050	0.1	0.335455
9.981717	0.1	0.332117
9.983383	0.1	0.328958
9.985050	0.1	0.327587
9.986717	0.1	0.327289
9.988383	0.1	0.326276
9.990050	0.1	0.324070
9.991717	0.1	0.321686
9.993383	0.1	0.320375
9.995050	0.1	0.320613
9.996717	0.1	0.322342
9.998383	0.1	0.323415
10.000050	0.1	0.321746
10.001717	0.1	0.317454
10.003383	0.1	0.312388
10.005050	0.1	0.307620
10.006717	0.1	0.303745
10.008383	0.1	0.301421
10.010050	0.1	0.301421
10.011717	0.1	0.303388
10.013383	0.1	0.306010
10.015050	0.1	0.308275
10.016717	0.1	0.309765
10.018383	0.1	0.310183
10.020050	0.1	0.310123
10.021717	0.1	0.310361
10.023383	0.1	0.310659
10.025050	0.1	0.310004
10.026717	0.1	0.308990
10.028383	0.1	0.309050
10.030050	0.1	0.310719
10.031717	0.1	0.313044
10.033383	0.1	0.314951
10.035050	0.1	0.315189
10.036717	0.1	0.313282
10.038383	0.1	0.309169
10.040050	0.1	0.303805
10.041717	0.1	0.299513
10.043383	0.1	0.298023
10.045050	0.1	0.299156
10.046717	0.1	0.301301
10.048383	0.1	0.302792
10.050050	0.1	0.303328
10.051717	0.1	0.303566
10.053383	0.1	0.305414
10.055050	0.1	0.309706
10.056717	0.1	0.314891
10.058383	0.1	0.318170
10.060050	0.1	0.318170
10.061717	0.1	0.315666
10.063383	0.1	0.312328
10.065050	0.1	0.310361
10.066717	0.1	0.311315
10.068383	0.1	0.315249
10.070050	0.1	0.320435
10.071717	0.1	0.324786
10.073383	0.1	0.326693
10.075050	0.1	0.325501
10.076717	0.1	0.322163
10.078383	0.1	0.319183
10.080050	0.1	0.318706
10.081717	0.1	0.321090
10.083383	0.1	0.324965
10.085050	0.1	0.328660
10.086717	0.1	0.330567
10.088383	0.1	0.330269
10.090050	0.1	0.328481
10.091717	0.1	0.326514
10.093383	0.1	0.324547
10.095050	0.1	0.322104
10.096717	0.1	0.319064
10.098383	0.1	0.316441
10.100050	0.1	0.315368
10.101717	0.1	0.315905
10.103383	0.1	0.316501
10.105050	0.1	0.315428
10.106717	0.1	0.312865
10.108383	0.1	0.309348
10.110050	0.1	0.304699
10.111717	0.1	0.298679
10.113383	0.1	0.292778
10.115050	0.1	0.289917
10.116717	0.1	0.291884
10.118383	0.1	0.297904
10.120050	0.1	0.305116
10.121717	0.1	0.309944
10.123383	0.1	0.311196
10.125050	0.1	0.311017
10.126717	0.1	0.312686
10.128383	0.1	0.316739
10.130050	0.1	0.321150
10.131717	0.1	0.323832
10.133383	0.1	0.323951
10.135050	0.1	0.322163
10.136717	0.1	0.320017
10.138383	0.1	0.317693
10.140050	0.1	0.314474
10.141717	0.1	0.310361
10.143383	0.1	0.306845
10.145050	0.1	0.305235
10.146717	0.1	0.305176
10.148383	0.1	0.305355
10.150050	0.1	0.305474
10.151717	0.1	0.306070
10.153383	0.1	0.306904
10.155050	0.1	0.307202
10.156717	0.1	0.306904
10.158383	0.1	0.305891
10.160050	0.1	0.303268
10.161717	0.1	0.298738
10.163383	0.1	0.293970
10.165050	0.1	0.290871
10.166717	0.1	0.290036
10.168383	0.1	0.290632
10.170050	0.1	0.291169
10.171717	0.1	0.290811
10.173383	0.1	0.290215
10.175050	0.1	0.290275
10.176717	0.1	0.290930
10.178383	0.1	0.291467
10.180050	0.1	0.291824
10.181717	0.1	0.292540
10.183383	0.1	0.293851
10.185050	0.1	0.295937
10.186717	0.1	0.299513
10.188383	0.1	0.305176
10.190050	0.1	0.311792
10.191717	0.1	0.317335
10.193383	0.1	0.321448
10.195050	0.1	0.325203
10.196717	0.1	0.329256
10.198383	0.1	0.333071
10.200050	0.1	0.335872
10.201717	0.1	0.337362
10.203383	0.1	0.336885
10.205050	0.1	0.333846
10.206717	0.1	0.328898
10.208383	0.1	0.323653
10.210050	0.1	0.319600
10.211717	0.1	0.317335
10.213383	0.1	0.316262
10.215050	0.1	0.315487
10.216717	0.1	0.313699
10.218383	0.1	0.311017
10.220050	0.1	0.309885
10.221717	0.1	0.311852
10.223383	0.1	0.315428
10.225050	0.1	0.317931
10.226717	0.1	0.318110
10.228383	0.1	0.315547
10.230050	0.1	0.311136
10.231717	0.1	0.306964
10.233383	0.1	0.304759
10.235050	0.1	0.304937
10.236717	0.1	0.307560
10.238383	0.1	0.312209
10.240050	0.1	0.317454
10.241717	0.1	0.321150
10.243383	0.1	0.322163
10.245050	0.1	0.320792
10.246717	0.1	0.317693
10.248383	0.1	0.313759
10.250050	0.1	0.309944
10.251717	0.1	0.307560
10.253383	0.1	0.307560
10.255050	0.1	0.309467
10.256717	0.1	0.312388
10.258383	0.1	0.316083
10.260050	0.1	0.320315
10.261717	0.1	0.323415
10.263383	0.1	0.324190
10.265050	0.1	0.323296
10.266717	0.1	0.322104
10.268383	0.1	0.321269
10.270050	0.1	0.320852
10.271717	0.1	0.320733
10.273383	0.1	0.320554
10.275050	0.1	0.320435
10.276717	0.1	0.320792
10.278383	0.1	0.322104
10.280050	0.1	0.325024
10.281717	0.1	0.329316
10.283383	0.1	0.333428
10.285050	0.1	0.335813
10.286717	0.1	0.336468
10.288383	0.1	0.336170
10.290050	0.1	0.335753
10.291717	0.1	0.336230
10.293383	0.1	0.338197
10.295050	0.1	0.340819
10.296717	0.1	0.342548
10.298383	0.1	0.342727
10.300050	0.1	0.342011
10.301717	0.1	0.342429
10.303383	0.1	0.344336
10.305050	0.1	0.346243
10.306717	0.1	0.346899
10.308383	0.1	0.347078
10.310050	0.1	0.347734
10.311717	0.1	0.348628
10.313383	0.1	0.349164
10.315050	0.1	0.350118
10.316717	0.1	0.353098
10.318383	0.1	0.358582
10.320050	0.1	0.365317
10.321717	0.1	0.371039
10.323383	0.1	0.374675
10.325050	0.1	0.376642
10.326717	0.1	0.378072
10.328383	0.1	0.379860
10.330050	0.1	0.382304
10.331717	0.1	0.385642
10.333383	0.1	0.389993
10.335050	0.1	0.395536
10.336717	0.1	0.402212
10.338383	0.1	0.409603
10.340050	0.1	0.416577
10.341717	0.1	0.421524
10.343383	0.1	0.423908
10.345050	0.1	0.424564
10.346717	0.1	0.425041
10.348383	0.1	0.426352
10.350050	0.1	0.429332
10.351717	0.1	0.434577
10.353383	0.1	0.442386
10.355050	0.1	0.452042
10.356717	0.1	0.462472
10.358383	0.1	0.472903
10.360050	0.1	0.482261
10.361717	0.1	0.489593
10.363383	0.1	0.494778
10.365050	0.1	0.498533
10.366717	0.1	0.501514
10.368383	0.1	0.504911
10.370050	0.1	0.510931
10.371717	0.1	0.520766
10.373383	0.1	0.533223
10.375050	0.1	0.546753
10.376717	0.1	0.559926
10.378383	0.1	0.571370
10.380050	0.1	0.581265
10.381717	0.1	0.590503
10.383383	0.1	0.598848
10.385050	0.1	0.606000
10.386717	0.1	0.612855
10.388383	0.1	0.620484
10.390050	0.1	0.629306
10.391717	0.1	0.639796
10.393383	0.1	0.652313
10.395050	0.1	0.666320
10.396717	0.1	0.680625
10.398383	0.1	0.694215
10.400050	0.1	0.707150
10.401717	0.1	0.720680
10.403383	0.1	0.735402
10.405050	0.1	0.750780
10.406717	0.1	0.765860
10.408383	0.1	0.780821
10.410050	0.1	0.796616
10.411717	0.1	0.814080
10.413383	0.1	0.833452
10.415050	0.1	0.854075
10.416717	0.1	0.874817
10.418383	0.1	0.893533
10.420050	0.1	0.908494
10.421717	0.1	0.920415
10.423383	0.1	0.932038
10.425050	0.1	0.946522
10.426717	0.1	0.965297
10.428383	0.1	0.986755
10.430050	0.1	1.007319
10.431717	0.1	1.024067
10.433383	0.1	1.036584
10.435050	0.1	1.046896
10.436717	0.1	1.057744
10.438383	0.1	1.070917
10.440050	0.1	1.087070
10.441717	0.1	1.105726
10.443383	0.1	1.125097
10.445050	0.1	1.143158
10.446717	0.1	1.158476
10.448383	0.1	1.170755
10.450050	0.1	1.180887
10.451717	0.1	1.190722
10.453383	0.1	1.201809
10.455050	0.1	1.214027
10.456717	0.1	1.226783
10.458383	0.1	1.239598
10.460050	0.1	1.251757
10.461717	0.1	1.262724
10.463383	0.1	1.273036
10.465050	0.1	1.282752
10.466717	0.1	1.291335
10.468383	0.1	1.299083
10.470050	0.1	1.306713
10.471717	0.1	1.313806
10.473383	0.1	1.319647
10.475050	0.1	1.323879
10.476717	0.1	1.327097
10.478383	0.1	1.330853
10.480050	0.1	1.336813
10.481717	0.1	1.345396
10.483383	0.1	1.356244
10.485050	0.1	1.368105
10.486717	0.1	1.378417
10.488383	0.1	1.384974
10.490050	0.1	1.386821
10.491717	0.1	1.384676
10.493383	0.1	1.380086
10.495050	0.1	1.375258
10.496717	0.1	1.372457
10.498383	0.1	1.373530
10.500050	0.1	1.379013
10.501717	0.1	1.387656
10.503383	0.1	1.396895
10.505050	0.1	1.404107
10.506717	0.1	1.408517
10.508383	0.1	1.410723
10.510050	0.1	1.410961
10.511717	0.1	1.409769
10.513383	0.1	1.408339
10.515050	0.1	1.407445
10.516717	0.1	1.406729
10.518383	0.1	1.405656
10.520050	0.1	1.404166
10.521717	0.1	1.403630
10.523383	0.1	1.404882
10.525050	0.1	1.407266
10.526717	0.1	1.409888
10.528383	0.1	1.413107
10.530050	0.1	1.416504
10.531717	0.1	1.418293
10.533383	0.1	1.417399
10.535050	0.1	1.415491
10.536717	0.1	1.414895
10.538383	0.1	1.416028
10.540050	0.1	1.417995
10.541717	0.1	1.419246
10.543383	0.1	1.419365
10.545050	0.1	1.420021
10.546717	0.1	1.422763
10.548383	0.1	1.427054
10.550050	0.1	1.431167
10.551717	0.1	1.433969
10.553383	0.1	1.435399
10.555050	0.1	1.435280
10.556717	0.1	1.434088
10.558383	0.1	1.433015
10.560050	0.1	1.433015
10.561717	0.1	1.433551
10.563383	0.1	1.434028
10.565050	0.1	1.433969
10.566717	0.1	1.432955
10.568383	0.1	1.431406
10.570050	0.1	1.431167
10.571717	0.1	1.433849
10.573383	0.1	1.439929
10.575050	0.1	1.448572
10.576717	0.1	1.457751
10.578383	0.1	1.465321
10.580050	0.1	1.470387
10.581717	0.1	1.473367
10.583383	0.1	1.474142
10.585050	0.1	1.472592
10.586717	0.1	1.469135
10.588383	0.1	1.465142
10.590050	0.1	1.462817
10.591717	0.1	1.464963
10.593383	0.1	1.472831
10.595050	0.1	1.483321
10.596717	0.1	1.491487
10.598383	0.1	1.494408
10.600050	0.1	1.492739
10.601717	0.1	1.488745
10.603383	0.1	1.484692
10.605050	0.1	1.481950
10.606717	0.1	1.481295
10.608383	0.1	1.482964
10.610050	0.1	1.486302
10.611717	0.1	1.489043
10.613383	0.1	1.490116
10.615050	0.1	1.490414
10.616717	0.1	1.491487
10.618383	0.1	1.493514
10.620050	0.1	1.495302
10.621717	0.1	1.495898
10.623383	0.1	1.495361
10.625050	0.1	1.494944
10.626717	0.1	1.496196
10.628383	0.1	1.498461
10.630050	0.1	1.499772
10.631717	0.1	1.499653
10.633383	0.1	1.499295
10.635050	0.1	1.499117
10.636717	0.1	1.498759
10.638383	0.1	1.498401
10.640050	0.1	1.498222
10.641717	0.1	1.498282
10.643383	0.1	1.499415
10.645050	0.1	1.501978
10.646717	0.1	1.504719
10.648383	0.1	1.505971
10.650050	0.1	1.504660
10.651717	0.1	1.501024
10.653383	0.1	1.495838
10.655050	0.1	1.490533
10.656717	0.1	1.486182
10.658383	0.1	1.482785
10.660050	0.1	1.479328
10.661717	0.1	1.475453
10.663383	0.1	1.471400
10.665050	0.1	1.467168
10.666717	0.1	1.462162
10.668383	0.1	1.455903
10.670050	0.1	1.448751
10.671717	0.1	1.441717
10.673383	0.1	1.435816
10.675050	0.1	1.431882
10.676717	0.1	1.430154
10.678383	0.1	1.430154
10.680050	0.1	1.431286
10.681717	0.1	1.432121
10.683383	0.1	1.431108
10.685050	0.1	1.427412
10.686717	0.1	1.421154
10.688383	0.1	1.413286
10.690050	0.1	1.404941
10.691717	0.1	1.397073
10.693383	0.1	1.389802
10.695050	0.1	1.382470
10.696717	0.1	1.374543
10.698383	0.1	1.365721
10.700050	0.1	1.356125
10.701717	0.1	1.346231
10.703383	0.1	1.336455
10.705050	0.1	1.326740
10.706717	0.1	1.316071
10.708383	0.1	1.303554
10.710050	0.1	1.290023
10.711717	0.1	1.277745
10.713383	0.1	1.268685
10.715050	0.1	1.262546
10.716717	0.1	1.256824
10.718383	0.1	1.248837
10.720050	0.1	1.237035
10.721717	0.1	1.221478
10.723383	0.1	1.203656
10.725050	0.1	1.185417
10.726717	0.1	1.168370
10.728383	0.1	1.153648
10.730050	0.1	1.142144
10.731717	0.1	1.133919
10.733383	0.1	1.127720
10.735050	0.1	1.120985
10.736717	0.1	1.111507
10.738383	0.1	1.099527
10.740050	0.1	1.088023
10.741717	0.1	1.079142
10.743383	0.1	1.072288
10.745050	0.1	1.064897
10.746717	0.1	1.055241
10.748383	0.1	1.043499
10.750050	0.1	1.030743
10.751717	0.1	1.017988
10.753383	0.1	1.006186
10.755050	0.1	0.996232
10.756717	0.1	0.988901
10.758383	0.1	0.984252
10.760050	0.1	0.981748
10.761717	0.1	0.979900
10.763383	0.1	0.976682
10.765050	0.1	0.969887
10.766717	0.1	0.959337
10.768383	0.1	0.946105
10.770050	0.1	0.931799
10.771717	0.1	0.917971
10.773383	0.1	0.905752
10.775050	0.1	0.896037
10.776717	0.1	0.889182
10.778383	0.1	0.885248
10.780050	0.1	0.883460
10.781717	0.1	0.882745
10.783383	0.1	0.881493
10.785050	0.1	0.878036
10.786717	0.1	0.871539
10.788383	0.1	0.862300
10.790050	0.1	0.851512
10.791717	0.1	0.839770
10.793383	0.1	0.827551
10.795050	0.1	0.816107
10.796717	0.1	0.807524
10.798383	0.1	0.802755
10.800050	0.1	0.801623
10.801717	0.1	0.802994
10.803383	0.1	0.805795
10.805050	0.1	0.808954
10.806717	0.1	0.811398
10.808383	0.1	0.812173
10.810050	0.1	0.810623
10.811717	0.1	0.807107
10.813383	0.1	0.803292
10.815050	0.1	0.800610
10.816717	0.1	0.799537
10.818383	0.1	0.799477
10.820050	0.1	0.798702
10.821717	0.1	0.795960
10.823383	0.1	0.791609
10.825050	0.1	0.787199
10.826717	0.1	0.783682
10.828383	0.1	0.780523
10.830050	0.1	0.776112
10.831717	0.1	0.770450
10.833383	0.1	0.765681
10.835050	0.1	0.763595
10.836717	0.1	0.763893
10.838383	0.1	0.765622
10.840050	0.1	0.768721
10.841717	0.1	0.773609
10.843383	0.1	0.779629
10.845050	0.1	0.783920
10.846717	0.1	0.784159
10.848383	0.1	0.780880
10.850050	0.1	0.777364
10.851717	0.1	0.776768
10.853383	0.1	0.779867
10.855050	0.1	0.785947
10.856717	0.1	0.793874
10.858383	0.1	0.801802
10.860050	0.1	0.807881
10.861717	0.1	0.810742
10.863383	0.1	0.809968
10.865050	0.1	0.806570
10.866717	0.1	0.802577
10.868383	0.1	0.799954
10.870050	0.1	0.799298
10.871717	0.1	0.800967
10.873383	0.1	0.805974
10.875050	0.1	0.814974
10.876717	0.1	0.826836
10.878383	0.1	0.838935
10.880050	0.1	0.848770
10.881717	0.1	0.855386
10.883383	0.1	0.858724
10.885050	0.1	0.859380
10.886717	0.1	0.858903
10.888383	0.1	0.858963
10.890050	0.1	0.859678
10.891717	0.1	0.860870
10.893383	0.1	0.863433
10.895050	0.1	0.868261
10.896717	0.1	0.875235
10.898383	0.1	0.882626
10.900050	0.1	0.888765
10.901717	0.1	0.893533
10.903383	0.1	0.897467
10.905050	0.1	0.900686
10.906717	0.1	0.903368
10.908383	0.1	0.905633
10.910050	0.1	0.907779
10.911717	0.1	0.910819
10.913383	0.1	0.915527
10.915050	0.1	0.920951
10.916717	0.1	0.925481
10.918383	0.1	0.927746
10.920050	0.1	0.927150
10.921717	0.1	0.924289
10.923383	0.1	0.921071
10.925050	0.1	0.919819
10.926717	0.1	0.921428
10.928383	0.1	0.924945
10.930050	0.1	0.928879
10.931717	0.1	0.932157
10.933383	0.1	0.934482
10.935050	0.1	0.935376
10.936717	0.1	0.934541
10.938383	0.1	0.931919
10.940050	0.1	0.927806
10.941717	0.1	0.923216
10.943383	0.1	0.920057
10.945050	0.1	0.919461
10.946717	0.1	0.921011
10.948383	0.1	0.923872
10.950050	0.1	0.927031
10.951717	0.1	0.930071
10.953383	0.1	0.932932
10.955050	0.1	0.935495
10.956717	0.1	0.936925
10.958383	0.1	0.936449
10.960050	0.1	0.933945
10.961717	0.1	0.929713
10.963383	0.1	0.925005
10.965050	0.1	0.921607
10.966717	0.1	0.919759
10.968383	0.1	0.917971
10.970050	0.1	0.914872
10.971717	0.1	0.910819
10.973383	0.1	0.907302
10.975050	0.1	0.905156
10.976717	0.1	0.903666
10.978383	0.1	0.901997
10.980050	0.1	0.899553
10.981717	0.1	0.896514
10.983383	0.1	0.893533
10.985050	0.1	0.890672
10.986717	0.1	0.888586
10.988383	0.1	0.888705
10.990050	0.1	0.891507
10.991717	0.1	0.895739
10.993383	0.1	0.899136
10.995050	0.1	0.899613
10.996717	0.1	0.896990
10.998383	0.1	0.893056
11.000050	0.1	0.889838
11.001717	0.1	0.888050
11.003383	0.1	0.887632
11.005050	0.1	0.888169
11.006717	0.1	0.890076
11.008383	0.1	0.893712
11.010050	0.1	0.898480
11.011717	0.1	0.903189
11.013383	0.1	0.906587
11.015050	0.1	0.908613
11.016717	0.1	0.909805
11.018383	0.1	0.910223
11.020050	0.1	0.909448
11.021717	0.1	0.908315
11.023383	0.1	0.908434
11.025050	0.1	0.909567
11.026717	0.1	0.910282
11.028383	0.1	0.910103
11.030050	0.1	0.909984
11.031717	0.1	0.910819
11.033383	0.1	0.913680
11.035050	0.1	0.919104
11.036717	0.1	0.926435
11.038383	0.1	0.933647
11.040050	0.1	0.939727
11.041717	0.1	0.944495
11.043383	0.1	0.947118
11.045050	0.1	0.946105
11.046717	0.1	0.941932
11.048383	0.1	0.937223
11.050050	0.1	0.934541
11.051717	0.1	0.935376
11.053383	0.1	0.939310
11.055050	0.1	0.944138
11.056717	0.1	0.947893
11.058383	0.1	0.950754
11.060050	0.1	0.953496
11.061717	0.1	0.956178
11.063383	0.1	0.958622
11.065050	0.1	0.960827
11.066717	0.1	0.963092
11.068383	0.1	0.965476
11.070050	0.1	0.967681
11.071717	0.1	0.969589
11.073383	0.1	0.971854
11.075050	0.1	0.975430
11.076717	0.1	0.981033
11.078383	0.1	0.988364
11.080050	0.1	0.995517
11.081717	0.1	1.000226
11.083383	0.1	1.002133
11.085050	0.1	1.002967
11.086717	0.1	1.004875
11.088383	0.1	1.008749
11.090050	0.1	1.014590
11.091717	0.1	1.021266
11.093383	0.1	1.026869
11.095050	0.1	1.029730
11.096717	0.1	1.029730
11.098383	0.1	1.027823
11.100050	0.1	1.025140
11.101717	0.1	1.022041
11.103383	0.1	1.019359
11.105050	0.1	1.018524
11.106717	0.1	1.020789
11.108383	0.1	1.026154
11.110050	0.1	1.032591
11.111717	0.1	1.037240
11.113383	0.1	1.038134
11.115050	0.1	1.035094
11.116717	0.1	1.029551
11.118383	0.1	1.023829
11.120050	0.1	1.020074
11.121717	0.1	1.019299
11.123383	0.1	1.020610
11.125050	0.1	1.021683
11.126717	0.1	1.020610
11.128383	0.1	1.018167
11.130050	0.1	1.016796
11.131717	0.1	1.017034
11.133383	0.1	1.017511
11.135050	0.1	1.016676
11.136717	0.1	1.013756
11.138383	0.1	1.009047
11.140050	0.1	1.003623
11.141717	0.1	0.998497
11.143383	0.1	0.993788
11.145050	0.1	0.990689
11.146717	0.1	0.991046
11.148383	0.1	0.995338
11.150050	0.1	1.001358
11.151717	0.1	1.006544
11.153383	0.1	1.009405
11.155050	0.1	1.009047
11.156717	0.1	1.005352
11.158383	0.1	0.999749
11.160050	0.1	0.994623
11.161717	0.1	0.991345
11.163383	0.1	0.989616
11.165050	0.1	0.988603
11.166717	0.1	0.987649
11.168383	0.1	0.986576
11.170050	0.1	0.985324
11.171717	0.1	0.983656
11.173383	0.1	0.981569
11.175050	0.1	0.979185
11.176717	0.1	0.976503
11.178383	0.1	0.973165
11.180050	0.1	0.969410
11.181717	0.1	0.966013
11.183383	0.1	0.963807
11.185050	0.1	0.963032
11.186717	0.1	0.963450
11.188383	0.1	0.964344
11.190050	0.1	0.964165
11.191717	0.1	0.961244
11.193383	0.1	0.955761
11.195050	0.1	0.949800
11.196717	0.1	0.946283
11.198383	0.1	0.947952
11.200050	0.1	0.955224
11.201717	0.1	0.965357
11.203383	0.1	0.973821
11.205050	0.1	0.977993
11.206717	0.1	0.978470
11.208383	0.1	0.976920
11.210050	0.1	0.974596
11.211717	0.1	0.972509
11.213383	0.1	0.971139
11.215050	0.1	0.969946
11.216717	0.1	0.967979
11.218383	0.1	0.964701
11.220050	0.1	0.960708
11.221717	0.1	0.957370
11.223383	0.1	0.956893
11.225050	0.1	0.960827
11.226717	0.1	0.967920
11.228383	0.1	0.975430
11.230050	0.1	0.980735
11.231717	0.1	0.983059
11.233383	0.1	0.983059
11.235050	0.1	0.981808
11.236717	0.1	0.980139
11.238383	0.1	0.979006
11.240050	0.1	0.979066
11.241717	0.1	0.980079
11.243383	0.1	0.981748
11.245050	0.1	0.982940
11.246717	0.1	0.981867
11.248383	0.1	0.978112
11.250050	0.1	0.973702
11.251717	0.1	0.970841
11.253383	0.1	0.969827
11.255050	0.1	0.969410
11.256717	0.1	0.968814
11.258383	0.1	0.968278
11.260050	0.1	0.968158
11.261717	0.1	0.968039
11.263383	0.1	0.967622
11.265050	0.1	0.966787
11.266717	0.1	0.965297
11.268383	0.1	0.962436
11.270050	0.1	0.958026
11.271717	0.1	0.953078
11.273383	0.1	0.949085
11.275050	0.1	0.946820
11.276717	0.1	0.946462
11.278383	0.1	0.948131
11.280050	0.1	0.951409
11.281717	0.1	0.955582
11.283383	0.1	0.960171
11.285050	0.1	0.964224
11.286717	0.1	0.966430
11.288383	0.1	0.965536
11.290050	0.1	0.960946
11.291717	0.1	0.953555
11.293383	0.1	0.944793
11.295050	0.1	0.936389
11.296717	0.1	0.929773
11.298383	0.1	0.925481
11.300050	0.1	0.922382
11.301717	0.1	0.919163
11.303383	0.1	0.914872
11.305050	0.1	0.909746
11.306717	0.1	0.905633
11.308383	0.1	0.904977
11.310050	0.1	0.908792
11.311717	0.1	0.915170
11.313383	0.1	0.920355
11.315050	0.1	0.921786
11.316717	0.1	0.919402
11.318383	0.1	0.913680
11.320050	0.1	0.905454
11.321717	0.1	0.896633
11.323383	0.1	0.889897
11.325050	0.1	0.887036
11.326717	0.1	0.888646
11.328383	0.1	0.893593
11.330050	0.1	0.898957
11.331717	0.1	0.901222
11.333383	0.1	0.897884
11.335050	0.1	0.889242
11.336717	0.1	0.878036
11.338383	0.1	0.867546
11.340050	0.1	0.860572
11.341717	0.1	0.858069
11.343383	0.1	0.857830
11.345050	0.1	0.856459
11.346717	0.1	0.852585
11.348383	0.1	0.847757
11.350050	0.1	0.844538
11.351717	0.1	0.843763
11.353383	0.1	0.844538
11.355050	0.1	0.846148
11.356717	0.1	0.848174
11.358383	0.1	0.849485
11.360050	0.1	0.848949
11.361717	0.1	0.847101
11.363383	0.1	0.845671
11.365050	0.1	0.845254
11.366717	0.1	0.845075
11.368383	0.1	0.843883
11.370050	0.1	0.841141
11.371717	0.1	0.837147
11.373383	0.1	0.833571
11.375050	0.1	0.832737
11.376717	0.1	0.835478
11.378383	0.1	0.839770
11.380050	0.1	0.843167
11.381717	0.1	0.844181
11.383383	0.1	0.842869
11.385050	0.1	0.840187
11.386717	0.1	0.836849
11.388383	0.1	0.833631
11.390050	0.1	0.831544
11.391717	0.1	0.831008
11.393383	0.1	0.832379
11.395050	0.1	0.836134
11.396717	0.1	0.842273
11.398383	0.1	0.849187
11.400050	0.1	0.855029
11.401717	0.1	0.859439
11.403383	0.1	0.862718
11.405050	0.1	0.865519
11.406717	0.1	0.868261
11.408383	0.1	0.870824
11.410050	0.1	0.872195
11.411717	0.1	0.871718
11.413383	0.1	0.869155
11.415050	0.1	0.864863
11.416717	0.1	0.859380
11.418383	0.1	0.853479
11.420050	0.1	0.848472
11.421717	0.1	0.846267
11.423383	0.1	0.848353
11.425050	0.1	0.854313
11.426717	0.1	0.860453
11.428383	0.1	0.862539
11.430050	0.1	0.859439
11.431717	0.1	0.852823
11.433383	0.1	0.844598
11.435050	0.1	0.836194
11.436717	0.1	0.828922
11.438383	0.1	0.823319
11.440050	0.1	0.819624
11.441717	0.1	0.818372
11.443383	0.1	0.819743
11.445050	0.1	0.823140
11.446717	0.1	0.827014
11.448383	0.1	0.829458
11.450050	0.1	0.829399
11.451717	0.1	0.827551
11.453383	0.1	0.825226
11.455050	0.1	0.822246
11.456717	0.1	0.817835
11.458383	0.1	0.812709
11.460050	0.1	0.808418
11.461717	0.1	0.806332
11.463383	0.1	0.806689
11.465050	0.1	0.808656
11.466717	0.1	0.810862
11.468383	0.1	0.812888
11.470050	0.1	0.815213
11.471717	0.1	0.817418
11.473383	0.1	0.818014
11.475050	0.1	0.816822
11.476717	0.1	0.815213
11.478383	0.1	0.814378
11.480050	0.1	0.813663
11.481717	0.1	0.811636
11.483383	0.1	0.808239
11.485050	0.1	0.804842
11.486717	0.1	0.802457
11.488383	0.1	0.801384
11.490050	0.1	0.801384
11.491717	0.1	0.802100
11.493383	0.1	0.803530
11.495050	0.1	0.805676
11.496717	0.1	0.808179
11.498383	0.1	0.810742
11.500050	0.1	0.813127
11.501717	0.1	0.815570
11.503383	0.1	0.818849
11.505050	0.1	0.823081
11.506717	0.1	0.826359
11.508383	0.1	0.826359
11.510050	0.1	0.823855
11.511717	0.1	0.821292
11.513383	0.1	0.819206
11.515050	0.1	0.816643
11.516717	0.1	0.812948
11.518383	0.1	0.807822
11.520050	0.1	0.801086
11.521717	0.1	0.793576
11.523383	0.1	0.787318
11.525050	0.1	0.783861
11.526717	0.1	0.783682
11.528383	0.1	0.785828
11.530050	0.1	0.788987
11.531717	0.1	0.791967
11.533383	0.1	0.793338
11.535050	0.1	0.791729
11.536717	0.1	0.787497
11.538383	0.1	0.783324
11.540050	0.1	0.781298
11.541717	0.1	0.781536
11.543383	0.1	0.784218
11.545050	0.1	0.790060
11.546717	0.1	0.797510
11.548383	0.1	0.803232
11.550050	0.1	0.804305
11.551717	0.1	0.800490
11.553383	0.1	0.794411
11.555050	0.1	0.788689
11.556717	0.1	0.783801
11.558383	0.1	0.778556
11.560050	0.1	0.772238
11.561717	0.1	0.765860
11.563383	0.1	0.760853
11.565050	0.1	0.757456
11.566717	0.1	0.754595
11.568383	0.1	0.751376
11.570050	0.1	0.747621
11.571717	0.1	0.742674
11.573383	0.1	0.735819
11.575050	0.1	0.727356
11.576717	0.1	0.718594
11.578383	0.1	0.711024
11.580050	0.1	0.705898
11.581717	0.1	0.704348
11.583383	0.1	0.705719
11.585050	0.1	0.707150
11.586717	0.1	0.706136
11.588383	0.1	0.702918
11.590050	0.1	0.698984
11.591717	0.1	0.694752
11.593383	0.1	0.689447
11.595050	0.1	0.682533
11.596717	0.1	0.674427
11.598383	0.1	0.666142
11.600050	0.1	0.659108
11.601717	0.1	0.654340
11.603383	0.1	0.651598
11.605050	0.1	0.649750
11.606717	0.1	0.647903
11.608383	0.1	0.645340
11.610050	0.1	0.641584
11.611717	0.1	0.635922
11.613383	0.1	0.628531
11.615050	0.1	0.620127
11.616717	0.1	0.611901
11.618383	0.1	0.605226
11.620050	0.1	0.600755
11.621717	0.1	0.598073
11.623383	0.1	0.596046
11.625050	0.1	0.593424
11.626717	0.1	0.589490
11.628383	0.1	0.585198
11.630050	0.1	0.582576
11.631717	0.1	0.582159
11.633383	0.1	0.581861
11.635050	0.1	0.578940
11.636717	0.1	0.571966
11.638383	0.1	0.561237
11.640050	0.1	0.549853
11.641717	0.1	0.542879
11.643383	0.1	0.543058
11.645050	0.1	0.547767
11.646717	0.1	0.551641
11.648383	0.1	0.550926
11.650050	0.1	0.544965
11.651717	0.1	0.535488
11.653383	0.1	0.524819
11.655050	0.1	0.515163
11.656717	0.1	0.507474
11.658383	0.1	0.502586
11.660050	0.1	0.501573
11.661717	0.1	0.504077
11.663383	0.1	0.508010
11.665050	0.1	0.510812
11.666717	0.1	0.511646
11.668383	0.1	0.511885
11.670050	0.1	0.512838
11.671717	0.1	0.514269
11.673383	0.1	0.514805
11.675050	0.1	0.513375
11.676717	0.1	0.509441
11.678383	0.1	0.502646
11.680050	0.1	0.493228
11.681717	0.1	0.483453
11.683383	0.1	0.476480
11.685050	0.1	0.473499
11.686717	0.1	0.473261
11.688383	0.1	0.474036
11.690050	0.1	0.474274
11.691717	0.1	0.472963
11.693383	0.1	0.469685
11.695050	0.1	0.464320
11.696717	0.1	0.457764
11.698383	0.1	0.451684
11.700050	0.1	0.446677
11.701717	0.1	0.442147
11.703383	0.1	0.438094
11.705050	0.1	0.435293
11.706717	0.1	0.434399
11.708383	0.1	0.435293
11.710050	0.1	0.436544
11.711717	0.1	0.436783
11.713383	0.1	0.435948
11.715050	0.1	0.435889
11.716717	0.1	0.438273
11.718383	0.1	0.442624
11.720050	0.1	0.447154
11.721717	0.1	0.450671
11.723383	0.1	0.452101
11.725050	0.1	0.450552
11.726717	0.1	0.446200
11.728383	0.1	0.439703
11.730050	0.1	0.432491
11.731717	0.1	0.426352
11.733383	0.1	0.422657
11.735050	0.1	0.421047
11.736717	0.1	0.420451
11.738383	0.1	0.419736
11.740050	0.1	0.418425
11.741717	0.1	0.417352
11.743383	0.1	0.417233
11.745050	0.1	0.417888
11.746717	0.1	0.418186
11.748383	0.1	0.417471
11.750050	0.1	0.415266
11.751717	0.1	0.412524
11.753383	0.1	0.410676
11.755050	0.1	0.409901
11.756717	0.1	0.408649
11.758383	0.1	0.406086
11.760050	0.1	0.403345
11.761717	0.1	0.401199
11.763383	0.1	0.399172
11.765050	0.1	0.396192
11.766717	0.1	0.392079
11.768383	0.1	0.388086
11.770050	0.1	0.385165
11.771717	0.1	0.383317
11.773383	0.1	0.382602
11.775050	0.1	0.383139
11.776717	0.1	0.384092
11.778383	0.1	0.385046
11.780050	0.1	0.386477
11.781717	0.1	0.388801
11.783383	0.1	0.391066
11.785050	0.1	0.392318
11.786717	0.1	0.392854
11.788383	0.1	0.393689
11.790050	0.1	0.395179
11.791717	0.1	0.396669
11.793383	0.1	0.397205
11.795050	0.1	0.396907
11.796717	0.1	0.397027
11.798383	0.1	0.397861
11.800050	0.1	0.398994
11.801717	0.1	0.400305
11.803383	0.1	0.401855
11.805050	0.1	0.403523
11.806717	0.1	0.405431
11.808383	0.1	0.407815
11.810050	0.1	0.411630
11.811717	0.1	0.417173
11.813383	0.1	0.422478
11.815050	0.1	0.424683
11.816717	0.1	0.423551
11.818383	0.1	0.421524
11.820050	0.1	0.420511
11.821717	0.1	0.420868
11.823383	0.1	0.422657
11.825050	0.1	0.426173
11.826717	0.1	0.431538
11.828383	0.1	0.437379
11.830050	0.1	0.441432
11.831717	0.1	0.442147
11.833383	0.1	0.440061
11.835050	0.1	0.437140
11.836717	0.1	0.435233
11.838383	0.1	0.434995
11.840050	0.1	0.435829
11.841717	0.1	0.436366
11.843383	0.1	0.436187
11.845050	0.1	0.435412
11.846717	0.1	0.434220
11.848383	0.1	0.433087
11.850050	0.1	0.433207
11.851717	0.1	0.436366
11.853383	0.1	0.443280
11.855050	0.1	0.452757
11.856717	0.1	0.461698
11.858383	0.1	0.467837
11.860050	0.1	0.470579
11.861717	0.1	0.470996
11.863383	0.1	0.471592
11.865050	0.1	0.473976
11.866717	0.1	0.477493
11.868383	0.1	0.480413
11.870050	0.1	0.482142
11.871717	0.1	0.482917
11.873383	0.1	0.482976
11.875050	0.1	0.482440
11.876717	0.1	0.481546
11.878383	0.1	0.481546
11.880050	0.1	0.483751
11.881717	0.1	0.488460
11.883383	0.1	0.494659
11.885050	0.1	0.500381
11.886717	0.1	0.503659
11.888383	0.1	0.504255
11.890050	0.1	0.503540
11.891717	0.1	0.503480
11.893383	0.1	0.505090
11.895050	0.1	0.508785
11.896717	0.1	0.515401
11.898383	0.1	0.524759
11.900050	0.1	0.535905
11.901717	0.1	0.547469
11.903383	0.1	0.558078
11.905050	0.1	0.566065
11.906717	0.1	0.570178
11.908383	0.1	0.571132
11.910050	0.1	0.571132
11.911717	0.1	0.572324
11.913383	0.1	0.575185
11.915050	0.1	0.579059
11.916717	0.1	0.584006
11.918383	0.1	0.590146
11.920050	0.1	0.596583
11.921717	0.1	0.602067
11.923383	0.1	0.606179
11.925050	0.1	0.609517
11.926717	0.1	0.612617
11.928383	0.1	0.616372
11.930050	0.1	0.622094
11.931717	0.1	0.629664
11.933383	0.1	0.638068
11.935050	0.1	0.646889
11.936717	0.1	0.656247
11.938383	0.1	0.666440
11.940050	0.1	0.677049
11.941717	0.1	0.686765
11.943383	0.1	0.694394
11.945050	0.1	0.699937
11.946717	0.1	0.704169
11.948383	0.1	0.708044
11.950050	0.1	0.712216
11.951717	0.1	0.717640
11.953383	0.1	0.725329
11.955050	0.1	0.735939
11.956717	0.1	0.748515
11.958383	0.1	0.760496
11.960050	0.1	0.769258
11.961717	0.1	0.773609
11.963383	0.1	0.774384
11.965050	0.1	0.773311
11.966717	0.1	0.771999
11.968383	0.1	0.771761
11.970050	0.1	0.773072
11.971717	0.1	0.775278
11.973383	0.1	0.778198
11.975050	0.1	0.782669
11.976717	0.1	0.789046
11.978383	0.1	0.796318
11.980050	0.1	0.803530
11.981717	0.1	0.810623
11.983383	0.1	0.818074
11.985050	0.1	0.825822
11.986717	0.1	0.833869
11.988383	0.1	0.842929
11.990050	0.1	0.853241
11.991717	0.1	0.863791
11.993383	0.1	0.873864
11.995050	0.1	0.883222
11.996717	0.1	0.892043
11.998383	0.1	0.900209
12.000050	0.1	0.907302
12.001717	0.1	0.913382
12.003383	0.1	0.919342
12.005050	0.1	0.925958
12.006717	0.1	0.933588
12.008383	0.1	0.942111
12.010050	0.1	0.950933
12.011717	0.1	0.959575
12.013383	0.1	0.968158
12.015050	0.1	0.977099
12.016717	0.1	0.986517
12.018383	0.1	0.996292
12.020050	0.1	1.006603
12.021717	0.1	1.017749
12.023383	0.1	1.030028
12.025050	0.1	1.043141
12.026717	0.1	1.056552
12.028383	0.1	1.070023
12.030050	0.1	1.083136
12.031717	0.1	1.094520
12.033383	0.1	1.102746
12.035050	0.1	1.108766
12.036717	0.1	1.114905
12.038383	0.1	1.123309
12.040050	0.1	1.134455
12.041717	0.1	1.147330
12.043383	0.1	1.160026
12.045050	0.1	1.171708
12.046717	0.1	1.182556
12.048383	0.1	1.193404
12.050050	0.1	1.204968
12.051717	0.1	1.216829
12.053383	0.1	1.227796
12.055050	0.1	1.237035
12.056717	0.1	1.245678
12.058383	0.1	1.255632
12.060050	0.1	1.267672
12.061717	0.1	1.280367
12.063383	0.1	1.290917
12.065050	0.1	1.298308
12.066717	0.1	1.303792
12.068383	0.1	1.309514
12.070050	0.1	1.317680
12.071717	0.1	1.328707
12.073383	0.1	1.340926
12.075050	0.1	1.352847
12.076717	0.1	1.364172
12.078383	0.1	1.375556
12.080050	0.1	1.387298
12.081717	0.1	1.398325
12.083383	0.1	1.406729
12.085050	0.1	1.412571
12.086717	0.1	1.418054
12.088383	0.1	1.425266
12.090050	0.1	1.435220
12.091717	0.1	1.447439
12.093383	0.1	1.459420
12.095050	0.1	1.468241
12.096717	0.1	1.473725
12.098383	0.1	1.477540
12.100050	0.1	1.481474
12.101717	0.1	1.486600
12.103383	0.1	1.493037
12.105050	0.1	1.500011
12.106717	0.1	1.507104
12.108383	0.1	1.514316
12.110050	0.1	1.520872
12.111717	0.1	1.524866
12.113383	0.1	1.524866
12.115050	0.1	1.521587
12.116717	0.1	1.517475
12.118383	0.1	1.514554
12.120050	0.1	1.513958
12.121717	0.1	1.516342
12.123383	0.1	1.521468
12.125050	0.1	1.528144
12.126717	0.1	1.534820
12.128383	0.1	1.539826
12.130050	0.1	1.541972
12.131717	0.1	1.540959
12.133383	0.1	1.538038
12.135050	0.1	1.534760
12.136717	0.1	1.532197
12.138383	0.1	1.531541
12.140050	0.1	1.533449
12.141717	0.1	1.537919
12.143383	0.1	1.544476
12.145050	0.1	1.552165
12.146717	0.1	1.559377
12.148383	0.1	1.564384
12.150050	0.1	1.566351
12.151717	0.1	1.566172
12.153383	0.1	1.565039
12.155050	0.1	1.563668
12.156717	0.1	1.562238
12.158383	0.1	1.561344
12.160050	0.1	1.561940
12.161717	0.1	1.564205
12.163383	0.1	1.566887
12.165050	0.1	1.568854
12.166717	0.1	1.570165
12.168383	0.1	1.571536
12.170050	0.1	1.573444
12.171717	0.1	1.575828
12.173383	0.1	1.577854
12.175050	0.1	1.579046
12.176717	0.1	1.579344
12.178383	0.1	1.579285
12.180050	0.1	1.579344
12.181717	0.1	1.579166
12.183383	0.1	1.577854
12.185050	0.1	1.574695
12.186717	0.1	1.570821
12.188383	0.1	1.567781
12.190050	0.1	1.566351
12.191717	0.1	1.566351
12.193383	0.1	1.566887
12.195050	0.1	1.567125
12.196717	0.1	1.566827
12.198383	0.1	1.566947
12.200050	0.1	1.568198
12.201717	0.1	1.570404
12.203383	0.1	1.572907
12.205050	0.1	1.574576
12.206717	0.1	1.574278
12.208383	0.1	1.572371
12.210050	0.1	1.570821
12.211717	0.1	1.571417
12.213383	0.1	1.574218
12.215050	0.1	1.577318
12.216717	0.1	1.579464
12.218383	0.1	1.580954
12.220050	0.1	1.582921
12.221717	0.1	1.585364
12.223383	0.1	1.587451
12.225050	0.1	1.589477
12.226717	0.1	1.592517
12.228383	0.1	1.597583
12.230050	0.1	1.605153
12.231717	0.1	1.614630
12.233383	0.1	1.624584
12.235050	0.1	1.633465
12.236717	0.1	1.640499
12.238383	0.1	1.645565
12.240050	0.1	1.649022
12.241717	0.1	1.652181
12.243383	0.1	1.656890
12.245050	0.1	1.663983
12.246717	0.1	1.672924
12.248383	0.1	1.683474
12.250050	0.1	1.696050
12.251717	0.1	1.709759
12.253383	0.1	1.723170
12.255050	0.1	1.736045
12.256717	0.1	1.748562
12.258383	0.1	1.760781
12.260050	0.1	1.773059
12.261717	0.1	1.785934
12.263383	0.1	1.799762
12.265050	0.1	1.814067
12.266717	0.1	1.827240
12.268383	0.1	1.837790
12.270050	0.1	1.846731
12.271717	0.1	1.857042
12.273383	0.1	1.870513
12.275050	0.1	1.886785
12.276717	0.1	1.904428
12.278383	0.1	1.922131
12.280050	0.1	1.938939
12.281717	0.1	1.954973
12.283383	0.1	1.970708
12.285050	0.1	1.985252
12.286717	0.1	1.996815
12.288383	0.1	2.004683
12.290050	0.1	2.010763
12.291717	0.1	2.017677
12.293383	0.1	2.027214
12.295050	0.1	2.040088
12.296717	0.1	2.056837
12.298383	0.1	2.077401
12.300050	0.1	2.100051
12.301717	0.1	2.121687
12.303383	0.1	2.139866
12.305050	0.1	2.154648
12.306717	0.1	2.168179
12.308383	0.1	2.183020
12.310050	0.1	2.200484
12.311717	0.1	2.219260
12.313383	0.1	2.236247
12.315050	0.1	2.249420
12.316717	0.1	2.258897
12.318383	0.1	2.266824
12.320050	0.1	2.276182
12.321717	0.1	2.289891
12.323383	0.1	2.308726
12.325050	0.1	2.331317
12.326717	0.1	2.355278
12.328383	0.1	2.378225
12.330050	0.1	2.398908
12.331717	0.1	2.417743
12.333383	0.1	2.436638
12.335050	0.1	2.456248
12.336717	0.1	2.476037
12.338383	0.1	2.495527
12.340050	0.1	2.514243
12.341717	0.1	2.531767
12.343383	0.1	2.548397
12.345050	0.1	2.565503
12.346717	0.1	2.584577
12.348383	0.1	2.605915
12.350050	0.1	2.628863
12.351717	0.1	2.651930
12.353383	0.1	2.673209
12.355050	0.1	2.692104
12.356717	0.1	2.710104
12.358383	0.1	2.728939
12.360050	0.1	2.748430
12.361717	0.1	2.767027
12.363383	0.1	2.784133
12.365050	0.1	2.800942
12.366717	0.1	2.819717
12.368383	0.1	2.842903
12.370050	0.1	2.870858
12.371717	0.1	2.900481
12.373383	0.1	2.927005
12.375050	0.1	2.947569
12.376717	0.1	2.962649
12.378383	0.1	2.975464
12.380050	0.1	2.989710
12.381717	0.1	3.006995
12.383383	0.1	3.026962
12.385050	0.1	3.049195
12.386717	0.1	3.073216
12.388383	0.1	3.097356
12.390050	0.1	3.120303
12.391717	0.1	3.142119
12.393383	0.1	3.163815
12.395050	0.1	3.186166
12.396717	0.1	3.208935
12.398383	0.1	3.231764
12.400050	0.1	3.254116
12.401717	0.1	3.276348
12.403383	0.1	3.298819
12.405050	0.1	3.322005
12.406717	0.1	3.345847
12.408383	0.1	3.370047
12.410050	0.1	3.394604
12.411717	0.1	3.419519
12.413383	0.1	3.444612
12.415050	0.1	3.469706
12.416717	0.1	3.495634
12.418383	0.1	3.523290
12.420050	0.1	3.551960
12.421717	0.1	3.580451
12.423383	0.1	3.608048
12.425050	0.1	3.634215
12.426717	0.1	3.658653
12.428383	0.1	3.681600
12.430050	0.1	3.703714
12.431717	0.1	3.725589
12.433383	0.1	3.748715
12.435050	0.1	3.774047
12.436717	0.1	3.800273
12.438383	0.1	3.824949
12.440050	0.1	3.848195
12.441717	0.1	3.873110
12.443383	0.1	3.901899
12.445050	0.1	3.933311
12.446717	0.1	3.963709
12.448383	0.1	3.989816
12.450050	0.1	4.010558
12.451717	0.1	4.027367
12.453383	0.1	4.042745
12.455050	0.1	4.058600
12.456717	0.1	4.076243
12.458383	0.1	4.095733
12.460050	0.1	4.116118
12.461717	0.1	4.135669
12.463383	0.1	4.153192
12.465050	0.1	4.167557
12.466717	0.1	4.177869
12.468383	0.1	4.184783
12.470050	0.1	4.191697
12.471717	0.1	4.202366
12.473383	0.1	4.216910
12.475050	0.1	4.232288
12.476717	0.1	4.246414
12.478383	0.1	4.260063
12.480050	0.1	4.273474
12.481717	0.1	4.285217
12.483383	0.1	4.294098
12.485050	0.1	4.300893
12.486717	0.1	4.306555
12.488383	0.1	4.310370
12.490050	0.1	4.311443
12.491717	0.1	4.310787
12.493383	0.1	4.309893
12.495050	0.1	4.308760
12.496717	0.1	4.307091
12.498383	0.1	4.304588
12.500050	0.1	4.300654
12.501717	0.1	4.295290
12.503383	0.1	4.289508
12.505050	0.1	4.284919
12.506717	0.1	4.282475
12.508383	0.1	4.282415
12.510050	0.1	4.284024
12.511717	0.1	4.285574
12.513383	0.1	4.284621
12.515050	0.1	4.280091
12.516717	0.1	4.273176
12.518383	0.1	4.265428
12.520050	0.1	4.257441
12.521717	0.1	4.249335
12.523383	0.1	4.241348
12.525050	0.1	4.233420
12.526717	0.1	4.225612
12.528383	0.1	4.218459
12.530050	0.1	4.212976
12.531717	0.1	4.210174
12.533383	0.1	4.209042
12.535050	0.1	4.206956
12.536717	0.1	4.202366
12.538383	0.1	4.196525
12.540050	0.1	4.191816
12.541717	0.1	4.189253
12.543383	0.1	4.187882
12.545050	0.1	4.185200
12.546717	0.1	4.178763
12.548383	0.1	4.168332
12.550050	0.1	4.156411
12.551717	0.1	4.146517
12.553383	0.1	4.140556
12.555050	0.1	4.137635
12.556717	0.1	4.136145
12.558383	0.1	4.135132
12.560050	0.1	4.133106
12.561717	0.1	4.128933
12.563383	0.1	4.123032
12.565050	0.1	4.116535
12.566717	0.1	4.110098
12.568383	0.1	4.103840
12.570050	0.1	4.097998
12.571717	0.1	4.092813
12.573383	0.1	4.087925
12.575050	0.1	4.082382
12.576717	0.1	4.074812
12.578383	0.1	4.065275
12.580050	0.1	4.055858
12.581717	0.1	4.047454
12.583383	0.1	4.038811
12.585050	0.1	4.028738
12.586717	0.1	4.017890
12.588383	0.1	4.007161
12.590050	0.1	3.995896
12.591717	0.1	3.982067
12.593383	0.1	3.964782
12.595050	0.1	3.944934
12.596717	0.1	3.924370
12.598383	0.1	3.904581
12.600050	0.1	3.887475
12.601717	0.1	3.874302
12.603383	0.1	3.864467
12.605050	0.1	3.855705
12.606717	0.1	3.845155
12.608383	0.1	3.830374
12.610050	0.1	3.810287
12.611717	0.1	3.785789
12.613383	0.1	3.760338
12.615050	0.1	3.738344
12.616717	0.1	3.721357
12.618383	0.1	3.706813
12.620050	0.1	3.691077
12.621717	0.1	3.672838
12.623383	0.1	3.653109
12.625050	0.1	3.632963
12.626717	0.1	3.612042
12.628383	0.1	3.588975
12.630050	0.1	3.562808
12.631717	0.1	3.533781
12.633383	0.1	3.503442
12.635050	0.1	3.473103
12.636717	0.1	3.443539
12.638383	0.1	3.415704
12.640050	0.1	3.389657
12.641717	0.1	3.363908
12.643383	0.1	3.336549
12.645050	0.1	3.307104
12.646717	0.1	3.277421
12.648383	0.1	3.249705
12.650050	0.1	3.223837
12.651717	0.1	3.197968
12.653383	0.1	3.170371
12.655050	0.1	3.140271
12.656717	0.1	3.107548
12.658383	0.1	3.073096
12.660050	0.1	3.039062
12.661717	0.1	3.007353
12.663383	0.1	2.978683
12.665050	0.1	2.952337
12.666717	0.1	2.926052
12.668383	0.1	2.897501
12.670050	0.1	2.865791
12.671717	0.1	2.832115
12.673383	0.1	2.798200
12.675050	0.1	2.764881
12.676717	0.1	2.732515
12.678383	0.1	2.701819
12.680050	0.1	2.673388
12.681717	0.1	2.646923
12.683383	0.1	2.621234
12.685050	0.1	2.595902
12.686717	0.1	2.571404
12.688383	0.1	2.548635
12.690050	0.1	2.527595
12.691717	0.1	2.507270
12.693383	0.1	2.486110
12.695050	0.1	2.463222
12.696717	0.1	2.438784
12.698383	0.1	2.413154
12.700050	0.1	2.387107
12.701717	0.1	2.361298
12.703383	0.1	2.336204
12.705050	0.1	2.312243
12.706717	0.1	2.289832
12.708383	0.1	2.269328
12.710050	0.1	2.250612
12.711717	0.1	2.233267
12.713383	0.1	2.216041
12.715050	0.1	2.197623
12.716717	0.1	2.177417
12.718383	0.1	2.155185
12.720050	0.1	2.130926
12.721717	0.1	2.104879
12.723383	0.1	2.078056
12.725050	0.1	2.052844
12.726717	0.1	2.031684
12.728383	0.1	2.015054
12.730050	0.1	2.000868
12.731717	0.1	1.986444
12.733383	0.1	1.970112
12.735050	0.1	1.952708
12.736717	0.1	1.936138
12.738383	0.1	1.920819
12.740050	0.1	1.906157
12.741717	0.1	1.891077
12.743383	0.1	1.874626
12.745050	0.1	1.856506
12.746717	0.1	1.837432
12.748383	0.1	1.818359
12.750050	0.1	1.799643
12.751717	0.1	1.781702
12.753383	0.1	1.764953
12.755050	0.1	1.750231
12.756717	0.1	1.738429
12.758383	0.1	1.728892
12.760050	0.1	1.720011
12.761717	0.1	1.711369
12.763383	0.1	1.703978
12.765050	0.1	1.697242
12.766717	0.1	1.689375
12.768383	0.1	1.680434
12.770050	0.1	1.672208
12.771717	0.1	1.665235
12.773383	0.1	1.658023
12.775050	0.1	1.649559
12.776717	0.1	1.640797
12.778383	0.1	1.632512
12.780050	0.1	1.624763
12.781717	0.1	1.617670
12.783383	0.1	1.612127
12.785050	0.1	1.608551
12.786717	0.1	1.607180
12.788383	0.1	1.607597
12.790050	0.1	1.608491
12.791717	0.1	1.609147
12.793383	0.1	1.610220
12.795050	0.1	1.612783
12.796717	0.1	1.616478
12.798383	0.1	1.618803
12.800050	0.1	1.616776
12.801717	0.1	1.611352
12.803383	0.1	1.606524
12.805050	0.1	1.605153
12.806717	0.1	1.607001
12.808383	0.1	1.610696
12.810050	0.1	1.615048
12.811717	0.1	1.618743
12.813383	0.1	1.621187
12.815050	0.1	1.622975
12.816717	0.1	1.624525
12.818383	0.1	1.626611
12.820050	0.1	1.630604
12.821717	0.1	1.637638
12.823383	0.1	1.647353
12.825050	0.1	1.658201
12.826717	0.1	1.667798
12.828383	0.1	1.674593
12.830050	0.1	1.679361
12.831717	0.1	1.684785
12.833383	0.1	1.692474
12.835050	0.1	1.702368
12.836717	0.1	1.713812
12.838383	0.1	1.725972
12.840050	0.1	1.738548
12.841717	0.1	1.751840
12.843383	0.1	1.765967
12.845050	0.1	1.780272
12.846717	0.1	1.793385
12.848383	0.1	1.804352
12.850050	0.1	1.813114
12.851717	0.1	1.820266
12.853383	0.1	1.827002
12.855050	0.1	1.834869
12.856717	0.1	1.844943
12.858383	0.1	1.857281
12.860050	0.1	1.871169
12.861717	0.1	1.885355
12.863383	0.1	1.898646
12.865050	0.1	1.911104
12.866717	0.1	1.923204
12.868383	0.1	1.935005
12.870050	0.1	1.945794
12.871717	0.1	1.955629
12.873383	0.1	1.965642
12.875050	0.1	1.977027
12.876717	0.1	1.990080
12.878383	0.1	2.004206
12.880050	0.1	2.018631
12.881717	0.1	2.032936
12.883383	0.1	2.046764
12.885050	0.1	2.059758
12.886717	0.1	2.071679
12.888383	0.1	2.081752
12.890050	0.1	2.089441
12.891717	0.1	2.094805
12.893383	0.1	2.099097
12.895050	0.1	2.105057
12.896717	0.1	2.114236
12.898383	0.1	2.125502
12.900050	0.1	2.136588
12.901717	0.1	2.146065
12.903383	0.1	2.153397
12.905050	0.1	2.158344
12.906717	0.1	2.161980
12.908383	0.1	2.165675
12.910050	0.1	2.169430
12.911717	0.1	2.172291
12.913383	0.1	2.173841
12.915050	0.1	2.174914
12.916717	0.1	2.176583
12.918383	0.1	2.179206
12.920050	0.1	2.181947
12.921717	0.1	2.183914
12.923383	0.1	2.185166
12.925050	0.1	2.187312
12.926717	0.1	2.191842
12.928383	0.1	2.198160
12.930050	0.1	2.203465
12.931717	0.1	2.205312
12.933383	0.1	2.203286
12.935050	0.1	2.199888
12.936717	0.1	2.198100
12.938383	0.1	2.197862
12.940050	0.1	2.196670
12.941717	0.1	2.192676
12.943383	0.1	2.186358
12.945050	0.1	2.178490
12.946717	0.1	2.169669
12.948383	0.1	2.161324
12.950050	0.1	2.155006
12.951717	0.1	2.151191
12.953383	0.1	2.149522
12.955050	0.1	2.149046
12.956717	0.1	2.148271
12.958383	0.1	2.145529
12.960050	0.1	2.140284
12.961717	0.1	2.134562
12.963383	0.1	2.130151
12.965050	0.1	2.127886
12.966717	0.1	2.127051
12.968383	0.1	2.126038
12.970050	0.1	2.123714
12.971717	0.1	2.119661
12.973383	0.1	2.113640
12.975050	0.1	2.105415
12.976717	0.1	2.096057
12.978383	0.1	2.086818
12.980050	0.1	2.077878
12.981717	0.1	2.068758
12.983383	0.1	2.058327
12.985050	0.1	2.045989
12.986717	0.1	2.032697
12.988383	0.1	2.019525
12.990050	0.1	2.006650
12.991717	0.1	1.994312
12.993383	0.1	1.983166
12.995050	0.1	1.973570
12.996717	0.1	1.965284
12.998383	0.1	1.957893
13.000050	0.1	1.949608
13.001717	0.1	1.938522
13.003383	0.1	1.923978
13.005050	0.1	1.906335
13.006717	0.1	1.886428
13.008383	0.1	1.866341
13.010050	0.1	1.848817
13.011717	0.1	1.835883
13.013383	0.1	1.827836
13.015050	0.1	1.822412
13.016717	0.1	1.816154
13.018383	0.1	1.806438
13.020050	0.1	1.793325
13.021717	0.1	1.778364
13.023383	0.1	1.762509
13.025050	0.1	1.745343
13.026717	0.1	1.726568
13.028383	0.1	1.706898
13.030050	0.1	1.686931
13.031717	0.1	1.666844
13.033383	0.1	1.647592
13.035050	0.1	1.631141
13.036717	0.1	1.617909
13.038383	0.1	1.606524
13.040050	0.1	1.594246
13.041717	0.1	1.578689
13.043383	0.1	1.559496
13.045050	0.1	1.537562
13.046717	0.1	1.513779
13.048383	0.1	1.489282
13.050050	0.1	1.465499
13.051717	0.1	1.443327
13.053383	0.1	1.422703
13.055050	0.1	1.403868
13.056717	0.1	1.387298
13.058383	0.1	1.372695
13.060050	0.1	1.359105
13.061717	0.1	1.345933
13.063383	0.1	1.332998
13.065050	0.1	1.320779
13.066717	0.1	1.309991
13.068383	0.1	1.301229
13.070050	0.1	1.293361
13.071717	0.1	1.284540
13.073383	0.1	1.273930
13.075050	0.1	1.261830
13.076717	0.1	1.248837
13.078383	0.1	1.236022
13.080050	0.1	1.224458
13.081717	0.1	1.214087
13.083383	0.1	1.203835
13.085050	0.1	1.193345
13.086717	0.1	1.183510
13.088383	0.1	1.175463
13.090050	0.1	1.169741
13.091717	0.1	1.166284
13.093383	0.1	1.163781
13.095050	0.1	1.160503
13.096717	0.1	1.155078
13.098383	0.1	1.147270
13.100050	0.1	1.137734
13.101717	0.1	1.128018
13.103383	0.1	1.119375
13.105050	0.1	1.112402
13.106717	0.1	1.108348
13.108383	0.1	1.108170
13.110050	0.1	1.110435
13.111717	0.1	1.112521
13.113383	0.1	1.112938
13.115050	0.1	1.112223
13.116717	0.1	1.111925
13.118383	0.1	1.112700
13.120050	0.1	1.112819
13.121717	0.1	1.110077
13.123383	0.1	1.103580
13.125050	0.1	1.094580
13.126717	0.1	1.086295
13.128383	0.1	1.082420
13.130050	0.1	1.084387
13.131717	0.1	1.090229
13.133383	0.1	1.096666
13.135050	0.1	1.101375
13.136717	0.1	1.102448
13.138383	0.1	1.098871
13.140050	0.1	1.092136
13.141717	0.1	1.086056
13.143383	0.1	1.083493
13.145050	0.1	1.084149
13.146717	0.1	1.085222
13.148383	0.1	1.084566
13.150050	0.1	1.083374
13.151717	0.1	1.084149
13.153383	0.1	1.087964
13.155050	0.1	1.093865
13.156717	0.1	1.099527
13.158383	0.1	1.102150
13.160050	0.1	1.100481
13.161717	0.1	1.096010
13.163383	0.1	1.092315
13.165050	0.1	1.092255
13.166717	0.1	1.096606
13.168383	0.1	1.104355
13.170050	0.1	1.114070
13.171717	0.1	1.123667
13.173383	0.1	1.130045
13.175050	0.1	1.131654
13.176717	0.1	1.130760
13.178383	0.1	1.130223
13.180050	0.1	1.130760
13.181717	0.1	1.132011
13.183383	0.1	1.134753
13.185050	0.1	1.139402
13.186717	0.1	1.144052
13.188383	0.1	1.146734
13.190050	0.1	1.147449
13.191717	0.1	1.148105
13.193383	0.1	1.149893
13.195050	0.1	1.152515
13.196717	0.1	1.154602
13.198383	0.1	1.154840
13.200050	0.1	1.153112
13.201717	0.1	1.150012
13.203383	0.1	1.146615
13.205050	0.1	1.144230
13.206717	0.1	1.143515
13.208383	0.1	1.144588
13.210050	0.1	1.147032
13.211717	0.1	1.151323
13.213383	0.1	1.157999
13.215050	0.1	1.166701
13.216717	0.1	1.176298
13.218383	0.1	1.186669
13.220050	0.1	1.197100
13.221717	0.1	1.205564
13.223383	0.1	1.210809
13.225050	0.1	1.213849
13.226717	0.1	1.215816
13.228383	0.1	1.216054
13.230050	0.1	1.213849
13.231717	0.1	1.210690
13.233383	0.1	1.208961
13.235050	0.1	1.210094
13.236717	0.1	1.214147
13.238383	0.1	1.219988
13.240050	0.1	1.226485
13.241717	0.1	1.233697
13.243383	0.1	1.242518
13.245050	0.1	1.253367
13.246717	0.1	1.265347
13.248383	0.1	1.277268
13.250050	0.1	1.288414
13.251717	0.1	1.298487
13.253383	0.1	1.307070
13.255050	0.1	1.314223
13.256717	0.1	1.320899
13.258383	0.1	1.328051
13.260050	0.1	1.335859
13.261717	0.1	1.344681
13.263383	0.1	1.354933
13.265050	0.1	1.366913
13.266717	0.1	1.380503
13.268383	0.1	1.394868
13.270050	0.1	1.408756
13.271717	0.1	1.422405
13.273383	0.1	1.437783
13.275050	0.1	1.456320
13.276717	0.1	1.477182
13.278383	0.1	1.498997
13.280050	0.1	1.520395
13.281717	0.1	1.540721
13.283383	0.1	1.560450
13.285050	0.1	1.581133
13.286717	0.1	1.604021
13.288383	0.1	1.628757
13.290050	0.1	1.655042
13.291717	0.1	1.683295
13.293383	0.1	1.714408
13.295050	0.1	1.747787
13.296717	0.1	1.782477
13.298383	0.1	1.818597
13.300050	0.1	1.856923
13.301717	0.1	1.897514
13.303383	0.1	1.939535
13.305050	0.1	1.982212
13.306717	0.1	2.025306
13.308383	0.1	2.068579
13.310050	0.1	2.112508
13.311717	0.1	2.158582
13.313383	0.1	2.208114
13.315050	0.1	2.261102
13.316717	0.1	2.316535
13.318383	0.1	2.372384
13.320050	0.1	2.426624
13.321717	0.1	2.480030
13.323383	0.1	2.536237
13.325050	0.1	2.598167
13.326717	0.1	2.665222
13.328383	0.1	2.734780
13.330050	0.1	2.805174
13.331717	0.1	2.875984
13.333383	0.1	2.947688
13.335050	0.1	3.020227
13.336717	0.1	3.093064
13.338383	0.1	3.165901
13.340050	0.1	3.239155
13.341717	0.1	3.314436
13.343383	0.1	3.393829
13.345050	0.1	3.478050
13.346717	0.1	3.565967
13.348383	0.1	3.657103
13.350050	0.1	3.752172
13.351717	0.1	3.851831
13.353383	0.1	3.955305
13.355050	0.1	4.061103
13.356717	0.1	4.168093
13.358383	0.1	4.276037
13.360050	0.1	4.386008
13.361717	0.1	4.499972
13.363383	0.1	4.619718
13.365050	0.1	4.745305
13.366717	0.1	4.875481
13.368383	0.1	5.009115
13.370050	0.1	5.145610
13.371717	0.1	5.284190
13.373383	0.1	5.423844
13.375050	0.1	5.565286
13.376717	0.1	5.710900
13.378383	0.1	5.862356
13.380050	0.1	6.019950
13.381717	0.1	6.182850
13.383383	0.1	6.349683
13.385050	0.1	6.519258
13.386717	0.1	6.692231
13.388383	0.1	6.870211
13.390050	0.1	7.054568
13.391717	0.1	7.244766
13.393383	0.1	7.438839
13.395050	0.1	7.634998
13.396717	0.1	7.832706
13.398383	0.1	8.032561
13.400050	0.1	8.235395
13.401717	0.1	8.441210
13.403383	0.1	8.649231
13.405050	0.1	8.858681
13.406717	0.1	9.069205
13.408383	0.1	9.281278
13.410050	0.1	9.495259
13.411717	0.1	9.710909
13.413383	0.1	9.927333
13.415050	0.1	10.143221
13.416717	0.1	10.356248
13.418383	0.1	10.564566
13.420050	0.1	10.768057
13.421717	0.1	10.968447
13.423383	0.1	11.166931
13.425050	0.1	11.363805
13.426717	0.1	11.559070
13.428383	0.1	11.752904
13.430050	0.1	11.944891
13.431717	0.1	12.133480
13.433383	0.1	12.316287
13.435050	0.1	12.491048
13.436717	0.1	12.657047
13.438383	0.1	12.815297
13.440050	0.1	12.967766
13.441717	0.1	13.116182
13.443383	0.1	13.260663
13.445050	0.1	13.399304
13.446717	0.1	13.530851
13.448383	0.1	13.655127
13.450050	0.1	13.772369
13.451717	0.1	13.883174
13.453383	0.1	13.987602
13.455050	0.1	14.085234
13.456717	0.1	14.175475
13.458383	0.1	14.258505
13.460050	0.1	14.335693
13.461717	0.1	14.407397
13.463383	0.1	14.473201
13.465050	0.1	14.532030
13.466717	0.1	14.582516
13.468383	0.1	14.624656
13.470050	0.1	14.659823
13.471717	0.1	14.689029
13.473383	0.1	14.712335
13.475050	0.1	14.730752
13.476717	0.1	14.745773
13.478383	0.1	14.757634
13.480050	0.1	14.765860
13.481717	0.1	14.770151
13.483383	0.1	14.770449
13.485050	0.1	14.766634
13.486717	0.1	14.758588
13.488383	0.1	14.746548
13.490050	0.1	14.730872
13.491717	0.1	14.711500
13.493383	0.1	14.687718
13.495050	0.1	14.658214
13.496717	0.1	14.622987
13.498383	0.1	14.584185
13.500050	0.1	14.543832
13.501717	0.1	14.502645
13.503383	0.1	14.459611
13.505050	0.1	14.413060
13.506717	0.1	14.361919
13.508383	0.1	14.305771
13.510050	0.1	14.244438
13.511717	0.1	14.178754
13.513383	0.1	14.110804
13.515050	0.1	14.041305
13.516717	0.1	13.968528
13.518383	0.1	13.890565
13.520050	0.1	13.807536
13.521717	0.1	13.720871
13.523383	0.1	13.630868
13.525050	0.1	13.535679
13.526717	0.1	13.433278
13.528383	0.1	13.324202
13.530050	0.1	13.211370
13.531717	0.1	13.097347
13.533383	0.1	12.981892
13.535050	0.1	12.862564
13.536717	0.1	12.736858
13.538383	0.1	12.603820
13.540050	0.1	12.463988
13.541717	0.1	12.318433
13.543383	0.1	12.167693
13.545050	0.1	12.012721
13.546717	0.1	11.853994
13.548383	0.1	11.690379
13.550050	0.1	11.520625
13.551717	0.1	11.345208
13.553383	0.1	11.165322
13.555050	0.1	10.981501
13.556717	0.1	10.794879
13.558383	0.1	10.606528
13.560050	0.1	10.415912
13.561717	0.1	10.221840
13.563383	0.1	10.024191
13.565050	0.1	9.823561
13.566717	0.1	9.619773
13.568383	0.1	9.412647
13.570050	0.1	9.202481
13.571717	0.1	8.990229
13.573383	0.1	8.777142
13.575050	0.1	8.564294
13.576717	0.1	8.351326
13.578383	0.1	8.135915
13.580050	0.1	7.917881
13.581717	0.1	7.700265
13.583383	0.1	7.486523
13.585050	0.1	7.277966
13.586717	0.1	7.074595
13.588383	0.1	6.875217
13.590050	0.1	6.678462
13.591717	0.1	6.483674
13.593383	0.1	6.289423
13.595050	0.1	6.094039
13.596717	0.1	5.898059
13.598383	0.1	5.704165
13.600050	0.1	5.514682
13.601717	0.1	5.330444
13.603383	0.1	5.150616
13.605050	0.1	4.973769
13.606717	0.1	4.799605
13.608383	0.1	4.630029
13.610050	0.1	4.467011
13.611717	0.1	4.310429
13.613383	0.1	4.159093
13.615050	0.1	4.012883
13.616717	0.1	3.871918
13.618383	0.1	3.735960
13.620050	0.1	3.605664
13.621717	0.1	3.482282
13.623383	0.1	3.365576
13.625050	0.1	3.253818
13.626717	0.1	3.145874
13.628383	0.1	3.041983
13.630050	0.1	2.941966
13.631717	0.1	2.844632
13.633383	0.1	2.749682
13.635050	0.1	2.657592
13.636717	0.1	2.568305
13.638383	0.1	2.481759
13.640050	0.1	2.399504
13.641717	0.1	2.324283
13.643383	0.1	2.256930
13.645050	0.1	2.196670
13.646717	0.1	2.142251
13.648383	0.1	2.092719
13.650050	0.1	2.046824
13.651717	0.1	2.002895
13.653383	0.1	1.958966
13.655050	0.1	1.913786
13.656717	0.1	1.868129
13.658383	0.1	1.823664
13.660050	0.1	1.781166
13.661717	0.1	1.740694
13.663383	0.1	1.702786
13.665050	0.1	1.668394
13.666717	0.1	1.636982
13.668383	0.1	1.607835
13.670050	0.1	1.581073
13.671717	0.1	1.555979
13.673383	0.1	1.531005
13.675050	0.1	1.505315
13.676717	0.1	1.480103
13.678383	0.1	1.456797
13.680050	0.1	1.436412
13.681717	0.1	1.419127
13.683383	0.1	1.404464
13.685050	0.1	1.391053
13.686717	0.1	1.377225
13.688383	0.1	1.361907
13.690050	0.1	1.345038
13.691717	0.1	1.327455
13.693383	0.1	1.310349
13.695050	0.1	1.295507
13.696717	0.1	1.284421
13.698383	0.1	1.276791
13.700050	0.1	1.269996
13.701717	0.1	1.260758
13.703383	0.1	1.247644
13.705050	0.1	1.231670
13.706717	0.1	1.215756
13.708383	0.1	1.203358
13.710050	0.1	1.196861
13.711717	0.1	1.195073
13.713383	0.1	1.195014
13.715050	0.1	1.193762
13.716717	0.1	1.189888
13.718383	0.1	1.183510
13.720050	0.1	1.176179
13.721717	0.1	1.169145
13.723383	0.1	1.162291
13.725050	0.1	1.155198
13.726717	0.1	1.148164
13.728383	0.1	1.141667
13.730050	0.1	1.135647
13.731717	0.1	1.130045
13.733383	0.1	1.124144
13.735050	0.1	1.116157
13.736717	0.1	1.105368
13.738383	0.1	1.093805
13.740050	0.1	1.084983
13.741717	0.1	1.079738
13.743383	0.1	1.076043
13.745050	0.1	1.072049
13.746717	0.1	1.068115
13.748383	0.1	1.065373
13.750050	0.1	1.065195
13.751717	0.1	1.067877
13.753383	0.1	1.071692
13.755050	0.1	1.073420
13.756717	0.1	1.070738
13.758383	0.1	1.063407
13.760050	0.1	1.053631
13.761717	0.1	1.044571
13.763383	0.1	1.037777
13.765050	0.1	1.033127
13.766717	0.1	1.030386
13.768383	0.1	1.029372
13.770050	0.1	1.029730
13.771717	0.1	1.031458
13.773383	0.1	1.034319
13.775050	0.1	1.037538
13.776717	0.1	1.040638
13.778383	0.1	1.043379
13.780050	0.1	1.045525
13.781717	0.1	1.047850
13.783383	0.1	1.050830
13.785050	0.1	1.053512
13.786717	0.1	1.054108
13.788383	0.1	1.051724
13.790050	0.1	1.046658
13.791717	0.1	1.039505
13.793383	0.1	1.031399
13.795050	0.1	1.024306
13.796717	0.1	1.020372
13.798383	0.1	1.021028
13.800050	0.1	1.025975
13.801717	0.1	1.033545
13.803383	0.1	1.041114
13.805050	0.1	1.047134
13.806717	0.1	1.051486
13.808383	0.1	1.055002
13.810050	0.1	1.058579
13.811717	0.1	1.062036
13.813383	0.1	1.064241
13.815050	0.1	1.064003
13.816717	0.1	1.061142
13.818383	0.1	1.056552
13.820050	0.1	1.052320
13.821717	0.1	1.050592
13.823383	0.1	1.052678
13.825050	0.1	1.058161
13.826717	0.1	1.064777
13.828383	0.1	1.069903
13.830050	0.1	1.072466
13.831717	0.1	1.073003
13.833383	0.1	1.073003
13.835050	0.1	1.073837
13.836717	0.1	1.076341
13.838383	0.1	1.080513
13.840050	0.1	1.085520
13.841717	0.1	1.089752
13.843383	0.1	1.092494
13.845050	0.1	1.093865
13.846717	0.1	1.094341
13.848383	0.1	1.094580
13.850050	0.1	1.094461
13.851717	0.1	1.093924
13.853383	0.1	1.093566
13.855050	0.1	1.094401
13.856717	0.1	1.096726
13.858383	0.1	1.100183
13.860050	0.1	1.104772
13.861717	0.1	1.110792
13.863383	0.1	1.117528
13.865050	0.1	1.123369
13.866717	0.1	1.127899
13.868383	0.1	1.131535
13.870050	0.1	1.134336
13.871717	0.1	1.136184
13.873383	0.1	1.137436
13.875050	0.1	1.138389
13.876717	0.1	1.139164
13.878383	0.1	1.139462
13.880050	0.1	1.139045
13.881717	0.1	1.137912
13.883383	0.1	1.136541
13.885050	0.1	1.135945
13.886717	0.1	1.136899
13.888383	0.1	1.139641
13.890050	0.1	1.143754
13.891717	0.1	1.147211
13.893383	0.1	1.148403
13.895050	0.1	1.148641
13.896717	0.1	1.150191
13.898383	0.1	1.152933
13.900050	0.1	1.155377
13.901717	0.1	1.157761
13.903383	0.1	1.161039
13.905050	0.1	1.164794
13.906717	0.1	1.167774
13.908383	0.1	1.170099
13.910050	0.1	1.172304
13.911717	0.1	1.174271
13.913383	0.1	1.174986
13.915050	0.1	1.174390
13.916717	0.1	1.173079
13.918383	0.1	1.171827
13.920050	0.1	1.171410
13.921717	0.1	1.173139
13.923383	0.1	1.177788
13.925050	0.1	1.184225
13.926717	0.1	1.190782
13.928383	0.1	1.196206
13.930050	0.1	1.199901
13.931717	0.1	1.202345
13.933383	0.1	1.204848
13.935050	0.1	1.208842
13.936717	0.1	1.213491
13.938383	0.1	1.216650
13.940050	0.1	1.216948
13.941717	0.1	1.215756
13.943383	0.1	1.215518
13.945050	0.1	1.218200
13.946717	0.1	1.224101
13.948383	0.1	1.231432
13.950050	0.1	1.237512
13.951717	0.1	1.241088
13.953383	0.1	1.242876
13.955050	0.1	1.244724
13.956717	0.1	1.247943
13.958383	0.1	1.253009
13.960050	0.1	1.259804
13.961717	0.1	1.268268
13.963383	0.1	1.277506
13.965050	0.1	1.286626
13.966717	0.1	1.295149
13.968383	0.1	1.302481
13.970050	0.1	1.308680
13.971717	0.1	1.314104
13.973383	0.1	1.319528
13.975050	0.1	1.325131
13.976717	0.1	1.331508
13.978383	0.1	1.339674
13.980050	0.1	1.350045
13.981717	0.1	1.360834
13.983383	0.1	1.369834
13.985050	0.1	1.377225
13.986717	0.1	1.384676
13.988383	0.1	1.393318
13.990050	0.1	1.403034
13.991717	0.1	1.413345
13.993383	0.1	1.423538
13.995050	0.1	1.433194
13.996717	0.1	1.442611
13.998383	0.1	1.453102
14.000050	0.1	1.465857
14.001717	0.1	1.480818
14.003383	0.1	1.496911
14.005050	0.1	1.513064
14.006717	0.1	1.529455
14.008383	0.1	1.546681
14.010050	0.1	1.564324
14.011717	0.1	1.581013
14.013383	0.1	1.596093
14.015050	0.1	1.609862
14.016717	0.1	1.623154
14.018383	0.1	1.637220
14.020050	0.1	1.653373
14.021717	0.1	1.672030
14.023383	0.1	1.691997
14.025050	0.1	1.711905
14.026717	0.1	1.731277
14.028383	0.1	1.750589
14.030050	0.1	1.770616
14.031717	0.1	1.791000
14.033383	0.1	1.811147
14.035050	0.1	1.831710
14.036717	0.1	1.854301
14.038383	0.1	1.878798
14.040050	0.1	1.903236
14.041717	0.1	1.927257
14.043383	0.1	1.952052
14.045050	0.1	1.978397
14.046717	0.1	2.005100
14.048383	0.1	2.030194
14.050050	0.1	2.053082
14.051717	0.1	2.074361
14.053383	0.1	2.095342
14.055050	0.1	2.117157
14.056717	0.1	2.141297
14.058383	0.1	2.169013
14.060050	0.1	2.201140
14.061717	0.1	2.237022
14.063383	0.1	2.274037
14.065050	0.1	2.309203
14.066717	0.1	2.341151
14.068383	0.1	2.370119
14.070050	0.1	2.397418
14.071717	0.1	2.424121
14.073383	0.1	2.450705
14.075050	0.1	2.477110
14.076717	0.1	2.502859
14.078383	0.1	2.528072
14.080050	0.1	2.553821
14.081717	0.1	2.580822
14.083383	0.1	2.608359
14.085050	0.1	2.635479
14.086717	0.1	2.662242
14.088383	0.1	2.689481
14.090050	0.1	2.717614
14.091717	0.1	2.746582
14.093383	0.1	2.776325
14.095050	0.1	2.806723
14.096717	0.1	2.836347
14.098383	0.1	2.863109
14.100050	0.1	2.886057
14.101717	0.1	2.905786
14.103383	0.1	2.923608
14.105050	0.1	2.940774
14.106717	0.1	2.958954
14.108383	0.1	2.978921
14.110050	0.1	2.999485
14.111717	0.1	3.019154
14.113383	0.1	3.037751
14.115050	0.1	3.055453
14.116717	0.1	3.072083
14.118383	0.1	3.088057
14.120050	0.1	3.104627
14.121717	0.1	3.122330
14.123383	0.1	3.139973
14.125050	0.1	3.155709
14.126717	0.1	3.169060
14.128383	0.1	3.180623
14.130050	0.1	3.191114
14.131717	0.1	3.199935
14.133383	0.1	3.206194
14.135050	0.1	3.210247
14.136717	0.1	3.213763
14.138383	0.1	3.218293
14.140050	0.1	3.224790
14.141717	0.1	3.233731
14.143383	0.1	3.245294
14.145050	0.1	3.257692
14.146717	0.1	3.266871
14.148383	0.1	3.270269
14.150050	0.1	3.269136
14.151717	0.1	3.266931
14.153383	0.1	3.266096
14.155050	0.1	3.266633
14.156717	0.1	3.268242
14.158383	0.1	3.271401
14.160050	0.1	3.275633
14.161717	0.1	3.278852
14.163383	0.1	3.278911
14.165050	0.1	3.275156
14.166717	0.1	3.268659
14.168383	0.1	3.261209
14.170050	0.1	3.253937
14.171717	0.1	3.247082
14.173383	0.1	3.239811
14.175050	0.1	3.231406
14.176717	0.1	3.221750
14.178383	0.1	3.210604
14.180050	0.1	3.197730
14.181717	0.1	3.183603
14.183383	0.1	3.169120
14.185050	0.1	3.154040
14.186717	0.1	3.137708
14.188383	0.1	3.120005
14.190050	0.1	3.102541
14.191717	0.1	3.087104
14.193383	0.1	3.073514
14.195050	0.1	3.059507
14.196717	0.1	3.042877
14.198383	0.1	3.023565
14.200050	0.1	3.002823
14.201717	0.1	2.981067
14.203383	0.1	2.958238
14.205050	0.1	2.934754
14.206717	0.1	2.912045
14.208383	0.1	2.891302
14.210050	0.1	2.873302
14.211717	0.1	2.857745
14.213383	0.1	2.843023
14.215050	0.1	2.826452
14.216717	0.1	2.805591
14.218383	0.1	2.778828
14.220050	0.1	2.746284
14.221717	0.1	2.709568
14.223383	0.1	2.672315
14.225050	0.1	2.638757
14.226717	0.1	2.611458
14.228383	0.1	2.589524
14.230050	0.1	2.569676
14.231717	0.1	2.548099
14.233383	0.1	2.522826
14.235050	0.1	2.494097
14.236717	0.1	2.464175
14.238383	0.1	2.436400
14.240050	0.1	2.412558
14.241717	0.1	2.391696
14.243383	0.1	2.371252
14.245050	0.1	2.349675
14.246717	0.1	2.327263
14.248383	0.1	2.305210
14.250050	0.1	2.284706
14.251717	0.1	2.267122
14.253383	0.1	2.253056
14.255050	0.1	2.240539
14.256717	0.1	2.225995
14.258383	0.1	2.207756
14.260050	0.1	2.187669
14.261717	0.1	2.168298
14.263383	0.1	2.150893
14.265050	0.1	2.135277
14.266717	0.1	2.120793
14.268383	0.1	2.106846
14.270050	0.1	2.092719
14.271717	0.1	2.077818
14.273383	0.1	2.063275
14.275050	0.1	2.051115
14.276717	0.1	2.041996
14.278383	0.1	2.034962
14.280050	0.1	2.028287
14.281717	0.1	2.020419
14.283383	0.1	2.010822
14.285050	0.1	2.000153
14.286717	0.1	1.989365
14.288383	0.1	1.979232
14.290050	0.1	1.970589
14.291717	0.1	1.963973
14.293383	0.1	1.959443
14.295050	0.1	1.955569
14.296717	0.1	1.950920
14.298383	0.1	1.945019
14.300050	0.1	1.938522
14.301717	0.1	1.932502
14.303383	0.1	1.926959
14.305050	0.1	1.921356
14.306717	0.1	1.916349
14.308383	0.1	1.912117
14.310050	0.1	1.907349
14.311717	0.1	1.900613
14.313383	0.1	1.892805
14.315050	0.1	1.885831
14.316717	0.1	1.880765
14.318383	0.1	1.877070
14.320050	0.1	1.873911
14.321717	0.1	1.870513
14.323383	0.1	1.865924
14.325050	0.1	1.859367
14.326717	0.1	1.851142
14.328383	0.1	1.843035
14.330050	0.1	1.836777
14.331717	0.1	1.832962
14.333383	0.1	1.831174
14.335050	0.1	1.830220
14.336717	0.1	1.829028
14.338383	0.1	1.826406
14.340050	0.1	1.821518
14.341717	0.1	1.814902
14.343383	0.1	1.808882
14.345050	0.1	1.805723
14.346717	0.1	1.805723
14.348383	0.1	1.807094
14.350050	0.1	1.808167
14.351717	0.1	1.807690
14.353383	0.1	1.805723
14.355050	0.1	1.803994
14.356717	0.1	1.804888
14.358383	0.1	1.809418
14.360050	0.1	1.815200
14.361717	0.1	1.818478
14.363383	0.1	1.818240
14.365050	0.1	1.816273
14.366717	0.1	1.815379
14.368383	0.1	1.817286
14.370050	0.1	1.821935
14.371717	0.1	1.827300
14.373383	0.1	1.830936
14.375050	0.1	1.832247
14.376717	0.1	1.832545
14.378383	0.1	1.833856
14.380050	0.1	1.838029
14.381717	0.1	1.845777
14.383383	0.1	1.855314
14.385050	0.1	1.863837
14.386717	0.1	1.869440
14.388383	0.1	1.872003
14.390050	0.1	1.873314
14.391717	0.1	1.876354
14.393383	0.1	1.882255
14.395050	0.1	1.889885
14.396717	0.1	1.898110
14.398383	0.1	1.906574
14.400050	0.1	1.915038
14.401717	0.1	1.922786
14.403383	0.1	1.929045
14.405050	0.1	1.934052
14.406717	0.1	1.939535
14.408383	0.1	1.947522
14.410050	0.1	1.958609
14.411717	0.1	1.971007
14.413383	0.1	1.982451
14.415050	0.1	1.992285
14.416717	0.1	2.000868
14.418383	0.1	2.007902
14.420050	0.1	2.013028
14.421717	0.1	2.016962
14.423383	0.1	2.020776
14.425050	0.1	2.025068
14.426717	0.1	2.030134
14.428383	0.1	2.036452
14.430050	0.1	2.043963
14.431717	0.1	2.052784
14.433383	0.1	2.063573
14.435050	0.1	2.077162
14.436717	0.1	2.092421
14.438383	0.1	2.106428
14.440050	0.1	2.116263
14.441717	0.1	2.121389
14.443383	0.1	2.123416
14.445050	0.1	2.124548
14.446717	0.1	2.127409
14.448383	0.1	2.134860
14.450050	0.1	2.147794
14.451717	0.1	2.163947
14.453383	0.1	2.179980
14.455050	0.1	2.193868
14.456717	0.1	2.205014
14.458383	0.1	2.214134
14.460050	0.1	2.221644
14.461717	0.1	2.227247
14.463383	0.1	2.231717
14.465050	0.1	2.237141
14.466717	0.1	2.244771
14.468383	0.1	2.254367
14.470050	0.1	2.265871
14.471717	0.1	2.279043
14.473383	0.1	2.292514
14.475050	0.1	2.305210
14.476717	0.1	2.317429
14.478383	0.1	2.329886
14.480050	0.1	2.342522
14.481717	0.1	2.354741
14.483383	0.1	2.367437
14.485050	0.1	2.381742
14.486717	0.1	2.397835
14.488383	0.1	2.415598
14.490050	0.1	2.435327
14.491717	0.1	2.455473
14.493383	0.1	2.473176
14.495050	0.1	2.487898
14.496717	0.1	2.502203
14.498383	0.1	2.518654
14.500050	0.1	2.537608
14.501717	0.1	2.558530
14.503383	0.1	2.582014
14.505050	0.1	2.608776
14.506717	0.1	2.637625
14.508383	0.1	2.666116
14.510050	0.1	2.693176
14.511717	0.1	2.719224
14.513383	0.1	2.745271
14.515050	0.1	2.772272
14.516717	0.1	2.801061
14.518383	0.1	2.832890
14.520050	0.1	2.868712
14.521717	0.1	2.907992
14.523383	0.1	2.949298
14.525050	0.1	2.991617
14.526717	0.1	3.035128
14.528383	0.1	3.079474
14.530050	0.1	3.124356
14.531717	0.1	3.169894
14.533383	0.1	3.216088
14.535050	0.1	3.261984
14.536717	0.1	3.307104
14.538383	0.1	3.352821
14.540050	0.1	3.401697
14.541717	0.1	3.454983
14.543383	0.1	3.512502
14.545050	0.1	3.574908
14.546717	0.1	3.642917
14.548383	0.1	3.714442
14.550050	0.1	3.786803
14.551717	0.1	3.859639
14.553383	0.1	3.934086
14.555050	0.1	4.010439
14.556717	0.1	4.088283
14.558383	0.1	4.167617
14.560050	0.1	4.248798
14.561717	0.1	4.332006
14.563383	0.1	4.417420
14.565050	0.1	4.504800
14.566717	0.1	4.593969
14.568383	0.1	4.685223
14.570050	0.1	4.778028
14.571717	0.1	4.871190
14.573383	0.1	4.965246
14.575050	0.1	5.062878
14.576717	0.1	5.166471
14.578383	0.1	5.275786
14.580050	0.1	5.387605
14.581717	0.1	5.497694
14.583383	0.1	5.603612
14.585050	0.1	5.707264
14.586717	0.1	5.813182
14.588383	0.1	5.923808
14.590050	0.1	6.037653
14.591717	0.1	6.151855
14.593383	0.1	6.264747
14.595050	0.1	6.376386
14.596717	0.1	6.487728
14.598383	0.1	6.599605
14.600050	0.1	6.711424
14.601717	0.1	6.821931
14.603383	0.1	6.931603
14.605050	0.1	7.042706
14.606717	0.1	7.156611
14.608383	0.1	7.273138
14.610050	0.1	7.391155
14.611717	0.1	7.508457
14.613383	0.1	7.621766
14.615050	0.1	7.729233
14.616717	0.1	7.831574
14.618383	0.1	7.931054
14.620050	0.1	8.029640
14.621717	0.1	8.127690
14.623383	0.1	8.223415
14.625050	0.1	8.314372
14.626717	0.1	8.400798
14.628383	0.1	8.484483
14.630050	0.1	8.565605
14.631717	0.1	8.642614
14.633383	0.1	8.715570
14.635050	0.1	8.787156
14.636717	0.1	8.859695
14.638383	0.1	8.931816
14.640050	0.1	9.000123
14.641717	0.1	9.062946
14.643383	0.1	9.121359
14.645050	0.1	9.177507
14.646717	0.1	9.232581
14.648383	0.1	9.285987
14.650050	0.1	9.335638
14.651717	0.1	9.379745
14.653383	0.1	9.418250
14.655050	0.1	9.452284
14.656717	0.1	9.483100
14.658383	0.1	9.511531
14.660050	0.1	9.537757
14.661717	0.1	9.561718
14.663383	0.1	9.582878
14.665050	0.1	9.600282
14.666717	0.1	9.613813
14.668383	0.1	9.624363
14.670050	0.1	9.632946
14.671717	0.1	9.641886
14.673383	0.1	9.653152
14.675050	0.1	9.666265
14.676717	0.1	9.679080
14.678383	0.1	9.689928
14.680050	0.1	9.698690
14.681717	0.1	9.705663
14.683383	0.1	9.710789
14.685050	0.1	9.713293
14.686717	0.1	9.712875
14.688383	0.1	9.711207
14.690050	0.1	9.711862
14.691717	0.1	9.718419
14.693383	0.1	9.732307
14.695050	0.1	9.752155
14.696717	0.1	9.774387
14.698383	0.1	9.796203
14.700050	0.1	9.817660
14.701717	0.1	9.840847
14.703383	0.1	9.867550
14.705050	0.1	9.899140
14.706717	0.1	9.936572
14.708383	0.1	9.980381
14.710050	0.1	10.030926
14.711717	0.1	10.088087
14.713383	0.1	10.150612
14.715050	0.1	10.217488
14.716717	0.1	10.290087
14.718383	0.1	10.370494
14.720050	0.1	10.459603
14.721717	0.1	10.557652
14.723383	0.1	10.664762
14.725050	0.1	10.780752
14.726717	0.1	10.905445
14.728383	0.1	11.038900
14.730050	0.1	11.181474
14.731717	0.1	11.332453
14.733383	0.1	11.491240
14.735050	0.1	11.658908
14.736717	0.1	11.838675
14.738383	0.1	12.032331
14.740050	0.1	12.238444
14.741717	0.1	12.454034
14.743383	0.1	12.676955
14.745050	0.1	12.906493
14.746717	0.1	13.143481
14.748383	0.1	13.389707
14.750050	0.1	13.646007
14.751717	0.1	13.911248
14.753383	0.1	14.183641
14.755050	0.1	14.462353
14.756717	0.1	14.745832
14.758383	0.1	15.031398
14.760050	0.1	15.317799
14.761717	0.1	15.605272
14.763383	0.1	15.894474
14.765050	0.1	16.185463
14.766717	0.1	16.477228
14.768383	0.1	16.767503
14.770050	0.1	17.054440
14.771717	0.1	17.337919
14.773383	0.1	17.618419
14.775050	0.1	17.895878
14.776717	0.1	18.169225
14.778383	0.1	18.435539
14.780050	0.1	18.691302
14.781717	0.1	18.933893
14.783383	0.1	19.162298
14.785050	0.1	19.377054
14.786717	0.1	19.579233
14.788383	0.1	19.769431
14.790050	0.1	19.947947
14.791717	0.1	20.113827
14.793383	0.1	20.265640
14.795050	0.1	20.403446
14.796717	0.1	20.528735
14.798383	0.1	20.641626
14.800050	0.1	20.740510
14.801717	0.1	20.823838
14.803383	0.1	20.892323
14.805050	0.1	20.948769
14.806717	0.1	20.995976
14.808383	0.1	21.033884
14.810050	0.1	21.060766
14.811717	0.1	21.075250
14.813383	0.1	21.077813
14.815050	0.1	21.069588
14.816717	0.1	21.050931
14.818383	0.1	21.021010
14.820050	0.1	20.979465
14.821717	0.1	20.927371
14.823383	0.1	20.866455
14.825050	0.1	20.798804
14.826717	0.1	20.726563
14.828383	0.1	20.651103
14.830050	0.1	20.571591
14.831717	0.1	20.485462
14.833383	0.1	20.391227
14.835050	0.1	20.289005
14.836717	0.1	20.179213
14.838383	0.1	20.062090
14.840050	0.1	19.938828
14.841717	0.1	19.811274
14.843383	0.1	19.680263
14.845050	0.1	19.545497
14.846717	0.1	19.407095
14.848383	0.1	19.265355
14.850050	0.1	19.118966
14.851717	0.1	18.966795
14.853383	0.1	18.808962
14.855050	0.1	18.645705
14.856717	0.1	18.476249
14.858383	0.1	18.299819
14.860050	0.1	18.117369
14.861717	0.1	17.930211
14.863383	0.1	17.738582
14.865050	0.1	17.541052
14.866717	0.1	17.336131
14.868383	0.1	17.123819
14.870050	0.1	16.905488
14.871717	0.1	16.681791
14.873383	0.1	16.451658
14.875050	0.1	16.214729
14.876717	0.1	15.972734
14.878383	0.1	15.728415
14.880050	0.1	15.483321
14.881717	0.1	15.237213
14.883383	0.1	14.989317
14.885050	0.1	14.738620
14.886717	0.1	14.483870
14.888383	0.1	14.225007
14.890050	0.1	13.963581
14.891717	0.1	13.701380
14.893383	0.1	13.439477
14.895050	0.1	13.179124
14.896717	0.1	12.921573
14.898383	0.1	12.667061
14.900050	0.1	12.415171
14.901717	0.1	12.165607
14.903383	0.1	11.917771
14.905050	0.1	11.671246
14.906717	0.1	11.427582
14.908383	0.1	11.189581
14.910050	0.1	10.960520
14.911717	0.1	10.742009
14.913383	0.1	10.533810
14.915050	0.1	10.333479
14.916717	0.1	10.138751
14.918383	0.1	9.949864
14.920050	0.1	9.769798
14.921717	0.1	9.601713
14.923383	0.1	9.447396
14.925050	0.1	9.306908
14.926717	0.1	9.178162
14.928383	0.1	9.058536
14.930050	0.1	8.947075
14.931717	0.1	8.844734
14.933383	0.1	8.753360
14.935050	0.1	8.674741
14.936717	0.1	8.609713
14.938383	0.1	8.557797
14.940050	0.1	8.517564
14.941717	0.1	8.487762
14.943383	0.1	8.468867
14.945050	0.1	8.462251
14.946717	0.1	8.467675
14.948383	0.1	8.482814
14.950050	0.1	8.504868
14.951717	0.1	8.532584
14.953383	0.1	8.566797
14.955050	0.1	8.609057
14.956717	0.1	8.660138
14.958383	0.1	8.719564
14.960050	0.1	8.786858
14.961717	0.1	8.861900
14.963383	0.1	8.944989
14.965050	0.1	9.035349
14.966717	0.1	9.130955
14.968383	0.1	9.229720
14.970050	0.1	9.331525
14.971717	0.1	9.436787
14.973383	0.1	9.544910
14.975050	0.1	9.655238
14.976717	0.1	9.768248
14.978383	0.1	9.884775
14.980050	0.1	10.004581
14.981717	0.1	10.125220
14.983383	0.1	10.242463
14.985050	0.1	10.353983
14.986717	0.1	10.460556
14.988383	0.1	10.564805
14.990050	0.1	10.668815
14.991717	0.1	10.773421
14.993383	0.1	10.877968
14.995050	0.1	10.980309
14.996717	0.1	11.078537
14.998383	0.1	11.172534
15.000050	0.1	11.263550
15.001717	0.1	11.352063
15.003383	0.1	11.435748
15.005050	0.1	11.511446
15.006717	0.1	11.577666
15.008383	0.1	11.635245
15.010050	0.1	11.685611
15.011717	0.1	11.730493
15.013383	0.1	11.772335
15.015050	0.1	11.812986
15.016717	0.1	11.851550
15.018383	0.1	11.884750
15.020050	0.1	11.909843
15.021717	0.1	11.926890
15.023383	0.1	11.937500
15.025050	0.1	11.942983
15.026717	0.1	11.943579
15.028383	0.1	11.939109
15.030050	0.1	11.929155
15.031717	0.1	11.913121
15.033383	0.1	11.890412
15.035050	0.1	11.860431
15.036717	0.1	11.823297
15.038383	0.1	11.779845
15.040050	0.1	11.731029
15.041717	0.1	11.677266
15.043383	0.1	11.619330
15.045050	0.1	11.558414
15.046717	0.1	11.495949
15.048383	0.1	11.433483
15.050050	0.1	11.371673
15.051717	0.1	11.309028
15.053383	0.1	11.243165
15.055050	0.1	11.172653
15.056717	0.1	11.097074
15.058383	0.1	11.015833
15.060050	0.1	10.928930
15.061717	0.1	10.837913
15.063383	0.1	10.744453
15.065050	0.1	10.648847
15.066717	0.1	10.551036
15.068383	0.1	10.451973
15.070050	0.1	10.352493
15.071717	0.1	10.252178
15.073383	0.1	10.151566
15.075050	0.1	10.051787
15.076717	0.1	9.952844
15.078383	0.1	9.853662
15.080050	0.1	9.753168
15.081717	0.1	9.651483
15.083383	0.1	9.549976
15.085050	0.1	9.449781
15.086717	0.1	9.352029
15.088383	0.1	9.257615
15.090050	0.1	9.167314
15.091717	0.1	9.080649
15.093383	0.1	8.996010
15.095050	0.1	8.911849
15.096717	0.1	8.828760
15.098383	0.1	8.748293
15.100050	0.1	8.670807
15.101717	0.1	8.596659
15.103383	0.1	8.527101
15.105050	0.1	8.462847
15.106717	0.1	8.404196
15.108383	0.1	8.351267
15.110050	0.1	8.303047
15.111717	0.1	8.257986
15.113383	0.1	8.215011
15.115050	0.1	8.174420
15.116717	0.1	8.137405
15.118383	0.1	8.106113
15.120050	0.1	8.082152
15.121717	0.1	8.065343
15.123383	0.1	8.054615
15.125050	0.1	8.049071
15.126717	0.1	8.048058
15.128383	0.1	8.051336
15.130050	0.1	8.058787
15.131717	0.1	8.070708
15.133383	0.1	8.087695
15.135050	0.1	8.109987
15.136717	0.1	8.136273
15.138383	0.1	8.164824
15.140050	0.1	8.195222
15.141717	0.1	8.228660
15.143383	0.1	8.266509
15.145050	0.1	8.309842
15.146717	0.1	8.359433
15.148383	0.1	8.415819
15.150050	0.1	8.478284
15.151717	0.1	8.544565
15.153383	0.1	8.612633
15.155050	0.1	8.682728
15.156717	0.1	8.756638
15.158383	0.1	8.836568
15.160050	0.1	8.924008
15.161717	0.1	9.018481
15.163383	0.1	9.116769
15.165050	0.1	9.214819
15.166717	0.1	9.310306
15.168383	0.1	9.403289
15.170050	0.1	9.494722
15.171717	0.1	9.586990
15.173383	0.1	9.683669
15.175050	0.1	9.787620
15.176717	0.1	9.899200
15.178383	0.1	10.016204
15.180050	0.1	10.135890
15.181717	0.1	10.255576
15.183383	0.1	10.373116
15.185050	0.1	10.487855
15.186717	0.1	10.599912
15.188383	0.1	10.710240
15.190050	0.1	10.820509
15.191717	0.1	10.931493
15.193383	0.1	11.042655
15.195050	0.1	11.152924
15.196717	0.1	11.261285
15.198383	0.1	11.365891
15.200050	0.1	11.464298
15.201717	0.1	11.555553
15.203383	0.1	11.641980
15.205050	0.1	11.727632
15.206717	0.1	11.814178
15.208383	0.1	11.899770
15.210050	0.1	11.982024
15.211717	0.1	12.060524
15.213383	0.1	12.136281
15.215050	0.1	12.208999
15.216717	0.1	12.275756
15.218383	0.1	12.332798
15.220050	0.1	12.378693
15.221717	0.1	12.414933
15.223383	0.1	12.443424
15.225050	0.1	12.465180
15.226717	0.1	12.481571
15.228383	0.1	12.493790
15.230050	0.1	12.501837
15.231717	0.1	12.505353
15.233383	0.1	12.503804
15.235050	0.1	12.497605
15.236717	0.1	12.487829
15.238383	0.1	12.474836
15.240050	0.1	12.456299
15.241717	0.1	12.428702
15.243383	0.1	12.390197
15.245050	0.1	12.342275
15.246717	0.1	12.288571
15.248383	0.1	12.232185
15.250050	0.1	12.174667
15.251717	0.1	12.116254
15.253383	0.1	12.055398
15.255050	0.1	11.987925
15.256717	0.1	11.910856
15.258383	0.1	11.824787
15.260050	0.1	11.731983
15.261717	0.1	11.633874
15.263383	0.1	11.531592
15.265050	0.1	11.426211
15.266717	0.1	11.317969
15.268383	0.1	11.207402
15.270050	0.1	11.095405
15.271717	0.1	10.982335
15.273383	0.1	10.867596
15.275050	0.1	10.750712
15.276717	0.1	10.631323
15.278383	0.1	10.509611
15.280050	0.1	10.386170
15.281717	0.1	10.262013
15.283383	0.1	10.138453
15.285050	0.1	10.016144
15.286717	0.1	9.894610
15.288383	0.1	9.772301
15.290050	0.1	9.647966
15.291717	0.1	9.522021
15.293383	0.1	9.395362
15.295050	0.1	9.269059
15.296717	0.1	9.143651
15.298383	0.1	9.019197
15.300050	0.1	8.895815
15.301717	0.1	8.775056
15.303383	0.1	8.658708
15.305050	0.1	8.546770
15.306717	0.1	8.438170
15.308383	0.1	8.331597
15.310050	0.1	8.226693
15.311717	0.1	8.124531
15.313383	0.1	8.027494
15.315050	0.1	7.936419
15.316717	0.1	7.849992
15.318383	0.1	7.766843
15.320050	0.1	7.687271
15.321717	0.1	7.611275
15.323383	0.1	7.538140
15.325050	0.1	7.467092
15.326717	0.1	7.398189
15.328383	0.1	7.332683
15.330050	0.1	7.272721
15.331717	0.1	7.219732
15.333383	0.1	7.174373
15.335050	0.1	7.137239
15.336717	0.1	7.108987
15.338383	0.1	7.089258
15.340050	0.1	7.076204
15.341717	0.1	7.066966
15.343383	0.1	7.059455
15.345050	0.1	7.053435
15.346717	0.1	7.049084
15.348383	0.1	7.047654
15.350050	0.1	7.051170
15.351717	0.1	7.061184
15.353383	0.1	7.077754
15.355050	0.1	7.100940
15.356717	0.1	7.131041
15.358383	0.1	7.167042
15.360050	0.1	7.206738
15.361717	0.1	7.249058
15.363383	0.1	7.295549
15.365050	0.1	7.348419
15.366717	0.1	7.407427
15.368383	0.1	7.470727
15.370050	0.1	7.537961
15.371717	0.1	7.610262
15.373383	0.1	7.688523
15.375050	0.1	7.772148
15.376717	0.1	7.860244
15.378383	0.1	7.953108
15.380050	0.1	8.052469
15.381717	0.1	8.158803
15.383383	0.1	8.271397
15.385050	0.1	8.390010
15.386717	0.1	8.515597
15.388383	0.1	8.649052
15.390050	0.1	8.790374
15.391717	0.1	8.940161
15.393383	0.1	9.099365
15.395050	0.1	9.267569
15.396717	0.1	9.443045
15.398383	0.1	9.624839
15.400050	0.1	9.813965
15.401717	0.1	10.013343
15.403383	0.1	10.226370
15.405050	0.1	10.454775
15.406717	0.1	10.697663
15.408383	0.1	10.954023
15.410050	0.1	11.225522
15.411717	0.1	11.516095
15.413383	0.1	11.828185
15.415050	0.1	12.160421
15.416717	0.1	12.508691
15.418383	0.1	12.869716
15.420050	0.1	13.243974
15.421717	0.1	13.636173
15.423383	0.1	14.051617
15.425050	0.1	14.492930
15.426717	0.1	14.961005
15.428383	0.1	15.457214
15.430050	0.1	15.983702
15.431717	0.1	16.541542
15.433383	0.1	17.130495
15.435050	0.1	17.750085
15.436717	0.1	18.401147
15.438383	0.1	19.085587
15.440050	0.1	19.805433
15.441717	0.1	20.562412
15.443383	0.1	21.358074
15.445050	0.1	22.193731
15.446717	0.1	23.070933
15.448383	0.1	23.990692
15.450050	0.1	24.952354
15.451717	0.1	25.955381
15.453383	0.1	27.001502
15.455050	0.1	28.094293
15.456717	0.1	29.236438
15.458383	0.1	30.428829
15.460050	0.1	31.671764
15.461717	0.1	32.966616
15.463383	0.1	34.314992
15.465050	0.1	35.717370
15.466717	0.1	37.174406
15.468383	0.1	38.687231
15.470050	0.1	40.256681
15.471717	0.1	41.883888
15.473383	0.1	43.570163
15.475050	0.1	45.316043
15.476717	0.1	47.121945
15.478383	0.1	48.989358
15.480050	0.1	50.920609
15.481717	0.1	52.917782
15.483383	0.1	54.982367
15.485050	0.1	57.116095
15.486717	0.1	59.319440
15.488383	0.1	61.591808
15.490050	0.1	63.933972
15.491717	0.1	66.348557
15.493383	0.1	68.838183
15.495050	0.1	71.405594
15.496717	0.1	74.053471
15.498383	0.1	76.782887
15.500050	0.1	79.594855
15.501717	0.1	82.492833
15.503383	0.1	85.481768
15.505050	0.1	88.566249
15.506717	0.1	91.750627
15.508383	0.1	95.040446
15.510050	0.1	98.441130
15.511717	0.1	101.956135
15.513383	0.1	105.587906
15.515050	0.1	109.341091
15.516717	0.1	113.222546
15.518383	0.1	117.238707
15.520050	0.1	121.395238
15.521717	0.1	125.699170
15.523383	0.1	130.159982
15.525050	0.1	134.787866
15.526717	0.1	139.592477
15.528383	0.1	144.582697
15.530050	0.1	149.765739
15.531717	0.1	155.146429
15.533383	0.1	160.728941
15.535050	0.1	166.518639
15.536717	0.1	172.520707
15.538383	0.1	178.738009
15.540050	0.1	185.170781
15.541717	0.1	191.819322
15.543383	0.1	198.684645
15.545050	0.1	205.766690
15.546717	0.1	213.061465
15.548383	0.1	220.559551
15.550050	0.1	228.247000
15.551717	0.1	236.107781
15.553383	0.1	244.125798
15.555050	0.1	252.282992
15.556717	0.1	260.556058
15.558383	0.1	268.916802
15.560050	0.1	277.335005
15.561717	0.1	285.778718
15.563383	0.1	294.214624
15.565050	0.1	302.610117
15.566717	0.1	310.933370
15.568383	0.1	319.149871
15.570050	0.1	327.222188
15.571717	0.1	335.113903
15.573383	0.1	342.790266
15.575050	0.1	350.215456
15.576717	0.1	357.352397
15.578383	0.1	364.166460
15.580050	0.1	370.627127
15.581717	0.1	376.708113
15.583383	0.1	382.387840
15.585050	0.1	387.647950
15.586717	0.1	392.470562
15.588383	0.1	396.838271
15.590050	0.1	400.738442
15.591717	0.1	404.167736
15.593383	0.1	407.128358
15.595050	0.1	409.621084
15.596717	0.1	411.646033
15.598383	0.1	413.207913
15.600050	0.1	414.315368
15.601717	0.1	414.977218
15.603383	0.1	415.203596
15.605050	0.1	415.010358
15.606717	0.1	414.416755
15.608383	0.1	413.441087
15.610050	0.1	412.099744
15.611717	0.1	410.410607
15.613383	0.1	408.392156
15.615050	0.1	406.060899
15.616717	0.1	403.433347
15.618383	0.1	400.528693
15.620050	0.1	397.368753
15.621717	0.1	393.974089
15.623383	0.1	390.362942
15.625050	0.1	386.550986
15.626717	0.1	382.551216
15.628383	0.1	378.376983
15.630050	0.1	374.044679
15.631717	0.1	369.572006
15.633383	0.1	364.974163
15.635050	0.1	360.263608
15.636717	0.1	355.453155
15.638383	0.1	350.555679
15.640050	0.1	345.580777
15.641717	0.1	340.534290
15.643383	0.1	335.421582
15.645050	0.1	330.250641
15.646717	0.1	325.030406
15.648383	0.1	319.768746
15.650050	0.1	314.474244
15.651717	0.1	309.157330
15.653383	0.1	303.827244
15.655050	0.1	298.490006
15.656717	0.1	293.148893
15.658383	0.1	287.804680
15.660050	0.1	282.456713
15.661717	0.1	277.107434
15.663383	0.1	271.764712
15.665050	0.1	266.438858
15.666717	0.1	261.136369
15.668383	0.1	255.858496
15.670050	0.1	250.605777
15.671717	0.1	245.381787
15.673383	0.1	240.191772
15.675050	0.1	235.039606
15.676717	0.1	229.928269
15.678383	0.1	224.859847
15.680050	0.1	219.836665
15.681717	0.1	214.861942
15.683383	0.1	209.938658
15.685050	0.1	205.067110
15.686717	0.1	200.246584
15.688383	0.1	195.479822
15.690050	0.1	190.772843
15.691717	0.1	186.130237
15.693383	0.1	181.552957
15.695050	0.1	177.041482
15.696717	0.1	172.598730
15.698383	0.1	168.227146
15.700050	0.1	163.926552
15.701717	0.1	159.696231
15.703383	0.1	155.536065
15.705050	0.1	151.446411
15.706717	0.1	147.428462
15.708383	0.1	143.483349
15.710050	0.1	139.611491
15.711717	0.1	135.813423
15.713383	0.1	132.090755
15.715050	0.1	128.446169
15.716717	0.1	124.881096
15.718383	0.1	121.393926
15.720050	0.1	117.982335
15.721717	0.1	114.646561
15.723383	0.1	111.388094
15.725050	0.1	108.207232
15.726717	0.1	105.102486
15.728383	0.1	102.073258
15.730050	0.1	99.121040
15.731717	0.1	96.247679
15.733383	0.1	93.454009
15.735050	0.1	90.739017
15.736717	0.1	88.099604
15.738383	0.1	85.531657
15.740050	0.1	83.033328
15.741717	0.1	80.605750
15.743383	0.1	78.250413
15.745050	0.1	75.966899
15.746717	0.1	73.753242
15.748383	0.1	71.607832
15.750050	0.1	69.528822
15.751717	0.1	67.513649
15.753383	0.1	65.560404
15.755050	0.1	63.669805
15.756717	0.1	61.842564
15.758383	0.1	60.077552
15.760050	0.1	58.372322
15.761717	0.1	56.724492
15.763383	0.1	55.132273
15.765050	0.1	53.594950
15.766717	0.1	52.111390
15.768383	0.1	50.679806
15.770050	0.1	49.298409
15.771717	0.1	47.965351
15.773383	0.1	46.679798
15.775050	0.1	45.442107
15.776717	0.1	44.252756
15.778383	0.1	43.109896
15.780050	0.1	42.009893
15.781717	0.1	40.949645
15.783383	0.1	39.927008
15.785050	0.1	38.940790
15.786717	0.1	37.991049
15.788383	0.1	37.078085
15.790050	0.1	36.201002
15.791717	0.1	35.357835
15.793383	0.1	34.546675
15.795050	0.1	33.766510
15.796717	0.1	33.016624
15.798383	0.1	32.296123
15.800050	0.1	31.604530
15.801717	0.1	30.941607
15.803383	0.1	30.305626
15.805050	0.1	29.693128
15.806717	0.1	29.102744
15.808383	0.1	28.534772
15.810050	0.1	27.989151
15.811717	0.1	27.464809
15.813383	0.1	26.961388
15.815050	0.1	26.478829
15.816717	0.1	26.015879
15.818383	0.1	25.570871
15.820050	0.1	25.142433
15.821717	0.1	24.728955
15.823383	0.1	24.329425
15.825050	0.1	23.944499
15.826717	0.1	23.575427
15.828383	0.1	23.222031
15.830050	0.1	22.882344
15.831717	0.1	22.554518
15.833383	0.1	22.237839
15.835050	0.1	21.931828
15.836717	0.1	21.635593
15.838383	0.1	21.349133
15.840050	0.1	21.072627
15.841717	0.1	20.806314
15.843383	0.1	20.550252
15.845050	0.1	20.304502
15.846717	0.1	20.069600
15.848383	0.1	19.845844
15.850050	0.1	19.632817
15.851717	0.1	19.428970
15.853383	0.1	19.231678
15.855050	0.1	19.038738
15.856717	0.1	18.848420
15.858383	0.1	18.660070
15.860050	0.1	18.475295
15.861717	0.1	18.297733
15.863383	0.1	18.130542
15.865050	0.1	17.973662
15.866717	0.1	17.824472
15.868383	0.1	17.680765
15.870050	0.1	17.540933
15.871717	0.1	17.403842
15.873383	0.1	17.270268
15.875050	0.1	17.141582
15.876717	0.1	17.016889
15.878383	0.1	16.894043
15.880050	0.1	16.773344
15.881717	0.1	16.656698
15.883383	0.1	16.544701
15.885050	0.1	16.436399
15.886717	0.1	16.330839
15.888383	0.1	16.228200
15.890050	0.1	16.128958
15.891717	0.1	16.033352
15.893383	0.1	15.941978
15.895050	0.1	15.855313
15.896717	0.1	15.772999
15.898383	0.1	15.694560
15.900050	0.1	15.619696
15.901717	0.1	15.547217
15.903383	0.1	15.475691
15.905050	0.1	15.405537
15.906717	0.1	15.339793
15.908383	0.1	15.281082
15.910050	0.1	15.229405
15.911717	0.1	15.182854
15.913383	0.1	15.138687
15.915050	0.1	15.094460
15.916717	0.1	15.049399
15.918383	0.1	15.005232
15.920050	0.1	14.964164
15.921717	0.1	14.926673
15.923383	0.1	14.891625
15.925050	0.1	14.858008
15.926717	0.1	14.825643
15.928383	0.1	14.794470
15.930050	0.1	14.765025
15.931717	0.1	14.739276
15.933383	0.1	14.719428
15.935050	0.1	14.706434
15.936717	0.1	14.700056
15.938383	0.1	14.698387
15.940050	0.1	14.698924
15.941717	0.1	14.699818
15.943383	0.1	14.700890
15.945050	0.1	14.703334
15.946717	0.1	14.708222
15.948383	0.1	14.717401
15.950050	0.1	14.731766
15.951717	0.1	14.749647
15.953383	0.1	14.768959
15.955050	0.1	14.789761
15.956717	0.1	14.813424
15.958383	0.1	14.839352
15.960050	0.1	14.865817
15.961717	0.1	14.892698
15.963383	0.1	14.921845
15.965050	0.1	14.954329
15.966717	0.1	14.989913
15.968383	0.1	15.028239
15.970050	0.1	15.069307
15.971717	0.1	15.112401
15.973383	0.1	15.155734
15.975050	0.1	15.197874
15.976717	0.1	15.238703
15.978383	0.1	15.279234
15.980050	0.1	15.321434
15.981717	0.1	15.366674
15.983383	0.1	15.415073
15.985050	0.1	15.465916
15.986717	0.1	15.518249
15.988383	0.1	15.570463
15.990050	0.1	15.621305
15.991717	0.1	15.670956
15.993383	0.1	15.720011
15.995050	0.1	15.769483
15.996717	0.1	15.819968
15.998383	0.1	15.871705
16.000050	0.1	15.924574
16.001717	0.1	15.978397
16.003383	0.1	16.032041
16.005050	0.1	16.084016
16.006717	0.1	16.134203
16.008383	0.1	16.182960
16.010050	0.1	16.229571
16.011717	0.1	16.272725
16.013383	0.1	16.312839
16.015050	0.1	16.351343
16.016717	0.1	16.390027
16.018383	0.1	16.430260
16.020050	0.1	16.471447
16.021717	0.1	16.511203
16.023383	0.1	16.547264
16.025050	0.1	16.579391
16.026717	0.1	16.608239
16.028383	0.1	16.634167
16.030050	0.1	16.657651
16.031717	0.1	16.679944
16.033383	0.1	16.702891
16.035050	0.1	16.726912
16.036717	0.1	16.750217
16.038383	0.1	16.769947
16.040050	0.1	16.784371
16.041717	0.1	16.794742
16.043383	0.1	16.803087
16.045050	0.1	16.810061
16.046717	0.1	16.815544
16.048383	0.1	16.819359
16.050050	0.1	16.821326
16.051717	0.1	16.820849
16.053383	0.1	16.816855
16.055050	0.1	16.808630
16.056717	0.1	16.795994
16.058383	0.1	16.778947
16.060050	0.1	16.757847
16.061717	0.1	16.734303
16.063383	0.1	16.709746
16.065050	0.1	16.683937
16.066717	0.1	16.655386
16.068383	0.1	16.622544
16.070050	0.1	16.584338
16.071717	0.1	16.541303
16.073383	0.1	16.495229
16.075050	0.1	16.447664
16.076717	0.1	16.399265
16.078383	0.1	16.350270
16.080050	0.1	16.300441
16.081717	0.1	16.249300
16.083383	0.1	16.196431
16.085050	0.1	16.140879
16.086717	0.1	16.081155
16.088383	0.1	16.016246
16.090050	0.1	15.946806
16.091717	0.1	15.874148
16.093383	0.1	15.799881
16.095050	0.1	15.726031
16.096717	0.1	15.653015
16.098383	0.1	15.579880
16.100050	0.1	15.506209
16.101717	0.1	15.432836
16.103383	0.1	15.360714
16.105050	0.1	15.291096
16.106717	0.1	15.224040
16.108383	0.1	15.158714
16.110050	0.1	15.093864
16.111717	0.1	15.028537
16.113383	0.1	14.961661
16.115050	0.1	14.893294
16.116717	0.1	14.824511
16.118383	0.1	14.756263
16.120050	0.1	14.689744
16.121717	0.1	14.626027
16.123383	0.1	14.566124
16.125050	0.1	14.510752
16.126717	0.1	14.460386
16.128383	0.1	14.414490
16.130050	0.1	14.371754
16.131717	0.1	14.330567
16.133383	0.1	14.290393
16.135050	0.1	14.252365
16.136717	0.1	14.218212
16.138383	0.1	14.188648
16.140050	0.1	14.162780
16.141717	0.1	14.139236
16.143383	0.1	14.117540
16.145050	0.1	14.097513
16.146717	0.1	14.079393
16.148383	0.1	14.063836
16.150050	0.1	14.051438
16.151717	0.1	14.042855
16.153383	0.1	14.037491
16.155050	0.1	14.033855
16.156717	0.1	14.031173
16.158383	0.1	14.029802
16.160050	0.1	14.030815
16.161717	0.1	14.035047
16.163383	0.1	14.042378
16.165050	0.1	14.052094
16.166717	0.1	14.063478
16.168383	0.1	14.076115
16.170050	0.1	14.089883
16.171717	0.1	14.104367
16.173383	0.1	14.119626
16.175050	0.1	14.136971
16.176717	0.1	14.158250
16.178383	0.1	14.184178
16.180050	0.1	14.214397
16.181717	0.1	14.247478
16.183383	0.1	14.280976
16.185050	0.1	14.313162
16.186717	0.1	14.344514
16.188383	0.1	14.377237
16.190050	0.1	14.412523
16.191717	0.1	14.449478
16.193383	0.1	14.486254
16.195050	0.1	14.522792
16.196717	0.1	14.560402
16.198383	0.1	14.599324
16.200050	0.1	14.638425
16.201717	0.1	14.677227
16.203383	0.1	14.716507
16.205050	0.1	14.757098
16.206717	0.1	14.800013
16.208383	0.1	14.845432
16.210050	0.1	14.892341
16.211717	0.1	14.939965
16.213383	0.1	14.987768
16.215050	0.1	15.034736
16.216717	0.1	15.079916
16.218383	0.1	15.124262
16.220050	0.1	15.169741
16.221717	0.1	15.218616
16.223383	0.1	15.272261
16.225050	0.1	15.330077
16.226717	0.1	15.389324
16.228383	0.1	15.447141
16.230050	0.1	15.502156
16.231717	0.1	15.554727
16.233383	0.1	15.606464
16.235050	0.1	15.658856
16.236717	0.1	15.713693
16.238383	0.1	15.772224
16.240050	0.1	15.834154
16.241717	0.1	15.897096
16.243383	0.1	15.958608
16.245050	0.1	16.017617
16.246717	0.1	16.074599
16.248383	0.1	16.130806
16.250050	0.1	16.187073
16.251717	0.1	16.243042
16.253383	0.1	16.298593
16.255050	0.1	16.354741
16.256717	0.1	16.411901
16.258383	0.1	16.468645
16.260050	0.1	16.523422
16.261717	0.1	16.577602
16.263383	0.1	16.634763
16.265050	0.1	16.696216
16.266717	0.1	16.758801
16.268383	0.1	16.817809
16.270050	0.1	16.871811
16.271717	0.1	16.922475
16.273383	0.1	16.972066
16.275050	0.1	17.022432
16.276717	0.1	17.074288
16.278383	0.1	17.127694
16.280050	0.1	17.182828
16.281717	0.1	17.239989
16.283383	0.1	17.299236
16.285050	0.1	17.359556
16.286717	0.1	17.419399
16.288383	0.1	17.477394
16.290050	0.1	17.533125
16.291717	0.1	17.586948
16.293383	0.1	17.639221
16.295050	0.1	17.690600
16.296717	0.1	17.741979
16.298383	0.1	17.794074
16.300050	0.1	17.847658
16.301717	0.1	17.903389
16.303383	0.1	17.960371
16.305050	0.1	18.017293
16.306717	0.1	18.074096
16.308383	0.1	18.131913
16.310050	0.1	18.191219
16.311717	0.1	18.250824
16.313383	0.1	18.309237
16.315050	0.1	18.366278
16.316717	0.1	18.422247
16.318383	0.1	18.477262
16.320050	0.1	18.531562
16.321717	0.1	18.585862
16.323383	0.1	18.640758
16.325050	0.1	18.697203
16.326717	0.1	18.757225
16.328383	0.1	18.822015
16.330050	0.1	18.889965
16.331717	0.1	18.957556
16.333383	0.1	19.021274
16.335050	0.1	19.080342
16.336717	0.1	19.137205
16.338383	0.1	19.194843
16.340050	0.1	19.254149
16.341717	0.1	19.314409
16.343383	0.1	19.375325
16.345050	0.1	19.436480
16.346717	0.1	19.496978
16.348383	0.1	19.556404
16.350050	0.1	19.615592
16.351717	0.1	19.676746
16.353383	0.1	19.741954
16.355050	0.1	19.811572
16.356717	0.1	19.883455
16.358383	0.1	19.955279
16.360050	0.1	20.026208
16.361717	0.1	20.097018
16.363383	0.1	20.168425
16.365050	0.1	20.240725
16.366717	0.1	20.313383
16.368383	0.1	20.385207
16.370050	0.1	20.455302
16.371717	0.1	20.524384
16.373383	0.1	20.594538
16.375050	0.1	20.666839
16.376717	0.1	20.740749
16.378383	0.1	20.816149
16.380050	0.1	20.893277
16.381717	0.1	20.971538
16.383383	0.1	21.049978
16.385050	0.1	21.127642
16.386717	0.1	21.203877
16.388383	0.1	21.278442
16.390050	0.1	21.352888
16.391717	0.1	21.428884
16.393383	0.1	21.506788
16.395050	0.1	21.585764
16.396717	0.1	21.664621
16.398383	0.1	21.742345
16.400050	0.1	21.819354
16.401717	0.1	21.897317
16.403383	0.1	21.977843
16.405050	0.1	22.061707
16.406717	0.1	22.148610
16.408383	0.1	22.237183
16.410050	0.1	22.325219
16.411717	0.1	22.410871
16.413383	0.1	22.494258
16.415050	0.1	22.577704
16.416717	0.1	22.663356
16.418383	0.1	22.751869
16.420050	0.1	22.842528
16.421717	0.1	22.934319
16.423383	0.1	23.026408
16.425050	0.1	23.118497
16.426717	0.1	23.210348
16.428383	0.1	23.301841
16.430050	0.1	23.392977
16.431717	0.1	23.484291
16.433383	0.1	23.577036
16.435050	0.1	23.672046
16.436717	0.1	23.768724
16.438383	0.1	23.865940
16.440050	0.1	23.962738
16.441717	0.1	24.058820
16.443383	0.1	24.154367
16.445050	0.1	24.249496
16.446717	0.1	24.344803
16.448383	0.1	24.441959
16.450050	0.1	24.542333
16.451717	0.1	24.645330
16.453383	0.1	24.748088
16.455050	0.1	24.848463
16.456717	0.1	24.947228
16.458383	0.1	25.047185
16.460050	0.1	25.149943
16.461717	0.1	25.254489
16.463383	0.1	25.358440
16.465050	0.1	25.459649
16.466717	0.1	25.558831
16.468383	0.1	25.659324
16.470050	0.1	25.764169
16.471717	0.1	25.872828
16.473383	0.1	25.982262
16.475050	0.1	26.090504
16.476717	0.1	26.198150
16.478383	0.1	26.306392
16.480050	0.1	26.415767
16.481717	0.1	26.526632
16.483383	0.1	26.638748
16.485050	0.1	26.750805
16.486717	0.1	26.861550
16.488383	0.1	26.971878
16.490050	0.1	27.083816
16.491717	0.1	27.197541
16.493383	0.1	27.311625
16.495050	0.1	27.425708
16.496717	0.1	27.540924
16.498383	0.1	27.658047
16.500050	0.1	27.776660
16.501717	0.1	27.896644
16.503383	0.1	28.018595
16.505050	0.1	28.143884
16.506717	0.1	28.272750
16.508383	0.1	28.403761
16.510050	0.1	28.535010
16.511717	0.1	28.665962
16.513383	0.1	28.797509
16.515050	0.1	28.929712
16.516717	0.1	29.061677
16.518383	0.1	29.192926
16.520050	0.1	29.324533
16.521717	0.1	29.458703
16.523383	0.1	29.596748
16.525050	0.1	29.737295
16.526717	0.1	29.877605
16.528383	0.1	30.016245
16.530050	0.1	30.153634
16.531717	0.1	30.292155
16.533383	0.1	30.434670
16.535050	0.1	30.582251
16.536717	0.1	30.733408
16.538383	0.1	30.886831
16.540050	0.1	31.042578
16.541717	0.1	31.201245
16.543383	0.1	31.362774
16.545050	0.1	31.526031
16.546717	0.1	31.689169
16.548383	0.1	31.851353
16.550050	0.1	32.014014
16.551717	0.1	32.179715
16.553383	0.1	32.348814
16.555050	0.1	32.518985
16.556717	0.1	32.687785
16.558383	0.1	32.855751
16.560050	0.1	33.026220
16.561717	0.1	33.201935
16.563383	0.1	33.382358
16.565050	0.1	33.564748
16.566717	0.1	33.747496
16.568383	0.1	33.931079
16.570050	0.1	34.116985
16.571717	0.1	34.306588
16.573383	0.1	34.500720
16.575050	0.1	34.698608
16.576717	0.1	34.898820
16.578383	0.1	35.100999
16.580050	0.1	35.305204
16.581717	0.1	35.510840
16.583383	0.1	35.717072
16.585050	0.1	35.925331
16.586717	0.1	36.137821
16.588383	0.1	36.355796
16.590050	0.1	36.579194
16.591717	0.1	36.806884
16.593383	0.1	37.037196
16.595050	0.1	37.268700
16.596717	0.1	37.501099
16.598383	0.1	37.734809
16.600050	0.1	37.970664
16.601717	0.1	38.210156
16.603383	0.1	38.455608
16.605050	0.1	38.707914
16.606717	0.1	38.966241
16.608383	0.1	39.229217
16.610050	0.1	39.496365
16.611717	0.1	39.767625
16.613383	0.1	40.042403
16.615050	0.1	40.318909
16.616717	0.1	40.595534
16.618383	0.1	40.872278
16.620050	0.1	41.150513
16.621717	0.1	41.432264
16.623383	0.1	41.718187
16.625050	0.1	42.006376
16.626717	0.1	42.294266
16.628383	0.1	42.581084
16.630050	0.1	42.867305
16.631717	0.1	43.153467
16.633383	0.1	43.438854
16.635050	0.1	43.721559
16.636717	0.1	43.998959
16.638383	0.1	44.269445
16.640050	0.1	44.532838
16.641717	0.1	44.789198
16.643383	0.1	45.038345
16.645050	0.1	45.279565
16.646717	0.1	45.510712
16.648383	0.1	45.729103
16.650050	0.1	45.933130
16.651717	0.1	46.123269
16.653383	0.1	46.302381
16.655050	0.1	46.473446
16.656717	0.1	46.637001
16.658383	0.1	46.790781
16.660050	0.1	46.931329
16.661717	0.1	47.056201
16.663383	0.1	47.165218
16.665050	0.1	47.258916
16.666717	0.1	47.336343
16.668383	0.1	47.396245
16.670050	0.1	47.439459
16.671717	0.1	47.468188
16.673383	0.1	47.483328
16.675050	0.1	47.485235
16.676717	0.1	47.474208
16.678383	0.1	47.450724
16.680050	0.1	47.415915
16.681717	0.1	47.371390
16.683383	0.1	47.318283
16.685050	0.1	47.256175
16.686717	0.1	47.184232
16.688383	0.1	47.102335
16.690050	0.1	47.012272
16.691717	0.1	46.916964
16.693383	0.1	46.818319
16.695050	0.1	46.716276
16.696717	0.1	46.611133
16.698383	0.1	46.505335
16.700050	0.1	46.401205
16.701717	0.1	46.298864
16.703383	0.1	46.197477
16.705050	0.1	46.096983
16.706717	0.1	45.997742
16.708383	0.1	45.900824
16.710050	0.1	45.807364
16.711717	0.1	45.718077
16.713383	0.1	45.634451
16.715050	0.1	45.557263
16.716717	0.1	45.484009
16.718383	0.1	45.411172
16.720050	0.1	45.338514
16.721717	0.1	45.269611
16.723383	0.1	45.207324
16.725050	0.1	45.152071
16.726717	0.1	45.103374
16.728383	0.1	45.060637
16.730050	0.1	45.023206
16.731717	0.1	44.990065
16.733383	0.1	44.960323
16.735050	0.1	44.934097
16.736717	0.1	44.913116
16.738383	0.1	44.900062
16.740050	0.1	44.896665
16.741717	0.1	44.901612
16.743383	0.1	44.911149
16.745050	0.1	44.921341
16.746717	0.1	44.930103
16.748383	0.1	44.937971
16.750050	0.1	44.947269
16.751717	0.1	44.960621
16.753383	0.1	44.978442
16.755050	0.1	44.999125
16.756717	0.1	45.021775
16.758383	0.1	45.046809
16.760050	0.1	45.073929
16.761717	0.1	45.103135
16.763383	0.1	45.135739
16.765050	0.1	45.172038
16.766717	0.1	45.210662
16.768383	0.1	45.249942
16.770050	0.1	45.289340
16.771717	0.1	45.329335
16.773383	0.1	45.370403
16.775050	0.1	45.412484
16.776717	0.1	45.454922
16.778383	0.1	45.497182
16.780050	0.1	45.539859
16.781717	0.1	45.583966
16.783383	0.1	45.629742
16.785050	0.1	45.676055
16.786717	0.1	45.721474
16.788383	0.1	45.765164
16.790050	0.1	45.807484
16.791717	0.1	45.849684
16.793383	0.1	45.893195
16.795050	0.1	45.938673
16.796717	0.1	45.985940
16.798383	0.1	46.034041
16.800050	0.1	46.080592
16.801717	0.1	46.123686
16.803383	0.1	46.162906
16.805050	0.1	46.199146
16.806717	0.1	46.235206
16.808383	0.1	46.273651
16.810050	0.1	46.314898
16.811717	0.1	46.357634
16.813383	0.1	46.400848
16.815050	0.1	46.444478
16.816717	0.1	46.489003
16.818383	0.1	46.533528
16.820050	0.1	46.576324
16.821717	0.1	46.616021
16.823383	0.1	46.652499
16.825050	0.1	46.686414
16.826717	0.1	46.718660
16.828383	0.1	46.750012
16.830050	0.1	46.781364
16.831717	0.1	46.813074
16.833383	0.1	46.845081
16.835050	0.1	46.877923
16.836717	0.1	46.912435
16.838383	0.1	46.947542
16.840050	0.1	46.980622
16.841717	0.1	47.010246
16.843383	0.1	47.037306
16.845050	0.1	47.063771
16.846717	0.1	47.090950
16.848383	0.1	47.119143
16.850050	0.1	47.147336
16.851717	0.1	47.174218
16.853383	0.1	47.199312
16.855050	0.1	47.223332
16.856717	0.1	47.247532
16.858383	0.1	47.272387
16.860050	0.1	47.296348
16.861717	0.1	47.317925
16.863383	0.1	47.337118
16.865050	0.1	47.355893
16.866717	0.1	47.375801
16.868383	0.1	47.397020
16.870050	0.1	47.419253
16.871717	0.1	47.442081
16.873383	0.1	47.464433
16.875050	0.1	47.484878
16.876717	0.1	47.502401
16.878383	0.1	47.517422
16.880050	0.1	47.531429
16.881717	0.1	47.545078
16.883383	0.1	47.557655
16.885050	0.1	47.569039
16.886717	0.1	47.580424
16.888383	0.1	47.592702
16.890050	0.1	47.605458
16.891717	0.1	47.618273
16.893383	0.1	47.631267
16.895050	0.1	47.644737
16.896717	0.1	47.658625
16.898383	0.1	47.672811
16.900050	0.1	47.686460
16.901717	0.1	47.698918
16.903383	0.1	47.710243
16.905050	0.1	47.720256
16.906717	0.1	47.728243
16.908383	0.1	47.733846
16.910050	0.1	47.736826
16.911717	0.1	47.736946
16.913383	0.1	47.734681
16.915050	0.1	47.730568
16.916717	0.1	47.724488
16.918383	0.1	47.716740
16.920050	0.1	47.708395
16.921717	0.1	47.700646
16.923383	0.1	47.694388
16.925050	0.1	47.689560
16.926717	0.1	47.684434
16.928383	0.1	47.676089
16.930050	0.1	47.663930
16.931717	0.1	47.650340
16.933383	0.1	47.637585
16.935050	0.1	47.625187
16.936717	0.1	47.611895
16.938383	0.1	47.597650
16.940050	0.1	47.583404
16.941717	0.1	47.569039
16.943383	0.1	47.553542
16.945050	0.1	47.534826
16.946717	0.1	47.511282
16.948383	0.1	47.483566
16.950050	0.1	47.454360
16.951717	0.1	47.425511
16.953383	0.1	47.396961
16.955050	0.1	47.367695
16.956717	0.1	47.336879
16.958383	0.1	47.303620
16.960050	0.1	47.267559
16.961717	0.1	47.229591
16.963383	0.1	47.190192
16.965050	0.1	47.148946
16.966717	0.1	47.106626
16.968383	0.1	47.065022
16.970050	0.1	47.024610
16.971717	0.1	46.983304
16.973383	0.1	46.939137
16.975050	0.1	46.891990
16.976717	0.1	46.842876
16.978383	0.1	46.792331
16.980050	0.1	46.739343
16.981717	0.1	46.682182
16.983383	0.1	46.620968
16.985050	0.1	46.559277
16.986717	0.1	46.500149
16.988383	0.1	46.442809
16.990050	0.1	46.385231
16.991717	0.1	46.328011
16.993383	0.1	46.273294
16.995050	0.1	46.220723
16.996717	0.1	46.166900
16.998383	0.1	46.108487
17.000050	0.1	46.044710
17.001717	0.1	45.977118
17.003383	0.1	45.907977
17.005050	0.1	45.838657
17.006717	0.1	45.769813
17.008383	0.1	45.701983
17.010050	0.1	45.635882
17.011717	0.1	45.572045
17.013383	0.1	45.510414
17.015050	0.1	45.448842
17.016717	0.1	45.384410
17.018383	0.1	45.316639
17.020050	0.1	45.247319
17.021717	0.1	45.178714
17.023383	0.1	45.111242
17.025050	0.1	45.043829
17.026717	0.1	44.975343
17.028383	0.1	44.905308
17.030050	0.1	44.834378
17.031717	0.1	44.763687
17.033383	0.1	44.694248
17.035050	0.1	44.626715
17.036717	0.1	44.561210
17.038383	0.1	44.497195
17.040050	0.1	44.434252
17.041717	0.1	44.372144
17.043383	0.1	44.309321
17.045050	0.1	44.243875
17.046717	0.1	44.174733
17.048383	0.1	44.101897
17.050050	0.1	44.026973
17.051717	0.1	43.952408
17.053383	0.1	43.879869
17.055050	0.1	43.809238
17.056717	0.1	43.739977
17.058383	0.1	43.671193
17.060050	0.1	43.601694
17.061717	0.1	43.531301
17.063383	0.1	43.461623
17.065050	0.1	43.394449
17.066717	0.1	43.329599
17.068383	0.1	43.265226
17.070050	0.1	43.198827
17.071717	0.1	43.128731
17.073383	0.1	43.055597
17.075050	0.1	42.982342
17.076717	0.1	42.911651
17.078383	0.1	42.843464
17.080050	0.1	42.776170
17.081717	0.1	42.708996
17.083383	0.1	42.642477
17.085050	0.1	42.578163
17.086717	0.1	42.516174
17.088383	0.1	42.454782
17.090050	0.1	42.392554
17.091717	0.1	42.329552
17.093383	0.1	42.266491
17.095050	0.1	42.203250
17.096717	0.1	42.140308
17.098383	0.1	42.079034
17.100050	0.1	42.020264
17.101717	0.1	41.963043
17.103383	0.1	41.905763
17.105050	0.1	41.846993
17.106717	0.1	41.785839
17.108383	0.1	41.722658
17.110050	0.1	41.659417
17.111717	0.1	41.598024
17.113383	0.1	41.538599
17.115050	0.1	41.479709
17.116717	0.1	41.421356
17.118383	0.1	41.365745
17.120050	0.1	41.314664
17.121717	0.1	41.267696
17.123383	0.1	41.223290
17.125050	0.1	41.179600
17.126717	0.1	41.135671
17.128383	0.1	41.091206
17.130050	0.1	41.045966
17.131717	0.1	40.999951
17.133383	0.1	40.953221
17.135050	0.1	40.905597
17.136717	0.1	40.857377
17.138383	0.1	40.809336
17.140050	0.1	40.762427
17.141717	0.1	40.717247
17.143383	0.1	40.674152
17.145050	0.1	40.631714
17.146717	0.1	40.587785
17.148383	0.1	40.542426
17.150050	0.1	40.497901
17.151717	0.1	40.456774
17.153383	0.1	40.419223
17.155050	0.1	40.383759
17.156717	0.1	40.349069
17.158383	0.1	40.315154
17.160050	0.1	40.282788
17.161717	0.1	40.253165
17.163383	0.1	40.226760
17.165050	0.1	40.203276
17.166717	0.1	40.180984
17.168383	0.1	40.156963
17.170050	0.1	40.129545
17.171717	0.1	40.100458
17.173383	0.1	40.072861
17.175050	0.1	40.048304
17.176717	0.1	40.026667
17.178383	0.1	40.008011
17.180050	0.1	39.993229
17.181717	0.1	39.982500
17.183383	0.1	39.974632
17.185050	0.1	39.968433
17.186717	0.1	39.962950
17.188383	0.1	39.958837
17.190050	0.1	39.956989
17.191717	0.1	39.957228
17.193383	0.1	39.958599
17.195050	0.1	39.961817
17.196717	0.1	39.969566
17.198383	0.1	39.983454
17.200050	0.1	40.003421
17.201717	0.1	40.028515
17.203383	0.1	40.056589
17.205050	0.1	40.084960
17.206717	0.1	40.112915
17.208383	0.1	40.142121
17.210050	0.1	40.175142
17.211717	0.1	40.214422
17.213383	0.1	40.261629
17.215050	0.1	40.317657
17.216717	0.1	40.381970
17.218383	0.1	40.452781
17.220050	0.1	40.527704
17.221717	0.1	40.604713
17.223383	0.1	40.683689
17.225050	0.1	40.766003
17.226717	0.1	40.853145
17.228383	0.1	40.946188
17.230050	0.1	41.046741
17.231717	0.1	41.156473
17.233383	0.1	41.275206
17.235050	0.1	41.400852
17.236717	0.1	41.531625
17.238383	0.1	41.668060
17.240050	0.1	41.811826
17.241717	0.1	41.963401
17.243383	0.1	42.122009
17.245050	0.1	42.286458
17.246717	0.1	42.456451
17.248383	0.1	42.633238
17.250050	0.1	42.818608
17.251717	0.1	43.012860
17.253383	0.1	43.215695
17.255050	0.1	43.427053
17.256717	0.1	43.647292
17.258383	0.1	43.876889
17.260050	0.1	44.115010
17.261717	0.1	44.359269
17.263383	0.1	44.608834
17.265050	0.1	44.866565
17.266717	0.1	45.135918
17.268383	0.1	45.417610
17.270050	0.1	45.710626
17.271717	0.1	46.013477
17.273383	0.1	46.324852
17.275050	0.1	46.643975
17.276717	0.1	46.971026
17.278383	0.1	47.306600
17.280050	0.1	47.651532
17.281717	0.1	48.006597
17.283383	0.1	48.372927
17.285050	0.1	48.751834
17.286717	0.1	49.144748
17.288383	0.1	49.553278
17.290050	0.1	49.978438
17.291717	0.1	50.419274
17.293383	0.1	50.872329
17.295050	0.1	51.334265
17.296717	0.1	51.805678
17.298383	0.1	52.289906
17.300050	0.1	52.790168
17.301717	0.1	53.308371
17.303383	0.1	53.845409
17.305050	0.1	54.400924
17.306717	0.1	54.974321
17.308383	0.1	55.564407
17.310050	0.1	56.170586
17.311717	0.1	56.793335
17.313383	0.1	57.434622
17.315050	0.1	58.096949
17.316717	0.1	58.781031
17.318383	0.1	59.485916
17.320050	0.1	60.210232
17.321717	0.1	60.952965
17.323383	0.1	61.713818
17.325050	0.1	62.493984
17.326717	0.1	63.295487
17.328383	0.1	64.119581
17.330050	0.1	64.966682
17.331717	0.1	65.836195
17.333383	0.1	66.726331
17.335050	0.1	67.633871
17.336717	0.1	68.556372
17.338383	0.1	69.493417
17.340050	0.1	70.446257
17.341717	0.1	71.416919
17.343383	0.1	72.405402
17.345050	0.1	73.409383
17.346717	0.1	74.426059
17.348383	0.1	75.453465
17.350050	0.1	76.490526
17.351717	0.1	77.536409
17.353383	0.1	78.589206
17.355050	0.1	79.644983
17.356717	0.1	80.699687
17.358383	0.1	81.750040
17.360050	0.1	82.793896
17.361717	0.1	83.829408
17.363383	0.1	84.855621
17.365050	0.1	85.871404
17.366717	0.1	86.874371
17.368383	0.1	87.860530
17.370050	0.1	88.825052
17.371717	0.1	89.763647
17.373383	0.1	90.673750
17.375050	0.1	91.553455
17.376717	0.1	92.400199
17.378383	0.1	93.211060
17.380050	0.1	93.984192
17.381717	0.1	94.718581
17.383383	0.1	95.412737
17.385050	0.1	96.064454
17.386717	0.1	96.671408
17.388383	0.1	97.231394
17.390050	0.1	97.743219
17.391717	0.1	98.205334
17.393383	0.1	98.615116
17.395050	0.1	98.970061
17.396717	0.1	99.269396
17.398383	0.1	99.512881
17.400050	0.1	99.700874
17.401717	0.1	99.835283
17.403383	0.1	99.918014
17.405050	0.1	99.948472
17.406717	0.1	99.924332
17.408383	0.1	99.844939
17.410050	0.1	99.711305
17.411717	0.1	99.525458
17.413383	0.1	99.289304
17.415050	0.1	99.003977
17.416717	0.1	98.669177
17.418383	0.1	98.284668
17.420050	0.1	97.851103
17.421717	0.1	97.369855
17.423383	0.1	96.843189
17.425050	0.1	96.274382
17.426717	0.1	95.665937
17.428383	0.1	95.019644
17.430050	0.1	94.336992
17.431717	0.1	93.620067
17.433383	0.1	92.871850
17.435050	0.1	92.095917
17.436717	0.1	91.295129
17.438383	0.1	90.470558
17.440050	0.1	89.622324
17.441717	0.1	88.750129
17.443383	0.1	87.853973
17.445050	0.1	86.935943
17.446717	0.1	86.001044
17.448383	0.1	85.054820
17.450050	0.1	84.101086
17.451717	0.1	83.141391
17.453383	0.1	82.174842
17.455050	0.1	81.200306
17.456717	0.1	80.218916
17.458383	0.1	79.234247
17.460050	0.1	78.250532
17.461717	0.1	77.270810
17.463383	0.1	76.296453
17.465050	0.1	75.328414
17.466717	0.1	74.367706
17.468383	0.1	73.414926
17.470050	0.1	72.470669
17.471717	0.1	71.535711
17.473383	0.1	70.610468
17.475050	0.1	69.695715
17.476717	0.1	68.794612
17.478383	0.1	67.910854
17.480050	0.1	67.044560
17.481717	0.1	66.193763
17.483383	0.1	65.357808
17.485050	0.1	64.536814
17.486717	0.1	63.731793
17.488383	0.1	62.944833
17.490050	0.1	62.178079
17.491717	0.1	61.432365
17.493383	0.1	60.707692
17.495050	0.1	60.003225
17.496717	0.1	59.317712
17.498383	0.1	58.650736
17.500050	0.1	58.002595
17.501717	0.1	57.373408
17.503383	0.1	56.762997
17.505050	0.1	56.170586
17.506717	0.1	55.595461
17.508383	0.1	55.037323
17.510050	0.1	54.496709
17.511717	0.1	53.973618
17.513383	0.1	53.467098
17.515050	0.1	52.976135
17.516717	0.1	52.500132
17.518383	0.1	52.039746
17.520050	0.1	51.596287
17.521717	0.1	51.170054
17.523383	0.1	50.759557
17.525050	0.1	50.361636
17.526717	0.1	49.974087
17.528383	0.1	49.597147
17.530050	0.1	49.233082
17.531717	0.1	48.883501
17.533383	0.1	48.548403
17.535050	0.1	48.226300
17.536717	0.1	47.915700
17.538383	0.1	47.615710
17.540050	0.1	47.326091
17.541717	0.1	47.046187
17.543383	0.1	46.775701
17.545050	0.1	46.516600
17.546717	0.1	46.271327
17.548383	0.1	46.039763
17.550050	0.1	45.819285
17.551717	0.1	45.606795
17.553383	0.1	45.399967
17.555050	0.1	45.198443
17.556717	0.1	45.003536
17.558383	0.1	44.816497
17.560050	0.1	44.638636
17.561717	0.1	44.471028
17.563383	0.1	44.313135
17.565050	0.1	44.163289
17.566717	0.1	44.019702
17.568383	0.1	43.881896
17.570050	0.1	43.749752
17.571717	0.1	43.623510
17.573383	0.1	43.503764
17.575050	0.1	43.391171
17.576717	0.1	43.285790
17.578383	0.1	43.187323
17.580050	0.1	43.095174
17.581717	0.1	43.008807
17.583383	0.1	42.927625
17.585050	0.1	42.850497
17.586717	0.1	42.776349
17.588383	0.1	42.705181
17.590050	0.1	42.638245
17.591717	0.1	42.577210
17.593383	0.1	42.521420
17.595050	0.1	42.467060
17.596717	0.1	42.410734
17.598383	0.1	42.352858
17.600050	0.1	42.296472
17.601717	0.1	42.245331
17.603383	0.1	42.201343
17.605050	0.1	42.164269
17.606717	0.1	42.132619
17.608383	0.1	42.106035
17.610050	0.1	42.084398
17.611717	0.1	42.066875
17.613383	0.1	42.052510
17.615050	0.1	42.040351
17.616717	0.1	42.028787
17.618383	0.1	42.015853
17.620050	0.1	42.000415
17.621717	0.1	41.982474
17.623383	0.1	41.963639
17.625050	0.1	41.945520
17.626717	0.1	41.928771
17.628383	0.1	41.913154
17.630050	0.1	41.898313
17.631717	0.1	41.884365
17.633383	0.1	41.872265
17.635050	0.1	41.862371
17.636717	0.1	41.853967
17.638383	0.1	41.846099
17.640050	0.1	41.838470
17.641717	0.1	41.830661
17.643383	0.1	41.822317
17.645050	0.1	41.813376
17.646717	0.1	41.804197
17.648383	0.1	41.794601
17.650050	0.1	41.784229
17.651717	0.1	41.773560
17.653383	0.1	41.763606
17.655050	0.1	41.754248
17.656717	0.1	41.743460
17.658383	0.1	41.730108
17.660050	0.1	41.714730
17.661717	0.1	41.699352
17.663383	0.1	41.685882
17.665050	0.1	41.675034
17.666717	0.1	41.665199
17.668383	0.1	41.654649
17.670050	0.1	41.642966
17.671717	0.1	41.629555
17.673383	0.1	41.612449
17.675050	0.1	41.590812
17.676717	0.1	41.566076
17.678383	0.1	41.540744
17.680050	0.1	41.517141
17.681717	0.1	41.496995
17.683383	0.1	41.480305
17.685050	0.1	41.465106
17.686717	0.1	41.448655
17.688383	0.1	41.428509
17.690050	0.1	41.404548
17.691717	0.1	41.379752
17.693383	0.1	41.357699
17.695050	0.1	41.339281
17.696717	0.1	41.321578
17.698383	0.1	41.301611
17.700050	0.1	41.278007
17.701717	0.1	41.251364
17.703383	0.1	41.223767
17.705050	0.1	41.196766
17.706717	0.1	41.170778
17.708383	0.1	41.146042
17.710050	0.1	41.122975
17.711717	0.1	41.101101
17.713383	0.1	41.078749
17.715050	0.1	41.054490
17.716717	0.1	41.028979
17.718383	0.1	41.003110
17.720050	0.1	40.977182
17.721717	0.1	40.951135
17.723383	0.1	40.925565
17.725050	0.1	40.900710
17.726717	0.1	40.876093
17.728383	0.1	40.850880
17.730050	0.1	40.824058
17.731717	0.1	40.794971
17.733383	0.1	40.764453
17.735050	0.1	40.735188
17.736717	0.1	40.709021
17.738383	0.1	40.684822
17.740050	0.1	40.660861
17.741717	0.1	40.636125
17.743383	0.1	40.610256
17.745050	0.1	40.583553
17.746717	0.1	40.557327
17.748383	0.1	40.532293
17.750050	0.1	40.508213
17.751717	0.1	40.484610
17.753383	0.1	40.460529
17.755050	0.1	40.434542
17.756717	0.1	40.406706
17.758383	0.1	40.378513
17.760050	0.1	40.350797
17.761717	0.1	40.323319
17.763383	0.1	40.296497
17.765050	0.1	40.270808
17.766717	0.1	40.244999
17.768383	0.1	40.217581
17.770050	0.1	40.188136
17.771717	0.1	40.157380
17.773383	0.1	40.127161
17.775050	0.1	40.100160
17.776717	0.1	40.077271
17.778383	0.1	40.056350
17.780050	0.1	40.034654
17.781717	0.1	40.011587
17.783383	0.1	39.987805
17.785050	0.1	39.964023
17.786717	0.1	39.941075
17.788383	0.1	39.919736
17.790050	0.1	39.899054
17.791717	0.1	39.877596
17.793383	0.1	39.855304
17.795050	0.1	39.833786
17.796717	0.1	39.813461
17.798383	0.1	39.793077
17.800050	0.1	39.771917
17.801717	0.1	39.750340
17.803383	0.1	39.729598
17.805050	0.1	39.710584
17.806717	0.1	39.693358
17.808383	0.1	39.676907
17.810050	0.1	39.660695
17.811717	0.1	39.644780
17.813383	0.1	39.629760
17.815050	0.1	39.616468
17.816717	0.1	39.605679
17.818383	0.1	39.598527
17.820050	0.1	39.595189
17.821717	0.1	39.594176
17.823383	0.1	39.592507
17.825050	0.1	39.588275
17.826717	0.1	39.581599
17.828383	0.1	39.573374
17.830050	0.1	39.564910
17.831717	0.1	39.559128
17.833383	0.1	39.559128
17.835050	0.1	39.565804
17.836717	0.1	39.577188
17.838383	0.1	39.589944
17.840050	0.1	39.601328
17.841717	0.1	39.610090
17.843383	0.1	39.617362
17.845050	0.1	39.625766
17.846717	0.1	39.636495
17.848383	0.1	39.648118
17.850050	0.1	39.659145
17.851717	0.1	39.669874
17.853383	0.1	39.681079
17.855050	0.1	39.693298
17.856717	0.1	39.706471
17.858383	0.1	39.720657
17.860050	0.1	39.735618
17.861717	0.1	39.751055
17.863383	0.1	39.768221
17.865050	0.1	39.789321
17.866717	0.1	39.814415
17.868383	0.1	39.841416
17.870050	0.1	39.868119
17.871717	0.1	39.893987
17.873383	0.1	39.918962
17.875050	0.1	39.943399
17.876717	0.1	39.967957
17.878383	0.1	39.993169
17.880050	0.1	40.018322
17.881717	0.1	40.042284
17.883383	0.1	40.064814
17.885050	0.1	40.086272
17.886717	0.1	40.107074
17.888383	0.1	40.128055
17.890050	0.1	40.149989
17.891717	0.1	40.172460
17.893383	0.1	40.194514
17.895050	0.1	40.215375
17.896717	0.1	40.234568
17.898383	0.1	40.252092
17.900050	0.1	40.269854
17.901717	0.1	40.290120
17.903383	0.1	40.313365
17.905050	0.1	40.337744
17.906717	0.1	40.360215
17.908383	0.1	40.378454
17.910050	0.1	40.392163
17.911717	0.1	40.404084
17.913383	0.1	40.417912
17.915050	0.1	40.435257
17.916717	0.1	40.454330
17.918383	0.1	40.472569
17.920050	0.1	40.488007
17.921717	0.1	40.499630
17.923383	0.1	40.507855
17.925050	0.1	40.514472
17.926717	0.1	40.520909
17.928383	0.1	40.527465
17.930050	0.1	40.534260
17.931717	0.1	40.541770
17.933383	0.1	40.549102
17.935050	0.1	40.555182
17.936717	0.1	40.560486
17.938383	0.1	40.565493
17.940050	0.1	40.569904
17.941717	0.1	40.573719
17.943383	0.1	40.576758
17.945050	0.1	40.578129
17.946717	0.1	40.577593
17.948383	0.1	40.575805
17.950050	0.1	40.573599
17.951717	0.1	40.570381
17.953383	0.1	40.564420
17.955050	0.1	40.554228
17.956717	0.1	40.540221
17.958383	0.1	40.524247
17.960050	0.1	40.509286
17.961717	0.1	40.497782
17.963383	0.1	40.490272
17.965050	0.1	40.484371
17.966717	0.1	40.477219
17.968383	0.1	40.467503
17.970050	0.1	40.455523
17.971717	0.1	40.442171
17.973383	0.1	40.427866
17.975050	0.1	40.411475
17.976717	0.1	40.392163
17.978383	0.1	40.371063
17.980050	0.1	40.350916
17.981717	0.1	40.332677
17.983383	0.1	40.315034
17.985050	0.1	40.296497
17.986717	0.1	40.276649
17.988383	0.1	40.255966
17.990050	0.1	40.235045
17.991717	0.1	40.214362
17.993383	0.1	40.193620
17.995050	0.1	40.171685
17.996717	0.1	40.147128
17.998383	0.1	40.120246
18.000050	0.1	40.093424
18.001717	0.1	40.069225
18.003383	0.1	40.047708
18.005050	0.1	40.026846
18.006717	0.1	40.004673
18.008383	0.1	39.981010
18.010050	0.1	39.955738
18.011717	0.1	39.928677
18.013383	0.1	39.900782
18.015050	0.1	39.874198
18.016717	0.1	39.849999
18.018383	0.1	39.827051
18.020050	0.1	39.802613
18.021717	0.1	39.774957
18.023383	0.1	39.744499
18.025050	0.1	39.713981
18.026717	0.1	39.687099
18.028383	0.1	39.666417
18.030050	0.1	39.651337
18.031717	0.1	39.638700
18.033383	0.1	39.625230
18.035050	0.1	39.609196
18.036717	0.1	39.590361
18.038383	0.1	39.569559
18.040050	0.1	39.547923
18.041717	0.1	39.525869
18.043383	0.1	39.504530
18.045050	0.1	39.485636
18.046717	0.1	39.470794
18.048383	0.1	39.460483
18.050050	0.1	39.453151
18.051717	0.1	39.446714
18.053383	0.1	39.440277
18.055050	0.1	39.434614
18.056717	0.1	39.430680
18.058383	0.1	39.427879
18.060050	0.1	39.424183
18.061717	0.1	39.417269
18.063383	0.1	39.407375
18.065050	0.1	39.397480
18.066717	0.1	39.389911
18.068383	0.1	39.383891
18.070050	0.1	39.376798
18.071717	0.1	39.366963
18.073383	0.1	39.354267
18.075050	0.1	39.339426
18.076717	0.1	39.323094
18.078383	0.1	39.305272
18.080050	0.1	39.286318
18.081717	0.1	39.266946
18.083383	0.1	39.247694
18.085050	0.1	39.229395
18.086717	0.1	39.213064
18.088383	0.1	39.198878
18.090050	0.1	39.185467
18.091717	0.1	39.170089
18.093383	0.1	39.150896
18.095050	0.1	39.128067
18.096717	0.1	39.103033
18.098383	0.1	39.077046
18.100050	0.1	39.050641
18.101717	0.1	39.023044
18.103383	0.1	38.993123
18.105050	0.1	38.960578
18.106717	0.1	38.926544
18.108383	0.1	38.892152
18.110050	0.1	38.858237
18.111717	0.1	38.825216
18.113383	0.1	38.792434
18.115050	0.1	38.758340
18.116717	0.1	38.722219
18.118383	0.1	38.684311
18.120050	0.1	38.643899
18.121717	0.1	38.598957
18.123383	0.1	38.549426
18.125050	0.1	38.499238
18.126717	0.1	38.452449
18.128383	0.1	38.408580
18.130050	0.1	38.363817
18.131717	0.1	38.315120
18.133383	0.1	38.262608
18.135050	0.1	38.208368
18.136717	0.1	38.154664
18.138383	0.1	38.103225
18.140050	0.1	38.053753
18.141717	0.1	38.003745
18.143383	0.1	37.952366
18.145050	0.1	37.901523
18.146717	0.1	37.852707
18.148383	0.1	37.805261
18.150050	0.1	37.757757
18.151717	0.1	37.709596
18.153383	0.1	37.660661
18.155050	0.1	37.610712
18.156717	0.1	37.559929
18.158383	0.1	37.508430
18.160050	0.1	37.455740
18.161717	0.1	37.401500
18.163383	0.1	37.346127
18.165050	0.1	37.290039
18.166717	0.1	37.233891
18.168383	0.1	37.178280
18.170050	0.1	37.123921
18.171717	0.1	37.070932
18.173383	0.1	37.018421
18.175050	0.1	36.965313
18.176717	0.1	36.910536
18.178383	0.1	36.853733
18.180050	0.1	36.795022
18.181717	0.1	36.735179
18.183383	0.1	36.676767
18.185050	0.1	36.621454
18.186717	0.1	36.568942
18.188383	0.1	36.517682
18.190050	0.1	36.466660
18.191717	0.1	36.415460
18.193383	0.1	36.364260
18.195050	0.1	36.313357
18.196717	0.1	36.263110
18.198383	0.1	36.213877
18.200050	0.1	36.166253
18.201717	0.1	36.119582
18.203383	0.1	36.073270
18.205050	0.1	36.027553
18.206717	0.1	35.982432
18.208383	0.1	35.936715
18.210050	0.1	35.889449
18.211717	0.1	35.840573
18.213383	0.1	35.790684
18.215050	0.1	35.740556
18.216717	0.1	35.691621
18.218383	0.1	35.645547
18.220050	0.1	35.603168
18.221717	0.1	35.563471
18.223383	0.1	35.524430
18.225050	0.1	35.485151
18.226717	0.1	35.445633
18.228383	0.1	35.405400
18.230050	0.1	35.363617
18.231717	0.1	35.320105
18.233383	0.1	35.275938
18.235050	0.1	35.232308
18.236717	0.1	35.190584
18.238383	0.1	35.151126
18.240050	0.1	35.112383
18.241717	0.1	35.072508
18.243383	0.1	35.030844
18.245050	0.1	34.987690
18.246717	0.1	34.944238
18.248383	0.1	34.902336
18.250050	0.1	34.863474
18.251717	0.1	34.826698
18.253383	0.1	34.789385
18.255050	0.1	34.750046
18.256717	0.1	34.709396
18.258383	0.1	34.669521
18.260050	0.1	34.632327
18.261717	0.1	34.599127
18.263383	0.1	34.569921
18.265050	0.1	34.543695
18.266717	0.1	34.518959
18.268383	0.1	34.493389
18.270050	0.1	34.464481
18.271717	0.1	34.431519
18.273383	0.1	34.397187
18.275050	0.1	34.364583
18.276717	0.1	34.334602
18.278383	0.1	34.306171
18.280050	0.1	34.279229
18.281717	0.1	34.255268
18.283383	0.1	34.235181
18.285050	0.1	34.216704
18.286717	0.1	34.196081
18.288383	0.1	34.170570
18.290050	0.1	34.140410
18.291717	0.1	34.108462
18.293383	0.1	34.078004
18.295050	0.1	34.050526
18.296717	0.1	34.026088
18.298383	0.1	34.004452
18.300050	0.1	33.984425
18.301717	0.1	33.964278
18.303383	0.1	33.943834
18.305050	0.1	33.924284
18.306717	0.1	33.906343
18.308383	0.1	33.889176
18.310050	0.1	33.871593
18.311717	0.1	33.854010
18.313383	0.1	33.837320
18.315050	0.1	33.822300
18.316717	0.1	33.809127
18.318383	0.1	33.797564
18.320050	0.1	33.786537
18.321717	0.1	33.774616
18.323383	0.1	33.761086
18.325050	0.1	33.746125
18.326717	0.1	33.731105
18.328383	0.1	33.718588
18.330050	0.1	33.709766
18.331717	0.1	33.702674
18.333383	0.1	33.694925
18.335050	0.1	33.686580
18.336717	0.1	33.678832
18.338383	0.1	33.671441
18.340050	0.1	33.663513
18.341717	0.1	33.654632
18.343383	0.1	33.644261
18.345050	0.1	33.631684
18.346717	0.1	33.617260
18.348383	0.1	33.602359
18.350050	0.1	33.589186
18.351717	0.1	33.580007
18.353383	0.1	33.575894
18.355050	0.1	33.574702
18.356717	0.1	33.572080
18.358383	0.1	33.564212
18.360050	0.1	33.550801
18.361717	0.1	33.533992
18.363383	0.1	33.516171
18.365050	0.1	33.499064
18.366717	0.1	33.483507
18.368383	0.1	33.469560
18.370050	0.1	33.457043
18.371717	0.1	33.445479
18.373383	0.1	33.433857
18.375050	0.1	33.420505
18.376717	0.1	33.404233
18.378383	0.1	33.385100
18.380050	0.1	33.364536
18.381717	0.1	33.343496
18.383383	0.1	33.321681
18.385050	0.1	33.299210
18.386717	0.1	33.277037
18.388383	0.1	33.255221
18.390050	0.1	33.233108
18.391717	0.1	33.210756
18.393383	0.1	33.188703
18.395050	0.1	33.166411
18.396717	0.1	33.142747
18.398383	0.1	33.117356
18.400050	0.1	33.090772
18.401717	0.1	33.063652
18.403383	0.1	33.036949
18.405050	0.1	33.011617
18.406717	0.1	32.987299
18.408383	0.1	32.963039
18.410050	0.1	32.938959
18.411717	0.1	32.915475
18.413383	0.1	32.892050
18.415050	0.1	32.867970
18.416717	0.1	32.841744
18.418383	0.1	32.811346
18.420050	0.1	32.776775
18.421717	0.1	32.739820
18.423383	0.1	32.703163
18.425050	0.1	32.668235
18.426717	0.1	32.635154
18.428383	0.1	32.602729
18.430050	0.1	32.569172
18.431717	0.1	32.533290
18.433383	0.1	32.496573
18.435050	0.1	32.461526
18.436717	0.1	32.428565
18.438383	0.1	32.395961
18.440050	0.1	32.361450
18.441717	0.1	32.323243
18.443383	0.1	32.280924
18.445050	0.1	32.235863
18.446717	0.1	32.190384
18.448383	0.1	32.146575
18.450050	0.1	32.106223
18.451717	0.1	32.068970
18.453383	0.1	32.031836
18.455050	0.1	31.991663
18.456717	0.1	31.947734
18.458383	0.1	31.901421
18.460050	0.1	31.853559
18.461717	0.1	31.804206
18.463383	0.1	31.753065
18.465050	0.1	31.700434
18.466717	0.1	31.648161
18.468383	0.1	31.598808
18.470050	0.1	31.553509
18.471717	0.1	31.511428
18.473383	0.1	31.470420
18.475050	0.1	31.428160
18.476717	0.1	31.383934
18.478383	0.1	31.338515
18.480050	0.1	31.293275
18.481717	0.1	31.248154
18.483383	0.1	31.201722
18.485050	0.1	31.153025
18.486717	0.1	31.102778
18.488383	0.1	31.052055
18.490050	0.1	31.000616
18.491717	0.1	30.947389
18.493383	0.1	30.891718
18.495050	0.1	30.835213
18.496717	0.1	30.781152
18.498383	0.1	30.732157
18.500050	0.1	30.688347
18.501717	0.1	30.647578
18.503383	0.1	30.606272
18.505050	0.1	30.561330
18.506717	0.1	30.512037
18.508383	0.1	30.460061
18.510050	0.1	30.407669
18.511717	0.1	30.356230
18.513383	0.1	30.306401
18.515050	0.1	30.258061
18.516717	0.1	30.210378
18.518383	0.1	30.162455
18.520050	0.1	30.114414
18.521717	0.1	30.066134
18.523383	0.1	30.017437
18.525050	0.1	29.968442
18.526717	0.1	29.920163
18.528383	0.1	29.872836
18.530050	0.1	29.826166
18.531717	0.1	29.779853
18.533383	0.1	29.733362
18.535050	0.1	29.686155
18.536717	0.1	29.639484
18.538383	0.1	29.595138
18.540050	0.1	29.552879
18.541717	0.1	29.509904
18.543383	0.1	29.464545
18.545050	0.1	29.417278
18.546717	0.1	29.370429
18.548383	0.1	29.325964
18.550050	0.1	29.283883
18.551717	0.1	29.242398
18.553383	0.1	29.199840
18.555050	0.1	29.156150
18.556717	0.1	29.113473
18.558383	0.1	29.073598
18.560050	0.1	29.036345
18.561717	0.1	28.999926
18.563383	0.1	28.962673
18.565050	0.1	28.923752
18.566717	0.1	28.883697
18.568383	0.1	28.844179
18.570050	0.1	28.806330
18.571717	0.1	28.768899
18.573383	0.1	28.729083
18.575050	0.1	28.686585
18.576717	0.1	28.644087
18.578383	0.1	28.604152
18.580050	0.1	28.566362
18.581717	0.1	28.529467
18.583383	0.1	28.491976
18.585050	0.1	28.452517
18.586717	0.1	28.411211
18.588383	0.1	28.369130
18.590050	0.1	28.327348
18.591717	0.1	28.286459
18.593383	0.1	28.246702
18.595050	0.1	28.207006
18.596717	0.1	28.165461
18.598383	0.1	28.120937
18.600050	0.1	28.075041
18.601717	0.1	28.030993
18.603383	0.1	27.990224
18.605050	0.1	27.950646
18.606717	0.1	27.908446
18.608383	0.1	27.861716
18.610050	0.1	27.812721
18.611717	0.1	27.764739
18.613383	0.1	27.718665
18.615050	0.1	27.673663
18.616717	0.1	27.630033
18.618383	0.1	27.588727
18.620050	0.1	27.548851
18.621717	0.1	27.507605
18.623383	0.1	27.463438
18.625050	0.1	27.417065
18.626717	0.1	27.369978
18.628383	0.1	27.323546
18.630050	0.1	27.278365
18.631717	0.1	27.234437
18.633383	0.1	27.191760
18.635050	0.1	27.151229
18.636717	0.1	27.113141
18.638383	0.1	27.077021
18.640050	0.1	27.042271
18.641717	0.1	27.008356
18.643383	0.1	26.974560
18.645050	0.1	26.940586
18.646717	0.1	26.906969
18.648383	0.1	26.874007
18.650050	0.1	26.841940
18.651717	0.1	26.811780
18.653383	0.1	26.784898
18.655050	0.1	26.761593
18.656717	0.1	26.740791
18.658383	0.1	26.721539
18.660050	0.1	26.702882
18.661717	0.1	26.683630
18.663383	0.1	26.663007
18.665050	0.1	26.642145
18.666717	0.1	26.623668
18.668383	0.1	26.609661
18.670050	0.1	26.600422
18.671717	0.1	26.594938
18.673383	0.1	26.592375
18.675050	0.1	26.592077
18.676717	0.1	26.592971
18.678383	0.1	26.592852
18.680050	0.1	26.590826
18.681717	0.1	26.588918
18.683383	0.1	26.590349
18.685050	0.1	26.596667
18.686717	0.1	26.607098
18.688383	0.1	26.619972
18.690050	0.1	26.634337
18.691717	0.1	26.650132
18.693383	0.1	26.667477
18.695050	0.1	26.686432
18.696717	0.1	26.708068
18.698383	0.1	26.734771
18.700050	0.1	26.767553
18.701717	0.1	26.804866
18.703383	0.1	26.844205
18.705050	0.1	26.884855
18.706717	0.1	26.927592
18.708383	0.1	26.972474
18.710050	0.1	27.019383
18.711717	0.1	27.068557
18.713383	0.1	27.121069
18.715050	0.1	27.178289
18.716717	0.1	27.240636
18.718383	0.1	27.306618
18.720050	0.1	27.375282
18.721717	0.1	27.447404
18.723383	0.1	27.524533
18.725050	0.1	27.606370
18.726717	0.1	27.691306
18.728383	0.1	27.778150
18.730050	0.1	27.866782
18.731717	0.1	27.958156
18.733383	0.1	28.053643
18.735050	0.1	28.154613
18.736717	0.1	28.261067
18.738383	0.1	28.372111
18.740050	0.1	28.487148
18.741717	0.1	28.606655
18.743383	0.1	28.731825
18.745050	0.1	28.863789
18.746717	0.1	29.002489
18.748383	0.1	29.147209
18.750050	0.1	29.296758
18.751717	0.1	29.450657
18.753383	0.1	29.608728
18.755050	0.1	29.770853
18.756717	0.1	29.937806
18.758383	0.1	30.111732
18.760050	0.1	30.294063
18.761717	0.1	30.484619
18.763383	0.1	30.682446
18.765050	0.1	30.887427
18.766717	0.1	31.099679
18.768383	0.1	31.319382
18.770050	0.1	31.547489
18.771717	0.1	31.784894
18.773383	0.1	32.031836
18.775050	0.1	32.287182
18.776717	0.1	32.549562
18.778383	0.1	32.819213
18.780050	0.1	33.098223
18.781717	0.1	33.389749
18.783383	0.1	33.695461
18.785050	0.1	34.014585
18.786717	0.1	34.345808
18.788383	0.1	34.688534
18.790050	0.1	35.042526
18.791717	0.1	35.407843
18.793383	0.1	35.785320
18.795050	0.1	36.175790
18.796717	0.1	36.579075
18.798383	0.1	36.995473
18.800050	0.1	37.425759
18.801717	0.1	37.869635
18.803383	0.1	38.325670
18.805050	0.1	38.793387
18.806717	0.1	39.272847
18.808383	0.1	39.763572
18.810050	0.1	40.263596
18.811717	0.1	40.770056
18.813383	0.1	41.280332
18.815050	0.1	41.793826
18.816717	0.1	42.311671
18.818383	0.1	42.833986
18.820050	0.1	43.359342
18.821717	0.1	43.886008
18.823383	0.1	44.412079
18.825050	0.1	44.935110
18.826717	0.1	45.453432
18.828383	0.1	45.965197
18.830050	0.1	46.466711
18.831717	0.1	46.954754
18.833383	0.1	47.428849
18.835050	0.1	47.889235
18.836717	0.1	48.333409
18.838383	0.1	48.756841
18.840050	0.1	49.155894
18.841717	0.1	49.529734
18.843383	0.1	49.878719
18.845050	0.1	50.201598
18.846717	0.1	50.495568
18.848383	0.1	50.758305
18.850050	0.1	50.988916
18.851717	0.1	51.186922
18.853383	0.1	51.350418
18.855050	0.1	51.476899
18.856717	0.1	51.564875
18.858383	0.1	51.613453
18.860050	0.1	51.622930
18.861717	0.1	51.595810
18.863383	0.1	51.535788
18.865050	0.1	51.444236
18.866717	0.1	51.318947
18.868383	0.1	51.157180
18.870050	0.1	50.958517
18.871717	0.1	50.724033
18.873383	0.1	50.454262
18.875050	0.1	50.149325
18.876717	0.1	49.810651
18.878383	0.1	49.441341
18.880050	0.1	49.044672
18.881717	0.1	48.622373
18.883383	0.1	48.174742
18.885050	0.1	47.701898
18.886717	0.1	47.205153
18.888383	0.1	46.687487
18.890050	0.1	46.152416
18.891717	0.1	45.602384
18.893383	0.1	45.038286
18.895050	0.1	44.461134
18.896717	0.1	43.872597
18.898383	0.1	43.275180
18.900050	0.1	42.671266
18.901717	0.1	42.062285
18.903383	0.1	41.448476
18.905050	0.1	40.830853
18.906717	0.1	40.212872
18.908383	0.1	39.598706
18.910050	0.1	38.989606
18.911717	0.1	38.384559
18.913383	0.1	37.783148
18.915050	0.1	37.187161
18.916717	0.1	36.598804
18.918383	0.1	36.020400
18.920050	0.1	35.453381
18.921717	0.1	34.897389
18.923383	0.1	34.350993
18.925050	0.1	33.813598
18.926717	0.1	33.286573
18.928383	0.1	32.771649
18.930050	0.1	32.269778
18.931717	0.1	31.781139
18.933383	0.1	31.306149
18.935050	0.1	30.846300
18.936717	0.1	30.403675
18.938383	0.1	29.979290
18.940050	0.1	29.571893
18.941717	0.1	29.178681
18.943383	0.1	28.797986
18.945050	0.1	28.431119
18.946717	0.1	28.078677
18.948383	0.1	27.738334
18.950050	0.1	27.408423
18.951717	0.1	27.091445
18.953383	0.1	26.791276
18.955050	0.1	26.508452
18.956717	0.1	26.240231
18.958383	0.1	25.983872
18.960050	0.1	25.737764
18.961717	0.1	25.500955
18.963383	0.1	25.273146
18.965050	0.1	25.054158
18.966717	0.1	24.843754
18.968383	0.1	24.641873
18.970050	0.1	24.448217
18.971717	0.1	24.261953
18.973383	0.1	24.083437
18.975050	0.1	23.914577
18.976717	0.1	23.756505
18.978383	0.1	23.607971
18.980050	0.1	23.467244
18.981717	0.1	23.332716
18.983383	0.1	23.203315
18.985050	0.1	23.078622
18.986717	0.1	22.958638
18.988383	0.1	22.843362
18.990050	0.1	22.732259
18.991717	0.1	22.624673
18.993383	0.1	22.519471
18.995050	0.1	22.415520
18.996717	0.1	22.313417
18.998383	0.1	22.214772
19.000050	0.1	22.120835
19.001717	0.1	22.031249
19.003383	0.1	21.945061
19.005050	0.1	21.861554
19.006717	0.1	21.781088
19.008383	0.1	21.704556
19.010050	0.1	21.632017
19.011717	0.1	21.561743
19.013383	0.1	21.490754
19.015050	0.1	21.418215
19.016717	0.1	21.346332
19.018383	0.1	21.277548
19.020050	0.1	21.212043
19.021717	0.1	21.147908
19.023383	0.1	21.083297
19.025050	0.1	21.018626
19.026717	0.1	20.955445
19.028383	0.1	20.894469
19.030050	0.1	20.835758
19.031717	0.1	20.779432
19.033383	0.1	20.725073
19.035050	0.1	20.672859
19.036717	0.1	20.623745
19.038383	0.1	20.577194
19.040050	0.1	20.531179
19.041717	0.1	20.483912
19.043383	0.1	20.435811
19.045050	0.1	20.388187
19.046717	0.1	20.341755
19.048383	0.1	20.296158
19.050050	0.1	20.250739
19.051717	0.1	20.204486
19.053383	0.1	20.156206
19.055050	0.1	20.106019
19.056717	0.1	20.055534
19.058383	0.1	20.007313
19.060050	0.1	19.962550
19.061717	0.1	19.920470
19.063383	0.1	19.879044
19.065050	0.1	19.836725
19.066717	0.1	19.792558
19.068383	0.1	19.746186
19.070050	0.1	19.699038
19.071717	0.1	19.653441
19.073383	0.1	19.610525
19.075050	0.1	19.569756
19.076717	0.1	19.530774
19.078383	0.1	19.493581
19.080050	0.1	19.457163
19.081717	0.1	19.420327
19.083383	0.1	19.382836
19.085050	0.1	19.344689
19.086717	0.1	19.305171
19.088383	0.1	19.263805
19.090050	0.1	19.221486
19.091717	0.1	19.180180
19.093383	0.1	19.142033
19.095050	0.1	19.107820
19.096717	0.1	19.076885
19.098383	0.1	19.047679
19.100050	0.1	19.018890
19.101717	0.1	18.989862
19.103383	0.1	18.960179
19.105050	0.1	18.929363
19.106717	0.1	18.896581
19.108383	0.1	18.862368
19.110050	0.1	18.827976
19.111717	0.1	18.794895
19.113383	0.1	18.764259
19.115050	0.1	18.736781
19.116717	0.1	18.711747
19.118383	0.1	18.687547
19.120050	0.1	18.661858
19.121717	0.1	18.632950
19.123383	0.1	18.600405
19.125050	0.1	18.567146
19.126717	0.1	18.537880
19.128383	0.1	18.515886
19.130050	0.1	18.500985
19.131717	0.1	18.490673
19.133383	0.1	18.482090
19.135050	0.1	18.472017
19.136717	0.1	18.458189
19.138383	0.1	18.440486
19.140050	0.1	18.420936
19.141717	0.1	18.401803
19.143383	0.1	18.383981
19.145050	0.1	18.366755
19.146717	0.1	18.349291
19.148383	0.1	18.331231
19.150050	0.1	18.312694
19.151717	0.1	18.294276
19.153383	0.1	18.276812
19.155050	0.1	18.260838
19.156717	0.1	18.246294
19.158383	0.1	18.232824
19.160050	0.1	18.221379
19.161717	0.1	18.212975
19.163383	0.1	18.207551
19.165050	0.1	18.203438
19.166717	0.1	18.198730
19.168383	0.1	18.191637
19.170050	0.1	18.180669
19.171717	0.1	18.165828
19.173383	0.1	18.148066
19.175050	0.1	18.128396
19.176717	0.1	18.107833
19.178383	0.1	18.088163
19.180050	0.1	18.070520
19.181717	0.1	18.054427
19.183383	0.1	18.037797
19.185050	0.1	18.019141
19.186717	0.1	17.997862
19.188383	0.1	17.974139
19.190050	0.1	17.947913
19.191717	0.1	17.919363
19.193383	0.1	17.889083
19.195050	0.1	17.857433
19.196717	0.1	17.824591
19.198383	0.1	17.791034
19.200050	0.1	17.757596
19.201717	0.1	17.725409
19.203383	0.1	17.694236
19.205050	0.1	17.661871
19.206717	0.1	17.625989
19.208383	0.1	17.585577
19.210050	0.1	17.540754
19.211717	0.1	17.491878
19.213383	0.1	17.440022
19.215050	0.1	17.387034
19.216717	0.1	17.334462
19.218383	0.1	17.282368
19.220050	0.1	17.230273
19.221717	0.1	17.178179
19.223383	0.1	17.125310
19.225050	0.1	17.070712
19.226717	0.1	17.014206
19.228383	0.1	16.956450
19.230050	0.1	16.897739
19.231717	0.1	16.838075
19.233383	0.1	16.777814
19.235050	0.1	16.718269
19.236717	0.1	16.659857
19.238383	0.1	16.602756
19.240050	0.1	16.546906
19.241717	0.1	16.492189
19.243383	0.1	16.438664
19.245050	0.1	16.386152
19.246717	0.1	16.333104
19.248383	0.1	16.276957
19.250050	0.1	16.217829
19.251717	0.1	16.158820
19.253383	0.1	16.102971
19.255050	0.1	16.050697
19.256717	0.1	16.000331
19.258383	0.1	15.950085
19.260050	0.1	15.898646
19.261717	0.1	15.844942
19.263383	0.1	15.789212
19.265050	0.1	15.733779
19.266717	0.1	15.681506
19.268383	0.1	15.633107
19.270050	0.1	15.587033
19.271717	0.1	15.541614
19.273383	0.1	15.496076
19.275050	0.1	15.449763
19.276717	0.1	15.402497
19.278383	0.1	15.355290
19.280050	0.1	15.309037
19.281717	0.1	15.263499
19.283383	0.1	15.218438
19.285050	0.1	15.174926
19.286717	0.1	15.134633
19.288383	0.1	15.097202
19.290050	0.1	15.060783
19.291717	0.1	15.024305
19.293383	0.1	14.987827
19.295050	0.1	14.951051
19.296717	0.1	14.914156
19.298383	0.1	14.878512
19.300050	0.1	14.845670
19.301717	0.1	14.815093
19.303383	0.1	14.784158
19.305050	0.1	14.750780
19.306717	0.1	14.715434
19.308383	0.1	14.679850
19.310050	0.1	14.645220
19.311717	0.1	14.611603
19.313383	0.1	14.578582
19.315050	0.1	14.545799
19.316717	0.1	14.513732
19.318383	0.1	14.483453
19.320050	0.1	14.456213
19.321717	0.1	14.432372
19.323383	0.1	14.410795
19.325050	0.1	14.389337
19.326717	0.1	14.366330
19.328383	0.1	14.341236
19.330050	0.1	14.314235
19.331717	0.1	14.285863
19.333383	0.1	14.257432
19.335050	0.1	14.230073
19.336717	0.1	14.204026
19.338383	0.1	14.178813
19.340050	0.1	14.154435
19.341717	0.1	14.130593
19.343383	0.1	14.106215
19.345050	0.1	14.080346
19.346717	0.1	14.054120
19.348383	0.1	14.029444
19.350050	0.1	14.006556
19.351717	0.1	13.984621
19.353383	0.1	13.962925
19.355050	0.1	13.940633
19.356717	0.1	13.917209
19.358383	0.1	13.893128
19.360050	0.1	13.869525
19.361717	0.1	13.846875
19.363383	0.1	13.824821
19.365050	0.1	13.802946
19.366717	0.1	13.781250
19.368383	0.1	13.759971
19.370050	0.1	13.738991
19.371717	0.1	13.718248
19.373383	0.1	13.697863
19.375050	0.1	13.677479
19.376717	0.1	13.656736
19.378383	0.1	13.635755
19.380050	0.1	13.614834
19.381717	0.1	13.594807
19.383383	0.1	13.576270
19.385050	0.1	13.559104
19.386717	0.1	13.542772
19.388383	0.1	13.527037
19.390050	0.1	13.511301
19.391717	0.1	13.495148
19.393383	0.1	13.477505
19.395050	0.1	13.457597
19.396717	0.1	13.436795
19.398383	0.1	13.417304
19.400050	0.1	13.399125
19.401717	0.1	13.379575
19.403383	0.1	13.357581
19.405050	0.1	13.335348
19.406717	0.1	13.315321
19.408383	0.1	13.297797
19.410050	0.1	13.282359
19.411717	0.1	13.268531
19.413383	0.1	13.255776
19.415050	0.1	13.243438
19.416717	0.1	13.231099
19.418383	0.1	13.218165
19.420050	0.1	13.202668
19.421717	0.1	13.183714
19.423383	0.1	13.162971
19.425050	0.1	13.142944
19.426717	0.1	13.124765
19.428383	0.1	13.108135
19.430050	0.1	13.092161
19.431717	0.1	13.076068
19.433383	0.1	13.060392
19.435050	0.1	13.046683
19.436717	0.1	13.035358
19.438383	0.1	13.025463
19.440050	0.1	13.015569
19.441717	0.1	13.004959
19.443383	0.1	12.994350
19.445050	0.1	12.984932
19.446717	0.1	12.976707
19.448383	0.1	12.967587
19.450050	0.1	12.954593
19.451717	0.1	12.936295
19.453383	0.1	12.914837
19.455050	0.1	12.893260
19.456717	0.1	12.873531
19.458383	0.1	12.856961
19.460050	0.1	12.844921
19.461717	0.1	12.837470
19.463383	0.1	12.832583
19.465050	0.1	12.826682
19.466717	0.1	12.816132
19.468383	0.1	12.799800
19.470050	0.1	12.780071
19.471717	0.1	12.760640
19.473383	0.1	12.743533
19.475050	0.1	12.728990
19.476717	0.1	12.716592
19.478383	0.1	12.705088
19.480050	0.1	12.693585
19.481717	0.1	12.681366
19.483383	0.1	12.667836
19.485050	0.1	12.651921
19.486717	0.1	12.633324
19.488383	0.1	12.612880
19.490050	0.1	12.592257
19.491717	0.1	12.573362
19.493383	0.1	12.557746
19.495050	0.1	12.544990
19.496717	0.1	12.532533
19.498383	0.1	12.518287
19.500050	0.1	12.502075
19.501717	0.1	12.485088
19.503383	0.1	12.467206
19.505050	0.1	12.447120
19.506717	0.1	12.423814
19.508383	0.1	12.398005
19.510050	0.1	12.371004
19.511717	0.1	12.343705
19.513383	0.1	12.317062
19.515050	0.1	12.291075
19.516717	0.1	12.264312
19.518383	0.1	12.234748
19.520050	0.1	12.202025
19.521717	0.1	12.168110
19.523383	0.1	12.135983
19.525050	0.1	12.108088
19.526717	0.1	12.084306
19.528383	0.1	12.062371
19.530050	0.1	12.039066
19.531717	0.1	12.012423
19.533383	0.1	11.982501
19.535050	0.1	11.950672
19.536717	0.1	11.918188
19.538383	0.1	11.886419
19.540050	0.1	11.857033
19.541717	0.1	11.830390
19.543383	0.1	11.805356
19.545050	0.1	11.779965
19.546717	0.1	11.752606
19.548383	0.1	11.722744
19.550050	0.1	11.691809
19.551717	0.1	11.662603
19.553383	0.1	11.637450
19.555050	0.1	11.616886
19.556717	0.1	11.599601
19.558383	0.1	11.583329
19.560050	0.1	11.566342
19.561717	0.1	11.547447
19.563383	0.1	11.526287
19.565050	0.1	11.504889
19.566717	0.1	11.486352
19.568383	0.1	11.471332
19.570050	0.1	11.458040
19.571717	0.1	11.445046
19.573383	0.1	11.432470
19.575050	0.1	11.420072
19.576717	0.1	11.407972
19.578383	0.1	11.397541
19.580050	0.1	11.389495
19.581717	0.1	11.382700
19.583383	0.1	11.376262
19.585050	0.1	11.370362
19.586717	0.1	11.365593
19.588383	0.1	11.362792
19.590050	0.1	11.361838
19.591717	0.1	11.360527
19.593383	0.1	11.356176
19.595050	0.1	11.347652
19.596717	0.1	11.336208
19.598383	0.1	11.323751
19.600050	0.1	11.312962
19.601717	0.1	11.306346
19.603383	0.1	11.304856
19.605050	0.1	11.306048
19.606717	0.1	11.306167
19.608383	0.1	11.301995
19.610050	0.1	11.292339
19.611717	0.1	11.278332
19.613383	0.1	11.262716
19.615050	0.1	11.247755
19.616717	0.1	11.234761
19.618383	0.1	11.223257
19.620050	0.1	11.211754
19.621717	0.1	11.198462
19.623383	0.1	11.183084
19.625050	0.1	11.166454
19.626717	0.1	11.149646
19.628383	0.1	11.133016
19.630050	0.1	11.114896
19.631717	0.1	11.092306
19.633383	0.1	11.064113
19.635050	0.1	11.033178
19.636717	0.1	11.003614
19.638383	0.1	10.977150
19.640050	0.1	10.953248
19.641717	0.1	10.931671
19.643383	0.1	10.912479
19.645050	0.1	10.895074
19.646717	0.1	10.877252
19.648383	0.1	10.856569
19.650050	0.1	10.832191
19.651717	0.1	10.804773
19.653383	0.1	10.775865
19.655050	0.1	10.746957
19.656717	0.1	10.718585
19.658383	0.1	10.690511
19.660050	0.1	10.662795
19.661717	0.1	10.635675
19.663383	0.1	10.609031
19.665050	0.1	10.582507
19.666717	0.1	10.556162
19.668383	0.1	10.530592
19.670050	0.1	10.505498
19.671717	0.1	10.479212
19.673383	0.1	10.449768
19.675050	0.1	10.417343
19.676717	0.1	10.385633
19.678383	0.1	10.358811
19.680050	0.1	10.337473
19.681717	0.1	10.318459
19.683383	0.1	10.298014
19.685050	0.1	10.275543
19.686717	0.1	10.253072
19.688383	0.1	10.232926
19.690050	0.1	10.215521
19.691717	0.1	10.199190
19.693383	0.1	10.182441
19.695050	0.1	10.165632
19.696717	0.1	10.149360
19.698383	0.1	10.132433
19.700050	0.1	10.114015
19.701717	0.1	10.095478
19.703383	0.1	10.077954
19.705050	0.1	10.060728
19.706717	0.1	10.042966
19.708383	0.1	10.025263
19.710050	0.1	10.009051
19.711717	0.1	9.995521
19.713383	0.1	9.984613
19.715050	0.1	9.974838
19.716717	0.1	9.965182
19.718383	0.1	9.956003
19.720050	0.1	9.946943
19.721717	0.1	9.935976
19.723383	0.1	9.921432
19.725050	0.1	9.905279
19.726717	0.1	9.890319
19.728383	0.1	9.877265
19.730050	0.1	9.865285
19.731717	0.1	9.854138
19.733383	0.1	9.843827
19.735050	0.1	9.834767
19.736717	0.1	9.826959
19.738383	0.1	9.820223
19.740050	0.1	9.813965
19.741717	0.1	9.807826
19.743383	0.1	9.802163
19.745050	0.1	9.797156
19.746717	0.1	9.793163
19.748383	0.1	9.790838
19.750050	0.1	9.789706
19.751717	0.1	9.787799
19.753383	0.1	9.784043
19.755050	0.1	9.779335
19.756717	0.1	9.775043
19.758383	0.1	9.772719
19.760050	0.1	9.773970
19.761717	0.1	9.779633
19.763383	0.1	9.788633
19.765050	0.1	9.798110
19.766717	0.1	9.805322
19.768383	0.1	9.809197
19.770050	0.1	9.811044
19.771717	0.1	9.812117
19.773383	0.1	9.812356
19.775050	0.1	9.811819
19.776717	0.1	9.811402
19.778383	0.1	9.812058
19.780050	0.1	9.814442
19.781717	0.1	9.818793
19.783383	0.1	9.824753
19.785050	0.1	9.831727
19.786717	0.1	9.839118
19.788383	0.1	9.846569
19.790050	0.1	9.852946
19.791717	0.1	9.855867
19.793383	0.1	9.854079
19.795050	0.1	9.848595
19.796717	0.1	9.842456
19.798383	0.1	9.837688
19.800050	0.1	9.834469
19.801717	0.1	9.830952
19.803383	0.1	9.824634
19.805050	0.1	9.813905
19.806717	0.1	9.799421
19.808383	0.1	9.782851
19.810050	0.1	9.764255
19.811717	0.1	9.742797
19.813383	0.1	9.718598
19.815050	0.1	9.692669
19.816717	0.1	9.666086
19.818383	0.1	9.639741
19.820050	0.1	9.615303
19.821717	0.1	9.593368
19.823383	0.1	9.572507
19.825050	0.1	9.550512
19.826717	0.1	9.526313
19.828383	0.1	9.499789
19.830050	0.1	9.471119
19.831717	0.1	9.440840
19.833383	0.1	9.409488
19.835050	0.1	9.376824
19.836717	0.1	9.341777
19.838383	0.1	9.303809
19.840050	0.1	9.263576
19.841717	0.1	9.222031
19.843383	0.1	9.180725
19.845050	0.1	9.141386
19.846717	0.1	9.104968
19.848383	0.1	9.071112
19.850050	0.1	9.038985
19.851717	0.1	9.007633
19.853383	0.1	8.975983
19.855050	0.1	8.943022
19.856717	0.1	8.908392
19.858383	0.1	8.872927
19.860050	0.1	8.839131
19.861717	0.1	8.809865
19.863383	0.1	8.785487
19.865050	0.1	8.762956
19.866717	0.1	8.738876
19.868383	0.1	8.712829
19.870050	0.1	8.686603
19.871717	0.1	8.661449
19.873383	0.1	8.638382
19.875050	0.1	8.618296
19.876717	0.1	8.600355
19.878383	0.1	8.582891
19.880050	0.1	8.564294
19.881717	0.1	8.544207
19.883383	0.1	8.523882
19.885050	0.1	8.506001
19.886717	0.1	8.492291
19.888383	0.1	8.482814
19.890050	0.1	8.476556
19.891717	0.1	8.471489
19.893383	0.1	8.464933
19.895050	0.1	8.454800
19.896717	0.1	8.440257
19.898383	0.1	8.422137
19.900050	0.1	8.402527
19.901717	0.1	8.383692
19.903383	0.1	8.366764
19.905050	0.1	8.351267
19.906717	0.1	8.336127
19.908383	0.1	8.321345
19.910050	0.1	8.308411
19.911717	0.1	8.298755
19.913383	0.1	8.291901
19.915050	0.1	8.286417
19.916717	0.1	8.281112
19.918383	0.1	8.275331
19.920050	0.1	8.268595
19.921717	0.1	8.261323
19.923383	0.1	8.254111
19.925050	0.1	8.246422
19.926717	0.1	8.237899
19.928383	0.1	8.229554
19.930050	0.1	8.222819
19.931717	0.1	8.217693
19.933383	0.1	8.212567
19.935050	0.1	8.205116
19.936717	0.1	8.194447
19.938383	0.1	8.182049
19.940050	0.1	8.170367
19.941717	0.1	8.160651
19.943383	0.1	8.153439
19.945050	0.1	8.149446
19.946717	0.1	8.147896
19.948383	0.1	8.147002
19.950050	0.1	8.145273
19.951717	0.1	8.142114
19.953383	0.1	8.137286
19.955050	0.1	8.131147
19.956717	0.1	8.124769
19.958383	0.1	8.119703
19.960050	0.1	8.117080
19.961717	0.1	8.116305
19.963383	0.1	8.114517
19.965050	0.1	8.109630
19.966717	0.1	8.101941
19.968383	0.1	8.093417
19.970050	0.1	8.085549
19.971717	0.1	8.078158
19.973383	0.1	8.071244
19.975050	0.1	8.065224
19.976717	0.1	8.059919
19.978383	0.1	8.054972
19.980050	0.1	8.050621
19.981717	0.1	8.047820
19.983383	0.1	8.047343
19.985050	0.1	8.048654
19.986717	0.1	8.050025
19.988383	0.1	8.049608
19.990050	0.1	8.046628
19.991717	0.1	8.041025
19.993383	0.1	8.032442
19.995050	0.1	8.020819
19.996717	0.1	8.007646
19.998383	0.1	7.994354
20.000050	0.1	7.981599
20.001717	0.1	7.969618
20.003383	0.1	7.958353
20.005050	0.1	7.947207
20.006717	0.1	7.935822
20.008383	0.1	7.924617
20.010050	0.1	7.913769
20.011717	0.1	7.902802
20.013383	0.1	7.891119
20.015050	0.1	7.878662
20.016717	0.1	7.865966
20.018383	0.1	7.853449
20.020050	0.1	7.840753
20.021717	0.1	7.827580
20.023383	0.1	7.813871
20.025050	0.1	7.799089
20.026717	0.1	7.782579
20.028383	0.1	7.764698
20.030050	0.1	7.746995
20.031717	0.1	7.730127
20.033383	0.1	7.712543
20.035050	0.1	7.692695
20.036717	0.1	7.670582
20.038383	0.1	7.647515
20.040050	0.1	7.624925
20.041717	0.1	7.604003
20.043383	0.1	7.585168
20.045050	0.1	7.567525
20.046717	0.1	7.550240
20.048383	0.1	7.533491
20.050050	0.1	7.517636
20.051717	0.1	7.503272
20.053383	0.1	7.490635
20.055050	0.1	7.478655
20.056717	0.1	7.465005
20.058383	0.1	7.448614
20.060050	0.1	7.430792
20.061717	0.1	7.413626
20.063383	0.1	7.397771
20.065050	0.1	7.382453
20.066717	0.1	7.367492
20.068383	0.1	7.353962
20.070050	0.1	7.342756
20.071717	0.1	7.333339
20.073383	0.1	7.323981
20.075050	0.1	7.313133
20.076717	0.1	7.301450
20.078383	0.1	7.291139
20.080050	0.1	7.283748
20.081717	0.1	7.279456
20.083383	0.1	7.277370
20.085050	0.1	7.275522
20.086717	0.1	7.271946
20.088383	0.1	7.267118
20.090050	0.1	7.263124
20.091717	0.1	7.261396
20.093383	0.1	7.261336
20.095050	0.1	7.262350
20.096717	0.1	7.264734
20.098383	0.1	7.268370
20.100050	0.1	7.270873
20.101717	0.1	7.269860
20.103383	0.1	7.266105
20.105050	0.1	7.262528
20.106717	0.1	7.261455
20.108383	0.1	7.263005
20.110050	0.1	7.266820
20.111717	0.1	7.273376
20.113383	0.1	7.283450
20.115050	0.1	7.296205
20.116717	0.1	7.309437
20.118383	0.1	7.321179
20.120050	0.1	7.330180
20.121717	0.1	7.336915
20.123383	0.1	7.343233
20.125050	0.1	7.349909
20.126717	0.1	7.356942
20.128383	0.1	7.365644
20.130050	0.1	7.377148
20.131717	0.1	7.391096
20.133383	0.1	7.406354
20.135050	0.1	7.422567
20.136717	0.1	7.439852
20.138383	0.1	7.457912
20.140050	0.1	7.476092
20.141717	0.1	7.493675
20.143383	0.1	7.510424
20.145050	0.1	7.526517
20.146717	0.1	7.542849
20.148383	0.1	7.560909
20.150050	0.1	7.581711
20.151717	0.1	7.604719
20.153383	0.1	7.628143
20.155050	0.1	7.650674
20.156717	0.1	7.672668
20.158383	0.1	7.695973
20.160050	0.1	7.722557
20.161717	0.1	7.752777
20.163383	0.1	7.785202
20.165050	0.1	7.817805
20.166717	0.1	7.849932
20.168383	0.1	7.882059
20.170050	0.1	7.915617
20.171717	0.1	7.952154
20.173383	0.1	7.992805
20.175050	0.1	8.037508
20.176717	0.1	8.085073
20.178383	0.1	8.134425
20.180050	0.1	8.185149
20.181717	0.1	8.236647
20.183383	0.1	8.288026
20.185050	0.1	8.338929
20.186717	0.1	8.390070
20.188383	0.1	8.441806
20.190050	0.1	8.494258
20.191717	0.1	8.548320
20.193383	0.1	8.605481
20.195050	0.1	8.666933
20.196717	0.1	8.732796
20.198383	0.1	8.802832
20.200050	0.1	8.876324
20.201717	0.1	8.952857
20.203383	0.1	9.031416
20.205050	0.1	9.110570
20.206717	0.1	9.188831
20.208383	0.1	9.265364
20.210050	0.1	9.340466
20.211717	0.1	9.414971
20.213383	0.1	9.489656
20.215050	0.1	9.564162
20.216717	0.1	9.637476
20.218383	0.1	9.708465
20.220050	0.1	9.775997
20.221717	0.1	9.839893
20.223383	0.1	9.900094
20.225050	0.1	9.956003
20.226717	0.1	10.007442
20.228383	0.1	10.054827
20.230050	0.1	10.097683
20.231717	0.1	10.134280
20.233383	0.1	10.163189
20.235050	0.1	10.184646
20.236717	0.1	10.199786
20.238383	0.1	10.208905
20.240050	0.1	10.212124
20.241717	0.1	10.209740
20.243383	0.1	10.201455
20.245050	0.1	10.186256
20.246717	0.1	10.162593
20.248383	0.1	10.130406
20.250050	0.1	10.091246
20.251717	0.1	10.046304
20.253383	0.1	9.994686
20.255050	0.1	9.935082
20.256717	0.1	9.867669
20.258383	0.1	9.794593
20.260050	0.1	9.718776
20.261717	0.1	9.642840
20.263383	0.1	9.566844
20.265050	0.1	9.488047
20.266717	0.1	9.403587
20.268383	0.1	9.313286
20.270050	0.1	9.218276
20.271717	0.1	9.119273
20.273383	0.1	9.016872
20.275050	0.1	8.912147
20.276717	0.1	8.805931
20.278383	0.1	8.698643
20.280050	0.1	8.591712
20.281717	0.1	8.487702
20.283383	0.1	8.387864
20.285050	0.1	8.291245
20.286717	0.1	8.196593
20.288383	0.1	8.104086
20.290050	0.1	8.014918
20.291717	0.1	7.929445
20.293383	0.1	7.847131
20.295050	0.1	7.767857
20.296717	0.1	7.692874
20.298383	0.1	7.623196
20.300050	0.1	7.557273
20.301717	0.1	7.492781
20.303383	0.1	7.429123
20.305050	0.1	7.367552
20.306717	0.1	7.309139
20.308383	0.1	7.253111
20.310050	0.1	7.198275
20.311717	0.1	7.144213
20.313383	0.1	7.092596
20.315050	0.1	7.045806
20.316717	0.1	7.005573
20.318383	0.1	6.971837
20.320050	0.1	6.943107
20.321717	0.1	6.916702
20.323383	0.1	6.890715
20.325050	0.1	6.865561
20.326717	0.1	6.842792
20.328383	0.1	6.822467
20.330050	0.1	6.803215
20.331717	0.1	6.783605
20.333383	0.1	6.764234
20.335050	0.1	6.747187
20.336717	0.1	6.733537
20.338383	0.1	6.722451
20.340050	0.1	6.712616
20.341717	0.1	6.703079
20.343383	0.1	6.693662
20.345050	0.1	6.685377
20.346717	0.1	6.679178
20.348383	0.1	6.674827
20.350050	0.1	6.670654
20.351717	0.1	6.665469
20.353383	0.1	6.659687
20.355050	0.1	6.654799
20.356717	0.1	6.652594
20.358383	0.1	6.653726
20.360050	0.1	6.657839
20.361717	0.1	6.664336
20.363383	0.1	6.671667
20.365050	0.1	6.678164
20.366717	0.1	6.682754
20.368383	0.1	6.684482
20.370050	0.1	6.682396
20.371717	0.1	6.677032
20.373383	0.1	6.670773
20.375050	0.1	6.666184
20.376717	0.1	6.664932
20.378383	0.1	6.667316
20.380050	0.1	6.672621
20.381717	0.1	6.679118
20.383383	0.1	6.685436
20.385050	0.1	6.691456
20.386717	0.1	6.698430
20.388383	0.1	6.706834
20.390050	0.1	6.716609
20.391717	0.1	6.727577
20.393383	0.1	6.739080
20.395050	0.1	6.749392
20.396717	0.1	6.757677
20.398383	0.1	6.764651
20.400050	0.1	6.771267
20.401717	0.1	6.778300
20.403383	0.1	6.786228
20.405050	0.1	6.795586
20.406717	0.1	6.806314
20.408383	0.1	6.817699
20.410050	0.1	6.829679
20.411717	0.1	6.841839
20.413383	0.1	6.853462
20.415050	0.1	6.863833
20.416717	0.1	6.872893
20.418383	0.1	6.880701
20.420050	0.1	6.887436
20.421717	0.1	6.893695
20.423383	0.1	6.901205
20.425050	0.1	6.911457
20.426717	0.1	6.924391
20.428383	0.1	6.938398
20.430050	0.1	6.951154
20.431717	0.1	6.960690
20.433383	0.1	6.966651
20.435050	0.1	6.970406
20.436717	0.1	6.974698
20.438383	0.1	6.981016
20.440050	0.1	6.988883
20.441717	0.1	6.997884
20.443383	0.1	7.006944
20.445050	0.1	7.013977
20.446717	0.1	7.017613
20.448383	0.1	7.018090
20.450050	0.1	7.016421
20.451717	0.1	7.013917
20.453383	0.1	7.011652
20.455050	0.1	7.010937
20.456717	0.1	7.012845
20.458383	0.1	7.016600
20.460050	0.1	7.019401
20.461717	0.1	7.019520
20.463383	0.1	7.017374
20.465050	0.1	7.014811
20.466717	0.1	7.012845
20.468383	0.1	7.010997
20.470050	0.1	7.008315
20.471717	0.1	7.004440
20.473383	0.1	7.000149
20.475050	0.1	6.997884
20.476717	0.1	6.998897
20.478383	0.1	7.001579
20.480050	0.1	7.002950
20.481717	0.1	7.000804
20.483383	0.1	6.994367
20.485050	0.1	6.984532
20.486717	0.1	6.973863
20.488383	0.1	6.965578
20.490050	0.1	6.962121
20.491717	0.1	6.963432
20.493383	0.1	6.966770
20.495050	0.1	6.968439
20.496717	0.1	6.966174
20.498383	0.1	6.960154
20.500050	0.1	6.952167
20.501717	0.1	6.944418
20.503383	0.1	6.938458
20.505050	0.1	6.935478
20.506717	0.1	6.935299
20.508383	0.1	6.936670
20.510050	0.1	6.938637
20.511717	0.1	6.939888
20.513383	0.1	6.939710
20.515050	0.1	6.939292
20.516717	0.1	6.940544
20.518383	0.1	6.944359
20.520050	0.1	6.950319
20.521717	0.1	6.956637
20.523383	0.1	6.961406
20.525050	0.1	6.964982
20.526717	0.1	6.968320
20.528383	0.1	6.971538
20.530050	0.1	6.974757
20.531717	0.1	6.979108
20.533383	0.1	6.986678
20.535050	0.1	6.998718
20.536717	0.1	7.014633
20.538383	0.1	7.032156
20.540050	0.1	7.049203
20.541717	0.1	7.064820
20.543383	0.1	7.078588
20.545050	0.1	7.090390
20.546717	0.1	7.101357
20.548383	0.1	7.112980
20.550050	0.1	7.124305
20.551717	0.1	7.132829
20.553383	0.1	7.137537
20.555050	0.1	7.140756
20.556717	0.1	7.146478
20.558383	0.1	7.157386
20.560050	0.1	7.173956
20.561717	0.1	7.195116
20.563383	0.1	7.218957
20.565050	0.1	7.242620
20.566717	0.1	7.263303
20.568383	0.1	7.280112
20.570050	0.1	7.293523
20.571717	0.1	7.304550
20.573383	0.1	7.314563
20.575050	0.1	7.325173
20.576717	0.1	7.338167
20.578383	0.1	7.354856
20.580050	0.1	7.375837
20.581717	0.1	7.400096
20.583383	0.1	7.425428
20.585050	0.1	7.449389
20.586717	0.1	7.471443
20.588383	0.1	7.493079
20.590050	0.1	7.515431
20.591717	0.1	7.537902
20.593383	0.1	7.559836
20.595050	0.1	7.581592
20.596717	0.1	7.603825
20.598383	0.1	7.626594
20.600050	0.1	7.649124
20.601717	0.1	7.670224
20.603383	0.1	7.688821
20.605050	0.1	7.705391
20.606717	0.1	7.722438
20.608383	0.1	7.742405
20.610050	0.1	7.764936
20.611717	0.1	7.786572
20.613383	0.1	7.802845
20.615050	0.1	7.811726
20.616717	0.1	7.815481
20.618383	0.1	7.818103
20.620050	0.1	7.821858
20.621717	0.1	7.826150
20.623383	0.1	7.829428
20.625050	0.1	7.831336
20.626717	0.1	7.832289
20.628383	0.1	7.832945
20.630050	0.1	7.833601
20.631717	0.1	7.834197
20.633383	0.1	7.834375
20.635050	0.1	7.833481
20.636717	0.1	7.831276
20.638383	0.1	7.828117
20.640050	0.1	7.824421
20.641717	0.1	7.820130
20.643383	0.1	7.814289
20.645050	0.1	7.806480
20.646717	0.1	7.796824
20.648383	0.1	7.785678
20.650050	0.1	7.773877
20.651717	0.1	7.762373
20.653383	0.1	7.751346
20.655050	0.1	7.741273
20.656717	0.1	7.733644
20.658383	0.1	7.730484
20.660050	0.1	7.732213
20.661717	0.1	7.737041
20.663383	0.1	7.743419
20.665050	0.1	7.751227
20.666717	0.1	7.759870
20.668383	0.1	7.767618
20.670050	0.1	7.773340
20.671717	0.1	7.777215
20.673383	0.1	7.780374
20.675050	0.1	7.784129
20.676717	0.1	7.789553
20.678383	0.1	7.797480
20.680050	0.1	7.807971
20.681717	0.1	7.819474
20.683383	0.1	7.830263
20.685050	0.1	7.840336
20.686717	0.1	7.851124
20.688383	0.1	7.864357
20.690050	0.1	7.880688
20.691717	0.1	7.899881
20.693383	0.1	7.921279
20.695050	0.1	7.944584
20.696717	0.1	7.969201
20.698383	0.1	7.995010
20.700050	0.1	8.022666
20.701717	0.1	8.051754
20.703383	0.1	8.080721
20.705050	0.1	8.108795
20.706717	0.1	8.136452
20.708383	0.1	8.163989
20.710050	0.1	8.190930
20.711717	0.1	8.216799
20.713383	0.1	8.242071
20.715050	0.1	8.267880
20.716717	0.1	8.296013
20.718383	0.1	8.327961
20.720050	0.1	8.363903
20.721717	0.1	8.402229
20.723383	0.1	8.440316
20.725050	0.1	8.476258
20.726717	0.1	8.510292
20.728383	0.1	8.544982
20.730050	0.1	8.582414
20.731717	0.1	8.622110
20.733383	0.1	8.662522
20.735050	0.1	8.703113
20.736717	0.1	8.745075
20.738383	0.1	8.789480
20.740050	0.1	8.835853
20.741717	0.1	8.882583
20.743383	0.1	8.928359
20.745050	0.1	8.973122
20.746717	0.1	9.017230
20.748383	0.1	9.061397
20.750050	0.1	9.105981
20.751717	0.1	9.150208
20.753383	0.1	9.193540
20.755050	0.1	9.236932
20.756717	0.1	9.282113
20.758383	0.1	9.329200
20.760050	0.1	9.377003
20.761717	0.1	9.423316
20.763383	0.1	9.466053
20.765050	0.1	9.505451
20.766717	0.1	9.542525
20.768383	0.1	9.576679
20.770050	0.1	9.606004
20.771717	0.1	9.629787
20.773383	0.1	9.649456
20.775050	0.1	9.667636
20.776717	0.1	9.685577
20.778383	0.1	9.703398
20.780050	0.1	9.720922
20.781717	0.1	9.738029
20.783383	0.1	9.753407
20.785050	0.1	9.765804
20.786717	0.1	9.775460
20.788383	0.1	9.783269
20.790050	0.1	9.789527
20.791717	0.1	9.794057
20.793383	0.1	9.797454
20.795050	0.1	9.800315
20.796717	0.1	9.803177
20.798383	0.1	9.806157
20.800050	0.1	9.808362
20.801717	0.1	9.808362
20.803383	0.1	9.805441
20.805050	0.1	9.799898
20.806717	0.1	9.793282
20.808383	0.1	9.787560
20.810050	0.1	9.784341
20.811717	0.1	9.783686
20.813383	0.1	9.784937
20.815050	0.1	9.787441
20.816717	0.1	9.791375
20.818383	0.1	9.797574
20.820050	0.1	9.806395
20.821717	0.1	9.817005
20.823383	0.1	9.827197
20.825050	0.1	9.836138
20.826717	0.1	9.844959
20.828383	0.1	9.855271
20.830050	0.1	9.866953
20.831717	0.1	9.879172
20.833383	0.1	9.891749
20.835050	0.1	9.904743
20.836717	0.1	9.918571
20.838383	0.1	9.934664
20.840050	0.1	9.954095
20.841717	0.1	9.976626
20.843383	0.1	10.000170
20.845050	0.1	10.022641
20.846717	0.1	10.043264
20.848383	0.1	10.062397
20.850050	0.1	10.081173
20.851717	0.1	10.100604
20.853383	0.1	10.121048
20.855050	0.1	10.142029
20.856717	0.1	10.162414
20.858383	0.1	10.181308
20.860050	0.1	10.198713
20.861717	0.1	10.214747
20.863383	0.1	10.229052
20.865050	0.1	10.241330
20.866717	0.1	10.252834
20.868383	0.1	10.265411
20.870050	0.1	10.280193
20.871717	0.1	10.296286
20.873383	0.1	10.311187
20.875050	0.1	10.321856
20.876717	0.1	10.326803
20.878383	0.1	10.326028
20.880050	0.1	10.320604
20.881717	0.1	10.312617
20.883383	0.1	10.304750
20.885050	0.1	10.298849
20.886717	0.1	10.294080
20.888383	0.1	10.286749
20.890050	0.1	10.273398
20.891717	0.1	10.253609
20.893383	0.1	10.229588
20.895050	0.1	10.204375
20.896717	0.1	10.180355
20.898383	0.1	10.157884
20.900050	0.1	10.136426
20.901717	0.1	10.114730
20.903383	0.1	10.091305
20.905050	0.1	10.065675
20.906717	0.1	10.038794
20.908383	0.1	10.011852
20.910050	0.1	9.985269
20.911717	0.1	9.959102
20.913383	0.1	9.933293
20.915050	0.1	9.908021
20.916717	0.1	9.883762
20.918383	0.1	9.860397
20.920050	0.1	9.837151
20.921717	0.1	9.813727
20.923383	0.1	9.791256
20.925050	0.1	9.771050
20.926717	0.1	9.753109
20.928383	0.1	9.736002
20.930050	0.1	9.717584
20.931717	0.1	9.697557
20.933383	0.1	9.678960
20.935050	0.1	9.664894
20.936717	0.1	9.654940
20.938383	0.1	9.646595
20.940050	0.1	9.638489
20.941717	0.1	9.630800
20.943383	0.1	9.624482
20.945050	0.1	9.619654
20.946717	0.1	9.615064
20.948383	0.1	9.608985
20.950050	0.1	9.600759
20.951717	0.1	9.591699
20.953383	0.1	9.584249
20.955050	0.1	9.580315
20.956717	0.1	9.580255
20.958383	0.1	9.583057
20.960050	0.1	9.587467
20.961717	0.1	9.593011
20.963383	0.1	9.598971
20.965050	0.1	9.604335
20.966717	0.1	9.609163
20.968383	0.1	9.614349
20.970050	0.1	9.619654
20.971717	0.1	9.623826
20.973383	0.1	9.627402
20.975050	0.1	9.632767
20.976717	0.1	9.641469
20.978383	0.1	9.652913
20.980050	0.1	9.665490
20.981717	0.1	9.678305
20.983383	0.1	9.691299
20.985050	0.1	9.705246
20.986717	0.1	9.720505
20.988383	0.1	9.736837
20.990050	0.1	9.752989
20.991717	0.1	9.767354
20.993383	0.1	9.779454
20.995050	0.1	9.789885
20.996717	0.1	9.799481
20.998383	0.1	9.808720
21.000050	0.1	9.818256
21.001717	0.1	9.829343
21.003383	0.1	9.843290
21.005050	0.1	9.860278
21.006717	0.1	9.879172
21.008383	0.1	9.899200
21.010050	0.1	9.919763
21.011717	0.1	9.940267
21.013383	0.1	9.960056
21.015050	0.1	9.978653
21.016717	0.1	9.995461
21.018383	0.1	10.010183
21.020050	0.1	10.023714
21.021717	0.1	10.038317
21.023383	0.1	10.055721
21.025050	0.1	10.075212
21.026717	0.1	10.095299
21.028383	0.1	10.115505
21.030050	0.1	10.136068
21.031717	0.1	10.157228
21.033383	0.1	10.179520
21.035050	0.1	10.203064
21.036717	0.1	10.226727
21.038383	0.1	10.250033
21.040050	0.1	10.274053
21.041717	0.1	10.299743
21.043383	0.1	10.326625
21.045050	0.1	10.354102
21.046717	0.1	10.381997
21.048383	0.1	10.409952
21.050050	0.1	10.437728
21.051717	0.1	10.466040
21.053383	0.1	10.495842
21.055050	0.1	10.526956
21.056717	0.1	10.558367
21.058383	0.1	10.588647
21.060050	0.1	10.616661
21.061717	0.1	10.642112
21.063383	0.1	10.667265
21.065050	0.1	10.695160
21.066717	0.1	10.727466
21.068383	0.1	10.763944
21.070050	0.1	10.803998
21.071717	0.1	10.847331
21.073383	0.1	10.893346
21.075050	0.1	10.941208
21.076717	0.1	10.989786
21.078383	0.1	11.038364
21.080050	0.1	11.086822
21.081717	0.1	11.135877
21.083383	0.1	11.185945
21.085050	0.1	11.237145
21.086717	0.1	11.289359
21.088383	0.1	11.341751
21.090050	0.1	11.393548
21.091717	0.1	11.445285
21.093383	0.1	11.498571
21.095050	0.1	11.554123
21.096717	0.1	11.611224
21.098383	0.1	11.669338
21.100050	0.1	11.729301
21.101717	0.1	11.791349
21.103383	0.1	11.854292
21.105050	0.1	11.917592
21.106717	0.1	11.982322
21.108383	0.1	12.049199
21.110050	0.1	12.117267
21.111717	0.1	12.184978
21.113383	0.1	12.251080
21.115050	0.1	12.314976
21.116717	0.1	12.375892
21.118383	0.1	12.433410
21.120050	0.1	12.488127
21.121717	0.1	12.540758
21.123383	0.1	12.590826
21.125050	0.1	12.636901
21.126717	0.1	12.678028
21.128383	0.1	12.715102
21.130050	0.1	12.750090
21.131717	0.1	12.784601
21.133383	0.1	12.818695
21.135050	0.1	12.851775
21.136717	0.1	12.882651
21.138383	0.1	12.909473
21.140050	0.1	12.930096
21.141717	0.1	12.942971
21.143383	0.1	12.948812
21.145050	0.1	12.949527
21.146717	0.1	12.946249
21.148383	0.1	12.938619
21.150050	0.1	12.926162
21.151717	0.1	12.909592
21.153383	0.1	12.890936
21.155050	0.1	12.872339
21.156717	0.1	12.854100
21.158383	0.1	12.834609
21.160050	0.1	12.811781
21.161717	0.1	12.784720
21.163383	0.1	12.754381
21.165050	0.1	12.722374
21.166717	0.1	12.690366
21.168383	0.1	12.658835
21.170050	0.1	12.626947
21.171717	0.1	12.593330
21.173383	0.1	12.557746
21.175050	0.1	12.520731
21.176717	0.1	12.483538
21.178383	0.1	12.446523
21.180050	0.1	12.409330
21.181717	0.1	12.371898
21.183383	0.1	12.335301
21.185050	0.1	12.300671
21.186717	0.1	12.268484
21.188383	0.1	12.238801
21.190050	0.1	12.211622
21.191717	0.1	12.187124
21.193383	0.1	12.165488
21.195050	0.1	12.146712
21.196717	0.1	12.130619
21.198383	0.1	12.116731
21.200050	0.1	12.105108
21.201717	0.1	12.096108
21.203383	0.1	12.090028
21.205050	0.1	12.086571
21.206717	0.1	12.085558
21.208383	0.1	12.087167
21.210050	0.1	12.091459
21.211717	0.1	12.097538
21.213383	0.1	12.104274
21.215050	0.1	12.111665
21.216717	0.1	12.120963
21.218383	0.1	12.133480
21.220050	0.1	12.148917
21.221717	0.1	12.165666
21.223383	0.1	12.182713
21.225050	0.1	12.200058
21.226717	0.1	12.217522
21.228383	0.1	12.234510
21.230050	0.1	12.251199
21.231717	0.1	12.267650
21.233383	0.1	12.283147
21.235050	0.1	12.297393
21.236717	0.1	12.310327
21.238383	0.1	12.321354
21.240050	0.1	12.330116
21.241717	0.1	12.337387
21.243383	0.1	12.344421
21.245050	0.1	12.350679
21.246717	0.1	12.353659
21.248383	0.1	12.351096
21.250050	0.1	12.342454
21.251717	0.1	12.327851
21.253383	0.1	12.308837
21.255050	0.1	12.289048
21.256717	0.1	12.271405
21.258383	0.1	12.255014
21.260050	0.1	12.237490
21.261717	0.1	12.217820
21.263383	0.1	12.196422
21.265050	0.1	12.172759
21.266717	0.1	12.145401
21.268383	0.1	12.113572
21.270050	0.1	12.077034
21.271717	0.1	12.035311
21.273383	0.1	11.987985
21.275050	0.1	11.934937
21.276717	0.1	11.877716
21.278383	0.1	11.820317
21.280050	0.1	11.766375
21.281717	0.1	11.716247
21.283383	0.1	11.668444
21.285050	0.1	11.620701
21.286717	0.1	11.571050
21.288383	0.1	11.518837
21.290050	0.1	11.464954
21.291717	0.1	11.411668
21.293383	0.1	11.360825
21.295050	0.1	11.312724
21.296717	0.1	11.266590
21.298383	0.1	11.221410
21.300050	0.1	11.175812
21.301717	0.1	11.128843
21.303383	0.1	11.080087
21.305050	0.1	11.030138
21.306717	0.1	10.980190
21.308383	0.1	10.931910
21.310050	0.1	10.886014
21.311717	0.1	10.842086
21.313383	0.1	10.799945
21.315050	0.1	10.759891
21.316717	0.1	10.722399
21.318383	0.1	10.687709
21.320050	0.1	10.654927
21.321717	0.1	10.622740
21.323383	0.1	10.590196
21.325050	0.1	10.557652
21.326717	0.1	10.526300
21.328383	0.1	10.496379
21.330050	0.1	10.466815
21.331717	0.1	10.436059
21.333383	0.1	10.403574
21.335050	0.1	10.370911
21.336717	0.1	10.341406
21.338383	0.1	10.316432
21.340050	0.1	10.294378
21.341717	0.1	10.272444
21.343383	0.1	10.249377
21.345050	0.1	10.226250
21.346717	0.1	10.205389
21.348383	0.1	10.187388
21.350050	0.1	10.170818
21.351717	0.1	10.153890
21.353383	0.1	10.136486
21.355050	0.1	10.119558
21.356717	0.1	10.104180
21.358383	0.1	10.089994
21.360050	0.1	10.075808
21.361717	0.1	10.060490
21.363383	0.1	10.044158
21.365050	0.1	10.027707
21.366717	0.1	10.011972
21.368383	0.1	9.997428
21.370050	0.1	9.983719
21.371717	0.1	9.969831
21.373383	0.1	9.955168
21.375050	0.1	9.940446
21.376717	0.1	9.926916
21.378383	0.1	9.914876
21.380050	0.1	9.903312
21.381717	0.1	9.891093
21.383383	0.1	9.878517
21.385050	0.1	9.866417
21.386717	0.1	9.855986
21.388383	0.1	9.848059
21.390050	0.1	9.841204
21.391717	0.1	9.832919
21.393383	0.1	9.821654
21.395050	0.1	9.806634
21.396717	0.1	9.788454
21.398383	0.1	9.768785
21.400050	0.1	9.750128
21.401717	0.1	9.734512
21.403383	0.1	9.722531
21.405050	0.1	9.712697
21.406717	0.1	9.702683
21.408383	0.1	9.690941
21.410050	0.1	9.676755
21.411717	0.1	9.660125
21.413383	0.1	9.641946
21.415050	0.1	9.623111
21.416717	0.1	9.603620
21.418383	0.1	9.583712
21.420050	0.1	9.564818
21.421717	0.1	9.549022
21.423383	0.1	9.536744
21.425050	0.1	9.525896
21.426717	0.1	9.513558
21.428383	0.1	9.497822
21.430050	0.1	9.478212
21.431717	0.1	9.455085
21.433383	0.1	9.429753
21.435050	0.1	9.404243
21.436717	0.1	9.380580
21.438383	0.1	9.359301
21.440050	0.1	9.340108
21.441717	0.1	9.322405
21.443383	0.1	9.304703
21.445050	0.1	9.285391
21.446717	0.1	9.263695
21.448383	0.1	9.239078
21.450050	0.1	9.211839
21.451717	0.1	9.184003
21.453383	0.1	9.158016
21.455050	0.1	9.133697
21.456717	0.1	9.108961
21.458383	0.1	9.082795
21.460050	0.1	9.055436
21.461717	0.1	9.027899
21.463383	0.1	9.000660
21.465050	0.1	8.973897
21.466717	0.1	8.947611
21.468383	0.1	8.921385
21.470050	0.1	8.894623
21.471717	0.1	8.866609
21.473383	0.1	8.836806
21.475050	0.1	8.805812
21.476717	0.1	8.775354
21.478383	0.1	8.747638
21.480050	0.1	8.723081
21.481717	0.1	8.700431
21.483383	0.1	8.677841
21.485050	0.1	8.653582
21.486717	0.1	8.626283
21.488383	0.1	8.596361
21.490050	0.1	8.565546
21.491717	0.1	8.535862
21.493383	0.1	8.508564
21.495050	0.1	8.483887
21.496717	0.1	8.460641
21.498383	0.1	8.437634
21.500050	0.1	8.414031
21.501717	0.1	8.389652
21.503383	0.1	8.364141
21.505050	0.1	8.337617
21.506717	0.1	8.310915
21.508383	0.1	8.284331
21.510050	0.1	8.257807
21.511717	0.1	8.231223
21.513383	0.1	8.204937
21.515050	0.1	8.179546
21.516717	0.1	8.155704
21.518383	0.1	8.132995
21.520050	0.1	8.110106
21.521717	0.1	8.085311
21.523383	0.1	8.058310
21.525050	0.1	8.030177
21.526717	0.1	8.002937
21.528383	0.1	7.978976
21.530050	0.1	7.959545
21.531717	0.1	7.943690
21.533383	0.1	7.928670
21.535050	0.1	7.911563
21.536717	0.1	7.891238
21.538383	0.1	7.869423
21.540050	0.1	7.848502
21.541717	0.1	7.828653
21.543383	0.1	7.808030
21.545050	0.1	7.785440
21.546717	0.1	7.762075
21.548383	0.1	7.739604
21.550050	0.1	7.718921
21.551717	0.1	7.699907
21.553383	0.1	7.682860
21.555050	0.1	7.668138
21.556717	0.1	7.655681
21.558383	0.1	7.644415
21.560050	0.1	7.631839
21.561717	0.1	7.615924
21.563383	0.1	7.597089
21.565050	0.1	7.577181
21.566717	0.1	7.557631
21.568383	0.1	7.539213
21.570050	0.1	7.522405
21.571717	0.1	7.505537
21.573383	0.1	7.486284
21.575050	0.1	7.464052
21.576717	0.1	7.440567
21.578383	0.1	7.418097
21.580050	0.1	7.397354
21.581717	0.1	7.378042
21.583383	0.1	7.360101
21.585050	0.1	7.344425
21.586717	0.1	7.331551
21.588383	0.1	7.320524
21.590050	0.1	7.309080
21.591717	0.1	7.295549
21.593383	0.1	7.279516
21.595050	0.1	7.261873
21.596717	0.1	7.243395
21.598383	0.1	7.224024
21.600050	0.1	7.203639
21.601717	0.1	7.183433
21.603383	0.1	7.165254
21.605050	0.1	7.149876
21.606717	0.1	7.136643
21.608383	0.1	7.124663
21.610050	0.1	7.113457
21.611717	0.1	7.102669
21.613383	0.1	7.091165
21.615050	0.1	7.077992
21.616717	0.1	7.063866
21.618383	0.1	7.050753
21.620050	0.1	7.039845
21.621717	0.1	7.030070
21.623383	0.1	7.019461
21.625050	0.1	7.007480
21.626717	0.1	6.995380
21.628383	0.1	6.984294
21.630050	0.1	6.973684
21.631717	0.1	6.962777
21.633383	0.1	6.951929
21.635050	0.1	6.942690
21.636717	0.1	6.935835
21.638383	0.1	6.931127
21.640050	0.1	6.927848
21.641717	0.1	6.924749
21.643383	0.1	6.920636
21.645050	0.1	6.914914
21.646717	0.1	6.907881
21.648383	0.1	6.900728
21.650050	0.1	6.894648
21.651717	0.1	6.890297
21.653383	0.1	6.887496
21.655050	0.1	6.885469
21.656717	0.1	6.883204
21.658383	0.1	6.880224
21.660050	0.1	6.876588
21.661717	0.1	6.872237
21.663383	0.1	6.867171
21.665050	0.1	6.861747
21.666717	0.1	6.857276
21.668383	0.1	6.855488
21.670050	0.1	6.857634
21.671717	0.1	6.863535
21.673383	0.1	6.872058
21.675050	0.1	6.881297
21.676717	0.1	6.888748
21.678383	0.1	6.893337
21.680050	0.1	6.896913
21.681717	0.1	6.902218
21.683383	0.1	6.911278
21.685050	0.1	6.923914
21.686717	0.1	6.937862
21.688383	0.1	6.950975
21.690050	0.1	6.963134
21.691717	0.1	6.974996
21.693383	0.1	6.986022
21.695050	0.1	6.994963
21.696717	0.1	7.001996
21.698383	0.1	7.009387
21.700050	0.1	7.018388
21.701717	0.1	7.028640
21.703383	0.1	7.039130
21.705050	0.1	7.049680
21.706717	0.1	7.059634
21.708383	0.1	7.068098
21.710050	0.1	7.073760
21.711717	0.1	7.075549
21.713383	0.1	7.073701
21.715050	0.1	7.069469
21.716717	0.1	7.063449
21.718383	0.1	7.054925
21.720050	0.1	7.043660
21.721717	0.1	7.030666
21.723383	0.1	7.016898
21.725050	0.1	7.001996
21.726717	0.1	6.985069
21.728383	0.1	6.965697
21.730050	0.1	6.944061
21.731717	0.1	6.920278
21.733383	0.1	6.894529
21.735050	0.1	6.865681
21.736717	0.1	6.833017
21.738383	0.1	6.796837
21.740050	0.1	6.757617
21.741717	0.1	6.715715
21.743383	0.1	6.671727
21.745050	0.1	6.626010
21.746717	0.1	6.578982
21.748383	0.1	6.531060
21.750050	0.1	6.482721
21.751717	0.1	6.433845
21.753383	0.1	6.384075
21.755050	0.1	6.333113
21.756717	0.1	6.280363
21.758383	0.1	6.225467
21.760050	0.1	6.168485
21.761717	0.1	6.110430
21.763383	0.1	6.052971
21.765050	0.1	5.996824
21.766717	0.1	5.941570
21.768383	0.1	5.886376
21.770050	0.1	5.831123
21.771717	0.1	5.776584
21.773383	0.1	5.723715
21.775050	0.1	5.672753
21.776717	0.1	5.623460
21.778383	0.1	5.575955
21.780050	0.1	5.529940
21.781717	0.1	5.483747
21.783383	0.1	5.435646
21.785050	0.1	5.385340
21.786717	0.1	5.334437
21.788383	0.1	5.285502
21.790050	0.1	5.240798
21.791717	0.1	5.201161
21.793383	0.1	5.165577
21.795050	0.1	5.132199
21.796717	0.1	5.099833
21.798383	0.1	5.068600
21.800050	0.1	5.038977
21.801717	0.1	5.011380
21.803383	0.1	4.985810
21.805050	0.1	4.961372
21.806717	0.1	4.936934
21.808383	0.1	4.912734
21.810050	0.1	4.889190
21.811717	0.1	4.865170
21.813383	0.1	4.839540
21.815050	0.1	4.813791
21.816717	0.1	4.790545
21.818383	0.1	4.771114
21.820050	0.1	4.754007
21.821717	0.1	4.736364
21.823383	0.1	4.716695
21.825050	0.1	4.696071
21.826717	0.1	4.676640
21.828383	0.1	4.659772
21.830050	0.1	4.646063
21.831717	0.1	4.635394
21.833383	0.1	4.626096
21.835050	0.1	4.616797
21.836717	0.1	4.607797
21.838383	0.1	4.599333
21.840050	0.1	4.590690
21.841717	0.1	4.581273
21.843383	0.1	4.571021
21.845050	0.1	4.559458
21.846717	0.1	4.546106
21.848383	0.1	4.532457
21.850050	0.1	4.520417
21.851717	0.1	4.510939
21.853383	0.1	4.504442
21.855050	0.1	4.500985
21.856717	0.1	4.499018
21.858383	0.1	4.495919
21.860050	0.1	4.490614
21.861717	0.1	4.483581
21.863383	0.1	4.474700
21.865050	0.1	4.463434
21.866717	0.1	4.450977
21.868383	0.1	4.439950
21.870050	0.1	4.431427
21.871717	0.1	4.424334
21.873383	0.1	4.416585
21.875050	0.1	4.407168
21.876717	0.1	4.396916
21.878383	0.1	4.387021
21.880050	0.1	4.377604
21.881717	0.1	4.368663
21.883383	0.1	4.360974
21.885050	0.1	4.355371
21.886717	0.1	4.351437
21.888383	0.1	4.348636
21.890050	0.1	4.347146
21.891717	0.1	4.346669
21.893383	0.1	4.345238
21.895050	0.1	4.339993
21.896717	0.1	4.329622
21.898383	0.1	4.314602
21.900050	0.1	4.296661
21.901717	0.1	4.279375
21.903383	0.1	4.266560
21.905050	0.1	4.260004
21.906717	0.1	4.258335
21.908383	0.1	4.258275
21.910050	0.1	4.256964
21.911717	0.1	4.252970
21.913383	0.1	4.246056
21.915050	0.1	4.236818
21.916717	0.1	4.226029
21.918383	0.1	4.214168
21.920050	0.1	4.201651
21.921717	0.1	4.189193
21.923383	0.1	4.178345
21.925050	0.1	4.170537
21.926717	0.1	4.166842
21.928383	0.1	4.166842
21.930050	0.1	4.168332
21.931717	0.1	4.167438
21.933383	0.1	4.161597
21.935050	0.1	4.151345
21.936717	0.1	4.140020
21.938383	0.1	4.130602
21.940050	0.1	4.123450
21.941717	0.1	4.117131
21.943383	0.1	4.110098
21.945050	0.1	4.101753
21.946717	0.1	4.092098
21.948383	0.1	4.081428
21.950050	0.1	4.069984
21.951717	0.1	4.057944
21.953383	0.1	4.046321
21.955050	0.1	4.036367
21.956717	0.1	4.028261
21.958383	0.1	4.021526
21.960050	0.1	4.016340
21.961717	0.1	4.012048
21.963383	0.1	4.007161
21.965050	0.1	4.001439
21.966717	0.1	3.996551
21.968383	0.1	3.993452
21.970050	0.1	3.991664
21.971717	0.1	3.990114
21.973383	0.1	3.987432
21.975050	0.1	3.982187
21.976717	0.1	3.974378
21.978383	0.1	3.965497
21.980050	0.1	3.957212
21.981717	0.1	3.949940
21.983383	0.1	3.943324
21.985050	0.1	3.937304
21.986717	0.1	3.932417
21.988383	0.1	3.928900
21.990050	0.1	3.926873
21.991717	0.1	3.926873
21.993383	0.1	3.929317
21.995050	0.1	3.933966
21.996717	0.1	3.939212
21.998383	0.1	3.942192
22.000050	0.1	3.941179
22.001717	0.1	3.936768
22.003383	0.1	3.930807
22.005050	0.1	3.925622
22.006717	0.1	3.922642
22.008383	0.1	3.922045
22.010050	0.1	3.923178
22.011717	0.1	3.925324
22.013383	0.1	3.927946
22.015050	0.1	3.930211
22.016717	0.1	3.931225
22.018383	0.1	3.930748
22.020050	0.1	3.929973
22.021717	0.1	3.930748
22.023383	0.1	3.934205
22.025050	0.1	3.940404
22.026717	0.1	3.948748
22.028383	0.1	3.959239
22.030050	0.1	3.970862
22.031717	0.1	3.981591
22.033383	0.1	3.989935
22.035050	0.1	3.996194
22.036717	0.1	4.000664
22.038383	0.1	4.003704
22.040050	0.1	4.006744
22.041717	0.1	4.011870
22.043383	0.1	4.019737
22.045050	0.1	4.029334
22.046717	0.1	4.039467
22.048383	0.1	4.050076
22.050050	0.1	4.061580
22.051717	0.1	4.074037
22.053383	0.1	4.087925
22.055050	0.1	4.103780
22.056717	0.1	4.121244
22.058383	0.1	4.139006
22.060050	0.1	4.155159
22.061717	0.1	4.168570
22.063383	0.1	4.179538
22.065050	0.1	4.188955
22.066717	0.1	4.198313
22.068383	0.1	4.209936
22.070050	0.1	4.224897
22.071717	0.1	4.241109
22.073383	0.1	4.255176
22.075050	0.1	4.266083
22.076717	0.1	4.275263
22.078383	0.1	4.283846
22.080050	0.1	4.292071
22.081717	0.1	4.299701
22.083383	0.1	4.306436
22.085050	0.1	4.311919
22.086717	0.1	4.314900
22.088383	0.1	4.314244
22.090050	0.1	4.310429
22.091717	0.1	4.305065
22.093383	0.1	4.299402
22.095050	0.1	4.293621
22.096717	0.1	4.286945
22.098383	0.1	4.278124
22.100050	0.1	4.266680
22.101717	0.1	4.253567
22.103383	0.1	4.240871
22.105050	0.1	4.230261
22.106717	0.1	4.221261
22.108383	0.1	4.211605
22.110050	0.1	4.199147
22.111717	0.1	4.183293
22.113383	0.1	4.164338
22.115050	0.1	4.142523
22.116717	0.1	4.118085
22.118383	0.1	4.091680
22.120050	0.1	4.064143
22.121717	0.1	4.036963
22.123383	0.1	4.012108
22.125050	0.1	3.990710
22.126717	0.1	3.972113
22.128383	0.1	3.953636
22.130050	0.1	3.932894
22.131717	0.1	3.910005
22.133383	0.1	3.886461
22.135050	0.1	3.864587
22.136717	0.1	3.846228
22.138383	0.1	3.831327
22.140050	0.1	3.817559
22.141717	0.1	3.802657
22.143383	0.1	3.785491
22.145050	0.1	3.766597
22.146717	0.1	3.748179
22.148383	0.1	3.732383
22.150050	0.1	3.720343
22.151717	0.1	3.711820
22.153383	0.1	3.705383
22.155050	0.1	3.699243
22.156717	0.1	3.692866
22.158383	0.1	3.687024
22.160050	0.1	3.682673
22.161717	0.1	3.679872
22.163383	0.1	3.678322
22.165050	0.1	3.677309
22.166717	0.1	3.675759
22.168383	0.1	3.674031
22.170050	0.1	3.673971
22.171717	0.1	3.677249
22.173383	0.1	3.684640
22.175050	0.1	3.695607
22.176717	0.1	3.708184
22.178383	0.1	3.719628
22.180050	0.1	3.728807
22.181717	0.1	3.737092
22.183383	0.1	3.746510
22.185050	0.1	3.757954
22.186717	0.1	3.771067
22.188383	0.1	3.784418
22.190050	0.1	3.796876
22.191717	0.1	3.808499
22.193383	0.1	3.820718
22.195050	0.1	3.834903
22.196717	0.1	3.851533
22.198383	0.1	3.870428
22.200050	0.1	3.891051
22.201717	0.1	3.913582
22.203383	0.1	3.937423
22.205050	0.1	3.961683
22.206717	0.1	3.985882
22.208383	0.1	4.010141
22.210050	0.1	4.034281
22.211717	0.1	4.057825
22.213383	0.1	4.080594
22.215050	0.1	4.103244
22.216717	0.1	4.126013
22.218383	0.1	4.147589
22.220050	0.1	4.166067
22.221717	0.1	4.181147
22.223383	0.1	4.194021
22.225050	0.1	4.205883
22.226717	0.1	4.217625
22.228383	0.1	4.230023
22.230050	0.1	4.243434
22.231717	0.1	4.257262
22.233383	0.1	4.269541
22.235050	0.1	4.278779
22.236717	0.1	4.284919
22.238383	0.1	4.289270
22.240050	0.1	4.293263
22.241717	0.1	4.297674
22.243383	0.1	4.302085
22.245050	0.1	4.304469
22.246717	0.1	4.302025
22.248383	0.1	4.293323
22.250050	0.1	4.279971
22.251717	0.1	4.265011
22.253383	0.1	4.249394
22.255050	0.1	4.232884
22.256717	0.1	4.215360
22.258383	0.1	4.196286
22.260050	0.1	4.175067
22.261717	0.1	4.152596
22.263383	0.1	4.130364
22.265050	0.1	4.108429
22.266717	0.1	4.085839
22.268383	0.1	4.061997
22.270050	0.1	4.036665
22.271717	0.1	4.009307
22.273383	0.1	3.980756
22.275050	0.1	3.953517
22.276717	0.1	3.928960
22.278383	0.1	3.905058
22.280050	0.1	3.878832
22.281717	0.1	3.848613
22.283383	0.1	3.816068
22.285050	0.1	3.784538
22.286717	0.1	3.755987
22.288383	0.1	3.729046
22.290050	0.1	3.702402
22.291717	0.1	3.676534
22.293383	0.1	3.653050
22.295050	0.1	3.632963
22.296717	0.1	3.615439
22.298383	0.1	3.597796
22.300050	0.1	3.577829
22.301717	0.1	3.556848
22.303383	0.1	3.537595
22.305050	0.1	3.521264
22.306717	0.1	3.507912
22.308383	0.1	3.497184
22.310050	0.1	3.487826
22.311717	0.1	3.477991
22.313383	0.1	3.467858
22.315050	0.1	3.458977
22.316717	0.1	3.451526
22.318383	0.1	3.444314
22.320050	0.1	3.437102
22.321717	0.1	3.430605
22.323383	0.1	3.426075
22.325050	0.1	3.425300
22.326717	0.1	3.429294
22.328383	0.1	3.437698
22.330050	0.1	3.448844
22.331717	0.1	3.461480
22.333383	0.1	3.474295
22.335050	0.1	3.485918
22.336717	0.1	3.495813
22.338383	0.1	3.504753
22.340050	0.1	3.513873
22.341717	0.1	3.524125
22.343383	0.1	3.536582
22.345050	0.1	3.551841
22.346717	0.1	3.569663
22.348383	0.1	3.589273
22.350050	0.1	3.609717
22.351717	0.1	3.630460
22.353383	0.1	3.651500
22.355050	0.1	3.673077
22.356717	0.1	3.695250
22.358383	0.1	3.718138
22.360050	0.1	3.742397
22.361717	0.1	3.768802
22.363383	0.1	3.797353
22.365050	0.1	3.827036
22.366717	0.1	3.856838
22.368383	0.1	3.887356
22.370050	0.1	3.920734
22.371717	0.1	3.958106
22.373383	0.1	3.998280
22.375050	0.1	4.039049
22.376717	0.1	4.078806
22.378383	0.1	4.116893
22.380050	0.1	4.153908
22.381717	0.1	4.192591
22.383383	0.1	4.235685
22.385050	0.1	4.283786
22.386717	0.1	4.334808
22.388383	0.1	4.386306
22.390050	0.1	4.437804
22.391717	0.1	4.490555
22.393383	0.1	4.545927
22.395050	0.1	4.604996
22.396717	0.1	4.667700
22.398383	0.1	4.732907
22.400050	0.1	4.799664
22.401717	0.1	4.867614
22.403383	0.1	4.936517
22.405050	0.1	5.007625
22.406717	0.1	5.083680
22.408383	0.1	5.166531
22.410050	0.1	5.255342
22.411717	0.1	5.347610
22.413383	0.1	5.440951
22.415050	0.1	5.534530
22.416717	0.1	5.629003
22.418383	0.1	5.726874
22.420050	0.1	5.830944
22.421717	0.1	5.941630
22.423383	0.1	6.058395
22.425050	0.1	6.181538
22.426717	0.1	6.311775
22.428383	0.1	6.449998
22.430050	0.1	6.598413
22.431717	0.1	6.757558
22.433383	0.1	6.925047
22.435050	0.1	7.097423
22.436717	0.1	7.273376
22.438383	0.1	7.454157
22.440050	0.1	7.641316
22.441717	0.1	7.835925
22.443383	0.1	8.039713
22.445050	0.1	8.253932
22.446717	0.1	8.478761
22.448383	0.1	8.713663
22.450050	0.1	8.958281
22.451717	0.1	9.213090
22.453383	0.1	9.479762
22.455050	0.1	9.760142
22.456717	0.1	10.054768
22.458383	0.1	10.362328
22.460050	0.1	10.682166
22.461717	0.1	11.014462
22.463383	0.1	11.358798
22.465050	0.1	11.715532
22.466717	0.1	12.086631
22.468383	0.1	12.474001
22.470050	0.1	12.878478
22.471717	0.1	13.300122
22.473383	0.1	13.738871
22.475050	0.1	14.194489
22.476717	0.1	14.667035
22.478383	0.1	15.156330
22.480050	0.1	15.661121
22.481717	0.1	16.180933
22.483383	0.1	16.717614
22.485050	0.1	17.274083
22.486717	0.1	17.852665
22.488383	0.1	18.455149
22.490050	0.1	19.083441
22.491717	0.1	19.740046
22.493383	0.1	20.425559
22.495050	0.1	21.137775
22.496717	0.1	21.873773
22.498383	0.1	22.632541
22.500050	0.1	23.416640
22.501717	0.1	24.230482
22.503383	0.1	25.078417
22.505050	0.1	25.963666
22.506717	0.1	26.888014
22.508383	0.1	27.852537
22.510050	0.1	28.858723
22.511717	0.1	29.908778
22.513383	0.1	31.004610
22.515050	0.1	32.148125
22.516717	0.1	33.341231
22.518383	0.1	34.585359
22.520050	0.1	35.881164
22.521717	0.1	37.229361
22.523383	0.1	38.631561
22.525050	0.1	40.089788
22.526717	0.1	41.605177
22.528383	0.1	43.177130
22.530050	0.1	44.804755
22.531717	0.1	46.487453
22.533383	0.1	48.224333
22.535050	0.1	50.013188
22.536717	0.1	51.851335
22.538383	0.1	53.735677
22.540050	0.1	55.662933
22.541717	0.1	57.628993
22.543383	0.1	59.627835
22.545050	0.1	61.651651
22.546717	0.1	63.692872
22.548383	0.1	65.744285
22.550050	0.1	67.798380
22.551717	0.1	69.847350
22.553383	0.1	71.882193
22.555050	0.1	73.891823
22.556717	0.1	75.863187
22.558383	0.1	77.783410
22.560050	0.1	79.641108
22.561717	0.1	81.426268
22.563383	0.1	83.129053
22.565050	0.1	84.739631
22.566717	0.1	86.248463
22.568383	0.1	87.645357
22.570050	0.1	88.919883
22.571717	0.1	90.062564
22.573383	0.1	91.066127
22.575050	0.1	91.923779
22.576717	0.1	92.628485
22.578383	0.1	93.172556
22.580050	0.1	93.548840
22.581717	0.1	93.752330
22.583383	0.1	93.781238
22.585050	0.1	93.636459
22.586717	0.1	93.319958
22.588383	0.1	92.834001
22.590050	0.1	92.181152
22.591717	0.1	91.364091
22.593383	0.1	90.387290
22.595050	0.1	89.257186
22.596717	0.1	87.981170
22.598383	0.1	86.566155
22.600050	0.1	85.018223
22.601717	0.1	83.343332
22.603383	0.1	81.550007
22.605050	0.1	79.650466
22.606717	0.1	77.657764
22.608383	0.1	75.582926
22.610050	0.1	73.435192
22.611717	0.1	71.224634
22.613383	0.1	68.963472
22.615050	0.1	66.664879
22.616717	0.1	64.340893
22.618383	0.1	62.001530
22.620050	0.1	59.654657
22.621717	0.1	57.307724
22.623383	0.1	54.968539
22.625050	0.1	52.646163
22.626717	0.1	50.350431
22.628383	0.1	48.091176
22.630050	0.1	45.877042
22.631717	0.1	43.714049
22.633383	0.1	41.605296
22.635050	0.1	39.552512
22.636717	0.1	37.558081
22.638383	0.1	35.626294
22.640050	0.1	33.762755
22.641717	0.1	31.972947
22.643383	0.1	30.260684
22.645050	0.1	28.627219
22.646717	0.1	27.072074
22.648383	0.1	25.594057
22.650050	0.1	24.191083
22.651717	0.1	22.861244
22.653383	0.1	21.604182
22.655050	0.1	20.421327
22.656717	0.1	19.314111
22.658383	0.1	18.281282
22.660050	0.1	17.319203
22.661717	0.1	16.424001
22.663383	0.1	15.592993
22.665050	0.1	14.823795
22.666717	0.1	14.114738
22.668383	0.1	13.463081
22.670050	0.1	12.864233
22.671717	0.1	12.313963
22.673383	0.1	11.811019
22.675050	0.1	11.355520
22.676717	0.1	10.947109
22.678383	0.1	10.584713
22.680050	0.1	10.266424
22.681717	0.1	9.988547
22.683383	0.1	9.745956
22.685050	0.1	9.533465
22.686717	0.1	9.348035
22.688383	0.1	9.189308
22.690050	0.1	9.058178
22.691717	0.1	8.955122
22.693383	0.1	8.878947
22.695050	0.1	8.827270
22.696717	0.1	8.798063
22.698383	0.1	8.790672
22.700050	0.1	8.805156
22.701717	0.1	8.840025
22.703383	0.1	8.892656
22.705050	0.1	8.960248
22.706717	0.1	9.040833
22.708383	0.1	9.133757
22.710050	0.1	9.238780
22.711717	0.1	9.355367
22.713383	0.1	9.482682
22.715050	0.1	9.619594
22.716717	0.1	9.764553
22.718383	0.1	9.916306
22.720050	0.1	10.074497
22.721717	0.1	10.238648
22.723383	0.1	10.407031
22.725050	0.1	10.576249
22.726717	0.1	10.743976
22.728383	0.1	10.910214
22.730050	0.1	11.076332
22.731717	0.1	11.242152
22.733383	0.1	11.404575
22.735050	0.1	11.559189
22.736717	0.1	11.702955
22.738383	0.1	11.834443
22.740050	0.1	11.954487
22.741717	0.1	12.065531
22.743383	0.1	12.168468
22.745050	0.1	12.261213
22.746717	0.1	12.340785
22.748383	0.1	12.405098
22.750050	0.1	12.453676
22.751717	0.1	12.487472
22.753383	0.1	12.507380
22.755050	0.1	12.512148
22.756717	0.1	12.499929
22.758383	0.1	12.470663
22.760050	0.1	12.425841
22.761717	0.1	12.364984
22.763383	0.1	12.285651
22.765050	0.1	12.186707
22.766717	0.1	12.068809
22.768383	0.1	11.932910
22.770050	0.1	11.780740
22.771717	0.1	11.615039
22.773383	0.1	11.437953
22.775050	0.1	11.249424
22.776717	0.1	11.048496
22.778383	0.1	10.835767
22.780050	0.1	10.613144
22.781717	0.1	10.383011
22.783383	0.1	10.147691
22.785050	0.1	9.908558
22.786717	0.1	9.666265
22.788383	0.1	9.421051
22.790050	0.1	9.172381
22.791717	0.1	8.919895
22.793383	0.1	8.664847
22.795050	0.1	8.410395
22.796717	0.1	8.158923
22.798383	0.1	7.910431
22.800050	0.1	7.663548
22.801717	0.1	7.417679
22.803383	0.1	7.173956
22.805050	0.1	6.935358
22.806717	0.1	6.704569
22.808383	0.1	6.482959
22.810050	0.1	6.270528
22.811717	0.1	6.066800
22.813383	0.1	5.871415
22.815050	0.1	5.683959
22.816717	0.1	5.504430
22.818383	0.1	5.332530
22.820050	0.1	5.167604
22.821717	0.1	5.009175
22.823383	0.1	4.857958
22.825050	0.1	4.715741
22.826717	0.1	4.584134
22.828383	0.1	4.463494
22.830050	0.1	4.352451
22.831717	0.1	4.249096
22.833383	0.1	4.151643
22.835050	0.1	4.058063
22.836717	0.1	3.966689
22.838383	0.1	3.877640
22.840050	0.1	3.793836
22.841717	0.1	3.719032
22.843383	0.1	3.654361
22.845050	0.1	3.597439
22.846717	0.1	3.545046
22.848383	0.1	3.495395
22.850050	0.1	3.447950
22.851717	0.1	3.402591
22.853383	0.1	3.358364
22.855050	0.1	3.314078
22.856717	0.1	3.270149
22.858383	0.1	3.228963
22.860050	0.1	3.192663
22.861717	0.1	3.161550
22.863383	0.1	3.135324
22.865050	0.1	3.113508
22.866717	0.1	3.095269
22.868383	0.1	3.078759
22.870050	0.1	3.062427
22.871717	0.1	3.045082
22.873383	0.1	3.027439
22.875050	0.1	3.011704
22.876717	0.1	2.999246
22.878383	0.1	2.989412
22.880050	0.1	2.980352
22.881717	0.1	2.970576
22.883383	0.1	2.960086
22.885050	0.1	2.950609
22.886717	0.1	2.944172
22.888383	0.1	2.941430
22.890050	0.1	2.940715
22.891717	0.1	2.939284
22.893383	0.1	2.935112
22.895050	0.1	2.927959
22.896717	0.1	2.919197
22.898383	0.1	2.909899
22.900050	0.1	2.900541
22.901717	0.1	2.892077
22.903383	0.1	2.886415
22.905050	0.1	2.885103
22.906717	0.1	2.887607
22.908383	0.1	2.891779
22.910050	0.1	2.895534
22.911717	0.1	2.897442
22.913383	0.1	2.898157
22.915050	0.1	2.899647
22.916717	0.1	2.902687
22.918383	0.1	2.906144
22.920050	0.1	2.909243
22.921717	0.1	2.913296
22.923383	0.1	2.919495
22.925050	0.1	2.927303
22.926717	0.1	2.935469
22.928383	0.1	2.943039
22.930050	0.1	2.949715
22.931717	0.1	2.956391
22.933383	0.1	2.964199
22.935050	0.1	2.972663
22.936717	0.1	2.980232
22.938383	0.1	2.985776
22.940050	0.1	2.990306
22.941717	0.1	2.996683
22.943383	0.1	3.007770
22.945050	0.1	3.023744
22.946717	0.1	3.041566
22.948383	0.1	3.058136
22.950050	0.1	3.072560
22.951717	0.1	3.084481
22.953383	0.1	3.093660
22.955050	0.1	3.102005
22.956717	0.1	3.112197
22.958383	0.1	3.125727
22.960050	0.1	3.142953
22.961717	0.1	3.163815
22.963383	0.1	3.187955
22.965050	0.1	3.214836
22.966717	0.1	3.244281
22.968383	0.1	3.275395
22.970050	0.1	3.305793
22.971717	0.1	3.333926
22.973383	0.1	3.360212
22.975050	0.1	3.386080
22.976717	0.1	3.412307
22.978383	0.1	3.439069
22.980050	0.1	3.466845
22.981717	0.1	3.497064
22.983383	0.1	3.530920
22.985050	0.1	3.567755
22.986717	0.1	3.605664
22.988383	0.1	3.643275
22.990050	0.1	3.680885
22.991717	0.1	3.720999
22.993383	0.1	3.766537
22.995050	0.1	3.819049
22.996717	0.1	3.876925
22.998383	0.1	3.936708
23.000050	0.1	3.996551
23.001717	0.1	4.057050
23.003383	0.1	4.119158
23.005050	0.1	4.182935
23.006717	0.1	4.248619
23.008383	0.1	4.316569
23.010050	0.1	4.386366
23.011717	0.1	4.456461
23.013383	0.1	4.526437
23.015050	0.1	4.598081
23.016717	0.1	4.673839
23.018383	0.1	4.754126
23.020050	0.1	4.836738
23.021717	0.1	4.918814
23.023383	0.1	4.999042
23.025050	0.1	5.078316
23.026717	0.1	5.158365
23.028383	0.1	5.240023
23.030050	0.1	5.322337
23.031717	0.1	5.403698
23.033383	0.1	5.483985
23.035050	0.1	5.563796
23.036717	0.1	5.642355
23.038383	0.1	5.717099
23.040050	0.1	5.785227
23.041717	0.1	5.846322
23.043383	0.1	5.901635
23.045050	0.1	5.952478
23.046717	0.1	5.999685
23.048383	0.1	6.043673
23.050050	0.1	6.084264
23.051717	0.1	6.120742
23.053383	0.1	6.152571
23.055050	0.1	6.179512
23.056717	0.1	6.200433
23.058383	0.1	6.213844
23.060050	0.1	6.218434
23.061717	0.1	6.213665
23.063383	0.1	6.199956
23.065050	0.1	6.178201
23.066717	0.1	6.149531
23.068383	0.1	6.114185
23.070050	0.1	6.071628
23.071717	0.1	6.022752
23.073383	0.1	5.969465
23.075050	0.1	5.912006
23.076717	0.1	5.848945
23.078383	0.1	5.779624
23.080050	0.1	5.704880
23.081717	0.1	5.626142
23.083383	0.1	5.544067
23.085050	0.1	5.459190
23.086717	0.1	5.371809
23.088383	0.1	5.281449
23.090050	0.1	5.187273
23.091717	0.1	5.089283
23.093383	0.1	4.988909
23.095050	0.1	4.888654
23.096717	0.1	4.791081
23.098383	0.1	4.696906
23.100050	0.1	4.604817
23.101717	0.1	4.512966
23.103383	0.1	4.420281
23.105050	0.1	4.326761
23.106717	0.1	4.233778
23.108383	0.1	4.143179
23.110050	0.1	4.055798
23.111717	0.1	3.971756
23.113383	0.1	3.891111
23.115050	0.1	3.813207
23.116717	0.1	3.736794
23.118383	0.1	3.662288
23.120050	0.1	3.591001
23.121717	0.1	3.524184
23.123383	0.1	3.462076
23.125050	0.1	3.403783
23.126717	0.1	3.348112
23.128383	0.1	3.294707
23.130050	0.1	3.244996
23.131717	0.1	3.200591
23.133383	0.1	3.161729
23.135050	0.1	3.126741
23.136717	0.1	3.093422
23.138383	0.1	3.060341
23.140050	0.1	3.027320
23.141717	0.1	2.995134
23.143383	0.1	2.965033
23.145050	0.1	2.938211
23.146717	0.1	2.914727
23.148383	0.1	2.894223
23.150050	0.1	2.876640
23.151717	0.1	2.861083
23.153383	0.1	2.846658
23.155050	0.1	2.833247
23.156717	0.1	2.820730
23.158383	0.1	2.808571
23.160050	0.1	2.796829
23.161717	0.1	2.786160
23.163383	0.1	2.776861
23.165050	0.1	2.769232
23.166717	0.1	2.763271
23.168383	0.1	2.757728
23.170050	0.1	2.751768
23.171717	0.1	2.745688
23.173383	0.1	2.740026
23.175050	0.1	2.735198
23.176717	0.1	2.731621
23.178383	0.1	2.729416
23.180050	0.1	2.728045
23.181717	0.1	2.726555
23.183383	0.1	2.724469
23.185050	0.1	2.722025
23.186717	0.1	2.718747
23.188383	0.1	2.713561
23.190050	0.1	2.705991
23.191717	0.1	2.697110
23.193383	0.1	2.689600
23.195050	0.1	2.686382
23.196717	0.1	2.688289
23.198383	0.1	2.692700
23.200050	0.1	2.695739
23.201717	0.1	2.695501
23.203383	0.1	2.692580
23.205050	0.1	2.687752
23.206717	0.1	2.682209
23.208383	0.1	2.678156
23.210050	0.1	2.677381
23.211717	0.1	2.679408
23.213383	0.1	2.682328
23.215050	0.1	2.684593
23.216717	0.1	2.685130
23.218383	0.1	2.684117
23.220050	0.1	2.682567
23.221717	0.1	2.680957
23.223383	0.1	2.679110
23.225050	0.1	2.677143
23.226717	0.1	2.676308
23.228383	0.1	2.677620
23.230050	0.1	2.680183
23.231717	0.1	2.681494
23.233383	0.1	2.680004
23.235050	0.1	2.675891
23.236717	0.1	2.670288
23.238383	0.1	2.665460
23.240050	0.1	2.663672
23.241717	0.1	2.666056
23.243383	0.1	2.671957
23.245050	0.1	2.680242
23.246717	0.1	2.689660
23.248383	0.1	2.698064
23.250050	0.1	2.703369
23.251717	0.1	2.705634
23.253383	0.1	2.706349
23.255050	0.1	2.706707
23.256717	0.1	2.707958
23.258383	0.1	2.710700
23.260050	0.1	2.714873
23.261717	0.1	2.720654
23.263383	0.1	2.728522
23.265050	0.1	2.738059
23.266717	0.1	2.747595
23.268383	0.1	2.756298
23.270050	0.1	2.764702
23.271717	0.1	2.772689
23.273383	0.1	2.778948
23.275050	0.1	2.781809
23.276717	0.1	2.781630
23.278383	0.1	2.780676
23.280050	0.1	2.781689
23.281717	0.1	2.786100
23.283383	0.1	2.793670
23.285050	0.1	2.803445
23.286717	0.1	2.813697
23.288383	0.1	2.822817
23.290050	0.1	2.828896
23.291717	0.1	2.829969
23.293383	0.1	2.826035
23.295050	0.1	2.820313
23.296717	0.1	2.816141
23.298383	0.1	2.813935
23.300050	0.1	2.812386
23.301717	0.1	2.811730
23.303383	0.1	2.813399
23.305050	0.1	2.817691
23.306717	0.1	2.822936
23.308383	0.1	2.827287
23.310050	0.1	2.830386
23.311717	0.1	2.832055
23.313383	0.1	2.831698
23.315050	0.1	2.828717
23.316717	0.1	2.823591
23.318383	0.1	2.817571
23.320050	0.1	2.811253
23.321717	0.1	2.804399
23.323383	0.1	2.797127
23.325050	0.1	2.790213
23.326717	0.1	2.784074
23.328383	0.1	2.778173
23.330050	0.1	2.772510
23.331717	0.1	2.768159
23.333383	0.1	2.765238
23.335050	0.1	2.761722
23.336717	0.1	2.756536
23.338383	0.1	2.750099
23.340050	0.1	2.743125
23.341717	0.1	2.735496
23.343383	0.1	2.727747
23.345050	0.1	2.721369
23.346717	0.1	2.716065
23.348383	0.1	2.710283
23.350050	0.1	2.703250
23.351717	0.1	2.695382
23.353383	0.1	2.687156
23.355050	0.1	2.678991
23.356717	0.1	2.671004
23.358383	0.1	2.663911
23.360050	0.1	2.659202
23.361717	0.1	2.657116
23.363383	0.1	2.656877
23.365050	0.1	2.657771
23.366717	0.1	2.659381
23.368383	0.1	2.661050
23.370050	0.1	2.661944
23.371717	0.1	2.661586
23.373383	0.1	2.659738
23.375050	0.1	2.656043
23.376717	0.1	2.650380
23.378383	0.1	2.644122
23.380050	0.1	2.639949
23.381717	0.1	2.639949
23.383383	0.1	2.644122
23.385050	0.1	2.650619
23.386717	0.1	2.657175
23.388383	0.1	2.662063
23.390050	0.1	2.665043
23.391717	0.1	2.667070
23.393383	0.1	2.669156
23.395050	0.1	2.672374
23.396717	0.1	2.677679
23.398383	0.1	2.685368
23.400050	0.1	2.694845
23.401717	0.1	2.704859
23.403383	0.1	2.713263
23.405050	0.1	2.717853
23.406717	0.1	2.718628
23.408383	0.1	2.718032
23.410050	0.1	2.718806
23.411717	0.1	2.723038
23.413383	0.1	2.731979
23.415050	0.1	2.744675
23.416717	0.1	2.758444
23.418383	0.1	2.770782
23.420050	0.1	2.779842
23.421717	0.1	2.785206
23.423383	0.1	2.788425
23.425050	0.1	2.791166
23.426717	0.1	2.793968
23.428383	0.1	2.796889
23.430050	0.1	2.800048
23.431717	0.1	2.802909
23.433383	0.1	2.804578
23.435050	0.1	2.805293
23.436717	0.1	2.806604
23.438383	0.1	2.809644
23.440050	0.1	2.815008
23.441717	0.1	2.821624
23.443383	0.1	2.826810
23.445050	0.1	2.828300
23.446717	0.1	2.825976
23.448383	0.1	2.821207
23.450050	0.1	2.815485
23.451717	0.1	2.809823
23.453383	0.1	2.804160
23.455050	0.1	2.797842
23.456717	0.1	2.790213
23.458383	0.1	2.781451
23.460050	0.1	2.772272
23.461717	0.1	2.763748
23.463383	0.1	2.756119
23.465050	0.1	2.747715
23.466717	0.1	2.736390
23.468383	0.1	2.722562
23.470050	0.1	2.707899
23.471717	0.1	2.694190
23.473383	0.1	2.682388
23.475050	0.1	2.672196
23.476717	0.1	2.663136
23.478383	0.1	2.655208
23.480050	0.1	2.647698
23.481717	0.1	2.639234
23.483383	0.1	2.629101
23.485050	0.1	2.617181
23.486717	0.1	2.603591
23.488383	0.1	2.590060
23.490050	0.1	2.578616
23.491717	0.1	2.570093
23.493383	0.1	2.563715
23.495050	0.1	2.558530
23.496717	0.1	2.554476
23.498383	0.1	2.551794
23.500050	0.1	2.550304
23.501717	0.1	2.548576
23.503383	0.1	2.545774
23.505050	0.1	2.543092
23.506717	0.1	2.542257
23.508383	0.1	2.543569
23.510050	0.1	2.547026
23.511717	0.1	2.553046
23.513383	0.1	2.561271
23.515050	0.1	2.570808
23.516717	0.1	2.580822
23.518383	0.1	2.591133
23.520050	0.1	2.601683
23.521717	0.1	2.613306
23.523383	0.1	2.626062
23.525050	0.1	2.639473
23.526717	0.1	2.653361
23.528383	0.1	2.668560
23.530050	0.1	2.686083
23.531717	0.1	2.707243
23.533383	0.1	2.732635
23.535050	0.1	2.761126
23.536717	0.1	2.790630
23.538383	0.1	2.819657
23.540050	0.1	2.847314
23.541717	0.1	2.873480
23.543383	0.1	2.899170
23.545050	0.1	2.925933
23.546717	0.1	2.955675
23.548383	0.1	2.990186
23.550050	0.1	3.030062
23.551717	0.1	3.074289
23.553383	0.1	3.121436
23.555050	0.1	3.170014
23.556717	0.1	3.219068
23.558383	0.1	3.269434
23.560050	0.1	3.322482
23.561717	0.1	3.379345
23.563383	0.1	3.439963
23.565050	0.1	3.503859
23.566717	0.1	3.570438
23.568383	0.1	3.640235
23.570050	0.1	3.713966
23.571717	0.1	3.792584
23.573383	0.1	3.877521
23.575050	0.1	3.970027
23.576717	0.1	4.070401
23.578383	0.1	4.176617
23.580050	0.1	4.285872
23.581717	0.1	4.397095
23.583383	0.1	4.511357
23.585050	0.1	4.630864
23.586717	0.1	4.757464
23.588383	0.1	4.891753
23.590050	0.1	5.033374
23.591717	0.1	5.181670
23.593383	0.1	5.336523
23.595050	0.1	5.498588
23.596717	0.1	5.669475
23.598383	0.1	5.850077
23.600050	0.1	6.040216
23.601717	0.1	6.239832
23.603383	0.1	6.449163
23.605050	0.1	6.667734
23.606717	0.1	6.895185
23.608383	0.1	7.131696
23.610050	0.1	7.378281
23.611717	0.1	7.635713
23.613383	0.1	7.904470
23.615050	0.1	8.185030
23.616717	0.1	8.477271
23.618383	0.1	8.780897
23.620050	0.1	9.096504
23.621717	0.1	9.426296
23.623383	0.1	9.772301
23.625050	0.1	10.134280
23.626717	0.1	10.509670
23.628383	0.1	10.896862
23.630050	0.1	11.296571
23.631717	0.1	11.710048
23.633383	0.1	12.137652
23.635050	0.1	12.579442
23.636717	0.1	13.035656
23.638383	0.1	13.506294
23.640050	0.1	13.992430
23.641717	0.1	14.495672
23.643383	0.1	15.017153
23.645050	0.1	15.557648
23.646717	0.1	16.117216
23.648383	0.1	16.694904
23.650050	0.1	17.290116
23.651717	0.1	17.903031
23.653383	0.1	18.534840
23.655050	0.1	19.186975
23.656717	0.1	19.860865
23.658383	0.1	20.556928
23.660050	0.1	21.274031
23.661717	0.1	22.011460
23.663383	0.1	22.770764
23.665050	0.1	23.555280
23.666717	0.1	24.368764
23.668383	0.1	25.213899
23.670050	0.1	26.092471
23.671717	0.1	27.005197
23.673383	0.1	27.952196
23.675050	0.1	28.934004
23.676717	0.1	29.951693
23.678383	0.1	31.007471
23.680050	0.1	32.104613
23.681717	0.1	33.246400
23.683383	0.1	34.434976
23.685050	0.1	35.671177
23.686717	0.1	36.954405
23.688383	0.1	38.284721
23.690050	0.1	39.664688
23.691717	0.1	41.098836
23.693383	0.1	42.590561
23.695050	0.1	44.140044
23.696717	0.1	45.745674
23.698383	0.1	47.405842
23.700050	0.1	49.119237
23.701717	0.1	50.884190
23.703383	0.1	52.698437
23.705050	0.1	54.559115
23.706717	0.1	56.462947
23.708383	0.1	58.405403
23.710050	0.1	60.381178
23.711717	0.1	62.385980
23.713383	0.1	64.416055
23.715050	0.1	66.465978
23.716717	0.1	68.527881
23.718383	0.1	70.591216
23.720050	0.1	72.644596
23.721717	0.1	74.676995
23.723383	0.1	76.678340
23.725050	0.1	78.639214
23.726717	0.1	80.549781
23.728383	0.1	82.397883
23.730050	0.1	84.169929
23.731717	0.1	85.852688
23.733383	0.1	87.435608
23.735050	0.1	88.910168
23.736717	0.1	90.267425
23.738383	0.1	91.496294
23.740050	0.1	92.585688
23.741717	0.1	93.527621
23.743383	0.1	94.316488
23.745050	0.1	94.946986
23.746717	0.1	95.413273
23.748383	0.1	95.709389
23.750050	0.1	95.829731
23.751717	0.1	95.771140
23.753383	0.1	95.534092
23.755050	0.1	95.121270
23.756717	0.1	94.535952
23.758383	0.1	93.780881
23.760050	0.1	92.858022
23.761717	0.1	91.769284
23.763383	0.1	90.518480
23.765050	0.1	89.112704
23.766717	0.1	87.561732
23.768383	0.1	85.875934
23.770050	0.1	84.065442
23.771717	0.1	82.141047
23.773383	0.1	80.114489
23.775050	0.1	77.996914
23.776717	0.1	75.798635
23.778383	0.1	73.531334
23.780050	0.1	71.207945
23.781717	0.1	68.841283
23.783383	0.1	66.442434
23.785050	0.1	64.021055
23.786717	0.1	61.584774
23.788383	0.1	59.140388
23.790050	0.1	56.696061
23.791717	0.1	54.262463
23.793383	0.1	51.850918
23.795050	0.1	49.471024
23.796717	0.1	47.129813
23.798383	0.1	44.833663
23.800050	0.1	42.590382
23.801717	0.1	40.408435
23.803383	0.1	38.293424
23.805050	0.1	36.247077
23.806717	0.1	34.269454
23.808383	0.1	32.360317
23.810050	0.1	30.520143
23.811717	0.1	28.751137
23.813383	0.1	27.057709
23.815050	0.1	25.444330
23.816717	0.1	23.913266
23.818383	0.1	22.463263
23.820050	0.1	21.090390
23.821717	0.1	19.791127
23.823383	0.1	18.563450
23.825050	0.1	17.406822
23.826717	0.1	16.320230
23.828383	0.1	15.300573
23.830050	0.1	14.343799
23.831717	0.1	13.447643
23.833383	0.1	12.610853
23.835050	0.1	11.832298
23.836717	0.1	11.110187
23.838383	0.1	10.442079
23.840050	0.1	9.825171
23.841717	0.1	9.256125
23.843383	0.1	8.731306
23.845050	0.1	8.247316
23.846717	0.1	7.800937
23.848383	0.1	7.389427
23.850050	0.1	7.010222
23.851717	0.1	6.661058
23.853383	0.1	6.340683
23.855050	0.1	6.047547
23.856717	0.1	5.779207
23.858383	0.1	5.532861
23.860050	0.1	5.307496
23.861717	0.1	5.103052
23.863383	0.1	4.917503
23.865050	0.1	4.747272
23.866717	0.1	4.589916
23.868383	0.1	4.445613
23.870050	0.1	4.315615
23.871717	0.1	4.199147
23.873383	0.1	4.093588
23.875050	0.1	3.997505
23.876717	0.1	3.910721
23.878383	0.1	3.832758
23.880050	0.1	3.762067
23.881717	0.1	3.696799
23.883383	0.1	3.636062
23.885050	0.1	3.579378
23.886717	0.1	3.526330
23.888383	0.1	3.476262
23.890050	0.1	3.428400
23.891717	0.1	3.383041
23.893383	0.1	3.342152
23.895050	0.1	3.306508
23.896717	0.1	3.274083
23.898383	0.1	3.242493
23.900050	0.1	3.211558
23.901717	0.1	3.182352
23.903383	0.1	3.155410
23.905050	0.1	3.130257
23.906717	0.1	3.105879
23.908383	0.1	3.081441
23.910050	0.1	3.057361
23.911717	0.1	3.034115
23.913383	0.1	3.011644
23.915050	0.1	2.989769
23.916717	0.1	2.969384
23.918383	0.1	2.951026
23.920050	0.1	2.933979
23.921717	0.1	2.916992
23.923383	0.1	2.898574
23.925050	0.1	2.878308
23.926717	0.1	2.857089
23.928383	0.1	2.836764
23.930050	0.1	2.818823
23.931717	0.1	2.803564
23.933383	0.1	2.790630
23.935050	0.1	2.779365
23.936717	0.1	2.768636
23.938383	0.1	2.756715
23.940050	0.1	2.742827
23.941717	0.1	2.726853
23.943383	0.1	2.708674
23.945050	0.1	2.688587
23.946717	0.1	2.668262
23.948383	0.1	2.649963
23.950050	0.1	2.634823
23.951717	0.1	2.621651
23.953383	0.1	2.608121
23.955050	0.1	2.592266
23.956717	0.1	2.574206
23.958383	0.1	2.556443
23.960050	0.1	2.540887
23.961717	0.1	2.527774
23.963383	0.1	2.516866
23.965050	0.1	2.508760
23.966717	0.1	2.503693
23.968383	0.1	2.500355
23.970050	0.1	2.497375
23.971717	0.1	2.494097
23.973383	0.1	2.490044
23.975050	0.1	2.484381
23.976717	0.1	2.476216
23.978383	0.1	2.464771
23.980050	0.1	2.450287
23.981717	0.1	2.433956
23.983383	0.1	2.417505
23.985050	0.1	2.403081
23.986717	0.1	2.392173
23.988383	0.1	2.384901
23.990050	0.1	2.381027
23.991717	0.1	2.379894
23.993383	0.1	2.379418
23.995050	0.1	2.376974
23.996717	0.1	2.371371
23.998383	0.1	2.363026
24.000050	0.1	2.354384
24.001717	0.1	2.348662
24.003383	0.1	2.347529
24.005050	0.1	2.349913
24.006717	0.1	2.353251
24.008383	0.1	2.355099
24.010050	0.1	2.353609
24.011717	0.1	2.348006
24.013383	0.1	2.338529
24.015050	0.1	2.326965
24.016717	0.1	2.316535
24.018383	0.1	2.309859
24.020050	0.1	2.307117
24.021717	0.1	2.306998
24.023383	0.1	2.307654
24.025050	0.1	2.306819
24.026717	0.1	2.302945
24.028383	0.1	2.296507
24.030050	0.1	2.289176
24.031717	0.1	2.282858
24.033383	0.1	2.278030
24.035050	0.1	2.274394
24.036717	0.1	2.272248
24.038383	0.1	2.272308
24.040050	0.1	2.274037
24.041717	0.1	2.275944
24.043383	0.1	2.277494
24.045050	0.1	2.279043
24.046717	0.1	2.280712
24.048383	0.1	2.281428
24.050050	0.1	2.280533
24.051717	0.1	2.278924
24.053383	0.1	2.277911
24.055050	0.1	2.278507
24.056717	0.1	2.280831
24.058383	0.1	2.284050
24.060050	0.1	2.287388
24.061717	0.1	2.290726
24.063383	0.1	2.293766
24.065050	0.1	2.295494
24.066717	0.1	2.294839
24.068383	0.1	2.292812
24.070050	0.1	2.291560
24.071717	0.1	2.291680
24.073383	0.1	2.292395
24.075050	0.1	2.293587
24.076717	0.1	2.295971
24.078383	0.1	2.299309
24.080050	0.1	2.302647
24.081717	0.1	2.305269
24.083383	0.1	2.306819
24.085050	0.1	2.307296
24.086717	0.1	2.307058
24.088383	0.1	2.307594
24.090050	0.1	2.310693
24.091717	0.1	2.317429
24.093383	0.1	2.326429
24.095050	0.1	2.334714
24.096717	0.1	2.340019
24.098383	0.1	2.342105
24.100050	0.1	2.342582
24.101717	0.1	2.344012
24.103383	0.1	2.348840
24.105050	0.1	2.357662
24.106717	0.1	2.367973
24.108383	0.1	2.376259
24.110050	0.1	2.380192
24.111717	0.1	2.379716
24.113383	0.1	2.376318
24.115050	0.1	2.373099
24.116717	0.1	2.372742
24.118383	0.1	2.375901
24.120050	0.1	2.381623
24.121717	0.1	2.388775
24.123383	0.1	2.395749
24.125050	0.1	2.400816
24.126717	0.1	2.402842
24.128383	0.1	2.401590
24.130050	0.1	2.398729
24.131717	0.1	2.396882
24.133383	0.1	2.397359
24.135050	0.1	2.400518
24.136717	0.1	2.405584
24.138383	0.1	2.410591
24.140050	0.1	2.413452
24.141717	0.1	2.413809
24.143383	0.1	2.412498
24.145050	0.1	2.410889
24.146717	0.1	2.409995
24.148383	0.1	2.409935
24.150050	0.1	2.410472
24.151717	0.1	2.412677
24.153383	0.1	2.417386
24.155050	0.1	2.423406
24.156717	0.1	2.427519
24.158383	0.1	2.427101
24.160050	0.1	2.421856
24.161717	0.1	2.414286
24.163383	0.1	2.407968
24.165050	0.1	2.404750
24.166717	0.1	2.404273
24.168383	0.1	2.406180
24.170050	0.1	2.409995
24.171717	0.1	2.413988
24.173383	0.1	2.416790
24.175050	0.1	2.418280
24.176717	0.1	2.419531
24.178383	0.1	2.421439
24.180050	0.1	2.423406
24.181717	0.1	2.423942
24.183383	0.1	2.423823
24.185050	0.1	2.425909
24.186717	0.1	2.431870
24.188383	0.1	2.440691
24.190050	0.1	2.449870
24.191717	0.1	2.457798
24.193383	0.1	2.464891
24.195050	0.1	2.471805
24.196717	0.1	2.478242
24.198383	0.1	2.483726
24.200050	0.1	2.488196
24.201717	0.1	2.492428
24.203383	0.1	2.497792
24.205050	0.1	2.505362
24.206717	0.1	2.515018
24.208383	0.1	2.526045
24.210050	0.1	2.538443
24.211717	0.1	2.552331
24.213383	0.1	2.567589
24.215050	0.1	2.584040
24.216717	0.1	2.601266
24.218383	0.1	2.618075
24.220050	0.1	2.632797
24.221717	0.1	2.644301
24.223383	0.1	2.653122
24.225050	0.1	2.660275
24.226717	0.1	2.666950
24.228383	0.1	2.673745
24.230050	0.1	2.680779
24.231717	0.1	2.688050
24.233383	0.1	2.696216
24.235050	0.1	2.705455
24.236717	0.1	2.715409
24.238383	0.1	2.726078
24.240050	0.1	2.737224
24.241717	0.1	2.747655
24.243383	0.1	2.756417
24.245050	0.1	2.764166
24.246717	0.1	2.771497
24.248383	0.1	2.777517
24.250050	0.1	2.780616
24.251717	0.1	2.780676
24.253383	0.1	2.779186
24.255050	0.1	2.777100
24.256717	0.1	2.774000
24.258383	0.1	2.768755
24.260050	0.1	2.761007
24.261717	0.1	2.751708
24.263383	0.1	2.742767
24.265050	0.1	2.735257
24.266717	0.1	2.727866
24.268383	0.1	2.717912
24.270050	0.1	2.704799
24.271717	0.1	2.690137
24.273383	0.1	2.675712
24.275050	0.1	2.662718
24.276717	0.1	2.651572
24.278383	0.1	2.641082
24.280050	0.1	2.629221
24.281717	0.1	2.614021
24.283383	0.1	2.595008
24.285050	0.1	2.574146
24.286717	0.1	2.554357
24.288383	0.1	2.536357
24.290050	0.1	2.517820
24.291717	0.1	2.497137
24.293383	0.1	2.474725
24.295050	0.1	2.452493
24.296717	0.1	2.432048
24.298383	0.1	2.413452
24.300050	0.1	2.394617
24.301717	0.1	2.373696
24.303383	0.1	2.351821
24.305050	0.1	2.331257
24.306717	0.1	2.313018
24.308383	0.1	2.296806
24.310050	0.1	2.281249
24.311717	0.1	2.264619
24.313383	0.1	2.246440
24.315050	0.1	2.227903
24.316717	0.1	2.210558
24.318383	0.1	2.195060
24.320050	0.1	2.181471
24.321717	0.1	2.169192
24.323383	0.1	2.157211
24.325050	0.1	2.144694
24.326717	0.1	2.131939
24.328383	0.1	2.120078
24.330050	0.1	2.110005
24.331717	0.1	2.101600
24.333383	0.1	2.094567
24.335050	0.1	2.088547
24.336717	0.1	2.082944
24.338383	0.1	2.077162
24.340050	0.1	2.070248
24.341717	0.1	2.061725
24.343383	0.1	2.051771
24.345050	0.1	2.041102
24.346717	0.1	2.030432
24.348383	0.1	2.022028
24.350050	0.1	2.017617
24.351717	0.1	2.016187
24.353383	0.1	2.014756
24.355050	0.1	2.010822
24.356717	0.1	2.004922
24.358383	0.1	2.000034
24.360050	0.1	1.997411
24.361717	0.1	1.995742
24.363383	0.1	1.993716
24.365050	0.1	1.991093
24.366717	0.1	1.988590
24.368383	0.1	1.987338
24.370050	0.1	1.987279
24.371717	0.1	1.986981
24.373383	0.1	1.985490
24.375050	0.1	1.983523
24.376717	0.1	1.981437
24.378383	0.1	1.979232
24.380050	0.1	1.976907
24.381717	0.1	1.974225
24.383383	0.1	1.971603
24.385050	0.1	1.970351
24.386717	0.1	1.971007
24.388383	0.1	1.972377
24.390050	0.1	1.973629
24.391717	0.1	1.975358
24.393383	0.1	1.978397
24.395050	0.1	1.981974
24.396717	0.1	1.984358
24.398383	0.1	1.984716
24.400050	0.1	1.983762
24.401717	0.1	1.982510
24.403383	0.1	1.982093
24.405050	0.1	1.983285
24.406717	0.1	1.985252
24.408383	0.1	1.986981
24.410050	0.1	1.987755
24.411717	0.1	1.987219
24.413383	0.1	1.985073
24.415050	0.1	1.981974
24.416717	0.1	1.979470
24.418383	0.1	1.978696
24.420050	0.1	1.979649
24.421717	0.1	1.981616
24.423383	0.1	1.983822
24.425050	0.1	1.986206
24.426717	0.1	1.988351
24.428383	0.1	1.989365
24.430050	0.1	1.989126
24.431717	0.1	1.988232
24.433383	0.1	1.987934
24.435050	0.1	1.989126
24.436717	0.1	1.991987
24.438383	0.1	1.996040
24.440050	0.1	2.000034
24.441717	0.1	2.002716
24.443383	0.1	2.004266
24.445050	0.1	2.005518
24.446717	0.1	2.006352
24.448383	0.1	2.006233
24.450050	0.1	2.005875
24.451717	0.1	2.006769
24.453383	0.1	2.009988
24.455050	0.1	2.015412
24.456717	0.1	2.021611
24.458383	0.1	2.026379
24.460050	0.1	2.028048
24.461717	0.1	2.026022
24.463383	0.1	2.021670
24.465050	0.1	2.016962
24.466717	0.1	2.013385
24.468383	0.1	2.012432
24.470050	0.1	2.014697
24.471717	0.1	2.018690
24.473383	0.1	2.022207
24.475050	0.1	2.025008
24.476717	0.1	2.027929
24.478383	0.1	2.030969
24.480050	0.1	2.033055
24.481717	0.1	2.033532
24.483383	0.1	2.033115
24.485050	0.1	2.033055
24.486717	0.1	2.034843
24.488383	0.1	2.039254
24.490050	0.1	2.045632
24.491717	0.1	2.052188
24.493383	0.1	2.056897
24.495050	0.1	2.058685
24.496717	0.1	2.057850
24.498383	0.1	2.056122
24.500050	0.1	2.054334
24.501717	0.1	2.052665
24.503383	0.1	2.051532
24.505050	0.1	2.052546
24.506717	0.1	2.055705
24.508383	0.1	2.059698
24.510050	0.1	2.063513
24.511717	0.1	2.066672
24.513383	0.1	2.068758
24.515050	0.1	2.069771
24.516717	0.1	2.070308
24.518383	0.1	2.070367
24.520050	0.1	2.069950
24.521717	0.1	2.069891
24.523383	0.1	2.070785
24.525050	0.1	2.071858
24.526717	0.1	2.072334
24.528383	0.1	2.071798
24.530050	0.1	2.070248
24.531717	0.1	2.067983
24.533383	0.1	2.065897
24.535050	0.1	2.064109
24.536717	0.1	2.061069
24.538383	0.1	2.055466
24.540050	0.1	2.049029
24.541717	0.1	2.045691
24.543383	0.1	2.048135
24.545050	0.1	2.055347
24.546717	0.1	2.063573
24.548383	0.1	2.069950
24.550050	0.1	2.074301
24.551717	0.1	2.077341
24.553383	0.1	2.079070
24.555050	0.1	2.079249
24.556717	0.1	2.076924
24.558383	0.1	2.072275
24.560050	0.1	2.068043
24.561717	0.1	2.066970
24.563383	0.1	2.069056
24.565050	0.1	2.071977
24.566717	0.1	2.074361
24.568383	0.1	2.075851
24.570050	0.1	2.076507
24.571717	0.1	2.076805
24.573383	0.1	2.077460
24.575050	0.1	2.078712
24.576717	0.1	2.080083
24.578383	0.1	2.080679
24.580050	0.1	2.080202
24.581717	0.1	2.079666
24.583383	0.1	2.080202
24.585050	0.1	2.081931
24.586717	0.1	2.083182
24.588383	0.1	2.081692
24.590050	0.1	2.076507
24.591717	0.1	2.068997
24.593383	0.1	2.061248
24.595050	0.1	2.054334
24.596717	0.1	2.048969
24.598383	0.1	2.045751
24.600050	0.1	2.046108
24.601717	0.1	2.051234
24.603383	0.1	2.060533
24.605050	0.1	2.070189
24.606717	0.1	2.076090
24.608383	0.1	2.076805
24.610050	0.1	2.073646
24.611717	0.1	2.069593
24.613383	0.1	2.067983
24.615050	0.1	2.070367
24.616717	0.1	2.075553
24.618383	0.1	2.080917
24.620050	0.1	2.085269
24.621717	0.1	2.088905
24.623383	0.1	2.092242
24.625050	0.1	2.095580
24.626717	0.1	2.099276
24.628383	0.1	2.102435
24.630050	0.1	2.104700
24.631717	0.1	2.106190
24.633383	0.1	2.106667
24.635050	0.1	2.106309
24.636717	0.1	2.105892
24.638383	0.1	2.105236
24.640050	0.1	2.104879
24.641717	0.1	2.106667
24.643383	0.1	2.111733
24.645050	0.1	2.119005
24.646717	0.1	2.126694
24.648383	0.1	2.133727
24.650050	0.1	2.139926
24.651717	0.1	2.145469
24.653383	0.1	2.150774
24.655050	0.1	2.156258
24.656717	0.1	2.161801
24.658383	0.1	2.166808
24.660050	0.1	2.170921
24.661717	0.1	2.174199
24.663383	0.1	2.178013
24.665050	0.1	2.183914
24.666717	0.1	2.192736
24.668383	0.1	2.203882
24.670050	0.1	2.215743
24.671717	0.1	2.226830
24.673383	0.1	2.236247
24.675050	0.1	2.242327
24.676717	0.1	2.244115
24.678383	0.1	2.243161
24.680050	0.1	2.242208
24.681717	0.1	2.243042
24.683383	0.1	2.246082
24.685050	0.1	2.251744
24.686717	0.1	2.259672
24.688383	0.1	2.268434
24.690050	0.1	2.277553
24.691717	0.1	2.286494
24.693383	0.1	2.293527
24.695050	0.1	2.296388
24.696717	0.1	2.295435
24.698383	0.1	2.293408
24.700050	0.1	2.293110
24.701717	0.1	2.294839
24.703383	0.1	2.296686
24.705050	0.1	2.296507
24.706717	0.1	2.294064
24.708383	0.1	2.290666
24.710050	0.1	2.287924
24.711717	0.1	2.286494
24.713383	0.1	2.285361
24.715050	0.1	2.283454
24.716717	0.1	2.280235
24.718383	0.1	2.275586
24.720050	0.1	2.269149
24.721717	0.1	2.260447
24.723383	0.1	2.250075
24.725050	0.1	2.240062
24.726717	0.1	2.233029
24.728383	0.1	2.229452
24.730050	0.1	2.226889
24.731717	0.1	2.222538
24.733383	0.1	2.216220
24.735050	0.1	2.209187
24.736717	0.1	2.203167
24.738383	0.1	2.200067
24.740050	0.1	2.199888
24.741717	0.1	2.199888
24.743383	0.1	2.196431
24.745050	0.1	2.187610
24.746717	0.1	2.174437
24.748383	0.1	2.160192
24.750050	0.1	2.148152
24.751717	0.1	2.138972
24.753383	0.1	2.131283
24.755050	0.1	2.124608
24.756717	0.1	2.119482
24.758383	0.1	2.116203
24.760050	0.1	2.113760
24.761717	0.1	2.110601
24.763383	0.1	2.105594
24.765050	0.1	2.098918
24.766717	0.1	2.090931
24.768383	0.1	2.081573
24.770050	0.1	2.071738
24.771717	0.1	2.062976
24.773383	0.1	2.055645
24.775050	0.1	2.048850
24.776717	0.1	2.042830
24.778383	0.1	2.038479
24.780050	0.1	2.036572
24.781717	0.1	2.036452
24.783383	0.1	2.036154
24.785050	0.1	2.034009
24.786717	0.1	2.029836
24.788383	0.1	2.024770
24.790050	0.1	2.019823
24.791717	0.1	2.016246
24.793383	0.1	2.014220
24.795050	0.1	2.011716
24.796717	0.1	2.006233
24.798383	0.1	1.997769
24.800050	0.1	1.988530
24.801717	0.1	1.980841
24.803383	0.1	1.975775
24.805050	0.1	1.973033
24.806717	0.1	1.972079
24.808383	0.1	1.972377
24.810050	0.1	1.973868
24.811717	0.1	1.976431
24.813383	0.1	1.978755
24.815050	0.1	1.978397
24.816717	0.1	1.974106
24.818383	0.1	1.967132
24.820050	0.1	1.960456
24.821717	0.1	1.955986
24.823383	0.1	1.953423
24.825050	0.1	1.952052
24.826717	0.1	1.951993
24.828383	0.1	1.953483
24.830050	0.1	1.955032
24.831717	0.1	1.954615
24.833383	0.1	1.951635
24.835050	0.1	1.948118
24.836717	0.1	1.946926
24.838383	0.1	1.950026
24.840050	0.1	1.957238
24.841717	0.1	1.965940
24.843383	0.1	1.973152
24.845050	0.1	1.977265
24.846717	0.1	1.978397
24.848383	0.1	1.976907
24.850050	0.1	1.973331
24.851717	0.1	1.969338
24.853383	0.1	1.967311
24.855050	0.1	1.968920
24.856717	0.1	1.973868
24.858383	0.1	1.980603
24.860050	0.1	1.987398
24.861717	0.1	1.992881
24.863383	0.1	1.996279
24.865050	0.1	1.998246
24.866717	0.1	1.999974
24.868383	0.1	2.002597
24.870050	0.1	2.006769
24.871717	0.1	2.011836
24.873383	0.1	2.016127
24.875050	0.1	2.018750
24.876717	0.1	2.020896
24.878383	0.1	2.024531
24.880050	0.1	2.031028
24.881717	0.1	2.041042
24.883383	0.1	2.053559
24.885050	0.1	2.066910
24.886717	0.1	2.080023
24.888383	0.1	2.092302
24.890050	0.1	2.103388
24.891717	0.1	2.114058
24.893383	0.1	2.125859
24.895050	0.1	2.139092
24.896717	0.1	2.153158
24.898383	0.1	2.167940
24.900050	0.1	2.183855
24.901717	0.1	2.200484
24.903383	0.1	2.216578
24.905050	0.1	2.231360
24.906717	0.1	2.245903
24.908383	0.1	2.261758
24.910050	0.1	2.279341
24.911717	0.1	2.298355
24.913383	0.1	2.318084
24.915050	0.1	2.337814
24.916717	0.1	2.357185
24.918383	0.1	2.376914
24.920050	0.1	2.396584
24.921717	0.1	2.414227
24.923383	0.1	2.428830
24.925050	0.1	2.441108
24.926717	0.1	2.452374
24.928383	0.1	2.463937
24.930050	0.1	2.477944
24.931717	0.1	2.494514
24.933383	0.1	2.511799
24.935050	0.1	2.528548
24.936717	0.1	2.544701
24.938383	0.1	2.560735
24.940050	0.1	2.576828
24.941717	0.1	2.592921
24.943383	0.1	2.608299
24.945050	0.1	2.622068
24.946717	0.1	2.634049
24.948383	0.1	2.644181
24.950050	0.1	2.651453
24.951717	0.1	2.654851
24.953383	0.1	2.655327
24.955050	0.1	2.654314
24.956717	0.1	2.651870
24.958383	0.1	2.647698
24.960050	0.1	2.642512
24.961717	0.1	2.637565
24.963383	0.1	2.633393
24.965050	0.1	2.630353
24.966717	0.1	2.627969
24.968383	0.1	2.624095
24.970050	0.1	2.616823
24.971717	0.1	2.606750
24.973383	0.1	2.596557
24.975050	0.1	2.587795
24.976717	0.1	2.579212
24.978383	0.1	2.568305
24.980050	0.1	2.553463
24.981717	0.1	2.534628
24.983383	0.1	2.513051
24.985050	0.1	2.489865
24.986717	0.1	2.466440
24.988383	0.1	2.444863
24.990050	0.1	2.427519
24.991717	0.1	2.414465
24.993383	0.1	2.403438
24.995050	0.1	2.391935
24.996717	0.1	2.379000
24.998383	0.1	2.364755
25.000050	0.1	2.349913
25.001717	0.1	2.334535
25.003383	0.1	2.318382
25.005050	0.1	2.301574
25.006717	0.1	2.284467
25.008383	0.1	2.266705
25.010050	0.1	2.246857
25.011717	0.1	2.224505
25.013383	0.1	2.200842
25.015050	0.1	2.177596
25.016717	0.1	2.155602
25.018383	0.1	2.135396
25.020050	0.1	2.117694
25.021717	0.1	2.102852
25.023383	0.1	2.090752
25.025050	0.1	2.080441
25.026717	0.1	2.070785
25.028383	0.1	2.059996
25.030050	0.1	2.046466
25.031717	0.1	2.030194
25.033383	0.1	2.013564
25.035050	0.1	1.998544
25.036717	0.1	1.985073
25.038383	0.1	1.972258
25.040050	0.1	1.961172
25.041717	0.1	1.953662
25.043383	0.1	1.949787
25.045050	0.1	1.947105
25.046717	0.1	1.943588
25.048383	0.1	1.938999
25.050050	0.1	1.934350
25.051717	0.1	1.930475
25.053383	0.1	1.927257
25.055050	0.1	1.924217
25.056717	0.1	1.920879
25.058383	0.1	1.917064
25.060050	0.1	1.913309
25.061717	0.1	1.909912
25.063383	0.1	1.906872
25.065050	0.1	1.903474
25.066717	0.1	1.899123
25.068383	0.1	1.893818
25.070050	0.1	1.887858
25.071717	0.1	1.882911
25.073383	0.1	1.881600
25.075050	0.1	1.884878
25.076717	0.1	1.890421
25.078383	0.1	1.895130
25.080050	0.1	1.897812
25.081717	0.1	1.898110
25.083383	0.1	1.895547
25.085050	0.1	1.891136
25.086717	0.1	1.886487
25.088383	0.1	1.882255
25.090050	0.1	1.878619
25.091717	0.1	1.875937
25.093383	0.1	1.874089
25.095050	0.1	1.872957
25.096717	0.1	1.872361
25.098383	0.1	1.872182
25.100050	0.1	1.873016
25.101717	0.1	1.876295
25.103383	0.1	1.882136
25.105050	0.1	1.888216
25.106717	0.1	1.892686
25.108383	0.1	1.895547
25.110050	0.1	1.896680
25.111717	0.1	1.894891
25.113383	0.1	1.889944
25.115050	0.1	1.883865
25.116717	0.1	1.879215
25.118383	0.1	1.876652
25.120050	0.1	1.875341
25.121717	0.1	1.874566
25.123383	0.1	1.873791
25.125050	0.1	1.871824
25.126717	0.1	1.869321
25.128383	0.1	1.868785
25.130050	0.1	1.871705
25.131717	0.1	1.877070
25.133383	0.1	1.882851
25.135050	0.1	1.887143
25.136717	0.1	1.888812
25.138383	0.1	1.887322
25.140050	0.1	1.883328
25.141717	0.1	1.878798
25.143383	0.1	1.875639
25.145050	0.1	1.874805
25.146717	0.1	1.875818
25.148383	0.1	1.877427
25.150050	0.1	1.878619
25.151717	0.1	1.879275
25.153383	0.1	1.879692
25.155050	0.1	1.879633
25.156717	0.1	1.879275
25.158383	0.1	1.879931
25.160050	0.1	1.882732
25.161717	0.1	1.886666
25.163383	0.1	1.889646
25.165050	0.1	1.890838
25.166717	0.1	1.890659
25.168383	0.1	1.890957
25.170050	0.1	1.893342
25.171717	0.1	1.897395
25.173383	0.1	1.900911
25.175050	0.1	1.901627
25.176717	0.1	1.899541
25.178383	0.1	1.896799
25.180050	0.1	1.895607
25.181717	0.1	1.896262
25.183383	0.1	1.898050
25.185050	0.1	1.900375
25.186717	0.1	1.902998
25.188383	0.1	1.905978
25.190050	0.1	1.909435
25.191717	0.1	1.913309
25.193383	0.1	1.917780
25.195050	0.1	1.922965
25.196717	0.1	1.928628
25.198383	0.1	1.933515
25.200050	0.1	1.937330
25.201717	0.1	1.940787
25.203383	0.1	1.944900
25.205050	0.1	1.949489
25.206717	0.1	1.954079
25.208383	0.1	1.957774
25.210050	0.1	1.960397
25.211717	0.1	1.962543
25.213383	0.1	1.965404
25.215050	0.1	1.970530
25.216717	0.1	1.978219
25.218383	0.1	1.987159
25.220050	0.1	1.994670
25.221717	0.1	1.998484
25.223383	0.1	1.998425
25.225050	0.1	1.997471
25.226717	0.1	1.999557
25.228383	0.1	2.006233
25.230050	0.1	2.016664
25.231717	0.1	2.028346
25.233383	0.1	2.038539
25.235050	0.1	2.045691
25.236717	0.1	2.050579
25.238383	0.1	2.055466
25.240050	0.1	2.062976
25.241717	0.1	2.074421
25.243383	0.1	2.089679
25.245050	0.1	2.107263
25.246717	0.1	2.125383
25.248383	0.1	2.141953
25.250050	0.1	2.155185
25.251717	0.1	2.165318
25.253383	0.1	2.174378
25.255050	0.1	2.184630
25.256717	0.1	2.196789
25.258383	0.1	2.210319
25.260050	0.1	2.224386
25.261717	0.1	2.238929
25.263383	0.1	2.255142
25.265050	0.1	2.273977
25.266717	0.1	2.295256
25.268383	0.1	2.317786
25.270050	0.1	2.339900
25.271717	0.1	2.360344
25.273383	0.1	2.379775
25.275050	0.1	2.399862
25.276717	0.1	2.421975
25.278383	0.1	2.446294
25.280050	0.1	2.472460
25.281717	0.1	2.498925
25.283383	0.1	2.524138
25.285050	0.1	2.547145
25.286717	0.1	2.568305
25.288383	0.1	2.588630
25.290050	0.1	2.608776
25.291717	0.1	2.628625
25.293383	0.1	2.648056
25.295050	0.1	2.667010
25.296717	0.1	2.685726
25.298383	0.1	2.704621
25.300050	0.1	2.724230
25.301717	0.1	2.744079
25.303383	0.1	2.763689
25.305050	0.1	2.783299
25.306717	0.1	2.803326
25.308383	0.1	2.823174
25.310050	0.1	2.841294
25.311717	0.1	2.857030
25.313383	0.1	2.871573
25.315050	0.1	2.887249
25.316717	0.1	2.905786
25.318383	0.1	2.928198
25.320050	0.1	2.954364
25.321717	0.1	2.982676
25.323383	0.1	3.010273
25.325050	0.1	3.035546
25.326717	0.1	3.058434
25.328383	0.1	3.079295
25.330050	0.1	3.098011
25.331717	0.1	3.115297
25.333383	0.1	3.133297
25.335050	0.1	3.153563
25.336717	0.1	3.175676
25.338383	0.1	3.197372
25.340050	0.1	3.216028
25.341717	0.1	3.230870
25.343383	0.1	3.244758
25.345050	0.1	3.261209
25.346717	0.1	3.281117
25.348383	0.1	3.303051
25.350050	0.1	3.325403
25.351717	0.1	3.348410
25.353383	0.1	3.373325
25.355050	0.1	3.400028
25.356717	0.1	3.426910
25.358383	0.1	3.452242
25.360050	0.1	3.475189
25.361717	0.1	3.495574
25.363383	0.1	3.513158
25.365050	0.1	3.528774
25.366717	0.1	3.544569
25.368383	0.1	3.561080
25.370050	0.1	3.576040
25.371717	0.1	3.587306
25.373383	0.1	3.595293
25.375050	0.1	3.601015
25.376717	0.1	3.604830
25.378383	0.1	3.606856
25.380050	0.1	3.607333
25.381717	0.1	3.605664
25.383383	0.1	3.600300
25.385050	0.1	3.591061
25.386717	0.1	3.579617
25.388383	0.1	3.566802
25.390050	0.1	3.552139
25.391717	0.1	3.535509
25.393383	0.1	3.517091
25.395050	0.1	3.496766
25.396717	0.1	3.473938
25.398383	0.1	3.448129
25.400050	0.1	3.418982
25.401717	0.1	3.387153
25.403383	0.1	3.353358
25.405050	0.1	3.317893
25.406717	0.1	3.281534
25.408383	0.1	3.245592
25.410050	0.1	3.211081
25.411717	0.1	3.177703
25.413383	0.1	3.144622
25.415050	0.1	3.111541
25.416717	0.1	3.077865
25.418383	0.1	3.041625
25.420050	0.1	3.001869
25.421717	0.1	2.960503
25.423383	0.1	2.920866
25.425050	0.1	2.883673
25.426717	0.1	2.847254
25.428383	0.1	2.811730
25.430050	0.1	2.779484
25.431717	0.1	2.751231
25.433383	0.1	2.725125
25.435050	0.1	2.699077
25.436717	0.1	2.672196
25.438383	0.1	2.643705
25.440050	0.1	2.613187
25.441717	0.1	2.581954
25.443383	0.1	2.552569
25.445050	0.1	2.526701
25.446717	0.1	2.503276
25.448383	0.1	2.480447
25.450050	0.1	2.456963
25.451717	0.1	2.433121
25.453383	0.1	2.409816
25.455050	0.1	2.387881
25.456717	0.1	2.367735
25.458383	0.1	2.349615
25.460050	0.1	2.333045
25.461717	0.1	2.316654
25.463383	0.1	2.299845
25.465050	0.1	2.283991
25.466717	0.1	2.270460
25.468383	0.1	2.258539
25.470050	0.1	2.245844
25.471717	0.1	2.231121
25.473383	0.1	2.214968
25.475050	0.1	2.198756
25.476717	0.1	2.183795
25.478383	0.1	2.170742
25.480050	0.1	2.159596
25.481717	0.1	2.150178
25.483383	0.1	2.142131
25.485050	0.1	2.133966
25.486717	0.1	2.123952
25.488383	0.1	2.111375
25.490050	0.1	2.097428
25.491717	0.1	2.084613
25.493383	0.1	2.075434
25.495050	0.1	2.070546
25.496717	0.1	2.068043
25.498383	0.1	2.064645
25.500050	0.1	2.058029
25.501717	0.1	2.048552
25.503383	0.1	2.037704
25.505050	0.1	2.027035
25.506717	0.1	2.017975
25.508383	0.1	2.011478
25.510050	0.1	2.006650
25.511717	0.1	2.002001
25.513383	0.1	1.997233
25.515050	0.1	1.993001
25.516717	0.1	1.988888
25.518383	0.1	1.984179
25.520050	0.1	1.978755
25.521717	0.1	1.973152
25.523383	0.1	1.967728
25.525050	0.1	1.962423
25.526717	0.1	1.958013
25.528383	0.1	1.955330
25.530050	0.1	1.954138
25.531717	0.1	1.953542
25.533383	0.1	1.952589
25.535050	0.1	1.950204
25.536717	0.1	1.946628
25.538383	0.1	1.943350
25.540050	0.1	1.941741
25.541717	0.1	1.941443
25.543383	0.1	1.941383
25.545050	0.1	1.940489
25.546717	0.1	1.938284
25.548383	0.1	1.935184
25.550050	0.1	1.931489
25.551717	0.1	1.927257
25.553383	0.1	1.922786
25.555050	0.1	1.918972
25.556717	0.1	1.916230
25.558383	0.1	1.913726
25.560050	0.1	1.910865
25.561717	0.1	1.908183
25.563383	0.1	1.906633
25.565050	0.1	1.906335
25.566717	0.1	1.906157
25.568383	0.1	1.904488
25.570050	0.1	1.899600
25.571717	0.1	1.891315
25.573383	0.1	1.881600
25.575050	0.1	1.873136
25.576717	0.1	1.866460
25.578383	0.1	1.860321
25.580050	0.1	1.853347
25.581717	0.1	1.845121
25.583383	0.1	1.836121
25.585050	0.1	1.827836
25.586717	0.1	1.822174
25.588383	0.1	1.819611
25.590050	0.1	1.818717
25.591717	0.1	1.818001
25.593383	0.1	1.817465
25.595050	0.1	1.816869
25.596717	0.1	1.814842
25.598383	0.1	1.810908
25.600050	0.1	1.806378
25.601717	0.1	1.802623
25.603383	0.1	1.799524
25.605050	0.1	1.795948
25.606717	0.1	1.790524
25.608383	0.1	1.782835
25.610050	0.1	1.774728
25.611717	0.1	1.768768
25.613383	0.1	1.766682
25.615050	0.1	1.768470
25.616717	0.1	1.772642
25.618383	0.1	1.777470
25.620050	0.1	1.781523
25.621717	0.1	1.783609
25.623383	0.1	1.783013
25.625050	0.1	1.779556
25.626717	0.1	1.773894
25.628383	0.1	1.767635
25.630050	0.1	1.762688
25.631717	0.1	1.759827
25.633383	0.1	1.758397
25.635050	0.1	1.757562
25.636717	0.1	1.757264
25.638383	0.1	1.757443
25.640050	0.1	1.757145
25.641717	0.1	1.755059
25.643383	0.1	1.751423
25.645050	0.1	1.747489
25.646717	0.1	1.744568
25.648383	0.1	1.742959
25.650050	0.1	1.742363
25.651717	0.1	1.742303
25.653383	0.1	1.742601
25.655050	0.1	1.742721
25.656717	0.1	1.742065
25.658383	0.1	1.740992
25.660050	0.1	1.739383
25.661717	0.1	1.736462
25.663383	0.1	1.732946
25.665050	0.1	1.731217
25.666717	0.1	1.731694
25.668383	0.1	1.732409
25.670050	0.1	1.732051
25.671717	0.1	1.730979
25.673383	0.1	1.730085
25.675050	0.1	1.730144
25.676717	0.1	1.731575
25.678383	0.1	1.734853
25.680050	0.1	1.739681
25.681717	0.1	1.744211
25.683383	0.1	1.746476
25.685050	0.1	1.745939
25.686717	0.1	1.743674
25.688383	0.1	1.741052
25.690050	0.1	1.738548
25.691717	0.1	1.736164
25.693383	0.1	1.734555
25.695050	0.1	1.734376
25.696717	0.1	1.734853
25.698383	0.1	1.734674
25.700050	0.1	1.734078
25.701717	0.1	1.734495
25.703383	0.1	1.737058
25.705050	0.1	1.741171
25.706717	0.1	1.744747
25.708383	0.1	1.745820
25.710050	0.1	1.744390
25.711717	0.1	1.741886
25.713383	0.1	1.738966
25.715050	0.1	1.735926
25.716717	0.1	1.733482
25.718383	0.1	1.731575
25.720050	0.1	1.729310
25.721717	0.1	1.726449
25.723383	0.1	1.724541
25.725050	0.1	1.725257
25.726717	0.1	1.728892
25.728383	0.1	1.734316
25.730050	0.1	1.739442
25.731717	0.1	1.742721
25.733383	0.1	1.744032
25.735050	0.1	1.744449
25.736717	0.1	1.744151
25.738383	0.1	1.743019
25.740050	0.1	1.741827
25.741717	0.1	1.742303
25.743383	0.1	1.745343
25.745050	0.1	1.750946
25.746717	0.1	1.758397
25.748383	0.1	1.765490
25.750050	0.1	1.770079
25.751717	0.1	1.770556
25.753383	0.1	1.766324
25.755050	0.1	1.758516
25.756717	0.1	1.750410
25.758383	0.1	1.744807
25.760050	0.1	1.741827
25.761717	0.1	1.740098
25.763383	0.1	1.737893
25.765050	0.1	1.733780
25.766717	0.1	1.727045
25.768383	0.1	1.718998
25.770050	0.1	1.712203
25.771717	0.1	1.708150
25.773383	0.1	1.707375
25.775050	0.1	1.709461
25.776717	0.1	1.712620
25.778383	0.1	1.713991
25.780050	0.1	1.712382
25.781717	0.1	1.708865
25.783383	0.1	1.705051
25.785050	0.1	1.702011
25.786717	0.1	1.700640
25.788383	0.1	1.701534
25.790050	0.1	1.704276
25.791717	0.1	1.707614
25.793383	0.1	1.710117
25.795050	0.1	1.710653
25.796717	0.1	1.708746
25.798383	0.1	1.704693
25.800050	0.1	1.698792
25.801717	0.1	1.691103
25.803383	0.1	1.682401
25.805050	0.1	1.674295
25.806717	0.1	1.668930
25.808383	0.1	1.667559
25.810050	0.1	1.669049
25.811717	0.1	1.671016
25.813383	0.1	1.671851
25.815050	0.1	1.671553
25.816717	0.1	1.670063
25.818383	0.1	1.667500
25.820050	0.1	1.664698
25.821717	0.1	1.662195
25.823383	0.1	1.659811
25.825050	0.1	1.657188
25.826717	0.1	1.654506
25.828383	0.1	1.652300
25.830050	0.1	1.651287
25.831717	0.1	1.651704
25.833383	0.1	1.653314
25.835050	0.1	1.655221
25.836717	0.1	1.656830
25.838383	0.1	1.658023
25.840050	0.1	1.658678
25.841717	0.1	1.659095
25.843383	0.1	1.660347
25.845050	0.1	1.662552
25.846717	0.1	1.663983
25.848383	0.1	1.663447
25.850050	0.1	1.662433
25.851717	0.1	1.662910
25.853383	0.1	1.664877
25.855050	0.1	1.667142
25.856717	0.1	1.668751
25.858383	0.1	1.669288
25.860050	0.1	1.668871
25.861717	0.1	1.667917
25.863383	0.1	1.666606
25.865050	0.1	1.665175
25.866717	0.1	1.664221
25.868383	0.1	1.664519
25.870050	0.1	1.666725
25.871717	0.1	1.670718
25.873383	0.1	1.674950
25.875050	0.1	1.676738
25.876717	0.1	1.674235
25.878383	0.1	1.668155
25.880050	0.1	1.660705
25.881717	0.1	1.653254
25.883383	0.1	1.646400
25.885050	0.1	1.640916
25.886717	0.1	1.638413
25.888383	0.1	1.639664
25.890050	0.1	1.644373
25.891717	0.1	1.651168
25.893383	0.1	1.658559
25.895050	0.1	1.665413
25.896717	0.1	1.671255
25.898383	0.1	1.676083
25.900050	0.1	1.679480
25.901717	0.1	1.680672
25.903383	0.1	1.679480
25.905050	0.1	1.676023
25.906717	0.1	1.670599
25.908383	0.1	1.664519
25.910050	0.1	1.659453
25.911717	0.1	1.656056
25.913383	0.1	1.654208
25.915050	0.1	1.653612
25.916717	0.1	1.653969
25.918383	0.1	1.654983
25.920050	0.1	1.656592
25.921717	0.1	1.658797
25.923383	0.1	1.661241
25.925050	0.1	1.663387
25.926717	0.1	1.664639
25.928383	0.1	1.664400
25.930050	0.1	1.662433
25.931717	0.1	1.659036
25.933383	0.1	1.654983
25.935050	0.1	1.650989
25.936717	0.1	1.648069
25.938383	0.1	1.647711
25.940050	0.1	1.650334
25.941717	0.1	1.654506
25.943383	0.1	1.659155
25.945050	0.1	1.663566
25.946717	0.1	1.666546
25.948383	0.1	1.667202
25.950050	0.1	1.666188
25.951717	0.1	1.663983
25.953383	0.1	1.660705
25.955050	0.1	1.657605
25.956717	0.1	1.656473
25.958383	0.1	1.657486
25.960050	0.1	1.659632
25.961717	0.1	1.662731
25.963383	0.1	1.666963
25.965050	0.1	1.671434
25.966717	0.1	1.674712
25.968383	0.1	1.676500
25.970050	0.1	1.677275
25.971717	0.1	1.677871
25.973383	0.1	1.679003
25.975050	0.1	1.680732
25.976717	0.1	1.682162
25.978383	0.1	1.682043
25.980050	0.1	1.679599
25.981717	0.1	1.676142
25.983383	0.1	1.673639
25.985050	0.1	1.674056
25.986717	0.1	1.678109
25.988383	0.1	1.684010
25.990050	0.1	1.688838
25.991717	0.1	1.691699
25.993383	0.1	1.693905
25.995050	0.1	1.696348
25.996717	0.1	1.698971
25.998383	0.1	1.700759
26.000050	0.1	1.700282
26.001717	0.1	1.697064
26.003383	0.1	1.691997
26.005050	0.1	1.687229
26.006717	0.1	1.684487
26.008383	0.1	1.683772
26.010050	0.1	1.684010
26.011717	0.1	1.684547
26.013383	0.1	1.685381
26.015050	0.1	1.686335
26.016717	0.1	1.688242
26.018383	0.1	1.692534
26.020050	0.1	1.699805
26.021717	0.1	1.708150
26.023383	0.1	1.714349
26.025050	0.1	1.715422
26.026717	0.1	1.710177
26.028383	0.1	1.700759
26.030050	0.1	1.691520
26.031717	0.1	1.685381
26.033383	0.1	1.682818
26.035050	0.1	1.682997
26.036717	0.1	1.685202
26.038383	0.1	1.688480
26.040050	0.1	1.691818
26.041717	0.1	1.695156
26.043383	0.1	1.698613
26.045050	0.1	1.701415
26.046717	0.1	1.702726
26.048383	0.1	1.702845
26.050050	0.1	1.703560
26.051717	0.1	1.706421
26.053383	0.1	1.710832
26.055050	0.1	1.714528
26.056717	0.1	1.716793
26.058383	0.1	1.718521
26.060050	0.1	1.720190
26.061717	0.1	1.721263
26.063383	0.1	1.721263
26.065050	0.1	1.719833
26.066717	0.1	1.716673
26.068383	0.1	1.712322
26.070050	0.1	1.708150
26.071717	0.1	1.704514
26.073383	0.1	1.700938
26.075050	0.1	1.697779
26.076717	0.1	1.696408
26.078383	0.1	1.697362
26.080050	0.1	1.699865
26.081717	0.1	1.703382
26.083383	0.1	1.707792
26.085050	0.1	1.712620
26.086717	0.1	1.717031
26.088383	0.1	1.720607
26.090050	0.1	1.722455
26.091717	0.1	1.721084
26.093383	0.1	1.716852
26.095050	0.1	1.712144
26.096717	0.1	1.708865
26.098383	0.1	1.707375
26.100050	0.1	1.707018
26.101717	0.1	1.707852
26.103383	0.1	1.709938
26.105050	0.1	1.713276
26.106717	0.1	1.717389
26.108383	0.1	1.721859
26.110050	0.1	1.726031
26.111717	0.1	1.729369
26.113383	0.1	1.731813
26.115050	0.1	1.733720
26.116717	0.1	1.735032
26.118383	0.1	1.735628
26.120050	0.1	1.735389
26.121717	0.1	1.734614
26.123383	0.1	1.733363
26.125050	0.1	1.731813
26.126717	0.1	1.730740
26.128383	0.1	1.731634
26.130050	0.1	1.735687
26.131717	0.1	1.743496
26.133383	0.1	1.753926
26.135050	0.1	1.764357
26.136717	0.1	1.772106
26.138383	0.1	1.776397
26.140050	0.1	1.778543
26.141717	0.1	1.780570
26.143383	0.1	1.783848
26.145050	0.1	1.788199
26.146717	0.1	1.792789
26.148383	0.1	1.797199
26.150050	0.1	1.801014
26.151717	0.1	1.803875
26.153383	0.1	1.806676
26.155050	0.1	1.811624
26.156717	0.1	1.819551
26.158383	0.1	1.829803
26.160050	0.1	1.841247
26.161717	0.1	1.852155
26.163383	0.1	1.861155
26.165050	0.1	1.867890
26.166717	0.1	1.873195
26.168383	0.1	1.878917
26.170050	0.1	1.886547
26.171717	0.1	1.896381
26.173383	0.1	1.907349
26.175050	0.1	1.918197
26.176717	0.1	1.928687
26.178383	0.1	1.939476
26.180050	0.1	1.950622
26.181717	0.1	1.960337
26.183383	0.1	1.967073
26.185050	0.1	1.971960
26.186717	0.1	1.977503
26.188383	0.1	1.985610
26.190050	0.1	1.997173
26.191717	0.1	2.012015
26.193383	0.1	2.029002
26.195050	0.1	2.045870
26.196717	0.1	2.061546
26.198383	0.1	2.076924
26.200050	0.1	2.092719
26.201717	0.1	2.109051
26.203383	0.1	2.125800
26.205050	0.1	2.143264
26.206717	0.1	2.161741
26.208383	0.1	2.181590
26.210050	0.1	2.202630
26.211717	0.1	2.224267
26.213383	0.1	2.246678
26.215050	0.1	2.271056
26.216717	0.1	2.298355
26.218383	0.1	2.328158
26.220050	0.1	2.358914
26.221717	0.1	2.389074
26.223383	0.1	2.418637
26.225050	0.1	2.447009
26.226717	0.1	2.472818
26.228383	0.1	2.495408
26.230050	0.1	2.516687
26.231717	0.1	2.538979
26.233383	0.1	2.562702
26.235050	0.1	2.587199
26.236717	0.1	2.612293
26.238383	0.1	2.637685
26.240050	0.1	2.662778
26.241717	0.1	2.687514
26.243383	0.1	2.711773
26.245050	0.1	2.734482
26.246717	0.1	2.753377
26.248383	0.1	2.767921
26.250050	0.1	2.779663
26.251717	0.1	2.789200
26.253383	0.1	2.795279
26.255050	0.1	2.797067
26.256717	0.1	2.795577
26.258383	0.1	2.792418
26.260050	0.1	2.788782
26.261717	0.1	2.785742
26.263383	0.1	2.784133
26.265050	0.1	2.783239
26.266717	0.1	2.780557
26.268383	0.1	2.774418
26.270050	0.1	2.764881
26.271717	0.1	2.752304
26.273383	0.1	2.736271
26.275050	0.1	2.717734
26.276717	0.1	2.698541
26.278383	0.1	2.679646
26.280050	0.1	2.659559
26.281717	0.1	2.636612
26.283383	0.1	2.611518
26.285050	0.1	2.586901
26.286717	0.1	2.563775
26.288383	0.1	2.540231
26.290050	0.1	2.514184
26.291717	0.1	2.485335
26.293383	0.1	2.455413
26.295050	0.1	2.425492
26.296717	0.1	2.395690
26.298383	0.1	2.365768
26.300050	0.1	2.336621
26.301717	0.1	2.308905
26.303383	0.1	2.282798
26.305050	0.1	2.258361
26.306717	0.1	2.235174
26.308383	0.1	2.211630
26.310050	0.1	2.186477
26.311717	0.1	2.160490
26.313383	0.1	2.135337
26.315050	0.1	2.112091
26.316717	0.1	2.091050
26.318383	0.1	2.072454
26.320050	0.1	2.055645
26.321717	0.1	2.038300
26.323383	0.1	2.018333
26.325050	0.1	1.996815
26.326717	0.1	1.976371
26.328383	0.1	1.958609
26.330050	0.1	1.943827
26.331717	0.1	1.931489
26.333383	0.1	1.920343
26.335050	0.1	1.909137
26.336717	0.1	1.897037
26.338383	0.1	1.883626
26.340050	0.1	1.869321
26.341717	0.1	1.854181
26.343383	0.1	1.838386
26.345050	0.1	1.822770
26.346717	0.1	1.808167
26.348383	0.1	1.794815
26.350050	0.1	1.782537
26.351717	0.1	1.770735
26.353383	0.1	1.759350
26.355050	0.1	1.748681
26.356717	0.1	1.739740
26.358383	0.1	1.733482
26.360050	0.1	1.729608
26.361717	0.1	1.727045
26.363383	0.1	1.724839
26.365050	0.1	1.721621
26.366717	0.1	1.715660
26.368383	0.1	1.707435
26.370050	0.1	1.699507
26.371717	0.1	1.693666
26.373383	0.1	1.690030
26.375050	0.1	1.688361
26.376717	0.1	1.688063
26.378383	0.1	1.688063
26.380050	0.1	1.687706
26.381717	0.1	1.686871
26.383383	0.1	1.684904
26.385050	0.1	1.680493
26.386717	0.1	1.673818
26.388383	0.1	1.666844
26.390050	0.1	1.660824
26.391717	0.1	1.655638
26.393383	0.1	1.651645
26.395050	0.1	1.649857
26.396717	0.1	1.650274
26.398383	0.1	1.652062
26.400050	0.1	1.654029
26.401717	0.1	1.654387
26.403383	0.1	1.652360
26.405050	0.1	1.648963
26.406717	0.1	1.645506
26.408383	0.1	1.642645
26.410050	0.1	1.640082
26.411717	0.1	1.637399
26.413383	0.1	1.634717
26.415050	0.1	1.631498
26.416717	0.1	1.626492
26.418383	0.1	1.619876
26.420050	0.1	1.614034
26.421717	0.1	1.611173
26.423383	0.1	1.612246
26.425050	0.1	1.616955
26.426717	0.1	1.623273
26.428383	0.1	1.627863
26.430050	0.1	1.628161
26.431717	0.1	1.624346
26.433383	0.1	1.618862
26.435050	0.1	1.614034
26.436717	0.1	1.610994
26.438383	0.1	1.609922
26.440050	0.1	1.610458
26.441717	0.1	1.612008
26.443383	0.1	1.613379
26.445050	0.1	1.612783
26.446717	0.1	1.609266
26.448383	0.1	1.603246
26.450050	0.1	1.596570
26.451717	0.1	1.591981
26.453383	0.1	1.591385
26.455050	0.1	1.594782
26.456717	0.1	1.599610
26.458383	0.1	1.603067
26.460050	0.1	1.604378
26.461717	0.1	1.604796
26.463383	0.1	1.605809
26.465050	0.1	1.608253
26.466717	0.1	1.612842
26.468383	0.1	1.618624
26.470050	0.1	1.622439
26.471717	0.1	1.621604
26.473383	0.1	1.616359
26.475050	0.1	1.609087
26.476717	0.1	1.602233
26.478383	0.1	1.596451
26.480050	0.1	1.592219
26.481717	0.1	1.590610
26.483383	0.1	1.592100
26.485050	0.1	1.595736
26.486717	0.1	1.600027
26.488383	0.1	1.603425
26.490050	0.1	1.604498
26.491717	0.1	1.602531
26.493383	0.1	1.598418
26.495050	0.1	1.594603
26.496717	0.1	1.593053
26.498383	0.1	1.593173
26.500050	0.1	1.592934
26.501717	0.1	1.592159
26.503383	0.1	1.592934
26.505050	0.1	1.596451
26.506717	0.1	1.600504
26.508383	0.1	1.602173
26.510050	0.1	1.600683
26.511717	0.1	1.597822
26.513383	0.1	1.595497
26.515050	0.1	1.594663
26.516717	0.1	1.595378
26.518383	0.1	1.597583
26.520050	0.1	1.599848
26.521717	0.1	1.599968
26.523383	0.1	1.597524
26.525050	0.1	1.594067
26.526717	0.1	1.591504
26.528383	0.1	1.590788
26.530050	0.1	1.591027
26.531717	0.1	1.589954
26.533383	0.1	1.586855
26.535050	0.1	1.583219
26.536717	0.1	1.581490
26.538383	0.1	1.583636
26.540050	0.1	1.589060
26.541717	0.1	1.594544
26.543383	0.1	1.596272
26.545050	0.1	1.592517
26.546717	0.1	1.585126
26.548383	0.1	1.577795
26.550050	0.1	1.573384
26.551717	0.1	1.572430
26.553383	0.1	1.573801
26.555050	0.1	1.576245
26.556717	0.1	1.579404
26.558383	0.1	1.583278
26.560050	0.1	1.587033
26.561717	0.1	1.589537
26.563383	0.1	1.590252
26.565050	0.1	1.589298
26.566717	0.1	1.587629
26.568383	0.1	1.585841
26.570050	0.1	1.583636
26.571717	0.1	1.580417
26.573383	0.1	1.577318
26.575050	0.1	1.576007
26.576717	0.1	1.577139
26.578383	0.1	1.580358
26.580050	0.1	1.584947
26.581717	0.1	1.589477
26.583383	0.1	1.592040
26.585050	0.1	1.592517
26.586717	0.1	1.592994
26.588383	0.1	1.595318
26.590050	0.1	1.598597
26.591717	0.1	1.601100
26.593383	0.1	1.602233
26.595050	0.1	1.602411
26.596717	0.1	1.601338
26.598383	0.1	1.598239
26.600050	0.1	1.593709
26.601717	0.1	1.590252
26.603383	0.1	1.589358
26.605050	0.1	1.590312
26.606717	0.1	1.591027
26.608383	0.1	1.590073
26.610050	0.1	1.587331
26.611717	0.1	1.584113
26.613383	0.1	1.582503
26.615050	0.1	1.583696
26.616717	0.1	1.587510
26.618383	0.1	1.592755
26.620050	0.1	1.597703
26.621717	0.1	1.601398
26.623383	0.1	1.603067
26.625050	0.1	1.601637
26.626717	0.1	1.596511
26.628383	0.1	1.589894
26.630050	0.1	1.586080
26.631717	0.1	1.586914
26.633383	0.1	1.590490
26.635050	0.1	1.593590
26.636717	0.1	1.594603
26.638383	0.1	1.593828
26.640050	0.1	1.592517
26.641717	0.1	1.592755
26.643383	0.1	1.595616
26.645050	0.1	1.600325
26.646717	0.1	1.604557
26.648383	0.1	1.606524
26.650050	0.1	1.605809
26.651717	0.1	1.603603
26.653383	0.1	1.602113
26.655050	0.1	1.602888
26.656717	0.1	1.606047
26.658383	0.1	1.610577
26.660050	0.1	1.614571
26.661717	0.1	1.617015
26.663383	0.1	1.618624
26.665050	0.1	1.620293
26.666717	0.1	1.622737
26.668383	0.1	1.626849
26.670050	0.1	1.632214
26.671717	0.1	1.636744
26.673383	0.1	1.638770
26.675050	0.1	1.638830
26.676717	0.1	1.638889
26.678383	0.1	1.640260
26.680050	0.1	1.643419
26.681717	0.1	1.647949
26.683383	0.1	1.653016
26.685050	0.1	1.657605
26.686717	0.1	1.661062
26.688383	0.1	1.664281
26.690050	0.1	1.668394
26.691717	0.1	1.673997
26.693383	0.1	1.681090
26.695050	0.1	1.689553
26.696717	0.1	1.698315
26.698383	0.1	1.705051
26.700050	0.1	1.708329
26.701717	0.1	1.709700
26.703383	0.1	1.712382
26.705050	0.1	1.718104
26.706717	0.1	1.725376
26.708383	0.1	1.731396
26.710050	0.1	1.734376
26.711717	0.1	1.736105
26.713383	0.1	1.739979
26.715050	0.1	1.747966
26.716717	0.1	1.760006
26.718383	0.1	1.773834
26.720050	0.1	1.786649
26.721717	0.1	1.797199
26.723383	0.1	1.806855
26.725050	0.1	1.816928
26.726717	0.1	1.827419
26.728383	0.1	1.837373
26.730050	0.1	1.846016
26.731717	0.1	1.853526
26.733383	0.1	1.860917
26.735050	0.1	1.869381
26.736717	0.1	1.879335
26.738383	0.1	1.890063
26.740050	0.1	1.900792
26.741717	0.1	1.912594
26.743383	0.1	1.927078
26.745050	0.1	1.943708
26.746717	0.1	1.960516
26.748383	0.1	1.976609
26.750050	0.1	1.991332
26.751717	0.1	2.004266
26.753383	0.1	2.016544
26.755050	0.1	2.030373
26.756717	0.1	2.047479
26.758383	0.1	2.069056
26.760050	0.1	2.095223
26.761717	0.1	2.124012
26.763383	0.1	2.151966
26.765050	0.1	2.176464
26.766717	0.1	2.197325
26.768383	0.1	2.216458
26.770050	0.1	2.235532
26.771717	0.1	2.255201
26.773383	0.1	2.276302
26.775050	0.1	2.300084
26.776717	0.1	2.326608
26.778383	0.1	2.355099
26.780050	0.1	2.385020
26.781717	0.1	2.416134
26.783383	0.1	2.448678
26.785050	0.1	2.482653
26.786717	0.1	2.517522
26.788383	0.1	2.552390
26.790050	0.1	2.587140
26.791717	0.1	2.622545
26.793383	0.1	2.659440
26.795050	0.1	2.698481
26.796717	0.1	2.739489
26.798383	0.1	2.780855
26.800050	0.1	2.821386
26.801717	0.1	2.861738
26.803383	0.1	2.903402
26.805050	0.1	2.946198
26.806717	0.1	2.988875
26.808383	0.1	3.030837
26.810050	0.1	3.072739
26.811717	0.1	3.115177
26.813383	0.1	3.157914
26.815050	0.1	3.201068
26.816717	0.1	3.244698
26.818383	0.1	3.288448
26.820050	0.1	3.331900
26.821717	0.1	3.375948
26.823383	0.1	3.421366
26.825050	0.1	3.468037
26.826717	0.1	3.514171
26.828383	0.1	3.557325
26.830050	0.1	3.596008
26.831717	0.1	3.630579
26.833383	0.1	3.662765
26.835050	0.1	3.693342
26.836717	0.1	3.721774
26.838383	0.1	3.747523
26.840050	0.1	3.770650
26.841717	0.1	3.790736
26.843383	0.1	3.805876
26.845050	0.1	3.814578
26.846717	0.1	3.817559
26.848383	0.1	3.815770
26.850050	0.1	3.809810
26.851717	0.1	3.800333
26.853383	0.1	3.788769
26.855050	0.1	3.775597
26.856717	0.1	3.760696
26.858383	0.1	3.744006
26.860050	0.1	3.725469
26.861717	0.1	3.704727
26.863383	0.1	3.681183
26.865050	0.1	3.654957
26.866717	0.1	3.626943
26.868383	0.1	3.597498
26.870050	0.1	3.565729
26.871717	0.1	3.530503
26.873383	0.1	3.491879
26.875050	0.1	3.452122
26.876717	0.1	3.413618
26.878383	0.1	3.376961
26.880050	0.1	3.341675
26.881717	0.1	3.307402
26.883383	0.1	3.274381
26.885050	0.1	3.241718
26.886717	0.1	3.208041
26.888383	0.1	3.174067
26.890050	0.1	3.142119
26.891717	0.1	3.113508
26.893383	0.1	3.087163
26.895050	0.1	3.060997
26.896717	0.1	3.032685
26.898383	0.1	3.001690
26.900050	0.1	2.970159
26.901717	0.1	2.941370
26.903383	0.1	2.916515
26.905050	0.1	2.895177
26.906717	0.1	2.876580
26.908383	0.1	2.859950
26.910050	0.1	2.845466
26.911717	0.1	2.833963
26.913383	0.1	2.824843
26.915050	0.1	2.816796
26.916717	0.1	2.809048
26.918383	0.1	2.801657
26.920050	0.1	2.794087
26.921717	0.1	2.785742
26.923383	0.1	2.776504
26.925050	0.1	2.766550
26.926717	0.1	2.756357
26.928383	0.1	2.746642
26.930050	0.1	2.737522
26.931717	0.1	2.729297
26.933383	0.1	2.722860
26.935050	0.1	2.719104
26.936717	0.1	2.716839
26.938383	0.1	2.714217
26.940050	0.1	2.709568
26.941717	0.1	2.702832
26.943383	0.1	2.695084
26.945050	0.1	2.686918
26.946717	0.1	2.677441
26.948383	0.1	2.665043
26.950050	0.1	2.649009
26.951717	0.1	2.630413
26.953383	0.1	2.612353
26.955050	0.1	2.596796
26.956717	0.1	2.582550
26.958383	0.1	2.566099
26.960050	0.1	2.544761
26.961717	0.1	2.517939
26.963383	0.1	2.487362
26.965050	0.1	2.456188
26.966717	0.1	2.426505
26.968383	0.1	2.398610
26.970050	0.1	2.372086
26.971717	0.1	2.346993
26.973383	0.1	2.322316
26.975050	0.1	2.296865
26.976717	0.1	2.270520
26.978383	0.1	2.243817
26.980050	0.1	2.217651
26.981717	0.1	2.192438
26.983383	0.1	2.168059
26.985050	0.1	2.144516
26.986717	0.1	2.122045
26.988383	0.1	2.100349
26.990050	0.1	2.078533
26.991717	0.1	2.056778
26.993383	0.1	2.036035
26.995050	0.1	2.016902
26.996717	0.1	1.999200
26.998383	0.1	1.981616
27.000050	0.1	1.962721
27.001717	0.1	1.942396
27.003383	0.1	1.921356
27.005050	0.1	1.900852
27.006717	0.1	1.883328
27.008383	0.1	1.870394
27.010050	0.1	1.860678
27.011717	0.1	1.851380
27.013383	0.1	1.840711
27.015050	0.1	1.828313
27.016717	0.1	1.815677
27.018383	0.1	1.804948
27.020050	0.1	1.797617
27.021717	0.1	1.793265
27.023383	0.1	1.790583
27.025050	0.1	1.787901
27.026717	0.1	1.783788
27.028383	0.1	1.778126
27.030050	0.1	1.771867
27.031717	0.1	1.765967
27.033383	0.1	1.761913
27.035050	0.1	1.761258
27.036717	0.1	1.763642
27.038383	0.1	1.767397
27.040050	0.1	1.771152
27.041717	0.1	1.774192
27.043383	0.1	1.776457
27.045050	0.1	1.778305
27.046717	0.1	1.779854
27.048383	0.1	1.780629
27.050050	0.1	1.780689
27.051717	0.1	1.780748
27.053383	0.1	1.782179
27.055050	0.1	1.786828
27.056717	0.1	1.794696
27.058383	0.1	1.803339
27.060050	0.1	1.810849
27.061717	0.1	1.817107
27.063383	0.1	1.821876
27.065050	0.1	1.824856
27.066717	0.1	1.826823
27.068383	0.1	1.829147
27.070050	0.1	1.832485
27.071717	0.1	1.837015
27.073383	0.1	1.842380
27.075050	0.1	1.849115
27.076717	0.1	1.858473
27.078383	0.1	1.870930
27.080050	0.1	1.885831
27.081717	0.1	1.902223
27.083383	0.1	1.918256
27.085050	0.1	1.931131
27.086717	0.1	1.939774
27.088383	0.1	1.945078
27.090050	0.1	1.949191
27.091717	0.1	1.953781
27.093383	0.1	1.959443
27.095050	0.1	1.966477
27.096717	0.1	1.975715
27.098383	0.1	1.987934
27.100050	0.1	2.002537
27.101717	0.1	2.017915
27.103383	0.1	2.033174
27.105050	0.1	2.049387
27.106717	0.1	2.067506
27.108383	0.1	2.086818
27.110050	0.1	2.105713
27.111717	0.1	2.123773
27.113383	0.1	2.140999
27.115050	0.1	2.156735
27.116717	0.1	2.170146
27.118383	0.1	2.181828
27.120050	0.1	2.193451
27.121717	0.1	2.206683
27.123383	0.1	2.222479
27.125050	0.1	2.241552
27.126717	0.1	2.264798
27.128383	0.1	2.291918
27.130050	0.1	2.321005
27.131717	0.1	2.349913
27.133383	0.1	2.376735
27.135050	0.1	2.400518
27.136717	0.1	2.421796
27.138383	0.1	2.442002
27.140050	0.1	2.462745
27.141717	0.1	2.485156
27.143383	0.1	2.509177
27.145050	0.1	2.534747
27.146717	0.1	2.562642
27.148383	0.1	2.594173
27.150050	0.1	2.628505
27.151717	0.1	2.663613
27.153383	0.1	2.697706
27.155050	0.1	2.730191
27.156717	0.1	2.761603
27.158383	0.1	2.793670
27.160050	0.1	2.828658
27.161717	0.1	2.867699
27.163383	0.1	2.910257
27.165050	0.1	2.954662
27.166717	0.1	3.000021
27.168383	0.1	3.046274
27.170050	0.1	3.093898
27.171717	0.1	3.143847
27.173383	0.1	3.197074
27.175050	0.1	3.252804
27.176717	0.1	3.308892
27.178383	0.1	3.364146
27.180050	0.1	3.420174
27.181717	0.1	3.479958
27.183383	0.1	3.544569
27.185050	0.1	3.612876
27.186717	0.1	3.683329
27.188383	0.1	3.755808
27.190050	0.1	3.831625
27.191717	0.1	3.911913
27.193383	0.1	3.996909
27.195050	0.1	4.086972
27.196717	0.1	4.182458
27.198383	0.1	4.282832
27.200050	0.1	4.386127
27.201717	0.1	4.491270
27.203383	0.1	4.600227
27.205050	0.1	4.715503
27.206717	0.1	4.837513
27.208383	0.1	4.965723
27.210050	0.1	5.100131
27.211717	0.1	5.240262
27.213383	0.1	5.384267
27.215050	0.1	5.531371
27.216717	0.1	5.682946
27.218383	0.1	5.841136
27.220050	0.1	6.006956
27.221717	0.1	6.179691
27.223383	0.1	6.358028
27.225050	0.1	6.540001
27.226717	0.1	6.723881
27.228383	0.1	6.908536
27.230050	0.1	7.094205
27.231717	0.1	7.281900
27.233383	0.1	7.472516
27.235050	0.1	7.665217
27.236717	0.1	7.858634
27.238383	0.1	8.052111
27.240050	0.1	8.244217
27.241717	0.1	8.432866
27.243383	0.1	8.616865
27.245050	0.1	8.796573
27.246717	0.1	8.972645
27.248383	0.1	9.144724
27.250050	0.1	9.309829
27.251717	0.1	9.464443
27.253383	0.1	9.608210
27.255050	0.1	9.742737
27.256717	0.1	9.868622
27.258383	0.1	9.984911
27.260050	0.1	10.090411
27.261717	0.1	10.183335
27.263383	0.1	10.262192
27.265050	0.1	10.326684
27.266717	0.1	10.377050
27.268383	0.1	10.414422
27.270050	0.1	10.440708
27.271717	0.1	10.457397
27.273383	0.1	10.463775
27.275050	0.1	10.457397
27.276717	0.1	10.435939
27.278383	0.1	10.398210
27.280050	0.1	10.345519
27.281717	0.1	10.280312
27.283383	0.1	10.204256
27.285050	0.1	10.117412
27.286717	0.1	10.019839
27.288383	0.1	9.912849
27.290050	0.1	9.798766
27.291717	0.1	9.679437
27.293383	0.1	9.555936
27.295050	0.1	9.429455
27.296717	0.1	9.300471
27.298383	0.1	9.168208
27.300050	0.1	9.031118
27.301717	0.1	8.888841
27.303383	0.1	8.743763
27.305050	0.1	8.598865
27.306717	0.1	8.454919
27.308383	0.1	8.311332
27.310050	0.1	8.169234
27.311717	0.1	8.031905
27.313383	0.1	7.902861
27.315050	0.1	7.784188
27.316717	0.1	7.674516
27.318383	0.1	7.569552
27.320050	0.1	7.465601
27.321717	0.1	7.361949
27.323383	0.1	7.259787
27.325050	0.1	7.160426
27.326717	0.1	7.065654
27.328383	0.1	6.976307
27.330050	0.1	6.891549
27.331717	0.1	6.810546
27.333383	0.1	6.732703
27.335050	0.1	6.657601
27.336717	0.1	6.585062
27.338383	0.1	6.514073
27.340050	0.1	6.443739
27.341717	0.1	6.374717
27.343383	0.1	6.308735
27.345050	0.1	6.245494
27.346717	0.1	6.182731
27.348383	0.1	6.118715
27.350050	0.1	6.053508
27.351717	0.1	5.987287
27.353383	0.1	5.919636
27.355050	0.1	5.850554
27.356717	0.1	5.779922
27.358383	0.1	5.706907
27.360050	0.1	5.631090
27.361717	0.1	5.551994
27.363383	0.1	5.468548
27.365050	0.1	5.379975
27.366717	0.1	5.287171
27.368383	0.1	5.191148
27.370050	0.1	5.092323
27.371717	0.1	4.992187
27.373383	0.1	4.892469
27.375050	0.1	4.793585
27.376717	0.1	4.693926
27.378383	0.1	4.592061
27.380050	0.1	4.487932
27.381717	0.1	4.382730
27.383383	0.1	4.276634
27.385050	0.1	4.168988
27.386717	0.1	4.059136
27.388383	0.1	3.947616
27.390050	0.1	3.835976
27.391717	0.1	3.726065
27.393383	0.1	3.618717
27.395050	0.1	3.513754
27.396717	0.1	3.411591
27.398383	0.1	3.314376
27.400050	0.1	3.224135
27.401717	0.1	3.140390
27.403383	0.1	3.059864
27.405050	0.1	2.978683
27.406717	0.1	2.895892
27.408383	0.1	2.812803
27.410050	0.1	2.731264
27.411717	0.1	2.652705
27.413383	0.1	2.578378
27.415050	0.1	2.509594
27.416717	0.1	2.446950
27.418383	0.1	2.389074
27.420050	0.1	2.333224
27.421717	0.1	2.277255
27.423383	0.1	2.220214
27.425050	0.1	2.162397
27.426717	0.1	2.106249
27.428383	0.1	2.055705
27.430050	0.1	2.013207
27.431717	0.1	1.978636
27.433383	0.1	1.950383
27.435050	0.1	1.926065
27.436717	0.1	1.902282
27.438383	0.1	1.877010
27.440050	0.1	1.851022
27.441717	0.1	1.826406
27.443383	0.1	1.804412
27.445050	0.1	1.784623
27.446717	0.1	1.766563
27.448383	0.1	1.749516
27.450050	0.1	1.733124
27.451717	0.1	1.717627
27.453383	0.1	1.704037
27.455050	0.1	1.692355
27.456717	0.1	1.681447
27.458383	0.1	1.671195
27.460050	0.1	1.661420
27.461717	0.1	1.651466
27.463383	0.1	1.641154
27.465050	0.1	1.631200
27.466717	0.1	1.622021
27.468383	0.1	1.614332
27.470050	0.1	1.608729
27.471717	0.1	1.604915
27.473383	0.1	1.601875
27.475050	0.1	1.599312
27.476717	0.1	1.597285
27.478383	0.1	1.595795
27.480050	0.1	1.595080
27.481717	0.1	1.594782
27.483383	0.1	1.594067
27.485050	0.1	1.592398
27.486717	0.1	1.589418
27.488383	0.1	1.585066
27.490050	0.1	1.580358
27.491717	0.1	1.576483
27.493383	0.1	1.573086
27.495050	0.1	1.569390
27.496717	0.1	1.565337
27.498383	0.1	1.561582
27.500050	0.1	1.558721
27.501717	0.1	1.557529
27.503383	0.1	1.558185
27.505050	0.1	1.558960
27.506717	0.1	1.557291
27.508383	0.1	1.552582
27.510050	0.1	1.546919
27.511717	0.1	1.543641
27.513383	0.1	1.545191
27.515050	0.1	1.551151
27.516717	0.1	1.558483
27.518383	0.1	1.564384
27.520050	0.1	1.567721
27.521717	0.1	1.569927
27.523383	0.1	1.573503
27.525050	0.1	1.578808
27.526717	0.1	1.583517
27.528383	0.1	1.584888
27.530050	0.1	1.582027
27.531717	0.1	1.576007
27.533383	0.1	1.569271
27.535050	0.1	1.563907
27.536717	0.1	1.560032
27.538383	0.1	1.556993
27.540050	0.1	1.554549
27.541717	0.1	1.553059
27.543383	0.1	1.552284
27.545050	0.1	1.550734
27.546717	0.1	1.546860
27.548383	0.1	1.540721
27.550050	0.1	1.534045
27.551717	0.1	1.528204
27.553383	0.1	1.524031
27.555050	0.1	1.522541
27.556717	0.1	1.523495
27.558383	0.1	1.525760
27.560050	0.1	1.528502
27.561717	0.1	1.531422
27.563383	0.1	1.534224
27.565050	0.1	1.536191
27.566717	0.1	1.536489
27.568383	0.1	1.535118
27.570050	0.1	1.533449
27.571717	0.1	1.532734
27.573383	0.1	1.532614
27.575050	0.1	1.532078
27.576717	0.1	1.531065
27.578383	0.1	1.530469
27.580050	0.1	1.530171
27.581717	0.1	1.528978
27.583383	0.1	1.526594
27.585050	0.1	1.524150
27.586717	0.1	1.523793
27.588383	0.1	1.526177
27.590050	0.1	1.529336
27.591717	0.1	1.530409
27.593383	0.1	1.528800
27.595050	0.1	1.526058
27.596717	0.1	1.523316
27.598383	0.1	1.520097
27.600050	0.1	1.515448
27.601717	0.1	1.509786
27.603383	0.1	1.504898
27.605050	0.1	1.502037
27.606717	0.1	1.501381
27.608383	0.1	1.502216
27.610050	0.1	1.503885
27.611717	0.1	1.506507
27.613383	0.1	1.510203
27.615050	0.1	1.513481
27.616717	0.1	1.513898
27.618383	0.1	1.510680
27.620050	0.1	1.505077
27.621717	0.1	1.498997
27.623383	0.1	1.494229
27.625050	0.1	1.492143
27.626717	0.1	1.492202
27.628383	0.1	1.492560
27.630050	0.1	1.491785
27.631717	0.1	1.490414
27.633383	0.1	1.490653
27.635050	0.1	1.493991
27.636717	0.1	1.498461
27.638383	0.1	1.501083
27.640050	0.1	1.501501
27.641717	0.1	1.501560
27.643383	0.1	1.502752
27.645050	0.1	1.504839
27.646717	0.1	1.506031
27.648383	0.1	1.504421
27.650050	0.1	1.499891
27.651717	0.1	1.494885
27.653383	0.1	1.491726
27.655050	0.1	1.489878
27.656717	0.1	1.488268
27.658383	0.1	1.487136
27.660050	0.1	1.487434
27.661717	0.1	1.489163
27.663383	0.1	1.491547
27.665050	0.1	1.494050
27.666717	0.1	1.496375
27.668383	0.1	1.498282
27.670050	0.1	1.499951
27.671717	0.1	1.501024
27.673383	0.1	1.501262
27.675050	0.1	1.500905
27.676717	0.1	1.500309
27.678383	0.1	1.499772
27.680050	0.1	1.500130
27.681717	0.1	1.501918
27.683383	0.1	1.504898
27.685050	0.1	1.508296
27.686717	0.1	1.511097
27.688383	0.1	1.512587
27.690050	0.1	1.512528
27.691717	0.1	1.511157
27.693383	0.1	1.508951
27.695050	0.1	1.506448
27.696717	0.1	1.504243
27.698383	0.1	1.503646
27.700050	0.1	1.505971
27.701717	0.1	1.510382
27.703383	0.1	1.515210
27.705050	0.1	1.519799
27.706717	0.1	1.524985
27.708383	0.1	1.531184
27.710050	0.1	1.537204
27.711717	0.1	1.541019
27.713383	0.1	1.541972
27.715050	0.1	1.541376
27.716717	0.1	1.540899
27.718383	0.1	1.541317
27.720050	0.1	1.542807
27.721717	0.1	1.545429
27.723383	0.1	1.549006
27.725050	0.1	1.552940
27.726717	0.1	1.556695
27.728383	0.1	1.560092
27.730050	0.1	1.563549
27.731717	0.1	1.567900
27.733383	0.1	1.572847
27.735050	0.1	1.577079
27.736717	0.1	1.579881
27.738383	0.1	1.582384
27.740050	0.1	1.586795
27.741717	0.1	1.594305
27.743383	0.1	1.603603
27.745050	0.1	1.611948
27.746717	0.1	1.617730
27.748383	0.1	1.621187
27.750050	0.1	1.624227
27.751717	0.1	1.628637
27.753383	0.1	1.634061
27.755050	0.1	1.637995
27.756717	0.1	1.639009
27.758383	0.1	1.638472
27.760050	0.1	1.639605
27.761717	0.1	1.644373
27.763383	0.1	1.651228
27.765050	0.1	1.656175
27.766717	0.1	1.656056
27.768383	0.1	1.651287
27.770050	0.1	1.646042
27.771717	0.1	1.644075
27.773383	0.1	1.645744
27.775050	0.1	1.649380
27.776717	0.1	1.653373
27.778383	0.1	1.656234
27.780050	0.1	1.657009
27.781717	0.1	1.656234
27.783383	0.1	1.655161
27.785050	0.1	1.653969
27.786717	0.1	1.651406
27.788383	0.1	1.647115
27.790050	0.1	1.643002
27.791717	0.1	1.641333
27.793383	0.1	1.642287
27.795050	0.1	1.643300
27.796717	0.1	1.641631
27.798383	0.1	1.636684
27.800050	0.1	1.630008
27.801717	0.1	1.623392
27.803383	0.1	1.617909
27.805050	0.1	1.614153
27.806717	0.1	1.612008
27.808383	0.1	1.611054
27.810050	0.1	1.610458
27.811717	0.1	1.609624
27.813383	0.1	1.607895
27.815050	0.1	1.604498
27.816717	0.1	1.599491
27.818383	0.1	1.593769
27.820050	0.1	1.588523
27.821717	0.1	1.583874
27.823383	0.1	1.578868
27.825050	0.1	1.572609
27.826717	0.1	1.564980
27.828383	0.1	1.557112
27.830050	0.1	1.550436
27.831717	0.1	1.545727
27.833383	0.1	1.542330
27.835050	0.1	1.539648
27.836717	0.1	1.538396
27.838383	0.1	1.539826
27.840050	0.1	1.543701
27.841717	0.1	1.547575
27.843383	0.1	1.549065
27.845050	0.1	1.547396
27.846717	0.1	1.543641
27.848383	0.1	1.539648
27.850050	0.1	1.537263
27.851717	0.1	1.537204
27.853383	0.1	1.538336
27.855050	0.1	1.539171
27.856717	0.1	1.538754
27.858383	0.1	1.536787
27.860050	0.1	1.534104
27.861717	0.1	1.532257
27.863383	0.1	1.531899
27.865050	0.1	1.533508
27.866717	0.1	1.537800
27.868383	0.1	1.544774
27.870050	0.1	1.552820
27.871717	0.1	1.559854
27.873383	0.1	1.564086
27.875050	0.1	1.564980
27.876717	0.1	1.562655
27.878383	0.1	1.557529
27.880050	0.1	1.551509
27.881717	0.1	1.547217
27.883383	0.1	1.545966
27.885050	0.1	1.546919
27.886717	0.1	1.548827
27.888383	0.1	1.550496
27.890050	0.1	1.551449
27.891717	0.1	1.551926
27.893383	0.1	1.553357
27.895050	0.1	1.556695
27.896717	0.1	1.561344
27.898383	0.1	1.566053
27.900050	0.1	1.569808
27.901717	0.1	1.572311
27.903383	0.1	1.574040
27.905050	0.1	1.575589
27.906717	0.1	1.576662
27.908383	0.1	1.577199
27.910050	0.1	1.577914
27.911717	0.1	1.578927
27.913383	0.1	1.578391
27.915050	0.1	1.575232
27.916717	0.1	1.571655
27.918383	0.1	1.571477
27.920050	0.1	1.576603
27.921717	0.1	1.584947
27.923383	0.1	1.591861
27.925050	0.1	1.593709
27.926717	0.1	1.590252
27.928383	0.1	1.583397
27.930050	0.1	1.575768
27.931717	0.1	1.569808
27.933383	0.1	1.566947
27.935050	0.1	1.567185
27.936717	0.1	1.569271
27.938383	0.1	1.571894
27.940050	0.1	1.574040
27.941717	0.1	1.575232
27.943383	0.1	1.575828
27.945050	0.1	1.576841
27.946717	0.1	1.578748
27.948383	0.1	1.581013
27.950050	0.1	1.582623
27.951717	0.1	1.583099
27.953383	0.1	1.582503
27.955050	0.1	1.580954
27.956717	0.1	1.579106
27.958383	0.1	1.577795
27.960050	0.1	1.576722
27.961717	0.1	1.574695
27.963383	0.1	1.572013
27.965050	0.1	1.570404
27.966717	0.1	1.570881
27.968383	0.1	1.572609
27.970050	0.1	1.574278
27.971717	0.1	1.575768
27.973383	0.1	1.576662
27.975050	0.1	1.576722
27.976717	0.1	1.576543
27.978383	0.1	1.577258
27.980050	0.1	1.578987
27.981717	0.1	1.581609
27.983383	0.1	1.585126
27.985050	0.1	1.589418
27.986717	0.1	1.594603
27.988383	0.1	1.601279
27.990050	0.1	1.609504
27.991717	0.1	1.617372
27.993383	0.1	1.622677
27.995050	0.1	1.624048
27.996717	0.1	1.621604
27.998383	0.1	1.616240
28.000050	0.1	1.610220
28.001717	0.1	1.606822
28.003383	0.1	1.608312
28.005050	0.1	1.614034
28.006717	0.1	1.621962
28.008383	0.1	1.630366
28.010050	0.1	1.638353
28.011717	0.1	1.644790
28.013383	0.1	1.648426
28.015050	0.1	1.649082
28.016717	0.1	1.648307
28.018383	0.1	1.648188
28.020050	0.1	1.650274
28.021717	0.1	1.654506
28.023383	0.1	1.660228
28.025050	0.1	1.666963
28.026717	0.1	1.674354
28.028383	0.1	1.682162
28.030050	0.1	1.689792
28.031717	0.1	1.696766
28.033383	0.1	1.702547
28.035050	0.1	1.706839
28.036717	0.1	1.710117
28.038383	0.1	1.713038
28.040050	0.1	1.716018
28.041717	0.1	1.719296
28.043383	0.1	1.722694
28.045050	0.1	1.725733
28.046717	0.1	1.728058
28.048383	0.1	1.729727
28.050050	0.1	1.730979
28.051717	0.1	1.731753
28.053383	0.1	1.731634
28.055050	0.1	1.730681
28.056717	0.1	1.729906
28.058383	0.1	1.730621
28.060050	0.1	1.733720
28.061717	0.1	1.739621
28.063383	0.1	1.747727
28.065050	0.1	1.756370
28.066717	0.1	1.763702
28.068383	0.1	1.768708
28.070050	0.1	1.770973
28.071717	0.1	1.770496
28.073383	0.1	1.768112
28.075050	0.1	1.765132
28.076717	0.1	1.762688
28.078383	0.1	1.761258
28.080050	0.1	1.760662
28.081717	0.1	1.760483
28.083383	0.1	1.760841
28.085050	0.1	1.762450
28.086717	0.1	1.765311
28.088383	0.1	1.767695
28.090050	0.1	1.767695
28.091717	0.1	1.765132
28.093383	0.1	1.761377
28.095050	0.1	1.758635
28.096717	0.1	1.758158
28.098383	0.1	1.758933
28.100050	0.1	1.759172
28.101717	0.1	1.758099
28.103383	0.1	1.756191
28.105050	0.1	1.754522
28.106717	0.1	1.754165
28.108383	0.1	1.754999
28.110050	0.1	1.756013
28.111717	0.1	1.756907
28.113383	0.1	1.757860
28.115050	0.1	1.758337
28.116717	0.1	1.756668
28.118383	0.1	1.752138
28.120050	0.1	1.745284
28.121717	0.1	1.737595
28.123383	0.1	1.730979
28.125050	0.1	1.727462
28.126717	0.1	1.727462
28.128383	0.1	1.728952
28.130050	0.1	1.729965
28.131717	0.1	1.730979
28.133383	0.1	1.733124
28.135050	0.1	1.736224
28.136717	0.1	1.738548
28.138383	0.1	1.738310
28.140050	0.1	1.734614
28.141717	0.1	1.728654
28.143383	0.1	1.722455
28.145050	0.1	1.717150
28.146717	0.1	1.711667
28.148383	0.1	1.704335
28.150050	0.1	1.694977
28.151717	0.1	1.685143
28.153383	0.1	1.676917
28.155050	0.1	1.670599
28.156717	0.1	1.664460
28.158383	0.1	1.657367
28.160050	0.1	1.650274
28.161717	0.1	1.644433
28.163383	0.1	1.640558
28.165050	0.1	1.638472
28.166717	0.1	1.637936
28.168383	0.1	1.638591
28.170050	0.1	1.639128
28.171717	0.1	1.637757
28.173383	0.1	1.632750
28.175050	0.1	1.623690
28.176717	0.1	1.612485
28.178383	0.1	1.602829
28.180050	0.1	1.597881
28.181717	0.1	1.598716
28.183383	0.1	1.603961
28.185050	0.1	1.610100
28.186717	0.1	1.613796
28.188383	0.1	1.614034
28.190050	0.1	1.611948
28.191717	0.1	1.608908
28.193383	0.1	1.605213
28.195050	0.1	1.600683
28.196717	0.1	1.595736
28.198383	0.1	1.591146
28.200050	0.1	1.586616
28.201717	0.1	1.582086
28.203383	0.1	1.578629
28.205050	0.1	1.577318
28.206717	0.1	1.578152
28.208383	0.1	1.580119
28.210050	0.1	1.581967
28.211717	0.1	1.581788
28.213383	0.1	1.578152
28.215050	0.1	1.571953
28.216717	0.1	1.565874
28.218383	0.1	1.562476
28.220050	0.1	1.562119
28.221717	0.1	1.563668
28.223383	0.1	1.565874
28.225050	0.1	1.567960
28.226717	0.1	1.569331
28.228383	0.1	1.569688
28.230050	0.1	1.569331
28.231717	0.1	1.568437
28.233383	0.1	1.567066
28.235050	0.1	1.565814
28.236717	0.1	1.564801
28.238383	0.1	1.563370
28.240050	0.1	1.561403
28.241717	0.1	1.560509
28.243383	0.1	1.562536
28.245050	0.1	1.566291
28.246717	0.1	1.568556
28.248383	0.1	1.567245
28.250050	0.1	1.563072
28.251717	0.1	1.557708
28.253383	0.1	1.552880
28.255050	0.1	1.550078
28.256717	0.1	1.550913
28.258383	0.1	1.556695
28.260050	0.1	1.566589
28.261717	0.1	1.577020
28.263383	0.1	1.584351
28.265050	0.1	1.587331
28.266717	0.1	1.586855
28.268383	0.1	1.584947
28.270050	0.1	1.583874
28.271717	0.1	1.585543
28.273383	0.1	1.590312
28.275050	0.1	1.596391
28.276717	0.1	1.601219
28.278383	0.1	1.603842
28.280050	0.1	1.605511
28.281717	0.1	1.607716
28.283383	0.1	1.610696
28.285050	0.1	1.613498
28.286717	0.1	1.615524
28.288383	0.1	1.616955
28.290050	0.1	1.618147
28.291717	0.1	1.619578
28.293383	0.1	1.622141
28.295050	0.1	1.625955
28.296717	0.1	1.630187
28.298383	0.1	1.634300
28.300050	0.1	1.637936
28.301717	0.1	1.641810
28.303383	0.1	1.647532
28.305050	0.1	1.655817
28.306717	0.1	1.665831
28.308383	0.1	1.676202
28.310050	0.1	1.685798
28.311717	0.1	1.693189
28.313383	0.1	1.697064
28.315050	0.1	1.697838
28.316717	0.1	1.697242
28.318383	0.1	1.697183
28.320050	0.1	1.699627
28.321717	0.1	1.705647
28.323383	0.1	1.713932
28.325050	0.1	1.722276
28.326717	0.1	1.729488
28.328383	0.1	1.736403
28.330050	0.1	1.744509
28.331717	0.1	1.754046
28.333383	0.1	1.764000
28.335050	0.1	1.773059
28.336717	0.1	1.780927
28.338383	0.1	1.787782
28.340050	0.1	1.792908
28.341717	0.1	1.795888
28.343383	0.1	1.797259
28.345050	0.1	1.798272
28.346717	0.1	1.799703
28.348383	0.1	1.801849
28.350050	0.1	1.804471
28.351717	0.1	1.807094
28.353383	0.1	1.809895
28.355050	0.1	1.814008
28.356717	0.1	1.819253
28.358383	0.1	1.823545
28.360050	0.1	1.824796
28.361717	0.1	1.822591
28.363383	0.1	1.818299
28.365050	0.1	1.814008
28.366717	0.1	1.810849
28.368383	0.1	1.807630
28.370050	0.1	1.802862
28.371717	0.1	1.796723
28.373383	0.1	1.790941
28.375050	0.1	1.787007
28.376717	0.1	1.784861
28.378383	0.1	1.782894
28.380050	0.1	1.779556
28.381717	0.1	1.774311
28.383383	0.1	1.767397
28.385050	0.1	1.759172
28.386717	0.1	1.750946
28.388383	0.1	1.743555
28.390050	0.1	1.736760
28.391717	0.1	1.730204
28.393383	0.1	1.724005
28.395050	0.1	1.718521
28.396717	0.1	1.713276
28.398383	0.1	1.707077
28.400050	0.1	1.699746
28.401717	0.1	1.692176
28.403383	0.1	1.684606
28.405050	0.1	1.676142
28.406717	0.1	1.665771
28.408383	0.1	1.652897
28.410050	0.1	1.637876
28.411717	0.1	1.622200
28.413383	0.1	1.608014
28.415050	0.1	1.596987
28.416717	0.1	1.589239
28.418383	0.1	1.583755
28.420050	0.1	1.579642
28.421717	0.1	1.577139
28.423383	0.1	1.575410
28.425050	0.1	1.571775
28.426717	0.1	1.564324
28.428383	0.1	1.553416
28.430050	0.1	1.539946
28.431717	0.1	1.524687
28.433383	0.1	1.510382
28.435050	0.1	1.500905
28.436717	0.1	1.497388
28.438383	0.1	1.497030
28.440050	0.1	1.495719
28.441717	0.1	1.491249
28.443383	0.1	1.484633
28.445050	0.1	1.477778
28.446717	0.1	1.472831
28.448383	0.1	1.471222
28.450050	0.1	1.472116
28.451717	0.1	1.472294
28.453383	0.1	1.469731
28.455050	0.1	1.464963
28.456717	0.1	1.459360
28.458383	0.1	1.454055
28.460050	0.1	1.449525
28.461717	0.1	1.446128
28.463383	0.1	1.444697
28.465050	0.1	1.445830
28.466717	0.1	1.448572
28.468383	0.1	1.451910
28.470050	0.1	1.455546
28.471717	0.1	1.458764
28.473383	0.1	1.460672
28.475050	0.1	1.461685
28.476717	0.1	1.462638
28.478383	0.1	1.463473
28.480050	0.1	1.463473
28.481717	0.1	1.461029
28.483383	0.1	1.454949
28.485050	0.1	1.446426
28.486717	0.1	1.438022
28.488383	0.1	1.431763
28.490050	0.1	1.428247
28.491717	0.1	1.427472
28.493383	0.1	1.429021
28.495050	0.1	1.432121
28.496717	0.1	1.436114
28.498383	0.1	1.441002
28.500050	0.1	1.445830
28.501717	0.1	1.449347
28.503383	0.1	1.451016
28.505050	0.1	1.451492
28.506717	0.1	1.451969
28.508383	0.1	1.453281
28.510050	0.1	1.456022
28.511717	0.1	1.460135
28.513383	0.1	1.465440
28.515050	0.1	1.472354
28.516717	0.1	1.480758
28.518383	0.1	1.488805
28.520050	0.1	1.494169
28.521717	0.1	1.496077
28.523383	0.1	1.495540
28.525050	0.1	1.494527
28.526717	0.1	1.494765
28.528383	0.1	1.496613
28.530050	0.1	1.500189
28.531717	0.1	1.505733
28.533383	0.1	1.512408
28.535050	0.1	1.518369
28.536717	0.1	1.522243
28.538383	0.1	1.524150
28.540050	0.1	1.525879
28.541717	0.1	1.530111
28.543383	0.1	1.537919
28.545050	0.1	1.547933
28.546717	0.1	1.557469
28.548383	0.1	1.564264
28.550050	0.1	1.567841
28.551717	0.1	1.569629
28.553383	0.1	1.572728
28.555050	0.1	1.580536
28.556717	0.1	1.594365
28.558383	0.1	1.613140
28.560050	0.1	1.633823
28.561717	0.1	1.652539
28.563383	0.1	1.667202
28.565050	0.1	1.678407
28.566717	0.1	1.687765
28.568383	0.1	1.695454
28.570050	0.1	1.700938
28.571717	0.1	1.704514
28.573383	0.1	1.707375
28.575050	0.1	1.711190
28.576717	0.1	1.717389
28.578383	0.1	1.726210
28.580050	0.1	1.737058
28.581717	0.1	1.748979
28.583383	0.1	1.760185
28.585050	0.1	1.770079
28.586717	0.1	1.780212
28.588383	0.1	1.791775
28.590050	0.1	1.803935
28.591717	0.1	1.815736
28.593383	0.1	1.827598
28.595050	0.1	1.840592
28.596717	0.1	1.854420
28.598383	0.1	1.867831
28.600050	0.1	1.880407
28.601717	0.1	1.892507
28.603383	0.1	1.904130
28.605050	0.1	1.914561
28.606717	0.1	1.923680
28.608383	0.1	1.931191
28.610050	0.1	1.936615
28.611717	0.1	1.940787
28.613383	0.1	1.945853
28.615050	0.1	1.953781
28.616717	0.1	1.965761
28.618383	0.1	1.981735
28.620050	0.1	2.000392
28.621717	0.1	2.019882
28.623383	0.1	2.038896
28.625050	0.1	2.056837
28.626717	0.1	2.074421
28.628383	0.1	2.092481
28.630050	0.1	2.111495
28.631717	0.1	2.131403
28.633383	0.1	2.151370
28.635050	0.1	2.170503
28.636717	0.1	2.188623
28.638383	0.1	2.206862
28.640050	0.1	2.225876
28.641717	0.1	2.244711
28.643383	0.1	2.262652
28.645050	0.1	2.280474
28.646717	0.1	2.299070
28.648383	0.1	2.318978
28.650050	0.1	2.340496
28.651717	0.1	2.363384
28.653383	0.1	2.387405
28.655050	0.1	2.412021
28.656717	0.1	2.436638
28.658383	0.1	2.461434
28.660050	0.1	2.488136
28.661717	0.1	2.518416
28.663383	0.1	2.552390
28.665050	0.1	2.588391
28.666717	0.1	2.624333
28.668383	0.1	2.659440
28.670050	0.1	2.694190
28.671717	0.1	2.728820
28.673383	0.1	2.763391
28.675050	0.1	2.798557
28.676717	0.1	2.834559
28.678383	0.1	2.870977
28.680050	0.1	2.907276
28.681717	0.1	2.944648
28.683383	0.1	2.985180
28.685050	0.1	3.030896
28.686717	0.1	3.082872
28.688383	0.1	3.140390
28.690050	0.1	3.200650
28.691717	0.1	3.260374
28.693383	0.1	3.317595
28.695050	0.1	3.372908
28.696717	0.1	3.428757
28.698383	0.1	3.488064
28.700050	0.1	3.552377
28.701717	0.1	3.621638
28.703383	0.1	3.694773
28.705050	0.1	3.770471
28.706717	0.1	3.848255
28.708383	0.1	3.928304
28.710050	0.1	4.011095
28.711717	0.1	4.096687
28.713383	0.1	4.184723
28.715050	0.1	4.275263
28.716717	0.1	4.368782
28.718383	0.1	4.465282
28.720050	0.1	4.564643
28.721717	0.1	4.666567
28.723383	0.1	4.771054
28.725050	0.1	4.878164
28.726717	0.1	4.988134
28.728383	0.1	5.100608
28.730050	0.1	5.214811
28.731717	0.1	5.330742
28.733383	0.1	5.449057
28.735050	0.1	5.570948
28.736717	0.1	5.697191
28.738383	0.1	5.827964
28.740050	0.1	5.963266
28.741717	0.1	6.103039
28.743383	0.1	6.246925
28.745050	0.1	6.394923
28.746717	0.1	6.547392
28.748383	0.1	6.703973
28.750050	0.1	6.863237
28.751717	0.1	7.024229
28.753383	0.1	7.188440
28.755050	0.1	7.358909
28.756717	0.1	7.537961
28.758383	0.1	7.726014
28.760050	0.1	7.922531
28.761717	0.1	8.126140
28.763383	0.1	8.336008
28.765050	0.1	8.552671
28.766717	0.1	8.776606
28.768383	0.1	9.006620
28.770050	0.1	9.240747
28.771717	0.1	9.479046
28.773383	0.1	9.723187
28.775050	0.1	9.973765
28.776717	0.1	10.229946
28.778383	0.1	10.490895
28.780050	0.1	10.756970
28.781717	0.1	11.029244
28.783383	0.1	11.308432
28.785050	0.1	11.592806
28.786717	0.1	11.878789
28.788383	0.1	12.163103
28.790050	0.1	12.444795
28.791717	0.1	12.723923
28.793383	0.1	13.000668
28.795050	0.1	13.273955
28.796717	0.1	13.540924
28.798383	0.1	13.797284
28.800050	0.1	14.040411
28.801717	0.1	14.270485
28.803383	0.1	14.488400
28.805050	0.1	14.693440
28.806717	0.1	14.883340
28.808383	0.1	15.056730
28.810050	0.1	15.213312
28.811717	0.1	15.352548
28.813383	0.1	15.473069
28.815050	0.1	15.572310
28.816717	0.1	15.647055
28.818383	0.1	15.695454
28.820050	0.1	15.718342
28.821717	0.1	15.717209
28.823383	0.1	15.692295
28.825050	0.1	15.642823
28.826717	0.1	15.567363
28.828383	0.1	15.465439
28.830050	0.1	15.338124
28.831717	0.1	15.187801
28.833383	0.1	15.016259
28.835050	0.1	14.823259
28.836717	0.1	14.607728
28.838383	0.1	14.370442
28.840050	0.1	14.114262
28.841717	0.1	13.841809
28.843383	0.1	13.554157
28.845050	0.1	13.252319
28.846717	0.1	12.936831
28.848383	0.1	12.608290
28.850050	0.1	12.268246
28.851717	0.1	11.918844
28.853383	0.1	11.561633
28.855050	0.1	11.198223
28.856717	0.1	10.830999
28.858383	0.1	10.462642
28.860050	0.1	10.095537
28.861717	0.1	9.730995
28.863383	0.1	9.369374
28.865050	0.1	9.010792
28.866717	0.1	8.656145
28.868383	0.1	8.307040
28.870050	0.1	7.965565
28.871717	0.1	7.633210
28.873383	0.1	7.310749
28.875050	0.1	6.999135
28.876717	0.1	6.698847
28.878383	0.1	6.408096
28.880050	0.1	6.125033
28.881717	0.1	5.849660
28.883383	0.1	5.582989
28.885050	0.1	5.325914
28.886717	0.1	5.079449
28.888383	0.1	4.844904
28.890050	0.1	4.623533
28.891717	0.1	4.414976
28.893383	0.1	4.218459
28.895050	0.1	4.033864
28.896717	0.1	3.861368
28.898383	0.1	3.699661
28.900050	0.1	3.547311
28.901717	0.1	3.403843
28.903383	0.1	3.269077
28.905050	0.1	3.142536
28.906717	0.1	3.023863
28.908383	0.1	2.913177
28.910050	0.1	2.810657
28.911717	0.1	2.715886
28.913383	0.1	2.628267
28.915050	0.1	2.547681
28.916717	0.1	2.475023
28.918383	0.1	2.409876
28.920050	0.1	2.349913
28.921717	0.1	2.293468
28.923383	0.1	2.241314
28.925050	0.1	2.194166
28.926717	0.1	2.151549
28.928383	0.1	2.112925
28.930050	0.1	2.078354
28.931717	0.1	2.048135
28.933383	0.1	2.021790
28.935050	0.1	1.998007
28.936717	0.1	1.975179
28.938383	0.1	1.952648
28.940050	0.1	1.930952
28.941717	0.1	1.910925
28.943383	0.1	1.893163
28.945050	0.1	1.878560
28.946717	0.1	1.867592
28.948383	0.1	1.858711
28.950050	0.1	1.849651
28.951717	0.1	1.839697
28.953383	0.1	1.830101
28.955050	0.1	1.822531
28.956717	0.1	1.817942
28.958383	0.1	1.815140
28.960050	0.1	1.811862
28.961717	0.1	1.807392
28.963383	0.1	1.802266
28.965050	0.1	1.797021
28.966717	0.1	1.791835
28.968383	0.1	1.787067
28.970050	0.1	1.782239
28.971717	0.1	1.776576
28.973383	0.1	1.770198
28.975050	0.1	1.763344
28.976717	0.1	1.755178
28.978383	0.1	1.745105
28.980050	0.1	1.733661
28.981717	0.1	1.721740
28.983383	0.1	1.709998
28.985050	0.1	1.699627
28.986717	0.1	1.691699
28.988383	0.1	1.686454
28.990050	0.1	1.683414
28.991717	0.1	1.681566
28.993383	0.1	1.680374
28.995050	0.1	1.679361
28.996717	0.1	1.677156
28.998383	0.1	1.672208
29.000050	0.1	1.663745
29.001717	0.1	1.652300
29.003383	0.1	1.639903
29.005050	0.1	1.628637
29.006717	0.1	1.619220
29.008383	0.1	1.610398
29.010050	0.1	1.600921
29.011717	0.1	1.590848
29.013383	0.1	1.581371
29.015050	0.1	1.574159
29.016717	0.1	1.569927
29.018383	0.1	1.568019
[truncated: 248,716 more chars]
