# Supplementary material for: Fade into you: genetic control of pigmentation patterns in red-flesh apple (Malus domestica)
Source: Front Plant Sci. 2025 Jan 13;15:1462545. doi: 10.3389/fpls.2024.1462545 (PMC11770013; doi:10.3389/fpls.2024.1462545)
Supplement: Supplementary file 4 [file DataSheet1.zip › CR A3EXT325NM/CR A3EXT325NM.txt]

URL	chrom://thermo-pfav3ojr/ChromeleonLocal/Instrument Data/Vanquish_MS/Dimitri/VALEMA/Pierre/Echantillons 03-04-24.seq/120.smp/EXT325NM.channel/EXT325NM.chm
Channel	EXT325NM

Injection Information:
Data Vault	ChromeleonLocal
Sequence	Echantillons 03-04-24
Name	CR A3
Number	9
Position	B:A9
Comment	colonne SB-AQ MeOH+5%AA
Processing Method	Quantitative
Instrument Method	VALEMA test separation GRAQ 4
Type	Unknown
Status	Finished
Inject Time	4/3/2024 11:47:51 PM +02:00
Volume (µl)	10.0000
Dilution Factor	1.0000
Weight	1.0000

Chromatogram Data Information:
Time Min. (min)	0.001717
Time Max. (min)	47.000050
Data Points	28200
Detector	UV
Generating Data System	Chromeleon 7.3.2.10759
Exporting Data System	Chromeleon 7.3.2.0
Operator	Administrator
Signal Quantity	Absorbance
Signal Unit	mAU
Signal Min.	-4.633010
Signal Max.	701.913935
Channel	EXT325NM
Driver Name	VDAD.dll
Channel Type	Evaluation
Min. Step (s)	0.1
Max. Step (s)	0.1
Average Step (s)	0.1

Signal Parameter Information:
Signal Info	WVL:325 nm

Chromatogram Data:
Time (min)	Step (s)	Value (mAU)
0.001717	n.a.	0.000000
0.003383	0.1	-0.000238
0.005050	0.1	-0.001490
0.006717	0.1	-0.004292
0.008383	0.1	-0.007987
0.010050	0.1	-0.011921
0.011717	0.1	-0.015676
0.013383	0.1	-0.018060
0.015050	0.1	-0.018358
0.016717	0.1	-0.016928
0.018383	0.1	-0.014842
0.020050	0.1	-0.012934
0.021717	0.1	-0.012100
0.023383	0.1	-0.014067
0.025050	0.1	-0.020862
0.026717	0.1	-0.033319
0.028383	0.1	-0.049770
0.030050	0.1	-0.067055
0.031717	0.1	-0.081837
0.033383	0.1	-0.092208
0.035050	0.1	-0.097513
0.036717	0.1	-0.098348
0.038383	0.1	-0.096202
0.040050	0.1	-0.093341
0.041717	0.1	-0.091910
0.043383	0.1	-0.091910
0.045050	0.1	-0.092089
0.046717	0.1	-0.092328
0.048383	0.1	-0.093818
0.050050	0.1	-0.095963
0.051717	0.1	-0.096321
0.053383	0.1	-0.092745
0.055050	0.1	-0.084996
0.056717	0.1	-0.074208
0.058383	0.1	-0.062525
0.060050	0.1	-0.052810
0.061717	0.1	-0.046730
0.063383	0.1	-0.043750
0.065050	0.1	-0.041902
0.066717	0.1	-0.039816
0.068383	0.1	-0.037014
0.070050	0.1	-0.034094
0.071717	0.1	-0.030696
0.073383	0.1	-0.025690
0.075050	0.1	-0.020087
0.076717	0.1	-0.016749
0.078383	0.1	-0.018477
0.080050	0.1	-0.025332
0.081717	0.1	-0.034451
0.083383	0.1	-0.041783
0.085050	0.1	-0.043929
0.086717	0.1	-0.040650
0.088383	0.1	-0.035465
0.090050	0.1	-0.032961
0.091717	0.1	-0.034690
0.093383	0.1	-0.038505
0.095050	0.1	-0.041187
0.096717	0.1	-0.040948
0.098383	0.1	-0.037730
0.100050	0.1	-0.033557
0.101717	0.1	-0.031531
0.103383	0.1	-0.033081
0.105050	0.1	-0.036359
0.106717	0.1	-0.038862
0.108383	0.1	-0.039220
0.110050	0.1	-0.037432
0.111717	0.1	-0.034213
0.113383	0.1	-0.031412
0.115050	0.1	-0.029862
0.116717	0.1	-0.028074
0.118383	0.1	-0.024498
0.120050	0.1	-0.019550
0.121717	0.1	-0.015616
0.123383	0.1	-0.014901
0.125050	0.1	-0.016987
0.126717	0.1	-0.019431
0.128383	0.1	-0.021040
0.130050	0.1	-0.022411
0.131717	0.1	-0.023723
0.133383	0.1	-0.023961
0.135050	0.1	-0.022113
0.136717	0.1	-0.018239
0.138383	0.1	-0.013173
0.140050	0.1	-0.008523
0.141717	0.1	-0.005603
0.143383	0.1	-0.003815
0.145050	0.1	-0.002205
0.146717	0.1	-0.001192
0.148383	0.1	-0.002503
0.150050	0.1	-0.007033
0.151717	0.1	-0.014246
0.153383	0.1	-0.022352
0.155050	0.1	-0.029325
0.156717	0.1	-0.033140
0.158383	0.1	-0.032902
0.160050	0.1	-0.029385
0.161717	0.1	-0.024974
0.163383	0.1	-0.021517
0.165050	0.1	-0.019848
0.166717	0.1	-0.020504
0.168383	0.1	-0.023305
0.170050	0.1	-0.026524
0.171717	0.1	-0.027478
0.173383	0.1	-0.025451
0.175050	0.1	-0.022292
0.176717	0.1	-0.020027
0.178383	0.1	-0.020325
0.180050	0.1	-0.023723
0.181717	0.1	-0.029325
0.183383	0.1	-0.034571
0.185050	0.1	-0.036895
0.186717	0.1	-0.036299
0.188383	0.1	-0.034273
0.190050	0.1	-0.031650
0.191717	0.1	-0.027895
0.193383	0.1	-0.022709
0.195050	0.1	-0.016749
0.196717	0.1	-0.011444
0.198383	0.1	-0.007391
0.200050	0.1	-0.004053
0.201717	0.1	-0.001192
0.203383	0.1	0.000894
0.205050	0.1	0.000834
0.206717	0.1	-0.002384
0.208383	0.1	-0.008285
0.210050	0.1	-0.015140
0.211717	0.1	-0.020862
0.213383	0.1	-0.023723
0.215050	0.1	-0.024140
0.216717	0.1	-0.022948
0.218383	0.1	-0.020027
0.220050	0.1	-0.015855
0.221717	0.1	-0.012338
0.223383	0.1	-0.011742
0.225050	0.1	-0.015259
0.226717	0.1	-0.021636
0.228383	0.1	-0.028074
0.230050	0.1	-0.031233
0.231717	0.1	-0.029504
0.233383	0.1	-0.024617
0.235050	0.1	-0.019908
0.236717	0.1	-0.017583
0.238383	0.1	-0.017524
0.240050	0.1	-0.018537
0.241717	0.1	-0.020087
0.243383	0.1	-0.022948
0.245050	0.1	-0.027478
0.246717	0.1	-0.031769
0.248383	0.1	-0.034094
0.250050	0.1	-0.033796
0.251717	0.1	-0.030935
0.253383	0.1	-0.026464
0.255050	0.1	-0.022292
0.256717	0.1	-0.019729
0.258383	0.1	-0.017881
0.260050	0.1	-0.015259
0.261717	0.1	-0.011742
0.263383	0.1	-0.008583
0.265050	0.1	-0.007808
0.266717	0.1	-0.010312
0.268383	0.1	-0.015140
0.270050	0.1	-0.020444
0.271717	0.1	-0.024259
0.273383	0.1	-0.024974
0.275050	0.1	-0.022471
0.276717	0.1	-0.019252
0.278383	0.1	-0.017285
0.280050	0.1	-0.016510
0.281717	0.1	-0.016510
0.283383	0.1	-0.018418
0.285050	0.1	-0.023901
0.286717	0.1	-0.032425
0.288383	0.1	-0.040174
0.290050	0.1	-0.042975
0.291717	0.1	-0.040174
0.293383	0.1	-0.034451
0.295050	0.1	-0.028849
0.296717	0.1	-0.024915
0.298383	0.1	-0.022888
0.300050	0.1	-0.022769
0.301717	0.1	-0.024974
0.303383	0.1	-0.029027
0.305050	0.1	-0.032723
0.306717	0.1	-0.034094
0.308383	0.1	-0.033081
0.310050	0.1	-0.030279
0.311717	0.1	-0.026524
0.313383	0.1	-0.022650
0.315050	0.1	-0.019789
0.316717	0.1	-0.018716
0.318383	0.1	-0.019729
0.320050	0.1	-0.022173
0.321717	0.1	-0.024557
0.323383	0.1	-0.026286
0.325050	0.1	-0.028551
0.326717	0.1	-0.032425
0.328383	0.1	-0.037014
0.330050	0.1	-0.040710
0.331717	0.1	-0.042796
0.333383	0.1	-0.043154
0.335050	0.1	-0.042379
0.336717	0.1	-0.040412
0.338383	0.1	-0.036836
0.340050	0.1	-0.032067
0.341717	0.1	-0.027537
0.343383	0.1	-0.023305
0.345050	0.1	-0.018656
0.346717	0.1	-0.013590
0.348383	0.1	-0.009120
0.350050	0.1	-0.005424
0.351717	0.1	-0.002086
0.353383	0.1	0.000119
0.355050	0.1	-0.000536
0.356717	0.1	-0.004530
0.358383	0.1	-0.010192
0.360050	0.1	-0.014603
0.361717	0.1	-0.015676
0.363383	0.1	-0.013053
0.365050	0.1	-0.008762
0.366717	0.1	-0.005960
0.368383	0.1	-0.006199
0.370050	0.1	-0.008821
0.371717	0.1	-0.012040
0.373383	0.1	-0.014484
0.375050	0.1	-0.015020
0.376717	0.1	-0.012875
0.378383	0.1	-0.009000
0.380050	0.1	-0.006557
0.381717	0.1	-0.008106
0.383383	0.1	-0.013232
0.385050	0.1	-0.018537
0.386717	0.1	-0.019670
0.388383	0.1	-0.014842
0.390050	0.1	-0.006676
0.391717	0.1	-0.000358
0.393383	0.1	0.000358
0.395050	0.1	-0.004351
0.396717	0.1	-0.011384
0.398383	0.1	-0.017047
0.400050	0.1	-0.018954
0.401717	0.1	-0.016749
0.403383	0.1	-0.011206
0.405050	0.1	-0.003636
0.406717	0.1	0.003994
0.408383	0.1	0.008523
0.410050	0.1	0.009120
0.411717	0.1	0.007808
0.413383	0.1	0.006497
0.415050	0.1	0.004888
0.416717	0.1	0.001788
0.418383	0.1	-0.003040
0.420050	0.1	-0.008106
0.421717	0.1	-0.011325
0.423383	0.1	-0.011384
0.425050	0.1	-0.008881
0.426717	0.1	-0.006199
0.428383	0.1	-0.005603
0.430050	0.1	-0.007451
0.431717	0.1	-0.010371
0.433383	0.1	-0.013232
0.435050	0.1	-0.015676
0.436717	0.1	-0.017285
0.438383	0.1	-0.018001
0.440050	0.1	-0.017285
0.441717	0.1	-0.014246
0.443383	0.1	-0.008643
0.445050	0.1	-0.001192
0.446717	0.1	0.006378
0.448383	0.1	0.011981
0.450050	0.1	0.013769
0.451717	0.1	0.011325
0.453383	0.1	0.006735
0.455050	0.1	0.003099
0.456717	0.1	0.001907
0.458383	0.1	0.002623
0.460050	0.1	0.003994
0.461717	0.1	0.005186
0.463383	0.1	0.005782
0.465050	0.1	0.005484
0.466717	0.1	0.004351
0.468383	0.1	0.002921
0.470050	0.1	0.001729
0.471717	0.1	0.001192
0.473383	0.1	0.000834
0.475050	0.1	0.000238
0.476717	0.1	-0.000477
0.478383	0.1	-0.000715
0.480050	0.1	-0.000417
0.481717	0.1	-0.000298
0.483383	0.1	-0.000596
0.485050	0.1	-0.001609
0.486717	0.1	-0.003219
0.488383	0.1	-0.004888
0.490050	0.1	-0.005484
0.491717	0.1	-0.004470
0.493383	0.1	-0.003278
0.495050	0.1	-0.004292
0.496717	0.1	-0.008225
0.498383	0.1	-0.013828
0.500050	0.1	-0.019133
0.501717	0.1	-0.023127
0.503383	0.1	-0.025630
0.505050	0.1	-0.026524
0.506717	0.1	-0.026345
0.508383	0.1	-0.026107
0.510050	0.1	-0.025809
0.511717	0.1	-0.024557
0.513383	0.1	-0.021875
0.515050	0.1	-0.019014
0.516717	0.1	-0.017166
0.518383	0.1	-0.015616
0.520050	0.1	-0.012755
0.521717	0.1	-0.008166
0.523383	0.1	-0.003517
0.525050	0.1	-0.000834
0.526717	0.1	-0.001848
0.528383	0.1	-0.007391
0.530050	0.1	-0.016212
0.531717	0.1	-0.025213
0.533383	0.1	-0.032127
0.535050	0.1	-0.036538
0.536717	0.1	-0.038207
0.538383	0.1	-0.036359
0.540050	0.1	-0.030041
0.541717	0.1	-0.020385
0.543383	0.1	-0.011504
0.545050	0.1	-0.007749
0.546717	0.1	-0.010550
0.548383	0.1	-0.017047
0.550050	0.1	-0.023663
0.551717	0.1	-0.028551
0.553383	0.1	-0.031888
0.555050	0.1	-0.034094
0.556717	0.1	-0.034869
0.558383	0.1	-0.033498
0.560050	0.1	-0.030875
0.561717	0.1	-0.030279
0.563383	0.1	-0.032783
0.565050	0.1	-0.036418
0.566717	0.1	-0.038803
0.568383	0.1	-0.039518
0.570050	0.1	-0.039518
0.571717	0.1	-0.039160
0.573383	0.1	-0.038266
0.575050	0.1	-0.037193
0.576717	0.1	-0.036776
0.578383	0.1	-0.037730
0.580050	0.1	-0.039935
0.581717	0.1	-0.042200
0.583383	0.1	-0.043213
0.585050	0.1	-0.043511
0.586717	0.1	-0.044048
0.588383	0.1	-0.044107
0.590050	0.1	-0.042856
0.591717	0.1	-0.040531
0.593383	0.1	-0.037253
0.595050	0.1	-0.032485
0.596717	0.1	-0.026464
0.598383	0.1	-0.020623
0.600050	0.1	-0.016451
0.601717	0.1	-0.015020
0.603383	0.1	-0.016987
0.605050	0.1	-0.021517
0.606717	0.1	-0.027239
0.608383	0.1	-0.033736
0.610050	0.1	-0.040650
0.611717	0.1	-0.046372
0.613383	0.1	-0.048399
0.615050	0.1	-0.045359
0.616717	0.1	-0.037670
0.618383	0.1	-0.027180
0.620050	0.1	-0.017285
0.621717	0.1	-0.011802
0.623383	0.1	-0.013351
0.625050	0.1	-0.021100
0.626717	0.1	-0.031412
0.628383	0.1	-0.040174
0.630050	0.1	-0.045180
0.631717	0.1	-0.046968
0.633383	0.1	-0.047028
0.635050	0.1	-0.045598
0.636717	0.1	-0.041306
0.638383	0.1	-0.033796
0.640050	0.1	-0.025153
0.641717	0.1	-0.018299
0.643383	0.1	-0.014305
0.645050	0.1	-0.012875
0.646717	0.1	-0.013530
0.648383	0.1	-0.015378
0.650050	0.1	-0.017703
0.651717	0.1	-0.020504
0.653383	0.1	-0.023127
0.655050	0.1	-0.024319
0.656717	0.1	-0.024796
0.658383	0.1	-0.025868
0.660050	0.1	-0.026703
0.661717	0.1	-0.025094
0.663383	0.1	-0.020504
0.665050	0.1	-0.014782
0.666717	0.1	-0.010729
0.668383	0.1	-0.009537
0.670050	0.1	-0.011146
0.671717	0.1	-0.015140
0.673383	0.1	-0.021756
0.675050	0.1	-0.029862
0.676717	0.1	-0.037074
0.678383	0.1	-0.041366
0.680050	0.1	-0.043094
0.681717	0.1	-0.044107
0.683383	0.1	-0.045419
0.685050	0.1	-0.046372
0.686717	0.1	-0.044525
0.688383	0.1	-0.037611
0.690050	0.1	-0.025451
0.691717	0.1	-0.010610
0.693383	0.1	0.002325
0.695050	0.1	0.008762
0.696717	0.1	0.006318
0.698383	0.1	-0.003040
0.700050	0.1	-0.015199
0.701717	0.1	-0.026882
0.703383	0.1	-0.036597
0.705050	0.1	-0.042975
0.706717	0.1	-0.044286
0.708383	0.1	-0.040412
0.710050	0.1	-0.033498
0.711717	0.1	-0.026882
0.713383	0.1	-0.023246
0.715050	0.1	-0.022888
0.716717	0.1	-0.024080
0.718383	0.1	-0.025630
0.720050	0.1	-0.027180
0.721717	0.1	-0.028253
0.723383	0.1	-0.028968
0.725050	0.1	-0.029862
0.726717	0.1	-0.030518
0.728383	0.1	-0.029385
0.730050	0.1	-0.026107
0.731717	0.1	-0.022471
0.733383	0.1	-0.020683
0.735050	0.1	-0.021577
0.736717	0.1	-0.024498
0.738383	0.1	-0.027597
0.740050	0.1	-0.028670
0.741717	0.1	-0.027478
0.743383	0.1	-0.026345
0.745050	0.1	-0.027895
0.746717	0.1	-0.032067
0.748383	0.1	-0.035942
0.750050	0.1	-0.036657
0.751717	0.1	-0.033736
0.753383	0.1	-0.028908
0.755050	0.1	-0.024855
0.756717	0.1	-0.024080
0.758383	0.1	-0.026882
0.760050	0.1	-0.030935
0.761717	0.1	-0.033498
0.763383	0.1	-0.033140
0.765050	0.1	-0.030577
0.766717	0.1	-0.027657
0.768383	0.1	-0.026822
0.770050	0.1	-0.029385
0.771717	0.1	-0.034750
0.773383	0.1	-0.040531
0.775050	0.1	-0.043988
0.776717	0.1	-0.043273
0.778383	0.1	-0.038207
0.780050	0.1	-0.030935
0.781717	0.1	-0.023782
0.783383	0.1	-0.018239
0.785050	0.1	-0.015020
0.786717	0.1	-0.013709
0.788383	0.1	-0.013828
0.790050	0.1	-0.015497
0.791717	0.1	-0.018835
0.793383	0.1	-0.022888
0.795050	0.1	-0.026941
0.796717	0.1	-0.030875
0.798383	0.1	-0.033975
0.800050	0.1	-0.035465
0.801717	0.1	-0.035703
0.803383	0.1	-0.035167
0.805050	0.1	-0.034034
0.806717	0.1	-0.032783
0.808383	0.1	-0.031590
0.810050	0.1	-0.030577
0.811717	0.1	-0.030458
0.813383	0.1	-0.030994
0.815050	0.1	-0.030816
0.816717	0.1	-0.028610
0.818383	0.1	-0.025392
0.820050	0.1	-0.023723
0.821717	0.1	-0.025749
0.823383	0.1	-0.031173
0.825050	0.1	-0.037611
0.826717	0.1	-0.042081
0.828383	0.1	-0.042498
0.830050	0.1	-0.040472
0.831717	0.1	-0.039518
0.833383	0.1	-0.041425
0.835050	0.1	-0.045061
0.836717	0.1	-0.048637
0.838383	0.1	-0.051558
0.840050	0.1	-0.053704
0.841717	0.1	-0.053942
0.843383	0.1	-0.051558
0.845050	0.1	-0.047266
0.846717	0.1	-0.042439
0.848383	0.1	-0.037432
0.850050	0.1	-0.032067
0.851717	0.1	-0.027657
0.853383	0.1	-0.026524
0.855050	0.1	-0.029147
0.856717	0.1	-0.033975
0.858383	0.1	-0.038683
0.860050	0.1	-0.041425
0.861717	0.1	-0.041485
0.863383	0.1	-0.039577
0.865050	0.1	-0.036597
0.866717	0.1	-0.033200
0.868383	0.1	-0.030458
0.870050	0.1	-0.029981
0.871717	0.1	-0.031829
0.873383	0.1	-0.034034
0.875050	0.1	-0.034153
0.876717	0.1	-0.031531
0.878383	0.1	-0.027597
0.880050	0.1	-0.024557
0.881717	0.1	-0.023603
0.883383	0.1	-0.024140
0.885050	0.1	-0.026524
0.886717	0.1	-0.032067
0.888383	0.1	-0.040233
0.890050	0.1	-0.047743
0.891717	0.1	-0.051081
0.893383	0.1	-0.049412
0.895050	0.1	-0.044405
0.896717	0.1	-0.038445
0.898383	0.1	-0.034094
0.900050	0.1	-0.033736
0.901717	0.1	-0.037313
0.903383	0.1	-0.042200
0.905050	0.1	-0.045776
0.906717	0.1	-0.047088
0.908383	0.1	-0.046372
0.910050	0.1	-0.044525
0.911717	0.1	-0.042140
0.913383	0.1	-0.039279
0.915050	0.1	-0.035703
0.916717	0.1	-0.031829
0.918383	0.1	-0.028312
0.920050	0.1	-0.026166
0.921717	0.1	-0.026643
0.923383	0.1	-0.030398
0.925050	0.1	-0.036061
0.926717	0.1	-0.040650
0.928383	0.1	-0.041723
0.930050	0.1	-0.038743
0.931717	0.1	-0.032902
0.933383	0.1	-0.026107
0.935050	0.1	-0.020623
0.936717	0.1	-0.016570
0.938383	0.1	-0.012159
0.940050	0.1	-0.006139
0.941717	0.1	-0.000060
0.943383	0.1	0.002682
0.945050	0.1	-0.000238
0.946717	0.1	-0.007987
0.948383	0.1	-0.016749
0.950050	0.1	-0.022709
0.951717	0.1	-0.024378
0.953383	0.1	-0.022590
0.955050	0.1	-0.019789
0.956717	0.1	-0.019372
0.958383	0.1	-0.023067
0.960050	0.1	-0.029564
0.961717	0.1	-0.035703
0.963383	0.1	-0.039220
0.965050	0.1	-0.040591
0.966717	0.1	-0.041604
0.968383	0.1	-0.042856
0.970050	0.1	-0.043690
0.971717	0.1	-0.043094
0.973383	0.1	-0.040889
0.975050	0.1	-0.037789
0.976717	0.1	-0.033736
0.978383	0.1	-0.028491
0.980050	0.1	-0.022650
0.981717	0.1	-0.018239
0.983383	0.1	-0.018060
0.985050	0.1	-0.023365
0.986717	0.1	-0.032187
0.988383	0.1	-0.040710
0.990050	0.1	-0.045419
0.991717	0.1	-0.044107
0.993383	0.1	-0.037432
0.995050	0.1	-0.028074
0.996717	0.1	-0.019491
0.998383	0.1	-0.014246
1.000050	0.1	-0.013530
1.001717	0.1	-0.015974
1.003383	0.1	-0.019372
1.005050	0.1	-0.022352
1.006717	0.1	-0.024319
1.008383	0.1	-0.024796
1.010050	0.1	-0.023544
1.011717	0.1	-0.021338
1.013383	0.1	-0.019431
1.015050	0.1	-0.018299
1.016717	0.1	-0.016451
1.018383	0.1	-0.012219
1.020050	0.1	-0.006557
1.021717	0.1	-0.002921
1.023383	0.1	-0.004113
1.025050	0.1	-0.010014
1.026717	0.1	-0.018239
1.028383	0.1	-0.026762
1.030050	0.1	-0.035167
1.031717	0.1	-0.042975
1.033383	0.1	-0.048220
1.035050	0.1	-0.049591
1.036717	0.1	-0.047743
1.038383	0.1	-0.044167
1.040050	0.1	-0.038862
1.041717	0.1	-0.032306
1.043383	0.1	-0.026762
1.045050	0.1	-0.024319
1.046717	0.1	-0.025272
1.048383	0.1	-0.028431
1.050050	0.1	-0.031412
1.051717	0.1	-0.032783
1.053383	0.1	-0.033438
1.055050	0.1	-0.035346
1.056717	0.1	-0.039339
1.058383	0.1	-0.044465
1.060050	0.1	-0.048876
1.061717	0.1	-0.051439
1.063383	0.1	-0.051737
1.065050	0.1	-0.049472
1.066717	0.1	-0.044227
1.068383	0.1	-0.036895
1.070050	0.1	-0.029564
1.071717	0.1	-0.024021
1.073383	0.1	-0.020802
1.075050	0.1	-0.019848
1.076717	0.1	-0.021338
1.078383	0.1	-0.025570
1.080050	0.1	-0.031054
1.081717	0.1	-0.034750
1.083383	0.1	-0.034690
1.085050	0.1	-0.031590
1.086717	0.1	-0.027835
1.088383	0.1	-0.025094
1.090050	0.1	-0.024378
1.091717	0.1	-0.026107
1.093383	0.1	-0.029385
1.095050	0.1	-0.031888
1.096717	0.1	-0.031590
1.098383	0.1	-0.028431
1.100050	0.1	-0.025213
1.101717	0.1	-0.024855
1.103383	0.1	-0.027120
1.105050	0.1	-0.029445
1.106717	0.1	-0.029802
1.108383	0.1	-0.028312
1.110050	0.1	-0.026047
1.111717	0.1	-0.024319
1.113383	0.1	-0.025094
1.115050	0.1	-0.028849
1.116717	0.1	-0.034273
1.118383	0.1	-0.039339
1.120050	0.1	-0.042558
1.121717	0.1	-0.042975
1.123383	0.1	-0.041485
1.125050	0.1	-0.040293
1.126717	0.1	-0.040829
1.128383	0.1	-0.042498
1.130050	0.1	-0.043094
1.131717	0.1	-0.041664
1.133383	0.1	-0.040114
1.135050	0.1	-0.040531
1.136717	0.1	-0.042558
1.138383	0.1	-0.044703
1.140050	0.1	-0.045896
1.141717	0.1	-0.046134
1.143383	0.1	-0.046492
1.145050	0.1	-0.047982
1.146717	0.1	-0.049949
1.148383	0.1	-0.050485
1.150050	0.1	-0.047922
1.151717	0.1	-0.042439
1.153383	0.1	-0.036061
1.155050	0.1	-0.031531
1.156717	0.1	-0.030041
1.158383	0.1	-0.031233
1.160050	0.1	-0.034213
1.161717	0.1	-0.037909
1.163383	0.1	-0.040710
1.165050	0.1	-0.041544
1.166717	0.1	-0.041008
1.168383	0.1	-0.040650
1.170050	0.1	-0.042140
1.171717	0.1	-0.045419
1.173383	0.1	-0.048876
1.175050	0.1	-0.050426
1.176717	0.1	-0.048876
1.178383	0.1	-0.044107
1.180050	0.1	-0.038087
1.181717	0.1	-0.033975
1.183383	0.1	-0.034153
1.185050	0.1	-0.038564
1.186717	0.1	-0.044823
1.188383	0.1	-0.049591
1.190050	0.1	-0.050247
1.191717	0.1	-0.046074
1.193383	0.1	-0.038147
1.195050	0.1	-0.029624
1.196717	0.1	-0.024378
1.198383	0.1	-0.023365
1.200050	0.1	-0.023425
1.201717	0.1	-0.020683
1.203383	0.1	-0.014186
1.205050	0.1	-0.006318
1.206717	0.1	-0.000298
1.208383	0.1	0.001729
1.210050	0.1	-0.000834
1.211717	0.1	-0.007212
1.213383	0.1	-0.015438
1.215050	0.1	-0.022531
1.216717	0.1	-0.025809
1.218383	0.1	-0.024557
1.220050	0.1	-0.020921
1.221717	0.1	-0.017762
1.223383	0.1	-0.016153
1.225050	0.1	-0.015974
1.226717	0.1	-0.016749
1.228383	0.1	-0.018716
1.230050	0.1	-0.022113
1.231717	0.1	-0.026464
1.233383	0.1	-0.030756
1.235050	0.1	-0.034034
1.236717	0.1	-0.035882
1.238383	0.1	-0.036597
1.240050	0.1	-0.037074
1.241717	0.1	-0.038028
1.243383	0.1	-0.038981
1.245050	0.1	-0.038743
1.246717	0.1	-0.036061
1.248383	0.1	-0.030637
1.250050	0.1	-0.023603
1.251717	0.1	-0.017583
1.253383	0.1	-0.015020
1.255050	0.1	-0.015974
1.256717	0.1	-0.018001
1.258383	0.1	-0.018537
1.260050	0.1	-0.016928
1.261717	0.1	-0.014305
1.263383	0.1	-0.011504
1.265050	0.1	-0.008702
1.266717	0.1	-0.006437
1.268383	0.1	-0.005722
1.270050	0.1	-0.007927
1.271717	0.1	-0.013530
1.273383	0.1	-0.020921
1.275050	0.1	-0.027120
1.276717	0.1	-0.030518
1.278383	0.1	-0.031650
1.280050	0.1	-0.031531
1.281717	0.1	-0.030696
1.283383	0.1	-0.029743
1.285050	0.1	-0.029027
1.286717	0.1	-0.028372
1.288383	0.1	-0.027299
1.290050	0.1	-0.026107
1.291717	0.1	-0.025332
1.293383	0.1	-0.025451
1.295050	0.1	-0.026882
1.296717	0.1	-0.029206
1.298383	0.1	-0.031590
1.300050	0.1	-0.033259
1.301717	0.1	-0.034750
1.303383	0.1	-0.037074
1.305050	0.1	-0.040889
1.306717	0.1	-0.045240
1.308383	0.1	-0.048101
1.310050	0.1	-0.048757
1.311717	0.1	-0.048041
1.313383	0.1	-0.046313
1.315050	0.1	-0.043273
1.316717	0.1	-0.038505
1.318383	0.1	-0.031948
1.320050	0.1	-0.023723
1.321717	0.1	-0.014067
1.323383	0.1	-0.002742
1.325050	0.1	0.011027
1.326717	0.1	0.028074
1.328383	0.1	0.049055
1.330050	0.1	0.073910
1.331717	0.1	0.100732
1.333383	0.1	0.125647
1.335050	0.1	0.144899
1.336717	0.1	0.158012
1.338383	0.1	0.167727
1.340050	0.1	0.177443
1.341717	0.1	0.187993
1.343383	0.1	0.197649
1.345050	0.1	0.204086
1.346717	0.1	0.204563
1.348383	0.1	0.197113
1.350050	0.1	0.181794
1.351717	0.1	0.161588
1.353383	0.1	0.140786
1.355050	0.1	0.122130
1.356717	0.1	0.105202
1.358383	0.1	0.088036
1.360050	0.1	0.069797
1.361717	0.1	0.052154
1.363383	0.1	0.037134
1.365050	0.1	0.026047
1.366717	0.1	0.019073
1.368383	0.1	0.014901
1.370050	0.1	0.011623
1.371717	0.1	0.007987
1.373383	0.1	0.004113
1.375050	0.1	0.000060
1.376717	0.1	-0.004113
1.378383	0.1	-0.007570
1.380050	0.1	-0.009060
1.381717	0.1	-0.007808
1.383383	0.1	-0.004411
1.385050	0.1	-0.000894
1.386717	0.1	0.000060
1.388383	0.1	-0.003099
1.390050	0.1	-0.010073
1.391717	0.1	-0.019252
1.393383	0.1	-0.028908
1.395050	0.1	-0.037432
1.396717	0.1	-0.043333
1.398383	0.1	-0.046968
1.400050	0.1	-0.049412
1.401717	0.1	-0.051439
1.403383	0.1	-0.053346
1.405050	0.1	-0.055015
1.406717	0.1	-0.055432
1.408383	0.1	-0.053465
1.410050	0.1	-0.049114
1.411717	0.1	-0.043631
1.413383	0.1	-0.039279
1.415050	0.1	-0.038087
1.416717	0.1	-0.039995
1.418383	0.1	-0.042796
1.420050	0.1	-0.044167
1.421717	0.1	-0.043035
1.423383	0.1	-0.039697
1.425050	0.1	-0.034630
1.426717	0.1	-0.027895
1.428383	0.1	-0.019670
1.430050	0.1	-0.010252
1.431717	0.1	0.000238
1.433383	0.1	0.011802
1.435050	0.1	0.023365
1.436717	0.1	0.032902
1.438383	0.1	0.039279
1.440050	0.1	0.043333
1.441717	0.1	0.047207
1.443383	0.1	0.052273
1.445050	0.1	0.058591
1.446717	0.1	0.065386
1.448383	0.1	0.072241
1.450050	0.1	0.080287
1.451717	0.1	0.091136
1.453383	0.1	0.103712
1.455050	0.1	0.114918
1.456717	0.1	0.122368
1.458383	0.1	0.126183
1.460050	0.1	0.127316
1.461717	0.1	0.127077
1.463383	0.1	0.128448
1.465050	0.1	0.134349
1.466717	0.1	0.145078
1.468383	0.1	0.158191
1.470050	0.1	0.169992
1.471717	0.1	0.178039
1.473383	0.1	0.181437
1.475050	0.1	0.179350
1.476717	0.1	0.172317
1.478383	0.1	0.163913
1.480050	0.1	0.159740
1.481717	0.1	0.162184
1.483383	0.1	0.168920
1.485050	0.1	0.176251
1.486717	0.1	0.181854
1.488383	0.1	0.185013
1.490050	0.1	0.186026
1.491717	0.1	0.184953
1.493383	0.1	0.182569
1.495050	0.1	0.181854
1.496717	0.1	0.186384
1.498383	0.1	0.197470
1.500050	0.1	0.212729
1.501717	0.1	0.226796
1.503383	0.1	0.235558
1.505050	0.1	0.237703
1.506717	0.1	0.234664
1.508383	0.1	0.228822
1.510050	0.1	0.222623
1.511717	0.1	0.218153
1.513383	0.1	0.216186
1.515050	0.1	0.216424
1.516717	0.1	0.219166
1.518383	0.1	0.225902
1.520050	0.1	0.236928
1.521717	0.1	0.251055
1.523383	0.1	0.266731
1.525050	0.1	0.282288
1.526717	0.1	0.295997
1.528383	0.1	0.307083
1.530050	0.1	0.316083
1.531717	0.1	0.324607
1.533383	0.1	0.333726
1.535050	0.1	0.343204
1.536717	0.1	0.352085
1.538383	0.1	0.359952
1.540050	0.1	0.367820
1.541717	0.1	0.376701
1.543383	0.1	0.386834
1.545050	0.1	0.396967
1.546717	0.1	0.405788
1.548383	0.1	0.412524
1.550050	0.1	0.417352
1.551717	0.1	0.421286
1.553383	0.1	0.425458
1.555050	0.1	0.430584
1.556717	0.1	0.437140
1.558383	0.1	0.445247
1.560050	0.1	0.454187
1.561717	0.1	0.463486
1.563383	0.1	0.473499
1.565050	0.1	0.485778
1.566717	0.1	0.502646
1.568383	0.1	0.525594
1.570050	0.1	0.554442
1.571717	0.1	0.588357
1.573383	0.1	0.625372
1.575050	0.1	0.662863
1.576717	0.1	0.700116
1.578383	0.1	0.738382
1.580050	0.1	0.778496
1.581717	0.1	0.818729
1.583383	0.1	0.855804
1.585050	0.1	0.887454
1.586717	0.1	0.913024
1.588383	0.1	0.933349
1.590050	0.1	0.950158
1.591717	0.1	0.965238
1.593383	0.1	0.979245
1.595050	0.1	0.990927
1.596717	0.1	0.999808
1.598383	0.1	1.008511
1.600050	0.1	1.022697
1.601717	0.1	1.048982
1.603383	0.1	1.094639
1.605050	0.1	1.167595
1.606717	0.1	1.277208
1.608383	0.1	1.432598
1.610050	0.1	1.640082
1.611717	0.1	1.901209
1.613383	0.1	2.212823
1.615050	0.1	2.568722
1.616717	0.1	2.961993
1.618383	0.1	3.384233
1.620050	0.1	3.823340
1.621717	0.1	4.264236
1.623383	0.1	4.692376
1.625050	0.1	5.097092
1.626717	0.1	5.472720
1.628383	0.1	5.817950
1.630050	0.1	6.132961
1.631717	0.1	6.417573
1.633383	0.1	6.671667
1.635050	0.1	6.897033
1.636717	0.1	7.096708
1.638383	0.1	7.273376
1.640050	0.1	7.428289
1.641717	0.1	7.561028
1.643383	0.1	7.669688
1.645050	0.1	7.751704
1.646717	0.1	7.806004
1.648383	0.1	7.834673
1.650050	0.1	7.841707
1.651717	0.1	7.829309
1.653383	0.1	7.796765
1.655050	0.1	7.743299
1.656717	0.1	7.670284
1.658383	0.1	7.581175
1.660050	0.1	7.480026
1.661717	0.1	7.369161
1.663383	0.1	7.247925
1.665050	0.1	7.113934
1.666717	0.1	6.966353
1.668383	0.1	6.808103
1.670050	0.1	6.644547
1.671717	0.1	6.480217
1.673383	0.1	6.316245
1.675050	0.1	6.151438
1.676717	0.1	5.984426
1.678383	0.1	5.814374
1.680050	0.1	5.641103
1.681717	0.1	5.465567
1.683383	0.1	5.288184
1.685050	0.1	5.107761
1.686717	0.1	4.923404
1.688383	0.1	4.735947
1.690050	0.1	4.548252
1.691717	0.1	4.363597
1.693383	0.1	4.183471
1.695050	0.1	4.006565
1.696717	0.1	3.830970
1.698383	0.1	3.656686
1.700050	0.1	3.485501
1.701717	0.1	3.318787
1.703383	0.1	3.156424
1.705050	0.1	2.998412
1.706717	0.1	2.845228
1.708383	0.1	2.696812
1.710050	0.1	2.553344
1.711717	0.1	2.415240
1.713383	0.1	2.282381
1.715050	0.1	2.153576
1.716717	0.1	2.027929
1.718383	0.1	1.905263
1.720050	0.1	1.786411
1.721717	0.1	1.671970
1.723383	0.1	1.561403
1.725050	0.1	1.453519
1.726717	0.1	1.348078
1.728383	0.1	1.245856
1.730050	0.1	1.149058
1.731717	0.1	1.059592
1.733383	0.1	0.976980
1.735050	0.1	0.898778
1.736717	0.1	0.823975
1.738383	0.1	0.754476
1.740050	0.1	0.692785
1.741717	0.1	0.638843
1.743383	0.1	0.589967
1.745050	0.1	0.543714
1.746717	0.1	0.499725
1.748383	0.1	0.458121
1.750050	0.1	0.417709
1.751717	0.1	0.377297
1.753383	0.1	0.337243
1.755050	0.1	0.299633
1.756717	0.1	0.265896
1.758383	0.1	0.236154
1.760050	0.1	0.209630
1.761717	0.1	0.185430
1.763383	0.1	0.162780
1.765050	0.1	0.141323
1.766717	0.1	0.121057
1.768383	0.1	0.102162
1.770050	0.1	0.084937
1.771717	0.1	0.069678
1.773383	0.1	0.055492
1.775050	0.1	0.040412
1.776717	0.1	0.023544
1.778383	0.1	0.006318
1.780050	0.1	-0.009596
1.781717	0.1	-0.024676
1.783383	0.1	-0.039756
1.785050	0.1	-0.054181
1.786717	0.1	-0.066221
1.788383	0.1	-0.074148
1.790050	0.1	-0.077486
1.791717	0.1	-0.077605
1.793383	0.1	-0.076592
1.795050	0.1	-0.076354
1.796717	0.1	-0.078440
1.798383	0.1	-0.083685
1.800050	0.1	-0.091314
1.801717	0.1	-0.099480
1.803383	0.1	-0.105977
1.805050	0.1	-0.110745
1.806717	0.1	-0.115335
1.808383	0.1	-0.120521
1.810050	0.1	-0.124991
1.811717	0.1	-0.127196
1.813383	0.1	-0.127256
1.815050	0.1	-0.127375
1.816717	0.1	-0.129700
1.818383	0.1	-0.134528
1.820050	0.1	-0.140369
1.821717	0.1	-0.147045
1.823383	0.1	-0.155807
1.825050	0.1	-0.166833
1.826717	0.1	-0.177205
1.828383	0.1	-0.183344
1.830050	0.1	-0.183880
1.831717	0.1	-0.178635
1.833383	0.1	-0.168443
1.835050	0.1	-0.156641
1.836717	0.1	-0.147820
1.838383	0.1	-0.143826
1.840050	0.1	-0.142813
1.841717	0.1	-0.142336
1.843383	0.1	-0.142157
1.845050	0.1	-0.142694
1.846717	0.1	-0.142157
1.848383	0.1	-0.138402
1.850050	0.1	-0.132322
1.851717	0.1	-0.125766
1.853383	0.1	-0.118196
1.855050	0.1	-0.107884
1.856717	0.1	-0.094175
1.858383	0.1	-0.077426
1.860050	0.1	-0.058174
1.861717	0.1	-0.035882
1.863383	0.1	-0.010252
1.865050	0.1	0.018120
1.866717	0.1	0.048041
1.868383	0.1	0.078857
1.870050	0.1	0.111043
1.871717	0.1	0.145733
1.873383	0.1	0.183880
1.875050	0.1	0.226021
1.876717	0.1	0.272095
1.878383	0.1	0.320792
1.880050	0.1	0.369668
1.881717	0.1	0.415981
1.883383	0.1	0.459135
1.885050	0.1	0.499725
1.886717	0.1	0.536382
1.888383	0.1	0.566661
1.890050	0.1	0.590920
1.891717	0.1	0.611842
1.893383	0.1	0.631452
1.895050	0.1	0.650406
1.896717	0.1	0.669241
1.898383	0.1	0.687242
1.900050	0.1	0.701845
1.901717	0.1	0.710368
1.903383	0.1	0.711739
1.905050	0.1	0.706613
1.906717	0.1	0.696242
1.908383	0.1	0.681877
1.910050	0.1	0.664175
1.911717	0.1	0.643730
1.913383	0.1	0.621498
1.915050	0.1	0.598669
1.916717	0.1	0.576377
1.918383	0.1	0.555515
1.920050	0.1	0.536084
1.921717	0.1	0.517607
1.923383	0.1	0.499368
1.925050	0.1	0.481010
1.926717	0.1	0.463247
1.928383	0.1	0.447035
1.930050	0.1	0.432372
1.931717	0.1	0.417948
1.933383	0.1	0.400722
1.935050	0.1	0.378191
1.936717	0.1	0.351429
1.938383	0.1	0.324726
1.940050	0.1	0.302553
1.941717	0.1	0.286996
1.943383	0.1	0.276566
1.945050	0.1	0.268042
1.946717	0.1	0.259757
1.948383	0.1	0.251353
1.950050	0.1	0.242293
1.951717	0.1	0.232399
1.953383	0.1	0.222147
1.955050	0.1	0.212371
1.956717	0.1	0.202835
1.958383	0.1	0.192285
1.960050	0.1	0.179410
1.961717	0.1	0.163913
1.963383	0.1	0.147223
1.965050	0.1	0.131905
1.966717	0.1	0.120997
1.968383	0.1	0.116646
1.970050	0.1	0.117183
1.971717	0.1	0.118077
1.973383	0.1	0.115156
1.975050	0.1	0.106812
1.976717	0.1	0.093758
1.978383	0.1	0.078201
1.980050	0.1	0.062227
1.981717	0.1	0.047266
1.983383	0.1	0.033975
1.985050	0.1	0.022709
1.986717	0.1	0.013113
1.988383	0.1	0.005186
1.990050	0.1	-0.000596
1.991717	0.1	-0.003994
1.993383	0.1	-0.005662
1.995050	0.1	-0.006974
1.996717	0.1	-0.008762
1.998383	0.1	-0.011146
2.000050	0.1	-0.014603
2.001717	0.1	-0.019312
2.003383	0.1	-0.025094
2.005050	0.1	-0.031710
2.006717	0.1	-0.039756
2.008383	0.1	-0.049710
2.010050	0.1	-0.060797
2.011717	0.1	-0.070870
2.013383	0.1	-0.078142
2.015050	0.1	-0.082374
2.016717	0.1	-0.084341
2.018383	0.1	-0.085235
2.020050	0.1	-0.085711
2.021717	0.1	-0.085294
2.023383	0.1	-0.083387
2.025050	0.1	-0.081003
2.026717	0.1	-0.079870
2.028383	0.1	-0.080764
2.030050	0.1	-0.083864
2.031717	0.1	-0.089407
2.033383	0.1	-0.097394
2.035050	0.1	-0.106454
2.036717	0.1	-0.114322
2.038383	0.1	-0.119507
2.040050	0.1	-0.121713
2.041717	0.1	-0.121236
2.043383	0.1	-0.118315
2.045050	0.1	-0.114620
2.046717	0.1	-0.113189
2.048383	0.1	-0.115633
2.050050	0.1	-0.121057
2.051717	0.1	-0.126898
2.053383	0.1	-0.130892
2.055050	0.1	-0.131547
2.056717	0.1	-0.128746
2.058383	0.1	-0.123918
2.060050	0.1	-0.120103
2.061717	0.1	-0.120640
2.063383	0.1	-0.126481
2.065050	0.1	-0.136256
2.066717	0.1	-0.147283
2.068383	0.1	-0.156641
2.070050	0.1	-0.161767
2.071717	0.1	-0.162482
2.073383	0.1	-0.160575
2.075050	0.1	-0.157952
2.076717	0.1	-0.155687
2.078383	0.1	-0.154018
2.080050	0.1	-0.153422
2.081717	0.1	-0.154018
2.083383	0.1	-0.155270
2.085050	0.1	-0.156522
2.086717	0.1	-0.157595
2.088383	0.1	-0.158966
2.090050	0.1	-0.161111
2.091717	0.1	-0.164032
2.093383	0.1	-0.166237
2.095050	0.1	-0.166953
2.096717	0.1	-0.166595
2.098383	0.1	-0.166297
2.100050	0.1	-0.166774
2.101717	0.1	-0.167966
2.103383	0.1	-0.168860
2.105050	0.1	-0.168979
2.106717	0.1	-0.168502
2.108383	0.1	-0.168562
2.110050	0.1	-0.170112
2.111717	0.1	-0.172377
2.113383	0.1	-0.173450
2.115050	0.1	-0.172257
2.116717	0.1	-0.169456
2.118383	0.1	-0.165820
2.120050	0.1	-0.161469
2.121717	0.1	-0.156701
2.123383	0.1	-0.152171
2.125050	0.1	-0.148535
2.126717	0.1	-0.145257
2.128383	0.1	-0.141621
2.130050	0.1	-0.137568
2.131717	0.1	-0.133991
2.133383	0.1	-0.132442
2.135050	0.1	-0.133693
2.136717	0.1	-0.136614
2.138383	0.1	-0.138879
2.140050	0.1	-0.139475
2.141717	0.1	-0.139058
2.143383	0.1	-0.138819
2.145050	0.1	-0.138998
2.146717	0.1	-0.138760
2.148383	0.1	-0.136912
2.150050	0.1	-0.132322
2.151717	0.1	-0.124455
2.153383	0.1	-0.113428
2.155050	0.1	-0.101268
2.156717	0.1	-0.090301
2.158383	0.1	-0.081658
2.160050	0.1	-0.075817
2.161717	0.1	-0.072658
2.163383	0.1	-0.071049
2.165050	0.1	-0.069439
2.166717	0.1	-0.067770
2.168383	0.1	-0.067115
2.170050	0.1	-0.067711
2.171717	0.1	-0.068426
2.173383	0.1	-0.067651
2.175050	0.1	-0.064433
2.176717	0.1	-0.058532
2.178383	0.1	-0.050902
2.180050	0.1	-0.043154
2.181717	0.1	-0.035822
2.183383	0.1	-0.028789
2.185050	0.1	-0.022411
2.186717	0.1	-0.017822
2.188383	0.1	-0.016630
2.190050	0.1	-0.019848
2.191717	0.1	-0.026405
2.193383	0.1	-0.032842
2.195050	0.1	-0.036240
2.196717	0.1	-0.035822
2.198383	0.1	-0.031948
2.200050	0.1	-0.025451
2.201717	0.1	-0.018775
2.203383	0.1	-0.013947
2.205050	0.1	-0.011086
2.206717	0.1	-0.009477
2.208383	0.1	-0.009418
2.210050	0.1	-0.011206
2.211717	0.1	-0.013590
2.213383	0.1	-0.014424
2.215050	0.1	-0.012338
2.216717	0.1	-0.007987
2.218383	0.1	-0.003755
2.220050	0.1	-0.001550
2.221717	0.1	-0.000834
2.223383	0.1	0.000596
2.225050	0.1	0.003815
2.226717	0.1	0.008404
2.228383	0.1	0.012815
2.230050	0.1	0.015557
2.231717	0.1	0.016093
2.233383	0.1	0.015140
2.235050	0.1	0.014365
2.236717	0.1	0.015199
2.238383	0.1	0.017226
2.240050	0.1	0.019193
2.241717	0.1	0.020981
2.243383	0.1	0.022829
2.245050	0.1	0.024974
2.246717	0.1	0.027418
2.248383	0.1	0.029802
2.250050	0.1	0.031471
2.251717	0.1	0.031948
2.253383	0.1	0.030994
2.255050	0.1	0.029564
2.256717	0.1	0.029504
2.258383	0.1	0.032485
2.260050	0.1	0.038505
2.261717	0.1	0.045776
2.263383	0.1	0.051320
2.265050	0.1	0.052392
2.266717	0.1	0.048637
2.268383	0.1	0.043035
2.270050	0.1	0.038683
2.271717	0.1	0.036299
2.273383	0.1	0.034571
2.275050	0.1	0.032365
2.276717	0.1	0.030100
2.278383	0.1	0.029266
2.280050	0.1	0.031590
2.281717	0.1	0.036657
2.283383	0.1	0.042379
2.285050	0.1	0.047207
2.286717	0.1	0.051260
2.288383	0.1	0.054657
2.290050	0.1	0.056088
2.291717	0.1	0.054121
2.293383	0.1	0.048578
2.295050	0.1	0.041127
2.296717	0.1	0.034630
2.298383	0.1	0.030041
2.300050	0.1	0.025630
2.301717	0.1	0.020146
2.303383	0.1	0.015497
2.305050	0.1	0.015080
2.306717	0.1	0.020444
2.308383	0.1	0.030041
2.310050	0.1	0.040591
2.311717	0.1	0.049293
2.313383	0.1	0.054896
2.315050	0.1	0.057280
2.316717	0.1	0.056267
2.318383	0.1	0.052691
2.320050	0.1	0.048816
2.321717	0.1	0.045836
2.323383	0.1	0.043452
2.325050	0.1	0.041187
2.326717	0.1	0.039339
2.328383	0.1	0.038803
2.330050	0.1	0.040233
2.331717	0.1	0.042856
2.333383	0.1	0.044644
2.335050	0.1	0.044346
2.336717	0.1	0.042319
2.338383	0.1	0.040174
2.340050	0.1	0.038803
2.341717	0.1	0.037968
2.343383	0.1	0.037372
2.345050	0.1	0.037730
2.346717	0.1	0.040770
2.348383	0.1	0.046849
2.350050	0.1	0.052869
2.351717	0.1	0.054538
2.353383	0.1	0.050187
2.355050	0.1	0.041962
2.356717	0.1	0.034511
2.358383	0.1	0.031292
2.360050	0.1	0.032663
2.361717	0.1	0.036836
2.363383	0.1	0.041962
2.365050	0.1	0.045955
2.366717	0.1	0.046551
2.368383	0.1	0.042856
2.370050	0.1	0.035882
2.371717	0.1	0.027001
2.373383	0.1	0.017226
2.375050	0.1	0.007689
2.376717	0.1	-0.000179
2.378383	0.1	-0.005722
2.380050	0.1	-0.008881
2.381717	0.1	-0.008285
2.383383	0.1	-0.002444
2.385050	0.1	0.007093
2.386717	0.1	0.016153
2.388383	0.1	0.021875
2.390050	0.1	0.024855
2.391717	0.1	0.026643
2.393383	0.1	0.027120
2.395050	0.1	0.025928
2.396717	0.1	0.023544
2.398383	0.1	0.021219
2.400050	0.1	0.019908
2.401717	0.1	0.019789
2.403383	0.1	0.019729
2.405050	0.1	0.018418
2.406717	0.1	0.015378
2.408383	0.1	0.012219
2.410050	0.1	0.010788
2.411717	0.1	0.010192
2.413383	0.1	0.007629
2.415050	0.1	0.001550
2.416717	0.1	-0.006676
2.418383	0.1	-0.015080
2.420050	0.1	-0.022113
2.421717	0.1	-0.026464
2.423383	0.1	-0.028193
2.425050	0.1	-0.028610
2.426717	0.1	-0.029266
2.428383	0.1	-0.030994
2.430050	0.1	-0.034094
2.431717	0.1	-0.038087
2.433383	0.1	-0.041842
2.435050	0.1	-0.043690
2.436717	0.1	-0.042737
2.438383	0.1	-0.040174
2.440050	0.1	-0.038564
2.441717	0.1	-0.039399
2.443383	0.1	-0.042737
2.445050	0.1	-0.047326
2.446717	0.1	-0.051379
2.448383	0.1	-0.053704
2.450050	0.1	-0.054359
2.451717	0.1	-0.054538
2.453383	0.1	-0.055373
2.455050	0.1	-0.056982
2.456717	0.1	-0.057638
2.458383	0.1	-0.055254
2.460050	0.1	-0.049770
2.461717	0.1	-0.042558
2.463383	0.1	-0.035644
2.465050	0.1	-0.031829
2.466717	0.1	-0.033140
2.468383	0.1	-0.038803
2.470050	0.1	-0.046313
2.471717	0.1	-0.053644
2.473383	0.1	-0.060141
2.475050	0.1	-0.065148
2.476717	0.1	-0.068069
2.478383	0.1	-0.068009
2.480050	0.1	-0.065327
2.481717	0.1	-0.061452
2.483383	0.1	-0.058055
2.485050	0.1	-0.055194
2.486717	0.1	-0.053346
2.488383	0.1	-0.052989
2.490050	0.1	-0.053883
2.491717	0.1	-0.054836
2.493383	0.1	-0.055015
2.495050	0.1	-0.054896
2.496717	0.1	-0.054777
2.498383	0.1	-0.054300
2.500050	0.1	-0.053227
2.501717	0.1	-0.052154
2.503383	0.1	-0.051379
2.505050	0.1	-0.050724
2.506717	0.1	-0.050843
2.508383	0.1	-0.053287
2.510050	0.1	-0.058055
2.511717	0.1	-0.062823
2.513383	0.1	-0.064850
2.515050	0.1	-0.063300
2.516717	0.1	-0.059068
2.518383	0.1	-0.054121
2.520050	0.1	-0.050545
2.521717	0.1	-0.050426
2.523383	0.1	-0.053465
2.525050	0.1	-0.057578
2.526717	0.1	-0.060558
2.528383	0.1	-0.061750
2.530050	0.1	-0.061810
2.531717	0.1	-0.061154
2.533383	0.1	-0.059724
2.535050	0.1	-0.058651
2.536717	0.1	-0.059366
2.538383	0.1	-0.062943
2.540050	0.1	-0.069320
2.541717	0.1	-0.076413
2.543383	0.1	-0.081539
2.545050	0.1	-0.082970
2.546717	0.1	-0.079691
2.548383	0.1	-0.071645
2.550050	0.1	-0.060678
2.551717	0.1	-0.049770
2.553383	0.1	-0.041783
2.555050	0.1	-0.038028
2.556717	0.1	-0.038207
2.558383	0.1	-0.041664
2.560050	0.1	-0.047505
2.561717	0.1	-0.055134
2.563383	0.1	-0.063062
2.565050	0.1	-0.068784
2.566717	0.1	-0.070632
2.568383	0.1	-0.069499
2.570050	0.1	-0.067353
2.571717	0.1	-0.066340
2.573383	0.1	-0.067472
2.575050	0.1	-0.069678
2.576717	0.1	-0.070810
2.578383	0.1	-0.069022
2.580050	0.1	-0.063419
2.581717	0.1	-0.055015
2.583383	0.1	-0.046790
2.585050	0.1	-0.042021
2.586717	0.1	-0.042319
2.588383	0.1	-0.047207
2.590050	0.1	-0.054240
2.591717	0.1	-0.060380
2.593383	0.1	-0.063062
2.595050	0.1	-0.061154
2.596717	0.1	-0.055194
2.598383	0.1	-0.046849
2.600050	0.1	-0.039279
2.601717	0.1	-0.035763
2.603383	0.1	-0.037372
2.605050	0.1	-0.042021
2.606717	0.1	-0.046253
2.608383	0.1	-0.047684
2.610050	0.1	-0.045836
2.611717	0.1	-0.042200
2.613383	0.1	-0.038445
2.615050	0.1	-0.035822
2.616717	0.1	-0.035048
2.618383	0.1	-0.036478
2.620050	0.1	-0.039876
2.621717	0.1	-0.044286
2.623383	0.1	-0.048816
2.625050	0.1	-0.052810
2.626717	0.1	-0.056744
2.628383	0.1	-0.060916
2.630050	0.1	-0.064671
2.631717	0.1	-0.067472
2.633383	0.1	-0.069141
2.635050	0.1	-0.068903
2.636717	0.1	-0.064611
2.638383	0.1	-0.055611
2.640050	0.1	-0.045002
2.641717	0.1	-0.036955
2.643383	0.1	-0.033319
2.645050	0.1	-0.033617
2.646717	0.1	-0.036538
2.648383	0.1	-0.041068
2.650050	0.1	-0.046551
2.651717	0.1	-0.052273
2.653383	0.1	-0.057161
2.655050	0.1	-0.059664
2.656717	0.1	-0.058889
2.658383	0.1	-0.056326
2.660050	0.1	-0.054300
2.661717	0.1	-0.053585
2.663383	0.1	-0.052810
2.665050	0.1	-0.051081
2.666717	0.1	-0.048220
2.668383	0.1	-0.044882
2.670050	0.1	-0.042021
2.671717	0.1	-0.041008
2.673383	0.1	-0.042439
2.675050	0.1	-0.045419
2.676717	0.1	-0.047624
2.678383	0.1	-0.047326
2.680050	0.1	-0.045419
2.681717	0.1	-0.044048
2.683383	0.1	-0.043631
2.685050	0.1	-0.042379
2.686717	0.1	-0.039279
2.688383	0.1	-0.034809
2.690050	0.1	-0.029743
2.691717	0.1	-0.025094
2.693383	0.1	-0.022769
2.695050	0.1	-0.024259
2.696717	0.1	-0.029385
2.698383	0.1	-0.036895
2.700050	0.1	-0.045061
2.701717	0.1	-0.051856
2.703383	0.1	-0.056446
2.705050	0.1	-0.059068
2.706717	0.1	-0.059724
2.708383	0.1	-0.059009
2.710050	0.1	-0.057697
2.711717	0.1	-0.056148
2.713383	0.1	-0.054061
2.715050	0.1	-0.050604
2.716717	0.1	-0.045300
2.718383	0.1	-0.038862
2.720050	0.1	-0.033200
2.721717	0.1	-0.029922
2.723383	0.1	-0.029027
2.725050	0.1	-0.029266
2.726717	0.1	-0.029087
2.728383	0.1	-0.027955
2.730050	0.1	-0.026107
2.731717	0.1	-0.023544
2.733383	0.1	-0.020504
2.735050	0.1	-0.017643
2.736717	0.1	-0.016034
2.738383	0.1	-0.015736
2.740050	0.1	-0.016212
2.741717	0.1	-0.016928
2.743383	0.1	-0.018537
2.745050	0.1	-0.021398
2.746717	0.1	-0.023544
2.748383	0.1	-0.022054
2.750050	0.1	-0.016332
2.751717	0.1	-0.008225
2.753383	0.1	-0.000834
2.755050	0.1	0.003099
2.756717	0.1	0.001907
2.758383	0.1	-0.004113
2.760050	0.1	-0.012636
2.761717	0.1	-0.020564
2.763383	0.1	-0.025034
2.765050	0.1	-0.025153
2.766717	0.1	-0.023425
2.768383	0.1	-0.023127
2.770050	0.1	-0.024498
2.771717	0.1	-0.025809
2.773383	0.1	-0.026047
2.775050	0.1	-0.025213
2.776717	0.1	-0.023842
2.778383	0.1	-0.022471
2.780050	0.1	-0.021577
2.781717	0.1	-0.021517
2.783383	0.1	-0.022352
2.785050	0.1	-0.023425
2.786717	0.1	-0.024199
2.788383	0.1	-0.024080
2.790050	0.1	-0.022054
2.791717	0.1	-0.017643
2.793383	0.1	-0.012100
2.795050	0.1	-0.006914
2.796717	0.1	-0.002503
2.798383	0.1	0.001311
2.800050	0.1	0.005186
2.801717	0.1	0.009120
2.803383	0.1	0.011265
2.805050	0.1	0.010312
2.806717	0.1	0.006497
2.808383	0.1	0.001132
2.810050	0.1	-0.003815
2.811717	0.1	-0.006974
2.813383	0.1	-0.008285
2.815050	0.1	-0.008285
2.816717	0.1	-0.007629
2.818383	0.1	-0.006676
2.820050	0.1	-0.005841
2.821717	0.1	-0.005484
2.823383	0.1	-0.006080
2.825050	0.1	-0.007570
2.826717	0.1	-0.009239
2.828383	0.1	-0.010312
2.830050	0.1	-0.010133
2.831717	0.1	-0.008464
2.833383	0.1	-0.006020
2.835050	0.1	-0.003576
2.836717	0.1	-0.001490
2.838383	0.1	0.000358
2.840050	0.1	0.002861
2.841717	0.1	0.006437
2.843383	0.1	0.009954
2.845050	0.1	0.012696
2.846717	0.1	0.014722
2.848383	0.1	0.015795
2.850050	0.1	0.015438
2.851717	0.1	0.014544
2.853383	0.1	0.013292
2.855050	0.1	0.010729
2.856717	0.1	0.007153
2.858383	0.1	0.004411
2.860050	0.1	0.003994
2.861717	0.1	0.005066
2.863383	0.1	0.005901
2.865050	0.1	0.004828
2.866717	0.1	0.001073
2.868383	0.1	-0.004828
2.870050	0.1	-0.011325
2.871717	0.1	-0.015914
2.873383	0.1	-0.016451
2.875050	0.1	-0.012457
2.876717	0.1	-0.005960
2.878383	0.1	0.000060
2.880050	0.1	0.003397
2.881717	0.1	0.003815
2.883383	0.1	0.002503
2.885050	0.1	0.000298
2.886717	0.1	-0.002801
2.888383	0.1	-0.006616
2.890050	0.1	-0.009894
2.891717	0.1	-0.010729
2.893383	0.1	-0.008881
2.895050	0.1	-0.006378
2.896717	0.1	-0.005662
2.898383	0.1	-0.007510
2.900050	0.1	-0.009716
2.901717	0.1	-0.008941
2.903383	0.1	-0.004172
2.905050	0.1	0.001848
2.906717	0.1	0.005841
2.908383	0.1	0.005960
2.910050	0.1	0.002086
2.911717	0.1	-0.004649
2.913383	0.1	-0.011325
2.915050	0.1	-0.014603
2.916717	0.1	-0.013113
2.918383	0.1	-0.009239
2.920050	0.1	-0.006020
2.921717	0.1	-0.004768
2.923383	0.1	-0.005484
2.925050	0.1	-0.007212
2.926717	0.1	-0.008523
2.928383	0.1	-0.008583
2.930050	0.1	-0.007629
2.931717	0.1	-0.006855
2.933383	0.1	-0.007212
2.935050	0.1	-0.008643
2.936717	0.1	-0.009596
2.938383	0.1	-0.008523
2.940050	0.1	-0.005186
2.941717	0.1	-0.001550
2.943383	0.1	0.000417
2.945050	0.1	0.001192
2.946717	0.1	0.002503
2.948383	0.1	0.004649
2.950050	0.1	0.006795
2.951717	0.1	0.007927
2.953383	0.1	0.007808
2.955050	0.1	0.007093
2.956717	0.1	0.006974
2.958383	0.1	0.007570
2.960050	0.1	0.008285
2.961717	0.1	0.008464
2.963383	0.1	0.008285
2.965050	0.1	0.008702
2.966717	0.1	0.009477
2.968383	0.1	0.008881
2.970050	0.1	0.005782
2.971717	0.1	0.000477
2.973383	0.1	-0.005186
2.975050	0.1	-0.008821
2.976717	0.1	-0.009716
2.978383	0.1	-0.008762
2.980050	0.1	-0.006557
2.981717	0.1	-0.003815
2.983383	0.1	-0.001490
2.985050	0.1	-0.000596
2.986717	0.1	-0.002205
2.988383	0.1	-0.006258
2.990050	0.1	-0.011444
2.991717	0.1	-0.015676
2.993383	0.1	-0.016630
2.995050	0.1	-0.012457
2.996717	0.1	-0.003338
2.998383	0.1	0.007331
3.000050	0.1	0.014424
3.001717	0.1	0.015378
3.003383	0.1	0.012040
3.005050	0.1	0.007153
3.006717	0.1	0.002265
3.008383	0.1	-0.002205
3.010050	0.1	-0.006437
3.011717	0.1	-0.009477
3.013383	0.1	-0.009298
3.015050	0.1	-0.005782
3.016717	0.1	-0.001013
3.018383	0.1	0.002086
3.020050	0.1	0.002146
3.021717	0.1	0.000119
3.023383	0.1	-0.002086
3.025050	0.1	-0.002205
3.026717	0.1	0.000715
3.028383	0.1	0.005364
3.030050	0.1	0.009358
3.031717	0.1	0.011504
3.033383	0.1	0.012219
3.035050	0.1	0.012398
3.036717	0.1	0.011921
3.038383	0.1	0.009954
3.040050	0.1	0.005603
3.041717	0.1	-0.000417
3.043383	0.1	-0.006795
3.045050	0.1	-0.012457
3.046717	0.1	-0.016510
3.048383	0.1	-0.018060
3.050050	0.1	-0.016749
3.051717	0.1	-0.013053
3.053383	0.1	-0.008643
3.055050	0.1	-0.005662
3.056717	0.1	-0.005245
3.058383	0.1	-0.007153
3.060050	0.1	-0.010729
3.061717	0.1	-0.014961
3.063383	0.1	-0.018716
3.065050	0.1	-0.020862
3.066717	0.1	-0.020742
3.068383	0.1	-0.018358
3.070050	0.1	-0.014722
3.071717	0.1	-0.011086
3.073383	0.1	-0.008225
3.075050	0.1	-0.005901
3.076717	0.1	-0.003338
3.078383	0.1	-0.001132
3.080050	0.1	-0.000119
3.081717	0.1	-0.000119
3.083383	0.1	-0.000119
3.085050	0.1	0.000477
3.086717	0.1	0.001431
3.088383	0.1	0.001788
3.090050	0.1	0.000834
3.091717	0.1	-0.001669
3.093383	0.1	-0.005901
3.095050	0.1	-0.011683
3.096717	0.1	-0.017464
3.098383	0.1	-0.021517
3.100050	0.1	-0.023901
3.101717	0.1	-0.026047
3.103383	0.1	-0.028610
3.105050	0.1	-0.031173
3.106717	0.1	-0.033617
3.108383	0.1	-0.035048
3.110050	0.1	-0.033498
3.111717	0.1	-0.027657
3.113383	0.1	-0.018656
3.115050	0.1	-0.009358
3.116717	0.1	-0.002742
3.118383	0.1	-0.001311
3.120050	0.1	-0.004709
3.121717	0.1	-0.009656
3.123383	0.1	-0.012159
3.125050	0.1	-0.010550
3.126717	0.1	-0.006795
3.128383	0.1	-0.004470
3.130050	0.1	-0.005364
3.131717	0.1	-0.008464
3.133383	0.1	-0.011981
3.135050	0.1	-0.015259
3.136717	0.1	-0.018477
3.138383	0.1	-0.020981
3.140050	0.1	-0.021875
3.141717	0.1	-0.020981
3.143383	0.1	-0.019610
3.145050	0.1	-0.018537
3.146717	0.1	-0.017524
3.148383	0.1	-0.015855
3.150050	0.1	-0.013828
3.151717	0.1	-0.013530
3.153383	0.1	-0.016689
3.155050	0.1	-0.021994
3.156717	0.1	-0.026762
3.158383	0.1	-0.029743
3.160050	0.1	-0.030160
3.161717	0.1	-0.027776
3.163383	0.1	-0.023186
3.165050	0.1	-0.017703
3.166717	0.1	-0.012398
3.168383	0.1	-0.008523
3.170050	0.1	-0.007331
3.171717	0.1	-0.008583
3.173383	0.1	-0.010490
3.175050	0.1	-0.011384
3.176717	0.1	-0.010669
3.178383	0.1	-0.009000
3.180050	0.1	-0.007927
3.181717	0.1	-0.008762
3.183383	0.1	-0.012100
3.185050	0.1	-0.017166
3.186717	0.1	-0.022948
3.188383	0.1	-0.028193
3.190050	0.1	-0.031352
3.191717	0.1	-0.030875
3.193383	0.1	-0.027001
3.195050	0.1	-0.021696
3.196717	0.1	-0.016809
3.198383	0.1	-0.012994
3.200050	0.1	-0.010073
3.201717	0.1	-0.007570
3.203383	0.1	-0.005603
3.205050	0.1	-0.004590
3.206717	0.1	-0.004709
3.208383	0.1	-0.006139
3.210050	0.1	-0.008404
3.211717	0.1	-0.010788
3.213383	0.1	-0.013530
3.215050	0.1	-0.017405
3.216717	0.1	-0.022829
3.218383	0.1	-0.028253
3.220050	0.1	-0.031173
3.221717	0.1	-0.030935
3.223383	0.1	-0.029564
3.225050	0.1	-0.028551
3.226717	0.1	-0.028372
3.228383	0.1	-0.029564
3.230050	0.1	-0.033438
3.231717	0.1	-0.038862
3.233383	0.1	-0.041366
3.235050	0.1	-0.037313
3.236717	0.1	-0.027478
3.238383	0.1	-0.015914
3.240050	0.1	-0.006914
3.241717	0.1	-0.002921
3.243383	0.1	-0.003934
3.245050	0.1	-0.008106
3.246717	0.1	-0.012755
3.248383	0.1	-0.015199
3.250050	0.1	-0.014544
3.251717	0.1	-0.012100
3.253383	0.1	-0.010133
3.255050	0.1	-0.010490
3.256717	0.1	-0.013113
3.258383	0.1	-0.015557
3.260050	0.1	-0.015557
3.261717	0.1	-0.013173
3.263383	0.1	-0.010669
3.265050	0.1	-0.010788
3.266717	0.1	-0.015259
3.268383	0.1	-0.023425
3.270050	0.1	-0.032723
3.271717	0.1	-0.038862
3.273383	0.1	-0.038445
3.275050	0.1	-0.032365
3.276717	0.1	-0.025690
3.278383	0.1	-0.023007
3.280050	0.1	-0.024974
3.281717	0.1	-0.029325
3.283383	0.1	-0.033557
3.285050	0.1	-0.036061
3.286717	0.1	-0.036836
3.288383	0.1	-0.036359
3.290050	0.1	-0.034213
3.291717	0.1	-0.029683
3.293383	0.1	-0.023067
3.295050	0.1	-0.016212
3.296717	0.1	-0.011325
3.298383	0.1	-0.010192
3.300050	0.1	-0.013232
3.301717	0.1	-0.019491
3.303383	0.1	-0.026703
3.305050	0.1	-0.032008
3.306717	0.1	-0.034094
3.308383	0.1	-0.033796
3.310050	0.1	-0.032425
3.311717	0.1	-0.030994
3.313383	0.1	-0.030279
3.315050	0.1	-0.030160
3.316717	0.1	-0.030518
3.318383	0.1	-0.031769
3.320050	0.1	-0.033736
3.321717	0.1	-0.035465
3.323383	0.1	-0.035882
3.325050	0.1	-0.034571
3.326717	0.1	-0.032365
3.328383	0.1	-0.030100
3.330050	0.1	-0.028312
3.331717	0.1	-0.026584
3.333383	0.1	-0.024796
3.335050	0.1	-0.023186
3.336717	0.1	-0.022352
3.338383	0.1	-0.022411
3.340050	0.1	-0.022769
3.341717	0.1	-0.022173
3.343383	0.1	-0.020146
3.345050	0.1	-0.017464
3.346717	0.1	-0.015736
3.348383	0.1	-0.015974
3.350050	0.1	-0.018179
3.351717	0.1	-0.022411
3.353383	0.1	-0.028491
3.355050	0.1	-0.034690
3.356717	0.1	-0.038266
3.358383	0.1	-0.037909
3.360050	0.1	-0.034630
3.361717	0.1	-0.030398
3.363383	0.1	-0.027239
3.365050	0.1	-0.025868
3.366717	0.1	-0.025928
3.368383	0.1	-0.026643
3.370050	0.1	-0.027895
3.371717	0.1	-0.029504
3.373383	0.1	-0.030935
3.375050	0.1	-0.031292
3.376717	0.1	-0.029743
3.378383	0.1	-0.026226
3.380050	0.1	-0.021219
3.381717	0.1	-0.015378
3.383383	0.1	-0.010908
3.385050	0.1	-0.010192
3.386717	0.1	-0.013709
3.388383	0.1	-0.019968
3.390050	0.1	-0.026703
3.391717	0.1	-0.032008
3.393383	0.1	-0.035405
3.395050	0.1	-0.037193
3.396717	0.1	-0.037730
3.398383	0.1	-0.037074
3.400050	0.1	-0.034511
3.401717	0.1	-0.029743
3.403383	0.1	-0.024080
3.405050	0.1	-0.020862
3.406717	0.1	-0.022709
3.408383	0.1	-0.028849
3.410050	0.1	-0.035763
3.411717	0.1	-0.040114
3.413383	0.1	-0.040293
3.415050	0.1	-0.036538
3.416717	0.1	-0.030518
3.418383	0.1	-0.024796
3.420050	0.1	-0.020325
3.421717	0.1	-0.016987
3.423383	0.1	-0.014722
3.425050	0.1	-0.013769
3.426717	0.1	-0.014484
3.428383	0.1	-0.016689
3.430050	0.1	-0.019372
3.431717	0.1	-0.021577
3.433383	0.1	-0.022948
3.435050	0.1	-0.022948
3.436717	0.1	-0.021398
3.438383	0.1	-0.019252
3.440050	0.1	-0.018120
3.441717	0.1	-0.019789
3.443383	0.1	-0.025213
3.445050	0.1	-0.032544
3.446717	0.1	-0.038624
3.448383	0.1	-0.041604
3.450050	0.1	-0.041664
3.451717	0.1	-0.038803
3.453383	0.1	-0.032544
3.455050	0.1	-0.023782
3.456717	0.1	-0.015676
3.458383	0.1	-0.011623
3.460050	0.1	-0.012338
3.461717	0.1	-0.015438
3.463383	0.1	-0.018895
3.465050	0.1	-0.022948
3.466717	0.1	-0.027776
3.468383	0.1	-0.031114
3.470050	0.1	-0.029802
3.471717	0.1	-0.023484
3.473383	0.1	-0.015378
3.475050	0.1	-0.009358
3.476717	0.1	-0.007153
3.478383	0.1	-0.008345
3.480050	0.1	-0.011265
3.481717	0.1	-0.014484
3.483383	0.1	-0.017524
3.485050	0.1	-0.019133
3.486717	0.1	-0.015676
3.488383	0.1	-0.003099
3.490050	0.1	0.019312
3.491717	0.1	0.048935
3.493383	0.1	0.080645
3.495050	0.1	0.110149
3.496717	0.1	0.135481
3.498383	0.1	0.156224
3.500050	0.1	0.173032
3.501717	0.1	0.186980
3.503383	0.1	0.199318
3.505050	0.1	0.210941
3.506717	0.1	0.222743
3.508383	0.1	0.235617
3.510050	0.1	0.249386
3.511717	0.1	0.262260
3.513383	0.1	0.272095
3.515050	0.1	0.278473
3.516717	0.1	0.281096
3.518383	0.1	0.279605
3.520050	0.1	0.275195
3.521717	0.1	0.269830
3.523383	0.1	0.264525
3.525050	0.1	0.259399
3.526717	0.1	0.253737
3.528383	0.1	0.246286
3.530050	0.1	0.235796
3.531717	0.1	0.221968
3.533383	0.1	0.207067
3.535050	0.1	0.194788
3.536717	0.1	0.185847
3.538383	0.1	0.177741
3.540050	0.1	0.168741
3.541717	0.1	0.159085
3.543383	0.1	0.149369
3.545050	0.1	0.139773
3.546717	0.1	0.130713
3.548383	0.1	0.122547
3.550050	0.1	0.115454
3.551717	0.1	0.110030
3.553383	0.1	0.106156
3.555050	0.1	0.102818
3.556717	0.1	0.100136
3.558383	0.1	0.098586
3.560050	0.1	0.096917
3.561717	0.1	0.093579
3.563383	0.1	0.089049
3.565050	0.1	0.084400
3.566717	0.1	0.079393
3.568383	0.1	0.074685
3.570050	0.1	0.072122
3.571717	0.1	0.073016
3.573383	0.1	0.077188
3.575050	0.1	0.082314
3.576717	0.1	0.084221
3.578383	0.1	0.080466
3.580050	0.1	0.073075
3.581717	0.1	0.065625
3.583383	0.1	0.059664
3.585050	0.1	0.054777
3.586717	0.1	0.050783
3.588383	0.1	0.047863
3.590050	0.1	0.046134
3.591717	0.1	0.045538
3.593383	0.1	0.045776
3.595050	0.1	0.045836
3.596717	0.1	0.045359
3.598383	0.1	0.045419
3.600050	0.1	0.046730
3.601717	0.1	0.047445
3.603383	0.1	0.045061
3.605050	0.1	0.039518
3.606717	0.1	0.032485
3.608383	0.1	0.026524
3.610050	0.1	0.023782
3.611717	0.1	0.024438
3.613383	0.1	0.026762
3.615050	0.1	0.028551
3.616717	0.1	0.028372
3.618383	0.1	0.025630
3.620050	0.1	0.020981
3.621717	0.1	0.015855
3.623383	0.1	0.011683
3.625050	0.1	0.008464
3.626717	0.1	0.006557
3.628383	0.1	0.007510
3.630050	0.1	0.011683
3.631717	0.1	0.017524
3.633383	0.1	0.023127
3.635050	0.1	0.027537
3.636717	0.1	0.029743
3.638383	0.1	0.029027
3.640050	0.1	0.026286
3.641717	0.1	0.023782
3.643383	0.1	0.023544
3.645050	0.1	0.025988
3.646717	0.1	0.030100
3.648383	0.1	0.033975
3.650050	0.1	0.035822
3.651717	0.1	0.034809
3.653383	0.1	0.031590
3.655050	0.1	0.027776
3.656717	0.1	0.024855
3.658383	0.1	0.022709
3.660050	0.1	0.021160
3.661717	0.1	0.019908
3.663383	0.1	0.018537
3.665050	0.1	0.017822
3.666717	0.1	0.018418
3.668383	0.1	0.019610
3.670050	0.1	0.020266
3.671717	0.1	0.019431
3.673383	0.1	0.015676
3.675050	0.1	0.008285
3.676717	0.1	-0.000298
3.678383	0.1	-0.006080
3.680050	0.1	-0.006199
3.681717	0.1	-0.000536
3.683383	0.1	0.007987
3.685050	0.1	0.014484
3.686717	0.1	0.016212
3.688383	0.1	0.013888
3.690050	0.1	0.010669
3.691717	0.1	0.009894
3.693383	0.1	0.012517
3.695050	0.1	0.017345
3.696717	0.1	0.022471
3.698383	0.1	0.027239
3.700050	0.1	0.031173
3.701717	0.1	0.033140
3.703383	0.1	0.031888
3.705050	0.1	0.027299
3.706717	0.1	0.020862
3.708383	0.1	0.015378
3.710050	0.1	0.013590
3.711717	0.1	0.016153
3.713383	0.1	0.021338
3.715050	0.1	0.026464
3.716717	0.1	0.029206
3.718383	0.1	0.028372
3.720050	0.1	0.024676
3.721717	0.1	0.020325
3.723383	0.1	0.017822
3.725050	0.1	0.018537
3.726717	0.1	0.022054
3.728383	0.1	0.026464
3.730050	0.1	0.029862
3.731717	0.1	0.031769
3.733383	0.1	0.031829
3.735050	0.1	0.028729
3.736717	0.1	0.022590
3.738383	0.1	0.015318
3.740050	0.1	0.008881
3.741717	0.1	0.004292
3.743383	0.1	0.001371
3.745050	0.1	-0.001431
3.746717	0.1	-0.005424
3.748383	0.1	-0.009179
3.750050	0.1	-0.009716
3.751717	0.1	-0.005007
3.753383	0.1	0.003755
3.755050	0.1	0.012338
3.756717	0.1	0.017643
3.758383	0.1	0.020444
3.760050	0.1	0.023425
3.761717	0.1	0.027478
3.763383	0.1	0.031769
3.765050	0.1	0.034630
3.766717	0.1	0.033557
3.768383	0.1	0.027478
3.770050	0.1	0.018537
3.771717	0.1	0.010788
3.773383	0.1	0.007153
3.775050	0.1	0.008643
3.776717	0.1	0.014484
3.778383	0.1	0.022590
3.780050	0.1	0.029922
3.781717	0.1	0.034273
3.783383	0.1	0.035942
3.785050	0.1	0.035882
3.786717	0.1	0.034451
3.788383	0.1	0.032425
3.790050	0.1	0.031412
3.791717	0.1	0.031829
3.793383	0.1	0.031590
3.795050	0.1	0.029385
3.796717	0.1	0.026226
3.798383	0.1	0.024736
3.800050	0.1	0.027001
3.801717	0.1	0.032485
3.803383	0.1	0.038028
3.805050	0.1	0.040114
3.806717	0.1	0.037432
3.808383	0.1	0.031352
3.810050	0.1	0.024438
3.811717	0.1	0.019729
3.813383	0.1	0.018239
3.815050	0.1	0.018775
3.816717	0.1	0.019372
3.818383	0.1	0.018895
3.820050	0.1	0.017405
3.821717	0.1	0.015378
3.823383	0.1	0.013113
3.825050	0.1	0.011027
3.826717	0.1	0.009894
3.828383	0.1	0.010252
3.830050	0.1	0.012338
3.831717	0.1	0.015676
3.833383	0.1	0.018775
3.835050	0.1	0.020266
3.836717	0.1	0.019729
3.838383	0.1	0.018299
3.840050	0.1	0.016689
3.841717	0.1	0.014424
3.843383	0.1	0.012219
3.845050	0.1	0.012338
3.846717	0.1	0.015378
3.848383	0.1	0.019372
3.850050	0.1	0.022531
3.851717	0.1	0.024617
3.853383	0.1	0.025690
3.855050	0.1	0.025392
3.856717	0.1	0.024080
3.858383	0.1	0.022769
3.860050	0.1	0.021756
3.861717	0.1	0.021160
3.863383	0.1	0.020444
3.865050	0.1	0.018716
3.866717	0.1	0.016034
3.868383	0.1	0.014067
3.870050	0.1	0.014246
3.871717	0.1	0.017822
3.873383	0.1	0.024378
3.875050	0.1	0.030577
3.876717	0.1	0.031769
3.878383	0.1	0.027120
3.880050	0.1	0.019312
3.881717	0.1	0.011086
3.883383	0.1	0.003278
3.885050	0.1	-0.003815
3.886717	0.1	-0.009179
3.888383	0.1	-0.011921
3.890050	0.1	-0.011623
3.891717	0.1	-0.008583
3.893383	0.1	-0.003695
3.895050	0.1	0.001729
3.896717	0.1	0.006616
3.898383	0.1	0.010431
3.900050	0.1	0.013173
3.901717	0.1	0.015020
3.903383	0.1	0.015795
3.905050	0.1	0.014782
3.906717	0.1	0.012279
3.908383	0.1	0.009477
3.910050	0.1	0.006974
3.911717	0.1	0.004709
3.913383	0.1	0.003338
3.915050	0.1	0.003934
3.916717	0.1	0.007033
3.918383	0.1	0.012577
3.920050	0.1	0.019491
3.921717	0.1	0.025630
3.923383	0.1	0.029206
3.925050	0.1	0.029743
3.926717	0.1	0.027955
3.928383	0.1	0.024915
3.930050	0.1	0.022173
3.931717	0.1	0.020564
3.933383	0.1	0.019968
3.935050	0.1	0.019431
3.936717	0.1	0.018299
3.938383	0.1	0.016749
3.940050	0.1	0.014901
3.941717	0.1	0.012994
3.943383	0.1	0.011146
3.945050	0.1	0.008404
3.946717	0.1	0.004172
3.948383	0.1	-0.000775
3.950050	0.1	-0.004828
3.951717	0.1	-0.006855
3.953383	0.1	-0.005722
3.955050	0.1	-0.000775
3.956717	0.1	0.007153
3.958383	0.1	0.015080
3.960050	0.1	0.020206
3.961717	0.1	0.021338
3.963383	0.1	0.019848
3.965050	0.1	0.018120
3.966717	0.1	0.018001
3.968383	0.1	0.018954
3.970050	0.1	0.020266
3.971717	0.1	0.022173
3.973383	0.1	0.024796
3.975050	0.1	0.027537
3.976717	0.1	0.030696
3.978383	0.1	0.034213
3.980050	0.1	0.036001
3.981717	0.1	0.034511
3.983383	0.1	0.030339
3.985050	0.1	0.026107
3.986717	0.1	0.024855
3.988383	0.1	0.027418
3.990050	0.1	0.031829
3.991717	0.1	0.035048
3.993383	0.1	0.034750
3.995050	0.1	0.030398
3.996717	0.1	0.023365
3.998383	0.1	0.016570
4.000050	0.1	0.012815
4.001717	0.1	0.013530
4.003383	0.1	0.018179
4.005050	0.1	0.024140
4.006717	0.1	0.028491
4.008383	0.1	0.029564
4.010050	0.1	0.027120
4.011717	0.1	0.022113
4.013383	0.1	0.016630
4.015050	0.1	0.012994
4.016717	0.1	0.011325
4.018383	0.1	0.009894
4.020050	0.1	0.007391
4.021717	0.1	0.003397
4.023383	0.1	-0.001609
4.025050	0.1	-0.006199
4.026717	0.1	-0.009239
4.028383	0.1	-0.010133
4.030050	0.1	-0.008643
4.031717	0.1	-0.004649
4.033383	0.1	0.000775
4.035050	0.1	0.006199
4.036717	0.1	0.011265
4.038383	0.1	0.016451
4.040050	0.1	0.021279
4.041717	0.1	0.023961
4.043383	0.1	0.022829
4.045050	0.1	0.018358
4.046717	0.1	0.012994
4.048383	0.1	0.008643
4.050050	0.1	0.005841
4.051717	0.1	0.003934
4.053383	0.1	0.002205
4.055050	0.1	0.001252
4.056717	0.1	0.002444
4.058383	0.1	0.005960
4.060050	0.1	0.009835
4.061717	0.1	0.011861
4.063383	0.1	0.011206
4.065050	0.1	0.008285
4.066717	0.1	0.004590
4.068383	0.1	0.003099
4.070050	0.1	0.006139
4.071717	0.1	0.011921
4.073383	0.1	0.016570
4.075050	0.1	0.017762
4.076717	0.1	0.016034
4.078383	0.1	0.012457
4.080050	0.1	0.007510
4.081717	0.1	0.001848
4.083383	0.1	-0.002563
4.085050	0.1	-0.003159
4.086717	0.1	0.000715
4.088383	0.1	0.007391
4.090050	0.1	0.014424
4.091717	0.1	0.020385
4.093383	0.1	0.024974
4.095050	0.1	0.027716
4.096717	0.1	0.027835
4.098383	0.1	0.025094
4.100050	0.1	0.020623
4.101717	0.1	0.016510
4.103383	0.1	0.014365
4.105050	0.1	0.014782
4.106717	0.1	0.017047
4.108383	0.1	0.019908
4.110050	0.1	0.022709
4.111717	0.1	0.025153
4.113383	0.1	0.026405
4.115050	0.1	0.026464
4.116717	0.1	0.026047
4.118383	0.1	0.025392
4.120050	0.1	0.023901
4.121717	0.1	0.021636
4.123383	0.1	0.019550
4.125050	0.1	0.018239
4.126717	0.1	0.016749
4.128383	0.1	0.013471
4.130050	0.1	0.007749
4.131717	0.1	0.000358
4.133383	0.1	-0.007093
4.135050	0.1	-0.012219
4.136717	0.1	-0.013232
4.138383	0.1	-0.010133
4.140050	0.1	-0.004113
4.141717	0.1	0.003040
4.143383	0.1	0.009894
4.145050	0.1	0.015676
4.146717	0.1	0.019968
4.148383	0.1	0.022471
4.150050	0.1	0.023067
4.151717	0.1	0.022411
4.153383	0.1	0.020742
4.155050	0.1	0.016630
4.156717	0.1	0.009716
4.158383	0.1	0.002027
4.160050	0.1	-0.004292
4.161717	0.1	-0.008583
4.163383	0.1	-0.010014
4.165050	0.1	-0.006974
4.166717	0.1	0.000477
4.168383	0.1	0.010252
4.170050	0.1	0.018418
4.171717	0.1	0.021279
4.173383	0.1	0.017881
4.175050	0.1	0.011325
4.176717	0.1	0.005662
4.178383	0.1	0.001967
4.180050	0.1	-0.000477
4.181717	0.1	-0.001788
4.183383	0.1	-0.002623
4.185050	0.1	-0.003815
4.186717	0.1	-0.004709
4.188383	0.1	-0.003576
4.190050	0.1	0.000298
4.191717	0.1	0.006616
4.193383	0.1	0.013828
4.195050	0.1	0.018716
4.196717	0.1	0.019014
4.198383	0.1	0.015557
4.200050	0.1	0.011027
4.201717	0.1	0.007927
4.203383	0.1	0.006855
4.205050	0.1	0.006735
4.206717	0.1	0.006855
4.208383	0.1	0.007808
4.210050	0.1	0.009894
4.211717	0.1	0.011981
4.213383	0.1	0.012338
4.215050	0.1	0.010133
4.216717	0.1	0.006676
4.218383	0.1	0.004590
4.220050	0.1	0.004828
4.221717	0.1	0.005841
4.223383	0.1	0.005543
4.225050	0.1	0.003219
4.226717	0.1	0.000119
4.228383	0.1	-0.001609
4.230050	0.1	-0.000715
4.231717	0.1	0.001609
4.233383	0.1	0.003099
4.235050	0.1	0.003159
4.236717	0.1	0.002921
4.238383	0.1	0.004530
4.240050	0.1	0.009716
4.241717	0.1	0.017822
4.243383	0.1	0.026166
4.245050	0.1	0.031829
4.246717	0.1	0.033796
4.248383	0.1	0.033140
4.250050	0.1	0.031650
4.251717	0.1	0.029624
4.253383	0.1	0.025511
4.255050	0.1	0.017583
4.256717	0.1	0.007391
4.258383	0.1	-0.001371
4.260050	0.1	-0.006497
4.261717	0.1	-0.008404
4.263383	0.1	-0.007808
4.265050	0.1	-0.005126
4.266717	0.1	-0.001252
4.268383	0.1	0.002980
4.270050	0.1	0.006616
4.271717	0.1	0.008941
4.273383	0.1	0.010431
4.275050	0.1	0.012398
4.276717	0.1	0.015140
4.278383	0.1	0.017643
4.280050	0.1	0.019073
4.281717	0.1	0.019968
4.283383	0.1	0.020385
4.285050	0.1	0.019968
4.286717	0.1	0.018954
4.288383	0.1	0.017464
4.290050	0.1	0.015140
4.291717	0.1	0.012159
4.293383	0.1	0.009239
4.295050	0.1	0.005841
4.296717	0.1	0.001311
4.298383	0.1	-0.002384
4.300050	0.1	-0.003099
4.301717	0.1	-0.000656
4.303383	0.1	0.003815
4.305050	0.1	0.009060
4.306717	0.1	0.013590
4.308383	0.1	0.016868
4.310050	0.1	0.019610
4.311717	0.1	0.022352
4.313383	0.1	0.024498
4.315050	0.1	0.024557
4.316717	0.1	0.022173
4.318383	0.1	0.018656
4.320050	0.1	0.015855
4.321717	0.1	0.014067
4.323383	0.1	0.011802
4.325050	0.1	0.007927
4.326717	0.1	0.003636
4.328383	0.1	0.001132
4.330050	0.1	0.000894
4.331717	0.1	0.001252
4.333383	0.1	0.001192
4.335050	0.1	0.001788
4.336717	0.1	0.003815
4.338383	0.1	0.006318
4.340050	0.1	0.007987
4.341717	0.1	0.008345
4.343383	0.1	0.007510
4.345050	0.1	0.006378
4.346717	0.1	0.006914
4.348383	0.1	0.010014
4.350050	0.1	0.014007
4.351717	0.1	0.016809
4.353383	0.1	0.017583
4.355050	0.1	0.016987
4.356717	0.1	0.016630
4.358383	0.1	0.018060
4.360050	0.1	0.020862
4.361717	0.1	0.022888
4.363383	0.1	0.022173
4.365050	0.1	0.019312
4.366717	0.1	0.016928
4.368383	0.1	0.017107
4.370050	0.1	0.019252
4.371717	0.1	0.021458
4.373383	0.1	0.021994
4.375050	0.1	0.020027
4.376717	0.1	0.015676
4.378383	0.1	0.010014
4.380050	0.1	0.005007
4.381717	0.1	0.002086
4.383383	0.1	0.001609
4.385050	0.1	0.002265
4.386717	0.1	0.002861
4.388383	0.1	0.003755
4.390050	0.1	0.005722
4.391717	0.1	0.009120
4.393383	0.1	0.013947
4.395050	0.1	0.018775
4.396717	0.1	0.021219
4.398383	0.1	0.021219
4.400050	0.1	0.020802
4.401717	0.1	0.020921
4.403383	0.1	0.020981
4.405050	0.1	0.021517
4.406717	0.1	0.023782
4.408383	0.1	0.026286
4.410050	0.1	0.026524
4.411717	0.1	0.024319
4.413383	0.1	0.021160
4.415050	0.1	0.017762
4.416717	0.1	0.014186
4.418383	0.1	0.010967
4.420050	0.1	0.007868
4.421717	0.1	0.004530
4.423383	0.1	0.001609
4.425050	0.1	0.000238
4.426717	0.1	0.001311
4.428383	0.1	0.005305
4.430050	0.1	0.012279
4.431717	0.1	0.020683
4.433383	0.1	0.026941
4.435050	0.1	0.027537
4.436717	0.1	0.021696
4.438383	0.1	0.011444
4.440050	0.1	0.001132
4.441717	0.1	-0.005364
4.443383	0.1	-0.007093
4.445050	0.1	-0.005603
4.446717	0.1	-0.003040
4.448383	0.1	-0.001073
4.450050	0.1	-0.000298
4.451717	0.1	0.000477
4.453383	0.1	0.002265
4.455050	0.1	0.004768
4.456717	0.1	0.006497
4.458383	0.1	0.007033
4.460050	0.1	0.007153
4.461717	0.1	0.007987
4.463383	0.1	0.009477
4.465050	0.1	0.010371
4.466717	0.1	0.009954
4.468383	0.1	0.009239
4.470050	0.1	0.009477
4.471717	0.1	0.010788
4.473383	0.1	0.011265
4.475050	0.1	0.008702
4.476717	0.1	0.002921
4.478383	0.1	-0.003278
4.480050	0.1	-0.006735
4.481717	0.1	-0.005662
4.483383	0.1	0.000358
4.485050	0.1	0.009477
4.486717	0.1	0.017822
4.488383	0.1	0.022888
4.490050	0.1	0.024855
4.491717	0.1	0.025034
4.493383	0.1	0.024199
4.495050	0.1	0.022173
4.496717	0.1	0.017524
4.498383	0.1	0.008881
4.500050	0.1	-0.002205
4.501717	0.1	-0.012219
4.503383	0.1	-0.017643
4.505050	0.1	-0.017345
4.506717	0.1	-0.012934
4.508383	0.1	-0.005901
4.510050	0.1	0.003874
4.511717	0.1	0.016332
4.513383	0.1	0.028551
4.515050	0.1	0.036657
4.516717	0.1	0.038385
4.518383	0.1	0.034034
4.520050	0.1	0.026345
4.521717	0.1	0.018358
4.523383	0.1	0.012159
4.525050	0.1	0.008702
4.526717	0.1	0.008106
4.528383	0.1	0.010192
4.530050	0.1	0.014544
4.531717	0.1	0.019908
4.533383	0.1	0.024796
4.535050	0.1	0.028431
4.536717	0.1	0.029922
4.538383	0.1	0.028014
4.540050	0.1	0.021994
4.541717	0.1	0.012696
4.543383	0.1	0.003815
4.545050	0.1	0.000298
4.546717	0.1	0.005126
4.548383	0.1	0.016272
4.550050	0.1	0.027299
4.551717	0.1	0.032485
4.553383	0.1	0.030816
4.555050	0.1	0.025511
4.556717	0.1	0.020504
4.558383	0.1	0.017643
4.560050	0.1	0.016987
4.561717	0.1	0.017643
4.563383	0.1	0.018358
4.565050	0.1	0.017703
4.566717	0.1	0.015318
4.568383	0.1	0.012100
4.570050	0.1	0.008643
4.571717	0.1	0.004649
4.573383	0.1	0.000298
4.575050	0.1	-0.003397
4.576717	0.1	-0.005484
4.578383	0.1	-0.005782
4.580050	0.1	-0.004113
4.581717	0.1	-0.001311
4.583383	0.1	0.001550
4.585050	0.1	0.004351
4.586717	0.1	0.007331
4.588383	0.1	0.010014
4.590050	0.1	0.011384
4.591717	0.1	0.010669
4.593383	0.1	0.008106
4.595050	0.1	0.005841
4.596717	0.1	0.006497
4.598383	0.1	0.010073
4.600050	0.1	0.014663
4.601717	0.1	0.018418
4.603383	0.1	0.020802
4.605050	0.1	0.021875
4.606717	0.1	0.022709
4.608383	0.1	0.024974
4.610050	0.1	0.029266
4.611717	0.1	0.034630
4.613383	0.1	0.039339
4.615050	0.1	0.041366
4.616717	0.1	0.039816
4.618383	0.1	0.036120
4.620050	0.1	0.032187
4.621717	0.1	0.028610
4.623383	0.1	0.025570
4.625050	0.1	0.023127
4.626717	0.1	0.021756
4.628383	0.1	0.021994
4.630050	0.1	0.023007
4.631717	0.1	0.022829
4.633383	0.1	0.021040
4.635050	0.1	0.018775
4.636717	0.1	0.016451
4.638383	0.1	0.014424
4.640050	0.1	0.014305
4.641717	0.1	0.017285
4.643383	0.1	0.023425
4.645050	0.1	0.031352
4.646717	0.1	0.038981
4.648383	0.1	0.044584
4.650050	0.1	0.048101
4.651717	0.1	0.049531
4.653383	0.1	0.047863
4.655050	0.1	0.043094
4.656717	0.1	0.036359
4.658383	0.1	0.028849
4.660050	0.1	0.022173
4.661717	0.1	0.017941
4.663383	0.1	0.016809
4.665050	0.1	0.018477
4.666717	0.1	0.021756
4.668383	0.1	0.024974
4.670050	0.1	0.027239
4.671717	0.1	0.029266
4.673383	0.1	0.032067
4.675050	0.1	0.035465
4.676717	0.1	0.038266
4.678383	0.1	0.038743
4.680050	0.1	0.036001
4.681717	0.1	0.030637
4.683383	0.1	0.023782
4.685050	0.1	0.017762
4.686717	0.1	0.014842
4.688383	0.1	0.015795
4.690050	0.1	0.019610
4.691717	0.1	0.024796
4.693383	0.1	0.029564
4.695050	0.1	0.032365
4.696717	0.1	0.032544
4.698383	0.1	0.030577
4.700050	0.1	0.027418
4.701717	0.1	0.024140
4.703383	0.1	0.021815
4.705050	0.1	0.022769
4.706717	0.1	0.028849
4.708383	0.1	0.038326
4.710050	0.1	0.046611
4.711717	0.1	0.050902
4.713383	0.1	0.051141
4.715050	0.1	0.047624
4.716717	0.1	0.041246
4.718383	0.1	0.034809
4.720050	0.1	0.031769
4.721717	0.1	0.033259
4.723383	0.1	0.037193
4.725050	0.1	0.039279
4.726717	0.1	0.037491
4.728383	0.1	0.033259
4.730050	0.1	0.029206
4.731717	0.1	0.025809
4.733383	0.1	0.022590
4.735050	0.1	0.020146
4.736717	0.1	0.019908
4.738383	0.1	0.022709
4.740050	0.1	0.027776
4.741717	0.1	0.033379
4.743383	0.1	0.038683
4.745050	0.1	0.043154
4.746717	0.1	0.045240
4.748383	0.1	0.044465
4.750050	0.1	0.041962
4.751717	0.1	0.038564
4.753383	0.1	0.034451
4.755050	0.1	0.029922
4.756717	0.1	0.024796
4.758383	0.1	0.018775
4.760050	0.1	0.013351
4.761717	0.1	0.010967
4.763383	0.1	0.012219
4.765050	0.1	0.015914
4.766717	0.1	0.020146
4.768383	0.1	0.022888
4.770050	0.1	0.023186
4.771717	0.1	0.021815
4.773383	0.1	0.020504
4.775050	0.1	0.021160
4.776717	0.1	0.025094
4.778383	0.1	0.031531
4.780050	0.1	0.037730
4.781717	0.1	0.041783
4.783383	0.1	0.043213
4.785050	0.1	0.042319
4.786717	0.1	0.040054
4.788383	0.1	0.037372
4.790050	0.1	0.035644
4.791717	0.1	0.036359
4.793383	0.1	0.040114
4.795050	0.1	0.045061
4.796717	0.1	0.048697
4.798383	0.1	0.049472
4.800050	0.1	0.047207
4.801717	0.1	0.042737
4.803383	0.1	0.037968
4.805050	0.1	0.034630
4.806717	0.1	0.033259
4.808383	0.1	0.033498
4.810050	0.1	0.035048
4.811717	0.1	0.037730
4.813383	0.1	0.041008
4.815050	0.1	0.044107
4.816717	0.1	0.045836
4.818383	0.1	0.046015
4.820050	0.1	0.045955
4.821717	0.1	0.046134
4.823383	0.1	0.044763
4.825050	0.1	0.040174
4.826717	0.1	0.033796
4.828383	0.1	0.029266
4.830050	0.1	0.029027
4.831717	0.1	0.031829
4.833383	0.1	0.034511
4.835050	0.1	0.035524
4.836717	0.1	0.034988
4.838383	0.1	0.033259
4.840050	0.1	0.030339
4.841717	0.1	0.026762
4.843383	0.1	0.023425
4.845050	0.1	0.021458
4.846717	0.1	0.021040
4.848383	0.1	0.021875
4.850050	0.1	0.024319
4.851717	0.1	0.029087
4.853383	0.1	0.035286
4.855050	0.1	0.040710
4.856717	0.1	0.042915
4.858383	0.1	0.041127
4.860050	0.1	0.036776
4.861717	0.1	0.032246
4.863383	0.1	0.029206
4.865050	0.1	0.029087
4.866717	0.1	0.033021
4.868383	0.1	0.040472
4.870050	0.1	0.048995
4.871717	0.1	0.055611
4.873383	0.1	0.058293
4.875050	0.1	0.057101
4.876717	0.1	0.053644
4.878383	0.1	0.049114
4.880050	0.1	0.043809
4.881717	0.1	0.038147
4.883383	0.1	0.033081
4.885050	0.1	0.029504
4.886717	0.1	0.027716
4.888383	0.1	0.027597
4.890050	0.1	0.029564
4.891717	0.1	0.033379
4.893383	0.1	0.037014
4.895050	0.1	0.037730
4.896717	0.1	0.034988
4.898383	0.1	0.030875
4.900050	0.1	0.028133
4.901717	0.1	0.028491
4.903383	0.1	0.031650
4.905050	0.1	0.035703
4.906717	0.1	0.038087
4.908383	0.1	0.038147
4.910050	0.1	0.037074
4.911717	0.1	0.036716
4.913383	0.1	0.038266
4.915050	0.1	0.041783
4.916717	0.1	0.044823
4.918383	0.1	0.043869
4.920050	0.1	0.037909
4.921717	0.1	0.030518
4.923383	0.1	0.026762
4.925050	0.1	0.028908
4.926717	0.1	0.036061
4.928383	0.1	0.045359
4.930050	0.1	0.052392
4.931717	0.1	0.053585
4.933383	0.1	0.049651
4.935050	0.1	0.044942
4.936717	0.1	0.043690
4.938383	0.1	0.046849
4.940050	0.1	0.052392
4.941717	0.1	0.057101
4.943383	0.1	0.059187
4.945050	0.1	0.058174
4.946717	0.1	0.054240
4.948383	0.1	0.047684
4.950050	0.1	0.039816
4.951717	0.1	0.033855
4.953383	0.1	0.032187
4.955050	0.1	0.034213
4.956717	0.1	0.037432
4.958383	0.1	0.040054
4.960050	0.1	0.042379
4.961717	0.1	0.045180
4.963383	0.1	0.048757
4.965050	0.1	0.052571
4.966717	0.1	0.055194
4.968383	0.1	0.055611
4.970050	0.1	0.054181
4.971717	0.1	0.053227
4.973383	0.1	0.054538
4.975050	0.1	0.056982
4.976717	0.1	0.057459
4.978383	0.1	0.053942
4.980050	0.1	0.047565
4.981717	0.1	0.041127
4.983383	0.1	0.036597
4.985050	0.1	0.034153
4.986717	0.1	0.033140
4.988383	0.1	0.033617
4.990050	0.1	0.036180
4.991717	0.1	0.040352
4.993383	0.1	0.043988
4.995050	0.1	0.045180
4.996717	0.1	0.044346
4.998383	0.1	0.043094
5.000050	0.1	0.042200
5.001717	0.1	0.041425
5.003383	0.1	0.041306
5.005050	0.1	0.042975
5.006717	0.1	0.047386
5.008383	0.1	0.053585
5.010050	0.1	0.059187
5.011717	0.1	0.062048
5.013383	0.1	0.062287
5.015050	0.1	0.060320
5.016717	0.1	0.056148
5.018383	0.1	0.050724
5.020050	0.1	0.046253
5.021717	0.1	0.044644
5.023383	0.1	0.046253
5.025050	0.1	0.049829
5.026717	0.1	0.053227
5.028383	0.1	0.054896
5.030050	0.1	0.054240
5.031717	0.1	0.050545
5.033383	0.1	0.044167
5.035050	0.1	0.037849
5.036717	0.1	0.034750
5.038383	0.1	0.036240
5.040050	0.1	0.040770
5.041717	0.1	0.045776
5.043383	0.1	0.050306
5.045050	0.1	0.054836
5.046717	0.1	0.059605
5.048383	0.1	0.063419
5.050050	0.1	0.063956
5.051717	0.1	0.060201
5.053383	0.1	0.053585
5.055050	0.1	0.046909
5.056717	0.1	0.043511
5.058383	0.1	0.045240
5.060050	0.1	0.051439
5.061717	0.1	0.059426
5.063383	0.1	0.066996
5.065050	0.1	0.072896
5.066717	0.1	0.076294
5.068383	0.1	0.077426
5.070050	0.1	0.077069
5.071717	0.1	0.075459
5.073383	0.1	0.072777
5.075050	0.1	0.070333
5.076717	0.1	0.070035
5.078383	0.1	0.071704
5.080050	0.1	0.073075
5.081717	0.1	0.071883
5.083383	0.1	0.068367
5.085050	0.1	0.064731
5.086717	0.1	0.063181
5.088383	0.1	0.064492
5.090050	0.1	0.068426
5.091717	0.1	0.073910
5.093383	0.1	0.079274
5.095050	0.1	0.081837
5.096717	0.1	0.080168
5.098383	0.1	0.075579
5.100050	0.1	0.071168
5.101717	0.1	0.068128
5.103383	0.1	0.066161
5.105050	0.1	0.065446
5.106717	0.1	0.066638
5.108383	0.1	0.069022
5.110050	0.1	0.071228
5.111717	0.1	0.073373
5.113383	0.1	0.076056
5.115050	0.1	0.078678
5.116717	0.1	0.079930
5.118383	0.1	0.079036
5.120050	0.1	0.076711
5.121717	0.1	0.074744
5.123383	0.1	0.073910
5.125050	0.1	0.072479
5.126717	0.1	0.068247
5.128383	0.1	0.061691
5.130050	0.1	0.055194
5.131717	0.1	0.050783
5.133383	0.1	0.048697
5.135050	0.1	0.047863
5.136717	0.1	0.047624
5.138383	0.1	0.048697
5.140050	0.1	0.052333
5.141717	0.1	0.059009
5.143383	0.1	0.067651
5.145050	0.1	0.075579
5.146717	0.1	0.080168
5.148383	0.1	0.081539
5.150050	0.1	0.082254
5.151717	0.1	0.084102
5.153383	0.1	0.086188
5.155050	0.1	0.086427
5.156717	0.1	0.083745
5.158383	0.1	0.079215
5.160050	0.1	0.075221
5.161717	0.1	0.073791
5.163383	0.1	0.074923
5.165050	0.1	0.077367
5.166717	0.1	0.080049
5.168383	0.1	0.082314
5.170050	0.1	0.082910
5.171717	0.1	0.081360
5.173383	0.1	0.079274
5.175050	0.1	0.078499
5.176717	0.1	0.078380
5.178383	0.1	0.077665
5.180050	0.1	0.076473
5.181717	0.1	0.074923
5.183383	0.1	0.072956
5.185050	0.1	0.071168
5.186717	0.1	0.069976
5.188383	0.1	0.069559
5.190050	0.1	0.070035
5.191717	0.1	0.071287
5.193383	0.1	0.072837
5.195050	0.1	0.074267
5.196717	0.1	0.075758
5.198383	0.1	0.076830
5.200050	0.1	0.076592
5.201717	0.1	0.074804
5.203383	0.1	0.072360
5.205050	0.1	0.070810
5.206717	0.1	0.070632
5.208383	0.1	0.071287
5.210050	0.1	0.072956
5.211717	0.1	0.075638
5.213383	0.1	0.077605
5.215050	0.1	0.077188
5.216717	0.1	0.074923
5.218383	0.1	0.072598
5.220050	0.1	0.072062
5.221717	0.1	0.074744
5.223383	0.1	0.080705
5.225050	0.1	0.088334
5.226717	0.1	0.095367
5.228383	0.1	0.099897
5.230050	0.1	0.101566
5.231717	0.1	0.102103
5.233383	0.1	0.102282
5.235050	0.1	0.100791
5.236717	0.1	0.096262
5.238383	0.1	0.089705
5.240050	0.1	0.083745
5.241717	0.1	0.080526
5.243383	0.1	0.079930
5.245050	0.1	0.080824
5.246717	0.1	0.082433
5.248383	0.1	0.084341
5.250050	0.1	0.086606
5.251717	0.1	0.089467
5.253383	0.1	0.092149
5.255050	0.1	0.093043
5.256717	0.1	0.091970
5.258383	0.1	0.090837
5.260050	0.1	0.091672
5.261717	0.1	0.094891
5.263383	0.1	0.099063
5.265050	0.1	0.101388
5.266717	0.1	0.100315
5.268383	0.1	0.097573
5.270050	0.1	0.095546
5.271717	0.1	0.095069
5.273383	0.1	0.095606
5.275050	0.1	0.096619
5.276717	0.1	0.097096
5.278383	0.1	0.096619
5.280050	0.1	0.096083
5.281717	0.1	0.096202
5.283383	0.1	0.096500
5.285050	0.1	0.096619
5.286717	0.1	0.096917
5.288383	0.1	0.098348
5.290050	0.1	0.101328
5.291717	0.1	0.105023
5.293383	0.1	0.106931
5.295050	0.1	0.106096
5.296717	0.1	0.104427
5.298383	0.1	0.104308
5.300050	0.1	0.106573
5.301717	0.1	0.109136
5.303383	0.1	0.108778
5.305050	0.1	0.104070
5.306717	0.1	0.096858
5.308383	0.1	0.090659
5.310050	0.1	0.088453
5.311717	0.1	0.090837
5.313383	0.1	0.096321
5.315050	0.1	0.103176
5.316717	0.1	0.110745
5.318383	0.1	0.118673
5.320050	0.1	0.125468
5.321717	0.1	0.128865
5.323383	0.1	0.127614
5.325050	0.1	0.122309
5.326717	0.1	0.115037
5.328383	0.1	0.108480
5.330050	0.1	0.104606
5.331717	0.1	0.104487
5.333383	0.1	0.107884
5.335050	0.1	0.112653
5.336717	0.1	0.116527
5.338383	0.1	0.118792
5.340050	0.1	0.119090
5.341717	0.1	0.115573
5.343383	0.1	0.107229
5.345050	0.1	0.097036
5.346717	0.1	0.089943
5.348383	0.1	0.088692
5.350050	0.1	0.091851
5.351717	0.1	0.095606
5.353383	0.1	0.097275
5.355050	0.1	0.096142
5.356717	0.1	0.093162
5.358383	0.1	0.090480
5.360050	0.1	0.090301
5.361717	0.1	0.093102
5.363383	0.1	0.097454
5.365050	0.1	0.101507
5.366717	0.1	0.104189
5.368383	0.1	0.105917
5.370050	0.1	0.108004
5.371717	0.1	0.111163
5.373383	0.1	0.115097
5.375050	0.1	0.119150
5.376717	0.1	0.122547
5.378383	0.1	0.124276
5.380050	0.1	0.123322
5.381717	0.1	0.119925
5.383383	0.1	0.115037
5.385050	0.1	0.109613
5.386717	0.1	0.104606
5.388383	0.1	0.100970
5.390050	0.1	0.099480
5.391717	0.1	0.099778
5.393383	0.1	0.100255
5.395050	0.1	0.099540
5.396717	0.1	0.098228
5.398383	0.1	0.098228
5.400050	0.1	0.100911
5.401717	0.1	0.106871
5.403383	0.1	0.115991
5.405050	0.1	0.126243
5.406717	0.1	0.134766
5.408383	0.1	0.140011
5.410050	0.1	0.142217
5.411717	0.1	0.142038
5.413383	0.1	0.140131
5.415050	0.1	0.136793
5.416717	0.1	0.132620
5.418383	0.1	0.128746
5.420050	0.1	0.126123
5.421717	0.1	0.124514
5.423383	0.1	0.122964
5.425050	0.1	0.119686
5.426717	0.1	0.113487
5.428383	0.1	0.106871
5.430050	0.1	0.103831
5.431717	0.1	0.105500
5.433383	0.1	0.109613
5.435050	0.1	0.113606
5.436717	0.1	0.116408
5.438383	0.1	0.118196
5.440050	0.1	0.119209
5.441717	0.1	0.119150
5.443383	0.1	0.117362
5.445050	0.1	0.114024
5.446717	0.1	0.110447
5.448383	0.1	0.108182
5.450050	0.1	0.107706
5.451717	0.1	0.108063
5.453383	0.1	0.107884
5.455050	0.1	0.106990
5.456717	0.1	0.105679
5.458383	0.1	0.103295
5.460050	0.1	0.099123
5.461717	0.1	0.093877
5.463383	0.1	0.088990
5.465050	0.1	0.085831
5.466717	0.1	0.085771
5.468383	0.1	0.089169
5.470050	0.1	0.094771
5.471717	0.1	0.100791
5.473383	0.1	0.106096
5.475050	0.1	0.109732
5.476717	0.1	0.111818
5.478383	0.1	0.113308
5.480050	0.1	0.115454
5.481717	0.1	0.118554
5.483383	0.1	0.121057
5.485050	0.1	0.121057
5.486717	0.1	0.118971
5.488383	0.1	0.117362
5.490050	0.1	0.117779
5.491717	0.1	0.120044
5.493383	0.1	0.123322
5.495050	0.1	0.126004
5.496717	0.1	0.126839
5.498383	0.1	0.125587
5.500050	0.1	0.122905
5.501717	0.1	0.120580
5.503383	0.1	0.120759
5.505050	0.1	0.123680
5.506717	0.1	0.128329
5.508383	0.1	0.133336
5.510050	0.1	0.136495
5.511717	0.1	0.135064
5.513383	0.1	0.128448
5.515050	0.1	0.119627
5.516717	0.1	0.112593
5.518383	0.1	0.109136
5.520050	0.1	0.108540
5.521717	0.1	0.109375
5.523383	0.1	0.110924
5.525050	0.1	0.113428
5.526717	0.1	0.117123
5.528383	0.1	0.120640
5.530050	0.1	0.121653
5.531717	0.1	0.119329
5.533383	0.1	0.115335
5.535050	0.1	0.111163
5.536717	0.1	0.107408
5.538383	0.1	0.104368
5.540050	0.1	0.101984
5.541717	0.1	0.100315
5.543383	0.1	0.100255
5.545050	0.1	0.103652
5.546717	0.1	0.112116
5.548383	0.1	0.124574
5.550050	0.1	0.136256
5.551717	0.1	0.142694
5.553383	0.1	0.143111
5.555050	0.1	0.138938
5.556717	0.1	0.132024
5.558383	0.1	0.124574
5.560050	0.1	0.118732
5.561717	0.1	0.114620
5.563383	0.1	0.111282
5.565050	0.1	0.109017
5.566717	0.1	0.108361
5.568383	0.1	0.108957
5.570050	0.1	0.110328
5.571717	0.1	0.112772
5.573383	0.1	0.116348
5.575050	0.1	0.119686
5.576717	0.1	0.122130
5.578383	0.1	0.124812
5.580050	0.1	0.129223
5.581717	0.1	0.134766
5.583383	0.1	0.138700
5.585050	0.1	0.138402
5.586717	0.1	0.133157
5.588383	0.1	0.124991
5.590050	0.1	0.117004
5.591717	0.1	0.111818
5.593383	0.1	0.110090
5.595050	0.1	0.110865
5.596717	0.1	0.113666
5.598383	0.1	0.118613
5.600050	0.1	0.125051
5.601717	0.1	0.131786
5.603383	0.1	0.137329
5.605050	0.1	0.141621
5.606717	0.1	0.146151
5.608383	0.1	0.150740
5.610050	0.1	0.152171
5.611717	0.1	0.147522
5.613383	0.1	0.137746
5.615050	0.1	0.126719
5.616717	0.1	0.118256
5.618383	0.1	0.114560
5.620050	0.1	0.115514
5.621717	0.1	0.119090
5.623383	0.1	0.123084
5.625050	0.1	0.126839
5.626717	0.1	0.130534
5.628383	0.1	0.134230
5.630050	0.1	0.137150
5.631717	0.1	0.138223
5.633383	0.1	0.136852
5.635050	0.1	0.133395
5.636717	0.1	0.128686
5.638383	0.1	0.124812
5.640050	0.1	0.123799
5.641717	0.1	0.126123
5.643383	0.1	0.129938
5.645050	0.1	0.133216
5.646717	0.1	0.134647
5.648383	0.1	0.133216
5.650050	0.1	0.129044
5.651717	0.1	0.123501
5.653383	0.1	0.118554
5.655050	0.1	0.115991
5.656717	0.1	0.115812
5.658383	0.1	0.116229
5.660050	0.1	0.115752
5.661717	0.1	0.114381
5.663383	0.1	0.112236
5.665050	0.1	0.109136
5.666717	0.1	0.105381
5.668383	0.1	0.101089
5.670050	0.1	0.096619
5.671717	0.1	0.093877
5.673383	0.1	0.095248
5.675050	0.1	0.100911
5.676717	0.1	0.109196
5.678383	0.1	0.118256
5.680050	0.1	0.125885
5.681717	0.1	0.129342
5.683383	0.1	0.127971
5.685050	0.1	0.123799
5.686717	0.1	0.119627
5.688383	0.1	0.116766
5.690050	0.1	0.115573
5.691717	0.1	0.115216
5.693383	0.1	0.114620
5.695050	0.1	0.114501
5.696717	0.1	0.116825
5.698383	0.1	0.122249
5.700050	0.1	0.128984
5.701717	0.1	0.135124
5.703383	0.1	0.138700
5.705050	0.1	0.137806
5.706717	0.1	0.133514
5.708383	0.1	0.129104
5.710050	0.1	0.126779
5.711717	0.1	0.126183
5.713383	0.1	0.126123
5.715050	0.1	0.124991
5.716717	0.1	0.121832
5.718383	0.1	0.117540
5.720050	0.1	0.114381
5.721717	0.1	0.113666
5.723383	0.1	0.114918
5.725050	0.1	0.117183
5.726717	0.1	0.119448
5.728383	0.1	0.120878
5.730050	0.1	0.121295
5.731717	0.1	0.120580
5.733383	0.1	0.118852
5.735050	0.1	0.116348
5.736717	0.1	0.112534
5.738383	0.1	0.107646
5.740050	0.1	0.103772
5.741717	0.1	0.102282
5.743383	0.1	0.102520
5.745050	0.1	0.103295
5.746717	0.1	0.105023
5.748383	0.1	0.108421
5.750050	0.1	0.112116
5.751717	0.1	0.113308
5.753383	0.1	0.111520
5.755050	0.1	0.109136
5.756717	0.1	0.107944
5.758383	0.1	0.107706
5.760050	0.1	0.107348
5.761717	0.1	0.107348
5.763383	0.1	0.107169
5.765050	0.1	0.104845
5.766717	0.1	0.099659
5.768383	0.1	0.094295
5.770050	0.1	0.092030
5.771717	0.1	0.093341
5.773383	0.1	0.095904
5.775050	0.1	0.097871
5.776717	0.1	0.099242
5.778383	0.1	0.100672
5.780050	0.1	0.102520
5.781717	0.1	0.104785
5.783383	0.1	0.106037
5.785050	0.1	0.104070
5.786717	0.1	0.098646
5.788383	0.1	0.091970
5.790050	0.1	0.086606
5.791717	0.1	0.083506
5.793383	0.1	0.082016
5.795050	0.1	0.081301
5.796717	0.1	0.081003
5.798383	0.1	0.081480
5.800050	0.1	0.082850
5.801717	0.1	0.084996
5.803383	0.1	0.087380
5.805050	0.1	0.089169
5.806717	0.1	0.089884
5.808383	0.1	0.090003
5.810050	0.1	0.092030
5.811717	0.1	0.097692
5.813383	0.1	0.105083
5.815050	0.1	0.110686
5.816717	0.1	0.113249
5.818383	0.1	0.113726
5.820050	0.1	0.111997
5.821717	0.1	0.107706
5.823383	0.1	0.101745
5.825050	0.1	0.095367
5.826717	0.1	0.089407
5.828383	0.1	0.084341
5.830050	0.1	0.080943
5.831717	0.1	0.080287
5.833383	0.1	0.083029
5.835050	0.1	0.088453
5.836717	0.1	0.094295
5.838383	0.1	0.098765
5.840050	0.1	0.101566
5.841717	0.1	0.103474
5.843383	0.1	0.105262
5.845050	0.1	0.105500
5.846717	0.1	0.101686
5.848383	0.1	0.093699
5.850050	0.1	0.084460
5.851717	0.1	0.076771
5.853383	0.1	0.072837
5.855050	0.1	0.074565
5.856717	0.1	0.082254
5.858383	0.1	0.093520
5.860050	0.1	0.104725
5.861717	0.1	0.112355
5.863383	0.1	0.113845
5.865050	0.1	0.109732
5.866717	0.1	0.103652
5.868383	0.1	0.100017
5.870050	0.1	0.101268
5.871717	0.1	0.107288
5.873383	0.1	0.116229
5.875050	0.1	0.124514
5.876717	0.1	0.128627
5.878383	0.1	0.127375
5.880050	0.1	0.123024
5.881717	0.1	0.117898
5.883383	0.1	0.112712
5.885050	0.1	0.108004
5.886717	0.1	0.104129
5.888383	0.1	0.100374
5.890050	0.1	0.095665
5.891717	0.1	0.089765
5.893383	0.1	0.083506
5.895050	0.1	0.079155
5.896717	0.1	0.079632
5.898383	0.1	0.086367
5.900050	0.1	0.097513
5.901717	0.1	0.107825
5.903383	0.1	0.111997
5.905050	0.1	0.109136
5.906717	0.1	0.103056
5.908383	0.1	0.098526
5.910050	0.1	0.097215
5.911717	0.1	0.098109
5.913383	0.1	0.099063
5.915050	0.1	0.098407
5.916717	0.1	0.096381
5.918383	0.1	0.094235
5.920050	0.1	0.092447
5.921717	0.1	0.091255
5.923383	0.1	0.091136
5.925050	0.1	0.092328
5.926717	0.1	0.093997
5.928383	0.1	0.095367
5.930050	0.1	0.096142
5.931717	0.1	0.096262
5.933383	0.1	0.095367
5.935050	0.1	0.093579
5.936717	0.1	0.092030
5.938383	0.1	0.091910
5.940050	0.1	0.093877
5.941717	0.1	0.097156
5.943383	0.1	0.100076
5.945050	0.1	0.101209
5.946717	0.1	0.099778
5.948383	0.1	0.095367
5.950050	0.1	0.089347
5.951717	0.1	0.085413
5.953383	0.1	0.086308
5.955050	0.1	0.091136
5.956717	0.1	0.097036
5.958383	0.1	0.101864
5.960050	0.1	0.104964
5.961717	0.1	0.106514
5.963383	0.1	0.106573
5.965050	0.1	0.105441
5.966717	0.1	0.104189
5.968383	0.1	0.103354
5.970050	0.1	0.101984
5.971717	0.1	0.099897
5.973383	0.1	0.097573
5.975050	0.1	0.094950
5.976717	0.1	0.091732
5.978383	0.1	0.088573
5.980050	0.1	0.086248
5.981717	0.1	0.084639
5.983383	0.1	0.082910
5.985050	0.1	0.080228
5.986717	0.1	0.076592
5.988383	0.1	0.073075
5.990050	0.1	0.071168
5.991717	0.1	0.071824
5.993383	0.1	0.075281
5.995050	0.1	0.080526
5.996717	0.1	0.085354
5.998383	0.1	0.087738
6.000050	0.1	0.087142
6.001717	0.1	0.085652
6.003383	0.1	0.085890
6.005050	0.1	0.088274
6.006717	0.1	0.091016
6.008383	0.1	0.091434
6.010050	0.1	0.088394
6.011717	0.1	0.082672
6.013383	0.1	0.076115
6.015050	0.1	0.071049
6.016717	0.1	0.068963
6.018383	0.1	0.069797
6.020050	0.1	0.072718
6.021717	0.1	0.077486
6.023383	0.1	0.083089
6.025050	0.1	0.087678
6.026717	0.1	0.088990
6.028383	0.1	0.085950
6.030050	0.1	0.079453
6.031717	0.1	0.071883
6.033383	0.1	0.065744
6.035050	0.1	0.063598
6.036717	0.1	0.066757
6.038383	0.1	0.073969
6.040050	0.1	0.082672
6.041717	0.1	0.089705
6.043383	0.1	0.093579
6.045050	0.1	0.095308
6.046717	0.1	0.096858
6.048383	0.1	0.098526
6.050050	0.1	0.099659
6.051717	0.1	0.099659
6.053383	0.1	0.098646
6.055050	0.1	0.097930
6.056717	0.1	0.098288
6.058383	0.1	0.098467
6.060050	0.1	0.096440
6.061717	0.1	0.091791
6.063383	0.1	0.086367
6.065050	0.1	0.082612
6.066717	0.1	0.081360
6.068383	0.1	0.081480
6.070050	0.1	0.081539
6.071717	0.1	0.080884
6.073383	0.1	0.079811
6.075050	0.1	0.079095
6.076717	0.1	0.079215
6.078383	0.1	0.080109
6.080050	0.1	0.081658
6.081717	0.1	0.083983
6.083383	0.1	0.086725
6.085050	0.1	0.089049
6.086717	0.1	0.090599
6.088383	0.1	0.091314
6.090050	0.1	0.090897
6.091717	0.1	0.089705
6.093383	0.1	0.088334
6.095050	0.1	0.086069
6.096717	0.1	0.082254
6.098383	0.1	0.076652
6.100050	0.1	0.070214
6.101717	0.1	0.064969
6.103383	0.1	0.063062
6.105050	0.1	0.065446
6.106717	0.1	0.070810
6.108383	0.1	0.077546
6.110050	0.1	0.085056
6.111717	0.1	0.092864
6.113383	0.1	0.099242
6.115050	0.1	0.102758
6.116717	0.1	0.103712
6.118383	0.1	0.103116
6.120050	0.1	0.101864
6.121717	0.1	0.100732
6.123383	0.1	0.100076
6.125050	0.1	0.098825
6.126717	0.1	0.095904
6.128383	0.1	0.092328
6.130050	0.1	0.090182
6.131717	0.1	0.090301
6.133383	0.1	0.091672
6.135050	0.1	0.093043
6.136717	0.1	0.093400
6.138383	0.1	0.093102
6.140050	0.1	0.092864
6.141717	0.1	0.092268
6.143383	0.1	0.090241
6.145050	0.1	0.086784
6.146717	0.1	0.083566
6.148383	0.1	0.082850
6.150050	0.1	0.085354
6.151717	0.1	0.089228
6.153383	0.1	0.091791
6.155050	0.1	0.091851
6.156717	0.1	0.089943
6.158383	0.1	0.086725
6.160050	0.1	0.083566
6.161717	0.1	0.082612
6.163383	0.1	0.085235
6.165050	0.1	0.091195
6.166717	0.1	0.098646
6.168383	0.1	0.104725
6.170050	0.1	0.107944
6.171717	0.1	0.109315
6.173383	0.1	0.110507
6.175050	0.1	0.110745
6.176717	0.1	0.108540
6.178383	0.1	0.104427
6.180050	0.1	0.099957
6.181717	0.1	0.096083
6.183383	0.1	0.092387
6.185050	0.1	0.088036
6.186717	0.1	0.083148
6.188383	0.1	0.080168
6.190050	0.1	0.080645
6.191717	0.1	0.083029
6.193383	0.1	0.085175
6.195050	0.1	0.086427
6.196717	0.1	0.086308
6.198383	0.1	0.085056
6.200050	0.1	0.084519
6.201717	0.1	0.086188
6.203383	0.1	0.089884
6.205050	0.1	0.094056
6.206717	0.1	0.096738
6.208383	0.1	0.096738
6.210050	0.1	0.095010
6.211717	0.1	0.092506
6.213383	0.1	0.089347
6.215050	0.1	0.085771
6.216717	0.1	0.083029
6.218383	0.1	0.081182
6.220050	0.1	0.079393
6.221717	0.1	0.077128
6.223383	0.1	0.074744
6.225050	0.1	0.073791
6.226717	0.1	0.076115
6.228383	0.1	0.081658
6.230050	0.1	0.088155
6.231717	0.1	0.093520
6.233383	0.1	0.096440
6.235050	0.1	0.096858
6.236717	0.1	0.095487
6.238383	0.1	0.092745
6.240050	0.1	0.088751
6.241717	0.1	0.085115
6.243383	0.1	0.083208
6.245050	0.1	0.081837
6.246717	0.1	0.079453
6.248383	0.1	0.076234
6.250050	0.1	0.074089
6.251717	0.1	0.074565
6.253383	0.1	0.078142
6.255050	0.1	0.083208
6.256717	0.1	0.086844
6.258383	0.1	0.087380
6.260050	0.1	0.084817
6.261717	0.1	0.080228
6.263383	0.1	0.075579
6.265050	0.1	0.074208
6.266717	0.1	0.078619
6.268383	0.1	0.088096
6.270050	0.1	0.099480
6.271717	0.1	0.110149
6.273383	0.1	0.118375
6.275050	0.1	0.123739
6.276717	0.1	0.126421
6.278383	0.1	0.126004
6.280050	0.1	0.122547
6.281717	0.1	0.116408
6.283383	0.1	0.107884
6.285050	0.1	0.097930
6.286717	0.1	0.088573
6.288383	0.1	0.082016
6.290050	0.1	0.079334
6.291717	0.1	0.079930
6.293383	0.1	0.082672
6.295050	0.1	0.086188
6.296717	0.1	0.089407
6.298383	0.1	0.092089
6.300050	0.1	0.094235
6.301717	0.1	0.095010
6.303383	0.1	0.093937
6.305050	0.1	0.091314
6.306717	0.1	0.089169
6.308383	0.1	0.089705
6.310050	0.1	0.092745
6.311717	0.1	0.096262
6.313383	0.1	0.099421
6.315050	0.1	0.102222
6.316717	0.1	0.103891
6.318383	0.1	0.103414
6.320050	0.1	0.101149
6.321717	0.1	0.098586
6.323383	0.1	0.097096
6.325050	0.1	0.097632
6.326717	0.1	0.100076
6.328383	0.1	0.103176
6.330050	0.1	0.105619
6.331717	0.1	0.106454
6.333383	0.1	0.105023
6.335050	0.1	0.101566
6.336717	0.1	0.097692
6.338383	0.1	0.094771
6.340050	0.1	0.092924
6.341717	0.1	0.092566
6.343383	0.1	0.094712
6.345050	0.1	0.098944
6.346717	0.1	0.103056
6.348383	0.1	0.104904
6.350050	0.1	0.103712
6.351717	0.1	0.100195
6.353383	0.1	0.096381
6.355050	0.1	0.094235
6.356717	0.1	0.095069
6.358383	0.1	0.098109
6.360050	0.1	0.101089
6.361717	0.1	0.102103
6.363383	0.1	0.101805
6.365050	0.1	0.101507
6.366717	0.1	0.101388
6.368383	0.1	0.100791
6.370050	0.1	0.099897
6.371717	0.1	0.098646
6.373383	0.1	0.096917
6.375050	0.1	0.095487
6.376717	0.1	0.095844
6.378383	0.1	0.098825
6.380050	0.1	0.103593
6.381717	0.1	0.107825
6.383383	0.1	0.110030
6.385050	0.1	0.110149
6.386717	0.1	0.109315
6.388383	0.1	0.108123
6.390050	0.1	0.107169
6.391717	0.1	0.106871
6.393383	0.1	0.107646
6.395050	0.1	0.110924
6.396717	0.1	0.116289
6.398383	0.1	0.120282
6.400050	0.1	0.120044
6.401717	0.1	0.117362
6.403383	0.1	0.115752
6.405050	0.1	0.116348
6.406717	0.1	0.117540
6.408383	0.1	0.117719
6.410050	0.1	0.116766
6.411717	0.1	0.115395
6.413383	0.1	0.114799
6.415050	0.1	0.115573
6.416717	0.1	0.117600
6.418383	0.1	0.119686
6.420050	0.1	0.120580
6.421717	0.1	0.119448
6.423383	0.1	0.116706
6.425050	0.1	0.113547
6.426717	0.1	0.111640
6.428383	0.1	0.112474
6.430050	0.1	0.116527
6.431717	0.1	0.122786
6.433383	0.1	0.129819
6.435050	0.1	0.136614
6.436717	0.1	0.142097
6.438383	0.1	0.145257
6.440050	0.1	0.144839
6.441717	0.1	0.139713
6.443383	0.1	0.130951
6.445050	0.1	0.121713
6.446717	0.1	0.114977
6.448383	0.1	0.111640
6.450050	0.1	0.111222
6.451717	0.1	0.113189
6.453383	0.1	0.117123
6.455050	0.1	0.121653
6.456717	0.1	0.124931
6.458383	0.1	0.126004
6.460050	0.1	0.125766
6.461717	0.1	0.125945
6.463383	0.1	0.127316
6.465050	0.1	0.129521
6.466717	0.1	0.131428
6.468383	0.1	0.131428
6.470050	0.1	0.128925
6.471717	0.1	0.125945
6.473383	0.1	0.125885
6.475050	0.1	0.130475
6.476717	0.1	0.137508
6.478383	0.1	0.142097
6.480050	0.1	0.140250
6.481717	0.1	0.132799
6.483383	0.1	0.123620
6.485050	0.1	0.116110
6.486717	0.1	0.112295
6.488383	0.1	0.112355
6.490050	0.1	0.113785
6.491717	0.1	0.113964
6.493383	0.1	0.113189
6.495050	0.1	0.113428
6.496717	0.1	0.115037
6.498383	0.1	0.117242
6.500050	0.1	0.119865
6.501717	0.1	0.122488
6.503383	0.1	0.124097
6.505050	0.1	0.123799
6.506717	0.1	0.121713
6.508383	0.1	0.117958
6.510050	0.1	0.113130
6.511717	0.1	0.108302
6.513383	0.1	0.104964
6.515050	0.1	0.104070
6.516717	0.1	0.104666
6.518383	0.1	0.104606
6.520050	0.1	0.102222
6.521717	0.1	0.098944
6.523383	0.1	0.097871
6.525050	0.1	0.100136
6.526717	0.1	0.104725
6.528383	0.1	0.110865
6.530050	0.1	0.118196
6.531717	0.1	0.126243
6.533383	0.1	0.133634
6.535050	0.1	0.138462
6.536717	0.1	0.138760
6.538383	0.1	0.134647
6.540050	0.1	0.129163
6.541717	0.1	0.126481
6.543383	0.1	0.127852
6.545050	0.1	0.130832
6.546717	0.1	0.132024
6.548383	0.1	0.130653
6.550050	0.1	0.128210
6.551717	0.1	0.127256
6.553383	0.1	0.128865
6.555050	0.1	0.131905
6.556717	0.1	0.134766
6.558383	0.1	0.136971
6.560050	0.1	0.138700
6.561717	0.1	0.139475
6.563383	0.1	0.138760
6.565050	0.1	0.135958
6.566717	0.1	0.131905
6.568383	0.1	0.128865
6.570050	0.1	0.128567
6.571717	0.1	0.130951
6.573383	0.1	0.136077
6.575050	0.1	0.144184
6.576717	0.1	0.153720
6.578383	0.1	0.161171
6.580050	0.1	0.163317
6.581717	0.1	0.159800
6.583383	0.1	0.152588
6.585050	0.1	0.144422
6.586717	0.1	0.137627
6.588383	0.1	0.133932
6.590050	0.1	0.135183
6.591717	0.1	0.142515
6.593383	0.1	0.155389
6.595050	0.1	0.170767
6.596717	0.1	0.184000
6.598383	0.1	0.191867
6.600050	0.1	0.194490
6.601717	0.1	0.194669
6.603383	0.1	0.194907
6.605050	0.1	0.195682
6.606717	0.1	0.196695
6.608383	0.1	0.198185
6.610050	0.1	0.200450
6.611717	0.1	0.202835
6.613383	0.1	0.203967
6.615050	0.1	0.203908
6.616717	0.1	0.204504
6.618383	0.1	0.207186
6.620050	0.1	0.211239
6.621717	0.1	0.215113
6.623383	0.1	0.218034
6.625050	0.1	0.219286
6.626717	0.1	0.218213
6.628383	0.1	0.215113
6.630050	0.1	0.211716
6.631717	0.1	0.210524
6.633383	0.1	0.212848
6.635050	0.1	0.218213
6.636717	0.1	0.226319
6.638383	0.1	0.236988
6.640050	0.1	0.248134
6.641717	0.1	0.257015
6.643383	0.1	0.262856
6.645050	0.1	0.266135
6.646717	0.1	0.266910
6.648383	0.1	0.265718
6.650050	0.1	0.264406
6.651717	0.1	0.265479
6.653383	0.1	0.270247
6.655050	0.1	0.278354
6.656717	0.1	0.287473
6.658383	0.1	0.295162
6.660050	0.1	0.300050
6.661717	0.1	0.302434
6.663383	0.1	0.305116
6.665050	0.1	0.311077
6.666717	0.1	0.320315
6.668383	0.1	0.329316
6.670050	0.1	0.334859
6.671717	0.1	0.336409
6.673383	0.1	0.335336
6.675050	0.1	0.333905
6.676717	0.1	0.333548
6.678383	0.1	0.334144
6.680050	0.1	0.333786
6.681717	0.1	0.331283
6.683383	0.1	0.327349
6.685050	0.1	0.323892
6.686717	0.1	0.322998
6.688383	0.1	0.326812
6.690050	0.1	0.335991
6.691717	0.1	0.348687
6.693383	0.1	0.362396
6.695050	0.1	0.374854
6.696717	0.1	0.383616
6.698383	0.1	0.388026
6.700050	0.1	0.389099
6.701717	0.1	0.388205
6.703383	0.1	0.385821
6.705050	0.1	0.382721
6.706717	0.1	0.379801
6.708383	0.1	0.377536
6.710050	0.1	0.375986
6.711717	0.1	0.375092
6.713383	0.1	0.375092
6.715050	0.1	0.376344
6.716717	0.1	0.378013
6.718383	0.1	0.378490
6.720050	0.1	0.376999
6.721717	0.1	0.374317
6.723383	0.1	0.372708
6.725050	0.1	0.373960
6.726717	0.1	0.378191
6.728383	0.1	0.383258
6.730050	0.1	0.386953
6.731717	0.1	0.388861
6.733383	0.1	0.389040
6.735050	0.1	0.386715
6.736717	0.1	0.381768
6.738383	0.1	0.376940
6.740050	0.1	0.375152
6.741717	0.1	0.376165
6.743383	0.1	0.377297
6.745050	0.1	0.377059
6.746717	0.1	0.376940
6.748383	0.1	0.379264
6.750050	0.1	0.383735
6.751717	0.1	0.387669
6.753383	0.1	0.388503
6.755050	0.1	0.385821
6.756717	0.1	0.381053
6.758383	0.1	0.376225
6.760050	0.1	0.372529
6.761717	0.1	0.369668
6.763383	0.1	0.367224
6.765050	0.1	0.365198
6.766717	0.1	0.364065
6.768383	0.1	0.363410
6.770050	0.1	0.362694
6.771717	0.1	0.361741
6.773383	0.1	0.361145
6.775050	0.1	0.361621
6.776717	0.1	0.364006
6.778383	0.1	0.367105
6.780050	0.1	0.368834
6.781717	0.1	0.368238
6.783383	0.1	0.365675
6.785050	0.1	0.362337
6.786717	0.1	0.359654
6.788383	0.1	0.358641
6.790050	0.1	0.358641
6.791717	0.1	0.358284
6.793383	0.1	0.357449
6.795050	0.1	0.357866
6.796717	0.1	0.360966
6.798383	0.1	0.365496
6.800050	0.1	0.368655
6.801717	0.1	0.368476
6.803383	0.1	0.364542
6.805050	0.1	0.357866
6.806717	0.1	0.350535
6.808383	0.1	0.344634
6.810050	0.1	0.341535
6.811717	0.1	0.342369
6.813383	0.1	0.347495
6.815050	0.1	0.354946
6.816717	0.1	0.362039
6.818383	0.1	0.367582
6.820050	0.1	0.370622
6.821717	0.1	0.370264
6.823383	0.1	0.367224
6.825050	0.1	0.363767
6.826717	0.1	0.361264
6.828383	0.1	0.359833
6.830050	0.1	0.359237
6.831717	0.1	0.359356
6.833383	0.1	0.359476
6.835050	0.1	0.359297
6.836717	0.1	0.360191
6.838383	0.1	0.363231
6.840050	0.1	0.367224
6.841717	0.1	0.370026
6.843383	0.1	0.370681
6.845050	0.1	0.369787
6.846717	0.1	0.369251
6.848383	0.1	0.369668
6.850050	0.1	0.370026
6.851717	0.1	0.369310
6.853383	0.1	0.368118
6.855050	0.1	0.368059
6.856717	0.1	0.369608
6.858383	0.1	0.371754
6.860050	0.1	0.374198
6.861717	0.1	0.377297
6.863383	0.1	0.379980
6.865050	0.1	0.380337
6.866717	0.1	0.378251
6.868383	0.1	0.374794
6.870050	0.1	0.370622
6.871717	0.1	0.366509
6.873383	0.1	0.363469
6.875050	0.1	0.362813
6.876717	0.1	0.365496
6.878383	0.1	0.371158
6.880050	0.1	0.376701
6.881717	0.1	0.378490
6.883383	0.1	0.375986
6.885050	0.1	0.371277
6.886717	0.1	0.366688
6.888383	0.1	0.363350
6.890050	0.1	0.361681
6.891717	0.1	0.361860
6.893383	0.1	0.363767
6.895050	0.1	0.367343
6.896717	0.1	0.372648
6.898383	0.1	0.378370
6.900050	0.1	0.381231
6.901717	0.1	0.379384
6.903383	0.1	0.375330
6.905050	0.1	0.373125
6.906717	0.1	0.374079
6.908383	0.1	0.376940
6.910050	0.1	0.380099
6.911717	0.1	0.382245
6.913383	0.1	0.382245
6.915050	0.1	0.379801
6.916717	0.1	0.375927
6.918383	0.1	0.371575
6.920050	0.1	0.367284
6.921717	0.1	0.363529
6.923383	0.1	0.360549
6.925050	0.1	0.358701
6.926717	0.1	0.358462
6.928383	0.1	0.360191
6.930050	0.1	0.362754
6.931717	0.1	0.364840
6.933383	0.1	0.366569
6.935050	0.1	0.368893
6.936717	0.1	0.372291
6.938383	0.1	0.376523
6.940050	0.1	0.380933
6.941717	0.1	0.383735
6.943383	0.1	0.383556
6.945050	0.1	0.380754
6.946717	0.1	0.376940
6.948383	0.1	0.372708
6.950050	0.1	0.368476
6.951717	0.1	0.365675
6.953383	0.1	0.365734
6.955050	0.1	0.368297
6.956717	0.1	0.371635
6.958383	0.1	0.373840
6.960050	0.1	0.374019
6.961717	0.1	0.372529
6.963383	0.1	0.370383
6.965050	0.1	0.368238
6.966717	0.1	0.366271
6.968383	0.1	0.365436
6.970050	0.1	0.365853
6.971717	0.1	0.365615
6.973383	0.1	0.363112
6.975050	0.1	0.359595
6.976717	0.1	0.357568
6.978383	0.1	0.357866
6.980050	0.1	0.359952
6.981717	0.1	0.363231
6.983383	0.1	0.366986
6.985050	0.1	0.369489
6.986717	0.1	0.369370
6.988383	0.1	0.366569
6.990050	0.1	0.361860
6.991717	0.1	0.356317
6.993383	0.1	0.351548
6.995050	0.1	0.349641
6.996717	0.1	0.351250
6.998383	0.1	0.355065
7.000050	0.1	0.358880
7.001717	0.1	0.361562
7.003383	0.1	0.362635
7.005050	0.1	0.362635
7.006717	0.1	0.362754
7.008383	0.1	0.364184
7.010050	0.1	0.366092
7.011717	0.1	0.365853
7.013383	0.1	0.362277
7.015050	0.1	0.357509
7.016717	0.1	0.354826
7.018383	0.1	0.355065
7.020050	0.1	0.357211
7.021717	0.1	0.360906
7.023383	0.1	0.365853
7.025050	0.1	0.370145
7.026717	0.1	0.372291
7.028383	0.1	0.372171
7.030050	0.1	0.370801
7.031717	0.1	0.368774
7.033383	0.1	0.366390
7.035050	0.1	0.364482
7.036717	0.1	0.364184
7.038383	0.1	0.365317
7.040050	0.1	0.366390
7.041717	0.1	0.366867
7.043383	0.1	0.367641
7.045050	0.1	0.369251
7.046717	0.1	0.370264
7.048383	0.1	0.368595
7.050050	0.1	0.364900
7.051717	0.1	0.362933
7.053383	0.1	0.365138
7.055050	0.1	0.370324
7.056717	0.1	0.375807
7.058383	0.1	0.379980
7.060050	0.1	0.381827
7.061717	0.1	0.380456
7.063383	0.1	0.376523
7.065050	0.1	0.372052
7.066717	0.1	0.368357
7.068383	0.1	0.365376
7.070050	0.1	0.363588
7.071717	0.1	0.364244
7.073383	0.1	0.368118
7.075050	0.1	0.374675
7.076717	0.1	0.382125
7.078383	0.1	0.388205
7.080050	0.1	0.390172
7.081717	0.1	0.386357
7.083383	0.1	0.378013
7.085050	0.1	0.369608
7.086717	0.1	0.365317
7.088383	0.1	0.366151
7.090050	0.1	0.369787
7.091717	0.1	0.373006
7.093383	0.1	0.374317
7.095050	0.1	0.374913
7.096717	0.1	0.375748
7.098383	0.1	0.375748
7.100050	0.1	0.373960
7.101717	0.1	0.371516
7.103383	0.1	0.370026
7.105050	0.1	0.369966
7.106717	0.1	0.371277
7.108383	0.1	0.372887
7.110050	0.1	0.373006
7.111717	0.1	0.370801
7.113383	0.1	0.367820
7.115050	0.1	0.366628
7.116717	0.1	0.368476
7.118383	0.1	0.372052
7.120050	0.1	0.374734
7.121717	0.1	0.374317
7.123383	0.1	0.370741
7.125050	0.1	0.366390
7.126717	0.1	0.364482
7.128383	0.1	0.366271
7.130050	0.1	0.370502
7.131717	0.1	0.376225
7.133383	0.1	0.383377
7.135050	0.1	0.390828
7.136717	0.1	0.395894
7.138383	0.1	0.395894
7.140050	0.1	0.391006
7.141717	0.1	0.383854
7.143383	0.1	0.377595
7.145050	0.1	0.373960
7.146717	0.1	0.372648
7.148383	0.1	0.372052
7.150050	0.1	0.370801
7.151717	0.1	0.369728
7.153383	0.1	0.369787
7.155050	0.1	0.370145
7.156717	0.1	0.369847
7.158383	0.1	0.369966
7.160050	0.1	0.371635
7.161717	0.1	0.373840
7.163383	0.1	0.374615
7.165050	0.1	0.373483
7.166717	0.1	0.371873
7.168383	0.1	0.371039
7.170050	0.1	0.371158
7.171717	0.1	0.371635
7.173383	0.1	0.371456
7.175050	0.1	0.370264
7.176717	0.1	0.369191
7.178383	0.1	0.369728
7.180050	0.1	0.372171
7.181717	0.1	0.375152
7.183383	0.1	0.377059
7.185050	0.1	0.377417
7.186717	0.1	0.376344
7.188383	0.1	0.373781
7.190050	0.1	0.370502
7.191717	0.1	0.368536
7.193383	0.1	0.369787
7.195050	0.1	0.374019
7.196717	0.1	0.378966
7.198383	0.1	0.383079
7.200050	0.1	0.385821
7.201717	0.1	0.386715
7.203383	0.1	0.385046
7.205050	0.1	0.380218
7.206717	0.1	0.372648
7.208383	0.1	0.364482
7.210050	0.1	0.359476
7.211717	0.1	0.359654
7.213383	0.1	0.362933
7.215050	0.1	0.365734
7.216717	0.1	0.367165
7.218383	0.1	0.367284
7.220050	0.1	0.365078
7.221717	0.1	0.360549
7.223383	0.1	0.356138
7.225050	0.1	0.354409
7.226717	0.1	0.355363
7.228383	0.1	0.358045
7.230050	0.1	0.361919
7.231717	0.1	0.366688
7.233383	0.1	0.371099
7.235050	0.1	0.373602
7.236717	0.1	0.373602
7.238383	0.1	0.370681
7.240050	0.1	0.364006
7.241717	0.1	0.354350
7.243383	0.1	0.344872
7.245050	0.1	0.338614
7.246717	0.1	0.335753
7.248383	0.1	0.334382
7.250050	0.1	0.333428
7.251717	0.1	0.334084
7.253383	0.1	0.337660
7.255050	0.1	0.342667
7.256717	0.1	0.345767
7.258383	0.1	0.345826
7.260050	0.1	0.344038
7.261717	0.1	0.340581
7.263383	0.1	0.334561
7.265050	0.1	0.326693
7.266717	0.1	0.320077
7.268383	0.1	0.316679
7.270050	0.1	0.315726
7.271717	0.1	0.315547
7.273383	0.1	0.315905
7.275050	0.1	0.316918
7.276717	0.1	0.318289
7.278383	0.1	0.319839
7.280050	0.1	0.320017
7.281717	0.1	0.316501
7.283383	0.1	0.309348
7.285050	0.1	0.301957
7.286717	0.1	0.297129
7.288383	0.1	0.294805
7.290050	0.1	0.293255
7.291717	0.1	0.291705
7.293383	0.1	0.290394
7.295050	0.1	0.290453
7.296717	0.1	0.293255
7.298383	0.1	0.296474
7.300050	0.1	0.295222
7.301717	0.1	0.288188
7.303383	0.1	0.279367
7.305050	0.1	0.273466
7.306717	0.1	0.272274
7.308383	0.1	0.274718
7.310050	0.1	0.279009
7.311717	0.1	0.284314
7.313383	0.1	0.290811
7.315050	0.1	0.297666
7.316717	0.1	0.302315
7.318383	0.1	0.302553
7.320050	0.1	0.298083
7.321717	0.1	0.290513
7.323383	0.1	0.282109
7.325050	0.1	0.274301
7.326717	0.1	0.267267
7.328383	0.1	0.260651
7.330050	0.1	0.254512
7.331717	0.1	0.250399
7.333383	0.1	0.249922
7.335050	0.1	0.252783
7.336717	0.1	0.257313
7.338383	0.1	0.261843
7.340050	0.1	0.265002
7.341717	0.1	0.265658
7.343383	0.1	0.265002
7.345050	0.1	0.264525
7.346717	0.1	0.263870
7.348383	0.1	0.262499
7.350050	0.1	0.260711
7.351717	0.1	0.259101
7.353383	0.1	0.257730
7.355050	0.1	0.256121
7.356717	0.1	0.254393
7.358383	0.1	0.252545
7.360050	0.1	0.249684
7.361717	0.1	0.245571
7.363383	0.1	0.241876
7.365050	0.1	0.240445
7.366717	0.1	0.241518
7.368383	0.1	0.244021
7.370050	0.1	0.247180
7.371717	0.1	0.250280
7.373383	0.1	0.252366
7.375050	0.1	0.253022
7.376717	0.1	0.252783
7.378383	0.1	0.252545
7.380050	0.1	0.252426
7.381717	0.1	0.252545
7.383383	0.1	0.252306
7.385050	0.1	0.249982
7.386717	0.1	0.245094
7.388383	0.1	0.240266
7.390050	0.1	0.238419
7.391717	0.1	0.238895
7.393383	0.1	0.239134
7.395050	0.1	0.238478
7.396717	0.1	0.238359
7.398383	0.1	0.239909
7.400050	0.1	0.242770
7.401717	0.1	0.245571
7.403383	0.1	0.247061
7.405050	0.1	0.247836
7.406717	0.1	0.249565
7.408383	0.1	0.252068
7.410050	0.1	0.252664
7.411717	0.1	0.249326
7.413383	0.1	0.243843
7.415050	0.1	0.239551
7.416717	0.1	0.237286
7.418383	0.1	0.235975
7.420050	0.1	0.235140
7.421717	0.1	0.236273
7.423383	0.1	0.240326
7.425050	0.1	0.245571
7.426717	0.1	0.248671
7.428383	0.1	0.248313
7.430050	0.1	0.246167
7.431717	0.1	0.244558
7.433383	0.1	0.243843
7.435050	0.1	0.243366
7.436717	0.1	0.241935
7.438383	0.1	0.239313
7.440050	0.1	0.235498
7.441717	0.1	0.230610
7.443383	0.1	0.224769
7.445050	0.1	0.218868
7.446717	0.1	0.214756
7.448383	0.1	0.214458
7.450050	0.1	0.218332
7.451717	0.1	0.224352
7.453383	0.1	0.230014
7.455050	0.1	0.233769
7.456717	0.1	0.235081
7.458383	0.1	0.234306
7.460050	0.1	0.233293
7.461717	0.1	0.233650
7.463383	0.1	0.235140
7.465050	0.1	0.236213
7.466717	0.1	0.236094
7.468383	0.1	0.233948
7.470050	0.1	0.229120
7.471717	0.1	0.222683
7.473383	0.1	0.217438
7.475050	0.1	0.215292
7.476717	0.1	0.216186
7.478383	0.1	0.218153
7.480050	0.1	0.218809
7.481717	0.1	0.216723
7.483383	0.1	0.211656
7.485050	0.1	0.204861
7.486717	0.1	0.198543
7.488383	0.1	0.195205
7.490050	0.1	0.195861
7.491717	0.1	0.199616
7.493383	0.1	0.205219
7.495050	0.1	0.211656
7.496717	0.1	0.217497
7.498383	0.1	0.221133
7.500050	0.1	0.221968
7.501717	0.1	0.219524
7.503383	0.1	0.214100
7.505050	0.1	0.207067
7.506717	0.1	0.200868
7.508383	0.1	0.197589
7.510050	0.1	0.197351
7.511717	0.1	0.198960
7.513383	0.1	0.200212
7.515050	0.1	0.198901
7.516717	0.1	0.194728
7.518383	0.1	0.190318
7.520050	0.1	0.189126
7.521717	0.1	0.192463
7.523383	0.1	0.198722
7.525050	0.1	0.204742
7.526717	0.1	0.207901
7.528383	0.1	0.207245
7.530050	0.1	0.204206
7.531717	0.1	0.200927
7.533383	0.1	0.198483
7.535050	0.1	0.196874
7.536717	0.1	0.195861
7.538383	0.1	0.195861
7.540050	0.1	0.197947
7.541717	0.1	0.202239
7.543383	0.1	0.206947
7.545050	0.1	0.209868
7.546717	0.1	0.210643
7.548383	0.1	0.209630
7.550050	0.1	0.206411
7.551717	0.1	0.201225
7.553383	0.1	0.196517
7.555050	0.1	0.195324
7.556717	0.1	0.198722
7.558383	0.1	0.205457
7.560050	0.1	0.213087
7.561717	0.1	0.219107
7.563383	0.1	0.222087
7.565050	0.1	0.222087
7.566717	0.1	0.220656
7.568383	0.1	0.219703
7.570050	0.1	0.219762
7.571717	0.1	0.220358
7.573383	0.1	0.220716
7.575050	0.1	0.219703
7.576717	0.1	0.216782
7.578383	0.1	0.212729
7.580050	0.1	0.208914
7.581717	0.1	0.206292
7.583383	0.1	0.205934
7.585050	0.1	0.208855
7.586717	0.1	0.213742
7.588383	0.1	0.217378
7.590050	0.1	0.217319
7.591717	0.1	0.213981
7.593383	0.1	0.209630
7.595050	0.1	0.205398
7.596717	0.1	0.201225
7.598383	0.1	0.197649
7.600050	0.1	0.195563
7.601717	0.1	0.194192
7.603383	0.1	0.191510
7.605050	0.1	0.187039
7.606717	0.1	0.182748
7.608383	0.1	0.181615
7.610050	0.1	0.185430
7.611717	0.1	0.193238
7.613383	0.1	0.201345
7.615050	0.1	0.206113
7.616717	0.1	0.206769
7.618383	0.1	0.205100
7.620050	0.1	0.202715
7.621717	0.1	0.200391
7.623383	0.1	0.198901
7.625050	0.1	0.198841
7.626717	0.1	0.199378
7.628383	0.1	0.199556
7.630050	0.1	0.199318
7.631717	0.1	0.199378
7.633383	0.1	0.200510
7.635050	0.1	0.203550
7.636717	0.1	0.208139
7.638383	0.1	0.212729
7.640050	0.1	0.216246
7.641717	0.1	0.218332
7.643383	0.1	0.218809
7.645050	0.1	0.218093
7.646717	0.1	0.216723
7.648383	0.1	0.214219
7.650050	0.1	0.210047
7.651717	0.1	0.205040
7.653383	0.1	0.201106
7.655050	0.1	0.198483
7.656717	0.1	0.196338
7.658383	0.1	0.195026
7.660050	0.1	0.196338
7.661717	0.1	0.201046
7.663383	0.1	0.208378
7.665050	0.1	0.216544
7.666717	0.1	0.223339
7.668383	0.1	0.226736
7.670050	0.1	0.225246
7.671717	0.1	0.219643
7.673383	0.1	0.212252
7.675050	0.1	0.203788
7.676717	0.1	0.194073
7.678383	0.1	0.185788
7.680050	0.1	0.182927
7.681717	0.1	0.187039
7.683383	0.1	0.195980
7.685050	0.1	0.204802
7.686717	0.1	0.208199
7.688383	0.1	0.203669
7.690050	0.1	0.194311
7.691717	0.1	0.186145
7.693383	0.1	0.182986
7.695050	0.1	0.184417
7.696717	0.1	0.187814
7.698383	0.1	0.191450
7.700050	0.1	0.193894
7.701717	0.1	0.193894
7.703383	0.1	0.192046
7.705050	0.1	0.191867
7.706717	0.1	0.196576
7.708383	0.1	0.204861
7.710050	0.1	0.212252
7.711717	0.1	0.215232
7.713383	0.1	0.214160
7.715050	0.1	0.211716
7.716717	0.1	0.209212
7.718383	0.1	0.205755
7.720050	0.1	0.201046
7.721717	0.1	0.196219
7.723383	0.1	0.192583
7.725050	0.1	0.190735
7.726717	0.1	0.190377
7.728383	0.1	0.190735
7.730050	0.1	0.191271
7.731717	0.1	0.191689
7.733383	0.1	0.191927
7.735050	0.1	0.192165
7.736717	0.1	0.191152
7.738383	0.1	0.186503
7.740050	0.1	0.178039
7.741717	0.1	0.168502
7.743383	0.1	0.161111
7.745050	0.1	0.157833
7.746717	0.1	0.159562
7.748383	0.1	0.165880
7.750050	0.1	0.175774
7.751717	0.1	0.187874
7.753383	0.1	0.199676
7.755050	0.1	0.208735
7.756717	0.1	0.213623
7.758383	0.1	0.213683
7.760050	0.1	0.209093
7.761717	0.1	0.201285
7.763383	0.1	0.191927
7.765050	0.1	0.182390
7.766717	0.1	0.173509
7.768383	0.1	0.166476
7.770050	0.1	0.162482
7.771717	0.1	0.161946
7.773383	0.1	0.163853
7.775050	0.1	0.166535
7.776717	0.1	0.168383
7.778383	0.1	0.168443
7.780050	0.1	0.166714
7.781717	0.1	0.163496
7.783383	0.1	0.159919
7.785050	0.1	0.157297
7.786717	0.1	0.156343
7.788383	0.1	0.157475
7.790050	0.1	0.161052
7.791717	0.1	0.166774
7.793383	0.1	0.172615
7.795050	0.1	0.176191
7.796717	0.1	0.176847
7.798383	0.1	0.175297
7.800050	0.1	0.173390
7.801717	0.1	0.172257
7.803383	0.1	0.171423
7.805050	0.1	0.170410
7.806717	0.1	0.170290
7.808383	0.1	0.172734
7.810050	0.1	0.177085
7.811717	0.1	0.180125
7.813383	0.1	0.179291
7.815050	0.1	0.175118
7.816717	0.1	0.169575
7.818383	0.1	0.165105
7.820050	0.1	0.163674
7.821717	0.1	0.166237
7.823383	0.1	0.171781
7.825050	0.1	0.178874
7.826717	0.1	0.185788
7.828383	0.1	0.189781
7.830050	0.1	0.189245
7.831717	0.1	0.185668
7.833383	0.1	0.182211
7.835050	0.1	0.181317
7.836717	0.1	0.183940
7.838383	0.1	0.189543
7.840050	0.1	0.195861
7.841717	0.1	0.200689
7.843383	0.1	0.203431
7.845050	0.1	0.204027
7.846717	0.1	0.202060
7.848383	0.1	0.196636
7.850050	0.1	0.188708
7.851717	0.1	0.180960
7.853383	0.1	0.175655
7.855050	0.1	0.174165
7.856717	0.1	0.177681
7.858383	0.1	0.185132
7.860050	0.1	0.192881
7.861717	0.1	0.197053
7.863383	0.1	0.196576
7.865050	0.1	0.193775
7.866717	0.1	0.193000
7.868383	0.1	0.197291
7.870050	0.1	0.205815
7.871717	0.1	0.214577
7.873383	0.1	0.219405
7.875050	0.1	0.218987
7.876717	0.1	0.215292
7.878383	0.1	0.211179
7.880050	0.1	0.207961
7.881717	0.1	0.206709
7.883383	0.1	0.208378
7.885050	0.1	0.212550
7.886717	0.1	0.217736
7.888383	0.1	0.222385
7.890050	0.1	0.224590
7.891717	0.1	0.223458
7.893383	0.1	0.220180
7.895050	0.1	0.217021
7.896717	0.1	0.216484
7.898383	0.1	0.220180
7.900050	0.1	0.228345
7.901717	0.1	0.238776
7.903383	0.1	0.248313
7.905050	0.1	0.253975
7.906717	0.1	0.254333
7.908383	0.1	0.250399
7.910050	0.1	0.245214
7.911717	0.1	0.241637
7.913383	0.1	0.240207
7.915050	0.1	0.239611
7.916717	0.1	0.238240
7.918383	0.1	0.236273
7.920050	0.1	0.235677
7.921717	0.1	0.238001
7.923383	0.1	0.243127
7.925050	0.1	0.249922
7.926717	0.1	0.256419
7.928383	0.1	0.260949
7.930050	0.1	0.262558
7.931717	0.1	0.261486
7.933383	0.1	0.258088
7.935050	0.1	0.253141
7.936717	0.1	0.247717
7.938383	0.1	0.243306
7.940050	0.1	0.242233
7.941717	0.1	0.245869
7.943383	0.1	0.252962
7.945050	0.1	0.260055
7.946717	0.1	0.265241
7.948383	0.1	0.268221
7.950050	0.1	0.268698
7.951717	0.1	0.266671
7.953383	0.1	0.262678
7.955050	0.1	0.258327
7.956717	0.1	0.255048
7.958383	0.1	0.253260
7.960050	0.1	0.252843
7.961717	0.1	0.254571
7.963383	0.1	0.259757
7.965050	0.1	0.267506
7.966717	0.1	0.274718
7.968383	0.1	0.278771
7.970050	0.1	0.280082
7.971717	0.1	0.281155
7.973383	0.1	0.283599
7.975050	0.1	0.286281
7.976717	0.1	0.287533
7.978383	0.1	0.286877
7.980050	0.1	0.285327
7.981717	0.1	0.284076
7.983383	0.1	0.284553
7.985050	0.1	0.287175
7.986717	0.1	0.290394
7.988383	0.1	0.291586
7.990050	0.1	0.289857
7.991717	0.1	0.285685
7.993383	0.1	0.281215
7.995050	0.1	0.279427
7.996717	0.1	0.281811
7.998383	0.1	0.285983
8.000050	0.1	0.288010
8.001717	0.1	0.285864
8.003383	0.1	0.280917
8.005050	0.1	0.275850
8.006717	0.1	0.273168
8.008383	0.1	0.273585
8.010050	0.1	0.276506
8.011717	0.1	0.281215
8.013383	0.1	0.287116
8.015050	0.1	0.293314
8.016717	0.1	0.298560
8.018383	0.1	0.301600
8.020050	0.1	0.302792
8.021717	0.1	0.303030
8.023383	0.1	0.302315
8.025050	0.1	0.299990
8.026717	0.1	0.296295
8.028383	0.1	0.291824
8.030050	0.1	0.287771
8.031717	0.1	0.285506
8.033383	0.1	0.284553
8.035050	0.1	0.283599
8.036717	0.1	0.282049
8.038383	0.1	0.280440
8.040050	0.1	0.278592
8.041717	0.1	0.276268
8.043383	0.1	0.274599
8.045050	0.1	0.274479
8.046717	0.1	0.276327
8.048383	0.1	0.279844
8.050050	0.1	0.283778
8.051717	0.1	0.286520
8.053383	0.1	0.287354
8.055050	0.1	0.286639
8.056717	0.1	0.285387
8.058383	0.1	0.284970
8.060050	0.1	0.286698
8.061717	0.1	0.290930
8.063383	0.1	0.296593
8.065050	0.1	0.301540
8.066717	0.1	0.303388
8.068383	0.1	0.300825
8.070050	0.1	0.294626
8.071717	0.1	0.287533
8.073383	0.1	0.282347
8.075050	0.1	0.280619
8.076717	0.1	0.282228
8.078383	0.1	0.285923
8.080050	0.1	0.290334
8.081717	0.1	0.294864
8.083383	0.1	0.298560
8.085050	0.1	0.300288
8.086717	0.1	0.299990
8.088383	0.1	0.298560
8.090050	0.1	0.296950
8.091717	0.1	0.295997
8.093383	0.1	0.296593
8.095050	0.1	0.298798
8.096717	0.1	0.301898
8.098383	0.1	0.304699
8.100050	0.1	0.305951
8.101717	0.1	0.305057
8.103383	0.1	0.302196
8.105050	0.1	0.298917
8.106717	0.1	0.297070
8.108383	0.1	0.297070
8.110050	0.1	0.297189
8.111717	0.1	0.294685
8.113383	0.1	0.289023
8.115050	0.1	0.282466
8.116717	0.1	0.277400
8.118383	0.1	0.274718
8.120050	0.1	0.275433
8.121717	0.1	0.280619
8.123383	0.1	0.288963
8.125050	0.1	0.297248
8.126717	0.1	0.303507
8.128383	0.1	0.307858
8.130050	0.1	0.311732
8.131717	0.1	0.315905
8.133383	0.1	0.319302
8.135050	0.1	0.319719
8.136717	0.1	0.316620
8.138383	0.1	0.311136
8.140050	0.1	0.304341
8.141717	0.1	0.297248
8.143383	0.1	0.291884
8.145050	0.1	0.290275
8.146717	0.1	0.292718
8.148383	0.1	0.297904
8.150050	0.1	0.303388
8.151717	0.1	0.306189
8.153383	0.1	0.305831
8.155050	0.1	0.304759
8.156717	0.1	0.305414
8.158383	0.1	0.307381
8.160050	0.1	0.308514
8.161717	0.1	0.307739
8.163383	0.1	0.305414
8.165050	0.1	0.302494
8.166717	0.1	0.299990
8.168383	0.1	0.299454
8.170050	0.1	0.301421
8.171717	0.1	0.306010
8.173383	0.1	0.313222
8.175050	0.1	0.322104
8.176717	0.1	0.329793
8.178383	0.1	0.333309
8.180050	0.1	0.331998
8.181717	0.1	0.327408
8.183383	0.1	0.322342
8.185050	0.1	0.318885
8.186717	0.1	0.316441
8.188383	0.1	0.313222
8.190050	0.1	0.309229
8.191717	0.1	0.305772
8.193383	0.1	0.303566
8.195050	0.1	0.302792
8.196717	0.1	0.304103
8.198383	0.1	0.307202
8.200050	0.1	0.310242
8.201717	0.1	0.311136
8.203383	0.1	0.308573
8.205050	0.1	0.303626
8.206717	0.1	0.299990
8.208383	0.1	0.300944
8.210050	0.1	0.306487
8.211717	0.1	0.313461
8.213383	0.1	0.317633
8.215050	0.1	0.316620
8.216717	0.1	0.311911
8.218383	0.1	0.307560
8.220050	0.1	0.305951
8.221717	0.1	0.306547
8.223383	0.1	0.307620
8.225050	0.1	0.307798
8.226717	0.1	0.306785
8.228383	0.1	0.305176
8.230050	0.1	0.303507
8.231717	0.1	0.301301
8.233383	0.1	0.297964
8.235050	0.1	0.294685
8.236717	0.1	0.293672
8.238383	0.1	0.294745
8.240050	0.1	0.296056
8.241717	0.1	0.296474
8.243383	0.1	0.296235
8.245050	0.1	0.296354
8.246717	0.1	0.297725
8.248383	0.1	0.300586
8.250050	0.1	0.303566
8.251717	0.1	0.304341
8.253383	0.1	0.301898
8.255050	0.1	0.297189
8.256717	0.1	0.291884
8.258383	0.1	0.288010
8.260050	0.1	0.285983
8.261717	0.1	0.284493
8.263383	0.1	0.283122
8.265050	0.1	0.282586
8.266717	0.1	0.283122
8.268383	0.1	0.284493
8.270050	0.1	0.286341
8.271717	0.1	0.288367
8.273383	0.1	0.289977
8.275050	0.1	0.290990
8.276717	0.1	0.291765
8.278383	0.1	0.293016
8.280050	0.1	0.295341
8.281717	0.1	0.299037
8.283383	0.1	0.303745
8.285050	0.1	0.307798
8.286717	0.1	0.309587
8.288383	0.1	0.308752
8.290050	0.1	0.306010
8.291717	0.1	0.303209
8.293383	0.1	0.302136
8.295050	0.1	0.302255
8.296717	0.1	0.301778
8.298383	0.1	0.299692
8.300050	0.1	0.296474
8.301717	0.1	0.292540
8.303383	0.1	0.288427
8.305050	0.1	0.285327
8.306717	0.1	0.283480
8.308383	0.1	0.282526
8.310050	0.1	0.283301
8.311717	0.1	0.286758
8.313383	0.1	0.292361
8.315050	0.1	0.298142
8.316717	0.1	0.301600
8.318383	0.1	0.301003
8.320050	0.1	0.297725
8.321717	0.1	0.294805
8.323383	0.1	0.293016
8.325050	0.1	0.291407
8.326717	0.1	0.288844
8.328383	0.1	0.284076
8.330050	0.1	0.277281
8.331717	0.1	0.270963
8.333383	0.1	0.268579
8.335050	0.1	0.272155
8.336717	0.1	0.280380
8.338383	0.1	0.289261
8.340050	0.1	0.295043
8.341717	0.1	0.296831
8.343383	0.1	0.296295
8.345050	0.1	0.295222
8.346717	0.1	0.294685
8.348383	0.1	0.294507
8.350050	0.1	0.293136
8.351717	0.1	0.289142
8.353383	0.1	0.282824
8.355050	0.1	0.276625
8.356717	0.1	0.273287
8.358383	0.1	0.273466
8.360050	0.1	0.275850
8.361717	0.1	0.279307
8.363383	0.1	0.282347
8.365050	0.1	0.283241
8.366717	0.1	0.282168
8.368383	0.1	0.281692
8.370050	0.1	0.283659
8.371717	0.1	0.287831
8.373383	0.1	0.292838
8.375050	0.1	0.296831
8.376717	0.1	0.298083
8.378383	0.1	0.296593
8.380050	0.1	0.293672
8.381717	0.1	0.291467
8.383383	0.1	0.291824
8.385050	0.1	0.294268
8.386717	0.1	0.296593
8.388383	0.1	0.297070
8.390050	0.1	0.295937
8.391717	0.1	0.294209
8.393383	0.1	0.293255
8.395050	0.1	0.293970
8.396717	0.1	0.295877
8.398383	0.1	0.298023
8.400050	0.1	0.300348
8.401717	0.1	0.302792
8.403383	0.1	0.304580
8.405050	0.1	0.304759
8.406717	0.1	0.303328
8.408383	0.1	0.300527
8.410050	0.1	0.296652
8.411717	0.1	0.292242
8.413383	0.1	0.288665
8.415050	0.1	0.286996
8.416717	0.1	0.286758
8.418383	0.1	0.285804
8.420050	0.1	0.282764
8.421717	0.1	0.277996
8.423383	0.1	0.273049
8.425050	0.1	0.269771
8.426717	0.1	0.269473
8.428383	0.1	0.272393
8.430050	0.1	0.277102
8.431717	0.1	0.281274
8.433383	0.1	0.283360
8.435050	0.1	0.282943
8.436717	0.1	0.280797
8.438383	0.1	0.278473
8.440050	0.1	0.277102
8.441717	0.1	0.276864
8.443383	0.1	0.277221
8.445050	0.1	0.276923
8.446717	0.1	0.274718
8.448383	0.1	0.271320
8.450050	0.1	0.267923
8.451717	0.1	0.265002
8.453383	0.1	0.262499
8.455050	0.1	0.260174
8.456717	0.1	0.258148
8.458383	0.1	0.257492
8.460050	0.1	0.259578
8.461717	0.1	0.264466
8.463383	0.1	0.270188
8.465050	0.1	0.273585
8.466717	0.1	0.273108
8.468383	0.1	0.268996
8.470050	0.1	0.262380
8.471717	0.1	0.254035
8.473383	0.1	0.245035
8.475050	0.1	0.237227
8.476717	0.1	0.232637
8.478383	0.1	0.232101
8.480050	0.1	0.234902
8.481717	0.1	0.239849
8.483383	0.1	0.245929
8.485050	0.1	0.251412
8.486717	0.1	0.254452
8.488383	0.1	0.254393
8.490050	0.1	0.251949
8.491717	0.1	0.248432
8.493383	0.1	0.245273
8.495050	0.1	0.243962
8.496717	0.1	0.244856
8.498383	0.1	0.246584
8.500050	0.1	0.247478
8.501717	0.1	0.246882
8.503383	0.1	0.244915
8.505050	0.1	0.241995
8.506717	0.1	0.238597
8.508383	0.1	0.235617
8.510050	0.1	0.233471
8.511717	0.1	0.231981
8.513383	0.1	0.230849
8.515050	0.1	0.229657
8.516717	0.1	0.228345
8.518383	0.1	0.226975
8.520050	0.1	0.225842
8.521717	0.1	0.225425
8.523383	0.1	0.226378
8.525050	0.1	0.228465
8.526717	0.1	0.229895
8.528383	0.1	0.229001
8.530050	0.1	0.225961
8.531717	0.1	0.223219
8.533383	0.1	0.222862
8.535050	0.1	0.224710
8.536717	0.1	0.227273
8.538383	0.1	0.229597
8.540050	0.1	0.230849
8.541717	0.1	0.230670
8.543383	0.1	0.230074
8.545050	0.1	0.230968
8.546717	0.1	0.233591
8.548383	0.1	0.236869
8.550050	0.1	0.239790
8.551717	0.1	0.241518
8.553383	0.1	0.240922
8.555050	0.1	0.237882
8.556717	0.1	0.233948
8.558383	0.1	0.230968
8.560050	0.1	0.229657
8.561717	0.1	0.228941
8.563383	0.1	0.228286
8.565050	0.1	0.228822
8.566717	0.1	0.230908
8.568383	0.1	0.232220
8.570050	0.1	0.230730
8.571717	0.1	0.227213
8.573383	0.1	0.223398
8.575050	0.1	0.220180
8.576717	0.1	0.218332
8.578383	0.1	0.218630
8.580050	0.1	0.221431
8.581717	0.1	0.226140
8.583383	0.1	0.231743
8.585050	0.1	0.237286
8.586717	0.1	0.241280
8.588383	0.1	0.242174
8.590050	0.1	0.240147
8.591717	0.1	0.237107
8.593383	0.1	0.234962
8.595050	0.1	0.233412
8.596717	0.1	0.230849
8.598383	0.1	0.226915
8.600050	0.1	0.222683
8.601717	0.1	0.218570
8.603383	0.1	0.214219
8.605050	0.1	0.209808
8.606717	0.1	0.207245
8.608383	0.1	0.208139
8.610050	0.1	0.212371
8.611717	0.1	0.217438
8.613383	0.1	0.220656
8.615050	0.1	0.222385
8.616717	0.1	0.225604
8.618383	0.1	0.231147
8.620050	0.1	0.236154
8.621717	0.1	0.238121
8.623383	0.1	0.237823
8.625050	0.1	0.237882
8.626717	0.1	0.239313
8.628383	0.1	0.240266
8.630050	0.1	0.238657
8.631717	0.1	0.234485
8.633383	0.1	0.229716
8.635050	0.1	0.226796
8.636717	0.1	0.226617
8.638383	0.1	0.228167
8.640050	0.1	0.228882
8.641717	0.1	0.227630
8.643383	0.1	0.225425
8.645050	0.1	0.222802
8.646717	0.1	0.219643
8.648383	0.1	0.216126
8.650050	0.1	0.213325
8.651717	0.1	0.213146
8.653383	0.1	0.216544
8.655050	0.1	0.222147
8.656717	0.1	0.227392
8.658383	0.1	0.230253
8.660050	0.1	0.230789
8.661717	0.1	0.230968
8.663383	0.1	0.231743
8.665050	0.1	0.232041
8.666717	0.1	0.231266
8.668383	0.1	0.229895
8.670050	0.1	0.228107
8.671717	0.1	0.225902
8.673383	0.1	0.224054
8.675050	0.1	0.223339
8.676717	0.1	0.223458
8.678383	0.1	0.222981
8.680050	0.1	0.220656
8.681717	0.1	0.217617
8.683383	0.1	0.216544
8.685050	0.1	0.218809
8.686717	0.1	0.223458
8.688383	0.1	0.228286
8.690050	0.1	0.231683
8.691717	0.1	0.233591
8.693383	0.1	0.235021
8.695050	0.1	0.236154
8.696717	0.1	0.235975
8.698383	0.1	0.233769
8.700050	0.1	0.230491
8.701717	0.1	0.227273
8.703383	0.1	0.224769
8.705050	0.1	0.222802
8.706717	0.1	0.220656
8.708383	0.1	0.218570
8.710050	0.1	0.217855
8.711717	0.1	0.219107
8.713383	0.1	0.221252
8.715050	0.1	0.222504
8.716717	0.1	0.222564
8.718383	0.1	0.223041
8.720050	0.1	0.224113
8.721717	0.1	0.224650
8.723383	0.1	0.224233
8.725050	0.1	0.223100
8.726717	0.1	0.221074
8.728383	0.1	0.217915
8.730050	0.1	0.214160
8.731717	0.1	0.210822
8.733383	0.1	0.208259
8.735050	0.1	0.206471
8.736717	0.1	0.205815
8.738383	0.1	0.205994
8.740050	0.1	0.205815
8.741717	0.1	0.204206
8.743383	0.1	0.201046
8.745050	0.1	0.197411
8.746717	0.1	0.194371
8.748383	0.1	0.192106
8.750050	0.1	0.191152
8.751717	0.1	0.191569
8.753383	0.1	0.192761
8.755050	0.1	0.195503
8.756717	0.1	0.200808
8.758383	0.1	0.207543
8.760050	0.1	0.213504
8.761717	0.1	0.217974
8.763383	0.1	0.220656
8.765050	0.1	0.220001
8.766717	0.1	0.214577
8.768383	0.1	0.206113
8.770050	0.1	0.198901
8.771717	0.1	0.196099
8.773383	0.1	0.197113
8.775050	0.1	0.199139
8.776717	0.1	0.199378
8.778383	0.1	0.196397
8.780050	0.1	0.190854
8.781717	0.1	0.185013
8.783383	0.1	0.181258
8.785050	0.1	0.180244
8.786717	0.1	0.181019
8.788383	0.1	0.181973
8.790050	0.1	0.182390
8.791717	0.1	0.183702
8.793383	0.1	0.187159
8.795050	0.1	0.191271
8.796717	0.1	0.193119
8.798383	0.1	0.191450
8.800050	0.1	0.187397
8.801717	0.1	0.183582
8.803383	0.1	0.182092
8.805050	0.1	0.183105
8.806717	0.1	0.185788
8.808383	0.1	0.189722
8.810050	0.1	0.194728
8.811717	0.1	0.199437
8.813383	0.1	0.202179
8.815050	0.1	0.201881
8.816717	0.1	0.199497
8.818383	0.1	0.196695
8.820050	0.1	0.195324
8.821717	0.1	0.196219
8.823383	0.1	0.198483
8.825050	0.1	0.200331
8.826717	0.1	0.200808
8.828383	0.1	0.200093
8.830050	0.1	0.198483
8.831717	0.1	0.196934
8.833383	0.1	0.196099
8.835050	0.1	0.196457
8.836717	0.1	0.199437
8.838383	0.1	0.205338
8.840050	0.1	0.212312
8.841717	0.1	0.217617
8.843383	0.1	0.220060
8.845050	0.1	0.220478
8.846717	0.1	0.220299
8.848383	0.1	0.219822
8.850050	0.1	0.218213
8.851717	0.1	0.215590
8.853383	0.1	0.213385
8.855050	0.1	0.213206
8.856717	0.1	0.215590
8.858383	0.1	0.219584
8.860050	0.1	0.223517
8.861717	0.1	0.226259
8.863383	0.1	0.228286
8.865050	0.1	0.230670
8.866717	0.1	0.233889
8.868383	0.1	0.237882
8.870050	0.1	0.241458
8.871717	0.1	0.243127
8.873383	0.1	0.242949
8.875050	0.1	0.243008
8.876717	0.1	0.244498
8.878383	0.1	0.246584
8.880050	0.1	0.247359
8.881717	0.1	0.246048
8.883383	0.1	0.243068
8.885050	0.1	0.239790
8.886717	0.1	0.237942
8.888383	0.1	0.238299
8.890050	0.1	0.240684
8.891717	0.1	0.244081
8.893383	0.1	0.246882
8.895050	0.1	0.247061
8.896717	0.1	0.243247
8.898383	0.1	0.236332
8.900050	0.1	0.228345
8.901717	0.1	0.220895
8.903383	0.1	0.215948
8.905050	0.1	0.215530
8.906717	0.1	0.219584
8.908383	0.1	0.225902
8.910050	0.1	0.232875
8.911717	0.1	0.239730
8.913383	0.1	0.245214
8.915050	0.1	0.246882
8.916717	0.1	0.242829
8.918383	0.1	0.234664
8.920050	0.1	0.227451
8.921717	0.1	0.225544
8.923383	0.1	0.228524
8.925050	0.1	0.232756
8.926717	0.1	0.235140
8.928383	0.1	0.235617
8.930050	0.1	0.235915
8.931717	0.1	0.236332
8.933383	0.1	0.235140
8.935050	0.1	0.231445
8.936717	0.1	0.226557
8.938383	0.1	0.223160
8.940050	0.1	0.222683
8.941717	0.1	0.224173
8.943383	0.1	0.224650
8.945050	0.1	0.221908
8.946717	0.1	0.216484
8.948383	0.1	0.211000
8.950050	0.1	0.208139
8.951717	0.1	0.208616
8.953383	0.1	0.212252
8.955050	0.1	0.218809
8.956717	0.1	0.226378
8.958383	0.1	0.231922
8.960050	0.1	0.232756
8.961717	0.1	0.227988
8.963383	0.1	0.219524
8.965050	0.1	0.211000
8.966717	0.1	0.205219
8.968383	0.1	0.203550
8.970050	0.1	0.205815
8.971717	0.1	0.210464
8.973383	0.1	0.215650
8.975050	0.1	0.219882
8.976717	0.1	0.222564
8.978383	0.1	0.222683
8.980050	0.1	0.219166
8.981717	0.1	0.212908
8.983383	0.1	0.207305
8.985050	0.1	0.205934
8.986717	0.1	0.209451
8.988383	0.1	0.214517
8.990050	0.1	0.217378
8.991717	0.1	0.217319
8.993383	0.1	0.215232
8.995050	0.1	0.212073
8.996717	0.1	0.209391
8.998383	0.1	0.208795
9.000050	0.1	0.211000
9.001717	0.1	0.215173
9.003383	0.1	0.218987
9.005050	0.1	0.220597
9.006717	0.1	0.219822
9.008383	0.1	0.217676
9.010050	0.1	0.213921
9.011717	0.1	0.208974
9.013383	0.1	0.204504
9.015050	0.1	0.202179
9.016717	0.1	0.202417
9.018383	0.1	0.205696
9.020050	0.1	0.211835
9.021717	0.1	0.219166
9.023383	0.1	0.224590
9.025050	0.1	0.226319
9.026717	0.1	0.224948
9.028383	0.1	0.221968
9.030050	0.1	0.217974
9.031717	0.1	0.213385
9.033383	0.1	0.209272
9.035050	0.1	0.206053
9.036717	0.1	0.203788
9.038383	0.1	0.203431
9.040050	0.1	0.206113
9.041717	0.1	0.210643
9.043383	0.1	0.213921
9.045050	0.1	0.213623
9.046717	0.1	0.209987
9.048383	0.1	0.205100
9.050050	0.1	0.202060
9.051717	0.1	0.202656
9.053383	0.1	0.206590
9.055050	0.1	0.212491
9.056717	0.1	0.218689
9.058383	0.1	0.223875
9.060050	0.1	0.227273
9.061717	0.1	0.229299
9.063383	0.1	0.230551
9.065050	0.1	0.231922
9.066717	0.1	0.233710
9.068383	0.1	0.235677
9.070050	0.1	0.237346
9.071717	0.1	0.238299
9.073383	0.1	0.238240
9.075050	0.1	0.237703
9.076717	0.1	0.237882
9.078383	0.1	0.239134
9.080050	0.1	0.241101
9.081717	0.1	0.243068
9.083383	0.1	0.244141
9.085050	0.1	0.244498
9.086717	0.1	0.245512
9.088383	0.1	0.246346
9.090050	0.1	0.244737
9.091717	0.1	0.239670
9.093383	0.1	0.233173
9.095050	0.1	0.227213
9.096717	0.1	0.221729
9.098383	0.1	0.215828
9.100050	0.1	0.210702
9.101717	0.1	0.208259
9.103383	0.1	0.208318
9.105050	0.1	0.208676
9.106717	0.1	0.208616
9.108383	0.1	0.209928
9.110050	0.1	0.214160
9.111717	0.1	0.220060
9.113383	0.1	0.225842
9.115050	0.1	0.230789
9.116717	0.1	0.234902
9.118383	0.1	0.238597
9.120050	0.1	0.242829
9.121717	0.1	0.247300
9.123383	0.1	0.250638
9.125050	0.1	0.252545
9.126717	0.1	0.253737
9.128383	0.1	0.254095
9.130050	0.1	0.253260
9.131717	0.1	0.251651
9.133383	0.1	0.250340
9.135050	0.1	0.250220
9.136717	0.1	0.251472
9.138383	0.1	0.253379
9.140050	0.1	0.254452
9.141717	0.1	0.253081
9.143383	0.1	0.248194
9.145050	0.1	0.240028
9.146717	0.1	0.231445
9.148383	0.1	0.226498
9.150050	0.1	0.227034
9.151717	0.1	0.231683
9.153383	0.1	0.238001
9.155050	0.1	0.244796
9.156717	0.1	0.253022
9.158383	0.1	0.263214
9.160050	0.1	0.273108
9.161717	0.1	0.279129
9.163383	0.1	0.279844
9.165050	0.1	0.276923
9.166717	0.1	0.272334
9.168383	0.1	0.267088
9.170050	0.1	0.262201
9.171717	0.1	0.258327
9.173383	0.1	0.255108
9.175050	0.1	0.252306
9.176717	0.1	0.249803
9.178383	0.1	0.247359
9.180050	0.1	0.244558
9.181717	0.1	0.240684
9.183383	0.1	0.235796
9.185050	0.1	0.231862
9.186717	0.1	0.231087
9.188383	0.1	0.234187
9.190050	0.1	0.240028
9.191717	0.1	0.245750
9.193383	0.1	0.248432
9.195050	0.1	0.246942
9.196717	0.1	0.242174
9.198383	0.1	0.236273
9.200050	0.1	0.230670
9.201717	0.1	0.225782
9.203383	0.1	0.221789
9.205050	0.1	0.220001
9.206717	0.1	0.221908
9.208383	0.1	0.226319
9.210050	0.1	0.229657
9.211717	0.1	0.229716
9.213383	0.1	0.227273
9.215050	0.1	0.224590
9.216717	0.1	0.223637
9.218383	0.1	0.226021
9.220050	0.1	0.231326
9.221717	0.1	0.236630
9.223383	0.1	0.239432
9.225050	0.1	0.239611
9.226717	0.1	0.238478
9.228383	0.1	0.236988
9.230050	0.1	0.235498
9.231717	0.1	0.234962
9.233383	0.1	0.236332
9.235050	0.1	0.239670
9.236717	0.1	0.243545
9.238383	0.1	0.246227
9.240050	0.1	0.245631
9.241717	0.1	0.240684
9.243383	0.1	0.232637
9.245050	0.1	0.224650
9.246717	0.1	0.219286
9.248383	0.1	0.217319
9.250050	0.1	0.218332
9.251717	0.1	0.221014
9.253383	0.1	0.224054
9.255050	0.1	0.227392
9.256717	0.1	0.231206
9.258383	0.1	0.235140
9.260050	0.1	0.237823
9.261717	0.1	0.237823
9.263383	0.1	0.235021
9.265050	0.1	0.230968
9.266717	0.1	0.227749
9.268383	0.1	0.226557
9.270050	0.1	0.227571
9.271717	0.1	0.230253
9.273383	0.1	0.233591
9.275050	0.1	0.237107
9.276717	0.1	0.240684
9.278383	0.1	0.243664
9.280050	0.1	0.245035
9.281717	0.1	0.243843
9.283383	0.1	0.239372
9.285050	0.1	0.232339
9.286717	0.1	0.225425
9.288383	0.1	0.221968
9.290050	0.1	0.224292
9.291717	0.1	0.231564
9.293383	0.1	0.240147
9.295050	0.1	0.246286
9.296717	0.1	0.248849
9.298383	0.1	0.248790
9.300050	0.1	0.247598
9.301717	0.1	0.246525
9.303383	0.1	0.246286
9.305050	0.1	0.247419
9.306717	0.1	0.250161
9.308383	0.1	0.254333
9.310050	0.1	0.258148
9.311717	0.1	0.259042
9.313383	0.1	0.256777
9.315050	0.1	0.253618
9.316717	0.1	0.251651
9.318383	0.1	0.251293
9.320050	0.1	0.252008
9.321717	0.1	0.252604
9.323383	0.1	0.251889
9.325050	0.1	0.250697
9.326717	0.1	0.250936
9.328383	0.1	0.252485
9.330050	0.1	0.253975
9.331717	0.1	0.254452
9.333383	0.1	0.253737
9.335050	0.1	0.251055
9.336717	0.1	0.246406
9.338383	0.1	0.241697
9.340050	0.1	0.238419
9.341717	0.1	0.237525
9.343383	0.1	0.240326
9.345050	0.1	0.247002
9.346717	0.1	0.255764
9.348383	0.1	0.263929
9.350050	0.1	0.269711
9.351717	0.1	0.272989
9.353383	0.1	0.275433
9.355050	0.1	0.279665
9.356717	0.1	0.286698
9.358383	0.1	0.294685
9.360050	0.1	0.300586
9.361717	0.1	0.302613
9.363383	0.1	0.301182
9.365050	0.1	0.297666
9.366717	0.1	0.293672
9.368383	0.1	0.290096
9.370050	0.1	0.286102
9.371717	0.1	0.281751
9.373383	0.1	0.278950
9.375050	0.1	0.279248
9.376717	0.1	0.281751
9.378383	0.1	0.285387
9.380050	0.1	0.289500
9.381717	0.1	0.292838
9.383383	0.1	0.293553
9.385050	0.1	0.291705
9.386717	0.1	0.289202
9.388383	0.1	0.287354
9.390050	0.1	0.286758
9.391717	0.1	0.287414
9.393383	0.1	0.288785
9.395050	0.1	0.290036
9.396717	0.1	0.290930
9.398383	0.1	0.291646
9.400050	0.1	0.291705
9.401717	0.1	0.290811
9.403383	0.1	0.290275
9.405050	0.1	0.291288
9.406717	0.1	0.292897
9.408383	0.1	0.293016
9.410050	0.1	0.291407
9.411717	0.1	0.289977
9.413383	0.1	0.290751
9.415050	0.1	0.294507
9.416717	0.1	0.299633
9.418383	0.1	0.303566
9.420050	0.1	0.304699
9.421717	0.1	0.302970
9.423383	0.1	0.299931
9.425050	0.1	0.297785
9.426717	0.1	0.297427
9.428383	0.1	0.298381
9.430050	0.1	0.300288
9.431717	0.1	0.302970
9.433383	0.1	0.305772
9.435050	0.1	0.307262
9.436717	0.1	0.306785
9.438383	0.1	0.305772
9.440050	0.1	0.306189
9.441717	0.1	0.308156
9.443383	0.1	0.310123
9.445050	0.1	0.311136
9.446717	0.1	0.311553
9.448383	0.1	0.312209
9.450050	0.1	0.313342
9.451717	0.1	0.314713
9.453383	0.1	0.316501
9.455050	0.1	0.318289
9.456717	0.1	0.318348
9.458383	0.1	0.316024
9.460050	0.1	0.312209
9.461717	0.1	0.307500
9.463383	0.1	0.302255
9.465050	0.1	0.297427
9.466717	0.1	0.294209
9.468383	0.1	0.293851
9.470050	0.1	0.297129
9.471717	0.1	0.303507
9.473383	0.1	0.311136
9.475050	0.1	0.317693
9.476717	0.1	0.321746
9.478383	0.1	0.322938
9.480050	0.1	0.321567
9.481717	0.1	0.318587
9.483383	0.1	0.314772
9.485050	0.1	0.311494
9.486717	0.1	0.310302
9.488383	0.1	0.310659
9.490050	0.1	0.310779
9.491717	0.1	0.309467
9.493383	0.1	0.306010
9.495050	0.1	0.301301
9.496717	0.1	0.297368
9.498383	0.1	0.296235
9.500050	0.1	0.297844
9.501717	0.1	0.301659
9.503383	0.1	0.307858
9.505050	0.1	0.317156
9.506717	0.1	0.327468
9.508383	0.1	0.335395
9.510050	0.1	0.339031
9.511717	0.1	0.338852
9.513383	0.1	0.335336
9.515050	0.1	0.328779
9.516717	0.1	0.321805
9.518383	0.1	0.318289
9.520050	0.1	0.319958
9.521717	0.1	0.325203
9.523383	0.1	0.332594
9.525050	0.1	0.341952
9.526717	0.1	0.351906
9.528383	0.1	0.359058
9.530050	0.1	0.360787
9.531717	0.1	0.358105
9.533383	0.1	0.354886
9.535050	0.1	0.354528
9.536717	0.1	0.357747
9.538383	0.1	0.362635
9.540050	0.1	0.366986
9.541717	0.1	0.371277
9.543383	0.1	0.377476
9.545050	0.1	0.386238
9.546717	0.1	0.396371
9.548383	0.1	0.404894
9.550050	0.1	0.408411
9.551717	0.1	0.405550
9.553383	0.1	0.398517
9.555050	0.1	0.391841
9.556717	0.1	0.389159
9.558383	0.1	0.390947
9.560050	0.1	0.395477
9.561717	0.1	0.401139
9.563383	0.1	0.407755
9.565050	0.1	0.415564
9.566717	0.1	0.423610
9.568383	0.1	0.431299
9.570050	0.1	0.439048
9.571717	0.1	0.446796
9.573383	0.1	0.452936
9.575050	0.1	0.456512
9.576717	0.1	0.458360
9.578383	0.1	0.459909
9.580050	0.1	0.462234
9.581717	0.1	0.464499
9.583383	0.1	0.464976
9.585050	0.1	0.463367
9.586717	0.1	0.461519
9.588383	0.1	0.461042
9.590050	0.1	0.462890
9.591717	0.1	0.467896
9.593383	0.1	0.475585
9.595050	0.1	0.484526
9.596717	0.1	0.492811
9.598383	0.1	0.498891
9.600050	0.1	0.500798
9.601717	0.1	0.497520
9.603383	0.1	0.491262
9.605050	0.1	0.487089
9.606717	0.1	0.489056
9.608383	0.1	0.496566
9.610050	0.1	0.506341
9.611717	0.1	0.514329
9.613383	0.1	0.517130
9.615050	0.1	0.514388
9.616717	0.1	0.509560
9.618383	0.1	0.506580
9.620050	0.1	0.507295
9.621717	0.1	0.510633
9.623383	0.1	0.513732
9.625050	0.1	0.515103
9.626717	0.1	0.516593
9.628383	0.1	0.521243
9.630050	0.1	0.529528
9.631717	0.1	0.538707
9.633383	0.1	0.546157
9.635050	0.1	0.550389
9.636717	0.1	0.551581
9.638383	0.1	0.551105
9.640050	0.1	0.550807
9.641717	0.1	0.551701
9.643383	0.1	0.553727
9.645050	0.1	0.556588
9.646717	0.1	0.559866
9.648383	0.1	0.562787
9.650050	0.1	0.564933
9.651717	0.1	0.566721
9.653383	0.1	0.568211
9.655050	0.1	0.568569
9.656717	0.1	0.567019
9.658383	0.1	0.563920
9.660050	0.1	0.559747
9.661717	0.1	0.555456
9.663383	0.1	0.552237
9.665050	0.1	0.550509
9.666717	0.1	0.549734
9.668383	0.1	0.549257
9.670050	0.1	0.548840
9.671717	0.1	0.548542
9.673383	0.1	0.549197
9.675050	0.1	0.551999
9.676717	0.1	0.557244
9.678383	0.1	0.563443
9.680050	0.1	0.568509
9.681717	0.1	0.571787
9.683383	0.1	0.573099
9.685050	0.1	0.572741
9.686717	0.1	0.571251
9.688383	0.1	0.569344
9.690050	0.1	0.567675
9.691717	0.1	0.567794
9.693383	0.1	0.570476
9.695050	0.1	0.573814
9.696717	0.1	0.574350
9.698383	0.1	0.570536
9.700050	0.1	0.563800
9.701717	0.1	0.556529
9.703383	0.1	0.551343
9.705050	0.1	0.549614
9.706717	0.1	0.550687
9.708383	0.1	0.552237
9.710050	0.1	0.552297
9.711717	0.1	0.550807
9.713383	0.1	0.549316
9.715050	0.1	0.550151
9.716717	0.1	0.553787
9.718383	0.1	0.557840
9.720050	0.1	0.559688
9.721717	0.1	0.558734
9.723383	0.1	0.556171
9.725050	0.1	0.553489
9.726717	0.1	0.552118
9.728383	0.1	0.553131
9.730050	0.1	0.556767
9.731717	0.1	0.562251
9.733383	0.1	0.567257
9.735050	0.1	0.569761
9.736717	0.1	0.570774
9.738383	0.1	0.572860
9.740050	0.1	0.576198
9.741717	0.1	0.578940
9.743383	0.1	0.579953
9.745050	0.1	0.579715
9.746717	0.1	0.579834
9.748383	0.1	0.581682
9.750050	0.1	0.585318
9.751717	0.1	0.589311
9.753383	0.1	0.590980
9.755050	0.1	0.588656
9.756717	0.1	0.583172
9.758383	0.1	0.577092
9.760050	0.1	0.571787
9.761717	0.1	0.567555
9.763383	0.1	0.565827
9.765050	0.1	0.568271
9.766717	0.1	0.574052
9.768383	0.1	0.579953
9.770050	0.1	0.583291
9.771717	0.1	0.583708
9.773383	0.1	0.582695
9.775050	0.1	0.582516
9.776717	0.1	0.583768
9.778383	0.1	0.586271
9.780050	0.1	0.589669
9.781717	0.1	0.594139
9.783383	0.1	0.599265
9.785050	0.1	0.604153
9.786717	0.1	0.607669
9.788383	0.1	0.609219
9.790050	0.1	0.608325
9.791717	0.1	0.605464
9.793383	0.1	0.601888
9.795050	0.1	0.598967
9.796717	0.1	0.597298
9.798383	0.1	0.597000
9.800050	0.1	0.598252
9.801717	0.1	0.601113
9.803383	0.1	0.604510
9.805050	0.1	0.607073
9.806717	0.1	0.608504
9.808383	0.1	0.609756
9.810050	0.1	0.610888
9.811717	0.1	0.610709
9.813383	0.1	0.608027
9.815050	0.1	0.603676
9.816717	0.1	0.599742
9.818383	0.1	0.597537
9.820050	0.1	0.597417
9.821717	0.1	0.598908
9.823383	0.1	0.600994
9.825050	0.1	0.601649
9.826717	0.1	0.599027
9.828383	0.1	0.594258
9.830050	0.1	0.591278
9.831717	0.1	0.592649
9.833383	0.1	0.597239
9.835050	0.1	0.602365
9.836717	0.1	0.606120
9.838383	0.1	0.607491
9.840050	0.1	0.606298
9.841717	0.1	0.603378
9.843383	0.1	0.599504
9.845050	0.1	0.596404
9.846717	0.1	0.596345
9.848383	0.1	0.599504
9.850050	0.1	0.602484
9.851717	0.1	0.601709
9.853383	0.1	0.597596
9.855050	0.1	0.593007
9.856717	0.1	0.589669
9.858383	0.1	0.587344
9.860050	0.1	0.585854
9.861717	0.1	0.585794
9.863383	0.1	0.587463
9.865050	0.1	0.590742
9.866717	0.1	0.594735
9.868383	0.1	0.598311
9.870050	0.1	0.601113
9.871717	0.1	0.603378
9.873383	0.1	0.604451
9.875050	0.1	0.604034
9.876717	0.1	0.603199
9.878383	0.1	0.603199
9.880050	0.1	0.603735
9.881717	0.1	0.603557
9.883383	0.1	0.601709
9.885050	0.1	0.598311
9.886717	0.1	0.595272
9.888383	0.1	0.594616
9.890050	0.1	0.597298
9.891717	0.1	0.602961
9.893383	0.1	0.609398
9.895050	0.1	0.613391
9.896717	0.1	0.612676
9.898383	0.1	0.607908
9.900050	0.1	0.601172
9.901717	0.1	0.593603
9.903383	0.1	0.586033
9.905050	0.1	0.579536
9.906717	0.1	0.575066
9.908383	0.1	0.572383
9.910050	0.1	0.570655
9.911717	0.1	0.569582
9.913383	0.1	0.569284
9.915050	0.1	0.569999
9.916717	0.1	0.571847
9.918383	0.1	0.573874
9.920050	0.1	0.575304
9.921717	0.1	0.576615
9.923383	0.1	0.577986
9.925050	0.1	0.578225
9.926717	0.1	0.576794
9.928383	0.1	0.574172
9.930050	0.1	0.570715
9.931717	0.1	0.566840
9.933383	0.1	0.562429
9.935050	0.1	0.556469
9.936717	0.1	0.547946
9.938383	0.1	0.537992
9.940050	0.1	0.528991
9.941717	0.1	0.522673
9.943383	0.1	0.519395
9.945050	0.1	0.518501
9.946717	0.1	0.518858
9.948383	0.1	0.518918
9.950050	0.1	0.517607
9.951717	0.1	0.515461
9.953383	0.1	0.513971
9.955050	0.1	0.514686
9.956717	0.1	0.518441
9.958383	0.1	0.523925
9.960050	0.1	0.528872
9.961717	0.1	0.531495
9.963383	0.1	0.531137
9.965050	0.1	0.528693
9.966717	0.1	0.525653
9.968383	0.1	0.523448
9.970050	0.1	0.522733
9.971717	0.1	0.522912
9.973383	0.1	0.522494
9.975050	0.1	0.520587
9.976717	0.1	0.517249
9.978383	0.1	0.513375
9.980050	0.1	0.510335
9.981717	0.1	0.508070
9.983383	0.1	0.506222
9.985050	0.1	0.505447
9.986717	0.1	0.506043
9.988383	0.1	0.507414
9.990050	0.1	0.509381
9.991717	0.1	0.512004
9.993383	0.1	0.514686
9.995050	0.1	0.515699
9.996717	0.1	0.513852
9.998383	0.1	0.509322
10.000050	0.1	0.503182
10.001717	0.1	0.496745
10.003383	0.1	0.491619
10.005050	0.1	0.489116
10.006717	0.1	0.489295
10.008383	0.1	0.491083
10.010050	0.1	0.493586
10.011717	0.1	0.495553
10.013383	0.1	0.496089
10.015050	0.1	0.494599
10.016717	0.1	0.491679
10.018383	0.1	0.488699
10.020050	0.1	0.486434
10.021717	0.1	0.484765
10.023383	0.1	0.483811
10.025050	0.1	0.483811
10.026717	0.1	0.484109
10.028383	0.1	0.483930
10.030050	0.1	0.484407
10.031717	0.1	0.486910
10.033383	0.1	0.490904
10.035050	0.1	0.494361
10.036717	0.1	0.496149
10.038383	0.1	0.496924
10.040050	0.1	0.497878
10.041717	0.1	0.499606
10.043383	0.1	0.501573
10.045050	0.1	0.502288
10.046717	0.1	0.500321
10.048383	0.1	0.496149
10.050050	0.1	0.491560
10.051717	0.1	0.488043
10.053383	0.1	0.486434
10.055050	0.1	0.486314
10.056717	0.1	0.487387
10.058383	0.1	0.489533
10.060050	0.1	0.492334
10.061717	0.1	0.495017
10.063383	0.1	0.496805
10.065050	0.1	0.496864
10.066717	0.1	0.495017
10.068383	0.1	0.493109
10.070050	0.1	0.493526
10.071717	0.1	0.495791
10.073383	0.1	0.497162
10.075050	0.1	0.496388
10.076717	0.1	0.494063
10.078383	0.1	0.489950
10.080050	0.1	0.484288
10.081717	0.1	0.478923
10.083383	0.1	0.476301
10.085050	0.1	0.477016
10.086717	0.1	0.479877
10.088383	0.1	0.482976
10.090050	0.1	0.485480
10.091717	0.1	0.488102
10.093383	0.1	0.491083
10.095050	0.1	0.493765
10.096717	0.1	0.495613
10.098383	0.1	0.496447
10.100050	0.1	0.496268
10.101717	0.1	0.495672
10.103383	0.1	0.494957
10.105050	0.1	0.493169
10.106717	0.1	0.489116
10.108383	0.1	0.483930
10.110050	0.1	0.479877
10.111717	0.1	0.477195
10.113383	0.1	0.474751
10.115050	0.1	0.471830
10.116717	0.1	0.469089
10.118383	0.1	0.467718
10.120050	0.1	0.468075
10.121717	0.1	0.469327
10.123383	0.1	0.470459
10.125050	0.1	0.470340
10.126717	0.1	0.468195
10.128383	0.1	0.464439
10.130050	0.1	0.460446
10.131717	0.1	0.456870
10.133383	0.1	0.454187
10.135050	0.1	0.452936
10.136717	0.1	0.453293
10.138383	0.1	0.454307
10.140050	0.1	0.455618
10.141717	0.1	0.457585
10.143383	0.1	0.460386
10.145050	0.1	0.463724
10.146717	0.1	0.466526
10.148383	0.1	0.468195
10.150050	0.1	0.468612
10.151717	0.1	0.468254
10.153383	0.1	0.467777
10.155050	0.1	0.467718
10.156717	0.1	0.468552
10.158383	0.1	0.470042
10.160050	0.1	0.471234
10.161717	0.1	0.470758
10.163383	0.1	0.467479
10.165050	0.1	0.461876
10.166717	0.1	0.456572
10.168383	0.1	0.455022
10.170050	0.1	0.458241
10.171717	0.1	0.464499
10.173383	0.1	0.470996
10.175050	0.1	0.475168
10.176717	0.1	0.476062
10.178383	0.1	0.475049
10.180050	0.1	0.474095
10.181717	0.1	0.474095
10.183383	0.1	0.474870
10.185050	0.1	0.476539
10.186717	0.1	0.478566
10.188383	0.1	0.479341
10.190050	0.1	0.477910
10.191717	0.1	0.474751
10.193383	0.1	0.470936
10.195050	0.1	0.467539
10.196717	0.1	0.464737
10.198383	0.1	0.462294
10.200050	0.1	0.460446
10.201717	0.1	0.460744
10.203383	0.1	0.464916
10.205050	0.1	0.471234
10.206717	0.1	0.475705
10.208383	0.1	0.475645
10.210050	0.1	0.471294
10.211717	0.1	0.465155
10.213383	0.1	0.460327
10.215050	0.1	0.457883
10.216717	0.1	0.456691
10.218383	0.1	0.455320
10.220050	0.1	0.453115
10.221717	0.1	0.450194
10.223383	0.1	0.448406
10.225050	0.1	0.450432
10.226717	0.1	0.456631
10.228383	0.1	0.464261
10.230050	0.1	0.469923
10.231717	0.1	0.471711
10.233383	0.1	0.469506
10.235050	0.1	0.464976
10.236717	0.1	0.459969
10.238383	0.1	0.455558
10.240050	0.1	0.451982
10.241717	0.1	0.449538
10.243383	0.1	0.448108
10.245050	0.1	0.447214
10.246717	0.1	0.447094
10.248383	0.1	0.448763
10.250050	0.1	0.452459
10.251717	0.1	0.457048
10.253383	0.1	0.460148
10.255050	0.1	0.460863
10.256717	0.1	0.460923
10.258383	0.1	0.462651
10.260050	0.1	0.465989
10.261717	0.1	0.469625
10.263383	0.1	0.472248
10.265050	0.1	0.472903
10.266717	0.1	0.471711
10.268383	0.1	0.471056
10.270050	0.1	0.473261
10.271717	0.1	0.477433
10.273383	0.1	0.481010
10.275050	0.1	0.482798
10.276717	0.1	0.482917
10.278383	0.1	0.481725
10.280050	0.1	0.480711
10.281717	0.1	0.482440
10.283383	0.1	0.487447
10.285050	0.1	0.493586
10.286717	0.1	0.498235
10.288383	0.1	0.500619
10.290050	0.1	0.501335
10.291717	0.1	0.499964
10.293383	0.1	0.495076
10.295050	0.1	0.486374
10.296717	0.1	0.476360
10.298383	0.1	0.468969
10.300050	0.1	0.467181
10.301717	0.1	0.471592
10.303383	0.1	0.480890
10.305050	0.1	0.492036
10.306717	0.1	0.502527
10.308383	0.1	0.510454
10.310050	0.1	0.515223
10.311717	0.1	0.517964
10.313383	0.1	0.519812
10.315050	0.1	0.519991
10.316717	0.1	0.517845
10.318383	0.1	0.514627
10.320050	0.1	0.512719
10.321717	0.1	0.513852
10.323383	0.1	0.518918
10.325050	0.1	0.527263
10.326717	0.1	0.537217
10.328383	0.1	0.548065
10.330050	0.1	0.559449
10.331717	0.1	0.570357
10.333383	0.1	0.579178
10.335050	0.1	0.584781
10.336717	0.1	0.588119
10.338383	0.1	0.590980
10.340050	0.1	0.594199
10.341717	0.1	0.598967
10.343383	0.1	0.607014
10.345050	0.1	0.618577
10.346717	0.1	0.631869
10.348383	0.1	0.643373
10.350050	0.1	0.649810
10.351717	0.1	0.650585
10.353383	0.1	0.649333
10.355050	0.1	0.651062
10.356717	0.1	0.658691
10.358383	0.1	0.671625
10.360050	0.1	0.687182
10.361717	0.1	0.702322
10.363383	0.1	0.715733
10.365050	0.1	0.728071
10.366717	0.1	0.740647
10.368383	0.1	0.754416
10.370050	0.1	0.768662
10.371717	0.1	0.782013
10.373383	0.1	0.793994
10.375050	0.1	0.804782
10.376717	0.1	0.813663
10.378383	0.1	0.820696
10.380050	0.1	0.828266
10.381717	0.1	0.838280
10.383383	0.1	0.850439
10.385050	0.1	0.863671
10.386717	0.1	0.877619
10.388383	0.1	0.892401
10.390050	0.1	0.909090
10.391717	0.1	0.928521
10.393383	0.1	0.950277
10.395050	0.1	0.972748
10.396717	0.1	0.994206
10.398383	0.1	1.013279
10.400050	0.1	1.030445
10.401717	0.1	1.047313
10.403383	0.1	1.065791
10.405050	0.1	1.086474
10.406717	0.1	1.107812
10.408383	0.1	1.129031
10.410050	0.1	1.151681
10.411717	0.1	1.175761
10.413383	0.1	1.198590
10.415050	0.1	1.218557
10.416717	0.1	1.237333
10.418383	0.1	1.256585
10.420050	0.1	1.276672
10.421717	0.1	1.298904
10.423383	0.1	1.324713
10.425050	0.1	1.353860
10.426717	0.1	1.385152
10.428383	0.1	1.416922
10.430050	0.1	1.446962
10.431717	0.1	1.472950
10.433383	0.1	1.494646
10.435050	0.1	1.513660
10.436717	0.1	1.532197
10.438383	0.1	1.551509
10.440050	0.1	1.572132
10.441717	0.1	1.594007
10.443383	0.1	1.616299
10.445050	0.1	1.638293
10.446717	0.1	1.660526
10.448383	0.1	1.683593
10.450050	0.1	1.706004
10.451717	0.1	1.724660
10.453383	0.1	1.738429
10.455050	0.1	1.750231
10.456717	0.1	1.763880
10.458383	0.1	1.780331
10.460050	0.1	1.797795
10.461717	0.1	1.814127
10.463383	0.1	1.827896
10.465050	0.1	1.839101
10.466717	0.1	1.848340
10.468383	0.1	1.856148
10.470050	0.1	1.862288
10.471717	0.1	1.866579
10.473383	0.1	1.870513
10.475050	0.1	1.877189
10.476717	0.1	1.887560
10.478383	0.1	1.898825
10.480050	0.1	1.906455
10.481717	0.1	1.908958
10.483383	0.1	1.907468
10.485050	0.1	1.903653
10.486717	0.1	1.899779
10.488383	0.1	1.898587
10.490050	0.1	1.900792
10.491717	0.1	1.904488
10.493383	0.1	1.908541
10.495050	0.1	1.913905
10.496717	0.1	1.920223
10.498383	0.1	1.924753
10.500050	0.1	1.924157
10.501717	0.1	1.917422
10.503383	0.1	1.906455
10.505050	0.1	1.894534
10.506717	0.1	1.884043
10.508383	0.1	1.876474
10.510050	0.1	1.873076
10.511717	0.1	1.874447
10.513383	0.1	1.879752
10.515050	0.1	1.886249
10.516717	0.1	1.891196
10.518383	0.1	1.893461
10.520050	0.1	1.894057
10.521717	0.1	1.895428
10.523383	0.1	1.898468
10.525050	0.1	1.900911
10.526717	0.1	1.899541
10.528383	0.1	1.894057
10.530050	0.1	1.886785
10.531717	0.1	1.880884
10.533383	0.1	1.879037
10.535050	0.1	1.881719
10.536717	0.1	1.886547
10.538383	0.1	1.890779
10.540050	0.1	1.892984
10.541717	0.1	1.892388
10.543383	0.1	1.889110
10.545050	0.1	1.884461
10.546717	0.1	1.880348
10.548383	0.1	1.878023
10.550050	0.1	1.877844
10.551717	0.1	1.878798
10.553383	0.1	1.879275
10.555050	0.1	1.879394
10.556717	0.1	1.881123
10.558383	0.1	1.885653
10.560050	0.1	1.891852
10.561717	0.1	1.898289
10.563383	0.1	1.903534
10.565050	0.1	1.906395
10.566717	0.1	1.907170
10.568383	0.1	1.908064
10.570050	0.1	1.911163
10.571717	0.1	1.916409
10.573383	0.1	1.921892
10.575050	0.1	1.926243
10.576717	0.1	1.929700
10.578383	0.1	1.932860
10.580050	0.1	1.934528
10.581717	0.1	1.933217
10.583383	0.1	1.928449
10.585050	0.1	1.920700
10.586717	0.1	1.911879
10.588383	0.1	1.904786
10.590050	0.1	1.902104
10.591717	0.1	1.905561
10.593383	0.1	1.913548
10.595050	0.1	1.921833
10.596717	0.1	1.926720
10.598383	0.1	1.928210
10.600050	0.1	1.928330
10.601717	0.1	1.928985
10.603383	0.1	1.931608
10.605050	0.1	1.936317
10.606717	0.1	1.942217
10.608383	0.1	1.947165
10.610050	0.1	1.949191
10.611717	0.1	1.948357
10.613383	0.1	1.947045
10.615050	0.1	1.947224
10.616717	0.1	1.948178
10.618383	0.1	1.947999
10.620050	0.1	1.946569
10.621717	0.1	1.944661
10.623383	0.1	1.942635
10.625050	0.1	1.940191
10.626717	0.1	1.937628
10.628383	0.1	1.935125
10.630050	0.1	1.932263
10.631717	0.1	1.928568
10.633383	0.1	1.924634
10.635050	0.1	1.922190
10.636717	0.1	1.922131
10.638383	0.1	1.923263
10.640050	0.1	1.922786
10.641717	0.1	1.919031
10.643383	0.1	1.913130
10.645050	0.1	1.907945
10.646717	0.1	1.905143
10.648383	0.1	1.903772
10.650050	0.1	1.901925
10.651717	0.1	1.898527
10.653383	0.1	1.893640
10.655050	0.1	1.887500
10.656717	0.1	1.879752
10.658383	0.1	1.870394
10.660050	0.1	1.860440
10.661717	0.1	1.851678
10.663383	0.1	1.844645
10.665050	0.1	1.838327
10.666717	0.1	1.831472
10.668383	0.1	1.823485
10.670050	0.1	1.813889
10.671717	0.1	1.802862
10.673383	0.1	1.791775
10.675050	0.1	1.782477
10.676717	0.1	1.774609
10.678383	0.1	1.765967
10.680050	0.1	1.754522
10.681717	0.1	1.740158
10.683383	0.1	1.725495
10.685050	0.1	1.713455
10.686717	0.1	1.703560
10.688383	0.1	1.692772
10.690050	0.1	1.679301
10.691717	0.1	1.663983
10.693383	0.1	1.648903
10.695050	0.1	1.635373
10.696717	0.1	1.623452
10.698383	0.1	1.612008
10.700050	0.1	1.599789
10.701717	0.1	1.587033
10.703383	0.1	1.574755
10.705050	0.1	1.563132
10.706717	0.1	1.550317
10.708383	0.1	1.533449
10.710050	0.1	1.510859
10.711717	0.1	1.484215
10.713383	0.1	1.458585
10.715050	0.1	1.437843
10.716717	0.1	1.421630
10.718383	0.1	1.406491
10.720050	0.1	1.388967
10.721717	0.1	1.367569
10.723383	0.1	1.343966
10.725050	0.1	1.321793
10.726717	0.1	1.302898
10.728383	0.1	1.286745
10.730050	0.1	1.272202
10.731717	0.1	1.258493
10.733383	0.1	1.244664
10.735050	0.1	1.229346
10.736717	0.1	1.211464
10.738383	0.1	1.191139
10.740050	0.1	1.169205
10.741717	0.1	1.147032
10.743383	0.1	1.125932
10.745050	0.1	1.106918
10.746717	0.1	1.090705
10.748383	0.1	1.076281
10.750050	0.1	1.061022
10.751717	0.1	1.043141
10.753383	0.1	1.023352
10.755050	0.1	1.003504
10.756717	0.1	0.985265
10.758383	0.1	0.969529
10.760050	0.1	0.956357
10.761717	0.1	0.944614
10.763383	0.1	0.932753
10.765050	0.1	0.919461
10.766717	0.1	0.904679
10.768383	0.1	0.889301
10.770050	0.1	0.874043
10.771717	0.1	0.859439
10.773383	0.1	0.847161
10.775050	0.1	0.838280
10.776717	0.1	0.831246
10.778383	0.1	0.822842
10.780050	0.1	0.810862
10.781717	0.1	0.796139
10.783383	0.1	0.782609
10.785050	0.1	0.774801
10.786717	0.1	0.774264
10.788383	0.1	0.778616
10.790050	0.1	0.782847
10.791717	0.1	0.781715
10.793383	0.1	0.772655
10.795050	0.1	0.757396
10.796717	0.1	0.740409
10.798383	0.1	0.726163
10.800050	0.1	0.717104
10.801717	0.1	0.712335
10.803383	0.1	0.708878
10.805050	0.1	0.704110
10.806717	0.1	0.697255
10.808383	0.1	0.689328
10.810050	0.1	0.682354
10.811717	0.1	0.678003
10.813383	0.1	0.676572
10.815050	0.1	0.677228
10.816717	0.1	0.678837
10.818383	0.1	0.679016
10.820050	0.1	0.675440
10.821717	0.1	0.668407
10.823383	0.1	0.660121
10.825050	0.1	0.653148
10.826717	0.1	0.650227
10.828383	0.1	0.651538
10.830050	0.1	0.654757
10.831717	0.1	0.658095
10.833383	0.1	0.660837
10.835050	0.1	0.662088
10.836717	0.1	0.661373
10.838383	0.1	0.659525
10.840050	0.1	0.657499
10.841717	0.1	0.654995
10.843383	0.1	0.652194
10.845050	0.1	0.651002
10.846717	0.1	0.653267
10.848383	0.1	0.657976
10.850050	0.1	0.662684
10.851717	0.1	0.666201
10.853383	0.1	0.668943
10.855050	0.1	0.671268
10.856717	0.1	0.672638
10.858383	0.1	0.671864
10.860050	0.1	0.668943
10.861717	0.1	0.665665
10.863383	0.1	0.662863
10.865050	0.1	0.660956
10.866717	0.1	0.661254
10.868383	0.1	0.664294
10.870050	0.1	0.668347
10.871717	0.1	0.670970
10.873383	0.1	0.671208
10.875050	0.1	0.669599
10.876717	0.1	0.668049
10.878383	0.1	0.668943
10.880050	0.1	0.674188
10.881717	0.1	0.683665
10.883383	0.1	0.694275
10.885050	0.1	0.701845
10.886717	0.1	0.703633
10.888383	0.1	0.700474
10.890050	0.1	0.696421
10.891717	0.1	0.696361
10.893383	0.1	0.701726
10.895050	0.1	0.710130
10.896717	0.1	0.718892
10.898383	0.1	0.727058
10.900050	0.1	0.733197
10.901717	0.1	0.734687
10.903383	0.1	0.730753
10.905050	0.1	0.724196
10.906717	0.1	0.719488
10.908383	0.1	0.719309
10.910050	0.1	0.723362
10.911717	0.1	0.730217
10.913383	0.1	0.737667
10.915050	0.1	0.742614
10.916717	0.1	0.743806
10.918383	0.1	0.742674
10.920050	0.1	0.741005
10.921717	0.1	0.739574
10.923383	0.1	0.738859
10.925050	0.1	0.739455
10.926717	0.1	0.741601
10.928383	0.1	0.744820
10.930050	0.1	0.747800
10.931717	0.1	0.748873
10.933383	0.1	0.747979
10.935050	0.1	0.747263
10.936717	0.1	0.748873
10.938383	0.1	0.752509
10.940050	0.1	0.755429
10.941717	0.1	0.755847
10.943383	0.1	0.754118
10.945050	0.1	0.751972
10.946717	0.1	0.750303
10.948383	0.1	0.748456
10.950050	0.1	0.745356
10.951717	0.1	0.740409
10.953383	0.1	0.734568
10.955050	0.1	0.729263
10.956717	0.1	0.724793
10.958383	0.1	0.720799
10.960050	0.1	0.717163
10.961717	0.1	0.714302
10.963383	0.1	0.712931
10.965050	0.1	0.714302
10.966717	0.1	0.719130
10.968383	0.1	0.726461
10.970050	0.1	0.733078
10.971717	0.1	0.735879
10.973383	0.1	0.734150
10.975050	0.1	0.730097
10.976717	0.1	0.726342
10.978383	0.1	0.723898
10.980050	0.1	0.722468
10.981717	0.1	0.721335
10.983383	0.1	0.720382
10.985050	0.1	0.720441
10.986717	0.1	0.721932
10.988383	0.1	0.723720
10.990050	0.1	0.723660
10.991717	0.1	0.720799
10.993383	0.1	0.716269
10.995050	0.1	0.712276
10.996717	0.1	0.709474
10.998383	0.1	0.707030
11.000050	0.1	0.704527
11.001717	0.1	0.702560
11.003383	0.1	0.702024
11.005050	0.1	0.702918
11.006717	0.1	0.704169
11.008383	0.1	0.704706
11.010050	0.1	0.705123
11.011717	0.1	0.706732
11.013383	0.1	0.708640
11.015050	0.1	0.708878
11.016717	0.1	0.707269
11.018383	0.1	0.705123
11.020050	0.1	0.703633
11.021717	0.1	0.702679
11.023383	0.1	0.702620
11.025050	0.1	0.703752
11.026717	0.1	0.705361
11.028383	0.1	0.706434
11.030050	0.1	0.706613
11.031717	0.1	0.706673
11.033383	0.1	0.707150
11.035050	0.1	0.708222
11.036717	0.1	0.709772
11.038383	0.1	0.711560
11.040050	0.1	0.712931
11.041717	0.1	0.712931
11.043383	0.1	0.710726
11.045050	0.1	0.706673
11.046717	0.1	0.703275
11.048383	0.1	0.702381
11.050050	0.1	0.703633
11.051717	0.1	0.706136
11.053383	0.1	0.709474
11.055050	0.1	0.713408
11.056717	0.1	0.716984
11.058383	0.1	0.719488
11.060050	0.1	0.720978
11.061717	0.1	0.721693
11.063383	0.1	0.721276
11.065050	0.1	0.719667
11.066717	0.1	0.718117
11.068383	0.1	0.718117
11.070050	0.1	0.719786
11.071717	0.1	0.721991
11.073383	0.1	0.723183
11.075050	0.1	0.722349
11.076717	0.1	0.719905
11.078383	0.1	0.716627
11.080050	0.1	0.712156
11.081717	0.1	0.706434
11.083383	0.1	0.700772
11.085050	0.1	0.696302
11.086717	0.1	0.693262
11.088383	0.1	0.691593
11.090050	0.1	0.691533
11.091717	0.1	0.692904
11.093383	0.1	0.694573
11.095050	0.1	0.694871
11.096717	0.1	0.693619
11.098383	0.1	0.692427
11.100050	0.1	0.692964
11.101717	0.1	0.695586
11.103383	0.1	0.699043
11.105050	0.1	0.701249
11.106717	0.1	0.700235
11.108383	0.1	0.696182
11.110050	0.1	0.690937
11.111717	0.1	0.686407
11.113383	0.1	0.683427
11.115050	0.1	0.682116
11.116717	0.1	0.683248
11.118383	0.1	0.686348
11.120050	0.1	0.689328
11.121717	0.1	0.690281
11.123383	0.1	0.689745
11.125050	0.1	0.689745
11.126717	0.1	0.691056
11.128383	0.1	0.693083
11.130050	0.1	0.694037
11.131717	0.1	0.692904
11.133383	0.1	0.689924
11.135050	0.1	0.685692
11.136717	0.1	0.680924
11.138383	0.1	0.676692
11.140050	0.1	0.673473
11.141717	0.1	0.671685
11.143383	0.1	0.671446
11.145050	0.1	0.671923
11.146717	0.1	0.671923
11.148383	0.1	0.670254
11.150050	0.1	0.665963
11.151717	0.1	0.658572
11.153383	0.1	0.649154
11.155050	0.1	0.640750
11.156717	0.1	0.636399
11.158383	0.1	0.637054
11.160050	0.1	0.641108
11.161717	0.1	0.645995
11.163383	0.1	0.649333
11.165050	0.1	0.649631
11.166717	0.1	0.646830
11.168383	0.1	0.642300
11.170050	0.1	0.638962
11.171717	0.1	0.638127
11.173383	0.1	0.637710
11.175050	0.1	0.635326
11.176717	0.1	0.631809
11.178383	0.1	0.629842
11.180050	0.1	0.629842
11.181717	0.1	0.630260
11.183383	0.1	0.629544
11.185050	0.1	0.627637
11.186717	0.1	0.626326
11.188383	0.1	0.627339
11.190050	0.1	0.631273
11.191717	0.1	0.638068
11.193383	0.1	0.646710
11.195050	0.1	0.654459
11.196717	0.1	0.658214
11.198383	0.1	0.657678
11.200050	0.1	0.654936
11.201717	0.1	0.652015
11.203383	0.1	0.649929
11.205050	0.1	0.649512
11.206717	0.1	0.650525
11.208383	0.1	0.651479
11.210050	0.1	0.651538
11.211717	0.1	0.650942
11.213383	0.1	0.650168
11.215050	0.1	0.649333
11.216717	0.1	0.648797
11.218383	0.1	0.648737
11.220050	0.1	0.648260
11.221717	0.1	0.646234
11.223383	0.1	0.642955
11.225050	0.1	0.639677
11.226717	0.1	0.638127
11.228383	0.1	0.639737
11.230050	0.1	0.643551
11.231717	0.1	0.647247
11.233383	0.1	0.649035
11.235050	0.1	0.648975
11.236717	0.1	0.648081
11.238383	0.1	0.647485
11.240050	0.1	0.648201
11.241717	0.1	0.650585
11.243383	0.1	0.653327
11.245050	0.1	0.654399
11.246717	0.1	0.653684
11.248383	0.1	0.653267
11.250050	0.1	0.654638
11.251717	0.1	0.657499
11.253383	0.1	0.660777
11.255050	0.1	0.662863
11.256717	0.1	0.662684
11.258383	0.1	0.661075
11.260050	0.1	0.659645
11.261717	0.1	0.658989
11.263383	0.1	0.658631
11.265050	0.1	0.657260
11.266717	0.1	0.654280
11.268383	0.1	0.651121
11.270050	0.1	0.650227
11.271717	0.1	0.652373
11.273383	0.1	0.655651
11.275050	0.1	0.657976
11.276717	0.1	0.658751
11.278383	0.1	0.658274
11.280050	0.1	0.656664
11.281717	0.1	0.654042
11.283383	0.1	0.650406
11.285050	0.1	0.646830
11.286717	0.1	0.644624
11.288383	0.1	0.643849
11.290050	0.1	0.644028
11.291717	0.1	0.644445
11.293383	0.1	0.644326
11.295050	0.1	0.643253
11.296717	0.1	0.641644
11.298383	0.1	0.639439
11.300050	0.1	0.636518
11.301717	0.1	0.633180
11.303383	0.1	0.628829
11.305050	0.1	0.622153
11.306717	0.1	0.613034
11.308383	0.1	0.604212
11.310050	0.1	0.599444
11.311717	0.1	0.600040
11.313383	0.1	0.604689
11.315050	0.1	0.611246
11.316717	0.1	0.616491
11.318383	0.1	0.617504
11.320050	0.1	0.613689
11.321717	0.1	0.607848
11.323383	0.1	0.603735
11.325050	0.1	0.603020
11.326717	0.1	0.604749
11.328383	0.1	0.606656
11.330050	0.1	0.607073
11.331717	0.1	0.606358
11.333383	0.1	0.606239
11.335050	0.1	0.607908
11.336717	0.1	0.610173
11.338383	0.1	0.610828
11.340050	0.1	0.608146
11.341717	0.1	0.602603
11.343383	0.1	0.596106
11.345050	0.1	0.589371
11.346717	0.1	0.582516
11.348383	0.1	0.576854
11.350050	0.1	0.574410
11.351717	0.1	0.575066
11.353383	0.1	0.577152
11.355050	0.1	0.578940
11.356717	0.1	0.579536
11.358383	0.1	0.578344
11.360050	0.1	0.576079
11.361717	0.1	0.574529
11.363383	0.1	0.575304
11.365050	0.1	0.578463
11.366717	0.1	0.582159
11.368383	0.1	0.584722
11.370050	0.1	0.585496
11.371717	0.1	0.584543
11.373383	0.1	0.582814
11.375050	0.1	0.581741
11.376717	0.1	0.582695
11.378383	0.1	0.585973
11.380050	0.1	0.590563
11.381717	0.1	0.593364
11.383383	0.1	0.590980
11.385050	0.1	0.583112
11.386717	0.1	0.572741
11.388383	0.1	0.563562
11.390050	0.1	0.558198
11.391717	0.1	0.557780
11.393383	0.1	0.560820
11.395050	0.1	0.565112
11.396717	0.1	0.569344
11.398383	0.1	0.574827
11.400050	0.1	0.583708
11.401717	0.1	0.594974
11.403383	0.1	0.603914
11.405050	0.1	0.606954
11.406717	0.1	0.603974
11.408383	0.1	0.596941
11.410050	0.1	0.588179
11.411717	0.1	0.579476
11.413383	0.1	0.572145
11.415050	0.1	0.566244
11.416717	0.1	0.561357
11.418383	0.1	0.558078
11.420050	0.1	0.556588
11.421717	0.1	0.556231
11.423383	0.1	0.556588
11.425050	0.1	0.557542
11.426717	0.1	0.558138
11.428383	0.1	0.558376
11.430050	0.1	0.559509
11.431717	0.1	0.561535
11.433383	0.1	0.562549
11.435050	0.1	0.561178
11.436717	0.1	0.557840
11.438383	0.1	0.553966
11.440050	0.1	0.551164
11.441717	0.1	0.549495
11.443383	0.1	0.548005
11.445050	0.1	0.546634
11.446717	0.1	0.545979
11.448383	0.1	0.545681
11.450050	0.1	0.544608
11.451717	0.1	0.542581
11.453383	0.1	0.539720
11.455050	0.1	0.536323
11.456717	0.1	0.532687
11.458383	0.1	0.529766
11.460050	0.1	0.528455
11.461717	0.1	0.528872
11.463383	0.1	0.530243
11.465050	0.1	0.531614
11.466717	0.1	0.531971
11.468383	0.1	0.530779
11.470050	0.1	0.527561
11.471717	0.1	0.521779
11.473383	0.1	0.514329
11.475050	0.1	0.507355
11.476717	0.1	0.502884
11.478383	0.1	0.501514
11.480050	0.1	0.502408
11.481717	0.1	0.503361
11.483383	0.1	0.503182
11.485050	0.1	0.501931
11.486717	0.1	0.500202
11.488383	0.1	0.498831
11.490050	0.1	0.498891
11.491717	0.1	0.500619
11.493383	0.1	0.503659
11.495050	0.1	0.506699
11.496717	0.1	0.508726
11.498383	0.1	0.509143
11.500050	0.1	0.507414
11.501717	0.1	0.503123
11.503383	0.1	0.497460
11.505050	0.1	0.491917
11.506717	0.1	0.486434
11.508383	0.1	0.480354
11.510050	0.1	0.474036
11.511717	0.1	0.469029
11.513383	0.1	0.466406
11.515050	0.1	0.464857
11.516717	0.1	0.461876
11.518383	0.1	0.457406
11.520050	0.1	0.453591
11.521717	0.1	0.451624
11.523383	0.1	0.449896
11.525050	0.1	0.446379
11.526717	0.1	0.440240
11.528383	0.1	0.432670
11.530050	0.1	0.426650
11.531717	0.1	0.424624
11.533383	0.1	0.426233
11.535050	0.1	0.430167
11.536717	0.1	0.435293
11.538383	0.1	0.440121
11.540050	0.1	0.444114
11.541717	0.1	0.447810
11.543383	0.1	0.451565
11.545050	0.1	0.454903
11.546717	0.1	0.457406
11.548383	0.1	0.459492
11.550050	0.1	0.461280
11.551717	0.1	0.461936
11.553383	0.1	0.460625
11.555050	0.1	0.457943
11.556717	0.1	0.454605
11.558383	0.1	0.450611
11.560050	0.1	0.445962
11.561717	0.1	0.440657
11.563383	0.1	0.435174
11.565050	0.1	0.430405
11.566717	0.1	0.427008
11.568383	0.1	0.424802
11.570050	0.1	0.422895
11.571717	0.1	0.420511
11.573383	0.1	0.416935
11.575050	0.1	0.412583
11.576717	0.1	0.409246
11.578383	0.1	0.408232
11.580050	0.1	0.409246
11.581717	0.1	0.411034
11.583383	0.1	0.413120
11.585050	0.1	0.416517
11.586717	0.1	0.421941
11.588383	0.1	0.427723
11.590050	0.1	0.431299
11.591717	0.1	0.431716
11.593383	0.1	0.430703
11.595050	0.1	0.429511
11.596717	0.1	0.428498
11.598383	0.1	0.427485
11.600050	0.1	0.425816
11.601717	0.1	0.423133
11.603383	0.1	0.419796
11.605050	0.1	0.415742
11.606717	0.1	0.411093
11.608383	0.1	0.407398
11.610050	0.1	0.405967
11.611717	0.1	0.406563
11.613383	0.1	0.408292
11.615050	0.1	0.410914
11.616717	0.1	0.414312
11.618383	0.1	0.418127
11.620050	0.1	0.421584
11.621717	0.1	0.424147
11.623383	0.1	0.426829
11.625050	0.1	0.431418
11.626717	0.1	0.438929
11.628383	0.1	0.447094
11.630050	0.1	0.452578
11.631717	0.1	0.454545
11.633383	0.1	0.454485
11.635050	0.1	0.452578
11.636717	0.1	0.448227
11.638383	0.1	0.442266
11.640050	0.1	0.436127
11.641717	0.1	0.431180
11.643383	0.1	0.428438
11.645050	0.1	0.427306
11.646717	0.1	0.425696
11.648383	0.1	0.422299
11.650050	0.1	0.418484
11.651717	0.1	0.416815
11.653383	0.1	0.417829
11.655050	0.1	0.419617
11.656717	0.1	0.420511
11.658383	0.1	0.420153
11.660050	0.1	0.419557
11.661717	0.1	0.419855
11.663383	0.1	0.421464
11.665050	0.1	0.423551
11.666717	0.1	0.424445
11.668383	0.1	0.423908
11.670050	0.1	0.423431
11.671717	0.1	0.424266
11.673383	0.1	0.426233
11.675050	0.1	0.428081
11.676717	0.1	0.427783
11.678383	0.1	0.423551
11.680050	0.1	0.416279
11.681717	0.1	0.409484
11.683383	0.1	0.406206
11.685050	0.1	0.406802
11.686717	0.1	0.410080
11.688383	0.1	0.414789
11.690050	0.1	0.419974
11.691717	0.1	0.424385
11.693383	0.1	0.426054
11.695050	0.1	0.423312
11.696717	0.1	0.416398
11.698383	0.1	0.407577
11.700050	0.1	0.400960
11.701717	0.1	0.400484
11.703383	0.1	0.405908
11.705050	0.1	0.412226
11.706717	0.1	0.414789
11.708383	0.1	0.412941
11.710050	0.1	0.409186
11.711717	0.1	0.405729
11.713383	0.1	0.402927
11.715050	0.1	0.400126
11.716717	0.1	0.396848
11.718383	0.1	0.392020
11.720050	0.1	0.386119
11.721717	0.1	0.381887
11.723383	0.1	0.381291
11.725050	0.1	0.383675
11.726717	0.1	0.386834
11.728383	0.1	0.389695
11.730050	0.1	0.392556
11.731717	0.1	0.396073
11.733383	0.1	0.399768
11.735050	0.1	0.402451
11.736717	0.1	0.403106
11.738383	0.1	0.401676
11.740050	0.1	0.399590
11.741717	0.1	0.399172
11.743383	0.1	0.402212
11.745050	0.1	0.407994
11.746717	0.1	0.413239
11.748383	0.1	0.414491
11.750050	0.1	0.409663
11.751717	0.1	0.398457
11.753383	0.1	0.383198
11.755050	0.1	0.368476
11.756717	0.1	0.358641
11.758383	0.1	0.355542
11.760050	0.1	0.358701
11.761717	0.1	0.365973
11.763383	0.1	0.374317
11.765050	0.1	0.380814
11.766717	0.1	0.383794
11.768383	0.1	0.383556
11.770050	0.1	0.381112
11.771717	0.1	0.377834
11.773383	0.1	0.375092
11.775050	0.1	0.374019
11.776717	0.1	0.375271
11.778383	0.1	0.378668
11.780050	0.1	0.382662
11.781717	0.1	0.385463
11.783383	0.1	0.384986
11.785050	0.1	0.380397
11.786717	0.1	0.373304
11.788383	0.1	0.367463
11.790050	0.1	0.365555
11.791717	0.1	0.367641
11.793383	0.1	0.372112
11.795050	0.1	0.377238
11.796717	0.1	0.381172
11.798383	0.1	0.382543
11.800050	0.1	0.381053
11.801717	0.1	0.377238
11.803383	0.1	0.372887
11.805050	0.1	0.370383
11.806717	0.1	0.370920
11.808383	0.1	0.373542
11.810050	0.1	0.376344
11.811717	0.1	0.378370
11.813383	0.1	0.379860
11.815050	0.1	0.381708
11.816717	0.1	0.384629
11.818383	0.1	0.387490
11.820050	0.1	0.387788
11.821717	0.1	0.384450
11.823383	0.1	0.379205
11.825050	0.1	0.375092
11.826717	0.1	0.373602
11.828383	0.1	0.373304
11.830050	0.1	0.371277
11.831717	0.1	0.366330
11.833383	0.1	0.360191
11.835050	0.1	0.356138
11.836717	0.1	0.356197
11.838383	0.1	0.359714
11.840050	0.1	0.365078
11.841717	0.1	0.370801
11.843383	0.1	0.375092
11.845050	0.1	0.375986
11.846717	0.1	0.373602
11.848383	0.1	0.370920
11.850050	0.1	0.371456
11.851717	0.1	0.376403
11.853383	0.1	0.384390
11.855050	0.1	0.392139
11.856717	0.1	0.396729
11.858383	0.1	0.397682
11.860050	0.1	0.397027
11.861717	0.1	0.397384
11.863383	0.1	0.399530
11.865050	0.1	0.401437
11.866717	0.1	0.400603
11.868383	0.1	0.397742
11.870050	0.1	0.395238
11.871717	0.1	0.394464
11.873383	0.1	0.395358
11.875050	0.1	0.397861
11.876717	0.1	0.401735
11.878383	0.1	0.405967
11.880050	0.1	0.409424
11.881717	0.1	0.411928
11.883383	0.1	0.413716
11.885050	0.1	0.414550
11.886717	0.1	0.414073
11.888383	0.1	0.412166
11.890050	0.1	0.410080
11.891717	0.1	0.409722
11.893383	0.1	0.411689
11.895050	0.1	0.415504
11.896717	0.1	0.420511
11.898383	0.1	0.425756
11.900050	0.1	0.430167
11.901717	0.1	0.433505
11.903383	0.1	0.436306
11.905050	0.1	0.438690
11.906717	0.1	0.440419
11.908383	0.1	0.441670
11.910050	0.1	0.443757
11.911717	0.1	0.447273
11.913383	0.1	0.451386
11.915050	0.1	0.454962
11.916717	0.1	0.458777
11.918383	0.1	0.463963
11.920050	0.1	0.469983
11.921717	0.1	0.474691
11.923383	0.1	0.476956
11.925050	0.1	0.477910
11.926717	0.1	0.480294
11.928383	0.1	0.485361
11.930050	0.1	0.491321
11.931717	0.1	0.495434
11.933383	0.1	0.495791
11.935050	0.1	0.492096
11.936717	0.1	0.485718
11.938383	0.1	0.479817
11.940050	0.1	0.478327
11.941717	0.1	0.482559
11.943383	0.1	0.490248
11.945050	0.1	0.498295
11.946717	0.1	0.504375
11.948383	0.1	0.508010
11.950050	0.1	0.509739
11.951717	0.1	0.510216
11.953383	0.1	0.510097
11.955050	0.1	0.510275
11.956717	0.1	0.511885
11.958383	0.1	0.515580
11.960050	0.1	0.521362
11.961717	0.1	0.527740
11.963383	0.1	0.532031
11.965050	0.1	0.532329
11.966717	0.1	0.529289
11.968383	0.1	0.525415
11.970050	0.1	0.522792
11.971717	0.1	0.522435
11.973383	0.1	0.524521
11.975050	0.1	0.529170
11.976717	0.1	0.535667
11.978383	0.1	0.541866
11.980050	0.1	0.545800
11.981717	0.1	0.547051
11.983383	0.1	0.546217
11.985050	0.1	0.545085
11.986717	0.1	0.545919
11.988383	0.1	0.549138
11.990050	0.1	0.552416
11.991717	0.1	0.553787
11.993383	0.1	0.553489
11.995050	0.1	0.552952
11.996717	0.1	0.552893
11.998383	0.1	0.553131
12.000050	0.1	0.552714
12.001717	0.1	0.550866
12.003383	0.1	0.548065
12.005050	0.1	0.546455
12.006717	0.1	0.548005
12.008383	0.1	0.552833
12.010050	0.1	0.559986
12.011717	0.1	0.568509
12.013383	0.1	0.577331
12.015050	0.1	0.585079
12.016717	0.1	0.590861
12.018383	0.1	0.594318
12.020050	0.1	0.594914
12.021717	0.1	0.592411
12.023383	0.1	0.587285
12.025050	0.1	0.581086
12.026717	0.1	0.575900
12.028383	0.1	0.573099
12.030050	0.1	0.573158
12.031717	0.1	0.576377
12.033383	0.1	0.582218
12.035050	0.1	0.588894
12.036717	0.1	0.594318
12.038383	0.1	0.597894
12.040050	0.1	0.601471
12.041717	0.1	0.606775
12.043383	0.1	0.612497
12.045050	0.1	0.616074
12.046717	0.1	0.617206
12.048383	0.1	0.617802
12.050050	0.1	0.619352
12.051717	0.1	0.621736
12.053383	0.1	0.624239
12.055050	0.1	0.626206
12.056717	0.1	0.626981
12.058383	0.1	0.626564
12.060050	0.1	0.625491
12.061717	0.1	0.625670
12.063383	0.1	0.629425
12.065050	0.1	0.637531
12.066717	0.1	0.647008
12.068383	0.1	0.653744
12.070050	0.1	0.656247
12.071717	0.1	0.656426
12.073383	0.1	0.657201
12.075050	0.1	0.660181
12.076717	0.1	0.664890
12.078383	0.1	0.670254
12.080050	0.1	0.675798
12.081717	0.1	0.681281
12.083383	0.1	0.686228
12.085050	0.1	0.690043
12.086717	0.1	0.692308
12.088383	0.1	0.693321
12.090050	0.1	0.694156
12.091717	0.1	0.695705
12.093383	0.1	0.698030
12.095050	0.1	0.700951
12.096717	0.1	0.703752
12.098383	0.1	0.705719
12.100050	0.1	0.707090
12.101717	0.1	0.709951
12.103383	0.1	0.715792
12.105050	0.1	0.723541
12.106717	0.1	0.730872
12.108383	0.1	0.736058
12.110050	0.1	0.737071
12.111717	0.1	0.733376
12.113383	0.1	0.727236
12.115050	0.1	0.722766
12.116717	0.1	0.722468
12.118383	0.1	0.726700
12.120050	0.1	0.734150
12.121717	0.1	0.742555
12.123383	0.1	0.750184
12.125050	0.1	0.756741
12.126717	0.1	0.763297
12.128383	0.1	0.770628
12.130050	0.1	0.778735
12.131717	0.1	0.786424
12.133383	0.1	0.791371
12.135050	0.1	0.791788
12.136717	0.1	0.789166
12.138383	0.1	0.787854
12.140050	0.1	0.791073
12.141717	0.1	0.799000
12.143383	0.1	0.809670
12.145050	0.1	0.820577
12.146717	0.1	0.829637
12.148383	0.1	0.835955
12.150050	0.1	0.839412
12.151717	0.1	0.841141
12.153383	0.1	0.843048
12.155050	0.1	0.846505
12.156717	0.1	0.850260
12.158383	0.1	0.852585
12.160050	0.1	0.854015
12.161717	0.1	0.856876
12.163383	0.1	0.863254
12.165050	0.1	0.873089
12.166717	0.1	0.884354
12.168383	0.1	0.895143
12.170050	0.1	0.904322
12.171717	0.1	0.910759
12.173383	0.1	0.913799
12.175050	0.1	0.914931
12.176717	0.1	0.917077
12.178383	0.1	0.922144
12.180050	0.1	0.930309
12.181717	0.1	0.940979
12.183383	0.1	0.952780
12.185050	0.1	0.963211
12.186717	0.1	0.970841
12.188383	0.1	0.976920
12.190050	0.1	0.984550
12.191717	0.1	0.996113
12.193383	0.1	1.010478
12.195050	0.1	1.022935
12.196717	0.1	1.029432
12.198383	0.1	1.029968
12.200050	0.1	1.027525
12.201717	0.1	1.026332
12.203383	0.1	1.030207
12.205050	0.1	1.040280
12.206717	0.1	1.055121
12.208383	0.1	1.072407
12.210050	0.1	1.090288
12.211717	0.1	1.108170
12.213383	0.1	1.126349
12.215050	0.1	1.144409
12.216717	0.1	1.160503
12.218383	0.1	1.172662
12.220050	0.1	1.180530
12.221717	0.1	1.185834
12.223383	0.1	1.190841
12.225050	0.1	1.196504
12.226717	0.1	1.203120
12.228383	0.1	1.212478
12.230050	0.1	1.226783
12.231717	0.1	1.245976
12.233383	0.1	1.266778
12.235050	0.1	1.285493
12.236717	0.1	1.300633
12.238383	0.1	1.312316
12.240050	0.1	1.321018
12.241717	0.1	1.327932
12.243383	0.1	1.335144
12.245050	0.1	1.344919
12.246717	0.1	1.358986
12.248383	0.1	1.377225
12.250050	0.1	1.397729
12.251717	0.1	1.418233
12.253383	0.1	1.437783
12.255050	0.1	1.456916
12.256717	0.1	1.475573
12.258383	0.1	1.492798
12.260050	0.1	1.507759
12.261717	0.1	1.520813
12.263383	0.1	1.532555
12.265050	0.1	1.544416
12.266717	0.1	1.557529
12.268383	0.1	1.572549
12.270050	0.1	1.588762
12.271717	0.1	1.603842
12.273383	0.1	1.615703
12.275050	0.1	1.624942
12.276717	0.1	1.634359
12.278383	0.1	1.645863
12.280050	0.1	1.659751
12.281717	0.1	1.675308
12.283383	0.1	1.691103
12.285050	0.1	1.705647
12.286717	0.1	1.718640
12.288383	0.1	1.730502
12.290050	0.1	1.742303
12.291717	0.1	1.754642
12.293383	0.1	1.766861
12.295050	0.1	1.777589
12.296717	0.1	1.786351
12.298383	0.1	1.793802
12.300050	0.1	1.800776
12.301717	0.1	1.807511
12.303383	0.1	1.813948
12.305050	0.1	1.819670
12.306717	0.1	1.824796
12.308383	0.1	1.831174
12.310050	0.1	1.840711
12.311717	0.1	1.853705
12.313383	0.1	1.867950
12.315050	0.1	1.880288
12.316717	0.1	1.888335
12.318383	0.1	1.891792
12.320050	0.1	1.891613
12.321717	0.1	1.889229
12.323383	0.1	1.886428
12.325050	0.1	1.885474
12.326717	0.1	1.887977
12.328383	0.1	1.894236
12.330050	0.1	1.903772
12.331717	0.1	1.914919
12.333383	0.1	1.924813
12.335050	0.1	1.931369
12.336717	0.1	1.934350
12.338383	0.1	1.934946
12.340050	0.1	1.935303
12.341717	0.1	1.937807
12.343383	0.1	1.943290
12.345050	0.1	1.950860
12.346717	0.1	1.959264
12.348383	0.1	1.966834
12.350050	0.1	1.972973
12.351717	0.1	1.978099
12.353383	0.1	1.982391
12.355050	0.1	1.986265
12.356717	0.1	1.990795
12.358383	0.1	1.996935
12.360050	0.1	2.003849
12.361717	0.1	2.009928
12.363383	0.1	2.014220
12.365050	0.1	2.015948
12.366717	0.1	2.014816
12.368383	0.1	2.011597
12.370050	0.1	2.009094
12.371717	0.1	2.010286
12.373383	0.1	2.016008
12.375050	0.1	2.024293
12.376717	0.1	2.031744
12.378383	0.1	2.036095
12.380050	0.1	2.037048
12.381717	0.1	2.035201
12.383383	0.1	2.031565
12.385050	0.1	2.027631
12.386717	0.1	2.025247
12.388383	0.1	2.026379
12.390050	0.1	2.031148
12.391717	0.1	2.037346
12.393383	0.1	2.042294
12.395050	0.1	2.045453
12.396717	0.1	2.047897
12.398383	0.1	2.050936
12.400050	0.1	2.054811
12.401717	0.1	2.058208
12.403383	0.1	2.059400
12.405050	0.1	2.058506
12.406717	0.1	2.057076
12.408383	0.1	2.055884
12.410050	0.1	2.054393
12.411717	0.1	2.052486
12.413383	0.1	2.051175
12.415050	0.1	2.050936
12.416717	0.1	2.050281
12.418383	0.1	2.048314
12.420050	0.1	2.046526
12.421717	0.1	2.046585
12.423383	0.1	2.048075
12.425050	0.1	2.050042
12.426717	0.1	2.051532
12.428383	0.1	2.051234
12.430050	0.1	2.048552
12.431717	0.1	2.044618
12.433383	0.1	2.040923
12.435050	0.1	2.038479
12.436717	0.1	2.036572
12.438383	0.1	2.033353
12.440050	0.1	2.028406
12.441717	0.1	2.023339
12.443383	0.1	2.019405
12.445050	0.1	2.016664
12.446717	0.1	2.014697
12.448383	0.1	2.013207
12.450050	0.1	2.011657
12.451717	0.1	2.009392
12.453383	0.1	2.006292
12.455050	0.1	2.002418
12.456717	0.1	1.998007
12.458383	0.1	1.992345
12.460050	0.1	1.983702
12.461717	0.1	1.971603
12.463383	0.1	1.958668
12.465050	0.1	1.948118
12.466717	0.1	1.940310
12.468383	0.1	1.933158
12.470050	0.1	1.924455
12.471717	0.1	1.912654
12.473383	0.1	1.897693
12.475050	0.1	1.881123
12.476717	0.1	1.865208
12.478383	0.1	1.852393
12.480050	0.1	1.844287
12.481717	0.1	1.839578
12.483383	0.1	1.835704
12.485050	0.1	1.830638
12.486717	0.1	1.823068
12.488383	0.1	1.812637
12.490050	0.1	1.800239
12.491717	0.1	1.786411
12.493383	0.1	1.770973
12.495050	0.1	1.754284
12.496717	0.1	1.737356
12.498383	0.1	1.720727
12.500050	0.1	1.704991
12.501717	0.1	1.691282
12.503383	0.1	1.679719
12.505050	0.1	1.669169
12.506717	0.1	1.658559
12.508383	0.1	1.647115
12.510050	0.1	1.635432
12.511717	0.1	1.625002
12.513383	0.1	1.615644
12.515050	0.1	1.606763
12.516717	0.1	1.598537
12.518383	0.1	1.591086
12.520050	0.1	1.583934
12.521717	0.1	1.576543
12.523383	0.1	1.568735
12.525050	0.1	1.560986
12.526717	0.1	1.554370
12.528383	0.1	1.547933
12.530050	0.1	1.539707
12.531717	0.1	1.528382
12.533383	0.1	1.515150
12.535050	0.1	1.501799
12.536717	0.1	1.489461
12.538383	0.1	1.478553
12.540050	0.1	1.468957
12.541717	0.1	1.460791
12.543383	0.1	1.454055
12.545050	0.1	1.448572
12.546717	0.1	1.444578
12.548383	0.1	1.442194
12.550050	0.1	1.441062
12.551717	0.1	1.440764
12.553383	0.1	1.441002
12.555050	0.1	1.440525
12.556717	0.1	1.438022
12.558383	0.1	1.433075
12.560050	0.1	1.426458
12.561717	0.1	1.419485
12.563383	0.1	1.412988
12.565050	0.1	1.406491
12.566717	0.1	1.399338
12.568383	0.1	1.391828
12.570050	0.1	1.384258
12.571717	0.1	1.377642
12.573383	0.1	1.373470
12.575050	0.1	1.372337
12.576717	0.1	1.372814
12.578383	0.1	1.372516
12.580050	0.1	1.370132
12.581717	0.1	1.366019
12.583383	0.1	1.361907
12.585050	0.1	1.358628
12.586717	0.1	1.355469
12.588383	0.1	1.350880
12.590050	0.1	1.344979
12.591717	0.1	1.338899
12.593383	0.1	1.334071
12.595050	0.1	1.330555
12.596717	0.1	1.327217
12.598383	0.1	1.322150
12.600050	0.1	1.314402
12.601717	0.1	1.305282
12.603383	0.1	1.298726
12.605050	0.1	1.298428
12.606717	0.1	1.304865
12.608383	0.1	1.314223
12.610050	0.1	1.321733
12.611717	0.1	1.324475
12.613383	0.1	1.322150
12.615050	0.1	1.316607
12.616717	0.1	1.309991
12.618383	0.1	1.303971
12.620050	0.1	1.299203
12.621717	0.1	1.294673
12.623383	0.1	1.288116
12.625050	0.1	1.278102
12.626717	0.1	1.265943
12.628383	0.1	1.253963
12.630050	0.1	1.243949
12.631717	0.1	1.236856
12.633383	0.1	1.231790
12.635050	0.1	1.227379
12.636717	0.1	1.222849
12.638383	0.1	1.219153
12.640050	0.1	1.218021
12.641717	0.1	1.220286
12.643383	0.1	1.224518
12.645050	0.1	1.227498
12.646717	0.1	1.226544
12.648383	0.1	1.220405
12.650050	0.1	1.209676
12.651717	0.1	1.196742
12.653383	0.1	1.184106
12.655050	0.1	1.173496
12.656717	0.1	1.165629
12.658383	0.1	1.160026
12.660050	0.1	1.155317
12.661717	0.1	1.151323
12.663383	0.1	1.148582
12.665050	0.1	1.146436
12.666717	0.1	1.144588
12.668383	0.1	1.143634
12.670050	0.1	1.142442
12.671717	0.1	1.138628
12.673383	0.1	1.131952
12.675050	0.1	1.124442
12.676717	0.1	1.117230
12.678383	0.1	1.110017
12.680050	0.1	1.102090
12.681717	0.1	1.093149
12.683383	0.1	1.084268
12.685050	0.1	1.076818
12.686717	0.1	1.071811
12.688383	0.1	1.068950
12.690050	0.1	1.066804
12.691717	0.1	1.062810
12.693383	0.1	1.054943
12.695050	0.1	1.043379
12.696717	0.1	1.030445
12.698383	0.1	1.018941
12.700050	0.1	1.010418
12.701717	0.1	1.004815
12.703383	0.1	1.002193
12.705050	0.1	1.002371
12.706717	0.1	1.004636
12.708383	0.1	1.008213
12.710050	0.1	1.011312
12.711717	0.1	1.011491
12.713383	0.1	1.007497
12.715050	0.1	1.000106
12.716717	0.1	0.991285
12.718383	0.1	0.983357
12.720050	0.1	0.977755
12.721717	0.1	0.974178
12.723383	0.1	0.970662
12.725050	0.1	0.965655
12.726717	0.1	0.960052
12.728383	0.1	0.955403
12.730050	0.1	0.951231
12.731717	0.1	0.945807
12.733383	0.1	0.938714
12.735050	0.1	0.930667
12.736717	0.1	0.922382
12.738383	0.1	0.914455
12.740050	0.1	0.907540
12.741717	0.1	0.901997
12.743383	0.1	0.896812
12.745050	0.1	0.890613
12.746717	0.1	0.882804
12.748383	0.1	0.873029
12.750050	0.1	0.862598
12.751717	0.1	0.854313
12.753383	0.1	0.850260
12.755050	0.1	0.849664
12.756717	0.1	0.849247
12.758383	0.1	0.845850
12.760050	0.1	0.838399
12.761717	0.1	0.828087
12.763383	0.1	0.816584
12.765050	0.1	0.806272
12.766717	0.1	0.799000
12.768383	0.1	0.794172
12.770050	0.1	0.789940
12.771717	0.1	0.785649
12.773383	0.1	0.782669
12.775050	0.1	0.782251
12.776717	0.1	0.783563
12.778383	0.1	0.784338
12.780050	0.1	0.782251
12.781717	0.1	0.777006
12.783383	0.1	0.769496
12.785050	0.1	0.761092
12.786717	0.1	0.752926
12.788383	0.1	0.745893
12.790050	0.1	0.740290
12.791717	0.1	0.736713
12.793383	0.1	0.735879
12.795050	0.1	0.737667
12.796717	0.1	0.740826
12.798383	0.1	0.743926
12.800050	0.1	0.745893
12.801717	0.1	0.746965
12.803383	0.1	0.746965
12.805050	0.1	0.744998
12.806717	0.1	0.740647
12.808383	0.1	0.735283
12.810050	0.1	0.730097
12.811717	0.1	0.725210
12.813383	0.1	0.720799
12.815050	0.1	0.717759
12.816717	0.1	0.716686
12.818383	0.1	0.717282
12.820050	0.1	0.718296
12.821717	0.1	0.718117
12.823383	0.1	0.716627
12.825050	0.1	0.715554
12.826717	0.1	0.716627
12.828383	0.1	0.719428
12.830050	0.1	0.721455
12.831717	0.1	0.720501
12.833383	0.1	0.717223
12.835050	0.1	0.714421
12.836717	0.1	0.714362
12.838383	0.1	0.716865
12.840050	0.1	0.720084
12.841717	0.1	0.721455
12.843383	0.1	0.719070
12.845050	0.1	0.712752
12.846717	0.1	0.704408
12.848383	0.1	0.697315
12.850050	0.1	0.693262
12.851717	0.1	0.691652
12.853383	0.1	0.691116
12.855050	0.1	0.691474
12.856717	0.1	0.693083
12.858383	0.1	0.696361
12.860050	0.1	0.701070
12.861717	0.1	0.705600
12.863383	0.1	0.708342
12.865050	0.1	0.709236
12.866717	0.1	0.708401
12.868383	0.1	0.705779
12.870050	0.1	0.701666
12.871717	0.1	0.697196
12.873383	0.1	0.693381
12.875050	0.1	0.689745
12.876717	0.1	0.685930
12.878383	0.1	0.684023
12.880050	0.1	0.685811
12.881717	0.1	0.690222
12.883383	0.1	0.694692
12.885050	0.1	0.697255
12.886717	0.1	0.697553
12.888383	0.1	0.696659
12.890050	0.1	0.695765
12.891717	0.1	0.694692
12.893383	0.1	0.692964
12.895050	0.1	0.691414
12.896717	0.1	0.691712
12.898383	0.1	0.693440
12.900050	0.1	0.694752
12.901717	0.1	0.694454
12.903383	0.1	0.692904
12.905050	0.1	0.691652
12.906717	0.1	0.691474
12.908383	0.1	0.691891
12.910050	0.1	0.692606
12.911717	0.1	0.693202
12.913383	0.1	0.693083
12.915050	0.1	0.692129
12.916717	0.1	0.690401
12.918383	0.1	0.688970
12.920050	0.1	0.689268
12.921717	0.1	0.690937
12.923383	0.1	0.691831
12.925050	0.1	0.691354
12.926717	0.1	0.691176
12.928383	0.1	0.692487
12.930050	0.1	0.694394
12.931717	0.1	0.695109
12.933383	0.1	0.693858
12.935050	0.1	0.690937
12.936717	0.1	0.687659
12.938383	0.1	0.685394
12.940050	0.1	0.685096
12.941717	0.1	0.686586
12.943383	0.1	0.688851
12.945050	0.1	0.690937
12.946717	0.1	0.692666
12.948383	0.1	0.693321
12.950050	0.1	0.691176
12.951717	0.1	0.685990
12.953383	0.1	0.680685
12.955050	0.1	0.677764
12.956717	0.1	0.676870
12.958383	0.1	0.676870
12.960050	0.1	0.677645
12.961717	0.1	0.679553
12.963383	0.1	0.681877
12.965050	0.1	0.683546
12.966717	0.1	0.683844
12.968383	0.1	0.683069
12.970050	0.1	0.681281
12.971717	0.1	0.677884
12.973383	0.1	0.672460
12.975050	0.1	0.665426
12.976717	0.1	0.658631
12.978383	0.1	0.654757
12.980050	0.1	0.655949
12.981717	0.1	0.661969
12.983383	0.1	0.669718
12.985050	0.1	0.675380
12.986717	0.1	0.676870
12.988383	0.1	0.675201
12.990050	0.1	0.673115
12.991717	0.1	0.672638
12.993383	0.1	0.673473
12.995050	0.1	0.674129
12.996717	0.1	0.673354
12.998383	0.1	0.670791
13.000050	0.1	0.667512
13.001717	0.1	0.665307
13.003383	0.1	0.665307
13.005050	0.1	0.667214
13.006717	0.1	0.669479
13.008383	0.1	0.670493
13.010050	0.1	0.670433
13.011717	0.1	0.670552
13.013383	0.1	0.671327
13.015050	0.1	0.671744
13.016717	0.1	0.670850
13.018383	0.1	0.668943
13.020050	0.1	0.667334
13.021717	0.1	0.667334
13.023383	0.1	0.669241
13.025050	0.1	0.672221
13.026717	0.1	0.674963
13.028383	0.1	0.676572
13.030050	0.1	0.676811
13.031717	0.1	0.675559
13.033383	0.1	0.672817
13.035050	0.1	0.669301
13.036717	0.1	0.666797
13.038383	0.1	0.666976
13.040050	0.1	0.669539
13.041717	0.1	0.673294
13.043383	0.1	0.677884
13.045050	0.1	0.682771
13.046717	0.1	0.687063
13.048383	0.1	0.690103
13.050050	0.1	0.692010
13.051717	0.1	0.692427
13.053383	0.1	0.690222
13.055050	0.1	0.685930
13.056717	0.1	0.682712
13.058383	0.1	0.683308
13.060050	0.1	0.687718
13.061717	0.1	0.693560
13.063383	0.1	0.697255
13.065050	0.1	0.698030
13.066717	0.1	0.698268
13.068383	0.1	0.700474
13.070050	0.1	0.705183
13.071717	0.1	0.712216
13.073383	0.1	0.720978
13.075050	0.1	0.729859
13.076717	0.1	0.737309
13.078383	0.1	0.742555
13.080050	0.1	0.745595
13.081717	0.1	0.747144
13.083383	0.1	0.748396
13.085050	0.1	0.750005
13.086717	0.1	0.751376
13.088383	0.1	0.752032
13.090050	0.1	0.753164
13.091717	0.1	0.756681
13.093383	0.1	0.763595
13.095050	0.1	0.772536
13.096717	0.1	0.780284
13.098383	0.1	0.785470
13.100050	0.1	0.789642
13.101717	0.1	0.795007
13.103383	0.1	0.801683
13.105050	0.1	0.807822
13.106717	0.1	0.811935
13.108383	0.1	0.814259
13.110050	0.1	0.815988
13.111717	0.1	0.818431
13.113383	0.1	0.821769
13.115050	0.1	0.825584
13.116717	0.1	0.829458
13.118383	0.1	0.833213
13.120050	0.1	0.836372
13.121717	0.1	0.838578
13.123383	0.1	0.840426
13.125050	0.1	0.842392
13.126717	0.1	0.844836
13.128383	0.1	0.847697
13.130050	0.1	0.850737
13.131717	0.1	0.853956
13.133383	0.1	0.857294
13.135050	0.1	0.860572
13.136717	0.1	0.863373
13.138383	0.1	0.865459
13.140050	0.1	0.867426
13.141717	0.1	0.870228
13.143383	0.1	0.874341
13.145050	0.1	0.879288
13.146717	0.1	0.884235
13.148383	0.1	0.887573
13.150050	0.1	0.887930
13.151717	0.1	0.884950
13.153383	0.1	0.881016
13.155050	0.1	0.880003
13.156717	0.1	0.883400
13.158383	0.1	0.889897
13.160050	0.1	0.897944
13.161717	0.1	0.906646
13.163383	0.1	0.914633
13.165050	0.1	0.921905
13.166717	0.1	0.928819
13.168383	0.1	0.934660
13.170050	0.1	0.938535
13.171717	0.1	0.940263
13.173383	0.1	0.939071
13.175050	0.1	0.934660
13.176717	0.1	0.928640
13.178383	0.1	0.923753
13.180050	0.1	0.922322
13.181717	0.1	0.926018
13.183383	0.1	0.933766
13.185050	0.1	0.941753
13.186717	0.1	0.946879
13.188383	0.1	0.949264
13.190050	0.1	0.950635
13.191717	0.1	0.952542
13.193383	0.1	0.955403
13.195050	0.1	0.958264
13.196717	0.1	0.960112
13.198383	0.1	0.961661
13.200050	0.1	0.963867
13.201717	0.1	0.966072
13.203383	0.1	0.967145
13.205050	0.1	0.967383
13.206717	0.1	0.968456
13.208383	0.1	0.971496
13.210050	0.1	0.975907
13.211717	0.1	0.980079
13.213383	0.1	0.982285
13.215050	0.1	0.982106
13.216717	0.1	0.980496
13.218383	0.1	0.979304
13.220050	0.1	0.979841
13.221717	0.1	0.983000
13.223383	0.1	0.989199
13.225050	0.1	0.997484
13.226717	0.1	1.005650
13.228383	0.1	1.012623
13.230050	0.1	1.019538
13.231717	0.1	1.027405
13.233383	0.1	1.035452
13.235050	0.1	1.042068
13.236717	0.1	1.047075
13.238383	0.1	1.051426
13.240050	0.1	1.055598
13.241717	0.1	1.059890
13.243383	0.1	1.065493
13.245050	0.1	1.073361
13.246717	0.1	1.084507
13.248383	0.1	1.099765
13.250050	0.1	1.118958
13.251717	0.1	1.139999
13.253383	0.1	1.160383
13.255050	0.1	1.179159
13.256717	0.1	1.196444
13.258383	0.1	1.212776
13.260050	0.1	1.229644
13.261717	0.1	1.249135
13.263383	0.1	1.271963
13.265050	0.1	1.296699
13.266717	0.1	1.322031
13.268383	0.1	1.347661
13.270050	0.1	1.374424
13.271717	0.1	1.403749
13.273383	0.1	1.436651
13.275050	0.1	1.473010
13.276717	0.1	1.512170
13.278383	0.1	1.552820
13.280050	0.1	1.593351
13.281717	0.1	1.633108
13.283383	0.1	1.673341
13.285050	0.1	1.715899
13.286717	0.1	1.761198
13.288383	0.1	1.809061
13.290050	0.1	1.858890
13.291717	0.1	1.910687
13.293383	0.1	1.965642
13.295050	0.1	2.024770
13.296717	0.1	2.087534
13.298383	0.1	2.153754
13.300050	0.1	2.223730
13.301717	0.1	2.297402
13.303383	0.1	2.373338
13.305050	0.1	2.450466
13.306717	0.1	2.528966
13.308383	0.1	2.610147
13.310050	0.1	2.695084
13.311717	0.1	2.783120
13.313383	0.1	2.871692
13.315050	0.1	2.958715
13.316717	0.1	3.045201
13.318383	0.1	3.134072
13.320050	0.1	3.227294
13.321717	0.1	3.325939
13.323383	0.1	3.430546
13.325050	0.1	3.540695
13.326717	0.1	3.655851
13.328383	0.1	3.776193
13.330050	0.1	3.902376
13.331717	0.1	4.034698
13.333383	0.1	4.171729
13.335050	0.1	4.311323
13.336717	0.1	4.453004
13.338383	0.1	4.597724
13.340050	0.1	4.745245
13.341717	0.1	4.895151
13.343383	0.1	5.048871
13.345050	0.1	5.207777
13.346717	0.1	5.371094
13.348383	0.1	5.537212
13.350050	0.1	5.704880
13.351717	0.1	5.874575
13.353383	0.1	6.049216
13.355050	0.1	6.231368
13.356717	0.1	6.421626
13.358383	0.1	6.619931
13.360050	0.1	6.825447
13.361717	0.1	7.036210
13.363383	0.1	7.250846
13.365050	0.1	7.470131
13.366717	0.1	7.695795
13.368383	0.1	7.929326
13.370050	0.1	8.172453
13.371717	0.1	8.426011
13.373383	0.1	8.689166
13.375050	0.1	8.959413
13.376717	0.1	9.234667
13.378383	0.1	9.514809
13.380050	0.1	9.801210
13.381717	0.1	10.094762
13.383383	0.1	10.395289
13.385050	0.1	10.702074
13.386717	0.1	11.014701
13.388383	0.1	11.333526
13.390050	0.1	11.660457
13.391717	0.1	11.996151
13.393383	0.1	12.339056
13.395050	0.1	12.687326
13.396717	0.1	13.040245
13.398383	0.1	13.397337
13.400050	0.1	13.757945
13.401717	0.1	14.122308
13.403383	0.1	14.491619
13.405050	0.1	14.866830
13.406717	0.1	15.248121
13.408383	0.1	15.633822
13.410050	0.1	16.021193
13.411717	0.1	16.408266
13.413383	0.1	16.793967
13.415050	0.1	17.177344
13.416717	0.1	17.557741
13.418383	0.1	17.934025
13.420050	0.1	18.304707
13.421717	0.1	18.669368
13.423383	0.1	19.029142
13.425050	0.1	19.384564
13.426717	0.1	19.735159
13.428383	0.1	20.079256
13.430050	0.1	20.415009
13.431717	0.1	20.741285
13.433383	0.1	21.058382
13.435050	0.1	21.367313
13.436717	0.1	21.668137
13.438383	0.1	21.958650
13.440050	0.1	22.236110
13.441717	0.1	22.499324
13.443383	0.1	22.748889
13.445050	0.1	22.987248
13.446717	0.1	23.217560
13.448383	0.1	23.441614
13.450050	0.1	23.656787
13.451717	0.1	23.857833
13.453383	0.1	24.040641
13.455050	0.1	24.204315
13.456717	0.1	24.350764
13.458383	0.1	24.483623
13.460050	0.1	24.606349
13.461717	0.1	24.721028
13.463383	0.1	24.826945
13.465050	0.1	24.922194
13.466717	0.1	25.005521
13.468383	0.1	25.077881
13.470050	0.1	25.141658
13.471717	0.1	25.197448
13.473383	0.1	25.244118
13.475050	0.1	25.280537
13.476717	0.1	25.306584
13.478383	0.1	25.323571
13.480050	0.1	25.333346
13.481717	0.1	25.336863
13.483383	0.1	25.333883
13.485050	0.1	25.323810
13.486717	0.1	25.306226
13.488383	0.1	25.280477
13.490050	0.1	25.246264
13.491717	0.1	25.204004
13.493383	0.1	25.154056
13.495050	0.1	25.097074
13.496717	0.1	25.033177
13.498383	0.1	24.962069
13.500050	0.1	24.885119
13.501717	0.1	24.805845
13.503383	0.1	24.725975
13.505050	0.1	24.642886
13.506717	0.1	24.552049
13.508383	0.1	24.450780
13.510050	0.1	24.339320
13.511717	0.1	24.219216
13.513383	0.1	24.091901
13.515050	0.1	23.957492
13.516717	0.1	23.815752
13.518383	0.1	23.667277
13.520050	0.1	23.512603
13.521717	0.1	23.351551
13.523383	0.1	23.184062
13.525050	0.1	23.010315
13.526717	0.1	22.829057
13.528383	0.1	22.638263
13.530050	0.1	22.436322
13.531717	0.1	22.223236
13.533383	0.1	22.001327
13.535050	0.1	21.773459
13.536717	0.1	21.539809
13.538383	0.1	21.298171
13.540050	0.1	21.046580
13.541717	0.1	20.784797
13.543383	0.1	20.513119
13.545050	0.1	20.231487
13.546717	0.1	19.940139
13.548383	0.1	19.640030
13.550050	0.1	19.332827
13.551717	0.1	19.019307
13.553383	0.1	18.699349
13.555050	0.1	18.372894
13.556717	0.1	18.040956
13.558383	0.1	17.704071
13.560050	0.1	17.362119
13.561717	0.1	17.014564
13.563383	0.1	16.660214
13.565050	0.1	16.298235
13.566717	0.1	15.929700
13.568383	0.1	15.556813
13.570050	0.1	15.181662
13.571717	0.1	14.806212
13.573383	0.1	14.431835
13.575050	0.1	14.058472
13.576717	0.1	13.684750
13.578383	0.1	13.309062
13.580050	0.1	12.930990
13.581717	0.1	12.550712
13.583383	0.1	12.169600
13.585050	0.1	11.790634
13.586717	0.1	11.416257
13.588383	0.1	11.046231
13.590050	0.1	10.680438
13.591717	0.1	10.320128
13.593383	0.1	9.966374
13.595050	0.1	9.618879
13.596717	0.1	9.276450
13.598383	0.1	8.937717
13.600050	0.1	8.602202
13.601717	0.1	8.271516
13.603383	0.1	7.948399
13.605050	0.1	7.633329
13.606717	0.1	7.325948
13.608383	0.1	7.027507
13.610050	0.1	6.739378
13.611717	0.1	6.461025
13.613383	0.1	6.192088
13.615050	0.1	5.933524
13.616717	0.1	5.685151
13.618383	0.1	5.444765
13.620050	0.1	5.211473
13.621717	0.1	4.987181
13.623383	0.1	4.774034
13.625050	0.1	4.572153
13.626717	0.1	4.379928
13.628383	0.1	4.194737
13.630050	0.1	4.015148
13.631717	0.1	3.842116
13.633383	0.1	3.677845
13.635050	0.1	3.523290
13.636717	0.1	3.378153
13.638383	0.1	3.241539
13.640050	0.1	3.112018
13.641717	0.1	2.987504
13.643383	0.1	2.866507
13.645050	0.1	2.749205
13.646717	0.1	2.636135
13.648383	0.1	2.527535
13.650050	0.1	2.423525
13.651717	0.1	2.325833
13.653383	0.1	2.236724
13.655050	0.1	2.156377
13.656717	0.1	2.083182
13.658383	0.1	2.015531
13.660050	0.1	1.953066
13.661717	0.1	1.895905
13.663383	0.1	1.843989
13.665050	0.1	1.796723
13.666717	0.1	1.752734
13.668383	0.1	1.709938
13.670050	0.1	1.667202
13.671717	0.1	1.623869
13.673383	0.1	1.579881
13.675050	0.1	1.536429
13.676717	0.1	1.495183
13.678383	0.1	1.456857
13.680050	0.1	1.421154
13.681717	0.1	1.387954
13.683383	0.1	1.356900
13.685050	0.1	1.326978
13.686717	0.1	1.297951
13.688383	0.1	1.269937
13.690050	0.1	1.242399
13.691717	0.1	1.214981
13.693383	0.1	1.187801
13.695050	0.1	1.161814
13.696717	0.1	1.138151
13.698383	0.1	1.117528
13.700050	0.1	1.099110
13.701717	0.1	1.081884
13.703383	0.1	1.065672
13.705050	0.1	1.051068
13.706717	0.1	1.038611
13.708383	0.1	1.028001
13.710050	0.1	1.017392
13.711717	0.1	1.005471
13.713383	0.1	0.992894
13.715050	0.1	0.981689
13.716717	0.1	0.972509
13.718383	0.1	0.964284
13.720050	0.1	0.955463
13.721717	0.1	0.944555
13.723383	0.1	0.929713
13.725050	0.1	0.911236
13.726717	0.1	0.891864
13.728383	0.1	0.875413
13.730050	0.1	0.864625
13.731717	0.1	0.860512
13.733383	0.1	0.861645
13.735050	0.1	0.864446
13.736717	0.1	0.865340
13.738383	0.1	0.861466
13.740050	0.1	0.851750
13.741717	0.1	0.837982
13.743383	0.1	0.824511
13.745050	0.1	0.814676
13.746717	0.1	0.807166
13.748383	0.1	0.799358
13.750050	0.1	0.791192
13.751717	0.1	0.784159
13.753383	0.1	0.777602
13.755050	0.1	0.769734
13.756717	0.1	0.759780
13.758383	0.1	0.749409
13.760050	0.1	0.741482
13.761717	0.1	0.737548
13.763383	0.1	0.736892
13.765050	0.1	0.737369
13.766717	0.1	0.737131
13.768383	0.1	0.734568
13.770050	0.1	0.729621
13.771717	0.1	0.723839
13.773383	0.1	0.718832
13.775050	0.1	0.714541
13.776717	0.1	0.709236
13.778383	0.1	0.701070
13.780050	0.1	0.690103
13.781717	0.1	0.678897
13.783383	0.1	0.670552
13.785050	0.1	0.666916
13.786717	0.1	0.667691
13.788383	0.1	0.670970
13.790050	0.1	0.674129
13.791717	0.1	0.675261
13.793383	0.1	0.673533
13.795050	0.1	0.668824
13.796717	0.1	0.661731
13.798383	0.1	0.653684
13.800050	0.1	0.646710
13.801717	0.1	0.642240
13.803383	0.1	0.639677
13.805050	0.1	0.637651
13.806717	0.1	0.635684
13.808383	0.1	0.634253
13.810050	0.1	0.633061
13.811717	0.1	0.630140
13.813383	0.1	0.624538
13.815050	0.1	0.618100
13.816717	0.1	0.613093
13.818383	0.1	0.610173
13.820050	0.1	0.608444
13.821717	0.1	0.606954
13.823383	0.1	0.605166
13.825050	0.1	0.602841
13.826717	0.1	0.600159
13.828383	0.1	0.597119
13.830050	0.1	0.593960
13.831717	0.1	0.591576
13.833383	0.1	0.590920
13.835050	0.1	0.591874
13.836717	0.1	0.593126
13.838383	0.1	0.592828
13.840050	0.1	0.589669
13.841717	0.1	0.584543
13.843383	0.1	0.580251
13.845050	0.1	0.579178
13.846717	0.1	0.581801
13.848383	0.1	0.586689
13.850050	0.1	0.592530
13.851717	0.1	0.598073
13.853383	0.1	0.601530
13.855050	0.1	0.601590
13.856717	0.1	0.598311
13.858383	0.1	0.592828
13.860050	0.1	0.586212
13.861717	0.1	0.579536
13.863383	0.1	0.573516
13.865050	0.1	0.567973
13.866717	0.1	0.562429
13.868383	0.1	0.558257
13.870050	0.1	0.557482
13.871717	0.1	0.561476
13.873383	0.1	0.569105
13.875050	0.1	0.576973
13.876717	0.1	0.581980
13.878383	0.1	0.584126
13.880050	0.1	0.584662
13.881717	0.1	0.584066
13.883383	0.1	0.582755
13.885050	0.1	0.581145
13.886717	0.1	0.579417
13.888383	0.1	0.578344
13.890050	0.1	0.578225
13.891717	0.1	0.578225
13.893383	0.1	0.577927
13.895050	0.1	0.578821
13.896717	0.1	0.581384
13.898383	0.1	0.584006
13.900050	0.1	0.585616
13.901717	0.1	0.587463
13.903383	0.1	0.590861
13.905050	0.1	0.595272
13.906717	0.1	0.599563
13.908383	0.1	0.603795
13.910050	0.1	0.608385
13.911717	0.1	0.612974
13.913383	0.1	0.616372
13.915050	0.1	0.618160
13.916717	0.1	0.618219
13.918383	0.1	0.616372
13.920050	0.1	0.613391
13.921717	0.1	0.611365
13.923383	0.1	0.611782
13.925050	0.1	0.614107
13.926717	0.1	0.617266
13.928383	0.1	0.620663
13.930050	0.1	0.624001
13.931717	0.1	0.626206
13.933383	0.1	0.625849
13.935050	0.1	0.623345
13.936717	0.1	0.621259
13.938383	0.1	0.621796
13.940050	0.1	0.625134
13.941717	0.1	0.629664
13.943383	0.1	0.634491
13.945050	0.1	0.640333
13.946717	0.1	0.648201
13.948383	0.1	0.657916
13.950050	0.1	0.666976
13.951717	0.1	0.673115
13.953383	0.1	0.677288
13.955050	0.1	0.681877
13.956717	0.1	0.686884
13.958383	0.1	0.690639
13.960050	0.1	0.692904
13.961717	0.1	0.696361
13.963383	0.1	0.703812
13.965050	0.1	0.715375
13.966717	0.1	0.729084
13.968383	0.1	0.742614
13.970050	0.1	0.754595
13.971717	0.1	0.765264
13.973383	0.1	0.775576
13.975050	0.1	0.785530
13.976717	0.1	0.794768
13.978383	0.1	0.803292
13.980050	0.1	0.811100
13.981717	0.1	0.817895
13.983383	0.1	0.824630
13.985050	0.1	0.833571
13.986717	0.1	0.845611
13.988383	0.1	0.859082
13.990050	0.1	0.872493
13.991717	0.1	0.886142
13.993383	0.1	0.901103
13.995050	0.1	0.917018
13.996717	0.1	0.932932
13.998383	0.1	0.947833
14.000050	0.1	0.962198
14.001717	0.1	0.977218
14.003383	0.1	0.993133
14.005050	0.1	1.009226
14.006717	0.1	1.025140
14.008383	0.1	1.040340
14.010050	0.1	1.053870
14.011717	0.1	1.065970
14.013383	0.1	1.078665
14.015050	0.1	1.093447
14.016717	0.1	1.110375
14.018383	0.1	1.128912
14.020050	0.1	1.148582
14.021717	0.1	1.168907
14.023383	0.1	1.189828
14.025050	0.1	1.211286
14.026717	0.1	1.234412
14.028383	0.1	1.260221
14.030050	0.1	1.288533
14.031717	0.1	1.317859
14.033383	0.1	1.346529
14.035050	0.1	1.372874
14.036717	0.1	1.396239
14.038383	0.1	1.416802
14.040050	0.1	1.436114
14.041717	0.1	1.456618
14.043383	0.1	1.480103
14.045050	0.1	1.505554
14.046717	0.1	1.530647
14.048383	0.1	1.554787
14.050050	0.1	1.579166
14.051717	0.1	1.604319
14.053383	0.1	1.631022
14.055050	0.1	1.660884
14.056717	0.1	1.694977
14.058383	0.1	1.732588
14.060050	0.1	1.771450
14.061717	0.1	1.809061
14.063383	0.1	1.843214
14.065050	0.1	1.872659
14.066717	0.1	1.898170
14.068383	0.1	1.922548
14.070050	0.1	1.949191
14.071717	0.1	1.980007
14.073383	0.1	2.014279
14.075050	0.1	2.049565
14.076717	0.1	2.083600
14.078383	0.1	2.116263
14.080050	0.1	2.147913
14.081717	0.1	2.178669
14.083383	0.1	2.208233
14.085050	0.1	2.236784
14.086717	0.1	2.264321
14.088383	0.1	2.289832
14.090050	0.1	2.313376
14.091717	0.1	2.337039
14.093383	0.1	2.362490
14.095050	0.1	2.388716
14.096717	0.1	2.413392
14.098383	0.1	2.436161
14.100050	0.1	2.458513
14.101717	0.1	2.480984
14.103383	0.1	2.502740
14.105050	0.1	2.523244
14.106717	0.1	2.543032
14.108383	0.1	2.562463
14.110050	0.1	2.580404
14.111717	0.1	2.595544
14.113383	0.1	2.607882
14.115050	0.1	2.618075
14.116717	0.1	2.625883
14.118383	0.1	2.631128
14.120050	0.1	2.635539
14.121717	0.1	2.641201
14.123383	0.1	2.649307
14.125050	0.1	2.659857
14.126717	0.1	2.672136
14.128383	0.1	2.685130
14.130050	0.1	2.697170
14.131717	0.1	2.706707
14.133383	0.1	2.713621
14.135050	0.1	2.718985
14.136717	0.1	2.723575
14.138383	0.1	2.727330
14.140050	0.1	2.730072
14.141717	0.1	2.731502
14.143383	0.1	2.730668
14.145050	0.1	2.726734
14.146717	0.1	2.720118
14.148383	0.1	2.712727
14.150050	0.1	2.707601
14.151717	0.1	2.706111
14.153383	0.1	2.705991
14.155050	0.1	2.704084
14.156717	0.1	2.699912
14.158383	0.1	2.694667
14.160050	0.1	2.688646
14.161717	0.1	2.680063
14.163383	0.1	2.667070
14.165050	0.1	2.649725
14.166717	0.1	2.629459
14.168383	0.1	2.607823
14.170050	0.1	2.586126
14.171717	0.1	2.565622
14.173383	0.1	2.547383
14.175050	0.1	2.531469
14.176717	0.1	2.517224
14.178383	0.1	2.503216
14.180050	0.1	2.488136
14.181717	0.1	2.470911
14.183383	0.1	2.451301
14.185050	0.1	2.429664
14.186717	0.1	2.406955
14.188383	0.1	2.384424
14.190050	0.1	2.362192
14.191717	0.1	2.339304
14.193383	0.1	2.314270
14.195050	0.1	2.286017
14.196717	0.1	2.254844
14.198383	0.1	2.222300
14.200050	0.1	2.190411
14.201717	0.1	2.161801
14.203383	0.1	2.137959
14.205050	0.1	2.117336
14.206717	0.1	2.096117
14.208383	0.1	2.071381
14.210050	0.1	2.042413
14.211717	0.1	2.010346
14.213383	0.1	1.976371
14.215050	0.1	1.941204
14.216717	0.1	1.905382
14.218383	0.1	1.869977
14.220050	0.1	1.835346
14.221717	0.1	1.801491
14.223383	0.1	1.768828
14.225050	0.1	1.738131
14.226717	0.1	1.708925
14.228383	0.1	1.679123
14.230050	0.1	1.647294
14.231717	0.1	1.613617
14.233383	0.1	1.580000
14.235050	0.1	1.550198
14.236717	0.1	1.527131
14.238383	0.1	1.509130
14.240050	0.1	1.491129
14.241717	0.1	1.468361
14.243383	0.1	1.439095
14.245050	0.1	1.404405
14.246717	0.1	1.367748
14.248383	0.1	1.333118
14.250050	0.1	1.303256
14.251717	0.1	1.279354
14.253383	0.1	1.261056
14.255050	0.1	1.245797
14.256717	0.1	1.229465
14.258383	0.1	1.209974
14.260050	0.1	1.187742
14.261717	0.1	1.163721
14.263383	0.1	1.137436
14.265050	0.1	1.109600
14.266717	0.1	1.083613
14.268383	0.1	1.064003
14.270050	0.1	1.052082
14.271717	0.1	1.044929
14.273383	0.1	1.037538
14.275050	0.1	1.025856
14.276717	0.1	1.009286
14.278383	0.1	0.991106
14.280050	0.1	0.976503
14.281717	0.1	0.968576
14.283383	0.1	0.966847
14.285050	0.1	0.968337
14.286717	0.1	0.967979
14.288383	0.1	0.960887
14.290050	0.1	0.946820
14.291717	0.1	0.930011
14.293383	0.1	0.914872
14.295050	0.1	0.902474
14.296717	0.1	0.891984
14.298383	0.1	0.882983
14.300050	0.1	0.875890
14.301717	0.1	0.871658
14.303383	0.1	0.870705
14.305050	0.1	0.872016
14.306717	0.1	0.872374
14.308383	0.1	0.867963
14.310050	0.1	0.858367
14.311717	0.1	0.847995
14.313383	0.1	0.842035
14.315050	0.1	0.841379
14.316717	0.1	0.843287
14.318383	0.1	0.845075
14.320050	0.1	0.844836
14.321717	0.1	0.840962
14.323383	0.1	0.833154
14.325050	0.1	0.823915
14.326717	0.1	0.816762
14.328383	0.1	0.813246
14.330050	0.1	0.812173
14.331717	0.1	0.811815
14.333383	0.1	0.810981
14.335050	0.1	0.809312
14.336717	0.1	0.806749
14.338383	0.1	0.803173
14.340050	0.1	0.798464
14.341717	0.1	0.793040
14.343383	0.1	0.787795
14.345050	0.1	0.783742
14.346717	0.1	0.782609
14.348383	0.1	0.785172
14.350050	0.1	0.790119
14.351717	0.1	0.795364
14.353383	0.1	0.799000
14.355050	0.1	0.799656
14.356717	0.1	0.796616
14.358383	0.1	0.791490
14.360050	0.1	0.787318
14.361717	0.1	0.786185
14.363383	0.1	0.787497
14.365050	0.1	0.789762
14.366717	0.1	0.792623
14.368383	0.1	0.796199
14.370050	0.1	0.800014
14.371717	0.1	0.803292
14.373383	0.1	0.806332
14.375050	0.1	0.809729
14.376717	0.1	0.813961
14.378383	0.1	0.819385
14.380050	0.1	0.825703
14.381717	0.1	0.831366
14.383383	0.1	0.834286
14.385050	0.1	0.833273
14.386717	0.1	0.829995
14.388383	0.1	0.828087
14.390050	0.1	0.829697
14.391717	0.1	0.833750
14.393383	0.1	0.837207
14.395050	0.1	0.838399
14.396717	0.1	0.838637
14.398383	0.1	0.840545
14.400050	0.1	0.844717
14.401717	0.1	0.850320
14.403383	0.1	0.856161
14.405050	0.1	0.860512
14.406717	0.1	0.861943
14.408383	0.1	0.860751
14.410050	0.1	0.858307
14.411717	0.1	0.855267
14.413383	0.1	0.852108
14.415050	0.1	0.850916
14.416717	0.1	0.853896
14.418383	0.1	0.861168
14.420050	0.1	0.870764
14.421717	0.1	0.879824
14.423383	0.1	0.886440
14.425050	0.1	0.890911
14.426717	0.1	0.895441
14.428383	0.1	0.901222
14.430050	0.1	0.906766
14.431717	0.1	0.910521
14.433383	0.1	0.913978
14.435050	0.1	0.919461
14.436717	0.1	0.926793
14.438383	0.1	0.933886
14.440050	0.1	0.939667
14.441717	0.1	0.944376
14.443383	0.1	0.948072
14.445050	0.1	0.950515
14.446717	0.1	0.952601
14.448383	0.1	0.955939
14.450050	0.1	0.961304
14.451717	0.1	0.968039
14.453383	0.1	0.974894
14.455050	0.1	0.981212
14.456717	0.1	0.988305
14.458383	0.1	0.998676
14.460050	0.1	1.012921
14.461717	0.1	1.028955
14.463383	0.1	1.044691
14.465050	0.1	1.059651
14.466717	0.1	1.073599
14.468383	0.1	1.085281
14.470050	0.1	1.094282
14.471717	0.1	1.101911
14.473383	0.1	1.110077
14.475050	0.1	1.120329
14.476717	0.1	1.133263
14.478383	0.1	1.148522
14.480050	0.1	1.165271
14.481717	0.1	1.183331
14.483383	0.1	1.201928
14.485050	0.1	1.220286
14.486717	0.1	1.239061
14.488383	0.1	1.260161
14.490050	0.1	1.285255
14.491717	0.1	1.313865
14.493383	0.1	1.344025
14.495050	0.1	1.373112
14.496717	0.1	1.401007
14.498383	0.1	1.430035
14.500050	0.1	1.461327
14.501717	0.1	1.493156
14.503383	0.1	1.523197
14.505050	0.1	1.551449
14.506717	0.1	1.580358
14.508383	0.1	1.612246
14.510050	0.1	1.648128
14.511717	0.1	1.687467
14.513383	0.1	1.729310
14.515050	0.1	1.771927
14.516717	0.1	1.813471
14.518383	0.1	1.853943
14.520050	0.1	1.895607
14.521717	0.1	1.940370
14.523383	0.1	1.988530
14.525050	0.1	2.039313
14.526717	0.1	2.090693
14.528383	0.1	2.141357
14.530050	0.1	2.191365
14.531717	0.1	2.241969
14.533383	0.1	2.294421
14.535050	0.1	2.349556
14.536717	0.1	2.407432
14.538383	0.1	2.467573
14.540050	0.1	2.530813
14.541717	0.1	2.597690
14.543383	0.1	2.665937
14.545050	0.1	2.732098
14.546717	0.1	2.796054
14.548383	0.1	2.861083
14.550050	0.1	2.931237
14.551717	0.1	3.008068
14.553383	0.1	3.090024
14.555050	0.1	3.174901
14.556717	0.1	3.261686
14.558383	0.1	3.350198
14.560050	0.1	3.440559
14.561717	0.1	3.532410
14.563383	0.1	3.624380
14.565050	0.1	3.714740
14.566717	0.1	3.803373
14.568383	0.1	3.891647
14.570050	0.1	3.981829
14.571717	0.1	4.076302
14.573383	0.1	4.175544
14.575050	0.1	4.277826
14.576717	0.1	4.381120
14.578383	0.1	4.485548
14.580050	0.1	4.592181
14.581717	0.1	4.700959
14.583383	0.1	4.809857
14.585050	0.1	4.916072
14.586717	0.1	5.017817
14.588383	0.1	5.115152
14.590050	0.1	5.210460
14.591717	0.1	5.305887
14.593383	0.1	5.401731
14.595050	0.1	5.497456
14.596717	0.1	5.592823
14.598383	0.1	5.687237
14.600050	0.1	5.780161
14.601717	0.1	5.872429
14.603383	0.1	5.965054
14.605050	0.1	6.056965
14.606717	0.1	6.146133
14.608383	0.1	6.231666
14.610050	0.1	6.313742
14.611717	0.1	6.392241
14.613383	0.1	6.467700
14.615050	0.1	6.542027
14.616717	0.1	6.617487
14.618383	0.1	6.694794
14.620050	0.1	6.772221
14.621717	0.1	6.845773
14.623383	0.1	6.911695
14.625050	0.1	6.969810
14.626717	0.1	7.023573
14.628383	0.1	7.077158
14.630050	0.1	7.132531
14.631717	0.1	7.189036
14.633383	0.1	7.243157
14.635050	0.1	7.290602
14.636717	0.1	7.328988
14.638383	0.1	7.358849
14.640050	0.1	7.382870
14.641717	0.1	7.404864
14.643383	0.1	7.427872
14.645050	0.1	7.452012
14.646717	0.1	7.474900
14.648383	0.1	7.493854
14.650050	0.1	7.506311
14.651717	0.1	7.510603
14.653383	0.1	7.507980
14.655050	0.1	7.501185
14.656717	0.1	7.493079
14.658383	0.1	7.485390
14.660050	0.1	7.478059
14.661717	0.1	7.469357
14.663383	0.1	7.457316
14.665050	0.1	7.441104
14.666717	0.1	7.421077
14.668383	0.1	7.397533
14.670050	0.1	7.369698
14.671717	0.1	7.337213
14.673383	0.1	7.300795
14.675050	0.1	7.261098
14.676717	0.1	7.218600
14.678383	0.1	7.175446
14.680050	0.1	7.133663
14.681717	0.1	7.091999
14.683383	0.1	7.047296
14.685050	0.1	6.999076
14.686717	0.1	6.948770
14.688383	0.1	6.897152
14.690050	0.1	6.844163
14.691717	0.1	6.790936
14.693383	0.1	6.739617
14.695050	0.1	6.690741
14.696717	0.1	6.642104
14.698383	0.1	6.590665
14.700050	0.1	6.535113
14.701717	0.1	6.476760
14.703383	0.1	6.418467
14.705050	0.1	6.362737
14.706717	0.1	6.309986
14.708383	0.1	6.259501
14.710050	0.1	6.210566
14.711717	0.1	6.162703
14.713383	0.1	6.115377
14.715050	0.1	6.068468
14.716717	0.1	6.022036
14.718383	0.1	5.975545
14.720050	0.1	5.927861
14.721717	0.1	5.880416
14.723383	0.1	5.836845
14.725050	0.1	5.799413
14.726717	0.1	5.767286
14.728383	0.1	5.739093
14.730050	0.1	5.713702
14.731717	0.1	5.689800
14.733383	0.1	5.667150
14.735050	0.1	5.646468
14.736717	0.1	5.628169
14.738383	0.1	5.611241
14.740050	0.1	5.594373
14.741717	0.1	5.577147
14.743383	0.1	5.560696
14.745050	0.1	5.547047
14.746717	0.1	5.538702
14.748383	0.1	5.537749
14.750050	0.1	5.544365
14.751717	0.1	5.557299
14.753383	0.1	5.574048
14.755050	0.1	5.591393
14.756717	0.1	5.606413
14.758383	0.1	5.618453
14.760050	0.1	5.628765
14.761717	0.1	5.639375
14.763383	0.1	5.651534
14.765050	0.1	5.665481
14.766717	0.1	5.680204
14.768383	0.1	5.694867
14.770050	0.1	5.710185
14.771717	0.1	5.727351
14.773383	0.1	5.746127
14.775050	0.1	5.764306
14.776717	0.1	5.779505
14.778383	0.1	5.791545
14.780050	0.1	5.801916
14.781717	0.1	5.812049
14.783383	0.1	5.822003
14.785050	0.1	5.831659
14.786717	0.1	5.841315
14.788383	0.1	5.851210
14.790050	0.1	5.860031
14.791717	0.1	5.865574
14.793383	0.1	5.866766
14.795050	0.1	5.864680
14.796717	0.1	5.860627
14.798383	0.1	5.854130
14.800050	0.1	5.844295
14.801717	0.1	5.831838
14.803383	0.1	5.818189
14.805050	0.1	5.803168
14.806717	0.1	5.786419
14.808383	0.1	5.768776
14.810050	0.1	5.751014
14.811717	0.1	5.732000
14.813383	0.1	5.709708
14.815050	0.1	5.683840
14.816717	0.1	5.655170
14.818383	0.1	5.624354
14.820050	0.1	5.592168
14.821717	0.1	5.559981
14.823383	0.1	5.528510
14.825050	0.1	5.497694
14.826717	0.1	5.466760
14.828383	0.1	5.433798
14.830050	0.1	5.397082
14.831717	0.1	5.357147
14.833383	0.1	5.316556
14.835050	0.1	5.275965
14.836717	0.1	5.234838
14.838383	0.1	5.193472
14.840050	0.1	5.152107
14.841717	0.1	5.109489
14.843383	0.1	5.064249
14.845050	0.1	5.015970
14.846717	0.1	4.964769
14.848383	0.1	4.911781
14.850050	0.1	4.859686
14.851717	0.1	4.809916
14.853383	0.1	4.760981
14.855050	0.1	4.710019
14.856717	0.1	4.655719
14.858383	0.1	4.598856
14.860050	0.1	4.541457
14.861717	0.1	4.484833
14.863383	0.1	4.428625
14.865050	0.1	4.371345
14.866717	0.1	4.312396
14.868383	0.1	4.252792
14.870050	0.1	4.193306
14.871717	0.1	4.132748
14.873383	0.1	4.069805
14.875050	0.1	4.005313
14.876717	0.1	3.940761
14.878383	0.1	3.875673
14.880050	0.1	3.808439
14.881717	0.1	3.738284
14.883383	0.1	3.665686
14.885050	0.1	3.591418
14.886717	0.1	3.516197
14.888383	0.1	3.440142
14.890050	0.1	3.363192
14.891717	0.1	3.285527
14.893383	0.1	3.208161
14.895050	0.1	3.132045
14.896717	0.1	3.057063
14.898383	0.1	2.983034
14.900050	0.1	2.910197
14.901717	0.1	2.839923
14.903383	0.1	2.773106
14.905050	0.1	2.709031
14.906717	0.1	2.646446
14.908383	0.1	2.585054
14.910050	0.1	2.524913
14.911717	0.1	2.465606
14.913383	0.1	2.406180
14.915050	0.1	2.346099
14.916717	0.1	2.285183
14.918383	0.1	2.224445
14.920050	0.1	2.164543
14.921717	0.1	2.105594
14.923383	0.1	2.047837
14.925050	0.1	1.992285
14.926717	0.1	1.940012
14.928383	0.1	1.891077
14.930050	0.1	1.845479
14.931717	0.1	1.803458
14.933383	0.1	1.764894
14.935050	0.1	1.728475
14.936717	0.1	1.692772
14.938383	0.1	1.656830
14.940050	0.1	1.621306
14.941717	0.1	1.587153
14.943383	0.1	1.554966
14.945050	0.1	1.524925
14.946717	0.1	1.497507
14.948383	0.1	1.472771
14.950050	0.1	1.450300
14.951717	0.1	1.429975
14.953383	0.1	1.412153
14.955050	0.1	1.397014
14.956717	0.1	1.384556
14.958383	0.1	1.373589
14.960050	0.1	1.362324
14.961717	0.1	1.349747
14.963383	0.1	1.336336
14.965050	0.1	1.323044
14.966717	0.1	1.310706
14.968383	0.1	1.300573
14.970050	0.1	1.293242
14.971717	0.1	1.288116
14.973383	0.1	1.284361
14.975050	0.1	1.281679
14.976717	0.1	1.279891
14.978383	0.1	1.278341
14.980050	0.1	1.275957
14.981717	0.1	1.272261
14.983383	0.1	1.268208
14.985050	0.1	1.265943
14.986717	0.1	1.267672
14.988383	0.1	1.272798
14.990050	0.1	1.277566
14.991717	0.1	1.278997
14.993383	0.1	1.277030
14.995050	0.1	1.273334
14.996717	0.1	1.269877
14.998383	0.1	1.268208
15.000050	0.1	1.269519
15.001717	0.1	1.273871
15.003383	0.1	1.279175
15.005050	0.1	1.282394
15.006717	0.1	1.282871
15.008383	0.1	1.282632
15.010050	0.1	1.285017
15.011717	0.1	1.292169
15.013383	0.1	1.303315
15.015050	0.1	1.316130
15.016717	0.1	1.328588
15.018383	0.1	1.339674
15.020050	0.1	1.348734
15.021717	0.1	1.356065
15.023383	0.1	1.363158
15.025050	0.1	1.371801
15.026717	0.1	1.383364
15.028383	0.1	1.397729
15.030050	0.1	1.412690
15.031717	0.1	1.426160
15.033383	0.1	1.437962
15.035050	0.1	1.449466
15.036717	0.1	1.462281
15.038383	0.1	1.477361
15.040050	0.1	1.493931
15.041717	0.1	1.510084
15.043383	0.1	1.524508
15.045050	0.1	1.537681
15.046717	0.1	1.552105
15.048383	0.1	1.569927
15.050050	0.1	1.590490
15.051717	0.1	1.610994
15.053383	0.1	1.630068
15.055050	0.1	1.648128
15.056717	0.1	1.666069
15.058383	0.1	1.685083
15.060050	0.1	1.705349
15.061717	0.1	1.726806
15.063383	0.1	1.749992
15.065050	0.1	1.774252
15.066717	0.1	1.797736
15.068383	0.1	1.821041
15.070050	0.1	1.847327
15.071717	0.1	1.878679
15.073383	0.1	1.914442
15.075050	0.1	1.952529
15.076717	0.1	1.990318
15.078383	0.1	2.025843
15.080050	0.1	2.059162
15.081717	0.1	2.091527
15.083383	0.1	2.123833
15.085050	0.1	2.156675
15.086717	0.1	2.191246
15.088383	0.1	2.228677
15.090050	0.1	2.269685
15.091717	0.1	2.314925
15.093383	0.1	2.364457
15.095050	0.1	2.417684
15.096717	0.1	2.473593
15.098383	0.1	2.531350
15.100050	0.1	2.589822
15.101717	0.1	2.648056
15.103383	0.1	2.705515
15.105050	0.1	2.762795
15.106717	0.1	2.820313
15.108383	0.1	2.877414
15.110050	0.1	2.934694
15.111717	0.1	2.995193
15.113383	0.1	3.060758
15.115050	0.1	3.130079
15.116717	0.1	3.201544
15.118383	0.1	3.275871
15.120050	0.1	3.354132
15.121717	0.1	3.436089
15.123383	0.1	3.519356
15.125050	0.1	3.600538
15.126717	0.1	3.677428
15.128383	0.1	3.752053
15.130050	0.1	3.830254
15.131717	0.1	3.916741
15.133383	0.1	4.011154
15.135050	0.1	4.110277
15.136717	0.1	4.211486
15.138383	0.1	4.313410
15.140050	0.1	4.415393
15.141717	0.1	4.518569
15.143383	0.1	4.624427
15.145050	0.1	4.733324
15.146717	0.1	4.844547
15.148383	0.1	4.958153
15.150050	0.1	5.074561
15.151717	0.1	5.194426
15.153383	0.1	5.319059
15.155050	0.1	5.449534
15.156717	0.1	5.584777
15.158383	0.1	5.722881
15.160050	0.1	5.863309
15.161717	0.1	6.006062
15.163383	0.1	6.150425
15.165050	0.1	6.295741
15.166717	0.1	6.442547
15.168383	0.1	6.592215
15.170050	0.1	6.746233
15.171717	0.1	6.905973
15.173383	0.1	7.070423
15.175050	0.1	7.235885
15.176717	0.1	7.398785
15.178383	0.1	7.558287
15.180050	0.1	7.715703
15.181717	0.1	7.872880
15.183383	0.1	8.030653
15.185050	0.1	8.188844
15.186717	0.1	8.346558
15.188383	0.1	8.503736
15.190050	0.1	8.661330
15.191717	0.1	8.819581
15.193383	0.1	8.976460
15.195050	0.1	9.129406
15.196717	0.1	9.277464
15.198383	0.1	9.421230
15.200050	0.1	9.561480
15.201717	0.1	9.697795
15.203383	0.1	9.828210
15.205050	0.1	9.951056
15.206717	0.1	10.067404
15.208383	0.1	10.180236
15.210050	0.1	10.290921
15.211717	0.1	10.398627
15.213383	0.1	10.501564
15.215050	0.1	10.598004
15.216717	0.1	10.686041
15.218383	0.1	10.763705
15.220050	0.1	10.830284
15.221717	0.1	10.885716
15.223383	0.1	10.930956
15.225050	0.1	10.968626
15.226717	0.1	11.001707
15.228383	0.1	11.030317
15.230050	0.1	11.053026
15.231717	0.1	11.069477
15.233383	0.1	11.079848
15.235050	0.1	11.082888
15.236717	0.1	11.076809
15.238383	0.1	11.060596
15.240050	0.1	11.034907
15.241717	0.1	11.001886
15.243383	0.1	10.963262
15.245050	0.1	10.918499
15.246717	0.1	10.864974
15.248383	0.1	10.800422
15.250050	0.1	10.724843
15.251717	0.1	10.640801
15.253383	0.1	10.551513
15.255050	0.1	10.458768
15.256717	0.1	10.363162
15.258383	0.1	10.264934
15.260050	0.1	10.163606
15.261717	0.1	10.057629
15.263383	0.1	9.945810
15.265050	0.1	9.827078
15.266717	0.1	9.700418
15.268383	0.1	9.566129
15.270050	0.1	9.426714
15.271717	0.1	9.284974
15.273383	0.1	9.141923
15.275050	0.1	8.997143
15.276717	0.1	8.848489
15.278383	0.1	8.692980
15.280050	0.1	8.530617
15.281717	0.1	8.364916
15.283383	0.1	8.198798
15.285050	0.1	8.032918
15.286717	0.1	7.868112
15.288383	0.1	7.705868
15.290050	0.1	7.545770
15.291717	0.1	7.386446
15.293383	0.1	7.227481
15.295050	0.1	7.069827
15.296717	0.1	6.914199
15.298383	0.1	6.760657
15.300050	0.1	6.609142
15.301717	0.1	6.458998
15.303383	0.1	6.309152
15.305050	0.1	6.160438
15.306717	0.1	6.015242
15.308383	0.1	5.874455
15.310050	0.1	5.737007
15.311717	0.1	5.602479
15.313383	0.1	5.473078
15.315050	0.1	5.350769
15.316717	0.1	5.235613
15.318383	0.1	5.127549
15.320050	0.1	5.026877
15.321717	0.1	4.933358
15.323383	0.1	4.845798
15.325050	0.1	4.762650
15.326717	0.1	4.682184
15.328383	0.1	4.603863
15.330050	0.1	4.529476
15.331717	0.1	4.461885
15.333383	0.1	4.402459
15.335050	0.1	4.351139
15.336717	0.1	4.307628
15.338383	0.1	4.272282
15.340050	0.1	4.245520
15.341717	0.1	4.228473
15.343383	0.1	4.223049
15.345050	0.1	4.229307
15.346717	0.1	4.243970
15.348383	0.1	4.263819
15.350050	0.1	4.288376
15.351717	0.1	4.319310
15.353383	0.1	4.357279
15.355050	0.1	4.402042
15.356717	0.1	4.454136
15.358383	0.1	4.515410
15.360050	0.1	4.587829
15.361717	0.1	4.671395
15.363383	0.1	4.763246
15.365050	0.1	4.860521
15.366717	0.1	4.962385
15.368383	0.1	5.070329
15.370050	0.1	5.186737
15.371717	0.1	5.314291
15.373383	0.1	5.455077
15.375050	0.1	5.609632
15.376717	0.1	5.776883
15.378383	0.1	5.956412
15.380050	0.1	6.148696
15.381717	0.1	6.352842
15.383383	0.1	6.566763
15.385050	0.1	6.790460
15.386717	0.1	7.027269
15.388383	0.1	7.281542
15.390050	0.1	7.555068
15.391717	0.1	7.846117
15.393383	0.1	8.152068
15.395050	0.1	8.471549
15.396717	0.1	8.804739
15.398383	0.1	9.153486
15.400050	0.1	9.521187
15.401717	0.1	9.911121
15.403383	0.1	10.325730
15.405050	0.1	10.766805
15.406717	0.1	11.236489
15.408383	0.1	11.734784
15.410050	0.1	12.259544
15.411717	0.1	12.809397
15.413383	0.1	13.386072
15.415050	0.1	13.992668
15.416717	0.1	14.632405
15.418383	0.1	15.308500
15.420050	0.1	16.024292
15.421717	0.1	16.782285
15.423383	0.1	17.583610
15.425050	0.1	18.428863
15.426717	0.1	19.319237
15.428383	0.1	20.255686
15.430050	0.1	21.238567
15.431717	0.1	22.270562
15.433383	0.1	23.357452
15.435050	0.1	24.504723
15.436717	0.1	25.714637
15.438383	0.1	26.988568
15.440050	0.1	28.327944
15.441717	0.1	29.732169
15.443383	0.1	31.199040
15.445050	0.1	32.727720
15.446717	0.1	34.320953
15.448383	0.1	35.983863
15.450050	0.1	37.722292
15.451717	0.1	39.540889
15.453383	0.1	41.440609
15.455050	0.1	43.420556
15.456717	0.1	45.481088
15.458383	0.1	47.624352
15.460050	0.1	49.852851
15.461717	0.1	52.169326
15.463383	0.1	54.576639
15.465050	0.1	57.076279
15.466717	0.1	59.667829
15.468383	0.1	62.350158
15.470050	0.1	65.123622
15.471717	0.1	67.990426
15.473383	0.1	70.953671
15.475050	0.1	74.016814
15.476717	0.1	77.182715
15.478383	0.1	80.452268
15.480050	0.1	83.825295
15.481717	0.1	87.301438
15.483383	0.1	90.881115
15.485050	0.1	94.565457
15.486717	0.1	98.356432
15.488383	0.1	102.258510
15.490050	0.1	106.278068
15.491717	0.1	110.420412
15.493383	0.1	114.687807
15.495050	0.1	119.081564
15.496717	0.1	123.604782
15.498383	0.1	128.260859
15.500050	0.1	133.053191
15.501717	0.1	137.987980
15.503383	0.1	143.073865
15.505050	0.1	148.319611
15.506717	0.1	153.733799
15.508383	0.1	159.325430
15.510050	0.1	165.102074
15.511717	0.1	171.068798
15.513383	0.1	177.230249
15.515050	0.1	183.594655
15.516717	0.1	190.174233
15.518383	0.1	196.983111
15.520050	0.1	204.036844
15.521717	0.1	211.352063
15.523383	0.1	218.942774
15.525050	0.1	226.819827
15.526717	0.1	234.993651
15.528383	0.1	243.477121
15.530050	0.1	252.284601
15.531717	0.1	261.430696
15.533383	0.1	270.929710
15.535050	0.1	280.791836
15.536717	0.1	291.020768
15.538383	0.1	301.618356
15.540050	0.1	312.588174
15.541717	0.1	323.932071
15.543383	0.1	335.646649
15.545050	0.1	347.725889
15.546717	0.1	360.162458
15.548383	0.1	372.944794
15.550050	0.1	386.053406
15.551717	0.1	399.462843
15.553383	0.1	413.141752
15.555050	0.1	427.051748
15.556717	0.1	441.149917
15.558383	0.1	455.390779
15.560050	0.1	469.724326
15.561717	0.1	484.096020
15.563383	0.1	498.450607
15.565050	0.1	512.734265
15.566717	0.1	526.890071
15.568383	0.1	540.853592
15.570050	0.1	554.554794
15.571717	0.1	567.923282
15.573383	0.1	580.895518
15.575050	0.1	593.417859
15.576717	0.1	605.442322
15.578383	0.1	616.918720
15.580050	0.1	627.794124
15.581717	0.1	638.020375
15.583383	0.1	647.559324
15.585050	0.1	656.378666
15.586717	0.1	664.447884
15.588383	0.1	671.742300
15.590050	0.1	678.247552
15.591717	0.1	683.956902
15.593383	0.1	688.865166
15.595050	0.1	692.970556
15.596717	0.1	696.281832
15.598383	0.1	698.817176
15.600050	0.1	700.593752
15.601717	0.1	701.622290
15.603383	0.1	701.913935
15.605050	0.1	701.486629
15.606717	0.1	700.362426
15.608383	0.1	698.568922
15.610050	0.1	696.144265
15.611717	0.1	693.132144
15.613383	0.1	689.569991
15.615050	0.1	685.488205
15.616717	0.1	680.916410
15.618383	0.1	675.886194
15.620050	0.1	670.428852
15.621717	0.1	664.571623
15.623383	0.1	658.339420
15.625050	0.1	651.762167
15.626717	0.1	644.873181
15.628383	0.1	637.701788
15.630050	0.1	630.271055
15.631717	0.1	622.602619
15.633383	0.1	614.718712
15.635050	0.1	606.640852
15.636717	0.1	598.390853
15.638383	0.1	589.990651
15.640050	0.1	581.457650
15.641717	0.1	572.804128
15.643383	0.1	564.041469
15.645050	0.1	555.182073
15.646717	0.1	546.238753
15.648383	0.1	537.225040
15.650050	0.1	528.155716
15.651717	0.1	519.045503
15.653383	0.1	509.907097
15.655050	0.1	500.752538
15.656717	0.1	491.594225
15.658383	0.1	482.440620
15.660050	0.1	473.294465
15.661717	0.1	464.157430
15.663383	0.1	455.034581
15.665050	0.1	445.932892
15.666717	0.1	436.858859
15.668383	0.1	427.820112
15.670050	0.1	418.827261
15.671717	0.1	409.889424
15.673383	0.1	401.011968
15.675050	0.1	392.199480
15.676717	0.1	383.455359
15.678383	0.1	374.779426
15.680050	0.1	366.172574
15.681717	0.1	357.641480
15.683383	0.1	349.195084
15.685050	0.1	340.839406
15.686717	0.1	332.579573
15.688383	0.1	324.423273
15.690050	0.1	316.378195
15.691717	0.1	308.447201
15.693383	0.1	300.629336
15.695050	0.1	292.924779
15.696717	0.1	285.334604
15.698383	0.1	277.858214
15.700050	0.1	270.494835
15.701717	0.1	263.247446
15.703383	0.1	256.121412
15.705050	0.1	249.120310
15.706717	0.1	242.245152
15.708383	0.1	235.496714
15.710050	0.1	228.876187
15.711717	0.1	222.385003
15.713383	0.1	216.025127
15.715050	0.1	209.798647
15.716717	0.1	203.706038
15.718383	0.1	197.745812
15.720050	0.1	191.917252
15.721717	0.1	186.221909
15.723383	0.1	180.661987
15.725050	0.1	175.238262
15.726717	0.1	169.949899
15.728383	0.1	164.794574
15.730050	0.1	159.768829
15.731717	0.1	154.869804
15.733383	0.1	150.096843
15.735050	0.1	145.450601
15.736717	0.1	140.930601
15.738383	0.1	136.536547
15.740050	0.1	132.268675
15.741717	0.1	128.126033
15.743383	0.1	124.105759
15.745050	0.1	120.204992
15.746717	0.1	116.422541
15.748383	0.1	112.757868
15.750050	0.1	109.208710
15.751717	0.1	105.770594
15.753383	0.1	102.439052
15.755050	0.1	99.210745
15.756717	0.1	96.083408
15.758383	0.1	93.056386
15.760050	0.1	90.131288
15.761717	0.1	87.309366
15.763383	0.1	84.589725
15.765050	0.1	81.969147
15.766717	0.1	79.443102
15.768383	0.1	77.005153
15.770050	0.1	74.648087
15.771717	0.1	72.368328
15.773383	0.1	70.166890
15.775050	0.1	68.045203
15.776717	0.1	66.002254
15.778383	0.1	64.035717
15.780050	0.1	62.142972
15.781717	0.1	60.319904
15.783383	0.1	58.562163
15.785050	0.1	56.867484
15.786717	0.1	55.235747
15.788383	0.1	53.665820
15.790050	0.1	52.155498
15.791717	0.1	50.702813
15.793383	0.1	49.305859
15.795050	0.1	47.961834
15.796717	0.1	46.667102
15.798383	0.1	45.419696
15.800050	0.1	44.219318
15.801717	0.1	43.064835
15.803383	0.1	41.953983
15.805050	0.1	40.886524
15.806717	0.1	39.862993
15.808383	0.1	38.882139
15.810050	0.1	37.940147
15.811717	0.1	37.031772
15.813383	0.1	36.151471
15.815050	0.1	35.296204
15.816717	0.1	34.467818
15.818383	0.1	33.671083
15.820050	0.1	32.908084
15.821717	0.1	32.176795
15.823383	0.1	31.473519
15.825050	0.1	30.794801
15.826717	0.1	30.137779
15.828383	0.1	29.501023
15.830050	0.1	28.885783
15.831717	0.1	28.293492
15.833383	0.1	27.723970
15.835050	0.1	27.175547
15.836717	0.1	26.646735
15.838383	0.1	26.135923
15.840050	0.1	25.641801
15.841717	0.1	25.163592
15.843383	0.1	24.700762
15.845050	0.1	24.251582
15.846717	0.1	23.813726
15.848383	0.1	23.387374
15.850050	0.1	22.974791
15.851717	0.1	22.577049
15.853383	0.1	22.193135
15.855050	0.1	21.821500
15.856717	0.1	21.460117
15.858383	0.1	21.106900
15.860050	0.1	20.761908
15.861717	0.1	20.426453
15.863383	0.1	20.101072
15.865050	0.1	19.785882
15.866717	0.1	19.481183
15.868383	0.1	19.186438
15.870050	0.1	18.900455
15.871717	0.1	18.622161
15.873383	0.1	18.350304
15.875050	0.1	18.083573
15.876717	0.1	17.820777
15.878383	0.1	17.561496
15.880050	0.1	17.307521
15.881717	0.1	17.061473
15.883383	0.1	16.825200
15.885050	0.1	16.599537
15.886717	0.1	16.383530
15.888383	0.1	16.174496
15.890050	0.1	15.969218
15.891717	0.1	15.766085
15.893383	0.1	15.564204
15.895050	0.1	15.362800
15.896717	0.1	15.161873
15.898383	0.1	14.963747
15.900050	0.1	14.771999
15.901717	0.1	14.588834
15.903383	0.1	14.413834
15.905050	0.1	14.245213
15.906717	0.1	14.082254
15.908383	0.1	13.924719
15.910050	0.1	13.771118
15.911717	0.1	13.619006
15.913383	0.1	13.466478
15.915050	0.1	13.314129
15.916717	0.1	13.164879
15.918383	0.1	13.021470
15.920050	0.1	12.885273
15.921717	0.1	12.755752
15.923383	0.1	12.630702
15.925050	0.1	12.508274
15.926717	0.1	12.388707
15.928383	0.1	12.273551
15.930050	0.1	12.163163
15.931717	0.1	12.056113
15.933383	0.1	11.951268
15.935050	0.1	11.848570
15.936717	0.1	11.748791
15.938383	0.1	11.653126
15.940050	0.1	11.562229
15.941717	0.1	11.475921
15.943383	0.1	11.393071
15.945050	0.1	11.311353
15.946717	0.1	11.228204
15.948383	0.1	11.143387
15.950050	0.1	11.059523
15.951717	0.1	10.980845
15.953383	0.1	10.910631
15.955050	0.1	10.849119
15.956717	0.1	10.793508
15.958383	0.1	10.740162
15.960050	0.1	10.686815
15.961717	0.1	10.633052
15.963383	0.1	10.579885
15.965050	0.1	10.529698
15.966717	0.1	10.484100
15.968383	0.1	10.442436
15.970050	0.1	10.402561
15.971717	0.1	10.362685
15.973383	0.1	10.320843
15.975050	0.1	10.275305
15.976717	0.1	10.226370
15.978383	0.1	10.177076
15.980050	0.1	10.131956
15.981717	0.1	10.093332
15.983383	0.1	10.059417
15.985050	0.1	10.025919
15.986717	0.1	9.989143
15.988383	0.1	9.947420
15.990050	0.1	9.900988
15.991717	0.1	9.850920
15.993383	0.1	9.798051
15.995050	0.1	9.743393
15.996717	0.1	9.688318
15.998383	0.1	9.632707
16.000050	0.1	9.575248
16.001717	0.1	9.515286
16.003383	0.1	9.453297
16.005050	0.1	9.390236
16.006717	0.1	9.326876
16.008383	0.1	9.262384
16.010050	0.1	9.194613
16.011717	0.1	9.121359
16.013383	0.1	9.041787
16.015050	0.1	8.957208
16.016717	0.1	8.870721
16.018383	0.1	8.785487
16.020050	0.1	8.702934
16.021717	0.1	8.622110
16.023383	0.1	8.540452
16.025050	0.1	8.455635
16.026717	0.1	8.366466
16.028383	0.1	8.273244
16.030050	0.1	8.177460
16.031717	0.1	8.080066
16.033383	0.1	7.981420
16.035050	0.1	7.882774
16.036717	0.1	7.785917
16.038383	0.1	7.691503
16.040050	0.1	7.599235
16.041717	0.1	7.509351
16.043383	0.1	7.422626
16.045050	0.1	7.339716
16.046717	0.1	7.259429
16.048383	0.1	7.178784
16.050050	0.1	7.094801
16.051717	0.1	7.006467
16.053383	0.1	6.916047
16.055050	0.1	6.827593
16.056717	0.1	6.743670
16.058383	0.1	6.663382
16.060050	0.1	6.584347
16.061717	0.1	6.505311
16.063383	0.1	6.426514
16.065050	0.1	6.347835
16.066717	0.1	6.269455
16.068383	0.1	6.192625
16.070050	0.1	6.119550
16.071717	0.1	6.051362
16.073383	0.1	5.987525
16.075050	0.1	5.927265
16.076717	0.1	5.870581
16.078383	0.1	5.817891
16.080050	0.1	5.767823
16.081717	0.1	5.717874
16.083383	0.1	5.666495
16.085050	0.1	5.613506
16.086717	0.1	5.560339
16.088383	0.1	5.509258
16.090050	0.1	5.462468
16.091717	0.1	5.420745
16.093383	0.1	5.383730
16.095050	0.1	5.350232
16.096717	0.1	5.318344
16.098383	0.1	5.285681
16.100050	0.1	5.250156
16.101717	0.1	5.210758
16.103383	0.1	5.168438
16.105050	0.1	5.125523
16.106717	0.1	5.084038
16.108383	0.1	5.044759
16.110050	0.1	5.008042
16.111717	0.1	4.974902
16.113383	0.1	4.945815
16.115050	0.1	4.919827
16.116717	0.1	4.894197
16.118383	0.1	4.866600
16.120050	0.1	4.836738
16.121717	0.1	4.805565
16.123383	0.1	4.773796
16.125050	0.1	4.742682
16.126717	0.1	4.713595
16.128383	0.1	4.688084
16.130050	0.1	4.666984
16.131717	0.1	4.649818
16.133383	0.1	4.635036
16.135050	0.1	4.622042
16.136717	0.1	4.610360
16.138383	0.1	4.597605
16.140050	0.1	4.580796
16.141717	0.1	4.559219
16.143383	0.1	4.535198
16.145050	0.1	4.512608
16.146717	0.1	4.493714
16.148383	0.1	4.477680
16.150050	0.1	4.463017
16.151717	0.1	4.449249
16.153383	0.1	4.434943
16.155050	0.1	4.417658
16.156717	0.1	4.397154
16.158383	0.1	4.375756
16.160050	0.1	4.355848
16.161717	0.1	4.338920
16.163383	0.1	4.325867
16.165050	0.1	4.315913
16.166717	0.1	4.307568
16.168383	0.1	4.299581
16.170050	0.1	4.290819
16.171717	0.1	4.280925
16.173383	0.1	4.271329
16.175050	0.1	4.263819
16.176717	0.1	4.258752
16.178383	0.1	4.254818
16.180050	0.1	4.250884
16.181717	0.1	4.246116
16.183383	0.1	4.239917
16.185050	0.1	4.233241
16.186717	0.1	4.227877
16.188383	0.1	4.224539
16.190050	0.1	4.221797
16.191717	0.1	4.217267
16.193383	0.1	4.211068
16.195050	0.1	4.205525
16.196717	0.1	4.202128
16.198383	0.1	4.200280
16.200050	0.1	4.199028
16.201717	0.1	4.198909
16.203383	0.1	4.201412
16.205050	0.1	4.207254
16.206717	0.1	4.215598
16.208383	0.1	4.225254
16.210050	0.1	4.234970
16.211717	0.1	4.243016
16.213383	0.1	4.248560
16.215050	0.1	4.253090
16.216717	0.1	4.259289
16.218383	0.1	4.268527
16.220050	0.1	4.280865
16.221717	0.1	4.294336
16.223383	0.1	4.306257
16.225050	0.1	4.316092
16.226717	0.1	4.325867
16.228383	0.1	4.336536
16.230050	0.1	4.347742
16.231717	0.1	4.359126
16.233383	0.1	4.371345
16.235050	0.1	4.385352
16.236717	0.1	4.401624
16.238383	0.1	4.419625
16.240050	0.1	4.438281
16.241717	0.1	4.457474
16.243383	0.1	4.476786
16.245050	0.1	4.493833
16.246717	0.1	4.505575
16.248383	0.1	4.511535
16.250050	0.1	4.513741
16.251717	0.1	4.514516
16.253383	0.1	4.515648
16.255050	0.1	4.518152
16.256717	0.1	4.522562
16.258383	0.1	4.529000
16.260050	0.1	4.536748
16.261717	0.1	4.544020
16.263383	0.1	4.549802
16.265050	0.1	4.554451
16.266717	0.1	4.559100
16.268383	0.1	4.563749
16.270050	0.1	4.567981
16.271717	0.1	4.571140
16.273383	0.1	4.572690
16.275050	0.1	4.572451
16.276717	0.1	4.569590
16.278383	0.1	4.564226
16.280050	0.1	4.557848
16.281717	0.1	4.551709
16.283383	0.1	4.545212
16.285050	0.1	4.537642
16.286717	0.1	4.529357
16.288383	0.1	4.521311
16.290050	0.1	4.513860
16.291717	0.1	4.506469
16.293383	0.1	4.498720
16.295050	0.1	4.490555
16.296717	0.1	4.481912
16.298383	0.1	4.472196
16.300050	0.1	4.461170
16.301717	0.1	4.448474
16.303383	0.1	4.433811
16.305050	0.1	4.416824
16.306717	0.1	4.397989
16.308383	0.1	4.379154
16.310050	0.1	4.362285
16.311717	0.1	4.347563
16.313383	0.1	4.333616
16.315050	0.1	4.319728
16.316717	0.1	4.306078
16.318383	0.1	4.291773
16.320050	0.1	4.275084
16.321717	0.1	4.254461
16.323383	0.1	4.229665
16.325050	0.1	4.201651
16.326717	0.1	4.173041
16.328383	0.1	4.147828
16.330050	0.1	4.128337
16.331717	0.1	4.114390
16.333383	0.1	4.103542
16.335050	0.1	4.092515
16.336717	0.1	4.079104
16.338383	0.1	4.062712
16.340050	0.1	4.043520
16.341717	0.1	4.022777
16.343383	0.1	4.002154
16.345050	0.1	3.982067
16.346717	0.1	3.961802
16.348383	0.1	3.941536
16.350050	0.1	3.922880
16.351717	0.1	3.906489
16.353383	0.1	3.891766
16.355050	0.1	3.877759
16.356717	0.1	3.863216
16.358383	0.1	3.847122
16.360050	0.1	3.828407
16.361717	0.1	3.806412
16.363383	0.1	3.782153
16.365050	0.1	3.758431
16.366717	0.1	3.737867
16.368383	0.1	3.720820
16.370050	0.1	3.705323
16.371717	0.1	3.689707
16.373383	0.1	3.674031
16.375050	0.1	3.659368
16.376717	0.1	3.646195
16.378383	0.1	3.634036
16.380050	0.1	3.621400
16.381717	0.1	3.606975
16.383383	0.1	3.590524
16.385050	0.1	3.573239
16.386717	0.1	3.557205
16.388383	0.1	3.544152
16.390050	0.1	3.534258
16.391717	0.1	3.524602
16.393383	0.1	3.512502
16.395050	0.1	3.498078
16.396717	0.1	3.483236
16.398383	0.1	3.469706
16.400050	0.1	3.458441
16.401717	0.1	3.450215
16.403383	0.1	3.444314
16.405050	0.1	3.438175
16.406717	0.1	3.429771
16.408383	0.1	3.420234
16.410050	0.1	3.411532
16.411717	0.1	3.403425
16.413383	0.1	3.395915
16.415050	0.1	3.390134
16.416717	0.1	3.386438
16.418383	0.1	3.383637
16.420050	0.1	3.379882
16.421717	0.1	3.373802
16.423383	0.1	3.366292
16.425050	0.1	3.359497
16.426717	0.1	3.353954
16.428383	0.1	3.349006
16.430050	0.1	3.344774
16.431717	0.1	3.342092
16.433383	0.1	3.342807
16.435050	0.1	3.347874
16.436717	0.1	3.354848
16.438383	0.1	3.359556
16.440050	0.1	3.359795
16.441717	0.1	3.356099
16.443383	0.1	3.350437
16.445050	0.1	3.345549
16.446717	0.1	3.343106
16.448383	0.1	3.342748
16.450050	0.1	3.343106
16.451717	0.1	3.343463
16.453383	0.1	3.344059
16.455050	0.1	3.346026
16.456717	0.1	3.350079
16.458383	0.1	3.355444
16.460050	0.1	3.360510
16.461717	0.1	3.364563
16.463383	0.1	3.367067
16.465050	0.1	3.368378
16.466717	0.1	3.369570
16.468383	0.1	3.372073
16.470050	0.1	3.376842
16.471717	0.1	3.384650
16.473383	0.1	3.395081
16.475050	0.1	3.406584
16.476717	0.1	3.417909
16.478383	0.1	3.428042
16.480050	0.1	3.436089
16.481717	0.1	3.441870
16.483383	0.1	3.445804
16.485050	0.1	3.448367
16.486717	0.1	3.450453
16.488383	0.1	3.453374
16.490050	0.1	3.457725
16.491717	0.1	3.463268
16.493383	0.1	3.469289
16.495050	0.1	3.475070
16.496717	0.1	3.481150
16.498383	0.1	3.488958
16.500050	0.1	3.499150
16.501717	0.1	3.510475
16.503383	0.1	3.520727
16.505050	0.1	3.528834
16.506717	0.1	3.535748
16.508383	0.1	3.543079
16.510050	0.1	3.551424
16.511717	0.1	3.560007
16.513383	0.1	3.568351
16.515050	0.1	3.576994
16.516717	0.1	3.585935
16.518383	0.1	3.593862
16.520050	0.1	3.600121
16.521717	0.1	3.606439
16.523383	0.1	3.615439
16.525050	0.1	3.626764
16.526717	0.1	3.638685
16.528383	0.1	3.650487
16.530050	0.1	3.662825
16.531717	0.1	3.676057
16.533383	0.1	3.690005
16.535050	0.1	3.703833
16.536717	0.1	3.716350
16.538383	0.1	3.727257
16.540050	0.1	3.736913
16.541717	0.1	3.745496
16.543383	0.1	3.752589
16.545050	0.1	3.757715
16.546717	0.1	3.761769
16.548383	0.1	3.767789
16.550050	0.1	3.777981
16.551717	0.1	3.790856
16.553383	0.1	3.802419
16.555050	0.1	3.811240
16.556717	0.1	3.820360
16.558383	0.1	3.833831
16.560050	0.1	3.851593
16.561717	0.1	3.869355
16.563383	0.1	3.883541
16.565050	0.1	3.894627
16.566717	0.1	3.906071
16.568383	0.1	3.920853
16.570050	0.1	3.939033
16.571717	0.1	3.958643
16.573383	0.1	3.977955
16.575050	0.1	3.996194
16.576717	0.1	4.012525
16.578383	0.1	4.027069
16.580050	0.1	4.040778
16.581717	0.1	4.055321
16.583383	0.1	4.071474
16.585050	0.1	4.088879
16.586717	0.1	4.106164
16.588383	0.1	4.122794
16.590050	0.1	4.138410
16.591717	0.1	4.151821
16.593383	0.1	4.162610
16.595050	0.1	4.172504
16.596717	0.1	4.183412
16.598383	0.1	4.195392
16.600050	0.1	4.208386
16.601717	0.1	4.223347
16.603383	0.1	4.240930
16.605050	0.1	4.260063
16.606717	0.1	4.278958
16.608383	0.1	4.296959
16.610050	0.1	4.315198
16.611717	0.1	4.335523
16.613383	0.1	4.357815
16.615050	0.1	4.381120
16.616717	0.1	4.405678
16.618383	0.1	4.431308
16.620050	0.1	4.456222
16.621717	0.1	4.479111
16.623383	0.1	4.500568
16.625050	0.1	4.521609
16.626717	0.1	4.542232
16.628383	0.1	4.561246
16.630050	0.1	4.578114
16.631717	0.1	4.594446
16.633383	0.1	4.611552
16.635050	0.1	4.628718
16.636717	0.1	4.644692
16.638383	0.1	4.660607
16.640050	0.1	4.679442
16.641717	0.1	4.702866
16.643383	0.1	4.729390
16.645050	0.1	4.755318
16.646717	0.1	4.777074
16.648383	0.1	4.792452
16.650050	0.1	4.802525
16.651717	0.1	4.810930
16.653383	0.1	4.821480
16.655050	0.1	4.835487
16.656717	0.1	4.851520
16.658383	0.1	4.867256
16.660050	0.1	4.880607
16.661717	0.1	4.890919
16.663383	0.1	4.899085
16.665050	0.1	4.907251
16.666717	0.1	4.916132
16.668383	0.1	4.924596
16.670050	0.1	4.931510
16.671717	0.1	4.936993
16.673383	0.1	4.941702
16.675050	0.1	4.946411
16.676717	0.1	4.951120
16.678383	0.1	4.954696
16.680050	0.1	4.956305
16.681717	0.1	4.956365
16.683383	0.1	4.956484
16.685050	0.1	4.958093
16.686717	0.1	4.960418
16.688383	0.1	4.960835
16.690050	0.1	4.957259
16.691717	0.1	4.951001
16.693383	0.1	4.944802
16.695050	0.1	4.940272
16.696717	0.1	4.937649
16.698383	0.1	4.936338
16.700050	0.1	4.934907
16.701717	0.1	4.932106
16.703383	0.1	4.928291
16.705050	0.1	4.923404
16.706717	0.1	4.916668
16.708383	0.1	4.909158
16.710050	0.1	4.903376
16.711717	0.1	4.900635
16.713383	0.1	4.900158
16.715050	0.1	4.900217
16.716717	0.1	4.899681
16.718383	0.1	4.898131
16.720050	0.1	4.895330
16.721717	0.1	4.891515
16.723383	0.1	4.887641
16.725050	0.1	4.883528
16.726717	0.1	4.876912
16.728383	0.1	4.866839
16.730050	0.1	4.855812
16.731717	0.1	4.847288
16.733383	0.1	4.842639
16.735050	0.1	4.840970
16.736717	0.1	4.840136
16.738383	0.1	4.837454
16.740050	0.1	4.831970
16.741717	0.1	4.826546
16.743383	0.1	4.824221
16.745050	0.1	4.824996
16.746717	0.1	4.826308
16.748383	0.1	4.825950
16.750050	0.1	4.823804
16.751717	0.1	4.821062
16.753383	0.1	4.818201
16.755050	0.1	4.814804
16.756717	0.1	4.811049
16.758383	0.1	4.807055
16.760050	0.1	4.803300
16.761717	0.1	4.801274
16.763383	0.1	4.802645
16.765050	0.1	4.806936
16.766717	0.1	4.812002
16.768383	0.1	4.816473
16.770050	0.1	4.820466
16.771717	0.1	4.824102
16.773383	0.1	4.827082
16.775050	0.1	4.828811
16.776717	0.1	4.828751
16.778383	0.1	4.827738
16.780050	0.1	4.826784
16.781717	0.1	4.826129
16.783383	0.1	4.824996
16.785050	0.1	4.822672
16.786717	0.1	4.819036
16.788383	0.1	4.814923
16.790050	0.1	4.811645
16.791717	0.1	4.809201
16.793383	0.1	4.806996
16.795050	0.1	4.806042
16.796717	0.1	4.807234
16.798383	0.1	4.809082
16.800050	0.1	4.809916
16.801717	0.1	4.810393
16.803383	0.1	4.811466
16.805050	0.1	4.812777
16.806717	0.1	4.814267
16.808383	0.1	4.816771
16.810050	0.1	4.820407
16.811717	0.1	4.823447
16.813383	0.1	4.824817
16.815050	0.1	4.825414
16.816717	0.1	4.825652
16.818383	0.1	4.824460
16.820050	0.1	4.820764
16.821717	0.1	4.815042
16.823383	0.1	4.808605
16.825050	0.1	4.802048
16.826717	0.1	4.796148
16.828383	0.1	4.792452
16.830050	0.1	4.792512
16.831717	0.1	4.795730
16.833383	0.1	4.799426
16.835050	0.1	4.800856
16.836717	0.1	4.799366
16.838383	0.1	4.796326
16.840050	0.1	4.793227
16.841717	0.1	4.789830
16.843383	0.1	4.785538
16.845050	0.1	4.781425
16.846717	0.1	4.779339
16.848383	0.1	4.779518
16.850050	0.1	4.779458
16.851717	0.1	4.776717
16.853383	0.1	4.771591
16.855050	0.1	4.765690
16.856717	0.1	4.760087
16.858383	0.1	4.755497
16.860050	0.1	4.752219
16.861717	0.1	4.749835
16.863383	0.1	4.747272
16.865050	0.1	4.743338
16.866717	0.1	4.738570
16.868383	0.1	4.735470
16.870050	0.1	4.735232
16.871717	0.1	4.736066
16.873383	0.1	4.734278
16.875050	0.1	4.727006
16.876717	0.1	4.714668
16.878383	0.1	4.701138
16.880050	0.1	4.689992
16.881717	0.1	4.682064
16.883383	0.1	4.676938
16.885050	0.1	4.673839
16.886717	0.1	4.671634
16.888383	0.1	4.668415
16.890050	0.1	4.663348
16.891717	0.1	4.657090
16.893383	0.1	4.651547
16.895050	0.1	4.648447
16.896717	0.1	4.648388
16.898383	0.1	4.650593
16.900050	0.1	4.653633
16.901717	0.1	4.655957
16.903383	0.1	4.656673
16.905050	0.1	4.655779
16.906717	0.1	4.654110
16.908383	0.1	4.651785
16.910050	0.1	4.648209
16.911717	0.1	4.642368
16.913383	0.1	4.633785
16.915050	0.1	4.622698
16.916717	0.1	4.611135
16.918383	0.1	4.602135
16.920050	0.1	4.597068
16.921717	0.1	4.595220
16.923383	0.1	4.595757
16.925050	0.1	4.596889
16.926717	0.1	4.595936
16.928383	0.1	4.592002
16.930050	0.1	4.587472
16.931717	0.1	4.584253
16.933383	0.1	4.581034
16.935050	0.1	4.576326
16.936717	0.1	4.570663
16.938383	0.1	4.565358
16.940050	0.1	4.560292
16.941717	0.1	4.554451
16.943383	0.1	4.546762
16.945050	0.1	4.537344
16.946717	0.1	4.528106
16.948383	0.1	4.521430
16.950050	0.1	4.517496
16.951717	0.1	4.514098
16.953383	0.1	4.509747
16.955050	0.1	4.505337
16.956717	0.1	4.502237
16.958383	0.1	4.501045
16.960050	0.1	4.501164
16.961717	0.1	4.501164
16.963383	0.1	4.498899
16.965050	0.1	4.492283
16.966717	0.1	4.481733
16.968383	0.1	4.469395
16.970050	0.1	4.456938
16.971717	0.1	4.445493
16.973383	0.1	4.436851
16.975050	0.1	4.432082
16.976717	0.1	4.429758
16.978383	0.1	4.426837
16.980050	0.1	4.421175
16.981717	0.1	4.412890
16.983383	0.1	4.402995
16.985050	0.1	4.392267
16.986717	0.1	4.380465
16.988383	0.1	4.367769
16.990050	0.1	4.355848
16.991717	0.1	4.345954
16.993383	0.1	4.337430
16.995050	0.1	4.328370
16.996717	0.1	4.317165
16.998383	0.1	4.303456
17.000050	0.1	4.288197
17.001717	0.1	4.272461
17.003383	0.1	4.256070
17.005050	0.1	4.239142
17.006717	0.1	4.223287
17.008383	0.1	4.210055
17.010050	0.1	4.198671
17.011717	0.1	4.187525
17.013383	0.1	4.175425
17.015050	0.1	4.161954
17.016717	0.1	4.147351
17.018383	0.1	4.132390
17.020050	0.1	4.117668
17.021717	0.1	4.103065
17.023383	0.1	4.088402
17.025050	0.1	4.073799
17.026717	0.1	4.058957
17.028383	0.1	4.043579
17.030050	0.1	4.027665
17.031717	0.1	4.011154
17.033383	0.1	3.994704
17.035050	0.1	3.979504
17.036717	0.1	3.966093
17.038383	0.1	3.954113
17.040050	0.1	3.943146
17.041717	0.1	3.931582
17.043383	0.1	3.916562
17.045050	0.1	3.897131
17.046717	0.1	3.874839
17.048383	0.1	3.852844
17.050050	0.1	3.833771
17.051717	0.1	3.818035
17.053383	0.1	3.803909
17.055050	0.1	3.789246
17.056717	0.1	3.773034
17.058383	0.1	3.755510
17.060050	0.1	3.736317
17.061717	0.1	3.714919
17.063383	0.1	3.692508
17.065050	0.1	3.671527
17.066717	0.1	3.654063
17.068383	0.1	3.640354
17.070050	0.1	3.629625
17.071717	0.1	3.621340
17.073383	0.1	3.615678
17.075050	0.1	3.612161
17.076717	0.1	3.608227
17.078383	0.1	3.600836
17.080050	0.1	3.588438
17.081717	0.1	3.570914
17.083383	0.1	3.549695
17.085050	0.1	3.527165
17.086717	0.1	3.505767
17.088383	0.1	3.486932
17.090050	0.1	3.471196
17.091717	0.1	3.458441
17.093383	0.1	3.447175
17.095050	0.1	3.435254
17.096717	0.1	3.421426
17.098383	0.1	3.406704
17.100050	0.1	3.392816
17.101717	0.1	3.381372
17.103383	0.1	3.372073
17.105050	0.1	3.362715
17.106717	0.1	3.350973
17.108383	0.1	3.337920
17.110050	0.1	3.326953
17.111717	0.1	3.319681
17.113383	0.1	3.314674
17.115050	0.1	3.309727
17.116717	0.1	3.303349
17.118383	0.1	3.294766
17.120050	0.1	3.284037
17.121717	0.1	3.271818
17.123383	0.1	3.259659
17.125050	0.1	3.250778
17.126717	0.1	3.248334
17.128383	0.1	3.252924
17.130050	0.1	3.262222
17.131717	0.1	3.273249
17.133383	0.1	3.282964
17.135050	0.1	3.289163
17.136717	0.1	3.290594
17.138383	0.1	3.287494
17.140050	0.1	3.281653
17.141717	0.1	3.276527
17.143383	0.1	3.275633
17.145050	0.1	3.279627
17.146717	0.1	3.287256
17.148383	0.1	3.297746
17.150050	0.1	3.310800
17.151717	0.1	3.324628
17.153383	0.1	3.337741
17.155050	0.1	3.350616
17.156717	0.1	3.364742
17.158383	0.1	3.381252
17.160050	0.1	3.401220
17.161717	0.1	3.424883
17.163383	0.1	3.451467
17.165050	0.1	3.480554
17.166717	0.1	3.512621
17.168383	0.1	3.547788
17.170050	0.1	3.585041
17.171717	0.1	3.622830
17.173383	0.1	3.659904
17.175050	0.1	3.696084
17.176717	0.1	3.733278
17.178383	0.1	3.774882
17.180050	0.1	3.823698
17.181717	0.1	3.879845
17.183383	0.1	3.940523
17.185050	0.1	4.002452
17.186717	0.1	4.063726
17.188383	0.1	4.124522
17.190050	0.1	4.185856
17.191717	0.1	4.248321
17.193383	0.1	4.313767
17.195050	0.1	4.385352
17.196717	0.1	4.464805
17.198383	0.1	4.550994
17.200050	0.1	4.641533
17.201717	0.1	4.736066
17.203383	0.1	4.835308
17.205050	0.1	4.939258
17.206717	0.1	5.046904
17.208383	0.1	5.157829
17.210050	0.1	5.273402
17.211717	0.1	5.396128
17.213383	0.1	5.526781
17.215050	0.1	5.664468
17.216717	0.1	5.809009
17.218383	0.1	5.961299
17.220050	0.1	6.121278
17.221717	0.1	6.287337
17.223383	0.1	6.458640
17.225050	0.1	6.636560
17.226717	0.1	6.821692
17.228383	0.1	7.012070
17.230050	0.1	7.206083
17.231717	0.1	7.405699
17.233383	0.1	7.615209
17.235050	0.1	7.837356
17.236717	0.1	8.071840
17.238383	0.1	8.316339
17.240050	0.1	8.568168
17.241717	0.1	8.825660
17.243383	0.1	9.087802
17.245050	0.1	9.353638
17.246717	0.1	9.623886
17.248383	0.1	9.901107
17.250050	0.1	10.187567
17.251717	0.1	10.484338
17.253383	0.1	10.791124
17.255050	0.1	11.106313
17.256717	0.1	11.429191
17.258383	0.1	11.759938
17.260050	0.1	12.099028
17.261717	0.1	12.447179
17.263383	0.1	12.804926
17.265050	0.1	13.172031
17.266717	0.1	13.547839
17.268383	0.1	13.931752
17.270050	0.1	14.324308
17.271717	0.1	14.726461
17.273383	0.1	15.139640
17.275050	0.1	15.565456
17.276717	0.1	16.004086
17.278383	0.1	16.453982
17.280050	0.1	16.912879
17.281717	0.1	17.379881
17.283383	0.1	17.856539
17.285050	0.1	18.345595
17.286717	0.1	18.849016
17.288383	0.1	19.367338
17.290050	0.1	19.900264
17.291717	0.1	20.446659
17.293383	0.1	21.006109
17.295050	0.1	21.580042
17.296717	0.1	22.170426
17.298383	0.1	22.778512
17.300050	0.1	23.405076
17.301717	0.1	24.051072
17.303383	0.1	24.717034
17.305050	0.1	25.402249
17.306717	0.1	26.106121
17.308383	0.1	26.829423
17.310050	0.1	27.573468
17.311717	0.1	28.339507
17.313383	0.1	29.128672
17.315050	0.1	29.941620
17.316717	0.1	30.779185
17.318383	0.1	31.642141
17.320050	0.1	32.530727
17.321717	0.1	33.445062
17.323383	0.1	34.384908
17.325050	0.1	35.349431
17.326717	0.1	36.337497
17.328383	0.1	37.347796
17.330050	0.1	38.380923
17.331717	0.1	39.439204
17.333383	0.1	40.524306
17.335050	0.1	41.636291
17.336717	0.1	42.773905
17.338383	0.1	43.934050
17.340050	0.1	45.112315
17.341717	0.1	46.305659
17.343383	0.1	47.513309
17.345050	0.1	48.736337
17.346717	0.1	49.976173
17.348383	0.1	51.232639
17.350050	0.1	52.502814
17.351717	0.1	53.782049
17.353383	0.1	55.066768
17.355050	0.1	56.354109
17.356717	0.1	57.640854
17.358383	0.1	58.922831
17.360050	0.1	60.194734
17.361717	0.1	61.453286
17.363383	0.1	62.698308
17.365050	0.1	63.929860
17.366717	0.1	65.145258
17.368383	0.1	66.338424
17.370050	0.1	67.502443
17.371717	0.1	68.632249
17.373383	0.1	69.725875
17.375050	0.1	70.782368
17.376717	0.1	71.799104
17.378383	0.1	72.771971
17.380050	0.1	73.696558
17.381717	0.1	74.568216
17.383383	0.1	75.383548
17.385050	0.1	76.141243
17.386717	0.1	76.840823
17.388383	0.1	77.481215
17.390050	0.1	78.061764
17.391717	0.1	78.581934
17.393383	0.1	79.040174
17.395050	0.1	79.434221
17.396717	0.1	79.762583
17.398383	0.1	80.023890
17.400050	0.1	80.216472
17.401717	0.1	80.339198
17.403383	0.1	80.392306
17.405050	0.1	80.376689
17.406717	0.1	80.294793
17.408383	0.1	80.148582
17.410050	0.1	79.938297
17.411717	0.1	79.664056
17.413383	0.1	79.326217
17.415050	0.1	78.925614
17.416717	0.1	78.463857
17.418383	0.1	77.943628
17.420050	0.1	77.367132
17.421717	0.1	76.735680
17.423383	0.1	76.050644
17.425050	0.1	75.313930
17.426717	0.1	74.527328
17.428383	0.1	73.693339
17.430050	0.1	72.815721
17.431717	0.1	71.898167
17.433383	0.1	70.943717
17.435050	0.1	69.954817
17.436717	0.1	68.932716
17.438383	0.1	67.878072
17.440050	0.1	66.792909
17.441717	0.1	65.680389
17.443383	0.1	64.542834
17.445050	0.1	63.382033
17.446717	0.1	62.201086
17.448383	0.1	61.004285
17.450050	0.1	59.795622
17.451717	0.1	58.577660
17.453383	0.1	57.351652
17.455050	0.1	56.117836
17.456717	0.1	54.876152
17.458383	0.1	53.628567
17.460050	0.1	52.380625
17.461717	0.1	51.137927
17.463383	0.1	49.902979
17.465050	0.1	48.676971
17.466717	0.1	47.460320
17.468383	0.1	46.252194
17.470050	0.1	45.052591
17.471717	0.1	43.864908
17.473383	0.1	42.694154
17.475050	0.1	41.543307
17.476717	0.1	40.411236
17.478383	0.1	39.295497
17.480050	0.1	38.195195
17.481717	0.1	37.112298
17.483383	0.1	36.049487
17.485050	0.1	35.008492
17.486717	0.1	33.989730
17.488383	0.1	32.993736
17.490050	0.1	32.021167
17.491717	0.1	31.072857
17.493383	0.1	30.149640
17.495050	0.1	29.252590
17.496717	0.1	28.382541
17.498383	0.1	27.539136
17.500050	0.1	26.719393
17.501717	0.1	25.919201
17.503383	0.1	25.136890
17.505050	0.1	24.374725
17.506717	0.1	23.636223
17.508383	0.1	22.922636
17.510050	0.1	22.232832
17.511717	0.1	21.566750
17.513383	0.1	20.925463
17.515050	0.1	20.307661
17.516717	0.1	19.710006
17.518383	0.1	19.130231
17.520050	0.1	18.568576
17.521717	0.1	18.026472
17.523383	0.1	17.504574
17.525050	0.1	17.001928
17.526717	0.1	16.517342
17.528383	0.1	16.050519
17.530050	0.1	15.602113
17.531717	0.1	15.172482
17.533383	0.1	14.760436
17.535050	0.1	14.362753
17.536717	0.1	13.976217
17.538383	0.1	13.600529
17.540050	0.1	13.238073
17.541717	0.1	12.890518
17.543383	0.1	12.556911
17.545050	0.1	12.235583
17.546717	0.1	11.926115
17.548383	0.1	11.629046
17.550050	0.1	11.344135
17.551717	0.1	11.069239
17.553383	0.1	10.801256
17.555050	0.1	10.539175
17.556717	0.1	10.285140
17.558383	0.1	10.042906
17.560050	0.1	9.815515
17.561717	0.1	9.602607
17.563383	0.1	9.399832
17.565050	0.1	9.202958
17.566717	0.1	9.010733
17.568383	0.1	8.824409
17.570050	0.1	8.645416
17.571717	0.1	8.473814
17.573383	0.1	8.308411
17.575050	0.1	8.148551
17.576717	0.1	7.994831
17.578383	0.1	7.847310
17.580050	0.1	7.704854
17.581717	0.1	7.566810
17.583383	0.1	7.433773
17.585050	0.1	7.305623
17.586717	0.1	7.181704
17.588383	0.1	7.061840
17.590050	0.1	6.947279
17.591717	0.1	6.838084
17.593383	0.1	6.732226
17.595050	0.1	6.628395
17.596717	0.1	6.527305
17.598383	0.1	6.429553
17.600050	0.1	6.334663
17.601717	0.1	6.243348
17.603383	0.1	6.158054
17.605050	0.1	6.080151
17.606717	0.1	6.008327
17.608383	0.1	5.940616
17.610050	0.1	5.875290
17.611717	0.1	5.810202
17.613383	0.1	5.743087
17.615050	0.1	5.674005
17.616717	0.1	5.606175
17.618383	0.1	5.543232
17.620050	0.1	5.484939
17.621717	0.1	5.427599
17.623383	0.1	5.368233
17.625050	0.1	5.307317
17.626717	0.1	5.246759
17.628383	0.1	5.188525
17.630050	0.1	5.134225
17.631717	0.1	5.084455
17.633383	0.1	5.038262
17.635050	0.1	4.994035
17.636717	0.1	4.950702
17.638383	0.1	4.907906
17.640050	0.1	4.866481
17.641717	0.1	4.828096
17.643383	0.1	4.793406
17.645050	0.1	4.761458
17.646717	0.1	4.729927
17.648383	0.1	4.695356
17.650050	0.1	4.655898
17.651717	0.1	4.612685
17.653383	0.1	4.568994
17.655050	0.1	4.527808
17.656717	0.1	4.490137
17.658383	0.1	4.455388
17.660050	0.1	4.423738
17.661717	0.1	4.395545
17.663383	0.1	4.370094
17.665050	0.1	4.345954
17.666717	0.1	4.322112
17.668383	0.1	4.297734
17.670050	0.1	4.272282
17.671717	0.1	4.246056
17.673383	0.1	4.219592
17.675050	0.1	4.193306
17.676717	0.1	4.166842
17.678383	0.1	4.140854
17.680050	0.1	4.117072
17.681717	0.1	4.096806
17.683383	0.1	4.079342
17.685050	0.1	4.063368
17.686717	0.1	4.047930
17.688383	0.1	4.032254
17.690050	0.1	4.015804
17.691717	0.1	3.998518
17.693383	0.1	3.980696
17.695050	0.1	3.963471
17.696717	0.1	3.948093
17.698383	0.1	3.935158
17.700050	0.1	3.924132
17.701717	0.1	3.914416
17.703383	0.1	3.905893
17.705050	0.1	3.898025
17.706717	0.1	3.889621
17.708383	0.1	3.880263
17.710050	0.1	3.870905
17.711717	0.1	3.862202
17.713383	0.1	3.854335
17.715050	0.1	3.848970
17.716717	0.1	3.847301
17.718383	0.1	3.847659
17.720050	0.1	3.845930
17.721717	0.1	3.839374
17.723383	0.1	3.828883
17.725050	0.1	3.817499
17.726717	0.1	3.807724
17.728383	0.1	3.799916
17.730050	0.1	3.792405
17.731717	0.1	3.783047
17.733383	0.1	3.771365
17.735050	0.1	3.758729
17.736717	0.1	3.747165
17.738383	0.1	3.738046
17.740050	0.1	3.731668
17.741717	0.1	3.726661
17.743383	0.1	3.720880
17.745050	0.1	3.712237
17.746717	0.1	3.699005
17.748383	0.1	3.680587
17.750050	0.1	3.659606
17.751717	0.1	3.639996
17.753383	0.1	3.623486
17.755050	0.1	3.610254
17.756717	0.1	3.600419
17.758383	0.1	3.591895
17.760050	0.1	3.580272
17.761717	0.1	3.562451
17.763383	0.1	3.538430
17.765050	0.1	3.510118
17.766717	0.1	3.480256
17.768383	0.1	3.451586
17.770050	0.1	3.424704
17.771717	0.1	3.397823
17.773383	0.1	3.369987
17.775050	0.1	3.342688
17.776717	0.1	3.317714
17.778383	0.1	3.294647
17.780050	0.1	3.271938
17.781717	0.1	3.248155
17.783383	0.1	3.223360
17.785050	0.1	3.198385
17.786717	0.1	3.173590
17.788383	0.1	3.148556
17.790050	0.1	3.122926
17.791717	0.1	3.096223
17.793383	0.1	3.068447
17.795050	0.1	3.040731
17.796717	0.1	3.014267
17.798383	0.1	2.989531
17.800050	0.1	2.966523
17.801717	0.1	2.945066
17.803383	0.1	2.924860
17.805050	0.1	2.906323
17.806717	0.1	2.890289
17.808383	0.1	2.876878
17.810050	0.1	2.864778
17.811717	0.1	2.851904
17.813383	0.1	2.836764
17.815050	0.1	2.819240
17.816717	0.1	2.799392
17.818383	0.1	2.777279
17.820050	0.1	2.753914
17.821717	0.1	2.731383
17.823383	0.1	2.712071
17.825050	0.1	2.696753
17.826717	0.1	2.684772
17.828383	0.1	2.674759
17.830050	0.1	2.665579
17.831717	0.1	2.656579
17.833383	0.1	2.647698
17.835050	0.1	2.639711
17.836717	0.1	2.633870
17.838383	0.1	2.631128
17.840050	0.1	2.631188
17.841717	0.1	2.632260
17.843383	0.1	2.631843
17.845050	0.1	2.628625
17.846717	0.1	2.622783
17.848383	0.1	2.615154
17.850050	0.1	2.607763
17.851717	0.1	2.602101
17.853383	0.1	2.597273
17.855050	0.1	2.592087
17.856717	0.1	2.586663
17.858383	0.1	2.581954
17.860050	0.1	2.579212
17.861717	0.1	2.580285
17.863383	0.1	2.585471
17.865050	0.1	2.592385
17.866717	0.1	2.597571
17.868383	0.1	2.599836
17.870050	0.1	2.600789
17.871717	0.1	2.602518
17.873383	0.1	2.605498
17.875050	0.1	2.609611
17.876717	0.1	2.615869
17.878383	0.1	2.625406
17.880050	0.1	2.638221
17.881717	0.1	2.653122
17.883383	0.1	2.668381
17.885050	0.1	2.682209
17.886717	0.1	2.693951
17.888383	0.1	2.703965
17.890050	0.1	2.712429
17.891717	0.1	2.719164
17.893383	0.1	2.724648
17.895050	0.1	2.731025
17.896717	0.1	2.740204
17.898383	0.1	2.752662
17.900050	0.1	2.767682
17.901717	0.1	2.783418
17.903383	0.1	2.798736
17.905050	0.1	2.814353
17.906717	0.1	2.830386
17.908383	0.1	2.846003
17.910050	0.1	2.861798
17.911717	0.1	2.880037
17.913383	0.1	2.902150
17.915050	0.1	2.927721
17.916717	0.1	2.955258
17.918383	0.1	2.983332
17.920050	0.1	3.010392
17.921717	0.1	3.034234
17.923383	0.1	3.054679
17.925050	0.1	3.073931
17.926717	0.1	3.094077
17.928383	0.1	3.115773
17.930050	0.1	3.139019
17.931717	0.1	3.163517
17.933383	0.1	3.188074
17.935050	0.1	3.212273
17.936717	0.1	3.237069
17.938383	0.1	3.264129
17.940050	0.1	3.294230
17.941717	0.1	3.326893
17.943383	0.1	3.360748
17.945050	0.1	3.393829
17.946717	0.1	3.424823
17.948383	0.1	3.453434
17.950050	0.1	3.480733
17.951717	0.1	3.508687
17.953383	0.1	3.539443
17.955050	0.1	3.574133
17.956717	0.1	3.611982
17.958383	0.1	3.650546
17.960050	0.1	3.686726
17.961717	0.1	3.718734
17.963383	0.1	3.746748
17.965050	0.1	3.772319
17.966717	0.1	3.796756
17.968383	0.1	3.821075
17.970050	0.1	3.846050
17.971717	0.1	3.872097
17.973383	0.1	3.898561
17.975050	0.1	3.923416
17.976717	0.1	3.944576
17.978383	0.1	3.962338
17.980050	0.1	3.978372
17.981717	0.1	3.993392
17.983383	0.1	4.006744
17.985050	0.1	4.016698
17.986717	0.1	4.021466
17.988383	0.1	4.020632
17.990050	0.1	4.016042
17.991717	0.1	4.009187
17.993383	0.1	4.000128
17.995050	0.1	3.989816
17.996717	0.1	3.980339
17.998383	0.1	3.971994
18.000050	0.1	3.962755
18.001717	0.1	3.950238
18.003383	0.1	3.933251
18.005050	0.1	3.912151
18.006717	0.1	3.887773
18.008383	0.1	3.860891
18.010050	0.1	3.831268
18.011717	0.1	3.798962
18.013383	0.1	3.765524
18.015050	0.1	3.733397
18.016717	0.1	3.703177
18.018383	0.1	3.673554
18.020050	0.1	3.643394
18.021717	0.1	3.612936
18.023383	0.1	3.582418
18.025050	0.1	3.550530
18.026717	0.1	3.515244
18.028383	0.1	3.476083
18.030050	0.1	3.433526
18.031717	0.1	3.389120
18.033383	0.1	3.345013
18.035050	0.1	3.302753
18.036717	0.1	3.262043
18.038383	0.1	3.222168
18.040050	0.1	3.183007
18.041717	0.1	3.145278
18.043383	0.1	3.108800
18.045050	0.1	3.071726
18.046717	0.1	3.032148
18.048383	0.1	2.990246
18.050050	0.1	2.948761
18.051717	0.1	2.910912
18.053383	0.1	2.878249
18.055050	0.1	2.850175
18.056717	0.1	2.824962
18.058383	0.1	2.801180
18.060050	0.1	2.777755
18.061717	0.1	2.754212
18.063383	0.1	2.730966
18.065050	0.1	2.709389
18.066717	0.1	2.689660
18.068383	0.1	2.669394
18.070050	0.1	2.645910
18.071717	0.1	2.619982
18.073383	0.1	2.595484
18.075050	0.1	2.575934
18.076717	0.1	2.561987
18.078383	0.1	2.551615
18.080050	0.1	2.541840
18.081717	0.1	2.529860
18.083383	0.1	2.514601
18.085050	0.1	2.498031
18.086717	0.1	2.482414
18.088383	0.1	2.468765
18.090050	0.1	2.456308
18.091717	0.1	2.442718
18.093383	0.1	2.426148
18.095050	0.1	2.408445
18.096717	0.1	2.393782
18.098383	0.1	2.384544
18.100050	0.1	2.379239
18.101717	0.1	2.373517
18.103383	0.1	2.363444
18.105050	0.1	2.348840
18.106717	0.1	2.332509
18.108383	0.1	2.317250
18.110050	0.1	2.304614
18.111717	0.1	2.294600
18.113383	0.1	2.285779
18.115050	0.1	2.276361
18.116717	0.1	2.265215
18.118383	0.1	2.252042
18.120050	0.1	2.236486
18.121717	0.1	2.219260
18.123383	0.1	2.202451
18.125050	0.1	2.188087
18.126717	0.1	2.175808
18.128383	0.1	2.164126
18.130050	0.1	2.151609
18.131717	0.1	2.138138
18.133383	0.1	2.125323
18.135050	0.1	2.115131
18.136717	0.1	2.108514
18.138383	0.1	2.103984
18.140050	0.1	2.098441
18.141717	0.1	2.090216
18.143383	0.1	2.081096
18.145050	0.1	2.074182
18.146717	0.1	2.070665
18.148383	0.1	2.068818
18.150050	0.1	2.065182
18.151717	0.1	2.055824
18.153383	0.1	2.038777
18.155050	0.1	2.016664
18.156717	0.1	1.995206
18.158383	0.1	1.978815
18.160050	0.1	1.967907
18.161717	0.1	1.960337
18.163383	0.1	1.954556
18.165050	0.1	1.950622
18.166717	0.1	1.949310
18.168383	0.1	1.950324
18.170050	0.1	1.952231
18.171717	0.1	1.953066
18.173383	0.1	1.951277
18.175050	0.1	1.945675
18.176717	0.1	1.935482
18.178383	0.1	1.921177
18.180050	0.1	1.905441
18.181717	0.1	1.892030
18.183383	0.1	1.883090
18.185050	0.1	1.878083
18.186717	0.1	1.875222
18.188383	0.1	1.872778
18.190050	0.1	1.869738
18.191717	0.1	1.865029
18.193383	0.1	1.857936
18.195050	0.1	1.848638
18.196717	0.1	1.838625
18.198383	0.1	1.829743
18.200050	0.1	1.822233
18.201717	0.1	1.815140
18.203383	0.1	1.808703
18.205050	0.1	1.804233
18.206717	0.1	1.803100
18.208383	0.1	1.805008
18.210050	0.1	1.807988
18.211717	0.1	1.809955
18.213383	0.1	1.809776
18.215050	0.1	1.807213
18.216717	0.1	1.803219
18.218383	0.1	1.799762
18.220050	0.1	1.797319
18.221717	0.1	1.794040
18.223383	0.1	1.788914
18.225050	0.1	1.783311
18.226717	0.1	1.778782
18.228383	0.1	1.775742
18.230050	0.1	1.773775
18.231717	0.1	1.772225
18.233383	0.1	1.769900
18.235050	0.1	1.766324
18.236717	0.1	1.761973
18.238383	0.1	1.758397
18.240050	0.1	1.756132
18.241717	0.1	1.754105
18.243383	0.1	1.750112
18.245050	0.1	1.743615
18.246717	0.1	1.736403
18.248383	0.1	1.730681
18.250050	0.1	1.727164
18.251717	0.1	1.725197
18.253383	0.1	1.724064
18.255050	0.1	1.722634
18.256717	0.1	1.720011
18.258383	0.1	1.716197
18.260050	0.1	1.712144
18.261717	0.1	1.709104
18.263383	0.1	1.708329
18.265050	0.1	1.710236
18.266717	0.1	1.713991
18.268383	0.1	1.717925
18.270050	0.1	1.720727
18.271717	0.1	1.722396
18.273383	0.1	1.723111
18.275050	0.1	1.722396
18.276717	0.1	1.719594
18.278383	0.1	1.714826
18.280050	0.1	1.708627
18.281717	0.1	1.701176
18.283383	0.1	1.692832
18.285050	0.1	1.685143
18.286717	0.1	1.679301
18.288383	0.1	1.674712
18.290050	0.1	1.670182
18.291717	0.1	1.665831
18.293383	0.1	1.662970
18.295050	0.1	1.663089
18.296717	0.1	1.666486
18.298383	0.1	1.671553
18.300050	0.1	1.675367
18.301717	0.1	1.675546
18.303383	0.1	1.672089
18.305050	0.1	1.666725
18.306717	0.1	1.660943
18.308383	0.1	1.655698
18.310050	0.1	1.652181
18.311717	0.1	1.651287
18.313383	0.1	1.653016
18.315050	0.1	1.656056
18.316717	0.1	1.658738
18.318383	0.1	1.659632
18.320050	0.1	1.658917
18.321717	0.1	1.659334
18.323383	0.1	1.663149
18.325050	0.1	1.670241
18.326717	0.1	1.678825
18.328383	0.1	1.687586
18.330050	0.1	1.693905
18.331717	0.1	1.695037
18.333383	0.1	1.691699
18.335050	0.1	1.688421
18.336717	0.1	1.688540
18.338383	0.1	1.691163
18.340050	0.1	1.692891
18.341717	0.1	1.690924
18.343383	0.1	1.684904
18.345050	0.1	1.677215
18.346717	0.1	1.671791
18.348383	0.1	1.670778
18.350050	0.1	1.673401
18.351717	0.1	1.677215
18.353383	0.1	1.680255
18.355050	0.1	1.681507
18.356717	0.1	1.680493
18.358383	0.1	1.678169
18.360050	0.1	1.676679
18.361717	0.1	1.676858
18.363383	0.1	1.678348
18.365050	0.1	1.680315
18.366717	0.1	1.681626
18.368383	0.1	1.681745
18.370050	0.1	1.681507
18.371717	0.1	1.681447
18.373383	0.1	1.680911
18.375050	0.1	1.678825
18.376717	0.1	1.675427
18.378383	0.1	1.671434
18.380050	0.1	1.667202
18.381717	0.1	1.663208
18.383383	0.1	1.661539
18.385050	0.1	1.663625
18.386717	0.1	1.668692
18.388383	0.1	1.674593
18.390050	0.1	1.680195
18.391717	0.1	1.685143
18.393383	0.1	1.688123
18.395050	0.1	1.687527
18.396717	0.1	1.682937
18.398383	0.1	1.675725
18.400050	0.1	1.667678
18.401717	0.1	1.660764
18.403383	0.1	1.655877
18.405050	0.1	1.652300
18.406717	0.1	1.649141
18.408383	0.1	1.647055
18.410050	0.1	1.646817
18.411717	0.1	1.647472
18.413383	0.1	1.647830
18.415050	0.1	1.647711
18.416717	0.1	1.647294
18.418383	0.1	1.645744
18.420050	0.1	1.642048
18.421717	0.1	1.636744
18.423383	0.1	1.630962
18.425050	0.1	1.627147
18.426717	0.1	1.628161
18.428383	0.1	1.633942
18.430050	0.1	1.640320
18.431717	0.1	1.642764
18.433383	0.1	1.640201
18.435050	0.1	1.634598
18.436717	0.1	1.628757
18.438383	0.1	1.624763
18.440050	0.1	1.623154
18.441717	0.1	1.623333
18.443383	0.1	1.624286
18.445050	0.1	1.624346
18.446717	0.1	1.622141
18.448383	0.1	1.617551
18.450050	0.1	1.611769
18.451717	0.1	1.605690
18.453383	0.1	1.600087
18.455050	0.1	1.596451
18.456717	0.1	1.595557
18.458383	0.1	1.595974
18.460050	0.1	1.595676
18.461717	0.1	1.593173
18.463383	0.1	1.588464
18.465050	0.1	1.583219
18.466717	0.1	1.580060
18.468383	0.1	1.579940
18.470050	0.1	1.581431
18.471717	0.1	1.583099
18.473383	0.1	1.584888
18.475050	0.1	1.586557
18.476717	0.1	1.586259
18.478383	0.1	1.582146
18.480050	0.1	1.575053
18.481717	0.1	1.568318
18.483383	0.1	1.565337
18.485050	0.1	1.565814
18.486717	0.1	1.565635
18.488383	0.1	1.562119
18.490050	0.1	1.556873
18.491717	0.1	1.552761
18.493383	0.1	1.549780
18.495050	0.1	1.546204
18.496717	0.1	1.540840
18.498383	0.1	1.534104
18.500050	0.1	1.528084
18.501717	0.1	1.524806
18.503383	0.1	1.524925
18.505050	0.1	1.527131
18.506717	0.1	1.529098
18.508383	0.1	1.529813
18.510050	0.1	1.529396
18.511717	0.1	1.528919
18.513383	0.1	1.529515
18.515050	0.1	1.531005
18.516717	0.1	1.532018
18.518383	0.1	1.531601
18.520050	0.1	1.530409
18.521717	0.1	1.529038
18.523383	0.1	1.527369
18.525050	0.1	1.525223
18.526717	0.1	1.523376
18.528383	0.1	1.522660
18.530050	0.1	1.523435
18.531717	0.1	1.524925
18.533383	0.1	1.525104
18.535050	0.1	1.522482
18.536717	0.1	1.518190
18.538383	0.1	1.515091
18.540050	0.1	1.514316
18.541717	0.1	1.515031
18.543383	0.1	1.516402
18.545050	0.1	1.518190
18.546717	0.1	1.520515
18.548383	0.1	1.523495
18.550050	0.1	1.526654
18.551717	0.1	1.528978
18.553383	0.1	1.528263
18.555050	0.1	1.523793
18.556717	0.1	1.516938
18.558383	0.1	1.509249
18.560050	0.1	1.501620
18.561717	0.1	1.494825
18.563383	0.1	1.490235
18.565050	0.1	1.488865
18.566717	0.1	1.490176
18.568383	0.1	1.493156
18.570050	0.1	1.497209
18.571717	0.1	1.501799
18.573383	0.1	1.505554
18.575050	0.1	1.507044
18.576717	0.1	1.506150
18.578383	0.1	1.503289
18.580050	0.1	1.498818
18.581717	0.1	1.493752
18.583383	0.1	1.490414
18.585050	0.1	1.490772
18.586717	0.1	1.494527
18.588383	0.1	1.499653
18.590050	0.1	1.503408
18.591717	0.1	1.504004
18.593383	0.1	1.501918
18.595050	0.1	1.498938
18.596717	0.1	1.496732
18.598383	0.1	1.496136
18.600050	0.1	1.497388
18.601717	0.1	1.499653
18.603383	0.1	1.500726
18.605050	0.1	1.499772
18.606717	0.1	1.498759
18.608383	0.1	1.500428
18.610050	0.1	1.505315
18.611717	0.1	1.510620
18.613383	0.1	1.512826
18.615050	0.1	1.510739
18.616717	0.1	1.507044
18.618383	0.1	1.505315
18.620050	0.1	1.507759
18.621717	0.1	1.515389
18.623383	0.1	1.526952
18.625050	0.1	1.538754
18.626717	0.1	1.547337
18.628383	0.1	1.551628
18.630050	0.1	1.552761
18.631717	0.1	1.553714
18.633383	0.1	1.558006
18.635050	0.1	1.566708
18.636717	0.1	1.578689
18.638383	0.1	1.592338
18.640050	0.1	1.605570
18.641717	0.1	1.616240
18.643383	0.1	1.623571
18.645050	0.1	1.629174
18.646717	0.1	1.635313
18.648383	0.1	1.642943
18.650050	0.1	1.652718
18.651717	0.1	1.666725
18.653383	0.1	1.686692
18.655050	0.1	1.711488
18.656717	0.1	1.738787
18.658383	0.1	1.766920
18.660050	0.1	1.794398
18.661717	0.1	1.820088
18.663383	0.1	1.845121
18.665050	0.1	1.871944
18.666717	0.1	1.901269
18.668383	0.1	1.931787
18.670050	0.1	1.961708
18.671717	0.1	1.990914
18.673383	0.1	2.021372
18.675050	0.1	2.054632
18.676717	0.1	2.091110
18.678383	0.1	2.131045
18.680050	0.1	2.175212
18.681717	0.1	2.223849
18.683383	0.1	2.276421
18.685050	0.1	2.331734
18.686717	0.1	2.389193
18.688383	0.1	2.448678
18.690050	0.1	2.509594
18.691717	0.1	2.571941
18.693383	0.1	2.637267
18.695050	0.1	2.707899
18.696717	0.1	2.784968
18.698383	0.1	2.866805
18.700050	0.1	2.949834
18.701717	0.1	3.032446
18.703383	0.1	3.115595
18.705050	0.1	3.200472
18.706717	0.1	3.286898
18.708383	0.1	3.374994
18.710050	0.1	3.467024
18.711717	0.1	3.566385
18.713383	0.1	3.674925
18.715050	0.1	3.792227
18.716717	0.1	3.915787
18.718383	0.1	4.042566
18.720050	0.1	4.170954
18.721717	0.1	4.301727
18.723383	0.1	4.435957
18.725050	0.1	4.573584
18.726717	0.1	4.715085
18.728383	0.1	4.862011
18.730050	0.1	5.015672
18.731717	0.1	5.175710
18.733383	0.1	5.340994
18.735050	0.1	5.510688
18.736717	0.1	5.685270
18.738383	0.1	5.865336
18.740050	0.1	6.051004
18.741717	0.1	6.242276
18.743383	0.1	6.440580
18.745050	0.1	6.648004
18.746717	0.1	6.865144
18.748383	0.1	7.090688
18.750050	0.1	7.322669
18.751717	0.1	7.559896
18.753383	0.1	7.801593
18.755050	0.1	8.046926
18.756717	0.1	8.296848
18.758383	0.1	8.553803
18.760050	0.1	8.820475
18.761717	0.1	9.098113
18.763383	0.1	9.386421
18.765050	0.1	9.684086
18.766717	0.1	9.990395
18.768383	0.1	10.306240
18.770050	0.1	10.633290
18.771717	0.1	10.973097
18.773383	0.1	11.326850
18.775050	0.1	11.694253
18.776717	0.1	12.073220
18.778383	0.1	12.461484
18.780050	0.1	12.858868
18.781717	0.1	13.266803
18.783383	0.1	13.687313
18.785050	0.1	14.122010
18.786717	0.1	14.572264
18.788383	0.1	15.038372
18.790050	0.1	15.520335
18.791717	0.1	16.018034
18.793383	0.1	16.531349
18.795050	0.1	17.060460
18.796717	0.1	17.605663
18.798383	0.1	18.166186
18.800050	0.1	18.740297
18.801717	0.1	19.326450
18.803383	0.1	19.925655
18.805050	0.1	20.540417
18.806717	0.1	21.171571
18.808383	0.1	21.817030
18.810050	0.1	22.473158
18.811717	0.1	23.136736
18.813383	0.1	23.806335
18.815050	0.1	24.481417
18.816717	0.1	25.160910
18.818383	0.1	25.842609
18.820050	0.1	26.524605
18.821717	0.1	27.204396
18.823383	0.1	27.878942
18.825050	0.1	28.546693
18.826717	0.1	29.207291
18.828383	0.1	29.858353
18.830050	0.1	30.494453
18.831717	0.1	31.110110
18.833383	0.1	31.701567
18.835050	0.1	32.266738
18.836717	0.1	32.805028
18.838383	0.1	33.316614
18.840050	0.1	33.799889
18.841717	0.1	34.251036
18.843383	0.1	34.665646
18.845050	0.1	35.040083
18.846717	0.1	35.371306
18.848383	0.1	35.656633
18.850050	0.1	35.894694
18.851717	0.1	36.085489
18.853383	0.1	36.230268
18.855050	0.1	36.329868
18.856717	0.1	36.383929
18.858383	0.1	36.390605
18.860050	0.1	36.348107
18.861717	0.1	36.256077
18.863383	0.1	36.115291
18.865050	0.1	35.926583
18.866717	0.1	35.690369
18.868383	0.1	35.407843
18.870050	0.1	35.081329
18.871717	0.1	34.714701
18.873383	0.1	34.312310
18.875050	0.1	33.877613
18.876717	0.1	33.410670
18.878383	0.1	32.909455
18.880050	0.1	32.373073
18.881717	0.1	31.803610
18.883383	0.1	31.205596
18.885050	0.1	30.583205
18.886717	0.1	29.938819
18.888383	0.1	29.273094
18.890050	0.1	28.588654
18.891717	0.1	27.890147
18.893383	0.1	27.181567
18.895050	0.1	26.465179
18.896717	0.1	25.743844
18.898383	0.1	25.021018
18.900050	0.1	24.299087
18.901717	0.1	23.578347
18.903383	0.1	22.858323
18.905050	0.1	22.140743
18.906717	0.1	21.429123
18.908383	0.1	20.726026
18.910050	0.1	20.032586
18.911717	0.1	19.350887
18.913383	0.1	18.683077
18.915050	0.1	18.029929
18.916717	0.1	17.391742
18.918383	0.1	16.769827
18.920050	0.1	16.164900
18.921717	0.1	15.575827
18.923383	0.1	15.001715
18.925050	0.1	14.443696
18.926717	0.1	13.903917
18.928383	0.1	13.382495
18.930050	0.1	12.877405
18.931717	0.1	12.387336
18.933383	0.1	11.913360
18.935050	0.1	11.457742
18.936717	0.1	11.022747
18.938383	0.1	10.608972
18.940050	0.1	10.214627
18.941717	0.1	9.837688
18.943383	0.1	9.476722
18.945050	0.1	9.131313
18.946717	0.1	8.801640
18.948383	0.1	8.487762
18.950050	0.1	8.189023
18.951717	0.1	7.904470
18.953383	0.1	7.632614
18.955050	0.1	7.372261
18.956717	0.1	7.122875
18.958383	0.1	6.883562
18.960050	0.1	6.653905
18.961717	0.1	6.435156
18.963383	0.1	6.229282
18.965050	0.1	6.036580
18.966717	0.1	5.855918
18.968383	0.1	5.686105
18.970050	0.1	5.525947
18.971717	0.1	5.373419
18.973383	0.1	5.226076
18.975050	0.1	5.082727
18.976717	0.1	4.944027
18.978383	0.1	4.812002
18.980050	0.1	4.689098
18.981717	0.1	4.575968
18.983383	0.1	4.470825
18.985050	0.1	4.370928
18.986717	0.1	4.274547
18.988383	0.1	4.181504
18.990050	0.1	4.092336
18.991717	0.1	4.007280
18.993383	0.1	3.925801
18.995050	0.1	3.846646
18.996717	0.1	3.769219
18.998383	0.1	3.693700
19.000050	0.1	3.621519
19.001717	0.1	3.554166
19.003383	0.1	3.492832
19.005050	0.1	3.437162
19.006717	0.1	3.385425
19.008383	0.1	3.335357
19.010050	0.1	3.284991
19.011717	0.1	3.233969
19.013383	0.1	3.182709
19.015050	0.1	3.131628
19.016717	0.1	3.081262
19.018383	0.1	3.033281
19.020050	0.1	2.988935
19.021717	0.1	2.947807
19.023383	0.1	2.908230
19.025050	0.1	2.868831
19.026717	0.1	2.829075
19.028383	0.1	2.789855
19.030050	0.1	2.753675
19.031717	0.1	2.722144
19.033383	0.1	2.693534
19.035050	0.1	2.665758
19.036717	0.1	2.638400
19.038383	0.1	2.611399
19.040050	0.1	2.583862
19.041717	0.1	2.556503
19.043383	0.1	2.531171
19.045050	0.1	2.508760
19.046717	0.1	2.488673
19.048383	0.1	2.469659
19.050050	0.1	2.450407
19.051717	0.1	2.430558
19.053383	0.1	2.410770
19.055050	0.1	2.391219
19.056717	0.1	2.371550
19.058383	0.1	2.351880
19.060050	0.1	2.332688
19.061717	0.1	2.313674
19.063383	0.1	2.294183
19.065050	0.1	2.274454
19.066717	0.1	2.254844
19.068383	0.1	2.235770
19.070050	0.1	2.218664
19.071717	0.1	2.205193
19.073383	0.1	2.195478
19.075050	0.1	2.187491
19.076717	0.1	2.178311
19.078383	0.1	2.165735
19.080050	0.1	2.149522
19.081717	0.1	2.131641
19.083383	0.1	2.113938
19.085050	0.1	2.097547
19.086717	0.1	2.082884
19.088383	0.1	2.068877
19.090050	0.1	2.054632
19.091717	0.1	2.040863
19.093383	0.1	2.028227
19.095050	0.1	2.016127
19.096717	0.1	2.004266
19.098383	0.1	1.993895
19.100050	0.1	1.986563
19.101717	0.1	1.981676
19.103383	0.1	1.976609
19.105050	0.1	1.968682
19.106717	0.1	1.958311
19.108383	0.1	1.948059
19.110050	0.1	1.939833
19.111717	0.1	1.933158
19.113383	0.1	1.926720
19.115050	0.1	1.919568
19.116717	0.1	1.911581
19.118383	0.1	1.903534
19.120050	0.1	1.895964
19.121717	0.1	1.887441
19.123383	0.1	1.875520
19.125050	0.1	1.860798
19.126717	0.1	1.847208
19.128383	0.1	1.837432
19.130050	0.1	1.830995
19.131717	0.1	1.826167
19.133383	0.1	1.821458
19.135050	0.1	1.815021
19.136717	0.1	1.805782
19.138383	0.1	1.794458
19.140050	0.1	1.783490
19.141717	0.1	1.775026
19.143383	0.1	1.769781
19.145050	0.1	1.766682
19.146717	0.1	1.763702
19.148383	0.1	1.759350
19.150050	0.1	1.753569
19.151717	0.1	1.747429
19.153383	0.1	1.741111
19.155050	0.1	1.734972
19.156717	0.1	1.730323
19.158383	0.1	1.728714
19.160050	0.1	1.729727
19.161717	0.1	1.730621
19.163383	0.1	1.728356
19.165050	0.1	1.721740
19.166717	0.1	1.710951
19.168383	0.1	1.696706
19.170050	0.1	1.681745
19.171717	0.1	1.669884
19.173383	0.1	1.661837
19.175050	0.1	1.655638
19.176717	0.1	1.649320
19.178383	0.1	1.642704
19.180050	0.1	1.636088
19.181717	0.1	1.630366
19.183383	0.1	1.627267
19.185050	0.1	1.627088
19.186717	0.1	1.628220
19.188383	0.1	1.628816
19.190050	0.1	1.627922
19.191717	0.1	1.624405
19.193383	0.1	1.617849
19.195050	0.1	1.609385
19.196717	0.1	1.600921
19.198383	0.1	1.593709
19.200050	0.1	1.588345
19.201717	0.1	1.584888
19.203383	0.1	1.582801
19.205050	0.1	1.581431
19.206717	0.1	1.579881
19.208383	0.1	1.576662
19.210050	0.1	1.570225
19.211717	0.1	1.559675
19.213383	0.1	1.545906
19.215050	0.1	1.531184
19.216717	0.1	1.518488
19.218383	0.1	1.511157
19.220050	0.1	1.510501
19.221717	0.1	1.514196
19.223383	0.1	1.518071
19.225050	0.1	1.519263
19.226717	0.1	1.517594
19.228383	0.1	1.512945
19.230050	0.1	1.504719
19.231717	0.1	1.492739
19.233383	0.1	1.478076
19.235050	0.1	1.462400
19.236717	0.1	1.448274
19.238383	0.1	1.437664
19.240050	0.1	1.429796
19.241717	0.1	1.422465
19.243383	0.1	1.414299
19.245050	0.1	1.405656
19.246717	0.1	1.398027
19.248383	0.1	1.392901
19.250050	0.1	1.390517
19.251717	0.1	1.390457
19.253383	0.1	1.391232
19.255050	0.1	1.391113
19.256717	0.1	1.389444
19.258383	0.1	1.386166
19.260050	0.1	1.381576
19.261717	0.1	1.375377
19.263383	0.1	1.367748
19.265050	0.1	1.359642
19.266717	0.1	1.352251
19.268383	0.1	1.344979
19.270050	0.1	1.337171
19.271717	0.1	1.329303
19.273383	0.1	1.322508
19.275050	0.1	1.317024
19.276717	0.1	1.312494
19.278383	0.1	1.309156
19.280050	0.1	1.307726
19.281717	0.1	1.307964
19.283383	0.1	1.308858
19.285050	0.1	1.309514
19.286717	0.1	1.308382
19.288383	0.1	1.303673
19.290050	0.1	1.295686
19.291717	0.1	1.286388
19.293383	0.1	1.278162
19.295050	0.1	1.272857
19.296717	0.1	1.271725
19.298383	0.1	1.274645
19.300050	0.1	1.279235
19.301717	0.1	1.282156
19.303383	0.1	1.281321
19.305050	0.1	1.277864
19.306717	0.1	1.275241
19.308383	0.1	1.275659
19.310050	0.1	1.277983
19.311717	0.1	1.280248
19.313383	0.1	1.282275
19.315050	0.1	1.284719
19.316717	0.1	1.287401
19.318383	0.1	1.288593
19.320050	0.1	1.287162
19.321717	0.1	1.283467
19.323383	0.1	1.277983
19.325050	0.1	1.271665
19.326717	0.1	1.265884
19.328383	0.1	1.261354
19.330050	0.1	1.258433
19.331717	0.1	1.257062
19.333383	0.1	1.256347
19.335050	0.1	1.255214
19.336717	0.1	1.252890
19.338383	0.1	1.250088
19.340050	0.1	1.248598
19.341717	0.1	1.249611
19.343383	0.1	1.252472
19.345050	0.1	1.255691
19.346717	0.1	1.257896
19.348383	0.1	1.257718
19.350050	0.1	1.254320
19.351717	0.1	1.248658
19.353383	0.1	1.242340
19.355050	0.1	1.236916
19.356717	0.1	1.233995
19.358383	0.1	1.234829
19.360050	0.1	1.238644
19.361717	0.1	1.243353
19.363383	0.1	1.247168
19.365050	0.1	1.249492
19.366717	0.1	1.250386
19.368383	0.1	1.248956
19.370050	0.1	1.244843
19.371717	0.1	1.239181
19.373383	0.1	1.233399
19.375050	0.1	1.228094
19.376717	0.1	1.224041
19.378383	0.1	1.222372
19.380050	0.1	1.222432
19.381717	0.1	1.221955
19.383383	0.1	1.219213
19.385050	0.1	1.214564
19.386717	0.1	1.209676
19.388383	0.1	1.206577
19.390050	0.1	1.206100
19.391717	0.1	1.208067
19.393383	0.1	1.212418
19.395050	0.1	1.218617
19.396717	0.1	1.224935
19.398383	0.1	1.230180
19.400050	0.1	1.234353
19.401717	0.1	1.237750
19.403383	0.1	1.240194
19.405050	0.1	1.240492
19.406717	0.1	1.236916
19.408383	0.1	1.230717
19.410050	0.1	1.226842
19.411717	0.1	1.228929
19.413383	0.1	1.235545
19.415050	0.1	1.243591
19.416717	0.1	1.252115
19.418383	0.1	1.261294
19.420050	0.1	1.269519
19.421717	0.1	1.275718
19.423383	0.1	1.279652
19.425050	0.1	1.281619
19.426717	0.1	1.282573
19.428383	0.1	1.284897
19.430050	0.1	1.290143
19.431717	0.1	1.298249
19.433383	0.1	1.307905
19.435050	0.1	1.317918
19.436717	0.1	1.327396
19.438383	0.1	1.335859
19.440050	0.1	1.343548
19.441717	0.1	1.351237
19.443383	0.1	1.359105
19.445050	0.1	1.367092
19.446717	0.1	1.375020
19.448383	0.1	1.383066
19.450050	0.1	1.391947
19.451717	0.1	1.402199
19.453383	0.1	1.413167
19.455050	0.1	1.423597
19.456717	0.1	1.432657
19.458383	0.1	1.441479
19.460050	0.1	1.450718
19.461717	0.1	1.459718
19.463383	0.1	1.468062
19.465050	0.1	1.476526
19.466717	0.1	1.485288
19.468383	0.1	1.493394
19.470050	0.1	1.501143
19.471717	0.1	1.510620
19.473383	0.1	1.523256
19.475050	0.1	1.539111
19.476717	0.1	1.556754
19.478383	0.1	1.573026
19.480050	0.1	1.584768
19.481717	0.1	1.591981
19.483383	0.1	1.598001
19.485050	0.1	1.606405
19.486717	0.1	1.618087
19.488383	0.1	1.630664
19.490050	0.1	1.641154
19.491717	0.1	1.647532
19.493383	0.1	1.649916
19.495050	0.1	1.650035
19.496717	0.1	1.650393
19.498383	0.1	1.651466
19.500050	0.1	1.651943
19.501717	0.1	1.650155
19.503383	0.1	1.646340
19.505050	0.1	1.642764
19.506717	0.1	1.640797
19.508383	0.1	1.639247
19.510050	0.1	1.636148
19.511717	0.1	1.631081
19.513383	0.1	1.624405
19.515050	0.1	1.615167
19.516717	0.1	1.602650
19.518383	0.1	1.588523
19.520050	0.1	1.575649
19.521717	0.1	1.565397
19.523383	0.1	1.557589
19.525050	0.1	1.551330
19.526717	0.1	1.544833
19.528383	0.1	1.535237
19.530050	0.1	1.521647
19.531717	0.1	1.505733
19.533383	0.1	1.489878
19.535050	0.1	1.474798
19.536717	0.1	1.460135
19.538383	0.1	1.444995
19.540050	0.1	1.429558
19.541717	0.1	1.415670
19.543383	0.1	1.405120
19.545050	0.1	1.397312
19.546717	0.1	1.388371
19.548383	0.1	1.374304
19.550050	0.1	1.354218
19.551717	0.1	1.331747
19.553383	0.1	1.311302
19.555050	0.1	1.294792
19.556717	0.1	1.281738
19.558383	0.1	1.270890
19.560050	0.1	1.260519
19.561717	0.1	1.248658
19.563383	0.1	1.234651
19.565050	0.1	1.219869
19.566717	0.1	1.205325
19.568383	0.1	1.190603
19.570050	0.1	1.176000
19.571717	0.1	1.163423
19.573383	0.1	1.154244
19.575050	0.1	1.149356
19.576717	0.1	1.149654
19.578383	0.1	1.154423
19.580050	0.1	1.160741
19.581717	0.1	1.165748
19.583383	0.1	1.168013
19.585050	0.1	1.167417
19.586717	0.1	1.165330
19.588383	0.1	1.163662
19.590050	0.1	1.163602
19.591717	0.1	1.164377
19.593383	0.1	1.163960
19.595050	0.1	1.161218
19.596717	0.1	1.156211
19.598383	0.1	1.149952
19.600050	0.1	1.144290
19.601717	0.1	1.141071
19.603383	0.1	1.139641
19.605050	0.1	1.138151
19.606717	0.1	1.136601
19.608383	0.1	1.135886
19.610050	0.1	1.136184
19.611717	0.1	1.137137
19.613383	0.1	1.138449
19.615050	0.1	1.140118
19.616717	0.1	1.142562
19.618383	0.1	1.146197
19.620050	0.1	1.149774
19.621717	0.1	1.151264
19.623383	0.1	1.150787
19.625050	0.1	1.150012
19.626717	0.1	1.149952
19.628383	0.1	1.149952
19.630050	0.1	1.149416
19.631717	0.1	1.147807
19.633383	0.1	1.144946
19.635050	0.1	1.140714
19.636717	0.1	1.135051
19.638383	0.1	1.128137
19.640050	0.1	1.120925
19.641717	0.1	1.114547
19.643383	0.1	1.108825
19.645050	0.1	1.102805
19.646717	0.1	1.096726
19.648383	0.1	1.091838
19.650050	0.1	1.088679
19.651717	0.1	1.086712
19.653383	0.1	1.086056
19.655050	0.1	1.086295
19.656717	0.1	1.085877
19.658383	0.1	1.083732
19.660050	0.1	1.080692
19.661717	0.1	1.077235
19.663383	0.1	1.072466
19.665050	0.1	1.066506
19.666717	0.1	1.061022
19.668383	0.1	1.057327
19.670050	0.1	1.055777
19.671717	0.1	1.055896
19.673383	0.1	1.055062
19.675050	0.1	1.050055
19.676717	0.1	1.040816
19.678383	0.1	1.030386
19.680050	0.1	1.021326
19.681717	0.1	1.014531
19.683383	0.1	1.009941
19.685050	0.1	1.007378
19.686717	0.1	1.006544
19.688383	0.1	1.007617
19.690050	0.1	1.010001
19.691717	0.1	1.011968
19.693383	0.1	1.011372
19.695050	0.1	1.007855
19.696717	0.1	1.002371
19.698383	0.1	0.996232
19.700050	0.1	0.990272
19.701717	0.1	0.984550
19.703383	0.1	0.979364
19.705050	0.1	0.975490
19.706717	0.1	0.974536
19.708383	0.1	0.977397
19.710050	0.1	0.983238
19.711717	0.1	0.989556
19.713383	0.1	0.993013
19.715050	0.1	0.990510
19.716717	0.1	0.982285
19.718383	0.1	0.971317
19.720050	0.1	0.960589
19.721717	0.1	0.951767
19.723383	0.1	0.945747
19.725050	0.1	0.943661
19.726717	0.1	0.946105
19.728383	0.1	0.952303
19.730050	0.1	0.959218
19.731717	0.1	0.963867
19.733383	0.1	0.964999
19.735050	0.1	0.962794
19.736717	0.1	0.958383
19.738383	0.1	0.954032
19.740050	0.1	0.952959
19.741717	0.1	0.957370
19.743383	0.1	0.966191
19.745050	0.1	0.974536
19.746717	0.1	0.977278
19.748383	0.1	0.972927
19.750050	0.1	0.964165
19.751717	0.1	0.955284
19.753383	0.1	0.950217
19.755050	0.1	0.950754
19.756717	0.1	0.955164
19.758383	0.1	0.960052
19.760050	0.1	0.963688
19.761717	0.1	0.966251
19.763383	0.1	0.967920
19.765050	0.1	0.967443
19.766717	0.1	0.963807
19.768383	0.1	0.958085
19.770050	0.1	0.953853
19.771717	0.1	0.953913
19.773383	0.1	0.957608
19.775050	0.1	0.961602
19.776717	0.1	0.963688
19.778383	0.1	0.963807
19.780050	0.1	0.963211
19.781717	0.1	0.962317
19.783383	0.1	0.960410
19.785050	0.1	0.956118
19.786717	0.1	0.949323
19.788383	0.1	0.942469
19.790050	0.1	0.938654
19.791717	0.1	0.939250
19.793383	0.1	0.943363
19.795050	0.1	0.948668
19.796717	0.1	0.953615
19.798383	0.1	0.957966
19.800050	0.1	0.961840
19.801717	0.1	0.965178
19.803383	0.1	0.967681
19.805050	0.1	0.968695
19.806717	0.1	0.966847
19.808383	0.1	0.962138
19.810050	0.1	0.955224
19.811717	0.1	0.947654
19.813383	0.1	0.941277
19.815050	0.1	0.936687
19.816717	0.1	0.932396
19.818383	0.1	0.926197
19.820050	0.1	0.918150
19.821717	0.1	0.910759
19.823383	0.1	0.906229
19.825050	0.1	0.905156
19.826717	0.1	0.907242
19.828383	0.1	0.911057
19.830050	0.1	0.914037
19.831717	0.1	0.914037
19.833383	0.1	0.910282
19.835050	0.1	0.903606
19.836717	0.1	0.895381
19.838383	0.1	0.886917
19.840050	0.1	0.879288
19.841717	0.1	0.873685
19.843383	0.1	0.871718
19.845050	0.1	0.873327
19.846717	0.1	0.876427
19.848383	0.1	0.879288
19.850050	0.1	0.880837
19.851717	0.1	0.880599
19.853383	0.1	0.878155
19.855050	0.1	0.874162
19.856717	0.1	0.869989
19.858383	0.1	0.866234
19.860050	0.1	0.862777
19.861717	0.1	0.858963
19.863383	0.1	0.854790
19.865050	0.1	0.852585
19.866717	0.1	0.855506
19.868383	0.1	0.863075
19.870050	0.1	0.871122
19.871717	0.1	0.875831
19.873383	0.1	0.876069
19.875050	0.1	0.873208
19.876717	0.1	0.869274
19.878383	0.1	0.864506
19.880050	0.1	0.858843
19.881717	0.1	0.853717
19.883383	0.1	0.851214
19.885050	0.1	0.851750
19.886717	0.1	0.854373
19.888383	0.1	0.858307
19.890050	0.1	0.863314
19.891717	0.1	0.868857
19.893383	0.1	0.874639
19.895050	0.1	0.880301
19.896717	0.1	0.885069
19.898383	0.1	0.887811
19.900050	0.1	0.887513
19.901717	0.1	0.883818
19.903383	0.1	0.877976
19.905050	0.1	0.872314
19.906717	0.1	0.868321
19.908383	0.1	0.865400
19.910050	0.1	0.861406
19.911717	0.1	0.856221
19.913383	0.1	0.852346
19.915050	0.1	0.852823
19.916717	0.1	0.857711
19.918383	0.1	0.864744
19.920050	0.1	0.871360
19.921717	0.1	0.876308
19.923383	0.1	0.879347
19.925050	0.1	0.880837
19.926717	0.1	0.881970
19.928383	0.1	0.884414
19.930050	0.1	0.888586
19.931717	0.1	0.893056
19.933383	0.1	0.896394
19.935050	0.1	0.898898
19.936717	0.1	0.901699
19.938383	0.1	0.905514
19.940050	0.1	0.908673
19.941717	0.1	0.908375
19.943383	0.1	0.903666
19.945050	0.1	0.896990
19.946717	0.1	0.892639
19.948383	0.1	0.893593
19.950050	0.1	0.898778
19.951717	0.1	0.904024
19.953383	0.1	0.906467
19.955050	0.1	0.906467
19.956717	0.1	0.905275
19.958383	0.1	0.903070
19.960050	0.1	0.899553
19.961717	0.1	0.894606
19.963383	0.1	0.887394
19.965050	0.1	0.878692
19.966717	0.1	0.871599
19.968383	0.1	0.868738
19.970050	0.1	0.870645
19.971717	0.1	0.876129
19.973383	0.1	0.882864
19.975050	0.1	0.887096
19.976717	0.1	0.885785
19.978383	0.1	0.878513
19.980050	0.1	0.867128
19.981717	0.1	0.854909
19.983383	0.1	0.846267
19.985050	0.1	0.843883
19.986717	0.1	0.846922
19.988383	0.1	0.853181
19.990050	0.1	0.861466
19.991717	0.1	0.869989
19.993383	0.1	0.875473
19.995050	0.1	0.876248
19.996717	0.1	0.873864
19.998383	0.1	0.869870
20.000050	0.1	0.863969
20.001717	0.1	0.855446
20.003383	0.1	0.845254
20.005050	0.1	0.836015
20.006717	0.1	0.829995
20.008383	0.1	0.827074
20.010050	0.1	0.825346
20.011717	0.1	0.823975
20.013383	0.1	0.822723
20.015050	0.1	0.821352
20.016717	0.1	0.820339
20.018383	0.1	0.819862
20.020050	0.1	0.818968
20.021717	0.1	0.816643
20.023383	0.1	0.812411
20.025050	0.1	0.806630
20.026717	0.1	0.800371
20.028383	0.1	0.795186
20.030050	0.1	0.791967
20.031717	0.1	0.791013
20.033383	0.1	0.792503
20.035050	0.1	0.795186
20.036717	0.1	0.797272
20.038383	0.1	0.797689
20.040050	0.1	0.795603
20.041717	0.1	0.790834
20.043383	0.1	0.785112
20.045050	0.1	0.780284
20.046717	0.1	0.777841
20.048383	0.1	0.778973
20.050050	0.1	0.783503
20.051717	0.1	0.788987
20.053383	0.1	0.792801
20.055050	0.1	0.794292
20.056717	0.1	0.793695
20.058383	0.1	0.790358
20.060050	0.1	0.783324
20.061717	0.1	0.772893
20.063383	0.1	0.761211
20.065050	0.1	0.751138
20.066717	0.1	0.744462
20.068383	0.1	0.742435
20.070050	0.1	0.745535
20.071717	0.1	0.752389
20.073383	0.1	0.760138
20.075050	0.1	0.767529
20.076717	0.1	0.775099
20.078383	0.1	0.782371
20.080050	0.1	0.787735
20.081717	0.1	0.789762
20.083383	0.1	0.788093
20.085050	0.1	0.783861
20.086717	0.1	0.779152
20.088383	0.1	0.774622
20.090050	0.1	0.769675
20.091717	0.1	0.764191
20.093383	0.1	0.759363
20.095050	0.1	0.756443
20.096717	0.1	0.756741
20.098383	0.1	0.760794
20.100050	0.1	0.767469
20.101717	0.1	0.774503
20.103383	0.1	0.779927
20.105050	0.1	0.783443
20.106717	0.1	0.786185
20.108383	0.1	0.789225
20.110050	0.1	0.792503
20.111717	0.1	0.795305
20.113383	0.1	0.797331
20.115050	0.1	0.798881
20.116717	0.1	0.801384
20.118383	0.1	0.806332
20.120050	0.1	0.814080
20.121717	0.1	0.823617
20.123383	0.1	0.832975
20.125050	0.1	0.839889
20.126717	0.1	0.843525
20.128383	0.1	0.845373
20.130050	0.1	0.847697
20.131717	0.1	0.852466
20.133383	0.1	0.860393
20.135050	0.1	0.869274
20.136717	0.1	0.875711
20.138383	0.1	0.879228
20.140050	0.1	0.883162
20.141717	0.1	0.891388
20.143383	0.1	0.904739
20.145050	0.1	0.920653
20.146717	0.1	0.935555
20.148383	0.1	0.947118
20.150050	0.1	0.954270
20.151717	0.1	0.957370
20.153383	0.1	0.958324
20.155050	0.1	0.959277
20.156717	0.1	0.962257
20.158383	0.1	0.969410
20.160050	0.1	0.981450
20.161717	0.1	0.996113
20.163383	0.1	1.010597
20.165050	0.1	1.023650
20.166717	0.1	1.035571
20.168383	0.1	1.047134
20.170050	0.1	1.059294
20.171717	0.1	1.072586
20.173383	0.1	1.087427
20.175050	0.1	1.103163
20.176717	0.1	1.117885
20.178383	0.1	1.130998
20.180050	0.1	1.143694
20.181717	0.1	1.156688
20.183383	0.1	1.170337
20.185050	0.1	1.185417
20.186717	0.1	1.201093
20.188383	0.1	1.215756
20.190050	0.1	1.229584
20.191717	0.1	1.244485
20.193383	0.1	1.261592
20.195050	0.1	1.280725
20.196717	0.1	1.299977
20.198383	0.1	1.317024
20.200050	0.1	1.331925
20.201717	0.1	1.347542
20.203383	0.1	1.366079
20.205050	0.1	1.387715
20.206717	0.1	1.411021
20.208383	0.1	1.434028
20.210050	0.1	1.455367
20.211717	0.1	1.474977
20.213383	0.1	1.494646
20.215050	0.1	1.515806
20.216717	0.1	1.537681
20.218383	0.1	1.557887
20.220050	0.1	1.575053
20.221717	0.1	1.590073
20.223383	0.1	1.604676
20.225050	0.1	1.619935
20.226717	0.1	1.635552
20.228383	0.1	1.649857
20.230050	0.1	1.660943
20.231717	0.1	1.668692
20.233383	0.1	1.674652
20.235050	0.1	1.680255
20.236717	0.1	1.686752
20.238383	0.1	1.694977
20.240050	0.1	1.703978
20.241717	0.1	1.710653
20.243383	0.1	1.712024
20.245050	0.1	1.707018
20.246717	0.1	1.696646
20.248383	0.1	1.683414
20.250050	0.1	1.671136
20.251717	0.1	1.662850
20.253383	0.1	1.659095
20.255050	0.1	1.657665
20.256717	0.1	1.655221
20.258383	0.1	1.649737
20.260050	0.1	1.640976
20.261717	0.1	1.628697
20.263383	0.1	1.611710
20.265050	0.1	1.588583
20.266717	0.1	1.560748
20.268383	0.1	1.532793
20.270050	0.1	1.507819
20.271717	0.1	1.485765
20.273383	0.1	1.465321
20.275050	0.1	1.445115
20.276717	0.1	1.423478
20.278383	0.1	1.399160
20.280050	0.1	1.371980
20.281717	0.1	1.343787
20.283383	0.1	1.317561
20.285050	0.1	1.295090
20.286717	0.1	1.276493
20.288383	0.1	1.260758
20.290050	0.1	1.246154
20.291717	0.1	1.230478
20.293383	0.1	1.212061
20.295050	0.1	1.190901
20.296717	0.1	1.168549
20.298383	0.1	1.147091
20.300050	0.1	1.128435
20.301717	0.1	1.113355
20.303383	0.1	1.100779
20.305050	0.1	1.089513
20.306717	0.1	1.079738
20.308383	0.1	1.071990
20.310050	0.1	1.065075
20.311717	0.1	1.056671
20.313383	0.1	1.045346
20.315050	0.1	1.031756
20.316717	0.1	1.018524
20.318383	0.1	1.008391
20.320050	0.1	1.001895
20.321717	0.1	0.997245
20.323383	0.1	0.992894
20.325050	0.1	0.988603
20.326717	0.1	0.984848
20.328383	0.1	0.982463
20.330050	0.1	0.981927
20.331717	0.1	0.982165
20.333383	0.1	0.980437
20.335050	0.1	0.975013
20.336717	0.1	0.967145
20.338383	0.1	0.960231
20.340050	0.1	0.956893
20.341717	0.1	0.957310
20.343383	0.1	0.960052
20.345050	0.1	0.963509
20.346717	0.1	0.966370
20.348383	0.1	0.968039
20.350050	0.1	0.968278
20.351717	0.1	0.967443
20.353383	0.1	0.966728
20.355050	0.1	0.967681
20.356717	0.1	0.970841
20.358383	0.1	0.974834
20.360050	0.1	0.978112
20.361717	0.1	0.980437
20.363383	0.1	0.982046
20.365050	0.1	0.983059
20.366717	0.1	0.984371
20.368383	0.1	0.986934
20.370050	0.1	0.990808
20.371717	0.1	0.996292
20.373383	0.1	1.003861
20.375050	0.1	1.012564
20.376717	0.1	1.020491
20.378383	0.1	1.026809
20.380050	0.1	1.031220
20.381717	0.1	1.032591
20.383383	0.1	1.030982
20.385050	0.1	1.029670
20.386717	0.1	1.033068
20.388383	0.1	1.042545
20.390050	0.1	1.055956
20.391717	0.1	1.069605
20.393383	0.1	1.080394
20.395050	0.1	1.087666
20.396717	0.1	1.094163
20.398383	0.1	1.102805
20.400050	0.1	1.113415
20.401717	0.1	1.122773
20.403383	0.1	1.128674
20.405050	0.1	1.131296
20.406717	0.1	1.132548
20.408383	0.1	1.133919
20.410050	0.1	1.136184
20.411717	0.1	1.139522
20.413383	0.1	1.144052
20.415050	0.1	1.148880
20.416717	0.1	1.153171
20.418383	0.1	1.157284
20.420050	0.1	1.161873
20.421717	0.1	1.166761
20.423383	0.1	1.170755
20.425050	0.1	1.173258
20.426717	0.1	1.174450
20.428383	0.1	1.174986
20.430050	0.1	1.174927
20.431717	0.1	1.173198
20.433383	0.1	1.168013
20.435050	0.1	1.159847
20.436717	0.1	1.152456
20.438383	0.1	1.148582
20.440050	0.1	1.147509
20.441717	0.1	1.147270
20.443383	0.1	1.146555
20.445050	0.1	1.145005
20.446717	0.1	1.142979
20.448383	0.1	1.139760
20.450050	0.1	1.134396
20.451717	0.1	1.127064
20.453383	0.1	1.118243
20.455050	0.1	1.108050
20.456717	0.1	1.097560
20.458383	0.1	1.088500
20.460050	0.1	1.080990
20.461717	0.1	1.072705
20.463383	0.1	1.062274
20.465050	0.1	1.051188
20.466717	0.1	1.042247
20.468383	0.1	1.036942
20.470050	0.1	1.034319
20.471717	0.1	1.032233
20.473383	0.1	1.029432
20.475050	0.1	1.026154
20.476717	0.1	1.022637
20.478383	0.1	1.018524
20.480050	0.1	1.013577
20.481717	0.1	1.007378
20.483383	0.1	0.998974
20.485050	0.1	0.988722
20.486717	0.1	0.978828
20.488383	0.1	0.970841
20.490050	0.1	0.964701
20.491717	0.1	0.959218
20.493383	0.1	0.953019
20.495050	0.1	0.945687
20.496717	0.1	0.937998
20.498383	0.1	0.931382
20.500050	0.1	0.927031
20.501717	0.1	0.925660
20.503383	0.1	0.926912
20.505050	0.1	0.929356
20.506717	0.1	0.930727
20.508383	0.1	0.929058
20.510050	0.1	0.923991
20.511717	0.1	0.917435
20.513383	0.1	0.912070
20.515050	0.1	0.909388
20.516717	0.1	0.909030
20.518383	0.1	0.910342
20.520050	0.1	0.912666
20.521717	0.1	0.914455
20.523383	0.1	0.913799
20.525050	0.1	0.910282
20.526717	0.1	0.905216
20.528383	0.1	0.900388
20.530050	0.1	0.896692
20.531717	0.1	0.894904
20.533383	0.1	0.895798
20.535050	0.1	0.898361
20.536717	0.1	0.900328
20.538383	0.1	0.900388
20.540050	0.1	0.899434
20.541717	0.1	0.899136
20.543383	0.1	0.899851
20.545050	0.1	0.900447
20.546717	0.1	0.899613
20.548383	0.1	0.897825
20.550050	0.1	0.896096
20.551717	0.1	0.894964
20.553383	0.1	0.894547
20.555050	0.1	0.894547
20.556717	0.1	0.894547
20.558383	0.1	0.894964
20.560050	0.1	0.897229
20.561717	0.1	0.901222
20.563383	0.1	0.905514
20.565050	0.1	0.908494
20.566717	0.1	0.909805
20.568383	0.1	0.909686
20.570050	0.1	0.908792
20.571717	0.1	0.908554
20.573383	0.1	0.910640
20.575050	0.1	0.914812
20.576717	0.1	0.918031
20.578383	0.1	0.917614
20.580050	0.1	0.913918
20.581717	0.1	0.910103
20.583383	0.1	0.910103
20.585050	0.1	0.915766
20.586717	0.1	0.926316
20.588383	0.1	0.939369
20.590050	0.1	0.951052
20.591717	0.1	0.958026
20.593383	0.1	0.959575
20.595050	0.1	0.957847
20.596717	0.1	0.955403
20.598383	0.1	0.953257
20.600050	0.1	0.951409
20.601717	0.1	0.950575
20.603383	0.1	0.951529
20.605050	0.1	0.954628
20.606717	0.1	0.959337
20.608383	0.1	0.964284
20.610050	0.1	0.967979
20.611717	0.1	0.969589
20.613383	0.1	0.969708
20.615050	0.1	0.970542
20.616717	0.1	0.974238
20.618383	0.1	0.981152
20.620050	0.1	0.989735
20.621717	0.1	0.998795
20.623383	0.1	1.007915
20.625050	0.1	1.016915
20.626717	0.1	1.024962
20.628383	0.1	1.029968
20.630050	0.1	1.031518
20.631717	0.1	1.032949
20.633383	0.1	1.037836
20.635050	0.1	1.046598
20.636717	0.1	1.057148
20.638383	0.1	1.067579
20.640050	0.1	1.077414
20.641717	0.1	1.086950
20.643383	0.1	1.097202
20.645050	0.1	1.109064
20.646717	0.1	1.123607
20.648383	0.1	1.140773
20.650050	0.1	1.159132
20.651717	0.1	1.176715
20.653383	0.1	1.192033
20.655050	0.1	1.204789
20.656717	0.1	1.216173
20.658383	0.1	1.227856
20.660050	0.1	1.241148
20.661717	0.1	1.256287
20.663383	0.1	1.273274
20.665050	0.1	1.291037
20.666717	0.1	1.307368
20.668383	0.1	1.321018
20.670050	0.1	1.333237
20.671717	0.1	1.346290
20.673383	0.1	1.361549
20.675050	0.1	1.378834
20.676717	0.1	1.398742
20.678383	0.1	1.423538
20.680050	0.1	1.454234
20.681717	0.1	1.487672
20.683383	0.1	1.518607
20.685050	0.1	1.544714
20.686717	0.1	1.567066
20.688383	0.1	1.588225
20.690050	0.1	1.610458
20.691717	0.1	1.634956
20.693383	0.1	1.661658
20.695050	0.1	1.690030
20.696717	0.1	1.720011
20.698383	0.1	1.752496
20.700050	0.1	1.788139
20.701717	0.1	1.825690
20.703383	0.1	1.862705
20.705050	0.1	1.898229
20.706717	0.1	1.933038
20.708383	0.1	1.968265
20.710050	0.1	2.004802
20.711717	0.1	2.043545
20.713383	0.1	2.085030
20.715050	0.1	2.129257
20.716717	0.1	2.176285
20.718383	0.1	2.226412
20.720050	0.1	2.279163
20.721717	0.1	2.333462
20.723383	0.1	2.388477
20.725050	0.1	2.443612
20.726717	0.1	2.497971
20.728383	0.1	2.551198
20.730050	0.1	2.603233
20.731717	0.1	2.654612
20.733383	0.1	2.705991
20.735050	0.1	2.758503
20.736717	0.1	2.814233
20.738383	0.1	2.875447
20.740050	0.1	2.942026
20.741717	0.1	3.010333
20.743383	0.1	3.075838
20.745050	0.1	3.136933
20.746717	0.1	3.194750
20.748383	0.1	3.250122
20.750050	0.1	3.303468
20.751717	0.1	3.355801
20.753383	0.1	3.408134
20.755050	0.1	3.460288
20.756717	0.1	3.511965
20.758383	0.1	3.563941
20.760050	0.1	3.617168
20.761717	0.1	3.671169
20.763383	0.1	3.724456
20.765050	0.1	3.774941
20.766717	0.1	3.820479
20.768383	0.1	3.860593
20.770050	0.1	3.896833
20.771717	0.1	3.930986
20.773383	0.1	3.963232
20.775050	0.1	3.991425
20.776717	0.1	4.013300
20.778383	0.1	4.028797
20.780050	0.1	4.039645
20.781717	0.1	4.046738
20.783383	0.1	4.049957
20.785050	0.1	4.050792
20.786717	0.1	4.052401
20.788383	0.1	4.056394
20.790050	0.1	4.060984
20.791717	0.1	4.062534
20.793383	0.1	4.058421
20.795050	0.1	4.048288
20.796717	0.1	4.033864
20.798383	0.1	4.017592
20.800050	0.1	4.001379
20.801717	0.1	3.985822
20.803383	0.1	3.971458
20.805050	0.1	3.959000
20.806717	0.1	3.948152
20.808383	0.1	3.937364
20.810050	0.1	3.925145
20.811717	0.1	3.910899
20.813383	0.1	3.895462
20.815050	0.1	3.880441
20.816717	0.1	3.866732
20.818383	0.1	3.855050
20.820050	0.1	3.846824
20.821717	0.1	3.842831
20.823383	0.1	3.842116
20.825050	0.1	3.843189
20.826717	0.1	3.845453
20.828383	0.1	3.849507
20.830050	0.1	3.856302
20.831717	0.1	3.866077
20.833383	0.1	3.879190
20.835050	0.1	3.894508
20.836717	0.1	3.910542
20.838383	0.1	3.927350
20.840050	0.1	3.946781
20.841717	0.1	3.969431
20.843383	0.1	3.993929
20.845050	0.1	4.018069
20.846717	0.1	4.040897
20.848383	0.1	4.062712
20.850050	0.1	4.085005
20.851717	0.1	4.108906
20.853383	0.1	4.133582
20.855050	0.1	4.157245
20.856717	0.1	4.179180
20.858383	0.1	4.199326
20.860050	0.1	4.216731
20.861717	0.1	4.230380
20.863383	0.1	4.239977
20.865050	0.1	4.244626
20.866717	0.1	4.242599
20.868383	0.1	4.234076
20.870050	0.1	4.221738
20.871717	0.1	4.207909
20.873383	0.1	4.193425
20.875050	0.1	4.178226
20.876717	0.1	4.161656
20.878383	0.1	4.141450
20.880050	0.1	4.115165
20.881717	0.1	4.082740
20.883383	0.1	4.044771
20.885050	0.1	4.002571
20.886717	0.1	3.958345
20.888383	0.1	3.913760
20.890050	0.1	3.868401
20.891717	0.1	3.820539
20.893383	0.1	3.769398
20.895050	0.1	3.713966
20.896717	0.1	3.653050
20.898383	0.1	3.587187
20.900050	0.1	3.517986
20.901717	0.1	3.447056
20.903383	0.1	3.376782
20.905050	0.1	3.308833
20.906717	0.1	3.242910
20.908383	0.1	3.177405
20.910050	0.1	3.111780
20.911717	0.1	3.045559
20.913383	0.1	2.977550
20.915050	0.1	2.907753
20.916717	0.1	2.837956
20.918383	0.1	2.769590
20.920050	0.1	2.703548
20.921717	0.1	2.640128
20.923383	0.1	2.578318
20.925050	0.1	2.516866
20.926717	0.1	2.455950
20.928383	0.1	2.396524
20.930050	0.1	2.338171
20.931717	0.1	2.279818
20.933383	0.1	2.221763
20.935050	0.1	2.165795
20.936717	0.1	2.113104
20.938383	0.1	2.063275
20.940050	0.1	2.015472
20.941717	0.1	1.969516
20.943383	0.1	1.926720
20.945050	0.1	1.888096
20.946717	0.1	1.853526
20.948383	0.1	1.822054
20.950050	0.1	1.792014
20.951717	0.1	1.761913
20.953383	0.1	1.731753
20.955050	0.1	1.703560
20.956717	0.1	1.678467
20.958383	0.1	1.655698
20.960050	0.1	1.634181
20.961717	0.1	1.613140
20.963383	0.1	1.592815
20.965050	0.1	1.574397
20.966717	0.1	1.558364
20.968383	0.1	1.543224
20.970050	0.1	1.527429
20.971717	0.1	1.510918
20.973383	0.1	1.495302
20.975050	0.1	1.481831
20.976717	0.1	1.470745
20.978383	0.1	1.462817
20.980050	0.1	1.458645
20.981717	0.1	1.456857
20.983383	0.1	1.454890
20.985050	0.1	1.451612
20.986717	0.1	1.447558
20.988383	0.1	1.443386
20.990050	0.1	1.439512
20.991717	0.1	1.435995
20.993383	0.1	1.432419
20.995050	0.1	1.428306
20.996717	0.1	1.423419
20.998383	0.1	1.418531
21.000050	0.1	1.414359
21.001717	0.1	1.410186
21.003383	0.1	1.404822
21.005050	0.1	1.398921
21.006717	0.1	1.394451
21.008383	0.1	1.392007
21.010050	0.1	1.390100
21.011717	0.1	1.387835
21.013383	0.1	1.386285
21.015050	0.1	1.387060
21.016717	0.1	1.389444
21.018383	0.1	1.390874
21.020050	0.1	1.390040
21.021717	0.1	1.388073
21.023383	0.1	1.386881
21.025050	0.1	1.387954
21.026717	0.1	1.391947
21.028383	0.1	1.397908
21.030050	0.1	1.403391
21.031717	0.1	1.407683
21.033383	0.1	1.412690
21.035050	0.1	1.419962
21.036717	0.1	1.428068
21.038383	0.1	1.434743
21.040050	0.1	1.438916
21.041717	0.1	1.440764
21.043383	0.1	1.441360
21.045050	0.1	1.442611
21.046717	0.1	1.446247
21.048383	0.1	1.452684
21.050050	0.1	1.461387
21.051717	0.1	1.471222
21.053383	0.1	1.480162
21.055050	0.1	1.486898
21.056717	0.1	1.491606
21.058383	0.1	1.495302
21.060050	0.1	1.499236
21.061717	0.1	1.505375
21.063383	0.1	1.515329
21.065050	0.1	1.528084
21.066717	0.1	1.540899
21.068383	0.1	1.552045
21.070050	0.1	1.562119
21.071717	0.1	1.571536
21.073383	0.1	1.579762
21.075050	0.1	1.587093
21.076717	0.1	1.595199
21.078383	0.1	1.605630
21.080050	0.1	1.618147
21.081717	0.1	1.631141
21.083383	0.1	1.643181
21.085050	0.1	1.654089
21.086717	0.1	1.665712
21.088383	0.1	1.680195
21.090050	0.1	1.697958
21.091717	0.1	1.718104
21.093383	0.1	1.738966
21.095050	0.1	1.759231
21.096717	0.1	1.778126
21.098383	0.1	1.796067
21.100050	0.1	1.814067
21.101717	0.1	1.832664
21.103383	0.1	1.851738
21.105050	0.1	1.870930
21.106717	0.1	1.889169
21.108383	0.1	1.905680
21.110050	0.1	1.921058
21.111717	0.1	1.938164
21.113383	0.1	1.959443
21.115050	0.1	1.984239
21.116717	0.1	2.009034
21.118383	0.1	2.031088
21.120050	0.1	2.049983
21.121717	0.1	2.065957
21.123383	0.1	2.079487
21.125050	0.1	2.090216
21.126717	0.1	2.096951
21.128383	0.1	2.099574
21.130050	0.1	2.101362
21.131717	0.1	2.106786
21.133383	0.1	2.117217
21.135050	0.1	2.130866
21.136717	0.1	2.144635
21.138383	0.1	2.156735
21.140050	0.1	2.166927
21.141717	0.1	2.175629
21.143383	0.1	2.181709
21.145050	0.1	2.184034
21.146717	0.1	2.182901
21.148383	0.1	2.179444
21.150050	0.1	2.173960
21.151717	0.1	2.165914
21.153383	0.1	2.156019
21.155050	0.1	2.146125
21.156717	0.1	2.137900
21.158383	0.1	2.131760
21.160050	0.1	2.127350
21.161717	0.1	2.123177
21.163383	0.1	2.116919
21.165050	0.1	2.106607
21.166717	0.1	2.091468
21.168383	0.1	2.071679
21.170050	0.1	2.049208
21.171717	0.1	2.027750
21.173383	0.1	2.010107
21.175050	0.1	1.996279
21.176717	0.1	1.984656
21.178383	0.1	1.973629
21.180050	0.1	1.962245
21.181717	0.1	1.950204
21.183383	0.1	1.938105
21.185050	0.1	1.926124
21.186717	0.1	1.913548
21.188383	0.1	1.899958
21.190050	0.1	1.885533
21.191717	0.1	1.871705
21.193383	0.1	1.860917
21.195050	0.1	1.854181
21.196717	0.1	1.849353
21.198383	0.1	1.842916
21.200050	0.1	1.833081
21.201717	0.1	1.821101
21.203383	0.1	1.810014
21.205050	0.1	1.801908
21.206717	0.1	1.796544
21.208383	0.1	1.793683
21.210050	0.1	1.792908
21.211717	0.1	1.793206
21.213383	0.1	1.794696
21.215050	0.1	1.798272
21.216717	0.1	1.804292
21.218383	0.1	1.811743
21.220050	0.1	1.818776
21.221717	0.1	1.824319
21.223383	0.1	1.828671
21.225050	0.1	1.832724
21.226717	0.1	1.837313
21.228383	0.1	1.841962
21.230050	0.1	1.844347
21.231717	0.1	1.843155
21.233383	0.1	1.840174
21.235050	0.1	1.838982
21.236717	0.1	1.841664
21.238383	0.1	1.847684
21.240050	0.1	1.855135
21.241717	0.1	1.862049
21.243383	0.1	1.867473
21.245050	0.1	1.871228
21.246717	0.1	1.872957
21.248383	0.1	1.872242
21.250050	0.1	1.869440
21.251717	0.1	1.866162
21.253383	0.1	1.862705
21.255050	0.1	1.856983
21.256717	0.1	1.848281
21.258383	0.1	1.839101
21.260050	0.1	1.832903
21.261717	0.1	1.829624
21.263383	0.1	1.826584
21.265050	0.1	1.821995
21.266717	0.1	1.815438
21.268383	0.1	1.807034
21.270050	0.1	1.796782
21.271717	0.1	1.785874
21.273383	0.1	1.776397
21.275050	0.1	1.769185
21.276717	0.1	1.762688
21.278383	0.1	1.755297
21.280050	0.1	1.745999
21.281717	0.1	1.733840
21.283383	0.1	1.718760
21.285050	0.1	1.703024
21.286717	0.1	1.689792
21.288383	0.1	1.679719
21.290050	0.1	1.670957
21.291717	0.1	1.662076
21.293383	0.1	1.653314
21.295050	0.1	1.644731
21.296717	0.1	1.635790
21.298383	0.1	1.626194
21.300050	0.1	1.616418
21.301717	0.1	1.606941
21.303383	0.1	1.598001
21.305050	0.1	1.589000
21.306717	0.1	1.579762
21.308383	0.1	1.570404
21.310050	0.1	1.560330
21.311717	0.1	1.548469
21.313383	0.1	1.534879
21.315050	0.1	1.521528
21.316717	0.1	1.510859
21.318383	0.1	1.503289
21.320050	0.1	1.497090
21.321717	0.1	1.491249
21.323383	0.1	1.486719
21.325050	0.1	1.484871
21.326717	0.1	1.485288
21.328383	0.1	1.486242
21.330050	0.1	1.487017
21.331717	0.1	1.488268
21.333383	0.1	1.490533
21.335050	0.1	1.492798
21.336717	0.1	1.493156
21.338383	0.1	1.490116
21.340050	0.1	1.483619
21.341717	0.1	1.476348
21.343383	0.1	1.472116
21.345050	0.1	1.472950
21.346717	0.1	1.478016
21.348383	0.1	1.484394
21.350050	0.1	1.488626
21.351717	0.1	1.487970
21.353383	0.1	1.482010
21.355050	0.1	1.473665
21.356717	0.1	1.466334
21.358383	0.1	1.461208
21.360050	0.1	1.458466
21.361717	0.1	1.459539
21.363383	0.1	1.465201
21.365050	0.1	1.473248
21.366717	0.1	1.480579
21.368383	0.1	1.485527
21.370050	0.1	1.487970
21.371717	0.1	1.488030
21.373383	0.1	1.485944
21.375050	0.1	1.483321
21.376717	0.1	1.482308
21.378383	0.1	1.483440
21.380050	0.1	1.484811
21.381717	0.1	1.484335
21.383383	0.1	1.482606
21.385050	0.1	1.481950
21.386717	0.1	1.484156
21.388383	0.1	1.489043
21.390050	0.1	1.494825
21.391717	0.1	1.499593
21.393383	0.1	1.502395
21.395050	0.1	1.502752
21.396717	0.1	1.501501
21.398383	0.1	1.499832
21.400050	0.1	1.498997
21.401717	0.1	1.499117
21.403383	0.1	1.499117
21.405050	0.1	1.498103
21.406717	0.1	1.497388
21.408383	0.1	1.498401
21.410050	0.1	1.500070
21.411717	0.1	1.500428
21.413383	0.1	1.498938
21.415050	0.1	1.496017
21.416717	0.1	1.492620
21.418383	0.1	1.489580
21.420050	0.1	1.487851
21.421717	0.1	1.487911
21.423383	0.1	1.489639
21.425050	0.1	1.492262
21.426717	0.1	1.494467
21.428383	0.1	1.493096
21.430050	0.1	1.485288
21.431717	0.1	1.472414
21.433383	0.1	1.459956
21.435050	0.1	1.451194
21.436717	0.1	1.446188
21.438383	0.1	1.443982
21.440050	0.1	1.443744
21.441717	0.1	1.444042
21.443383	0.1	1.444101
21.445050	0.1	1.443803
21.446717	0.1	1.443267
21.448383	0.1	1.442194
21.450050	0.1	1.438975
21.451717	0.1	1.433075
21.453383	0.1	1.425505
21.455050	0.1	1.417577
21.456717	0.1	1.410186
21.458383	0.1	1.403749
21.460050	0.1	1.398146
21.461717	0.1	1.392663
21.463383	0.1	1.386285
21.465050	0.1	1.377761
21.466717	0.1	1.366735
21.468383	0.1	1.353502
21.470050	0.1	1.338899
21.471717	0.1	1.324534
21.473383	0.1	1.312316
21.475050	0.1	1.303136
21.476717	0.1	1.296103
21.478383	0.1	1.289845
21.480050	0.1	1.283646
21.481717	0.1	1.276910
21.483383	0.1	1.268923
21.485050	0.1	1.259863
21.486717	0.1	1.251042
21.488383	0.1	1.243055
21.490050	0.1	1.235604
21.491717	0.1	1.228511
21.493383	0.1	1.222551
21.495050	0.1	1.217723
21.496717	0.1	1.212359
21.498383	0.1	1.204491
21.500050	0.1	1.193345
21.501717	0.1	1.179576
21.503383	0.1	1.164317
21.505050	0.1	1.149416
21.506717	0.1	1.137495
21.508383	0.1	1.130402
21.510050	0.1	1.127124
21.511717	0.1	1.125574
21.513383	0.1	1.124978
21.515050	0.1	1.125634
21.516717	0.1	1.127243
21.518383	0.1	1.127660
21.520050	0.1	1.123905
21.521717	0.1	1.115322
21.523383	0.1	1.104772
21.525050	0.1	1.096785
21.526717	0.1	1.094222
21.528383	0.1	1.096964
21.530050	0.1	1.101732
21.531717	0.1	1.104593
21.533383	0.1	1.103699
21.535050	0.1	1.099289
21.536717	0.1	1.093149
21.538383	0.1	1.087904
21.540050	0.1	1.084983
21.541717	0.1	1.083195
21.543383	0.1	1.080155
21.545050	0.1	1.073897
21.546717	0.1	1.064360
21.548383	0.1	1.053035
21.550050	0.1	1.042664
21.551717	0.1	1.035988
21.553383	0.1	1.034200
21.555050	0.1	1.035988
21.556717	0.1	1.039267
21.558383	0.1	1.042366
21.560050	0.1	1.043916
21.561717	0.1	1.043260
21.563383	0.1	1.040399
21.565050	0.1	1.035810
21.566717	0.1	1.030624
21.568383	0.1	1.026571
21.570050	0.1	1.024008
21.571717	0.1	1.021266
21.573383	0.1	1.016975
21.575050	0.1	1.011252
21.576717	0.1	1.005590
21.578383	0.1	1.000524
21.580050	0.1	0.995815
21.581717	0.1	0.990748
21.583383	0.1	0.985026
21.585050	0.1	0.978708
21.586717	0.1	0.973940
21.588383	0.1	0.973582
21.590050	0.1	0.977933
21.591717	0.1	0.983954
21.593383	0.1	0.987649
21.595050	0.1	0.986874
21.596717	0.1	0.982463
21.598383	0.1	0.976563
21.600050	0.1	0.970483
21.601717	0.1	0.964880
21.603383	0.1	0.960231
21.605050	0.1	0.957012
21.606717	0.1	0.955164
21.608383	0.1	0.954807
21.610050	0.1	0.955164
21.611717	0.1	0.955641
21.613383	0.1	0.956655
21.615050	0.1	0.958741
21.616717	0.1	0.960767
21.618383	0.1	0.960827
21.620050	0.1	0.958026
21.621717	0.1	0.952721
21.623383	0.1	0.945985
21.625050	0.1	0.940383
21.626717	0.1	0.937939
21.628383	0.1	0.937998
21.630050	0.1	0.939012
21.631717	0.1	0.940025
21.633383	0.1	0.940800
21.635050	0.1	0.940740
21.636717	0.1	0.939310
21.638383	0.1	0.935793
21.640050	0.1	0.930190
21.641717	0.1	0.924885
21.643383	0.1	0.922144
21.645050	0.1	0.922084
21.646717	0.1	0.923693
21.648383	0.1	0.926733
21.650050	0.1	0.932097
21.651717	0.1	0.939906
21.653383	0.1	0.948727
21.655050	0.1	0.957012
21.656717	0.1	0.964940
21.658383	0.1	0.973404
21.660050	0.1	0.981569
21.661717	0.1	0.987351
21.663383	0.1	0.989139
21.665050	0.1	0.986517
21.666717	0.1	0.980556
21.668383	0.1	0.973880
21.670050	0.1	0.968576
21.671717	0.1	0.964999
21.673383	0.1	0.963092
21.675050	0.1	0.963152
21.676717	0.1	0.965118
21.678383	0.1	0.968397
21.680050	0.1	0.971496
21.681717	0.1	0.972986
21.683383	0.1	0.973046
21.685050	0.1	0.973404
21.686717	0.1	0.975490
21.688383	0.1	0.980258
21.690050	0.1	0.988364
21.691717	0.1	0.999212
21.693383	0.1	1.010597
21.695050	0.1	1.020432
21.696717	0.1	1.027644
21.698383	0.1	1.031518
21.700050	0.1	1.032114
21.701717	0.1	1.030803
21.703383	0.1	1.028597
21.705050	0.1	1.026154
21.706717	0.1	1.024723
21.708383	0.1	1.025856
21.710050	0.1	1.029790
21.711717	0.1	1.035214
21.713383	0.1	1.040876
21.715050	0.1	1.045644
21.716717	0.1	1.048744
21.718383	0.1	1.049161
21.720050	0.1	1.046598
21.721717	0.1	1.041949
21.723383	0.1	1.037121
21.725050	0.1	1.033008
21.726717	0.1	1.029670
21.728383	0.1	1.026988
21.730050	0.1	1.025081
21.731717	0.1	1.024008
21.733383	0.1	1.024187
21.735050	0.1	1.025438
21.736717	0.1	1.026809
21.738383	0.1	1.027525
21.740050	0.1	1.027405
21.741717	0.1	1.026273
21.743383	0.1	1.023531
21.745050	0.1	1.019538
21.746717	0.1	1.015544
21.748383	0.1	1.012325
21.750050	0.1	1.009286
21.751717	0.1	1.005352
21.753383	0.1	0.999808
21.755050	0.1	0.993133
21.756717	0.1	0.986815
21.758383	0.1	0.981569
21.760050	0.1	0.977099
21.761717	0.1	0.972152
21.763383	0.1	0.965416
21.765050	0.1	0.957131
21.766717	0.1	0.948429
21.768383	0.1	0.940561
21.770050	0.1	0.935078
21.771717	0.1	0.933349
21.773383	0.1	0.933647
21.775050	0.1	0.932038
21.776717	0.1	0.925601
21.778383	0.1	0.913918
21.780050	0.1	0.899315
21.781717	0.1	0.885844
21.783383	0.1	0.877678
21.785050	0.1	0.876486
21.786717	0.1	0.880361
21.788383	0.1	0.884831
21.790050	0.1	0.885725
21.791717	0.1	0.881195
21.793383	0.1	0.873327
21.795050	0.1	0.865936
21.796717	0.1	0.860632
21.798383	0.1	0.856340
21.800050	0.1	0.852406
21.801717	0.1	0.849128
21.803383	0.1	0.845969
21.805050	0.1	0.842631
21.806717	0.1	0.840187
21.808383	0.1	0.838280
21.810050	0.1	0.834346
21.811717	0.1	0.827491
21.813383	0.1	0.820279
21.815050	0.1	0.816047
21.816717	0.1	0.816822
21.818383	0.1	0.821888
21.820050	0.1	0.827849
21.821717	0.1	0.830770
21.823383	0.1	0.828981
21.825050	0.1	0.823140
21.826717	0.1	0.814796
21.828383	0.1	0.806868
21.830050	0.1	0.803471
21.831717	0.1	0.806510
21.833383	0.1	0.814378
21.835050	0.1	0.824273
21.836717	0.1	0.834465
21.838383	0.1	0.843823
21.840050	0.1	0.851154
21.841717	0.1	0.855863
21.843383	0.1	0.858307
21.845050	0.1	0.859439
21.846717	0.1	0.859916
21.848383	0.1	0.860155
21.850050	0.1	0.860035
21.851717	0.1	0.859499
21.853383	0.1	0.858963
21.855050	0.1	0.858665
21.856717	0.1	0.858188
21.858383	0.1	0.857294
21.860050	0.1	0.856221
21.861717	0.1	0.856161
21.863383	0.1	0.858724
21.865050	0.1	0.864744
21.866717	0.1	0.873208
21.868383	0.1	0.881970
21.870050	0.1	0.888765
21.871717	0.1	0.892639
21.873383	0.1	0.893533
21.875050	0.1	0.892758
21.876717	0.1	0.892818
21.878383	0.1	0.894785
21.880050	0.1	0.897646
21.881717	0.1	0.900626
21.883383	0.1	0.904679
21.885050	0.1	0.910699
21.886717	0.1	0.917971
21.888383	0.1	0.925005
21.890050	0.1	0.930369
21.891717	0.1	0.932574
21.893383	0.1	0.931084
21.895050	0.1	0.927031
21.896717	0.1	0.922203
21.898383	0.1	0.918210
21.900050	0.1	0.916064
21.901717	0.1	0.916302
21.903383	0.1	0.918746
21.905050	0.1	0.922620
21.906717	0.1	0.926971
21.908383	0.1	0.929892
21.910050	0.1	0.929117
21.911717	0.1	0.924408
21.913383	0.1	0.917852
21.915050	0.1	0.911355
21.916717	0.1	0.906050
21.918383	0.1	0.902474
21.920050	0.1	0.899494
21.921717	0.1	0.895441
21.923383	0.1	0.889897
21.925050	0.1	0.884235
21.926717	0.1	0.880301
21.928383	0.1	0.879347
21.930050	0.1	0.882447
21.931717	0.1	0.889540
21.933383	0.1	0.898182
21.935050	0.1	0.904083
21.936717	0.1	0.904739
21.938383	0.1	0.901043
21.940050	0.1	0.896096
21.941717	0.1	0.892222
21.943383	0.1	0.890315
21.945050	0.1	0.889778
21.946717	0.1	0.889182
21.948383	0.1	0.886738
21.950050	0.1	0.881672
21.951717	0.1	0.875831
21.953383	0.1	0.872016
21.955050	0.1	0.870705
21.956717	0.1	0.869930
21.958383	0.1	0.868797
21.960050	0.1	0.868201
21.961717	0.1	0.868917
21.963383	0.1	0.870645
21.965050	0.1	0.873804
21.966717	0.1	0.878930
21.968383	0.1	0.885487
21.970050	0.1	0.891924
21.971717	0.1	0.897467
21.973383	0.1	0.900984
21.975050	0.1	0.901580
21.976717	0.1	0.899792
21.978383	0.1	0.897527
21.980050	0.1	0.897050
21.981717	0.1	0.900447
21.983383	0.1	0.908315
21.985050	0.1	0.918746
21.986717	0.1	0.928760
21.988383	0.1	0.937462
21.990050	0.1	0.945151
21.991717	0.1	0.951290
21.993383	0.1	0.955701
21.995050	0.1	0.959694
21.996717	0.1	0.964999
21.998383	0.1	0.972688
22.000050	0.1	0.983000
22.001717	0.1	0.995040
22.003383	0.1	1.007080
22.005050	0.1	1.017690
22.006717	0.1	1.027346
22.008383	0.1	1.037061
22.010050	0.1	1.046956
22.011717	0.1	1.055837
22.013383	0.1	1.063466
22.015050	0.1	1.071751
22.016717	0.1	1.083136
22.018383	0.1	1.098573
22.020050	0.1	1.116872
22.021717	0.1	1.136303
22.023383	0.1	1.155853
22.025050	0.1	1.174510
22.026717	0.1	1.191020
22.028383	0.1	1.204133
22.030050	0.1	1.213849
22.031717	0.1	1.223147
22.033383	0.1	1.236200
22.035050	0.1	1.254737
22.036717	0.1	1.276612
22.038383	0.1	1.299679
22.040050	0.1	1.324534
22.041717	0.1	1.352489
22.043383	0.1	1.382589
22.045050	0.1	1.412153
22.046717	0.1	1.439571
22.048383	0.1	1.465499
22.050050	0.1	1.491547
22.051717	0.1	1.518130
22.053383	0.1	1.544774
22.055050	0.1	1.571417
22.056717	0.1	1.599014
22.058383	0.1	1.628459
22.060050	0.1	1.659632
22.061717	0.1	1.692057
22.063383	0.1	1.725137
22.065050	0.1	1.757622
22.066717	0.1	1.788139
22.068383	0.1	1.816392
22.070050	0.1	1.843512
22.071717	0.1	1.871109
22.073383	0.1	1.900494
22.075050	0.1	1.929760
22.076717	0.1	1.954556
22.078383	0.1	1.972854
22.080050	0.1	1.986683
22.081717	0.1	1.998901
22.083383	0.1	2.011180
22.085050	0.1	2.024114
22.086717	0.1	2.037406
22.088383	0.1	2.050161
22.090050	0.1	2.061844
22.091717	0.1	2.072871
22.093383	0.1	2.083123
22.095050	0.1	2.092004
22.096717	0.1	2.098560
22.098383	0.1	2.101064
22.100050	0.1	2.097368
22.101717	0.1	2.086640
22.103383	0.1	2.070904
22.105050	0.1	2.053440
22.106717	0.1	2.036333
22.108383	0.1	2.019644
22.110050	0.1	2.002299
22.111717	0.1	1.983464
22.113383	0.1	1.963139
22.115050	0.1	1.941562
22.116717	0.1	1.918554
22.118383	0.1	1.893997
22.120050	0.1	1.868665
22.121717	0.1	1.843512
22.123383	0.1	1.819432
22.125050	0.1	1.796782
22.126717	0.1	1.775682
22.128383	0.1	1.755297
22.130050	0.1	1.734197
22.131717	0.1	1.712084
22.133383	0.1	1.691103
22.135050	0.1	1.672447
22.136717	0.1	1.655161
22.138383	0.1	1.638651
22.140050	0.1	1.623631
22.141717	0.1	1.611412
22.143383	0.1	1.602352
22.145050	0.1	1.596093
22.146717	0.1	1.591086
22.148383	0.1	1.585364
22.150050	0.1	1.579285
22.151717	0.1	1.576245
22.153383	0.1	1.578271
22.155050	0.1	1.583815
22.156717	0.1	1.590788
22.158383	0.1	1.598001
22.160050	0.1	1.604974
22.161717	0.1	1.613081
22.163383	0.1	1.625002
22.165050	0.1	1.643002
22.166717	0.1	1.667678
22.168383	0.1	1.698077
22.170050	0.1	1.731038
22.171717	0.1	1.763463
22.173383	0.1	1.795590
22.175050	0.1	1.830161
22.176717	0.1	1.869440
22.178383	0.1	1.912356
22.180050	0.1	1.956463
22.181717	0.1	2.000094
22.183383	0.1	2.042711
22.185050	0.1	2.084911
22.186717	0.1	2.128601
22.188383	0.1	2.175868
22.190050	0.1	2.227545
22.191717	0.1	2.284706
22.193383	0.1	2.348900
22.195050	0.1	2.419472
22.196717	0.1	2.493918
22.198383	0.1	2.570748
22.200050	0.1	2.648890
22.201717	0.1	2.725423
22.203383	0.1	2.797842
22.205050	0.1	2.866924
22.206717	0.1	2.935708
22.208383	0.1	3.007710
22.210050	0.1	3.084302
22.211717	0.1	3.163815
22.213383	0.1	3.242076
22.215050	0.1	3.315747
22.216717	0.1	3.384650
22.218383	0.1	3.451109
22.220050	0.1	3.517807
22.221717	0.1	3.586233
22.223383	0.1	3.656388
22.225050	0.1	3.726721
22.226717	0.1	3.794611
22.228383	0.1	3.857494
22.230050	0.1	3.913284
22.231717	0.1	3.960014
22.233383	0.1	3.996492
22.235050	0.1	4.023314
22.236717	0.1	4.042864
22.238383	0.1	4.057765
22.240050	0.1	4.069329
22.241717	0.1	4.077673
22.243383	0.1	4.082561
22.245050	0.1	4.083693
22.246717	0.1	4.079879
22.248383	0.1	4.070521
22.250050	0.1	4.055321
22.251717	0.1	4.033745
22.253383	0.1	4.005909
22.255050	0.1	3.972531
22.256717	0.1	3.933430
22.258383	0.1	3.886402
22.260050	0.1	3.828585
22.261717	0.1	3.759742
22.263383	0.1	3.682733
22.265050	0.1	3.602386
22.266717	0.1	3.522814
22.268383	0.1	3.446341
22.270050	0.1	3.371656
22.271717	0.1	3.296018
22.273383	0.1	3.217280
22.275050	0.1	3.133893
22.276717	0.1	3.044486
22.278383	0.1	2.949238
22.280050	0.1	2.849698
22.281717	0.1	2.747893
22.283383	0.1	2.646089
22.285050	0.1	2.546072
22.286717	0.1	2.449036
22.288383	0.1	2.355218
22.290050	0.1	2.264023
22.291717	0.1	2.175152
22.293383	0.1	2.090156
22.295050	0.1	2.011001
22.296717	0.1	1.937866
22.298383	0.1	1.869440
22.300050	0.1	1.803696
22.301717	0.1	1.738727
22.303383	0.1	1.673997
22.305050	0.1	1.610935
22.306717	0.1	1.551986
22.308383	0.1	1.498878
22.310050	0.1	1.450777
22.311717	0.1	1.404762
22.313383	0.1	1.358688
22.315050	0.1	1.312614
22.316717	0.1	1.267552
22.318383	0.1	1.225650
22.320050	0.1	1.189172
22.321717	0.1	1.158953
22.323383	0.1	1.135230
22.325050	0.1	1.117408
22.326717	0.1	1.104474
22.328383	0.1	1.094639
22.330050	0.1	1.085758
22.331717	0.1	1.076460
22.333383	0.1	1.066566
22.335050	0.1	1.056433
22.336717	0.1	1.047373
22.338383	0.1	1.041353
22.340050	0.1	1.039326
22.341717	0.1	1.039982
22.343383	0.1	1.041710
22.345050	0.1	1.044273
22.346717	0.1	1.047969
22.348383	0.1	1.052737
22.350050	0.1	1.057804
22.351717	0.1	1.062632
22.353383	0.1	1.068175
22.355050	0.1	1.076460
22.356717	0.1	1.088142
22.358383	0.1	1.101554
22.360050	0.1	1.114070
22.361717	0.1	1.124740
22.363383	0.1	1.133919
22.365050	0.1	1.142144
22.366717	0.1	1.150012
22.368383	0.1	1.159728
22.370050	0.1	1.173675
22.371717	0.1	1.191735
22.373383	0.1	1.210690
22.375050	0.1	1.227558
22.376717	0.1	1.242220
22.378383	0.1	1.255989
22.380050	0.1	1.270771
22.381717	0.1	1.288414
22.383383	0.1	1.309514
22.385050	0.1	1.332343
22.386717	0.1	1.353979
22.388383	0.1	1.372457
22.390050	0.1	1.385987
22.391717	0.1	1.394928
22.393383	0.1	1.403034
22.395050	0.1	1.414776
22.396717	0.1	1.430571
22.398383	0.1	1.447439
22.400050	0.1	1.462758
22.401717	0.1	1.476467
22.403383	0.1	1.490235
22.405050	0.1	1.505792
22.406717	0.1	1.523852
22.408383	0.1	1.544118
22.410050	0.1	1.564980
22.411717	0.1	1.584768
22.413383	0.1	1.603067
22.415050	0.1	1.620948
22.416717	0.1	1.640558
22.418383	0.1	1.662552
22.420050	0.1	1.685679
22.421717	0.1	1.708984
22.423383	0.1	1.733005
22.425050	0.1	1.758635
22.426717	0.1	1.785636
22.428383	0.1	1.814008
22.430050	0.1	1.844645
22.431717	0.1	1.877844
22.433383	0.1	1.911700
22.435050	0.1	1.944363
22.436717	0.1	1.976013
22.438383	0.1	2.008855
22.440050	0.1	2.045155
22.441717	0.1	2.086938
22.443383	0.1	2.134979
22.445050	0.1	2.187729
22.446717	0.1	2.241671
22.448383	0.1	2.294541
22.450050	0.1	2.347827
22.451717	0.1	2.404153
22.453383	0.1	2.465010
22.455050	0.1	2.531469
22.456717	0.1	2.603650
22.458383	0.1	2.679706
22.460050	0.1	2.756834
22.461717	0.1	2.833426
22.463383	0.1	2.911329
22.465050	0.1	2.994359
22.466717	0.1	3.084302
22.468383	0.1	3.180266
22.470050	0.1	3.281474
22.471717	0.1	3.387571
22.473383	0.1	3.497422
22.475050	0.1	3.609598
22.476717	0.1	3.724277
22.478383	0.1	3.842712
22.480050	0.1	3.967285
22.481717	0.1	4.100383
22.483383	0.1	4.241884
22.485050	0.1	4.388929
22.486717	0.1	4.539252
22.488383	0.1	4.692078
22.490050	0.1	4.847169
22.491717	0.1	5.006016
22.493383	0.1	5.171836
22.495050	0.1	5.346775
22.496717	0.1	5.530358
22.498383	0.1	5.721867
22.500050	0.1	5.921185
22.501717	0.1	6.128133
22.503383	0.1	6.341756
22.505050	0.1	6.562770
22.506717	0.1	6.793321
22.508383	0.1	7.035196
22.510050	0.1	7.289112
22.511717	0.1	7.555247
22.513383	0.1	7.833839
22.515050	0.1	8.125365
22.516717	0.1	8.429468
22.518383	0.1	8.744896
22.520050	0.1	9.070933
22.521717	0.1	9.407759
22.523383	0.1	9.756685
22.525050	0.1	10.119737
22.526717	0.1	10.499240
22.528383	0.1	10.895491
22.530050	0.1	11.306644
22.531717	0.1	11.730612
22.533383	0.1	12.166680
22.535050	0.1	12.614787
22.536717	0.1	13.073982
22.538383	0.1	13.542653
22.540050	0.1	14.020801
22.541717	0.1	14.509798
22.543383	0.1	15.010239
22.545050	0.1	15.520633
22.546717	0.1	16.037465
22.548383	0.1	16.556204
22.550050	0.1	17.072500
22.551717	0.1	17.583550
22.553383	0.1	18.087865
22.555050	0.1	18.583954
22.556717	0.1	19.070448
22.558383	0.1	19.545199
22.560050	0.1	20.005227
22.561717	0.1	20.447077
22.563383	0.1	20.867647
22.565050	0.1	21.263481
22.566717	0.1	21.631004
22.568383	0.1	21.967412
22.570050	0.1	22.270979
22.571717	0.1	22.540988
22.573383	0.1	22.777261
22.575050	0.1	22.979082
22.576717	0.1	23.144187
22.578383	0.1	23.269535
22.580050	0.1	23.353757
22.581717	0.1	23.397149
22.583383	0.1	23.399354
22.585050	0.1	23.357691
22.586717	0.1	23.269714
22.588383	0.1	23.136140
22.590050	0.1	22.959532
22.591717	0.1	22.741498
22.593383	0.1	22.482754
22.595050	0.1	22.184492
22.596717	0.1	21.849634
22.598383	0.1	21.481456
22.600050	0.1	21.082999
22.601717	0.1	20.655752
22.603383	0.1	20.200969
22.605050	0.1	19.720615
22.606717	0.1	19.217135
22.608383	0.1	18.693389
22.610050	0.1	18.152774
22.611717	0.1	17.597974
22.613383	0.1	17.030419
22.615050	0.1	16.451658
22.616717	0.1	15.864910
22.618383	0.1	15.274585
22.620050	0.1	14.684618
22.621717	0.1	14.097691
22.623383	0.1	13.515712
22.625050	0.1	12.939990
22.626717	0.1	12.370885
22.628383	0.1	11.807800
22.630050	0.1	11.251152
22.631717	0.1	10.705114
22.633383	0.1	10.175765
22.635050	0.1	9.666622
22.636717	0.1	9.177089
22.638383	0.1	8.705140
22.640050	0.1	8.249462
22.641717	0.1	7.809997
22.643383	0.1	7.388056
22.645050	0.1	6.986440
22.646717	0.1	6.606758
22.648383	0.1	6.248534
22.650050	0.1	5.909264
22.651717	0.1	5.586088
22.653383	0.1	5.277634
22.655050	0.1	4.985154
22.656717	0.1	4.710913
22.658383	0.1	4.455865
22.660050	0.1	4.218757
22.661717	0.1	3.998399
22.663383	0.1	3.794134
22.665050	0.1	3.605306
22.666717	0.1	3.431201
22.668383	0.1	3.271282
22.670050	0.1	3.125191
22.671717	0.1	2.992511
22.673383	0.1	2.871931
22.675050	0.1	2.761126
22.676717	0.1	2.659142
22.678383	0.1	2.568722
22.680050	0.1	2.492488
22.681717	0.1	2.430022
22.683383	0.1	2.378225
22.685050	0.1	2.333522
22.686717	0.1	2.293050
22.688383	0.1	2.255499
22.690050	0.1	2.221763
22.691717	0.1	2.193630
22.693383	0.1	2.172470
22.695050	0.1	2.158523
22.696717	0.1	2.151907
22.698383	0.1	2.152324
22.700050	0.1	2.158284
22.701717	0.1	2.169013
22.703383	0.1	2.184868
22.705050	0.1	2.205908
22.706717	0.1	2.231240
22.708383	0.1	2.259135
22.710050	0.1	2.287865
22.711717	0.1	2.317011
22.713383	0.1	2.348423
22.715050	0.1	2.384305
22.716717	0.1	2.424300
22.718383	0.1	2.465129
22.720050	0.1	2.503574
22.721717	0.1	2.538800
22.723383	0.1	2.572894
22.725050	0.1	2.609968
22.726717	0.1	2.652645
22.728383	0.1	2.699793
22.730050	0.1	2.747178
22.731717	0.1	2.791882
22.733383	0.1	2.834082
22.735050	0.1	2.874375
22.736717	0.1	2.912164
22.738383	0.1	2.946854
22.740050	0.1	2.978683
22.741717	0.1	3.006995
22.743383	0.1	3.030956
22.745050	0.1	3.052175
22.746717	0.1	3.072918
22.748383	0.1	3.092051
22.750050	0.1	3.106237
22.751717	0.1	3.114701
22.753383	0.1	3.118396
22.755050	0.1	3.117919
22.756717	0.1	3.113270
22.758383	0.1	3.103852
22.760050	0.1	3.088534
22.761717	0.1	3.066838
22.763383	0.1	3.039003
22.765050	0.1	3.006578
22.766717	0.1	2.972126
22.768383	0.1	2.937854
22.770050	0.1	2.903640
22.771717	0.1	2.866686
22.773383	0.1	2.823711
22.775050	0.1	2.774060
22.776717	0.1	2.719760
22.778383	0.1	2.662540
22.780050	0.1	2.603471
22.781717	0.1	2.544165
22.783383	0.1	2.485752
22.785050	0.1	2.428234
22.786717	0.1	2.370536
22.788383	0.1	2.311409
22.790050	0.1	2.249658
22.791717	0.1	2.185166
22.793383	0.1	2.119601
22.795050	0.1	2.054870
22.796717	0.1	1.991034
22.798383	0.1	1.927078
22.800050	0.1	1.862526
22.801717	0.1	1.797736
22.803383	0.1	1.733363
22.805050	0.1	1.670361
22.806717	0.1	1.609743
22.808383	0.1	1.552165
22.810050	0.1	1.498342
22.811717	0.1	1.447558
22.813383	0.1	1.397789
22.815050	0.1	1.348436
22.816717	0.1	1.300752
22.818383	0.1	1.255214
22.820050	0.1	1.211047
22.821717	0.1	1.168072
22.823383	0.1	1.127839
22.825050	0.1	1.091302
22.826717	0.1	1.057684
22.828383	0.1	1.026034
22.830050	0.1	0.996590
22.831717	0.1	0.970066
22.833383	0.1	0.946820
22.835050	0.1	0.925422
22.836717	0.1	0.903964
22.838383	0.1	0.881672
22.840050	0.1	0.859857
22.841717	0.1	0.839710
22.843383	0.1	0.821412
22.845050	0.1	0.805140
22.846717	0.1	0.792027
22.848383	0.1	0.782311
22.850050	0.1	0.774026
22.851717	0.1	0.764608
22.853383	0.1	0.752747
22.855050	0.1	0.738978
22.856717	0.1	0.724435
22.858383	0.1	0.710547
22.860050	0.1	0.698566
22.861717	0.1	0.689209
22.863383	0.1	0.682652
22.865050	0.1	0.678897
22.866717	0.1	0.677824
22.868383	0.1	0.678122
22.870050	0.1	0.678062
22.871717	0.1	0.677228
22.873383	0.1	0.677109
22.875050	0.1	0.678778
22.876717	0.1	0.681222
22.878383	0.1	0.682652
22.880050	0.1	0.682652
22.881717	0.1	0.681043
22.883383	0.1	0.678062
22.885050	0.1	0.674605
22.886717	0.1	0.672042
22.888383	0.1	0.671089
22.890050	0.1	0.671506
22.891717	0.1	0.671744
22.893383	0.1	0.670135
22.895050	0.1	0.665903
22.896717	0.1	0.660360
22.898383	0.1	0.655413
22.900050	0.1	0.652432
22.901717	0.1	0.651717
22.903383	0.1	0.652969
22.905050	0.1	0.655294
22.906717	0.1	0.658095
22.908383	0.1	0.660837
22.910050	0.1	0.662983
22.911717	0.1	0.664711
22.913383	0.1	0.667274
22.915050	0.1	0.671744
22.916717	0.1	0.677586
22.918383	0.1	0.683904
22.920050	0.1	0.690460
22.921717	0.1	0.696838
22.923383	0.1	0.702083
22.925050	0.1	0.706017
22.926717	0.1	0.709593
22.928383	0.1	0.714243
22.930050	0.1	0.720263
22.931717	0.1	0.726283
22.933383	0.1	0.730515
22.935050	0.1	0.732064
22.936717	0.1	0.730932
22.938383	0.1	0.728488
22.940050	0.1	0.726938
22.941717	0.1	0.728071
22.943383	0.1	0.732660
22.945050	0.1	0.740469
22.946717	0.1	0.750184
22.948383	0.1	0.759363
22.950050	0.1	0.765741
22.951717	0.1	0.769079
22.953383	0.1	0.771821
22.955050	0.1	0.777423
22.956717	0.1	0.786543
22.958383	0.1	0.797629
22.960050	0.1	0.808775
22.961717	0.1	0.818074
22.963383	0.1	0.824094
22.965050	0.1	0.827372
22.966717	0.1	0.830233
22.968383	0.1	0.834346
22.970050	0.1	0.840068
22.971717	0.1	0.846982
22.973383	0.1	0.854015
22.975050	0.1	0.860930
22.976717	0.1	0.868797
22.978383	0.1	0.878215
22.980050	0.1	0.888586
22.981717	0.1	0.898898
22.983383	0.1	0.909150
22.985050	0.1	0.920117
22.986717	0.1	0.933766
22.988383	0.1	0.951648
22.990050	0.1	0.972152
22.991717	0.1	0.991583
22.993383	0.1	1.007676
22.995050	0.1	1.022220
22.996717	0.1	1.038432
22.998383	0.1	1.057088
23.000050	0.1	1.075983
23.001717	0.1	1.093268
23.003383	0.1	1.108885
23.005050	0.1	1.123548
23.006717	0.1	1.137257
23.008383	0.1	1.151085
23.010050	0.1	1.166463
23.011717	0.1	1.184523
23.013383	0.1	1.204848
23.015050	0.1	1.226068
23.016717	0.1	1.247227
23.018383	0.1	1.267970
23.020050	0.1	1.288712
23.021717	0.1	1.310706
23.023383	0.1	1.335085
23.025050	0.1	1.361251
23.026717	0.1	1.387417
23.028383	0.1	1.411259
23.030050	0.1	1.431286
23.031717	0.1	1.447201
23.033383	0.1	1.459181
23.035050	0.1	1.468718
23.036717	0.1	1.478136
23.038383	0.1	1.489461
23.040050	0.1	1.502514
23.041717	0.1	1.515389
23.043383	0.1	1.526117
23.045050	0.1	1.533985
23.046717	0.1	1.539409
23.048383	0.1	1.543939
23.050050	0.1	1.549542
23.051717	0.1	1.556873
23.053383	0.1	1.564860
23.055050	0.1	1.571775
23.056717	0.1	1.576185
23.058383	0.1	1.576483
23.060050	0.1	1.571834
23.061717	0.1	1.563192
23.063383	0.1	1.552105
23.065050	0.1	1.538873
23.066717	0.1	1.522780
23.068383	0.1	1.504362
23.070050	0.1	1.485407
23.071717	0.1	1.467705
23.073383	0.1	1.451433
23.075050	0.1	1.435459
23.076717	0.1	1.418948
23.078383	0.1	1.401365
23.080050	0.1	1.381397
23.081717	0.1	1.358688
23.083383	0.1	1.334906
23.085050	0.1	1.311660
23.086717	0.1	1.288414
23.088383	0.1	1.263619
23.090050	0.1	1.237035
23.091717	0.1	1.211047
23.093383	0.1	1.188219
23.095050	0.1	1.169145
23.096717	0.1	1.151681
23.098383	0.1	1.133263
23.100050	0.1	1.112402
23.101717	0.1	1.089215
23.103383	0.1	1.063943
23.105050	0.1	1.036465
23.106717	0.1	1.007676
23.108383	0.1	0.979960
23.110050	0.1	0.956237
23.111717	0.1	0.938535
23.113383	0.1	0.926495
23.115050	0.1	0.917077
23.116717	0.1	0.906944
23.118383	0.1	0.894547
23.120050	0.1	0.879884
23.121717	0.1	0.862956
23.123383	0.1	0.843585
23.125050	0.1	0.823259
23.126717	0.1	0.805974
23.128383	0.1	0.795960
23.130050	0.1	0.793517
23.131717	0.1	0.795543
23.133383	0.1	0.798464
23.135050	0.1	0.799358
23.136717	0.1	0.795901
23.138383	0.1	0.788152
23.140050	0.1	0.778854
23.141717	0.1	0.771225
23.143383	0.1	0.765622
23.145050	0.1	0.760019
23.146717	0.1	0.753164
23.148383	0.1	0.745773
23.150050	0.1	0.739157
23.151717	0.1	0.733733
23.153383	0.1	0.730395
23.155050	0.1	0.729978
23.156717	0.1	0.731826
23.158383	0.1	0.734389
23.160050	0.1	0.736713
23.161717	0.1	0.738561
23.163383	0.1	0.739515
23.165050	0.1	0.738740
23.166717	0.1	0.735164
23.168383	0.1	0.728726
23.170050	0.1	0.721395
23.171717	0.1	0.716090
23.173383	0.1	0.715077
23.175050	0.1	0.719070
23.176717	0.1	0.726283
23.178383	0.1	0.734150
23.180050	0.1	0.741303
23.181717	0.1	0.746548
23.183383	0.1	0.748217
23.185050	0.1	0.745416
23.186717	0.1	0.739157
23.188383	0.1	0.731707
23.190050	0.1	0.725627
23.191717	0.1	0.722528
23.193383	0.1	0.722170
23.195050	0.1	0.722826
23.196717	0.1	0.722647
23.198383	0.1	0.720441
23.200050	0.1	0.716507
23.201717	0.1	0.711918
23.203383	0.1	0.707328
23.205050	0.1	0.703335
23.206717	0.1	0.701308
23.208383	0.1	0.701070
23.210050	0.1	0.700116
23.211717	0.1	0.696123
23.213383	0.1	0.689328
23.215050	0.1	0.681698
23.216717	0.1	0.674963
23.218383	0.1	0.669360
23.220050	0.1	0.664234
23.221717	0.1	0.658512
23.223383	0.1	0.652969
23.225050	0.1	0.649571
23.226717	0.1	0.648856
23.228383	0.1	0.648558
23.230050	0.1	0.646174
23.231717	0.1	0.641286
23.233383	0.1	0.634670
23.235050	0.1	0.626326
23.236717	0.1	0.616491
23.238383	0.1	0.607669
23.240050	0.1	0.602722
23.241717	0.1	0.602126
23.243383	0.1	0.604034
23.245050	0.1	0.605941
23.246717	0.1	0.606239
23.248383	0.1	0.604928
23.250050	0.1	0.601649
23.251717	0.1	0.595570
23.253383	0.1	0.587285
23.255050	0.1	0.579834
23.256717	0.1	0.576615
23.258383	0.1	0.578523
23.260050	0.1	0.583649
23.261717	0.1	0.589788
23.263383	0.1	0.595748
23.265050	0.1	0.601351
23.266717	0.1	0.606477
23.268383	0.1	0.609458
23.270050	0.1	0.608325
23.271717	0.1	0.603080
23.273383	0.1	0.596046
23.275050	0.1	0.589550
23.276717	0.1	0.585318
23.278383	0.1	0.584066
23.280050	0.1	0.585556
23.281717	0.1	0.589490
23.283383	0.1	0.595152
23.285050	0.1	0.601351
23.286717	0.1	0.606716
23.288383	0.1	0.610292
23.290050	0.1	0.612080
23.291717	0.1	0.613272
23.293383	0.1	0.615835
23.295050	0.1	0.620246
23.296717	0.1	0.624657
23.298383	0.1	0.627279
23.300050	0.1	0.628889
23.301717	0.1	0.630736
23.303383	0.1	0.632346
23.305050	0.1	0.632644
23.306717	0.1	0.631273
23.308383	0.1	0.629306
23.310050	0.1	0.628710
23.311717	0.1	0.630915
23.313383	0.1	0.636160
23.315050	0.1	0.643313
23.316717	0.1	0.650764
23.318383	0.1	0.656962
23.320050	0.1	0.661671
23.321717	0.1	0.666440
23.323383	0.1	0.672877
23.325050	0.1	0.681937
23.326717	0.1	0.692844
23.328383	0.1	0.703096
23.330050	0.1	0.709951
23.331717	0.1	0.712514
23.333383	0.1	0.711680
23.335050	0.1	0.709832
23.336717	0.1	0.708938
23.338383	0.1	0.709593
23.340050	0.1	0.711024
23.341717	0.1	0.711620
23.343383	0.1	0.710368
23.345050	0.1	0.707209
23.346717	0.1	0.702858
23.348383	0.1	0.698268
23.350050	0.1	0.694692
23.351717	0.1	0.693381
23.353383	0.1	0.694752
23.355050	0.1	0.697434
23.356717	0.1	0.698745
23.358383	0.1	0.696480
23.360050	0.1	0.690162
23.361717	0.1	0.681222
23.363383	0.1	0.672638
23.365050	0.1	0.667095
23.366717	0.1	0.664473
23.368383	0.1	0.663221
23.370050	0.1	0.661671
23.371717	0.1	0.658751
23.373383	0.1	0.654101
23.375050	0.1	0.647724
23.376717	0.1	0.640214
23.378383	0.1	0.632823
23.380050	0.1	0.626385
23.381717	0.1	0.621498
23.383383	0.1	0.618517
23.385050	0.1	0.616670
23.386717	0.1	0.613868
23.388383	0.1	0.609338
23.390050	0.1	0.604928
23.391717	0.1	0.603437
23.393383	0.1	0.605822
23.395050	0.1	0.610352
23.396717	0.1	0.614166
23.398383	0.1	0.615835
23.400050	0.1	0.616193
23.401717	0.1	0.616968
23.403383	0.1	0.618637
23.405050	0.1	0.619769
23.406717	0.1	0.619590
23.408383	0.1	0.618517
23.410050	0.1	0.616670
23.411717	0.1	0.613451
23.413383	0.1	0.610113
23.415050	0.1	0.610292
23.416717	0.1	0.615954
23.418383	0.1	0.624299
23.420050	0.1	0.629962
23.421717	0.1	0.629723
23.423383	0.1	0.624895
23.425050	0.1	0.618875
23.426717	0.1	0.613630
23.428383	0.1	0.610411
23.430050	0.1	0.610590
23.431717	0.1	0.614822
23.433383	0.1	0.621557
23.435050	0.1	0.628412
23.436717	0.1	0.633597
23.438383	0.1	0.636399
23.440050	0.1	0.637710
23.441717	0.1	0.637949
23.443383	0.1	0.636339
23.445050	0.1	0.632346
23.446717	0.1	0.627458
23.448383	0.1	0.624001
23.450050	0.1	0.623882
23.451717	0.1	0.626504
23.453383	0.1	0.629187
23.455050	0.1	0.630558
23.456717	0.1	0.630796
23.458383	0.1	0.629127
23.460050	0.1	0.624955
23.461717	0.1	0.619650
23.463383	0.1	0.615001
23.465050	0.1	0.611305
23.466717	0.1	0.607908
23.468383	0.1	0.605106
23.470050	0.1	0.604153
23.471717	0.1	0.605285
23.473383	0.1	0.606835
23.475050	0.1	0.606835
23.476717	0.1	0.604272
23.478383	0.1	0.600040
23.480050	0.1	0.595689
23.481717	0.1	0.592470
23.483383	0.1	0.591099
23.485050	0.1	0.591457
23.486717	0.1	0.592411
23.488383	0.1	0.592589
23.490050	0.1	0.591517
23.491717	0.1	0.590146
23.493383	0.1	0.590682
23.495050	0.1	0.593662
23.496717	0.1	0.596762
23.498383	0.1	0.597060
23.500050	0.1	0.593960
23.501717	0.1	0.588715
23.503383	0.1	0.583112
23.505050	0.1	0.578702
23.506717	0.1	0.576735
23.508383	0.1	0.577152
23.510050	0.1	0.578940
23.511717	0.1	0.580490
23.513383	0.1	0.581026
23.515050	0.1	0.581682
23.516717	0.1	0.584006
23.518383	0.1	0.587761
23.520050	0.1	0.591278
23.521717	0.1	0.593483
23.523383	0.1	0.594795
23.525050	0.1	0.596821
23.526717	0.1	0.600755
23.528383	0.1	0.606537
23.530050	0.1	0.613511
23.531717	0.1	0.620723
23.533383	0.1	0.627339
23.535050	0.1	0.633299
23.536717	0.1	0.639021
23.538383	0.1	0.644565
23.540050	0.1	0.650108
23.541717	0.1	0.656605
23.543383	0.1	0.664473
23.545050	0.1	0.673175
23.546717	0.1	0.682533
23.548383	0.1	0.692964
23.550050	0.1	0.705361
23.551717	0.1	0.720203
23.553383	0.1	0.737786
23.555050	0.1	0.757754
23.556717	0.1	0.780404
23.558383	0.1	0.804722
23.560050	0.1	0.828087
23.561717	0.1	0.848115
23.563383	0.1	0.864148
23.565050	0.1	0.876963
23.566717	0.1	0.888646
23.568383	0.1	0.902832
23.570050	0.1	0.922382
23.571717	0.1	0.946701
23.573383	0.1	0.972927
23.575050	0.1	0.999212
23.576717	0.1	1.025498
23.578383	0.1	1.052082
23.580050	0.1	1.078665
23.581717	0.1	1.104534
23.583383	0.1	1.129806
23.585050	0.1	1.156032
23.586717	0.1	1.185119
23.588383	0.1	1.217663
23.590050	0.1	1.253367
23.591717	0.1	1.292706
23.593383	0.1	1.336336
23.595050	0.1	1.383483
23.596717	0.1	1.433194
23.598383	0.1	1.484871
23.600050	0.1	1.538634
23.601717	0.1	1.594842
23.603383	0.1	1.653373
23.605050	0.1	1.713276
23.606717	0.1	1.774013
23.608383	0.1	1.836121
23.610050	0.1	1.899719
23.611717	0.1	1.965344
23.613383	0.1	2.034247
23.615050	0.1	2.107024
23.616717	0.1	2.183080
23.618383	0.1	2.262592
23.620050	0.1	2.346814
23.621717	0.1	2.437115
23.623383	0.1	2.532721
23.625050	0.1	2.631128
23.626717	0.1	2.730191
23.628383	0.1	2.828837
23.630050	0.1	2.926707
23.631717	0.1	3.025294
23.633383	0.1	3.128171
23.635050	0.1	3.238321
23.636717	0.1	3.356278
23.638383	0.1	3.480375
23.640050	0.1	3.607929
23.641717	0.1	3.736854
23.643383	0.1	3.867805
23.645050	0.1	4.002929
23.646717	0.1	4.143238
23.648383	0.1	4.287362
23.650050	0.1	4.433632
23.651717	0.1	4.582703
23.653383	0.1	4.736781
23.655050	0.1	4.898072
23.656717	0.1	5.067408
23.658383	0.1	5.244315
23.660050	0.1	5.427540
23.661717	0.1	5.616069
23.663383	0.1	5.809129
23.665050	0.1	6.005943
23.666717	0.1	6.205559
23.668383	0.1	6.408573
23.670050	0.1	6.618321
23.671717	0.1	6.838620
23.673383	0.1	7.071197
23.675050	0.1	7.315636
23.676717	0.1	7.571280
23.678383	0.1	7.837236
23.680050	0.1	8.112669
23.681717	0.1	8.397103
23.683383	0.1	8.691133
23.685050	0.1	8.995534
23.686717	0.1	9.310067
23.688383	0.1	9.635449
23.690050	0.1	9.974182
23.691717	0.1	10.328651
23.693383	0.1	10.700048
23.695050	0.1	11.088432
23.696717	0.1	11.492193
23.698383	0.1	11.909247
23.700050	0.1	12.338758
23.701717	0.1	12.780429
23.703383	0.1	13.232768
23.705050	0.1	13.694645
23.706717	0.1	14.166356
23.708383	0.1	14.648558
23.710050	0.1	15.140415
23.711717	0.1	15.640439
23.713383	0.1	16.146482
23.715050	0.1	16.656102
23.716717	0.1	17.166198
23.718383	0.1	17.673374
23.720050	0.1	18.175663
23.721717	0.1	18.673719
23.723383	0.1	19.168259
23.725050	0.1	19.656779
23.726717	0.1	20.132960
23.728383	0.1	20.590843
23.730050	0.1	21.028282
23.731717	0.1	21.444084
23.733383	0.1	21.835388
23.735050	0.1	22.198321
23.736717	0.1	22.529127
23.738383	0.1	22.823991
23.740050	0.1	23.080529
23.741717	0.1	23.298801
23.743383	0.1	23.479523
23.745050	0.1	23.622693
23.746717	0.1	23.727359
23.748383	0.1	23.791970
23.750050	0.1	23.814620
23.751717	0.1	23.793758
23.753383	0.1	23.726942
23.755050	0.1	23.613037
23.756717	0.1	23.454071
23.758383	0.1	23.252965
23.760050	0.1	23.010971
23.761717	0.1	22.728862
23.763383	0.1	22.408248
23.765050	0.1	22.051276
23.766717	0.1	21.659495
23.768383	0.1	21.233858
23.770050	0.1	20.775498
23.771717	0.1	20.287336
23.773383	0.1	19.773365
23.775050	0.1	19.237639
23.776717	0.1	18.683435
23.778383	0.1	18.113853
23.780050	0.1	17.532409
23.781717	0.1	16.942621
23.783383	0.1	16.347469
23.785050	0.1	15.749515
23.786717	0.1	15.150965
23.788383	0.1	14.553607
23.790050	0.1	13.958634
23.791717	0.1	13.365508
23.793383	0.1	12.774111
23.795050	0.1	12.187362
23.796717	0.1	11.609376
23.798383	0.1	11.042953
23.800050	0.1	10.490120
23.801717	0.1	9.951950
23.803383	0.1	9.428800
23.805050	0.1	8.921147
23.806717	0.1	8.430481
23.808383	0.1	7.958889
23.810050	0.1	7.509053
23.811717	0.1	7.083297
23.813383	0.1	6.681145
23.815050	0.1	6.299436
23.816717	0.1	5.934358
23.818383	0.1	5.583704
23.820050	0.1	5.246699
23.821717	0.1	4.924357
23.823383	0.1	4.619360
23.825050	0.1	4.334092
23.826717	0.1	4.069090
23.828383	0.1	3.822983
23.830050	0.1	3.593683
23.831717	0.1	3.379226
23.833383	0.1	3.178001
23.835050	0.1	2.990246
23.836717	0.1	2.816379
23.838383	0.1	2.655685
23.840050	0.1	2.506435
23.841717	0.1	2.367437
23.843383	0.1	2.238572
23.845050	0.1	2.119959
23.846717	0.1	2.010822
23.848383	0.1	1.909316
23.850050	0.1	1.814365
23.851717	0.1	1.726985
23.853383	0.1	1.648784
23.855050	0.1	1.578391
23.856717	0.1	1.513958
23.858383	0.1	1.455069
23.860050	0.1	1.401901
23.861717	0.1	1.353502
23.863383	0.1	1.308978
23.865050	0.1	1.267433
23.866717	0.1	1.227498
23.868383	0.1	1.187861
23.870050	0.1	1.148939
23.871717	0.1	1.113653
23.873383	0.1	1.084983
23.875050	0.1	1.063883
23.876717	0.1	1.048565
23.878383	0.1	1.035094
23.880050	0.1	1.018703
23.881717	0.1	0.997901
23.883383	0.1	0.975549
23.885050	0.1	0.955045
23.886717	0.1	0.936985
23.888383	0.1	0.920475
23.890050	0.1	0.905037
23.891717	0.1	0.891268
23.893383	0.1	0.880599
23.895050	0.1	0.873566
23.896717	0.1	0.867963
23.898383	0.1	0.861108
23.900050	0.1	0.852287
23.901717	0.1	0.842571
23.903383	0.1	0.833690
23.905050	0.1	0.827134
23.906717	0.1	0.822127
23.908383	0.1	0.817120
23.910050	0.1	0.811636
23.911717	0.1	0.805855
23.913383	0.1	0.799775
23.915050	0.1	0.793278
23.916717	0.1	0.785708
23.918383	0.1	0.777066
23.920050	0.1	0.769317
23.921717	0.1	0.765204
23.923383	0.1	0.764966
23.925050	0.1	0.766277
23.926717	0.1	0.765920
23.928383	0.1	0.761390
23.930050	0.1	0.752330
23.931717	0.1	0.740290
23.933383	0.1	0.727177
23.935050	0.1	0.714600
23.936717	0.1	0.703931
23.938383	0.1	0.695288
23.940050	0.1	0.688374
23.941717	0.1	0.683248
23.943383	0.1	0.679314
23.945050	0.1	0.675499
23.946717	0.1	0.670850
23.948383	0.1	0.664532
23.950050	0.1	0.656307
23.951717	0.1	0.647605
23.953383	0.1	0.640392
23.955050	0.1	0.634909
23.956717	0.1	0.629664
23.958383	0.1	0.624597
23.960050	0.1	0.620604
23.961717	0.1	0.617921
23.963383	0.1	0.615180
23.965050	0.1	0.610828
23.966717	0.1	0.604987
23.968383	0.1	0.598490
23.970050	0.1	0.591159
23.971717	0.1	0.583053
23.973383	0.1	0.575841
23.975050	0.1	0.571251
23.976717	0.1	0.569403
23.978383	0.1	0.569344
23.980050	0.1	0.570238
23.981717	0.1	0.570655
23.983383	0.1	0.569165
23.985050	0.1	0.565410
23.986717	0.1	0.560641
23.988383	0.1	0.556111
23.990050	0.1	0.552356
23.991717	0.1	0.549674
23.993383	0.1	0.548422
23.995050	0.1	0.549436
23.996717	0.1	0.552177
23.998383	0.1	0.554502
24.000050	0.1	0.554502
24.001717	0.1	0.553012
24.003383	0.1	0.552058
24.005050	0.1	0.552714
24.006717	0.1	0.555217
24.008383	0.1	0.558913
24.010050	0.1	0.562370
24.011717	0.1	0.564575
24.013383	0.1	0.565350
24.015050	0.1	0.565290
24.016717	0.1	0.565290
24.018383	0.1	0.566959
24.020050	0.1	0.570893
24.021717	0.1	0.575781
24.023383	0.1	0.579655
24.025050	0.1	0.581384
24.026717	0.1	0.581622
24.028383	0.1	0.582039
24.030050	0.1	0.583291
24.031717	0.1	0.585020
24.033383	0.1	0.586152
24.035050	0.1	0.585973
24.036717	0.1	0.584424
24.038383	0.1	0.582814
24.040050	0.1	0.582397
24.041717	0.1	0.583470
24.043383	0.1	0.585616
24.045050	0.1	0.588954
24.046717	0.1	0.593126
24.048383	0.1	0.596881
24.050050	0.1	0.600159
24.051717	0.1	0.604749
24.053383	0.1	0.611663
24.055050	0.1	0.619292
24.056717	0.1	0.625193
24.058383	0.1	0.628650
24.060050	0.1	0.631809
24.061717	0.1	0.637710
24.063383	0.1	0.647783
24.065050	0.1	0.661135
24.066717	0.1	0.675440
24.068383	0.1	0.688255
24.070050	0.1	0.698149
24.071717	0.1	0.705004
24.073383	0.1	0.709832
24.075050	0.1	0.714243
24.076717	0.1	0.719726
24.078383	0.1	0.726700
24.080050	0.1	0.734866
24.081717	0.1	0.744164
24.083383	0.1	0.755310
24.085050	0.1	0.769675
24.086717	0.1	0.787914
24.088383	0.1	0.807583
24.090050	0.1	0.823379
24.091717	0.1	0.832439
24.093383	0.1	0.836492
24.095050	0.1	0.839055
24.096717	0.1	0.842452
24.098383	0.1	0.846803
24.100050	0.1	0.852048
24.101717	0.1	0.858009
24.103383	0.1	0.863552
24.105050	0.1	0.867963
24.106717	0.1	0.872850
24.108383	0.1	0.880241
24.110050	0.1	0.889897
24.111717	0.1	0.900388
24.113383	0.1	0.910997
24.115050	0.1	0.921488
24.116717	0.1	0.931144
24.118383	0.1	0.939012
24.120050	0.1	0.944972
24.121717	0.1	0.949621
24.123383	0.1	0.953138
24.125050	0.1	0.954807
24.126717	0.1	0.953257
24.128383	0.1	0.948668
24.130050	0.1	0.943303
24.131717	0.1	0.938475
24.133383	0.1	0.934541
24.135050	0.1	0.931621
24.136717	0.1	0.929773
24.138383	0.1	0.928879
24.140050	0.1	0.929356
24.141717	0.1	0.931263
24.143383	0.1	0.933230
24.145050	0.1	0.934720
24.146717	0.1	0.936568
24.148383	0.1	0.939727
24.150050	0.1	0.944018
24.151717	0.1	0.948250
24.153383	0.1	0.950337
24.155050	0.1	0.948846
24.156717	0.1	0.945032
24.158383	0.1	0.941277
24.160050	0.1	0.938237
24.161717	0.1	0.934124
24.163383	0.1	0.926912
24.165050	0.1	0.917375
24.166717	0.1	0.910103
24.168383	0.1	0.908971
24.170050	0.1	0.911892
24.171717	0.1	0.914455
24.173383	0.1	0.915349
24.175050	0.1	0.915527
24.176717	0.1	0.915825
24.178383	0.1	0.917018
24.180050	0.1	0.919819
24.181717	0.1	0.924528
24.183383	0.1	0.931740
24.185050	0.1	0.941157
24.186717	0.1	0.950813
24.188383	0.1	0.958741
24.190050	0.1	0.965178
24.191717	0.1	0.971735
24.193383	0.1	0.979304
24.195050	0.1	0.987232
24.196717	0.1	0.995219
24.198383	0.1	1.003921
24.200050	0.1	1.014233
24.201717	0.1	1.025975
24.203383	0.1	1.038194
24.205050	0.1	1.049817
24.206717	0.1	1.060188
24.208383	0.1	1.070380
24.210050	0.1	1.082480
24.211717	0.1	1.097679
24.213383	0.1	1.115441
24.215050	0.1	1.133382
24.216717	0.1	1.148522
24.218383	0.1	1.158595
24.220050	0.1	1.164436
24.221717	0.1	1.169026
24.223383	0.1	1.175404
24.225050	0.1	1.185119
24.226717	0.1	1.199007
24.228383	0.1	1.216352
24.230050	0.1	1.235426
24.231717	0.1	1.253963
24.233383	0.1	1.269758
24.235050	0.1	1.282513
24.236717	0.1	1.293898
24.238383	0.1	1.305461
24.240050	0.1	1.316786
24.241717	0.1	1.327157
24.243383	0.1	1.336217
24.245050	0.1	1.343966
24.246717	0.1	1.350164
24.248383	0.1	1.355171
24.250050	0.1	1.359463
24.251717	0.1	1.362741
24.253383	0.1	1.364768
24.255050	0.1	1.366139
24.256717	0.1	1.367807
24.258383	0.1	1.370668
24.260050	0.1	1.374424
24.261717	0.1	1.376808
24.263383	0.1	1.375854
24.265050	0.1	1.371443
24.266717	0.1	1.364529
24.268383	0.1	1.355648
24.270050	0.1	1.344562
24.271717	0.1	1.330257
24.273383	0.1	1.312077
24.275050	0.1	1.291096
24.276717	0.1	1.269281
24.278383	0.1	1.248717
24.280050	0.1	1.230955
24.281717	0.1	1.215398
24.283383	0.1	1.198948
24.285050	0.1	1.179099
24.286717	0.1	1.156628
24.288383	0.1	1.133502
24.290050	0.1	1.111269
24.291717	0.1	1.090527
24.293383	0.1	1.070380
24.295050	0.1	1.050055
24.296717	0.1	1.029849
24.298383	0.1	1.009762
24.300050	0.1	0.988543
24.301717	0.1	0.965118
24.303383	0.1	0.939369
24.305050	0.1	0.912666
24.306717	0.1	0.887573
24.308383	0.1	0.864923
24.310050	0.1	0.843823
24.311717	0.1	0.823498
24.313383	0.1	0.803173
24.315050	0.1	0.782669
24.316717	0.1	0.762761
24.318383	0.1	0.744462
24.320050	0.1	0.727296
24.321717	0.1	0.709176
24.323383	0.1	0.687540
24.325050	0.1	0.661790
24.326717	0.1	0.633836
24.328383	0.1	0.607789
24.330050	0.1	0.587523
24.331717	0.1	0.573993
24.333383	0.1	0.565231
24.335050	0.1	0.558615
24.336717	0.1	0.553429
24.338383	0.1	0.550211
24.340050	0.1	0.548542
24.341717	0.1	0.546932
24.343383	0.1	0.544429
24.345050	0.1	0.540614
24.346717	0.1	0.534833
24.348383	0.1	0.527084
24.350050	0.1	0.518918
24.351717	0.1	0.511944
24.353383	0.1	0.506580
24.355050	0.1	0.502348
24.356717	0.1	0.498295
24.358383	0.1	0.492811
24.360050	0.1	0.485837
24.361717	0.1	0.478923
24.363383	0.1	0.473797
24.365050	0.1	0.471413
24.366717	0.1	0.471354
24.368383	0.1	0.472009
24.370050	0.1	0.471354
24.371717	0.1	0.468254
24.373383	0.1	0.463605
24.375050	0.1	0.459909
24.376717	0.1	0.458896
24.378383	0.1	0.460088
24.380050	0.1	0.460804
24.381717	0.1	0.457704
24.383383	0.1	0.449240
24.385050	0.1	0.437915
24.386717	0.1	0.429630
24.388383	0.1	0.429094
24.390050	0.1	0.435770
24.391717	0.1	0.446022
24.393383	0.1	0.456810
24.395050	0.1	0.465214
24.396717	0.1	0.469029
24.398383	0.1	0.469327
24.400050	0.1	0.468254
24.401717	0.1	0.466585
24.403383	0.1	0.464976
24.405050	0.1	0.464380
24.406717	0.1	0.465393
24.408383	0.1	0.468314
24.410050	0.1	0.473082
24.411717	0.1	0.478506
24.413383	0.1	0.483155
24.415050	0.1	0.485778
24.416717	0.1	0.485837
24.418383	0.1	0.484943
24.420050	0.1	0.485003
24.421717	0.1	0.486553
24.423383	0.1	0.489414
24.425050	0.1	0.492930
24.426717	0.1	0.495672
24.428383	0.1	0.496209
24.430050	0.1	0.494361
24.431717	0.1	0.490844
24.433383	0.1	0.487328
24.435050	0.1	0.485241
24.436717	0.1	0.484765
24.438383	0.1	0.484824
24.440050	0.1	0.483811
24.441717	0.1	0.480950
24.443383	0.1	0.477552
24.445050	0.1	0.476837
24.446717	0.1	0.481308
24.448383	0.1	0.490725
24.450050	0.1	0.501812
24.451717	0.1	0.510097
24.453383	0.1	0.512481
24.455050	0.1	0.508606
24.456717	0.1	0.500143
24.458383	0.1	0.489175
24.460050	0.1	0.478387
24.461717	0.1	0.470877
24.463383	0.1	0.468731
24.465050	0.1	0.471473
24.466717	0.1	0.476956
24.468383	0.1	0.483036
24.470050	0.1	0.488400
24.471717	0.1	0.492513
24.473383	0.1	0.495732
24.475050	0.1	0.498474
24.476717	0.1	0.500798
24.478383	0.1	0.503123
24.480050	0.1	0.505924
24.481717	0.1	0.508606
24.483383	0.1	0.510693
24.485050	0.1	0.512004
24.486717	0.1	0.512540
24.488383	0.1	0.512838
24.490050	0.1	0.513494
24.491717	0.1	0.514269
24.493383	0.1	0.514150
24.495050	0.1	0.513136
24.496717	0.1	0.512421
24.498383	0.1	0.513673
24.500050	0.1	0.517190
24.501717	0.1	0.520706
24.503383	0.1	0.521481
24.505050	0.1	0.519156
24.506717	0.1	0.515401
24.508383	0.1	0.512302
24.510050	0.1	0.511467
24.511717	0.1	0.512719
24.513383	0.1	0.514090
24.515050	0.1	0.514448
24.516717	0.1	0.514329
24.518383	0.1	0.514686
24.520050	0.1	0.515759
24.521717	0.1	0.517428
24.523383	0.1	0.520289
24.525050	0.1	0.525594
24.526717	0.1	0.532925
24.528383	0.1	0.540137
24.530050	0.1	0.544906
24.531717	0.1	0.545383
24.533383	0.1	0.541151
24.535050	0.1	0.533879
24.536717	0.1	0.526071
24.538383	0.1	0.519097
24.540050	0.1	0.513852
24.541717	0.1	0.512421
24.543383	0.1	0.515759
24.545050	0.1	0.521898
24.546717	0.1	0.527144
24.548383	0.1	0.529408
24.550050	0.1	0.528812
24.551717	0.1	0.525892
24.553383	0.1	0.521064
24.555050	0.1	0.514865
24.556717	0.1	0.508130
24.558383	0.1	0.502050
24.560050	0.1	0.497937
24.561717	0.1	0.495970
24.563383	0.1	0.494957
24.565050	0.1	0.493765
24.566717	0.1	0.492811
24.568383	0.1	0.493407
24.570050	0.1	0.496626
24.571717	0.1	0.501931
24.573383	0.1	0.507116
24.575050	0.1	0.509977
24.576717	0.1	0.509918
24.578383	0.1	0.507772
24.580050	0.1	0.505269
24.581717	0.1	0.503957
24.583383	0.1	0.503719
24.585050	0.1	0.503600
24.586717	0.1	0.503540
24.588383	0.1	0.503898
24.590050	0.1	0.504017
24.591717	0.1	0.503242
24.593383	0.1	0.501573
24.595050	0.1	0.498831
24.596717	0.1	0.495017
24.598383	0.1	0.490367
24.600050	0.1	0.484943
24.601717	0.1	0.479102
24.603383	0.1	0.474393
24.605050	0.1	0.472724
24.606717	0.1	0.474811
24.608383	0.1	0.479221
24.610050	0.1	0.483215
24.611717	0.1	0.484645
24.613383	0.1	0.482976
24.615050	0.1	0.479102
24.616717	0.1	0.474989
24.618383	0.1	0.472426
24.620050	0.1	0.472367
24.621717	0.1	0.473857
24.623383	0.1	0.475228
24.625050	0.1	0.476122
24.626717	0.1	0.476480
24.628383	0.1	0.476420
24.630050	0.1	0.476599
24.631717	0.1	0.477731
24.633383	0.1	0.479221
24.635050	0.1	0.480235
24.636717	0.1	0.480652
24.638383	0.1	0.481427
24.640050	0.1	0.483751
24.641717	0.1	0.488520
24.643383	0.1	0.495255
24.645050	0.1	0.501633
24.646717	0.1	0.505030
24.648383	0.1	0.505328
24.650050	0.1	0.504434
24.651717	0.1	0.504553
24.653383	0.1	0.505209
24.655050	0.1	0.504196
24.656717	0.1	0.500083
24.658383	0.1	0.493169
24.660050	0.1	0.485659
24.661717	0.1	0.480890
24.663383	0.1	0.481129
24.665050	0.1	0.485778
24.666717	0.1	0.491798
24.668383	0.1	0.496328
24.670050	0.1	0.498533
24.671717	0.1	0.499427
24.673383	0.1	0.500023
24.675050	0.1	0.500143
24.676717	0.1	0.498951
24.678383	0.1	0.495911
24.680050	0.1	0.491858
24.681717	0.1	0.488877
24.683383	0.1	0.488818
24.685050	0.1	0.491917
24.686717	0.1	0.496626
24.688383	0.1	0.501275
24.690050	0.1	0.505447
24.691717	0.1	0.509262
24.693383	0.1	0.512123
24.695050	0.1	0.512660
24.696717	0.1	0.510037
24.698383	0.1	0.504613
24.700050	0.1	0.498593
24.701717	0.1	0.493765
24.703383	0.1	0.490904
24.705050	0.1	0.490785
24.706717	0.1	0.494123
24.708383	0.1	0.500739
24.710050	0.1	0.509143
24.711717	0.1	0.516593
24.713383	0.1	0.520885
24.715050	0.1	0.521898
24.716717	0.1	0.520766
24.718383	0.1	0.517905
24.720050	0.1	0.513852
24.721717	0.1	0.510275
24.723383	0.1	0.507355
24.725050	0.1	0.502527
24.726717	0.1	0.494242
24.728383	0.1	0.483573
24.730050	0.1	0.473201
24.731717	0.1	0.465870
24.733383	0.1	0.462294
24.735050	0.1	0.460684
24.736717	0.1	0.458658
24.738383	0.1	0.455081
24.740050	0.1	0.450552
24.741717	0.1	0.447691
24.743383	0.1	0.448287
24.745050	0.1	0.451744
24.746717	0.1	0.455976
24.748383	0.1	0.459015
24.750050	0.1	0.459790
24.751717	0.1	0.458300
24.753383	0.1	0.455081
24.755050	0.1	0.449777
24.756717	0.1	0.442088
24.758383	0.1	0.433564
24.760050	0.1	0.427306
24.761717	0.1	0.424922
24.763383	0.1	0.425875
24.765050	0.1	0.428975
24.766717	0.1	0.432849
24.768383	0.1	0.436187
24.770050	0.1	0.438213
24.771717	0.1	0.438392
24.773383	0.1	0.436306
24.775050	0.1	0.432313
24.776717	0.1	0.427306
24.778383	0.1	0.422299
24.780050	0.1	0.417948
24.781717	0.1	0.415027
24.783383	0.1	0.413775
24.785050	0.1	0.413120
24.786717	0.1	0.412405
24.788383	0.1	0.411332
24.790050	0.1	0.410378
24.791717	0.1	0.410020
24.793383	0.1	0.410616
24.795050	0.1	0.411689
24.796717	0.1	0.412643
24.798383	0.1	0.413656
24.800050	0.1	0.415444
24.801717	0.1	0.418603
24.803383	0.1	0.422061
24.805050	0.1	0.423431
24.806717	0.1	0.421226
24.808383	0.1	0.416696
24.810050	0.1	0.412881
24.811717	0.1	0.412285
24.813383	0.1	0.414908
24.815050	0.1	0.419796
24.816717	0.1	0.426054
24.818383	0.1	0.432670
24.820050	0.1	0.438213
24.821717	0.1	0.441253
24.823383	0.1	0.441015
24.825050	0.1	0.439346
24.826717	0.1	0.440538
24.828383	0.1	0.446558
24.830050	0.1	0.454247
24.831717	0.1	0.459850
24.833383	0.1	0.464201
24.835050	0.1	0.470102
24.836717	0.1	0.478029
24.838383	0.1	0.486791
24.840050	0.1	0.495493
24.841717	0.1	0.504017
24.843383	0.1	0.513077
24.845050	0.1	0.523150
24.846717	0.1	0.533998
24.848383	0.1	0.544846
24.850050	0.1	0.555337
24.851717	0.1	0.565648
24.853383	0.1	0.575781
24.855050	0.1	0.585258
24.856717	0.1	0.593245
24.858383	0.1	0.600100
24.860050	0.1	0.606418
24.861717	0.1	0.612676
24.863383	0.1	0.620246
24.865050	0.1	0.631452
24.866717	0.1	0.646710
24.868383	0.1	0.664890
24.870050	0.1	0.685453
24.871717	0.1	0.707388
24.873383	0.1	0.728309
24.875050	0.1	0.745714
24.876717	0.1	0.758708
24.878383	0.1	0.769377
24.880050	0.1	0.780523
24.881717	0.1	0.793994
24.883383	0.1	0.809848
24.885050	0.1	0.827313
24.886717	0.1	0.845194
24.888383	0.1	0.863969
24.890050	0.1	0.885308
24.891717	0.1	0.910163
24.893383	0.1	0.937879
24.895050	0.1	0.967264
24.896717	0.1	0.996888
24.898383	0.1	1.025200
24.900050	0.1	1.051486
24.901717	0.1	1.077175
24.903383	0.1	1.104713
24.905050	0.1	1.134992
24.906717	0.1	1.166582
24.908383	0.1	1.197398
24.910050	0.1	1.227021
24.911717	0.1	1.257181
24.913383	0.1	1.289904
24.915050	0.1	1.325667
24.916717	0.1	1.363695
24.918383	0.1	1.402855
24.920050	0.1	1.441717
24.921717	0.1	1.479626
24.923383	0.1	1.516342
24.925050	0.1	1.551509
24.926717	0.1	1.585126
24.928383	0.1	1.618862
24.930050	0.1	1.654029
24.931717	0.1	1.689851
24.933383	0.1	1.724422
24.935050	0.1	1.756370
24.936717	0.1	1.785576
24.938383	0.1	1.813412
24.940050	0.1	1.841068
24.941717	0.1	1.868248
24.943383	0.1	1.893044
24.945050	0.1	1.914442
24.946717	0.1	1.933456
24.948383	0.1	1.950681
24.950050	0.1	1.965284
24.951717	0.1	1.976550
24.953383	0.1	1.986027
24.955050	0.1	1.996696
24.956717	0.1	2.008617
24.958383	0.1	2.018511
24.960050	0.1	2.022565
24.961717	0.1	2.019823
24.963383	0.1	2.012968
24.965050	0.1	2.005696
24.966717	0.1	1.999617
24.968383	0.1	1.993835
24.970050	0.1	1.986861
24.971717	0.1	1.977205
24.973383	0.1	1.962483
24.975050	0.1	1.941860
24.976717	0.1	1.917660
24.978383	0.1	1.893044
24.980050	0.1	1.868606
24.981717	0.1	1.842260
24.983383	0.1	1.812518
24.985050	0.1	1.780093
24.986717	0.1	1.746953
24.988383	0.1	1.713514
24.990050	0.1	1.679182
24.991717	0.1	1.644075
24.993383	0.1	1.608610
24.995050	0.1	1.571775
24.996717	0.1	1.532674
24.998383	0.1	1.491845
25.000050	0.1	1.450837
25.001717	0.1	1.411080
25.003383	0.1	1.373649
25.005050	0.1	1.338422
25.006717	0.1	1.303673
25.008383	0.1	1.267850
25.010050	0.1	1.231432
25.011717	0.1	1.196265
25.013383	0.1	1.163602
25.015050	0.1	1.133859
25.016717	0.1	1.105905
25.018383	0.1	1.076996
25.020050	0.1	1.045227
25.021717	0.1	1.010716
25.023383	0.1	0.974715
25.025050	0.1	0.939369
25.026717	0.1	0.907302
25.028383	0.1	0.879526
25.030050	0.1	0.855506
25.031717	0.1	0.834703
25.033383	0.1	0.815928
25.035050	0.1	0.797331
25.036717	0.1	0.777602
25.038383	0.1	0.756502
25.040050	0.1	0.734746
25.041717	0.1	0.713170
25.043383	0.1	0.692308
25.045050	0.1	0.671983
25.046717	0.1	0.651717
25.048383	0.1	0.631928
25.050050	0.1	0.614047
25.051717	0.1	0.599265
25.053383	0.1	0.587285
25.055050	0.1	0.577092
25.056717	0.1	0.568390
25.058383	0.1	0.561774
25.060050	0.1	0.557125
25.061717	0.1	0.553787
25.063383	0.1	0.551105
25.065050	0.1	0.549018
25.066717	0.1	0.547051
25.068383	0.1	0.543714
25.070050	0.1	0.537455
25.071717	0.1	0.528097
25.073383	0.1	0.517011
25.075050	0.1	0.506341
25.076717	0.1	0.497937
25.078383	0.1	0.492156
25.080050	0.1	0.487804
25.081717	0.1	0.483036
25.083383	0.1	0.478268
25.085050	0.1	0.476182
25.086717	0.1	0.478923
25.088383	0.1	0.486016
25.090050	0.1	0.494897
25.091717	0.1	0.502408
25.093383	0.1	0.506163
25.095050	0.1	0.506043
25.096717	0.1	0.503361
25.098383	0.1	0.498951
25.100050	0.1	0.493586
25.101717	0.1	0.487626
25.103383	0.1	0.481606
25.105050	0.1	0.476599
25.106717	0.1	0.473738
25.108383	0.1	0.473440
25.110050	0.1	0.474989
25.111717	0.1	0.477195
25.113383	0.1	0.478625
25.115050	0.1	0.479102
25.116717	0.1	0.479341
25.118383	0.1	0.479698
25.120050	0.1	0.479877
25.121717	0.1	0.479579
25.123383	0.1	0.478089
25.125050	0.1	0.475049
25.126717	0.1	0.471652
25.128383	0.1	0.469446
25.130050	0.1	0.469148
25.131717	0.1	0.469804
25.133383	0.1	0.469565
25.135050	0.1	0.467956
25.136717	0.1	0.466466
25.138383	0.1	0.466466
25.140050	0.1	0.466645
25.141717	0.1	0.464797
25.143383	0.1	0.460506
25.145050	0.1	0.455976
25.146717	0.1	0.454128
25.148383	0.1	0.456154
25.150050	0.1	0.461578
25.151717	0.1	0.468791
25.153383	0.1	0.475884
25.155050	0.1	0.481069
25.156717	0.1	0.482440
25.158383	0.1	0.480354
25.160050	0.1	0.477254
25.161717	0.1	0.474811
25.163383	0.1	0.472367
25.165050	0.1	0.469685
25.166717	0.1	0.468135
25.168383	0.1	0.468791
25.170050	0.1	0.471234
25.171717	0.1	0.474036
25.173383	0.1	0.476003
25.175050	0.1	0.477016
25.176717	0.1	0.477433
25.178383	0.1	0.478268
25.180050	0.1	0.480771
25.181717	0.1	0.485063
25.183383	0.1	0.490129
25.185050	0.1	0.494480
25.186717	0.1	0.497162
25.188383	0.1	0.498235
25.190050	0.1	0.498295
25.191717	0.1	0.498593
25.193383	0.1	0.500858
25.195050	0.1	0.505447
25.196717	0.1	0.510395
25.198383	0.1	0.513732
25.200050	0.1	0.515759
25.201717	0.1	0.519037
25.203383	0.1	0.525594
25.205050	0.1	0.534415
25.206717	0.1	0.541985
25.208383	0.1	0.545681
25.210050	0.1	0.546336
25.211717	0.1	0.547588
25.213383	0.1	0.552535
25.215050	0.1	0.561237
25.216717	0.1	0.570774
25.218383	0.1	0.578761
25.220050	0.1	0.585139
25.221717	0.1	0.590742
25.223383	0.1	0.595927
25.225050	0.1	0.600457
25.226717	0.1	0.605106
25.228383	0.1	0.610411
25.230050	0.1	0.615895
25.231717	0.1	0.619888
25.233383	0.1	0.621378
25.235050	0.1	0.621319
25.236717	0.1	0.621975
25.238383	0.1	0.625849
25.240050	0.1	0.634491
25.241717	0.1	0.647426
25.243383	0.1	0.661552
25.245050	0.1	0.673950
25.246717	0.1	0.683665
25.248383	0.1	0.691831
25.250050	0.1	0.699878
25.251717	0.1	0.709653
25.253383	0.1	0.722706
25.255050	0.1	0.738561
25.256717	0.1	0.754952
25.258383	0.1	0.770330
25.260050	0.1	0.785351
25.261717	0.1	0.800967
25.263383	0.1	0.817299
25.265050	0.1	0.834405
25.266717	0.1	0.852943
25.268383	0.1	0.873327
25.270050	0.1	0.894547
25.271717	0.1	0.914931
25.273383	0.1	0.933945
25.275050	0.1	0.951767
25.276717	0.1	0.969350
25.278383	0.1	0.988007
25.280050	0.1	1.009226
25.281717	0.1	1.033187
25.283383	0.1	1.057863
25.285050	0.1	1.081646
25.286717	0.1	1.105070
25.288383	0.1	1.129210
25.290050	0.1	1.153529
25.291717	0.1	1.176536
25.293383	0.1	1.197875
25.295050	0.1	1.218617
25.296717	0.1	1.240373
25.298383	0.1	1.264036
25.300050	0.1	1.289189
25.301717	0.1	1.314998
25.303383	0.1	1.341105
25.305050	0.1	1.369000
25.306717	0.1	1.399577
25.308383	0.1	1.431108
25.310050	0.1	1.461923
25.311717	0.1	1.492500
25.313383	0.1	1.524210
25.315050	0.1	1.557946
25.316717	0.1	1.594722
25.318383	0.1	1.635552
25.320050	0.1	1.680017
25.321717	0.1	1.726031
25.323383	0.1	1.771033
25.325050	0.1	1.813769
25.326717	0.1	1.855612
25.328383	0.1	1.898408
25.330050	0.1	1.942217
25.331717	0.1	1.985371
25.333383	0.1	2.026916
25.335050	0.1	2.067745
25.336717	0.1	2.108872
25.338383	0.1	2.149582
25.340050	0.1	2.189279
25.341717	0.1	2.229154
25.343383	0.1	2.270401
25.345050	0.1	2.312899
25.346717	0.1	2.355933
25.348383	0.1	2.399266
25.350050	0.1	2.443373
25.351717	0.1	2.489627
25.353383	0.1	2.539575
25.355050	0.1	2.593935
25.356717	0.1	2.650917
25.358383	0.1	2.706647
25.360050	0.1	2.757847
25.361717	0.1	2.803087
25.363383	0.1	2.842963
25.365050	0.1	2.878845
25.366717	0.1	2.912641
25.368383	0.1	2.945066
25.370050	0.1	2.974868
25.371717	0.1	3.000498
25.373383	0.1	3.021956
25.375050	0.1	3.039539
25.376717	0.1	3.052652
25.378383	0.1	3.061116
25.380050	0.1	3.064811
25.381717	0.1	3.063262
25.383383	0.1	3.056407
25.385050	0.1	3.045082
25.386717	0.1	3.030360
25.388383	0.1	3.013432
25.390050	0.1	2.995134
25.391717	0.1	2.974630
25.393383	0.1	2.949953
25.395050	0.1	2.920568
25.396717	0.1	2.888084
25.398383	0.1	2.854347
25.400050	0.1	2.819479
25.401717	0.1	2.781749
25.403383	0.1	2.738476
25.405050	0.1	2.688587
25.406717	0.1	2.632916
25.408383	0.1	2.572835
25.410050	0.1	2.509654
25.411717	0.1	2.444565
25.413383	0.1	2.380014
25.415050	0.1	2.318680
25.416717	0.1	2.261758
25.418383	0.1	2.208471
25.420050	0.1	2.156675
25.421717	0.1	2.104402
25.423383	0.1	2.050638
25.425050	0.1	1.995981
25.426717	0.1	1.941145
25.428383	0.1	1.886308
25.430050	0.1	1.831293
25.431717	0.1	1.777530
25.433383	0.1	1.727820
25.435050	0.1	1.683533
25.436717	0.1	1.642883
25.438383	0.1	1.602888
25.440050	0.1	1.562774
25.441717	0.1	1.524091
25.443383	0.1	1.488328
25.445050	0.1	1.455963
25.446717	0.1	1.426816
25.448383	0.1	1.399458
25.450050	0.1	1.371205
25.451717	0.1	1.340032
25.453383	0.1	1.306057
25.455050	0.1	1.271129
25.456717	0.1	1.236141
25.458383	0.1	1.201034
25.460050	0.1	1.165986
25.461717	0.1	1.132429
25.463383	0.1	1.102984
25.465050	0.1	1.079679
25.466717	0.1	1.062453
25.468383	0.1	1.048923
25.470050	0.1	1.035690
25.471717	0.1	1.020372
25.473383	0.1	1.002252
25.475050	0.1	0.982404
25.476717	0.1	0.962734
25.478383	0.1	0.943780
25.480050	0.1	0.924647
25.481717	0.1	0.904799
25.483383	0.1	0.885606
25.485050	0.1	0.868440
25.486717	0.1	0.853837
25.488383	0.1	0.841558
25.490050	0.1	0.830472
25.491717	0.1	0.819683
25.493383	0.1	0.810027
25.495050	0.1	0.802219
25.496717	0.1	0.795126
25.498383	0.1	0.786364
25.500050	0.1	0.775218
25.501717	0.1	0.763178
25.503383	0.1	0.752032
25.505050	0.1	0.742555
25.506717	0.1	0.735521
25.508383	0.1	0.732005
25.510050	0.1	0.732601
25.511717	0.1	0.736356
25.513383	0.1	0.740647
25.515050	0.1	0.742734
25.516717	0.1	0.740528
25.518383	0.1	0.734091
25.520050	0.1	0.725627
25.521717	0.1	0.717759
25.523383	0.1	0.713050
25.525050	0.1	0.714302
25.526717	0.1	0.722349
25.528383	0.1	0.734627
25.530050	0.1	0.747383
25.531717	0.1	0.758350
25.533383	0.1	0.765920
25.535050	0.1	0.768721
25.536717	0.1	0.767529
25.538383	0.1	0.764906
25.540050	0.1	0.761926
25.541717	0.1	0.757933
25.543383	0.1	0.752866
25.545050	0.1	0.748754
25.546717	0.1	0.747740
25.548383	0.1	0.749826
25.550050	0.1	0.753582
25.551717	0.1	0.757635
25.553383	0.1	0.761151
25.555050	0.1	0.763118
25.556717	0.1	0.762522
25.558383	0.1	0.758410
25.560050	0.1	0.750244
25.561717	0.1	0.739217
25.563383	0.1	0.727654
25.565050	0.1	0.718474
25.566717	0.1	0.713289
25.568383	0.1	0.711143
25.570050	0.1	0.708640
25.571717	0.1	0.702560
25.573383	0.1	0.692248
25.575050	0.1	0.679493
25.576717	0.1	0.666440
25.578383	0.1	0.654399
25.580050	0.1	0.643849
25.581717	0.1	0.634432
25.583383	0.1	0.624538
25.585050	0.1	0.613451
25.586717	0.1	0.602484
25.588383	0.1	0.593185
25.590050	0.1	0.586152
25.591717	0.1	0.580728
25.593383	0.1	0.575423
25.595050	0.1	0.568628
25.596717	0.1	0.559986
25.598383	0.1	0.550449
25.600050	0.1	0.540316
25.601717	0.1	0.528634
25.603383	0.1	0.514865
25.605050	0.1	0.500321
25.606717	0.1	0.487626
25.608383	0.1	0.478864
25.610050	0.1	0.474870
25.611717	0.1	0.474453
25.613383	0.1	0.475407
25.615050	0.1	0.475347
25.616717	0.1	0.472844
25.618383	0.1	0.467956
25.620050	0.1	0.462353
25.621717	0.1	0.457048
25.623383	0.1	0.451624
25.625050	0.1	0.445247
25.626717	0.1	0.437558
25.628383	0.1	0.429153
25.630050	0.1	0.421882
25.631717	0.1	0.418007
25.633383	0.1	0.418365
25.635050	0.1	0.422120
25.636717	0.1	0.426888
25.638383	0.1	0.429392
25.640050	0.1	0.428259
25.641717	0.1	0.424802
25.643383	0.1	0.421464
25.645050	0.1	0.419199
25.646717	0.1	0.417173
25.648383	0.1	0.414014
25.650050	0.1	0.409663
25.651717	0.1	0.404477
25.653383	0.1	0.397682
25.655050	0.1	0.388861
25.656717	0.1	0.379324
25.658383	0.1	0.371814
25.660050	0.1	0.368297
25.661717	0.1	0.369132
25.663383	0.1	0.373900
25.665050	0.1	0.381172
25.666717	0.1	0.388920
25.668383	0.1	0.394940
25.670050	0.1	0.397861
25.671717	0.1	0.397980
25.673383	0.1	0.397444
25.675050	0.1	0.398159
25.676717	0.1	0.400007
25.678383	0.1	0.401974
25.680050	0.1	0.403643
25.681717	0.1	0.404716
25.683383	0.1	0.403941
25.685050	0.1	0.400424
25.686717	0.1	0.394583
25.688383	0.1	0.387609
25.690050	0.1	0.380039
25.691717	0.1	0.372887
25.693383	0.1	0.367463
25.695050	0.1	0.364363
25.696717	0.1	0.364065
25.698383	0.1	0.367045
25.700050	0.1	0.372887
25.701717	0.1	0.380099
25.703383	0.1	0.387847
25.705050	0.1	0.395775
25.706717	0.1	0.402749
25.708383	0.1	0.407338
25.710050	0.1	0.408888
25.711717	0.1	0.407398
25.713383	0.1	0.403583
25.715050	0.1	0.400305
25.716717	0.1	0.400782
25.718383	0.1	0.404894
25.720050	0.1	0.409365
25.721717	0.1	0.411272
25.723383	0.1	0.410199
25.725050	0.1	0.407398
25.726717	0.1	0.404418
25.728383	0.1	0.401914
25.730050	0.1	0.399530
25.731717	0.1	0.397742
25.733383	0.1	0.398040
25.735050	0.1	0.400424
25.736717	0.1	0.402629
25.738383	0.1	0.402451
25.740050	0.1	0.398994
25.741717	0.1	0.393033
25.743383	0.1	0.387251
25.745050	0.1	0.384450
25.746717	0.1	0.384688
25.748383	0.1	0.385761
25.750050	0.1	0.386536
25.751717	0.1	0.387132
25.753383	0.1	0.387311
25.755050	0.1	0.385642
25.756717	0.1	0.380874
25.758383	0.1	0.374317
25.760050	0.1	0.369191
25.761717	0.1	0.368238
25.763383	0.1	0.371814
25.765050	0.1	0.378251
25.766717	0.1	0.385404
25.768383	0.1	0.391543
25.770050	0.1	0.394821
25.771717	0.1	0.393748
25.773383	0.1	0.389278
25.775050	0.1	0.383675
25.776717	0.1	0.378311
25.778383	0.1	0.373244
25.780050	0.1	0.368893
25.781717	0.1	0.365973
25.783383	0.1	0.364304
25.785050	0.1	0.362694
25.786717	0.1	0.360191
25.788383	0.1	0.357211
25.790050	0.1	0.354767
25.791717	0.1	0.352681
25.793383	0.1	0.349522
25.795050	0.1	0.344634
25.796717	0.1	0.338793
25.798383	0.1	0.333667
25.800050	0.1	0.330567
25.801717	0.1	0.330806
25.803383	0.1	0.335217
25.805050	0.1	0.342846
25.806717	0.1	0.350356
25.808383	0.1	0.355124
25.810050	0.1	0.356793
25.811717	0.1	0.355899
25.813383	0.1	0.353158
25.815050	0.1	0.348866
25.816717	0.1	0.342965
25.818383	0.1	0.335634
25.820050	0.1	0.327528
25.821717	0.1	0.319421
25.823383	0.1	0.312269
25.825050	0.1	0.308037
25.826717	0.1	0.308454
25.828383	0.1	0.312567
25.830050	0.1	0.316560
25.831717	0.1	0.317812
25.833383	0.1	0.316143
25.835050	0.1	0.313163
25.836717	0.1	0.311315
25.838383	0.1	0.312805
25.840050	0.1	0.317514
25.841717	0.1	0.323713
25.843383	0.1	0.329971
25.845050	0.1	0.335574
25.846717	0.1	0.340581
25.848383	0.1	0.344515
25.850050	0.1	0.346661
25.851717	0.1	0.346482
25.853383	0.1	0.344098
25.855050	0.1	0.339985
25.856717	0.1	0.334382
25.858383	0.1	0.327051
25.860050	0.1	0.319004
25.861717	0.1	0.312686
25.863383	0.1	0.309527
25.865050	0.1	0.309289
25.866717	0.1	0.310659
25.868383	0.1	0.312626
25.870050	0.1	0.314593
25.871717	0.1	0.315964
25.873383	0.1	0.316381
25.875050	0.1	0.316381
25.876717	0.1	0.318706
25.878383	0.1	0.325501
25.880050	0.1	0.334561
25.881717	0.1	0.340760
25.883383	0.1	0.340879
25.885050	0.1	0.336289
25.886717	0.1	0.330806
25.888383	0.1	0.327528
25.890050	0.1	0.327885
25.891717	0.1	0.331700
25.893383	0.1	0.336528
25.895050	0.1	0.339508
25.896717	0.1	0.340045
25.898383	0.1	0.339389
25.900050	0.1	0.337899
25.901717	0.1	0.335395
25.903383	0.1	0.332057
25.905050	0.1	0.327647
25.906717	0.1	0.321746
25.908383	0.1	0.314593
25.910050	0.1	0.307739
25.911717	0.1	0.302732
25.913383	0.1	0.300467
25.915050	0.1	0.300586
25.916717	0.1	0.301421
25.918383	0.1	0.301778
25.920050	0.1	0.302434
25.921717	0.1	0.304580
25.923383	0.1	0.308216
25.925050	0.1	0.312865
25.926717	0.1	0.318050
25.928383	0.1	0.322521
25.930050	0.1	0.325263
25.931717	0.1	0.325680
25.933383	0.1	0.324249
25.935050	0.1	0.322223
25.936717	0.1	0.320613
25.938383	0.1	0.319421
25.940050	0.1	0.318289
25.941717	0.1	0.317335
25.943383	0.1	0.316501
25.945050	0.1	0.315189
25.946717	0.1	0.312448
25.948383	0.1	0.307918
25.950050	0.1	0.302911
25.951717	0.1	0.299573
25.953383	0.1	0.299692
25.955050	0.1	0.303209
25.956717	0.1	0.308156
25.958383	0.1	0.312269
25.960050	0.1	0.315368
25.961717	0.1	0.318229
25.963383	0.1	0.320911
25.965050	0.1	0.322223
25.966717	0.1	0.321090
25.968383	0.1	0.317931
25.970050	0.1	0.314355
25.971717	0.1	0.312150
25.973383	0.1	0.312626
25.975050	0.1	0.315845
25.976717	0.1	0.321150
25.978383	0.1	0.327826
25.980050	0.1	0.334919
25.981717	0.1	0.339627
25.983383	0.1	0.338852
25.985050	0.1	0.333011
25.986717	0.1	0.326514
25.988383	0.1	0.322938
25.990050	0.1	0.322282
25.991717	0.1	0.322938
25.993383	0.1	0.323713
25.995050	0.1	0.323713
25.996717	0.1	0.322580
25.998383	0.1	0.321329
26.000050	0.1	0.321209
26.001717	0.1	0.322998
26.003383	0.1	0.326216
26.005050	0.1	0.329196
26.006717	0.1	0.330448
26.008383	0.1	0.330448
26.010050	0.1	0.331044
26.011717	0.1	0.333071
26.013383	0.1	0.335634
26.015050	0.1	0.336945
26.016717	0.1	0.336170
26.018383	0.1	0.334084
26.020050	0.1	0.331819
26.021717	0.1	0.330091
26.023383	0.1	0.328779
26.025050	0.1	0.327766
26.026717	0.1	0.327826
26.028383	0.1	0.330031
26.030050	0.1	0.334084
26.031717	0.1	0.337362
26.033383	0.1	0.337362
26.035050	0.1	0.334442
26.036717	0.1	0.330091
26.038383	0.1	0.325561
26.040050	0.1	0.321507
26.041717	0.1	0.318825
26.043383	0.1	0.317872
26.045050	0.1	0.318348
26.046717	0.1	0.319779
26.048383	0.1	0.321567
26.050050	0.1	0.322342
26.051717	0.1	0.320852
26.053383	0.1	0.317454
26.055050	0.1	0.315130
26.056717	0.1	0.316918
26.058383	0.1	0.323296
26.060050	0.1	0.331640
26.061717	0.1	0.338197
26.063383	0.1	0.340700
26.065050	0.1	0.339508
26.066717	0.1	0.337303
26.068383	0.1	0.337005
26.070050	0.1	0.339568
26.071717	0.1	0.343442
26.073383	0.1	0.346839
26.075050	0.1	0.349462
26.076717	0.1	0.352025
26.078383	0.1	0.355303
26.080050	0.1	0.359237
26.081717	0.1	0.363231
26.083383	0.1	0.365615
26.085050	0.1	0.364125
26.086717	0.1	0.358939
26.088383	0.1	0.353456
26.090050	0.1	0.351012
26.091717	0.1	0.353336
26.093383	0.1	0.360787
26.095050	0.1	0.371575
26.096717	0.1	0.382006
26.098383	0.1	0.388801
26.100050	0.1	0.391066
26.101717	0.1	0.390470
26.103383	0.1	0.389695
26.105050	0.1	0.390589
26.106717	0.1	0.392854
26.108383	0.1	0.394821
26.110050	0.1	0.395238
26.111717	0.1	0.394285
26.113383	0.1	0.393868
26.115050	0.1	0.395775
26.116717	0.1	0.400126
26.118383	0.1	0.405371
26.120050	0.1	0.409901
26.121717	0.1	0.412524
26.123383	0.1	0.412583
26.125050	0.1	0.411570
26.126717	0.1	0.411212
26.128383	0.1	0.412226
26.130050	0.1	0.414610
26.131717	0.1	0.419259
26.133383	0.1	0.426948
26.135050	0.1	0.436902
26.136717	0.1	0.446975
26.138383	0.1	0.455916
26.140050	0.1	0.463784
26.141717	0.1	0.470161
26.143383	0.1	0.474155
26.145050	0.1	0.477374
26.146717	0.1	0.483096
26.148383	0.1	0.492930
26.150050	0.1	0.505388
26.151717	0.1	0.517547
26.153383	0.1	0.527442
26.155050	0.1	0.534952
26.156717	0.1	0.542104
26.158383	0.1	0.551701
26.160050	0.1	0.565231
26.161717	0.1	0.580788
26.163383	0.1	0.595629
26.165050	0.1	0.609517
26.166717	0.1	0.623524
26.168383	0.1	0.637710
26.170050	0.1	0.651538
26.171717	0.1	0.665426
26.173383	0.1	0.679970
26.175050	0.1	0.695825
26.176717	0.1	0.713229
26.178383	0.1	0.731885
26.180050	0.1	0.751078
26.181717	0.1	0.770509
26.183383	0.1	0.790238
26.185050	0.1	0.809073
26.186717	0.1	0.825703
26.188383	0.1	0.840724
26.190050	0.1	0.856042
26.191717	0.1	0.873268
26.193383	0.1	0.893295
26.195050	0.1	0.916302
26.196717	0.1	0.942171
26.198383	0.1	0.970125
26.200050	0.1	0.999570
26.201717	0.1	1.030326
26.203383	0.1	1.061440
26.205050	0.1	1.091242
26.206717	0.1	1.119375
26.208383	0.1	1.147330
26.210050	0.1	1.176775
26.211717	0.1	1.208305
26.213383	0.1	1.242340
26.215050	0.1	1.279354
26.216717	0.1	1.318693
26.218383	0.1	1.358092
26.220050	0.1	1.395464
26.221717	0.1	1.431048
26.223383	0.1	1.466453
26.225050	0.1	1.503110
26.226717	0.1	1.542449
26.228383	0.1	1.584768
26.230050	0.1	1.628697
26.231717	0.1	1.671493
26.233383	0.1	1.711309
26.235050	0.1	1.748502
26.236717	0.1	1.783669
26.238383	0.1	1.815796
26.240050	0.1	1.843333
26.241717	0.1	1.866579
26.243383	0.1	1.886904
26.245050	0.1	1.905978
26.246717	0.1	1.925230
26.248383	0.1	1.945615
26.250050	0.1	1.967013
26.251717	0.1	1.988232
26.253383	0.1	2.007365
26.255050	0.1	2.022028
26.256717	0.1	2.030134
26.258383	0.1	2.032220
26.260050	0.1	2.030730
26.261717	0.1	2.027512
26.263383	0.1	2.022684
26.265050	0.1	2.013803
26.266717	0.1	1.998365
26.268383	0.1	1.976252
26.270050	0.1	1.950741
26.271717	0.1	1.925290
26.273383	0.1	1.900792
26.275050	0.1	1.876116
26.276717	0.1	1.849890
26.278383	0.1	1.821756
26.280050	0.1	1.792133
26.281717	0.1	1.761377
26.283383	0.1	1.729429
26.285050	0.1	1.695454
26.286717	0.1	1.658142
26.288383	0.1	1.616776
26.290050	0.1	1.571953
26.291717	0.1	1.524866
26.293383	0.1	1.477242
26.295050	0.1	1.430094
26.296717	0.1	1.383960
26.298383	0.1	1.339614
26.300050	0.1	1.296640
26.301717	0.1	1.253843
26.303383	0.1	1.210630
26.305050	0.1	1.166999
26.306717	0.1	1.122773
26.308383	0.1	1.078725
26.310050	0.1	1.036465
26.311717	0.1	0.997186
26.313383	0.1	0.961602
26.315050	0.1	0.929415
26.316717	0.1	0.900030
26.318383	0.1	0.872791
26.320050	0.1	0.846028
26.321717	0.1	0.817895
26.323383	0.1	0.788629
26.325050	0.1	0.758946
26.326717	0.1	0.728369
26.328383	0.1	0.696421
26.330050	0.1	0.664592
26.331717	0.1	0.636756
26.333383	0.1	0.615537
26.335050	0.1	0.599921
26.336717	0.1	0.587046
26.338383	0.1	0.574231
26.340050	0.1	0.560403
26.341717	0.1	0.546217
26.343383	0.1	0.533819
26.345050	0.1	0.523686
26.346717	0.1	0.513375
26.348383	0.1	0.499189
26.350050	0.1	0.480354
26.351717	0.1	0.459909
26.353383	0.1	0.441372
26.355050	0.1	0.426531
26.356717	0.1	0.415802
26.358383	0.1	0.408471
26.360050	0.1	0.402629
26.361717	0.1	0.396788
26.363383	0.1	0.390649
26.365050	0.1	0.384688
26.366717	0.1	0.379324
26.368383	0.1	0.375092
26.370050	0.1	0.371814
26.371717	0.1	0.367761
26.373383	0.1	0.361860
26.375050	0.1	0.355840
26.376717	0.1	0.352502
26.378383	0.1	0.352621
26.380050	0.1	0.355184
26.381717	0.1	0.358939
26.383383	0.1	0.362396
26.385050	0.1	0.364721
26.386717	0.1	0.366509
26.388383	0.1	0.368714
26.390050	0.1	0.370383
26.391717	0.1	0.369728
26.393383	0.1	0.366271
26.395050	0.1	0.360429
26.396717	0.1	0.353277
26.398383	0.1	0.346482
26.400050	0.1	0.341892
26.401717	0.1	0.339568
26.403383	0.1	0.337958
26.405050	0.1	0.335097
26.406717	0.1	0.330031
26.408383	0.1	0.323474
26.410050	0.1	0.317156
26.411717	0.1	0.313401
26.413383	0.1	0.313520
26.415050	0.1	0.316143
26.416717	0.1	0.318468
26.418383	0.1	0.319421
26.420050	0.1	0.320315
26.421717	0.1	0.322044
26.423383	0.1	0.323117
26.425050	0.1	0.321865
26.426717	0.1	0.318289
26.428383	0.1	0.314355
26.430050	0.1	0.312507
26.431717	0.1	0.314295
26.433383	0.1	0.318646
26.435050	0.1	0.322819
26.436717	0.1	0.325382
26.438383	0.1	0.326753
26.440050	0.1	0.328183
26.441717	0.1	0.330150
26.443383	0.1	0.330985
26.445050	0.1	0.328243
26.446717	0.1	0.321686
26.448383	0.1	0.313520
26.450050	0.1	0.306964
26.451717	0.1	0.304222
26.453383	0.1	0.305712
26.455050	0.1	0.309765
26.456717	0.1	0.314653
26.458383	0.1	0.319183
26.460050	0.1	0.322402
26.461717	0.1	0.323236
26.463383	0.1	0.321448
26.465050	0.1	0.317931
26.466717	0.1	0.313759
26.468383	0.1	0.309765
26.470050	0.1	0.307679
26.471717	0.1	0.309646
26.473383	0.1	0.314951
26.475050	0.1	0.320494
26.476717	0.1	0.323653
26.478383	0.1	0.324249
26.480050	0.1	0.322104
26.481717	0.1	0.317931
26.483383	0.1	0.314832
26.485050	0.1	0.315785
26.486717	0.1	0.320375
26.488383	0.1	0.326037
26.490050	0.1	0.330865
26.491717	0.1	0.334442
26.493383	0.1	0.337064
26.495050	0.1	0.338197
26.496717	0.1	0.337183
26.498383	0.1	0.334501
26.500050	0.1	0.330985
26.501717	0.1	0.327170
26.503383	0.1	0.323057
26.505050	0.1	0.319421
26.506717	0.1	0.317395
26.508383	0.1	0.317514
26.510050	0.1	0.319064
26.511717	0.1	0.319541
26.513383	0.1	0.316918
26.515050	0.1	0.311017
26.516717	0.1	0.303626
26.518383	0.1	0.297248
26.520050	0.1	0.294447
26.521717	0.1	0.296474
26.523383	0.1	0.302315
26.525050	0.1	0.309408
26.526717	0.1	0.315607
26.528383	0.1	0.320196
26.530050	0.1	0.323117
26.531717	0.1	0.324845
26.533383	0.1	0.325799
26.535050	0.1	0.324786
26.536717	0.1	0.319839
26.538383	0.1	0.311613
26.540050	0.1	0.303030
26.541717	0.1	0.297010
26.543383	0.1	0.293851
26.545050	0.1	0.291586
26.546717	0.1	0.288606
26.548383	0.1	0.285745
26.550050	0.1	0.284731
26.551717	0.1	0.285983
26.553383	0.1	0.288606
26.555050	0.1	0.291944
26.556717	0.1	0.294328
26.558383	0.1	0.293851
26.560050	0.1	0.291109
26.561717	0.1	0.288785
26.563383	0.1	0.288367
26.565050	0.1	0.288725
26.566717	0.1	0.288129
26.568383	0.1	0.285864
26.570050	0.1	0.282645
26.571717	0.1	0.279665
26.573383	0.1	0.278175
26.575050	0.1	0.279307
26.576717	0.1	0.283182
26.578383	0.1	0.288486
26.580050	0.1	0.292480
26.581717	0.1	0.293255
26.583383	0.1	0.291169
26.585050	0.1	0.288904
26.586717	0.1	0.288308
26.588383	0.1	0.289381
26.590050	0.1	0.291824
26.591717	0.1	0.295401
26.593383	0.1	0.299215
26.595050	0.1	0.302017
26.596717	0.1	0.303686
26.598383	0.1	0.305176
26.600050	0.1	0.306904
26.601717	0.1	0.307202
26.603383	0.1	0.304461
26.605050	0.1	0.298798
26.606717	0.1	0.291824
26.608383	0.1	0.285208
26.610050	0.1	0.279307
26.611717	0.1	0.274122
26.613383	0.1	0.270367
26.615050	0.1	0.270009
26.616717	0.1	0.274062
26.618383	0.1	0.281513
26.620050	0.1	0.290692
26.621717	0.1	0.300288
26.623383	0.1	0.308990
26.625050	0.1	0.314415
26.626717	0.1	0.315130
26.628383	0.1	0.312209
26.630050	0.1	0.307918
26.631717	0.1	0.303328
26.633383	0.1	0.298440
26.635050	0.1	0.293493
26.636717	0.1	0.289798
26.638383	0.1	0.288546
26.640050	0.1	0.290096
26.641717	0.1	0.293255
26.643383	0.1	0.296533
26.645050	0.1	0.298619
26.646717	0.1	0.299275
26.648383	0.1	0.298560
26.650050	0.1	0.297189
26.651717	0.1	0.297487
26.653383	0.1	0.301301
26.655050	0.1	0.308275
26.656717	0.1	0.316560
26.658383	0.1	0.324368
26.660050	0.1	0.329793
26.661717	0.1	0.331223
26.663383	0.1	0.329137
26.665050	0.1	0.325680
26.666717	0.1	0.322938
26.668383	0.1	0.322044
26.670050	0.1	0.323117
26.671717	0.1	0.326455
26.673383	0.1	0.332296
26.675050	0.1	0.339985
26.676717	0.1	0.348032
26.678383	0.1	0.355244
26.680050	0.1	0.361383
26.681717	0.1	0.366569
26.683383	0.1	0.371635
26.685050	0.1	0.376642
26.686717	0.1	0.380516
26.688383	0.1	0.382960
26.690050	0.1	0.384808
26.691717	0.1	0.387073
26.693383	0.1	0.390887
26.695050	0.1	0.397801
26.696717	0.1	0.408232
26.698383	0.1	0.420809
26.700050	0.1	0.432789
26.701717	0.1	0.441849
26.703383	0.1	0.448108
26.705050	0.1	0.453472
26.706717	0.1	0.459552
26.708383	0.1	0.466645
26.710050	0.1	0.474691
26.711717	0.1	0.484109
26.713383	0.1	0.494897
26.715050	0.1	0.505090
26.716717	0.1	0.512719
26.718383	0.1	0.518262
26.720050	0.1	0.524581
26.721717	0.1	0.533521
26.723383	0.1	0.544667
26.725050	0.1	0.557363
26.726717	0.1	0.572443
26.728383	0.1	0.591099
26.730050	0.1	0.612319
26.731717	0.1	0.633001
26.733383	0.1	0.651062
26.735050	0.1	0.666380
26.736717	0.1	0.680387
26.738383	0.1	0.695467
26.740050	0.1	0.714064
26.741717	0.1	0.737548
26.743383	0.1	0.764012
26.745050	0.1	0.789166
26.746717	0.1	0.810146
26.748383	0.1	0.826597
26.750050	0.1	0.838935
26.751717	0.1	0.849068
26.753383	0.1	0.860691
26.755050	0.1	0.877082
26.756717	0.1	0.898838
26.758383	0.1	0.924408
26.760050	0.1	0.951231
26.761717	0.1	0.977457
26.763383	0.1	1.002729
26.765050	0.1	1.027703
26.766717	0.1	1.052618
26.768383	0.1	1.078308
26.770050	0.1	1.106381
26.771717	0.1	1.138151
26.773383	0.1	1.173437
26.775050	0.1	1.210392
26.776717	0.1	1.247287
26.778383	0.1	1.284838
26.780050	0.1	1.325071
26.781717	0.1	1.367986
26.783383	0.1	1.412511
26.785050	0.1	1.458526
26.786717	0.1	1.506329
26.788383	0.1	1.555443
26.790050	0.1	1.605570
26.791717	0.1	1.656294
26.793383	0.1	1.706421
26.795050	0.1	1.755178
26.796717	0.1	1.803875
26.798383	0.1	1.855493
26.800050	0.1	1.912952
26.801717	0.1	1.976311
26.803383	0.1	2.042890
26.805050	0.1	2.109587
26.806717	0.1	2.174795
26.808383	0.1	2.238572
26.810050	0.1	2.300918
26.811717	0.1	2.361179
26.813383	0.1	2.419531
26.815050	0.1	2.477884
26.816717	0.1	2.538085
26.818383	0.1	2.600134
26.820050	0.1	2.662540
26.821717	0.1	2.722442
26.823383	0.1	2.776742
26.825050	0.1	2.824426
26.826717	0.1	2.867282
26.828383	0.1	2.908349
26.830050	0.1	2.949655
26.831717	0.1	2.991557
26.833383	0.1	3.033042
26.835050	0.1	3.072262
26.836717	0.1	3.107250
26.838383	0.1	3.137231
26.840050	0.1	3.162325
26.841717	0.1	3.181994
26.843383	0.1	3.195107
26.845050	0.1	3.201127
26.846717	0.1	3.200591
26.848383	0.1	3.194988
26.850050	0.1	3.185570
26.851717	0.1	3.171683
26.853383	0.1	3.153205
26.855050	0.1	3.131867
26.856717	0.1	3.108859
26.858383	0.1	3.083646
26.860050	0.1	3.055632
26.861717	0.1	3.025711
26.863383	0.1	2.994180
26.865050	0.1	2.960622
26.866717	0.1	2.924562
26.868383	0.1	2.885699
26.870050	0.1	2.843917
26.871717	0.1	2.799690
26.873383	0.1	2.752662
26.875050	0.1	2.702773
26.876717	0.1	2.651751
26.878383	0.1	2.602875
26.880050	0.1	2.557993
26.881717	0.1	2.516449
26.883383	0.1	2.476514
26.885050	0.1	2.436578
26.886717	0.1	2.396286
26.888383	0.1	2.356529
26.890050	0.1	2.318204
26.891717	0.1	2.281964
26.893383	0.1	2.248407
26.895050	0.1	2.217949
26.896717	0.1	2.189696
26.898383	0.1	2.162457
26.900050	0.1	2.136290
26.901717	0.1	2.112091
26.903383	0.1	2.091229
26.905050	0.1	2.075195
26.906717	0.1	2.063930
26.908383	0.1	2.055526
26.910050	0.1	2.046943
26.911717	0.1	2.036154
26.913383	0.1	2.024055
26.915050	0.1	2.013803
26.916717	0.1	2.007961
26.918383	0.1	2.007008
26.920050	0.1	2.010465
26.921717	0.1	2.016425
26.923383	0.1	2.021253
26.925050	0.1	2.021968
26.926717	0.1	2.018929
26.928383	0.1	2.014816
26.930050	0.1	2.011836
26.931717	0.1	2.009869
26.933383	0.1	2.007842
26.935050	0.1	2.004743
26.936717	0.1	2.000213
26.938383	0.1	1.993835
26.940050	0.1	1.984894
26.941717	0.1	1.972318
26.943383	0.1	1.955748
26.945050	0.1	1.936495
26.946717	0.1	1.916945
26.948383	0.1	1.897514
26.950050	0.1	1.876593
26.951717	0.1	1.852274
26.953383	0.1	1.824856
26.955050	0.1	1.796246
26.956717	0.1	1.769006
26.958383	0.1	1.743615
26.960050	0.1	1.718044
26.961717	0.1	1.689911
26.963383	0.1	1.658857
26.965050	0.1	1.625896
26.966717	0.1	1.590669
26.968383	0.1	1.552820
26.970050	0.1	1.513124
26.971717	0.1	1.473308
26.973383	0.1	1.435161
26.975050	0.1	1.398683
26.976717	0.1	1.361251
26.978383	0.1	1.320720
26.980050	0.1	1.278639
26.981717	0.1	1.238704
26.983383	0.1	1.202643
26.985050	0.1	1.169145
26.986717	0.1	1.136422
26.988383	0.1	1.103461
26.990050	0.1	1.070678
26.991717	0.1	1.039028
26.993383	0.1	1.008570
26.995050	0.1	0.979185
26.996717	0.1	0.949919
26.998383	0.1	0.919104
27.000050	0.1	0.887215
27.001717	0.1	0.857592
27.003383	0.1	0.833690
27.005050	0.1	0.816405
27.006717	0.1	0.802696
27.008383	0.1	0.788331
27.010050	0.1	0.771225
27.011717	0.1	0.752807
27.013383	0.1	0.735879
27.015050	0.1	0.721932
27.016717	0.1	0.710130
27.018383	0.1	0.698865
27.020050	0.1	0.686586
27.021717	0.1	0.673592
27.023383	0.1	0.662625
27.025050	0.1	0.655830
27.026717	0.1	0.652671
27.028383	0.1	0.651538
27.030050	0.1	0.650704
27.031717	0.1	0.648081
27.033383	0.1	0.642479
27.035050	0.1	0.634611
27.036717	0.1	0.626683
27.038383	0.1	0.621080
27.040050	0.1	0.619471
27.041717	0.1	0.621975
27.043383	0.1	0.626624
27.045050	0.1	0.630200
27.046717	0.1	0.631094
27.048383	0.1	0.630915
27.050050	0.1	0.632584
27.051717	0.1	0.637114
27.053383	0.1	0.643373
27.055050	0.1	0.649869
27.056717	0.1	0.656307
27.058383	0.1	0.663817
27.060050	0.1	0.673473
27.061717	0.1	0.684798
27.063383	0.1	0.696898
27.065050	0.1	0.708818
27.066717	0.1	0.719249
27.068383	0.1	0.727117
27.070050	0.1	0.732541
27.071717	0.1	0.736237
27.073383	0.1	0.739872
27.075050	0.1	0.746191
27.076717	0.1	0.756383
27.078383	0.1	0.769496
27.080050	0.1	0.784338
27.081717	0.1	0.799537
27.083383	0.1	0.813007
27.085050	0.1	0.823498
27.086717	0.1	0.831962
27.088383	0.1	0.841796
27.090050	0.1	0.856280
27.091717	0.1	0.876248
27.093383	0.1	0.899255
27.095050	0.1	0.921726
27.096717	0.1	0.940740
27.098383	0.1	0.955522
27.100050	0.1	0.967979
27.101717	0.1	0.981152
27.103383	0.1	0.997484
27.105050	0.1	1.017988
27.106717	0.1	1.042128
27.108383	0.1	1.067817
27.110050	0.1	1.092076
27.111717	0.1	1.113296
27.113383	0.1	1.131535
27.115050	0.1	1.148760
27.116717	0.1	1.167357
27.118383	0.1	1.188815
27.120050	0.1	1.213193
27.121717	0.1	1.240254
27.123383	0.1	1.269937
27.125050	0.1	1.302421
27.126717	0.1	1.337648
27.128383	0.1	1.374066
27.130050	0.1	1.409948
27.131717	0.1	1.445472
27.133383	0.1	1.481295
27.135050	0.1	1.517415
27.136717	0.1	1.553059
27.138383	0.1	1.586735
27.140050	0.1	1.617789
27.141717	0.1	1.647890
27.143383	0.1	1.679778
27.145050	0.1	1.715124
27.146717	0.1	1.754165
27.148383	0.1	1.796723
27.150050	0.1	1.842201
27.151717	0.1	1.890600
27.153383	0.1	1.941443
27.155050	0.1	1.993358
27.156717	0.1	2.045572
27.158383	0.1	2.098739
27.160050	0.1	2.154708
27.161717	0.1	2.214790
27.163383	0.1	2.278924
27.165050	0.1	2.345622
27.166717	0.1	2.413690
27.168383	0.1	2.482355
27.170050	0.1	2.552033
27.171717	0.1	2.623916
27.173383	0.1	2.699852
27.175050	0.1	2.780855
27.176717	0.1	2.865911
27.178383	0.1	2.953649
27.180050	0.1	3.044486
27.181717	0.1	3.140867
27.183383	0.1	3.244341
27.185050	0.1	3.353715
27.186717	0.1	3.467024
27.188383	0.1	3.584147
27.190050	0.1	3.706753
27.191717	0.1	3.835321
27.193383	0.1	3.968656
27.195050	0.1	4.106164
27.196717	0.1	4.249335
27.198383	0.1	4.400730
27.200050	0.1	4.561901
27.201717	0.1	4.732490
27.203383	0.1	4.911483
27.205050	0.1	5.097986
27.206717	0.1	5.291283
27.208383	0.1	5.491376
27.210050	0.1	5.699218
27.211717	0.1	5.916238
27.213383	0.1	6.142855
27.215050	0.1	6.378234
27.216717	0.1	6.621182
27.218383	0.1	6.871939
27.220050	0.1	7.131041
27.221717	0.1	7.397175
27.223383	0.1	7.668972
27.225050	0.1	7.947684
27.226717	0.1	8.234442
27.228383	0.1	8.527637
27.230050	0.1	8.824766
27.231717	0.1	9.123803
27.233383	0.1	9.422899
27.235050	0.1	9.720743
27.236717	0.1	10.017217
27.238383	0.1	10.312200
27.240050	0.1	10.604978
27.241717	0.1	10.895372
27.243383	0.1	11.183382
27.245050	0.1	11.467219
27.246717	0.1	11.744202
27.248383	0.1	12.012065
27.250050	0.1	12.268782
27.251717	0.1	12.512029
27.253383	0.1	12.739778
27.255050	0.1	12.950898
27.256717	0.1	13.145805
27.258383	0.1	13.324977
27.260050	0.1	13.486863
27.261717	0.1	13.628305
27.263383	0.1	13.746799
27.265050	0.1	13.842226
27.266717	0.1	13.916255
27.268383	0.1	13.971151
27.270050	0.1	14.008404
27.271717	0.1	14.027775
27.273383	0.1	14.027716
27.275050	0.1	14.006794
27.276717	0.1	13.965131
27.278383	0.1	13.903738
27.280050	0.1	13.824643
27.281717	0.1	13.729156
27.283383	0.1	13.617040
27.285050	0.1	13.487399
27.286717	0.1	13.341428
27.288383	0.1	13.181687
27.290050	0.1	13.010503
27.291717	0.1	12.830258
27.293383	0.1	12.643815
27.295050	0.1	12.452722
27.296717	0.1	12.256325
27.298383	0.1	12.053073
27.300050	0.1	11.842788
27.301717	0.1	11.627913
27.303383	0.1	11.413456
27.305050	0.1	11.205137
27.306717	0.1	11.005462
27.308383	0.1	10.812641
27.310050	0.1	10.622979
27.311717	0.1	10.433078
27.313383	0.1	10.242105
27.315050	0.1	10.052860
27.316717	0.1	9.869874
27.318383	0.1	9.696723
27.320050	0.1	9.534896
27.321717	0.1	9.384990
27.323383	0.1	9.246886
27.325050	0.1	9.119034
27.326717	0.1	8.998156
27.328383	0.1	8.880616
27.330050	0.1	8.764387
27.331717	0.1	8.650184
27.333383	0.1	8.539916
27.335050	0.1	8.434535
27.336717	0.1	8.333505
27.338383	0.1	8.234740
27.340050	0.1	8.137227
27.341717	0.1	8.041204
27.343383	0.1	7.946313
27.345050	0.1	7.850588
27.346717	0.1	7.752836
27.348383	0.1	7.654250
27.350050	0.1	7.556737
27.351717	0.1	7.460773
27.353383	0.1	7.364274
27.355050	0.1	7.263422
27.356717	0.1	7.154823
27.358383	0.1	7.036925
27.360050	0.1	6.911099
27.361717	0.1	6.779671
27.363383	0.1	6.644130
27.365050	0.1	6.505430
27.366717	0.1	6.364286
27.368383	0.1	6.220520
27.370050	0.1	6.072760
27.371717	0.1	5.919457
27.373383	0.1	5.760610
27.375050	0.1	5.598545
27.376717	0.1	5.435169
27.378383	0.1	5.270899
27.380050	0.1	5.105615
27.381717	0.1	4.938782
27.383383	0.1	4.770279
27.385050	0.1	4.599572
27.386717	0.1	4.424989
27.388383	0.1	4.245818
27.390050	0.1	4.064799
27.391717	0.1	3.886461
27.393383	0.1	3.714919
27.395050	0.1	3.552020
27.396717	0.1	3.397346
27.398383	0.1	3.247738
27.400050	0.1	3.099799
27.401717	0.1	2.951801
27.403383	0.1	2.803862
27.405050	0.1	2.656341
27.406717	0.1	2.510548
27.408383	0.1	2.368152
27.410050	0.1	2.230942
27.411717	0.1	2.100766
27.413383	0.1	1.979232
27.415050	0.1	1.867056
27.416717	0.1	1.763702
27.418383	0.1	1.667798
27.420050	0.1	1.577258
27.421717	0.1	1.490712
27.423383	0.1	1.407862
27.425050	0.1	1.329601
27.426717	0.1	1.256585
27.428383	0.1	1.188040
27.430050	0.1	1.122892
27.431717	0.1	1.061261
27.433383	0.1	1.004338
27.435050	0.1	0.952780
27.436717	0.1	0.906706
27.438383	0.1	0.865817
27.440050	0.1	0.828922
27.441717	0.1	0.794113
27.443383	0.1	0.760138
27.445050	0.1	0.726938
27.446717	0.1	0.694394
27.448383	0.1	0.662446
27.450050	0.1	0.632823
27.451717	0.1	0.608265
27.453383	0.1	0.589609
27.455050	0.1	0.574946
27.456717	0.1	0.562131
27.458383	0.1	0.549734
27.460050	0.1	0.537038
27.461717	0.1	0.523746
27.463383	0.1	0.510156
27.465050	0.1	0.496149
27.466717	0.1	0.481546
27.468383	0.1	0.467241
27.470050	0.1	0.455022
27.471717	0.1	0.444889
27.473383	0.1	0.435889
27.475050	0.1	0.427544
27.476717	0.1	0.419617
27.478383	0.1	0.412285
27.480050	0.1	0.406265
27.481717	0.1	0.401497
27.483383	0.1	0.397563
27.485050	0.1	0.393689
27.486717	0.1	0.389576
27.488383	0.1	0.386000
27.490050	0.1	0.384092
27.491717	0.1	0.383556
27.493383	0.1	0.382900
27.495050	0.1	0.381291
27.496717	0.1	0.379384
27.498383	0.1	0.377834
27.500050	0.1	0.376344
27.501717	0.1	0.374377
27.503383	0.1	0.372827
27.505050	0.1	0.373364
27.506717	0.1	0.376761
27.508383	0.1	0.381470
27.510050	0.1	0.385106
27.511717	0.1	0.385404
27.513383	0.1	0.381291
27.515050	0.1	0.373721
27.516717	0.1	0.365436
27.518383	0.1	0.358403
27.520050	0.1	0.353515
27.521717	0.1	0.350535
27.523383	0.1	0.348449
27.525050	0.1	0.346422
27.526717	0.1	0.345290
27.528383	0.1	0.346839
27.530050	0.1	0.350416
27.531717	0.1	0.352561
27.533383	0.1	0.350952
27.535050	0.1	0.346303
27.536717	0.1	0.340819
27.538383	0.1	0.336170
27.540050	0.1	0.333309
27.541717	0.1	0.332534
27.543383	0.1	0.333309
27.545050	0.1	0.333846
27.546717	0.1	0.331938
27.548383	0.1	0.327230
27.550050	0.1	0.322163
27.551717	0.1	0.320017
27.553383	0.1	0.321388
27.555050	0.1	0.324726
27.556717	0.1	0.328600
27.558383	0.1	0.332236
27.560050	0.1	0.334799
27.561717	0.1	0.335276
27.563383	0.1	0.333130
27.565050	0.1	0.329733
27.566717	0.1	0.327110
27.568383	0.1	0.326693
27.570050	0.1	0.328660
27.571717	0.1	0.331163
27.573383	0.1	0.331521
27.575050	0.1	0.328958
27.576717	0.1	0.324428
27.578383	0.1	0.319779
27.580050	0.1	0.316501
27.581717	0.1	0.315249
27.583383	0.1	0.315785
27.585050	0.1	0.317097
27.586717	0.1	0.317276
27.588383	0.1	0.314593
27.590050	0.1	0.309467
27.591717	0.1	0.304461
27.593383	0.1	0.301719
27.595050	0.1	0.301063
27.596717	0.1	0.301361
27.598383	0.1	0.300646
27.600050	0.1	0.296414
27.601717	0.1	0.288308
27.603383	0.1	0.278771
27.605050	0.1	0.271082
27.606717	0.1	0.267327
27.608383	0.1	0.267625
27.610050	0.1	0.270844
27.611717	0.1	0.275433
27.613383	0.1	0.279844
27.615050	0.1	0.283718
27.616717	0.1	0.288069
27.618383	0.1	0.293314
27.620050	0.1	0.297964
27.621717	0.1	0.300467
27.623383	0.1	0.301063
27.625050	0.1	0.301361
27.626717	0.1	0.302374
27.628383	0.1	0.303745
27.630050	0.1	0.303566
27.631717	0.1	0.299990
27.633383	0.1	0.292361
27.635050	0.1	0.281692
27.636717	0.1	0.269651
27.638383	0.1	0.257552
27.640050	0.1	0.246644
27.641717	0.1	0.239253
27.643383	0.1	0.237525
27.645050	0.1	0.241578
27.646717	0.1	0.248730
27.648383	0.1	0.254929
27.650050	0.1	0.258088
27.651717	0.1	0.259876
27.653383	0.1	0.263393
27.655050	0.1	0.270128
27.656717	0.1	0.278950
27.658383	0.1	0.286996
27.660050	0.1	0.292659
27.661717	0.1	0.296652
27.663383	0.1	0.299871
27.665050	0.1	0.300825
27.666717	0.1	0.298083
27.668383	0.1	0.292659
27.670050	0.1	0.287712
27.671717	0.1	0.285864
27.673383	0.1	0.287175
27.675050	0.1	0.288486
27.676717	0.1	0.287175
27.678383	0.1	0.284314
27.680050	0.1	0.282288
27.681717	0.1	0.282466
27.683383	0.1	0.285506
27.685050	0.1	0.291109
27.686717	0.1	0.297606
27.688383	0.1	0.302851
27.690050	0.1	0.305891
27.691717	0.1	0.306189
27.693383	0.1	0.304163
27.695050	0.1	0.302196
27.696717	0.1	0.303209
27.698383	0.1	0.308454
27.700050	0.1	0.316262
27.701717	0.1	0.323951
27.703383	0.1	0.330448
27.705050	0.1	0.335991
27.706717	0.1	0.340581
27.708383	0.1	0.344276
27.710050	0.1	0.348091
27.711717	0.1	0.352919
27.713383	0.1	0.358582
27.715050	0.1	0.363708
27.716717	0.1	0.367641
27.718383	0.1	0.371575
27.720050	0.1	0.377059
27.721717	0.1	0.383556
27.723383	0.1	0.389516
27.725050	0.1	0.393331
27.726717	0.1	0.394046
27.728383	0.1	0.392437
27.730050	0.1	0.391126
27.731717	0.1	0.392914
27.733383	0.1	0.399590
27.735050	0.1	0.410497
27.736717	0.1	0.422239
27.738383	0.1	0.431359
27.740050	0.1	0.437140
27.741717	0.1	0.442445
27.743383	0.1	0.450611
27.745050	0.1	0.461698
27.746717	0.1	0.472486
27.748383	0.1	0.480115
27.750050	0.1	0.484288
27.751717	0.1	0.486374
27.753383	0.1	0.487387
27.755050	0.1	0.487804
27.756717	0.1	0.488818
27.758383	0.1	0.492454
27.760050	0.1	0.500143
27.761717	0.1	0.510275
27.763383	0.1	0.518441
27.765050	0.1	0.521660
27.766717	0.1	0.520289
27.768383	0.1	0.516295
27.770050	0.1	0.511408
27.771717	0.1	0.507891
27.773383	0.1	0.507712
27.775050	0.1	0.511408
27.776717	0.1	0.517130
27.778383	0.1	0.521302
27.780050	0.1	0.521600
27.781717	0.1	0.519991
27.783383	0.1	0.520170
27.785050	0.1	0.523150
27.786717	0.1	0.526547
27.788383	0.1	0.527859
27.790050	0.1	0.526071
27.791717	0.1	0.521362
27.793383	0.1	0.514388
27.795050	0.1	0.505447
27.796717	0.1	0.495076
27.798383	0.1	0.483096
27.800050	0.1	0.469685
27.801717	0.1	0.456333
27.803383	0.1	0.445962
27.805050	0.1	0.439942
27.806717	0.1	0.436485
27.808383	0.1	0.432611
27.810050	0.1	0.426948
27.811717	0.1	0.420690
27.813383	0.1	0.415802
27.815050	0.1	0.413358
27.816717	0.1	0.412643
27.818383	0.1	0.411928
27.820050	0.1	0.409126
27.821717	0.1	0.403106
27.823383	0.1	0.393808
27.825050	0.1	0.382304
27.826717	0.1	0.370681
27.828383	0.1	0.361204
27.830050	0.1	0.354767
27.831717	0.1	0.350654
27.833383	0.1	0.347435
27.835050	0.1	0.344217
27.836717	0.1	0.341058
27.838383	0.1	0.338256
27.840050	0.1	0.335336
27.841717	0.1	0.332415
27.843383	0.1	0.330925
27.845050	0.1	0.331998
27.846717	0.1	0.334740
27.848383	0.1	0.336945
27.850050	0.1	0.337005
27.851717	0.1	0.335276
27.853383	0.1	0.332892
27.855050	0.1	0.330448
27.856717	0.1	0.327826
27.858383	0.1	0.325263
27.860050	0.1	0.323236
27.861717	0.1	0.321865
27.863383	0.1	0.321209
27.865050	0.1	0.321567
27.866717	0.1	0.323415
27.868383	0.1	0.326633
27.870050	0.1	0.330448
27.871717	0.1	0.333905
27.873383	0.1	0.336468
27.875050	0.1	0.338078
27.876717	0.1	0.338614
27.878383	0.1	0.338197
27.880050	0.1	0.337660
27.881717	0.1	0.337958
27.883383	0.1	0.339031
27.885050	0.1	0.340700
27.886717	0.1	0.343263
27.888383	0.1	0.346124
27.890050	0.1	0.348330
27.891717	0.1	0.349581
27.893383	0.1	0.349820
27.895050	0.1	0.348806
27.896717	0.1	0.347078
27.898383	0.1	0.345171
27.900050	0.1	0.343621
27.901717	0.1	0.343740
27.903383	0.1	0.345826
27.905050	0.1	0.347614
27.906717	0.1	0.346303
27.908383	0.1	0.341952
27.910050	0.1	0.338197
27.911717	0.1	0.338197
27.913383	0.1	0.342250
27.915050	0.1	0.348747
27.916717	0.1	0.355244
27.918383	0.1	0.359535
27.920050	0.1	0.360191
27.921717	0.1	0.357628
27.923383	0.1	0.353932
27.925050	0.1	0.350773
27.926717	0.1	0.347555
27.928383	0.1	0.343740
27.930050	0.1	0.340998
27.931717	0.1	0.340998
27.933383	0.1	0.343800
27.935050	0.1	0.348151
27.936717	0.1	0.351906
27.938383	0.1	0.352323
27.940050	0.1	0.348151
27.941717	0.1	0.341117
27.943383	0.1	0.334680
27.945050	0.1	0.331044
27.946717	0.1	0.330746
27.948383	0.1	0.332356
27.950050	0.1	0.333846
27.951717	0.1	0.334382
27.953383	0.1	0.335157
27.955050	0.1	0.336528
27.956717	0.1	0.337005
27.958383	0.1	0.335872
27.960050	0.1	0.334084
27.961717	0.1	0.332236
27.963383	0.1	0.330329
27.965050	0.1	0.329077
27.966717	0.1	0.328779
27.968383	0.1	0.328600
27.970050	0.1	0.327468
27.971717	0.1	0.324488
27.973383	0.1	0.319183
27.975050	0.1	0.312984
27.976717	0.1	0.308692
27.978383	0.1	0.307679
27.980050	0.1	0.308454
27.981717	0.1	0.308573
27.983383	0.1	0.306189
27.985050	0.1	0.301242
27.986717	0.1	0.295997
27.988383	0.1	0.293791
27.990050	0.1	0.295699
27.991717	0.1	0.299454
27.993383	0.1	0.301898
27.995050	0.1	0.301898
27.996717	0.1	0.301301
27.998383	0.1	0.302732
28.000050	0.1	0.307083
28.001717	0.1	0.312209
28.003383	0.1	0.315487
28.005050	0.1	0.316143
28.006717	0.1	0.315368
28.008383	0.1	0.314474
28.010050	0.1	0.314534
28.011717	0.1	0.316620
28.013383	0.1	0.320911
28.015050	0.1	0.326812
28.016717	0.1	0.334084
28.018383	0.1	0.342011
28.020050	0.1	0.348210
28.021717	0.1	0.350058
28.023383	0.1	0.347495
28.025050	0.1	0.342250
28.026717	0.1	0.337183
28.028383	0.1	0.335097
28.030050	0.1	0.336826
28.031717	0.1	0.341117
28.033383	0.1	0.346303
28.035050	0.1	0.350177
28.036717	0.1	0.350654
28.038383	0.1	0.348032
28.040050	0.1	0.345349
28.041717	0.1	0.345588
28.043383	0.1	0.348449
28.045050	0.1	0.351250
28.046717	0.1	0.351906
28.048383	0.1	0.350893
28.050050	0.1	0.350177
28.051717	0.1	0.350952
28.053383	0.1	0.351906
28.055050	0.1	0.351608
28.056717	0.1	0.349522
28.058383	0.1	0.345945
28.060050	0.1	0.342608
28.061717	0.1	0.342011
28.063383	0.1	0.344574
28.065050	0.1	0.347555
28.066717	0.1	0.348508
28.068383	0.1	0.347435
28.070050	0.1	0.345647
28.071717	0.1	0.342727
28.073383	0.1	0.336587
28.075050	0.1	0.325859
28.076717	0.1	0.312507
28.078383	0.1	0.300288
28.080050	0.1	0.291944
28.081717	0.1	0.288188
28.083383	0.1	0.288486
28.085050	0.1	0.290632
28.086717	0.1	0.292122
28.088383	0.1	0.292778
28.090050	0.1	0.294805
28.091717	0.1	0.298738
28.093383	0.1	0.301838
28.095050	0.1	0.301003
28.096717	0.1	0.295997
28.098383	0.1	0.289142
28.100050	0.1	0.282645
28.101717	0.1	0.277698
28.103383	0.1	0.274718
28.105050	0.1	0.273943
28.106717	0.1	0.274777
28.108383	0.1	0.275552
28.110050	0.1	0.275433
28.111717	0.1	0.274777
28.113383	0.1	0.273287
28.115050	0.1	0.270247
28.116717	0.1	0.266671
28.118383	0.1	0.264704
28.120050	0.1	0.264049
28.121717	0.1	0.262678
28.123383	0.1	0.259995
28.125050	0.1	0.257432
28.126717	0.1	0.256002
28.128383	0.1	0.255167
28.130050	0.1	0.253737
28.131717	0.1	0.250638
28.133383	0.1	0.246286
28.135050	0.1	0.242770
28.136717	0.1	0.241816
28.138383	0.1	0.242472
28.140050	0.1	0.242949
28.141717	0.1	0.243545
28.143383	0.1	0.246167
28.145050	0.1	0.251055
28.146717	0.1	0.255942
28.148383	0.1	0.258684
28.150050	0.1	0.258029
28.151717	0.1	0.254095
28.153383	0.1	0.248432
28.155050	0.1	0.243366
28.156717	0.1	0.240624
28.158383	0.1	0.241160
28.160050	0.1	0.244260
28.161717	0.1	0.247419
28.163383	0.1	0.248492
28.165050	0.1	0.247419
28.166717	0.1	0.245452
28.168383	0.1	0.243425
28.170050	0.1	0.241816
28.171717	0.1	0.241280
28.173383	0.1	0.241578
28.175050	0.1	0.241697
28.176717	0.1	0.240862
28.178383	0.1	0.239968
28.180050	0.1	0.240505
28.181717	0.1	0.243068
28.183383	0.1	0.247061
28.185050	0.1	0.250936
28.186717	0.1	0.253081
28.188383	0.1	0.252903
28.190050	0.1	0.250578
28.191717	0.1	0.246704
28.193383	0.1	0.242889
28.195050	0.1	0.241518
28.196717	0.1	0.243962
28.198383	0.1	0.248849
28.200050	0.1	0.253677
28.201717	0.1	0.256479
28.203383	0.1	0.256777
28.205050	0.1	0.255108
28.206717	0.1	0.253022
28.208383	0.1	0.251710
28.210050	0.1	0.251889
28.211717	0.1	0.254273
28.213383	0.1	0.259459
28.215050	0.1	0.267148
28.216717	0.1	0.274956
28.218383	0.1	0.279963
28.220050	0.1	0.281453
28.221717	0.1	0.281572
28.223383	0.1	0.282764
28.225050	0.1	0.285685
28.226717	0.1	0.289857
28.228383	0.1	0.295281
28.230050	0.1	0.301123
28.231717	0.1	0.306070
28.233383	0.1	0.308871
28.235050	0.1	0.308931
28.236717	0.1	0.306845
28.238383	0.1	0.304461
28.240050	0.1	0.303149
28.241717	0.1	0.303388
28.243383	0.1	0.305355
28.245050	0.1	0.309169
28.246717	0.1	0.314713
28.248383	0.1	0.321209
28.250050	0.1	0.327408
28.251717	0.1	0.332713
28.253383	0.1	0.337839
28.255050	0.1	0.344336
28.256717	0.1	0.352919
28.258383	0.1	0.362515
28.260050	0.1	0.371039
28.261717	0.1	0.377417
28.263383	0.1	0.382185
28.265050	0.1	0.386119
28.266717	0.1	0.389874
28.268383	0.1	0.394046
28.270050	0.1	0.398517
28.271717	0.1	0.403166
28.273383	0.1	0.407696
28.275050	0.1	0.411928
28.276717	0.1	0.415564
28.278383	0.1	0.418603
28.280050	0.1	0.422716
28.281717	0.1	0.429988
28.283383	0.1	0.440896
28.285050	0.1	0.453472
28.286717	0.1	0.465155
28.288383	0.1	0.473738
28.290050	0.1	0.478804
28.291717	0.1	0.481248
28.293383	0.1	0.482082
28.295050	0.1	0.483334
28.296717	0.1	0.487924
28.298383	0.1	0.497282
28.300050	0.1	0.510573
28.301717	0.1	0.525475
28.303383	0.1	0.539184
28.305050	0.1	0.549376
28.306717	0.1	0.556111
28.308383	0.1	0.561297
28.310050	0.1	0.566721
28.311717	0.1	0.573039
28.313383	0.1	0.580430
28.315050	0.1	0.590026
28.316717	0.1	0.603199
28.318383	0.1	0.619710
28.320050	0.1	0.636995
28.321717	0.1	0.651777
28.323383	0.1	0.661492
28.325050	0.1	0.666440
28.326717	0.1	0.669599
28.328383	0.1	0.674129
28.330050	0.1	0.681758
28.331717	0.1	0.692785
28.333383	0.1	0.705838
28.335050	0.1	0.719130
28.336717	0.1	0.731885
28.338383	0.1	0.743806
28.340050	0.1	0.752926
28.341717	0.1	0.757992
28.343383	0.1	0.760973
28.345050	0.1	0.765502
28.346717	0.1	0.773430
28.348383	0.1	0.784040
28.350050	0.1	0.794530
28.351717	0.1	0.802040
28.353383	0.1	0.805736
28.355050	0.1	0.806928
28.356717	0.1	0.807166
28.358383	0.1	0.807166
28.360050	0.1	0.807107
28.361717	0.1	0.806451
28.363383	0.1	0.804544
28.365050	0.1	0.800312
28.366717	0.1	0.793457
28.368383	0.1	0.785530
28.370050	0.1	0.779390
28.371717	0.1	0.776529
28.373383	0.1	0.775278
28.375050	0.1	0.772476
28.376717	0.1	0.766516
28.378383	0.1	0.757575
28.380050	0.1	0.746965
28.381717	0.1	0.736535
28.383383	0.1	0.727236
28.385050	0.1	0.718772
28.386717	0.1	0.710249
28.388383	0.1	0.701487
28.390050	0.1	0.692666
28.391717	0.1	0.683367
28.393383	0.1	0.672579
28.395050	0.1	0.659406
28.396717	0.1	0.643909
28.398383	0.1	0.627637
28.400050	0.1	0.611663
28.401717	0.1	0.595868
28.403383	0.1	0.580549
28.405050	0.1	0.566721
28.406717	0.1	0.555456
28.408383	0.1	0.546336
28.410050	0.1	0.537574
28.411717	0.1	0.526607
28.413383	0.1	0.511587
28.415050	0.1	0.493109
28.416717	0.1	0.473678
28.418383	0.1	0.455558
28.420050	0.1	0.439823
28.421717	0.1	0.426114
28.423383	0.1	0.413299
28.425050	0.1	0.400245
28.426717	0.1	0.387311
28.428383	0.1	0.375807
28.430050	0.1	0.366509
28.431717	0.1	0.359237
28.433383	0.1	0.353932
28.435050	0.1	0.350058
28.436717	0.1	0.345349
28.438383	0.1	0.338256
28.440050	0.1	0.330031
28.441717	0.1	0.322759
28.443383	0.1	0.316262
28.445050	0.1	0.309706
28.446717	0.1	0.302672
28.448383	0.1	0.294864
28.450050	0.1	0.286281
28.451717	0.1	0.277936
28.453383	0.1	0.270724
28.455050	0.1	0.264347
28.456717	0.1	0.258207
28.458383	0.1	0.252247
28.460050	0.1	0.247002
28.461717	0.1	0.243187
28.463383	0.1	0.241637
28.465050	0.1	0.241578
28.466717	0.1	0.241339
28.468383	0.1	0.240386
28.470050	0.1	0.239015
28.471717	0.1	0.237286
28.473383	0.1	0.235677
28.475050	0.1	0.235319
28.476717	0.1	0.235319
28.478383	0.1	0.233769
28.480050	0.1	0.229657
28.481717	0.1	0.223756
28.483383	0.1	0.217497
28.485050	0.1	0.211835
28.486717	0.1	0.207603
28.488383	0.1	0.205696
28.490050	0.1	0.206828
28.491717	0.1	0.211120
28.493383	0.1	0.217855
28.495050	0.1	0.225782
28.496717	0.1	0.232995
28.498383	0.1	0.237942
28.500050	0.1	0.240088
28.501717	0.1	0.239849
28.503383	0.1	0.237823
28.505050	0.1	0.234187
28.506717	0.1	0.229180
28.508383	0.1	0.223696
28.510050	0.1	0.219703
28.511717	0.1	0.219405
28.513383	0.1	0.223756
28.515050	0.1	0.231624
28.516717	0.1	0.240803
28.518383	0.1	0.249803
28.520050	0.1	0.257552
28.521717	0.1	0.262141
28.523383	0.1	0.262499
28.525050	0.1	0.259757
28.526717	0.1	0.256896
28.528383	0.1	0.256538
28.530050	0.1	0.260174
28.531717	0.1	0.267029
28.533383	0.1	0.273645
28.535050	0.1	0.277042
28.536717	0.1	0.277281
28.538383	0.1	0.277460
28.540050	0.1	0.281036
28.541717	0.1	0.288844
28.543383	0.1	0.299096
28.545050	0.1	0.308275
28.546717	0.1	0.314176
28.548383	0.1	0.317574
28.550050	0.1	0.320613
28.551717	0.1	0.324488
28.553383	0.1	0.329614
28.555050	0.1	0.336409
28.556717	0.1	0.345230
28.558383	0.1	0.356197
28.560050	0.1	0.368893
28.561717	0.1	0.382006
28.563383	0.1	0.393510
28.565050	0.1	0.403047
28.566717	0.1	0.411868
28.568383	0.1	0.420034
28.570050	0.1	0.426173
28.571717	0.1	0.429153
28.573383	0.1	0.430226
28.575050	0.1	0.433087
28.576717	0.1	0.440359
28.578383	0.1	0.451267
28.580050	0.1	0.463188
28.581717	0.1	0.474751
28.583383	0.1	0.486434
28.585050	0.1	0.499129
28.586717	0.1	0.512540
28.588383	0.1	0.524342
28.590050	0.1	0.532746
28.591717	0.1	0.538647
28.593383	0.1	0.543118
28.595050	0.1	0.546455
28.596717	0.1	0.549078
28.598383	0.1	0.551581
28.600050	0.1	0.554681
28.601717	0.1	0.559330
28.603383	0.1	0.565827
28.605050	0.1	0.573337
28.606717	0.1	0.580490
28.608383	0.1	0.586093
28.610050	0.1	0.589669
28.611717	0.1	0.591874
28.613383	0.1	0.594676
28.615050	0.1	0.599861
28.616717	0.1	0.607491
28.618383	0.1	0.615776
28.620050	0.1	0.623047
28.621717	0.1	0.628173
28.623383	0.1	0.631809
28.625050	0.1	0.635922
28.626717	0.1	0.640452
28.628383	0.1	0.643015
28.630050	0.1	0.642896
28.631717	0.1	0.642479
28.633383	0.1	0.644445
28.635050	0.1	0.649750
28.636717	0.1	0.657558
28.638383	0.1	0.666440
28.640050	0.1	0.675738
28.641717	0.1	0.685096
28.643383	0.1	0.694394
28.645050	0.1	0.703991
28.646717	0.1	0.714123
28.648383	0.1	0.723779
28.650050	0.1	0.730634
28.651717	0.1	0.732958
28.653383	0.1	0.731826
28.655050	0.1	0.730634
28.656717	0.1	0.732184
28.658383	0.1	0.736833
28.660050	0.1	0.742674
28.661717	0.1	0.747800
28.663383	0.1	0.751853
28.665050	0.1	0.755906
28.666717	0.1	0.760198
28.668383	0.1	0.764370
28.670050	0.1	0.768602
28.671717	0.1	0.774205
28.673383	0.1	0.782013
28.675050	0.1	0.791609
28.676717	0.1	0.802040
28.678383	0.1	0.812173
28.680050	0.1	0.821531
28.681717	0.1	0.829816
28.683383	0.1	0.837326
28.685050	0.1	0.844598
28.686717	0.1	0.852585
28.688383	0.1	0.861406
28.690050	0.1	0.870407
28.691717	0.1	0.878871
28.693383	0.1	0.886500
28.695050	0.1	0.894070
28.696717	0.1	0.903726
28.698383	0.1	0.916719
28.700050	0.1	0.932574
28.701717	0.1	0.949442
28.703383	0.1	0.965834
28.705050	0.1	0.982165
28.706717	0.1	1.000762
28.708383	0.1	1.022875
28.710050	0.1	1.046777
28.711717	0.1	1.070142
28.713383	0.1	1.093030
28.715050	0.1	1.115978
28.716717	0.1	1.137495
28.718383	0.1	1.156271
28.720050	0.1	1.174092
28.721717	0.1	1.196027
28.723383	0.1	1.226187
28.725050	0.1	1.263440
28.726717	0.1	1.302362
28.728383	0.1	1.338899
28.730050	0.1	1.374006
28.731717	0.1	1.410961
28.733383	0.1	1.450539
28.735050	0.1	1.491010
28.736717	0.1	1.530349
28.738383	0.1	1.567602
28.740050	0.1	1.603067
28.741717	0.1	1.638234
28.743383	0.1	1.674414
28.745050	0.1	1.713276
28.746717	0.1	1.755715
28.748383	0.1	1.801729
28.750050	0.1	1.851320
28.751717	0.1	1.904726
28.753383	0.1	1.961529
28.755050	0.1	2.020836
28.756717	0.1	2.081692
28.758383	0.1	2.143026
28.760050	0.1	2.204418
28.761717	0.1	2.266526
28.763383	0.1	2.330005
28.765050	0.1	2.395094
28.766717	0.1	2.461493
28.768383	0.1	2.528370
28.770050	0.1	2.595842
28.771717	0.1	2.665281
28.773383	0.1	2.737761
28.775050	0.1	2.813399
28.776717	0.1	2.891481
28.778383	0.1	2.972067
28.780050	0.1	3.055692
28.781717	0.1	3.142834
28.783383	0.1	3.231943
28.785050	0.1	3.319323
28.786717	0.1	3.402889
28.788383	0.1	3.484309
28.790050	0.1	3.566206
28.791717	0.1	3.649831
28.793383	0.1	3.734946
28.795050	0.1	3.819823
28.796717	0.1	3.901959
28.798383	0.1	3.980518
28.800050	0.1	4.055619
28.801717	0.1	4.127264
28.803383	0.1	4.194737
28.805050	0.1	4.257202
28.806717	0.1	4.313290
28.808383	0.1	4.363001
28.810050	0.1	4.407287
28.811717	0.1	4.446745
28.813383	0.1	4.481137
28.815050	0.1	4.509926
28.816717	0.1	4.532337
28.818383	0.1	4.548073
28.820050	0.1	4.556239
28.821717	0.1	4.553914
28.823383	0.1	4.539371
28.825050	0.1	4.515410
28.826717	0.1	4.487694
28.828383	0.1	4.459441
28.830050	0.1	4.430294
28.831717	0.1	4.397214
28.833383	0.1	4.356802
28.835050	0.1	4.306078
28.836717	0.1	4.243851
28.838383	0.1	4.170716
28.840050	0.1	4.087627
28.841717	0.1	3.996134
28.843383	0.1	3.899276
28.845050	0.1	3.800273
28.846717	0.1	3.700674
28.848383	0.1	3.601253
28.850050	0.1	3.502190
28.851717	0.1	3.402293
28.853383	0.1	3.299892
28.855050	0.1	3.195048
28.856717	0.1	3.089607
28.858383	0.1	2.984345
28.860050	0.1	2.878308
28.861717	0.1	2.770424
28.863383	0.1	2.661050
28.865050	0.1	2.551258
28.866717	0.1	2.441406
28.868383	0.1	2.331436
28.870050	0.1	2.222479
28.871717	0.1	2.116323
28.873383	0.1	2.015233
28.875050	0.1	1.920819
28.876717	0.1	1.833141
28.878383	0.1	1.751185
28.880050	0.1	1.673520
28.881717	0.1	1.598358
28.883383	0.1	1.523435
28.885050	0.1	1.448453
28.886717	0.1	1.374841
28.888383	0.1	1.304686
28.890050	0.1	1.239836
28.891717	0.1	1.181424
28.893383	0.1	1.129508
28.895050	0.1	1.082659
28.896717	0.1	1.038313
28.898383	0.1	0.994265
28.900050	0.1	0.949442
28.901717	0.1	0.903964
28.903383	0.1	0.858963
28.905050	0.1	0.817299
28.906717	0.1	0.782132
28.908383	0.1	0.754476
28.910050	0.1	0.733256
28.911717	0.1	0.715673
28.913383	0.1	0.697434
28.915050	0.1	0.675499
28.916717	0.1	0.651121
28.918383	0.1	0.628650
28.920050	0.1	0.611663
28.921717	0.1	0.601053
28.923383	0.1	0.595987
28.925050	0.1	0.594318
28.926717	0.1	0.593424
28.928383	0.1	0.591099
28.930050	0.1	0.586152
28.931717	0.1	0.578880
28.933383	0.1	0.570774
28.935050	0.1	0.563085
28.936717	0.1	0.556171
28.938383	0.1	0.551462
28.940050	0.1	0.550091
28.941717	0.1	0.550866
28.943383	0.1	0.551343
28.945050	0.1	0.550807
28.946717	0.1	0.550866
28.948383	0.1	0.552893
28.950050	0.1	0.557125
28.951717	0.1	0.562727
28.953383	0.1	0.568688
28.955050	0.1	0.573695
28.956717	0.1	0.576079
28.958383	0.1	0.574708
28.960050	0.1	0.569999
28.961717	0.1	0.564039
28.963383	0.1	0.558317
28.965050	0.1	0.552237
28.966717	0.1	0.545144
28.968383	0.1	0.537753
28.970050	0.1	0.530601
28.971717	0.1	0.524104
28.973383	0.1	0.519753
28.975050	0.1	0.519335
28.976717	0.1	0.522554
28.978383	0.1	0.527024
28.980050	0.1	0.530481
28.981717	0.1	0.531793
28.983383	0.1	0.531256
28.985050	0.1	0.529766
28.986717	0.1	0.527561
28.988383	0.1	0.524163
28.990050	0.1	0.519037
28.991717	0.1	0.511110
28.993383	0.1	0.499010
28.995050	0.1	0.483036
28.996717	0.1	0.466406
28.998383	0.1	0.452757
29.000050	0.1	0.443459
29.001717	0.1	0.438452
29.003383	0.1	0.436902
29.005050	0.1	0.436664
29.006717	0.1	0.434577
29.008383	0.1	0.428736
29.010050	0.1	0.419557
29.011717	0.1	0.408590
29.013383	0.1	0.396550
29.015050	0.1	0.383735
29.016717	0.1	0.371754
29.018383	0.1	0.362456
29.020050	0.1	0.356615
29.021717	0.1	0.354469
29.023383	0.1	0.355423
29.025050	0.1	0.357389
29.026717	0.1	0.357986
29.028383	0.1	0.355899
29.030050	0.1	0.351131
29.031717	0.1	0.344813
29.033383	0.1	0.338554
29.035050	0.1	0.332832
29.036717	0.1	0.327587
29.038383	0.1	0.323176
29.040050	0.1	0.320137
29.041717	0.1	0.318110
29.043383	0.1	0.316381
29.045050	0.1	0.314534
29.046717	0.1	0.312567
29.048383	0.1	0.310361
29.050050	0.1	0.307560
29.051717	0.1	0.303507
29.053383	0.1	0.297487
29.055050	0.1	0.290096
29.056717	0.1	0.283241
29.058383	0.1	0.278592
29.060050	0.1	0.276864
29.061717	0.1	0.278413
29.063383	0.1	0.282109
29.065050	0.1	0.286102
29.066717	0.1	0.289142
29.068383	0.1	0.291586
29.070050	0.1	0.293732
29.071717	0.1	0.295639
29.073383	0.1	0.296652
29.075050	0.1	0.295341
29.076717	0.1	0.291169
29.078383	0.1	0.285745
29.080050	0.1	0.281334
29.081717	0.1	0.277877
29.083383	0.1	0.274539
29.085050	0.1	0.271320
29.086717	0.1	0.268698
29.088383	0.1	0.266194
29.090050	0.1	0.263453
29.091717	0.1	0.260234
29.093383	0.1	0.256240
29.095050	0.1	0.252306
29.096717	0.1	0.250161
29.098383	0.1	0.251532
29.100050	0.1	0.256181
29.101717	0.1	0.261843
29.103383	0.1	0.265837
29.105050	0.1	0.267386
29.106717	0.1	0.267744
29.108383	0.1	0.268102
29.110050	0.1	0.267267
29.111717	0.1	0.263274
29.113383	0.1	0.255644
29.115050	0.1	0.247240
29.116717	0.1	0.242531
29.118383	0.1	0.243723
29.120050	0.1	0.249386
29.121717	0.1	0.256002
29.123383	0.1	0.260830
29.125050	0.1	0.262558
29.126717	0.1	0.261545
29.128383	0.1	0.259221
29.130050	0.1	0.257313
29.131717	0.1	0.257313
29.133383	0.1	0.260234
29.135050	0.1	0.265658
29.136717	0.1	0.272155
29.138383	0.1	0.277996
29.140050	0.1	0.281692
29.141717	0.1	0.282586
[truncated: 253,992 more chars]
