# Supplementary material for: Fade into you: genetic control of pigmentation patterns in red-flesh apple (Malus domestica)
Source: Front Plant Sci. 2025 Jan 13;15:1462545. doi: 10.3389/fpls.2024.1462545 (PMC11770013; doi:10.3389/fpls.2024.1462545)
Supplement: Supplementary file 4 [file DataSheet1.zip › CR A3UV_VIS_1/CR A3UV_VIS_1.txt]

URL	chrom://thermo-pfav3ojr/ChromeleonLocal/Instrument Data/Vanquish_MS/Dimitri/VALEMA/Pierre/Echantillons 03-04-24.seq/120.smp/UV_VIS_1.channel/UV_VIS_1.chm
Channel	UV_VIS_1

Injection Information:
Data Vault	ChromeleonLocal
Sequence	Echantillons 03-04-24
Name	CR A3
Number	9
Position	B:A9
Comment	colonne SB-AQ MeOH+5%AA
Processing Method	Quantitative
Instrument Method	VALEMA test separation GRAQ 4
Type	Unknown
Status	Finished
Inject Time	4/3/2024 11:47:51 PM +02:00
Volume (µl)	10.0000
Dilution Factor	1.0000
Weight	1.0000

Chromatogram Data Information:
Time Min. (min)	0.001717
Time Max. (min)	47.000050
Data Points	28200
Detector	UV
Generating Data System	Chromeleon 7.3.2.10759
Exporting Data System	Chromeleon 7.3.2.0
Operator	Instrument Controller
Signal Quantity	Absorbance
Signal Unit	mAU
Signal Min.	-0.975463
Signal Max.	346.232090
Channel	UV_VIS_1
Driver Name	VDAD.dll
Channel Type	Evaluation
Min. Step (s)	0.1
Max. Step (s)	0.1
Average Step (s)	0.1

Signal Parameter Information:
Signal Info	WVL:279 nm

Chromatogram Data:
Time (min)	Step (s)	Value (mAU)
0.001717	n.a.	0.000000
0.003383	0.1	-0.000028
0.005050	0.1	-0.000172
0.006717	0.1	-0.000559
0.008383	0.1	-0.001136
0.010050	0.1	-0.001020
0.011717	0.1	0.001392
0.013383	0.1	0.006249
0.015050	0.1	0.011092
0.016717	0.1	0.012899
0.018383	0.1	0.010324
0.020050	0.1	0.004140
0.021717	0.1	-0.003767
0.023383	0.1	-0.011479
0.025050	0.1	-0.017378
0.026717	0.1	-0.020652
0.028383	0.1	-0.021583
0.030050	0.1	-0.020377
0.031717	0.1	-0.016945
0.033383	0.1	-0.012545
0.035050	0.1	-0.009723
0.036717	0.1	-0.009723
0.038383	0.1	-0.011297
0.040050	0.1	-0.012880
0.041717	0.1	-0.014342
0.043383	0.1	-0.015632
0.045050	0.1	-0.015683
0.046717	0.1	-0.013816
0.048383	0.1	-0.010803
0.050050	0.1	-0.008028
0.051717	0.1	-0.006608
0.053383	0.1	-0.007353
0.055050	0.1	-0.010356
0.056717	0.1	-0.014445
0.058383	0.1	-0.017779
0.060050	0.1	-0.019115
0.061717	0.1	-0.018249
0.063383	0.1	-0.015632
0.065050	0.1	-0.011623
0.066717	0.1	-0.006212
0.068383	0.1	0.000577
0.070050	0.1	0.008326
0.071717	0.1	0.015758
0.073383	0.1	0.020852
0.075050	0.1	0.021844
0.076717	0.1	0.018305
0.078383	0.1	0.011935
0.080050	0.1	0.005951
0.081717	0.1	0.002757
0.083383	0.1	0.002240
0.085050	0.1	0.002487
0.086717	0.1	0.002151
0.088383	0.1	0.001718
0.090050	0.1	0.002556
0.091717	0.1	0.005104
0.093383	0.1	0.008019
0.095050	0.1	0.009099
0.096717	0.1	0.007357
0.098383	0.1	0.004270
0.100050	0.1	0.002598
0.101717	0.1	0.003651
0.103383	0.1	0.005793
0.105050	0.1	0.006249
0.106717	0.1	0.004354
0.108383	0.1	0.001932
0.110050	0.1	0.000582
0.111717	0.1	-0.000214
0.113383	0.1	-0.002128
0.115050	0.1	-0.006147
0.116717	0.1	-0.011628
0.118383	0.1	-0.016820
0.120050	0.1	-0.020284
0.121717	0.1	-0.021355
0.123383	0.1	-0.019800
0.125050	0.1	-0.016578
0.126717	0.1	-0.014016
0.128383	0.1	-0.013523
0.130050	0.1	-0.013923
0.131717	0.1	-0.013122
0.133383	0.1	-0.010831
0.135050	0.1	-0.009066
0.136717	0.1	-0.010063
0.138383	0.1	-0.014049
0.140050	0.1	-0.019139
0.141717	0.1	-0.023004
0.143383	0.1	-0.024308
0.145050	0.1	-0.023064
0.146717	0.1	-0.020140
0.148383	0.1	-0.016568
0.150050	0.1	-0.013658
0.151717	0.1	-0.012796
0.153383	0.1	-0.014124
0.155050	0.1	-0.016233
0.156717	0.1	-0.017760
0.158383	0.1	-0.018473
0.160050	0.1	-0.018692
0.161717	0.1	-0.018282
0.163383	0.1	-0.016890
0.165050	0.1	-0.014771
0.166717	0.1	-0.012591
0.168383	0.1	-0.010710
0.170050	0.1	-0.009406
0.171717	0.1	-0.009472
0.173383	0.1	-0.011111
0.175050	0.1	-0.012694
0.176717	0.1	-0.012536
0.178383	0.1	-0.011018
0.180050	0.1	-0.010091
0.181717	0.1	-0.011544
0.183383	0.1	-0.015348
0.185050	0.1	-0.019446
0.186717	0.1	-0.021826
0.188383	0.1	-0.022179
0.190050	0.1	-0.021751
0.191717	0.1	-0.021788
0.193383	0.1	-0.022175
0.195050	0.1	-0.022142
0.196717	0.1	-0.022035
0.198383	0.1	-0.023069
0.200050	0.1	-0.025299
0.201717	0.1	-0.027348
0.203383	0.1	-0.028284
0.205050	0.1	-0.028489
0.206717	0.1	-0.028615
0.208383	0.1	-0.028866
0.210050	0.1	-0.028950
0.211717	0.1	-0.028191
0.213383	0.1	-0.026361
0.215050	0.1	-0.024079
0.216717	0.1	-0.022063
0.218383	0.1	-0.020210
0.220050	0.1	-0.017709
0.221717	0.1	-0.013951
0.223383	0.1	-0.009630
0.225050	0.1	-0.006873
0.226717	0.1	-0.007693
0.228383	0.1	-0.012065
0.230050	0.1	-0.017839
0.231717	0.1	-0.022366
0.233383	0.1	-0.024182
0.235050	0.1	-0.023763
0.236717	0.1	-0.022585
0.238383	0.1	-0.021546
0.240050	0.1	-0.021113
0.241717	0.1	-0.021742
0.243383	0.1	-0.022906
0.245050	0.1	-0.023069
0.246717	0.1	-0.021565
0.248383	0.1	-0.019558
0.250050	0.1	-0.018673
0.251717	0.1	-0.019199
0.253383	0.1	-0.020196
0.255050	0.1	-0.020908
0.256717	0.1	-0.021080
0.258383	0.1	-0.020294
0.260050	0.1	-0.018142
0.261717	0.1	-0.014827
0.263383	0.1	-0.011288
0.265050	0.1	-0.008768
0.266717	0.1	-0.008051
0.268383	0.1	-0.009085
0.270050	0.1	-0.011399
0.271717	0.1	-0.014128
0.273383	0.1	-0.016186
0.275050	0.1	-0.017476
0.276717	0.1	-0.018743
0.278383	0.1	-0.020270
0.280050	0.1	-0.021844
0.281717	0.1	-0.023134
0.283383	0.1	-0.023418
0.285050	0.1	-0.022165
0.286717	0.1	-0.020238
0.288383	0.1	-0.019269
0.290050	0.1	-0.019711
0.291717	0.1	-0.020657
0.293383	0.1	-0.021020
0.295050	0.1	-0.020368
0.296717	0.1	-0.019055
0.298383	0.1	-0.017672
0.300050	0.1	-0.016382
0.301717	0.1	-0.015348
0.303383	0.1	-0.015260
0.305050	0.1	-0.016941
0.306717	0.1	-0.020876
0.308383	0.1	-0.026883
0.310050	0.1	-0.033421
0.311717	0.1	-0.038231
0.313383	0.1	-0.039949
0.315050	0.1	-0.038533
0.316717	0.1	-0.034929
0.318383	0.1	-0.030827
0.320050	0.1	-0.027725
0.321717	0.1	-0.025742
0.323383	0.1	-0.023786
0.325050	0.1	-0.020885
0.326717	0.1	-0.016880
0.328383	0.1	-0.012587
0.330050	0.1	-0.009574
0.331717	0.1	-0.009066
0.333383	0.1	-0.010915
0.335050	0.1	-0.013714
0.336717	0.1	-0.015809
0.338383	0.1	-0.016792
0.340050	0.1	-0.018156
0.341717	0.1	-0.021574
0.343383	0.1	-0.026589
0.345050	0.1	-0.031129
0.346717	0.1	-0.034152
0.348383	0.1	-0.036107
0.350050	0.1	-0.036876
0.351717	0.1	-0.035348
0.353383	0.1	-0.031255
0.355050	0.1	-0.026119
0.356717	0.1	-0.022165
0.358383	0.1	-0.020526
0.360050	0.1	-0.020801
0.361717	0.1	-0.021844
0.363383	0.1	-0.022538
0.365050	0.1	-0.022328
0.366717	0.1	-0.021411
0.368383	0.1	-0.020526
0.370050	0.1	-0.020349
0.371717	0.1	-0.021178
0.373383	0.1	-0.023050
0.375050	0.1	-0.025495
0.376717	0.1	-0.027562
0.378383	0.1	-0.028592
0.380050	0.1	-0.028135
0.381717	0.1	-0.025835
0.383383	0.1	-0.022221
0.385050	0.1	-0.018771
0.386717	0.1	-0.016303
0.388383	0.1	-0.013984
0.390050	0.1	-0.010827
0.391717	0.1	-0.007185
0.393383	0.1	-0.004354
0.395050	0.1	-0.003604
0.396717	0.1	-0.005388
0.398383	0.1	-0.008629
0.400050	0.1	-0.011018
0.401717	0.1	-0.010817
0.403383	0.1	-0.008168
0.405050	0.1	-0.004284
0.406717	0.1	-0.000545
0.408383	0.1	0.001169
0.410050	0.1	-0.000605
0.411717	0.1	-0.005090
0.413383	0.1	-0.010030
0.415050	0.1	-0.014119
0.416717	0.1	-0.017807
0.418383	0.1	-0.022082
0.420050	0.1	-0.027358
0.421717	0.1	-0.033053
0.423383	0.1	-0.037649
0.425050	0.1	-0.039851
0.426717	0.1	-0.039758
0.428383	0.1	-0.038398
0.430050	0.1	-0.036601
0.431717	0.1	-0.034687
0.433383	0.1	-0.032722
0.435050	0.1	-0.030822
0.436717	0.1	-0.029746
0.438383	0.1	-0.030356
0.440050	0.1	-0.032238
0.441717	0.1	-0.033965
0.443383	0.1	-0.034454
0.445050	0.1	-0.033802
0.446717	0.1	-0.033467
0.448383	0.1	-0.034673
0.450050	0.1	-0.036363
0.451717	0.1	-0.036312
0.453383	0.1	-0.034203
0.455050	0.1	-0.031777
0.456717	0.1	-0.030426
0.458383	0.1	-0.030114
0.460050	0.1	-0.030133
0.461717	0.1	-0.030356
0.463383	0.1	-0.031311
0.465050	0.1	-0.032545
0.466717	0.1	-0.032550
0.468383	0.1	-0.030827
0.470050	0.1	-0.028443
0.471717	0.1	-0.026645
0.473383	0.1	-0.025621
0.475050	0.1	-0.024959
0.476717	0.1	-0.025178
0.478383	0.1	-0.027027
0.480050	0.1	-0.029453
0.481717	0.1	-0.030217
0.483383	0.1	-0.028284
0.485050	0.1	-0.024596
0.486717	0.1	-0.021099
0.488383	0.1	-0.019404
0.490050	0.1	-0.019665
0.491717	0.1	-0.020973
0.493383	0.1	-0.022803
0.495050	0.1	-0.025211
0.496717	0.1	-0.028005
0.498383	0.1	-0.030780
0.500050	0.1	-0.033439
0.501717	0.1	-0.035786
0.503383	0.1	-0.036997
0.505050	0.1	-0.036540
0.506717	0.1	-0.035050
0.508383	0.1	-0.033276
0.510050	0.1	-0.031306
0.511717	0.1	-0.029453
0.513383	0.1	-0.028331
0.515050	0.1	-0.027576
0.516717	0.1	-0.025914
0.518383	0.1	-0.022901
0.520050	0.1	-0.019311
0.521717	0.1	-0.016401
0.523383	0.1	-0.015520
0.525050	0.1	-0.017588
0.526717	0.1	-0.022319
0.528383	0.1	-0.027767
0.530050	0.1	-0.031120
0.531717	0.1	-0.030720
0.533383	0.1	-0.027544
0.535050	0.1	-0.024210
0.536717	0.1	-0.022845
0.538383	0.1	-0.024480
0.540050	0.1	-0.029309
0.541717	0.1	-0.035963
0.543383	0.1	-0.041476
0.545050	0.1	-0.043134
0.546717	0.1	-0.040107
0.548383	0.1	-0.033788
0.550050	0.1	-0.027260
0.551717	0.1	-0.023670
0.553383	0.1	-0.024042
0.555050	0.1	-0.027097
0.556717	0.1	-0.031102
0.558383	0.1	-0.034967
0.560050	0.1	-0.038049
0.561717	0.1	-0.039893
0.563383	0.1	-0.040061
0.565050	0.1	-0.038282
0.566717	0.1	-0.035143
0.568383	0.1	-0.032070
0.570050	0.1	-0.030361
0.571717	0.1	-0.030370
0.573383	0.1	-0.031684
0.575050	0.1	-0.033537
0.576717	0.1	-0.034571
0.578383	0.1	-0.033388
0.580050	0.1	-0.030627
0.581717	0.1	-0.028717
0.583383	0.1	-0.029141
0.585050	0.1	-0.031320
0.586717	0.1	-0.033877
0.588383	0.1	-0.036042
0.590050	0.1	-0.037719
0.591717	0.1	-0.038678
0.593383	0.1	-0.038636
0.595050	0.1	-0.038194
0.596717	0.1	-0.038734
0.598383	0.1	-0.040741
0.600050	0.1	-0.043027
0.601717	0.1	-0.044457
0.603383	0.1	-0.045192
0.605050	0.1	-0.045802
0.606717	0.1	-0.046403
0.608383	0.1	-0.046408
0.610050	0.1	-0.044880
0.611717	0.1	-0.042124
0.613383	0.1	-0.039893
0.615050	0.1	-0.039460
0.616717	0.1	-0.040708
0.618383	0.1	-0.042836
0.620050	0.1	-0.044657
0.621717	0.1	-0.044699
0.623383	0.1	-0.042664
0.625050	0.1	-0.040163
0.626717	0.1	-0.039032
0.628383	0.1	-0.039572
0.630050	0.1	-0.040894
0.631717	0.1	-0.042133
0.633383	0.1	-0.042757
0.635050	0.1	-0.042128
0.636717	0.1	-0.039535
0.638383	0.1	-0.035004
0.640050	0.1	-0.029886
0.641717	0.1	-0.025877
0.643383	0.1	-0.023777
0.645050	0.1	-0.023488
0.646717	0.1	-0.024913
0.648383	0.1	-0.028452
0.650050	0.1	-0.033630
0.651717	0.1	-0.038152
0.653383	0.1	-0.039847
0.655050	0.1	-0.038827
0.656717	0.1	-0.037160
0.658383	0.1	-0.037146
0.660050	0.1	-0.039944
0.661717	0.1	-0.045132
0.663383	0.1	-0.051293
0.665050	0.1	-0.056941
0.666717	0.1	-0.060848
0.668383	0.1	-0.062105
0.670050	0.1	-0.060503
0.671717	0.1	-0.056685
0.673383	0.1	-0.051796
0.675050	0.1	-0.047041
0.676717	0.1	-0.043628
0.678383	0.1	-0.042287
0.680050	0.1	-0.042375
0.681717	0.1	-0.042128
0.683383	0.1	-0.040582
0.685050	0.1	-0.038571
0.686717	0.1	-0.037462
0.688383	0.1	-0.037830
0.690050	0.1	-0.039209
0.691717	0.1	-0.040471
0.693383	0.1	-0.040568
0.695050	0.1	-0.039237
0.696717	0.1	-0.037309
0.698383	0.1	-0.036177
0.700050	0.1	-0.036359
0.701717	0.1	-0.037099
0.703383	0.1	-0.038133
0.705050	0.1	-0.040270
0.706717	0.1	-0.043614
0.708383	0.1	-0.047190
0.710050	0.1	-0.050538
0.711717	0.1	-0.053928
0.713383	0.1	-0.056815
0.715050	0.1	-0.058105
0.716717	0.1	-0.057579
0.718383	0.1	-0.055810
0.720050	0.1	-0.053667
0.721717	0.1	-0.051940
0.723383	0.1	-0.050343
0.725050	0.1	-0.047809
0.726717	0.1	-0.043977
0.728383	0.1	-0.039702
0.730050	0.1	-0.036564
0.731717	0.1	-0.035865
0.733383	0.1	-0.037192
0.735050	0.1	-0.038217
0.736717	0.1	-0.037174
0.738383	0.1	-0.034901
0.740050	0.1	-0.033630
0.741717	0.1	-0.034533
0.743383	0.1	-0.036899
0.745050	0.1	-0.038859
0.746717	0.1	-0.038771
0.748383	0.1	-0.036643
0.750050	0.1	-0.033984
0.751717	0.1	-0.032010
0.753383	0.1	-0.031269
0.755050	0.1	-0.032438
0.756717	0.1	-0.035814
0.758383	0.1	-0.040419
0.760050	0.1	-0.044103
0.761717	0.1	-0.045081
0.763383	0.1	-0.043716
0.765050	0.1	-0.042031
0.766717	0.1	-0.041453
0.768383	0.1	-0.041821
0.770050	0.1	-0.041942
0.771717	0.1	-0.040461
0.773383	0.1	-0.037183
0.775050	0.1	-0.033472
0.776717	0.1	-0.030673
0.778383	0.1	-0.029476
0.780050	0.1	-0.030729
0.781717	0.1	-0.034678
0.783383	0.1	-0.039400
0.785050	0.1	-0.041858
0.786717	0.1	-0.040219
0.788383	0.1	-0.034785
0.790050	0.1	-0.027954
0.791717	0.1	-0.023590
0.793383	0.1	-0.024368
0.795050	0.1	-0.029514
0.796717	0.1	-0.036540
0.798383	0.1	-0.043656
0.800050	0.1	-0.049653
0.801717	0.1	-0.053765
0.803383	0.1	-0.055917
0.805050	0.1	-0.056326
0.806717	0.1	-0.055046
0.808383	0.1	-0.052359
0.810050	0.1	-0.049379
0.811717	0.1	-0.047134
0.813383	0.1	-0.045355
0.815050	0.1	-0.043083
0.816717	0.1	-0.040266
0.818383	0.1	-0.038124
0.820050	0.1	-0.038007
0.821717	0.1	-0.040126
0.823383	0.1	-0.043320
0.825050	0.1	-0.045984
0.826717	0.1	-0.047153
0.828383	0.1	-0.046575
0.830050	0.1	-0.044298
0.831717	0.1	-0.040838
0.833383	0.1	-0.037532
0.835050	0.1	-0.035856
0.836717	0.1	-0.036461
0.838383	0.1	-0.039218
0.840050	0.1	-0.043791
0.841717	0.1	-0.049775
0.843383	0.1	-0.056294
0.845050	0.1	-0.062096
0.846717	0.1	-0.065961
0.848383	0.1	-0.066995
0.850050	0.1	-0.065295
0.851717	0.1	-0.062142
0.853383	0.1	-0.059018
0.855050	0.1	-0.056983
0.856717	0.1	-0.056410
0.858383	0.1	-0.056271
0.860050	0.1	-0.054641
0.861717	0.1	-0.050734
0.863383	0.1	-0.045621
0.865050	0.1	-0.041299
0.866717	0.1	-0.039693
0.868383	0.1	-0.041509
0.870050	0.1	-0.045318
0.871717	0.1	-0.047963
0.873383	0.1	-0.047027
0.875050	0.1	-0.043316
0.876717	0.1	-0.039521
0.878383	0.1	-0.036662
0.880050	0.1	-0.033621
0.881717	0.1	-0.029756
0.883383	0.1	-0.026459
0.885050	0.1	-0.026105
0.886717	0.1	-0.029779
0.888383	0.1	-0.036238
0.890050	0.1	-0.043144
0.891717	0.1	-0.048853
0.893383	0.1	-0.052578
0.895050	0.1	-0.053877
0.896717	0.1	-0.053118
0.898383	0.1	-0.051446
0.900050	0.1	-0.049798
0.901717	0.1	-0.048359
0.903383	0.1	-0.046720
0.905050	0.1	-0.044568
0.906717	0.1	-0.042422
0.908383	0.1	-0.041299
0.910050	0.1	-0.041197
0.911717	0.1	-0.041006
0.913383	0.1	-0.040382
0.915050	0.1	-0.040340
0.916717	0.1	-0.041849
0.918383	0.1	-0.045015
0.920050	0.1	-0.049067
0.921717	0.1	-0.052140
0.923383	0.1	-0.051842
0.925050	0.1	-0.047213
0.926717	0.1	-0.040145
0.928383	0.1	-0.034403
0.930050	0.1	-0.032620
0.931717	0.1	-0.034389
0.933383	0.1	-0.037579
0.935050	0.1	-0.040238
0.936717	0.1	-0.041397
0.938383	0.1	-0.041276
0.940050	0.1	-0.040424
0.941717	0.1	-0.038561
0.943383	0.1	-0.035600
0.945050	0.1	-0.033071
0.946717	0.1	-0.033174
0.948383	0.1	-0.036960
0.950050	0.1	-0.043451
0.951717	0.1	-0.049854
0.953383	0.1	-0.053528
0.955050	0.1	-0.054399
0.956717	0.1	-0.054324
0.958383	0.1	-0.054422
0.960050	0.1	-0.054026
0.961717	0.1	-0.052126
0.963383	0.1	-0.049048
0.965050	0.1	-0.046152
0.966717	0.1	-0.044224
0.968383	0.1	-0.043088
0.970050	0.1	-0.042138
0.971717	0.1	-0.040992
0.973383	0.1	-0.039996
0.975050	0.1	-0.040121
0.976717	0.1	-0.041830
0.978383	0.1	-0.044261
0.980050	0.1	-0.046259
0.981717	0.1	-0.047842
0.983383	0.1	-0.049756
0.985050	0.1	-0.052052
0.986717	0.1	-0.054031
0.988383	0.1	-0.055563
0.990050	0.1	-0.057346
0.991717	0.1	-0.059991
0.993383	0.1	-0.063069
0.995050	0.1	-0.064825
0.996717	0.1	-0.063218
0.998383	0.1	-0.057924
1.000050	0.1	-0.050566
1.001717	0.1	-0.043050
1.003383	0.1	-0.036592
1.005050	0.1	-0.031595
1.006717	0.1	-0.027544
1.008383	0.1	-0.023986
1.010050	0.1	-0.021947
1.011717	0.1	-0.023465
1.013383	0.1	-0.029812
1.015050	0.1	-0.040121
1.016717	0.1	-0.051358
1.018383	0.1	-0.059819
1.020050	0.1	-0.062869
1.021717	0.1	-0.060168
1.023383	0.1	-0.054128
1.025050	0.1	-0.048080
1.026717	0.1	-0.043581
1.028383	0.1	-0.040215
1.030050	0.1	-0.037616
1.031717	0.1	-0.036652
1.033383	0.1	-0.038664
1.035050	0.1	-0.043809
1.036717	0.1	-0.050268
1.038383	0.1	-0.055488
1.040050	0.1	-0.058273
1.041717	0.1	-0.059139
1.043383	0.1	-0.059097
1.045050	0.1	-0.058729
1.046717	0.1	-0.058254
1.048383	0.1	-0.057705
1.050050	0.1	-0.056755
1.051717	0.1	-0.054995
1.053383	0.1	-0.052457
1.055050	0.1	-0.049821
1.056717	0.1	-0.048103
1.058383	0.1	-0.047572
1.060050	0.1	-0.047190
1.061717	0.1	-0.046203
1.063383	0.1	-0.044885
1.065050	0.1	-0.042762
1.066717	0.1	-0.038655
1.068383	0.1	-0.033281
1.070050	0.1	-0.029649
1.071717	0.1	-0.030370
1.073383	0.1	-0.035479
1.075050	0.1	-0.042683
1.076717	0.1	-0.049458
1.078383	0.1	-0.054641
1.080050	0.1	-0.058031
1.081717	0.1	-0.059307
1.083383	0.1	-0.058538
1.085050	0.1	-0.057444
1.086717	0.1	-0.057756
1.088383	0.1	-0.058711
1.090050	0.1	-0.058711
1.091717	0.1	-0.058077
1.093383	0.1	-0.058259
1.095050	0.1	-0.059716
1.096717	0.1	-0.061626
1.098383	0.1	-0.062599
1.100050	0.1	-0.061858
1.101717	0.1	-0.059893
1.103383	0.1	-0.057579
1.105050	0.1	-0.054734
1.106717	0.1	-0.050222
1.108383	0.1	-0.043577
1.110050	0.1	-0.036522
1.111717	0.1	-0.032396
1.113383	0.1	-0.033332
1.115050	0.1	-0.038622
1.116717	0.1	-0.045914
1.118383	0.1	-0.052690
1.120050	0.1	-0.056671
1.121717	0.1	-0.056471
1.123383	0.1	-0.052624
1.125050	0.1	-0.047726
1.126717	0.1	-0.044503
1.128383	0.1	-0.043302
1.130050	0.1	-0.043130
1.131717	0.1	-0.044336
1.133383	0.1	-0.047586
1.135050	0.1	-0.051702
1.136717	0.1	-0.054738
1.138383	0.1	-0.056145
1.140050	0.1	-0.056364
1.141717	0.1	-0.055120
1.143383	0.1	-0.051530
1.145050	0.1	-0.045514
1.146717	0.1	-0.038235
1.148383	0.1	-0.031800
1.150050	0.1	-0.028317
1.151717	0.1	-0.029169
1.153383	0.1	-0.034655
1.155050	0.1	-0.042808
1.156717	0.1	-0.049584
1.158383	0.1	-0.052028
1.160050	0.1	-0.050426
1.161717	0.1	-0.046976
1.163383	0.1	-0.043991
1.165050	0.1	-0.043199
1.166717	0.1	-0.045095
1.168383	0.1	-0.048527
1.170050	0.1	-0.051544
1.171717	0.1	-0.052918
1.173383	0.1	-0.052829
1.175050	0.1	-0.052168
1.176717	0.1	-0.052173
1.178383	0.1	-0.054152
1.180050	0.1	-0.057905
1.181717	0.1	-0.061323
1.183383	0.1	-0.062259
1.185050	0.1	-0.060583
1.186717	0.1	-0.058077
1.188383	0.1	-0.056638
1.190050	0.1	-0.057053
1.191717	0.1	-0.058445
1.193383	0.1	-0.058766
1.195050	0.1	-0.056750
1.196717	0.1	-0.053011
1.198383	0.1	-0.049472
1.200050	0.1	-0.047651
1.201717	0.1	-0.047204
1.203383	0.1	-0.046827
1.205050	0.1	-0.045975
1.206717	0.1	-0.045057
1.208383	0.1	-0.044731
1.210050	0.1	-0.045127
1.211717	0.1	-0.045919
1.213383	0.1	-0.046669
1.215050	0.1	-0.046622
1.216717	0.1	-0.045011
1.218383	0.1	-0.042166
1.220050	0.1	-0.039712
1.221717	0.1	-0.039400
1.223383	0.1	-0.041663
1.225050	0.1	-0.045043
1.226717	0.1	-0.047474
1.228383	0.1	-0.048219
1.230050	0.1	-0.047740
1.231717	0.1	-0.046468
1.233383	0.1	-0.044568
1.235050	0.1	-0.042077
1.236717	0.1	-0.039265
1.238383	0.1	-0.037388
1.240050	0.1	-0.038366
1.241717	0.1	-0.042575
1.243383	0.1	-0.047754
1.245050	0.1	-0.051521
1.246717	0.1	-0.053183
1.248383	0.1	-0.052643
1.250050	0.1	-0.050184
1.251717	0.1	-0.047195
1.253383	0.1	-0.045034
1.255050	0.1	-0.044052
1.256717	0.1	-0.044294
1.258383	0.1	-0.045504
1.260050	0.1	-0.046724
1.261717	0.1	-0.047241
1.263383	0.1	-0.047223
1.265050	0.1	-0.046827
1.266717	0.1	-0.045463
1.268383	0.1	-0.042641
1.270050	0.1	-0.039171
1.271717	0.1	-0.037015
1.273383	0.1	-0.037723
1.275050	0.1	-0.040741
1.276717	0.1	-0.043344
1.278383	0.1	-0.043092
1.280050	0.1	-0.040415
1.281717	0.1	-0.038003
1.283383	0.1	-0.037979
1.285050	0.1	-0.040540
1.286717	0.1	-0.044312
1.288383	0.1	-0.047637
1.290050	0.1	-0.049910
1.291717	0.1	-0.051255
1.293383	0.1	-0.051511
1.295050	0.1	-0.050534
1.296717	0.1	-0.048853
1.298383	0.1	-0.046878
1.300050	0.1	-0.044149
1.301717	0.1	-0.040024
1.303383	0.1	-0.034943
1.305050	0.1	-0.030887
1.306717	0.1	-0.029802
1.308383	0.1	-0.031297
1.310050	0.1	-0.033230
1.311717	0.1	-0.034394
1.313383	0.1	-0.035590
1.315050	0.1	-0.038161
1.316717	0.1	-0.041844
1.318383	0.1	-0.045015
1.320050	0.1	-0.046836
1.321717	0.1	-0.048466
1.323383	0.1	-0.052527
1.325050	0.1	-0.060718
1.326717	0.1	-0.071730
1.328383	0.1	-0.082101
1.330050	0.1	-0.088792
1.331717	0.1	-0.091018
1.333383	0.1	-0.089891
1.335050	0.1	-0.086227
1.336717	0.1	-0.079614
1.338383	0.1	-0.069779
1.340050	0.1	-0.057695
1.341717	0.1	-0.045313
1.343383	0.1	-0.035339
1.345050	0.1	-0.030291
1.346717	0.1	-0.030631
1.348383	0.1	-0.034398
1.350050	0.1	-0.038864
1.351717	0.1	-0.042384
1.353383	0.1	-0.044960
1.355050	0.1	-0.047218
1.356717	0.1	-0.049351
1.358383	0.1	-0.051009
1.360050	0.1	-0.052098
1.361717	0.1	-0.053323
1.363383	0.1	-0.055237
1.365050	0.1	-0.057206
1.366717	0.1	-0.058478
1.368383	0.1	-0.059954
1.370050	0.1	-0.063730
1.371717	0.1	-0.070613
1.373383	0.1	-0.078860
1.375050	0.1	-0.085752
1.376717	0.1	-0.089365
1.378383	0.1	-0.088899
1.380050	0.1	-0.084946
1.381717	0.1	-0.079693
1.383383	0.1	-0.075526
1.385050	0.1	-0.073402
1.386717	0.1	-0.072797
1.388383	0.1	-0.072429
1.390050	0.1	-0.070911
1.391717	0.1	-0.067274
1.393383	0.1	-0.061374
1.395050	0.1	-0.054217
1.396717	0.1	-0.046995
1.398383	0.1	-0.040103
1.400050	0.1	-0.033467
1.401717	0.1	-0.026687
1.403383	0.1	-0.018864
1.405050	0.1	-0.009243
1.406717	0.1	0.002193
1.408383	0.1	0.014841
1.410050	0.1	0.028061
1.411717	0.1	0.042031
1.413383	0.1	0.057979
1.415050	0.1	0.077547
1.416717	0.1	0.101416
1.418383	0.1	0.128741
1.420050	0.1	0.158218
1.421717	0.1	0.189175
1.423383	0.1	0.221804
1.425050	0.1	0.257040
1.426717	0.1	0.295797
1.428383	0.1	0.338117
1.430050	0.1	0.383235
1.431717	0.1	0.430322
1.433383	0.1	0.479296
1.435050	0.1	0.530272
1.436717	0.1	0.582263
1.438383	0.1	0.634259
1.440050	0.1	0.687037
1.441717	0.1	0.742399
1.443383	0.1	0.801608
1.445050	0.1	0.864859
1.446717	0.1	0.931174
1.448383	0.1	0.998857
1.450050	0.1	1.066402
1.451717	0.1	1.132758
1.453383	0.1	1.197425
1.455050	0.1	1.260769
1.456717	0.1	1.324108
1.458383	0.1	1.388774
1.460050	0.1	1.455122
1.461717	0.1	1.522698
1.463383	0.1	1.590736
1.465050	0.1	1.658699
1.466717	0.1	1.726691
1.468383	0.1	1.794784
1.470050	0.1	1.862631
1.471717	0.1	1.930189
1.473383	0.1	1.997892
1.475050	0.1	2.065413
1.476717	0.1	2.131076
1.478383	0.1	2.193446
1.480050	0.1	2.253228
1.481717	0.1	2.312730
1.483383	0.1	2.373750
1.485050	0.1	2.436726
1.486717	0.1	2.501025
1.488383	0.1	2.565291
1.490050	0.1	2.628299
1.491717	0.1	2.689748
1.493383	0.1	2.749884
1.495050	0.1	2.808920
1.496717	0.1	2.866942
1.498383	0.1	2.923943
1.500050	0.1	2.980046
1.501717	0.1	3.035720
1.503383	0.1	3.091474
1.505050	0.1	3.147777
1.506717	0.1	3.205286
1.508383	0.1	3.264612
1.510050	0.1	3.325841
1.511717	0.1	3.388557
1.513383	0.1	3.452366
1.515050	0.1	3.516781
1.516717	0.1	3.580432
1.518383	0.1	3.641718
1.520050	0.1	3.700363
1.521717	0.1	3.757398
1.523383	0.1	3.814031
1.525050	0.1	3.870907
1.526717	0.1	3.928393
1.528383	0.1	3.987453
1.530050	0.1	4.048953
1.531717	0.1	4.112478
1.533383	0.1	4.177168
1.535050	0.1	4.242701
1.536717	0.1	4.309011
1.538383	0.1	4.375591
1.540050	0.1	4.440988
1.541717	0.1	4.503732
1.543383	0.1	4.563439
1.545050	0.1	4.620128
1.546717	0.1	4.673451
1.548383	0.1	4.723771
1.550050	0.1	4.772800
1.551717	0.1	4.822249
1.553383	0.1	4.872936
1.555050	0.1	4.925588
1.556717	0.1	4.981323
1.558383	0.1	5.040825
1.560050	0.1	5.103969
1.561717	0.1	5.170978
1.563383	0.1	5.243300
1.565050	0.1	5.323207
1.566717	0.1	5.412833
1.568383	0.1	5.512931
1.570050	0.1	5.622688
1.571717	0.1	5.741385
1.573383	0.1	5.870140
1.575050	0.1	6.011091
1.576717	0.1	6.165346
1.578383	0.1	6.332588
1.580050	0.1	6.511225
1.581717	0.1	6.698151
1.583383	0.1	6.890185
1.585050	0.1	7.085381
1.586717	0.1	7.282258
1.588383	0.1	7.478739
1.590050	0.1	7.672105
1.591717	0.1	7.859850
1.593383	0.1	8.040471
1.595050	0.1	8.212803
1.596717	0.1	8.375840
1.598383	0.1	8.529481
1.600050	0.1	8.674157
1.601717	0.1	8.810107
1.603383	0.1	8.937721
1.605050	0.1	9.058076
1.606717	0.1	9.173406
1.608383	0.1	9.286804
1.610050	0.1	9.400775
1.611717	0.1	9.515570
1.613383	0.1	9.628711
1.615050	0.1	9.735781
1.616717	0.1	9.830464
1.618383	0.1	9.903698
1.620050	0.1	9.943973
1.621717	0.1	9.939536
1.623383	0.1	9.881184
1.625050	0.1	9.764209
1.626717	0.1	9.589186
1.628383	0.1	9.361217
1.630050	0.1	9.087739
1.631717	0.1	8.776896
1.633383	0.1	8.437200
1.635050	0.1	8.077766
1.636717	0.1	7.708883
1.638383	0.1	7.342063
1.640050	0.1	6.988863
1.641717	0.1	6.659115
1.643383	0.1	6.360607
1.645050	0.1	6.100279
1.646717	0.1	5.883216
1.648383	0.1	5.710740
1.650050	0.1	5.582292
1.651717	0.1	5.497662
1.653383	0.1	5.455362
1.655050	0.1	5.451064
1.656717	0.1	5.478561
1.658383	0.1	5.531325
1.660050	0.1	5.603801
1.661717	0.1	5.691121
1.663383	0.1	5.787760
1.665050	0.1	5.888077
1.666717	0.1	5.988148
1.668383	0.1	6.085983
1.670050	0.1	6.180783
1.671717	0.1	6.271554
1.673383	0.1	6.355755
1.675050	0.1	6.430242
1.676717	0.1	6.493069
1.678383	0.1	6.543132
1.680050	0.1	6.579733
1.681717	0.1	6.603762
1.683383	0.1	6.617685
1.685050	0.1	6.622984
1.686717	0.1	6.619366
1.688383	0.1	6.607142
1.690050	0.1	6.588446
1.691717	0.1	6.565857
1.693383	0.1	6.540772
1.695050	0.1	6.512944
1.696717	0.1	6.481409
1.698383	0.1	6.445576
1.700050	0.1	6.405208
1.701717	0.1	6.360221
1.703383	0.1	6.311298
1.705050	0.1	6.260546
1.706717	0.1	6.210469
1.708383	0.1	6.162138
1.710050	0.1	6.114668
1.711717	0.1	6.066877
1.713383	0.1	6.019040
1.715050	0.1	5.972325
1.716717	0.1	5.927673
1.718383	0.1	5.886108
1.720050	0.1	5.848650
1.721717	0.1	5.815364
1.723383	0.1	5.785199
1.725050	0.1	5.756686
1.726717	0.1	5.728663
1.728383	0.1	5.700313
1.730050	0.1	5.671601
1.731717	0.1	5.644159
1.733383	0.1	5.619978
1.735050	0.1	5.599051
1.736717	0.1	5.579647
1.738383	0.1	5.560098
1.740050	0.1	5.539767
1.741717	0.1	5.518901
1.743383	0.1	5.498417
1.745050	0.1	5.479986
1.746717	0.1	5.465187
1.748383	0.1	5.453508
1.750050	0.1	5.442319
1.751717	0.1	5.429755
1.753383	0.1	5.416009
1.755050	0.1	5.401885
1.756717	0.1	5.388283
1.758383	0.1	5.376316
1.760050	0.1	5.365992
1.761717	0.1	5.355524
1.763383	0.1	5.343086
1.765050	0.1	5.328711
1.766717	0.1	5.314262
1.768383	0.1	5.301447
1.770050	0.1	5.290071
1.771717	0.1	5.279118
1.773383	0.1	5.268431
1.775050	0.1	5.258024
1.776717	0.1	5.247081
1.778383	0.1	5.234210
1.780050	0.1	5.218522
1.781717	0.1	5.201208
1.783383	0.1	5.185213
1.785050	0.1	5.172542
1.786717	0.1	5.162596
1.788383	0.1	5.153110
1.790050	0.1	5.142349
1.791717	0.1	5.129771
1.793383	0.1	5.115285
1.795050	0.1	5.099829
1.796717	0.1	5.085617
1.798383	0.1	5.074134
1.800050	0.1	5.064625
1.801717	0.1	5.055233
1.803383	0.1	5.044858
1.805050	0.1	5.033407
1.806717	0.1	5.020648
1.808383	0.1	5.005701
1.810050	0.1	4.987726
1.811717	0.1	4.967204
1.813383	0.1	4.946119
1.815050	0.1	4.926301
1.816717	0.1	4.908559
1.818383	0.1	4.893597
1.820050	0.1	4.881388
1.821717	0.1	4.870067
1.823383	0.1	4.857159
1.825050	0.1	4.841224
1.826717	0.1	4.822011
1.828383	0.1	4.800572
1.830050	0.1	4.779287
1.831717	0.1	4.760358
1.833383	0.1	4.743924
1.835050	0.1	4.727957
1.836717	0.1	4.710401
1.838383	0.1	4.691081
1.840050	0.1	4.671598
1.841717	0.1	4.653544
1.843383	0.1	4.636804
1.845050	0.1	4.620086
1.846717	0.1	4.602494
1.848383	0.1	4.583783
1.850050	0.1	4.564356
1.851717	0.1	4.544747
1.853383	0.1	4.525026
1.855050	0.1	4.505748
1.856717	0.1	4.487797
1.858383	0.1	4.470898
1.860050	0.1	4.453822
1.861717	0.1	4.435554
1.863383	0.1	4.415768
1.865050	0.1	4.394217
1.866717	0.1	4.370017
1.868383	0.1	4.342333
1.870050	0.1	4.311125
1.871717	0.1	4.277406
1.873383	0.1	4.243390
1.875050	0.1	4.211464
1.876717	0.1	4.182472
1.878383	0.1	4.155249
1.880050	0.1	4.127501
1.881717	0.1	4.097056
1.883383	0.1	4.063132
1.885050	0.1	4.027095
1.886717	0.1	3.991406
1.888383	0.1	3.957343
1.890050	0.1	3.924803
1.891717	0.1	3.893990
1.893383	0.1	3.865459
1.895050	0.1	3.839177
1.896717	0.1	3.814287
1.898383	0.1	3.789025
1.900050	0.1	3.761603
1.901717	0.1	3.731875
1.903383	0.1	3.700857
1.905050	0.1	3.669332
1.906717	0.1	3.637960
1.908383	0.1	3.607753
1.910050	0.1	3.579683
1.911717	0.1	3.553862
1.913383	0.1	3.529000
1.915050	0.1	3.503370
1.916717	0.1	3.476497
1.918383	0.1	3.449130
1.920050	0.1	3.421986
1.921717	0.1	3.395355
1.923383	0.1	3.369427
1.925050	0.1	3.344473
1.926717	0.1	3.320840
1.928383	0.1	3.298721
1.930050	0.1	3.277734
1.931717	0.1	3.256779
1.933383	0.1	3.234642
1.935050	0.1	3.211061
1.936717	0.1	3.187303
1.938383	0.1	3.165733
1.940050	0.1	3.148154
1.941717	0.1	3.134259
1.943383	0.1	3.121677
1.945050	0.1	3.107521
1.946717	0.1	3.090505
1.948383	0.1	3.071744
1.950050	0.1	3.052875
1.951717	0.1	3.034114
1.953383	0.1	3.014971
1.955050	0.1	2.995636
1.956717	0.1	2.976554
1.958383	0.1	2.957406
1.960050	0.1	2.937862
1.961717	0.1	2.918774
1.963383	0.1	2.901601
1.965050	0.1	2.886821
1.966717	0.1	2.873740
1.968383	0.1	2.861824
1.970050	0.1	2.850816
1.971717	0.1	2.839440
1.973383	0.1	2.826070
1.975050	0.1	2.810741
1.976717	0.1	2.794755
1.978383	0.1	2.779039
1.980050	0.1	2.763923
1.981717	0.1	2.749604
1.983383	0.1	2.736077
1.985050	0.1	2.723280
1.986717	0.1	2.711485
1.988383	0.1	2.700896
1.990050	0.1	2.690745
1.991717	0.1	2.679378
1.993383	0.1	2.666106
1.995050	0.1	2.651964
1.996717	0.1	2.638255
1.998383	0.1	2.625771
2.000050	0.1	2.614888
2.001717	0.1	2.605282
2.003383	0.1	2.595880
2.005050	0.1	2.585528
2.006717	0.1	2.574055
2.008383	0.1	2.562734
2.010050	0.1	2.553570
2.011717	0.1	2.547526
2.013383	0.1	2.543121
2.015050	0.1	2.536965
2.016717	0.1	2.526562
2.018383	0.1	2.512285
2.020050	0.1	2.496424
2.021717	0.1	2.481625
2.023383	0.1	2.470221
2.025050	0.1	2.463404
2.026717	0.1	2.460624
2.028383	0.1	2.459749
2.030050	0.1	2.457895
2.031717	0.1	2.453052
2.033383	0.1	2.445374
2.035050	0.1	2.436447
2.036717	0.1	2.427516
2.038383	0.1	2.418873
2.040050	0.1	2.410337
2.041717	0.1	2.401597
2.043383	0.1	2.392419
2.045050	0.1	2.383133
2.046717	0.1	2.374821
2.048383	0.1	2.368037
2.050050	0.1	2.361643
2.051717	0.1	2.354346
2.053383	0.1	2.346504
2.055050	0.1	2.339510
2.056717	0.1	2.334453
2.058383	0.1	2.331459
2.060050	0.1	2.329354
2.061717	0.1	2.326164
2.063383	0.1	2.320404
2.065050	0.1	2.311906
2.066717	0.1	2.301293
2.068383	0.1	2.288888
2.070050	0.1	2.274793
2.071717	0.1	2.260157
2.073383	0.1	2.246927
2.075050	0.1	2.235938
2.076717	0.1	2.226578
2.078383	0.1	2.218192
2.080050	0.1	2.210992
2.081717	0.1	2.205288
2.083383	0.1	2.200198
2.085050	0.1	2.194117
2.086717	0.1	2.186331
2.088383	0.1	2.177469
2.090050	0.1	2.168324
2.091717	0.1	2.158689
2.093383	0.1	2.147895
2.095050	0.1	2.136463
2.096717	0.1	2.125888
2.098383	0.1	2.116514
2.100050	0.1	2.107075
2.101717	0.1	2.096221
2.103383	0.1	2.083592
2.105050	0.1	2.070228
2.106717	0.1	2.057790
2.108383	0.1	2.046810
2.110050	0.1	2.036425
2.111717	0.1	2.025599
2.113383	0.1	2.014050
2.115050	0.1	2.002404
2.116717	0.1	1.991796
2.118383	0.1	1.982944
2.120050	0.1	1.975126
2.121717	0.1	1.966250
2.123383	0.1	1.954851
2.125050	0.1	1.941840
2.126717	0.1	1.929142
2.128383	0.1	1.917570
2.130050	0.1	1.907265
2.131717	0.1	1.898576
2.133383	0.1	1.891325
2.135050	0.1	1.883917
2.136717	0.1	1.874315
2.138383	0.1	1.861528
2.140050	0.1	1.845895
2.141717	0.1	1.829015
2.143383	0.1	1.813066
2.145050	0.1	1.799110
2.146717	0.1	1.786747
2.148383	0.1	1.775245
2.150050	0.1	1.764302
2.151717	0.1	1.754309
2.153383	0.1	1.746118
2.155050	0.1	1.740069
2.156717	0.1	1.735557
2.158383	0.1	1.731217
2.160050	0.1	1.725424
2.161717	0.1	1.717312
2.163383	0.1	1.707249
2.165050	0.1	1.696460
2.166717	0.1	1.686318
2.168383	0.1	1.677144
2.170050	0.1	1.667757
2.171717	0.1	1.656599
2.173383	0.1	1.643212
2.175050	0.1	1.628636
2.176717	0.1	1.614774
2.178383	0.1	1.603384
2.180050	0.1	1.595011
2.181717	0.1	1.588669
2.183383	0.1	1.582648
2.185050	0.1	1.575486
2.186717	0.1	1.566624
2.188383	0.1	1.556240
2.190050	0.1	1.544366
2.191717	0.1	1.531276
2.193383	0.1	1.518247
2.195050	0.1	1.506424
2.196717	0.1	1.495983
2.198383	0.1	1.486954
2.200050	0.1	1.479476
2.201717	0.1	1.473250
2.203383	0.1	1.467299
2.205050	0.1	1.460291
2.206717	0.1	1.451746
2.208383	0.1	1.442591
2.210050	0.1	1.434055
2.211717	0.1	1.426241
2.213383	0.1	1.417757
2.215050	0.1	1.407117
2.216717	0.1	1.394800
2.218383	0.1	1.383089
2.220050	0.1	1.373845
2.221717	0.1	1.367112
2.223383	0.1	1.361691
2.225050	0.1	1.356141
2.226717	0.1	1.348872
2.228383	0.1	1.338813
2.230050	0.1	1.326757
2.231717	0.1	1.314930
2.233383	0.1	1.304988
2.235050	0.1	1.297109
2.236717	0.1	1.290441
2.238383	0.1	1.283903
2.240050	0.1	1.276736
2.241717	0.1	1.268648
2.243383	0.1	1.259889
2.245050	0.1	1.251041
2.246717	0.1	1.242394
2.248383	0.1	1.233979
2.250050	0.1	1.225797
2.251717	0.1	1.217267
2.253383	0.1	1.207739
2.255050	0.1	1.197769
2.256717	0.1	1.188917
2.258383	0.1	1.182561
2.260050	0.1	1.179092
2.261717	0.1	1.177900
2.263383	0.1	1.177690
2.265050	0.1	1.176912
2.266717	0.1	1.174337
2.268383	0.1	1.169350
2.270050	0.1	1.162337
2.271717	0.1	1.154984
2.273383	0.1	1.149043
2.275050	0.1	1.144838
2.276717	0.1	1.141764
2.278383	0.1	1.139161
2.280050	0.1	1.136437
2.281717	0.1	1.132931
2.283383	0.1	1.128232
2.285050	0.1	1.123021
2.286717	0.1	1.118593
2.288383	0.1	1.115045
2.290050	0.1	1.111357
2.291717	0.1	1.107398
2.293383	0.1	1.104027
2.295050	0.1	1.101433
2.296717	0.1	1.099119
2.298383	0.1	1.097252
2.300050	0.1	1.096283
2.301717	0.1	1.095273
2.303383	0.1	1.092460
2.305050	0.1	1.087803
2.306717	0.1	1.083589
2.308383	0.1	1.082113
2.310050	0.1	1.083454
2.311717	0.1	1.085917
2.313383	0.1	1.087915
2.315050	0.1	1.088819
2.316717	0.1	1.088833
2.318383	0.1	1.088921
2.320050	0.1	1.090076
2.321717	0.1	1.092493
2.323383	0.1	1.095743
2.325050	0.1	1.099310
2.326717	0.1	1.102476
2.328383	0.1	1.104227
2.330050	0.1	1.103980
2.331717	0.1	1.102132
2.333383	0.1	1.099156
2.335050	0.1	1.094984
2.336717	0.1	1.089745
2.338383	0.1	1.084800
2.340050	0.1	1.082513
2.341717	0.1	1.084050
2.343383	0.1	1.088073
2.345050	0.1	1.093033
2.346717	0.1	1.098663
2.348383	0.1	1.104120
2.350050	0.1	1.107091
2.351717	0.1	1.105736
2.353383	0.1	1.100590
2.355050	0.1	1.094243
2.356717	0.1	1.089065
2.358383	0.1	1.085699
2.360050	0.1	1.083603
2.361717	0.1	1.082141
2.363383	0.1	1.080874
2.365050	0.1	1.079203
2.366717	0.1	1.076600
2.368383	0.1	1.073224
2.370050	0.1	1.069889
2.371717	0.1	1.067352
2.373383	0.1	1.065359
2.375050	0.1	1.062825
2.376717	0.1	1.059081
2.378383	0.1	1.054597
2.380050	0.1	1.050602
2.381717	0.1	1.048208
2.383383	0.1	1.047826
2.385050	0.1	1.048776
2.386717	0.1	1.049382
2.388383	0.1	1.048208
2.390050	0.1	1.045028
2.391717	0.1	1.040036
2.393383	0.1	1.032874
2.395050	0.1	1.023407
2.396717	0.1	1.012650
2.398383	0.1	1.001838
2.400050	0.1	0.992012
2.401717	0.1	0.984883
2.403383	0.1	0.981726
2.405050	0.1	0.981591
2.406717	0.1	0.982080
2.408383	0.1	0.981772
2.410050	0.1	0.980967
2.411717	0.1	0.980301
2.413383	0.1	0.979649
2.415050	0.1	0.978056
2.416717	0.1	0.974247
2.418383	0.1	0.967928
2.420050	0.1	0.960785
2.421717	0.1	0.955029
2.423383	0.1	0.951262
2.425050	0.1	0.948682
2.426717	0.1	0.946829
2.428383	0.1	0.946354
2.430050	0.1	0.948054
2.431717	0.1	0.951164
2.433383	0.1	0.952883
2.435050	0.1	0.950480
2.436717	0.1	0.943886
2.438383	0.1	0.935714
2.440050	0.1	0.929097
2.441717	0.1	0.925404
2.443383	0.1	0.923472
2.445050	0.1	0.920966
2.446717	0.1	0.916319
2.448383	0.1	0.909688
2.450050	0.1	0.902610
2.451717	0.1	0.896784
2.453383	0.1	0.892892
2.455050	0.1	0.890559
2.456717	0.1	0.889450
2.458383	0.1	0.889623
2.460050	0.1	0.890479
2.461717	0.1	0.890573
2.463383	0.1	0.888975
2.465050	0.1	0.885515
2.466717	0.1	0.880356
2.468383	0.1	0.874433
2.470050	0.1	0.868994
2.471717	0.1	0.864761
2.473383	0.1	0.862246
2.475050	0.1	0.861371
2.476717	0.1	0.860407
2.478383	0.1	0.856644
2.480050	0.1	0.848682
2.481717	0.1	0.837920
2.483383	0.1	0.827690
2.485050	0.1	0.821147
2.486717	0.1	0.819457
2.488383	0.1	0.821180
2.490050	0.1	0.823569
2.491717	0.1	0.824505
2.493383	0.1	0.823536
2.495050	0.1	0.821529
2.496717	0.1	0.819308
2.498383	0.1	0.817161
2.500050	0.1	0.815308
2.501717	0.1	0.813850
2.503383	0.1	0.812314
2.505050	0.1	0.809720
2.506717	0.1	0.805859
2.508383	0.1	0.801892
2.510050	0.1	0.799187
2.511717	0.1	0.798046
2.513383	0.1	0.797394
2.515050	0.1	0.795741
2.516717	0.1	0.792807
2.518383	0.1	0.789519
2.520050	0.1	0.786139
2.521717	0.1	0.781878
2.523383	0.1	0.776425
2.525050	0.1	0.770320
2.526717	0.1	0.763899
2.528383	0.1	0.757319
2.530050	0.1	0.751838
2.531717	0.1	0.749622
2.533383	0.1	0.751573
2.535050	0.1	0.756192
2.536717	0.1	0.760588
2.538383	0.1	0.762409
2.540050	0.1	0.761598
2.541717	0.1	0.759526
2.543383	0.1	0.756602
2.545050	0.1	0.752048
2.546717	0.1	0.745510
2.548383	0.1	0.738045
2.550050	0.1	0.731647
2.551717	0.1	0.727721
2.553383	0.1	0.726148
2.555050	0.1	0.725458
2.556717	0.1	0.723735
2.558383	0.1	0.719926
2.560050	0.1	0.714459
2.561717	0.1	0.708606
2.563383	0.1	0.703754
2.565050	0.1	0.700695
2.566717	0.1	0.699470
2.568383	0.1	0.700131
2.570050	0.1	0.702194
2.571717	0.1	0.703628
2.573383	0.1	0.702594
2.575050	0.1	0.699377
2.576717	0.1	0.695842
2.578383	0.1	0.693938
2.580050	0.1	0.694143
2.581717	0.1	0.695148
2.583383	0.1	0.695335
2.585050	0.1	0.694245
2.586717	0.1	0.693109
2.588383	0.1	0.693565
2.590050	0.1	0.695582
2.591717	0.1	0.697407
2.593383	0.1	0.697551
2.595050	0.1	0.695735
2.596717	0.1	0.692229
2.598383	0.1	0.687661
2.600050	0.1	0.682888
2.601717	0.1	0.677891
2.603383	0.1	0.672243
2.605050	0.1	0.667279
2.606717	0.1	0.665542
2.608383	0.1	0.667907
2.610050	0.1	0.672545
2.611717	0.1	0.676578
2.613383	0.1	0.678031
2.615050	0.1	0.675963
2.616717	0.1	0.670413
2.618383	0.1	0.662869
2.620050	0.1	0.655483
2.621717	0.1	0.649667
2.623383	0.1	0.645495
2.625050	0.1	0.642170
2.626717	0.1	0.639455
2.628383	0.1	0.637965
2.630050	0.1	0.637597
2.631717	0.1	0.637146
2.633383	0.1	0.635786
2.635050	0.1	0.633551
2.636717	0.1	0.630715
2.638383	0.1	0.628061
2.640050	0.1	0.626934
2.641717	0.1	0.627697
2.643383	0.1	0.628894
2.645050	0.1	0.628768
2.646717	0.1	0.627050
2.648383	0.1	0.625434
2.650050	0.1	0.625751
2.651717	0.1	0.627269
2.653383	0.1	0.627441
2.655050	0.1	0.625080
2.656717	0.1	0.620731
2.658383	0.1	0.615083
2.660050	0.1	0.608717
2.661717	0.1	0.602826
2.663383	0.1	0.598980
2.665050	0.1	0.598342
2.666717	0.1	0.600978
2.668383	0.1	0.605402
2.670050	0.1	0.609532
2.671717	0.1	0.611809
2.673383	0.1	0.611185
2.675050	0.1	0.607688
2.676717	0.1	0.602794
2.678383	0.1	0.598524
2.680050	0.1	0.596722
2.681717	0.1	0.598342
2.683383	0.1	0.602468
2.685050	0.1	0.607050
2.686717	0.1	0.610678
2.688383	0.1	0.613215
2.690050	0.1	0.615073
2.691717	0.1	0.615963
2.693383	0.1	0.615297
2.695050	0.1	0.613611
2.696717	0.1	0.612331
2.698383	0.1	0.612466
2.700050	0.1	0.613919
2.701717	0.1	0.615288
2.703383	0.1	0.615129
2.705050	0.1	0.613937
2.706717	0.1	0.613411
2.708383	0.1	0.613895
2.710050	0.1	0.614268
2.711717	0.1	0.613751
2.713383	0.1	0.612279
2.715050	0.1	0.609751
2.716717	0.1	0.606184
2.718383	0.1	0.602487
2.720050	0.1	0.599921
2.721717	0.1	0.599097
2.723383	0.1	0.599883
2.725050	0.1	0.600889
2.726717	0.1	0.600005
2.728383	0.1	0.597071
2.730050	0.1	0.594044
2.731717	0.1	0.592167
2.733383	0.1	0.591385
2.735050	0.1	0.591585
2.736717	0.1	0.592917
2.738383	0.1	0.595329
2.740050	0.1	0.598375
2.741717	0.1	0.601546
2.743383	0.1	0.604326
2.745050	0.1	0.606198
2.746717	0.1	0.607325
2.748383	0.1	0.608140
2.750050	0.1	0.608256
2.751717	0.1	0.607348
2.753383	0.1	0.605588
2.755050	0.1	0.602640
2.756717	0.1	0.598021
2.758383	0.1	0.591883
2.760050	0.1	0.585061
2.761717	0.1	0.579297
2.763383	0.1	0.576293
2.765050	0.1	0.575962
2.766717	0.1	0.576992
2.768383	0.1	0.578584
2.770050	0.1	0.580265
2.771717	0.1	0.581397
2.773383	0.1	0.581839
2.775050	0.1	0.582249
2.776717	0.1	0.582961
2.778383	0.1	0.583376
2.780050	0.1	0.582845
2.781717	0.1	0.581667
2.783383	0.1	0.580950
2.785050	0.1	0.581956
2.786717	0.1	0.585378
2.788383	0.1	0.590552
2.790050	0.1	0.595287
2.791717	0.1	0.597434
2.793383	0.1	0.596545
2.795050	0.1	0.593350
2.796717	0.1	0.588591
2.798383	0.1	0.583516
2.800050	0.1	0.580088
2.801717	0.1	0.579325
2.803383	0.1	0.580098
2.805050	0.1	0.580321
2.806717	0.1	0.579166
2.808383	0.1	0.577644
2.810050	0.1	0.577448
2.811717	0.1	0.579865
2.813383	0.1	0.585117
2.815050	0.1	0.591963
2.816717	0.1	0.598123
2.818383	0.1	0.601639
2.820050	0.1	0.601546
2.821717	0.1	0.598021
2.823383	0.1	0.593006
2.825050	0.1	0.588847
2.826717	0.1	0.586379
2.828383	0.1	0.585755
2.830050	0.1	0.587064
2.831717	0.1	0.588917
2.833383	0.1	0.588973
2.835050	0.1	0.586696
2.836717	0.1	0.583655
2.838383	0.1	0.581397
2.840050	0.1	0.580507
2.841717	0.1	0.580917
2.843383	0.1	0.582384
2.845050	0.1	0.584717
2.846717	0.1	0.587995
2.848383	0.1	0.592545
2.850050	0.1	0.597765
2.851717	0.1	0.601723
2.853383	0.1	0.602910
2.855050	0.1	0.602137
2.856717	0.1	0.601970
2.858383	0.1	0.604126
2.860050	0.1	0.608121
2.861717	0.1	0.612149
2.863383	0.1	0.614361
2.865050	0.1	0.613965
2.866717	0.1	0.611953
2.868383	0.1	0.610063
2.870050	0.1	0.609653
2.871717	0.1	0.611502
2.873383	0.1	0.615437
2.875050	0.1	0.620452
2.876717	0.1	0.625141
2.878383	0.1	0.628438
2.880050	0.1	0.630710
2.881717	0.1	0.633039
2.883383	0.1	0.635413
2.885050	0.1	0.636904
2.886717	0.1	0.636908
2.888383	0.1	0.635628
2.890050	0.1	0.634016
2.891717	0.1	0.633164
2.893383	0.1	0.633253
2.895050	0.1	0.633681
2.896717	0.1	0.633951
2.898383	0.1	0.633923
2.900050	0.1	0.633462
2.901717	0.1	0.632359
2.903383	0.1	0.630775
2.905050	0.1	0.629565
2.906717	0.1	0.629602
2.908383	0.1	0.630915
2.910050	0.1	0.632927
2.911717	0.1	0.635195
2.913383	0.1	0.637430
2.915050	0.1	0.639316
2.916717	0.1	0.640629
2.918383	0.1	0.641588
2.920050	0.1	0.642631
2.921717	0.1	0.643851
2.923383	0.1	0.645337
2.925050	0.1	0.647642
2.926717	0.1	0.651111
2.928383	0.1	0.655176
2.930050	0.1	0.658683
2.931717	0.1	0.660801
2.933383	0.1	0.661444
2.935050	0.1	0.660969
2.936717	0.1	0.659721
2.938383	0.1	0.658142
2.940050	0.1	0.656946
2.941717	0.1	0.656717
2.943383	0.1	0.657928
2.945050	0.1	0.660927
2.946717	0.1	0.665071
2.948383	0.1	0.668881
2.950050	0.1	0.670869
2.951717	0.1	0.669858
2.953383	0.1	0.665821
2.955050	0.1	0.660573
2.956717	0.1	0.656722
2.958383	0.1	0.655665
2.960050	0.1	0.656610
2.961717	0.1	0.657593
2.963383	0.1	0.657314
2.965050	0.1	0.655917
2.966717	0.1	0.654180
2.968383	0.1	0.652401
2.970050	0.1	0.650291
2.971717	0.1	0.647912
2.973383	0.1	0.646203
2.975050	0.1	0.645770
2.976717	0.1	0.645900
2.978383	0.1	0.645351
2.980050	0.1	0.643460
2.981717	0.1	0.640373
2.983383	0.1	0.636908
2.985050	0.1	0.634436
2.986717	0.1	0.634016
2.988383	0.1	0.635409
2.990050	0.1	0.637136
2.991717	0.1	0.637434
2.993383	0.1	0.635195
2.995050	0.1	0.630943
2.996717	0.1	0.626808
2.998383	0.1	0.624671
3.000050	0.1	0.624713
3.001717	0.1	0.626268
3.003383	0.1	0.629183
3.005050	0.1	0.633909
3.006717	0.1	0.640494
3.008383	0.1	0.647386
3.010050	0.1	0.651749
3.011717	0.1	0.651637
3.013383	0.1	0.647847
3.015050	0.1	0.642920
3.016717	0.1	0.638366
3.018383	0.1	0.634254
3.020050	0.1	0.631041
3.021717	0.1	0.629737
3.023383	0.1	0.630463
3.025050	0.1	0.631791
3.026717	0.1	0.631618
3.028383	0.1	0.628871
3.030050	0.1	0.624461
3.031717	0.1	0.619842
3.033383	0.1	0.615818
3.035050	0.1	0.613234
3.036717	0.1	0.613118
3.038383	0.1	0.615278
3.040050	0.1	0.617639
3.041717	0.1	0.617355
3.043383	0.1	0.613388
3.045050	0.1	0.607534
3.046717	0.1	0.602691
3.048383	0.1	0.600633
3.050050	0.1	0.601318
3.051717	0.1	0.603506
3.053383	0.1	0.605891
3.055050	0.1	0.607576
3.056717	0.1	0.608219
3.058383	0.1	0.608149
3.060050	0.1	0.607762
3.061717	0.1	0.607069
3.063383	0.1	0.606412
3.065050	0.1	0.606216
3.066717	0.1	0.606412
3.068383	0.1	0.607111
3.070050	0.1	0.608261
3.071717	0.1	0.608647
3.073383	0.1	0.606920
3.075050	0.1	0.603306
3.076717	0.1	0.599786
3.078383	0.1	0.598603
3.080050	0.1	0.600438
3.081717	0.1	0.603865
3.083383	0.1	0.606822
3.085050	0.1	0.608331
3.086717	0.1	0.608740
3.088383	0.1	0.608945
3.090050	0.1	0.609346
3.091717	0.1	0.609332
3.093383	0.1	0.608433
3.095050	0.1	0.607157
3.096717	0.1	0.605779
3.098383	0.1	0.603660
3.100050	0.1	0.600009
3.101717	0.1	0.594407
3.103383	0.1	0.587581
3.105050	0.1	0.581727
3.106717	0.1	0.578593
3.108383	0.1	0.578198
3.110050	0.1	0.580479
3.111717	0.1	0.585662
3.113383	0.1	0.592167
3.115050	0.1	0.596633
3.116717	0.1	0.596726
3.118383	0.1	0.592931
3.120050	0.1	0.587567
3.121717	0.1	0.582933
3.123383	0.1	0.580265
3.125050	0.1	0.579301
3.126717	0.1	0.579143
3.128383	0.1	0.579571
3.130050	0.1	0.580712
3.131717	0.1	0.582142
3.133383	0.1	0.582710
3.135050	0.1	0.581029
3.136717	0.1	0.576861
3.138383	0.1	0.572256
3.140050	0.1	0.569872
3.141717	0.1	0.570072
3.143383	0.1	0.570915
3.145050	0.1	0.570659
3.146717	0.1	0.568777
3.148383	0.1	0.565653
3.150050	0.1	0.562333
3.151717	0.1	0.559948
3.153383	0.1	0.559278
3.155050	0.1	0.560363
3.156717	0.1	0.561583
3.158383	0.1	0.560619
3.160050	0.1	0.556945
3.161717	0.1	0.552256
3.163383	0.1	0.548735
3.165050	0.1	0.547641
3.166717	0.1	0.548689
3.168383	0.1	0.550416
3.170050	0.1	0.551501
3.171717	0.1	0.551292
3.173383	0.1	0.549122
3.175050	0.1	0.544428
3.176717	0.1	0.537341
3.178383	0.1	0.528959
3.180050	0.1	0.521499
3.181717	0.1	0.517163
3.183383	0.1	0.516130
3.185050	0.1	0.516153
3.186717	0.1	0.514621
3.188383	0.1	0.511114
3.190050	0.1	0.507305
3.191717	0.1	0.504800
3.193383	0.1	0.503943
3.195050	0.1	0.503962
3.196717	0.1	0.503426
3.198383	0.1	0.501121
3.200050	0.1	0.497019
3.201717	0.1	0.492074
3.203383	0.1	0.487585
3.205050	0.1	0.484921
3.206717	0.1	0.484339
3.208383	0.1	0.484283
3.210050	0.1	0.482961
3.211717	0.1	0.480404
3.213383	0.1	0.478607
3.215050	0.1	0.479096
3.216717	0.1	0.480856
3.218383	0.1	0.481848
3.220050	0.1	0.481396
3.221717	0.1	0.480139
3.223383	0.1	0.479147
3.225050	0.1	0.479138
3.226717	0.1	0.479771
3.228383	0.1	0.480260
3.230050	0.1	0.479789
3.231717	0.1	0.477280
3.233383	0.1	0.472101
3.235050	0.1	0.465144
3.236717	0.1	0.458653
3.238383	0.1	0.454718
3.240050	0.1	0.453526
3.241717	0.1	0.453717
3.243383	0.1	0.454164
3.245050	0.1	0.454704
3.246717	0.1	0.455547
3.248383	0.1	0.456353
3.250050	0.1	0.456381
3.251717	0.1	0.455361
3.253383	0.1	0.453177
3.255050	0.1	0.449647
3.256717	0.1	0.445382
3.258383	0.1	0.441340
3.260050	0.1	0.437247
3.261717	0.1	0.432129
3.263383	0.1	0.426313
3.265050	0.1	0.421391
3.266717	0.1	0.418606
3.268383	0.1	0.418550
3.270050	0.1	0.421819
3.271717	0.1	0.427826
3.273383	0.1	0.433289
3.275050	0.1	0.434224
3.276717	0.1	0.429400
3.278383	0.1	0.420851
3.280050	0.1	0.412012
3.281717	0.1	0.405880
3.283383	0.1	0.403523
3.285050	0.1	0.403943
3.286717	0.1	0.405246
3.288383	0.1	0.405707
3.290050	0.1	0.404227
3.291717	0.1	0.400478
3.293383	0.1	0.394825
3.295050	0.1	0.388310
3.296717	0.1	0.382531
3.298383	0.1	0.378992
3.300050	0.1	0.378042
3.301717	0.1	0.378410
3.303383	0.1	0.378327
3.305050	0.1	0.377242
3.306717	0.1	0.375886
3.308383	0.1	0.374983
3.310050	0.1	0.374387
3.311717	0.1	0.373535
3.313383	0.1	0.372292
3.315050	0.1	0.370773
3.316717	0.1	0.368967
3.318383	0.1	0.367179
3.320050	0.1	0.365945
3.321717	0.1	0.365321
3.323383	0.1	0.364841
3.325050	0.1	0.363821
3.326717	0.1	0.361470
3.328383	0.1	0.357367
3.330050	0.1	0.351896
3.331717	0.1	0.346084
3.333383	0.1	0.340817
3.335050	0.1	0.336166
3.336717	0.1	0.332016
3.338383	0.1	0.329083
3.340050	0.1	0.328328
3.341717	0.1	0.329427
3.343383	0.1	0.330540
3.345050	0.1	0.329632
3.346717	0.1	0.325707
3.348383	0.1	0.319495
3.350050	0.1	0.312882
3.351717	0.1	0.307290
3.353383	0.1	0.302852
3.355050	0.1	0.299169
3.356717	0.1	0.296473
3.358383	0.1	0.295634
3.360050	0.1	0.296715
3.361717	0.1	0.298168
3.363383	0.1	0.298508
3.365050	0.1	0.298261
3.366717	0.1	0.298899
3.368383	0.1	0.300561
3.370050	0.1	0.302023
3.371717	0.1	0.302475
3.373383	0.1	0.302684
3.375050	0.1	0.304091
3.376717	0.1	0.307066
3.378383	0.1	0.310848
3.380050	0.1	0.313930
3.381717	0.1	0.314182
3.383383	0.1	0.310671
3.385050	0.1	0.304999
3.386717	0.1	0.299173
3.388383	0.1	0.293362
3.390050	0.1	0.286633
3.391717	0.1	0.279434
3.393383	0.1	0.274526
3.395050	0.1	0.274186
3.396717	0.1	0.277371
3.398383	0.1	0.280584
3.400050	0.1	0.280715
3.401717	0.1	0.277706
3.403383	0.1	0.274433
3.405050	0.1	0.273185
3.406717	0.1	0.273841
3.408383	0.1	0.275504
3.410050	0.1	0.277297
3.411717	0.1	0.277697
3.413383	0.1	0.275490
3.415050	0.1	0.271718
3.416717	0.1	0.269343
3.418383	0.1	0.270223
3.420050	0.1	0.273092
3.421717	0.1	0.274950
3.423383	0.1	0.273609
3.425050	0.1	0.269013
3.426717	0.1	0.263117
3.428383	0.1	0.258475
3.430050	0.1	0.256160
3.431717	0.1	0.255355
3.433383	0.1	0.254870
3.435050	0.1	0.254130
3.436717	0.1	0.252780
3.438383	0.1	0.250749
3.440050	0.1	0.248668
3.441717	0.1	0.247103
3.443383	0.1	0.245832
3.445050	0.1	0.244831
3.446717	0.1	0.244766
3.448383	0.1	0.245962
3.450050	0.1	0.247480
3.451717	0.1	0.247513
3.453383	0.1	0.245254
3.455050	0.1	0.242218
3.456717	0.1	0.241105
3.458383	0.1	0.243611
3.460050	0.1	0.249376
3.461717	0.1	0.256696
3.463383	0.1	0.264216
3.465050	0.1	0.271802
3.466717	0.1	0.279904
3.468383	0.1	0.288393
3.470050	0.1	0.296216
3.471717	0.1	0.302596
3.473383	0.1	0.308235
3.475050	0.1	0.314270
3.476717	0.1	0.320319
3.478383	0.1	0.324622
3.480050	0.1	0.325567
3.481717	0.1	0.322536
3.483383	0.1	0.316519
3.485050	0.1	0.309781
3.486717	0.1	0.304282
3.488383	0.1	0.300733
3.490050	0.1	0.298526
3.491717	0.1	0.296147
3.493383	0.1	0.292547
3.495050	0.1	0.288473
3.496717	0.1	0.285781
3.498383	0.1	0.285306
3.500050	0.1	0.286261
3.501717	0.1	0.287485
3.503383	0.1	0.288454
3.505050	0.1	0.289185
3.506717	0.1	0.289921
3.508383	0.1	0.291048
3.510050	0.1	0.292496
3.511717	0.1	0.293050
3.513383	0.1	0.291453
3.515050	0.1	0.288025
3.516717	0.1	0.284170
3.518383	0.1	0.280337
3.520050	0.1	0.275495
3.521717	0.1	0.269040
3.523383	0.1	0.262354
3.525050	0.1	0.257571
3.526717	0.1	0.255150
3.528383	0.1	0.253450
3.530050	0.1	0.250218
3.531717	0.1	0.244202
3.533383	0.1	0.236402
3.535050	0.1	0.229338
3.536717	0.1	0.224467
3.538383	0.1	0.221250
3.540050	0.1	0.218237
3.541717	0.1	0.214074
3.543383	0.1	0.208109
3.545050	0.1	0.200979
3.546717	0.1	0.194251
3.548383	0.1	0.189291
3.550050	0.1	0.186269
3.551717	0.1	0.183820
3.553383	0.1	0.180542
3.555050	0.1	0.176933
3.556717	0.1	0.174548
3.558383	0.1	0.173780
3.560050	0.1	0.173850
3.561717	0.1	0.174427
3.563383	0.1	0.175619
3.565050	0.1	0.177221
3.566717	0.1	0.179219
3.568383	0.1	0.182115
3.570050	0.1	0.185594
3.571717	0.1	0.188136
3.573383	0.1	0.188663
3.575050	0.1	0.187443
3.576717	0.1	0.185366
3.578383	0.1	0.183210
3.580050	0.1	0.181361
3.581717	0.1	0.179783
3.583383	0.1	0.178171
3.585050	0.1	0.176276
3.586717	0.1	0.173980
3.588383	0.1	0.170870
3.590050	0.1	0.166567
3.591717	0.1	0.161915
3.593383	0.1	0.158479
3.595050	0.1	0.157095
3.596717	0.1	0.158064
3.598383	0.1	0.161151
3.600050	0.1	0.165012
3.601717	0.1	0.167768
3.603383	0.1	0.168006
3.605050	0.1	0.165994
3.606717	0.1	0.164006
3.608383	0.1	0.163964
3.610050	0.1	0.165463
3.611717	0.1	0.167270
3.613383	0.1	0.169398
3.615050	0.1	0.172043
3.616717	0.1	0.173575
3.618383	0.1	0.171578
3.620050	0.1	0.165780
3.621717	0.1	0.159056
3.623383	0.1	0.154865
3.625050	0.1	0.154106
3.626717	0.1	0.155112
3.628383	0.1	0.155810
3.630050	0.1	0.154879
3.631717	0.1	0.151889
3.633383	0.1	0.147554
3.635050	0.1	0.143782
3.636717	0.1	0.142725
3.638383	0.1	0.145077
3.640050	0.1	0.149407
3.641717	0.1	0.153314
3.643383	0.1	0.154902
3.645050	0.1	0.153761
3.646717	0.1	0.151112
3.648383	0.1	0.148262
3.650050	0.1	0.144942
3.651717	0.1	0.140429
3.653383	0.1	0.135512
3.655050	0.1	0.131819
3.656717	0.1	0.130320
3.658383	0.1	0.131242
3.660050	0.1	0.134441
3.661717	0.1	0.139056
3.663383	0.1	0.143521
3.665050	0.1	0.146506
3.666717	0.1	0.147787
3.668383	0.1	0.147941
3.670050	0.1	0.147382
3.671717	0.1	0.146166
3.673383	0.1	0.144541
3.675050	0.1	0.142911
3.676717	0.1	0.141356
3.678383	0.1	0.139577
3.680050	0.1	0.137794
3.681717	0.1	0.137300
3.683383	0.1	0.139340
3.685050	0.1	0.143629
3.686717	0.1	0.148457
3.688383	0.1	0.152141
3.690050	0.1	0.154199
3.691717	0.1	0.154967
3.693383	0.1	0.154665
3.695050	0.1	0.153105
3.696717	0.1	0.150339
3.698383	0.1	0.146879
3.700050	0.1	0.142786
3.701717	0.1	0.137831
3.703383	0.1	0.133500
3.705050	0.1	0.132481
3.706717	0.1	0.135172
3.708383	0.1	0.138972
3.710050	0.1	0.141389
3.711717	0.1	0.142241
3.713383	0.1	0.142800
3.715050	0.1	0.143885
3.716717	0.1	0.145184
3.718383	0.1	0.145594
3.720050	0.1	0.144457
3.721717	0.1	0.142707
3.723383	0.1	0.141375
3.725050	0.1	0.139764
3.726717	0.1	0.136788
3.728383	0.1	0.132960
3.730050	0.1	0.129952
3.731717	0.1	0.129184
3.733383	0.1	0.130921
3.735050	0.1	0.133859
3.736717	0.1	0.135656
3.738383	0.1	0.134683
3.740050	0.1	0.131540
3.741717	0.1	0.128457
3.743383	0.1	0.127214
3.745050	0.1	0.127861
3.746717	0.1	0.129696
3.748383	0.1	0.132821
3.750050	0.1	0.137645
3.751717	0.1	0.143708
3.753383	0.1	0.150087
3.755050	0.1	0.156253
3.756717	0.1	0.161761
3.758383	0.1	0.165761
3.760050	0.1	0.167312
3.761717	0.1	0.166046
3.763383	0.1	0.162255
3.765050	0.1	0.156690
3.766717	0.1	0.150749
3.768383	0.1	0.146343
3.770050	0.1	0.144755
3.771717	0.1	0.145244
3.773383	0.1	0.145715
3.775050	0.1	0.145347
3.776717	0.1	0.145002
3.778383	0.1	0.144956
3.780050	0.1	0.144481
3.781717	0.1	0.143233
3.783383	0.1	0.141626
3.785050	0.1	0.140499
3.786717	0.1	0.140816
3.788383	0.1	0.142842
3.790050	0.1	0.145668
3.791717	0.1	0.148169
3.793383	0.1	0.149808
3.795050	0.1	0.150306
3.796717	0.1	0.149561
3.798383	0.1	0.148043
3.800050	0.1	0.146599
3.801717	0.1	0.145980
3.803383	0.1	0.146497
3.805050	0.1	0.147615
3.806717	0.1	0.148704
3.808383	0.1	0.150269
3.810050	0.1	0.152732
3.811717	0.1	0.155154
3.813383	0.1	0.156644
3.815050	0.1	0.156923
3.816717	0.1	0.155107
3.818383	0.1	0.150413
3.820050	0.1	0.143740
3.821717	0.1	0.137002
3.823383	0.1	0.132225
3.825050	0.1	0.131293
3.826717	0.1	0.134483
3.828383	0.1	0.139629
3.830050	0.1	0.143452
3.831717	0.1	0.143582
3.833383	0.1	0.139717
3.835050	0.1	0.133803
3.836717	0.1	0.128867
3.838383	0.1	0.126902
3.840050	0.1	0.128080
3.841717	0.1	0.131647
3.843383	0.1	0.136262
3.845050	0.1	0.140117
3.846717	0.1	0.141654
3.848383	0.1	0.140080
3.850050	0.1	0.135843
3.851717	0.1	0.131177
3.853383	0.1	0.129114
3.855050	0.1	0.131028
3.856717	0.1	0.135875
3.858383	0.1	0.141915
3.860050	0.1	0.147712
3.861717	0.1	0.151563
3.863383	0.1	0.151857
3.865050	0.1	0.148644
3.866717	0.1	0.143731
3.868383	0.1	0.138897
3.870050	0.1	0.135046
3.871717	0.1	0.132592
3.873383	0.1	0.131475
3.875050	0.1	0.130935
3.876717	0.1	0.130250
3.878383	0.1	0.129365
3.880050	0.1	0.128997
3.881717	0.1	0.130190
3.883383	0.1	0.132630
3.885050	0.1	0.133952
3.886717	0.1	0.132066
3.888383	0.1	0.127479
3.890050	0.1	0.122949
3.891717	0.1	0.121323
3.893383	0.1	0.123242
3.895050	0.1	0.126678
3.896717	0.1	0.129095
3.898383	0.1	0.129575
3.900050	0.1	0.128797
3.901717	0.1	0.127624
3.903383	0.1	0.126311
3.905050	0.1	0.124755
3.906717	0.1	0.122502
3.908383	0.1	0.119116
3.910050	0.1	0.115396
3.911717	0.1	0.112620
3.913383	0.1	0.110213
3.915050	0.1	0.106725
3.916717	0.1	0.102939
3.918383	0.1	0.101584
3.920050	0.1	0.104127
3.921717	0.1	0.109319
3.923383	0.1	0.114255
3.925050	0.1	0.116630
3.926717	0.1	0.116345
3.928383	0.1	0.114753
3.930050	0.1	0.113216
3.931717	0.1	0.112541
3.933383	0.1	0.112797
3.935050	0.1	0.113337
3.936717	0.1	0.112876
3.938383	0.1	0.110357
3.940050	0.1	0.106385
3.941717	0.1	0.103028
3.943383	0.1	0.102269
3.945050	0.1	0.105086
3.946717	0.1	0.110837
3.948383	0.1	0.116494
3.950050	0.1	0.118269
3.951717	0.1	0.114962
3.953383	0.1	0.108192
3.955050	0.1	0.099824
3.956717	0.1	0.091344
3.958383	0.1	0.084238
3.960050	0.1	0.079395
3.961717	0.1	0.076834
3.963383	0.1	0.075935
3.965050	0.1	0.075977
3.966717	0.1	0.077388
3.968383	0.1	0.081686
3.970050	0.1	0.088355
3.971717	0.1	0.093370
3.973383	0.1	0.093449
3.975050	0.1	0.089770
3.976717	0.1	0.085589
3.978383	0.1	0.082375
3.980050	0.1	0.079595
3.981717	0.1	0.077137
3.983383	0.1	0.076774
3.985050	0.1	0.080527
3.986717	0.1	0.087977
3.988383	0.1	0.095875
3.990050	0.1	0.100457
3.991717	0.1	0.100224
3.993383	0.1	0.097011
3.995050	0.1	0.094180
3.996717	0.1	0.093789
3.998383	0.1	0.095540
4.000050	0.1	0.097831
4.001717	0.1	0.099065
4.003383	0.1	0.098557
4.005050	0.1	0.096997
4.006717	0.1	0.095922
4.008383	0.1	0.096131
4.010050	0.1	0.096904
4.011717	0.1	0.096783
4.013383	0.1	0.094580
4.015050	0.1	0.090250
4.016717	0.1	0.085202
4.018383	0.1	0.081523
4.020050	0.1	0.080783
4.021717	0.1	0.083023
4.023383	0.1	0.086557
4.025050	0.1	0.089048
4.026717	0.1	0.089197
4.028383	0.1	0.086874
4.030050	0.1	0.082068
4.031717	0.1	0.075214
4.033383	0.1	0.068466
4.035050	0.1	0.064382
4.036717	0.1	0.063297
4.038383	0.1	0.063740
4.040050	0.1	0.064620
4.041717	0.1	0.065817
4.043383	0.1	0.066981
4.045050	0.1	0.067097
4.046717	0.1	0.065872
4.048383	0.1	0.064680
4.050050	0.1	0.065444
4.051717	0.1	0.068368
4.053383	0.1	0.071614
4.055050	0.1	0.073910
4.056717	0.1	0.075814
4.058383	0.1	0.078171
4.060050	0.1	0.080997
4.061717	0.1	0.083302
4.063383	0.1	0.083405
4.065050	0.1	0.080229
4.066717	0.1	0.074203
4.068383	0.1	0.067079
4.070050	0.1	0.060829
4.071717	0.1	0.056694
4.073383	0.1	0.055707
4.075050	0.1	0.058981
4.076717	0.1	0.066366
4.078383	0.1	0.075833
4.080050	0.1	0.084243
4.081717	0.1	0.088620
4.083383	0.1	0.088080
4.085050	0.1	0.084490
4.086717	0.1	0.080308
4.088383	0.1	0.076848
4.090050	0.1	0.074431
4.091717	0.1	0.072964
4.093383	0.1	0.072396
4.095050	0.1	0.072564
4.096717	0.1	0.072685
4.098383	0.1	0.072024
4.100050	0.1	0.070720
4.101717	0.1	0.069211
4.103383	0.1	0.067428
4.105050	0.1	0.064834
4.106717	0.1	0.061011
4.108383	0.1	0.056457
4.110050	0.1	0.052713
4.111717	0.1	0.051009
4.113383	0.1	0.051036
4.115050	0.1	0.052182
4.116717	0.1	0.054613
4.118383	0.1	0.058538
4.120050	0.1	0.063479
4.121717	0.1	0.068513
4.123383	0.1	0.072750
4.125050	0.1	0.075186
4.126717	0.1	0.074850
4.128383	0.1	0.071982
4.130050	0.1	0.068378
4.131717	0.1	0.065742
4.133383	0.1	0.063758
4.135050	0.1	0.060662
4.136717	0.1	0.056275
4.138383	0.1	0.052918
4.140050	0.1	0.052610
4.141717	0.1	0.055078
4.143383	0.1	0.058757
4.145050	0.1	0.062194
4.146717	0.1	0.064960
4.148383	0.1	0.067749
4.150050	0.1	0.071065
4.151717	0.1	0.073910
4.153383	0.1	0.074292
4.155050	0.1	0.070897
4.156717	0.1	0.064471
4.158383	0.1	0.057528
4.160050	0.1	0.052201
4.161717	0.1	0.048513
4.163383	0.1	0.045341
4.165050	0.1	0.042245
4.166717	0.1	0.039721
4.168383	0.1	0.038743
4.170050	0.1	0.039944
4.171717	0.1	0.042720
4.173383	0.1	0.045840
4.175050	0.1	0.048717
4.176717	0.1	0.051251
4.178383	0.1	0.052918
4.180050	0.1	0.052820
4.181717	0.1	0.050911
4.183383	0.1	0.048834
4.185050	0.1	0.048401
4.186717	0.1	0.049495
4.188383	0.1	0.050836
4.190050	0.1	0.051577
4.191717	0.1	0.051241
4.193383	0.1	0.049602
4.195050	0.1	0.046706
4.196717	0.1	0.042920
4.198383	0.1	0.039483
4.200050	0.1	0.038100
4.201717	0.1	0.039195
4.203383	0.1	0.041365
4.205050	0.1	0.042464
4.206717	0.1	0.041202
4.208383	0.1	0.037989
4.210050	0.1	0.034422
4.211717	0.1	0.032019
4.213383	0.1	0.031041
4.215050	0.1	0.030627
4.216717	0.1	0.030259
4.218383	0.1	0.030459
4.220050	0.1	0.031814
4.221717	0.1	0.034529
4.223383	0.1	0.038920
4.225050	0.1	0.044666
4.226717	0.1	0.049882
4.228383	0.1	0.052308
4.230050	0.1	0.051209
4.231717	0.1	0.047972
4.233383	0.1	0.044559
4.235050	0.1	0.041598
4.236717	0.1	0.038985
4.238383	0.1	0.037090
4.240050	0.1	0.036177
4.241717	0.1	0.036121
4.243383	0.1	0.037411
4.245050	0.1	0.040722
4.246717	0.1	0.044978
4.248383	0.1	0.046953
4.250050	0.1	0.043879
4.251717	0.1	0.036382
4.253383	0.1	0.028135
4.255050	0.1	0.022594
4.256717	0.1	0.020894
4.258383	0.1	0.022445
4.260050	0.1	0.026128
4.261717	0.1	0.030915
4.263383	0.1	0.036396
4.265050	0.1	0.042431
4.266717	0.1	0.048159
4.268383	0.1	0.051996
4.270050	0.1	0.053030
4.271717	0.1	0.052014
4.273383	0.1	0.050538
4.275050	0.1	0.049532
4.276717	0.1	0.049244
4.278383	0.1	0.049644
4.280050	0.1	0.050399
4.281717	0.1	0.051288
4.283383	0.1	0.052452
4.285050	0.1	0.053360
4.286717	0.1	0.052387
4.288383	0.1	0.048433
4.290050	0.1	0.042580
4.291717	0.1	0.037225
4.293383	0.1	0.034114
4.295050	0.1	0.033728
4.296717	0.1	0.035288
4.298383	0.1	0.037276
4.300050	0.1	0.038682
4.301717	0.1	0.039842
4.303383	0.1	0.041896
4.305050	0.1	0.045220
4.306717	0.1	0.048601
4.308383	0.1	0.050897
4.310050	0.1	0.052443
4.311717	0.1	0.053500
4.313383	0.1	0.052801
4.315050	0.1	0.049141
4.316717	0.1	0.043316
4.318383	0.1	0.037705
4.320050	0.1	0.034459
4.321717	0.1	0.034645
4.323383	0.1	0.038198
4.325050	0.1	0.043595
4.326717	0.1	0.048517
4.328383	0.1	0.051484
4.330050	0.1	0.052154
4.331717	0.1	0.051018
4.333383	0.1	0.049262
4.335050	0.1	0.047623
4.336717	0.1	0.045737
4.338383	0.1	0.043758
4.340050	0.1	0.043297
4.341717	0.1	0.045425
4.343383	0.1	0.049127
4.345050	0.1	0.052531
4.346717	0.1	0.054319
4.348383	0.1	0.053900
4.350050	0.1	0.051530
4.351717	0.1	0.048610
4.353383	0.1	0.047022
4.355050	0.1	0.047907
4.356717	0.1	0.051092
4.358383	0.1	0.055218
4.360050	0.1	0.058739
4.361717	0.1	0.060950
4.363383	0.1	0.061877
4.365050	0.1	0.061719
4.366717	0.1	0.060704
4.368383	0.1	0.058888
4.370050	0.1	0.056149
4.371717	0.1	0.052755
4.373383	0.1	0.049863
4.375050	0.1	0.048797
4.376717	0.1	0.049598
4.378383	0.1	0.050832
4.380050	0.1	0.051404
4.381717	0.1	0.052061
4.383383	0.1	0.053840
4.385050	0.1	0.056205
4.386717	0.1	0.058222
4.388383	0.1	0.060257
4.390050	0.1	0.063269
4.391717	0.1	0.067311
4.393383	0.1	0.071614
4.395050	0.1	0.075386
4.396717	0.1	0.077598
4.398383	0.1	0.077123
4.400050	0.1	0.074208
4.401717	0.1	0.071060
4.403383	0.1	0.070189
4.405050	0.1	0.072098
4.406717	0.1	0.075111
4.408383	0.1	0.077677
4.410050	0.1	0.079833
4.411717	0.1	0.081994
4.413383	0.1	0.083698
4.415050	0.1	0.084406
4.416717	0.1	0.084518
4.418383	0.1	0.084732
4.420050	0.1	0.085356
4.421717	0.1	0.086604
4.423383	0.1	0.088257
4.425050	0.1	0.089398
4.426717	0.1	0.089877
4.428383	0.1	0.091065
4.430050	0.1	0.094022
4.431717	0.1	0.098413
4.433383	0.1	0.103209
4.435050	0.1	0.106674
4.436717	0.1	0.106948
4.438383	0.1	0.103898
4.440050	0.1	0.099442
4.441717	0.1	0.095912
4.443383	0.1	0.094203
4.445050	0.1	0.093444
4.446717	0.1	0.092648
4.448383	0.1	0.091880
4.450050	0.1	0.091512
4.451717	0.1	0.091600
4.453383	0.1	0.092485
4.455050	0.1	0.094878
4.456717	0.1	0.098497
4.458383	0.1	0.101980
4.460050	0.1	0.104345
4.461717	0.1	0.105384
4.463383	0.1	0.105463
4.465050	0.1	0.105705
4.466717	0.1	0.106683
4.468383	0.1	0.107018
4.470050	0.1	0.104979
4.471717	0.1	0.100625
4.473383	0.1	0.095442
4.475050	0.1	0.090711
4.476717	0.1	0.087055
4.478383	0.1	0.084932
4.480050	0.1	0.084541
4.481717	0.1	0.085635
4.483383	0.1	0.088033
4.485050	0.1	0.091707
4.486717	0.1	0.095959
4.488383	0.1	0.099139
4.490050	0.1	0.100061
4.491717	0.1	0.099237
4.493383	0.1	0.097640
4.495050	0.1	0.095307
4.496717	0.1	0.092331
4.498383	0.1	0.089910
4.500050	0.1	0.089365
4.501717	0.1	0.090883
4.503383	0.1	0.093360
4.505050	0.1	0.095102
4.506717	0.1	0.094706
4.508383	0.1	0.091726
4.510050	0.1	0.087135
4.511717	0.1	0.082967
4.513383	0.1	0.080457
4.515050	0.1	0.078953
4.516717	0.1	0.077579
4.518383	0.1	0.076843
4.520050	0.1	0.077342
4.521717	0.1	0.078785
4.523383	0.1	0.080802
4.525050	0.1	0.082664
4.526717	0.1	0.083018
4.528383	0.1	0.081444
4.530050	0.1	0.078692
4.531717	0.1	0.074934
4.533383	0.1	0.069868
4.535050	0.1	0.064475
4.536717	0.1	0.060685
4.538383	0.1	0.059609
4.540050	0.1	0.061374
4.541717	0.1	0.065695
4.543383	0.1	0.071479
4.545050	0.1	0.076690
4.546717	0.1	0.079679
4.548383	0.1	0.080490
4.550050	0.1	0.080396
4.551717	0.1	0.080797
4.553383	0.1	0.082548
4.555050	0.1	0.084881
4.556717	0.1	0.085365
4.558383	0.1	0.082362
4.560050	0.1	0.076643
4.561717	0.1	0.070133
4.563383	0.1	0.064508
4.565050	0.1	0.061286
4.566717	0.1	0.061756
4.568383	0.1	0.066217
4.570050	0.1	0.073486
4.571717	0.1	0.081253
4.573383	0.1	0.087293
4.575050	0.1	0.090436
4.576717	0.1	0.090459
4.578383	0.1	0.087768
4.580050	0.1	0.083474
4.581717	0.1	0.079311
4.583383	0.1	0.076825
4.585050	0.1	0.076517
4.586717	0.1	0.077840
4.588383	0.1	0.079805
4.590050	0.1	0.081304
4.591717	0.1	0.081495
4.593383	0.1	0.080504
4.595050	0.1	0.078757
4.596717	0.1	0.075828
4.598383	0.1	0.071451
4.600050	0.1	0.066259
4.601717	0.1	0.061118
4.603383	0.1	0.057453
4.605050	0.1	0.057169
4.606717	0.1	0.060680
4.608383	0.1	0.065914
4.610050	0.1	0.070184
4.611717	0.1	0.072424
4.613383	0.1	0.073109
4.615050	0.1	0.073318
4.616717	0.1	0.074171
4.618383	0.1	0.076140
4.620050	0.1	0.078729
4.621717	0.1	0.081169
4.623383	0.1	0.082925
4.625050	0.1	0.083321
4.626717	0.1	0.081761
4.628383	0.1	0.078762
4.630050	0.1	0.075884
4.631717	0.1	0.074133
4.633383	0.1	0.073318
4.635050	0.1	0.073118
4.636717	0.1	0.073859
4.638383	0.1	0.075917
4.640050	0.1	0.078427
4.641717	0.1	0.079256
4.643383	0.1	0.076885
4.645050	0.1	0.071828
4.646717	0.1	0.066101
4.648383	0.1	0.061532
4.650050	0.1	0.058617
4.651717	0.1	0.056927
4.653383	0.1	0.056336
4.655050	0.1	0.056811
4.656717	0.1	0.057556
4.658383	0.1	0.057742
4.660050	0.1	0.057840
4.661717	0.1	0.059260
4.663383	0.1	0.062864
4.665050	0.1	0.067917
4.666717	0.1	0.072275
4.668383	0.1	0.073798
4.670050	0.1	0.072061
4.671717	0.1	0.068969
4.673383	0.1	0.067069
4.675050	0.1	0.066790
4.676717	0.1	0.065966
4.678383	0.1	0.062636
4.680050	0.1	0.057756
4.681717	0.1	0.054482
4.683383	0.1	0.055144
4.685050	0.1	0.059064
4.686717	0.1	0.063241
4.688383	0.1	0.065439
4.690050	0.1	0.066170
4.691717	0.1	0.067246
4.693383	0.1	0.069183
4.695050	0.1	0.070427
4.696717	0.1	0.069435
4.698383	0.1	0.066818
4.700050	0.1	0.064485
4.701717	0.1	0.063470
4.703383	0.1	0.063661
4.705050	0.1	0.065113
4.706717	0.1	0.068294
4.708383	0.1	0.073104
4.710050	0.1	0.078687
4.711717	0.1	0.083903
4.713383	0.1	0.087530
4.715050	0.1	0.088690
4.716717	0.1	0.087540
4.718383	0.1	0.085346
4.720050	0.1	0.083651
4.721717	0.1	0.083093
4.723383	0.1	0.082655
4.725050	0.1	0.080685
4.726717	0.1	0.076825
4.728383	0.1	0.072056
4.730050	0.1	0.067623
4.731717	0.1	0.064746
4.733383	0.1	0.064028
4.735050	0.1	0.064918
4.736717	0.1	0.066431
4.738383	0.1	0.067744
4.740050	0.1	0.068271
4.741717	0.1	0.067954
4.743383	0.1	0.067633
4.745050	0.1	0.068559
4.746717	0.1	0.070850
4.748383	0.1	0.072732
4.750050	0.1	0.072406
4.751717	0.1	0.070347
4.753383	0.1	0.068671
4.755050	0.1	0.068364
4.756717	0.1	0.068154
4.758383	0.1	0.066259
4.760050	0.1	0.062482
4.761717	0.1	0.058585
4.763383	0.1	0.056806
4.765050	0.1	0.057803
4.766717	0.1	0.060210
4.768383	0.1	0.062347
4.770050	0.1	0.063670
4.771717	0.1	0.064471
4.773383	0.1	0.065467
4.775050	0.1	0.067758
4.776717	0.1	0.071726
4.778383	0.1	0.075754
4.780050	0.1	0.077114
4.781717	0.1	0.074632
4.783383	0.1	0.070115
4.785050	0.1	0.066673
4.786717	0.1	0.065644
4.788383	0.1	0.065868
4.790050	0.1	0.066143
4.791717	0.1	0.066985
4.793383	0.1	0.069132
4.795050	0.1	0.072010
4.796717	0.1	0.074417
4.798383	0.1	0.075665
4.800050	0.1	0.075717
4.801717	0.1	0.074608
4.803383	0.1	0.072001
4.805050	0.1	0.068019
4.806717	0.1	0.063791
4.808383	0.1	0.060340
4.810050	0.1	0.057635
4.811717	0.1	0.055647
4.813383	0.1	0.055321
4.815050	0.1	0.057528
4.816717	0.1	0.061514
4.818383	0.1	0.065095
4.820050	0.1	0.066529
4.821717	0.1	0.066003
4.823383	0.1	0.065281
4.825050	0.1	0.065588
4.826717	0.1	0.066054
4.828383	0.1	0.064527
4.830050	0.1	0.059507
4.831717	0.1	0.051344
4.833383	0.1	0.042231
4.835050	0.1	0.034939
4.836717	0.1	0.031204
4.838383	0.1	0.031460
4.840050	0.1	0.035586
4.841717	0.1	0.042841
4.843383	0.1	0.051213
4.845050	0.1	0.058380
4.846717	0.1	0.063572
4.848383	0.1	0.067917
4.850050	0.1	0.073109
4.851717	0.1	0.079768
4.853383	0.1	0.086925
4.855050	0.1	0.093128
4.856717	0.1	0.097458
4.858383	0.1	0.099270
4.860050	0.1	0.097845
4.861717	0.1	0.093188
4.863383	0.1	0.086650
4.865050	0.1	0.080317
4.866717	0.1	0.075642
4.868383	0.1	0.072699
4.870050	0.1	0.070655
4.871717	0.1	0.068885
4.873383	0.1	0.067702
4.875050	0.1	0.067744
4.876717	0.1	0.068741
4.878383	0.1	0.069914
4.880050	0.1	0.071237
4.881717	0.1	0.073286
4.883383	0.1	0.076457
4.885050	0.1	0.080699
4.886717	0.1	0.085467
4.888383	0.1	0.090133
4.890050	0.1	0.094464
4.891717	0.1	0.098441
4.893383	0.1	0.101738
4.895050	0.1	0.103633
4.896717	0.1	0.103503
4.898383	0.1	0.101798
4.900050	0.1	0.100266
4.901717	0.1	0.100215
4.903383	0.1	0.101328
4.905050	0.1	0.102757
4.906717	0.1	0.103782
4.908383	0.1	0.104066
4.910050	0.1	0.104574
4.911717	0.1	0.106934
4.913383	0.1	0.111284
4.915050	0.1	0.116522
4.916717	0.1	0.122152
4.918383	0.1	0.127987
4.920050	0.1	0.133263
4.921717	0.1	0.137417
4.923383	0.1	0.140439
4.925050	0.1	0.142525
4.926717	0.1	0.144239
4.928383	0.1	0.146488
4.930050	0.1	0.150404
4.931717	0.1	0.157063
4.933383	0.1	0.166497
4.935050	0.1	0.177249
4.936717	0.1	0.186842
4.938383	0.1	0.192868
4.940050	0.1	0.194865
4.941717	0.1	0.194726
4.943383	0.1	0.194744
4.945050	0.1	0.196253
4.946717	0.1	0.200062
4.948383	0.1	0.206777
4.950050	0.1	0.216272
4.951717	0.1	0.227652
4.953383	0.1	0.239774
4.955050	0.1	0.251248
4.956717	0.1	0.260891
4.958383	0.1	0.268477
4.960050	0.1	0.274717
4.961717	0.1	0.280817
4.963383	0.1	0.287746
4.965050	0.1	0.295811
4.966717	0.1	0.305264
4.968383	0.1	0.316328
4.970050	0.1	0.328552
4.971717	0.1	0.341260
4.973383	0.1	0.354163
4.975050	0.1	0.366713
4.976717	0.1	0.377768
4.978383	0.1	0.386960
4.980050	0.1	0.395700
4.981717	0.1	0.406359
4.983383	0.1	0.420548
4.985050	0.1	0.437801
4.986717	0.1	0.455985
4.988383	0.1	0.473107
4.990050	0.1	0.487990
4.991717	0.1	0.500199
4.993383	0.1	0.510355
4.995050	0.1	0.519594
4.996717	0.1	0.529094
4.998383	0.1	0.540637
5.000050	0.1	0.555604
5.001717	0.1	0.572996
5.003383	0.1	0.590063
5.005050	0.1	0.604847
5.006717	0.1	0.617704
5.008383	0.1	0.630277
5.010050	0.1	0.643684
5.011717	0.1	0.657723
5.013383	0.1	0.671218
5.015050	0.1	0.683744
5.016717	0.1	0.696862
5.018383	0.1	0.712150
5.020050	0.1	0.729421
5.021717	0.1	0.747759
5.023383	0.1	0.765980
5.025050	0.1	0.782539
5.026717	0.1	0.796514
5.028383	0.1	0.807825
5.030050	0.1	0.816514
5.031717	0.1	0.823257
5.033383	0.1	0.829757
5.035050	0.1	0.837338
5.036717	0.1	0.846088
5.038383	0.1	0.856118
5.040050	0.1	0.867900
5.041717	0.1	0.881176
5.043383	0.1	0.894973
5.045050	0.1	0.908296
5.046717	0.1	0.920747
5.048383	0.1	0.932659
5.050050	0.1	0.944277
5.051717	0.1	0.955001
5.053383	0.1	0.964305
5.055050	0.1	0.972310
5.056717	0.1	0.978769
5.058383	0.1	0.983067
5.060050	0.1	0.985707
5.061717	0.1	0.988357
5.063383	0.1	0.992585
5.065050	0.1	0.999365
5.066717	0.1	1.008380
5.068383	0.1	1.017489
5.070050	0.1	1.024404
5.071717	0.1	1.028893
5.073383	0.1	1.032315
5.075050	0.1	1.035803
5.076717	0.1	1.039756
5.078383	0.1	1.044497
5.080050	0.1	1.050732
5.081717	0.1	1.058634
5.083383	0.1	1.066835
5.085050	0.1	1.073512
5.086717	0.1	1.078136
5.088383	0.1	1.081023
5.090050	0.1	1.082621
5.091717	0.1	1.084059
5.093383	0.1	1.086998
5.095050	0.1	1.092027
5.096717	0.1	1.098029
5.098383	0.1	1.103054
5.100050	0.1	1.105159
5.101717	0.1	1.103678
5.103383	0.1	1.100674
5.105050	0.1	1.099184
5.106717	0.1	1.099515
5.108383	0.1	1.099403
5.110050	0.1	1.097177
5.111717	0.1	1.093298
5.113383	0.1	1.089782
5.115050	0.1	1.088683
5.116717	0.1	1.090826
5.118383	0.1	1.096176
5.120050	0.1	1.104856
5.121717	0.1	1.116642
5.123383	0.1	1.129606
5.125050	0.1	1.140852
5.126717	0.1	1.148493
5.128383	0.1	1.151855
5.130050	0.1	1.151054
5.131717	0.1	1.147296
5.133383	0.1	1.142370
5.135050	0.1	1.137620
5.136717	0.1	1.133885
5.138383	0.1	1.132311
5.140050	0.1	1.133932
5.141717	0.1	1.138058
5.143383	0.1	1.142067
5.145050	0.1	1.144158
5.146717	0.1	1.145680
5.148383	0.1	1.149275
5.150050	0.1	1.155594
5.151717	0.1	1.163143
5.153383	0.1	1.169867
5.155050	0.1	1.174058
5.156717	0.1	1.174803
5.158383	0.1	1.172568
5.160050	0.1	1.169126
5.161717	0.1	1.166845
5.163383	0.1	1.167781
5.165050	0.1	1.172302
5.166717	0.1	1.178654
5.168383	0.1	1.184777
5.170050	0.1	1.189802
5.171717	0.1	1.193532
5.173383	0.1	1.195646
5.175050	0.1	1.196312
5.176717	0.1	1.197066
5.178383	0.1	1.199846
5.180050	0.1	1.205439
5.181717	0.1	1.213443
5.183383	0.1	1.222747
5.185050	0.1	1.231502
5.186717	0.1	1.237830
5.188383	0.1	1.241094
5.190050	0.1	1.242091
5.191717	0.1	1.242221
5.193383	0.1	1.242636
5.195050	0.1	1.244275
5.196717	0.1	1.248019
5.198383	0.1	1.253672
5.200050	0.1	1.259316
5.201717	0.1	1.262985
5.203383	0.1	1.263963
5.205050	0.1	1.262380
5.206717	0.1	1.259525
5.208383	0.1	1.257784
5.210050	0.1	1.258696
5.211717	0.1	1.261733
5.213383	0.1	1.265537
5.215050	0.1	1.269793
5.216717	0.1	1.275288
5.218383	0.1	1.282259
5.220050	0.1	1.289458
5.221717	0.1	1.295065
5.223383	0.1	1.297677
5.225050	0.1	1.296354
5.226717	0.1	1.291092
5.228383	0.1	1.284210
5.230050	0.1	1.279446
5.231717	0.1	1.278594
5.233383	0.1	1.281048
5.235050	0.1	1.286077
5.236717	0.1	1.292839
5.238383	0.1	1.299828
5.240050	0.1	1.306082
5.241717	0.1	1.311512
5.243383	0.1	1.315959
5.245050	0.1	1.318911
5.246717	0.1	1.319926
5.248383	0.1	1.319200
5.250050	0.1	1.318161
5.251717	0.1	1.318874
5.253383	0.1	1.322273
5.255050	0.1	1.327638
5.256717	0.1	1.333309
5.258383	0.1	1.337491
5.260050	0.1	1.338972
5.261717	0.1	1.337272
5.263383	0.1	1.332439
5.265050	0.1	1.325705
5.266717	0.1	1.319866
5.268383	0.1	1.317766
5.270050	0.1	1.319931
5.271717	0.1	1.323996
5.273383	0.1	1.327037
5.275050	0.1	1.328215
5.276717	0.1	1.328443
5.278383	0.1	1.328452
5.280050	0.1	1.328723
5.281717	0.1	1.330012
5.283383	0.1	1.332541
5.285050	0.1	1.335447
5.286717	0.1	1.337780
5.288383	0.1	1.339372
5.290050	0.1	1.340313
5.291717	0.1	1.340248
5.293383	0.1	1.338720
5.295050	0.1	1.335619
5.296717	0.1	1.331181
5.298383	0.1	1.326343
5.300050	0.1	1.322813
5.301717	0.1	1.321784
5.303383	0.1	1.322581
5.305050	0.1	1.323237
5.306717	0.1	1.322213
5.308383	0.1	1.319433
5.310050	0.1	1.316452
5.311717	0.1	1.315251
5.313383	0.1	1.316508
5.315050	0.1	1.319945
5.316717	0.1	1.325104
5.318383	0.1	1.331028
5.320050	0.1	1.336858
5.321717	0.1	1.342054
5.323383	0.1	1.345552
5.325050	0.1	1.346311
5.326717	0.1	1.344378
5.328383	0.1	1.340578
5.330050	0.1	1.335954
5.331717	0.1	1.331661
5.333383	0.1	1.328406
5.335050	0.1	1.326222
5.336717	0.1	1.325305
5.338383	0.1	1.325798
5.340050	0.1	1.326771
5.341717	0.1	1.326660
5.343383	0.1	1.324825
5.345050	0.1	1.322045
5.346717	0.1	1.319554
5.348383	0.1	1.318059
5.350050	0.1	1.317570
5.351717	0.1	1.318273
5.353383	0.1	1.320653
5.355050	0.1	1.323950
5.356717	0.1	1.326073
5.358383	0.1	1.325603
5.360050	0.1	1.322641
5.361717	0.1	1.318515
5.363383	0.1	1.315083
5.365050	0.1	1.313086
5.366717	0.1	1.311945
5.368383	0.1	1.311633
5.370050	0.1	1.312806
5.371717	0.1	1.314995
5.373383	0.1	1.316238
5.375050	0.1	1.315041
5.376717	0.1	1.311586
5.378383	0.1	1.307041
5.380050	0.1	1.302725
5.381717	0.1	1.299814
5.383383	0.1	1.298897
5.385050	0.1	1.299419
5.386717	0.1	1.300476
5.388383	0.1	1.301868
5.390050	0.1	1.303279
5.391717	0.1	1.303223
5.393383	0.1	1.300224
5.395050	0.1	1.294422
5.396717	0.1	1.287451
5.398383	0.1	1.281258
5.400050	0.1	1.277425
5.401717	0.1	1.276848
5.403383	0.1	1.279404
5.405050	0.1	1.283898
5.406717	0.1	1.288503
5.408383	0.1	1.291572
5.410050	0.1	1.292638
5.411717	0.1	1.292550
5.413383	0.1	1.292489
5.415050	0.1	1.293183
5.416717	0.1	1.295232
5.418383	0.1	1.299027
5.420050	0.1	1.304043
5.421717	0.1	1.309062
5.423383	0.1	1.312732
5.425050	0.1	1.313677
5.426717	0.1	1.311498
5.428383	0.1	1.307381
5.430050	0.1	1.302697
5.431717	0.1	1.298035
5.433383	0.1	1.293654
5.435050	0.1	1.289472
5.436717	0.1	1.285505
5.438383	0.1	1.282590
5.440050	0.1	1.281346
5.441717	0.1	1.280713
5.443383	0.1	1.278892
5.445050	0.1	1.275418
5.446717	0.1	1.271418
5.448383	0.1	1.268331
5.450050	0.1	1.266254
5.451717	0.1	1.263469
5.453383	0.1	1.259078
5.455050	0.1	1.255195
5.456717	0.1	1.254515
5.458383	0.1	1.257262
5.460050	0.1	1.261523
5.461717	0.1	1.264955
5.463383	0.1	1.266324
5.465050	0.1	1.266226
5.466717	0.1	1.266296
5.468383	0.1	1.267525
5.470050	0.1	1.269332
5.471717	0.1	1.270524
5.473383	0.1	1.270729
5.475050	0.1	1.269961
5.476717	0.1	1.267362
5.478383	0.1	1.262235
5.480050	0.1	1.255828
5.481717	0.1	1.250179
5.483383	0.1	1.246161
5.485050	0.1	1.243460
5.486717	0.1	1.241351
5.488383	0.1	1.239260
5.490050	0.1	1.237122
5.491717	0.1	1.235390
5.493383	0.1	1.234617
5.495050	0.1	1.234906
5.496717	0.1	1.235860
5.498383	0.1	1.237178
5.500050	0.1	1.238990
5.501717	0.1	1.241090
5.503383	0.1	1.242175
5.505050	0.1	1.241262
5.506717	0.1	1.239479
5.508383	0.1	1.238282
5.510050	0.1	1.237271
5.511717	0.1	1.235935
5.513383	0.1	1.235344
5.515050	0.1	1.236210
5.516717	0.1	1.237909
5.518383	0.1	1.239986
5.520050	0.1	1.241923
5.521717	0.1	1.242091
5.523383	0.1	1.239455
5.525050	0.1	1.235036
5.526717	0.1	1.230198
5.528383	0.1	1.225169
5.530050	0.1	1.219674
5.531717	0.1	1.213998
5.533383	0.1	1.209429
5.535050	0.1	1.207599
5.536717	0.1	1.208312
5.538383	0.1	1.208945
5.540050	0.1	1.207180
5.541717	0.1	1.203530
5.543383	0.1	1.200349
5.545050	0.1	1.199483
5.546717	0.1	1.201103
5.548383	0.1	1.204116
5.550050	0.1	1.207301
5.551717	0.1	1.209681
5.553383	0.1	1.210365
5.555050	0.1	1.208824
5.556717	0.1	1.205057
5.558383	0.1	1.199492
5.560050	0.1	1.193038
5.561717	0.1	1.186766
5.563383	0.1	1.181616
5.565050	0.1	1.178551
5.566717	0.1	1.177923
5.568383	0.1	1.178537
5.570050	0.1	1.178337
5.571717	0.1	1.176102
5.573383	0.1	1.172205
5.575050	0.1	1.167911
5.576717	0.1	1.164433
5.578383	0.1	1.162230
5.580050	0.1	1.160647
5.581717	0.1	1.158756
5.583383	0.1	1.156637
5.585050	0.1	1.154784
5.586717	0.1	1.153043
5.588383	0.1	1.151441
5.590050	0.1	1.150463
5.591717	0.1	1.149708
5.593383	0.1	1.148158
5.595050	0.1	1.145853
5.596717	0.1	1.143645
5.598383	0.1	1.141825
5.600050	0.1	1.139995
5.601717	0.1	1.137867
5.603383	0.1	1.136176
5.605050	0.1	1.136437
5.606717	0.1	1.138491
5.608383	0.1	1.139557
5.610050	0.1	1.136959
5.611717	0.1	1.130626
5.613383	0.1	1.122463
5.615050	0.1	1.114449
5.616717	0.1	1.107901
5.618383	0.1	1.103701
5.620050	0.1	1.102285
5.621717	0.1	1.103063
5.623383	0.1	1.104469
5.625050	0.1	1.105182
5.626717	0.1	1.104753
5.628383	0.1	1.102923
5.630050	0.1	1.099301
5.631717	0.1	1.094122
5.633383	0.1	1.088791
5.635050	0.1	1.084665
5.636717	0.1	1.081731
5.638383	0.1	1.079412
5.640050	0.1	1.077871
5.641717	0.1	1.077303
5.643383	0.1	1.076446
5.645050	0.1	1.073559
5.646717	0.1	1.068362
5.648383	0.1	1.061982
5.650050	0.1	1.055631
5.651717	0.1	1.049871
5.653383	0.1	1.044702
5.655050	0.1	1.039766
5.656717	0.1	1.034681
5.658383	0.1	1.029591
5.660050	0.1	1.024795
5.661717	0.1	1.019877
5.663383	0.1	1.014555
5.665050	0.1	1.009610
5.666717	0.1	1.005633
5.668383	0.1	1.001828
5.670050	0.1	0.997148
5.671717	0.1	0.991961
5.673383	0.1	0.987654
5.675050	0.1	0.984925
5.676717	0.1	0.983034
5.678383	0.1	0.980315
5.680050	0.1	0.975155
5.681717	0.1	0.967556
5.683383	0.1	0.959630
5.685050	0.1	0.953646
5.686717	0.1	0.950070
5.688383	0.1	0.947863
5.690050	0.1	0.945753
5.691717	0.1	0.942876
5.693383	0.1	0.939043
5.695050	0.1	0.934787
5.696717	0.1	0.930647
5.698383	0.1	0.926517
5.700050	0.1	0.921665
5.701717	0.1	0.914992
5.703383	0.1	0.905707
5.705050	0.1	0.894777
5.706717	0.1	0.884598
5.708383	0.1	0.876491
5.710050	0.1	0.869851
5.711717	0.1	0.863811
5.713383	0.1	0.858563
5.715050	0.1	0.854912
5.716717	0.1	0.853329
5.718383	0.1	0.853301
5.720050	0.1	0.853492
5.721717	0.1	0.852835
5.723383	0.1	0.850838
5.725050	0.1	0.846623
5.726717	0.1	0.839205
5.728383	0.1	0.828682
5.730050	0.1	0.816323
5.731717	0.1	0.804118
5.733383	0.1	0.794171
5.735050	0.1	0.787526
5.736717	0.1	0.783526
5.738383	0.1	0.780509
5.740050	0.1	0.776784
5.741717	0.1	0.771722
5.743383	0.1	0.766343
5.745050	0.1	0.761971
5.746717	0.1	0.758511
5.748383	0.1	0.754478
5.750050	0.1	0.748513
5.751717	0.1	0.740695
5.753383	0.1	0.732173
5.755050	0.1	0.723922
5.756717	0.1	0.716751
5.758383	0.1	0.711968
5.760050	0.1	0.710152
5.761717	0.1	0.709975
5.763383	0.1	0.709407
5.765050	0.1	0.707428
5.766717	0.1	0.703866
5.768383	0.1	0.698804
5.770050	0.1	0.692806
5.771717	0.1	0.686506
5.773383	0.1	0.679558
5.775050	0.1	0.671605
5.776717	0.1	0.663707
5.778383	0.1	0.657481
5.780050	0.1	0.653765
5.781717	0.1	0.652405
5.783383	0.1	0.651916
5.785050	0.1	0.650119
5.786717	0.1	0.646012
5.788383	0.1	0.639949
5.790050	0.1	0.632531
5.791717	0.1	0.624284
5.793383	0.1	0.615739
5.795050	0.1	0.607604
5.796717	0.1	0.601276
5.798383	0.1	0.598119
5.800050	0.1	0.597658
5.801717	0.1	0.597499
5.803383	0.1	0.595283
5.805050	0.1	0.589909
5.806717	0.1	0.581979
5.808383	0.1	0.573625
5.810050	0.1	0.566896
5.811717	0.1	0.562202
5.813383	0.1	0.558984
5.815050	0.1	0.556828
5.816717	0.1	0.555362
5.818383	0.1	0.554263
5.820050	0.1	0.553546
5.821717	0.1	0.552777
5.823383	0.1	0.550332
5.825050	0.1	0.544591
5.826717	0.1	0.535925
5.828383	0.1	0.526714
5.830050	0.1	0.519836
5.831717	0.1	0.517084
5.833383	0.1	0.518118
5.835050	0.1	0.520796
5.836717	0.1	0.522821
5.838383	0.1	0.522854
5.840050	0.1	0.520507
5.841717	0.1	0.516027
5.843383	0.1	0.510132
5.845050	0.1	0.503887
5.846717	0.1	0.498635
5.848383	0.1	0.495538
5.850050	0.1	0.494518
5.851717	0.1	0.493960
5.853383	0.1	0.491864
5.855050	0.1	0.487696
5.856717	0.1	0.483124
5.858383	0.1	0.480330
5.860050	0.1	0.479766
5.861717	0.1	0.480134
5.863383	0.1	0.479813
5.865050	0.1	0.477443
5.866717	0.1	0.472702
5.868383	0.1	0.467249
5.870050	0.1	0.463193
5.871717	0.1	0.461061
5.873383	0.1	0.460180
5.875050	0.1	0.460125
5.876717	0.1	0.460800
5.878383	0.1	0.461084
5.880050	0.1	0.458797
5.881717	0.1	0.453028
5.883383	0.1	0.445195
5.885050	0.1	0.437577
5.886717	0.1	0.431859
5.888383	0.1	0.428800
5.890050	0.1	0.428157
5.891717	0.1	0.428963
5.893383	0.1	0.430392
5.895050	0.1	0.432045
5.896717	0.1	0.433535
5.898383	0.1	0.434527
5.900050	0.1	0.434630
5.901717	0.1	0.433461
5.903383	0.1	0.430918
5.905050	0.1	0.427095
5.906717	0.1	0.422406
5.908383	0.1	0.418029
5.910050	0.1	0.415370
5.911717	0.1	0.414858
5.913383	0.1	0.415351
5.915050	0.1	0.414886
5.916717	0.1	0.412315
5.918383	0.1	0.408571
5.920050	0.1	0.406117
5.921717	0.1	0.406811
5.923383	0.1	0.409810
5.925050	0.1	0.412208
5.926717	0.1	0.411840
5.928383	0.1	0.408487
5.930050	0.1	0.403086
5.931717	0.1	0.397111
5.933383	0.1	0.392147
5.935050	0.1	0.388925
5.936717	0.1	0.387039
5.938383	0.1	0.385488
5.940050	0.1	0.383458
5.941717	0.1	0.381116
5.943383	0.1	0.379425
5.945050	0.1	0.378895
5.946717	0.1	0.379402
5.948383	0.1	0.380916
5.950050	0.1	0.383458
5.951717	0.1	0.386294
5.953383	0.1	0.387924
5.955050	0.1	0.387146
5.956717	0.1	0.383710
5.958383	0.1	0.378145
5.960050	0.1	0.371574
5.961717	0.1	0.365740
5.963383	0.1	0.362401
5.965050	0.1	0.361716
5.966717	0.1	0.361805
5.968383	0.1	0.360725
5.970050	0.1	0.358080
5.971717	0.1	0.354447
5.973383	0.1	0.351015
5.975050	0.1	0.349176
5.976717	0.1	0.348818
5.978383	0.1	0.348366
5.980050	0.1	0.347290
5.981717	0.1	0.346368
5.983383	0.1	0.346042
5.985050	0.1	0.346336
5.986717	0.1	0.346778
5.988383	0.1	0.346298
5.990050	0.1	0.344268
5.991717	0.1	0.341097
5.993383	0.1	0.337684
5.995050	0.1	0.334843
5.996717	0.1	0.332962
5.998383	0.1	0.331867
6.000050	0.1	0.331141
6.001717	0.1	0.330326
6.003383	0.1	0.328911
6.005050	0.1	0.326596
6.006717	0.1	0.323360
6.008383	0.1	0.319071
6.010050	0.1	0.313385
6.011717	0.1	0.306610
6.013383	0.1	0.300445
6.015050	0.1	0.296868
6.016717	0.1	0.296347
6.018383	0.1	0.297781
6.020050	0.1	0.299648
6.021717	0.1	0.300896
6.023383	0.1	0.301027
6.025050	0.1	0.300095
6.026717	0.1	0.298591
6.028383	0.1	0.296584
6.030050	0.1	0.293339
6.031717	0.1	0.288505
6.033383	0.1	0.283159
6.035050	0.1	0.279024
6.036717	0.1	0.277041
6.038383	0.1	0.276985
6.040050	0.1	0.277944
6.041717	0.1	0.278782
6.043383	0.1	0.278670
6.045050	0.1	0.277413
6.046717	0.1	0.275299
6.048383	0.1	0.272794
6.050050	0.1	0.270447
6.051717	0.1	0.268915
6.053383	0.1	0.268435
6.055050	0.1	0.268156
6.056717	0.1	0.266545
6.058383	0.1	0.262810
6.060050	0.1	0.257902
6.061717	0.1	0.253883
6.063383	0.1	0.252146
6.065050	0.1	0.252258
6.066717	0.1	0.252719
6.068383	0.1	0.252584
6.070050	0.1	0.252058
6.071717	0.1	0.251899
6.073383	0.1	0.252724
6.075050	0.1	0.254773
6.076717	0.1	0.257744
6.078383	0.1	0.260957
6.080050	0.1	0.263825
6.081717	0.1	0.265669
6.083383	0.1	0.265753
6.085050	0.1	0.264519
6.086717	0.1	0.263439
6.088383	0.1	0.263071
6.090050	0.1	0.262689
6.091717	0.1	0.261548
6.093383	0.1	0.259513
6.095050	0.1	0.257427
6.096717	0.1	0.256626
6.098383	0.1	0.257068
6.100050	0.1	0.256896
6.101717	0.1	0.254973
6.103383	0.1	0.252710
6.105050	0.1	0.252011
6.106717	0.1	0.252966
6.108383	0.1	0.254596
6.110050	0.1	0.255802
6.111717	0.1	0.255313
6.113383	0.1	0.252714
6.115050	0.1	0.249078
6.116717	0.1	0.245282
6.118383	0.1	0.241306
6.120050	0.1	0.237944
6.121717	0.1	0.236826
6.123383	0.1	0.238051
6.125050	0.1	0.240137
6.126717	0.1	0.241874
6.128383	0.1	0.242759
6.130050	0.1	0.242624
6.131717	0.1	0.241343
6.133383	0.1	0.238875
6.135050	0.1	0.235713
6.136717	0.1	0.232980
6.138383	0.1	0.231210
6.140050	0.1	0.229334
6.141717	0.1	0.226516
6.143383	0.1	0.224165
6.145050	0.1	0.224099
6.146717	0.1	0.225985
6.148383	0.1	0.228356
6.150050	0.1	0.229948
6.151717	0.1	0.230107
6.153383	0.1	0.229659
6.155050	0.1	0.230130
6.156717	0.1	0.231513
6.158383	0.1	0.232658
6.160050	0.1	0.233660
6.161717	0.1	0.236067
6.163383	0.1	0.240854
6.165050	0.1	0.247271
6.166717	0.1	0.253306
6.168383	0.1	0.256789
6.170050	0.1	0.256728
6.171717	0.1	0.253669
6.173383	0.1	0.248956
6.175050	0.1	0.243974
6.176717	0.1	0.239513
6.178383	0.1	0.235955
6.180050	0.1	0.234316
6.181717	0.1	0.235415
6.183383	0.1	0.238232
6.185050	0.1	0.241064
6.186717	0.1	0.243434
6.188383	0.1	0.245390
6.190050	0.1	0.246079
6.191717	0.1	0.244775
6.193383	0.1	0.242572
6.195050	0.1	0.241515
6.196717	0.1	0.242810
6.198383	0.1	0.246549
6.200050	0.1	0.251778
6.201717	0.1	0.256519
6.203383	0.1	0.258978
6.205050	0.1	0.258745
6.206717	0.1	0.256826
6.208383	0.1	0.255359
6.210050	0.1	0.255764
6.211717	0.1	0.256831
6.213383	0.1	0.256565
6.215050	0.1	0.254987
6.216717	0.1	0.253860
6.218383	0.1	0.254936
6.220050	0.1	0.258349
6.221717	0.1	0.261916
6.223383	0.1	0.262926
6.225050	0.1	0.260798
6.226717	0.1	0.257324
6.228383	0.1	0.254773
6.230050	0.1	0.254326
6.231717	0.1	0.255946
6.233383	0.1	0.258945
6.235050	0.1	0.262423
6.236717	0.1	0.265394
6.238383	0.1	0.266517
6.240050	0.1	0.264477
6.241717	0.1	0.259201
6.243383	0.1	0.252444
6.245050	0.1	0.246963
6.246717	0.1	0.244826
6.248383	0.1	0.246321
6.250050	0.1	0.250204
6.251717	0.1	0.254507
6.253383	0.1	0.257087
6.255050	0.1	0.256295
6.256717	0.1	0.252039
6.258383	0.1	0.245953
6.260050	0.1	0.239788
6.261717	0.1	0.234693
6.263383	0.1	0.231769
6.265050	0.1	0.231303
6.266717	0.1	0.232775
6.268383	0.1	0.235969
6.270050	0.1	0.240561
6.271717	0.1	0.245301
6.273383	0.1	0.248575
6.275050	0.1	0.249417
6.276717	0.1	0.248044
6.278383	0.1	0.245734
6.280050	0.1	0.244034
6.281717	0.1	0.243364
6.283383	0.1	0.242810
6.285050	0.1	0.241594
6.286717	0.1	0.239797
6.288383	0.1	0.237897
6.290050	0.1	0.236603
6.291717	0.1	0.236104
6.293383	0.1	0.235448
6.295050	0.1	0.234004
6.296717	0.1	0.232453
6.298383	0.1	0.231792
6.300050	0.1	0.232668
6.301717	0.1	0.235643
6.303383	0.1	0.240169
6.305050	0.1	0.243844
6.306717	0.1	0.244756
6.308383	0.1	0.243364
6.310050	0.1	0.241408
6.311717	0.1	0.240365
6.313383	0.1	0.240714
6.315050	0.1	0.241771
6.316717	0.1	0.242484
6.318383	0.1	0.242437
6.320050	0.1	0.241627
6.321717	0.1	0.240076
6.323383	0.1	0.238675
6.325050	0.1	0.239094
6.326717	0.1	0.241976
6.328383	0.1	0.246372
6.330050	0.1	0.251117
6.331717	0.1	0.255522
6.333383	0.1	0.258782
6.335050	0.1	0.259648
6.336717	0.1	0.257138
6.338383	0.1	0.251895
6.340050	0.1	0.246307
6.341717	0.1	0.242586
6.343383	0.1	0.241068
6.345050	0.1	0.241152
6.346717	0.1	0.242540
6.348383	0.1	0.244272
6.350050	0.1	0.244961
6.351717	0.1	0.244593
6.353383	0.1	0.244142
6.355050	0.1	0.244314
6.356717	0.1	0.245287
6.358383	0.1	0.246610
6.360050	0.1	0.247471
6.361717	0.1	0.247741
6.363383	0.1	0.248463
6.365050	0.1	0.250610
6.366717	0.1	0.253576
6.368383	0.1	0.255625
6.370050	0.1	0.255941
6.371717	0.1	0.255564
6.373383	0.1	0.255997
6.375050	0.1	0.257823
6.376717	0.1	0.260668
6.378383	0.1	0.263741
6.380050	0.1	0.266866
6.381717	0.1	0.270782
6.383383	0.1	0.275359
6.385050	0.1	0.278372
6.386717	0.1	0.277674
6.388383	0.1	0.274093
6.390050	0.1	0.270661
6.391717	0.1	0.269655
6.393383	0.1	0.271020
6.395050	0.1	0.272617
6.396717	0.1	0.272379
6.398383	0.1	0.270740
6.400050	0.1	0.269976
6.401717	0.1	0.271285
6.403383	0.1	0.274037
6.405050	0.1	0.276845
6.406717	0.1	0.278130
6.408383	0.1	0.277348
6.410050	0.1	0.276524
6.411717	0.1	0.278526
6.413383	0.1	0.283434
6.415050	0.1	0.288375
6.416717	0.1	0.290694
6.418383	0.1	0.289637
6.420050	0.1	0.286074
6.421717	0.1	0.281860
6.423383	0.1	0.278251
6.425050	0.1	0.275350
6.426717	0.1	0.273171
6.428383	0.1	0.271867
6.430050	0.1	0.271373
6.431717	0.1	0.271718
6.433383	0.1	0.273162
6.435050	0.1	0.275592
6.436717	0.1	0.277949
6.438383	0.1	0.278866
6.440050	0.1	0.278023
6.441717	0.1	0.276598
6.443383	0.1	0.276132
6.445050	0.1	0.277045
6.446717	0.1	0.278931
6.448383	0.1	0.281469
6.450050	0.1	0.284193
6.451717	0.1	0.286596
6.453383	0.1	0.288729
6.455050	0.1	0.290605
6.456717	0.1	0.291024
6.458383	0.1	0.288249
6.460050	0.1	0.282242
6.461717	0.1	0.275425
6.463383	0.1	0.270884
6.465050	0.1	0.270209
6.466717	0.1	0.272784
6.468383	0.1	0.276719
6.470050	0.1	0.280342
6.471717	0.1	0.282596
6.473383	0.1	0.282973
6.475050	0.1	0.282126
6.476717	0.1	0.281567
6.478383	0.1	0.282396
6.480050	0.1	0.285157
6.481717	0.1	0.290009
6.483383	0.1	0.295606
6.485050	0.1	0.298987
6.486717	0.1	0.298452
6.488383	0.1	0.295262
6.490050	0.1	0.291639
6.491717	0.1	0.288580
6.493383	0.1	0.285734
6.495050	0.1	0.282293
6.496717	0.1	0.278107
6.498383	0.1	0.273762
6.500050	0.1	0.269990
6.501717	0.1	0.267564
6.503383	0.1	0.266726
6.505050	0.1	0.266484
6.506717	0.1	0.265674
6.508383	0.1	0.264174
6.510050	0.1	0.262503
6.511717	0.1	0.261385
6.513383	0.1	0.262042
6.515050	0.1	0.265422
6.516717	0.1	0.270763
6.518383	0.1	0.275690
6.520050	0.1	0.278391
6.521717	0.1	0.278875
6.523383	0.1	0.278098
6.525050	0.1	0.277208
6.526717	0.1	0.277231
6.528383	0.1	0.278335
6.530050	0.1	0.280268
6.531717	0.1	0.283206
6.533383	0.1	0.287085
6.535050	0.1	0.291066
6.536717	0.1	0.294121
6.538383	0.1	0.295667
6.540050	0.1	0.295909
6.541717	0.1	0.295453
6.543383	0.1	0.294992
6.545050	0.1	0.295253
6.546717	0.1	0.296296
6.548383	0.1	0.297674
6.550050	0.1	0.299118
6.551717	0.1	0.300556
6.553383	0.1	0.302168
6.555050	0.1	0.304403
6.556717	0.1	0.307374
6.558383	0.1	0.310163
6.560050	0.1	0.311281
6.561717	0.1	0.309912
6.563383	0.1	0.306568
6.565050	0.1	0.302931
6.566717	0.1	0.300519
6.568383	0.1	0.299253
6.570050	0.1	0.298363
6.571717	0.1	0.297897
6.573383	0.1	0.298182
6.575050	0.1	0.299406
6.576717	0.1	0.302233
6.578383	0.1	0.307024
6.580050	0.1	0.312082
6.581717	0.1	0.314461
6.583383	0.1	0.312952
6.585050	0.1	0.309073
6.586717	0.1	0.305478
6.588383	0.1	0.304524
6.590050	0.1	0.307108
6.591717	0.1	0.311751
6.593383	0.1	0.315597
6.595050	0.1	0.316710
6.596717	0.1	0.315565
6.598383	0.1	0.314172
6.600050	0.1	0.313986
6.601717	0.1	0.315467
6.603383	0.1	0.318633
6.605050	0.1	0.322517
6.606717	0.1	0.325204
6.608383	0.1	0.325348
6.610050	0.1	0.323118
6.611717	0.1	0.320366
6.613383	0.1	0.320072
6.615050	0.1	0.323555
6.616717	0.1	0.328580
6.618383	0.1	0.331718
6.620050	0.1	0.331481
6.621717	0.1	0.328636
6.623383	0.1	0.325162
6.625050	0.1	0.322997
6.626717	0.1	0.322917
6.628383	0.1	0.324850
6.630050	0.1	0.329027
6.631717	0.1	0.335546
6.633383	0.1	0.343164
6.635050	0.1	0.349558
6.636717	0.1	0.352659
6.638383	0.1	0.352017
6.640050	0.1	0.348869
6.641717	0.1	0.344706
6.643383	0.1	0.340538
6.645050	0.1	0.337483
6.646717	0.1	0.336543
6.648383	0.1	0.337278
6.650050	0.1	0.338135
6.651717	0.1	0.338606
6.653383	0.1	0.339709
6.655050	0.1	0.341726
6.656717	0.1	0.343476
6.658383	0.1	0.344305
6.660050	0.1	0.344906
6.661717	0.1	0.346429
6.663383	0.1	0.349600
6.665050	0.1	0.354196
6.666717	0.1	0.358806
6.668383	0.1	0.361516
6.670050	0.1	0.361241
6.671717	0.1	0.358573
6.673383	0.1	0.355379
6.675050	0.1	0.353493
6.676717	0.1	0.353158
6.678383	0.1	0.353372
6.680050	0.1	0.353954
6.681717	0.1	0.355691
6.683383	0.1	0.358466
6.685050	0.1	0.360725
6.686717	0.1	0.360548
6.688383	0.1	0.357139
6.690050	0.1	0.351793
6.691717	0.1	0.347300
6.693383	0.1	0.345786
6.695050	0.1	0.347220
6.696717	0.1	0.350247
6.698383	0.1	0.354014
6.700050	0.1	0.358140
6.701717	0.1	0.361749
6.703383	0.1	0.364231
6.705050	0.1	0.366066
6.706717	0.1	0.367681
6.708383	0.1	0.369032
6.710050	0.1	0.370163
6.711717	0.1	0.370773
6.713383	0.1	0.370322
6.715050	0.1	0.369158
6.716717	0.1	0.368012
6.718383	0.1	0.366606
6.720050	0.1	0.364413
6.721717	0.1	0.361567
6.723383	0.1	0.358047
6.725050	0.1	0.353744
6.726717	0.1	0.349781
6.728383	0.1	0.347896
6.730050	0.1	0.348198
6.731717	0.1	0.349167
6.733383	0.1	0.350033
6.735050	0.1	0.351616
6.736717	0.1	0.354592
6.738383	0.1	0.358257
6.740050	0.1	0.361083
6.741717	0.1	0.361861
6.743383	0.1	0.360627
6.745050	0.1	0.358298
6.746717	0.1	0.355551
6.748383	0.1	0.352869
6.750050	0.1	0.350717
6.751717	0.1	0.349428
6.753383	0.1	0.349372
6.755050	0.1	0.350666
6.756717	0.1	0.352571
6.758383	0.1	0.353665
6.760050	0.1	0.352818
6.761717	0.1	0.350098
6.763383	0.1	0.346699
6.765050	0.1	0.343695
6.766717	0.1	0.341195
6.768383	0.1	0.339262
6.770050	0.1	0.339095
6.771717	0.1	0.341702
6.773383	0.1	0.346098
6.775050	0.1	0.350024
6.776717	0.1	0.351556
6.778383	0.1	0.350103
6.780050	0.1	0.346638
6.781717	0.1	0.342960
6.783383	0.1	0.340524
6.785050	0.1	0.339695
6.786717	0.1	0.340175
6.788383	0.1	0.341805
6.790050	0.1	0.344436
6.791717	0.1	0.347737
6.793383	0.1	0.351183
6.795050	0.1	0.353893
6.796717	0.1	0.355169
6.798383	0.1	0.355230
6.800050	0.1	0.354564
6.801717	0.1	0.352822
6.803383	0.1	0.349423
6.805050	0.1	0.345097
6.806717	0.1	0.341749
6.808383	0.1	0.340706
6.810050	0.1	0.341814
6.811717	0.1	0.343872
6.813383	0.1	0.345134
6.815050	0.1	0.344287
6.816717	0.1	0.341893
6.818383	0.1	0.339486
6.820050	0.1	0.337958
6.821717	0.1	0.337702
6.823383	0.1	0.338447
6.825050	0.1	0.339295
6.826717	0.1	0.339975
6.828383	0.1	0.340668
6.830050	0.1	0.340496
6.831717	0.1	0.338131
6.833383	0.1	0.334047
6.835050	0.1	0.330266
6.836717	0.1	0.328254
6.838383	0.1	0.328403
6.840050	0.1	0.329921
6.841717	0.1	0.330778
6.843383	0.1	0.329334
6.845050	0.1	0.326028
6.846717	0.1	0.322647
6.848383	0.1	0.320412
6.850050	0.1	0.319798
6.851717	0.1	0.321162
6.853383	0.1	0.324030
6.855050	0.1	0.326987
6.856717	0.1	0.328869
6.858383	0.1	0.328985
6.860050	0.1	0.326745
6.861717	0.1	0.322517
6.863383	0.1	0.318508
6.865050	0.1	0.317520
6.866717	0.1	0.320706
6.868383	0.1	0.326899
6.870050	0.1	0.333507
6.871717	0.1	0.337861
6.873383	0.1	0.338871
6.875050	0.1	0.337581
6.876717	0.1	0.335714
6.878383	0.1	0.333763
6.880050	0.1	0.331341
6.881717	0.1	0.328752
6.883383	0.1	0.326592
6.885050	0.1	0.324324
6.886717	0.1	0.320971
6.888383	0.1	0.316757
6.890050	0.1	0.312692
6.891717	0.1	0.309087
6.893383	0.1	0.305320
6.895050	0.1	0.301134
6.896717	0.1	0.297502
6.898383	0.1	0.295374
6.900050	0.1	0.294526
6.901717	0.1	0.294498
6.903383	0.1	0.295206
6.905050	0.1	0.296454
6.906717	0.1	0.297781
6.908383	0.1	0.298503
6.910050	0.1	0.298126
6.911717	0.1	0.297129
6.913383	0.1	0.296417
6.915050	0.1	0.296058
6.916717	0.1	0.295588
6.918383	0.1	0.294698
6.920050	0.1	0.292915
6.921717	0.1	0.289488
6.923383	0.1	0.284277
6.925050	0.1	0.278880
6.926717	0.1	0.276105
6.928383	0.1	0.277604
6.930050	0.1	0.282582
6.931717	0.1	0.288947
6.933383	0.1	0.294717
6.935050	0.1	0.298582
6.936717	0.1	0.300137
6.938383	0.1	0.299364
6.940050	0.1	0.296580
6.941717	0.1	0.292966
6.943383	0.1	0.290158
6.945050	0.1	0.289287
6.946717	0.1	0.290857
6.948383	0.1	0.295015
6.950050	0.1	0.300808
6.951717	0.1	0.305632
6.953383	0.1	0.306950
6.955050	0.1	0.304868
6.956717	0.1	0.301921
6.958383	0.1	0.299853
6.960050	0.1	0.298009
6.961717	0.1	0.295620
6.963383	0.1	0.293488
6.965050	0.1	0.293110
6.966717	0.1	0.295117
6.968383	0.1	0.298298
6.970050	0.1	0.300482
6.971717	0.1	0.300659
6.973383	0.1	0.299709
6.975050	0.1	0.298657
6.976717	0.1	0.297492
6.978383	0.1	0.296137
6.980050	0.1	0.294526
6.981717	0.1	0.292179
6.983383	0.1	0.289916
6.985050	0.1	0.289767
6.986717	0.1	0.291425
6.988383	0.1	0.291821
6.990050	0.1	0.289101
6.991717	0.1	0.284179
6.993383	0.1	0.278815
6.995050	0.1	0.274256
6.996717	0.1	0.271141
6.998383	0.1	0.269525
7.000050	0.1	0.269185
7.001717	0.1	0.270391
7.003383	0.1	0.273674
7.005050	0.1	0.278307
7.006717	0.1	0.282540
7.008383	0.1	0.285557
7.010050	0.1	0.287695
7.011717	0.1	0.289176
7.013383	0.1	0.289986
7.015050	0.1	0.290312
7.016717	0.1	0.290209
7.018383	0.1	0.289991
7.020050	0.1	0.290959
7.021717	0.1	0.293874
7.023383	0.1	0.297450
7.025050	0.1	0.299662
7.026717	0.1	0.299048
7.028383	0.1	0.295029
7.030050	0.1	0.288859
7.031717	0.1	0.283471
7.033383	0.1	0.281157
7.035050	0.1	0.281874
7.036717	0.1	0.283802
7.038383	0.1	0.285031
7.040050	0.1	0.285031
7.041717	0.1	0.284421
7.043383	0.1	0.283830
7.045050	0.1	0.283900
7.046717	0.1	0.285483
7.048383	0.1	0.288747
7.050050	0.1	0.292114
7.051717	0.1	0.292826
7.053383	0.1	0.289516
7.055050	0.1	0.283308
7.056717	0.1	0.276114
7.058383	0.1	0.269217
7.060050	0.1	0.263937
7.061717	0.1	0.261804
7.063383	0.1	0.263085
7.065050	0.1	0.266167
7.066717	0.1	0.268938
7.068383	0.1	0.270521
7.070050	0.1	0.271364
7.071717	0.1	0.271997
7.073383	0.1	0.272715
7.075050	0.1	0.273897
7.076717	0.1	0.275751
7.078383	0.1	0.278018
7.080050	0.1	0.279923
7.081717	0.1	0.280384
7.083383	0.1	0.278838
7.085050	0.1	0.275904
7.086717	0.1	0.272952
7.088383	0.1	0.270763
7.090050	0.1	0.268831
7.091717	0.1	0.266125
7.093383	0.1	0.262503
7.095050	0.1	0.259392
7.096717	0.1	0.258680
7.098383	0.1	0.260482
7.100050	0.1	0.262973
7.101717	0.1	0.264375
7.103383	0.1	0.264370
7.105050	0.1	0.263886
7.106717	0.1	0.263546
7.108383	0.1	0.262540
7.110050	0.1	0.260375
7.111717	0.1	0.258861
7.113383	0.1	0.260323
7.115050	0.1	0.264510
7.116717	0.1	0.269245
7.118383	0.1	0.273231
7.120050	0.1	0.276398
7.121717	0.1	0.278503
7.123383	0.1	0.279099
7.125050	0.1	0.278531
7.126717	0.1	0.277357
7.128383	0.1	0.275085
7.130050	0.1	0.270987
7.131717	0.1	0.265818
7.133383	0.1	0.261846
7.135050	0.1	0.260882
7.136717	0.1	0.262456
7.138383	0.1	0.264770
7.140050	0.1	0.266624
7.141717	0.1	0.267965
7.143383	0.1	0.269590
7.145050	0.1	0.271695
7.146717	0.1	0.272766
7.148383	0.1	0.271690
7.150050	0.1	0.269846
7.151717	0.1	0.269604
7.153383	0.1	0.271816
7.155050	0.1	0.275341
7.156717	0.1	0.278340
7.158383	0.1	0.279988
7.160050	0.1	0.280724
7.161717	0.1	0.281357
7.163383	0.1	0.282498
7.165050	0.1	0.284207
7.166717	0.1	0.286014
7.168383	0.1	0.287648
7.170050	0.1	0.288994
7.171717	0.1	0.289432
7.173383	0.1	0.288710
7.175050	0.1	0.288002
7.176717	0.1	0.289148
7.178383	0.1	0.292682
7.180050	0.1	0.297213
7.181717	0.1	0.301329
7.183383	0.1	0.305115
7.185050	0.1	0.309125
7.186717	0.1	0.313246
7.188383	0.1	0.317194
7.190050	0.1	0.320687
7.191717	0.1	0.322931
7.193383	0.1	0.323621
7.195050	0.1	0.323527
7.196717	0.1	0.323276
7.198383	0.1	0.323225
7.200050	0.1	0.324403
7.201717	0.1	0.328082
7.203383	0.1	0.334322
7.205050	0.1	0.341423
7.206717	0.1	0.347369
7.208383	0.1	0.351495
7.210050	0.1	0.354028
7.211717	0.1	0.355099
7.213383	0.1	0.355379
7.215050	0.1	0.356436
7.216717	0.1	0.359085
7.218383	0.1	0.362126
7.220050	0.1	0.364315
7.221717	0.1	0.366033
7.223383	0.1	0.367239
7.225050	0.1	0.366429
7.226717	0.1	0.363118
7.228383	0.1	0.359025
7.230050	0.1	0.356655
7.231717	0.1	0.357865
7.233383	0.1	0.362587
7.235050	0.1	0.368352
7.236717	0.1	0.372147
7.238383	0.1	0.373120
7.240050	0.1	0.372487
7.241717	0.1	0.371812
7.243383	0.1	0.372427
7.245050	0.1	0.375011
7.246717	0.1	0.379002
7.248383	0.1	0.382904
7.250050	0.1	0.385004
7.251717	0.1	0.384059
7.253383	0.1	0.380017
7.255050	0.1	0.374326
7.256717	0.1	0.369130
7.258383	0.1	0.365204
7.260050	0.1	0.361428
7.261717	0.1	0.357176
7.263383	0.1	0.353670
7.265050	0.1	0.352222
7.266717	0.1	0.352887
7.268383	0.1	0.355239
7.270050	0.1	0.358797
7.271717	0.1	0.362163
7.273383	0.1	0.363570
7.275050	0.1	0.363011
7.276717	0.1	0.362559
7.278383	0.1	0.364184
7.280050	0.1	0.367891
7.281717	0.1	0.372259
7.283383	0.1	0.376310
7.285050	0.1	0.380217
7.286717	0.1	0.384394
7.288383	0.1	0.388403
7.290050	0.1	0.391053
7.291717	0.1	0.391365
7.293383	0.1	0.389032
7.295050	0.1	0.384254
7.296717	0.1	0.377884
7.298383	0.1	0.371593
7.300050	0.1	0.366955
7.301717	0.1	0.364310
7.303383	0.1	0.362783
7.305050	0.1	0.361414
7.306717	0.1	0.360254
7.308383	0.1	0.360357
7.310050	0.1	0.362094
7.311717	0.1	0.364366
7.313383	0.1	0.365800
7.315050	0.1	0.365782
7.316717	0.1	0.364315
7.318383	0.1	0.361921
7.320050	0.1	0.359425
7.321717	0.1	0.357353
7.323383	0.1	0.355369
7.325050	0.1	0.352850
7.326717	0.1	0.349963
7.328383	0.1	0.347821
7.330050	0.1	0.347863
7.331717	0.1	0.350857
7.333383	0.1	0.356375
7.335050	0.1	0.362936
7.336717	0.1	0.368268
7.338383	0.1	0.370131
7.340050	0.1	0.367817
7.341717	0.1	0.362238
7.343383	0.1	0.355071
7.345050	0.1	0.348538
7.346717	0.1	0.344655
7.348383	0.1	0.343914
7.350050	0.1	0.345870
7.351717	0.1	0.350536
7.353383	0.1	0.357321
7.355050	0.1	0.363505
7.356717	0.1	0.366052
7.358383	0.1	0.364385
7.360050	0.1	0.360198
7.361717	0.1	0.355514
7.363383	0.1	0.351537
7.365050	0.1	0.348678
7.366717	0.1	0.346680
7.368383	0.1	0.344906
7.370050	0.1	0.343411
7.371717	0.1	0.343192
7.373383	0.1	0.344706
7.375050	0.1	0.346811
7.376717	0.1	0.347751
7.378383	0.1	0.346713
7.380050	0.1	0.344450
7.381717	0.1	0.343090
7.383383	0.1	0.344715
7.385050	0.1	0.349474
7.386717	0.1	0.355211
7.388383	0.1	0.358154
7.390050	0.1	0.355225
7.391717	0.1	0.347360
7.393383	0.1	0.338918
7.395050	0.1	0.333609
7.396717	0.1	0.332622
7.398383	0.1	0.335388
7.400050	0.1	0.340091
7.401717	0.1	0.344333
7.403383	0.1	0.346717
7.405050	0.1	0.347700
7.406717	0.1	0.348501
7.408383	0.1	0.349474
7.410050	0.1	0.350084
7.411717	0.1	0.349837
7.413383	0.1	0.348347
7.415050	0.1	0.345204
7.416717	0.1	0.340780
7.418383	0.1	0.336566
7.420050	0.1	0.334056
7.421717	0.1	0.333646
7.423383	0.1	0.334387
7.425050	0.1	0.335015
7.426717	0.1	0.335281
7.428383	0.1	0.335677
7.430050	0.1	0.336515
7.431717	0.1	0.338010
7.433383	0.1	0.339947
7.435050	0.1	0.341064
7.436717	0.1	0.340631
7.438383	0.1	0.340012
7.440050	0.1	0.340668
7.441717	0.1	0.342368
7.443383	0.1	0.344506
7.445050	0.1	0.346797
7.446717	0.1	0.348054
7.448383	0.1	0.346545
7.450050	0.1	0.342280
7.451717	0.1	0.337609
7.453383	0.1	0.334866
7.455050	0.1	0.334252
7.456717	0.1	0.334550
7.458383	0.1	0.335164
7.460050	0.1	0.336166
7.461717	0.1	0.337269
7.463383	0.1	0.338405
7.465050	0.1	0.340044
7.466717	0.1	0.341637
7.468383	0.1	0.341451
7.470050	0.1	0.338876
7.471717	0.1	0.335486
7.473383	0.1	0.333497
7.475050	0.1	0.333870
7.476717	0.1	0.335644
7.478383	0.1	0.336943
7.480050	0.1	0.336543
7.481717	0.1	0.334475
7.483383	0.1	0.331677
7.485050	0.1	0.329260
7.486717	0.1	0.327770
7.488383	0.1	0.326922
7.490050	0.1	0.325749
7.491717	0.1	0.323253
7.493383	0.1	0.319495
7.495050	0.1	0.316082
7.496717	0.1	0.315285
7.498383	0.1	0.318228
7.500050	0.1	0.323663
7.501717	0.1	0.328748
7.503383	0.1	0.331416
7.505050	0.1	0.331826
7.506717	0.1	0.331211
7.508383	0.1	0.330349
7.510050	0.1	0.329725
7.511717	0.1	0.329847
7.513383	0.1	0.330550
7.515050	0.1	0.330964
7.516717	0.1	0.330876
7.518383	0.1	0.331467
7.520050	0.1	0.333907
7.521717	0.1	0.337851
7.523383	0.1	0.341814
7.525050	0.1	0.344110
7.526717	0.1	0.343416
7.528383	0.1	0.340040
7.530050	0.1	0.336342
7.531717	0.1	0.334349
7.533383	0.1	0.333949
7.535050	0.1	0.334065
7.536717	0.1	0.333767
7.538383	0.1	0.332473
7.540050	0.1	0.330806
7.541717	0.1	0.330447
7.543383	0.1	0.332035
7.545050	0.1	0.334550
7.546717	0.1	0.336659
7.548383	0.1	0.337535
7.550050	0.1	0.336724
7.551717	0.1	0.334196
7.553383	0.1	0.330512
7.555050	0.1	0.326503
7.556717	0.1	0.322922
7.558383	0.1	0.320529
7.560050	0.1	0.319751
7.561717	0.1	0.320324
7.563383	0.1	0.321600
7.565050	0.1	0.323104
7.566717	0.1	0.324524
7.568383	0.1	0.325679
7.570050	0.1	0.326573
7.571717	0.1	0.327155
7.573383	0.1	0.327397
7.575050	0.1	0.327635
7.576717	0.1	0.328096
7.578383	0.1	0.328822
7.580050	0.1	0.330126
7.581717	0.1	0.331970
7.583383	0.1	0.333376
7.585050	0.1	0.333637
7.586717	0.1	0.333483
7.588383	0.1	0.334200
7.590050	0.1	0.336198
7.591717	0.1	0.339029
7.593383	0.1	0.341791
7.595050	0.1	0.343542
7.596717	0.1	0.344338
7.598383	0.1	0.345050
7.600050	0.1	0.345856
7.601717	0.1	0.346242
7.603383	0.1	0.346457
7.605050	0.1	0.347295
7.606717	0.1	0.348426
7.608383	0.1	0.348403
7.610050	0.1	0.346382
7.611717	0.1	0.342759
7.613383	0.1	0.338559
7.615050	0.1	0.334932
7.616717	0.1	0.332431
7.618383	0.1	0.330959
7.620050	0.1	0.330810
7.621717	0.1	0.332515
7.623383	0.1	0.335630
7.625050	0.1	0.338950
7.626717	0.1	0.341092
7.628383	0.1	0.341227
7.630050	0.1	0.340668
7.631717	0.1	0.342140
7.633383	0.1	0.346424
7.635050	0.1	0.351961
7.636717	0.1	0.357698
7.638383	0.1	0.364087
7.640050	0.1	0.371644
7.641717	0.1	0.379928
7.643383	0.1	0.387910
7.645050	0.1	0.394601
7.646717	0.1	0.399114
7.648383	0.1	0.400599
7.650050	0.1	0.398951
7.651717	0.1	0.395123
7.653383	0.1	0.390429
7.655050	0.1	0.386350
7.656717	0.1	0.384552
7.658383	0.1	0.386266
7.660050	0.1	0.391714
7.661717	0.1	0.400087
7.663383	0.1	0.410140
7.665050	0.1	0.421070
7.666717	0.1	0.432380
7.668383	0.1	0.442741
7.670050	0.1	0.449768
7.671717	0.1	0.451449
7.673383	0.1	0.447608
7.675050	0.1	0.439817
7.676717	0.1	0.430555
7.678383	0.1	0.422741
7.680050	0.1	0.419347
7.681717	0.1	0.422117
7.683383	0.1	0.430145
7.685050	0.1	0.440530
7.686717	0.1	0.450499
7.688383	0.1	0.458639
7.690050	0.1	0.464935
7.691717	0.1	0.470458
7.693383	0.1	0.476483
7.695050	0.1	0.483575
7.696717	0.1	0.491180
7.698383	0.1	0.498099
7.700050	0.1	0.503091
7.701717	0.1	0.505270
7.703383	0.1	0.504819
7.705050	0.1	0.502905
7.706717	0.1	0.500623
7.708383	0.1	0.499091
7.710050	0.1	0.499650
7.711717	0.1	0.502528
7.713383	0.1	0.506528
7.715050	0.1	0.510300
7.716717	0.1	0.513424
7.718383	0.1	0.516591
7.720050	0.1	0.520581
7.721717	0.1	0.525503
7.723383	0.1	0.531008
7.725050	0.1	0.536097
7.726717	0.1	0.539655
7.728383	0.1	0.541364
7.730050	0.1	0.541252
7.731717	0.1	0.539650
7.733383	0.1	0.538086
7.735050	0.1	0.538304
7.736717	0.1	0.540582
7.738383	0.1	0.544488
7.740050	0.1	0.549667
7.741717	0.1	0.554859
7.743383	0.1	0.558514
7.745050	0.1	0.560218
7.746717	0.1	0.560181
7.748383	0.1	0.558281
7.750050	0.1	0.554342
7.751717	0.1	0.548749
7.753383	0.1	0.542547
7.755050	0.1	0.537029
7.756717	0.1	0.533382
7.758383	0.1	0.532004
7.760050	0.1	0.531715
7.761717	0.1	0.530886
7.763383	0.1	0.529164
7.765050	0.1	0.526947
7.766717	0.1	0.524023
7.768383	0.1	0.519585
7.770050	0.1	0.513261
7.771717	0.1	0.505988
7.773383	0.1	0.499673
7.775050	0.1	0.495794
7.776717	0.1	0.495031
7.778383	0.1	0.497536
7.780050	0.1	0.501606
7.781717	0.1	0.503841
7.783383	0.1	0.502625
7.785050	0.1	0.498877
7.786717	0.1	0.493564
7.788383	0.1	0.487254
7.790050	0.1	0.480944
7.791717	0.1	0.476027
7.793383	0.1	0.473536
7.795050	0.1	0.473047
7.796717	0.1	0.472860
7.798383	0.1	0.471743
7.800050	0.1	0.469401
7.801717	0.1	0.465787
7.803383	0.1	0.461293
7.805050	0.1	0.457093
7.806717	0.1	0.454937
7.808383	0.1	0.456246
7.810050	0.1	0.460353
7.811717	0.1	0.464618
7.813383	0.1	0.467114
7.815050	0.1	0.467943
7.816717	0.1	0.468264
7.818383	0.1	0.468604
7.820050	0.1	0.468073
7.821717	0.1	0.465624
7.823383	0.1	0.461275
7.825050	0.1	0.455487
7.826717	0.1	0.448916
7.828383	0.1	0.443044
7.830050	0.1	0.439454
7.831717	0.1	0.438951
7.833383	0.1	0.441731
7.835050	0.1	0.446765
7.836717	0.1	0.451352
7.838383	0.1	0.453279
7.840050	0.1	0.452520
7.841717	0.1	0.450099
7.843383	0.1	0.447114
7.845050	0.1	0.444953
7.846717	0.1	0.444362
7.848383	0.1	0.444702
7.850050	0.1	0.445363
7.851717	0.1	0.446346
7.853383	0.1	0.447347
7.855050	0.1	0.447864
7.856717	0.1	0.447300
7.858383	0.1	0.445019
7.860050	0.1	0.441605
7.861717	0.1	0.438909
7.863383	0.1	0.438266
7.865050	0.1	0.439878
7.866717	0.1	0.443207
7.868383	0.1	0.446988
7.870050	0.1	0.450015
7.871717	0.1	0.451808
7.873383	0.1	0.452064
7.875050	0.1	0.450928
7.876717	0.1	0.449386
7.878383	0.1	0.448208
7.880050	0.1	0.447580
7.881717	0.1	0.447324
7.883383	0.1	0.446606
7.885050	0.1	0.444353
7.886717	0.1	0.440828
7.888383	0.1	0.437628
7.890050	0.1	0.436041
7.891717	0.1	0.436716
7.893383	0.1	0.440208
7.895050	0.1	0.446062
7.896717	0.1	0.452138
7.898383	0.1	0.455892
7.900050	0.1	0.455864
7.901717	0.1	0.452381
7.903383	0.1	0.447412
7.905050	0.1	0.443296
7.906717	0.1	0.441181
7.908383	0.1	0.440585
7.910050	0.1	0.440199
7.911717	0.1	0.439566
7.913383	0.1	0.439952
7.915050	0.1	0.442667
7.916717	0.1	0.447091
7.918383	0.1	0.451072
7.920050	0.1	0.453065
7.921717	0.1	0.453368
7.923383	0.1	0.453000
7.925050	0.1	0.452539
7.926717	0.1	0.452576
7.928383	0.1	0.453889
7.930050	0.1	0.456339
7.931717	0.1	0.458593
7.933383	0.1	0.459561
7.935050	0.1	0.458960
7.936717	0.1	0.456921
7.938383	0.1	0.454099
7.940050	0.1	0.451738
7.941717	0.1	0.450746
7.943383	0.1	0.451114
7.945050	0.1	0.452516
7.946717	0.1	0.454085
7.948383	0.1	0.454285
7.950050	0.1	0.452711
7.951717	0.1	0.450751
7.953383	0.1	0.449964
7.955050	0.1	0.451244
7.956717	0.1	0.454388
7.958383	0.1	0.458006
7.960050	0.1	0.461345
7.961717	0.1	0.465116
7.963383	0.1	0.469517
7.965050	0.1	0.473266
7.966717	0.1	0.474919
7.968383	0.1	0.473550
7.970050	0.1	0.469270
7.971717	0.1	0.464083
7.973383	0.1	0.460879
7.975050	0.1	0.460832
7.976717	0.1	0.462830
7.978383	0.1	0.465559
7.980050	0.1	0.468614
7.981717	0.1	0.471533
7.983383	0.1	0.473168
7.985050	0.1	0.472516
7.986717	0.1	0.469815
7.988383	0.1	0.466239
7.990050	0.1	0.463016
7.991717	0.1	0.461340
7.993383	0.1	0.461773
7.995050	0.1	0.463654
7.996717	0.1	0.465857
7.998383	0.1	0.467277
8.000050	0.1	0.466974
8.001717	0.1	0.465312
8.003383	0.1	0.464004
8.005050	0.1	0.464409
8.006717	0.1	0.466700
8.008383	0.1	0.469885
8.010050	0.1	0.472101
8.011717	0.1	0.472069
8.013383	0.1	0.470215
8.015050	0.1	0.467715
8.016717	0.1	0.465228
8.018383	0.1	0.462886
8.020050	0.1	0.460716
8.021717	0.1	0.459356
8.023383	0.1	0.460045
8.025050	0.1	0.462760
8.026717	0.1	0.465787
8.028383	0.1	0.468199
8.030050	0.1	0.470383
8.031717	0.1	0.472274
8.033383	0.1	0.473275
8.035050	0.1	0.473391
8.036717	0.1	0.473210
8.038383	0.1	0.473154
8.040050	0.1	0.473158
8.041717	0.1	0.472874
8.043383	0.1	0.471957
8.045050	0.1	0.470472
8.046717	0.1	0.468958
8.048383	0.1	0.467845
8.050050	0.1	0.467319
8.051717	0.1	0.467198
8.053383	0.1	0.466160
8.055050	0.1	0.462485
8.056717	0.1	0.456120
8.058383	0.1	0.448944
8.060050	0.1	0.442755
8.061717	0.1	0.437899
8.063383	0.1	0.434015
8.065050	0.1	0.431612
8.066717	0.1	0.431710
8.068383	0.1	0.434532
8.070050	0.1	0.439272
8.071717	0.1	0.444422
8.073383	0.1	0.448362
8.075050	0.1	0.450192
8.076717	0.1	0.450369
8.078383	0.1	0.450369
8.080050	0.1	0.451384
8.081717	0.1	0.453377
8.083383	0.1	0.455533
8.085050	0.1	0.456935
8.086717	0.1	0.456753
8.088383	0.1	0.454816
8.090050	0.1	0.452311
8.091717	0.1	0.450825
8.093383	0.1	0.450751
8.095050	0.1	0.450886
8.096717	0.1	0.449489
8.098383	0.1	0.445810
8.100050	0.1	0.440623
8.101717	0.1	0.435119
8.103383	0.1	0.430057
8.105050	0.1	0.426471
8.106717	0.1	0.426164
8.108383	0.1	0.429861
8.110050	0.1	0.435612
8.111717	0.1	0.440492
8.113383	0.1	0.442713
8.115050	0.1	0.441317
8.116717	0.1	0.436027
8.118383	0.1	0.427873
8.120050	0.1	0.418779
8.121717	0.1	0.410867
8.123383	0.1	0.406541
8.125050	0.1	0.407398
8.126717	0.1	0.412259
8.128383	0.1	0.417898
8.130050	0.1	0.422136
8.131717	0.1	0.424418
8.133383	0.1	0.423952
8.135050	0.1	0.420227
8.136717	0.1	0.415216
8.138383	0.1	0.412171
8.140050	0.1	0.411789
8.141717	0.1	0.411798
8.143383	0.1	0.410513
8.145050	0.1	0.408660
8.146717	0.1	0.407887
8.148383	0.1	0.408641
8.150050	0.1	0.409521
8.151717	0.1	0.408883
8.153383	0.1	0.406699
8.155050	0.1	0.404087
8.156717	0.1	0.401763
8.158383	0.1	0.399770
8.160050	0.1	0.397731
8.161717	0.1	0.395244
8.163383	0.1	0.392892
8.165050	0.1	0.391994
8.166717	0.1	0.392660
8.168383	0.1	0.393419
8.170050	0.1	0.393651
8.171717	0.1	0.394196
8.173383	0.1	0.394783
8.175050	0.1	0.393977
8.176717	0.1	0.391733
8.178383	0.1	0.389479
8.180050	0.1	0.387910
8.181717	0.1	0.386373
8.183383	0.1	0.383952
8.185050	0.1	0.380408
8.186717	0.1	0.376464
8.188383	0.1	0.373255
8.190050	0.1	0.371356
8.191717	0.1	0.370583
8.193383	0.1	0.370364
8.195050	0.1	0.369675
8.196717	0.1	0.367411
8.198383	0.1	0.363258
8.200050	0.1	0.357730
8.201717	0.1	0.352012
8.203383	0.1	0.348287
8.205050	0.1	0.348613
8.206717	0.1	0.352827
8.208383	0.1	0.358969
8.210050	0.1	0.365172
8.211717	0.1	0.370434
8.213383	0.1	0.374126
8.215050	0.1	0.375547
8.216717	0.1	0.374643
8.218383	0.1	0.372431
8.220050	0.1	0.369851
8.221717	0.1	0.367435
8.223383	0.1	0.366294
8.225050	0.1	0.367765
8.226717	0.1	0.372119
8.228383	0.1	0.378247
8.230050	0.1	0.384063
8.231717	0.1	0.387374
8.233383	0.1	0.387295
8.235050	0.1	0.384790
8.236717	0.1	0.381842
8.238383	0.1	0.380385
8.240050	0.1	0.381703
8.241717	0.1	0.385549
8.243383	0.1	0.389609
8.245050	0.1	0.391123
8.246717	0.1	0.389251
8.248383	0.1	0.385619
8.250050	0.1	0.383183
8.251717	0.1	0.383877
8.253383	0.1	0.386429
8.255050	0.1	0.387807
8.256717	0.1	0.387109
8.258383	0.1	0.386089
8.260050	0.1	0.386364
8.261717	0.1	0.387705
8.263383	0.1	0.388850
8.265050	0.1	0.389190
8.266717	0.1	0.389316
8.268383	0.1	0.389800
8.270050	0.1	0.389889
8.271717	0.1	0.388408
8.273383	0.1	0.385903
8.275050	0.1	0.384622
8.276717	0.1	0.386289
8.278383	0.1	0.390895
8.280050	0.1	0.397102
8.281717	0.1	0.402387
8.283383	0.1	0.403677
8.285050	0.1	0.399440
8.286717	0.1	0.391332
8.288383	0.1	0.383435
8.290050	0.1	0.379430
8.291717	0.1	0.380138
8.293383	0.1	0.383114
8.295050	0.1	0.384757
8.296717	0.1	0.383807
8.298383	0.1	0.381963
8.300050	0.1	0.380920
8.301717	0.1	0.380650
8.303383	0.1	0.380706
8.305050	0.1	0.380962
8.306717	0.1	0.380636
8.308383	0.1	0.378489
8.310050	0.1	0.374517
8.311717	0.1	0.370117
8.313383	0.1	0.366513
8.315050	0.1	0.363942
8.316717	0.1	0.361847
8.318383	0.1	0.359607
8.320050	0.1	0.357078
8.321717	0.1	0.354415
8.323383	0.1	0.351905
8.325050	0.1	0.349898
8.326717	0.1	0.348780
8.328383	0.1	0.349064
8.330050	0.1	0.351039
8.331717	0.1	0.354205
8.333383	0.1	0.357493
8.335050	0.1	0.360180
8.336717	0.1	0.362094
8.338383	0.1	0.363132
8.340050	0.1	0.363751
8.341717	0.1	0.364911
8.343383	0.1	0.366457
8.345050	0.1	0.366531
8.346717	0.1	0.363332
8.348383	0.1	0.356957
8.350050	0.1	0.349400
8.351717	0.1	0.342829
8.353383	0.1	0.338322
8.355050	0.1	0.335877
8.356717	0.1	0.334806
8.358383	0.1	0.334233
8.360050	0.1	0.333539
8.361717	0.1	0.331965
8.363383	0.1	0.328845
8.365050	0.1	0.324678
8.366717	0.1	0.321055
8.368383	0.1	0.319220
8.370050	0.1	0.319211
8.371717	0.1	0.320333
8.373383	0.1	0.321646
8.375050	0.1	0.321884
8.376717	0.1	0.320058
8.378383	0.1	0.316617
8.380050	0.1	0.312990
8.381717	0.1	0.310075
8.383383	0.1	0.308002
8.385050	0.1	0.306810
8.386717	0.1	0.306903
8.388383	0.1	0.308910
8.390050	0.1	0.312487
8.391717	0.1	0.315788
8.393383	0.1	0.317493
8.395050	0.1	0.318210
8.396717	0.1	0.319034
8.398383	0.1	0.320356
8.400050	0.1	0.322000
8.401717	0.1	0.323537
8.403383	0.1	0.324938
8.405050	0.1	0.326619
8.406717	0.1	0.328193
8.408383	0.1	0.328235
8.410050	0.1	0.325725
8.411717	0.1	0.320850
8.413383	0.1	0.314596
8.415050	0.1	0.308119
8.416717	0.1	0.302671
8.418383	0.1	0.299816
8.420050	0.1	0.300403
8.421717	0.1	0.303038
8.423383	0.1	0.305111
8.425050	0.1	0.305590
8.426717	0.1	0.305693
8.428383	0.1	0.306643
8.430050	0.1	0.308375
8.431717	0.1	0.310382
8.433383	0.1	0.312156
8.435050	0.1	0.313362
8.436717	0.1	0.314247
8.438383	0.1	0.315271
8.440050	0.1	0.316231
8.441717	0.1	0.316151
8.443383	0.1	0.314419
8.445050	0.1	0.312096
8.446717	0.1	0.310740
8.448383	0.1	0.310401
8.450050	0.1	0.310307
8.451717	0.1	0.310577
8.453383	0.1	0.311639
8.455050	0.1	0.312934
8.456717	0.1	0.313614
8.458383	0.1	0.313991
8.460050	0.1	0.314917
8.461717	0.1	0.316515
8.463383	0.1	0.318433
8.465050	0.1	0.320617
8.466717	0.1	0.323658
8.468383	0.1	0.328193
8.470050	0.1	0.333618
8.471717	0.1	0.337921
8.473383	0.1	0.339122
8.475050	0.1	0.337102
8.476717	0.1	0.333730
8.478383	0.1	0.330829
8.480050	0.1	0.328948
8.481717	0.1	0.328105
8.483383	0.1	0.328193
8.485050	0.1	0.328757
8.486717	0.1	0.329353
8.488383	0.1	0.329940
8.490050	0.1	0.330475
8.491717	0.1	0.330415
8.493383	0.1	0.329386
8.495050	0.1	0.327770
8.496717	0.1	0.326470
8.498383	0.1	0.326233
8.500050	0.1	0.327216
8.501717	0.1	0.328864
8.503383	0.1	0.329893
8.505050	0.1	0.329064
8.506717	0.1	0.326824
8.508383	0.1	0.325260
8.510050	0.1	0.326457
8.511717	0.1	0.331257
8.513383	0.1	0.339071
8.515050	0.1	0.348026
8.516717	0.1	0.355435
8.518383	0.1	0.359076
8.520050	0.1	0.358503
8.521717	0.1	0.354792
8.523383	0.1	0.349442
8.525050	0.1	0.344063
8.526717	0.1	0.340436
8.528383	0.1	0.339490
8.530050	0.1	0.340883
8.531717	0.1	0.343751
8.533383	0.1	0.346671
8.535050	0.1	0.347630
8.536717	0.1	0.345944
8.538383	0.1	0.343323
8.540050	0.1	0.342168
8.541717	0.1	0.343393
8.543383	0.1	0.346038
8.545050	0.1	0.348669
8.546717	0.1	0.351039
8.548383	0.1	0.354080
8.550050	0.1	0.358098
8.551717	0.1	0.361926
8.553383	0.1	0.364343
8.555050	0.1	0.365097
8.556717	0.1	0.364366
8.558383	0.1	0.362243
8.560050	0.1	0.359099
8.561717	0.1	0.355616
8.563383	0.1	0.352673
8.565050	0.1	0.351598
8.566717	0.1	0.353563
8.568383	0.1	0.358094
8.570050	0.1	0.363234
8.571717	0.1	0.367644
8.573383	0.1	0.371742
8.575050	0.1	0.376492
8.576717	0.1	0.381824
8.578383	0.1	0.386476
8.580050	0.1	0.388538
8.581717	0.1	0.386727
8.583383	0.1	0.381996
8.585050	0.1	0.376729
8.586717	0.1	0.372757
8.588383	0.1	0.370946
8.590050	0.1	0.370946
8.591717	0.1	0.370694
8.593383	0.1	0.368133
8.595050	0.1	0.363565
8.596717	0.1	0.359267
8.598383	0.1	0.357591
8.600050	0.1	0.359458
8.601717	0.1	0.363393
8.603383	0.1	0.366452
8.605050	0.1	0.366666
8.606717	0.1	0.363975
8.608383	0.1	0.359709
8.610050	0.1	0.356347
8.611717	0.1	0.356319
8.613383	0.1	0.360319
8.615050	0.1	0.366797
8.616717	0.1	0.372822
8.618383	0.1	0.375998
8.620050	0.1	0.375966
8.621717	0.1	0.373917
8.623383	0.1	0.371346
8.625050	0.1	0.369526
8.626717	0.1	0.368776
8.628383	0.1	0.368673
8.630050	0.1	0.369204
8.631717	0.1	0.370401
8.633383	0.1	0.371537
8.635050	0.1	0.371598
8.636717	0.1	0.369479
8.638383	0.1	0.364399
8.640050	0.1	0.357381
8.641717	0.1	0.350918
8.643383	0.1	0.346787
8.645050	0.1	0.345120
8.646717	0.1	0.344831
8.648383	0.1	0.344142
8.650050	0.1	0.341455
8.651717	0.1	0.336873
8.653383	0.1	0.332342
8.655050	0.1	0.329427
8.656717	0.1	0.327746
8.658383	0.1	0.325642
8.660050	0.1	0.321930
8.661717	0.1	0.317283
8.663383	0.1	0.313693
8.665050	0.1	0.312296
8.666717	0.1	0.312603
8.668383	0.1	0.313618
8.670050	0.1	0.314605
8.671717	0.1	0.315066
8.673383	0.1	0.314871
8.675050	0.1	0.314168
8.676717	0.1	0.312682
8.678383	0.1	0.309958
8.680050	0.1	0.306596
8.681717	0.1	0.303662
8.683383	0.1	0.301022
8.685050	0.1	0.297958
8.686717	0.1	0.294815
8.688383	0.1	0.292286
8.690050	0.1	0.289776
8.691717	0.1	0.285883
8.693383	0.1	0.280123
8.695050	0.1	0.273567
8.696717	0.1	0.267685
8.698383	0.1	0.262959
8.700050	0.1	0.259266
8.701717	0.1	0.256919
8.703383	0.1	0.256444
8.705050	0.1	0.257934
8.706717	0.1	0.260640
8.708383	0.1	0.262726
8.710050	0.1	0.261567
8.711717	0.1	0.255182
8.713383	0.1	0.244160
8.715050	0.1	0.232137
8.716717	0.1	0.223611
8.718383	0.1	0.220779
8.720050	0.1	0.222488
8.721717	0.1	0.226074
8.723383	0.1	0.229795
8.725050	0.1	0.233040
8.726717	0.1	0.234963
8.728383	0.1	0.234251
8.730050	0.1	0.230675
8.731717	0.1	0.226218
8.733383	0.1	0.223597
8.735050	0.1	0.223550
8.736717	0.1	0.224351
8.738383	0.1	0.223769
8.740050	0.1	0.221482
8.741717	0.1	0.219457
8.743383	0.1	0.219434
8.745050	0.1	0.220421
8.746717	0.1	0.219950
8.748383	0.1	0.217110
8.750050	0.1	0.213394
8.751717	0.1	0.211340
8.753383	0.1	0.212202
8.755050	0.1	0.214474
8.756717	0.1	0.215922
8.758383	0.1	0.216514
8.760050	0.1	0.217739
8.761717	0.1	0.219992
8.763383	0.1	0.222297
8.765050	0.1	0.223899
8.766717	0.1	0.224859
8.768383	0.1	0.225608
8.770050	0.1	0.226549
8.771717	0.1	0.227918
8.773383	0.1	0.229818
8.775050	0.1	0.231848
8.776717	0.1	0.233627
8.778383	0.1	0.235843
8.780050	0.1	0.238973
8.781717	0.1	0.241888
8.783383	0.1	0.243159
8.785050	0.1	0.242470
8.786717	0.1	0.240388
8.788383	0.1	0.238051
8.790050	0.1	0.236589
8.791717	0.1	0.236519
8.793383	0.1	0.237371
8.795050	0.1	0.237562
8.796717	0.1	0.236053
8.798383	0.1	0.233715
8.800050	0.1	0.231713
8.801717	0.1	0.230470
8.803383	0.1	0.230558
8.805050	0.1	0.232505
8.806717	0.1	0.236179
8.808383	0.1	0.241087
8.810050	0.1	0.246726
8.811717	0.1	0.252505
8.813383	0.1	0.257562
8.815050	0.1	0.260826
8.816717	0.1	0.261082
8.818383	0.1	0.257865
8.820050	0.1	0.252719
8.821717	0.1	0.248426
8.823383	0.1	0.247122
8.825050	0.1	0.249450
8.826717	0.1	0.254204
8.828383	0.1	0.259043
8.830050	0.1	0.262302
8.831717	0.1	0.263108
8.833383	0.1	0.260882
8.835050	0.1	0.256822
8.836717	0.1	0.253818
8.838383	0.1	0.253641
8.840050	0.1	0.255830
8.841717	0.1	0.259108
8.843383	0.1	0.262461
8.845050	0.1	0.265352
8.846717	0.1	0.267467
8.848383	0.1	0.268724
8.850050	0.1	0.269995
8.851717	0.1	0.272719
8.853383	0.1	0.277534
8.855050	0.1	0.284235
8.856717	0.1	0.292421
8.858383	0.1	0.300808
8.860050	0.1	0.307322
8.861717	0.1	0.311234
8.863383	0.1	0.313530
8.865050	0.1	0.314540
8.866717	0.1	0.313637
8.868383	0.1	0.311406
8.870050	0.1	0.309916
8.871717	0.1	0.310969
8.873383	0.1	0.314526
8.875050	0.1	0.318568
8.876717	0.1	0.321087
8.878383	0.1	0.321679
8.880050	0.1	0.321176
8.881717	0.1	0.321358
8.883383	0.1	0.324319
8.885050	0.1	0.330633
8.886717	0.1	0.338634
8.888383	0.1	0.345972
8.890050	0.1	0.351723
8.891717	0.1	0.356650
8.893383	0.1	0.361740
8.895050	0.1	0.367244
8.896717	0.1	0.372920
8.898383	0.1	0.378201
8.900050	0.1	0.382033
8.901717	0.1	0.383509
8.903383	0.1	0.382741
8.905050	0.1	0.380864
8.906717	0.1	0.379933
8.908383	0.1	0.381744
8.910050	0.1	0.385782
8.911717	0.1	0.389903
8.913383	0.1	0.392492
8.915050	0.1	0.392487
8.916717	0.1	0.389684
8.918383	0.1	0.386056
8.920050	0.1	0.384431
8.921717	0.1	0.385661
8.923383	0.1	0.388003
8.925050	0.1	0.388906
8.926717	0.1	0.387547
8.928383	0.1	0.385433
8.930050	0.1	0.384776
8.931717	0.1	0.387025
8.933383	0.1	0.391793
8.935050	0.1	0.396771
8.936717	0.1	0.399291
8.938383	0.1	0.398597
8.940050	0.1	0.396674
8.941717	0.1	0.395742
8.943383	0.1	0.395412
8.945050	0.1	0.394238
8.946717	0.1	0.392417
8.948383	0.1	0.390881
8.950050	0.1	0.389591
8.951717	0.1	0.388110
8.953383	0.1	0.386583
8.955050	0.1	0.385586
8.956717	0.1	0.385493
8.958383	0.1	0.385945
8.960050	0.1	0.385894
8.961717	0.1	0.384487
8.963383	0.1	0.381926
8.965050	0.1	0.378955
8.966717	0.1	0.376287
8.968383	0.1	0.374727
8.970050	0.1	0.374448
8.971717	0.1	0.374685
8.973383	0.1	0.375072
8.975050	0.1	0.375570
8.976717	0.1	0.375439
8.978383	0.1	0.374019
8.980050	0.1	0.371337
8.981717	0.1	0.367719
8.983383	0.1	0.364245
8.985050	0.1	0.362350
8.986717	0.1	0.361553
8.988383	0.1	0.359751
8.990050	0.1	0.356184
8.991717	0.1	0.352086
8.993383	0.1	0.348841
8.995050	0.1	0.347272
8.996717	0.1	0.347765
8.998383	0.1	0.350149
9.000050	0.1	0.353842
9.001717	0.1	0.357670
9.003383	0.1	0.360077
9.005050	0.1	0.360627
9.006717	0.1	0.360226
9.008383	0.1	0.359798
9.010050	0.1	0.359924
9.011717	0.1	0.360869
9.013383	0.1	0.362103
9.015050	0.1	0.362792
9.016717	0.1	0.362583
9.018383	0.1	0.361390
9.020050	0.1	0.359523
9.021717	0.1	0.357805
9.023383	0.1	0.356445
9.025050	0.1	0.354866
9.026717	0.1	0.352720
9.028383	0.1	0.349912
9.030050	0.1	0.346471
9.031717	0.1	0.342815
9.033383	0.1	0.339258
9.035050	0.1	0.336026
9.036717	0.1	0.334112
9.038383	0.1	0.334457
9.040050	0.1	0.336752
9.041717	0.1	0.340361
9.043383	0.1	0.344873
9.045050	0.1	0.349050
9.046717	0.1	0.351476
9.048383	0.1	0.352217
9.050050	0.1	0.352538
9.051717	0.1	0.353167
9.053383	0.1	0.353619
9.055050	0.1	0.352999
9.056717	0.1	0.351141
9.058383	0.1	0.349050
9.060050	0.1	0.348305
9.061717	0.1	0.349525
9.063383	0.1	0.351905
9.065050	0.1	0.354610
9.066717	0.1	0.357870
9.068383	0.1	0.362354
9.070050	0.1	0.367649
9.071717	0.1	0.372082
9.073383	0.1	0.374317
9.075050	0.1	0.374014
9.076717	0.1	0.370997
9.078383	0.1	0.365628
9.080050	0.1	0.359477
9.081717	0.1	0.354084
9.083383	0.1	0.350024
9.085050	0.1	0.347425
9.086717	0.1	0.345921
9.088383	0.1	0.344026
9.090050	0.1	0.340194
9.091717	0.1	0.335150
9.093383	0.1	0.331770
9.095050	0.1	0.332207
9.096717	0.1	0.336124
9.098383	0.1	0.341628
9.100050	0.1	0.347118
9.101717	0.1	0.351546
9.103383	0.1	0.353451
9.105050	0.1	0.351742
9.106717	0.1	0.347537
9.108383	0.1	0.343495
9.110050	0.1	0.341008
9.111717	0.1	0.339416
9.113383	0.1	0.337786
9.115050	0.1	0.336124
9.116717	0.1	0.334545
9.118383	0.1	0.332827
9.120050	0.1	0.331136
9.121717	0.1	0.330126
9.123383	0.1	0.330294
9.125050	0.1	0.331812
9.126717	0.1	0.334433
9.128383	0.1	0.337414
9.130050	0.1	0.339728
9.131717	0.1	0.340454
9.133383	0.1	0.339374
9.135050	0.1	0.336803
9.136717	0.1	0.332836
9.138383	0.1	0.327728
9.140050	0.1	0.322708
9.141717	0.1	0.319351
9.143383	0.1	0.318536
9.145050	0.1	0.320408
9.146717	0.1	0.324827
9.148383	0.1	0.331057
9.150050	0.1	0.337171
9.151717	0.1	0.340836
9.153383	0.1	0.340813
9.155050	0.1	0.337213
9.156717	0.1	0.330834
9.158383	0.1	0.322764
9.160050	0.1	0.314461
9.161717	0.1	0.307751
9.163383	0.1	0.303872
9.165050	0.1	0.302405
9.166717	0.1	0.302126
9.168383	0.1	0.302596
9.170050	0.1	0.303746
9.171717	0.1	0.305222
9.173383	0.1	0.306647
9.175050	0.1	0.307434
9.176717	0.1	0.307173
9.178383	0.1	0.306638
9.180050	0.1	0.306438
9.181717	0.1	0.306051
9.183383	0.1	0.305129
9.185050	0.1	0.303844
9.186717	0.1	0.302237
9.188383	0.1	0.300417
9.190050	0.1	0.298708
9.191717	0.1	0.297287
9.193383	0.1	0.296091
9.195050	0.1	0.294968
9.196717	0.1	0.293404
9.198383	0.1	0.290815
9.200050	0.1	0.287560
9.201717	0.1	0.285101
9.203383	0.1	0.285008
9.205050	0.1	0.287490
9.206717	0.1	0.290731
9.208383	0.1	0.292193
9.210050	0.1	0.290950
9.211717	0.1	0.287872
9.213383	0.1	0.283760
9.215050	0.1	0.279294
9.216717	0.1	0.275793
9.218383	0.1	0.274065
9.220050	0.1	0.273571
9.221717	0.1	0.273040
9.223383	0.1	0.271560
9.225050	0.1	0.269776
9.226717	0.1	0.269762
9.228383	0.1	0.273036
9.230050	0.1	0.278777
9.231717	0.1	0.283946
9.233383	0.1	0.286032
9.235050	0.1	0.285059
9.236717	0.1	0.282144
9.238383	0.1	0.278051
9.240050	0.1	0.273436
9.241717	0.1	0.269096
9.243383	0.1	0.265446
9.245050	0.1	0.262125
9.246717	0.1	0.258670
9.248383	0.1	0.255299
9.250050	0.1	0.252496
9.251717	0.1	0.250698
9.253383	0.1	0.250549
9.255050	0.1	0.252733
9.256717	0.1	0.257301
9.258383	0.1	0.262833
9.260050	0.1	0.266754
9.261717	0.1	0.267667
9.263383	0.1	0.266447
9.265050	0.1	0.264067
9.266717	0.1	0.260333
9.268383	0.1	0.255420
9.270050	0.1	0.250810
9.271717	0.1	0.247988
9.273383	0.1	0.247206
9.275050	0.1	0.247783
9.276717	0.1	0.248849
9.278383	0.1	0.249953
9.280050	0.1	0.251057
9.281717	0.1	0.251327
9.283383	0.1	0.248952
9.285050	0.1	0.243522
9.286717	0.1	0.237455
9.288383	0.1	0.234009
9.290050	0.1	0.234349
9.291717	0.1	0.236896
9.293383	0.1	0.239424
9.295050	0.1	0.241203
9.296717	0.1	0.242507
9.298383	0.1	0.243359
9.300050	0.1	0.243657
9.301717	0.1	0.243695
9.303383	0.1	0.244230
9.305050	0.1	0.246139
9.306717	0.1	0.249292
9.308383	0.1	0.251904
9.310050	0.1	0.252621
9.311717	0.1	0.252328
9.313383	0.1	0.252924
9.315050	0.1	0.255923
9.316717	0.1	0.262014
9.318383	0.1	0.270056
9.320050	0.1	0.277078
9.321717	0.1	0.280580
9.323383	0.1	0.280496
9.325050	0.1	0.278740
9.326717	0.1	0.277585
9.328383	0.1	0.278819
9.330050	0.1	0.283229
9.331717	0.1	0.289660
9.333383	0.1	0.295532
9.335050	0.1	0.299215
9.336717	0.1	0.301003
9.338383	0.1	0.301730
9.340050	0.1	0.302298
9.341717	0.1	0.303844
9.343383	0.1	0.306433
9.345050	0.1	0.309083
9.346717	0.1	0.311276
9.348383	0.1	0.313069
9.350050	0.1	0.314494
9.351717	0.1	0.315728
9.353383	0.1	0.317176
9.355050	0.1	0.318838
9.356717	0.1	0.320221
9.358383	0.1	0.321330
9.360050	0.1	0.323290
9.361717	0.1	0.327495
9.363383	0.1	0.334131
9.365050	0.1	0.341553
9.366717	0.1	0.347481
9.368383	0.1	0.351137
9.370050	0.1	0.353293
9.371717	0.1	0.354648
9.373383	0.1	0.354857
9.375050	0.1	0.353046
9.376717	0.1	0.349293
9.378383	0.1	0.345358
9.380050	0.1	0.343081
9.381717	0.1	0.342997
9.383383	0.1	0.344724
9.385050	0.1	0.347858
9.386717	0.1	0.352692
9.388383	0.1	0.359970
9.390050	0.1	0.369274
9.391717	0.1	0.378215
9.393383	0.1	0.383542
9.395050	0.1	0.383784
9.396717	0.1	0.381111
9.398383	0.1	0.379370
9.400050	0.1	0.380250
9.401717	0.1	0.382676
9.403383	0.1	0.384585
9.405050	0.1	0.384105
9.406717	0.1	0.380604
9.408383	0.1	0.375402
9.410050	0.1	0.370578
9.411717	0.1	0.367002
9.413383	0.1	0.364250
9.415050	0.1	0.362410
9.416717	0.1	0.362410
9.418383	0.1	0.364273
9.420050	0.1	0.366713
9.421717	0.1	0.368482
9.423383	0.1	0.369055
9.425050	0.1	0.368338
9.426717	0.1	0.366815
9.428383	0.1	0.366000
9.430050	0.1	0.367481
9.431717	0.1	0.370843
9.433383	0.1	0.374201
9.435050	0.1	0.376813
9.436717	0.1	0.379132
9.438383	0.1	0.380715
9.440050	0.1	0.379989
9.441717	0.1	0.376310
9.443383	0.1	0.371593
9.445050	0.1	0.369139
9.446717	0.1	0.370215
9.448383	0.1	0.372957
9.450050	0.1	0.375002
9.451717	0.1	0.375430
9.453383	0.1	0.374429
9.455050	0.1	0.372976
9.456717	0.1	0.372580
9.458383	0.1	0.374103
9.460050	0.1	0.376883
9.461717	0.1	0.379528
9.463383	0.1	0.381386
9.465050	0.1	0.382378
9.466717	0.1	0.382019
9.468383	0.1	0.379886
9.470050	0.1	0.376562
9.471717	0.1	0.373116
9.473383	0.1	0.370415
9.475050	0.1	0.369176
9.476717	0.1	0.369926
9.478383	0.1	0.372841
9.480050	0.1	0.377358
9.481717	0.1	0.382019
9.483383	0.1	0.385535
9.485050	0.1	0.387416
9.486717	0.1	0.387342
9.488383	0.1	0.385218
9.490050	0.1	0.381684
9.491717	0.1	0.377814
9.493383	0.1	0.375011
9.495050	0.1	0.375127
9.496717	0.1	0.378941
9.498383	0.1	0.384450
9.500050	0.1	0.388711
9.501717	0.1	0.390857
9.503383	0.1	0.391603
9.505050	0.1	0.391193
9.506717	0.1	0.389218
9.508383	0.1	0.385726
9.510050	0.1	0.382247
9.511717	0.1	0.380827
9.513383	0.1	0.381889
9.515050	0.1	0.384222
9.516717	0.1	0.386448
9.518383	0.1	0.387691
9.520050	0.1	0.387817
9.521717	0.1	0.387221
9.523383	0.1	0.385949
9.525050	0.1	0.383519
9.526717	0.1	0.380115
9.528383	0.1	0.377586
9.530050	0.1	0.378406
9.531717	0.1	0.383467
9.533383	0.1	0.391556
9.535050	0.1	0.400413
9.536717	0.1	0.407817
9.538383	0.1	0.412660
9.540050	0.1	0.415477
9.541717	0.1	0.417545
9.543383	0.1	0.419216
9.545050	0.1	0.419500
9.546717	0.1	0.417680
9.548383	0.1	0.414820
9.550050	0.1	0.413107
9.551717	0.1	0.414164
9.553383	0.1	0.417591
9.555050	0.1	0.420683
9.556717	0.1	0.420772
9.558383	0.1	0.418248
9.560050	0.1	0.416408
9.561717	0.1	0.418099
9.563383	0.1	0.422834
9.565050	0.1	0.427570
9.566717	0.1	0.430006
9.568383	0.1	0.430653
9.570050	0.1	0.431463
9.571717	0.1	0.433344
9.573383	0.1	0.435729
9.575050	0.1	0.438052
9.576717	0.1	0.440315
9.578383	0.1	0.442080
9.580050	0.1	0.442611
9.581717	0.1	0.442546
9.583383	0.1	0.443906
9.585050	0.1	0.447831
9.586717	0.1	0.453563
9.588383	0.1	0.459431
9.590050	0.1	0.463827
9.591717	0.1	0.465638
9.593383	0.1	0.464488
9.595050	0.1	0.460856
9.596717	0.1	0.456274
9.598383	0.1	0.453237
9.600050	0.1	0.453689
9.601717	0.1	0.457256
9.603383	0.1	0.461615
9.605050	0.1	0.464539
9.606717	0.1	0.465377
9.608383	0.1	0.464744
9.610050	0.1	0.463747
9.611717	0.1	0.463743
9.613383	0.1	0.465456
9.615050	0.1	0.468143
9.616717	0.1	0.470527
9.618383	0.1	0.471878
9.620050	0.1	0.471906
9.621717	0.1	0.470849
9.623383	0.1	0.469293
9.625050	0.1	0.467543
9.626717	0.1	0.465373
9.628383	0.1	0.462430
9.630050	0.1	0.459095
9.631717	0.1	0.456837
9.633383	0.1	0.456655
9.635050	0.1	0.457787
9.636717	0.1	0.458695
9.638383	0.1	0.458560
9.640050	0.1	0.457410
9.641717	0.1	0.455715
9.643383	0.1	0.454276
9.645050	0.1	0.453535
9.646717	0.1	0.452953
9.648383	0.1	0.451952
9.650050	0.1	0.451207
9.651717	0.1	0.452166
9.653383	0.1	0.455165
9.655050	0.1	0.458127
9.656717	0.1	0.457754
9.658383	0.1	0.452250
9.660050	0.1	0.442965
9.661717	0.1	0.433321
9.663383	0.1	0.425694
9.665050	0.1	0.419840
9.666717	0.1	0.414760
9.668383	0.1	0.410993
9.670050	0.1	0.409912
9.671717	0.1	0.411826
9.673383	0.1	0.415617
9.675050	0.1	0.419095
9.676717	0.1	0.420278
9.678383	0.1	0.419063
9.680050	0.1	0.416953
9.681717	0.1	0.415286
9.683383	0.1	0.414550
9.685050	0.1	0.414918
9.686717	0.1	0.416175
9.688383	0.1	0.417293
9.690050	0.1	0.416818
9.691717	0.1	0.413381
9.693383	0.1	0.406527
9.695050	0.1	0.398047
9.696717	0.1	0.390927
9.698383	0.1	0.386648
9.700050	0.1	0.385400
9.701717	0.1	0.387416
9.703383	0.1	0.392031
9.705050	0.1	0.396911
9.706717	0.1	0.399882
9.708383	0.1	0.400636
9.710050	0.1	0.399556
9.711717	0.1	0.396203
9.713383	0.1	0.390578
9.715050	0.1	0.384203
9.716717	0.1	0.378876
9.718383	0.1	0.375421
9.720050	0.1	0.373502
9.721717	0.1	0.372301
9.723383	0.1	0.371630
9.725050	0.1	0.371691
9.726717	0.1	0.372021
9.728383	0.1	0.371574
9.730050	0.1	0.370047
9.731717	0.1	0.368520
9.733383	0.1	0.368543
9.735050	0.1	0.370643
9.736717	0.1	0.373470
9.738383	0.1	0.374881
9.740050	0.1	0.374131
9.741717	0.1	0.372510
9.743383	0.1	0.371807
9.745050	0.1	0.372515
9.746717	0.1	0.373521
9.748383	0.1	0.373386
9.750050	0.1	0.371281
9.751717	0.1	0.367146
9.753383	0.1	0.362406
9.755050	0.1	0.359681
9.756717	0.1	0.360948
9.758383	0.1	0.366005
9.760050	0.1	0.372501
9.761717	0.1	0.377493
9.763383	0.1	0.379374
9.765050	0.1	0.378578
9.766717	0.1	0.376757
9.768383	0.1	0.374997
9.770050	0.1	0.372720
9.771717	0.1	0.368878
9.773383	0.1	0.363765
9.775050	0.1	0.358876
9.776717	0.1	0.355225
9.778383	0.1	0.352985
9.780050	0.1	0.352506
9.781717	0.1	0.353944
9.783383	0.1	0.356329
9.785050	0.1	0.358587
9.786717	0.1	0.360147
9.788383	0.1	0.360128
9.790050	0.1	0.358247
9.791717	0.1	0.355965
9.793383	0.1	0.354811
9.795050	0.1	0.354932
9.796717	0.1	0.355742
9.798383	0.1	0.356678
9.800050	0.1	0.357623
9.801717	0.1	0.358969
9.803383	0.1	0.361116
9.805050	0.1	0.364208
9.806717	0.1	0.368096
9.808383	0.1	0.371765
9.810050	0.1	0.373144
9.811717	0.1	0.370787
9.813383	0.1	0.365763
9.815050	0.1	0.361032
9.816717	0.1	0.358750
9.818383	0.1	0.358960
9.820050	0.1	0.360617
9.821717	0.1	0.362392
9.823383	0.1	0.362485
9.825050	0.1	0.359681
9.826717	0.1	0.354932
9.828383	0.1	0.350866
9.830050	0.1	0.349544
9.831717	0.1	0.351057
9.833383	0.1	0.353940
9.835050	0.1	0.356566
9.836717	0.1	0.357856
9.838383	0.1	0.357544
9.840050	0.1	0.356524
9.841717	0.1	0.356319
9.843383	0.1	0.357684
9.845050	0.1	0.360012
9.846717	0.1	0.361749
9.848383	0.1	0.361577
9.850050	0.1	0.359756
9.851717	0.1	0.357614
9.853383	0.1	0.355588
9.855050	0.1	0.352920
9.856717	0.1	0.349507
9.858383	0.1	0.346513
9.860050	0.1	0.345083
9.861717	0.1	0.345418
9.863383	0.1	0.347248
9.865050	0.1	0.350229
9.866717	0.1	0.353577
9.868383	0.1	0.356277
9.870050	0.1	0.358061
9.871717	0.1	0.359267
9.873383	0.1	0.360040
9.875050	0.1	0.360431
9.876717	0.1	0.360347
9.878383	0.1	0.359407
9.880050	0.1	0.357670
9.881717	0.1	0.356031
9.883383	0.1	0.355458
9.885050	0.1	0.356361
9.886717	0.1	0.358555
9.888383	0.1	0.361125
9.890050	0.1	0.362811
9.891717	0.1	0.363062
9.893383	0.1	0.362131
9.895050	0.1	0.360208
9.896717	0.1	0.357362
9.898383	0.1	0.354168
9.900050	0.1	0.351663
9.901717	0.1	0.350378
9.903383	0.1	0.349777
9.905050	0.1	0.348892
9.906717	0.1	0.347374
9.908383	0.1	0.345833
9.910050	0.1	0.344934
9.911717	0.1	0.344813
9.913383	0.1	0.345325
9.915050	0.1	0.345861
9.916717	0.1	0.345497
9.918383	0.1	0.344096
9.920050	0.1	0.342294
9.921717	0.1	0.340436
9.923383	0.1	0.338657
9.925050	0.1	0.337651
9.926717	0.1	0.337851
9.928383	0.1	0.338214
9.930050	0.1	0.337260
9.931717	0.1	0.334363
9.933383	0.1	0.329395
9.935050	0.1	0.322768
9.936717	0.1	0.316133
9.938383	0.1	0.311895
9.940050	0.1	0.311355
9.941717	0.1	0.313660
9.943383	0.1	0.316780
9.945050	0.1	0.319215
9.946717	0.1	0.320701
9.948383	0.1	0.321632
9.950050	0.1	0.322098
9.951717	0.1	0.322266
9.953383	0.1	0.323104
9.955050	0.1	0.324803
9.956717	0.1	0.325516
9.958383	0.1	0.323695
9.960050	0.1	0.320636
9.961717	0.1	0.318941
9.963383	0.1	0.319397
9.965050	0.1	0.320631
9.966717	0.1	0.321548
9.968383	0.1	0.322391
9.970050	0.1	0.323346
9.971717	0.1	0.323816
9.973383	0.1	0.323253
9.975050	0.1	0.321930
9.976717	0.1	0.320636
9.978383	0.1	0.319793
9.980050	0.1	0.319034
9.981717	0.1	0.317399
9.983383	0.1	0.314056
9.985050	0.1	0.309218
9.986717	0.1	0.304147
9.988383	0.1	0.300310
9.990050	0.1	0.298405
9.991717	0.1	0.298540
9.993383	0.1	0.300542
9.995050	0.1	0.303346
9.996717	0.1	0.305381
9.998383	0.1	0.306405
10.000050	0.1	0.307686
10.001717	0.1	0.310023
10.003383	0.1	0.312594
10.005050	0.1	0.314028
10.006717	0.1	0.313823
10.008383	0.1	0.312109
10.010050	0.1	0.309055
10.011717	0.1	0.305432
10.013383	0.1	0.302754
10.015050	0.1	0.301967
10.016717	0.1	0.302722
10.018383	0.1	0.303779
10.020050	0.1	0.303439
10.021717	0.1	0.300584
10.023383	0.1	0.295797
10.025050	0.1	0.290703
10.026717	0.1	0.286410
10.028383	0.1	0.283220
10.030050	0.1	0.281655
10.031717	0.1	0.283062
10.033383	0.1	0.288421
10.035050	0.1	0.296840
10.036717	0.1	0.306335
10.038383	0.1	0.315257
10.040050	0.1	0.322554
10.041717	0.1	0.327444
10.043383	0.1	0.329735
10.045050	0.1	0.330275
10.046717	0.1	0.329805
10.048383	0.1	0.327933
10.050050	0.1	0.324552
10.051717	0.1	0.321115
10.053383	0.1	0.319020
10.055050	0.1	0.318219
10.056717	0.1	0.318256
10.058383	0.1	0.318871
10.060050	0.1	0.319346
10.061717	0.1	0.319062
10.063383	0.1	0.317986
10.065050	0.1	0.316282
10.066717	0.1	0.314526
10.068383	0.1	0.313525
10.070050	0.1	0.313376
10.071717	0.1	0.313893
10.073383	0.1	0.315132
10.075050	0.1	0.316151
10.076717	0.1	0.314917
10.078383	0.1	0.310950
10.080050	0.1	0.306135
10.081717	0.1	0.302517
10.083383	0.1	0.300924
10.085050	0.1	0.300766
10.086717	0.1	0.300412
10.088383	0.1	0.299131
10.090050	0.1	0.298251
10.091717	0.1	0.300342
10.093383	0.1	0.306852
10.095050	0.1	0.315616
10.096717	0.1	0.322238
10.098383	0.1	0.324305
10.100050	0.1	0.323160
10.101717	0.1	0.321688
10.103383	0.1	0.321409
10.105050	0.1	0.321628
10.106717	0.1	0.320449
10.108383	0.1	0.316361
10.110050	0.1	0.309292
10.111717	0.1	0.300948
10.113383	0.1	0.294079
10.115050	0.1	0.290819
10.116717	0.1	0.292091
10.118383	0.1	0.297944
10.120050	0.1	0.306936
10.121717	0.1	0.316096
10.123383	0.1	0.322284
10.125050	0.1	0.323406
10.126717	0.1	0.319360
10.128383	0.1	0.312421
10.130050	0.1	0.305893
10.131717	0.1	0.302219
10.133383	0.1	0.302037
10.135050	0.1	0.304533
10.136717	0.1	0.308231
10.138383	0.1	0.311495
10.140050	0.1	0.313194
10.141717	0.1	0.313288
10.143383	0.1	0.312771
10.145050	0.1	0.312710
10.146717	0.1	0.313348
10.148383	0.1	0.314480
10.150050	0.1	0.315928
10.151717	0.1	0.317078
10.153383	0.1	0.317325
10.155050	0.1	0.316915
10.156717	0.1	0.316366
10.158383	0.1	0.316207
10.160050	0.1	0.317390
10.161717	0.1	0.320300
10.163383	0.1	0.323728
10.165050	0.1	0.325865
10.166717	0.1	0.325586
10.168383	0.1	0.322452
10.170050	0.1	0.316747
10.171717	0.1	0.310084
10.173383	0.1	0.304929
10.175050	0.1	0.302820
10.176717	0.1	0.303588
10.178383	0.1	0.305907
10.180050	0.1	0.307849
10.181717	0.1	0.308151
10.183383	0.1	0.307565
10.185050	0.1	0.307965
10.186717	0.1	0.310042
10.188383	0.1	0.312785
10.190050	0.1	0.315080
10.191717	0.1	0.316771
10.193383	0.1	0.318275
10.195050	0.1	0.319816
10.196717	0.1	0.320934
10.198383	0.1	0.321353
10.200050	0.1	0.321837
10.201717	0.1	0.323076
10.203383	0.1	0.324878
10.205050	0.1	0.327216
10.206717	0.1	0.330443
10.208383	0.1	0.334256
10.210050	0.1	0.337511
10.211717	0.1	0.339043
10.213383	0.1	0.338415
10.215050	0.1	0.335998
10.216717	0.1	0.332589
10.218383	0.1	0.328864
10.220050	0.1	0.325097
10.221717	0.1	0.321860
10.223383	0.1	0.320151
10.225050	0.1	0.319886
10.226717	0.1	0.319728
10.228383	0.1	0.318936
10.230050	0.1	0.317576
10.231717	0.1	0.315560
10.233383	0.1	0.313148
10.235050	0.1	0.311141
10.236717	0.1	0.309995
10.238383	0.1	0.310154
10.240050	0.1	0.312435
10.241717	0.1	0.316547
10.243383	0.1	0.320822
10.245050	0.1	0.323970
10.246717	0.1	0.325353
10.248383	0.1	0.324077
10.250050	0.1	0.319439
10.251717	0.1	0.312310
10.253383	0.1	0.305218
10.255050	0.1	0.301059
10.256717	0.1	0.301590
10.258383	0.1	0.306061
10.260050	0.1	0.311555
10.261717	0.1	0.315271
10.263383	0.1	0.316021
10.265050	0.1	0.314242
10.266717	0.1	0.311779
10.268383	0.1	0.310978
10.270050	0.1	0.313087
10.271717	0.1	0.317609
10.273383	0.1	0.323076
10.275050	0.1	0.327895
10.276717	0.1	0.331104
10.278383	0.1	0.332925
10.280050	0.1	0.333991
10.281717	0.1	0.334680
10.283383	0.1	0.335383
10.285050	0.1	0.336361
10.286717	0.1	0.337539
10.288383	0.1	0.339276
10.290050	0.1	0.341856
10.291717	0.1	0.344310
10.293383	0.1	0.345320
10.295050	0.1	0.344543
10.296717	0.1	0.342689
10.298383	0.1	0.341199
10.300050	0.1	0.341251
10.301717	0.1	0.342429
10.303383	0.1	0.343481
10.305050	0.1	0.343993
10.306717	0.1	0.344384
10.308383	0.1	0.344887
10.310050	0.1	0.345791
10.311717	0.1	0.348235
10.313383	0.1	0.353185
10.315050	0.1	0.359649
10.316717	0.1	0.365148
10.318383	0.1	0.368189
10.320050	0.1	0.369358
10.321717	0.1	0.370224
10.323383	0.1	0.372021
10.325050	0.1	0.375244
10.326717	0.1	0.379374
10.328383	0.1	0.383281
10.330050	0.1	0.386639
10.331717	0.1	0.390396
10.333383	0.1	0.395374
10.335050	0.1	0.400580
10.336717	0.1	0.403789
10.338383	0.1	0.404306
10.340050	0.1	0.404059
10.341717	0.1	0.404650
10.343383	0.1	0.405242
10.345050	0.1	0.405046
10.346717	0.1	0.405870
10.348383	0.1	0.410406
10.350050	0.1	0.419314
10.351717	0.1	0.430760
10.353383	0.1	0.441838
10.355050	0.1	0.450476
10.356717	0.1	0.456497
10.358383	0.1	0.460828
10.360050	0.1	0.464753
10.361717	0.1	0.469913
10.363383	0.1	0.477135
10.365050	0.1	0.485284
10.366717	0.1	0.492311
10.368383	0.1	0.497065
10.370050	0.1	0.500106
10.371717	0.1	0.503263
10.373383	0.1	0.508190
10.375050	0.1	0.515203
10.376717	0.1	0.523580
10.378383	0.1	0.532554
10.380050	0.1	0.541541
10.381717	0.1	0.550188
10.383383	0.1	0.558984
10.385050	0.1	0.568884
10.386717	0.1	0.580139
10.388383	0.1	0.592479
10.390050	0.1	0.605769
10.391717	0.1	0.619693
10.393383	0.1	0.633174
10.395050	0.1	0.645006
10.396717	0.1	0.655041
10.398383	0.1	0.664168
10.400050	0.1	0.673113
10.401717	0.1	0.682115
10.403383	0.1	0.691670
10.405050	0.1	0.702338
10.406717	0.1	0.714203
10.408383	0.1	0.727056
10.410050	0.1	0.740546
10.411717	0.1	0.754236
10.413383	0.1	0.767624
10.415050	0.1	0.780206
10.416717	0.1	0.792267
10.418383	0.1	0.804984
10.420050	0.1	0.819331
10.421717	0.1	0.835331
10.423383	0.1	0.852360
10.425050	0.1	0.870274
10.426717	0.1	0.889245
10.428383	0.1	0.907918
10.430050	0.1	0.923485
10.431717	0.1	0.934564
10.433383	0.1	0.942298
10.435050	0.1	0.948864
10.436717	0.1	0.956650
10.438383	0.1	0.967840
10.440050	0.1	0.982936
10.441717	0.1	1.000068
10.443383	0.1	1.016380
10.445050	0.1	1.030019
10.446717	0.1	1.041461
10.448383	0.1	1.052627
10.450050	0.1	1.064362
10.451717	0.1	1.075757
10.453383	0.1	1.085810
10.455050	0.1	1.094518
10.456717	0.1	1.102583
10.458383	0.1	1.111114
10.460050	0.1	1.121163
10.461717	0.1	1.132833
10.463383	0.1	1.144963
10.465050	0.1	1.155864
10.466717	0.1	1.164274
10.468383	0.1	1.169923
10.470050	0.1	1.174011
10.471717	0.1	1.178724
10.473383	0.1	1.185206
10.475050	0.1	1.192549
10.476717	0.1	1.199236
10.478383	0.1	1.204559
10.480050	0.1	1.208400
10.481717	0.1	1.210626
10.483383	0.1	1.211143
10.485050	0.1	1.210752
10.486717	0.1	1.211059
10.488383	0.1	1.213034
10.490050	0.1	1.216647
10.491717	0.1	1.221481
10.493383	0.1	1.226384
10.495050	0.1	1.230030
10.496717	0.1	1.232624
10.498383	0.1	1.235441
10.500050	0.1	1.238957
10.501717	0.1	1.243157
10.503383	0.1	1.248280
10.505050	0.1	1.253649
10.506717	0.1	1.257444
10.508383	0.1	1.258799
10.510050	0.1	1.258696
10.511717	0.1	1.259027
10.513383	0.1	1.261346
10.515050	0.1	1.265439
10.516717	0.1	1.269314
10.518383	0.1	1.271563
10.520050	0.1	1.272736
10.521717	0.1	1.273486
10.523383	0.1	1.273295
10.525050	0.1	1.271926
10.526717	0.1	1.270338
10.528383	0.1	1.269351
10.530050	0.1	1.268587
10.531717	0.1	1.267744
10.533383	0.1	1.267116
10.535050	0.1	1.266389
10.536717	0.1	1.265006
10.538383	0.1	1.263586
10.540050	0.1	1.263367
10.541717	0.1	1.264638
10.543383	0.1	1.266766
10.545050	0.1	1.269551
10.546717	0.1	1.273616
10.548383	0.1	1.279055
10.550050	0.1	1.284513
10.551717	0.1	1.288438
10.553383	0.1	1.290538
10.555050	0.1	1.291437
10.556717	0.1	1.291377
10.558383	0.1	1.290250
10.560050	0.1	1.288671
10.561717	0.1	1.287456
10.563383	0.1	1.286850
10.565050	0.1	1.287390
10.566717	0.1	1.289737
10.568383	0.1	1.292992
10.570050	0.1	1.294911
10.571717	0.1	1.294431
10.573383	0.1	1.292941
10.575050	0.1	1.292676
10.576717	0.1	1.294813
10.578383	0.1	1.299232
10.580050	0.1	1.304848
10.581717	0.1	1.310119
10.583383	0.1	1.313919
10.585050	0.1	1.315940
10.586717	0.1	1.316662
10.588383	0.1	1.316955
10.590050	0.1	1.317700
10.591717	0.1	1.319828
10.593383	0.1	1.324178
10.595050	0.1	1.330902
10.596717	0.1	1.338893
10.598383	0.1	1.346115
10.600050	0.1	1.350613
10.601717	0.1	1.351177
10.603383	0.1	1.348257
10.605050	0.1	1.344141
10.606717	0.1	1.341328
10.608383	0.1	1.341044
10.610050	0.1	1.342888
10.611717	0.1	1.345379
10.613383	0.1	1.347321
10.615050	0.1	1.348220
10.616717	0.1	1.348127
10.618383	0.1	1.347801
10.620050	0.1	1.347857
10.621717	0.1	1.347833
10.623383	0.1	1.347074
10.625050	0.1	1.346082
10.626717	0.1	1.346203
10.628383	0.1	1.348457
10.630050	0.1	1.353016
10.631717	0.1	1.359014
10.633383	0.1	1.364769
10.635050	0.1	1.368783
10.636717	0.1	1.370232
10.638383	0.1	1.368681
10.640050	0.1	1.364318
10.641717	0.1	1.358399
10.643383	0.1	1.353133
10.645050	0.1	1.350590
10.646717	0.1	1.351014
10.648383	0.1	1.353254
10.650050	0.1	1.356606
10.651717	0.1	1.360513
10.653383	0.1	1.363587
10.655050	0.1	1.364509
10.656717	0.1	1.362921
10.658383	0.1	1.359256
10.660050	0.1	1.354474
10.661717	0.1	1.349994
10.663383	0.1	1.346730
10.665050	0.1	1.344029
10.666717	0.1	1.340699
10.668383	0.1	1.336648
10.670050	0.1	1.332774
10.671717	0.1	1.330008
10.673383	0.1	1.328127
10.675050	0.1	1.325402
10.676717	0.1	1.320392
10.678383	0.1	1.313929
10.680050	0.1	1.307875
10.681717	0.1	1.302338
10.683383	0.1	1.296038
10.685050	0.1	1.288950
10.686717	0.1	1.282417
10.688383	0.1	1.276778
10.690050	0.1	1.271013
10.691717	0.1	1.264587
10.693383	0.1	1.258180
10.695050	0.1	1.252834
10.696717	0.1	1.248764
10.698383	0.1	1.245183
10.700050	0.1	1.241537
10.701717	0.1	1.237523
10.703383	0.1	1.231986
10.705050	0.1	1.223995
10.706717	0.1	1.214445
10.708383	0.1	1.204805
10.710050	0.1	1.195641
10.711717	0.1	1.187092
10.713383	0.1	1.178533
10.715050	0.1	1.168246
10.716717	0.1	1.155576
10.718383	0.1	1.142388
10.720050	0.1	1.131184
10.721717	0.1	1.122928
10.723383	0.1	1.116670
10.725050	0.1	1.110481
10.726717	0.1	1.103180
10.728383	0.1	1.095301
10.730050	0.1	1.087300
10.731717	0.1	1.078267
10.733383	0.1	1.067896
10.735050	0.1	1.057545
10.736717	0.1	1.048231
10.738383	0.1	1.039729
10.740050	0.1	1.031221
10.741717	0.1	1.021582
10.743383	0.1	1.010126
10.745050	0.1	0.997446
10.746717	0.1	0.985144
10.748383	0.1	0.975244
10.750050	0.1	0.969223
10.751717	0.1	0.966238
10.753383	0.1	0.963472
10.755050	0.1	0.958927
10.756717	0.1	0.952184
10.758383	0.1	0.943248
10.760050	0.1	0.932948
10.761717	0.1	0.923402
10.763383	0.1	0.915942
10.765050	0.1	0.909748
10.766717	0.1	0.903364
10.768383	0.1	0.896598
10.770050	0.1	0.890503
10.771717	0.1	0.885790
10.773383	0.1	0.881436
10.775050	0.1	0.875159
10.776717	0.1	0.865874
10.778383	0.1	0.854945
10.780050	0.1	0.844570
10.781717	0.1	0.835941
10.783383	0.1	0.829352
10.785050	0.1	0.824868
10.786717	0.1	0.822488
10.788383	0.1	0.821813
10.790050	0.1	0.822172
10.791717	0.1	0.823224
10.793383	0.1	0.824742
10.795050	0.1	0.825473
10.796717	0.1	0.823876
10.798383	0.1	0.819960
10.800050	0.1	0.815075
10.801717	0.1	0.810334
10.803383	0.1	0.806502
10.805050	0.1	0.804472
10.806717	0.1	0.804784
10.808383	0.1	0.806605
10.810050	0.1	0.807480
10.811717	0.1	0.805096
10.813383	0.1	0.799629
10.815050	0.1	0.793561
10.816717	0.1	0.789235
10.818383	0.1	0.787620
10.820050	0.1	0.788565
10.821717	0.1	0.791172
10.823383	0.1	0.794679
10.825050	0.1	0.798805
10.826717	0.1	0.802702
10.828383	0.1	0.804756
10.830050	0.1	0.803717
10.831717	0.1	0.799829
10.833383	0.1	0.794935
10.835050	0.1	0.790940
10.836717	0.1	0.788500
10.838383	0.1	0.787652
10.840050	0.1	0.788486
10.841717	0.1	0.790688
10.843383	0.1	0.793324
10.845050	0.1	0.795270
10.846717	0.1	0.795978
10.848383	0.1	0.795852
10.850050	0.1	0.795349
10.851717	0.1	0.794954
10.853383	0.1	0.796104
10.855050	0.1	0.799755
10.856717	0.1	0.804607
10.858383	0.1	0.808928
10.860050	0.1	0.812765
10.861717	0.1	0.816835
10.863383	0.1	0.821035
10.865050	0.1	0.825082
10.866717	0.1	0.829003
10.868383	0.1	0.832360
10.870050	0.1	0.834400
10.871717	0.1	0.835145
10.873383	0.1	0.835783
10.875050	0.1	0.837618
10.876717	0.1	0.840873
10.878383	0.1	0.845110
10.880050	0.1	0.849902
10.881717	0.1	0.854372
10.883383	0.1	0.857729
10.885050	0.1	0.860319
10.886717	0.1	0.863010
10.888383	0.1	0.866633
10.890050	0.1	0.872002
10.891717	0.1	0.878852
10.893383	0.1	0.885278
10.895050	0.1	0.889674
10.896717	0.1	0.892580
10.898383	0.1	0.895709
10.900050	0.1	0.900058
10.901717	0.1	0.905464
10.903383	0.1	0.911113
10.905050	0.1	0.915793
10.906717	0.1	0.918428
10.908383	0.1	0.919127
10.910050	0.1	0.919090
10.911717	0.1	0.919374
10.913383	0.1	0.920705
10.915050	0.1	0.923737
10.916717	0.1	0.928459
10.918383	0.1	0.934275
10.920050	0.1	0.940040
10.921717	0.1	0.944105
10.923383	0.1	0.946312
10.925050	0.1	0.948724
10.926717	0.1	0.952617
10.928383	0.1	0.956510
10.930050	0.1	0.958210
10.931717	0.1	0.956873
10.933383	0.1	0.953013
10.935050	0.1	0.948235
10.936717	0.1	0.944757
10.938383	0.1	0.943909
10.940050	0.1	0.945209
10.941717	0.1	0.947239
10.943383	0.1	0.949400
10.945050	0.1	0.952133
10.946717	0.1	0.955448
10.948383	0.1	0.958033
10.950050	0.1	0.958322
10.951717	0.1	0.955728
10.953383	0.1	0.950904
10.955050	0.1	0.945474
10.956717	0.1	0.941497
10.958383	0.1	0.940496
10.960050	0.1	0.942233
10.961717	0.1	0.944561
10.963383	0.1	0.945339
10.965050	0.1	0.944175
10.966717	0.1	0.941865
10.968383	0.1	0.939011
10.970050	0.1	0.935644
10.971717	0.1	0.931257
10.973383	0.1	0.925427
10.975050	0.1	0.919295
10.976717	0.1	0.915215
10.978383	0.1	0.914438
10.980050	0.1	0.915960
10.981717	0.1	0.917749
10.983383	0.1	0.918536
10.985050	0.1	0.917953
10.986717	0.1	0.915849
10.988383	0.1	0.912636
10.990050	0.1	0.909357
10.991717	0.1	0.907043
10.993383	0.1	0.906284
10.995050	0.1	0.907155
10.996717	0.1	0.909767
10.998383	0.1	0.914573
11.000050	0.1	0.921316
11.001717	0.1	0.927942
11.003383	0.1	0.931798
11.005050	0.1	0.931830
11.006717	0.1	0.928394
11.008383	0.1	0.922163
11.010050	0.1	0.914838
11.011717	0.1	0.909576
11.013383	0.1	0.909003
11.015050	0.1	0.912836
11.016717	0.1	0.918363
11.018383	0.1	0.922778
11.020050	0.1	0.924775
11.021717	0.1	0.924985
11.023383	0.1	0.925395
11.025050	0.1	0.927839
11.026717	0.1	0.932361
11.028383	0.1	0.937073
11.030050	0.1	0.940016
11.031717	0.1	0.941246
11.033383	0.1	0.942498
11.035050	0.1	0.944822
11.036717	0.1	0.947723
11.038383	0.1	0.950326
11.040050	0.1	0.952026
11.041717	0.1	0.952664
11.043383	0.1	0.953088
11.045050	0.1	0.954489
11.046717	0.1	0.956943
11.048383	0.1	0.959728
11.050050	0.1	0.962792
11.051717	0.1	0.966615
11.053383	0.1	0.971039
11.055050	0.1	0.975658
11.056717	0.1	0.980636
11.058383	0.1	0.985982
11.060050	0.1	0.991272
11.061717	0.1	0.996287
11.063383	0.1	1.000906
11.065050	0.1	1.005107
11.066717	0.1	1.009260
11.068383	0.1	1.013656
11.070050	0.1	1.017917
11.071717	0.1	1.021372
11.073383	0.1	1.024087
11.075050	0.1	1.027011
11.076717	0.1	1.030518
11.078383	0.1	1.033312
11.080050	0.1	1.033829
11.081717	0.1	1.032823
11.083383	0.1	1.033056
11.085050	0.1	1.035780
11.086717	0.1	1.038988
11.088383	0.1	1.040353
11.090050	0.1	1.039994
11.091717	0.1	1.039333
11.093383	0.1	1.039729
11.095050	0.1	1.042564
11.096717	0.1	1.048199
11.098383	0.1	1.054704
11.100050	0.1	1.058863
11.101717	0.1	1.059333
11.103383	0.1	1.058481
11.105050	0.1	1.059556
11.106717	0.1	1.062704
11.108383	0.1	1.065726
11.110050	0.1	1.067463
11.111717	0.1	1.068534
11.113383	0.1	1.069866
11.115050	0.1	1.071044
11.116717	0.1	1.070350
11.118383	0.1	1.066937
11.120050	0.1	1.061959
11.121717	0.1	1.056991
11.123383	0.1	1.053051
11.125050	0.1	1.050751
11.126717	0.1	1.050076
11.128383	0.1	1.050741
11.130050	0.1	1.052287
11.131717	0.1	1.053521
11.133383	0.1	1.053507
11.135050	0.1	1.052669
11.136717	0.1	1.051351
11.138383	0.1	1.048916
11.140050	0.1	1.045382
11.141717	0.1	1.042071
11.143383	0.1	1.040003
11.145050	0.1	1.038862
11.146717	0.1	1.037493
11.148383	0.1	1.034923
11.150050	0.1	1.031263
11.151717	0.1	1.027635
11.153383	0.1	1.025097
11.155050	0.1	1.023673
11.156717	0.1	1.022490
11.158383	0.1	1.020795
11.160050	0.1	1.018709
11.161717	0.1	1.017349
11.163383	0.1	1.017842
11.165050	0.1	1.019663
11.166717	0.1	1.020450
11.168383	0.1	1.017787
11.170050	0.1	1.011565
11.171717	0.1	1.004506
11.173383	0.1	0.999798
11.175050	0.1	0.998592
11.176717	0.1	0.999887
11.178383	0.1	1.001661
11.180050	0.1	1.001791
11.181717	0.1	0.998923
11.183383	0.1	0.993419
11.185050	0.1	0.987411
11.186717	0.1	0.983332
11.188383	0.1	0.981973
11.190050	0.1	0.982028
11.191717	0.1	0.981740
11.193383	0.1	0.980925
11.195050	0.1	0.980995
11.196717	0.1	0.983016
11.198383	0.1	0.986820
11.200050	0.1	0.991602
11.201717	0.1	0.996357
11.203383	0.1	1.000203
11.205050	0.1	1.002396
11.206717	0.1	1.002206
11.208383	0.1	0.999342
11.210050	0.1	0.994597
11.211717	0.1	0.989712
11.213383	0.1	0.986210
11.215050	0.1	0.984594
11.216717	0.1	0.984687
11.218383	0.1	0.986136
11.220050	0.1	0.988436
11.221717	0.1	0.991090
11.223383	0.1	0.993465
11.225050	0.1	0.994965
11.226717	0.1	0.995565
11.228383	0.1	0.995724
11.230050	0.1	0.995989
11.231717	0.1	0.997344
11.233383	0.1	1.000743
11.235050	0.1	1.005479
11.236717	0.1	1.008809
11.238383	0.1	1.008608
11.240050	0.1	1.005591
11.241717	0.1	1.001693
11.243383	0.1	0.997977
11.245050	0.1	0.994983
11.246717	0.1	0.993344
11.248383	0.1	0.993093
11.250050	0.1	0.993516
11.251717	0.1	0.993987
11.253383	0.1	0.994611
11.255050	0.1	0.995724
11.256717	0.1	0.996725
11.258383	0.1	0.996566
11.260050	0.1	0.995537
11.261717	0.1	0.994662
11.263383	0.1	0.993530
11.265050	0.1	0.991193
11.266717	0.1	0.988310
11.268383	0.1	0.986396
11.270050	0.1	0.985810
11.271717	0.1	0.985842
11.273383	0.1	0.986140
11.275050	0.1	0.986382
11.276717	0.1	0.985251
11.278383	0.1	0.981810
11.280050	0.1	0.976888
11.281717	0.1	0.971709
11.283383	0.1	0.966885
11.285050	0.1	0.963002
11.286717	0.1	0.960478
11.288383	0.1	0.959458
11.290050	0.1	0.960105
11.291717	0.1	0.961819
11.293383	0.1	0.962811
11.295050	0.1	0.961307
11.296717	0.1	0.957092
11.298383	0.1	0.951746
11.300050	0.1	0.947062
11.301717	0.1	0.943486
11.303383	0.1	0.940366
11.305050	0.1	0.937036
11.306717	0.1	0.933283
11.308383	0.1	0.928901
11.310050	0.1	0.923639
11.311717	0.1	0.918489
11.313383	0.1	0.915630
11.315050	0.1	0.915937
11.316717	0.1	0.917832
11.318383	0.1	0.918773
11.320050	0.1	0.916962
11.321717	0.1	0.912449
11.323383	0.1	0.907220
11.325050	0.1	0.903225
11.326717	0.1	0.900403
11.328383	0.1	0.897120
11.330050	0.1	0.892244
11.331717	0.1	0.886139
11.333383	0.1	0.879811
11.335050	0.1	0.874111
11.336717	0.1	0.869855
11.338383	0.1	0.867746
11.340050	0.1	0.868090
11.341717	0.1	0.870642
11.343383	0.1	0.874400
11.345050	0.1	0.877958
11.346717	0.1	0.880454
11.348383	0.1	0.881795
11.350050	0.1	0.881809
11.351717	0.1	0.879946
11.353383	0.1	0.876291
11.355050	0.1	0.872263
11.356717	0.1	0.869506
11.358383	0.1	0.868309
11.360050	0.1	0.867681
11.361717	0.1	0.866656
11.363383	0.1	0.864854
11.365050	0.1	0.861990
11.366717	0.1	0.858475
11.368383	0.1	0.855736
11.370050	0.1	0.854987
11.371717	0.1	0.856305
11.373383	0.1	0.858861
11.375050	0.1	0.861455
11.376717	0.1	0.863257
11.378383	0.1	0.863872
11.380050	0.1	0.863089
11.381717	0.1	0.861273
11.383383	0.1	0.859224
11.385050	0.1	0.857431
11.386717	0.1	0.855969
11.388383	0.1	0.854800
11.390050	0.1	0.854074
11.391717	0.1	0.854069
11.393383	0.1	0.854502
11.395050	0.1	0.854488
11.396717	0.1	0.853715
11.398383	0.1	0.852463
11.400050	0.1	0.850693
11.401717	0.1	0.848556
11.403383	0.1	0.847103
11.405050	0.1	0.847308
11.406717	0.1	0.849385
11.408383	0.1	0.853040
11.410050	0.1	0.857380
11.411717	0.1	0.861329
11.413383	0.1	0.864449
11.415050	0.1	0.866754
11.416717	0.1	0.867913
11.418383	0.1	0.867187
11.420050	0.1	0.863788
11.421717	0.1	0.857785
11.423383	0.1	0.850842
11.425050	0.1	0.845282
11.426717	0.1	0.842190
11.428383	0.1	0.840994
11.430050	0.1	0.840533
11.431717	0.1	0.840030
11.433383	0.1	0.839802
11.435050	0.1	0.840896
11.436717	0.1	0.843448
11.438383	0.1	0.846158
11.440050	0.1	0.847881
11.441717	0.1	0.848528
11.443383	0.1	0.848193
11.445050	0.1	0.846549
11.446717	0.1	0.843504
11.448383	0.1	0.839690
11.450050	0.1	0.835410
11.451717	0.1	0.830027
11.453383	0.1	0.823946
11.455050	0.1	0.819461
11.456717	0.1	0.818195
11.458383	0.1	0.819312
11.460050	0.1	0.820872
11.461717	0.1	0.821631
11.463383	0.1	0.822064
11.465050	0.1	0.824053
11.466717	0.1	0.828323
11.468383	0.1	0.832779
11.470050	0.1	0.834414
11.471717	0.1	0.831783
11.473383	0.1	0.825720
11.475050	0.1	0.819098
11.476717	0.1	0.814823
11.478383	0.1	0.813054
11.480050	0.1	0.812104
11.481717	0.1	0.811554
11.483383	0.1	0.812276
11.485050	0.1	0.814525
11.486717	0.1	0.817324
11.488383	0.1	0.819322
11.490050	0.1	0.819829
11.491717	0.1	0.818688
11.493383	0.1	0.815815
11.495050	0.1	0.812006
11.496717	0.1	0.808686
11.498383	0.1	0.806302
11.500050	0.1	0.804402
11.501717	0.1	0.803028
11.503383	0.1	0.802893
11.505050	0.1	0.804742
11.506717	0.1	0.808924
11.508383	0.1	0.814949
11.510050	0.1	0.821021
11.511717	0.1	0.824924
11.513383	0.1	0.826381
11.515050	0.1	0.826740
11.516717	0.1	0.826274
11.518383	0.1	0.824267
11.520050	0.1	0.821459
11.521717	0.1	0.819648
11.523383	0.1	0.819392
11.525050	0.1	0.819862
11.526717	0.1	0.819922
11.528383	0.1	0.818605
11.530050	0.1	0.815457
11.531717	0.1	0.810460
11.533383	0.1	0.803885
11.535050	0.1	0.796900
11.536717	0.1	0.791079
11.538383	0.1	0.787149
11.540050	0.1	0.785235
11.541717	0.1	0.785566
11.543383	0.1	0.787880
11.545050	0.1	0.791191
11.546717	0.1	0.795070
11.548383	0.1	0.800053
11.550050	0.1	0.806167
11.551717	0.1	0.811969
11.553383	0.1	0.814954
11.555050	0.1	0.813175
11.556717	0.1	0.806805
11.558383	0.1	0.797706
11.560050	0.1	0.788067
11.561717	0.1	0.779894
11.563383	0.1	0.774353
11.565050	0.1	0.771363
11.566717	0.1	0.770339
11.568383	0.1	0.770199
11.570050	0.1	0.769226
11.571717	0.1	0.766129
11.573383	0.1	0.760676
11.575050	0.1	0.753556
11.576717	0.1	0.746166
11.578383	0.1	0.739852
11.580050	0.1	0.735139
11.581717	0.1	0.731596
11.583383	0.1	0.728038
11.585050	0.1	0.723419
11.586717	0.1	0.718213
11.588383	0.1	0.714092
11.590050	0.1	0.712015
11.591717	0.1	0.711470
11.593383	0.1	0.711307
11.595050	0.1	0.710525
11.596717	0.1	0.708303
11.598383	0.1	0.704033
11.600050	0.1	0.697970
11.601717	0.1	0.691363
11.603383	0.1	0.685207
11.605050	0.1	0.679307
11.606717	0.1	0.673034
11.608383	0.1	0.666492
11.610050	0.1	0.660294
11.611717	0.1	0.654599
11.613383	0.1	0.649085
11.615050	0.1	0.643553
11.616717	0.1	0.638259
11.618383	0.1	0.633863
11.620050	0.1	0.630319
11.621717	0.1	0.626398
11.623383	0.1	0.621281
11.625050	0.1	0.616061
11.626717	0.1	0.612703
11.628383	0.1	0.611492
11.630050	0.1	0.610435
11.631717	0.1	0.607190
11.633383	0.1	0.601150
11.635050	0.1	0.593769
11.636717	0.1	0.587348
11.638383	0.1	0.583692
11.640050	0.1	0.582850
11.641717	0.1	0.582831
11.643383	0.1	0.581141
11.645050	0.1	0.576857
11.646717	0.1	0.571166
11.648383	0.1	0.565979
11.650050	0.1	0.562365
11.651717	0.1	0.560507
11.653383	0.1	0.560344
11.655050	0.1	0.561140
11.656717	0.1	0.560973
11.658383	0.1	0.557718
11.660050	0.1	0.550724
11.661717	0.1	0.542123
11.663383	0.1	0.535962
11.665050	0.1	0.534416
11.666717	0.1	0.535683
11.668383	0.1	0.536446
11.670050	0.1	0.534649
11.671717	0.1	0.529815
11.673383	0.1	0.522728
11.675050	0.1	0.515268
11.676717	0.1	0.509587
11.678383	0.1	0.506714
11.680050	0.1	0.506053
11.681717	0.1	0.506234
11.683383	0.1	0.506286
11.685050	0.1	0.506518
11.686717	0.1	0.507706
11.688383	0.1	0.509070
11.690050	0.1	0.508376
11.691717	0.1	0.504269
11.693383	0.1	0.497685
11.695050	0.1	0.491031
11.696717	0.1	0.486248
11.698383	0.1	0.483892
11.700050	0.1	0.483589
11.701717	0.1	0.484651
11.703383	0.1	0.485945
11.705050	0.1	0.486006
11.706717	0.1	0.484139
11.708383	0.1	0.480777
11.710050	0.1	0.476432
11.711717	0.1	0.471184
11.713383	0.1	0.465219
11.715050	0.1	0.459491
11.716717	0.1	0.455482
11.718383	0.1	0.454150
11.720050	0.1	0.455282
11.721717	0.1	0.457568
11.723383	0.1	0.459375
11.725050	0.1	0.459570
11.726717	0.1	0.457750
11.728383	0.1	0.453880
11.730050	0.1	0.448395
11.731717	0.1	0.442597
11.733383	0.1	0.437996
11.735050	0.1	0.435086
11.736717	0.1	0.433642
11.738383	0.1	0.434071
11.740050	0.1	0.436823
11.741717	0.1	0.440627
11.743383	0.1	0.443063
11.745050	0.1	0.443109
11.746717	0.1	0.441610
11.748383	0.1	0.439212
11.750050	0.1	0.435635
11.751717	0.1	0.431114
11.753383	0.1	0.427100
11.755050	0.1	0.424995
11.756717	0.1	0.424809
11.758383	0.1	0.425214
11.760050	0.1	0.424925
11.761717	0.1	0.423882
11.763383	0.1	0.422955
11.765050	0.1	0.423198
11.766717	0.1	0.424739
11.768383	0.1	0.426210
11.770050	0.1	0.426183
11.771717	0.1	0.425060
11.773383	0.1	0.424534
11.775050	0.1	0.425689
11.776717	0.1	0.428199
11.778383	0.1	0.430569
11.780050	0.1	0.431398
11.781717	0.1	0.430522
11.783383	0.1	0.428497
11.785050	0.1	0.425857
11.786717	0.1	0.423566
11.788383	0.1	0.422630
11.790050	0.1	0.422681
11.791717	0.1	0.422578
11.793383	0.1	0.422089
11.795050	0.1	0.421731
11.796717	0.1	0.421950
11.798383	0.1	0.422955
11.800050	0.1	0.424730
11.801717	0.1	0.427091
11.803383	0.1	0.429843
11.805050	0.1	0.432590
11.806717	0.1	0.434737
11.808383	0.1	0.435971
11.810050	0.1	0.436241
11.811717	0.1	0.435603
11.813383	0.1	0.434578
11.815050	0.1	0.434406
11.816717	0.1	0.436488
11.818383	0.1	0.441112
11.820050	0.1	0.446984
11.821717	0.1	0.451673
11.823383	0.1	0.452967
11.825050	0.1	0.450998
11.826717	0.1	0.448073
11.828383	0.1	0.445917
11.830050	0.1	0.444427
11.831717	0.1	0.442755
11.833383	0.1	0.440711
11.835050	0.1	0.439682
11.836717	0.1	0.441368
11.838383	0.1	0.445377
11.840050	0.1	0.449349
11.841717	0.1	0.451254
11.843383	0.1	0.451235
11.845050	0.1	0.451691
11.846717	0.1	0.454956
11.848383	0.1	0.460534
11.850050	0.1	0.465773
11.851717	0.1	0.468590
11.853383	0.1	0.468446
11.855050	0.1	0.466341
11.856717	0.1	0.464516
11.858383	0.1	0.464683
11.860050	0.1	0.466979
11.861717	0.1	0.470793
11.863383	0.1	0.475491
11.865050	0.1	0.480609
11.866717	0.1	0.485890
11.868383	0.1	0.491012
11.870050	0.1	0.495096
11.871717	0.1	0.496907
11.873383	0.1	0.496074
11.875050	0.1	0.494174
11.876717	0.1	0.493852
11.878383	0.1	0.496604
11.880050	0.1	0.501806
11.881717	0.1	0.507799
11.883383	0.1	0.512730
11.885050	0.1	0.514924
11.886717	0.1	0.514216
11.888383	0.1	0.512199
11.890050	0.1	0.510477
11.891717	0.1	0.509690
11.893383	0.1	0.510109
11.895050	0.1	0.512134
11.896717	0.1	0.516153
11.898383	0.1	0.522397
11.900050	0.1	0.530598
11.901717	0.1	0.539622
11.903383	0.1	0.548325
11.905050	0.1	0.556260
11.906717	0.1	0.562887
11.908383	0.1	0.567571
11.910050	0.1	0.570668
11.911717	0.1	0.573578
11.913383	0.1	0.577946
11.915050	0.1	0.585048
11.916717	0.1	0.594780
11.918383	0.1	0.605262
11.920050	0.1	0.614314
11.921717	0.1	0.620903
11.923383	0.1	0.624815
11.925050	0.1	0.626668
11.926717	0.1	0.627995
11.928383	0.1	0.629700
11.930050	0.1	0.631255
11.931717	0.1	0.632270
11.933383	0.1	0.633621
11.935050	0.1	0.636717
11.936717	0.1	0.642193
11.938383	0.1	0.649286
11.940050	0.1	0.656834
11.941717	0.1	0.664289
11.943383	0.1	0.671288
11.945050	0.1	0.677458
11.946717	0.1	0.683218
11.948383	0.1	0.688974
11.950050	0.1	0.694166
11.951717	0.1	0.698641
11.953383	0.1	0.703032
11.955050	0.1	0.707326
11.956717	0.1	0.710902
11.958383	0.1	0.713444
11.960050	0.1	0.715265
11.961717	0.1	0.717696
11.963383	0.1	0.722450
11.965050	0.1	0.730203
11.966717	0.1	0.740187
11.968383	0.1	0.750842
11.970050	0.1	0.760746
11.971717	0.1	0.769417
11.973383	0.1	0.777491
11.975050	0.1	0.785897
11.976717	0.1	0.794735
11.978383	0.1	0.802991
11.980050	0.1	0.809245
11.981717	0.1	0.812775
11.983383	0.1	0.814204
11.985050	0.1	0.815243
11.986717	0.1	0.817673
11.988383	0.1	0.822111
11.990050	0.1	0.828071
11.991717	0.1	0.835177
11.993383	0.1	0.843578
11.995050	0.1	0.853296
11.996717	0.1	0.863974
11.998383	0.1	0.875145
12.000050	0.1	0.885865
12.001717	0.1	0.894484
12.003383	0.1	0.900351
12.005050	0.1	0.905092
12.006717	0.1	0.910768
12.008383	0.1	0.917735
12.010050	0.1	0.925199
12.011717	0.1	0.933153
12.013383	0.1	0.942880
12.015050	0.1	0.955197
12.016717	0.1	0.968422
12.018383	0.1	0.979793
12.020050	0.1	0.989102
12.021717	0.1	0.998471
12.023383	0.1	1.009144
12.025050	0.1	1.020762
12.026717	0.1	1.032930
12.028383	0.1	1.045405
12.030050	0.1	1.057629
12.031717	0.1	1.069191
12.033383	0.1	1.079938
12.035050	0.1	1.089741
12.036717	0.1	1.098858
12.038383	0.1	1.108064
12.040050	0.1	1.118025
12.041717	0.1	1.129387
12.043383	0.1	1.142761
12.045050	0.1	1.157559
12.046717	0.1	1.172116
12.048383	0.1	1.185369
12.050050	0.1	1.197178
12.051717	0.1	1.207404
12.053383	0.1	1.216168
12.055050	0.1	1.224997
12.056717	0.1	1.236224
12.058383	0.1	1.250715
12.060050	0.1	1.267353
12.061717	0.1	1.284136
12.063383	0.1	1.298701
12.065050	0.1	1.309402
12.066717	0.1	1.316611
12.068383	0.1	1.321854
12.070050	0.1	1.326711
12.071717	0.1	1.333132
12.073383	0.1	1.343042
12.075050	0.1	1.356541
12.076717	0.1	1.371936
12.078383	0.1	1.387363
12.080050	0.1	1.401263
12.081717	0.1	1.412719
12.083383	0.1	1.422493
12.085050	0.1	1.431904
12.086717	0.1	1.440509
12.088383	0.1	1.446381
12.090050	0.1	1.448444
12.091717	0.1	1.447969
12.093383	0.1	1.448425
12.095050	0.1	1.453194
12.096717	0.1	1.462470
12.098383	0.1	1.473613
12.100050	0.1	1.484333
12.101717	0.1	1.493813
12.103383	0.1	1.501585
12.105050	0.1	1.507495
12.106717	0.1	1.512202
12.108383	0.1	1.516417
12.110050	0.1	1.520365
12.111717	0.1	1.524831
12.113383	0.1	1.531146
12.115050	0.1	1.539099
12.116717	0.1	1.546410
12.118383	0.1	1.550885
12.120050	0.1	1.551947
12.121717	0.1	1.550573
12.123383	0.1	1.548911
12.125050	0.1	1.548799
12.126717	0.1	1.550359
12.128383	0.1	1.553125
12.130050	0.1	1.557344
12.131717	0.1	1.562652
12.133383	0.1	1.567402
12.135050	0.1	1.570741
12.136717	0.1	1.573460
12.138383	0.1	1.576697
12.140050	0.1	1.581060
12.141717	0.1	1.586326
12.143383	0.1	1.590839
12.145050	0.1	1.592380
12.146717	0.1	1.590522
12.148383	0.1	1.587579
12.150050	0.1	1.586736
12.151717	0.1	1.589227
12.153383	0.1	1.593716
12.155050	0.1	1.597907
12.156717	0.1	1.600026
12.158383	0.1	1.598950
12.160050	0.1	1.594131
12.161717	0.1	1.586312
12.163383	0.1	1.577879
12.165050	0.1	1.571779
12.166717	0.1	1.569707
12.168383	0.1	1.571043
12.170050	0.1	1.573768
12.171717	0.1	1.576203
12.173383	0.1	1.577954
12.175050	0.1	1.579286
12.176717	0.1	1.580347
12.178383	0.1	1.581782
12.180050	0.1	1.584589
12.181717	0.1	1.588399
12.183383	0.1	1.591230
12.185050	0.1	1.591262
12.186717	0.1	1.588273
12.188383	0.1	1.583858
12.190050	0.1	1.580152
12.191717	0.1	1.577949
12.193383	0.1	1.576403
12.195050	0.1	1.574839
12.196717	0.1	1.573786
12.198383	0.1	1.573451
12.200050	0.1	1.572762
12.201717	0.1	1.570629
12.203383	0.1	1.567327
12.205050	0.1	1.564580
12.206717	0.1	1.563719
12.208383	0.1	1.564170
12.210050	0.1	1.564748
12.211717	0.1	1.564980
12.213383	0.1	1.564701
12.215050	0.1	1.563844
12.216717	0.1	1.562908
12.218383	0.1	1.562219
12.220050	0.1	1.561060
12.221717	0.1	1.558932
12.223383	0.1	1.557022
12.225050	0.1	1.557199
12.226717	0.1	1.560031
12.228383	0.1	1.564217
12.230050	0.1	1.567914
12.231717	0.1	1.570662
12.233383	0.1	1.573409
12.235050	0.1	1.576925
12.236717	0.1	1.581055
12.238383	0.1	1.585414
12.240050	0.1	1.590145
12.241717	0.1	1.596138
12.243383	0.1	1.604166
12.245050	0.1	1.613768
12.246717	0.1	1.623482
12.248383	0.1	1.631943
12.250050	0.1	1.638792
12.251717	0.1	1.644925
12.253383	0.1	1.651510
12.255050	0.1	1.658848
12.256717	0.1	1.666574
12.258383	0.1	1.674802
12.260050	0.1	1.684204
12.261717	0.1	1.694937
12.263383	0.1	1.706141
12.265050	0.1	1.716828
12.266717	0.1	1.726928
12.268383	0.1	1.737224
12.270050	0.1	1.748400
12.271717	0.1	1.760726
12.273383	0.1	1.774314
12.275050	0.1	1.788698
12.276717	0.1	1.802617
12.278383	0.1	1.815245
12.280050	0.1	1.827409
12.281717	0.1	1.840522
12.283383	0.1	1.854859
12.285050	0.1	1.868764
12.286717	0.1	1.880121
12.288383	0.1	1.889132
12.290050	0.1	1.898492
12.291717	0.1	1.910892
12.293383	0.1	1.927111
12.295050	0.1	1.945724
12.296717	0.1	1.964197
12.298383	0.1	1.979996
12.300050	0.1	1.991712
12.301717	0.1	2.000267
12.303383	0.1	2.008122
12.305050	0.1	2.017058
12.306717	0.1	2.027475
12.308383	0.1	2.039140
12.310050	0.1	2.052137
12.311717	0.1	2.067061
12.313383	0.1	2.084146
12.315050	0.1	2.102768
12.316717	0.1	2.122424
12.318383	0.1	2.143062
12.320050	0.1	2.164184
12.321717	0.1	2.185232
12.323383	0.1	2.206308
12.325050	0.1	2.227179
12.326717	0.1	2.246900
12.328383	0.1	2.264837
12.330050	0.1	2.280856
12.331717	0.1	2.295496
12.333383	0.1	2.310784
12.335050	0.1	2.328735
12.336717	0.1	2.348959
12.338383	0.1	2.368945
12.340050	0.1	2.386048
12.341717	0.1	2.399343
12.343383	0.1	2.410170
12.345050	0.1	2.420633
12.346717	0.1	2.432126
12.348383	0.1	2.445430
12.350050	0.1	2.461313
12.351717	0.1	2.479921
12.353383	0.1	2.500243
12.355050	0.1	2.521113
12.356717	0.1	2.542157
12.358383	0.1	2.563279
12.360050	0.1	2.584290
12.361717	0.1	2.605198
12.363383	0.1	2.626488
12.365050	0.1	2.648747
12.366717	0.1	2.671517
12.368383	0.1	2.692984
12.370050	0.1	2.711820
12.371717	0.1	2.729241
12.373383	0.1	2.748203
12.375050	0.1	2.770596
12.376717	0.1	2.795267
12.378383	0.1	2.819039
12.380050	0.1	2.840338
12.381717	0.1	2.860506
12.383383	0.1	2.880911
12.385050	0.1	2.901107
12.386717	0.1	2.920059
12.388383	0.1	2.937606
12.390050	0.1	2.954910
12.391717	0.1	2.973499
12.393383	0.1	2.993378
12.395050	0.1	3.012940
12.396717	0.1	3.030770
12.398383	0.1	3.047218
12.400050	0.1	3.064461
12.401717	0.1	3.084820
12.403383	0.1	3.109132
12.405050	0.1	3.136699
12.406717	0.1	3.165524
12.408383	0.1	3.192956
12.410050	0.1	3.217706
12.411717	0.1	3.240872
12.413383	0.1	3.264309
12.415050	0.1	3.288509
12.416717	0.1	3.312710
12.418383	0.1	3.336510
12.420050	0.1	3.360580
12.421717	0.1	3.385535
12.423383	0.1	3.410727
12.425050	0.1	3.434457
12.426717	0.1	3.455458
12.428383	0.1	3.474704
12.430050	0.1	3.495216
12.431717	0.1	3.519366
12.433383	0.1	3.546849
12.435050	0.1	3.575524
12.436717	0.1	3.603254
12.438383	0.1	3.629085
12.440050	0.1	3.653527
12.441717	0.1	3.677667
12.443383	0.1	3.702044
12.445050	0.1	3.726399
12.446717	0.1	3.749998
12.448383	0.1	3.772196
12.450050	0.1	3.793184
12.451717	0.1	3.813743
12.453383	0.1	3.834371
12.455050	0.1	3.855289
12.456717	0.1	3.876430
12.458383	0.1	3.897087
12.460050	0.1	3.916482
12.461717	0.1	3.934568
12.463383	0.1	3.951513
12.465050	0.1	3.967355
12.466717	0.1	3.982387
12.468383	0.1	3.996645
12.470050	0.1	4.009563
12.471717	0.1	4.021195
12.473383	0.1	4.032748
12.475050	0.1	4.044748
12.476717	0.1	4.055579
12.478383	0.1	4.062834
12.480050	0.1	4.065353
12.481717	0.1	4.064110
12.483383	0.1	4.061931
12.485050	0.1	4.061442
12.486717	0.1	4.063332
12.488383	0.1	4.067095
12.490050	0.1	4.071924
12.491717	0.1	4.077083
12.493383	0.1	4.082145
12.495050	0.1	4.086546
12.496717	0.1	4.089782
12.498383	0.1	4.091910
12.500050	0.1	4.092623
12.501717	0.1	4.091165
12.503383	0.1	4.087775
12.505050	0.1	4.083873
12.506717	0.1	4.080962
12.508383	0.1	4.079491
12.510050	0.1	4.078369
12.511717	0.1	4.075835
12.513383	0.1	4.071407
12.515050	0.1	4.066830
12.516717	0.1	4.064231
12.518383	0.1	4.064022
12.520050	0.1	4.065181
12.521717	0.1	4.065936
12.523383	0.1	4.064287
12.525050	0.1	4.059607
12.526717	0.1	4.052920
12.528383	0.1	4.045446
12.530050	0.1	4.037898
12.531717	0.1	4.030406
12.533383	0.1	4.022680
12.535050	0.1	4.015039
12.536717	0.1	4.008971
12.538383	0.1	4.005963
12.540050	0.1	4.005888
12.541717	0.1	4.007001
12.543383	0.1	4.007495
12.545050	0.1	4.006512
12.546717	0.1	4.004007
12.548383	0.1	4.000175
12.550050	0.1	3.995034
12.551717	0.1	3.988692
12.553383	0.1	3.982130
12.555050	0.1	3.976491
12.556717	0.1	3.971057
12.558383	0.1	3.963807
12.560050	0.1	3.954531
12.561717	0.1	3.945730
12.563383	0.1	3.939597
12.565050	0.1	3.935588
12.566717	0.1	3.931266
12.568383	0.1	3.924910
12.570050	0.1	3.917022
12.571717	0.1	3.909492
12.573383	0.1	3.904132
12.575050	0.1	3.901655
12.576717	0.1	3.900253
12.578383	0.1	3.895960
12.580050	0.1	3.886148
12.581717	0.1	3.871913
12.583383	0.1	3.856416
12.585050	0.1	3.842260
12.586717	0.1	3.830781
12.588383	0.1	3.821887
12.590050	0.1	3.813584
12.591717	0.1	3.803154
12.593383	0.1	3.789291
12.595050	0.1	3.772685
12.596717	0.1	3.755167
12.598383	0.1	3.738622
12.600050	0.1	3.724024
12.601717	0.1	3.711223
12.603383	0.1	3.699381
12.605050	0.1	3.687129
12.606717	0.1	3.673304
12.608383	0.1	3.658226
12.610050	0.1	3.643259
12.611717	0.1	3.629155
12.613383	0.1	3.615166
12.615050	0.1	3.599599
12.616717	0.1	3.581708
12.618383	0.1	3.562300
12.620050	0.1	3.541918
12.621717	0.1	3.520427
12.623383	0.1	3.498397
12.625050	0.1	3.476799
12.626717	0.1	3.455598
12.628383	0.1	3.433684
12.630050	0.1	3.410005
12.631717	0.1	3.384850
12.633383	0.1	3.359700
12.635050	0.1	3.335015
12.636717	0.1	3.309641
12.638383	0.1	3.282782
12.640050	0.1	3.255103
12.641717	0.1	3.227573
12.643383	0.1	3.200341
12.645050	0.1	3.172830
12.646717	0.1	3.144545
12.648383	0.1	3.115712
12.650050	0.1	3.086929
12.651717	0.1	3.058380
12.653383	0.1	3.029993
12.655050	0.1	3.002067
12.656717	0.1	2.974872
12.658383	0.1	2.947929
12.660050	0.1	2.920739
12.661717	0.1	2.893484
12.663383	0.1	2.866313
12.665050	0.1	2.839034
12.666717	0.1	2.811397
12.668383	0.1	2.782512
12.670050	0.1	2.751774
12.671717	0.1	2.720752
12.673383	0.1	2.691932
12.675050	0.1	2.666377
12.676717	0.1	2.643731
12.678383	0.1	2.622609
12.680050	0.1	2.600737
12.681717	0.1	2.576346
12.683383	0.1	2.549305
12.685050	0.1	2.520964
12.686717	0.1	2.493188
12.688383	0.1	2.467018
12.690050	0.1	2.442435
12.691717	0.1	2.419320
12.693383	0.1	2.397522
12.695050	0.1	2.376568
12.696717	0.1	2.356078
12.698383	0.1	2.335715
12.700050	0.1	2.315319
12.701717	0.1	2.295314
12.703383	0.1	2.275179
12.705050	0.1	2.253349
12.706717	0.1	2.230038
12.708383	0.1	2.207118
12.710050	0.1	2.185069
12.711717	0.1	2.163122
12.713383	0.1	2.141339
12.715050	0.1	2.120407
12.716717	0.1	2.100277
12.718383	0.1	2.080360
12.720050	0.1	2.060635
12.721717	0.1	2.041934
12.723383	0.1	2.024747
12.725050	0.1	2.007936
12.726717	0.1	1.989864
12.728383	0.1	1.970520
12.730050	0.1	1.951400
12.731717	0.1	1.933966
12.733383	0.1	1.918986
12.735050	0.1	1.906590
12.736717	0.1	1.896461
12.738383	0.1	1.887749
12.740050	0.1	1.878785
12.741717	0.1	1.867651
12.743383	0.1	1.853411
12.745050	0.1	1.836899
12.746717	0.1	1.819991
12.748383	0.1	1.804079
12.750050	0.1	1.789369
12.751717	0.1	1.775865
12.753383	0.1	1.764386
12.755050	0.1	1.755897
12.756717	0.1	1.750397
12.758383	0.1	1.747054
12.760050	0.1	1.744903
12.761717	0.1	1.742812
12.763383	0.1	1.739408
12.765050	0.1	1.733410
12.766717	0.1	1.724190
12.768383	0.1	1.712339
12.770050	0.1	1.699515
12.771717	0.1	1.687417
12.773383	0.1	1.676907
12.775050	0.1	1.667747
12.776717	0.1	1.659435
12.778383	0.1	1.652222
12.780050	0.1	1.646336
12.781717	0.1	1.641153
12.783383	0.1	1.636469
12.785050	0.1	1.633330
12.786717	0.1	1.632739
12.788383	0.1	1.634429
12.790050	0.1	1.637223
12.791717	0.1	1.639626
12.793383	0.1	1.640399
12.795050	0.1	1.639514
12.796717	0.1	1.638620
12.798383	0.1	1.639924
12.800050	0.1	1.644185
12.801717	0.1	1.650080
12.803383	0.1	1.655803
12.805050	0.1	1.660404
12.806717	0.1	1.663696
12.808383	0.1	1.666327
12.810050	0.1	1.669857
12.811717	0.1	1.675435
12.813383	0.1	1.682388
12.815050	0.1	1.689061
12.816717	0.1	1.694900
12.818383	0.1	1.700688
12.820050	0.1	1.707110
12.821717	0.1	1.714183
12.823383	0.1	1.721634
12.825050	0.1	1.729121
12.826717	0.1	1.736600
12.828383	0.1	1.744423
12.830050	0.1	1.752977
12.831717	0.1	1.762486
12.833383	0.1	1.773122
12.835050	0.1	1.784912
12.836717	0.1	1.797858
12.838383	0.1	1.812172
12.840050	0.1	1.828158
12.841717	0.1	1.845560
12.843383	0.1	1.863083
12.845050	0.1	1.879423
12.846717	0.1	1.894673
12.848383	0.1	1.909542
12.850050	0.1	1.923991
12.851717	0.1	1.937896
12.853383	0.1	1.951782
12.855050	0.1	1.966045
12.856717	0.1	1.980113
12.858383	0.1	1.993203
12.860050	0.1	2.005952
12.861717	0.1	2.020448
12.863383	0.1	2.037860
12.865050	0.1	2.057059
12.866717	0.1	2.076109
12.868383	0.1	2.094125
12.870050	0.1	2.111597
12.871717	0.1	2.129124
12.873383	0.1	2.146126
12.875050	0.1	2.161660
12.876717	0.1	2.176436
12.878383	0.1	2.192492
12.880050	0.1	2.210694
12.881717	0.1	2.230024
12.883383	0.1	2.248804
12.885050	0.1	2.265619
12.886717	0.1	2.279836
12.888383	0.1	2.291529
12.890050	0.1	2.301023
12.891717	0.1	2.309792
12.893383	0.1	2.320823
12.895050	0.1	2.335543
12.896717	0.1	2.351310
12.898383	0.1	2.363967
12.900050	0.1	2.371743
12.901717	0.1	2.375771
12.903383	0.1	2.378407
12.905050	0.1	2.381727
12.906717	0.1	2.386877
12.908383	0.1	2.394081
12.910050	0.1	2.402947
12.911717	0.1	2.413020
12.913383	0.1	2.423688
12.915050	0.1	2.433392
12.916717	0.1	2.440172
12.918383	0.1	2.443115
12.920050	0.1	2.443045
12.921717	0.1	2.442254
12.923383	0.1	2.442640
12.925050	0.1	2.444070
12.926717	0.1	2.445611
12.928383	0.1	2.447078
12.930050	0.1	2.448517
12.931717	0.1	2.449709
12.933383	0.1	2.450729
12.935050	0.1	2.452256
12.936717	0.1	2.454920
12.938383	0.1	2.458184
12.940050	0.1	2.460312
12.941717	0.1	2.459730
12.943383	0.1	2.456214
12.945050	0.1	2.451008
12.946717	0.1	2.446198
12.948383	0.1	2.443232
12.950050	0.1	2.441886
12.951717	0.1	2.440866
12.953383	0.1	2.438976
12.955050	0.1	2.435963
12.956717	0.1	2.432214
12.958383	0.1	2.427944
12.960050	0.1	2.423301
12.961717	0.1	2.419031
12.963383	0.1	2.415809
12.965050	0.1	2.412940
12.966717	0.1	2.408889
12.968383	0.1	2.403073
12.970050	0.1	2.395972
12.971717	0.1	2.387702
12.973383	0.1	2.378165
12.975050	0.1	2.368265
12.976717	0.1	2.359082
12.978383	0.1	2.350342
12.980050	0.1	2.341354
12.981717	0.1	2.332251
12.983383	0.1	2.323370
12.985050	0.1	2.314472
12.986717	0.1	2.304767
12.988383	0.1	2.293391
12.990050	0.1	2.280083
12.991717	0.1	2.265642
12.993383	0.1	2.251444
12.995050	0.1	2.238299
12.996717	0.1	2.225921
12.998383	0.1	2.213703
13.000050	0.1	2.201493
13.001717	0.1	2.189176
13.003383	0.1	2.175979
13.005050	0.1	2.161288
13.006717	0.1	2.145758
13.008383	0.1	2.130447
13.010050	0.1	2.115401
13.011717	0.1	2.099727
13.013383	0.1	2.082419
13.015050	0.1	2.063098
13.016717	0.1	2.042237
13.018383	0.1	2.021100
13.020050	0.1	2.001533
13.021717	0.1	1.984537
13.023383	0.1	1.968890
13.025050	0.1	1.952946
13.026717	0.1	1.936546
13.028383	0.1	1.919814
13.030050	0.1	1.901719
13.031717	0.1	1.880759
13.033383	0.1	1.856741
13.035050	0.1	1.831371
13.036717	0.1	1.806309
13.038383	0.1	1.781317
13.040050	0.1	1.755776
13.041717	0.1	1.730672
13.043383	0.1	1.707412
13.045050	0.1	1.685712
13.046717	0.1	1.664208
13.048383	0.1	1.642429
13.050050	0.1	1.620608
13.051717	0.1	1.598243
13.053383	0.1	1.574825
13.055050	0.1	1.551672
13.056717	0.1	1.531094
13.058383	0.1	1.513357
13.060050	0.1	1.495588
13.061717	0.1	1.474647
13.063383	0.1	1.450838
13.065050	0.1	1.427461
13.066717	0.1	1.406902
13.068383	0.1	1.388756
13.070050	0.1	1.371452
13.071717	0.1	1.354176
13.073383	0.1	1.337570
13.075050	0.1	1.323661
13.076717	0.1	1.313877
13.078383	0.1	1.306725
13.080050	0.1	1.298785
13.081717	0.1	1.287977
13.083383	0.1	1.274445
13.085050	0.1	1.259204
13.086717	0.1	1.243856
13.088383	0.1	1.230352
13.090050	0.1	1.220061
13.091717	0.1	1.213467
13.093383	0.1	1.209406
13.095050	0.1	1.204913
13.096717	0.1	1.197462
13.098383	0.1	1.186929
13.100050	0.1	1.175101
13.101717	0.1	1.164344
13.103383	0.1	1.156358
13.105050	0.1	1.150863
13.106717	0.1	1.146388
13.108383	0.1	1.142472
13.110050	0.1	1.139762
13.111717	0.1	1.138584
13.113383	0.1	1.138686
13.115050	0.1	1.139953
13.116717	0.1	1.142239
13.118383	0.1	1.144069
13.120050	0.1	1.143077
13.121717	0.1	1.138411
13.123383	0.1	1.131315
13.125050	0.1	1.123371
13.126717	0.1	1.115692
13.128383	0.1	1.108986
13.130050	0.1	1.103315
13.131717	0.1	1.098877
13.133383	0.1	1.096488
13.135050	0.1	1.096274
13.136717	0.1	1.097373
13.138383	0.1	1.098844
13.140050	0.1	1.100129
13.141717	0.1	1.101149
13.143383	0.1	1.101340
13.145050	0.1	1.099524
13.146717	0.1	1.095822
13.148383	0.1	1.091938
13.150050	0.1	1.089405
13.151717	0.1	1.089009
13.153383	0.1	1.090965
13.155050	0.1	1.094411
13.156717	0.1	1.097997
13.158383	0.1	1.101648
13.160050	0.1	1.106421
13.161717	0.1	1.112600
13.163383	0.1	1.118844
13.165050	0.1	1.123180
13.166717	0.1	1.124931
13.168383	0.1	1.125233
13.170050	0.1	1.125410
13.171717	0.1	1.125857
13.173383	0.1	1.126407
13.175050	0.1	1.126584
13.176717	0.1	1.125666
13.178383	0.1	1.124088
13.180050	0.1	1.124078
13.181717	0.1	1.126998
13.183383	0.1	1.131948
13.185050	0.1	1.137792
13.186717	0.1	1.143990
13.188383	0.1	1.149834
13.190050	0.1	1.154831
13.191717	0.1	1.159306
13.193383	0.1	1.163073
13.195050	0.1	1.164335
13.196717	0.1	1.162062
13.198383	0.1	1.158374
13.200050	0.1	1.156493
13.201717	0.1	1.157718
13.203383	0.1	1.161541
13.205050	0.1	1.166831
13.206717	0.1	1.172628
13.208383	0.1	1.178975
13.210050	0.1	1.186407
13.211717	0.1	1.194286
13.213383	0.1	1.200712
13.215050	0.1	1.204112
13.216717	0.1	1.204223
13.218383	0.1	1.202254
13.220050	0.1	1.200344
13.221717	0.1	1.200396
13.223383	0.1	1.203394
13.225050	0.1	1.209499
13.226717	0.1	1.217877
13.228383	0.1	1.226617
13.230050	0.1	1.234049
13.231717	0.1	1.239814
13.233383	0.1	1.244335
13.235050	0.1	1.247879
13.236717	0.1	1.250650
13.238383	0.1	1.253569
13.240050	0.1	1.257937
13.241717	0.1	1.263744
13.243383	0.1	1.269733
13.245050	0.1	1.275367
13.246717	0.1	1.281393
13.248383	0.1	1.288769
13.250050	0.1	1.298157
13.251717	0.1	1.309626
13.253383	0.1	1.322040
13.255050	0.1	1.333626
13.256717	0.1	1.343545
13.258383	0.1	1.352080
13.260050	0.1	1.359358
13.261717	0.1	1.365361
13.263383	0.1	1.371549
13.265050	0.1	1.380318
13.266717	0.1	1.392425
13.268383	0.1	1.406707
13.270050	0.1	1.421850
13.271717	0.1	1.436858
13.273383	0.1	1.450814
13.275050	0.1	1.463871
13.276717	0.1	1.477590
13.278383	0.1	1.493255
13.280050	0.1	1.510838
13.281717	0.1	1.529651
13.283383	0.1	1.549032
13.285050	0.1	1.568943
13.286717	0.1	1.590112
13.288383	0.1	1.612962
13.290050	0.1	1.636911
13.291717	0.1	1.661466
13.293383	0.1	1.686872
13.295050	0.1	1.713238
13.296717	0.1	1.740227
13.298383	0.1	1.767655
13.300050	0.1	1.795394
13.301717	0.1	1.823222
13.303383	0.1	1.851628
13.305050	0.1	1.881956
13.306717	0.1	1.914930
13.308383	0.1	1.949966
13.310050	0.1	1.986348
13.311717	0.1	2.024504
13.313383	0.1	2.065646
13.315050	0.1	2.110372
13.316717	0.1	2.157814
13.318383	0.1	2.206364
13.320050	0.1	2.255314
13.321717	0.1	2.304846
13.323383	0.1	2.354588
13.325050	0.1	2.403478
13.326717	0.1	2.451041
13.328383	0.1	2.498138
13.330050	0.1	2.546594
13.331717	0.1	2.598325
13.333383	0.1	2.654698
13.335050	0.1	2.716081
13.336717	0.1	2.781153
13.338383	0.1	2.847519
13.340050	0.1	2.913415
13.341717	0.1	2.978416
13.343383	0.1	3.043218
13.345050	0.1	3.109090
13.346717	0.1	3.177254
13.348383	0.1	3.248258
13.350050	0.1	3.322149
13.351717	0.1	3.398978
13.353383	0.1	3.478881
13.355050	0.1	3.562034
13.356717	0.1	3.648815
13.358383	0.1	3.739414
13.360050	0.1	3.833799
13.361717	0.1	3.932146
13.363383	0.1	4.033986
13.365050	0.1	4.137489
13.366717	0.1	4.241215
13.368383	0.1	4.345481
13.370050	0.1	4.451857
13.371717	0.1	4.562470
13.373383	0.1	4.678960
13.375050	0.1	4.801122
13.376717	0.1	4.927018
13.378383	0.1	5.054632
13.380050	0.1	5.183299
13.381717	0.1	5.313768
13.383383	0.1	5.447241
13.385050	0.1	5.584308
13.386717	0.1	5.725315
13.388383	0.1	5.871109
13.390050	0.1	6.022081
13.391717	0.1	6.177574
13.393383	0.1	6.336789
13.395050	0.1	6.498666
13.396717	0.1	6.661657
13.398383	0.1	6.824886
13.400050	0.1	6.988943
13.401717	0.1	7.155235
13.403383	0.1	7.324573
13.405050	0.1	7.496146
13.406717	0.1	7.667961
13.408383	0.1	7.838835
13.410050	0.1	8.009383
13.411717	0.1	8.180388
13.413383	0.1	8.351458
13.415050	0.1	8.522277
13.416717	0.1	8.693165
13.418383	0.1	8.863788
13.420050	0.1	9.033061
13.421717	0.1	9.200485
13.423383	0.1	9.366362
13.425050	0.1	9.531323
13.426717	0.1	9.695948
13.428383	0.1	9.860005
13.430050	0.1	10.021837
13.431717	0.1	10.179128
13.433383	0.1	10.330142
13.435050	0.1	10.474110
13.436717	0.1	10.611243
13.438383	0.1	10.742950
13.440050	0.1	10.871282
13.441717	0.1	10.997383
13.443383	0.1	11.120671
13.445050	0.1	11.239429
13.446717	0.1	11.351514
13.448383	0.1	11.455189
13.450050	0.1	11.550207
13.451717	0.1	11.637807
13.453383	0.1	11.719605
13.455050	0.1	11.796900
13.456717	0.1	11.870251
13.458383	0.1	11.939015
13.460050	0.1	12.001856
13.461717	0.1	12.058015
13.463383	0.1	12.107743
13.465050	0.1	12.152060
13.466717	0.1	12.192279
13.468383	0.1	12.228834
13.470050	0.1	12.260620
13.471717	0.1	12.286655
13.473383	0.1	12.307852
13.475050	0.1	12.325835
13.476717	0.1	12.341407
13.478383	0.1	12.354599
13.480050	0.1	12.364811
13.481717	0.1	12.370883
13.483383	0.1	12.371661
13.485050	0.1	12.366446
13.486717	0.1	12.355684
13.488383	0.1	12.341514
13.490050	0.1	12.326599
13.491717	0.1	12.312531
13.493383	0.1	12.299158
13.495050	0.1	12.284210
13.496717	0.1	12.264252
13.498383	0.1	12.237588
13.500050	0.1	12.205546
13.501717	0.1	12.169844
13.503383	0.1	12.130118
13.505050	0.1	12.085126
13.506717	0.1	12.035458
13.508383	0.1	11.983728
13.510050	0.1	11.932557
13.511717	0.1	11.882656
13.513383	0.1	11.832151
13.515050	0.1	11.777659
13.516717	0.1	11.716732
13.518383	0.1	11.649327
13.520050	0.1	11.577015
13.521717	0.1	11.501620
13.523383	0.1	11.424529
13.525050	0.1	11.346000
13.526717	0.1	11.264943
13.528383	0.1	11.179922
13.530050	0.1	11.089998
13.531717	0.1	10.994924
13.533383	0.1	10.895287
13.535050	0.1	10.792105
13.536717	0.1	10.686335
13.538383	0.1	10.578851
13.540050	0.1	10.469742
13.541717	0.1	10.357550
13.543383	0.1	10.239589
13.545050	0.1	10.113437
13.546717	0.1	9.978903
13.548383	0.1	9.838189
13.550050	0.1	9.693690
13.551717	0.1	9.546792
13.553383	0.1	9.398772
13.555050	0.1	9.250515
13.556717	0.1	9.100996
13.558383	0.1	8.948315
13.560050	0.1	8.791895
13.561717	0.1	8.632308
13.563383	0.1	8.469797
13.565050	0.1	8.304222
13.566717	0.1	8.135857
13.568383	0.1	7.965537
13.570050	0.1	7.794229
13.571717	0.1	7.623089
13.573383	0.1	7.452886
13.575050	0.1	7.282658
13.576717	0.1	7.110233
13.578383	0.1	6.934437
13.580050	0.1	6.755888
13.581717	0.1	6.576339
13.583383	0.1	6.398386
13.585050	0.1	6.224164
13.586717	0.1	6.053546
13.588383	0.1	5.884827
13.590050	0.1	5.716779
13.591717	0.1	5.549220
13.593383	0.1	5.382844
13.595050	0.1	5.218945
13.596717	0.1	5.058246
13.598383	0.1	4.900554
13.600050	0.1	4.745829
13.601717	0.1	4.594619
13.603383	0.1	4.447899
13.605050	0.1	4.306696
13.606717	0.1	4.170989
13.608383	0.1	4.039262
13.610050	0.1	3.909790
13.611717	0.1	3.782306
13.613383	0.1	3.657844
13.615050	0.1	3.537107
13.616717	0.1	3.420245
13.618383	0.1	3.307844
13.620050	0.1	3.200611
13.621717	0.1	3.098212
13.623383	0.1	2.999576
13.625050	0.1	2.904194
13.626717	0.1	2.812562
13.628383	0.1	2.725446
13.630050	0.1	2.642889
13.631717	0.1	2.563763
13.633383	0.1	2.487148
13.635050	0.1	2.413914
13.636717	0.1	2.345140
13.638383	0.1	2.279975
13.640050	0.1	2.217120
13.641717	0.1	2.156827
13.643383	0.1	2.100193
13.645050	0.1	2.047527
13.646717	0.1	1.998032
13.648383	0.1	1.950804
13.650050	0.1	1.905500
13.651717	0.1	1.861909
13.653383	0.1	1.819613
13.655050	0.1	1.778700
13.656717	0.1	1.740213
13.658383	0.1	1.705233
13.660050	0.1	1.673773
13.661717	0.1	1.644758
13.663383	0.1	1.616888
13.665050	0.1	1.589954
13.666717	0.1	1.564808
13.668383	0.1	1.541832
13.670050	0.1	1.520296
13.671717	0.1	1.499560
13.673383	0.1	1.479937
13.675050	0.1	1.461757
13.676717	0.1	1.444211
13.678383	0.1	1.426567
13.680050	0.1	1.409431
13.681717	0.1	1.393468
13.683383	0.1	1.378334
13.685050	0.1	1.363503
13.686717	0.1	1.348648
13.688383	0.1	1.333314
13.690050	0.1	1.317584
13.691717	0.1	1.302371
13.693383	0.1	1.288578
13.695050	0.1	1.276704
13.696717	0.1	1.267246
13.698383	0.1	1.260471
13.700050	0.1	1.255516
13.701717	0.1	1.250906
13.703383	0.1	1.245602
13.705050	0.1	1.238859
13.706717	0.1	1.230310
13.708383	0.1	1.220582
13.710050	0.1	1.210920
13.711717	0.1	1.202184
13.713383	0.1	1.194342
13.715050	0.1	1.186696
13.716717	0.1	1.179087
13.718383	0.1	1.172321
13.720050	0.1	1.166607
13.721717	0.1	1.161038
13.723383	0.1	1.155194
13.725050	0.1	1.149643
13.726717	0.1	1.145178
13.728383	0.1	1.142519
13.730050	0.1	1.141191
13.731717	0.1	1.139091
13.733383	0.1	1.134491
13.735050	0.1	1.127282
13.736717	0.1	1.118202
13.738383	0.1	1.108865
13.740050	0.1	1.101578
13.741717	0.1	1.097391
13.743383	0.1	1.095110
13.745050	0.1	1.092781
13.746717	0.1	1.089964
13.748383	0.1	1.087599
13.750050	0.1	1.085950
13.751717	0.1	1.084264
13.753383	0.1	1.082406
13.755050	0.1	1.081494
13.756717	0.1	1.082988
13.758383	0.1	1.086942
13.760050	0.1	1.091110
13.761717	0.1	1.092684
13.763383	0.1	1.090779
13.765050	0.1	1.086048
13.766717	0.1	1.079394
13.768383	0.1	1.072427
13.770050	0.1	1.066951
13.771717	0.1	1.063440
13.773383	0.1	1.061615
13.775050	0.1	1.061717
13.776717	0.1	1.063738
13.778383	0.1	1.066490
13.780050	0.1	1.068609
13.781717	0.1	1.069754
13.783383	0.1	1.070439
13.785050	0.1	1.070932
13.786717	0.1	1.070383
13.788383	0.1	1.068357
13.790050	0.1	1.066616
13.791717	0.1	1.067291
13.793383	0.1	1.070430
13.795050	0.1	1.075044
13.796717	0.1	1.081075
13.798383	0.1	1.088302
13.800050	0.1	1.094756
13.801717	0.1	1.098099
13.803383	0.1	1.098425
13.805050	0.1	1.098523
13.806717	0.1	1.100912
13.808383	0.1	1.105294
13.810050	0.1	1.109438
13.811717	0.1	1.111934
13.813383	0.1	1.112940
13.815050	0.1	1.112497
13.816717	0.1	1.110309
13.818383	0.1	1.107287
13.820050	0.1	1.105708
13.821717	0.1	1.107552
13.823383	0.1	1.112889
13.825050	0.1	1.119752
13.826717	0.1	1.125592
13.828383	0.1	1.128702
13.830050	0.1	1.129033
13.831717	0.1	1.128078
13.833383	0.1	1.127603
13.835050	0.1	1.128502
13.836717	0.1	1.130789
13.838383	0.1	1.133941
13.840050	0.1	1.137354
13.841717	0.1	1.140479
13.843383	0.1	1.142789
13.845050	0.1	1.144107
13.846717	0.1	1.144465
13.848383	0.1	1.144009
13.850050	0.1	1.143529
13.851717	0.1	1.144190
13.853383	0.1	1.146407
13.855050	0.1	1.149704
13.856717	0.1	1.153462
13.858383	0.1	1.157052
13.860050	0.1	1.159809
13.861717	0.1	1.161643
13.863383	0.1	1.163227
13.865050	0.1	1.164996
13.866717	0.1	1.166742
13.868383	0.1	1.168372
13.870050	0.1	1.170221
13.871717	0.1	1.172209
13.873383	0.1	1.173769
13.875050	0.1	1.175026
13.876717	0.1	1.176987
13.878383	0.1	1.180130
13.880050	0.1	1.183571
13.881717	0.1	1.185909
13.883383	0.1	1.186840
13.885050	0.1	1.187581
13.886717	0.1	1.189355
13.888383	0.1	1.192037
13.890050	0.1	1.194691
13.891717	0.1	1.196535
13.893383	0.1	1.197360
13.895050	0.1	1.197774
13.896717	0.1	1.199162
13.898383	0.1	1.203092
13.900050	0.1	1.209779
13.901717	0.1	1.217318
13.903383	0.1	1.223437
13.905050	0.1	1.227269
13.906717	0.1	1.228447
13.908383	0.1	1.226454
13.910050	0.1	1.222026
13.911717	0.1	1.217653
13.913383	0.1	1.215669
13.915050	0.1	1.216694
13.916717	0.1	1.220340
13.918383	0.1	1.226324
13.920050	0.1	1.233695
13.921717	0.1	1.240326
13.923383	0.1	1.244564
13.925050	0.1	1.246366
13.926717	0.1	1.246538
13.928383	0.1	1.245765
13.930050	0.1	1.244438
13.931717	0.1	1.243260
13.933383	0.1	1.243465
13.935050	0.1	1.245667
13.936717	0.1	1.249476
13.938383	0.1	1.254464
13.940050	0.1	1.260317
13.941717	0.1	1.266184
13.943383	0.1	1.270953
13.945050	0.1	1.274231
13.946717	0.1	1.276168
13.948383	0.1	1.276485
13.950050	0.1	1.275078
13.951717	0.1	1.273542
13.953383	0.1	1.274501
13.955050	0.1	1.279451
13.956717	0.1	1.287637
13.958383	0.1	1.296541
13.960050	0.1	1.303907
13.961717	0.1	1.309547
13.963383	0.1	1.314711
13.965050	0.1	1.320359
13.966717	0.1	1.326581
13.968383	0.1	1.333081
13.970050	0.1	1.339293
13.971717	0.1	1.343894
13.973383	0.1	1.345561
13.975050	0.1	1.345091
13.976717	0.1	1.345337
13.978383	0.1	1.348336
13.980050	0.1	1.354227
13.981717	0.1	1.362669
13.983383	0.1	1.373175
13.985050	0.1	1.384700
13.986717	0.1	1.396202
13.988383	0.1	1.406907
13.990050	0.1	1.415955
13.991717	0.1	1.422442
13.993383	0.1	1.426460
13.995050	0.1	1.430074
13.996717	0.1	1.436276
13.998383	0.1	1.446176
14.000050	0.1	1.458242
14.001717	0.1	1.470810
14.003383	0.1	1.483662
14.005050	0.1	1.496738
14.006717	0.1	1.509106
14.008383	0.1	1.520193
14.010050	0.1	1.530759
14.011717	0.1	1.542284
14.013383	0.1	1.555998
14.015050	0.1	1.571956
14.016717	0.1	1.589074
14.018383	0.1	1.606629
14.020050	0.1	1.624790
14.021717	0.1	1.643710
14.023383	0.1	1.663063
14.025050	0.1	1.682001
14.026717	0.1	1.699463
14.028383	0.1	1.715049
14.030050	0.1	1.729527
14.031717	0.1	1.744828
14.033383	0.1	1.763185
14.035050	0.1	1.785434
14.036717	0.1	1.810091
14.038383	0.1	1.834100
14.040050	0.1	1.854734
14.041717	0.1	1.871283
14.043383	0.1	1.885523
14.045050	0.1	1.900480
14.046717	0.1	1.918394
14.048383	0.1	1.939922
14.050050	0.1	1.964192
14.051717	0.1	1.989012
14.053383	0.1	2.012840
14.055050	0.1	2.036467
14.056717	0.1	2.061320
14.058383	0.1	2.087448
14.060050	0.1	2.114265
14.061717	0.1	2.141795
14.063383	0.1	2.170163
14.065050	0.1	2.198662
14.066717	0.1	2.226224
14.068383	0.1	2.252935
14.070050	0.1	2.279980
14.071717	0.1	2.307729
14.073383	0.1	2.334872
14.075050	0.1	2.359659
14.076717	0.1	2.381564
14.078383	0.1	2.401648
14.080050	0.1	2.421630
14.081717	0.1	2.443180
14.083383	0.1	2.467576
14.085050	0.1	2.494832
14.086717	0.1	2.523288
14.088383	0.1	2.551232
14.090050	0.1	2.578194
14.091717	0.1	2.603936
14.093383	0.1	2.627512
14.095050	0.1	2.648411
14.096717	0.1	2.667592
14.098383	0.1	2.686712
14.100050	0.1	2.706321
14.101717	0.1	2.725329
14.103383	0.1	2.742889
14.105050	0.1	2.759779
14.106717	0.1	2.777404
14.108383	0.1	2.796832
14.110050	0.1	2.818611
14.111717	0.1	2.842033
14.113383	0.1	2.865037
14.115050	0.1	2.885461
14.116717	0.1	2.902360
14.118383	0.1	2.916348
14.120050	0.1	2.928572
14.121717	0.1	2.939203
14.123383	0.1	2.947678
14.125050	0.1	2.954360
14.126717	0.1	2.961154
14.128383	0.1	2.970095
14.130050	0.1	2.981666
14.131717	0.1	2.994761
14.133383	0.1	3.007646
14.135050	0.1	3.018696
14.136717	0.1	3.026980
14.138383	0.1	3.033141
14.140050	0.1	3.039287
14.141717	0.1	3.047357
14.143383	0.1	3.057597
14.145050	0.1	3.068121
14.146717	0.1	3.075623
14.148383	0.1	3.077732
14.150050	0.1	3.074980
14.151717	0.1	3.070184
14.153383	0.1	3.066431
14.155050	0.1	3.065439
14.156717	0.1	3.067045
14.158383	0.1	3.069662
14.160050	0.1	3.070966
14.161717	0.1	3.068950
14.163383	0.1	3.063059
14.165050	0.1	3.054710
14.166717	0.1	3.046640
14.168383	0.1	3.041443
14.170050	0.1	3.040116
14.171717	0.1	3.041653
14.173383	0.1	3.043744
14.175050	0.1	3.043609
14.176717	0.1	3.039148
14.178383	0.1	3.030687
14.180050	0.1	3.020954
14.181717	0.1	3.012503
14.183383	0.1	3.005778
14.185050	0.1	2.999902
14.186717	0.1	2.993662
14.188383	0.1	2.985396
14.190050	0.1	2.973573
14.191717	0.1	2.957904
14.193383	0.1	2.939734
14.195050	0.1	2.921382
14.196717	0.1	2.904288
14.198383	0.1	2.887868
14.200050	0.1	2.870793
14.201717	0.1	2.852227
14.203383	0.1	2.831770
14.205050	0.1	2.809898
14.206717	0.1	2.788701
14.208383	0.1	2.770266
14.210050	0.1	2.753888
14.211717	0.1	2.736817
14.213383	0.1	2.717841
14.215050	0.1	2.698698
14.216717	0.1	2.681576
14.218383	0.1	2.666167
14.220050	0.1	2.650139
14.221717	0.1	2.631606
14.223383	0.1	2.610111
14.225050	0.1	2.586097
14.226717	0.1	2.560159
14.228383	0.1	2.533160
14.230050	0.1	2.506603
14.231717	0.1	2.481476
14.233383	0.1	2.457146
14.235050	0.1	2.432726
14.236717	0.1	2.409103
14.238383	0.1	2.388237
14.240050	0.1	2.370724
14.241717	0.1	2.355757
14.243383	0.1	2.342728
14.245050	0.1	2.330877
14.246717	0.1	2.318285
14.248383	0.1	2.303319
14.250050	0.1	2.286313
14.251717	0.1	2.268362
14.253383	0.1	2.249978
14.255050	0.1	2.231919
14.256717	0.1	2.215486
14.258383	0.1	2.200860
14.260050	0.1	2.186750
14.261717	0.1	2.172100
14.263383	0.1	2.156836
14.265050	0.1	2.141758
14.266717	0.1	2.128035
14.268383	0.1	2.115713
14.270050	0.1	2.103606
14.271717	0.1	2.090926
14.273383	0.1	2.077897
14.275050	0.1	2.065501
14.276717	0.1	2.055075
14.278383	0.1	2.047494
14.280050	0.1	2.041943
14.281717	0.1	2.036043
14.283383	0.1	2.028272
14.285050	0.1	2.018916
14.286717	0.1	2.008905
14.288383	0.1	1.999778
14.290050	0.1	1.993496
14.291717	0.1	1.990804
14.293383	0.1	1.990297
14.295050	0.1	1.989594
14.296717	0.1	1.986669
14.298383	0.1	1.979982
14.300050	0.1	1.969174
14.301717	0.1	1.956252
14.303383	0.1	1.944429
14.305050	0.1	1.935596
14.306717	0.1	1.929337
14.308383	0.1	1.924015
14.310050	0.1	1.918767
14.311717	0.1	1.914236
14.313383	0.1	1.911256
14.315050	0.1	1.910017
14.316717	0.1	1.910608
14.318383	0.1	1.912513
14.320050	0.1	1.913714
14.321717	0.1	1.912038
14.323383	0.1	1.907209
14.325050	0.1	1.900718
14.326717	0.1	1.894245
14.328383	0.1	1.888829
14.330050	0.1	1.885025
14.331717	0.1	1.883069
14.333383	0.1	1.882119
14.335050	0.1	1.880219
14.336717	0.1	1.876280
14.338383	0.1	1.871181
14.340050	0.1	1.866152
14.341717	0.1	1.861467
14.343383	0.1	1.856722
14.345050	0.1	1.851576
14.346717	0.1	1.846734
14.348383	0.1	1.843800
14.350050	0.1	1.843320
14.351717	0.1	1.844233
14.353383	0.1	1.845486
14.355050	0.1	1.846524
14.356717	0.1	1.846822
14.358383	0.1	1.846161
14.360050	0.1	1.844447
14.361717	0.1	1.842077
14.363383	0.1	1.840661
14.365050	0.1	1.841732
14.366717	0.1	1.845364
14.368383	0.1	1.850827
14.370050	0.1	1.857644
14.371717	0.1	1.865416
14.373383	0.1	1.873029
14.375050	0.1	1.879036
14.376717	0.1	1.882841
14.378383	0.1	1.884918
14.380050	0.1	1.886422
14.381717	0.1	1.888978
14.383383	0.1	1.893677
14.385050	0.1	1.899893
14.386717	0.1	1.906538
14.388383	0.1	1.914008
14.390050	0.1	1.922864
14.391717	0.1	1.931582
14.393383	0.1	1.938189
14.395050	0.1	1.943195
14.396717	0.1	1.948616
14.398383	0.1	1.955321
14.400050	0.1	1.962986
14.401717	0.1	1.971042
14.403383	0.1	1.978739
14.405050	0.1	1.985165
14.406717	0.1	1.989906
14.408383	0.1	1.994050
14.410050	0.1	1.999601
14.411717	0.1	2.007168
14.413383	0.1	2.015126
14.415050	0.1	2.021277
14.416717	0.1	2.025063
14.418383	0.1	2.028155
14.420050	0.1	2.032970
14.421717	0.1	2.040709
14.423383	0.1	2.050805
14.425050	0.1	2.061646
14.426717	0.1	2.071797
14.428383	0.1	2.080738
14.430050	0.1	2.088961
14.431717	0.1	2.097175
14.433383	0.1	2.105036
14.435050	0.1	2.111178
14.436717	0.1	2.115006
14.438383	0.1	2.118014
14.440050	0.1	2.122670
14.441717	0.1	2.130340
14.443383	0.1	2.140831
14.445050	0.1	2.153292
14.446717	0.1	2.166848
14.448383	0.1	2.180752
14.450050	0.1	2.194876
14.451717	0.1	2.209288
14.453383	0.1	2.222718
14.455050	0.1	2.232958
14.456717	0.1	2.239514
14.458383	0.1	2.243952
14.460050	0.1	2.247724
14.461717	0.1	2.251221
14.463383	0.1	2.254900
14.465050	0.1	2.259715
14.466717	0.1	2.266811
14.468383	0.1	2.277051
14.470050	0.1	2.289806
14.471717	0.1	2.303114
14.473383	0.1	2.315780
14.475050	0.1	2.328129
14.476717	0.1	2.340958
14.478383	0.1	2.354798
14.480050	0.1	2.369704
14.481717	0.1	2.385369
14.483383	0.1	2.400875
14.485050	0.1	2.414808
14.486717	0.1	2.426431
14.488383	0.1	2.436657
14.490050	0.1	2.447572
14.491717	0.1	2.460848
14.493383	0.1	2.476624
14.495050	0.1	2.494217
14.496717	0.1	2.512969
14.498383	0.1	2.532084
14.500050	0.1	2.551074
14.501717	0.1	2.570250
14.503383	0.1	2.590185
14.505050	0.1	2.610954
14.506717	0.1	2.631759
14.508383	0.1	2.651499
14.510050	0.1	2.670609
14.511717	0.1	2.691541
14.513383	0.1	2.716165
14.515050	0.1	2.743807
14.516717	0.1	2.772794
14.518383	0.1	2.802564
14.520050	0.1	2.833121
14.521717	0.1	2.864031
14.523383	0.1	2.895030
14.525050	0.1	2.926844
14.526717	0.1	2.960698
14.528383	0.1	2.997057
14.530050	0.1	3.035693
14.531717	0.1	3.077039
14.533383	0.1	3.122166
14.535050	0.1	3.170921
14.536717	0.1	3.221473
14.538383	0.1	3.272379
14.540050	0.1	3.323960
14.541717	0.1	3.376920
14.543383	0.1	3.431053
14.545050	0.1	3.485926
14.546717	0.1	3.542006
14.548383	0.1	3.600609
14.550050	0.1	3.662785
14.551717	0.1	3.728326
14.553383	0.1	3.796532
14.555050	0.1	3.867443
14.556717	0.1	3.941134
14.558383	0.1	4.016473
14.560050	0.1	4.091817
14.561717	0.1	4.166695
14.563383	0.1	4.242510
14.565050	0.1	4.321658
14.566717	0.1	4.405412
14.568383	0.1	4.492998
14.570050	0.1	4.582615
14.571717	0.1	4.672566
14.573383	0.1	4.762169
14.575050	0.1	4.852521
14.576717	0.1	4.945672
14.578383	0.1	5.042567
14.580050	0.1	5.142591
14.581717	0.1	5.245013
14.583383	0.1	5.349568
14.585050	0.1	5.455748
14.586717	0.1	5.562622
14.588383	0.1	5.669198
14.590050	0.1	5.774726
14.591717	0.1	5.878890
14.593383	0.1	5.982132
14.595050	0.1	6.085774
14.596717	0.1	6.191521
14.598383	0.1	6.300160
14.600050	0.1	6.410689
14.601717	0.1	6.520804
14.603383	0.1	6.628260
14.605050	0.1	6.732591
14.606717	0.1	6.835763
14.608383	0.1	6.940365
14.610050	0.1	7.047257
14.611717	0.1	7.155431
14.613383	0.1	7.262812
14.615050	0.1	7.367223
14.616717	0.1	7.467819
14.618383	0.1	7.565315
14.620050	0.1	7.660575
14.621717	0.1	7.754425
14.623383	0.1	7.847878
14.625050	0.1	7.940554
14.626717	0.1	8.030282
14.628383	0.1	8.115438
14.630050	0.1	8.196239
14.631717	0.1	8.273735
14.633383	0.1	8.348925
14.635050	0.1	8.422337
14.636717	0.1	8.493667
14.638383	0.1	8.562207
14.640050	0.1	8.627349
14.641717	0.1	8.688462
14.643383	0.1	8.745142
14.645050	0.1	8.797771
14.646717	0.1	8.847318
14.648383	0.1	8.894326
14.650050	0.1	8.938359
14.651717	0.1	8.978960
14.653383	0.1	9.016572
14.655050	0.1	9.051561
14.656717	0.1	9.083035
14.658383	0.1	9.109899
14.660050	0.1	9.132735
14.661717	0.1	9.153318
14.663383	0.1	9.173132
14.665050	0.1	9.193015
14.666717	0.1	9.212899
14.668383	0.1	9.231577
14.670050	0.1	9.247353
14.671717	0.1	9.258674
14.673383	0.1	9.265062
14.675050	0.1	9.267568
14.676717	0.1	9.267814
14.678383	0.1	9.266888
14.680050	0.1	9.264927
14.681717	0.1	9.261956
14.683383	0.1	9.259488
14.685050	0.1	9.259824
14.686717	0.1	9.263656
14.688383	0.1	9.269854
14.690050	0.1	9.277146
14.691717	0.1	9.284941
14.693383	0.1	9.293286
14.695050	0.1	9.302925
14.696717	0.1	9.314907
14.698383	0.1	9.329771
14.700050	0.1	9.347354
14.701717	0.1	9.367578
14.703383	0.1	9.390768
14.705050	0.1	9.417282
14.706717	0.1	9.447471
14.708383	0.1	9.482037
14.710050	0.1	9.522010
14.711717	0.1	9.568012
14.713383	0.1	9.619659
14.715050	0.1	9.676302
14.716717	0.1	9.738449
14.718383	0.1	9.807781
14.720050	0.1	9.886171
14.721717	0.1	9.974609
14.723383	0.1	10.072608
14.725050	0.1	10.179086
14.726717	0.1	10.293857
14.728383	0.1	10.417299
14.730050	0.1	10.549510
14.731717	0.1	10.690838
14.733383	0.1	10.842024
14.735050	0.1	11.003017
14.736717	0.1	11.173165
14.738383	0.1	11.352319
14.740050	0.1	11.540628
14.741717	0.1	11.737323
14.743383	0.1	11.940817
14.745050	0.1	12.150323
14.746717	0.1	12.366264
14.748383	0.1	12.588869
14.750050	0.1	12.818198
14.751717	0.1	13.055247
14.753383	0.1	13.301098
14.755050	0.1	13.555656
14.756717	0.1	13.817968
14.758383	0.1	14.086054
14.760050	0.1	14.357213
14.761717	0.1	14.630030
14.763383	0.1	14.904584
14.765050	0.1	15.180022
14.766717	0.1	15.453859
14.768383	0.1	15.723729
14.770050	0.1	15.988429
14.771717	0.1	16.247919
14.773383	0.1	16.503343
14.775050	0.1	16.756174
14.776717	0.1	17.006360
14.778383	0.1	17.251628
14.780050	0.1	17.488981
14.781717	0.1	17.716731
14.783383	0.1	17.934483
14.785050	0.1	18.141582
14.786717	0.1	18.336661
14.788383	0.1	18.518320
14.790050	0.1	18.685879
14.791717	0.1	18.840288
14.793383	0.1	18.983898
14.795050	0.1	19.118264
14.796717	0.1	19.242736
14.798383	0.1	19.355561
14.800050	0.1	19.455105
14.801717	0.1	19.539343
14.803383	0.1	19.606338
14.805050	0.1	19.656746
14.806717	0.1	19.694231
14.808383	0.1	19.722548
14.810050	0.1	19.743810
14.811717	0.1	19.759191
14.813383	0.1	19.768630
14.815050	0.1	19.769343
14.816717	0.1	19.757375
14.818383	0.1	19.731321
14.820050	0.1	19.693025
14.821717	0.1	19.645090
14.823383	0.1	19.589402
14.825050	0.1	19.527678
14.826717	0.1	19.461275
14.828383	0.1	19.389899
14.830050	0.1	19.312282
14.831717	0.1	19.228542
14.833383	0.1	19.140425
14.835050	0.1	19.049593
14.836717	0.1	18.956279
14.838383	0.1	18.859082
14.840050	0.1	18.756231
14.841717	0.1	18.647290
14.843383	0.1	18.532840
14.845050	0.1	18.412853
14.846717	0.1	18.286733
14.848383	0.1	18.154616
14.850050	0.1	18.017581
14.851717	0.1	17.876653
14.853383	0.1	17.731837
14.855050	0.1	17.581992
14.856717	0.1	17.425423
14.858383	0.1	17.261566
14.860050	0.1	17.092233
14.861717	0.1	16.919980
14.863383	0.1	16.745548
14.865050	0.1	16.568345
14.866717	0.1	16.387953
14.868383	0.1	16.203444
14.870050	0.1	16.012699
14.871717	0.1	15.814062
14.873383	0.1	15.608128
14.875050	0.1	15.397184
14.876717	0.1	15.182928
14.878383	0.1	14.965422
14.880050	0.1	14.744550
14.881717	0.1	14.521428
14.883383	0.1	14.297212
14.885050	0.1	14.071567
14.886717	0.1	13.843239
14.888383	0.1	13.611540
14.890050	0.1	13.377150
14.891717	0.1	13.142112
14.893383	0.1	12.908690
14.895050	0.1	12.677796
14.896717	0.1	12.449208
14.898383	0.1	12.222999
14.900050	0.1	11.999328
14.901717	0.1	11.777557
14.903383	0.1	11.557150
14.905050	0.1	11.338727
14.906717	0.1	11.123819
14.908383	0.1	10.914775
14.910050	0.1	10.714401
14.911717	0.1	10.524187
14.913383	0.1	10.343329
14.915050	0.1	10.170210
14.916717	0.1	10.004267
14.918383	0.1	9.846487
14.920050	0.1	9.698519
14.921717	0.1	9.561549
14.923383	0.1	9.435699
14.925050	0.1	9.320462
14.926717	0.1	9.215851
14.928383	0.1	9.122589
14.930050	0.1	9.040735
14.931717	0.1	8.969381
14.933383	0.1	8.907937
14.935050	0.1	8.856435
14.936717	0.1	8.814717
14.938383	0.1	8.782544
14.940050	0.1	8.760281
14.941717	0.1	8.748951
14.943383	0.1	8.749380
14.945050	0.1	8.761352
14.946717	0.1	8.784034
14.948383	0.1	8.816919
14.950050	0.1	8.859644
14.951717	0.1	8.911444
14.953383	0.1	8.971472
14.955050	0.1	9.039519
14.956717	0.1	9.115818
14.958383	0.1	9.200377
14.960050	0.1	9.292727
14.961717	0.1	9.392230
14.963383	0.1	9.498219
14.965050	0.1	9.609642
14.966717	0.1	9.724754
14.968383	0.1	9.842180
14.970050	0.1	9.961943
14.971717	0.1	10.085008
14.973383	0.1	10.211892
14.975050	0.1	10.341587
14.976717	0.1	10.472406
14.978383	0.1	10.603685
14.980050	0.1	10.735542
14.981717	0.1	10.867836
14.983383	0.1	11.000363
14.985050	0.1	11.132723
14.986717	0.1	11.263406
14.988383	0.1	11.390387
14.990050	0.1	11.512907
14.991717	0.1	11.631628
14.993383	0.1	11.747153
14.995050	0.1	11.859583
14.996717	0.1	11.968841
14.998383	0.1	12.074471
15.000050	0.1	12.175124
15.001717	0.1	12.268792
15.003383	0.1	12.354241
15.005050	0.1	12.431932
15.006717	0.1	12.503327
15.008383	0.1	12.569875
15.010050	0.1	12.632543
15.011717	0.1	12.691212
15.013383	0.1	12.744050
15.015050	0.1	12.788628
15.016717	0.1	12.823921
15.018383	0.1	12.850515
15.020050	0.1	12.869532
15.021717	0.1	12.882194
15.023383	0.1	12.889560
15.025050	0.1	12.891917
15.026717	0.1	12.889057
15.028383	0.1	12.880764
15.030050	0.1	12.866496
15.031717	0.1	12.845672
15.033383	0.1	12.818584
15.035050	0.1	12.786551
15.036717	0.1	12.751017
15.038383	0.1	12.711948
15.040050	0.1	12.667291
15.041717	0.1	12.614438
15.043383	0.1	12.552287
15.045050	0.1	12.482437
15.046717	0.1	12.408015
15.048383	0.1	12.331372
15.050050	0.1	12.253043
15.051717	0.1	12.171809
15.053383	0.1	12.085564
15.055050	0.1	11.993120
15.056717	0.1	11.895043
15.058383	0.1	11.792653
15.060050	0.1	11.687023
15.061717	0.1	11.578887
15.063383	0.1	11.469466
15.065050	0.1	11.360040
15.066717	0.1	11.250144
15.068383	0.1	11.138180
15.070050	0.1	11.023823
15.071717	0.1	10.907650
15.073383	0.1	10.789540
15.075050	0.1	10.669306
15.076717	0.1	10.547703
15.078383	0.1	10.425905
15.080050	0.1	10.305149
15.081717	0.1	10.186397
15.083383	0.1	10.069981
15.085050	0.1	9.956216
15.086717	0.1	9.845137
15.088383	0.1	9.735408
15.090050	0.1	9.625661
15.091717	0.1	9.516631
15.093383	0.1	9.410083
15.095050	0.1	9.306832
15.096717	0.1	9.207088
15.098383	0.1	9.110942
15.100050	0.1	9.018206
15.101717	0.1	8.928822
15.103383	0.1	8.842815
15.105050	0.1	8.759513
15.106717	0.1	8.678632
15.108383	0.1	8.602161
15.110050	0.1	8.533201
15.111717	0.1	8.472637
15.113383	0.1	8.418448
15.115050	0.1	8.368166
15.116717	0.1	8.320790
15.118383	0.1	8.276934
15.120050	0.1	8.237916
15.121717	0.1	8.204309
15.123383	0.1	8.175448
15.125050	0.1	8.150321
15.126717	0.1	8.128830
15.128383	0.1	8.111880
15.130050	0.1	8.100327
15.131717	0.1	8.094474
15.133383	0.1	8.094758
15.135050	0.1	8.101473
15.136717	0.1	8.113743
15.138383	0.1	8.130344
15.140050	0.1	8.151359
15.141717	0.1	8.177860
15.143383	0.1	8.210475
15.145050	0.1	8.249050
15.146717	0.1	8.292915
15.148383	0.1	8.340520
15.150050	0.1	8.389554
15.151717	0.1	8.438863
15.153383	0.1	8.489927
15.155050	0.1	8.545443
15.156717	0.1	8.606673
15.158383	0.1	8.672825
15.160050	0.1	8.742679
15.161717	0.1	8.815718
15.163383	0.1	8.891891
15.165050	0.1	8.970578
15.166717	0.1	9.050509
15.168383	0.1	9.131362
15.170050	0.1	9.214464
15.171717	0.1	9.301067
15.173383	0.1	9.390647
15.175050	0.1	9.481758
15.176717	0.1	9.574001
15.178383	0.1	9.668232
15.180050	0.1	9.765290
15.181717	0.1	9.864867
15.183383	0.1	9.965822
15.185050	0.1	10.067313
15.186717	0.1	10.168976
15.188383	0.1	10.270523
15.190050	0.1	10.371865
15.191717	0.1	10.473025
15.193383	0.1	10.573477
15.195050	0.1	10.671397
15.196717	0.1	10.764934
15.198383	0.1	10.854555
15.200050	0.1	10.942281
15.201717	0.1	11.029001
15.203383	0.1	11.114259
15.205050	0.1	11.197426
15.206717	0.1	11.277301
15.208383	0.1	11.351742
15.210050	0.1	11.418886
15.211717	0.1	11.478495
15.213383	0.1	11.532265
15.215050	0.1	11.582966
15.216717	0.1	11.632796
15.218383	0.1	11.682068
15.220050	0.1	11.729416
15.221717	0.1	11.772546
15.223383	0.1	11.808877
15.225050	0.1	11.836472
15.226717	0.1	11.854870
15.228383	0.1	11.865278
15.230050	0.1	11.869967
15.231717	0.1	11.871066
15.233383	0.1	11.869445
15.235050	0.1	11.864617
15.236717	0.1	11.855462
15.238383	0.1	11.840849
15.240050	0.1	11.820272
15.241717	0.1	11.794185
15.243383	0.1	11.762995
15.245050	0.1	11.726185
15.246717	0.1	11.683530
15.248383	0.1	11.635995
15.250050	0.1	11.584191
15.251717	0.1	11.527380
15.253383	0.1	11.465009
15.255050	0.1	11.397623
15.256717	0.1	11.325344
15.258383	0.1	11.247322
15.260050	0.1	11.163685
15.261717	0.1	11.076531
15.263383	0.1	10.988140
15.265050	0.1	10.899440
15.266717	0.1	10.810196
15.268383	0.1	10.718815
15.270050	0.1	10.622940
15.271717	0.1	10.522003
15.273383	0.1	10.417840
15.275050	0.1	10.312293
15.276717	0.1	10.205633
15.278383	0.1	10.097283
15.280050	0.1	9.987135
15.281717	0.1	9.875903
15.283383	0.1	9.763828
15.285050	0.1	9.650225
15.286717	0.1	9.534932
15.288383	0.1	9.418768
15.290050	0.1	9.302222
15.291717	0.1	9.184936
15.293383	0.1	9.066621
15.295050	0.1	8.947328
15.296717	0.1	8.827802
15.298383	0.1	8.710292
15.300050	0.1	8.597458
15.301717	0.1	8.489960
15.303383	0.1	8.386737
15.305050	0.1	8.286708
15.306717	0.1	8.188640
15.308383	0.1	8.090874
15.310050	0.1	7.993206
15.311717	0.1	7.897490
15.313383	0.1	7.805927
15.315050	0.1	7.720226
15.316717	0.1	7.641637
15.318383	0.1	7.570051
15.320050	0.1	7.503727
15.321717	0.1	7.440187
15.323383	0.1	7.377118
15.325050	0.1	7.313727
15.326717	0.1	7.251920
15.328383	0.1	7.195044
15.330050	0.1	7.145153
15.331717	0.1	7.101842
15.333383	0.1	7.063840
15.335050	0.1	7.030922
15.336717	0.1	7.003392
15.338383	0.1	6.980454
15.340050	0.1	6.960891
15.341717	0.1	6.944709
15.343383	0.1	6.932812
15.345050	0.1	6.926046
15.346717	0.1	6.925086
15.348383	0.1	6.929594
15.350050	0.1	6.937552
15.351717	0.1	6.947150
15.353383	0.1	6.958377
15.355050	0.1	6.972193
15.356717	0.1	6.989948
15.358383	0.1	7.013306
15.360050	0.1	7.043048
15.361717	0.1	7.078536
15.363383	0.1	7.118722
15.365050	0.1	7.162755
15.366717	0.1	7.209778
15.368383	0.1	7.259366
15.370050	0.1	7.312079
15.371717	0.1	7.368904
15.373383	0.1	7.430576
15.375050	0.1	7.498022
15.376717	0.1	7.572463
15.378383	0.1	7.654233
15.380050	0.1	7.742173
15.381717	0.1	7.834830
15.383383	0.1	7.931916
15.385050	0.1	8.033980
15.386717	0.1	8.140304
15.388383	0.1	8.248915
15.390050	0.1	8.359579
15.391717	0.1	8.474947
15.393383	0.1	8.598357
15.395050	0.1	8.731545
15.396717	0.1	8.874144
15.398383	0.1	9.025140
15.400050	0.1	9.184810
15.401717	0.1	9.354246
15.403383	0.1	9.533740
15.405050	0.1	9.722901
15.406717	0.1	9.921943
15.408383	0.1	10.132142
15.410050	0.1	10.355380
15.411717	0.1	10.593338
15.413383	0.1	10.846322
15.415050	0.1	11.113393
15.416717	0.1	11.393963
15.418383	0.1	11.688676
15.420050	0.1	11.999025
15.421717	0.1	12.326706
15.423383	0.1	12.673317
15.425050	0.1	13.040402
15.426717	0.1	13.429001
15.428383	0.1	13.839114
15.430050	0.1	14.271033
15.431717	0.1	14.726594
15.433383	0.1	15.207902
15.435050	0.1	15.715826
15.436717	0.1	16.250843
15.438383	0.1	16.814312
15.440050	0.1	17.407998
15.441717	0.1	18.032864
15.443383	0.1	18.689223
15.445050	0.1	19.378122
15.446717	0.1	20.101676
15.448383	0.1	20.861453
15.450050	0.1	21.657469
15.451717	0.1	22.489196
15.453383	0.1	23.357002
15.455050	0.1	24.262513
15.456717	0.1	25.207680
15.458383	0.1	26.194113
15.460050	0.1	27.223327
15.461717	0.1	28.296569
15.463383	0.1	29.414152
15.465050	0.1	30.575972
15.466717	0.1	31.782975
15.468383	0.1	33.037248
15.470050	0.1	34.340578
15.471717	0.1	35.693720
15.473383	0.1	37.096823
15.475050	0.1	38.549891
15.476717	0.1	40.052980
15.478383	0.1	41.606654
15.480050	0.1	43.212255
15.481717	0.1	44.871327
15.483383	0.1	46.584988
15.485050	0.1	48.354324
15.486717	0.1	50.181286
15.488383	0.1	52.068308
15.490050	0.1	54.016979
15.491717	0.1	56.028124
15.493383	0.1	58.102850
15.495050	0.1	60.242452
15.496717	0.1	62.447870
15.498383	0.1	64.720404
15.500050	0.1	67.062290
15.501717	0.1	69.476431
15.503383	0.1	71.966495
15.505050	0.1	74.536908
15.506717	0.1	77.191978
15.508383	0.1	79.935179
15.510050	0.1	82.769189
15.511717	0.1	85.696676
15.513383	0.1	88.721374
15.515050	0.1	91.848476
15.516717	0.1	95.083639
15.518383	0.1	98.432391
15.520050	0.1	101.900618
15.521717	0.1	105.494037
15.523383	0.1	109.217949
15.525050	0.1	113.078947
15.526717	0.1	117.085050
15.528383	0.1	121.243280
15.530050	0.1	125.558344
15.531717	0.1	130.034117
15.533383	0.1	134.675214
15.535050	0.1	139.486860
15.536717	0.1	144.474264
15.538383	0.1	149.641745
15.540050	0.1	154.991858
15.541717	0.1	160.525325
15.543383	0.1	166.240805
15.545050	0.1	172.134140
15.546717	0.1	178.199196
15.548383	0.1	184.429321
15.550050	0.1	190.816675
15.551717	0.1	197.350462
15.553383	0.1	204.016208
15.555050	0.1	210.796278
15.556717	0.1	217.670128
15.558383	0.1	224.614153
15.560050	0.1	231.603221
15.561717	0.1	238.613412
15.563383	0.1	245.621545
15.565050	0.1	252.601789
15.566717	0.1	259.525297
15.568383	0.1	266.362010
15.570050	0.1	273.080212
15.571717	0.1	279.646460
15.573383	0.1	286.027938
15.575050	0.1	292.194351
15.576717	0.1	298.118028
15.578383	0.1	303.773252
15.580050	0.1	309.135807
15.581717	0.1	314.183780
15.583383	0.1	318.898727
15.585050	0.1	323.266336
15.586717	0.1	327.275782
15.588383	0.1	330.916373
15.590050	0.1	334.175178
15.591717	0.1	337.040653
15.593383	0.1	339.508150
15.595050	0.1	341.580073
15.596717	0.1	343.261850
15.598383	0.1	344.559392
15.600050	0.1	345.479949
15.601717	0.1	346.033718
15.603383	0.1	346.232090
15.605050	0.1	346.084247
15.606717	0.1	345.598627
15.608383	0.1	344.788176
15.610050	0.1	343.670650
15.611717	0.1	342.263221
15.613383	0.1	340.581094
15.615050	0.1	338.640786
15.616717	0.1	336.460336
15.618383	0.1	334.056118
15.620050	0.1	331.441528
15.621717	0.1	328.628458
15.623383	0.1	325.629455
15.625050	0.1	322.459555
15.626717	0.1	319.135515
15.628383	0.1	315.672905
15.630050	0.1	312.084868
15.631717	0.1	308.381967
15.633383	0.1	304.572997
15.635050	0.1	300.667058
15.636717	0.1	296.673528
15.638383	0.1	292.600966
15.640050	0.1	288.458229
15.641717	0.1	284.255264
15.643383	0.1	280.001099
15.645050	0.1	275.702006
15.646717	0.1	271.362989
15.648383	0.1	266.990364
15.650050	0.1	262.591439
15.651717	0.1	258.172788
15.653383	0.1	253.740303
15.655050	0.1	249.299729
15.656717	0.1	244.855900
15.658383	0.1	240.412746
15.660050	0.1	235.974342
15.661717	0.1	231.543929
15.663383	0.1	227.122372
15.665050	0.1	222.710120
15.666717	0.1	218.310356
15.668383	0.1	213.928130
15.670050	0.1	209.567077
15.671717	0.1	205.229088
15.673383	0.1	200.916548
15.675050	0.1	196.633367
15.676717	0.1	192.383831
15.678383	0.1	188.171282
15.680050	0.1	183.998766
15.681717	0.1	179.868872
15.683383	0.1	175.780938
15.685050	0.1	171.731967
15.686717	0.1	167.721952
15.688383	0.1	163.755501
15.690050	0.1	159.838782
15.691717	0.1	155.976708
15.693383	0.1	152.171375
15.695050	0.1	148.421792
15.696717	0.1	144.725908
15.698383	0.1	141.083393
15.700050	0.1	137.496540
15.701717	0.1	133.968736
15.703383	0.1	130.502693
15.705050	0.1	127.099878
15.706717	0.1	123.760738
15.708383	0.1	120.484922
15.710050	0.1	117.271487
15.711717	0.1	114.119556
15.713383	0.1	111.029009
15.715050	0.1	108.000324
15.716717	0.1	105.034351
15.718383	0.1	102.132401
15.720050	0.1	99.295392
15.721717	0.1	96.522356
15.723383	0.1	93.811615
15.725050	0.1	91.164056
15.726717	0.1	88.582793
15.728383	0.1	86.068669
15.730050	0.1	83.619165
15.731717	0.1	81.232186
15.733383	0.1	78.908112
15.735050	0.1	76.648053
15.736717	0.1	74.452329
15.738383	0.1	72.320760
15.740050	0.1	70.252558
15.741717	0.1	68.245223
15.743383	0.1	66.294991
15.745050	0.1	64.398800
15.746717	0.1	62.555610
15.748383	0.1	60.766120
15.750050	0.1	59.031337
15.751717	0.1	57.351487
15.753383	0.1	55.725975
15.755050	0.1	54.154000
15.756717	0.1	52.635623
15.758383	0.1	51.171272
15.760050	0.1	49.759303
15.761717	0.1	48.395707
15.763383	0.1	47.076447
15.765050	0.1	45.799431
15.766717	0.1	44.565206
15.768383	0.1	43.375636
15.770050	0.1	42.231190
15.771717	0.1	41.129692
15.773383	0.1	40.067602
15.775050	0.1	39.042491
15.776717	0.1	38.053831
15.778383	0.1	37.101614
15.780050	0.1	36.185277
15.781717	0.1	35.303831
15.783383	0.1	34.456295
15.785050	0.1	33.641094
15.786717	0.1	32.855929
15.788383	0.1	32.099667
15.790050	0.1	31.373012
15.791717	0.1	30.675801
15.793383	0.1	30.005709
15.795050	0.1	29.360605
15.796717	0.1	28.740051
15.798383	0.1	28.143805
15.800050	0.1	27.570413
15.801717	0.1	27.018185
15.803383	0.1	26.486767
15.805050	0.1	25.976547
15.806717	0.1	25.486792
15.808383	0.1	25.015753
15.810050	0.1	24.562865
15.811717	0.1	24.129273
15.813383	0.1	23.715394
15.815050	0.1	23.319195
15.816717	0.1	22.937921
15.818383	0.1	22.570244
15.820050	0.1	22.215867
15.821717	0.1	21.874569
15.823383	0.1	21.546464
15.825050	0.1	21.232036
15.826717	0.1	20.931251
15.828383	0.1	20.643584
15.830050	0.1	20.368248
15.831717	0.1	20.103524
15.833383	0.1	19.847425
15.835050	0.1	19.599232
15.836717	0.1	19.359197
15.838383	0.1	19.127526
15.840050	0.1	18.904530
15.841717	0.1	18.690624
15.843383	0.1	18.485207
15.845050	0.1	18.286789
15.846717	0.1	18.095090
15.848383	0.1	17.911317
15.850050	0.1	17.735902
15.851717	0.1	17.567147
15.853383	0.1	17.402326
15.855050	0.1	17.239712
15.856717	0.1	17.080023
15.858383	0.1	16.925861
15.860050	0.1	16.779192
15.861717	0.1	16.639871
15.863383	0.1	16.506868
15.865050	0.1	16.379706
15.866717	0.1	16.257907
15.868383	0.1	16.140076
15.870050	0.1	16.024937
15.871717	0.1	15.912745
15.873383	0.1	15.804288
15.875050	0.1	15.699384
15.876717	0.1	15.597674
15.878383	0.1	15.499326
15.880050	0.1	15.404639
15.881717	0.1	15.314170
15.883383	0.1	15.228796
15.885050	0.1	15.148763
15.886717	0.1	15.073065
15.888383	0.1	15.000068
15.890050	0.1	14.928337
15.891717	0.1	14.857026
15.893383	0.1	14.786366
15.895050	0.1	14.718194
15.896717	0.1	14.655185
15.898383	0.1	14.598705
15.900050	0.1	14.547310
15.901717	0.1	14.497801
15.903383	0.1	14.447691
15.905050	0.1	14.396878
15.906717	0.1	14.347644
15.908383	0.1	14.303210
15.910050	0.1	14.265198
15.911717	0.1	14.232160
15.913383	0.1	14.201161
15.915050	0.1	14.170762
15.916717	0.1	14.141025
15.918383	0.1	14.111544
15.920050	0.1	14.081849
15.921717	0.1	14.053583
15.923383	0.1	14.030286
15.925050	0.1	14.014165
15.926717	0.1	14.004186
15.928383	0.1	13.997895
15.930050	0.1	13.993690
15.931717	0.1	13.991208
15.933383	0.1	13.990728
15.935050	0.1	13.992428
15.936717	0.1	13.996102
15.938383	0.1	14.001313
15.940050	0.1	14.007315
15.941717	0.1	14.013518
15.943383	0.1	14.020763
15.945050	0.1	14.031525
15.946717	0.1	14.047832
15.948383	0.1	14.069313
15.950050	0.1	14.094557
15.951717	0.1	14.122925
15.953383	0.1	14.153593
15.955050	0.1	14.185472
15.956717	0.1	14.219321
15.958383	0.1	14.257412
15.960050	0.1	14.300896
15.961717	0.1	14.348836
15.963383	0.1	14.398866
15.965050	0.1	14.448185
15.966717	0.1	14.494667
15.968383	0.1	14.538178
15.970050	0.1	14.581443
15.971717	0.1	14.628344
15.973383	0.1	14.680671
15.975050	0.1	14.737421
15.976717	0.1	14.796993
15.978383	0.1	14.858595
15.980050	0.1	14.921795
15.981717	0.1	14.986498
15.983383	0.1	15.053255
15.985050	0.1	15.122164
15.986717	0.1	15.192102
15.988383	0.1	15.261755
15.990050	0.1	15.330534
15.991717	0.1	15.398841
15.993383	0.1	15.468029
15.995050	0.1	15.539019
15.996717	0.1	15.611257
15.998383	0.1	15.683514
16.000050	0.1	15.754849
16.001717	0.1	15.824870
16.003383	0.1	15.893974
16.005050	0.1	15.962860
16.006717	0.1	16.031479
16.008383	0.1	16.099093
16.010050	0.1	16.165264
16.011717	0.1	16.230466
16.013383	0.1	16.296124
16.015050	0.1	16.364185
16.016717	0.1	16.435445
16.018383	0.1	16.508051
16.020050	0.1	16.578934
16.021717	0.1	16.646194
16.023383	0.1	16.709110
16.025050	0.1	16.768067
16.026717	0.1	16.824524
16.028383	0.1	16.879137
16.030050	0.1	16.930825
16.031717	0.1	16.978662
16.033383	0.1	17.023375
16.035050	0.1	17.066505
16.036717	0.1	17.109234
16.038383	0.1	17.151749
16.040050	0.1	17.192992
16.041717	0.1	17.231405
16.043383	0.1	17.266078
16.045050	0.1	17.296956
16.046717	0.1	17.324216
16.048383	0.1	17.347736
16.050050	0.1	17.367145
16.051717	0.1	17.382018
16.053383	0.1	17.392086
16.055050	0.1	17.397790
16.056717	0.1	17.400375
16.058383	0.1	17.400966
16.060050	0.1	17.399462
16.061717	0.1	17.394619
16.063383	0.1	17.384873
16.065050	0.1	17.368817
16.066717	0.1	17.345636
16.068383	0.1	17.316048
16.070050	0.1	17.281678
16.071717	0.1	17.242786
16.073383	0.1	17.198422
16.075050	0.1	17.149085
16.076717	0.1	17.097020
16.078383	0.1	17.043720
16.080050	0.1	16.988805
16.081717	0.1	16.931286
16.083383	0.1	16.871016
16.085050	0.1	16.808701
16.086717	0.1	16.744798
16.088383	0.1	16.678795
16.090050	0.1	16.609496
16.091717	0.1	16.536149
16.093383	0.1	16.459264
16.095050	0.1	16.379780
16.096717	0.1	16.297777
16.098383	0.1	16.212612
16.100050	0.1	16.124388
16.101717	0.1	16.034776
16.103383	0.1	15.946059
16.105050	0.1	15.859613
16.106717	0.1	15.775352
16.108383	0.1	15.692231
16.110050	0.1	15.609241
16.111717	0.1	15.526433
16.113383	0.1	15.444225
16.115050	0.1	15.362399
16.116717	0.1	15.281285
16.118383	0.1	15.202449
16.120050	0.1	15.127473
16.121717	0.1	15.057400
16.123383	0.1	14.992380
16.125050	0.1	14.931057
16.126717	0.1	14.871038
16.128383	0.1	14.810688
16.130050	0.1	14.750334
16.131717	0.1	14.691446
16.133383	0.1	14.635688
16.135050	0.1	14.584721
16.136717	0.1	14.539501
16.138383	0.1	14.499477
16.140050	0.1	14.463090
16.141717	0.1	14.429335
16.143383	0.1	14.398382
16.145050	0.1	14.370489
16.146717	0.1	14.345804
16.148383	0.1	14.325292
16.150050	0.1	14.309697
16.151717	0.1	14.298167
16.153383	0.1	14.289222
16.155050	0.1	14.281799
16.156717	0.1	14.275257
16.158383	0.1	14.269692
16.160050	0.1	14.266032
16.161717	0.1	14.265347
16.163383	0.1	14.267885
16.165050	0.1	14.272998
16.166717	0.1	14.280430
16.168383	0.1	14.290805
16.170050	0.1	14.304584
16.171717	0.1	14.321734
16.173383	0.1	14.341823
16.175050	0.1	14.364235
16.176717	0.1	14.388626
16.178383	0.1	14.414238
16.180050	0.1	14.439756
16.181717	0.1	14.465353
16.183383	0.1	14.492944
16.185050	0.1	14.523729
16.186717	0.1	14.557447
16.188383	0.1	14.593303
16.190050	0.1	14.629615
16.191717	0.1	14.664163
16.193383	0.1	14.696633
16.195050	0.1	14.729216
16.196717	0.1	14.764294
16.198383	0.1	14.803140
16.200050	0.1	14.845803
16.201717	0.1	14.891261
16.203383	0.1	14.938172
16.205050	0.1	14.985185
16.206717	0.1	15.031090
16.208383	0.1	15.076157
16.210050	0.1	15.122392
16.211717	0.1	15.171329
16.213383	0.1	15.222565
16.215050	0.1	15.274514
16.216717	0.1	15.325537
16.218383	0.1	15.374892
16.220050	0.1	15.423289
16.221717	0.1	15.472169
16.223383	0.1	15.522628
16.225050	0.1	15.574889
16.226717	0.1	15.628380
16.228383	0.1	15.683249
16.230050	0.1	15.740707
16.231717	0.1	15.800344
16.233383	0.1	15.859399
16.235050	0.1	15.916028
16.236717	0.1	15.970953
16.238383	0.1	16.025980
16.240050	0.1	16.082800
16.241717	0.1	16.141948
16.243383	0.1	16.202228
16.245050	0.1	16.262219
16.246717	0.1	16.321070
16.248383	0.1	16.377950
16.250050	0.1	16.433080
16.251717	0.1	16.488093
16.253383	0.1	16.543907
16.255050	0.1	16.600098
16.256717	0.1	16.657007
16.258383	0.1	16.716537
16.260050	0.1	16.779848
16.261717	0.1	16.845618
16.263383	0.1	16.911123
16.265050	0.1	16.973908
16.266717	0.1	17.033010
16.268383	0.1	17.089113
16.270050	0.1	17.143404
16.271717	0.1	17.196857
16.273383	0.1	17.250590
16.275050	0.1	17.305668
16.276717	0.1	17.362260
16.278383	0.1	17.419858
16.280050	0.1	17.477996
16.281717	0.1	17.536161
16.283383	0.1	17.593931
16.285050	0.1	17.651576
16.286717	0.1	17.709499
16.288383	0.1	17.767129
16.290050	0.1	17.823880
16.291717	0.1	17.880909
16.293383	0.1	17.940141
16.295050	0.1	18.001222
16.296717	0.1	18.062172
16.298383	0.1	18.122583
16.300050	0.1	18.183435
16.301717	0.1	18.244907
16.303383	0.1	18.305928
16.305050	0.1	18.364922
16.306717	0.1	18.421365
16.308383	0.1	18.476839
16.310050	0.1	18.533575
16.311717	0.1	18.592477
16.313383	0.1	18.653469
16.315050	0.1	18.716431
16.316717	0.1	18.780488
16.318383	0.1	18.843799
16.320050	0.1	18.905341
16.321717	0.1	18.966217
16.323383	0.1	19.028839
16.325050	0.1	19.095014
16.326717	0.1	19.164458
16.328383	0.1	19.235145
16.330050	0.1	19.305036
16.331717	0.1	19.373177
16.333383	0.1	19.439394
16.335050	0.1	19.503571
16.336717	0.1	19.565723
16.338383	0.1	19.626794
16.340050	0.1	19.688820
16.341717	0.1	19.753384
16.343383	0.1	19.820328
16.345050	0.1	19.888496
16.346717	0.1	19.956953
16.348383	0.1	20.025251
16.350050	0.1	20.093783
16.351717	0.1	20.163464
16.353383	0.1	20.234683
16.355050	0.1	20.307433
16.356717	0.1	20.381757
16.358383	0.1	20.457581
16.360050	0.1	20.534489
16.361717	0.1	20.611696
16.363383	0.1	20.688232
16.365050	0.1	20.763474
16.366717	0.1	20.837728
16.368383	0.1	20.911945
16.370050	0.1	20.986488
16.371717	0.1	21.061073
16.373383	0.1	21.135802
16.375050	0.1	21.211337
16.376717	0.1	21.288088
16.378383	0.1	21.365499
16.380050	0.1	21.442580
16.381717	0.1	21.519493
16.383383	0.1	21.597692
16.385050	0.1	21.678000
16.386717	0.1	21.759723
16.388383	0.1	21.841493
16.390050	0.1	21.922574
16.391717	0.1	22.003492
16.393383	0.1	22.085169
16.395050	0.1	22.167792
16.396717	0.1	22.251266
16.398383	0.1	22.336384
16.400050	0.1	22.424441
16.401717	0.1	22.515389
16.403383	0.1	22.607152
16.405050	0.1	22.697197
16.406717	0.1	22.784793
16.408383	0.1	22.871690
16.410050	0.1	22.960338
16.411717	0.1	23.051766
16.413383	0.1	23.145243
16.415050	0.1	23.239390
16.416717	0.1	23.333337
16.418383	0.1	23.426628
16.420050	0.1	23.518601
16.421717	0.1	23.609079
16.423383	0.1	23.699002
16.425050	0.1	23.789722
16.426717	0.1	23.882566
16.428383	0.1	23.978492
16.430050	0.1	24.077171
16.431717	0.1	24.176938
16.433383	0.1	24.276287
16.435050	0.1	24.375133
16.436717	0.1	24.474347
16.438383	0.1	24.574236
16.440050	0.1	24.674335
16.441717	0.1	24.774363
16.443383	0.1	24.874466
16.445050	0.1	24.974872
16.446717	0.1	25.075912
16.448383	0.1	25.178259
16.450050	0.1	25.282395
16.451717	0.1	25.387574
16.453383	0.1	25.492031
16.455050	0.1	25.594458
16.456717	0.1	25.695306
16.458383	0.1	25.796685
16.460050	0.1	25.900486
16.461717	0.1	26.006792
16.463383	0.1	26.114713
16.465050	0.1	26.223613
16.466717	0.1	26.333355
16.468383	0.1	26.443992
16.470050	0.1	26.554684
16.471717	0.1	26.663640
16.473383	0.1	26.770597
16.475050	0.1	26.877811
16.476717	0.1	26.987563
16.478383	0.1	27.100737
16.480050	0.1	27.217339
16.481717	0.1	27.336278
16.483383	0.1	27.455636
16.485050	0.1	27.574538
16.486717	0.1	27.693431
16.488383	0.1	27.812384
16.490050	0.1	27.930993
16.491717	0.1	28.049550
16.493383	0.1	28.168447
16.495050	0.1	28.287442
16.496717	0.1	28.407057
16.498383	0.1	28.528776
16.500050	0.1	28.653061
16.501717	0.1	28.779046
16.503383	0.1	28.906208
16.505050	0.1	29.034955
16.506717	0.1	29.165777
16.508383	0.1	29.298048
16.510050	0.1	29.429854
16.511717	0.1	29.559988
16.513383	0.1	29.689334
16.515050	0.1	29.819454
16.516717	0.1	29.951669
16.518383	0.1	30.087349
16.520050	0.1	30.226684
16.521717	0.1	30.368208
16.523383	0.1	30.511189
16.525050	0.1	30.656820
16.526717	0.1	30.805888
16.528383	0.1	30.957051
16.530050	0.1	31.108661
16.531717	0.1	31.260899
16.533383	0.1	31.415317
16.535050	0.1	31.572715
16.536717	0.1	31.731739
16.538383	0.1	31.890054
16.540050	0.1	32.047569
16.541717	0.1	32.207239
16.543383	0.1	32.371930
16.545050	0.1	32.541873
16.546717	0.1	32.715467
16.548383	0.1	32.890704
16.550050	0.1	33.065784
16.551717	0.1	33.239825
16.553383	0.1	33.413214
16.555050	0.1	33.586756
16.556717	0.1	33.761100
16.558383	0.1	33.936603
16.560050	0.1	34.113489
16.561717	0.1	34.292825
16.563383	0.1	34.476286
16.565050	0.1	34.664683
16.566717	0.1	34.858240
16.568383	0.1	35.056849
16.570050	0.1	35.259114
16.571717	0.1	35.462938
16.573383	0.1	35.667061
16.575050	0.1	35.871272
16.576717	0.1	36.076121
16.578383	0.1	36.282884
16.580050	0.1	36.492907
16.581717	0.1	36.706654
16.583383	0.1	36.923783
16.585050	0.1	37.143533
16.586717	0.1	37.365281
16.588383	0.1	37.589623
16.590050	0.1	37.817820
16.591717	0.1	38.050013
16.593383	0.1	38.285949
16.595050	0.1	38.526948
16.596717	0.1	38.774964
16.598383	0.1	39.030071
16.600050	0.1	39.289934
16.601717	0.1	39.551742
16.603383	0.1	39.814455
16.605050	0.1	40.078829
16.606717	0.1	40.345658
16.608383	0.1	40.615243
16.610050	0.1	40.888311
16.611717	0.1	41.166255
16.613383	0.1	41.450341
16.615050	0.1	41.740569
16.616717	0.1	42.035100
16.618383	0.1	42.331787
16.620050	0.1	42.629973
16.621717	0.1	42.929193
16.623383	0.1	43.227570
16.625050	0.1	43.524029
16.626717	0.1	43.819952
16.628383	0.1	44.117142
16.630050	0.1	44.416180
16.631717	0.1	44.716005
16.633383	0.1	45.014713
16.635050	0.1	45.311218
16.636717	0.1	45.604445
16.638383	0.1	45.891567
16.640050	0.1	46.169162
16.641717	0.1	46.435311
16.643383	0.1	46.689673
16.645050	0.1	46.933028
16.646717	0.1	47.167274
16.648383	0.1	47.394428
16.650050	0.1	47.614519
16.651717	0.1	47.825421
16.653383	0.1	48.024687
16.655050	0.1	48.210197
16.656717	0.1	48.379856
16.658383	0.1	48.532849
16.660050	0.1	48.670489
16.661717	0.1	48.793755
16.663383	0.1	48.901062
16.665050	0.1	48.990529
16.666717	0.1	49.062679
16.668383	0.1	49.119145
16.670050	0.1	49.160658
16.671717	0.1	49.187220
16.673383	0.1	49.198894
16.675050	0.1	49.195765
16.676717	0.1	49.177925
16.678383	0.1	49.146446
16.680050	0.1	49.103741
16.681717	0.1	49.051903
16.683383	0.1	48.991018
16.685050	0.1	48.920172
16.686717	0.1	48.839687
16.688383	0.1	48.751491
16.690050	0.1	48.657828
16.691717	0.1	48.559997
16.693383	0.1	48.457747
16.695050	0.1	48.349947
16.696717	0.1	48.236358
16.698383	0.1	48.118844
16.700050	0.1	48.000822
16.701717	0.1	47.885026
16.703383	0.1	47.772005
16.705050	0.1	47.661434
16.706717	0.1	47.554039
16.708383	0.1	47.450759
16.710050	0.1	47.351266
16.711717	0.1	47.254004
16.713383	0.1	47.157309
16.715050	0.1	47.061201
16.716717	0.1	46.968106
16.718383	0.1	46.880981
16.720050	0.1	46.801530
16.721717	0.1	46.730051
16.723383	0.1	46.665650
16.725050	0.1	46.606874
16.726717	0.1	46.553006
16.728383	0.1	46.504280
16.730050	0.1	46.460941
16.731717	0.1	46.422957
16.733383	0.1	46.389895
16.735050	0.1	46.361252
16.736717	0.1	46.338276
16.738383	0.1	46.323719
16.740050	0.1	46.318620
16.741717	0.1	46.320744
16.743383	0.1	46.326178
16.745050	0.1	46.331994
16.746717	0.1	46.337722
16.748383	0.1	46.344483
16.750050	0.1	46.353648
16.751717	0.1	46.366658
16.753383	0.1	46.384819
16.755050	0.1	46.408125
16.756717	0.1	46.435189
16.758383	0.1	46.464535
16.760050	0.1	46.495744
16.761717	0.1	46.529137
16.763383	0.1	46.564671
16.765050	0.1	46.601784
16.766717	0.1	46.640234
16.768383	0.1	46.680244
16.770050	0.1	46.721622
16.771717	0.1	46.763122
16.773383	0.1	46.803346
16.775050	0.1	46.842471
16.776717	0.1	46.882373
16.778383	0.1	46.925298
16.780050	0.1	46.972209
16.781717	0.1	47.021704
16.783383	0.1	47.070854
16.785050	0.1	47.117742
16.786717	0.1	47.162678
16.788383	0.1	47.206692
16.790050	0.1	47.249738
16.791717	0.1	47.291596
16.793383	0.1	47.333241
16.795050	0.1	47.375732
16.796717	0.1	47.419337
16.798383	0.1	47.464687
16.800050	0.1	47.512297
16.801717	0.1	47.560642
16.803383	0.1	47.607101
16.805050	0.1	47.650654
16.806717	0.1	47.692498
16.808383	0.1	47.734119
16.810050	0.1	47.775679
16.811717	0.1	47.816751
16.813383	0.1	47.857584
16.815050	0.1	47.898842
16.816717	0.1	47.940537
16.818383	0.1	47.981963
16.820050	0.1	48.022624
16.821717	0.1	48.062676
16.823383	0.1	48.102401
16.825050	0.1	48.142057
16.826717	0.1	48.181801
16.828383	0.1	48.221066
16.830050	0.1	48.258868
16.831717	0.1	48.295180
16.833383	0.1	48.331264
16.835050	0.1	48.368252
16.836717	0.1	48.405849
16.838383	0.1	48.442772
16.840050	0.1	48.477417
16.841717	0.1	48.508951
16.843383	0.1	48.538521
16.845050	0.1	48.567932
16.846717	0.1	48.597856
16.848383	0.1	48.628161
16.850050	0.1	48.658522
16.851717	0.1	48.688375
16.853383	0.1	48.717223
16.855050	0.1	48.744809
16.856717	0.1	48.771086
16.858383	0.1	48.796204
16.860050	0.1	48.820325
16.861717	0.1	48.843389
16.863383	0.1	48.865271
16.865050	0.1	48.886626
16.866717	0.1	48.908624
16.868383	0.1	48.931665
16.870050	0.1	48.955753
16.871717	0.1	48.980839
16.873383	0.1	49.005556
16.875050	0.1	49.027586
16.876717	0.1	49.045687
16.878383	0.1	49.060248
16.880050	0.1	49.073324
16.881717	0.1	49.088271
16.883383	0.1	49.107205
16.885050	0.1	49.128784
16.886717	0.1	49.150260
16.888383	0.1	49.170232
16.890050	0.1	49.188337
16.891717	0.1	49.204333
16.893383	0.1	49.218498
16.895050	0.1	49.231560
16.896717	0.1	49.243770
16.898383	0.1	49.254638
16.900050	0.1	49.263663
16.901717	0.1	49.270908
16.903383	0.1	49.276883
16.905050	0.1	49.282466
16.906717	0.1	49.288771
16.908383	0.1	49.296496
16.910050	0.1	49.305465
16.911717	0.1	49.314294
16.913383	0.1	49.320790
16.915050	0.1	49.323659
16.916717	0.1	49.323728
16.918383	0.1	49.323235
16.920050	0.1	49.323831
16.921717	0.1	49.325018
16.923383	0.1	49.324785
16.925050	0.1	49.321391
16.926717	0.1	49.314024
16.928383	0.1	49.302774
16.930050	0.1	49.288594
16.931717	0.1	49.273060
16.933383	0.1	49.257898
16.935050	0.1	49.244342
16.936717	0.1	49.232682
16.938383	0.1	49.222074
16.940050	0.1	49.210498
16.941717	0.1	49.195429
16.943383	0.1	49.175308
16.945050	0.1	49.150563
16.946717	0.1	49.123466
16.948383	0.1	49.096677
16.950050	0.1	49.071396
16.951717	0.1	49.046800
16.953383	0.1	49.020718
16.955050	0.1	48.990934
16.956717	0.1	48.956680
16.958383	0.1	48.919190
16.960050	0.1	48.880270
16.961717	0.1	48.840367
16.963383	0.1	48.798923
16.965050	0.1	48.756395
16.966717	0.1	48.714033
16.968383	0.1	48.671439
16.970050	0.1	48.626242
16.971717	0.1	48.576701
16.973383	0.1	48.523946
16.975050	0.1	48.471256
16.976717	0.1	48.421272
16.978383	0.1	48.374115
16.980050	0.1	48.327702
16.981717	0.1	48.279762
16.983383	0.1	48.229196
16.985050	0.1	48.175585
16.986717	0.1	48.118802
16.988383	0.1	48.059514
16.990050	0.1	47.998452
16.991717	0.1	47.935587
16.993383	0.1	47.871177
16.995050	0.1	47.806166
16.996717	0.1	47.740853
16.998383	0.1	47.674784
17.000050	0.1	47.607715
17.001717	0.1	47.539491
17.003383	0.1	47.470680
17.005050	0.1	47.403453
17.006717	0.1	47.339723
17.008383	0.1	47.278758
17.010050	0.1	47.217757
17.011717	0.1	47.154208
17.013383	0.1	47.087683
17.015050	0.1	47.019809
17.016717	0.1	46.952576
17.018383	0.1	46.886751
17.020050	0.1	46.822075
17.021717	0.1	46.758154
17.023383	0.1	46.694358
17.025050	0.1	46.629994
17.026717	0.1	46.565123
17.028383	0.1	46.500289
17.030050	0.1	46.435506
17.031717	0.1	46.370360
17.033383	0.1	46.304292
17.035050	0.1	46.236403
17.036717	0.1	46.165912
17.038383	0.1	46.093036
17.040050	0.1	46.018940
17.041717	0.1	45.944438
17.043383	0.1	45.869267
17.045050	0.1	45.793443
17.046717	0.1	45.718439
17.048383	0.1	45.646173
17.050050	0.1	45.577250
17.051717	0.1	45.510591
17.053383	0.1	45.444421
17.055050	0.1	45.377733
17.056717	0.1	45.310743
17.058383	0.1	45.243590
17.060050	0.1	45.176055
17.061717	0.1	45.108409
17.063383	0.1	45.040520
17.065050	0.1	44.971425
17.066717	0.1	44.900761
17.068383	0.1	44.829426
17.070050	0.1	44.759181
17.071717	0.1	44.691796
17.073383	0.1	44.627385
17.075050	0.1	44.563944
17.076717	0.1	44.499561
17.078383	0.1	44.434038
17.080050	0.1	44.367970
17.081717	0.1	44.301972
17.083383	0.1	44.236323
17.085050	0.1	44.170469
17.086717	0.1	44.103838
17.088383	0.1	44.037025
17.090050	0.1	43.971599
17.091717	0.1	43.908865
17.093383	0.1	43.848557
17.095050	0.1	43.788631
17.096717	0.1	43.727327
17.098383	0.1	43.664635
17.100050	0.1	43.601226
17.101717	0.1	43.537580
17.103383	0.1	43.474375
17.105050	0.1	43.412196
17.106717	0.1	43.351040
17.108383	0.1	43.291068
17.110050	0.1	43.233186
17.111717	0.1	43.178280
17.113383	0.1	43.125935
17.115050	0.1	43.074475
17.116717	0.1	43.022516
17.118383	0.1	42.970092
17.120050	0.1	42.917980
17.121717	0.1	42.866613
17.123383	0.1	42.815744
17.125050	0.1	42.764330
17.126717	0.1	42.710817
17.128383	0.1	42.654909
17.130050	0.1	42.598546
17.131717	0.1	42.543733
17.133383	0.1	42.490852
17.135050	0.1	42.439732
17.136717	0.1	42.390255
17.138383	0.1	42.341864
17.140050	0.1	42.294073
17.141717	0.1	42.247167
17.143383	0.1	42.201816
17.145050	0.1	42.158463
17.146717	0.1	42.117075
17.148383	0.1	42.076930
17.150050	0.1	42.037210
17.151717	0.1	41.998187
17.153383	0.1	41.961162
17.155050	0.1	41.927039
17.156717	0.1	41.895192
17.158383	0.1	41.863746
17.160050	0.1	41.830987
17.161717	0.1	41.796383
17.163383	0.1	41.760583
17.165050	0.1	41.724434
17.166717	0.1	41.688033
17.168383	0.1	41.651684
17.170050	0.1	41.617220
17.171717	0.1	41.587255
17.173383	0.1	41.563036
17.175050	0.1	41.543902
17.176717	0.1	41.527972
17.178383	0.1	41.512642
17.180050	0.1	41.495836
17.181717	0.1	41.477401
17.183383	0.1	41.458244
17.185050	0.1	41.439026
17.186717	0.1	41.420846
17.188383	0.1	41.405084
17.190050	0.1	41.392418
17.191717	0.1	41.383538
17.193383	0.1	41.379221
17.195050	0.1	41.378718
17.196717	0.1	41.380134
17.198383	0.1	41.382969
17.200050	0.1	41.388231
17.201717	0.1	41.396003
17.203383	0.1	41.405559
17.205050	0.1	41.417405
17.206717	0.1	41.433312
17.208383	0.1	41.454919
17.210050	0.1	41.482677
17.211717	0.1	41.515664
17.213383	0.1	41.552517
17.215050	0.1	41.592293
17.216717	0.1	41.634711
17.218383	0.1	41.680103
17.220050	0.1	41.729412
17.221717	0.1	41.784123
17.223383	0.1	41.845148
17.225050	0.1	41.911542
17.226717	0.1	41.981852
17.228383	0.1	42.056413
17.230050	0.1	42.136814
17.231717	0.1	42.223944
17.233383	0.1	42.317878
17.235050	0.1	42.418251
17.236717	0.1	42.523579
17.238383	0.1	42.631733
17.240050	0.1	42.741708
17.241717	0.1	42.854557
17.243383	0.1	42.973096
17.245050	0.1	43.101050
17.246717	0.1	43.240939
17.248383	0.1	43.392004
17.250050	0.1	43.551354
17.251717	0.1	43.716515
17.253383	0.1	43.886313
17.255050	0.1	44.060727
17.256717	0.1	44.240421
17.258383	0.1	44.425968
17.260050	0.1	44.617783
17.261717	0.1	44.816961
17.263383	0.1	45.024916
17.265050	0.1	45.242249
17.266717	0.1	45.468845
17.268383	0.1	45.704451
17.270050	0.1	45.948839
17.271717	0.1	46.201572
17.273383	0.1	46.461681
17.275050	0.1	46.728202
17.276717	0.1	47.001508
17.278383	0.1	47.283359
17.280050	0.1	47.575189
17.281717	0.1	47.877249
17.283383	0.1	48.189056
17.285050	0.1	48.509515
17.286717	0.1	48.837806
17.288383	0.1	49.175113
17.290050	0.1	49.524326
17.291717	0.1	49.887961
17.293383	0.1	50.266483
17.295050	0.1	50.658323
17.296717	0.1	51.061926
17.298383	0.1	51.477719
17.300050	0.1	51.907133
17.301717	0.1	52.350415
17.303383	0.1	52.806628
17.305050	0.1	53.275372
17.306717	0.1	53.757750
17.308383	0.1	54.255407
17.310050	0.1	54.769241
17.311717	0.1	55.299518
17.313383	0.1	55.846218
17.315050	0.1	56.408732
17.316717	0.1	56.986515
17.318383	0.1	57.579670
17.320050	0.1	58.188140
17.321717	0.1	58.812657
17.323383	0.1	59.456425
17.325050	0.1	60.122754
17.326717	0.1	60.811606
17.328383	0.1	61.520590
17.330050	0.1	62.247654
17.331717	0.1	62.991479
17.333383	0.1	63.750632
17.335050	0.1	64.523593
17.336717	0.1	65.309880
17.338383	0.1	66.110687
17.340050	0.1	66.927681
17.341717	0.1	67.760744
17.343383	0.1	68.607680
17.345050	0.1	69.466820
17.346717	0.1	70.338105
17.348383	0.1	71.221143
17.350050	0.1	72.113606
17.351717	0.1	73.011927
17.353383	0.1	73.912931
17.355050	0.1	74.814879
17.356717	0.1	75.717070
17.358383	0.1	76.618395
17.360050	0.1	77.516460
17.361717	0.1	78.408052
17.363383	0.1	79.289763
17.365050	0.1	80.158296
17.366717	0.1	81.010982
17.368383	0.1	81.846342
17.370050	0.1	82.663763
17.371717	0.1	83.461949
17.373383	0.1	84.237903
17.375050	0.1	84.988372
17.376717	0.1	85.711847
17.378383	0.1	86.407648
17.380050	0.1	87.074204
17.381717	0.1	87.709678
17.383383	0.1	88.312430
17.385050	0.1	88.879974
17.386717	0.1	89.408755
17.388383	0.1	89.895269
17.390050	0.1	90.336832
17.391717	0.1	90.732090
17.393383	0.1	91.080950
17.395050	0.1	91.383681
17.396717	0.1	91.640991
17.398383	0.1	91.855102
17.400050	0.1	92.028505
17.401717	0.1	92.161000
17.403383	0.1	92.249010
17.405050	0.1	92.287841
17.406717	0.1	92.274454
17.408383	0.1	92.209606
17.410050	0.1	92.097744
17.411717	0.1	91.942647
17.413383	0.1	91.743879
17.415050	0.1	91.499807
17.416717	0.1	91.211619
17.418383	0.1	90.882569
17.420050	0.1	90.515609
17.421717	0.1	90.112514
17.423383	0.1	89.674001
17.425050	0.1	89.200526
17.426717	0.1	88.693625
17.428383	0.1	88.155526
17.430050	0.1	87.586851
17.431717	0.1	86.986343
17.433383	0.1	86.353677
17.435050	0.1	85.691293
17.436717	0.1	85.002789
17.438383	0.1	84.290952
17.440050	0.1	83.558499
17.441717	0.1	82.809646
17.443383	0.1	82.048639
17.445050	0.1	81.277238
17.446717	0.1	80.495230
17.448383	0.1	79.702386
17.450050	0.1	78.898980
17.451717	0.1	78.085624
17.453383	0.1	77.263215
17.455050	0.1	76.432885
17.456717	0.1	75.596492
17.458383	0.1	74.757021
17.460050	0.1	73.917979
17.461717	0.1	73.082629
17.463383	0.1	72.253542
17.465050	0.1	71.432171
17.466717	0.1	70.618908
17.468383	0.1	69.813584
17.470050	0.1	69.015818
17.471717	0.1	68.225679
17.473383	0.1	67.444290
17.475050	0.1	66.673062
17.476717	0.1	65.912576
17.478383	0.1	65.163076
17.480050	0.1	64.425664
17.481717	0.1	63.701938
17.483383	0.1	62.992796
17.485050	0.1	62.298519
17.486717	0.1	61.619789
17.488383	0.1	60.957889
17.490050	0.1	60.313833
17.491717	0.1	59.687076
17.493383	0.1	59.075542
17.495050	0.1	58.477814
17.496717	0.1	57.893819
17.498383	0.1	57.323147
17.500050	0.1	56.765657
17.501717	0.1	56.223185
17.503383	0.1	55.698277
17.505050	0.1	55.192341
17.506717	0.1	54.705478
17.508383	0.1	54.236949
17.510050	0.1	53.785224
17.511717	0.1	53.348420
17.513383	0.1	52.925628
17.515050	0.1	52.517187
17.516717	0.1	52.122716
17.518383	0.1	51.739723
17.520050	0.1	51.365402
17.521717	0.1	50.999448
17.523383	0.1	50.643943
17.525050	0.1	50.300774
17.526717	0.1	49.969740
17.528383	0.1	49.649188
17.530050	0.1	49.338313
17.531717	0.1	49.038497
17.533383	0.1	48.751948
17.535050	0.1	48.479261
17.536717	0.1	48.218728
17.538383	0.1	47.968170
17.540050	0.1	47.726827
17.541717	0.1	47.495398
17.543383	0.1	47.274567
17.545050	0.1	47.063679
17.546717	0.1	46.860753
17.548383	0.1	46.663489
17.550050	0.1	46.470626
17.551717	0.1	46.282709
17.553383	0.1	46.101371
17.555050	0.1	45.928191
17.556717	0.1	45.764577
17.558383	0.1	45.611691
17.560050	0.1	45.469594
17.561717	0.1	45.336811
17.563383	0.1	45.211134
17.565050	0.1	45.090448
17.566717	0.1	44.973232
17.568383	0.1	44.859108
17.570050	0.1	44.748718
17.571717	0.1	44.643451
17.573383	0.1	44.544973
17.575050	0.1	44.453819
17.576717	0.1	44.368696
17.578383	0.1	44.287858
17.580050	0.1	44.210893
17.581717	0.1	44.138799
17.583383	0.1	44.072843
17.585050	0.1	44.013471
17.586717	0.1	43.959543
17.588383	0.1	43.908665
17.590050	0.1	43.858751
17.591717	0.1	43.809498
17.593383	0.1	43.762834
17.595050	0.1	43.721390
17.596717	0.1	43.686386
17.598383	0.1	43.657222
17.600050	0.1	43.631922
17.601717	0.1	43.607759
17.603383	0.1	43.583205
17.605050	0.1	43.559545
17.606717	0.1	43.539023
17.608383	0.1	43.522008
17.610050	0.1	43.507563
17.611717	0.1	43.495460
17.613383	0.1	43.485998
17.615050	0.1	43.478641
17.616717	0.1	43.471870
17.618383	0.1	43.464140
17.620050	0.1	43.455167
17.621717	0.1	43.446245
17.623383	0.1	43.438934
17.625050	0.1	43.433867
17.626717	0.1	43.431004
17.628383	0.1	43.429360
17.630050	0.1	43.426766
17.631717	0.1	43.421877
17.633383	0.1	43.415674
17.635050	0.1	43.410054
17.636717	0.1	43.406105
17.638383	0.1	43.403804
17.640050	0.1	43.402379
17.641717	0.1	43.401066
17.643383	0.1	43.399776
17.645050	0.1	43.398896
17.646717	0.1	43.398752
17.648383	0.1	43.399222
17.650050	0.1	43.399511
17.651717	0.1	43.398971
17.653383	0.1	43.397700
17.655050	0.1	43.395073
17.656717	0.1	43.388740
17.658383	0.1	43.377099
17.660050	0.1	43.362407
17.661717	0.1	43.349084
17.663383	0.1	43.338728
17.665050	0.1	43.329252
17.666717	0.1	43.318411
17.668383	0.1	43.306025
17.670050	0.1	43.293233
17.671717	0.1	43.281196
17.673383	0.1	43.270155
17.675050	0.1	43.259328
17.676717	0.1	43.247547
17.678383	0.1	43.233638
17.680050	0.1	43.216343
17.681717	0.1	43.195305
17.683383	0.1	43.172152
17.685050	0.1	43.149409
17.686717	0.1	43.128487
17.688383	0.1	43.109413
17.690050	0.1	43.091392
17.691717	0.1	43.072668
17.693383	0.1	43.051136
17.695050	0.1	43.025962
17.696717	0.1	42.997785
17.698383	0.1	42.967824
17.700050	0.1	42.937575
17.701717	0.1	42.908602
17.703383	0.1	42.881933
17.705050	0.1	42.858268
17.706717	0.1	42.838207
17.708383	0.1	42.820871
17.710050	0.1	42.803171
17.711717	0.1	42.782268
17.713383	0.1	42.758044
17.715050	0.1	42.731962
17.716717	0.1	42.704637
17.718383	0.1	42.675841
17.720050	0.1	42.645484
17.721717	0.1	42.613708
17.723383	0.1	42.581311
17.725050	0.1	42.550298
17.726717	0.1	42.522182
17.728383	0.1	42.495942
17.730050	0.1	42.469236
17.731717	0.1	42.440961
17.733383	0.1	42.411955
17.735050	0.1	42.384504
17.736717	0.1	42.361077
17.738383	0.1	42.342008
17.740050	0.1	42.324225
17.741717	0.1	42.303414
17.743383	0.1	42.277710
17.745050	0.1	42.248075
17.746717	0.1	42.215660
17.748383	0.1	42.181476
17.750050	0.1	42.147646
17.751717	0.1	42.116228
17.753383	0.1	42.088060
17.755050	0.1	42.063133
17.756717	0.1	42.040814
17.758383	0.1	42.019952
17.760050	0.1	41.998895
17.761717	0.1	41.975654
17.763383	0.1	41.949269
17.765050	0.1	41.920794
17.766717	0.1	41.891956
17.768383	0.1	41.863276
17.770050	0.1	41.834265
17.771717	0.1	41.805250
17.773383	0.1	41.777822
17.775050	0.1	41.753179
17.776717	0.1	41.730809
17.778383	0.1	41.709095
17.780050	0.1	41.686599
17.781717	0.1	41.663097
17.783383	0.1	41.639637
17.785050	0.1	41.616829
17.786717	0.1	41.593886
17.788383	0.1	41.570738
17.790050	0.1	41.549089
17.791717	0.1	41.530374
17.793383	0.1	41.514258
17.795050	0.1	41.498910
17.796717	0.1	41.482030
17.798383	0.1	41.462109
17.800050	0.1	41.439887
17.801717	0.1	41.418551
17.803383	0.1	41.401200
17.805050	0.1	41.388567
17.806717	0.1	41.379551
17.808383	0.1	41.372227
17.810050	0.1	41.363770
17.811717	0.1	41.351034
17.813383	0.1	41.333148
17.815050	0.1	41.313991
17.816717	0.1	41.299379
17.818383	0.1	41.291220
17.820050	0.1	41.286913
17.821717	0.1	41.283639
17.823383	0.1	41.280869
17.825050	0.1	41.279416
17.826717	0.1	41.279923
17.828383	0.1	41.282224
17.830050	0.1	41.285446
17.831717	0.1	41.288668
17.833383	0.1	41.291737
17.835050	0.1	41.295369
17.836717	0.1	41.300138
17.838383	0.1	41.305902
17.840050	0.1	41.312389
17.841717	0.1	41.319728
17.843383	0.1	41.328128
17.845050	0.1	41.337437
17.846717	0.1	41.347346
17.848383	0.1	41.357698
17.850050	0.1	41.368236
17.851717	0.1	41.378960
17.853383	0.1	41.391053
17.855050	0.1	41.405996
17.856717	0.1	41.423873
17.858383	0.1	41.444069
17.860050	0.1	41.466765
17.861717	0.1	41.491990
17.863383	0.1	41.517951
17.865050	0.1	41.542351
17.866717	0.1	41.564922
17.868383	0.1	41.587367
17.870050	0.1	41.611404
17.871717	0.1	41.636918
17.873383	0.1	41.662017
17.875050	0.1	41.685123
17.876717	0.1	41.706464
17.878383	0.1	41.727573
17.880050	0.1	41.749827
17.881717	0.1	41.773254
17.883383	0.1	41.796877
17.885050	0.1	41.820384
17.886717	0.1	41.845157
17.888383	0.1	41.872924
17.890050	0.1	41.903500
17.891717	0.1	41.934471
17.893383	0.1	41.962746
17.895050	0.1	41.986476
17.896717	0.1	42.006425
17.898383	0.1	42.025615
17.900050	0.1	42.046658
17.901717	0.1	42.069345
17.903383	0.1	42.091720
17.905050	0.1	42.112274
17.906717	0.1	42.129946
17.908383	0.1	42.144060
17.910050	0.1	42.155245
17.911717	0.1	42.164964
17.913383	0.1	42.174603
17.915050	0.1	42.185681
17.916717	0.1	42.199148
17.918383	0.1	42.214436
17.920050	0.1	42.230161
17.921717	0.1	42.244769
17.923383	0.1	42.256708
17.925050	0.1	42.265081
17.926717	0.1	42.269961
17.928383	0.1	42.272229
17.930050	0.1	42.272867
17.931717	0.1	42.272285
17.933383	0.1	42.270948
17.935050	0.1	42.269914
17.936717	0.1	42.270077
17.938383	0.1	42.271512
17.940050	0.1	42.273598
17.941717	0.1	42.274762
17.943383	0.1	42.272909
17.945050	0.1	42.267609
17.946717	0.1	42.260904
17.948383	0.1	42.254715
17.950050	0.1	42.248745
17.951717	0.1	42.241472
17.953383	0.1	42.231646
17.955050	0.1	42.218734
17.956717	0.1	42.203409
17.958383	0.1	42.187562
17.960050	0.1	42.173052
17.961717	0.1	42.160302
17.963383	0.1	42.148135
17.965050	0.1	42.134947
17.966717	0.1	42.120353
17.968383	0.1	42.105899
17.970050	0.1	42.093680
17.971717	0.1	42.083683
17.973383	0.1	42.072912
17.975050	0.1	42.058267
17.976717	0.1	42.039622
17.978383	0.1	42.018667
17.980050	0.1	41.996609
17.981717	0.1	41.973912
17.983383	0.1	41.950033
17.985050	0.1	41.923630
17.986717	0.1	41.894754
17.988383	0.1	41.865935
17.990050	0.1	41.840090
17.991717	0.1	41.818232
17.993383	0.1	41.799643
17.995050	0.1	41.782754
17.996717	0.1	41.765240
17.998383	0.1	41.745077
18.000050	0.1	41.722222
18.001717	0.1	41.697859
18.003383	0.1	41.672057
18.005050	0.1	41.643931
18.006717	0.1	41.613458
18.008383	0.1	41.581467
18.010050	0.1	41.548717
18.011717	0.1	41.516228
18.013383	0.1	41.485573
18.015050	0.1	41.458202
18.016717	0.1	41.434541
18.018383	0.1	41.413824
18.020050	0.1	41.394960
18.021717	0.1	41.377055
18.023383	0.1	41.359128
18.025050	0.1	41.340236
18.026717	0.1	41.320170
18.028383	0.1	41.299346
18.030050	0.1	41.278359
18.031717	0.1	41.258079
18.033383	0.1	41.239262
18.035050	0.1	41.222307
18.036717	0.1	41.207685
18.038383	0.1	41.195811
18.040050	0.1	41.186446
18.041717	0.1	41.178698
18.043383	0.1	41.171606
18.045050	0.1	41.164397
18.046717	0.1	41.156188
18.048383	0.1	41.146278
18.050050	0.1	41.135303
18.051717	0.1	41.125077
18.053383	0.1	41.116532
18.055050	0.1	41.108993
18.056717	0.1	41.101738
18.058383	0.1	41.094637
18.060050	0.1	41.087884
18.061717	0.1	41.082534
18.063383	0.1	41.079251
18.065050	0.1	41.076178
18.066717	0.1	41.070534
18.068383	0.1	41.062096
18.070050	0.1	41.053304
18.071717	0.1	41.046180
18.073383	0.1	41.040294
18.075050	0.1	41.033910
18.076717	0.1	41.025728
18.078383	0.1	41.015665
18.080050	0.1	41.005197
18.081717	0.1	40.996103
18.083383	0.1	40.988089
18.085050	0.1	40.978408
18.086717	0.1	40.964442
18.088383	0.1	40.946207
18.090050	0.1	40.925667
18.091717	0.1	40.904149
18.093383	0.1	40.881736
18.095050	0.1	40.858239
18.096717	0.1	40.833629
18.098383	0.1	40.808120
18.100050	0.1	40.782061
18.101717	0.1	40.755197
18.103383	0.1	40.726266
18.105050	0.1	40.694093
18.106717	0.1	40.659560
18.108383	0.1	40.625478
18.110050	0.1	40.593757
18.111717	0.1	40.563284
18.113383	0.1	40.531140
18.115050	0.1	40.495261
18.116717	0.1	40.455530
18.118383	0.1	40.412950
18.120050	0.1	40.368447
18.121717	0.1	40.322598
18.123383	0.1	40.275916
18.125050	0.1	40.228996
18.126717	0.1	40.181801
18.128383	0.1	40.133237
18.130050	0.1	40.082447
18.131717	0.1	40.030219
18.133383	0.1	39.978493
18.135050	0.1	39.928961
18.136717	0.1	39.882464
18.138383	0.1	39.838520
18.140050	0.1	39.795134
18.141717	0.1	39.750352
18.143383	0.1	39.703366
18.145050	0.1	39.653806
18.146717	0.1	39.601564
18.148383	0.1	39.546993
18.150050	0.1	39.490396
18.151717	0.1	39.431802
18.153383	0.1	39.371620
18.155050	0.1	39.310958
18.156717	0.1	39.250585
18.158383	0.1	39.190152
18.160050	0.1	39.129914
18.161717	0.1	39.071855
18.163383	0.1	39.017247
18.165050	0.1	38.964720
18.166717	0.1	38.912166
18.168383	0.1	38.859085
18.170050	0.1	38.805786
18.171717	0.1	38.751713
18.173383	0.1	38.696160
18.175050	0.1	38.639307
18.176717	0.1	38.581691
18.178383	0.1	38.523907
18.180050	0.1	38.466966
18.181717	0.1	38.411794
18.183383	0.1	38.358267
18.185050	0.1	38.305311
18.186717	0.1	38.251863
18.188383	0.1	38.197022
18.190050	0.1	38.140197
18.191717	0.1	38.082092
18.193383	0.1	38.024746
18.195050	0.1	37.969514
18.196717	0.1	37.915795
18.198383	0.1	37.862607
18.200050	0.1	37.809997
18.201717	0.1	37.758192
18.203383	0.1	37.707347
18.205050	0.1	37.658480
18.206717	0.1	37.612598
18.208383	0.1	37.568891
18.210050	0.1	37.525203
18.211717	0.1	37.479680
18.213383	0.1	37.431456
18.215050	0.1	37.381053
18.216717	0.1	37.330464
18.218383	0.1	37.281630
18.220050	0.1	37.235189
18.221717	0.1	37.191124
18.223383	0.1	37.148963
18.225050	0.1	37.107356
18.226717	0.1	37.065386
18.228383	0.1	37.023621
18.230050	0.1	36.982787
18.231717	0.1	36.942861
18.233383	0.1	36.903657
18.235050	0.1	36.864597
18.236717	0.1	36.824252
18.238383	0.1	36.781807
18.240050	0.1	36.738073
18.241717	0.1	36.693844
18.243383	0.1	36.648982
18.245050	0.1	36.603692
18.246717	0.1	36.559277
18.248383	0.1	36.517242
18.250050	0.1	36.478452
18.251717	0.1	36.442927
18.253383	0.1	36.409558
18.255050	0.1	36.376258
18.256717	0.1	36.341790
18.258383	0.1	36.307042
18.260050	0.1	36.273734
18.261717	0.1	36.242488
18.263383	0.1	36.212853
18.265050	0.1	36.183698
18.266717	0.1	36.152764
18.268383	0.1	36.118184
18.270050	0.1	36.080992
18.271717	0.1	36.044181
18.273383	0.1	36.009625
18.275050	0.1	35.977755
18.276717	0.1	35.949145
18.278383	0.1	35.924329
18.280050	0.1	35.902415
18.281717	0.1	35.881116
18.283383	0.1	35.858043
18.285050	0.1	35.832240
18.286717	0.1	35.804743
18.288383	0.1	35.777516
18.290050	0.1	35.752067
18.291717	0.1	35.728635
18.293383	0.1	35.706433
18.295050	0.1	35.684817
18.296717	0.1	35.663270
18.298383	0.1	35.641328
18.300050	0.1	35.619410
18.301717	0.1	35.597887
18.303383	0.1	35.575917
18.305050	0.1	35.553202
18.306717	0.1	35.531083
18.308383	0.1	35.510417
18.310050	0.1	35.490310
18.311717	0.1	35.470356
18.313383	0.1	35.452135
18.315050	0.1	35.437024
18.316717	0.1	35.424377
18.318383	0.1	35.412563
18.320050	0.1	35.400675
18.321717	0.1	35.388721
18.323383	0.1	35.376810
18.325050	0.1	35.364763
18.326717	0.1	35.352767
18.328383	0.1	35.341578
18.330050	0.1	35.332176
18.331717	0.1	35.325307
18.333383	0.1	35.320595
18.335050	0.1	35.316232
18.336717	0.1	35.310299
18.338383	0.1	35.302034
18.340050	0.1	35.290932
18.341717	0.1	35.276627
18.343383	0.1	35.261153
18.345050	0.1	35.248557
18.346717	0.1	35.241228
18.348383	0.1	35.238452
18.350050	0.1	35.238010
18.351717	0.1	35.237586
18.353383	0.1	35.235342
18.355050	0.1	35.230150
18.356717	0.1	35.221563
18.358383	0.1	35.209763
18.360050	0.1	35.195728
18.361717	0.1	35.181078
18.363383	0.1	35.167099
18.365050	0.1	35.153842
18.366717	0.1	35.140370
18.368383	0.1	35.126042
18.370050	0.1	35.111206
18.371717	0.1	35.095988
18.373383	0.1	35.079317
18.375050	0.1	35.060230
18.376717	0.1	35.039224
18.378383	0.1	35.018199
18.380050	0.1	34.999405
18.381717	0.1	34.983312
18.383383	0.1	34.967563
18.385050	0.1	34.949337
18.386717	0.1	34.927605
18.388383	0.1	34.902915
18.390050	0.1	34.876857
18.391717	0.1	34.851404
18.393383	0.1	34.827208
18.395050	0.1	34.803087
18.396717	0.1	34.777243
18.398383	0.1	34.748302
18.400050	0.1	34.716069
18.401717	0.1	34.681745
18.403383	0.1	34.647314
18.405050	0.1	34.614559
18.406717	0.1	34.583667
18.408383	0.1	34.552868
18.410050	0.1	34.520333
18.411717	0.1	34.486041
18.413383	0.1	34.451368
18.415050	0.1	34.417245
18.416717	0.1	34.383549
18.418383	0.1	34.349542
18.420050	0.1	34.314268
18.421717	0.1	34.277146
18.423383	0.1	34.238570
18.425050	0.1	34.199799
18.426717	0.1	34.161815
18.428383	0.1	34.124278
18.430050	0.1	34.086378
18.431717	0.1	34.048120
18.433383	0.1	34.010075
18.435050	0.1	33.972794
18.436717	0.1	33.936352
18.438383	0.1	33.899737
18.440050	0.1	33.860989
18.441717	0.1	33.818921
18.443383	0.1	33.774902
18.445050	0.1	33.732038
18.446717	0.1	33.692080
18.448383	0.1	33.653411
18.450050	0.1	33.612344
18.451717	0.1	33.566477
18.453383	0.1	33.516432
18.455050	0.1	33.464241
18.456717	0.1	33.411342
18.458383	0.1	33.358955
18.460050	0.1	33.308761
18.461717	0.1	33.261962
18.463383	0.1	33.218283
18.465050	0.1	33.176113
18.466717	0.1	33.133160
18.468383	0.1	33.087689
18.470050	0.1	33.039483
18.471717	0.1	32.989434
18.473383	0.1	32.938491
18.475050	0.1	32.887068
18.476717	0.1	32.835584
18.478383	0.1	32.785018
18.480050	0.1	32.736259
18.481717	0.1	32.688906
18.483383	0.1	32.641441
18.485050	0.1	32.592663
18.486717	0.1	32.542706
18.488383	0.1	32.492410
18.490050	0.1	32.441705
18.491717	0.1	32.389541
18.493383	0.1	32.335836
18.495050	0.1	32.282164
18.496717	0.1	32.230103
18.498383	0.1	32.179854
18.500050	0.1	32.130214
18.501717	0.1	32.079443
18.503383	0.1	32.026633
18.505050	0.1	31.972537
18.506717	0.1	31.918329
18.508383	0.1	31.863810
18.510050	0.1	31.808140
18.511717	0.1	31.751823
18.513383	0.1	31.696577
18.515050	0.1	31.643114
18.516717	0.1	31.590452
18.518383	0.1	31.537558
18.520050	0.1	31.484561
18.521717	0.1	31.432421
18.523383	0.1	31.381929
18.525050	0.1	31.333584
18.526717	0.1	31.287903
18.528383	0.1	31.244746
18.530050	0.1	31.202412
18.531717	0.1	31.158621
18.533383	0.1	31.112665
18.535050	0.1	31.065452
18.536717	0.1	31.017605
18.538383	0.1	30.968506
18.540050	0.1	30.917372
18.541717	0.1	30.864840
18.543383	0.1	30.812863
18.545050	0.1	30.763149
18.546717	0.1	30.716304
18.548383	0.1	30.671633
18.550050	0.1	30.627218
18.551717	0.1	30.581737
18.553383	0.1	30.536419
18.555050	0.1	30.493648
18.556717	0.1	30.454230
18.558383	0.1	30.417028
18.560050	0.1	30.380012
18.561717	0.1	30.341265
18.563383	0.1	30.299681
18.565050	0.1	30.255234
18.566717	0.1	30.209306
18.568383	0.1	30.164174
18.570050	0.1	30.121291
18.571717	0.1	30.080355
18.573383	0.1	30.040275
18.575050	0.1	29.999851
18.576717	0.1	29.957583
18.578383	0.1	29.912689
18.580050	0.1	29.866286
18.581717	0.1	29.820185
18.583383	0.1	29.775207
18.585050	0.1	29.731304
18.586717	0.1	29.688524
18.588383	0.1	29.647285
18.590050	0.1	29.607923
18.591717	0.1	29.570092
18.593383	0.1	29.532542
18.595050	0.1	29.493878
18.596717	0.1	29.453482
18.598383	0.1	29.411260
18.600050	0.1	29.367544
18.601717	0.1	29.323204
18.603383	0.1	29.278798
18.605050	0.1	29.234202
18.606717	0.1	29.189470
18.608383	0.1	29.145121
18.610050	0.1	29.101032
18.611717	0.1	29.056184
18.613383	0.1	29.010507
18.615050	0.1	28.965254
18.616717	0.1	28.920723
18.618383	0.1	28.875577
18.620050	0.1	28.828196
18.621717	0.1	28.777798
18.623383	0.1	28.725225
18.625050	0.1	28.672712
18.626717	0.1	28.622337
18.628383	0.1	28.574797
18.630050	0.1	28.529847
18.631717	0.1	28.487337
18.633383	0.1	28.446978
18.635050	0.1	28.407509
18.636717	0.1	28.367387
18.638383	0.1	28.326158
18.640050	0.1	28.284933
18.641717	0.1	28.245738
18.643383	0.1	28.209551
18.645050	0.1	28.175009
18.646717	0.1	28.139823
18.648383	0.1	28.103115
18.650050	0.1	28.066235
18.651717	0.1	28.031501
18.653383	0.1	28.000143
18.655050	0.1	27.971682
18.656717	0.1	27.944627
18.658383	0.1	27.917419
18.660050	0.1	27.889395
18.661717	0.1	27.861246
18.663383	0.1	27.834363
18.665050	0.1	27.809883
18.666717	0.1	27.788165
18.668383	0.1	27.768593
18.670050	0.1	27.750013
18.671717	0.1	27.732174
18.673383	0.1	27.716104
18.675050	0.1	27.703014
18.676717	0.1	27.693906
18.678383	0.1	27.689370
18.680050	0.1	27.688472
18.681717	0.1	27.688970
18.683383	0.1	27.689398
18.685050	0.1	27.689589
18.686717	0.1	27.689911
18.688383	0.1	27.691848
18.690050	0.1	27.697603
18.691717	0.1	27.707815
18.693383	0.1	27.720961
18.695050	0.1	27.735122
18.696717	0.1	27.749590
18.698383	0.1	27.765157
18.700050	0.1	27.783718
18.701717	0.1	27.807145
18.703383	0.1	27.835695
18.705050	0.1	27.867826
18.706717	0.1	27.902140
18.708383	0.1	27.938783
18.710050	0.1	27.978853
18.711717	0.1	28.023347
18.713383	0.1	28.072135
18.715050	0.1	28.123083
18.716717	0.1	28.173113
18.718383	0.1	28.221011
18.720050	0.1	28.268523
18.721717	0.1	28.318428
18.723383	0.1	28.372812
18.725050	0.1	28.432985
18.726717	0.1	28.499155
18.728383	0.1	28.570183
18.730050	0.1	28.644828
18.731717	0.1	28.722901
18.733383	0.1	28.804527
18.735050	0.1	28.889431
18.736717	0.1	28.977334
18.738383	0.1	29.067821
18.740050	0.1	29.159864
18.741717	0.1	29.252707
18.743383	0.1	29.347674
18.745050	0.1	29.447661
18.746717	0.1	29.554442
18.748383	0.1	29.667807
18.750050	0.1	29.786844
18.751717	0.1	29.910458
18.753383	0.1	30.038091
18.755050	0.1	30.170153
18.756717	0.1	30.306997
18.758383	0.1	30.448562
18.760050	0.1	30.594883
18.761717	0.1	30.746069
18.763383	0.1	30.902266
18.765050	0.1	31.063957
18.766717	0.1	31.232135
18.768383	0.1	31.407978
18.770050	0.1	31.592324
18.771717	0.1	31.785262
18.773383	0.1	31.985925
18.775050	0.1	32.193200
18.776717	0.1	32.407409
18.778383	0.1	32.630786
18.780050	0.1	32.865480
18.781717	0.1	33.111391
18.783383	0.1	33.367164
18.785050	0.1	33.632489
18.786717	0.1	33.907900
18.788383	0.1	34.193262
18.790050	0.1	34.487899
18.791717	0.1	34.791338
18.793383	0.1	35.103378
18.795050	0.1	35.424656
18.796717	0.1	35.756682
18.798383	0.1	36.100587
18.800050	0.1	36.456594
18.801717	0.1	36.824541
18.803383	0.1	37.203990
18.805050	0.1	37.594498
18.806717	0.1	37.996182
18.808383	0.1	38.408944
18.810050	0.1	38.830997
18.811717	0.1	39.259447
18.813383	0.1	39.692307
18.815050	0.1	40.128804
18.816717	0.1	40.568514
18.818383	0.1	41.011246
18.820050	0.1	41.456856
18.821717	0.1	41.904338
18.823383	0.1	42.351675
18.825050	0.1	42.796517
18.826717	0.1	43.236660
18.828383	0.1	43.670367
18.830050	0.1	44.096257
18.831717	0.1	44.512195
18.833383	0.1	44.915360
18.835050	0.1	45.304215
18.836717	0.1	45.678592
18.838383	0.1	46.037762
18.840050	0.1	46.380335
18.841717	0.1	46.705091
18.843383	0.1	47.010076
18.845050	0.1	47.291899
18.846717	0.1	47.547123
18.848383	0.1	47.773817
18.850050	0.1	47.971560
18.851717	0.1	48.141051
18.853383	0.1	48.283814
18.855050	0.1	48.400629
18.856717	0.1	48.490143
18.858383	0.1	48.550060
18.860050	0.1	48.578521
18.861717	0.1	48.573855
18.863383	0.1	48.535122
18.865050	0.1	48.463563
18.866717	0.1	48.361789
18.868383	0.1	48.230551
18.870050	0.1	48.068836
18.871717	0.1	47.876998
18.873383	0.1	47.656624
18.875050	0.1	47.408841
18.876717	0.1	47.134603
18.878383	0.1	46.834424
18.880050	0.1	46.507861
18.881717	0.1	46.154778
18.883383	0.1	45.776703
18.885050	0.1	45.376588
18.886717	0.1	44.957465
18.888383	0.1	44.521689
18.890050	0.1	44.071008
18.891717	0.1	43.606334
18.893383	0.1	43.127788
18.895050	0.1	42.636152
18.896717	0.1	42.133718
18.898383	0.1	41.622678
18.900050	0.1	41.104108
18.901717	0.1	40.579243
18.903383	0.1	40.050074
18.905050	0.1	39.518215
18.906717	0.1	38.984474
18.908383	0.1	38.450086
18.910050	0.1	37.916927
18.911717	0.1	37.386003
18.913383	0.1	36.857352
18.915050	0.1	36.332002
18.916717	0.1	35.812971
18.918383	0.1	35.303072
18.920050	0.1	34.802263
18.921717	0.1	34.309393
18.923383	0.1	33.825310
18.925050	0.1	33.351770
18.926717	0.1	32.888921
18.928383	0.1	32.435879
18.930050	0.1	31.992462
18.931717	0.1	31.559351
18.933383	0.1	31.137355
18.935050	0.1	30.726939
18.936717	0.1	30.328343
18.938383	0.1	29.942109
18.940050	0.1	29.568998
18.941717	0.1	29.209475
18.943383	0.1	28.863363
18.945050	0.1	28.529987
18.946717	0.1	28.208881
18.948383	0.1	27.900394
18.950050	0.1	27.605589
18.951717	0.1	27.325205
18.953383	0.1	27.058776
18.955050	0.1	26.804567
18.956717	0.1	26.560104
18.958383	0.1	26.323167
18.960050	0.1	26.092674
18.961717	0.1	25.869231
18.963383	0.1	25.654584
18.965050	0.1	25.450904
18.966717	0.1	25.259890
18.968383	0.1	25.081248
18.970050	0.1	24.912707
18.971717	0.1	24.752044
18.973383	0.1	24.597626
18.975050	0.1	24.447851
18.976717	0.1	24.302285
18.978383	0.1	24.162070
18.980050	0.1	24.027959
18.981717	0.1	23.899665
18.983383	0.1	23.776810
18.985050	0.1	23.658732
18.986717	0.1	23.544212
18.988383	0.1	23.432304
18.990050	0.1	23.323223
18.991717	0.1	23.218165
18.993383	0.1	23.117908
18.995050	0.1	23.022061
18.996717	0.1	22.929492
18.998383	0.1	22.839229
19.000050	0.1	22.751568
19.001717	0.1	22.667698
19.003383	0.1	22.587609
19.005050	0.1	22.509447
19.006717	0.1	22.431682
19.008383	0.1	22.354922
19.010050	0.1	22.281003
19.011717	0.1	22.210674
19.013383	0.1	22.142762
19.015050	0.1	22.075949
19.016717	0.1	22.010398
19.018383	0.1	21.947133
19.020050	0.1	21.886574
19.021717	0.1	21.828190
19.023383	0.1	21.770909
19.025050	0.1	21.714144
19.026717	0.1	21.658530
19.028383	0.1	21.604644
19.030050	0.1	21.551321
19.031717	0.1	21.496895
19.033383	0.1	21.441663
19.035050	0.1	21.386985
19.036717	0.1	21.333229
19.038383	0.1	21.280786
19.040050	0.1	21.231081
19.041717	0.1	21.184729
19.043383	0.1	21.140273
19.045050	0.1	21.095420
19.046717	0.1	21.048621
19.048383	0.1	20.999615
19.050050	0.1	20.949473
19.051717	0.1	20.899768
19.053383	0.1	20.851605
19.055050	0.1	20.805835
19.056717	0.1	20.763394
19.058383	0.1	20.724046
19.060050	0.1	20.685955
19.061717	0.1	20.647538
19.063383	0.1	20.608529
19.065050	0.1	20.568655
19.066717	0.1	20.527164
19.068383	0.1	20.484035
19.070050	0.1	20.440174
19.071717	0.1	20.396793
19.073383	0.1	20.355149
19.075050	0.1	20.316276
19.076717	0.1	20.280760
19.078383	0.1	20.248410
19.080050	0.1	20.217909
19.081717	0.1	20.186678
19.083383	0.1	20.151953
19.085050	0.1	20.112586
19.086717	0.1	20.069876
19.088383	0.1	20.026970
19.090050	0.1	19.986471
19.091717	0.1	19.948371
19.093383	0.1	19.911514
19.095050	0.1	19.876347
19.096717	0.1	19.844295
19.098383	0.1	19.815154
19.100050	0.1	19.787373
19.101717	0.1	19.760337
19.103383	0.1	19.734302
19.105050	0.1	19.708662
19.106717	0.1	19.681924
19.108383	0.1	19.652909
19.110050	0.1	19.621630
19.111717	0.1	19.589271
19.113383	0.1	19.557504
19.115050	0.1	19.527287
19.116717	0.1	19.498249
19.118383	0.1	19.469685
19.120050	0.1	19.441699
19.121717	0.1	19.415007
19.123383	0.1	19.389838
19.125050	0.1	19.365470
19.126717	0.1	19.341693
19.128383	0.1	19.320250
19.130050	0.1	19.303532
19.131717	0.1	19.292110
19.133383	0.1	19.284003
19.135050	0.1	19.275788
19.136717	0.1	19.264473
19.138383	0.1	19.249432
19.140050	0.1	19.232915
19.141717	0.1	19.217995
19.143383	0.1	19.206167
19.145050	0.1	19.196542
19.146717	0.1	19.186572
19.148383	0.1	19.173841
19.150050	0.1	19.158032
19.151717	0.1	19.141291
19.153383	0.1	19.126367
19.155050	0.1	19.114991
19.156717	0.1	19.107764
19.158383	0.1	19.103792
19.160050	0.1	19.100793
19.161717	0.1	19.096923
19.163383	0.1	19.091787
19.165050	0.1	19.085626
19.166717	0.1	19.078567
19.168383	0.1	19.070436
19.170050	0.1	19.060848
19.171717	0.1	19.049696
19.173383	0.1	19.037682
19.175050	0.1	19.025789
19.176717	0.1	19.013812
19.178383	0.1	19.000019
19.180050	0.1	18.983050
19.181717	0.1	18.963441
19.183383	0.1	18.942063
19.185050	0.1	18.918477
19.186717	0.1	18.892698
19.188383	0.1	18.866523
19.190050	0.1	18.841443
19.191717	0.1	18.817061
19.193383	0.1	18.791701
19.195050	0.1	18.763607
19.196717	0.1	18.732166
19.198383	0.1	18.698382
19.200050	0.1	18.663625
19.201717	0.1	18.627937
19.203383	0.1	18.590237
19.205050	0.1	18.549762
19.206717	0.1	18.506632
19.208383	0.1	18.461030
19.210050	0.1	18.412904
19.211717	0.1	18.362482
19.213383	0.1	18.310295
19.215050	0.1	18.256949
19.216717	0.1	18.202672
19.218383	0.1	18.146755
19.220050	0.1	18.087998
19.221717	0.1	18.026121
19.223383	0.1	17.962428
19.225050	0.1	17.898669
19.226717	0.1	17.835880
19.228383	0.1	17.774734
19.230050	0.1	17.715613
19.231717	0.1	17.657746
19.233383	0.1	17.599533
19.235050	0.1	17.540106
19.236717	0.1	17.479491
19.238383	0.1	17.417250
19.240050	0.1	17.352607
19.241717	0.1	17.286376
19.243383	0.1	17.220778
19.245050	0.1	17.157015
19.246717	0.1	17.094519
19.248383	0.1	17.032633
19.250050	0.1	16.971808
19.251717	0.1	16.913000
19.253383	0.1	16.856343
19.255050	0.1	16.800412
19.256717	0.1	16.743252
19.258383	0.1	16.684332
19.260050	0.1	16.625095
19.261717	0.1	16.567782
19.263383	0.1	16.513481
19.265050	0.1	16.461392
19.266717	0.1	16.410067
19.268383	0.1	16.358756
19.270050	0.1	16.307291
19.271717	0.1	16.255761
19.273383	0.1	16.204589
19.275050	0.1	16.154214
19.276717	0.1	16.104863
19.278383	0.1	16.056504
19.280050	0.1	16.008769
19.281717	0.1	15.961756
19.283383	0.1	15.916368
19.285050	0.1	15.872652
19.286717	0.1	15.829625
19.288383	0.1	15.787068
19.290050	0.1	15.745484
19.291717	0.1	15.704962
19.293383	0.1	15.665526
19.295050	0.1	15.628096
19.296717	0.1	15.594005
19.298383	0.1	15.562763
19.300050	0.1	15.531122
19.301717	0.1	15.495424
19.303383	0.1	15.454711
19.305050	0.1	15.411042
19.306717	0.1	15.367009
19.308383	0.1	15.324112
19.310050	0.1	15.283511
19.311717	0.1	15.246407
19.313383	0.1	15.213089
19.315050	0.1	15.182723
19.316717	0.1	15.154220
19.318383	0.1	15.126690
19.320050	0.1	15.099030
19.321717	0.1	15.070089
19.323383	0.1	15.039323
19.325050	0.1	15.007141
19.326717	0.1	14.974931
19.328383	0.1	14.944421
19.330050	0.1	14.916942
19.331717	0.1	14.892966
19.333383	0.1	14.871550
19.335050	0.1	14.850805
19.336717	0.1	14.829370
19.338383	0.1	14.806436
19.340050	0.1	14.781673
19.341717	0.1	14.755935
19.343383	0.1	14.730180
19.345050	0.1	14.703707
19.346717	0.1	14.675688
19.348383	0.1	14.647366
19.350050	0.1	14.620856
19.351717	0.1	14.596586
19.353383	0.1	14.573322
19.355050	0.1	14.549997
19.356717	0.1	14.525824
19.358383	0.1	14.499533
19.360050	0.1	14.470504
19.361717	0.1	14.440240
19.363383	0.1	14.411523
19.365050	0.1	14.386182
19.366717	0.1	14.364286
19.368383	0.1	14.345148
19.370050	0.1	14.328039
19.371717	0.1	14.311713
19.373383	0.1	14.294623
19.375050	0.1	14.275736
19.376717	0.1	14.255187
19.378383	0.1	14.234483
19.380050	0.1	14.214977
19.381717	0.1	14.195866
19.383383	0.1	14.174581
19.385050	0.1	14.149868
19.386717	0.1	14.124219
19.388383	0.1	14.102203
19.390050	0.1	14.086268
19.391717	0.1	14.074771
19.393383	0.1	14.064144
19.395050	0.1	14.051860
19.396717	0.1	14.037043
19.398383	0.1	14.019888
19.400050	0.1	14.001145
19.401717	0.1	13.981159
19.403383	0.1	13.959599
19.405050	0.1	13.936325
19.406717	0.1	13.912255
19.408383	0.1	13.889303
19.410050	0.1	13.869116
19.411717	0.1	13.851752
19.413383	0.1	13.836091
19.415050	0.1	13.821041
19.416717	0.1	13.805809
19.418383	0.1	13.789963
19.420050	0.1	13.773614
19.421717	0.1	13.757097
19.423383	0.1	13.740216
19.425050	0.1	13.722414
19.426717	0.1	13.703718
19.428383	0.1	13.684556
19.430050	0.1	13.665077
19.431717	0.1	13.645901
19.433383	0.1	13.628127
19.435050	0.1	13.612285
19.436717	0.1	13.598246
19.438383	0.1	13.585468
19.440050	0.1	13.573100
19.441717	0.1	13.560615
19.443383	0.1	13.547912
19.445050	0.1	13.534627
19.446717	0.1	13.520001
19.448383	0.1	13.503726
19.450050	0.1	13.486859
19.451717	0.1	13.470892
19.453383	0.1	13.455725
19.455050	0.1	13.439949
19.456717	0.1	13.422817
19.458383	0.1	13.404563
19.460050	0.1	13.386165
19.461717	0.1	13.369680
19.463383	0.1	13.356693
19.465050	0.1	13.345960
19.466717	0.1	13.334411
19.468383	0.1	13.319952
19.470050	0.1	13.302127
19.471717	0.1	13.281698
19.473383	0.1	13.260609
19.475050	0.1	13.240674
19.476717	0.1	13.222550
19.478383	0.1	13.206266
19.480050	0.1	13.191379
19.481717	0.1	13.176794
19.483383	0.1	13.161669
19.485050	0.1	13.146345
19.486717	0.1	13.131667
19.488383	0.1	13.117357
19.490050	0.1	13.101981
19.491717	0.1	13.084724
19.493383	0.1	13.065743
19.495050	0.1	13.044765
19.496717	0.1	13.021613
19.498383	0.1	12.997757
19.500050	0.1	12.974874
19.501717	0.1	12.952862
19.503383	0.1	12.931009
19.505050	0.1	12.909179
19.506717	0.1	12.887009
19.508383	0.1	12.863702
19.510050	0.1	12.839180
19.511717	0.1	12.814202
19.513383	0.1	12.788894
19.515050	0.1	12.762486
19.516717	0.1	12.734835
19.518383	0.1	12.706826
19.520050	0.1	12.679575
19.521717	0.1	12.653540
19.523383	0.1	12.627738
19.525050	0.1	12.600352
19.526717	0.1	12.570880
19.528383	0.1	12.540608
19.530050	0.1	12.510298
19.531717	0.1	12.479452
19.533383	0.1	12.448635
19.535050	0.1	12.419745
19.536717	0.1	12.393165
19.538383	0.1	12.366944
19.540050	0.1	12.339386
19.541717	0.1	12.310920
19.543383	0.1	12.283018
19.545050	0.1	12.256918
19.546717	0.1	12.233490
19.548383	0.1	12.212791
19.550050	0.1	12.193751
19.551717	0.1	12.174961
19.553383	0.1	12.155091
19.555050	0.1	12.133135
19.556717	0.1	12.109289
19.558383	0.1	12.084860
19.560050	0.1	12.060832
19.561717	0.1	12.037139
19.563383	0.1	12.013325
19.565050	0.1	11.989600
19.566717	0.1	11.967728
19.568383	0.1	11.950238
19.570050	0.1	11.938373
19.571717	0.1	11.931094
19.573383	0.1	11.925586
19.575050	0.1	11.918866
19.576717	0.1	11.909339
19.578383	0.1	11.897283
19.580050	0.1	11.884654
19.581717	0.1	11.873338
19.583383	0.1	11.863508
19.585050	0.1	11.854968
19.586717	0.1	11.848230
19.588383	0.1	11.843187
19.590050	0.1	11.838749
19.591717	0.1	11.833827
19.593383	0.1	11.828030
19.595050	0.1	11.822055
19.596717	0.1	11.816667
19.598383	0.1	11.810767
19.600050	0.1	11.802330
19.601717	0.1	11.791326
19.603383	0.1	11.780355
19.605050	0.1	11.772262
19.606717	0.1	11.767512
19.608383	0.1	11.764281
19.610050	0.1	11.760648
19.611717	0.1	11.755452
19.613383	0.1	11.747931
19.615050	0.1	11.737919
19.616717	0.1	11.725375
19.618383	0.1	11.709612
19.620050	0.1	11.690231
19.621717	0.1	11.668378
19.623383	0.1	11.646082
19.625050	0.1	11.624871
19.626717	0.1	11.605765
19.628383	0.1	11.589518
19.630050	0.1	11.575595
19.631717	0.1	11.561885
19.633383	0.1	11.546072
19.635050	0.1	11.526793
19.636717	0.1	11.504106
19.638383	0.1	11.479328
19.640050	0.1	11.454117
19.641717	0.1	11.429824
19.643383	0.1	11.407030
19.645050	0.1	11.385274
19.646717	0.1	11.363188
19.648383	0.1	11.338959
19.650050	0.1	11.311341
19.651717	0.1	11.280603
19.653383	0.1	11.248062
19.655050	0.1	11.215429
19.656717	0.1	11.184779
19.658383	0.1	11.157393
19.660050	0.1	11.132448
19.661717	0.1	11.107740
19.663383	0.1	11.081514
19.665050	0.1	11.053658
19.666717	0.1	11.025462
19.668383	0.1	10.998677
19.670050	0.1	10.974528
19.671717	0.1	10.952456
19.673383	0.1	10.930225
19.675050	0.1	10.905820
19.676717	0.1	10.878639
19.678383	0.1	10.849270
19.680050	0.1	10.818946
19.681717	0.1	10.788916
19.683383	0.1	10.760208
19.685050	0.1	10.734042
19.686717	0.1	10.711714
19.688383	0.1	10.693362
19.690050	0.1	10.677432
19.691717	0.1	10.661781
19.693383	0.1	10.644863
19.695050	0.1	10.625925
19.696717	0.1	10.605282
19.698383	0.1	10.584830
19.700050	0.1	10.566930
19.701717	0.1	10.552523
19.703383	0.1	10.541044
19.705050	0.1	10.531172
19.706717	0.1	10.521021
19.708383	0.1	10.508867
19.710050	0.1	10.494166
19.711717	0.1	10.477290
19.713383	0.1	10.458985
19.715050	0.1	10.440657
19.716717	0.1	10.423795
19.718383	0.1	10.408778
19.720050	0.1	10.394966
19.721717	0.1	10.381988
19.723383	0.1	10.370384
19.725050	0.1	10.360680
19.726717	0.1	10.352209
19.728383	0.1	10.343734
19.730050	0.1	10.334500
19.731717	0.1	10.324083
19.733383	0.1	10.312330
19.735050	0.1	10.299655
19.736717	0.1	10.286723
19.738383	0.1	10.274560
19.740050	0.1	10.264739
19.741717	0.1	10.258043
19.743383	0.1	10.253889
19.745050	0.1	10.251636
19.746717	0.1	10.251035
19.748383	0.1	10.251314
19.750050	0.1	10.251021
19.751717	0.1	10.248995
19.753383	0.1	10.245051
19.755050	0.1	10.239915
19.756717	0.1	10.234579
19.758383	0.1	10.229587
19.760050	0.1	10.225498
19.761717	0.1	10.223892
19.763383	0.1	10.226560
19.765050	0.1	10.233307
19.766717	0.1	10.241400
19.768383	0.1	10.247948
19.770050	0.1	10.251994
19.771717	0.1	10.254299
19.773383	0.1	10.256609
19.775050	0.1	10.261075
19.776717	0.1	10.268628
19.778383	0.1	10.277731
19.780050	0.1	10.285550
19.781717	0.1	10.290383
19.783383	0.1	10.292628
19.785050	0.1	10.293871
19.786717	0.1	10.295073
19.788383	0.1	10.295389
19.790050	0.1	10.293620
19.791717	0.1	10.290761
19.793383	0.1	10.289438
19.795050	0.1	10.290705
19.796717	0.1	10.292400
19.798383	0.1	10.291128
19.800050	0.1	10.285508
19.801717	0.1	10.276721
19.803383	0.1	10.266276
19.805050	0.1	10.254141
19.806717	0.1	10.239407
19.808383	0.1	10.221759
19.810050	0.1	10.201512
19.811717	0.1	10.178890
19.813383	0.1	10.154294
19.815050	0.1	10.128994
19.816717	0.1	10.104976
19.818383	0.1	10.083411
19.820050	0.1	10.063010
19.821717	0.1	10.040775
19.823383	0.1	10.015019
19.825050	0.1	9.986786
19.826717	0.1	9.958367
19.828383	0.1	9.931303
19.830050	0.1	9.905421
19.831717	0.1	9.878664
19.833383	0.1	9.848131
19.835050	0.1	9.812317
19.836717	0.1	9.772251
19.838383	0.1	9.730347
19.840050	0.1	9.688982
19.841717	0.1	9.649759
19.843383	0.1	9.612842
19.845050	0.1	9.577051
19.846717	0.1	9.541316
19.848383	0.1	9.505698
19.850050	0.1	9.470829
19.851717	0.1	9.437283
19.853383	0.1	9.405380
19.855050	0.1	9.374763
19.856717	0.1	9.344365
19.858383	0.1	9.313007
19.860050	0.1	9.280210
19.861717	0.1	9.246590
19.863383	0.1	9.213500
19.865050	0.1	9.182608
19.866717	0.1	9.154743
19.868383	0.1	9.129108
19.870050	0.1	9.104502
19.871717	0.1	9.080390
19.873383	0.1	9.056595
19.875050	0.1	9.033526
19.876717	0.1	9.012227
19.878383	0.1	8.993014
19.880050	0.1	8.974909
19.881717	0.1	8.956576
19.883383	0.1	8.937358
19.885050	0.1	8.917786
19.886717	0.1	8.898582
19.888383	0.1	8.879211
19.890050	0.1	8.858875
19.891717	0.1	8.838642
19.893383	0.1	8.820998
19.895050	0.1	8.807639
19.896717	0.1	8.798502
19.898383	0.1	8.791904
19.900050	0.1	8.785306
19.901717	0.1	8.776528
19.903383	0.1	8.764658
19.905050	0.1	8.750609
19.906717	0.1	8.736602
19.908383	0.1	8.724094
19.910050	0.1	8.712714
19.911717	0.1	8.701244
19.913383	0.1	8.689165
19.915050	0.1	8.677123
19.916717	0.1	8.666213
19.918383	0.1	8.657253
19.920050	0.1	8.650580
19.921717	0.1	8.645649
19.923383	0.1	8.640904
19.925050	0.1	8.634804
19.926717	0.1	8.626683
19.928383	0.1	8.616624
19.930050	0.1	8.605216
19.931717	0.1	8.593304
19.933383	0.1	8.582231
19.935050	0.1	8.573900
19.936717	0.1	8.569490
19.938383	0.1	8.568051
19.940050	0.1	8.567353
19.941717	0.1	8.565686
19.943383	0.1	8.562030
19.945050	0.1	8.555916
19.946717	0.1	8.547879
19.948383	0.1	8.539022
19.950050	0.1	8.530016
19.951717	0.1	8.521420
19.953383	0.1	8.514440
19.955050	0.1	8.509941
19.956717	0.1	8.507525
19.958383	0.1	8.506868
19.960050	0.1	8.507841
19.961717	0.1	8.508782
19.963383	0.1	8.507292
19.965050	0.1	8.502617
19.966717	0.1	8.496307
19.968383	0.1	8.490575
19.970050	0.1	8.485862
19.971717	0.1	8.480959
19.973383	0.1	8.475105
19.975050	0.1	8.468512
19.976717	0.1	8.461941
19.978383	0.1	8.456027
19.980050	0.1	8.450081
19.981717	0.1	8.442984
19.983383	0.1	8.435464
19.985050	0.1	8.429494
19.986717	0.1	8.425782
19.988383	0.1	8.423352
19.990050	0.1	8.421037
19.991717	0.1	8.418444
19.993383	0.1	8.415710
19.995050	0.1	8.412809
19.996717	0.1	8.408958
19.998383	0.1	8.403477
20.000050	0.1	8.396418
20.001717	0.1	8.387389
20.003383	0.1	8.375756
20.005050	0.1	8.362024
20.006717	0.1	8.346932
20.008383	0.1	8.330569
20.010050	0.1	8.313335
20.011717	0.1	8.296096
20.013383	0.1	8.279569
20.015050	0.1	8.264235
20.016717	0.1	8.249814
20.018383	0.1	8.235183
20.020050	0.1	8.219252
20.021717	0.1	8.201632
20.023383	0.1	8.183084
20.025050	0.1	8.164952
20.026717	0.1	8.147224
20.028383	0.1	8.128649
20.030050	0.1	8.109091
20.031717	0.1	8.089654
20.033383	0.1	8.070911
20.035050	0.1	8.052769
20.036717	0.1	8.034981
20.038383	0.1	8.016909
20.040050	0.1	7.998017
20.041717	0.1	7.978342
20.043383	0.1	7.958100
20.045050	0.1	7.938039
20.046717	0.1	7.919893
20.048383	0.1	7.904642
20.050050	0.1	7.891017
20.051717	0.1	7.876712
20.053383	0.1	7.860377
20.055050	0.1	7.842290
20.056717	0.1	7.823748
20.058383	0.1	7.806038
20.060050	0.1	7.789964
20.061717	0.1	7.776315
20.063383	0.1	7.765568
20.065050	0.1	7.756567
20.066717	0.1	7.747221
20.068383	0.1	7.736483
20.070050	0.1	7.724315
20.071717	0.1	7.711025
20.073383	0.1	7.697809
20.075050	0.1	7.686215
20.076717	0.1	7.676599
20.078383	0.1	7.668324
20.080050	0.1	7.660701
20.081717	0.1	7.653181
20.083383	0.1	7.646056
20.085050	0.1	7.640589
20.086717	0.1	7.637502
20.088383	0.1	7.635914
20.090050	0.1	7.633730
20.091717	0.1	7.628873
20.093383	0.1	7.621069
20.095050	0.1	7.612458
20.096717	0.1	7.605948
20.098383	0.1	7.602861
20.100050	0.1	7.602586
20.101717	0.1	7.603746
20.103383	0.1	7.605455
20.105050	0.1	7.608049
20.106717	0.1	7.611858
20.108383	0.1	7.615783
20.110050	0.1	7.618549
20.111717	0.1	7.620398
20.113383	0.1	7.622857
20.115050	0.1	7.627229
20.116717	0.1	7.633152
20.118383	0.1	7.638796
20.120050	0.1	7.642871
20.121717	0.1	7.645451
20.123383	0.1	7.647467
20.125050	0.1	7.650605
20.126717	0.1	7.656915
20.128383	0.1	7.667430
20.130050	0.1	7.681521
20.131717	0.1	7.697488
20.133383	0.1	7.713805
20.135050	0.1	7.730038
20.136717	0.1	7.745856
20.138383	0.1	7.759924
20.140050	0.1	7.771286
20.141717	0.1	7.781219
20.143383	0.1	7.792707
20.145050	0.1	7.808097
20.146717	0.1	7.827217
20.148383	0.1	7.847995
20.150050	0.1	7.868446
20.151717	0.1	7.887785
20.153383	0.1	7.906277
20.155050	0.1	7.925169
20.156717	0.1	7.946338
20.158383	0.1	7.970892
20.160050	0.1	7.998366
20.161717	0.1	8.027568
20.163383	0.1	8.057388
20.165050	0.1	8.087265
20.166717	0.1	8.117254
20.168383	0.1	8.147378
20.170050	0.1	8.177403
20.171717	0.1	8.207615
20.173383	0.1	8.239434
20.175050	0.1	8.274508
20.176717	0.1	8.313162
20.178383	0.1	8.354387
20.180050	0.1	8.397354
20.181717	0.1	8.441857
20.183383	0.1	8.487571
20.185050	0.1	8.534542
20.186717	0.1	8.583949
20.188383	0.1	8.636811
20.190050	0.1	8.692406
20.191717	0.1	8.748961
20.193383	0.1	8.805669
20.195050	0.1	8.863574
20.196717	0.1	8.924245
20.198383	0.1	8.988199
20.200050	0.1	9.055254
20.201717	0.1	9.124880
20.203383	0.1	9.195288
20.205050	0.1	9.264103
20.206717	0.1	9.330357
20.208383	0.1	9.394209
20.210050	0.1	9.456147
20.211717	0.1	9.517707
20.213383	0.1	9.580771
20.215050	0.1	9.645456
20.216717	0.1	9.710123
20.218383	0.1	9.773131
20.220050	0.1	9.833993
20.221717	0.1	9.892774
20.223383	0.1	9.948700
20.225050	0.1	10.000425
20.226717	0.1	10.047462
20.228383	0.1	10.090047
20.230050	0.1	10.128031
20.231717	0.1	10.160836
20.233383	0.1	10.187994
20.235050	0.1	10.209433
20.236717	0.1	10.225093
20.238383	0.1	10.233969
20.240050	0.1	10.234592
20.241717	0.1	10.226439
20.243383	0.1	10.210569
20.245050	0.1	10.189624
20.246717	0.1	10.166001
20.248383	0.1	10.139076
20.250050	0.1	10.105958
20.251717	0.1	10.064729
20.253383	0.1	10.015569
20.255050	0.1	9.960090
20.256717	0.1	9.900471
20.258383	0.1	9.838068
20.260050	0.1	9.772996
20.261717	0.1	9.704819
20.263383	0.1	9.632343
20.265050	0.1	9.554117
20.266717	0.1	9.469958
20.268383	0.1	9.381166
20.270050	0.1	9.289505
20.271717	0.1	9.196401
20.273383	0.1	9.102365
20.275050	0.1	9.007435
20.276717	0.1	8.912124
20.278383	0.1	8.817534
20.280050	0.1	8.725049
20.281717	0.1	8.635670
20.283383	0.1	8.549164
20.285050	0.1	8.464372
20.286717	0.1	8.380259
20.288383	0.1	8.296520
20.290050	0.1	8.213972
20.291717	0.1	8.134013
20.293383	0.1	8.057547
20.295050	0.1	7.984540
20.296717	0.1	7.914156
20.298383	0.1	7.845233
20.300050	0.1	7.777046
20.301717	0.1	7.710140
20.303383	0.1	7.646340
20.305050	0.1	7.587210
20.306717	0.1	7.532993
20.308383	0.1	7.483130
20.310050	0.1	7.436811
20.311717	0.1	7.393104
20.313383	0.1	7.351725
20.315050	0.1	7.313620
20.316717	0.1	7.279823
20.318383	0.1	7.249829
20.320050	0.1	7.221685
20.321717	0.1	7.193517
20.323383	0.1	7.164814
20.325050	0.1	7.136767
20.326717	0.1	7.111714
20.328383	0.1	7.091514
20.330050	0.1	7.075630
20.331717	0.1	7.061316
20.333383	0.1	7.046238
20.335050	0.1	7.030116
20.336717	0.1	7.013730
20.338383	0.1	6.998056
20.340050	0.1	6.984472
20.341717	0.1	6.974149
20.343383	0.1	6.967178
20.345050	0.1	6.962921
20.346717	0.1	6.960211
20.348383	0.1	6.957096
20.350050	0.1	6.952086
20.351717	0.1	6.945650
20.353383	0.1	6.939662
20.355050	0.1	6.935489
20.356717	0.1	6.933287
20.358383	0.1	6.933059
20.360050	0.1	6.934949
20.361717	0.1	6.937971
20.363383	0.1	6.940127
20.365050	0.1	6.940430
20.366717	0.1	6.939401
20.368383	0.1	6.937683
20.370050	0.1	6.935564
20.371717	0.1	6.933729
20.373383	0.1	6.933594
20.375050	0.1	6.936127
20.376717	0.1	6.940491
20.378383	0.1	6.944584
20.380050	0.1	6.947289
20.381717	0.1	6.948956
20.383383	0.1	6.949836
20.385050	0.1	6.950097
20.386717	0.1	6.951294
20.388383	0.1	6.956062
20.390050	0.1	6.965604
20.391717	0.1	6.978037
20.393383	0.1	6.989953
20.395050	0.1	6.999043
20.396717	0.1	7.004528
20.398383	0.1	7.006740
20.400050	0.1	7.007220
20.401717	0.1	7.008240
20.403383	0.1	7.011723
20.405050	0.1	7.018759
20.406717	0.1	7.029227
20.408383	0.1	7.041516
20.410050	0.1	7.053651
20.411717	0.1	7.064403
20.413383	0.1	7.073469
20.415050	0.1	7.081809
20.416717	0.1	7.091062
20.418383	0.1	7.101647
20.420050	0.1	7.112473
20.421717	0.1	7.122485
20.423383	0.1	7.131826
20.425050	0.1	7.141833
20.426717	0.1	7.153605
20.428383	0.1	7.166597
20.430050	0.1	7.178960
20.431717	0.1	7.189135
20.433383	0.1	7.197163
20.435050	0.1	7.203980
20.436717	0.1	7.209633
20.438383	0.1	7.213447
20.440050	0.1	7.215585
20.441717	0.1	7.217792
20.443383	0.1	7.221880
20.445050	0.1	7.227375
20.446717	0.1	7.231864
20.448383	0.1	7.233461
20.450050	0.1	7.232013
20.451717	0.1	7.228772
20.453383	0.1	7.225843
20.455050	0.1	7.225024
20.456717	0.1	7.226509
20.458383	0.1	7.229061
20.460050	0.1	7.231417
20.461717	0.1	7.233345
20.463383	0.1	7.235403
20.465050	0.1	7.237797
20.466717	0.1	7.239957
20.468383	0.1	7.241578
20.470050	0.1	7.243529
20.471717	0.1	7.247082
20.473383	0.1	7.252046
20.475050	0.1	7.255883
20.476717	0.1	7.255790
20.478383	0.1	7.251450
20.480050	0.1	7.244605
20.481717	0.1	7.237294
20.483383	0.1	7.231403
20.485050	0.1	7.227729
20.486717	0.1	7.225573
20.488383	0.1	7.224167
20.490050	0.1	7.223212
20.491717	0.1	7.221489
20.493383	0.1	7.216702
20.495050	0.1	7.207971
20.496717	0.1	7.197624
20.498383	0.1	7.189503
20.500050	0.1	7.185889
20.501717	0.1	7.186015
20.503383	0.1	7.187715
20.505050	0.1	7.189913
20.506717	0.1	7.192171
20.508383	0.1	7.193596
20.510050	0.1	7.193852
20.511717	0.1	7.193494
20.513383	0.1	7.193126
20.515050	0.1	7.193713
20.516717	0.1	7.196735
20.518383	0.1	7.202858
20.520050	0.1	7.211389
20.521717	0.1	7.221228
20.523383	0.1	7.230975
20.525050	0.1	7.239077
20.526717	0.1	7.245257
20.528383	0.1	7.250863
20.530050	0.1	7.256754
20.531717	0.1	7.262151
20.533383	0.1	7.266374
20.535050	0.1	7.270267
20.536717	0.1	7.275334
20.538383	0.1	7.282603
20.540050	0.1	7.292368
20.541717	0.1	7.304400
20.543383	0.1	7.318114
20.545050	0.1	7.332815
20.546717	0.1	7.347898
20.548383	0.1	7.362505
20.550050	0.1	7.375646
20.551717	0.1	7.387260
20.553383	0.1	7.398021
20.555050	0.1	7.408364
20.556717	0.1	7.418962
20.558383	0.1	7.431228
20.560050	0.1	7.445868
20.561717	0.1	7.461915
20.563383	0.1	7.478204
20.565050	0.1	7.494679
20.566717	0.1	7.511643
20.568383	0.1	7.529021
20.570050	0.1	7.547140
20.571717	0.1	7.566656
20.573383	0.1	7.587308
20.575050	0.1	7.608109
20.576717	0.1	7.628985
20.578383	0.1	7.650871
20.580050	0.1	7.673954
20.581717	0.1	7.696999
20.583383	0.1	7.718899
20.585050	0.1	7.740185
20.586717	0.1	7.762122
20.588383	0.1	7.784851
20.590050	0.1	7.807948
20.591717	0.1	7.831869
20.593383	0.1	7.856949
20.595050	0.1	7.882165
20.596717	0.1	7.906086
20.598383	0.1	7.928195
20.600050	0.1	7.948978
20.601717	0.1	7.969406
20.603383	0.1	7.990324
20.605050	0.1	8.011609
20.606717	0.1	8.031852
20.608383	0.1	8.049300
20.610050	0.1	8.063572
20.611717	0.1	8.076159
20.613383	0.1	8.088225
20.615050	0.1	8.098902
20.616717	0.1	8.106958
20.618383	0.1	8.112970
20.620050	0.1	8.119089
20.621717	0.1	8.126977
20.623383	0.1	8.136402
20.625050	0.1	8.145035
20.626717	0.1	8.149659
20.628383	0.1	8.148667
20.630050	0.1	8.142958
20.631717	0.1	8.134386
20.633383	0.1	8.124779
20.635050	0.1	8.116048
20.636717	0.1	8.109468
20.638383	0.1	8.104532
20.640050	0.1	8.099615
20.641717	0.1	8.093505
20.643383	0.1	8.085533
20.645050	0.1	8.075200
20.646717	0.1	8.062464
20.648383	0.1	8.048392
20.650050	0.1	8.035353
20.651717	0.1	8.025598
20.653383	0.1	8.019735
20.655050	0.1	8.017039
20.656717	0.1	8.016066
20.658383	0.1	8.015167
20.660050	0.1	8.013318
20.661717	0.1	8.010105
20.663383	0.1	8.005425
20.665050	0.1	8.000191
20.666717	0.1	7.996219
20.668383	0.1	7.995055
20.670050	0.1	7.997127
20.671717	0.1	8.001612
20.673383	0.1	8.007069
20.675050	0.1	8.012666
20.676717	0.1	8.018725
20.678383	0.1	8.025388
20.680050	0.1	8.031726
20.681717	0.1	8.036918
20.683383	0.1	8.041109
20.685050	0.1	8.045281
20.686717	0.1	8.051237
20.688383	0.1	8.061016
20.690050	0.1	8.075484
20.691717	0.1	8.093822
20.693383	0.1	8.114353
20.695050	0.1	8.135755
20.696717	0.1	8.157399
20.698383	0.1	8.178554
20.700050	0.1	8.198186
20.701717	0.1	8.216007
20.703383	0.1	8.233190
20.705050	0.1	8.251648
20.706717	0.1	8.272319
20.708383	0.1	8.294750
20.710050	0.1	8.318503
20.711717	0.1	8.343784
20.713383	0.1	8.370746
20.715050	0.1	8.399170
20.716717	0.1	8.429042
20.718383	0.1	8.461098
20.720050	0.1	8.495715
20.721717	0.1	8.531520
20.723383	0.1	8.566622
20.725050	0.1	8.600387
20.726717	0.1	8.633309
20.728383	0.1	8.666511
20.730050	0.1	8.700802
20.731717	0.1	8.735103
20.733383	0.1	8.767634
20.735050	0.1	8.798614
20.736717	0.1	8.829664
20.738383	0.1	8.861744
20.740050	0.1	8.895653
20.741717	0.1	8.932473
20.743383	0.1	8.972017
20.745050	0.1	9.012260
20.746717	0.1	9.051384
20.748383	0.1	9.089611
20.750050	0.1	9.128149
20.751717	0.1	9.166976
20.753383	0.1	9.204666
20.755050	0.1	9.240326
20.756717	0.1	9.274604
20.758383	0.1	9.308718
20.760050	0.1	9.343261
20.761717	0.1	9.378195
20.763383	0.1	9.413115
20.765050	0.1	9.446866
20.766717	0.1	9.477781
20.768383	0.1	9.505195
20.770050	0.1	9.530163
20.771717	0.1	9.554010
20.773383	0.1	9.576785
20.775050	0.1	9.598020
20.776717	0.1	9.617982
20.778383	0.1	9.636749
20.780050	0.1	9.653242
20.781717	0.1	9.666560
20.783383	0.1	9.677713
20.785050	0.1	9.689191
20.786717	0.1	9.702449
20.788383	0.1	9.717015
20.790050	0.1	9.731809
20.791717	0.1	9.745299
20.793383	0.1	9.755916
20.795050	0.1	9.763716
20.796717	0.1	9.769774
20.798383	0.1	9.774053
20.800050	0.1	9.775427
20.801717	0.1	9.774063
20.803383	0.1	9.772303
20.805050	0.1	9.772084
20.806717	0.1	9.772982
20.808383	0.1	9.773630
20.810050	0.1	9.773918
20.811717	0.1	9.774696
20.813383	0.1	9.775874
20.815050	0.1	9.776852
20.816717	0.1	9.778151
20.818383	0.1	9.780689
20.820050	0.1	9.784475
20.821717	0.1	9.789262
20.823383	0.1	9.795520
20.825050	0.1	9.804228
20.826717	0.1	9.815814
20.828383	0.1	9.829481
20.830050	0.1	9.843782
20.831717	0.1	9.857584
20.833383	0.1	9.870296
20.835050	0.1	9.882152
20.836717	0.1	9.894455
20.838383	0.1	9.908713
20.840050	0.1	9.925892
20.841717	0.1	9.946511
20.843383	0.1	9.970502
20.845050	0.1	9.996952
20.846717	0.1	10.023988
20.848383	0.1	10.048980
20.850050	0.1	10.069381
20.851717	0.1	10.084221
20.853383	0.1	10.095639
20.855050	0.1	10.108063
20.856717	0.1	10.124627
20.858383	0.1	10.144874
20.860050	0.1	10.166345
20.861717	0.1	10.187188
20.863383	0.1	10.206946
20.865050	0.1	10.225927
20.866717	0.1	10.244143
20.868383	0.1	10.260488
20.870050	0.1	10.273382
20.871717	0.1	10.282272
20.873383	0.1	10.287841
20.875050	0.1	10.290765
20.876717	0.1	10.291049
20.878383	0.1	10.288982
20.880050	0.1	10.285769
20.881717	0.1	10.282598
20.883383	0.1	10.279706
20.885050	0.1	10.276646
20.886717	0.1	10.273075
20.888383	0.1	10.269084
20.890050	0.1	10.264739
20.891717	0.1	10.259133
20.893383	0.1	10.250406
20.895050	0.1	10.237354
20.896717	0.1	10.220520
20.898383	0.1	10.201442
20.900050	0.1	10.181549
20.901717	0.1	10.161903
20.903383	0.1	10.143472
20.905050	0.1	10.126825
20.906717	0.1	10.111546
20.908383	0.1	10.096463
20.910050	0.1	10.080412
20.911717	0.1	10.062922
20.913383	0.1	10.044440
20.915050	0.1	10.025669
20.916717	0.1	10.006768
20.918383	0.1	9.987615
20.920050	0.1	9.968416
20.921717	0.1	9.949775
20.923383	0.1	9.932346
20.925050	0.1	9.916364
20.926717	0.1	9.901659
20.928383	0.1	9.888196
20.930050	0.1	9.876490
20.931717	0.1	9.866967
20.933383	0.1	9.859228
20.935050	0.1	9.852182
20.936717	0.1	9.844620
20.938383	0.1	9.836280
20.940050	0.1	9.828485
20.941717	0.1	9.822589
20.943383	0.1	9.818207
20.945050	0.1	9.814342
20.946717	0.1	9.811469
20.948383	0.1	9.810827
20.950050	0.1	9.812564
20.951717	0.1	9.815684
20.953383	0.1	9.819032
20.955050	0.1	9.821700
20.956717	0.1	9.823372
20.958383	0.1	9.824960
20.960050	0.1	9.827795
20.961717	0.1	9.832261
20.963383	0.1	9.838119
20.965050	0.1	9.845342
20.966717	0.1	9.853500
20.968383	0.1	9.862045
20.970050	0.1	9.871554
20.971717	0.1	9.882492
20.973383	0.1	9.893249
20.975050	0.1	9.901570
20.976717	0.1	9.907107
20.978383	0.1	9.911335
20.980050	0.1	9.916029
20.981717	0.1	9.922814
20.983383	0.1	9.933049
20.985050	0.1	9.947093
20.986717	0.1	9.964369
20.988383	0.1	9.984057
20.990050	0.1	10.004370
20.991717	0.1	10.022665
20.993383	0.1	10.037534
20.995050	0.1	10.049641
20.996717	0.1	10.060444
20.998383	0.1	10.071159
21.000050	0.1	10.082442
21.001717	0.1	10.094433
21.003383	0.1	10.107467
21.005050	0.1	10.122536
21.006717	0.1	10.140408
21.008383	0.1	10.160292
21.010050	0.1	10.180245
21.011717	0.1	10.199319
21.013383	0.1	10.217903
21.015050	0.1	10.236353
21.016717	0.1	10.254746
21.018383	0.1	10.273135
21.020050	0.1	10.291459
21.021717	0.1	10.309755
21.023383	0.1	10.328474
21.025050	0.1	10.348633
21.026717	0.1	10.371623
21.028383	0.1	10.398515
21.030050	0.1	10.428410
21.031717	0.1	10.457803
21.033383	0.1	10.483279
21.035050	0.1	10.504695
21.036717	0.1	10.524960
21.038383	0.1	10.547158
21.040050	0.1	10.572011
21.041717	0.1	10.597995
21.043383	0.1	10.623611
21.045050	0.1	10.648449
21.046717	0.1	10.672379
21.048383	0.1	10.695127
21.050050	0.1	10.716962
21.051717	0.1	10.738848
21.053383	0.1	10.761735
21.055050	0.1	10.786457
21.056717	0.1	10.814210
21.058383	0.1	10.846187
21.060050	0.1	10.882751
21.061717	0.1	10.922998
21.063383	0.1	10.964531
21.065050	0.1	11.004107
21.066717	0.1	11.039982
21.068383	0.1	11.073248
21.070050	0.1	11.105970
21.071717	0.1	11.139181
21.073383	0.1	11.173384
21.075050	0.1	11.209189
21.076717	0.1	11.246968
21.078383	0.1	11.286736
21.080050	0.1	11.328449
21.081717	0.1	11.371924
21.083383	0.1	11.416771
21.085050	0.1	11.463212
21.086717	0.1	11.512539
21.088383	0.1	11.566281
21.090050	0.1	11.624964
21.091717	0.1	11.686878
21.093383	0.1	11.748099
21.095050	0.1	11.805403
21.096717	0.1	11.859350
21.098383	0.1	11.913306
21.100050	0.1	11.970056
21.101717	0.1	12.029638
21.103383	0.1	12.089955
21.105050	0.1	12.149387
21.106717	0.1	12.208312
21.108383	0.1	12.267716
21.110050	0.1	12.327856
21.111717	0.1	12.388895
21.113383	0.1	12.451271
21.115050	0.1	12.514866
21.116717	0.1	12.578522
21.118383	0.1	12.640464
21.120050	0.1	12.699226
21.121717	0.1	12.754239
21.123383	0.1	12.805644
21.125050	0.1	12.853993
21.126717	0.1	12.899558
21.128383	0.1	12.941724
21.130050	0.1	12.979540
21.131717	0.1	13.012663
21.133383	0.1	13.041529
21.135050	0.1	13.066721
21.136717	0.1	13.088598
21.138383	0.1	13.107653
21.140050	0.1	13.124193
21.141717	0.1	13.137399
21.143383	0.1	13.146307
21.145050	0.1	13.151630
21.146717	0.1	13.154726
21.148383	0.1	13.155290
21.150050	0.1	13.151634
21.151717	0.1	13.142927
21.153383	0.1	13.129460
21.155050	0.1	13.111704
21.156717	0.1	13.090423
21.158383	0.1	13.066297
21.160050	0.1	13.039131
21.161717	0.1	13.008867
21.163383	0.1	12.976523
21.165050	0.1	12.943377
21.166717	0.1	12.910082
21.168383	0.1	12.876447
21.170050	0.1	12.841341
21.171717	0.1	12.803623
21.173383	0.1	12.763422
21.175050	0.1	12.722253
21.176717	0.1	12.682234
21.178383	0.1	12.645298
21.180050	0.1	12.612152
21.181717	0.1	12.581917
21.183383	0.1	12.552864
21.185050	0.1	12.523164
21.186717	0.1	12.491709
21.188383	0.1	12.458963
21.190050	0.1	12.426493
21.191717	0.1	12.395866
21.193383	0.1	12.368211
21.195050	0.1	12.344383
21.196717	0.1	12.325509
21.198383	0.1	12.312443
21.200050	0.1	12.304303
21.201717	0.1	12.298804
21.203383	0.1	12.294017
21.205050	0.1	12.289053
21.206717	0.1	12.283577
21.208383	0.1	12.277719
21.210050	0.1	12.272703
21.211717	0.1	12.271213
21.213383	0.1	12.275418
21.215050	0.1	12.284545
21.216717	0.1	12.295693
21.218383	0.1	12.306953
21.220050	0.1	12.318734
21.221717	0.1	12.331991
21.223383	0.1	12.346255
21.225050	0.1	12.360271
21.226717	0.1	12.373705
21.228383	0.1	12.386665
21.230050	0.1	12.398786
21.231717	0.1	12.410185
21.233383	0.1	12.422069
21.235050	0.1	12.435461
21.236717	0.1	12.449767
21.238383	0.1	12.462898
21.240050	0.1	12.473129
21.241717	0.1	12.480170
21.243383	0.1	12.483811
21.245050	0.1	12.483266
21.246717	0.1	12.478754
21.248383	0.1	12.471690
21.250050	0.1	12.463471
21.251717	0.1	12.455247
21.253383	0.1	12.447746
21.255050	0.1	12.440812
21.256717	0.1	12.432910
21.258383	0.1	12.421082
21.260050	0.1	12.402171
21.261717	0.1	12.374860
21.263383	0.1	12.341118
21.265050	0.1	12.304932
21.266717	0.1	12.269034
21.268383	0.1	12.233909
21.270050	0.1	12.199380
21.271717	0.1	12.165317
21.273383	0.1	12.130695
21.275050	0.1	12.093564
21.276717	0.1	12.052804
21.278383	0.1	12.009307
21.280050	0.1	11.965255
21.281717	0.1	11.922098
21.283383	0.1	11.879220
21.285050	0.1	11.835047
21.286717	0.1	11.788718
21.288383	0.1	11.740201
21.290050	0.1	11.690129
21.291717	0.1	11.639865
21.293383	0.1	11.590775
21.295050	0.1	11.543450
21.296717	0.1	11.497797
21.298383	0.1	11.453098
21.300050	0.1	11.408306
21.301717	0.1	11.362853
21.303383	0.1	11.316822
21.305050	0.1	11.270624
21.306717	0.1	11.224761
21.308383	0.1	11.179373
21.310050	0.1	11.134218
21.311717	0.1	11.089519
21.313383	0.1	11.046394
21.315050	0.1	11.006114
21.316717	0.1	10.969243
21.318383	0.1	10.935618
21.320050	0.1	10.904479
21.321717	0.1	10.874844
21.323383	0.1	10.846215
21.325050	0.1	10.818453
21.326717	0.1	10.790913
21.328383	0.1	10.762368
21.330050	0.1	10.732026
21.331717	0.1	10.700724
21.333383	0.1	10.670763
21.335050	0.1	10.644128
21.336717	0.1	10.621035
21.338383	0.1	10.600379
21.340050	0.1	10.580830
21.341717	0.1	10.561370
21.343383	0.1	10.541240
21.345050	0.1	10.519763
21.346717	0.1	10.496988
21.348383	0.1	10.473840
21.350050	0.1	10.451050
21.351717	0.1	10.429141
21.353383	0.1	10.409220
21.355050	0.1	10.392279
21.356717	0.1	10.377942
21.358383	0.1	10.365066
21.360050	0.1	10.352884
21.361717	0.1	10.340638
21.363383	0.1	10.327641
21.365050	0.1	10.314374
21.366717	0.1	10.301839
21.368383	0.1	10.289988
21.370050	0.1	10.277862
21.371717	0.1	10.264781
21.373383	0.1	10.250905
21.375050	0.1	10.236721
21.376717	0.1	10.222597
21.378383	0.1	10.209237
21.380050	0.1	10.197703
21.381717	0.1	10.188161
21.383383	0.1	10.179426
21.385050	0.1	10.170038
21.386717	0.1	10.159239
21.388383	0.1	10.146783
21.390050	0.1	10.132650
21.391717	0.1	10.116645
21.393383	0.1	10.098601
21.395050	0.1	10.079546
21.396717	0.1	10.061581
21.398383	0.1	10.046591
21.400050	0.1	10.035639
21.401717	0.1	10.028393
21.403383	0.1	10.022689
21.405050	0.1	10.015494
21.406717	0.1	10.004509
21.408383	0.1	9.989273
21.410050	0.1	9.971438
21.411717	0.1	9.953631
21.413383	0.1	9.937938
21.415050	0.1	9.925026
21.416717	0.1	9.913463
21.418383	0.1	9.900522
21.420050	0.1	9.884620
21.421717	0.1	9.866511
21.423383	0.1	9.848000
21.425050	0.1	9.830473
21.426717	0.1	9.814282
21.428383	0.1	9.798594
21.430050	0.1	9.782556
21.431717	0.1	9.766412
21.433383	0.1	9.750826
21.435050	0.1	9.735557
21.436717	0.1	9.719059
21.438383	0.1	9.700167
21.440050	0.1	9.679985
21.441717	0.1	9.660022
21.443383	0.1	9.639594
21.445050	0.1	9.617521
21.446717	0.1	9.594318
21.448383	0.1	9.570923
21.450050	0.1	9.547579
21.451717	0.1	9.524333
21.453383	0.1	9.500547
21.455050	0.1	9.474847
21.456717	0.1	9.446424
21.458383	0.1	9.415476
21.460050	0.1	9.383457
21.461717	0.1	9.352900
21.463383	0.1	9.325203
21.465050	0.1	9.299335
21.466717	0.1	9.273603
21.468383	0.1	9.246957
21.470050	0.1	9.218636
21.471717	0.1	9.187749
21.473383	0.1	9.154044
21.475050	0.1	9.118919
21.476717	0.1	9.084954
21.478383	0.1	9.054169
21.480050	0.1	9.026895
21.481717	0.1	9.002164
21.483383	0.1	8.978234
21.485050	0.1	8.953274
21.486717	0.1	8.926168
21.488383	0.1	8.896533
21.490050	0.1	8.864761
21.491717	0.1	8.832212
21.493383	0.1	8.800575
21.495050	0.1	8.770968
21.496717	0.1	8.742991
21.498383	0.1	8.714995
21.500050	0.1	8.686059
21.501717	0.1	8.656746
21.503383	0.1	8.627963
21.505050	0.1	8.600308
21.506717	0.1	8.574063
21.508383	0.1	8.548894
21.510050	0.1	8.524023
21.511717	0.1	8.499329
21.513383	0.1	8.475529
21.515050	0.1	8.453121
21.516717	0.1	8.431897
21.518383	0.1	8.411366
21.520050	0.1	8.390979
21.521717	0.1	8.369861
21.523383	0.1	8.347128
21.525050	0.1	8.322699
21.526717	0.1	8.297083
21.528383	0.1	8.270829
21.530050	0.1	8.244975
21.531717	0.1	8.220635
21.533383	0.1	8.197902
21.535050	0.1	8.176155
21.536717	0.1	8.155010
21.538383	0.1	8.134255
21.540050	0.1	8.113543
21.541717	0.1	8.092471
21.543383	0.1	8.071396
21.545050	0.1	8.051959
21.546717	0.1	8.035651
21.548383	0.1	8.021956
21.550050	0.1	8.008494
21.551717	0.1	7.992517
21.553383	0.1	7.972536
21.555050	0.1	7.949299
21.556717	0.1	7.924926
21.558383	0.1	7.901252
21.560050	0.1	7.879413
21.561717	0.1	7.859943
21.563383	0.1	7.842775
21.565050	0.1	7.827566
21.566717	0.1	7.813717
21.568383	0.1	7.800190
21.570050	0.1	7.785698
21.571717	0.1	7.769293
21.573383	0.1	7.751063
21.575050	0.1	7.732450
21.576717	0.1	7.715300
21.578383	0.1	7.700333
21.580050	0.1	7.686559
21.581717	0.1	7.672347
21.583383	0.1	7.656892
21.585050	0.1	7.640417
21.586717	0.1	7.623504
21.588383	0.1	7.606540
21.590050	0.1	7.589618
21.591717	0.1	7.573352
21.593383	0.1	7.558707
21.595050	0.1	7.545543
21.596717	0.1	7.532737
21.598383	0.1	7.519233
21.600050	0.1	7.504630
21.601717	0.1	7.489566
21.603383	0.1	7.474832
21.605050	0.1	7.460560
21.606717	0.1	7.447107
21.608383	0.1	7.435419
21.610050	0.1	7.425682
21.611717	0.1	7.416713
21.613383	0.1	7.406813
21.615050	0.1	7.394888
21.616717	0.1	7.381444
21.618383	0.1	7.368196
21.620050	0.1	7.356121
21.621717	0.1	7.344875
21.623383	0.1	7.334137
21.625050	0.1	7.324107
21.626717	0.1	7.314789
21.628383	0.1	7.306007
21.630050	0.1	7.298100
21.631717	0.1	7.291362
21.633383	0.1	7.284950
21.635050	0.1	7.277606
21.636717	0.1	7.268838
21.638383	0.1	7.259171
21.640050	0.1	7.250025
21.641717	0.1	7.242640
21.643383	0.1	7.237107
21.645050	0.1	7.233075
21.646717	0.1	7.230002
21.648383	0.1	7.226714
21.650050	0.1	7.222393
21.651717	0.1	7.217494
21.653383	0.1	7.212628
21.655050	0.1	7.207519
21.656717	0.1	7.202178
21.658383	0.1	7.198332
21.660050	0.1	7.198239
21.661717	0.1	7.202285
21.663383	0.1	7.209079
21.665050	0.1	7.217410
21.666717	0.1	7.226444
21.668383	0.1	7.234714
21.670050	0.1	7.241135
21.671717	0.1	7.246733
21.673383	0.1	7.253373
21.675050	0.1	7.262067
21.676717	0.1	7.273429
21.678383	0.1	7.287497
21.680050	0.1	7.303115
21.681717	0.1	7.318924
21.683383	0.1	7.334272
21.685050	0.1	7.348768
21.686717	0.1	7.362026
21.688383	0.1	7.374003
21.690050	0.1	7.385174
21.691717	0.1	7.396615
21.693383	0.1	7.409714
21.695050	0.1	7.425337
21.696717	0.1	7.443340
21.698383	0.1	7.462720
21.700050	0.1	7.481896
21.701717	0.1	7.499764
21.703383	0.1	7.516574
21.705050	0.1	7.532761
21.706717	0.1	7.547708
21.708383	0.1	7.560709
21.710050	0.1	7.571918
21.711717	0.1	7.581222
21.713383	0.1	7.587355
21.715050	0.1	7.589036
21.716717	0.1	7.586293
21.718383	0.1	7.580309
21.720050	0.1	7.572612
21.721717	0.1	7.564533
21.723383	0.1	7.556439
21.725050	0.1	7.546856
21.726717	0.1	7.533389
21.728383	0.1	7.514497
21.730050	0.1	7.490059
21.731717	0.1	7.461202
21.733383	0.1	7.429607
21.735050	0.1	7.396429
21.736717	0.1	7.361607
21.738383	0.1	7.323991
21.740050	0.1	7.282677
21.741717	0.1	7.237983
21.743383	0.1	7.190784
21.745050	0.1	7.141475
21.746717	0.1	7.090098
21.748383	0.1	7.037092
21.750050	0.1	6.982596
21.751717	0.1	6.925752
21.753383	0.1	6.865920
21.755050	0.1	6.803288
21.756717	0.1	6.738510
21.758383	0.1	6.672838
21.760050	0.1	6.607296
21.761717	0.1	6.541526
21.763383	0.1	6.474643
21.765050	0.1	6.406964
21.766717	0.1	6.340225
21.768383	0.1	6.276481
21.770050	0.1	6.216289
21.771717	0.1	6.157705
21.773383	0.1	6.098300
21.775050	0.1	6.037951
21.776717	0.1	5.978192
21.778383	0.1	5.920418
21.780050	0.1	5.865209
21.781717	0.1	5.812072
21.783383	0.1	5.759886
21.785050	0.1	5.707704
21.786717	0.1	5.655121
21.788383	0.1	5.602697
21.790050	0.1	5.551679
21.791717	0.1	5.503157
21.793383	0.1	5.457504
21.795050	0.1	5.414258
21.796717	0.1	5.372805
21.798383	0.1	5.333098
21.800050	0.1	5.295500
21.801717	0.1	5.260413
21.803383	0.1	5.227961
21.805050	0.1	5.197958
21.806717	0.1	5.170149
21.808383	0.1	5.143997
21.810050	0.1	5.118744
21.811717	0.1	5.094106
21.813383	0.1	5.070437
21.815050	0.1	5.048243
21.816717	0.1	5.027680
21.818383	0.1	5.008322
21.820050	0.1	4.989309
21.821717	0.1	4.970022
21.823383	0.1	4.950790
21.825050	0.1	4.932350
21.826717	0.1	4.915148
21.828383	0.1	4.899199
21.830050	0.1	4.884158
21.831717	0.1	4.869769
21.833383	0.1	4.856135
21.835050	0.1	4.842868
21.836717	0.1	4.828838
21.838383	0.1	4.813490
21.840050	0.1	4.797364
21.841717	0.1	4.780912
21.843383	0.1	4.764167
21.845050	0.1	4.747980
21.846717	0.1	4.733941
21.848383	0.1	4.722816
21.850050	0.1	4.714588
21.851717	0.1	4.709619
21.853383	0.1	4.707840
21.855050	0.1	4.707100
21.856717	0.1	4.704036
21.858383	0.1	4.696595
21.860050	0.1	4.685367
21.861717	0.1	4.672976
21.863383	0.1	4.661772
21.865050	0.1	4.651989
21.866717	0.1	4.643057
21.868383	0.1	4.635621
21.870050	0.1	4.630154
21.871717	0.1	4.625064
21.873383	0.1	4.618322
21.875050	0.1	4.609427
21.876717	0.1	4.599378
21.878383	0.1	4.589795
21.880050	0.1	4.581781
21.881717	0.1	4.575141
21.883383	0.1	4.568789
21.885050	0.1	4.561883
21.886717	0.1	4.554591
21.888383	0.1	4.547560
21.890050	0.1	4.541106
21.891717	0.1	4.535061
21.893383	0.1	4.528784
21.895050	0.1	4.521590
21.896717	0.1	4.513506
21.898383	0.1	4.505017
21.900050	0.1	4.496542
21.901717	0.1	4.488351
21.903383	0.1	4.480570
21.905050	0.1	4.473226
21.906717	0.1	4.466027
21.908383	0.1	4.458106
21.910050	0.1	4.449105
21.911717	0.1	4.440174
21.913383	0.1	4.432332
21.915050	0.1	4.424853
21.916717	0.1	4.416332
21.918383	0.1	4.406278
21.920050	0.1	4.395545
21.921717	0.1	4.385859
21.923383	0.1	4.378175
21.925050	0.1	4.371488
21.926717	0.1	4.364280
21.928383	0.1	4.356643
21.930050	0.1	4.349570
21.931717	0.1	4.343200
21.933383	0.1	4.336643
21.935050	0.1	4.328750
21.936717	0.1	4.318897
21.938383	0.1	4.307535
21.940050	0.1	4.296200
21.941717	0.1	4.286664
21.943383	0.1	4.279492
21.945050	0.1	4.273928
21.946717	0.1	4.268629
21.948383	0.1	4.261928
21.950050	0.1	4.252950
21.951717	0.1	4.242505
21.953383	0.1	4.231841
21.955050	0.1	4.222007
21.956717	0.1	4.214249
21.958383	0.1	4.208721
21.960050	0.1	4.204032
21.961717	0.1	4.199622
21.963383	0.1	4.196372
21.965050	0.1	4.193895
21.966717	0.1	4.189438
21.968383	0.1	4.180647
21.970050	0.1	4.167790
21.971717	0.1	4.153703
21.973383	0.1	4.142439
21.975050	0.1	4.136399
21.976717	0.1	4.134248
21.978383	0.1	4.132595
21.980050	0.1	4.129349
21.981717	0.1	4.124702
21.983383	0.1	4.119580
21.985050	0.1	4.114183
21.986717	0.1	4.108539
21.988383	0.1	4.103491
21.990050	0.1	4.100343
21.991717	0.1	4.099780
21.993383	0.1	4.101694
21.995050	0.1	4.105647
21.996717	0.1	4.110723
21.998383	0.1	4.115077
22.000050	0.1	4.116376
22.001717	0.1	4.113452
22.003383	0.1	4.107594
22.005050	0.1	4.101605
22.006717	0.1	4.097279
22.008383	0.1	4.094038
22.010050	0.1	4.090001
22.011717	0.1	4.083896
22.013383	0.1	4.076264
22.015050	0.1	4.069195
22.016717	0.1	4.064385
22.018383	0.1	4.061875
22.020050	0.1	4.061400
22.021717	0.1	4.063188
22.023383	0.1	4.067020
22.025050	0.1	4.071863
22.026717	0.1	4.077009
22.028383	0.1	4.082508
22.030050	0.1	4.088450
22.031717	0.1	4.094457
22.033383	0.1	4.099836
22.035050	0.1	4.104036
22.036717	0.1	4.107081
22.038383	0.1	4.109191
22.040050	0.1	4.110574
22.041717	0.1	4.112157
22.043383	0.1	4.115743
22.045050	0.1	4.122755
22.046717	0.1	4.132930
22.048383	0.1	4.144688
22.050050	0.1	4.156451
22.051717	0.1	4.167175
22.053383	0.1	4.176614
22.055050	0.1	4.185224
22.056717	0.1	4.193760
22.058383	0.1	4.203422
22.060050	0.1	4.215278
22.061717	0.1	4.229043
22.063383	0.1	4.242938
22.065050	0.1	4.254584
22.066717	0.1	4.262133
22.068383	0.1	4.265578
22.070050	0.1	4.267222
22.071717	0.1	4.270119
22.073383	0.1	4.275967
22.075050	0.1	4.284680
22.076717	0.1	4.295204
22.078383	0.1	4.305658
22.080050	0.1	4.313900
22.081717	0.1	4.319339
22.083383	0.1	4.322650
22.085050	0.1	4.323786
22.086717	0.1	4.322454
22.088383	0.1	4.319698
22.090050	0.1	4.317504
22.091717	0.1	4.317113
22.093383	0.1	4.317705
22.095050	0.1	4.316773
22.096717	0.1	4.312177
22.098383	0.1	4.303912
22.100050	0.1	4.293816
22.101717	0.1	4.283278
22.103383	0.1	4.271921
22.105050	0.1	4.258920
22.106717	0.1	4.244386
22.108383	0.1	4.229229
22.110050	0.1	4.214961
22.111717	0.1	4.202714
22.113383	0.1	4.191576
22.115050	0.1	4.178858
22.116717	0.1	4.162346
22.118383	0.1	4.141764
22.120050	0.1	4.118504
22.121717	0.1	4.095184
22.123383	0.1	4.074206
22.125050	0.1	4.055589
22.126717	0.1	4.037209
22.128383	0.1	4.017283
22.130050	0.1	3.996179
22.131717	0.1	3.975900
22.133383	0.1	3.958186
22.135050	0.1	3.943481
22.136717	0.1	3.931401
22.138383	0.1	3.921217
22.140050	0.1	3.911457
22.141717	0.1	3.900151
22.143383	0.1	3.886279
22.145050	0.1	3.870623
22.146717	0.1	3.855322
22.148383	0.1	3.842819
22.150050	0.1	3.834162
22.151717	0.1	3.827978
22.153383	0.1	3.821850
22.155050	0.1	3.814497
22.156717	0.1	3.806022
22.158383	0.1	3.797384
22.160050	0.1	3.790017
22.161717	0.1	3.785035
22.163383	0.1	3.782818
22.165050	0.1	3.783517
22.166717	0.1	3.786958
22.168383	0.1	3.791573
22.170050	0.1	3.794869
22.171717	0.1	3.795871
22.173383	0.1	3.796127
22.175050	0.1	3.798013
22.176717	0.1	3.802534
22.178383	0.1	3.808741
22.180050	0.1	3.815102
22.181717	0.1	3.821314
22.183383	0.1	3.828807
22.185050	0.1	3.839191
22.186717	0.1	3.851987
22.188383	0.1	3.864826
22.190050	0.1	3.875894
22.191717	0.1	3.885375
22.193383	0.1	3.894642
22.195050	0.1	3.905296
22.196717	0.1	3.918656
22.198383	0.1	3.934694
22.200050	0.1	3.951578
22.201717	0.1	3.967201
22.203383	0.1	3.981376
22.205050	0.1	3.995290
22.206717	0.1	4.009334
22.208383	0.1	4.023532
22.210050	0.1	4.038685
22.211717	0.1	4.055067
22.213383	0.1	4.071831
22.215050	0.1	4.088357
22.216717	0.1	4.104641
22.218383	0.1	4.120390
22.220050	0.1	4.135002
22.221717	0.1	4.148060
22.223383	0.1	4.158947
22.225050	0.1	4.166923
22.226717	0.1	4.172442
22.228383	0.1	4.177480
22.230050	0.1	4.183925
22.231717	0.1	4.192144
22.233383	0.1	4.201187
22.235050	0.1	4.209694
22.236717	0.1	4.216563
22.238383	0.1	4.221322
22.240050	0.1	4.224279
22.241717	0.1	4.226058
22.243383	0.1	4.226561
22.245050	0.1	4.224894
22.246717	0.1	4.220582
22.248383	0.1	4.214249
22.250050	0.1	4.206905
22.251717	0.1	4.199077
22.253383	0.1	4.190258
22.255050	0.1	4.179184
22.256717	0.1	4.165256
22.258383	0.1	4.148930
22.260050	0.1	4.130863
22.261717	0.1	4.111715
22.263383	0.1	4.092441
22.265050	0.1	4.074322
22.266717	0.1	4.058201
22.268383	0.1	4.043314
22.270050	0.1	4.027495
22.271717	0.1	4.008990
22.273383	0.1	3.987728
22.275050	0.1	3.964938
22.276717	0.1	3.942261
22.278383	0.1	3.921106
22.280050	0.1	3.901352
22.281717	0.1	3.881082
22.283383	0.1	3.858712
22.285050	0.1	3.834846
22.286717	0.1	3.811810
22.288383	0.1	3.791880
22.290050	0.1	3.775847
22.291717	0.1	3.762646
22.293383	0.1	3.749859
22.295050	0.1	3.735395
22.296717	0.1	3.719390
22.298383	0.1	3.703679
22.300050	0.1	3.689323
22.301717	0.1	3.675995
22.303383	0.1	3.663609
22.305050	0.1	3.653113
22.306717	0.1	3.645280
22.308383	0.1	3.639488
22.310050	0.1	3.634323
22.311717	0.1	3.628950
22.313383	0.1	3.623506
22.315050	0.1	3.619031
22.316717	0.1	3.616940
22.318383	0.1	3.618132
22.320050	0.1	3.622873
22.321717	0.1	3.630836
22.323383	0.1	3.640628
22.325050	0.1	3.649672
22.326717	0.1	3.655655
22.328383	0.1	3.658701
22.330050	0.1	3.661420
22.331717	0.1	3.666431
22.333383	0.1	3.674822
22.335050	0.1	3.686608
22.336717	0.1	3.700983
22.338383	0.1	3.716606
22.340050	0.1	3.732592
22.341717	0.1	3.748536
22.343383	0.1	3.763880
22.345050	0.1	3.778725
22.346717	0.1	3.794734
22.348383	0.1	3.813631
22.350050	0.1	3.834907
22.351717	0.1	3.856346
22.353383	0.1	3.876654
22.355050	0.1	3.896458
22.356717	0.1	3.917301
22.358383	0.1	3.940174
22.360050	0.1	3.964361
22.361717	0.1	3.988254
22.363383	0.1	4.011588
22.365050	0.1	4.035775
22.366717	0.1	4.062201
22.368383	0.1	4.091337
22.370050	0.1	4.123049
22.371717	0.1	4.157117
22.373383	0.1	4.193457
22.375050	0.1	4.231920
22.376717	0.1	4.272233
22.378383	0.1	4.314221
22.380050	0.1	4.357751
22.381717	0.1	4.402129
22.383383	0.1	4.446413
22.385050	0.1	4.490954
22.386717	0.1	4.537473
22.388383	0.1	4.586717
22.390050	0.1	4.637842
22.391717	0.1	4.690178
22.393383	0.1	4.743729
22.395050	0.1	4.798691
22.396717	0.1	4.855879
22.398383	0.1	4.916238
22.400050	0.1	4.979339
22.401717	0.1	5.043899
22.403383	0.1	5.109566
22.405050	0.1	5.177381
22.406717	0.1	5.249251
22.408383	0.1	5.326909
22.410050	0.1	5.410435
22.411717	0.1	5.498384
22.413383	0.1	5.588816
22.415050	0.1	5.680057
22.416717	0.1	5.772160
22.418383	0.1	5.867127
22.420050	0.1	5.966770
22.421717	0.1	6.071464
22.423383	0.1	6.181388
22.425050	0.1	6.297342
22.426717	0.1	6.419746
22.428383	0.1	6.547435
22.430050	0.1	6.678752
22.431717	0.1	6.813626
22.433383	0.1	6.953343
22.435050	0.1	7.099309
22.436717	0.1	7.253219
22.438383	0.1	7.416862
22.440050	0.1	7.590805
22.441717	0.1	7.774080
22.443383	0.1	7.965425
22.445050	0.1	8.164509
22.446717	0.1	8.372115
22.448383	0.1	8.589099
22.450050	0.1	8.815331
22.451717	0.1	9.050197
22.453383	0.1	9.293691
22.455050	0.1	9.546969
22.456717	0.1	9.811926
22.458383	0.1	10.089828
22.460050	0.1	10.380787
22.461717	0.1	10.684878
22.463383	0.1	11.002403
22.465050	0.1	11.333409
22.466717	0.1	11.677817
22.468383	0.1	12.035198
22.470050	0.1	12.404537
22.471717	0.1	12.785983
22.473383	0.1	13.181833
22.475050	0.1	13.594315
22.476717	0.1	14.023785
22.478383	0.1	14.469898
22.480050	0.1	14.933520
22.481717	0.1	15.416592
22.483383	0.1	15.920661
22.485050	0.1	16.445983
22.486717	0.1	16.991310
22.488383	0.1	17.554988
22.490050	0.1	18.136748
22.491717	0.1	18.738033
22.493383	0.1	19.361200
22.495050	0.1	20.008851
22.496717	0.1	20.682844
22.498383	0.1	21.383818
22.500050	0.1	22.112830
22.501717	0.1	22.872356
22.503383	0.1	23.664427
22.505050	0.1	24.489192
22.506717	0.1	25.346195
22.508383	0.1	26.235818
22.510050	0.1	27.160044
22.511717	0.1	28.123120
22.513383	0.1	29.130508
22.515050	0.1	30.185618
22.516717	0.1	31.288690
22.518383	0.1	32.439516
22.520050	0.1	33.639115
22.521717	0.1	34.888899
22.523383	0.1	36.190064
22.525050	0.1	37.543280
22.526717	0.1	38.947878
22.528383	0.1	40.402003
22.530050	0.1	41.904147
22.531717	0.1	43.454850
22.533383	0.1	45.056832
22.535050	0.1	46.712207
22.536717	0.1	48.419456
22.538383	0.1	50.173346
22.540050	0.1	51.966691
22.541717	0.1	53.792596
22.543383	0.1	55.646100
22.545050	0.1	57.522976
22.546717	0.1	59.417086
22.548383	0.1	61.320057
22.550050	0.1	63.223015
22.551717	0.1	65.118182
22.553383	0.1	66.999160
22.555050	0.1	68.858699
22.556717	0.1	70.686033
22.558383	0.1	72.468305
22.560050	0.1	74.194577
22.561717	0.1	75.856499
22.563383	0.1	77.445619
22.565050	0.1	78.951609
22.566717	0.1	80.362572
22.568383	0.1	81.666447
22.570050	0.1	82.852747
22.571717	0.1	83.913538
22.573383	0.1	84.842839
22.575050	0.1	85.635372
22.576717	0.1	86.285994
22.578383	0.1	86.789914
22.580050	0.1	87.142740
22.581717	0.1	87.340246
22.583383	0.1	87.378798
22.585050	0.1	87.256478
22.586717	0.1	86.973435
22.588383	0.1	86.531388
22.590050	0.1	85.932715
22.591717	0.1	85.180150
22.593383	0.1	84.277787
22.595050	0.1	83.231358
22.596717	0.1	82.046986
22.598383	0.1	80.730664
22.600050	0.1	79.289251
22.601717	0.1	77.731167
22.603383	0.1	76.065990
22.605050	0.1	74.303872
22.606717	0.1	72.455164
22.608383	0.1	70.530204
22.610050	0.1	68.539148
22.611717	0.1	66.491924
22.613383	0.1	64.398386
22.615050	0.1	62.268735
22.616717	0.1	60.113571
22.618383	0.1	57.942458
22.620050	0.1	55.762553
22.621717	0.1	53.580403
22.623383	0.1	51.404946
22.625050	0.1	49.247127
22.626717	0.1	47.116885
22.628383	0.1	45.021679
22.630050	0.1	42.967359
22.631717	0.1	40.959423
22.633383	0.1	39.002481
22.635050	0.1	37.099221
22.636717	0.1	35.251705
22.638383	0.1	33.463105
22.640050	0.1	31.737718
22.641717	0.1	30.079866
22.643383	0.1	28.492040
22.645050	0.1	26.974361
22.646717	0.1	25.526886
22.648383	0.1	24.151281
22.650050	0.1	22.848807
22.651717	0.1	21.618018
22.653383	0.1	20.456109
22.655050	0.1	19.361302
22.656717	0.1	18.332391
22.658383	0.1	17.367587
22.660050	0.1	16.465252
22.661717	0.1	15.624817
22.663383	0.1	14.845957
22.665050	0.1	14.127288
22.666717	0.1	13.466282
22.668383	0.1	12.859893
22.670050	0.1	12.304666
22.671717	0.1	11.797240
22.673383	0.1	11.335178
22.675050	0.1	10.916688
22.676717	0.1	10.539815
22.678383	0.1	10.202490
22.680050	0.1	9.902720
22.681717	0.1	9.638546
22.683383	0.1	9.407951
22.685050	0.1	9.208457
22.686717	0.1	9.037093
22.688383	0.1	8.891160
22.690050	0.1	8.769203
22.691717	0.1	8.671624
22.693383	0.1	8.599907
22.695050	0.1	8.554310
22.696717	0.1	8.532433
22.698383	0.1	8.530524
22.700050	0.1	8.545364
22.701717	0.1	8.574650
22.703383	0.1	8.617244
22.705050	0.1	8.673738
22.706717	0.1	8.745622
22.708383	0.1	8.833301
22.710050	0.1	8.934829
22.711717	0.1	9.046984
22.713383	0.1	9.167208
22.715050	0.1	9.294366
22.716717	0.1	9.428239
22.718383	0.1	9.568273
22.720050	0.1	9.712852
22.721717	0.1	9.860364
22.723383	0.1	10.010172
22.725050	0.1	10.161940
22.726717	0.1	10.314710
22.728383	0.1	10.466944
22.730050	0.1	10.617403
22.731717	0.1	10.765675
22.733383	0.1	10.911170
22.735050	0.1	11.052517
22.736717	0.1	11.188416
22.738383	0.1	11.317348
22.740050	0.1	11.437177
22.741717	0.1	11.546905
22.743383	0.1	11.647018
22.745050	0.1	11.736904
22.746717	0.1	11.813636
22.748383	0.1	11.873920
22.750050	0.1	11.916570
22.751717	0.1	11.942759
22.753383	0.1	11.954489
22.755050	0.1	11.953088
22.756717	0.1	11.938838
22.758383	0.1	11.911448
22.760050	0.1	11.870726
22.761717	0.1	11.816467
22.763383	0.1	11.747559
22.765050	0.1	11.661896
22.766717	0.1	11.557844
22.768383	0.1	11.435640
22.770050	0.1	11.296710
22.771717	0.1	11.142483
22.773383	0.1	10.974938
22.775050	0.1	10.796618
22.776717	0.1	10.608863
22.778383	0.1	10.411520
22.780050	0.1	10.204865
22.781717	0.1	9.990507
22.783383	0.1	9.770682
22.785050	0.1	9.547374
22.786717	0.1	9.321594
22.788383	0.1	9.093136
22.790050	0.1	8.861399
22.791717	0.1	8.626771
22.793383	0.1	8.390760
22.795050	0.1	8.154768
22.796717	0.1	7.920107
22.798383	0.1	7.688776
22.800050	0.1	7.462562
22.801717	0.1	7.241638
22.803383	0.1	7.024794
22.805050	0.1	6.811009
22.806717	0.1	6.600516
22.808383	0.1	6.394507
22.810050	0.1	6.194417
22.811717	0.1	6.001671
22.813383	0.1	5.817679
22.815050	0.1	5.643158
22.816717	0.1	5.476987
22.818383	0.1	5.317242
22.820050	0.1	5.163681
22.821717	0.1	5.017393
22.823383	0.1	4.878985
22.825050	0.1	4.748483
22.826717	0.1	4.626070
22.828383	0.1	4.512016
22.830050	0.1	4.405933
22.831717	0.1	4.306403
22.833383	0.1	4.211823
22.835050	0.1	4.121838
22.836717	0.1	4.037693
22.838383	0.1	3.960794
22.840050	0.1	3.890828
22.841717	0.1	3.825687
22.843383	0.1	3.763456
22.845050	0.1	3.703842
22.846717	0.1	3.647772
22.848383	0.1	3.596419
22.850050	0.1	3.550262
22.851717	0.1	3.508315
22.853383	0.1	3.468730
22.855050	0.1	3.430462
22.856717	0.1	3.394131
22.858383	0.1	3.360775
22.860050	0.1	3.330223
22.861717	0.1	3.301953
22.863383	0.1	3.276817
22.865050	0.1	3.256598
22.866717	0.1	3.241850
22.868383	0.1	3.230455
22.870050	0.1	3.218851
22.871717	0.1	3.205203
22.873383	0.1	3.190781
22.875050	0.1	3.177458
22.876717	0.1	3.165267
22.878383	0.1	3.153174
22.880050	0.1	3.140485
22.881717	0.1	3.127335
22.883383	0.1	3.114496
22.885050	0.1	3.102468
22.886717	0.1	3.091139
22.888383	0.1	3.080401
22.890050	0.1	3.070426
22.891717	0.1	3.061653
22.893383	0.1	3.054990
22.895050	0.1	3.051092
22.896717	0.1	3.048969
22.898383	0.1	3.047311
22.900050	0.1	3.046445
22.901717	0.1	3.046934
22.903383	0.1	3.048433
22.905050	0.1	3.050598
22.906717	0.1	3.052410
22.908383	0.1	3.051590
22.910050	0.1	3.046910
22.911717	0.1	3.040214
22.913383	0.1	3.035180
22.915050	0.1	3.034379
22.916717	0.1	3.037741
22.918383	0.1	3.043073
22.920050	0.1	3.047585
22.921717	0.1	3.049797
22.923383	0.1	3.050566
22.925050	0.1	3.052177
22.926717	0.1	3.056638
22.928383	0.1	3.064596
22.930050	0.1	3.075083
22.931717	0.1	3.086175
22.933383	0.1	3.096550
22.935050	0.1	3.105998
22.936717	0.1	3.114608
22.938383	0.1	3.122571
22.940050	0.1	3.130343
22.941717	0.1	3.137807
22.943383	0.1	3.143908
22.945050	0.1	3.148578
22.946717	0.1	3.154185
22.948383	0.1	3.163596
22.950050	0.1	3.177887
22.951717	0.1	3.196141
22.953383	0.1	3.216104
22.955050	0.1	3.235326
22.956717	0.1	3.252462
22.958383	0.1	3.267634
22.960050	0.1	3.281976
22.961717	0.1	3.297017
22.963383	0.1	3.313883
22.965050	0.1	3.332719
22.966717	0.1	3.352952
22.968383	0.1	3.374415
22.970050	0.1	3.397847
22.971717	0.1	3.423672
22.973383	0.1	3.450778
22.975050	0.1	3.477372
22.976717	0.1	3.502239
22.978383	0.1	3.525661
22.980050	0.1	3.549904
22.981717	0.1	3.578002
22.983383	0.1	3.612046
22.985050	0.1	3.651846
22.986717	0.1	3.694231
22.988383	0.1	3.735120
22.990050	0.1	3.773090
22.991717	0.1	3.809989
22.993383	0.1	3.849166
22.995050	0.1	3.893087
22.996717	0.1	3.941571
22.998383	0.1	3.992673
23.000050	0.1	4.044967
23.001717	0.1	4.098383
23.003383	0.1	4.153764
23.005050	0.1	4.211925
23.006717	0.1	4.272480
23.008383	0.1	4.334017
23.010050	0.1	4.395968
23.011717	0.1	4.459214
23.013383	0.1	4.525320
23.015050	0.1	4.596263
23.016717	0.1	4.673228
23.018383	0.1	4.754746
23.020050	0.1	4.837443
23.021717	0.1	4.918398
23.023383	0.1	4.996653
23.025050	0.1	5.073147
23.026717	0.1	5.148714
23.028383	0.1	5.222489
23.030050	0.1	5.293218
23.031717	0.1	5.360954
23.033383	0.1	5.426644
23.035050	0.1	5.491897
23.036717	0.1	5.558627
23.038383	0.1	5.627419
23.040050	0.1	5.696523
23.041717	0.1	5.762754
23.043383	0.1	5.823323
23.045050	0.1	5.877204
23.046717	0.1	5.924650
23.048383	0.1	5.966160
23.050050	0.1	6.002630
23.051717	0.1	6.034854
23.053383	0.1	6.062775
23.055050	0.1	6.085942
23.056717	0.1	6.104121
23.058383	0.1	6.117583
23.060050	0.1	6.126398
23.061717	0.1	6.128862
23.063383	0.1	6.122054
23.065050	0.1	6.104265
23.066717	0.1	6.075916
23.068383	0.1	6.038696
23.070050	0.1	5.994234
23.071717	0.1	5.943826
23.073383	0.1	5.889414
23.075050	0.1	5.833087
23.076717	0.1	5.775276
23.078383	0.1	5.714688
23.080050	0.1	5.649710
23.081717	0.1	5.579251
23.083383	0.1	5.503451
23.085050	0.1	5.423645
23.086717	0.1	5.341303
23.088383	0.1	5.257521
23.090050	0.1	5.173082
23.091717	0.1	5.087913
23.093383	0.1	5.001118
23.095050	0.1	4.912470
23.096717	0.1	4.823050
23.098383	0.1	4.733684
23.100050	0.1	4.644319
23.101717	0.1	4.555131
23.103383	0.1	4.466707
23.105050	0.1	4.379633
23.106717	0.1	4.294971
23.108383	0.1	4.213671
23.110050	0.1	4.134900
23.111717	0.1	4.056529
23.113383	0.1	3.977558
23.115050	0.1	3.899401
23.116717	0.1	3.825161
23.118383	0.1	3.757854
23.120050	0.1	3.698519
23.121717	0.1	3.645448
23.123383	0.1	3.595180
23.125050	0.1	3.544833
23.126717	0.1	3.493633
23.128383	0.1	3.442587
23.130050	0.1	3.393563
23.131717	0.1	3.348687
23.133383	0.1	3.309255
23.135050	0.1	3.275024
23.136717	0.1	3.244951
23.138383	0.1	3.218008
23.140050	0.1	3.192932
23.141717	0.1	3.167610
23.143383	0.1	3.139861
23.145050	0.1	3.109872
23.146717	0.1	3.080848
23.148383	0.1	3.055893
23.150050	0.1	3.035055
23.151717	0.1	3.016577
23.153383	0.1	2.999562
23.155050	0.1	2.984623
23.156717	0.1	2.973052
23.158383	0.1	2.965797
23.160050	0.1	2.962379
23.161717	0.1	2.960726
23.163383	0.1	2.958071
23.165050	0.1	2.952572
23.166717	0.1	2.944614
23.168383	0.1	2.935780
23.170050	0.1	2.926891
23.171717	0.1	2.918015
23.173383	0.1	2.909405
23.175050	0.1	2.901624
23.176717	0.1	2.895240
23.178383	0.1	2.890201
23.180050	0.1	2.885493
23.181717	0.1	2.880143
23.183383	0.1	2.874793
23.185050	0.1	2.871412
23.186717	0.1	2.871049
23.188383	0.1	2.872613
23.190050	0.1	2.874150
23.191717	0.1	2.874723
23.193383	0.1	2.874900
23.195050	0.1	2.875538
23.196717	0.1	2.876795
23.198383	0.1	2.878550
23.200050	0.1	2.880110
23.201717	0.1	2.879435
23.203383	0.1	2.875184
23.205050	0.1	2.869116
23.206717	0.1	2.864194
23.208383	0.1	2.861796
23.210050	0.1	2.861917
23.211717	0.1	2.863738
23.213383	0.1	2.865097
23.215050	0.1	2.864073
23.216717	0.1	2.861279
23.218383	0.1	2.858713
23.220050	0.1	2.856953
23.221717	0.1	2.854858
23.223383	0.1	2.851384
23.225050	0.1	2.847100
23.226717	0.1	2.843719
23.228383	0.1	2.842187
23.230050	0.1	2.842285
23.231717	0.1	2.844096
23.233383	0.1	2.847975
23.235050	0.1	2.852990
23.236717	0.1	2.857433
23.238383	0.1	2.860539
23.240050	0.1	2.862173
23.241717	0.1	2.862113
23.243383	0.1	2.860394
23.245050	0.1	2.857316
23.246717	0.1	2.853456
23.248383	0.1	2.850005
23.250050	0.1	2.848362
23.251717	0.1	2.849144
23.253383	0.1	2.852138
23.255050	0.1	2.857484
23.256717	0.1	2.866108
23.258383	0.1	2.877959
23.260050	0.1	2.890793
23.261717	0.1	2.901754
23.263383	0.1	2.909726
23.265050	0.1	2.915286
23.266717	0.1	2.919515
23.268383	0.1	2.923552
23.270050	0.1	2.928404
23.271717	0.1	2.934667
23.273383	0.1	2.942374
23.275050	0.1	2.950863
23.276717	0.1	2.958803
23.278383	0.1	2.965103
23.280050	0.1	2.969867
23.281717	0.1	2.974076
23.283383	0.1	2.978765
23.285050	0.1	2.984079
23.286717	0.1	2.989327
23.288383	0.1	2.994565
23.290050	0.1	3.000586
23.291717	0.1	3.006523
23.293383	0.1	3.009844
23.295050	0.1	3.009504
23.296717	0.1	3.007185
23.298383	0.1	3.005103
23.300050	0.1	3.004037
23.301717	0.1	3.003548
23.303383	0.1	3.003008
23.305050	0.1	3.001927
23.306717	0.1	2.999576
23.308383	0.1	2.995278
23.310050	0.1	2.989625
23.311717	0.1	2.984381
23.313383	0.1	2.981289
23.315050	0.1	2.980828
23.316717	0.1	2.981457
23.318383	0.1	2.980540
23.320050	0.1	2.976898
23.321717	0.1	2.971333
23.323383	0.1	2.964726
23.325050	0.1	2.957354
23.326717	0.1	2.949568
23.328383	0.1	2.941373
23.330050	0.1	2.931841
23.331717	0.1	2.920139
23.333383	0.1	2.907095
23.335050	0.1	2.894835
23.336717	0.1	2.885065
23.338383	0.1	2.878257
23.340050	0.1	2.874103
23.341717	0.1	2.871910
23.343383	0.1	2.870248
23.345050	0.1	2.867300
23.346717	0.1	2.862238
23.348383	0.1	2.856134
23.350050	0.1	2.850923
23.351717	0.1	2.847454
23.353383	0.1	2.845032
23.355050	0.1	2.842331
23.356717	0.1	2.838336
23.358383	0.1	2.833107
23.360050	0.1	2.827402
23.361717	0.1	2.822033
23.363383	0.1	2.818117
23.365050	0.1	2.816464
23.366717	0.1	2.816380
23.368383	0.1	2.816520
23.370050	0.1	2.816501
23.371717	0.1	2.816631
23.373383	0.1	2.816543
23.375050	0.1	2.815379
23.376717	0.1	2.813032
23.378383	0.1	2.810066
23.380050	0.1	2.806908
23.381717	0.1	2.804222
23.383383	0.1	2.803444
23.385050	0.1	2.805828
23.386717	0.1	2.811421
23.388383	0.1	2.818932
23.390050	0.1	2.826229
23.391717	0.1	2.831738
23.393383	0.1	2.835523
23.395050	0.1	2.838597
23.396717	0.1	2.841763
23.398383	0.1	2.845703
23.400050	0.1	2.851426
23.401717	0.1	2.859584
23.403383	0.1	2.869181
23.405050	0.1	2.877777
23.406717	0.1	2.882942
23.408383	0.1	2.883808
23.410050	0.1	2.881926
23.411717	0.1	2.880362
23.413383	0.1	2.881903
23.415050	0.1	2.888180
23.416717	0.1	2.899230
23.418383	0.1	2.913326
23.420050	0.1	2.927617
23.421717	0.1	2.939245
23.423383	0.1	2.946439
23.425050	0.1	2.949242
23.426717	0.1	2.949336
23.428383	0.1	2.948805
23.430050	0.1	2.949107
23.431717	0.1	2.950993
23.433383	0.1	2.954416
23.435050	0.1	2.958621
23.436717	0.1	2.962761
23.438383	0.1	2.965876
23.440050	0.1	2.966737
23.441717	0.1	2.964376
23.443383	0.1	2.958667
23.445050	0.1	2.950714
23.446717	0.1	2.942872
23.448383	0.1	2.937480
23.450050	0.1	2.935035
23.451717	0.1	2.933713
23.453383	0.1	2.930923
23.455050	0.1	2.925373
23.456717	0.1	2.917754
23.458383	0.1	2.909782
23.460050	0.1	2.902448
23.461717	0.1	2.895361
23.463383	0.1	2.887538
23.465050	0.1	2.878048
23.466717	0.1	2.865954
23.468383	0.1	2.851239
23.470050	0.1	2.835775
23.471717	0.1	2.821689
23.473383	0.1	2.809190
23.475050	0.1	2.797423
23.476717	0.1	2.786010
23.478383	0.1	2.775174
23.480050	0.1	2.765842
23.481717	0.1	2.759146
23.483383	0.1	2.754726
23.485050	0.1	2.750740
23.486717	0.1	2.745409
23.488383	0.1	2.737837
23.490050	0.1	2.728496
23.491717	0.1	2.719485
23.493383	0.1	2.712896
23.495050	0.1	2.708845
23.496717	0.1	2.705874
23.498383	0.1	2.702614
23.500050	0.1	2.698470
23.501717	0.1	2.693757
23.503383	0.1	2.689674
23.505050	0.1	2.686870
23.506717	0.1	2.684626
23.508383	0.1	2.682479
23.510050	0.1	2.681678
23.511717	0.1	2.684034
23.513383	0.1	2.690000
23.515050	0.1	2.698437
23.516717	0.1	2.708244
23.518383	0.1	2.719290
23.520050	0.1	2.731602
23.521717	0.1	2.744528
23.523383	0.1	2.757241
23.525050	0.1	2.769493
23.526717	0.1	2.781679
23.528383	0.1	2.794871
23.530050	0.1	2.809907
23.531717	0.1	2.825977
23.533383	0.1	2.841856
23.535050	0.1	2.858159
23.536717	0.1	2.877028
23.538383	0.1	2.900297
23.540050	0.1	2.928204
23.541717	0.1	2.959087
23.543383	0.1	2.991082
23.545050	0.1	3.023869
23.546717	0.1	3.057909
23.548383	0.1	3.093327
23.550050	0.1	3.130059
23.551717	0.1	3.168117
23.553383	0.1	3.208164
23.555050	0.1	3.251708
23.556717	0.1	3.299303
23.558383	0.1	3.349371
23.560050	0.1	3.400659
23.561717	0.1	3.454140
23.563383	0.1	3.511044
23.565050	0.1	3.571259
23.566717	0.1	3.633876
23.568383	0.1	3.697593
23.570050	0.1	3.761686
23.571717	0.1	3.827680
23.573383	0.1	3.899038
23.575050	0.1	3.978857
23.576717	0.1	4.068031
23.578383	0.1	4.165294
23.580050	0.1	4.268130
23.581717	0.1	4.373924
23.583383	0.1	4.481627
23.585050	0.1	4.592575
23.586717	0.1	4.709233
23.588383	0.1	4.833387
23.590050	0.1	4.965239
23.591717	0.1	5.103815
23.593383	0.1	5.248776
23.595050	0.1	5.401345
23.596717	0.1	5.562734
23.598383	0.1	5.732672
23.600050	0.1	5.910029
23.601717	0.1	6.094021
23.603383	0.1	6.284709
23.605050	0.1	6.482862
23.606717	0.1	6.689332
23.608383	0.1	6.904937
23.610050	0.1	7.130858
23.611717	0.1	7.368224
23.613383	0.1	7.617273
23.615050	0.1	7.877876
23.616717	0.1	8.150218
23.618383	0.1	8.434360
23.620050	0.1	8.729957
23.621717	0.1	9.036786
23.623383	0.1	9.354856
23.625050	0.1	9.684418
23.626717	0.1	10.026381
23.628383	0.1	10.382212
23.630050	0.1	10.752818
23.631717	0.1	11.138106
23.633383	0.1	11.537541
23.635050	0.1	11.950680
23.636717	0.1	12.376886
23.638383	0.1	12.815292
23.640050	0.1	13.266262
23.641717	0.1	13.731797
23.643383	0.1	14.213342
23.645050	0.1	14.710817
23.646717	0.1	15.224144
23.648383	0.1	15.754420
23.650050	0.1	16.303170
23.651717	0.1	16.870592
23.653383	0.1	17.456068
23.655050	0.1	18.059979
23.656717	0.1	18.683369
23.658383	0.1	19.326620
23.660050	0.1	19.989861
23.661717	0.1	20.674109
23.663383	0.1	21.381578
23.665050	0.1	22.114716
23.666717	0.1	22.874442
23.668383	0.1	23.659612
23.670050	0.1	24.469183
23.671717	0.1	25.304393
23.673383	0.1	26.168372
23.675050	0.1	27.064984
23.676717	0.1	27.997722
23.678383	0.1	28.968886
23.680050	0.1	29.980559
23.681717	0.1	31.035161
23.683383	0.1	32.134042
23.685050	0.1	33.277376
23.686717	0.1	34.465846
23.688383	0.1	35.701012
23.690050	0.1	36.984072
23.691717	0.1	38.315328
23.693383	0.1	39.695008
23.695050	0.1	41.123792
23.696717	0.1	42.602262
23.698383	0.1	44.130185
23.700050	0.1	45.706662
23.701717	0.1	47.330949
23.703383	0.1	49.002226
23.705050	0.1	50.718528
23.706717	0.1	52.477052
23.708383	0.1	54.274914
23.710050	0.1	56.108045
23.711717	0.1	57.970244
23.713383	0.1	59.854342
23.715050	0.1	61.752545
23.716717	0.1	63.655521
23.718383	0.1	65.554394
23.720050	0.1	67.443103
23.721717	0.1	69.316356
23.723383	0.1	71.166381
23.725050	0.1	72.982414
23.726717	0.1	74.751875
23.728383	0.1	76.462021
23.730050	0.1	78.101438
23.731717	0.1	79.660476
23.733383	0.1	81.130271
23.735050	0.1	82.501508
23.736717	0.1	83.764717
23.738383	0.1	84.910896
23.740050	0.1	85.930857
23.741717	0.1	86.815450
23.743383	0.1	87.557226
23.745050	0.1	88.150175
23.746717	0.1	88.588055
23.748383	0.1	88.865152
23.750050	0.1	88.978033
23.751717	0.1	88.925250
23.753383	0.1	88.706259
23.755050	0.1	88.321250
23.756717	0.1	87.772361
23.758383	0.1	87.064882
23.760050	0.1	86.205127
23.761717	0.1	85.197389
23.763383	0.1	84.044878
23.765050	0.1	82.752449
23.766717	0.1	81.327083
23.768383	0.1	79.776701
23.770050	0.1	78.110108
23.771717	0.1	76.337145
23.773383	0.1	74.468269
23.775050	0.1	72.514615
23.776717	0.1	70.487927
23.778383	0.1	68.399757
23.780050	0.1	66.260081
23.781717	0.1	64.076455
23.783383	0.1	61.855791
23.785050	0.1	59.607131
23.786717	0.1	57.342327
23.788383	0.1	55.073849
23.790050	0.1	52.811704
23.791717	0.1	50.563123
23.793383	0.1	48.334906
23.795050	0.1	46.134526
23.796717	0.1	43.969266
23.798383	0.1	41.845674
23.800050	0.1	39.770007
23.801717	0.1	37.748683
23.803383	0.1	35.787281
23.805050	0.1	33.889185
23.806717	0.1	32.056109
23.808383	0.1	30.289255
23.810050	0.1	28.589238
23.811717	0.1	26.956308
23.813383	0.1	25.391700
23.815050	0.1	23.897695
23.816717	0.1	22.476395
23.818383	0.1	21.128943
23.820050	0.1	19.855057
23.821717	0.1	18.652710
23.823383	0.1	17.518615
23.825050	0.1	16.449387
23.826717	0.1	15.442804
23.828383	0.1	14.497582
23.830050	0.1	13.611447
23.831717	0.1	12.781005
23.833383	0.1	12.003952
23.835050	0.1	11.279630
23.836717	0.1	10.607787
23.838383	0.1	9.987447
23.840050	0.1	9.415871
23.841717	0.1	8.888552
23.843383	0.1	8.400725
23.845050	0.1	7.949066
23.846717	0.1	7.532043
23.848383	0.1	7.148907
23.850050	0.1	6.798678
23.851717	0.1	6.479234
23.853383	0.1	6.187083
23.855050	0.1	5.918904
23.856717	0.1	5.672439
23.858383	0.1	5.445327
23.860050	0.1	5.235183
23.861717	0.1	5.041007
23.863383	0.1	4.863287
23.865050	0.1	4.702774
23.866717	0.1	4.559164
23.868383	0.1	4.430562
23.870050	0.1	4.314273
23.871717	0.1	4.207888
23.873383	0.1	4.109675
23.875050	0.1	4.018527
23.876717	0.1	3.933753
23.878383	0.1	3.854944
23.880050	0.1	3.782348
23.881717	0.1	3.717076
23.883383	0.1	3.659735
23.885050	0.1	3.608870
23.886717	0.1	3.562183
23.888383	0.1	3.518588
23.890050	0.1	3.478033
23.891717	0.1	3.439938
23.893383	0.1	3.403206
23.895050	0.1	3.368040
23.896717	0.1	3.335960
23.898383	0.1	3.307760
23.900050	0.1	3.282744
23.901717	0.1	3.259694
23.903383	0.1	3.237599
23.905050	0.1	3.215950
23.906717	0.1	3.194865
23.908383	0.1	3.174418
23.910050	0.1	3.153789
23.911717	0.1	3.132047
23.913383	0.1	3.109588
23.915050	0.1	3.087949
23.916717	0.1	3.068261
23.918383	0.1	3.050389
23.920050	0.1	3.033360
23.921717	0.1	3.015986
23.923383	0.1	2.997378
23.925050	0.1	2.977615
23.926717	0.1	2.958449
23.928383	0.1	2.942579
23.930050	0.1	2.930951
23.931717	0.1	2.921112
23.933383	0.1	2.909419
23.935050	0.1	2.893973
23.936717	0.1	2.875300
23.938383	0.1	2.855882
23.940050	0.1	2.838443
23.941717	0.1	2.823840
23.943383	0.1	2.811369
23.945050	0.1	2.800254
23.946717	0.1	2.789837
23.948383	0.1	2.779341
23.950050	0.1	2.768016
23.951717	0.1	2.755127
23.953383	0.1	2.740244
23.955050	0.1	2.723914
23.956717	0.1	2.707313
23.958383	0.1	2.691057
23.960050	0.1	2.674949
23.961717	0.1	2.659019
23.963383	0.1	2.644015
23.965050	0.1	2.631098
23.966717	0.1	2.621701
23.968383	0.1	2.616900
23.970050	0.1	2.616397
23.971717	0.1	2.618181
23.973383	0.1	2.619098
23.975050	0.1	2.616094
23.976717	0.1	2.607643
23.978383	0.1	2.594241
23.980050	0.1	2.578124
23.981717	0.1	2.562585
23.983383	0.1	2.550054
23.985050	0.1	2.540844
23.986717	0.1	2.534171
23.988383	0.1	2.528885
23.990050	0.1	2.523786
23.991717	0.1	2.518357
23.993383	0.1	2.512797
23.995050	0.1	2.507428
23.996717	0.1	2.502729
23.998383	0.1	2.499470
24.000050	0.1	2.497938
24.001717	0.1	2.497225
24.003383	0.1	2.495749
24.005050	0.1	2.492080
24.006717	0.1	2.485802
24.008383	0.1	2.478338
24.010050	0.1	2.471823
24.011717	0.1	2.466864
24.013383	0.1	2.462487
24.015050	0.1	2.457830
24.016717	0.1	2.453080
24.018383	0.1	2.449173
24.020050	0.1	2.446626
24.021717	0.1	2.444945
24.023383	0.1	2.443776
24.025050	0.1	2.443441
24.026717	0.1	2.443525
24.028383	0.1	2.443120
24.030050	0.1	2.442482
24.031717	0.1	2.442184
24.033383	0.1	2.441406
24.035050	0.1	2.438780
24.036717	0.1	2.433988
24.038383	0.1	2.427897
24.040050	0.1	2.421765
24.041717	0.1	2.416656
24.043383	0.1	2.413439
24.045050	0.1	2.412428
24.046717	0.1	2.413122
24.048383	0.1	2.415008
24.050050	0.1	2.417560
24.051717	0.1	2.419455
24.053383	0.1	2.419553
24.055050	0.1	2.418244
24.056717	0.1	2.417178
24.058383	0.1	2.417662
24.060050	0.1	2.419441
24.061717	0.1	2.421243
24.063383	0.1	2.422468
24.065050	0.1	2.423469
24.066717	0.1	2.423953
24.068383	0.1	2.423311
24.070050	0.1	2.422412
24.071717	0.1	2.423022
24.073383	0.1	2.426035
24.075050	0.1	2.431250
24.076717	0.1	2.437965
24.078383	0.1	2.445369
24.080050	0.1	2.452270
24.081717	0.1	2.456699
24.083383	0.1	2.457215
24.085050	0.1	2.455292
24.086717	0.1	2.454408
24.088383	0.1	2.455963
24.090050	0.1	2.458175
24.091717	0.1	2.459097
24.093383	0.1	2.458962
24.095050	0.1	2.459157
24.096717	0.1	2.459968
24.098383	0.1	2.461099
24.100050	0.1	2.463860
24.101717	0.1	2.470082
24.103383	0.1	2.479469
24.105050	0.1	2.490105
24.106717	0.1	2.500275
24.108383	0.1	2.508485
24.110050	0.1	2.513230
24.111717	0.1	2.513775
24.113383	0.1	2.511060
24.115050	0.1	2.507344
24.116717	0.1	2.504732
24.118383	0.1	2.504233
24.120050	0.1	2.505896
24.121717	0.1	2.509351
24.123383	0.1	2.513905
24.125050	0.1	2.518278
24.126717	0.1	2.521197
24.128383	0.1	2.522464
24.130050	0.1	2.522497
24.131717	0.1	2.521472
24.133383	0.1	2.519931
24.135050	0.1	2.518846
24.136717	0.1	2.518278
24.138383	0.1	2.517318
24.140050	0.1	2.515684
24.141717	0.1	2.514604
24.143383	0.1	2.515689
24.145050	0.1	2.519046
24.146717	0.1	2.523232
24.148383	0.1	2.526720
24.150050	0.1	2.528736
24.151717	0.1	2.528909
24.153383	0.1	2.527293
24.155050	0.1	2.524387
24.156717	0.1	2.520648
24.158383	0.1	2.516741
24.160050	0.1	2.513863
24.161717	0.1	2.512648
24.163383	0.1	2.512373
24.165050	0.1	2.512122
24.166717	0.1	2.511856
24.168383	0.1	2.511316
24.170050	0.1	2.509747
24.171717	0.1	2.507847
24.173383	0.1	2.507567
24.175050	0.1	2.509835
24.176717	0.1	2.514361
24.178383	0.1	2.520075
24.180050	0.1	2.525370
24.181717	0.1	2.529304
24.183383	0.1	2.532052
24.185050	0.1	2.534040
24.186717	0.1	2.535917
24.188383	0.1	2.539111
24.190050	0.1	2.545025
24.191717	0.1	2.553668
24.193383	0.1	2.563461
24.195050	0.1	2.572248
24.196717	0.1	2.578688
24.198383	0.1	2.582935
24.200050	0.1	2.586446
24.201717	0.1	2.591298
24.203383	0.1	2.598204
24.205050	0.1	2.605887
24.206717	0.1	2.613822
24.208383	0.1	2.623238
24.210050	0.1	2.634404
24.211717	0.1	2.645757
24.213383	0.1	2.656276
24.215050	0.1	2.666190
24.216717	0.1	2.675420
24.218383	0.1	2.683820
24.220050	0.1	2.692202
24.221717	0.1	2.701301
24.223383	0.1	2.710731
24.225050	0.1	2.719448
24.226717	0.1	2.726712
24.228383	0.1	2.733124
24.230050	0.1	2.740482
24.231717	0.1	2.750033
24.233383	0.1	2.761306
24.235050	0.1	2.772785
24.236717	0.1	2.782992
24.238383	0.1	2.791006
24.240050	0.1	2.796850
24.241717	0.1	2.801199
24.243383	0.1	2.804785
24.245050	0.1	2.808538
24.246717	0.1	2.813349
24.248383	0.1	2.818741
24.250050	0.1	2.823155
24.251717	0.1	2.825935
24.253383	0.1	2.826951
24.255050	0.1	2.825051
24.256717	0.1	2.819225
24.258383	0.1	2.810229
24.260050	0.1	2.799714
24.261717	0.1	2.789106
24.263383	0.1	2.779388
24.265050	0.1	2.770978
24.266717	0.1	2.763877
24.268383	0.1	2.757953
24.270050	0.1	2.752845
24.271717	0.1	2.747457
24.273383	0.1	2.739988
24.275050	0.1	2.728705
24.276717	0.1	2.713278
24.278383	0.1	2.695704
24.280050	0.1	2.678889
24.281717	0.1	2.663662
24.283383	0.1	2.648970
24.285050	0.1	2.634563
24.286717	0.1	2.620867
24.288383	0.1	2.607154
24.290050	0.1	2.591764
24.291717	0.1	2.573854
24.293383	0.1	2.554609
24.295050	0.1	2.536126
24.296717	0.1	2.519479
24.298383	0.1	2.504694
24.300050	0.1	2.491362
24.301717	0.1	2.477812
24.303383	0.1	2.462016
24.305050	0.1	2.444503
24.306717	0.1	2.427916
24.308383	0.1	2.413522
24.310050	0.1	2.400163
24.311717	0.1	2.386104
24.313383	0.1	2.370956
24.315050	0.1	2.356013
24.316717	0.1	2.342714
24.318383	0.1	2.331245
24.320050	0.1	2.320707
24.321717	0.1	2.309540
24.323383	0.1	2.296101
24.325050	0.1	2.280329
24.326717	0.1	2.264683
24.328383	0.1	2.252152
24.330050	0.1	2.244003
24.331717	0.1	2.239617
24.333383	0.1	2.237116
24.335050	0.1	2.234248
24.336717	0.1	2.229637
24.338383	0.1	2.223351
24.340050	0.1	2.216408
24.341717	0.1	2.209428
24.343383	0.1	2.202182
24.345050	0.1	2.195556
24.346717	0.1	2.191882
24.348383	0.1	2.191705
24.350050	0.1	2.192380
24.351717	0.1	2.190694
24.353383	0.1	2.185637
24.355050	0.1	2.178773
24.356717	0.1	2.172152
24.358383	0.1	2.166675
24.360050	0.1	2.162922
24.361717	0.1	2.161390
24.363383	0.1	2.161260
24.365050	0.1	2.160720
24.366717	0.1	2.158456
24.368383	0.1	2.153860
24.370050	0.1	2.147318
24.371717	0.1	2.140459
24.373383	0.1	2.135169
24.375050	0.1	2.132878
24.376717	0.1	2.134368
24.378383	0.1	2.138945
24.380050	0.1	2.144766
24.381717	0.1	2.150242
24.383383	0.1	2.154117
24.385050	0.1	2.155164
24.386717	0.1	2.152966
24.388383	0.1	2.148300
24.390050	0.1	2.142834
24.391717	0.1	2.138610
24.393383	0.1	2.137218
24.395050	0.1	2.138917
24.396717	0.1	2.142298
24.398383	0.1	2.145167
24.400050	0.1	2.146545
24.401717	0.1	2.147090
24.403383	0.1	2.146820
24.405050	0.1	2.145004
24.406717	0.1	2.143024
24.408383	0.1	2.143774
24.410050	0.1	2.148096
24.411717	0.1	2.154019
24.413383	0.1	2.158578
24.415050	0.1	2.160026
24.416717	0.1	2.159076
24.418383	0.1	2.157781
24.420050	0.1	2.157604
24.421717	0.1	2.158852
24.423383	0.1	2.160943
24.425050	0.1	2.162973
24.426717	0.1	2.164650
24.428383	0.1	2.166410
24.430050	0.1	2.168538
24.431717	0.1	2.170624
24.433383	0.1	2.172040
24.435050	0.1	2.172757
24.436717	0.1	2.173181
24.438383	0.1	2.173558
24.440050	0.1	2.174461
24.441717	0.1	2.176529
24.443383	0.1	2.178866
24.445050	0.1	2.179565
24.446717	0.1	2.178345
24.448383	0.1	2.176929
24.450050	0.1	2.176724
24.451717	0.1	2.177511
24.453383	0.1	2.178242
24.455050	0.1	2.178089
24.456717	0.1	2.176841
24.458383	0.1	2.174880
24.460050	0.1	2.172985
24.461717	0.1	2.172496
24.463383	0.1	2.174741
24.465050	0.1	2.179700
24.466717	0.1	2.185553
24.468383	0.1	2.190075
24.470050	0.1	2.192589
24.471717	0.1	2.194108
24.473383	0.1	2.195812
24.475050	0.1	2.198019
24.476717	0.1	2.200496
24.478383	0.1	2.203179
24.480050	0.1	2.206480
24.481717	0.1	2.210937
24.483383	0.1	2.216510
24.485050	0.1	2.222238
24.486717	0.1	2.226527
24.488383	0.1	2.228171
24.490050	0.1	2.227174
24.491717	0.1	2.224795
24.493383	0.1	2.223169
24.495050	0.1	2.224059
24.496717	0.1	2.227719
24.498383	0.1	2.233502
24.500050	0.1	2.240227
24.501717	0.1	2.245661
24.503383	0.1	2.247756
24.505050	0.1	2.246602
24.506717	0.1	2.244026
24.508383	0.1	2.241796
24.510050	0.1	2.240413
24.511717	0.1	2.239770
24.513383	0.1	2.240753
24.515050	0.1	2.244441
24.516717	0.1	2.249703
24.518383	0.1	2.253852
24.520050	0.1	2.255277
24.521717	0.1	2.253936
24.523383	0.1	2.250453
24.525050	0.1	2.245852
24.526717	0.1	2.241661
24.528383	0.1	2.239556
24.530050	0.1	2.240394
24.531717	0.1	2.243556
24.533383	0.1	2.247859
24.535050	0.1	2.252534
24.536717	0.1	2.256688
24.538383	0.1	2.258676
24.540050	0.1	2.257205
24.541717	0.1	2.252399
24.543383	0.1	2.245796
24.545050	0.1	2.239868
24.546717	0.1	2.236837
24.548383	0.1	2.237204
24.550050	0.1	2.239533
24.551717	0.1	2.241423
24.553383	0.1	2.241009
24.555050	0.1	2.238140
24.556717	0.1	2.234234
24.558383	0.1	2.231142
24.560050	0.1	2.230131
24.561717	0.1	2.231342
24.563383	0.1	2.233987
24.565050	0.1	2.237367
24.566717	0.1	2.241009
24.568383	0.1	2.243840
24.570050	0.1	2.244441
24.571717	0.1	2.242452
24.573383	0.1	2.239076
24.575050	0.1	2.235803
24.576717	0.1	2.233214
24.578383	0.1	2.231291
24.580050	0.1	2.229945
24.581717	0.1	2.229041
24.583383	0.1	2.228892
24.585050	0.1	2.230462
24.586717	0.1	2.234345
24.588383	0.1	2.239500
24.590050	0.1	2.243640
24.591717	0.1	2.244981
24.593383	0.1	2.243300
24.595050	0.1	2.239603
24.596717	0.1	2.235197
24.598383	0.1	2.230993
24.600050	0.1	2.227719
24.601717	0.1	2.226084
24.603383	0.1	2.226438
24.605050	0.1	2.229153
24.606717	0.1	2.234895
24.608383	0.1	2.243053
24.610050	0.1	2.250997
24.611717	0.1	2.256138
24.613383	0.1	2.257717
24.615050	0.1	2.256422
24.616717	0.1	2.253717
24.618383	0.1	2.251342
24.620050	0.1	2.250280
24.621717	0.1	2.250369
24.623383	0.1	2.250997
24.625050	0.1	2.252064
24.626717	0.1	2.254071
24.628383	0.1	2.257377
24.630050	0.1	2.261507
24.631717	0.1	2.265284
24.633383	0.1	2.267798
24.635050	0.1	2.268828
24.636717	0.1	2.268809
24.638383	0.1	2.269261
24.640050	0.1	2.272213
24.641717	0.1	2.278276
24.643383	0.1	2.285726
24.645050	0.1	2.292395
24.646717	0.1	2.297889
24.648383	0.1	2.303170
24.650050	0.1	2.308618
24.651717	0.1	2.313675
24.653383	0.1	2.318565
24.655050	0.1	2.324441
24.656717	0.1	2.331208
24.658383	0.1	2.337140
24.660050	0.1	2.340954
24.661717	0.1	2.342868
24.663383	0.1	2.343901
24.665050	0.1	2.345489
24.666717	0.1	2.349145
24.668383	0.1	2.355278
24.670050	0.1	2.362714
24.671717	0.1	2.369406
24.673383	0.1	2.373783
24.675050	0.1	2.376600
24.676717	0.1	2.380507
24.678383	0.1	2.386943
24.680050	0.1	2.394840
24.681717	0.1	2.402496
24.683383	0.1	2.408982
24.685050	0.1	2.413820
24.686717	0.1	2.416922
24.688383	0.1	2.418929
24.690050	0.1	2.420917
24.691717	0.1	2.423790
24.693383	0.1	2.427367
24.695050	0.1	2.430105
24.696717	0.1	2.430724
24.698383	0.1	2.429960
24.700050	0.1	2.429788
24.701717	0.1	2.431134
24.703383	0.1	2.432992
24.705050	0.1	2.433811
24.706717	0.1	2.433104
24.708383	0.1	2.431683
24.710050	0.1	2.430794
24.711717	0.1	2.430938
24.713383	0.1	2.431581
24.715050	0.1	2.431902
24.716717	0.1	2.431520
24.718383	0.1	2.430552
24.720050	0.1	2.428764
24.721717	0.1	2.424675
24.723383	0.1	2.417136
24.725050	0.1	2.407376
24.726717	0.1	2.397588
24.728383	0.1	2.388950
24.730050	0.1	2.381867
24.731717	0.1	2.376288
24.733383	0.1	2.371487
24.735050	0.1	2.366616
24.736717	0.1	2.361508
24.738383	0.1	2.356349
24.740050	0.1	2.351128
24.741717	0.1	2.345946
24.743383	0.1	2.341061
24.745050	0.1	2.336656
24.746717	0.1	2.332949
24.748383	0.1	2.330025
24.750050	0.1	2.327259
24.751717	0.1	2.323515
24.753383	0.1	2.317838
24.755050	0.1	2.309759
24.756717	0.1	2.299538
24.758383	0.1	2.288138
24.760050	0.1	2.276795
24.761717	0.1	2.267286
24.763383	0.1	2.261479
24.765050	0.1	2.259389
24.766717	0.1	2.259105
24.768383	0.1	2.258937
24.770050	0.1	2.257894
24.771717	0.1	2.254671
24.773383	0.1	2.248269
24.775050	0.1	2.239412
24.776717	0.1	2.230126
24.778383	0.1	2.222285
24.780050	0.1	2.216892
24.781717	0.1	2.213907
24.783383	0.1	2.212371
24.785050	0.1	2.211183
24.786717	0.1	2.209628
24.788383	0.1	2.207025
24.790050	0.1	2.203002
24.791717	0.1	2.197977
24.793383	0.1	2.192664
24.795050	0.1	2.187267
24.796717	0.1	2.181507
24.798383	0.1	2.175448
24.800050	0.1	2.169763
24.801717	0.1	2.164999
24.803383	0.1	2.161367
24.805050	0.1	2.159174
24.806717	0.1	2.158382
24.808383	0.1	2.158401
24.810050	0.1	2.159118
24.811717	0.1	2.161288
24.813383	0.1	2.165129
24.815050	0.1	2.169046
24.816717	0.1	2.170485
24.818383	0.1	2.168352
24.820050	0.1	2.163984
24.821717	0.1	2.159658
24.823383	0.1	2.156524
24.825050	0.1	2.154312
24.826717	0.1	2.152505
24.828383	0.1	2.151080
24.830050	0.1	2.150247
24.831717	0.1	2.149730
24.833383	0.1	2.148869
24.835050	0.1	2.147593
24.836717	0.1	2.146424
24.838383	0.1	2.145292
24.840050	0.1	2.143234
24.841717	0.1	2.139602
24.843383	0.1	2.134889
24.845050	0.1	2.130303
24.846717	0.1	2.126954
24.848383	0.1	2.125315
24.850050	0.1	2.125241
24.851717	0.1	2.126438
24.853383	0.1	2.128868
24.855050	0.1	2.132477
24.856717	0.1	2.136403
24.858383	0.1	2.139350
24.860050	0.1	2.141348
24.861717	0.1	2.143914
24.863383	0.1	2.148128
24.865050	0.1	2.153818
24.866717	0.1	2.160105
24.868383	0.1	2.165288
24.870050	0.1	2.167821
24.871717	0.1	2.168305
24.873383	0.1	2.168925
24.875050	0.1	2.171015
24.876717	0.1	2.174671
24.878383	0.1	2.179504
24.880050	0.1	2.185022
24.881717	0.1	2.191383
24.883383	0.1	2.199421
24.885050	0.1	2.208962
24.886717	0.1	2.218280
24.888383	0.1	2.225852
24.890050	0.1	2.231798
24.891717	0.1	2.238113
24.893383	0.1	2.247402
24.895050	0.1	2.260171
24.896717	0.1	2.274388
24.898383	0.1	2.288283
24.900050	0.1	2.301717
24.901717	0.1	2.314593
24.903383	0.1	2.325973
24.905050	0.1	2.335622
24.906717	0.1	2.344525
24.908383	0.1	2.353587
24.910050	0.1	2.363436
24.911717	0.1	2.374779
24.913383	0.1	2.387976
24.915050	0.1	2.403003
24.916717	0.1	2.419413
24.918383	0.1	2.436196
24.920050	0.1	2.452401
24.921717	0.1	2.467739
24.923383	0.1	2.482426
24.925050	0.1	2.497411
24.926717	0.1	2.513910
24.928383	0.1	2.531363
24.930050	0.1	2.547400
24.931717	0.1	2.560741
24.933383	0.1	2.572052
24.935050	0.1	2.582227
24.936717	0.1	2.592085
24.938383	0.1	2.602725
24.940050	0.1	2.614381
24.941717	0.1	2.625720
24.943383	0.1	2.635228
24.945050	0.1	2.642553
24.946717	0.1	2.648155
24.948383	0.1	2.652369
24.950050	0.1	2.655103
24.951717	0.1	2.656449
24.953383	0.1	2.657366
24.955050	0.1	2.658530
24.956717	0.1	2.659322
24.958383	0.1	2.658973
24.960050	0.1	2.657888
24.961717	0.1	2.657119
24.963383	0.1	2.656789
24.965050	0.1	2.655545
24.966717	0.1	2.652062
24.968383	0.1	2.646730
24.970050	0.1	2.641305
24.971717	0.1	2.636826
24.973383	0.1	2.632481
24.975050	0.1	2.626493
24.976717	0.1	2.617599
24.978383	0.1	2.605761
24.980050	0.1	2.591815
24.981717	0.1	2.576672
24.983383	0.1	2.560830
24.985050	0.1	2.544560
24.986717	0.1	2.528261
24.988383	0.1	2.512285
24.990050	0.1	2.496974
24.991717	0.1	2.482920
24.993383	0.1	2.469951
24.995050	0.1	2.456270
24.996717	0.1	2.440237
24.998383	0.1	2.422212
25.000050	0.1	2.403865
25.001717	0.1	2.386933
25.003383	0.1	2.372460
25.005050	0.1	2.360344
25.006717	0.1	2.349974
25.008383	0.1	2.340488
25.010050	0.1	2.330053
25.011717	0.1	2.316753
25.013383	0.1	2.300595
25.015050	0.1	2.283244
25.016717	0.1	2.265987
25.018383	0.1	2.249642
25.020050	0.1	2.235696
25.021717	0.1	2.225493
25.023383	0.1	2.218788
25.025050	0.1	2.213838
25.026717	0.1	2.208371
25.028383	0.1	2.200594
25.030050	0.1	2.189958
25.031717	0.1	2.176906
25.033383	0.1	2.162433
25.035050	0.1	2.148263
25.036717	0.1	2.136566
25.038383	0.1	2.128561
25.040050	0.1	2.123602
25.041717	0.1	2.119825
25.043383	0.1	2.115644
25.045050	0.1	2.110559
25.046717	0.1	2.104850
25.048383	0.1	2.098721
25.050050	0.1	2.092281
25.051717	0.1	2.086372
25.053383	0.1	2.082423
25.055050	0.1	2.080915
25.056717	0.1	2.081087
25.058383	0.1	2.082218
25.060050	0.1	2.083885
25.061717	0.1	2.084896
25.063383	0.1	2.083806
25.065050	0.1	2.080635
25.066717	0.1	2.076393
25.068383	0.1	2.071862
25.070050	0.1	2.067992
25.071717	0.1	2.065776
25.073383	0.1	2.065008
25.075050	0.1	2.064058
25.076717	0.1	2.061590
25.078383	0.1	2.057883
25.080050	0.1	2.054204
25.081717	0.1	2.051536
25.083383	0.1	2.050092
25.085050	0.1	2.049566
25.086717	0.1	2.049427
25.088383	0.1	2.049399
25.090050	0.1	2.049552
25.091717	0.1	2.049552
25.093383	0.1	2.048835
25.095050	0.1	2.047759
25.096717	0.1	2.047182
25.098383	0.1	2.047280
25.100050	0.1	2.047452
25.101717	0.1	2.047447
25.103383	0.1	2.048071
25.105050	0.1	2.049911
25.106717	0.1	2.052514
25.108383	0.1	2.054907
25.110050	0.1	2.055722
25.111717	0.1	2.054512
25.113383	0.1	2.052546
25.115050	0.1	2.050851
25.116717	0.1	2.049273
25.118383	0.1	2.047927
25.120050	0.1	2.047475
25.121717	0.1	2.048309
25.123383	0.1	2.050516
25.125050	0.1	2.053524
25.126717	0.1	2.055890
25.128383	0.1	2.056812
25.130050	0.1	2.057375
25.131717	0.1	2.058973
25.133383	0.1	2.061264
25.135050	0.1	2.062721
25.136717	0.1	2.062628
25.138383	0.1	2.061687
25.140050	0.1	2.061012
25.141717	0.1	2.061073
25.143383	0.1	2.061496
25.145050	0.1	2.061888
25.146717	0.1	2.062055
25.148383	0.1	2.061403
25.150050	0.1	2.059531
25.151717	0.1	2.057352
25.153383	0.1	2.056113
25.155050	0.1	2.055913
25.156717	0.1	2.056202
25.158383	0.1	2.056612
25.160050	0.1	2.057133
25.161717	0.1	2.058330
25.163383	0.1	2.060793
25.165050	0.1	2.064081
25.166717	0.1	2.066707
25.168383	0.1	2.067038
25.170050	0.1	2.064509
25.171717	0.1	2.060346
25.173383	0.1	2.056612
25.175050	0.1	2.054432
25.176717	0.1	2.053990
25.178383	0.1	2.055559
25.180050	0.1	2.059354
25.181717	0.1	2.064416
25.183383	0.1	2.068551
25.185050	0.1	2.070060
25.186717	0.1	2.069133
25.188383	0.1	2.067336
25.190050	0.1	2.066703
25.191717	0.1	2.068817
25.193383	0.1	2.073869
25.195050	0.1	2.080812
25.196717	0.1	2.088435
25.198383	0.1	2.096184
25.200050	0.1	2.103676
25.201717	0.1	2.109190
25.203383	0.1	2.110270
25.205050	0.1	2.106754
25.206717	0.1	2.101404
25.208383	0.1	2.097711
25.210050	0.1	2.098447
25.211717	0.1	2.104421
25.213383	0.1	2.113529
25.215050	0.1	2.122899
25.216717	0.1	2.131513
25.218383	0.1	2.139499
25.220050	0.1	2.147132
25.221717	0.1	2.154694
25.223383	0.1	2.161516
25.225050	0.1	2.166796
25.226717	0.1	2.171337
25.228383	0.1	2.176571
25.230050	0.1	2.182843
25.231717	0.1	2.190024
25.233383	0.1	2.198461
25.235050	0.1	2.208259
25.236717	0.1	2.218443
25.238383	0.1	2.228138
25.240050	0.1	2.237554
25.241717	0.1	2.246769
25.243383	0.1	2.254741
25.245050	0.1	2.260664
25.246717	0.1	2.265400
25.248383	0.1	2.270676
25.250050	0.1	2.277694
25.251717	0.1	2.287384
25.253383	0.1	2.300506
25.255050	0.1	2.317079
25.256717	0.1	2.336768
25.258383	0.1	2.358682
25.260050	0.1	2.380582
25.261717	0.1	2.400405
25.263383	0.1	2.418589
25.265050	0.1	2.437299
25.266717	0.1	2.457541
25.268383	0.1	2.478440
25.270050	0.1	2.499251
25.271717	0.1	2.520289
25.273383	0.1	2.541412
25.275050	0.1	2.561486
25.276717	0.1	2.580155
25.278383	0.1	2.598204
25.280050	0.1	2.616118
25.281717	0.1	2.634102
25.283383	0.1	2.652891
25.285050	0.1	2.672952
25.286717	0.1	2.693464
25.288383	0.1	2.713520
25.290050	0.1	2.733851
25.291717	0.1	2.755816
25.293383	0.1	2.779169
25.295050	0.1	2.801931
25.296717	0.1	2.822527
25.298383	0.1	2.841176
25.300050	0.1	2.859063
25.301717	0.1	2.877261
25.303383	0.1	2.896590
25.305050	0.1	2.917661
25.306717	0.1	2.940507
25.308383	0.1	2.964125
25.310050	0.1	2.987031
25.311717	0.1	3.008838
25.313383	0.1	3.030854
25.315050	0.1	3.055134
25.316717	0.1	3.083157
25.318383	0.1	3.114757
25.320050	0.1	3.147768
25.321717	0.1	3.179065
25.323383	0.1	3.206325
25.325050	0.1	3.228947
25.326717	0.1	3.248174
25.328383	0.1	3.266819
25.330050	0.1	3.287946
25.331717	0.1	3.312766
25.333383	0.1	3.339681
25.335050	0.1	3.365665
25.336717	0.1	3.388794
25.338383	0.1	3.409470
25.340050	0.1	3.429237
25.341717	0.1	3.449023
25.343383	0.1	3.469326
25.345050	0.1	3.490881
25.346717	0.1	3.514006
25.348383	0.1	3.538262
25.350050	0.1	3.563804
25.351717	0.1	3.592423
25.353383	0.1	3.625965
25.355050	0.1	3.663632
25.356717	0.1	3.702003
25.358383	0.1	3.737402
25.360050	0.1	3.767703
25.361717	0.1	3.792695
25.363383	0.1	3.814120
25.365050	0.1	3.834637
25.366717	0.1	3.855419
25.368383	0.1	3.875345
25.370050	0.1	3.893068
25.371717	0.1	3.908207
25.373383	0.1	3.920398
25.375050	0.1	3.928998
25.376717	0.1	3.934037
25.378383	0.1	3.936486
25.380050	0.1	3.937269
25.381717	0.1	3.936444
25.383383	0.1	3.933352
25.385050	0.1	3.927192
25.386717	0.1	3.917129
25.388383	0.1	3.902060
25.390050	0.1	3.881506
25.391717	0.1	3.856737
25.393383	0.1	3.830008
25.395050	0.1	3.802753
25.396717	0.1	3.775167
25.398383	0.1	3.747540
25.400050	0.1	3.721113
25.401717	0.1	3.696638
25.403383	0.1	3.672289
25.405050	0.1	3.644265
25.406717	0.1	3.609848
25.408383	0.1	3.569718
25.410050	0.1	3.527096
25.411717	0.1	3.484855
25.413383	0.1	3.443817
25.415050	0.1	3.402866
25.416717	0.1	3.360594
25.418383	0.1	3.317609
25.420050	0.1	3.276118
25.421717	0.1	3.236979
25.423383	0.1	3.199060
25.425050	0.1	3.161225
25.426717	0.1	3.123055
25.428383	0.1	3.084349
25.430050	0.1	3.045509
25.431717	0.1	3.007478
25.433383	0.1	2.970845
25.435050	0.1	2.935776
25.436717	0.1	2.902295
25.438383	0.1	2.869675
25.440050	0.1	2.836837
25.441717	0.1	2.803919
25.443383	0.1	2.772179
25.445050	0.1	2.742279
25.446717	0.1	2.713683
25.448383	0.1	2.685767
25.450050	0.1	2.658805
25.451717	0.1	2.633506
25.453383	0.1	2.609906
25.455050	0.1	2.588015
25.456717	0.1	2.568970
25.458383	0.1	2.553477
25.460050	0.1	2.539665
25.461717	0.1	2.524853
25.463383	0.1	2.508671
25.465050	0.1	2.492615
25.466717	0.1	2.477434
25.468383	0.1	2.462422
25.470050	0.1	2.446841
25.471717	0.1	2.430636
25.473383	0.1	2.414202
25.475050	0.1	2.398007
25.476717	0.1	2.382146
25.478383	0.1	2.366803
25.480050	0.1	2.352903
25.481717	0.1	2.340982
25.483383	0.1	2.330043
25.485050	0.1	2.318686
25.486717	0.1	2.306593
25.488383	0.1	2.294499
25.490050	0.1	2.283482
25.491717	0.1	2.274257
25.493383	0.1	2.266029
25.495050	0.1	2.256520
25.496717	0.1	2.244469
25.498383	0.1	2.231547
25.500050	0.1	2.220790
25.501717	0.1	2.213386
25.503383	0.1	2.207956
25.505050	0.1	2.202806
25.506717	0.1	2.196734
25.508383	0.1	2.188780
25.510050	0.1	2.179514
25.511717	0.1	2.171169
25.513383	0.1	2.165330
25.515050	0.1	2.161418
25.516717	0.1	2.157646
25.518383	0.1	2.152720
25.520050	0.1	2.146517
25.521717	0.1	2.140156
25.523383	0.1	2.135765
25.525050	0.1	2.134731
25.526717	0.1	2.135853
25.528383	0.1	2.136417
25.530050	0.1	2.134945
25.531717	0.1	2.131988
25.533383	0.1	2.128584
25.535050	0.1	2.125213
25.536717	0.1	2.122396
25.538383	0.1	2.121092
25.540050	0.1	2.122233
25.541717	0.1	2.125911
25.543383	0.1	2.131048
25.545050	0.1	2.135593
25.546717	0.1	2.137055
25.548383	0.1	2.133907
25.550050	0.1	2.126470
25.551717	0.1	2.116095
25.553383	0.1	2.104361
25.555050	0.1	2.092640
25.556717	0.1	2.081580
25.558383	0.1	2.071718
25.560050	0.1	2.064183
25.561717	0.1	2.059736
25.563383	0.1	2.057869
25.565050	0.1	2.057119
25.566717	0.1	2.055867
25.568383	0.1	2.053538
25.570050	0.1	2.051522
25.571717	0.1	2.051769
25.573383	0.1	2.054209
25.575050	0.1	2.056682
25.576717	0.1	2.057170
25.578383	0.1	2.055313
25.580050	0.1	2.051592
25.581717	0.1	2.045617
25.583383	0.1	2.036444
25.585050	0.1	2.024625
25.586717	0.1	2.012737
25.588383	0.1	2.003494
25.590050	0.1	1.997575
25.591717	0.1	1.993557
25.593383	0.1	1.989645
25.595050	0.1	1.985105
25.596717	0.1	1.980178
25.598383	0.1	1.975200
25.600050	0.1	1.970031
25.601717	0.1	1.964383
25.603383	0.1	1.958557
25.605050	0.1	1.953011
25.606717	0.1	1.947763
25.608383	0.1	1.943228
25.610050	0.1	1.940452
25.611717	0.1	1.939484
25.613383	0.1	1.939237
25.615050	0.1	1.939423
25.616717	0.1	1.940681
25.618383	0.1	1.943028
25.620050	0.1	1.945915
25.621717	0.1	1.948727
25.623383	0.1	1.950152
25.625050	0.1	1.948369
25.626717	0.1	1.942939
25.628383	0.1	1.935959
25.630050	0.1	1.930427
25.631717	0.1	1.927768
25.633383	0.1	1.927451
25.635050	0.1	1.927782
25.636717	0.1	1.926655
25.638383	0.1	1.922902
25.640050	0.1	1.917249
25.641717	0.1	1.911945
25.643383	0.1	1.909030
25.645050	0.1	1.908387
25.646717	0.1	1.908680
25.648383	0.1	1.909616
25.650050	0.1	1.911446
25.651717	0.1	1.913612
25.653383	0.1	1.915451
25.655050	0.1	1.917011
25.656717	0.1	1.918306
25.658383	0.1	1.919372
25.660050	0.1	1.920965
25.661717	0.1	1.923335
25.663383	0.1	1.925165
25.665050	0.1	1.925430
25.666717	0.1	1.924629
25.668383	0.1	1.923344
25.670050	0.1	1.921859
25.671717	0.1	1.921002
25.673383	0.1	1.921183
25.675050	0.1	1.921244
25.676717	0.1	1.919349
25.678383	0.1	1.914874
25.680050	0.1	1.909323
25.681717	0.1	1.904885
25.683383	0.1	1.902231
25.685050	0.1	1.900732
25.686717	0.1	1.899833
25.688383	0.1	1.899051
25.690050	0.1	1.897514
25.691717	0.1	1.894427
25.693383	0.1	1.890357
25.695050	0.1	1.887819
25.696717	0.1	1.889151
25.698383	0.1	1.894161
25.700050	0.1	1.900736
25.701717	0.1	1.906836
25.703383	0.1	1.911018
25.705050	0.1	1.912182
25.706717	0.1	1.910240
25.708383	0.1	1.906068
25.710050	0.1	1.900531
25.711717	0.1	1.894804
25.713383	0.1	1.890683
25.715050	0.1	1.889295
25.716717	0.1	1.890566
25.718383	0.1	1.894371
25.720050	0.1	1.900350
25.721717	0.1	1.906520
25.723383	0.1	1.910427
25.725050	0.1	1.912131
25.726717	0.1	1.913630
25.728383	0.1	1.915810
25.730050	0.1	1.918133
25.731717	0.1	1.919852
25.733383	0.1	1.920443
25.735050	0.1	1.920075
25.736717	0.1	1.919060
25.738383	0.1	1.916839
25.740050	0.1	1.913127
25.741717	0.1	1.909090
25.743383	0.1	1.906133
25.745050	0.1	1.904657
25.746717	0.1	1.904499
25.748383	0.1	1.905663
25.750050	0.1	1.908406
25.751717	0.1	1.912718
25.753383	0.1	1.917980
25.755050	0.1	1.922580
25.756717	0.1	1.923749
25.758383	0.1	1.919875
25.760050	0.1	1.912769
25.761717	0.1	1.905798
25.763383	0.1	1.900741
25.765050	0.1	1.897691
25.766717	0.1	1.895968
25.768383	0.1	1.894045
25.770050	0.1	1.890408
25.771717	0.1	1.885290
25.773383	0.1	1.881081
25.775050	0.1	1.880373
25.776717	0.1	1.883185
25.778383	0.1	1.887004
25.780050	0.1	1.889332
25.781717	0.1	1.889230
25.783383	0.1	1.887050
25.785050	0.1	1.883465
25.786717	0.1	1.878738
25.788383	0.1	1.873425
25.790050	0.1	1.868643
25.791717	0.1	1.864955
25.793383	0.1	1.862571
25.795050	0.1	1.862347
25.796717	0.1	1.864848
25.798383	0.1	1.868941
25.800050	0.1	1.872689
25.801717	0.1	1.874943
25.803383	0.1	1.875386
25.805050	0.1	1.873951
25.806717	0.1	1.870808
25.808383	0.1	1.866510
25.810050	0.1	1.861970
25.811717	0.1	1.858021
25.813383	0.1	1.854794
25.815050	0.1	1.852028
25.816717	0.1	1.849774
25.818383	0.1	1.848023
25.820050	0.1	1.846179
25.821717	0.1	1.844023
25.823383	0.1	1.842710
25.825050	0.1	1.843511
25.826717	0.1	1.845723
25.828383	0.1	1.847176
25.830050	0.1	1.846515
25.831717	0.1	1.843832
25.833383	0.1	1.839972
25.835050	0.1	1.836163
25.836717	0.1	1.833541
25.838383	0.1	1.832796
25.840050	0.1	1.834035
25.841717	0.1	1.836373
25.843383	0.1	1.838300
25.845050	0.1	1.838841
25.846717	0.1	1.838100
25.848383	0.1	1.836675
25.850050	0.1	1.834575
25.851717	0.1	1.831558
25.853383	0.1	1.828368
25.855050	0.1	1.826175
25.856717	0.1	1.825565
25.858383	0.1	1.826850
25.860050	0.1	1.829593
25.861717	0.1	1.832009
25.863383	0.1	1.832354
25.865050	0.1	1.830417
25.866717	0.1	1.827171
25.868383	0.1	1.823893
25.870050	0.1	1.821369
25.871717	0.1	1.819995
25.873383	0.1	1.820517
25.875050	0.1	1.823744
25.876717	0.1	1.829546
25.878383	0.1	1.836121
25.880050	0.1	1.840820
25.881717	0.1	1.842575
25.883383	0.1	1.842440
25.885050	0.1	1.841448
25.886717	0.1	1.839986
25.888383	0.1	1.838729
25.890050	0.1	1.838063
25.891717	0.1	1.837439
25.893383	0.1	1.836307
25.895050	0.1	1.834738
25.896717	0.1	1.833066
25.898383	0.1	1.832219
25.900050	0.1	1.833583
25.901717	0.1	1.837169
25.903383	0.1	1.841290
25.905050	0.1	1.844387
25.906717	0.1	1.845849
25.908383	0.1	1.845853
25.910050	0.1	1.845025
25.911717	0.1	1.843930
25.913383	0.1	1.842701
25.915050	0.1	1.841239
25.916717	0.1	1.839930
25.918383	0.1	1.839828
25.920050	0.1	1.841388
25.921717	0.1	1.843590
25.923383	0.1	1.845104
25.925050	0.1	1.845756
25.926717	0.1	1.846068
25.928383	0.1	1.846366
25.930050	0.1	1.847055
25.931717	0.1	1.848657
25.933383	0.1	1.851195
25.935050	0.1	1.853951
25.936717	0.1	1.855791
25.938383	0.1	1.856312
25.940050	0.1	1.856266
25.941717	0.1	1.856117
25.943383	0.1	1.855530
25.945050	0.1	1.854324
25.946717	0.1	1.852778
25.948383	0.1	1.851418
25.950050	0.1	1.850966
25.951717	0.1	1.852196
25.953383	0.1	1.855902
25.955050	0.1	1.861891
25.956717	0.1	1.868322
25.958383	0.1	1.873202
25.960050	0.1	1.875656
25.961717	0.1	1.875390
25.963383	0.1	1.872787
25.965050	0.1	1.869001
25.966717	0.1	1.864973
25.968383	0.1	1.860876
25.970050	0.1	1.856983
25.971717	0.1	1.854654
25.973383	0.1	1.855581
25.975050	0.1	1.859725
25.976717	0.1	1.865183
25.978383	0.1	1.870072
25.980050	0.1	1.872983
25.981717	0.1	1.872820
25.983383	0.1	1.870310
25.985050	0.1	1.868084
25.986717	0.1	1.867758
25.988383	0.1	1.868447
25.990050	0.1	1.868540
25.991717	0.1	1.867572
25.993383	0.1	1.866347
25.995050	0.1	1.866007
25.996717	0.1	1.867251
25.998383	0.1	1.869909
26.000050	0.1	1.872829
26.001717	0.1	1.874799
26.003383	0.1	1.875772
26.005050	0.1	1.876499
26.006717	0.1	1.877216
26.008383	0.1	1.877532
26.010050	0.1	1.877141
26.011717	0.1	1.876373
26.013383	0.1	1.876433
26.015050	0.1	1.878738
26.016717	0.1	1.883055
26.018383	0.1	1.887153
26.020050	0.1	1.889253
26.021717	0.1	1.889942
26.023383	0.1	1.891186
26.025050	0.1	1.894040
26.026717	0.1	1.897616
26.028383	0.1	1.900364
26.030050	0.1	1.901602
26.031717	0.1	1.901370
26.033383	0.1	1.899949
26.035050	0.1	1.897798
26.036717	0.1	1.895512
26.038383	0.1	1.893691
26.040050	0.1	1.892331
26.041717	0.1	1.890515
26.043383	0.1	1.887488
26.045050	0.1	1.884117
26.046717	0.1	1.882445
26.048383	0.1	1.883782
26.050050	0.1	1.887744
26.051717	0.1	1.892741
26.053383	0.1	1.897118
26.055050	0.1	1.899544
26.056717	0.1	1.899279
26.058383	0.1	1.897044
26.060050	0.1	1.894655
26.061717	0.1	1.893165
26.063383	0.1	1.892466
26.065050	0.1	1.892159
26.066717	0.1	1.891707
26.068383	0.1	1.890864
26.070050	0.1	1.890399
26.071717	0.1	1.891525
26.073383	0.1	1.894375
26.075050	0.1	1.897789
26.076717	0.1	1.900634
26.078383	0.1	1.902818
26.080050	0.1	1.904755
26.081717	0.1	1.906180
26.083383	0.1	1.906361
26.085050	0.1	1.905346
26.086717	0.1	1.904131
26.088383	0.1	1.903488
26.090050	0.1	1.903209
26.091717	0.1	1.902594
26.093383	0.1	1.901090
26.095050	0.1	1.898352
26.096717	0.1	1.894687
26.098383	0.1	1.891586
26.100050	0.1	1.891120
26.101717	0.1	1.894343
26.103383	0.1	1.900401
26.105050	0.1	1.907609
26.106717	0.1	1.914874
26.108383	0.1	1.922096
26.110050	0.1	1.929444
26.111717	0.1	1.936043
26.113383	0.1	1.939787
26.115050	0.1	1.939447
26.116717	0.1	1.936452
26.118383	0.1	1.933398
26.120050	0.1	1.931568
26.121717	0.1	1.931642
26.123383	0.1	1.935065
26.125050	0.1	1.942413
26.126717	0.1	1.951708
26.128383	0.1	1.959968
26.130050	0.1	1.965482
26.131717	0.1	1.967950
26.133383	0.1	1.967768
26.135050	0.1	1.966502
26.136717	0.1	1.966413
26.138383	0.1	1.968271
26.140050	0.1	1.970767
26.141717	0.1	1.972737
26.143383	0.1	1.974776
26.145050	0.1	1.978311
26.146717	0.1	1.983708
26.148383	0.1	1.990115
26.150050	0.1	1.996788
26.151717	0.1	2.003093
26.153383	0.1	2.008029
26.155050	0.1	2.011419
26.156717	0.1	2.014763
26.158383	0.1	2.019634
26.160050	0.1	2.026185
26.161717	0.1	2.034046
26.163383	0.1	2.043289
26.165050	0.1	2.053925
26.166717	0.1	2.065510
26.168383	0.1	2.077650
26.170050	0.1	2.089781
26.171717	0.1	2.100598
26.173383	0.1	2.108826
26.175050	0.1	2.114410
26.176717	0.1	2.118940
26.178383	0.1	2.124729
26.180050	0.1	2.133413
26.181717	0.1	2.145115
26.183383	0.1	2.158801
26.185050	0.1	2.173223
26.186717	0.1	2.187337
26.188383	0.1	2.200576
26.190050	0.1	2.213125
26.191717	0.1	2.225777
26.193383	0.1	2.239686
26.195050	0.1	2.255496
26.196717	0.1	2.272585
26.198383	0.1	2.290527
26.200050	0.1	2.310039
26.201717	0.1	2.331287
26.203383	0.1	2.353205
26.205050	0.1	2.374989
26.206717	0.1	2.396582
26.208383	0.1	2.417783
26.210050	0.1	2.438542
26.211717	0.1	2.459828
26.213383	0.1	2.482873
26.215050	0.1	2.507889
26.216717	0.1	2.534459
26.218383	0.1	2.562786
26.220050	0.1	2.593538
26.221717	0.1	2.626707
26.223383	0.1	2.660844
26.225050	0.1	2.693785
26.226717	0.1	2.724426
26.228383	0.1	2.753208
26.230050	0.1	2.781111
26.231717	0.1	2.809092
26.233383	0.1	2.837321
26.235050	0.1	2.864073
26.236717	0.1	2.886783
26.238383	0.1	2.905121
26.240050	0.1	2.922229
26.241717	0.1	2.941689
26.243383	0.1	2.963962
26.245050	0.1	2.986887
26.246717	0.1	3.008195
26.248383	0.1	3.026114
26.250050	0.1	3.039264
26.251717	0.1	3.047572
26.253383	0.1	3.052661
26.255050	0.1	3.056414
26.256717	0.1	3.059427
26.258383	0.1	3.061951
26.260050	0.1	3.064917
26.261717	0.1	3.068359
26.263383	0.1	3.070296
26.265050	0.1	3.068508
26.266717	0.1	3.062235
26.268383	0.1	3.051646
26.270050	0.1	3.036764
26.271717	0.1	3.018151
26.273383	0.1	2.997597
26.275050	0.1	2.977075
26.276717	0.1	2.957433
26.278383	0.1	2.938341
26.280050	0.1	2.918704
26.281717	0.1	2.897251
26.283383	0.1	2.873647
26.285050	0.1	2.848636
26.286717	0.1	2.822503
26.288383	0.1	2.794424
26.290050	0.1	2.763779
26.291717	0.1	2.731071
26.293383	0.1	2.697674
26.295050	0.1	2.665017
26.296717	0.1	2.633799
26.298383	0.1	2.604187
26.300050	0.1	2.576392
26.301717	0.1	2.550432
26.303383	0.1	2.525393
26.305050	0.1	2.499600
26.306717	0.1	2.472168
26.308383	0.1	2.444102
26.310050	0.1	2.416619
26.311717	0.1	2.389657
26.313383	0.1	2.363417
26.315050	0.1	2.339347
26.316717	0.1	2.318197
26.318383	0.1	2.298355
26.320050	0.1	2.277107
26.321717	0.1	2.253037
26.323383	0.1	2.226732
26.325050	0.1	2.199984
26.326717	0.1	2.175299
26.328383	0.1	2.154666
26.330050	0.1	2.138126
26.331717	0.1	2.124561
26.333383	0.1	2.113031
26.335050	0.1	2.102768
26.336717	0.1	2.092761
26.338383	0.1	2.081790
26.340050	0.1	2.068495
26.341717	0.1	2.052328
26.343383	0.1	2.034926
26.345050	0.1	2.019424
26.346717	0.1	2.007685
26.348383	0.1	1.998967
26.350050	0.1	1.991084
26.351717	0.1	1.982618
26.353383	0.1	1.974432
26.355050	0.1	1.967866
26.356717	0.1	1.961635
26.358383	0.1	1.952616
26.360050	0.1	1.939712
26.361717	0.1	1.924853
26.363383	0.1	1.910250
26.365050	0.1	1.896867
26.366717	0.1	1.885579
26.368383	0.1	1.877579
26.370050	0.1	1.873104
26.371717	0.1	1.870906
26.373383	0.1	1.869146
26.375050	0.1	1.866533
26.376717	0.1	1.862734
26.378383	0.1	1.858273
26.380050	0.1	1.854347
26.381717	0.1	1.852289
26.383383	0.1	1.852475
26.385050	0.1	1.853635
26.386717	0.1	1.853770
26.388383	0.1	1.851940
26.390050	0.1	1.848582
26.391717	0.1	1.844550
26.393383	0.1	1.840508
26.395050	0.1	1.837099
26.396717	0.1	1.834603
26.398383	0.1	1.832293
26.400050	0.1	1.829150
26.401717	0.1	1.825565
26.403383	0.1	1.822906
26.405050	0.1	1.820964
26.406717	0.1	1.817709
26.408383	0.1	1.812004
26.410050	0.1	1.804861
26.411717	0.1	1.798426
26.413383	0.1	1.794719
26.415050	0.1	1.794812
26.416717	0.1	1.798398
26.418383	0.1	1.803469
26.420050	0.1	1.807101
26.421717	0.1	1.807855
26.423383	0.1	1.806673
26.425050	0.1	1.804894
26.426717	0.1	1.802598
26.428383	0.1	1.798975
26.430050	0.1	1.793695
26.431717	0.1	1.787608
26.433383	0.1	1.782100
26.435050	0.1	1.778277
26.436717	0.1	1.776945
26.438383	0.1	1.778151
26.440050	0.1	1.781047
26.441717	0.1	1.784465
26.443383	0.1	1.787408
26.445050	0.1	1.789327
26.446717	0.1	1.789788
26.448383	0.1	1.788056
26.450050	0.1	1.783883
26.451717	0.1	1.778263
26.453383	0.1	1.773159
26.455050	0.1	1.770789
26.456717	0.1	1.772465
26.458383	0.1	1.777639
26.460050	0.1	1.783986
26.461717	0.1	1.788409
26.463383	0.1	1.788954
26.465050	0.1	1.786412
26.466717	0.1	1.783278
26.468383	0.1	1.781122
26.470050	0.1	1.779879
26.471717	0.1	1.779329
26.473383	0.1	1.780172
26.475050	0.1	1.782943
26.476717	0.1	1.786547
26.478383	0.1	1.788936
26.480050	0.1	1.789164
26.481717	0.1	1.787758
26.483383	0.1	1.785769
26.485050	0.1	1.784014
26.486717	0.1	1.782249
26.488383	0.1	1.779334
26.490050	0.1	1.775087
26.491717	0.1	1.770942
26.493383	0.1	1.768200
26.495050	0.1	1.766821
26.496717	0.1	1.765876
26.498383	0.1	1.764493
26.500050	0.1	1.762626
26.501717	0.1	1.760912
26.503383	0.1	1.759678
26.505050	0.1	1.758449
26.506717	0.1	1.756679
26.508383	0.1	1.754551
26.510050	0.1	1.752591
26.511717	0.1	1.751273
26.513383	0.1	1.751212
26.515050	0.1	1.752940
26.516717	0.1	1.756470
26.518383	0.1	1.761527
26.520050	0.1	1.767366
26.521717	0.1	1.772563
26.523383	0.1	1.776079
26.525050	0.1	1.778235
26.526717	0.1	1.779869
26.528383	0.1	1.781066
26.530050	0.1	1.781494
26.531717	0.1	1.781038
26.533383	0.1	1.779455
26.535050	0.1	1.776777
26.536717	0.1	1.774225
26.538383	0.1	1.773224
26.540050	0.1	1.773839
26.541717	0.1	1.775208
26.543383	0.1	1.776330
26.545050	0.1	1.776260
26.546717	0.1	1.774668
26.548383	0.1	1.772214
26.550050	0.1	1.770072
26.551717	0.1	1.769285
26.553383	0.1	1.770281
26.555050	0.1	1.772563
26.556717	0.1	1.774784
26.558383	0.1	1.775799
26.560050	0.1	1.775408
26.561717	0.1	1.774048
26.563383	0.1	1.772414
26.565050	0.1	1.771110
26.566717	0.1	1.770286
26.568383	0.1	1.769662
26.570050	0.1	1.769150
26.571717	0.1	1.769308
26.573383	0.1	1.770589
26.575050	0.1	1.772838
26.576717	0.1	1.775888
26.578383	0.1	1.779115
26.580050	0.1	1.780922
26.581717	0.1	1.780475
26.583383	0.1	1.778933
26.585050	0.1	1.777909
26.586717	0.1	1.777862
26.588383	0.1	1.778333
26.590050	0.1	1.778738
26.591717	0.1	1.778710
26.593383	0.1	1.778346
26.595050	0.1	1.778123
26.596717	0.1	1.778197
26.598383	0.1	1.777946
26.600050	0.1	1.776586
26.601717	0.1	1.773895
26.603383	0.1	1.770281
26.605050	0.1	1.767045
26.606717	0.1	1.765853
26.608383	0.1	1.767250
26.610050	0.1	1.770142
26.611717	0.1	1.772745
26.613383	0.1	1.773960
26.615050	0.1	1.773825
26.616717	0.1	1.772451
26.618383	0.1	1.769932
26.620050	0.1	1.767552
26.621717	0.1	1.766868
26.623383	0.1	1.767776
26.625050	0.1	1.769424
26.626717	0.1	1.771743
26.628383	0.1	1.774854
26.630050	0.1	1.778207
26.631717	0.1	1.780535
26.633383	0.1	1.780652
26.635050	0.1	1.779036
26.636717	0.1	1.777941
26.638383	0.1	1.779264
26.640050	0.1	1.782882
26.641717	0.1	1.787483
26.643383	0.1	1.792260
26.645050	0.1	1.797006
26.646717	0.1	1.801252
26.648383	0.1	1.804335
26.650050	0.1	1.806053
26.651717	0.1	1.806542
26.653383	0.1	1.805564
26.655050	0.1	1.802738
26.656717	0.1	1.798393
26.658383	0.1	1.793234
26.660050	0.1	1.787925
26.661717	0.1	1.783185
26.663383	0.1	1.779613
26.665050	0.1	1.777764
26.666717	0.1	1.777862
26.668383	0.1	1.779380
26.670050	0.1	1.781527
26.671717	0.1	1.783785
26.673383	0.1	1.786184
26.675050	0.1	1.789182
26.676717	0.1	1.793071
26.678383	0.1	1.798077
26.680050	0.1	1.804712
26.681717	0.1	1.813127
26.683383	0.1	1.822528
26.685050	0.1	1.831469
26.686717	0.1	1.838747
26.688383	0.1	1.844196
26.690050	0.1	1.848550
26.691717	0.1	1.852592
26.693383	0.1	1.856727
26.695050	0.1	1.861309
26.696717	0.1	1.866929
26.698383	0.1	1.873826
26.700050	0.1	1.881341
26.701717	0.1	1.888676
26.703383	0.1	1.895512
26.705050	0.1	1.901388
26.706717	0.1	1.905947
26.708383	0.1	1.910250
26.710050	0.1	1.916052
26.711717	0.1	1.923717
26.713383	0.1	1.932215
26.715050	0.1	1.940602
26.716717	0.1	1.948392
26.718383	0.1	1.955424
26.720050	0.1	1.961575
26.721717	0.1	1.966800
26.723383	0.1	1.971931
26.725050	0.1	1.978693
26.726717	0.1	1.988248
26.728383	0.1	1.999917
26.730050	0.1	2.011978
26.731717	0.1	2.023303
26.733383	0.1	2.034204
26.735050	0.1	2.046311
26.736717	0.1	2.061059
26.738383	0.1	2.078027
26.740050	0.1	2.095420
26.741717	0.1	2.111536
26.743383	0.1	2.125618
26.745050	0.1	2.138158
26.746717	0.1	2.149944
26.748383	0.1	2.161181
26.750050	0.1	2.172589
26.751717	0.1	2.186056
26.753383	0.1	2.202899
26.755050	0.1	2.222392
26.756717	0.1	2.242285
26.758383	0.1	2.260706
26.760050	0.1	2.278066
26.761717	0.1	2.296492
26.763383	0.1	2.317079
26.765050	0.1	2.339082
26.766717	0.1	2.361434
26.768383	0.1	2.383622
26.770050	0.1	2.405415
26.771717	0.1	2.426743
26.773383	0.1	2.447967
26.775050	0.1	2.470193
26.776717	0.1	2.494943
26.778383	0.1	2.523176
26.780050	0.1	2.554222
26.781717	0.1	2.586227
26.783383	0.1	2.618195
26.785050	0.1	2.650670
26.786717	0.1	2.684300
26.788383	0.1	2.718940
26.790050	0.1	2.754261
26.791717	0.1	2.790694
26.793383	0.1	2.829232
26.795050	0.1	2.870522
26.796717	0.1	2.914425
26.798383	0.1	2.960088
26.800050	0.1	3.005955
26.801717	0.1	3.050598
26.803383	0.1	3.093942
26.805050	0.1	3.137216
26.806717	0.1	3.181454
26.808383	0.1	3.226576
26.810050	0.1	3.271936
26.811717	0.1	3.316905
26.813383	0.1	3.361204
26.815050	0.1	3.405092
26.816717	0.1	3.449027
26.818383	0.1	3.493512
26.820050	0.1	3.539030
26.821717	0.1	3.585699
26.823383	0.1	3.633178
26.825050	0.1	3.680289
26.826717	0.1	3.724704
26.828383	0.1	3.764634
26.830050	0.1	3.800443
26.831717	0.1	3.833571
26.833383	0.1	3.865231
26.835050	0.1	3.896318
26.836717	0.1	3.927038
26.838383	0.1	3.956351
26.840050	0.1	3.981967
26.841717	0.1	4.001320
26.843383	0.1	4.013372
26.845050	0.1	4.019560
26.846717	0.1	4.022592
26.848383	0.1	4.024068
26.850050	0.1	4.023775
26.851717	0.1	4.021036
26.853383	0.1	4.015616
26.855050	0.1	4.007206
26.856717	0.1	3.995337
26.858383	0.1	3.979676
26.860050	0.1	3.960058
26.861717	0.1	3.936854
26.863383	0.1	3.911154
26.865050	0.1	3.883657
26.866717	0.1	3.853985
26.868383	0.1	3.821319
26.870050	0.1	3.785049
26.871717	0.1	3.745696
26.873383	0.1	3.705500
26.875050	0.1	3.667255
26.876717	0.1	3.632708
26.878383	0.1	3.601913
26.880050	0.1	3.573168
26.881717	0.1	3.543268
26.883383	0.1	3.509382
26.885050	0.1	3.471677
26.886717	0.1	3.432888
26.888383	0.1	3.395081
26.890050	0.1	3.358377
26.891717	0.1	3.322456
26.893383	0.1	3.287806
26.895050	0.1	3.256188
26.896717	0.1	3.229552
26.898383	0.1	3.208052
26.900050	0.1	3.190208
26.901717	0.1	3.174432
26.903383	0.1	3.159228
26.905050	0.1	3.142916
26.906717	0.1	3.124806
26.908383	0.1	3.106506
26.910050	0.1	3.090394
26.911717	0.1	3.077295
26.913383	0.1	3.067004
26.915050	0.1	3.059637
26.916717	0.1	3.055143
26.918383	0.1	3.052764
26.920050	0.1	3.050985
26.921717	0.1	3.047795
26.923383	0.1	3.042058
26.925050	0.1	3.034612
26.926717	0.1	3.027450
26.928383	0.1	3.022351
26.930050	0.1	3.019702
26.931717	0.1	3.018077
26.933383	0.1	3.015362
26.935050	0.1	3.010225
26.936717	0.1	3.002351
26.938383	0.1	2.991920
26.940050	0.1	2.979147
26.941717	0.1	2.964502
26.943383	0.1	2.949191
26.945050	0.1	2.934700
26.946717	0.1	2.921293
26.948383	0.1	2.907575
26.950050	0.1	2.891850
26.951717	0.1	2.873684
26.953383	0.1	2.854029
26.955050	0.1	2.833600
26.956717	0.1	2.812073
26.958383	0.1	2.788925
26.960050	0.1	2.764021
26.961717	0.1	2.737604
26.963383	0.1	2.710535
26.965050	0.1	2.683960
26.966717	0.1	2.658637
26.968383	0.1	2.634833
26.970050	0.1	2.612062
26.971717	0.1	2.589002
26.973383	0.1	2.563861
26.975050	0.1	2.535386
26.976717	0.1	2.504094
26.978383	0.1	2.472163
26.980050	0.1	2.441546
26.981717	0.1	2.413252
26.983383	0.1	2.387958
26.985050	0.1	2.365476
26.986717	0.1	2.344283
26.988383	0.1	2.322397
26.990050	0.1	2.298513
26.991717	0.1	2.273079
26.993383	0.1	2.248310
26.995050	0.1	2.225884
26.996717	0.1	2.205311
26.998383	0.1	2.185460
27.000050	0.1	2.166443
27.001717	0.1	2.148822
27.003383	0.1	2.132598
27.005050	0.1	2.117804
27.006717	0.1	2.104472
27.008383	0.1	2.091648
27.010050	0.1	2.077729
27.011717	0.1	2.061874
27.013383	0.1	2.044835
27.015050	0.1	2.028584
27.016717	0.1	2.015023
27.018383	0.1	2.005259
27.020050	0.1	1.999596
27.021717	0.1	1.997249
27.023383	0.1	1.996080
27.025050	0.1	1.993775
27.026717	0.1	1.989352
27.028383	0.1	1.982772
27.030050	0.1	1.974041
27.031717	0.1	1.963899
27.033383	0.1	1.954092
27.035050	0.1	1.946511
27.036717	0.1	1.942543
27.038383	0.1	1.942515
27.040050	0.1	1.945640
27.041717	0.1	1.950688
27.043383	0.1	1.956741
27.045050	0.1	1.963750
27.046717	0.1	1.972304
27.048383	0.1	1.982446
27.050050	0.1	1.992877
27.051717	0.1	2.001398
27.053383	0.1	2.005594
27.055050	0.1	2.004076
27.056717	0.1	1.998721
27.058383	0.1	1.994413
27.060050	0.1	1.995098
27.061717	0.1	2.000905
27.063383	0.1	2.008816
27.065050	0.1	2.015471
27.066717	0.1	2.019843
27.068383	0.1	2.023880
27.070050	0.1	2.030376
27.071717	0.1	2.040612
27.073383	0.1	2.053929
27.075050	0.1	2.068421
27.076717	0.1	2.082041
27.078383	0.1	2.093785
27.080050	0.1	2.103643
27.081717	0.1	2.112347
27.083383	0.1	2.121311
27.085050	0.1	2.131280
27.086717	0.1	2.141655
27.088383	0.1	2.152156
27.090050	0.1	2.163770
27.091717	0.1	2.177199
27.093383	0.1	2.191919
27.095050	0.1	2.207397
27.096717	0.1	2.223980
27.098383	0.1	2.241787
27.100050	0.1	2.259766
27.101717	0.1	2.276436
27.103383	0.1	2.291333
27.105050	0.1	2.305517
27.106717	0.1	2.320181
27.108383	0.1	2.335524
27.110050	0.1	2.351054
27.111717	0.1	2.366155
27.113383	0.1	2.380731
27.115050	0.1	2.395231
27.116717	0.1	2.410174
27.118383	0.1	2.426063
27.120050	0.1	2.443562
27.121717	0.1	2.463022
27.123383	0.1	2.484238
27.125050	0.1	2.507046
27.126717	0.1	2.531130
27.128383	0.1	2.555391
27.130050	0.1	2.578348
27.131717	0.1	2.598986
27.133383	0.1	2.617352
27.135050	0.1	2.635145
27.136717	0.1	2.654945
27.138383	0.1	2.678046
27.140050	0.1	2.703751
27.141717	0.1	2.730712
27.143383	0.1	2.757837
27.145050	0.1	2.784617
27.146717	0.1	2.811435
27.148383	0.1	2.839253
27.150050	0.1	2.869116
27.151717	0.1	2.902169
27.153383	0.1	2.939738
27.155050	0.1	2.982225
27.156717	0.1	3.027776
27.158383	0.1	3.073141
27.160050	0.1	3.115954
27.161717	0.1	3.155363
27.163383	0.1	3.191717
27.165050	0.1	3.227191
27.166717	0.1	3.265478
27.168383	0.1	3.309459
27.170050	0.1	3.359793
27.171717	0.1	3.415365
27.173383	0.1	3.474117
27.175050	0.1	3.533829
27.176717	0.1	3.592968
27.178383	0.1	3.651804
27.180050	0.1	3.712289
27.181717	0.1	3.776103
27.183383	0.1	3.843876
27.185050	0.1	3.916235
27.186717	0.1	3.993306
27.188383	0.1	4.073675
27.190050	0.1	4.156181
27.191717	0.1	4.241695
27.193383	0.1	4.331772
27.195050	0.1	4.426776
27.196717	0.1	4.526218
27.198383	0.1	4.629768
27.200050	0.1	4.737284
27.201717	0.1	4.848465
27.203383	0.1	4.963251
27.205050	0.1	5.082735
27.206717	0.1	5.208566
27.208383	0.1	5.341158
27.210050	0.1	5.479655
27.211717	0.1	5.623507
27.213383	0.1	5.772682
27.215050	0.1	5.927030
27.216717	0.1	6.086375
27.218383	0.1	6.250707
27.220050	0.1	6.420361
27.221717	0.1	6.596306
27.223383	0.1	6.779293
27.225050	0.1	6.968742
27.226717	0.1	7.162946
27.228383	0.1	7.359521
27.230050	0.1	7.555997
27.231717	0.1	7.751500
27.233383	0.1	7.947264
27.235050	0.1	8.144518
27.236717	0.1	8.342937
27.238383	0.1	8.541453
27.240050	0.1	8.738763
27.241717	0.1	8.932818
27.243383	0.1	9.121364
27.245050	0.1	9.303554
27.246717	0.1	9.480519
27.248383	0.1	9.653941
27.250050	0.1	9.823898
27.251717	0.1	9.987783
27.253383	0.1	10.141833
27.255050	0.1	10.284176
27.256717	0.1	10.415064
27.258383	0.1	10.534050
27.260050	0.1	10.639029
27.261717	0.1	10.728114
27.263383	0.1	10.801381
27.265050	0.1	10.861028
27.266717	0.1	10.909522
27.268383	0.1	10.947296
27.270050	0.1	10.972619
27.271717	0.1	10.983711
27.273383	0.1	10.979692
27.275050	0.1	10.959371
27.276717	0.1	10.921629
27.278383	0.1	10.867342
27.280050	0.1	10.799011
27.281717	0.1	10.718498
27.283383	0.1	10.626023
27.285050	0.1	10.521407
27.286717	0.1	10.405276
27.288383	0.1	10.279007
27.290050	0.1	10.144217
27.291717	0.1	10.002675
27.293383	0.1	9.856052
27.295050	0.1	9.705261
27.296717	0.1	9.550438
27.298383	0.1	9.391843
27.300050	0.1	9.230264
27.301717	0.1	9.066542
27.303383	0.1	8.901190
27.305050	0.1	8.734413
27.306717	0.1	8.566794
27.308383	0.1	8.400022
27.310050	0.1	8.235974
27.311717	0.1	8.075326
27.313383	0.1	7.917848
27.315050	0.1	7.763780
27.316717	0.1	7.614428
27.318383	0.1	7.471121
27.320050	0.1	7.333872
27.321717	0.1	7.201857
27.323383	0.1	7.074717
27.325050	0.1	6.952309
27.326717	0.1	6.833985
27.328383	0.1	6.719353
27.330050	0.1	6.609010
27.331717	0.1	6.503686
27.333383	0.1	6.403583
27.335050	0.1	6.308467
27.336717	0.1	6.217551
27.338383	0.1	6.129448
27.340050	0.1	6.042956
27.341717	0.1	5.957750
27.343383	0.1	5.874373
27.345050	0.1	5.793809
27.346717	0.1	5.716514
27.348383	0.1	5.642069
27.350050	0.1	5.569807
27.351717	0.1	5.498962
27.353383	0.1	5.428498
27.355050	0.1	5.357438
27.356717	0.1	5.285195
27.358383	0.1	5.211327
27.360050	0.1	5.134898
27.361717	0.1	5.055503
27.363383	0.1	4.975297
27.365050	0.1	4.897374
27.366717	0.1	4.822020
27.368383	0.1	4.746835
27.370050	0.1	4.669358
27.371717	0.1	4.588398
27.373383	0.1	4.504421
27.375050	0.1	4.418832
27.376717	0.1	4.332573
27.378383	0.1	4.245741
27.380050	0.1	4.158122
27.381717	0.1	4.069693
27.383383	0.1	3.980440
27.385050	0.1	3.889990
27.386717	0.1	3.798278
27.388383	0.1	3.705947
27.390050	0.1	3.613578
27.391717	0.1	3.521885
27.393383	0.1	3.432622
27.395050	0.1	3.347592
27.396717	0.1	3.266679
27.398383	0.1	3.188071
27.400050	0.1	3.110594
27.401717	0.1	3.034775
27.403383	0.1	2.961461
27.405050	0.1	2.890569
27.406717	0.1	2.821647
27.408383	0.1	2.754587
27.410050	0.1	2.689646
27.411717	0.1	2.627647
27.413383	0.1	2.569929
27.415050	0.1	2.516983
27.416717	0.1	2.467567
27.418383	0.1	2.419464
27.420050	0.1	2.370565
27.421717	0.1	2.320111
27.423383	0.1	2.270094
27.425050	0.1	2.224273
27.426717	0.1	2.185288
27.428383	0.1	2.153232
27.430050	0.1	2.126242
27.431717	0.1	2.101571
27.433383	0.1	2.076845
27.435050	0.1	2.051741
27.436717	0.1	2.027834
27.438383	0.1	2.006148
27.440050	0.1	1.986041
27.441717	0.1	1.966590
27.443383	0.1	1.947610
27.445050	0.1	1.928974
27.446717	0.1	1.910231
27.448383	0.1	1.891376
27.450050	0.1	1.873244
27.451717	0.1	1.857160
27.453383	0.1	1.844522
27.455050	0.1	1.836000
27.456717	0.1	1.830412
27.458383	0.1	1.825490
27.460050	0.1	1.819767
27.461717	0.1	1.813052
27.463383	0.1	1.805606
27.465050	0.1	1.797862
27.466717	0.1	1.790673
27.468383	0.1	1.784824
27.470050	0.1	1.780544
27.471717	0.1	1.777913
27.473383	0.1	1.776703
27.475050	0.1	1.775678
27.476717	0.1	1.774067
27.478383	0.1	1.773001
27.480050	0.1	1.773611
27.481717	0.1	1.775022
27.483383	0.1	1.775608
27.485050	0.1	1.775040
27.486717	0.1	1.774281
27.488383	0.1	1.773760
27.490050	0.1	1.772591
27.491717	0.1	1.770179
27.493383	0.1	1.767077
27.495050	0.1	1.763715
27.496717	0.1	1.759948
27.498383	0.1	1.755995
27.500050	0.1	1.752628
27.501717	0.1	1.750360
27.503383	0.1	1.749257
27.505050	0.1	1.749541
27.506717	0.1	1.751417
27.508383	0.1	1.754332
27.510050	0.1	1.757005
27.511717	0.1	1.758211
27.513383	0.1	1.757545
27.515050	0.1	1.755450
27.516717	0.1	1.752488
27.518383	0.1	1.749224
27.520050	0.1	1.746491
27.521717	0.1	1.744996
27.523383	0.1	1.744735
27.525050	0.1	1.745191
27.526717	0.1	1.745997
27.528383	0.1	1.746691
27.530050	0.1	1.746695
27.531717	0.1	1.746397
27.533383	0.1	1.746872
27.535050	0.1	1.747888
27.536717	0.1	1.748027
27.538383	0.1	1.746854
27.540050	0.1	1.744838
27.541717	0.1	1.741713
27.543383	0.1	1.737364
27.545050	0.1	1.733135
27.546717	0.1	1.730602
27.548383	0.1	1.729853
27.550050	0.1	1.729364
27.551717	0.1	1.727268
27.553383	0.1	1.722793
27.555050	0.1	1.717051
27.556717	0.1	1.712865
27.558383	0.1	1.712954
27.560050	0.1	1.717587
27.561717	0.1	1.724237
27.563383	0.1	1.729545
27.565050	0.1	1.731492
27.566717	0.1	1.730006
27.568383	0.1	1.726313
27.570050	0.1	1.722109
27.571717	0.1	1.718956
27.573383	0.1	1.717582
27.575050	0.1	1.717578
27.576717	0.1	1.718109
27.578383	0.1	1.718653
27.580050	0.1	1.718462
27.581717	0.1	1.716628
27.583383	0.1	1.713466
27.585050	0.1	1.710658
27.586717	0.1	1.709559
27.588383	0.1	1.709857
27.590050	0.1	1.710011
27.591717	0.1	1.709065
27.593383	0.1	1.707682
27.595050	0.1	1.707352
27.596717	0.1	1.708991
27.598383	0.1	1.711985
27.600050	0.1	1.714164
27.601717	0.1	1.712744
27.603383	0.1	1.706374
27.605050	0.1	1.696628
27.606717	0.1	1.686891
27.608383	0.1	1.679761
27.610050	0.1	1.675473
27.611717	0.1	1.672157
27.613383	0.1	1.667943
27.615050	0.1	1.662988
27.616717	0.1	1.658895
27.618383	0.1	1.656828
27.620050	0.1	1.657340
27.621717	0.1	1.660623
27.623383	0.1	1.665922
27.625050	0.1	1.671566
27.626717	0.1	1.676125
27.628383	0.1	1.679049
27.630050	0.1	1.680870
27.631717	0.1	1.682746
27.633383	0.1	1.685158
27.635050	0.1	1.687966
27.636717	0.1	1.691217
27.638383	0.1	1.694313
27.640050	0.1	1.695794
27.641717	0.1	1.694635
27.643383	0.1	1.690662
27.645050	0.1	1.683864
27.646717	0.1	1.674914
27.648383	0.1	1.666374
27.650050	0.1	1.661475
27.651717	0.1	1.661340
27.653383	0.1	1.664138
27.655050	0.1	1.666802
27.656717	0.1	1.667473
27.658383	0.1	1.666318
27.660050	0.1	1.664404
27.661717	0.1	1.662709
27.663383	0.1	1.661880
27.665050	0.1	1.662313
27.666717	0.1	1.664069
27.668383	0.1	1.666346
27.670050	0.1	1.668087
27.671717	0.1	1.669228
27.673383	0.1	1.670239
27.675050	0.1	1.670606
27.676717	0.1	1.669251
27.678383	0.1	1.666560
27.680050	0.1	1.664674
27.681717	0.1	1.665056
27.683383	0.1	1.666965
27.685050	0.1	1.669200
27.686717	0.1	1.671859
27.688383	0.1	1.675254
27.690050	0.1	1.678499
27.691717	0.1	1.680451
27.693383	0.1	1.681121
27.695050	0.1	1.681615
27.696717	0.1	1.683543
27.698383	0.1	1.688167
27.700050	0.1	1.695282
27.701717	0.1	1.703086
27.703383	0.1	1.709508
27.705050	0.1	1.713904
27.706717	0.1	1.717256
27.708383	0.1	1.720488
27.710050	0.1	1.723096
27.711717	0.1	1.723990
27.713383	0.1	1.723245
27.715050	0.1	1.722304
27.716717	0.1	1.722886
27.718383	0.1	1.725359
27.720050	0.1	1.727957
27.721717	0.1	1.728721
27.723383	0.1	1.727836
27.725050	0.1	1.726737
27.726717	0.1	1.726211
27.728383	0.1	1.726584
27.730050	0.1	1.728218
27.731717	0.1	1.731445
27.733383	0.1	1.736507
27.735050	0.1	1.742928
27.736717	0.1	1.748903
27.738383	0.1	1.752470
27.740050	0.1	1.753569
27.741717	0.1	1.754467
27.743383	0.1	1.757261
27.745050	0.1	1.761913
27.746717	0.1	1.767599
27.748383	0.1	1.773671
27.750050	0.1	1.778994
27.751717	0.1	1.782840
27.753383	0.1	1.785746
27.755050	0.1	1.787674
27.756717	0.1	1.787576
27.758383	0.1	1.785844
27.760050	0.1	1.784335
27.761717	0.1	1.784149
27.763383	0.1	1.785425
27.765050	0.1	1.788167
27.766717	0.1	1.792382
27.768383	0.1	1.798142
27.770050	0.1	1.804987
27.771717	0.1	1.811143
27.773383	0.1	1.814812
27.775050	0.1	1.815557
27.776717	0.1	1.813807
27.778383	0.1	1.810947
27.780050	0.1	1.809141
27.781717	0.1	1.809392
27.783383	0.1	1.810496
27.785050	0.1	1.810300
27.786717	0.1	1.807516
27.788383	0.1	1.802607
27.790050	0.1	1.797522
27.791717	0.1	1.794193
27.793383	0.1	1.792908
27.795050	0.1	1.792419
27.796717	0.1	1.791348
27.798383	0.1	1.789164
27.800050	0.1	1.785820
27.801717	0.1	1.781313
27.803383	0.1	1.775962
27.805050	0.1	1.770300
27.806717	0.1	1.764847
27.808383	0.1	1.760339
27.810050	0.1	1.757084
27.811717	0.1	1.754579
27.813383	0.1	1.752554
27.815050	0.1	1.751203
27.816717	0.1	1.750365
27.818383	0.1	1.749485
27.820050	0.1	1.747925
27.821717	0.1	1.744935
27.823383	0.1	1.740502
27.825050	0.1	1.736195
27.826717	0.1	1.733634
27.828383	0.1	1.732423
27.830050	0.1	1.730770
27.831717	0.1	1.727575
27.833383	0.1	1.723613
27.835050	0.1	1.720777
27.836717	0.1	1.720097
27.838383	0.1	1.721010
27.840050	0.1	1.722570
27.841717	0.1	1.723967
27.843383	0.1	1.723580
27.845050	0.1	1.719431
27.846717	0.1	1.711501
27.848383	0.1	1.702337
27.850050	0.1	1.695431
27.851717	0.1	1.693801
27.853383	0.1	1.698583
27.855050	0.1	1.708218
27.856717	0.1	1.719426
27.858383	0.1	1.728833
27.860050	0.1	1.734165
27.861717	0.1	1.734910
27.863383	0.1	1.732088
27.865050	0.1	1.727156
27.866717	0.1	1.721466
27.868383	0.1	1.716665
27.870050	0.1	1.714304
27.871717	0.1	1.714742
27.873383	0.1	1.717107
27.875050	0.1	1.720502
27.876717	0.1	1.724828
27.878383	0.1	1.730216
27.880050	0.1	1.735901
27.881717	0.1	1.740362
27.883383	0.1	1.742546
27.885050	0.1	1.742705
27.886717	0.1	1.741941
27.888383	0.1	1.741266
27.890050	0.1	1.740973
27.891717	0.1	1.740763
27.893383	0.1	1.740274
27.895050	0.1	1.739878
27.896717	0.1	1.740172
27.898383	0.1	1.740726
27.900050	0.1	1.740889
27.901717	0.1	1.741033
27.903383	0.1	1.741620
27.905050	0.1	1.742537
27.906717	0.1	1.743836
27.908383	0.1	1.745643
27.910050	0.1	1.747371
27.911717	0.1	1.748055
27.913383	0.1	1.747673
27.915050	0.1	1.747538
27.916717	0.1	1.748968
27.918383	0.1	1.751683
27.920050	0.1	1.754058
27.921717	0.1	1.755515
27.923383	0.1	1.757531
27.925050	0.1	1.761564
27.926717	0.1	1.767399
27.928383	0.1	1.773830
27.930050	0.1	1.779515
27.931717	0.1	1.783115
27.933383	0.1	1.783413
27.935050	0.1	1.779860
27.936717	0.1	1.773126
27.938383	0.1	1.765243
27.940050	0.1	1.758914
27.941717	0.1	1.756167
27.943383	0.1	1.757704
27.945050	0.1	1.762891
27.946717	0.1	1.769592
27.948383	0.1	1.775087
27.950050	0.1	1.778067
27.951717	0.1	1.779320
27.953383	0.1	1.780218
27.955050	0.1	1.781341
27.956717	0.1	1.782854
27.958383	0.1	1.784987
27.960050	0.1	1.787678
27.961717	0.1	1.790100
27.963383	0.1	1.790617
27.965050	0.1	1.787818
27.966717	0.1	1.782253
27.968383	0.1	1.776502
27.970050	0.1	1.773150
27.971717	0.1	1.773145
27.973383	0.1	1.775636
27.975050	0.1	1.778649
27.976717	0.1	1.780218
27.978383	0.1	1.780167
27.980050	0.1	1.780773
27.981717	0.1	1.784526
27.983383	0.1	1.791180
27.985050	0.1	1.798281
27.986717	0.1	1.804000
27.988383	0.1	1.808372
27.990050	0.1	1.812559
27.991717	0.1	1.817150
27.993383	0.1	1.821322
27.995050	0.1	1.823925
27.996717	0.1	1.825332
27.998383	0.1	1.827376
28.000050	0.1	1.831255
28.001717	0.1	1.836363
28.003383	0.1	1.841551
28.005050	0.1	1.846254
28.006717	0.1	1.850142
28.008383	0.1	1.853234
28.010050	0.1	1.856633
28.011717	0.1	1.861802
28.013383	0.1	1.869039
28.015050	0.1	1.877206
28.016717	0.1	1.884610
28.018383	0.1	1.890520
28.020050	0.1	1.895973
28.021717	0.1	1.902371
28.023383	0.1	1.909621
28.025050	0.1	1.916606
28.026717	0.1	1.922790
28.028383	0.1	1.928378
28.030050	0.1	1.933370
28.031717	0.1	1.937230
28.033383	0.1	1.939707
28.035050	0.1	1.941621
28.036717	0.1	1.944457
28.038383	0.1	1.949179
28.040050	0.1	1.955666
28.041717	0.1	1.963209
28.043383	0.1	1.970972
28.045050	0.1	1.978301
28.046717	0.1	1.985081
28.048383	0.1	1.991596
28.050050	0.1	1.998218
28.051717	0.1	2.005342
28.053383	0.1	2.013249
28.055050	0.1	2.021082
28.056717	0.1	2.026996
28.058383	0.1	2.029934
28.060050	0.1	2.030190
28.061717	0.1	2.028700
28.063383	0.1	2.026786
28.065050	0.1	2.025594
28.066717	0.1	2.025622
28.068383	0.1	2.026903
28.070050	0.1	2.029333
28.071717	0.1	2.033203
28.073383	0.1	2.038847
28.075050	0.1	2.045212
28.076717	0.1	2.050013
28.078383	0.1	2.051936
28.080050	0.1	2.052006
28.081717	0.1	2.052481
28.083383	0.1	2.054661
28.085050	0.1	2.058167
28.086717	0.1	2.061711
28.088383	0.1	2.063634
28.090050	0.1	2.063317
28.091717	0.1	2.062297
28.093383	0.1	2.062563
28.095050	0.1	2.063904
28.096717	0.1	2.064263
28.098383	0.1	2.062772
28.100050	0.1	2.061268
28.101717	0.1	2.062209
28.103383	0.1	2.066027
28.105050	0.1	2.070824
28.106717	0.1	2.073939
28.108383	0.1	2.074186
28.110050	0.1	2.072742
28.111717	0.1	2.071741
28.113383	0.1	2.071960
28.115050	0.1	2.072328
28.116717	0.1	2.071699
28.118383	0.1	2.069762
28.120050	0.1	2.066079
28.121717	0.1	2.060118
28.123383	0.1	2.052072
28.125050	0.1	2.042409
28.126717	0.1	2.031876
28.128383	0.1	2.021831
28.130050	0.1	2.013394
28.131717	0.1	2.006995
28.133383	0.1	2.002865
28.135050	0.1	2.000816
28.136717	0.1	1.999843
28.138383	0.1	1.998832
28.140050	0.1	1.997533
28.141717	0.1	1.995736
28.143383	0.1	1.992206
28.145050	0.1	1.985845
28.146717	0.1	1.976965
28.148383	0.1	1.966855
28.150050	0.1	1.957417
28.151717	0.1	1.950585
28.153383	0.1	1.946609
28.155050	0.1	1.943419
28.156717	0.1	1.938678
28.158383	0.1	1.931624
28.160050	0.1	1.923107
28.161717	0.1	1.914855
28.163383	0.1	1.908238
28.165050	0.1	1.903134
28.166717	0.1	1.898888
28.168383	0.1	1.895470
28.170050	0.1	1.892634
28.171717	0.1	1.889425
28.173383	0.1	1.885057
28.175050	0.1	1.878953
28.176717	0.1	1.870617
28.178383	0.1	1.860163
28.180050	0.1	1.848666
28.181717	0.1	1.838207
28.183383	0.1	1.830654
28.185050	0.1	1.826324
28.186717	0.1	1.824503
28.188383	0.1	1.824275
28.190050	0.1	1.824601
28.191717	0.1	1.824438
28.193383	0.1	1.823017
28.195050	0.1	1.820084
28.196717	0.1	1.816060
28.198383	0.1	1.812046
28.200050	0.1	1.809099
28.201717	0.1	1.807194
28.203383	0.1	1.805448
28.205050	0.1	1.802784
28.206717	0.1	1.798566
28.208383	0.1	1.793215
28.210050	0.1	1.787730
28.211717	0.1	1.782859
28.213383	0.1	1.779250
28.215050	0.1	1.777448
28.216717	0.1	1.777569
28.218383	0.1	1.779338
28.220050	0.1	1.782151
28.221717	0.1	1.784801
28.223383	0.1	1.785378
28.225050	0.1	1.782351
28.226717	0.1	1.775813
28.228383	0.1	1.767548
28.230050	0.1	1.759948
28.231717	0.1	1.754691
28.233383	0.1	1.751981
28.235050	0.1	1.750831
28.236717	0.1	1.750477
28.238383	0.1	1.751194
28.240050	0.1	1.752628
28.241717	0.1	1.752698
28.243383	0.1	1.749988
28.245050	0.1	1.746095
28.246717	0.1	1.744162
28.248383	0.1	1.745946
28.250050	0.1	1.751091
28.251717	0.1	1.757937
28.253383	0.1	1.764172
28.255050	0.1	1.767925
28.256717	0.1	1.769178
28.258383	0.1	1.769410
28.260050	0.1	1.769890
28.261717	0.1	1.770612
28.263383	0.1	1.770514
28.265050	0.1	1.768884
28.266717	0.1	1.766374
28.268383	0.1	1.764442
28.270050	0.1	1.764093
28.271717	0.1	1.765569
28.273383	0.1	1.768898
28.275050	0.1	1.773625
28.276717	0.1	1.777844
28.278383	0.1	1.779525
28.280050	0.1	1.779390
28.281717	0.1	1.780470
28.283383	0.1	1.784069
28.285050	0.1	1.787981
28.286717	0.1	1.789569
28.288383	0.1	1.789168
28.290050	0.1	1.789313
28.291717	0.1	1.791427
28.293383	0.1	1.794752
28.295050	0.1	1.798356
28.296717	0.1	1.801779
28.298383	0.1	1.804358
28.300050	0.1	1.806216
28.301717	0.1	1.808549
28.303383	0.1	1.811953
28.305050	0.1	1.816363
28.306717	0.1	1.821881
28.308383	0.1	1.828005
28.310050	0.1	1.833453
28.311717	0.1	1.838468
28.313383	0.1	1.845066
28.315050	0.1	1.853798
28.316717	0.1	1.862398
28.318383	0.1	1.868280
28.320050	0.1	1.870589
28.321717	0.1	1.870459
28.323383	0.1	1.870529
28.325050	0.1	1.873123
28.326717	0.1	1.877951
28.328383	0.1	1.883032
28.330050	0.1	1.887297
28.331717	0.1	1.890962
28.333383	0.1	1.894827
28.335050	0.1	1.900047
28.336717	0.1	1.907265
28.338383	0.1	1.915949
28.340050	0.1	1.925183
28.341717	0.1	1.934166
28.343383	0.1	1.941621
28.345050	0.1	1.946520
28.346717	0.1	1.949510
28.348383	0.1	1.952196
28.350050	0.1	1.955088
28.351717	0.1	1.957496
28.353383	0.1	1.958781
28.355050	0.1	1.958977
28.356717	0.1	1.958348
28.358383	0.1	1.956779
28.360050	0.1	1.954171
28.361717	0.1	1.950841
28.363383	0.1	1.946837
28.365050	0.1	1.941752
28.366717	0.1	1.936061
28.368383	0.1	1.931433
28.370050	0.1	1.928797
28.371717	0.1	1.927530
28.373383	0.1	1.926441
28.375050	0.1	1.924383
28.376717	0.1	1.921090
28.378383	0.1	1.917770
28.380050	0.1	1.915633
28.381717	0.1	1.914166
28.383383	0.1	1.912084
28.385050	0.1	1.909146
28.386717	0.1	1.906012
28.388383	0.1	1.902902
28.390050	0.1	1.899307
28.391717	0.1	1.894278
28.393383	0.1	1.886524
28.395050	0.1	1.875563
28.396717	0.1	1.863083
28.398383	0.1	1.852047
28.400050	0.1	1.844373
28.401717	0.1	1.839860
28.403383	0.1	1.836610
28.405050	0.1	1.832172
28.406717	0.1	1.824959
28.408383	0.1	1.814603
28.410050	0.1	1.801425
28.411717	0.1	1.786421
28.413383	0.1	1.771869
28.415050	0.1	1.760391
28.416717	0.1	1.753028
28.418383	0.1	1.749201
28.420050	0.1	1.747543
28.421717	0.1	1.745829
28.423383	0.1	1.741895
28.425050	0.1	1.735473
28.426717	0.1	1.727766
28.428383	0.1	1.719613
28.430050	0.1	1.711505
28.431717	0.1	1.704711
28.433383	0.1	1.700753
28.435050	0.1	1.699557
28.436717	0.1	1.699449
28.438383	0.1	1.699114
28.440050	0.1	1.697713
28.441717	0.1	1.694178
28.443383	0.1	1.688525
28.445050	0.1	1.682686
28.446717	0.1	1.678444
28.448383	0.1	1.675785
28.450050	0.1	1.674253
28.451717	0.1	1.673857
28.453383	0.1	1.673661
28.455050	0.1	1.671514
28.456717	0.1	1.666341
28.458383	0.1	1.659631
28.460050	0.1	1.654029
28.461717	0.1	1.650811
28.463383	0.1	1.648678
28.465050	0.1	1.645181
28.466717	0.1	1.639430
28.468383	0.1	1.633517
28.470050	0.1	1.630974
28.471717	0.1	1.633735
28.473383	0.1	1.640264
28.475050	0.1	1.646462
28.476717	0.1	1.648897
28.478383	0.1	1.647561
28.480050	0.1	1.644539
28.481717	0.1	1.640837
28.483383	0.1	1.636599
28.485050	0.1	1.632753
28.486717	0.1	1.630592
28.488383	0.1	1.630592
28.490050	0.1	1.631775
28.491717	0.1	1.632245
28.493383	0.1	1.631174
28.495050	0.1	1.629665
28.496717	0.1	1.629167
28.498383	0.1	1.630099
28.500050	0.1	1.632366
28.501717	0.1	1.635831
28.503383	0.1	1.639812
28.505050	0.1	1.643486
28.506717	0.1	1.646839
28.508383	0.1	1.650136
28.510050	0.1	1.653191
28.511717	0.1	1.655696
28.513383	0.1	1.657223
28.515050	0.1	1.657326
28.516717	0.1	1.656679
28.518383	0.1	1.657093
28.520050	0.1	1.660329
28.521717	0.1	1.667263
28.523383	0.1	1.677051
28.525050	0.1	1.686863
28.526717	0.1	1.693792
28.528383	0.1	1.696963
28.530050	0.1	1.697126
28.531717	0.1	1.695133
28.533383	0.1	1.691985
28.535050	0.1	1.689764
28.536717	0.1	1.691137
28.538383	0.1	1.697596
28.540050	0.1	1.708320
28.541717	0.1	1.720879
28.543383	0.1	1.732758
28.545050	0.1	1.742109
28.546717	0.1	1.748097
28.548383	0.1	1.751333
28.550050	0.1	1.753839
28.551717	0.1	1.757946
28.553383	0.1	1.764945
28.555050	0.1	1.774114
28.556717	0.1	1.783394
28.558383	0.1	1.791161
28.560050	0.1	1.797532
28.561717	0.1	1.803953
28.563383	0.1	1.811115
28.565050	0.1	1.818221
28.566717	0.1	1.824936
28.568383	0.1	1.832522
28.570050	0.1	1.842263
28.571717	0.1	1.853742
28.573383	0.1	1.865332
28.575050	0.1	1.875786
28.576717	0.1	1.884680
28.578383	0.1	1.892406
28.580050	0.1	1.900019
28.581717	0.1	1.908564
28.583383	0.1	1.918743
28.585050	0.1	1.930818
28.586717	0.1	1.944187
28.588383	0.1	1.957663
28.590050	0.1	1.970478
28.591717	0.1	1.982297
28.593383	0.1	1.993086
28.595050	0.1	2.003410
28.596717	0.1	2.013459
28.598383	0.1	2.022684
28.600050	0.1	2.031378
28.601717	0.1	2.040397
28.603383	0.1	2.049599
28.605050	0.1	2.058432
28.606717	0.1	2.066824
28.608383	0.1	2.074856
28.610050	0.1	2.082968
28.611717	0.1	2.091983
28.613383	0.1	2.102382
28.615050	0.1	2.114512
28.616717	0.1	2.129008
28.618383	0.1	2.145669
28.620050	0.1	2.162764
28.621717	0.1	2.178564
28.623383	0.1	2.192752
28.625050	0.1	2.205959
28.626717	0.1	2.219207
28.628383	0.1	2.233870
28.630050	0.1	2.250741
28.631717	0.1	2.269312
28.633383	0.1	2.288511
28.635050	0.1	2.307468
28.636717	0.1	2.325843
28.638383	0.1	2.344125
28.640050	0.1	2.363203
28.641717	0.1	2.383799
28.643383	0.1	2.406570
28.645050	0.1	2.432447
28.646717	0.1	2.461765
28.648383	0.1	2.492713
28.650050	0.1	2.522301
28.651717	0.1	2.549393
28.653383	0.1	2.575186
28.655050	0.1	2.601184
28.656717	0.1	2.628337
28.658383	0.1	2.657073
28.660050	0.1	2.687424
28.661717	0.1	2.719830
28.663383	0.1	2.755411
28.665050	0.1	2.794839
28.666717	0.1	2.837582
28.668383	0.1	2.881931
28.670050	0.1	2.925880
28.671717	0.1	2.968577
28.673383	0.1	3.010891
28.675050	0.1	3.054370
28.676717	0.1	3.099949
28.678383	0.1	3.147875
28.680050	0.1	3.198562
28.681717	0.1	3.252476
28.683383	0.1	3.308975
28.685050	0.1	3.366419
28.686717	0.1	3.423751
28.688383	0.1	3.481754
28.690050	0.1	3.542420
28.691717	0.1	3.606891
28.693383	0.1	3.674645
28.695050	0.1	3.744438
28.696717	0.1	3.815279
28.698383	0.1	3.887191
28.700050	0.1	3.961679
28.701717	0.1	4.040576
28.703383	0.1	4.124865
28.705050	0.1	4.214603
28.706717	0.1	4.308429
28.708383	0.1	4.403708
28.710050	0.1	4.498903
28.711717	0.1	4.594959
28.713383	0.1	4.693861
28.715050	0.1	4.797275
28.716717	0.1	4.906221
28.718383	0.1	5.020378
28.720050	0.1	5.137855
28.721717	0.1	5.256799
28.723383	0.1	5.376893
28.725050	0.1	5.498850
28.726717	0.1	5.623261
28.728383	0.1	5.750218
28.730050	0.1	5.879314
28.731717	0.1	6.010295
28.733383	0.1	6.143563
28.735050	0.1	6.279987
28.736717	0.1	6.420482
28.738383	0.1	6.565168
28.740050	0.1	6.713378
28.741717	0.1	6.865300
28.743383	0.1	7.022582
28.745050	0.1	7.186499
28.746717	0.1	7.357113
28.748383	0.1	7.534381
28.750050	0.1	7.718126
28.751717	0.1	7.907553
28.753383	0.1	8.102045
28.755050	0.1	8.301553
28.756717	0.1	8.506528
28.758383	0.1	8.718069
28.760050	0.1	8.937349
28.761717	0.1	9.164936
28.763383	0.1	9.400989
28.765050	0.1	9.645638
28.766717	0.1	9.898478
28.768383	0.1	10.157991
28.770050	0.1	10.422738
28.771717	0.1	10.692813
28.773383	0.1	10.969918
28.775050	0.1	11.255965
28.776717	0.1	11.550752
28.778383	0.1	11.851890
28.780050	0.1	12.157271
28.781717	0.1	12.465962
28.783383	0.1	12.777285
28.785050	0.1	13.090475
28.786717	0.1	13.404330
28.788383	0.1	13.717487
28.790050	0.1	14.029834
28.791717	0.1	14.341963
28.793383	0.1	14.652633
28.795050	0.1	14.958265
28.796717	0.1	15.255506
28.798383	0.1	15.543154
28.800050	0.1	15.820600
28.801717	0.1	16.085883
28.803383	0.1	16.336981
28.805050	0.1	16.573127
28.806717	0.1	16.793059
28.808383	0.1	16.993321
28.810050	0.1	17.170291
28.811717	0.1	17.323061
28.813383	0.1	17.452627
28.815050	0.1	17.558956
28.816717	0.1	17.640064
28.818383	0.1	17.693490
28.820050	0.1	17.717793
28.821717	0.1	17.713122
28.823383	0.1	17.680605
28.825050	0.1	17.621033
28.826717	0.1	17.534494
28.828383	0.1	17.421506
28.830050	0.1	17.283373
28.831717	0.1	17.120373
28.833383	0.1	16.930895
28.835050	0.1	16.713659
28.836717	0.1	16.469313
28.838383	0.1	16.199783
28.840050	0.1	15.908163
28.841717	0.1	15.598238
28.843383	0.1	15.271893
28.845050	0.1	14.928533
28.846717	0.1	14.568139
28.848383	0.1	14.193244
28.850050	0.1	13.807742
28.851717	0.1	13.414766
28.853383	0.1	13.015778
28.855050	0.1	12.611398
28.856717	0.1	12.202817
28.858383	0.1	11.792262
28.860050	0.1	11.382303
28.861717	0.1	10.974910
28.863383	0.1	10.570860
28.865050	0.1	10.170206
28.866717	0.1	9.772959
28.868383	0.1	9.379582
28.870050	0.1	8.991719
28.871717	0.1	8.612401
28.873383	0.1	8.244202
28.875050	0.1	7.887431
28.876717	0.1	7.541864
28.878383	0.1	7.208986
28.880050	0.1	6.890087
28.881717	0.1	6.584092
28.883383	0.1	6.289054
28.885050	0.1	6.004255
28.886717	0.1	5.730502
28.888383	0.1	5.469322
28.890050	0.1	5.221805
28.891717	0.1	4.988369
28.893383	0.1	4.768339
28.895050	0.1	4.559676
28.896717	0.1	4.360816
28.898383	0.1	4.172241
28.900050	0.1	3.994936
28.901717	0.1	3.828937
28.903383	0.1	3.674021
28.905050	0.1	3.530001
28.906717	0.1	3.396645
28.908383	0.1	3.274404
28.910050	0.1	3.163642
28.911717	0.1	3.062715
28.913383	0.1	2.968553
28.915050	0.1	2.879021
28.916717	0.1	2.793795
28.918383	0.1	2.713702
28.920050	0.1	2.639517
28.921717	0.1	2.571489
28.923383	0.1	2.510278
28.925050	0.1	2.456750
28.926717	0.1	2.409928
28.928383	0.1	2.366877
28.930050	0.1	2.325680
28.931717	0.1	2.287165
28.933383	0.1	2.253107
28.935050	0.1	2.224115
28.936717	0.1	2.199938
28.938383	0.1	2.180375
28.940050	0.1	2.164477
28.941717	0.1	2.149991
28.943383	0.1	2.135136
28.945050	0.1	2.119979
28.946717	0.1	2.105245
28.948383	0.1	2.090787
28.950050	0.1	2.076207
28.951717	0.1	2.062065
28.953383	0.1	2.049659
28.955050	0.1	2.039699
28.956717	0.1	2.031494
28.958383	0.1	2.023778
28.960050	0.1	2.016360
28.961717	0.1	2.009710
28.963383	0.1	2.003135
28.965050	0.1	1.995158
28.966717	0.1	1.985771
28.968383	0.1	1.976597
28.970050	0.1	1.968923
28.971717	0.1	1.962637
28.973383	0.1	1.956797
28.975050	0.1	1.950497
28.976717	0.1	1.943600
28.978383	0.1	1.936723
28.980050	0.1	1.930152
28.981717	0.1	1.923828
28.983383	0.1	1.918138
28.985050	0.1	1.913160
28.986717	0.1	1.907633
28.988383	0.1	1.900364
28.990050	0.1	1.892163
28.991717	0.1	1.884541
28.993383	0.1	1.877341
28.995050	0.1	1.869486
28.996717	0.1	1.860922
28.998383	0.1	1.852363
29.000050	0.1	1.844228
29.001717	0.1	1.836247
29.003383	0.1	1.827632
29.005050	0.1	1.818310
29.006717	0.1	1.809741
29.008383	0.1	1.803194
29.010050	0.1	1.798254
[truncated: 248,796 more chars]
