# Supplementary material for: Fade into you: genetic control of pigmentation patterns in red-flesh apple (Malus domestica)
Source: Front Plant Sci. 2025 Jan 13;15:1462545. doi: 10.3389/fpls.2024.1462545 (PMC11770013; doi:10.3389/fpls.2024.1462545)
Supplement: Supplementary file 4 [file DataSheet1.zip › CR A3UV_VIS_2/CR A3UV_VIS_2.txt]

URL	chrom://thermo-pfav3ojr/ChromeleonLocal/Instrument Data/Vanquish_MS/Dimitri/VALEMA/Pierre/Echantillons 03-04-24.seq/120.smp/UV_VIS_2.channel/UV_VIS_2.chm
Channel	UV_VIS_2

Injection Information:
Data Vault	ChromeleonLocal
Sequence	Echantillons 03-04-24
Name	CR A3
Number	9
Position	B:A9
Comment	colonne SB-AQ MeOH+5%AA
Processing Method	Quantitative
Instrument Method	VALEMA test separation GRAQ 4
Type	Unknown
Status	Finished
Inject Time	4/3/2024 11:47:51 PM +02:00
Volume (µl)	10.0000
Dilution Factor	1.0000
Weight	1.0000

Chromatogram Data Information:
Time Min. (min)	0.001717
Time Max. (min)	47.000050
Data Points	28200
Detector	UV
Generating Data System	Chromeleon 7.3.2.10759
Exporting Data System	Chromeleon 7.3.2.0
Operator	Instrument Controller
Signal Quantity	Absorbance
Signal Unit	mAU
Signal Min.	-3.528381
Signal Max.	624.862784
Channel	UV_VIS_2
Driver Name	VDAD.dll
Channel Type	Evaluation
Min. Step (s)	0.1
Max. Step (s)	0.1
Average Step (s)	0.1

Signal Parameter Information:
Signal Info	WVL:312 nm

Chromatogram Data:
Time (min)	Step (s)	Value (mAU)
0.001717	n.a.	0.000000
0.003383	0.1	0.000033
0.005050	0.1	0.000289
0.006717	0.1	0.001206
0.008383	0.1	0.003316
0.010050	0.1	0.006882
0.011717	0.1	0.011269
0.013383	0.1	0.014636
0.015050	0.1	0.014799
0.016717	0.1	0.010538
0.018383	0.1	0.002566
0.020050	0.1	-0.006426
0.021717	0.1	-0.013891
0.023383	0.1	-0.019572
0.025050	0.1	-0.024117
0.026717	0.1	-0.027614
0.028383	0.1	-0.030850
0.030050	0.1	-0.034901
0.031717	0.1	-0.038901
0.033383	0.1	-0.040922
0.035050	0.1	-0.041006
0.036717	0.1	-0.041584
0.038383	0.1	-0.045262
0.040050	0.1	-0.052680
0.041717	0.1	-0.061924
0.043383	0.1	-0.069821
0.045050	0.1	-0.074217
0.046717	0.1	-0.075139
0.048383	0.1	-0.074101
0.050050	0.1	-0.072457
0.051717	0.1	-0.070417
0.053383	0.1	-0.067446
0.055050	0.1	-0.063353
0.056717	0.1	-0.058678
0.058383	0.1	-0.054096
0.060050	0.1	-0.049802
0.061717	0.1	-0.045500
0.063383	0.1	-0.040811
0.065050	0.1	-0.035628
0.066717	0.1	-0.030356
0.068383	0.1	-0.026058
0.070050	0.1	-0.023888
0.071717	0.1	-0.024228
0.073383	0.1	-0.026152
0.075050	0.1	-0.027958
0.076717	0.1	-0.029043
0.078383	0.1	-0.030464
0.080050	0.1	-0.032787
0.081717	0.1	-0.034613
0.083383	0.1	-0.033760
0.085050	0.1	-0.029379
0.086717	0.1	-0.022477
0.088383	0.1	-0.015022
0.090050	0.1	-0.008843
0.091717	0.1	-0.004875
0.093383	0.1	-0.002855
0.095050	0.1	-0.001993
0.096717	0.1	-0.002082
0.098383	0.1	-0.003343
0.100050	0.1	-0.005267
0.101717	0.1	-0.006803
0.103383	0.1	-0.007492
0.105050	0.1	-0.007637
0.106717	0.1	-0.007716
0.108383	0.1	-0.007949
0.110050	0.1	-0.008154
0.111717	0.1	-0.008517
0.113383	0.1	-0.010137
0.115050	0.1	-0.013718
0.116717	0.1	-0.018035
0.118383	0.1	-0.020768
0.120050	0.1	-0.020918
0.121717	0.1	-0.019539
0.123383	0.1	-0.018007
0.125050	0.1	-0.016573
0.126717	0.1	-0.014482
0.128383	0.1	-0.010831
0.130050	0.1	-0.005737
0.131717	0.1	-0.000536
0.133383	0.1	0.003162
0.135050	0.1	0.004438
0.136717	0.1	0.003311
0.138383	0.1	0.000219
0.140050	0.1	-0.004424
0.141717	0.1	-0.009653
0.143383	0.1	-0.013537
0.145050	0.1	-0.014608
0.146717	0.1	-0.013676
0.148383	0.1	-0.012866
0.150050	0.1	-0.013090
0.151717	0.1	-0.013262
0.153383	0.1	-0.011716
0.155050	0.1	-0.008196
0.156717	0.1	-0.004233
0.158383	0.1	-0.001630
0.160050	0.1	-0.001197
0.161717	0.1	-0.002547
0.163383	0.1	-0.004568
0.165050	0.1	-0.005914
0.166717	0.1	-0.005318
0.168383	0.1	-0.002403
0.170050	0.1	0.001150
0.171717	0.1	0.002622
0.173383	0.1	0.000880
0.175050	0.1	-0.003274
0.176717	0.1	-0.008657
0.178383	0.1	-0.014328
0.180050	0.1	-0.019562
0.181717	0.1	-0.023623
0.183383	0.1	-0.025826
0.185050	0.1	-0.026501
0.186717	0.1	-0.026547
0.188383	0.1	-0.025891
0.190050	0.1	-0.024126
0.191717	0.1	-0.021625
0.193383	0.1	-0.018789
0.195050	0.1	-0.015502
0.196717	0.1	-0.011586
0.198383	0.1	-0.007302
0.200050	0.1	-0.003432
0.201717	0.1	-0.000736
0.203383	0.1	0.000703
0.205050	0.1	0.001388
0.206717	0.1	0.001993
0.208383	0.1	0.002924
0.210050	0.1	0.003902
0.211717	0.1	0.003939
0.213383	0.1	0.002291
0.215050	0.1	-0.000633
0.216717	0.1	-0.003926
0.218383	0.1	-0.007278
0.220050	0.1	-0.010682
0.221717	0.1	-0.013565
0.223383	0.1	-0.015092
0.225050	0.1	-0.015330
0.226717	0.1	-0.015143
0.228383	0.1	-0.015129
0.230050	0.1	-0.015455
0.231717	0.1	-0.016326
0.233383	0.1	-0.017732
0.235050	0.1	-0.019241
0.236717	0.1	-0.020242
0.238383	0.1	-0.020415
0.240050	0.1	-0.019912
0.241717	0.1	-0.019008
0.243383	0.1	-0.017476
0.245050	0.1	-0.014659
0.246717	0.1	-0.010342
0.248383	0.1	-0.005490
0.250050	0.1	-0.001304
0.251717	0.1	0.002119
0.253383	0.1	0.004759
0.255050	0.1	0.005709
0.256717	0.1	0.004265
0.258383	0.1	0.000498
0.260050	0.1	-0.004517
0.261717	0.1	-0.008633
0.263383	0.1	-0.010552
0.265050	0.1	-0.011213
0.266717	0.1	-0.011888
0.268383	0.1	-0.012536
0.270050	0.1	-0.012605
0.271717	0.1	-0.011865
0.273383	0.1	-0.010622
0.275050	0.1	-0.009928
0.276717	0.1	-0.010920
0.278383	0.1	-0.013830
0.280050	0.1	-0.017881
0.281717	0.1	-0.021914
0.283383	0.1	-0.025067
0.285050	0.1	-0.026971
0.286717	0.1	-0.027460
0.288383	0.1	-0.026566
0.290050	0.1	-0.024824
0.291717	0.1	-0.023008
0.293383	0.1	-0.021220
0.295050	0.1	-0.019032
0.296717	0.1	-0.016792
0.298383	0.1	-0.015642
0.300050	0.1	-0.016149
0.301717	0.1	-0.017476
0.303383	0.1	-0.018058
0.305050	0.1	-0.017155
0.306717	0.1	-0.015213
0.308383	0.1	-0.012731
0.310050	0.1	-0.010142
0.311717	0.1	-0.008545
0.313383	0.1	-0.008503
0.315050	0.1	-0.009034
0.316717	0.1	-0.009094
0.318383	0.1	-0.008526
0.320050	0.1	-0.007325
0.321717	0.1	-0.005523
0.323383	0.1	-0.003520
0.325050	0.1	-0.001527
0.326717	0.1	0.000922
0.328383	0.1	0.003763
0.330050	0.1	0.005276
0.331717	0.1	0.004084
0.333383	0.1	0.001462
0.335050	0.1	-0.000373
0.336717	0.1	-0.001006
0.338383	0.1	-0.001485
0.340050	0.1	-0.002696
0.341717	0.1	-0.005532
0.343383	0.1	-0.010636
0.345050	0.1	-0.016987
0.346717	0.1	-0.022147
0.348383	0.1	-0.024149
0.350050	0.1	-0.023213
0.351717	0.1	-0.021253
0.353383	0.1	-0.019339
0.355050	0.1	-0.017011
0.356717	0.1	-0.014282
0.358383	0.1	-0.012605
0.360050	0.1	-0.013229
0.361717	0.1	-0.015907
0.363383	0.1	-0.019204
0.365050	0.1	-0.021216
0.366717	0.1	-0.020680
0.368383	0.1	-0.018277
0.370050	0.1	-0.015963
0.371717	0.1	-0.014557
0.373383	0.1	-0.013364
0.375050	0.1	-0.012522
0.376717	0.1	-0.013402
0.378383	0.1	-0.015646
0.380050	0.1	-0.016596
0.381717	0.1	-0.014696
0.383383	0.1	-0.011623
0.385050	0.1	-0.010110
0.386717	0.1	-0.010449
0.388383	0.1	-0.010454
0.390050	0.1	-0.008801
0.391717	0.1	-0.006612
0.393383	0.1	-0.005621
0.395050	0.1	-0.006394
0.396717	0.1	-0.008484
0.398383	0.1	-0.010855
0.400050	0.1	-0.012247
0.401717	0.1	-0.011902
0.403383	0.1	-0.009891
0.405050	0.1	-0.006706
0.406717	0.1	-0.003665
0.408383	0.1	-0.002640
0.410050	0.1	-0.003832
0.411717	0.1	-0.005146
0.413383	0.1	-0.005104
0.415050	0.1	-0.004992
0.416717	0.1	-0.006603
0.418383	0.1	-0.009285
0.420050	0.1	-0.010673
0.421717	0.1	-0.009295
0.423383	0.1	-0.005383
0.425050	0.1	-0.000573
0.426717	0.1	0.002654
0.428383	0.1	0.002431
0.430050	0.1	-0.001066
0.431717	0.1	-0.005951
0.433383	0.1	-0.009891
0.435050	0.1	-0.011325
0.436717	0.1	-0.010775
0.438383	0.1	-0.010249
0.440050	0.1	-0.010822
0.441717	0.1	-0.012037
0.443383	0.1	-0.012950
0.445050	0.1	-0.012573
0.446717	0.1	-0.010054
0.448383	0.1	-0.005690
0.450050	0.1	-0.001099
0.451717	0.1	0.002407
0.453383	0.1	0.004354
0.455050	0.1	0.004154
0.456717	0.1	0.001290
0.458383	0.1	-0.003739
0.460050	0.1	-0.009094
0.461717	0.1	-0.012279
0.463383	0.1	-0.012191
0.465050	0.1	-0.010403
0.466717	0.1	-0.009621
0.468383	0.1	-0.011269
0.470050	0.1	-0.014855
0.471717	0.1	-0.018142
0.473383	0.1	-0.018477
0.475050	0.1	-0.015534
0.476717	0.1	-0.011548
0.478383	0.1	-0.008559
0.480050	0.1	-0.006789
0.481717	0.1	-0.005392
0.483383	0.1	-0.003790
0.485050	0.1	-0.002203
0.486717	0.1	-0.001653
0.488383	0.1	-0.003255
0.490050	0.1	-0.006636
0.491717	0.1	-0.009895
0.493383	0.1	-0.011474
0.495050	0.1	-0.011139
0.496717	0.1	-0.009565
0.498383	0.1	-0.007893
0.500050	0.1	-0.007260
0.501717	0.1	-0.008144
0.503383	0.1	-0.010319
0.505050	0.1	-0.013416
0.506717	0.1	-0.016810
0.508383	0.1	-0.019479
0.510050	0.1	-0.020666
0.511717	0.1	-0.020401
0.513383	0.1	-0.019604
0.515050	0.1	-0.019958
0.516717	0.1	-0.022366
0.518383	0.1	-0.024978
0.520050	0.1	-0.024345
0.521717	0.1	-0.018748
0.523383	0.1	-0.009462
0.525050	0.1	0.000196
0.526717	0.1	0.006743
0.528383	0.1	0.008619
0.530050	0.1	0.006859
0.531717	0.1	0.003520
0.533383	0.1	0.000084
0.535050	0.1	-0.002855
0.536717	0.1	-0.005295
0.538383	0.1	-0.007381
0.540050	0.1	-0.009011
0.541717	0.1	-0.010007
0.543383	0.1	-0.010584
0.545050	0.1	-0.011316
0.546717	0.1	-0.012633
0.548383	0.1	-0.014161
0.550050	0.1	-0.014682
0.551717	0.1	-0.013234
0.553383	0.1	-0.010249
0.555050	0.1	-0.007162
0.556717	0.1	-0.004992
0.558383	0.1	-0.004410
0.560050	0.1	-0.006347
0.561717	0.1	-0.011404
0.563383	0.1	-0.019046
0.565050	0.1	-0.027311
0.566717	0.1	-0.033281
0.568383	0.1	-0.034329
0.570050	0.1	-0.029388
0.571717	0.1	-0.019781
0.573383	0.1	-0.008764
0.575050	0.1	0.000000
0.576717	0.1	0.004047
0.578383	0.1	0.003125
0.580050	0.1	-0.000997
0.581717	0.1	-0.005788
0.583383	0.1	-0.009704
0.585050	0.1	-0.013351
0.586717	0.1	-0.018463
0.588383	0.1	-0.025183
0.590050	0.1	-0.031362
0.591717	0.1	-0.034664
0.593383	0.1	-0.034380
0.595050	0.1	-0.031535
0.596717	0.1	-0.027898
0.598383	0.1	-0.024843
0.600050	0.1	-0.023055
0.601717	0.1	-0.022403
0.603383	0.1	-0.022156
0.605050	0.1	-0.021677
0.606717	0.1	-0.020801
0.608383	0.1	-0.020205
0.610050	0.1	-0.021174
0.611717	0.1	-0.024033
0.613383	0.1	-0.027246
0.615050	0.1	-0.029057
0.616717	0.1	-0.028941
0.618383	0.1	-0.026678
0.620050	0.1	-0.022245
0.621717	0.1	-0.016862
0.623383	0.1	-0.012270
0.625050	0.1	-0.009066
0.626717	0.1	-0.007469
0.628383	0.1	-0.008331
0.630050	0.1	-0.012275
0.631717	0.1	-0.018580
0.633383	0.1	-0.025467
0.635050	0.1	-0.031302
0.636717	0.1	-0.034934
0.638383	0.1	-0.035698
0.640050	0.1	-0.034282
0.641717	0.1	-0.032960
0.643383	0.1	-0.033621
0.645050	0.1	-0.035907
0.646717	0.1	-0.038058
0.648383	0.1	-0.039046
0.650050	0.1	-0.039255
0.651717	0.1	-0.039595
0.653383	0.1	-0.040513
0.655050	0.1	-0.041472
0.656717	0.1	-0.041253
0.658383	0.1	-0.039083
0.660050	0.1	-0.035278
0.661717	0.1	-0.031050
0.663383	0.1	-0.027674
0.665050	0.1	-0.025211
0.666717	0.1	-0.022715
0.668383	0.1	-0.019930
0.670050	0.1	-0.017406
0.671717	0.1	-0.015260
0.673383	0.1	-0.013048
0.675050	0.1	-0.010775
0.676717	0.1	-0.009318
0.678383	0.1	-0.009285
0.680050	0.1	-0.010175
0.681717	0.1	-0.011185
0.683383	0.1	-0.012107
0.685050	0.1	-0.012871
0.686717	0.1	-0.013406
0.688383	0.1	-0.014040
0.690050	0.1	-0.015264
0.691717	0.1	-0.017532
0.693383	0.1	-0.021225
0.695050	0.1	-0.025905
0.696717	0.1	-0.029923
0.698383	0.1	-0.031400
0.700050	0.1	-0.030058
0.701717	0.1	-0.027777
0.703383	0.1	-0.026789
0.705050	0.1	-0.027567
0.706717	0.1	-0.028741
0.708383	0.1	-0.028950
0.710050	0.1	-0.028033
0.711717	0.1	-0.026128
0.713383	0.1	-0.022850
0.715050	0.1	-0.017872
0.716717	0.1	-0.011837
0.718383	0.1	-0.006757
0.720050	0.1	-0.005187
0.721717	0.1	-0.008098
0.723383	0.1	-0.013872
0.725050	0.1	-0.019833
0.726717	0.1	-0.024540
0.728383	0.1	-0.028466
0.730050	0.1	-0.032419
0.731717	0.1	-0.035595
0.733383	0.1	-0.035819
0.735050	0.1	-0.032522
0.736717	0.1	-0.028475
0.738383	0.1	-0.026920
0.740050	0.1	-0.027930
0.741717	0.1	-0.029183
0.743383	0.1	-0.028964
0.745050	0.1	-0.027507
0.746717	0.1	-0.026114
0.748383	0.1	-0.025718
0.750050	0.1	-0.026468
0.751717	0.1	-0.028149
0.753383	0.1	-0.030170
0.755050	0.1	-0.031684
0.756717	0.1	-0.032191
0.758383	0.1	-0.031712
0.760050	0.1	-0.030440
0.761717	0.1	-0.028904
0.763383	0.1	-0.027921
0.765050	0.1	-0.027651
0.766717	0.1	-0.027600
0.768383	0.1	-0.027395
0.770050	0.1	-0.026659
0.771717	0.1	-0.025365
0.773383	0.1	-0.024354
0.775050	0.1	-0.024275
0.776717	0.1	-0.024848
0.778383	0.1	-0.025374
0.780050	0.1	-0.025285
0.781717	0.1	-0.024219
0.783383	0.1	-0.022356
0.785050	0.1	-0.020675
0.786717	0.1	-0.020163
0.788383	0.1	-0.021323
0.790050	0.1	-0.024270
0.791717	0.1	-0.028028
0.793383	0.1	-0.030710
0.795050	0.1	-0.031334
0.796717	0.1	-0.030235
0.798383	0.1	-0.028098
0.800050	0.1	-0.025947
0.801717	0.1	-0.025169
0.803383	0.1	-0.026682
0.805050	0.1	-0.030547
0.806717	0.1	-0.035809
0.808383	0.1	-0.040513
0.810050	0.1	-0.042352
0.811717	0.1	-0.040554
0.813383	0.1	-0.036857
0.815050	0.1	-0.033779
0.816717	0.1	-0.032536
0.818383	0.1	-0.032731
0.820050	0.1	-0.032913
0.821717	0.1	-0.032019
0.823383	0.1	-0.031036
0.825050	0.1	-0.032177
0.826717	0.1	-0.036089
0.828383	0.1	-0.040769
0.830050	0.1	-0.043679
0.831717	0.1	-0.044024
0.833383	0.1	-0.042971
0.835050	0.1	-0.042338
0.836717	0.1	-0.043162
0.838383	0.1	-0.044797
0.840050	0.1	-0.045495
0.841717	0.1	-0.044107
0.843383	0.1	-0.040573
0.845050	0.1	-0.035837
0.846717	0.1	-0.031688
0.848383	0.1	-0.029742
0.850050	0.1	-0.030245
0.851717	0.1	-0.032047
0.853383	0.1	-0.033518
0.855050	0.1	-0.033476
0.856717	0.1	-0.031823
0.858383	0.1	-0.029653
0.860050	0.1	-0.028289
0.861717	0.1	-0.028159
0.863383	0.1	-0.028526
0.865050	0.1	-0.028615
0.866717	0.1	-0.028685
0.868383	0.1	-0.029313
0.870050	0.1	-0.030734
0.871717	0.1	-0.032838
0.873383	0.1	-0.035041
0.875050	0.1	-0.036727
0.876717	0.1	-0.037630
0.878383	0.1	-0.037435
0.880050	0.1	-0.035772
0.881717	0.1	-0.033071
0.883383	0.1	-0.030757
0.885050	0.1	-0.029863
0.886717	0.1	-0.030152
0.888383	0.1	-0.030841
0.890050	0.1	-0.031507
0.891717	0.1	-0.031875
0.893383	0.1	-0.031418
0.895050	0.1	-0.030450
0.896717	0.1	-0.030445
0.898383	0.1	-0.032252
0.900050	0.1	-0.035255
0.901717	0.1	-0.038496
0.903383	0.1	-0.041421
0.905050	0.1	-0.043530
0.906717	0.1	-0.044322
0.908383	0.1	-0.043800
0.910050	0.1	-0.042217
0.911717	0.1	-0.039660
0.913383	0.1	-0.036620
0.915050	0.1	-0.033863
0.916717	0.1	-0.032093
0.918383	0.1	-0.031563
0.920050	0.1	-0.031306
0.921717	0.1	-0.029802
0.923383	0.1	-0.026645
0.925050	0.1	-0.022696
0.926717	0.1	-0.018943
0.928383	0.1	-0.015898
0.930050	0.1	-0.013541
0.931717	0.1	-0.011451
0.933383	0.1	-0.009881
0.935050	0.1	-0.010245
0.936717	0.1	-0.013886
0.938383	0.1	-0.020559
0.940050	0.1	-0.028298
0.941717	0.1	-0.035223
0.943383	0.1	-0.040568
0.945050	0.1	-0.043614
0.946717	0.1	-0.043567
0.948383	0.1	-0.040671
0.950050	0.1	-0.036187
0.951717	0.1	-0.031721
0.953383	0.1	-0.028829
0.955050	0.1	-0.028107
0.956717	0.1	-0.028498
0.958383	0.1	-0.028475
0.960050	0.1	-0.027814
0.961717	0.1	-0.027604
0.963383	0.1	-0.028778
0.965050	0.1	-0.030571
0.966717	0.1	-0.030939
0.968383	0.1	-0.028880
0.970050	0.1	-0.025723
0.971717	0.1	-0.023418
0.973383	0.1	-0.022943
0.975050	0.1	-0.024289
0.976717	0.1	-0.026189
0.978383	0.1	-0.026976
0.980050	0.1	-0.026613
0.981717	0.1	-0.026389
0.983383	0.1	-0.026692
0.985050	0.1	-0.026342
0.986717	0.1	-0.024103
0.988383	0.1	-0.020196
0.990050	0.1	-0.016475
0.991717	0.1	-0.014831
0.993383	0.1	-0.015488
0.995050	0.1	-0.017462
0.996717	0.1	-0.019502
0.998383	0.1	-0.020419
1.000050	0.1	-0.019828
1.001717	0.1	-0.018184
1.003383	0.1	-0.016368
1.005050	0.1	-0.015814
1.006717	0.1	-0.017863
1.008383	0.1	-0.022501
1.010050	0.1	-0.027996
1.011717	0.1	-0.032173
1.013383	0.1	-0.034408
1.015050	0.1	-0.035404
1.016717	0.1	-0.035455
1.018383	0.1	-0.034403
1.020050	0.1	-0.032634
1.021717	0.1	-0.030887
1.023383	0.1	-0.029276
1.025050	0.1	-0.026873
1.026717	0.1	-0.022715
1.028383	0.1	-0.017108
1.030050	0.1	-0.011595
1.031717	0.1	-0.008210
1.033383	0.1	-0.008438
1.035050	0.1	-0.012312
1.036717	0.1	-0.018398
1.038383	0.1	-0.024224
1.040050	0.1	-0.027413
1.041717	0.1	-0.027320
1.043383	0.1	-0.025476
1.045050	0.1	-0.024089
1.046717	0.1	-0.024517
1.048383	0.1	-0.026696
1.050050	0.1	-0.029337
1.051717	0.1	-0.030901
1.053383	0.1	-0.030710
1.055050	0.1	-0.029369
1.056717	0.1	-0.028335
1.058383	0.1	-0.028554
1.060050	0.1	-0.030077
1.061717	0.1	-0.032764
1.063383	0.1	-0.036121
1.065050	0.1	-0.038687
1.066717	0.1	-0.038869
1.068383	0.1	-0.036573
1.070050	0.1	-0.033164
1.071717	0.1	-0.029802
1.073383	0.1	-0.026883
1.075050	0.1	-0.025025
1.076717	0.1	-0.024945
1.078383	0.1	-0.026324
1.080050	0.1	-0.028228
1.081717	0.1	-0.030752
1.083383	0.1	-0.034207
1.085050	0.1	-0.037216
1.086717	0.1	-0.037779
1.088383	0.1	-0.035944
1.090050	0.1	-0.034091
1.091717	0.1	-0.034445
1.093383	0.1	-0.036866
1.095050	0.1	-0.039167
1.096717	0.1	-0.039595
1.098383	0.1	-0.038506
1.100050	0.1	-0.037216
1.101717	0.1	-0.035902
1.103383	0.1	-0.033961
1.105050	0.1	-0.031726
1.106717	0.1	-0.030403
1.108383	0.1	-0.030599
1.110050	0.1	-0.032168
1.111717	0.1	-0.035027
1.113383	0.1	-0.039083
1.115050	0.1	-0.043288
1.116717	0.1	-0.045570
1.118383	0.1	-0.044480
1.120050	0.1	-0.040820
1.121717	0.1	-0.037123
1.123383	0.1	-0.035544
1.125050	0.1	-0.036741
1.126717	0.1	-0.040298
1.128383	0.1	-0.044685
1.130050	0.1	-0.047898
1.131717	0.1	-0.049095
1.133383	0.1	-0.048736
1.135050	0.1	-0.047609
1.136717	0.1	-0.046506
1.138383	0.1	-0.045947
1.140050	0.1	-0.045928
1.141717	0.1	-0.045891
1.143383	0.1	-0.045300
1.145050	0.1	-0.044303
1.146717	0.1	-0.043451
1.148383	0.1	-0.042906
1.150050	0.1	-0.041937
1.151717	0.1	-0.039050
1.153383	0.1	-0.033304
1.155050	0.1	-0.025937
1.156717	0.1	-0.019679
1.158383	0.1	-0.016186
1.160050	0.1	-0.015059
1.161717	0.1	-0.015046
1.163383	0.1	-0.015534
1.165050	0.1	-0.016955
1.166717	0.1	-0.020089
1.168383	0.1	-0.024987
1.170050	0.1	-0.030259
1.171717	0.1	-0.033793
1.173383	0.1	-0.034538
1.175050	0.1	-0.033509
1.176717	0.1	-0.032461
1.178383	0.1	-0.031334
1.180050	0.1	-0.028703
1.181717	0.1	-0.024573
1.183383	0.1	-0.020862
1.185050	0.1	-0.019618
1.186717	0.1	-0.021332
1.188383	0.1	-0.024345
1.190050	0.1	-0.026380
1.191717	0.1	-0.026640
1.193383	0.1	-0.025900
1.195050	0.1	-0.025332
1.196717	0.1	-0.025304
1.198383	0.1	-0.024936
1.200050	0.1	-0.023288
1.201717	0.1	-0.020717
1.203383	0.1	-0.018077
1.205050	0.1	-0.015628
1.206717	0.1	-0.013667
1.208383	0.1	-0.012740
1.210050	0.1	-0.012652
1.211717	0.1	-0.012498
1.213383	0.1	-0.011781
1.215050	0.1	-0.010626
1.216717	0.1	-0.009299
1.218383	0.1	-0.008224
1.220050	0.1	-0.008293
1.221717	0.1	-0.010575
1.223383	0.1	-0.014990
1.225050	0.1	-0.019600
1.226717	0.1	-0.022156
1.228383	0.1	-0.022305
1.230050	0.1	-0.021327
1.231717	0.1	-0.020117
1.233383	0.1	-0.018799
1.235050	0.1	-0.018151
1.236717	0.1	-0.019283
1.238383	0.1	-0.021672
1.240050	0.1	-0.023409
1.241717	0.1	-0.023879
1.243383	0.1	-0.024382
1.245050	0.1	-0.025756
1.246717	0.1	-0.026929
1.248383	0.1	-0.026058
1.250050	0.1	-0.022403
1.251717	0.1	-0.017569
1.253383	0.1	-0.014380
1.255050	0.1	-0.014049
1.256717	0.1	-0.015576
1.258383	0.1	-0.017462
1.260050	0.1	-0.019022
1.261717	0.1	-0.020168
1.263383	0.1	-0.020764
1.265050	0.1	-0.020727
1.266717	0.1	-0.020638
1.268383	0.1	-0.021067
1.270050	0.1	-0.021509
1.271717	0.1	-0.021332
1.273383	0.1	-0.021253
1.275050	0.1	-0.022696
1.276717	0.1	-0.026012
1.278383	0.1	-0.029793
1.280050	0.1	-0.031921
1.281717	0.1	-0.031558
1.283383	0.1	-0.029868
1.285050	0.1	-0.028871
1.286717	0.1	-0.029760
1.288383	0.1	-0.032517
1.290050	0.1	-0.036084
1.291717	0.1	-0.038394
1.293383	0.1	-0.037677
1.295050	0.1	-0.034124
1.296717	0.1	-0.029835
1.298383	0.1	-0.026813
1.300050	0.1	-0.025248
1.301717	0.1	-0.024145
1.303383	0.1	-0.023143
1.305050	0.1	-0.023101
1.306717	0.1	-0.025113
1.308383	0.1	-0.029262
1.310050	0.1	-0.034240
1.311717	0.1	-0.038538
1.313383	0.1	-0.041425
1.315050	0.1	-0.041919
1.316717	0.1	-0.038571
1.318383	0.1	-0.031944
1.320050	0.1	-0.025053
1.321717	0.1	-0.019483
1.323383	0.1	-0.013076
1.325050	0.1	-0.002673
1.326717	0.1	0.012079
1.328383	0.1	0.029067
1.330050	0.1	0.046748
1.331717	0.1	0.065207
1.333383	0.1	0.084722
1.335050	0.1	0.104378
1.336717	0.1	0.122222
1.338383	0.1	0.137198
1.340050	0.1	0.149854
1.341717	0.1	0.160458
1.343383	0.1	0.167494
1.345050	0.1	0.168886
1.346717	0.1	0.163754
1.348383	0.1	0.152937
1.350050	0.1	0.138879
1.351717	0.1	0.124872
1.353383	0.1	0.113472
1.355050	0.1	0.104858
1.356717	0.1	0.096909
1.358383	0.1	0.087190
1.360050	0.1	0.074920
1.361717	0.1	0.061477
1.363383	0.1	0.049099
1.365050	0.1	0.038962
1.366717	0.1	0.030487
1.368383	0.1	0.022403
1.370050	0.1	0.014314
1.371717	0.1	0.006952
1.373383	0.1	0.001034
1.375050	0.1	-0.003185
1.376717	0.1	-0.005690
1.378383	0.1	-0.006957
1.380050	0.1	-0.008089
1.381717	0.1	-0.010282
1.383383	0.1	-0.014170
1.385050	0.1	-0.019884
1.386717	0.1	-0.027348
1.388383	0.1	-0.036061
1.390050	0.1	-0.044992
1.391717	0.1	-0.052708
1.393383	0.1	-0.058422
1.395050	0.1	-0.062962
1.396717	0.1	-0.067041
1.398383	0.1	-0.069756
1.400050	0.1	-0.070049
1.401717	0.1	-0.068233
1.403383	0.1	-0.065807
1.405050	0.1	-0.064797
1.406717	0.1	-0.066450
1.408383	0.1	-0.069882
1.410050	0.1	-0.072778
1.411717	0.1	-0.073579
1.413383	0.1	-0.072238
1.415050	0.1	-0.069342
1.416717	0.1	-0.065560
1.418383	0.1	-0.061439
1.420050	0.1	-0.056922
1.421717	0.1	-0.051102
1.423383	0.1	-0.042855
1.425050	0.1	-0.031907
1.426717	0.1	-0.019455
1.428383	0.1	-0.007330
1.430050	0.1	0.003674
1.431717	0.1	0.014268
1.433383	0.1	0.025183
1.435050	0.1	0.036214
1.436717	0.1	0.047386
1.438383	0.1	0.059311
1.440050	0.1	0.071959
1.441717	0.1	0.084396
1.443383	0.1	0.095945
1.445050	0.1	0.106841
1.446717	0.1	0.118124
1.448383	0.1	0.131330
1.450050	0.1	0.147177
1.451717	0.1	0.163903
1.453383	0.1	0.178255
1.455050	0.1	0.189198
1.456717	0.1	0.199350
1.458383	0.1	0.211564
1.460050	0.1	0.225618
1.461717	0.1	0.239401
1.463383	0.1	0.251220
1.465050	0.1	0.260458
1.466717	0.1	0.268016
1.468383	0.1	0.275946
1.470050	0.1	0.285399
1.471717	0.1	0.295625
1.473383	0.1	0.305376
1.475050	0.1	0.314158
1.476717	0.1	0.321921
1.478383	0.1	0.328529
1.480050	0.1	0.334331
1.481717	0.1	0.340487
1.483383	0.1	0.347761
1.485050	0.1	0.355481
1.486717	0.1	0.362168
1.488383	0.1	0.366620
1.490050	0.1	0.369181
1.491717	0.1	0.371989
1.493383	0.1	0.376948
1.495050	0.1	0.383989
1.496717	0.1	0.392124
1.498383	0.1	0.401270
1.500050	0.1	0.412231
1.501717	0.1	0.424949
1.503383	0.1	0.438127
1.505050	0.1	0.450434
1.506717	0.1	0.460958
1.508383	0.1	0.469489
1.510050	0.1	0.476576
1.511717	0.1	0.482905
1.513383	0.1	0.489592
1.515050	0.1	0.498081
1.516717	0.1	0.509000
1.518383	0.1	0.522183
1.520050	0.1	0.537280
1.521717	0.1	0.553606
1.523383	0.1	0.570230
1.525050	0.1	0.586743
1.526717	0.1	0.603748
1.528383	0.1	0.622058
1.530050	0.1	0.641881
1.531717	0.1	0.662981
1.533383	0.1	0.684462
1.535050	0.1	0.704648
1.536717	0.1	0.722045
1.538383	0.1	0.736406
1.540050	0.1	0.749193
1.541717	0.1	0.762129
1.543383	0.1	0.775238
1.545050	0.1	0.787540
1.546717	0.1	0.798474
1.548383	0.1	0.807578
1.550050	0.1	0.814674
1.551717	0.1	0.820076
1.553383	0.1	0.823834
1.555050	0.1	0.825971
1.556717	0.1	0.827420
1.558383	0.1	0.829604
1.560050	0.1	0.833017
1.561717	0.1	0.837506
1.563383	0.1	0.844486
1.565050	0.1	0.857459
1.566717	0.1	0.879504
1.568383	0.1	0.910303
1.570050	0.1	0.945791
1.571717	0.1	0.980766
1.573383	0.1	1.011319
1.575050	0.1	1.035342
1.576717	0.1	1.052637
1.578383	0.1	1.065126
1.580050	0.1	1.075808
1.581717	0.1	1.086779
1.583383	0.1	1.097769
1.585050	0.1	1.106295
1.586717	0.1	1.109964
1.588383	0.1	1.108455
1.590050	0.1	1.102169
1.591717	0.1	1.090090
1.593383	0.1	1.070541
1.595050	0.1	1.042848
1.596717	0.1	1.008296
1.598383	0.1	0.971230
1.600050	0.1	0.939020
1.601717	0.1	0.919998
1.603383	0.1	0.921912
1.605050	0.1	0.952389
1.606717	0.1	1.018648
1.608383	0.1	1.125741
1.610050	0.1	1.275782
1.611717	0.1	1.468412
1.613383	0.1	1.701596
1.615050	0.1	1.971652
1.616717	0.1	2.272245
1.618383	0.1	2.593095
1.620050	0.1	2.920106
1.621717	0.1	3.238665
1.623383	0.1	3.537866
1.625050	0.1	3.811629
1.626717	0.1	4.057880
1.628383	0.1	4.277392
1.630050	0.1	4.472174
1.631717	0.1	4.644585
1.633383	0.1	4.797275
1.635050	0.1	4.932410
1.636717	0.1	5.051657
1.638383	0.1	5.158046
1.640050	0.1	5.256515
1.641717	0.1	5.351282
1.643383	0.1	5.443040
1.645050	0.1	5.529150
1.646717	0.1	5.606310
1.648383	0.1	5.672434
1.650050	0.1	5.726148
1.651717	0.1	5.766517
1.653383	0.1	5.793674
1.655050	0.1	5.808380
1.656717	0.1	5.811113
1.658383	0.1	5.801916
1.660050	0.1	5.780631
1.661717	0.1	5.747071
1.663383	0.1	5.701333
1.665050	0.1	5.644159
1.666717	0.1	5.576364
1.668383	0.1	5.498393
1.670050	0.1	5.411673
1.671717	0.1	5.319328
1.673383	0.1	5.224133
1.675050	0.1	5.126228
1.676717	0.1	5.023228
1.678383	0.1	4.912643
1.680050	0.1	4.793662
1.681717	0.1	4.667183
1.683383	0.1	4.535317
1.685050	0.1	4.400671
1.686717	0.1	4.265737
1.688383	0.1	4.132264
1.690050	0.1	4.000627
1.691717	0.1	3.869585
1.693383	0.1	3.737444
1.695050	0.1	3.603860
1.696717	0.1	3.469940
1.698383	0.1	3.336864
1.700050	0.1	3.205449
1.701717	0.1	3.076070
1.703383	0.1	2.948577
1.705050	0.1	2.823076
1.706717	0.1	2.699872
1.708383	0.1	2.578502
1.710050	0.1	2.458664
1.711717	0.1	2.341503
1.713383	0.1	2.228660
1.715050	0.1	2.120291
1.716717	0.1	2.015419
1.718383	0.1	1.914208
1.720050	0.1	1.817844
1.721717	0.1	1.726495
1.723383	0.1	1.638429
1.725050	0.1	1.551444
1.726717	0.1	1.465385
1.728383	0.1	1.382679
1.730050	0.1	1.305994
1.731717	0.1	1.236103
1.733383	0.1	1.172014
1.735050	0.1	1.112497
1.736717	0.1	1.057019
1.738383	0.1	1.005223
1.740050	0.1	0.955840
1.741717	0.1	0.907076
1.743383	0.1	0.858586
1.745050	0.1	0.811857
1.746717	0.1	0.768593
1.748383	0.1	0.730148
1.750050	0.1	0.697714
1.751717	0.1	0.671181
1.753383	0.1	0.648126
1.755050	0.1	0.625346
1.756717	0.1	0.601690
1.758383	0.1	0.578430
1.760050	0.1	0.557140
1.761717	0.1	0.538481
1.763383	0.1	0.522225
1.765050	0.1	0.507929
1.766717	0.1	0.495347
1.768383	0.1	0.483803
1.770050	0.1	0.472064
1.771717	0.1	0.459417
1.773383	0.1	0.446271
1.775050	0.1	0.433619
1.776717	0.1	0.422066
1.778383	0.1	0.411412
1.780050	0.1	0.401316
1.781717	0.1	0.391621
1.783383	0.1	0.382038
1.785050	0.1	0.372655
1.786717	0.1	0.364361
1.788383	0.1	0.357754
1.790050	0.1	0.352361
1.791717	0.1	0.347327
1.793383	0.1	0.342098
1.795050	0.1	0.336440
1.796717	0.1	0.330205
1.798383	0.1	0.322904
1.800050	0.1	0.313991
1.801717	0.1	0.303774
1.803383	0.1	0.293637
1.805050	0.1	0.285134
1.806717	0.1	0.278931
1.808383	0.1	0.275094
1.810050	0.1	0.273795
1.811717	0.1	0.274824
1.813383	0.1	0.277371
1.815050	0.1	0.280295
1.816717	0.1	0.282205
1.818383	0.1	0.281939
1.820050	0.1	0.279471
1.821717	0.1	0.275839
1.823383	0.1	0.271797
1.825050	0.1	0.267117
1.826717	0.1	0.261641
1.828383	0.1	0.256081
1.830050	0.1	0.251364
1.831717	0.1	0.247899
1.833383	0.1	0.245613
1.835050	0.1	0.244481
1.836717	0.1	0.245227
1.838383	0.1	0.248714
1.840050	0.1	0.254344
1.841717	0.1	0.259974
1.843383	0.1	0.264128
1.845050	0.1	0.267685
1.846717	0.1	0.272333
1.848383	0.1	0.278344
1.850050	0.1	0.284552
1.851717	0.1	0.289716
1.853383	0.1	0.294051
1.855050	0.1	0.299290
1.856717	0.1	0.307309
1.858383	0.1	0.319001
1.860050	0.1	0.333800
1.861717	0.1	0.350326
1.863383	0.1	0.367821
1.865050	0.1	0.386783
1.866717	0.1	0.408390
1.868383	0.1	0.433200
1.870050	0.1	0.460744
1.871717	0.1	0.490714
1.873383	0.1	0.523697
1.875050	0.1	0.559683
1.876717	0.1	0.596736
1.878383	0.1	0.632657
1.880050	0.1	0.667451
1.881717	0.1	0.702711
1.883383	0.1	0.738846
1.885050	0.1	0.773966
1.886717	0.1	0.805617
1.888383	0.1	0.832831
1.890050	0.1	0.856044
1.891717	0.1	0.875778
1.893383	0.1	0.892468
1.895050	0.1	0.906778
1.896717	0.1	0.918927
1.898383	0.1	0.927993
1.900050	0.1	0.932636
1.901717	0.1	0.932100
1.903383	0.1	0.926415
1.905050	0.1	0.915932
1.906717	0.1	0.900934
1.908383	0.1	0.881888
1.910050	0.1	0.859997
1.911717	0.1	0.836900
1.913383	0.1	0.814060
1.915050	0.1	0.792644
1.916717	0.1	0.772909
1.918383	0.1	0.753733
1.920050	0.1	0.733351
1.921717	0.1	0.710534
1.923383	0.1	0.685370
1.925050	0.1	0.659325
1.926717	0.1	0.634482
1.928383	0.1	0.612563
1.930050	0.1	0.594151
1.931717	0.1	0.578891
1.933383	0.1	0.566011
1.935050	0.1	0.553876
1.936717	0.1	0.540311
1.938383	0.1	0.524190
1.940050	0.1	0.505610
1.941717	0.1	0.485168
1.943383	0.1	0.464288
1.945050	0.1	0.445200
1.946717	0.1	0.429493
1.948383	0.1	0.417624
1.950050	0.1	0.409633
1.951717	0.1	0.404953
1.953383	0.1	0.401889
1.955050	0.1	0.398066
1.956717	0.1	0.391495
1.958383	0.1	0.381609
1.960050	0.1	0.369423
1.961717	0.1	0.356864
1.963383	0.1	0.345749
1.965050	0.1	0.336445
1.966717	0.1	0.327993
1.968383	0.1	0.319723
1.970050	0.1	0.311709
1.971717	0.1	0.304063
1.973383	0.1	0.296705
1.975050	0.1	0.289474
1.976717	0.1	0.282289
1.978383	0.1	0.274954
1.980050	0.1	0.266605
1.981717	0.1	0.255997
1.983383	0.1	0.242968
1.985050	0.1	0.229208
1.986717	0.1	0.216742
1.988383	0.1	0.206358
1.990050	0.1	0.198418
1.991717	0.1	0.193720
1.993383	0.1	0.192239
1.995050	0.1	0.192407
1.996717	0.1	0.192174
1.998383	0.1	0.190455
2.000050	0.1	0.187852
2.001717	0.1	0.185487
2.003383	0.1	0.183070
2.005050	0.1	0.179340
2.006717	0.1	0.174171
2.008383	0.1	0.168430
2.010050	0.1	0.162241
2.011717	0.1	0.155340
2.013383	0.1	0.148662
2.015050	0.1	0.144136
2.016717	0.1	0.142651
2.018383	0.1	0.142693
2.020050	0.1	0.141668
2.021717	0.1	0.138874
2.023383	0.1	0.136099
2.025050	0.1	0.135326
2.026717	0.1	0.136741
2.028383	0.1	0.138246
2.030050	0.1	0.136974
2.031717	0.1	0.132020
2.033383	0.1	0.124695
2.035050	0.1	0.116834
2.036717	0.1	0.110278
2.038383	0.1	0.106338
2.040050	0.1	0.104858
2.041717	0.1	0.104713
2.043383	0.1	0.104839
2.045050	0.1	0.104718
2.046717	0.1	0.104350
2.048383	0.1	0.103661
2.050050	0.1	0.102185
2.051717	0.1	0.099498
2.053383	0.1	0.095689
2.055050	0.1	0.091190
2.056717	0.1	0.086403
2.058383	0.1	0.081724
2.060050	0.1	0.077947
2.061717	0.1	0.075847
2.063383	0.1	0.075344
2.065050	0.1	0.075828
2.066717	0.1	0.076555
2.068383	0.1	0.076145
2.070050	0.1	0.073528
2.071717	0.1	0.069430
2.073383	0.1	0.065425
2.075050	0.1	0.062501
2.076717	0.1	0.060671
2.078383	0.1	0.059092
2.080050	0.1	0.056881
2.081717	0.1	0.053523
2.083383	0.1	0.048978
2.085050	0.1	0.044359
2.086717	0.1	0.041169
2.088383	0.1	0.039586
2.090050	0.1	0.038408
2.091717	0.1	0.036247
2.093383	0.1	0.032987
2.095050	0.1	0.030394
2.096717	0.1	0.030589
2.098383	0.1	0.034068
2.100050	0.1	0.039069
2.101717	0.1	0.042734
2.103383	0.1	0.043064
2.105050	0.1	0.039460
2.106717	0.1	0.032675
2.108383	0.1	0.025155
2.110050	0.1	0.019534
2.111717	0.1	0.016638
2.113383	0.1	0.016256
2.115050	0.1	0.018654
2.116717	0.1	0.023963
2.118383	0.1	0.031190
2.120050	0.1	0.038659
2.121717	0.1	0.045015
2.123383	0.1	0.049318
2.125050	0.1	0.050687
2.126717	0.1	0.049290
2.128383	0.1	0.047227
2.130050	0.1	0.046589
2.131717	0.1	0.046878
2.133383	0.1	0.046021
2.135050	0.1	0.043311
2.136717	0.1	0.039847
2.138383	0.1	0.036727
2.140050	0.1	0.034031
2.141717	0.1	0.031549
2.143383	0.1	0.030040
2.145050	0.1	0.030641
2.146717	0.1	0.032946
2.148383	0.1	0.034967
2.150050	0.1	0.035451
2.151717	0.1	0.035190
2.153383	0.1	0.035865
2.155050	0.1	0.038473
2.156717	0.1	0.042664
2.158383	0.1	0.047199
2.160050	0.1	0.051255
2.161717	0.1	0.054841
2.163383	0.1	0.058333
2.165050	0.1	0.062399
2.166717	0.1	0.067409
2.168383	0.1	0.072932
2.170050	0.1	0.078473
2.171717	0.1	0.084038
2.173383	0.1	0.089286
2.175050	0.1	0.093007
2.176717	0.1	0.093901
2.178383	0.1	0.091651
2.180050	0.1	0.086869
2.181717	0.1	0.080639
2.183383	0.1	0.074450
2.185050	0.1	0.069770
2.186717	0.1	0.067479
2.188383	0.1	0.067693
2.190050	0.1	0.069980
2.191717	0.1	0.073896
2.193383	0.1	0.078552
2.195050	0.1	0.082250
2.196717	0.1	0.083847
2.198383	0.1	0.084601
2.200050	0.1	0.087144
2.201717	0.1	0.092294
2.203383	0.1	0.098366
2.205050	0.1	0.103549
2.206717	0.1	0.107354
2.208383	0.1	0.110143
2.210050	0.1	0.112383
2.211717	0.1	0.113975
2.213383	0.1	0.114162
2.215050	0.1	0.112560
2.216717	0.1	0.110245
2.218383	0.1	0.108965
2.220050	0.1	0.109798
2.221717	0.1	0.112830
2.223383	0.1	0.117361
2.225050	0.1	0.121924
2.226717	0.1	0.124741
2.228383	0.1	0.125030
2.230050	0.1	0.123354
2.231717	0.1	0.120220
2.233383	0.1	0.116010
2.235050	0.1	0.111847
2.236717	0.1	0.108615
2.238383	0.1	0.106413
2.240050	0.1	0.105603
2.241717	0.1	0.106404
2.243383	0.1	0.108173
2.245050	0.1	0.110711
2.246717	0.1	0.114595
2.248383	0.1	0.119484
2.250050	0.1	0.123577
2.251717	0.1	0.125361
2.253383	0.1	0.124895
2.255050	0.1	0.122972
2.256717	0.1	0.120131
2.258383	0.1	0.116695
2.260050	0.1	0.113030
2.261717	0.1	0.109859
2.263383	0.1	0.107693
2.265050	0.1	0.106241
2.266717	0.1	0.104825
2.268383	0.1	0.102818
2.270050	0.1	0.100182
2.271717	0.1	0.097845
2.273383	0.1	0.096844
2.275050	0.1	0.097593
2.276717	0.1	0.100569
2.278383	0.1	0.106553
2.280050	0.1	0.115219
2.281717	0.1	0.124038
2.283383	0.1	0.129673
2.285050	0.1	0.130814
2.286717	0.1	0.128904
2.288383	0.1	0.125873
2.290050	0.1	0.122073
2.291717	0.1	0.117212
2.293383	0.1	0.112276
2.295050	0.1	0.109081
2.296717	0.1	0.108583
2.298383	0.1	0.110348
2.300050	0.1	0.113053
2.301717	0.1	0.115032
2.303383	0.1	0.115121
2.305050	0.1	0.113244
2.306717	0.1	0.110320
2.308383	0.1	0.107917
2.310050	0.1	0.107307
2.311717	0.1	0.108359
2.313383	0.1	0.109407
2.315050	0.1	0.108271
2.316717	0.1	0.104462
2.318383	0.1	0.099996
2.320050	0.1	0.097500
2.321717	0.1	0.098175
2.323383	0.1	0.101165
2.325050	0.1	0.104355
2.326717	0.1	0.106096
2.328383	0.1	0.106059
2.330050	0.1	0.104443
2.331717	0.1	0.101384
2.333383	0.1	0.097696
2.335050	0.1	0.095149
2.336717	0.1	0.094739
2.338383	0.1	0.095279
2.340050	0.1	0.094492
2.341717	0.1	0.091195
2.343383	0.1	0.086408
2.345050	0.1	0.082511
2.346717	0.1	0.081244
2.348383	0.1	0.082171
2.350050	0.1	0.083507
2.351717	0.1	0.084369
2.353383	0.1	0.084923
2.355050	0.1	0.085128
2.356717	0.1	0.084871
2.358383	0.1	0.084545
2.360050	0.1	0.084662
2.361717	0.1	0.085351
2.363383	0.1	0.085812
2.365050	0.1	0.084392
2.366717	0.1	0.080187
2.368383	0.1	0.074343
2.370050	0.1	0.069123
2.371717	0.1	0.066296
2.373383	0.1	0.066683
2.375050	0.1	0.070427
2.376717	0.1	0.076778
2.378383	0.1	0.083712
2.380050	0.1	0.088541
2.381717	0.1	0.089468
2.383383	0.1	0.086939
2.385050	0.1	0.083041
2.386717	0.1	0.079661
2.388383	0.1	0.077775
2.390050	0.1	0.077542
2.391717	0.1	0.078073
2.393383	0.1	0.077919
2.395050	0.1	0.076373
2.396717	0.1	0.073747
2.398383	0.1	0.070813
2.400050	0.1	0.068466
2.401717	0.1	0.067228
2.403383	0.1	0.067023
2.405050	0.1	0.067232
2.406717	0.1	0.066860
2.408383	0.1	0.065677
2.410050	0.1	0.064722
2.411717	0.1	0.064536
2.413383	0.1	0.064108
2.415050	0.1	0.062105
2.416717	0.1	0.057933
2.418383	0.1	0.052145
2.420050	0.1	0.046506
2.421717	0.1	0.042757
2.423383	0.1	0.041216
2.425050	0.1	0.041164
2.426717	0.1	0.042035
2.428383	0.1	0.043865
2.430050	0.1	0.046631
2.431717	0.1	0.049318
2.433383	0.1	0.050687
2.435050	0.1	0.050878
2.436717	0.1	0.050841
2.438383	0.1	0.050375
2.440050	0.1	0.048182
2.441717	0.1	0.043930
2.443383	0.1	0.038999
2.445050	0.1	0.034990
2.446717	0.1	0.032368
2.448383	0.1	0.030692
2.450050	0.1	0.029467
2.451717	0.1	0.028708
2.453383	0.1	0.028880
2.455050	0.1	0.029998
2.456717	0.1	0.030817
2.458383	0.1	0.029928
2.460050	0.1	0.027292
2.461717	0.1	0.023753
2.463383	0.1	0.019497
2.465050	0.1	0.014389
2.466717	0.1	0.009402
2.468383	0.1	0.005933
2.470050	0.1	0.004168
2.471717	0.1	0.003087
2.473383	0.1	0.001402
2.475050	0.1	-0.001467
2.476717	0.1	-0.004843
2.478383	0.1	-0.007283
2.480050	0.1	-0.007511
2.481717	0.1	-0.005485
2.483383	0.1	-0.002543
2.485050	0.1	-0.000163
2.486717	0.1	0.001220
2.488383	0.1	0.002310
2.490050	0.1	0.003558
2.491717	0.1	0.003753
2.493383	0.1	0.001057
2.495050	0.1	-0.004922
2.496717	0.1	-0.012671
2.498383	0.1	-0.019753
2.500050	0.1	-0.024005
2.501717	0.1	-0.024326
2.503383	0.1	-0.021211
2.505050	0.1	-0.016484
2.506717	0.1	-0.012019
2.508383	0.1	-0.008871
2.510050	0.1	-0.007516
2.511717	0.1	-0.007791
2.513383	0.1	-0.008713
2.515050	0.1	-0.009458
2.516717	0.1	-0.010147
2.518383	0.1	-0.010929
2.520050	0.1	-0.011222
2.521717	0.1	-0.010524
2.523383	0.1	-0.009183
2.525050	0.1	-0.007940
2.526717	0.1	-0.007437
2.528383	0.1	-0.008163
2.530050	0.1	-0.010282
2.531717	0.1	-0.013132
2.533383	0.1	-0.015367
2.535050	0.1	-0.016191
2.536717	0.1	-0.016126
2.538383	0.1	-0.016042
2.540050	0.1	-0.015954
2.541717	0.1	-0.015115
2.543383	0.1	-0.012936
2.545050	0.1	-0.009672
2.546717	0.1	-0.006356
2.548383	0.1	-0.003730
2.550050	0.1	-0.001527
2.551717	0.1	0.000657
2.553383	0.1	0.002398
2.555050	0.1	0.002878
2.556717	0.1	0.001737
2.558383	0.1	-0.000945
2.560050	0.1	-0.004964
2.561717	0.1	-0.009919
2.563383	0.1	-0.014990
2.565050	0.1	-0.018827
2.566717	0.1	-0.019916
2.568383	0.1	-0.017509
2.570050	0.1	-0.012317
2.571717	0.1	-0.006440
2.573383	0.1	-0.002487
2.575050	0.1	-0.001816
2.576717	0.1	-0.003087
2.578383	0.1	-0.003958
2.580050	0.1	-0.004000
2.581717	0.1	-0.004340
2.583383	0.1	-0.005811
2.585050	0.1	-0.008591
2.586717	0.1	-0.012070
2.588383	0.1	-0.015358
2.590050	0.1	-0.018212
2.591717	0.1	-0.020624
2.593383	0.1	-0.022124
2.595050	0.1	-0.022198
2.596717	0.1	-0.020899
2.598383	0.1	-0.018459
2.600050	0.1	-0.014934
2.601717	0.1	-0.010743
2.603383	0.1	-0.006957
2.605050	0.1	-0.004536
2.606717	0.1	-0.003530
2.608383	0.1	-0.003115
2.610050	0.1	-0.002650
2.611717	0.1	-0.002915
2.613383	0.1	-0.005593
2.615050	0.1	-0.011045
2.616717	0.1	-0.017565
2.618383	0.1	-0.022892
2.620050	0.1	-0.025523
2.621717	0.1	-0.024815
2.623383	0.1	-0.021141
2.625050	0.1	-0.016005
2.626717	0.1	-0.011730
2.628383	0.1	-0.010543
2.630050	0.1	-0.012866
2.631717	0.1	-0.016619
2.633383	0.1	-0.019069
2.635050	0.1	-0.019008
2.636717	0.1	-0.017323
2.638383	0.1	-0.016079
2.640050	0.1	-0.016452
2.641717	0.1	-0.017760
2.643383	0.1	-0.018496
2.645050	0.1	-0.017220
2.646717	0.1	-0.013243
2.648383	0.1	-0.007558
2.650050	0.1	-0.002319
2.651717	0.1	0.001080
2.653383	0.1	0.002580
2.655050	0.1	0.001914
2.656717	0.1	-0.001579
2.658383	0.1	-0.007176
2.660050	0.1	-0.012740
2.661717	0.1	-0.016806
2.663383	0.1	-0.019330
2.665050	0.1	-0.020675
2.666717	0.1	-0.020904
2.668383	0.1	-0.020135
2.670050	0.1	-0.018920
2.671717	0.1	-0.017532
2.673383	0.1	-0.015991
2.675050	0.1	-0.014650
2.676717	0.1	-0.013513
2.678383	0.1	-0.011600
2.680050	0.1	-0.008307
2.681717	0.1	-0.004624
2.683383	0.1	-0.002235
2.685050	0.1	-0.001830
2.686717	0.1	-0.002715
2.688383	0.1	-0.003581
2.690050	0.1	-0.002980
2.691717	0.1	-0.000088
2.693383	0.1	0.004265
2.695050	0.1	0.007860
2.696717	0.1	0.008466
2.698383	0.1	0.005676
2.700050	0.1	0.001662
2.701717	0.1	-0.000922
2.703383	0.1	-0.001523
2.705050	0.1	-0.001141
2.706717	0.1	-0.000289
2.708383	0.1	0.000885
2.710050	0.1	0.001532
2.711717	0.1	0.000852
2.713383	0.1	-0.000317
2.715050	0.1	-0.000508
2.716717	0.1	0.000028
2.718383	0.1	-0.000079
2.720050	0.1	-0.000633
2.721717	0.1	0.000405
2.723383	0.1	0.004522
2.725050	0.1	0.010938
2.726717	0.1	0.017793
2.728383	0.1	0.023390
2.730050	0.1	0.026147
2.731717	0.1	0.025607
2.733383	0.1	0.023064
2.735050	0.1	0.020191
2.736717	0.1	0.017872
2.738383	0.1	0.016033
2.740050	0.1	0.014589
2.741717	0.1	0.014305
2.743383	0.1	0.015679
2.745050	0.1	0.018468
2.746717	0.1	0.022724
2.748383	0.1	0.028443
2.750050	0.1	0.034692
2.751717	0.1	0.040065
2.753383	0.1	0.043488
2.755050	0.1	0.044801
2.756717	0.1	0.044722
2.758383	0.1	0.043549
2.760050	0.1	0.041053
2.761717	0.1	0.038110
2.763383	0.1	0.036294
2.765050	0.1	0.035502
2.766717	0.1	0.034114
2.768383	0.1	0.031339
2.770050	0.1	0.027944
2.771717	0.1	0.025164
2.773383	0.1	0.023707
2.775050	0.1	0.023651
2.776717	0.1	0.024727
2.778383	0.1	0.026589
2.780050	0.1	0.028983
2.781717	0.1	0.031916
2.783383	0.1	0.035400
2.785050	0.1	0.039102
2.786717	0.1	0.042496
2.788383	0.1	0.045197
2.790050	0.1	0.047446
2.791717	0.1	0.050133
2.793383	0.1	0.053653
2.795050	0.1	0.056829
2.796717	0.1	0.058054
2.798383	0.1	0.057244
2.800050	0.1	0.055386
2.801717	0.1	0.053076
2.803383	0.1	0.050170
2.805050	0.1	0.046608
2.806717	0.1	0.043558
2.808383	0.1	0.042692
2.810050	0.1	0.044061
2.811717	0.1	0.046166
2.813383	0.1	0.047423
2.815050	0.1	0.046818
2.816717	0.1	0.044452
2.818383	0.1	0.041658
2.820050	0.1	0.040219
2.821717	0.1	0.041723
2.823383	0.1	0.046645
2.825050	0.1	0.053151
2.826717	0.1	0.057993
2.828383	0.1	0.059395
2.830050	0.1	0.057719
2.831717	0.1	0.054250
2.833383	0.1	0.050664
2.835050	0.1	0.048159
2.836717	0.1	0.046645
2.838383	0.1	0.045788
2.840050	0.1	0.045402
2.841717	0.1	0.044918
2.843383	0.1	0.044098
2.845050	0.1	0.043376
2.846717	0.1	0.043027
2.848383	0.1	0.043623
2.850050	0.1	0.046240
2.851717	0.1	0.050762
2.853383	0.1	0.055949
2.855050	0.1	0.061123
2.856717	0.1	0.065467
2.858383	0.1	0.067432
2.860050	0.1	0.066231
2.861717	0.1	0.062245
2.863383	0.1	0.056857
2.865050	0.1	0.052638
2.866717	0.1	0.051782
2.868383	0.1	0.054059
2.870050	0.1	0.057300
2.871717	0.1	0.059200
2.873383	0.1	0.058492
2.875050	0.1	0.055311
2.876717	0.1	0.050715
2.878383	0.1	0.045835
2.880050	0.1	0.041421
2.881717	0.1	0.038012
2.883383	0.1	0.036270
2.885050	0.1	0.036648
2.886717	0.1	0.038543
2.888383	0.1	0.041029
2.890050	0.1	0.044378
2.891717	0.1	0.049220
2.893383	0.1	0.054771
2.895050	0.1	0.059186
2.896717	0.1	0.061044
2.898383	0.1	0.060322
2.900050	0.1	0.057854
2.901717	0.1	0.054161
2.903383	0.1	0.049560
2.905050	0.1	0.044988
2.906717	0.1	0.041863
2.908383	0.1	0.041164
2.910050	0.1	0.042506
2.911717	0.1	0.044215
2.913383	0.1	0.045057
2.915050	0.1	0.045397
2.916717	0.1	0.046049
2.918383	0.1	0.047004
2.920050	0.1	0.047893
2.921717	0.1	0.048485
2.923383	0.1	0.048568
2.925050	0.1	0.048280
2.926717	0.1	0.048331
2.928383	0.1	0.049234
2.930050	0.1	0.050855
2.931717	0.1	0.052950
2.933383	0.1	0.055293
2.935050	0.1	0.057127
2.936717	0.1	0.057677
2.938383	0.1	0.057132
2.940050	0.1	0.056410
2.941717	0.1	0.056243
2.943383	0.1	0.056620
2.945050	0.1	0.056638
2.946717	0.1	0.055600
2.948383	0.1	0.053821
2.950050	0.1	0.051670
2.951717	0.1	0.049165
2.953383	0.1	0.046850
2.955050	0.1	0.045719
2.956717	0.1	0.046259
2.958383	0.1	0.047935
2.960050	0.1	0.048862
2.961717	0.1	0.046617
2.963383	0.1	0.040843
2.965050	0.1	0.034464
2.966717	0.1	0.031223
2.968383	0.1	0.031991
2.970050	0.1	0.034724
2.971717	0.1	0.037448
2.973383	0.1	0.039390
2.975050	0.1	0.040350
2.976717	0.1	0.040787
2.978383	0.1	0.041700
2.980050	0.1	0.043800
2.981717	0.1	0.046785
2.983383	0.1	0.049309
2.985050	0.1	0.050208
2.986717	0.1	0.049793
2.988383	0.1	0.049588
2.990050	0.1	0.050645
2.991717	0.1	0.052294
2.993383	0.1	0.053109
2.995050	0.1	0.052853
2.996717	0.1	0.052615
2.998383	0.1	0.053067
3.000050	0.1	0.053821
3.001717	0.1	0.054277
3.003383	0.1	0.054264
3.005050	0.1	0.053607
3.006717	0.1	0.051931
3.008383	0.1	0.049216
3.010050	0.1	0.045849
3.011717	0.1	0.041854
3.013383	0.1	0.036983
3.015050	0.1	0.031972
3.016717	0.1	0.028922
3.018383	0.1	0.029844
3.020050	0.1	0.034817
3.021717	0.1	0.041774
3.023383	0.1	0.048163
3.025050	0.1	0.052266
3.026717	0.1	0.053085
3.028383	0.1	0.050743
3.030050	0.1	0.046706
3.031717	0.1	0.042999
3.033383	0.1	0.041756
3.035050	0.1	0.043879
3.036717	0.1	0.047698
3.038383	0.1	0.050566
3.040050	0.1	0.051614
3.041717	0.1	0.051889
3.043383	0.1	0.052135
3.045050	0.1	0.051539
3.046717	0.1	0.049183
3.048383	0.1	0.045518
3.050050	0.1	0.041849
3.051717	0.1	0.038953
3.053383	0.1	0.036284
3.055050	0.1	0.032326
3.056717	0.1	0.026496
3.058383	0.1	0.021001
3.060050	0.1	0.019656
3.061717	0.1	0.024377
3.063383	0.1	0.033602
3.065050	0.1	0.043963
3.066717	0.1	0.052089
3.068383	0.1	0.055591
3.070050	0.1	0.054189
3.071717	0.1	0.049472
3.073383	0.1	0.043213
3.075050	0.1	0.036834
3.076717	0.1	0.031558
3.078383	0.1	0.028014
3.080050	0.1	0.026287
3.081717	0.1	0.026687
3.083383	0.1	0.029444
3.085050	0.1	0.033509
3.086717	0.1	0.036908
3.088383	0.1	0.038394
3.090050	0.1	0.038389
3.091717	0.1	0.038305
3.093383	0.1	0.038929
3.095050	0.1	0.039767
3.096717	0.1	0.040000
3.098383	0.1	0.039344
3.100050	0.1	0.037975
3.101717	0.1	0.036326
3.103383	0.1	0.035162
3.105050	0.1	0.034817
3.106717	0.1	0.034715
3.108383	0.1	0.034501
3.110050	0.1	0.034412
3.111717	0.1	0.034249
3.113383	0.1	0.033281
3.115050	0.1	0.031590
3.116717	0.1	0.030412
3.118383	0.1	0.030948
3.120050	0.1	0.033574
3.121717	0.1	0.037798
3.123383	0.1	0.042273
3.125050	0.1	0.045579
3.126717	0.1	0.047283
3.128383	0.1	0.047446
3.130050	0.1	0.045439
3.131717	0.1	0.040741
3.133383	0.1	0.034296
3.135050	0.1	0.027944
3.136717	0.1	0.023283
3.138383	0.1	0.021104
3.140050	0.1	0.021076
3.141717	0.1	0.022086
3.143383	0.1	0.023409
3.145050	0.1	0.024927
3.146717	0.1	0.026152
3.148383	0.1	0.026245
3.150050	0.1	0.024620
3.151717	0.1	0.021122
3.153383	0.1	0.016694
3.155050	0.1	0.013351
3.156717	0.1	0.012671
3.158383	0.1	0.014892
3.160050	0.1	0.018738
3.161717	0.1	0.021858
3.163383	0.1	0.022426
3.165050	0.1	0.020629
3.166717	0.1	0.018459
3.168383	0.1	0.018366
3.170050	0.1	0.021518
3.171717	0.1	0.026897
3.173383	0.1	0.032368
3.175050	0.1	0.035968
3.176717	0.1	0.036103
3.178383	0.1	0.032596
3.180050	0.1	0.027781
3.181717	0.1	0.024489
3.183383	0.1	0.023013
3.185050	0.1	0.021495
3.186717	0.1	0.018915
3.188383	0.1	0.016377
3.190050	0.1	0.015395
3.191717	0.1	0.015879
3.193383	0.1	0.016675
3.195050	0.1	0.017015
3.196717	0.1	0.016643
3.198383	0.1	0.015381
3.200050	0.1	0.013397
3.201717	0.1	0.011506
3.203383	0.1	0.010626
3.205050	0.1	0.010813
3.206717	0.1	0.011376
3.208383	0.1	0.011832
3.210050	0.1	0.012214
3.211717	0.1	0.013169
3.213383	0.1	0.015451
3.215050	0.1	0.019036
3.216717	0.1	0.023074
3.218383	0.1	0.026515
3.220050	0.1	0.028647
3.221717	0.1	0.029672
3.223383	0.1	0.030515
3.225050	0.1	0.031497
3.226717	0.1	0.031819
3.228383	0.1	0.030641
3.230050	0.1	0.028126
3.231717	0.1	0.025164
3.233383	0.1	0.022440
3.235050	0.1	0.020205
3.236717	0.1	0.018538
3.238383	0.1	0.017262
3.240050	0.1	0.015767
3.241717	0.1	0.013411
3.243383	0.1	0.010291
3.245050	0.1	0.007390
3.246717	0.1	0.005993
3.248383	0.1	0.006957
3.250050	0.1	0.009956
3.251717	0.1	0.013295
3.253383	0.1	0.015250
3.255050	0.1	0.016042
3.256717	0.1	0.017188
3.258383	0.1	0.019264
3.260050	0.1	0.021476
3.261717	0.1	0.022198
3.263383	0.1	0.020149
3.265050	0.1	0.016447
3.266717	0.1	0.014356
3.268383	0.1	0.015995
3.270050	0.1	0.019954
3.271717	0.1	0.022757
3.273383	0.1	0.022263
3.275050	0.1	0.018701
3.276717	0.1	0.013378
3.278383	0.1	0.008200
3.280050	0.1	0.005271
3.281717	0.1	0.005583
3.283383	0.1	0.008545
3.285050	0.1	0.012829
3.286717	0.1	0.017225
3.288383	0.1	0.020470
3.290050	0.1	0.021108
3.291717	0.1	0.018650
3.293383	0.1	0.014245
3.295050	0.1	0.009676
3.296717	0.1	0.006263
3.298383	0.1	0.004722
3.300050	0.1	0.005024
3.301717	0.1	0.006445
3.303383	0.1	0.008298
3.305050	0.1	0.009849
3.306717	0.1	0.009532
3.308383	0.1	0.005774
3.310050	0.1	-0.000992
3.311717	0.1	-0.007786
3.313383	0.1	-0.011125
3.315050	0.1	-0.009434
3.316717	0.1	-0.004116
3.318383	0.1	0.001411
3.320050	0.1	0.004289
3.321717	0.1	0.004494
3.323383	0.1	0.004349
3.325050	0.1	0.005797
3.326717	0.1	0.008689
3.328383	0.1	0.011041
3.330050	0.1	0.010598
3.331717	0.1	0.007590
3.333383	0.1	0.005476
3.335050	0.1	0.007348
3.336717	0.1	0.012121
3.338383	0.1	0.015460
3.340050	0.1	0.014538
3.341717	0.1	0.011008
3.343383	0.1	0.008754
3.345050	0.1	0.009844
3.346717	0.1	0.013136
3.348383	0.1	0.016019
3.350050	0.1	0.016345
3.351717	0.1	0.013085
3.353383	0.1	0.006873
3.355050	0.1	-0.000028
3.356717	0.1	-0.005369
3.358383	0.1	-0.008089
3.360050	0.1	-0.008051
3.361717	0.1	-0.005714
3.363383	0.1	-0.002240
3.365050	0.1	0.000522
3.366717	0.1	0.001187
3.368383	0.1	-0.000005
3.370050	0.1	-0.001895
3.371717	0.1	-0.003502
3.373383	0.1	-0.003986
3.375050	0.1	-0.003027
3.376717	0.1	-0.001625
3.378383	0.1	-0.001090
3.380050	0.1	-0.001411
3.381717	0.1	-0.001383
3.383383	0.1	0.000056
3.385050	0.1	0.002692
3.386717	0.1	0.005239
3.388383	0.1	0.006808
3.390050	0.1	0.007302
3.391717	0.1	0.006584
3.393383	0.1	0.004363
3.395050	0.1	0.000806
3.396717	0.1	-0.003143
3.398383	0.1	-0.006221
3.400050	0.1	-0.007856
3.401717	0.1	-0.008508
3.403383	0.1	-0.009113
3.405050	0.1	-0.010431
3.406717	0.1	-0.012666
3.408383	0.1	-0.015469
3.410050	0.1	-0.018063
3.411717	0.1	-0.019241
3.413383	0.1	-0.018482
3.415050	0.1	-0.017025
3.416717	0.1	-0.016587
3.418383	0.1	-0.017360
3.420050	0.1	-0.018124
3.421717	0.1	-0.017798
3.423383	0.1	-0.016363
3.425050	0.1	-0.014403
3.426717	0.1	-0.012098
3.428383	0.1	-0.008871
3.430050	0.1	-0.004340
3.431717	0.1	0.000549
3.433383	0.1	0.003530
3.435050	0.1	0.002598
3.436717	0.1	-0.001965
3.438383	0.1	-0.007940
3.440050	0.1	-0.013346
3.441717	0.1	-0.016652
3.443383	0.1	-0.016633
3.445050	0.1	-0.014105
3.446717	0.1	-0.011851
3.448383	0.1	-0.011730
3.450050	0.1	-0.013229
3.451717	0.1	-0.014869
3.453383	0.1	-0.015786
3.455050	0.1	-0.015832
3.456717	0.1	-0.015050
3.458383	0.1	-0.013919
3.460050	0.1	-0.013197
3.461717	0.1	-0.012564
3.463383	0.1	-0.010505
3.465050	0.1	-0.006473
3.466717	0.1	-0.001900
3.468383	0.1	0.001485
3.470050	0.1	0.002859
3.471717	0.1	0.001937
3.473383	0.1	-0.001313
3.475050	0.1	-0.006286
3.476717	0.1	-0.011469
3.478383	0.1	-0.014864
3.480050	0.1	-0.015153
3.481717	0.1	-0.012149
3.483383	0.1	-0.006463
3.485050	0.1	0.000964
3.486717	0.1	0.009881
3.488383	0.1	0.021183
3.490050	0.1	0.035414
3.491717	0.1	0.052182
3.493383	0.1	0.071009
3.495050	0.1	0.091107
3.496717	0.1	0.111065
3.498383	0.1	0.129780
3.500050	0.1	0.147098
3.501717	0.1	0.163140
3.503383	0.1	0.177822
3.505050	0.1	0.191405
3.506717	0.1	0.205161
3.508383	0.1	0.220523
3.510050	0.1	0.236877
3.511717	0.1	0.251080
3.513383	0.1	0.259830
3.515050	0.1	0.261953
3.516717	0.1	0.258517
3.518383	0.1	0.251457
3.520050	0.1	0.242484
3.521717	0.1	0.232682
3.523383	0.1	0.222134
3.525050	0.1	0.210158
3.526717	0.1	0.196886
3.528383	0.1	0.183797
3.530050	0.1	0.172192
3.531717	0.1	0.162493
3.533383	0.1	0.154446
3.535050	0.1	0.147251
3.536717	0.1	0.140136
3.538383	0.1	0.132485
3.540050	0.1	0.123857
3.541717	0.1	0.114804
3.543383	0.1	0.106897
3.545050	0.1	0.101086
3.546717	0.1	0.096983
3.548383	0.1	0.094110
3.550050	0.1	0.092117
3.551717	0.1	0.090105
3.553383	0.1	0.087335
3.555050	0.1	0.084122
3.556717	0.1	0.081169
3.558383	0.1	0.078781
3.560050	0.1	0.077225
3.561717	0.1	0.076462
3.563383	0.1	0.075335
3.565050	0.1	0.072587
3.566717	0.1	0.068159
3.568383	0.1	0.062785
3.570050	0.1	0.057532
3.571717	0.1	0.053332
3.573383	0.1	0.050017
3.575050	0.1	0.046375
3.576717	0.1	0.041421
3.578383	0.1	0.035330
3.580050	0.1	0.029532
3.581717	0.1	0.026082
3.583383	0.1	0.025867
3.585050	0.1	0.027567
3.586717	0.1	0.029271
3.588383	0.1	0.030389
3.590050	0.1	0.031791
3.591717	0.1	0.034636
3.593383	0.1	0.038715
3.595050	0.1	0.042222
3.596717	0.1	0.043465
3.598383	0.1	0.041840
3.600050	0.1	0.037896
3.601717	0.1	0.033388
3.603383	0.1	0.030180
3.605050	0.1	0.028787
3.606717	0.1	0.028657
3.608383	0.1	0.029262
3.610050	0.1	0.029909
3.611717	0.1	0.029732
3.613383	0.1	0.028503
3.615050	0.1	0.026748
3.616717	0.1	0.025090
3.618383	0.1	0.023777
3.620050	0.1	0.022710
3.621717	0.1	0.021686
3.623383	0.1	0.020470
3.625050	0.1	0.018962
3.626717	0.1	0.017593
3.628383	0.1	0.017034
3.630050	0.1	0.017546
3.631717	0.1	0.019134
3.633383	0.1	0.021383
3.635050	0.1	0.023125
3.636717	0.1	0.023302
3.638383	0.1	0.021742
3.640050	0.1	0.018617
3.641717	0.1	0.014058
3.643383	0.1	0.008643
3.645050	0.1	0.003693
3.646717	0.1	0.000750
3.648383	0.1	0.000270
3.650050	0.1	0.001020
3.651717	0.1	0.001686
3.653383	0.1	0.002286
3.655050	0.1	0.003381
3.656717	0.1	0.005472
3.658383	0.1	0.008694
3.660050	0.1	0.011935
3.661717	0.1	0.013593
3.663383	0.1	0.013364
3.665050	0.1	0.012470
3.666717	0.1	0.012433
3.668383	0.1	0.013518
3.670050	0.1	0.014422
3.671717	0.1	0.014105
3.673383	0.1	0.012764
3.675050	0.1	0.010962
3.676717	0.1	0.009397
3.678383	0.1	0.009006
3.680050	0.1	0.009732
3.681717	0.1	0.010403
3.683383	0.1	0.010203
3.685050	0.1	0.009248
3.686717	0.1	0.008084
3.688383	0.1	0.007739
3.690050	0.1	0.008834
3.691717	0.1	0.010375
3.693383	0.1	0.011134
3.695050	0.1	0.011381
3.696717	0.1	0.011805
3.698383	0.1	0.011888
3.700050	0.1	0.010291
3.701717	0.1	0.006482
3.703383	0.1	0.001453
3.705050	0.1	-0.003101
3.706717	0.1	-0.005681
3.708383	0.1	-0.005444
3.710050	0.1	-0.002817
3.711717	0.1	0.000475
3.713383	0.1	0.002687
3.715050	0.1	0.003064
3.716717	0.1	0.001490
3.718383	0.1	-0.001616
3.720050	0.1	-0.004712
3.721717	0.1	-0.005662
3.723383	0.1	-0.003567
3.725050	0.1	0.000508
3.726717	0.1	0.004638
3.728383	0.1	0.007325
3.730050	0.1	0.008373
3.731717	0.1	0.008931
3.733383	0.1	0.010277
3.735050	0.1	0.012005
3.736717	0.1	0.011600
3.738383	0.1	0.006943
3.740050	0.1	-0.000792
3.741717	0.1	-0.008009
3.743383	0.1	-0.011362
3.745050	0.1	-0.009472
3.746717	0.1	-0.003641
3.748383	0.1	0.003180
3.750050	0.1	0.008410
3.751717	0.1	0.010859
3.753383	0.1	0.010966
3.755050	0.1	0.009867
3.756717	0.1	0.007791
3.758383	0.1	0.004708
3.760050	0.1	0.001891
3.761717	0.1	0.000563
3.763383	0.1	0.000428
3.765050	0.1	0.000596
3.766717	0.1	0.000517
3.768383	0.1	0.000061
3.770050	0.1	-0.000522
3.771717	0.1	-0.001099
3.773383	0.1	-0.001993
3.775050	0.1	-0.002710
3.776717	0.1	-0.001341
3.778383	0.1	0.003623
3.780050	0.1	0.011376
3.781717	0.1	0.018971
3.783383	0.1	0.023656
3.785050	0.1	0.024759
3.786717	0.1	0.023292
3.788383	0.1	0.020526
3.790050	0.1	0.017635
3.791717	0.1	0.016070
3.793383	0.1	0.016545
3.795050	0.1	0.017700
3.796717	0.1	0.017397
3.798383	0.1	0.015311
3.800050	0.1	0.013285
3.801717	0.1	0.013364
3.803383	0.1	0.015642
3.805050	0.1	0.018175
3.806717	0.1	0.019250
3.808383	0.1	0.019162
3.810050	0.1	0.019618
3.811717	0.1	0.021830
3.813383	0.1	0.024773
3.815050	0.1	0.026105
3.816717	0.1	0.025132
3.818383	0.1	0.023330
3.820050	0.1	0.021718
3.821717	0.1	0.019707
3.823383	0.1	0.016713
3.825050	0.1	0.013048
3.826717	0.1	0.008717
3.828383	0.1	0.003404
3.830050	0.1	-0.001872
3.831717	0.1	-0.004955
3.833383	0.1	-0.004577
3.835050	0.1	-0.001122
3.836717	0.1	0.003702
3.838383	0.1	0.007711
3.840050	0.1	0.009788
3.841717	0.1	0.010519
3.843383	0.1	0.010990
3.845050	0.1	0.011539
3.846717	0.1	0.011870
3.848383	0.1	0.011893
3.850050	0.1	0.011618
3.851717	0.1	0.010752
3.853383	0.1	0.009006
3.855050	0.1	0.006258
3.856717	0.1	0.002771
3.858383	0.1	-0.000084
3.860050	0.1	-0.000531
3.861717	0.1	0.002207
3.863383	0.1	0.007371
3.865050	0.1	0.013094
3.866717	0.1	0.017765
3.868383	0.1	0.021025
3.870050	0.1	0.023171
3.871717	0.1	0.024177
3.873383	0.1	0.023805
3.875050	0.1	0.022664
3.876717	0.1	0.022054
3.878383	0.1	0.021900
3.880050	0.1	0.020461
3.881717	0.1	0.016992
3.883383	0.1	0.012703
3.885050	0.1	0.009118
3.886717	0.1	0.007660
3.888383	0.1	0.009565
3.890050	0.1	0.014468
3.891717	0.1	0.020587
3.893383	0.1	0.026287
3.895050	0.1	0.030333
3.896717	0.1	0.031716
3.898383	0.1	0.030375
3.900050	0.1	0.027330
3.901717	0.1	0.023409
3.903383	0.1	0.018231
3.905050	0.1	0.010920
3.906717	0.1	0.001905
3.908383	0.1	-0.006221
3.910050	0.1	-0.010240
3.911717	0.1	-0.008787
3.913383	0.1	-0.002640
3.915050	0.1	0.006533
3.916717	0.1	0.016033
3.918383	0.1	0.022412
3.920050	0.1	0.024172
3.921717	0.1	0.023013
3.923383	0.1	0.021253
3.925050	0.1	0.019786
3.926717	0.1	0.019101
3.928383	0.1	0.019735
3.930050	0.1	0.020708
3.931717	0.1	0.020098
3.933383	0.1	0.017392
3.935050	0.1	0.013695
3.936717	0.1	0.010454
3.938383	0.1	0.008531
3.940050	0.1	0.007446
3.941717	0.1	0.006286
3.943383	0.1	0.005206
3.945050	0.1	0.005169
3.946717	0.1	0.006482
3.948383	0.1	0.008247
3.950050	0.1	0.008736
3.951717	0.1	0.006403
3.953383	0.1	0.001546
3.955050	0.1	-0.003963
3.956717	0.1	-0.008717
3.958383	0.1	-0.012042
3.960050	0.1	-0.012568
3.961717	0.1	-0.009011
3.963383	0.1	-0.002543
3.965050	0.1	0.003376
3.966717	0.1	0.005718
3.968383	0.1	0.003804
3.970050	0.1	-0.000610
3.971717	0.1	-0.004945
3.973383	0.1	-0.007907
3.975050	0.1	-0.009565
3.976717	0.1	-0.010068
3.978383	0.1	-0.009672
3.980050	0.1	-0.009346
3.981717	0.1	-0.009928
3.983383	0.1	-0.010789
3.985050	0.1	-0.010417
3.986717	0.1	-0.008047
3.988383	0.1	-0.003888
3.990050	0.1	0.001150
3.991717	0.1	0.005616
3.993383	0.1	0.008289
3.995050	0.1	0.009025
3.996717	0.1	0.008419
3.998383	0.1	0.007180
4.000050	0.1	0.005760
4.001717	0.1	0.004182
4.003383	0.1	0.002407
4.005050	0.1	0.000880
4.006717	0.1	0.000265
4.008383	0.1	0.000815
4.010050	0.1	0.001914
4.011717	0.1	0.002049
4.013383	0.1	0.000112
4.015050	0.1	-0.003166
4.016717	0.1	-0.005579
4.018383	0.1	-0.005774
4.020050	0.1	-0.004908
4.021717	0.1	-0.005024
4.023383	0.1	-0.006477
4.025050	0.1	-0.007963
4.026717	0.1	-0.008666
4.028383	0.1	-0.008908
4.030050	0.1	-0.008647
4.031717	0.1	-0.006929
4.033383	0.1	-0.003404
4.035050	0.1	0.000745
4.036717	0.1	0.003767
4.038383	0.1	0.004722
4.040050	0.1	0.003623
4.041717	0.1	0.001243
4.043383	0.1	-0.000931
4.045050	0.1	-0.001867
4.046717	0.1	-0.001881
4.048383	0.1	-0.001639
4.050050	0.1	-0.001248
4.051717	0.1	-0.001062
4.053383	0.1	-0.001877
4.055050	0.1	-0.003702
4.056717	0.1	-0.005453
4.058383	0.1	-0.005877
4.060050	0.1	-0.004512
4.061717	0.1	-0.002156
4.063383	0.1	-0.000289
4.065050	0.1	0.000242
4.066717	0.1	-0.000182
4.068383	0.1	-0.000601
4.070050	0.1	-0.000494
4.071717	0.1	0.000079
4.073383	0.1	0.001090
4.075050	0.1	0.002766
4.076717	0.1	0.005080
4.078383	0.1	0.007264
4.080050	0.1	0.007893
4.081717	0.1	0.005951
4.083383	0.1	0.002268
4.085050	0.1	-0.001555
4.086717	0.1	-0.005350
4.088383	0.1	-0.009187
4.090050	0.1	-0.011399
4.091717	0.1	-0.010552
4.093383	0.1	-0.007777
4.095050	0.1	-0.005402
4.096717	0.1	-0.004685
4.098383	0.1	-0.005425
4.100050	0.1	-0.006561
4.101717	0.1	-0.007092
4.103383	0.1	-0.006729
4.105050	0.1	-0.005662
4.106717	0.1	-0.004293
4.108383	0.1	-0.003106
4.110050	0.1	-0.002035
4.111717	0.1	-0.000740
4.113383	0.1	0.000573
4.115050	0.1	0.001159
4.116717	0.1	0.000331
4.118383	0.1	-0.001849
4.120050	0.1	-0.004321
4.121717	0.1	-0.006310
4.123383	0.1	-0.008354
4.125050	0.1	-0.010687
4.126717	0.1	-0.012191
4.128383	0.1	-0.012107
4.130050	0.1	-0.010696
4.131717	0.1	-0.008275
4.133383	0.1	-0.005555
4.135050	0.1	-0.003683
4.136717	0.1	-0.003125
4.138383	0.1	-0.003763
4.140050	0.1	-0.005364
4.141717	0.1	-0.006855
4.143383	0.1	-0.006477
4.145050	0.1	-0.003381
4.146717	0.1	0.001285
4.148383	0.1	0.005476
4.150050	0.1	0.008172
4.151717	0.1	0.009118
4.153383	0.1	0.007930
4.155050	0.1	0.004899
4.156717	0.1	0.001113
4.158383	0.1	-0.002547
4.160050	0.1	-0.005364
4.161717	0.1	-0.006724
4.163383	0.1	-0.007269
4.165050	0.1	-0.008224
4.166717	0.1	-0.009444
4.168383	0.1	-0.010063
4.170050	0.1	-0.010165
4.171717	0.1	-0.009974
4.173383	0.1	-0.008726
4.175050	0.1	-0.005732
4.176717	0.1	-0.001751
4.178383	0.1	0.001336
4.180050	0.1	0.001998
4.181717	0.1	0.000051
4.183383	0.1	-0.003148
4.185050	0.1	-0.005467
4.186717	0.1	-0.005136
4.188383	0.1	-0.002002
4.190050	0.1	0.001802
4.191717	0.1	0.003758
4.193383	0.1	0.003809
4.195050	0.1	0.004098
4.196717	0.1	0.005704
4.198383	0.1	0.006901
4.200050	0.1	0.005360
4.201717	0.1	0.001099
4.203383	0.1	-0.003786
4.205050	0.1	-0.007558
4.206717	0.1	-0.009770
4.208383	0.1	-0.010165
4.210050	0.1	-0.008373
4.211717	0.1	-0.004801
4.213383	0.1	-0.000824
4.215050	0.1	0.001825
4.216717	0.1	0.001560
4.218383	0.1	-0.001765
4.220050	0.1	-0.006030
4.221717	0.1	-0.008610
4.223383	0.1	-0.008638
4.225050	0.1	-0.006789
4.226717	0.1	-0.003949
4.228383	0.1	-0.001090
4.230050	0.1	0.000871
4.231717	0.1	0.002030
4.233383	0.1	0.003101
4.235050	0.1	0.003772
4.236717	0.1	0.003013
4.238383	0.1	0.000629
4.240050	0.1	-0.002650
4.241717	0.1	-0.005919
4.243383	0.1	-0.008335
4.245050	0.1	-0.009402
4.246717	0.1	-0.009248
4.248383	0.1	-0.008526
4.250050	0.1	-0.008401
4.251717	0.1	-0.010058
4.253383	0.1	-0.013327
4.255050	0.1	-0.016401
4.256717	0.1	-0.017895
4.258383	0.1	-0.018161
4.260050	0.1	-0.018021
4.261717	0.1	-0.017597
4.263383	0.1	-0.016931
4.265050	0.1	-0.016624
4.266717	0.1	-0.017369
4.268383	0.1	-0.019190
4.270050	0.1	-0.021220
4.271717	0.1	-0.021989
4.273383	0.1	-0.020536
4.275050	0.1	-0.017597
4.276717	0.1	-0.015260
4.278383	0.1	-0.015036
4.280050	0.1	-0.016349
4.281717	0.1	-0.017174
4.283383	0.1	-0.016112
4.285050	0.1	-0.013853
4.286717	0.1	-0.012298
4.288383	0.1	-0.012852
4.290050	0.1	-0.015781
4.291717	0.1	-0.020084
4.293383	0.1	-0.023828
4.295050	0.1	-0.025388
4.296717	0.1	-0.024042
4.298383	0.1	-0.019860
4.300050	0.1	-0.013802
4.301717	0.1	-0.007446
4.303383	0.1	-0.002077
4.305050	0.1	0.002375
4.306717	0.1	0.006757
4.308383	0.1	0.010510
4.310050	0.1	0.011320
4.311717	0.1	0.007767
4.313383	0.1	0.001332
4.315050	0.1	-0.005183
4.316717	0.1	-0.010198
4.318383	0.1	-0.013830
4.320050	0.1	-0.016540
4.321717	0.1	-0.018147
4.323383	0.1	-0.018361
4.325050	0.1	-0.017043
4.326717	0.1	-0.013872
4.328383	0.1	-0.009425
4.330050	0.1	-0.005523
4.331717	0.1	-0.003120
4.333383	0.1	-0.001681
4.335050	0.1	-0.001029
4.336717	0.1	-0.001732
4.338383	0.1	-0.003427
4.340050	0.1	-0.004647
4.341717	0.1	-0.004270
4.343383	0.1	-0.002519
4.345050	0.1	-0.001071
4.346717	0.1	-0.001844
4.348383	0.1	-0.004987
4.350050	0.1	-0.008885
4.351717	0.1	-0.011981
4.353383	0.1	-0.013658
4.355050	0.1	-0.013821
4.356717	0.1	-0.012931
4.358383	0.1	-0.012196
4.360050	0.1	-0.012494
4.361717	0.1	-0.013509
4.363383	0.1	-0.014282
4.365050	0.1	-0.013858
4.366717	0.1	-0.011553
4.368383	0.1	-0.007614
4.370050	0.1	-0.003432
4.371717	0.1	-0.000875
4.373383	0.1	-0.000899
4.375050	0.1	-0.002398
4.376717	0.1	-0.003353
4.378383	0.1	-0.003334
4.380050	0.1	-0.003795
4.381717	0.1	-0.005616
4.383383	0.1	-0.007846
4.385050	0.1	-0.009080
4.386717	0.1	-0.008396
4.388383	0.1	-0.005350
4.390050	0.1	-0.000568
4.391717	0.1	0.003893
4.393383	0.1	0.005350
4.395050	0.1	0.002133
4.396717	0.1	-0.005118
4.398383	0.1	-0.013569
4.400050	0.1	-0.019893
4.401717	0.1	-0.022175
4.403383	0.1	-0.020447
4.405050	0.1	-0.015791
4.406717	0.1	-0.009695
4.408383	0.1	-0.003991
4.410050	0.1	-0.000768
4.411717	0.1	-0.001695
4.413383	0.1	-0.006454
4.415050	0.1	-0.012489
4.416717	0.1	-0.017299
4.418383	0.1	-0.020075
4.420050	0.1	-0.020885
4.421717	0.1	-0.019893
4.423383	0.1	-0.017649
4.425050	0.1	-0.014962
4.426717	0.1	-0.012559
4.428383	0.1	-0.011241
4.430050	0.1	-0.011669
4.431717	0.1	-0.013737
4.433383	0.1	-0.016745
4.435050	0.1	-0.020009
4.436717	0.1	-0.022566
4.438383	0.1	-0.023260
4.440050	0.1	-0.021709
4.441717	0.1	-0.018519
4.443383	0.1	-0.014668
4.445050	0.1	-0.011153
4.446717	0.1	-0.008768
4.448383	0.1	-0.007986
4.450050	0.1	-0.009057
4.451717	0.1	-0.011907
4.453383	0.1	-0.015488
4.455050	0.1	-0.018259
4.456717	0.1	-0.019628
4.458383	0.1	-0.019935
4.460050	0.1	-0.019716
4.461717	0.1	-0.019767
4.463383	0.1	-0.020941
4.465050	0.1	-0.023106
4.466717	0.1	-0.025225
4.468383	0.1	-0.026426
4.470050	0.1	-0.026333
4.471717	0.1	-0.024997
4.473383	0.1	-0.022743
4.475050	0.1	-0.019888
4.476717	0.1	-0.016587
4.478383	0.1	-0.012838
4.480050	0.1	-0.008838
4.481717	0.1	-0.005164
4.483383	0.1	-0.002640
4.485050	0.1	-0.002077
4.486717	0.1	-0.003735
4.488383	0.1	-0.006850
4.490050	0.1	-0.010049
4.491717	0.1	-0.012740
4.493383	0.1	-0.015572
4.495050	0.1	-0.018557
4.496717	0.1	-0.019665
4.498383	0.1	-0.016973
4.500050	0.1	-0.011194
4.501717	0.1	-0.005066
4.503383	0.1	-0.001118
4.505050	0.1	-0.000228
4.506717	0.1	-0.001774
4.508383	0.1	-0.004591
4.510050	0.1	-0.007604
4.511717	0.1	-0.010016
4.513383	0.1	-0.012033
4.515050	0.1	-0.014827
4.516717	0.1	-0.018389
4.518383	0.1	-0.021216
4.520050	0.1	-0.022771
4.521717	0.1	-0.023562
4.523383	0.1	-0.023004
4.525050	0.1	-0.020093
4.526717	0.1	-0.015800
4.528383	0.1	-0.012233
4.530050	0.1	-0.009770
4.531717	0.1	-0.007087
4.533383	0.1	-0.003800
4.535050	0.1	-0.001350
4.536717	0.1	-0.001132
4.538383	0.1	-0.002580
4.540050	0.1	-0.003944
4.541717	0.1	-0.004061
4.543383	0.1	-0.002584
4.545050	0.1	-0.000154
4.546717	0.1	0.001881
4.548383	0.1	0.003134
4.550050	0.1	0.004536
4.551717	0.1	0.006375
4.553383	0.1	0.007721
4.555050	0.1	0.007739
4.556717	0.1	0.006529
4.558383	0.1	0.005001
4.560050	0.1	0.004210
4.561717	0.1	0.004359
4.563383	0.1	0.004787
4.565050	0.1	0.004889
4.566717	0.1	0.004438
4.568383	0.1	0.003045
4.570050	0.1	0.000531
4.571717	0.1	-0.002426
4.573383	0.1	-0.004871
4.575050	0.1	-0.006175
4.576717	0.1	-0.006072
4.578383	0.1	-0.005360
4.580050	0.1	-0.005672
4.581717	0.1	-0.007525
4.583383	0.1	-0.009569
4.585050	0.1	-0.010631
4.586717	0.1	-0.011129
4.588383	0.1	-0.011921
4.590050	0.1	-0.012931
4.591717	0.1	-0.013295
4.593383	0.1	-0.012531
4.595050	0.1	-0.011190
4.596717	0.1	-0.009597
4.598383	0.1	-0.007171
4.600050	0.1	-0.003516
4.601717	0.1	0.001029
4.603383	0.1	0.005891
4.605050	0.1	0.010035
4.606717	0.1	0.011800
4.608383	0.1	0.010272
4.610050	0.1	0.006603
4.611717	0.1	0.003125
4.613383	0.1	0.001122
4.615050	0.1	0.000270
4.616717	0.1	-0.000051
4.618383	0.1	-0.000210
4.620050	0.1	-0.000652
4.621717	0.1	-0.001881
4.623383	0.1	-0.004335
4.625050	0.1	-0.007702
4.626717	0.1	-0.010370
4.628383	0.1	-0.011022
4.630050	0.1	-0.010175
4.631717	0.1	-0.008894
4.633383	0.1	-0.007502
4.635050	0.1	-0.006258
4.636717	0.1	-0.005658
4.638383	0.1	-0.005802
4.640050	0.1	-0.006203
4.641717	0.1	-0.006063
4.643383	0.1	-0.004852
4.645050	0.1	-0.003064
4.646717	0.1	-0.002207
4.648383	0.1	-0.003488
4.650050	0.1	-0.006082
4.651717	0.1	-0.007497
4.653383	0.1	-0.006724
4.655050	0.1	-0.005788
4.656717	0.1	-0.006906
4.658383	0.1	-0.009653
4.660050	0.1	-0.012037
4.661717	0.1	-0.012820
4.663383	0.1	-0.012075
4.665050	0.1	-0.011134
4.666717	0.1	-0.011660
4.668383	0.1	-0.013909
4.670050	0.1	-0.016717
4.671717	0.1	-0.018692
4.673383	0.1	-0.019008
4.675050	0.1	-0.018249
4.676717	0.1	-0.018030
4.678383	0.1	-0.019078
4.680050	0.1	-0.020461
4.681717	0.1	-0.020610
4.683383	0.1	-0.018477
4.685050	0.1	-0.014417
4.686717	0.1	-0.010049
4.688383	0.1	-0.006761
4.690050	0.1	-0.004694
4.691717	0.1	-0.003302
4.693383	0.1	-0.001863
4.695050	0.1	0.000331
4.696717	0.1	0.003120
4.698383	0.1	0.005192
4.700050	0.1	0.005057
4.701717	0.1	0.002054
4.703383	0.1	-0.003125
4.705050	0.1	-0.008657
4.706717	0.1	-0.012428
4.708383	0.1	-0.013076
4.710050	0.1	-0.011330
4.711717	0.1	-0.010128
4.713383	0.1	-0.011651
4.715050	0.1	-0.014757
4.716717	0.1	-0.016964
4.718383	0.1	-0.016801
4.720050	0.1	-0.013378
4.721717	0.1	-0.006878
4.723383	0.1	0.000293
4.725050	0.1	0.005173
4.726717	0.1	0.006566
4.728383	0.1	0.005201
4.730050	0.1	0.002575
4.731717	0.1	-0.000461
4.733383	0.1	-0.003846
4.735050	0.1	-0.006934
4.736717	0.1	-0.008335
4.738383	0.1	-0.007311
4.740050	0.1	-0.004782
4.741717	0.1	-0.002710
4.743383	0.1	-0.002258
4.745050	0.1	-0.002808
4.746717	0.1	-0.003190
4.748383	0.1	-0.003451
4.750050	0.1	-0.004340
4.751717	0.1	-0.005490
4.753383	0.1	-0.006165
4.755050	0.1	-0.006901
4.756717	0.1	-0.008265
4.758383	0.1	-0.009616
4.760050	0.1	-0.010277
4.761717	0.1	-0.010156
4.763383	0.1	-0.009183
4.765050	0.1	-0.007306
4.766717	0.1	-0.004899
4.768383	0.1	-0.002743
4.770050	0.1	-0.001881
4.771717	0.1	-0.003045
4.773383	0.1	-0.005276
4.775050	0.1	-0.006566
4.776717	0.1	-0.006361
4.778383	0.1	-0.005714
4.780050	0.1	-0.005788
4.781717	0.1	-0.007316
4.783383	0.1	-0.009770
4.785050	0.1	-0.011111
4.786717	0.1	-0.009667
4.788383	0.1	-0.005653
4.790050	0.1	-0.000480
4.791717	0.1	0.004503
4.793383	0.1	0.008456
4.795050	0.1	0.010934
4.796717	0.1	0.011898
4.798383	0.1	0.011530
4.800050	0.1	0.010054
4.801717	0.1	0.007935
4.803383	0.1	0.005350
4.805050	0.1	0.001746
4.806717	0.1	-0.003111
4.808383	0.1	-0.008312
4.810050	0.1	-0.012610
4.811717	0.1	-0.015278
4.813383	0.1	-0.015935
4.815050	0.1	-0.014231
4.816717	0.1	-0.010370
4.818383	0.1	-0.005746
4.820050	0.1	-0.002193
4.821717	0.1	-0.001015
4.823383	0.1	-0.002142
4.825050	0.1	-0.003674
4.826717	0.1	-0.003539
4.828383	0.1	-0.001318
4.830050	0.1	0.002226
4.831717	0.1	0.005653
4.833383	0.1	0.006747
4.835050	0.1	0.003530
4.836717	0.1	-0.003586
4.838383	0.1	-0.011148
4.840050	0.1	-0.014980
4.841717	0.1	-0.013094
4.843383	0.1	-0.006636
4.845050	0.1	0.001234
4.846717	0.1	0.007451
4.848383	0.1	0.010501
4.850050	0.1	0.010300
4.851717	0.1	0.007958
4.853383	0.1	0.005383
4.855050	0.1	0.003916
4.856717	0.1	0.003744
4.858383	0.1	0.004540
4.860050	0.1	0.005607
4.861717	0.1	0.006063
4.863383	0.1	0.005551
4.865050	0.1	0.004265
4.866717	0.1	0.002366
4.868383	0.1	-0.000386
4.870050	0.1	-0.004172
4.871717	0.1	-0.008298
4.873383	0.1	-0.011390
4.875050	0.1	-0.012312
4.876717	0.1	-0.010771
4.878383	0.1	-0.008033
4.880050	0.1	-0.006510
4.881717	0.1	-0.007250
4.883383	0.1	-0.008759
4.885050	0.1	-0.009187
4.886717	0.1	-0.007721
4.888383	0.1	-0.004000
4.890050	0.1	0.001313
4.891717	0.1	0.006268
4.893383	0.1	0.009239
4.895050	0.1	0.009718
4.896717	0.1	0.007912
4.898383	0.1	0.005024
4.900050	0.1	0.002813
4.901717	0.1	0.001919
4.903383	0.1	0.001495
4.905050	0.1	0.000512
4.906717	0.1	-0.001080
4.908383	0.1	-0.002421
4.910050	0.1	-0.002938
4.911717	0.1	-0.003027
4.913383	0.1	-0.003143
4.915050	0.1	-0.003064
4.916717	0.1	-0.002347
4.918383	0.1	-0.000666
4.920050	0.1	0.002105
4.921717	0.1	0.005495
4.923383	0.1	0.008680
4.925050	0.1	0.010878
4.926717	0.1	0.011101
4.928383	0.1	0.008810
4.930050	0.1	0.004899
4.931717	0.1	0.000969
4.933383	0.1	-0.001662
4.935050	0.1	-0.002254
4.936717	0.1	-0.000987
4.938383	0.1	0.001355
4.940050	0.1	0.004517
4.941717	0.1	0.008796
4.943383	0.1	0.014165
4.945050	0.1	0.020065
4.946717	0.1	0.025486
4.948383	0.1	0.029518
4.950050	0.1	0.031977
4.951717	0.1	0.032820
4.953383	0.1	0.031563
4.955050	0.1	0.028186
4.956717	0.1	0.024182
4.958383	0.1	0.021630
4.960050	0.1	0.021271
4.961717	0.1	0.022105
4.963383	0.1	0.022878
4.965050	0.1	0.023749
4.966717	0.1	0.026049
4.968383	0.1	0.030180
4.970050	0.1	0.034934
4.971717	0.1	0.038752
4.973383	0.1	0.040447
4.975050	0.1	0.039688
4.976717	0.1	0.037905
4.978383	0.1	0.037444
4.980050	0.1	0.039446
4.981717	0.1	0.043344
4.983383	0.1	0.047763
4.985050	0.1	0.050990
4.986717	0.1	0.051633
4.988383	0.1	0.050003
4.990050	0.1	0.048024
4.991717	0.1	0.047614
4.993383	0.1	0.049728
4.995050	0.1	0.054138
4.996717	0.1	0.059390
4.998383	0.1	0.063754
5.000050	0.1	0.066333
5.001717	0.1	0.067158
5.003383	0.1	0.066953
5.005050	0.1	0.067255
5.006717	0.1	0.069067
5.008383	0.1	0.071190
5.010050	0.1	0.071726
5.011717	0.1	0.070627
5.013383	0.1	0.069495
5.015050	0.1	0.070138
5.016717	0.1	0.073477
5.018383	0.1	0.078799
5.020050	0.1	0.084392
5.021717	0.1	0.088937
5.023383	0.1	0.091805
5.025050	0.1	0.093202
5.026717	0.1	0.094338
5.028383	0.1	0.096206
5.030050	0.1	0.098636
5.031717	0.1	0.101537
5.033383	0.1	0.105342
5.035050	0.1	0.109696
5.036717	0.1	0.113477
5.038383	0.1	0.115875
5.040050	0.1	0.116532
5.041717	0.1	0.115512
5.043383	0.1	0.113300
5.045050	0.1	0.110660
5.046717	0.1	0.108965
5.048383	0.1	0.109980
5.050050	0.1	0.114557
5.051717	0.1	0.121817
5.053383	0.1	0.129691
5.055050	0.1	0.136108
5.056717	0.1	0.139778
5.058383	0.1	0.140588
5.060050	0.1	0.139782
5.061717	0.1	0.139228
5.063383	0.1	0.139982
5.065050	0.1	0.141733
5.066717	0.1	0.143670
5.068383	0.1	0.145328
5.070050	0.1	0.146278
5.071717	0.1	0.145743
5.073383	0.1	0.143857
5.075050	0.1	0.142334
5.076717	0.1	0.142544
5.078383	0.1	0.143931
5.080050	0.1	0.144914
5.081717	0.1	0.144169
5.083383	0.1	0.141351
5.085050	0.1	0.137878
5.086717	0.1	0.136062
5.088383	0.1	0.137063
5.090050	0.1	0.140555
5.091717	0.1	0.145170
5.093383	0.1	0.148700
5.095050	0.1	0.150036
5.096717	0.1	0.150632
5.098383	0.1	0.152569
5.100050	0.1	0.155973
5.101717	0.1	0.159419
5.103383	0.1	0.161775
5.105050	0.1	0.162441
5.106717	0.1	0.161235
5.108383	0.1	0.158865
5.110050	0.1	0.156523
5.111717	0.1	0.154856
5.113383	0.1	0.153738
5.115050	0.1	0.152588
5.116717	0.1	0.151093
5.118383	0.1	0.149808
5.120050	0.1	0.150166
5.121717	0.1	0.153640
5.123383	0.1	0.160262
5.125050	0.1	0.168118
5.126717	0.1	0.174600
5.128383	0.1	0.178097
5.130050	0.1	0.178334
5.131717	0.1	0.175829
5.133383	0.1	0.171554
5.135050	0.1	0.166981
5.136717	0.1	0.163652
5.138383	0.1	0.162176
5.140050	0.1	0.161640
5.141717	0.1	0.160532
5.143383	0.1	0.158432
5.145050	0.1	0.156229
5.146717	0.1	0.154800
5.148383	0.1	0.154092
5.150050	0.1	0.153310
5.151717	0.1	0.152192
5.153383	0.1	0.152183
5.155050	0.1	0.155107
5.156717	0.1	0.160364
5.158383	0.1	0.165007
5.160050	0.1	0.166907
5.161717	0.1	0.166334
5.163383	0.1	0.164565
5.165050	0.1	0.162497
5.166717	0.1	0.160513
5.168383	0.1	0.158427
5.170050	0.1	0.155908
5.171717	0.1	0.153389
5.173383	0.1	0.152066
5.175050	0.1	0.152811
5.176717	0.1	0.155480
5.178383	0.1	0.159279
5.180050	0.1	0.163531
5.181717	0.1	0.167270
5.183383	0.1	0.168621
5.185050	0.1	0.166567
5.186717	0.1	0.162446
5.188383	0.1	0.158241
5.190050	0.1	0.155116
5.191717	0.1	0.154162
5.193383	0.1	0.156509
5.195050	0.1	0.161845
5.196717	0.1	0.168146
5.198383	0.1	0.173314
5.200050	0.1	0.175964
5.201717	0.1	0.175559
5.203383	0.1	0.172635
5.205050	0.1	0.168560
5.206717	0.1	0.165747
5.208383	0.1	0.166772
5.210050	0.1	0.171466
5.211717	0.1	0.176681
5.213383	0.1	0.179661
5.215050	0.1	0.179932
5.216717	0.1	0.178381
5.218383	0.1	0.175862
5.220050	0.1	0.172625
5.221717	0.1	0.168774
5.223383	0.1	0.165077
5.225050	0.1	0.162725
5.226717	0.1	0.162115
5.228383	0.1	0.162404
5.230050	0.1	0.162041
5.231717	0.1	0.159694
5.233383	0.1	0.155387
5.235050	0.1	0.150697
5.236717	0.1	0.147694
5.238383	0.1	0.147712
5.240050	0.1	0.150818
5.241717	0.1	0.156104
5.243383	0.1	0.162469
5.245050	0.1	0.168569
5.246717	0.1	0.173282
5.248383	0.1	0.177086
5.250050	0.1	0.180989
5.251717	0.1	0.184309
5.253383	0.1	0.185301
5.255050	0.1	0.182982
5.256717	0.1	0.177585
5.258383	0.1	0.170590
5.260050	0.1	0.164020
5.261717	0.1	0.158916
5.263383	0.1	0.155354
5.265050	0.1	0.153151
5.266717	0.1	0.152192
5.268383	0.1	0.152378
5.270050	0.1	0.153231
5.271717	0.1	0.154097
5.273383	0.1	0.154814
5.275050	0.1	0.155773
5.276717	0.1	0.157692
5.278383	0.1	0.160648
5.280050	0.1	0.163424
5.281717	0.1	0.164830
5.283383	0.1	0.165277
5.285050	0.1	0.166041
5.286717	0.1	0.167871
5.288383	0.1	0.170991
5.290050	0.1	0.174851
5.291717	0.1	0.178101
5.293383	0.1	0.179876
5.295050	0.1	0.180039
5.296717	0.1	0.178381
5.298383	0.1	0.175475
5.300050	0.1	0.172579
5.301717	0.1	0.169873
5.303383	0.1	0.167182
5.305050	0.1	0.165943
5.306717	0.1	0.168118
5.308383	0.1	0.173440
5.310050	0.1	0.179294
5.311717	0.1	0.183084
5.313383	0.1	0.183983
5.315050	0.1	0.182930
5.316717	0.1	0.181785
5.318383	0.1	0.181906
5.320050	0.1	0.182847
5.321717	0.1	0.183182
5.323383	0.1	0.182940
5.325050	0.1	0.183675
5.326717	0.1	0.186097
5.328383	0.1	0.189315
5.330050	0.1	0.192085
5.331717	0.1	0.193217
5.333383	0.1	0.191852
5.335050	0.1	0.188574
5.336717	0.1	0.185338
5.338383	0.1	0.184053
5.340050	0.1	0.185641
5.341717	0.1	0.189631
5.343383	0.1	0.194130
5.345050	0.1	0.196793
5.346717	0.1	0.196584
5.348383	0.1	0.194302
5.350050	0.1	0.191582
5.351717	0.1	0.189398
5.353383	0.1	0.187540
5.355050	0.1	0.185352
5.356717	0.1	0.182879
5.358383	0.1	0.181138
5.360050	0.1	0.181464
5.361717	0.1	0.184635
5.363383	0.1	0.190148
5.365050	0.1	0.196099
5.366717	0.1	0.200537
5.368383	0.1	0.202940
5.370050	0.1	0.203336
5.371717	0.1	0.201240
5.373383	0.1	0.197217
5.375050	0.1	0.193501
5.376717	0.1	0.191880
5.378383	0.1	0.192435
5.380050	0.1	0.193873
5.381717	0.1	0.194353
5.383383	0.1	0.193208
5.385050	0.1	0.191294
5.386717	0.1	0.189389
5.388383	0.1	0.187866
5.390050	0.1	0.187661
5.391717	0.1	0.189724
5.393383	0.1	0.193799
5.395050	0.1	0.198614
5.396717	0.1	0.202907
5.398383	0.1	0.206013
5.400050	0.1	0.208123
5.401717	0.1	0.209655
5.403383	0.1	0.210283
5.405050	0.1	0.209338
5.406717	0.1	0.206884
5.408383	0.1	0.203527
5.410050	0.1	0.199387
5.411717	0.1	0.194549
5.413383	0.1	0.190423
5.415050	0.1	0.188886
5.416717	0.1	0.189757
5.418383	0.1	0.191247
5.420050	0.1	0.192607
5.421717	0.1	0.194265
5.423383	0.1	0.196258
5.425050	0.1	0.198190
5.426717	0.1	0.200286
5.428383	0.1	0.203135
5.430050	0.1	0.206488
5.431717	0.1	0.208905
5.433383	0.1	0.208658
5.435050	0.1	0.205380
5.436717	0.1	0.200742
5.438383	0.1	0.196984
5.440050	0.1	0.194837
5.441717	0.1	0.193338
5.443383	0.1	0.191503
5.445050	0.1	0.189152
5.446717	0.1	0.186516
5.448383	0.1	0.184267
5.450050	0.1	0.183228
5.451717	0.1	0.183713
5.453383	0.1	0.185859
5.455050	0.1	0.189678
5.456717	0.1	0.193967
5.458383	0.1	0.196695
5.460050	0.1	0.196542
5.461717	0.1	0.193897
5.463383	0.1	0.190623
5.465050	0.1	0.188663
5.466717	0.1	0.189119
5.468383	0.1	0.191843
5.470050	0.1	0.195084
5.471717	0.1	0.196625
5.473383	0.1	0.195433
5.475050	0.1	0.191876
5.476717	0.1	0.187373
5.478383	0.1	0.183913
5.480050	0.1	0.183093
5.481717	0.1	0.185422
5.483383	0.1	0.189696
5.485050	0.1	0.193003
5.486717	0.1	0.192453
5.488383	0.1	0.187233
5.490050	0.1	0.179103
5.491717	0.1	0.171671
5.493383	0.1	0.168723
5.495050	0.1	0.171596
5.496717	0.1	0.177650
5.498383	0.1	0.182469
5.500050	0.1	0.183964
5.501717	0.1	0.183750
5.503383	0.1	0.184374
5.505050	0.1	0.186018
5.506717	0.1	0.186656
5.508383	0.1	0.184672
5.510050	0.1	0.180467
5.511717	0.1	0.176248
5.513383	0.1	0.174395
5.515050	0.1	0.175377
5.516717	0.1	0.177985
5.518383	0.1	0.181347
5.520050	0.1	0.185147
5.521717	0.1	0.188812
5.523383	0.1	0.191769
5.525050	0.1	0.193724
5.526717	0.1	0.194306
5.528383	0.1	0.193603
5.530050	0.1	0.192192
5.531717	0.1	0.190162
5.533383	0.1	0.187582
5.535050	0.1	0.185450
5.536717	0.1	0.184574
5.538383	0.1	0.184523
5.540050	0.1	0.184411
5.541717	0.1	0.183810
5.543383	0.1	0.182777
5.545050	0.1	0.181776
5.546717	0.1	0.181519
5.548383	0.1	0.182027
5.550050	0.1	0.182386
5.551717	0.1	0.182125
5.553383	0.1	0.181869
5.555050	0.1	0.182507
5.556717	0.1	0.184109
5.558383	0.1	0.185836
5.560050	0.1	0.187103
5.561717	0.1	0.188379
5.563383	0.1	0.190288
5.565050	0.1	0.192970
5.566717	0.1	0.196174
5.568383	0.1	0.198781
5.570050	0.1	0.199149
5.571717	0.1	0.196877
5.573383	0.1	0.193371
5.575050	0.1	0.190530
5.576717	0.1	0.189613
5.578383	0.1	0.190977
5.580050	0.1	0.194223
5.581717	0.1	0.198530
5.583383	0.1	0.202577
5.585050	0.1	0.204099
5.586717	0.1	0.201310
5.588383	0.1	0.195168
5.590050	0.1	0.188313
5.591717	0.1	0.182637
5.593383	0.1	0.179433
5.595050	0.1	0.179508
5.596717	0.1	0.181911
5.598383	0.1	0.184327
5.600050	0.1	0.185044
5.601717	0.1	0.183955
5.603383	0.1	0.182497
5.605050	0.1	0.182758
5.606717	0.1	0.185859
5.608383	0.1	0.190903
5.610050	0.1	0.195620
5.611717	0.1	0.198153
5.613383	0.1	0.198125
5.615050	0.1	0.195662
5.616717	0.1	0.190772
5.618383	0.1	0.184840
5.620050	0.1	0.180542
5.621717	0.1	0.178725
5.623383	0.1	0.177603
5.625050	0.1	0.175270
5.626717	0.1	0.171536
5.628383	0.1	0.168174
5.630050	0.1	0.167456
5.631717	0.1	0.169654
5.633383	0.1	0.172746
5.635050	0.1	0.174982
5.636717	0.1	0.176062
5.638383	0.1	0.176062
5.640050	0.1	0.174688
5.641717	0.1	0.172071
5.643383	0.1	0.169212
5.645050	0.1	0.167382
5.646717	0.1	0.167061
5.648383	0.1	0.167093
5.650050	0.1	0.165715
5.651717	0.1	0.162907
5.653383	0.1	0.160648
5.655050	0.1	0.160486
5.656717	0.1	0.161859
5.658383	0.1	0.162828
5.660050	0.1	0.162078
5.661717	0.1	0.160239
5.663383	0.1	0.158739
5.665050	0.1	0.157431
5.666717	0.1	0.155079
5.668383	0.1	0.152276
5.670050	0.1	0.151382
5.671717	0.1	0.153566
5.673383	0.1	0.158050
5.675050	0.1	0.163689
5.676717	0.1	0.169342
5.678383	0.1	0.173328
5.680050	0.1	0.174521
5.681717	0.1	0.173748
5.683383	0.1	0.172877
5.685050	0.1	0.172714
5.686717	0.1	0.172774
5.688383	0.1	0.172351
5.690050	0.1	0.170888
5.691717	0.1	0.168202
5.693383	0.1	0.164732
5.695050	0.1	0.160779
5.696717	0.1	0.156527
5.698383	0.1	0.152769
5.700050	0.1	0.149985
5.701717	0.1	0.147498
5.703383	0.1	0.144658
5.705050	0.1	0.141971
5.706717	0.1	0.140811
5.708383	0.1	0.142097
5.710050	0.1	0.145384
5.711717	0.1	0.148974
5.713383	0.1	0.151210
5.715050	0.1	0.151549
5.716717	0.1	0.150125
5.718383	0.1	0.146995
5.720050	0.1	0.142585
5.721717	0.1	0.137938
5.723383	0.1	0.134069
5.725050	0.1	0.131563
5.726717	0.1	0.130651
5.728383	0.1	0.131205
5.730050	0.1	0.132849
5.731717	0.1	0.134916
5.733383	0.1	0.136415
5.735050	0.1	0.136485
5.736717	0.1	0.134748
5.738383	0.1	0.131088
5.740050	0.1	0.125896
5.741717	0.1	0.120690
5.743383	0.1	0.117342
5.745050	0.1	0.116751
5.746717	0.1	0.118604
5.748383	0.1	0.121784
5.750050	0.1	0.125011
5.751717	0.1	0.127801
5.753383	0.1	0.130022
5.755050	0.1	0.131023
5.756717	0.1	0.130250
5.758383	0.1	0.128215
5.760050	0.1	0.125915
5.761717	0.1	0.123889
5.763383	0.1	0.122599
5.765050	0.1	0.122236
5.766717	0.1	0.121780
5.768383	0.1	0.119945
5.770050	0.1	0.117188
5.771717	0.1	0.115135
5.773383	0.1	0.114180
5.775050	0.1	0.113049
5.776717	0.1	0.110758
5.778383	0.1	0.107675
5.780050	0.1	0.104951
5.781717	0.1	0.103181
5.783383	0.1	0.101728
5.785050	0.1	0.099749
5.786717	0.1	0.097565
5.788383	0.1	0.095875
5.790050	0.1	0.094259
5.791717	0.1	0.091922
5.793383	0.1	0.089263
5.795050	0.1	0.087759
5.796717	0.1	0.088452
5.798383	0.1	0.090729
5.800050	0.1	0.092699
5.801717	0.1	0.093174
5.803383	0.1	0.092569
5.805050	0.1	0.091372
5.806717	0.1	0.089719
5.808383	0.1	0.088550
5.810050	0.1	0.088695
5.811717	0.1	0.089519
5.813383	0.1	0.090180
5.815050	0.1	0.090408
5.816717	0.1	0.089849
5.818383	0.1	0.088578
5.820050	0.1	0.087107
5.821717	0.1	0.085481
5.823383	0.1	0.083968
5.825050	0.1	0.083745
5.826717	0.1	0.085630
5.828383	0.1	0.088969
5.830050	0.1	0.091889
5.831717	0.1	0.092252
5.833383	0.1	0.089640
5.835050	0.1	0.086576
5.836717	0.1	0.085849
5.838383	0.1	0.087726
5.840050	0.1	0.090757
5.841717	0.1	0.093197
5.843383	0.1	0.093686
5.845050	0.1	0.092350
5.846717	0.1	0.090916
5.848383	0.1	0.091144
5.850050	0.1	0.093048
5.851717	0.1	0.095144
5.853383	0.1	0.096015
5.855050	0.1	0.095549
5.856717	0.1	0.095177
5.858383	0.1	0.096406
5.860050	0.1	0.098976
5.861717	0.1	0.101016
5.863383	0.1	0.100541
5.865050	0.1	0.097104
5.866717	0.1	0.092410
5.868383	0.1	0.088434
5.870050	0.1	0.085654
5.871717	0.1	0.083973
5.873383	0.1	0.083679
5.875050	0.1	0.084899
5.876717	0.1	0.087372
5.878383	0.1	0.090478
5.880050	0.1	0.092983
5.881717	0.1	0.093579
5.883383	0.1	0.092438
5.885050	0.1	0.091605
5.886717	0.1	0.092923
5.888383	0.1	0.095991
5.890050	0.1	0.098543
5.891717	0.1	0.098823
5.893383	0.1	0.097165
5.895050	0.1	0.094869
5.896717	0.1	0.092676
5.898383	0.1	0.090855
5.900050	0.1	0.089416
5.901717	0.1	0.088420
5.903383	0.1	0.088457
5.905050	0.1	0.089398
5.906717	0.1	0.089468
5.908383	0.1	0.087125
5.910050	0.1	0.082534
5.911717	0.1	0.076997
5.913383	0.1	0.072401
5.915050	0.1	0.070180
5.916717	0.1	0.070226
5.918383	0.1	0.071540
5.920050	0.1	0.073067
5.921717	0.1	0.073272
5.923383	0.1	0.070971
5.925050	0.1	0.067186
5.926717	0.1	0.064340
5.928383	0.1	0.063465
5.930050	0.1	0.063628
5.931717	0.1	0.063921
5.933383	0.1	0.064448
5.935050	0.1	0.065388
5.936717	0.1	0.066622
5.938383	0.1	0.068289
5.940050	0.1	0.070906
5.941717	0.1	0.074590
5.943383	0.1	0.078292
5.945050	0.1	0.080485
5.946717	0.1	0.081174
5.948383	0.1	0.082143
5.950050	0.1	0.084303
5.951717	0.1	0.085887
5.953383	0.1	0.084648
5.955050	0.1	0.080667
5.956717	0.1	0.075880
5.958383	0.1	0.072224
5.960050	0.1	0.070566
5.961717	0.1	0.071037
5.963383	0.1	0.073626
5.965050	0.1	0.077561
5.966717	0.1	0.081044
5.968383	0.1	0.082818
5.970050	0.1	0.082599
5.971717	0.1	0.079973
5.973383	0.1	0.074771
5.975050	0.1	0.068489
5.976717	0.1	0.063670
5.978383	0.1	0.061821
5.980050	0.1	0.062454
5.981717	0.1	0.063870
5.983383	0.1	0.064778
5.985050	0.1	0.065141
5.986717	0.1	0.065579
5.988383	0.1	0.066538
5.990050	0.1	0.068126
5.991717	0.1	0.069970
5.993383	0.1	0.071255
5.995050	0.1	0.071465
5.996717	0.1	0.070501
5.998383	0.1	0.068420
6.000050	0.1	0.065537
6.001717	0.1	0.062534
6.003383	0.1	0.060527
6.005050	0.1	0.060457
6.006717	0.1	0.061849
6.008383	0.1	0.063390
6.010050	0.1	0.064331
6.011717	0.1	0.064275
6.013383	0.1	0.062920
6.015050	0.1	0.060801
6.016717	0.1	0.059782
6.018383	0.1	0.061882
6.020050	0.1	0.067013
6.021717	0.1	0.072978
6.023383	0.1	0.077682
6.025050	0.1	0.079861
6.026717	0.1	0.078939
6.028383	0.1	0.074892
6.030050	0.1	0.068331
6.031717	0.1	0.061267
6.033383	0.1	0.056345
6.035050	0.1	0.054617
6.036717	0.1	0.055586
6.038383	0.1	0.058059
6.040050	0.1	0.060280
6.041717	0.1	0.060583
6.043383	0.1	0.058240
6.045050	0.1	0.053728
6.046717	0.1	0.048671
6.048383	0.1	0.045183
6.050050	0.1	0.044527
6.051717	0.1	0.046324
6.053383	0.1	0.048918
6.055050	0.1	0.050613
6.056717	0.1	0.051027
6.058383	0.1	0.050906
6.060050	0.1	0.050492
6.061717	0.1	0.049546
6.063383	0.1	0.048722
6.065050	0.1	0.048885
6.066717	0.1	0.049854
6.068383	0.1	0.050864
6.070050	0.1	0.050892
6.071717	0.1	0.049067
6.073383	0.1	0.045830
6.075050	0.1	0.042580
6.076717	0.1	0.040364
6.078383	0.1	0.039539
6.080050	0.1	0.039907
6.081717	0.1	0.040997
6.083383	0.1	0.042710
6.085050	0.1	0.045239
6.086717	0.1	0.047823
6.088383	0.1	0.049323
6.090050	0.1	0.049984
6.091717	0.1	0.050813
6.093383	0.1	0.052457
6.095050	0.1	0.055288
6.096717	0.1	0.058580
6.098383	0.1	0.060308
6.100050	0.1	0.059605
6.101717	0.1	0.057663
6.103383	0.1	0.055144
6.105050	0.1	0.051567
6.106717	0.1	0.048089
6.108383	0.1	0.047665
6.110050	0.1	0.051749
6.111717	0.1	0.058943
6.113383	0.1	0.066254
6.115050	0.1	0.070585
6.116717	0.1	0.070701
6.118383	0.1	0.068462
6.120050	0.1	0.066445
6.121717	0.1	0.065030
6.123383	0.1	0.063153
6.125050	0.1	0.060694
6.126717	0.1	0.058683
6.128383	0.1	0.057868
6.130050	0.1	0.057844
6.131717	0.1	0.057565
6.133383	0.1	0.056475
6.135050	0.1	0.055479
6.136717	0.1	0.056867
6.138383	0.1	0.062487
6.140050	0.1	0.071507
6.141717	0.1	0.080210
6.143383	0.1	0.084685
6.145050	0.1	0.084401
6.146717	0.1	0.082310
6.148383	0.1	0.081379
6.150050	0.1	0.082538
6.151717	0.1	0.085034
6.153383	0.1	0.087321
6.155050	0.1	0.088098
6.156717	0.1	0.086976
6.158383	0.1	0.084401
6.160050	0.1	0.081379
6.161717	0.1	0.078809
6.163383	0.1	0.076713
6.165050	0.1	0.074557
6.166717	0.1	0.072108
6.168383	0.1	0.069831
6.170050	0.1	0.068303
6.171717	0.1	0.066906
6.173383	0.1	0.064238
6.175050	0.1	0.060415
6.176717	0.1	0.057090
6.178383	0.1	0.055404
6.180050	0.1	0.055111
6.181717	0.1	0.054953
6.183383	0.1	0.054040
6.185050	0.1	0.052974
6.186717	0.1	0.052969
6.188383	0.1	0.053849
6.190050	0.1	0.054212
6.191717	0.1	0.053700
6.193383	0.1	0.053714
6.195050	0.1	0.055837
6.196717	0.1	0.060461
6.198383	0.1	0.066371
6.200050	0.1	0.071493
6.201717	0.1	0.074380
6.203383	0.1	0.074403
6.205050	0.1	0.071442
6.206717	0.1	0.066664
6.208383	0.1	0.062501
6.210050	0.1	0.060601
6.211717	0.1	0.060401
6.213383	0.1	0.060392
6.215050	0.1	0.059716
6.216717	0.1	0.058487
6.218383	0.1	0.057290
6.220050	0.1	0.056694
6.221717	0.1	0.057109
6.223383	0.1	0.058850
6.225050	0.1	0.061397
6.226717	0.1	0.062888
6.228383	0.1	0.061900
6.230050	0.1	0.058766
6.231717	0.1	0.054329
6.233383	0.1	0.049542
6.235050	0.1	0.045784
6.236717	0.1	0.043847
6.238383	0.1	0.043777
6.240050	0.1	0.046301
6.241717	0.1	0.051958
6.243383	0.1	0.058925
6.245050	0.1	0.064117
6.246717	0.1	0.066068
6.248383	0.1	0.065565
6.250050	0.1	0.064131
6.251717	0.1	0.062780
6.253383	0.1	0.061789
6.255050	0.1	0.060950
6.256717	0.1	0.060210
6.258383	0.1	0.059879
6.260050	0.1	0.059842
6.261717	0.1	0.059241
6.263383	0.1	0.057458
6.265050	0.1	0.055074
6.266717	0.1	0.053532
6.268383	0.1	0.053924
6.270050	0.1	0.056052
6.271717	0.1	0.058687
6.273383	0.1	0.060895
6.275050	0.1	0.063027
6.276717	0.1	0.065812
6.278383	0.1	0.068657
6.280050	0.1	0.069807
6.281717	0.1	0.068727
6.283383	0.1	0.067404
6.285050	0.1	0.067917
6.286717	0.1	0.069528
6.288383	0.1	0.070105
6.290050	0.1	0.068736
6.291717	0.1	0.065742
6.293383	0.1	0.062082
6.295050	0.1	0.058999
6.296717	0.1	0.057044
6.298383	0.1	0.056103
6.300050	0.1	0.055963
6.301717	0.1	0.056070
6.303383	0.1	0.055903
6.305050	0.1	0.055665
6.306717	0.1	0.055819
6.308383	0.1	0.056247
6.310050	0.1	0.056527
6.311717	0.1	0.056475
6.313383	0.1	0.056126
6.315050	0.1	0.055954
6.316717	0.1	0.056755
6.318383	0.1	0.058836
6.320050	0.1	0.061640
6.321717	0.1	0.064387
6.323383	0.1	0.066804
6.325050	0.1	0.068913
6.326717	0.1	0.070455
6.328383	0.1	0.070645
6.330050	0.1	0.068680
6.331717	0.1	0.064638
6.333383	0.1	0.059633
6.335050	0.1	0.055190
6.336717	0.1	0.052745
6.338383	0.1	0.053137
6.340050	0.1	0.056117
6.341717	0.1	0.060480
6.343383	0.1	0.064801
6.345050	0.1	0.068429
6.346717	0.1	0.071544
6.348383	0.1	0.074548
6.350050	0.1	0.077700
6.351717	0.1	0.081020
6.353383	0.1	0.084131
6.355050	0.1	0.086664
6.356717	0.1	0.088410
6.358383	0.1	0.088881
6.360050	0.1	0.087540
6.361717	0.1	0.084746
6.363383	0.1	0.081756
6.365050	0.1	0.079586
6.366717	0.1	0.077984
6.368383	0.1	0.075777
6.370050	0.1	0.072126
6.371717	0.1	0.067763
6.373383	0.1	0.064941
6.375050	0.1	0.065542
6.376717	0.1	0.069258
6.378383	0.1	0.073938
6.380050	0.1	0.077388
6.381717	0.1	0.078627
6.383383	0.1	0.077551
6.385050	0.1	0.074632
6.386717	0.1	0.071162
6.388383	0.1	0.068601
6.390050	0.1	0.067512
6.391717	0.1	0.067805
6.393383	0.1	0.069393
6.395050	0.1	0.072024
6.396717	0.1	0.075162
6.398383	0.1	0.078301
6.400050	0.1	0.080704
6.401717	0.1	0.081169
6.403383	0.1	0.079293
6.405050	0.1	0.076126
6.406717	0.1	0.072862
6.408383	0.1	0.070012
6.410050	0.1	0.067861
6.411717	0.1	0.066613
6.413383	0.1	0.066464
6.415050	0.1	0.067721
6.416717	0.1	0.070478
6.418383	0.1	0.074189
6.420050	0.1	0.077575
6.421717	0.1	0.079302
6.423383	0.1	0.079200
6.425050	0.1	0.078422
6.426717	0.1	0.078077
6.428383	0.1	0.078245
6.430050	0.1	0.078296
6.431717	0.1	0.077439
6.433383	0.1	0.074967
6.435050	0.1	0.070552
6.436717	0.1	0.064974
6.438383	0.1	0.060229
6.440050	0.1	0.058119
6.441717	0.1	0.058622
6.443383	0.1	0.060443
6.445050	0.1	0.062855
6.446717	0.1	0.065905
6.448383	0.1	0.069258
6.450050	0.1	0.071819
6.451717	0.1	0.072825
6.453383	0.1	0.072923
6.455050	0.1	0.073384
6.456717	0.1	0.074795
6.458383	0.1	0.076741
6.460050	0.1	0.077970
6.461717	0.1	0.077402
6.463383	0.1	0.075721
6.465050	0.1	0.074785
6.466717	0.1	0.075935
6.468383	0.1	0.079530
6.470050	0.1	0.084164
6.471717	0.1	0.086650
6.473383	0.1	0.084876
6.475050	0.1	0.080029
6.476717	0.1	0.075097
6.478383	0.1	0.072103
6.480050	0.1	0.071395
6.481717	0.1	0.072159
6.483383	0.1	0.073104
6.485050	0.1	0.073570
6.486717	0.1	0.074203
6.488383	0.1	0.076308
6.490050	0.1	0.080806
6.491717	0.1	0.087013
6.493383	0.1	0.092443
6.495050	0.1	0.094930
6.496717	0.1	0.094557
6.498383	0.1	0.092788
6.500050	0.1	0.091051
6.501717	0.1	0.090394
6.503383	0.1	0.091027
6.505050	0.1	0.091963
6.506717	0.1	0.091833
6.508383	0.1	0.089835
6.510050	0.1	0.086101
6.511717	0.1	0.082185
6.513383	0.1	0.080117
6.515050	0.1	0.080066
6.516717	0.1	0.080401
6.518383	0.1	0.079856
6.520050	0.1	0.078557
6.521717	0.1	0.077402
6.523383	0.1	0.077286
6.525050	0.1	0.078292
6.526717	0.1	0.079437
6.528383	0.1	0.079786
6.530050	0.1	0.079777
6.531717	0.1	0.080196
6.533383	0.1	0.080722
6.535050	0.1	0.081062
6.536717	0.1	0.082143
6.538383	0.1	0.084802
6.540050	0.1	0.088462
6.541717	0.1	0.091903
6.543383	0.1	0.094292
6.545050	0.1	0.095367
6.546717	0.1	0.095451
6.548383	0.1	0.095288
6.550050	0.1	0.095381
6.551717	0.1	0.095954
6.553383	0.1	0.097645
6.555050	0.1	0.100904
6.556717	0.1	0.104755
6.558383	0.1	0.107409
6.560050	0.1	0.108206
6.561717	0.1	0.107954
6.563383	0.1	0.107810
6.565050	0.1	0.108578
6.566717	0.1	0.110255
6.568383	0.1	0.112201
6.570050	0.1	0.114394
6.571717	0.1	0.117444
6.573383	0.1	0.121291
6.575050	0.1	0.125295
6.576717	0.1	0.129174
6.578383	0.1	0.132308
6.580050	0.1	0.133072
6.581717	0.1	0.130525
6.583383	0.1	0.126162
6.585050	0.1	0.122734
6.586717	0.1	0.122129
6.588383	0.1	0.124639
6.590050	0.1	0.129342
6.591717	0.1	0.134683
6.593383	0.1	0.139400
6.595050	0.1	0.143172
6.596717	0.1	0.145640
6.598383	0.1	0.146106
6.600050	0.1	0.144877
6.601717	0.1	0.143675
6.603383	0.1	0.144420
6.605050	0.1	0.147955
6.606717	0.1	0.153128
6.608383	0.1	0.157771
6.610050	0.1	0.161021
6.611717	0.1	0.163922
6.613383	0.1	0.167927
6.615050	0.1	0.173501
6.616717	0.1	0.179522
6.618383	0.1	0.183722
6.620050	0.1	0.184635
6.621717	0.1	0.183200
6.623383	0.1	0.181654
6.625050	0.1	0.181459
6.626717	0.1	0.183471
6.628383	0.1	0.188434
6.630050	0.1	0.195908
6.631717	0.1	0.204300
6.633383	0.1	0.212691
6.635050	0.1	0.221068
6.636717	0.1	0.229091
6.638383	0.1	0.236323
6.640050	0.1	0.242745
6.641717	0.1	0.247946
6.643383	0.1	0.251052
6.645050	0.1	0.252333
6.646717	0.1	0.253776
6.648383	0.1	0.257231
6.650050	0.1	0.262936
6.651717	0.1	0.269809
6.653383	0.1	0.276058
6.655050	0.1	0.280379
6.656717	0.1	0.283145
6.658383	0.1	0.285441
6.660050	0.1	0.287686
6.661717	0.1	0.289655
6.663383	0.1	0.291271
6.665050	0.1	0.293110
6.666717	0.1	0.295872
6.668383	0.1	0.299695
6.670050	0.1	0.304016
6.671717	0.1	0.307891
6.673383	0.1	0.310843
6.675050	0.1	0.313502
6.676717	0.1	0.316799
6.678383	0.1	0.320720
6.680050	0.1	0.324426
6.681717	0.1	0.327346
6.683383	0.1	0.329800
6.685050	0.1	0.332710
6.686717	0.1	0.336897
6.688383	0.1	0.342391
6.690050	0.1	0.348487
6.691717	0.1	0.354024
6.693383	0.1	0.357726
6.695050	0.1	0.359351
6.696717	0.1	0.360315
6.698383	0.1	0.362159
6.700050	0.1	0.365349
6.701717	0.1	0.369782
6.703383	0.1	0.374569
6.705050	0.1	0.377782
6.706717	0.1	0.378373
6.708383	0.1	0.377223
6.710050	0.1	0.375477
6.711717	0.1	0.373125
6.713383	0.1	0.370075
6.715050	0.1	0.367225
6.716717	0.1	0.365204
6.718383	0.1	0.363616
6.720050	0.1	0.362820
6.721717	0.1	0.363868
6.723383	0.1	0.366396
6.725050	0.1	0.369241
6.726717	0.1	0.372464
6.728383	0.1	0.376203
6.730050	0.1	0.378983
6.731717	0.1	0.379314
6.733383	0.1	0.377782
6.735050	0.1	0.376338
6.736717	0.1	0.376008
6.738383	0.1	0.376049
6.740050	0.1	0.375547
6.741717	0.1	0.374680
6.743383	0.1	0.374238
6.745050	0.1	0.374429
6.746717	0.1	0.374340
6.748383	0.1	0.372683
6.750050	0.1	0.369092
6.751717	0.1	0.364440
6.753383	0.1	0.359775
6.755050	0.1	0.355616
6.756717	0.1	0.352450
6.758383	0.1	0.350522
6.760050	0.1	0.349074
6.761717	0.1	0.347039
6.763383	0.1	0.344240
6.765050	0.1	0.341106
6.766717	0.1	0.338303
6.768383	0.1	0.337367
6.770050	0.1	0.339798
6.771717	0.1	0.344766
6.773383	0.1	0.349726
6.775050	0.1	0.353348
6.776717	0.1	0.356100
6.778383	0.1	0.358378
6.780050	0.1	0.359705
6.781717	0.1	0.359379
6.783383	0.1	0.356873
6.785050	0.1	0.352538
6.786717	0.1	0.347877
6.788383	0.1	0.344319
6.790050	0.1	0.342517
6.791717	0.1	0.342955
6.793383	0.1	0.345740
6.795050	0.1	0.349469
6.796717	0.1	0.352012
6.798383	0.1	0.352603
6.800050	0.1	0.351849
6.801717	0.1	0.350415
6.803383	0.1	0.348925
6.805050	0.1	0.348142
6.806717	0.1	0.348054
6.808383	0.1	0.347747
6.810050	0.1	0.347015
6.811717	0.1	0.346596
6.813383	0.1	0.346517
6.815050	0.1	0.345856
6.816717	0.1	0.344557
6.818383	0.1	0.344072
6.820050	0.1	0.345497
6.821717	0.1	0.347947
6.823383	0.1	0.349456
6.825050	0.1	0.349162
6.826717	0.1	0.348184
6.828383	0.1	0.348282
6.830050	0.1	0.350079
6.831717	0.1	0.352999
6.833383	0.1	0.356194
6.835050	0.1	0.358657
6.836717	0.1	0.359346
6.838383	0.1	0.357972
6.840050	0.1	0.355421
6.841717	0.1	0.353190
6.843383	0.1	0.352352
6.845050	0.1	0.352794
6.846717	0.1	0.353372
6.848383	0.1	0.352985
6.850050	0.1	0.351314
6.851717	0.1	0.348520
6.853383	0.1	0.345162
6.855050	0.1	0.342559
6.856717	0.1	0.342173
6.858383	0.1	0.344161
6.860050	0.1	0.347071
6.861717	0.1	0.349134
6.863383	0.1	0.349218
6.865050	0.1	0.346932
6.866717	0.1	0.343528
6.868383	0.1	0.341791
6.870050	0.1	0.343379
6.871717	0.1	0.347598
6.873383	0.1	0.352748
6.875050	0.1	0.356962
6.876717	0.1	0.358708
6.878383	0.1	0.357958
6.880050	0.1	0.356468
6.881717	0.1	0.356180
6.883383	0.1	0.357553
6.885050	0.1	0.359854
6.886717	0.1	0.362261
6.888383	0.1	0.363775
6.890050	0.1	0.363337
6.891717	0.1	0.361414
6.893383	0.1	0.360073
6.895050	0.1	0.360208
6.896717	0.1	0.360366
6.898383	0.1	0.359230
6.900050	0.1	0.357577
6.901717	0.1	0.356883
6.903383	0.1	0.356999
6.905050	0.1	0.356594
6.906717	0.1	0.355141
6.908383	0.1	0.353218
6.910050	0.1	0.351300
6.911717	0.1	0.349348
6.913383	0.1	0.347705
6.915050	0.1	0.347281
6.916717	0.1	0.348319
6.918383	0.1	0.350177
6.920050	0.1	0.352249
6.921717	0.1	0.354056
6.923383	0.1	0.354960
6.925050	0.1	0.354596
6.926717	0.1	0.353265
6.928383	0.1	0.351784
6.930050	0.1	0.351164
6.931717	0.1	0.352152
6.933383	0.1	0.354992
6.935050	0.1	0.358955
6.936717	0.1	0.361837
6.938383	0.1	0.361516
6.940050	0.1	0.358485
6.941717	0.1	0.355230
6.943383	0.1	0.353302
6.945050	0.1	0.352669
6.946717	0.1	0.353316
6.948383	0.1	0.355826
6.950050	0.1	0.359672
6.951717	0.1	0.362531
6.953383	0.1	0.362485
6.955050	0.1	0.359784
6.956717	0.1	0.356357
6.958383	0.1	0.354354
6.960050	0.1	0.355253
6.961717	0.1	0.359248
6.963383	0.1	0.365069
6.965050	0.1	0.370461
6.966717	0.1	0.372967
6.968383	0.1	0.371016
6.970050	0.1	0.365186
6.971717	0.1	0.357702
6.973383	0.1	0.350727
6.975050	0.1	0.345744
6.976717	0.1	0.343858
6.978383	0.1	0.345171
6.980050	0.1	0.347737
6.981717	0.1	0.348729
6.983383	0.1	0.347570
6.985050	0.1	0.345972
6.986717	0.1	0.345269
6.988383	0.1	0.346196
6.990050	0.1	0.349595
6.991717	0.1	0.354880
6.993383	0.1	0.359896
6.995050	0.1	0.362955
6.996717	0.1	0.363584
6.998383	0.1	0.361940
7.000050	0.1	0.358713
7.001717	0.1	0.355071
7.003383	0.1	0.351910
7.005050	0.1	0.349032
7.006717	0.1	0.346098
7.008383	0.1	0.344017
7.010050	0.1	0.343923
7.011717	0.1	0.345400
7.013383	0.1	0.347146
7.015050	0.1	0.348412
7.016717	0.1	0.349223
7.018383	0.1	0.349944
7.020050	0.1	0.350657
7.021717	0.1	0.350806
7.023383	0.1	0.349991
7.025050	0.1	0.348515
7.026717	0.1	0.346871
7.028383	0.1	0.345763
7.030050	0.1	0.346228
7.031717	0.1	0.348315
7.033383	0.1	0.350201
7.035050	0.1	0.349884
7.036717	0.1	0.347202
7.038383	0.1	0.343630
7.040050	0.1	0.340901
7.041717	0.1	0.340105
7.043383	0.1	0.341698
7.045050	0.1	0.345414
7.046717	0.1	0.349777
7.048383	0.1	0.352864
7.050050	0.1	0.353791
7.051717	0.1	0.352664
7.053383	0.1	0.350126
7.055050	0.1	0.347118
7.056717	0.1	0.344287
7.058383	0.1	0.341972
7.060050	0.1	0.340915
7.061717	0.1	0.341665
7.063383	0.1	0.343802
7.065050	0.1	0.346643
7.066717	0.1	0.349996
7.068383	0.1	0.353176
7.070050	0.1	0.354252
7.071717	0.1	0.351942
7.073383	0.1	0.347523
7.075050	0.1	0.343374
7.076717	0.1	0.340808
7.078383	0.1	0.339979
7.080050	0.1	0.340613
7.081717	0.1	0.342242
7.083383	0.1	0.343998
7.085050	0.1	0.344743
7.086717	0.1	0.344287
7.088383	0.1	0.343826
7.090050	0.1	0.344794
7.091717	0.1	0.348208
7.093383	0.1	0.354494
7.095050	0.1	0.362499
7.096717	0.1	0.369377
7.098383	0.1	0.372473
7.100050	0.1	0.371244
7.101717	0.1	0.367328
7.103383	0.1	0.363071
7.105050	0.1	0.360026
7.106717	0.1	0.358527
7.108383	0.1	0.358112
7.110050	0.1	0.358066
7.111717	0.1	0.357907
7.113383	0.1	0.357362
7.115050	0.1	0.356128
7.116717	0.1	0.354336
7.118383	0.1	0.352599
7.120050	0.1	0.351188
7.121717	0.1	0.349847
7.123383	0.1	0.348506
7.125050	0.1	0.347919
7.126717	0.1	0.349185
7.128383	0.1	0.352389
7.130050	0.1	0.356198
7.131717	0.1	0.359430
7.133383	0.1	0.361572
7.135050	0.1	0.362066
7.136717	0.1	0.361358
7.138383	0.1	0.361470
7.140050	0.1	0.364194
7.141717	0.1	0.369647
7.143383	0.1	0.375933
7.145050	0.1	0.380152
7.146717	0.1	0.380799
7.148383	0.1	0.378937
7.150050	0.1	0.376855
7.151717	0.1	0.375565
7.153383	0.1	0.374126
7.155050	0.1	0.371519
7.156717	0.1	0.367942
7.158383	0.1	0.364198
7.160050	0.1	0.360985
7.161717	0.1	0.358787
7.163383	0.1	0.357521
7.165050	0.1	0.356836
7.166717	0.1	0.357102
7.168383	0.1	0.358885
7.170050	0.1	0.361716
7.171717	0.1	0.364142
7.173383	0.1	0.364594
7.175050	0.1	0.362420
7.176717	0.1	0.358894
7.178383	0.1	0.356599
7.180050	0.1	0.357125
7.181717	0.1	0.359798
7.183383	0.1	0.362624
7.185050	0.1	0.364119
7.186717	0.1	0.364329
7.188383	0.1	0.364506
7.190050	0.1	0.365325
7.191717	0.1	0.365772
7.193383	0.1	0.364324
7.195050	0.1	0.360426
7.196717	0.1	0.354862
7.198383	0.1	0.350056
7.200050	0.1	0.348962
7.201717	0.1	0.352268
7.203383	0.1	0.357646
7.205050	0.1	0.361600
7.206717	0.1	0.361609
7.208383	0.1	0.357674
7.210050	0.1	0.352357
7.211717	0.1	0.349036
7.213383	0.1	0.349446
7.215050	0.1	0.352324
7.216717	0.1	0.354815
7.218383	0.1	0.355397
7.220050	0.1	0.354461
7.221717	0.1	0.352631
7.223383	0.1	0.349968
7.225050	0.1	0.346545
7.226717	0.1	0.342648
7.228383	0.1	0.338536
7.230050	0.1	0.334466
7.231717	0.1	0.330927
7.233383	0.1	0.328282
7.235050	0.1	0.325795
7.236717	0.1	0.322387
7.238383	0.1	0.318773
7.240050	0.1	0.317157
7.241717	0.1	0.318065
7.243383	0.1	0.319560
7.245050	0.1	0.319793
7.246717	0.1	0.318429
7.248383	0.1	0.315788
7.250050	0.1	0.312496
7.251717	0.1	0.309786
7.253383	0.1	0.308841
7.255050	0.1	0.309986
7.256717	0.1	0.312822
7.258383	0.1	0.316547
7.260050	0.1	0.320142
7.261717	0.1	0.322466
7.263383	0.1	0.322480
7.265050	0.1	0.319919
7.266717	0.1	0.315462
7.268383	0.1	0.309981
7.270050	0.1	0.303644
7.271717	0.1	0.295960
7.273383	0.1	0.287448
7.275050	0.1	0.280249
7.276717	0.1	0.275951
7.278383	0.1	0.274177
7.280050	0.1	0.273716
7.281717	0.1	0.273609
7.283383	0.1	0.273334
7.285050	0.1	0.272738
7.286717	0.1	0.271881
7.288383	0.1	0.270861
7.290050	0.1	0.269939
7.291717	0.1	0.269385
7.293383	0.1	0.269427
7.295050	0.1	0.269716
7.296717	0.1	0.268943
7.298383	0.1	0.266451
7.300050	0.1	0.263634
7.301717	0.1	0.262186
7.303383	0.1	0.262023
7.305050	0.1	0.262130
7.306717	0.1	0.262195
7.308383	0.1	0.262149
7.310050	0.1	0.261115
7.311717	0.1	0.258014
7.313383	0.1	0.252803
7.315050	0.1	0.246689
7.316717	0.1	0.241459
7.318383	0.1	0.238460
7.320050	0.1	0.237762
7.321717	0.1	0.238512
7.323383	0.1	0.239955
7.325050	0.1	0.242032
7.326717	0.1	0.244780
7.328383	0.1	0.247415
7.330050	0.1	0.248980
7.331717	0.1	0.249720
7.333383	0.1	0.250451
7.335050	0.1	0.251355
7.336717	0.1	0.252007
7.338383	0.1	0.251676
7.340050	0.1	0.250102
7.341717	0.1	0.248398
7.343383	0.1	0.247913
7.345050	0.1	0.248421
7.346717	0.1	0.248360
7.348383	0.1	0.245911
7.350050	0.1	0.240062
7.351717	0.1	0.232141
7.353383	0.1	0.225212
7.355050	0.1	0.221236
7.356717	0.1	0.220039
7.358383	0.1	0.220486
7.360050	0.1	0.220942
7.361717	0.1	0.219881
7.363383	0.1	0.217343
7.365050	0.1	0.214432
7.366717	0.1	0.211722
7.368383	0.1	0.209468
7.370050	0.1	0.208165
7.371717	0.1	0.208206
7.373383	0.1	0.209617
7.375050	0.1	0.211857
7.376717	0.1	0.213725
7.378383	0.1	0.213957
7.380050	0.1	0.212211
7.381717	0.1	0.209482
7.383383	0.1	0.207559
7.385050	0.1	0.207899
7.386717	0.1	0.210665
7.388383	0.1	0.214763
7.390050	0.1	0.219080
7.391717	0.1	0.222777
7.393383	0.1	0.224393
7.395050	0.1	0.222479
7.396717	0.1	0.217319
7.398383	0.1	0.210921
7.400050	0.1	0.205263
7.401717	0.1	0.201068
7.403383	0.1	0.198055
7.405050	0.1	0.195866
7.406717	0.1	0.194339
7.408383	0.1	0.193478
7.410050	0.1	0.193487
7.411717	0.1	0.194358
7.413383	0.1	0.195317
7.415050	0.1	0.195401
7.416717	0.1	0.194646
7.418383	0.1	0.194078
7.420050	0.1	0.194698
7.421717	0.1	0.196467
7.423383	0.1	0.198060
7.425050	0.1	0.197929
7.426717	0.1	0.195657
7.428383	0.1	0.192015
7.430050	0.1	0.188053
7.431717	0.1	0.184551
7.433383	0.1	0.182223
7.435050	0.1	0.181724
7.436717	0.1	0.182902
7.438383	0.1	0.184621
7.440050	0.1	0.185780
7.441717	0.1	0.185994
7.443383	0.1	0.185659
7.445050	0.1	0.185641
7.446717	0.1	0.186162
7.448383	0.1	0.186423
7.450050	0.1	0.185869
7.451717	0.1	0.184644
7.453383	0.1	0.182791
7.455050	0.1	0.180155
7.456717	0.1	0.176872
7.458383	0.1	0.173477
7.460050	0.1	0.170823
7.461717	0.1	0.169938
7.463383	0.1	0.171312
7.465050	0.1	0.174032
7.466717	0.1	0.176081
7.468383	0.1	0.176355
7.470050	0.1	0.176108
7.471717	0.1	0.177012
7.473383	0.1	0.178795
7.475050	0.1	0.180281
7.476717	0.1	0.181226
7.478383	0.1	0.182036
7.480050	0.1	0.182688
7.481717	0.1	0.182800
7.483383	0.1	0.182404
7.485050	0.1	0.182209
7.486717	0.1	0.182828
7.488383	0.1	0.184085
7.490050	0.1	0.185301
7.491717	0.1	0.185799
7.493383	0.1	0.184923
7.495050	0.1	0.182036
7.496717	0.1	0.177082
7.498383	0.1	0.170576
7.500050	0.1	0.163382
7.501717	0.1	0.157407
7.503383	0.1	0.155196
7.505050	0.1	0.157598
7.506717	0.1	0.162995
7.508383	0.1	0.168788
7.510050	0.1	0.172514
7.511717	0.1	0.172388
7.513383	0.1	0.168248
7.515050	0.1	0.162376
7.516717	0.1	0.158465
7.518383	0.1	0.158506
7.520050	0.1	0.161338
7.521717	0.1	0.164658
7.523383	0.1	0.167247
7.525050	0.1	0.168951
7.526717	0.1	0.170502
7.528383	0.1	0.173068
7.530050	0.1	0.176588
7.531717	0.1	0.179424
7.533383	0.1	0.180216
7.535050	0.1	0.178693
7.536717	0.1	0.174968
7.538383	0.1	0.169775
7.540050	0.1	0.164877
7.541717	0.1	0.161859
7.543383	0.1	0.161193
7.545050	0.1	0.162614
7.546717	0.1	0.165245
7.548383	0.1	0.167862
7.550050	0.1	0.170064
7.551717	0.1	0.172160
7.553383	0.1	0.173696
7.555050	0.1	0.173640
7.556717	0.1	0.172146
7.558383	0.1	0.170614
7.560050	0.1	0.170260
7.561717	0.1	0.171568
7.563383	0.1	0.173938
7.565050	0.1	0.175359
7.566717	0.1	0.173762
7.568383	0.1	0.168928
7.570050	0.1	0.162655
7.571717	0.1	0.157049
7.573383	0.1	0.152765
7.575050	0.1	0.149342
7.576717	0.1	0.146339
7.578383	0.1	0.143084
7.580050	0.1	0.139251
7.581717	0.1	0.136262
7.583383	0.1	0.136103
7.585050	0.1	0.138874
7.586717	0.1	0.142790
7.588383	0.1	0.146115
7.590050	0.1	0.148364
7.591717	0.1	0.149840
7.593383	0.1	0.150478
7.595050	0.1	0.149719
7.596717	0.1	0.147829
7.598383	0.1	0.146073
7.600050	0.1	0.145296
7.601717	0.1	0.145631
7.603383	0.1	0.147149
7.605050	0.1	0.149678
7.606717	0.1	0.152732
7.608383	0.1	0.156122
7.610050	0.1	0.159950
7.611717	0.1	0.164150
7.613383	0.1	0.168001
7.615050	0.1	0.170665
7.616717	0.1	0.172392
7.618383	0.1	0.173869
7.620050	0.1	0.174535
7.621717	0.1	0.173063
7.623383	0.1	0.169151
7.625050	0.1	0.163899
7.626717	0.1	0.158506
7.628383	0.1	0.153328
7.630050	0.1	0.148504
7.631717	0.1	0.144844
7.633383	0.1	0.143060
7.635050	0.1	0.142683
7.636717	0.1	0.142674
7.638383	0.1	0.142418
7.640050	0.1	0.141980
7.641717	0.1	0.142613
7.643383	0.1	0.146297
7.645050	0.1	0.153375
7.646717	0.1	0.161491
7.648383	0.1	0.167848
7.650050	0.1	0.171424
7.651717	0.1	0.172597
7.653383	0.1	0.172192
7.655050	0.1	0.170809
7.656717	0.1	0.168132
7.658383	0.1	0.164178
7.660050	0.1	0.160513
7.661717	0.1	0.158409
7.663383	0.1	0.157445
7.665050	0.1	0.156718
7.666717	0.1	0.155806
7.668383	0.1	0.154600
7.670050	0.1	0.153314
7.671717	0.1	0.152872
7.673383	0.1	0.154586
7.675050	0.1	0.158623
7.676717	0.1	0.163168
7.678383	0.1	0.166069
7.680050	0.1	0.166898
7.681717	0.1	0.166497
7.683383	0.1	0.165426
7.685050	0.1	0.163922
7.686717	0.1	0.162395
7.688383	0.1	0.161002
7.690050	0.1	0.159643
7.691717	0.1	0.158506
7.693383	0.1	0.158190
7.695050	0.1	0.159345
7.696717	0.1	0.162120
7.698383	0.1	0.165533
7.700050	0.1	0.167778
7.701717	0.1	0.167675
7.703383	0.1	0.165426
7.705050	0.1	0.162218
7.706717	0.1	0.159638
7.708383	0.1	0.158655
7.710050	0.1	0.158823
7.711717	0.1	0.158995
7.713383	0.1	0.158646
7.715050	0.1	0.158018
7.716717	0.1	0.157282
7.718383	0.1	0.156378
7.720050	0.1	0.155438
7.721717	0.1	0.154246
7.723383	0.1	0.152462
7.725050	0.1	0.150702
7.726717	0.1	0.150139
7.728383	0.1	0.151438
7.730050	0.1	0.154171
7.731717	0.1	0.156909
7.733383	0.1	0.158148
7.735050	0.1	0.157421
7.736717	0.1	0.155764
7.738383	0.1	0.154921
7.740050	0.1	0.155773
7.741717	0.1	0.157715
7.743383	0.1	0.159196
7.745050	0.1	0.158558
7.746717	0.1	0.155354
7.748383	0.1	0.151377
7.750050	0.1	0.149338
7.751717	0.1	0.150502
7.753383	0.1	0.154213
7.755050	0.1	0.159056
7.756717	0.1	0.163987
7.758383	0.1	0.168416
7.760050	0.1	0.171452
7.761717	0.1	0.171829
7.763383	0.1	0.168886
7.765050	0.1	0.163205
7.766717	0.1	0.156239
7.768383	0.1	0.149547
7.770050	0.1	0.144374
7.771717	0.1	0.141296
7.773383	0.1	0.139792
7.775050	0.1	0.138683
7.776717	0.1	0.137351
7.778383	0.1	0.135968
7.780050	0.1	0.134897
7.781717	0.1	0.134283
7.783383	0.1	0.134055
7.785050	0.1	0.134306
7.786717	0.1	0.135447
7.788383	0.1	0.137263
7.790050	0.1	0.138409
7.791717	0.1	0.138166
7.793383	0.1	0.137533
7.795050	0.1	0.137356
7.796717	0.1	0.137063
7.798383	0.1	0.135773
7.800050	0.1	0.133635
7.801717	0.1	0.132401
7.803383	0.1	0.134208
7.805050	0.1	0.139219
7.806717	0.1	0.145482
7.808383	0.1	0.150651
7.810050	0.1	0.153063
7.811717	0.1	0.152397
7.813383	0.1	0.149957
7.815050	0.1	0.147684
7.816717	0.1	0.146707
7.818383	0.1	0.147433
7.820050	0.1	0.149896
7.821717	0.1	0.153380
7.823383	0.1	0.156802
7.825050	0.1	0.159554
7.826717	0.1	0.161645
7.828383	0.1	0.163531
7.830050	0.1	0.165235
7.831717	0.1	0.165752
7.833383	0.1	0.164364
7.835050	0.1	0.161724
7.836717	0.1	0.159345
7.838383	0.1	0.158623
7.840050	0.1	0.159685
7.841717	0.1	0.161505
7.843383	0.1	0.163745
7.845050	0.1	0.166753
7.846717	0.1	0.169929
7.848383	0.1	0.172094
7.850050	0.1	0.172793
7.851717	0.1	0.172583
7.853383	0.1	0.172672
7.855050	0.1	0.173878
7.856717	0.1	0.176332
7.858383	0.1	0.179950
7.860050	0.1	0.184099
7.861717	0.1	0.186977
7.863383	0.1	0.186814
7.865050	0.1	0.183708
7.866717	0.1	0.179484
7.868383	0.1	0.176299
7.870050	0.1	0.175759
7.871717	0.1	0.178083
7.873383	0.1	0.181855
7.875050	0.1	0.185226
7.876717	0.1	0.187289
7.878383	0.1	0.188285
7.880050	0.1	0.188760
7.881717	0.1	0.188695
7.883383	0.1	0.187932
7.885050	0.1	0.186828
7.886717	0.1	0.185873
7.888383	0.1	0.185580
7.890050	0.1	0.186581
7.891717	0.1	0.188937
7.893383	0.1	0.191801
7.895050	0.1	0.194157
7.896717	0.1	0.196025
7.898383	0.1	0.198176
7.900050	0.1	0.200677
7.901717	0.1	0.202614
7.903383	0.1	0.203028
7.905050	0.1	0.201324
7.906717	0.1	0.197319
7.908383	0.1	0.192076
7.910050	0.1	0.188411
7.911717	0.1	0.189114
7.913383	0.1	0.194102
7.915050	0.1	0.200379
7.916717	0.1	0.205128
7.918383	0.1	0.207527
7.920050	0.1	0.208286
7.921717	0.1	0.209175
7.923383	0.1	0.211857
7.925050	0.1	0.216169
7.926717	0.1	0.220449
7.928383	0.1	0.223303
7.930050	0.1	0.224104
7.931717	0.1	0.223089
7.933383	0.1	0.221757
7.935050	0.1	0.221790
7.936717	0.1	0.223289
7.938383	0.1	0.225222
7.940050	0.1	0.226554
7.941717	0.1	0.226195
7.943383	0.1	0.223899
7.945050	0.1	0.221445
7.946717	0.1	0.221478
7.948383	0.1	0.225147
7.950050	0.1	0.230982
7.951717	0.1	0.235885
7.953383	0.1	0.237841
7.955050	0.1	0.237506
7.956717	0.1	0.237096
7.958383	0.1	0.238409
7.960050	0.1	0.241972
7.961717	0.1	0.246922
7.963383	0.1	0.251713
7.965050	0.1	0.255611
7.966717	0.1	0.259057
7.968383	0.1	0.262200
7.970050	0.1	0.264230
7.971717	0.1	0.264426
7.973383	0.1	0.262815
7.975050	0.1	0.260230
7.976717	0.1	0.257976
7.978383	0.1	0.256891
7.980050	0.1	0.256933
7.981717	0.1	0.257855
7.983383	0.1	0.259681
7.985050	0.1	0.262125
7.986717	0.1	0.264519
7.988383	0.1	0.266503
7.990050	0.1	0.268021
7.991717	0.1	0.268710
7.993383	0.1	0.268216
7.995050	0.1	0.267010
7.996717	0.1	0.265972
7.998383	0.1	0.265432
8.000050	0.1	0.265040
8.001717	0.1	0.264640
8.003383	0.1	0.264621
8.005050	0.1	0.265432
8.006717	0.1	0.267085
8.008383	0.1	0.268840
8.010050	0.1	0.269678
8.011717	0.1	0.269809
8.013383	0.1	0.270931
8.015050	0.1	0.274205
8.016717	0.1	0.278633
8.018383	0.1	0.282209
8.020050	0.1	0.283746
8.021717	0.1	0.282992
8.023383	0.1	0.280486
8.025050	0.1	0.277311
8.026717	0.1	0.274582
8.028383	0.1	0.272878
8.030050	0.1	0.271457
8.031717	0.1	0.268794
8.033383	0.1	0.264859
8.035050	0.1	0.261595
8.036717	0.1	0.260938
8.038383	0.1	0.263802
8.040050	0.1	0.269990
8.041717	0.1	0.277255
8.043383	0.1	0.281869
8.045050	0.1	0.281953
8.046717	0.1	0.278563
8.048383	0.1	0.273599
8.050050	0.1	0.268659
8.051717	0.1	0.264882
8.053383	0.1	0.262409
8.055050	0.1	0.261008
8.056717	0.1	0.261087
8.058383	0.1	0.263131
8.060050	0.1	0.266954
8.061717	0.1	0.271839
8.063383	0.1	0.276635
8.065050	0.1	0.279848
8.066717	0.1	0.280682
8.068383	0.1	0.279751
8.070050	0.1	0.278014
8.071717	0.1	0.276109
8.073383	0.1	0.274754
8.075050	0.1	0.273823
8.076717	0.1	0.272272
8.078383	0.1	0.270009
8.080050	0.1	0.267890
8.081717	0.1	0.266279
8.083383	0.1	0.265483
8.085050	0.1	0.266125
8.086717	0.1	0.267960
8.088383	0.1	0.269990
8.090050	0.1	0.271290
8.091717	0.1	0.270968
8.093383	0.1	0.268877
8.095050	0.1	0.266405
8.096717	0.1	0.265618
8.098383	0.1	0.267904
8.100050	0.1	0.272929
8.101717	0.1	0.278237
8.103383	0.1	0.281073
8.105050	0.1	0.281120
8.106717	0.1	0.280552
8.108383	0.1	0.281562
8.110050	0.1	0.284775
8.111717	0.1	0.289413
8.113383	0.1	0.293795
8.115050	0.1	0.296207
8.116717	0.1	0.295676
8.118383	0.1	0.292216
8.120050	0.1	0.286764
8.121717	0.1	0.280538
8.123383	0.1	0.274656
8.125050	0.1	0.270596
8.126717	0.1	0.269953
8.128383	0.1	0.273171
8.130050	0.1	0.279127
8.131717	0.1	0.286233
8.133383	0.1	0.293278
8.135050	0.1	0.299173
8.136717	0.1	0.302871
8.138383	0.1	0.303774
8.140050	0.1	0.301981
8.141717	0.1	0.298661
8.143383	0.1	0.295877
8.145050	0.1	0.294941
8.146717	0.1	0.295443
8.148383	0.1	0.296328
8.150050	0.1	0.296938
8.151717	0.1	0.296677
8.153383	0.1	0.294852
8.155050	0.1	0.291346
8.156717	0.1	0.287197
8.158383	0.1	0.283616
8.160050	0.1	0.280775
8.161717	0.1	0.278479
8.163383	0.1	0.277497
8.165050	0.1	0.278451
8.166717	0.1	0.280137
8.168383	0.1	0.280803
8.170050	0.1	0.280328
8.171717	0.1	0.279793
8.173383	0.1	0.279737
8.175050	0.1	0.279783
8.176717	0.1	0.279672
8.178383	0.1	0.280063
8.180050	0.1	0.281865
8.181717	0.1	0.285092
8.183383	0.1	0.288622
8.185050	0.1	0.291127
8.186717	0.1	0.292053
8.188383	0.1	0.291811
8.190050	0.1	0.291136
8.191717	0.1	0.290438
8.193383	0.1	0.289804
8.195050	0.1	0.288999
8.196717	0.1	0.287704
8.198383	0.1	0.286135
8.200050	0.1	0.284440
8.201717	0.1	0.282363
8.203383	0.1	0.280300
8.205050	0.1	0.279373
8.206717	0.1	0.280212
8.208383	0.1	0.282140
8.210050	0.1	0.283215
8.211717	0.1	0.281692
8.213383	0.1	0.277916
8.215050	0.1	0.274112
8.216717	0.1	0.272323
8.218383	0.1	0.273082
8.220050	0.1	0.275783
8.221717	0.1	0.279369
8.223383	0.1	0.282442
8.225050	0.1	0.283890
8.226717	0.1	0.283453
8.228383	0.1	0.281548
8.230050	0.1	0.279061
8.231717	0.1	0.276915
8.233383	0.1	0.275122
8.235050	0.1	0.272598
8.236717	0.1	0.268309
8.238383	0.1	0.262824
8.240050	0.1	0.258544
8.241717	0.1	0.257832
8.243383	0.1	0.260989
8.245050	0.1	0.265813
8.246717	0.1	0.269040
8.248383	0.1	0.268840
8.250050	0.1	0.266135
8.251717	0.1	0.263569
8.253383	0.1	0.263201
8.255050	0.1	0.265129
8.256717	0.1	0.267834
8.258383	0.1	0.269003
8.260050	0.1	0.267145
8.261717	0.1	0.263527
8.263383	0.1	0.261385
8.265050	0.1	0.262922
8.266717	0.1	0.268095
8.268383	0.1	0.275257
8.270050	0.1	0.281460
8.271717	0.1	0.283774
8.273383	0.1	0.281534
8.275050	0.1	0.276119
8.276717	0.1	0.269269
8.278383	0.1	0.262992
8.280050	0.1	0.259583
8.281717	0.1	0.260235
8.283383	0.1	0.264114
8.285050	0.1	0.268994
8.286717	0.1	0.272738
8.288383	0.1	0.274451
8.290050	0.1	0.274046
8.291717	0.1	0.271620
8.293383	0.1	0.268049
8.295050	0.1	0.264598
8.296717	0.1	0.261622
8.298383	0.1	0.258847
8.300050	0.1	0.256388
8.301717	0.1	0.254768
8.303383	0.1	0.254312
8.305050	0.1	0.255089
8.306717	0.1	0.257515
8.308383	0.1	0.261553
8.310050	0.1	0.265385
8.311717	0.1	0.266861
8.313383	0.1	0.265581
8.315050	0.1	0.262093
8.316717	0.1	0.257036
8.318383	0.1	0.251667
8.320050	0.1	0.247709
8.321717	0.1	0.246475
8.323383	0.1	0.248319
8.325050	0.1	0.252370
8.326717	0.1	0.256840
8.328383	0.1	0.260058
8.330050	0.1	0.261199
8.331717	0.1	0.260170
8.333383	0.1	0.257124
8.335050	0.1	0.252533
8.336717	0.1	0.247634
8.338383	0.1	0.244104
8.340050	0.1	0.242740
8.341717	0.1	0.242679
8.343383	0.1	0.242847
8.345050	0.1	0.243434
8.346717	0.1	0.244863
8.348383	0.1	0.246288
8.350050	0.1	0.246204
8.351717	0.1	0.244286
8.353383	0.1	0.241967
8.355050	0.1	0.241161
8.356717	0.1	0.242656
8.358383	0.1	0.245683
8.360050	0.1	0.248700
8.361717	0.1	0.250395
8.363383	0.1	0.250596
8.365050	0.1	0.250270
8.366717	0.1	0.250065
8.368383	0.1	0.249101
8.370050	0.1	0.246121
8.371717	0.1	0.241264
8.373383	0.1	0.235643
8.375050	0.1	0.229925
8.376717	0.1	0.224332
8.378383	0.1	0.219545
8.380050	0.1	0.217180
8.381717	0.1	0.218726
8.383383	0.1	0.223690
8.385050	0.1	0.229850
8.386717	0.1	0.235238
8.388383	0.1	0.238707
8.390050	0.1	0.239271
8.391717	0.1	0.236938
8.393383	0.1	0.233348
8.395050	0.1	0.230316
8.396717	0.1	0.228803
8.398383	0.1	0.229492
8.400050	0.1	0.232719
8.401717	0.1	0.237869
8.403383	0.1	0.243611
8.405050	0.1	0.248160
8.406717	0.1	0.249525
8.408383	0.1	0.246945
8.410050	0.1	0.241781
8.411717	0.1	0.236300
8.413383	0.1	0.232360
8.415050	0.1	0.231043
8.416717	0.1	0.232360
8.418383	0.1	0.235052
8.420050	0.1	0.237003
8.421717	0.1	0.236272
8.423383	0.1	0.232654
8.425050	0.1	0.227848
8.426717	0.1	0.223508
8.428383	0.1	0.220072
8.430050	0.1	0.217315
8.431717	0.1	0.214833
8.433383	0.1	0.212388
8.435050	0.1	0.210288
8.436717	0.1	0.208770
8.438383	0.1	0.207792
8.440050	0.1	0.207992
8.441717	0.1	0.210279
8.443383	0.1	0.214130
8.445050	0.1	0.217967
8.446717	0.1	0.220956
8.448383	0.1	0.223173
8.450050	0.1	0.225063
8.451717	0.1	0.226940
8.453383	0.1	0.228011
8.455050	0.1	0.227424
8.456717	0.1	0.225944
8.458383	0.1	0.224262
8.460050	0.1	0.221375
8.461717	0.1	0.216467
8.463383	0.1	0.210223
8.465050	0.1	0.203988
8.466717	0.1	0.199559
8.468383	0.1	0.198474
8.470050	0.1	0.200616
8.471717	0.1	0.204598
8.473383	0.1	0.208830
8.475050	0.1	0.211732
8.476717	0.1	0.212248
8.478383	0.1	0.210237
8.480050	0.1	0.206083
8.481717	0.1	0.200523
8.483383	0.1	0.194390
8.485050	0.1	0.188635
8.486717	0.1	0.184714
8.488383	0.1	0.183880
8.490050	0.1	0.186530
8.491717	0.1	0.192355
8.493383	0.1	0.200095
8.495050	0.1	0.207461
8.496717	0.1	0.211992
8.498383	0.1	0.212323
8.500050	0.1	0.209264
8.501717	0.1	0.204868
8.503383	0.1	0.200281
8.505050	0.1	0.195811
8.506717	0.1	0.192155
8.508383	0.1	0.190288
8.510050	0.1	0.190390
8.511717	0.1	0.191373
8.513383	0.1	0.191578
8.515050	0.1	0.189841
8.516717	0.1	0.186008
8.518383	0.1	0.181352
8.520050	0.1	0.178339
8.521717	0.1	0.178120
8.523383	0.1	0.179019
8.525050	0.1	0.178874
8.526717	0.1	0.177254
8.528383	0.1	0.174684
8.530050	0.1	0.171629
8.531717	0.1	0.168374
8.533383	0.1	0.165161
8.535050	0.1	0.162423
8.536717	0.1	0.160453
8.538383	0.1	0.159191
8.540050	0.1	0.159005
8.541717	0.1	0.160527
8.543383	0.1	0.163396
8.545050	0.1	0.166418
8.546717	0.1	0.168877
8.548383	0.1	0.170660
8.550050	0.1	0.171722
8.551717	0.1	0.172034
8.553383	0.1	0.172090
8.555050	0.1	0.172663
8.556717	0.1	0.173668
8.558383	0.1	0.174381
8.560050	0.1	0.174865
8.561717	0.1	0.176546
8.563383	0.1	0.180621
8.565050	0.1	0.186102
8.566717	0.1	0.190036
8.568383	0.1	0.190139
8.570050	0.1	0.186688
8.571717	0.1	0.181468
8.573383	0.1	0.175633
8.575050	0.1	0.169552
8.576717	0.1	0.164337
8.578383	0.1	0.161855
8.580050	0.1	0.163019
8.581717	0.1	0.166818
8.583383	0.1	0.170926
8.585050	0.1	0.173412
8.586717	0.1	0.174050
8.588383	0.1	0.173296
8.590050	0.1	0.171163
8.591717	0.1	0.168029
8.593383	0.1	0.165016
8.595050	0.1	0.162902
8.596717	0.1	0.162148
8.598383	0.1	0.163447
8.600050	0.1	0.166288
8.601717	0.1	0.168090
8.603383	0.1	0.166632
8.605050	0.1	0.162483
8.606717	0.1	0.158302
8.608383	0.1	0.156215
8.610050	0.1	0.156215
8.611717	0.1	0.157277
8.613383	0.1	0.159140
8.615050	0.1	0.162008
8.616717	0.1	0.165729
8.618383	0.1	0.169938
8.620050	0.1	0.173938
8.621717	0.1	0.176579
8.623383	0.1	0.176979
8.625050	0.1	0.175470
8.626717	0.1	0.173328
8.628383	0.1	0.171326
8.630050	0.1	0.169375
8.631717	0.1	0.167331
8.633383	0.1	0.165305
8.635050	0.1	0.163866
8.636717	0.1	0.163764
8.638383	0.1	0.164704
8.640050	0.1	0.165333
8.641717	0.1	0.164770
8.643383	0.1	0.163172
8.645050	0.1	0.161109
8.646717	0.1	0.159354
8.648383	0.1	0.158516
8.650050	0.1	0.158362
8.651717	0.1	0.158558
8.653383	0.1	0.159666
8.655050	0.1	0.162176
8.656717	0.1	0.165361
8.658383	0.1	0.167997
8.660050	0.1	0.168798
8.661717	0.1	0.166753
8.663383	0.1	0.162343
8.665050	0.1	0.157878
8.666717	0.1	0.155973
8.668383	0.1	0.157650
8.670050	0.1	0.161473
8.671717	0.1	0.165012
8.673383	0.1	0.167610
8.675050	0.1	0.170334
8.676717	0.1	0.173133
8.678383	0.1	0.173869
8.680050	0.1	0.171186
8.681717	0.1	0.166730
8.683383	0.1	0.163517
8.685050	0.1	0.163331
8.686717	0.1	0.165976
8.688383	0.1	0.169692
8.690050	0.1	0.172229
8.691717	0.1	0.171908
8.693383	0.1	0.168500
8.695050	0.1	0.163843
8.696717	0.1	0.160318
8.698383	0.1	0.158409
8.700050	0.1	0.157016
8.701717	0.1	0.155340
8.703383	0.1	0.152988
8.705050	0.1	0.149985
8.706717	0.1	0.147917
8.708383	0.1	0.148616
8.710050	0.1	0.151582
8.711717	0.1	0.154413
8.713383	0.1	0.154721
8.715050	0.1	0.151806
8.716717	0.1	0.147605
8.718383	0.1	0.144718
8.720050	0.1	0.143615
8.721717	0.1	0.143298
8.723383	0.1	0.143466
8.725050	0.1	0.144839
8.726717	0.1	0.148211
8.728383	0.1	0.152858
8.730050	0.1	0.155736
8.731717	0.1	0.154050
8.733383	0.1	0.148220
8.735050	0.1	0.141221
8.736717	0.1	0.136155
8.738383	0.1	0.134525
8.740050	0.1	0.135819
8.741717	0.1	0.138627
8.743383	0.1	0.141743
8.745050	0.1	0.144634
8.746717	0.1	0.147629
8.748383	0.1	0.151168
8.750050	0.1	0.154930
8.751717	0.1	0.158004
8.753383	0.1	0.159582
8.755050	0.1	0.159382
8.756717	0.1	0.157654
8.758383	0.1	0.154683
8.760050	0.1	0.150208
8.761717	0.1	0.144443
8.763383	0.1	0.139382
8.765050	0.1	0.137659
8.766717	0.1	0.140318
8.768383	0.1	0.146152
8.770050	0.1	0.152518
8.771717	0.1	0.157184
8.773383	0.1	0.159806
8.775050	0.1	0.161021
8.776717	0.1	0.161184
8.778383	0.1	0.160541
8.780050	0.1	0.159154
8.781717	0.1	0.156662
8.783383	0.1	0.153151
8.785050	0.1	0.149482
8.786717	0.1	0.146320
8.788383	0.1	0.143731
8.790050	0.1	0.141757
8.791717	0.1	0.140779
8.793383	0.1	0.141305
8.795050	0.1	0.143079
8.796717	0.1	0.144765
8.798383	0.1	0.145352
8.800050	0.1	0.145040
8.801717	0.1	0.144583
8.803383	0.1	0.144518
8.805050	0.1	0.144904
8.806717	0.1	0.145282
8.808383	0.1	0.144816
8.810050	0.1	0.142665
8.811717	0.1	0.138865
8.813383	0.1	0.134730
8.815050	0.1	0.132183
8.816717	0.1	0.132578
8.818383	0.1	0.135819
8.820050	0.1	0.140178
8.821717	0.1	0.143712
8.823383	0.1	0.146008
8.825050	0.1	0.148020
8.826717	0.1	0.150618
8.828383	0.1	0.153924
8.830050	0.1	0.157435
8.831717	0.1	0.160220
8.833383	0.1	0.161249
8.835050	0.1	0.160155
8.836717	0.1	0.157724
8.838383	0.1	0.155265
8.840050	0.1	0.153570
8.841717	0.1	0.152350
8.843383	0.1	0.150534
8.845050	0.1	0.147829
8.846717	0.1	0.145705
8.848383	0.1	0.145924
8.850050	0.1	0.148881
8.851717	0.1	0.153966
8.853383	0.1	0.160509
8.855050	0.1	0.167801
8.856717	0.1	0.174758
8.858383	0.1	0.180132
8.860050	0.1	0.183298
8.861717	0.1	0.184709
8.863383	0.1	0.185408
8.865050	0.1	0.186386
8.866717	0.1	0.187955
8.868383	0.1	0.188923
8.870050	0.1	0.187363
8.871717	0.1	0.183033
8.873383	0.1	0.178302
8.875050	0.1	0.175941
8.876717	0.1	0.176462
8.878383	0.1	0.178535
8.880050	0.1	0.180770
8.881717	0.1	0.182334
8.883383	0.1	0.183107
8.885050	0.1	0.183806
8.886717	0.1	0.185473
8.888383	0.1	0.188625
8.890050	0.1	0.192984
8.891717	0.1	0.197478
8.893383	0.1	0.200714
8.895050	0.1	0.201804
8.896717	0.1	0.200584
8.898383	0.1	0.197510
8.900050	0.1	0.193748
8.901717	0.1	0.190986
8.903383	0.1	0.190432
8.905050	0.1	0.192211
8.906717	0.1	0.195769
8.908383	0.1	0.199974
8.910050	0.1	0.203447
8.911717	0.1	0.205711
8.913383	0.1	0.207080
8.915050	0.1	0.207629
8.916717	0.1	0.207140
8.918383	0.1	0.205063
8.920050	0.1	0.200965
8.921717	0.1	0.195894
8.923383	0.1	0.191750
8.925050	0.1	0.189203
8.926717	0.1	0.188034
8.928383	0.1	0.188835
8.930050	0.1	0.192784
8.931717	0.1	0.199936
8.933383	0.1	0.208197
8.935050	0.1	0.214633
8.936717	0.1	0.217645
8.938383	0.1	0.217664
8.940050	0.1	0.216463
8.941717	0.1	0.215815
8.943383	0.1	0.215848
8.945050	0.1	0.215042
8.946717	0.1	0.212574
8.948383	0.1	0.209599
8.950050	0.1	0.207420
8.951717	0.1	0.205594
8.953383	0.1	0.202381
8.955050	0.1	0.196798
8.956717	0.1	0.190251
8.958383	0.1	0.185305
8.960050	0.1	0.183745
8.961717	0.1	0.186525
8.963383	0.1	0.193324
8.965050	0.1	0.201836
8.966717	0.1	0.208900
8.968383	0.1	0.212071
8.970050	0.1	0.210507
8.971717	0.1	0.205156
8.973383	0.1	0.197976
8.975050	0.1	0.190563
8.976717	0.1	0.183531
8.978383	0.1	0.177366
8.980050	0.1	0.173021
8.981717	0.1	0.171312
8.983383	0.1	0.172220
8.985050	0.1	0.174618
8.986717	0.1	0.177152
8.988383	0.1	0.179973
8.990050	0.1	0.184355
8.991717	0.1	0.190050
8.993383	0.1	0.194660
8.995050	0.1	0.195792
8.996717	0.1	0.193142
8.998383	0.1	0.188421
9.000050	0.1	0.183415
9.001717	0.1	0.178879
9.003383	0.1	0.175028
9.005050	0.1	0.171890
9.006717	0.1	0.169300
9.008383	0.1	0.167657
9.010050	0.1	0.167810
9.011717	0.1	0.169287
9.013383	0.1	0.170791
9.015050	0.1	0.172155
9.016717	0.1	0.173678
9.018383	0.1	0.175303
9.020050	0.1	0.177082
9.021717	0.1	0.178823
9.023383	0.1	0.179922
9.025050	0.1	0.180383
9.026717	0.1	0.180742
9.028383	0.1	0.180984
9.030050	0.1	0.180947
9.031717	0.1	0.181124
9.033383	0.1	0.181906
9.035050	0.1	0.182926
9.036717	0.1	0.183210
9.038383	0.1	0.182120
9.040050	0.1	0.180425
9.041717	0.1	0.179578
9.043383	0.1	0.180351
9.045050	0.1	0.182758
9.046717	0.1	0.185729
9.048383	0.1	0.186986
9.050050	0.1	0.184835
9.051717	0.1	0.179834
9.053383	0.1	0.174120
9.055050	0.1	0.170064
9.056717	0.1	0.169841
9.058383	0.1	0.174055
9.060050	0.1	0.180444
9.061717	0.1	0.185478
9.063383	0.1	0.187154
9.065050	0.1	0.185757
9.066717	0.1	0.182977
9.068383	0.1	0.180630
9.070050	0.1	0.179689
9.071717	0.1	0.180155
9.073383	0.1	0.181198
9.075050	0.1	0.181436
9.076717	0.1	0.180146
9.078383	0.1	0.178344
9.080050	0.1	0.177929
9.081717	0.1	0.179922
9.083383	0.1	0.183405
9.085050	0.1	0.186297
9.086717	0.1	0.187517
9.088383	0.1	0.187992
9.090050	0.1	0.189161
9.091717	0.1	0.191643
9.093383	0.1	0.195489
9.095050	0.1	0.200029
9.096717	0.1	0.203387
9.098383	0.1	0.203857
9.100050	0.1	0.201482
9.101717	0.1	0.197622
9.103383	0.1	0.193790
9.105050	0.1	0.190842
9.106717	0.1	0.188742
9.108383	0.1	0.187107
9.110050	0.1	0.186022
9.111717	0.1	0.185948
9.113383	0.1	0.186968
9.115050	0.1	0.188276
9.116717	0.1	0.188746
9.118383	0.1	0.187694
9.120050	0.1	0.185445
9.121717	0.1	0.183363
9.123383	0.1	0.182819
9.125050	0.1	0.184285
9.126717	0.1	0.187499
9.128383	0.1	0.191261
9.130050	0.1	0.193818
9.131717	0.1	0.194828
9.133383	0.1	0.196015
9.135050	0.1	0.198791
9.136717	0.1	0.202437
9.138383	0.1	0.204709
9.140050	0.1	0.203592
9.141717	0.1	0.198777
9.143383	0.1	0.192150
9.145050	0.1	0.186847
9.146717	0.1	0.184947
9.148383	0.1	0.186060
9.150050	0.1	0.188421
9.151717	0.1	0.190707
9.153383	0.1	0.192723
9.155050	0.1	0.194875
9.156717	0.1	0.196919
9.158383	0.1	0.198330
9.160050	0.1	0.199997
9.161717	0.1	0.203508
9.163383	0.1	0.208756
9.165050	0.1	0.213818
9.166717	0.1	0.216966
9.168383	0.1	0.217864
9.170050	0.1	0.216914
9.171717	0.1	0.214353
9.173383	0.1	0.210335
9.175050	0.1	0.205031
9.176717	0.1	0.199052
9.178383	0.1	0.194064
9.180050	0.1	0.191671
9.181717	0.1	0.192160
9.183383	0.1	0.194814
9.185050	0.1	0.198232
9.186717	0.1	0.200914
9.188383	0.1	0.202213
9.190050	0.1	0.202055
9.191717	0.1	0.200472
9.193383	0.1	0.197906
9.195050	0.1	0.195121
9.196717	0.1	0.193012
9.198383	0.1	0.192737
9.200050	0.1	0.194823
9.201717	0.1	0.198050
9.203383	0.1	0.200248
9.205050	0.1	0.199936
9.206717	0.1	0.196761
9.208383	0.1	0.191354
9.210050	0.1	0.184993
9.211717	0.1	0.178772
9.213383	0.1	0.173738
9.215050	0.1	0.171680
9.216717	0.1	0.174167
9.218383	0.1	0.180975
9.220050	0.1	0.189943
9.221717	0.1	0.197524
9.223383	0.1	0.200337
9.225050	0.1	0.197580
9.226717	0.1	0.191978
9.228383	0.1	0.187922
9.230050	0.1	0.188518
9.231717	0.1	0.193939
9.233383	0.1	0.201715
9.235050	0.1	0.208253
9.236717	0.1	0.210437
9.238383	0.1	0.206777
9.240050	0.1	0.198516
9.241717	0.1	0.189310
9.243383	0.1	0.183070
9.245050	0.1	0.182143
9.246717	0.1	0.186460
9.248383	0.1	0.192840
9.250050	0.1	0.196304
9.251717	0.1	0.194162
9.253383	0.1	0.188001
9.255050	0.1	0.181333
9.256717	0.1	0.176700
9.258383	0.1	0.174888
9.260050	0.1	0.175349
9.261717	0.1	0.176923
9.263383	0.1	0.178581
9.265050	0.1	0.179508
9.266717	0.1	0.179154
9.268383	0.1	0.178013
9.270050	0.1	0.177315
9.271717	0.1	0.177459
9.273383	0.1	0.177771
9.275050	0.1	0.178074
9.276717	0.1	0.179098
9.278383	0.1	0.181124
9.280050	0.1	0.183480
9.281717	0.1	0.185189
9.283383	0.1	0.185627
9.285050	0.1	0.185352
9.286717	0.1	0.185668
9.288383	0.1	0.186963
9.290050	0.1	0.188462
9.291717	0.1	0.189668
9.293383	0.1	0.191154
9.295050	0.1	0.193669
9.296717	0.1	0.196625
9.298383	0.1	0.198423
9.300050	0.1	0.198386
9.301717	0.1	0.197333
9.303383	0.1	0.196523
9.305050	0.1	0.196779
9.306717	0.1	0.198092
9.308383	0.1	0.200211
9.310050	0.1	0.203215
9.311717	0.1	0.206414
9.313383	0.1	0.208244
9.315050	0.1	0.208523
9.316717	0.1	0.208663
9.318383	0.1	0.209212
9.320050	0.1	0.209128
9.321717	0.1	0.207638
9.323383	0.1	0.205263
9.325050	0.1	0.202679
9.326717	0.1	0.200057
9.328383	0.1	0.197925
9.330050	0.1	0.197208
9.331717	0.1	0.198185
9.333383	0.1	0.200756
9.335050	0.1	0.205031
9.336717	0.1	0.210353
9.338383	0.1	0.215266
9.340050	0.1	0.219047
9.341717	0.1	0.221836
9.343383	0.1	0.223904
9.345050	0.1	0.225906
9.346717	0.1	0.228537
9.348383	0.1	0.231406
9.350050	0.1	0.233538
9.351717	0.1	0.234712
9.353383	0.1	0.235108
9.355050	0.1	0.234558
9.356717	0.1	0.233036
9.358383	0.1	0.231201
9.360050	0.1	0.230153
9.361717	0.1	0.230963
9.363383	0.1	0.233990
9.365050	0.1	0.238218
9.366717	0.1	0.241394
9.368383	0.1	0.241795
9.370050	0.1	0.240314
9.371717	0.1	0.239788
9.373383	0.1	0.241986
9.375050	0.1	0.246675
9.376717	0.1	0.253203
9.378383	0.1	0.260901
9.380050	0.1	0.268477
9.381717	0.1	0.274461
9.383383	0.1	0.277795
9.385050	0.1	0.278070
9.386717	0.1	0.276030
9.388383	0.1	0.273385
9.390050	0.1	0.271476
9.391717	0.1	0.270437
9.393383	0.1	0.270144
9.395050	0.1	0.271294
9.396717	0.1	0.274596
9.398383	0.1	0.279276
9.400050	0.1	0.283327
9.401717	0.1	0.284514
9.403383	0.1	0.281543
9.405050	0.1	0.275420
9.406717	0.1	0.269325
9.408383	0.1	0.266521
9.410050	0.1	0.268044
9.411717	0.1	0.272021
9.413383	0.1	0.275625
9.415050	0.1	0.277688
9.416717	0.1	0.279052
9.418383	0.1	0.281082
9.420050	0.1	0.284249
9.421717	0.1	0.287779
9.423383	0.1	0.290070
9.425050	0.1	0.289520
9.426717	0.1	0.285748
9.428383	0.1	0.280091
9.430050	0.1	0.274712
9.431717	0.1	0.271020
9.433383	0.1	0.269017
9.435050	0.1	0.268407
9.436717	0.1	0.269404
9.438383	0.1	0.272216
9.440050	0.1	0.276887
9.441717	0.1	0.283346
9.443383	0.1	0.290405
9.445050	0.1	0.295485
9.446717	0.1	0.296496
9.448383	0.1	0.293469
9.450050	0.1	0.288612
9.451717	0.1	0.284924
9.453383	0.1	0.283844
9.455050	0.1	0.284426
9.456717	0.1	0.284552
9.458383	0.1	0.282726
9.460050	0.1	0.279280
9.461717	0.1	0.275769
9.463383	0.1	0.273548
9.465050	0.1	0.273599
9.466717	0.1	0.276449
9.468383	0.1	0.281171
9.470050	0.1	0.285422
9.471717	0.1	0.287183
9.473383	0.1	0.285832
9.475050	0.1	0.281837
9.476717	0.1	0.276682
9.478383	0.1	0.272538
9.480050	0.1	0.270670
9.481717	0.1	0.270773
9.483383	0.1	0.272179
9.485050	0.1	0.274857
9.486717	0.1	0.278819
9.488383	0.1	0.283290
9.490050	0.1	0.286689
9.491717	0.1	0.287727
9.493383	0.1	0.286605
9.495050	0.1	0.284906
9.496717	0.1	0.284123
9.498383	0.1	0.284719
9.500050	0.1	0.286573
9.501717	0.1	0.289315
9.503383	0.1	0.292044
9.505050	0.1	0.294107
9.506717	0.1	0.295462
9.508383	0.1	0.296077
9.510050	0.1	0.296170
9.511717	0.1	0.296417
9.513383	0.1	0.297567
9.515050	0.1	0.300226
9.516717	0.1	0.304519
9.518383	0.1	0.310000
9.520050	0.1	0.315951
9.521717	0.1	0.321609
9.523383	0.1	0.326335
9.525050	0.1	0.329660
9.526717	0.1	0.330983
9.528383	0.1	0.329954
9.530050	0.1	0.327462
9.531717	0.1	0.325423
9.533383	0.1	0.325297
9.535050	0.1	0.327122
9.536717	0.1	0.329879
9.538383	0.1	0.332952
9.540050	0.1	0.336752
9.541717	0.1	0.341432
9.543383	0.1	0.345693
9.545050	0.1	0.347830
9.546717	0.1	0.347639
9.548383	0.1	0.346424
9.550050	0.1	0.345609
9.551717	0.1	0.346354
9.553383	0.1	0.349656
9.555050	0.1	0.355891
9.556717	0.1	0.364464
9.558383	0.1	0.373982
9.560050	0.1	0.382555
9.561717	0.1	0.388375
9.563383	0.1	0.390699
9.565050	0.1	0.390620
9.566717	0.1	0.390550
9.568383	0.1	0.392082
9.570050	0.1	0.394685
9.571717	0.1	0.397293
9.573383	0.1	0.400278
9.575050	0.1	0.404585
9.576717	0.1	0.410094
9.578383	0.1	0.415980
9.580050	0.1	0.421656
9.581717	0.1	0.426439
9.583383	0.1	0.429340
9.585050	0.1	0.429940
9.586717	0.1	0.428967
9.588383	0.1	0.427617
9.590050	0.1	0.427077
9.591717	0.1	0.428436
9.593383	0.1	0.432027
9.595050	0.1	0.437270
9.596717	0.1	0.443412
9.598383	0.1	0.449689
9.600050	0.1	0.455286
9.601717	0.1	0.460022
9.603383	0.1	0.464730
9.605050	0.1	0.469959
9.606717	0.1	0.474518
9.608383	0.1	0.476777
9.610050	0.1	0.476800
9.611717	0.1	0.475920
9.613383	0.1	0.475105
9.615050	0.1	0.474700
9.616717	0.1	0.474877
9.618383	0.1	0.475855
9.620050	0.1	0.477694
9.621717	0.1	0.480129
9.623383	0.1	0.483058
9.625050	0.1	0.486732
9.626717	0.1	0.491207
9.628383	0.1	0.495962
9.630050	0.1	0.500148
9.631717	0.1	0.503007
9.633383	0.1	0.504260
9.635050	0.1	0.504255
9.636717	0.1	0.503664
9.638383	0.1	0.503212
9.640050	0.1	0.503575
9.641717	0.1	0.505764
9.643383	0.1	0.510877
9.645050	0.1	0.517969
9.646717	0.1	0.523371
9.648383	0.1	0.523929
9.650050	0.1	0.519766
9.651717	0.1	0.512903
9.653383	0.1	0.505508
9.655050	0.1	0.499603
9.656717	0.1	0.496074
9.658383	0.1	0.493992
9.660050	0.1	0.492046
9.661717	0.1	0.490099
9.663383	0.1	0.489205
9.665050	0.1	0.490630
9.666717	0.1	0.494812
9.668383	0.1	0.500949
9.670050	0.1	0.507142
9.671717	0.1	0.511329
9.673383	0.1	0.512218
9.675050	0.1	0.509173
9.676717	0.1	0.502253
9.678383	0.1	0.493168
9.680050	0.1	0.484902
9.681717	0.1	0.479943
9.683383	0.1	0.479338
9.685050	0.1	0.482444
9.686717	0.1	0.486914
9.688383	0.1	0.490416
9.690050	0.1	0.492404
9.691717	0.1	0.493512
9.693383	0.1	0.494039
9.695050	0.1	0.493694
9.696717	0.1	0.492223
9.698383	0.1	0.489652
9.700050	0.1	0.486225
9.701717	0.1	0.482500
9.703383	0.1	0.479752
9.705050	0.1	0.479314
9.706717	0.1	0.480958
9.708383	0.1	0.482737
9.710050	0.1	0.482746
9.711717	0.1	0.480819
9.713383	0.1	0.478574
9.715050	0.1	0.477950
9.716717	0.1	0.479794
9.718383	0.1	0.483729
9.720050	0.1	0.488348
9.721717	0.1	0.491650
9.723383	0.1	0.492665
9.725050	0.1	0.492479
9.726717	0.1	0.492604
9.728383	0.1	0.493396
9.730050	0.1	0.494178
9.731717	0.1	0.494248
9.733383	0.1	0.494234
9.735050	0.1	0.495887
9.736717	0.1	0.499557
9.738383	0.1	0.503217
9.740050	0.1	0.504605
9.741717	0.1	0.503166
9.743383	0.1	0.499599
9.745050	0.1	0.495296
9.746717	0.1	0.492283
9.748383	0.1	0.491831
9.750050	0.1	0.493131
9.751717	0.1	0.494639
9.753383	0.1	0.496339
9.755050	0.1	0.499142
9.756717	0.1	0.502802
9.758383	0.1	0.506081
9.760050	0.1	0.508325
9.761717	0.1	0.509750
9.763383	0.1	0.510737
9.765050	0.1	0.510933
9.766717	0.1	0.509322
9.768383	0.1	0.505624
9.770050	0.1	0.501140
9.771717	0.1	0.497978
9.773383	0.1	0.497107
9.775050	0.1	0.497871
9.776717	0.1	0.499543
9.778383	0.1	0.502183
9.780050	0.1	0.505936
9.781717	0.1	0.510141
9.783383	0.1	0.513257
9.785050	0.1	0.513913
9.786717	0.1	0.511846
9.788383	0.1	0.507855
9.790050	0.1	0.503305
9.791717	0.1	0.499627
9.793383	0.1	0.497960
9.795050	0.1	0.498877
9.796717	0.1	0.501876
9.798383	0.1	0.505284
9.800050	0.1	0.507589
9.801717	0.1	0.508502
9.803383	0.1	0.508693
9.805050	0.1	0.508931
9.806717	0.1	0.508763
9.808383	0.1	0.507138
9.810050	0.1	0.505066
9.811717	0.1	0.505140
9.813383	0.1	0.508181
9.815050	0.1	0.512344
9.816717	0.1	0.515212
9.818383	0.1	0.515943
9.820050	0.1	0.515659
9.821717	0.1	0.515827
9.823383	0.1	0.516730
9.825050	0.1	0.518006
9.826717	0.1	0.518961
9.828383	0.1	0.518365
9.830050	0.1	0.515417
9.831717	0.1	0.510779
9.833383	0.1	0.506053
9.835050	0.1	0.502290
9.836717	0.1	0.499389
9.838383	0.1	0.496996
9.840050	0.1	0.494807
9.841717	0.1	0.492148
9.843383	0.1	0.488749
9.845050	0.1	0.485596
9.846717	0.1	0.483780
9.848383	0.1	0.483324
9.850050	0.1	0.483957
9.851717	0.1	0.485587
9.853383	0.1	0.487552
9.855050	0.1	0.488693
9.856717	0.1	0.488637
9.858383	0.1	0.488297
9.860050	0.1	0.488800
9.861717	0.1	0.490365
9.863383	0.1	0.492102
9.865050	0.1	0.492730
9.866717	0.1	0.491394
9.868383	0.1	0.487836
9.870050	0.1	0.482588
9.871717	0.1	0.477554
9.873383	0.1	0.475389
9.875050	0.1	0.477093
9.876717	0.1	0.480828
9.878383	0.1	0.483883
9.880050	0.1	0.485214
9.881717	0.1	0.485308
9.883383	0.1	0.484670
9.885050	0.1	0.484134
9.886717	0.1	0.485163
9.888383	0.1	0.487794
9.890050	0.1	0.490444
9.891717	0.1	0.492320
9.893383	0.1	0.493554
9.895050	0.1	0.494104
9.896717	0.1	0.494262
9.898383	0.1	0.494444
9.900050	0.1	0.494360
9.901717	0.1	0.493615
9.903383	0.1	0.492381
9.905050	0.1	0.490658
9.906717	0.1	0.487971
9.908383	0.1	0.483724
9.910050	0.1	0.477619
9.911717	0.1	0.470481
9.913383	0.1	0.464227
9.915050	0.1	0.460465
9.916717	0.1	0.459845
9.918383	0.1	0.462197
9.920050	0.1	0.465936
9.921717	0.1	0.468236
9.923383	0.1	0.467259
9.925050	0.1	0.463156
9.926717	0.1	0.457168
9.928383	0.1	0.451463
9.930050	0.1	0.448362
9.931717	0.1	0.447780
9.933383	0.1	0.446918
9.935050	0.1	0.443486
9.936717	0.1	0.438234
9.938383	0.1	0.433931
9.940050	0.1	0.432748
9.941717	0.1	0.434699
9.943383	0.1	0.437871
9.945050	0.1	0.440059
9.946717	0.1	0.440460
9.948383	0.1	0.439836
9.950050	0.1	0.439165
9.951717	0.1	0.438485
9.953383	0.1	0.437698
9.955050	0.1	0.436991
9.956717	0.1	0.435836
9.958383	0.1	0.433377
9.960050	0.1	0.429610
9.961717	0.1	0.425456
9.963383	0.1	0.422411
9.965050	0.1	0.422001
9.966717	0.1	0.424595
9.968383	0.1	0.428585
9.970050	0.1	0.431570
9.971717	0.1	0.432590
9.973383	0.1	0.432017
9.975050	0.1	0.430187
9.976717	0.1	0.427458
9.978383	0.1	0.424441
9.980050	0.1	0.421568
9.981717	0.1	0.418979
9.983383	0.1	0.416613
9.985050	0.1	0.414331
9.986717	0.1	0.412199
9.988383	0.1	0.410392
9.990050	0.1	0.408636
9.991717	0.1	0.406369
9.993383	0.1	0.403873
9.995050	0.1	0.402443
9.996717	0.1	0.403072
9.998383	0.1	0.405591
10.000050	0.1	0.409181
10.001717	0.1	0.413372
10.003383	0.1	0.417731
10.005050	0.1	0.421302
10.006717	0.1	0.423295
10.008383	0.1	0.423817
10.010050	0.1	0.423803
10.011717	0.1	0.424180
10.013383	0.1	0.424520
10.015050	0.1	0.423412
10.016717	0.1	0.420385
10.018383	0.1	0.415957
10.020050	0.1	0.410499
10.021717	0.1	0.404865
10.023383	0.1	0.400902
10.025050	0.1	0.400287
10.026717	0.1	0.403519
10.028383	0.1	0.409931
10.030050	0.1	0.417712
10.031717	0.1	0.424348
10.033383	0.1	0.428283
10.035050	0.1	0.429428
10.036717	0.1	0.428138
10.038383	0.1	0.425046
10.040050	0.1	0.421363
10.041717	0.1	0.418290
10.043383	0.1	0.416609
10.045050	0.1	0.416902
10.046717	0.1	0.419216
10.048383	0.1	0.422453
10.050050	0.1	0.425368
10.051717	0.1	0.428115
10.053383	0.1	0.430848
10.055050	0.1	0.432222
10.056717	0.1	0.431230
10.058383	0.1	0.428418
10.060050	0.1	0.424082
10.061717	0.1	0.417852
10.063383	0.1	0.410327
10.065050	0.1	0.403454
10.066717	0.1	0.399370
10.068383	0.1	0.399114
10.070050	0.1	0.402192
10.071717	0.1	0.407356
10.073383	0.1	0.413186
10.075050	0.1	0.417870
10.076717	0.1	0.419780
10.078383	0.1	0.418671
10.080050	0.1	0.415468
10.081717	0.1	0.411440
10.083383	0.1	0.407882
10.085050	0.1	0.405498
10.086717	0.1	0.403882
10.088383	0.1	0.401973
10.090050	0.1	0.399249
10.091717	0.1	0.396715
10.093383	0.1	0.396320
10.095050	0.1	0.398871
10.096717	0.1	0.402811
10.098383	0.1	0.405503
10.100050	0.1	0.405745
10.101717	0.1	0.404464
10.103383	0.1	0.403589
10.105050	0.1	0.405456
10.106717	0.1	0.411221
10.108383	0.1	0.418932
10.110050	0.1	0.425135
10.111717	0.1	0.428101
10.113383	0.1	0.427873
10.115050	0.1	0.424855
10.116717	0.1	0.419994
10.118383	0.1	0.414862
10.120050	0.1	0.410317
10.121717	0.1	0.406159
10.123383	0.1	0.401996
10.125050	0.1	0.397805
10.126717	0.1	0.393908
10.128383	0.1	0.390690
10.130050	0.1	0.388678
10.131717	0.1	0.388767
10.133383	0.1	0.391314
10.135050	0.1	0.395318
10.136717	0.1	0.399440
10.138383	0.1	0.403170
10.140050	0.1	0.406485
10.141717	0.1	0.409205
10.143383	0.1	0.410848
10.145050	0.1	0.410993
10.146717	0.1	0.409842
10.148383	0.1	0.408017
10.150050	0.1	0.405675
10.151717	0.1	0.402583
10.153383	0.1	0.399314
10.155050	0.1	0.397437
10.156717	0.1	0.398285
10.158383	0.1	0.401572
10.160050	0.1	0.405065
10.161717	0.1	0.406029
10.163383	0.1	0.403714
10.165050	0.1	0.399975
10.166717	0.1	0.397270
10.168383	0.1	0.397367
10.170050	0.1	0.401544
10.171717	0.1	0.409554
10.173383	0.1	0.418574
10.175050	0.1	0.424967
10.176717	0.1	0.427002
10.178383	0.1	0.425270
10.180050	0.1	0.421070
10.181717	0.1	0.415137
10.183383	0.1	0.408054
10.185050	0.1	0.401139
10.186717	0.1	0.396422
10.188383	0.1	0.395770
10.190050	0.1	0.399295
10.191717	0.1	0.404874
10.193383	0.1	0.409898
10.195050	0.1	0.412762
10.196717	0.1	0.412911
10.198383	0.1	0.410625
10.200050	0.1	0.406816
10.201717	0.1	0.402611
10.203383	0.1	0.398769
10.205050	0.1	0.395398
10.206717	0.1	0.392944
10.208383	0.1	0.392958
10.210050	0.1	0.396417
10.211717	0.1	0.402057
10.213383	0.1	0.407635
10.215050	0.1	0.411430
10.216717	0.1	0.412520
10.218383	0.1	0.410886
10.220050	0.1	0.407072
10.221717	0.1	0.401619
10.223383	0.1	0.395584
10.225050	0.1	0.391374
10.226717	0.1	0.391188
10.228383	0.1	0.394303
10.230050	0.1	0.397661
10.231717	0.1	0.399305
10.233383	0.1	0.399663
10.235050	0.1	0.400175
10.236717	0.1	0.401898
10.238383	0.1	0.404809
10.240050	0.1	0.407472
10.241717	0.1	0.407919
10.243383	0.1	0.405307
10.245050	0.1	0.400604
10.246717	0.1	0.395426
10.248383	0.1	0.390648
10.250050	0.1	0.386862
10.251717	0.1	0.384580
10.253383	0.1	0.383127
10.255050	0.1	0.381595
10.256717	0.1	0.380552
10.258383	0.1	0.380985
10.260050	0.1	0.383118
10.261717	0.1	0.386788
10.263383	0.1	0.391579
10.265050	0.1	0.396641
10.266717	0.1	0.400818
10.268383	0.1	0.403062
10.270050	0.1	0.403556
10.271717	0.1	0.403645
10.273383	0.1	0.404106
10.275050	0.1	0.404995
10.276717	0.1	0.406872
10.278383	0.1	0.410117
10.280050	0.1	0.413712
10.281717	0.1	0.416092
10.283383	0.1	0.416706
10.285050	0.1	0.416329
10.286717	0.1	0.416017
10.288383	0.1	0.416255
10.290050	0.1	0.416911
10.291717	0.1	0.417777
10.293383	0.1	0.418932
10.295050	0.1	0.420175
10.296717	0.1	0.420799
10.298383	0.1	0.420366
10.300050	0.1	0.418876
10.301717	0.1	0.416627
10.303383	0.1	0.414876
10.305050	0.1	0.415421
10.306717	0.1	0.418643
10.308383	0.1	0.423281
10.310050	0.1	0.428404
10.311717	0.1	0.434252
10.313383	0.1	0.441363
10.315050	0.1	0.449731
10.316717	0.1	0.458332
10.318383	0.1	0.465629
10.320050	0.1	0.471068
10.321717	0.1	0.475082
10.323383	0.1	0.477843
10.325050	0.1	0.479412
10.326717	0.1	0.480316
10.328383	0.1	0.481214
10.330050	0.1	0.482723
10.331717	0.1	0.485331
10.333383	0.1	0.489117
10.335050	0.1	0.493820
10.336717	0.1	0.499166
10.338383	0.1	0.505233
10.340050	0.1	0.512586
10.341717	0.1	0.521289
10.343383	0.1	0.530290
10.345050	0.1	0.538668
10.346717	0.1	0.546514
10.348383	0.1	0.554710
10.350050	0.1	0.564177
10.351717	0.1	0.574873
10.353383	0.1	0.585890
10.355050	0.1	0.596270
10.356717	0.1	0.605374
10.358383	0.1	0.613458
10.360050	0.1	0.621323
10.361717	0.1	0.628936
10.363383	0.1	0.635572
10.365050	0.1	0.641304
10.366717	0.1	0.647246
10.368383	0.1	0.654398
10.370050	0.1	0.663139
10.371717	0.1	0.673304
10.373383	0.1	0.683949
10.375050	0.1	0.693970
10.376717	0.1	0.703465
10.378383	0.1	0.713798
10.380050	0.1	0.726297
10.381717	0.1	0.741361
10.383383	0.1	0.758665
10.385050	0.1	0.777463
10.386717	0.1	0.796490
10.388383	0.1	0.814227
10.390050	0.1	0.829902
10.391717	0.1	0.844165
10.393383	0.1	0.858461
10.395050	0.1	0.873446
10.396717	0.1	0.888915
10.398383	0.1	0.905367
10.400050	0.1	0.924473
10.401717	0.1	0.947448
10.403383	0.1	0.973395
10.405050	0.1	0.999775
10.406717	0.1	1.024837
10.408383	0.1	1.048413
10.410050	0.1	1.069922
10.411717	0.1	1.087803
10.413383	0.1	1.101908
10.415050	0.1	1.115077
10.416717	0.1	1.131468
10.418383	0.1	1.153219
10.420050	0.1	1.178826
10.421717	0.1	1.205257
10.423383	0.1	1.230841
10.425050	0.1	1.255115
10.426717	0.1	1.277849
10.428383	0.1	1.299460
10.430050	0.1	1.320848
10.431717	0.1	1.342366
10.433383	0.1	1.363712
10.435050	0.1	1.384532
10.436717	0.1	1.404849
10.438383	0.1	1.425007
10.440050	0.1	1.445236
10.441717	0.1	1.465236
10.443383	0.1	1.484379
10.445050	0.1	1.502633
10.446717	0.1	1.520924
10.448383	0.1	1.539844
10.450050	0.1	1.558699
10.451717	0.1	1.576380
10.453383	0.1	1.592003
10.455050	0.1	1.605223
10.456717	0.1	1.616906
10.458383	0.1	1.628315
10.460050	0.1	1.639831
10.461717	0.1	1.651458
10.463383	0.1	1.663431
10.465050	0.1	1.675556
10.466717	0.1	1.686900
10.468383	0.1	1.696479
10.470050	0.1	1.704041
10.471717	0.1	1.710248
10.473383	0.1	1.716693
10.475050	0.1	1.725191
10.476717	0.1	1.735529
10.478383	0.1	1.744744
10.480050	0.1	1.749839
10.481717	0.1	1.750370
10.483383	0.1	1.748526
10.485050	0.1	1.747650
10.486717	0.1	1.750109
10.488383	0.1	1.755827
10.490050	0.1	1.762728
10.491717	0.1	1.768558
10.493383	0.1	1.771990
10.495050	0.1	1.772903
10.496717	0.1	1.772107
10.498383	0.1	1.770495
10.500050	0.1	1.768507
10.501717	0.1	1.766328
10.503383	0.1	1.764018
10.505050	0.1	1.761275
10.506717	0.1	1.757871
10.508383	0.1	1.754416
10.510050	0.1	1.751650
10.511717	0.1	1.749764
10.513383	0.1	1.748959
10.515050	0.1	1.749517
10.516717	0.1	1.751096
10.518383	0.1	1.752279
10.520050	0.1	1.751166
10.521717	0.1	1.747133
10.523383	0.1	1.741974
10.525050	0.1	1.738612
10.526717	0.1	1.738491
10.528383	0.1	1.740810
10.530050	0.1	1.744311
10.531717	0.1	1.748218
10.533383	0.1	1.751203
10.535050	0.1	1.751962
10.536717	0.1	1.751180
10.538383	0.1	1.750793
10.540050	0.1	1.751133
10.541717	0.1	1.750290
10.543383	0.1	1.746365
10.545050	0.1	1.739599
10.546717	0.1	1.732269
10.548383	0.1	1.726798
10.550050	0.1	1.724474
10.551717	0.1	1.725559
10.553383	0.1	1.729415
10.555050	0.1	1.734751
10.556717	0.1	1.740102
10.558383	0.1	1.744642
10.560050	0.1	1.749191
10.561717	0.1	1.755184
10.563383	0.1	1.762714
10.565050	0.1	1.770295
10.566717	0.1	1.775608
10.568383	0.1	1.776498
10.570050	0.1	1.772624
10.571717	0.1	1.765992
10.573383	0.1	1.759608
10.575050	0.1	1.755725
10.576717	0.1	1.755166
10.578383	0.1	1.757727
10.580050	0.1	1.762868
10.581717	0.1	1.769713
10.583383	0.1	1.777019
10.585050	0.1	1.783762
10.586717	0.1	1.789653
10.588383	0.1	1.795143
10.590050	0.1	1.800414
10.591717	0.1	1.804205
10.593383	0.1	1.804791
10.595050	0.1	1.802603
10.596717	0.1	1.800461
10.598383	0.1	1.800880
10.600050	0.1	1.804000
10.601717	0.1	1.808186
10.603383	0.1	1.811720
10.605050	0.1	1.813620
10.606717	0.1	1.814114
10.608383	0.1	1.814347
10.610050	0.1	1.814906
10.611717	0.1	1.815395
10.613383	0.1	1.815469
10.615050	0.1	1.815665
10.616717	0.1	1.817429
10.618383	0.1	1.821425
10.620050	0.1	1.825956
10.621717	0.1	1.828689
10.623383	0.1	1.828894
10.625050	0.1	1.826696
10.626717	0.1	1.822165
10.628383	0.1	1.816219
10.630050	0.1	1.810603
10.631717	0.1	1.806617
10.633383	0.1	1.804801
10.635050	0.1	1.804880
10.636717	0.1	1.805373
10.638383	0.1	1.804498
10.640050	0.1	1.801620
10.641717	0.1	1.797122
10.643383	0.1	1.791553
10.645050	0.1	1.785583
10.646717	0.1	1.779930
10.648383	0.1	1.774542
10.650050	0.1	1.768610
10.651717	0.1	1.761657
10.653383	0.1	1.754621
10.655050	0.1	1.749555
10.656717	0.1	1.747538
10.658383	0.1	1.747143
10.660050	0.1	1.745634
10.661717	0.1	1.741187
10.663383	0.1	1.733918
10.665050	0.1	1.724982
10.666717	0.1	1.715175
10.668383	0.1	1.704954
10.670050	0.1	1.695189
10.671717	0.1	1.686979
10.673383	0.1	1.680660
10.675050	0.1	1.675063
10.676717	0.1	1.667952
10.678383	0.1	1.657815
10.680050	0.1	1.645209
10.681717	0.1	1.632222
10.683383	0.1	1.620282
10.685050	0.1	1.608990
10.686717	0.1	1.597051
10.688383	0.1	1.583761
10.690050	0.1	1.569800
10.691717	0.1	1.556440
10.693383	0.1	1.543877
10.695050	0.1	1.531271
10.696717	0.1	1.518005
10.698383	0.1	1.504272
10.700050	0.1	1.490712
10.701717	0.1	1.477539
10.703383	0.1	1.463778
10.705050	0.1	1.448118
10.706717	0.1	1.430679
10.708383	0.1	1.412896
10.710050	0.1	1.395792
10.711717	0.1	1.379424
10.713383	0.1	1.363149
10.715050	0.1	1.346017
10.716717	0.1	1.327549
10.718383	0.1	1.308154
10.720050	0.1	1.288829
10.721717	0.1	1.270692
10.723383	0.1	1.253989
10.725050	0.1	1.237211
10.726717	0.1	1.218044
10.728383	0.1	1.195390
10.730050	0.1	1.170705
10.731717	0.1	1.147240
10.733383	0.1	1.127627
10.735050	0.1	1.112227
10.736717	0.1	1.099319
10.738383	0.1	1.086188
10.740050	0.1	1.070849
10.741717	0.1	1.053307
10.743383	0.1	1.035067
10.745050	0.1	1.017572
10.746717	0.1	1.000850
10.748383	0.1	0.984147
10.750050	0.1	0.967630
10.751717	0.1	0.951900
10.753383	0.1	0.936463
10.755050	0.1	0.920580
10.756717	0.1	0.904934
10.758383	0.1	0.891131
10.760050	0.1	0.879751
10.761717	0.1	0.869483
10.763383	0.1	0.858344
10.765050	0.1	0.845459
10.766717	0.1	0.831406
10.768383	0.1	0.817417
10.770050	0.1	0.804714
10.771717	0.1	0.793757
10.773383	0.1	0.783792
10.775050	0.1	0.773696
10.776717	0.1	0.763419
10.778383	0.1	0.754022
10.780050	0.1	0.746534
10.781717	0.1	0.740881
10.783383	0.1	0.735712
10.785050	0.1	0.729389
10.786717	0.1	0.721230
10.788383	0.1	0.711321
10.790050	0.1	0.699754
10.791717	0.1	0.687232
10.793383	0.1	0.675237
10.795050	0.1	0.664494
10.796717	0.1	0.654594
10.798383	0.1	0.645542
10.800050	0.1	0.638352
10.801717	0.1	0.633998
10.803383	0.1	0.632312
10.805050	0.1	0.631497
10.806717	0.1	0.629243
10.808383	0.1	0.624852
10.810050	0.1	0.619637
10.811717	0.1	0.615497
10.813383	0.1	0.613709
10.815050	0.1	0.613881
10.816717	0.1	0.614114
10.818383	0.1	0.613048
10.820050	0.1	0.610999
10.821717	0.1	0.609062
10.823383	0.1	0.607865
10.825050	0.1	0.606850
10.826717	0.1	0.604703
10.828383	0.1	0.600880
10.830050	0.1	0.596256
10.831717	0.1	0.592573
10.833383	0.1	0.591315
10.835050	0.1	0.592363
10.836717	0.1	0.593979
10.838383	0.1	0.594947
10.840050	0.1	0.595581
10.841717	0.1	0.596405
10.843383	0.1	0.597094
10.845050	0.1	0.596647
10.846717	0.1	0.594594
10.848383	0.1	0.592177
10.850050	0.1	0.591394
10.851717	0.1	0.593136
10.853383	0.1	0.597024
10.855050	0.1	0.602086
10.856717	0.1	0.607106
10.858383	0.1	0.611213
10.860050	0.1	0.614054
10.861717	0.1	0.615413
10.863383	0.1	0.615488
10.865050	0.1	0.615292
10.866717	0.1	0.616359
10.868383	0.1	0.619902
10.870050	0.1	0.625793
10.871717	0.1	0.632666
10.873383	0.1	0.639334
10.875050	0.1	0.645318
10.876717	0.1	0.650533
10.878383	0.1	0.655060
10.880050	0.1	0.658538
10.881717	0.1	0.660033
10.883383	0.1	0.659619
10.885050	0.1	0.658981
10.886717	0.1	0.659181
10.888383	0.1	0.659819
10.890050	0.1	0.660573
10.891717	0.1	0.661835
10.893383	0.1	0.664527
10.895050	0.1	0.669174
10.896717	0.1	0.674697
10.898383	0.1	0.679530
10.900050	0.1	0.683661
10.901717	0.1	0.688164
10.903383	0.1	0.693197
10.905050	0.1	0.697873
10.906717	0.1	0.701523
10.908383	0.1	0.703908
10.910050	0.1	0.705067
10.911717	0.1	0.705589
10.913383	0.1	0.706213
10.915050	0.1	0.707302
10.916717	0.1	0.709244
10.918383	0.1	0.712513
10.920050	0.1	0.716597
10.921717	0.1	0.719731
10.923383	0.1	0.720955
10.925050	0.1	0.721226
10.926717	0.1	0.721528
10.928383	0.1	0.721626
10.930050	0.1	0.720918
10.931717	0.1	0.719624
10.933383	0.1	0.719265
10.935050	0.1	0.721454
10.936717	0.1	0.725728
10.938383	0.1	0.730050
10.940050	0.1	0.733412
10.941717	0.1	0.736075
10.943383	0.1	0.738031
10.945050	0.1	0.738972
10.946717	0.1	0.738627
10.948383	0.1	0.737053
10.950050	0.1	0.734911
10.951717	0.1	0.732350
10.953383	0.1	0.728592
10.955050	0.1	0.723875
10.956717	0.1	0.719810
10.958383	0.1	0.717402
10.960050	0.1	0.715731
10.961717	0.1	0.712913
10.963383	0.1	0.708229
10.965050	0.1	0.703125
10.966717	0.1	0.699922
10.968383	0.1	0.699684
10.970050	0.1	0.701393
10.971717	0.1	0.703186
10.973383	0.1	0.704071
10.975050	0.1	0.703787
10.976717	0.1	0.702390
10.978383	0.1	0.700452
10.980050	0.1	0.698627
10.981717	0.1	0.697197
10.983383	0.1	0.696932
10.985050	0.1	0.698944
10.986717	0.1	0.703102
10.988383	0.1	0.707586
10.990050	0.1	0.710087
10.991717	0.1	0.709095
10.993383	0.1	0.705104
10.995050	0.1	0.700452
10.996717	0.1	0.697225
10.998383	0.1	0.696103
11.000050	0.1	0.696732
11.001717	0.1	0.698403
11.003383	0.1	0.700653
11.005050	0.1	0.703186
11.006717	0.1	0.705444
11.008383	0.1	0.706743
11.010050	0.1	0.706525
11.011717	0.1	0.704764
11.013383	0.1	0.702403
11.015050	0.1	0.700820
11.016717	0.1	0.700974
11.018383	0.1	0.703135
11.020050	0.1	0.706953
11.021717	0.1	0.711577
11.023383	0.1	0.715614
11.025050	0.1	0.717426
11.026717	0.1	0.716043
11.028383	0.1	0.712085
11.030050	0.1	0.707577
11.031717	0.1	0.704960
11.033383	0.1	0.706050
11.035050	0.1	0.711018
11.036717	0.1	0.718031
11.038383	0.1	0.724555
11.040050	0.1	0.729216
11.041717	0.1	0.732280
11.043383	0.1	0.734390
11.045050	0.1	0.735251
11.046717	0.1	0.734208
11.048383	0.1	0.731847
11.050050	0.1	0.729677
11.051717	0.1	0.728504
11.053383	0.1	0.727968
11.055050	0.1	0.726893
11.056717	0.1	0.724397
11.058383	0.1	0.721710
11.060050	0.1	0.721351
11.061717	0.1	0.724499
11.063383	0.1	0.730823
11.065050	0.1	0.739451
11.066717	0.1	0.749016
11.068383	0.1	0.757901
11.070050	0.1	0.764811
11.071717	0.1	0.768933
11.073383	0.1	0.770129
11.075050	0.1	0.768886
11.076717	0.1	0.765915
11.078383	0.1	0.762367
11.080050	0.1	0.759764
11.081717	0.1	0.758963
11.083383	0.1	0.759768
11.085050	0.1	0.761454
11.086717	0.1	0.763126
11.088383	0.1	0.764080
11.090050	0.1	0.764299
11.091717	0.1	0.764043
11.093383	0.1	0.762967
11.095050	0.1	0.760932
11.096717	0.1	0.759000
11.098383	0.1	0.758688
11.100050	0.1	0.760695
11.101717	0.1	0.764015
11.103383	0.1	0.766250
11.105050	0.1	0.765645
11.106717	0.1	0.762641
11.108383	0.1	0.759214
11.110050	0.1	0.756923
11.111717	0.1	0.756006
11.113383	0.1	0.756141
11.115050	0.1	0.757212
11.116717	0.1	0.758795
11.118383	0.1	0.759736
11.120050	0.1	0.758972
11.121717	0.1	0.756346
11.123383	0.1	0.752858
11.125050	0.1	0.750562
11.126717	0.1	0.751112
11.128383	0.1	0.753915
11.130050	0.1	0.756471
11.131717	0.1	0.756201
11.133383	0.1	0.751903
11.135050	0.1	0.744546
11.136717	0.1	0.736695
11.138383	0.1	0.730702
11.140050	0.1	0.727549
11.141717	0.1	0.727098
11.143383	0.1	0.728704
11.145050	0.1	0.731703
11.146717	0.1	0.735163
11.148383	0.1	0.737193
11.150050	0.1	0.735777
11.151717	0.1	0.730795
11.153383	0.1	0.724113
11.155050	0.1	0.717603
11.156717	0.1	0.712331
11.158383	0.1	0.708904
11.160050	0.1	0.707139
11.161717	0.1	0.706008
11.163383	0.1	0.704476
11.165050	0.1	0.702008
11.166717	0.1	0.698236
11.168383	0.1	0.693123
11.170050	0.1	0.687735
11.171717	0.1	0.683824
11.173383	0.1	0.682157
11.175050	0.1	0.682152
11.176717	0.1	0.682869
11.178383	0.1	0.683945
11.180050	0.1	0.685817
11.181717	0.1	0.688853
11.183383	0.1	0.692327
11.185050	0.1	0.694487
11.186717	0.1	0.694022
11.188383	0.1	0.691377
11.190050	0.1	0.688611
11.191717	0.1	0.687540
11.193383	0.1	0.687861
11.195050	0.1	0.688056
11.196717	0.1	0.687353
11.198383	0.1	0.685854
11.200050	0.1	0.684191
11.201717	0.1	0.683586
11.203383	0.1	0.684648
11.205050	0.1	0.686203
11.206717	0.1	0.686836
11.208383	0.1	0.686962
11.210050	0.1	0.687935
11.211717	0.1	0.689956
11.213383	0.1	0.692345
11.215050	0.1	0.695167
11.216717	0.1	0.698892
11.218383	0.1	0.703540
11.220050	0.1	0.708946
11.221717	0.1	0.714515
11.223383	0.1	0.718529
11.225050	0.1	0.718902
11.226717	0.1	0.714441
11.228383	0.1	0.705626
11.230050	0.1	0.694911
11.231717	0.1	0.685868
11.233383	0.1	0.681286
11.235050	0.1	0.682101
11.236717	0.1	0.687675
11.238383	0.1	0.696471
11.240050	0.1	0.706590
11.241717	0.1	0.715842
11.243383	0.1	0.722366
11.245050	0.1	0.725924
11.246717	0.1	0.727559
11.248383	0.1	0.728243
11.250050	0.1	0.728844
11.251717	0.1	0.729961
11.253383	0.1	0.730804
11.255050	0.1	0.729454
11.256717	0.1	0.724965
11.258383	0.1	0.718869
11.260050	0.1	0.713840
11.261717	0.1	0.711214
11.263383	0.1	0.710934
11.265050	0.1	0.712932
11.266717	0.1	0.716671
11.268383	0.1	0.720262
11.270050	0.1	0.721570
11.271717	0.1	0.719740
11.273383	0.1	0.715633
11.275050	0.1	0.711223
11.276717	0.1	0.708019
11.278383	0.1	0.706264
11.280050	0.1	0.705509
11.281717	0.1	0.705104
11.283383	0.1	0.704029
11.285050	0.1	0.701183
11.286717	0.1	0.696611
11.288383	0.1	0.691800
11.290050	0.1	0.688368
11.291717	0.1	0.686655
11.293383	0.1	0.685621
11.295050	0.1	0.684224
11.296717	0.1	0.682590
11.298383	0.1	0.681523
11.300050	0.1	0.680937
11.301717	0.1	0.679637
11.303383	0.1	0.677123
11.305050	0.1	0.674580
11.306717	0.1	0.673556
11.308383	0.1	0.674333
11.310050	0.1	0.675935
11.311717	0.1	0.677146
11.313383	0.1	0.676624
11.315050	0.1	0.673253
11.316717	0.1	0.667688
11.318383	0.1	0.662273
11.320050	0.1	0.658799
11.321717	0.1	0.657360
11.323383	0.1	0.657109
11.325050	0.1	0.657253
11.326717	0.1	0.657230
11.328383	0.1	0.656378
11.330050	0.1	0.654375
11.331717	0.1	0.652024
11.333383	0.1	0.650454
11.335050	0.1	0.649332
11.336717	0.1	0.647069
11.338383	0.1	0.642729
11.340050	0.1	0.637295
11.341717	0.1	0.632987
11.343383	0.1	0.631632
11.345050	0.1	0.633658
11.346717	0.1	0.638342
11.348383	0.1	0.644117
11.350050	0.1	0.649048
11.351717	0.1	0.651735
11.353383	0.1	0.651046
11.355050	0.1	0.645719
11.356717	0.1	0.636131
11.358383	0.1	0.625229
11.360050	0.1	0.616433
11.361717	0.1	0.611413
11.363383	0.1	0.609648
11.365050	0.1	0.609318
11.366717	0.1	0.608722
11.368383	0.1	0.607129
11.370050	0.1	0.605215
11.371717	0.1	0.604335
11.373383	0.1	0.604759
11.375050	0.1	0.605551
11.376717	0.1	0.605513
11.378383	0.1	0.603772
11.380050	0.1	0.600307
11.381717	0.1	0.595436
11.383383	0.1	0.589034
11.385050	0.1	0.581732
11.386717	0.1	0.575692
11.388383	0.1	0.572568
11.390050	0.1	0.572111
11.391717	0.1	0.573490
11.393383	0.1	0.576009
11.395050	0.1	0.578528
11.396717	0.1	0.579767
11.398383	0.1	0.579120
11.400050	0.1	0.577047
11.401717	0.1	0.574738
11.403383	0.1	0.573383
11.405050	0.1	0.573490
11.406717	0.1	0.574836
11.408383	0.1	0.577085
11.410050	0.1	0.580112
11.411717	0.1	0.583627
11.413383	0.1	0.586710
11.415050	0.1	0.588070
11.416717	0.1	0.587231
11.418383	0.1	0.584782
11.420050	0.1	0.581285
11.421717	0.1	0.577332
11.423383	0.1	0.574151
11.425050	0.1	0.572680
11.426717	0.1	0.572554
11.428383	0.1	0.572242
11.430050	0.1	0.570295
11.431717	0.1	0.567245
11.433383	0.1	0.565220
11.435050	0.1	0.565290
11.436717	0.1	0.566645
11.438383	0.1	0.567930
11.440050	0.1	0.568228
11.441717	0.1	0.566975
11.443383	0.1	0.563576
11.445050	0.1	0.558062
11.446717	0.1	0.551566
11.448383	0.1	0.545308
11.450050	0.1	0.539813
11.451717	0.1	0.535506
11.453383	0.1	0.533233
11.455050	0.1	0.533676
11.456717	0.1	0.536381
11.458383	0.1	0.539757
11.460050	0.1	0.541643
11.461717	0.1	0.540353
11.463383	0.1	0.535683
11.465050	0.1	0.528605
11.466717	0.1	0.520493
11.468383	0.1	0.512879
11.470050	0.1	0.507296
11.471717	0.1	0.504740
11.473383	0.1	0.505121
11.475050	0.1	0.507100
11.476717	0.1	0.508446
11.478383	0.1	0.507138
11.480050	0.1	0.502695
11.481717	0.1	0.496260
11.483383	0.1	0.489769
11.485050	0.1	0.485671
11.486717	0.1	0.485848
11.488383	0.1	0.489708
11.490050	0.1	0.494705
11.491717	0.1	0.498723
11.493383	0.1	0.500749
11.495050	0.1	0.500353
11.496717	0.1	0.497927
11.498383	0.1	0.494146
11.500050	0.1	0.489391
11.501717	0.1	0.484511
11.503383	0.1	0.480255
11.505050	0.1	0.475892
11.506717	0.1	0.470034
11.508383	0.1	0.462728
11.510050	0.1	0.455910
11.511717	0.1	0.451566
11.513383	0.1	0.450001
11.515050	0.1	0.450253
11.516717	0.1	0.451594
11.518383	0.1	0.454085
11.520050	0.1	0.457577
11.521717	0.1	0.460944
11.523383	0.1	0.463026
11.525050	0.1	0.463310
11.526717	0.1	0.461596
11.528383	0.1	0.457987
11.530050	0.1	0.452641
11.531717	0.1	0.445112
11.533383	0.1	0.435421
11.535050	0.1	0.425489
11.536717	0.1	0.417731
11.538383	0.1	0.413097
11.540050	0.1	0.411510
11.541717	0.1	0.412595
11.543383	0.1	0.415007
11.545050	0.1	0.417018
11.546717	0.1	0.418178
11.548383	0.1	0.419072
11.550050	0.1	0.420008
11.551717	0.1	0.420674
11.553383	0.1	0.420474
11.555050	0.1	0.419435
11.556717	0.1	0.418536
11.558383	0.1	0.418420
11.560050	0.1	0.418811
11.561717	0.1	0.418900
11.563383	0.1	0.417233
11.565050	0.1	0.412366
11.566717	0.1	0.404273
11.568383	0.1	0.394648
11.570050	0.1	0.385977
11.571717	0.1	0.380320
11.573383	0.1	0.378443
11.575050	0.1	0.380278
11.576717	0.1	0.385167
11.578383	0.1	0.390955
11.580050	0.1	0.394704
11.581717	0.1	0.395062
11.583383	0.1	0.392864
11.585050	0.1	0.389931
11.586717	0.1	0.387873
11.588383	0.1	0.387104
11.590050	0.1	0.386955
11.591717	0.1	0.386895
11.593383	0.1	0.386899
11.595050	0.1	0.386825
11.596717	0.1	0.386457
11.598383	0.1	0.385721
11.600050	0.1	0.384185
11.601717	0.1	0.381139
11.603383	0.1	0.376618
11.605050	0.1	0.371486
11.606717	0.1	0.366494
11.608383	0.1	0.362038
11.610050	0.1	0.359141
11.611717	0.1	0.359127
11.613383	0.1	0.361949
11.615050	0.1	0.365898
11.616717	0.1	0.368473
11.618383	0.1	0.367677
11.620050	0.1	0.363518
11.621717	0.1	0.358052
11.623383	0.1	0.353870
11.625050	0.1	0.352180
11.626717	0.1	0.352114
11.628383	0.1	0.352724
11.630050	0.1	0.354336
11.631717	0.1	0.356785
11.633383	0.1	0.358005
11.635050	0.1	0.356068
11.636717	0.1	0.351621
11.638383	0.1	0.346969
11.640050	0.1	0.343751
11.641717	0.1	0.342573
11.643383	0.1	0.343481
11.645050	0.1	0.345972
11.646717	0.1	0.349670
11.648383	0.1	0.354312
11.650050	0.1	0.358792
11.651717	0.1	0.361302
11.653383	0.1	0.360440
11.655050	0.1	0.355984
11.656717	0.1	0.349418
11.658383	0.1	0.343453
11.660050	0.1	0.339635
11.661717	0.1	0.337427
11.663383	0.1	0.336128
11.665050	0.1	0.335933
11.666717	0.1	0.337022
11.668383	0.1	0.339579
11.670050	0.1	0.343751
11.671717	0.1	0.348678
11.673383	0.1	0.353004
11.675050	0.1	0.356534
11.676717	0.1	0.360110
11.678383	0.1	0.363481
11.680050	0.1	0.364310
11.681717	0.1	0.360208
11.683383	0.1	0.351635
11.685050	0.1	0.341758
11.686717	0.1	0.333493
11.688383	0.1	0.327704
11.690050	0.1	0.323714
11.691717	0.1	0.320096
11.693383	0.1	0.315825
11.695050	0.1	0.311383
11.696717	0.1	0.308272
11.698383	0.1	0.307634
11.700050	0.1	0.309488
11.701717	0.1	0.312608
11.703383	0.1	0.314661
11.705050	0.1	0.313586
11.706717	0.1	0.309590
11.708383	0.1	0.305050
11.710050	0.1	0.302489
11.711717	0.1	0.303225
11.713383	0.1	0.306969
11.715050	0.1	0.311723
11.716717	0.1	0.315052
11.718383	0.1	0.315960
11.720050	0.1	0.315011
11.721717	0.1	0.312808
11.723383	0.1	0.309125
11.725050	0.1	0.303537
11.726717	0.1	0.297138
11.728383	0.1	0.292636
11.730050	0.1	0.291839
11.731717	0.1	0.293786
11.733383	0.1	0.296030
11.735050	0.1	0.296771
11.736717	0.1	0.295583
11.738383	0.1	0.293357
11.740050	0.1	0.292086
11.741717	0.1	0.293255
11.743383	0.1	0.296165
11.745050	0.1	0.298643
11.746717	0.1	0.299239
11.748383	0.1	0.298517
11.750050	0.1	0.298088
11.751717	0.1	0.298517
11.753383	0.1	0.299024
11.755050	0.1	0.298605
11.756717	0.1	0.296584
11.758383	0.1	0.293348
11.760050	0.1	0.290717
11.761717	0.1	0.290284
11.763383	0.1	0.291890
11.765050	0.1	0.294242
11.766717	0.1	0.295728
11.768383	0.1	0.294917
11.770050	0.1	0.291765
11.771717	0.1	0.287434
11.773383	0.1	0.283094
11.775050	0.1	0.280319
11.776717	0.1	0.280677
11.778383	0.1	0.283653
11.780050	0.1	0.287006
11.781717	0.1	0.289204
11.783383	0.1	0.289632
11.785050	0.1	0.287709
11.786717	0.1	0.283904
11.788383	0.1	0.279993
11.790050	0.1	0.277204
11.791717	0.1	0.275518
11.793383	0.1	0.274507
11.795050	0.1	0.274396
11.796717	0.1	0.276132
11.798383	0.1	0.279751
11.800050	0.1	0.283695
11.801717	0.1	0.286293
11.803383	0.1	0.286675
11.805050	0.1	0.284840
11.806717	0.1	0.281907
11.808383	0.1	0.279690
11.810050	0.1	0.279187
11.811717	0.1	0.279956
11.813383	0.1	0.281348
11.815050	0.1	0.282810
11.816717	0.1	0.283085
11.818383	0.1	0.281469
11.820050	0.1	0.279513
11.821717	0.1	0.279592
11.823383	0.1	0.282503
11.825050	0.1	0.287415
11.826717	0.1	0.292887
11.828383	0.1	0.297530
11.830050	0.1	0.300417
11.831717	0.1	0.301455
11.833383	0.1	0.301679
11.835050	0.1	0.302582
11.836717	0.1	0.304431
11.838383	0.1	0.305749
11.840050	0.1	0.304966
11.841717	0.1	0.302400
11.843383	0.1	0.300230
11.845050	0.1	0.300631
11.846717	0.1	0.304328
11.848383	0.1	0.310317
11.850050	0.1	0.316058
11.851717	0.1	0.318782
11.853383	0.1	0.317879
11.855050	0.1	0.315206
11.856717	0.1	0.312268
11.858383	0.1	0.308673
11.860050	0.1	0.304016
11.861717	0.1	0.299676
11.863383	0.1	0.298051
11.865050	0.1	0.300705
11.866717	0.1	0.307397
11.868383	0.1	0.316435
11.870050	0.1	0.325595
11.871717	0.1	0.332468
11.873383	0.1	0.335453
11.875050	0.1	0.335132
11.876717	0.1	0.333637
11.878383	0.1	0.332468
11.880050	0.1	0.331788
11.881717	0.1	0.331355
11.883383	0.1	0.331290
11.885050	0.1	0.331877
11.886717	0.1	0.333446
11.888383	0.1	0.336408
11.890050	0.1	0.340901
11.891717	0.1	0.346717
11.893383	0.1	0.353018
11.895050	0.1	0.357740
11.896717	0.1	0.358997
11.898383	0.1	0.357851
11.900050	0.1	0.357307
11.901717	0.1	0.358713
11.903383	0.1	0.361511
11.905050	0.1	0.365004
11.906717	0.1	0.368254
11.908383	0.1	0.370271
11.910050	0.1	0.371267
11.911717	0.1	0.372157
11.913383	0.1	0.372864
11.915050	0.1	0.372557
11.916717	0.1	0.371207
11.918383	0.1	0.370243
11.920050	0.1	0.371598
11.921717	0.1	0.376059
11.923383	0.1	0.382960
11.925050	0.1	0.391267
11.926717	0.1	0.400166
11.928383	0.1	0.408478
11.930050	0.1	0.414550
11.931717	0.1	0.417349
11.933383	0.1	0.417577
11.935050	0.1	0.417447
11.936717	0.1	0.418951
11.938383	0.1	0.422266
11.940050	0.1	0.425922
11.941717	0.1	0.428320
11.943383	0.1	0.429121
11.945050	0.1	0.429456
11.946717	0.1	0.430825
11.948383	0.1	0.433717
11.950050	0.1	0.437326
11.951717	0.1	0.440530
11.953383	0.1	0.443100
11.955050	0.1	0.445782
11.956717	0.1	0.449559
11.958383	0.1	0.454932
11.960050	0.1	0.461489
11.961717	0.1	0.467910
11.963383	0.1	0.472376
11.965050	0.1	0.473401
11.966717	0.1	0.471286
11.968383	0.1	0.468749
11.970050	0.1	0.468562
11.971717	0.1	0.471021
11.973383	0.1	0.474802
11.975050	0.1	0.478970
11.976717	0.1	0.483259
11.978383	0.1	0.487496
11.980050	0.1	0.491668
11.981717	0.1	0.496199
11.983383	0.1	0.501582
11.985050	0.1	0.507291
11.986717	0.1	0.511669
11.988383	0.1	0.513927
11.990050	0.1	0.515636
11.991717	0.1	0.518663
11.993383	0.1	0.522644
11.995050	0.1	0.525676
11.996717	0.1	0.526095
11.998383	0.1	0.523259
12.000050	0.1	0.518104
12.001717	0.1	0.513382
12.003383	0.1	0.512134
12.005050	0.1	0.515375
12.006717	0.1	0.522155
12.008383	0.1	0.531208
12.010050	0.1	0.540945
12.011717	0.1	0.549061
12.013383	0.1	0.554188
12.015050	0.1	0.556614
12.016717	0.1	0.557243
12.018383	0.1	0.557033
12.020050	0.1	0.556614
12.021717	0.1	0.555851
12.023383	0.1	0.554696
12.025050	0.1	0.554183
12.026717	0.1	0.555576
12.028383	0.1	0.558877
12.030050	0.1	0.563208
12.031717	0.1	0.567683
12.033383	0.1	0.571148
12.035050	0.1	0.572950
12.036717	0.1	0.574384
12.038383	0.1	0.577299
12.040050	0.1	0.581956
12.041717	0.1	0.587800
12.043383	0.1	0.594952
12.045050	0.1	0.603362
12.046717	0.1	0.611353
12.048383	0.1	0.616596
12.050050	0.1	0.618496
12.051717	0.1	0.618743
12.053383	0.1	0.619567
12.055050	0.1	0.622165
12.056717	0.1	0.626356
12.058383	0.1	0.630729
12.060050	0.1	0.633565
12.061717	0.1	0.634617
12.063383	0.1	0.635507
12.065050	0.1	0.637770
12.066717	0.1	0.641095
12.068383	0.1	0.644163
12.070050	0.1	0.646589
12.071717	0.1	0.649467
12.073383	0.1	0.653965
12.075050	0.1	0.659549
12.076717	0.1	0.664419
12.078383	0.1	0.668094
12.080050	0.1	0.671647
12.081717	0.1	0.675339
12.083383	0.1	0.678236
12.085050	0.1	0.679847
12.086717	0.1	0.680280
12.088383	0.1	0.679251
12.090050	0.1	0.676475
12.091717	0.1	0.673248
12.093383	0.1	0.672247
12.095050	0.1	0.675283
12.096717	0.1	0.681942
12.098383	0.1	0.690580
12.100050	0.1	0.699679
12.101717	0.1	0.708112
12.103383	0.1	0.715042
12.105050	0.1	0.720588
12.106717	0.1	0.725905
12.108383	0.1	0.731605
12.110050	0.1	0.737002
12.111717	0.1	0.740988
12.113383	0.1	0.742739
12.115050	0.1	0.742539
12.116717	0.1	0.741901
12.118383	0.1	0.741822
12.120050	0.1	0.742143
12.121717	0.1	0.742660
12.123383	0.1	0.743675
12.125050	0.1	0.745654
12.126717	0.1	0.748653
12.128383	0.1	0.752374
12.130050	0.1	0.756565
12.131717	0.1	0.760546
12.133383	0.1	0.763335
12.135050	0.1	0.764830
12.136717	0.1	0.766027
12.138383	0.1	0.768187
12.140050	0.1	0.772034
12.141717	0.1	0.776998
12.143383	0.1	0.781692
12.145050	0.1	0.785701
12.146717	0.1	0.790013
12.148383	0.1	0.795741
12.150050	0.1	0.803294
12.151717	0.1	0.811834
12.153383	0.1	0.819522
12.155050	0.1	0.825217
12.156717	0.1	0.829166
12.158383	0.1	0.832062
12.160050	0.1	0.834810
12.161717	0.1	0.838502
12.163383	0.1	0.843755
12.165050	0.1	0.850619
12.166717	0.1	0.858926
12.168383	0.1	0.868519
12.170050	0.1	0.879276
12.171717	0.1	0.890456
12.173383	0.1	0.900384
12.175050	0.1	0.908012
12.176717	0.1	0.914298
12.178383	0.1	0.920817
12.180050	0.1	0.927928
12.181717	0.1	0.935090
12.183383	0.1	0.941809
12.185050	0.1	0.948040
12.186717	0.1	0.954377
12.188383	0.1	0.961530
12.190050	0.1	0.969446
12.191717	0.1	0.977591
12.193383	0.1	0.986168
12.195050	0.1	0.995942
12.196717	0.1	1.006983
12.198383	0.1	1.018723
12.200050	0.1	1.031016
12.201717	0.1	1.044269
12.203383	0.1	1.058471
12.205050	0.1	1.072390
12.206717	0.1	1.084479
12.208383	0.1	1.094728
12.210050	0.1	1.104856
12.211717	0.1	1.116535
12.213383	0.1	1.130085
12.215050	0.1	1.145126
12.216717	0.1	1.161071
12.218383	0.1	1.176661
12.220050	0.1	1.190482
12.221717	0.1	1.202500
12.223383	0.1	1.214268
12.225050	0.1	1.227441
12.226717	0.1	1.242454
12.228383	0.1	1.258552
12.230050	0.1	1.274762
12.231717	0.1	1.290739
12.233383	0.1	1.306604
12.235050	0.1	1.321947
12.236717	0.1	1.335926
12.238383	0.1	1.348723
12.240050	0.1	1.362129
12.241717	0.1	1.378069
12.243383	0.1	1.397268
12.245050	0.1	1.419117
12.246717	0.1	1.441627
12.248383	0.1	1.462451
12.250050	0.1	1.480826
12.251717	0.1	1.497683
12.253383	0.1	1.514480
12.255050	0.1	1.532775
12.256717	0.1	1.553530
12.258383	0.1	1.575984
12.260050	0.1	1.598024
12.261717	0.1	1.617633
12.263383	0.1	1.633759
12.265050	0.1	1.646387
12.266717	0.1	1.656762
12.268383	0.1	1.667333
12.270050	0.1	1.680567
12.271717	0.1	1.697419
12.273383	0.1	1.716632
12.275050	0.1	1.735399
12.276717	0.1	1.751618
12.278383	0.1	1.765345
12.280050	0.1	1.777536
12.281717	0.1	1.789033
12.283383	0.1	1.800763
12.285050	0.1	1.813462
12.286717	0.1	1.827297
12.288383	0.1	1.842449
12.290050	0.1	1.859455
12.291717	0.1	1.878305
12.293383	0.1	1.897896
12.295050	0.1	1.916699
12.296717	0.1	1.933281
12.298383	0.1	1.946655
12.300050	0.1	1.957011
12.301717	0.1	1.965645
12.303383	0.1	1.973850
12.305050	0.1	1.982474
12.306717	0.1	1.992178
12.308383	0.1	2.003042
12.310050	0.1	2.014367
12.311717	0.1	2.025603
12.313383	0.1	2.036351
12.315050	0.1	2.045976
12.316717	0.1	2.054237
12.318383	0.1	2.061245
12.320050	0.1	2.066744
12.321717	0.1	2.071173
12.323383	0.1	2.076523
12.325050	0.1	2.084924
12.326717	0.1	2.096943
12.328383	0.1	2.111150
12.330050	0.1	2.124794
12.331717	0.1	2.135402
12.333383	0.1	2.142023
12.335050	0.1	2.145437
12.336717	0.1	2.148054
12.338383	0.1	2.152994
12.340050	0.1	2.161898
12.341717	0.1	2.173828
12.343383	0.1	2.185996
12.345050	0.1	2.195518
12.346717	0.1	2.201702
12.348383	0.1	2.205912
12.350050	0.1	2.209204
12.351717	0.1	2.212552
12.353383	0.1	2.217703
12.355050	0.1	2.224962
12.356717	0.1	2.232380
12.358383	0.1	2.238532
12.360050	0.1	2.244124
12.361717	0.1	2.250276
12.363383	0.1	2.256869
12.365050	0.1	2.263295
12.366717	0.1	2.269186
12.368383	0.1	2.273824
12.370050	0.1	2.276516
12.371717	0.1	2.277982
12.373383	0.1	2.280511
12.375050	0.1	2.285941
12.376717	0.1	2.293205
12.378383	0.1	2.298942
12.380050	0.1	2.300995
12.381717	0.1	2.300157
12.383383	0.1	2.298942
12.385050	0.1	2.299570
12.386717	0.1	2.302430
12.388383	0.1	2.305955
12.390050	0.1	2.308702
12.391717	0.1	2.311114
12.393383	0.1	2.314746
12.395050	0.1	2.320181
12.396717	0.1	2.326369
12.398383	0.1	2.331743
12.400050	0.1	2.335398
12.401717	0.1	2.337382
12.403383	0.1	2.338272
12.405050	0.1	2.339194
12.406717	0.1	2.341457
12.408383	0.1	2.345266
12.410050	0.1	2.349932
12.411717	0.1	2.355371
12.413383	0.1	2.361489
12.415050	0.1	2.367129
12.416717	0.1	2.371133
12.418383	0.1	2.373341
12.420050	0.1	2.373997
12.421717	0.1	2.373089
12.423383	0.1	2.370491
12.425050	0.1	2.366859
12.426717	0.1	2.364237
12.428383	0.1	2.364665
12.430050	0.1	2.368316
12.431717	0.1	2.373545
12.433383	0.1	2.378328
12.435050	0.1	2.381583
12.436717	0.1	2.383208
12.438383	0.1	2.383050
12.440050	0.1	2.380772
12.441717	0.1	2.376693
12.443383	0.1	2.371799
12.445050	0.1	2.366710
12.446717	0.1	2.361275
12.448383	0.1	2.355394
12.450050	0.1	2.349736
12.451717	0.1	2.345224
12.453383	0.1	2.342048
12.455050	0.1	2.339478
12.456717	0.1	2.336642
12.458383	0.1	2.333093
12.460050	0.1	2.328404
12.461717	0.1	2.322113
12.463383	0.1	2.314551
12.465050	0.1	2.306309
12.466717	0.1	2.297154
12.468383	0.1	2.286593
12.470050	0.1	2.274946
12.471717	0.1	2.262900
12.473383	0.1	2.250341
12.475050	0.1	2.236771
12.476717	0.1	2.223044
12.478383	0.1	2.211160
12.480050	0.1	2.201782
12.481717	0.1	2.193577
12.483383	0.1	2.185302
12.485050	0.1	2.176655
12.486717	0.1	2.167509
12.488383	0.1	2.158298
12.490050	0.1	2.150601
12.491717	0.1	2.145376
12.493383	0.1	2.141003
12.495050	0.1	2.134084
12.496717	0.1	2.122223
12.498383	0.1	2.106125
12.500050	0.1	2.089217
12.501717	0.1	2.074591
12.503383	0.1	2.062041
12.505050	0.1	2.048886
12.506717	0.1	2.033827
12.508383	0.1	2.018316
12.510050	0.1	2.004402
12.511717	0.1	1.992709
12.513383	0.1	1.982348
12.515050	0.1	1.971829
12.516717	0.1	1.960257
12.518383	0.1	1.947819
12.520050	0.1	1.935489
12.521717	0.1	1.924527
12.523383	0.1	1.916317
12.525050	0.1	1.911363
12.526717	0.1	1.907991
12.528383	0.1	1.903442
12.530050	0.1	1.896624
12.531717	0.1	1.888443
12.533383	0.1	1.879795
12.535050	0.1	1.870920
12.536717	0.1	1.862245
12.538383	0.1	1.854612
12.540050	0.1	1.848568
12.541717	0.1	1.843870
12.543383	0.1	1.840005
12.545050	0.1	1.836377
12.546717	0.1	1.832014
12.548383	0.1	1.826757
12.550050	0.1	1.821630
12.551717	0.1	1.816852
12.553383	0.1	1.811786
12.555050	0.1	1.806822
12.556717	0.1	1.803199
12.558383	0.1	1.801378
12.560050	0.1	1.800577
12.561717	0.1	1.799925
12.563383	0.1	1.799143
12.565050	0.1	1.797597
12.566717	0.1	1.794160
12.568383	0.1	1.788861
12.570050	0.1	1.783166
12.571717	0.1	1.778156
12.573383	0.1	1.773988
12.575050	0.1	1.770849
12.576717	0.1	1.769043
12.578383	0.1	1.768549
12.580050	0.1	1.769122
12.581717	0.1	1.769988
12.583383	0.1	1.769797
12.585050	0.1	1.767520
12.586717	0.1	1.762789
12.588383	0.1	1.755832
12.590050	0.1	1.747669
12.591717	0.1	1.739482
12.593383	0.1	1.732013
12.595050	0.1	1.725685
12.596717	0.1	1.720209
12.598383	0.1	1.714667
12.600050	0.1	1.708772
12.601717	0.1	1.703254
12.603383	0.1	1.698630
12.605050	0.1	1.694430
12.606717	0.1	1.689647
12.608383	0.1	1.683636
12.610050	0.1	1.677098
12.611717	0.1	1.671598
12.613383	0.1	1.667216
12.615050	0.1	1.662564
12.616717	0.1	1.657237
12.618383	0.1	1.652068
12.620050	0.1	1.647305
12.621717	0.1	1.641982
12.623383	0.1	1.635244
12.625050	0.1	1.627179
12.626717	0.1	1.618415
12.628383	0.1	1.609833
12.630050	0.1	1.602205
12.631717	0.1	1.595058
12.633383	0.1	1.587132
12.635050	0.1	1.578131
12.636717	0.1	1.568729
12.638383	0.1	1.558932
12.640050	0.1	1.547816
12.641717	0.1	1.535192
12.643383	0.1	1.522391
12.645050	0.1	1.510680
12.646717	0.1	1.499895
12.648383	0.1	1.489511
12.650050	0.1	1.479625
12.651717	0.1	1.470167
12.653383	0.1	1.460975
12.655050	0.1	1.452323
12.656717	0.1	1.444248
12.658383	0.1	1.436686
12.660050	0.1	1.430069
12.661717	0.1	1.424174
12.663383	0.1	1.418032
12.665050	0.1	1.411680
12.666717	0.1	1.405682
12.668383	0.1	1.399480
12.670050	0.1	1.392262
12.671717	0.1	1.383843
12.673383	0.1	1.373882
12.675050	0.1	1.362162
12.676717	0.1	1.349295
12.678383	0.1	1.336234
12.680050	0.1	1.323861
12.681717	0.1	1.313002
12.683383	0.1	1.303693
12.685050	0.1	1.294678
12.686717	0.1	1.284541
12.688383	0.1	1.272955
12.690050	0.1	1.260396
12.691717	0.1	1.247469
12.693383	0.1	1.235274
12.695050	0.1	1.225467
12.696717	0.1	1.218715
12.698383	0.1	1.213625
12.700050	0.1	1.208275
12.701717	0.1	1.201537
12.703383	0.1	1.192577
12.705050	0.1	1.181336
12.706717	0.1	1.169499
12.708383	0.1	1.158970
12.710050	0.1	1.150090
12.711717	0.1	1.142328
12.713383	0.1	1.135170
12.715050	0.1	1.127971
12.716717	0.1	1.120293
12.718383	0.1	1.112353
12.720050	0.1	1.104423
12.721717	0.1	1.096325
12.723383	0.1	1.087971
12.725050	0.1	1.079487
12.726717	0.1	1.070881
12.728383	0.1	1.061936
12.730050	0.1	1.052204
12.731717	0.1	1.041237
12.733383	0.1	1.028921
12.735050	0.1	1.015314
12.736717	0.1	1.000767
12.738383	0.1	0.986140
12.740050	0.1	0.972077
12.741717	0.1	0.958685
12.743383	0.1	0.946485
12.745050	0.1	0.936394
12.746717	0.1	0.928552
12.748383	0.1	0.922391
12.750050	0.1	0.917208
12.751717	0.1	0.911900
12.753383	0.1	0.905069
12.755050	0.1	0.896039
12.756717	0.1	0.885534
12.758383	0.1	0.875532
12.760050	0.1	0.867890
12.761717	0.1	0.862475
12.763383	0.1	0.857436
12.765050	0.1	0.851410
12.766717	0.1	0.844239
12.768383	0.1	0.836337
12.770050	0.1	0.828360
12.771717	0.1	0.820854
12.773383	0.1	0.814009
12.775050	0.1	0.807620
12.776717	0.1	0.800896
12.778383	0.1	0.793068
12.780050	0.1	0.784430
12.781717	0.1	0.776066
12.783383	0.1	0.768607
12.785050	0.1	0.761459
12.786717	0.1	0.753463
12.788383	0.1	0.744653
12.790050	0.1	0.736588
12.791717	0.1	0.730837
12.793383	0.1	0.727903
12.795050	0.1	0.726935
12.796717	0.1	0.726241
12.798383	0.1	0.724462
12.800050	0.1	0.720788
12.801717	0.1	0.714664
12.803383	0.1	0.706497
12.805050	0.1	0.698101
12.806717	0.1	0.691186
12.808383	0.1	0.686008
12.810050	0.1	0.682166
12.811717	0.1	0.679591
12.813383	0.1	0.678385
12.815050	0.1	0.677961
12.816717	0.1	0.676331
12.818383	0.1	0.671581
12.820050	0.1	0.663823
12.821717	0.1	0.654580
12.823383	0.1	0.645611
12.825050	0.1	0.639516
12.826717	0.1	0.639041
12.828383	0.1	0.644266
12.830050	0.1	0.652466
12.831717	0.1	0.660140
12.833383	0.1	0.664606
12.835050	0.1	0.665504
12.836717	0.1	0.664648
12.838383	0.1	0.663348
12.840050	0.1	0.661104
12.841717	0.1	0.657053
12.843383	0.1	0.651479
12.845050	0.1	0.645635
12.846717	0.1	0.640578
12.848383	0.1	0.636210
12.850050	0.1	0.631534
12.851717	0.1	0.626235
12.853383	0.1	0.621919
12.855050	0.1	0.621132
12.856717	0.1	0.624638
12.858383	0.1	0.630547
12.860050	0.1	0.636675
12.861717	0.1	0.642650
12.863383	0.1	0.648522
12.865050	0.1	0.652820
12.866717	0.1	0.653528
12.868383	0.1	0.650133
12.870050	0.1	0.644047
12.871717	0.1	0.637732
12.873383	0.1	0.633183
12.875050	0.1	0.631181
12.876717	0.1	0.631665
12.878383	0.1	0.633472
12.880050	0.1	0.634799
12.881717	0.1	0.635083
12.883383	0.1	0.635171
12.885050	0.1	0.635455
12.886717	0.1	0.635576
12.888383	0.1	0.635334
12.890050	0.1	0.634603
12.891717	0.1	0.633169
12.893383	0.1	0.631060
12.895050	0.1	0.628708
12.896717	0.1	0.626980
12.898383	0.1	0.626608
12.900050	0.1	0.627493
12.901717	0.1	0.629262
12.903383	0.1	0.631283
12.905050	0.1	0.631581
12.906717	0.1	0.628484
12.908383	0.1	0.623721
12.910050	0.1	0.620796
12.911717	0.1	0.621346
12.913383	0.1	0.624578
12.915050	0.1	0.628252
12.916717	0.1	0.630510
12.918383	0.1	0.631325
12.920050	0.1	0.631525
12.921717	0.1	0.631302
12.923383	0.1	0.630105
12.925050	0.1	0.627874
12.926717	0.1	0.626072
12.928383	0.1	0.625877
12.930050	0.1	0.626170
12.931717	0.1	0.625453
12.933383	0.1	0.624256
12.935050	0.1	0.623628
12.936717	0.1	0.623153
12.938383	0.1	0.622151
12.940050	0.1	0.621057
12.941717	0.1	0.620657
12.943383	0.1	0.620773
12.945050	0.1	0.620219
12.946717	0.1	0.617988
12.948383	0.1	0.614487
12.950050	0.1	0.611818
12.951717	0.1	0.612172
12.953383	0.1	0.615665
12.955050	0.1	0.620149
12.956717	0.1	0.623157
12.958383	0.1	0.623516
12.960050	0.1	0.621164
12.961717	0.1	0.616540
12.963383	0.1	0.610389
12.965050	0.1	0.603748
12.966717	0.1	0.598435
12.968383	0.1	0.596796
12.970050	0.1	0.600028
12.971717	0.1	0.607050
12.973383	0.1	0.615194
12.975050	0.1	0.621481
12.976717	0.1	0.624014
12.978383	0.1	0.622724
12.980050	0.1	0.618729
12.981717	0.1	0.613518
12.983383	0.1	0.608484
12.985050	0.1	0.604200
12.986717	0.1	0.600610
12.988383	0.1	0.598026
12.990050	0.1	0.596736
12.991717	0.1	0.596275
12.993383	0.1	0.596335
12.995050	0.1	0.597336
12.996717	0.1	0.599110
12.998383	0.1	0.600195
13.000050	0.1	0.599897
13.001717	0.1	0.599599
13.003383	0.1	0.600629
13.005050	0.1	0.602151
13.006717	0.1	0.602272
13.008383	0.1	0.600694
13.010050	0.1	0.598859
13.011717	0.1	0.597718
13.013383	0.1	0.596936
13.015050	0.1	0.595842
13.016717	0.1	0.593662
13.018383	0.1	0.589867
13.020050	0.1	0.584899
13.021717	0.1	0.579464
13.023383	0.1	0.573723
13.025050	0.1	0.568223
13.026717	0.1	0.564605
13.028383	0.1	0.564400
13.030050	0.1	0.567618
13.031717	0.1	0.572847
13.033383	0.1	0.578756
13.035050	0.1	0.584992
13.036717	0.1	0.591441
13.038383	0.1	0.597527
13.040050	0.1	0.602729
13.041717	0.1	0.606929
13.043383	0.1	0.610007
13.045050	0.1	0.611963
13.046717	0.1	0.613374
13.048383	0.1	0.614966
13.050050	0.1	0.616843
13.051717	0.1	0.618957
13.053383	0.1	0.621486
13.055050	0.1	0.624326
13.056717	0.1	0.627018
13.058383	0.1	0.628722
13.060050	0.1	0.628526
13.061717	0.1	0.626557
13.063383	0.1	0.624126
13.065050	0.1	0.622422
13.066717	0.1	0.621639
13.068383	0.1	0.621984
13.070050	0.1	0.624731
13.071717	0.1	0.630924
13.073383	0.1	0.639348
13.075050	0.1	0.647246
13.076717	0.1	0.652829
13.078383	0.1	0.656154
13.080050	0.1	0.658478
13.081717	0.1	0.661337
13.083383	0.1	0.665230
13.085050	0.1	0.669351
13.086717	0.1	0.672480
13.088383	0.1	0.673640
13.090050	0.1	0.672983
13.091717	0.1	0.672201
13.093383	0.1	0.673202
13.095050	0.1	0.676890
13.096717	0.1	0.683386
13.098383	0.1	0.691987
13.100050	0.1	0.700601
13.101717	0.1	0.707251
13.103383	0.1	0.712392
13.105050	0.1	0.718068
13.106717	0.1	0.725281
13.108383	0.1	0.733319
13.110050	0.1	0.740532
13.111717	0.1	0.745123
13.113383	0.1	0.746553
13.115050	0.1	0.746781
13.116717	0.1	0.748951
13.118383	0.1	0.754395
13.120050	0.1	0.761603
13.121717	0.1	0.768052
13.123383	0.1	0.772676
13.125050	0.1	0.776420
13.126717	0.1	0.780607
13.128383	0.1	0.785291
13.130050	0.1	0.789273
13.131717	0.1	0.791093
13.133383	0.1	0.790665
13.135050	0.1	0.789906
13.136717	0.1	0.790809
13.138383	0.1	0.793524
13.140050	0.1	0.797221
13.141717	0.1	0.801212
13.143383	0.1	0.804551
13.145050	0.1	0.806609
13.146717	0.1	0.808360
13.148383	0.1	0.811275
13.150050	0.1	0.815145
13.151717	0.1	0.818977
13.153383	0.1	0.822861
13.155050	0.1	0.827005
13.156717	0.1	0.830796
13.158383	0.1	0.833659
13.160050	0.1	0.835117
13.161717	0.1	0.834856
13.163383	0.1	0.833934
13.165050	0.1	0.834311
13.166717	0.1	0.836696
13.168383	0.1	0.840076
13.170050	0.1	0.843010
13.171717	0.1	0.844859
13.173383	0.1	0.846460
13.175050	0.1	0.849478
13.176717	0.1	0.854628
13.178383	0.1	0.860859
13.180050	0.1	0.865874
13.181717	0.1	0.867490
13.183383	0.1	0.865366
13.185050	0.1	0.861315
13.186717	0.1	0.858167
13.188383	0.1	0.858386
13.190050	0.1	0.862693
13.191717	0.1	0.869376
13.193383	0.1	0.875536
13.195050	0.1	0.879597
13.196717	0.1	0.882028
13.198383	0.1	0.883508
13.200050	0.1	0.884156
13.201717	0.1	0.884491
13.203383	0.1	0.885418
13.205050	0.1	0.887192
13.206717	0.1	0.889390
13.208383	0.1	0.891937
13.210050	0.1	0.895425
13.211717	0.1	0.900268
13.213383	0.1	0.906396
13.215050	0.1	0.913241
13.216717	0.1	0.919602
13.218383	0.1	0.924710
13.220050	0.1	0.929176
13.221717	0.1	0.934093
13.223383	0.1	0.939714
13.225050	0.1	0.945539
13.226717	0.1	0.951593
13.228383	0.1	0.958513
13.230050	0.1	0.966080
13.231717	0.1	0.973563
13.233383	0.1	0.981512
13.235050	0.1	0.991076
13.236717	0.1	1.002005
13.238383	0.1	1.012781
13.240050	0.1	1.022201
13.241717	0.1	1.030308
13.243383	0.1	1.038164
13.245050	0.1	1.046788
13.246717	0.1	1.057116
13.248383	0.1	1.070369
13.250050	0.1	1.087091
13.251717	0.1	1.106858
13.253383	0.1	1.129112
13.255050	0.1	1.153327
13.256717	0.1	1.178840
13.258383	0.1	1.204554
13.260050	0.1	1.229499
13.261717	0.1	1.254026
13.263383	0.1	1.279581
13.265050	0.1	1.306944
13.266717	0.1	1.335302
13.268383	0.1	1.363126
13.270050	0.1	1.390120
13.271717	0.1	1.418088
13.273383	0.1	1.449608
13.275050	0.1	1.486265
13.276717	0.1	1.528305
13.278383	0.1	1.575039
13.280050	0.1	1.624823
13.281717	0.1	1.675161
13.283383	0.1	1.723948
13.285050	0.1	1.770956
13.286717	0.1	1.817858
13.288383	0.1	1.867539
13.290050	0.1	1.922976
13.291717	0.1	1.985230
13.293383	0.1	2.052700
13.295050	0.1	2.122857
13.296717	0.1	2.194173
13.298383	0.1	2.266550
13.300050	0.1	2.340870
13.301717	0.1	2.418077
13.303383	0.1	2.498287
13.305050	0.1	2.580849
13.306717	0.1	2.665226
13.308383	0.1	2.751527
13.310050	0.1	2.840715
13.311717	0.1	2.934369
13.313383	0.1	3.033271
13.315050	0.1	3.136471
13.316717	0.1	3.242595
13.318383	0.1	3.351355
13.320050	0.1	3.463295
13.321717	0.1	3.578635
13.323383	0.1	3.696671
13.325050	0.1	3.816956
13.326717	0.1	3.940617
13.328383	0.1	4.069400
13.330050	0.1	4.204004
13.331717	0.1	4.343651
13.333383	0.1	4.487266
13.335050	0.1	4.634657
13.336717	0.1	4.786495
13.338383	0.1	4.943646
13.340050	0.1	5.106623
13.341717	0.1	5.275300
13.343383	0.1	5.449164
13.345050	0.1	5.627684
13.346717	0.1	5.810601
13.348383	0.1	5.997824
13.350050	0.1	6.189002
13.351717	0.1	6.383555
13.353383	0.1	6.581596
13.355050	0.1	6.784438
13.356717	0.1	6.994158
13.358383	0.1	7.212567
13.360050	0.1	7.440178
13.361717	0.1	7.676496
13.363383	0.1	7.920815
13.365050	0.1	8.171857
13.366717	0.1	8.427822
13.368383	0.1	8.688234
13.370050	0.1	8.954904
13.371717	0.1	9.230007
13.373383	0.1	9.514135
13.375050	0.1	9.807013
13.376717	0.1	10.108552
13.378383	0.1	10.418310
13.380050	0.1	10.735570
13.381717	0.1	11.060270
13.383383	0.1	11.392566
13.385050	0.1	11.732122
13.386717	0.1	12.078602
13.388383	0.1	12.432165
13.390050	0.1	12.793057
13.391717	0.1	13.161358
13.393383	0.1	13.537039
13.395050	0.1	13.919929
13.396717	0.1	14.309818
13.398383	0.1	14.706692
13.400050	0.1	15.110103
13.401717	0.1	15.518228
13.403383	0.1	15.928955
13.405050	0.1	16.341540
13.406717	0.1	16.756365
13.408383	0.1	17.173928
13.410050	0.1	17.594248
13.411717	0.1	18.016449
13.413383	0.1	18.439489
13.415050	0.1	18.863003
13.416717	0.1	19.286252
13.418383	0.1	19.706986
13.420050	0.1	20.122584
13.421717	0.1	20.531714
13.423383	0.1	20.934143
13.425050	0.1	21.329802
13.426717	0.1	21.718140
13.428383	0.1	22.097868
13.430050	0.1	22.467556
13.431717	0.1	22.826577
13.433383	0.1	23.175324
13.435050	0.1	23.514638
13.436717	0.1	23.844657
13.438383	0.1	24.164477
13.440050	0.1	24.472955
13.441717	0.1	24.768836
13.443383	0.1	25.050691
13.445050	0.1	25.317729
13.446717	0.1	25.570295
13.448383	0.1	25.809547
13.450050	0.1	26.036636
13.451717	0.1	26.251772
13.453383	0.1	26.454059
13.455050	0.1	26.642289
13.456717	0.1	26.816037
13.458383	0.1	26.975940
13.460050	0.1	27.122684
13.461717	0.1	27.256124
13.463383	0.1	27.375701
13.465050	0.1	27.481723
13.466717	0.1	27.575810
13.468383	0.1	27.659540
13.470050	0.1	27.733226
13.471717	0.1	27.796351
13.473383	0.1	27.848491
13.475050	0.1	27.889852
13.476717	0.1	27.921060
13.478383	0.1	27.942369
13.480050	0.1	27.953791
13.481717	0.1	27.956129
13.483383	0.1	27.950695
13.485050	0.1	27.938061
13.486717	0.1	27.917675
13.488383	0.1	27.888096
13.490050	0.1	27.848030
13.491717	0.1	27.798046
13.493383	0.1	27.740910
13.495050	0.1	27.679964
13.496717	0.1	27.616704
13.498383	0.1	27.549733
13.500050	0.1	27.476274
13.501717	0.1	27.394472
13.503383	0.1	27.304338
13.505050	0.1	27.206959
13.506717	0.1	27.102362
13.508383	0.1	26.988662
13.510050	0.1	26.864279
13.511717	0.1	26.730076
13.513383	0.1	26.588179
13.515050	0.1	26.439996
13.516717	0.1	26.286012
13.518383	0.1	26.125954
13.520050	0.1	25.958577
13.521717	0.1	25.782133
13.523383	0.1	25.595343
13.525050	0.1	25.397870
13.526717	0.1	25.190385
13.528383	0.1	24.974141
13.530050	0.1	24.750168
13.531717	0.1	24.518212
13.533383	0.1	24.276241
13.535050	0.1	24.022260
13.536717	0.1	23.756656
13.538383	0.1	23.481608
13.540050	0.1	23.199231
13.541717	0.1	22.910708
13.543383	0.1	22.615655
13.545050	0.1	22.312175
13.546717	0.1	21.998473
13.548383	0.1	21.673758
13.550050	0.1	21.338118
13.551717	0.1	20.993054
13.553383	0.1	20.640777
13.555050	0.1	20.281719
13.556717	0.1	19.914270
13.558383	0.1	19.537313
13.560050	0.1	19.151974
13.561717	0.1	18.760832
13.563383	0.1	18.366291
13.565050	0.1	17.969585
13.566717	0.1	17.570010
13.568383	0.1	17.165192
13.570050	0.1	16.753264
13.571717	0.1	16.334280
13.573383	0.1	15.909760
13.575050	0.1	15.482306
13.576717	0.1	15.055262
13.578383	0.1	14.631171
13.580050	0.1	14.210599
13.581717	0.1	13.793306
13.583383	0.1	13.378859
13.585050	0.1	12.965905
13.586717	0.1	12.553534
13.588383	0.1	12.142835
13.590050	0.1	11.735330
13.591717	0.1	11.331611
13.593383	0.1	10.932563
13.595050	0.1	10.539787
13.596717	0.1	10.154042
13.598383	0.1	9.775124
13.600050	0.1	9.403732
13.601717	0.1	9.041885
13.603383	0.1	8.691121
13.605050	0.1	8.351216
13.606717	0.1	8.020527
13.608383	0.1	7.697446
13.610050	0.1	7.381858
13.611717	0.1	7.074778
13.613383	0.1	6.776662
13.615050	0.1	6.487281
13.616717	0.1	6.207107
13.618383	0.1	5.937605
13.620050	0.1	5.680164
13.621717	0.1	5.434793
13.623383	0.1	5.199681
13.625050	0.1	4.972625
13.626717	0.1	4.752767
13.628383	0.1	4.540491
13.630050	0.1	4.336671
13.631717	0.1	4.142495
13.633383	0.1	3.959285
13.635050	0.1	3.788145
13.636717	0.1	3.629252
13.638383	0.1	3.480213
13.640050	0.1	3.336472
13.641717	0.1	3.195438
13.643383	0.1	3.058603
13.645050	0.1	2.929140
13.646717	0.1	2.809488
13.648383	0.1	2.700258
13.650050	0.1	2.599326
13.651717	0.1	2.503158
13.653383	0.1	2.409723
13.655050	0.1	2.318933
13.656717	0.1	2.231449
13.658383	0.1	2.148557
13.660050	0.1	2.071951
13.661717	0.1	2.001827
13.663383	0.1	1.935847
13.665050	0.1	1.871679
13.666717	0.1	1.809234
13.668383	0.1	1.749541
13.670050	0.1	1.693536
13.671717	0.1	1.642331
13.673383	0.1	1.596659
13.675050	0.1	1.555798
13.676717	0.1	1.518093
13.678383	0.1	1.482293
13.680050	0.1	1.447462
13.681717	0.1	1.412230
13.683383	0.1	1.375508
13.685050	0.1	1.338022
13.686717	0.1	1.302282
13.688383	0.1	1.270659
13.690050	0.1	1.243954
13.691717	0.1	1.221434
13.693383	0.1	1.201304
13.695050	0.1	1.181476
13.696717	0.1	1.160763
13.698383	0.1	1.139068
13.700050	0.1	1.116688
13.701717	0.1	1.094239
13.703383	0.1	1.072520
13.705050	0.1	1.051659
13.706717	0.1	1.031132
13.708383	0.1	1.011230
13.710050	0.1	0.993460
13.711717	0.1	0.978732
13.713383	0.1	0.966070
13.715050	0.1	0.953781
13.716717	0.1	0.940929
13.718383	0.1	0.927430
13.720050	0.1	0.913674
13.721717	0.1	0.900435
13.723383	0.1	0.888333
13.725050	0.1	0.876617
13.726717	0.1	0.863373
13.728383	0.1	0.847857
13.730050	0.1	0.831755
13.731717	0.1	0.817846
13.733383	0.1	0.808095
13.735050	0.1	0.802530
13.736717	0.1	0.799126
13.738383	0.1	0.794870
13.740050	0.1	0.787885
13.741717	0.1	0.778865
13.743383	0.1	0.769873
13.745050	0.1	0.761994
13.746717	0.1	0.754856
13.748383	0.1	0.747372
13.750050	0.1	0.738217
13.751717	0.1	0.726795
13.753383	0.1	0.714418
13.755050	0.1	0.703703
13.756717	0.1	0.696005
13.758383	0.1	0.689998
13.760050	0.1	0.683786
13.761717	0.1	0.677449
13.763383	0.1	0.672122
13.765050	0.1	0.667684
13.766717	0.1	0.662943
13.768383	0.1	0.657542
13.770050	0.1	0.652736
13.771717	0.1	0.649751
13.773383	0.1	0.648070
13.775050	0.1	0.646180
13.776717	0.1	0.642794
13.778383	0.1	0.637104
13.780050	0.1	0.629527
13.781717	0.1	0.621793
13.783383	0.1	0.615739
13.785050	0.1	0.612177
13.786717	0.1	0.610584
13.788383	0.1	0.609918
13.790050	0.1	0.609579
13.791717	0.1	0.609066
13.793383	0.1	0.607627
13.795050	0.1	0.604945
13.796717	0.1	0.602072
13.798383	0.1	0.600927
13.800050	0.1	0.601984
13.801717	0.1	0.603334
13.803383	0.1	0.603008
13.805050	0.1	0.600819
13.806717	0.1	0.597509
13.808383	0.1	0.593467
13.810050	0.1	0.588368
13.811717	0.1	0.581685
13.813383	0.1	0.573671
13.815050	0.1	0.565313
13.816717	0.1	0.557308
13.818383	0.1	0.550183
13.820050	0.1	0.544749
13.821717	0.1	0.542132
13.823383	0.1	0.543278
13.825050	0.1	0.547613
13.826717	0.1	0.552596
13.828383	0.1	0.554952
13.830050	0.1	0.553010
13.831717	0.1	0.548670
13.833383	0.1	0.545578
13.835050	0.1	0.545215
13.836717	0.1	0.546360
13.838383	0.1	0.546835
13.840050	0.1	0.544894
13.841717	0.1	0.540451
13.843383	0.1	0.535063
13.845050	0.1	0.530444
13.846717	0.1	0.527226
13.848383	0.1	0.524786
13.850050	0.1	0.522393
13.851717	0.1	0.520484
13.853383	0.1	0.520116
13.855050	0.1	0.521289
13.856717	0.1	0.522723
13.858383	0.1	0.523329
13.860050	0.1	0.522952
13.861717	0.1	0.521927
13.863383	0.1	0.521140
13.865050	0.1	0.521583
13.866717	0.1	0.523189
13.868383	0.1	0.525089
13.870050	0.1	0.526952
13.871717	0.1	0.529229
13.873383	0.1	0.532535
13.875050	0.1	0.537024
13.876717	0.1	0.542416
13.878383	0.1	0.547795
13.880050	0.1	0.551557
13.881717	0.1	0.552908
13.883383	0.1	0.552582
13.885050	0.1	0.551646
13.886717	0.1	0.550398
13.888383	0.1	0.548139
13.890050	0.1	0.544596
13.891717	0.1	0.541569
13.893383	0.1	0.541639
13.895050	0.1	0.545527
13.896717	0.1	0.551641
13.898383	0.1	0.557625
13.900050	0.1	0.561932
13.901717	0.1	0.564572
13.903383	0.1	0.566314
13.905050	0.1	0.567273
13.906717	0.1	0.567022
13.908383	0.1	0.566016
13.910050	0.1	0.566021
13.911717	0.1	0.568912
13.913383	0.1	0.574975
13.915050	0.1	0.582137
13.916717	0.1	0.587576
13.918383	0.1	0.589928
13.920050	0.1	0.589392
13.921717	0.1	0.587250
13.923383	0.1	0.585928
13.925050	0.1	0.587376
13.926717	0.1	0.590682
13.928383	0.1	0.593225
13.930050	0.1	0.594305
13.931717	0.1	0.595865
13.933383	0.1	0.599627
13.935050	0.1	0.605532
13.936717	0.1	0.612810
13.938383	0.1	0.620647
13.940050	0.1	0.628238
13.941717	0.1	0.635432
13.943383	0.1	0.642999
13.945050	0.1	0.651567
13.946717	0.1	0.660708
13.948383	0.1	0.669281
13.950050	0.1	0.676345
13.951717	0.1	0.681672
13.953383	0.1	0.686273
13.955050	0.1	0.691996
13.956717	0.1	0.699377
13.958383	0.1	0.707004
13.960050	0.1	0.713519
13.961717	0.1	0.719070
13.963383	0.1	0.724676
13.965050	0.1	0.731028
13.966717	0.1	0.738204
13.968383	0.1	0.746525
13.970050	0.1	0.756960
13.971717	0.1	0.770227
13.973383	0.1	0.785999
13.975050	0.1	0.802516
13.976717	0.1	0.816970
13.978383	0.1	0.827615
13.980050	0.1	0.835797
13.981717	0.1	0.844579
13.983383	0.1	0.855648
13.985050	0.1	0.868458
13.986717	0.1	0.882214
13.988383	0.1	0.897422
13.990050	0.1	0.914666
13.991717	0.1	0.933027
13.993383	0.1	0.951095
13.995050	0.1	0.968771
13.996717	0.1	0.986867
13.998383	0.1	1.005498
14.000050	0.1	1.023659
14.001717	0.1	1.040655
14.003383	0.1	1.057107
14.005050	0.1	1.073875
14.006717	0.1	1.091040
14.008383	0.1	1.109089
14.010050	0.1	1.129895
14.011717	0.1	1.154775
14.013383	0.1	1.182496
14.015050	0.1	1.210384
14.016717	0.1	1.237364
14.018383	0.1	1.264852
14.020050	0.1	1.294403
14.021717	0.1	1.325700
14.023383	0.1	1.356918
14.025050	0.1	1.386418
14.026717	0.1	1.413915
14.028383	0.1	1.440118
14.030050	0.1	1.465697
14.031717	0.1	1.490982
14.033383	0.1	1.516468
14.035050	0.1	1.543062
14.036717	0.1	1.571770
14.038383	0.1	1.603351
14.040050	0.1	1.637763
14.041717	0.1	1.673871
14.043383	0.1	1.710188
14.045050	0.1	1.746234
14.046717	0.1	1.783133
14.048383	0.1	1.822491
14.050050	0.1	1.864531
14.051717	0.1	1.907717
14.053383	0.1	1.949947
14.055050	0.1	1.990031
14.056717	0.1	2.027880
14.058383	0.1	2.063913
14.060050	0.1	2.099262
14.061717	0.1	2.135900
14.063383	0.1	2.174964
14.065050	0.1	2.215398
14.066717	0.1	2.255607
14.068383	0.1	2.295207
14.070050	0.1	2.334616
14.071717	0.1	2.374523
14.073383	0.1	2.415930
14.075050	0.1	2.459167
14.076717	0.1	2.502962
14.078383	0.1	2.545076
14.080050	0.1	2.584229
14.081717	0.1	2.621487
14.083383	0.1	2.658861
14.085050	0.1	2.696686
14.086717	0.1	2.733632
14.088383	0.1	2.768342
14.090050	0.1	2.799658
14.091717	0.1	2.827113
14.093383	0.1	2.852348
14.095050	0.1	2.878532
14.096717	0.1	2.908013
14.098383	0.1	2.941098
14.100050	0.1	2.976414
14.101717	0.1	3.012121
14.103383	0.1	3.046687
14.105050	0.1	3.078873
14.106717	0.1	3.107879
14.108383	0.1	3.133556
14.110050	0.1	3.156117
14.111717	0.1	3.175866
14.113383	0.1	3.192998
14.115050	0.1	3.208048
14.116717	0.1	3.222739
14.118383	0.1	3.238865
14.120050	0.1	3.256048
14.121717	0.1	3.271983
14.123383	0.1	3.284519
14.125050	0.1	3.292426
14.126717	0.1	3.295867
14.128383	0.1	3.297338
14.130050	0.1	3.300589
14.131717	0.1	3.308090
14.133383	0.1	3.319536
14.135050	0.1	3.331895
14.136717	0.1	3.341581
14.138383	0.1	3.347369
14.140050	0.1	3.350121
14.141717	0.1	3.349972
14.143383	0.1	3.345897
14.145050	0.1	3.338223
14.146717	0.1	3.329501
14.148383	0.1	3.322186
14.150050	0.1	3.316761
14.151717	0.1	3.312351
14.153383	0.1	3.308114
14.155050	0.1	3.303527
14.156717	0.1	3.298041
14.158383	0.1	3.290796
14.160050	0.1	3.280467
14.161717	0.1	3.265934
14.163383	0.1	3.247522
14.165050	0.1	3.227093
14.166717	0.1	3.206939
14.168383	0.1	3.188485
14.170050	0.1	3.171721
14.171717	0.1	3.155749
14.173383	0.1	3.139502
14.175050	0.1	3.122101
14.176717	0.1	3.102901
14.178383	0.1	3.080969
14.180050	0.1	3.055232
14.181717	0.1	3.025793
14.183383	0.1	2.994412
14.185050	0.1	2.963599
14.186717	0.1	2.935212
14.188383	0.1	2.909186
14.190050	0.1	2.883789
14.191717	0.1	2.857097
14.193383	0.1	2.827849
14.195050	0.1	2.795304
14.196717	0.1	2.759141
14.198383	0.1	2.719997
14.200050	0.1	2.680062
14.201717	0.1	2.642157
14.203383	0.1	2.607866
14.205050	0.1	2.576364
14.206717	0.1	2.544927
14.208383	0.1	2.510664
14.210050	0.1	2.472172
14.211717	0.1	2.430272
14.213383	0.1	2.387008
14.215050	0.1	2.344004
14.216717	0.1	2.302104
14.218383	0.1	2.261833
14.220050	0.1	2.223435
14.221717	0.1	2.186685
14.223383	0.1	2.150037
14.225050	0.1	2.110614
14.226717	0.1	2.067187
14.228383	0.1	2.021724
14.230050	0.1	1.976937
14.231717	0.1	1.934278
14.233383	0.1	1.894087
14.235050	0.1	1.856061
14.236717	0.1	1.819711
14.238383	0.1	1.784512
14.240050	0.1	1.749429
14.241717	0.1	1.713256
14.243383	0.1	1.675743
14.245050	0.1	1.637777
14.246717	0.1	1.600855
14.248383	0.1	1.566526
14.250050	0.1	1.535411
14.251717	0.1	1.506293
14.253383	0.1	1.476756
14.255050	0.1	1.445315
14.256717	0.1	1.413086
14.258383	0.1	1.382828
14.260050	0.1	1.356220
14.261717	0.1	1.332844
14.263383	0.1	1.311274
14.265050	0.1	1.289863
14.266717	0.1	1.267195
14.268383	0.1	1.243111
14.270050	0.1	1.219353
14.271717	0.1	1.197779
14.273383	0.1	1.178263
14.275050	0.1	1.159864
14.276717	0.1	1.142523
14.278383	0.1	1.126174
14.280050	0.1	1.109713
14.281717	0.1	1.091948
14.283383	0.1	1.072842
14.285050	0.1	1.053880
14.286717	0.1	1.037405
14.288383	0.1	1.024944
14.290050	0.1	1.015663
14.291717	0.1	1.007109
14.293383	0.1	0.997838
14.295050	0.1	0.988543
14.296717	0.1	0.980361
14.298383	0.1	0.972874
14.300050	0.1	0.964263
14.301717	0.1	0.953292
14.303383	0.1	0.940473
14.305050	0.1	0.927364
14.306717	0.1	0.915509
14.308383	0.1	0.906102
14.310050	0.1	0.900049
14.311717	0.1	0.897017
14.313383	0.1	0.894768
14.315050	0.1	0.891499
14.316717	0.1	0.887727
14.318383	0.1	0.884347
14.320050	0.1	0.881036
14.321717	0.1	0.877189
14.323383	0.1	0.873124
14.325050	0.1	0.869604
14.326717	0.1	0.866349
14.328383	0.1	0.862167
14.330050	0.1	0.856831
14.331717	0.1	0.851410
14.333383	0.1	0.846586
14.335050	0.1	0.841687
14.336717	0.1	0.836113
14.338383	0.1	0.830670
14.340050	0.1	0.826814
14.341717	0.1	0.825292
14.343383	0.1	0.825869
14.345050	0.1	0.827191
14.346717	0.1	0.826963
14.348383	0.1	0.823932
14.350050	0.1	0.819764
14.351717	0.1	0.817501
14.353383	0.1	0.818321
14.355050	0.1	0.820914
14.356717	0.1	0.823708
14.358383	0.1	0.825911
14.360050	0.1	0.826544
14.361717	0.1	0.824919
14.363383	0.1	0.822055
14.365050	0.1	0.819671
14.366717	0.1	0.818288
14.368383	0.1	0.817296
14.370050	0.1	0.816216
14.371717	0.1	0.815154
14.373383	0.1	0.814665
14.375050	0.1	0.815205
14.376717	0.1	0.816607
14.378383	0.1	0.818446
14.380050	0.1	0.820607
14.381717	0.1	0.823303
14.383383	0.1	0.827136
14.385050	0.1	0.832411
14.386717	0.1	0.837976
14.388383	0.1	0.841599
14.390050	0.1	0.842134
14.391717	0.1	0.840793
14.393383	0.1	0.839871
14.395050	0.1	0.840938
14.396717	0.1	0.844281
14.398383	0.1	0.849064
14.400050	0.1	0.854046
14.401717	0.1	0.857911
14.403383	0.1	0.859448
14.405050	0.1	0.858833
14.406717	0.1	0.858009
14.408383	0.1	0.858461
14.410050	0.1	0.859778
14.411717	0.1	0.860984
14.413383	0.1	0.861618
14.415050	0.1	0.861804
14.416717	0.1	0.862326
14.418383	0.1	0.863746
14.420050	0.1	0.865450
14.421717	0.1	0.866358
14.423383	0.1	0.866544
14.425050	0.1	0.867289
14.426717	0.1	0.869562
14.428383	0.1	0.873245
14.430050	0.1	0.877655
14.431717	0.1	0.881949
14.433383	0.1	0.885390
14.435050	0.1	0.888258
14.436717	0.1	0.891867
14.438383	0.1	0.897055
14.440050	0.1	0.903560
14.441717	0.1	0.911090
14.443383	0.1	0.919625
14.445050	0.1	0.928668
14.446717	0.1	0.937344
14.448383	0.1	0.944906
14.450050	0.1	0.950727
14.451717	0.1	0.954438
14.453383	0.1	0.956464
14.455050	0.1	0.958359
14.456717	0.1	0.962252
14.458383	0.1	0.969078
14.460050	0.1	0.977917
14.461717	0.1	0.987439
14.463383	0.1	0.997414
14.465050	0.1	1.008324
14.466717	0.1	1.020241
14.468383	0.1	1.032301
14.470050	0.1	1.043472
14.471717	0.1	1.054294
14.473383	0.1	1.066737
14.475050	0.1	1.081289
14.476717	0.1	1.095785
14.478383	0.1	1.108283
14.480050	0.1	1.119245
14.481717	0.1	1.130216
14.483383	0.1	1.142495
14.485050	0.1	1.157140
14.486717	0.1	1.174915
14.488383	0.1	1.196237
14.490050	0.1	1.220987
14.491717	0.1	1.247898
14.493383	0.1	1.274627
14.495050	0.1	1.299386
14.496717	0.1	1.322222
14.498383	0.1	1.344271
14.500050	0.1	1.366506
14.501717	0.1	1.389845
14.503383	0.1	1.415405
14.505050	0.1	1.443680
14.506717	0.1	1.473455
14.508383	0.1	1.502531
14.510050	0.1	1.529646
14.511717	0.1	1.555383
14.513383	0.1	1.581390
14.515050	0.1	1.609433
14.516717	0.1	1.640641
14.518383	0.1	1.674802
14.520050	0.1	1.711180
14.521717	0.1	1.749895
14.523383	0.1	1.791310
14.525050	0.1	1.835143
14.526717	0.1	1.881165
14.528383	0.1	1.929258
14.530050	0.1	1.978804
14.531717	0.1	2.029310
14.533383	0.1	2.080943
14.535050	0.1	2.133786
14.536717	0.1	2.187984
14.538383	0.1	2.244208
14.540050	0.1	2.302942
14.541717	0.1	2.364246
14.543383	0.1	2.427921
14.545050	0.1	2.493081
14.546717	0.1	2.558180
14.548383	0.1	2.621925
14.550050	0.1	2.683955
14.551717	0.1	2.745138
14.553383	0.1	2.807826
14.555050	0.1	2.874988
14.556717	0.1	2.948507
14.558383	0.1	3.028354
14.560050	0.1	3.112345
14.561717	0.1	3.197268
14.563383	0.1	3.281785
14.565050	0.1	3.366852
14.566717	0.1	3.453121
14.568383	0.1	3.540162
14.570050	0.1	3.627213
14.571717	0.1	3.713588
14.573383	0.1	3.799549
14.575050	0.1	3.886432
14.576717	0.1	3.974899
14.578383	0.1	4.064227
14.580050	0.1	4.153820
14.581717	0.1	4.243990
14.583383	0.1	4.334822
14.585050	0.1	4.425654
14.586717	0.1	4.516155
14.588383	0.1	4.606503
14.590050	0.1	4.696702
14.591717	0.1	4.787343
14.593383	0.1	4.879837
14.595050	0.1	4.974050
14.596717	0.1	5.067205
14.598383	0.1	5.156398
14.600050	0.1	5.240585
14.601717	0.1	5.320148
14.603383	0.1	5.396530
14.605050	0.1	5.471869
14.606717	0.1	5.547558
14.608383	0.1	5.624173
14.610050	0.1	5.702614
14.611717	0.1	5.783634
14.613383	0.1	5.866052
14.615050	0.1	5.946420
14.616717	0.1	6.021303
14.618383	0.1	6.089676
14.620050	0.1	6.152652
14.621717	0.1	6.211903
14.623383	0.1	6.269142
14.625050	0.1	6.325766
14.626717	0.1	6.382312
14.628383	0.1	6.438498
14.630050	0.1	6.493037
14.631717	0.1	6.543668
14.633383	0.1	6.588888
14.635050	0.1	6.629322
14.636717	0.1	6.666938
14.638383	0.1	6.703394
14.640050	0.1	6.738980
14.641717	0.1	6.772485
14.643383	0.1	6.802417
14.645050	0.1	6.828406
14.646717	0.1	6.851018
14.648383	0.1	6.870972
14.650050	0.1	6.888332
14.651717	0.1	6.902195
14.653383	0.1	6.912071
14.655050	0.1	6.919182
14.656717	0.1	6.925277
14.658383	0.1	6.930465
14.660050	0.1	6.932532
14.661717	0.1	6.928919
14.663383	0.1	6.919387
14.665050	0.1	6.906525
14.666717	0.1	6.893752
14.668383	0.1	6.882586
14.670050	0.1	6.872052
14.671717	0.1	6.860103
14.673383	0.1	6.844602
14.675050	0.1	6.824201
14.676717	0.1	6.799446
14.678383	0.1	6.772112
14.680050	0.1	6.743483
14.681717	0.1	6.714435
14.683383	0.1	6.686375
14.685050	0.1	6.660591
14.686717	0.1	6.636907
14.688383	0.1	6.613866
14.690050	0.1	6.590323
14.691717	0.1	6.565670
14.693383	0.1	6.538956
14.695050	0.1	6.509679
14.696717	0.1	6.478354
14.698383	0.1	6.445139
14.700050	0.1	6.410517
14.701717	0.1	6.377175
14.703383	0.1	6.348495
14.705050	0.1	6.324924
14.706717	0.1	6.303815
14.708383	0.1	6.282753
14.710050	0.1	6.261310
14.711717	0.1	6.240224
14.713383	0.1	6.221221
14.715050	0.1	6.206329
14.716717	0.1	6.196094
14.718383	0.1	6.189663
14.720050	0.1	6.185984
14.721717	0.1	6.184666
14.723383	0.1	6.186450
14.725050	0.1	6.192257
14.726717	0.1	6.201328
14.728383	0.1	6.211437
14.730050	0.1	6.221607
14.731717	0.1	6.233403
14.733383	0.1	6.249272
14.735050	0.1	6.270693
14.736717	0.1	6.297636
14.738383	0.1	6.329017
14.740050	0.1	6.363378
14.741717	0.1	6.399448
14.743383	0.1	6.437148
14.745050	0.1	6.477730
14.746717	0.1	6.522229
14.748383	0.1	6.570588
14.750050	0.1	6.622477
14.751717	0.1	6.677713
14.753383	0.1	6.735600
14.755050	0.1	6.795186
14.756717	0.1	6.856327
14.758383	0.1	6.919024
14.760050	0.1	6.982395
14.761717	0.1	7.045730
14.763383	0.1	7.109400
14.765050	0.1	7.174076
14.766717	0.1	7.239790
14.768383	0.1	7.306165
14.770050	0.1	7.372634
14.771717	0.1	7.438129
14.773383	0.1	7.501850
14.775050	0.1	7.563834
14.776717	0.1	7.623984
14.778383	0.1	7.681954
14.780050	0.1	7.737777
14.781717	0.1	7.790946
14.783383	0.1	7.839850
14.785050	0.1	7.883487
14.786717	0.1	7.922510
14.788383	0.1	7.958184
14.790050	0.1	7.991572
14.791717	0.1	8.023214
14.793383	0.1	8.052629
14.795050	0.1	8.078082
14.796717	0.1	8.097258
14.798383	0.1	8.109431
14.800050	0.1	8.116555
14.801717	0.1	8.121319
14.803383	0.1	8.124798
14.805050	0.1	8.125743
14.806717	0.1	8.121673
14.808383	0.1	8.110870
14.810050	0.1	8.093310
14.811717	0.1	8.070231
14.813383	0.1	8.043470
14.815050	0.1	8.014604
14.816717	0.1	7.984852
14.818383	0.1	7.955264
14.820050	0.1	7.925569
14.821717	0.1	7.893429
14.823383	0.1	7.856181
14.825050	0.1	7.812842
14.826717	0.1	7.764432
14.828383	0.1	7.713358
14.830050	0.1	7.662294
14.831717	0.1	7.612128
14.833383	0.1	7.561245
14.835050	0.1	7.507773
14.836717	0.1	7.451861
14.838383	0.1	7.395213
14.840050	0.1	7.338827
14.841717	0.1	7.282123
14.843383	0.1	7.223734
14.845050	0.1	7.161773
14.846717	0.1	7.094448
14.848383	0.1	7.021637
14.850050	0.1	6.944817
14.851717	0.1	6.865836
14.853383	0.1	6.786399
14.855050	0.1	6.707693
14.856717	0.1	6.629834
14.858383	0.1	6.551906
14.860050	0.1	6.472971
14.861717	0.1	6.392910
14.863383	0.1	6.311857
14.865050	0.1	6.229342
14.866717	0.1	6.143986
14.868383	0.1	6.053937
14.870050	0.1	5.958425
14.871717	0.1	5.858932
14.873383	0.1	5.757688
14.875050	0.1	5.655373
14.876717	0.1	5.551409
14.878383	0.1	5.445820
14.880050	0.1	5.339533
14.881717	0.1	5.233092
14.883383	0.1	5.126102
14.885050	0.1	5.018055
14.886717	0.1	4.909378
14.888383	0.1	4.801163
14.890050	0.1	4.693978
14.891717	0.1	4.586927
14.893383	0.1	4.477813
14.895050	0.1	4.365067
14.896717	0.1	4.249997
14.898383	0.1	4.135966
14.900050	0.1	4.024962
14.901717	0.1	3.916435
14.903383	0.1	3.809063
14.905050	0.1	3.702026
14.906717	0.1	3.595422
14.908383	0.1	3.490243
14.910050	0.1	3.387528
14.911717	0.1	3.287289
14.913383	0.1	3.188490
14.915050	0.1	3.090575
14.916717	0.1	2.994412
14.918383	0.1	2.901619
14.920050	0.1	2.813358
14.921717	0.1	2.728924
14.923383	0.1	2.646092
14.925050	0.1	2.564169
14.926717	0.1	2.484964
14.928383	0.1	2.409709
14.930050	0.1	2.337927
14.931717	0.1	2.269549
14.933383	0.1	2.205125
14.935050	0.1	2.144394
14.936717	0.1	2.086898
14.938383	0.1	2.033045
14.940050	0.1	1.983168
14.941717	0.1	1.936494
14.943383	0.1	1.891768
14.945050	0.1	1.848345
14.946717	0.1	1.806640
14.948383	0.1	1.767813
14.950050	0.1	1.732782
14.951717	0.1	1.701624
14.953383	0.1	1.673722
14.955050	0.1	1.647915
14.956717	0.1	1.622606
14.958383	0.1	1.596715
14.960050	0.1	1.571053
14.961717	0.1	1.547998
14.963383	0.1	1.529087
14.965050	0.1	1.513911
14.966717	0.1	1.500947
14.968383	0.1	1.488598
14.970050	0.1	1.476007
14.971717	0.1	1.463289
14.973383	0.1	1.451303
14.975050	0.1	1.441315
14.976717	0.1	1.434223
14.978383	0.1	1.429808
14.980050	0.1	1.426889
14.981717	0.1	1.424132
14.983383	0.1	1.420532
14.985050	0.1	1.415904
14.986717	0.1	1.410977
14.988383	0.1	1.407019
14.990050	0.1	1.405873
14.991717	0.1	1.408989
14.993383	0.1	1.415452
14.995050	0.1	1.422535
14.996717	0.1	1.428234
14.998383	0.1	1.431829
15.000050	0.1	1.433576
15.001717	0.1	1.435061
15.003383	0.1	1.437729
15.005050	0.1	1.440956
15.006717	0.1	1.443755
15.008383	0.1	1.447131
15.010050	0.1	1.452621
15.011717	0.1	1.460095
15.013383	0.1	1.468421
15.015050	0.1	1.476607
15.016717	0.1	1.483397
15.018383	0.1	1.487872
15.020050	0.1	1.490894
15.021717	0.1	1.494382
15.023383	0.1	1.499276
15.025050	0.1	1.505297
15.026717	0.1	1.511923
15.028383	0.1	1.518768
15.030050	0.1	1.526033
15.031717	0.1	1.534941
15.033383	0.1	1.546536
15.035050	0.1	1.560138
15.036717	0.1	1.574280
15.038383	0.1	1.588543
15.040050	0.1	1.603197
15.041717	0.1	1.618369
15.043383	0.1	1.634415
15.045050	0.1	1.651994
15.046717	0.1	1.671044
15.048383	0.1	1.690378
15.050050	0.1	1.708614
15.051717	0.1	1.724823
15.053383	0.1	1.738677
15.055050	0.1	1.751115
15.056717	0.1	1.764600
15.058383	0.1	1.781671
15.060050	0.1	1.802947
15.061717	0.1	1.827078
15.063383	0.1	1.853015
15.065050	0.1	1.881178
15.066717	0.1	1.911726
15.068383	0.1	1.942893
15.070050	0.1	1.972266
15.071717	0.1	1.999200
15.073383	0.1	2.025026
15.075050	0.1	2.051587
15.076717	0.1	2.079913
15.078383	0.1	2.109888
15.080050	0.1	2.140952
15.081717	0.1	2.173544
15.083383	0.1	2.209479
15.085050	0.1	2.250234
15.086717	0.1	2.295319
15.088383	0.1	2.342951
15.090050	0.1	2.391934
15.091717	0.1	2.442277
15.093383	0.1	2.494119
15.095050	0.1	2.546851
15.096717	0.1	2.599061
15.098383	0.1	2.649198
15.100050	0.1	2.697296
15.101717	0.1	2.746074
15.103383	0.1	2.799155
15.105050	0.1	2.858145
15.106717	0.1	2.921517
15.108383	0.1	2.986025
15.110050	0.1	3.049206
15.111717	0.1	3.110440
15.113383	0.1	3.170758
15.115050	0.1	3.232639
15.116717	0.1	3.299308
15.118383	0.1	3.373059
15.120050	0.1	3.453856
15.121717	0.1	3.539356
15.123383	0.1	3.626826
15.125050	0.1	3.714985
15.126717	0.1	3.803680
15.128383	0.1	3.892803
15.130050	0.1	3.982913
15.131717	0.1	4.075691
15.133383	0.1	4.172432
15.135050	0.1	4.272233
15.136717	0.1	4.373272
15.138383	0.1	4.475624
15.140050	0.1	4.580682
15.141717	0.1	4.688734
15.143383	0.1	4.799385
15.145050	0.1	4.913188
15.146717	0.1	5.030865
15.148383	0.1	5.152212
15.150050	0.1	5.276939
15.151717	0.1	5.404884
15.153383	0.1	5.535134
15.155050	0.1	5.667149
15.156717	0.1	5.802088
15.158383	0.1	5.941559
15.160050	0.1	6.086207
15.161717	0.1	6.235996
15.163383	0.1	6.390265
15.165050	0.1	6.547137
15.166717	0.1	6.704438
15.168383	0.1	6.862115
15.170050	0.1	7.022736
15.171717	0.1	7.188483
15.173383	0.1	7.358408
15.175050	0.1	7.529375
15.176717	0.1	7.698662
15.178383	0.1	7.865438
15.180050	0.1	8.030566
15.181717	0.1	8.195373
15.183383	0.1	8.360804
15.185050	0.1	8.527138
15.186717	0.1	8.693840
15.188383	0.1	8.859616
15.190050	0.1	9.023338
15.191717	0.1	9.184801
15.193383	0.1	9.343959
15.195050	0.1	9.500165
15.196717	0.1	9.653158
15.198383	0.1	9.803576
15.200050	0.1	9.951438
15.201717	0.1	10.094997
15.203383	0.1	10.231952
15.205050	0.1	10.360945
15.206717	0.1	10.482096
15.208383	0.1	10.596924
15.210050	0.1	10.706885
15.211717	0.1	10.811803
15.213383	0.1	10.910556
15.215050	0.1	11.003083
15.216717	0.1	11.090790
15.218383	0.1	11.174488
15.220050	0.1	11.252472
15.221717	0.1	11.321665
15.223383	0.1	11.380226
15.225050	0.1	11.428040
15.226717	0.1	11.465568
15.228383	0.1	11.493494
15.230050	0.1	11.512521
15.231717	0.1	11.522942
15.233383	0.1	11.525191
15.235050	0.1	11.520158
15.236717	0.1	11.508390
15.238383	0.1	11.489703
15.240050	0.1	11.463664
15.241717	0.1	11.429666
15.243383	0.1	11.387086
15.245050	0.1	11.336496
15.246717	0.1	11.279085
15.248383	0.1	11.214581
15.250050	0.1	11.141826
15.251717	0.1	11.060955
15.253383	0.1	10.973532
15.255050	0.1	10.880618
15.256717	0.1	10.781377
15.258383	0.1	10.674093
15.260050	0.1	10.558139
15.261717	0.1	10.434617
15.263383	0.1	10.305936
15.265050	0.1	10.174681
15.266717	0.1	10.041767
15.268383	0.1	9.905747
15.270050	0.1	9.764857
15.271717	0.1	9.619268
15.273383	0.1	9.470163
15.275050	0.1	9.317575
15.276717	0.1	9.160405
15.278383	0.1	8.998010
15.280050	0.1	8.830843
15.281717	0.1	8.660066
15.283383	0.1	8.486882
15.285050	0.1	8.312329
15.286717	0.1	8.137389
15.288383	0.1	7.962827
15.290050	0.1	7.789396
15.291717	0.1	7.618167
15.293383	0.1	7.450003
15.295050	0.1	7.284647
15.296717	0.1	7.120902
15.298383	0.1	6.957739
15.300050	0.1	6.795446
15.301717	0.1	6.635105
15.303383	0.1	6.476711
15.305050	0.1	6.319159
15.306717	0.1	6.162641
15.308383	0.1	6.009489
15.310050	0.1	5.862094
15.311717	0.1	5.721152
15.313383	0.1	5.586455
15.315050	0.1	5.458226
15.316717	0.1	5.336595
15.318383	0.1	5.220296
15.320050	0.1	5.106991
15.321717	0.1	4.995395
15.323383	0.1	4.887050
15.325050	0.1	4.785433
15.326717	0.1	4.692832
15.328383	0.1	4.608408
15.330050	0.1	4.529879
15.331717	0.1	4.456616
15.333383	0.1	4.390036
15.335050	0.1	4.331232
15.336717	0.1	4.279711
15.338383	0.1	4.234854
15.340050	0.1	4.197466
15.341717	0.1	4.168390
15.343383	0.1	4.147021
15.345050	0.1	4.132846
15.346717	0.1	4.126467
15.348383	0.1	4.127910
15.350050	0.1	4.136120
15.351717	0.1	4.150402
15.353383	0.1	4.170630
15.355050	0.1	4.196540
15.356717	0.1	4.228298
15.358383	0.1	4.267697
15.360050	0.1	4.317504
15.361717	0.1	4.379009
15.363383	0.1	4.451061
15.365050	0.1	4.531308
15.366717	0.1	4.618061
15.368383	0.1	4.711701
15.370050	0.1	4.813443
15.371717	0.1	4.923097
15.373383	0.1	5.040183
15.375050	0.1	5.166139
15.376717	0.1	5.303626
15.378383	0.1	5.454328
15.380050	0.1	5.617864
15.381717	0.1	5.792952
15.383383	0.1	5.979203
15.385050	0.1	6.176694
15.386717	0.1	6.384975
15.388383	0.1	6.604320
15.390050	0.1	6.836387
15.391717	0.1	7.082224
15.393383	0.1	7.341192
15.395050	0.1	7.612575
15.396717	0.1	7.897047
15.398383	0.1	8.196202
15.400050	0.1	8.511017
15.401717	0.1	8.841902
15.403383	0.1	9.190761
15.405050	0.1	9.561381
15.406717	0.1	9.957161
15.408383	0.1	10.379679
15.410050	0.1	10.828963
15.411717	0.1	11.304212
15.413383	0.1	11.804998
15.415050	0.1	12.332164
15.416717	0.1	12.887865
15.418383	0.1	13.474636
15.420050	0.1	14.094235
15.421717	0.1	14.747735
15.423383	0.1	15.436788
15.425050	0.1	16.163937
15.426717	0.1	16.931947
15.428383	0.1	17.743446
15.430050	0.1	18.600398
15.431717	0.1	19.503604
15.433383	0.1	20.453474
15.435050	0.1	21.450957
15.436717	0.1	22.498146
15.438383	0.1	23.597959
15.440050	0.1	24.753222
15.441717	0.1	25.966335
15.443383	0.1	27.239341
15.445050	0.1	28.573438
15.446717	0.1	29.969360
15.448383	0.1	31.428435
15.450050	0.1	32.952605
15.451717	0.1	34.543900
15.453383	0.1	36.204788
15.455050	0.1	37.938729
15.456717	0.1	39.748806
15.458383	0.1	41.635819
15.460050	0.1	43.598982
15.461717	0.1	45.637679
15.463383	0.1	47.752010
15.465050	0.1	49.943668
15.466717	0.1	52.216156
15.468383	0.1	54.572644
15.470050	0.1	57.014413
15.471717	0.1	59.541846
15.473383	0.1	62.155454
15.475050	0.1	64.855842
15.476717	0.1	67.644036
15.478383	0.1	70.522432
15.480050	0.1	73.494087
15.481717	0.1	76.561044
15.483383	0.1	79.725022
15.485050	0.1	82.988613
15.486717	0.1	86.354180
15.488383	0.1	89.822649
15.490050	0.1	93.394527
15.491717	0.1	97.071766
15.493383	0.1	100.858049
15.495050	0.1	104.757743
15.496717	0.1	108.775045
15.498383	0.1	112.913391
15.500050	0.1	117.175556
15.501717	0.1	121.564986
15.503383	0.1	126.087559
15.505050	0.1	130.751566
15.506717	0.1	135.565736
15.508383	0.1	140.537438
15.510050	0.1	145.672155
15.511717	0.1	150.974896
15.513383	0.1	156.452614
15.515050	0.1	162.114841
15.516717	0.1	167.972660
15.518383	0.1	174.037614
15.520050	0.1	180.320819
15.521717	0.1	186.833139
15.523383	0.1	193.586066
15.525050	0.1	200.591162
15.526717	0.1	207.859157
15.528383	0.1	215.400784
15.530050	0.1	223.228606
15.531717	0.1	231.357101
15.533383	0.1	239.799707
15.535050	0.1	248.565390
15.536717	0.1	257.658628
15.538383	0.1	267.082653
15.540050	0.1	276.841149
15.541717	0.1	286.936094
15.543383	0.1	297.364896
15.545050	0.1	308.120265
15.546717	0.1	319.191958
15.548383	0.1	330.567835
15.550050	0.1	342.232953
15.551717	0.1	354.166157
15.553383	0.1	366.338082
15.555050	0.1	378.714414
15.556717	0.1	391.259906
15.558383	0.1	403.937856
15.560050	0.1	416.707769
15.561717	0.1	429.524440
15.563383	0.1	442.337157
15.565050	0.1	455.090441
15.566717	0.1	467.727306
15.568383	0.1	480.190726
15.570050	0.1	492.423168
15.571717	0.1	504.368260
15.573383	0.1	515.972665
15.575050	0.1	527.185244
15.576717	0.1	537.955845
15.578383	0.1	548.236077
15.580050	0.1	557.982130
15.581717	0.1	567.156328
15.583383	0.1	575.725413
15.585050	0.1	583.658652
15.586717	0.1	590.927671
15.588383	0.1	597.507721
15.590050	0.1	603.380493
15.591717	0.1	608.537072
15.593383	0.1	612.977711
15.595050	0.1	616.706429
15.596717	0.1	619.725451
15.598383	0.1	622.036988
15.600050	0.1	623.650528
15.601717	0.1	624.585031
15.603383	0.1	624.862784
15.605050	0.1	624.505715
15.606717	0.1	623.538751
15.608383	0.1	621.990385
15.610050	0.1	619.887636
15.611717	0.1	617.255029
15.613383	0.1	614.119457
15.615050	0.1	610.510829
15.616717	0.1	606.457610
15.618383	0.1	601.987420
15.620050	0.1	597.131299
15.621717	0.1	591.922287
15.623383	0.1	586.389970
15.625050	0.1	580.557217
15.626717	0.1	574.442605
15.628383	0.1	568.066077
15.630050	0.1	561.450045
15.631717	0.1	554.617057
15.633383	0.1	547.589637
15.635050	0.1	540.390071
15.636717	0.1	533.038592
15.638383	0.1	525.551369
15.640050	0.1	517.941183
15.641717	0.1	510.220794
15.643383	0.1	502.403933
15.645050	0.1	494.504408
15.646717	0.1	486.537009
15.648383	0.1	478.516380
15.650050	0.1	470.453594
15.651717	0.1	462.356541
15.653383	0.1	454.232730
15.655050	0.1	446.088650
15.656717	0.1	437.928858
15.658383	0.1	429.759138
15.660050	0.1	421.589264
15.661717	0.1	413.430399
15.663383	0.1	405.291627
15.665050	0.1	397.180855
15.666717	0.1	389.105431
15.668383	0.1	381.068881
15.670050	0.1	373.071013
15.671717	0.1	365.113728
15.673383	0.1	357.203852
15.675050	0.1	349.349962
15.676717	0.1	341.558978
15.678383	0.1	333.835674
15.680050	0.1	326.182521
15.681717	0.1	318.599292
15.683383	0.1	311.085773
15.685050	0.1	303.645707
15.686717	0.1	296.286689
15.688383	0.1	289.017177
15.690050	0.1	281.844670
15.691717	0.1	274.774502
15.693383	0.1	267.808526
15.695050	0.1	260.946583
15.696717	0.1	254.189726
15.698383	0.1	247.539734
15.700050	0.1	240.996117
15.701717	0.1	234.556394
15.703383	0.1	228.219144
15.705050	0.1	221.985514
15.706717	0.1	215.858212
15.708383	0.1	209.840555
15.710050	0.1	203.936571
15.711717	0.1	198.150124
15.713383	0.1	192.483263
15.715050	0.1	186.936320
15.716717	0.1	181.509084
15.718383	0.1	176.201672
15.720050	0.1	171.014448
15.721717	0.1	165.947043
15.723383	0.1	160.998344
15.725050	0.1	156.168123
15.726717	0.1	151.457084
15.728383	0.1	146.864681
15.730050	0.1	142.388716
15.731717	0.1	138.027710
15.733383	0.1	133.781238
15.735050	0.1	129.648624
15.736717	0.1	125.629264
15.738383	0.1	121.723102
15.740050	0.1	117.929191
15.741717	0.1	114.244796
15.743383	0.1	110.666952
15.745050	0.1	107.193585
15.746717	0.1	103.822663
15.748383	0.1	100.552486
15.750050	0.1	97.382404
15.751717	0.1	94.311638
15.753383	0.1	91.338209
15.755050	0.1	88.459887
15.756717	0.1	85.675358
15.758383	0.1	82.983477
15.760050	0.1	80.381613
15.761717	0.1	77.866335
15.763383	0.1	75.435317
15.765050	0.1	73.087234
15.766717	0.1	70.820646
15.768383	0.1	68.634348
15.770050	0.1	66.527347
15.771717	0.1	64.497646
15.773383	0.1	62.541859
15.775050	0.1	60.656196
15.776717	0.1	58.837831
15.778383	0.1	57.085059
15.780050	0.1	55.396338
15.781717	0.1	53.769979
15.783383	0.1	52.204276
15.785050	0.1	50.697047
15.786717	0.1	49.246014
15.788383	0.1	47.849761
15.790050	0.1	46.507241
15.791717	0.1	45.216531
15.793383	0.1	43.974882
15.795050	0.1	42.780000
15.796717	0.1	41.630436
15.798383	0.1	40.524271
15.800050	0.1	39.459048
15.801717	0.1	38.433415
15.803383	0.1	37.446814
15.805050	0.1	36.497288
15.806717	0.1	35.581766
15.808383	0.1	34.698667
15.810050	0.1	33.848537
15.811717	0.1	33.031851
15.813383	0.1	32.247198
15.815050	0.1	31.491723
15.816717	0.1	30.762767
15.818383	0.1	30.058571
15.820050	0.1	29.378422
15.821717	0.1	28.723134
15.823383	0.1	28.094393
15.825050	0.1	27.492996
15.826717	0.1	26.917150
15.828383	0.1	26.362482
15.830050	0.1	25.824890
15.831717	0.1	25.303173
15.833383	0.1	24.798587
15.835050	0.1	24.312637
15.836717	0.1	23.844936
15.838383	0.1	23.393394
15.840050	0.1	22.956650
15.841717	0.1	22.534803
15.843383	0.1	22.127382
15.845050	0.1	21.732752
15.846717	0.1	21.349755
15.848383	0.1	20.978418
15.850050	0.1	20.618914
15.851717	0.1	20.270911
15.853383	0.1	19.933651
15.855050	0.1	19.606147
15.856717	0.1	19.287909
15.858383	0.1	18.979642
15.860050	0.1	18.682270
15.861717	0.1	18.395563
15.863383	0.1	18.118359
15.865050	0.1	17.849370
15.866717	0.1	17.587193
15.868383	0.1	17.330814
15.870050	0.1	17.080158
15.871717	0.1	16.835593
15.873383	0.1	16.597570
15.875050	0.1	16.366928
15.876717	0.1	16.143918
15.878383	0.1	15.926748
15.880050	0.1	15.713065
15.881717	0.1	15.502609
15.883383	0.1	15.296713
15.885050	0.1	15.096357
15.886717	0.1	14.902009
15.888383	0.1	14.714021
15.890050	0.1	14.532246
15.891717	0.1	14.355811
15.893383	0.1	14.183857
15.895050	0.1	14.016093
15.896717	0.1	13.852576
15.898383	0.1	13.693734
15.900050	0.1	13.540788
15.901717	0.1	13.395329
15.903383	0.1	13.257633
15.905050	0.1	13.125306
15.906717	0.1	12.994874
15.908383	0.1	12.864480
15.910050	0.1	12.734123
15.911717	0.1	12.604739
15.913383	0.1	12.477767
15.915050	0.1	12.354702
15.916717	0.1	12.236713
15.918383	0.1	12.124763
15.920050	0.1	12.019752
15.921717	0.1	11.921725
15.923383	0.1	11.829161
15.925050	0.1	11.740010
15.926717	0.1	11.653472
15.928383	0.1	11.569988
15.930050	0.1	11.489638
15.931717	0.1	11.411533
15.933383	0.1	11.334918
15.935050	0.1	11.260528
15.936717	0.1	11.190828
15.938383	0.1	11.128541
15.940050	0.1	11.074319
15.941717	0.1	11.025085
15.943383	0.1	10.975660
15.945050	0.1	10.923198
15.946717	0.1	10.869270
15.948383	0.1	10.817656
15.950050	0.1	10.771821
15.951717	0.1	10.733977
15.953383	0.1	10.703802
15.955050	0.1	10.677935
15.956717	0.1	10.652724
15.958383	0.1	10.627136
15.960050	0.1	10.602428
15.961717	0.1	10.579829
15.963383	0.1	10.559503
15.965050	0.1	10.541365
15.966717	0.1	10.525757
15.968383	0.1	10.513398
15.970050	0.1	10.505142
15.971717	0.1	10.500918
15.973383	0.1	10.499107
15.975050	0.1	10.497603
15.976717	0.1	10.495097
15.978383	0.1	10.491544
15.980050	0.1	10.487572
15.981717	0.1	10.482762
15.983383	0.1	10.475446
15.985050	0.1	10.464913
15.986717	0.1	10.452410
15.988383	0.1	10.439283
15.990050	0.1	10.425784
15.991717	0.1	10.412033
15.993383	0.1	10.398366
15.995050	0.1	10.383916
15.996717	0.1	10.366542
15.998383	0.1	10.345210
16.000050	0.1	10.320880
16.001717	0.1	10.294835
16.003383	0.1	10.267389
16.005050	0.1	10.237424
16.006717	0.1	10.202881
16.008383	0.1	10.162625
16.010050	0.1	10.117251
16.011717	0.1	10.067932
16.013383	0.1	10.015662
16.015050	0.1	9.961524
16.016717	0.1	9.906287
16.018383	0.1	9.850017
16.020050	0.1	9.792894
16.021717	0.1	9.735459
16.023383	0.1	9.677354
16.025050	0.1	9.616669
16.026717	0.1	9.551081
16.028383	0.1	9.479253
16.030050	0.1	9.401427
16.031717	0.1	9.319396
16.033383	0.1	9.235241
16.035050	0.1	9.150221
16.036717	0.1	9.065308
16.038383	0.1	8.981079
16.040050	0.1	8.896468
16.041717	0.1	8.809646
16.043383	0.1	8.720499
16.045050	0.1	8.631079
16.046717	0.1	8.543865
16.048383	0.1	8.459650
16.050050	0.1	8.376976
16.051717	0.1	8.293591
16.053383	0.1	8.208402
16.055050	0.1	8.122027
16.056717	0.1	8.035693
16.058383	0.1	7.949993
16.060050	0.1	7.864833
16.061717	0.1	7.779906
16.063383	0.1	7.695192
16.065050	0.1	7.611318
16.066717	0.1	7.528900
16.068383	0.1	7.447596
16.070050	0.1	7.366370
16.071717	0.1	7.284484
16.073383	0.1	7.202104
16.075050	0.1	7.119975
16.076717	0.1	7.038717
16.078383	0.1	6.958642
16.080050	0.1	6.880015
16.081717	0.1	6.803111
16.083383	0.1	6.728079
16.085050	0.1	6.655022
16.086717	0.1	6.583803
16.088383	0.1	6.514029
16.090050	0.1	6.445837
16.091717	0.1	6.379685
16.093383	0.1	6.315028
16.095050	0.1	6.250567
16.096717	0.1	6.185151
16.098383	0.1	6.117933
16.100050	0.1	6.048894
16.101717	0.1	5.979375
16.103383	0.1	5.911188
16.105050	0.1	5.844710
16.106717	0.1	5.778391
16.108383	0.1	5.710656
16.110050	0.1	5.642585
16.111717	0.1	5.577938
16.113383	0.1	5.519590
16.115050	0.1	5.466817
16.116717	0.1	5.416237
16.118383	0.1	5.365023
16.120050	0.1	5.312883
16.121717	0.1	5.260822
16.123383	0.1	5.208659
16.125050	0.1	5.155080
16.126717	0.1	5.100057
16.128383	0.1	5.046004
16.130050	0.1	4.996108
16.131717	0.1	4.951730
16.133383	0.1	4.911339
16.135050	0.1	4.872042
16.136717	0.1	4.832083
16.138383	0.1	4.791124
16.140050	0.1	4.749224
16.141717	0.1	4.707063
16.143383	0.1	4.666275
16.145050	0.1	4.628738
16.146717	0.1	4.595835
16.148383	0.1	4.567779
16.150050	0.1	4.543173
16.151717	0.1	4.519932
16.153383	0.1	4.496584
16.155050	0.1	4.472560
16.156717	0.1	4.447363
16.158383	0.1	4.420783
16.160050	0.1	4.394180
16.161717	0.1	4.369919
16.163383	0.1	4.349095
16.165050	0.1	4.331074
16.166717	0.1	4.314720
16.168383	0.1	4.298696
16.170050	0.1	4.281229
16.171717	0.1	4.261467
16.173383	0.1	4.240717
16.175050	0.1	4.220898
16.176717	0.1	4.202980
16.178383	0.1	4.187631
16.180050	0.1	4.175464
16.181717	0.1	4.166202
16.183383	0.1	4.158826
16.185050	0.1	4.152143
16.186717	0.1	4.144958
16.188383	0.1	4.136497
16.190050	0.1	4.127230
16.191717	0.1	4.118620
16.193383	0.1	4.111691
16.195050	0.1	4.106397
16.196717	0.1	4.102448
16.198383	0.1	4.100134
16.200050	0.1	4.100143
16.201717	0.1	4.102257
16.203383	0.1	4.105130
16.205050	0.1	4.108357
16.206717	0.1	4.113181
16.208383	0.1	4.120548
16.210050	0.1	4.130187
16.211717	0.1	4.140874
16.213383	0.1	4.151012
16.215050	0.1	4.159939
16.216717	0.1	4.167953
16.218383	0.1	4.175147
16.220050	0.1	4.181559
16.221717	0.1	4.187776
16.223383	0.1	4.194477
16.225050	0.1	4.201462
16.226717	0.1	4.207701
16.228383	0.1	4.212982
16.230050	0.1	4.218877
16.231717	0.1	4.226891
16.233383	0.1	4.236824
16.235050	0.1	4.248284
16.236717	0.1	4.261709
16.238383	0.1	4.276806
16.240050	0.1	4.292037
16.241717	0.1	4.305807
16.243383	0.1	4.317304
16.245050	0.1	4.326310
16.246717	0.1	4.332610
16.248383	0.1	4.336922
16.250050	0.1	4.341956
16.251717	0.1	4.350487
16.253383	0.1	4.362944
16.255050	0.1	4.377621
16.256717	0.1	4.391703
16.258383	0.1	4.402497
16.260050	0.1	4.409445
16.261717	0.1	4.414544
16.263383	0.1	4.420052
16.265050	0.1	4.426464
16.266717	0.1	4.432458
16.268383	0.1	4.435973
16.270050	0.1	4.436001
16.271717	0.1	4.433435
16.273383	0.1	4.429976
16.275050	0.1	4.427079
16.276717	0.1	4.425906
16.278383	0.1	4.426758
16.280050	0.1	4.428616
16.281717	0.1	4.429794
16.283383	0.1	4.428700
16.285050	0.1	4.424411
16.286717	0.1	4.417286
16.288383	0.1	4.408616
16.290050	0.1	4.399512
16.291717	0.1	4.390883
16.293383	0.1	4.383498
16.295050	0.1	4.377528
16.296717	0.1	4.372597
16.298383	0.1	4.367945
16.300050	0.1	4.362348
16.301717	0.1	4.354687
16.303383	0.1	4.344531
16.305050	0.1	4.332131
16.306717	0.1	4.318408
16.308383	0.1	4.304731
16.310050	0.1	4.292037
16.311717	0.1	4.280233
16.313383	0.1	4.268331
16.315050	0.1	4.255571
16.316717	0.1	4.242673
16.318383	0.1	4.231390
16.320050	0.1	4.222635
16.321717	0.1	4.215389
16.323383	0.1	4.207338
16.325050	0.1	4.196763
16.326717	0.1	4.183827
16.328383	0.1	4.169783
16.330050	0.1	4.155259
16.331717	0.1	4.139752
16.333383	0.1	4.122700
16.335050	0.1	4.104637
16.336717	0.1	4.087463
16.338383	0.1	4.073149
16.340050	0.1	4.061642
16.341717	0.1	4.050857
16.343383	0.1	4.038820
16.345050	0.1	4.025223
16.346717	0.1	4.011090
16.348383	0.1	3.997679
16.350050	0.1	3.986126
16.351717	0.1	3.976640
16.353383	0.1	3.968077
16.355050	0.1	3.959020
16.356717	0.1	3.948654
16.358383	0.1	3.936780
16.360050	0.1	3.924044
16.361717	0.1	3.911215
16.363383	0.1	3.898065
16.365050	0.1	3.883876
16.366717	0.1	3.868253
16.368383	0.1	3.851219
16.370050	0.1	3.833729
16.371717	0.1	3.817817
16.373383	0.1	3.805109
16.375050	0.1	3.795866
16.376717	0.1	3.789789
16.378383	0.1	3.785621
16.380050	0.1	3.780569
16.381717	0.1	3.772397
16.383383	0.1	3.761635
16.385050	0.1	3.750571
16.386717	0.1	3.741100
16.388383	0.1	3.733868
16.390050	0.1	3.728294
16.391717	0.1	3.722846
16.393383	0.1	3.716014
16.395050	0.1	3.707632
16.396717	0.1	3.698803
16.398383	0.1	3.690613
16.400050	0.1	3.683870
16.401717	0.1	3.679404
16.403383	0.1	3.677448
16.405050	0.1	3.677323
16.406717	0.1	3.677886
16.408383	0.1	3.678012
16.410050	0.1	3.677211
16.411717	0.1	3.675655
16.413383	0.1	3.673350
16.415050	0.1	3.669779
16.416717	0.1	3.664698
16.418383	0.1	3.658785
16.420050	0.1	3.653434
16.421717	0.1	3.650095
16.423383	0.1	3.649239
16.425050	0.1	3.650333
16.426717	0.1	3.653155
16.428383	0.1	3.658249
16.430050	0.1	3.665793
16.431717	0.1	3.674929
16.433383	0.1	3.684228
16.435050	0.1	3.691902
16.436717	0.1	3.696447
16.438383	0.1	3.697909
16.440050	0.1	3.697742
16.441717	0.1	3.697323
16.443383	0.1	3.697281
16.445050	0.1	3.698263
16.446717	0.1	3.701574
16.448383	0.1	3.708825
16.450050	0.1	3.720797
16.451717	0.1	3.736112
16.453383	0.1	3.751121
16.455050	0.1	3.762161
16.456717	0.1	3.768248
16.458383	0.1	3.771181
16.460050	0.1	3.773156
16.461717	0.1	3.775358
16.463383	0.1	3.778688
16.465050	0.1	3.784257
16.466717	0.1	3.793221
16.468383	0.1	3.806232
16.470050	0.1	3.822362
16.471717	0.1	3.839089
16.473383	0.1	3.854106
16.475050	0.1	3.866740
16.476717	0.1	3.877743
16.478383	0.1	3.888491
16.480050	0.1	3.900277
16.481717	0.1	3.913017
16.483383	0.1	3.924803
16.485050	0.1	3.934051
16.486717	0.1	3.941259
16.488383	0.1	3.947862
16.490050	0.1	3.955015
16.491717	0.1	3.963937
16.493383	0.1	3.975881
16.495050	0.1	3.991062
16.496717	0.1	4.007779
16.498383	0.1	4.023644
16.500050	0.1	4.037949
16.501717	0.1	4.051593
16.503383	0.1	4.065540
16.505050	0.1	4.080641
16.506717	0.1	4.097722
16.508383	0.1	4.116399
16.510050	0.1	4.134900
16.511717	0.1	4.152101
16.513383	0.1	4.168875
16.515050	0.1	4.186612
16.516717	0.1	4.205639
16.518383	0.1	4.225480
16.520050	0.1	4.245499
16.521717	0.1	4.265206
16.523383	0.1	4.284442
16.525050	0.1	4.302985
16.526717	0.1	4.320503
16.528383	0.1	4.337416
16.530050	0.1	4.354711
16.531717	0.1	4.372592
16.533383	0.1	4.390501
16.535050	0.1	4.408429
16.536717	0.1	4.427033
16.538383	0.1	4.446777
16.540050	0.1	4.467764
16.541717	0.1	4.489776
16.543383	0.1	4.512155
16.545050	0.1	4.534530
16.546717	0.1	4.557474
16.548383	0.1	4.582149
16.550050	0.1	4.609250
16.551717	0.1	4.637809
16.553383	0.1	4.665293
16.555050	0.1	4.690071
16.556717	0.1	4.713517
16.558383	0.1	4.738471
16.560050	0.1	4.766341
16.561717	0.1	4.796181
16.563383	0.1	4.825983
16.565050	0.1	4.855110
16.566717	0.1	4.884931
16.568383	0.1	4.916764
16.570050	0.1	4.950524
16.571717	0.1	4.985426
16.573383	0.1	5.020793
16.575050	0.1	5.056313
16.576717	0.1	5.091704
16.578383	0.1	5.126656
16.580050	0.1	5.161506
16.581717	0.1	5.197241
16.583383	0.1	5.234694
16.585050	0.1	5.274015
16.586717	0.1	5.315128
16.588383	0.1	5.358313
16.590050	0.1	5.403706
16.591717	0.1	5.450472
16.593383	0.1	5.497183
16.595050	0.1	5.542757
16.596717	0.1	5.587381
16.598383	0.1	5.632583
16.600050	0.1	5.679950
16.601717	0.1	5.729967
16.603383	0.1	5.782293
16.605050	0.1	5.836147
16.606717	0.1	5.890601
16.608383	0.1	5.945163
16.610050	0.1	5.999724
16.611717	0.1	6.054435
16.613383	0.1	6.109816
16.615050	0.1	6.165975
16.616717	0.1	6.222394
16.618383	0.1	6.279447
16.620050	0.1	6.338637
16.621717	0.1	6.400761
16.623383	0.1	6.464752
16.625050	0.1	6.528492
16.626717	0.1	6.590723
16.628383	0.1	6.652279
16.630050	0.1	6.714850
16.631717	0.1	6.778389
16.633383	0.1	6.841011
16.635050	0.1	6.901566
16.636717	0.1	6.960360
16.638383	0.1	7.017967
16.640050	0.1	7.074540
16.641717	0.1	7.129386
16.643383	0.1	7.181466
16.645050	0.1	7.230751
16.646717	0.1	7.277778
16.648383	0.1	7.322314
16.650050	0.1	7.363735
16.651717	0.1	7.401863
16.653383	0.1	7.436839
16.655050	0.1	7.468280
16.656717	0.1	7.494846
16.658383	0.1	7.515075
16.660050	0.1	7.529021
16.661717	0.1	7.539117
16.663383	0.1	7.548430
16.665050	0.1	7.558116
16.666717	0.1	7.566488
16.668383	0.1	7.569948
16.670050	0.1	7.565590
16.671717	0.1	7.553408
16.673383	0.1	7.535564
16.675050	0.1	7.514581
16.676717	0.1	7.492700
16.678383	0.1	7.471070
16.680050	0.1	7.449095
16.681717	0.1	7.424960
16.683383	0.1	7.396839
16.685050	0.1	7.364149
16.686717	0.1	7.328033
16.688383	0.1	7.290570
16.690050	0.1	7.253042
16.691717	0.1	7.214937
16.693383	0.1	7.175100
16.695050	0.1	7.133093
16.696717	0.1	7.089055
16.698383	0.1	7.043588
16.700050	0.1	6.997883
16.701717	0.1	6.952812
16.703383	0.1	6.908332
16.705050	0.1	6.864485
16.706717	0.1	6.821593
16.708383	0.1	6.779432
16.710050	0.1	6.737481
16.711717	0.1	6.695874
16.713383	0.1	6.655832
16.715050	0.1	6.619440
16.716717	0.1	6.587957
16.718383	0.1	6.559980
16.720050	0.1	6.532487
16.721717	0.1	6.503197
16.723383	0.1	6.471234
16.725050	0.1	6.437106
16.726717	0.1	6.402368
16.728383	0.1	6.368714
16.730050	0.1	6.337948
16.731717	0.1	6.311927
16.733383	0.1	6.291140
16.735050	0.1	6.274069
16.736717	0.1	6.258748
16.738383	0.1	6.244471
16.740050	0.1	6.231521
16.741717	0.1	6.219847
16.743383	0.1	6.208560
16.745050	0.1	6.196918
16.746717	0.1	6.185365
16.748383	0.1	6.174846
16.750050	0.1	6.165276
16.751717	0.1	6.155660
16.753383	0.1	6.145798
16.755050	0.1	6.136713
16.756717	0.1	6.129509
16.758383	0.1	6.124876
16.760050	0.1	6.122608
16.761717	0.1	6.121551
16.763383	0.1	6.120936
16.765050	0.1	6.121015
16.766717	0.1	6.121947
16.768383	0.1	6.122799
16.770050	0.1	6.122096
16.771717	0.1	6.119278
16.773383	0.1	6.115250
16.775050	0.1	6.111418
16.776717	0.1	6.108149
16.778383	0.1	6.104657
16.780050	0.1	6.100643
16.781717	0.1	6.097541
16.783383	0.1	6.097308
16.785050	0.1	6.100372
16.786717	0.1	6.105253
16.788383	0.1	6.109551
16.790050	0.1	6.111111
16.791717	0.1	6.109192
16.793383	0.1	6.105043
16.795050	0.1	6.101192
16.796717	0.1	6.099679
16.798383	0.1	6.100838
16.800050	0.1	6.103534
16.801717	0.1	6.106771
16.803383	0.1	6.110370
16.805050	0.1	6.113346
16.806717	0.1	6.113998
16.808383	0.1	6.112293
16.810050	0.1	6.109639
16.811717	0.1	6.106738
16.813383	0.1	6.103427
16.815050	0.1	6.099660
16.816717	0.1	6.096191
16.818383	0.1	6.094426
16.820050	0.1	6.095190
16.821717	0.1	6.097895
16.823383	0.1	6.101099
16.825050	0.1	6.103115
16.826717	0.1	6.101951
16.828383	0.1	6.096032
16.830050	0.1	6.086105
16.831717	0.1	6.075627
16.833383	0.1	6.068032
16.835050	0.1	6.064079
16.836717	0.1	6.062579
16.838383	0.1	6.061932
16.840050	0.1	6.060400
16.841717	0.1	6.056787
16.843383	0.1	6.051408
16.845050	0.1	6.045410
16.846717	0.1	6.039636
16.848383	0.1	6.034616
16.850050	0.1	6.030705
16.851717	0.1	6.027329
16.853383	0.1	6.023166
16.855050	0.1	6.017601
16.856717	0.1	6.011049
16.858383	0.1	6.003887
16.860050	0.1	5.996521
16.861717	0.1	5.989838
16.863383	0.1	5.984302
16.865050	0.1	5.979440
16.866717	0.1	5.974630
16.868383	0.1	5.969256
16.870050	0.1	5.962709
16.871717	0.1	5.954998
16.873383	0.1	5.946979
16.875050	0.1	5.939966
16.876717	0.1	5.934797
16.878383	0.1	5.930662
16.880050	0.1	5.926033
16.881717	0.1	5.920371
16.883383	0.1	5.913577
16.885050	0.1	5.905088
16.886717	0.1	5.894839
16.888383	0.1	5.883528
16.890050	0.1	5.871840
16.891717	0.1	5.860906
16.893383	0.1	5.852212
16.895050	0.1	5.846294
16.896717	0.1	5.842415
16.898383	0.1	5.839076
16.900050	0.1	5.834620
16.901717	0.1	5.828091
16.903383	0.1	5.820086
16.905050	0.1	5.812286
16.906717	0.1	5.805446
16.908383	0.1	5.798400
16.910050	0.1	5.789818
16.911717	0.1	5.779853
16.913383	0.1	5.769734
16.915050	0.1	5.760780
16.916717	0.1	5.753585
16.918383	0.1	5.747718
16.920050	0.1	5.742540
16.921717	0.1	5.737236
16.923383	0.1	5.730302
16.925050	0.1	5.720998
16.926717	0.1	5.710931
16.928383	0.1	5.702535
16.930050	0.1	5.696979
16.931717	0.1	5.693948
16.933383	0.1	5.691922
16.935050	0.1	5.689044
16.936717	0.1	5.684448
16.938383	0.1	5.678469
16.940050	0.1	5.671857
16.941717	0.1	5.665375
16.943383	0.1	5.659251
16.945050	0.1	5.652257
16.946717	0.1	5.642571
16.948383	0.1	5.630110
16.950050	0.1	5.616765
16.951717	0.1	5.604769
16.953383	0.1	5.595246
16.955050	0.1	5.587563
16.956717	0.1	5.579661
16.958383	0.1	5.569635
16.960050	0.1	5.557230
16.961717	0.1	5.543660
16.963383	0.1	5.530105
16.965050	0.1	5.516727
16.966717	0.1	5.503497
16.968383	0.1	5.491171
16.970050	0.1	5.480219
16.971717	0.1	5.469266
16.973383	0.1	5.456391
16.975050	0.1	5.441783
16.976717	0.1	5.427673
16.978383	0.1	5.415478
16.980050	0.1	5.404376
16.981717	0.1	5.392972
16.983383	0.1	5.381098
16.985050	0.1	5.369708
16.986717	0.1	5.359715
16.988383	0.1	5.350849
16.990050	0.1	5.341605
16.991717	0.1	5.330485
16.993383	0.1	5.316888
16.995050	0.1	5.301274
16.996717	0.1	5.284846
16.998383	0.1	5.268417
17.000050	0.1	5.251653
17.001717	0.1	5.234140
17.003383	0.1	5.216459
17.005050	0.1	5.199034
17.006717	0.1	5.180803
17.008383	0.1	5.160337
17.010050	0.1	5.137967
17.011717	0.1	5.115657
17.013383	0.1	5.095061
17.015050	0.1	5.075973
17.016717	0.1	5.056565
17.018383	0.1	5.035596
17.020050	0.1	5.014180
17.021717	0.1	4.994283
17.023383	0.1	4.976005
17.025050	0.1	4.957542
17.026717	0.1	4.937896
17.028383	0.1	4.917705
17.030050	0.1	4.897467
17.031717	0.1	4.877057
17.033383	0.1	4.856712
17.035050	0.1	4.836954
17.036717	0.1	4.818072
17.038383	0.1	4.800046
17.040050	0.1	4.782272
17.041717	0.1	4.763603
17.043383	0.1	4.743515
17.045050	0.1	4.722923
17.046717	0.1	4.702825
17.048383	0.1	4.682732
17.050050	0.1	4.661260
17.051717	0.1	4.637796
17.053383	0.1	4.613730
17.055050	0.1	4.591183
17.056717	0.1	4.570093
17.058383	0.1	4.548766
17.060050	0.1	4.526740
17.061717	0.1	4.504351
17.063383	0.1	4.481301
17.065050	0.1	4.457659
17.066717	0.1	4.434087
17.068383	0.1	4.411018
17.070050	0.1	4.388751
17.071717	0.1	4.367284
17.073383	0.1	4.346003
17.075050	0.1	4.324345
17.076717	0.1	4.302189
17.078383	0.1	4.279530
17.080050	0.1	4.256554
17.081717	0.1	4.234165
17.083383	0.1	4.213923
17.085050	0.1	4.197191
17.086717	0.1	4.184218
17.088383	0.1	4.173936
17.090050	0.1	4.164306
17.091717	0.1	4.153438
17.093383	0.1	4.140460
17.095050	0.1	4.124641
17.096717	0.1	4.104874
17.098383	0.1	4.081288
17.100050	0.1	4.056445
17.101717	0.1	4.033889
17.103383	0.1	4.016124
17.105050	0.1	4.003868
17.106717	0.1	3.995923
17.108383	0.1	3.989418
17.110050	0.1	3.981469
17.111717	0.1	3.970889
17.113383	0.1	3.957725
17.115050	0.1	3.942307
17.116717	0.1	3.925683
17.118383	0.1	3.909683
17.120050	0.1	3.895778
17.121717	0.1	3.884207
17.123383	0.1	3.873855
17.125050	0.1	3.863093
17.126717	0.1	3.851592
17.128383	0.1	3.841361
17.130050	0.1	3.834786
17.131717	0.1	3.831605
17.133383	0.1	3.829561
17.135050	0.1	3.827722
17.136717	0.1	3.827084
17.138383	0.1	3.828644
17.140050	0.1	3.832383
17.141717	0.1	3.837612
17.143383	0.1	3.843294
17.145050	0.1	3.848411
17.146717	0.1	3.852840
17.148383	0.1	3.857617
17.150050	0.1	3.863964
17.151717	0.1	3.872900
17.153383	0.1	3.885338
17.155050	0.1	3.901958
17.156717	0.1	3.922535
17.158383	0.1	3.945045
17.160050	0.1	3.966810
17.161717	0.1	3.987071
17.163383	0.1	4.007285
17.165050	0.1	4.029367
17.166717	0.1	4.054713
17.168383	0.1	4.084199
17.170050	0.1	4.118271
17.171717	0.1	4.156879
17.173383	0.1	4.199501
17.175050	0.1	4.245038
17.176717	0.1	4.292144
17.178383	0.1	4.340694
17.180050	0.1	4.391912
17.181717	0.1	4.446297
17.183383	0.1	4.503056
17.185050	0.1	4.562112
17.186717	0.1	4.624594
17.188383	0.1	4.691198
17.190050	0.1	4.761657
17.191717	0.1	4.835594
17.193383	0.1	4.913160
17.195050	0.1	4.995447
17.196717	0.1	5.084537
17.198383	0.1	5.182135
17.200050	0.1	5.288059
17.201717	0.1	5.400926
17.203383	0.1	5.519786
17.205050	0.1	5.644406
17.206717	0.1	5.774600
17.208383	0.1	5.910294
17.210050	0.1	6.051669
17.211717	0.1	6.198497
17.213383	0.1	6.350614
17.215050	0.1	6.509149
17.216717	0.1	6.675776
17.218383	0.1	6.851028
17.220050	0.1	7.034489
17.221717	0.1	7.226453
17.223383	0.1	7.428275
17.225050	0.1	7.640868
17.226717	0.1	7.863333
17.228383	0.1	8.093272
17.230050	0.1	8.328566
17.231717	0.1	8.569458
17.233383	0.1	8.818619
17.235050	0.1	9.079021
17.236717	0.1	9.352397
17.238383	0.1	9.638793
17.240050	0.1	9.936248
17.241717	0.1	10.242122
17.243383	0.1	10.555657
17.245050	0.1	10.878216
17.246717	0.1	11.211392
17.248383	0.1	11.555799
17.250050	0.1	11.910866
17.251717	0.1	12.275586
17.253383	0.1	12.649861
17.255050	0.1	13.034740
17.256717	0.1	13.431972
17.258383	0.1	13.843658
17.260050	0.1	14.271066
17.261717	0.1	14.713313
17.263383	0.1	15.168148
17.265050	0.1	15.634215
17.266717	0.1	16.111638
17.268383	0.1	16.600559
17.270050	0.1	17.100303
17.271717	0.1	17.609918
17.273383	0.1	18.129037
17.275050	0.1	18.659108
17.276717	0.1	19.203471
17.278383	0.1	19.765073
17.280050	0.1	20.345049
17.281717	0.1	20.943945
17.283383	0.1	21.562269
17.285050	0.1	22.199522
17.286717	0.1	22.854204
17.288383	0.1	23.524635
17.290050	0.1	24.209772
17.291717	0.1	24.910048
17.293383	0.1	25.627147
17.295050	0.1	26.362981
17.296717	0.1	27.119666
17.298383	0.1	27.899374
17.300050	0.1	28.703492
17.301717	0.1	29.532798
17.303383	0.1	30.387798
17.305050	0.1	31.268247
17.306717	0.1	32.173037
17.308383	0.1	33.101267
17.310050	0.1	34.053479
17.311717	0.1	35.031410
17.313383	0.1	36.036815
17.315050	0.1	37.071328
17.316717	0.1	38.136845
17.318383	0.1	39.234618
17.320050	0.1	40.364917
17.321717	0.1	41.527934
17.323383	0.1	42.724130
17.325050	0.1	43.953834
17.326717	0.1	45.216954
17.328383	0.1	46.512759
17.330050	0.1	47.839549
17.331717	0.1	49.194787
17.333383	0.1	50.576483
17.335050	0.1	51.984498
17.336717	0.1	53.419969
17.338383	0.1	54.883491
17.340050	0.1	56.374073
17.341717	0.1	57.889773
17.343383	0.1	59.428969
17.345050	0.1	60.990457
17.346717	0.1	62.572146
17.348383	0.1	64.170458
17.350050	0.1	65.780948
17.351717	0.1	67.398814
17.353383	0.1	69.019510
17.355050	0.1	70.640147
17.356717	0.1	72.259880
17.358383	0.1	73.877522
17.360050	0.1	75.489157
17.361717	0.1	77.088969
17.363383	0.1	78.671435
17.365050	0.1	80.231931
17.366717	0.1	81.766006
17.368383	0.1	83.268504
17.370050	0.1	84.734112
17.371717	0.1	86.158980
17.373383	0.1	87.540746
17.375050	0.1	88.877254
17.376717	0.1	90.165595
17.378383	0.1	91.401273
17.380050	0.1	92.578223
17.381717	0.1	93.690734
17.383383	0.1	94.734491
17.385050	0.1	95.705730
17.386717	0.1	96.601751
17.388383	0.1	97.421557
17.390050	0.1	98.164156
17.391717	0.1	98.828063
17.393383	0.1	99.412832
17.395050	0.1	99.918153
17.396717	0.1	100.341854
17.398383	0.1	100.681051
17.400050	0.1	100.934184
17.401717	0.1	101.100626
17.403383	0.1	101.179998
17.405050	0.1	101.172659
17.406717	0.1	101.079960
17.408383	0.1	100.903576
17.410050	0.1	100.645009
17.411717	0.1	100.305565
17.413383	0.1	99.886428
17.415050	0.1	99.389046
17.416717	0.1	98.815360
17.418383	0.1	98.167700
17.420050	0.1	97.448700
17.421717	0.1	96.660694
17.423383	0.1	95.804618
17.425050	0.1	94.880420
17.426717	0.1	93.889134
17.428383	0.1	92.834495
17.430050	0.1	91.723031
17.431717	0.1	90.562115
17.433383	0.1	89.356718
17.435050	0.1	88.108708
17.436717	0.1	86.819078
17.438383	0.1	85.489201
17.440050	0.1	84.120953
17.441717	0.1	82.717082
17.443383	0.1	81.281145
17.445050	0.1	79.816622
17.446717	0.1	78.326934
17.448383	0.1	76.815845
17.450050	0.1	75.286417
17.451717	0.1	73.740962
17.453383	0.1	72.182464
17.455050	0.1	70.615406
17.456717	0.1	69.045201
17.458383	0.1	67.476560
17.460050	0.1	65.912022
17.461717	0.1	64.352024
17.463383	0.1	62.796553
17.465050	0.1	61.246818
17.466717	0.1	59.705121
17.468383	0.1	58.173789
17.470050	0.1	56.655183
17.471717	0.1	55.152387
17.473383	0.1	53.669009
17.475050	0.1	52.207615
17.476717	0.1	50.768731
17.478383	0.1	49.352385
17.480050	0.1	47.960598
17.481717	0.1	46.596499
17.483383	0.1	45.260983
17.485050	0.1	43.952144
17.486717	0.1	42.667878
17.488383	0.1	41.408138
17.490050	0.1	40.175174
17.491717	0.1	38.971915
17.493383	0.1	37.800251
17.495050	0.1	36.661229
17.496717	0.1	35.555591
17.498383	0.1	34.483243
17.500050	0.1	33.442867
17.501717	0.1	32.432908
17.503383	0.1	31.452426
17.505050	0.1	30.500679
17.506717	0.1	29.576323
17.508383	0.1	28.677783
17.510050	0.1	27.804757
17.511717	0.1	26.958706
17.513383	0.1	26.141470
17.515050	0.1	25.353185
17.516717	0.1	24.592201
17.518383	0.1	23.857323
17.520050	0.1	23.149028
17.521717	0.1	22.467803
17.523383	0.1	21.812017
17.525050	0.1	21.178429
17.526717	0.1	20.564101
17.528383	0.1	19.967402
17.530050	0.1	19.388702
17.531717	0.1	18.829964
17.533383	0.1	18.292526
17.535050	0.1	17.776075
17.536717	0.1	17.279647
17.538383	0.1	16.802559
17.540050	0.1	16.344753
17.541717	0.1	15.905770
17.543383	0.1	15.483098
17.545050	0.1	15.073232
17.546717	0.1	14.674389
17.548383	0.1	14.287215
17.550050	0.1	13.913675
17.551717	0.1	13.555451
17.553383	0.1	13.212538
17.555050	0.1	12.883618
17.556717	0.1	12.567737
17.558383	0.1	12.264512
17.560050	0.1	11.973353
17.561717	0.1	11.693509
17.563383	0.1	11.423808
17.565050	0.1	11.162674
17.566717	0.1	10.909620
17.568383	0.1	10.665404
17.570050	0.1	10.430710
17.571717	0.1	10.206047
17.573383	0.1	9.992081
17.575050	0.1	9.789271
17.576717	0.1	9.597354
17.578383	0.1	9.414563
17.580050	0.1	9.237803
17.581717	0.1	9.064619
17.583383	0.1	8.894680
17.585050	0.1	8.728867
17.586717	0.1	8.568298
17.588383	0.1	8.413885
17.590050	0.1	8.265851
17.591717	0.1	8.124178
17.593383	0.1	7.989598
17.595050	0.1	7.862602
17.596717	0.1	7.741926
17.598383	0.1	7.625651
17.600050	0.1	7.512728
17.601717	0.1	7.402333
17.603383	0.1	7.293290
17.605050	0.1	7.185498
17.606717	0.1	7.080608
17.608383	0.1	6.980305
17.610050	0.1	6.884462
17.611717	0.1	6.791432
17.613383	0.1	6.699781
17.615050	0.1	6.609559
17.616717	0.1	6.521796
17.618383	0.1	6.437111
17.620050	0.1	6.355462
17.621717	0.1	6.276709
17.623383	0.1	6.200955
17.625050	0.1	6.128782
17.626717	0.1	6.060610
17.628383	0.1	5.995375
17.630050	0.1	5.931202
17.631717	0.1	5.867896
17.633383	0.1	5.806610
17.635050	0.1	5.747625
17.636717	0.1	5.690455
17.638383	0.1	5.634781
17.640050	0.1	5.579866
17.641717	0.1	5.524922
17.643383	0.1	5.470579
17.645050	0.1	5.418365
17.646717	0.1	5.368637
17.648383	0.1	5.320162
17.650050	0.1	5.271551
17.651717	0.1	5.222852
17.653383	0.1	5.175769
17.655050	0.1	5.132235
17.656717	0.1	5.092551
17.658383	0.1	5.055177
17.660050	0.1	5.018306
17.661717	0.1	4.981393
17.663383	0.1	4.944657
17.665050	0.1	4.907739
17.666717	0.1	4.869937
17.668383	0.1	4.831180
17.670050	0.1	4.792176
17.671717	0.1	4.754420
17.673383	0.1	4.719631
17.675050	0.1	4.688501
17.676717	0.1	4.660576
17.678383	0.1	4.634704
17.680050	0.1	4.609427
17.681717	0.1	4.583662
17.683383	0.1	4.556952
17.685050	0.1	4.529087
17.686717	0.1	4.500016
17.688383	0.1	4.470511
17.690050	0.1	4.442683
17.691717	0.1	4.418474
17.693383	0.1	4.397775
17.695050	0.1	4.379298
17.696717	0.1	4.362464
17.698383	0.1	4.347125
17.700050	0.1	4.332722
17.701717	0.1	4.318524
17.703383	0.1	4.303688
17.705050	0.1	4.287418
17.706717	0.1	4.269890
17.708383	0.1	4.252703
17.710050	0.1	4.237550
17.711717	0.1	4.224707
17.713383	0.1	4.213206
17.715050	0.1	4.201997
17.716717	0.1	4.190453
17.718383	0.1	4.178374
17.720050	0.1	4.166057
17.721717	0.1	4.153866
17.723383	0.1	4.141731
17.725050	0.1	4.129675
17.726717	0.1	4.117754
17.728383	0.1	4.105703
17.730050	0.1	4.093410
17.731717	0.1	4.080883
17.733383	0.1	4.067933
17.735050	0.1	4.054662
17.736717	0.1	4.041451
17.738383	0.1	4.028426
17.740050	0.1	4.015709
17.741717	0.1	4.003565
17.743383	0.1	3.991793
17.745050	0.1	3.979453
17.746717	0.1	3.965250
17.748383	0.1	3.948053
17.750050	0.1	3.927695
17.751717	0.1	3.905697
17.753383	0.1	3.884472
17.755050	0.1	3.865645
17.756717	0.1	3.849277
17.758383	0.1	3.833934
17.760050	0.1	3.817445
17.761717	0.1	3.798171
17.763383	0.1	3.775926
17.765050	0.1	3.751763
17.766717	0.1	3.726892
17.768383	0.1	3.702287
17.770050	0.1	3.678761
17.771717	0.1	3.655893
17.773383	0.1	3.631706
17.775050	0.1	3.604908
17.776717	0.1	3.576591
17.778383	0.1	3.548721
17.780050	0.1	3.521978
17.781717	0.1	3.496148
17.783383	0.1	3.471575
17.785050	0.1	3.448604
17.786717	0.1	3.426475
17.788383	0.1	3.404035
17.790050	0.1	3.380748
17.791717	0.1	3.356789
17.793383	0.1	3.332570
17.795050	0.1	3.308128
17.796717	0.1	3.282838
17.798383	0.1	3.255801
17.800050	0.1	3.227000
17.801717	0.1	3.198273
17.803383	0.1	3.172434
17.805050	0.1	3.150930
17.806717	0.1	3.132825
17.808383	0.1	3.116014
17.810050	0.1	3.098808
17.811717	0.1	3.080433
17.813383	0.1	3.060941
17.815050	0.1	3.041015
17.816717	0.1	3.021462
17.818383	0.1	3.002286
17.820050	0.1	2.983031
17.821717	0.1	2.964213
17.823383	0.1	2.946872
17.825050	0.1	2.931124
17.826717	0.1	2.916246
17.828383	0.1	2.901289
17.830050	0.1	2.885554
17.831717	0.1	2.869465
17.833383	0.1	2.854499
17.835050	0.1	2.841838
17.836717	0.1	2.831263
17.838383	0.1	2.821833
17.840050	0.1	2.812962
17.841717	0.1	2.803924
17.843383	0.1	2.793930
17.845050	0.1	2.783141
17.846717	0.1	2.772287
17.848383	0.1	2.761683
17.850050	0.1	2.751900
17.851717	0.1	2.744757
17.853383	0.1	2.742200
17.855050	0.1	2.743690
17.856717	0.1	2.746107
17.858383	0.1	2.746875
17.860050	0.1	2.745702
17.861717	0.1	2.743332
17.863383	0.1	2.740622
17.865050	0.1	2.738498
17.866717	0.1	2.737558
17.868383	0.1	2.738205
17.870050	0.1	2.740920
17.871717	0.1	2.745707
17.873383	0.1	2.751914
17.875050	0.1	2.758359
17.876717	0.1	2.763704
17.878383	0.1	2.767304
17.880050	0.1	2.769367
17.881717	0.1	2.770256
17.883383	0.1	2.770452
17.885050	0.1	2.771467
17.886717	0.1	2.775402
17.888383	0.1	2.782471
17.890050	0.1	2.790466
17.891717	0.1	2.797269
17.893383	0.1	2.802829
17.895050	0.1	2.808711
17.896717	0.1	2.816636
17.898383	0.1	2.827076
17.900050	0.1	2.839472
17.901717	0.1	2.853833
17.903383	0.1	2.870406
17.905050	0.1	2.887817
17.906717	0.1	2.903920
17.908383	0.1	2.918285
17.910050	0.1	2.931966
17.911717	0.1	2.945717
17.913383	0.1	2.960172
17.915050	0.1	2.976074
17.916717	0.1	2.993341
17.918383	0.1	3.011473
17.920050	0.1	3.030282
17.921717	0.1	3.048750
17.923383	0.1	3.065113
17.925050	0.1	3.079581
17.926717	0.1	3.095232
17.928383	0.1	3.115516
17.930050	0.1	3.141020
17.931717	0.1	3.168555
17.933383	0.1	3.194185
17.935050	0.1	3.216714
17.936717	0.1	3.237664
17.938383	0.1	3.259541
17.940050	0.1	3.284225
17.941717	0.1	3.311448
17.943383	0.1	3.339443
17.945050	0.1	3.367420
17.946717	0.1	3.395616
17.948383	0.1	3.423705
17.950050	0.1	3.450620
17.951717	0.1	3.475468
17.953383	0.1	3.498220
17.955050	0.1	3.520129
17.956717	0.1	3.543184
17.958383	0.1	3.568851
17.960050	0.1	3.597280
17.961717	0.1	3.627264
17.963383	0.1	3.657225
17.965050	0.1	3.686477
17.966717	0.1	3.714957
17.968383	0.1	3.742790
17.970050	0.1	3.770385
17.971717	0.1	3.797463
17.973383	0.1	3.822637
17.975050	0.1	3.844970
17.976717	0.1	3.864532
17.978383	0.1	3.881454
17.980050	0.1	3.895401
17.981717	0.1	3.906055
17.983383	0.1	3.913436
17.985050	0.1	3.918004
17.986717	0.1	3.921078
17.988383	0.1	3.924370
17.990050	0.1	3.928421
17.991717	0.1	3.931965
17.993383	0.1	3.932957
17.995050	0.1	3.930056
17.996717	0.1	3.923415
17.998383	0.1	3.914372
18.000050	0.1	3.904519
18.001717	0.1	3.894768
18.003383	0.1	3.884742
18.005050	0.1	3.873240
18.006717	0.1	3.859522
18.008383	0.1	3.843661
18.010050	0.1	3.825747
18.011717	0.1	3.805240
18.013383	0.1	3.780983
18.015050	0.1	3.751698
18.016717	0.1	3.717518
18.018383	0.1	3.681043
18.020050	0.1	3.645816
18.021717	0.1	3.613923
18.023383	0.1	3.585382
18.025050	0.1	3.558719
18.026717	0.1	3.531645
18.028383	0.1	3.502676
18.030050	0.1	3.472338
18.031717	0.1	3.441675
18.033383	0.1	3.410582
18.035050	0.1	3.378596
18.036717	0.1	3.345930
18.038383	0.1	3.312863
18.040050	0.1	3.279108
18.041717	0.1	3.244495
18.043383	0.1	3.209640
18.045050	0.1	3.175698
18.046717	0.1	3.143754
18.048383	0.1	3.114552
18.050050	0.1	3.088540
18.051717	0.1	3.065900
18.053383	0.1	3.046133
18.055050	0.1	3.028004
18.056717	0.1	3.009955
18.058383	0.1	2.990379
18.060050	0.1	2.968726
18.061717	0.1	2.946164
18.063383	0.1	2.924092
18.065050	0.1	2.902611
18.066717	0.1	2.881233
18.068383	0.1	2.860771
18.070050	0.1	2.842974
18.071717	0.1	2.827831
18.073383	0.1	2.813353
18.075050	0.1	2.798089
18.076717	0.1	2.781884
18.078383	0.1	2.765106
18.080050	0.1	2.748794
18.081717	0.1	2.734964
18.083383	0.1	2.725059
18.085050	0.1	2.717599
18.086717	0.1	2.708654
18.088383	0.1	2.695010
18.090050	0.1	2.676458
18.091717	0.1	2.655680
18.093383	0.1	2.635922
18.095050	0.1	2.618176
18.096717	0.1	2.601193
18.098383	0.1	2.584220
18.100050	0.1	2.568034
18.101717	0.1	2.553263
18.103383	0.1	2.539228
18.105050	0.1	2.524634
18.106717	0.1	2.508736
18.108383	0.1	2.491795
18.110050	0.1	2.474501
18.111717	0.1	2.457453
18.113383	0.1	2.441397
18.115050	0.1	2.427148
18.116717	0.1	2.414789
18.118383	0.1	2.403590
18.120050	0.1	2.392405
18.121717	0.1	2.379394
18.123383	0.1	2.363040
18.125050	0.1	2.343855
18.126717	0.1	2.323990
18.128383	0.1	2.305559
18.130050	0.1	2.289359
18.131717	0.1	2.274602
18.133383	0.1	2.260474
18.135050	0.1	2.247225
18.136717	0.1	2.235025
18.138383	0.1	2.223253
18.140050	0.1	2.211956
18.141717	0.1	2.201917
18.143383	0.1	2.192794
18.145050	0.1	2.182871
18.146717	0.1	2.170610
18.148383	0.1	2.155509
18.150050	0.1	2.138466
18.151717	0.1	2.121800
18.153383	0.1	2.107923
18.155050	0.1	2.097557
18.156717	0.1	2.089678
18.158383	0.1	2.082856
18.160050	0.1	2.075885
18.161717	0.1	2.067531
18.163383	0.1	2.057208
18.165050	0.1	2.046181
18.166717	0.1	2.036546
18.168383	0.1	2.028756
18.170050	0.1	2.021459
18.171717	0.1	2.013552
18.173383	0.1	2.005128
18.175050	0.1	1.996825
18.176717	0.1	1.989589
18.178383	0.1	1.984192
18.180050	0.1	1.980220
18.181717	0.1	1.976518
18.183383	0.1	1.972113
18.185050	0.1	1.966204
18.186717	0.1	1.957933
18.188383	0.1	1.946455
18.190050	0.1	1.932341
18.191717	0.1	1.918613
18.193383	0.1	1.908611
18.195050	0.1	1.903428
18.196717	0.1	1.901938
18.198383	0.1	1.901854
18.200050	0.1	1.900499
18.201717	0.1	1.896108
18.203383	0.1	1.889011
18.205050	0.1	1.880853
18.206717	0.1	1.872997
18.208383	0.1	1.866254
18.210050	0.1	1.861141
18.211717	0.1	1.857663
18.213383	0.1	1.855283
18.215050	0.1	1.853444
18.216717	0.1	1.851907
18.218383	0.1	1.850477
18.220050	0.1	1.848424
18.221717	0.1	1.844629
18.223383	0.1	1.838501
18.225050	0.1	1.830528
18.226717	0.1	1.822421
18.228383	0.1	1.816438
18.230050	0.1	1.813364
18.231717	0.1	1.812000
18.233383	0.1	1.811022
18.235050	0.1	1.809760
18.236717	0.1	1.807972
18.238383	0.1	1.805718
18.240050	0.1	1.802947
18.241717	0.1	1.799292
18.243383	0.1	1.794565
18.245050	0.1	1.789145
18.246717	0.1	1.783841
18.248383	0.1	1.779515
18.250050	0.1	1.776810
18.251717	0.1	1.775580
18.253383	0.1	1.774481
18.255050	0.1	1.771464
18.256717	0.1	1.765378
18.258383	0.1	1.757233
18.260050	0.1	1.748758
18.261717	0.1	1.740712
18.263383	0.1	1.733811
18.265050	0.1	1.729536
18.266717	0.1	1.728833
18.268383	0.1	1.731389
18.270050	0.1	1.735943
18.271717	0.1	1.740567
18.273383	0.1	1.743627
18.275050	0.1	1.744824
18.276717	0.1	1.744381
18.278383	0.1	1.742048
18.280050	0.1	1.737922
18.281717	0.1	1.733224
18.283383	0.1	1.729461
18.285050	0.1	1.727394
18.286717	0.1	1.726532
18.288383	0.1	1.725932
18.290050	0.1	1.725266
18.291717	0.1	1.724409
18.293383	0.1	1.723180
18.295050	0.1	1.722132
18.296717	0.1	1.722011
18.298383	0.1	1.722183
18.300050	0.1	1.721228
18.301717	0.1	1.718798
18.303383	0.1	1.715729
18.305050	0.1	1.713037
18.306717	0.1	1.711375
18.308383	0.1	1.710937
18.310050	0.1	1.711412
18.311717	0.1	1.711682
18.313383	0.1	1.710318
18.315050	0.1	1.706998
18.316717	0.1	1.703240
18.318383	0.1	1.701349
18.320050	0.1	1.702891
18.321717	0.1	1.707426
18.323383	0.1	1.712688
18.325050	0.1	1.716604
18.326717	0.1	1.718435
18.328383	0.1	1.718397
18.330050	0.1	1.717582
18.331717	0.1	1.716688
18.333383	0.1	1.714975
18.335050	0.1	1.712078
18.336717	0.1	1.709457
18.338383	0.1	1.708549
18.340050	0.1	1.709517
18.341717	0.1	1.712432
18.343383	0.1	1.717727
18.345050	0.1	1.724986
18.346717	0.1	1.732283
18.348383	0.1	1.737364
18.350050	0.1	1.739343
18.351717	0.1	1.738560
18.353383	0.1	1.735636
18.355050	0.1	1.731780
18.356717	0.1	1.729000
18.358383	0.1	1.728083
18.360050	0.1	1.727804
18.361717	0.1	1.727268
18.363383	0.1	1.727291
18.365050	0.1	1.728674
18.366717	0.1	1.730956
18.368383	0.1	1.733392
18.370050	0.1	1.735589
18.371717	0.1	1.736688
18.373383	0.1	1.735711
18.375050	0.1	1.732726
18.376717	0.1	1.728679
18.378383	0.1	1.725084
18.380050	0.1	1.723566
18.381717	0.1	1.724674
18.383383	0.1	1.727440
18.385050	0.1	1.730258
18.386717	0.1	1.732102
18.388383	0.1	1.732898
18.390050	0.1	1.732875
18.391717	0.1	1.732181
18.393383	0.1	1.731124
18.395050	0.1	1.730062
18.396717	0.1	1.729089
18.398383	0.1	1.728097
18.400050	0.1	1.727142
18.401717	0.1	1.726276
18.403383	0.1	1.725205
18.405050	0.1	1.723701
18.406717	0.1	1.722313
18.408383	0.1	1.721759
18.410050	0.1	1.722109
18.411717	0.1	1.722402
18.413383	0.1	1.720753
18.415050	0.1	1.716283
18.416717	0.1	1.710714
18.418383	0.1	1.706812
18.420050	0.1	1.705484
18.421717	0.1	1.705373
18.423383	0.1	1.705238
18.425050	0.1	1.705168
18.426717	0.1	1.705433
18.428383	0.1	1.706104
18.430050	0.1	1.707203
18.431717	0.1	1.708013
18.433383	0.1	1.707254
18.435050	0.1	1.704725
18.436717	0.1	1.701824
18.438383	0.1	1.699966
18.440050	0.1	1.699012
18.441717	0.1	1.697550
18.443383	0.1	1.694355
18.445050	0.1	1.689689
18.446717	0.1	1.685075
18.448383	0.1	1.681503
18.450050	0.1	1.678518
18.451717	0.1	1.675258
18.453383	0.1	1.671757
18.455050	0.1	1.668804
18.456717	0.1	1.667128
18.458383	0.1	1.666895
18.460050	0.1	1.667687
18.461717	0.1	1.668427
18.463383	0.1	1.667989
18.465050	0.1	1.666439
18.466717	0.1	1.665251
18.468383	0.1	1.665498
18.470050	0.1	1.666471
18.471717	0.1	1.666760
18.473383	0.1	1.666099
18.475050	0.1	1.665344
18.476717	0.1	1.665028
18.478383	0.1	1.664585
18.480050	0.1	1.662741
18.481717	0.1	1.658448
18.483383	0.1	1.652031
18.485050	0.1	1.645545
18.486717	0.1	1.641177
18.488383	0.1	1.639430
18.490050	0.1	1.639305
18.491717	0.1	1.639822
18.493383	0.1	1.640683
18.495050	0.1	1.641791
18.496717	0.1	1.642681
18.498383	0.1	1.642737
18.500050	0.1	1.641926
18.501717	0.1	1.640813
18.503383	0.1	1.640073
18.505050	0.1	1.639896
18.506717	0.1	1.639631
18.508383	0.1	1.638699
18.510050	0.1	1.637419
18.511717	0.1	1.636357
18.513383	0.1	1.635975
18.515050	0.1	1.636795
18.516717	0.1	1.638252
18.518383	0.1	1.638168
18.520050	0.1	1.634685
18.521717	0.1	1.628180
18.523383	0.1	1.620632
18.525050	0.1	1.614061
18.526717	0.1	1.610122
18.528383	0.1	1.609810
18.530050	0.1	1.612613
18.531717	0.1	1.616944
18.533383	0.1	1.621526
18.535050	0.1	1.625549
18.536717	0.1	1.628525
18.538383	0.1	1.630518
18.540050	0.1	1.631598
18.541717	0.1	1.631714
18.543383	0.1	1.631835
18.545050	0.1	1.633856
18.546717	0.1	1.638406
18.548383	0.1	1.643738
18.550050	0.1	1.647333
18.551717	0.1	1.647850
18.553383	0.1	1.645796
18.555050	0.1	1.643477
18.556717	0.1	1.643919
18.558383	0.1	1.648734
18.560050	0.1	1.656497
18.561717	0.1	1.664031
18.563383	0.1	1.669191
18.565050	0.1	1.671650
18.566717	0.1	1.672194
18.568383	0.1	1.672390
18.570050	0.1	1.673419
18.571717	0.1	1.674909
18.573383	0.1	1.675538
18.575050	0.1	1.674569
18.576717	0.1	1.673060
18.578383	0.1	1.673331
18.580050	0.1	1.676618
18.581717	0.1	1.681969
18.583383	0.1	1.687105
18.585050	0.1	1.689475
18.586717	0.1	1.687706
18.588383	0.1	1.683058
18.590050	0.1	1.678346
18.591717	0.1	1.675398
18.593383	0.1	1.674430
18.595050	0.1	1.675049
18.596717	0.1	1.676683
18.598383	0.1	1.678495
18.600050	0.1	1.680497
18.601717	0.1	1.683845
18.603383	0.1	1.688842
18.605050	0.1	1.694225
18.606717	0.1	1.698541
18.608383	0.1	1.700693
18.610050	0.1	1.699831
18.611717	0.1	1.696292
18.613383	0.1	1.691962
18.615050	0.1	1.689070
18.616717	0.1	1.688795
18.618383	0.1	1.691147
18.620050	0.1	1.695463
18.621717	0.1	1.700423
18.623383	0.1	1.704474
18.625050	0.1	1.707268
18.626717	0.1	1.709946
18.628383	0.1	1.713578
18.630050	0.1	1.717899
18.631717	0.1	1.722015
18.633383	0.1	1.726234
18.635050	0.1	1.731948
18.636717	0.1	1.739529
18.638383	0.1	1.748032
18.640050	0.1	1.756963
18.641717	0.1	1.766933
18.643383	0.1	1.778398
18.645050	0.1	1.790933
18.646717	0.1	1.804261
18.648383	0.1	1.819218
18.650050	0.1	1.836433
18.651717	0.1	1.855223
18.653383	0.1	1.875400
18.655050	0.1	1.898045
18.656717	0.1	1.923335
18.658383	0.1	1.950013
18.660050	0.1	1.977379
18.661717	0.1	2.005906
18.663383	0.1	2.036029
18.665050	0.1	2.067890
18.666717	0.1	2.101948
18.668383	0.1	2.138559
18.670050	0.1	2.177902
18.671717	0.1	2.220497
18.673383	0.1	2.266048
18.675050	0.1	2.312879
18.676717	0.1	2.360409
18.678383	0.1	2.410486
18.680050	0.1	2.465206
18.681717	0.1	2.525109
18.683383	0.1	2.589361
18.685050	0.1	2.656402
18.686717	0.1	2.724938
18.688383	0.1	2.794866
18.690050	0.1	2.867235
18.691717	0.1	2.943445
18.693383	0.1	3.024368
18.695050	0.1	3.109775
18.696717	0.1	3.198865
18.698383	0.1	3.291266
18.700050	0.1	3.387495
18.701717	0.1	3.488944
18.703383	0.1	3.597569
18.705050	0.1	3.714575
18.706717	0.1	3.839023
18.708383	0.1	3.967853
18.710050	0.1	4.097647
18.711717	0.1	4.227320
18.713383	0.1	4.359037
18.715050	0.1	4.495857
18.716717	0.1	4.639109
18.718383	0.1	4.788521
18.720050	0.1	4.943702
18.721717	0.1	5.104966
18.723383	0.1	5.273670
18.725050	0.1	5.451594
18.726717	0.1	5.638902
18.728383	0.1	5.833437
18.730050	0.1	6.032740
18.731717	0.1	6.236271
18.733383	0.1	6.445483
18.735050	0.1	6.662058
18.736717	0.1	6.886492
18.738383	0.1	7.118653
18.740050	0.1	7.359101
18.741717	0.1	7.608500
18.743383	0.1	7.865485
18.745050	0.1	8.127224
18.746717	0.1	8.392790
18.748383	0.1	8.664262
18.750050	0.1	8.944725
18.751717	0.1	9.236550
18.753383	0.1	9.540804
18.755050	0.1	9.856992
18.756717	0.1	10.183812
18.758383	0.1	10.520727
18.760050	0.1	10.868656
18.761717	0.1	11.228984
18.763383	0.1	11.601988
18.765050	0.1	11.986238
18.766717	0.1	12.380178
18.768383	0.1	12.783683
18.770050	0.1	13.197782
18.771717	0.1	13.624132
18.773383	0.1	14.064414
18.775050	0.1	14.519207
18.776717	0.1	14.988291
18.778383	0.1	15.472085
18.780050	0.1	15.971912
18.781717	0.1	16.489541
18.783383	0.1	17.027254
18.785050	0.1	17.586900
18.786717	0.1	18.167761
18.788383	0.1	18.767244
18.790050	0.1	19.383752
18.791717	0.1	20.017489
18.793383	0.1	20.669247
18.795050	0.1	21.339664
18.796717	0.1	22.029029
18.798383	0.1	22.737086
18.800050	0.1	23.463559
18.801717	0.1	24.208780
18.803383	0.1	24.972758
18.805050	0.1	25.754687
18.806717	0.1	26.553897
18.808383	0.1	27.369368
18.810050	0.1	28.198902
18.811717	0.1	29.040151
18.813383	0.1	29.891147
18.815050	0.1	30.749287
18.816717	0.1	31.611812
18.818383	0.1	32.476988
18.820050	0.1	33.342941
18.821717	0.1	34.206142
18.823383	0.1	35.062656
18.825050	0.1	35.909796
18.826717	0.1	36.745458
18.828383	0.1	37.566861
18.830050	0.1	38.370700
18.831717	0.1	39.153649
18.833383	0.1	39.912136
18.835050	0.1	40.642312
18.836717	0.1	41.340268
18.838383	0.1	42.001819
18.840050	0.1	42.622690
18.841717	0.1	43.199058
18.843383	0.1	43.727174
18.845050	0.1	44.203396
18.846717	0.1	44.625499
18.848383	0.1	44.993009
18.850050	0.1	45.306245
18.851717	0.1	45.565614
18.853383	0.1	45.771040
18.855050	0.1	45.920708
18.856717	0.1	46.010776
18.858383	0.1	46.037328
18.860050	0.1	45.998581
18.861717	0.1	45.895353
18.863383	0.1	45.730015
18.865050	0.1	45.504971
18.866717	0.1	45.222049
18.868383	0.1	44.882470
18.870050	0.1	44.487109
18.871717	0.1	44.036782
18.873383	0.1	43.532732
18.875050	0.1	42.977440
18.876717	0.1	42.375098
18.878383	0.1	41.730446
18.880050	0.1	41.047232
18.881717	0.1	40.328591
18.883383	0.1	39.577642
18.885050	0.1	38.796640
18.886717	0.1	37.987139
18.888383	0.1	37.151994
18.890050	0.1	36.295787
18.891717	0.1	35.422980
18.893383	0.1	34.536626
18.895050	0.1	33.638757
18.896717	0.1	32.731518
18.898383	0.1	31.817695
18.900050	0.1	30.900347
18.901717	0.1	29.982612
18.903383	0.1	29.067625
18.905050	0.1	28.157881
18.906717	0.1	27.255076
18.908383	0.1	26.360680
18.910050	0.1	25.476115
18.911717	0.1	24.602697
18.913383	0.1	23.742537
18.915050	0.1	22.898959
18.916717	0.1	22.074543
18.918383	0.1	21.269619
18.920050	0.1	20.484254
18.921717	0.1	19.719847
18.923383	0.1	18.977728
18.925050	0.1	18.258397
18.926717	0.1	17.562434
18.928383	0.1	16.889856
18.930050	0.1	16.238960
18.931717	0.1	15.607816
18.933383	0.1	14.996589
18.935050	0.1	14.407411
18.936717	0.1	13.842420
18.938383	0.1	13.302448
18.940050	0.1	12.787282
18.941717	0.1	12.296210
18.943383	0.1	11.827643
18.945050	0.1	11.379486
18.946717	0.1	10.950179
18.948383	0.1	10.538078
18.950050	0.1	10.141777
18.951717	0.1	9.762542
18.953383	0.1	9.403829
18.955050	0.1	9.066863
18.956717	0.1	8.749110
18.958383	0.1	8.447287
18.960050	0.1	8.158837
18.961717	0.1	7.881667
18.963383	0.1	7.615434
18.965050	0.1	7.361867
18.966717	0.1	7.122443
18.968383	0.1	6.897128
18.970050	0.1	6.685238
18.971717	0.1	6.485889
18.973383	0.1	6.297575
18.975050	0.1	6.118394
18.976717	0.1	5.946741
18.978383	0.1	5.781655
18.980050	0.1	5.623433
18.981717	0.1	5.473774
18.983383	0.1	5.333656
18.985050	0.1	5.201665
18.986717	0.1	5.075540
18.988383	0.1	4.954329
18.990050	0.1	4.838617
18.991717	0.1	4.729326
18.993383	0.1	4.625814
18.995050	0.1	4.525757
18.996717	0.1	4.427391
18.998383	0.1	4.331316
19.000050	0.1	4.239324
19.001717	0.1	4.152083
19.003383	0.1	4.069451
19.005050	0.1	3.992389
19.006717	0.1	3.921981
19.008383	0.1	3.857384
19.010050	0.1	3.796555
19.011717	0.1	3.737756
19.013383	0.1	3.679935
19.015050	0.1	3.622724
19.016717	0.1	3.566439
19.018383	0.1	3.512166
19.020050	0.1	3.461377
19.021717	0.1	3.414806
19.023383	0.1	3.371881
19.025050	0.1	3.330791
19.026717	0.1	3.288602
19.028383	0.1	3.242688
19.030050	0.1	3.193673
19.031717	0.1	3.146082
19.033383	0.1	3.104438
19.035050	0.1	3.069174
19.036717	0.1	3.037429
19.038383	0.1	3.006845
19.040050	0.1	2.976917
19.041717	0.1	2.947478
19.043383	0.1	2.917559
19.045050	0.1	2.886062
19.046717	0.1	2.852976
19.048383	0.1	2.819742
19.050050	0.1	2.788324
19.051717	0.1	2.759765
19.053383	0.1	2.733963
19.055050	0.1	2.710484
19.056717	0.1	2.688961
19.058383	0.1	2.669096
19.060050	0.1	2.650595
19.061717	0.1	2.633245
19.063383	0.1	2.617068
19.065050	0.1	2.601650
19.066717	0.1	2.585733
19.068383	0.1	2.568238
19.070050	0.1	2.548960
19.071717	0.1	2.528494
19.073383	0.1	2.508480
19.075050	0.1	2.490859
19.076717	0.1	2.476303
19.078383	0.1	2.463744
19.080050	0.1	2.451143
19.081717	0.1	2.437211
19.083383	0.1	2.422631
19.085050	0.1	2.408479
19.086717	0.1	2.394347
19.088383	0.1	2.379501
19.090050	0.1	2.364642
19.091717	0.1	2.350667
19.093383	0.1	2.337475
19.095050	0.1	2.325000
19.096717	0.1	2.313303
19.098383	0.1	2.301908
19.100050	0.1	2.290723
19.101717	0.1	2.280311
19.103383	0.1	2.270550
19.105050	0.1	2.260678
19.106717	0.1	2.250616
19.108383	0.1	2.241302
19.110050	0.1	2.233875
19.111717	0.1	2.228604
19.113383	0.1	2.224576
19.115050	0.1	2.220450
19.116717	0.1	2.215351
19.118383	0.1	2.209153
19.120050	0.1	2.202000
19.121717	0.1	2.194284
19.123383	0.1	2.186829
19.125050	0.1	2.180296
19.126717	0.1	2.174857
19.128383	0.1	2.170806
19.130050	0.1	2.168529
19.131717	0.1	2.167826
19.133383	0.1	2.168030
19.135050	0.1	2.168254
19.136717	0.1	2.167448
19.138383	0.1	2.165283
19.140050	0.1	2.162405
19.141717	0.1	2.159085
19.143383	0.1	2.154903
19.145050	0.1	2.150210
19.146717	0.1	2.146279
19.148383	0.1	2.143858
19.150050	0.1	2.143248
19.151717	0.1	2.145190
19.153383	0.1	2.149967
19.155050	0.1	2.156463
19.156717	0.1	2.163108
19.158383	0.1	2.169060
19.160050	0.1	2.173819
19.161717	0.1	2.176692
19.163383	0.1	2.177679
19.165050	0.1	2.177972
19.166717	0.1	2.178680
19.168383	0.1	2.179532
19.170050	0.1	2.179244
19.171717	0.1	2.177539
19.173383	0.1	2.175798
19.175050	0.1	2.175337
19.176717	0.1	2.176017
19.178383	0.1	2.176831
19.180050	0.1	2.177255
19.181717	0.1	2.177684
19.183383	0.1	2.178536
19.185050	0.1	2.179528
19.186717	0.1	2.179937
19.188383	0.1	2.178978
19.190050	0.1	2.176440
19.191717	0.1	2.173102
19.193383	0.1	2.169707
19.195050	0.1	2.165739
19.196717	0.1	2.159835
19.198383	0.1	2.151090
19.200050	0.1	2.139765
19.201717	0.1	2.126894
19.203383	0.1	2.113595
19.205050	0.1	2.100398
19.206717	0.1	2.087206
19.208383	0.1	2.073809
19.210050	0.1	2.060314
19.211717	0.1	2.047243
19.213383	0.1	2.035080
19.215050	0.1	2.023331
19.216717	0.1	2.011014
19.218383	0.1	1.997645
19.220050	0.1	1.983205
19.221717	0.1	1.967968
19.223383	0.1	1.952085
19.225050	0.1	1.935265
19.226717	0.1	1.917258
19.228383	0.1	1.898659
19.230050	0.1	1.880638
19.231717	0.1	1.863586
19.233383	0.1	1.846924
19.235050	0.1	1.829956
19.236717	0.1	1.811930
19.238383	0.1	1.792274
19.240050	0.1	1.771427
19.241717	0.1	1.750840
19.243383	0.1	1.731752
19.245050	0.1	1.713908
19.246717	0.1	1.696134
19.248383	0.1	1.678271
19.250050	0.1	1.661307
19.251717	0.1	1.645782
19.253383	0.1	1.631300
19.255050	0.1	1.617563
19.256717	0.1	1.605107
19.258383	0.1	1.594583
19.260050	0.1	1.585502
19.261717	0.1	1.575998
19.263383	0.1	1.564343
19.265050	0.1	1.550708
19.266717	0.1	1.536827
19.268383	0.1	1.524021
19.270050	0.1	1.512347
19.271717	0.1	1.501376
19.273383	0.1	1.490931
19.275050	0.1	1.480696
19.276717	0.1	1.469622
19.278383	0.1	1.456630
19.280050	0.1	1.442055
19.281717	0.1	1.427899
19.283383	0.1	1.416272
19.285050	0.1	1.407694
19.286717	0.1	1.401212
19.288383	0.1	1.396132
19.290050	0.1	1.392537
19.291717	0.1	1.390222
19.293383	0.1	1.388281
19.295050	0.1	1.385682
19.296717	0.1	1.381570
19.298383	0.1	1.375279
19.300050	0.1	1.366809
19.301717	0.1	1.357673
19.303383	0.1	1.350283
19.305050	0.1	1.345868
19.306717	0.1	1.343749
19.308383	0.1	1.342734
19.310050	0.1	1.341798
19.311717	0.1	1.339950
19.313383	0.1	1.337114
19.315050	0.1	1.334460
19.316717	0.1	1.332597
19.318383	0.1	1.330609
19.320050	0.1	1.327004
19.321717	0.1	1.321500
19.323383	0.1	1.315591
19.325050	0.1	1.310422
19.326717	0.1	1.305668
19.328383	0.1	1.301379
19.330050	0.1	1.298739
19.331717	0.1	1.298292
19.333383	0.1	1.298897
19.335050	0.1	1.298939
19.336717	0.1	1.297821
19.338383	0.1	1.295791
19.340050	0.1	1.293207
19.341717	0.1	1.290059
19.343383	0.1	1.285742
19.345050	0.1	1.280024
19.346717	0.1	1.274105
19.348383	0.1	1.269947
19.350050	0.1	1.268485
19.351717	0.1	1.268568
19.353383	0.1	1.268033
19.355050	0.1	1.265574
19.356717	0.1	1.261453
19.358383	0.1	1.257379
19.360050	0.1	1.255721
19.361717	0.1	1.257467
19.363383	0.1	1.261141
19.365050	0.1	1.264415
19.366717	0.1	1.266263
19.368383	0.1	1.266841
19.370050	0.1	1.265965
19.371717	0.1	1.262804
19.373383	0.1	1.257565
19.375050	0.1	1.252471
19.376717	0.1	1.249844
19.378383	0.1	1.250207
19.380050	0.1	1.252666
19.381717	0.1	1.255679
19.383383	0.1	1.257062
19.385050	0.1	1.255195
19.386717	0.1	1.250831
19.388383	0.1	1.246789
19.390050	0.1	1.245639
19.391717	0.1	1.247670
19.393383	0.1	1.250654
19.395050	0.1	1.251167
19.396717	0.1	1.247395
19.398383	0.1	1.241448
19.400050	0.1	1.237211
19.401717	0.1	1.236158
19.403383	0.1	1.237597
19.405050	0.1	1.241271
19.406717	0.1	1.247330
19.408383	0.1	1.255204
19.410050	0.1	1.263386
19.411717	0.1	1.270403
19.413383	0.1	1.276084
19.415050	0.1	1.281407
19.416717	0.1	1.287158
19.418383	0.1	1.292760
19.420050	0.1	1.296788
19.421717	0.1	1.298781
19.423383	0.1	1.300126
19.425050	0.1	1.302958
19.426717	0.1	1.308080
19.428383	0.1	1.314338
19.430050	0.1	1.320140
19.431717	0.1	1.324830
19.433383	0.1	1.328494
19.435050	0.1	1.331279
19.436717	0.1	1.333826
19.438383	0.1	1.337687
19.440050	0.1	1.344071
19.441717	0.1	1.352937
19.443383	0.1	1.363438
19.445050	0.1	1.374427
19.446717	0.1	1.384895
19.448383	0.1	1.394842
19.450050	0.1	1.405017
19.451717	0.1	1.415368
19.453383	0.1	1.424588
19.455050	0.1	1.431578
19.456717	0.1	1.436458
19.458383	0.1	1.440165
19.460050	0.1	1.444123
19.461717	0.1	1.449795
19.463383	0.1	1.457715
19.465050	0.1	1.467657
19.466717	0.1	1.479527
19.468383	0.1	1.492654
19.470050	0.1	1.505064
19.471717	0.1	1.515346
19.473383	0.1	1.524156
19.475050	0.1	1.532733
19.476717	0.1	1.541367
19.478383	0.1	1.549609
19.480050	0.1	1.556692
19.481717	0.1	1.562093
19.483383	0.1	1.566554
19.485050	0.1	1.571686
19.486717	0.1	1.578094
19.488383	0.1	1.584822
19.490050	0.1	1.590652
19.491717	0.1	1.595034
19.493383	0.1	1.598014
19.495050	0.1	1.599737
19.496717	0.1	1.600394
19.498383	0.1	1.600175
19.500050	0.1	1.599151
19.501717	0.1	1.597744
19.503383	0.1	1.596506
19.505050	0.1	1.594932
19.506717	0.1	1.591807
19.508383	0.1	1.586634
19.510050	0.1	1.579481
19.511717	0.1	1.570359
19.513383	0.1	1.560017
19.515050	0.1	1.550182
19.516717	0.1	1.541958
19.518383	0.1	1.534875
19.520050	0.1	1.527793
19.521717	0.1	1.520598
19.523383	0.1	1.514051
19.525050	0.1	1.507802
19.526717	0.1	1.500235
19.528383	0.1	1.490545
19.530050	0.1	1.479425
19.531717	0.1	1.467732
19.533383	0.1	1.455378
19.535050	0.1	1.441543
19.536717	0.1	1.425724
19.538383	0.1	1.408444
19.540050	0.1	1.390865
19.541717	0.1	1.373636
19.543383	0.1	1.356262
19.545050	0.1	1.338064
19.546717	0.1	1.319596
19.548383	0.1	1.302846
19.550050	0.1	1.289640
19.551717	0.1	1.280168
19.553383	0.1	1.273276
19.555050	0.1	1.267367
19.556717	0.1	1.261397
19.558383	0.1	1.255237
19.560050	0.1	1.248834
19.561717	0.1	1.241998
19.563383	0.1	1.234747
19.565050	0.1	1.226962
19.566717	0.1	1.218729
19.568383	0.1	1.210696
19.570050	0.1	1.203138
19.571717	0.1	1.195716
19.573383	0.1	1.188382
19.575050	0.1	1.181588
19.576717	0.1	1.175795
19.578383	0.1	1.171441
19.580050	0.1	1.168819
19.581717	0.1	1.167483
19.583383	0.1	1.166984
19.585050	0.1	1.168274
19.586717	0.1	1.172512
19.588383	0.1	1.178649
19.590050	0.1	1.184130
19.591717	0.1	1.187520
19.593383	0.1	1.188908
19.595050	0.1	1.188568
19.596717	0.1	1.186901
19.598383	0.1	1.184889
19.600050	0.1	1.183348
19.601717	0.1	1.182319
19.603383	0.1	1.182128
19.605050	0.1	1.184009
19.606717	0.1	1.188884
19.608383	0.1	1.196405
19.610050	0.1	1.205490
19.611717	0.1	1.214440
19.613383	0.1	1.221127
19.615050	0.1	1.224391
19.616717	0.1	1.224861
19.618383	0.1	1.223972
19.620050	0.1	1.222519
19.621717	0.1	1.220419
19.623383	0.1	1.217602
19.625050	0.1	1.214785
19.626717	0.1	1.212852
19.628383	0.1	1.211502
19.630050	0.1	1.209448
19.631717	0.1	1.205956
19.633383	0.1	1.201360
19.635050	0.1	1.196829
19.636717	0.1	1.193862
19.638383	0.1	1.192624
19.640050	0.1	1.191306
19.641717	0.1	1.187958
19.643383	0.1	1.181746
19.645050	0.1	1.172693
19.646717	0.1	1.161718
19.648383	0.1	1.150556
19.650050	0.1	1.140949
19.651717	0.1	1.133652
19.653383	0.1	1.128209
19.655050	0.1	1.123622
19.656717	0.1	1.119077
19.658383	0.1	1.114137
19.660050	0.1	1.108693
19.661717	0.1	1.102970
19.663383	0.1	1.096912
19.665050	0.1	1.089419
19.666717	0.1	1.079519
19.668383	0.1	1.068055
19.670050	0.1	1.057060
19.671717	0.1	1.048367
19.673383	0.1	1.042630
19.675050	0.1	1.039007
19.676717	0.1	1.036101
19.678383	0.1	1.033358
19.680050	0.1	1.030820
19.681717	0.1	1.027659
19.683383	0.1	1.022518
19.685050	0.1	1.015207
19.686717	0.1	1.006406
19.688383	0.1	0.996399
19.690050	0.1	0.985567
19.691717	0.1	0.975667
19.693383	0.1	0.968953
19.695050	0.1	0.966326
19.696717	0.1	0.967523
19.698383	0.1	0.971882
19.700050	0.1	0.978066
19.701717	0.1	0.984441
19.703383	0.1	0.989516
19.705050	0.1	0.991691
19.706717	0.1	0.990336
19.708383	0.1	0.987025
19.710050	0.1	0.983961
19.711717	0.1	0.981670
19.713383	0.1	0.979239
19.715050	0.1	0.976091
19.716717	0.1	0.973102
19.718383	0.1	0.971681
19.720050	0.1	0.971979
19.721717	0.1	0.972822
19.723383	0.1	0.972804
19.725050	0.1	0.971071
19.726717	0.1	0.967807
19.728383	0.1	0.964380
19.730050	0.1	0.962359
19.731717	0.1	0.961963
19.733383	0.1	0.961940
19.735050	0.1	0.961493
19.736717	0.1	0.961707
19.738383	0.1	0.964371
19.740050	0.1	0.969465
19.741717	0.1	0.974867
19.743383	0.1	0.978881
19.745050	0.1	0.981600
19.746717	0.1	0.983593
19.748383	0.1	0.985055
19.750050	0.1	0.986424
19.751717	0.1	0.988501
19.753383	0.1	0.991700
19.755050	0.1	0.995859
19.756717	0.1	1.000185
19.758383	0.1	1.003216
19.760050	0.1	1.003901
19.761717	0.1	1.003118
19.763383	0.1	1.002788
19.765050	0.1	1.004040
19.766717	0.1	1.007286
19.768383	0.1	1.012017
19.770050	0.1	1.016064
19.771717	0.1	1.017042
19.773383	0.1	1.014764
19.775050	0.1	1.011440
19.776717	0.1	1.009637
19.778383	0.1	1.010480
19.780050	0.1	1.013661
19.781717	0.1	1.018257
19.783383	0.1	1.023398
19.785050	0.1	1.028348
19.786717	0.1	1.032609
19.788383	0.1	1.036380
19.790050	0.1	1.040394
19.791717	0.1	1.044935
19.793383	0.1	1.049638
19.795050	0.1	1.054122
19.796717	0.1	1.058099
19.798383	0.1	1.060711
19.800050	0.1	1.061051
19.801717	0.1	1.059361
19.803383	0.1	1.056497
19.805050	0.1	1.052530
19.806717	0.1	1.047179
19.808383	0.1	1.041032
19.810050	0.1	1.035314
19.811717	0.1	1.031356
19.813383	0.1	1.030350
19.815050	0.1	1.032175
19.816717	0.1	1.034471
19.818383	0.1	1.033982
19.820050	0.1	1.028962
19.821717	0.1	1.020450
19.823383	0.1	1.011188
19.825050	0.1	1.003314
19.826717	0.1	0.997474
19.828383	0.1	0.993698
19.830050	0.1	0.991640
19.831717	0.1	0.989805
19.833383	0.1	0.986140
19.835050	0.1	0.979970
19.836717	0.1	0.972264
19.838383	0.1	0.963788
19.840050	0.1	0.954475
19.841717	0.1	0.944510
19.843383	0.1	0.935099
19.845050	0.1	0.928012
19.846717	0.1	0.924044
19.848383	0.1	0.921660
19.850050	0.1	0.918107
19.851717	0.1	0.911844
19.853383	0.1	0.903578
19.855050	0.1	0.895583
19.856717	0.1	0.890158
19.858383	0.1	0.887644
19.860050	0.1	0.886200
19.861717	0.1	0.883806
19.863383	0.1	0.879462
19.865050	0.1	0.872905
19.866717	0.1	0.864505
19.868383	0.1	0.855234
19.870050	0.1	0.846065
19.871717	0.1	0.837632
19.873383	0.1	0.830390
19.875050	0.1	0.825017
19.876717	0.1	0.822558
19.878383	0.1	0.823950
19.880050	0.1	0.829473
19.881717	0.1	0.838111
19.883383	0.1	0.847364
19.885050	0.1	0.854568
19.886717	0.1	0.858358
19.888383	0.1	0.859248
19.890050	0.1	0.858889
19.891717	0.1	0.858488
19.893383	0.1	0.858316
19.895050	0.1	0.858326
19.896717	0.1	0.858293
19.898383	0.1	0.857580
19.900050	0.1	0.855410
19.901717	0.1	0.851848
19.903383	0.1	0.847913
19.905050	0.1	0.844221
19.906717	0.1	0.840286
19.908383	0.1	0.835760
19.910050	0.1	0.831736
19.911717	0.1	0.829990
19.913383	0.1	0.830675
19.915050	0.1	0.832221
19.916717	0.1	0.833543
19.918383	0.1	0.834852
19.920050	0.1	0.836505
19.921717	0.1	0.838437
19.923383	0.1	0.840435
19.925050	0.1	0.842400
19.926717	0.1	0.844151
19.928383	0.1	0.845380
19.930050	0.1	0.846479
19.931717	0.1	0.848607
19.933383	0.1	0.852058
19.935050	0.1	0.855592
19.936717	0.1	0.857813
19.938383	0.1	0.858116
19.940050	0.1	0.856370
19.941717	0.1	0.852388
19.943383	0.1	0.846419
19.945050	0.1	0.840048
19.946717	0.1	0.835741
19.948383	0.1	0.835005
19.950050	0.1	0.837124
19.951717	0.1	0.839927
19.953383	0.1	0.841809
19.955050	0.1	0.842786
19.956717	0.1	0.843867
19.958383	0.1	0.845823
19.960050	0.1	0.848537
19.961717	0.1	0.851280
19.963383	0.1	0.853376
19.965050	0.1	0.854335
19.966717	0.1	0.853874
19.968383	0.1	0.852221
19.970050	0.1	0.849962
19.971717	0.1	0.847401
19.973383	0.1	0.844356
19.975050	0.1	0.840724
19.976717	0.1	0.836933
19.978383	0.1	0.833566
19.980050	0.1	0.831238
19.981717	0.1	0.830330
19.983383	0.1	0.830009
19.985050	0.1	0.828700
19.986717	0.1	0.825860
19.988383	0.1	0.821971
19.990050	0.1	0.817608
19.991717	0.1	0.813375
19.993383	0.1	0.809878
19.995050	0.1	0.807256
19.996717	0.1	0.805426
19.998383	0.1	0.804439
20.000050	0.1	0.803899
20.001717	0.1	0.803042
20.003383	0.1	0.801776
20.005050	0.1	0.800588
20.006717	0.1	0.799336
20.008383	0.1	0.797003
20.010050	0.1	0.792891
20.011717	0.1	0.787377
20.013383	0.1	0.781426
20.015050	0.1	0.776239
20.016717	0.1	0.772686
20.018383	0.1	0.770367
20.020050	0.1	0.768295
20.021717	0.1	0.766777
20.023383	0.1	0.766995
20.025050	0.1	0.768728
20.026717	0.1	0.770129
20.028383	0.1	0.769952
20.030050	0.1	0.769179
20.031717	0.1	0.769245
20.033383	0.1	0.769328
20.035050	0.1	0.767149
20.036717	0.1	0.761715
20.038383	0.1	0.754409
20.040050	0.1	0.748308
20.041717	0.1	0.745812
20.043383	0.1	0.746534
20.045050	0.1	0.748108
20.046717	0.1	0.748010
20.048383	0.1	0.745463
20.050050	0.1	0.742618
20.051717	0.1	0.742096
20.053383	0.1	0.743773
20.055050	0.1	0.745612
20.056717	0.1	0.746241
20.058383	0.1	0.745575
20.060050	0.1	0.744113
20.061717	0.1	0.742571
20.063383	0.1	0.741542
20.065050	0.1	0.741072
20.066717	0.1	0.740234
20.068383	0.1	0.737486
20.070050	0.1	0.732159
20.071717	0.1	0.725673
20.073383	0.1	0.720383
20.075050	0.1	0.717705
20.076717	0.1	0.718008
20.078383	0.1	0.721090
20.080050	0.1	0.725808
20.081717	0.1	0.730297
20.083383	0.1	0.732928
20.085050	0.1	0.733323
20.086717	0.1	0.733207
20.088383	0.1	0.735512
20.090050	0.1	0.741794
20.091717	0.1	0.750814
20.093383	0.1	0.759498
20.095050	0.1	0.765305
20.096717	0.1	0.767880
20.098383	0.1	0.768676
20.100050	0.1	0.769612
20.101717	0.1	0.771950
20.103383	0.1	0.775727
20.105050	0.1	0.780476
20.106717	0.1	0.786092
20.108383	0.1	0.792141
20.110050	0.1	0.797161
20.111717	0.1	0.799843
20.113383	0.1	0.800751
20.115050	0.1	0.801967
20.116717	0.1	0.805124
20.118383	0.1	0.810516
20.120050	0.1	0.817762
20.121717	0.1	0.826195
20.123383	0.1	0.834945
20.125050	0.1	0.843476
20.126717	0.1	0.851788
20.128383	0.1	0.860160
20.130050	0.1	0.868905
20.131717	0.1	0.878070
20.133383	0.1	0.887699
20.135050	0.1	0.898191
20.136717	0.1	0.909613
20.138383	0.1	0.921148
20.140050	0.1	0.931839
20.141717	0.1	0.941539
20.143383	0.1	0.950806
20.145050	0.1	0.960454
20.146717	0.1	0.970922
20.148383	0.1	0.981712
20.150050	0.1	0.992441
20.151717	0.1	1.003938
20.153383	0.1	1.017032
20.155050	0.1	1.031095
20.156717	0.1	1.044674
20.158383	0.1	1.057219
20.160050	0.1	1.069568
20.161717	0.1	1.082709
20.163383	0.1	1.097159
20.165050	0.1	1.113499
20.166717	0.1	1.131925
20.168383	0.1	1.151212
20.170050	0.1	1.169755
20.171717	0.1	1.187129
20.173383	0.1	1.203669
20.175050	0.1	1.219679
20.176717	0.1	1.235921
20.178383	0.1	1.254114
20.180050	0.1	1.276005
20.181717	0.1	1.301914
20.183383	0.1	1.330692
20.185050	0.1	1.360928
20.186717	0.1	1.391345
20.188383	0.1	1.420602
20.190050	0.1	1.448030
20.191717	0.1	1.474624
20.193383	0.1	1.502321
20.195050	0.1	1.532179
20.196717	0.1	1.563793
20.198383	0.1	1.596184
20.200050	0.1	1.628706
20.201717	0.1	1.661126
20.203383	0.1	1.692870
20.205050	0.1	1.723375
20.206717	0.1	1.753112
20.208383	0.1	1.782957
20.210050	0.1	1.813276
20.211717	0.1	1.844126
20.213383	0.1	1.874925
20.215050	0.1	1.904736
20.216717	0.1	1.933882
20.218383	0.1	1.963489
20.220050	0.1	1.993445
20.221717	0.1	2.022521
20.223383	0.1	2.049827
20.225050	0.1	2.075341
20.226717	0.1	2.098898
20.228383	0.1	2.119108
20.230050	0.1	2.134913
20.231717	0.1	2.147467
20.233383	0.1	2.158638
20.235050	0.1	2.168980
20.236717	0.1	2.177916
20.238383	0.1	2.184422
20.240050	0.1	2.187588
20.241717	0.1	2.187514
20.243383	0.1	2.185493
20.245050	0.1	2.183025
20.246717	0.1	2.180375
20.248383	0.1	2.176049
20.250050	0.1	2.167891
20.251717	0.1	2.154512
20.253383	0.1	2.135909
20.255050	0.1	2.113348
20.256717	0.1	2.088528
20.258383	0.1	2.062488
20.260050	0.1	2.035801
20.261717	0.1	2.009002
20.263383	0.1	1.981994
20.265050	0.1	1.953850
20.266717	0.1	1.923568
20.268383	0.1	1.890687
20.270050	0.1	1.855073
20.271717	0.1	1.816498
20.273383	0.1	1.775082
20.275050	0.1	1.731887
20.276717	0.1	1.688316
20.278383	0.1	1.645382
20.280050	0.1	1.604133
20.281717	0.1	1.565879
20.283383	0.1	1.531262
20.285050	0.1	1.499821
20.286717	0.1	1.470475
20.288383	0.1	1.441757
20.290050	0.1	1.412188
20.291717	0.1	1.380919
20.293383	0.1	1.348215
20.295050	0.1	1.315181
20.296717	0.1	1.282822
20.298383	0.1	1.251702
20.300050	0.1	1.222552
20.301717	0.1	1.196181
20.303383	0.1	1.172256
20.305050	0.1	1.149164
20.306717	0.1	1.125787
20.308383	0.1	1.102737
20.310050	0.1	1.081759
20.311717	0.1	1.064148
20.313383	0.1	1.050141
20.315050	0.1	1.039696
20.316717	0.1	1.032380
20.318383	0.1	1.026718
20.320050	0.1	1.021018
20.321717	0.1	1.014178
20.323383	0.1	1.005428
20.325050	0.1	0.994937
20.326717	0.1	0.984473
20.328383	0.1	0.976445
20.330050	0.1	0.972264
20.331717	0.1	0.971174
20.333383	0.1	0.970731
20.335050	0.1	0.968897
20.336717	0.1	0.965139
20.338383	0.1	0.959821
20.340050	0.1	0.953632
20.341717	0.1	0.947583
20.343383	0.1	0.942834
20.345050	0.1	0.940366
20.346717	0.1	0.940352
20.348383	0.1	0.941316
20.350050	0.1	0.941074
20.351717	0.1	0.939388
20.353383	0.1	0.938303
20.355050	0.1	0.939639
20.356717	0.1	0.943560
20.358383	0.1	0.949376
20.360050	0.1	0.956301
20.361717	0.1	0.963504
20.363383	0.1	0.970517
20.365050	0.1	0.977656
20.366717	0.1	0.985079
20.368383	0.1	0.992306
20.370050	0.1	0.999188
20.371717	0.1	1.005935
20.373383	0.1	1.012594
20.375050	0.1	1.019184
20.376717	0.1	1.025489
20.378383	0.1	1.031063
20.380050	0.1	1.035933
20.381717	0.1	1.040651
20.383383	0.1	1.045428
20.385050	0.1	1.050206
20.386717	0.1	1.055892
20.388383	0.1	1.063999
20.390050	0.1	1.074462
20.391717	0.1	1.085252
20.393383	0.1	1.094895
20.395050	0.1	1.104190
20.396717	0.1	1.114346
20.398383	0.1	1.124935
20.400050	0.1	1.134793
20.401717	0.1	1.143357
20.403383	0.1	1.150384
20.405050	0.1	1.155585
20.406717	0.1	1.158705
20.408383	0.1	1.159925
20.410050	0.1	1.160409
20.411717	0.1	1.161480
20.413383	0.1	1.163557
20.415050	0.1	1.166970
20.416717	0.1	1.172554
20.418383	0.1	1.180298
20.420050	0.1	1.188768
20.421717	0.1	1.196717
20.423383	0.1	1.203842
20.425050	0.1	1.209518
20.426717	0.1	1.212489
20.428383	0.1	1.212386
20.430050	0.1	1.210291
20.431717	0.1	1.208112
20.433383	0.1	1.207818
20.435050	0.1	1.210016
20.436717	0.1	1.213201
20.438383	0.1	1.215255
20.440050	0.1	1.215506
20.441717	0.1	1.214989
20.443383	0.1	1.214365
20.445050	0.1	1.212345
20.446717	0.1	1.207376
20.448383	0.1	1.200056
20.450050	0.1	1.192489
20.451717	0.1	1.185564
20.453383	0.1	1.178244
20.455050	0.1	1.169955
20.456717	0.1	1.162174
20.458383	0.1	1.156828
20.460050	0.1	1.154114
20.461717	0.1	1.152591
20.463383	0.1	1.150956
20.465050	0.1	1.148880
20.466717	0.1	1.146263
20.468383	0.1	1.142682
20.470050	0.1	1.137671
20.471717	0.1	1.131278
20.473383	0.1	1.124139
20.475050	0.1	1.116861
20.476717	0.1	1.109345
20.478383	0.1	1.100488
20.480050	0.1	1.089303
20.481717	0.1	1.076879
20.483383	0.1	1.066015
20.485050	0.1	1.058737
20.486717	0.1	1.054909
20.488383	0.1	1.052907
20.490050	0.1	1.051053
20.491717	0.1	1.048348
20.493383	0.1	1.044567
20.495050	0.1	1.040315
20.496717	0.1	1.036418
20.498383	0.1	1.032962
20.500050	0.1	1.029125
20.501717	0.1	1.024064
20.503383	0.1	1.018089
20.505050	0.1	1.012352
20.506717	0.1	1.007281
20.508383	0.1	1.002126
20.510050	0.1	0.996324
20.511717	0.1	0.990797
20.513383	0.1	0.987323
20.515050	0.1	0.986732
20.516717	0.1	0.988129
20.518383	0.1	0.990061
20.520050	0.1	0.992026
20.521717	0.1	0.994219
20.523383	0.1	0.996017
20.525050	0.1	0.996059
20.526717	0.1	0.993912
20.528383	0.1	0.990629
20.530050	0.1	0.987547
20.531717	0.1	0.985703
20.533383	0.1	0.986205
20.535050	0.1	0.989437
20.536717	0.1	0.993465
20.538383	0.1	0.995253
20.540050	0.1	0.993479
20.541717	0.1	0.989051
20.543383	0.1	0.984212
20.545050	0.1	0.982061
20.546717	0.1	0.984939
20.548383	0.1	0.992604
20.550050	0.1	1.002685
20.551717	0.1	1.012026
20.553383	0.1	1.017400
20.555050	0.1	1.016934
20.556717	0.1	1.012078
20.558383	0.1	1.006806
20.560050	0.1	1.003980
20.561717	0.1	1.004166
20.563383	0.1	1.007505
20.565050	0.1	1.014117
20.566717	0.1	1.023095
20.568383	0.1	1.033070
20.570050	0.1	1.042918
20.571717	0.1	1.051640
20.573383	0.1	1.058732
20.575050	0.1	1.064427
20.576717	0.1	1.069312
20.578383	0.1	1.074052
20.580050	0.1	1.078965
20.581717	0.1	1.083780
20.583383	0.1	1.088614
20.585050	0.1	1.094760
20.586717	0.1	1.103720
20.588383	0.1	1.115995
20.590050	0.1	1.130654
20.591717	0.1	1.145024
20.593383	0.1	1.155497
20.595050	0.1	1.160167
20.596717	0.1	1.160442
20.598383	0.1	1.159091
20.600050	0.1	1.157722
20.601717	0.1	1.157350
20.603383	0.1	1.159739
20.605050	0.1	1.166109
20.606717	0.1	1.175231
20.608383	0.1	1.184451
20.610050	0.1	1.192684
20.611717	0.1	1.200689
20.613383	0.1	1.208968
20.615050	0.1	1.217737
20.616717	0.1	1.227711
20.618383	0.1	1.238934
20.620050	0.1	1.250114
20.621717	0.1	1.259791
20.623383	0.1	1.267036
20.625050	0.1	1.271600
20.626717	0.1	1.274543
20.628383	0.1	1.277695
20.630050	0.1	1.281961
20.631717	0.1	1.286711
20.633383	0.1	1.290850
20.635050	0.1	1.294226
20.636717	0.1	1.297654
20.638383	0.1	1.301630
20.640050	0.1	1.306268
20.641717	0.1	1.312015
20.643383	0.1	1.319065
20.645050	0.1	1.327666
20.646717	0.1	1.339181
20.648383	0.1	1.354530
20.650050	0.1	1.372094
20.651717	0.1	1.388737
20.653383	0.1	1.402651
20.655050	0.1	1.414348
20.656717	0.1	1.425208
20.658383	0.1	1.436300
20.660050	0.1	1.448654
20.661717	0.1	1.462954
20.663383	0.1	1.478377
20.665050	0.1	1.493497
20.666717	0.1	1.508622
20.668383	0.1	1.525343
20.670050	0.1	1.544054
20.671717	0.1	1.563490
20.673383	0.1	1.582345
20.675050	0.1	1.600496
20.676717	0.1	1.618778
20.678383	0.1	1.638150
20.680050	0.1	1.659631
20.681717	0.1	1.684101
20.683383	0.1	1.711245
20.685050	0.1	1.739296
20.686717	0.1	1.766575
20.688383	0.1	1.793564
20.690050	0.1	1.822459
20.691717	0.1	1.854119
20.693383	0.1	1.887083
20.695050	0.1	1.920108
20.696717	0.1	1.953468
20.698383	0.1	1.987806
20.700050	0.1	2.023713
20.701717	0.1	2.061655
20.703383	0.1	2.101208
20.705050	0.1	2.140789
20.706717	0.1	2.178857
20.708383	0.1	2.215914
20.710050	0.1	2.254625
20.711717	0.1	2.297349
20.713383	0.1	2.344553
20.715050	0.1	2.395296
20.716717	0.1	2.448005
20.718383	0.1	2.500797
20.720050	0.1	2.552629
20.721717	0.1	2.604709
20.723383	0.1	2.658940
20.725050	0.1	2.714759
20.726717	0.1	2.769805
20.728383	0.1	2.823579
20.730050	0.1	2.878145
20.731717	0.1	2.935557
20.733383	0.1	2.996475
20.735050	0.1	3.060452
20.736717	0.1	3.125779
20.738383	0.1	3.189915
20.740050	0.1	3.251722
20.741717	0.1	3.312472
20.743383	0.1	3.373716
20.745050	0.1	3.435789
20.746717	0.1	3.498690
20.748383	0.1	3.562476
20.750050	0.1	3.626547
20.751717	0.1	3.689746
20.753383	0.1	3.751260
20.755050	0.1	3.811126
20.756717	0.1	3.869426
20.758383	0.1	3.924989
20.760050	0.1	3.975909
20.761717	0.1	4.021563
20.763383	0.1	4.063370
20.765050	0.1	4.103277
20.766717	0.1	4.142057
20.768383	0.1	4.179301
20.770050	0.1	4.214467
20.771717	0.1	4.247520
20.773383	0.1	4.278594
20.775050	0.1	4.307302
20.776717	0.1	4.332270
20.778383	0.1	4.351516
20.780050	0.1	4.363661
20.781717	0.1	4.369216
20.783383	0.1	4.370534
20.785050	0.1	4.369747
20.786717	0.1	4.367013
20.788383	0.1	4.361910
20.790050	0.1	4.355349
20.791717	0.1	4.348499
20.793383	0.1	4.340960
20.795050	0.1	4.331474
20.796717	0.1	4.319642
20.798383	0.1	4.305583
20.800050	0.1	4.289062
20.801717	0.1	4.270156
20.803383	0.1	4.249425
20.805050	0.1	4.226952
20.806717	0.1	4.202728
20.808383	0.1	4.177820
20.810050	0.1	4.153908
20.811717	0.1	4.131733
20.813383	0.1	4.110807
20.815050	0.1	4.090704
20.816717	0.1	4.071905
20.818383	0.1	4.055407
20.820050	0.1	4.041875
20.821717	0.1	4.031546
20.823383	0.1	4.024385
20.825050	0.1	4.019355
20.826717	0.1	4.014941
20.828383	0.1	4.011062
20.830050	0.1	4.008617
20.831717	0.1	4.007560
20.833383	0.1	4.007369
20.835050	0.1	4.009041
20.836717	0.1	4.014648
20.838383	0.1	4.024715
20.840050	0.1	4.037549
20.841717	0.1	4.051053
20.843383	0.1	4.063938
20.845050	0.1	4.075519
20.846717	0.1	4.086196
20.848383	0.1	4.097791
20.850050	0.1	4.111514
20.851717	0.1	4.126378
20.853383	0.1	4.140665
20.855050	0.1	4.153927
20.856717	0.1	4.166886
20.858383	0.1	4.180120
20.860050	0.1	4.193252
20.861717	0.1	4.204614
20.863383	0.1	4.211916
20.865050	0.1	4.214053
20.866717	0.1	4.211897
20.868383	0.1	4.207073
20.870050	0.1	4.200637
20.871717	0.1	4.192763
20.873383	0.1	4.183031
20.875050	0.1	4.170835
20.876717	0.1	4.155403
20.878383	0.1	4.135938
20.880050	0.1	4.111961
20.881717	0.1	4.083207
20.883383	0.1	4.049512
20.885050	0.1	4.011700
20.886717	0.1	3.971863
20.888383	0.1	3.932039
20.890050	0.1	3.892793
20.891717	0.1	3.852714
20.893383	0.1	3.809701
20.895050	0.1	3.762860
20.896717	0.1	3.712010
20.898383	0.1	3.656764
20.900050	0.1	3.597564
20.901717	0.1	3.536018
20.903383	0.1	3.473717
20.905050	0.1	3.411793
20.906717	0.1	3.350740
20.908383	0.1	3.289990
20.910050	0.1	3.228434
20.911717	0.1	3.165626
20.913383	0.1	3.102394
20.915050	0.1	3.040391
20.916717	0.1	2.980591
20.918383	0.1	2.921815
20.920050	0.1	2.861628
20.921717	0.1	2.799430
20.923383	0.1	2.737930
20.925050	0.1	2.680426
20.926717	0.1	2.627051
20.928383	0.1	2.575396
20.930050	0.1	2.524182
20.931717	0.1	2.474203
20.933383	0.1	2.426575
20.935050	0.1	2.381890
20.936717	0.1	2.340060
20.938383	0.1	2.300004
20.940050	0.1	2.260436
20.941717	0.1	2.220781
20.943383	0.1	2.181074
20.945050	0.1	2.142587
20.946717	0.1	2.107527
20.948383	0.1	2.076598
20.950050	0.1	2.048463
20.951717	0.1	2.021785
20.953383	0.1	1.996579
20.955050	0.1	1.974236
20.956717	0.1	1.956169
20.958383	0.1	1.941831
20.960050	0.1	1.928657
20.961717	0.1	1.914231
20.963383	0.1	1.897607
20.965050	0.1	1.879013
20.966717	0.1	1.859660
20.968383	0.1	1.841174
20.970050	0.1	1.824209
20.971717	0.1	1.808456
20.973383	0.1	1.794067
20.975050	0.1	1.782500
20.976717	0.1	1.775608
20.978383	0.1	1.773220
20.980050	0.1	1.772484
20.981717	0.1	1.770761
20.983383	0.1	1.767795
20.985050	0.1	1.764451
20.986717	0.1	1.761178
20.988383	0.1	1.757569
20.990050	0.1	1.752866
20.991717	0.1	1.747971
20.993383	0.1	1.745708
20.995050	0.1	1.747468
20.996717	0.1	1.751110
20.998383	0.1	1.752828
21.000050	0.1	1.750356
21.001717	0.1	1.744581
21.003383	0.1	1.738397
21.005050	0.1	1.734374
21.006717	0.1	1.733643
21.008383	0.1	1.735985
21.010050	0.1	1.740409
21.011717	0.1	1.745899
21.013383	0.1	1.751659
21.015050	0.1	1.757247
21.016717	0.1	1.762668
21.018383	0.1	1.767394
21.020050	0.1	1.770239
21.021717	0.1	1.771413
21.023383	0.1	1.773317
21.025050	0.1	1.777979
21.026717	0.1	1.785182
21.028383	0.1	1.794100
21.030050	0.1	1.804386
21.031717	0.1	1.814696
21.033383	0.1	1.822645
21.035050	0.1	1.827539
21.036717	0.1	1.830957
21.038383	0.1	1.834589
21.040050	0.1	1.838743
21.041717	0.1	1.842710
21.043383	0.1	1.846021
21.045050	0.1	1.849220
21.046717	0.1	1.853206
21.048383	0.1	1.858422
21.050050	0.1	1.865230
21.051717	0.1	1.874059
21.053383	0.1	1.884867
21.055050	0.1	1.897663
21.056717	0.1	1.912648
21.058383	0.1	1.928923
21.060050	0.1	1.944280
21.061717	0.1	1.957188
21.063383	0.1	1.968355
21.065050	0.1	1.979657
21.066717	0.1	1.992085
21.068383	0.1	2.005431
21.070050	0.1	2.019717
21.071717	0.1	2.036127
21.073383	0.1	2.055704
21.075050	0.1	2.078172
21.076717	0.1	2.102363
21.078383	0.1	2.126573
21.080050	0.1	2.148706
21.081717	0.1	2.167607
21.083383	0.1	2.183993
21.085050	0.1	2.199626
21.086717	0.1	2.216478
21.088383	0.1	2.236208
21.090050	0.1	2.259328
21.091717	0.1	2.285060
21.093383	0.1	2.312078
21.095050	0.1	2.339268
21.096717	0.1	2.366244
21.098383	0.1	2.393182
21.100050	0.1	2.420060
21.101717	0.1	2.446193
21.103383	0.1	2.470952
21.105050	0.1	2.494659
21.106717	0.1	2.518473
21.108383	0.1	2.543731
21.110050	0.1	2.570986
21.111717	0.1	2.599424
21.113383	0.1	2.627885
21.115050	0.1	2.655648
21.116717	0.1	2.681939
21.118383	0.1	2.706326
21.120050	0.1	2.729944
21.121717	0.1	2.754726
21.123383	0.1	2.781339
21.125050	0.1	2.808911
21.126717	0.1	2.836171
21.128383	0.1	2.861382
21.130050	0.1	2.882103
21.131717	0.1	2.897256
21.133383	0.1	2.908218
21.135050	0.1	2.916730
21.136717	0.1	2.923361
21.138383	0.1	2.928148
21.140050	0.1	2.931049
21.141717	0.1	2.931994
21.143383	0.1	2.931454
21.145050	0.1	2.930481
21.146717	0.1	2.929508
21.148383	0.1	2.928162
21.150050	0.1	2.926365
21.151717	0.1	2.924171
21.153383	0.1	2.920697
21.155050	0.1	2.914574
21.156717	0.1	2.905722
21.158383	0.1	2.895421
21.160050	0.1	2.884627
21.161717	0.1	2.872641
21.163383	0.1	2.857544
21.165050	0.1	2.838122
21.166717	0.1	2.815356
21.168383	0.1	2.791830
21.170050	0.1	2.769800
21.171717	0.1	2.750009
21.173383	0.1	2.731350
21.175050	0.1	2.711434
21.176717	0.1	2.688635
21.178383	0.1	2.664258
21.180050	0.1	2.641743
21.181717	0.1	2.623191
21.183383	0.1	2.607116
21.185050	0.1	2.590399
21.186717	0.1	2.571805
21.188383	0.1	2.552918
21.190050	0.1	2.536569
21.191717	0.1	2.524541
21.193383	0.1	2.515675
21.195050	0.1	2.506995
21.196717	0.1	2.496773
21.198383	0.1	2.485584
21.200050	0.1	2.474952
21.201717	0.1	2.465644
21.203383	0.1	2.457402
21.205050	0.1	2.449951
21.206717	0.1	2.443395
21.208383	0.1	2.438123
21.210050	0.1	2.434952
21.211717	0.1	2.434803
21.213383	0.1	2.437769
21.215050	0.1	2.442887
21.216717	0.1	2.449020
21.218383	0.1	2.455357
21.220050	0.1	2.461271
21.221717	0.1	2.466198
21.223383	0.1	2.469379
21.225050	0.1	2.470678
21.226717	0.1	2.471828
21.228383	0.1	2.475348
21.230050	0.1	2.482329
21.231717	0.1	2.492056
21.233383	0.1	2.502780
21.235050	0.1	2.512713
21.236717	0.1	2.520997
21.238383	0.1	2.527363
21.240050	0.1	2.531358
21.241717	0.1	2.532951
21.243383	0.1	2.532671
21.245050	0.1	2.531055
21.246717	0.1	2.528690
21.248383	0.1	2.526627
21.250050	0.1	2.526063
21.251717	0.1	2.527256
21.253383	0.1	2.528843
21.255050	0.1	2.528583
21.256717	0.1	2.524611
21.258383	0.1	2.516285
21.260050	0.1	2.504410
21.261717	0.1	2.490520
21.263383	0.1	2.475777
21.265050	0.1	2.461136
21.266717	0.1	2.448056
21.268383	0.1	2.437970
21.270050	0.1	2.430840
21.271717	0.1	2.424810
21.273383	0.1	2.417695
21.275050	0.1	2.408195
21.276717	0.1	2.395408
21.278383	0.1	2.379003
21.280050	0.1	2.360228
21.281717	0.1	2.340744
21.283383	0.1	2.320795
21.285050	0.1	2.300055
21.286717	0.1	2.279682
21.288383	0.1	2.261987
21.290050	0.1	2.247901
21.291717	0.1	2.235570
21.293383	0.1	2.222285
21.295050	0.1	2.206750
21.296717	0.1	2.189106
21.298383	0.1	2.170457
21.300050	0.1	2.152133
21.301717	0.1	2.134745
21.303383	0.1	2.118461
21.305050	0.1	2.103425
21.306717	0.1	2.089292
21.308383	0.1	2.075285
21.310050	0.1	2.061012
21.311717	0.1	2.046907
21.313383	0.1	2.033571
21.315050	0.1	2.020993
21.316717	0.1	2.008649
21.318383	0.1	1.995969
21.320050	0.1	1.982641
21.321717	0.1	1.969230
21.323383	0.1	1.957612
21.325050	0.1	1.949761
21.326717	0.1	1.945612
21.328383	0.1	1.942781
21.330050	0.1	1.938841
21.331717	0.1	1.933184
21.333383	0.1	1.926171
21.335050	0.1	1.917873
21.336717	0.1	1.908620
21.338383	0.1	1.900019
21.340050	0.1	1.894515
21.341717	0.1	1.893621
21.343383	0.1	1.896312
21.345050	0.1	1.899898
21.346717	0.1	1.902566
21.348383	0.1	1.904080
21.350050	0.1	1.904443
21.351717	0.1	1.903428
21.353383	0.1	1.901197
21.355050	0.1	1.898864
21.356717	0.1	1.898259
21.358383	0.1	1.900257
21.360050	0.1	1.903097
21.361717	0.1	1.903926
21.363383	0.1	1.902157
21.365050	0.1	1.899698
21.366717	0.1	1.898347
21.368383	0.1	1.898319
21.370050	0.1	1.899027
21.371717	0.1	1.900406
21.373383	0.1	1.902962
21.375050	0.1	1.906762
21.376717	0.1	1.910627
21.378383	0.1	1.912750
21.380050	0.1	1.912406
21.381717	0.1	1.911055
21.383383	0.1	1.911391
21.385050	0.1	1.915004
21.386717	0.1	1.921547
21.388383	0.1	1.929551
21.390050	0.1	1.937631
21.391717	0.1	1.945049
21.393383	0.1	1.951340
21.395050	0.1	1.955465
21.396717	0.1	1.956187
21.398383	0.1	1.953687
21.400050	0.1	1.949621
21.401717	0.1	1.945398
21.403383	0.1	1.941575
21.405050	0.1	1.938641
21.406717	0.1	1.937104
21.408383	0.1	1.937132
21.410050	0.1	1.938855
21.411717	0.1	1.942832
21.413383	0.1	1.949240
21.415050	0.1	1.956844
21.416717	0.1	1.963642
21.418383	0.1	1.968401
21.420050	0.1	1.970832
21.421717	0.1	1.970846
21.423383	0.1	1.968485
21.425050	0.1	1.964308
21.426717	0.1	1.959526
21.428383	0.1	1.955773
21.430050	0.1	1.953910
21.431717	0.1	1.952709
21.433383	0.1	1.949524
21.435050	0.1	1.942609
21.436717	0.1	1.932252
21.438383	0.1	1.920261
21.440050	0.1	1.908890
21.441717	0.1	1.899726
21.443383	0.1	1.893076
21.445050	0.1	1.888331
21.446717	0.1	1.884685
21.448383	0.1	1.881123
21.450050	0.1	1.876093
21.451717	0.1	1.867893
21.453383	0.1	1.855409
21.455050	0.1	1.838906
21.456717	0.1	1.820414
21.458383	0.1	1.803143
21.460050	0.1	1.789546
21.461717	0.1	1.779185
21.463383	0.1	1.769196
21.465050	0.1	1.757569
21.466717	0.1	1.744945
21.468383	0.1	1.733261
21.470050	0.1	1.723683
21.471717	0.1	1.715547
21.473383	0.1	1.706877
21.475050	0.1	1.696269
21.476717	0.1	1.684427
21.478383	0.1	1.673028
21.480050	0.1	1.662220
21.481717	0.1	1.650681
21.483383	0.1	1.638164
21.485050	0.1	1.625954
21.486717	0.1	1.614937
21.488383	0.1	1.604673
21.490050	0.1	1.594126
21.491717	0.1	1.582587
21.493383	0.1	1.570005
21.495050	0.1	1.556566
21.496717	0.1	1.542429
21.498383	0.1	1.528184
21.500050	0.1	1.514866
21.501717	0.1	1.502926
21.503383	0.1	1.492188
21.505050	0.1	1.482652
21.506717	0.1	1.473813
21.508383	0.1	1.464542
21.510050	0.1	1.454796
21.511717	0.1	1.445622
21.513383	0.1	1.437357
21.515050	0.1	1.429636
21.516717	0.1	1.422316
21.518383	0.1	1.415135
21.520050	0.1	1.407419
21.521717	0.1	1.398469
21.523383	0.1	1.388369
21.525050	0.1	1.378362
21.526717	0.1	1.369957
21.528383	0.1	1.363652
21.530050	0.1	1.358762
21.531717	0.1	1.354297
21.533383	0.1	1.349808
21.535050	0.1	1.345291
21.536717	0.1	1.340639
21.538383	0.1	1.335507
21.540050	0.1	1.329612
21.541717	0.1	1.323242
21.543383	0.1	1.317482
21.545050	0.1	1.313216
21.546717	0.1	1.309887
21.548383	0.1	1.306147
21.550050	0.1	1.301300
21.551717	0.1	1.295470
21.553383	0.1	1.289048
21.555050	0.1	1.282175
21.556717	0.1	1.275199
21.558383	0.1	1.269276
21.560050	0.1	1.265360
21.561717	0.1	1.263395
21.563383	0.1	1.263279
21.565050	0.1	1.265067
21.566717	0.1	1.267609
21.568383	0.1	1.268378
21.570050	0.1	1.265458
21.571717	0.1	1.258887
21.573383	0.1	1.249821
21.575050	0.1	1.239618
21.576717	0.1	1.229369
21.578383	0.1	1.219716
21.580050	0.1	1.211469
21.581717	0.1	1.205541
21.583383	0.1	1.202128
21.585050	0.1	1.200903
21.586717	0.1	1.200843
21.588383	0.1	1.199963
21.590050	0.1	1.196805
21.591717	0.1	1.191669
21.593383	0.1	1.185723
21.595050	0.1	1.179846
21.596717	0.1	1.174388
21.598383	0.1	1.170081
21.600050	0.1	1.168456
21.601717	0.1	1.170174
21.603383	0.1	1.173895
21.605050	0.1	1.177378
21.606717	0.1	1.179050
21.608383	0.1	1.178496
21.610050	0.1	1.176051
21.611717	0.1	1.172423
21.613383	0.1	1.168200
21.615050	0.1	1.163632
21.616717	0.1	1.159492
21.618383	0.1	1.157029
21.620050	0.1	1.156325
21.621717	0.1	1.156116
21.623383	0.1	1.155436
21.625050	0.1	1.154519
21.626717	0.1	1.154114
21.628383	0.1	1.154505
21.630050	0.1	1.155240
21.631717	0.1	1.155320
21.633383	0.1	1.153816
21.635050	0.1	1.150705
21.636717	0.1	1.147124
21.638383	0.1	1.144391
21.640050	0.1	1.143096
21.641717	0.1	1.143017
21.643383	0.1	1.143254
21.645050	0.1	1.143082
21.646717	0.1	1.143101
21.648383	0.1	1.144847
21.650050	0.1	1.148814
21.651717	0.1	1.153331
21.653383	0.1	1.156377
21.655050	0.1	1.157620
21.656717	0.1	1.158011
21.658383	0.1	1.158891
21.660050	0.1	1.161066
21.661717	0.1	1.163799
21.663383	0.1	1.165965
21.665050	0.1	1.167930
21.666717	0.1	1.171352
21.668383	0.1	1.177620
21.670050	0.1	1.186570
21.671717	0.1	1.196484
21.673383	0.1	1.205374
21.675050	0.1	1.211739
21.676717	0.1	1.214528
21.678383	0.1	1.213895
21.680050	0.1	1.212084
21.681717	0.1	1.212251
21.683383	0.1	1.216009
21.685050	0.1	1.222794
21.686717	0.1	1.231325
21.688383	0.1	1.240452
21.690050	0.1	1.248959
21.691717	0.1	1.256177
21.693383	0.1	1.262445
21.695050	0.1	1.268410
21.696717	0.1	1.274361
21.698383	0.1	1.280289
21.700050	0.1	1.286212
21.701717	0.1	1.292443
21.703383	0.1	1.299158
21.705050	0.1	1.305686
21.706717	0.1	1.311083
21.708383	0.1	1.315302
21.710050	0.1	1.319083
21.711717	0.1	1.323102
21.713383	0.1	1.327652
21.715050	0.1	1.332727
21.716717	0.1	1.337989
21.718383	0.1	1.342935
21.720050	0.1	1.347335
21.721717	0.1	1.350963
21.723383	0.1	1.353258
21.725050	0.1	1.353733
21.726717	0.1	1.352164
21.728383	0.1	1.348737
21.730050	0.1	1.344187
21.731717	0.1	1.339512
21.733383	0.1	1.335498
21.735050	0.1	1.332317
21.736717	0.1	1.329472
21.738383	0.1	1.326101
21.740050	0.1	1.321491
21.741717	0.1	1.315954
21.743383	0.1	1.310348
21.745050	0.1	1.304555
21.746717	0.1	1.297994
21.748383	0.1	1.290427
21.750050	0.1	1.281151
21.751717	0.1	1.269397
21.753383	0.1	1.255851
21.755050	0.1	1.242543
21.756717	0.1	1.231660
21.758383	0.1	1.223963
21.760050	0.1	1.217700
21.761717	0.1	1.210342
21.763383	0.1	1.200954
21.765050	0.1	1.189876
21.766717	0.1	1.177741
21.768383	0.1	1.165285
21.770050	0.1	1.153075
21.771717	0.1	1.141313
21.773383	0.1	1.129718
21.775050	0.1	1.117378
21.776717	0.1	1.102970
21.778383	0.1	1.085806
21.780050	0.1	1.067091
21.781717	0.1	1.049275
21.783383	0.1	1.033903
21.785050	0.1	1.021046
21.786717	0.1	1.010098
21.788383	0.1	1.000394
21.790050	0.1	0.991579
21.791717	0.1	0.983505
21.793383	0.1	0.975705
21.795050	0.1	0.967383
21.796717	0.1	0.957828
21.798383	0.1	0.946545
21.800050	0.1	0.933656
21.801717	0.1	0.920482
21.803383	0.1	0.908808
21.805050	0.1	0.899397
21.806717	0.1	0.892049
21.808383	0.1	0.886545
21.810050	0.1	0.882293
21.811717	0.1	0.877986
21.813383	0.1	0.873250
21.815050	0.1	0.869338
21.816717	0.1	0.866801
21.818383	0.1	0.864347
21.820050	0.1	0.860658
21.821717	0.1	0.855518
21.823383	0.1	0.849646
21.825050	0.1	0.844290
21.826717	0.1	0.840425
21.828383	0.1	0.838614
21.830050	0.1	0.838796
21.831717	0.1	0.839587
21.833383	0.1	0.839294
21.835050	0.1	0.837552
21.836717	0.1	0.835215
21.838383	0.1	0.833515
21.840050	0.1	0.833352
21.841717	0.1	0.834842
21.843383	0.1	0.837529
21.845050	0.1	0.840924
21.846717	0.1	0.844202
21.848383	0.1	0.846065
21.850050	0.1	0.846605
21.851717	0.1	0.848058
21.853383	0.1	0.852267
21.855050	0.1	0.858638
21.856717	0.1	0.864821
21.858383	0.1	0.868514
21.860050	0.1	0.869376
21.861717	0.1	0.869525
21.863383	0.1	0.871625
21.865050	0.1	0.876319
21.866717	0.1	0.882307
21.868383	0.1	0.888226
21.870050	0.1	0.893273
21.871717	0.1	0.896845
21.873383	0.1	0.898680
21.875050	0.1	0.898931
21.876717	0.1	0.898116
21.878383	0.1	0.897492
21.880050	0.1	0.898703
21.881717	0.1	0.902424
21.883383	0.1	0.907783
21.885050	0.1	0.912882
21.886717	0.1	0.915434
21.888383	0.1	0.914079
21.890050	0.1	0.909860
21.891717	0.1	0.905641
21.893383	0.1	0.903727
21.895050	0.1	0.904296
21.896717	0.1	0.906121
21.898383	0.1	0.908109
21.900050	0.1	0.909786
21.901717	0.1	0.910521
21.903383	0.1	0.909325
21.905050	0.1	0.906340
21.906717	0.1	0.903541
21.908383	0.1	0.903127
21.910050	0.1	0.905506
21.911717	0.1	0.908724
21.913383	0.1	0.909842
21.915050	0.1	0.907369
21.916717	0.1	0.902331
21.918383	0.1	0.897017
21.920050	0.1	0.893413
21.921717	0.1	0.892505
21.923383	0.1	0.893665
21.925050	0.1	0.894950
21.926717	0.1	0.894666
21.928383	0.1	0.891825
21.930050	0.1	0.885706
21.931717	0.1	0.877162
21.933383	0.1	0.868770
21.935050	0.1	0.862279
21.936717	0.1	0.857743
21.938383	0.1	0.855462
21.940050	0.1	0.856430
21.941717	0.1	0.860770
21.943383	0.1	0.867210
21.945050	0.1	0.873697
21.946717	0.1	0.877595
21.948383	0.1	0.876691
21.950050	0.1	0.871103
21.951717	0.1	0.863280
21.953383	0.1	0.855974
21.955050	0.1	0.851443
21.956717	0.1	0.851490
21.958383	0.1	0.856216
21.960050	0.1	0.863341
21.961717	0.1	0.870265
21.963383	0.1	0.876146
21.965050	0.1	0.881511
21.966717	0.1	0.887094
21.968383	0.1	0.893204
21.970050	0.1	0.899429
21.971717	0.1	0.905241
21.973383	0.1	0.910694
21.975050	0.1	0.915793
21.976717	0.1	0.919648
21.978383	0.1	0.921302
21.980050	0.1	0.921241
21.981717	0.1	0.921185
21.983383	0.1	0.922522
21.985050	0.1	0.925958
21.986717	0.1	0.932044
21.988383	0.1	0.940743
21.990050	0.1	0.950960
21.991717	0.1	0.961185
21.993383	0.1	0.970610
21.995050	0.1	0.979290
21.996717	0.1	0.987537
21.998383	0.1	0.995579
22.000050	0.1	1.004040
22.001717	0.1	1.014168
22.003383	0.1	1.026965
22.005050	0.1	1.041899
22.006717	0.1	1.056870
22.008383	0.1	1.069466
22.010050	0.1	1.078271
22.011717	0.1	1.083864
22.013383	0.1	1.089051
22.015050	0.1	1.097242
22.016717	0.1	1.109759
22.018383	0.1	1.125797
22.020050	0.1	1.144307
22.021717	0.1	1.164326
22.023383	0.1	1.184735
22.025050	0.1	1.205066
22.026717	0.1	1.225434
22.028383	0.1	1.246035
22.030050	0.1	1.267721
22.031717	0.1	1.291633
22.033383	0.1	1.317719
22.035050	0.1	1.345291
22.036717	0.1	1.373878
22.038383	0.1	1.402507
22.040050	0.1	1.429669
22.041717	0.1	1.454758
22.043383	0.1	1.478624
22.045050	0.1	1.502726
22.046717	0.1	1.528827
22.048383	0.1	1.558540
22.050050	0.1	1.591770
22.051717	0.1	1.626587
22.053383	0.1	1.661591
22.055050	0.1	1.696781
22.056717	0.1	1.732516
22.058383	0.1	1.768596
22.060050	0.1	1.803897
22.061717	0.1	1.837406
22.063383	0.1	1.869905
22.065050	0.1	1.903228
22.066717	0.1	1.938050
22.068383	0.1	1.973626
22.070050	0.1	2.008821
22.071717	0.1	2.042297
22.073383	0.1	2.072942
22.075050	0.1	2.101040
22.076717	0.1	2.128100
22.078383	0.1	2.155043
22.080050	0.1	2.181488
22.081717	0.1	2.206946
22.083383	0.1	2.231114
22.085050	0.1	2.252720
22.086717	0.1	2.270001
22.088383	0.1	2.282304
22.090050	0.1	2.289708
22.091717	0.1	2.292297
22.093383	0.1	2.290602
22.095050	0.1	2.285982
22.096717	0.1	2.280399
22.098383	0.1	2.275361
22.100050	0.1	2.270550
22.101717	0.1	2.263933
22.103383	0.1	2.253777
22.105050	0.1	2.240292
22.106717	0.1	2.224683
22.108383	0.1	2.206797
22.110050	0.1	2.185116
22.111717	0.1	2.158801
22.113383	0.1	2.128500
22.115050	0.1	2.095839
22.116717	0.1	2.062791
22.118383	0.1	2.030740
22.120050	0.1	1.999824
22.121717	0.1	1.969384
22.123383	0.1	1.938422
22.125050	0.1	1.906557
22.126717	0.1	1.874990
22.128383	0.1	1.845295
22.130050	0.1	1.817625
22.131717	0.1	1.791171
22.133383	0.1	1.764689
22.135050	0.1	1.736386
22.136717	0.1	1.706071
22.138383	0.1	1.677042
22.140050	0.1	1.653214
22.141717	0.1	1.635407
22.143383	0.1	1.621963
22.145050	0.1	1.611249
22.146717	0.1	1.602471
22.148383	0.1	1.595523
22.150050	0.1	1.590373
22.151717	0.1	1.586392
22.153383	0.1	1.582778
22.155050	0.1	1.579672
22.156717	0.1	1.578392
22.158383	0.1	1.580529
22.160050	0.1	1.586722
22.161717	0.1	1.596175
22.163383	0.1	1.607598
22.165050	0.1	1.620403
22.166717	0.1	1.634741
22.168383	0.1	1.651449
22.170050	0.1	1.672409
22.171717	0.1	1.699794
22.173383	0.1	1.733969
22.175050	0.1	1.772572
22.176717	0.1	1.812587
22.178383	0.1	1.852573
22.180050	0.1	1.892522
22.181717	0.1	1.933314
22.183383	0.1	1.976737
22.185050	0.1	2.023978
22.186717	0.1	2.073869
22.188383	0.1	2.124244
22.190050	0.1	2.174648
22.191717	0.1	2.226816
22.193383	0.1	2.282788
22.195050	0.1	2.343673
22.196717	0.1	2.409695
22.198383	0.1	2.479707
22.200050	0.1	2.551046
22.201717	0.1	2.621505
22.203383	0.1	2.690842
22.205050	0.1	2.759784
22.206717	0.1	2.829055
22.208383	0.1	2.899622
22.210050	0.1	2.972404
22.211717	0.1	3.047576
22.213383	0.1	3.124364
22.215050	0.1	3.201361
22.216717	0.1	3.277045
22.218383	0.1	3.350279
22.220050	0.1	3.420841
22.221717	0.1	3.488939
22.223383	0.1	3.554015
22.225050	0.1	3.615175
22.226717	0.1	3.672335
22.228383	0.1	3.725621
22.230050	0.1	3.774394
22.231717	0.1	3.818325
22.233383	0.1	3.858265
22.235050	0.1	3.895047
22.236717	0.1	3.928626
22.238383	0.1	3.958163
22.240050	0.1	3.981786
22.241717	0.1	3.997334
22.243383	0.1	4.004044
22.245050	0.1	4.002564
22.246717	0.1	3.993679
22.248383	0.1	3.977870
22.250050	0.1	3.955457
22.251717	0.1	3.926838
22.253383	0.1	3.892751
22.255050	0.1	3.853734
22.256717	0.1	3.809375
22.258383	0.1	3.758515
22.260050	0.1	3.700047
22.261717	0.1	3.634309
22.263383	0.1	3.563585
22.265050	0.1	3.490327
22.266717	0.1	3.415393
22.268383	0.1	3.338158
22.270050	0.1	3.257943
22.271717	0.1	3.175018
22.273383	0.1	3.090189
22.275050	0.1	3.003627
22.276717	0.1	2.914406
22.278383	0.1	2.821684
22.280050	0.1	2.726512
22.281717	0.1	2.631242
22.283383	0.1	2.537402
22.285050	0.1	2.445499
22.286717	0.1	2.355990
22.288383	0.1	2.269084
22.290050	0.1	2.184627
22.291717	0.1	2.103066
22.293383	0.1	2.025291
22.295050	0.1	1.951181
22.296717	0.1	1.879367
22.298383	0.1	1.808694
22.300050	0.1	1.739347
22.301717	0.1	1.672674
22.303383	0.1	1.609717
22.305050	0.1	1.549809
22.306717	0.1	1.491550
22.308383	0.1	1.435163
22.310050	0.1	1.382423
22.311717	0.1	1.334497
22.313383	0.1	1.290990
22.315050	0.1	1.251088
22.316717	0.1	1.214552
22.318383	0.1	1.181038
22.320050	0.1	1.149727
22.321717	0.1	1.120470
22.323383	0.1	1.093931
22.325050	0.1	1.070765
22.326717	0.1	1.051729
22.328383	0.1	1.037666
22.330050	0.1	1.028213
22.331717	0.1	1.021004
22.333383	0.1	1.013498
22.335050	0.1	1.005009
22.336717	0.1	0.996185
22.338383	0.1	0.988143
22.340050	0.1	0.982219
22.341717	0.1	0.978722
22.343383	0.1	0.976659
22.345050	0.1	0.976282
22.346717	0.1	0.979896
22.348383	0.1	0.988436
22.350050	0.1	0.999486
22.351717	0.1	1.010126
22.353383	0.1	1.020040
22.355050	0.1	1.031109
22.356717	0.1	1.044832
22.358383	0.1	1.060618
22.360050	0.1	1.076530
22.361717	0.1	1.091184
22.363383	0.1	1.104139
22.365050	0.1	1.115445
22.366717	0.1	1.125624
22.368383	0.1	1.135711
22.370050	0.1	1.147576
22.371717	0.1	1.163455
22.373383	0.1	1.184000
22.375050	0.1	1.207916
22.376717	0.1	1.233392
22.378383	0.1	1.258836
22.380050	0.1	1.283274
22.381717	0.1	1.306487
22.383383	0.1	1.328555
22.385050	0.1	1.349733
22.386717	0.1	1.370399
22.388383	0.1	1.390977
22.390050	0.1	1.412123
22.391717	0.1	1.434693
22.393383	0.1	1.459164
22.395050	0.1	1.485157
22.396717	0.1	1.511807
22.398383	0.1	1.538456
22.400050	0.1	1.564673
22.401717	0.1	1.590298
22.403383	0.1	1.615779
22.405050	0.1	1.641391
22.406717	0.1	1.666956
22.408383	0.1	1.693275
22.410050	0.1	1.722071
22.411717	0.1	1.753592
22.413383	0.1	1.786556
22.415050	0.1	1.820680
22.416717	0.1	1.857080
22.418383	0.1	1.896536
22.420050	0.1	1.938837
22.421717	0.1	1.983624
22.423383	0.1	2.030400
22.425050	0.1	2.078307
22.426717	0.1	2.127127
22.428383	0.1	2.177432
22.430050	0.1	2.229614
22.431717	0.1	2.284311
22.433383	0.1	2.342714
22.435050	0.1	2.405448
22.436717	0.1	2.472117
22.438383	0.1	2.541933
22.440050	0.1	2.614358
22.441717	0.1	2.689334
22.443383	0.1	2.767206
22.445050	0.1	2.849060
22.446717	0.1	2.936535
22.448383	0.1	3.030887
22.450050	0.1	3.132559
22.451717	0.1	3.240965
22.453383	0.1	3.354535
22.455050	0.1	3.471263
22.456717	0.1	3.589611
22.458383	0.1	3.709635
22.460050	0.1	3.833245
22.461717	0.1	3.962838
22.463383	0.1	4.100055
22.465050	0.1	4.245713
22.466717	0.1	4.399586
22.468383	0.1	4.560002
22.470050	0.1	4.725079
22.471717	0.1	4.894398
22.473383	0.1	5.068891
22.475050	0.1	5.250112
22.476717	0.1	5.439604
22.478383	0.1	5.638045
22.480050	0.1	5.845116
22.481717	0.1	6.060568
22.483383	0.1	6.284844
22.485050	0.1	6.518289
22.486717	0.1	6.760219
22.488383	0.1	7.009571
22.490050	0.1	7.266565
22.491717	0.1	7.532961
22.493383	0.1	7.810914
22.495050	0.1	8.101966
22.496717	0.1	8.406239
22.498383	0.1	8.722530
22.500050	0.1	9.049978
22.501717	0.1	9.388835
22.503383	0.1	9.739529
22.505050	0.1	10.102852
22.506717	0.1	10.480997
22.508383	0.1	10.876544
22.510050	0.1	11.290517
22.511717	0.1	11.722506
22.513383	0.1	12.172014
22.515050	0.1	12.639426
22.516717	0.1	13.126307
22.518383	0.1	13.634502
22.520050	0.1	14.164625
22.521717	0.1	14.716256
22.523383	0.1	15.289565
22.525050	0.1	15.886147
22.526717	0.1	16.507627
22.528383	0.1	17.153509
22.530050	0.1	17.821887
22.531717	0.1	18.512402
22.533383	0.1	19.226065
22.535050	0.1	19.961745
22.536717	0.1	20.715254
22.538383	0.1	21.482697
22.540050	0.1	22.263089
22.541717	0.1	23.057554
22.543383	0.1	23.867125
22.545050	0.1	24.691140
22.546717	0.1	25.526504
22.548383	0.1	26.368173
22.550050	0.1	27.210778
22.551717	0.1	28.049648
22.553383	0.1	28.880197
22.555050	0.1	29.697102
22.556717	0.1	30.495203
22.558383	0.1	31.270706
22.560050	0.1	32.020486
22.561717	0.1	32.740496
22.563383	0.1	33.425731
22.565050	0.1	34.071561
22.566717	0.1	34.674993
22.568383	0.1	35.234261
22.570050	0.1	35.746195
22.571717	0.1	36.204271
22.573383	0.1	36.601503
22.575050	0.1	36.935243
22.576717	0.1	37.206574
22.578383	0.1	37.415889
22.580050	0.1	37.561031
22.581717	0.1	37.638303
22.583383	0.1	37.644608
22.585050	0.1	37.578992
22.586717	0.1	37.441924
22.588383	0.1	37.234775
22.590050	0.1	36.959713
22.591717	0.1	36.617992
22.593383	0.1	36.209682
22.595050	0.1	35.736389
22.596717	0.1	35.202340
22.598383	0.1	34.612734
22.600050	0.1	33.971891
22.601717	0.1	33.282856
22.603383	0.1	32.548187
22.605050	0.1	31.771185
22.606717	0.1	30.956361
22.608383	0.1	30.108327
22.610050	0.1	29.230784
22.611717	0.1	28.327364
22.613383	0.1	27.402593
22.615050	0.1	26.461626
22.616717	0.1	25.509838
22.618383	0.1	24.552173
22.620050	0.1	23.592282
22.621717	0.1	22.633476
22.623383	0.1	21.680184
22.625050	0.1	20.736894
22.626717	0.1	19.805874
22.628383	0.1	18.887869
22.630050	0.1	17.984794
22.631717	0.1	17.100573
22.633383	0.1	16.239602
22.635050	0.1	15.405417
22.636717	0.1	14.600181
22.638383	0.1	13.824618
22.640050	0.1	13.078591
22.641717	0.1	12.361705
22.643383	0.1	11.673123
22.645050	0.1	11.012182
22.646717	0.1	10.379539
22.648383	0.1	9.776829
22.650050	0.1	9.205868
22.651717	0.1	8.668094
22.653383	0.1	8.163629
22.655050	0.1	7.691169
22.656717	0.1	7.249191
22.658383	0.1	6.836932
22.660050	0.1	6.453516
22.661717	0.1	6.096708
22.663383	0.1	5.763727
22.665050	0.1	5.453317
22.666717	0.1	5.165436
22.668383	0.1	4.899786
22.670050	0.1	4.656375
22.671717	0.1	4.435270
22.673383	0.1	4.234579
22.675050	0.1	4.051225
22.676717	0.1	3.883932
22.678383	0.1	3.733742
22.680050	0.1	3.601722
22.681717	0.1	3.487342
22.683383	0.1	3.388929
22.685050	0.1	3.305026
22.686717	0.1	3.235126
22.688383	0.1	3.178818
22.690050	0.1	3.134967
22.691717	0.1	3.102589
22.693383	0.1	3.080782
22.695050	0.1	3.067786
22.696717	0.1	3.062068
22.698383	0.1	3.063530
22.700050	0.1	3.072433
22.701717	0.1	3.088531
22.703383	0.1	3.111460
22.705050	0.1	3.140466
22.706717	0.1	3.173943
22.708383	0.1	3.210343
22.710050	0.1	3.249585
22.711717	0.1	3.292910
22.713383	0.1	3.341581
22.715050	0.1	3.396198
22.716717	0.1	3.456287
22.718383	0.1	3.520162
22.720050	0.1	3.586016
22.721717	0.1	3.653411
22.723383	0.1	3.722655
22.725050	0.1	3.793221
22.726717	0.1	3.864043
22.728383	0.1	3.934456
22.730050	0.1	4.004072
22.731717	0.1	4.072660
22.733383	0.1	4.139785
22.735050	0.1	4.204609
22.736717	0.1	4.266333
22.738383	0.1	4.324117
22.740050	0.1	4.377011
22.741717	0.1	4.424928
22.743383	0.1	4.468658
22.745050	0.1	4.508072
22.746717	0.1	4.541972
22.748383	0.1	4.569879
22.750050	0.1	4.591863
22.751717	0.1	4.607141
22.753383	0.1	4.615020
22.755050	0.1	4.615984
22.756717	0.1	4.610098
22.758383	0.1	4.596338
22.760050	0.1	4.574731
22.761717	0.1	4.546721
22.763383	0.1	4.512924
22.765050	0.1	4.472570
22.766717	0.1	4.425170
22.768383	0.1	4.371381
22.770050	0.1	4.311423
22.771717	0.1	4.244247
22.773383	0.1	4.169540
22.775050	0.1	4.089316
22.776717	0.1	4.006689
22.778383	0.1	3.923248
22.780050	0.1	3.837221
22.781717	0.1	3.744815
22.783383	0.1	3.643986
22.785050	0.1	3.536404
22.786717	0.1	3.425851
22.788383	0.1	3.315373
22.790050	0.1	3.205682
22.791717	0.1	3.096056
22.793383	0.1	2.986533
22.795050	0.1	2.878364
22.796717	0.1	2.772701
22.798383	0.1	2.669971
22.800050	0.1	2.570669
22.801717	0.1	2.475902
22.803383	0.1	2.385709
22.805050	0.1	2.297531
22.806717	0.1	2.208361
22.808383	0.1	2.117846
22.810050	0.1	2.027694
22.811717	0.1	1.939572
22.813383	0.1	1.854757
22.815050	0.1	1.774058
22.816717	0.1	1.697643
22.818383	0.1	1.625875
22.820050	0.1	1.559276
22.821717	0.1	1.497255
22.823383	0.1	1.438190
22.825050	0.1	1.380518
22.826717	0.1	1.323563
22.828383	0.1	1.268066
22.830050	0.1	1.215432
22.831717	0.1	1.166170
22.833383	0.1	1.119748
22.835050	0.1	1.075589
22.836717	0.1	1.034057
22.838383	0.1	0.996557
22.840050	0.1	0.964194
22.841717	0.1	0.936356
22.843383	0.1	0.911127
22.845050	0.1	0.886912
22.846717	0.1	0.863271
22.848383	0.1	0.840467
22.850050	0.1	0.818935
22.851717	0.1	0.798949
22.853383	0.1	0.780732
22.855050	0.1	0.764807
22.856717	0.1	0.751400
22.858383	0.1	0.739619
22.860050	0.1	0.728127
22.861717	0.1	0.716210
22.863383	0.1	0.704071
22.865050	0.1	0.693081
22.866717	0.1	0.685402
22.868383	0.1	0.682026
22.870050	0.1	0.681663
22.871717	0.1	0.682175
22.873383	0.1	0.682184
22.875050	0.1	0.680778
22.876717	0.1	0.676629
22.878383	0.1	0.668522
22.880050	0.1	0.657449
22.881717	0.1	0.646780
22.883383	0.1	0.639115
22.885050	0.1	0.634412
22.886717	0.1	0.631851
22.888383	0.1	0.631283
22.890050	0.1	0.632196
22.891717	0.1	0.632904
22.893383	0.1	0.631870
22.895050	0.1	0.628801
22.896717	0.1	0.624843
22.898383	0.1	0.621849
22.900050	0.1	0.620913
22.901717	0.1	0.621960
22.903383	0.1	0.624829
22.905050	0.1	0.629965
22.906717	0.1	0.637802
22.908383	0.1	0.647330
22.910050	0.1	0.655870
22.911717	0.1	0.660755
22.913383	0.1	0.661151
22.915050	0.1	0.658329
22.916717	0.1	0.654566
22.918383	0.1	0.651805
22.920050	0.1	0.651232
22.921717	0.1	0.653374
22.923383	0.1	0.658301
22.925050	0.1	0.665528
22.926717	0.1	0.673505
22.928383	0.1	0.680024
22.930050	0.1	0.684019
22.931717	0.1	0.686212
22.933383	0.1	0.687693
22.935050	0.1	0.689188
22.936717	0.1	0.691568
22.938383	0.1	0.695707
22.940050	0.1	0.701672
22.941717	0.1	0.708760
22.943383	0.1	0.716490
22.945050	0.1	0.724914
22.946717	0.1	0.733980
22.948383	0.1	0.743237
22.950050	0.1	0.752220
22.951717	0.1	0.760830
22.953383	0.1	0.769352
22.955050	0.1	0.778488
22.956717	0.1	0.789291
22.958383	0.1	0.802176
22.960050	0.1	0.815955
22.961717	0.1	0.828272
22.963383	0.1	0.837548
22.965050	0.1	0.845212
22.966717	0.1	0.854824
22.968383	0.1	0.867941
22.970050	0.1	0.882680
22.971717	0.1	0.897185
22.973383	0.1	0.911858
22.975050	0.1	0.926908
22.976717	0.1	0.940864
22.978383	0.1	0.953111
22.980050	0.1	0.965800
22.981717	0.1	0.981689
22.983383	0.1	1.001381
22.985050	0.1	1.023025
22.986717	0.1	1.044101
22.988383	0.1	1.063296
22.990050	0.1	1.081331
22.991717	0.1	1.100423
22.993383	0.1	1.122388
22.995050	0.1	1.147049
22.996717	0.1	1.172922
22.998383	0.1	1.199353
23.000050	0.1	1.226803
23.001717	0.1	1.254906
23.003383	0.1	1.282343
23.005050	0.1	1.309258
23.006717	0.1	1.337463
23.008383	0.1	1.367982
23.010050	0.1	1.400155
23.011717	0.1	1.432826
23.013383	0.1	1.465422
23.015050	0.1	1.497786
23.016717	0.1	1.529711
23.018383	0.1	1.561134
23.020050	0.1	1.592226
23.021717	0.1	1.623230
23.023383	0.1	1.655053
23.025050	0.1	1.688539
23.026717	0.1	1.723124
23.028383	0.1	1.757434
23.030050	0.1	1.790384
23.031717	0.1	1.821816
23.033383	0.1	1.852531
23.035050	0.1	1.882841
23.036717	0.1	1.911419
23.038383	0.1	1.936946
23.040050	0.1	1.960020
23.041717	0.1	1.981957
23.043383	0.1	2.002628
23.045050	0.1	2.020602
23.046717	0.1	2.034856
23.048383	0.1	2.045915
23.050050	0.1	2.055452
23.051717	0.1	2.064235
23.053383	0.1	2.070982
23.055050	0.1	2.074139
23.056717	0.1	2.073431
23.058383	0.1	2.069445
23.060050	0.1	2.063042
23.061717	0.1	2.054754
23.063383	0.1	2.044528
23.065050	0.1	2.031829
23.066717	0.1	2.015699
23.068383	0.1	1.995945
23.070050	0.1	1.974199
23.071717	0.1	1.952234
23.073383	0.1	1.929635
23.075050	0.1	1.904489
23.076717	0.1	1.875772
23.078383	0.1	1.844028
23.080050	0.1	1.809965
23.081717	0.1	1.773690
23.083383	0.1	1.735762
23.085050	0.1	1.697065
23.086717	0.1	1.657521
23.088383	0.1	1.616511
23.090050	0.1	1.574242
23.091717	0.1	1.532105
23.093383	0.1	1.491811
23.095050	0.1	1.454330
23.096717	0.1	1.419229
23.098383	0.1	1.384742
23.100050	0.1	1.348983
23.101717	0.1	1.311186
23.103383	0.1	1.272061
23.105050	0.1	1.233639
23.106717	0.1	1.197504
23.108383	0.1	1.163348
23.110050	0.1	1.130276
23.111717	0.1	1.097890
23.113383	0.1	1.066159
23.115050	0.1	1.035724
23.116717	0.1	1.007067
23.118383	0.1	0.979528
23.120050	0.1	0.952934
23.121717	0.1	0.928799
23.123383	0.1	0.908379
23.125050	0.1	0.891075
23.126717	0.1	0.875113
23.128383	0.1	0.858339
23.130050	0.1	0.838935
23.131717	0.1	0.816956
23.133383	0.1	0.795159
23.135050	0.1	0.777389
23.136717	0.1	0.765435
23.138383	0.1	0.757799
23.140050	0.1	0.751684
23.141717	0.1	0.745421
23.143383	0.1	0.738786
23.145050	0.1	0.732322
23.146717	0.1	0.727121
23.148383	0.1	0.724485
23.150050	0.1	0.724876
23.151717	0.1	0.727056
23.153383	0.1	0.728387
23.155050	0.1	0.726487
23.156717	0.1	0.720755
23.158383	0.1	0.712210
23.160050	0.1	0.702445
23.161717	0.1	0.693281
23.163383	0.1	0.686273
23.165050	0.1	0.682441
23.166717	0.1	0.682087
23.168383	0.1	0.684066
23.170050	0.1	0.686510
23.171717	0.1	0.688951
23.173383	0.1	0.691819
23.175050	0.1	0.694306
23.176717	0.1	0.695121
23.178383	0.1	0.694660
23.180050	0.1	0.694706
23.181717	0.1	0.696457
23.183383	0.1	0.699656
23.185050	0.1	0.702771
23.186717	0.1	0.703684
23.188383	0.1	0.701072
23.190050	0.1	0.695428
23.191717	0.1	0.688601
23.193383	0.1	0.682175
23.195050	0.1	0.676354
23.196717	0.1	0.670464
23.198383	0.1	0.664168
23.200050	0.1	0.658156
23.201717	0.1	0.653663
23.203383	0.1	0.651628
23.205050	0.1	0.652201
23.206717	0.1	0.654175
23.208383	0.1	0.655279
23.210050	0.1	0.653462
23.211717	0.1	0.647828
23.213383	0.1	0.639353
23.215050	0.1	0.630743
23.216717	0.1	0.624084
23.218383	0.1	0.619204
23.220050	0.1	0.614780
23.221717	0.1	0.609658
23.223383	0.1	0.603274
23.225050	0.1	0.596014
23.226717	0.1	0.588698
23.228383	0.1	0.581439
23.230050	0.1	0.573709
23.231717	0.1	0.565434
23.233383	0.1	0.557182
23.235050	0.1	0.549429
23.236717	0.1	0.542561
23.238383	0.1	0.537145
23.240050	0.1	0.533247
23.241717	0.1	0.530425
23.243383	0.1	0.528567
23.245050	0.1	0.527515
23.246717	0.1	0.526742
23.248383	0.1	0.525746
23.250050	0.1	0.524363
23.251717	0.1	0.522928
23.253383	0.1	0.521922
23.255050	0.1	0.521024
23.256717	0.1	0.519343
23.258383	0.1	0.516819
23.260050	0.1	0.514304
23.261717	0.1	0.512064
23.263383	0.1	0.509541
23.265050	0.1	0.506807
23.266717	0.1	0.505266
23.268383	0.1	0.506570
23.270050	0.1	0.510509
23.271717	0.1	0.514528
23.273383	0.1	0.516074
23.275050	0.1	0.514858
23.276717	0.1	0.512730
23.278383	0.1	0.511869
23.280050	0.1	0.513103
23.281717	0.1	0.515920
23.283383	0.1	0.520013
23.285050	0.1	0.525857
23.286717	0.1	0.532870
23.288383	0.1	0.538565
23.290050	0.1	0.540945
23.291717	0.1	0.540214
23.293383	0.1	0.538086
23.295050	0.1	0.536880
23.296717	0.1	0.538831
23.298383	0.1	0.544861
23.300050	0.1	0.553690
23.301717	0.1	0.562631
23.303383	0.1	0.569592
23.305050	0.1	0.574328
23.306717	0.1	0.578454
23.308383	0.1	0.583865
23.310050	0.1	0.590417
23.311717	0.1	0.596042
23.313383	0.1	0.599273
23.315050	0.1	0.600033
23.316717	0.1	0.598803
23.318383	0.1	0.596577
23.320050	0.1	0.594701
23.321717	0.1	0.594179
23.323383	0.1	0.595520
23.325050	0.1	0.598887
23.326717	0.1	0.604242
23.328383	0.1	0.611288
23.330050	0.1	0.619120
23.331717	0.1	0.626240
23.333383	0.1	0.631232
23.335050	0.1	0.633840
23.336717	0.1	0.635325
23.338383	0.1	0.637346
23.340050	0.1	0.640731
23.341717	0.1	0.644992
23.343383	0.1	0.648717
23.345050	0.1	0.650752
23.346717	0.1	0.650841
23.348383	0.1	0.649411
23.350050	0.1	0.647036
23.351717	0.1	0.643902
23.353383	0.1	0.640084
23.355050	0.1	0.636294
23.356717	0.1	0.633458
23.358383	0.1	0.631283
23.360050	0.1	0.628303
23.361717	0.1	0.623777
23.363383	0.1	0.618408
23.365050	0.1	0.613118
23.366717	0.1	0.608545
23.368383	0.1	0.604945
23.370050	0.1	0.601788
23.371717	0.1	0.598151
23.373383	0.1	0.593089
23.375050	0.1	0.586109
23.376717	0.1	0.577844
23.378383	0.1	0.569224
23.380050	0.1	0.560642
23.381717	0.1	0.553001
23.383383	0.1	0.547823
23.385050	0.1	0.545369
23.386717	0.1	0.544065
23.388383	0.1	0.541774
23.390050	0.1	0.537504
23.391717	0.1	0.532498
23.393383	0.1	0.528856
23.395050	0.1	0.527469
23.396717	0.1	0.528162
23.398383	0.1	0.530570
23.400050	0.1	0.533839
23.401717	0.1	0.536996
23.403383	0.1	0.539869
23.405050	0.1	0.542630
23.406717	0.1	0.544977
23.408383	0.1	0.546374
23.410050	0.1	0.546505
23.411717	0.1	0.545108
23.413383	0.1	0.542044
23.415050	0.1	0.537923
23.416717	0.1	0.534062
23.418383	0.1	0.531836
23.420050	0.1	0.532321
23.421717	0.1	0.535343
23.423383	0.1	0.538989
23.425050	0.1	0.541671
23.426717	0.1	0.543622
23.428383	0.1	0.545131
23.430050	0.1	0.545341
23.431717	0.1	0.543590
23.433383	0.1	0.540665
23.435050	0.1	0.538938
23.436717	0.1	0.540772
23.438383	0.1	0.545862
23.440050	0.1	0.550579
23.441717	0.1	0.551329
23.443383	0.1	0.547934
23.445050	0.1	0.542826
23.446717	0.1	0.538602
23.448383	0.1	0.536842
23.450050	0.1	0.537797
23.451717	0.1	0.540875
23.453383	0.1	0.544996
23.455050	0.1	0.548102
23.456717	0.1	0.548107
23.458383	0.1	0.545261
23.460050	0.1	0.541653
23.461717	0.1	0.538402
23.463383	0.1	0.535143
23.465050	0.1	0.532013
23.466717	0.1	0.530211
23.468383	0.1	0.530411
23.470050	0.1	0.531739
23.471717	0.1	0.532633
23.473383	0.1	0.532260
23.475050	0.1	0.530933
23.476717	0.1	0.529331
23.478383	0.1	0.527543
23.480050	0.1	0.525159
23.481717	0.1	0.522491
23.483383	0.1	0.521075
23.485050	0.1	0.522188
23.486717	0.1	0.525196
23.488383	0.1	0.527850
23.490050	0.1	0.528200
23.491717	0.1	0.526290
23.493383	0.1	0.523762
23.495050	0.1	0.521955
23.496717	0.1	0.520735
23.498383	0.1	0.518877
23.500050	0.1	0.515915
23.501717	0.1	0.513247
23.503383	0.1	0.512861
23.505050	0.1	0.515739
23.506717	0.1	0.521573
23.508383	0.1	0.528921
23.510050	0.1	0.535641
23.511717	0.1	0.540125
23.513383	0.1	0.542654
23.515050	0.1	0.545210
23.516717	0.1	0.549578
23.518383	0.1	0.555944
23.520050	0.1	0.563497
23.521717	0.1	0.571548
23.523383	0.1	0.579841
23.525050	0.1	0.588233
23.526717	0.1	0.596275
23.528383	0.1	0.603790
23.530050	0.1	0.611688
23.531717	0.1	0.621271
23.533383	0.1	0.633132
23.535050	0.1	0.646878
23.536717	0.1	0.661360
23.538383	0.1	0.675577
23.540050	0.1	0.689398
23.541717	0.1	0.703428
23.543383	0.1	0.718595
23.545050	0.1	0.735251
23.546717	0.1	0.752700
23.548383	0.1	0.770371
23.550050	0.1	0.788462
23.551717	0.1	0.807121
23.553383	0.1	0.826404
23.555050	0.1	0.846600
23.556717	0.1	0.867401
23.558383	0.1	0.887774
23.560050	0.1	0.907006
23.561717	0.1	0.925683
23.563383	0.1	0.945777
23.565050	0.1	0.969479
23.566717	0.1	0.997563
23.568383	0.1	1.029219
23.570050	0.1	1.063370
23.571717	0.1	1.099720
23.573383	0.1	1.138481
23.575050	0.1	1.180004
23.576717	0.1	1.224880
23.578383	0.1	1.273248
23.580050	0.1	1.323414
23.581717	0.1	1.372849
23.583383	0.1	1.420742
23.585050	0.1	1.468514
23.586717	0.1	1.518019
23.588383	0.1	1.570564
23.590050	0.1	1.627370
23.591717	0.1	1.689340
23.593383	0.1	1.756344
23.595050	0.1	1.827232
23.596717	0.1	1.900126
23.598383	0.1	1.973831
23.600050	0.1	2.049203
23.601717	0.1	2.128268
23.603383	0.1	2.212487
23.605050	0.1	2.301531
23.606717	0.1	2.393941
23.608383	0.1	2.489602
23.610050	0.1	2.590395
23.611717	0.1	2.698349
23.613383	0.1	2.814205
23.615050	0.1	2.936963
23.616717	0.1	3.064293
23.618383	0.1	3.194646
23.620050	0.1	3.328766
23.621717	0.1	3.468138
23.623383	0.1	3.613071
23.625050	0.1	3.763265
23.626717	0.1	3.918386
23.628383	0.1	4.077619
23.630050	0.1	4.240102
23.631717	0.1	4.405947
23.633383	0.1	4.576296
23.635050	0.1	4.752772
23.636717	0.1	4.936643
23.638383	0.1	5.128053
23.640050	0.1	5.326271
23.641717	0.1	5.530785
23.643383	0.1	5.741762
23.645050	0.1	5.959724
23.646717	0.1	6.185398
23.648383	0.1	6.419872
23.650050	0.1	6.664004
23.651717	0.1	6.917310
23.653383	0.1	7.178215
23.655050	0.1	7.445789
23.656717	0.1	7.720604
23.658383	0.1	8.004182
23.660050	0.1	8.297642
23.661717	0.1	8.600727
23.663383	0.1	8.912361
23.665050	0.1	9.231740
23.666717	0.1	9.559626
23.668383	0.1	9.898823
23.670050	0.1	10.252623
23.671717	0.1	10.622935
23.673383	0.1	11.010244
23.675050	0.1	11.414308
23.676717	0.1	11.834274
23.678383	0.1	12.268974
23.680050	0.1	12.718369
23.681717	0.1	13.184384
23.683383	0.1	13.669292
23.685050	0.1	14.173705
23.686717	0.1	14.696685
23.688383	0.1	15.236968
23.690050	0.1	15.794481
23.691717	0.1	16.371710
23.693383	0.1	16.972302
23.695050	0.1	17.598304
23.696717	0.1	18.250076
23.698383	0.1	18.927436
23.700050	0.1	19.629439
23.701717	0.1	20.354008
23.703383	0.1	21.098577
23.705050	0.1	21.860916
23.706717	0.1	22.639446
23.708383	0.1	23.432788
23.710050	0.1	24.238764
23.711717	0.1	25.054528
23.713383	0.1	25.877543
23.715050	0.1	26.705684
23.716717	0.1	27.537099
23.718383	0.1	28.369911
23.720050	0.1	29.200767
23.721717	0.1	30.024140
23.723383	0.1	30.833450
23.725050	0.1	31.623459
23.726717	0.1	32.391828
23.728383	0.1	33.136662
23.730050	0.1	33.853115
23.731717	0.1	34.534610
23.733383	0.1	35.175760
23.735050	0.1	35.772095
23.736717	0.1	36.318582
23.738383	0.1	36.810325
23.740050	0.1	37.244265
23.741717	0.1	37.618876
23.743383	0.1	37.931977
23.745050	0.1	38.179946
23.746717	0.1	38.359445
23.748383	0.1	38.468558
23.750050	0.1	38.506268
23.751717	0.1	38.472144
23.753383	0.1	38.366295
23.755050	0.1	38.188975
23.756717	0.1	37.940610
23.758383	0.1	37.622368
23.760050	0.1	37.235976
23.761717	0.1	36.782972
23.763383	0.1	36.264951
23.765050	0.1	35.684593
23.766717	0.1	35.046362
23.768383	0.1	34.356364
23.770050	0.1	33.620568
23.771717	0.1	32.842439
23.773383	0.1	32.023229
23.775050	0.1	31.164554
23.776717	0.1	30.269898
23.778383	0.1	29.344508
23.780050	0.1	28.394382
23.781717	0.1	27.425229
23.783383	0.1	26.442222
23.785050	0.1	25.450639
23.786717	0.1	24.455930
23.788383	0.1	23.462554
23.790050	0.1	22.473773
23.791717	0.1	21.493039
23.793383	0.1	20.524031
23.795050	0.1	19.569527
23.796717	0.1	18.631122
23.798383	0.1	17.709928
23.800050	0.1	16.807555
23.801717	0.1	15.926533
23.803383	0.1	15.070145
23.805050	0.1	14.241189
23.806717	0.1	13.440847
23.808383	0.1	12.669470
23.810050	0.1	11.927611
23.811717	0.1	11.215913
23.813383	0.1	10.535456
23.815050	0.1	9.888145
23.816717	0.1	9.275163
23.818383	0.1	8.695456
23.820050	0.1	8.147028
23.821717	0.1	7.628645
23.823383	0.1	7.139463
23.825050	0.1	6.678221
23.826717	0.1	6.243233
23.828383	0.1	5.832808
23.830050	0.1	5.446137
23.831717	0.1	5.083578
23.833383	0.1	4.745475
23.835050	0.1	4.431200
23.836717	0.1	4.140069
23.838383	0.1	3.872202
23.840050	0.1	3.627213
23.841717	0.1	3.403341
23.843383	0.1	3.198301
23.845050	0.1	3.009341
23.846717	0.1	2.833153
23.848383	0.1	2.667475
23.850050	0.1	2.511656
23.851717	0.1	2.365764
23.853383	0.1	2.230657
23.855050	0.1	2.107942
23.856717	0.1	1.998260
23.858383	0.1	1.900112
23.860050	0.1	1.811120
23.861717	0.1	1.729764
23.863383	0.1	1.655268
23.865050	0.1	1.586452
23.866717	0.1	1.522028
23.868383	0.1	1.461953
23.870050	0.1	1.407000
23.871717	0.1	1.357137
23.873383	0.1	1.311563
23.875050	0.1	1.269788
23.876717	0.1	1.231767
23.878383	0.1	1.197299
23.880050	0.1	1.165913
23.881717	0.1	1.137382
23.883383	0.1	1.111533
23.885050	0.1	1.087938
23.886717	0.1	1.065927
23.888383	0.1	1.044837
23.890050	0.1	1.024725
23.891717	0.1	1.005987
23.893383	0.1	0.988180
23.895050	0.1	0.970759
23.896717	0.1	0.954103
23.898383	0.1	0.938284
23.900050	0.1	0.922466
23.901717	0.1	0.906237
23.903383	0.1	0.890540
23.905050	0.1	0.876728
23.906717	0.1	0.865106
23.908383	0.1	0.854754
23.910050	0.1	0.844742
23.911717	0.1	0.835462
23.913383	0.1	0.828053
23.915050	0.1	0.822027
23.916717	0.1	0.814637
23.918383	0.1	0.803503
23.920050	0.1	0.788583
23.921717	0.1	0.771782
23.923383	0.1	0.756057
23.925050	0.1	0.743791
23.926717	0.1	0.735344
23.928383	0.1	0.729472
23.930050	0.1	0.724038
23.931717	0.1	0.717049
23.933383	0.1	0.708508
23.935050	0.1	0.699968
23.936717	0.1	0.692140
23.938383	0.1	0.684098
23.940050	0.1	0.674692
23.941717	0.1	0.664159
23.943383	0.1	0.653896
23.945050	0.1	0.645015
23.946717	0.1	0.637728
23.948383	0.1	0.631679
23.950050	0.1	0.625928
23.951717	0.1	0.619534
23.953383	0.1	0.612987
23.955050	0.1	0.607241
23.956717	0.1	0.601443
23.958383	0.1	0.593928
23.960050	0.1	0.584624
23.961717	0.1	0.575110
23.963383	0.1	0.567189
23.965050	0.1	0.561937
23.966717	0.1	0.559124
23.968383	0.1	0.557569
23.970050	0.1	0.556028
23.971717	0.1	0.553280
23.973383	0.1	0.548288
23.975050	0.1	0.540903
23.976717	0.1	0.532288
23.978383	0.1	0.524232
23.980050	0.1	0.517699
23.981717	0.1	0.512209
23.983383	0.1	0.507133
23.985050	0.1	0.503310
23.986717	0.1	0.502723
23.988383	0.1	0.506327
23.990050	0.1	0.512511
23.991717	0.1	0.518095
23.993383	0.1	0.520907
23.995050	0.1	0.520675
23.996717	0.1	0.518011
23.998383	0.1	0.513550
24.000050	0.1	0.507538
24.001717	0.1	0.500572
24.003383	0.1	0.494285
24.005050	0.1	0.490248
24.006717	0.1	0.488893
24.008383	0.1	0.489736
24.010050	0.1	0.491655
24.011717	0.1	0.493089
24.013383	0.1	0.493182
24.015050	0.1	0.492968
24.016717	0.1	0.494579
24.018383	0.1	0.498770
24.020050	0.1	0.503645
24.021717	0.1	0.506253
24.023383	0.1	0.505038
24.025050	0.1	0.500609
24.026717	0.1	0.494975
24.028383	0.1	0.490439
24.030050	0.1	0.488972
24.031717	0.1	0.491668
24.033383	0.1	0.497485
24.035050	0.1	0.503059
24.036717	0.1	0.505652
24.038383	0.1	0.505433
24.040050	0.1	0.504162
24.041717	0.1	0.503333
24.043383	0.1	0.504153
24.045050	0.1	0.507524
24.046717	0.1	0.513243
24.048383	0.1	0.520516
24.050050	0.1	0.529191
24.051717	0.1	0.539054
24.053383	0.1	0.548488
24.055050	0.1	0.555431
24.056717	0.1	0.559846
24.058383	0.1	0.564493
24.060050	0.1	0.572484
24.061717	0.1	0.584065
24.063383	0.1	0.596927
24.065050	0.1	0.608899
24.066717	0.1	0.618878
24.068383	0.1	0.626165
24.070050	0.1	0.630841
24.071717	0.1	0.634529
24.073383	0.1	0.639902
24.075050	0.1	0.648829
24.076717	0.1	0.660866
24.078383	0.1	0.673989
24.080050	0.1	0.686594
24.081717	0.1	0.698417
24.083383	0.1	0.710213
24.085050	0.1	0.722571
24.086717	0.1	0.735000
24.088383	0.1	0.746646
24.090050	0.1	0.757575
24.091717	0.1	0.768565
24.093383	0.1	0.779927
24.095050	0.1	0.791172
24.096717	0.1	0.801557
24.098383	0.1	0.810637
24.100050	0.1	0.818749
24.101717	0.1	0.826949
24.103383	0.1	0.835811
24.105050	0.1	0.844384
24.106717	0.1	0.851592
24.108383	0.1	0.858060
24.110050	0.1	0.865050
24.111717	0.1	0.872910
24.113383	0.1	0.881171
24.115050	0.1	0.889078
24.116717	0.1	0.895886
24.118383	0.1	0.901297
24.120050	0.1	0.905958
24.121717	0.1	0.910885
24.123383	0.1	0.916068
24.125050	0.1	0.920608
24.126717	0.1	0.924100
24.128383	0.1	0.926517
24.130050	0.1	0.927770
24.131717	0.1	0.928394
24.133383	0.1	0.929432
24.135050	0.1	0.931034
24.136717	0.1	0.932245
24.138383	0.1	0.932161
24.140050	0.1	0.930573
24.141717	0.1	0.927965
24.143383	0.1	0.925013
24.145050	0.1	0.921832
24.146717	0.1	0.918414
24.148383	0.1	0.915574
24.150050	0.1	0.914396
24.151717	0.1	0.914824
24.153383	0.1	0.915662
24.155050	0.1	0.915928
24.156717	0.1	0.915611
24.158383	0.1	0.914834
24.160050	0.1	0.913036
24.161717	0.1	0.909767
24.163383	0.1	0.905488
24.165050	0.1	0.900826
24.166717	0.1	0.895616
24.168383	0.1	0.889571
24.170050	0.1	0.883625
24.171717	0.1	0.879588
24.173383	0.1	0.878521
24.175050	0.1	0.880291
24.176717	0.1	0.884263
24.178383	0.1	0.889567
24.180050	0.1	0.895211
24.181717	0.1	0.900566
24.183383	0.1	0.905301
24.185050	0.1	0.908975
24.186717	0.1	0.911709
24.188383	0.1	0.914936
24.190050	0.1	0.920394
24.191717	0.1	0.928836
24.193383	0.1	0.940426
24.195050	0.1	0.955523
24.196717	0.1	0.973367
24.198383	0.1	0.990732
24.200050	0.1	1.003984
24.201717	0.1	1.012054
24.203383	0.1	1.016748
24.205050	0.1	1.021088
24.206717	0.1	1.027817
24.208383	0.1	1.038401
24.210050	0.1	1.052353
24.211717	0.1	1.067631
24.213383	0.1	1.082532
24.215050	0.1	1.097005
24.216717	0.1	1.112032
24.218383	0.1	1.128046
24.220050	0.1	1.144665
24.221717	0.1	1.161620
24.223383	0.1	1.178891
24.225050	0.1	1.196233
24.226717	0.1	1.213551
24.228383	0.1	1.231153
24.230050	0.1	1.249155
24.231717	0.1	1.267325
24.233383	0.1	1.285574
24.235050	0.1	1.303600
24.236717	0.1	1.320401
24.238383	0.1	1.335391
24.240050	0.1	1.349328
24.241717	0.1	1.362911
24.243383	0.1	1.375531
24.245050	0.1	1.386264
24.246717	0.1	1.394963
24.248383	0.1	1.401869
24.250050	0.1	1.407233
24.251717	0.1	1.411489
24.253383	0.1	1.415350
24.255050	0.1	1.419773
24.256717	0.1	1.425561
24.258383	0.1	1.432216
24.260050	0.1	1.437850
24.261717	0.1	1.440896
24.263383	0.1	1.440723
24.265050	0.1	1.436616
24.266717	0.1	1.427862
24.268383	0.1	1.414954
24.270050	0.1	1.399410
24.271717	0.1	1.382641
24.273383	0.1	1.365584
24.275050	0.1	1.348788
24.276717	0.1	1.332075
24.278383	0.1	1.314250
24.280050	0.1	1.293863
24.281717	0.1	1.270389
24.283383	0.1	1.244387
24.285050	0.1	1.216745
24.286717	0.1	1.188098
24.288383	0.1	1.158770
24.290050	0.1	1.129135
24.291717	0.1	1.099883
24.293383	0.1	1.071771
24.295050	0.1	1.044781
24.296717	0.1	1.017922
24.298383	0.1	0.990685
24.300050	0.1	0.963635
24.301717	0.1	0.937223
24.303383	0.1	0.911308
24.305050	0.1	0.885404
24.306717	0.1	0.858880
24.308383	0.1	0.831867
24.310050	0.1	0.805501
24.311717	0.1	0.780602
24.313383	0.1	0.756658
24.315050	0.1	0.732308
24.316717	0.1	0.706362
24.318383	0.1	0.678780
24.320050	0.1	0.651032
24.321717	0.1	0.625579
24.323383	0.1	0.604675
24.325050	0.1	0.588642
24.326717	0.1	0.575311
24.328383	0.1	0.561955
24.330050	0.1	0.547273
24.331717	0.1	0.531403
24.333383	0.1	0.515445
24.335050	0.1	0.500735
24.336717	0.1	0.487883
24.338383	0.1	0.476688
24.340050	0.1	0.466518
24.341717	0.1	0.456613
24.343383	0.1	0.446583
24.345050	0.1	0.436506
24.346717	0.1	0.426434
24.348383	0.1	0.415854
24.350050	0.1	0.404501
24.351717	0.1	0.393600
24.353383	0.1	0.385246
24.355050	0.1	0.380557
24.356717	0.1	0.378517
24.358383	0.1	0.376930
24.360050	0.1	0.374820
24.361717	0.1	0.373092
24.363383	0.1	0.372762
24.365050	0.1	0.373474
24.366717	0.1	0.373987
24.368383	0.1	0.373865
24.370050	0.1	0.373363
24.371717	0.1	0.371831
24.373383	0.1	0.368669
24.375050	0.1	0.365204
24.376717	0.1	0.363295
24.378383	0.1	0.363514
24.380050	0.1	0.365213
24.381717	0.1	0.366941
24.383383	0.1	0.367295
24.385050	0.1	0.365926
24.386717	0.1	0.363141
24.388383	0.1	0.359407
24.390050	0.1	0.355639
24.391717	0.1	0.353069
24.393383	0.1	0.352408
24.395050	0.1	0.353251
24.396717	0.1	0.354247
24.398383	0.1	0.354461
24.400050	0.1	0.354424
24.401717	0.1	0.355034
24.403383	0.1	0.355975
24.405050	0.1	0.356338
24.406717	0.1	0.356375
24.408383	0.1	0.357265
24.410050	0.1	0.359789
24.411717	0.1	0.364063
24.413383	0.1	0.369507
24.415050	0.1	0.374448
24.416717	0.1	0.376604
24.418383	0.1	0.374564
24.420050	0.1	0.369195
24.421717	0.1	0.363113
24.423383	0.1	0.358731
24.425050	0.1	0.357125
24.426717	0.1	0.357986
24.428383	0.1	0.360142
24.430050	0.1	0.362634
24.431717	0.1	0.364874
24.433383	0.1	0.366215
24.435050	0.1	0.366447
24.436717	0.1	0.366303
24.438383	0.1	0.366936
24.440050	0.1	0.369390
24.441717	0.1	0.373884
24.443383	0.1	0.379365
24.445050	0.1	0.384552
24.446717	0.1	0.388431
24.448383	0.1	0.390238
24.450050	0.1	0.390676
24.451717	0.1	0.391263
24.453383	0.1	0.391928
24.455050	0.1	0.391854
24.456717	0.1	0.391677
24.458383	0.1	0.392417
24.460050	0.1	0.393353
24.461717	0.1	0.392604
24.463383	0.1	0.388999
24.465050	0.1	0.383304
24.466717	0.1	0.377744
24.468383	0.1	0.374122
24.470050	0.1	0.372427
24.471717	0.1	0.371598
24.473383	0.1	0.371444
24.475050	0.1	0.373120
24.476717	0.1	0.377512
24.478383	0.1	0.383942
24.480050	0.1	0.390611
24.481717	0.1	0.395374
24.483383	0.1	0.396846
24.485050	0.1	0.396059
24.486717	0.1	0.395970
24.488383	0.1	0.398210
24.490050	0.1	0.401749
24.491717	0.1	0.405163
24.493383	0.1	0.408473
24.495050	0.1	0.412180
24.496717	0.1	0.416129
24.498383	0.1	0.419896
24.500050	0.1	0.423416
24.501717	0.1	0.427146
24.503383	0.1	0.430965
24.505050	0.1	0.433205
24.506717	0.1	0.432851
24.508383	0.1	0.431286
24.510050	0.1	0.430318
24.511717	0.1	0.430765
24.513383	0.1	0.433000
24.515050	0.1	0.436255
24.516717	0.1	0.438597
24.518383	0.1	0.438630
24.520050	0.1	0.436348
24.521717	0.1	0.433121
24.523383	0.1	0.431151
24.525050	0.1	0.431775
24.526717	0.1	0.434201
24.528383	0.1	0.436106
24.530050	0.1	0.435547
24.531717	0.1	0.432879
24.533383	0.1	0.430713
24.535050	0.1	0.431356
24.536717	0.1	0.434928
24.538383	0.1	0.440069
24.540050	0.1	0.445079
24.541717	0.1	0.448525
24.543383	0.1	0.450001
24.545050	0.1	0.450136
24.546717	0.1	0.449875
24.548383	0.1	0.449414
24.550050	0.1	0.448073
24.551717	0.1	0.445452
24.553383	0.1	0.441773
24.555050	0.1	0.437470
24.556717	0.1	0.433438
24.558383	0.1	0.430602
24.560050	0.1	0.428930
24.561717	0.1	0.427533
24.563383	0.1	0.425582
24.565050	0.1	0.422955
24.566717	0.1	0.419850
24.568383	0.1	0.416306
24.570050	0.1	0.412785
24.571717	0.1	0.410411
24.573383	0.1	0.409745
24.575050	0.1	0.409749
24.576717	0.1	0.408902
24.578383	0.1	0.407011
24.580050	0.1	0.405158
24.581717	0.1	0.404571
24.583383	0.1	0.405982
24.585050	0.1	0.408981
24.586717	0.1	0.411319
24.588383	0.1	0.410005
24.590050	0.1	0.403961
24.591717	0.1	0.395039
24.593383	0.1	0.385963
24.595050	0.1	0.378620
24.596717	0.1	0.374042
24.598383	0.1	0.372510
24.600050	0.1	0.373535
24.601717	0.1	0.376189
24.603383	0.1	0.379826
24.605050	0.1	0.384240
24.606717	0.1	0.388501
24.608383	0.1	0.390769
24.610050	0.1	0.390308
24.611717	0.1	0.388436
24.613383	0.1	0.386746
24.615050	0.1	0.385670
24.616717	0.1	0.384846
24.618383	0.1	0.383868
24.620050	0.1	0.382578
24.621717	0.1	0.381269
24.623383	0.1	0.380413
24.625050	0.1	0.379877
24.626717	0.1	0.378806
24.628383	0.1	0.376739
24.630050	0.1	0.374941
24.631717	0.1	0.375700
24.633383	0.1	0.379854
24.635050	0.1	0.385963
24.636717	0.1	0.391742
24.638383	0.1	0.395388
24.640050	0.1	0.396222
24.641717	0.1	0.395332
24.643383	0.1	0.395020
24.645050	0.1	0.396613
24.646717	0.1	0.399132
24.648383	0.1	0.400841
24.650050	0.1	0.401004
24.651717	0.1	0.400306
24.653383	0.1	0.400669
24.655050	0.1	0.403398
24.656717	0.1	0.407798
24.658383	0.1	0.412571
24.660050	0.1	0.416930
24.661717	0.1	0.419961
24.663383	0.1	0.420865
24.665050	0.1	0.419873
24.666717	0.1	0.418159
24.668383	0.1	0.417177
24.670050	0.1	0.417884
24.671717	0.1	0.420068
24.673383	0.1	0.423011
24.675050	0.1	0.426238
24.676717	0.1	0.428879
24.678383	0.1	0.429633
24.680050	0.1	0.428604
24.681717	0.1	0.428250
24.683383	0.1	0.431337
24.685050	0.1	0.438052
24.686717	0.1	0.445945
24.688383	0.1	0.452567
24.690050	0.1	0.457149
24.691717	0.1	0.460092
24.693383	0.1	0.461908
24.695050	0.1	0.462891
24.696717	0.1	0.463463
24.698383	0.1	0.463687
24.700050	0.1	0.462532
24.701717	0.1	0.459165
24.703383	0.1	0.454071
24.705050	0.1	0.448180
24.706717	0.1	0.442411
24.708383	0.1	0.438145
24.710050	0.1	0.436027
24.711717	0.1	0.434690
24.713383	0.1	0.432678
24.715050	0.1	0.430746
24.716717	0.1	0.430606
24.718383	0.1	0.432227
24.720050	0.1	0.433451
24.721717	0.1	0.432199
24.723383	0.1	0.428017
24.725050	0.1	0.421936
24.726717	0.1	0.415705
24.728383	0.1	0.410634
24.730050	0.1	0.406336
24.731717	0.1	0.401344
24.733383	0.1	0.395295
24.735050	0.1	0.389596
24.736717	0.1	0.385810
24.738383	0.1	0.384767
24.740050	0.1	0.386541
24.741717	0.1	0.389996
24.743383	0.1	0.393316
24.745050	0.1	0.395225
24.746717	0.1	0.395118
24.748383	0.1	0.392529
24.750050	0.1	0.387244
24.751717	0.1	0.379565
24.753383	0.1	0.370443
24.755050	0.1	0.361688
24.756717	0.1	0.355481
24.758383	0.1	0.352403
24.760050	0.1	0.351365
24.761717	0.1	0.351826
24.763383	0.1	0.353600
24.765050	0.1	0.355262
24.766717	0.1	0.355346
24.768383	0.1	0.353395
24.770050	0.1	0.349516
24.771717	0.1	0.344608
24.773383	0.1	0.340096
24.775050	0.1	0.336361
24.776717	0.1	0.332566
24.778383	0.1	0.328100
24.780050	0.1	0.322643
24.781717	0.1	0.315928
24.783383	0.1	0.309059
24.785050	0.1	0.304542
24.786717	0.1	0.303974
24.788383	0.1	0.306736
24.790050	0.1	0.311052
24.791717	0.1	0.315448
24.793383	0.1	0.319192
24.795050	0.1	0.321707
24.796717	0.1	0.321767
24.798383	0.1	0.318666
24.800050	0.1	0.314149
24.801717	0.1	0.311048
24.803383	0.1	0.310624
24.805050	0.1	0.312557
24.806717	0.1	0.315974
24.808383	0.1	0.320026
24.810050	0.1	0.324128
24.811717	0.1	0.327500
24.813383	0.1	0.329055
24.815050	0.1	0.329120
24.816717	0.1	0.329767
24.818383	0.1	0.332482
24.820050	0.1	0.337060
24.821717	0.1	0.342415
24.823383	0.1	0.347407
24.825050	0.1	0.351141
24.826717	0.1	0.353125
24.828383	0.1	0.353465
24.830050	0.1	0.353367
24.831717	0.1	0.354853
24.833383	0.1	0.359002
24.835050	0.1	0.364757
24.836717	0.1	0.370531
24.838383	0.1	0.376212
24.840050	0.1	0.382625
24.841717	0.1	0.389903
24.843383	0.1	0.397419
24.845050	0.1	0.404986
24.846717	0.1	0.413293
24.848383	0.1	0.422914
24.850050	0.1	0.433107
24.851717	0.1	0.442145
24.853383	0.1	0.448967
24.855050	0.1	0.454248
24.856717	0.1	0.459328
24.858383	0.1	0.464614
24.860050	0.1	0.470006
24.861717	0.1	0.476344
24.863383	0.1	0.485098
24.865050	0.1	0.496879
24.866717	0.1	0.511105
24.868383	0.1	0.526654
24.870050	0.1	0.541881
24.871717	0.1	0.554998
24.873383	0.1	0.565541
24.875050	0.1	0.574598
24.876717	0.1	0.583651
24.878383	0.1	0.594161
24.880050	0.1	0.607753
24.881717	0.1	0.625453
24.883383	0.1	0.646841
24.885050	0.1	0.670580
24.886717	0.1	0.695367
24.888383	0.1	0.719954
24.890050	0.1	0.743335
24.891717	0.1	0.765803
24.893383	0.1	0.788672
24.895050	0.1	0.812742
24.896717	0.1	0.838195
24.898383	0.1	0.865110
24.900050	0.1	0.893306
24.901717	0.1	0.922279
24.903383	0.1	0.951341
24.905050	0.1	0.979933
24.906717	0.1	1.007956
24.908383	0.1	1.035724
24.910050	0.1	1.063664
24.911717	0.1	1.092423
24.913383	0.1	1.122933
24.915050	0.1	1.155585
24.916717	0.1	1.189890
24.918383	0.1	1.224871
24.920050	0.1	1.259502
24.921717	0.1	1.293318
24.923383	0.1	1.326716
24.925050	0.1	1.360509
24.926717	0.1	1.395140
24.928383	0.1	1.429915
24.930050	0.1	1.463727
24.931717	0.1	1.496286
24.933383	0.1	1.527560
24.935050	0.1	1.556980
24.936717	0.1	1.583858
24.938383	0.1	1.607821
24.940050	0.1	1.628874
24.941717	0.1	1.647901
24.943383	0.1	1.666904
24.945050	0.1	1.687636
24.946717	0.1	1.710104
24.948383	0.1	1.732660
24.950050	0.1	1.752926
24.951717	0.1	1.769345
24.953383	0.1	1.782919
24.955050	0.1	1.796060
24.956717	0.1	1.809341
24.958383	0.1	1.821006
24.960050	0.1	1.829197
24.961717	0.1	1.833094
24.963383	0.1	1.832554
24.965050	0.1	1.828070
24.966717	0.1	1.820917
24.968383	0.1	1.812335
24.970050	0.1	1.802635
24.971717	0.1	1.791148
24.973383	0.1	1.776884
24.975050	0.1	1.759524
24.976717	0.1	1.740051
24.978383	0.1	1.719967
24.980050	0.1	1.700227
24.981717	0.1	1.680981
24.983383	0.1	1.661493
24.985050	0.1	1.640283
24.986717	0.1	1.615770
24.988383	0.1	1.587179
24.990050	0.1	1.554866
24.991717	0.1	1.519648
24.993383	0.1	1.482414
24.995050	0.1	1.444332
24.996717	0.1	1.406772
24.998383	0.1	1.370786
25.000050	0.1	1.336951
25.001717	0.1	1.305002
25.003383	0.1	1.273379
25.005050	0.1	1.240042
25.006717	0.1	1.204475
25.008383	0.1	1.168028
25.010050	0.1	1.132092
25.011717	0.1	1.096972
25.013383	0.1	1.062052
25.015050	0.1	1.026616
25.016717	0.1	0.990983
25.018383	0.1	0.956538
25.020050	0.1	0.923914
25.021717	0.1	0.892100
25.023383	0.1	0.860379
25.025050	0.1	0.829585
25.026717	0.1	0.800593
25.028383	0.1	0.773282
25.030050	0.1	0.747209
25.031717	0.1	0.722045
25.033383	0.1	0.697724
25.035050	0.1	0.674492
25.036717	0.1	0.651772
25.038383	0.1	0.627888
25.040050	0.1	0.601970
25.041717	0.1	0.575189
25.043383	0.1	0.550132
25.045050	0.1	0.529289
25.046717	0.1	0.513704
25.048383	0.1	0.503054
25.050050	0.1	0.496018
25.051717	0.1	0.490276
25.053383	0.1	0.483813
25.055050	0.1	0.476022
25.056717	0.1	0.466811
25.058383	0.1	0.456050
25.060050	0.1	0.444441
25.061717	0.1	0.433656
25.063383	0.1	0.424567
25.065050	0.1	0.416259
25.066717	0.1	0.407668
25.068383	0.1	0.399305
25.070050	0.1	0.392287
25.071717	0.1	0.386876
25.073383	0.1	0.383146
25.075050	0.1	0.381921
25.076717	0.1	0.383421
25.078383	0.1	0.385898
25.080050	0.1	0.386932
25.081717	0.1	0.385423
25.083383	0.1	0.381693
25.085050	0.1	0.376841
25.086717	0.1	0.372753
25.088383	0.1	0.371104
25.090050	0.1	0.371472
25.091717	0.1	0.372007
25.093383	0.1	0.371593
25.095050	0.1	0.370089
25.096717	0.1	0.367356
25.098383	0.1	0.363197
25.100050	0.1	0.357968
25.101717	0.1	0.353311
25.103383	0.1	0.351416
25.105050	0.1	0.352808
25.106717	0.1	0.356128
25.108383	0.1	0.360031
25.110050	0.1	0.363784
25.111717	0.1	0.366312
25.113383	0.1	0.365740
25.115050	0.1	0.360860
25.116717	0.1	0.353162
25.118383	0.1	0.346540
25.120050	0.1	0.344352
25.121717	0.1	0.347155
25.123383	0.1	0.353009
25.125050	0.1	0.358839
25.126717	0.1	0.362168
25.128383	0.1	0.362550
25.130050	0.1	0.361446
25.131717	0.1	0.361116
25.133383	0.1	0.363248
25.135050	0.1	0.367751
25.136717	0.1	0.373335
25.138383	0.1	0.378941
25.140050	0.1	0.383281
25.141717	0.1	0.384464
25.143383	0.1	0.381619
25.145050	0.1	0.375975
25.146717	0.1	0.369572
25.148383	0.1	0.363514
25.150050	0.1	0.358322
25.151717	0.1	0.354680
25.153383	0.1	0.352850
25.155050	0.1	0.352645
25.156717	0.1	0.353968
25.158383	0.1	0.356329
25.160050	0.1	0.358606
25.161717	0.1	0.360170
25.163383	0.1	0.361847
25.165050	0.1	0.364766
25.166717	0.1	0.368748
25.168383	0.1	0.372734
25.170050	0.1	0.375952
25.171717	0.1	0.377861
25.173383	0.1	0.378387
25.175050	0.1	0.378178
25.176717	0.1	0.377945
25.178383	0.1	0.378140
25.180050	0.1	0.378960
25.181717	0.1	0.380171
25.183383	0.1	0.381377
25.185050	0.1	0.382853
25.186717	0.1	0.385600
25.188383	0.1	0.390331
25.190050	0.1	0.396478
25.191717	0.1	0.402657
25.193383	0.1	0.407835
25.195050	0.1	0.411915
25.196717	0.1	0.415449
25.198383	0.1	0.419039
25.200050	0.1	0.422676
25.201717	0.1	0.425768
25.203383	0.1	0.428036
25.205050	0.1	0.430029
25.206717	0.1	0.432851
25.208383	0.1	0.437535
25.210050	0.1	0.444334
25.211717	0.1	0.452460
25.213383	0.1	0.460683
25.215050	0.1	0.468115
25.216717	0.1	0.474388
25.218383	0.1	0.479762
25.220050	0.1	0.484833
25.221717	0.1	0.489824
25.223383	0.1	0.494728
25.225050	0.1	0.500320
25.226717	0.1	0.508153
25.228383	0.1	0.518276
25.230050	0.1	0.528027
25.231717	0.1	0.534947
25.233383	0.1	0.539594
25.235050	0.1	0.544661
25.236717	0.1	0.552516
25.238383	0.1	0.563869
25.240050	0.1	0.577983
25.241717	0.1	0.593564
25.243383	0.1	0.609360
25.245050	0.1	0.624331
25.246717	0.1	0.637844
25.248383	0.1	0.650273
25.250050	0.1	0.663046
25.251717	0.1	0.676992
25.253383	0.1	0.691246
25.255050	0.1	0.704695
25.256717	0.1	0.717533
25.258383	0.1	0.731028
25.260050	0.1	0.746143
25.261717	0.1	0.762679
25.263383	0.1	0.780257
25.265050	0.1	0.799396
25.266717	0.1	0.820546
25.268383	0.1	0.842833
25.270050	0.1	0.864523
25.271717	0.1	0.884300
25.273383	0.1	0.902135
25.275050	0.1	0.919625
25.276717	0.1	0.939080
25.278383	0.1	0.961744
25.280050	0.1	0.987449
25.281717	0.1	1.014899
25.283383	0.1	1.041670
25.285050	0.1	1.065740
25.286717	0.1	1.087710
25.288383	0.1	1.110029
25.290050	0.1	1.134062
25.291717	0.1	1.159031
25.293383	0.1	1.183138
25.295050	0.1	1.205495
25.296717	0.1	1.227437
25.298383	0.1	1.251404
25.300050	0.1	1.278468
25.301717	0.1	1.307414
25.303383	0.1	1.335745
25.305050	0.1	1.361370
25.306717	0.1	1.384015
25.308383	0.1	1.405277
25.310050	0.1	1.427070
25.311717	0.1	1.450288
25.313383	0.1	1.475322
25.315050	0.1	1.503276
25.316717	0.1	1.535444
25.318383	0.1	1.571355
25.320050	0.1	1.608473
25.321717	0.1	1.644250
25.323383	0.1	1.677396
25.325050	0.1	1.707668
25.326717	0.1	1.735878
25.328383	0.1	1.763171
25.330050	0.1	1.790193
25.331717	0.1	1.817662
25.333383	0.1	1.846277
25.335050	0.1	1.875819
25.336717	0.1	1.905947
25.338383	0.1	1.937030
25.340050	0.1	1.969016
25.341717	0.1	2.000565
25.343383	0.1	2.030293
25.345050	0.1	2.058675
25.346717	0.1	2.087937
25.348383	0.1	2.119732
25.350050	0.1	2.153777
25.351717	0.1	2.188878
25.353383	0.1	2.224515
25.355050	0.1	2.260688
25.356717	0.1	2.296707
25.358383	0.1	2.331114
25.360050	0.1	2.363138
25.361717	0.1	2.393220
25.363383	0.1	2.421858
25.365050	0.1	2.448768
25.366717	0.1	2.473593
25.368383	0.1	2.496503
25.370050	0.1	2.517258
25.371717	0.1	2.534827
25.373383	0.1	2.548653
25.375050	0.1	2.559293
25.376717	0.1	2.567559
25.378383	0.1	2.574068
25.380050	0.1	2.579684
25.381717	0.1	2.584769
25.383383	0.1	2.587414
25.385050	0.1	2.584285
25.386717	0.1	2.574064
25.388383	0.1	2.558506
25.390050	0.1	2.539493
25.391717	0.1	2.516871
25.393383	0.1	2.489863
25.395050	0.1	2.458692
25.396717	0.1	2.424140
25.398383	0.1	2.387147
25.400050	0.1	2.348949
25.401717	0.1	2.310504
25.403383	0.1	2.271808
25.405050	0.1	2.232213
25.406717	0.1	2.191234
25.408383	0.1	2.149004
25.410050	0.1	2.106214
25.411717	0.1	2.062847
25.413383	0.1	2.017333
25.415050	0.1	1.968523
25.416717	0.1	1.917481
25.418383	0.1	1.865993
25.420050	0.1	1.815078
25.421717	0.1	1.765331
25.423383	0.1	1.717149
25.425050	0.1	1.670644
25.426717	0.1	1.626061
25.428383	0.1	1.583789
25.430050	0.1	1.543709
25.431717	0.1	1.504659
25.433383	0.1	1.464654
25.435050	0.1	1.422684
25.436717	0.1	1.379801
25.438383	0.1	1.337812
25.440050	0.1	1.298445
25.441717	0.1	1.263255
25.443383	0.1	1.232540
25.445050	0.1	1.204815
25.446717	0.1	1.177383
25.448383	0.1	1.148013
25.450050	0.1	1.116865
25.451717	0.1	1.086043
25.453383	0.1	1.057610
25.455050	0.1	1.032688
25.456717	0.1	1.011216
25.458383	0.1	0.991682
25.460050	0.1	0.972045
25.461717	0.1	0.951276
25.463383	0.1	0.929721
25.465050	0.1	0.908254
25.466717	0.1	0.887485
25.468383	0.1	0.867476
25.470050	0.1	0.847699
25.471717	0.1	0.827936
25.473383	0.1	0.808928
25.475050	0.1	0.791750
25.476717	0.1	0.776737
25.478383	0.1	0.763019
25.480050	0.1	0.749109
25.481717	0.1	0.734115
25.483383	0.1	0.718683
25.485050	0.1	0.705100
25.486717	0.1	0.695568
25.488383	0.1	0.689835
25.490050	0.1	0.685845
25.491717	0.1	0.682031
25.493383	0.1	0.677519
25.495050	0.1	0.670939
25.496717	0.1	0.660610
25.498383	0.1	0.646333
25.500050	0.1	0.630314
25.501717	0.1	0.615637
25.503383	0.1	0.604256
25.505050	0.1	0.596275
25.506717	0.1	0.590049
25.508383	0.1	0.583795
25.510050	0.1	0.577704
25.511717	0.1	0.573597
25.513383	0.1	0.572596
25.515050	0.1	0.573890
25.516717	0.1	0.575860
25.518383	0.1	0.577192
25.520050	0.1	0.576642
25.521717	0.1	0.573541
25.523383	0.1	0.568596
25.525050	0.1	0.563189
25.526717	0.1	0.558556
25.528383	0.1	0.556386
25.530050	0.1	0.558458
25.531717	0.1	0.564484
25.533383	0.1	0.571511
25.535050	0.1	0.576586
25.536717	0.1	0.579222
25.538383	0.1	0.580996
25.540050	0.1	0.583827
25.541717	0.1	0.588559
25.543383	0.1	0.594188
25.545050	0.1	0.598454
25.546717	0.1	0.599716
25.548383	0.1	0.598012
25.550050	0.1	0.593988
25.551717	0.1	0.587972
25.553383	0.1	0.580661
25.555050	0.1	0.573276
25.556717	0.1	0.566766
25.558383	0.1	0.561364
25.560050	0.1	0.556926
25.561717	0.1	0.553690
25.563383	0.1	0.551748
25.565050	0.1	0.549853
25.566717	0.1	0.546770
25.568383	0.1	0.542691
25.570050	0.1	0.538020
25.571717	0.1	0.532027
25.573383	0.1	0.523860
25.575050	0.1	0.514244
25.576717	0.1	0.504893
25.578383	0.1	0.496390
25.580050	0.1	0.488195
25.581717	0.1	0.479934
25.583383	0.1	0.471310
25.585050	0.1	0.461740
25.586717	0.1	0.450956
25.588383	0.1	0.440157
25.590050	0.1	0.431808
25.591717	0.1	0.426951
25.593383	0.1	0.423375
25.595050	0.1	0.418257
25.596717	0.1	0.411235
25.598383	0.1	0.403305
25.600050	0.1	0.394732
25.601717	0.1	0.385861
25.603383	0.1	0.377977
25.605050	0.1	0.371644
25.606717	0.1	0.365884
25.608383	0.1	0.359719
25.610050	0.1	0.353213
25.611717	0.1	0.346899
25.613383	0.1	0.341157
25.615050	0.1	0.335821
25.616717	0.1	0.330228
25.618383	0.1	0.323793
25.620050	0.1	0.316720
25.621717	0.1	0.309618
25.623383	0.1	0.302512
25.625050	0.1	0.295392
25.626717	0.1	0.289390
25.628383	0.1	0.285893
25.630050	0.1	0.284817
25.631717	0.1	0.284752
25.633383	0.1	0.284398
25.635050	0.1	0.283639
25.636717	0.1	0.283080
25.638383	0.1	0.282624
25.640050	0.1	0.281446
25.641717	0.1	0.279332
25.643383	0.1	0.276598
25.645050	0.1	0.273352
25.646717	0.1	0.269925
25.648383	0.1	0.267187
25.650050	0.1	0.265883
25.651717	0.1	0.266093
25.653383	0.1	0.267504
25.655050	0.1	0.269851
25.656717	0.1	0.272803
25.658383	0.1	0.275616
25.660050	0.1	0.277152
25.661717	0.1	0.276547
25.663383	0.1	0.273651
25.665050	0.1	0.268789
25.666717	0.1	0.262675
25.668383	0.1	0.256686
25.670050	0.1	0.252649
25.671717	0.1	0.251839
25.673383	0.1	0.254191
25.675050	0.1	0.258395
25.676717	0.1	0.263066
25.678383	0.1	0.267723
25.680050	0.1	0.272263
25.681717	0.1	0.276328
25.683383	0.1	0.279872
25.685050	0.1	0.282926
25.686717	0.1	0.284617
25.688383	0.1	0.284174
25.690050	0.1	0.282377
25.691717	0.1	0.281082
25.693383	0.1	0.281767
25.695050	0.1	0.284645
25.696717	0.1	0.288878
25.698383	0.1	0.292859
25.700050	0.1	0.294247
25.701717	0.1	0.291085
25.703383	0.1	0.283648
25.705050	0.1	0.274703
25.706717	0.1	0.268319
25.708383	0.1	0.267397
25.710050	0.1	0.271224
25.711717	0.1	0.276528
25.713383	0.1	0.280989
25.715050	0.1	0.284389
25.716717	0.1	0.287169
25.718383	0.1	0.289576
25.720050	0.1	0.291695
25.721717	0.1	0.293013
25.723383	0.1	0.292691
25.725050	0.1	0.290996
25.726717	0.1	0.289772
25.728383	0.1	0.291429
25.730050	0.1	0.296831
25.731717	0.1	0.303681
25.733383	0.1	0.308254
25.735050	0.1	0.309139
25.736717	0.1	0.307988
25.738383	0.1	0.306624
25.740050	0.1	0.305423
25.741717	0.1	0.304719
25.743383	0.1	0.305274
25.745050	0.1	0.306782
25.746717	0.1	0.307951
25.748383	0.1	0.308319
25.750050	0.1	0.308421
25.751717	0.1	0.308319
25.753383	0.1	0.307318
25.755050	0.1	0.304827
25.756717	0.1	0.300538
25.758383	0.1	0.294410
25.760050	0.1	0.286922
25.761717	0.1	0.279155
25.763383	0.1	0.272631
25.765050	0.1	0.268435
25.766717	0.1	0.266330
25.768383	0.1	0.265669
25.770050	0.1	0.266521
25.771717	0.1	0.268426
25.773383	0.1	0.269259
25.775050	0.1	0.267387
25.776717	0.1	0.263513
25.778383	0.1	0.259569
25.780050	0.1	0.256691
25.781717	0.1	0.254870
25.783383	0.1	0.254228
25.785050	0.1	0.254931
25.786717	0.1	0.255918
25.788383	0.1	0.255583
25.790050	0.1	0.253310
25.791717	0.1	0.249664
25.793383	0.1	0.245911
25.795050	0.1	0.243108
25.796717	0.1	0.241185
25.798383	0.1	0.239681
25.800050	0.1	0.238805
25.801717	0.1	0.238633
25.803383	0.1	0.237902
25.805050	0.1	0.235150
25.806717	0.1	0.230460
25.808383	0.1	0.225385
25.810050	0.1	0.222037
25.811717	0.1	0.221762
25.813383	0.1	0.223690
25.815050	0.1	0.225254
25.816717	0.1	0.224607
25.818383	0.1	0.222037
25.820050	0.1	0.218675
25.821717	0.1	0.214716
25.823383	0.1	0.209790
25.825050	0.1	0.204472
25.826717	0.1	0.200169
25.828383	0.1	0.197804
25.830050	0.1	0.197040
25.831717	0.1	0.196695
25.833383	0.1	0.196151
25.835050	0.1	0.195433
25.836717	0.1	0.193785
25.838383	0.1	0.190507
25.840050	0.1	0.187010
25.841717	0.1	0.185636
25.843383	0.1	0.187089
25.845050	0.1	0.190171
25.846717	0.1	0.193608
25.848383	0.1	0.197054
25.850050	0.1	0.199755
25.851717	0.1	0.200174
25.853383	0.1	0.197748
25.855050	0.1	0.193366
25.856717	0.1	0.188393
25.858383	0.1	0.184420
25.860050	0.1	0.182833
25.861717	0.1	0.183810
25.863383	0.1	0.186493
25.865050	0.1	0.189920
25.866717	0.1	0.193352
25.868383	0.1	0.196318
25.870050	0.1	0.198777
25.871717	0.1	0.200751
25.873383	0.1	0.201948
25.875050	0.1	0.201943
25.876717	0.1	0.200407
25.878383	0.1	0.196947
25.880050	0.1	0.191722
25.881717	0.1	0.186726
25.883383	0.1	0.184951
25.885050	0.1	0.186851
25.886717	0.1	0.189394
25.888383	0.1	0.189967
25.890050	0.1	0.188728
25.891717	0.1	0.187093
25.893383	0.1	0.186409
25.895050	0.1	0.187466
25.896717	0.1	0.190255
25.898383	0.1	0.194339
25.900050	0.1	0.199005
25.901717	0.1	0.203229
25.903383	0.1	0.205864
25.905050	0.1	0.205734
25.906717	0.1	0.202195
25.908383	0.1	0.196104
25.910050	0.1	0.189925
25.911717	0.1	0.186204
25.913383	0.1	0.185943
25.915050	0.1	0.188462
25.916717	0.1	0.192383
25.918383	0.1	0.196118
25.920050	0.1	0.198088
25.921717	0.1	0.197692
25.923383	0.1	0.195755
25.925050	0.1	0.193994
25.926717	0.1	0.194274
25.928383	0.1	0.197394
25.930050	0.1	0.202116
25.931717	0.1	0.206344
25.933383	0.1	0.209180
25.935050	0.1	0.211103
25.936717	0.1	0.212849
25.938383	0.1	0.214605
25.940050	0.1	0.216062
25.941717	0.1	0.216756
25.943383	0.1	0.216314
25.945050	0.1	0.214605
25.946717	0.1	0.211741
25.948383	0.1	0.208239
25.950050	0.1	0.205329
25.951717	0.1	0.204351
25.953383	0.1	0.205636
25.955050	0.1	0.208644
25.956717	0.1	0.212714
25.958383	0.1	0.217156
25.960050	0.1	0.220770
25.961717	0.1	0.221906
25.963383	0.1	0.219680
25.965050	0.1	0.215177
25.966717	0.1	0.210763
25.968383	0.1	0.208043
25.970050	0.1	0.206796
25.971717	0.1	0.205729
25.973383	0.1	0.203834
25.975050	0.1	0.201315
25.976717	0.1	0.199359
25.978383	0.1	0.199182
25.980050	0.1	0.201319
25.981717	0.1	0.205715
25.983383	0.1	0.211862
25.985050	0.1	0.218432
25.986717	0.1	0.223224
25.988383	0.1	0.224914
25.990050	0.1	0.224677
25.991717	0.1	0.224523
25.993383	0.1	0.225035
25.995050	0.1	0.225883
25.996717	0.1	0.226810
25.998383	0.1	0.227392
26.000050	0.1	0.227150
26.001717	0.1	0.226246
26.003383	0.1	0.225147
26.005050	0.1	0.223881
26.006717	0.1	0.222297
26.008383	0.1	0.220546
26.010050	0.1	0.218898
26.011717	0.1	0.217650
26.013383	0.1	0.216952
26.015050	0.1	0.216523
26.016717	0.1	0.215978
26.018383	0.1	0.214861
26.020050	0.1	0.212127
26.021717	0.1	0.207019
26.023383	0.1	0.200681
26.025050	0.1	0.195540
26.026717	0.1	0.192779
26.028383	0.1	0.191987
26.030050	0.1	0.193142
26.031717	0.1	0.196635
26.033383	0.1	0.201217
26.035050	0.1	0.204006
26.036717	0.1	0.203135
26.038383	0.1	0.199517
26.040050	0.1	0.195573
26.041717	0.1	0.193263
26.043383	0.1	0.193613
26.045050	0.1	0.196546
26.046717	0.1	0.201077
26.048383	0.1	0.205948
26.050050	0.1	0.210400
26.051717	0.1	0.214591
26.053383	0.1	0.218581
26.055050	0.1	0.221138
26.056717	0.1	0.220966
26.058383	0.1	0.218670
26.060050	0.1	0.216523
26.061717	0.1	0.216509
26.063383	0.1	0.218959
26.065050	0.1	0.222712
26.066717	0.1	0.226512
26.068383	0.1	0.229920
26.070050	0.1	0.232607
26.071717	0.1	0.233739
26.073383	0.1	0.233045
26.075050	0.1	0.231601
26.076717	0.1	0.230954
26.078383	0.1	0.231988
26.080050	0.1	0.234833
26.081717	0.1	0.239001
26.083383	0.1	0.243462
26.085050	0.1	0.247136
26.086717	0.1	0.249385
26.088383	0.1	0.249888
26.090050	0.1	0.248551
26.091717	0.1	0.245757
26.093383	0.1	0.241660
26.095050	0.1	0.235951
26.096717	0.1	0.229930
26.098383	0.1	0.226749
26.100050	0.1	0.228086
26.101717	0.1	0.232779
26.103383	0.1	0.238852
26.105050	0.1	0.245026
26.106717	0.1	0.250763
26.108383	0.1	0.255876
26.110050	0.1	0.260253
26.111717	0.1	0.263704
26.113383	0.1	0.265846
26.115050	0.1	0.266801
26.116717	0.1	0.268235
26.118383	0.1	0.272333
26.120050	0.1	0.279751
26.121717	0.1	0.289534
26.123383	0.1	0.300095
26.125050	0.1	0.309320
26.126717	0.1	0.315704
26.128383	0.1	0.320091
26.130050	0.1	0.324198
26.131717	0.1	0.328091
26.133383	0.1	0.330899
26.135050	0.1	0.333004
26.136717	0.1	0.335737
26.138383	0.1	0.339351
26.140050	0.1	0.342904
26.141717	0.1	0.345646
26.143383	0.1	0.347323
26.145050	0.1	0.348357
26.146717	0.1	0.350424
26.148383	0.1	0.355677
26.150050	0.1	0.364953
26.151717	0.1	0.377255
26.153383	0.1	0.390890
26.155050	0.1	0.403957
26.156717	0.1	0.414234
26.158383	0.1	0.420711
26.160050	0.1	0.425261
26.161717	0.1	0.431072
26.163383	0.1	0.439440
26.165050	0.1	0.449424
26.166717	0.1	0.460283
26.168383	0.1	0.472665
26.170050	0.1	0.487054
26.171717	0.1	0.502546
26.173383	0.1	0.517773
26.175050	0.1	0.532162
26.176717	0.1	0.545890
26.178383	0.1	0.559683
26.180050	0.1	0.574267
26.181717	0.1	0.588815
26.183383	0.1	0.601439
26.185050	0.1	0.612233
26.186717	0.1	0.623874
26.188383	0.1	0.638571
26.190050	0.1	0.656145
26.191717	0.1	0.675353
26.193383	0.1	0.695284
26.195050	0.1	0.715521
26.196717	0.1	0.736262
26.198383	0.1	0.758171
26.200050	0.1	0.781734
26.201717	0.1	0.806991
26.203383	0.1	0.833888
26.205050	0.1	0.862530
26.206717	0.1	0.893045
26.208383	0.1	0.925246
26.210050	0.1	0.958666
26.211717	0.1	0.992506
26.213383	0.1	1.025414
26.215050	0.1	1.056064
26.216717	0.1	1.084320
26.218383	0.1	1.111822
26.220050	0.1	1.141019
26.221717	0.1	1.173173
26.223383	0.1	1.207218
26.225050	0.1	1.240885
26.226717	0.1	1.272899
26.228383	0.1	1.303703
26.230050	0.1	1.334324
26.231717	0.1	1.365128
26.233383	0.1	1.395228
26.235050	0.1	1.422949
26.236717	0.1	1.448086
26.238383	0.1	1.473073
26.240050	0.1	1.500552
26.241717	0.1	1.530498
26.243383	0.1	1.560436
26.245050	0.1	1.587435
26.246717	0.1	1.609977
26.248383	0.1	1.629107
26.250050	0.1	1.647398
26.251717	0.1	1.665703
26.253383	0.1	1.681796
26.255050	0.1	1.692702
26.256717	0.1	1.697466
26.258383	0.1	1.697517
26.260050	0.1	1.694858
26.261717	0.1	1.689717
26.263383	0.1	1.680530
26.265050	0.1	1.666984
26.266717	0.1	1.651389
26.268383	0.1	1.635915
26.270050	0.1	1.620329
26.271717	0.1	1.603258
26.273383	0.1	1.583663
26.275050	0.1	1.560617
26.276717	0.1	1.533902
26.278383	0.1	1.505259
26.280050	0.1	1.476877
26.281717	0.1	1.448905
26.283383	0.1	1.420365
26.285050	0.1	1.391433
26.286717	0.1	1.362665
26.288383	0.1	1.333184
26.290050	0.1	1.301412
26.291717	0.1	1.267102
26.293383	0.1	1.231809
26.295050	0.1	1.197164
26.296717	0.1	1.162887
26.298383	0.1	1.127427
26.300050	0.1	1.090257
26.301717	0.1	1.052171
26.303383	0.1	1.013703
26.305050	0.1	0.975141
26.306717	0.1	0.937833
26.308383	0.1	0.903034
26.310050	0.1	0.870004
26.311717	0.1	0.837040
26.313383	0.1	0.803801
26.315050	0.1	0.771242
26.316717	0.1	0.740075
26.318383	0.1	0.710580
26.320050	0.1	0.683237
26.321717	0.1	0.658268
26.323383	0.1	0.635060
26.325050	0.1	0.613024
26.326717	0.1	0.592270
26.328383	0.1	0.572498
26.330050	0.1	0.552819
26.331717	0.1	0.533005
26.333383	0.1	0.513811
26.335050	0.1	0.496050
26.336717	0.1	0.479533
26.338383	0.1	0.463109
26.340050	0.1	0.446141
26.341717	0.1	0.429247
26.343383	0.1	0.413503
26.345050	0.1	0.399700
26.346717	0.1	0.387691
26.348383	0.1	0.375872
26.350050	0.1	0.362657
26.351717	0.1	0.348487
26.353383	0.1	0.335295
26.355050	0.1	0.324934
26.356717	0.1	0.318461
26.358383	0.1	0.315444
26.360050	0.1	0.313893
26.361717	0.1	0.311122
26.363383	0.1	0.305250
26.365050	0.1	0.297041
26.366717	0.1	0.289297
26.368383	0.1	0.283769
26.370050	0.1	0.280016
26.371717	0.1	0.277134
26.373383	0.1	0.274475
26.375050	0.1	0.270954
26.376717	0.1	0.265343
26.378383	0.1	0.257492
26.380050	0.1	0.248682
26.381717	0.1	0.240919
26.383383	0.1	0.236267
26.385050	0.1	0.236109
26.386717	0.1	0.239904
26.388383	0.1	0.245022
26.390050	0.1	0.248770
26.391717	0.1	0.250051
26.393383	0.1	0.248482
26.395050	0.1	0.243434
26.396717	0.1	0.235229
26.398383	0.1	0.225841
26.400050	0.1	0.218130
26.401717	0.1	0.214903
26.403383	0.1	0.217245
26.405050	0.1	0.222782
26.406717	0.1	0.226879
26.408383	0.1	0.226642
26.410050	0.1	0.223042
26.411717	0.1	0.218726
26.413383	0.1	0.215527
26.415050	0.1	0.214437
26.416717	0.1	0.215648
26.418383	0.1	0.218265
26.420050	0.1	0.221124
26.421717	0.1	0.223452
26.423383	0.1	0.224318
26.425050	0.1	0.222530
26.426717	0.1	0.217734
26.428383	0.1	0.211163
26.430050	0.1	0.204905
26.431717	0.1	0.200574
26.433383	0.1	0.198432
26.435050	0.1	0.197603
26.436717	0.1	0.197403
26.438383	0.1	0.198102
26.440050	0.1	0.200034
26.441717	0.1	0.202786
26.443383	0.1	0.205655
26.445050	0.1	0.208332
26.446717	0.1	0.210335
26.448383	0.1	0.210544
26.450050	0.1	0.208365
26.451717	0.1	0.205007
26.453383	0.1	0.202609
26.455050	0.1	0.202311
26.456717	0.1	0.203513
26.458383	0.1	0.204556
26.460050	0.1	0.204444
26.461717	0.1	0.204118
26.463383	0.1	0.205371
26.465050	0.1	0.208654
26.466717	0.1	0.212356
26.468383	0.1	0.214325
26.470050	0.1	0.213962
26.471717	0.1	0.212318
26.473383	0.1	0.210973
26.475050	0.1	0.210991
26.476717	0.1	0.211587
26.478383	0.1	0.210823
26.480050	0.1	0.208626
26.481717	0.1	0.207047
26.483383	0.1	0.207638
26.485050	0.1	0.210162
26.486717	0.1	0.213105
26.488383	0.1	0.214470
26.490050	0.1	0.212849
26.491717	0.1	0.208421
26.493383	0.1	0.202735
26.495050	0.1	0.197794
26.496717	0.1	0.195149
26.498383	0.1	0.194958
26.500050	0.1	0.196160
26.501717	0.1	0.198386
26.503383	0.1	0.202237
26.505050	0.1	0.207177
26.506717	0.1	0.211252
26.508383	0.1	0.213012
26.510050	0.1	0.212393
26.511717	0.1	0.210139
26.513383	0.1	0.207387
26.515050	0.1	0.205063
26.516717	0.1	0.203424
26.518383	0.1	0.202362
26.520050	0.1	0.201464
26.521717	0.1	0.199960
26.523383	0.1	0.197501
26.525050	0.1	0.194339
26.526717	0.1	0.190511
26.528383	0.1	0.186195
26.530050	0.1	0.182781
26.531717	0.1	0.182195
26.533383	0.1	0.185082
26.535050	0.1	0.190027
26.536717	0.1	0.194409
26.538383	0.1	0.196341
26.540050	0.1	0.195643
26.541717	0.1	0.192933
26.543383	0.1	0.188728
26.545050	0.1	0.183932
26.546717	0.1	0.180616
26.548383	0.1	0.181091
26.550050	0.1	0.185561
26.551717	0.1	0.191401
26.553383	0.1	0.195364
26.555050	0.1	0.195862
26.556717	0.1	0.193436
26.558383	0.1	0.189738
26.560050	0.1	0.186008
26.561717	0.1	0.182833
26.563383	0.1	0.180895
26.565050	0.1	0.180607
26.566717	0.1	0.181203
26.568383	0.1	0.181552
26.570050	0.1	0.181664
26.571717	0.1	0.182488
26.573383	0.1	0.183927
26.575050	0.1	0.184397
26.576717	0.1	0.183117
26.578383	0.1	0.181454
26.580050	0.1	0.181794
26.581717	0.1	0.185580
26.583383	0.1	0.191825
26.585050	0.1	0.197375
26.586717	0.1	0.199405
26.588383	0.1	0.197333
26.590050	0.1	0.192397
26.591717	0.1	0.186446
26.593383	0.1	0.181026
26.595050	0.1	0.176877
26.596717	0.1	0.174297
26.598383	0.1	0.173575
26.600050	0.1	0.174595
26.601717	0.1	0.176816
26.603383	0.1	0.179508
26.605050	0.1	0.181738
26.606717	0.1	0.182660
26.608383	0.1	0.181962
26.610050	0.1	0.180108
26.611717	0.1	0.178297
26.613383	0.1	0.177925
26.615050	0.1	0.179335
26.616717	0.1	0.180886
26.618383	0.1	0.180015
26.620050	0.1	0.175387
26.621717	0.1	0.168355
26.623383	0.1	0.162600
26.625050	0.1	0.161063
26.626717	0.1	0.163363
26.628383	0.1	0.167098
26.630050	0.1	0.170637
26.631717	0.1	0.173943
26.633383	0.1	0.177766
26.635050	0.1	0.182660
26.636717	0.1	0.188183
26.638383	0.1	0.192947
26.640050	0.1	0.195946
26.641717	0.1	0.197310
26.643383	0.1	0.197534
26.645050	0.1	0.197226
26.646717	0.1	0.197198
26.648383	0.1	0.197925
26.650050	0.1	0.199554
26.651717	0.1	0.202083
26.653383	0.1	0.205128
26.655050	0.1	0.208039
26.656717	0.1	0.210381
26.658383	0.1	0.212416
26.660050	0.1	0.214796
26.661717	0.1	0.217883
26.663383	0.1	0.221888
26.665050	0.1	0.227075
26.666717	0.1	0.233101
26.668383	0.1	0.238498
26.670050	0.1	0.241795
26.671717	0.1	0.243443
26.673383	0.1	0.245520
26.675050	0.1	0.249194
26.676717	0.1	0.253762
26.678383	0.1	0.258530
26.680050	0.1	0.263737
26.681717	0.1	0.269352
26.683383	0.1	0.274717
26.685050	0.1	0.279476
26.686717	0.1	0.283751
26.688383	0.1	0.287914
26.690050	0.1	0.292631
26.691717	0.1	0.298442
26.693383	0.1	0.305111
26.695050	0.1	0.312165
26.696717	0.1	0.319476
26.698383	0.1	0.326778
26.700050	0.1	0.333842
26.701717	0.1	0.341032
26.703383	0.1	0.348608
26.705050	0.1	0.355681
26.706717	0.1	0.360850
26.708383	0.1	0.364142
26.710050	0.1	0.367332
26.711717	0.1	0.372343
26.713383	0.1	0.380455
26.715050	0.1	0.391882
26.716717	0.1	0.405204
26.718383	0.1	0.418383
26.720050	0.1	0.430290
26.721717	0.1	0.441354
26.723383	0.1	0.453442
26.725050	0.1	0.468213
26.726717	0.1	0.485498
26.728383	0.1	0.503967
26.730050	0.1	0.522435
26.731717	0.1	0.539799
26.733383	0.1	0.555255
26.735050	0.1	0.569420
26.736717	0.1	0.583944
26.738383	0.1	0.599860
26.740050	0.1	0.616969
26.741717	0.1	0.634505
26.743383	0.1	0.652140
26.745050	0.1	0.670543
26.746717	0.1	0.690906
26.748383	0.1	0.713496
26.750050	0.1	0.737021
26.751717	0.1	0.759969
26.753383	0.1	0.782106
26.755050	0.1	0.804230
26.756717	0.1	0.826693
26.758383	0.1	0.848975
26.760050	0.1	0.870922
26.761717	0.1	0.893460
26.763383	0.1	0.917567
26.765050	0.1	0.943411
26.766717	0.1	0.971020
26.768383	0.1	1.000771
26.770050	0.1	1.032706
26.771717	0.1	1.065996
26.773383	0.1	1.099738
26.775050	0.1	1.134686
26.776717	0.1	1.173047
26.778383	0.1	1.215530
26.780050	0.1	1.259977
26.781717	0.1	1.303731
26.783383	0.1	1.346092
26.785050	0.1	1.388392
26.786717	0.1	1.432272
26.788383	0.1	1.478232
26.790050	0.1	1.525912
26.791717	0.1	1.574899
26.793383	0.1	1.625209
26.795050	0.1	1.677214
26.796717	0.1	1.730896
26.798383	0.1	1.785317
26.800050	0.1	1.839325
26.801717	0.1	1.892867
26.803383	0.1	1.947139
26.805050	0.1	2.003131
26.806717	0.1	2.060309
26.808383	0.1	2.117399
26.810050	0.1	2.173963
26.811717	0.1	2.230783
26.813383	0.1	2.288432
26.815050	0.1	2.346239
26.816717	0.1	2.403092
26.818383	0.1	2.458435
26.820050	0.1	2.512014
26.821717	0.1	2.563428
26.823383	0.1	2.612090
26.825050	0.1	2.657748
26.826717	0.1	2.701245
26.828383	0.1	2.743984
26.830050	0.1	2.786131
26.831717	0.1	2.826238
26.833383	0.1	2.862848
26.835050	0.1	2.895347
26.836717	0.1	2.923640
26.838383	0.1	2.947277
26.840050	0.1	2.965350
26.841717	0.1	2.978314
26.843383	0.1	2.987990
26.845050	0.1	2.994766
26.846717	0.1	2.997182
26.848383	0.1	2.994244
26.850050	0.1	2.986309
26.851717	0.1	2.973559
26.853383	0.1	2.954998
26.855050	0.1	2.930397
26.856717	0.1	2.901712
26.858383	0.1	2.870997
26.860050	0.1	2.838713
26.861717	0.1	2.804762
26.863383	0.1	2.769125
26.865050	0.1	2.731094
26.866717	0.1	2.689692
26.868383	0.1	2.645403
26.870050	0.1	2.599601
26.871717	0.1	2.552690
26.873383	0.1	2.504694
26.875050	0.1	2.456610
26.876717	0.1	2.409448
26.878383	0.1	2.362928
26.880050	0.1	2.315771
26.881717	0.1	2.266997
26.883383	0.1	2.217460
26.885050	0.1	2.169604
26.886717	0.1	2.125325
26.888383	0.1	2.084952
26.890050	0.1	2.048137
26.891717	0.1	2.014344
26.893383	0.1	1.982790
26.895050	0.1	1.952550
26.896717	0.1	1.922571
26.898383	0.1	1.891949
26.900050	0.1	1.860936
26.901717	0.1	1.831036
26.903383	0.1	1.803571
26.905050	0.1	1.779068
26.906717	0.1	1.758016
26.908383	0.1	1.741070
26.910050	0.1	1.728740
26.911717	0.1	1.721061
26.913383	0.1	1.717075
26.915050	0.1	1.714928
26.916717	0.1	1.712902
26.918383	0.1	1.709978
26.920050	0.1	1.705880
26.921717	0.1	1.701019
26.923383	0.1	1.695766
26.925050	0.1	1.689931
26.926717	0.1	1.683445
26.928383	0.1	1.676432
26.930050	0.1	1.668460
26.931717	0.1	1.659631
26.933383	0.1	1.651808
26.935050	0.1	1.646485
26.936717	0.1	1.642709
26.938383	0.1	1.638099
26.940050	0.1	1.630671
26.941717	0.1	1.619444
26.943383	0.1	1.604846
26.945050	0.1	1.588832
26.946717	0.1	1.573679
26.948383	0.1	1.560040
26.950050	0.1	1.545972
26.951717	0.1	1.528277
26.953383	0.1	1.505748
26.955050	0.1	1.480514
26.956717	0.1	1.455522
26.958383	0.1	1.431820
26.960050	0.1	1.408928
26.961717	0.1	1.385882
26.963383	0.1	1.361296
26.965050	0.1	1.333961
26.966717	0.1	1.303400
26.968383	0.1	1.269607
26.970050	0.1	1.233611
26.971717	0.1	1.197611
26.973383	0.1	1.163040
26.975050	0.1	1.129434
26.976717	0.1	1.095952
26.978383	0.1	1.062807
26.980050	0.1	1.030895
26.981717	0.1	1.001181
26.983383	0.1	0.974205
26.985050	0.1	0.949348
26.986717	0.1	0.924333
26.988383	0.1	0.896379
26.990050	0.1	0.864603
26.991717	0.1	0.830940
26.993383	0.1	0.798567
26.995050	0.1	0.769407
26.996717	0.1	0.743340
26.998383	0.1	0.719479
27.000050	0.1	0.697258
27.001717	0.1	0.676522
27.003383	0.1	0.657206
27.005050	0.1	0.639185
27.006717	0.1	0.622631
27.008383	0.1	0.608233
27.010050	0.1	0.596247
27.011717	0.1	0.585704
27.013383	0.1	0.575292
27.015050	0.1	0.564251
27.016717	0.1	0.552242
27.018383	0.1	0.540004
27.020050	0.1	0.529410
27.021717	0.1	0.521820
27.023383	0.1	0.517536
27.025050	0.1	0.515911
27.026717	0.1	0.514449
27.028383	0.1	0.509983
27.030050	0.1	0.501783
27.031717	0.1	0.491706
27.033383	0.1	0.481922
27.035050	0.1	0.474309
27.036717	0.1	0.470402
27.038383	0.1	0.470416
27.040050	0.1	0.473377
27.041717	0.1	0.478444
27.043383	0.1	0.485368
27.045050	0.1	0.493899
27.046717	0.1	0.502835
27.048383	0.1	0.509941
27.050050	0.1	0.513475
27.051717	0.1	0.513489
27.053383	0.1	0.511478
27.055050	0.1	0.509522
27.056717	0.1	0.509452
27.058383	0.1	0.511701
27.060050	0.1	0.515645
27.061717	0.1	0.521415
27.063383	0.1	0.529788
27.065050	0.1	0.540544
27.066717	0.1	0.552591
27.068383	0.1	0.564991
27.070050	0.1	0.577443
27.071717	0.1	0.590221
27.073383	0.1	0.602989
27.075050	0.1	0.614240
27.076717	0.1	0.622906
27.078383	0.1	0.629816
27.080050	0.1	0.637122
27.081717	0.1	0.646878
27.083383	0.1	0.659656
27.085050	0.1	0.674003
27.086717	0.1	0.687721
27.088383	0.1	0.700201
27.090050	0.1	0.712499
27.091717	0.1	0.725151
27.093383	0.1	0.737477
27.095050	0.1	0.748946
27.096717	0.1	0.760257
27.098383	0.1	0.773072
27.100050	0.1	0.788621
27.101717	0.1	0.806730
27.103383	0.1	0.826321
27.105050	0.1	0.846270
27.106717	0.1	0.865315
27.108383	0.1	0.882079
27.110050	0.1	0.896347
27.111717	0.1	0.909856
27.113383	0.1	0.924943
27.115050	0.1	0.942573
27.116717	0.1	0.962364
27.118383	0.1	0.983542
27.120050	0.1	1.004934
27.121717	0.1	1.025675
27.123383	0.1	1.046355
27.125050	0.1	1.068362
27.126717	0.1	1.092511
27.128383	0.1	1.118938
27.130050	0.1	1.147254
27.131717	0.1	1.176256
27.133383	0.1	1.204317
27.135050	0.1	1.230785
27.136717	0.1	1.256806
27.138383	0.1	1.284210
27.140050	0.1	1.313905
27.141717	0.1	1.345640
27.143383	0.1	1.378907
27.145050	0.1	1.413766
27.146717	0.1	1.450856
27.148383	0.1	1.490461
27.150050	0.1	1.531942
27.151717	0.1	1.574550
27.153383	0.1	1.618182
27.155050	0.1	1.662485
27.156717	0.1	1.706453
27.158383	0.1	1.750132
27.160050	0.1	1.795641
27.161717	0.1	1.845635
27.163383	0.1	1.900941
27.165050	0.1	1.959838
27.166717	0.1	2.019769
27.168383	0.1	2.079876
27.170050	0.1	2.141218
27.171717	0.1	2.205130
27.173383	0.1	2.272245
27.175050	0.1	2.342528
27.176717	0.1	2.415823
27.178383	0.1	2.492545
27.180050	0.1	2.573268
27.181717	0.1	2.658064
27.183383	0.1	2.747509
27.185050	0.1	2.843202
27.186717	0.1	2.946015
27.188383	0.1	3.054324
27.190050	0.1	3.165249
27.191717	0.1	3.277622
27.193383	0.1	3.392855
27.195050	0.1	3.513130
27.196717	0.1	3.639795
27.198383	0.1	3.773188
27.200050	0.1	3.913231
27.201717	0.1	4.060022
27.203383	0.1	4.213951
27.205050	0.1	4.375316
27.206717	0.1	4.544049
27.208383	0.1	4.719985
27.210050	0.1	4.903423
27.211717	0.1	5.095205
27.213383	0.1	5.295919
27.215050	0.1	5.505225
27.216717	0.1	5.722581
27.218383	0.1	5.947645
27.220050	0.1	6.179572
27.221717	0.1	6.417073
27.223383	0.1	6.658887
27.225050	0.1	6.904081
27.226717	0.1	7.152790
27.228383	0.1	7.406045
27.230050	0.1	7.664361
27.231717	0.1	7.927213
27.233383	0.1	8.193394
27.235050	0.1	8.461303
27.236717	0.1	8.729422
27.238383	0.1	8.996730
27.240050	0.1	9.262073
27.241717	0.1	9.524031
27.243383	0.1	9.781760
27.245050	0.1	10.034665
27.246717	0.1	10.281615
27.248383	0.1	10.521454
27.250050	0.1	10.753428
27.251717	0.1	10.976265
27.253383	0.1	11.188025
27.255050	0.1	11.387276
27.256717	0.1	11.573099
27.258383	0.1	11.744509
27.260050	0.1	11.901250
27.261717	0.1	12.043417
27.263383	0.1	12.169927
27.265050	0.1	12.279144
27.266717	0.1	12.370623
27.268383	0.1	12.445226
27.270050	0.1	12.503909
27.271717	0.1	12.546661
27.273383	0.1	12.572920
27.275050	0.1	12.582722
27.276717	0.1	12.576678
27.278383	0.1	12.555015
27.280050	0.1	12.517995
27.281717	0.1	12.467052
27.283383	0.1	12.403959
27.285050	0.1	12.329249
27.286717	0.1	12.242729
27.288383	0.1	12.145075
27.290050	0.1	12.038136
27.291717	0.1	11.924198
27.293383	0.1	11.805692
27.295050	0.1	11.684778
27.296717	0.1	11.561965
27.298383	0.1	11.436115
27.300050	0.1	11.306675
27.301717	0.1	11.174791
27.303383	0.1	11.042850
27.305050	0.1	10.914076
27.306717	0.1	10.791072
27.308383	0.1	10.674340
27.310050	0.1	10.563424
27.311717	0.1	10.458143
27.313383	0.1	10.357751
27.315050	0.1	10.260721
27.316717	0.1	10.166811
27.318383	0.1	10.078000
27.320050	0.1	9.996495
27.321717	0.1	9.922637
27.323383	0.1	9.855069
27.325050	0.1	9.792419
27.326717	0.1	9.734146
27.328383	0.1	9.679711
27.330050	0.1	9.627868
27.331717	0.1	9.577791
27.333383	0.1	9.529972
27.335050	0.1	9.484584
27.336717	0.1	9.440091
27.338383	0.1	9.394917
27.340050	0.1	9.348867
27.341717	0.1	9.301817
27.343383	0.1	9.252299
27.345050	0.1	9.198044
27.346717	0.1	9.137290
27.348383	0.1	9.069750
27.350050	0.1	8.996567
27.351717	0.1	8.918396
27.353383	0.1	8.833613
27.355050	0.1	8.739787
27.356717	0.1	8.636070
27.358383	0.1	8.522240
27.360050	0.1	8.397265
27.361717	0.1	8.260822
27.363383	0.1	8.114367
27.365050	0.1	7.960005
27.366717	0.1	7.799449
27.368383	0.1	7.633935
27.370050	0.1	7.463810
27.371717	0.1	7.287958
27.373383	0.1	7.104543
27.375050	0.1	6.912965
27.376717	0.1	6.714431
27.378383	0.1	6.510513
27.380050	0.1	6.301831
27.381717	0.1	6.088642
27.383383	0.1	5.871952
27.385050	0.1	5.653338
27.386717	0.1	5.434370
27.388383	0.1	5.216189
27.390050	0.1	4.999102
27.391717	0.1	4.782928
27.393383	0.1	4.568128
27.395050	0.1	4.356368
27.396717	0.1	4.149447
27.398383	0.1	3.947997
27.400050	0.1	3.751372
27.401717	0.1	3.557955
27.403383	0.1	3.366335
27.405050	0.1	3.177044
27.406717	0.1	2.992693
27.408383	0.1	2.816510
27.410050	0.1	2.650786
27.411717	0.1	2.496024
27.413383	0.1	2.350966
27.415050	0.1	2.213316
27.416717	0.1	2.081008
27.418383	0.1	1.952951
27.420050	0.1	1.829150
27.421717	0.1	1.710607
27.423383	0.1	1.598448
27.425050	0.1	1.492831
27.426717	0.1	1.393147
27.428383	0.1	1.298985
27.430050	0.1	1.210519
27.431717	0.1	1.128237
27.433383	0.1	1.052986
27.435050	0.1	0.985921
27.436717	0.1	0.927155
27.438383	0.1	0.874409
27.440050	0.1	0.824402
27.441717	0.1	0.775610
27.443383	0.1	0.728634
27.445050	0.1	0.684625
27.446717	0.1	0.644834
27.448383	0.1	0.610268
27.450050	0.1	0.580242
27.451717	0.1	0.553075
27.453383	0.1	0.528442
27.455050	0.1	0.506616
27.456717	0.1	0.486267
27.458383	0.1	0.465713
27.460050	0.1	0.445172
27.461717	0.1	0.425791
27.463383	0.1	0.407831
27.465050	0.1	0.391002
27.466717	0.1	0.375491
27.468383	0.1	0.361842
27.470050	0.1	0.350508
27.471717	0.1	0.341227
27.473383	0.1	0.332631
27.475050	0.1	0.323448
27.476717	0.1	0.313735
27.478383	0.1	0.304533
27.480050	0.1	0.297376
27.481717	0.1	0.293385
27.483383	0.1	0.291574
27.485050	0.1	0.289348
27.486717	0.1	0.285385
27.488383	0.1	0.280454
27.490050	0.1	0.275397
27.491717	0.1	0.270442
27.493383	0.1	0.266433
27.495050	0.1	0.264943
27.496717	0.1	0.266582
27.498383	0.1	0.269804
27.500050	0.1	0.271937
27.501717	0.1	0.271322
27.503383	0.1	0.268244
27.505050	0.1	0.264384
27.506717	0.1	0.261045
27.508383	0.1	0.258083
27.510050	0.1	0.255383
27.511717	0.1	0.253511
27.513383	0.1	0.252528
27.515050	0.1	0.252058
27.516717	0.1	0.252137
27.518383	0.1	0.252603
27.520050	0.1	0.252831
27.521717	0.1	0.252808
27.523383	0.1	0.252984
27.525050	0.1	0.253217
27.526717	0.1	0.253129
27.528383	0.1	0.252742
27.530050	0.1	0.252309
27.531717	0.1	0.252165
27.533383	0.1	0.252416
27.535050	0.1	0.252384
27.536717	0.1	0.251196
27.538383	0.1	0.249338
27.540050	0.1	0.248230
27.541717	0.1	0.247587
27.543383	0.1	0.245073
27.545050	0.1	0.239168
27.546717	0.1	0.231010
27.548383	0.1	0.223322
27.550050	0.1	0.218363
27.551717	0.1	0.216616
27.553383	0.1	0.216626
27.555050	0.1	0.216244
27.556717	0.1	0.214181
27.558383	0.1	0.210889
27.560050	0.1	0.208099
27.561717	0.1	0.207066
27.563383	0.1	0.207727
27.565050	0.1	0.209692
27.566717	0.1	0.212649
27.568383	0.1	0.215601
27.570050	0.1	0.217403
27.571717	0.1	0.217939
27.573383	0.1	0.217473
27.575050	0.1	0.215904
27.576717	0.1	0.213189
27.578383	0.1	0.209310
27.580050	0.1	0.204192
27.581717	0.1	0.198856
27.583383	0.1	0.195289
27.585050	0.1	0.194823
27.586717	0.1	0.197170
27.588383	0.1	0.200560
27.590050	0.1	0.202842
27.591717	0.1	0.202763
27.593383	0.1	0.200220
27.595050	0.1	0.195932
27.596717	0.1	0.191070
27.598383	0.1	0.186507
27.600050	0.1	0.182530
27.601717	0.1	0.179801
27.603383	0.1	0.179163
27.605050	0.1	0.179918
27.606717	0.1	0.179927
27.608383	0.1	0.177976
27.610050	0.1	0.175075
27.611717	0.1	0.173436
27.613383	0.1	0.174586
27.615050	0.1	0.178143
27.616717	0.1	0.182060
27.618383	0.1	0.183703
27.620050	0.1	0.181515
27.621717	0.1	0.176784
27.623383	0.1	0.172919
27.625050	0.1	0.171880
27.626717	0.1	0.172518
27.628383	0.1	0.172565
27.630050	0.1	0.170944
27.631717	0.1	0.167899
27.633383	0.1	0.163829
27.635050	0.1	0.159186
27.636717	0.1	0.155140
27.638383	0.1	0.153235
27.640050	0.1	0.154595
27.641717	0.1	0.159317
27.643383	0.1	0.166097
27.645050	0.1	0.172718
27.646717	0.1	0.177468
27.648383	0.1	0.180067
27.650050	0.1	0.181026
27.651717	0.1	0.180537
27.653383	0.1	0.178185
27.655050	0.1	0.173361
27.656717	0.1	0.166064
27.658383	0.1	0.158036
27.660050	0.1	0.152187
27.661717	0.1	0.150227
27.663383	0.1	0.151512
27.665050	0.1	0.154446
27.666717	0.1	0.157999
27.668383	0.1	0.161924
27.670050	0.1	0.165864
27.671717	0.1	0.168951
27.673383	0.1	0.170823
27.675050	0.1	0.172257
27.676717	0.1	0.174157
27.678383	0.1	0.176867
27.680050	0.1	0.180579
27.681717	0.1	0.184984
27.683383	0.1	0.188597
27.685050	0.1	0.190116
27.686717	0.1	0.190223
27.688383	0.1	0.190898
27.690050	0.1	0.193650
27.691717	0.1	0.198716
27.693383	0.1	0.205184
27.695050	0.1	0.211536
27.696717	0.1	0.216383
27.698383	0.1	0.219489
27.700050	0.1	0.221794
27.701717	0.1	0.223867
27.703383	0.1	0.225692
27.705050	0.1	0.227881
27.706717	0.1	0.231313
27.708383	0.1	0.236118
27.710050	0.1	0.241851
27.711717	0.1	0.247625
27.713383	0.1	0.251913
27.715050	0.1	0.253702
27.716717	0.1	0.254246
27.718383	0.1	0.256272
27.720050	0.1	0.261809
27.721717	0.1	0.270954
27.723383	0.1	0.281609
27.725050	0.1	0.290945
27.726717	0.1	0.297911
27.728383	0.1	0.303444
27.730050	0.1	0.308841
27.731717	0.1	0.314889
27.733383	0.1	0.321656
27.735050	0.1	0.328878
27.736717	0.1	0.336911
27.738383	0.1	0.346201
27.740050	0.1	0.356203
27.741717	0.1	0.365665
27.743383	0.1	0.373535
27.745050	0.1	0.379677
27.746717	0.1	0.385102
27.748383	0.1	0.391081
27.750050	0.1	0.398215
27.751717	0.1	0.406406
27.753383	0.1	0.415058
27.755050	0.1	0.423226
27.756717	0.1	0.430308
27.758383	0.1	0.436706
27.760050	0.1	0.443123
27.761717	0.1	0.449684
27.763383	0.1	0.455528
27.765050	0.1	0.459286
27.766717	0.1	0.460162
27.768383	0.1	0.458728
27.770050	0.1	0.456851
27.771717	0.1	0.456446
27.773383	0.1	0.457875
27.775050	0.1	0.459878
27.776717	0.1	0.461293
27.778383	0.1	0.462378
27.780050	0.1	0.463864
27.781717	0.1	0.465508
27.783383	0.1	0.466178
27.785050	0.1	0.464660
27.786717	0.1	0.460469
27.788383	0.1	0.454728
27.790050	0.1	0.449321
27.791717	0.1	0.445070
27.793383	0.1	0.441284
27.795050	0.1	0.436623
27.796717	0.1	0.430066
27.798383	0.1	0.421624
27.800050	0.1	0.412012
27.801717	0.1	0.401884
27.803383	0.1	0.392050
27.805050	0.1	0.383956
27.806717	0.1	0.378899
27.808383	0.1	0.376683
27.810050	0.1	0.375444
27.811717	0.1	0.372776
27.813383	0.1	0.366895
27.815050	0.1	0.357023
27.816717	0.1	0.343262
27.818383	0.1	0.326568
27.820050	0.1	0.308980
27.821717	0.1	0.293707
27.823383	0.1	0.283541
27.825050	0.1	0.278619
27.826717	0.1	0.276854
27.828383	0.1	0.276621
27.830050	0.1	0.277674
27.831717	0.1	0.279685
27.833383	0.1	0.281404
27.835050	0.1	0.281055
27.836717	0.1	0.276952
27.838383	0.1	0.268822
27.840050	0.1	0.258656
27.841717	0.1	0.249012
27.843383	0.1	0.241240
27.845050	0.1	0.235969
27.846717	0.1	0.233529
27.848383	0.1	0.233646
27.850050	0.1	0.235839
27.851717	0.1	0.239103
27.853383	0.1	0.241250
27.855050	0.1	0.240593
27.856717	0.1	0.237436
27.858383	0.1	0.232896
27.860050	0.1	0.228258
27.861717	0.1	0.225110
27.863383	0.1	0.224444
27.865050	0.1	0.226381
27.866717	0.1	0.230595
27.868383	0.1	0.236067
27.870050	0.1	0.241795
27.871717	0.1	0.247676
27.873383	0.1	0.253199
27.875050	0.1	0.256379
27.876717	0.1	0.256011
27.878383	0.1	0.253823
27.880050	0.1	0.252621
27.881717	0.1	0.253618
27.883383	0.1	0.256319
27.885050	0.1	0.259280
27.886717	0.1	0.261022
27.888383	0.1	0.261492
27.890050	0.1	0.261753
27.891717	0.1	0.262321
27.893383	0.1	0.263415
27.895050	0.1	0.265944
27.896717	0.1	0.270526
27.898383	0.1	0.276589
27.900050	0.1	0.283136
27.901717	0.1	0.289255
27.903383	0.1	0.294056
27.905050	0.1	0.297306
27.906717	0.1	0.299783
27.908383	0.1	0.302023
27.910050	0.1	0.303164
27.911717	0.1	0.301665
27.913383	0.1	0.297250
27.915050	0.1	0.292021
27.916717	0.1	0.288920
27.918383	0.1	0.289045
27.920050	0.1	0.291159
27.921717	0.1	0.293395
27.923383	0.1	0.294386
27.925050	0.1	0.293278
27.926717	0.1	0.290046
27.928383	0.1	0.285469
27.930050	0.1	0.280715
27.931717	0.1	0.276803
27.933383	0.1	0.273827
27.935050	0.1	0.271169
27.936717	0.1	0.268761
27.938383	0.1	0.266987
27.940050	0.1	0.265311
27.941717	0.1	0.262144
27.943383	0.1	0.256612
27.945050	0.1	0.249897
27.946717	0.1	0.244211
27.948383	0.1	0.240901
27.950050	0.1	0.239960
27.951717	0.1	0.240603
27.953383	0.1	0.241939
27.955050	0.1	0.243313
27.956717	0.1	0.244090
27.958383	0.1	0.243518
27.960050	0.1	0.241222
27.961717	0.1	0.237734
27.963383	0.1	0.234218
27.965050	0.1	0.231797
27.966717	0.1	0.230945
27.968383	0.1	0.230991
27.970050	0.1	0.230651
27.971717	0.1	0.229389
27.973383	0.1	0.227643
27.975050	0.1	0.226200
27.976717	0.1	0.225785
27.978383	0.1	0.226521
27.980050	0.1	0.227732
27.981717	0.1	0.228384
27.983383	0.1	0.227434
27.985050	0.1	0.224579
27.986717	0.1	0.220514
27.988383	0.1	0.216221
27.990050	0.1	0.212770
27.991717	0.1	0.211280
27.993383	0.1	0.212137
27.995050	0.1	0.214949
27.996717	0.1	0.219359
27.998383	0.1	0.224863
28.000050	0.1	0.230386
28.001717	0.1	0.235224
28.003383	0.1	0.239746
28.005050	0.1	0.244183
28.006717	0.1	0.248067
28.008383	0.1	0.251103
28.010050	0.1	0.253213
28.011717	0.1	0.253967
28.013383	0.1	0.253418
28.015050	0.1	0.253012
28.016717	0.1	0.254908
28.018383	0.1	0.260384
28.020050	0.1	0.268635
28.021717	0.1	0.277366
28.023383	0.1	0.284659
28.025050	0.1	0.289744
28.026717	0.1	0.292356
28.028383	0.1	0.292561
28.030050	0.1	0.291313
28.031717	0.1	0.290144
28.033383	0.1	0.290195
28.035050	0.1	0.291872
28.036717	0.1	0.294722
28.038383	0.1	0.297204
28.040050	0.1	0.297516
28.041717	0.1	0.295574
28.043383	0.1	0.293176
28.045050	0.1	0.291998
28.046717	0.1	0.292435
28.048383	0.1	0.293888
28.050050	0.1	0.295378
28.051717	0.1	0.296338
28.053383	0.1	0.297111
28.055050	0.1	0.298508
28.056717	0.1	0.300980
28.058383	0.1	0.304314
28.060050	0.1	0.307458
28.061717	0.1	0.309008
28.063383	0.1	0.308435
28.065050	0.1	0.306042
28.066717	0.1	0.301902
28.068383	0.1	0.295751
28.070050	0.1	0.287788
28.071717	0.1	0.278917
28.073383	0.1	0.270288
28.075050	0.1	0.262824
28.076717	0.1	0.256686
28.078383	0.1	0.251280
28.080050	0.1	0.246130
28.081717	0.1	0.241292
28.083383	0.1	0.237073
28.085050	0.1	0.234130
28.086717	0.1	0.233036
28.088383	0.1	0.233441
28.090050	0.1	0.234772
28.091717	0.1	0.236905
28.093383	0.1	0.238800
28.095050	0.1	0.238419
28.096717	0.1	0.235285
28.098383	0.1	0.230977
28.100050	0.1	0.226931
28.101717	0.1	0.223280
28.103383	0.1	0.219541
28.105050	0.1	0.215736
28.106717	0.1	0.212626
28.108383	0.1	0.211047
28.110050	0.1	0.210945
28.111717	0.1	0.210879
28.113383	0.1	0.208779
28.115050	0.1	0.203410
28.116717	0.1	0.195564
28.118383	0.1	0.187890
28.120050	0.1	0.183005
28.121717	0.1	0.181589
28.123383	0.1	0.182437
28.125050	0.1	0.183918
28.126717	0.1	0.185003
28.128383	0.1	0.185370
28.130050	0.1	0.185356
28.131717	0.1	0.185575
28.133383	0.1	0.185911
28.135050	0.1	0.185175
28.136717	0.1	0.182600
28.138383	0.1	0.179564
28.140050	0.1	0.178344
28.141717	0.1	0.179135
28.143383	0.1	0.180104
28.145050	0.1	0.179615
28.146717	0.1	0.176975
28.148383	0.1	0.172514
28.150050	0.1	0.167820
28.151717	0.1	0.164299
28.153383	0.1	0.161976
28.155050	0.1	0.160784
28.156717	0.1	0.161449
28.158383	0.1	0.164141
28.160050	0.1	0.167745
28.161717	0.1	0.170949
28.163383	0.1	0.173291
28.165050	0.1	0.175079
28.166717	0.1	0.176728
28.168383	0.1	0.178050
28.170050	0.1	0.178590
28.171717	0.1	0.178465
28.173383	0.1	0.177640
28.175050	0.1	0.175312
28.176717	0.1	0.171461
28.178383	0.1	0.167899
28.180050	0.1	0.166320
28.181717	0.1	0.166441
28.183383	0.1	0.167168
28.185050	0.1	0.168453
28.186717	0.1	0.170590
28.188383	0.1	0.172961
28.190050	0.1	0.174539
28.191717	0.1	0.175112
28.193383	0.1	0.175559
28.195050	0.1	0.176970
28.196717	0.1	0.179294
28.198383	0.1	0.181091
28.200050	0.1	0.181152
28.201717	0.1	0.180197
28.203383	0.1	0.179871
28.205050	0.1	0.180234
28.206717	0.1	0.180001
28.208383	0.1	0.178399
28.210050	0.1	0.175610
28.211717	0.1	0.172104
28.213383	0.1	0.168402
28.215050	0.1	0.165300
28.216717	0.1	0.163694
28.218383	0.1	0.163927
28.220050	0.1	0.165771
28.221717	0.1	0.169077
28.223383	0.1	0.174204
28.225050	0.1	0.181631
28.226717	0.1	0.190982
28.228383	0.1	0.200593
28.230050	0.1	0.208407
28.231717	0.1	0.213049
28.233383	0.1	0.214260
28.235050	0.1	0.213012
28.236717	0.1	0.211690
28.238383	0.1	0.213059
28.240050	0.1	0.217911
28.241717	0.1	0.224477
28.243383	0.1	0.230665
28.245050	0.1	0.235816
28.246717	0.1	0.240272
28.248383	0.1	0.244468
28.250050	0.1	0.248533
28.251717	0.1	0.252244
28.253383	0.1	0.255597
28.255050	0.1	0.259243
28.256717	0.1	0.263825
28.258383	0.1	0.269413
28.260050	0.1	0.276132
28.261717	0.1	0.284296
28.263383	0.1	0.293446
28.265050	0.1	0.302312
28.266717	0.1	0.310247
28.268383	0.1	0.317651
28.270050	0.1	0.324156
28.271717	0.1	0.328007
28.273383	0.1	0.328599
28.275050	0.1	0.327881
28.276717	0.1	0.328263
28.278383	0.1	0.330694
28.280050	0.1	0.335174
28.281717	0.1	0.341516
28.283383	0.1	0.349535
28.285050	0.1	0.359137
28.286717	0.1	0.370089
28.288383	0.1	0.381912
28.290050	0.1	0.393745
28.291717	0.1	0.404273
28.293383	0.1	0.413000
28.295050	0.1	0.420790
28.296717	0.1	0.428418
28.298383	0.1	0.435938
28.300050	0.1	0.443705
28.301717	0.1	0.452399
28.303383	0.1	0.462267
28.305050	0.1	0.473880
28.306717	0.1	0.488535
28.308383	0.1	0.506379
28.310050	0.1	0.525289
28.311717	0.1	0.542086
28.313383	0.1	0.554421
28.315050	0.1	0.562258
28.316717	0.1	0.567944
28.318383	0.1	0.574347
28.320050	0.1	0.582975
28.321717	0.1	0.594007
28.323383	0.1	0.607488
28.325050	0.1	0.623222
28.326717	0.1	0.639679
28.328383	0.1	0.654762
28.330050	0.1	0.667428
28.331717	0.1	0.677197
28.333383	0.1	0.683684
28.335050	0.1	0.687810
28.336717	0.1	0.691954
28.338383	0.1	0.698389
28.340050	0.1	0.708275
28.341717	0.1	0.721049
28.343383	0.1	0.734441
28.345050	0.1	0.746157
28.346717	0.1	0.755149
28.348383	0.1	0.760909
28.350050	0.1	0.762851
28.351717	0.1	0.761109
28.353383	0.1	0.757608
28.355050	0.1	0.755610
28.356717	0.1	0.757640
28.358383	0.1	0.763671
28.360050	0.1	0.771303
28.361717	0.1	0.777417
28.363383	0.1	0.779484
28.365050	0.1	0.776621
28.366717	0.1	0.770288
28.368383	0.1	0.763172
28.370050	0.1	0.756709
28.371717	0.1	0.750353
28.373383	0.1	0.742874
28.375050	0.1	0.733519
28.376717	0.1	0.722227
28.378383	0.1	0.709738
28.380050	0.1	0.697030
28.381717	0.1	0.684750
28.383383	0.1	0.673775
28.385050	0.1	0.664666
28.386717	0.1	0.656126
28.388383	0.1	0.646138
28.390050	0.1	0.633951
28.391717	0.1	0.619544
28.393383	0.1	0.602715
28.395050	0.1	0.584070
28.396717	0.1	0.565760
28.398383	0.1	0.549764
28.400050	0.1	0.535874
28.401717	0.1	0.522216
28.403383	0.1	0.506765
28.405050	0.1	0.488223
28.406717	0.1	0.467068
28.408383	0.1	0.446192
28.410050	0.1	0.428502
28.411717	0.1	0.414052
28.413383	0.1	0.400748
28.415050	0.1	0.386988
28.416717	0.1	0.372785
28.418383	0.1	0.359048
28.420050	0.1	0.346284
28.421717	0.1	0.334163
28.423383	0.1	0.322605
28.425050	0.1	0.312482
28.426717	0.1	0.304165
28.428383	0.1	0.296352
28.430050	0.1	0.287285
28.431717	0.1	0.276044
28.433383	0.1	0.262698
28.435050	0.1	0.248631
28.436717	0.1	0.236356
28.438383	0.1	0.227825
28.440050	0.1	0.222907
28.441717	0.1	0.219760
28.443383	0.1	0.216314
28.445050	0.1	0.211215
28.446717	0.1	0.203988
28.448383	0.1	0.195326
28.450050	0.1	0.186437
28.451717	0.1	0.177696
28.453383	0.1	0.169207
28.455050	0.1	0.161971
28.456717	0.1	0.157007
28.458383	0.1	0.153705
28.460050	0.1	0.149831
28.461717	0.1	0.143228
28.463383	0.1	0.133887
28.465050	0.1	0.124555
28.466717	0.1	0.118618
28.468383	0.1	0.117263
28.470050	0.1	0.119237
28.471717	0.1	0.122441
28.473383	0.1	0.124848
28.475050	0.1	0.125710
28.476717	0.1	0.126571
28.478383	0.1	0.129216
28.480050	0.1	0.132755
28.481717	0.1	0.134464
28.483383	0.1	0.132681
28.485050	0.1	0.127787
28.486717	0.1	0.121337
28.488383	0.1	0.115172
28.490050	0.1	0.110525
28.491717	0.1	0.107470
28.493383	0.1	0.105835
28.495050	0.1	0.105710
28.496717	0.1	0.106888
28.498383	0.1	0.109505
28.500050	0.1	0.114320
28.501717	0.1	0.121160
28.503383	0.1	0.128471
28.505050	0.1	0.134660
28.506717	0.1	0.138846
28.508383	0.1	0.140914
28.510050	0.1	0.141640
28.511717	0.1	0.142069
28.513383	0.1	0.142837
28.515050	0.1	0.144751
28.516717	0.1	0.148420
28.518383	0.1	0.152993
28.520050	0.1	0.156970
28.521717	0.1	0.159540
28.523383	0.1	0.160318
28.525050	0.1	0.159531
28.526717	0.1	0.158730
28.528383	0.1	0.159740
28.530050	0.1	0.163089
28.531717	0.1	0.168150
28.533383	0.1	0.174004
28.535050	0.1	0.180271
28.536717	0.1	0.188025
28.538383	0.1	0.199140
28.540050	0.1	0.213352
28.541717	0.1	0.227075
28.543383	0.1	0.236388
28.545050	0.1	0.240132
28.546717	0.1	0.239788
28.548383	0.1	0.238512
28.550050	0.1	0.240211
28.551717	0.1	0.246852
28.553383	0.1	0.256742
28.555050	0.1	0.267099
28.556717	0.1	0.277343
28.558383	0.1	0.288449
28.560050	0.1	0.300575
28.561717	0.1	0.312165
28.563383	0.1	0.320771
28.565050	0.1	0.325525
28.566717	0.1	0.328883
28.568383	0.1	0.334643
28.570050	0.1	0.344934
28.571717	0.1	0.359444
28.573383	0.1	0.376133
28.575050	0.1	0.392175
28.576717	0.1	0.405270
28.578383	0.1	0.414546
28.580050	0.1	0.420148
28.581717	0.1	0.422718
28.583383	0.1	0.423435
28.585050	0.1	0.424199
28.586717	0.1	0.427691
28.588383	0.1	0.435947
28.590050	0.1	0.448138
28.591717	0.1	0.461424
28.593383	0.1	0.473754
28.595050	0.1	0.484879
28.596717	0.1	0.495547
28.598383	0.1	0.506402
28.600050	0.1	0.517406
28.601717	0.1	0.528079
28.603383	0.1	0.537615
28.605050	0.1	0.545345
28.606717	0.1	0.552256
28.608383	0.1	0.561378
28.610050	0.1	0.574836
28.611717	0.1	0.591148
28.613383	0.1	0.607036
28.615050	0.1	0.620796
28.616717	0.1	0.632540
28.618383	0.1	0.643223
28.620050	0.1	0.654343
28.621717	0.1	0.667064
28.623383	0.1	0.680578
28.625050	0.1	0.692741
28.626717	0.1	0.703060
28.628383	0.1	0.713645
28.630050	0.1	0.726678
28.631717	0.1	0.742213
28.633383	0.1	0.758613
28.635050	0.1	0.774455
28.636717	0.1	0.789696
28.638383	0.1	0.805235
28.640050	0.1	0.821957
28.641717	0.1	0.839964
28.643383	0.1	0.858544
28.645050	0.1	0.876966
28.646717	0.1	0.895499
28.648383	0.1	0.915672
28.650050	0.1	0.938582
28.651717	0.1	0.963337
28.653383	0.1	0.988254
28.655050	0.1	1.012487
28.656717	0.1	1.035705
28.658383	0.1	1.057498
28.660050	0.1	1.077922
28.661717	0.1	1.097540
28.663383	0.1	1.116730
28.665050	0.1	1.136204
28.666717	0.1	1.157476
28.668383	0.1	1.181997
28.670050	0.1	1.210375
28.671717	0.1	1.242235
28.673383	0.1	1.276219
28.675050	0.1	1.310864
28.676717	0.1	1.345812
28.678383	0.1	1.381137
28.680050	0.1	1.416174
28.681717	0.1	1.450377
28.683383	0.1	1.484430
28.685050	0.1	1.519830
28.686717	0.1	1.558173
28.688383	0.1	1.600413
28.690050	0.1	1.645731
28.691717	0.1	1.691873
28.693383	0.1	1.737322
28.695050	0.1	1.782598
28.696717	0.1	1.829248
28.698383	0.1	1.878445
28.700050	0.1	1.930939
28.701717	0.1	1.987396
28.703383	0.1	2.048048
28.705050	0.1	2.112263
28.706717	0.1	2.179202
28.708383	0.1	2.248539
28.710050	0.1	2.319985
28.711717	0.1	2.392931
28.713383	0.1	2.466859
28.715050	0.1	2.541901
28.716717	0.1	2.619009
28.718383	0.1	2.699159
28.720050	0.1	2.781893
28.721717	0.1	2.865619
28.723383	0.1	2.950290
28.725050	0.1	3.038482
28.726717	0.1	3.132378
28.728383	0.1	3.231112
28.730050	0.1	3.331937
28.731717	0.1	3.432906
28.733383	0.1	3.533959
28.735050	0.1	3.635986
28.736717	0.1	3.739521
28.738383	0.1	3.844672
28.740050	0.1	3.951993
28.741717	0.1	4.062769
28.743383	0.1	4.178388
28.745050	0.1	4.299781
28.746717	0.1	4.427321
28.748383	0.1	4.560654
28.750050	0.1	4.698732
28.751717	0.1	4.840572
28.753383	0.1	4.985728
28.755050	0.1	5.134074
28.756717	0.1	5.286024
28.758383	0.1	5.442803
28.760050	0.1	5.605472
28.761717	0.1	5.774065
28.763383	0.1	5.948381
28.765050	0.1	6.129290
28.766717	0.1	6.318269
28.768383	0.1	6.515831
28.770050	0.1	6.721010
28.771717	0.1	6.932132
28.773383	0.1	7.147500
28.775050	0.1	7.365271
28.776717	0.1	7.584407
28.778383	0.1	7.806146
28.780050	0.1	8.032303
28.781717	0.1	8.262848
28.783383	0.1	8.496637
28.785050	0.1	8.733026
28.786717	0.1	8.971365
28.788383	0.1	9.210007
28.790050	0.1	9.446796
28.791717	0.1	9.679808
28.793383	0.1	9.907633
28.795050	0.1	10.130154
28.796717	0.1	10.348675
28.798383	0.1	10.564020
28.800050	0.1	10.774643
28.801717	0.1	10.977071
28.803383	0.1	11.167517
28.805050	0.1	11.343020
28.806717	0.1	11.502397
28.808383	0.1	11.646193
28.810050	0.1	11.774763
28.811717	0.1	11.887038
28.813383	0.1	11.981535
28.815050	0.1	12.057414
28.816717	0.1	12.114081
28.818383	0.1	12.150770
28.820050	0.1	12.167292
28.821717	0.1	12.164251
28.823383	0.1	12.141382
28.825050	0.1	12.096665
28.826717	0.1	12.028404
28.828383	0.1	11.937651
28.830050	0.1	11.827401
28.831717	0.1	11.699814
28.833383	0.1	11.555245
28.835050	0.1	11.393284
28.836717	0.1	11.213562
28.838383	0.1	11.016033
28.840050	0.1	10.801586
28.841717	0.1	10.572430
28.843383	0.1	10.331180
28.845050	0.1	10.079322
28.846717	0.1	9.816866
28.848383	0.1	9.543179
28.850050	0.1	9.257756
28.851717	0.1	8.961419
28.853383	0.1	8.657188
28.855050	0.1	8.348860
28.856717	0.1	8.038892
28.858383	0.1	7.728622
28.860050	0.1	7.419419
28.861717	0.1	7.112529
28.863383	0.1	6.808778
28.865050	0.1	6.508571
28.866717	0.1	6.211898
28.868383	0.1	5.919184
28.870050	0.1	5.631926
28.871717	0.1	5.351901
28.873383	0.1	5.079992
28.875050	0.1	4.816256
28.876717	0.1	4.560887
28.878383	0.1	4.314343
28.880050	0.1	4.076422
28.881717	0.1	3.846590
28.883383	0.1	3.625248
28.885050	0.1	3.413330
28.886717	0.1	3.210711
28.888383	0.1	3.016596
28.890050	0.1	2.831016
28.891717	0.1	2.654390
28.893383	0.1	2.486748
28.895050	0.1	2.328916
28.896717	0.1	2.182391
28.898383	0.1	2.046870
28.900050	0.1	1.920392
28.901717	0.1	1.802081
28.903383	0.1	1.692688
28.905050	0.1	1.592711
28.906717	0.1	1.500845
28.908383	0.1	1.414679
28.910050	0.1	1.333370
28.911717	0.1	1.258240
28.913383	0.1	1.189811
28.915050	0.1	1.126062
28.916717	0.1	1.064716
28.918383	0.1	1.006047
28.920050	0.1	0.952221
28.921717	0.1	0.904589
28.923383	0.1	0.863192
28.925050	0.1	0.828169
28.926717	0.1	0.799457
28.928383	0.1	0.775694
28.930050	0.1	0.754767
28.931717	0.1	0.734902
28.933383	0.1	0.715195
28.935050	0.1	0.695628
28.936717	0.1	0.676382
28.938383	0.1	0.657095
28.940050	0.1	0.637360
28.941717	0.1	0.618300
28.943383	0.1	0.602296
28.945050	0.1	0.590589
28.946717	0.1	0.582612
28.948383	0.1	0.577099
28.950050	0.1	0.572517
28.951717	0.1	0.567669
28.953383	0.1	0.562072
28.955050	0.1	0.555594
28.956717	0.1	0.548665
28.958383	0.1	0.542547
28.960050	0.1	0.538044
28.961717	0.1	0.534160
28.963383	0.1	0.529066
28.965050	0.1	0.522174
28.966717	0.1	0.514486
28.968383	0.1	0.507752
28.970050	0.1	0.503361
28.971717	0.1	0.500842
28.973383	0.1	0.497950
28.975050	0.1	0.492954
28.976717	0.1	0.485708
28.978383	0.1	0.476432
28.980050	0.1	0.465433
28.981717	0.1	0.454360
28.983383	0.1	0.445484
28.985050	0.1	0.439263
28.986717	0.1	0.434397
28.988383	0.1	0.429861
28.990050	0.1	0.425265
28.991717	0.1	0.420259
28.993383	0.1	0.414755
28.995050	0.1	0.408730
28.996717	0.1	0.401628
28.998383	0.1	0.393065
29.000050	0.1	0.383644
29.001717	0.1	0.374261
29.003383	0.1	0.365018
29.005050	0.1	0.355351
29.006717	0.1	0.344878
29.008383	0.1	0.334457
29.010050	0.1	0.326037
29.011717	0.1	0.320794
29.013383	0.1	0.317874
29.015050	0.1	0.315341
29.016717	0.1	0.312198
29.018383	0.1	0.308943
29.020050	0.1	0.305856
29.021717	0.1	0.301893
29.023383	0.1	0.295737
29.025050	0.1	0.286680
29.026717	0.1	0.275313
29.028383	0.1	0.264067
29.030050	0.1	0.255639
29.031717	0.1	0.250791
29.033383	0.1	0.249138
29.035050	0.1	0.250353
29.036717	0.1	0.253343
29.038383	0.1	0.256132
29.040050	0.1	0.256775
29.041717	0.1	0.253716
29.043383	0.1	0.246479
29.045050	0.1	0.236612
29.046717	0.1	0.227154
29.048383	0.1	0.220775
29.050050	0.1	0.218274
29.051717	0.1	0.218712
29.053383	0.1	0.220067
29.055050	0.1	0.220058
29.056717	0.1	0.217645
29.058383	0.1	0.213943
29.060050	0.1	0.210898
29.061717	0.1	0.209366
29.063383	0.1	0.209217
29.065050	0.1	0.210251
29.066717	0.1	0.212067
29.068383	0.1	0.213981
29.070050	0.1	0.215303
29.071717	0.1	0.215154
29.073383	0.1	0.212900
29.075050	0.1	0.209045
29.076717	0.1	0.204914
29.078383	0.1	0.201473
29.080050	0.1	0.198875
29.081717	0.1	0.196891
29.083383	0.1	0.195238
29.085050	0.1	0.193929
29.086717	0.1	0.193771
29.088383	0.1	0.195070
29.090050	0.1	0.196234
29.091717	0.1	0.195289
29.093383	0.1	0.191699
29.095050	0.1	0.186721
29.096717	0.1	0.182600
29.098383	0.1	0.180714
29.100050	0.1	0.180732
29.101717	0.1	0.181380
29.103383	0.1	0.181547
29.105050	0.1	0.181119
29.106717	0.1	0.180462
29.108383	0.1	0.179722
29.110050	0.1	0.179182
29.111717	0.1	0.179671
29.113383	0.1	0.181939
29.115050	0.1	0.185561
29.116717	0.1	0.188868
29.118383	0.1	0.190418
29.120050	0.1	0.190022
29.121717	0.1	0.188281
29.123383	0.1	0.186129
29.125050	0.1	0.184886
29.126717	0.1	0.185827
29.128383	0.1	0.188891
29.130050	0.1	0.192267
29.131717	0.1	0.193580
29.133383	0.1	0.191326
29.135050	0.1	0.186204
29.136717	0.1	0.181007
29.138383	0.1	0.178600
29.140050	0.1	0.180895
29.141717	0.1	0.188588
29.143383	0.1	0.199866
29.145050	0.1	0.210949
[truncated: 254,302 more chars]
