# Supplementary material for: Fade into you: genetic control of pigmentation patterns in red-flesh apple (Malus domestica)
Source: Front Plant Sci. 2025 Jan 13;15:1462545. doi: 10.3389/fpls.2024.1462545 (PMC11770013; doi:10.3389/fpls.2024.1462545)
Supplement: Supplementary file 4 [file DataSheet1.zip › CR A3UV_VIS_3/CR A3UV_VIS_3.txt]

URL	chrom://thermo-pfav3ojr/ChromeleonLocal/Instrument Data/Vanquish_MS/Dimitri/VALEMA/Pierre/Echantillons 03-04-24.seq/120.smp/UV_VIS_3.channel/UV_VIS_3.chm
Channel	UV_VIS_3

Injection Information:
Data Vault	ChromeleonLocal
Sequence	Echantillons 03-04-24
Name	CR A3
Number	9
Position	B:A9
Comment	colonne SB-AQ MeOH+5%AA
Processing Method	Quantitative
Instrument Method	VALEMA test separation GRAQ 4
Type	Unknown
Status	Finished
Inject Time	4/3/2024 11:47:51 PM +02:00
Volume (µl)	10.0000
Dilution Factor	1.0000
Weight	1.0000

Chromatogram Data Information:
Time Min. (min)	0.001717
Time Max. (min)	47.000050
Data Points	28200
Detector	UV
Generating Data System	Chromeleon 7.3.2.10759
Exporting Data System	Chromeleon 7.3.2.0
Operator	Instrument Controller
Signal Quantity	Absorbance
Signal Unit	mAU
Signal Min.	-5.727727
Signal Max.	328.883115
Channel	UV_VIS_3
Driver Name	VDAD.dll
Channel Type	Evaluation
Min. Step (s)	0.1
Max. Step (s)	0.1
Average Step (s)	0.1

Signal Parameter Information:
Signal Info	WVL:350 nm

Chromatogram Data:
Time (min)	Step (s)	Value (mAU)
0.001717	n.a.	0.000000
0.003383	0.1	-0.000023
0.005050	0.1	-0.000154
0.006717	0.1	-0.000605
0.008383	0.1	-0.001551
0.010050	0.1	-0.002664
0.011717	0.1	-0.002705
0.013383	0.1	0.000042
0.015050	0.1	0.006342
0.016717	0.1	0.014561
0.018383	0.1	0.020978
0.020050	0.1	0.022091
0.021717	0.1	0.016652
0.023383	0.1	0.006440
0.025050	0.1	-0.005122
0.026717	0.1	-0.015888
0.028383	0.1	-0.025714
0.030050	0.1	-0.034799
0.031717	0.1	-0.043432
0.033383	0.1	-0.052582
0.035050	0.1	-0.063139
0.036717	0.1	-0.074436
0.038383	0.1	-0.083740
0.040050	0.1	-0.088741
0.041717	0.1	-0.090268
0.043383	0.1	-0.090608
0.045050	0.1	-0.090767
0.046717	0.1	-0.090767
0.048383	0.1	-0.090459
0.050050	0.1	-0.089225
0.051717	0.1	-0.086636
0.053383	0.1	-0.083526
0.055050	0.1	-0.081309
0.056717	0.1	-0.080299
0.058383	0.1	-0.079540
0.060050	0.1	-0.077584
0.061717	0.1	-0.073239
0.063383	0.1	-0.066636
0.065050	0.1	-0.059521
0.066717	0.1	-0.053672
0.068383	0.1	-0.049574
0.070050	0.1	-0.046631
0.071717	0.1	-0.044056
0.073383	0.1	-0.041989
0.075050	0.1	-0.041123
0.076717	0.1	-0.041141
0.078383	0.1	-0.040932
0.080050	0.1	-0.039656
0.081717	0.1	-0.036843
0.083383	0.1	-0.032671
0.085050	0.1	-0.028671
0.086717	0.1	-0.026943
0.088383	0.1	-0.028592
0.090050	0.1	-0.032997
0.091717	0.1	-0.037933
0.093383	0.1	-0.041081
0.095050	0.1	-0.041677
0.096717	0.1	-0.039972
0.098383	0.1	-0.035986
0.100050	0.1	-0.029756
0.101717	0.1	-0.022021
0.103383	0.1	-0.013928
0.105050	0.1	-0.006552
0.106717	0.1	-0.001369
0.108383	0.1	0.000293
0.110050	0.1	-0.001332
0.111717	0.1	-0.004824
0.113383	0.1	-0.008717
0.115050	0.1	-0.011926
0.116717	0.1	-0.014515
0.118383	0.1	-0.017937
0.120050	0.1	-0.023581
0.121717	0.1	-0.030794
0.123383	0.1	-0.036596
0.125050	0.1	-0.037523
0.126717	0.1	-0.032024
0.128383	0.1	-0.021257
0.130050	0.1	-0.008368
0.131717	0.1	0.002878
0.133383	0.1	0.009686
0.135050	0.1	0.011199
0.136717	0.1	0.008228
0.138383	0.1	0.002356
0.140050	0.1	-0.004587
0.141717	0.1	-0.010817
0.143383	0.1	-0.015167
0.145050	0.1	-0.017602
0.146717	0.1	-0.018822
0.148383	0.1	-0.018999
0.150050	0.1	-0.017667
0.151717	0.1	-0.014966
0.153383	0.1	-0.012321
0.155050	0.1	-0.012028
0.156717	0.1	-0.015362
0.158383	0.1	-0.021048
0.160050	0.1	-0.026743
0.161717	0.1	-0.030654
0.163383	0.1	-0.031283
0.165050	0.1	-0.027455
0.166717	0.1	-0.019902
0.168383	0.1	-0.011721
0.170050	0.1	-0.005909
0.171717	0.1	-0.003804
0.173383	0.1	-0.005341
0.175050	0.1	-0.008629
0.176717	0.1	-0.011041
0.178383	0.1	-0.011385
0.180050	0.1	-0.010058
0.181717	0.1	-0.008335
0.183383	0.1	-0.007255
0.185050	0.1	-0.006985
0.186717	0.1	-0.007981
0.188383	0.1	-0.010855
0.190050	0.1	-0.014785
0.191717	0.1	-0.017635
0.193383	0.1	-0.017537
0.195050	0.1	-0.014692
0.196717	0.1	-0.011493
0.198383	0.1	-0.010733
0.200050	0.1	-0.013430
0.201717	0.1	-0.017555
0.203383	0.1	-0.019986
0.205050	0.1	-0.019758
0.206717	0.1	-0.018030
0.208383	0.1	-0.015991
0.210050	0.1	-0.013853
0.211717	0.1	-0.011087
0.213383	0.1	-0.007539
0.215050	0.1	-0.003977
0.216717	0.1	-0.001164
0.218383	0.1	0.000484
0.220050	0.1	0.000279
0.221717	0.1	-0.002403
0.223383	0.1	-0.006813
0.225050	0.1	-0.010752
0.226717	0.1	-0.012382
0.228383	0.1	-0.011725
0.230050	0.1	-0.010254
0.231717	0.1	-0.009392
0.233383	0.1	-0.009844
0.235050	0.1	-0.011385
0.236717	0.1	-0.012880
0.238383	0.1	-0.013346
0.240050	0.1	-0.013118
0.241717	0.1	-0.013513
0.243383	0.1	-0.015446
0.245050	0.1	-0.018394
0.246717	0.1	-0.020550
0.248383	0.1	-0.020023
0.250050	0.1	-0.016126
0.251717	0.1	-0.010058
0.253383	0.1	-0.004438
0.255050	0.1	-0.001229
0.256717	0.1	-0.000037
0.258383	0.1	0.000764
0.260050	0.1	0.001788
0.261717	0.1	0.002426
0.263383	0.1	0.001937
0.265050	0.1	0.000205
0.266717	0.1	-0.001811
0.268383	0.1	-0.002761
0.270050	0.1	-0.002217
0.271717	0.1	-0.000512
0.273383	0.1	0.001621
0.275050	0.1	0.002892
0.276717	0.1	0.002002
0.278383	0.1	-0.001434
0.280050	0.1	-0.006678
0.281717	0.1	-0.011902
0.283383	0.1	-0.015059
0.285050	0.1	-0.015148
0.286717	0.1	-0.012750
0.288383	0.1	-0.009402
0.290050	0.1	-0.006212
0.291717	0.1	-0.003288
0.293383	0.1	-0.001141
0.295050	0.1	-0.001546
0.296717	0.1	-0.005648
0.298383	0.1	-0.012559
0.300050	0.1	-0.020224
0.301717	0.1	-0.026226
0.303383	0.1	-0.028941
0.305050	0.1	-0.029388
0.306717	0.1	-0.029937
0.308383	0.1	-0.031064
0.310050	0.1	-0.031665
0.311717	0.1	-0.031516
0.313383	0.1	-0.031176
0.315050	0.1	-0.030724
0.316717	0.1	-0.030105
0.318383	0.1	-0.028964
0.320050	0.1	-0.026585
0.321717	0.1	-0.023325
0.323383	0.1	-0.020396
0.325050	0.1	-0.017881
0.326717	0.1	-0.015055
0.328383	0.1	-0.011986
0.330050	0.1	-0.009742
0.331717	0.1	-0.009118
0.333383	0.1	-0.010128
0.335050	0.1	-0.012284
0.336717	0.1	-0.014422
0.338383	0.1	-0.015330
0.340050	0.1	-0.014869
0.341717	0.1	-0.013635
0.343383	0.1	-0.012447
0.345050	0.1	-0.012075
0.346717	0.1	-0.012200
0.348383	0.1	-0.011316
0.350050	0.1	-0.008307
0.351717	0.1	-0.003623
0.353383	0.1	0.000740
0.355050	0.1	0.002622
0.356717	0.1	0.001527
0.358383	0.1	-0.001607
0.360050	0.1	-0.006026
0.361717	0.1	-0.011218
0.363383	0.1	-0.015828
0.365050	0.1	-0.017914
0.366717	0.1	-0.016768
0.368383	0.1	-0.013728
0.370050	0.1	-0.011083
0.371717	0.1	-0.010319
0.373383	0.1	-0.011157
0.375050	0.1	-0.012126
0.376717	0.1	-0.012396
0.378383	0.1	-0.012494
0.380050	0.1	-0.012824
0.381717	0.1	-0.012778
0.383383	0.1	-0.011390
0.385050	0.1	-0.008470
0.386717	0.1	-0.005295
0.388383	0.1	-0.003483
0.390050	0.1	-0.003190
0.391717	0.1	-0.003218
0.393383	0.1	-0.002799
0.395050	0.1	-0.002179
0.396717	0.1	-0.001392
0.398383	0.1	0.000554
0.400050	0.1	0.004587
0.401717	0.1	0.010193
0.403383	0.1	0.015604
0.405050	0.1	0.018701
0.406717	0.1	0.018114
0.408383	0.1	0.014501
0.410050	0.1	0.010324
0.411717	0.1	0.007711
0.413383	0.1	0.006687
0.415050	0.1	0.005802
0.416717	0.1	0.004144
0.418383	0.1	0.001863
0.420050	0.1	-0.000978
0.421717	0.1	-0.004531
0.423383	0.1	-0.008326
0.425050	0.1	-0.011264
0.426717	0.1	-0.011730
0.428383	0.1	-0.008307
0.430050	0.1	-0.001309
0.431717	0.1	0.007474
0.433383	0.1	0.015274
0.435050	0.1	0.018864
0.436717	0.1	0.016969
0.438383	0.1	0.011171
0.440050	0.1	0.003595
0.441717	0.1	-0.004168
0.443383	0.1	-0.010054
0.445050	0.1	-0.011683
0.446717	0.1	-0.007632
0.448383	0.1	0.001611
0.450050	0.1	0.013211
0.451717	0.1	0.023250
0.453383	0.1	0.029076
0.455050	0.1	0.030762
0.456717	0.1	0.030659
0.458383	0.1	0.030436
0.460050	0.1	0.029174
0.461717	0.1	0.025630
0.463383	0.1	0.020619
0.465050	0.1	0.015660
0.466717	0.1	0.010682
0.468383	0.1	0.005062
0.470050	0.1	-0.000061
0.471717	0.1	-0.002701
0.473383	0.1	-0.002547
0.475050	0.1	-0.001220
0.476717	0.1	-0.000163
0.478383	0.1	0.000964
0.480050	0.1	0.002855
0.481717	0.1	0.004424
0.483383	0.1	0.003828
0.485050	0.1	0.001015
0.486717	0.1	-0.002328
0.488383	0.1	-0.004922
0.490050	0.1	-0.006580
0.491717	0.1	-0.007367
0.493383	0.1	-0.007688
0.495050	0.1	-0.008596
0.496717	0.1	-0.010347
0.498383	0.1	-0.011860
0.500050	0.1	-0.012312
0.501717	0.1	-0.011106
0.503383	0.1	-0.006850
0.505050	0.1	0.000615
0.506717	0.1	0.008941
0.508383	0.1	0.015353
0.510050	0.1	0.018342
0.511717	0.1	0.017947
0.513383	0.1	0.015474
0.515050	0.1	0.012880
0.516717	0.1	0.011846
0.518383	0.1	0.012391
0.520050	0.1	0.013090
0.521717	0.1	0.012820
0.523383	0.1	0.011078
0.525050	0.1	0.007851
0.526717	0.1	0.004163
0.528383	0.1	0.001611
0.530050	0.1	0.000820
0.531717	0.1	0.001080
0.533383	0.1	0.001555
0.535050	0.1	0.001928
0.536717	0.1	0.002324
0.538383	0.1	0.002873
0.540050	0.1	0.003758
0.541717	0.1	0.005653
0.543383	0.1	0.008852
0.545050	0.1	0.012051
0.546717	0.1	0.013243
0.548383	0.1	0.011935
0.550050	0.1	0.009667
0.551717	0.1	0.007814
0.553383	0.1	0.005867
0.555050	0.1	0.002440
0.556717	0.1	-0.002426
0.558383	0.1	-0.006841
0.560050	0.1	-0.009146
0.561717	0.1	-0.009141
0.563383	0.1	-0.007297
0.565050	0.1	-0.004298
0.566717	0.1	-0.001602
0.568383	0.1	-0.001122
0.570050	0.1	-0.003465
0.571717	0.1	-0.007320
0.573383	0.1	-0.010640
0.575050	0.1	-0.012117
0.576717	0.1	-0.012252
0.578383	0.1	-0.013090
0.580050	0.1	-0.016061
0.581717	0.1	-0.020852
0.583383	0.1	-0.026077
0.585050	0.1	-0.029239
0.586717	0.1	-0.027209
0.588383	0.1	-0.018864
0.590050	0.1	-0.006626
0.591717	0.1	0.005071
0.593383	0.1	0.012862
0.595050	0.1	0.016056
0.596717	0.1	0.015497
0.598383	0.1	0.011739
0.600050	0.1	0.005299
0.601717	0.1	-0.002282
0.603383	0.1	-0.008540
0.605050	0.1	-0.011367
0.606717	0.1	-0.010892
0.608383	0.1	-0.009448
0.610050	0.1	-0.009076
0.611717	0.1	-0.009825
0.613383	0.1	-0.010645
0.615050	0.1	-0.010864
0.616717	0.1	-0.010459
0.618383	0.1	-0.009844
0.620050	0.1	-0.009835
0.621717	0.1	-0.011194
0.623383	0.1	-0.013970
0.625050	0.1	-0.017271
0.626717	0.1	-0.019567
0.628383	0.1	-0.019995
0.630050	0.1	-0.019330
0.631717	0.1	-0.018752
0.633383	0.1	-0.019055
0.635050	0.1	-0.021257
0.636717	0.1	-0.025416
0.638383	0.1	-0.029211
0.640050	0.1	-0.029583
0.641717	0.1	-0.025402
0.643383	0.1	-0.018729
0.645050	0.1	-0.013709
0.646717	0.1	-0.013132
0.648383	0.1	-0.016289
0.650050	0.1	-0.020824
0.651717	0.1	-0.025243
0.653383	0.1	-0.028666
0.655050	0.1	-0.030394
0.656717	0.1	-0.030966
0.658383	0.1	-0.031767
0.660050	0.1	-0.032904
0.661717	0.1	-0.032689
0.663383	0.1	-0.029737
0.665050	0.1	-0.024433
0.666717	0.1	-0.018291
0.668383	0.1	-0.012545
0.670050	0.1	-0.007325
0.671717	0.1	-0.002519
0.673383	0.1	0.000517
0.675050	0.1	-0.000237
0.676717	0.1	-0.004810
0.678383	0.1	-0.010827
0.680050	0.1	-0.015520
0.681717	0.1	-0.017132
0.683383	0.1	-0.015148
0.685050	0.1	-0.010766
0.686717	0.1	-0.006738
0.688383	0.1	-0.005881
0.690050	0.1	-0.009141
0.691717	0.1	-0.014747
0.693383	0.1	-0.019260
0.695050	0.1	-0.020284
0.696717	0.1	-0.018287
0.698383	0.1	-0.015376
0.700050	0.1	-0.013360
0.701717	0.1	-0.012973
0.703383	0.1	-0.013569
0.705050	0.1	-0.013569
0.706717	0.1	-0.011856
0.708383	0.1	-0.009187
0.710050	0.1	-0.007721
0.711717	0.1	-0.008433
0.713383	0.1	-0.009509
0.715050	0.1	-0.008279
0.716717	0.1	-0.003879
0.718383	0.1	0.002761
0.720050	0.1	0.009895
0.721717	0.1	0.015046
0.723383	0.1	0.015874
0.725050	0.1	0.012340
0.726717	0.1	0.006855
0.728383	0.1	0.001541
0.730050	0.1	-0.003302
0.731717	0.1	-0.007926
0.733383	0.1	-0.011828
0.735050	0.1	-0.014300
0.736717	0.1	-0.015474
0.738383	0.1	-0.016172
0.740050	0.1	-0.016424
0.741717	0.1	-0.015334
0.743383	0.1	-0.012913
0.745050	0.1	-0.010035
0.746717	0.1	-0.006803
0.748383	0.1	-0.002715
0.750050	0.1	0.002445
0.751717	0.1	0.008126
0.753383	0.1	0.012154
0.755050	0.1	0.011376
0.756717	0.1	0.004699
0.758383	0.1	-0.005611
0.760050	0.1	-0.016415
0.761717	0.1	-0.025639
0.763383	0.1	-0.031493
0.765050	0.1	-0.032308
0.766717	0.1	-0.028126
0.768383	0.1	-0.021546
0.770050	0.1	-0.016391
0.771717	0.1	-0.014962
0.773383	0.1	-0.016312
0.775050	0.1	-0.017616
0.776717	0.1	-0.016931
0.778383	0.1	-0.013812
0.780050	0.1	-0.008587
0.781717	0.1	-0.002491
0.783383	0.1	0.002086
0.785050	0.1	0.002892
0.786717	0.1	-0.000279
0.788383	0.1	-0.005737
0.790050	0.1	-0.011292
0.791717	0.1	-0.014845
0.793383	0.1	-0.014901
0.795050	0.1	-0.011357
0.796717	0.1	-0.005993
0.798383	0.1	-0.001886
0.800050	0.1	-0.001127
0.801717	0.1	-0.003148
0.803383	0.1	-0.005648
0.805050	0.1	-0.006836
0.806717	0.1	-0.007255
0.808383	0.1	-0.008815
0.810050	0.1	-0.011614
0.811717	0.1	-0.013369
0.813383	0.1	-0.012890
0.815050	0.1	-0.011972
0.816717	0.1	-0.013062
0.818383	0.1	-0.016554
0.820050	0.1	-0.020820
0.821717	0.1	-0.023795
0.823383	0.1	-0.024345
0.825050	0.1	-0.022468
0.826717	0.1	-0.018752
0.828383	0.1	-0.014594
0.830050	0.1	-0.011926
0.831717	0.1	-0.011814
0.833383	0.1	-0.013998
0.835050	0.1	-0.017402
0.836717	0.1	-0.021025
0.838383	0.1	-0.024489
0.840050	0.1	-0.027907
0.841717	0.1	-0.031698
0.843383	0.1	-0.035902
0.845050	0.1	-0.039623
0.846717	0.1	-0.042086
0.848383	0.1	-0.043423
0.850050	0.1	-0.043628
0.851717	0.1	-0.042054
0.853383	0.1	-0.038627
0.855050	0.1	-0.034017
0.856717	0.1	-0.028810
0.858383	0.1	-0.023702
0.860050	0.1	-0.019637
0.861717	0.1	-0.017043
0.863383	0.1	-0.015949
0.865050	0.1	-0.016750
0.866717	0.1	-0.019525
0.868383	0.1	-0.022794
0.870050	0.1	-0.024317
0.871717	0.1	-0.023036
0.873383	0.1	-0.020154
0.875050	0.1	-0.018035
0.876717	0.1	-0.018007
0.878383	0.1	-0.019902
0.880050	0.1	-0.023223
0.881717	0.1	-0.027134
0.883383	0.1	-0.029923
0.885050	0.1	-0.030068
0.886717	0.1	-0.027819
0.888383	0.1	-0.024652
0.890050	0.1	-0.021858
0.891717	0.1	-0.019842
0.893383	0.1	-0.017835
0.895050	0.1	-0.014892
0.896717	0.1	-0.011693
0.898383	0.1	-0.009956
0.900050	0.1	-0.010682
0.901717	0.1	-0.013816
0.903383	0.1	-0.018375
0.905050	0.1	-0.022906
0.906717	0.1	-0.026403
0.908383	0.1	-0.028224
0.910050	0.1	-0.027982
0.911717	0.1	-0.026687
0.913383	0.1	-0.026450
0.915050	0.1	-0.027930
0.916717	0.1	-0.029928
0.918383	0.1	-0.031372
0.920050	0.1	-0.032121
0.921717	0.1	-0.032373
0.923383	0.1	-0.032214
0.925050	0.1	-0.031339
0.926717	0.1	-0.029271
0.928383	0.1	-0.026296
0.930050	0.1	-0.023283
0.931717	0.1	-0.020294
0.933383	0.1	-0.016564
0.935050	0.1	-0.011683
0.936717	0.1	-0.006310
0.938383	0.1	-0.001867
0.940050	0.1	0.000666
0.941717	0.1	0.001471
0.943383	0.1	0.001118
0.945050	0.1	0.000102
0.946717	0.1	-0.001187
0.948383	0.1	-0.003325
0.950050	0.1	-0.007385
0.951717	0.1	-0.012764
0.953383	0.1	-0.017420
0.955050	0.1	-0.020121
0.956717	0.1	-0.020675
0.958383	0.1	-0.018803
0.960050	0.1	-0.014617
0.961717	0.1	-0.009132
0.963383	0.1	-0.003707
0.965050	0.1	0.000424
0.966717	0.1	0.002687
0.968383	0.1	0.003334
0.970050	0.1	0.002808
0.971717	0.1	0.001341
0.973383	0.1	-0.000964
0.975050	0.1	-0.003981
0.976717	0.1	-0.007362
0.978383	0.1	-0.010878
0.980050	0.1	-0.014780
0.981717	0.1	-0.018799
0.983383	0.1	-0.021486
0.985050	0.1	-0.021681
0.986717	0.1	-0.019874
0.988383	0.1	-0.017476
0.990050	0.1	-0.015516
0.991717	0.1	-0.013993
0.993383	0.1	-0.011902
0.995050	0.1	-0.008377
0.996717	0.1	-0.004219
0.998383	0.1	-0.001197
1.000050	0.1	-0.000065
1.001717	0.1	-0.000619
1.003383	0.1	-0.002957
1.005050	0.1	-0.007241
1.006717	0.1	-0.012652
1.008383	0.1	-0.017346
1.010050	0.1	-0.019870
1.011717	0.1	-0.020433
1.013383	0.1	-0.019679
1.015050	0.1	-0.017257
1.016717	0.1	-0.012964
1.018383	0.1	-0.008116
1.020050	0.1	-0.004699
1.021717	0.1	-0.003777
1.023383	0.1	-0.005430
1.025050	0.1	-0.008778
1.026717	0.1	-0.011469
1.028383	0.1	-0.011153
1.030050	0.1	-0.007842
1.031717	0.1	-0.003888
1.033383	0.1	-0.001942
1.035050	0.1	-0.002920
1.036717	0.1	-0.005830
1.038383	0.1	-0.009355
1.040050	0.1	-0.012326
1.041717	0.1	-0.012983
1.043383	0.1	-0.010165
1.045050	0.1	-0.005360
1.046717	0.1	-0.001513
1.048383	0.1	-0.000084
1.050050	0.1	-0.000289
1.051717	0.1	-0.000563
1.053383	0.1	-0.000210
1.055050	0.1	0.000251
1.056717	0.1	-0.000219
1.058383	0.1	-0.002389
1.060050	0.1	-0.006091
1.061717	0.1	-0.010086
1.063383	0.1	-0.012559
1.065050	0.1	-0.012340
1.066717	0.1	-0.009867
1.068383	0.1	-0.006477
1.070050	0.1	-0.003744
1.071717	0.1	-0.003413
1.073383	0.1	-0.006212
1.075050	0.1	-0.010771
1.076717	0.1	-0.014808
1.078383	0.1	-0.017020
1.080050	0.1	-0.017723
1.081717	0.1	-0.018012
1.083383	0.1	-0.017914
1.085050	0.1	-0.016615
1.086717	0.1	-0.013988
1.088383	0.1	-0.010119
1.090050	0.1	-0.005160
1.091717	0.1	-0.000801
1.093383	0.1	0.000359
1.095050	0.1	-0.002473
1.096717	0.1	-0.007544
1.098383	0.1	-0.012689
1.100050	0.1	-0.016722
1.101717	0.1	-0.018990
1.103383	0.1	-0.019260
1.105050	0.1	-0.017807
1.106717	0.1	-0.015199
1.108383	0.1	-0.012363
1.110050	0.1	-0.010696
1.111717	0.1	-0.011465
1.113383	0.1	-0.014608
1.115050	0.1	-0.018342
1.116717	0.1	-0.020247
1.118383	0.1	-0.018724
1.120050	0.1	-0.013937
1.121717	0.1	-0.007879
1.123383	0.1	-0.003283
1.125050	0.1	-0.001644
1.126717	0.1	-0.002291
1.128383	0.1	-0.003856
1.130050	0.1	-0.006016
1.131717	0.1	-0.009011
1.133383	0.1	-0.012629
1.135050	0.1	-0.016559
1.136717	0.1	-0.020680
1.138383	0.1	-0.024596
1.140050	0.1	-0.027707
1.141717	0.1	-0.029686
1.143383	0.1	-0.030096
1.145050	0.1	-0.028047
1.146717	0.1	-0.023376
1.148383	0.1	-0.017774
1.150050	0.1	-0.013658
1.151717	0.1	-0.012312
1.153383	0.1	-0.013434
1.155050	0.1	-0.016033
1.156717	0.1	-0.018943
1.158383	0.1	-0.020773
1.160050	0.1	-0.020708
1.161717	0.1	-0.019185
1.163383	0.1	-0.016666
1.165050	0.1	-0.013174
1.166717	0.1	-0.010203
1.168383	0.1	-0.010543
1.170050	0.1	-0.014892
1.171717	0.1	-0.020387
1.173383	0.1	-0.022887
1.175050	0.1	-0.020410
1.176717	0.1	-0.014706
1.178383	0.1	-0.009472
1.180050	0.1	-0.007637
1.181717	0.1	-0.009416
1.183383	0.1	-0.012298
1.185050	0.1	-0.013737
1.186717	0.1	-0.013243
1.188383	0.1	-0.011781
1.190050	0.1	-0.010841
1.191717	0.1	-0.011483
1.193383	0.1	-0.013351
1.195050	0.1	-0.015623
1.196717	0.1	-0.018505
1.198383	0.1	-0.022631
1.200050	0.1	-0.027181
1.201717	0.1	-0.029490
1.203383	0.1	-0.027376
1.205050	0.1	-0.021108
1.206717	0.1	-0.012834
1.208383	0.1	-0.005513
1.210050	0.1	-0.001765
1.211717	0.1	-0.002212
1.213383	0.1	-0.005169
1.215050	0.1	-0.008503
1.216717	0.1	-0.011255
1.218383	0.1	-0.013355
1.220050	0.1	-0.014841
1.221717	0.1	-0.015683
1.223383	0.1	-0.016461
1.225050	0.1	-0.018170
1.226717	0.1	-0.020526
1.228383	0.1	-0.021593
1.230050	0.1	-0.019660
1.231717	0.1	-0.014962
1.233383	0.1	-0.009183
1.235050	0.1	-0.003525
1.236717	0.1	0.001462
1.238383	0.1	0.004857
1.240050	0.1	0.005830
1.241717	0.1	0.004587
1.243383	0.1	0.002030
1.245050	0.1	-0.000424
1.246717	0.1	-0.000917
1.248383	0.1	0.001332
1.250050	0.1	0.004652
1.251717	0.1	0.006421
1.253383	0.1	0.005462
1.255050	0.1	0.002268
1.256717	0.1	-0.001914
1.258383	0.1	-0.005774
1.260050	0.1	-0.008694
1.261717	0.1	-0.010710
1.263383	0.1	-0.011181
1.265050	0.1	-0.008792
1.266717	0.1	-0.003800
1.268383	0.1	0.001243
1.270050	0.1	0.003572
1.271717	0.1	0.002431
1.273383	0.1	-0.000834
1.275050	0.1	-0.004494
1.276717	0.1	-0.008089
1.278383	0.1	-0.012172
1.280050	0.1	-0.016917
1.281717	0.1	-0.021076
1.283383	0.1	-0.022762
1.285050	0.1	-0.021229
1.286717	0.1	-0.017411
1.288383	0.1	-0.013248
1.290050	0.1	-0.010571
1.291717	0.1	-0.010487
1.293383	0.1	-0.013467
1.295050	0.1	-0.018887
1.296717	0.1	-0.024536
1.298383	0.1	-0.027558
1.300050	0.1	-0.026505
1.301717	0.1	-0.022482
1.303383	0.1	-0.017886
1.305050	0.1	-0.014468
1.306717	0.1	-0.012689
1.308383	0.1	-0.012177
1.310050	0.1	-0.012536
1.311717	0.1	-0.013448
1.313383	0.1	-0.013974
1.315050	0.1	-0.012810
1.316717	0.1	-0.009881
1.318383	0.1	-0.006547
1.320050	0.1	-0.003609
1.321717	0.1	-0.000042
1.323383	0.1	0.005863
1.325050	0.1	0.015502
1.326717	0.1	0.029854
1.328383	0.1	0.048853
1.330050	0.1	0.070976
1.331717	0.1	0.094129
1.333383	0.1	0.116904
1.335050	0.1	0.138609
1.336717	0.1	0.158343
1.338383	0.1	0.174749
1.340050	0.1	0.186814
1.341717	0.1	0.194227
1.343383	0.1	0.196798
1.345050	0.1	0.194465
1.346717	0.1	0.187969
1.348383	0.1	0.178604
1.350050	0.1	0.167699
1.351717	0.1	0.156420
1.353383	0.1	0.145198
1.355050	0.1	0.133454
1.356717	0.1	0.120625
1.358383	0.1	0.107400
1.360050	0.1	0.095237
1.361717	0.1	0.085132
1.363383	0.1	0.077081
1.365050	0.1	0.070333
1.366717	0.1	0.064457
1.368383	0.1	0.059418
1.370050	0.1	0.054361
1.371717	0.1	0.047749
1.373383	0.1	0.038673
1.375050	0.1	0.028014
1.376717	0.1	0.018356
1.378383	0.1	0.011898
1.380050	0.1	0.008703
1.381717	0.1	0.007316
1.383383	0.1	0.006407
1.385050	0.1	0.005672
1.386717	0.1	0.005374
1.388383	0.1	0.005485
1.390050	0.1	0.005350
1.391717	0.1	0.003451
1.393383	0.1	-0.002212
1.395050	0.1	-0.012387
1.396717	0.1	-0.025034
1.398383	0.1	-0.036755
1.400050	0.1	-0.045504
1.401717	0.1	-0.051046
1.403383	0.1	-0.054091
1.405050	0.1	-0.056252
1.406717	0.1	-0.059609
1.408383	0.1	-0.065290
1.410050	0.1	-0.072187
1.411717	0.1	-0.077500
1.413383	0.1	-0.079279
1.415050	0.1	-0.077831
1.416717	0.1	-0.075176
1.418383	0.1	-0.074017
1.420050	0.1	-0.076359
1.421717	0.1	-0.082343
1.423383	0.1	-0.090012
1.425050	0.1	-0.096117
1.426717	0.1	-0.097728
1.428383	0.1	-0.094315
1.430050	0.1	-0.087298
1.431717	0.1	-0.077882
1.433383	0.1	-0.067600
1.435050	0.1	-0.059451
1.436717	0.1	-0.055609
1.438383	0.1	-0.055023
1.440050	0.1	-0.054487
1.441717	0.1	-0.051474
1.443383	0.1	-0.045444
1.445050	0.1	-0.037337
1.446717	0.1	-0.028955
1.448383	0.1	-0.021979
1.450050	0.1	-0.016862
1.451717	0.1	-0.012917
1.453383	0.1	-0.009276
1.455050	0.1	-0.005164
1.456717	0.1	0.000140
1.458383	0.1	0.006240
1.460050	0.1	0.011451
1.461717	0.1	0.015143
1.463383	0.1	0.019101
1.465050	0.1	0.025416
1.466717	0.1	0.033989
1.468383	0.1	0.042361
1.470050	0.1	0.047381
1.471717	0.1	0.048056
1.473383	0.1	0.046636
1.475050	0.1	0.045858
1.476717	0.1	0.046124
1.478383	0.1	0.046231
1.480050	0.1	0.045625
1.481717	0.1	0.045174
1.483383	0.1	0.045900
1.485050	0.1	0.047474
1.486717	0.1	0.048433
1.488383	0.1	0.047730
1.490050	0.1	0.045961
1.491717	0.1	0.044433
1.493383	0.1	0.043595
1.495050	0.1	0.043176
1.496717	0.1	0.042361
1.498383	0.1	0.040191
1.500050	0.1	0.037034
1.501717	0.1	0.033923
1.503383	0.1	0.030505
1.505050	0.1	0.026226
1.506717	0.1	0.022487
1.508383	0.1	0.021923
1.510050	0.1	0.026082
1.511717	0.1	0.034166
1.513383	0.1	0.043828
1.515050	0.1	0.052941
1.516717	0.1	0.060671
1.518383	0.1	0.067265
1.520050	0.1	0.073235
1.521717	0.1	0.078846
1.523383	0.1	0.084317
1.525050	0.1	0.089486
1.526717	0.1	0.093430
1.528383	0.1	0.095600
1.530050	0.1	0.097351
1.531717	0.1	0.101798
1.533383	0.1	0.111666
1.535050	0.1	0.127051
1.536717	0.1	0.145836
1.538383	0.1	0.165720
1.540050	0.1	0.184998
1.541717	0.1	0.202386
1.543383	0.1	0.216980
1.545050	0.1	0.228635
1.546717	0.1	0.237874
1.548383	0.1	0.244775
1.550050	0.1	0.248654
1.551717	0.1	0.249124
1.553383	0.1	0.247303
1.555050	0.1	0.245916
1.556717	0.1	0.248179
1.558383	0.1	0.256072
1.560050	0.1	0.269194
1.561717	0.1	0.286219
1.563383	0.1	0.307150
1.565050	0.1	0.332985
1.566717	0.1	0.364129
1.568383	0.1	0.400427
1.570050	0.1	0.441479
1.571717	0.1	0.486430
1.573383	0.1	0.534565
1.575050	0.1	0.585164
1.576717	0.1	0.635516
1.578383	0.1	0.681696
1.580050	0.1	0.722371
1.581717	0.1	0.759698
1.583383	0.1	0.796313
1.585050	0.1	0.832351
1.586717	0.1	0.865073
1.588383	0.1	0.891094
1.590050	0.1	0.907737
1.591717	0.1	0.912584
1.593383	0.1	0.903946
1.595050	0.1	0.882605
1.596717	0.1	0.852165
1.598383	0.1	0.817748
1.600050	0.1	0.785543
1.601717	0.1	0.764020
1.603383	0.1	0.765063
1.605050	0.1	0.803038
1.606717	0.1	0.892058
1.608383	0.1	1.043696
1.610050	0.1	1.266296
1.611717	0.1	1.564864
1.613383	0.1	1.940518
1.615050	0.1	2.389508
1.616717	0.1	2.903496
1.618383	0.1	3.470867
1.620050	0.1	4.076525
1.621717	0.1	4.702345
1.623383	0.1	5.330145
1.625050	0.1	5.943873
1.626717	0.1	6.530695
1.628383	0.1	7.082238
1.630050	0.1	7.594558
1.631717	0.1	8.066669
1.633383	0.1	8.498542
1.635050	0.1	8.889190
1.636717	0.1	9.236350
1.638383	0.1	9.537674
1.640050	0.1	9.791637
1.641717	0.1	9.997264
1.643383	0.1	10.154038
1.645050	0.1	10.262574
1.646717	0.1	10.324935
1.648383	0.1	10.343986
1.650050	0.1	10.322928
1.651717	0.1	10.265405
1.653383	0.1	10.175253
1.655050	0.1	10.056170
1.656717	0.1	9.912015
1.658383	0.1	9.746952
1.660050	0.1	9.565498
1.661717	0.1	9.372081
1.663383	0.1	9.170016
1.665050	0.1	8.961824
1.666717	0.1	8.750395
1.668383	0.1	8.538235
1.670050	0.1	8.326001
1.671717	0.1	8.113300
1.673383	0.1	7.899818
1.675050	0.1	7.685404
1.676717	0.1	7.470027
1.678383	0.1	7.253541
1.680050	0.1	7.035127
1.681717	0.1	6.813570
1.683383	0.1	6.588693
1.685050	0.1	6.361934
1.686717	0.1	6.135246
1.688383	0.1	5.910075
1.690050	0.1	5.687452
1.691717	0.1	5.467678
1.693383	0.1	5.249633
1.695050	0.1	5.032341
1.696717	0.1	4.816852
1.698383	0.1	4.605432
1.700050	0.1	4.400173
1.701717	0.1	4.202495
1.703383	0.1	4.012394
1.705050	0.1	3.827335
1.706717	0.1	3.643823
1.708383	0.1	3.461391
1.710050	0.1	3.283159
1.711717	0.1	3.112163
1.713383	0.1	2.948912
1.715050	0.1	2.791956
1.716717	0.1	2.639573
1.718383	0.1	2.490906
1.720050	0.1	2.346076
1.721717	0.1	2.205791
1.723383	0.1	2.071075
1.725050	0.1	1.943139
1.726717	0.1	1.822966
1.728383	0.1	1.709955
1.730050	0.1	1.601665
1.731717	0.1	1.496342
1.733383	0.1	1.394837
1.735050	0.1	1.299176
1.736717	0.1	1.210403
1.738383	0.1	1.128339
1.740050	0.1	1.052381
1.741717	0.1	0.981954
1.743383	0.1	0.916421
1.745050	0.1	0.854409
1.746717	0.1	0.793911
1.748383	0.1	0.733952
1.750050	0.1	0.675423
1.751717	0.1	0.619548
1.753383	0.1	0.566551
1.755050	0.1	0.516046
1.756717	0.1	0.467957
1.758383	0.1	0.422592
1.760050	0.1	0.380399
1.761717	0.1	0.342005
1.763383	0.1	0.307676
1.765050	0.1	0.276789
1.766717	0.1	0.248384
1.768383	0.1	0.221739
1.770050	0.1	0.196919
1.771717	0.1	0.174954
1.773383	0.1	0.156383
1.775050	0.1	0.140071
1.776717	0.1	0.124206
1.778383	0.1	0.107721
1.780050	0.1	0.090501
1.781717	0.1	0.072881
1.783383	0.1	0.055274
1.785050	0.1	0.037663
1.786717	0.1	0.019497
1.788383	0.1	0.000936
1.790050	0.1	-0.016144
1.791717	0.1	-0.029677
1.793383	0.1	-0.039684
1.795050	0.1	-0.048028
1.796717	0.1	-0.056406
1.798383	0.1	-0.065030
1.800050	0.1	-0.073253
1.801717	0.1	-0.081011
1.803383	0.1	-0.089272
1.805050	0.1	-0.099065
1.806717	0.1	-0.110245
1.808383	0.1	-0.121356
1.810050	0.1	-0.130949
1.811717	0.1	-0.138422
1.813383	0.1	-0.143321
1.815050	0.1	-0.145170
1.816717	0.1	-0.144443
1.818383	0.1	-0.142790
1.820050	0.1	-0.143028
1.821717	0.1	-0.148350
1.823383	0.1	-0.159550
1.825050	0.1	-0.173538
1.826717	0.1	-0.184942
1.828383	0.1	-0.189072
1.830050	0.1	-0.184933
1.831717	0.1	-0.175955
1.833383	0.1	-0.167661
1.835050	0.1	-0.164462
1.836717	0.1	-0.167685
1.838383	0.1	-0.175647
1.840050	0.1	-0.184877
1.841717	0.1	-0.191932
1.843383	0.1	-0.195028
1.845050	0.1	-0.193710
1.846717	0.1	-0.188630
1.848383	0.1	-0.182115
1.850050	0.1	-0.176574
1.851717	0.1	-0.172360
1.853383	0.1	-0.168397
1.855050	0.1	-0.163931
1.856717	0.1	-0.158395
1.858383	0.1	-0.150432
1.860050	0.1	-0.138679
1.861717	0.1	-0.123172
1.863383	0.1	-0.105281
1.865050	0.1	-0.085915
1.866717	0.1	-0.063991
1.868383	0.1	-0.038240
1.870050	0.1	-0.009695
1.871717	0.1	0.019446
1.873383	0.1	0.048042
1.875050	0.1	0.076392
1.876717	0.1	0.105877
1.878383	0.1	0.138609
1.880050	0.1	0.176481
1.881717	0.1	0.219820
1.883383	0.1	0.266340
1.885050	0.1	0.312286
1.886717	0.1	0.354643
1.888383	0.1	0.391682
1.890050	0.1	0.422625
1.891717	0.1	0.447915
1.893383	0.1	0.469107
1.895050	0.1	0.487897
1.896717	0.1	0.504991
1.898383	0.1	0.519669
1.900050	0.1	0.530388
1.901717	0.1	0.536069
1.903383	0.1	0.537038
1.905050	0.1	0.534677
1.906717	0.1	0.529676
1.908383	0.1	0.521136
1.910050	0.1	0.508656
1.911717	0.1	0.494113
1.913383	0.1	0.479692
1.915050	0.1	0.466336
1.916717	0.1	0.454397
1.918383	0.1	0.443524
1.920050	0.1	0.432367
1.921717	0.1	0.419719
1.923383	0.1	0.405884
1.925050	0.1	0.391789
1.926717	0.1	0.376925
1.928383	0.1	0.360287
1.930050	0.1	0.342652
1.931717	0.1	0.326051
1.933383	0.1	0.311290
1.935050	0.1	0.296854
1.936717	0.1	0.280784
1.938383	0.1	0.263089
1.940050	0.1	0.245175
1.941717	0.1	0.227843
1.943383	0.1	0.211517
1.945050	0.1	0.196663
1.946717	0.1	0.183061
1.948383	0.1	0.170395
1.950050	0.1	0.159550
1.951717	0.1	0.151964
1.953383	0.1	0.147722
1.955050	0.1	0.144881
1.956717	0.1	0.140825
1.958383	0.1	0.133640
1.960050	0.1	0.122469
1.961717	0.1	0.108047
1.963383	0.1	0.092788
1.965050	0.1	0.078687
1.966717	0.1	0.065458
1.968383	0.1	0.051949
1.970050	0.1	0.038352
1.971717	0.1	0.026133
1.973383	0.1	0.016531
1.975050	0.1	0.009099
1.976717	0.1	0.001034
1.978383	0.1	-0.011139
1.980050	0.1	-0.028117
1.981717	0.1	-0.046836
1.983383	0.1	-0.062915
1.985050	0.1	-0.073267
1.986717	0.1	-0.077812
1.988383	0.1	-0.079428
1.990050	0.1	-0.081072
1.991717	0.1	-0.083353
1.993383	0.1	-0.085258
1.995050	0.1	-0.086376
1.996717	0.1	-0.087847
1.998383	0.1	-0.091367
2.000050	0.1	-0.097598
2.001717	0.1	-0.105654
2.003383	0.1	-0.114306
2.005050	0.1	-0.123093
2.006717	0.1	-0.131582
2.008383	0.1	-0.139019
2.010050	0.1	-0.145882
2.011717	0.1	-0.153589
2.013383	0.1	-0.161878
2.015050	0.1	-0.168788
2.016717	0.1	-0.173412
2.018383	0.1	-0.177138
2.020050	0.1	-0.181911
2.021717	0.1	-0.187680
2.023383	0.1	-0.192495
2.025050	0.1	-0.195326
2.026717	0.1	-0.196942
2.028383	0.1	-0.198800
2.030050	0.1	-0.202749
2.031717	0.1	-0.209725
2.033383	0.1	-0.218172
2.035050	0.1	-0.225697
2.036717	0.1	-0.231452
2.038383	0.1	-0.235857
2.040050	0.1	-0.239364
2.041717	0.1	-0.241967
2.043383	0.1	-0.243345
2.045050	0.1	-0.243313
2.046717	0.1	-0.242330
2.048383	0.1	-0.241897
2.050050	0.1	-0.243946
2.051717	0.1	-0.249553
2.053383	0.1	-0.258023
2.055050	0.1	-0.266875
2.056717	0.1	-0.273329
2.058383	0.1	-0.276566
2.060050	0.1	-0.277855
2.061717	0.1	-0.278545
2.063383	0.1	-0.278885
2.065050	0.1	-0.278102
2.066717	0.1	-0.275150
2.068383	0.1	-0.270135
2.070050	0.1	-0.264603
2.071717	0.1	-0.260202
2.073383	0.1	-0.257902
2.075050	0.1	-0.258316
2.076717	0.1	-0.261697
2.078383	0.1	-0.267723
2.080050	0.1	-0.275397
2.081717	0.1	-0.283434
2.083383	0.1	-0.291187
2.085050	0.1	-0.298219
2.086717	0.1	-0.302750
2.088383	0.1	-0.302768
2.090050	0.1	-0.298917
2.091717	0.1	-0.294056
2.093383	0.1	-0.290317
2.095050	0.1	-0.288365
2.096717	0.1	-0.288570
2.098383	0.1	-0.291462
2.100050	0.1	-0.296989
2.101717	0.1	-0.303853
2.103383	0.1	-0.310065
2.105050	0.1	-0.314042
2.106717	0.1	-0.314913
2.108383	0.1	-0.312468
2.110050	0.1	-0.307690
2.111717	0.1	-0.302689
2.113383	0.1	-0.299062
2.115050	0.1	-0.297073
2.116717	0.1	-0.296352
2.118383	0.1	-0.295704
2.120050	0.1	-0.293683
2.121717	0.1	-0.290438
2.123383	0.1	-0.287597
2.125050	0.1	-0.286354
2.126717	0.1	-0.286489
2.128383	0.1	-0.286731
2.130050	0.1	-0.285646
2.131717	0.1	-0.282233
2.133383	0.1	-0.276184
2.135050	0.1	-0.268635
2.136717	0.1	-0.261911
2.138383	0.1	-0.257511
2.140050	0.1	-0.255052
2.141717	0.1	-0.253092
2.143383	0.1	-0.250596
2.145050	0.1	-0.248360
2.146717	0.1	-0.248239
2.148383	0.1	-0.250521
2.150050	0.1	-0.253068
2.151717	0.1	-0.253096
2.153383	0.1	-0.249417
2.155050	0.1	-0.243071
2.156717	0.1	-0.235722
2.158383	0.1	-0.228486
2.160050	0.1	-0.222120
2.161717	0.1	-0.217133
2.163383	0.1	-0.214023
2.165050	0.1	-0.213110
2.166717	0.1	-0.213441
2.168383	0.1	-0.213240
2.170050	0.1	-0.211294
2.171717	0.1	-0.207690
2.173383	0.1	-0.203727
2.175050	0.1	-0.200821
2.176717	0.1	-0.199727
2.178383	0.1	-0.200327
2.180050	0.1	-0.201152
2.181717	0.1	-0.199680
2.183383	0.1	-0.193981
2.185050	0.1	-0.184262
2.186717	0.1	-0.172663
2.188383	0.1	-0.161859
2.190050	0.1	-0.153808
2.191717	0.1	-0.148732
2.193383	0.1	-0.145468
2.195050	0.1	-0.142949
2.196717	0.1	-0.140565
2.198383	0.1	-0.137938
2.200050	0.1	-0.135172
2.201717	0.1	-0.132783
2.203383	0.1	-0.131368
2.205050	0.1	-0.130874
2.206717	0.1	-0.130041
2.208383	0.1	-0.127391
2.210050	0.1	-0.122692
2.211717	0.1	-0.116727
2.213383	0.1	-0.110492
2.215050	0.1	-0.104913
2.216717	0.1	-0.100676
2.218383	0.1	-0.097714
2.220050	0.1	-0.095186
2.221717	0.1	-0.092583
2.223383	0.1	-0.090115
2.225050	0.1	-0.087796
2.226717	0.1	-0.085449
2.228383	0.1	-0.083544
2.230050	0.1	-0.083107
2.231717	0.1	-0.084294
2.233383	0.1	-0.085142
2.235050	0.1	-0.083316
2.236717	0.1	-0.079311
2.238383	0.1	-0.075540
2.240050	0.1	-0.072992
2.241717	0.1	-0.070841
2.243383	0.1	-0.067814
2.245050	0.1	-0.063190
2.246717	0.1	-0.057421
2.248383	0.1	-0.051172
2.250050	0.1	-0.044410
2.251717	0.1	-0.037318
2.253383	0.1	-0.031204
2.255050	0.1	-0.027907
2.256717	0.1	-0.027958
2.258383	0.1	-0.029854
2.260050	0.1	-0.031814
2.261717	0.1	-0.033062
2.263383	0.1	-0.033448
2.265050	0.1	-0.033104
2.266717	0.1	-0.032326
2.268383	0.1	-0.031432
2.270050	0.1	-0.030515
2.271717	0.1	-0.029514
2.273383	0.1	-0.028810
2.275050	0.1	-0.029155
2.276717	0.1	-0.030743
2.278383	0.1	-0.033039
2.280050	0.1	-0.035581
2.281717	0.1	-0.038282
2.283383	0.1	-0.040946
2.285050	0.1	-0.042915
2.286717	0.1	-0.042934
2.288383	0.1	-0.039483
2.290050	0.1	-0.032387
2.291717	0.1	-0.023860
2.293383	0.1	-0.016531
2.295050	0.1	-0.011129
2.296717	0.1	-0.007562
2.298383	0.1	-0.006426
2.300050	0.1	-0.008061
2.301717	0.1	-0.011823
2.303383	0.1	-0.016666
2.305050	0.1	-0.021318
2.306717	0.1	-0.024512
2.308383	0.1	-0.025625
2.310050	0.1	-0.024545
2.311717	0.1	-0.021863
2.313383	0.1	-0.018715
2.315050	0.1	-0.015451
2.316717	0.1	-0.011716
2.318383	0.1	-0.007837
2.320050	0.1	-0.004503
2.321717	0.1	-0.001588
2.323383	0.1	0.001416
2.325050	0.1	0.004331
2.326717	0.1	0.006757
2.328383	0.1	0.008275
2.330050	0.1	0.007758
2.331717	0.1	0.004414
2.333383	0.1	-0.000531
2.335050	0.1	-0.004708
2.336717	0.1	-0.006915
2.338383	0.1	-0.006962
2.340050	0.1	-0.004591
2.341717	0.1	-0.000605
2.343383	0.1	0.002324
2.345050	0.1	0.002054
2.346717	0.1	-0.001066
2.348383	0.1	-0.005215
2.350050	0.1	-0.009029
2.351717	0.1	-0.012037
2.353383	0.1	-0.013690
2.355050	0.1	-0.013392
2.356717	0.1	-0.011674
2.358383	0.1	-0.010128
2.360050	0.1	-0.010235
2.361717	0.1	-0.012261
2.363383	0.1	-0.014659
2.365050	0.1	-0.014920
2.366717	0.1	-0.011809
2.368383	0.1	-0.006808
2.370050	0.1	-0.002515
2.371717	0.1	0.000088
2.373383	0.1	0.001583
2.375050	0.1	0.001607
2.376717	0.1	-0.001672
2.378383	0.1	-0.008978
2.380050	0.1	-0.018417
2.381717	0.1	-0.027027
2.383383	0.1	-0.032652
2.385050	0.1	-0.034249
2.386717	0.1	-0.031875
2.388383	0.1	-0.026762
2.390050	0.1	-0.020773
2.391717	0.1	-0.015646
2.393383	0.1	-0.012722
2.395050	0.1	-0.012252
2.396717	0.1	-0.012894
2.398383	0.1	-0.013439
2.400050	0.1	-0.014105
2.401717	0.1	-0.015670
2.403383	0.1	-0.018780
2.405050	0.1	-0.023753
2.406717	0.1	-0.030077
2.408383	0.1	-0.036322
2.410050	0.1	-0.040862
2.411717	0.1	-0.042878
2.413383	0.1	-0.042720
2.415050	0.1	-0.041137
2.416717	0.1	-0.038678
2.418383	0.1	-0.035982
2.420050	0.1	-0.034170
2.421717	0.1	-0.034380
2.423383	0.1	-0.036708
2.425050	0.1	-0.040452
2.426717	0.1	-0.044722
2.428383	0.1	-0.048033
2.430050	0.1	-0.048839
2.431717	0.1	-0.047400
2.433383	0.1	-0.045761
2.435050	0.1	-0.045528
2.436717	0.1	-0.046697
2.438383	0.1	-0.048368
2.440050	0.1	-0.049933
2.441717	0.1	-0.051144
2.443383	0.1	-0.051395
2.445050	0.1	-0.049840
2.446717	0.1	-0.046673
2.448383	0.1	-0.043800
2.450050	0.1	-0.043544
2.451717	0.1	-0.046017
2.453383	0.1	-0.048471
2.455050	0.1	-0.048107
2.456717	0.1	-0.044974
2.458383	0.1	-0.041476
2.460050	0.1	-0.039837
2.461717	0.1	-0.040629
2.463383	0.1	-0.042953
2.465050	0.1	-0.045602
2.466717	0.1	-0.047903
2.468383	0.1	-0.049449
2.470050	0.1	-0.049956
2.471717	0.1	-0.049281
2.473383	0.1	-0.047022
2.475050	0.1	-0.042771
2.476717	0.1	-0.037234
2.478383	0.1	-0.032852
2.480050	0.1	-0.032494
2.481717	0.1	-0.037127
2.483383	0.1	-0.045202
2.485050	0.1	-0.053989
2.486717	0.1	-0.060587
2.488383	0.1	-0.062743
2.490050	0.1	-0.060229
2.491717	0.1	-0.054846
2.493383	0.1	-0.048853
2.495050	0.1	-0.044364
2.496717	0.1	-0.042836
2.498383	0.1	-0.043344
2.500050	0.1	-0.043665
2.501717	0.1	-0.043525
2.503383	0.1	-0.044019
2.505050	0.1	-0.045253
2.506717	0.1	-0.046687
2.508383	0.1	-0.048163
2.510050	0.1	-0.049765
2.511717	0.1	-0.051525
2.513383	0.1	-0.053667
2.515050	0.1	-0.056583
2.516717	0.1	-0.060103
2.518383	0.1	-0.063102
2.520050	0.1	-0.063851
2.521717	0.1	-0.061374
2.523383	0.1	-0.056699
2.525050	0.1	-0.051348
2.526717	0.1	-0.045476
2.528383	0.1	-0.039334
2.530050	0.1	-0.034571
2.531717	0.1	-0.032927
2.533383	0.1	-0.035167
2.535050	0.1	-0.040904
2.536717	0.1	-0.048033
2.538383	0.1	-0.053397
2.540050	0.1	-0.055386
2.541717	0.1	-0.055395
2.543383	0.1	-0.055349
2.545050	0.1	-0.054860
2.546717	0.1	-0.052932
2.548383	0.1	-0.050645
2.550050	0.1	-0.049956
2.551717	0.1	-0.051470
2.553383	0.1	-0.054380
2.555050	0.1	-0.057193
2.556717	0.1	-0.058305
2.558383	0.1	-0.056615
2.560050	0.1	-0.052215
2.561717	0.1	-0.046361
2.563383	0.1	-0.040587
2.565050	0.1	-0.036163
2.566717	0.1	-0.033928
2.568383	0.1	-0.033909
2.570050	0.1	-0.035390
2.571717	0.1	-0.037542
2.573383	0.1	-0.040042
2.575050	0.1	-0.042790
2.576717	0.1	-0.045216
2.578383	0.1	-0.046594
2.580050	0.1	-0.046976
2.581717	0.1	-0.046953
2.583383	0.1	-0.046599
2.585050	0.1	-0.044806
2.586717	0.1	-0.040028
2.588383	0.1	-0.032648
2.590050	0.1	-0.025635
2.591717	0.1	-0.021430
2.593383	0.1	-0.019842
2.595050	0.1	-0.019809
2.596717	0.1	-0.021197
2.598383	0.1	-0.024363
2.600050	0.1	-0.029355
2.601717	0.1	-0.035944
2.603383	0.1	-0.042706
2.605050	0.1	-0.046655
2.606717	0.1	-0.045621
2.608383	0.1	-0.040024
2.610050	0.1	-0.032713
2.611717	0.1	-0.027623
2.613383	0.1	-0.027209
2.615050	0.1	-0.031218
2.616717	0.1	-0.037220
2.618383	0.1	-0.041886
2.620050	0.1	-0.043442
2.621717	0.1	-0.042757
2.623383	0.1	-0.041202
2.625050	0.1	-0.038673
2.626717	0.1	-0.034641
2.628383	0.1	-0.029965
2.630050	0.1	-0.026184
2.631717	0.1	-0.024256
2.633383	0.1	-0.024727
2.635050	0.1	-0.027735
2.636717	0.1	-0.032508
2.638383	0.1	-0.037323
2.640050	0.1	-0.040480
2.641717	0.1	-0.041481
2.643383	0.1	-0.040536
2.645050	0.1	-0.037514
2.646717	0.1	-0.032899
2.648383	0.1	-0.028396
2.650050	0.1	-0.024955
2.651717	0.1	-0.021677
2.653383	0.1	-0.017425
2.655050	0.1	-0.012615
2.656717	0.1	-0.008913
2.658383	0.1	-0.007753
2.660050	0.1	-0.009090
2.661717	0.1	-0.011381
2.663383	0.1	-0.012713
2.665050	0.1	-0.012168
2.666717	0.1	-0.010477
2.668383	0.1	-0.009504
2.670050	0.1	-0.010831
2.671717	0.1	-0.014366
2.673383	0.1	-0.018994
2.675050	0.1	-0.024019
2.676717	0.1	-0.028843
2.678383	0.1	-0.032652
2.680050	0.1	-0.034929
2.681717	0.1	-0.035670
2.683383	0.1	-0.035213
2.685050	0.1	-0.033206
2.686717	0.1	-0.028308
2.688383	0.1	-0.020321
2.690050	0.1	-0.011385
2.691717	0.1	-0.004172
2.693383	0.1	0.000000
2.695050	0.1	0.001127
2.696717	0.1	-0.000214
2.698383	0.1	-0.003227
2.700050	0.1	-0.007194
2.701717	0.1	-0.011669
2.703383	0.1	-0.016103
2.705050	0.1	-0.019441
2.706717	0.1	-0.020629
2.708383	0.1	-0.019763
2.710050	0.1	-0.018501
2.711717	0.1	-0.018957
2.713383	0.1	-0.021388
2.715050	0.1	-0.023781
2.716717	0.1	-0.024685
2.718383	0.1	-0.024354
2.720050	0.1	-0.023153
2.721717	0.1	-0.021178
2.723383	0.1	-0.019530
2.725050	0.1	-0.020000
2.726717	0.1	-0.022734
2.728383	0.1	-0.025569
2.730050	0.1	-0.026552
2.731717	0.1	-0.025537
2.733383	0.1	-0.023604
2.735050	0.1	-0.022310
2.736717	0.1	-0.022422
2.738383	0.1	-0.023446
2.740050	0.1	-0.024675
2.741717	0.1	-0.025323
2.743383	0.1	-0.024824
2.745050	0.1	-0.024145
2.746717	0.1	-0.024857
2.748383	0.1	-0.026841
2.750050	0.1	-0.028918
2.751717	0.1	-0.030627
2.753383	0.1	-0.031539
2.755050	0.1	-0.030957
2.756717	0.1	-0.029281
2.758383	0.1	-0.028135
2.760050	0.1	-0.028652
2.761717	0.1	-0.030058
2.763383	0.1	-0.030245
2.765050	0.1	-0.027344
2.766717	0.1	-0.020796
2.768383	0.1	-0.012028
2.770050	0.1	-0.004163
2.771717	0.1	0.000480
2.773383	0.1	0.002012
2.775050	0.1	0.000778
2.776717	0.1	-0.003623
2.778383	0.1	-0.010375
2.780050	0.1	-0.017360
2.781717	0.1	-0.022878
2.783383	0.1	-0.026347
2.785050	0.1	-0.028079
2.786717	0.1	-0.028401
2.788383	0.1	-0.027167
2.790050	0.1	-0.025178
2.791717	0.1	-0.024522
2.793383	0.1	-0.025723
2.795050	0.1	-0.026836
2.796717	0.1	-0.026156
2.798383	0.1	-0.024098
2.800050	0.1	-0.021784
2.801717	0.1	-0.019516
2.803383	0.1	-0.017690
2.805050	0.1	-0.017541
2.806717	0.1	-0.019525
2.808383	0.1	-0.022156
2.810050	0.1	-0.023670
2.811717	0.1	-0.023860
2.813383	0.1	-0.023586
2.815050	0.1	-0.023064
2.816717	0.1	-0.021528
2.818383	0.1	-0.018836
2.820050	0.1	-0.016713
2.821717	0.1	-0.017351
2.823383	0.1	-0.020927
2.825050	0.1	-0.025039
2.826717	0.1	-0.026515
2.828383	0.1	-0.023777
2.830050	0.1	-0.018356
2.831717	0.1	-0.014589
2.833383	0.1	-0.016396
2.835050	0.1	-0.023576
2.836717	0.1	-0.031735
2.838383	0.1	-0.036084
2.840050	0.1	-0.035139
2.841717	0.1	-0.030855
2.843383	0.1	-0.026119
2.845050	0.1	-0.022831
2.846717	0.1	-0.021504
2.848383	0.1	-0.021425
2.850050	0.1	-0.021653
2.851717	0.1	-0.022659
2.853383	0.1	-0.025867
2.855050	0.1	-0.030962
2.856717	0.1	-0.035521
2.858383	0.1	-0.037383
2.860050	0.1	-0.035819
2.861717	0.1	-0.031367
2.863383	0.1	-0.025360
2.865050	0.1	-0.019013
2.866717	0.1	-0.013192
2.868383	0.1	-0.008279
2.870050	0.1	-0.003669
2.871717	0.1	0.001071
2.873383	0.1	0.004377
2.875050	0.1	0.003437
2.876717	0.1	-0.002929
2.878383	0.1	-0.012578
2.880050	0.1	-0.021304
2.881717	0.1	-0.025732
2.883383	0.1	-0.025332
2.885050	0.1	-0.022068
2.886717	0.1	-0.018254
2.888383	0.1	-0.015120
2.890050	0.1	-0.012722
2.891717	0.1	-0.010706
2.893383	0.1	-0.008773
2.895050	0.1	-0.006580
2.896717	0.1	-0.004307
2.898383	0.1	-0.003111
2.900050	0.1	-0.004210
2.901717	0.1	-0.007679
2.903383	0.1	-0.012177
2.905050	0.1	-0.015795
2.906717	0.1	-0.017588
2.908383	0.1	-0.017975
2.910050	0.1	-0.017756
2.911717	0.1	-0.018054
2.913383	0.1	-0.020396
2.915050	0.1	-0.024606
2.916717	0.1	-0.028103
2.918383	0.1	-0.028489
2.920050	0.1	-0.025183
2.921717	0.1	-0.019623
2.923383	0.1	-0.014966
2.925050	0.1	-0.013569
2.926717	0.1	-0.014901
2.928383	0.1	-0.017006
2.930050	0.1	-0.018599
2.931717	0.1	-0.019521
2.933383	0.1	-0.020256
2.935050	0.1	-0.020834
2.936717	0.1	-0.020093
2.938383	0.1	-0.016484
2.940050	0.1	-0.010440
2.941717	0.1	-0.005472
2.943383	0.1	-0.005090
2.945050	0.1	-0.009215
2.946717	0.1	-0.015018
2.948383	0.1	-0.019902
2.950050	0.1	-0.022682
2.951717	0.1	-0.023344
2.953383	0.1	-0.022380
2.955050	0.1	-0.020210
2.956717	0.1	-0.017351
2.958383	0.1	-0.014519
2.960050	0.1	-0.012498
2.961717	0.1	-0.011399
2.963383	0.1	-0.009933
2.965050	0.1	-0.006813
2.966717	0.1	-0.002626
2.968383	0.1	0.000726
2.970050	0.1	0.001714
2.971717	0.1	-0.000070
2.973383	0.1	-0.003898
2.975050	0.1	-0.007888
2.976717	0.1	-0.009779
2.978383	0.1	-0.008740
2.980050	0.1	-0.005756
2.981717	0.1	-0.002412
2.983383	0.1	-0.000596
2.985050	0.1	-0.002147
2.986717	0.1	-0.007567
2.988383	0.1	-0.015777
2.990050	0.1	-0.024671
2.991717	0.1	-0.031558
2.993383	0.1	-0.034510
2.995050	0.1	-0.033407
2.996717	0.1	-0.029351
2.998383	0.1	-0.023679
3.000050	0.1	-0.017439
3.001717	0.1	-0.011744
3.003383	0.1	-0.008331
3.005050	0.1	-0.008764
3.006717	0.1	-0.012880
3.008383	0.1	-0.018706
3.010050	0.1	-0.023274
3.011717	0.1	-0.024280
3.013383	0.1	-0.021611
3.015050	0.1	-0.016876
3.016717	0.1	-0.012522
3.018383	0.1	-0.010971
3.020050	0.1	-0.012536
3.021717	0.1	-0.014640
3.023383	0.1	-0.013937
3.025050	0.1	-0.009025
3.026717	0.1	-0.001802
3.028383	0.1	0.003544
3.030050	0.1	0.003842
3.031717	0.1	-0.000643
3.033383	0.1	-0.007078
3.035050	0.1	-0.012829
3.036717	0.1	-0.016550
3.038383	0.1	-0.017290
3.040050	0.1	-0.014822
3.041717	0.1	-0.010952
3.043383	0.1	-0.007953
3.045050	0.1	-0.006454
3.046717	0.1	-0.005523
3.048383	0.1	-0.003749
3.050050	0.1	-0.000829
3.051717	0.1	0.002077
3.053383	0.1	0.003707
3.055050	0.1	0.002934
3.056717	0.1	-0.001155
3.058383	0.1	-0.007707
3.060050	0.1	-0.014086
3.061717	0.1	-0.017639
3.063383	0.1	-0.016955
3.065050	0.1	-0.012773
3.066717	0.1	-0.007595
3.068383	0.1	-0.003921
3.070050	0.1	-0.003516
3.071717	0.1	-0.007185
3.073383	0.1	-0.013784
3.075050	0.1	-0.020196
3.076717	0.1	-0.023576
3.078383	0.1	-0.023660
3.080050	0.1	-0.022328
3.081717	0.1	-0.021858
3.083383	0.1	-0.024112
3.085050	0.1	-0.029816
3.086717	0.1	-0.037267
3.088383	0.1	-0.042464
3.090050	0.1	-0.042487
3.091717	0.1	-0.038017
3.093383	0.1	-0.031558
3.095050	0.1	-0.025053
3.096717	0.1	-0.019921
3.098383	0.1	-0.017351
3.100050	0.1	-0.017779
3.101717	0.1	-0.020843
3.103383	0.1	-0.025877
3.105050	0.1	-0.031819
3.106717	0.1	-0.036783
3.108383	0.1	-0.038268
3.110050	0.1	-0.034706
3.111717	0.1	-0.027395
3.113383	0.1	-0.019907
3.115050	0.1	-0.015185
3.116717	0.1	-0.013984
3.118383	0.1	-0.015292
3.120050	0.1	-0.017500
3.121717	0.1	-0.019297
3.123383	0.1	-0.019665
3.125050	0.1	-0.018012
3.126717	0.1	-0.014724
3.128383	0.1	-0.011078
3.130050	0.1	-0.009090
3.131717	0.1	-0.010850
3.133383	0.1	-0.016596
3.135050	0.1	-0.024382
3.136717	0.1	-0.031777
3.138383	0.1	-0.036978
3.140050	0.1	-0.038999
3.141717	0.1	-0.038235
3.143383	0.1	-0.036196
3.145050	0.1	-0.034692
3.146717	0.1	-0.035218
3.148383	0.1	-0.037579
3.150050	0.1	-0.039604
3.151717	0.1	-0.039171
3.153383	0.1	-0.035963
3.155050	0.1	-0.031516
3.156717	0.1	-0.027977
3.158383	0.1	-0.026301
3.160050	0.1	-0.026166
3.161717	0.1	-0.027367
3.163383	0.1	-0.029728
3.165050	0.1	-0.031958
3.166717	0.1	-0.032377
3.168383	0.1	-0.030720
3.170050	0.1	-0.028131
3.171717	0.1	-0.026003
3.173383	0.1	-0.025015
3.175050	0.1	-0.024228
3.176717	0.1	-0.021793
3.178383	0.1	-0.017192
3.180050	0.1	-0.012289
3.181717	0.1	-0.009825
3.183383	0.1	-0.011171
3.185050	0.1	-0.015567
3.186717	0.1	-0.020918
3.188383	0.1	-0.025122
3.190050	0.1	-0.027320
3.191717	0.1	-0.028145
3.193383	0.1	-0.028708
3.195050	0.1	-0.029653
3.196717	0.1	-0.030980
3.198383	0.1	-0.032145
3.200050	0.1	-0.032452
3.201717	0.1	-0.031674
3.203383	0.1	-0.029868
3.205050	0.1	-0.027516
3.206717	0.1	-0.026021
3.208383	0.1	-0.026594
3.210050	0.1	-0.029285
3.211717	0.1	-0.033677
3.213383	0.1	-0.038869
3.215050	0.1	-0.042897
3.216717	0.1	-0.043553
3.218383	0.1	-0.040196
3.220050	0.1	-0.034608
3.221717	0.1	-0.029108
3.223383	0.1	-0.024573
3.225050	0.1	-0.021220
3.226717	0.1	-0.019488
3.228383	0.1	-0.019460
3.230050	0.1	-0.020983
3.231717	0.1	-0.023865
3.233383	0.1	-0.027581
3.235050	0.1	-0.031451
3.236717	0.1	-0.034487
3.238383	0.1	-0.035083
3.240050	0.1	-0.031940
3.241717	0.1	-0.025644
3.243383	0.1	-0.018654
3.245050	0.1	-0.013574
3.246717	0.1	-0.011618
3.248383	0.1	-0.012158
3.250050	0.1	-0.013206
3.251717	0.1	-0.013211
3.253383	0.1	-0.012675
3.255050	0.1	-0.013411
3.256717	0.1	-0.016727
3.258383	0.1	-0.022654
3.260050	0.1	-0.029975
3.261717	0.1	-0.036503
3.263383	0.1	-0.040131
3.265050	0.1	-0.040149
3.266717	0.1	-0.037570
3.268383	0.1	-0.033816
3.270050	0.1	-0.029602
3.271717	0.1	-0.025802
3.273383	0.1	-0.023399
3.275050	0.1	-0.021732
3.276717	0.1	-0.019362
3.278383	0.1	-0.015926
3.280050	0.1	-0.011683
3.281717	0.1	-0.007409
3.283383	0.1	-0.004526
3.285050	0.1	-0.003707
3.286717	0.1	-0.004307
3.288383	0.1	-0.005872
3.290050	0.1	-0.008699
3.291717	0.1	-0.012508
3.293383	0.1	-0.016135
3.295050	0.1	-0.018924
3.296717	0.1	-0.021090
3.298383	0.1	-0.022496
3.300050	0.1	-0.022128
3.301717	0.1	-0.019050
3.303383	0.1	-0.013774
3.305050	0.1	-0.008629
3.306717	0.1	-0.006091
3.308383	0.1	-0.006505
3.310050	0.1	-0.008303
3.311717	0.1	-0.010603
3.313383	0.1	-0.014072
3.315050	0.1	-0.018803
3.316717	0.1	-0.023125
3.318383	0.1	-0.025104
3.320050	0.1	-0.024117
3.321717	0.1	-0.020927
3.323383	0.1	-0.016671
3.325050	0.1	-0.012242
3.326717	0.1	-0.008568
3.328383	0.1	-0.006650
3.330050	0.1	-0.006985
3.331717	0.1	-0.009038
3.333383	0.1	-0.011134
3.335050	0.1	-0.011376
3.336717	0.1	-0.008843
3.338383	0.1	-0.004005
3.340050	0.1	0.000997
3.341717	0.1	0.003725
3.343383	0.1	0.003814
3.345050	0.1	0.002654
3.346717	0.1	0.001402
3.348383	0.1	0.000293
3.350050	0.1	-0.001434
3.351717	0.1	-0.005169
3.353383	0.1	-0.011264
3.355050	0.1	-0.018203
3.356717	0.1	-0.023842
3.358383	0.1	-0.027157
3.360050	0.1	-0.028564
3.361717	0.1	-0.028717
3.363383	0.1	-0.027865
3.365050	0.1	-0.026533
3.366717	0.1	-0.025635
3.368383	0.1	-0.025416
3.370050	0.1	-0.025253
3.371717	0.1	-0.024317
3.373383	0.1	-0.021691
3.375050	0.1	-0.016820
3.376717	0.1	-0.010808
3.378383	0.1	-0.006254
3.380050	0.1	-0.005271
3.381717	0.1	-0.007916
3.383383	0.1	-0.012224
3.385050	0.1	-0.015763
3.386717	0.1	-0.017192
3.388383	0.1	-0.016568
3.390050	0.1	-0.014910
3.391717	0.1	-0.013304
3.393383	0.1	-0.011749
3.395050	0.1	-0.009383
3.396717	0.1	-0.006249
3.398383	0.1	-0.003893
3.400050	0.1	-0.003460
3.401717	0.1	-0.004331
3.403383	0.1	-0.005541
3.405050	0.1	-0.007334
3.406717	0.1	-0.010184
3.408383	0.1	-0.013541
3.410050	0.1	-0.016578
3.411717	0.1	-0.019083
3.413383	0.1	-0.020876
3.415050	0.1	-0.021430
3.416717	0.1	-0.020065
3.418383	0.1	-0.017188
3.420050	0.1	-0.014869
3.421717	0.1	-0.014841
3.423383	0.1	-0.017006
3.425050	0.1	-0.019860
3.426717	0.1	-0.020848
3.428383	0.1	-0.017998
3.430050	0.1	-0.012149
3.431717	0.1	-0.005821
3.433383	0.1	-0.000824
3.435050	0.1	0.002477
3.436717	0.1	0.004810
3.438383	0.1	0.006496
3.440050	0.1	0.006324
3.441717	0.1	0.003451
3.443383	0.1	-0.000824
3.445050	0.1	-0.004219
3.446717	0.1	-0.004889
3.448383	0.1	-0.001886
3.450050	0.1	0.003944
3.451717	0.1	0.010002
3.453383	0.1	0.013672
3.455050	0.1	0.013574
3.456717	0.1	0.009760
3.458383	0.1	0.003870
3.460050	0.1	-0.001430
3.461717	0.1	-0.003381
3.463383	0.1	-0.000303
3.465050	0.1	0.006254
3.466717	0.1	0.012140
3.468383	0.1	0.015050
3.470050	0.1	0.015991
3.471717	0.1	0.016186
3.473383	0.1	0.014920
3.475050	0.1	0.010612
3.476717	0.1	0.002924
3.478383	0.1	-0.006524
3.480050	0.1	-0.015073
3.481717	0.1	-0.020582
3.483383	0.1	-0.022207
3.485050	0.1	-0.020727
3.486717	0.1	-0.018300
3.488383	0.1	-0.016135
3.490050	0.1	-0.012661
3.491717	0.1	-0.005034
3.493383	0.1	0.008182
3.495050	0.1	0.026007
3.496717	0.1	0.046133
3.498383	0.1	0.067139
3.500050	0.1	0.088927
3.501717	0.1	0.110888
3.503383	0.1	0.132169
3.505050	0.1	0.153044
3.506717	0.1	0.173650
3.508383	0.1	0.193059
3.510050	0.1	0.210144
3.511717	0.1	0.223783
3.513383	0.1	0.233236
3.515050	0.1	0.238610
3.516717	0.1	0.240612
3.518383	0.1	0.240607
3.520050	0.1	0.239955
3.521717	0.1	0.238400
3.523383	0.1	0.234339
3.525050	0.1	0.226949
3.526717	0.1	0.217115
3.528383	0.1	0.206418
3.530050	0.1	0.195312
3.531717	0.1	0.183047
3.533383	0.1	0.169780
3.535050	0.1	0.157738
3.536717	0.1	0.149189
3.538383	0.1	0.143899
3.540050	0.1	0.139782
3.541717	0.1	0.135386
3.543383	0.1	0.130623
3.545050	0.1	0.125966
3.546717	0.1	0.121798
3.548383	0.1	0.118627
3.550050	0.1	0.117184
3.551717	0.1	0.117077
3.553383	0.1	0.116448
3.555050	0.1	0.114241
3.556717	0.1	0.111153
3.558383	0.1	0.108066
3.560050	0.1	0.105305
3.561717	0.1	0.103111
3.563383	0.1	0.101770
3.565050	0.1	0.101253
3.566717	0.1	0.100862
3.568383	0.1	0.100085
3.570050	0.1	0.099391
3.571717	0.1	0.098753
3.573383	0.1	0.096438
3.575050	0.1	0.091013
3.576717	0.1	0.083558
3.578383	0.1	0.076541
3.580050	0.1	0.071866
3.581717	0.1	0.070352
3.583383	0.1	0.071339
3.585050	0.1	0.072732
3.586717	0.1	0.072555
3.588383	0.1	0.070217
3.590050	0.1	0.066338
3.591717	0.1	0.061793
3.593383	0.1	0.057425
3.595050	0.1	0.054594
3.596717	0.1	0.054343
3.598383	0.1	0.055772
3.600050	0.1	0.057318
3.601717	0.1	0.059069
3.603383	0.1	0.062049
3.605050	0.1	0.066347
3.606717	0.1	0.070962
3.608383	0.1	0.074133
3.610050	0.1	0.073658
3.611717	0.1	0.068271
3.613383	0.1	0.058897
3.615050	0.1	0.048159
3.616717	0.1	0.038897
3.618383	0.1	0.032918
3.620050	0.1	0.030580
3.621717	0.1	0.031726
3.623383	0.1	0.035982
3.625050	0.1	0.042040
3.626717	0.1	0.048582
3.628383	0.1	0.055386
3.630050	0.1	0.062441
3.631717	0.1	0.069076
3.633383	0.1	0.073761
3.635050	0.1	0.074594
3.636717	0.1	0.071516
3.638383	0.1	0.067144
3.640050	0.1	0.064014
3.641717	0.1	0.062422
3.643383	0.1	0.060904
3.645050	0.1	0.057667
3.646717	0.1	0.051986
3.648383	0.1	0.044764
3.650050	0.1	0.037858
3.651717	0.1	0.032852
3.653383	0.1	0.030436
3.655050	0.1	0.030822
3.656717	0.1	0.033365
3.658383	0.1	0.035781
3.660050	0.1	0.036070
3.661717	0.1	0.034878
3.663383	0.1	0.034142
3.665050	0.1	0.034138
3.666717	0.1	0.033649
3.668383	0.1	0.032433
3.670050	0.1	0.031488
3.671717	0.1	0.031032
3.673383	0.1	0.030324
3.675050	0.1	0.029393
3.676717	0.1	0.029723
3.678383	0.1	0.032671
3.680050	0.1	0.037109
3.681717	0.1	0.039539
3.683383	0.1	0.037495
3.685050	0.1	0.032284
3.686717	0.1	0.027539
3.688383	0.1	0.025546
3.690050	0.1	0.025393
3.691717	0.1	0.025141
3.693383	0.1	0.024429
3.695050	0.1	0.023730
3.696717	0.1	0.023027
3.698383	0.1	0.022454
3.700050	0.1	0.022613
3.701717	0.1	0.024610
3.703383	0.1	0.029784
3.705050	0.1	0.037844
3.706717	0.1	0.046701
3.708383	0.1	0.054301
3.710050	0.1	0.058506
3.711717	0.1	0.057262
3.713383	0.1	0.051600
3.715050	0.1	0.045663
3.716717	0.1	0.042552
3.718383	0.1	0.042436
3.720050	0.1	0.044131
3.721717	0.1	0.046049
3.723383	0.1	0.046799
3.725050	0.1	0.046222
3.726717	0.1	0.045076
3.728383	0.1	0.044024
3.730050	0.1	0.043157
3.731717	0.1	0.041835
3.733383	0.1	0.039604
3.735050	0.1	0.037155
3.736717	0.1	0.035511
3.738383	0.1	0.035060
3.740050	0.1	0.035409
3.741717	0.1	0.035758
3.743383	0.1	0.035921
3.745050	0.1	0.036838
3.746717	0.1	0.039209
3.748383	0.1	0.042212
3.750050	0.1	0.044736
3.751717	0.1	0.046333
3.753383	0.1	0.046170
3.755050	0.1	0.043768
3.756717	0.1	0.040862
3.758383	0.1	0.039507
3.760050	0.1	0.039241
3.761717	0.1	0.037528
3.763383	0.1	0.032736
3.765050	0.1	0.026389
3.766717	0.1	0.021593
3.768383	0.1	0.019944
3.770050	0.1	0.020904
3.771717	0.1	0.023129
3.773383	0.1	0.025723
3.775050	0.1	0.028466
3.776717	0.1	0.031181
3.778383	0.1	0.032946
3.780050	0.1	0.032103
3.781717	0.1	0.027763
3.783383	0.1	0.021122
3.785050	0.1	0.015232
3.786717	0.1	0.013188
3.788383	0.1	0.016093
3.790050	0.1	0.022557
3.791717	0.1	0.030305
3.793383	0.1	0.037821
3.795050	0.1	0.044322
3.796717	0.1	0.049053
3.798383	0.1	0.051432
3.800050	0.1	0.051814
3.801717	0.1	0.051586
3.803383	0.1	0.051665
3.805050	0.1	0.051446
3.806717	0.1	0.050250
3.808383	0.1	0.048899
3.810050	0.1	0.048666
3.811717	0.1	0.049653
3.813383	0.1	0.050799
3.815050	0.1	0.050566
3.816717	0.1	0.048093
3.818383	0.1	0.044708
3.820050	0.1	0.043204
3.821717	0.1	0.045118
3.823383	0.1	0.049118
3.825050	0.1	0.052694
3.826717	0.1	0.054603
3.828383	0.1	0.054636
3.830050	0.1	0.052443
3.831717	0.1	0.048433
3.833383	0.1	0.044401
3.835050	0.1	0.041877
3.836717	0.1	0.040811
3.838383	0.1	0.040093
3.840050	0.1	0.038906
3.841717	0.1	0.037509
3.843383	0.1	0.036540
3.845050	0.1	0.035986
3.846717	0.1	0.035893
3.848383	0.1	0.037295
3.850050	0.1	0.040648
3.851717	0.1	0.044480
3.853383	0.1	0.047139
3.855050	0.1	0.048610
3.856717	0.1	0.049807
3.858383	0.1	0.051111
3.860050	0.1	0.052080
3.861717	0.1	0.051861
3.863383	0.1	0.049854
3.865050	0.1	0.046184
3.866717	0.1	0.041188
3.868383	0.1	0.035418
3.870050	0.1	0.030724
3.871717	0.1	0.029448
3.873383	0.1	0.032070
3.875050	0.1	0.037034
3.876717	0.1	0.041998
3.878383	0.1	0.044690
3.880050	0.1	0.044135
3.881717	0.1	0.041602
3.883383	0.1	0.039511
3.885050	0.1	0.038999
3.886717	0.1	0.039320
3.888383	0.1	0.039819
3.890050	0.1	0.040783
3.891717	0.1	0.042710
3.893383	0.1	0.045849
3.895050	0.1	0.049346
3.896717	0.1	0.050743
3.898383	0.1	0.048084
3.900050	0.1	0.042217
3.901717	0.1	0.035865
3.903383	0.1	0.030738
3.905050	0.1	0.026822
3.906717	0.1	0.024340
3.908383	0.1	0.025029
3.910050	0.1	0.030231
3.911717	0.1	0.038524
3.913383	0.1	0.046352
3.915050	0.1	0.051069
3.916717	0.1	0.052499
3.918383	0.1	0.051092
3.920050	0.1	0.046063
3.921717	0.1	0.037034
3.923383	0.1	0.026124
3.925050	0.1	0.016931
3.926717	0.1	0.012401
3.928383	0.1	0.013546
3.930050	0.1	0.018785
3.931717	0.1	0.024610
3.933383	0.1	0.028047
3.935050	0.1	0.028806
3.936717	0.1	0.028759
3.938383	0.1	0.030072
3.940050	0.1	0.033942
3.941717	0.1	0.039618
3.943383	0.1	0.044517
3.945050	0.1	0.046897
3.946717	0.1	0.047656
3.948383	0.1	0.048829
3.950050	0.1	0.051786
3.951717	0.1	0.056326
3.953383	0.1	0.060457
3.955050	0.1	0.061793
3.956717	0.1	0.059698
3.958383	0.1	0.055088
3.960050	0.1	0.048643
3.961717	0.1	0.040936
3.963383	0.1	0.033611
3.965050	0.1	0.028443
3.966717	0.1	0.025341
3.968383	0.1	0.022789
3.970050	0.1	0.020410
3.971717	0.1	0.019665
3.973383	0.1	0.021528
3.975050	0.1	0.025006
3.976717	0.1	0.028689
3.978383	0.1	0.032187
3.980050	0.1	0.035679
3.981717	0.1	0.039116
3.983383	0.1	0.042203
3.985050	0.1	0.045164
3.986717	0.1	0.048564
3.988383	0.1	0.052168
3.990050	0.1	0.054748
3.991717	0.1	0.054962
3.993383	0.1	0.052624
3.995050	0.1	0.049118
3.996717	0.1	0.045458
3.998383	0.1	0.041132
4.000050	0.1	0.036522
4.001717	0.1	0.033919
4.003383	0.1	0.034203
4.005050	0.1	0.035348
4.006717	0.1	0.035730
4.008383	0.1	0.036196
4.010050	0.1	0.037989
4.011717	0.1	0.041020
4.013383	0.1	0.044522
4.015050	0.1	0.047511
4.016717	0.1	0.048606
4.018383	0.1	0.046249
4.020050	0.1	0.039735
4.021717	0.1	0.030827
4.023383	0.1	0.023572
4.025050	0.1	0.021099
4.026717	0.1	0.023083
4.028383	0.1	0.026948
4.030050	0.1	0.030315
4.031717	0.1	0.031940
4.033383	0.1	0.031595
4.035050	0.1	0.030082
4.036717	0.1	0.028922
4.038383	0.1	0.029360
4.040050	0.1	0.031646
4.041717	0.1	0.035358
4.043383	0.1	0.039237
4.045050	0.1	0.041150
4.046717	0.1	0.040224
4.048383	0.1	0.038557
4.050050	0.1	0.039423
4.051717	0.1	0.044340
4.053383	0.1	0.051800
4.055050	0.1	0.058417
4.056717	0.1	0.061407
4.058383	0.1	0.059940
4.060050	0.1	0.054776
4.061717	0.1	0.048103
4.063383	0.1	0.042995
4.065050	0.1	0.041020
4.066717	0.1	0.040662
4.068383	0.1	0.039516
4.070050	0.1	0.037109
4.071717	0.1	0.034412
4.073383	0.1	0.032154
4.075050	0.1	0.030533
4.076717	0.1	0.029653
4.078383	0.1	0.029639
4.080050	0.1	0.030459
4.081717	0.1	0.031935
4.083383	0.1	0.034315
4.085050	0.1	0.037984
4.086717	0.1	0.042389
4.088383	0.1	0.046268
4.090050	0.1	0.048908
4.091717	0.1	0.050236
4.093383	0.1	0.050343
4.095050	0.1	0.049337
4.096717	0.1	0.047209
4.098383	0.1	0.044042
4.100050	0.1	0.040415
4.101717	0.1	0.038100
4.103383	0.1	0.039372
4.105050	0.1	0.043889
4.106717	0.1	0.048052
4.108383	0.1	0.048773
4.110050	0.1	0.046100
4.111717	0.1	0.041691
4.113383	0.1	0.036536
4.115050	0.1	0.031190
4.116717	0.1	0.026617
4.118383	0.1	0.023516
4.120050	0.1	0.022291
4.121717	0.1	0.023055
4.123383	0.1	0.024829
4.125050	0.1	0.026082
4.126717	0.1	0.026496
4.128383	0.1	0.027171
4.130050	0.1	0.028932
4.131717	0.1	0.031088
4.133383	0.1	0.032494
4.135050	0.1	0.033360
4.136717	0.1	0.035106
4.138383	0.1	0.038636
4.140050	0.1	0.043437
4.141717	0.1	0.048517
4.143383	0.1	0.053672
4.145050	0.1	0.058226
4.146717	0.1	0.059698
4.148383	0.1	0.056648
4.150050	0.1	0.051209
4.151717	0.1	0.046571
4.153383	0.1	0.044117
4.155050	0.1	0.043698
4.156717	0.1	0.044666
4.158383	0.1	0.046254
4.160050	0.1	0.047674
4.161717	0.1	0.048541
4.163383	0.1	0.048941
4.165050	0.1	0.048736
4.166717	0.1	0.047716
4.168383	0.1	0.046301
4.170050	0.1	0.045248
4.171717	0.1	0.045048
4.173383	0.1	0.045537
4.175050	0.1	0.045751
4.176717	0.1	0.044680
4.178383	0.1	0.041914
4.180050	0.1	0.037285
4.181717	0.1	0.031083
4.183383	0.1	0.024973
4.185050	0.1	0.021779
4.186717	0.1	0.023525
4.188383	0.1	0.029854
4.190050	0.1	0.038878
4.191717	0.1	0.048713
4.193383	0.1	0.057430
4.195050	0.1	0.063097
4.196717	0.1	0.064489
4.198383	0.1	0.061723
4.200050	0.1	0.056531
4.201717	0.1	0.051307
4.203383	0.1	0.047386
4.205050	0.1	0.045137
4.206717	0.1	0.045057
4.208383	0.1	0.046976
4.210050	0.1	0.049472
4.211717	0.1	0.051437
4.213383	0.1	0.052988
4.215050	0.1	0.054510
4.216717	0.1	0.055959
4.218383	0.1	0.056825
4.220050	0.1	0.056736
4.221717	0.1	0.056024
4.223383	0.1	0.054417
4.225050	0.1	0.050613
4.226717	0.1	0.044480
4.228383	0.1	0.037896
4.230050	0.1	0.033081
4.231717	0.1	0.031502
4.233383	0.1	0.033611
4.235050	0.1	0.038650
4.236717	0.1	0.045141
4.238383	0.1	0.051949
4.240050	0.1	0.058045
4.241717	0.1	0.062361
4.243383	0.1	0.064406
4.245050	0.1	0.064182
4.246717	0.1	0.062254
4.248383	0.1	0.060182
4.250050	0.1	0.059395
4.251717	0.1	0.059726
4.253383	0.1	0.060471
4.255050	0.1	0.061672
4.256717	0.1	0.062934
4.258383	0.1	0.062799
4.260050	0.1	0.060862
4.261717	0.1	0.058431
4.263383	0.1	0.056583
4.265050	0.1	0.055344
4.266717	0.1	0.054399
4.268383	0.1	0.052955
4.270050	0.1	0.050026
4.271717	0.1	0.046063
4.273383	0.1	0.042757
4.275050	0.1	0.040759
4.276717	0.1	0.040615
4.278383	0.1	0.044429
4.280050	0.1	0.052569
4.281717	0.1	0.061425
4.283383	0.1	0.067386
4.285050	0.1	0.069579
4.286717	0.1	0.068247
4.288383	0.1	0.064415
4.290050	0.1	0.060443
4.291717	0.1	0.058203
4.293383	0.1	0.057919
4.295050	0.1	0.059162
4.296717	0.1	0.061272
4.298383	0.1	0.063539
4.300050	0.1	0.065598
4.301717	0.1	0.066780
4.303383	0.1	0.066031
4.305050	0.1	0.063637
4.306717	0.1	0.061146
4.308383	0.1	0.058734
4.310050	0.1	0.055176
4.311717	0.1	0.050412
4.313383	0.1	0.046068
4.315050	0.1	0.043814
4.316717	0.1	0.044131
4.318383	0.1	0.046464
4.320050	0.1	0.049984
4.321717	0.1	0.053979
4.323383	0.1	0.058026
4.325050	0.1	0.061686
4.326717	0.1	0.064136
4.328383	0.1	0.064662
4.330050	0.1	0.063553
4.331717	0.1	0.062445
4.333383	0.1	0.062804
4.335050	0.1	0.064205
4.336717	0.1	0.066026
4.338383	0.1	0.069253
4.340050	0.1	0.073668
4.341717	0.1	0.076033
4.343383	0.1	0.073896
4.345050	0.1	0.068313
4.346717	0.1	0.061905
4.348383	0.1	0.056685
4.350050	0.1	0.053649
4.351717	0.1	0.052759
4.353383	0.1	0.053332
4.355050	0.1	0.054608
4.356717	0.1	0.055963
4.358383	0.1	0.057640
4.360050	0.1	0.061006
4.361717	0.1	0.066799
4.363383	0.1	0.073542
4.365050	0.1	0.078427
4.366717	0.1	0.079279
4.368383	0.1	0.075880
4.370050	0.1	0.069928
4.371717	0.1	0.063768
4.373383	0.1	0.059046
4.375050	0.1	0.056517
4.376717	0.1	0.056638
4.378383	0.1	0.059400
4.380050	0.1	0.063879
4.381717	0.1	0.068634
4.383383	0.1	0.072094
4.385050	0.1	0.073020
4.386717	0.1	0.071330
4.388383	0.1	0.067935
4.390050	0.1	0.064010
4.391717	0.1	0.061020
4.393383	0.1	0.060527
4.395050	0.1	0.062683
4.396717	0.1	0.065817
4.398383	0.1	0.068052
4.400050	0.1	0.068182
4.401717	0.1	0.065700
4.403383	0.1	0.061998
4.405050	0.1	0.059982
4.406717	0.1	0.061276
4.408383	0.1	0.065253
4.410050	0.1	0.070343
4.411717	0.1	0.074673
4.413383	0.1	0.076625
4.415050	0.1	0.075838
4.416717	0.1	0.073235
4.418383	0.1	0.069891
4.420050	0.1	0.066375
4.421717	0.1	0.062836
4.423383	0.1	0.059460
4.425050	0.1	0.057160
4.426717	0.1	0.057295
4.428383	0.1	0.059716
4.430050	0.1	0.062017
4.431717	0.1	0.062161
4.433383	0.1	0.060718
4.435050	0.1	0.059768
4.436717	0.1	0.060531
4.438383	0.1	0.062380
4.440050	0.1	0.063642
4.441717	0.1	0.063381
4.443383	0.1	0.062431
4.445050	0.1	0.061532
4.446717	0.1	0.059456
4.448383	0.1	0.055153
4.450050	0.1	0.049914
4.451717	0.1	0.045821
4.453383	0.1	0.044513
4.455050	0.1	0.047190
4.456717	0.1	0.053546
4.458383	0.1	0.061197
4.460050	0.1	0.067446
4.461717	0.1	0.070995
4.463383	0.1	0.072359
4.465050	0.1	0.073318
4.466717	0.1	0.074673
4.468383	0.1	0.075325
4.470050	0.1	0.074413
4.471717	0.1	0.072448
4.473383	0.1	0.070268
4.475050	0.1	0.068592
4.476717	0.1	0.068331
4.478383	0.1	0.069928
4.480050	0.1	0.072233
4.481717	0.1	0.073481
4.483383	0.1	0.073276
4.485050	0.1	0.072187
4.486717	0.1	0.069807
4.488383	0.1	0.064960
4.490050	0.1	0.058543
4.491717	0.1	0.054338
4.493383	0.1	0.055158
4.495050	0.1	0.060010
4.496717	0.1	0.066203
4.498383	0.1	0.071540
4.500050	0.1	0.074166
4.501717	0.1	0.073346
4.503383	0.1	0.070394
4.505050	0.1	0.067307
4.506717	0.1	0.065323
4.508383	0.1	0.064727
4.510050	0.1	0.065183
4.511717	0.1	0.066450
4.513383	0.1	0.068587
4.515050	0.1	0.071004
4.516717	0.1	0.072853
4.518383	0.1	0.074389
4.520050	0.1	0.076597
4.521717	0.1	0.079335
4.523383	0.1	0.080750
4.525050	0.1	0.078660
4.526717	0.1	0.072685
4.528383	0.1	0.064997
4.530050	0.1	0.058515
4.531717	0.1	0.055097
4.533383	0.1	0.055875
4.535050	0.1	0.060759
4.536717	0.1	0.066906
4.538383	0.1	0.070757
4.540050	0.1	0.071554
4.541717	0.1	0.070916
4.543383	0.1	0.070608
4.545050	0.1	0.071307
4.546717	0.1	0.072406
4.548383	0.1	0.073072
4.550050	0.1	0.073155
4.551717	0.1	0.072345
4.553383	0.1	0.069998
4.555050	0.1	0.066869
4.556717	0.1	0.064876
4.558383	0.1	0.064936
4.560050	0.1	0.066534
4.561717	0.1	0.068522
4.563383	0.1	0.069705
4.565050	0.1	0.069859
4.566717	0.1	0.069989
4.568383	0.1	0.070920
4.570050	0.1	0.072862
4.571717	0.1	0.076056
4.573383	0.1	0.080178
4.575050	0.1	0.083880
4.576717	0.1	0.085742
4.578383	0.1	0.084685
4.580050	0.1	0.080056
4.581717	0.1	0.072764
4.583383	0.1	0.065225
4.585050	0.1	0.059442
4.586717	0.1	0.056070
4.588383	0.1	0.055311
4.590050	0.1	0.057304
4.591717	0.1	0.062217
4.593383	0.1	0.070110
4.595050	0.1	0.079363
4.596717	0.1	0.086599
4.598383	0.1	0.089798
4.600050	0.1	0.089845
4.601717	0.1	0.088336
4.603383	0.1	0.085817
4.605050	0.1	0.082739
4.606717	0.1	0.080485
4.608383	0.1	0.080271
4.610050	0.1	0.081984
4.611717	0.1	0.084289
4.613383	0.1	0.085398
4.615050	0.1	0.084522
4.616717	0.1	0.082692
4.618383	0.1	0.081551
4.620050	0.1	0.081672
4.621717	0.1	0.081896
4.623383	0.1	0.080359
4.625050	0.1	0.077207
4.626717	0.1	0.075833
4.628383	0.1	0.079419
4.630050	0.1	0.086864
4.631717	0.1	0.093961
4.633383	0.1	0.097365
4.635050	0.1	0.096555
4.636717	0.1	0.092718
4.638383	0.1	0.087167
4.640050	0.1	0.081272
4.641717	0.1	0.076503
4.643383	0.1	0.073891
4.645050	0.1	0.073612
4.646717	0.1	0.074571
4.648383	0.1	0.074860
4.650050	0.1	0.073207
4.651717	0.1	0.070352
4.653383	0.1	0.068829
4.655050	0.1	0.069984
4.656717	0.1	0.072350
4.658383	0.1	0.073854
4.660050	0.1	0.073840
4.661717	0.1	0.073076
4.663383	0.1	0.073020
4.665050	0.1	0.074576
4.666717	0.1	0.077807
4.668383	0.1	0.082962
4.670050	0.1	0.089863
4.671717	0.1	0.096452
4.673383	0.1	0.100047
4.675050	0.1	0.100136
4.676717	0.1	0.098944
4.678383	0.1	0.099372
4.680050	0.1	0.102054
4.681717	0.1	0.104937
4.683383	0.1	0.106469
4.685050	0.1	0.107726
4.686717	0.1	0.109794
4.688383	0.1	0.111028
4.690050	0.1	0.108997
4.691717	0.1	0.103978
4.693383	0.1	0.098567
4.695050	0.1	0.094231
4.696717	0.1	0.090529
4.698383	0.1	0.087637
4.700050	0.1	0.086799
4.701717	0.1	0.087884
4.703383	0.1	0.088806
4.705050	0.1	0.087721
4.706717	0.1	0.084946
4.708383	0.1	0.082552
4.710050	0.1	0.082366
4.711717	0.1	0.084206
4.713383	0.1	0.086785
4.715050	0.1	0.090073
4.716717	0.1	0.094818
4.718383	0.1	0.100187
4.720050	0.1	0.103507
4.721717	0.1	0.102287
4.723383	0.1	0.096257
4.725050	0.1	0.087819
4.726717	0.1	0.080485
4.728383	0.1	0.076648
4.730050	0.1	0.076797
4.731717	0.1	0.079712
4.733383	0.1	0.083018
4.735050	0.1	0.084895
4.736717	0.1	0.085402
4.738383	0.1	0.085318
4.740050	0.1	0.084969
4.741717	0.1	0.084848
4.743383	0.1	0.085398
4.745050	0.1	0.085584
4.746717	0.1	0.083614
4.748383	0.1	0.079260
4.750050	0.1	0.074059
4.751717	0.1	0.069984
4.753383	0.1	0.068191
4.755050	0.1	0.068266
4.756717	0.1	0.069351
4.758383	0.1	0.071675
4.760050	0.1	0.075777
4.761717	0.1	0.081277
4.763383	0.1	0.087670
4.765050	0.1	0.095288
4.766717	0.1	0.103973
4.768383	0.1	0.111843
4.770050	0.1	0.116848
4.771717	0.1	0.118795
4.773383	0.1	0.118166
4.775050	0.1	0.113645
4.776717	0.1	0.103782
4.778383	0.1	0.090916
4.780050	0.1	0.080322
4.781717	0.1	0.075661
4.783383	0.1	0.077095
4.785050	0.1	0.082445
4.786717	0.1	0.088518
4.788383	0.1	0.092611
4.790050	0.1	0.093905
4.791717	0.1	0.093081
4.793383	0.1	0.091516
4.795050	0.1	0.090841
4.796717	0.1	0.091936
4.798383	0.1	0.094315
4.800050	0.1	0.096867
4.801717	0.1	0.098413
4.803383	0.1	0.098227
4.805050	0.1	0.096690
4.806717	0.1	0.094264
4.808383	0.1	0.090343
4.810050	0.1	0.084811
4.811717	0.1	0.079484
4.813383	0.1	0.076774
4.815050	0.1	0.077775
4.816717	0.1	0.081705
4.818383	0.1	0.086902
4.820050	0.1	0.092271
4.821717	0.1	0.097179
4.823383	0.1	0.100601
4.825050	0.1	0.101067
4.826717	0.1	0.097561
4.828383	0.1	0.090851
4.830050	0.1	0.083391
4.831717	0.1	0.077700
4.833383	0.1	0.075172
4.835050	0.1	0.075791
4.836717	0.1	0.078492
4.838383	0.1	0.081789
4.840050	0.1	0.084317
4.841717	0.1	0.086054
4.843383	0.1	0.088592
4.845050	0.1	0.092788
4.846717	0.1	0.097598
4.848383	0.1	0.101593
4.850050	0.1	0.103954
4.851717	0.1	0.104546
4.853383	0.1	0.104327
4.855050	0.1	0.105058
4.856717	0.1	0.107726
4.858383	0.1	0.111209
4.860050	0.1	0.112499
4.861717	0.1	0.109505
4.863383	0.1	0.103489
4.865050	0.1	0.097244
4.866717	0.1	0.092336
4.868383	0.1	0.089039
4.870050	0.1	0.087316
4.871717	0.1	0.086818
4.873383	0.1	0.086334
4.875050	0.1	0.084280
4.876717	0.1	0.080406
4.878383	0.1	0.076760
4.880050	0.1	0.076178
4.881717	0.1	0.079898
4.883383	0.1	0.086986
4.885050	0.1	0.095097
4.886717	0.1	0.101402
4.888383	0.1	0.103908
4.890050	0.1	0.102627
4.891717	0.1	0.099372
4.893383	0.1	0.096704
4.895050	0.1	0.096723
4.896717	0.1	0.099703
4.898383	0.1	0.104192
4.900050	0.1	0.108588
4.901717	0.1	0.111880
4.903383	0.1	0.113500
4.905050	0.1	0.113528
4.906717	0.1	0.112634
4.908383	0.1	0.111293
4.910050	0.1	0.109440
4.911717	0.1	0.106534
4.913383	0.1	0.101873
4.915050	0.1	0.095256
4.916717	0.1	0.087712
4.918383	0.1	0.081416
4.920050	0.1	0.078385
4.921717	0.1	0.078664
4.923383	0.1	0.080336
4.925050	0.1	0.081593
4.926717	0.1	0.082380
4.928383	0.1	0.083451
4.930050	0.1	0.084839
4.931717	0.1	0.086236
4.933383	0.1	0.087852
4.935050	0.1	0.089803
4.936717	0.1	0.091842
4.938383	0.1	0.093943
4.940050	0.1	0.096490
4.941717	0.1	0.099670
4.943383	0.1	0.102669
4.945050	0.1	0.104173
4.946717	0.1	0.103526
4.948383	0.1	0.100858
4.950050	0.1	0.096965
4.951717	0.1	0.093286
4.953383	0.1	0.090674
4.955050	0.1	0.089114
4.956717	0.1	0.089104
4.958383	0.1	0.091163
4.960050	0.1	0.094855
4.961717	0.1	0.099731
4.963383	0.1	0.105081
4.965050	0.1	0.108983
4.966717	0.1	0.109784
4.968383	0.1	0.107847
4.970050	0.1	0.104643
4.971717	0.1	0.101458
4.973383	0.1	0.099703
4.975050	0.1	0.100755
4.976717	0.1	0.104355
4.978383	0.1	0.107773
4.980050	0.1	0.107889
4.981717	0.1	0.103801
4.983383	0.1	0.096853
4.985050	0.1	0.089644
4.986717	0.1	0.085346
4.988383	0.1	0.086268
4.990050	0.1	0.091796
4.991717	0.1	0.098445
4.993383	0.1	0.103177
4.995050	0.1	0.105663
4.996717	0.1	0.106776
4.998383	0.1	0.107703
5.000050	0.1	0.109705
5.001717	0.1	0.111996
5.003383	0.1	0.112308
5.005050	0.1	0.109924
5.006717	0.1	0.105384
5.008383	0.1	0.099158
5.010050	0.1	0.092359
5.011717	0.1	0.086692
5.013383	0.1	0.082888
5.015050	0.1	0.080825
5.016717	0.1	0.080909
5.018383	0.1	0.083288
5.020050	0.1	0.086525
5.021717	0.1	0.088760
5.023383	0.1	0.089277
5.025050	0.1	0.088373
5.026717	0.1	0.087093
5.028383	0.1	0.087013
5.030050	0.1	0.089030
5.031717	0.1	0.092150
5.033383	0.1	0.093877
5.035050	0.1	0.092224
5.036717	0.1	0.087819
5.038383	0.1	0.083745
5.040050	0.1	0.083111
5.041717	0.1	0.086823
5.043383	0.1	0.093132
5.045050	0.1	0.099097
5.046717	0.1	0.103149
5.048383	0.1	0.105971
5.050050	0.1	0.109156
5.051717	0.1	0.113491
5.053383	0.1	0.117915
5.055050	0.1	0.120210
5.056717	0.1	0.118869
5.058383	0.1	0.114371
5.060050	0.1	0.109342
5.061717	0.1	0.106744
5.063383	0.1	0.107535
5.065050	0.1	0.109943
5.066717	0.1	0.110781
5.068383	0.1	0.108555
5.070050	0.1	0.104760
5.071717	0.1	0.101584
5.073383	0.1	0.100047
5.075050	0.1	0.100471
5.076717	0.1	0.102897
5.078383	0.1	0.106767
5.080050	0.1	0.111270
5.081717	0.1	0.115712
5.083383	0.1	0.118846
5.085050	0.1	0.119004
5.086717	0.1	0.116089
5.088383	0.1	0.112108
5.090050	0.1	0.109440
5.091717	0.1	0.109742
5.093383	0.1	0.113132
5.095050	0.1	0.117389
5.096717	0.1	0.119982
5.098383	0.1	0.120685
5.100050	0.1	0.120727
5.101717	0.1	0.120830
5.103383	0.1	0.121021
5.105050	0.1	0.120788
5.106717	0.1	0.119605
5.108383	0.1	0.118022
5.110050	0.1	0.117710
5.111717	0.1	0.120034
5.113383	0.1	0.124895
5.115050	0.1	0.130469
5.116717	0.1	0.133943
5.118383	0.1	0.133244
5.120050	0.1	0.128741
5.121717	0.1	0.122939
5.123383	0.1	0.118576
5.125050	0.1	0.117547
5.126717	0.1	0.120425
5.128383	0.1	0.125119
5.130050	0.1	0.127591
5.131717	0.1	0.125747
5.133383	0.1	0.120937
5.135050	0.1	0.115470
5.136717	0.1	0.110841
5.138383	0.1	0.107526
5.140050	0.1	0.104858
5.141717	0.1	0.101891
5.143383	0.1	0.098995
5.145050	0.1	0.097561
5.146717	0.1	0.098450
5.148383	0.1	0.101300
5.150050	0.1	0.104895
5.151717	0.1	0.108411
5.153383	0.1	0.112490
5.155050	0.1	0.118106
5.156717	0.1	0.124974
5.158383	0.1	0.131940
5.160050	0.1	0.137347
5.161717	0.1	0.139303
5.163383	0.1	0.137524
5.165050	0.1	0.134064
5.166717	0.1	0.131489
5.168383	0.1	0.130930
5.170050	0.1	0.131950
5.171717	0.1	0.133286
5.173383	0.1	0.133212
5.175050	0.1	0.130329
5.176717	0.1	0.125160
5.178383	0.1	0.120038
5.180050	0.1	0.117156
5.181717	0.1	0.117566
5.183383	0.1	0.121091
5.185050	0.1	0.126055
5.186717	0.1	0.130283
5.188383	0.1	0.132541
5.190050	0.1	0.132620
5.191717	0.1	0.131410
5.193383	0.1	0.130418
5.195050	0.1	0.129505
5.196717	0.1	0.126511
5.198383	0.1	0.120555
5.200050	0.1	0.113961
5.201717	0.1	0.109640
5.203383	0.1	0.108164
5.205050	0.1	0.108541
5.206717	0.1	0.109943
5.208383	0.1	0.111810
5.210050	0.1	0.113407
5.211717	0.1	0.114208
5.213383	0.1	0.114865
5.215050	0.1	0.116462
5.216717	0.1	0.118650
5.218383	0.1	0.120187
5.220050	0.1	0.120751
5.221717	0.1	0.120988
5.223383	0.1	0.121710
5.225050	0.1	0.123200
5.226717	0.1	0.124630
5.228383	0.1	0.124872
5.230050	0.1	0.124243
5.231717	0.1	0.124238
5.233383	0.1	0.125193
5.235050	0.1	0.125966
5.236717	0.1	0.125994
5.238383	0.1	0.125654
5.240050	0.1	0.124788
5.241717	0.1	0.122357
5.243383	0.1	0.117710
5.245050	0.1	0.111591
5.246717	0.1	0.105700
5.248383	0.1	0.101705
5.250050	0.1	0.100862
5.251717	0.1	0.103489
5.253383	0.1	0.108150
5.255050	0.1	0.112783
5.256717	0.1	0.116527
5.258383	0.1	0.119447
5.260050	0.1	0.122008
5.261717	0.1	0.124965
5.263383	0.1	0.128914
5.265050	0.1	0.133468
5.266717	0.1	0.136727
5.268383	0.1	0.136448
5.270050	0.1	0.132457
5.271717	0.1	0.127330
5.273383	0.1	0.123968
5.275050	0.1	0.123181
5.276717	0.1	0.124080
5.278383	0.1	0.125347
5.280050	0.1	0.126325
5.281717	0.1	0.127396
5.283383	0.1	0.128769
5.285050	0.1	0.129840
5.286717	0.1	0.130157
5.288383	0.1	0.129812
5.290050	0.1	0.129021
5.291717	0.1	0.127978
5.293383	0.1	0.126795
5.295050	0.1	0.125142
5.296717	0.1	0.122716
5.298383	0.1	0.119833
5.300050	0.1	0.117263
5.301717	0.1	0.116173
5.303383	0.1	0.118217
5.305050	0.1	0.124485
5.306717	0.1	0.133947
5.308383	0.1	0.143768
5.310050	0.1	0.151140
5.311717	0.1	0.154590
5.313383	0.1	0.154567
5.315050	0.1	0.153147
5.316717	0.1	0.151698
5.318383	0.1	0.149691
5.320050	0.1	0.146860
5.321717	0.1	0.144150
5.323383	0.1	0.142260
5.325050	0.1	0.141230
5.326717	0.1	0.140802
5.328383	0.1	0.140071
5.330050	0.1	0.137850
5.331717	0.1	0.133752
5.333383	0.1	0.128569
5.335050	0.1	0.124197
5.336717	0.1	0.122832
5.338383	0.1	0.125002
5.340050	0.1	0.128723
5.341717	0.1	0.131559
5.343383	0.1	0.132769
5.345050	0.1	0.132802
5.346717	0.1	0.132243
5.348383	0.1	0.131540
5.350050	0.1	0.130879
5.351717	0.1	0.130553
5.353383	0.1	0.131158
5.355050	0.1	0.132932
5.356717	0.1	0.135493
5.358383	0.1	0.138516
5.360050	0.1	0.141812
5.361717	0.1	0.144946
5.363383	0.1	0.147112
5.365050	0.1	0.147223
5.366717	0.1	0.144676
5.368383	0.1	0.140653
5.370050	0.1	0.138073
5.371717	0.1	0.139414
5.373383	0.1	0.144541
5.375050	0.1	0.150637
5.376717	0.1	0.154641
5.378383	0.1	0.155373
5.380050	0.1	0.153086
5.381717	0.1	0.148686
5.383383	0.1	0.143852
5.385050	0.1	0.140294
5.386717	0.1	0.138804
5.388383	0.1	0.139708
5.390050	0.1	0.143540
5.391717	0.1	0.149598
5.393383	0.1	0.154721
5.395050	0.1	0.155731
5.396717	0.1	0.151931
5.398383	0.1	0.144625
5.400050	0.1	0.136034
5.401717	0.1	0.128630
5.403383	0.1	0.124034
5.405050	0.1	0.122711
5.406717	0.1	0.124522
5.408383	0.1	0.128923
5.410050	0.1	0.134828
5.411717	0.1	0.141123
5.413383	0.1	0.147042
5.415050	0.1	0.152178
5.416717	0.1	0.156914
5.418383	0.1	0.162153
5.420050	0.1	0.167638
5.421717	0.1	0.171461
5.423383	0.1	0.171433
5.425050	0.1	0.166721
5.426717	0.1	0.158739
5.428383	0.1	0.150646
5.430050	0.1	0.145310
5.431717	0.1	0.143684
5.433383	0.1	0.144811
5.435050	0.1	0.146651
5.436717	0.1	0.147508
5.438383	0.1	0.147321
5.440050	0.1	0.147317
5.441717	0.1	0.148616
5.443383	0.1	0.151056
5.445050	0.1	0.153137
5.446717	0.1	0.153654
5.448383	0.1	0.153314
5.450050	0.1	0.153594
5.451717	0.1	0.154111
5.453383	0.1	0.152886
5.455050	0.1	0.149067
5.456717	0.1	0.143745
5.458383	0.1	0.138590
5.460050	0.1	0.135121
5.461717	0.1	0.134255
5.463383	0.1	0.135982
5.465050	0.1	0.139666
5.466717	0.1	0.144015
5.468383	0.1	0.147512
5.470050	0.1	0.149612
5.471717	0.1	0.150539
5.473383	0.1	0.149990
5.475050	0.1	0.147680
5.476717	0.1	0.144732
5.478383	0.1	0.143577
5.480050	0.1	0.146250
5.481717	0.1	0.152476
5.483383	0.1	0.159522
5.485050	0.1	0.163820
5.486717	0.1	0.163126
5.488383	0.1	0.158167
5.490050	0.1	0.152634
5.491717	0.1	0.150474
5.493383	0.1	0.152532
5.495050	0.1	0.156541
5.496717	0.1	0.160234
5.498383	0.1	0.162688
5.500050	0.1	0.163573
5.501717	0.1	0.162576
5.503383	0.1	0.159023
5.505050	0.1	0.152248
5.506717	0.1	0.143144
5.508383	0.1	0.134390
5.510050	0.1	0.128816
5.511717	0.1	0.128159
5.513383	0.1	0.132304
5.515050	0.1	0.139023
5.516717	0.1	0.145598
5.518383	0.1	0.150455
5.520050	0.1	0.153244
5.521717	0.1	0.154506
5.523383	0.1	0.155498
5.525050	0.1	0.157715
5.526717	0.1	0.161300
5.528383	0.1	0.164406
5.530050	0.1	0.165170
5.531717	0.1	0.163252
5.533383	0.1	0.159563
5.535050	0.1	0.155433
5.536717	0.1	0.151359
5.538383	0.1	0.147210
5.540050	0.1	0.144225
5.541717	0.1	0.144835
5.543383	0.1	0.149454
5.545050	0.1	0.155442
5.546717	0.1	0.160132
5.548383	0.1	0.162893
5.550050	0.1	0.163810
5.551717	0.1	0.162413
5.553383	0.1	0.158334
5.555050	0.1	0.152690
5.556717	0.1	0.147978
5.558383	0.1	0.146106
5.560050	0.1	0.147093
5.561717	0.1	0.149230
5.563383	0.1	0.150003
5.565050	0.1	0.147913
5.566717	0.1	0.144094
5.568383	0.1	0.141081
5.570050	0.1	0.140090
5.571717	0.1	0.140215
5.573383	0.1	0.140266
5.575050	0.1	0.140611
5.576717	0.1	0.142646
5.578383	0.1	0.146949
5.580050	0.1	0.152295
5.581717	0.1	0.156253
5.583383	0.1	0.157100
5.585050	0.1	0.155563
5.586717	0.1	0.154069
5.588383	0.1	0.154395
5.590050	0.1	0.156416
5.591717	0.1	0.158632
5.593383	0.1	0.159545
5.595050	0.1	0.158870
5.596717	0.1	0.157184
5.598383	0.1	0.155084
5.600050	0.1	0.153105
5.601717	0.1	0.151410
5.603383	0.1	0.149491
5.605050	0.1	0.146790
5.606717	0.1	0.143284
5.608383	0.1	0.140080
5.610050	0.1	0.139098
5.611717	0.1	0.140727
5.613383	0.1	0.143303
5.615050	0.1	0.145659
5.616717	0.1	0.147927
5.618383	0.1	0.149747
5.620050	0.1	0.149920
5.621717	0.1	0.148178
5.623383	0.1	0.146003
5.625050	0.1	0.145533
5.626717	0.1	0.147750
5.628383	0.1	0.151927
5.630050	0.1	0.157091
5.631717	0.1	0.163028
5.633383	0.1	0.169226
5.635050	0.1	0.174283
5.636717	0.1	0.176798
5.638383	0.1	0.175610
5.640050	0.1	0.169827
5.641717	0.1	0.160462
5.643383	0.1	0.150646
5.645050	0.1	0.142865
5.646717	0.1	0.138022
5.648383	0.1	0.136490
5.650050	0.1	0.137915
5.651717	0.1	0.141417
5.653383	0.1	0.146399
5.655050	0.1	0.151866
5.656717	0.1	0.155759
5.658383	0.1	0.156239
5.660050	0.1	0.153314
5.661717	0.1	0.148951
5.663383	0.1	0.146041
5.665050	0.1	0.146371
5.666717	0.1	0.148844
5.668383	0.1	0.151000
5.670050	0.1	0.152080
5.671717	0.1	0.153137
5.673383	0.1	0.155098
5.675050	0.1	0.157822
5.676717	0.1	0.160397
5.678383	0.1	0.161715
5.680050	0.1	0.160742
5.681717	0.1	0.157114
5.683383	0.1	0.151903
5.685050	0.1	0.147163
5.686717	0.1	0.144448
5.688383	0.1	0.144355
5.690050	0.1	0.146753
5.691717	0.1	0.150581
5.693383	0.1	0.154362
5.695050	0.1	0.157137
5.696717	0.1	0.158986
5.698383	0.1	0.160695
5.700050	0.1	0.162148
5.701717	0.1	0.161850
5.703383	0.1	0.158744
5.705050	0.1	0.153491
5.706717	0.1	0.147792
5.708383	0.1	0.143335
5.710050	0.1	0.141519
5.711717	0.1	0.142963
5.713383	0.1	0.146842
5.715050	0.1	0.151731
5.716717	0.1	0.156369
5.718383	0.1	0.159005
5.720050	0.1	0.158176
5.721717	0.1	0.154721
5.723383	0.1	0.150991
5.725050	0.1	0.148118
5.726717	0.1	0.145808
5.728383	0.1	0.144090
5.730050	0.1	0.143843
5.731717	0.1	0.145431
5.733383	0.1	0.147987
5.735050	0.1	0.150492
5.736717	0.1	0.152537
5.738383	0.1	0.153761
5.740050	0.1	0.153775
5.741717	0.1	0.153109
5.743383	0.1	0.153133
5.745050	0.1	0.154646
5.746717	0.1	0.157380
5.748383	0.1	0.160690
5.750050	0.1	0.163754
5.751717	0.1	0.165771
5.753383	0.1	0.166283
5.755050	0.1	0.165077
5.756717	0.1	0.162264
5.758383	0.1	0.158753
5.760050	0.1	0.155796
5.761717	0.1	0.153868
5.763383	0.1	0.152537
5.765050	0.1	0.150809
5.766717	0.1	0.147778
5.768383	0.1	0.143843
5.770050	0.1	0.140746
5.771717	0.1	0.139615
5.773383	0.1	0.139661
5.775050	0.1	0.139289
5.776717	0.1	0.137971
5.778383	0.1	0.136229
5.780050	0.1	0.134455
5.781717	0.1	0.133174
5.783383	0.1	0.133361
5.785050	0.1	0.135028
5.786717	0.1	0.136844
5.788383	0.1	0.137389
5.790050	0.1	0.136304
5.791717	0.1	0.134539
5.793383	0.1	0.133384
5.795050	0.1	0.133067
5.796717	0.1	0.133105
5.798383	0.1	0.133584
5.800050	0.1	0.134762
5.801717	0.1	0.136327
5.803383	0.1	0.137896
5.805050	0.1	0.139498
5.806717	0.1	0.141039
5.808383	0.1	0.141859
5.810050	0.1	0.141687
5.811717	0.1	0.141645
5.813383	0.1	0.142949
5.815050	0.1	0.145631
5.816717	0.1	0.148984
5.818383	0.1	0.152094
5.820050	0.1	0.154441
5.821717	0.1	0.155969
5.823383	0.1	0.156290
5.825050	0.1	0.155065
5.826717	0.1	0.152625
5.828383	0.1	0.149440
5.830050	0.1	0.146208
5.831717	0.1	0.143903
5.833383	0.1	0.142572
5.835050	0.1	0.141845
5.836717	0.1	0.142828
5.838383	0.1	0.147414
5.840050	0.1	0.155615
5.841717	0.1	0.164998
5.843383	0.1	0.172812
5.845050	0.1	0.177803
5.846717	0.1	0.179675
5.848383	0.1	0.177966
5.850050	0.1	0.172611
5.851717	0.1	0.164793
5.853383	0.1	0.156448
5.855050	0.1	0.149636
5.856717	0.1	0.146157
5.858383	0.1	0.146716
5.860050	0.1	0.150623
5.861717	0.1	0.156839
5.863383	0.1	0.164215
5.865050	0.1	0.170665
5.866717	0.1	0.174134
5.868383	0.1	0.174777
5.870050	0.1	0.174139
5.871717	0.1	0.172956
5.873383	0.1	0.170865
5.875050	0.1	0.167303
5.876717	0.1	0.162488
5.878383	0.1	0.157543
5.880050	0.1	0.153235
5.881717	0.1	0.149515
5.883383	0.1	0.146683
5.885050	0.1	0.146013
5.886717	0.1	0.148667
5.888383	0.1	0.154595
5.890050	0.1	0.162427
5.891717	0.1	0.169822
5.893383	0.1	0.174642
5.895050	0.1	0.176090
5.896717	0.1	0.174488
5.898383	0.1	0.170642
5.900050	0.1	0.165571
5.901717	0.1	0.160527
5.903383	0.1	0.157091
5.905050	0.1	0.155997
5.906717	0.1	0.155922
5.908383	0.1	0.155247
5.910050	0.1	0.154679
5.911717	0.1	0.156350
5.913383	0.1	0.160728
5.915050	0.1	0.165626
5.916717	0.1	0.168234
5.918383	0.1	0.167387
5.920050	0.1	0.164188
5.921717	0.1	0.160784
5.923383	0.1	0.158716
5.925050	0.1	0.158264
5.926717	0.1	0.158688
5.928383	0.1	0.158921
5.930050	0.1	0.158353
5.931717	0.1	0.157002
5.933383	0.1	0.155470
5.935050	0.1	0.154576
5.936717	0.1	0.155154
5.938383	0.1	0.157943
5.940050	0.1	0.162302
5.941717	0.1	0.165571
5.943383	0.1	0.165449
5.945050	0.1	0.162222
5.946717	0.1	0.158539
5.948383	0.1	0.157403
5.950050	0.1	0.159019
5.951717	0.1	0.160253
5.953383	0.1	0.158632
5.955050	0.1	0.154907
5.956717	0.1	0.151279
5.958383	0.1	0.149487
5.960050	0.1	0.149799
5.961717	0.1	0.150539
5.963383	0.1	0.150073
5.965050	0.1	0.148420
5.966717	0.1	0.146306
5.968383	0.1	0.144714
5.970050	0.1	0.144704
5.971717	0.1	0.146078
5.973383	0.1	0.147303
5.975050	0.1	0.147177
5.976717	0.1	0.145873
5.978383	0.1	0.144951
5.980050	0.1	0.146418
5.981717	0.1	0.150804
5.983383	0.1	0.156411
5.985050	0.1	0.161100
5.986717	0.1	0.163713
5.988383	0.1	0.163973
5.990050	0.1	0.162306
5.991717	0.1	0.159391
5.993383	0.1	0.155685
5.995050	0.1	0.151643
5.996717	0.1	0.147945
5.998383	0.1	0.145156
6.000050	0.1	0.143270
6.001717	0.1	0.141771
6.003383	0.1	0.140290
6.005050	0.1	0.138627
6.006717	0.1	0.136592
6.008383	0.1	0.134548
6.010050	0.1	0.133561
6.011717	0.1	0.134585
6.013383	0.1	0.138502
6.015050	0.1	0.145477
6.016717	0.1	0.153477
6.018383	0.1	0.159796
6.020050	0.1	0.163647
6.021717	0.1	0.165803
6.023383	0.1	0.167135
6.025050	0.1	0.167685
6.026717	0.1	0.166567
6.028383	0.1	0.163568
6.030050	0.1	0.160038
6.031717	0.1	0.157338
6.033383	0.1	0.155130
6.035050	0.1	0.151596
6.036717	0.1	0.145524
6.038383	0.1	0.138073
6.040050	0.1	0.131773
6.041717	0.1	0.128280
6.043383	0.1	0.127726
6.045050	0.1	0.129305
6.046717	0.1	0.131656
6.048383	0.1	0.133426
6.050050	0.1	0.134241
6.051717	0.1	0.135000
6.053383	0.1	0.137221
6.055050	0.1	0.141920
6.056717	0.1	0.148527
6.058383	0.1	0.154930
6.060050	0.1	0.158655
6.061717	0.1	0.158474
6.063383	0.1	0.155489
6.065050	0.1	0.151959
6.066717	0.1	0.149175
6.068383	0.1	0.147596
6.070050	0.1	0.147712
6.071717	0.1	0.149542
6.073383	0.1	0.152355
6.075050	0.1	0.154953
6.076717	0.1	0.155722
6.078383	0.1	0.153766
6.080050	0.1	0.150511
6.081717	0.1	0.148430
6.083383	0.1	0.148281
6.085050	0.1	0.149254
6.086717	0.1	0.150516
6.088383	0.1	0.151745
6.090050	0.1	0.153030
6.091717	0.1	0.154120
6.093383	0.1	0.154278
6.095050	0.1	0.153501
6.096717	0.1	0.152825
6.098383	0.1	0.153086
6.100050	0.1	0.154194
6.101717	0.1	0.155964
6.103383	0.1	0.158851
6.105050	0.1	0.162548
6.106717	0.1	0.165193
6.108383	0.1	0.165249
6.110050	0.1	0.162986
6.111717	0.1	0.160113
6.113383	0.1	0.158609
6.115050	0.1	0.159121
6.116717	0.1	0.160951
6.118383	0.1	0.163522
6.120050	0.1	0.166232
6.121717	0.1	0.167582
6.123383	0.1	0.165976
6.125050	0.1	0.161361
6.126717	0.1	0.156108
6.128383	0.1	0.153594
6.130050	0.1	0.155354
6.131717	0.1	0.160029
6.133383	0.1	0.164714
6.135050	0.1	0.166711
6.136717	0.1	0.164937
6.138383	0.1	0.160546
6.140050	0.1	0.156136
6.141717	0.1	0.153906
6.143383	0.1	0.153999
6.145050	0.1	0.154842
6.146717	0.1	0.154926
6.148383	0.1	0.154083
6.150050	0.1	0.153398
6.151717	0.1	0.153906
6.153383	0.1	0.155661
6.155050	0.1	0.158045
6.156717	0.1	0.160178
6.158383	0.1	0.161408
6.160050	0.1	0.161696
6.161717	0.1	0.161757
6.163383	0.1	0.162707
6.165050	0.1	0.164700
6.166717	0.1	0.165990
6.168383	0.1	0.164784
6.170050	0.1	0.161589
6.171717	0.1	0.158432
6.173383	0.1	0.156253
6.175050	0.1	0.154856
6.176717	0.1	0.153766
6.178383	0.1	0.151969
6.180050	0.1	0.149468
6.181717	0.1	0.148281
6.183383	0.1	0.149738
6.185050	0.1	0.152937
6.186717	0.1	0.156369
6.188383	0.1	0.159042
6.190050	0.1	0.160253
6.191717	0.1	0.159447
6.193383	0.1	0.156439
6.195050	0.1	0.152006
6.196717	0.1	0.147540
6.198383	0.1	0.143200
6.200050	0.1	0.138003
6.201717	0.1	0.132835
6.203383	0.1	0.130860
6.205050	0.1	0.134092
6.206717	0.1	0.141221
6.208383	0.1	0.149081
6.210050	0.1	0.154958
6.211717	0.1	0.157719
6.213383	0.1	0.157696
6.215050	0.1	0.155694
6.216717	0.1	0.152364
6.218383	0.1	0.149072
6.220050	0.1	0.147815
6.221717	0.1	0.149161
6.223383	0.1	0.151722
6.225050	0.1	0.153841
6.226717	0.1	0.154558
6.228383	0.1	0.153682
6.230050	0.1	0.151573
6.231717	0.1	0.148397
6.233383	0.1	0.144360
6.235050	0.1	0.140923
6.236717	0.1	0.139941
6.238383	0.1	0.141375
6.240050	0.1	0.143838
6.241717	0.1	0.146804
6.243383	0.1	0.150329
6.245050	0.1	0.153915
6.246717	0.1	0.157156
6.248383	0.1	0.160076
6.250050	0.1	0.162576
6.251717	0.1	0.164523
6.253383	0.1	0.165757
6.255050	0.1	0.165813
6.256717	0.1	0.164285
6.258383	0.1	0.161272
6.260050	0.1	0.157291
6.261717	0.1	0.153114
6.263383	0.1	0.149501
6.265050	0.1	0.147191
6.266717	0.1	0.147098
6.268383	0.1	0.149631
6.270050	0.1	0.153491
6.271717	0.1	0.156276
6.273383	0.1	0.157189
6.275050	0.1	0.158222
6.276717	0.1	0.161547
6.278383	0.1	0.166344
6.280050	0.1	0.169156
6.281717	0.1	0.167186
6.283383	0.1	0.160886
6.285050	0.1	0.153650
6.286717	0.1	0.149128
6.288383	0.1	0.148630
6.290050	0.1	0.150762
6.291717	0.1	0.153431
6.293383	0.1	0.156020
6.295050	0.1	0.159531
6.296717	0.1	0.165170
6.298383	0.1	0.172728
6.300050	0.1	0.180039
6.301717	0.1	0.184476
6.303383	0.1	0.184872
6.305050	0.1	0.181221
6.306717	0.1	0.173808
6.308383	0.1	0.164080
6.310050	0.1	0.154958
6.311717	0.1	0.149147
6.313383	0.1	0.147708
6.315050	0.1	0.149771
6.316717	0.1	0.153063
6.318383	0.1	0.155251
6.320050	0.1	0.155075
6.321717	0.1	0.152844
6.323383	0.1	0.149948
6.325050	0.1	0.147657
6.326717	0.1	0.147168
6.328383	0.1	0.149934
6.330050	0.1	0.156197
6.331717	0.1	0.163577
6.333383	0.1	0.168509
6.335050	0.1	0.169016
6.336717	0.1	0.165305
6.338383	0.1	0.158902
6.340050	0.1	0.152607
6.341717	0.1	0.149310
6.343383	0.1	0.149850
6.345050	0.1	0.153054
6.346717	0.1	0.157380
6.348383	0.1	0.161286
6.350050	0.1	0.163363
6.351717	0.1	0.163382
6.353383	0.1	0.162451
6.355050	0.1	0.162027
6.356717	0.1	0.163051
6.358383	0.1	0.165417
6.360050	0.1	0.167745
6.361717	0.1	0.168378
6.363383	0.1	0.167107
6.365050	0.1	0.165347
6.366717	0.1	0.164728
6.368383	0.1	0.165538
6.370050	0.1	0.166697
6.371717	0.1	0.167368
6.373383	0.1	0.167643
6.375050	0.1	0.167913
6.376717	0.1	0.168751
6.378383	0.1	0.170115
6.380050	0.1	0.170642
6.381717	0.1	0.169813
6.383383	0.1	0.169375
6.385050	0.1	0.170781
6.386717	0.1	0.173151
6.388383	0.1	0.174791
6.390050	0.1	0.174968
6.391717	0.1	0.174097
6.393383	0.1	0.173519
6.395050	0.1	0.174525
6.396717	0.1	0.176872
6.398383	0.1	0.179284
6.400050	0.1	0.180616
6.401717	0.1	0.179806
6.403383	0.1	0.176895
6.405050	0.1	0.173957
6.406717	0.1	0.173110
6.408383	0.1	0.174390
6.410050	0.1	0.176295
6.411717	0.1	0.177342
6.413383	0.1	0.177091
6.415050	0.1	0.175880
6.416717	0.1	0.174204
6.418383	0.1	0.172928
6.420050	0.1	0.172961
6.421717	0.1	0.174278
6.423383	0.1	0.176127
6.425050	0.1	0.178195
6.426717	0.1	0.181026
6.428383	0.1	0.184588
6.430050	0.1	0.187051
6.431717	0.1	0.187070
6.433383	0.1	0.186278
6.435050	0.1	0.186907
6.436717	0.1	0.189138
6.438383	0.1	0.191908
6.440050	0.1	0.193967
6.441717	0.1	0.194074
6.443383	0.1	0.191233
6.445050	0.1	0.185338
6.446717	0.1	0.178353
6.448383	0.1	0.173990
6.450050	0.1	0.174851
6.451717	0.1	0.179806
6.453383	0.1	0.185343
6.455050	0.1	0.188896
6.456717	0.1	0.189822
6.458383	0.1	0.188700
6.460050	0.1	0.186595
6.461717	0.1	0.184295
6.463383	0.1	0.181850
6.465050	0.1	0.179401
6.466717	0.1	0.177994
6.468383	0.1	0.178921
6.470050	0.1	0.182367
6.471717	0.1	0.186819
6.473383	0.1	0.189878
6.475050	0.1	0.190549
6.476717	0.1	0.189790
6.478383	0.1	0.188332
6.480050	0.1	0.186078
6.481717	0.1	0.183200
6.483383	0.1	0.179964
6.485050	0.1	0.176602
6.486717	0.1	0.174027
6.488383	0.1	0.173119
6.490050	0.1	0.173585
6.491717	0.1	0.174884
6.493383	0.1	0.176439
6.495050	0.1	0.176877
6.496717	0.1	0.175559
6.498383	0.1	0.173924
6.500050	0.1	0.173659
6.501717	0.1	0.175228
6.503383	0.1	0.178143
6.505050	0.1	0.181324
6.506717	0.1	0.183932
6.508383	0.1	0.186213
6.510050	0.1	0.188514
6.511717	0.1	0.189929
6.513383	0.1	0.188914
6.515050	0.1	0.184970
6.516717	0.1	0.179270
6.518383	0.1	0.173757
6.520050	0.1	0.170115
6.521717	0.1	0.169054
6.523383	0.1	0.170371
6.525050	0.1	0.173855
6.526717	0.1	0.178940
6.528383	0.1	0.183908
6.530050	0.1	0.186814
6.531717	0.1	0.187024
6.533383	0.1	0.185170
6.535050	0.1	0.182027
6.536717	0.1	0.178036
6.538383	0.1	0.174022
6.540050	0.1	0.171191
6.541717	0.1	0.170306
6.543383	0.1	0.171545
6.545050	0.1	0.174623
6.546717	0.1	0.178954
6.548383	0.1	0.183699
6.550050	0.1	0.187745
6.551717	0.1	0.190265
6.553383	0.1	0.190707
6.555050	0.1	0.188304
6.556717	0.1	0.183498
6.558383	0.1	0.179391
6.560050	0.1	0.178996
6.561717	0.1	0.181589
6.563383	0.1	0.183899
6.565050	0.1	0.184025
6.566717	0.1	0.182223
6.568383	0.1	0.179252
6.570050	0.1	0.176537
6.571717	0.1	0.176728
6.573383	0.1	0.181068
6.575050	0.1	0.186977
6.576717	0.1	0.190930
6.578383	0.1	0.192095
6.580050	0.1	0.191396
6.581717	0.1	0.189822
6.583383	0.1	0.188644
6.585050	0.1	0.188905
6.586717	0.1	0.190176
6.588383	0.1	0.191042
6.590050	0.1	0.190707
6.591717	0.1	0.189599
6.593383	0.1	0.188765
6.595050	0.1	0.189543
6.596717	0.1	0.193035
6.598383	0.1	0.198670
6.600050	0.1	0.203778
6.601717	0.1	0.205422
6.603383	0.1	0.202605
6.605050	0.1	0.196504
6.606717	0.1	0.189305
6.608383	0.1	0.183722
6.610050	0.1	0.182670
6.611717	0.1	0.187531
6.613383	0.1	0.196458
6.615050	0.1	0.205473
6.616717	0.1	0.211638
6.618383	0.1	0.213827
6.620050	0.1	0.211657
6.621717	0.1	0.206372
6.623383	0.1	0.201194
6.625050	0.1	0.198823
6.626717	0.1	0.199606
6.628383	0.1	0.202041
6.630050	0.1	0.203731
6.631717	0.1	0.203010
6.633383	0.1	0.200737
6.635050	0.1	0.198656
6.636717	0.1	0.196537
6.638383	0.1	0.193445
6.640050	0.1	0.190227
6.641717	0.1	0.188281
6.643383	0.1	0.187848
6.645050	0.1	0.188788
6.646717	0.1	0.191159
6.648383	0.1	0.194362
6.650050	0.1	0.197268
6.651717	0.1	0.199038
6.653383	0.1	0.199205
6.655050	0.1	0.198139
6.656717	0.1	0.197943
6.658383	0.1	0.201357
6.660050	0.1	0.208439
6.661717	0.1	0.216081
6.663383	0.1	0.221436
6.665050	0.1	0.223904
6.666717	0.1	0.224151
6.668383	0.1	0.223001
6.670050	0.1	0.220737
6.671717	0.1	0.217082
6.673383	0.1	0.212570
6.675050	0.1	0.209338
6.676717	0.1	0.209329
6.678383	0.1	0.212141
6.680050	0.1	0.215960
6.681717	0.1	0.218945
6.683383	0.1	0.219275
6.685050	0.1	0.216314
6.686717	0.1	0.211294
6.688383	0.1	0.205827
6.690050	0.1	0.200719
6.691717	0.1	0.196309
6.693383	0.1	0.193552
6.695050	0.1	0.193808
6.696717	0.1	0.197007
6.698383	0.1	0.201329
6.700050	0.1	0.205496
6.701717	0.1	0.209976
6.703383	0.1	0.215606
6.705050	0.1	0.221808
6.706717	0.1	0.226386
6.708383	0.1	0.227545
6.710050	0.1	0.225846
6.711717	0.1	0.223485
6.713383	0.1	0.222027
6.715050	0.1	0.221594
6.716717	0.1	0.221892
6.718383	0.1	0.223005
6.720050	0.1	0.225068
6.721717	0.1	0.227424
6.723383	0.1	0.228467
6.725050	0.1	0.227182
6.726717	0.1	0.224388
6.728383	0.1	0.221501
6.730050	0.1	0.219038
6.731717	0.1	0.216952
6.733383	0.1	0.215722
6.735050	0.1	0.215857
6.736717	0.1	0.216290
6.738383	0.1	0.215070
6.740050	0.1	0.211648
6.741717	0.1	0.207261
6.743383	0.1	0.203592
6.745050	0.1	0.201873
6.746717	0.1	0.202805
6.748383	0.1	0.206390
6.750050	0.1	0.211662
6.751717	0.1	0.217175
6.753383	0.1	0.221930
6.755050	0.1	0.225375
6.756717	0.1	0.227150
6.758383	0.1	0.227396
6.760050	0.1	0.226605
6.761717	0.1	0.224602
6.763383	0.1	0.220467
6.765050	0.1	0.214148
6.766717	0.1	0.207345
6.768383	0.1	0.202344
6.770050	0.1	0.200686
6.771717	0.1	0.202293
6.773383	0.1	0.205357
6.775050	0.1	0.207736
6.776717	0.1	0.208458
6.778383	0.1	0.207671
6.780050	0.1	0.205906
6.781717	0.1	0.203950
6.783383	0.1	0.202637
6.785050	0.1	0.202819
6.786717	0.1	0.204989
6.788383	0.1	0.207834
6.790050	0.1	0.208882
6.791717	0.1	0.207950
6.793383	0.1	0.207243
6.795050	0.1	0.207829
6.796717	0.1	0.208961
6.798383	0.1	0.210358
6.800050	0.1	0.212626
6.801717	0.1	0.215583
6.803383	0.1	0.218297
6.805050	0.1	0.220314
6.806717	0.1	0.221538
6.808383	0.1	0.222465
6.810050	0.1	0.224453
6.811717	0.1	0.227471
6.813383	0.1	0.229012
6.815050	0.1	0.227285
6.816717	0.1	0.223173
6.818383	0.1	0.218446
6.820050	0.1	0.214675
6.821717	0.1	0.213259
6.823383	0.1	0.214749
6.825050	0.1	0.218293
6.826717	0.1	0.221939
6.828383	0.1	0.224020
6.830050	0.1	0.224481
6.831717	0.1	0.224332
6.833383	0.1	0.224053
6.835050	0.1	0.223238
6.836717	0.1	0.221664
6.838383	0.1	0.220137
6.840050	0.1	0.220011
6.841717	0.1	0.222297
6.843383	0.1	0.227382
6.845050	0.1	0.234926
6.846717	0.1	0.243527
6.848383	0.1	0.250838
6.850050	0.1	0.254433
6.851717	0.1	0.253078
6.853383	0.1	0.247317
6.855050	0.1	0.239224
6.856717	0.1	0.231657
6.858383	0.1	0.226730
6.860050	0.1	0.224626
6.861717	0.1	0.223909
6.863383	0.1	0.222973
6.865050	0.1	0.221301
6.866717	0.1	0.219699
6.868383	0.1	0.219531
6.870050	0.1	0.221883
6.871717	0.1	0.226619
6.873383	0.1	0.232155
6.875050	0.1	0.236812
6.876717	0.1	0.239857
6.878383	0.1	0.241296
6.880050	0.1	0.241897
6.881717	0.1	0.242889
6.883383	0.1	0.244672
6.885050	0.1	0.245888
6.886717	0.1	0.244589
6.888383	0.1	0.240472
6.890050	0.1	0.235168
6.891717	0.1	0.230968
6.893383	0.1	0.229697
6.895050	0.1	0.231597
6.896717	0.1	0.234377
6.898383	0.1	0.234735
6.900050	0.1	0.232263
6.901717	0.1	0.229944
6.903383	0.1	0.229850
6.905050	0.1	0.231103
6.906717	0.1	0.232211
6.908383	0.1	0.232551
6.910050	0.1	0.231643
6.911717	0.1	0.228784
6.913383	0.1	0.223904
6.915050	0.1	0.218116
6.916717	0.1	0.213296
6.918383	0.1	0.211531
6.920050	0.1	0.214386
6.921717	0.1	0.221347
6.923383	0.1	0.229119
6.925050	0.1	0.234330
6.926717	0.1	0.236579
6.928383	0.1	0.237548
6.930050	0.1	0.238814
6.931717	0.1	0.240770
6.933383	0.1	0.242186
6.935050	0.1	0.241799
6.936717	0.1	0.240142
6.938383	0.1	0.238214
6.940050	0.1	0.235722
6.941717	0.1	0.232477
6.943383	0.1	0.229720
6.945050	0.1	0.228886
6.946717	0.1	0.230316
6.948383	0.1	0.233632
6.950050	0.1	0.238447
6.951717	0.1	0.244016
6.953383	0.1	0.248854
6.955050	0.1	0.251853
6.956717	0.1	0.252817
6.958383	0.1	0.251755
6.960050	0.1	0.248989
6.961717	0.1	0.245143
6.963383	0.1	0.240249
6.965050	0.1	0.234400
6.966717	0.1	0.229296
6.968383	0.1	0.227145
6.970050	0.1	0.227778
6.971717	0.1	0.228314
6.973383	0.1	0.226214
6.975050	0.1	0.222013
6.976717	0.1	0.217827
6.978383	0.1	0.214507
6.980050	0.1	0.212188
6.981717	0.1	0.211434
6.983383	0.1	0.212477
6.985050	0.1	0.214954
6.986717	0.1	0.218693
6.988383	0.1	0.223801
6.990050	0.1	0.229878
6.991717	0.1	0.235285
6.993383	0.1	0.237948
6.995050	0.1	0.237473
6.996717	0.1	0.235615
6.998383	0.1	0.234349
7.000050	0.1	0.234265
7.001717	0.1	0.234614
7.003383	0.1	0.234353
7.005050	0.1	0.232668
7.006717	0.1	0.228789
7.008383	0.1	0.222921
7.010050	0.1	0.216891
7.011717	0.1	0.212607
7.013383	0.1	0.210870
7.015050	0.1	0.211718
7.016717	0.1	0.214372
7.018383	0.1	0.217217
7.020050	0.1	0.219205
7.021717	0.1	0.220784
7.023383	0.1	0.222884
7.025050	0.1	0.225515
7.026717	0.1	0.227587
7.028383	0.1	0.227760
7.030050	0.1	0.225883
7.031717	0.1	0.223527
7.033383	0.1	0.222381
7.035050	0.1	0.222283
7.036717	0.1	0.221790
7.038383	0.1	0.219955
7.040050	0.1	0.217184
7.041717	0.1	0.215336
7.043383	0.1	0.216770
7.045050	0.1	0.222297
7.046717	0.1	0.230228
7.048383	0.1	0.237315
7.050050	0.1	0.240603
7.051717	0.1	0.239457
7.053383	0.1	0.236100
7.055050	0.1	0.233743
7.056717	0.1	0.233715
7.058383	0.1	0.234540
7.060050	0.1	0.234265
7.061717	0.1	0.232630
7.063383	0.1	0.230288
7.065050	0.1	0.227313
7.066717	0.1	0.223587
7.068383	0.1	0.219988
7.070050	0.1	0.218488
7.071717	0.1	0.220658
7.073383	0.1	0.225459
7.075050	0.1	0.229240
7.076717	0.1	0.229166
7.078383	0.1	0.225441
7.080050	0.1	0.220379
7.081717	0.1	0.216751
7.083383	0.1	0.216537
7.085050	0.1	0.220216
7.086717	0.1	0.226577
7.088383	0.1	0.232928
7.090050	0.1	0.237082
7.091717	0.1	0.239252
7.093383	0.1	0.240961
7.095050	0.1	0.242516
7.096717	0.1	0.242856
7.098383	0.1	0.241734
7.100050	0.1	0.240384
7.101717	0.1	0.239252
7.103383	0.1	0.237362
7.105050	0.1	0.234689
7.106717	0.1	0.232751
7.108383	0.1	0.232155
7.110050	0.1	0.231857
7.111717	0.1	0.231294
7.113383	0.1	0.231122
7.115050	0.1	0.231401
7.116717	0.1	0.231303
7.118383	0.1	0.230912
7.120050	0.1	0.230931
7.121717	0.1	0.230963
7.123383	0.1	0.230400
7.125050	0.1	0.230302
7.126717	0.1	0.232165
7.128383	0.1	0.235494
7.130050	0.1	0.238428
7.131717	0.1	0.240193
7.133383	0.1	0.240868
7.135050	0.1	0.239667
7.136717	0.1	0.236048
7.138383	0.1	0.231741
7.140050	0.1	0.229124
7.141717	0.1	0.228533
7.143383	0.1	0.228779
7.145050	0.1	0.229282
7.146717	0.1	0.229790
7.148383	0.1	0.229464
7.150050	0.1	0.228398
7.151717	0.1	0.227932
7.153383	0.1	0.229152
7.155050	0.1	0.232467
7.156717	0.1	0.237618
7.158383	0.1	0.243662
7.160050	0.1	0.249599
7.161717	0.1	0.254549
7.163383	0.1	0.257525
7.165050	0.1	0.257399
7.166717	0.1	0.253860
7.168383	0.1	0.248216
7.170050	0.1	0.242088
7.171717	0.1	0.236621
7.173383	0.1	0.233585
7.175050	0.1	0.234852
7.176717	0.1	0.240030
7.178383	0.1	0.246335
7.180050	0.1	0.251308
7.181717	0.1	0.254489
7.183383	0.1	0.256561
7.185050	0.1	0.258116
7.186717	0.1	0.259187
7.188383	0.1	0.259588
7.190050	0.1	0.259429
7.191717	0.1	0.258894
7.193383	0.1	0.257879
7.195050	0.1	0.256267
7.196717	0.1	0.253837
7.198383	0.1	0.250065
7.200050	0.1	0.244672
7.201717	0.1	0.238502
7.203383	0.1	0.232970
7.205050	0.1	0.228547
7.206717	0.1	0.225101
7.208383	0.1	0.223331
7.210050	0.1	0.224458
7.211717	0.1	0.229096
7.213383	0.1	0.236635
7.215050	0.1	0.245157
7.216717	0.1	0.251667
7.218383	0.1	0.253101
7.220050	0.1	0.248556
7.221717	0.1	0.240346
7.223383	0.1	0.231960
7.225050	0.1	0.225860
7.226717	0.1	0.223326
7.228383	0.1	0.224109
7.230050	0.1	0.226498
7.231717	0.1	0.229245
7.233383	0.1	0.231992
7.235050	0.1	0.233990
7.236717	0.1	0.234558
7.238383	0.1	0.234484
7.240050	0.1	0.235625
7.241717	0.1	0.238824
7.243383	0.1	0.242442
7.245050	0.1	0.243955
7.246717	0.1	0.242828
7.248383	0.1	0.240570
7.250050	0.1	0.239043
7.251717	0.1	0.239196
7.253383	0.1	0.240193
7.255050	0.1	0.239741
7.256717	0.1	0.236258
7.258383	0.1	0.230265
7.260050	0.1	0.223625
7.261717	0.1	0.218246
7.263383	0.1	0.215182
7.265050	0.1	0.214232
7.266717	0.1	0.215089
7.268383	0.1	0.218176
7.270050	0.1	0.223177
7.271717	0.1	0.228100
7.273383	0.1	0.230991
7.275050	0.1	0.231792
7.276717	0.1	0.231797
7.278383	0.1	0.231923
7.280050	0.1	0.232332
7.281717	0.1	0.232765
7.283383	0.1	0.232235
7.285050	0.1	0.229860
7.286717	0.1	0.226484
7.288383	0.1	0.223699
7.290050	0.1	0.222246
7.291717	0.1	0.222563
7.293383	0.1	0.225245
7.295050	0.1	0.230083
7.296717	0.1	0.235597
7.298383	0.1	0.240058
7.300050	0.1	0.242759
7.301717	0.1	0.243778
7.303383	0.1	0.243210
7.305050	0.1	0.241362
7.306717	0.1	0.238740
7.308383	0.1	0.235839
7.310050	0.1	0.233473
7.311717	0.1	0.232705
7.313383	0.1	0.234479
7.315050	0.1	0.238661
7.316717	0.1	0.242777
7.318383	0.1	0.243578
7.320050	0.1	0.239676
7.321717	0.1	0.231722
7.323383	0.1	0.221543
7.325050	0.1	0.211764
7.326717	0.1	0.204761
7.328383	0.1	0.201510
7.330050	0.1	0.202158
7.331717	0.1	0.206740
7.333383	0.1	0.214293
7.335050	0.1	0.223075
7.336717	0.1	0.232086
7.338383	0.1	0.240849
7.340050	0.1	0.248547
7.341717	0.1	0.254186
7.343383	0.1	0.257040
7.345050	0.1	0.256984
7.346717	0.1	0.254423
7.348383	0.1	0.250079
7.350050	0.1	0.245399
7.351717	0.1	0.242246
7.353383	0.1	0.241203
7.355050	0.1	0.241166
7.356717	0.1	0.241059
7.358383	0.1	0.241045
7.360050	0.1	0.242335
7.361717	0.1	0.246293
7.363383	0.1	0.253194
7.365050	0.1	0.261222
7.366717	0.1	0.267266
7.368383	0.1	0.269655
7.370050	0.1	0.269637
7.371717	0.1	0.268975
7.373383	0.1	0.267508
7.375050	0.1	0.264635
7.376717	0.1	0.261138
7.378383	0.1	0.258260
7.380050	0.1	0.256454
7.381717	0.1	0.255550
7.383383	0.1	0.254652
7.385050	0.1	0.252239
7.386717	0.1	0.247415
7.388383	0.1	0.240467
7.390050	0.1	0.232761
7.391717	0.1	0.226800
7.393383	0.1	0.224593
7.395050	0.1	0.225483
7.396717	0.1	0.227471
7.398383	0.1	0.229725
7.400050	0.1	0.232644
7.401717	0.1	0.236277
7.403383	0.1	0.239331
7.405050	0.1	0.240169
7.406717	0.1	0.238861
7.408383	0.1	0.237138
7.410050	0.1	0.235722
7.411717	0.1	0.233636
7.413383	0.1	0.230535
7.415050	0.1	0.227587
7.416717	0.1	0.225953
7.418383	0.1	0.225529
7.420050	0.1	0.225110
7.421717	0.1	0.223615
7.423383	0.1	0.221422
7.425050	0.1	0.220006
7.426717	0.1	0.220118
7.428383	0.1	0.221329
7.430050	0.1	0.223606
7.431717	0.1	0.227680
7.433383	0.1	0.233334
7.435050	0.1	0.238628
7.436717	0.1	0.241706
7.438383	0.1	0.242516
7.440050	0.1	0.241939
7.441717	0.1	0.240407
7.443383	0.1	0.237846
7.445050	0.1	0.234456
7.446717	0.1	0.230852
7.448383	0.1	0.227559
7.450050	0.1	0.225510
7.451717	0.1	0.226442
7.453383	0.1	0.230740
7.455050	0.1	0.236034
7.456717	0.1	0.239499
7.458383	0.1	0.240617
7.460050	0.1	0.240868
7.461717	0.1	0.241669
7.463383	0.1	0.243150
7.465050	0.1	0.245017
7.466717	0.1	0.247648
7.468383	0.1	0.251047
7.470050	0.1	0.253846
7.471717	0.1	0.254861
7.473383	0.1	0.253627
7.475050	0.1	0.249576
7.476717	0.1	0.243071
7.478383	0.1	0.236491
7.480050	0.1	0.232714
7.481717	0.1	0.232556
7.483383	0.1	0.234703
7.485050	0.1	0.237748
7.486717	0.1	0.240733
7.488383	0.1	0.242256
7.490050	0.1	0.241026
7.491717	0.1	0.237818
7.493383	0.1	0.235345
7.495050	0.1	0.235466
7.496717	0.1	0.237543
7.498383	0.1	0.239792
7.500050	0.1	0.240793
7.501717	0.1	0.240235
7.503383	0.1	0.239499
7.505050	0.1	0.240579
7.506717	0.1	0.243434
7.508383	0.1	0.245897
7.510050	0.1	0.246675
7.511717	0.1	0.246507
7.513383	0.1	0.245897
7.515050	0.1	0.244183
7.516717	0.1	0.241389
7.518383	0.1	0.238204
7.520050	0.1	0.234493
7.521717	0.1	0.230372
7.523383	0.1	0.227373
7.525050	0.1	0.226451
7.526717	0.1	0.226856
7.528383	0.1	0.227895
7.530050	0.1	0.229622
7.531717	0.1	0.231857
7.533383	0.1	0.234251
7.535050	0.1	0.236528
7.536717	0.1	0.237823
7.538383	0.1	0.237082
7.540050	0.1	0.234391
7.541717	0.1	0.231345
7.543383	0.1	0.229939
7.545050	0.1	0.230861
7.546717	0.1	0.232947
7.548383	0.1	0.234437
7.550050	0.1	0.234530
7.551717	0.1	0.233548
7.553383	0.1	0.231857
7.555050	0.1	0.229292
7.556717	0.1	0.226693
7.558383	0.1	0.226521
7.560050	0.1	0.230079
7.561717	0.1	0.235834
7.563383	0.1	0.241287
7.565050	0.1	0.245152
7.566717	0.1	0.247499
7.568383	0.1	0.248929
7.570050	0.1	0.249888
7.571717	0.1	0.250614
7.573383	0.1	0.251420
7.575050	0.1	0.252463
7.576717	0.1	0.253064
7.578383	0.1	0.251872
7.580050	0.1	0.248239
7.581717	0.1	0.243029
7.583383	0.1	0.237818
7.585050	0.1	0.233995
7.586717	0.1	0.232728
7.588383	0.1	0.234349
7.590050	0.1	0.237543
7.591717	0.1	0.240486
7.593383	0.1	0.242582
7.595050	0.1	0.244323
7.596717	0.1	0.246242
7.598383	0.1	0.248300
7.600050	0.1	0.249967
7.601717	0.1	0.250814
7.603383	0.1	0.250712
7.605050	0.1	0.249720
7.606717	0.1	0.248291
7.608383	0.1	0.246861
7.610050	0.1	0.245683
7.611717	0.1	0.245199
7.613383	0.1	0.245669
7.615050	0.1	0.246386
7.616717	0.1	0.245939
7.618383	0.1	0.243136
7.620050	0.1	0.237646
7.621717	0.1	0.230470
7.623383	0.1	0.224016
7.625050	0.1	0.220682
7.626717	0.1	0.221152
7.628383	0.1	0.224309
7.630050	0.1	0.228491
7.631717	0.1	0.232728
7.633383	0.1	0.236323
7.635050	0.1	0.238311
7.636717	0.1	0.238512
7.638383	0.1	0.237646
7.640050	0.1	0.236398
7.641717	0.1	0.235355
7.643383	0.1	0.235578
7.645050	0.1	0.237813
7.646717	0.1	0.240570
7.648383	0.1	0.240887
7.650050	0.1	0.237748
7.651717	0.1	0.233129
7.653383	0.1	0.229753
7.655050	0.1	0.228621
7.656717	0.1	0.228384
7.658383	0.1	0.227443
7.660050	0.1	0.226526
7.661717	0.1	0.227639
7.663383	0.1	0.231126
7.665050	0.1	0.235667
7.666717	0.1	0.239639
7.668383	0.1	0.241725
7.670050	0.1	0.241841
7.671717	0.1	0.241441
7.673383	0.1	0.241706
7.675050	0.1	0.241995
7.676717	0.1	0.240626
7.678383	0.1	0.237399
7.680050	0.1	0.234661
7.681717	0.1	0.234954
7.683383	0.1	0.238502
7.685050	0.1	0.243634
7.686717	0.1	0.248691
7.688383	0.1	0.252896
7.690050	0.1	0.255532
7.691717	0.1	0.255625
7.693383	0.1	0.252877
7.695050	0.1	0.247848
7.696717	0.1	0.241571
7.698383	0.1	0.235443
7.700050	0.1	0.231052
7.701717	0.1	0.229608
7.703383	0.1	0.231154
7.705050	0.1	0.234414
7.706717	0.1	0.237795
7.708383	0.1	0.240426
7.710050	0.1	0.241902
7.711717	0.1	0.241930
7.713383	0.1	0.240952
7.715050	0.1	0.239857
7.716717	0.1	0.239084
7.718383	0.1	0.238805
7.720050	0.1	0.239331
7.721717	0.1	0.240821
7.723383	0.1	0.242814
7.725050	0.1	0.244472
7.726717	0.1	0.245511
7.728383	0.1	0.246488
7.730050	0.1	0.247490
7.731717	0.1	0.247806
7.733383	0.1	0.247369
7.735050	0.1	0.246996
7.736717	0.1	0.246880
7.738383	0.1	0.245883
7.740050	0.1	0.243140
7.741717	0.1	0.239867
7.743383	0.1	0.238298
7.745050	0.1	0.238535
7.746717	0.1	0.238353
7.748383	0.1	0.236067
7.750050	0.1	0.231913
7.751717	0.1	0.227112
7.753383	0.1	0.223024
7.755050	0.1	0.220691
7.756717	0.1	0.220696
7.758383	0.1	0.223182
7.760050	0.1	0.227615
7.761717	0.1	0.232719
7.763383	0.1	0.237105
7.765050	0.1	0.240114
7.766717	0.1	0.242000
7.768383	0.1	0.243196
7.770050	0.1	0.243708
7.771717	0.1	0.243303
7.773383	0.1	0.241692
7.775050	0.1	0.238935
7.776717	0.1	0.236304
7.778383	0.1	0.235206
7.780050	0.1	0.234903
7.781717	0.1	0.233571
7.783383	0.1	0.231410
7.785050	0.1	0.230162
7.786717	0.1	0.230651
7.788383	0.1	0.232109
7.790050	0.1	0.233334
7.791717	0.1	0.234023
7.793383	0.1	0.234614
7.795050	0.1	0.235201
7.796717	0.1	0.235504
7.798383	0.1	0.235522
7.800050	0.1	0.235266
7.801717	0.1	0.234237
7.803383	0.1	0.231257
7.805050	0.1	0.225520
7.806717	0.1	0.218987
7.808383	0.1	0.215792
7.810050	0.1	0.218097
7.811717	0.1	0.224547
7.813383	0.1	0.232398
7.815050	0.1	0.238870
7.816717	0.1	0.241511
7.818383	0.1	0.239457
7.820050	0.1	0.234446
7.821717	0.1	0.229408
7.823383	0.1	0.226246
7.825050	0.1	0.225413
7.826717	0.1	0.226586
7.828383	0.1	0.229012
7.830050	0.1	0.231988
7.831717	0.1	0.235164
7.833383	0.1	0.238335
7.835050	0.1	0.241143
7.836717	0.1	0.243215
7.838383	0.1	0.244877
7.840050	0.1	0.247001
7.841717	0.1	0.249748
7.843383	0.1	0.252416
7.845050	0.1	0.254363
7.846717	0.1	0.255508
7.848383	0.1	0.256025
7.850050	0.1	0.255555
7.851717	0.1	0.252891
7.853383	0.1	0.247499
7.855050	0.1	0.241119
7.856717	0.1	0.236547
7.858383	0.1	0.235089
7.860050	0.1	0.236286
7.861717	0.1	0.239452
7.863383	0.1	0.244267
7.865050	0.1	0.249650
7.866717	0.1	0.253469
7.868383	0.1	0.254191
7.870050	0.1	0.252090
7.871717	0.1	0.248486
7.873383	0.1	0.244821
7.875050	0.1	0.241990
7.876717	0.1	0.240309
7.878383	0.1	0.240644
7.880050	0.1	0.244440
7.881717	0.1	0.251341
7.883383	0.1	0.258819
7.885050	0.1	0.264915
7.886717	0.1	0.269366
7.888383	0.1	0.272058
7.890050	0.1	0.272449
7.891717	0.1	0.270256
7.893383	0.1	0.265683
7.895050	0.1	0.259737
7.896717	0.1	0.253948
7.898383	0.1	0.249380
7.900050	0.1	0.246470
7.901717	0.1	0.245487
7.903383	0.1	0.246307
7.905050	0.1	0.248509
7.906717	0.1	0.252193
7.908383	0.1	0.257287
7.910050	0.1	0.262852
7.911717	0.1	0.268398
7.913383	0.1	0.273846
7.915050	0.1	0.277865
7.916717	0.1	0.278605
7.918383	0.1	0.275378
7.920050	0.1	0.268505
7.921717	0.1	0.259764
7.923383	0.1	0.252672
7.925050	0.1	0.249911
7.926717	0.1	0.251387
7.928383	0.1	0.255499
7.930050	0.1	0.260631
7.931717	0.1	0.265683
7.933383	0.1	0.270377
7.935050	0.1	0.274451
7.936717	0.1	0.277143
7.938383	0.1	0.278009
7.940050	0.1	0.277199
7.941717	0.1	0.274894
7.943383	0.1	0.271136
7.945050	0.1	0.265944
7.946717	0.1	0.259806
7.948383	0.1	0.254652
7.950050	0.1	0.253334
7.951717	0.1	0.257301
7.953383	0.1	0.265175
7.955050	0.1	0.273800
7.956717	0.1	0.279965
7.958383	0.1	0.281725
7.960050	0.1	0.279108
7.961717	0.1	0.273152
7.963383	0.1	0.264952
7.965050	0.1	0.256016
7.966717	0.1	0.248281
7.968383	0.1	0.243634
7.970050	0.1	0.243648
7.971717	0.1	0.248635
7.973383	0.1	0.256528
7.975050	0.1	0.263746
7.976717	0.1	0.267890
7.978383	0.1	0.268728
7.980050	0.1	0.266563
7.981717	0.1	0.262130
7.983383	0.1	0.257264
7.985050	0.1	0.253594
7.986717	0.1	0.251522
7.988383	0.1	0.250684
7.990050	0.1	0.250316
7.991717	0.1	0.249655
7.993383	0.1	0.248579
7.995050	0.1	0.247629
7.996717	0.1	0.247229
7.998383	0.1	0.247159
8.000050	0.1	0.246977
8.001717	0.1	0.246717
8.003383	0.1	0.246656
8.005050	0.1	0.246838
8.006717	0.1	0.247206
8.008383	0.1	0.247224
8.010050	0.1	0.246004
8.011717	0.1	0.243820
8.013383	0.1	0.241632
8.015050	0.1	0.239224
8.016717	0.1	0.235504
8.018383	0.1	0.230288
8.020050	0.1	0.224877
8.021717	0.1	0.221771
8.023383	0.1	0.223592
8.025050	0.1	0.230698
8.026717	0.1	0.240505
8.028383	0.1	0.249990
8.030050	0.1	0.257716
8.031717	0.1	0.263127
8.033383	0.1	0.265539
8.035050	0.1	0.264598
8.036717	0.1	0.261171
8.038383	0.1	0.257050
8.040050	0.1	0.253771
8.041717	0.1	0.252160
8.043383	0.1	0.252607
8.045050	0.1	0.254815
8.046717	0.1	0.257166
8.048383	0.1	0.257432
8.050050	0.1	0.254833
8.051717	0.1	0.251182
8.053383	0.1	0.249548
8.055050	0.1	0.251704
8.056717	0.1	0.256370
8.058383	0.1	0.260421
8.060050	0.1	0.262363
8.061717	0.1	0.263108
8.063383	0.1	0.263653
8.065050	0.1	0.264258
8.066717	0.1	0.264882
8.068383	0.1	0.265171
8.070050	0.1	0.264663
8.071717	0.1	0.262782
8.073383	0.1	0.259154
8.075050	0.1	0.254381
8.076717	0.1	0.250181
8.078383	0.1	0.248267
8.080050	0.1	0.248733
8.081717	0.1	0.250284
8.083383	0.1	0.251960
8.085050	0.1	0.253376
8.086717	0.1	0.253906
8.088383	0.1	0.253217
8.090050	0.1	0.252207
8.091717	0.1	0.252486
8.093383	0.1	0.254642
8.095050	0.1	0.257590
8.096717	0.1	0.260039
8.098383	0.1	0.261851
8.100050	0.1	0.263606
8.101717	0.1	0.265585
8.103383	0.1	0.267182
8.105050	0.1	0.267057
8.106717	0.1	0.264579
8.108383	0.1	0.261101
8.110050	0.1	0.259001
8.111717	0.1	0.259611
8.113383	0.1	0.262759
8.115050	0.1	0.267499
8.116717	0.1	0.272542
8.118383	0.1	0.276463
8.120050	0.1	0.278028
8.121717	0.1	0.276812
8.123383	0.1	0.273399
8.125050	0.1	0.269241
8.126717	0.1	0.266475
8.128383	0.1	0.266652
8.130050	0.1	0.268975
8.131717	0.1	0.270647
8.133383	0.1	0.269460
8.135050	0.1	0.265948
8.136717	0.1	0.262628
8.138383	0.1	0.261054
8.140050	0.1	0.260761
8.141717	0.1	0.260896
8.143383	0.1	0.261078
8.145050	0.1	0.261138
8.146717	0.1	0.261515
8.148383	0.1	0.263243
8.150050	0.1	0.266703
8.151717	0.1	0.271183
8.153383	0.1	0.275485
8.155050	0.1	0.278614
8.156717	0.1	0.280398
8.158383	0.1	0.281446
8.160050	0.1	0.281711
8.161717	0.1	0.279807
8.163383	0.1	0.274871
8.165050	0.1	0.268724
8.166717	0.1	0.264407
8.168383	0.1	0.263010
8.170050	0.1	0.263583
8.171717	0.1	0.265241
8.173383	0.1	0.267434
8.175050	0.1	0.269087
8.176717	0.1	0.269292
8.178383	0.1	0.268244
8.180050	0.1	0.266857
8.181717	0.1	0.266200
8.183383	0.1	0.267066
8.185050	0.1	0.269488
8.186717	0.1	0.272286
8.188383	0.1	0.273637
8.190050	0.1	0.272850
8.191717	0.1	0.270735
8.193383	0.1	0.268449
8.195050	0.1	0.266954
8.196717	0.1	0.266782
8.198383	0.1	0.268002
8.200050	0.1	0.270484
8.201717	0.1	0.273646
8.203383	0.1	0.276389
8.205050	0.1	0.278014
8.206717	0.1	0.278791
8.208383	0.1	0.279108
8.210050	0.1	0.278763
8.211717	0.1	0.277776
8.213383	0.1	0.276878
8.215050	0.1	0.276510
8.216717	0.1	0.275243
8.218383	0.1	0.270805
8.220050	0.1	0.263727
8.221717	0.1	0.257660
8.223383	0.1	0.255154
8.225050	0.1	0.255485
8.226717	0.1	0.256430
8.228383	0.1	0.256193
8.230050	0.1	0.254363
8.231717	0.1	0.252561
8.233383	0.1	0.253138
8.235050	0.1	0.256533
8.236717	0.1	0.260784
8.238383	0.1	0.263718
8.240050	0.1	0.265129
8.241717	0.1	0.266489
8.243383	0.1	0.268677
8.245050	0.1	0.270624
8.246717	0.1	0.270791
8.248383	0.1	0.269306
8.250050	0.1	0.267308
8.251717	0.1	0.264370
8.253383	0.1	0.258675
8.255050	0.1	0.249976
8.256717	0.1	0.240561
8.258383	0.1	0.233175
8.260050	0.1	0.228924
8.261717	0.1	0.227056
8.263383	0.1	0.226540
8.265050	0.1	0.227336
8.266717	0.1	0.230186
8.268383	0.1	0.235587
8.270050	0.1	0.242800
8.271717	0.1	0.250139
8.273383	0.1	0.256742
8.275050	0.1	0.263085
8.276717	0.1	0.269450
8.278383	0.1	0.275285
8.280050	0.1	0.279504
8.281717	0.1	0.280971
8.283383	0.1	0.279797
8.285050	0.1	0.277827
8.286717	0.1	0.276775
8.288383	0.1	0.276379
8.290050	0.1	0.274866
8.291717	0.1	0.270875
8.293383	0.1	0.264733
8.295050	0.1	0.258242
8.296717	0.1	0.253418
8.298383	0.1	0.251057
8.300050	0.1	0.250619
8.301717	0.1	0.251625
8.303383	0.1	0.253511
8.305050	0.1	0.254619
8.306717	0.1	0.254177
8.308383	0.1	0.254260
8.310050	0.1	0.257082
8.311717	0.1	0.261823
8.313383	0.1	0.265925
8.315050	0.1	0.268156
8.316717	0.1	0.269222
8.318383	0.1	0.270265
8.320050	0.1	0.271196
8.321717	0.1	0.270871
8.323383	0.1	0.268715
8.325050	0.1	0.265683
8.326717	0.1	0.263550
8.328383	0.1	0.263215
8.330050	0.1	0.263518
8.331717	0.1	0.262340
8.333383	0.1	0.259029
8.335050	0.1	0.254791
8.336717	0.1	0.251033
8.338383	0.1	0.248794
8.340050	0.1	0.248901
8.341717	0.1	0.250959
8.343383	0.1	0.253171
8.345050	0.1	0.254191
8.346717	0.1	0.254069
8.348383	0.1	0.253678
8.350050	0.1	0.253865
8.351717	0.1	0.254605
8.353383	0.1	0.255434
8.355050	0.1	0.256933
8.356717	0.1	0.260044
8.358383	0.1	0.264361
8.360050	0.1	0.268822
8.361717	0.1	0.272947
8.363383	0.1	0.276621
8.365050	0.1	0.279634
8.366717	0.1	0.281669
8.368383	0.1	0.282526
8.370050	0.1	0.282223
8.371717	0.1	0.280989
8.373383	0.1	0.279676
8.375050	0.1	0.279355
8.376717	0.1	0.279979
8.378383	0.1	0.280128
8.380050	0.1	0.278340
8.381717	0.1	0.274470
8.383383	0.1	0.269897
8.385050	0.1	0.266149
8.386717	0.1	0.263443
8.388383	0.1	0.261394
8.390050	0.1	0.260640
8.391717	0.1	0.262349
8.393383	0.1	0.266442
8.395050	0.1	0.271043
8.396717	0.1	0.274060
8.398383	0.1	0.275322
8.400050	0.1	0.276263
8.401717	0.1	0.277702
8.403383	0.1	0.279569
8.405050	0.1	0.282242
8.406717	0.1	0.286242
8.408383	0.1	0.291080
8.410050	0.1	0.295001
8.411717	0.1	0.295741
8.413383	0.1	0.292552
8.415050	0.1	0.287010
8.416717	0.1	0.281027
8.418383	0.1	0.275844
8.420050	0.1	0.272589
8.421717	0.1	0.271522
8.423383	0.1	0.271569
8.425050	0.1	0.271788
8.426717	0.1	0.272109
8.428383	0.1	0.272160
8.430050	0.1	0.271071
8.431717	0.1	0.268808
8.433383	0.1	0.266694
8.435050	0.1	0.267080
8.436717	0.1	0.271830
8.438383	0.1	0.279923
8.440050	0.1	0.287476
8.441717	0.1	0.291010
8.443383	0.1	0.289879
8.445050	0.1	0.286414
8.446717	0.1	0.283942
8.448383	0.1	0.284063
8.450050	0.1	0.286116
8.451717	0.1	0.288570
8.453383	0.1	0.289888
8.455050	0.1	0.288878
8.456717	0.1	0.285138
8.458383	0.1	0.278745
8.460050	0.1	0.269935
8.461717	0.1	0.260063
8.463383	0.1	0.252007
8.465050	0.1	0.248062
8.466717	0.1	0.247918
8.468383	0.1	0.249553
8.470050	0.1	0.251979
8.471717	0.1	0.256095
8.473383	0.1	0.262661
8.475050	0.1	0.270647
8.476717	0.1	0.278382
8.478383	0.1	0.285092
8.480050	0.1	0.290121
8.481717	0.1	0.291937
8.483383	0.1	0.290121
8.485050	0.1	0.286861
8.486717	0.1	0.284710
8.488383	0.1	0.284705
8.490050	0.1	0.286615
8.491717	0.1	0.289297
8.493383	0.1	0.291318
8.495050	0.1	0.291378
8.496717	0.1	0.288407
8.498383	0.1	0.282647
8.500050	0.1	0.275839
8.501717	0.1	0.269716
8.503383	0.1	0.265162
8.505050	0.1	0.262605
8.506717	0.1	0.262586
8.508383	0.1	0.265278
8.510050	0.1	0.269883
8.511717	0.1	0.275178
8.513383	0.1	0.280463
8.515050	0.1	0.285488
8.516717	0.1	0.289064
8.518383	0.1	0.288896
8.520050	0.1	0.284468
8.521717	0.1	0.278535
8.523383	0.1	0.274521
8.525050	0.1	0.273883
8.526717	0.1	0.275862
8.528383	0.1	0.278824
8.530050	0.1	0.281436
8.531717	0.1	0.282503
8.533383	0.1	0.281027
8.535050	0.1	0.277641
8.536717	0.1	0.274340
8.538383	0.1	0.271755
8.540050	0.1	0.268798
8.541717	0.1	0.265292
8.543383	0.1	0.262582
8.545050	0.1	0.261581
8.546717	0.1	0.262326
8.548383	0.1	0.264570
8.550050	0.1	0.267066
8.551717	0.1	0.268049
8.553383	0.1	0.267150
8.555050	0.1	0.265031
8.556717	0.1	0.261748
8.558383	0.1	0.257026
8.560050	0.1	0.251764
8.561717	0.1	0.247806
8.563383	0.1	0.246256
8.565050	0.1	0.247322
8.566717	0.1	0.250880
8.568383	0.1	0.255788
8.570050	0.1	0.259792
8.571717	0.1	0.261194
8.573383	0.1	0.259946
8.575050	0.1	0.257371
8.576717	0.1	0.255774
8.578383	0.1	0.257227
8.580050	0.1	0.261818
8.581717	0.1	0.267783
8.583383	0.1	0.272989
8.585050	0.1	0.275876
8.586717	0.1	0.275853
8.588383	0.1	0.273203
8.590050	0.1	0.268593
8.591717	0.1	0.263099
8.593383	0.1	0.258121
8.595050	0.1	0.254861
8.596717	0.1	0.254004
8.598383	0.1	0.255280
8.600050	0.1	0.257539
8.601717	0.1	0.259737
8.603383	0.1	0.261171
8.605050	0.1	0.261236
8.606717	0.1	0.260202
8.608383	0.1	0.259653
8.610050	0.1	0.261301
8.611717	0.1	0.265911
8.613383	0.1	0.272961
8.615050	0.1	0.280445
8.616717	0.1	0.285991
8.618383	0.1	0.289087
8.620050	0.1	0.290866
8.621717	0.1	0.291583
8.623383	0.1	0.290121
8.625050	0.1	0.285888
8.626717	0.1	0.279937
8.628383	0.1	0.273897
8.630050	0.1	0.268612
8.631717	0.1	0.264244
8.633383	0.1	0.261148
8.635050	0.1	0.260146
8.636717	0.1	0.261976
8.638383	0.1	0.266768
8.640050	0.1	0.273986
8.641717	0.1	0.282032
8.643383	0.1	0.287928
8.645050	0.1	0.288850
8.646717	0.1	0.283914
8.648383	0.1	0.274898
8.650050	0.1	0.265930
8.651717	0.1	0.261194
8.653383	0.1	0.262107
8.655050	0.1	0.266852
8.656717	0.1	0.272100
8.658383	0.1	0.275425
8.660050	0.1	0.276431
8.661717	0.1	0.275741
8.663383	0.1	0.273944
8.665050	0.1	0.272011
8.666717	0.1	0.271434
8.668383	0.1	0.273036
8.670050	0.1	0.276687
8.671717	0.1	0.281497
8.673383	0.1	0.285781
8.675050	0.1	0.287723
8.676717	0.1	0.286391
8.678383	0.1	0.282223
8.680050	0.1	0.277138
8.681717	0.1	0.273460
8.683383	0.1	0.272361
8.685050	0.1	0.273772
8.686717	0.1	0.277148
8.688383	0.1	0.281329
8.690050	0.1	0.284407
8.691717	0.1	0.284659
8.693383	0.1	0.281334
8.695050	0.1	0.275266
8.696717	0.1	0.269273
8.698383	0.1	0.266079
8.700050	0.1	0.265678
8.701717	0.1	0.266084
8.703383	0.1	0.265846
8.705050	0.1	0.265609
8.706717	0.1	0.267080
8.708383	0.1	0.269911
8.710050	0.1	0.271546
8.711717	0.1	0.270726
8.713383	0.1	0.268738
8.715050	0.1	0.267443
8.716717	0.1	0.267443
8.718383	0.1	0.268030
8.720050	0.1	0.268472
8.721717	0.1	0.268868
8.723383	0.1	0.269185
8.725050	0.1	0.268565
8.726717	0.1	0.266870
8.728383	0.1	0.265543
8.730050	0.1	0.266051
8.731717	0.1	0.268621
8.733383	0.1	0.272170
8.735050	0.1	0.275043
8.736717	0.1	0.276072
8.738383	0.1	0.274652
8.740050	0.1	0.271071
8.741717	0.1	0.267504
8.743383	0.1	0.266479
8.745050	0.1	0.268123
8.746717	0.1	0.270731
8.748383	0.1	0.272854
8.750050	0.1	0.273637
8.751717	0.1	0.273082
8.753383	0.1	0.272109
8.755050	0.1	0.271038
8.756717	0.1	0.268798
8.758383	0.1	0.264156
8.760050	0.1	0.257120
8.761717	0.1	0.249790
8.763383	0.1	0.245506
8.765050	0.1	0.245771
8.766717	0.1	0.248989
8.768383	0.1	0.252887
8.770050	0.1	0.256295
8.771717	0.1	0.258693
8.773383	0.1	0.260035
8.775050	0.1	0.260551
8.776717	0.1	0.260021
8.778383	0.1	0.258107
8.780050	0.1	0.255695
8.781717	0.1	0.254977
8.783383	0.1	0.257655
8.785050	0.1	0.263350
8.786717	0.1	0.270125
8.788383	0.1	0.275951
8.790050	0.1	0.279797
8.791717	0.1	0.281935
8.793383	0.1	0.283225
8.795050	0.1	0.283788
8.796717	0.1	0.282321
8.798383	0.1	0.277371
8.800050	0.1	0.269664
8.801717	0.1	0.262349
8.803383	0.1	0.258335
8.805050	0.1	0.258344
8.806717	0.1	0.261478
8.808383	0.1	0.266172
8.810050	0.1	0.270288
8.811717	0.1	0.271806
8.813383	0.1	0.270493
8.815050	0.1	0.268328
8.816717	0.1	0.267141
8.818383	0.1	0.266996
8.820050	0.1	0.267448
8.821717	0.1	0.267979
8.823383	0.1	0.267746
8.825050	0.1	0.266801
8.826717	0.1	0.266219
8.828383	0.1	0.266810
8.830050	0.1	0.268831
8.831717	0.1	0.271699
8.833383	0.1	0.273511
8.835050	0.1	0.272598
8.836717	0.1	0.269301
8.838383	0.1	0.265404
8.840050	0.1	0.262661
8.841717	0.1	0.261953
8.843383	0.1	0.263308
8.845050	0.1	0.266447
8.846717	0.1	0.271043
8.848383	0.1	0.276351
8.850050	0.1	0.280985
8.851717	0.1	0.283048
8.853383	0.1	0.280906
8.855050	0.1	0.275369
8.856717	0.1	0.269571
8.858383	0.1	0.265022
8.860050	0.1	0.260756
8.861717	0.1	0.256835
8.863383	0.1	0.254670
8.865050	0.1	0.255136
8.866717	0.1	0.258838
8.868383	0.1	0.266200
8.870050	0.1	0.275979
8.871717	0.1	0.284608
8.873383	0.1	0.288235
8.875050	0.1	0.285753
8.876717	0.1	0.279406
8.878383	0.1	0.272724
8.880050	0.1	0.267806
8.881717	0.1	0.264249
8.883383	0.1	0.261758
8.885050	0.1	0.262340
8.886717	0.1	0.267457
8.888383	0.1	0.275099
8.890050	0.1	0.281329
8.891717	0.1	0.283751
8.893383	0.1	0.283257
8.895050	0.1	0.282740
8.896717	0.1	0.283909
8.898383	0.1	0.285814
8.900050	0.1	0.286773
8.901717	0.1	0.286410
8.903383	0.1	0.285185
8.905050	0.1	0.283746
8.906717	0.1	0.282926
8.908383	0.1	0.282833
8.910050	0.1	0.282638
8.911717	0.1	0.282265
8.913383	0.1	0.283206
8.915050	0.1	0.286414
8.916717	0.1	0.290987
8.918383	0.1	0.295383
8.920050	0.1	0.298508
8.921717	0.1	0.300035
8.923383	0.1	0.300119
8.925050	0.1	0.299057
8.926717	0.1	0.298019
8.928383	0.1	0.298386
8.930050	0.1	0.299984
8.931717	0.1	0.301646
8.933383	0.1	0.302629
8.935050	0.1	0.302657
8.936717	0.1	0.301930
8.938383	0.1	0.300803
8.940050	0.1	0.299099
8.941717	0.1	0.296365
8.943383	0.1	0.292892
8.945050	0.1	0.290074
8.946717	0.1	0.289148
8.948383	0.1	0.289334
8.950050	0.1	0.288305
8.951717	0.1	0.285138
8.953383	0.1	0.281353
8.955050	0.1	0.278871
8.956717	0.1	0.278926
8.958383	0.1	0.281986
8.960050	0.1	0.286712
8.961717	0.1	0.290340
8.963383	0.1	0.291457
8.965050	0.1	0.290964
8.966717	0.1	0.290438
8.968383	0.1	0.291141
8.970050	0.1	0.293590
8.971717	0.1	0.296533
8.973383	0.1	0.297646
8.975050	0.1	0.295658
8.976717	0.1	0.291090
8.978383	0.1	0.285911
8.980050	0.1	0.282484
8.981717	0.1	0.282107
8.983383	0.1	0.284864
8.985050	0.1	0.289758
8.986717	0.1	0.294689
8.988383	0.1	0.297567
8.990050	0.1	0.297460
8.991717	0.1	0.294363
8.993383	0.1	0.288473
8.995050	0.1	0.280761
8.996717	0.1	0.273623
8.998383	0.1	0.269627
9.000050	0.1	0.269469
9.001717	0.1	0.271169
9.003383	0.1	0.271657
9.005050	0.1	0.269623
9.006717	0.1	0.266628
9.008383	0.1	0.265534
9.010050	0.1	0.268333
9.011717	0.1	0.274912
9.013383	0.1	0.283215
9.015050	0.1	0.290163
9.016717	0.1	0.292994
9.018383	0.1	0.291271
9.020050	0.1	0.287895
9.021717	0.1	0.286424
9.023383	0.1	0.287327
9.025050	0.1	0.288622
9.026717	0.1	0.288850
9.028383	0.1	0.287690
9.030050	0.1	0.285590
9.031717	0.1	0.283453
9.033383	0.1	0.281436
9.035050	0.1	0.279122
9.036717	0.1	0.276999
9.038383	0.1	0.275946
9.040050	0.1	0.275918
9.041717	0.1	0.276268
9.043383	0.1	0.276421
9.045050	0.1	0.275592
9.046717	0.1	0.273013
9.048383	0.1	0.269124
9.050050	0.1	0.265366
9.051717	0.1	0.262442
9.053383	0.1	0.260239
9.055050	0.1	0.258950
9.056717	0.1	0.259029
9.058383	0.1	0.260589
9.060050	0.1	0.263024
9.061717	0.1	0.265096
9.063383	0.1	0.266298
9.065050	0.1	0.267513
9.066717	0.1	0.269841
9.068383	0.1	0.273618
9.070050	0.1	0.278358
9.071717	0.1	0.283238
9.073383	0.1	0.287211
9.075050	0.1	0.288924
9.076717	0.1	0.288151
9.078383	0.1	0.286987
9.080050	0.1	0.287844
9.081717	0.1	0.291094
9.083383	0.1	0.295602
9.085050	0.1	0.299970
9.086717	0.1	0.302582
9.088383	0.1	0.302074
9.090050	0.1	0.298326
9.091717	0.1	0.292459
9.093383	0.1	0.286573
9.095050	0.1	0.283448
9.096717	0.1	0.284887
9.098383	0.1	0.289734
9.100050	0.1	0.294847
9.101717	0.1	0.297651
9.103383	0.1	0.296850
9.105050	0.1	0.292882
9.106717	0.1	0.288347
9.108383	0.1	0.285623
9.110050	0.1	0.284850
9.111717	0.1	0.285809
9.113383	0.1	0.289357
9.115050	0.1	0.295392
9.116717	0.1	0.301427
9.118383	0.1	0.304361
9.120050	0.1	0.302875
9.121717	0.1	0.298056
9.123383	0.1	0.292161
9.125050	0.1	0.286885
9.126717	0.1	0.282847
9.128383	0.1	0.280584
9.130050	0.1	0.281343
9.131717	0.1	0.285762
9.133383	0.1	0.292510
9.135050	0.1	0.299290
9.136717	0.1	0.304827
9.138383	0.1	0.309455
9.140050	0.1	0.314084
9.141717	0.1	0.318950
9.143383	0.1	0.323681
9.145050	0.1	0.328203
9.146717	0.1	0.332054
9.148383	0.1	0.333772
9.150050	0.1	0.332375
9.151717	0.1	0.327737
9.153383	0.1	0.319886
9.155050	0.1	0.309688
9.156717	0.1	0.298885
9.158383	0.1	0.289395
9.160050	0.1	0.283476
9.161717	0.1	0.282996
9.163383	0.1	0.287299
9.165050	0.1	0.293343
9.166717	0.1	0.298484
9.168383	0.1	0.301693
9.170050	0.1	0.302726
9.171717	0.1	0.301814
9.173383	0.1	0.299588
9.175050	0.1	0.296794
9.176717	0.1	0.294386
9.178383	0.1	0.293548
9.180050	0.1	0.294466
9.181717	0.1	0.295648
9.183383	0.1	0.295732
9.185050	0.1	0.294666
9.186717	0.1	0.293003
9.188383	0.1	0.291378
9.190050	0.1	0.290284
9.191717	0.1	0.290461
9.193383	0.1	0.293488
9.195050	0.1	0.300133
9.196717	0.1	0.308123
9.198383	0.1	0.313511
9.200050	0.1	0.314042
9.201717	0.1	0.310531
9.203383	0.1	0.305842
9.205050	0.1	0.302629
9.206717	0.1	0.301790
9.208383	0.1	0.302768
9.210050	0.1	0.304682
9.211717	0.1	0.307388
9.213383	0.1	0.311290
9.215050	0.1	0.315933
9.216717	0.1	0.319378
9.218383	0.1	0.319839
9.220050	0.1	0.317055
9.221717	0.1	0.311574
9.223383	0.1	0.303923
9.225050	0.1	0.295178
9.226717	0.1	0.287369
9.228383	0.1	0.282875
9.230050	0.1	0.283066
9.231717	0.1	0.287043
9.233383	0.1	0.291895
9.235050	0.1	0.295099
9.236717	0.1	0.296519
9.238383	0.1	0.297595
9.240050	0.1	0.299499
9.241717	0.1	0.302522
9.243383	0.1	0.305362
9.245050	0.1	0.305739
9.246717	0.1	0.303243
9.248383	0.1	0.299867
9.250050	0.1	0.297218
9.251717	0.1	0.295183
9.253383	0.1	0.293260
9.255050	0.1	0.292221
9.256717	0.1	0.293734
9.258383	0.1	0.298186
9.260050	0.1	0.303672
9.261717	0.1	0.307546
9.263383	0.1	0.308263
9.265050	0.1	0.305581
9.266717	0.1	0.299863
9.268383	0.1	0.292459
9.270050	0.1	0.286452
9.271717	0.1	0.284971
9.273383	0.1	0.288505
9.275050	0.1	0.294535
9.276717	0.1	0.299220
9.278383	0.1	0.300203
9.280050	0.1	0.298121
9.281717	0.1	0.294792
9.283383	0.1	0.291378
9.285050	0.1	0.289166
9.286717	0.1	0.289544
9.288383	0.1	0.292421
9.290050	0.1	0.296496
9.291717	0.1	0.300948
9.293383	0.1	0.305441
9.295050	0.1	0.308431
9.296717	0.1	0.307742
9.298383	0.1	0.303378
9.300050	0.1	0.298051
9.301717	0.1	0.294666
9.303383	0.1	0.294298
9.305050	0.1	0.295946
9.306717	0.1	0.297730
9.308383	0.1	0.298526
9.310050	0.1	0.298233
9.311717	0.1	0.296733
9.313383	0.1	0.293362
9.315050	0.1	0.288081
9.316717	0.1	0.282628
9.318383	0.1	0.279443
9.320050	0.1	0.279271
9.321717	0.1	0.280724
9.323383	0.1	0.282540
9.325050	0.1	0.284561
9.326717	0.1	0.286377
9.328383	0.1	0.287346
9.330050	0.1	0.287578
9.331717	0.1	0.287634
9.333383	0.1	0.288016
9.335050	0.1	0.289199
9.336717	0.1	0.291606
9.338383	0.1	0.295360
9.340050	0.1	0.300193
9.341717	0.1	0.305730
9.343383	0.1	0.311378
9.345050	0.1	0.315998
9.346717	0.1	0.318401
9.348383	0.1	0.318345
9.350050	0.1	0.316640
9.351717	0.1	0.314731
9.353383	0.1	0.313804
9.355050	0.1	0.314005
9.356717	0.1	0.314754
9.358383	0.1	0.316072
9.360050	0.1	0.318736
9.361717	0.1	0.323239
9.363383	0.1	0.328911
9.365050	0.1	0.334117
9.366717	0.1	0.337753
9.368383	0.1	0.340058
9.370050	0.1	0.341283
9.371717	0.1	0.340575
9.373383	0.1	0.336678
9.375050	0.1	0.329437
9.376717	0.1	0.320603
9.378383	0.1	0.312976
9.380050	0.1	0.308543
9.381717	0.1	0.307425
9.383383	0.1	0.308417
9.385050	0.1	0.309735
9.386717	0.1	0.309749
9.388383	0.1	0.307905
9.390050	0.1	0.304976
9.391717	0.1	0.302093
9.393383	0.1	0.299588
9.395050	0.1	0.297385
9.396717	0.1	0.296235
9.398383	0.1	0.297343
9.400050	0.1	0.300654
9.401717	0.1	0.304352
9.403383	0.1	0.306382
9.405050	0.1	0.306326
9.406717	0.1	0.305511
9.408383	0.1	0.305418
9.410050	0.1	0.306480
9.411717	0.1	0.308054
9.413383	0.1	0.309171
9.415050	0.1	0.309418
9.416717	0.1	0.308836
9.418383	0.1	0.307094
9.420050	0.1	0.303797
9.421717	0.1	0.299849
9.423383	0.1	0.297353
9.425050	0.1	0.297558
9.426717	0.1	0.299648
9.428383	0.1	0.302214
9.430050	0.1	0.304934
9.431717	0.1	0.308650
9.433383	0.1	0.314079
9.435050	0.1	0.320147
9.436717	0.1	0.324468
9.438383	0.1	0.325413
9.440050	0.1	0.323104
9.441717	0.1	0.319374
9.443383	0.1	0.316594
9.445050	0.1	0.315853
9.446717	0.1	0.316328
9.448383	0.1	0.316664
9.450050	0.1	0.317153
9.451717	0.1	0.319523
9.453383	0.1	0.324086
9.455050	0.1	0.328654
9.456717	0.1	0.330694
9.458383	0.1	0.329227
9.460050	0.1	0.324356
9.461717	0.1	0.317045
9.463383	0.1	0.310163
9.465050	0.1	0.307281
9.466717	0.1	0.309194
9.468383	0.1	0.313469
9.470050	0.1	0.317539
9.471717	0.1	0.319961
9.473383	0.1	0.319700
9.475050	0.1	0.316948
9.476717	0.1	0.313753
9.478383	0.1	0.312226
9.480050	0.1	0.312864
9.481717	0.1	0.314750
9.483383	0.1	0.316445
9.485050	0.1	0.317190
9.486717	0.1	0.317469
9.488383	0.1	0.318037
9.490050	0.1	0.318787
9.491717	0.1	0.318876
9.493383	0.1	0.318028
9.495050	0.1	0.317497
9.496717	0.1	0.318722
9.498383	0.1	0.320948
9.500050	0.1	0.321674
9.501717	0.1	0.319728
9.503383	0.1	0.316310
9.505050	0.1	0.312971
9.506717	0.1	0.309655
9.508383	0.1	0.305730
9.510050	0.1	0.302135
9.511717	0.1	0.300887
9.513383	0.1	0.302973
9.515050	0.1	0.307821
9.516717	0.1	0.314186
9.518383	0.1	0.321213
9.520050	0.1	0.329153
9.521717	0.1	0.338862
9.523383	0.1	0.349646
9.525050	0.1	0.358410
9.526717	0.1	0.362219
9.528383	0.1	0.360422
9.530050	0.1	0.353786
9.531717	0.1	0.344031
9.533383	0.1	0.334401
9.535050	0.1	0.328124
9.536717	0.1	0.326075
9.538383	0.1	0.327034
9.540050	0.1	0.329637
9.541717	0.1	0.333115
9.543383	0.1	0.336911
9.545050	0.1	0.340631
9.546717	0.1	0.344003
9.548383	0.1	0.346862
9.550050	0.1	0.349265
9.551717	0.1	0.351467
9.553383	0.1	0.353926
9.555050	0.1	0.357023
9.556717	0.1	0.360496
9.558383	0.1	0.363700
9.560050	0.1	0.366466
9.561717	0.1	0.368967
9.563383	0.1	0.370536
9.565050	0.1	0.370000
9.566717	0.1	0.367602
9.568383	0.1	0.365041
9.570050	0.1	0.363537
9.571717	0.1	0.363206
9.573383	0.1	0.363924
9.575050	0.1	0.365614
9.576717	0.1	0.367723
9.578383	0.1	0.369335
9.580050	0.1	0.370680
9.581717	0.1	0.373344
9.583383	0.1	0.378182
9.585050	0.1	0.384380
9.586717	0.1	0.390476
9.588383	0.1	0.395253
9.590050	0.1	0.397717
9.591717	0.1	0.397526
9.593383	0.1	0.396385
9.595050	0.1	0.397097
9.596717	0.1	0.400478
9.598383	0.1	0.405274
9.600050	0.1	0.410443
9.601717	0.1	0.415160
9.603383	0.1	0.417926
9.605050	0.1	0.417628
9.606717	0.1	0.415258
9.608383	0.1	0.412990
9.610050	0.1	0.411915
9.611717	0.1	0.412227
9.613383	0.1	0.413540
9.615050	0.1	0.414080
9.616717	0.1	0.412217
9.618383	0.1	0.409433
9.620050	0.1	0.409316
9.621717	0.1	0.413489
9.623383	0.1	0.420874
9.625050	0.1	0.429978
9.626717	0.1	0.439039
9.628383	0.1	0.445624
9.630050	0.1	0.448464
9.631717	0.1	0.448572
9.633383	0.1	0.447179
9.635050	0.1	0.443882
9.636717	0.1	0.438443
9.638383	0.1	0.432488
9.640050	0.1	0.428390
9.641717	0.1	0.427752
9.643383	0.1	0.430541
9.645050	0.1	0.434495
9.646717	0.1	0.436548
9.648383	0.1	0.435938
9.650050	0.1	0.434401
9.651717	0.1	0.433354
9.653383	0.1	0.432865
9.655050	0.1	0.433084
9.656717	0.1	0.434699
9.658383	0.1	0.437405
9.660050	0.1	0.439254
9.661717	0.1	0.438527
9.663383	0.1	0.435365
9.665050	0.1	0.431426
9.666717	0.1	0.428362
9.668383	0.1	0.426248
9.670050	0.1	0.423896
9.671717	0.1	0.421326
9.673383	0.1	0.420669
9.675050	0.1	0.423221
9.676717	0.1	0.426979
9.678383	0.1	0.429130
9.680050	0.1	0.429517
9.681717	0.1	0.429554
9.683383	0.1	0.429968
9.685050	0.1	0.431351
9.686717	0.1	0.434392
9.688383	0.1	0.438644
9.690050	0.1	0.443100
9.691717	0.1	0.447840
9.693383	0.1	0.453284
9.695050	0.1	0.458760
9.696717	0.1	0.462900
9.698383	0.1	0.464413
9.700050	0.1	0.462695
9.701717	0.1	0.458644
9.703383	0.1	0.454062
9.705050	0.1	0.450453
9.706717	0.1	0.448534
9.708383	0.1	0.447789
9.710050	0.1	0.447002
9.711717	0.1	0.445936
9.713383	0.1	0.445046
9.715050	0.1	0.444334
9.716717	0.1	0.444087
9.718383	0.1	0.445079
9.720050	0.1	0.447095
9.721717	0.1	0.449065
9.723383	0.1	0.450779
9.725050	0.1	0.452767
9.726717	0.1	0.454634
9.728383	0.1	0.455384
9.730050	0.1	0.454946
9.731717	0.1	0.453973
9.733383	0.1	0.452758
9.735050	0.1	0.450974
9.736717	0.1	0.447780
9.738383	0.1	0.443035
9.740050	0.1	0.438793
9.741717	0.1	0.438341
9.743383	0.1	0.442672
9.745050	0.1	0.448977
9.746717	0.1	0.454076
9.748383	0.1	0.457517
9.750050	0.1	0.460180
9.751717	0.1	0.462020
9.753383	0.1	0.462113
9.755050	0.1	0.459943
9.756717	0.1	0.456250
9.758383	0.1	0.453009
9.760050	0.1	0.452492
9.761717	0.1	0.455342
9.763383	0.1	0.459976
9.765050	0.1	0.464334
9.766717	0.1	0.467249
9.768383	0.1	0.468213
9.770050	0.1	0.466746
9.771717	0.1	0.462900
9.773383	0.1	0.457894
9.775050	0.1	0.453084
9.776717	0.1	0.448986
9.778383	0.1	0.446001
9.780050	0.1	0.445074
9.781717	0.1	0.446308
9.783383	0.1	0.448124
9.785050	0.1	0.449293
9.786717	0.1	0.450397
9.788383	0.1	0.452199
9.790050	0.1	0.454574
9.791717	0.1	0.457456
9.793383	0.1	0.460618
9.795050	0.1	0.462597
9.796717	0.1	0.462309
9.798383	0.1	0.460949
9.800050	0.1	0.460241
9.801717	0.1	0.459910
9.803383	0.1	0.458593
9.805050	0.1	0.456208
9.806717	0.1	0.454108
9.808383	0.1	0.453228
9.810050	0.1	0.452916
9.811717	0.1	0.451985
9.813383	0.1	0.450909
9.815050	0.1	0.452027
9.816717	0.1	0.456898
9.818383	0.1	0.464381
9.820050	0.1	0.471403
9.821717	0.1	0.475054
9.823383	0.1	0.473927
9.825050	0.1	0.468805
9.826717	0.1	0.462672
9.828383	0.1	0.458686
9.830050	0.1	0.457526
9.831717	0.1	0.458034
9.833383	0.1	0.458942
9.835050	0.1	0.458821
9.836717	0.1	0.456963
9.838383	0.1	0.454737
9.840050	0.1	0.454257
9.841717	0.1	0.455859
9.843383	0.1	0.457866
9.845050	0.1	0.458807
9.846717	0.1	0.458886
9.848383	0.1	0.458779
9.850050	0.1	0.458532
9.851717	0.1	0.457899
9.853383	0.1	0.456595
9.855050	0.1	0.455217
9.856717	0.1	0.455431
9.858383	0.1	0.458029
9.860050	0.1	0.462043
9.861717	0.1	0.465820
9.863383	0.1	0.467999
9.865050	0.1	0.467794
9.866717	0.1	0.465005
9.868383	0.1	0.460991
9.870050	0.1	0.458797
9.871717	0.1	0.460423
9.873383	0.1	0.464870
9.875050	0.1	0.469508
9.876717	0.1	0.472143
9.878383	0.1	0.472432
9.880050	0.1	0.471920
9.881717	0.1	0.471780
9.883383	0.1	0.471747
9.885050	0.1	0.471855
9.886717	0.1	0.473158
9.888383	0.1	0.475841
9.890050	0.1	0.478472
9.891717	0.1	0.479906
9.893383	0.1	0.480292
9.895050	0.1	0.479971
9.896717	0.1	0.478881
9.898383	0.1	0.476427
9.900050	0.1	0.471496
9.901717	0.1	0.464218
9.903383	0.1	0.457363
9.905050	0.1	0.454276
9.906717	0.1	0.455393
9.908383	0.1	0.457629
9.910050	0.1	0.457573
9.911717	0.1	0.454690
9.913383	0.1	0.450946
9.915050	0.1	0.448390
9.916717	0.1	0.448138
9.918383	0.1	0.450928
9.920050	0.1	0.456725
9.921717	0.1	0.463687
9.923383	0.1	0.469182
9.925050	0.1	0.471561
9.926717	0.1	0.470057
9.928383	0.1	0.464735
9.930050	0.1	0.457466
9.931717	0.1	0.450984
9.933383	0.1	0.446457
9.935050	0.1	0.442970
9.936717	0.1	0.439514
9.938383	0.1	0.436865
9.940050	0.1	0.436455
9.941717	0.1	0.438127
9.943383	0.1	0.440073
9.945050	0.1	0.440516
9.946717	0.1	0.439277
9.948383	0.1	0.437507
9.950050	0.1	0.435365
9.951717	0.1	0.432106
9.953383	0.1	0.428278
9.955050	0.1	0.425493
9.956717	0.1	0.424609
9.958383	0.1	0.425400
9.960050	0.1	0.427351
9.961717	0.1	0.430010
9.963383	0.1	0.432828
9.965050	0.1	0.434881
9.966717	0.1	0.435263
9.968383	0.1	0.434206
9.970050	0.1	0.432925
9.971717	0.1	0.432567
9.973383	0.1	0.433526
9.975050	0.1	0.435179
9.976717	0.1	0.436567
9.978383	0.1	0.437265
9.980050	0.1	0.436795
9.981717	0.1	0.434117
9.983383	0.1	0.428506
9.985050	0.1	0.420450
9.986717	0.1	0.411924
9.988383	0.1	0.405712
9.990050	0.1	0.403579
9.991717	0.1	0.405428
9.993383	0.1	0.409503
9.995050	0.1	0.412576
9.996717	0.1	0.411710
9.998383	0.1	0.406969
10.000050	0.1	0.401074
10.001717	0.1	0.396306
10.003383	0.1	0.393111
10.005050	0.1	0.391845
10.006717	0.1	0.393512
10.008383	0.1	0.397889
10.010050	0.1	0.403197
10.011717	0.1	0.407808
10.013383	0.1	0.410625
10.015050	0.1	0.410466
10.016717	0.1	0.406457
10.018383	0.1	0.398960
10.020050	0.1	0.389488
10.021717	0.1	0.380194
10.023383	0.1	0.373581
10.025050	0.1	0.371314
10.026717	0.1	0.373134
10.028383	0.1	0.377516
10.030050	0.1	0.382555
10.031717	0.1	0.386713
10.033383	0.1	0.390182
10.035050	0.1	0.394229
10.036717	0.1	0.398876
10.038383	0.1	0.403007
10.040050	0.1	0.405936
10.041717	0.1	0.407211
10.043383	0.1	0.406238
10.045050	0.1	0.403589
10.046717	0.1	0.401391
10.048383	0.1	0.400962
10.050050	0.1	0.401572
10.051717	0.1	0.402099
10.053383	0.1	0.402168
10.055050	0.1	0.401586
10.056717	0.1	0.400138
10.058383	0.1	0.398234
10.060050	0.1	0.396948
10.061717	0.1	0.397176
10.063383	0.1	0.398937
10.065050	0.1	0.401218
10.066717	0.1	0.402560
10.068383	0.1	0.401931
10.070050	0.1	0.398825
10.071717	0.1	0.393577
10.073383	0.1	0.387975
10.075050	0.1	0.384375
10.076717	0.1	0.384222
10.078383	0.1	0.387393
10.080050	0.1	0.392469
10.081717	0.1	0.398168
10.083383	0.1	0.403840
10.085050	0.1	0.408087
10.086717	0.1	0.408487
10.088383	0.1	0.404017
10.090050	0.1	0.396795
10.091717	0.1	0.390080
10.093383	0.1	0.385470
10.095050	0.1	0.382550
10.096717	0.1	0.379942
10.098383	0.1	0.376785
10.100050	0.1	0.373735
10.101717	0.1	0.371984
10.103383	0.1	0.371807
10.105050	0.1	0.373069
10.106717	0.1	0.375756
10.108383	0.1	0.379379
10.110050	0.1	0.383002
10.111717	0.1	0.385819
10.113383	0.1	0.387286
10.115050	0.1	0.387430
10.116717	0.1	0.386345
10.118383	0.1	0.383756
10.120050	0.1	0.380245
10.121717	0.1	0.377665
10.123383	0.1	0.377721
10.125050	0.1	0.380669
10.126717	0.1	0.385204
10.128383	0.1	0.389614
10.130050	0.1	0.393260
10.131717	0.1	0.397088
10.133383	0.1	0.402178
10.135050	0.1	0.407416
10.136717	0.1	0.410099
10.138383	0.1	0.408865
10.140050	0.1	0.404441
10.141717	0.1	0.398303
10.143383	0.1	0.392315
10.145050	0.1	0.388385
10.146717	0.1	0.387402
10.148383	0.1	0.389330
10.150050	0.1	0.393339
10.151717	0.1	0.397591
10.153383	0.1	0.400823
10.155050	0.1	0.403579
10.156717	0.1	0.405991
10.158383	0.1	0.406499
10.160050	0.1	0.404129
10.161717	0.1	0.400059
10.163383	0.1	0.396511
10.165050	0.1	0.394508
10.166717	0.1	0.393065
10.168383	0.1	0.391128
10.170050	0.1	0.389293
10.171717	0.1	0.388953
10.173383	0.1	0.390722
10.175050	0.1	0.394117
10.176717	0.1	0.398410
10.178383	0.1	0.402918
10.180050	0.1	0.406303
10.181717	0.1	0.407165
10.183383	0.1	0.405144
10.185050	0.1	0.400650
10.186717	0.1	0.394857
10.188383	0.1	0.389554
10.190050	0.1	0.385870
10.191717	0.1	0.384320
10.193383	0.1	0.385619
10.195050	0.1	0.389852
10.196717	0.1	0.395477
10.198383	0.1	0.400566
10.200050	0.1	0.404515
10.201717	0.1	0.407272
10.203383	0.1	0.408259
10.205050	0.1	0.407421
10.206717	0.1	0.405894
10.208383	0.1	0.404967
10.210050	0.1	0.405358
10.211717	0.1	0.407496
10.213383	0.1	0.411612
10.215050	0.1	0.417097
10.216717	0.1	0.422238
10.218383	0.1	0.424543
10.220050	0.1	0.421782
10.221717	0.1	0.413693
10.223383	0.1	0.402676
10.225050	0.1	0.392324
10.226717	0.1	0.385549
10.228383	0.1	0.383821
10.230050	0.1	0.386736
10.231717	0.1	0.391928
10.233383	0.1	0.396599
10.235050	0.1	0.399002
10.236717	0.1	0.398504
10.238383	0.1	0.395868
10.240050	0.1	0.393190
10.241717	0.1	0.391966
10.243383	0.1	0.392017
10.245050	0.1	0.392892
10.246717	0.1	0.394490
10.248383	0.1	0.396003
10.250050	0.1	0.395915
10.251717	0.1	0.393842
10.253383	0.1	0.391472
10.255050	0.1	0.391011
10.256717	0.1	0.392506
10.258383	0.1	0.393419
10.260050	0.1	0.391752
10.261717	0.1	0.388678
10.263383	0.1	0.386853
10.265050	0.1	0.387430
10.266717	0.1	0.389796
10.268383	0.1	0.393009
10.270050	0.1	0.396273
10.271717	0.1	0.398890
10.273383	0.1	0.400539
10.275050	0.1	0.401000
10.276717	0.1	0.400324
10.278383	0.1	0.399407
10.280050	0.1	0.399235
10.281717	0.1	0.400152
10.283383	0.1	0.402085
10.285050	0.1	0.404543
10.286717	0.1	0.406620
10.288383	0.1	0.407649
10.290050	0.1	0.407873
10.291717	0.1	0.407971
10.293383	0.1	0.408129
10.295050	0.1	0.407938
10.296717	0.1	0.407090
10.298383	0.1	0.405451
10.300050	0.1	0.402681
10.301717	0.1	0.398774
10.303383	0.1	0.394811
10.305050	0.1	0.392264
10.306717	0.1	0.392073
10.308383	0.1	0.395207
10.310050	0.1	0.402350
10.311717	0.1	0.412101
10.313383	0.1	0.421600
10.315050	0.1	0.429121
10.316717	0.1	0.434811
10.318383	0.1	0.439459
10.320050	0.1	0.443622
10.321717	0.1	0.447654
10.323383	0.1	0.451701
10.325050	0.1	0.455868
10.326717	0.1	0.460465
10.328383	0.1	0.465964
10.330050	0.1	0.472581
10.331717	0.1	0.479692
10.333383	0.1	0.486043
10.335050	0.1	0.490751
10.336717	0.1	0.493745
10.338383	0.1	0.495650
10.340050	0.1	0.497671
10.341717	0.1	0.500632
10.343383	0.1	0.503897
10.345050	0.1	0.506206
10.346717	0.1	0.507114
10.348383	0.1	0.507357
10.350050	0.1	0.508786
10.351717	0.1	0.513252
10.353383	0.1	0.520912
10.355050	0.1	0.530421
10.356717	0.1	0.540558
10.358383	0.1	0.550775
10.360050	0.1	0.560475
10.361717	0.1	0.568633
10.363383	0.1	0.574240
10.365050	0.1	0.577066
10.366717	0.1	0.578249
10.368383	0.1	0.580512
10.370050	0.1	0.587408
10.371717	0.1	0.600689
10.373383	0.1	0.618170
10.375050	0.1	0.635288
10.376717	0.1	0.648322
10.378383	0.1	0.655809
10.380050	0.1	0.658971
10.381717	0.1	0.661784
10.383383	0.1	0.668778
10.385050	0.1	0.681374
10.386717	0.1	0.697002
10.388383	0.1	0.711828
10.390050	0.1	0.724164
10.391717	0.1	0.735191
10.393383	0.1	0.746474
10.395050	0.1	0.757850
10.396717	0.1	0.768211
10.398383	0.1	0.777123
10.400050	0.1	0.785389
10.401717	0.1	0.794637
10.403383	0.1	0.806148
10.405050	0.1	0.819545
10.406717	0.1	0.833417
10.408383	0.1	0.847233
10.410050	0.1	0.860766
10.411717	0.1	0.872719
10.413383	0.1	0.882186
10.415050	0.1	0.890014
10.416717	0.1	0.898233
10.418383	0.1	0.909618
10.420050	0.1	0.926233
10.421717	0.1	0.946899
10.423383	0.1	0.968142
10.425050	0.1	0.987393
10.426717	0.1	1.003826
10.428383	0.1	1.018201
10.430050	0.1	1.033116
10.431717	0.1	1.050695
10.433383	0.1	1.069303
10.435050	0.1	1.085266
10.436717	0.1	1.097596
10.438383	0.1	1.108311
10.440050	0.1	1.118984
10.441717	0.1	1.129601
10.443383	0.1	1.139953
10.445050	0.1	1.149974
10.446717	0.1	1.159576
10.448383	0.1	1.169234
10.450050	0.1	1.179902
10.451717	0.1	1.191646
10.453383	0.1	1.203646
10.455050	0.1	1.215488
10.456717	0.1	1.227269
10.458383	0.1	1.239069
10.460050	0.1	1.250762
10.461717	0.1	1.261914
10.463383	0.1	1.272336
10.465050	0.1	1.281970
10.466717	0.1	1.290138
10.468383	0.1	1.296131
10.470050	0.1	1.300420
10.471717	0.1	1.304131
10.473383	0.1	1.307591
10.475050	0.1	1.309919
10.476717	0.1	1.310306
10.478383	0.1	1.309579
10.480050	0.1	1.309835
10.481717	0.1	1.312047
10.483383	0.1	1.315158
10.485050	0.1	1.318012
10.486717	0.1	1.321123
10.488383	0.1	1.325076
10.490050	0.1	1.328634
10.491717	0.1	1.330320
10.493383	0.1	1.329961
10.495050	0.1	1.327693
10.496717	0.1	1.323810
10.498383	0.1	1.319516
10.500050	0.1	1.316760
10.501717	0.1	1.317021
10.503383	0.1	1.319568
10.505050	0.1	1.321724
10.506717	0.1	1.321873
10.508383	0.1	1.321021
10.510050	0.1	1.320941
10.511717	0.1	1.322194
10.513383	0.1	1.324350
10.515050	0.1	1.326958
10.516717	0.1	1.329626
10.518383	0.1	1.332359
10.520050	0.1	1.335451
10.521717	0.1	1.338106
10.523383	0.1	1.338762
10.525050	0.1	1.337058
10.526717	0.1	1.333635
10.528383	0.1	1.328844
10.530050	0.1	1.322930
10.531717	0.1	1.316504
10.533383	0.1	1.310199
10.535050	0.1	1.304555
10.536717	0.1	1.300517
10.538383	0.1	1.299232
10.540050	0.1	1.300680
10.541717	0.1	1.303707
10.543383	0.1	1.307540
10.545050	0.1	1.311512
10.546717	0.1	1.314669
10.548383	0.1	1.317146
10.550050	0.1	1.319465
10.551717	0.1	1.321062
10.553383	0.1	1.321882
10.555050	0.1	1.323242
10.556717	0.1	1.325528
10.558383	0.1	1.327689
10.560050	0.1	1.328802
10.561717	0.1	1.328462
10.563383	0.1	1.326827
10.565050	0.1	1.324681
10.566717	0.1	1.322664
10.568383	0.1	1.320560
10.570050	0.1	1.317910
10.571717	0.1	1.315041
10.573383	0.1	1.312681
10.575050	0.1	1.310883
10.576717	0.1	1.309593
10.578383	0.1	1.309346
10.580050	0.1	1.310119
10.581717	0.1	1.311279
10.583383	0.1	1.313239
10.585050	0.1	1.317114
10.586717	0.1	1.322464
10.588383	0.1	1.326818
10.590050	0.1	1.327987
10.591717	0.1	1.326264
10.593383	0.1	1.324606
10.595050	0.1	1.326129
10.596717	0.1	1.330795
10.598383	0.1	1.335726
10.600050	0.1	1.338818
10.601717	0.1	1.339894
10.603383	0.1	1.339242
10.605050	0.1	1.337188
10.606717	0.1	1.334366
10.608383	0.1	1.331228
10.610050	0.1	1.328108
10.611717	0.1	1.326092
10.613383	0.1	1.326087
10.615050	0.1	1.327135
10.616717	0.1	1.327577
10.618383	0.1	1.326944
10.620050	0.1	1.325123
10.621717	0.1	1.321966
10.623383	0.1	1.318608
10.625050	0.1	1.316909
10.626717	0.1	1.317537
10.628383	0.1	1.319726
10.630050	0.1	1.322250
10.631717	0.1	1.324317
10.633383	0.1	1.325831
10.635050	0.1	1.327456
10.636717	0.1	1.329971
10.638383	0.1	1.332564
10.640050	0.1	1.332904
10.641717	0.1	1.329076
10.643383	0.1	1.321128
10.645050	0.1	1.311409
10.646717	0.1	1.303116
10.648383	0.1	1.297779
10.650050	0.1	1.294767
10.651717	0.1	1.292797
10.653383	0.1	1.290650
10.655050	0.1	1.287386
10.656717	0.1	1.283437
10.658383	0.1	1.280350
10.660050	0.1	1.278697
10.661717	0.1	1.277714
10.663383	0.1	1.276457
10.665050	0.1	1.274184
10.666717	0.1	1.270575
10.668383	0.1	1.265891
10.670050	0.1	1.260736
10.671717	0.1	1.255954
10.673383	0.1	1.251441
10.675050	0.1	1.245518
10.676717	0.1	1.237444
10.678383	0.1	1.228969
10.680050	0.1	1.222226
10.681717	0.1	1.217038
10.683383	0.1	1.211236
10.685050	0.1	1.203525
10.686717	0.1	1.194719
10.688383	0.1	1.185834
10.690050	0.1	1.177001
10.691717	0.1	1.168293
10.693383	0.1	1.159864
10.695050	0.1	1.151282
10.696717	0.1	1.142258
10.698383	0.1	1.133732
10.700050	0.1	1.127147
10.701717	0.1	1.122816
10.703383	0.1	1.118383
10.705050	0.1	1.109987
10.706717	0.1	1.096106
10.708383	0.1	1.078933
10.710050	0.1	1.061987
10.711717	0.1	1.047393
10.713383	0.1	1.034327
10.715050	0.1	1.020557
10.716717	0.1	1.006038
10.718383	0.1	0.992841
10.720050	0.1	0.982601
10.721717	0.1	0.976077
10.723383	0.1	0.972827
10.725050	0.1	0.970415
10.726717	0.1	0.965777
10.728383	0.1	0.956771
10.730050	0.1	0.942564
10.731717	0.1	0.924771
10.733383	0.1	0.907225
10.735050	0.1	0.892864
10.736717	0.1	0.881692
10.738383	0.1	0.871797
10.740050	0.1	0.861865
10.741717	0.1	0.851993
10.743383	0.1	0.841776
10.745050	0.1	0.830037
10.746717	0.1	0.816742
10.748383	0.1	0.803187
10.750050	0.1	0.790767
10.751717	0.1	0.779955
10.753383	0.1	0.769752
10.755050	0.1	0.758567
10.756717	0.1	0.745677
10.758383	0.1	0.731498
10.760050	0.1	0.717281
10.761717	0.1	0.705170
10.763383	0.1	0.696974
10.765050	0.1	0.692313
10.766717	0.1	0.688364
10.768383	0.1	0.681793
10.770050	0.1	0.671558
10.771717	0.1	0.659688
10.773383	0.1	0.648685
10.775050	0.1	0.638990
10.776717	0.1	0.629607
10.778383	0.1	0.620279
10.780050	0.1	0.612279
10.781717	0.1	0.607222
10.783383	0.1	0.605620
10.785050	0.1	0.606631
10.786717	0.1	0.608624
10.788383	0.1	0.609709
10.790050	0.1	0.608149
10.791717	0.1	0.603087
10.793383	0.1	0.595436
10.795050	0.1	0.587185
10.796717	0.1	0.579446
10.798383	0.1	0.571883
10.800050	0.1	0.563618
10.801717	0.1	0.554603
10.803383	0.1	0.546719
10.805050	0.1	0.542430
10.806717	0.1	0.542100
10.808383	0.1	0.544125
10.810050	0.1	0.546859
10.811717	0.1	0.549471
10.813383	0.1	0.551408
10.815050	0.1	0.551064
10.816717	0.1	0.546048
10.818383	0.1	0.535734
10.820050	0.1	0.522677
10.821717	0.1	0.511580
10.823383	0.1	0.506588
10.825050	0.1	0.507985
10.826717	0.1	0.511869
10.828383	0.1	0.514383
10.830050	0.1	0.514891
10.831717	0.1	0.514691
10.833383	0.1	0.514816
10.835050	0.1	0.515440
10.836717	0.1	0.515939
10.838383	0.1	0.515343
10.840050	0.1	0.513406
10.841717	0.1	0.511180
10.843383	0.1	0.510230
10.845050	0.1	0.511012
10.846717	0.1	0.511813
10.848383	0.1	0.510663
10.850050	0.1	0.507855
10.851717	0.1	0.504539
10.853383	0.1	0.501066
10.855050	0.1	0.498132
10.856717	0.1	0.497061
10.858383	0.1	0.498197
10.860050	0.1	0.500525
10.861717	0.1	0.502914
10.863383	0.1	0.505145
10.865050	0.1	0.508074
10.866717	0.1	0.511925
10.868383	0.1	0.514644
10.870050	0.1	0.513997
10.871717	0.1	0.509964
10.873383	0.1	0.504018
10.875050	0.1	0.498067
10.876717	0.1	0.493550
10.878383	0.1	0.490472
10.880050	0.1	0.488465
10.881717	0.1	0.488064
10.883383	0.1	0.490076
10.885050	0.1	0.494272
10.886717	0.1	0.499059
10.888383	0.1	0.502630
10.890050	0.1	0.504232
10.891717	0.1	0.503808
10.893383	0.1	0.502155
10.895050	0.1	0.501308
10.896717	0.1	0.502486
10.898383	0.1	0.504269
10.900050	0.1	0.504502
10.901717	0.1	0.503180
10.903383	0.1	0.502388
10.905050	0.1	0.503953
10.906717	0.1	0.507790
10.908383	0.1	0.512437
10.910050	0.1	0.516777
10.911717	0.1	0.520386
10.913383	0.1	0.522486
10.915050	0.1	0.522314
10.916717	0.1	0.519711
10.918383	0.1	0.514570
10.920050	0.1	0.507412
10.921717	0.1	0.500232
10.923383	0.1	0.495031
10.925050	0.1	0.492199
10.926717	0.1	0.491040
10.928383	0.1	0.490807
10.930050	0.1	0.491105
10.931717	0.1	0.491980
10.933383	0.1	0.494113
10.935050	0.1	0.498025
10.936717	0.1	0.502695
10.938383	0.1	0.505866
10.940050	0.1	0.505778
10.941717	0.1	0.502560
10.943383	0.1	0.498379
10.945050	0.1	0.495627
10.946717	0.1	0.495031
10.948383	0.1	0.495799
10.950050	0.1	0.496963
10.951717	0.1	0.498141
10.953383	0.1	0.499347
10.955050	0.1	0.500614
10.956717	0.1	0.501540
10.958383	0.1	0.501522
10.960050	0.1	0.500702
10.961717	0.1	0.499487
10.963383	0.1	0.497550
10.965050	0.1	0.494500
10.966717	0.1	0.490970
10.968383	0.1	0.488521
10.970050	0.1	0.488330
10.971717	0.1	0.489363
10.973383	0.1	0.489354
10.975050	0.1	0.488148
10.976717	0.1	0.487654
10.978383	0.1	0.488758
10.980050	0.1	0.490742
10.981717	0.1	0.492246
10.983383	0.1	0.492111
10.985050	0.1	0.490653
10.986717	0.1	0.489461
10.988383	0.1	0.489429
10.990050	0.1	0.489731
10.991717	0.1	0.488260
10.993383	0.1	0.482951
10.995050	0.1	0.473438
10.996717	0.1	0.461494
10.998383	0.1	0.450048
11.000050	0.1	0.442052
11.001717	0.1	0.439347
11.003383	0.1	0.441778
11.005050	0.1	0.447221
11.006717	0.1	0.452725
11.008383	0.1	0.456558
11.010050	0.1	0.459128
11.011717	0.1	0.461806
11.013383	0.1	0.465391
11.015050	0.1	0.469675
11.016717	0.1	0.473992
11.018383	0.1	0.478216
11.020050	0.1	0.482332
11.021717	0.1	0.485028
11.023383	0.1	0.484316
11.025050	0.1	0.479477
11.026717	0.1	0.471910
11.028383	0.1	0.464465
11.030050	0.1	0.459123
11.031717	0.1	0.455854
11.033383	0.1	0.454341
11.035050	0.1	0.454583
11.036717	0.1	0.455747
11.038383	0.1	0.456567
11.040050	0.1	0.456865
11.041717	0.1	0.457158
11.043383	0.1	0.457456
11.045050	0.1	0.457312
11.046717	0.1	0.456721
11.048383	0.1	0.455990
11.050050	0.1	0.455314
11.051717	0.1	0.455352
11.053383	0.1	0.457149
11.055050	0.1	0.460614
11.056717	0.1	0.463985
11.058383	0.1	0.465303
11.060050	0.1	0.463473
11.061717	0.1	0.458108
11.063383	0.1	0.449833
11.065050	0.1	0.441037
11.066717	0.1	0.435403
11.068383	0.1	0.435491
11.070050	0.1	0.440883
11.071717	0.1	0.448655
11.073383	0.1	0.455268
11.075050	0.1	0.458364
11.076717	0.1	0.457629
11.078383	0.1	0.454728
11.080050	0.1	0.452264
11.081717	0.1	0.451850
11.083383	0.1	0.453182
11.085050	0.1	0.454630
11.086717	0.1	0.454439
11.088383	0.1	0.452376
11.090050	0.1	0.450276
11.091717	0.1	0.450308
11.093383	0.1	0.453331
11.095050	0.1	0.458886
11.096717	0.1	0.465442
11.098383	0.1	0.470770
11.100050	0.1	0.473498
11.101717	0.1	0.474094
11.103383	0.1	0.473475
11.105050	0.1	0.471394
11.106717	0.1	0.467193
11.108383	0.1	0.461484
11.110050	0.1	0.456097
11.111717	0.1	0.452837
11.113383	0.1	0.452618
11.115050	0.1	0.454993
11.116717	0.1	0.458122
11.118383	0.1	0.460087
11.120050	0.1	0.460786
11.121717	0.1	0.461242
11.123383	0.1	0.461559
11.125050	0.1	0.461051
11.126717	0.1	0.459873
11.128383	0.1	0.458797
11.130050	0.1	0.457508
11.131717	0.1	0.454579
11.133383	0.1	0.449824
11.135050	0.1	0.444828
11.136717	0.1	0.440837
11.138383	0.1	0.438089
11.140050	0.1	0.437018
11.141717	0.1	0.438672
11.143383	0.1	0.443920
11.145050	0.1	0.452800
11.146717	0.1	0.463976
11.148383	0.1	0.474732
11.150050	0.1	0.482081
11.151717	0.1	0.484511
11.153383	0.1	0.483287
11.155050	0.1	0.481457
11.156717	0.1	0.481033
11.158383	0.1	0.481582
11.160050	0.1	0.481596
11.161717	0.1	0.480241
11.163383	0.1	0.477829
11.165050	0.1	0.475282
11.166717	0.1	0.473396
11.168383	0.1	0.472134
11.170050	0.1	0.470742
11.171717	0.1	0.468721
11.173383	0.1	0.466597
11.175050	0.1	0.465373
11.176717	0.1	0.465331
11.178383	0.1	0.465745
11.180050	0.1	0.466038
11.181717	0.1	0.466378
11.183383	0.1	0.466672
11.185050	0.1	0.466313
11.186717	0.1	0.465023
11.188383	0.1	0.463556
11.190050	0.1	0.463775
11.191717	0.1	0.466974
11.193383	0.1	0.472208
11.195050	0.1	0.477531
11.196717	0.1	0.482211
11.198383	0.1	0.486006
11.200050	0.1	0.487980
11.201717	0.1	0.487985
11.203383	0.1	0.487436
11.205050	0.1	0.487664
11.206717	0.1	0.488241
11.208383	0.1	0.487333
11.210050	0.1	0.484064
11.211717	0.1	0.479976
11.213383	0.1	0.477363
11.215050	0.1	0.476856
11.216717	0.1	0.477657
11.218383	0.1	0.479128
11.220050	0.1	0.480865
11.221717	0.1	0.482057
11.223383	0.1	0.482057
11.225050	0.1	0.481140
11.226717	0.1	0.479934
11.228383	0.1	0.478760
11.230050	0.1	0.477852
11.231717	0.1	0.477466
11.233383	0.1	0.477564
11.235050	0.1	0.477876
11.236717	0.1	0.477899
11.238383	0.1	0.476614
11.240050	0.1	0.473396
11.241717	0.1	0.469191
11.243383	0.1	0.465172
11.245050	0.1	0.461182
11.246717	0.1	0.457177
11.248383	0.1	0.454555
11.250050	0.1	0.454942
11.251717	0.1	0.458462
11.253383	0.1	0.463706
11.255050	0.1	0.469023
11.256717	0.1	0.473252
11.258383	0.1	0.476115
11.260050	0.1	0.478243
11.261717	0.1	0.479808
11.263383	0.1	0.480036
11.265050	0.1	0.478788
11.266717	0.1	0.477340
11.268383	0.1	0.477326
11.270050	0.1	0.479398
11.271717	0.1	0.482858
11.273383	0.1	0.486369
11.275050	0.1	0.488879
11.276717	0.1	0.489932
11.278383	0.1	0.489987
11.280050	0.1	0.490374
11.281717	0.1	0.491906
11.283383	0.1	0.494136
11.285050	0.1	0.496190
11.286717	0.1	0.497149
11.288383	0.1	0.496120
11.290050	0.1	0.492265
11.291717	0.1	0.485294
11.293383	0.1	0.477047
11.295050	0.1	0.471040
11.296717	0.1	0.469638
11.298383	0.1	0.472963
11.300050	0.1	0.479645
11.301717	0.1	0.487152
11.303383	0.1	0.492749
11.305050	0.1	0.495287
11.306717	0.1	0.495380
11.308383	0.1	0.494067
11.310050	0.1	0.492111
11.311717	0.1	0.490085
11.313383	0.1	0.488474
11.315050	0.1	0.487743
11.316717	0.1	0.488046
11.318383	0.1	0.488502
11.320050	0.1	0.487287
11.321717	0.1	0.483305
11.323383	0.1	0.477717
11.325050	0.1	0.473019
11.326717	0.1	0.470914
11.328383	0.1	0.471091
11.330050	0.1	0.471966
11.331717	0.1	0.472320
11.333383	0.1	0.472004
11.335050	0.1	0.471566
11.336717	0.1	0.471803
11.338383	0.1	0.472874
11.340050	0.1	0.473969
11.341717	0.1	0.474514
11.343383	0.1	0.474905
11.345050	0.1	0.475822
11.346717	0.1	0.477326
11.348383	0.1	0.478532
11.350050	0.1	0.478956
11.351717	0.1	0.480083
11.353383	0.1	0.483063
11.355050	0.1	0.486081
11.356717	0.1	0.486500
11.358383	0.1	0.483398
11.360050	0.1	0.477503
11.361717	0.1	0.471179
11.363383	0.1	0.467952
11.365050	0.1	0.469708
11.366717	0.1	0.474164
11.368383	0.1	0.476995
11.370050	0.1	0.476548
11.371717	0.1	0.474895
11.373383	0.1	0.474914
11.375050	0.1	0.477722
11.376717	0.1	0.482420
11.378383	0.1	0.487068
11.380050	0.1	0.490109
11.381717	0.1	0.491524
11.383383	0.1	0.492064
11.385050	0.1	0.492102
11.386717	0.1	0.492083
11.388383	0.1	0.492455
11.390050	0.1	0.493196
11.391717	0.1	0.494509
11.393383	0.1	0.496549
11.395050	0.1	0.498360
11.396717	0.1	0.498691
11.398383	0.1	0.497620
11.400050	0.1	0.496344
11.401717	0.1	0.495496
11.403383	0.1	0.494211
11.405050	0.1	0.491343
11.406717	0.1	0.487380
11.408383	0.1	0.483915
11.410050	0.1	0.481852
11.411717	0.1	0.481550
11.413383	0.1	0.482928
11.415050	0.1	0.484562
11.416717	0.1	0.484507
11.418383	0.1	0.481848
11.420050	0.1	0.476916
11.421717	0.1	0.471459
11.423383	0.1	0.468353
11.425050	0.1	0.469512
11.426717	0.1	0.474299
11.428383	0.1	0.480460
11.430050	0.1	0.486174
11.431717	0.1	0.491007
11.433383	0.1	0.494993
11.435050	0.1	0.497387
11.436717	0.1	0.497415
11.438383	0.1	0.495869
11.440050	0.1	0.494476
11.441717	0.1	0.494067
11.443383	0.1	0.494258
11.445050	0.1	0.494150
11.446717	0.1	0.492865
11.448383	0.1	0.489932
11.450050	0.1	0.486029
11.451717	0.1	0.483007
11.453383	0.1	0.482057
11.455050	0.1	0.482677
11.456717	0.1	0.483608
11.458383	0.1	0.483701
11.460050	0.1	0.482416
11.461717	0.1	0.480143
11.463383	0.1	0.478132
11.465050	0.1	0.477382
11.466717	0.1	0.476870
11.468383	0.1	0.474351
11.470050	0.1	0.469461
11.471717	0.1	0.464539
11.473383	0.1	0.462430
11.475050	0.1	0.464018
11.476717	0.1	0.467882
11.478383	0.1	0.472213
11.480050	0.1	0.476404
11.481717	0.1	0.480213
11.483383	0.1	0.482565
11.485050	0.1	0.482276
11.486717	0.1	0.478937
11.488383	0.1	0.473130
11.490050	0.1	0.466732
11.491717	0.1	0.461778
11.493383	0.1	0.458607
11.495050	0.1	0.456832
11.496717	0.1	0.456688
11.498383	0.1	0.457540
11.500050	0.1	0.457722
11.501717	0.1	0.456264
11.503383	0.1	0.452683
11.505050	0.1	0.446993
11.506717	0.1	0.440972
11.508383	0.1	0.436935
11.510050	0.1	0.435328
11.511717	0.1	0.435119
11.513383	0.1	0.436013
11.515050	0.1	0.438639
11.516717	0.1	0.443193
11.518383	0.1	0.449163
11.520050	0.1	0.455310
11.521717	0.1	0.459813
11.523383	0.1	0.461284
11.525050	0.1	0.459519
11.526717	0.1	0.455445
11.528383	0.1	0.450909
11.530050	0.1	0.447524
11.531717	0.1	0.445102
11.533383	0.1	0.441764
11.535050	0.1	0.436162
11.536717	0.1	0.428809
11.538383	0.1	0.421205
11.540050	0.1	0.415188
11.541717	0.1	0.412567
11.543383	0.1	0.413512
11.545050	0.1	0.416199
11.546717	0.1	0.418280
11.548383	0.1	0.417726
11.550050	0.1	0.413940
11.551717	0.1	0.408674
11.553383	0.1	0.403840
11.555050	0.1	0.399877
11.556717	0.1	0.397014
11.558383	0.1	0.395565
11.560050	0.1	0.395416
11.561717	0.1	0.396296
11.563383	0.1	0.398303
11.565050	0.1	0.401549
11.566717	0.1	0.405223
11.568383	0.1	0.408166
11.570050	0.1	0.410620
11.571717	0.1	0.413926
11.573383	0.1	0.418294
11.575050	0.1	0.422262
11.576717	0.1	0.424823
11.578383	0.1	0.426946
11.580050	0.1	0.430169
11.581717	0.1	0.434229
11.583383	0.1	0.436222
11.585050	0.1	0.433065
11.586717	0.1	0.425074
11.588383	0.1	0.415794
11.590050	0.1	0.409419
11.591717	0.1	0.408883
11.593383	0.1	0.414010
11.595050	0.1	0.421512
11.596717	0.1	0.427589
11.598383	0.1	0.429815
11.600050	0.1	0.427775
11.601717	0.1	0.423123
11.603383	0.1	0.418159
11.605050	0.1	0.414532
11.606717	0.1	0.413531
11.608383	0.1	0.415700
11.610050	0.1	0.420003
11.611717	0.1	0.424408
11.613383	0.1	0.427249
11.615050	0.1	0.428176
11.616717	0.1	0.428162
11.618383	0.1	0.428762
11.620050	0.1	0.431011
11.621717	0.1	0.434043
11.623383	0.1	0.435454
11.625050	0.1	0.434299
11.626717	0.1	0.432432
11.628383	0.1	0.432404
11.630050	0.1	0.435263
11.631717	0.1	0.439864
11.633383	0.1	0.443519
11.635050	0.1	0.444441
11.636717	0.1	0.443025
11.638383	0.1	0.440232
11.640050	0.1	0.436748
11.641717	0.1	0.433507
11.643383	0.1	0.430741
11.645050	0.1	0.427426
11.646717	0.1	0.423016
11.648383	0.1	0.418397
11.650050	0.1	0.414848
11.651717	0.1	0.413014
11.653383	0.1	0.413009
11.655050	0.1	0.414690
11.656717	0.1	0.417531
11.658383	0.1	0.420995
11.660050	0.1	0.424981
11.661717	0.1	0.429214
11.663383	0.1	0.432930
11.665050	0.1	0.435486
11.666717	0.1	0.437279
11.668383	0.1	0.439729
11.670050	0.1	0.443077
11.671717	0.1	0.444963
11.673383	0.1	0.442835
11.675050	0.1	0.436967
11.676717	0.1	0.430052
11.678383	0.1	0.424618
11.680050	0.1	0.422127
11.681717	0.1	0.423072
11.683383	0.1	0.426504
11.685050	0.1	0.430546
11.686717	0.1	0.434252
11.688383	0.1	0.437773
11.690050	0.1	0.440446
11.691717	0.1	0.440567
11.693383	0.1	0.437787
11.695050	0.1	0.434024
11.696717	0.1	0.431249
11.698383	0.1	0.429745
11.700050	0.1	0.429088
11.701717	0.1	0.429149
11.703383	0.1	0.430425
11.705050	0.1	0.434122
11.706717	0.1	0.440725
11.708383	0.1	0.448436
11.710050	0.1	0.454034
11.711717	0.1	0.454891
11.713383	0.1	0.450471
11.715050	0.1	0.442881
11.716717	0.1	0.435710
11.718383	0.1	0.431687
11.720050	0.1	0.431142
11.721717	0.1	0.432408
11.723383	0.1	0.433843
11.725050	0.1	0.434858
11.726717	0.1	0.435249
11.728383	0.1	0.434606
11.730050	0.1	0.432553
11.731717	0.1	0.429163
11.733383	0.1	0.425335
11.735050	0.1	0.422606
11.736717	0.1	0.421898
11.738383	0.1	0.422774
11.740050	0.1	0.424506
11.741717	0.1	0.427603
11.743383	0.1	0.433349
11.745050	0.1	0.441354
11.746717	0.1	0.448180
11.748383	0.1	0.449605
11.750050	0.1	0.444353
11.751717	0.1	0.434872
11.753383	0.1	0.425270
11.755050	0.1	0.419240
11.756717	0.1	0.418527
11.758383	0.1	0.422401
11.760050	0.1	0.428553
11.761717	0.1	0.434103
11.763383	0.1	0.436972
11.765050	0.1	0.437028
11.766717	0.1	0.435412
11.768383	0.1	0.433158
11.770050	0.1	0.431002
11.771717	0.1	0.429363
11.773383	0.1	0.427631
11.775050	0.1	0.424911
11.776717	0.1	0.421982
11.778383	0.1	0.420799
11.780050	0.1	0.422685
11.781717	0.1	0.427580
11.783383	0.1	0.433084
11.785050	0.1	0.435417
11.786717	0.1	0.433447
11.788383	0.1	0.429996
11.790050	0.1	0.428413
11.791717	0.1	0.429447
11.793383	0.1	0.431668
11.795050	0.1	0.433712
11.796717	0.1	0.434783
11.798383	0.1	0.433708
11.800050	0.1	0.429414
11.801717	0.1	0.422262
11.803383	0.1	0.414387
11.805050	0.1	0.408664
11.806717	0.1	0.406601
11.808383	0.1	0.407454
11.810050	0.1	0.409004
11.811717	0.1	0.409358
11.813383	0.1	0.408939
11.815050	0.1	0.410192
11.816717	0.1	0.414839
11.818383	0.1	0.421926
11.820050	0.1	0.428851
11.821717	0.1	0.433773
11.823383	0.1	0.436506
11.825050	0.1	0.437438
11.826717	0.1	0.436874
11.828383	0.1	0.435840
11.830050	0.1	0.435640
11.831717	0.1	0.436236
11.833383	0.1	0.436744
11.835050	0.1	0.436818
11.836717	0.1	0.436390
11.838383	0.1	0.435379
11.840050	0.1	0.434266
11.841717	0.1	0.433084
11.843383	0.1	0.430834
11.845050	0.1	0.427840
11.846717	0.1	0.426196
11.848383	0.1	0.426993
11.850050	0.1	0.429288
11.851717	0.1	0.431347
11.853383	0.1	0.431673
11.855050	0.1	0.429880
11.856717	0.1	0.427538
11.858383	0.1	0.426946
11.860050	0.1	0.428604
11.861717	0.1	0.430862
11.863383	0.1	0.431729
11.865050	0.1	0.430406
11.866717	0.1	0.427407
11.868383	0.1	0.424166
11.870050	0.1	0.422457
11.871717	0.1	0.423286
11.873383	0.1	0.426383
11.875050	0.1	0.430881
11.876717	0.1	0.436059
11.878383	0.1	0.441368
11.880050	0.1	0.445833
11.881717	0.1	0.448520
11.883383	0.1	0.449829
11.885050	0.1	0.450569
11.886717	0.1	0.450658
11.888383	0.1	0.450043
11.890050	0.1	0.449168
11.891717	0.1	0.448679
11.893383	0.1	0.449391
11.895050	0.1	0.451431
11.896717	0.1	0.453847
11.898383	0.1	0.456343
11.900050	0.1	0.459384
11.901717	0.1	0.462141
11.903383	0.1	0.462933
11.905050	0.1	0.461112
11.906717	0.1	0.457056
11.908383	0.1	0.451752
11.910050	0.1	0.446560
11.911717	0.1	0.442634
11.913383	0.1	0.440963
11.915050	0.1	0.441973
11.916717	0.1	0.444995
11.918383	0.1	0.449014
11.920050	0.1	0.453317
11.921717	0.1	0.457102
11.923383	0.1	0.459282
11.925050	0.1	0.459398
11.926717	0.1	0.458350
11.928383	0.1	0.456842
11.930050	0.1	0.454830
11.931717	0.1	0.453517
11.933383	0.1	0.455393
11.935050	0.1	0.461135
11.936717	0.1	0.468241
11.938383	0.1	0.473903
11.940050	0.1	0.477592
11.941717	0.1	0.480195
11.943383	0.1	0.482430
11.945050	0.1	0.484451
11.946717	0.1	0.486081
11.948383	0.1	0.487277
11.950050	0.1	0.488497
11.951717	0.1	0.490462
11.953383	0.1	0.492944
11.955050	0.1	0.494644
11.956717	0.1	0.495026
11.958383	0.1	0.494756
11.960050	0.1	0.493983
11.961717	0.1	0.491724
11.963383	0.1	0.487170
11.965050	0.1	0.481252
11.966717	0.1	0.476683
11.968383	0.1	0.476195
11.970050	0.1	0.480609
11.971717	0.1	0.488334
11.973383	0.1	0.496092
11.975050	0.1	0.500958
11.976717	0.1	0.502723
11.978383	0.1	0.503128
11.980050	0.1	0.502714
11.981717	0.1	0.500223
11.983383	0.1	0.494854
11.985050	0.1	0.487799
11.986717	0.1	0.481596
11.988383	0.1	0.478458
11.990050	0.1	0.479268
11.991717	0.1	0.483547
11.993383	0.1	0.489494
11.995050	0.1	0.494486
11.996717	0.1	0.496316
11.998383	0.1	0.494556
12.000050	0.1	0.491049
12.001717	0.1	0.488809
12.003383	0.1	0.489661
12.005050	0.1	0.492786
12.006717	0.1	0.495976
12.008383	0.1	0.497969
12.010050	0.1	0.498863
12.011717	0.1	0.499096
12.013383	0.1	0.499012
12.015050	0.1	0.498896
12.016717	0.1	0.498616
12.018383	0.1	0.497517
12.020050	0.1	0.494923
12.021717	0.1	0.490248
12.023383	0.1	0.483594
12.025050	0.1	0.477289
12.026717	0.1	0.475054
12.028383	0.1	0.478756
12.030050	0.1	0.487454
12.031717	0.1	0.498588
12.033383	0.1	0.508344
12.035050	0.1	0.513219
12.036717	0.1	0.512889
12.038383	0.1	0.509527
12.040050	0.1	0.505038
12.041717	0.1	0.500316
12.043383	0.1	0.495468
12.045050	0.1	0.490155
12.046717	0.1	0.484698
12.048383	0.1	0.481065
12.050050	0.1	0.481894
12.051717	0.1	0.487491
12.053383	0.1	0.495375
12.055050	0.1	0.502975
12.056717	0.1	0.508437
12.058383	0.1	0.510607
12.060050	0.1	0.510039
12.061717	0.1	0.508092
12.063383	0.1	0.505694
12.065050	0.1	0.503957
12.066717	0.1	0.504008
12.068383	0.1	0.505741
12.070050	0.1	0.507813
12.071717	0.1	0.508949
12.073383	0.1	0.508712
12.075050	0.1	0.507631
12.076717	0.1	0.507198
12.078383	0.1	0.508795
12.080050	0.1	0.512511
12.081717	0.1	0.517541
12.083383	0.1	0.522775
12.085050	0.1	0.526872
12.086717	0.1	0.528968
12.088383	0.1	0.529950
12.090050	0.1	0.531678
12.091717	0.1	0.534081
12.093383	0.1	0.534859
12.095050	0.1	0.532679
12.096717	0.1	0.528898
12.098383	0.1	0.526397
12.100050	0.1	0.527650
12.101717	0.1	0.533122
12.103383	0.1	0.541252
12.105050	0.1	0.549708
12.106717	0.1	0.555767
12.108383	0.1	0.557024
12.110050	0.1	0.553830
12.111717	0.1	0.550169
12.113383	0.1	0.549778
12.115050	0.1	0.552828
12.116717	0.1	0.557904
12.118383	0.1	0.564647
12.120050	0.1	0.572987
12.121717	0.1	0.581536
12.123383	0.1	0.587823
12.125050	0.1	0.589667
12.126717	0.1	0.586417
12.128383	0.1	0.579837
12.130050	0.1	0.573280
12.131717	0.1	0.569168
12.133383	0.1	0.568056
12.135050	0.1	0.569839
12.136717	0.1	0.573881
12.138383	0.1	0.578272
12.140050	0.1	0.581448
12.141717	0.1	0.584079
12.143383	0.1	0.587357
12.145050	0.1	0.590901
12.146717	0.1	0.593811
12.148383	0.1	0.596014
12.150050	0.1	0.597648
12.151717	0.1	0.598663
12.153383	0.1	0.599087
12.155050	0.1	0.599539
12.156717	0.1	0.601308
12.158383	0.1	0.604740
12.160050	0.1	0.608843
12.161717	0.1	0.613122
12.163383	0.1	0.617402
12.165050	0.1	0.620391
12.166717	0.1	0.620717
12.168383	0.1	0.618338
12.170050	0.1	0.614561
12.171717	0.1	0.611464
12.173383	0.1	0.610701
12.175050	0.1	0.612326
12.176717	0.1	0.615651
12.178383	0.1	0.620191
12.180050	0.1	0.625397
12.181717	0.1	0.631548
12.183383	0.1	0.640438
12.185050	0.1	0.652988
12.186717	0.1	0.667106
12.188383	0.1	0.678985
12.190050	0.1	0.685286
12.191717	0.1	0.684657
12.193383	0.1	0.678725
12.195050	0.1	0.671139
12.196717	0.1	0.665165
12.198383	0.1	0.662575
12.200050	0.1	0.664280
12.201717	0.1	0.669849
12.203383	0.1	0.677118
12.205050	0.1	0.683973
12.206717	0.1	0.689295
12.208383	0.1	0.692392
12.210050	0.1	0.693733
12.211717	0.1	0.695786
12.213383	0.1	0.700993
12.215050	0.1	0.709323
12.216717	0.1	0.719149
12.218383	0.1	0.728876
12.220050	0.1	0.737319
12.221717	0.1	0.743465
12.223383	0.1	0.746418
12.225050	0.1	0.745733
12.226717	0.1	0.741873
12.228383	0.1	0.736983
12.230050	0.1	0.734734
12.231717	0.1	0.737305
12.233383	0.1	0.743777
12.235050	0.1	0.752085
12.236717	0.1	0.760397
12.238383	0.1	0.767037
12.240050	0.1	0.771019
12.241717	0.1	0.772495
12.243383	0.1	0.772816
12.245050	0.1	0.774460
12.246717	0.1	0.779647
12.248383	0.1	0.787731
12.250050	0.1	0.795065
12.251717	0.1	0.798549
12.253383	0.1	0.797943
12.255050	0.1	0.795037
12.256717	0.1	0.792523
12.258383	0.1	0.792849
12.260050	0.1	0.796653
12.261717	0.1	0.802646
12.263383	0.1	0.808774
12.265050	0.1	0.813403
12.266717	0.1	0.816314
12.268383	0.1	0.818311
12.270050	0.1	0.819839
12.271717	0.1	0.820640
12.273383	0.1	0.820584
12.275050	0.1	0.820351
12.276717	0.1	0.821035
12.278383	0.1	0.823187
12.280050	0.1	0.826279
12.281717	0.1	0.829455
12.283383	0.1	0.832775
12.285050	0.1	0.836952
12.286717	0.1	0.842251
12.288383	0.1	0.848332
12.290050	0.1	0.853939
12.291717	0.1	0.856705
12.293383	0.1	0.855164
12.295050	0.1	0.851150
12.296717	0.1	0.848384
12.298383	0.1	0.848989
12.300050	0.1	0.852547
12.301717	0.1	0.857594
12.303383	0.1	0.862684
12.305050	0.1	0.866684
12.306717	0.1	0.869152
12.308383	0.1	0.870335
12.310050	0.1	0.870316
12.311717	0.1	0.868975
12.313383	0.1	0.867248
12.315050	0.1	0.867122
12.316717	0.1	0.870177
12.318383	0.1	0.875997
12.320050	0.1	0.881758
12.321717	0.1	0.884170
12.323383	0.1	0.882391
12.325050	0.1	0.878186
12.326717	0.1	0.873753
12.328383	0.1	0.871043
12.330050	0.1	0.871937
12.331717	0.1	0.877120
12.333383	0.1	0.885450
12.335050	0.1	0.894680
12.336717	0.1	0.902019
12.338383	0.1	0.905246
12.340050	0.1	0.904347
12.341717	0.1	0.901483
12.343383	0.1	0.899252
12.345050	0.1	0.899234
12.346717	0.1	0.901609
12.348383	0.1	0.905786
12.350050	0.1	0.911127
12.351717	0.1	0.916910
12.353383	0.1	0.922782
12.355050	0.1	0.929162
12.356717	0.1	0.935937
12.358383	0.1	0.941241
12.360050	0.1	0.942894
12.361717	0.1	0.940925
12.363383	0.1	0.937930
12.365050	0.1	0.937181
12.366717	0.1	0.940384
12.368383	0.1	0.946624
12.370050	0.1	0.953348
12.371717	0.1	0.958266
12.373383	0.1	0.960338
12.375050	0.1	0.959761
12.376717	0.1	0.957507
12.378383	0.1	0.954671
12.380050	0.1	0.952021
12.381717	0.1	0.950242
12.383383	0.1	0.949991
12.385050	0.1	0.951672
12.386717	0.1	0.955206
12.388383	0.1	0.959705
12.390050	0.1	0.963397
12.391717	0.1	0.964478
12.393383	0.1	0.962638
12.395050	0.1	0.959537
12.396717	0.1	0.957218
12.398383	0.1	0.956645
12.400050	0.1	0.957702
12.401717	0.1	0.959774
12.403383	0.1	0.962224
12.405050	0.1	0.964748
12.406717	0.1	0.967612
12.408383	0.1	0.971719
12.410050	0.1	0.977409
12.411717	0.1	0.983523
12.413383	0.1	0.988534
12.415050	0.1	0.991141
12.416717	0.1	0.990019
12.418383	0.1	0.985214
12.420050	0.1	0.979188
12.421717	0.1	0.974829
12.423383	0.1	0.972701
12.425050	0.1	0.970936
12.426717	0.1	0.967854
12.428383	0.1	0.963775
12.430050	0.1	0.959863
12.431717	0.1	0.956724
12.433383	0.1	0.954615
12.435050	0.1	0.953865
12.436717	0.1	0.954927
12.438383	0.1	0.957684
12.440050	0.1	0.960487
12.441717	0.1	0.961414
12.443383	0.1	0.960263
12.445050	0.1	0.957847
12.446717	0.1	0.954731
12.448383	0.1	0.951695
12.450050	0.1	0.949521
12.451717	0.1	0.948161
12.453383	0.1	0.947383
12.455050	0.1	0.947346
12.456717	0.1	0.947504
12.458383	0.1	0.946219
12.460050	0.1	0.942568
12.461717	0.1	0.937530
12.463383	0.1	0.932561
12.465050	0.1	0.928310
12.466717	0.1	0.924887
12.468383	0.1	0.922391
12.470050	0.1	0.921129
12.471717	0.1	0.921013
12.473383	0.1	0.921008
12.475050	0.1	0.920068
12.476717	0.1	0.918037
12.478383	0.1	0.914750
12.480050	0.1	0.909586
12.481717	0.1	0.902866
12.483383	0.1	0.896081
12.485050	0.1	0.890275
12.486717	0.1	0.885082
12.488383	0.1	0.879299
12.490050	0.1	0.872081
12.491717	0.1	0.863411
12.493383	0.1	0.853888
12.495050	0.1	0.844351
12.496717	0.1	0.836113
12.498383	0.1	0.831513
12.500050	0.1	0.832183
12.501717	0.1	0.836612
12.503383	0.1	0.841450
12.505050	0.1	0.844691
12.506717	0.1	0.845916
12.508383	0.1	0.845231
12.510050	0.1	0.843382
12.511717	0.1	0.841715
12.513383	0.1	0.840966
12.515050	0.1	0.840169
12.516717	0.1	0.837590
12.518383	0.1	0.832891
12.520050	0.1	0.827713
12.521717	0.1	0.823922
12.523383	0.1	0.822223
12.525050	0.1	0.821832
12.526717	0.1	0.820314
12.528383	0.1	0.815210
12.530050	0.1	0.806670
12.531717	0.1	0.797203
12.533383	0.1	0.789287
12.535050	0.1	0.783796
12.536717	0.1	0.780169
12.538383	0.1	0.777929
12.540050	0.1	0.777747
12.541717	0.1	0.780360
12.543383	0.1	0.784867
12.545050	0.1	0.788840
12.546717	0.1	0.789938
12.548383	0.1	0.787349
12.550050	0.1	0.781943
12.551717	0.1	0.774809
12.553383	0.1	0.766688
12.555050	0.1	0.758781
12.556717	0.1	0.752509
12.558383	0.1	0.748341
12.560050	0.1	0.745780
12.561717	0.1	0.743927
12.563383	0.1	0.742092
12.565050	0.1	0.740676
12.566717	0.1	0.740644
12.568383	0.1	0.741892
12.570050	0.1	0.743535
12.571717	0.1	0.745207
12.573383	0.1	0.746958
12.575050	0.1	0.748858
12.576717	0.1	0.750599
12.578383	0.1	0.751130
12.580050	0.1	0.749272
12.581717	0.1	0.744690
12.583383	0.1	0.737952
12.585050	0.1	0.730031
12.586717	0.1	0.721975
12.588383	0.1	0.715284
12.590050	0.1	0.712024
12.591717	0.1	0.713207
12.593383	0.1	0.717845
12.595050	0.1	0.724192
12.596717	0.1	0.730162
12.598383	0.1	0.733542
12.600050	0.1	0.733430
12.601717	0.1	0.730185
12.603383	0.1	0.724425
12.605050	0.1	0.718026
12.606717	0.1	0.714064
12.608383	0.1	0.713831
12.610050	0.1	0.715689
12.611717	0.1	0.717985
12.613383	0.1	0.720765
12.615050	0.1	0.723591
12.616717	0.1	0.724457
12.618383	0.1	0.722255
12.620050	0.1	0.717738
12.621717	0.1	0.712057
12.623383	0.1	0.706650
12.625050	0.1	0.703484
12.626717	0.1	0.703554
12.628383	0.1	0.705784
12.630050	0.1	0.708145
12.631717	0.1	0.709291
12.633383	0.1	0.709505
12.635050	0.1	0.710278
12.636717	0.1	0.712406
12.638383	0.1	0.715037
12.640050	0.1	0.717086
12.641717	0.1	0.718199
12.643383	0.1	0.718129
12.645050	0.1	0.716546
12.646717	0.1	0.714045
12.648383	0.1	0.712466
12.650050	0.1	0.712965
12.651717	0.1	0.714189
12.653383	0.1	0.713929
12.655050	0.1	0.711838
12.656717	0.1	0.708899
12.658383	0.1	0.705379
12.660050	0.1	0.701272
12.661717	0.1	0.697388
12.663383	0.1	0.694264
12.665050	0.1	0.691554
12.666717	0.1	0.689034
12.668383	0.1	0.686958
12.670050	0.1	0.685379
12.671717	0.1	0.683959
12.673383	0.1	0.682208
12.675050	0.1	0.680219
12.676717	0.1	0.679153
12.678383	0.1	0.679945
12.680050	0.1	0.681882
12.681717	0.1	0.683879
12.683383	0.1	0.685658
12.685050	0.1	0.686999
12.686717	0.1	0.687144
12.688383	0.1	0.685039
12.690050	0.1	0.680317
12.691717	0.1	0.674319
12.693383	0.1	0.668983
12.695050	0.1	0.664936
12.696717	0.1	0.661868
12.698383	0.1	0.659819
12.700050	0.1	0.659465
12.701717	0.1	0.661355
12.703383	0.1	0.664643
12.705050	0.1	0.667106
12.706717	0.1	0.667060
12.708383	0.1	0.664582
12.710050	0.1	0.660941
12.711717	0.1	0.657653
12.713383	0.1	0.655851
12.715050	0.1	0.655795
12.716717	0.1	0.657183
12.718383	0.1	0.659353
12.720050	0.1	0.660876
12.721717	0.1	0.660145
12.723383	0.1	0.656620
12.725050	0.1	0.650859
12.726717	0.1	0.643870
12.728383	0.1	0.636410
12.730050	0.1	0.628801
12.731717	0.1	0.622193
12.733383	0.1	0.618785
12.735050	0.1	0.619725
12.736717	0.1	0.623758
12.738383	0.1	0.627968
12.740050	0.1	0.629905
12.741717	0.1	0.629546
12.743383	0.1	0.628862
12.745050	0.1	0.629304
12.746717	0.1	0.630356
12.748383	0.1	0.630971
12.750050	0.1	0.630673
12.751717	0.1	0.628610
12.753383	0.1	0.624224
12.755050	0.1	0.618561
12.756717	0.1	0.613285
12.758383	0.1	0.610086
12.760050	0.1	0.610198
12.761717	0.1	0.612396
12.763383	0.1	0.613667
12.765050	0.1	0.612629
12.766717	0.1	0.610380
12.768383	0.1	0.608563
12.770050	0.1	0.608028
12.771717	0.1	0.608526
12.773383	0.1	0.609024
12.775050	0.1	0.608345
12.776717	0.1	0.605569
12.778383	0.1	0.600643
12.780050	0.1	0.594868
12.781717	0.1	0.590105
12.783383	0.1	0.587353
12.785050	0.1	0.586361
12.786717	0.1	0.586300
12.788383	0.1	0.586631
12.790050	0.1	0.587101
12.791717	0.1	0.587795
12.793383	0.1	0.589606
12.795050	0.1	0.593397
12.796717	0.1	0.598198
12.798383	0.1	0.601513
12.800050	0.1	0.601588
12.801717	0.1	0.598459
12.803383	0.1	0.593802
12.805050	0.1	0.590468
12.806717	0.1	0.590375
12.808383	0.1	0.592498
12.810050	0.1	0.594393
12.811717	0.1	0.594645
12.813383	0.1	0.592880
12.815050	0.1	0.589616
12.816717	0.1	0.585960
12.818383	0.1	0.582477
12.820050	0.1	0.579851
12.821717	0.1	0.579660
12.823383	0.1	0.582561
12.825050	0.1	0.586798
12.826717	0.1	0.589406
12.828383	0.1	0.588628
12.830050	0.1	0.584982
12.831717	0.1	0.580200
12.833383	0.1	0.575599
12.835050	0.1	0.571855
12.836717	0.1	0.569504
12.838383	0.1	0.568838
12.840050	0.1	0.569671
12.841717	0.1	0.570710
12.843383	0.1	0.570444
12.845050	0.1	0.569620
12.846717	0.1	0.570058
12.848383	0.1	0.571404
12.850050	0.1	0.572326
12.851717	0.1	0.573178
12.853383	0.1	0.575245
12.855050	0.1	0.578859
12.856717	0.1	0.582975
12.858383	0.1	0.586058
12.860050	0.1	0.587385
12.861717	0.1	0.587073
12.863383	0.1	0.585383
12.865050	0.1	0.582850
12.866717	0.1	0.580056
12.868383	0.1	0.576656
12.870050	0.1	0.572042
12.871717	0.1	0.567143
12.873383	0.1	0.564083
12.875050	0.1	0.563832
12.876717	0.1	0.565853
12.878383	0.1	0.569611
12.880050	0.1	0.574738
12.881717	0.1	0.580512
12.883383	0.1	0.585876
12.885050	0.1	0.589290
12.886717	0.1	0.589392
12.888383	0.1	0.586580
12.890050	0.1	0.582887
12.891717	0.1	0.580321
12.893383	0.1	0.579460
12.895050	0.1	0.579213
12.896717	0.1	0.578775
12.898383	0.1	0.579860
12.900050	0.1	0.584750
12.901717	0.1	0.592968
12.903383	0.1	0.601364
12.905050	0.1	0.606454
12.906717	0.1	0.606789
12.908383	0.1	0.603888
12.910050	0.1	0.600158
12.911717	0.1	0.596619
12.913383	0.1	0.593890
12.915050	0.1	0.593592
12.916717	0.1	0.596857
12.918383	0.1	0.602594
12.920050	0.1	0.608792
12.921717	0.1	0.614440
12.923383	0.1	0.618715
12.925050	0.1	0.620168
12.926717	0.1	0.618417
12.928383	0.1	0.615199
12.930050	0.1	0.612927
12.931717	0.1	0.612652
12.933383	0.1	0.613355
12.935050	0.1	0.613187
12.936717	0.1	0.611870
12.938383	0.1	0.610827
12.940050	0.1	0.610687
12.941717	0.1	0.610487
12.943383	0.1	0.608745
12.945050	0.1	0.604661
12.946717	0.1	0.599422
12.948383	0.1	0.595883
12.950050	0.1	0.596074
12.951717	0.1	0.599641
12.953383	0.1	0.604764
12.955050	0.1	0.609411
12.956717	0.1	0.611972
12.958383	0.1	0.611800
12.960050	0.1	0.608875
12.961717	0.1	0.603474
12.963383	0.1	0.596908
12.965050	0.1	0.591660
12.966717	0.1	0.589998
12.968383	0.1	0.592470
12.970050	0.1	0.597620
12.971717	0.1	0.603306
12.973383	0.1	0.607953
12.975050	0.1	0.610086
12.976717	0.1	0.608452
12.978383	0.1	0.604209
12.980050	0.1	0.600959
12.981717	0.1	0.600843
12.983383	0.1	0.602235
12.985050	0.1	0.601783
12.986717	0.1	0.597732
12.988383	0.1	0.591413
12.990050	0.1	0.586202
12.991717	0.1	0.584754
12.993383	0.1	0.587339
12.995050	0.1	0.592154
12.996717	0.1	0.596531
12.998383	0.1	0.599003
13.000050	0.1	0.599883
13.001717	0.1	0.599334
13.003383	0.1	0.596582
13.005050	0.1	0.591371
13.006717	0.1	0.585169
13.008383	0.1	0.581108
13.010050	0.1	0.581988
13.011717	0.1	0.587059
13.013383	0.1	0.592209
13.015050	0.1	0.594105
13.016717	0.1	0.592591
13.018383	0.1	0.589155
13.020050	0.1	0.585164
13.021717	0.1	0.581509
13.023383	0.1	0.578538
13.025050	0.1	0.576880
13.026717	0.1	0.577723
13.028383	0.1	0.580829
13.030050	0.1	0.583967
13.031717	0.1	0.585061
13.033383	0.1	0.583595
13.035050	0.1	0.580922
13.036717	0.1	0.579678
13.038383	0.1	0.581713
13.040050	0.1	0.586431
13.041717	0.1	0.591171
13.043383	0.1	0.593187
13.045050	0.1	0.591897
13.046717	0.1	0.588661
13.048383	0.1	0.585117
13.050050	0.1	0.582905
13.051717	0.1	0.583567
13.053383	0.1	0.587380
13.055050	0.1	0.592419
13.056717	0.1	0.595814
13.058383	0.1	0.596531
13.060050	0.1	0.595506
13.061717	0.1	0.593401
13.063383	0.1	0.590468
13.065050	0.1	0.587800
13.066717	0.1	0.586994
13.068383	0.1	0.588982
13.070050	0.1	0.593881
13.071717	0.1	0.600708
13.073383	0.1	0.607232
13.075050	0.1	0.611604
13.076717	0.1	0.614310
13.078383	0.1	0.617071
13.080050	0.1	0.620410
13.081717	0.1	0.623912
13.083383	0.1	0.627534
13.085050	0.1	0.630650
13.086717	0.1	0.631232
13.088383	0.1	0.627749
13.090050	0.1	0.621234
13.091717	0.1	0.615292
13.093383	0.1	0.613481
13.095050	0.1	0.616559
13.096717	0.1	0.622771
13.098383	0.1	0.630235
13.100050	0.1	0.637793
13.101717	0.1	0.643996
13.103383	0.1	0.646836
13.105050	0.1	0.645486
13.106717	0.1	0.642138
13.108383	0.1	0.641155
13.110050	0.1	0.645588
13.111717	0.1	0.654040
13.113383	0.1	0.661868
13.115050	0.1	0.665523
13.116717	0.1	0.664839
13.118383	0.1	0.661565
13.120050	0.1	0.657463
13.121717	0.1	0.653807
13.123383	0.1	0.651320
13.125050	0.1	0.650538
13.126717	0.1	0.652131
13.128383	0.1	0.655493
13.130050	0.1	0.658096
13.131717	0.1	0.657793
13.133383	0.1	0.654841
13.135050	0.1	0.651474
13.136717	0.1	0.650114
13.138383	0.1	0.651614
13.140050	0.1	0.654990
13.141717	0.1	0.658967
13.143383	0.1	0.662650
13.145050	0.1	0.665281
13.146717	0.1	0.666538
13.148383	0.1	0.666454
13.150050	0.1	0.665374
13.151717	0.1	0.664620
13.153383	0.1	0.665640
13.155050	0.1	0.668010
13.156717	0.1	0.669905
13.158383	0.1	0.670464
13.160050	0.1	0.670394
13.161717	0.1	0.670822
13.163383	0.1	0.672066
13.165050	0.1	0.673207
13.166717	0.1	0.673505
13.168383	0.1	0.674268
13.170050	0.1	0.677984
13.171717	0.1	0.685533
13.173383	0.1	0.695041
13.175050	0.1	0.703153
13.176717	0.1	0.707498
13.178383	0.1	0.708196
13.180050	0.1	0.706823
13.181717	0.1	0.704317
13.183383	0.1	0.700736
13.185050	0.1	0.696578
13.186717	0.1	0.693188
13.188383	0.1	0.691558
13.190050	0.1	0.691535
13.191717	0.1	0.692159
13.193383	0.1	0.692648
13.195050	0.1	0.693677
13.196717	0.1	0.696918
13.198383	0.1	0.702771
13.200050	0.1	0.709691
13.201717	0.1	0.715624
13.203383	0.1	0.719097
13.205050	0.1	0.719670
13.206717	0.1	0.717989
13.208383	0.1	0.715014
13.210050	0.1	0.710995
13.211717	0.1	0.705710
13.213383	0.1	0.699712
13.215050	0.1	0.694883
13.216717	0.1	0.693053
13.218383	0.1	0.694143
13.220050	0.1	0.696252
13.221717	0.1	0.697174
13.223383	0.1	0.695568
13.225050	0.1	0.691866
13.226717	0.1	0.688243
13.228383	0.1	0.686673
13.230050	0.1	0.687107
13.231717	0.1	0.688471
13.233383	0.1	0.691251
13.235050	0.1	0.696690
13.236717	0.1	0.703302
13.238383	0.1	0.707596
13.240050	0.1	0.708122
13.241717	0.1	0.706078
13.243383	0.1	0.703507
13.245050	0.1	0.702497
13.246717	0.1	0.703936
13.248383	0.1	0.706459
13.250050	0.1	0.707954
13.251717	0.1	0.707628
13.253383	0.1	0.706203
13.255050	0.1	0.705048
13.256717	0.1	0.705202
13.258383	0.1	0.706934
13.260050	0.1	0.709957
13.261717	0.1	0.714166
13.263383	0.1	0.719675
13.265050	0.1	0.725733
13.266717	0.1	0.730371
13.268383	0.1	0.732359
13.270050	0.1	0.733016
13.271717	0.1	0.734655
13.273383	0.1	0.738287
13.275050	0.1	0.743740
13.276717	0.1	0.750176
13.278383	0.1	0.755778
13.280050	0.1	0.758744
13.281717	0.1	0.758776
13.283383	0.1	0.757319
13.285050	0.1	0.756909
13.286717	0.1	0.760183
13.288383	0.1	0.768625
13.290050	0.1	0.781980
13.291717	0.1	0.799079
13.293383	0.1	0.818558
13.295050	0.1	0.838339
13.296717	0.1	0.855927
13.298383	0.1	0.869897
13.300050	0.1	0.880058
13.301717	0.1	0.887085
13.303383	0.1	0.893362
13.305050	0.1	0.902317
13.306717	0.1	0.915411
13.308383	0.1	0.931122
13.310050	0.1	0.947420
13.311717	0.1	0.963383
13.313383	0.1	0.979127
13.315050	0.1	0.995686
13.316717	0.1	1.013805
13.318383	0.1	1.032585
13.320050	0.1	1.050853
13.321717	0.1	1.069214
13.323383	0.1	1.088991
13.325050	0.1	1.110141
13.326717	0.1	1.131459
13.328383	0.1	1.152097
13.330050	0.1	1.172153
13.331717	0.1	1.192507
13.333383	0.1	1.214305
13.335050	0.1	1.238529
13.336717	0.1	1.265449
13.338383	0.1	1.294045
13.340050	0.1	1.322557
13.341717	0.1	1.350138
13.343383	0.1	1.377594
13.345050	0.1	1.406446
13.346717	0.1	1.438055
13.348383	0.1	1.473324
13.350050	0.1	1.511923
13.351717	0.1	1.552068
13.353383	0.1	1.591747
13.355050	0.1	1.629665
13.356717	0.1	1.665470
13.358383	0.1	1.700353
13.360050	0.1	1.736963
13.361717	0.1	1.777452
13.363383	0.1	1.821420
13.365050	0.1	1.866762
13.366717	0.1	1.912280
13.368383	0.1	1.957770
13.370050	0.1	2.002814
13.371717	0.1	2.047480
13.373383	0.1	2.092919
13.375050	0.1	2.140398
13.376717	0.1	2.190364
13.378383	0.1	2.242401
13.380050	0.1	2.296218
13.381717	0.1	2.353131
13.383383	0.1	2.415371
13.385050	0.1	2.482897
13.386717	0.1	2.552690
13.388383	0.1	2.622027
13.390050	0.1	2.690069
13.391717	0.1	2.756370
13.393383	0.1	2.820957
13.395050	0.1	2.885675
13.396717	0.1	2.952837
13.398383	0.1	3.023474
13.400050	0.1	3.097444
13.401717	0.1	3.173263
13.403383	0.1	3.247783
13.405050	0.1	3.318768
13.406717	0.1	3.387532
13.408383	0.1	3.457582
13.410050	0.1	3.531515
13.411717	0.1	3.609532
13.413383	0.1	3.689514
13.415050	0.1	3.768625
13.416717	0.1	3.844793
13.418383	0.1	3.917152
13.420050	0.1	3.986559
13.421717	0.1	4.055281
13.423383	0.1	4.125210
13.425050	0.1	4.197005
13.426717	0.1	4.270263
13.428383	0.1	4.343335
13.430050	0.1	4.413710
13.431717	0.1	4.478926
13.433383	0.1	4.537166
13.435050	0.1	4.588426
13.436717	0.1	4.635858
13.438383	0.1	4.683854
13.440050	0.1	4.734411
13.441717	0.1	4.786490
13.443383	0.1	4.838207
13.445050	0.1	4.888140
13.446717	0.1	4.935358
13.448383	0.1	4.979689
13.450050	0.1	5.021193
13.451717	0.1	5.059056
13.453383	0.1	5.092439
13.455050	0.1	5.122013
13.456717	0.1	5.149618
13.458383	0.1	5.177227
13.460050	0.1	5.206196
13.461717	0.1	5.235872
13.463383	0.1	5.263006
13.465050	0.1	5.283896
13.466717	0.1	5.297218
13.468383	0.1	5.304767
13.470050	0.1	5.310304
13.471717	0.1	5.317531
13.473383	0.1	5.328371
13.475050	0.1	5.342150
13.476717	0.1	5.356153
13.478383	0.1	5.367436
13.480050	0.1	5.373969
13.481717	0.1	5.375086
13.483383	0.1	5.371859
13.485050	0.1	5.366085
13.486717	0.1	5.359026
13.488383	0.1	5.351729
13.490050	0.1	5.345284
13.491717	0.1	5.339719
13.493383	0.1	5.333493
13.495050	0.1	5.324343
13.496717	0.1	5.310550
13.498383	0.1	5.292213
13.500050	0.1	5.271542
13.501717	0.1	5.251244
13.503383	0.1	5.232734
13.505050	0.1	5.215597
13.506717	0.1	5.197781
13.508383	0.1	5.176985
13.510050	0.1	5.153148
13.511717	0.1	5.128351
13.513383	0.1	5.103778
13.515050	0.1	5.078479
13.516717	0.1	5.051140
13.518383	0.1	5.021892
13.520050	0.1	4.992322
13.521717	0.1	4.963260
13.523383	0.1	4.933286
13.525050	0.1	4.900587
13.526717	0.1	4.865075
13.528383	0.1	4.827930
13.530050	0.1	4.789936
13.531717	0.1	4.750406
13.533383	0.1	4.707770
13.535050	0.1	4.661642
13.536717	0.1	4.613511
13.538383	0.1	4.564947
13.540050	0.1	4.516547
13.541717	0.1	4.468351
13.543383	0.1	4.419074
13.545050	0.1	4.366352
13.546717	0.1	4.309132
13.548383	0.1	4.248475
13.550050	0.1	4.186225
13.551717	0.1	4.123705
13.553383	0.1	4.060837
13.555050	0.1	3.996301
13.556717	0.1	3.928631
13.558383	0.1	3.856909
13.560050	0.1	3.781416
13.561717	0.1	3.704396
13.563383	0.1	3.629257
13.565050	0.1	3.557759
13.566717	0.1	3.488027
13.568383	0.1	3.416366
13.570050	0.1	3.341436
13.571717	0.1	3.265333
13.573383	0.1	3.190599
13.575050	0.1	3.117914
13.576717	0.1	3.047045
13.578383	0.1	2.978039
13.580050	0.1	2.910835
13.581717	0.1	2.844692
13.583383	0.1	2.778764
13.585050	0.1	2.711895
13.586717	0.1	2.642320
13.588383	0.1	2.569398
13.590050	0.1	2.494734
13.591717	0.1	2.420265
13.593383	0.1	2.347003
13.595050	0.1	2.275887
13.596717	0.1	2.207919
13.598383	0.1	2.143099
13.600050	0.1	2.080705
13.601717	0.1	2.020937
13.603383	0.1	1.964672
13.605050	0.1	1.911162
13.606717	0.1	1.857374
13.608383	0.1	1.800302
13.610050	0.1	1.740186
13.611717	0.1	1.680772
13.613383	0.1	1.625372
13.615050	0.1	1.573851
13.616717	0.1	1.524659
13.618383	0.1	1.477399
13.620050	0.1	1.431932
13.621717	0.1	1.387782
13.623383	0.1	1.345663
13.625050	0.1	1.307218
13.626717	0.1	1.272964
13.628383	0.1	1.241905
13.630050	0.1	1.212377
13.631717	0.1	1.182477
13.633383	0.1	1.151487
13.635050	0.1	1.121014
13.636717	0.1	1.092954
13.638383	0.1	1.067123
13.640050	0.1	1.042141
13.641717	0.1	1.017349
13.643383	0.1	0.993055
13.645050	0.1	0.969605
13.646717	0.1	0.947420
13.648383	0.1	0.927360
13.650050	0.1	0.910074
13.651717	0.1	0.895490
13.653383	0.1	0.883206
13.655050	0.1	0.872477
13.656717	0.1	0.862111
13.658383	0.1	0.851089
13.660050	0.1	0.838665
13.661717	0.1	0.824197
13.663383	0.1	0.807922
13.665050	0.1	0.791708
13.666717	0.1	0.778041
13.668383	0.1	0.767964
13.670050	0.1	0.760797
13.671717	0.1	0.755801
13.673383	0.1	0.752890
13.675050	0.1	0.751410
13.676717	0.1	0.749524
13.678383	0.1	0.745687
13.680050	0.1	0.740015
13.681717	0.1	0.733500
13.683383	0.1	0.726152
13.685050	0.1	0.717407
13.686717	0.1	0.707512
13.688383	0.1	0.697058
13.690050	0.1	0.686296
13.691717	0.1	0.675991
13.693383	0.1	0.667488
13.695050	0.1	0.661216
13.696717	0.1	0.656559
13.698383	0.1	0.653481
13.700050	0.1	0.651935
13.701717	0.1	0.650510
13.703383	0.1	0.648387
13.705050	0.1	0.646850
13.706717	0.1	0.647269
13.708383	0.1	0.649760
13.710050	0.1	0.653313
13.711717	0.1	0.655721
13.713383	0.1	0.654394
13.715050	0.1	0.648052
13.716717	0.1	0.637691
13.718383	0.1	0.625802
13.720050	0.1	0.614724
13.721717	0.1	0.606179
13.723383	0.1	0.601741
13.725050	0.1	0.602170
13.726717	0.1	0.606379
13.728383	0.1	0.612107
13.730050	0.1	0.616899
13.731717	0.1	0.618361
13.733383	0.1	0.615334
13.735050	0.1	0.608969
13.736717	0.1	0.601644
13.738383	0.1	0.595078
13.740050	0.1	0.589835
13.741717	0.1	0.586496
13.743383	0.1	0.586058
13.745050	0.1	0.588358
13.746717	0.1	0.591041
13.748383	0.1	0.591171
13.750050	0.1	0.587883
13.751717	0.1	0.582803
13.753383	0.1	0.577765
13.755050	0.1	0.573224
13.756717	0.1	0.569313
13.758383	0.1	0.566598
13.760050	0.1	0.564978
13.761717	0.1	0.563436
13.763383	0.1	0.560982
13.765050	0.1	0.557285
13.766717	0.1	0.553443
13.768383	0.1	0.551473
13.770050	0.1	0.552540
13.771717	0.1	0.555846
13.773383	0.1	0.558449
13.775050	0.1	0.556945
13.776717	0.1	0.551278
13.778383	0.1	0.545415
13.780050	0.1	0.542640
13.781717	0.1	0.542291
13.783383	0.1	0.542114
13.785050	0.1	0.541429
13.786717	0.1	0.541438
13.788383	0.1	0.543520
13.790050	0.1	0.547864
13.791717	0.1	0.553364
13.793383	0.1	0.557718
13.795050	0.1	0.558593
13.796717	0.1	0.556246
13.798383	0.1	0.553308
13.800050	0.1	0.551390
13.801717	0.1	0.550211
13.803383	0.1	0.549736
13.805050	0.1	0.550142
13.806717	0.1	0.550165
13.808383	0.1	0.547785
13.810050	0.1	0.542356
13.811717	0.1	0.535282
13.813383	0.1	0.528931
13.815050	0.1	0.524744
13.816717	0.1	0.522677
13.818383	0.1	0.522239
13.820050	0.1	0.523231
13.821717	0.1	0.525429
13.823383	0.1	0.527673
13.825050	0.1	0.528055
13.826717	0.1	0.525797
13.828383	0.1	0.522239
13.830050	0.1	0.519645
13.831717	0.1	0.519366
13.833383	0.1	0.521219
13.835050	0.1	0.524181
13.836717	0.1	0.526747
13.838383	0.1	0.526858
13.840050	0.1	0.523096
13.841717	0.1	0.516623
13.843383	0.1	0.510900
13.845050	0.1	0.509168
13.846717	0.1	0.512674
13.848383	0.1	0.520614
13.850050	0.1	0.530570
13.851717	0.1	0.539301
13.853383	0.1	0.544391
13.855050	0.1	0.545997
13.856717	0.1	0.546193
13.858383	0.1	0.545941
13.860050	0.1	0.543869
13.861717	0.1	0.538947
13.863383	0.1	0.532903
13.865050	0.1	0.528218
13.866717	0.1	0.524991
13.868383	0.1	0.521573
13.870050	0.1	0.516926
13.871717	0.1	0.511394
13.873383	0.1	0.506551
13.875050	0.1	0.504139
13.876717	0.1	0.504218
13.878383	0.1	0.505508
13.880050	0.1	0.507440
13.881717	0.1	0.510514
13.883383	0.1	0.515180
13.885050	0.1	0.520791
13.886717	0.1	0.525727
13.888383	0.1	0.528768
13.890050	0.1	0.530249
13.891717	0.1	0.531734
13.893383	0.1	0.534281
13.895050	0.1	0.537266
13.896717	0.1	0.539711
13.898383	0.1	0.541885
13.900050	0.1	0.544353
13.901717	0.1	0.546882
13.903383	0.1	0.548740
13.905050	0.1	0.548968
13.906717	0.1	0.546812
13.908383	0.1	0.542258
13.910050	0.1	0.536302
13.911717	0.1	0.530807
13.913383	0.1	0.527739
13.915050	0.1	0.527916
13.916717	0.1	0.530477
13.918383	0.1	0.533708
13.920050	0.1	0.536307
13.921717	0.1	0.538030
13.923383	0.1	0.539380
13.925050	0.1	0.540190
13.926717	0.1	0.539301
13.928383	0.1	0.536605
13.930050	0.1	0.533820
13.931717	0.1	0.532703
13.933383	0.1	0.533871
13.935050	0.1	0.537704
13.936717	0.1	0.544279
13.938383	0.1	0.551762
13.940050	0.1	0.557238
13.941717	0.1	0.559879
13.943383	0.1	0.561299
13.945050	0.1	0.562337
13.946717	0.1	0.561620
13.948383	0.1	0.557969
13.950050	0.1	0.552516
13.951717	0.1	0.547441
13.953383	0.1	0.543376
13.955050	0.1	0.539389
13.956717	0.1	0.535501
13.958383	0.1	0.533494
13.960050	0.1	0.535664
13.961717	0.1	0.543292
13.963383	0.1	0.555208
13.965050	0.1	0.567627
13.966717	0.1	0.576586
13.968383	0.1	0.580708
13.970050	0.1	0.581057
13.971717	0.1	0.578775
13.973383	0.1	0.574314
13.975050	0.1	0.568735
13.976717	0.1	0.563567
13.978383	0.1	0.559543
13.980050	0.1	0.556977
13.981717	0.1	0.556530
13.983383	0.1	0.558305
13.985050	0.1	0.560917
13.986717	0.1	0.562873
13.988383	0.1	0.564815
13.990050	0.1	0.568787
13.991717	0.1	0.575301
13.993383	0.1	0.582282
13.995050	0.1	0.586901
13.996717	0.1	0.588032
13.998383	0.1	0.586403
14.000050	0.1	0.583185
14.001717	0.1	0.579809
14.003383	0.1	0.577946
14.005050	0.1	0.578440
14.006717	0.1	0.580149
14.008383	0.1	0.580782
14.010050	0.1	0.579692
14.011717	0.1	0.578584
14.013383	0.1	0.578929
14.015050	0.1	0.580573
14.016717	0.1	0.582729
14.018383	0.1	0.585113
14.020050	0.1	0.587720
14.021717	0.1	0.590254
14.023383	0.1	0.592852
14.025050	0.1	0.596452
14.026717	0.1	0.601322
14.028383	0.1	0.606347
14.030050	0.1	0.610473
14.031717	0.1	0.613816
14.033383	0.1	0.616829
14.035050	0.1	0.619288
14.036717	0.1	0.621132
14.038383	0.1	0.623753
14.040050	0.1	0.628801
14.041717	0.1	0.635874
14.043383	0.1	0.643143
14.045050	0.1	0.649071
14.046717	0.1	0.652652
14.048383	0.1	0.653318
14.050050	0.1	0.651567
14.051717	0.1	0.649495
14.053383	0.1	0.650086
14.055050	0.1	0.655232
14.056717	0.1	0.664252
14.058383	0.1	0.674697
14.060050	0.1	0.684350
14.061717	0.1	0.691819
14.063383	0.1	0.695889
14.065050	0.1	0.696098
14.066717	0.1	0.694403
14.068383	0.1	0.694287
14.070050	0.1	0.697714
14.071717	0.1	0.704043
14.073383	0.1	0.711209
14.075050	0.1	0.716997
14.076717	0.1	0.720466
14.078383	0.1	0.722478
14.080050	0.1	0.724420
14.081717	0.1	0.726837
14.083383	0.1	0.729505
14.085050	0.1	0.732136
14.086717	0.1	0.734665
14.088383	0.1	0.737039
14.090050	0.1	0.739032
14.091717	0.1	0.740481
14.093383	0.1	0.741831
14.095050	0.1	0.744499
14.096717	0.1	0.750259
14.098383	0.1	0.759298
14.100050	0.1	0.768886
14.101717	0.1	0.775498
14.103383	0.1	0.778693
14.105050	0.1	0.781151
14.106717	0.1	0.784770
14.108383	0.1	0.788504
14.110050	0.1	0.790474
14.111717	0.1	0.790278
14.113383	0.1	0.788709
14.115050	0.1	0.786874
14.116717	0.1	0.785654
14.118383	0.1	0.784998
14.120050	0.1	0.784071
14.121717	0.1	0.782195
14.123383	0.1	0.780206
14.125050	0.1	0.780188
14.126717	0.1	0.782767
14.128383	0.1	0.786190
14.130050	0.1	0.788630
14.131717	0.1	0.790269
14.133383	0.1	0.793179
14.135050	0.1	0.799182
14.136717	0.1	0.808076
14.138383	0.1	0.818172
14.140050	0.1	0.827028
14.141717	0.1	0.831601
14.143383	0.1	0.830241
14.145050	0.1	0.824537
14.146717	0.1	0.817534
14.148383	0.1	0.810730
14.150050	0.1	0.803499
14.151717	0.1	0.795140
14.153383	0.1	0.786851
14.155050	0.1	0.781156
14.156717	0.1	0.779969
14.158383	0.1	0.783461
14.160050	0.1	0.790446
14.161717	0.1	0.799205
14.163383	0.1	0.807755
14.165050	0.1	0.813636
14.166717	0.1	0.814549
14.168383	0.1	0.809832
14.170050	0.1	0.801152
14.171717	0.1	0.791629
14.173383	0.1	0.784136
14.175050	0.1	0.780146
14.176717	0.1	0.779885
14.178383	0.1	0.783098
14.180050	0.1	0.788379
14.181717	0.1	0.792765
14.183383	0.1	0.793496
14.185050	0.1	0.790390
14.186717	0.1	0.785892
14.188383	0.1	0.782055
14.190050	0.1	0.778176
14.191717	0.1	0.772895
14.193383	0.1	0.767238
14.195050	0.1	0.763456
14.196717	0.1	0.761952
14.198383	0.1	0.761026
14.200050	0.1	0.758953
14.201717	0.1	0.755237
14.203383	0.1	0.750008
14.205050	0.1	0.743284
14.206717	0.1	0.735708
14.208383	0.1	0.728914
14.210050	0.1	0.723749
14.211717	0.1	0.719493
14.213383	0.1	0.715605
14.215050	0.1	0.712415
14.216717	0.1	0.709873
14.218383	0.1	0.706883
14.220050	0.1	0.702441
14.221717	0.1	0.697300
14.223383	0.1	0.693654
14.225050	0.1	0.692466
14.226717	0.1	0.692173
14.228383	0.1	0.690762
14.230050	0.1	0.687665
14.231717	0.1	0.683190
14.233383	0.1	0.678021
14.235050	0.1	0.673262
14.236717	0.1	0.669244
14.238383	0.1	0.665160
14.240050	0.1	0.660359
14.241717	0.1	0.654785
14.243383	0.1	0.648783
14.245050	0.1	0.642962
14.246717	0.1	0.637993
14.248383	0.1	0.634911
14.250050	0.1	0.634915
14.251717	0.1	0.637751
14.253383	0.1	0.641462
14.255050	0.1	0.644345
14.256717	0.1	0.645765
14.258383	0.1	0.645174
14.260050	0.1	0.642003
14.261717	0.1	0.636396
14.263383	0.1	0.629546
14.265050	0.1	0.623004
14.266717	0.1	0.617751
14.268383	0.1	0.614165
14.270050	0.1	0.611935
14.271717	0.1	0.609704
14.273383	0.1	0.606193
14.275050	0.1	0.601956
14.276717	0.1	0.598882
14.278383	0.1	0.597830
14.280050	0.1	0.597429
14.281717	0.1	0.595963
14.283383	0.1	0.594235
14.285050	0.1	0.594584
14.286717	0.1	0.596959
14.288383	0.1	0.598342
14.290050	0.1	0.596731
14.291717	0.1	0.593695
14.293383	0.1	0.592195
14.295050	0.1	0.593490
14.296717	0.1	0.597127
14.298383	0.1	0.602040
14.300050	0.1	0.606175
14.301717	0.1	0.606687
14.303383	0.1	0.602165
14.305050	0.1	0.594337
14.306717	0.1	0.586980
14.308383	0.1	0.583325
14.310050	0.1	0.583981
14.311717	0.1	0.586864
14.313383	0.1	0.589360
14.315050	0.1	0.590705
14.316717	0.1	0.591651
14.318383	0.1	0.592154
14.320050	0.1	0.590896
14.321717	0.1	0.586808
14.323383	0.1	0.580149
14.325050	0.1	0.572959
14.326717	0.1	0.568149
14.328383	0.1	0.567148
14.330050	0.1	0.569029
14.331717	0.1	0.571879
14.333383	0.1	0.574398
14.335050	0.1	0.576274
14.336717	0.1	0.577387
14.338383	0.1	0.577657
14.340050	0.1	0.577732
14.341717	0.1	0.578556
14.343383	0.1	0.580000
14.345050	0.1	0.580559
14.346717	0.1	0.578468
14.348383	0.1	0.573304
14.350050	0.1	0.566617
14.351717	0.1	0.561015
14.353383	0.1	0.558323
14.355050	0.1	0.558733
14.356717	0.1	0.561462
14.358383	0.1	0.565448
14.360050	0.1	0.569625
14.361717	0.1	0.573960
14.363383	0.1	0.579902
14.365050	0.1	0.588079
14.366717	0.1	0.596228
14.368383	0.1	0.600698
14.370050	0.1	0.599776
14.371717	0.1	0.595190
14.373383	0.1	0.590254
14.375050	0.1	0.586887
14.376717	0.1	0.585299
14.378383	0.1	0.585481
14.380050	0.1	0.587530
14.381717	0.1	0.590859
14.383383	0.1	0.594314
14.385050	0.1	0.597374
14.386717	0.1	0.600372
14.388383	0.1	0.603767
14.390050	0.1	0.607851
14.391717	0.1	0.611874
14.393383	0.1	0.613700
14.395050	0.1	0.611991
14.396717	0.1	0.607790
14.398383	0.1	0.603218
14.400050	0.1	0.599828
14.401717	0.1	0.598035
14.403383	0.1	0.597946
14.405050	0.1	0.600573
14.406717	0.1	0.606887
14.408383	0.1	0.616126
14.410050	0.1	0.626058
14.411717	0.1	0.634566
14.413383	0.1	0.640526
14.415050	0.1	0.643763
14.416717	0.1	0.645136
14.418383	0.1	0.646138
14.420050	0.1	0.648079
14.421717	0.1	0.651511
14.423383	0.1	0.655651
14.425050	0.1	0.658589
14.426717	0.1	0.658818
14.428383	0.1	0.656685
14.430050	0.1	0.654249
14.431717	0.1	0.653225
14.433383	0.1	0.653341
14.435050	0.1	0.653672
14.436717	0.1	0.655004
14.438383	0.1	0.659232
14.440050	0.1	0.666962
14.441717	0.1	0.676480
14.443383	0.1	0.684815
14.445050	0.1	0.690259
14.446717	0.1	0.693472
14.448383	0.1	0.696466
14.450050	0.1	0.701169
14.451717	0.1	0.707777
14.453383	0.1	0.714371
14.455050	0.1	0.719596
14.456717	0.1	0.724588
14.458383	0.1	0.730599
14.460050	0.1	0.736821
14.461717	0.1	0.742185
14.463383	0.1	0.747023
14.465050	0.1	0.752481
14.466717	0.1	0.759820
14.468383	0.1	0.768802
14.470050	0.1	0.776602
14.471717	0.1	0.780844
14.473383	0.1	0.783205
14.475050	0.1	0.787620
14.476717	0.1	0.795629
14.478383	0.1	0.805776
14.480050	0.1	0.816397
14.481717	0.1	0.826865
14.483383	0.1	0.837334
14.485050	0.1	0.849254
14.486717	0.1	0.864230
14.488383	0.1	0.881604
14.490050	0.1	0.899369
14.491717	0.1	0.916286
14.493383	0.1	0.931513
14.495050	0.1	0.943989
14.496717	0.1	0.953134
14.498383	0.1	0.959560
14.500050	0.1	0.965223
14.501717	0.1	0.972529
14.503383	0.1	0.982564
14.505050	0.1	0.994550
14.506717	0.1	1.007402
14.508383	0.1	1.020995
14.510050	0.1	1.035673
14.511717	0.1	1.051249
14.513383	0.1	1.067421
14.515050	0.1	1.084763
14.516717	0.1	1.103864
14.518383	0.1	1.124116
14.520050	0.1	1.144800
14.521717	0.1	1.166146
14.523383	0.1	1.188368
14.525050	0.1	1.211232
14.526717	0.1	1.234831
14.528383	0.1	1.259535
14.530050	0.1	1.285155
14.531717	0.1	1.311102
14.533383	0.1	1.337416
14.535050	0.1	1.365044
14.536717	0.1	1.394469
14.538383	0.1	1.424938
14.540050	0.1	1.455280
14.541717	0.1	1.484868
14.543383	0.1	1.514391
14.545050	0.1	1.545665
14.546717	0.1	1.579924
14.548383	0.1	1.617162
14.550050	0.1	1.656655
14.551717	0.1	1.696725
14.553383	0.1	1.735440
14.555050	0.1	1.772265
14.556717	0.1	1.808391
14.558383	0.1	1.845621
14.560050	0.1	1.885043
14.561717	0.1	1.926185
14.563383	0.1	1.967945
14.565050	0.1	2.009938
14.566717	0.1	2.051918
14.568383	0.1	2.093599
14.570050	0.1	2.135676
14.571717	0.1	2.179206
14.573383	0.1	2.224329
14.575050	0.1	2.270536
14.576717	0.1	2.317317
14.578383	0.1	2.364367
14.580050	0.1	2.411781
14.581717	0.1	2.460438
14.583383	0.1	2.511260
14.585050	0.1	2.563465
14.586717	0.1	2.615298
14.588383	0.1	2.666474
14.590050	0.1	2.718046
14.591717	0.1	2.770629
14.593383	0.1	2.823761
14.595050	0.1	2.876041
14.596717	0.1	2.926011
14.598383	0.1	2.973164
14.600050	0.1	3.017886
14.601717	0.1	3.060442
14.603383	0.1	3.100787
14.605050	0.1	3.140038
14.606717	0.1	3.180313
14.608383	0.1	3.221873
14.610050	0.1	3.262474
14.611717	0.1	3.300197
14.613383	0.1	3.335085
14.615050	0.1	3.368547
14.616717	0.1	3.402554
14.618383	0.1	3.438112
14.620050	0.1	3.474397
14.621717	0.1	3.510411
14.623383	0.1	3.546234
14.625050	0.1	3.581834
14.626717	0.1	3.616367
14.628383	0.1	3.648964
14.630050	0.1	3.678193
14.631717	0.1	3.701281
14.633383	0.1	3.716554
14.635050	0.1	3.726417
14.636717	0.1	3.735609
14.638383	0.1	3.747502
14.640050	0.1	3.762674
14.641717	0.1	3.778921
14.643383	0.1	3.792560
14.645050	0.1	3.801775
14.646717	0.1	3.808043
14.648383	0.1	3.813868
14.650050	0.1	3.820616
14.651717	0.1	3.828434
14.653383	0.1	3.835866
14.655050	0.1	3.839731
14.656717	0.1	3.838022
14.658383	0.1	3.832392
14.660050	0.1	3.825771
14.661717	0.1	3.818977
14.663383	0.1	3.810800
14.665050	0.1	3.799661
14.666717	0.1	3.784266
14.668383	0.1	3.764196
14.670050	0.1	3.740741
14.671717	0.1	3.716140
14.673383	0.1	3.691600
14.675050	0.1	3.666906
14.676717	0.1	3.641695
14.678383	0.1	3.616014
14.680050	0.1	3.590332
14.681717	0.1	3.565494
14.683383	0.1	3.541578
14.685050	0.1	3.517331
14.686717	0.1	3.491365
14.688383	0.1	3.462937
14.690050	0.1	3.431696
14.691717	0.1	3.397749
14.693383	0.1	3.361991
14.695050	0.1	3.325832
14.696717	0.1	3.290460
14.698383	0.1	3.256272
14.700050	0.1	3.223103
14.701717	0.1	3.190739
14.703383	0.1	3.158497
14.705050	0.1	3.124787
14.706717	0.1	3.087851
14.708383	0.1	3.047464
14.710050	0.1	3.005322
14.711717	0.1	2.963683
14.713383	0.1	2.924353
14.715050	0.1	2.887910
14.716717	0.1	2.852809
14.718383	0.1	2.816534
14.720050	0.1	2.778065
14.721717	0.1	2.738396
14.723383	0.1	2.699583
14.725050	0.1	2.663909
14.726717	0.1	2.632109
14.728383	0.1	2.602157
14.730050	0.1	2.571684
14.731717	0.1	2.541109
14.733383	0.1	2.512787
14.735050	0.1	2.487670
14.736717	0.1	2.464051
14.738383	0.1	2.439562
14.740050	0.1	2.413280
14.741717	0.1	2.385448
14.743383	0.1	2.356498
14.745050	0.1	2.327426
14.746717	0.1	2.299813
14.748383	0.1	2.274197
14.750050	0.1	2.249605
14.751717	0.1	2.225223
14.753383	0.1	2.201493
14.755050	0.1	2.179421
14.756717	0.1	2.159537
14.758383	0.1	2.141348
14.760050	0.1	2.123900
14.761717	0.1	2.106773
14.763383	0.1	2.090721
14.765050	0.1	2.076481
14.766717	0.1	2.063569
14.768383	0.1	2.051299
14.770050	0.1	2.039112
14.771717	0.1	2.025352
14.773383	0.1	2.008541
14.775050	0.1	1.989999
14.776717	0.1	1.972676
14.778383	0.1	1.957789
14.780050	0.1	1.944755
14.781717	0.1	1.932909
14.783383	0.1	1.921402
14.785050	0.1	1.909547
14.786717	0.1	1.897630
14.788383	0.1	1.886054
14.790050	0.1	1.874748
14.791717	0.1	1.863916
14.793383	0.1	1.853895
14.795050	0.1	1.844703
14.796717	0.1	1.836410
14.798383	0.1	1.829374
14.800050	0.1	1.823497
14.801717	0.1	1.817546
14.803383	0.1	1.810086
14.805050	0.1	1.800782
14.806717	0.1	1.790095
14.808383	0.1	1.778575
14.810050	0.1	1.767157
14.811717	0.1	1.757215
14.813383	0.1	1.749150
14.815050	0.1	1.741182
14.816717	0.1	1.730863
14.818383	0.1	1.717866
14.820050	0.1	1.703794
14.821717	0.1	1.689703
14.823383	0.1	1.675594
14.825050	0.1	1.661526
14.826717	0.1	1.647640
14.828383	0.1	1.634150
14.830050	0.1	1.621954
14.831717	0.1	1.611505
14.833383	0.1	1.601898
14.835050	0.1	1.592278
14.836717	0.1	1.582480
14.838383	0.1	1.571733
14.840050	0.1	1.559160
14.841717	0.1	1.545926
14.843383	0.1	1.534186
14.845050	0.1	1.523877
14.846717	0.1	1.513097
14.848383	0.1	1.501120
14.850050	0.1	1.489050
14.851717	0.1	1.478228
14.853383	0.1	1.468714
14.855050	0.1	1.459243
14.856717	0.1	1.448565
14.858383	0.1	1.436486
14.860050	0.1	1.423624
14.861717	0.1	1.410367
14.863383	0.1	1.396276
14.865050	0.1	1.381384
14.866717	0.1	1.367531
14.868383	0.1	1.356653
14.870050	0.1	1.348504
14.871717	0.1	1.341738
14.873383	0.1	1.335456
14.875050	0.1	1.327991
14.876717	0.1	1.316895
14.878383	0.1	1.301961
14.880050	0.1	1.286240
14.881717	0.1	1.272899
14.883383	0.1	1.261951
14.885050	0.1	1.251125
14.886717	0.1	1.238999
14.888383	0.1	1.225406
14.890050	0.1	1.209895
14.891717	0.1	1.192112
14.893383	0.1	1.172847
14.895050	0.1	1.153830
14.896717	0.1	1.137038
14.898383	0.1	1.123669
14.900050	0.1	1.112884
14.901717	0.1	1.102458
14.903383	0.1	1.090500
14.905050	0.1	1.076180
14.906717	0.1	1.060306
14.908383	0.1	1.045680
14.910050	0.1	1.034895
14.911717	0.1	1.027002
14.913383	0.1	1.018769
14.915050	0.1	1.008916
14.916717	0.1	0.998555
14.918383	0.1	0.988934
14.920050	0.1	0.980692
14.921717	0.1	0.973791
14.923383	0.1	0.967574
14.925050	0.1	0.961488
14.926717	0.1	0.955029
14.928383	0.1	0.947434
14.930050	0.1	0.938629
14.931717	0.1	0.929767
14.933383	0.1	0.922219
14.935050	0.1	0.916761
14.936717	0.1	0.913981
14.938383	0.1	0.914140
14.940050	0.1	0.915653
14.941717	0.1	0.915276
14.943383	0.1	0.910810
14.945050	0.1	0.902605
14.946717	0.1	0.892789
14.948383	0.1	0.884347
14.950050	0.1	0.879485
14.951717	0.1	0.877730
14.953383	0.1	0.876854
14.955050	0.1	0.875616
14.956717	0.1	0.874344
14.958383	0.1	0.873553
14.960050	0.1	0.872947
14.961717	0.1	0.871872
14.963383	0.1	0.870400
14.965050	0.1	0.869208
14.966717	0.1	0.868486
14.968383	0.1	0.867816
14.970050	0.1	0.867299
14.971717	0.1	0.868239
14.973383	0.1	0.871657
14.975050	0.1	0.876589
14.976717	0.1	0.880971
14.978383	0.1	0.883602
14.980050	0.1	0.884589
14.981717	0.1	0.884212
14.983383	0.1	0.882600
14.985050	0.1	0.880556
14.986717	0.1	0.879155
14.988383	0.1	0.878894
14.990050	0.1	0.880049
14.991717	0.1	0.883252
14.993383	0.1	0.888892
14.995050	0.1	0.896323
14.996717	0.1	0.904375
14.998383	0.1	0.912147
15.000050	0.1	0.918270
15.001717	0.1	0.920845
15.003383	0.1	0.919537
15.005050	0.1	0.915765
15.006717	0.1	0.910633
15.008383	0.1	0.905120
15.010050	0.1	0.901255
15.011717	0.1	0.900114
15.013383	0.1	0.900179
15.015050	0.1	0.899429
15.016717	0.1	0.897972
15.018383	0.1	0.897767
15.020050	0.1	0.900635
15.021717	0.1	0.907276
15.023383	0.1	0.916920
15.025050	0.1	0.927439
15.026717	0.1	0.936920
15.028383	0.1	0.944873
15.030050	0.1	0.951472
15.031717	0.1	0.956981
15.033383	0.1	0.961674
15.035050	0.1	0.965944
15.036717	0.1	0.970797
15.038383	0.1	0.977539
15.040050	0.1	0.986266
15.041717	0.1	0.995346
15.043383	0.1	1.002932
15.045050	0.1	1.008399
15.046717	0.1	1.012255
15.048383	0.1	1.015230
15.050050	0.1	1.018308
15.051717	0.1	1.023039
15.053383	0.1	1.030155
15.055050	0.1	1.038695
15.056717	0.1	1.047803
15.058383	0.1	1.057587
15.060050	0.1	1.067701
15.061717	0.1	1.077289
15.063383	0.1	1.086630
15.065050	0.1	1.097289
15.066717	0.1	1.110458
15.068383	0.1	1.125592
15.070050	0.1	1.140824
15.071717	0.1	1.155203
15.073383	0.1	1.169848
15.075050	0.1	1.186184
15.076717	0.1	1.204126
15.078383	0.1	1.222147
15.080050	0.1	1.237937
15.081717	0.1	1.249895
15.083383	0.1	1.259181
15.085050	0.1	1.269584
15.086717	0.1	1.284704
15.088383	0.1	1.305328
15.090050	0.1	1.329347
15.091717	0.1	1.353743
15.093383	0.1	1.376527
15.095050	0.1	1.397561
15.096717	0.1	1.418251
15.098383	0.1	1.440076
15.100050	0.1	1.463206
15.101717	0.1	1.486633
15.103383	0.1	1.509581
15.105050	0.1	1.532300
15.106717	0.1	1.555500
15.108383	0.1	1.580175
15.110050	0.1	1.607547
15.111717	0.1	1.638136
15.113383	0.1	1.671263
15.115050	0.1	1.705778
15.116717	0.1	1.740721
15.118383	0.1	1.775362
15.120050	0.1	1.809341
15.121717	0.1	1.842557
15.123383	0.1	1.874734
15.125050	0.1	1.906236
15.126717	0.1	1.939153
15.128383	0.1	1.975889
15.130050	0.1	2.016467
15.131717	0.1	2.059033
15.133383	0.1	2.102759
15.135050	0.1	2.148123
15.136717	0.1	2.195160
15.138383	0.1	2.243286
15.140050	0.1	2.291841
15.141717	0.1	2.339724
15.143383	0.1	2.385895
15.145050	0.1	2.430794
15.146717	0.1	2.475749
15.148383	0.1	2.521435
15.150050	0.1	2.568462
15.151717	0.1	2.618926
15.153383	0.1	2.675573
15.155050	0.1	2.738922
15.156717	0.1	2.806163
15.158383	0.1	2.873354
15.160050	0.1	2.938313
15.161717	0.1	3.001550
15.163383	0.1	3.064759
15.165050	0.1	3.128918
15.166717	0.1	3.194236
15.168383	0.1	3.260835
15.170050	0.1	3.328593
15.171717	0.1	3.396817
15.173383	0.1	3.465358
15.175050	0.1	3.535217
15.176717	0.1	3.606938
15.178383	0.1	3.679963
15.180050	0.1	3.754813
15.181717	0.1	3.833440
15.183383	0.1	3.915685
15.185050	0.1	3.997688
15.186717	0.1	4.075067
15.188383	0.1	4.145796
15.190050	0.1	4.210952
15.191717	0.1	4.273909
15.193383	0.1	4.337262
15.195050	0.1	4.401160
15.196717	0.1	4.465249
15.198383	0.1	4.530032
15.200050	0.1	4.595467
15.201717	0.1	4.659714
15.203383	0.1	4.720404
15.205050	0.1	4.776544
15.206717	0.1	4.828013
15.208383	0.1	4.874892
15.210050	0.1	4.918589
15.211717	0.1	4.961463
15.213383	0.1	5.004145
15.215050	0.1	5.044779
15.216717	0.1	5.081175
15.218383	0.1	5.112854
15.220050	0.1	5.141287
15.221717	0.1	5.168947
15.223383	0.1	5.197339
15.225050	0.1	5.224873
15.226717	0.1	5.247621
15.228383	0.1	5.262853
15.230050	0.1	5.270387
15.231717	0.1	5.271453
15.233383	0.1	5.268315
15.235050	0.1	5.263207
15.236717	0.1	5.256408
15.238383	0.1	5.246648
15.240050	0.1	5.233055
15.241717	0.1	5.216203
15.243383	0.1	5.197208
15.245050	0.1	5.176165
15.246717	0.1	5.152840
15.248383	0.1	5.127923
15.250050	0.1	5.101450
15.251717	0.1	5.071801
15.253383	0.1	5.038222
15.255050	0.1	5.001868
15.256717	0.1	4.963125
15.258383	0.1	4.920587
15.260050	0.1	4.873322
15.261717	0.1	4.821722
15.263383	0.1	4.766150
15.265050	0.1	4.707123
15.266717	0.1	4.646219
15.268383	0.1	4.584976
15.270050	0.1	4.523643
15.271717	0.1	4.462004
15.273383	0.1	4.400336
15.275050	0.1	4.338827
15.276717	0.1	4.276545
15.278383	0.1	4.211543
15.280050	0.1	4.141782
15.281717	0.1	4.066909
15.283383	0.1	3.990028
15.285050	0.1	3.916156
15.286717	0.1	3.847210
15.288383	0.1	3.780322
15.290050	0.1	3.712620
15.291717	0.1	3.644493
15.293383	0.1	3.577061
15.295050	0.1	3.509880
15.296717	0.1	3.442350
15.298383	0.1	3.375197
15.300050	0.1	3.309776
15.301717	0.1	3.246875
15.303383	0.1	3.186949
15.305050	0.1	3.130105
15.306717	0.1	3.075255
15.308383	0.1	3.020726
15.310050	0.1	2.965461
15.311717	0.1	2.909149
15.313383	0.1	2.852529
15.315050	0.1	2.797809
15.316717	0.1	2.747774
15.318383	0.1	2.703983
15.320050	0.1	2.665594
15.321717	0.1	2.630106
15.323383	0.1	2.595638
15.325050	0.1	2.562953
15.326717	0.1	2.535051
15.328383	0.1	2.513905
15.330050	0.1	2.498087
15.331717	0.1	2.484433
15.333383	0.1	2.471204
15.335050	0.1	2.458636
15.336717	0.1	2.447884
15.338383	0.1	2.440470
15.340050	0.1	2.438021
15.341717	0.1	2.441076
15.343383	0.1	2.448224
15.345050	0.1	2.457844
15.346717	0.1	2.470165
15.348383	0.1	2.486170
15.350050	0.1	2.506115
15.351717	0.1	2.530678
15.353383	0.1	2.561407
15.355050	0.1	2.598669
15.356717	0.1	2.641063
15.358383	0.1	2.687252
15.360050	0.1	2.736719
15.361717	0.1	2.788873
15.363383	0.1	2.842941
15.365050	0.1	2.899421
15.366717	0.1	2.960581
15.368383	0.1	3.028731
15.370050	0.1	3.104489
15.371717	0.1	3.186632
15.373383	0.1	3.272998
15.375050	0.1	3.362331
15.376717	0.1	3.455905
15.378383	0.1	3.556097
15.380050	0.1	3.663586
15.381717	0.1	3.777784
15.383383	0.1	3.898880
15.385050	0.1	4.028003
15.386717	0.1	4.165699
15.388383	0.1	4.310510
15.390050	0.1	4.460327
15.391717	0.1	4.615365
15.393383	0.1	4.778495
15.395050	0.1	4.952471
15.396717	0.1	5.137683
15.398383	0.1	5.332953
15.400050	0.1	5.537849
15.401717	0.1	5.753436
15.403383	0.1	5.980982
15.405050	0.1	6.220420
15.406717	0.1	6.470145
15.408383	0.1	6.729304
15.410050	0.1	7.000403
15.411717	0.1	7.287604
15.413383	0.1	7.592961
15.415050	0.1	7.916023
15.416717	0.1	8.255923
15.418383	0.1	8.612638
15.420050	0.1	8.987323
15.421717	0.1	9.382479
15.423383	0.1	9.800652
15.425050	0.1	10.242714
15.426717	0.1	10.708231
15.428383	0.1	11.196705
15.430050	0.1	11.707963
15.431717	0.1	12.242217
15.433383	0.1	12.800125
15.435050	0.1	13.383171
15.436717	0.1	13.993979
15.438383	0.1	14.635618
15.440050	0.1	15.310589
15.441717	0.1	16.020872
15.443383	0.1	16.768049
15.445050	0.1	17.552548
15.446717	0.1	18.373160
15.448383	0.1	19.227951
15.450050	0.1	20.115441
15.451717	0.1	21.035150
15.453383	0.1	21.987781
15.455050	0.1	22.974731
15.456717	0.1	23.997254
15.458383	0.1	25.057220
15.460050	0.1	26.157987
15.461717	0.1	27.302387
15.463383	0.1	28.490187
15.465050	0.1	29.719356
15.466717	0.1	30.989563
15.468383	0.1	32.302737
15.470050	0.1	33.660135
15.471717	0.1	35.061524
15.473383	0.1	36.507072
15.475050	0.1	37.997146
15.476717	0.1	39.531402
15.478383	0.1	41.109878
15.480050	0.1	42.733555
15.481717	0.1	44.403081
15.483383	0.1	46.117986
15.485050	0.1	47.877571
15.486717	0.1	49.682721
15.488383	0.1	51.536462
15.490050	0.1	53.442684
15.491717	0.1	55.404292
15.493383	0.1	57.422253
15.495050	0.1	59.496253
15.496717	0.1	61.626099
15.498383	0.1	63.812700
15.500050	0.1	66.058254
15.501717	0.1	68.365699
15.503383	0.1	70.738434
15.505050	0.1	73.181060
15.506717	0.1	75.699235
15.508383	0.1	78.297961
15.510050	0.1	80.980631
15.511717	0.1	83.749709
15.513383	0.1	86.607626
15.515050	0.1	89.557432
15.516717	0.1	92.604286
15.518383	0.1	95.757069
15.520050	0.1	99.027357
15.521717	0.1	102.425092
15.523383	0.1	105.955689
15.525050	0.1	109.622032
15.526717	0.1	113.426950
15.528383	0.1	117.373178
15.530050	0.1	121.464403
15.531717	0.1	125.706503
15.533383	0.1	130.106239
15.535050	0.1	134.670613
15.536717	0.1	139.407120
15.538383	0.1	144.321723
15.540050	0.1	149.416165
15.541717	0.1	154.688433
15.543383	0.1	160.135897
15.545050	0.1	165.757053
15.546717	0.1	171.549968
15.548383	0.1	177.509408
15.550050	0.1	183.625147
15.551717	0.1	189.881320
15.553383	0.1	196.257499
15.555050	0.1	202.732966
15.556717	0.1	209.288961
15.558383	0.1	215.905621
15.560050	0.1	222.560251
15.561717	0.1	229.229368
15.563383	0.1	235.888236
15.565050	0.1	242.508152
15.566717	0.1	249.058330
15.568383	0.1	255.510793
15.570050	0.1	261.840173
15.571717	0.1	268.018521
15.573383	0.1	274.014226
15.575050	0.1	279.796790
15.576717	0.1	285.339123
15.578383	0.1	290.616239
15.580050	0.1	295.605646
15.581717	0.1	300.288853
15.583383	0.1	304.650856
15.585050	0.1	308.678621
15.586717	0.1	312.359687
15.588383	0.1	315.681477
15.590050	0.1	318.632224
15.591717	0.1	321.203852
15.593383	0.1	323.395175
15.595050	0.1	325.211385
15.596717	0.1	326.659228
15.598383	0.1	327.743767
15.600050	0.1	328.470124
15.601717	0.1	328.846346
15.603383	0.1	328.883115
15.605050	0.1	328.592123
15.606717	0.1	327.986651
15.608383	0.1	327.082062
15.610050	0.1	325.893620
15.611717	0.1	324.435369
15.613383	0.1	322.722216
15.615050	0.1	320.769828
15.616717	0.1	318.591870
15.618383	0.1	316.200895
15.620050	0.1	313.611105
15.621717	0.1	310.837855
15.623383	0.1	307.896114
15.625050	0.1	304.799485
15.626717	0.1	301.559312
15.628383	0.1	298.186201
15.630050	0.1	294.692125
15.631717	0.1	291.090007
15.633383	0.1	287.392526
15.635050	0.1	283.610495
15.636717	0.1	279.750712
15.638383	0.1	275.817327
15.640050	0.1	271.816533
15.641717	0.1	267.758081
15.643383	0.1	263.651959
15.645050	0.1	259.506139
15.646717	0.1	255.327695
15.648383	0.1	251.123784
15.650050	0.1	246.900753
15.651717	0.1	242.663142
15.653383	0.1	238.413629
15.655050	0.1	234.153904
15.656717	0.1	229.885807
15.658383	0.1	225.612475
15.660050	0.1	221.338966
15.661717	0.1	217.071474
15.663383	0.1	212.815548
15.665050	0.1	208.574715
15.666717	0.1	204.350464
15.668383	0.1	200.143685
15.670050	0.1	195.956277
15.671717	0.1	191.791328
15.673383	0.1	187.652768
15.675050	0.1	183.544425
15.676717	0.1	179.468552
15.678383	0.1	175.426407
15.680050	0.1	171.420672
15.681717	0.1	167.455222
15.683383	0.1	163.532235
15.685050	0.1	159.651879
15.686717	0.1	155.814490
15.688383	0.1	152.020520
15.690050	0.1	148.270293
15.691717	0.1	144.566256
15.693383	0.1	140.913357
15.695050	0.1	137.316552
15.696717	0.1	133.778895
15.698383	0.1	130.300722
15.700050	0.1	126.879066
15.701717	0.1	123.508959
15.703383	0.1	120.187933
15.705050	0.1	116.919018
15.706717	0.1	113.707930
15.708383	0.1	110.558411
15.710050	0.1	107.471245
15.711717	0.1	104.446090
15.713383	0.1	101.482868
15.715050	0.1	98.581784
15.716717	0.1	95.743127
15.718383	0.1	92.967162
15.720050	0.1	90.253768
15.721717	0.1	87.602236
15.723383	0.1	85.012033
15.725050	0.1	82.483082
15.726717	0.1	80.015231
15.728383	0.1	77.608358
15.730050	0.1	75.262189
15.731717	0.1	72.975685
15.733383	0.1	70.747449
15.735050	0.1	68.576373
15.736717	0.1	66.461810
15.738383	0.1	64.404178
15.740050	0.1	62.404578
15.741717	0.1	60.463538
15.743383	0.1	58.581275
15.745050	0.1	56.758677
15.746717	0.1	54.995762
15.748383	0.1	53.288820
15.750050	0.1	51.631979
15.751717	0.1	50.022076
15.753383	0.1	48.459191
15.755050	0.1	46.943938
15.756717	0.1	45.477264
15.758383	0.1	44.060773
15.760050	0.1	42.694714
15.761717	0.1	41.377302
15.763383	0.1	40.106708
15.765050	0.1	38.881023
15.766717	0.1	37.696413
15.768383	0.1	36.548898
15.770050	0.1	35.437848
15.771717	0.1	34.365207
15.773383	0.1	33.331774
15.775050	0.1	32.336041
15.776717	0.1	31.375792
15.778383	0.1	30.449848
15.780050	0.1	29.558740
15.781717	0.1	28.703837
15.783383	0.1	27.885390
15.785050	0.1	27.100984
15.786717	0.1	26.345919
15.788383	0.1	25.616013
15.790050	0.1	24.909945
15.791717	0.1	24.228049
15.793383	0.1	23.570135
15.795050	0.1	22.935416
15.796717	0.1	22.323150
15.798383	0.1	21.732906
15.800050	0.1	21.164869
15.801717	0.1	20.619938
15.803383	0.1	20.098579
15.805050	0.1	19.599465
15.806717	0.1	19.120518
15.808383	0.1	18.660300
15.810050	0.1	18.217424
15.811717	0.1	17.789565
15.813383	0.1	17.374074
15.815050	0.1	16.970257
15.816717	0.1	16.580266
15.818383	0.1	16.206480
15.820050	0.1	15.848856
15.821717	0.1	15.505375
15.823383	0.1	15.174043
15.825050	0.1	14.854008
15.826717	0.1	14.545312
15.828383	0.1	14.247810
15.830050	0.1	13.960409
15.831717	0.1	13.681324
15.833383	0.1	13.409327
15.835050	0.1	13.144622
15.836717	0.1	12.887889
15.838383	0.1	12.639342
15.840050	0.1	12.399745
15.841717	0.1	12.170728
15.843383	0.1	11.952231
15.845050	0.1	11.741375
15.846717	0.1	11.535003
15.848383	0.1	11.332426
15.850050	0.1	11.135284
15.851717	0.1	10.945071
15.853383	0.1	10.761251
15.855050	0.1	10.582455
15.856717	0.1	10.408298
15.858383	0.1	10.239757
15.860050	0.1	10.077921
15.861717	0.1	9.922301
15.863383	0.1	9.771460
15.865050	0.1	9.624236
15.866717	0.1	9.479038
15.868383	0.1	9.333985
15.870050	0.1	9.188671
15.871717	0.1	9.044809
15.873383	0.1	8.904780
15.875050	0.1	8.770283
15.876717	0.1	8.642441
15.878383	0.1	8.521695
15.880050	0.1	8.406718
15.881717	0.1	8.294927
15.883383	0.1	8.184528
15.885050	0.1	8.074916
15.886717	0.1	7.965434
15.888383	0.1	7.855352
15.890050	0.1	7.745377
15.891717	0.1	7.637520
15.893383	0.1	7.532393
15.895050	0.1	7.428112
15.896717	0.1	7.322882
15.898383	0.1	7.217173
15.900050	0.1	7.113121
15.901717	0.1	7.013730
15.903383	0.1	6.921934
15.905050	0.1	6.837971
15.906717	0.1	6.758641
15.908383	0.1	6.680302
15.910050	0.1	6.601182
15.911717	0.1	6.521149
15.913383	0.1	6.441474
15.915050	0.1	6.364561
15.916717	0.1	6.292332
15.918383	0.1	6.224387
15.920050	0.1	6.157793
15.921717	0.1	6.089350
15.923383	0.1	6.018220
15.925050	0.1	5.945759
15.926717	0.1	5.873754
15.928383	0.1	5.803495
15.930050	0.1	5.735634
15.931717	0.1	5.670632
15.933383	0.1	5.608662
15.935050	0.1	5.548256
15.936717	0.1	5.487041
15.938383	0.1	5.425122
15.940050	0.1	5.365624
15.941717	0.1	5.310955
15.943383	0.1	5.260627
15.945050	0.1	5.212985
15.946717	0.1	5.167127
15.948383	0.1	5.122446
15.950050	0.1	5.078060
15.951717	0.1	5.033319
15.953383	0.1	4.988187
15.955050	0.1	4.943227
15.956717	0.1	4.899511
15.958383	0.1	4.858118
15.960050	0.1	4.819082
15.961717	0.1	4.780660
15.963383	0.1	4.740744
15.965050	0.1	4.699416
15.966717	0.1	4.658182
15.968383	0.1	4.617050
15.970050	0.1	4.574922
15.971717	0.1	4.531788
15.973383	0.1	4.488910
15.975050	0.1	4.448118
15.976717	0.1	4.410767
15.978383	0.1	4.375991
15.980050	0.1	4.341137
15.981717	0.1	4.304941
15.983383	0.1	4.268824
15.985050	0.1	4.234766
15.986717	0.1	4.203226
15.988383	0.1	4.173396
15.990050	0.1	4.144879
15.991717	0.1	4.117996
15.993383	0.1	4.091756
15.995050	0.1	4.064003
15.996717	0.1	4.034461
15.998383	0.1	4.004976
16.000050	0.1	3.977017
16.001717	0.1	3.950787
16.003383	0.1	3.925455
16.005050	0.1	3.899378
16.006717	0.1	3.870968
16.008383	0.1	3.839470
16.010050	0.1	3.805105
16.011717	0.1	3.769039
16.013383	0.1	3.733099
16.015050	0.1	3.698962
16.016717	0.1	3.666962
16.018383	0.1	3.635935
16.020050	0.1	3.605341
16.021717	0.1	3.576274
16.023383	0.1	3.549568
16.025050	0.1	3.524604
16.026717	0.1	3.499952
16.028383	0.1	3.473987
16.030050	0.1	3.445758
16.031717	0.1	3.416240
16.033383	0.1	3.387607
16.035050	0.1	3.360822
16.036717	0.1	3.335066
16.038383	0.1	3.309292
16.040050	0.1	3.283080
16.041717	0.1	3.256574
16.043383	0.1	3.230115
16.045050	0.1	3.203684
16.046717	0.1	3.176983
16.048383	0.1	3.150404
16.050050	0.1	3.124876
16.051717	0.1	3.100177
16.053383	0.1	3.074575
16.055050	0.1	3.046873
16.056717	0.1	3.018272
16.058383	0.1	2.991953
16.060050	0.1	2.970565
16.061717	0.1	2.953941
16.063383	0.1	2.939948
16.065050	0.1	2.927356
16.066717	0.1	2.916306
16.068383	0.1	2.906099
16.070050	0.1	2.894481
16.071717	0.1	2.879119
16.073383	0.1	2.859170
16.075050	0.1	2.835998
16.076717	0.1	2.812287
16.078383	0.1	2.790410
16.080050	0.1	2.771798
16.081717	0.1	2.756342
16.083383	0.1	2.743057
16.085050	0.1	2.731839
16.086717	0.1	2.722824
16.088383	0.1	2.715206
16.090050	0.1	2.707774
16.091717	0.1	2.698833
16.093383	0.1	2.686516
16.095050	0.1	2.670586
16.096717	0.1	2.653017
16.098383	0.1	2.636844
16.100050	0.1	2.624304
16.101717	0.1	2.615396
16.103383	0.1	2.608048
16.105050	0.1	2.599955
16.106717	0.1	2.590311
16.108383	0.1	2.579619
16.110050	0.1	2.568522
16.111717	0.1	2.557491
16.113383	0.1	2.546683
16.115050	0.1	2.536075
16.116717	0.1	2.526469
16.118383	0.1	2.519456
16.120050	0.1	2.515633
16.121717	0.1	2.513579
16.123383	0.1	2.510869
16.125050	0.1	2.505956
16.126717	0.1	2.498985
16.128383	0.1	2.491204
16.130050	0.1	2.483884
16.131717	0.1	2.477360
16.133383	0.1	2.470822
16.135050	0.1	2.463371
16.136717	0.1	2.455129
16.138383	0.1	2.447101
16.140050	0.1	2.440214
16.141717	0.1	2.434468
16.143383	0.1	2.429145
16.145050	0.1	2.423613
16.146717	0.1	2.417373
16.148383	0.1	2.409909
16.150050	0.1	2.401196
16.151717	0.1	2.392069
16.153383	0.1	2.384139
16.155050	0.1	2.379362
16.156717	0.1	2.378668
16.158383	0.1	2.381108
16.160050	0.1	2.384707
16.161717	0.1	2.387580
16.163383	0.1	2.387785
16.165050	0.1	2.384004
16.166717	0.1	2.377424
16.168383	0.1	2.371389
16.170050	0.1	2.368377
16.171717	0.1	2.368595
16.173383	0.1	2.370873
16.175050	0.1	2.373657
16.176717	0.1	2.375375
16.178383	0.1	2.374691
16.180050	0.1	2.371296
16.181717	0.1	2.366537
16.183383	0.1	2.362626
16.185050	0.1	2.360996
16.186717	0.1	2.361694
16.188383	0.1	2.363985
16.190050	0.1	2.366500
16.191717	0.1	2.367687
16.193383	0.1	2.367338
16.195050	0.1	2.366914
16.196717	0.1	2.368195
16.198383	0.1	2.372111
16.200050	0.1	2.378230
16.201717	0.1	2.385164
16.203383	0.1	2.392428
16.205050	0.1	2.400749
16.206717	0.1	2.409914
16.208383	0.1	2.418165
16.210050	0.1	2.423855
16.211717	0.1	2.426542
16.213383	0.1	2.427218
16.215050	0.1	2.428000
16.216717	0.1	2.430803
16.218383	0.1	2.435734
16.220050	0.1	2.441257
16.221717	0.1	2.446622
16.223383	0.1	2.453201
16.225050	0.1	2.462193
16.226717	0.1	2.472666
16.228383	0.1	2.482766
16.230050	0.1	2.491320
16.231717	0.1	2.498091
16.233383	0.1	2.503437
16.235050	0.1	2.507898
16.236717	0.1	2.511959
16.238383	0.1	2.516103
16.240050	0.1	2.521193
16.241717	0.1	2.528089
16.243383	0.1	2.536294
16.245050	0.1	2.543931
16.246717	0.1	2.549207
16.248383	0.1	2.551479
16.250050	0.1	2.551368
16.251717	0.1	2.549710
16.253383	0.1	2.546990
16.255050	0.1	2.544140
16.256717	0.1	2.542804
16.258383	0.1	2.544406
16.260050	0.1	2.549640
16.261717	0.1	2.558082
16.263383	0.1	2.567540
16.265050	0.1	2.575004
16.266717	0.1	2.579032
16.268383	0.1	2.580276
16.270050	0.1	2.580164
16.271717	0.1	2.580178
16.273383	0.1	2.581668
16.275050	0.1	2.585487
16.276717	0.1	2.591740
16.278383	0.1	2.599331
16.280050	0.1	2.606157
16.281717	0.1	2.610637
16.283383	0.1	2.612476
16.285050	0.1	2.612118
16.286717	0.1	2.610246
16.288383	0.1	2.607019
16.290050	0.1	2.601859
16.291717	0.1	2.595033
16.293383	0.1	2.588364
16.295050	0.1	2.583489
16.296717	0.1	2.580290
16.298383	0.1	2.577719
16.300050	0.1	2.575675
16.301717	0.1	2.574627
16.303383	0.1	2.573645
16.305050	0.1	2.570697
16.306717	0.1	2.565519
16.308383	0.1	2.560131
16.310050	0.1	2.556015
16.311717	0.1	2.552797
16.313383	0.1	2.550022
16.315050	0.1	2.548010
16.316717	0.1	2.547088
16.318383	0.1	2.546944
16.320050	0.1	2.546567
16.321717	0.1	2.544913
16.323383	0.1	2.541919
16.325050	0.1	2.538189
16.326717	0.1	2.533733
16.328383	0.1	2.528578
16.330050	0.1	2.524331
16.331717	0.1	2.522785
16.333383	0.1	2.523675
16.335050	0.1	2.525104
16.336717	0.1	2.525277
16.338383	0.1	2.523689
16.340050	0.1	2.521533
16.341717	0.1	2.520327
16.343383	0.1	2.520238
16.345050	0.1	2.520639
16.346717	0.1	2.520769
16.348383	0.1	2.519023
16.350050	0.1	2.513356
16.351717	0.1	2.503474
16.353383	0.1	2.491889
16.355050	0.1	2.482119
16.356717	0.1	2.475777
16.358383	0.1	2.471767
16.360050	0.1	2.468247
16.361717	0.1	2.464047
16.363383	0.1	2.458864
16.365050	0.1	2.453797
16.366717	0.1	2.450836
16.368383	0.1	2.450645
16.370050	0.1	2.451679
16.371717	0.1	2.451674
16.373383	0.1	2.448857
16.375050	0.1	2.442366
16.376717	0.1	2.432782
16.378383	0.1	2.421858
16.380050	0.1	2.411716
16.381717	0.1	2.404558
16.383383	0.1	2.401643
16.385050	0.1	2.401918
16.386717	0.1	2.402687
16.388383	0.1	2.401690
16.390050	0.1	2.398384
16.391717	0.1	2.393578
16.393383	0.1	2.388246
16.395050	0.1	2.383087
16.396717	0.1	2.378812
16.398383	0.1	2.376125
16.400050	0.1	2.375273
16.401717	0.1	2.375925
16.403383	0.1	2.377569
16.405050	0.1	2.379124
16.406717	0.1	2.378887
16.408383	0.1	2.376367
16.410050	0.1	2.372959
16.411717	0.1	2.369601
16.413383	0.1	2.365625
16.415050	0.1	2.360647
16.416717	0.1	2.355608
16.418383	0.1	2.351473
16.420050	0.1	2.348479
16.421717	0.1	2.346355
16.423383	0.1	2.344167
16.425050	0.1	2.341168
16.426717	0.1	2.338272
16.428383	0.1	2.336623
16.430050	0.1	2.335617
16.431717	0.1	2.334570
16.433383	0.1	2.334327
16.435050	0.1	2.335557
16.436717	0.1	2.338057
16.438383	0.1	2.341899
16.440050	0.1	2.347385
16.441717	0.1	2.354067
16.443383	0.1	2.360358
16.445050	0.1	2.364339
16.446717	0.1	2.366304
16.448383	0.1	2.369252
16.450050	0.1	2.375385
16.451717	0.1	2.383674
16.453383	0.1	2.391632
16.455050	0.1	2.397592
16.456717	0.1	2.401103
16.458383	0.1	2.402468
16.460050	0.1	2.402351
16.461717	0.1	2.401210
16.463383	0.1	2.399031
16.465050	0.1	2.396372
16.466717	0.1	2.395310
16.468383	0.1	2.397941
16.470050	0.1	2.404116
16.471717	0.1	2.412363
16.473383	0.1	2.422184
16.475050	0.1	2.433658
16.476717	0.1	2.445909
16.478383	0.1	2.457113
16.480050	0.1	2.465434
16.481717	0.1	2.469732
16.483383	0.1	2.470282
16.485050	0.1	2.469248
16.486717	0.1	2.469379
16.488383	0.1	2.472000
16.490050	0.1	2.477313
16.491717	0.1	2.485332
16.493383	0.1	2.495116
16.495050	0.1	2.504713
16.496717	0.1	2.512783
16.498383	0.1	2.519437
16.500050	0.1	2.525668
16.501717	0.1	2.532406
16.503383	0.1	2.539777
16.505050	0.1	2.547102
16.506717	0.1	2.554166
16.508383	0.1	2.561994
16.510050	0.1	2.571582
16.511717	0.1	2.582688
16.513383	0.1	2.594278
16.515050	0.1	2.605156
16.516717	0.1	2.613645
16.518383	0.1	2.618460
16.520050	0.1	2.620006
16.521717	0.1	2.619987
16.523383	0.1	2.620295
16.525050	0.1	2.622483
16.526717	0.1	2.627634
16.528383	0.1	2.636276
16.530050	0.1	2.647750
16.531717	0.1	2.660132
16.533383	0.1	2.672197
16.535050	0.1	2.684295
16.536717	0.1	2.696440
16.538383	0.1	2.707583
16.540050	0.1	2.717264
16.541717	0.1	2.726433
16.543383	0.1	2.736440
16.545050	0.1	2.747905
16.546717	0.1	2.760878
16.548383	0.1	2.775104
16.550050	0.1	2.789441
16.551717	0.1	2.801996
16.553383	0.1	2.811234
16.555050	0.1	2.817372
16.556717	0.1	2.822457
16.558383	0.1	2.827919
16.560050	0.1	2.833721
16.561717	0.1	2.840906
16.563383	0.1	2.851854
16.565050	0.1	2.867114
16.566717	0.1	2.884101
16.568383	0.1	2.899230
16.570050	0.1	2.910816
16.571717	0.1	2.919142
16.573383	0.1	2.924777
16.575050	0.1	2.928698
16.576717	0.1	2.933228
16.578383	0.1	2.940693
16.580050	0.1	2.951217
16.581717	0.1	2.963301
16.583383	0.1	2.975585
16.585050	0.1	2.986831
16.586717	0.1	2.995986
16.588383	0.1	3.002984
16.590050	0.1	3.008987
16.591717	0.1	3.015953
16.593383	0.1	3.025616
16.595050	0.1	3.038007
16.596717	0.1	3.051530
16.598383	0.1	3.064778
16.600050	0.1	3.077229
16.601717	0.1	3.088447
16.603383	0.1	3.098496
16.605050	0.1	3.108564
16.606717	0.1	3.119535
16.608383	0.1	3.130990
16.610050	0.1	3.142385
16.611717	0.1	3.154180
16.613383	0.1	3.167312
16.615050	0.1	3.182334
16.616717	0.1	3.198972
16.618383	0.1	3.216076
16.620050	0.1	3.232406
16.621717	0.1	3.247252
16.623383	0.1	3.260444
16.625050	0.1	3.272439
16.626717	0.1	3.283722
16.628383	0.1	3.294209
16.630050	0.1	3.304007
16.631717	0.1	3.314014
16.633383	0.1	3.325418
16.635050	0.1	3.338801
16.636717	0.1	3.353464
16.638383	0.1	3.367960
16.640050	0.1	3.381255
16.641717	0.1	3.393348
16.643383	0.1	3.405120
16.645050	0.1	3.417460
16.646717	0.1	3.430648
16.648383	0.1	3.444767
16.650050	0.1	3.459426
16.651717	0.1	3.472990
16.653383	0.1	3.483626
16.655050	0.1	3.491328
16.656717	0.1	3.498443
16.658383	0.1	3.507696
16.660050	0.1	3.519636
16.661717	0.1	3.532679
16.663383	0.1	3.545168
16.665050	0.1	3.556330
16.666717	0.1	3.565503
16.668383	0.1	3.571506
16.670050	0.1	3.573340
16.671717	0.1	3.571385
16.673383	0.1	3.567361
16.675050	0.1	3.563063
16.676717	0.1	3.559622
16.678383	0.1	3.557913
16.680050	0.1	3.558756
16.681717	0.1	3.562006
16.683383	0.1	3.566183
16.685050	0.1	3.570043
16.686717	0.1	3.573862
16.688383	0.1	3.578514
16.690050	0.1	3.584446
16.691717	0.1	3.591706
16.693383	0.1	3.599292
16.695050	0.1	3.604651
16.696717	0.1	3.605341
16.698383	0.1	3.601303
16.700050	0.1	3.595212
16.701717	0.1	3.590630
16.703383	0.1	3.589746
16.705050	0.1	3.592572
16.706717	0.1	3.597769
16.708383	0.1	3.603278
16.710050	0.1	3.606379
16.711717	0.1	3.605001
16.713383	0.1	3.599855
16.715050	0.1	3.594719
16.716717	0.1	3.593499
16.718383	0.1	3.596493
16.720050	0.1	3.599958
16.721717	0.1	3.599534
16.723383	0.1	3.594044
16.725050	0.1	3.586439
16.726717	0.1	3.581075
16.728383	0.1	3.579617
16.730050	0.1	3.580106
16.731717	0.1	3.579785
16.733383	0.1	3.577494
16.735050	0.1	3.573969
16.736717	0.1	3.570728
16.738383	0.1	3.568660
16.740050	0.1	3.568158
16.741717	0.1	3.569801
16.743383	0.1	3.573531
16.745050	0.1	3.577969
16.746717	0.1	3.581601
16.748383	0.1	3.583846
16.750050	0.1	3.584200
16.751717	0.1	3.581978
16.753383	0.1	3.577806
16.755050	0.1	3.573499
16.756717	0.1	3.570337
16.758383	0.1	3.569173
16.760050	0.1	3.571119
16.761717	0.1	3.576600
16.763383	0.1	3.584526
16.765050	0.1	3.592758
16.766717	0.1	3.599329
16.768383	0.1	3.602724
16.770050	0.1	3.601746
16.771717	0.1	3.596693
16.773383	0.1	3.590048
16.775050	0.1	3.585080
16.776717	0.1	3.584134
16.778383	0.1	3.587557
16.780050	0.1	3.593597
16.781717	0.1	3.599413
16.783383	0.1	3.602579
16.785050	0.1	3.602454
16.786717	0.1	3.600400
16.788383	0.1	3.598481
16.790050	0.1	3.598114
16.791717	0.1	3.599427
16.793383	0.1	3.601476
16.795050	0.1	3.602919
16.796717	0.1	3.602863
16.798383	0.1	3.601764
16.800050	0.1	3.601192
16.801717	0.1	3.602109
16.803383	0.1	3.604144
16.805050	0.1	3.606034
16.806717	0.1	3.606589
16.808383	0.1	3.606346
16.810050	0.1	3.607203
16.811717	0.1	3.609494
16.813383	0.1	3.611445
16.815050	0.1	3.611520
16.816717	0.1	3.609881
16.818383	0.1	3.608265
16.820050	0.1	3.608656
16.821717	0.1	3.610943
16.823383	0.1	3.613029
16.825050	0.1	3.613788
16.826717	0.1	3.614076
16.828383	0.1	3.614966
16.830050	0.1	3.616372
16.831717	0.1	3.617029
16.833383	0.1	3.615106
16.835050	0.1	3.609275
16.836717	0.1	3.600204
16.838383	0.1	3.590714
16.840050	0.1	3.583361
16.841717	0.1	3.578654
16.843383	0.1	3.576493
16.845050	0.1	3.577461
16.846717	0.1	3.581624
16.848383	0.1	3.587948
16.850050	0.1	3.595054
16.851717	0.1	3.601075
16.853383	0.1	3.603925
16.855050	0.1	3.602994
16.856717	0.1	3.599585
16.858383	0.1	3.595501
16.860050	0.1	3.591692
16.861717	0.1	3.587301
16.863383	0.1	3.580162
16.865050	0.1	3.569606
16.866717	0.1	3.558281
16.868383	0.1	3.550304
16.870050	0.1	3.547915
16.871717	0.1	3.550197
16.873383	0.1	3.554816
16.875050	0.1	3.560288
16.876717	0.1	3.565894
16.878383	0.1	3.570225
16.880050	0.1	3.571506
16.881717	0.1	3.569508
16.883383	0.1	3.566178
16.885050	0.1	3.564009
16.886717	0.1	3.564139
16.888383	0.1	3.565825
16.890050	0.1	3.567101
16.891717	0.1	3.566155
16.893383	0.1	3.562830
16.895050	0.1	3.559114
16.896717	0.1	3.556916
16.898383	0.1	3.556055
16.900050	0.1	3.555059
16.901717	0.1	3.552614
16.903383	0.1	3.548274
16.905050	0.1	3.542304
16.906717	0.1	3.535054
16.908383	0.1	3.526956
16.910050	0.1	3.518960
16.911717	0.1	3.512544
16.913383	0.1	3.509023
16.915050	0.1	3.508474
16.916717	0.1	3.509354
16.918383	0.1	3.509740
16.920050	0.1	3.509098
16.921717	0.1	3.508860
16.923383	0.1	3.510686
16.925050	0.1	3.513899
16.926717	0.1	3.515934
16.928383	0.1	3.514471
16.930050	0.1	3.507929
16.931717	0.1	3.496534
16.933383	0.1	3.483808
16.935050	0.1	3.473856
16.936717	0.1	3.467645
16.938383	0.1	3.463854
16.940050	0.1	3.461428
16.941717	0.1	3.459868
16.943383	0.1	3.458378
16.945050	0.1	3.455975
16.946717	0.1	3.451854
16.948383	0.1	3.445158
16.950050	0.1	3.435505
16.951717	0.1	3.424785
16.953383	0.1	3.416725
16.955050	0.1	3.413153
16.956717	0.1	3.412459
16.958383	0.1	3.412347
16.960050	0.1	3.411723
16.961717	0.1	3.409795
16.963383	0.1	3.406187
16.965050	0.1	3.401814
16.966717	0.1	3.397353
16.968383	0.1	3.391420
16.970050	0.1	3.382047
16.971717	0.1	3.369162
16.973383	0.1	3.354345
16.975050	0.1	3.339583
16.976717	0.1	3.326759
16.978383	0.1	3.317180
16.980050	0.1	3.311117
16.981717	0.1	3.307723
16.983383	0.1	3.305287
16.985050	0.1	3.301981
16.986717	0.1	3.296672
16.988383	0.1	3.289399
16.990050	0.1	3.280640
16.991717	0.1	3.270167
16.993383	0.1	3.257478
16.995050	0.1	3.243405
16.996717	0.1	3.229780
16.998383	0.1	3.217999
17.000050	0.1	3.208742
17.001717	0.1	3.201980
17.003383	0.1	3.197137
17.005050	0.1	3.193328
17.006717	0.1	3.188397
17.008383	0.1	3.179298
17.010050	0.1	3.165933
17.011717	0.1	3.152192
17.013383	0.1	3.141733
17.015050	0.1	3.135325
17.016717	0.1	3.132070
17.018383	0.1	3.130171
17.020050	0.1	3.127274
17.021717	0.1	3.121877
17.023383	0.1	3.113477
17.025050	0.1	3.101211
17.026717	0.1	3.083986
17.028383	0.1	3.062310
17.030050	0.1	3.039404
17.031717	0.1	3.019767
17.033383	0.1	3.005862
17.035050	0.1	2.996088
17.036717	0.1	2.986938
17.038383	0.1	2.976577
17.040050	0.1	2.965005
17.041717	0.1	2.952288
17.043383	0.1	2.938285
17.045050	0.1	2.923403
17.046717	0.1	2.908851
17.048383	0.1	2.896176
17.050050	0.1	2.886206
17.051717	0.1	2.878373
17.053383	0.1	2.871342
17.055050	0.1	2.863626
17.056717	0.1	2.853456
17.058383	0.1	2.839924
17.060050	0.1	2.824501
17.061717	0.1	2.809712
17.063383	0.1	2.796729
17.065050	0.1	2.785125
17.066717	0.1	2.774419
17.068383	0.1	2.764920
17.070050	0.1	2.756887
17.071717	0.1	2.749395
17.073383	0.1	2.740095
17.075050	0.1	2.726885
17.076717	0.1	2.710931
17.078383	0.1	2.696654
17.080050	0.1	2.687443
17.081717	0.1	2.682973
17.083383	0.1	2.680221
17.085050	0.1	2.675243
17.086717	0.1	2.665804
17.088383	0.1	2.653468
17.090050	0.1	2.641589
17.091717	0.1	2.631578
17.093383	0.1	2.622311
17.095050	0.1	2.612490
17.096717	0.1	2.602222
17.098383	0.1	2.592495
17.100050	0.1	2.584439
17.101717	0.1	2.579121
17.103383	0.1	2.576434
17.105050	0.1	2.574320
17.106717	0.1	2.569966
17.108383	0.1	2.561724
17.110050	0.1	2.549910
17.111717	0.1	2.536341
17.113383	0.1	2.522520
17.115050	0.1	2.508643
17.116717	0.1	2.495120
17.118383	0.1	2.483372
17.120050	0.1	2.474249
17.121717	0.1	2.467223
17.123383	0.1	2.461555
17.125050	0.1	2.457332
17.126717	0.1	2.454845
17.128383	0.1	2.453527
17.130050	0.1	2.451967
17.131717	0.1	2.448806
17.133383	0.1	2.443520
17.135050	0.1	2.436405
17.136717	0.1	2.428358
17.138383	0.1	2.420796
17.140050	0.1	2.414603
17.141717	0.1	2.409266
17.143383	0.1	2.403730
17.145050	0.1	2.397373
17.146717	0.1	2.390458
17.148383	0.1	2.383683
17.150050	0.1	2.377713
17.151717	0.1	2.373699
17.153383	0.1	2.372949
17.155050	0.1	2.375324
17.156717	0.1	2.378854
17.158383	0.1	2.381429
17.160050	0.1	2.382868
17.161717	0.1	2.384563
17.163383	0.1	2.387408
17.165050	0.1	2.390952
17.166717	0.1	2.394156
17.168383	0.1	2.397071
17.170050	0.1	2.401480
17.171717	0.1	2.408805
17.173383	0.1	2.417988
17.175050	0.1	2.426738
17.176717	0.1	2.433881
17.178383	0.1	2.439884
17.180050	0.1	2.445593
17.181717	0.1	2.450943
17.183383	0.1	2.455157
17.185050	0.1	2.458203
17.186717	0.1	2.461676
17.188383	0.1	2.467902
17.190050	0.1	2.477556
17.191717	0.1	2.489160
17.193383	0.1	2.501523
17.195050	0.1	2.515060
17.196717	0.1	2.530119
17.198383	0.1	2.546189
17.200050	0.1	2.562809
17.201717	0.1	2.580234
17.203383	0.1	2.599489
17.205050	0.1	2.621431
17.206717	0.1	2.645440
17.208383	0.1	2.670037
17.210050	0.1	2.694749
17.211717	0.1	2.719876
17.213383	0.1	2.744794
17.215050	0.1	2.768836
17.216717	0.1	2.793125
17.218383	0.1	2.819728
17.220050	0.1	2.850131
17.221717	0.1	2.884651
17.223383	0.1	2.921820
17.225050	0.1	2.958365
17.226717	0.1	2.991753
17.228383	0.1	3.022575
17.230050	0.1	3.053481
17.231717	0.1	3.087120
17.233383	0.1	3.125085
17.235050	0.1	3.166590
17.236717	0.1	3.208518
17.238383	0.1	3.248337
17.240050	0.1	3.286102
17.241717	0.1	3.323592
17.243383	0.1	3.362647
17.245050	0.1	3.404533
17.246717	0.1	3.449693
17.248383	0.1	3.497317
17.250050	0.1	3.545377
17.251717	0.1	3.591324
17.253383	0.1	3.633481
17.255050	0.1	3.672503
17.256717	0.1	3.710468
17.258383	0.1	3.748303
17.260050	0.1	3.785836
17.261717	0.1	3.823857
17.263383	0.1	3.863336
17.265050	0.1	3.903271
17.266717	0.1	3.941809
17.268383	0.1	3.978484
17.270050	0.1	4.014382
17.271717	0.1	4.051258
17.273383	0.1	4.089954
17.275050	0.1	4.129270
17.276717	0.1	4.167492
17.278383	0.1	4.204679
17.280050	0.1	4.242426
17.281717	0.1	4.281905
17.283383	0.1	4.322468
17.285050	0.1	4.362357
17.286717	0.1	4.400737
17.288383	0.1	4.438250
17.290050	0.1	4.476253
17.291717	0.1	4.516081
17.293383	0.1	4.558112
17.295050	0.1	4.601413
17.296717	0.1	4.645130
17.298383	0.1	4.689707
17.300050	0.1	4.736157
17.301717	0.1	4.784511
17.303383	0.1	4.834607
17.305050	0.1	4.887735
17.306717	0.1	4.945416
17.308383	0.1	5.007377
17.310050	0.1	5.072304
17.311717	0.1	5.139457
17.313383	0.1	5.208366
17.315050	0.1	5.278126
17.316717	0.1	5.348604
17.318383	0.1	5.421876
17.320050	0.1	5.500931
17.321717	0.1	5.587586
17.323383	0.1	5.681352
17.325050	0.1	5.779411
17.326717	0.1	5.878499
17.328383	0.1	5.977210
17.330050	0.1	6.076279
17.331717	0.1	6.177784
17.333383	0.1	6.283885
17.335050	0.1	6.395308
17.336717	0.1	6.511370
17.338383	0.1	6.631478
17.340050	0.1	6.755716
17.341717	0.1	6.883866
17.343383	0.1	7.014098
17.345050	0.1	7.144464
17.346717	0.1	7.275646
17.348383	0.1	7.409332
17.350050	0.1	7.545399
17.351717	0.1	7.682662
17.353383	0.1	7.820623
17.355050	0.1	7.960363
17.356717	0.1	8.103717
17.358383	0.1	8.250354
17.360050	0.1	8.397545
17.361717	0.1	8.543539
17.363383	0.1	8.688071
17.365050	0.1	8.829990
17.366717	0.1	8.967374
17.368383	0.1	9.099245
17.370050	0.1	9.225849
17.371717	0.1	9.348351
17.373383	0.1	9.468435
17.375050	0.1	9.587067
17.376717	0.1	9.703264
17.378383	0.1	9.814668
17.380050	0.1	9.919582
17.381717	0.1	10.017823
17.383383	0.1	10.109688
17.385050	0.1	10.195212
17.386717	0.1	10.274486
17.388383	0.1	10.347925
17.390050	0.1	10.415604
17.391717	0.1	10.476029
17.393383	0.1	10.526543
17.395050	0.1	10.565785
17.396717	0.1	10.595010
17.398383	0.1	10.617068
17.400050	0.1	10.634204
17.401717	0.1	10.646614
17.403383	0.1	10.653487
17.405050	0.1	10.654465
17.406717	0.1	10.649343
17.408383	0.1	10.637390
17.410050	0.1	10.617711
17.411717	0.1	10.590181
17.413383	0.1	10.555172
17.415050	0.1	10.512243
17.416717	0.1	10.460494
17.418383	0.1	10.399898
17.420050	0.1	10.330915
17.421717	0.1	10.253894
17.423383	0.1	10.169428
17.425050	0.1	10.078605
17.426717	0.1	9.982698
17.428383	0.1	9.882618
17.430050	0.1	9.778789
17.431717	0.1	9.671552
17.433383	0.1	9.561135
17.435050	0.1	9.447271
17.436717	0.1	9.329580
17.438383	0.1	9.207828
17.440050	0.1	9.081354
17.441717	0.1	8.949796
17.443383	0.1	8.814354
17.445050	0.1	8.676508
17.446717	0.1	8.536652
17.448383	0.1	8.395244
17.450050	0.1	8.253274
17.451717	0.1	8.110935
17.453383	0.1	7.967800
17.455050	0.1	7.824232
17.456717	0.1	7.681251
17.458383	0.1	7.539215
17.460050	0.1	7.397351
17.461717	0.1	7.255021
17.463383	0.1	7.113330
17.465050	0.1	6.974004
17.466717	0.1	6.837309
17.468383	0.1	6.702687
17.470050	0.1	6.569317
17.471717	0.1	6.435760
17.473383	0.1	6.300705
17.475050	0.1	6.163777
17.476717	0.1	6.025825
17.478383	0.1	5.888948
17.480050	0.1	5.755369
17.481717	0.1	5.626236
17.483383	0.1	5.501779
17.485050	0.1	5.381843
17.486717	0.1	5.265977
17.488383	0.1	5.153711
17.490050	0.1	5.044458
17.491717	0.1	4.937216
17.493383	0.1	4.831161
17.495050	0.1	4.726280
17.496717	0.1	4.623197
17.498383	0.1	4.522721
17.500050	0.1	4.425542
17.501717	0.1	4.331954
17.503383	0.1	4.241420
17.505050	0.1	4.152940
17.506717	0.1	4.066303
17.508383	0.1	3.982303
17.510050	0.1	3.901660
17.511717	0.1	3.824527
17.513383	0.1	3.750124
17.515050	0.1	3.677234
17.516717	0.1	3.605923
17.518383	0.1	3.537280
17.520050	0.1	3.472203
17.521717	0.1	3.411351
17.523383	0.1	3.354223
17.525050	0.1	3.298391
17.526717	0.1	3.241473
17.528383	0.1	3.183032
17.530050	0.1	3.123791
17.531717	0.1	3.064750
17.533383	0.1	3.007618
17.535050	0.1	2.954789
17.536717	0.1	2.907999
17.538383	0.1	2.866886
17.540050	0.1	2.829172
17.541717	0.1	2.791984
17.543383	0.1	2.752775
17.545050	0.1	2.710512
17.546717	0.1	2.666605
17.548383	0.1	2.623592
17.550050	0.1	2.583424
17.551717	0.1	2.547237
17.553383	0.1	2.514878
17.555050	0.1	2.484196
17.556717	0.1	2.452345
17.558383	0.1	2.418351
17.560050	0.1	2.384405
17.561717	0.1	2.354570
17.563383	0.1	2.331366
17.565050	0.1	2.313615
17.566717	0.1	2.297941
17.568383	0.1	2.281698
17.570050	0.1	2.264166
17.571717	0.1	2.245218
17.573383	0.1	2.224115
17.575050	0.1	2.200948
17.576717	0.1	2.177972
17.578383	0.1	2.157493
17.580050	0.1	2.139863
17.581717	0.1	2.124035
17.583383	0.1	2.108933
17.585050	0.1	2.094251
17.586717	0.1	2.079895
17.588383	0.1	2.065287
17.590050	0.1	2.049967
17.591717	0.1	2.034223
17.593383	0.1	2.019978
17.595050	0.1	2.010181
17.596717	0.1	2.005170
17.598383	0.1	2.001594
17.600050	0.1	1.996127
17.601717	0.1	1.988276
17.603383	0.1	1.979722
17.605050	0.1	1.972010
17.606717	0.1	1.965198
17.608383	0.1	1.958800
17.610050	0.1	1.952527
17.611717	0.1	1.945198
17.613383	0.1	1.934902
17.615050	0.1	1.921346
17.616717	0.1	1.906422
17.618383	0.1	1.892555
17.620050	0.1	1.881560
17.621717	0.1	1.874133
17.623383	0.1	1.869584
17.625050	0.1	1.866687
17.626717	0.1	1.864643
17.628383	0.1	1.863292
17.630050	0.1	1.862766
17.631717	0.1	1.862990
17.633383	0.1	1.863339
17.635050	0.1	1.862077
17.636717	0.1	1.856941
17.638383	0.1	1.847567
17.640050	0.1	1.836321
17.641717	0.1	1.826389
17.643383	0.1	1.819609
17.645050	0.1	1.815702
17.646717	0.1	1.813420
17.648383	0.1	1.812545
17.650050	0.1	1.813937
17.651717	0.1	1.817360
17.653383	0.1	1.820899
17.655050	0.1	1.822799
17.656717	0.1	1.822338
17.658383	0.1	1.820079
17.660050	0.1	1.818119
17.661717	0.1	1.818268
17.663383	0.1	1.819995
17.665050	0.1	1.821350
17.666717	0.1	1.821239
17.668383	0.1	1.819828
17.670050	0.1	1.817616
17.671717	0.1	1.815110
17.673383	0.1	1.812833
17.675050	0.1	1.810947
17.676717	0.1	1.809224
17.678383	0.1	1.807623
17.680050	0.1	1.806398
17.681717	0.1	1.805564
17.683383	0.1	1.805220
17.685050	0.1	1.806305
17.686717	0.1	1.809583
17.688383	0.1	1.814528
17.690050	0.1	1.819674
17.691717	0.1	1.823572
17.693383	0.1	1.826356
17.695050	0.1	1.829816
17.696717	0.1	1.834589
17.698383	0.1	1.838855
17.700050	0.1	1.840820
17.701717	0.1	1.840428
17.703383	0.1	1.838389
17.705050	0.1	1.835288
17.706717	0.1	1.831963
17.708383	0.1	1.829527
17.710050	0.1	1.827958
17.711717	0.1	1.825886
17.713383	0.1	1.822901
17.715050	0.1	1.820787
17.716717	0.1	1.821616
17.718383	0.1	1.825681
17.720050	0.1	1.831935
17.721717	0.1	1.839092
17.723383	0.1	1.845649
17.725050	0.1	1.850249
17.726717	0.1	1.852745
17.728383	0.1	1.853849
17.730050	0.1	1.853947
17.731717	0.1	1.853108
17.733383	0.1	1.851786
17.735050	0.1	1.851018
17.736717	0.1	1.851390
17.738383	0.1	1.851814
17.740050	0.1	1.850612
17.741717	0.1	1.847949
17.743383	0.1	1.845742
17.745050	0.1	1.845327
17.746717	0.1	1.845914
17.748383	0.1	1.845178
17.750050	0.1	1.840969
17.751717	0.1	1.832908
17.753383	0.1	1.823325
17.755050	0.1	1.815604
17.756717	0.1	1.810994
17.758383	0.1	1.808326
17.760050	0.1	1.806030
17.761717	0.1	1.802971
17.763383	0.1	1.798612
17.765050	0.1	1.793564
17.766717	0.1	1.788628
17.768383	0.1	1.782840
17.770050	0.1	1.773746
17.771717	0.1	1.759790
17.773383	0.1	1.741834
17.775050	0.1	1.722882
17.776717	0.1	1.706867
17.778383	0.1	1.696572
17.780050	0.1	1.691300
17.781717	0.1	1.687286
17.783383	0.1	1.680874
17.785050	0.1	1.670816
17.786717	0.1	1.657791
17.788383	0.1	1.643458
17.790050	0.1	1.630671
17.791717	0.1	1.622532
17.793383	0.1	1.619551
17.795050	0.1	1.619207
17.796717	0.1	1.618629
17.798383	0.1	1.616408
17.800050	0.1	1.612739
17.801717	0.1	1.608809
17.803383	0.1	1.604897
17.805050	0.1	1.599505
17.806717	0.1	1.591388
17.808383	0.1	1.581782
17.810050	0.1	1.573199
17.811717	0.1	1.566210
17.813383	0.1	1.559532
17.815050	0.1	1.552813
17.816717	0.1	1.546796
17.818383	0.1	1.541637
17.820050	0.1	1.536729
17.821717	0.1	1.531593
17.823383	0.1	1.525912
17.825050	0.1	1.519513
17.826717	0.1	1.513134
17.828383	0.1	1.507932
17.830050	0.1	1.504244
17.831717	0.1	1.501474
17.833383	0.1	1.499029
17.835050	0.1	1.497804
17.836717	0.1	1.499830
17.838383	0.1	1.505367
17.840050	0.1	1.511732
17.841717	0.1	1.516067
17.843383	0.1	1.517795
17.845050	0.1	1.517679
17.846717	0.1	1.516053
17.848383	0.1	1.513399
17.850050	0.1	1.511108
17.851717	0.1	1.510349
17.853383	0.1	1.511155
17.855050	0.1	1.513083
17.856717	0.1	1.515867
17.858383	0.1	1.519318
17.860050	0.1	1.522885
17.861717	0.1	1.525818
17.863383	0.1	1.527700
17.865050	0.1	1.528626
17.866717	0.1	1.528934
17.868383	0.1	1.528692
17.870050	0.1	1.527402
17.871717	0.1	1.525083
17.873383	0.1	1.523411
17.875050	0.1	1.523984
17.876717	0.1	1.526382
17.878383	0.1	1.529544
17.880050	0.1	1.533320
17.881717	0.1	1.537828
17.883383	0.1	1.543136
17.885050	0.1	1.550033
17.886717	0.1	1.559332
17.888383	0.1	1.569996
17.890050	0.1	1.579695
17.891717	0.1	1.587602
17.893383	0.1	1.594331
17.895050	0.1	1.599793
17.896717	0.1	1.604259
17.898383	0.1	1.610033
17.900050	0.1	1.619258
17.901717	0.1	1.631817
17.903383	0.1	1.645824
17.905050	0.1	1.658471
17.906717	0.1	1.668045
17.908383	0.1	1.675468
17.910050	0.1	1.682015
17.911717	0.1	1.687165
17.913383	0.1	1.690635
17.915050	0.1	1.694486
17.916717	0.1	1.701340
17.918383	0.1	1.711650
17.920050	0.1	1.723813
17.921717	0.1	1.736344
17.923383	0.1	1.748749
17.925050	0.1	1.760623
17.926717	0.1	1.771357
17.928383	0.1	1.780801
17.930050	0.1	1.789373
17.931717	0.1	1.797839
17.933383	0.1	1.806933
17.935050	0.1	1.816596
17.936717	0.1	1.826207
17.938383	0.1	1.836149
17.940050	0.1	1.848075
17.941717	0.1	1.862901
17.943383	0.1	1.878971
17.945050	0.1	1.893281
17.946717	0.1	1.904415
17.948383	0.1	1.913570
17.950050	0.1	1.923377
17.951717	0.1	1.935991
17.953383	0.1	1.951852
17.955050	0.1	1.969864
17.956717	0.1	1.988425
17.958383	0.1	2.006413
17.960050	0.1	2.023056
17.961717	0.1	2.037790
17.963383	0.1	2.050856
17.965050	0.1	2.063238
17.966717	0.1	2.075396
17.968383	0.1	2.086284
17.970050	0.1	2.094125
17.971717	0.1	2.098484
17.973383	0.1	2.101045
17.975050	0.1	2.104626
17.976717	0.1	2.111527
17.978383	0.1	2.122032
17.980050	0.1	2.134293
17.981717	0.1	2.145916
17.983383	0.1	2.155686
17.985050	0.1	2.163844
17.986717	0.1	2.171360
17.988383	0.1	2.178485
17.990050	0.1	2.183462
17.991717	0.1	2.183444
17.993383	0.1	2.177362
17.995050	0.1	2.167146
17.996717	0.1	2.156217
17.998383	0.1	2.147290
18.000050	0.1	2.141329
18.001717	0.1	2.137460
18.003383	0.1	2.132929
18.005050	0.1	2.124133
18.006717	0.1	2.109245
18.008383	0.1	2.090065
18.010050	0.1	2.070554
18.011717	0.1	2.053734
18.013383	0.1	2.040565
18.015050	0.1	2.030735
18.016717	0.1	2.022954
18.018383	0.1	2.014786
18.020050	0.1	2.003573
18.021717	0.1	1.988350
18.023383	0.1	1.970627
18.025050	0.1	1.952848
18.026717	0.1	1.936178
18.028383	0.1	1.920690
18.030050	0.1	1.906841
18.031717	0.1	1.894552
18.033383	0.1	1.881765
18.035050	0.1	1.865821
18.036717	0.1	1.846012
18.038383	0.1	1.824009
18.040050	0.1	1.801969
18.041717	0.1	1.781429
18.043383	0.1	1.763757
18.045050	0.1	1.749564
18.046717	0.1	1.737690
18.048383	0.1	1.726458
18.050050	0.1	1.715585
18.051717	0.1	1.705647
18.053383	0.1	1.696139
18.055050	0.1	1.685647
18.056717	0.1	1.674430
18.058383	0.1	1.664795
18.060050	0.1	1.657866
18.061717	0.1	1.652180
18.063383	0.1	1.645866
18.065050	0.1	1.637982
18.066717	0.1	1.628567
18.068383	0.1	1.618871
18.070050	0.1	1.610764
18.071717	0.1	1.604953
18.073383	0.1	1.600031
18.075050	0.1	1.594494
18.076717	0.1	1.588925
18.078383	0.1	1.584520
18.080050	0.1	1.581199
18.081717	0.1	1.578713
18.083383	0.1	1.577227
18.085050	0.1	1.575649
18.086717	0.1	1.571700
18.088383	0.1	1.564818
18.090050	0.1	1.557060
18.091717	0.1	1.550522
18.093383	0.1	1.545465
18.095050	0.1	1.541376
18.096717	0.1	1.537856
18.098383	0.1	1.534401
18.100050	0.1	1.531094
18.101717	0.1	1.529101
18.103383	0.1	1.528854
18.105050	0.1	1.528794
18.106717	0.1	1.526792
18.108383	0.1	1.521977
18.110050	0.1	1.514913
18.111717	0.1	1.506899
18.113383	0.1	1.499485
18.115050	0.1	1.493790
18.116717	0.1	1.489460
18.118383	0.1	1.485203
18.120050	0.1	1.481129
18.121717	0.1	1.478801
18.123383	0.1	1.478246
18.125050	0.1	1.477138
18.126717	0.1	1.473790
18.128383	0.1	1.468752
18.130050	0.1	1.462670
18.131717	0.1	1.454968
18.133383	0.1	1.445720
18.135050	0.1	1.436914
18.136717	0.1	1.430805
18.138383	0.1	1.427699
18.140050	0.1	1.426451
18.141717	0.1	1.426036
18.143383	0.1	1.425445
18.145050	0.1	1.424002
18.146717	0.1	1.422283
18.148383	0.1	1.421259
18.150050	0.1	1.421198
18.151717	0.1	1.421622
18.153383	0.1	1.421547
18.155050	0.1	1.420313
18.156717	0.1	1.418153
18.158383	0.1	1.415014
18.160050	0.1	1.409939
18.161717	0.1	1.402623
18.163383	0.1	1.394171
18.165050	0.1	1.386260
18.166717	0.1	1.380648
18.168383	0.1	1.378278
18.170050	0.1	1.378516
18.171717	0.1	1.379824
18.173383	0.1	1.380751
18.175050	0.1	1.380686
18.176717	0.1	1.379866
18.178383	0.1	1.378534
18.180050	0.1	1.376662
18.181717	0.1	1.374194
18.183383	0.1	1.371009
18.185050	0.1	1.367452
18.186717	0.1	1.364285
18.188383	0.1	1.362101
18.190050	0.1	1.361505
18.191717	0.1	1.362730
18.193383	0.1	1.364429
18.195050	0.1	1.364187
18.196717	0.1	1.360560
18.198383	0.1	1.354716
18.200050	0.1	1.349542
18.201717	0.1	1.346627
18.203383	0.1	1.345091
18.205050	0.1	1.343414
18.206717	0.1	1.341132
18.208383	0.1	1.338827
18.210050	0.1	1.337011
18.211717	0.1	1.335386
18.213383	0.1	1.333593
18.215050	0.1	1.332210
18.216717	0.1	1.331852
18.218383	0.1	1.331614
18.220050	0.1	1.330078
18.221717	0.1	1.327572
18.223383	0.1	1.325724
18.225050	0.1	1.325309
18.226717	0.1	1.326008
18.228383	0.1	1.327368
18.230050	0.1	1.329039
18.231717	0.1	1.330706
18.233383	0.1	1.331712
18.235050	0.1	1.330632
18.236717	0.1	1.326492
18.238383	0.1	1.320196
18.240050	0.1	1.313691
18.241717	0.1	1.307940
18.243383	0.1	1.302552
18.245050	0.1	1.297346
18.246717	0.1	1.293309
18.248383	0.1	1.291777
18.250050	0.1	1.293398
18.251717	0.1	1.297505
18.253383	0.1	1.301840
18.255050	0.1	1.303563
18.256717	0.1	1.300997
18.258383	0.1	1.294366
18.260050	0.1	1.285225
18.261717	0.1	1.275670
18.263383	0.1	1.268056
18.265050	0.1	1.264252
18.266717	0.1	1.264168
18.268383	0.1	1.265835
18.270050	0.1	1.267288
18.271717	0.1	1.267525
18.273383	0.1	1.266440
18.275050	0.1	1.265262
18.276717	0.1	1.266212
18.278383	0.1	1.270091
18.280050	0.1	1.274971
18.281717	0.1	1.278440
18.283383	0.1	1.279511
18.285050	0.1	1.277816
18.286717	0.1	1.273165
18.288383	0.1	1.266315
18.290050	0.1	1.259120
18.291717	0.1	1.253574
18.293383	0.1	1.250231
18.295050	0.1	1.248280
18.296717	0.1	1.247195
18.298383	0.1	1.247004
18.300050	0.1	1.247996
18.301717	0.1	1.250613
18.303383	0.1	1.254207
18.305050	0.1	1.257118
18.306717	0.1	1.258631
18.308383	0.1	1.258822
18.310050	0.1	1.257332
18.311717	0.1	1.254044
18.313383	0.1	1.250152
18.315050	0.1	1.247502
18.316717	0.1	1.247008
18.318383	0.1	1.248284
18.320050	0.1	1.250813
18.321717	0.1	1.254762
18.323383	0.1	1.260522
18.325050	0.1	1.267358
18.326717	0.1	1.272769
18.328383	0.1	1.274492
18.330050	0.1	1.273416
18.331717	0.1	1.272801
18.333383	0.1	1.274403
18.335050	0.1	1.277137
18.336717	0.1	1.279586
18.338383	0.1	1.281388
18.340050	0.1	1.282394
18.341717	0.1	1.283148
18.343383	0.1	1.285211
18.345050	0.1	1.288592
18.346717	0.1	1.290245
18.348383	0.1	1.287321
18.350050	0.1	1.281374
18.351717	0.1	1.276899
18.353383	0.1	1.275972
18.355050	0.1	1.277346
18.356717	0.1	1.279623
18.358383	0.1	1.282026
18.360050	0.1	1.283847
18.361717	0.1	1.285388
18.363383	0.1	1.287567
18.365050	0.1	1.289849
18.366717	0.1	1.290324
18.368383	0.1	1.288257
18.370050	0.1	1.285560
18.371717	0.1	1.284722
18.373383	0.1	1.286371
18.375050	0.1	1.289849
18.376717	0.1	1.294254
18.378383	0.1	1.297821
18.380050	0.1	1.298506
18.381717	0.1	1.296080
18.383383	0.1	1.291847
18.385050	0.1	1.286366
18.386717	0.1	1.279730
18.388383	0.1	1.273882
18.390050	0.1	1.271879
18.391717	0.1	1.274399
18.393383	0.1	1.279321
18.395050	0.1	1.284457
18.396717	0.1	1.288224
18.398383	0.1	1.289006
18.400050	0.1	1.286208
18.401717	0.1	1.280950
18.403383	0.1	1.275293
18.405050	0.1	1.271646
18.406717	0.1	1.271847
18.408383	0.1	1.275158
18.410050	0.1	1.278804
18.411717	0.1	1.281174
18.413383	0.1	1.282874
18.415050	0.1	1.285160
18.416717	0.1	1.288676
18.418383	0.1	1.292783
18.420050	0.1	1.295242
18.421717	0.1	1.293654
18.423383	0.1	1.288145
18.425050	0.1	1.281551
18.426717	0.1	1.276117
18.428383	0.1	1.271595
18.430050	0.1	1.267553
18.431717	0.1	1.264992
18.433383	0.1	1.264834
18.435050	0.1	1.266687
18.436717	0.1	1.268871
18.438383	0.1	1.269230
18.440050	0.1	1.266766
18.441717	0.1	1.262347
18.443383	0.1	1.257146
18.445050	0.1	1.251325
18.446717	0.1	1.244778
18.448383	0.1	1.238072
18.450050	0.1	1.232638
18.451717	0.1	1.230366
18.453383	0.1	1.231967
18.455050	0.1	1.235506
18.456717	0.1	1.237858
18.458383	0.1	1.237770
18.460050	0.1	1.236191
18.461717	0.1	1.234356
18.463383	0.1	1.233192
18.465050	0.1	1.233341
18.466717	0.1	1.233886
18.468383	0.1	1.233122
18.470050	0.1	1.231404
18.471717	0.1	1.230203
18.473383	0.1	1.228903
18.475050	0.1	1.225695
18.476717	0.1	1.220545
18.478383	0.1	1.215185
18.480050	0.1	1.211097
18.481717	0.1	1.209159
18.483383	0.1	1.210137
18.485050	0.1	1.213429
18.486717	0.1	1.216689
18.488383	0.1	1.217802
18.490050	0.1	1.216456
18.491717	0.1	1.214002
18.493383	0.1	1.212000
18.495050	0.1	1.210924
18.496717	0.1	1.210254
18.498383	0.1	1.209551
18.500050	0.1	1.208992
18.501717	0.1	1.209052
18.503383	0.1	1.209839
18.505050	0.1	1.210673
18.506717	0.1	1.210123
18.508383	0.1	1.206957
18.510050	0.1	1.201821
18.511717	0.1	1.196936
18.513383	0.1	1.193709
18.515050	0.1	1.192219
18.516717	0.1	1.192153
18.518383	0.1	1.192708
18.520050	0.1	1.192605
18.521717	0.1	1.190742
18.523383	0.1	1.186528
18.525050	0.1	1.180014
18.526717	0.1	1.172181
18.528383	0.1	1.164651
18.530050	0.1	1.158626
18.531717	0.1	1.154831
18.533383	0.1	1.154067
18.535050	0.1	1.156251
18.536717	0.1	1.160051
18.538383	0.1	1.164749
18.540050	0.1	1.171189
18.541717	0.1	1.179343
18.543383	0.1	1.186342
18.545050	0.1	1.188577
18.546717	0.1	1.185187
18.548383	0.1	1.178160
18.550050	0.1	1.170104
18.551717	0.1	1.162924
18.553383	0.1	1.157867
18.555050	0.1	1.155646
18.556717	0.1	1.156102
18.558383	0.1	1.158244
18.560050	0.1	1.160870
18.561717	0.1	1.163064
18.563383	0.1	1.164349
18.565050	0.1	1.164493
18.566717	0.1	1.163711
18.568383	0.1	1.162258
18.570050	0.1	1.159580
18.571717	0.1	1.155725
18.573383	0.1	1.152270
18.575050	0.1	1.150677
18.576717	0.1	1.151422
18.578383	0.1	1.154244
18.580050	0.1	1.157690
18.581717	0.1	1.159604
18.583383	0.1	1.159231
18.585050	0.1	1.157927
18.586717	0.1	1.156852
18.588383	0.1	1.155208
18.590050	0.1	1.151734
18.591717	0.1	1.146276
18.593383	0.1	1.139636
18.595050	0.1	1.133406
18.596717	0.1	1.129475
18.598383	0.1	1.128386
18.600050	0.1	1.129634
18.601717	0.1	1.133392
18.603383	0.1	1.139720
18.605050	0.1	1.147445
18.606717	0.1	1.154714
18.608383	0.1	1.159487
18.610050	0.1	1.160479
18.611717	0.1	1.158467
18.613383	0.1	1.155632
18.615050	0.1	1.153685
18.616717	0.1	1.152419
18.618383	0.1	1.150151
18.620050	0.1	1.146011
18.621717	0.1	1.140768
18.623383	0.1	1.136009
18.625050	0.1	1.133760
18.626717	0.1	1.135319
18.628383	0.1	1.139743
18.630050	0.1	1.144335
18.631717	0.1	1.146812
18.633383	0.1	1.146705
18.635050	0.1	1.145257
18.636717	0.1	1.144162
18.638383	0.1	1.144032
18.640050	0.1	1.144488
18.641717	0.1	1.145662
18.643383	0.1	1.148130
18.645050	0.1	1.151506
18.646717	0.1	1.154607
18.648383	0.1	1.157071
18.650050	0.1	1.159003
18.651717	0.1	1.159366
18.653383	0.1	1.157387
18.655050	0.1	1.154779
18.656717	0.1	1.153979
18.658383	0.1	1.155790
18.660050	0.1	1.159725
18.661717	0.1	1.165066
18.663383	0.1	1.170840
18.665050	0.1	1.175930
18.666717	0.1	1.179846
18.668383	0.1	1.182519
18.670050	0.1	1.183995
18.671717	0.1	1.185322
18.673383	0.1	1.188396
18.675050	0.1	1.194254
18.676717	0.1	1.202552
18.678383	0.1	1.212093
18.680050	0.1	1.220922
18.681717	0.1	1.227339
18.683383	0.1	1.231544
18.685050	0.1	1.235749
18.686717	0.1	1.242608
18.688383	0.1	1.252843
18.690050	0.1	1.264098
18.691717	0.1	1.273393
18.693383	0.1	1.280424
18.695050	0.1	1.287460
18.696717	0.1	1.296746
18.698383	0.1	1.308732
18.700050	0.1	1.322743
18.701717	0.1	1.338203
18.703383	0.1	1.354194
18.705050	0.1	1.369072
18.706717	0.1	1.381864
18.708383	0.1	1.392644
18.710050	0.1	1.401245
18.711717	0.1	1.407699
18.713383	0.1	1.413468
18.715050	0.1	1.420500
18.716717	0.1	1.430195
18.718383	0.1	1.443764
18.720050	0.1	1.461571
18.721717	0.1	1.482004
18.723383	0.1	1.502638
18.725050	0.1	1.522270
18.726717	0.1	1.540994
18.728383	0.1	1.559025
18.730050	0.1	1.576482
18.731717	0.1	1.594131
18.733383	0.1	1.613121
18.735050	0.1	1.634052
18.736717	0.1	1.656404
18.738383	0.1	1.678453
18.740050	0.1	1.698285
18.741717	0.1	1.715813
18.743383	0.1	1.733382
18.745050	0.1	1.753489
18.746717	0.1	1.776628
18.748383	0.1	1.802170
18.750050	0.1	1.829453
18.751717	0.1	1.857616
18.753383	0.1	1.885802
18.755050	0.1	1.913467
18.756717	0.1	1.940685
18.758383	0.1	1.968839
18.760050	0.1	2.000043
18.761717	0.1	2.034949
18.763383	0.1	2.071946
18.765050	0.1	2.108654
18.766717	0.1	2.143406
18.768383	0.1	2.175947
18.770050	0.1	2.207407
18.771717	0.1	2.239607
18.773383	0.1	2.274904
18.775050	0.1	2.315617
18.776717	0.1	2.362304
18.778383	0.1	2.413266
18.780050	0.1	2.465867
18.781717	0.1	2.517803
18.783383	0.1	2.568224
18.785050	0.1	2.618670
18.786717	0.1	2.671783
18.788383	0.1	2.728943
18.790050	0.1	2.789865
18.791717	0.1	2.853246
18.793383	0.1	2.917028
18.795050	0.1	2.979315
18.796717	0.1	3.039832
18.798383	0.1	3.100033
18.800050	0.1	3.161700
18.801717	0.1	3.225957
18.803383	0.1	3.293152
18.805050	0.1	3.363118
18.806717	0.1	3.435686
18.808383	0.1	3.511105
18.810050	0.1	3.589778
18.811717	0.1	3.671451
18.813383	0.1	3.754715
18.815050	0.1	3.837580
18.816717	0.1	3.918824
18.818383	0.1	3.998498
18.820050	0.1	4.077083
18.821717	0.1	4.155198
18.823383	0.1	4.234412
18.825050	0.1	4.316787
18.826717	0.1	4.402311
18.828383	0.1	4.488174
18.830050	0.1	4.571211
18.831717	0.1	4.649726
18.833383	0.1	4.724180
18.835050	0.1	4.796670
18.836717	0.1	4.867706
18.838383	0.1	4.934496
18.840050	0.1	4.994590
18.841717	0.1	5.049454
18.843383	0.1	5.102302
18.845050	0.1	5.153278
18.846717	0.1	5.199476
18.848383	0.1	5.239057
18.850050	0.1	5.272194
18.851717	0.1	5.298676
18.853383	0.1	5.317545
18.855050	0.1	5.329065
18.856717	0.1	5.335584
18.858383	0.1	5.340362
18.860050	0.1	5.345130
18.861717	0.1	5.348418
18.863383	0.1	5.346579
18.865050	0.1	5.336623
18.866717	0.1	5.317503
18.868383	0.1	5.289493
18.870050	0.1	5.253931
18.871717	0.1	5.213041
18.873383	0.1	5.168621
18.875050	0.1	5.120924
18.876717	0.1	5.069273
18.878383	0.1	5.013649
18.880050	0.1	4.954902
18.881717	0.1	4.893607
18.883383	0.1	4.829834
18.885050	0.1	4.762989
18.886717	0.1	4.691388
18.888383	0.1	4.614023
18.890050	0.1	4.532202
18.891717	0.1	4.448476
18.893383	0.1	4.364648
18.895050	0.1	4.281346
18.896717	0.1	4.198658
18.898383	0.1	4.116041
18.900050	0.1	4.031933
18.901717	0.1	3.944710
18.903383	0.1	3.854120
18.905050	0.1	3.761752
18.906717	0.1	3.670151
18.908383	0.1	3.581047
18.910050	0.1	3.494429
18.911717	0.1	3.409693
18.913383	0.1	3.326773
18.915050	0.1	3.245627
18.916717	0.1	3.165905
18.918383	0.1	3.087507
18.920050	0.1	3.010458
18.921717	0.1	2.934374
18.923383	0.1	2.859160
18.925050	0.1	2.785809
18.926717	0.1	2.715709
18.928383	0.1	2.649208
18.930050	0.1	2.585179
18.931717	0.1	2.522417
18.933383	0.1	2.461425
18.935050	0.1	2.403888
18.936717	0.1	2.350654
18.938383	0.1	2.301321
18.940050	0.1	2.255649
18.941717	0.1	2.214150
18.943383	0.1	2.176613
18.945050	0.1	2.140463
18.946717	0.1	2.101869
18.948383	0.1	2.058945
18.950050	0.1	2.013273
18.951717	0.1	1.968634
18.953383	0.1	1.928508
18.955050	0.1	1.893891
18.956717	0.1	1.863525
18.958383	0.1	1.835781
18.960050	0.1	1.809467
18.961717	0.1	1.783557
18.963383	0.1	1.757583
18.965050	0.1	1.732437
18.966717	0.1	1.709778
18.968383	0.1	1.690327
18.970050	0.1	1.673400
18.971717	0.1	1.657684
18.973383	0.1	1.642043
18.975050	0.1	1.626182
18.976717	0.1	1.611025
18.978383	0.1	1.597540
18.980050	0.1	1.585116
18.981717	0.1	1.572077
18.983383	0.1	1.557637
18.985050	0.1	1.542591
18.986717	0.1	1.528119
18.988383	0.1	1.514503
18.990050	0.1	1.501031
18.991717	0.1	1.486209
18.993383	0.1	1.469059
18.995050	0.1	1.450903
18.996717	0.1	1.434498
18.998383	0.1	1.421603
19.000050	0.1	1.412272
19.001717	0.1	1.405450
19.003383	0.1	1.399829
19.005050	0.1	1.394423
19.006717	0.1	1.388667
19.008383	0.1	1.382022
19.010050	0.1	1.373920
19.011717	0.1	1.364672
19.013383	0.1	1.355279
19.015050	0.1	1.346124
19.016717	0.1	1.337556
19.018383	0.1	1.330823
19.020050	0.1	1.326809
19.021717	0.1	1.324601
19.023383	0.1	1.321840
19.025050	0.1	1.316583
19.026717	0.1	1.308895
19.028383	0.1	1.299973
19.030050	0.1	1.290231
19.031717	0.1	1.279842
19.033383	0.1	1.270361
19.035050	0.1	1.263386
19.036717	0.1	1.258492
19.038383	0.1	1.254338
19.040050	0.1	1.250277
19.041717	0.1	1.245639
19.043383	0.1	1.239465
19.045050	0.1	1.231986
19.046717	0.1	1.224689
19.048383	0.1	1.218687
19.050050	0.1	1.213937
19.051717	0.1	1.209672
19.053383	0.1	1.205080
19.055050	0.1	1.200084
19.056717	0.1	1.195292
19.058383	0.1	1.190905
19.060050	0.1	1.186877
19.061717	0.1	1.184274
19.063383	0.1	1.184097
19.065050	0.1	1.185010
19.066717	0.1	1.184368
19.068383	0.1	1.180884
19.070050	0.1	1.175427
19.071717	0.1	1.170100
19.073383	0.1	1.166775
19.075050	0.1	1.165783
19.076717	0.1	1.166128
19.078383	0.1	1.166589
19.080050	0.1	1.166030
19.081717	0.1	1.163823
19.083383	0.1	1.160842
19.085050	0.1	1.158249
19.086717	0.1	1.155050
19.088383	0.1	1.149331
19.090050	0.1	1.141746
19.091717	0.1	1.135063
19.093383	0.1	1.131026
19.095050	0.1	1.129620
19.096717	0.1	1.129969
19.098383	0.1	1.130896
19.100050	0.1	1.131529
19.101717	0.1	1.131482
19.103383	0.1	1.130612
19.105050	0.1	1.129308
19.106717	0.1	1.128404
19.108383	0.1	1.128246
19.110050	0.1	1.128437
19.111717	0.1	1.128488
19.113383	0.1	1.127808
19.115050	0.1	1.125582
19.116717	0.1	1.122081
19.118383	0.1	1.118546
19.120050	0.1	1.115357
19.121717	0.1	1.112344
19.123383	0.1	1.110164
19.125050	0.1	1.109615
19.126717	0.1	1.110160
19.128383	0.1	1.109983
19.130050	0.1	1.107948
19.131717	0.1	1.105205
19.133383	0.1	1.103994
19.135050	0.1	1.105033
19.136717	0.1	1.106742
19.138383	0.1	1.107021
19.140050	0.1	1.104805
19.141717	0.1	1.100092
19.143383	0.1	1.094216
19.145050	0.1	1.089112
19.146717	0.1	1.085210
19.148383	0.1	1.081652
19.150050	0.1	1.078169
19.151717	0.1	1.075189
19.153383	0.1	1.073182
19.155050	0.1	1.072702
19.156717	0.1	1.073773
19.158383	0.1	1.075640
19.160050	0.1	1.078160
19.161717	0.1	1.081908
19.163383	0.1	1.085903
19.165050	0.1	1.087165
19.166717	0.1	1.083715
19.168383	0.1	1.077349
19.170050	0.1	1.071896
19.171717	0.1	1.068823
19.173383	0.1	1.066332
19.175050	0.1	1.062471
19.176717	0.1	1.057596
19.178383	0.1	1.054117
19.180050	0.1	1.054406
19.181717	0.1	1.058667
19.183383	0.1	1.064953
19.185050	0.1	1.070788
19.186717	0.1	1.074416
19.188383	0.1	1.074946
19.190050	0.1	1.072576
19.191717	0.1	1.068530
19.193383	0.1	1.063794
19.195050	0.1	1.058443
19.196717	0.1	1.052502
19.198383	0.1	1.046332
19.200050	0.1	1.040045
19.201717	0.1	1.033377
19.203383	0.1	1.026611
19.205050	0.1	1.021479
19.206717	0.1	1.019840
19.208383	0.1	1.021642
19.210050	0.1	1.025326
19.211717	0.1	1.029582
19.213383	0.1	1.033801
19.215050	0.1	1.037694
19.216717	0.1	1.041587
19.218383	0.1	1.045722
19.220050	0.1	1.048604
19.221717	0.1	1.048152
19.223383	0.1	1.044194
19.225050	0.1	1.037973
19.226717	0.1	1.031184
19.228383	0.1	1.026434
19.230050	0.1	1.025866
19.231717	0.1	1.028939
19.233383	0.1	1.032818
19.235050	0.1	1.034481
19.236717	0.1	1.032627
19.238383	0.1	1.028674
19.240050	0.1	1.025093
19.241717	0.1	1.022564
19.243383	0.1	1.020469
19.245050	0.1	1.018923
19.246717	0.1	1.018802
19.248383	0.1	1.020296
19.250050	0.1	1.021791
19.251717	0.1	1.021083
19.253383	0.1	1.017465
19.255050	0.1	1.011933
19.256717	0.1	1.006038
19.258383	0.1	1.000697
19.260050	0.1	0.996180
19.261717	0.1	0.992799
19.263383	0.1	0.990587
19.265050	0.1	0.989400
19.266717	0.1	0.989521
19.268383	0.1	0.991006
19.270050	0.1	0.992455
19.271717	0.1	0.991598
19.273383	0.1	0.987821
19.275050	0.1	0.983211
19.276717	0.1	0.980054
19.278383	0.1	0.978862
19.280050	0.1	0.979067
19.281717	0.1	0.980003
19.283383	0.1	0.981269
19.285050	0.1	0.982839
19.286717	0.1	0.984920
19.288383	0.1	0.987607
19.290050	0.1	0.990117
19.291717	0.1	0.990755
19.293383	0.1	0.988496
19.295050	0.1	0.984445
19.296717	0.1	0.981120
19.298383	0.1	0.980361
19.300050	0.1	0.981954
19.301717	0.1	0.983919
19.303383	0.1	0.984296
19.305050	0.1	0.982471
19.306717	0.1	0.978932
19.308383	0.1	0.974811
19.310050	0.1	0.971504
19.311717	0.1	0.969768
19.313383	0.1	0.968804
19.315050	0.1	0.967067
19.316717	0.1	0.964184
19.318383	0.1	0.961162
19.320050	0.1	0.959169
19.321717	0.1	0.958997
19.323383	0.1	0.960743
19.325050	0.1	0.963346
19.326717	0.1	0.964706
19.328383	0.1	0.962955
19.330050	0.1	0.957921
19.331717	0.1	0.951234
19.333383	0.1	0.944929
19.335050	0.1	0.940440
19.336717	0.1	0.938480
19.338383	0.1	0.938978
19.340050	0.1	0.941092
19.341717	0.1	0.944235
19.343383	0.1	0.948668
19.345050	0.1	0.954033
19.346717	0.1	0.958145
19.348383	0.1	0.959160
19.350050	0.1	0.958210
19.351717	0.1	0.957884
19.353383	0.1	0.959300
19.355050	0.1	0.961917
19.356717	0.1	0.964589
19.358383	0.1	0.966135
19.360050	0.1	0.965744
19.361717	0.1	0.963523
19.363383	0.1	0.960603
19.365050	0.1	0.958336
19.366717	0.1	0.957167
19.368383	0.1	0.956492
19.370050	0.1	0.955798
19.371717	0.1	0.955043
19.373383	0.1	0.953451
19.375050	0.1	0.950242
19.376717	0.1	0.946233
19.378383	0.1	0.943202
19.380050	0.1	0.943257
19.381717	0.1	0.947914
19.383383	0.1	0.956082
19.385050	0.1	0.964748
19.386717	0.1	0.971691
19.388383	0.1	0.976073
19.390050	0.1	0.977442
19.391717	0.1	0.975681
19.393383	0.1	0.971416
19.395050	0.1	0.965665
19.396717	0.1	0.959025
19.398383	0.1	0.952268
19.400050	0.1	0.947784
19.401717	0.1	0.948478
19.403383	0.1	0.955239
19.405050	0.1	0.966513
19.406717	0.1	0.979020
19.408383	0.1	0.988771
19.410050	0.1	0.993479
19.411717	0.1	0.993828
19.413383	0.1	0.991561
19.415050	0.1	0.987775
19.416717	0.1	0.983635
19.418383	0.1	0.981041
19.420050	0.1	0.981330
19.421717	0.1	0.984007
19.423383	0.1	0.987337
19.425050	0.1	0.990010
19.426717	0.1	0.992068
19.428383	0.1	0.994313
19.430050	0.1	0.997921
19.431717	0.1	1.003966
19.433383	0.1	1.011644
19.435050	0.1	1.018359
19.436717	0.1	1.022522
19.438383	0.1	1.024967
19.440050	0.1	1.027333
19.441717	0.1	1.030630
19.443383	0.1	1.035542
19.445050	0.1	1.042727
19.446717	0.1	1.052483
19.448383	0.1	1.064381
19.450050	0.1	1.077433
19.451717	0.1	1.090309
19.453383	0.1	1.101769
19.455050	0.1	1.111296
19.456717	0.1	1.118365
19.458383	0.1	1.121932
19.460050	0.1	1.122477
19.461717	0.1	1.122528
19.463383	0.1	1.123794
19.465050	0.1	1.126286
19.466717	0.1	1.130477
19.468383	0.1	1.137364
19.470050	0.1	1.146169
19.471717	0.1	1.154784
19.473383	0.1	1.162719
19.475050	0.1	1.171157
19.476717	0.1	1.180507
19.478383	0.1	1.190519
19.480050	0.1	1.201853
19.481717	0.1	1.215311
19.483383	0.1	1.230077
19.485050	0.1	1.243209
19.486717	0.1	1.251614
19.488383	0.1	1.255092
19.490050	0.1	1.255930
19.491717	0.1	1.256117
19.493383	0.1	1.256322
19.495050	0.1	1.256247
19.496717	0.1	1.255875
19.498383	0.1	1.256363
19.500050	0.1	1.258501
19.501717	0.1	1.261514
19.503383	0.1	1.264480
19.505050	0.1	1.266645
19.506717	0.1	1.266329
19.508383	0.1	1.262268
19.510050	0.1	1.255646
19.511717	0.1	1.248964
19.513383	0.1	1.243730
19.515050	0.1	1.239916
19.516717	0.1	1.236764
19.518383	0.1	1.233015
19.520050	0.1	1.226817
19.521717	0.1	1.216982
19.523383	0.1	1.204717
19.525050	0.1	1.193034
19.526717	0.1	1.184288
19.528383	0.1	1.178677
19.530050	0.1	1.174733
19.531717	0.1	1.170998
19.533383	0.1	1.167054
19.535050	0.1	1.162789
19.536717	0.1	1.156931
19.538383	0.1	1.147599
19.540050	0.1	1.134397
19.541717	0.1	1.118756
19.543383	0.1	1.102695
19.545050	0.1	1.087803
19.546717	0.1	1.074434
19.548383	0.1	1.061489
19.550050	0.1	1.047915
19.551717	0.1	1.034634
19.553383	0.1	1.023733
19.555050	0.1	1.016180
19.556717	0.1	1.011314
19.558383	0.1	1.007351
19.560050	0.1	1.001633
19.561717	0.1	0.992208
19.563383	0.1	0.980287
19.565050	0.1	0.969991
19.566717	0.1	0.964557
19.568383	0.1	0.963560
19.570050	0.1	0.964184
19.571717	0.1	0.963784
19.573383	0.1	0.961279
19.575050	0.1	0.957493
19.576717	0.1	0.954480
19.578383	0.1	0.953590
19.580050	0.1	0.954103
19.581717	0.1	0.953753
19.583383	0.1	0.950587
19.585050	0.1	0.944980
19.586717	0.1	0.939770
19.588383	0.1	0.937288
19.590050	0.1	0.936999
19.591717	0.1	0.937153
19.593383	0.1	0.937409
19.595050	0.1	0.938424
19.596717	0.1	0.940240
19.598383	0.1	0.942275
19.600050	0.1	0.943583
19.601717	0.1	0.942559
19.603383	0.1	0.937800
19.605050	0.1	0.929558
19.606717	0.1	0.920203
19.608383	0.1	0.912771
19.610050	0.1	0.909027
19.611717	0.1	0.908840
19.613383	0.1	0.910996
19.615050	0.1	0.914680
19.616717	0.1	0.919490
19.618383	0.1	0.924226
19.620050	0.1	0.927644
19.621717	0.1	0.929660
19.623383	0.1	0.930359
19.625050	0.1	0.929167
19.626717	0.1	0.926112
19.628383	0.1	0.922251
19.630050	0.1	0.918428
19.631717	0.1	0.914778
19.633383	0.1	0.911150
19.635050	0.1	0.907141
19.636717	0.1	0.902247
19.638383	0.1	0.896789
19.640050	0.1	0.892221
19.641717	0.1	0.890279
19.643383	0.1	0.891457
19.645050	0.1	0.894642
19.646717	0.1	0.898805
19.648383	0.1	0.903779
19.650050	0.1	0.909497
19.651717	0.1	0.915378
19.653383	0.1	0.919527
19.655050	0.1	0.919383
19.656717	0.1	0.915071
19.658383	0.1	0.910056
19.660050	0.1	0.906880
19.661717	0.1	0.904840
19.663383	0.1	0.902275
19.665050	0.1	0.898582
19.666717	0.1	0.894284
19.668383	0.1	0.890321
19.670050	0.1	0.887443
19.671717	0.1	0.885846
19.673383	0.1	0.885273
19.675050	0.1	0.885557
19.676717	0.1	0.886321
19.678383	0.1	0.886349
19.680050	0.1	0.884356
19.681717	0.1	0.880370
19.683383	0.1	0.875881
19.685050	0.1	0.872863
19.686717	0.1	0.872440
19.688383	0.1	0.873585
19.690050	0.1	0.873394
19.691717	0.1	0.869711
19.693383	0.1	0.863457
19.695050	0.1	0.857702
19.696717	0.1	0.855308
19.698383	0.1	0.857320
19.700050	0.1	0.862074
19.701717	0.1	0.866223
19.703383	0.1	0.867164
19.705050	0.1	0.864500
19.706717	0.1	0.859955
19.708383	0.1	0.855871
19.710050	0.1	0.853701
19.711717	0.1	0.853757
19.713383	0.1	0.855383
19.715050	0.1	0.857608
19.716717	0.1	0.860151
19.718383	0.1	0.862936
19.720050	0.1	0.865161
19.721717	0.1	0.865832
19.723383	0.1	0.864500
19.725050	0.1	0.861166
19.726717	0.1	0.856682
19.728383	0.1	0.852239
19.730050	0.1	0.847736
19.731717	0.1	0.842339
19.733383	0.1	0.836477
19.735050	0.1	0.831573
19.736717	0.1	0.828300
19.738383	0.1	0.826861
19.740050	0.1	0.828090
19.741717	0.1	0.831964
19.743383	0.1	0.836556
19.745050	0.1	0.840463
19.746717	0.1	0.844318
19.748383	0.1	0.849054
19.750050	0.1	0.854335
19.751717	0.1	0.858977
19.753383	0.1	0.861450
19.755050	0.1	0.860668
19.756717	0.1	0.857506
19.758383	0.1	0.854610
19.760050	0.1	0.854447
19.761717	0.1	0.858060
19.763383	0.1	0.864556
19.765050	0.1	0.871490
19.766717	0.1	0.876542
19.768383	0.1	0.879033
19.770050	0.1	0.879802
19.771717	0.1	0.879699
19.773383	0.1	0.878954
19.775050	0.1	0.877860
19.776717	0.1	0.876705
19.778383	0.1	0.875201
19.780050	0.1	0.872849
19.781717	0.1	0.869781
19.783383	0.1	0.867313
19.785050	0.1	0.867154
19.786717	0.1	0.869054
19.788383	0.1	0.870205
19.790050	0.1	0.867853
19.791717	0.1	0.861459
19.793383	0.1	0.852635
19.795050	0.1	0.844672
19.796717	0.1	0.840621
19.798383	0.1	0.840379
19.800050	0.1	0.841701
19.801717	0.1	0.843462
19.803383	0.1	0.845571
19.805050	0.1	0.847625
19.806717	0.1	0.849296
19.808383	0.1	0.850786
19.810050	0.1	0.852169
19.811717	0.1	0.852537
19.813383	0.1	0.850786
19.815050	0.1	0.846838
19.816717	0.1	0.841166
19.818383	0.1	0.834358
19.820050	0.1	0.827275
19.821717	0.1	0.820616
19.823383	0.1	0.814875
19.825050	0.1	0.810702
19.826717	0.1	0.808625
19.828383	0.1	0.808528
19.830050	0.1	0.809622
19.831717	0.1	0.810609
19.833383	0.1	0.810097
19.835050	0.1	0.807801
19.836717	0.1	0.804579
19.838383	0.1	0.801119
19.840050	0.1	0.797864
19.841717	0.1	0.795485
19.843383	0.1	0.794278
19.845050	0.1	0.794171
19.846717	0.1	0.795359
19.848383	0.1	0.797440
19.850050	0.1	0.798884
19.851717	0.1	0.798786
19.853383	0.1	0.797715
19.855050	0.1	0.796430
19.856717	0.1	0.795182
19.858383	0.1	0.794046
19.860050	0.1	0.793091
19.861717	0.1	0.791820
19.863383	0.1	0.789147
19.865050	0.1	0.784802
19.866717	0.1	0.780211
19.868383	0.1	0.777645
19.870050	0.1	0.778395
19.871717	0.1	0.781259
19.873383	0.1	0.783815
19.875050	0.1	0.784770
19.876717	0.1	0.784164
19.878383	0.1	0.782576
19.880050	0.1	0.781193
19.881717	0.1	0.781491
19.883383	0.1	0.784271
19.885050	0.1	0.789464
19.886717	0.1	0.796579
19.888383	0.1	0.804649
19.890050	0.1	0.811573
19.891717	0.1	0.814633
19.893383	0.1	0.812756
19.895050	0.1	0.807857
19.896717	0.1	0.803429
19.898383	0.1	0.801645
19.900050	0.1	0.801892
19.901717	0.1	0.802493
19.903383	0.1	0.802721
19.905050	0.1	0.801929
19.906717	0.1	0.798972
19.908383	0.1	0.794032
19.910050	0.1	0.789142
19.911717	0.1	0.786181
19.913383	0.1	0.785924
19.915050	0.1	0.788425
19.916717	0.1	0.792746
19.918383	0.1	0.796765
19.920050	0.1	0.798269
19.921717	0.1	0.796528
19.923383	0.1	0.793007
19.925050	0.1	0.790399
19.926717	0.1	0.790288
19.928383	0.1	0.792332
19.930050	0.1	0.795405
19.931717	0.1	0.798018
19.933383	0.1	0.798916
19.935050	0.1	0.798493
19.936717	0.1	0.797966
19.938383	0.1	0.797561
19.940050	0.1	0.797012
19.941717	0.1	0.796779
19.943383	0.1	0.797533
19.945050	0.1	0.799405
19.946717	0.1	0.802497
19.948383	0.1	0.806581
19.950050	0.1	0.809650
19.951717	0.1	0.808765
19.953383	0.1	0.803205
19.955050	0.1	0.795615
19.956717	0.1	0.789650
19.958383	0.1	0.786814
19.960050	0.1	0.785859
19.961717	0.1	0.784849
19.963383	0.1	0.782940
19.965050	0.1	0.780676
19.966717	0.1	0.779913
19.968383	0.1	0.782325
19.970050	0.1	0.786800
19.971717	0.1	0.789664
19.973383	0.1	0.788383
19.975050	0.1	0.784085
19.976717	0.1	0.780025
19.978383	0.1	0.778283
19.980050	0.1	0.778721
19.981717	0.1	0.780108
19.983383	0.1	0.781058
19.985050	0.1	0.780877
19.986717	0.1	0.780304
19.988383	0.1	0.780709
19.990050	0.1	0.782292
19.991717	0.1	0.783759
19.993383	0.1	0.784001
19.995050	0.1	0.783345
19.996717	0.1	0.783401
19.998383	0.1	0.785519
20.000050	0.1	0.789003
20.001717	0.1	0.791717
20.003383	0.1	0.792318
20.005050	0.1	0.791112
20.006717	0.1	0.788635
20.008383	0.1	0.784486
20.010050	0.1	0.778679
20.011717	0.1	0.772751
20.013383	0.1	0.768229
20.015050	0.1	0.765561
20.016717	0.1	0.764132
20.018383	0.1	0.762758
20.020050	0.1	0.761277
20.021717	0.1	0.760360
20.023383	0.1	0.759712
20.025050	0.1	0.758795
20.026717	0.1	0.758241
20.028383	0.1	0.758753
20.030050	0.1	0.759787
20.031717	0.1	0.760127
20.033383	0.1	0.759135
20.035050	0.1	0.757305
20.036717	0.1	0.755573
20.038383	0.1	0.754260
20.040050	0.1	0.753268
20.041717	0.1	0.752513
20.043383	0.1	0.751391
20.045050	0.1	0.749296
20.046717	0.1	0.746916
20.048383	0.1	0.745482
20.050050	0.1	0.745589
20.051717	0.1	0.747237
20.053383	0.1	0.749859
20.055050	0.1	0.752346
20.056717	0.1	0.753799
20.058383	0.1	0.754269
20.060050	0.1	0.754199
20.061717	0.1	0.753570
20.063383	0.1	0.752243
20.065050	0.1	0.750292
20.066717	0.1	0.748015
20.068383	0.1	0.746590
20.070050	0.1	0.747191
20.071717	0.1	0.748783
20.073383	0.1	0.749039
20.075050	0.1	0.747172
20.076717	0.1	0.744462
20.078383	0.1	0.742748
20.080050	0.1	0.742474
20.081717	0.1	0.742227
20.083383	0.1	0.740741
20.085050	0.1	0.738371
20.086717	0.1	0.736201
20.088383	0.1	0.735149
20.090050	0.1	0.735344
20.091717	0.1	0.735996
20.093383	0.1	0.737156
20.095050	0.1	0.740350
20.096717	0.1	0.745957
20.098383	0.1	0.752192
20.100050	0.1	0.757510
20.101717	0.1	0.761696
20.103383	0.1	0.764569
20.105050	0.1	0.765482
20.106717	0.1	0.764187
20.108383	0.1	0.761491
20.110050	0.1	0.759056
20.111717	0.1	0.758269
20.113383	0.1	0.758879
20.115050	0.1	0.759698
20.116717	0.1	0.760537
20.118383	0.1	0.762288
20.120050	0.1	0.765417
20.121717	0.1	0.769398
20.123383	0.1	0.773226
20.125050	0.1	0.776136
20.126717	0.1	0.778111
20.128383	0.1	0.779694
20.130050	0.1	0.781491
20.131717	0.1	0.783922
20.133383	0.1	0.786595
20.135050	0.1	0.788602
20.136717	0.1	0.789287
20.138383	0.1	0.787978
20.140050	0.1	0.784686
20.141717	0.1	0.780923
20.143383	0.1	0.778250
20.145050	0.1	0.777212
20.146717	0.1	0.778195
20.148383	0.1	0.781766
20.150050	0.1	0.787643
20.151717	0.1	0.794390
20.153383	0.1	0.800509
20.155050	0.1	0.805543
20.156717	0.1	0.810074
20.158383	0.1	0.814572
20.160050	0.1	0.818609
20.161717	0.1	0.821599
20.163383	0.1	0.823308
20.165050	0.1	0.824067
20.166717	0.1	0.825147
20.168383	0.1	0.827867
20.170050	0.1	0.832053
20.171717	0.1	0.836588
20.173383	0.1	0.840947
20.175050	0.1	0.845455
20.176717	0.1	0.850582
20.178383	0.1	0.856160
20.180050	0.1	0.861418
20.181717	0.1	0.866023
20.183383	0.1	0.870442
20.185050	0.1	0.875229
20.186717	0.1	0.880840
20.188383	0.1	0.887667
20.190050	0.1	0.895523
20.191717	0.1	0.903807
20.193383	0.1	0.912114
20.195050	0.1	0.919965
20.196717	0.1	0.926284
20.198383	0.1	0.930135
20.200050	0.1	0.931830
20.201717	0.1	0.932920
20.203383	0.1	0.934959
20.205050	0.1	0.938447
20.206717	0.1	0.942843
20.208383	0.1	0.947178
20.210050	0.1	0.950485
20.211717	0.1	0.952734
20.213383	0.1	0.955146
20.215050	0.1	0.958722
20.216717	0.1	0.963104
20.218383	0.1	0.967528
20.220050	0.1	0.971789
20.221717	0.1	0.975858
20.223383	0.1	0.979616
20.225050	0.1	0.982890
20.226717	0.1	0.985586
20.228383	0.1	0.987942
20.230050	0.1	0.990913
20.231717	0.1	0.996059
20.233383	0.1	1.003635
20.235050	0.1	1.011314
20.236717	0.1	1.015994
20.238383	0.1	1.016157
20.240050	0.1	1.012199
20.241717	0.1	1.005721
20.243383	0.1	0.998923
20.245050	0.1	0.993847
20.246717	0.1	0.991565
20.248383	0.1	0.992324
20.250050	0.1	0.995863
20.251717	0.1	1.000958
20.253383	0.1	1.004948
20.255050	0.1	1.004883
20.256717	0.1	0.999621
20.258383	0.1	0.990508
20.260050	0.1	0.980431
20.261717	0.1	0.971952
20.263383	0.1	0.965665
20.265050	0.1	0.960715
20.266717	0.1	0.956664
20.268383	0.1	0.953777
20.270050	0.1	0.951942
20.271717	0.1	0.950107
20.273383	0.1	0.946964
20.275050	0.1	0.942373
20.276717	0.1	0.937181
20.278383	0.1	0.931723
20.280050	0.1	0.926126
20.281717	0.1	0.921218
20.283383	0.1	0.917464
20.285050	0.1	0.914196
20.286717	0.1	0.911076
20.288383	0.1	0.908608
20.290050	0.1	0.906941
20.291717	0.1	0.905786
20.293383	0.1	0.904761
20.295050	0.1	0.902917
20.296717	0.1	0.898768
20.298383	0.1	0.891821
20.300050	0.1	0.883648
20.301717	0.1	0.876607
20.303383	0.1	0.871876
20.305050	0.1	0.869054
20.306717	0.1	0.867033
20.308383	0.1	0.865278
20.310050	0.1	0.864174
20.311717	0.1	0.864281
20.313383	0.1	0.865981
20.315050	0.1	0.869096
20.316717	0.1	0.872263
20.318383	0.1	0.873590
20.320050	0.1	0.872356
20.321717	0.1	0.869120
20.323383	0.1	0.864617
20.325050	0.1	0.859774
20.326717	0.1	0.856025
20.328383	0.1	0.854474
20.330050	0.1	0.855448
20.331717	0.1	0.858796
20.333383	0.1	0.863178
20.335050	0.1	0.866046
20.336717	0.1	0.865692
20.338383	0.1	0.862200
20.340050	0.1	0.856495
20.341717	0.1	0.850027
20.343383	0.1	0.844575
20.345050	0.1	0.841171
20.346717	0.1	0.839904
20.348383	0.1	0.840328
20.350050	0.1	0.841962
20.351717	0.1	0.844956
20.353383	0.1	0.849548
20.355050	0.1	0.855154
20.356717	0.1	0.860752
20.358383	0.1	0.865916
20.360050	0.1	0.870945
20.361717	0.1	0.876007
20.363383	0.1	0.880752
20.365050	0.1	0.884184
20.366717	0.1	0.884901
20.368383	0.1	0.882815
20.370050	0.1	0.880342
20.371717	0.1	0.880263
20.373383	0.1	0.882912
20.375050	0.1	0.886540
20.376717	0.1	0.889455
20.378383	0.1	0.890265
20.380050	0.1	0.888081
20.381717	0.1	0.884468
20.383383	0.1	0.883001
20.385050	0.1	0.886149
20.386717	0.1	0.894112
20.388383	0.1	0.905436
20.390050	0.1	0.917637
20.391717	0.1	0.928282
20.393383	0.1	0.935546
20.395050	0.1	0.938466
20.396717	0.1	0.937651
20.398383	0.1	0.935327
20.400050	0.1	0.933697
20.401717	0.1	0.932920
20.403383	0.1	0.931327
20.405050	0.1	0.927770
20.406717	0.1	0.923271
20.408383	0.1	0.919965
20.410050	0.1	0.919043
20.411717	0.1	0.920123
20.413383	0.1	0.922396
20.415050	0.1	0.925986
20.416717	0.1	0.931621
20.418383	0.1	0.938494
20.420050	0.1	0.943975
20.421717	0.1	0.946429
20.423383	0.1	0.946610
20.425050	0.1	0.946079
20.426717	0.1	0.946145
20.428383	0.1	0.947765
20.430050	0.1	0.951001
20.431717	0.1	0.954736
20.433383	0.1	0.957563
20.435050	0.1	0.958708
20.436717	0.1	0.957842
20.438383	0.1	0.955397
20.440050	0.1	0.952650
20.441717	0.1	0.950461
20.443383	0.1	0.949297
20.445050	0.1	0.949558
20.446717	0.1	0.950275
20.448383	0.1	0.949777
20.450050	0.1	0.947420
20.451717	0.1	0.943253
20.453383	0.1	0.937809
20.455050	0.1	0.932259
20.456717	0.1	0.927248
20.458383	0.1	0.922186
20.460050	0.1	0.916286
20.461717	0.1	0.910298
20.463383	0.1	0.906256
20.465050	0.1	0.904836
20.466717	0.1	0.904924
20.468383	0.1	0.905534
20.470050	0.1	0.905497
20.471717	0.1	0.903071
20.473383	0.1	0.897786
20.475050	0.1	0.891197
20.476717	0.1	0.886046
20.478383	0.1	0.885027
20.480050	0.1	0.888985
20.481717	0.1	0.895937
20.483383	0.1	0.901856
20.485050	0.1	0.902754
20.486717	0.1	0.897455
20.488383	0.1	0.888361
20.490050	0.1	0.878861
20.491717	0.1	0.871383
20.493383	0.1	0.868123
20.495050	0.1	0.870507
20.496717	0.1	0.876719
20.498383	0.1	0.882754
20.500050	0.1	0.885930
20.501717	0.1	0.885520
20.503383	0.1	0.881841
20.505050	0.1	0.876058
20.506717	0.1	0.869432
20.508383	0.1	0.862791
20.510050	0.1	0.857282
20.511717	0.1	0.854018
20.513383	0.1	0.853124
20.515050	0.1	0.854423
20.516717	0.1	0.857995
20.518383	0.1	0.863397
20.520050	0.1	0.869487
20.521717	0.1	0.875061
20.523383	0.1	0.879085
20.525050	0.1	0.880817
20.526717	0.1	0.880030
20.528383	0.1	0.877017
20.530050	0.1	0.871937
20.531717	0.1	0.864845
20.533383	0.1	0.856942
20.535050	0.1	0.850470
20.536717	0.1	0.846973
20.538383	0.1	0.846414
20.540050	0.1	0.848230
20.541717	0.1	0.852053
20.543383	0.1	0.856854
20.545050	0.1	0.861203
20.546717	0.1	0.864742
20.548383	0.1	0.867620
20.550050	0.1	0.868831
20.551717	0.1	0.867052
20.553383	0.1	0.862526
20.555050	0.1	0.856519
20.556717	0.1	0.850041
20.558383	0.1	0.844467
20.560050	0.1	0.841492
20.561717	0.1	0.841259
20.563383	0.1	0.842409
20.565050	0.1	0.844263
20.566717	0.1	0.846637
20.568383	0.1	0.848807
20.570050	0.1	0.850386
20.571717	0.1	0.851471
20.573383	0.1	0.851904
20.575050	0.1	0.852076
20.576717	0.1	0.853529
20.578383	0.1	0.857087
20.580050	0.1	0.861022
20.581717	0.1	0.862549
20.583383	0.1	0.860933
20.585050	0.1	0.857874
20.586717	0.1	0.855685
20.588383	0.1	0.855951
20.590050	0.1	0.858917
20.591717	0.1	0.863541
20.593383	0.1	0.868649
20.595050	0.1	0.873785
20.596717	0.1	0.879047
20.598383	0.1	0.884258
20.600050	0.1	0.887895
20.601717	0.1	0.887867
20.603383	0.1	0.884160
20.605050	0.1	0.879397
20.606717	0.1	0.876365
20.608383	0.1	0.876123
20.610050	0.1	0.878116
20.611717	0.1	0.881208
20.613383	0.1	0.884379
20.615050	0.1	0.887150
20.616717	0.1	0.889404
20.618383	0.1	0.890330
20.620050	0.1	0.888361
20.621717	0.1	0.883583
20.623383	0.1	0.879164
20.625050	0.1	0.878577
20.626717	0.1	0.882181
20.628383	0.1	0.887238
20.630050	0.1	0.890377
20.631717	0.1	0.889911
20.633383	0.1	0.886819
20.635050	0.1	0.883988
20.636717	0.1	0.884240
20.638383	0.1	0.888216
20.640050	0.1	0.894461
20.641717	0.1	0.901511
20.643383	0.1	0.908407
20.645050	0.1	0.913939
20.646717	0.1	0.917194
20.648383	0.1	0.918498
20.650050	0.1	0.919234
20.651717	0.1	0.920645
20.653383	0.1	0.922563
20.655050	0.1	0.923635
20.656717	0.1	0.923425
20.658383	0.1	0.923476
20.660050	0.1	0.925744
20.661717	0.1	0.930801
20.663383	0.1	0.937879
20.665050	0.1	0.945665
20.666717	0.1	0.952561
20.668383	0.1	0.957157
20.670050	0.1	0.959192
20.671717	0.1	0.959248
20.673383	0.1	0.958149
20.675050	0.1	0.957334
20.676717	0.1	0.958573
20.678383	0.1	0.962946
20.680050	0.1	0.970522
20.681717	0.1	0.980468
20.683383	0.1	0.991505
20.685050	0.1	1.001824
20.686717	0.1	1.008995
20.688383	0.1	1.011780
20.690050	0.1	1.011780
20.691717	0.1	1.011691
20.693383	0.1	1.013083
20.695050	0.1	1.016385
20.696717	0.1	1.021423
20.698383	0.1	1.027258
20.700050	0.1	1.032660
20.701717	0.1	1.037377
20.703383	0.1	1.042765
20.705050	0.1	1.050858
20.706717	0.1	1.062099
20.708383	0.1	1.074229
20.710050	0.1	1.084465
20.711717	0.1	1.092008
20.713383	0.1	1.097843
20.715050	0.1	1.103277
20.716717	0.1	1.109261
20.718383	0.1	1.116078
20.720050	0.1	1.123399
20.721717	0.1	1.131268
20.723383	0.1	1.140004
20.725050	0.1	1.149038
20.726717	0.1	1.157732
20.728383	0.1	1.166691
20.730050	0.1	1.177001
20.731717	0.1	1.188819
20.733383	0.1	1.201057
20.735050	0.1	1.212345
20.736717	0.1	1.222165
20.738383	0.1	1.231087
20.740050	0.1	1.240452
20.741717	0.1	1.251907
20.743383	0.1	1.266035
20.745050	0.1	1.281188
20.746717	0.1	1.294687
20.748383	0.1	1.305197
20.750050	0.1	1.313249
20.751717	0.1	1.319819
20.753383	0.1	1.325700
20.755050	0.1	1.332853
20.756717	0.1	1.344318
20.758383	0.1	1.361035
20.760050	0.1	1.379866
20.761717	0.1	1.395997
20.763383	0.1	1.406786
20.765050	0.1	1.413035
20.766717	0.1	1.417589
20.768383	0.1	1.423913
20.770050	0.1	1.434674
20.771717	0.1	1.450134
20.773383	0.1	1.468300
20.775050	0.1	1.487178
20.776717	0.1	1.506153
20.778383	0.1	1.524771
20.780050	0.1	1.541143
20.781717	0.1	1.553125
20.783383	0.1	1.560557
20.785050	0.1	1.565344
20.786717	0.1	1.570010
20.788383	0.1	1.576794
20.790050	0.1	1.587165
20.791717	0.1	1.600925
20.793383	0.1	1.616157
20.795050	0.1	1.631356
20.796717	0.1	1.646662
20.798383	0.1	1.661931
20.800050	0.1	1.675566
20.801717	0.1	1.686607
20.803383	0.1	1.696344
20.805050	0.1	1.706872
20.806717	0.1	1.718649
20.808383	0.1	1.730719
20.810050	0.1	1.743059
20.811717	0.1	1.756502
20.813383	0.1	1.771059
20.815050	0.1	1.786794
20.816717	0.1	1.804437
20.818383	0.1	1.823516
20.820050	0.1	1.842412
20.821717	0.1	1.860745
20.823383	0.1	1.879698
20.825050	0.1	1.900014
20.826717	0.1	1.921048
20.828383	0.1	1.942366
20.830050	0.1	1.964774
20.831717	0.1	1.988388
20.833383	0.1	2.011647
20.835050	0.1	2.033296
20.836717	0.1	2.054181
20.838383	0.1	2.076523
20.840050	0.1	2.102153
20.841717	0.1	2.131220
20.843383	0.1	2.162037
20.845050	0.1	2.191914
20.846717	0.1	2.218722
20.848383	0.1	2.242620
20.850050	0.1	2.265773
20.851717	0.1	2.289959
20.853383	0.1	2.314704
20.855050	0.1	2.337503
20.856717	0.1	2.356237
20.858383	0.1	2.370910
20.860050	0.1	2.382924
20.861717	0.1	2.393131
20.863383	0.1	2.400810
20.865050	0.1	2.405108
20.866717	0.1	2.406705
20.868383	0.1	2.406714
20.870050	0.1	2.405774
20.871717	0.1	2.405006
20.873383	0.1	2.405457
20.875050	0.1	2.406277
20.876717	0.1	2.405322
20.878383	0.1	2.401364
20.880050	0.1	2.394267
20.881717	0.1	2.384130
20.883383	0.1	2.371683
20.885050	0.1	2.357736
20.886717	0.1	2.341238
20.888383	0.1	2.320656
20.890050	0.1	2.297182
20.891717	0.1	2.273880
20.893383	0.1	2.252040
20.895050	0.1	2.230047
20.896717	0.1	2.205968
20.898383	0.1	2.179947
20.900050	0.1	2.153176
20.901717	0.1	2.125842
20.903383	0.1	2.096505
20.905050	0.1	2.063164
20.906717	0.1	2.025687
20.908383	0.1	1.986302
20.910050	0.1	1.947121
20.911717	0.1	1.908885
20.913383	0.1	1.871269
20.915050	0.1	1.833388
20.916717	0.1	1.795660
20.918383	0.1	1.760437
20.920050	0.1	1.729676
20.921717	0.1	1.703603
20.923383	0.1	1.681247
20.925050	0.1	1.660632
20.926717	0.1	1.639547
20.928383	0.1	1.616734
20.930050	0.1	1.591709
20.931717	0.1	1.564585
20.933383	0.1	1.536850
20.935050	0.1	1.510899
20.936717	0.1	1.488165
20.938383	0.1	1.468575
20.940050	0.1	1.451238
20.941717	0.1	1.434442
20.943383	0.1	1.416528
20.945050	0.1	1.397845
20.946717	0.1	1.380909
20.948383	0.1	1.367787
20.950050	0.1	1.358050
20.951717	0.1	1.349836
20.953383	0.1	1.341579
20.955050	0.1	1.332588
20.956717	0.1	1.323088
20.958383	0.1	1.313752
20.960050	0.1	1.304680
20.961717	0.1	1.295232
20.963383	0.1	1.285197
20.965050	0.1	1.275674
20.966717	0.1	1.268382
20.968383	0.1	1.264364
20.970050	0.1	1.263209
20.971717	0.1	1.263325
20.973383	0.1	1.263251
20.975050	0.1	1.262478
20.976717	0.1	1.261090
20.978383	0.1	1.258869
20.980050	0.1	1.254971
20.981717	0.1	1.248824
20.983383	0.1	1.241313
20.985050	0.1	1.234235
20.986717	0.1	1.228838
20.988383	0.1	1.225355
20.990050	0.1	1.223516
20.991717	0.1	1.222841
20.993383	0.1	1.222366
20.995050	0.1	1.220438
20.996717	0.1	1.215478
20.998383	0.1	1.208121
21.000050	0.1	1.201546
21.001717	0.1	1.198282
21.003383	0.1	1.198193
21.005050	0.1	1.200298
21.006717	0.1	1.204284
21.008383	0.1	1.210021
21.010050	0.1	1.216759
21.011717	0.1	1.222752
21.013383	0.1	1.226296
21.015050	0.1	1.227558
21.016717	0.1	1.228242
21.018383	0.1	1.229253
21.020050	0.1	1.229658
21.021717	0.1	1.228293
21.023383	0.1	1.225541
21.025050	0.1	1.223003
21.026717	0.1	1.222044
21.028383	0.1	1.223376
21.030050	0.1	1.226766
21.031717	0.1	1.230706
21.033383	0.1	1.233392
21.035050	0.1	1.234631
21.036717	0.1	1.236401
21.038383	0.1	1.240415
21.040050	0.1	1.245416
21.041717	0.1	1.248927
21.043383	0.1	1.250566
21.045050	0.1	1.251465
21.046717	0.1	1.252335
21.048383	0.1	1.254007
21.050050	0.1	1.257830
21.051717	0.1	1.264205
21.053383	0.1	1.272587
21.055050	0.1	1.282771
21.056717	0.1	1.294292
21.058383	0.1	1.305463
21.060050	0.1	1.314185
21.061717	0.1	1.318976
21.063383	0.1	1.319340
21.065050	0.1	1.316322
21.066717	0.1	1.313002
21.068383	0.1	1.312830
21.070050	0.1	1.317062
21.071717	0.1	1.324643
21.073383	0.1	1.334045
21.075050	0.1	1.344653
21.076717	0.1	1.356741
21.078383	0.1	1.370483
21.080050	0.1	1.385142
21.081717	0.1	1.399084
21.083383	0.1	1.411051
21.085050	0.1	1.421855
21.086717	0.1	1.433226
21.088383	0.1	1.445282
21.090050	0.1	1.456910
21.091717	0.1	1.467704
21.093383	0.1	1.478423
21.095050	0.1	1.490498
21.096717	0.1	1.504910
21.098383	0.1	1.520785
21.100050	0.1	1.536151
21.101717	0.1	1.549963
21.103383	0.1	1.562457
21.105050	0.1	1.574513
21.106717	0.1	1.587169
21.108383	0.1	1.600725
21.110050	0.1	1.614387
21.111717	0.1	1.627863
21.113383	0.1	1.642490
21.115050	0.1	1.659379
21.116717	0.1	1.677074
21.118383	0.1	1.691962
21.120050	0.1	1.702015
21.121717	0.1	1.709322
21.123383	0.1	1.717620
21.125050	0.1	1.728414
21.126717	0.1	1.740362
21.128383	0.1	1.751739
21.130050	0.1	1.762216
21.131717	0.1	1.772568
21.133383	0.1	1.783599
21.135050	0.1	1.795036
21.136717	0.1	1.805755
21.138383	0.1	1.814957
21.140050	0.1	1.822007
21.141717	0.1	1.826258
21.143383	0.1	1.828074
21.145050	0.1	1.829159
21.146717	0.1	1.831255
21.148383	0.1	1.834296
21.150050	0.1	1.836382
21.151717	0.1	1.835208
21.153383	0.1	1.829229
21.155050	0.1	1.818431
21.156717	0.1	1.804647
21.158383	0.1	1.790458
21.160050	0.1	1.777872
21.161717	0.1	1.767781
21.163383	0.1	1.759715
21.165050	0.1	1.751520
21.166717	0.1	1.740782
21.168383	0.1	1.727203
21.170050	0.1	1.712381
21.171717	0.1	1.697731
21.173383	0.1	1.683817
21.175050	0.1	1.671184
21.176717	0.1	1.660571
21.178383	0.1	1.651393
21.180050	0.1	1.641396
21.181717	0.1	1.628781
21.183383	0.1	1.613242
21.185050	0.1	1.595886
21.186717	0.1	1.579351
21.188383	0.1	1.566079
21.190050	0.1	1.555998
21.191717	0.1	1.546885
21.193383	0.1	1.536841
21.195050	0.1	1.525888
21.196717	0.1	1.515415
21.198383	0.1	1.506060
21.200050	0.1	1.496999
21.201717	0.1	1.487504
21.203383	0.1	1.477962
21.205050	0.1	1.469529
21.206717	0.1	1.463718
21.208383	0.1	1.460928
21.210050	0.1	1.459364
21.211717	0.1	1.456388
21.213383	0.1	1.450581
21.215050	0.1	1.442307
21.216717	0.1	1.433273
21.218383	0.1	1.425333
21.220050	0.1	1.419284
21.221717	0.1	1.414823
21.223383	0.1	1.411652
21.225050	0.1	1.410414
21.226717	0.1	1.411759
21.228383	0.1	1.414618
21.230050	0.1	1.416313
21.231717	0.1	1.414539
21.233383	0.1	1.408849
21.235050	0.1	1.400453
21.236717	0.1	1.391475
21.238383	0.1	1.383550
21.240050	0.1	1.376965
21.241717	0.1	1.371959
21.243383	0.1	1.369594
21.245050	0.1	1.370679
21.246717	0.1	1.374716
21.248383	0.1	1.379610
21.250050	0.1	1.382437
21.251717	0.1	1.381151
21.253383	0.1	1.375722
21.255050	0.1	1.367778
21.256717	0.1	1.359251
21.258383	0.1	1.351307
21.260050	0.1	1.344481
21.261717	0.1	1.339060
21.263383	0.1	1.335000
21.265050	0.1	1.332308
21.266717	0.1	1.331042
21.268383	0.1	1.330264
21.270050	0.1	1.328276
21.271717	0.1	1.324653
21.273383	0.1	1.320732
21.275050	0.1	1.317631
21.276717	0.1	1.314725
21.278383	0.1	1.310711
21.280050	0.1	1.305607
21.281717	0.1	1.300583
21.283383	0.1	1.296476
21.285050	0.1	1.293826
21.286717	0.1	1.292815
21.288383	0.1	1.292462
21.290050	0.1	1.291316
21.291717	0.1	1.288676
21.293383	0.1	1.284513
21.295050	0.1	1.278659
21.296717	0.1	1.270999
21.298383	0.1	1.262380
21.300050	0.1	1.254608
21.301717	0.1	1.249244
21.303383	0.1	1.246724
21.305050	0.1	1.246650
21.306717	0.1	1.247805
21.308383	0.1	1.248168
21.310050	0.1	1.246165
21.311717	0.1	1.241616
21.313383	0.1	1.235572
21.315050	0.1	1.229262
21.316717	0.1	1.223194
21.318383	0.1	1.217774
21.320050	0.1	1.213844
21.321717	0.1	1.212205
21.323383	0.1	1.213369
21.325050	0.1	1.217239
21.326717	0.1	1.222538
21.328383	0.1	1.227236
21.330050	0.1	1.229881
21.331717	0.1	1.230286
21.333383	0.1	1.228866
21.335050	0.1	1.226189
21.336717	0.1	1.223506
21.338383	0.1	1.221597
21.340050	0.1	1.218393
21.341717	0.1	1.211222
21.343383	0.1	1.201550
21.345050	0.1	1.193942
21.346717	0.1	1.191208
21.348383	0.1	1.192726
21.350050	0.1	1.196163
21.351717	0.1	1.199963
21.353383	0.1	1.204126
21.355050	0.1	1.208405
21.356717	0.1	1.211045
21.358383	0.1	1.210170
21.360050	0.1	1.205527
21.361717	0.1	1.198626
21.363383	0.1	1.191893
21.365050	0.1	1.187199
21.366717	0.1	1.184931
21.368383	0.1	1.184726
21.370050	0.1	1.185909
21.371717	0.1	1.187143
21.373383	0.1	1.187166
21.375050	0.1	1.186328
21.376717	0.1	1.186426
21.378383	0.1	1.188647
21.380050	0.1	1.191916
21.381717	0.1	1.194091
21.383383	0.1	1.194556
21.385050	0.1	1.194682
21.386717	0.1	1.195394
21.388383	0.1	1.195483
21.390050	0.1	1.193164
21.391717	0.1	1.188410
21.393383	0.1	1.182882
21.395050	0.1	1.178146
21.396717	0.1	1.174677
21.398383	0.1	1.172433
21.400050	0.1	1.171757
21.401717	0.1	1.173387
21.403383	0.1	1.177350
21.405050	0.1	1.182277
21.406717	0.1	1.186151
21.408383	0.1	1.187720
21.410050	0.1	1.187385
21.411717	0.1	1.186403
21.413383	0.1	1.185620
21.415050	0.1	1.185299
21.416717	0.1	1.185029
21.418383	0.1	1.183720
21.420050	0.1	1.181182
21.421717	0.1	1.178994
21.423383	0.1	1.179078
21.425050	0.1	1.182109
21.426717	0.1	1.187208
21.428383	0.1	1.192745
21.430050	0.1	1.197006
21.431717	0.1	1.198119
21.433383	0.1	1.194803
21.435050	0.1	1.187706
21.436717	0.1	1.178668
21.438383	0.1	1.169480
21.440050	0.1	1.161979
21.441717	0.1	1.157592
21.443383	0.1	1.156637
21.445050	0.1	1.158770
21.446717	0.1	1.162980
21.448383	0.1	1.167231
21.450050	0.1	1.169359
21.451717	0.1	1.168442
21.453383	0.1	1.165164
21.455050	0.1	1.161061
21.456717	0.1	1.156996
21.458383	0.1	1.152623
21.460050	0.1	1.147971
21.461717	0.1	1.144339
21.463383	0.1	1.142663
21.465050	0.1	1.142030
21.466717	0.1	1.140549
21.468383	0.1	1.137075
21.470050	0.1	1.131664
21.471717	0.1	1.124931
21.473383	0.1	1.118043
21.475050	0.1	1.112595
21.476717	0.1	1.109657
21.478383	0.1	1.109033
21.480050	0.1	1.109201
21.481717	0.1	1.108502
21.483383	0.1	1.106970
21.485050	0.1	1.105792
21.486717	0.1	1.105256
21.488383	0.1	1.104865
21.490050	0.1	1.104474
21.491717	0.1	1.103580
21.493383	0.1	1.100795
21.495050	0.1	1.095627
21.496717	0.1	1.089601
21.498383	0.1	1.084288
21.500050	0.1	1.079482
21.501717	0.1	1.073908
21.503383	0.1	1.066132
21.505050	0.1	1.056190
21.506717	0.1	1.046997
21.508383	0.1	1.041484
21.510050	0.1	1.039011
21.511717	0.1	1.036539
21.513383	0.1	1.031663
21.515050	0.1	1.024487
21.516717	0.1	1.018019
21.518383	0.1	1.015561
21.520050	0.1	1.017326
21.521717	0.1	1.020720
21.523383	0.1	1.022960
21.525050	0.1	1.022872
21.526717	0.1	1.021009
21.528383	0.1	1.018178
21.530050	0.1	1.014941
21.531717	0.1	1.012534
21.533383	0.1	1.011994
21.535050	0.1	1.012478
21.536717	0.1	1.012161
21.538383	0.1	1.010266
21.540050	0.1	1.006913
21.541717	0.1	1.001665
21.543383	0.1	0.993838
21.545050	0.1	0.984049
21.546717	0.1	0.974056
21.548383	0.1	0.965786
21.550050	0.1	0.961553
21.551717	0.1	0.963178
21.553383	0.1	0.969986
21.555050	0.1	0.979211
21.556717	0.1	0.987775
21.558383	0.1	0.992860
21.560050	0.1	0.992324
21.561717	0.1	0.986033
21.563383	0.1	0.976534
21.565050	0.1	0.967495
21.566717	0.1	0.961209
21.568383	0.1	0.957386
21.570050	0.1	0.954457
21.571717	0.1	0.951709
21.573383	0.1	0.949679
21.575050	0.1	0.948622
21.576717	0.1	0.947816
21.578383	0.1	0.946447
21.580050	0.1	0.944226
21.581717	0.1	0.940929
21.583383	0.1	0.936664
21.585050	0.1	0.932538
21.586717	0.1	0.929679
21.588383	0.1	0.927933
21.590050	0.1	0.926931
21.591717	0.1	0.927108
21.593383	0.1	0.928114
21.595050	0.1	0.927825
21.596717	0.1	0.924678
21.598383	0.1	0.919793
21.600050	0.1	0.916184
21.601717	0.1	0.915583
21.603383	0.1	0.916491
21.605050	0.1	0.916403
21.606717	0.1	0.914773
21.608383	0.1	0.912389
21.610050	0.1	0.909669
21.611717	0.1	0.907187
21.613383	0.1	0.905581
21.615050	0.1	0.904156
21.616717	0.1	0.901930
21.618383	0.1	0.899560
21.620050	0.1	0.898270
21.621717	0.1	0.898433
21.623383	0.1	0.900375
21.625050	0.1	0.904482
21.626717	0.1	0.909576
21.628383	0.1	0.912989
21.630050	0.1	0.912840
21.631717	0.1	0.909618
21.633383	0.1	0.905246
21.635050	0.1	0.900826
21.636717	0.1	0.896021
21.638383	0.1	0.890638
21.640050	0.1	0.885711
21.641717	0.1	0.882349
21.643383	0.1	0.880850
21.645050	0.1	0.881255
21.646717	0.1	0.883327
21.648383	0.1	0.886559
21.650050	0.1	0.890908
21.651717	0.1	0.896170
21.653383	0.1	0.900831
21.655050	0.1	0.902619
21.656717	0.1	0.900258
21.658383	0.1	0.895015
21.660050	0.1	0.890116
21.661717	0.1	0.887820
21.663383	0.1	0.888165
21.665050	0.1	0.890424
21.666717	0.1	0.893450
21.668383	0.1	0.895206
21.670050	0.1	0.894153
21.671717	0.1	0.890899
21.673383	0.1	0.887718
21.675050	0.1	0.886540
21.676717	0.1	0.887192
21.678383	0.1	0.887266
21.680050	0.1	0.884300
21.681717	0.1	0.878568
21.683383	0.1	0.873217
21.685050	0.1	0.871578
21.686717	0.1	0.874358
21.688383	0.1	0.879476
21.690050	0.1	0.884295
21.691717	0.1	0.887574
21.693383	0.1	0.890191
21.695050	0.1	0.894228
21.696717	0.1	0.900291
21.698383	0.1	0.906345
21.700050	0.1	0.909977
21.701717	0.1	0.910708
21.703383	0.1	0.909944
21.705050	0.1	0.909627
21.706717	0.1	0.910461
21.708383	0.1	0.911388
21.710050	0.1	0.911164
21.711717	0.1	0.909264
21.713383	0.1	0.905395
21.715050	0.1	0.899849
21.716717	0.1	0.894144
21.718383	0.1	0.889855
21.720050	0.1	0.887024
21.721717	0.1	0.884850
21.723383	0.1	0.883443
21.725050	0.1	0.883476
21.726717	0.1	0.884668
21.728383	0.1	0.885432
21.730050	0.1	0.884491
21.731717	0.1	0.882745
21.733383	0.1	0.882102
21.735050	0.1	0.882032
21.736717	0.1	0.879574
21.738383	0.1	0.873087
21.740050	0.1	0.864235
21.741717	0.1	0.856239
21.743383	0.1	0.851043
21.745050	0.1	0.848360
21.746717	0.1	0.846982
21.748383	0.1	0.846395
21.750050	0.1	0.846861
21.751717	0.1	0.848509
21.753383	0.1	0.850917
21.755050	0.1	0.853445
21.756717	0.1	0.855401
21.758383	0.1	0.855769
21.760050	0.1	0.853846
21.761717	0.1	0.850088
21.763383	0.1	0.845310
21.765050	0.1	0.839825
21.766717	0.1	0.834195
21.768383	0.1	0.829468
21.770050	0.1	0.826111
21.771717	0.1	0.823983
21.773383	0.1	0.823108
21.775050	0.1	0.823112
21.776717	0.1	0.822805
21.778383	0.1	0.821399
21.780050	0.1	0.818972
21.781717	0.1	0.815368
21.783383	0.1	0.809846
21.785050	0.1	0.802563
21.786717	0.1	0.795354
21.788383	0.1	0.789817
21.790050	0.1	0.785692
21.791717	0.1	0.782418
21.793383	0.1	0.780248
21.795050	0.1	0.779247
21.796717	0.1	0.779401
21.798383	0.1	0.780993
21.800050	0.1	0.783321
21.801717	0.1	0.784793
21.803383	0.1	0.784229
21.805050	0.1	0.781030
21.806717	0.1	0.776043
21.808383	0.1	0.772080
21.810050	0.1	0.771056
21.811717	0.1	0.771410
21.813383	0.1	0.770385
21.815050	0.1	0.767424
21.816717	0.1	0.764350
21.818383	0.1	0.763251
21.820050	0.1	0.764988
21.821717	0.1	0.768937
21.823383	0.1	0.773375
21.825050	0.1	0.776304
21.826717	0.1	0.776532
21.828383	0.1	0.774367
21.830050	0.1	0.771596
21.831717	0.1	0.770623
21.833383	0.1	0.773142
21.835050	0.1	0.779121
21.836717	0.1	0.786674
21.838383	0.1	0.793324
21.840050	0.1	0.797883
21.841717	0.1	0.800421
21.843383	0.1	0.800947
21.845050	0.1	0.799545
21.846717	0.1	0.797207
21.848383	0.1	0.795708
21.850050	0.1	0.796495
21.851717	0.1	0.799452
21.853383	0.1	0.802795
21.855050	0.1	0.804914
21.856717	0.1	0.805999
21.858383	0.1	0.806786
21.860050	0.1	0.806740
21.861717	0.1	0.805208
21.863383	0.1	0.803350
21.865050	0.1	0.803205
21.866717	0.1	0.805072
21.868383	0.1	0.807387
21.870050	0.1	0.808672
21.871717	0.1	0.807936
21.873383	0.1	0.805124
21.875050	0.1	0.802148
21.876717	0.1	0.800737
21.878383	0.1	0.800011
21.880050	0.1	0.798823
21.881717	0.1	0.798102
21.883383	0.1	0.798632
21.885050	0.1	0.799443
21.886717	0.1	0.800043
21.888383	0.1	0.801687
21.890050	0.1	0.805440
21.891717	0.1	0.810800
21.893383	0.1	0.816332
21.895050	0.1	0.820304
21.896717	0.1	0.821273
21.898383	0.1	0.819503
21.900050	0.1	0.817087
21.901717	0.1	0.815783
21.903383	0.1	0.815773
21.905050	0.1	0.816253
21.906717	0.1	0.816351
21.908383	0.1	0.815871
21.910050	0.1	0.815252
21.911717	0.1	0.814712
21.913383	0.1	0.814558
21.915050	0.1	0.815666
21.916717	0.1	0.818050
21.918383	0.1	0.820104
21.920050	0.1	0.820342
21.921717	0.1	0.818679
21.923383	0.1	0.815704
21.925050	0.1	0.811671
21.926717	0.1	0.806777
21.928383	0.1	0.801822
21.930050	0.1	0.797613
21.931717	0.1	0.793827
21.933383	0.1	0.789831
21.935050	0.1	0.785990
21.936717	0.1	0.782395
21.938383	0.1	0.778213
21.940050	0.1	0.773878
21.941717	0.1	0.771428
21.943383	0.1	0.772192
21.945050	0.1	0.775889
21.946717	0.1	0.781063
21.948383	0.1	0.785459
21.950050	0.1	0.787233
21.951717	0.1	0.785929
21.953383	0.1	0.782157
21.955050	0.1	0.777454
21.956717	0.1	0.774143
21.958383	0.1	0.773678
21.960050	0.1	0.775238
21.961717	0.1	0.776988
21.963383	0.1	0.778087
21.965050	0.1	0.778981
21.966717	0.1	0.780146
21.968383	0.1	0.781240
21.970050	0.1	0.781617
21.971717	0.1	0.781324
21.973383	0.1	0.781519
21.975050	0.1	0.783075
21.976717	0.1	0.784840
21.978383	0.1	0.784569
21.980050	0.1	0.781701
21.981717	0.1	0.777575
21.983383	0.1	0.773468
21.985050	0.1	0.770371
21.986717	0.1	0.769212
21.988383	0.1	0.769510
21.990050	0.1	0.769612
21.991717	0.1	0.768793
21.993383	0.1	0.767708
21.995050	0.1	0.767489
21.996717	0.1	0.769314
21.998383	0.1	0.773706
22.000050	0.1	0.779876
22.001717	0.1	0.785622
22.003383	0.1	0.788546
22.005050	0.1	0.788174
22.006717	0.1	0.786404
22.008383	0.1	0.786027
22.010050	0.1	0.788383
22.011717	0.1	0.791899
22.013383	0.1	0.794204
22.015050	0.1	0.794595
22.016717	0.1	0.793347
22.018383	0.1	0.791172
22.020050	0.1	0.789850
22.021717	0.1	0.790688
22.023383	0.1	0.792826
22.025050	0.1	0.794297
22.026717	0.1	0.793827
22.028383	0.1	0.791927
22.030050	0.1	0.791019
22.031717	0.1	0.793375
22.033383	0.1	0.799312
22.035050	0.1	0.808295
22.036717	0.1	0.819853
22.038383	0.1	0.832188
22.040050	0.1	0.842568
22.041717	0.1	0.850041
22.043383	0.1	0.855722
22.045050	0.1	0.860784
22.046717	0.1	0.865990
22.048383	0.1	0.872430
22.050050	0.1	0.880347
22.051717	0.1	0.888030
22.053383	0.1	0.893981
22.055050	0.1	0.898289
22.056717	0.1	0.901134
22.058383	0.1	0.902666
22.060050	0.1	0.904710
22.061717	0.1	0.910163
22.063383	0.1	0.920221
22.065050	0.1	0.932845
22.066717	0.1	0.943928
22.068383	0.1	0.950703
22.070050	0.1	0.954396
22.071717	0.1	0.958201
22.073383	0.1	0.963495
22.075050	0.1	0.969921
22.076717	0.1	0.976864
22.078383	0.1	0.983076
22.080050	0.1	0.987523
22.081717	0.1	0.990843
22.083383	0.1	0.994047
22.085050	0.1	0.996552
22.086717	0.1	0.996920
22.088383	0.1	0.995463
22.090050	0.1	0.994843
22.091717	0.1	0.996795
22.093383	0.1	0.999537
22.095050	0.1	0.999752
22.096717	0.1	0.995970
22.098383	0.1	0.989772
22.100050	0.1	0.984226
22.101717	0.1	0.981106
22.103383	0.1	0.979891
22.105050	0.1	0.979691
22.106717	0.1	0.980240
22.108383	0.1	0.980841
22.110050	0.1	0.979896
22.111717	0.1	0.976091
22.113383	0.1	0.969623
22.115050	0.1	0.962517
22.116717	0.1	0.957181
22.118383	0.1	0.954084
22.120050	0.1	0.951770
22.121717	0.1	0.948976
22.123383	0.1	0.945348
22.125050	0.1	0.940613
22.126717	0.1	0.934871
22.128383	0.1	0.928948
22.130050	0.1	0.923537
22.131717	0.1	0.919169
22.133383	0.1	0.916356
22.135050	0.1	0.914899
22.136717	0.1	0.914461
22.138383	0.1	0.914698
22.140050	0.1	0.913613
22.141717	0.1	0.908552
22.143383	0.1	0.899588
22.145050	0.1	0.889455
22.146717	0.1	0.880677
22.148383	0.1	0.874749
22.150050	0.1	0.872710
22.151717	0.1	0.874414
22.153383	0.1	0.877916
22.155050	0.1	0.881418
22.156717	0.1	0.885548
22.158383	0.1	0.892021
22.160050	0.1	0.900161
22.161717	0.1	0.906964
22.163383	0.1	0.910838
22.165050	0.1	0.912924
22.166717	0.1	0.915253
22.168383	0.1	0.919290
22.170050	0.1	0.926005
22.171717	0.1	0.936240
22.173383	0.1	0.950042
22.175050	0.1	0.965740
22.176717	0.1	0.980920
22.178383	0.1	0.994089
22.180050	0.1	1.005032
22.181717	0.1	1.014005
22.183383	0.1	1.021372
22.185050	0.1	1.027640
22.186717	0.1	1.033153
22.188383	0.1	1.038667
22.190050	0.1	1.046634
22.191717	0.1	1.059687
22.193383	0.1	1.077694
22.195050	0.1	1.097987
22.196717	0.1	1.117717
22.198383	0.1	1.135413
22.200050	0.1	1.150900
22.201717	0.1	1.164433
22.203383	0.1	1.176628
22.205050	0.1	1.188791
22.206717	0.1	1.202403
22.208383	0.1	1.218556
22.210050	0.1	1.237895
22.211717	0.1	1.260261
22.213383	0.1	1.284322
22.215050	0.1	1.307856
22.216717	0.1	1.328364
22.218383	0.1	1.344378
22.220050	0.1	1.357011
22.221717	0.1	1.369240
22.223383	0.1	1.383396
22.225050	0.1	1.399494
22.226717	0.1	1.415215
22.228383	0.1	1.428067
22.230050	0.1	1.437850
22.231717	0.1	1.445813
22.233383	0.1	1.452505
22.235050	0.1	1.457976
22.236717	0.1	1.462759
22.238383	0.1	1.467853
22.240050	0.1	1.474204
22.241717	0.1	1.481324
22.243383	0.1	1.486856
22.245050	0.1	1.488435
22.246717	0.1	1.485385
22.248383	0.1	1.478442
22.250050	0.1	1.469045
22.251717	0.1	1.458754
22.253383	0.1	1.448793
22.255050	0.1	1.439853
22.256717	0.1	1.431908
22.258383	0.1	1.424337
22.260050	0.1	1.416225
22.261717	0.1	1.406469
22.263383	0.1	1.393938
22.265050	0.1	1.378185
22.266717	0.1	1.359861
22.268383	0.1	1.340471
22.270050	0.1	1.321593
22.271717	0.1	1.303623
22.273383	0.1	1.285542
22.275050	0.1	1.266301
22.276717	0.1	1.246189
22.278383	0.1	1.226850
22.280050	0.1	1.209578
22.281717	0.1	1.194091
22.283383	0.1	1.179017
22.285050	0.1	1.162784
22.286717	0.1	1.144405
22.288383	0.1	1.123785
22.290050	0.1	1.101466
22.291717	0.1	1.078527
22.293383	0.1	1.056436
22.295050	0.1	1.036255
22.296717	0.1	1.017936
22.298383	0.1	1.000850
22.300050	0.1	0.985106
22.301717	0.1	0.971579
22.303383	0.1	0.960380
22.305050	0.1	0.950252
22.306717	0.1	0.939895
22.308383	0.1	0.928948
22.310050	0.1	0.917246
22.311717	0.1	0.904552
22.313383	0.1	0.891788
22.315050	0.1	0.881031
22.316717	0.1	0.873138
22.318383	0.1	0.866964
22.320050	0.1	0.861352
22.321717	0.1	0.856509
22.323383	0.1	0.853492
22.325050	0.1	0.853240
22.326717	0.1	0.855778
22.328383	0.1	0.860519
22.330050	0.1	0.866842
22.331717	0.1	0.873259
22.333383	0.1	0.877338
22.335050	0.1	0.878409
22.336717	0.1	0.878377
22.338383	0.1	0.879290
22.340050	0.1	0.882316
22.341717	0.1	0.887853
22.343383	0.1	0.894386
22.345050	0.1	0.898773
22.346717	0.1	0.899341
22.348383	0.1	0.897842
22.350050	0.1	0.897362
22.351717	0.1	0.899509
22.353383	0.1	0.904254
22.355050	0.1	0.910931
22.356717	0.1	0.918405
22.358383	0.1	0.925181
22.360050	0.1	0.931057
22.361717	0.1	0.937283
22.363383	0.1	0.944259
22.365050	0.1	0.951854
22.366717	0.1	0.961232
22.368383	0.1	0.973060
22.370050	0.1	0.985521
22.371717	0.1	0.996268
22.373383	0.1	1.004101
22.375050	0.1	1.008413
22.376717	0.1	1.009535
22.378383	0.1	1.009577
22.380050	0.1	1.011072
22.381717	0.1	1.015039
22.383383	0.1	1.021251
22.385050	0.1	1.028809
22.386717	0.1	1.035840
22.388383	0.1	1.040027
22.390050	0.1	1.040353
22.391717	0.1	1.038290
22.393383	0.1	1.036343
22.395050	0.1	1.035803
22.396717	0.1	1.037270
22.398383	0.1	1.041219
22.400050	0.1	1.046988
22.401717	0.1	1.053475
22.403383	0.1	1.060227
22.405050	0.1	1.066085
22.406717	0.1	1.069144
22.408383	0.1	1.068958
22.410050	0.1	1.066783
22.411717	0.1	1.063817
22.413383	0.1	1.061256
22.415050	0.1	1.060790
22.416717	0.1	1.063086
22.418383	0.1	1.067035
22.420050	0.1	1.070937
22.421717	0.1	1.073699
22.423383	0.1	1.075137
22.425050	0.1	1.075501
22.426717	0.1	1.075310
22.428383	0.1	1.075668
22.430050	0.1	1.077391
22.431717	0.1	1.080045
22.433383	0.1	1.083054
22.435050	0.1	1.087012
22.436717	0.1	1.092926
22.438383	0.1	1.101424
22.440050	0.1	1.113033
22.441717	0.1	1.127236
22.443383	0.1	1.141848
22.445050	0.1	1.155003
22.446717	0.1	1.166794
22.448383	0.1	1.177620
22.450050	0.1	1.186826
22.451717	0.1	1.194272
22.453383	0.1	1.201257
22.455050	0.1	1.209485
22.456717	0.1	1.220205
22.458383	0.1	1.233839
22.460050	0.1	1.249793
22.461717	0.1	1.266962
22.463383	0.1	1.284778
22.465050	0.1	1.303335
22.466717	0.1	1.322315
22.468383	0.1	1.340848
22.470050	0.1	1.358995
22.471717	0.1	1.378120
22.473383	0.1	1.399368
22.475050	0.1	1.423084
22.476717	0.1	1.449264
22.478383	0.1	1.477310
22.480050	0.1	1.506261
22.481717	0.1	1.536319
22.483383	0.1	1.569046
22.485050	0.1	1.605311
22.486717	0.1	1.643784
22.488383	0.1	1.682309
22.490050	0.1	1.720320
22.491717	0.1	1.758765
22.493383	0.1	1.798654
22.495050	0.1	1.841057
22.496717	0.1	1.886920
22.498383	0.1	1.935470
22.500050	0.1	1.984085
22.501717	0.1	2.030940
22.503383	0.1	2.076766
22.505050	0.1	2.123625
22.506717	0.1	2.173297
22.508383	0.1	2.226932
22.510050	0.1	2.285126
22.511717	0.1	2.347762
22.513383	0.1	2.413974
22.515050	0.1	2.482543
22.516717	0.1	2.552406
22.518383	0.1	2.623009
22.520050	0.1	2.694279
22.521717	0.1	2.766717
22.523383	0.1	2.841223
22.525050	0.1	2.918132
22.526717	0.1	2.997173
22.528383	0.1	3.079195
22.530050	0.1	3.165822
22.531717	0.1	3.257291
22.533383	0.1	3.352151
22.535050	0.1	3.448715
22.536717	0.1	3.546546
22.538383	0.1	3.646920
22.540050	0.1	3.751321
22.541717	0.1	3.859727
22.543383	0.1	3.970563
22.545050	0.1	4.081600
22.546717	0.1	4.191259
22.548383	0.1	4.299828
22.550050	0.1	4.408257
22.551717	0.1	4.515830
22.553383	0.1	4.620124
22.555050	0.1	4.719095
22.556717	0.1	4.812637
22.558383	0.1	4.902580
22.560050	0.1	4.991414
22.561717	0.1	5.080327
22.563383	0.1	5.168105
22.565050	0.1	5.252599
22.566717	0.1	5.332450
22.568383	0.1	5.406244
22.570050	0.1	5.472032
22.571717	0.1	5.528303
22.573383	0.1	5.574590
22.575050	0.1	5.611614
22.576717	0.1	5.640616
22.578383	0.1	5.661799
22.580050	0.1	5.674199
22.581717	0.1	5.677142
22.583383	0.1	5.670986
22.585050	0.1	5.656858
22.586717	0.1	5.635601
22.588383	0.1	5.606473
22.590050	0.1	5.566971
22.591717	0.1	5.514873
22.593383	0.1	5.450896
22.595050	0.1	5.378025
22.596717	0.1	5.298043
22.598383	0.1	5.210438
22.600050	0.1	5.115080
22.601717	0.1	5.014064
22.603383	0.1	4.909988
22.605050	0.1	4.803753
22.606717	0.1	4.694243
22.608383	0.1	4.579201
22.610050	0.1	4.457231
22.611717	0.1	4.329858
22.613383	0.1	4.200358
22.615050	0.1	4.070723
22.616717	0.1	3.941194
22.618383	0.1	3.811689
22.620050	0.1	3.682515
22.621717	0.1	3.553834
22.623383	0.1	3.425344
22.625050	0.1	3.297664
22.626717	0.1	3.172816
22.628383	0.1	3.051790
22.630050	0.1	2.933526
22.631717	0.1	2.817051
22.633383	0.1	2.702558
22.635050	0.1	2.590828
22.636717	0.1	2.482994
22.638383	0.1	2.380214
22.640050	0.1	2.282616
22.641717	0.1	2.189167
22.643383	0.1	2.098917
22.645050	0.1	2.011815
22.646717	0.1	1.928671
22.648383	0.1	1.850598
22.650050	0.1	1.777951
22.651717	0.1	1.710043
22.653383	0.1	1.645861
22.655050	0.1	1.584706
22.656717	0.1	1.526615
22.658383	0.1	1.472854
22.660050	0.1	1.425049
22.661717	0.1	1.382981
22.663383	0.1	1.344075
22.665050	0.1	1.306105
22.666717	0.1	1.268913
22.668383	0.1	1.233136
22.670050	0.1	1.199436
22.671717	0.1	1.168805
22.673383	0.1	1.142123
22.675050	0.1	1.119603
22.676717	0.1	1.100702
22.678383	0.1	1.084637
22.680050	0.1	1.071296
22.681717	0.1	1.061000
22.683383	0.1	1.053279
22.685050	0.1	1.046583
22.686717	0.1	1.039309
22.688383	0.1	1.031212
22.690050	0.1	1.023454
22.691717	0.1	1.017149
22.693383	0.1	1.012757
22.695050	0.1	1.010522
22.696717	0.1	1.010303
22.698383	0.1	1.011319
22.700050	0.1	1.012753
22.701717	0.1	1.014271
22.703383	0.1	1.015780
22.705050	0.1	1.017638
22.706717	0.1	1.021153
22.708383	0.1	1.027435
22.710050	0.1	1.035603
22.711717	0.1	1.043463
22.713383	0.1	1.049638
22.715050	0.1	1.054057
22.716717	0.1	1.057559
22.718383	0.1	1.061265
22.720050	0.1	1.065452
22.721717	0.1	1.069671
22.723383	0.1	1.074206
22.725050	0.1	1.080134
22.726717	0.1	1.088507
22.728383	0.1	1.099729
22.730050	0.1	1.112712
22.731717	0.1	1.125149
22.733383	0.1	1.135166
22.735050	0.1	1.142272
22.736717	0.1	1.146826
22.738383	0.1	1.149210
22.740050	0.1	1.149978
22.741717	0.1	1.150691
22.743383	0.1	1.153513
22.745050	0.1	1.159278
22.746717	0.1	1.166640
22.748383	0.1	1.173583
22.750050	0.1	1.178985
22.751717	0.1	1.182370
22.753383	0.1	1.183553
22.755050	0.1	1.183036
22.756717	0.1	1.180996
22.758383	0.1	1.175967
22.760050	0.1	1.166905
22.761717	0.1	1.155883
22.763383	0.1	1.146332
22.765050	0.1	1.139604
22.766717	0.1	1.134882
22.768383	0.1	1.130924
22.770050	0.1	1.126616
22.771717	0.1	1.121564
22.773383	0.1	1.116302
22.775050	0.1	1.110425
22.776717	0.1	1.101778
22.778383	0.1	1.088753
22.780050	0.1	1.071268
22.781717	0.1	1.049722
22.783383	0.1	1.025563
22.785050	0.1	1.001889
22.786717	0.1	0.980962
22.788383	0.1	0.962741
22.790050	0.1	0.946652
22.791717	0.1	0.932543
22.793383	0.1	0.919760
22.795050	0.1	0.907453
22.796717	0.1	0.896086
22.798383	0.1	0.886638
22.800050	0.1	0.878298
22.801717	0.1	0.868691
22.803383	0.1	0.855671
22.805050	0.1	0.838088
22.806717	0.1	0.817101
22.808383	0.1	0.796970
22.810050	0.1	0.782092
22.811717	0.1	0.772858
22.813383	0.1	0.765906
22.815050	0.1	0.758329
22.816717	0.1	0.749873
22.818383	0.1	0.741333
22.820050	0.1	0.732830
22.821717	0.1	0.724047
22.823383	0.1	0.714827
22.825050	0.1	0.705468
22.826717	0.1	0.696951
22.828383	0.1	0.690538
22.830050	0.1	0.686697
22.831717	0.1	0.684783
22.833383	0.1	0.683200
22.835050	0.1	0.679926
22.836717	0.1	0.674012
22.838383	0.1	0.666636
22.840050	0.1	0.659940
22.841717	0.1	0.654887
22.843383	0.1	0.650901
22.845050	0.1	0.647488
22.846717	0.1	0.644699
22.848383	0.1	0.642235
22.850050	0.1	0.639167
22.851717	0.1	0.634720
22.853383	0.1	0.629704
22.855050	0.1	0.626226
22.856717	0.1	0.625132
22.858383	0.1	0.625206
22.860050	0.1	0.625015
22.861717	0.1	0.623786
22.863383	0.1	0.621583
22.865050	0.1	0.619893
22.866717	0.1	0.620405
22.868383	0.1	0.622999
22.870050	0.1	0.625853
22.871717	0.1	0.627120
22.873383	0.1	0.625923
22.875050	0.1	0.623087
22.876717	0.1	0.621122
22.878383	0.1	0.621364
22.880050	0.1	0.621714
22.881717	0.1	0.619367
22.883383	0.1	0.614226
22.885050	0.1	0.608186
22.886717	0.1	0.602999
22.888383	0.1	0.599348
22.890050	0.1	0.596838
22.891717	0.1	0.595287
22.893383	0.1	0.595967
22.895050	0.1	0.600172
22.896717	0.1	0.607143
22.898383	0.1	0.614747
22.900050	0.1	0.621420
22.901717	0.1	0.626263
22.903383	0.1	0.628899
22.905050	0.1	0.629839
22.906717	0.1	0.629365
22.908383	0.1	0.627567
22.910050	0.1	0.626114
22.911717	0.1	0.626734
22.913383	0.1	0.628363
22.915050	0.1	0.628754
22.916717	0.1	0.627502
22.918383	0.1	0.625635
22.920050	0.1	0.623777
22.921717	0.1	0.622286
22.923383	0.1	0.621700
22.925050	0.1	0.621686
22.926717	0.1	0.620391
22.928383	0.1	0.616489
22.930050	0.1	0.611129
22.931717	0.1	0.606915
22.933383	0.1	0.605988
22.935050	0.1	0.609201
22.936717	0.1	0.615469
22.938383	0.1	0.622212
22.940050	0.1	0.627553
22.941717	0.1	0.631437
22.943383	0.1	0.634291
22.945050	0.1	0.636196
22.946717	0.1	0.637355
22.948383	0.1	0.638254
22.950050	0.1	0.639278
22.951717	0.1	0.640834
22.953383	0.1	0.643134
22.955050	0.1	0.645355
22.956717	0.1	0.645807
22.958383	0.1	0.643544
22.960050	0.1	0.639562
22.961717	0.1	0.636699
22.963383	0.1	0.637812
22.965050	0.1	0.643423
22.966717	0.1	0.651367
22.968383	0.1	0.658613
22.970050	0.1	0.663311
22.971717	0.1	0.665830
22.973383	0.1	0.668066
22.975050	0.1	0.671279
22.976717	0.1	0.674557
22.978383	0.1	0.675945
22.980050	0.1	0.674399
22.981717	0.1	0.670422
22.983383	0.1	0.665826
22.985050	0.1	0.662762
22.986717	0.1	0.661993
22.988383	0.1	0.662487
22.990050	0.1	0.663009
22.991717	0.1	0.663432
22.993383	0.1	0.664918
22.995050	0.1	0.668997
22.996717	0.1	0.675605
22.998383	0.1	0.682678
23.000050	0.1	0.688313
23.001717	0.1	0.691954
23.003383	0.1	0.693901
23.005050	0.1	0.695363
23.006717	0.1	0.698003
23.008383	0.1	0.702590
23.010050	0.1	0.708252
23.011717	0.1	0.713044
23.013383	0.1	0.715768
23.015050	0.1	0.717067
23.016717	0.1	0.718320
23.018383	0.1	0.720127
23.020050	0.1	0.722208
23.021717	0.1	0.724504
23.023383	0.1	0.727908
23.025050	0.1	0.733798
23.026717	0.1	0.742790
23.028383	0.1	0.753510
23.030050	0.1	0.762925
23.031717	0.1	0.768695
23.033383	0.1	0.770921
23.035050	0.1	0.771270
23.036717	0.1	0.771252
23.038383	0.1	0.771983
23.040050	0.1	0.774376
23.041717	0.1	0.778087
23.043383	0.1	0.781403
23.045050	0.1	0.783447
23.046717	0.1	0.784737
23.048383	0.1	0.785314
23.050050	0.1	0.784779
23.051717	0.1	0.783629
23.053383	0.1	0.782367
23.055050	0.1	0.781179
23.056717	0.1	0.781198
23.058383	0.1	0.783997
23.060050	0.1	0.789496
23.061717	0.1	0.795336
23.063383	0.1	0.798753
23.065050	0.1	0.798609
23.066717	0.1	0.795037
23.068383	0.1	0.788947
23.070050	0.1	0.782125
23.071717	0.1	0.775792
23.073383	0.1	0.769524
23.075050	0.1	0.762753
23.076717	0.1	0.755587
23.078383	0.1	0.748322
23.080050	0.1	0.741957
23.081717	0.1	0.737915
23.083383	0.1	0.736075
23.085050	0.1	0.734194
23.086717	0.1	0.729770
23.088383	0.1	0.722366
23.090050	0.1	0.713989
23.091717	0.1	0.706799
23.093383	0.1	0.701440
23.095050	0.1	0.697505
23.096717	0.1	0.693901
23.098383	0.1	0.689682
23.100050	0.1	0.685514
23.101717	0.1	0.682930
23.103383	0.1	0.682436
23.105050	0.1	0.683139
23.106717	0.1	0.683418
23.108383	0.1	0.681942
23.110050	0.1	0.678576
23.111717	0.1	0.673803
23.113383	0.1	0.667581
23.115050	0.1	0.659889
23.116717	0.1	0.651982
23.118383	0.1	0.645737
23.120050	0.1	0.641765
23.121717	0.1	0.639204
23.123383	0.1	0.637043
23.125050	0.1	0.634785
23.126717	0.1	0.632424
23.128383	0.1	0.630561
23.130050	0.1	0.629514
23.131717	0.1	0.627683
23.133383	0.1	0.622501
23.135050	0.1	0.614300
23.136717	0.1	0.607222
23.138383	0.1	0.604531
23.140050	0.1	0.605192
23.141717	0.1	0.606226
23.143383	0.1	0.606226
23.145050	0.1	0.606016
23.146717	0.1	0.607250
23.148383	0.1	0.610510
23.150050	0.1	0.614314
23.151717	0.1	0.616326
23.153383	0.1	0.614980
23.155050	0.1	0.609816
23.156717	0.1	0.602049
23.158383	0.1	0.594887
23.160050	0.1	0.591176
23.161717	0.1	0.591595
23.163383	0.1	0.595171
23.165050	0.1	0.600149
23.166717	0.1	0.604796
23.168383	0.1	0.608019
23.170050	0.1	0.609481
23.171717	0.1	0.609644
23.173383	0.1	0.609616
23.175050	0.1	0.610487
23.176717	0.1	0.612484
23.178383	0.1	0.614943
23.180050	0.1	0.617588
23.181717	0.1	0.620815
23.183383	0.1	0.623874
23.185050	0.1	0.624745
23.186717	0.1	0.622780
23.188383	0.1	0.619940
23.190050	0.1	0.618719
23.191717	0.1	0.619302
23.193383	0.1	0.619562
23.195050	0.1	0.617830
23.196717	0.1	0.614636
23.198383	0.1	0.612102
23.200050	0.1	0.612373
23.201717	0.1	0.615711
23.203383	0.1	0.619716
23.205050	0.1	0.621071
23.206717	0.1	0.618109
23.208383	0.1	0.611763
23.210050	0.1	0.604666
23.211717	0.1	0.599599
23.213383	0.1	0.598188
23.215050	0.1	0.599977
23.216717	0.1	0.602440
23.218383	0.1	0.602906
23.220050	0.1	0.600978
23.221717	0.1	0.598445
23.223383	0.1	0.597150
23.225050	0.1	0.598049
23.226717	0.1	0.601565
23.228383	0.1	0.606989
23.230050	0.1	0.612130
23.231717	0.1	0.614594
23.233383	0.1	0.613336
23.235050	0.1	0.609192
23.236717	0.1	0.604317
23.238383	0.1	0.600358
23.240050	0.1	0.597383
23.241717	0.1	0.594896
23.243383	0.1	0.592591
23.245050	0.1	0.590016
23.246717	0.1	0.587530
23.248383	0.1	0.586314
23.250050	0.1	0.586356
23.251717	0.1	0.586472
23.253383	0.1	0.586547
23.255050	0.1	0.587427
23.256717	0.1	0.588982
23.258383	0.1	0.590594
23.260050	0.1	0.592284
23.261717	0.1	0.593285
23.263383	0.1	0.591879
23.265050	0.1	0.588060
23.266717	0.1	0.583599
23.268383	0.1	0.580265
23.270050	0.1	0.579916
23.271717	0.1	0.583301
23.273383	0.1	0.588284
23.275050	0.1	0.591758
23.276717	0.1	0.592521
23.278383	0.1	0.591204
23.280050	0.1	0.589387
23.281717	0.1	0.588931
23.283383	0.1	0.590039
23.285050	0.1	0.590403
23.286717	0.1	0.587595
23.288383	0.1	0.581746
23.290050	0.1	0.575585
23.291717	0.1	0.571930
23.293383	0.1	0.571548
23.295050	0.1	0.573983
23.296717	0.1	0.578789
23.298383	0.1	0.585322
23.300050	0.1	0.592833
23.301717	0.1	0.600754
23.303383	0.1	0.608061
23.305050	0.1	0.612517
23.306717	0.1	0.612088
23.308383	0.1	0.607721
23.310050	0.1	0.603097
23.311717	0.1	0.601364
23.313383	0.1	0.603287
23.315050	0.1	0.607967
23.316717	0.1	0.614235
23.318383	0.1	0.621402
23.320050	0.1	0.628657
23.321717	0.1	0.634710
23.323383	0.1	0.638836
23.325050	0.1	0.641430
23.326717	0.1	0.643083
23.328383	0.1	0.644145
23.330050	0.1	0.644750
23.331717	0.1	0.644103
23.333383	0.1	0.640992
23.335050	0.1	0.636140
23.336717	0.1	0.632680
23.338383	0.1	0.633565
23.340050	0.1	0.639134
23.341717	0.1	0.646804
23.343383	0.1	0.653286
23.345050	0.1	0.657137
23.346717	0.1	0.658249
23.348383	0.1	0.656554
23.350050	0.1	0.652974
23.351717	0.1	0.649490
23.353383	0.1	0.647404
23.355050	0.1	0.646780
23.356717	0.1	0.646696
23.358383	0.1	0.646040
23.360050	0.1	0.645076
23.361717	0.1	0.644810
23.363383	0.1	0.644699
23.365050	0.1	0.643316
23.366717	0.1	0.641029
23.368383	0.1	0.639604
23.370050	0.1	0.639549
23.371717	0.1	0.639516
23.373383	0.1	0.638026
23.375050	0.1	0.635022
23.376717	0.1	0.631921
23.378383	0.1	0.630417
23.380050	0.1	0.630668
23.381717	0.1	0.631190
23.383383	0.1	0.630883
23.385050	0.1	0.630077
23.386717	0.1	0.629774
23.388383	0.1	0.630827
23.390050	0.1	0.633523
23.391717	0.1	0.637583
23.393383	0.1	0.642133
23.395050	0.1	0.645304
23.396717	0.1	0.645267
23.398383	0.1	0.642226
23.400050	0.1	0.638408
23.401717	0.1	0.636019
23.403383	0.1	0.636047
23.405050	0.1	0.638394
23.406717	0.1	0.642212
23.408383	0.1	0.646529
23.410050	0.1	0.650752
23.411717	0.1	0.653877
23.413383	0.1	0.653993
23.415050	0.1	0.650194
23.416717	0.1	0.644210
23.418383	0.1	0.639176
23.420050	0.1	0.637718
23.421717	0.1	0.640131
23.423383	0.1	0.643595
23.425050	0.1	0.645020
23.426717	0.1	0.644512
23.428383	0.1	0.643786
23.430050	0.1	0.643223
23.431717	0.1	0.642426
23.433383	0.1	0.641295
23.435050	0.1	0.640033
23.436717	0.1	0.639833
23.438383	0.1	0.642138
23.440050	0.1	0.646776
23.441717	0.1	0.652364
23.443383	0.1	0.657570
23.445050	0.1	0.661458
23.446717	0.1	0.663558
23.448383	0.1	0.663502
23.450050	0.1	0.660606
23.451717	0.1	0.654850
23.453383	0.1	0.647893
23.455050	0.1	0.641714
23.456717	0.1	0.637239
23.458383	0.1	0.635227
23.460050	0.1	0.636554
23.461717	0.1	0.640810
23.463383	0.1	0.646305
23.465050	0.1	0.651893
23.466717	0.1	0.657388
23.468383	0.1	0.662035
23.470050	0.1	0.664219
23.471717	0.1	0.662906
23.473383	0.1	0.658529
23.475050	0.1	0.652443
23.476717	0.1	0.645029
23.478383	0.1	0.635241
23.480050	0.1	0.622915
23.481717	0.1	0.609737
23.483383	0.1	0.598207
23.485050	0.1	0.591399
23.486717	0.1	0.591939
23.488383	0.1	0.599590
23.490050	0.1	0.610845
23.491717	0.1	0.621271
23.493383	0.1	0.627879
23.495050	0.1	0.629583
23.496717	0.1	0.626999
23.498383	0.1	0.622123
23.500050	0.1	0.616675
23.501717	0.1	0.611260
23.503383	0.1	0.606468
23.505050	0.1	0.602971
23.506717	0.1	0.600968
23.508383	0.1	0.600326
23.510050	0.1	0.600419
23.511717	0.1	0.600507
23.513383	0.1	0.600396
23.515050	0.1	0.600237
23.516717	0.1	0.600638
23.518383	0.1	0.602310
23.520050	0.1	0.604335
23.521717	0.1	0.604438
23.523383	0.1	0.602063
23.525050	0.1	0.598659
23.526717	0.1	0.595478
23.528383	0.1	0.593150
23.530050	0.1	0.592186
23.531717	0.1	0.592819
23.533383	0.1	0.595166
23.535050	0.1	0.599590
23.536717	0.1	0.605616
23.538383	0.1	0.611702
23.540050	0.1	0.617248
23.541717	0.1	0.623171
23.543383	0.1	0.630347
23.545050	0.1	0.638640
23.546717	0.1	0.646678
23.548383	0.1	0.652233
23.550050	0.1	0.654031
23.551717	0.1	0.652568
23.553383	0.1	0.648708
23.555050	0.1	0.643521
23.556717	0.1	0.639204
23.558383	0.1	0.638003
23.560050	0.1	0.641299
23.561717	0.1	0.649407
23.563383	0.1	0.660704
23.565050	0.1	0.672550
23.566717	0.1	0.683060
23.568383	0.1	0.691363
23.570050	0.1	0.697146
23.571717	0.1	0.700331
23.573383	0.1	0.700704
23.575050	0.1	0.698389
23.576717	0.1	0.695679
23.578383	0.1	0.696951
23.580050	0.1	0.704760
23.581717	0.1	0.717416
23.583383	0.1	0.731549
23.585050	0.1	0.744984
23.586717	0.1	0.756807
23.588383	0.1	0.767023
23.590050	0.1	0.776127
23.591717	0.1	0.784071
23.593383	0.1	0.790786
23.595050	0.1	0.797380
23.596717	0.1	0.805245
23.598383	0.1	0.814586
23.600050	0.1	0.824644
23.601717	0.1	0.834577
23.603383	0.1	0.844519
23.605050	0.1	0.856202
23.606717	0.1	0.871178
23.608383	0.1	0.889068
23.610050	0.1	0.908612
23.611717	0.1	0.929101
23.613383	0.1	0.950401
23.615050	0.1	0.972492
23.616717	0.1	0.994368
23.618383	0.1	1.013973
23.620050	0.1	1.030173
23.621717	0.1	1.043873
23.623383	0.1	1.056818
23.625050	0.1	1.070574
23.626717	0.1	1.086844
23.628383	0.1	1.106900
23.630050	0.1	1.130374
23.631717	0.1	1.155711
23.633383	0.1	1.181853
23.635050	0.1	1.209131
23.636717	0.1	1.238543
23.638383	0.1	1.270506
23.640050	0.1	1.304308
23.641717	0.1	1.338683
23.643383	0.1	1.372118
23.645050	0.1	1.402786
23.646717	0.1	1.430218
23.648383	0.1	1.456952
23.650050	0.1	1.486754
23.651717	0.1	1.521441
23.653383	0.1	1.559691
23.655050	0.1	1.597912
23.656717	0.1	1.632972
23.658383	0.1	1.665028
23.660050	0.1	1.697214
23.661717	0.1	1.732553
23.663383	0.1	1.772284
23.665050	0.1	1.816736
23.666717	0.1	1.865290
23.668383	0.1	1.915628
23.670050	0.1	1.965319
23.671717	0.1	2.013855
23.673383	0.1	2.062609
23.675050	0.1	2.113981
23.676717	0.1	2.170219
23.678383	0.1	2.231714
23.680050	0.1	2.296842
23.681717	0.1	2.363580
23.683383	0.1	2.430691
23.685050	0.1	2.498371
23.686717	0.1	2.567940
23.688383	0.1	2.639974
23.690050	0.1	2.713189
23.691717	0.1	2.786075
23.693383	0.1	2.859165
23.695050	0.1	2.935436
23.696717	0.1	3.018864
23.698383	0.1	3.112005
23.700050	0.1	3.213924
23.701717	0.1	3.321227
23.703383	0.1	3.430862
23.705050	0.1	3.540521
23.706717	0.1	3.648298
23.708383	0.1	3.754077
23.710050	0.1	3.859466
23.711717	0.1	3.965823
23.713383	0.1	4.073554
23.715050	0.1	4.182756
23.716717	0.1	4.293453
23.718383	0.1	4.405100
23.720050	0.1	4.515839
23.721717	0.1	4.623155
23.723383	0.1	4.725954
23.725050	0.1	4.825350
23.726717	0.1	4.923716
23.728383	0.1	5.022958
23.730050	0.1	5.122470
23.731717	0.1	5.219197
23.733383	0.1	5.310024
23.735050	0.1	5.392842
23.736717	0.1	5.466254
23.738383	0.1	5.529835
23.740050	0.1	5.583898
23.741717	0.1	5.629049
23.743383	0.1	5.666367
23.745050	0.1	5.696262
23.746717	0.1	5.717189
23.748383	0.1	5.727308
23.750050	0.1	5.726269
23.751717	0.1	5.714120
23.753383	0.1	5.690441
23.755050	0.1	5.655340
23.756717	0.1	5.610315
23.758383	0.1	5.558189
23.760050	0.1	5.501225
23.761717	0.1	5.439096
23.763383	0.1	5.370108
23.765050	0.1	5.293596
23.766717	0.1	5.209642
23.768383	0.1	5.117995
23.770050	0.1	5.018855
23.771717	0.1	4.913188
23.773383	0.1	4.801638
23.775050	0.1	4.684213
23.776717	0.1	4.560822
23.778383	0.1	4.431843
23.780050	0.1	4.298859
23.781717	0.1	4.164251
23.783383	0.1	4.029302
23.785050	0.1	3.893571
23.786717	0.1	3.756443
23.788383	0.1	3.618756
23.790050	0.1	3.482439
23.791717	0.1	3.348682
23.793383	0.1	3.217673
23.795050	0.1	3.089374
23.796717	0.1	2.963338
23.798383	0.1	2.839151
23.800050	0.1	2.717604
23.801717	0.1	2.600192
23.803383	0.1	2.487712
23.805050	0.1	2.379660
23.806717	0.1	2.274443
23.808383	0.1	2.170764
23.810050	0.1	2.069166
23.811717	0.1	1.971475
23.813383	0.1	1.879171
23.815050	0.1	1.793313
23.816717	0.1	1.714551
23.818383	0.1	1.641908
23.820050	0.1	1.572971
23.821717	0.1	1.506265
23.823383	0.1	1.442330
23.825050	0.1	1.382469
23.826717	0.1	1.327386
23.828383	0.1	1.276936
23.830050	0.1	1.230803
23.831717	0.1	1.189150
23.833383	0.1	1.151878
23.835050	0.1	1.117717
23.836717	0.1	1.085210
23.838383	0.1	1.054038
23.840050	0.1	1.024348
23.841717	0.1	0.995579
23.843383	0.1	0.967374
23.845050	0.1	0.940533
23.846717	0.1	0.915905
23.848383	0.1	0.893865
23.850050	0.1	0.875252
23.851717	0.1	0.860868
23.853383	0.1	0.850223
23.855050	0.1	0.841809
23.856717	0.1	0.833841
23.858383	0.1	0.825129
23.860050	0.1	0.815629
23.861717	0.1	0.806027
23.863383	0.1	0.797361
23.865050	0.1	0.790721
23.866717	0.1	0.786101
23.868383	0.1	0.782455
23.870050	0.1	0.779652
23.871717	0.1	0.778986
23.873383	0.1	0.780285
23.875050	0.1	0.780588
23.876717	0.1	0.777151
23.878383	0.1	0.769887
23.880050	0.1	0.760811
23.881717	0.1	0.752476
23.883383	0.1	0.746297
23.885050	0.1	0.742301
23.886717	0.1	0.740788
23.888383	0.1	0.742679
23.890050	0.1	0.747861
23.891717	0.1	0.754152
23.893383	0.1	0.758125
23.895050	0.1	0.757370
23.896717	0.1	0.752420
23.898383	0.1	0.745901
23.900050	0.1	0.739992
23.901717	0.1	0.735619
23.903383	0.1	0.733347
23.905050	0.1	0.733202
23.906717	0.1	0.734185
23.908383	0.1	0.734939
23.910050	0.1	0.733836
23.911717	0.1	0.729240
23.913383	0.1	0.721784
23.915050	0.1	0.714725
23.916717	0.1	0.710678
23.918383	0.1	0.709523
23.920050	0.1	0.709472
23.921717	0.1	0.708830
23.923383	0.1	0.706757
23.925050	0.1	0.703172
23.926717	0.1	0.698837
23.928383	0.1	0.695661
23.930050	0.1	0.695209
23.931717	0.1	0.696471
23.933383	0.1	0.696429
23.935050	0.1	0.692648
23.936717	0.1	0.684685
23.938383	0.1	0.673654
23.940050	0.1	0.661029
23.941717	0.1	0.648177
23.943383	0.1	0.636796
23.945050	0.1	0.628568
23.946717	0.1	0.623856
23.948383	0.1	0.621853
23.950050	0.1	0.622068
23.951717	0.1	0.624359
23.953383	0.1	0.627334
23.955050	0.1	0.628415
23.956717	0.1	0.625872
23.958383	0.1	0.619479
23.960050	0.1	0.609863
23.961717	0.1	0.598794
23.963383	0.1	0.588838
23.965050	0.1	0.581299
23.966717	0.1	0.575595
23.968383	0.1	0.570971
23.970050	0.1	0.567520
23.971717	0.1	0.565583
23.973383	0.1	0.564842
23.975050	0.1	0.564251
23.976717	0.1	0.562863
23.978383	0.1	0.560414
23.980050	0.1	0.557587
23.981717	0.1	0.555706
23.983383	0.1	0.555455
23.985050	0.1	0.556149
23.986717	0.1	0.556596
23.988383	0.1	0.556051
23.990050	0.1	0.554253
23.991717	0.1	0.551348
23.993383	0.1	0.548777
23.995050	0.1	0.548577
23.996717	0.1	0.550910
23.998383	0.1	0.554258
24.000050	0.1	0.557513
24.001717	0.1	0.560153
24.003383	0.1	0.561257
24.005050	0.1	0.560111
24.006717	0.1	0.557546
24.008383	0.1	0.555674
24.010050	0.1	0.555739
24.011717	0.1	0.556824
24.013383	0.1	0.556759
24.015050	0.1	0.554142
24.016717	0.1	0.549639
24.018383	0.1	0.545648
24.020050	0.1	0.544516
24.021717	0.1	0.546519
24.023383	0.1	0.549997
24.025050	0.1	0.553429
24.026717	0.1	0.555888
24.028383	0.1	0.555930
24.030050	0.1	0.552633
24.031717	0.1	0.547194
24.033383	0.1	0.541746
24.035050	0.1	0.537704
24.036717	0.1	0.535916
24.038383	0.1	0.536949
24.040050	0.1	0.540754
24.041717	0.1	0.546109
24.043383	0.1	0.550840
24.045050	0.1	0.553024
24.046717	0.1	0.552284
24.048383	0.1	0.550495
24.050050	0.1	0.551124
24.051717	0.1	0.556652
24.053383	0.1	0.566291
24.055050	0.1	0.576540
24.056717	0.1	0.583860
24.058383	0.1	0.586933
24.060050	0.1	0.586892
24.061717	0.1	0.585685
24.063383	0.1	0.584647
24.065050	0.1	0.584214
24.066717	0.1	0.583911
24.068383	0.1	0.582957
24.070050	0.1	0.581853
24.071717	0.1	0.582556
24.073383	0.1	0.586659
24.075050	0.1	0.594272
24.076717	0.1	0.604205
24.078383	0.1	0.614361
24.080050	0.1	0.622324
24.081717	0.1	0.626175
24.083383	0.1	0.625416
24.085050	0.1	0.621122
24.086717	0.1	0.615055
24.088383	0.1	0.609062
24.090050	0.1	0.604675
24.091717	0.1	0.602528
24.093383	0.1	0.602673
24.095050	0.1	0.605127
24.096717	0.1	0.609704
24.098383	0.1	0.615544
24.100050	0.1	0.621681
24.101717	0.1	0.627586
24.103383	0.1	0.632582
24.105050	0.1	0.636210
24.106717	0.1	0.638803
24.108383	0.1	0.640796
24.110050	0.1	0.642743
24.111717	0.1	0.645369
24.113383	0.1	0.648941
24.115050	0.1	0.653118
24.116717	0.1	0.657151
24.118383	0.1	0.660266
24.120050	0.1	0.662450
24.121717	0.1	0.664853
24.123383	0.1	0.668769
24.125050	0.1	0.673928
24.126717	0.1	0.678538
24.128383	0.1	0.680429
24.130050	0.1	0.678571
24.131717	0.1	0.674287
24.133383	0.1	0.670291
24.135050	0.1	0.668634
24.136717	0.1	0.669449
24.138383	0.1	0.671092
24.140050	0.1	0.671716
24.141717	0.1	0.671172
24.143383	0.1	0.671335
24.145050	0.1	0.674180
24.146717	0.1	0.680019
24.148383	0.1	0.687297
24.150050	0.1	0.693412
24.151717	0.1	0.697025
24.153383	0.1	0.699461
24.155050	0.1	0.702990
24.156717	0.1	0.708778
24.158383	0.1	0.716303
24.160050	0.1	0.723805
24.161717	0.1	0.729361
24.163383	0.1	0.731992
24.165050	0.1	0.732527
24.166717	0.1	0.732676
24.168383	0.1	0.733552
24.170050	0.1	0.735871
24.171717	0.1	0.739712
24.173383	0.1	0.743526
24.175050	0.1	0.745556
24.176717	0.1	0.745826
24.178383	0.1	0.745635
24.180050	0.1	0.745975
24.181717	0.1	0.747303
24.183383	0.1	0.750129
24.185050	0.1	0.755270
24.186717	0.1	0.762753
24.188383	0.1	0.770818
24.190050	0.1	0.777952
24.191717	0.1	0.785193
24.193383	0.1	0.794474
24.195050	0.1	0.805696
24.196717	0.1	0.816742
24.198383	0.1	0.825403
24.200050	0.1	0.830758
24.201717	0.1	0.833631
24.203383	0.1	0.835801
24.205050	0.1	0.838367
24.206717	0.1	0.841464
24.208383	0.1	0.845031
24.210050	0.1	0.848798
24.211717	0.1	0.852509
24.213383	0.1	0.856058
24.215050	0.1	0.858791
24.216717	0.1	0.859676
24.218383	0.1	0.858400
24.220050	0.1	0.855359
24.221717	0.1	0.851075
24.223383	0.1	0.846856
24.225050	0.1	0.844677
24.226717	0.1	0.844966
24.228383	0.1	0.846433
24.230050	0.1	0.848728
24.231717	0.1	0.852398
24.233383	0.1	0.856523
24.235050	0.1	0.859061
24.236717	0.1	0.858945
24.238383	0.1	0.856263
24.240050	0.1	0.850735
24.241717	0.1	0.841273
24.243383	0.1	0.827974
24.245050	0.1	0.813664
24.246717	0.1	0.801953
24.248383	0.1	0.794111
24.250050	0.1	0.789426
24.251717	0.1	0.787037
24.253383	0.1	0.785706
24.255050	0.1	0.783768
24.256717	0.1	0.780853
24.258383	0.1	0.777869
24.260050	0.1	0.774818
24.261717	0.1	0.770492
24.263383	0.1	0.764523
24.265050	0.1	0.757924
24.266717	0.1	0.751941
24.268383	0.1	0.747340
24.270050	0.1	0.743838
24.271717	0.1	0.740094
24.273383	0.1	0.734837
24.275050	0.1	0.727656
24.276717	0.1	0.718762
24.278383	0.1	0.708676
24.280050	0.1	0.698254
24.281717	0.1	0.688466
24.283383	0.1	0.680019
24.285050	0.1	0.672918
24.286717	0.1	0.666813
24.288383	0.1	0.662045
24.290050	0.1	0.658827
24.291717	0.1	0.655577
24.293383	0.1	0.650156
24.295050	0.1	0.642263
24.296717	0.1	0.633448
24.298383	0.1	0.625956
24.300050	0.1	0.621411
24.301717	0.1	0.619171
24.303383	0.1	0.616969
24.305050	0.1	0.613434
24.306717	0.1	0.608731
24.308383	0.1	0.603143
24.310050	0.1	0.596331
24.311717	0.1	0.588284
24.313383	0.1	0.579990
24.315050	0.1	0.572577
24.316717	0.1	0.566291
24.318383	0.1	0.560666
24.320050	0.1	0.555534
24.321717	0.1	0.551627
24.323383	0.1	0.550183
24.325050	0.1	0.552516
24.326717	0.1	0.558840
24.328383	0.1	0.566952
24.330050	0.1	0.573411
24.331717	0.1	0.575841
24.333383	0.1	0.573839
24.335050	0.1	0.568344
24.336717	0.1	0.560465
24.338383	0.1	0.551110
24.340050	0.1	0.541150
24.341717	0.1	0.531408
24.343383	0.1	0.522677
24.345050	0.1	0.516064
24.346717	0.1	0.512768
24.348383	0.1	0.512903
24.350050	0.1	0.515194
24.351717	0.1	0.518369
24.353383	0.1	0.522155
24.355050	0.1	0.526430
24.356717	0.1	0.530388
24.358383	0.1	0.533261
24.360050	0.1	0.535031
24.361717	0.1	0.535985
24.363383	0.1	0.536381
24.365050	0.1	0.536619
24.366717	0.1	0.536540
24.368383	0.1	0.534672
24.370050	0.1	0.529527
24.371717	0.1	0.521573
24.373383	0.1	0.513252
24.375050	0.1	0.507105
24.376717	0.1	0.504251
24.378383	0.1	0.504605
24.380050	0.1	0.507571
24.381717	0.1	0.511678
24.383383	0.1	0.515049
24.385050	0.1	0.517219
24.386717	0.1	0.519073
24.388383	0.1	0.520372
24.390050	0.1	0.519492
24.391717	0.1	0.516232
24.393383	0.1	0.513238
24.395050	0.1	0.514057
24.396717	0.1	0.519739
24.398383	0.1	0.527198
24.400050	0.1	0.531808
24.401717	0.1	0.531278
24.403383	0.1	0.526318
24.405050	0.1	0.519683
24.406717	0.1	0.515273
24.408383	0.1	0.515757
24.410050	0.1	0.521010
24.411717	0.1	0.529177
24.413383	0.1	0.537415
24.415050	0.1	0.542379
24.416717	0.1	0.542640
24.418383	0.1	0.539878
24.420050	0.1	0.536554
24.421717	0.1	0.533764
24.423383	0.1	0.531352
24.425050	0.1	0.528526
24.426717	0.1	0.525024
24.428383	0.1	0.522109
24.430050	0.1	0.521708
24.431717	0.1	0.524451
24.433383	0.1	0.528595
24.435050	0.1	0.531506
24.436717	0.1	0.532670
24.438383	0.1	0.533625
24.440050	0.1	0.535264
24.441717	0.1	0.537606
24.443383	0.1	0.540991
24.445050	0.1	0.545545
24.446717	0.1	0.550686
24.448383	0.1	0.555641
24.450050	0.1	0.559930
24.451717	0.1	0.563078
24.453383	0.1	0.564479
24.455050	0.1	0.563907
24.456717	0.1	0.561397
24.458383	0.1	0.556866
24.460050	0.1	0.551138
24.461717	0.1	0.546230
24.463383	0.1	0.543296
24.465050	0.1	0.542016
24.466717	0.1	0.541587
24.468383	0.1	0.540293
24.470050	0.1	0.536516
24.471717	0.1	0.530747
24.473383	0.1	0.524512
24.475050	0.1	0.519115
24.476717	0.1	0.516116
24.478383	0.1	0.516796
24.480050	0.1	0.521247
24.481717	0.1	0.528283
24.483383	0.1	0.535659
24.485050	0.1	0.540917
24.486717	0.1	0.542752
24.488383	0.1	0.541541
24.490050	0.1	0.538859
24.491717	0.1	0.536991
24.493383	0.1	0.537718
24.495050	0.1	0.540405
24.496717	0.1	0.542863
24.498383	0.1	0.544428
24.500050	0.1	0.545662
24.501717	0.1	0.546146
24.503383	0.1	0.545490
24.505050	0.1	0.544633
24.506717	0.1	0.544861
24.508383	0.1	0.546910
24.510050	0.1	0.550593
24.511717	0.1	0.555050
24.513383	0.1	0.559650
24.515050	0.1	0.563711
24.516717	0.1	0.566281
24.518383	0.1	0.567245
24.520050	0.1	0.567553
24.521717	0.1	0.568214
24.523383	0.1	0.569252
24.525050	0.1	0.569136
24.526717	0.1	0.566235
24.528383	0.1	0.560959
24.530050	0.1	0.555203
24.531717	0.1	0.550253
24.533383	0.1	0.546896
24.535050	0.1	0.546179
24.536717	0.1	0.548032
24.538383	0.1	0.550300
24.540050	0.1	0.550211
24.541717	0.1	0.546328
24.543383	0.1	0.539999
24.545050	0.1	0.535361
24.546717	0.1	0.535687
24.548383	0.1	0.539660
24.550050	0.1	0.543785
24.551717	0.1	0.546603
24.553383	0.1	0.548158
24.555050	0.1	0.547995
24.556717	0.1	0.545392
24.558383	0.1	0.540698
24.560050	0.1	0.536055
24.561717	0.1	0.534109
24.563383	0.1	0.535944
24.565050	0.1	0.540577
24.566717	0.1	0.545708
24.568383	0.1	0.548800
24.570050	0.1	0.548419
24.571717	0.1	0.545350
24.573383	0.1	0.541871
24.575050	0.1	0.539268
24.576717	0.1	0.537001
24.578383	0.1	0.534630
24.580050	0.1	0.532330
24.581717	0.1	0.529764
24.583383	0.1	0.526547
24.585050	0.1	0.523310
24.586717	0.1	0.521261
24.588383	0.1	0.520847
24.590050	0.1	0.521205
24.591717	0.1	0.520786
24.593383	0.1	0.519389
24.595050	0.1	0.519091
24.596717	0.1	0.521820
24.598383	0.1	0.527245
24.600050	0.1	0.534188
24.601717	0.1	0.541937
24.603383	0.1	0.549415
24.605050	0.1	0.554696
24.606717	0.1	0.556218
24.608383	0.1	0.554505
24.610050	0.1	0.551720
24.611717	0.1	0.549187
24.613383	0.1	0.546174
24.615050	0.1	0.541299
24.616717	0.1	0.534146
24.618383	0.1	0.525820
24.620050	0.1	0.518784
24.621717	0.1	0.515184
24.623383	0.1	0.515068
24.625050	0.1	0.516800
24.626717	0.1	0.518560
24.628383	0.1	0.518980
24.630050	0.1	0.517741
24.631717	0.1	0.516251
24.633383	0.1	0.516810
24.635050	0.1	0.520754
24.636717	0.1	0.527734
24.638383	0.1	0.536055
24.640050	0.1	0.542891
24.641717	0.1	0.545564
24.643383	0.1	0.543692
24.645050	0.1	0.539105
24.646717	0.1	0.533890
24.648383	0.1	0.529666
24.650050	0.1	0.527869
24.651717	0.1	0.529201
24.653383	0.1	0.533243
24.655050	0.1	0.539180
24.656717	0.1	0.546006
24.658383	0.1	0.551762
24.660050	0.1	0.554244
24.661717	0.1	0.552675
24.663383	0.1	0.547748
24.665050	0.1	0.541112
24.666717	0.1	0.534933
24.668383	0.1	0.531189
24.670050	0.1	0.530756
24.671717	0.1	0.532498
24.673383	0.1	0.534640
24.675050	0.1	0.537401
24.676717	0.1	0.541490
24.678383	0.1	0.545159
24.680050	0.1	0.545769
24.681717	0.1	0.543138
24.683383	0.1	0.538565
24.685050	0.1	0.532842
24.686717	0.1	0.527613
24.688383	0.1	0.525624
24.690050	0.1	0.527855
24.691717	0.1	0.532195
24.693383	0.1	0.535441
24.695050	0.1	0.536270
24.696717	0.1	0.536186
24.698383	0.1	0.537229
24.700050	0.1	0.539902
24.701717	0.1	0.543189
24.703383	0.1	0.545271
24.705050	0.1	0.544223
24.706717	0.1	0.539091
24.708383	0.1	0.530989
24.710050	0.1	0.523184
24.711717	0.1	0.519287
24.713383	0.1	0.521061
24.715050	0.1	0.527762
24.716717	0.1	0.537303
24.718383	0.1	0.547338
24.720050	0.1	0.555357
24.721717	0.1	0.559399
24.723383	0.1	0.559557
24.725050	0.1	0.557485
24.726717	0.1	0.554090
24.728383	0.1	0.549029
24.730050	0.1	0.542202
24.731717	0.1	0.534086
24.733383	0.1	0.525429
24.735050	0.1	0.517927
24.736717	0.1	0.513536
24.738383	0.1	0.512460
24.740050	0.1	0.512875
24.741717	0.1	0.512223
24.743383	0.1	0.509089
24.745050	0.1	0.504884
24.746717	0.1	0.502984
24.748383	0.1	0.505336
24.750050	0.1	0.510528
24.751717	0.1	0.515315
24.753383	0.1	0.516907
24.755050	0.1	0.514770
24.756717	0.1	0.511291
24.758383	0.1	0.509331
24.760050	0.1	0.509303
24.761717	0.1	0.509643
24.763383	0.1	0.509028
24.765050	0.1	0.507459
24.766717	0.1	0.505941
24.768383	0.1	0.505424
24.770050	0.1	0.506397
24.771717	0.1	0.509094
24.773383	0.1	0.513117
24.775050	0.1	0.517196
24.776717	0.1	0.519915
24.778383	0.1	0.520558
24.780050	0.1	0.519301
24.781717	0.1	0.516744
24.783383	0.1	0.513424
24.785050	0.1	0.509806
24.786717	0.1	0.506686
24.788383	0.1	0.505159
24.790050	0.1	0.505466
24.791717	0.1	0.506402
24.793383	0.1	0.506993
24.795050	0.1	0.507976
24.796717	0.1	0.510393
24.798383	0.1	0.513750
24.800050	0.1	0.516525
24.801717	0.1	0.517308
24.803383	0.1	0.515473
24.805050	0.1	0.511804
24.806717	0.1	0.508209
24.808383	0.1	0.506057
24.810050	0.1	0.505541
24.811717	0.1	0.506649
24.813383	0.1	0.509480
24.815050	0.1	0.513080
24.816717	0.1	0.515506
24.818383	0.1	0.515953
24.820050	0.1	0.515459
24.821717	0.1	0.515208
24.823383	0.1	0.515743
24.825050	0.1	0.517131
24.826717	0.1	0.519035
24.828383	0.1	0.521024
24.830050	0.1	0.522682
24.831717	0.1	0.523343
24.833383	0.1	0.522607
24.835050	0.1	0.521089
24.836717	0.1	0.519780
24.838383	0.1	0.519147
24.840050	0.1	0.520078
24.841717	0.1	0.523934
24.843383	0.1	0.529950
24.845050	0.1	0.535347
24.846717	0.1	0.538719
24.848383	0.1	0.540544
24.850050	0.1	0.541280
24.851717	0.1	0.541159
24.853383	0.1	0.540335
24.855050	0.1	0.538956
24.856717	0.1	0.538081
24.858383	0.1	0.539105
24.860050	0.1	0.542323
24.861717	0.1	0.547436
24.863383	0.1	0.554533
24.865050	0.1	0.564004
24.866717	0.1	0.576200
24.868383	0.1	0.590393
24.870050	0.1	0.603977
24.871717	0.1	0.613946
24.873383	0.1	0.619176
24.875050	0.1	0.621225
24.876717	0.1	0.623222
24.878383	0.1	0.627190
24.880050	0.1	0.633365
24.881717	0.1	0.641877
24.883383	0.1	0.652783
24.885050	0.1	0.665062
24.886717	0.1	0.677840
24.888383	0.1	0.691358
24.890050	0.1	0.705663
24.891717	0.1	0.720113
24.893383	0.1	0.734450
24.895050	0.1	0.748662
24.896717	0.1	0.761780
24.898383	0.1	0.772434
24.900050	0.1	0.780220
24.901717	0.1	0.785962
24.903383	0.1	0.791582
24.905050	0.1	0.799573
24.906717	0.1	0.811182
24.908383	0.1	0.825482
24.910050	0.1	0.840658
24.911717	0.1	0.855811
24.913383	0.1	0.871820
24.915050	0.1	0.890433
24.916717	0.1	0.911574
24.918383	0.1	0.932249
24.920050	0.1	0.949441
24.921717	0.1	0.963234
24.923383	0.1	0.976091
24.925050	0.1	0.989866
24.926717	0.1	1.004217
24.928383	0.1	1.017381
24.930050	0.1	1.028362
24.931717	0.1	1.038313
24.933383	0.1	1.049545
24.935050	0.1	1.063342
24.936717	0.1	1.079189
24.938383	0.1	1.095198
24.940050	0.1	1.109098
24.941717	0.1	1.120111
24.943383	0.1	1.129271
24.945050	0.1	1.136982
24.946717	0.1	1.142300
24.948383	0.1	1.144619
24.950050	0.1	1.144307
24.951717	0.1	1.141983
24.953383	0.1	1.138486
24.955050	0.1	1.135119
24.956717	0.1	1.132302
24.958383	0.1	1.128423
24.960050	0.1	1.121620
24.961717	0.1	1.112092
24.963383	0.1	1.101615
24.965050	0.1	1.091962
24.966717	0.1	1.084614
24.968383	0.1	1.080651
24.970050	0.1	1.079412
24.971717	0.1	1.077820
24.973383	0.1	1.072180
24.975050	0.1	1.060907
24.976717	0.1	1.045424
24.978383	0.1	1.028669
24.980050	0.1	1.013516
24.981717	0.1	1.001321
24.983383	0.1	0.990503
24.985050	0.1	0.978373
24.986717	0.1	0.964273
24.988383	0.1	0.948883
24.990050	0.1	0.932394
24.991717	0.1	0.915234
24.993383	0.1	0.898722
24.995050	0.1	0.884137
24.996717	0.1	0.871718
24.998383	0.1	0.860412
25.000050	0.1	0.848630
25.001717	0.1	0.835066
25.003383	0.1	0.819112
25.005050	0.1	0.801855
25.006717	0.1	0.785743
25.008383	0.1	0.771498
25.010050	0.1	0.757291
25.011717	0.1	0.741887
25.013383	0.1	0.726567
25.015050	0.1	0.713342
25.016717	0.1	0.703130
25.018383	0.1	0.696122
25.020050	0.1	0.691907
25.021717	0.1	0.688485
25.023383	0.1	0.683544
25.025050	0.1	0.676927
25.026717	0.1	0.670124
25.028383	0.1	0.664089
25.030050	0.1	0.658878
25.031717	0.1	0.654603
25.033383	0.1	0.651651
25.035050	0.1	0.650147
25.036717	0.1	0.648838
25.038383	0.1	0.645225
25.040050	0.1	0.637867
25.041717	0.1	0.628200
25.043383	0.1	0.619031
25.045050	0.1	0.611953
25.046717	0.1	0.607031
25.048383	0.1	0.603818
25.050050	0.1	0.601425
25.051717	0.1	0.598417
25.053383	0.1	0.593956
25.055050	0.1	0.588163
25.056717	0.1	0.580759
25.058383	0.1	0.571636
25.060050	0.1	0.562579
25.061717	0.1	0.556358
25.063383	0.1	0.554239
25.065050	0.1	0.554812
25.066717	0.1	0.555534
25.068383	0.1	0.555040
25.070050	0.1	0.553811
25.071717	0.1	0.552684
25.073383	0.1	0.551310
25.075050	0.1	0.549681
25.076717	0.1	0.549639
25.078383	0.1	0.552596
25.080050	0.1	0.557811
25.081717	0.1	0.563785
25.083383	0.1	0.568884
25.085050	0.1	0.571138
25.086717	0.1	0.569676
25.088383	0.1	0.565588
25.090050	0.1	0.560717
25.091717	0.1	0.556558
25.093383	0.1	0.554342
25.095050	0.1	0.554607
25.096717	0.1	0.556298
25.098383	0.1	0.557243
25.100050	0.1	0.555795
25.101717	0.1	0.551888
25.103383	0.1	0.547213
25.105050	0.1	0.544116
25.106717	0.1	0.543376
25.108383	0.1	0.543757
25.110050	0.1	0.543823
25.111717	0.1	0.543054
25.113383	0.1	0.541946
25.115050	0.1	0.541555
25.116717	0.1	0.542416
25.118383	0.1	0.543687
25.120050	0.1	0.543999
25.121717	0.1	0.542607
25.123383	0.1	0.539916
25.125050	0.1	0.537513
25.126717	0.1	0.537038
25.128383	0.1	0.539185
25.130050	0.1	0.543576
25.131717	0.1	0.548251
25.133383	0.1	0.550854
25.135050	0.1	0.551022
25.136717	0.1	0.549927
25.138383	0.1	0.548349
25.140050	0.1	0.546719
25.141717	0.1	0.544852
25.143383	0.1	0.541410
25.145050	0.1	0.536111
25.146717	0.1	0.531212
25.148383	0.1	0.528856
25.150050	0.1	0.529033
25.151717	0.1	0.530854
25.153383	0.1	0.533126
25.155050	0.1	0.534113
25.156717	0.1	0.533205
25.158383	0.1	0.531361
25.160050	0.1	0.529299
25.161717	0.1	0.527292
25.163383	0.1	0.526034
25.165050	0.1	0.526365
25.166717	0.1	0.528940
25.168383	0.1	0.533690
25.170050	0.1	0.539436
25.171717	0.1	0.544409
25.173383	0.1	0.547091
25.175050	0.1	0.547115
25.176717	0.1	0.545643
25.178383	0.1	0.544763
25.180050	0.1	0.546179
25.181717	0.1	0.549750
25.183383	0.1	0.553462
25.185050	0.1	0.555161
25.186717	0.1	0.554430
25.188383	0.1	0.553140
25.190050	0.1	0.553648
25.191717	0.1	0.556451
25.193383	0.1	0.559683
25.195050	0.1	0.560884
25.196717	0.1	0.559553
25.198383	0.1	0.557606
25.200050	0.1	0.557145
25.201717	0.1	0.558239
25.203383	0.1	0.559418
25.205050	0.1	0.560014
25.206717	0.1	0.560638
25.208383	0.1	0.561913
25.210050	0.1	0.564395
25.211717	0.1	0.568726
25.213383	0.1	0.575017
25.215050	0.1	0.582738
25.216717	0.1	0.591292
25.218383	0.1	0.600088
25.220050	0.1	0.608345
25.221717	0.1	0.615232
25.223383	0.1	0.620307
25.225050	0.1	0.623823
25.226717	0.1	0.626906
25.228383	0.1	0.631213
25.230050	0.1	0.637923
25.231717	0.1	0.647157
25.233383	0.1	0.658161
25.235050	0.1	0.669835
25.236717	0.1	0.681528
25.238383	0.1	0.693337
25.240050	0.1	0.705030
25.241717	0.1	0.714511
25.243383	0.1	0.719032
25.245050	0.1	0.719000
25.246717	0.1	0.718702
25.248383	0.1	0.722683
25.250050	0.1	0.732588
25.251717	0.1	0.746748
25.253383	0.1	0.761701
25.255050	0.1	0.774995
25.256717	0.1	0.787438
25.258383	0.1	0.802106
25.260050	0.1	0.820491
25.261717	0.1	0.840663
25.263383	0.1	0.859881
25.265050	0.1	0.877627
25.266717	0.1	0.894978
25.268383	0.1	0.912086
25.270050	0.1	0.928231
25.271717	0.1	0.943523
25.273383	0.1	0.958308
25.275050	0.1	0.972562
25.276717	0.1	0.987644
25.278383	0.1	1.006238
25.280050	0.1	1.029461
25.281717	0.1	1.055202
25.283383	0.1	1.080278
25.285050	0.1	1.103696
25.286717	0.1	1.127110
25.288383	0.1	1.153061
25.290050	0.1	1.183548
25.291717	0.1	1.218254
25.293383	0.1	1.253849
25.295050	0.1	1.287046
25.296717	0.1	1.317919
25.298383	0.1	1.348960
25.300050	0.1	1.381994
25.301717	0.1	1.417161
25.303383	0.1	1.453473
25.305050	0.1	1.490084
25.306717	0.1	1.527769
25.308383	0.1	1.567923
25.310050	0.1	1.610229
25.311717	0.1	1.653554
25.313383	0.1	1.699231
25.315050	0.1	1.751259
25.316717	0.1	1.811734
25.318383	0.1	1.877877
25.320050	0.1	1.945747
25.321717	0.1	2.014688
25.323383	0.1	2.085203
25.325050	0.1	2.155607
25.326717	0.1	2.224562
25.328383	0.1	2.294085
25.330050	0.1	2.366663
25.331717	0.1	2.442687
25.333383	0.1	2.521528
25.335050	0.1	2.601384
25.336717	0.1	2.679280
25.338383	0.1	2.753502
25.340050	0.1	2.824422
25.341717	0.1	2.893214
25.343383	0.1	2.961769
25.345050	0.1	3.033769
25.346717	0.1	3.113295
25.348383	0.1	3.200849
25.350050	0.1	3.292062
25.351717	0.1	3.381716
25.353383	0.1	3.468064
25.355050	0.1	3.552730
25.356717	0.1	3.637625
25.358383	0.1	3.722757
25.360050	0.1	3.806166
25.361717	0.1	3.885436
25.363383	0.1	3.959131
25.365050	0.1	4.026424
25.366717	0.1	4.086816
25.368383	0.1	4.141466
25.370050	0.1	4.192512
25.371717	0.1	4.239725
25.373383	0.1	4.280405
25.375050	0.1	4.313299
25.376717	0.1	4.339865
25.378383	0.1	4.361556
25.380050	0.1	4.377598
25.381717	0.1	4.385826
25.383383	0.1	4.385076
25.385050	0.1	4.376322
25.386717	0.1	4.361360
25.388383	0.1	4.340787
25.390050	0.1	4.314161
25.391717	0.1	4.281281
25.393383	0.1	4.242510
25.395050	0.1	4.198574
25.396717	0.1	4.149969
25.398383	0.1	4.096134
25.400050	0.1	4.036203
25.401717	0.1	3.970447
25.403383	0.1	3.900272
25.405050	0.1	3.827363
25.406717	0.1	3.752680
25.408383	0.1	3.675530
25.410050	0.1	3.594519
25.411717	0.1	3.509861
25.413383	0.1	3.423216
25.415050	0.1	3.335900
25.416717	0.1	3.248639
25.418383	0.1	3.161877
25.420050	0.1	3.075879
25.421717	0.1	2.991017
25.423383	0.1	2.907338
25.425050	0.1	2.824496
25.426717	0.1	2.742666
25.428383	0.1	2.662670
25.430050	0.1	2.585649
25.431717	0.1	2.512275
25.433383	0.1	2.441439
25.435050	0.1	2.371422
25.436717	0.1	2.303082
25.438383	0.1	2.239551
25.440050	0.1	2.181842
25.441717	0.1	2.126833
25.443383	0.1	2.070898
25.445050	0.1	2.013440
25.446717	0.1	1.955926
25.448383	0.1	1.899782
25.450050	0.1	1.846137
25.451717	0.1	1.796074
25.453383	0.1	1.750435
25.455050	0.1	1.709624
25.456717	0.1	1.672832
25.458383	0.1	1.637070
25.460050	0.1	1.598755
25.461717	0.1	1.557800
25.463383	0.1	1.518098
25.465050	0.1	1.483113
25.466717	0.1	1.452980
25.468383	0.1	1.426269
25.470050	0.1	1.401627
25.471717	0.1	1.376728
25.473383	0.1	1.348737
25.475050	0.1	1.317072
25.476717	0.1	1.283935
25.478383	0.1	1.251874
25.480050	0.1	1.222370
25.481717	0.1	1.196503
25.483383	0.1	1.174919
25.485050	0.1	1.157015
25.486717	0.1	1.141541
25.488383	0.1	1.127538
25.490050	0.1	1.114379
25.491717	0.1	1.101904
25.493383	0.1	1.089829
25.495050	0.1	1.077265
25.496717	0.1	1.063864
25.498383	0.1	1.050043
25.500050	0.1	1.035999
25.501717	0.1	1.022089
25.503383	0.1	1.009651
25.505050	0.1	1.000320
25.506717	0.1	0.993921
25.508383	0.1	0.988366
25.510050	0.1	0.983067
25.511717	0.1	0.980152
25.513383	0.1	0.981330
25.515050	0.1	0.985707
25.516717	0.1	0.991025
25.518383	0.1	0.995537
25.520050	0.1	0.998452
25.521717	0.1	0.999919
25.523383	0.1	1.000650
25.525050	0.1	1.000888
25.526717	0.1	1.000590
25.528383	0.1	1.000869
25.530050	0.1	1.003351
25.531717	0.1	1.008119
25.533383	0.1	1.013735
25.535050	0.1	1.018946
25.536717	0.1	1.022895
25.538383	0.1	1.024017
25.540050	0.1	1.020981
25.541717	0.1	1.015607
25.543383	0.1	1.012683
25.545050	0.1	1.016026
25.546717	0.1	1.025954
25.548383	0.1	1.039403
25.550050	0.1	1.051319
25.551717	0.1	1.057382
25.553383	0.1	1.056590
25.555050	0.1	1.051072
25.556717	0.1	1.044134
25.558383	0.1	1.038099
25.560050	0.1	1.032539
25.561717	0.1	1.025381
25.563383	0.1	1.016119
25.565050	0.1	1.006932
25.566717	0.1	1.000385
25.568383	0.1	0.996687
25.570050	0.1	0.993512
25.571717	0.1	0.988212
25.573383	0.1	0.979602
25.575050	0.1	0.967463
25.576717	0.1	0.951737
25.578383	0.1	0.932990
25.580050	0.1	0.912868
25.581717	0.1	0.893497
25.583383	0.1	0.876752
25.585050	0.1	0.863229
25.586717	0.1	0.851289
25.588383	0.1	0.838023
25.590050	0.1	0.821995
25.591717	0.1	0.804639
25.593383	0.1	0.788425
25.595050	0.1	0.774115
25.596717	0.1	0.760797
25.598383	0.1	0.747507
25.600050	0.1	0.733738
25.601717	0.1	0.719265
25.603383	0.1	0.703996
25.605050	0.1	0.687642
25.606717	0.1	0.670869
25.608383	0.1	0.656107
25.610050	0.1	0.645332
25.611717	0.1	0.637914
25.613383	0.1	0.631586
25.615050	0.1	0.624713
25.616717	0.1	0.616787
25.618383	0.1	0.607204
25.620050	0.1	0.595730
25.621717	0.1	0.583609
25.623383	0.1	0.572642
25.625050	0.1	0.564037
25.626717	0.1	0.558407
25.628383	0.1	0.555450
25.630050	0.1	0.553904
25.631717	0.1	0.552568
25.633383	0.1	0.550956
25.635050	0.1	0.548339
25.636717	0.1	0.542700
25.638383	0.1	0.532186
25.640050	0.1	0.517666
25.641717	0.1	0.502882
25.643383	0.1	0.491883
25.645050	0.1	0.486630
25.646717	0.1	0.486486
25.648383	0.1	0.489531
25.650050	0.1	0.493946
25.651717	0.1	0.498062
25.653383	0.1	0.500656
25.655050	0.1	0.500991
25.656717	0.1	0.497964
25.658383	0.1	0.491049
25.660050	0.1	0.482602
25.661717	0.1	0.476986
25.663383	0.1	0.476618
25.665050	0.1	0.480027
25.666717	0.1	0.484255
25.668383	0.1	0.487482
25.670050	0.1	0.488539
25.671717	0.1	0.486486
25.673383	0.1	0.482500
25.675050	0.1	0.479547
25.676717	0.1	0.479133
25.678383	0.1	0.480465
25.680050	0.1	0.482579
25.681717	0.1	0.485219
25.683383	0.1	0.488074
25.685050	0.1	0.490765
25.686717	0.1	0.493350
25.688383	0.1	0.495948
25.690050	0.1	0.497606
25.691717	0.1	0.496395
25.693383	0.1	0.491473
25.695050	0.1	0.484325
25.696717	0.1	0.477261
25.698383	0.1	0.471650
25.700050	0.1	0.467808
25.701717	0.1	0.465401
25.703383	0.1	0.463612
25.705050	0.1	0.462183
25.706717	0.1	0.462518
25.708383	0.1	0.466243
25.710050	0.1	0.472423
25.711717	0.1	0.477694
25.713383	0.1	0.479659
25.715050	0.1	0.479007
25.716717	0.1	0.478011
25.718383	0.1	0.477908
25.720050	0.1	0.478565
25.721717	0.1	0.479664
25.723383	0.1	0.480753
25.725050	0.1	0.480819
25.726717	0.1	0.479533
25.728383	0.1	0.478351
25.730050	0.1	0.478998
25.731717	0.1	0.481098
25.733383	0.1	0.482164
25.735050	0.1	0.480013
25.736717	0.1	0.474486
25.738383	0.1	0.466746
25.740050	0.1	0.458574
25.741717	0.1	0.452511
25.743383	0.1	0.450430
25.745050	0.1	0.451920
25.746717	0.1	0.455035
25.748383	0.1	0.458076
25.750050	0.1	0.460534
25.751717	0.1	0.463207
25.753383	0.1	0.467263
25.755050	0.1	0.472683
25.756717	0.1	0.478276
25.758383	0.1	0.482886
25.760050	0.1	0.485890
25.761717	0.1	0.486597
25.763383	0.1	0.483962
25.765050	0.1	0.477736
25.766717	0.1	0.469326
25.768383	0.1	0.461070
25.770050	0.1	0.455235
25.771717	0.1	0.452544
25.773383	0.1	0.451216
25.775050	0.1	0.448911
25.776717	0.1	0.445722
25.778383	0.1	0.444367
25.780050	0.1	0.447733
25.781717	0.1	0.455859
25.783383	0.1	0.464646
25.785050	0.1	0.468194
25.786717	0.1	0.463664
25.788383	0.1	0.453889
25.790050	0.1	0.444460
25.791717	0.1	0.438574
25.793383	0.1	0.435612
25.795050	0.1	0.433493
25.796717	0.1	0.430546
25.798383	0.1	0.426159
25.800050	0.1	0.421614
25.801717	0.1	0.419463
25.803383	0.1	0.421451
25.805050	0.1	0.427342
25.806717	0.1	0.434681
25.808383	0.1	0.440110
25.810050	0.1	0.442220
25.811717	0.1	0.442215
25.813383	0.1	0.441889
25.815050	0.1	0.442071
25.816717	0.1	0.442797
25.818383	0.1	0.444134
25.820050	0.1	0.445894
25.821717	0.1	0.447487
25.823383	0.1	0.448306
25.825050	0.1	0.447221
25.826717	0.1	0.442928
25.828383	0.1	0.436199
25.830050	0.1	0.430294
25.831717	0.1	0.428068
25.833383	0.1	0.429731
25.835050	0.1	0.433140
25.836717	0.1	0.435617
25.838383	0.1	0.435887
25.840050	0.1	0.434760
25.841717	0.1	0.434616
25.843383	0.1	0.437801
25.845050	0.1	0.444464
25.846717	0.1	0.452055
25.848383	0.1	0.457629
25.850050	0.1	0.460041
25.851717	0.1	0.459342
25.853383	0.1	0.456064
25.855050	0.1	0.451631
25.856717	0.1	0.447887
25.858383	0.1	0.445480
25.860050	0.1	0.442839
25.861717	0.1	0.437675
25.863383	0.1	0.430015
25.865050	0.1	0.422425
25.866717	0.1	0.417009
25.868383	0.1	0.413833
25.870050	0.1	0.412134
25.871717	0.1	0.411388
25.873383	0.1	0.411235
25.875050	0.1	0.411891
25.876717	0.1	0.414588
25.878383	0.1	0.419747
25.880050	0.1	0.425302
25.881717	0.1	0.428385
25.883383	0.1	0.428231
25.885050	0.1	0.426080
25.886717	0.1	0.423486
25.888383	0.1	0.421717
25.890050	0.1	0.421437
25.891717	0.1	0.422648
25.893383	0.1	0.425242
25.895050	0.1	0.428800
25.896717	0.1	0.431840
25.898383	0.1	0.432529
25.900050	0.1	0.430364
25.901717	0.1	0.426969
25.903383	0.1	0.425167
25.905050	0.1	0.426825
25.906717	0.1	0.431463
25.908383	0.1	0.437228
25.910050	0.1	0.442383
25.911717	0.1	0.445829
25.913383	0.1	0.447142
25.915050	0.1	0.446020
25.916717	0.1	0.441992
25.918383	0.1	0.435286
25.920050	0.1	0.427510
25.921717	0.1	0.421763
25.923383	0.1	0.421046
25.925050	0.1	0.425540
25.926717	0.1	0.432376
25.928383	0.1	0.437987
25.930050	0.1	0.439836
25.931717	0.1	0.437200
25.933383	0.1	0.431882
25.935050	0.1	0.427607
25.936717	0.1	0.427365
25.938383	0.1	0.431607
25.940050	0.1	0.438415
25.941717	0.1	0.444446
25.943383	0.1	0.447095
25.945050	0.1	0.446485
25.946717	0.1	0.444567
25.948383	0.1	0.442858
25.950050	0.1	0.441535
25.951717	0.1	0.440390
25.953383	0.1	0.440134
25.955050	0.1	0.441908
25.956717	0.1	0.445885
25.958383	0.1	0.451109
25.960050	0.1	0.455948
25.961717	0.1	0.458197
25.963383	0.1	0.455868
25.965050	0.1	0.448911
25.966717	0.1	0.439808
25.968383	0.1	0.431971
25.970050	0.1	0.427715
25.971717	0.1	0.427156
25.973383	0.1	0.428245
25.975050	0.1	0.428734
25.976717	0.1	0.428492
25.978383	0.1	0.428883
25.980050	0.1	0.430709
25.981717	0.1	0.433647
25.983383	0.1	0.437223
25.985050	0.1	0.441517
25.986717	0.1	0.446625
25.988383	0.1	0.452474
25.990050	0.1	0.458900
25.991717	0.1	0.464646
25.993383	0.1	0.467468
25.995050	0.1	0.466220
25.996717	0.1	0.461820
25.998383	0.1	0.455719
26.000050	0.1	0.448562
26.001717	0.1	0.441130
26.003383	0.1	0.435309
26.005050	0.1	0.432720
26.006717	0.1	0.432711
26.008383	0.1	0.432678
26.010050	0.1	0.430429
26.011717	0.1	0.426029
26.013383	0.1	0.421503
26.015050	0.1	0.418932
26.016717	0.1	0.418699
26.018383	0.1	0.419845
26.020050	0.1	0.421605
26.021717	0.1	0.423836
26.023383	0.1	0.426192
26.025050	0.1	0.427738
26.026717	0.1	0.427538
26.028383	0.1	0.425614
26.030050	0.1	0.423212
26.031717	0.1	0.422192
26.033383	0.1	0.423961
26.035050	0.1	0.428734
26.036717	0.1	0.435379
26.038383	0.1	0.441605
26.040050	0.1	0.444823
26.041717	0.1	0.443780
26.043383	0.1	0.439258
26.045050	0.1	0.433419
26.046717	0.1	0.429000
26.048383	0.1	0.427859
26.050050	0.1	0.429726
26.051717	0.1	0.433074
26.053383	0.1	0.436772
26.055050	0.1	0.440460
26.056717	0.1	0.444404
26.058383	0.1	0.449205
26.060050	0.1	0.454527
26.061717	0.1	0.458146
26.063383	0.1	0.457643
26.065050	0.1	0.453470
26.066717	0.1	0.448907
26.068383	0.1	0.447230
26.070050	0.1	0.449405
26.071717	0.1	0.453983
26.073383	0.1	0.459123
26.075050	0.1	0.464558
26.076717	0.1	0.470518
26.078383	0.1	0.476087
26.080050	0.1	0.480209
26.081717	0.1	0.482518
26.083383	0.1	0.482979
26.085050	0.1	0.482616
26.086717	0.1	0.482895
26.088383	0.1	0.483459
26.090050	0.1	0.482961
26.091717	0.1	0.481829
26.093383	0.1	0.482006
26.095050	0.1	0.484446
26.096717	0.1	0.488223
26.098383	0.1	0.492004
26.100050	0.1	0.495240
26.101717	0.1	0.497513
26.103383	0.1	0.498286
26.105050	0.1	0.497638
26.106717	0.1	0.496684
26.108383	0.1	0.497624
26.110050	0.1	0.502863
26.111717	0.1	0.512674
26.113383	0.1	0.524549
26.115050	0.1	0.535697
26.116717	0.1	0.544884
26.118383	0.1	0.551431
26.120050	0.1	0.554724
26.121717	0.1	0.555241
26.123383	0.1	0.555012
26.125050	0.1	0.556847
26.126717	0.1	0.563157
26.128383	0.1	0.575026
26.130050	0.1	0.591031
26.131717	0.1	0.607194
26.133383	0.1	0.619716
26.135050	0.1	0.628014
26.136717	0.1	0.634273
26.138383	0.1	0.640466
26.140050	0.1	0.647283
26.141717	0.1	0.655171
26.143383	0.1	0.664610
26.145050	0.1	0.675842
26.146717	0.1	0.688364
26.148383	0.1	0.700620
26.150050	0.1	0.711167
26.151717	0.1	0.719978
26.153383	0.1	0.728453
26.155050	0.1	0.738832
26.156717	0.1	0.753109
26.158383	0.1	0.771368
26.160050	0.1	0.791210
26.161717	0.1	0.810204
26.163383	0.1	0.828216
26.165050	0.1	0.846614
26.166717	0.1	0.866689
26.168383	0.1	0.888761
26.170050	0.1	0.911718
26.171717	0.1	0.934000
26.173383	0.1	0.955216
26.175050	0.1	0.976049
26.176717	0.1	0.997125
26.178383	0.1	1.018918
26.180050	0.1	1.041545
26.181717	0.1	1.064185
26.183383	0.1	1.086253
26.185050	0.1	1.108805
26.186717	0.1	1.133750
26.188383	0.1	1.162156
26.190050	0.1	1.193704
26.191717	0.1	1.227171
26.193383	0.1	1.261160
26.195050	0.1	1.294706
26.196717	0.1	1.327507
26.198383	0.1	1.360127
26.200050	0.1	1.393794
26.201717	0.1	1.429287
26.203383	0.1	1.466898
26.205050	0.1	1.507369
26.206717	0.1	1.551136
26.208383	0.1	1.597363
26.210050	0.1	1.645368
26.211717	0.1	1.696106
26.213383	0.1	1.751012
26.215050	0.1	1.810221
26.216717	0.1	1.872033
26.218383	0.1	1.933840
26.220050	0.1	1.993873
26.221717	0.1	2.051876
26.223383	0.1	2.108165
26.225050	0.1	2.163313
26.226717	0.1	2.218504
26.228383	0.1	2.274415
26.230050	0.1	2.330500
26.231717	0.1	2.385881
26.233383	0.1	2.438938
26.235050	0.1	2.487656
26.236717	0.1	2.532508
26.238383	0.1	2.576811
26.240050	0.1	2.622795
26.241717	0.1	2.669245
26.243383	0.1	2.713464
26.245050	0.1	2.753986
26.246717	0.1	2.790573
26.248383	0.1	2.822638
26.250050	0.1	2.849153
26.251717	0.1	2.869898
26.253383	0.1	2.885638
26.255050	0.1	2.897251
26.256717	0.1	2.905666
26.258383	0.1	2.911282
26.260050	0.1	2.912995
26.261717	0.1	2.908632
26.263383	0.1	2.896157
26.265050	0.1	2.875584
26.266717	0.1	2.849638
26.268383	0.1	2.821274
26.270050	0.1	2.791486
26.271717	0.1	2.759872
26.273383	0.1	2.725585
26.275050	0.1	2.687224
26.276717	0.1	2.643326
26.278383	0.1	2.594241
26.280050	0.1	2.542096
26.281717	0.1	2.487893
26.283383	0.1	2.430505
26.285050	0.1	2.369084
26.286717	0.1	2.304916
26.288383	0.1	2.240455
26.290050	0.1	2.177563
26.291717	0.1	2.116621
26.293383	0.1	2.056221
26.295050	0.1	1.994208
26.296717	0.1	1.929607
26.298383	0.1	1.863097
26.300050	0.1	1.796503
26.301717	0.1	1.731832
26.303383	0.1	1.669973
26.305050	0.1	1.610895
26.306717	0.1	1.554885
26.308383	0.1	1.502084
26.310050	0.1	1.450893
26.311717	0.1	1.398721
26.313383	0.1	1.344397
26.315050	0.1	1.288792
26.316717	0.1	1.233737
26.318383	0.1	1.181103
26.320050	0.1	1.132162
26.321717	0.1	1.086998
26.323383	0.1	1.045093
26.325050	0.1	1.006201
26.326717	0.1	0.969945
26.328383	0.1	0.935541
26.330050	0.1	0.902601
26.331717	0.1	0.871108
26.333383	0.1	0.840952
26.335050	0.1	0.812085
26.336717	0.1	0.784425
26.338383	0.1	0.757854
26.340050	0.1	0.733007
26.341717	0.1	0.710860
26.343383	0.1	0.691460
26.345050	0.1	0.674441
26.346717	0.1	0.659251
26.348383	0.1	0.644326
26.350050	0.1	0.628834
26.351717	0.1	0.614519
26.353383	0.1	0.603455
26.355050	0.1	0.595218
26.356717	0.1	0.587436
26.358383	0.1	0.578226
26.360050	0.1	0.567236
26.361717	0.1	0.555194
26.363383	0.1	0.543073
26.365050	0.1	0.531510
26.366717	0.1	0.521000
26.368383	0.1	0.511794
26.370050	0.1	0.503887
26.371717	0.1	0.497629
26.373383	0.1	0.493312
26.375050	0.1	0.490407
26.376717	0.1	0.488642
26.378383	0.1	0.488623
26.380050	0.1	0.489959
26.381717	0.1	0.490304
26.383383	0.1	0.487482
26.385050	0.1	0.481652
26.386717	0.1	0.474593
26.388383	0.1	0.468032
26.390050	0.1	0.463021
26.391717	0.1	0.459878
26.393383	0.1	0.458206
26.395050	0.1	0.457847
26.396717	0.1	0.459310
26.398383	0.1	0.462336
26.400050	0.1	0.464744
26.401717	0.1	0.463948
26.403383	0.1	0.459333
26.405050	0.1	0.452301
26.406717	0.1	0.444874
26.408383	0.1	0.438918
26.410050	0.1	0.435649
26.411717	0.1	0.434918
26.413383	0.1	0.435165
26.415050	0.1	0.434760
26.416717	0.1	0.433172
26.418383	0.1	0.430699
26.420050	0.1	0.428562
26.421717	0.1	0.428874
26.423383	0.1	0.432255
26.425050	0.1	0.436441
26.426717	0.1	0.439086
26.428383	0.1	0.440236
26.430050	0.1	0.440748
26.431717	0.1	0.441028
26.433383	0.1	0.441824
26.435050	0.1	0.443170
26.436717	0.1	0.443538
26.438383	0.1	0.442192
26.440050	0.1	0.440208
26.441717	0.1	0.438290
26.443383	0.1	0.436157
26.445050	0.1	0.434141
26.446717	0.1	0.432800
26.448383	0.1	0.431221
26.450050	0.1	0.427766
26.451717	0.1	0.422434
26.453383	0.1	0.416734
26.455050	0.1	0.412199
26.456717	0.1	0.410336
26.458383	0.1	0.412362
26.460050	0.1	0.418085
26.461717	0.1	0.425959
26.463383	0.1	0.433763
26.465050	0.1	0.438867
26.466717	0.1	0.439296
26.468383	0.1	0.435505
26.470050	0.1	0.430094
26.471717	0.1	0.425233
26.473383	0.1	0.421507
26.475050	0.1	0.419151
26.476717	0.1	0.418685
26.478383	0.1	0.420180
26.480050	0.1	0.422830
26.481717	0.1	0.425051
26.483383	0.1	0.425288
26.485050	0.1	0.423286
26.486717	0.1	0.420031
26.488383	0.1	0.416767
26.490050	0.1	0.414280
26.491717	0.1	0.412669
26.493383	0.1	0.411449
26.495050	0.1	0.409773
26.496717	0.1	0.406802
26.498383	0.1	0.402965
26.500050	0.1	0.400404
26.501717	0.1	0.400967
26.503383	0.1	0.404343
26.505050	0.1	0.408585
26.506717	0.1	0.411710
26.508383	0.1	0.413293
26.510050	0.1	0.414229
26.511717	0.1	0.414723
26.513383	0.1	0.414709
26.515050	0.1	0.415775
26.516717	0.1	0.419249
26.518383	0.1	0.423370
26.520050	0.1	0.425209
26.521717	0.1	0.423947
26.523383	0.1	0.421158
26.525050	0.1	0.418997
26.526717	0.1	0.418387
26.528383	0.1	0.418010
26.530050	0.1	0.415584
26.531717	0.1	0.410569
26.533383	0.1	0.404706
26.535050	0.1	0.400022
26.536717	0.1	0.397465
26.538383	0.1	0.396981
26.540050	0.1	0.397810
26.541717	0.1	0.399086
26.543383	0.1	0.400157
26.545050	0.1	0.400511
26.546717	0.1	0.400427
26.548383	0.1	0.400990
26.550050	0.1	0.402490
26.551717	0.1	0.404143
26.553383	0.1	0.405344
26.555050	0.1	0.406047
26.556717	0.1	0.406951
26.558383	0.1	0.409703
26.560050	0.1	0.415109
26.561717	0.1	0.421372
26.563383	0.1	0.426029
26.565050	0.1	0.428637
26.566717	0.1	0.429922
26.568383	0.1	0.429843
26.570050	0.1	0.427603
26.571717	0.1	0.422630
26.573383	0.1	0.415458
26.575050	0.1	0.408189
26.576717	0.1	0.403407
26.578383	0.1	0.401768
26.580050	0.1	0.401516
26.581717	0.1	0.401093
26.583383	0.1	0.401088
26.585050	0.1	0.402671
26.586717	0.1	0.405107
26.588383	0.1	0.406234
26.590050	0.1	0.404660
26.591717	0.1	0.400576
26.593383	0.1	0.395593
26.595050	0.1	0.391887
26.596717	0.1	0.390019
26.598383	0.1	0.388315
26.600050	0.1	0.385223
26.601717	0.1	0.381321
26.603383	0.1	0.378452
26.605050	0.1	0.377698
26.606717	0.1	0.379225
26.608383	0.1	0.383193
26.610050	0.1	0.389065
26.611717	0.1	0.394676
26.613383	0.1	0.397344
26.615050	0.1	0.395910
26.616717	0.1	0.391649
26.618383	0.1	0.387509
26.620050	0.1	0.386052
26.621717	0.1	0.387635
26.623383	0.1	0.390522
26.625050	0.1	0.392818
26.626717	0.1	0.394047
26.628383	0.1	0.395086
26.630050	0.1	0.397149
26.631717	0.1	0.400306
26.633383	0.1	0.403253
26.635050	0.1	0.405167
26.636717	0.1	0.406373
26.638383	0.1	0.406704
26.640050	0.1	0.405279
26.641717	0.1	0.402299
26.643383	0.1	0.399612
26.645050	0.1	0.398932
26.646717	0.1	0.400310
26.648383	0.1	0.402676
26.650050	0.1	0.405204
26.651717	0.1	0.407784
26.653383	0.1	0.410373
26.655050	0.1	0.412893
26.656717	0.1	0.416380
26.658383	0.1	0.422634
26.660050	0.1	0.431198
26.661717	0.1	0.438388
26.663383	0.1	0.440413
26.665050	0.1	0.436795
26.666717	0.1	0.430285
26.668383	0.1	0.424492
26.670050	0.1	0.422113
26.671717	0.1	0.424464
26.673383	0.1	0.431165
26.675050	0.1	0.440283
26.676717	0.1	0.449456
26.678383	0.1	0.456641
26.680050	0.1	0.460367
26.681717	0.1	0.460665
26.683383	0.1	0.459710
26.685050	0.1	0.460786
26.686717	0.1	0.465917
26.688383	0.1	0.474667
26.690050	0.1	0.485401
26.691717	0.1	0.497042
26.693383	0.1	0.508879
26.695050	0.1	0.519590
26.696717	0.1	0.528018
26.698383	0.1	0.534612
26.700050	0.1	0.540572
26.701717	0.1	0.546388
26.703383	0.1	0.551646
26.705050	0.1	0.555748
26.706717	0.1	0.559054
26.708383	0.1	0.562812
26.710050	0.1	0.567711
26.711717	0.1	0.573751
26.713383	0.1	0.581117
26.715050	0.1	0.589299
26.716717	0.1	0.596633
26.718383	0.1	0.602533
26.720050	0.1	0.608913
26.721717	0.1	0.618179
26.723383	0.1	0.631148
26.725050	0.1	0.646538
26.726717	0.1	0.661793
26.728383	0.1	0.675921
26.730050	0.1	0.691083
26.731717	0.1	0.709444
26.733383	0.1	0.730003
26.735050	0.1	0.749710
26.736717	0.1	0.766665
26.738383	0.1	0.781761
26.740050	0.1	0.797403
26.741717	0.1	0.814772
26.743383	0.1	0.833534
26.745050	0.1	0.853832
26.746717	0.1	0.876500
26.748383	0.1	0.901097
26.750050	0.1	0.925413
26.751717	0.1	0.947071
26.753383	0.1	0.965223
26.755050	0.1	0.980925
26.756717	0.1	0.996734
26.758383	0.1	1.015775
26.760050	0.1	1.039752
26.761717	0.1	1.067682
26.763383	0.1	1.097233
26.765050	0.1	1.127189
26.766717	0.1	1.158039
26.768383	0.1	1.190328
26.770050	0.1	1.224098
26.771717	0.1	1.259409
26.773383	0.1	1.295344
26.775050	0.1	1.330222
26.776717	0.1	1.364248
26.778383	0.1	1.400644
26.780050	0.1	1.443271
26.781717	0.1	1.493036
26.783383	0.1	1.546969
26.785050	0.1	1.600962
26.786717	0.1	1.652772
26.788383	0.1	1.702281
26.790050	0.1	1.750356
26.791717	0.1	1.798994
26.793383	0.1	1.851367
26.795050	0.1	1.909658
26.796717	0.1	1.972876
26.798383	0.1	2.037962
26.800050	0.1	2.102284
26.801717	0.1	2.164883
26.803383	0.1	2.227011
26.805050	0.1	2.291058
26.806717	0.1	2.358286
26.808383	0.1	2.428391
26.810050	0.1	2.500387
26.811717	0.1	2.573486
26.813383	0.1	2.647955
26.815050	0.1	2.724193
26.816717	0.1	2.801074
26.818383	0.1	2.875966
26.820050	0.1	2.946346
26.821717	0.1	3.011869
26.823383	0.1	3.074938
26.825050	0.1	3.138389
26.826717	0.1	3.203130
26.828383	0.1	3.267741
26.830050	0.1	3.329325
26.831717	0.1	3.385721
26.833383	0.1	3.436846
26.835050	0.1	3.482592
26.836717	0.1	3.521638
26.838383	0.1	3.554109
26.840050	0.1	3.582388
26.841717	0.1	3.608325
26.843383	0.1	3.631613
26.845050	0.1	3.650952
26.846717	0.1	3.665318
26.848383	0.1	3.673802
26.850050	0.1	3.675553
26.851717	0.1	3.670556
26.853383	0.1	3.659683
26.855050	0.1	3.643762
26.856717	0.1	3.623781
26.858383	0.1	3.601303
26.860050	0.1	3.577191
26.861717	0.1	3.550737
26.863383	0.1	3.520832
26.865050	0.1	3.486923
26.866717	0.1	3.449344
26.868383	0.1	3.409749
26.870050	0.1	3.369637
26.871717	0.1	3.328272
26.873383	0.1	3.283503
26.875050	0.1	3.233999
26.876717	0.1	3.180583
26.878383	0.1	3.126590
26.880050	0.1	3.075842
26.881717	0.1	3.029797
26.883383	0.1	2.988009
26.885050	0.1	2.950230
26.886717	0.1	2.916097
26.888383	0.1	2.884255
26.890050	0.1	2.853470
26.891717	0.1	2.823868
26.893383	0.1	2.796259
26.895050	0.1	2.770815
26.896717	0.1	2.746978
26.898383	0.1	2.724291
26.900050	0.1	2.703178
26.901717	0.1	2.685417
26.903383	0.1	2.673166
26.905050	0.1	2.666987
26.906717	0.1	2.665482
26.908383	0.1	2.666833
26.910050	0.1	2.669725
26.911717	0.1	2.673431
26.913383	0.1	2.678223
26.915050	0.1	2.684868
26.916717	0.1	2.693161
26.918383	0.1	2.702079
26.920050	0.1	2.710875
26.921717	0.1	2.719127
26.923383	0.1	2.725949
26.925050	0.1	2.730004
26.926717	0.1	2.730661
26.928383	0.1	2.728533
26.930050	0.1	2.724882
26.931717	0.1	2.721432
26.933383	0.1	2.719997
26.935050	0.1	2.720742
26.936717	0.1	2.721380
26.938383	0.1	2.719266
26.940050	0.1	2.713487
26.941717	0.1	2.704314
26.943383	0.1	2.691955
26.945050	0.1	2.676533
26.946717	0.1	2.657925
26.948383	0.1	2.635582
26.950050	0.1	2.609217
26.951717	0.1	2.578353
26.953383	0.1	2.541724
26.955050	0.1	2.499693
26.956717	0.1	2.455395
26.958383	0.1	2.411390
26.960050	0.1	2.367590
26.961717	0.1	2.323072
26.963383	0.1	2.277675
26.965050	0.1	2.231481
26.966717	0.1	2.184208
26.968383	0.1	2.135010
26.970050	0.1	2.082963
26.971717	0.1	2.028164
26.973383	0.1	1.971731
26.975050	0.1	1.914660
26.976717	0.1	1.857653
26.978383	0.1	1.801718
26.980050	0.1	1.747720
26.981717	0.1	1.695082
26.983383	0.1	1.641745
26.985050	0.1	1.585893
26.986717	0.1	1.528165
26.988383	0.1	1.471885
26.990050	0.1	1.419648
26.991717	0.1	1.370483
26.993383	0.1	1.322138
26.995050	0.1	1.274692
26.996717	0.1	1.230245
26.998383	0.1	1.190449
27.000050	0.1	1.155231
27.001717	0.1	1.123003
27.003383	0.1	1.092139
27.005050	0.1	1.062239
27.006717	0.1	1.033661
27.008383	0.1	1.006178
27.010050	0.1	0.978461
27.011717	0.1	0.949507
27.013383	0.1	0.920473
27.015050	0.1	0.893828
27.016717	0.1	0.870596
27.018383	0.1	0.850051
27.020050	0.1	0.832076
27.021717	0.1	0.817324
27.023383	0.1	0.805450
27.025050	0.1	0.795317
27.026717	0.1	0.786101
27.028383	0.1	0.777123
27.030050	0.1	0.767768
27.031717	0.1	0.757989
27.033383	0.1	0.748280
27.035050	0.1	0.739335
27.036717	0.1	0.731861
27.038383	0.1	0.726506
27.040050	0.1	0.724182
27.041717	0.1	0.726008
27.043383	0.1	0.732113
27.045050	0.1	0.740862
27.046717	0.1	0.749729
27.048383	0.1	0.756932
27.050050	0.1	0.762208
27.051717	0.1	0.766050
27.053383	0.1	0.768634
27.055050	0.1	0.769934
27.056717	0.1	0.770860
27.058383	0.1	0.773231
27.060050	0.1	0.778073
27.061717	0.1	0.785249
27.063383	0.1	0.794535
27.065050	0.1	0.805822
27.066717	0.1	0.818898
27.068383	0.1	0.833250
27.070050	0.1	0.847331
27.071717	0.1	0.859099
27.073383	0.1	0.867909
27.075050	0.1	0.875057
27.076717	0.1	0.882777
27.078383	0.1	0.893255
27.080050	0.1	0.907681
27.081717	0.1	0.925940
27.083383	0.1	0.946969
27.085050	0.1	0.968953
27.086717	0.1	0.990178
27.088383	0.1	1.010275
27.090050	0.1	1.029791
27.091717	0.1	1.048753
27.093383	0.1	1.066858
27.095050	0.1	1.084390
27.096717	0.1	1.102383
27.098383	0.1	1.122453
27.100050	0.1	1.145750
27.101717	0.1	1.172242
27.103383	0.1	1.201439
27.105050	0.1	1.232522
27.106717	0.1	1.263828
27.108383	0.1	1.293467
27.110050	0.1	1.320876
27.111717	0.1	1.348043
27.113383	0.1	1.378236
27.115050	0.1	1.412504
27.116717	0.1	1.448574
27.118383	0.1	1.483965
27.120050	0.1	1.518903
27.121717	0.1	1.555262
27.123383	0.1	1.593851
27.125050	0.1	1.633554
27.126717	0.1	1.672818
27.128383	0.1	1.711412
27.130050	0.1	1.750495
27.131717	0.1	1.791948
27.133383	0.1	1.837830
27.135050	0.1	1.888657
27.136717	0.1	1.942175
27.138383	0.1	1.995713
27.140050	0.1	2.048388
27.141717	0.1	2.099932
27.143383	0.1	2.149981
27.145050	0.1	2.199458
27.146717	0.1	2.250746
27.148383	0.1	2.305992
27.150050	0.1	2.366034
27.151717	0.1	2.430608
27.153383	0.1	2.498198
27.155050	0.1	2.566460
27.156717	0.1	2.634004
27.158383	0.1	2.701338
27.160050	0.1	2.769926
27.161717	0.1	2.841232
27.163383	0.1	2.916013
27.165050	0.1	2.993373
27.166717	0.1	3.071632
27.168383	0.1	3.151023
27.170050	0.1	3.233775
27.171717	0.1	3.321916
27.173383	0.1	3.416445
27.175050	0.1	3.517815
27.176717	0.1	3.626044
27.178383	0.1	3.740364
27.180050	0.1	3.858688
27.181717	0.1	3.978643
27.183383	0.1	4.100124
27.185050	0.1	4.225574
27.186717	0.1	4.357616
27.188383	0.1	4.497636
27.190050	0.1	4.645712
27.191717	0.1	4.801294
27.193383	0.1	4.964708
27.195050	0.1	5.137408
27.196717	0.1	5.319882
27.198383	0.1	5.510901
27.200050	0.1	5.709585
27.201717	0.1	5.916669
27.203383	0.1	6.134072
27.205050	0.1	6.363965
27.206717	0.1	6.606877
27.208383	0.1	6.860904
27.210050	0.1	7.123733
27.211717	0.1	7.394832
27.213383	0.1	7.674275
27.215050	0.1	7.960396
27.216717	0.1	8.251765
27.218383	0.1	8.550496
27.220050	0.1	8.860449
27.221717	0.1	9.183441
27.223383	0.1	9.518806
27.225050	0.1	9.864634
27.226717	0.1	10.217954
27.228383	0.1	10.575210
27.230050	0.1	10.933564
27.231717	0.1	11.291886
27.233383	0.1	11.650487
27.235050	0.1	12.009460
27.236717	0.1	12.368290
27.238383	0.1	12.727221
27.240050	0.1	13.086228
27.241717	0.1	13.441825
27.243383	0.1	13.787635
27.245050	0.1	14.118315
27.246717	0.1	14.431481
27.248383	0.1	14.727060
27.250050	0.1	15.006266
27.251717	0.1	15.269583
27.253383	0.1	15.515476
27.255050	0.1	15.741759
27.256717	0.1	15.946673
27.258383	0.1	16.128183
27.260050	0.1	16.284143
27.261717	0.1	16.413084
27.263383	0.1	16.513886
27.265050	0.1	16.585123
27.266717	0.1	16.626311
27.268383	0.1	16.638655
27.270050	0.1	16.622683
27.271717	0.1	16.577025
27.273383	0.1	16.500941
27.275050	0.1	16.395757
27.276717	0.1	16.262741
27.278383	0.1	16.101566
27.280050	0.1	15.911930
27.281717	0.1	15.694965
27.283383	0.1	15.452495
27.285050	0.1	15.186579
27.286717	0.1	14.899694
27.288383	0.1	14.593736
27.290050	0.1	14.270130
27.291717	0.1	13.931333
27.293383	0.1	13.580276
27.295050	0.1	13.218587
27.296717	0.1	12.846305
27.298383	0.1	12.463136
27.300050	0.1	12.070360
27.301717	0.1	11.671046
27.303383	0.1	11.268090
27.305050	0.1	10.863738
27.306717	0.1	10.460368
27.308383	0.1	10.060035
27.310050	0.1	9.663939
27.311717	0.1	9.272853
27.313383	0.1	8.886969
27.315050	0.1	8.505853
27.316717	0.1	8.130339
27.318383	0.1	7.764129
27.320050	0.1	7.411474
27.321717	0.1	7.073144
27.323383	0.1	6.746030
27.325050	0.1	6.426736
27.326717	0.1	6.114789
27.328383	0.1	5.812622
27.330050	0.1	5.523036
27.331717	0.1	5.247127
27.333383	0.1	4.984643
27.335050	0.1	4.735296
27.336717	0.1	4.498702
27.338383	0.1	4.273453
27.340050	0.1	4.057614
27.341717	0.1	3.850325
27.343383	0.1	3.652079
27.345050	0.1	3.463766
27.346717	0.1	3.286717
27.348383	0.1	3.122292
27.350050	0.1	2.970230
27.351717	0.1	2.828944
27.353383	0.1	2.697553
27.355050	0.1	2.576197
27.356717	0.1	2.464675
27.358383	0.1	2.361517
27.360050	0.1	2.264408
27.361717	0.1	2.171220
27.363383	0.1	2.081087
27.365050	0.1	1.994511
27.366717	0.1	1.912350
27.368383	0.1	1.835045
27.370050	0.1	1.762612
27.371717	0.1	1.694569
27.373383	0.1	1.630429
27.375050	0.1	1.570312
27.376717	0.1	1.514116
27.378383	0.1	1.460416
27.380050	0.1	1.407661
27.381717	0.1	1.356401
27.383383	0.1	1.309235
27.385050	0.1	1.268499
27.386717	0.1	1.234547
27.388383	0.1	1.205467
27.390050	0.1	1.177075
27.391717	0.1	1.144535
27.393383	0.1	1.106318
27.395050	0.1	1.066024
27.396717	0.1	1.028804
27.398383	0.1	0.996916
27.400050	0.1	0.969539
27.401717	0.1	0.945330
27.403383	0.1	0.923327
27.405050	0.1	0.902405
27.406717	0.1	0.881632
27.408383	0.1	0.860905
27.410050	0.1	0.840547
27.411717	0.1	0.820979
27.413383	0.1	0.803000
27.415050	0.1	0.787107
27.416717	0.1	0.772686
27.418383	0.1	0.758609
27.420050	0.1	0.743852
27.421717	0.1	0.727531
27.423383	0.1	0.709859
27.425050	0.1	0.692578
27.426717	0.1	0.677225
27.428383	0.1	0.663926
27.430050	0.1	0.652410
27.431717	0.1	0.642939
27.433383	0.1	0.635288
27.435050	0.1	0.628163
27.436717	0.1	0.620536
27.438383	0.1	0.612815
27.440050	0.1	0.606189
27.441717	0.1	0.600959
27.443383	0.1	0.595790
27.445050	0.1	0.589057
27.446717	0.1	0.581113
27.448383	0.1	0.573955
27.450050	0.1	0.568847
27.451717	0.1	0.565774
27.453383	0.1	0.564591
27.455050	0.1	0.564591
27.456717	0.1	0.563404
27.458383	0.1	0.558398
27.460050	0.1	0.549327
27.461717	0.1	0.538249
27.463383	0.1	0.527725
27.465050	0.1	0.520386
27.466717	0.1	0.518267
27.468383	0.1	0.520539
27.470050	0.1	0.523264
27.471717	0.1	0.523338
27.473383	0.1	0.521219
27.475050	0.1	0.518579
27.476717	0.1	0.515622
27.478383	0.1	0.511641
27.480050	0.1	0.506528
27.481717	0.1	0.501643
27.483383	0.1	0.499128
27.485050	0.1	0.499263
27.486717	0.1	0.500190
27.488383	0.1	0.500553
27.490050	0.1	0.500050
27.491717	0.1	0.498057
27.493383	0.1	0.493741
27.495050	0.1	0.487114
27.496717	0.1	0.479673
27.498383	0.1	0.473680
27.500050	0.1	0.470653
27.501717	0.1	0.470988
27.503383	0.1	0.474621
27.505050	0.1	0.480814
27.506717	0.1	0.487366
27.508383	0.1	0.491403
27.510050	0.1	0.491356
27.511717	0.1	0.488032
27.513383	0.1	0.484083
27.515050	0.1	0.481959
27.516717	0.1	0.481885
27.518383	0.1	0.482043
27.520050	0.1	0.480600
27.521717	0.1	0.477047
27.523383	0.1	0.472353
27.525050	0.1	0.467990
27.526717	0.1	0.464013
27.528383	0.1	0.458863
27.530050	0.1	0.451785
27.531717	0.1	0.444609
27.533383	0.1	0.440264
27.535050	0.1	0.439892
27.536717	0.1	0.442578
27.538383	0.1	0.447081
27.540050	0.1	0.451631
27.541717	0.1	0.453754
27.543383	0.1	0.452627
27.545050	0.1	0.449740
27.546717	0.1	0.446625
27.548383	0.1	0.443882
27.550050	0.1	0.442090
27.551717	0.1	0.441400
27.553383	0.1	0.440888
27.555050	0.1	0.439594
27.556717	0.1	0.437452
27.558383	0.1	0.434890
27.560050	0.1	0.432711
27.561717	0.1	0.431784
27.563383	0.1	0.431691
27.565050	0.1	0.430364
27.566717	0.1	0.425987
27.568383	0.1	0.418751
27.570050	0.1	0.410825
27.571717	0.1	0.405009
27.573383	0.1	0.402615
27.575050	0.1	0.402313
27.576717	0.1	0.401675
27.578383	0.1	0.399123
27.580050	0.1	0.394545
27.581717	0.1	0.389763
27.583383	0.1	0.388124
27.585050	0.1	0.391775
27.586717	0.1	0.398653
27.588383	0.1	0.403784
27.590050	0.1	0.403835
27.591717	0.1	0.399128
27.593383	0.1	0.392068
27.595050	0.1	0.384804
27.596717	0.1	0.378238
27.598383	0.1	0.373325
27.600050	0.1	0.372198
27.601717	0.1	0.375952
27.603383	0.1	0.382424
27.605050	0.1	0.388538
27.606717	0.1	0.393325
27.608383	0.1	0.396753
27.610050	0.1	0.398015
27.611717	0.1	0.396501
27.613383	0.1	0.392818
27.615050	0.1	0.388185
27.616717	0.1	0.383519
27.618383	0.1	0.379016
27.620050	0.1	0.374429
27.621717	0.1	0.369577
27.623383	0.1	0.365004
27.625050	0.1	0.361889
27.626717	0.1	0.360911
27.628383	0.1	0.361903
27.630050	0.1	0.364408
27.631717	0.1	0.367658
27.633383	0.1	0.370406
27.635050	0.1	0.372143
27.636717	0.1	0.373926
27.638383	0.1	0.376902
27.640050	0.1	0.380562
27.641717	0.1	0.383384
27.643383	0.1	0.384264
27.645050	0.1	0.382639
27.646717	0.1	0.378429
27.648383	0.1	0.372580
27.650050	0.1	0.366503
27.651717	0.1	0.361237
27.653383	0.1	0.357372
27.655050	0.1	0.354499
27.656717	0.1	0.351081
27.658383	0.1	0.346587
27.660050	0.1	0.342997
27.661717	0.1	0.342722
27.663383	0.1	0.346024
27.665050	0.1	0.351686
27.666717	0.1	0.358252
27.668383	0.1	0.363747
27.670050	0.1	0.366415
27.671717	0.1	0.365968
27.673383	0.1	0.363137
27.675050	0.1	0.359202
27.676717	0.1	0.355877
27.678383	0.1	0.354289
27.680050	0.1	0.354396
27.681717	0.1	0.355812
27.683383	0.1	0.358205
27.685050	0.1	0.360715
27.686717	0.1	0.362447
27.688383	0.1	0.363239
27.690050	0.1	0.363421
27.691717	0.1	0.363840
27.693383	0.1	0.365418
27.695050	0.1	0.368147
27.696717	0.1	0.371025
27.698383	0.1	0.372846
27.700050	0.1	0.372939
27.701717	0.1	0.371500
27.703383	0.1	0.369097
27.705050	0.1	0.366536
27.706717	0.1	0.364976
27.708383	0.1	0.364664
27.710050	0.1	0.364408
27.711717	0.1	0.363532
27.713383	0.1	0.362936
27.715050	0.1	0.363807
27.716717	0.1	0.366634
27.718383	0.1	0.370974
27.720050	0.1	0.375765
27.721717	0.1	0.380166
27.723383	0.1	0.383775
27.725050	0.1	0.386187
27.726717	0.1	0.386932
27.728383	0.1	0.385800
27.730050	0.1	0.383649
27.731717	0.1	0.382275
27.733383	0.1	0.382583
27.735050	0.1	0.383928
27.736717	0.1	0.385423
27.738383	0.1	0.386308
27.740050	0.1	0.385875
27.741717	0.1	0.384301
27.743383	0.1	0.382713
27.745050	0.1	0.381712
27.746717	0.1	0.380608
27.748383	0.1	0.378685
27.750050	0.1	0.376985
27.751717	0.1	0.377945
27.753383	0.1	0.382923
27.755050	0.1	0.390280
27.756717	0.1	0.396846
27.758383	0.1	0.400832
27.760050	0.1	0.402271
27.761717	0.1	0.401940
27.763383	0.1	0.401177
27.765050	0.1	0.400818
27.766717	0.1	0.400101
27.768383	0.1	0.397814
27.770050	0.1	0.394131
27.771717	0.1	0.391095
27.773383	0.1	0.391719
27.775050	0.1	0.397214
27.776717	0.1	0.405051
27.778383	0.1	0.411635
27.780050	0.1	0.415784
27.781717	0.1	0.417884
27.783383	0.1	0.417843
27.785050	0.1	0.415440
27.786717	0.1	0.411458
27.788383	0.1	0.407528
27.790050	0.1	0.404906
27.791717	0.1	0.403374
27.793383	0.1	0.401814
27.795050	0.1	0.399901
27.796717	0.1	0.398238
27.798383	0.1	0.396469
27.800050	0.1	0.392697
27.801717	0.1	0.385577
27.803383	0.1	0.375514
27.805050	0.1	0.364142
27.806717	0.1	0.354298
27.808383	0.1	0.349344
27.810050	0.1	0.350736
27.811717	0.1	0.356655
27.813383	0.1	0.363644
27.815050	0.1	0.368324
27.816717	0.1	0.368445
27.818383	0.1	0.364962
27.820050	0.1	0.361968
27.821717	0.1	0.362257
27.823383	0.1	0.364692
27.825050	0.1	0.366825
27.826717	0.1	0.367817
27.828383	0.1	0.368012
27.830050	0.1	0.367058
27.831717	0.1	0.363737
27.833383	0.1	0.358275
27.835050	0.1	0.353432
27.836717	0.1	0.351472
27.838383	0.1	0.351775
27.840050	0.1	0.353022
27.841717	0.1	0.354825
27.843383	0.1	0.356357
27.845050	0.1	0.356291
27.846717	0.1	0.354224
27.848383	0.1	0.350568
27.850050	0.1	0.345828
27.851717	0.1	0.340496
27.853383	0.1	0.334755
27.855050	0.1	0.328878
27.856717	0.1	0.324142
27.858383	0.1	0.321856
27.860050	0.1	0.321865
27.861717	0.1	0.322866
27.863383	0.1	0.323541
27.865050	0.1	0.323248
27.866717	0.1	0.322545
27.868383	0.1	0.322340
27.870050	0.1	0.322498
27.871717	0.1	0.322126
27.873383	0.1	0.320673
27.875050	0.1	0.318666
27.876717	0.1	0.318056
27.878383	0.1	0.320845
27.880050	0.1	0.326773
27.881717	0.1	0.333725
27.883383	0.1	0.340058
27.885050	0.1	0.344655
27.886717	0.1	0.346159
27.888383	0.1	0.343858
27.890050	0.1	0.338387
27.891717	0.1	0.331970
27.893383	0.1	0.327444
27.895050	0.1	0.325758
27.896717	0.1	0.325367
27.898383	0.1	0.324547
27.900050	0.1	0.323243
27.901717	0.1	0.322098
27.903383	0.1	0.320855
27.905050	0.1	0.319174
27.906717	0.1	0.317967
27.908383	0.1	0.318307
27.910050	0.1	0.319565
27.911717	0.1	0.320477
27.913383	0.1	0.321707
27.915050	0.1	0.325227
27.916717	0.1	0.331504
27.918383	0.1	0.338559
27.920050	0.1	0.343435
27.921717	0.1	0.344329
27.923383	0.1	0.342065
27.925050	0.1	0.338885
27.926717	0.1	0.336077
27.928383	0.1	0.334312
27.930050	0.1	0.334447
27.931717	0.1	0.336422
27.933383	0.1	0.339053
27.935050	0.1	0.341097
27.936717	0.1	0.341707
27.938383	0.1	0.340422
27.940050	0.1	0.337204
27.941717	0.1	0.332724
27.943383	0.1	0.328473
27.945050	0.1	0.326363
27.946717	0.1	0.327788
27.948383	0.1	0.332664
27.950050	0.1	0.339677
27.951717	0.1	0.347053
27.953383	0.1	0.352738
27.955050	0.1	0.355034
27.956717	0.1	0.353893
27.958383	0.1	0.350587
27.960050	0.1	0.346112
27.961717	0.1	0.341516
27.963383	0.1	0.338336
27.965050	0.1	0.337432
27.966717	0.1	0.338485
27.968383	0.1	0.340496
27.970050	0.1	0.342312
27.971717	0.1	0.342983
27.973383	0.1	0.341902
27.975050	0.1	0.338932
27.976717	0.1	0.334517
27.978383	0.1	0.329688
27.980050	0.1	0.325660
27.981717	0.1	0.322913
27.983383	0.1	0.320906
27.985050	0.1	0.319304
27.986717	0.1	0.318601
27.988383	0.1	0.319132
27.990050	0.1	0.320296
27.991717	0.1	0.321059
27.993383	0.1	0.320789
27.995050	0.1	0.319700
27.996717	0.1	0.318163
27.998383	0.1	0.315919
28.000050	0.1	0.312449
28.001717	0.1	0.308095
28.003383	0.1	0.304310
28.005050	0.1	0.302256
28.006717	0.1	0.301516
28.008383	0.1	0.301297
28.010050	0.1	0.301851
28.011717	0.1	0.303634
28.013383	0.1	0.306596
28.015050	0.1	0.310442
28.016717	0.1	0.314582
28.018383	0.1	0.318396
28.020050	0.1	0.321874
28.021717	0.1	0.325278
28.023383	0.1	0.328119
28.025050	0.1	0.329362
28.026717	0.1	0.328729
28.028383	0.1	0.326764
28.030050	0.1	0.324454
28.031717	0.1	0.323327
28.033383	0.1	0.324850
28.035050	0.1	0.329944
28.036717	0.1	0.338112
28.038383	0.1	0.346499
28.040050	0.1	0.351383
28.041717	0.1	0.350988
28.043383	0.1	0.346140
28.045050	0.1	0.339160
28.046717	0.1	0.332883
28.048383	0.1	0.329423
28.050050	0.1	0.328925
28.051717	0.1	0.329688
28.053383	0.1	0.329996
28.055050	0.1	0.329348
28.056717	0.1	0.327877
28.058383	0.1	0.325725
28.060050	0.1	0.323486
28.061717	0.1	0.322131
28.063383	0.1	0.322452
28.065050	0.1	0.324636
28.066717	0.1	0.327872
28.068383	0.1	0.330666
28.070050	0.1	0.331867
28.071717	0.1	0.331397
28.073383	0.1	0.329618
28.075050	0.1	0.326433
28.076717	0.1	0.321846
28.078383	0.1	0.316994
28.080050	0.1	0.313851
28.081717	0.1	0.313367
28.083383	0.1	0.314219
28.085050	0.1	0.314801
28.086717	0.1	0.315532
28.088383	0.1	0.317236
28.090050	0.1	0.318745
28.091717	0.1	0.318312
28.093383	0.1	0.315774
28.095050	0.1	0.311909
28.096717	0.1	0.307416
28.098383	0.1	0.303620
28.100050	0.1	0.302368
28.101717	0.1	0.304547
28.103383	0.1	0.309483
28.105050	0.1	0.315337
28.106717	0.1	0.320259
28.108383	0.1	0.323816
28.110050	0.1	0.326307
28.111717	0.1	0.327243
28.113383	0.1	0.325586
28.115050	0.1	0.320720
28.116717	0.1	0.313274
28.118383	0.1	0.305804
28.120050	0.1	0.301399
28.121717	0.1	0.300943
28.123383	0.1	0.302754
28.125050	0.1	0.304626
28.126717	0.1	0.305581
28.128383	0.1	0.305814
28.130050	0.1	0.305232
28.131717	0.1	0.303360
28.133383	0.1	0.300519
28.135050	0.1	0.297721
28.136717	0.1	0.295788
28.138383	0.1	0.294768
28.140050	0.1	0.294037
28.141717	0.1	0.293413
28.143383	0.1	0.293427
28.145050	0.1	0.294000
28.146717	0.1	0.294219
28.148383	0.1	0.293781
28.150050	0.1	0.293539
28.151717	0.1	0.294200
28.153383	0.1	0.295532
28.155050	0.1	0.296938
28.156717	0.1	0.298102
28.158383	0.1	0.299057
28.160050	0.1	0.299732
28.161717	0.1	0.300016
28.163383	0.1	0.300091
28.165050	0.1	0.299779
28.166717	0.1	0.298750
28.168383	0.1	0.297674
28.170050	0.1	0.297488
28.171717	0.1	0.298037
28.173383	0.1	0.298722
28.175050	0.1	0.300054
28.176717	0.1	0.303560
28.178383	0.1	0.309437
28.180050	0.1	0.315867
28.181717	0.1	0.320887
28.183383	0.1	0.323313
28.185050	0.1	0.322610
28.186717	0.1	0.319313
28.188383	0.1	0.314852
28.190050	0.1	0.310829
28.191717	0.1	0.308719
28.193383	0.1	0.309097
28.195050	0.1	0.310498
28.196717	0.1	0.310154
28.198383	0.1	0.306857
28.200050	0.1	0.302121
28.201717	0.1	0.298144
28.203383	0.1	0.296077
28.205050	0.1	0.296421
28.206717	0.1	0.299737
28.208383	0.1	0.305860
28.210050	0.1	0.312994
28.211717	0.1	0.318536
28.213383	0.1	0.320682
28.215050	0.1	0.319160
28.216717	0.1	0.315388
28.218383	0.1	0.312198
28.220050	0.1	0.311965
28.221717	0.1	0.314726
28.223383	0.1	0.318848
28.225050	0.1	0.323160
28.226717	0.1	0.327704
28.228383	0.1	0.332152
28.230050	0.1	0.334335
28.231717	0.1	0.332161
28.233383	0.1	0.326196
28.235050	0.1	0.318647
28.236717	0.1	0.311593
28.238383	0.1	0.307178
28.240050	0.1	0.306992
28.241717	0.1	0.310885
28.243383	0.1	0.317628
28.245050	0.1	0.325954
28.246717	0.1	0.334252
28.248383	0.1	0.340762
28.250050	0.1	0.344776
28.251717	0.1	0.346880
28.253383	0.1	0.347877
28.255050	0.1	0.348082
28.256717	0.1	0.347486
28.258383	0.1	0.345968
28.260050	0.1	0.343369
28.261717	0.1	0.339844
28.263383	0.1	0.335807
28.265050	0.1	0.331523
28.266717	0.1	0.327514
28.268383	0.1	0.324901
28.270050	0.1	0.324850
28.271717	0.1	0.328119
28.273383	0.1	0.334959
28.275050	0.1	0.344259
28.276717	0.1	0.352804
28.278383	0.1	0.357255
28.280050	0.1	0.357539
28.281717	0.1	0.356948
28.283383	0.1	0.358433
28.285050	0.1	0.361972
28.286717	0.1	0.365810
28.288383	0.1	0.368929
28.290050	0.1	0.371407
28.291717	0.1	0.373474
28.293383	0.1	0.375118
28.295050	0.1	0.376171
28.296717	0.1	0.376585
28.298383	0.1	0.376729
28.300050	0.1	0.377647
28.301717	0.1	0.380487
28.303383	0.1	0.384692
28.305050	0.1	0.387956
28.306717	0.1	0.388674
28.308383	0.1	0.387086
28.310050	0.1	0.384529
28.311717	0.1	0.382434
28.313383	0.1	0.381228
28.315050	0.1	0.380734
28.316717	0.1	0.381889
28.318383	0.1	0.386080
28.320050	0.1	0.392920
28.321717	0.1	0.400343
28.323383	0.1	0.406578
28.325050	0.1	0.411184
28.326717	0.1	0.414387
28.328383	0.1	0.416413
28.330050	0.1	0.417787
28.331717	0.1	0.419528
28.333383	0.1	0.422830
28.335050	0.1	0.428949
28.336717	0.1	0.438001
28.338383	0.1	0.447570
28.340050	0.1	0.454248
28.341717	0.1	0.456590
28.343383	0.1	0.455547
28.345050	0.1	0.452898
28.346717	0.1	0.449684
28.348383	0.1	0.445899
28.350050	0.1	0.441405
28.351717	0.1	0.436651
28.353383	0.1	0.432367
28.355050	0.1	0.429340
28.356717	0.1	0.428385
28.358383	0.1	0.429745
28.360050	0.1	0.432734
28.361717	0.1	0.436134
28.363383	0.1	0.438550
28.365050	0.1	0.439128
28.366717	0.1	0.438532
28.368383	0.1	0.438704
28.370050	0.1	0.441279
28.371717	0.1	0.446546
28.373383	0.1	0.453675
28.375050	0.1	0.461093
28.376717	0.1	0.466686
28.378383	0.1	0.468511
28.380050	0.1	0.465992
28.381717	0.1	0.460213
28.383383	0.1	0.452925
28.385050	0.1	0.445470
28.386717	0.1	0.438541
28.388383	0.1	0.432902
28.390050	0.1	0.429880
28.391717	0.1	0.430210
28.393383	0.1	0.432837
28.395050	0.1	0.435668
28.396717	0.1	0.436781
28.398383	0.1	0.435091
28.400050	0.1	0.431119
28.401717	0.1	0.426495
28.403383	0.1	0.422071
28.405050	0.1	0.417284
28.406717	0.1	0.411500
28.408383	0.1	0.404944
28.410050	0.1	0.398080
28.411717	0.1	0.391104
28.413383	0.1	0.384138
28.415050	0.1	0.377023
28.416717	0.1	0.369437
28.418383	0.1	0.361823
28.420050	0.1	0.355453
28.421717	0.1	0.351174
28.423383	0.1	0.348273
28.425050	0.1	0.344878
28.426717	0.1	0.340058
28.428383	0.1	0.334973
28.430050	0.1	0.331723
28.431717	0.1	0.331649
28.433383	0.1	0.333837
28.435050	0.1	0.335597
28.436717	0.1	0.335593
28.438383	0.1	0.335025
28.440050	0.1	0.335095
28.441717	0.1	0.335164
28.443383	0.1	0.334294
28.445050	0.1	0.332738
28.446717	0.1	0.331020
28.448383	0.1	0.328943
28.450050	0.1	0.326107
28.451717	0.1	0.322484
28.453383	0.1	0.319071
28.455050	0.1	0.317809
28.456717	0.1	0.319472
28.458383	0.1	0.322331
28.460050	0.1	0.323933
28.461717	0.1	0.323150
28.463383	0.1	0.320133
28.465050	0.1	0.315863
28.466717	0.1	0.312035
28.468383	0.1	0.309986
28.470050	0.1	0.309795
28.471717	0.1	0.310862
28.473383	0.1	0.312249
28.475050	0.1	0.312673
28.476717	0.1	0.311756
28.478383	0.1	0.310657
28.480050	0.1	0.310093
28.481717	0.1	0.309427
28.483383	0.1	0.308389
28.485050	0.1	0.307704
28.486717	0.1	0.307704
28.488383	0.1	0.308105
28.490050	0.1	0.309059
28.491717	0.1	0.311281
28.493383	0.1	0.315318
28.495050	0.1	0.320813
28.496717	0.1	0.326247
28.498383	0.1	0.329837
28.500050	0.1	0.330713
28.501717	0.1	0.328636
28.503383	0.1	0.323630
28.505050	0.1	0.316640
28.506717	0.1	0.309641
28.508383	0.1	0.304347
28.510050	0.1	0.301306
28.511717	0.1	0.300426
28.513383	0.1	0.301711
28.515050	0.1	0.305017
28.516717	0.1	0.309190
28.518383	0.1	0.312221
28.520050	0.1	0.313171
28.521717	0.1	0.313129
28.523383	0.1	0.313483
28.525050	0.1	0.313926
28.526717	0.1	0.313232
28.528383	0.1	0.311383
28.530050	0.1	0.309721
28.531717	0.1	0.309316
28.533383	0.1	0.310470
28.535050	0.1	0.313194
28.536717	0.1	0.317595
28.538383	0.1	0.323518
28.540050	0.1	0.330033
28.541717	0.1	0.335695
28.543383	0.1	0.339621
28.545050	0.1	0.342377
28.546717	0.1	0.345688
28.548383	0.1	0.350513
28.550050	0.1	0.355658
28.551717	0.1	0.358890
28.553383	0.1	0.359165
28.555050	0.1	0.358131
28.556717	0.1	0.359006
28.558383	0.1	0.363742
28.560050	0.1	0.371882
28.561717	0.1	0.381297
28.563383	0.1	0.389488
28.565050	0.1	0.395305
28.566717	0.1	0.400031
28.568383	0.1	0.405307
28.570050	0.1	0.410364
28.571717	0.1	0.413279
28.573383	0.1	0.414122
28.575050	0.1	0.414732
28.576717	0.1	0.415952
28.578383	0.1	0.417125
28.580050	0.1	0.417503
28.581717	0.1	0.416702
28.583383	0.1	0.414690
28.585050	0.1	0.411840
28.586717	0.1	0.409386
28.588383	0.1	0.409549
28.590050	0.1	0.413712
28.591717	0.1	0.420921
28.593383	0.1	0.428893
28.595050	0.1	0.435365
28.596717	0.1	0.438578
28.598383	0.1	0.438429
28.600050	0.1	0.436502
28.601717	0.1	0.433871
28.603383	0.1	0.430844
28.605050	0.1	0.428846
28.606717	0.1	0.429517
28.608383	0.1	0.432245
28.610050	0.1	0.434755
28.611717	0.1	0.435603
28.613383	0.1	0.434853
28.615050	0.1	0.433354
28.616717	0.1	0.432259
28.618383	0.1	0.432283
28.620050	0.1	0.433144
28.621717	0.1	0.434634
28.623383	0.1	0.437181
28.625050	0.1	0.439761
28.626717	0.1	0.439771
28.628383	0.1	0.436399
28.630050	0.1	0.431403
28.631717	0.1	0.426569
28.633383	0.1	0.422108
28.635050	0.1	0.416604
28.636717	0.1	0.408404
28.638383	0.1	0.398499
28.640050	0.1	0.390224
28.641717	0.1	0.385582
28.643383	0.1	0.384403
28.645050	0.1	0.385554
28.646717	0.1	0.386634
28.648383	0.1	0.385707
28.650050	0.1	0.383458
28.651717	0.1	0.380566
28.653383	0.1	0.376534
28.655050	0.1	0.373055
28.656717	0.1	0.373712
28.658383	0.1	0.379095
28.660050	0.1	0.384971
28.661717	0.1	0.386066
28.663383	0.1	0.380534
28.665050	0.1	0.370606
28.666717	0.1	0.360268
28.668383	0.1	0.352217
28.670050	0.1	0.346629
28.671717	0.1	0.342615
28.673383	0.1	0.339793
28.675050	0.1	0.338224
28.676717	0.1	0.338140
28.678383	0.1	0.340249
28.680050	0.1	0.344953
28.681717	0.1	0.351369
28.683383	0.1	0.357558
28.685050	0.1	0.361628
28.686717	0.1	0.363356
28.688383	0.1	0.363989
28.690050	0.1	0.363733
28.691717	0.1	0.361521
28.693383	0.1	0.357595
28.695050	0.1	0.353525
28.696717	0.1	0.350242
28.698383	0.1	0.348273
28.700050	0.1	0.348431
28.701717	0.1	0.350857
28.703383	0.1	0.354908
28.705050	0.1	0.359700
28.706717	0.1	0.363309
28.708383	0.1	0.363588
28.710050	0.1	0.361116
28.711717	0.1	0.358545
28.713383	0.1	0.356818
28.715050	0.1	0.355192
28.716717	0.1	0.354168
28.718383	0.1	0.355290
28.720050	0.1	0.358918
28.721717	0.1	0.364156
28.723383	0.1	0.370205
28.725050	0.1	0.376310
28.726717	0.1	0.381395
28.728383	0.1	0.384813
28.730050	0.1	0.386620
28.731717	0.1	0.387328
28.733383	0.1	0.387877
28.735050	0.1	0.389121
28.736717	0.1	0.391109
28.738383	0.1	0.393176
28.740050	0.1	0.394569
28.741717	0.1	0.395495
28.743383	0.1	0.396878
28.745050	0.1	0.398858
28.746717	0.1	0.401498
28.748383	0.1	0.406341
28.750050	0.1	0.414853
28.751717	0.1	0.426243
28.753383	0.1	0.437712
28.755050	0.1	0.445764
28.756717	0.1	0.448036
28.758383	0.1	0.445182
28.760050	0.1	0.440343
28.761717	0.1	0.437242
28.763383	0.1	0.438802
28.765050	0.1	0.445410
28.766717	0.1	0.454527
28.768383	0.1	0.463454
28.770050	0.1	0.471678
28.771717	0.1	0.480535
28.773383	0.1	0.491431
28.775050	0.1	0.503981
28.776717	0.1	0.515659
28.778383	0.1	0.523860
28.780050	0.1	0.528470
28.781717	0.1	0.531520
28.783383	0.1	0.534896
28.785050	0.1	0.539455
28.786717	0.1	0.545196
28.788383	0.1	0.551273
28.790050	0.1	0.557224
28.791717	0.1	0.564312
28.793383	0.1	0.574035
28.795050	0.1	0.585723
28.796717	0.1	0.597048
28.798383	0.1	0.606077
28.800050	0.1	0.612005
28.801717	0.1	0.615236
28.803383	0.1	0.617281
28.805050	0.1	0.619721
28.806717	0.1	0.622892
28.808383	0.1	0.626142
28.810050	0.1	0.629523
28.811717	0.1	0.633793
28.813383	0.1	0.638464
28.815050	0.1	0.641793
28.816717	0.1	0.643204
28.818383	0.1	0.643684
28.820050	0.1	0.644648
28.821717	0.1	0.647502
28.823383	0.1	0.652755
28.825050	0.1	0.659032
28.826717	0.1	0.664042
28.828383	0.1	0.666324
28.830050	0.1	0.665560
28.831717	0.1	0.661910
28.833383	0.1	0.656052
28.835050	0.1	0.649467
28.836717	0.1	0.643316
28.838383	0.1	0.637104
28.840050	0.1	0.629514
28.841717	0.1	0.620410
28.843383	0.1	0.611222
28.845050	0.1	0.603586
28.846717	0.1	0.598407
28.848383	0.1	0.595641
28.850050	0.1	0.593443
28.851717	0.1	0.589131
28.853383	0.1	0.581988
28.855050	0.1	0.573243
28.856717	0.1	0.563581
28.858383	0.1	0.552726
28.860050	0.1	0.541057
28.861717	0.1	0.529494
28.863383	0.1	0.518379
28.865050	0.1	0.508418
28.866717	0.1	0.501135
28.868383	0.1	0.496833
28.870050	0.1	0.494039
28.871717	0.1	0.491361
28.873383	0.1	0.488027
28.875050	0.1	0.483077
28.876717	0.1	0.475808
28.878383	0.1	0.466416
28.880050	0.1	0.455552
28.881717	0.1	0.444106
28.883383	0.1	0.433829
28.885050	0.1	0.426858
28.886717	0.1	0.423505
28.888383	0.1	0.421652
28.890050	0.1	0.419067
28.891717	0.1	0.415049
28.893383	0.1	0.410131
28.895050	0.1	0.405801
28.896717	0.1	0.404213
28.898383	0.1	0.406788
28.900050	0.1	0.412776
28.901717	0.1	0.420231
28.903383	0.1	0.427663
28.905050	0.1	0.433344
28.906717	0.1	0.434783
28.908383	0.1	0.430890
28.910050	0.1	0.423393
28.911717	0.1	0.415677
28.913383	0.1	0.411309
28.915050	0.1	0.412059
28.916717	0.1	0.416720
28.918383	0.1	0.422969
28.920050	0.1	0.429642
28.921717	0.1	0.436022
28.923383	0.1	0.440534
28.925050	0.1	0.442085
28.926717	0.1	0.442383
28.928383	0.1	0.445205
28.930050	0.1	0.452790
28.931717	0.1	0.463915
28.933383	0.1	0.475659
28.935050	0.1	0.486113
28.936717	0.1	0.494462
28.938383	0.1	0.499319
28.940050	0.1	0.498896
28.941717	0.1	0.492968
28.943383	0.1	0.484386
28.945050	0.1	0.478039
28.946717	0.1	0.477210
28.948383	0.1	0.481810
28.950050	0.1	0.489713
28.951717	0.1	0.497769
28.953383	0.1	0.503049
28.955050	0.1	0.504586
28.956717	0.1	0.503287
28.958383	0.1	0.500767
28.960050	0.1	0.499096
28.961717	0.1	0.500367
28.963383	0.1	0.505061
28.965050	0.1	0.511403
28.966717	0.1	0.516386
28.968383	0.1	0.517373
28.970050	0.1	0.513615
28.971717	0.1	0.506379
28.973383	0.1	0.497652
28.975050	0.1	0.489098
28.976717	0.1	0.482085
28.978383	0.1	0.477331
28.980050	0.1	0.474537
28.981717	0.1	0.473470
28.983383	0.1	0.474071
28.985050	0.1	0.475026
28.986717	0.1	0.473876
28.988383	0.1	0.468865
28.990050	0.1	0.460176
28.991717	0.1	0.449773
28.993383	0.1	0.440320
28.995050	0.1	0.433470
28.996717	0.1	0.428529
28.998383	0.1	0.423458
29.000050	0.1	0.417498
29.001717	0.1	0.412073
29.003383	0.1	0.408441
29.005050	0.1	0.405791
29.006717	0.1	0.402257
29.008383	0.1	0.396692
29.010050	0.1	0.389428
29.011717	0.1	0.382066
29.013383	0.1	0.376077
29.015050	0.1	0.371295
29.016717	0.1	0.366615
29.018383	0.1	0.361647
29.020050	0.1	0.356804
29.021717	0.1	0.352361
29.023383	0.1	0.347979
29.025050	0.1	0.342443
29.026717	0.1	0.334289
29.028383	0.1	0.323839
29.030050	0.1	0.314075
29.031717	0.1	0.307984
29.033383	0.1	0.306084
29.035050	0.1	0.307835
29.036717	0.1	0.313418
29.038383	0.1	0.322522
29.040050	0.1	0.332789
29.041717	0.1	0.340282
29.043383	0.1	0.341558
29.045050	0.1	0.336142
29.046717	0.1	0.326852
29.048383	0.1	0.317665
29.050050	0.1	0.311476
29.051717	0.1	0.308873
29.053383	0.1	0.308426
29.055050	0.1	0.308552
29.056717	0.1	0.308519
29.058383	0.1	0.308133
29.060050	0.1	0.307509
29.061717	0.1	0.306494
29.063383	0.1	0.304016
29.065050	0.1	0.299066
29.066717	0.1	0.292161
29.068383	0.1	0.285287
29.070050	0.1	0.280510
29.071717	0.1	0.278675
29.073383	0.1	0.279229
29.075050	0.1	0.280952
29.076717	0.1	0.282926
29.078383	0.1	0.284621
29.080050	0.1	0.285190
29.081717	0.1	0.283844
29.083383	0.1	0.280952
29.085050	0.1	0.277455
29.086717	0.1	0.273515
29.088383	0.1	0.269362
29.090050	0.1	0.267019
29.091717	0.1	0.269329
29.093383	0.1	0.276743
29.095050	0.1	0.285925
29.096717	0.1	0.292114
29.098383	0.1	0.292538
29.100050	0.1	0.287490
29.101717	0.1	0.279294
29.103383	0.1	0.270722
29.105050	0.1	0.263792
29.106717	0.1	0.259178
29.108383	0.1	0.256984
29.110050	0.1	0.257962
29.111717	0.1	0.261953
29.113383	0.1	0.266503
29.115050	0.1	0.269194
29.116717	0.1	0.269408
29.118383	0.1	0.267397
29.120050	0.1	0.264049
29.121717	0.1	0.261096
29.123383	0.1	0.259988
29.125050	0.1	0.261073
29.126717	0.1	0.263699
29.128383	0.1	0.266563
29.130050	0.1	0.268598
29.131717	0.1	0.269609
29.133383	0.1	0.269734
29.135050	0.1	0.268943
29.136717	0.1	0.267355
29.138383	0.1	0.265394
29.140050	0.1	0.262898
29.141717	0.1	0.258950
29.143383	0.1	0.253543
29.145050	0.1	0.248807
29.146717	0.1	0.247974
29.148383	0.1	0.252975
29.150050	0.1	0.262470
29.151717	0.1	0.272146
29.153383	0.1	0.277674
29.155050	0.1	0.277702
29.156717	0.1	0.274424
29.158383	0.1	0.271648
29.160050	0.1	0.271625
29.161717	0.1	0.273502
29.163383	0.1	0.274926
29.165050	0.1	0.274708
29.166717	0.1	0.273813
29.168383	0.1	0.273939
29.170050	0.1	0.275364
29.171717	0.1	0.277311
29.173383	0.1	0.279625
29.175050	0.1	0.281925
29.176717	0.1	0.282894
29.178383	0.1	0.282223
29.180050	0.1	0.281213
29.181717	0.1	0.281218
29.183383	0.1	0.282740
29.185050	0.1	0.285232
29.186717	0.1	0.287262
29.188383	0.1	0.287369
29.190050	0.1	0.285236
29.191717	0.1	0.282242
[truncated: 253,108 more chars]
