# Supplementary material for: Fade into you: genetic control of pigmentation patterns in red-flesh apple (Malus domestica)
Source: Front Plant Sci. 2025 Jan 13;15:1462545. doi: 10.3389/fpls.2024.1462545 (PMC11770013; doi:10.3389/fpls.2024.1462545)
Supplement: Supplementary file 4 [file DataSheet1.zip › CR A3UV_VIS_4/CR A3UV_VIS_4.txt]

URL	chrom://thermo-pfav3ojr/ChromeleonLocal/Instrument Data/Vanquish_MS/Dimitri/VALEMA/Pierre/Echantillons 03-04-24.seq/120.smp/UV_VIS_4.channel/UV_VIS_4.chm
Channel	UV_VIS_4

Injection Information:
Data Vault	ChromeleonLocal
Sequence	Echantillons 03-04-24
Name	CR A3
Number	9
Position	B:A9
Comment	colonne SB-AQ MeOH+5%AA
Processing Method	Quantitative
Instrument Method	VALEMA test separation GRAQ 4
Type	Unknown
Status	Finished
Inject Time	4/3/2024 11:47:51 PM +02:00
Volume (µl)	10.0000
Dilution Factor	1.0000
Weight	1.0000

Chromatogram Data Information:
Time Min. (min)	0.001717
Time Max. (min)	47.000050
Data Points	28200
Detector	UV
Generating Data System	Chromeleon 7.3.2.10759
Exporting Data System	Chromeleon 7.3.2.0
Operator	Instrument Controller
Signal Quantity	Absorbance
Signal Unit	mAU
Signal Min.	-7.585408
Signal Max.	29.640622
Channel	UV_VIS_4
Driver Name	VDAD.dll
Channel Type	Evaluation
Min. Step (s)	0.1
Max. Step (s)	0.1
Average Step (s)	0.1

Signal Parameter Information:
Signal Info	WVL:512 nm

Chromatogram Data:
Time (min)	Step (s)	Value (mAU)
0.001717	n.a.	0.000000
0.003383	0.1	0.000251
0.005050	0.1	0.001616
0.006717	0.1	0.004787
0.008383	0.1	0.009225
0.010050	0.1	0.014105
0.011717	0.1	0.019222
0.013383	0.1	0.024233
0.015050	0.1	0.028303
0.016717	0.1	0.030622
0.018383	0.1	0.030603
0.020050	0.1	0.028252
0.021717	0.1	0.023968
0.023383	0.1	0.017881
0.025050	0.1	0.010184
0.026717	0.1	0.001560
0.028383	0.1	-0.007232
0.030050	0.1	-0.015670
0.031717	0.1	-0.023479
0.033383	0.1	-0.030976
0.035050	0.1	-0.038613
0.036717	0.1	-0.045770
0.038383	0.1	-0.050873
0.040050	0.1	-0.053244
0.041717	0.1	-0.053840
0.043383	0.1	-0.053965
0.045050	0.1	-0.054007
0.046717	0.1	-0.053397
0.048383	0.1	-0.051241
0.050050	0.1	-0.047190
0.051717	0.1	-0.041896
0.053383	0.1	-0.036717
0.055050	0.1	-0.032689
0.056717	0.1	-0.029597
0.058383	0.1	-0.026459
0.060050	0.1	-0.022990
0.061717	0.1	-0.019833
0.063383	0.1	-0.017574
0.065050	0.1	-0.016247
0.066717	0.1	-0.015642
0.068383	0.1	-0.015516
0.070050	0.1	-0.015721
0.071717	0.1	-0.016298
0.073383	0.1	-0.017234
0.075050	0.1	-0.018245
0.076717	0.1	-0.019153
0.078383	0.1	-0.020028
0.080050	0.1	-0.020810
0.081717	0.1	-0.021253
0.083383	0.1	-0.021318
0.085050	0.1	-0.021346
0.086717	0.1	-0.021616
0.088383	0.1	-0.021830
0.090050	0.1	-0.021402
0.091717	0.1	-0.020163
0.093383	0.1	-0.018473
0.095050	0.1	-0.017001
0.096717	0.1	-0.016391
0.098383	0.1	-0.016573
0.100050	0.1	-0.016666
0.101717	0.1	-0.015828
0.103383	0.1	-0.013961
0.105050	0.1	-0.011562
0.106717	0.1	-0.009607
0.108383	0.1	-0.009029
0.110050	0.1	-0.009784
0.111717	0.1	-0.010915
0.113383	0.1	-0.011805
0.115050	0.1	-0.012834
0.116717	0.1	-0.014724
0.118383	0.1	-0.017332
0.120050	0.1	-0.019553
0.121717	0.1	-0.020461
0.123383	0.1	-0.020093
0.125050	0.1	-0.018766
0.126717	0.1	-0.016256
0.128383	0.1	-0.012582
0.130050	0.1	-0.008843
0.131717	0.1	-0.006161
0.133383	0.1	-0.004489
0.135050	0.1	-0.003357
0.136717	0.1	-0.002901
0.138383	0.1	-0.003502
0.140050	0.1	-0.004722
0.141717	0.1	-0.005714
0.143383	0.1	-0.006407
0.145050	0.1	-0.007339
0.146717	0.1	-0.008740
0.148383	0.1	-0.010235
0.150050	0.1	-0.011292
0.151717	0.1	-0.011586
0.153383	0.1	-0.011018
0.155050	0.1	-0.009830
0.156717	0.1	-0.008498
0.158383	0.1	-0.007041
0.160050	0.1	-0.005304
0.161717	0.1	-0.003902
0.163383	0.1	-0.003944
0.165050	0.1	-0.006030
0.166717	0.1	-0.010049
0.168383	0.1	-0.015008
0.170050	0.1	-0.019381
0.171717	0.1	-0.022417
0.173383	0.1	-0.024247
0.175050	0.1	-0.024764
0.176717	0.1	-0.023912
0.178383	0.1	-0.022319
0.180050	0.1	-0.020666
0.181717	0.1	-0.019139
0.183383	0.1	-0.017658
0.185050	0.1	-0.016047
0.186717	0.1	-0.014198
0.188383	0.1	-0.012559
0.190050	0.1	-0.012028
0.191717	0.1	-0.013034
0.193383	0.1	-0.015222
0.195050	0.1	-0.018016
0.196717	0.1	-0.020396
0.198383	0.1	-0.020810
0.200050	0.1	-0.018766
0.201717	0.1	-0.015860
0.203383	0.1	-0.014286
0.205050	0.1	-0.014761
0.206717	0.1	-0.016368
0.208383	0.1	-0.017933
0.210050	0.1	-0.018734
0.211717	0.1	-0.018133
0.213383	0.1	-0.015460
0.215050	0.1	-0.011073
0.216717	0.1	-0.006803
0.218383	0.1	-0.004135
0.220050	0.1	-0.002785
0.221717	0.1	-0.001970
0.223383	0.1	-0.001839
0.225050	0.1	-0.002598
0.226717	0.1	-0.003669
0.228383	0.1	-0.004559
0.230050	0.1	-0.005611
0.231717	0.1	-0.007320
0.233383	0.1	-0.009839
0.235050	0.1	-0.013090
0.236717	0.1	-0.016466
0.238383	0.1	-0.018929
0.240050	0.1	-0.019991
0.241717	0.1	-0.019972
0.243383	0.1	-0.019488
0.245050	0.1	-0.018957
0.246717	0.1	-0.018310
0.248383	0.1	-0.017192
0.250050	0.1	-0.015688
0.251717	0.1	-0.014422
0.253383	0.1	-0.013867
0.255050	0.1	-0.013877
0.256717	0.1	-0.013909
0.258383	0.1	-0.013476
0.260050	0.1	-0.012498
0.261717	0.1	-0.011111
0.263383	0.1	-0.009388
0.265050	0.1	-0.007469
0.266717	0.1	-0.005825
0.268383	0.1	-0.005011
0.270050	0.1	-0.005355
0.271717	0.1	-0.007064
0.273383	0.1	-0.010077
0.275050	0.1	-0.013560
0.276717	0.1	-0.015963
0.278383	0.1	-0.016242
0.280050	0.1	-0.014962
0.281717	0.1	-0.013574
0.283383	0.1	-0.012834
0.285050	0.1	-0.012410
0.286717	0.1	-0.011842
0.288383	0.1	-0.011227
0.290050	0.1	-0.010636
0.291717	0.1	-0.009979
0.293383	0.1	-0.009863
0.295050	0.1	-0.011357
0.296717	0.1	-0.014757
0.298383	0.1	-0.019292
0.300050	0.1	-0.023502
0.301717	0.1	-0.025891
0.303383	0.1	-0.025579
0.305050	0.1	-0.022715
0.306717	0.1	-0.018603
0.308383	0.1	-0.015139
0.310050	0.1	-0.013476
0.311717	0.1	-0.013504
0.313383	0.1	-0.014277
0.315050	0.1	-0.014571
0.316717	0.1	-0.013793
0.318383	0.1	-0.012652
0.320050	0.1	-0.012433
0.321717	0.1	-0.013700
0.323383	0.1	-0.015879
0.325050	0.1	-0.017988
0.326717	0.1	-0.019148
0.328383	0.1	-0.018720
0.330050	0.1	-0.016885
0.331717	0.1	-0.014645
0.333383	0.1	-0.012764
0.335050	0.1	-0.011451
0.336717	0.1	-0.010831
0.338383	0.1	-0.010845
0.340050	0.1	-0.011092
0.341717	0.1	-0.011502
0.343383	0.1	-0.012335
0.345050	0.1	-0.013509
0.346717	0.1	-0.014752
0.348383	0.1	-0.015856
0.350050	0.1	-0.016219
0.351717	0.1	-0.015278
0.353383	0.1	-0.013267
0.355050	0.1	-0.010775
0.356717	0.1	-0.008219
0.358383	0.1	-0.006151
0.360050	0.1	-0.005597
0.361717	0.1	-0.007572
0.363383	0.1	-0.011967
0.365050	0.1	-0.017183
0.366717	0.1	-0.021155
0.368383	0.1	-0.022957
0.370050	0.1	-0.022962
0.371717	0.1	-0.021784
0.373383	0.1	-0.019884
0.375050	0.1	-0.018110
0.376717	0.1	-0.017234
0.378383	0.1	-0.016871
0.380050	0.1	-0.016037
0.381717	0.1	-0.014538
0.383383	0.1	-0.013155
0.385050	0.1	-0.012638
0.386717	0.1	-0.012931
0.388383	0.1	-0.013337
0.390050	0.1	-0.013197
0.391717	0.1	-0.012312
0.393383	0.1	-0.011106
0.395050	0.1	-0.010184
0.396717	0.1	-0.009644
0.398383	0.1	-0.009360
0.400050	0.1	-0.009248
0.401717	0.1	-0.008950
0.403383	0.1	-0.007963
0.405050	0.1	-0.006161
0.406717	0.1	-0.004061
0.408383	0.1	-0.002673
0.410050	0.1	-0.003031
0.411717	0.1	-0.005425
0.413383	0.1	-0.009020
0.415050	0.1	-0.012279
0.416717	0.1	-0.013863
0.418383	0.1	-0.013318
0.420050	0.1	-0.011181
0.421717	0.1	-0.008340
0.423383	0.1	-0.005420
0.425050	0.1	-0.003045
0.426717	0.1	-0.002030
0.428383	0.1	-0.002598
0.430050	0.1	-0.003721
0.431717	0.1	-0.003935
0.433383	0.1	-0.002645
0.435050	0.1	-0.000186
0.436717	0.1	0.002617
0.438383	0.1	0.004587
0.440050	0.1	0.004829
0.441717	0.1	0.003506
0.443383	0.1	0.001416
0.445050	0.1	-0.001183
0.446717	0.1	-0.004382
0.448383	0.1	-0.007646
0.450050	0.1	-0.010175
0.451717	0.1	-0.011683
0.453383	0.1	-0.012289
0.455050	0.1	-0.012196
0.456717	0.1	-0.011735
0.458383	0.1	-0.011064
0.460050	0.1	-0.009979
0.461717	0.1	-0.008228
0.463383	0.1	-0.005974
0.465050	0.1	-0.003721
0.466717	0.1	-0.002040
0.468383	0.1	-0.001327
0.470050	0.1	-0.001686
0.471717	0.1	-0.002733
0.473383	0.1	-0.003758
0.475050	0.1	-0.004326
0.476717	0.1	-0.004298
0.478383	0.1	-0.003679
0.480050	0.1	-0.003050
0.481717	0.1	-0.003302
0.483383	0.1	-0.004619
0.485050	0.1	-0.006463
0.486717	0.1	-0.008144
0.488383	0.1	-0.008894
0.490050	0.1	-0.008075
0.491717	0.1	-0.006002
0.493383	0.1	-0.003921
0.495050	0.1	-0.002952
0.496717	0.1	-0.003185
0.498383	0.1	-0.003879
0.500050	0.1	-0.004438
0.501717	0.1	-0.004857
0.503383	0.1	-0.005318
0.505050	0.1	-0.005881
0.506717	0.1	-0.006561
0.508383	0.1	-0.007278
0.510050	0.1	-0.007884
0.511717	0.1	-0.008275
0.513383	0.1	-0.008387
0.515050	0.1	-0.008019
0.516717	0.1	-0.006622
0.518383	0.1	-0.003669
0.520050	0.1	0.000517
0.521717	0.1	0.004279
0.523383	0.1	0.005742
0.525050	0.1	0.004619
0.526717	0.1	0.001960
0.528383	0.1	-0.001285
0.530050	0.1	-0.004587
0.531717	0.1	-0.007655
0.533383	0.1	-0.010491
0.535050	0.1	-0.013015
0.536717	0.1	-0.014920
0.538383	0.1	-0.016331
0.540050	0.1	-0.017579
0.541717	0.1	-0.018282
0.543383	0.1	-0.017765
0.545050	0.1	-0.016000
0.546717	0.1	-0.013495
0.548383	0.1	-0.010747
0.550050	0.1	-0.008098
0.551717	0.1	-0.006040
0.553383	0.1	-0.005146
0.555050	0.1	-0.005309
0.556717	0.1	-0.005523
0.558383	0.1	-0.005132
0.560050	0.1	-0.004624
0.561717	0.1	-0.004941
0.563383	0.1	-0.006403
0.565050	0.1	-0.008405
0.566717	0.1	-0.010040
0.568383	0.1	-0.010896
0.570050	0.1	-0.011264
0.571717	0.1	-0.011520
0.573383	0.1	-0.011520
0.575050	0.1	-0.010887
0.576717	0.1	-0.009774
0.578383	0.1	-0.008913
0.580050	0.1	-0.009104
0.581717	0.1	-0.010515
0.583383	0.1	-0.012540
0.585050	0.1	-0.014342
0.586717	0.1	-0.015642
0.588383	0.1	-0.016759
0.590050	0.1	-0.017900
0.591717	0.1	-0.018645
0.593383	0.1	-0.018436
0.595050	0.1	-0.017490
0.596717	0.1	-0.016768
0.598383	0.1	-0.017057
0.600050	0.1	-0.018422
0.601717	0.1	-0.020461
0.603383	0.1	-0.022645
0.605050	0.1	-0.024387
0.606717	0.1	-0.025160
0.608383	0.1	-0.024554
0.610050	0.1	-0.022366
0.611717	0.1	-0.018892
0.613383	0.1	-0.015022
0.615050	0.1	-0.011758
0.616717	0.1	-0.009621
0.618383	0.1	-0.008680
0.620050	0.1	-0.008885
0.621717	0.1	-0.010412
0.623383	0.1	-0.013602
0.625050	0.1	-0.018254
0.626717	0.1	-0.023185
0.628383	0.1	-0.027004
0.630050	0.1	-0.029076
0.631717	0.1	-0.029532
0.633383	0.1	-0.028713
0.635050	0.1	-0.027134
0.636717	0.1	-0.025425
0.638383	0.1	-0.023879
0.640050	0.1	-0.022501
0.641717	0.1	-0.021709
0.643383	0.1	-0.022138
0.645050	0.1	-0.023507
0.646717	0.1	-0.024596
0.648383	0.1	-0.024340
0.650050	0.1	-0.022724
0.651717	0.1	-0.020843
0.653383	0.1	-0.019814
0.655050	0.1	-0.019940
0.656717	0.1	-0.020969
0.658383	0.1	-0.022338
0.660050	0.1	-0.023306
0.661717	0.1	-0.023367
0.663383	0.1	-0.022287
0.665050	0.1	-0.020238
0.666717	0.1	-0.018142
0.668383	0.1	-0.017346
0.670050	0.1	-0.018529
0.671717	0.1	-0.020782
0.673383	0.1	-0.021961
0.675050	0.1	-0.020596
0.676717	0.1	-0.017337
0.678383	0.1	-0.013891
0.680050	0.1	-0.011371
0.681717	0.1	-0.010161
0.683383	0.1	-0.010189
0.685050	0.1	-0.011167
0.686717	0.1	-0.012736
0.688383	0.1	-0.014221
0.690050	0.1	-0.014971
0.691717	0.1	-0.015087
0.693383	0.1	-0.015046
0.695050	0.1	-0.014915
0.696717	0.1	-0.014771
0.698383	0.1	-0.015302
0.700050	0.1	-0.017220
0.701717	0.1	-0.020228
0.703383	0.1	-0.022561
0.705050	0.1	-0.022007
0.706717	0.1	-0.018021
0.708383	0.1	-0.012605
0.710050	0.1	-0.008671
0.711717	0.1	-0.007814
0.713383	0.1	-0.009378
0.715050	0.1	-0.011362
0.716717	0.1	-0.012210
0.718383	0.1	-0.011660
0.720050	0.1	-0.010449
0.721717	0.1	-0.009723
0.723383	0.1	-0.010501
0.725050	0.1	-0.013239
0.726717	0.1	-0.017579
0.728383	0.1	-0.022193
0.730050	0.1	-0.025206
0.731717	0.1	-0.025588
0.733383	0.1	-0.024443
0.735050	0.1	-0.024047
0.736717	0.1	-0.025434
0.738383	0.1	-0.027469
0.740050	0.1	-0.028340
0.741717	0.1	-0.027283
0.743383	0.1	-0.024643
0.745050	0.1	-0.021425
0.746717	0.1	-0.019004
0.748383	0.1	-0.018324
0.750050	0.1	-0.019241
0.751717	0.1	-0.021062
0.753383	0.1	-0.023008
0.755050	0.1	-0.024200
0.756717	0.1	-0.024117
0.758383	0.1	-0.023278
0.760050	0.1	-0.022841
0.761717	0.1	-0.023372
0.763383	0.1	-0.024522
0.765050	0.1	-0.025840
0.766717	0.1	-0.027064
0.768383	0.1	-0.027842
0.770050	0.1	-0.027735
0.771717	0.1	-0.026342
0.773383	0.1	-0.023614
0.775050	0.1	-0.020391
0.776717	0.1	-0.018091
0.778383	0.1	-0.017746
0.780050	0.1	-0.019618
0.781717	0.1	-0.022943
0.783383	0.1	-0.026179
0.785050	0.1	-0.028159
0.786717	0.1	-0.028564
0.788383	0.1	-0.027483
0.790050	0.1	-0.025216
0.791717	0.1	-0.022282
0.793383	0.1	-0.019264
0.795050	0.1	-0.016936
0.796717	0.1	-0.016103
0.798383	0.1	-0.016796
0.800050	0.1	-0.018002
0.801717	0.1	-0.018575
0.803383	0.1	-0.018273
0.805050	0.1	-0.017658
0.806717	0.1	-0.017192
0.808383	0.1	-0.016792
0.810050	0.1	-0.016307
0.811717	0.1	-0.016168
0.813383	0.1	-0.016904
0.815050	0.1	-0.018254
0.816717	0.1	-0.019446
0.818383	0.1	-0.020284
0.820050	0.1	-0.021206
0.821717	0.1	-0.022664
0.823383	0.1	-0.024890
0.825050	0.1	-0.027809
0.826717	0.1	-0.030724
0.828383	0.1	-0.032787
0.830050	0.1	-0.033798
0.831717	0.1	-0.034021
0.833383	0.1	-0.033537
0.835050	0.1	-0.032168
0.836717	0.1	-0.029891
0.838383	0.1	-0.027469
0.840050	0.1	-0.026156
0.841717	0.1	-0.026552
0.843383	0.1	-0.028163
0.845050	0.1	-0.030035
0.846717	0.1	-0.031358
0.848383	0.1	-0.031735
0.850050	0.1	-0.031330
0.851717	0.1	-0.030627
0.853383	0.1	-0.030147
0.855050	0.1	-0.030268
0.856717	0.1	-0.030869
0.858383	0.1	-0.031609
0.860050	0.1	-0.032503
0.861717	0.1	-0.033742
0.863383	0.1	-0.035041
0.865050	0.1	-0.035735
0.866717	0.1	-0.035660
0.868383	0.1	-0.035516
0.870050	0.1	-0.035963
0.871717	0.1	-0.036783
0.873383	0.1	-0.037174
0.875050	0.1	-0.036550
0.876717	0.1	-0.034734
0.878383	0.1	-0.031991
0.880050	0.1	-0.028908
0.881717	0.1	-0.026249
0.883383	0.1	-0.024782
0.885050	0.1	-0.024992
0.886717	0.1	-0.026911
0.888383	0.1	-0.030152
0.890050	0.1	-0.033942
0.891717	0.1	-0.037290
0.893383	0.1	-0.039195
0.895050	0.1	-0.039190
0.896717	0.1	-0.037607
0.898383	0.1	-0.035176
0.900050	0.1	-0.032540
0.901717	0.1	-0.029923
0.903383	0.1	-0.027488
0.905050	0.1	-0.025746
0.906717	0.1	-0.025225
0.908383	0.1	-0.026100
0.910050	0.1	-0.028284
0.911717	0.1	-0.031372
0.913383	0.1	-0.034543
0.915050	0.1	-0.036983
0.916717	0.1	-0.038235
0.918383	0.1	-0.038054
0.920050	0.1	-0.036657
0.921717	0.1	-0.035143
0.923383	0.1	-0.034492
0.925050	0.1	-0.034454
0.926717	0.1	-0.034166
0.928383	0.1	-0.033430
0.930050	0.1	-0.032876
0.931717	0.1	-0.032671
0.933383	0.1	-0.031963
0.935050	0.1	-0.030128
0.936717	0.1	-0.027879
0.938383	0.1	-0.026715
0.940050	0.1	-0.027278
0.941717	0.1	-0.028727
0.943383	0.1	-0.029779
0.945050	0.1	-0.029732
0.946717	0.1	-0.028447
0.948383	0.1	-0.026212
0.950050	0.1	-0.023921
0.951717	0.1	-0.022613
0.953383	0.1	-0.022440
0.955050	0.1	-0.022729
0.956717	0.1	-0.022929
0.958383	0.1	-0.022971
0.960050	0.1	-0.022873
0.961717	0.1	-0.022529
0.963383	0.1	-0.021472
0.965050	0.1	-0.019087
0.966717	0.1	-0.015651
0.968383	0.1	-0.012508
0.970050	0.1	-0.010938
0.971717	0.1	-0.011302
0.973383	0.1	-0.013327
0.975050	0.1	-0.016461
0.976717	0.1	-0.019656
0.978383	0.1	-0.021551
0.980050	0.1	-0.021383
0.981717	0.1	-0.019250
0.983383	0.1	-0.016112
0.985050	0.1	-0.013649
0.986717	0.1	-0.013327
0.988383	0.1	-0.015278
0.990050	0.1	-0.018226
0.991717	0.1	-0.020913
0.993383	0.1	-0.023255
0.995050	0.1	-0.025523
0.996717	0.1	-0.027246
0.998383	0.1	-0.027935
1.000050	0.1	-0.028070
1.001717	0.1	-0.028517
1.003383	0.1	-0.029295
1.005050	0.1	-0.029742
1.006717	0.1	-0.029360
1.008383	0.1	-0.028126
1.010050	0.1	-0.026552
1.011717	0.1	-0.025243
1.013383	0.1	-0.024191
1.015050	0.1	-0.022887
1.016717	0.1	-0.021243
1.018383	0.1	-0.019805
1.020050	0.1	-0.019185
1.021717	0.1	-0.019604
1.023383	0.1	-0.021001
1.025050	0.1	-0.023041
1.026717	0.1	-0.025011
1.028383	0.1	-0.026026
1.030050	0.1	-0.025621
1.031717	0.1	-0.024093
1.033383	0.1	-0.022221
1.035050	0.1	-0.020876
1.036717	0.1	-0.020801
1.038383	0.1	-0.022277
1.040050	0.1	-0.024741
1.041717	0.1	-0.027195
1.043383	0.1	-0.029202
1.045050	0.1	-0.030752
1.046717	0.1	-0.031660
1.048383	0.1	-0.031795
1.050050	0.1	-0.031120
1.051717	0.1	-0.029611
1.053383	0.1	-0.027474
1.055050	0.1	-0.025108
1.056717	0.1	-0.023111
1.058383	0.1	-0.022212
1.060050	0.1	-0.022473
1.061717	0.1	-0.022925
1.063383	0.1	-0.022780
1.065050	0.1	-0.022380
1.066717	0.1	-0.022240
1.068383	0.1	-0.021984
1.070050	0.1	-0.021048
1.071717	0.1	-0.019739
1.073383	0.1	-0.018901
1.075050	0.1	-0.018985
1.076717	0.1	-0.019884
1.078383	0.1	-0.021369
1.080050	0.1	-0.023167
1.081717	0.1	-0.024652
1.083383	0.1	-0.025220
1.085050	0.1	-0.025094
1.086717	0.1	-0.025029
1.088383	0.1	-0.025514
1.090050	0.1	-0.026771
1.091717	0.1	-0.028857
1.093383	0.1	-0.031437
1.095050	0.1	-0.033514
1.096717	0.1	-0.033756
1.098383	0.1	-0.031707
1.100050	0.1	-0.028480
1.101717	0.1	-0.025867
1.103383	0.1	-0.025090
1.105050	0.1	-0.026296
1.106717	0.1	-0.028745
1.108383	0.1	-0.031516
1.110050	0.1	-0.034017
1.111717	0.1	-0.036121
1.113383	0.1	-0.038254
1.115050	0.1	-0.040801
1.116717	0.1	-0.043050
1.118383	0.1	-0.043297
1.120050	0.1	-0.040634
1.121717	0.1	-0.036047
1.123383	0.1	-0.031581
1.125050	0.1	-0.029029
1.126717	0.1	-0.029164
1.128383	0.1	-0.031339
1.130050	0.1	-0.034058
1.131717	0.1	-0.036117
1.133383	0.1	-0.037234
1.135050	0.1	-0.037733
1.136717	0.1	-0.037719
1.138383	0.1	-0.037127
1.140050	0.1	-0.036359
1.141717	0.1	-0.036308
1.143383	0.1	-0.037537
1.145050	0.1	-0.039386
1.146717	0.1	-0.040289
1.148383	0.1	-0.039367
1.150050	0.1	-0.037090
1.151717	0.1	-0.034464
1.153383	0.1	-0.032275
1.155050	0.1	-0.030994
1.156717	0.1	-0.030603
1.158383	0.1	-0.030813
1.160050	0.1	-0.031693
1.161717	0.1	-0.033625
1.163383	0.1	-0.036573
1.165050	0.1	-0.039716
1.166717	0.1	-0.042119
1.168383	0.1	-0.043311
1.170050	0.1	-0.043195
1.171717	0.1	-0.041835
1.173383	0.1	-0.039474
1.175050	0.1	-0.036829
1.176717	0.1	-0.035004
1.178383	0.1	-0.034571
1.180050	0.1	-0.035334
1.181717	0.1	-0.036713
1.183383	0.1	-0.038063
1.185050	0.1	-0.039097
1.186717	0.1	-0.039809
1.188383	0.1	-0.039968
1.190050	0.1	-0.039279
1.191717	0.1	-0.037956
1.193383	0.1	-0.036559
1.195050	0.1	-0.035381
1.196717	0.1	-0.034436
1.198383	0.1	-0.033872
1.200050	0.1	-0.033914
1.201717	0.1	-0.034245
1.203383	0.1	-0.033909
1.205050	0.1	-0.032336
1.206717	0.1	-0.030254
1.208383	0.1	-0.029174
1.210050	0.1	-0.029835
1.211717	0.1	-0.031698
1.213383	0.1	-0.033686
1.215050	0.1	-0.034757
1.216717	0.1	-0.034259
1.218383	0.1	-0.032517
1.220050	0.1	-0.030748
1.221717	0.1	-0.029951
1.223383	0.1	-0.030114
1.225050	0.1	-0.030827
1.226717	0.1	-0.032140
1.228383	0.1	-0.034119
1.230050	0.1	-0.035963
1.231717	0.1	-0.036717
1.233383	0.1	-0.036485
1.235050	0.1	-0.036214
1.236717	0.1	-0.036377
1.238383	0.1	-0.036540
1.240050	0.1	-0.036275
1.241717	0.1	-0.035870
1.243383	0.1	-0.036145
1.245050	0.1	-0.037597
1.246717	0.1	-0.039809
1.248383	0.1	-0.041905
1.250050	0.1	-0.043064
1.251717	0.1	-0.042561
1.253383	0.1	-0.040079
1.255050	0.1	-0.036098
1.256717	0.1	-0.031576
1.258383	0.1	-0.027381
1.260050	0.1	-0.024200
1.261717	0.1	-0.022557
1.263383	0.1	-0.022640
1.265050	0.1	-0.024014
1.266717	0.1	-0.025742
1.268383	0.1	-0.027069
1.270050	0.1	-0.027972
1.271717	0.1	-0.029118
1.273383	0.1	-0.031232
1.275050	0.1	-0.034170
1.276717	0.1	-0.036852
1.278383	0.1	-0.038315
1.280050	0.1	-0.038515
1.281717	0.1	-0.037914
1.283383	0.1	-0.036666
1.285050	0.1	-0.034836
1.286717	0.1	-0.033146
1.288383	0.1	-0.032866
1.290050	0.1	-0.034687
1.291717	0.1	-0.037826
1.293383	0.1	-0.040554
1.295050	0.1	-0.041695
1.296717	0.1	-0.041593
1.298383	0.1	-0.041653
1.300050	0.1	-0.043185
1.301717	0.1	-0.046976
1.303383	0.1	-0.053570
1.305050	0.1	-0.063037
1.306717	0.1	-0.074757
1.308383	0.1	-0.087610
1.310050	0.1	-0.100280
1.311717	0.1	-0.111563
1.313383	0.1	-0.120397
1.315050	0.1	-0.125673
1.316717	0.1	-0.126474
1.318383	0.1	-0.122609
1.320050	0.1	-0.114348
1.321717	0.1	-0.101924
1.323383	0.1	-0.085719
1.325050	0.1	-0.066417
1.326717	0.1	-0.044936
1.328383	0.1	-0.022575
1.330050	0.1	-0.000685
1.331717	0.1	0.020079
1.333383	0.1	0.039567
1.335050	0.1	0.056955
1.336717	0.1	0.070739
1.338383	0.1	0.080117
1.340050	0.1	0.085514
1.341717	0.1	0.087577
1.343383	0.1	0.086478
1.345050	0.1	0.082436
1.346717	0.1	0.075786
1.348383	0.1	0.066641
1.350050	0.1	0.055637
1.351717	0.1	0.044326
1.353383	0.1	0.034077
1.355050	0.1	0.025183
1.356717	0.1	0.017430
1.358383	0.1	0.010813
1.360050	0.1	0.005644
1.361717	0.1	0.002319
1.363383	0.1	0.000759
1.365050	0.1	0.000224
1.366717	0.1	-0.000028
1.368383	0.1	-0.000391
1.370050	0.1	-0.001122
1.371717	0.1	-0.002310
1.373383	0.1	-0.003949
1.375050	0.1	-0.006449
1.376717	0.1	-0.010608
1.378383	0.1	-0.016806
1.380050	0.1	-0.024545
1.381717	0.1	-0.032978
1.383383	0.1	-0.041393
1.385050	0.1	-0.049612
1.386717	0.1	-0.058264
1.388383	0.1	-0.068475
1.390050	0.1	-0.081118
1.391717	0.1	-0.096289
1.393383	0.1	-0.113514
1.395050	0.1	-0.132397
1.396717	0.1	-0.152467
1.398383	0.1	-0.172872
1.400050	0.1	-0.192788
1.401717	0.1	-0.211787
1.403383	0.1	-0.229911
1.405050	0.1	-0.247750
1.406717	0.1	-0.266437
1.408383	0.1	-0.287364
1.410050	0.1	-0.311439
1.411717	0.1	-0.338187
1.413383	0.1	-0.365749
1.415050	0.1	-0.391849
1.416717	0.1	-0.414946
1.418383	0.1	-0.434807
1.420050	0.1	-0.452371
1.421717	0.1	-0.468818
1.423383	0.1	-0.484358
1.425050	0.1	-0.498290
1.426717	0.1	-0.510323
1.428383	0.1	-0.521238
1.430050	0.1	-0.532032
1.431717	0.1	-0.543217
1.433383	0.1	-0.554831
1.435050	0.1	-0.566551
1.436717	0.1	-0.578086
1.438383	0.1	-0.589271
1.440050	0.1	-0.599613
1.441717	0.1	-0.608121
1.443383	0.1	-0.613797
1.445050	0.1	-0.616475
1.446717	0.1	-0.617122
1.448383	0.1	-0.616810
1.450050	0.1	-0.615739
1.451717	0.1	-0.613746
1.453383	0.1	-0.611302
1.455050	0.1	-0.609336
1.456717	0.1	-0.608494
1.458383	0.1	-0.608908
1.460050	0.1	-0.610398
1.461717	0.1	-0.612452
1.463383	0.1	-0.614244
1.465050	0.1	-0.615334
1.466717	0.1	-0.616312
1.468383	0.1	-0.618156
1.470050	0.1	-0.621183
1.471717	0.1	-0.625378
1.473383	0.1	-0.631087
1.475050	0.1	-0.638859
1.476717	0.1	-0.648755
1.478383	0.1	-0.659907
1.480050	0.1	-0.671018
1.481717	0.1	-0.681211
1.483383	0.1	-0.690059
1.485050	0.1	-0.697211
1.486717	0.1	-0.703018
1.488383	0.1	-0.709132
1.490050	0.1	-0.717570
1.491717	0.1	-0.729030
1.493383	0.1	-0.742571
1.495050	0.1	-0.756830
1.496717	0.1	-0.770874
1.498383	0.1	-0.784229
1.500050	0.1	-0.796458
1.501717	0.1	-0.806991
1.503383	0.1	-0.815704
1.505050	0.1	-0.823089
1.506717	0.1	-0.829552
1.508383	0.1	-0.835075
1.510050	0.1	-0.839476
1.511717	0.1	-0.842451
1.513383	0.1	-0.843480
1.515050	0.1	-0.841967
1.516717	0.1	-0.837483
1.518383	0.1	-0.830223
1.520050	0.1	-0.820947
1.521717	0.1	-0.810493
1.523383	0.1	-0.799526
1.525050	0.1	-0.788635
1.526717	0.1	-0.777855
1.528383	0.1	-0.766269
1.530050	0.1	-0.752672
1.531717	0.1	-0.736704
1.533383	0.1	-0.719097
1.535050	0.1	-0.700988
1.536717	0.1	-0.683265
1.538383	0.1	-0.666627
1.540050	0.1	-0.651646
1.541717	0.1	-0.638529
1.543383	0.1	-0.627325
1.545050	0.1	-0.617965
1.546717	0.1	-0.610151
1.548383	0.1	-0.603683
1.550050	0.1	-0.598547
1.551717	0.1	-0.594216
1.553383	0.1	-0.589225
1.555050	0.1	-0.582025
1.556717	0.1	-0.571883
1.558383	0.1	-0.558714
1.560050	0.1	-0.542607
1.561717	0.1	-0.523957
1.563383	0.1	-0.503818
1.565050	0.1	-0.483776
1.566717	0.1	-0.464930
1.568383	0.1	-0.447561
1.570050	0.1	-0.432269
1.571717	0.1	-0.421004
1.573383	0.1	-0.416520
1.575050	0.1	-0.421428
1.576717	0.1	-0.438406
1.578383	0.1	-0.471240
1.580050	0.1	-0.525108
1.581717	0.1	-0.605937
1.583383	0.1	-0.719549
1.585050	0.1	-0.871420
1.586717	0.1	-1.067007
1.588383	0.1	-1.311647
1.590050	0.1	-1.610257
1.591717	0.1	-1.967181
1.593383	0.1	-2.385131
1.595050	0.1	-2.863598
1.596717	0.1	-3.397237
1.598383	0.1	-3.974200
1.600050	0.1	-4.575253
1.601717	0.1	-5.174126
1.603383	0.1	-5.737613
1.605050	0.1	-6.226031
1.606717	0.1	-6.596260
1.608383	0.1	-6.806310
1.610050	0.1	-6.819391
1.611717	0.1	-6.607794
1.613383	0.1	-6.156890
1.615050	0.1	-5.467734
1.616717	0.1	-4.557190
1.618383	0.1	-3.456273
1.620050	0.1	-2.206899
1.621717	0.1	-0.857250
1.623383	0.1	0.543469
1.625050	0.1	1.949873
1.626717	0.1	3.324109
1.628383	0.1	4.637418
1.630050	0.1	5.868915
1.631717	0.1	7.003369
1.633383	0.1	8.030455
1.635050	0.1	8.944110
1.636717	0.1	9.740992
1.638383	0.1	10.419330
1.640050	0.1	10.978780
1.641717	0.1	11.420627
1.643383	0.1	11.748141
1.645050	0.1	11.967155
1.646717	0.1	12.085903
1.648383	0.1	12.114090
1.650050	0.1	12.061964
1.651717	0.1	11.939993
1.653383	0.1	11.758730
1.655050	0.1	11.528418
1.656717	0.1	11.258442
1.658383	0.1	10.957522
1.660050	0.1	10.634153
1.661717	0.1	10.296451
1.663383	0.1	9.951512
1.665050	0.1	9.604851
1.666717	0.1	9.260313
1.668383	0.1	8.919854
1.670050	0.1	8.583544
1.671717	0.1	8.250950
1.673383	0.1	7.922580
1.675050	0.1	7.599844
1.676717	0.1	7.283841
1.678383	0.1	6.974512
1.680050	0.1	6.671008
1.681717	0.1	6.372854
1.683383	0.1	6.080423
1.685050	0.1	5.794498
1.686717	0.1	5.515697
1.688383	0.1	5.244077
1.690050	0.1	4.978874
1.691717	0.1	4.719044
1.693383	0.1	4.464402
1.695050	0.1	4.215818
1.696717	0.1	3.974359
1.698383	0.1	3.740625
1.700050	0.1	3.514881
1.701717	0.1	3.297199
1.703383	0.1	3.087134
1.705050	0.1	2.883621
1.706717	0.1	2.685571
1.708383	0.1	2.492755
1.710050	0.1	2.306122
1.711717	0.1	2.127159
1.713383	0.1	1.957044
1.715050	0.1	1.796149
1.716717	0.1	1.643733
1.718383	0.1	1.498014
1.720050	0.1	1.357053
1.721717	0.1	1.219981
1.723383	0.1	1.087482
1.725050	0.1	0.960850
1.726717	0.1	0.840970
1.728383	0.1	0.728164
1.730050	0.1	0.622016
1.731717	0.1	0.521317
1.733383	0.1	0.424581
1.735050	0.1	0.331006
1.736717	0.1	0.240882
1.738383	0.1	0.155005
1.740050	0.1	0.074031
1.741717	0.1	-0.001835
1.743383	0.1	-0.073072
1.745050	0.1	-0.140648
1.746717	0.1	-0.204970
1.748383	0.1	-0.265241
1.750050	0.1	-0.320673
1.751717	0.1	-0.371966
1.753383	0.1	-0.420636
1.755050	0.1	-0.467612
1.756717	0.1	-0.513131
1.758383	0.1	-0.557150
1.760050	0.1	-0.599152
1.761717	0.1	-0.638361
1.763383	0.1	-0.674515
1.765050	0.1	-0.707661
1.766717	0.1	-0.737496
1.768383	0.1	-0.763810
1.770050	0.1	-0.787158
1.771717	0.1	-0.808374
1.773383	0.1	-0.827969
1.775050	0.1	-0.846302
1.776717	0.1	-0.864086
1.778383	0.1	-0.882144
1.780050	0.1	-0.900389
1.781717	0.1	-0.917679
1.783383	0.1	-0.932631
1.785050	0.1	-0.944454
1.786717	0.1	-0.953781
1.788383	0.1	-0.962443
1.790050	0.1	-0.971733
1.791717	0.1	-0.981572
1.793383	0.1	-0.991179
1.795050	0.1	-0.999649
1.796717	0.1	-1.005922
1.798383	0.1	-1.009391
1.800050	0.1	-1.010937
1.801717	0.1	-1.012324
1.803383	0.1	-1.014844
1.805050	0.1	-1.018634
1.806717	0.1	-1.022960
1.808383	0.1	-1.026932
1.810050	0.1	-1.029908
1.811717	0.1	-1.031458
1.813383	0.1	-1.031752
1.815050	0.1	-1.031710
1.816717	0.1	-1.032008
1.818383	0.1	-1.032460
1.820050	0.1	-1.032809
1.821717	0.1	-1.033102
1.823383	0.1	-1.032925
1.825050	0.1	-1.031081
1.826717	0.1	-1.026820
1.828383	0.1	-1.021093
1.830050	0.1	-1.015854
1.831717	0.1	-1.012241
1.833383	0.1	-1.010080
1.835050	0.1	-1.008646
1.836717	0.1	-1.007332
1.838383	0.1	-1.005670
1.840050	0.1	-1.003109
1.841717	0.1	-0.999505
1.843383	0.1	-0.995644
1.845050	0.1	-0.992371
1.846717	0.1	-0.989735
1.848383	0.1	-0.987672
1.850050	0.1	-0.986573
1.851717	0.1	-0.986368
1.853383	0.1	-0.986033
1.855050	0.1	-0.984245
1.856717	0.1	-0.979989
1.858383	0.1	-0.972468
1.860050	0.1	-0.961013
1.861717	0.1	-0.945418
1.863383	0.1	-0.926065
1.865050	0.1	-0.903555
1.866717	0.1	-0.878135
1.868383	0.1	-0.849250
1.870050	0.1	-0.815773
1.871717	0.1	-0.776839
1.873383	0.1	-0.732653
1.875050	0.1	-0.684513
1.876717	0.1	-0.634082
1.878383	0.1	-0.582770
1.880050	0.1	-0.531399
1.881717	0.1	-0.480339
1.883383	0.1	-0.430471
1.885050	0.1	-0.383649
1.886717	0.1	-0.341497
1.888383	0.1	-0.304775
1.890050	0.1	-0.274032
1.891717	0.1	-0.249720
1.893383	0.1	-0.232090
1.895050	0.1	-0.221371
1.896717	0.1	-0.217455
1.898383	0.1	-0.219643
1.900050	0.1	-0.226833
1.901717	0.1	-0.237720
1.903383	0.1	-0.250945
1.905050	0.1	-0.265408
1.906717	0.1	-0.280687
1.908383	0.1	-0.296892
1.910050	0.1	-0.314084
1.911717	0.1	-0.332091
1.913383	0.1	-0.350755
1.915050	0.1	-0.370066
1.916717	0.1	-0.390052
1.918383	0.1	-0.410415
1.920050	0.1	-0.430532
1.921717	0.1	-0.449950
1.923383	0.1	-0.468292
1.925050	0.1	-0.484916
1.926717	0.1	-0.499226
1.928383	0.1	-0.511236
1.930050	0.1	-0.521652
1.931717	0.1	-0.531385
1.933383	0.1	-0.540786
1.935050	0.1	-0.549383
1.936717	0.1	-0.556405
1.938383	0.1	-0.561657
1.940050	0.1	-0.565839
1.941717	0.1	-0.569751
1.943383	0.1	-0.573550
1.945050	0.1	-0.577313
1.946717	0.1	-0.581592
1.948383	0.1	-0.586743
1.950050	0.1	-0.592032
1.951717	0.1	-0.596079
1.953383	0.1	-0.598044
1.955050	0.1	-0.598240
1.956717	0.1	-0.597900
1.958383	0.1	-0.598365
1.960050	0.1	-0.600168
1.961717	0.1	-0.602892
1.963383	0.1	-0.605723
1.965050	0.1	-0.607879
1.966717	0.1	-0.609020
1.968383	0.1	-0.609569
1.970050	0.1	-0.610198
1.971717	0.1	-0.611050
1.973383	0.1	-0.611772
1.975050	0.1	-0.612247
1.976717	0.1	-0.613076
1.978383	0.1	-0.614752
1.980050	0.1	-0.616862
1.981717	0.1	-0.618887
1.983383	0.1	-0.620857
1.985050	0.1	-0.622435
1.986717	0.1	-0.622510
1.988383	0.1	-0.620610
1.990050	0.1	-0.617751
1.991717	0.1	-0.615264
1.993383	0.1	-0.613574
1.995050	0.1	-0.612712
1.996717	0.1	-0.613038
1.998383	0.1	-0.614622
2.000050	0.1	-0.616652
2.001717	0.1	-0.618030
2.003383	0.1	-0.618272
2.005050	0.1	-0.617742
2.006717	0.1	-0.616792
2.008383	0.1	-0.615269
2.010050	0.1	-0.613201
2.011717	0.1	-0.611208
2.013383	0.1	-0.610133
2.015050	0.1	-0.610342
2.016717	0.1	-0.611227
2.018383	0.1	-0.611627
2.020050	0.1	-0.611008
2.021717	0.1	-0.609802
2.023383	0.1	-0.608917
2.025050	0.1	-0.608908
2.026717	0.1	-0.609285
2.028383	0.1	-0.609113
2.030050	0.1	-0.608470
2.031717	0.1	-0.608466
2.033383	0.1	-0.609648
2.035050	0.1	-0.611199
2.036717	0.1	-0.611893
2.038383	0.1	-0.611078
2.040050	0.1	-0.608545
2.041717	0.1	-0.604661
2.043383	0.1	-0.600717
2.045050	0.1	-0.598128
2.046717	0.1	-0.597332
2.048383	0.1	-0.597849
2.050050	0.1	-0.599055
2.051717	0.1	-0.600438
2.053383	0.1	-0.601555
2.055050	0.1	-0.602137
2.056717	0.1	-0.601849
2.058383	0.1	-0.600363
2.060050	0.1	-0.597886
2.061717	0.1	-0.595348
2.063383	0.1	-0.594063
2.065050	0.1	-0.594794
2.066717	0.1	-0.596843
2.068383	0.1	-0.598459
2.070050	0.1	-0.598100
2.071717	0.1	-0.595194
2.073383	0.1	-0.590077
2.075050	0.1	-0.583646
2.076717	0.1	-0.577196
2.078383	0.1	-0.572070
2.080050	0.1	-0.568703
2.081717	0.1	-0.566444
2.083383	0.1	-0.564670
2.085050	0.1	-0.563320
2.086717	0.1	-0.562295
2.088383	0.1	-0.561201
2.090050	0.1	-0.559711
2.091717	0.1	-0.557876
2.093383	0.1	-0.556125
2.095050	0.1	-0.554868
2.096717	0.1	-0.553816
2.098383	0.1	-0.551892
2.100050	0.1	-0.548409
2.101717	0.1	-0.543925
2.103383	0.1	-0.539334
2.105050	0.1	-0.534579
2.106717	0.1	-0.529015
2.108383	0.1	-0.522565
2.110050	0.1	-0.515888
2.111717	0.1	-0.509718
2.113383	0.1	-0.504353
2.115050	0.1	-0.499287
2.116717	0.1	-0.493517
2.118383	0.1	-0.486812
2.120050	0.1	-0.480004
2.121717	0.1	-0.473754
2.123383	0.1	-0.468050
2.125050	0.1	-0.462742
2.126717	0.1	-0.457824
2.128383	0.1	-0.453298
2.130050	0.1	-0.448939
2.131717	0.1	-0.444259
2.133383	0.1	-0.438876
2.135050	0.1	-0.432837
2.136717	0.1	-0.426415
2.138383	0.1	-0.419822
2.140050	0.1	-0.413228
2.141717	0.1	-0.406643
2.143383	0.1	-0.399761
2.145050	0.1	-0.392506
2.146717	0.1	-0.385484
2.148383	0.1	-0.379262
2.150050	0.1	-0.373782
2.151717	0.1	-0.368771
2.153383	0.1	-0.364138
2.155050	0.1	-0.359789
2.156717	0.1	-0.355546
2.158383	0.1	-0.351402
2.160050	0.1	-0.347337
2.161717	0.1	-0.343048
2.163383	0.1	-0.338303
2.165050	0.1	-0.332957
2.166717	0.1	-0.326764
2.168383	0.1	-0.319760
2.170050	0.1	-0.312459
2.171717	0.1	-0.305451
2.173383	0.1	-0.299006
2.175050	0.1	-0.292975
2.176717	0.1	-0.286819
2.178383	0.1	-0.280072
2.180050	0.1	-0.272891
2.181717	0.1	-0.266009
2.183383	0.1	-0.260146
2.185050	0.1	-0.255834
2.186717	0.1	-0.253255
2.188383	0.1	-0.251918
2.190050	0.1	-0.250759
2.191717	0.1	-0.248728
2.193383	0.1	-0.245506
2.195050	0.1	-0.241511
2.196717	0.1	-0.236612
2.198383	0.1	-0.229818
2.200050	0.1	-0.221003
2.201717	0.1	-0.211806
2.203383	0.1	-0.204300
2.205050	0.1	-0.199270
2.206717	0.1	-0.196025
2.208383	0.1	-0.193669
2.210050	0.1	-0.191936
2.211717	0.1	-0.190684
2.213383	0.1	-0.189464
2.215050	0.1	-0.187648
2.216717	0.1	-0.184583
2.218383	0.1	-0.179918
2.220050	0.1	-0.173822
2.221717	0.1	-0.167163
2.223383	0.1	-0.161147
2.225050	0.1	-0.156383
2.226717	0.1	-0.152853
2.228383	0.1	-0.150534
2.230050	0.1	-0.149263
2.231717	0.1	-0.148281
2.233383	0.1	-0.146576
2.235050	0.1	-0.143754
2.236717	0.1	-0.140448
2.238383	0.1	-0.137626
2.240050	0.1	-0.135740
2.241717	0.1	-0.134464
2.243383	0.1	-0.132895
2.245050	0.1	-0.130227
2.246717	0.1	-0.126548
2.248383	0.1	-0.122925
2.250050	0.1	-0.120541
2.251717	0.1	-0.119791
2.253383	0.1	-0.120150
2.255050	0.1	-0.120364
2.256717	0.1	-0.118972
2.258383	0.1	-0.115344
2.260050	0.1	-0.110157
2.261717	0.1	-0.105044
2.263383	0.1	-0.101547
2.265050	0.1	-0.100164
2.266717	0.1	-0.100359
2.268383	0.1	-0.101416
2.270050	0.1	-0.102716
2.271717	0.1	-0.103689
2.273383	0.1	-0.104029
2.275050	0.1	-0.103666
2.276717	0.1	-0.102576
2.278383	0.1	-0.100974
2.280050	0.1	-0.099475
2.281717	0.1	-0.098720
2.283383	0.1	-0.098823
2.285050	0.1	-0.099214
2.286717	0.1	-0.099200
2.288383	0.1	-0.098296
2.290050	0.1	-0.096411
2.291717	0.1	-0.094036
2.293383	0.1	-0.091642
2.295050	0.1	-0.088927
2.296717	0.1	-0.085621
2.298383	0.1	-0.082715
2.300050	0.1	-0.081975
2.301717	0.1	-0.083977
2.303383	0.1	-0.087162
2.305050	0.1	-0.089123
2.306717	0.1	-0.088303
2.308383	0.1	-0.084676
2.310050	0.1	-0.079554
2.311717	0.1	-0.074678
2.313383	0.1	-0.071153
2.315050	0.1	-0.069137
2.316717	0.1	-0.068238
2.318383	0.1	-0.067912
2.320050	0.1	-0.067600
2.321717	0.1	-0.066855
2.323383	0.1	-0.065728
2.325050	0.1	-0.064755
2.326717	0.1	-0.064387
2.328383	0.1	-0.064527
2.330050	0.1	-0.064499
2.331717	0.1	-0.063404
2.333383	0.1	-0.060829
2.335050	0.1	-0.057165
2.336717	0.1	-0.053477
2.338383	0.1	-0.050943
2.340050	0.1	-0.050170
2.341717	0.1	-0.051116
2.343383	0.1	-0.053179
2.345050	0.1	-0.054967
2.346717	0.1	-0.055116
2.348383	0.1	-0.053504
2.350050	0.1	-0.051116
2.351717	0.1	-0.049137
2.353383	0.1	-0.048387
2.355050	0.1	-0.049127
2.356717	0.1	-0.050971
2.358383	0.1	-0.052885
2.360050	0.1	-0.053793
2.361717	0.1	-0.053393
2.363383	0.1	-0.052140
2.365050	0.1	-0.050669
2.366717	0.1	-0.049584
2.368383	0.1	-0.049341
2.370050	0.1	-0.049886
2.371717	0.1	-0.050697
2.373383	0.1	-0.051050
2.375050	0.1	-0.050277
2.376717	0.1	-0.048070
2.378383	0.1	-0.044801
2.380050	0.1	-0.041239
2.381717	0.1	-0.038184
2.383383	0.1	-0.036662
2.385050	0.1	-0.037588
2.386717	0.1	-0.040745
2.388383	0.1	-0.044750
2.390050	0.1	-0.048107
2.391717	0.1	-0.049844
2.393383	0.1	-0.049858
2.395050	0.1	-0.049127
2.396717	0.1	-0.048880
2.398383	0.1	-0.049379
2.400050	0.1	-0.049812
2.401717	0.1	-0.049719
2.403383	0.1	-0.049598
2.405050	0.1	-0.049821
2.406717	0.1	-0.050059
2.408383	0.1	-0.049830
2.410050	0.1	-0.048778
2.411717	0.1	-0.046748
2.413383	0.1	-0.044140
2.415050	0.1	-0.042189
2.416717	0.1	-0.042100
2.418383	0.1	-0.043865
2.420050	0.1	-0.046273
2.421717	0.1	-0.048098
2.423383	0.1	-0.049099
2.425050	0.1	-0.049821
2.426717	0.1	-0.050305
2.428383	0.1	-0.049719
2.430050	0.1	-0.047726
2.431717	0.1	-0.045323
2.433383	0.1	-0.043926
2.435050	0.1	-0.044541
2.436717	0.1	-0.047227
2.438383	0.1	-0.050757
2.440050	0.1	-0.053416
2.441717	0.1	-0.054119
2.443383	0.1	-0.052806
2.445050	0.1	-0.050371
2.446717	0.1	-0.048056
2.448383	0.1	-0.046538
2.450050	0.1	-0.045779
2.451717	0.1	-0.045775
2.453383	0.1	-0.046636
2.455050	0.1	-0.048089
2.456717	0.1	-0.049355
2.458383	0.1	-0.049518
2.460050	0.1	-0.048047
2.461717	0.1	-0.045099
2.463383	0.1	-0.041500
2.465050	0.1	-0.038524
2.466717	0.1	-0.037327
2.468383	0.1	-0.038003
2.470050	0.1	-0.039749
2.471717	0.1	-0.042063
2.473383	0.1	-0.044899
2.475050	0.1	-0.047865
2.476717	0.1	-0.050282
2.478383	0.1	-0.052033
2.480050	0.1	-0.053560
2.481717	0.1	-0.054981
2.483383	0.1	-0.055810
2.485050	0.1	-0.055772
2.486717	0.1	-0.055260
2.488383	0.1	-0.054706
2.490050	0.1	-0.054291
2.491717	0.1	-0.054203
2.493383	0.1	-0.054496
2.495050	0.1	-0.055013
2.496717	0.1	-0.055684
2.498383	0.1	-0.056466
2.500050	0.1	-0.057300
2.501717	0.1	-0.058156
2.503383	0.1	-0.059055
2.505050	0.1	-0.060131
2.506717	0.1	-0.061565
2.508383	0.1	-0.063423
2.510050	0.1	-0.065686
2.511717	0.1	-0.068336
2.513383	0.1	-0.071148
2.515050	0.1	-0.073342
2.516717	0.1	-0.074008
2.518383	0.1	-0.073002
2.520050	0.1	-0.070902
2.521717	0.1	-0.068173
2.523383	0.1	-0.064881
2.525050	0.1	-0.060876
2.526717	0.1	-0.056350
2.528383	0.1	-0.052112
2.530050	0.1	-0.049258
2.531717	0.1	-0.048806
2.533383	0.1	-0.051237
2.535050	0.1	-0.055744
2.536717	0.1	-0.060461
2.538383	0.1	-0.063656
2.540050	0.1	-0.064885
2.541717	0.1	-0.065081
2.543383	0.1	-0.065211
2.545050	0.1	-0.065430
2.546717	0.1	-0.065812
2.548383	0.1	-0.066799
2.550050	0.1	-0.068410
2.551717	0.1	-0.069770
2.553383	0.1	-0.069914
2.555050	0.1	-0.068881
2.556717	0.1	-0.067595
2.558383	0.1	-0.066860
2.560050	0.1	-0.066878
2.561717	0.1	-0.067581
2.563383	0.1	-0.068685
2.565050	0.1	-0.069584
2.566717	0.1	-0.069761
2.568383	0.1	-0.069491
2.570050	0.1	-0.069672
2.571717	0.1	-0.070669
2.573383	0.1	-0.071796
2.575050	0.1	-0.072271
2.576717	0.1	-0.072378
2.578383	0.1	-0.073006
2.580050	0.1	-0.074361
2.581717	0.1	-0.075633
2.583383	0.1	-0.075703
2.585050	0.1	-0.073989
2.586717	0.1	-0.070827
2.588383	0.1	-0.067325
2.590050	0.1	-0.064629
2.591717	0.1	-0.062939
2.593383	0.1	-0.061714
2.595050	0.1	-0.060583
2.596717	0.1	-0.059563
2.598383	0.1	-0.058888
2.600050	0.1	-0.059023
2.601717	0.1	-0.060545
2.603383	0.1	-0.063428
2.605050	0.1	-0.066697
2.606717	0.1	-0.069086
2.608383	0.1	-0.069961
2.610050	0.1	-0.069900
2.611717	0.1	-0.069984
2.613383	0.1	-0.070576
2.615050	0.1	-0.071181
2.616717	0.1	-0.071255
2.618383	0.1	-0.070618
2.620050	0.1	-0.069421
2.621717	0.1	-0.068191
2.623383	0.1	-0.067451
2.625050	0.1	-0.067195
2.626717	0.1	-0.067297
2.628383	0.1	-0.068215
2.630050	0.1	-0.070445
2.631717	0.1	-0.073523
2.633383	0.1	-0.076196
2.635050	0.1	-0.077472
2.636717	0.1	-0.077295
2.638383	0.1	-0.076219
2.640050	0.1	-0.074678
2.641717	0.1	-0.072611
2.643383	0.1	-0.069956
2.645050	0.1	-0.067358
2.646717	0.1	-0.065546
2.648383	0.1	-0.064494
2.650050	0.1	-0.063973
2.651717	0.1	-0.064052
2.653383	0.1	-0.064671
2.655050	0.1	-0.065351
2.656717	0.1	-0.065784
2.658383	0.1	-0.066329
2.660050	0.1	-0.067619
2.661717	0.1	-0.069770
2.663383	0.1	-0.072126
2.665050	0.1	-0.073723
2.666717	0.1	-0.073910
2.668383	0.1	-0.072680
2.670050	0.1	-0.070757
2.671717	0.1	-0.069491
2.673383	0.1	-0.069980
2.675050	0.1	-0.071879
2.676717	0.1	-0.073598
2.678383	0.1	-0.073793
2.680050	0.1	-0.072243
2.681717	0.1	-0.069602
2.683383	0.1	-0.066934
2.685050	0.1	-0.065020
2.686717	0.1	-0.063847
2.688383	0.1	-0.062590
2.690050	0.1	-0.060583
2.691717	0.1	-0.058427
2.693383	0.1	-0.057449
2.695050	0.1	-0.058212
2.696717	0.1	-0.060135
2.698383	0.1	-0.062292
2.700050	0.1	-0.064196
2.701717	0.1	-0.065691
2.703383	0.1	-0.066292
2.705050	0.1	-0.065472
2.706717	0.1	-0.063349
2.708383	0.1	-0.060443
2.710050	0.1	-0.057528
2.711717	0.1	-0.055507
2.713383	0.1	-0.054445
2.715050	0.1	-0.053425
2.716717	0.1	-0.051847
2.718383	0.1	-0.050189
2.720050	0.1	-0.049486
2.721717	0.1	-0.050315
2.723383	0.1	-0.052406
2.725050	0.1	-0.055013
2.726717	0.1	-0.057579
2.728383	0.1	-0.060159
2.730050	0.1	-0.063409
2.731717	0.1	-0.067735
2.733383	0.1	-0.072578
2.735050	0.1	-0.076424
2.736717	0.1	-0.077649
2.738383	0.1	-0.075991
2.740050	0.1	-0.072867
2.741717	0.1	-0.069947
2.743383	0.1	-0.068103
2.745050	0.1	-0.067591
2.746717	0.1	-0.068019
2.748383	0.1	-0.068443
2.750050	0.1	-0.068266
2.751717	0.1	-0.067684
2.753383	0.1	-0.067214
2.755050	0.1	-0.067167
2.756717	0.1	-0.067865
2.758383	0.1	-0.069747
2.760050	0.1	-0.072489
2.761717	0.1	-0.074445
2.763383	0.1	-0.073863
2.765050	0.1	-0.070604
2.766717	0.1	-0.066287
2.768383	0.1	-0.063195
2.770050	0.1	-0.063074
2.771717	0.1	-0.066212
2.773383	0.1	-0.071242
2.775050	0.1	-0.076215
2.776717	0.1	-0.079675
2.778383	0.1	-0.080848
2.780050	0.1	-0.079754
2.781717	0.1	-0.077379
2.783383	0.1	-0.074981
2.785050	0.1	-0.073239
2.786717	0.1	-0.072070
2.788383	0.1	-0.070962
2.790050	0.1	-0.069225
2.791717	0.1	-0.066315
2.793383	0.1	-0.062110
2.795050	0.1	-0.057300
2.796717	0.1	-0.053421
2.798383	0.1	-0.052000
2.800050	0.1	-0.053337
2.801717	0.1	-0.056298
2.803383	0.1	-0.059363
2.805050	0.1	-0.061602
2.806717	0.1	-0.062753
2.808383	0.1	-0.063111
2.810050	0.1	-0.063288
2.811717	0.1	-0.063563
2.813383	0.1	-0.063987
2.815050	0.1	-0.064592
2.816717	0.1	-0.064922
2.818383	0.1	-0.064434
2.820050	0.1	-0.063237
2.821717	0.1	-0.061761
2.823383	0.1	-0.060406
2.825050	0.1	-0.059777
2.826717	0.1	-0.060447
2.828383	0.1	-0.062473
2.830050	0.1	-0.065495
2.831717	0.1	-0.068978
2.833383	0.1	-0.071861
2.835050	0.1	-0.072774
2.836717	0.1	-0.070967
2.838383	0.1	-0.067013
2.840050	0.1	-0.062915
2.841717	0.1	-0.060876
2.843383	0.1	-0.061370
2.845050	0.1	-0.063004
2.846717	0.1	-0.064117
2.848383	0.1	-0.063865
2.850050	0.1	-0.062296
2.851717	0.1	-0.059833
2.853383	0.1	-0.056918
2.855050	0.1	-0.054180
2.856717	0.1	-0.052429
2.858383	0.1	-0.052075
2.860050	0.1	-0.052759
2.861717	0.1	-0.053784
2.863383	0.1	-0.054487
2.865050	0.1	-0.054594
2.866717	0.1	-0.054822
2.868383	0.1	-0.056475
2.870050	0.1	-0.059763
2.871717	0.1	-0.063479
2.873383	0.1	-0.066566
2.875050	0.1	-0.068727
2.876717	0.1	-0.069765
2.878383	0.1	-0.069132
2.880050	0.1	-0.066217
2.881717	0.1	-0.061411
2.883383	0.1	-0.056503
2.885050	0.1	-0.053593
2.886717	0.1	-0.053733
2.888383	0.1	-0.056475
2.890050	0.1	-0.060359
2.891717	0.1	-0.063726
2.893383	0.1	-0.065258
2.895050	0.1	-0.064643
2.896717	0.1	-0.062985
2.898383	0.1	-0.061821
2.900050	0.1	-0.061966
2.901717	0.1	-0.063446
2.903383	0.1	-0.065714
2.905050	0.1	-0.067623
2.906717	0.1	-0.067772
2.908383	0.1	-0.065365
2.910050	0.1	-0.060992
2.911717	0.1	-0.056215
2.913383	0.1	-0.052382
2.915050	0.1	-0.050119
2.916717	0.1	-0.049323
2.918383	0.1	-0.049234
2.920050	0.1	-0.049183
2.921717	0.1	-0.049230
2.923383	0.1	-0.049816
2.925050	0.1	-0.051265
2.926717	0.1	-0.053528
2.928383	0.1	-0.056066
2.930050	0.1	-0.058128
2.931717	0.1	-0.059167
2.933383	0.1	-0.058869
2.935050	0.1	-0.057421
2.936717	0.1	-0.055898
2.938383	0.1	-0.055553
2.940050	0.1	-0.056778
2.941717	0.1	-0.058920
2.943383	0.1	-0.061048
2.945050	0.1	-0.062641
2.946717	0.1	-0.063437
2.948383	0.1	-0.062855
2.950050	0.1	-0.060489
2.951717	0.1	-0.057151
2.953383	0.1	-0.054482
2.955050	0.1	-0.053686
2.956717	0.1	-0.054846
2.958383	0.1	-0.057123
2.960050	0.1	-0.059456
2.961717	0.1	-0.060783
2.963383	0.1	-0.060070
2.965050	0.1	-0.057369
2.966717	0.1	-0.054073
2.968383	0.1	-0.051484
2.970050	0.1	-0.049779
2.971717	0.1	-0.048331
2.973383	0.1	-0.046832
2.975050	0.1	-0.045630
2.976717	0.1	-0.044894
2.978383	0.1	-0.044345
2.980050	0.1	-0.043930
2.981717	0.1	-0.043907
2.983383	0.1	-0.044438
2.985050	0.1	-0.045267
2.986717	0.1	-0.045919
2.988383	0.1	-0.046454
2.990050	0.1	-0.047185
2.991717	0.1	-0.047726
2.993383	0.1	-0.047493
2.995050	0.1	-0.046506
2.996717	0.1	-0.045374
2.998383	0.1	-0.044983
3.000050	0.1	-0.045793
3.001717	0.1	-0.047344
3.003383	0.1	-0.048731
3.005050	0.1	-0.049369
3.006717	0.1	-0.049388
3.008383	0.1	-0.049248
3.010050	0.1	-0.049109
3.011717	0.1	-0.049123
3.013383	0.1	-0.049649
3.015050	0.1	-0.050571
3.016717	0.1	-0.051269
3.018383	0.1	-0.051265
3.020050	0.1	-0.050534
3.021717	0.1	-0.049481
3.023383	0.1	-0.048610
3.025050	0.1	-0.048056
3.026717	0.1	-0.047376
3.028383	0.1	-0.046263
3.030050	0.1	-0.045211
3.031717	0.1	-0.044899
3.033383	0.1	-0.044974
3.035050	0.1	-0.044284
3.036717	0.1	-0.042608
3.038383	0.1	-0.041379
3.040050	0.1	-0.042026
3.041717	0.1	-0.044196
3.043383	0.1	-0.046198
3.045050	0.1	-0.046976
3.046717	0.1	-0.047018
3.048383	0.1	-0.047316
3.050050	0.1	-0.048461
3.051717	0.1	-0.050804
3.053383	0.1	-0.054259
3.055050	0.1	-0.058147
3.056717	0.1	-0.061495
3.058383	0.1	-0.063325
3.060050	0.1	-0.062971
3.061717	0.1	-0.060592
3.063383	0.1	-0.057374
3.065050	0.1	-0.054892
3.066717	0.1	-0.053779
3.068383	0.1	-0.053137
3.070050	0.1	-0.052028
3.071717	0.1	-0.050892
3.073383	0.1	-0.050659
3.075050	0.1	-0.051623
3.076717	0.1	-0.053430
3.078383	0.1	-0.055041
3.080050	0.1	-0.055269
3.081717	0.1	-0.053970
3.083383	0.1	-0.051884
3.085050	0.1	-0.049882
3.086717	0.1	-0.048983
3.088383	0.1	-0.049821
3.090050	0.1	-0.051828
3.091717	0.1	-0.054035
3.093383	0.1	-0.056089
3.095050	0.1	-0.057896
3.096717	0.1	-0.059060
3.098383	0.1	-0.059172
3.100050	0.1	-0.058208
3.101717	0.1	-0.056610
3.103383	0.1	-0.055050
3.105050	0.1	-0.053844
3.106717	0.1	-0.053155
3.108383	0.1	-0.053458
3.110050	0.1	-0.055097
3.111717	0.1	-0.057709
3.113383	0.1	-0.060345
3.115050	0.1	-0.061714
3.116717	0.1	-0.060932
3.118383	0.1	-0.058212
3.120050	0.1	-0.054515
3.121717	0.1	-0.050757
3.123383	0.1	-0.047795
3.125050	0.1	-0.046371
3.126717	0.1	-0.046790
3.128383	0.1	-0.048620
3.130050	0.1	-0.050920
3.131717	0.1	-0.052932
3.133383	0.1	-0.054450
3.135050	0.1	-0.055591
3.136717	0.1	-0.056545
3.138383	0.1	-0.057104
3.140050	0.1	-0.056433
3.141717	0.1	-0.054273
3.143383	0.1	-0.051903
3.145050	0.1	-0.050804
3.146717	0.1	-0.051074
3.148383	0.1	-0.051735
3.150050	0.1	-0.051870
3.151717	0.1	-0.051162
3.153383	0.1	-0.049886
3.155050	0.1	-0.048662
3.156717	0.1	-0.048075
3.158383	0.1	-0.048340
3.160050	0.1	-0.049258
3.161717	0.1	-0.050324
3.163383	0.1	-0.050836
3.165050	0.1	-0.050291
3.166717	0.1	-0.048862
3.168383	0.1	-0.047251
3.170050	0.1	-0.046394
3.171717	0.1	-0.047339
3.173383	0.1	-0.050254
3.175050	0.1	-0.053709
3.176717	0.1	-0.055977
3.178383	0.1	-0.056583
3.180050	0.1	-0.056168
3.181717	0.1	-0.055609
3.183383	0.1	-0.055553
3.185050	0.1	-0.056275
3.186717	0.1	-0.057374
3.188383	0.1	-0.058133
3.190050	0.1	-0.058236
3.191717	0.1	-0.057719
3.193383	0.1	-0.056862
3.195050	0.1	-0.056112
3.196717	0.1	-0.055660
3.198383	0.1	-0.055456
3.200050	0.1	-0.055581
3.201717	0.1	-0.055996
3.203383	0.1	-0.056284
3.205050	0.1	-0.056187
3.206717	0.1	-0.055800
3.208383	0.1	-0.054985
3.210050	0.1	-0.053369
3.211717	0.1	-0.050841
3.213383	0.1	-0.047632
3.215050	0.1	-0.044401
3.216717	0.1	-0.042082
3.218383	0.1	-0.041290
3.220050	0.1	-0.041835
3.221717	0.1	-0.042990
3.223383	0.1	-0.044168
3.225050	0.1	-0.045039
3.226717	0.1	-0.044927
3.228383	0.1	-0.043041
3.230050	0.1	-0.039623
3.231717	0.1	-0.036135
3.233383	0.1	-0.033802
3.235050	0.1	-0.032620
3.236717	0.1	-0.032238
3.238383	0.1	-0.032829
3.240050	0.1	-0.034878
3.241717	0.1	-0.038533
3.243383	0.1	-0.043213
3.245050	0.1	-0.047642
3.246717	0.1	-0.050399
3.248383	0.1	-0.050613
3.250050	0.1	-0.048517
3.251717	0.1	-0.045369
3.253383	0.1	-0.042575
3.255050	0.1	-0.040834
3.256717	0.1	-0.040247
3.258383	0.1	-0.040550
3.260050	0.1	-0.041081
3.261717	0.1	-0.041281
3.263383	0.1	-0.040983
3.265050	0.1	-0.040247
3.266717	0.1	-0.039428
3.268383	0.1	-0.039097
3.270050	0.1	-0.039334
3.271717	0.1	-0.040047
3.273383	0.1	-0.041798
3.275050	0.1	-0.045011
3.276717	0.1	-0.048704
3.278383	0.1	-0.051069
3.280050	0.1	-0.051064
3.281717	0.1	-0.048894
3.283383	0.1	-0.045630
3.285050	0.1	-0.042282
3.286717	0.1	-0.039213
3.288383	0.1	-0.036620
3.290050	0.1	-0.035232
3.291717	0.1	-0.035861
3.293383	0.1	-0.038594
3.295050	0.1	-0.042822
3.296717	0.1	-0.047567
3.298383	0.1	-0.051516
3.300050	0.1	-0.053667
3.301717	0.1	-0.053644
3.303383	0.1	-0.051535
3.305050	0.1	-0.048210
3.306717	0.1	-0.045113
3.308383	0.1	-0.043251
3.310050	0.1	-0.042599
3.311717	0.1	-0.042524
3.313383	0.1	-0.042683
3.315050	0.1	-0.043483
3.316717	0.1	-0.045295
3.318383	0.1	-0.047586
3.320050	0.1	-0.049518
3.321717	0.1	-0.050934
3.323383	0.1	-0.051931
3.325050	0.1	-0.052145
3.326717	0.1	-0.051078
3.328383	0.1	-0.048648
3.330050	0.1	-0.045346
3.331717	0.1	-0.042222
3.333383	0.1	-0.040466
3.335050	0.1	-0.040550
3.336717	0.1	-0.041607
3.338383	0.1	-0.042226
3.340050	0.1	-0.041770
3.341717	0.1	-0.040531
3.343383	0.1	-0.039148
3.345050	0.1	-0.038040
3.346717	0.1	-0.037178
3.348383	0.1	-0.036280
3.350050	0.1	-0.035181
3.351717	0.1	-0.033900
3.353383	0.1	-0.032419
3.355050	0.1	-0.030822
3.356717	0.1	-0.029537
3.358383	0.1	-0.029178
3.360050	0.1	-0.030291
3.361717	0.1	-0.032978
3.363383	0.1	-0.036410
3.365050	0.1	-0.039497
3.366717	0.1	-0.042072
3.368383	0.1	-0.044559
3.370050	0.1	-0.047009
3.371717	0.1	-0.048820
3.373383	0.1	-0.048927
3.375050	0.1	-0.046850
3.376717	0.1	-0.043605
3.378383	0.1	-0.040657
3.380050	0.1	-0.038706
3.381717	0.1	-0.037658
3.383383	0.1	-0.037188
3.385050	0.1	-0.037048
3.386717	0.1	-0.037048
3.388383	0.1	-0.037020
3.390050	0.1	-0.036922
3.391717	0.1	-0.036927
3.393383	0.1	-0.037109
3.395050	0.1	-0.036969
3.396717	0.1	-0.035781
3.398383	0.1	-0.033681
3.400050	0.1	-0.031684
3.401717	0.1	-0.030738
3.403383	0.1	-0.031493
3.405050	0.1	-0.034058
3.406717	0.1	-0.037481
3.408383	0.1	-0.040228
3.410050	0.1	-0.040815
3.411717	0.1	-0.038301
3.413383	0.1	-0.033495
3.415050	0.1	-0.029211
3.416717	0.1	-0.028145
3.418383	0.1	-0.030845
3.420050	0.1	-0.035665
3.421717	0.1	-0.040061
3.423383	0.1	-0.042287
3.425050	0.1	-0.042361
3.426717	0.1	-0.041542
3.428383	0.1	-0.040932
3.430050	0.1	-0.040894
3.431717	0.1	-0.041318
3.433383	0.1	-0.041840
3.435050	0.1	-0.042296
3.436717	0.1	-0.042813
3.438383	0.1	-0.043255
3.440050	0.1	-0.043181
3.441717	0.1	-0.042454
3.443383	0.1	-0.041411
3.445050	0.1	-0.040238
3.446717	0.1	-0.038422
3.448383	0.1	-0.035358
3.450050	0.1	-0.031535
3.451717	0.1	-0.028335
3.453383	0.1	-0.026780
3.455050	0.1	-0.027088
3.456717	0.1	-0.028894
3.458383	0.1	-0.031707
3.460050	0.1	-0.035265
3.461717	0.1	-0.039530
3.463383	0.1	-0.044731
3.465050	0.1	-0.051395
3.466717	0.1	-0.060014
3.468383	0.1	-0.070990
3.470050	0.1	-0.084639
3.471717	0.1	-0.100527
3.473383	0.1	-0.117295
3.475050	0.1	-0.133822
3.476717	0.1	-0.150008
3.478383	0.1	-0.166181
3.480050	0.1	-0.182139
3.481717	0.1	-0.196937
3.483383	0.1	-0.209226
3.485050	0.1	-0.218088
3.486717	0.1	-0.223448
3.488383	0.1	-0.225371
3.490050	0.1	-0.223233
3.491717	0.1	-0.216356
3.493383	0.1	-0.204975
3.495050	0.1	-0.189943
3.496717	0.1	-0.171922
3.498383	0.1	-0.151414
3.500050	0.1	-0.129077
3.501717	0.1	-0.105402
3.503383	0.1	-0.080932
3.505050	0.1	-0.057230
3.506717	0.1	-0.036298
3.508383	0.1	-0.018687
3.510050	0.1	-0.003786
3.511717	0.1	0.008447
3.513383	0.1	0.017341
3.515050	0.1	0.022519
3.516717	0.1	0.024335
3.518383	0.1	0.023935
3.520050	0.1	0.022827
3.521717	0.1	0.021807
3.523383	0.1	0.020517
3.525050	0.1	0.018575
3.526717	0.1	0.016559
3.528383	0.1	0.015250
3.530050	0.1	0.014934
3.531717	0.1	0.015749
3.533383	0.1	0.017649
3.535050	0.1	0.019688
3.536717	0.1	0.020638
3.538383	0.1	0.020396
3.540050	0.1	0.019991
3.541717	0.1	0.020242
3.543383	0.1	0.021011
3.545050	0.1	0.021616
3.546717	0.1	0.021434
3.548383	0.1	0.020494
3.550050	0.1	0.019711
3.551717	0.1	0.020158
3.553383	0.1	0.022124
3.555050	0.1	0.025108
3.556717	0.1	0.028261
3.558383	0.1	0.030571
3.560050	0.1	0.031111
3.561717	0.1	0.029677
3.563383	0.1	0.027302
3.565050	0.1	0.025341
3.566717	0.1	0.024368
3.568383	0.1	0.024247
3.570050	0.1	0.024578
3.571717	0.1	0.024987
3.573383	0.1	0.025476
3.575050	0.1	0.026436
3.576717	0.1	0.027865
3.578383	0.1	0.028722
3.580050	0.1	0.027851
3.581717	0.1	0.025411
3.583383	0.1	0.022757
3.585050	0.1	0.021174
3.586717	0.1	0.021043
3.588383	0.1	0.021756
3.590050	0.1	0.022133
3.591717	0.1	0.021434
3.593383	0.1	0.020014
3.595050	0.1	0.018547
3.596717	0.1	0.017113
3.598383	0.1	0.015651
3.600050	0.1	0.014715
3.601717	0.1	0.014869
3.603383	0.1	0.015716
3.605050	0.1	0.016363
3.606717	0.1	0.016340
3.608383	0.1	0.015874
3.610050	0.1	0.015539
3.611717	0.1	0.015628
3.613383	0.1	0.015832
3.615050	0.1	0.015823
3.616717	0.1	0.015707
3.618383	0.1	0.015404
3.620050	0.1	0.014179
3.621717	0.1	0.011660
3.623383	0.1	0.008894
3.625050	0.1	0.007348
3.626717	0.1	0.007185
3.628383	0.1	0.007274
3.630050	0.1	0.006557
3.631717	0.1	0.005257
3.633383	0.1	0.004573
3.635050	0.1	0.004945
3.636717	0.1	0.005532
3.638383	0.1	0.005332
3.640050	0.1	0.004130
3.641717	0.1	0.002319
3.643383	0.1	0.000610
3.645050	0.1	-0.000033
3.646717	0.1	0.000731
3.648383	0.1	0.001877
3.650050	0.1	0.002016
3.651717	0.1	0.000917
3.653383	0.1	-0.000582
3.655050	0.1	-0.001518
3.656717	0.1	-0.001476
3.658383	0.1	-0.000861
3.660050	0.1	-0.000307
3.661717	0.1	0.000056
3.663383	0.1	0.000154
3.665050	0.1	-0.000461
3.666717	0.1	-0.002035
3.668383	0.1	-0.004456
3.670050	0.1	-0.007204
3.671717	0.1	-0.009025
3.673383	0.1	-0.008899
3.675050	0.1	-0.007274
3.676717	0.1	-0.005658
3.678383	0.1	-0.005234
3.680050	0.1	-0.006068
3.681717	0.1	-0.007250
3.683383	0.1	-0.007674
3.685050	0.1	-0.007036
3.686717	0.1	-0.005942
3.688383	0.1	-0.005183
3.690050	0.1	-0.005146
3.691717	0.1	-0.005672
3.693383	0.1	-0.006277
3.695050	0.1	-0.006361
3.696717	0.1	-0.005397
3.698383	0.1	-0.003278
3.700050	0.1	-0.000466
3.701717	0.1	0.002156
3.703383	0.1	0.003497
3.705050	0.1	0.002817
3.706717	0.1	0.000517
3.708383	0.1	-0.002263
3.710050	0.1	-0.004685
3.711717	0.1	-0.006156
3.713383	0.1	-0.005886
3.715050	0.1	-0.003590
3.716717	0.1	-0.000172
3.718383	0.1	0.002813
3.720050	0.1	0.004191
3.721717	0.1	0.003786
3.723383	0.1	0.002384
3.725050	0.1	0.000694
3.726717	0.1	-0.001458
3.728383	0.1	-0.004182
3.730050	0.1	-0.006640
3.731717	0.1	-0.007865
3.733383	0.1	-0.007781
3.735050	0.1	-0.007041
3.736717	0.1	-0.006370
3.738383	0.1	-0.006347
3.740050	0.1	-0.007176
3.741717	0.1	-0.008731
3.743383	0.1	-0.010850
3.745050	0.1	-0.012959
3.746717	0.1	-0.013891
3.748383	0.1	-0.012689
3.750050	0.1	-0.009402
3.751717	0.1	-0.005160
3.753383	0.1	-0.001360
3.755050	0.1	0.001546
3.756717	0.1	0.004056
3.758383	0.1	0.006319
3.760050	0.1	0.007753
3.761717	0.1	0.007972
3.763383	0.1	0.007465
3.765050	0.1	0.006813
3.766717	0.1	0.005993
3.768383	0.1	0.005001
3.770050	0.1	0.004317
3.771717	0.1	0.003926
3.773383	0.1	0.003055
3.775050	0.1	0.001173
3.776717	0.1	-0.001159
3.778383	0.1	-0.002771
3.780050	0.1	-0.003199
3.781717	0.1	-0.003111
3.783383	0.1	-0.003548
3.785050	0.1	-0.004945
3.786717	0.1	-0.006487
3.788383	0.1	-0.006822
3.790050	0.1	-0.005318
3.791717	0.1	-0.002421
3.793383	0.1	0.000759
3.795050	0.1	0.003218
3.796717	0.1	0.004470
3.798383	0.1	0.004428
3.800050	0.1	0.003115
3.801717	0.1	0.000629
3.803383	0.1	-0.002324
3.805050	0.1	-0.004312
3.806717	0.1	-0.004056
3.808383	0.1	-0.001541
3.810050	0.1	0.001728
3.811717	0.1	0.003777
3.813383	0.1	0.003320
3.815050	0.1	0.000410
3.816717	0.1	-0.003208
3.818383	0.1	-0.004824
3.820050	0.1	-0.003022
3.821717	0.1	0.000717
3.823383	0.1	0.003399
3.825050	0.1	0.003288
3.826717	0.1	0.000554
3.828383	0.1	-0.003520
3.830050	0.1	-0.007004
3.831717	0.1	-0.008391
3.833383	0.1	-0.007683
3.835050	0.1	-0.005960
3.836717	0.1	-0.004321
3.838383	0.1	-0.003367
3.840050	0.1	-0.003055
3.841717	0.1	-0.002701
3.843383	0.1	-0.001327
3.845050	0.1	0.001430
3.846717	0.1	0.004945
3.848383	0.1	0.007874
3.850050	0.1	0.008903
3.851717	0.1	0.007679
3.853383	0.1	0.004820
3.855050	0.1	0.001159
3.856717	0.1	-0.002459
3.858383	0.1	-0.005290
3.860050	0.1	-0.006855
3.861717	0.1	-0.006869
3.863383	0.1	-0.005630
3.865050	0.1	-0.004200
3.866717	0.1	-0.003539
3.868383	0.1	-0.003721
3.870050	0.1	-0.003884
3.871717	0.1	-0.002985
3.873383	0.1	-0.001066
3.875050	0.1	0.000703
3.876717	0.1	0.001485
3.878383	0.1	0.001295
3.880050	0.1	0.000522
3.881717	0.1	-0.000144
3.883383	0.1	-0.000126
3.885050	0.1	0.000205
3.886717	0.1	-0.000047
3.888383	0.1	-0.001239
3.890050	0.1	-0.002910
3.891717	0.1	-0.004205
3.893383	0.1	-0.004657
3.895050	0.1	-0.004619
3.896717	0.1	-0.004871
3.898383	0.1	-0.005863
3.900050	0.1	-0.007409
3.901717	0.1	-0.008922
3.903383	0.1	-0.009965
3.905050	0.1	-0.010501
3.906717	0.1	-0.010752
3.908383	0.1	-0.010761
3.910050	0.1	-0.010366
3.911717	0.1	-0.009839
3.913383	0.1	-0.009807
3.915050	0.1	-0.010468
3.916717	0.1	-0.011730
3.918383	0.1	-0.013486
3.920050	0.1	-0.014971
3.921717	0.1	-0.014785
3.923383	0.1	-0.012210
3.925050	0.1	-0.007874
3.926717	0.1	-0.002938
3.928383	0.1	0.001607
3.930050	0.1	0.004987
3.931717	0.1	0.006845
3.933383	0.1	0.007134
3.935050	0.1	0.005695
3.936717	0.1	0.002882
3.938383	0.1	0.000130
3.940050	0.1	-0.001309
3.941717	0.1	-0.001378
3.943383	0.1	-0.000615
3.945050	0.1	0.000838
3.946717	0.1	0.003185
3.948383	0.1	0.005742
3.950050	0.1	0.006612
3.951717	0.1	0.004466
3.953383	0.1	0.000023
3.955050	0.1	-0.004871
3.956717	0.1	-0.008582
3.958383	0.1	-0.010156
3.960050	0.1	-0.009406
3.961717	0.1	-0.006757
3.963383	0.1	-0.003171
3.965050	0.1	0.000023
3.966717	0.1	0.002105
3.968383	0.1	0.003432
3.970050	0.1	0.004559
3.971717	0.1	0.005476
3.973383	0.1	0.005811
3.975050	0.1	0.005225
3.976717	0.1	0.003725
3.978383	0.1	0.001672
3.980050	0.1	-0.000512
3.981717	0.1	-0.002622
3.983383	0.1	-0.004587
3.985050	0.1	-0.006435
3.986717	0.1	-0.008112
3.988383	0.1	-0.009295
3.990050	0.1	-0.009737
3.991717	0.1	-0.009481
3.993383	0.1	-0.008303
3.995050	0.1	-0.005644
3.996717	0.1	-0.001425
3.998383	0.1	0.003343
4.000050	0.1	0.007087
4.001717	0.1	0.008903
4.003383	0.1	0.009043
4.005050	0.1	0.008163
4.006717	0.1	0.006580
4.008383	0.1	0.004494
4.010050	0.1	0.002347
4.011717	0.1	0.000447
4.013383	0.1	-0.001309
4.015050	0.1	-0.002761
4.016717	0.1	-0.003371
4.018383	0.1	-0.003325
4.020050	0.1	-0.003497
4.021717	0.1	-0.004307
4.023383	0.1	-0.005579
4.025050	0.1	-0.007190
4.026717	0.1	-0.008955
4.028383	0.1	-0.010524
4.030050	0.1	-0.011832
4.031717	0.1	-0.012955
4.033383	0.1	-0.013630
4.035050	0.1	-0.013667
4.036717	0.1	-0.013299
4.038383	0.1	-0.012564
4.040050	0.1	-0.011106
4.041717	0.1	-0.008647
4.043383	0.1	-0.005108
4.045050	0.1	-0.000680
4.046717	0.1	0.004326
4.048383	0.1	0.009458
4.050050	0.1	0.013770
4.051717	0.1	0.016210
4.053383	0.1	0.016270
4.055050	0.1	0.014165
4.056717	0.1	0.010887
4.058383	0.1	0.007800
4.060050	0.1	0.005756
4.061717	0.1	0.004792
4.063383	0.1	0.004522
4.065050	0.1	0.004489
4.066717	0.1	0.004098
4.068383	0.1	0.002915
4.070050	0.1	0.001411
4.071717	0.1	0.000801
4.073383	0.1	0.001588
4.075050	0.1	0.002650
4.076717	0.1	0.002580
4.078383	0.1	0.001322
4.080050	0.1	-0.000107
4.081717	0.1	-0.000661
4.083383	0.1	0.000331
4.085050	0.1	0.002841
4.086717	0.1	0.005909
4.088383	0.1	0.008359
4.090050	0.1	0.009532
4.091717	0.1	0.009104
4.093383	0.1	0.006873
4.095050	0.1	0.003329
4.096717	0.1	-0.000088
4.098383	0.1	-0.001993
4.100050	0.1	-0.001867
4.101717	0.1	0.000019
4.103383	0.1	0.002636
4.105050	0.1	0.004582
4.106717	0.1	0.005309
4.108383	0.1	0.005299
4.110050	0.1	0.004838
4.111717	0.1	0.003702
4.113383	0.1	0.002035
4.115050	0.1	0.000573
4.116717	0.1	-0.000163
4.118383	0.1	-0.000484
4.120050	0.1	-0.000908
4.121717	0.1	-0.001336
4.123383	0.1	-0.001118
4.125050	0.1	0.000349
4.126717	0.1	0.003041
4.128383	0.1	0.006012
4.130050	0.1	0.008089
4.131717	0.1	0.009150
4.133383	0.1	0.010123
4.135050	0.1	0.011376
4.136717	0.1	0.012279
4.138383	0.1	0.012224
4.140050	0.1	0.011236
4.141717	0.1	0.009723
4.143383	0.1	0.007981
4.145050	0.1	0.006100
4.146717	0.1	0.004247
4.148383	0.1	0.002659
4.150050	0.1	0.001392
4.151717	0.1	0.000237
4.153383	0.1	-0.000796
4.155050	0.1	-0.001281
4.156717	0.1	-0.000857
4.158383	0.1	0.000354
4.160050	0.1	0.002063
4.161717	0.1	0.004084
4.163383	0.1	0.006128
4.165050	0.1	0.007600
4.166717	0.1	0.007725
4.168383	0.1	0.005993
4.170050	0.1	0.002827
4.171717	0.1	-0.000447
4.173383	0.1	-0.002887
4.175050	0.1	-0.004615
4.176717	0.1	-0.006100
4.178383	0.1	-0.007777
4.180050	0.1	-0.010021
4.181717	0.1	-0.012508
4.183383	0.1	-0.013942
4.185050	0.1	-0.013304
4.186717	0.1	-0.010747
4.188383	0.1	-0.007059
4.190050	0.1	-0.003106
4.191717	0.1	0.000224
4.193383	0.1	0.002393
4.195050	0.1	0.003455
4.196717	0.1	0.003874
4.198383	0.1	0.004140
4.200050	0.1	0.004456
4.201717	0.1	0.004661
4.203383	0.1	0.004582
4.205050	0.1	0.004522
4.206717	0.1	0.005020
4.208383	0.1	0.006198
4.210050	0.1	0.007353
4.211717	0.1	0.007688
4.213383	0.1	0.007586
4.215050	0.1	0.008121
4.216717	0.1	0.009136
4.218383	0.1	0.009523
4.220050	0.1	0.009057
4.221717	0.1	0.008396
4.223383	0.1	0.008112
4.225050	0.1	0.008564
4.226717	0.1	0.009937
4.228383	0.1	0.012242
4.230050	0.1	0.015302
4.231717	0.1	0.018263
4.233383	0.1	0.019567
4.235050	0.1	0.018380
4.236717	0.1	0.015558
4.238383	0.1	0.012545
4.240050	0.1	0.009905
4.241717	0.1	0.007357
4.243383	0.1	0.004834
4.245050	0.1	0.003036
4.246717	0.1	0.002705
4.248383	0.1	0.003707
4.250050	0.1	0.005243
4.251717	0.1	0.006496
4.253383	0.1	0.006882
4.255050	0.1	0.006277
4.256717	0.1	0.005076
4.258383	0.1	0.004005
4.260050	0.1	0.003814
4.261717	0.1	0.004983
4.263383	0.1	0.007269
4.265050	0.1	0.009737
4.266717	0.1	0.011497
4.268383	0.1	0.012140
4.270050	0.1	0.011763
4.271717	0.1	0.010957
4.273383	0.1	0.010319
4.275050	0.1	0.009877
4.276717	0.1	0.009309
4.278383	0.1	0.008652
4.280050	0.1	0.008121
4.281717	0.1	0.007655
4.283383	0.1	0.007236
4.285050	0.1	0.007045
4.286717	0.1	0.007115
4.288383	0.1	0.007465
4.290050	0.1	0.008242
4.291717	0.1	0.009318
4.293383	0.1	0.010342
4.295050	0.1	0.011246
4.296717	0.1	0.012196
4.298383	0.1	0.013225
4.300050	0.1	0.014259
4.301717	0.1	0.015171
4.303383	0.1	0.016023
4.305050	0.1	0.017365
4.306717	0.1	0.019763
4.308383	0.1	0.023008
4.310050	0.1	0.026380
4.311717	0.1	0.029192
4.313383	0.1	0.030501
4.315050	0.1	0.029416
4.316717	0.1	0.026124
4.318383	0.1	0.021663
4.320050	0.1	0.017174
4.321717	0.1	0.013928
4.323383	0.1	0.012624
4.325050	0.1	0.012568
4.326717	0.1	0.012731
4.328383	0.1	0.012890
4.330050	0.1	0.013267
4.331717	0.1	0.013900
4.333383	0.1	0.014757
4.335050	0.1	0.016070
4.336717	0.1	0.018091
4.338383	0.1	0.020787
4.340050	0.1	0.023739
4.341717	0.1	0.026100
4.343383	0.1	0.027227
4.345050	0.1	0.027372
4.346717	0.1	0.027297
4.348383	0.1	0.027851
4.350050	0.1	0.029616
4.351717	0.1	0.032135
4.353383	0.1	0.034082
4.355050	0.1	0.034468
4.356717	0.1	0.033416
4.358383	0.1	0.031898
4.360050	0.1	0.030678
4.361717	0.1	0.029490
4.363383	0.1	0.027646
4.365050	0.1	0.025053
4.366717	0.1	0.022147
4.368383	0.1	0.019460
4.370050	0.1	0.017653
4.371717	0.1	0.017360
4.373383	0.1	0.018571
4.375050	0.1	0.020168
4.376717	0.1	0.020373
4.378383	0.1	0.018287
4.380050	0.1	0.014915
4.381717	0.1	0.012377
4.383383	0.1	0.011851
4.385050	0.1	0.012740
4.386717	0.1	0.013947
4.388383	0.1	0.014841
4.390050	0.1	0.014985
4.391717	0.1	0.014249
4.393383	0.1	0.012955
4.395050	0.1	0.011502
4.396717	0.1	0.010403
4.398383	0.1	0.010049
4.400050	0.1	0.010030
4.401717	0.1	0.009756
4.403383	0.1	0.009635
4.405050	0.1	0.010538
4.406717	0.1	0.012661
4.408383	0.1	0.015530
4.410050	0.1	0.018529
4.411717	0.1	0.020997
4.413383	0.1	0.022254
4.415050	0.1	0.021881
4.416717	0.1	0.019977
4.418383	0.1	0.017122
4.420050	0.1	0.014077
4.421717	0.1	0.011488
4.423383	0.1	0.010049
4.425050	0.1	0.010426
4.426717	0.1	0.012415
4.428383	0.1	0.014496
4.430050	0.1	0.015092
4.431717	0.1	0.013737
4.433383	0.1	0.011222
4.435050	0.1	0.009015
4.436717	0.1	0.008205
4.438383	0.1	0.008596
4.440050	0.1	0.008903
4.441717	0.1	0.007856
4.443383	0.1	0.005416
4.445050	0.1	0.002817
4.446717	0.1	0.001378
4.448383	0.1	0.001737
4.450050	0.1	0.003907
4.451717	0.1	0.007330
4.453383	0.1	0.011143
4.455050	0.1	0.014585
4.456717	0.1	0.016876
4.458383	0.1	0.017430
4.460050	0.1	0.016694
4.461717	0.1	0.015865
4.463383	0.1	0.015590
4.465050	0.1	0.015660
4.466717	0.1	0.015665
4.468383	0.1	0.015395
4.470050	0.1	0.014845
4.471717	0.1	0.014021
4.473383	0.1	0.013127
4.475050	0.1	0.012829
4.476717	0.1	0.013467
4.478383	0.1	0.014431
4.480050	0.1	0.015129
4.481717	0.1	0.015511
4.483383	0.1	0.015567
4.485050	0.1	0.015530
4.486717	0.1	0.016177
4.488383	0.1	0.018012
4.490050	0.1	0.020382
4.491717	0.1	0.021565
4.493383	0.1	0.020275
4.495050	0.1	0.017262
4.496717	0.1	0.014813
4.498383	0.1	0.014445
4.500050	0.1	0.015795
4.501717	0.1	0.017858
4.503383	0.1	0.020023
4.505050	0.1	0.021616
4.506717	0.1	0.021923
4.508383	0.1	0.021174
4.510050	0.1	0.020359
4.511717	0.1	0.020112
4.513383	0.1	0.020415
4.515050	0.1	0.021071
4.516717	0.1	0.021979
4.518383	0.1	0.022915
4.520050	0.1	0.023670
4.521717	0.1	0.024759
4.523383	0.1	0.026869
4.525050	0.1	0.029458
4.526717	0.1	0.031251
4.528383	0.1	0.031465
4.530050	0.1	0.029881
4.531717	0.1	0.026925
4.533383	0.1	0.023767
4.535050	0.1	0.021327
4.536717	0.1	0.019656
4.538383	0.1	0.018673
4.540050	0.1	0.018552
4.541717	0.1	0.018990
4.543383	0.1	0.019115
4.545050	0.1	0.018510
4.546717	0.1	0.017439
4.548383	0.1	0.016154
4.550050	0.1	0.014841
4.551717	0.1	0.014077
4.553383	0.1	0.014571
4.555050	0.1	0.016303
4.556717	0.1	0.018296
4.558383	0.1	0.019595
4.560050	0.1	0.020182
4.561717	0.1	0.020559
4.563383	0.1	0.020820
4.565050	0.1	0.020778
4.566717	0.1	0.020633
4.568383	0.1	0.021062
4.570050	0.1	0.022594
4.571717	0.1	0.025011
4.573383	0.1	0.027516
4.575050	0.1	0.029616
4.576717	0.1	0.031376
4.578383	0.1	0.032550
4.580050	0.1	0.032401
4.581717	0.1	0.030855
4.583383	0.1	0.028699
4.585050	0.1	0.026482
4.586717	0.1	0.024252
4.588383	0.1	0.022496
4.590050	0.1	0.022152
4.591717	0.1	0.023446
4.593383	0.1	0.025523
4.595050	0.1	0.027209
4.596717	0.1	0.027702
4.598383	0.1	0.026682
4.600050	0.1	0.024242
4.601717	0.1	0.020829
4.603383	0.1	0.017234
4.605050	0.1	0.014696
4.606717	0.1	0.014673
4.608383	0.1	0.017798
4.610050	0.1	0.023241
4.611717	0.1	0.029146
4.613383	0.1	0.033607
4.615050	0.1	0.035791
4.616717	0.1	0.036233
4.618383	0.1	0.035656
4.620050	0.1	0.034370
4.621717	0.1	0.033006
4.623383	0.1	0.032312
4.625050	0.1	0.032033
4.626717	0.1	0.031348
4.628383	0.1	0.030026
4.630050	0.1	0.028410
4.631717	0.1	0.026934
4.633383	0.1	0.025905
4.635050	0.1	0.025248
4.636717	0.1	0.024950
4.638383	0.1	0.025397
4.640050	0.1	0.026701
4.641717	0.1	0.028545
4.643383	0.1	0.030543
4.645050	0.1	0.032079
4.646717	0.1	0.032405
4.648383	0.1	0.031497
4.650050	0.1	0.030147
4.651717	0.1	0.029234
4.653383	0.1	0.029020
4.655050	0.1	0.029216
4.656717	0.1	0.029523
4.658383	0.1	0.029560
4.660050	0.1	0.028606
4.661717	0.1	0.026384
4.663383	0.1	0.023446
4.665050	0.1	0.020182
4.666717	0.1	0.016666
4.668383	0.1	0.013476
4.670050	0.1	0.011567
4.671717	0.1	0.011628
4.673383	0.1	0.013956
4.675050	0.1	0.018165
4.676717	0.1	0.022957
4.678383	0.1	0.027050
4.680050	0.1	0.030017
4.681717	0.1	0.032084
4.683383	0.1	0.033756
4.685050	0.1	0.035437
4.686717	0.1	0.037164
4.688383	0.1	0.038897
4.690050	0.1	0.040643
4.691717	0.1	0.042147
4.693383	0.1	0.043027
4.695050	0.1	0.043423
4.696717	0.1	0.044075
4.698383	0.1	0.045262
4.700050	0.1	0.046142
4.701717	0.1	0.045509
4.703383	0.1	0.042883
4.705050	0.1	0.038696
4.706717	0.1	0.033895
4.708383	0.1	0.029588
4.710050	0.1	0.026710
4.711717	0.1	0.025667
4.713383	0.1	0.026640
4.715050	0.1	0.029649
4.716717	0.1	0.034003
4.718383	0.1	0.038291
4.720050	0.1	0.041118
4.721717	0.1	0.041686
4.723383	0.1	0.040317
4.725050	0.1	0.038436
4.726717	0.1	0.037430
4.728383	0.1	0.037574
4.730050	0.1	0.038203
4.731717	0.1	0.038724
4.733383	0.1	0.038957
4.735050	0.1	0.038696
4.736717	0.1	0.038012
4.738383	0.1	0.037611
4.740050	0.1	0.038152
4.741717	0.1	0.039600
4.743383	0.1	0.041542
4.745050	0.1	0.043525
4.746717	0.1	0.044825
4.748383	0.1	0.044578
4.750050	0.1	0.042641
4.751717	0.1	0.039805
4.753383	0.1	0.037113
4.755050	0.1	0.035358
4.756717	0.1	0.034855
4.758383	0.1	0.035441
4.760050	0.1	0.036582
4.761717	0.1	0.037584
4.763383	0.1	0.038296
4.765050	0.1	0.039171
4.766717	0.1	0.040433
4.768383	0.1	0.041812
4.770050	0.1	0.042818
4.771717	0.1	0.042943
4.773383	0.1	0.042208
4.775050	0.1	0.041397
4.776717	0.1	0.041216
4.778383	0.1	0.041430
4.780050	0.1	0.041230
4.781717	0.1	0.040340
4.783383	0.1	0.039581
4.785050	0.1	0.039968
4.786717	0.1	0.041411
4.788383	0.1	0.043246
4.790050	0.1	0.045323
4.791717	0.1	0.047307
4.793383	0.1	0.048038
4.795050	0.1	0.046743
4.796717	0.1	0.044052
4.798383	0.1	0.041160
4.800050	0.1	0.038790
4.801717	0.1	0.037304
4.803383	0.1	0.037146
4.805050	0.1	0.038520
4.806717	0.1	0.040862
4.808383	0.1	0.043097
4.810050	0.1	0.044303
4.811717	0.1	0.044163
4.813383	0.1	0.042943
4.815050	0.1	0.041351
4.816717	0.1	0.040187
4.818383	0.1	0.039777
4.820050	0.1	0.039903
4.821717	0.1	0.040317
4.823383	0.1	0.040908
4.825050	0.1	0.041355
4.826717	0.1	0.041104
4.828383	0.1	0.039893
4.830050	0.1	0.037877
4.831717	0.1	0.035404
4.833383	0.1	0.033113
4.835050	0.1	0.031665
4.836717	0.1	0.031139
4.838383	0.1	0.031246
4.840050	0.1	0.031916
4.841717	0.1	0.033271
4.843383	0.1	0.035316
4.845050	0.1	0.037886
4.846717	0.1	0.040601
4.848383	0.1	0.042850
4.850050	0.1	0.043991
4.851717	0.1	0.044028
4.853383	0.1	0.043823
4.855050	0.1	0.044205
4.856717	0.1	0.045109
4.858383	0.1	0.045975
4.860050	0.1	0.046473
4.861717	0.1	0.046599
4.863383	0.1	0.046417
4.865050	0.1	0.045723
4.866717	0.1	0.044070
4.868383	0.1	0.041411
4.870050	0.1	0.038520
4.871717	0.1	0.036522
4.873383	0.1	0.036261
4.875050	0.1	0.037681
4.876717	0.1	0.039749
4.878383	0.1	0.041048
4.880050	0.1	0.040750
4.881717	0.1	0.039143
4.883383	0.1	0.037388
4.885050	0.1	0.036606
4.886717	0.1	0.037104
4.888383	0.1	0.038277
4.890050	0.1	0.039265
4.891717	0.1	0.039819
4.893383	0.1	0.040401
4.895050	0.1	0.041467
4.896717	0.1	0.043041
4.898383	0.1	0.044880
4.900050	0.1	0.046669
4.901717	0.1	0.048345
4.903383	0.1	0.050100
4.905050	0.1	0.051786
4.906717	0.1	0.052736
4.908383	0.1	0.052536
4.910050	0.1	0.051530
4.911717	0.1	0.050510
4.913383	0.1	0.050017
4.915050	0.1	0.050035
4.916717	0.1	0.050138
4.918383	0.1	0.049938
4.920050	0.1	0.049463
4.921717	0.1	0.048876
4.923383	0.1	0.048210
4.925050	0.1	0.047321
4.926717	0.1	0.045961
4.928383	0.1	0.043930
4.930050	0.1	0.041425
4.931717	0.1	0.039185
4.933383	0.1	0.038054
4.935050	0.1	0.038319
4.936717	0.1	0.039465
4.938383	0.1	0.040680
4.940050	0.1	0.041667
4.941717	0.1	0.042459
4.943383	0.1	0.042771
4.945050	0.1	0.042226
4.946717	0.1	0.041081
4.948383	0.1	0.040079
4.950050	0.1	0.039889
4.951717	0.1	0.040908
4.953383	0.1	0.043293
4.955050	0.1	0.046468
4.956717	0.1	0.049076
4.958383	0.1	0.049723
4.960050	0.1	0.047996
4.961717	0.1	0.044871
4.963383	0.1	0.041956
4.965050	0.1	0.040121
4.966717	0.1	0.039521
4.968383	0.1	0.040405
4.970050	0.1	0.042627
4.971717	0.1	0.044936
4.973383	0.1	0.045784
4.975050	0.1	0.044545
4.976717	0.1	0.041979
4.978383	0.1	0.039698
4.980050	0.1	0.039209
4.981717	0.1	0.041444
4.983383	0.1	0.046343
4.985050	0.1	0.052163
4.986717	0.1	0.056014
4.988383	0.1	0.055940
4.990050	0.1	0.052499
4.991717	0.1	0.048326
4.993383	0.1	0.046054
4.995050	0.1	0.046319
4.996717	0.1	0.047861
4.998383	0.1	0.049486
5.000050	0.1	0.051060
5.001717	0.1	0.052499
5.003383	0.1	0.053118
5.005050	0.1	0.052438
5.006717	0.1	0.050566
5.008383	0.1	0.047786
5.010050	0.1	0.044433
5.011717	0.1	0.040992
5.013383	0.1	0.038226
5.015050	0.1	0.037109
5.016717	0.1	0.038133
5.018383	0.1	0.040848
5.020050	0.1	0.044624
5.021717	0.1	0.049262
5.023383	0.1	0.054333
5.025050	0.1	0.058748
5.026717	0.1	0.061328
5.028383	0.1	0.061556
5.030050	0.1	0.059605
5.031717	0.1	0.056182
5.033383	0.1	0.052629
5.035050	0.1	0.050534
5.036717	0.1	0.050603
5.038383	0.1	0.052098
5.040050	0.1	0.053742
5.041717	0.1	0.054804
5.043383	0.1	0.055106
5.045050	0.1	0.054585
5.046717	0.1	0.053439
5.048383	0.1	0.052359
5.050050	0.1	0.051637
5.051717	0.1	0.050543
5.053383	0.1	0.048331
5.055050	0.1	0.045281
5.056717	0.1	0.042380
5.058383	0.1	0.040559
5.060050	0.1	0.040415
5.061717	0.1	0.042273
5.063383	0.1	0.046105
5.065050	0.1	0.051185
5.066717	0.1	0.055959
5.068383	0.1	0.058631
5.070050	0.1	0.058347
5.071717	0.1	0.055819
5.073383	0.1	0.052364
5.075050	0.1	0.049109
5.076717	0.1	0.047111
5.078383	0.1	0.046836
5.080050	0.1	0.047395
5.081717	0.1	0.047274
5.083383	0.1	0.045700
5.085050	0.1	0.042887
5.086717	0.1	0.039632
5.088383	0.1	0.037248
5.090050	0.1	0.037057
5.091717	0.1	0.039241
5.093383	0.1	0.042641
5.095050	0.1	0.045761
5.096717	0.1	0.047931
5.098383	0.1	0.049500
5.100050	0.1	0.050976
5.101717	0.1	0.052215
5.103383	0.1	0.052797
5.105050	0.1	0.052666
5.106717	0.1	0.052201
5.108383	0.1	0.052112
5.110050	0.1	0.053067
5.111717	0.1	0.054864
5.113383	0.1	0.056243
5.115050	0.1	0.055758
5.116717	0.1	0.052750
5.118383	0.1	0.048112
5.120050	0.1	0.044047
5.121717	0.1	0.042450
5.123383	0.1	0.043679
5.125050	0.1	0.046687
5.126717	0.1	0.049956
5.128383	0.1	0.052550
5.130050	0.1	0.054589
5.131717	0.1	0.056801
5.133383	0.1	0.059307
5.135050	0.1	0.061090
5.136717	0.1	0.061193
5.138383	0.1	0.060052
5.140050	0.1	0.059237
5.141717	0.1	0.059949
5.143383	0.1	0.061807
5.145050	0.1	0.063367
5.146717	0.1	0.063893
5.148383	0.1	0.063786
5.150050	0.1	0.063539
5.151717	0.1	0.063404
5.153383	0.1	0.063623
5.155050	0.1	0.064056
5.156717	0.1	0.063926
5.158383	0.1	0.062627
5.160050	0.1	0.060420
5.161717	0.1	0.057844
5.163383	0.1	0.055190
5.165050	0.1	0.052801
5.166717	0.1	0.051209
5.168383	0.1	0.050832
5.170050	0.1	0.051805
5.171717	0.1	0.053826
5.173383	0.1	0.055968
5.175050	0.1	0.057337
5.176717	0.1	0.057817
5.178383	0.1	0.057821
5.180050	0.1	0.057626
5.181717	0.1	0.057179
5.183383	0.1	0.056033
5.185050	0.1	0.053751
5.186717	0.1	0.050757
5.188383	0.1	0.047912
5.190050	0.1	0.045495
5.191717	0.1	0.043390
5.193383	0.1	0.041723
5.195050	0.1	0.040983
5.196717	0.1	0.042091
5.198383	0.1	0.045770
5.200050	0.1	0.051027
5.201717	0.1	0.055609
5.203383	0.1	0.058082
5.205050	0.1	0.058524
5.206717	0.1	0.057817
5.208383	0.1	0.056815
5.210050	0.1	0.055954
5.211717	0.1	0.055446
5.213383	0.1	0.055525
5.215050	0.1	0.056047
5.216717	0.1	0.056308
5.218383	0.1	0.055847
5.220050	0.1	0.054925
5.221717	0.1	0.053989
5.223383	0.1	0.053491
5.225050	0.1	0.053798
5.226717	0.1	0.054706
5.228383	0.1	0.055609
5.230050	0.1	0.056103
5.231717	0.1	0.056359
5.233383	0.1	0.057002
5.235050	0.1	0.058361
5.236717	0.1	0.059931
5.238383	0.1	0.060992
5.240050	0.1	0.061234
5.241717	0.1	0.060443
5.243383	0.1	0.058347
5.245050	0.1	0.055255
5.246717	0.1	0.052117
5.248383	0.1	0.049821
5.250050	0.1	0.048443
5.251717	0.1	0.047390
5.253383	0.1	0.046613
5.255050	0.1	0.047167
5.256717	0.1	0.049677
5.258383	0.1	0.053174
5.260050	0.1	0.056056
5.261717	0.1	0.057281
5.263383	0.1	0.056690
5.265050	0.1	0.055227
5.266717	0.1	0.054399
5.268383	0.1	0.054943
5.270050	0.1	0.056284
5.271717	0.1	0.057276
5.273383	0.1	0.057262
5.275050	0.1	0.056522
5.276717	0.1	0.055870
5.278383	0.1	0.055949
5.280050	0.1	0.056755
5.281717	0.1	0.057602
5.283383	0.1	0.057775
5.285050	0.1	0.057393
5.286717	0.1	0.057342
5.288383	0.1	0.058119
5.290050	0.1	0.059358
5.291717	0.1	0.060587
5.293383	0.1	0.061812
5.295050	0.1	0.063097
5.296717	0.1	0.064149
5.298383	0.1	0.064587
5.300050	0.1	0.064480
5.301717	0.1	0.064406
5.303383	0.1	0.064974
5.305050	0.1	0.066347
5.306717	0.1	0.068028
5.308383	0.1	0.069202
5.310050	0.1	0.069495
5.311717	0.1	0.069453
5.313383	0.1	0.070119
5.315050	0.1	0.071884
5.316717	0.1	0.073696
5.318383	0.1	0.074208
5.320050	0.1	0.073342
5.321717	0.1	0.071898
5.323383	0.1	0.070455
5.325050	0.1	0.069239
5.326717	0.1	0.068131
5.328383	0.1	0.067032
5.330050	0.1	0.066403
5.331717	0.1	0.066641
5.333383	0.1	0.067479
5.335050	0.1	0.068676
5.336717	0.1	0.070315
5.338383	0.1	0.071945
5.340050	0.1	0.072611
5.341717	0.1	0.071963
5.343383	0.1	0.070473
5.345050	0.1	0.068825
5.346717	0.1	0.067749
5.348383	0.1	0.067768
5.350050	0.1	0.068704
5.351717	0.1	0.069728
5.353383	0.1	0.069961
5.355050	0.1	0.069137
5.356717	0.1	0.067903
5.358383	0.1	0.067283
5.360050	0.1	0.067740
5.361717	0.1	0.069086
5.363383	0.1	0.070953
5.365050	0.1	0.073025
5.366717	0.1	0.074930
5.368383	0.1	0.075912
5.370050	0.1	0.075265
5.371717	0.1	0.073146
5.373383	0.1	0.070739
5.375050	0.1	0.069411
5.376717	0.1	0.069640
5.378383	0.1	0.070943
5.380050	0.1	0.072652
5.381717	0.1	0.074040
5.383383	0.1	0.073994
5.385050	0.1	0.071642
5.386717	0.1	0.067409
5.388383	0.1	0.062766
5.390050	0.1	0.058888
5.391717	0.1	0.056182
5.393383	0.1	0.054939
5.395050	0.1	0.055502
5.396717	0.1	0.057565
5.398383	0.1	0.060317
5.400050	0.1	0.063381
5.401717	0.1	0.066757
5.403383	0.1	0.070240
5.405050	0.1	0.073584
5.406717	0.1	0.076746
5.408383	0.1	0.079363
5.410050	0.1	0.080536
5.411717	0.1	0.079833
5.413383	0.1	0.078026
5.415050	0.1	0.076457
5.416717	0.1	0.076122
5.418383	0.1	0.076983
5.420050	0.1	0.077984
5.421717	0.1	0.078077
5.423383	0.1	0.076601
5.425050	0.1	0.073318
5.426717	0.1	0.068834
5.428383	0.1	0.064680
5.430050	0.1	0.062631
5.431717	0.1	0.063712
5.433383	0.1	0.067195
5.435050	0.1	0.070943
5.436717	0.1	0.073328
5.438383	0.1	0.074268
5.440050	0.1	0.074180
5.441717	0.1	0.072904
5.443383	0.1	0.070184
5.445050	0.1	0.066361
5.446717	0.1	0.062454
5.448383	0.1	0.059875
5.450050	0.1	0.059428
5.451717	0.1	0.060536
5.453383	0.1	0.062198
5.455050	0.1	0.063996
5.456717	0.1	0.065821
5.458383	0.1	0.067512
5.460050	0.1	0.068983
5.461717	0.1	0.070203
5.463383	0.1	0.071074
5.465050	0.1	0.071595
5.466717	0.1	0.072196
5.468383	0.1	0.073449
5.470050	0.1	0.075363
5.471717	0.1	0.077514
5.473383	0.1	0.079647
5.475050	0.1	0.081607
5.476717	0.1	0.082930
5.478383	0.1	0.083200
5.480050	0.1	0.082571
5.481717	0.1	0.081514
5.483383	0.1	0.080583
5.485050	0.1	0.080471
5.486717	0.1	0.081533
5.488383	0.1	0.083204
5.490050	0.1	0.084545
5.491717	0.1	0.085146
5.493383	0.1	0.085020
5.495050	0.1	0.084210
5.496717	0.1	0.082827
5.498383	0.1	0.081169
5.500050	0.1	0.079921
5.501717	0.1	0.079921
5.503383	0.1	0.081244
5.505050	0.1	0.082892
5.506717	0.1	0.083786
5.508383	0.1	0.083726
5.510050	0.1	0.083186
5.511717	0.1	0.082669
5.513383	0.1	0.082534
5.515050	0.1	0.083116
5.516717	0.1	0.084485
5.518383	0.1	0.085947
5.520050	0.1	0.086376
5.521717	0.1	0.085495
5.523383	0.1	0.084587
5.525050	0.1	0.085058
5.526717	0.1	0.086911
5.528383	0.1	0.088871
5.530050	0.1	0.089258
5.531717	0.1	0.087009
5.533383	0.1	0.082781
5.535050	0.1	0.078664
5.536717	0.1	0.076406
5.538383	0.1	0.076354
5.540050	0.1	0.077873
5.541717	0.1	0.079782
5.543383	0.1	0.080848
5.545050	0.1	0.080634
5.546717	0.1	0.079698
5.548383	0.1	0.079148
5.550050	0.1	0.080089
5.551717	0.1	0.082711
5.553383	0.1	0.085859
5.555050	0.1	0.088136
5.556717	0.1	0.089249
5.558383	0.1	0.089793
5.560050	0.1	0.090334
5.561717	0.1	0.090897
5.563383	0.1	0.090888
5.565050	0.1	0.089654
5.566717	0.1	0.087484
5.568383	0.1	0.085547
5.570050	0.1	0.084676
5.571717	0.1	0.084685
5.573383	0.1	0.084988
5.575050	0.1	0.085207
5.576717	0.1	0.085090
5.578383	0.1	0.084303
5.580050	0.1	0.082832
5.581717	0.1	0.081183
5.583383	0.1	0.079842
5.585050	0.1	0.078892
5.586717	0.1	0.078320
5.588383	0.1	0.078371
5.590050	0.1	0.079190
5.591717	0.1	0.080247
5.593383	0.1	0.080904
5.595050	0.1	0.081048
5.596717	0.1	0.080965
5.598383	0.1	0.081137
5.600050	0.1	0.082036
5.601717	0.1	0.083898
5.603383	0.1	0.086566
5.605050	0.1	0.089156
5.606717	0.1	0.090515
5.608383	0.1	0.090566
5.610050	0.1	0.090161
5.611717	0.1	0.089547
5.613383	0.1	0.088173
5.615050	0.1	0.086031
5.616717	0.1	0.083633
5.618383	0.1	0.081179
5.620050	0.1	0.078827
5.621717	0.1	0.076876
5.623383	0.1	0.075535
5.625050	0.1	0.075293
5.626717	0.1	0.076815
5.628383	0.1	0.079935
5.630050	0.1	0.083363
5.631717	0.1	0.085998
5.633383	0.1	0.088015
5.635050	0.1	0.090250
5.636717	0.1	0.092830
5.638383	0.1	0.094962
5.640050	0.1	0.095852
5.641717	0.1	0.095000
5.643383	0.1	0.092071
5.645050	0.1	0.087633
5.646717	0.1	0.083665
5.648383	0.1	0.081966
5.650050	0.1	0.082664
5.651717	0.1	0.084755
5.653383	0.1	0.086720
5.655050	0.1	0.086958
5.656717	0.1	0.085053
5.658383	0.1	0.082268
5.660050	0.1	0.080089
5.661717	0.1	0.079041
5.663383	0.1	0.079134
5.665050	0.1	0.080313
5.666717	0.1	0.082087
5.668383	0.1	0.083656
5.670050	0.1	0.084573
5.671717	0.1	0.085048
5.673383	0.1	0.085621
5.675050	0.1	0.086613
5.676717	0.1	0.087852
5.678383	0.1	0.088848
5.680050	0.1	0.089020
5.681717	0.1	0.088024
5.683383	0.1	0.085724
5.685050	0.1	0.082171
5.686717	0.1	0.077980
5.688383	0.1	0.074496
5.690050	0.1	0.072913
5.691717	0.1	0.073616
5.693383	0.1	0.076266
5.695050	0.1	0.079977
5.696717	0.1	0.083572
5.698383	0.1	0.086222
5.700050	0.1	0.087926
5.701717	0.1	0.088988
5.703383	0.1	0.089281
5.705050	0.1	0.088559
5.706717	0.1	0.087181
5.708383	0.1	0.085575
5.710050	0.1	0.083614
5.711717	0.1	0.081207
5.713383	0.1	0.078827
5.715050	0.1	0.076960
5.716717	0.1	0.075749
5.718383	0.1	0.075242
5.720050	0.1	0.075465
5.721717	0.1	0.076387
5.723383	0.1	0.077994
5.725050	0.1	0.080140
5.726717	0.1	0.082529
5.728383	0.1	0.084811
5.730050	0.1	0.086464
5.731717	0.1	0.087102
5.733383	0.1	0.087023
5.735050	0.1	0.086809
5.736717	0.1	0.086790
5.738383	0.1	0.087093
5.740050	0.1	0.087400
5.741717	0.1	0.087135
5.743383	0.1	0.086231
5.745050	0.1	0.085300
5.746717	0.1	0.085183
5.748383	0.1	0.086171
5.750050	0.1	0.087731
5.751717	0.1	0.089267
5.753383	0.1	0.090580
5.755050	0.1	0.091279
5.756717	0.1	0.090762
5.758383	0.1	0.088816
5.760050	0.1	0.085649
5.761717	0.1	0.082036
5.763383	0.1	0.079381
5.765050	0.1	0.078864
5.766717	0.1	0.080499
5.768383	0.1	0.082920
5.770050	0.1	0.084392
5.771717	0.1	0.084271
5.773383	0.1	0.083162
5.775050	0.1	0.081887
5.776717	0.1	0.080764
5.778383	0.1	0.079605
5.780050	0.1	0.078189
5.781717	0.1	0.076601
5.783383	0.1	0.075172
5.785050	0.1	0.074441
5.786717	0.1	0.074869
5.788383	0.1	0.076252
5.790050	0.1	0.077789
5.791717	0.1	0.078916
5.793383	0.1	0.079968
5.795050	0.1	0.081658
5.796717	0.1	0.084057
5.798383	0.1	0.086492
5.800050	0.1	0.088271
5.801717	0.1	0.089221
5.803383	0.1	0.089491
5.805050	0.1	0.088988
5.806717	0.1	0.087642
5.808383	0.1	0.086115
5.810050	0.1	0.085365
5.811717	0.1	0.085821
5.813383	0.1	0.087419
5.815050	0.1	0.089817
5.816717	0.1	0.092261
5.818383	0.1	0.093896
5.820050	0.1	0.094520
5.821717	0.1	0.094566
5.823383	0.1	0.094548
5.825050	0.1	0.094930
5.826717	0.1	0.096033
5.828383	0.1	0.097896
5.830050	0.1	0.100168
5.831717	0.1	0.101784
5.833383	0.1	0.101533
5.835050	0.1	0.099218
5.836717	0.1	0.095735
5.838383	0.1	0.092136
5.840050	0.1	0.089267
5.841717	0.1	0.087908
5.843383	0.1	0.088508
5.845050	0.1	0.090543
5.846717	0.1	0.092718
5.848383	0.1	0.093919
5.850050	0.1	0.093756
5.851717	0.1	0.092536
5.853383	0.1	0.091335
5.855050	0.1	0.091195
5.856717	0.1	0.091954
5.858383	0.1	0.092685
5.860050	0.1	0.092955
5.861717	0.1	0.093044
5.863383	0.1	0.093025
5.865050	0.1	0.092811
5.866717	0.1	0.093044
5.868383	0.1	0.094729
5.870050	0.1	0.097910
5.871717	0.1	0.101379
5.873383	0.1	0.103828
5.875050	0.1	0.104564
5.876717	0.1	0.103489
5.878383	0.1	0.101188
5.880050	0.1	0.098674
5.881717	0.1	0.096769
5.883383	0.1	0.095824
5.885050	0.1	0.095791
5.886717	0.1	0.096369
5.888383	0.1	0.097184
5.890050	0.1	0.097970
5.891717	0.1	0.098483
5.893383	0.1	0.098329
5.895050	0.1	0.097174
5.896717	0.1	0.095209
5.898383	0.1	0.093319
5.900050	0.1	0.092164
5.901717	0.1	0.091339
5.903383	0.1	0.090264
5.905050	0.1	0.089309
5.906717	0.1	0.088951
5.908383	0.1	0.089132
5.910050	0.1	0.090133
5.911717	0.1	0.092504
5.913383	0.1	0.095796
5.915050	0.1	0.098622
5.916717	0.1	0.099689
5.918383	0.1	0.098436
5.920050	0.1	0.095344
5.921717	0.1	0.091419
5.923383	0.1	0.087498
5.925050	0.1	0.084448
5.926717	0.1	0.083209
5.928383	0.1	0.084313
5.930050	0.1	0.087568
5.931717	0.1	0.092038
5.933383	0.1	0.096429
5.935050	0.1	0.099596
5.936717	0.1	0.100876
5.938383	0.1	0.100341
5.940050	0.1	0.098767
5.941717	0.1	0.097384
5.943383	0.1	0.097258
5.945050	0.1	0.098413
5.946717	0.1	0.099833
5.948383	0.1	0.100532
5.950050	0.1	0.100252
5.951717	0.1	0.099302
5.953383	0.1	0.098147
5.955050	0.1	0.097207
5.956717	0.1	0.096690
5.958383	0.1	0.096522
5.960050	0.1	0.096383
5.961717	0.1	0.096112
5.963383	0.1	0.095936
5.965050	0.1	0.096043
5.966717	0.1	0.096168
5.968383	0.1	0.095773
5.970050	0.1	0.094520
5.971717	0.1	0.092466
5.973383	0.1	0.090259
5.975050	0.1	0.088890
5.976717	0.1	0.088890
5.978383	0.1	0.090282
5.980050	0.1	0.093020
5.981717	0.1	0.096704
5.983383	0.1	0.100308
5.985050	0.1	0.102571
5.986717	0.1	0.102813
5.988383	0.1	0.101458
5.990050	0.1	0.099642
5.991717	0.1	0.098175
5.993383	0.1	0.097370
5.995050	0.1	0.097468
5.996717	0.1	0.098445
5.998383	0.1	0.099526
6.000050	0.1	0.099707
6.001717	0.1	0.098664
6.003383	0.1	0.096885
6.005050	0.1	0.095097
6.006717	0.1	0.093793
6.008383	0.1	0.093183
6.010050	0.1	0.093053
6.011717	0.1	0.092811
6.013383	0.1	0.092024
6.015050	0.1	0.090715
6.016717	0.1	0.089514
6.018383	0.1	0.089244
6.020050	0.1	0.089933
6.021717	0.1	0.090869
6.023383	0.1	0.091628
6.025050	0.1	0.092122
6.026717	0.1	0.092075
6.028383	0.1	0.091270
6.030050	0.1	0.090264
6.031717	0.1	0.090050
6.033383	0.1	0.091149
6.035050	0.1	0.093193
6.036717	0.1	0.095144
6.038383	0.1	0.096043
6.040050	0.1	0.095861
6.041717	0.1	0.095647
6.043383	0.1	0.096560
6.045050	0.1	0.098720
6.046717	0.1	0.101202
6.048383	0.1	0.102879
6.050050	0.1	0.102939
6.051717	0.1	0.101221
6.053383	0.1	0.098431
6.055050	0.1	0.095908
6.056717	0.1	0.094813
6.058383	0.1	0.095381
6.060050	0.1	0.096997
6.061717	0.1	0.099097
6.063383	0.1	0.101482
6.065050	0.1	0.103433
6.066717	0.1	0.103544
6.068383	0.1	0.101058
6.070050	0.1	0.097170
6.071717	0.1	0.094306
6.073383	0.1	0.093947
6.075050	0.1	0.095707
6.076717	0.1	0.098269
6.078383	0.1	0.100802
6.080050	0.1	0.103130
6.081717	0.1	0.104839
6.083383	0.1	0.105528
6.085050	0.1	0.105468
6.086717	0.1	0.104969
6.088383	0.1	0.103824
6.090050	0.1	0.102003
6.091717	0.1	0.100266
6.093383	0.1	0.099619
6.095050	0.1	0.100210
6.096717	0.1	0.101184
6.098383	0.1	0.101617
6.100050	0.1	0.101267
6.101717	0.1	0.100667
6.103383	0.1	0.100695
6.105050	0.1	0.101831
6.106717	0.1	0.103619
6.108383	0.1	0.105016
6.110050	0.1	0.105235
6.111717	0.1	0.104182
6.113383	0.1	0.102106
6.115050	0.1	0.099181
6.116717	0.1	0.095698
6.118383	0.1	0.092373
6.120050	0.1	0.090343
6.121717	0.1	0.090641
6.123383	0.1	0.093314
6.125050	0.1	0.097356
6.126717	0.1	0.101533
6.128383	0.1	0.104597
6.130050	0.1	0.105426
6.131717	0.1	0.103600
6.133383	0.1	0.099922
6.135050	0.1	0.095782
6.136717	0.1	0.092224
6.138383	0.1	0.089812
6.140050	0.1	0.089002
6.141717	0.1	0.089835
6.143383	0.1	0.091451
6.145050	0.1	0.092732
6.146717	0.1	0.093197
6.148383	0.1	0.093048
6.150050	0.1	0.092871
6.151717	0.1	0.093370
6.153383	0.1	0.095139
6.155050	0.1	0.098217
6.156717	0.1	0.101766
6.158383	0.1	0.104597
6.160050	0.1	0.106059
6.161717	0.1	0.106394
6.163383	0.1	0.106073
6.165050	0.1	0.105002
6.166717	0.1	0.102986
6.168383	0.1	0.100867
6.170050	0.1	0.099950
6.171717	0.1	0.100392
6.173383	0.1	0.101351
6.175050	0.1	0.102120
6.176717	0.1	0.102404
6.178383	0.1	0.102217
6.180050	0.1	0.101808
6.181717	0.1	0.101710
6.183383	0.1	0.102590
6.185050	0.1	0.104643
6.186717	0.1	0.106986
6.188383	0.1	0.107987
6.190050	0.1	0.106581
6.191717	0.1	0.103251
6.193383	0.1	0.099549
6.195050	0.1	0.096853
6.196717	0.1	0.095563
6.198383	0.1	0.095335
6.200050	0.1	0.095810
6.201717	0.1	0.096904
6.203383	0.1	0.098548
6.205050	0.1	0.100294
6.206717	0.1	0.101645
6.208383	0.1	0.102553
6.210050	0.1	0.102967
6.211717	0.1	0.102338
6.213383	0.1	0.100313
6.215050	0.1	0.097761
6.216717	0.1	0.096322
6.218383	0.1	0.096997
6.220050	0.1	0.099321
6.221717	0.1	0.101840
6.223383	0.1	0.103107
6.225050	0.1	0.102646
6.226717	0.1	0.101309
6.228383	0.1	0.100564
6.230050	0.1	0.101365
6.231717	0.1	0.103442
6.233383	0.1	0.105514
6.235050	0.1	0.106273
6.236717	0.1	0.105239
6.238383	0.1	0.102916
6.240050	0.1	0.100350
6.241717	0.1	0.098422
6.243383	0.1	0.097528
6.245050	0.1	0.097686
6.246717	0.1	0.098655
6.248383	0.1	0.099605
6.250050	0.1	0.099321
6.251717	0.1	0.097496
6.253383	0.1	0.095125
6.255050	0.1	0.093486
6.256717	0.1	0.093463
6.258383	0.1	0.095558
6.260050	0.1	0.099563
6.261717	0.1	0.104215
6.263383	0.1	0.107568
6.265050	0.1	0.108196
6.266717	0.1	0.106022
6.268383	0.1	0.101905
6.270050	0.1	0.096960
6.271717	0.1	0.092406
6.273383	0.1	0.089593
6.275050	0.1	0.089216
6.276717	0.1	0.090762
6.278383	0.1	0.093416
6.280050	0.1	0.096960
6.281717	0.1	0.101337
6.283383	0.1	0.105947
6.285050	0.1	0.109891
6.286717	0.1	0.112574
6.288383	0.1	0.113905
6.290050	0.1	0.114068
6.291717	0.1	0.112853
6.293383	0.1	0.109849
6.295050	0.1	0.105714
6.296717	0.1	0.102557
6.298383	0.1	0.102222
6.300050	0.1	0.104336
6.301717	0.1	0.106725
6.303383	0.1	0.107493
6.305050	0.1	0.106157
6.306717	0.1	0.103493
6.308383	0.1	0.100834
6.310050	0.1	0.099512
6.311717	0.1	0.100569
6.313383	0.1	0.104238
6.315050	0.1	0.109682
6.316717	0.1	0.115456
6.318383	0.1	0.119857
6.320050	0.1	0.121281
6.321717	0.1	0.119167
6.323383	0.1	0.114692
6.325050	0.1	0.109915
6.326717	0.1	0.106143
6.328383	0.1	0.103614
6.330050	0.1	0.102185
6.331717	0.1	0.101849
6.333383	0.1	0.102986
6.335050	0.1	0.106008
6.336717	0.1	0.110483
6.338383	0.1	0.115014
6.340050	0.1	0.117999
6.341717	0.1	0.118883
6.343383	0.1	0.118939
6.345050	0.1	0.119875
6.346717	0.1	0.121724
6.348383	0.1	0.123424
6.350050	0.1	0.124844
6.351717	0.1	0.126543
6.353383	0.1	0.128094
6.355050	0.1	0.128434
6.356717	0.1	0.127414
6.358383	0.1	0.126031
6.360050	0.1	0.125431
6.361717	0.1	0.125966
6.363383	0.1	0.126888
6.365050	0.1	0.127158
6.366717	0.1	0.126450
6.368383	0.1	0.124932
6.370050	0.1	0.122753
6.371717	0.1	0.120229
6.373383	0.1	0.117999
6.375050	0.1	0.116825
6.376717	0.1	0.117244
6.378383	0.1	0.119368
6.380050	0.1	0.122981
6.381717	0.1	0.127726
6.383383	0.1	0.132890
6.385050	0.1	0.137105
6.386717	0.1	0.138781
6.388383	0.1	0.137258
6.390050	0.1	0.133328
6.391717	0.1	0.128453
6.393383	0.1	0.123535
6.395050	0.1	0.118781
6.396717	0.1	0.114795
6.398383	0.1	0.112704
6.400050	0.1	0.112718
6.401717	0.1	0.113640
6.403383	0.1	0.114157
6.405050	0.1	0.113822
6.406717	0.1	0.112583
6.408383	0.1	0.110390
6.410050	0.1	0.107456
6.411717	0.1	0.104536
6.413383	0.1	0.102967
6.415050	0.1	0.104099
6.416717	0.1	0.107959
6.418383	0.1	0.113095
6.420050	0.1	0.117873
6.421717	0.1	0.121295
6.423383	0.1	0.123256
6.425050	0.1	0.124662
6.426717	0.1	0.126469
6.428383	0.1	0.128653
6.430050	0.1	0.130464
6.431717	0.1	0.130944
6.433383	0.1	0.129393
6.435050	0.1	0.126413
6.436717	0.1	0.123829
6.438383	0.1	0.122930
6.440050	0.1	0.123568
6.441717	0.1	0.124765
6.443383	0.1	0.125431
6.445050	0.1	0.124658
6.446717	0.1	0.122250
6.448383	0.1	0.119209
6.450050	0.1	0.117137
6.451717	0.1	0.117095
6.453383	0.1	0.119181
6.455050	0.1	0.122837
6.456717	0.1	0.126925
6.458383	0.1	0.129729
6.460050	0.1	0.129808
6.461717	0.1	0.127419
6.463383	0.1	0.124425
6.465050	0.1	0.122399
6.466717	0.1	0.121174
6.468383	0.1	0.119642
6.470050	0.1	0.117687
6.471717	0.1	0.116490
6.473383	0.1	0.116979
6.475050	0.1	0.118758
6.476717	0.1	0.120569
6.478383	0.1	0.121272
6.480050	0.1	0.120639
6.481717	0.1	0.119335
6.483383	0.1	0.117752
6.485050	0.1	0.115759
6.486717	0.1	0.113766
6.488383	0.1	0.112881
6.490050	0.1	0.113668
6.491717	0.1	0.115838
6.493383	0.1	0.119032
6.495050	0.1	0.123070
6.496717	0.1	0.127279
6.498383	0.1	0.130190
6.500050	0.1	0.130753
6.501717	0.1	0.129691
6.503383	0.1	0.128839
6.505050	0.1	0.129207
6.506717	0.1	0.130334
6.508383	0.1	0.131205
6.510050	0.1	0.131242
6.511717	0.1	0.130385
6.513383	0.1	0.129021
6.515050	0.1	0.127987
6.516717	0.1	0.128108
6.518383	0.1	0.129328
6.520050	0.1	0.130441
6.521717	0.1	0.130092
6.523383	0.1	0.128350
6.525050	0.1	0.126553
6.526717	0.1	0.125626
6.528383	0.1	0.125621
6.530050	0.1	0.126306
6.531717	0.1	0.127126
6.533383	0.1	0.127233
6.535050	0.1	0.126143
6.536717	0.1	0.124048
6.538383	0.1	0.121328
6.540050	0.1	0.118376
6.541717	0.1	0.116043
6.543383	0.1	0.115475
6.545050	0.1	0.117272
6.546717	0.1	0.121188
6.548383	0.1	0.126241
6.550050	0.1	0.130860
6.551717	0.1	0.133715
6.553383	0.1	0.134711
6.555050	0.1	0.134539
6.556717	0.1	0.133282
6.558383	0.1	0.130776
6.560050	0.1	0.128136
6.561717	0.1	0.127121
6.563383	0.1	0.128094
6.565050	0.1	0.129784
6.566717	0.1	0.130916
6.568383	0.1	0.130995
6.570050	0.1	0.130171
6.571717	0.1	0.129016
6.573383	0.1	0.128010
6.575050	0.1	0.127302
6.576717	0.1	0.126977
6.578383	0.1	0.127200
6.580050	0.1	0.128164
6.581717	0.1	0.129980
6.583383	0.1	0.132252
6.585050	0.1	0.134190
6.586717	0.1	0.135391
6.588383	0.1	0.136090
6.590050	0.1	0.136443
6.591717	0.1	0.136066
6.593383	0.1	0.134911
6.595050	0.1	0.133892
6.596717	0.1	0.133798
6.598383	0.1	0.134208
6.600050	0.1	0.134232
6.601717	0.1	0.133598
6.603383	0.1	0.132569
6.605050	0.1	0.131610
6.606717	0.1	0.131074
6.608383	0.1	0.130786
6.610050	0.1	0.130660
6.611717	0.1	0.131358
6.613383	0.1	0.133123
6.615050	0.1	0.134925
6.616717	0.1	0.135587
6.618383	0.1	0.134967
6.620050	0.1	0.133798
6.621717	0.1	0.133119
6.623383	0.1	0.133556
6.625050	0.1	0.134609
6.626717	0.1	0.135214
6.628383	0.1	0.134907
6.630050	0.1	0.134059
6.631717	0.1	0.133393
6.633383	0.1	0.133384
6.635050	0.1	0.134022
6.636717	0.1	0.135046
6.638383	0.1	0.136620
6.640050	0.1	0.139158
6.641717	0.1	0.142306
6.643383	0.1	0.144937
6.645050	0.1	0.146115
6.646717	0.1	0.145501
6.648383	0.1	0.143563
6.650050	0.1	0.141608
6.651717	0.1	0.140737
6.653383	0.1	0.140821
6.655050	0.1	0.140904
6.656717	0.1	0.140099
6.658383	0.1	0.138232
6.660050	0.1	0.136299
6.661717	0.1	0.135526
6.663383	0.1	0.135950
6.665050	0.1	0.136439
6.666717	0.1	0.135852
6.668383	0.1	0.133864
6.670050	0.1	0.131265
6.671717	0.1	0.129463
6.673383	0.1	0.129407
6.675050	0.1	0.130758
6.676717	0.1	0.132425
6.678383	0.1	0.133649
6.680050	0.1	0.134395
6.681717	0.1	0.135079
6.683383	0.1	0.135964
6.685050	0.1	0.136741
6.686717	0.1	0.137044
6.688383	0.1	0.137249
6.690050	0.1	0.138157
6.691717	0.1	0.139684
6.693383	0.1	0.140755
6.695050	0.1	0.140513
6.696717	0.1	0.139037
6.698383	0.1	0.136979
6.700050	0.1	0.135056
6.701717	0.1	0.133966
6.703383	0.1	0.134297
6.705050	0.1	0.135908
6.706717	0.1	0.137854
6.708383	0.1	0.139070
6.710050	0.1	0.139056
6.711717	0.1	0.137961
6.713383	0.1	0.136318
6.715050	0.1	0.134702
6.716717	0.1	0.133477
6.718383	0.1	0.132453
6.720050	0.1	0.131112
6.721717	0.1	0.129533
6.723383	0.1	0.128513
6.725050	0.1	0.128583
6.726717	0.1	0.129757
6.728383	0.1	0.131931
6.730050	0.1	0.134828
6.731717	0.1	0.137808
6.733383	0.1	0.140159
6.735050	0.1	0.141328
6.736717	0.1	0.141198
6.738383	0.1	0.140127
6.740050	0.1	0.138679
6.741717	0.1	0.137677
6.743383	0.1	0.137864
6.745050	0.1	0.139130
6.746717	0.1	0.140793
6.748383	0.1	0.142371
6.750050	0.1	0.143759
6.751717	0.1	0.144830
6.753383	0.1	0.145235
6.755050	0.1	0.144755
6.756717	0.1	0.143400
6.758383	0.1	0.141216
6.760050	0.1	0.138520
6.761717	0.1	0.135992
6.763383	0.1	0.134213
6.765050	0.1	0.133365
6.766717	0.1	0.133431
6.768383	0.1	0.134287
6.770050	0.1	0.135778
6.771717	0.1	0.137696
6.773383	0.1	0.139885
6.775050	0.1	0.141910
6.776717	0.1	0.142697
6.778383	0.1	0.141603
6.780050	0.1	0.139438
6.781717	0.1	0.137738
6.783383	0.1	0.137761
6.785050	0.1	0.140071
6.786717	0.1	0.143764
6.788383	0.1	0.146646
6.790050	0.1	0.147163
6.791717	0.1	0.145510
6.793383	0.1	0.142516
6.795050	0.1	0.138986
6.796717	0.1	0.136499
6.798383	0.1	0.136513
6.800050	0.1	0.138283
6.801717	0.1	0.139633
6.803383	0.1	0.139331
6.805050	0.1	0.137314
6.806717	0.1	0.134050
6.808383	0.1	0.130753
6.810050	0.1	0.128876
6.811717	0.1	0.128732
6.813383	0.1	0.129854
6.815050	0.1	0.132290
6.816717	0.1	0.136057
6.818383	0.1	0.140080
6.820050	0.1	0.143028
6.821717	0.1	0.144644
6.823383	0.1	0.145612
6.825050	0.1	0.146567
6.826717	0.1	0.147480
6.828383	0.1	0.147964
6.830050	0.1	0.147833
6.831717	0.1	0.147331
6.833383	0.1	0.147084
6.835050	0.1	0.147689
6.836717	0.1	0.148877
6.838383	0.1	0.149459
6.840050	0.1	0.148723
6.841717	0.1	0.147205
6.843383	0.1	0.145552
6.845050	0.1	0.143615
6.846717	0.1	0.141324
6.848383	0.1	0.139545
6.850050	0.1	0.139358
6.851717	0.1	0.140686
6.853383	0.1	0.142092
6.855050	0.1	0.142478
6.856717	0.1	0.142492
6.858383	0.1	0.143568
6.860050	0.1	0.146227
6.861717	0.1	0.149766
6.863383	0.1	0.152881
6.865050	0.1	0.154176
6.866717	0.1	0.152965
6.868383	0.1	0.150017
6.870050	0.1	0.147042
6.871717	0.1	0.145468
6.873383	0.1	0.145594
6.875050	0.1	0.146586
6.876717	0.1	0.147363
6.878383	0.1	0.147307
6.880050	0.1	0.146283
6.881717	0.1	0.144863
6.883383	0.1	0.143982
6.885050	0.1	0.144187
6.886717	0.1	0.145547
6.888383	0.1	0.147964
6.890050	0.1	0.150958
6.891717	0.1	0.153496
6.893383	0.1	0.154520
6.895050	0.1	0.153529
6.896717	0.1	0.150646
6.898383	0.1	0.146874
6.900050	0.1	0.144043
6.901717	0.1	0.143470
6.903383	0.1	0.144956
6.905050	0.1	0.147624
6.906717	0.1	0.150842
6.908383	0.1	0.153845
6.910050	0.1	0.155400
6.911717	0.1	0.154818
6.913383	0.1	0.152788
6.915050	0.1	0.150558
6.916717	0.1	0.148755
6.918383	0.1	0.147433
6.920050	0.1	0.146856
6.921717	0.1	0.147503
6.923383	0.1	0.149338
6.925050	0.1	0.151517
6.926717	0.1	0.152919
6.928383	0.1	0.152914
6.930050	0.1	0.151484
6.931717	0.1	0.149049
6.933383	0.1	0.146567
6.935050	0.1	0.145291
6.936717	0.1	0.145696
6.938383	0.1	0.147023
6.940050	0.1	0.148169
6.941717	0.1	0.148672
6.943383	0.1	0.148858
6.945050	0.1	0.149086
6.946717	0.1	0.149105
6.948383	0.1	0.148383
6.950050	0.1	0.146837
6.951717	0.1	0.145049
6.953383	0.1	0.143712
6.955050	0.1	0.143046
6.956717	0.1	0.142707
6.958383	0.1	0.142055
6.960050	0.1	0.140867
6.961717	0.1	0.139852
6.963383	0.1	0.139875
6.965050	0.1	0.140821
6.966717	0.1	0.141724
6.968383	0.1	0.141654
6.970050	0.1	0.140341
6.971717	0.1	0.138320
6.973383	0.1	0.136360
6.975050	0.1	0.134907
6.976717	0.1	0.134367
6.978383	0.1	0.135158
6.980050	0.1	0.137300
6.981717	0.1	0.140402
6.983383	0.1	0.143754
6.985050	0.1	0.146315
6.986717	0.1	0.147168
6.988383	0.1	0.146315
6.990050	0.1	0.144923
6.991717	0.1	0.144383
6.993383	0.1	0.144923
6.995050	0.1	0.145491
6.996717	0.1	0.145035
6.998383	0.1	0.143261
7.000050	0.1	0.140634
7.001717	0.1	0.138436
7.003383	0.1	0.137952
7.005050	0.1	0.139112
7.006717	0.1	0.140769
7.008383	0.1	0.141948
7.010050	0.1	0.142367
7.011717	0.1	0.142306
7.013383	0.1	0.142264
7.015050	0.1	0.142511
7.016717	0.1	0.142884
7.018383	0.1	0.142897
7.020050	0.1	0.141952
7.021717	0.1	0.139768
7.023383	0.1	0.136686
7.025050	0.1	0.133677
7.026717	0.1	0.131768
7.028383	0.1	0.131312
7.030050	0.1	0.132117
7.031717	0.1	0.134017
7.033383	0.1	0.136644
7.035050	0.1	0.139400
7.036717	0.1	0.141840
7.038383	0.1	0.143521
7.040050	0.1	0.143773
7.041717	0.1	0.142134
7.043383	0.1	0.138781
7.045050	0.1	0.135005
7.046717	0.1	0.133067
7.048383	0.1	0.134297
7.050050	0.1	0.137473
7.051717	0.1	0.140127
7.053383	0.1	0.141016
7.055050	0.1	0.140616
7.056717	0.1	0.139875
7.058383	0.1	0.139410
7.060050	0.1	0.139289
7.061717	0.1	0.139428
7.063383	0.1	0.140271
7.065050	0.1	0.142585
7.066717	0.1	0.146464
7.068383	0.1	0.150832
7.070050	0.1	0.154148
7.071717	0.1	0.155643
7.073383	0.1	0.155279
7.075050	0.1	0.153156
7.076717	0.1	0.149831
7.078383	0.1	0.146632
7.080050	0.1	0.144690
7.081717	0.1	0.144006
7.083383	0.1	0.143810
7.085050	0.1	0.143661
7.086717	0.1	0.143978
7.088383	0.1	0.145282
7.090050	0.1	0.147372
7.091717	0.1	0.149715
7.093383	0.1	0.152164
7.095050	0.1	0.154809
7.096717	0.1	0.157291
7.098383	0.1	0.158865
7.100050	0.1	0.159172
7.101717	0.1	0.158614
7.103383	0.1	0.157827
7.105050	0.1	0.157128
7.106717	0.1	0.156458
7.108383	0.1	0.155629
7.110050	0.1	0.154651
7.111717	0.1	0.153668
7.113383	0.1	0.152425
7.115050	0.1	0.150474
7.116717	0.1	0.148197
7.118383	0.1	0.146739
7.120050	0.1	0.147074
7.121717	0.1	0.149324
7.123383	0.1	0.152453
7.125050	0.1	0.154898
7.126717	0.1	0.155801
7.128383	0.1	0.155512
7.130050	0.1	0.155023
7.131717	0.1	0.155233
7.133383	0.1	0.156420
7.135050	0.1	0.158134
7.136717	0.1	0.159424
7.138383	0.1	0.159340
7.140050	0.1	0.157682
7.141717	0.1	0.155107
7.143383	0.1	0.152690
7.145050	0.1	0.151466
7.146717	0.1	0.151610
7.148383	0.1	0.152551
7.150050	0.1	0.154078
7.151717	0.1	0.156448
7.153383	0.1	0.159279
7.155050	0.1	0.161417
7.156717	0.1	0.161966
7.158383	0.1	0.160909
7.160050	0.1	0.158711
7.161717	0.1	0.156020
7.163383	0.1	0.153612
7.165050	0.1	0.152420
7.166717	0.1	0.153254
7.168383	0.1	0.155978
7.170050	0.1	0.159075
7.171717	0.1	0.160774
7.173383	0.1	0.160569
7.175050	0.1	0.159270
7.176717	0.1	0.157971
7.178383	0.1	0.157221
7.180050	0.1	0.157044
7.181717	0.1	0.157189
7.183383	0.1	0.157109
7.185050	0.1	0.156281
7.186717	0.1	0.154884
7.188383	0.1	0.153841
7.190050	0.1	0.153873
7.191717	0.1	0.154898
7.193383	0.1	0.156453
7.195050	0.1	0.158190
7.196717	0.1	0.159862
7.198383	0.1	0.161417
7.200050	0.1	0.162986
7.201717	0.1	0.164355
7.203383	0.1	0.164583
7.205050	0.1	0.162879
7.206717	0.1	0.159955
7.208383	0.1	0.157645
7.210050	0.1	0.157016
7.211717	0.1	0.157761
7.213383	0.1	0.159065
7.215050	0.1	0.160346
7.216717	0.1	0.161058
7.218383	0.1	0.160565
7.220050	0.1	0.158935
7.221717	0.1	0.157482
7.223383	0.1	0.157584
7.225050	0.1	0.159172
7.226717	0.1	0.161189
7.228383	0.1	0.162493
7.230050	0.1	0.161924
7.231717	0.1	0.158981
7.233383	0.1	0.154548
7.235050	0.1	0.150148
7.236717	0.1	0.146776
7.238383	0.1	0.144583
7.240050	0.1	0.143303
7.241717	0.1	0.142804
7.243383	0.1	0.143191
7.245050	0.1	0.144509
7.246717	0.1	0.146567
7.248383	0.1	0.149100
7.250050	0.1	0.151992
7.251717	0.1	0.155047
7.253383	0.1	0.157524
7.255050	0.1	0.158278
7.256717	0.1	0.156714
7.258383	0.1	0.153435
7.260050	0.1	0.149859
7.261717	0.1	0.147256
7.263383	0.1	0.146064
7.265050	0.1	0.146055
7.266717	0.1	0.147074
7.268383	0.1	0.148951
7.270050	0.1	0.151205
7.271717	0.1	0.153356
7.273383	0.1	0.155051
7.275050	0.1	0.156183
7.276717	0.1	0.156704
7.278383	0.1	0.156397
7.280050	0.1	0.155494
7.281717	0.1	0.154972
7.283383	0.1	0.155359
7.285050	0.1	0.155875
7.286717	0.1	0.155638
7.288383	0.1	0.154814
7.290050	0.1	0.154064
7.291717	0.1	0.153822
7.293383	0.1	0.154306
7.295050	0.1	0.155549
7.296717	0.1	0.157184
7.298383	0.1	0.158623
7.300050	0.1	0.159526
7.301717	0.1	0.159810
7.303383	0.1	0.159610
7.305050	0.1	0.159377
7.306717	0.1	0.159466
7.308383	0.1	0.159652
7.310050	0.1	0.159675
7.311717	0.1	0.159987
7.313383	0.1	0.161477
7.315050	0.1	0.164337
7.316717	0.1	0.167317
7.318383	0.1	0.168537
7.320050	0.1	0.167149
7.321717	0.1	0.163973
7.323383	0.1	0.160676
7.325050	0.1	0.158637
7.326717	0.1	0.158218
7.328383	0.1	0.158860
7.330050	0.1	0.159889
7.331717	0.1	0.160788
7.333383	0.1	0.161277
7.335050	0.1	0.161598
7.336717	0.1	0.161966
7.338383	0.1	0.161785
7.340050	0.1	0.160555
7.341717	0.1	0.158874
7.343383	0.1	0.157766
7.345050	0.1	0.157817
7.346717	0.1	0.159154
7.348383	0.1	0.161612
7.350050	0.1	0.164527
7.351717	0.1	0.166828
7.353383	0.1	0.167764
7.355050	0.1	0.167605
7.356717	0.1	0.167238
7.358383	0.1	0.167210
7.360050	0.1	0.167512
7.361717	0.1	0.168080
7.363383	0.1	0.168961
7.365050	0.1	0.170032
7.366717	0.1	0.171107
7.368383	0.1	0.172136
7.370050	0.1	0.173212
7.371717	0.1	0.174399
7.373383	0.1	0.175596
7.375050	0.1	0.176467
7.376717	0.1	0.176481
7.378383	0.1	0.175270
7.380050	0.1	0.173147
7.381717	0.1	0.170926
7.383383	0.1	0.169273
7.385050	0.1	0.168439
7.386717	0.1	0.168174
7.388383	0.1	0.167773
7.390050	0.1	0.166683
7.391717	0.1	0.165165
7.393383	0.1	0.164076
7.395050	0.1	0.163945
7.396717	0.1	0.164425
7.398383	0.1	0.164984
7.400050	0.1	0.165394
7.401717	0.1	0.165566
7.403383	0.1	0.165617
7.405050	0.1	0.166032
7.406717	0.1	0.167224
7.408383	0.1	0.169161
7.410050	0.1	0.171741
7.411717	0.1	0.175000
7.413383	0.1	0.178576
7.415050	0.1	0.181440
7.416717	0.1	0.182614
7.418383	0.1	0.182088
7.420050	0.1	0.180565
7.421717	0.1	0.178763
7.423383	0.1	0.177310
7.425050	0.1	0.176658
7.426717	0.1	0.176537
7.428383	0.1	0.175908
7.430050	0.1	0.174306
7.431717	0.1	0.172891
7.433383	0.1	0.173319
7.435050	0.1	0.175764
7.436717	0.1	0.178628
7.438383	0.1	0.180239
7.440050	0.1	0.180192
7.441717	0.1	0.179168
7.443383	0.1	0.178032
7.445050	0.1	0.177366
7.446717	0.1	0.177338
7.448383	0.1	0.177878
7.450050	0.1	0.179061
7.451717	0.1	0.180914
7.453383	0.1	0.183145
7.455050	0.1	0.185352
7.456717	0.1	0.187056
7.458383	0.1	0.187759
7.460050	0.1	0.187438
7.461717	0.1	0.186590
7.463383	0.1	0.185827
7.465050	0.1	0.185603
7.466717	0.1	0.185743
7.468383	0.1	0.185343
7.470050	0.1	0.183797
7.471717	0.1	0.181515
7.473383	0.1	0.179214
7.475050	0.1	0.177538
7.476717	0.1	0.177477
7.478383	0.1	0.179685
7.480050	0.1	0.183317
7.481717	0.1	0.186660
7.483383	0.1	0.188672
7.485050	0.1	0.189287
7.486717	0.1	0.188686
7.488383	0.1	0.187056
7.490050	0.1	0.184937
7.491717	0.1	0.183214
7.493383	0.1	0.182409
7.495050	0.1	0.182232
7.496717	0.1	0.181920
7.498383	0.1	0.181021
7.500050	0.1	0.179810
7.501717	0.1	0.178935
7.503383	0.1	0.178828
7.505050	0.1	0.179447
7.506717	0.1	0.180304
7.508383	0.1	0.180858
7.510050	0.1	0.180919
7.511717	0.1	0.180546
7.513383	0.1	0.179922
7.515050	0.1	0.179401
7.516717	0.1	0.179266
7.518383	0.1	0.179196
7.520050	0.1	0.178586
7.521717	0.1	0.177273
7.523383	0.1	0.176001
7.525050	0.1	0.176011
7.526717	0.1	0.177622
7.528383	0.1	0.179601
7.530050	0.1	0.180504
7.531717	0.1	0.180216
7.533383	0.1	0.179592
7.535050	0.1	0.179014
7.536717	0.1	0.178032
7.538383	0.1	0.176299
7.540050	0.1	0.174479
7.541717	0.1	0.173827
7.543383	0.1	0.174926
7.545050	0.1	0.177217
7.546717	0.1	0.179484
7.548383	0.1	0.180518
7.550050	0.1	0.180015
7.551717	0.1	0.179033
7.553383	0.1	0.178958
7.555050	0.1	0.180155
7.556717	0.1	0.181766
7.558383	0.1	0.182656
7.560050	0.1	0.182260
7.561717	0.1	0.180956
7.563383	0.1	0.179526
7.565050	0.1	0.178413
7.566717	0.1	0.177505
7.568383	0.1	0.176746
7.570050	0.1	0.176542
7.571717	0.1	0.177352
7.573383	0.1	0.179289
7.575050	0.1	0.182106
7.576717	0.1	0.184826
7.578383	0.1	0.186241
7.580050	0.1	0.186283
7.581717	0.1	0.185859
7.583383	0.1	0.185589
7.585050	0.1	0.185561
7.586717	0.1	0.185892
7.588383	0.1	0.186674
7.590050	0.1	0.187531
7.591717	0.1	0.188081
7.593383	0.1	0.188374
7.595050	0.1	0.188528
7.596717	0.1	0.188565
7.598383	0.1	0.188635
7.600050	0.1	0.189007
7.601717	0.1	0.189627
7.603383	0.1	0.189818
7.605050	0.1	0.188919
7.606717	0.1	0.187256
7.608383	0.1	0.185925
7.610050	0.1	0.185687
7.611717	0.1	0.186241
7.613383	0.1	0.186707
7.615050	0.1	0.186563
7.616717	0.1	0.185622
7.618383	0.1	0.183731
7.620050	0.1	0.181198
7.621717	0.1	0.178847
7.623383	0.1	0.177519
7.625050	0.1	0.177738
7.626717	0.1	0.179387
7.628383	0.1	0.181524
7.630050	0.1	0.183075
7.631717	0.1	0.183652
7.633383	0.1	0.183727
7.635050	0.1	0.184169
7.636717	0.1	0.185668
7.638383	0.1	0.188127
7.640050	0.1	0.190358
7.641717	0.1	0.190758
7.643383	0.1	0.188663
7.645050	0.1	0.184849
7.646717	0.1	0.180672
7.648383	0.1	0.177198
7.650050	0.1	0.175061
7.651717	0.1	0.174264
7.653383	0.1	0.174334
7.655050	0.1	0.174982
7.656717	0.1	0.176094
7.658383	0.1	0.177291
7.660050	0.1	0.178125
7.661717	0.1	0.178614
7.663383	0.1	0.179429
7.665050	0.1	0.181315
7.666717	0.1	0.184095
7.668383	0.1	0.186739
7.670050	0.1	0.188397
7.671717	0.1	0.188686
7.673383	0.1	0.187424
7.675050	0.1	0.184942
7.676717	0.1	0.182088
7.678383	0.1	0.179624
7.680050	0.1	0.178227
7.681717	0.1	0.178362
7.683383	0.1	0.179368
7.685050	0.1	0.179829
7.686717	0.1	0.179135
7.688383	0.1	0.178018
7.690050	0.1	0.177748
7.691717	0.1	0.179135
7.693383	0.1	0.181934
7.695050	0.1	0.185049
7.696717	0.1	0.187173
7.698383	0.1	0.187536
7.700050	0.1	0.186269
7.701717	0.1	0.184216
7.703383	0.1	0.182306
7.705050	0.1	0.181049
7.706717	0.1	0.180760
7.708383	0.1	0.181547
7.710050	0.1	0.182791
7.711717	0.1	0.183303
7.713383	0.1	0.182404
7.715050	0.1	0.180826
7.716717	0.1	0.180276
7.718383	0.1	0.181613
7.720050	0.1	0.183755
7.721717	0.1	0.184728
7.723383	0.1	0.183433
7.725050	0.1	0.180430
7.726717	0.1	0.177561
7.728383	0.1	0.176202
7.730050	0.1	0.175759
7.731717	0.1	0.175084
7.733383	0.1	0.174390
7.735050	0.1	0.174632
7.736717	0.1	0.176253
7.738383	0.1	0.179177
7.740050	0.1	0.182884
7.741717	0.1	0.186502
7.743383	0.1	0.189459
7.745050	0.1	0.191806
7.746717	0.1	0.193547
7.748383	0.1	0.194060
7.750050	0.1	0.192812
7.751717	0.1	0.190143
7.753383	0.1	0.187056
7.755050	0.1	0.184611
7.756717	0.1	0.183191
7.758383	0.1	0.182451
7.760050	0.1	0.181827
7.761717	0.1	0.181086
7.763383	0.1	0.180611
7.765050	0.1	0.180835
7.766717	0.1	0.181366
7.768383	0.1	0.181245
7.770050	0.1	0.180057
7.771717	0.1	0.178260
7.773383	0.1	0.176476
7.775050	0.1	0.175107
7.776717	0.1	0.174493
7.778383	0.1	0.174548
7.780050	0.1	0.174581
7.781717	0.1	0.173957
7.783383	0.1	0.172714
7.785050	0.1	0.171447
7.786717	0.1	0.170972
7.788383	0.1	0.171708
7.790050	0.1	0.173287
7.791717	0.1	0.174972
7.793383	0.1	0.176178
7.795050	0.1	0.176667
7.796717	0.1	0.176332
7.798383	0.1	0.174963
7.800050	0.1	0.172588
7.801717	0.1	0.169878
7.803383	0.1	0.167713
7.805050	0.1	0.166777
7.806717	0.1	0.167801
7.808383	0.1	0.171359
7.810050	0.1	0.176514
7.811717	0.1	0.180947
7.813383	0.1	0.182954
7.815050	0.1	0.182455
7.816717	0.1	0.180355
7.818383	0.1	0.177701
7.820050	0.1	0.175131
7.821717	0.1	0.172923
7.823383	0.1	0.171619
7.825050	0.1	0.171880
7.826717	0.1	0.173626
7.828383	0.1	0.176071
7.830050	0.1	0.178344
7.831717	0.1	0.180015
7.833383	0.1	0.181212
7.835050	0.1	0.182185
7.836717	0.1	0.183140
7.838383	0.1	0.184309
7.840050	0.1	0.185841
7.841717	0.1	0.187438
7.843383	0.1	0.188453
7.845050	0.1	0.188625
7.846717	0.1	0.188705
7.848383	0.1	0.189925
7.850050	0.1	0.192951
7.851717	0.1	0.197035
7.853383	0.1	0.200220
7.855050	0.1	0.200849
7.856717	0.1	0.198749
7.858383	0.1	0.195107
7.860050	0.1	0.191610
7.861717	0.1	0.189417
7.863383	0.1	0.188523
7.865050	0.1	0.188313
7.866717	0.1	0.188453
7.868383	0.1	0.189454
7.870050	0.1	0.192239
7.871717	0.1	0.196714
7.873383	0.1	0.201520
7.875050	0.1	0.205548
7.876717	0.1	0.208267
7.878383	0.1	0.209021
7.880050	0.1	0.207569
7.881717	0.1	0.204691
7.883383	0.1	0.201636
7.885050	0.1	0.199480
7.886717	0.1	0.198698
7.888383	0.1	0.198856
7.890050	0.1	0.199103
7.891717	0.1	0.199121
7.893383	0.1	0.199224
7.895050	0.1	0.199662
7.896717	0.1	0.200276
7.898383	0.1	0.200886
7.900050	0.1	0.201701
7.901717	0.1	0.203201
7.903383	0.1	0.205436
7.905050	0.1	0.207480
7.906717	0.1	0.208095
7.908383	0.1	0.206931
7.910050	0.1	0.204826
7.911717	0.1	0.203005
7.913383	0.1	0.202111
7.915050	0.1	0.202060
7.916717	0.1	0.202456
7.918383	0.1	0.202633
7.920050	0.1	0.201566
7.921717	0.1	0.198577
7.923383	0.1	0.194358
7.925050	0.1	0.190474
7.926717	0.1	0.187792
7.928383	0.1	0.186288
7.930050	0.1	0.185701
7.931717	0.1	0.185953
7.933383	0.1	0.187173
7.935050	0.1	0.189124
7.936717	0.1	0.190893
7.938383	0.1	0.191592
7.940050	0.1	0.190749
7.941717	0.1	0.188248
7.943383	0.1	0.184616
7.945050	0.1	0.181128
7.946717	0.1	0.179117
7.948383	0.1	0.178795
7.950050	0.1	0.179335
7.951717	0.1	0.180122
7.953383	0.1	0.181217
7.955050	0.1	0.182465
7.956717	0.1	0.183065
7.958383	0.1	0.182576
7.960050	0.1	0.181687
7.961717	0.1	0.181380
7.963383	0.1	0.181636
7.965050	0.1	0.181589
7.966717	0.1	0.180807
7.968383	0.1	0.179810
7.970050	0.1	0.179410
7.971717	0.1	0.179810
7.973383	0.1	0.180188
7.975050	0.1	0.179545
7.976717	0.1	0.178185
7.978383	0.1	0.177291
7.980050	0.1	0.177380
7.981717	0.1	0.178036
7.983383	0.1	0.178781
7.985050	0.1	0.179512
7.986717	0.1	0.180067
7.988383	0.1	0.180006
7.990050	0.1	0.179079
7.991717	0.1	0.177380
7.993383	0.1	0.175037
7.995050	0.1	0.172514
7.996717	0.1	0.171117
7.998383	0.1	0.172062
8.000050	0.1	0.175079
8.001717	0.1	0.178549
8.003383	0.1	0.180928
8.005050	0.1	0.181692
8.006717	0.1	0.181175
8.008383	0.1	0.180150
8.010050	0.1	0.179531
8.011717	0.1	0.180155
8.013383	0.1	0.182367
8.015050	0.1	0.185641
8.016717	0.1	0.188784
8.018383	0.1	0.190935
8.020050	0.1	0.192197
8.021717	0.1	0.192984
8.023383	0.1	0.192933
8.025050	0.1	0.191238
8.026717	0.1	0.187946
8.028383	0.1	0.184295
8.030050	0.1	0.181757
8.031717	0.1	0.181044
8.033383	0.1	0.181976
8.035050	0.1	0.184043
8.036717	0.1	0.186730
8.038383	0.1	0.189310
8.040050	0.1	0.191052
8.041717	0.1	0.191787
8.043383	0.1	0.191778
8.045050	0.1	0.191135
8.046717	0.1	0.189631
8.048383	0.1	0.187252
8.050050	0.1	0.184737
8.051717	0.1	0.183191
8.053383	0.1	0.183368
8.055050	0.1	0.185575
8.056717	0.1	0.189352
8.058383	0.1	0.193268
8.060050	0.1	0.196071
8.061717	0.1	0.197459
8.063383	0.1	0.197273
8.065050	0.1	0.194921
8.066717	0.1	0.190400
8.068383	0.1	0.185231
8.070050	0.1	0.181757
8.071717	0.1	0.181333
8.073383	0.1	0.183280
8.075050	0.1	0.185710
8.076717	0.1	0.187242
8.078383	0.1	0.188025
8.080050	0.1	0.189133
8.081717	0.1	0.191135
8.083383	0.1	0.193655
8.085050	0.1	0.195997
8.086717	0.1	0.197641
8.088383	0.1	0.198493
8.090050	0.1	0.198935
8.091717	0.1	0.199419
8.093383	0.1	0.199955
8.095050	0.1	0.200085
8.096717	0.1	0.199499
8.098383	0.1	0.198628
8.100050	0.1	0.198348
8.101717	0.1	0.199028
8.103383	0.1	0.200267
8.105050	0.1	0.201431
8.106717	0.1	0.202055
8.108383	0.1	0.202139
8.110050	0.1	0.202209
8.111717	0.1	0.202837
8.113383	0.1	0.203964
8.115050	0.1	0.204826
8.116717	0.1	0.204816
8.118383	0.1	0.204211
8.120050	0.1	0.203447
8.121717	0.1	0.202591
8.123383	0.1	0.201901
8.125050	0.1	0.201501
8.126717	0.1	0.200882
8.128383	0.1	0.199834
8.130050	0.1	0.199010
8.131717	0.1	0.198921
8.133383	0.1	0.199531
8.135050	0.1	0.200802
8.136717	0.1	0.202502
8.138383	0.1	0.203736
8.140050	0.1	0.203741
8.141717	0.1	0.202861
8.143383	0.1	0.202022
8.145050	0.1	0.201929
8.146717	0.1	0.202665
8.148383	0.1	0.203406
8.150050	0.1	0.203270
8.151717	0.1	0.202679
8.153383	0.1	0.202828
8.155050	0.1	0.204197
8.156717	0.1	0.206190
8.158383	0.1	0.207573
8.160050	0.1	0.207443
8.161717	0.1	0.205860
8.163383	0.1	0.203219
8.165050	0.1	0.199699
8.166717	0.1	0.195792
8.168383	0.1	0.192667
8.170050	0.1	0.191419
8.171717	0.1	0.191964
8.173383	0.1	0.193133
8.175050	0.1	0.193724
8.176717	0.1	0.193114
8.178383	0.1	0.191443
8.180050	0.1	0.189678
8.181717	0.1	0.189161
8.183383	0.1	0.190311
8.185050	0.1	0.192295
8.186717	0.1	0.194218
8.188383	0.1	0.195708
8.190050	0.1	0.196686
8.191717	0.1	0.197482
8.193383	0.1	0.198772
8.195050	0.1	0.200733
8.196717	0.1	0.202744
8.198383	0.1	0.204393
8.200050	0.1	0.205827
8.201717	0.1	0.207201
8.203383	0.1	0.208439
8.205050	0.1	0.209138
8.206717	0.1	0.208621
8.208383	0.1	0.206847
8.210050	0.1	0.204733
8.211717	0.1	0.203066
8.213383	0.1	0.201813
8.215050	0.1	0.200928
8.216717	0.1	0.200882
8.218383	0.1	0.201934
8.220050	0.1	0.203522
8.221717	0.1	0.204789
8.223383	0.1	0.205077
8.225050	0.1	0.204025
8.226717	0.1	0.202134
8.228383	0.1	0.201110
8.230050	0.1	0.202591
8.231717	0.1	0.206414
8.233383	0.1	0.210493
8.235050	0.1	0.212584
8.236717	0.1	0.212034
8.238383	0.1	0.209729
8.240050	0.1	0.206972
8.241717	0.1	0.204714
8.243383	0.1	0.203415
8.245050	0.1	0.202917
8.246717	0.1	0.202591
8.248383	0.1	0.202046
8.250050	0.1	0.201752
8.251717	0.1	0.202274
8.253383	0.1	0.202940
8.255050	0.1	0.202395
8.256717	0.1	0.200020
8.258383	0.1	0.196192
8.260050	0.1	0.191773
8.261717	0.1	0.188230
8.263383	0.1	0.187219
8.265050	0.1	0.189175
8.266717	0.1	0.193012
8.268383	0.1	0.197208
8.270050	0.1	0.200630
8.271717	0.1	0.202977
8.273383	0.1	0.204612
8.275050	0.1	0.205594
8.276717	0.1	0.205366
8.278383	0.1	0.203722
8.280050	0.1	0.201305
8.281717	0.1	0.199238
8.283383	0.1	0.198600
8.285050	0.1	0.199703
8.286717	0.1	0.201548
8.288383	0.1	0.202842
8.290050	0.1	0.203359
8.291717	0.1	0.203545
8.293383	0.1	0.203354
8.295050	0.1	0.202162
8.296717	0.1	0.199624
8.298383	0.1	0.196211
8.300050	0.1	0.193035
8.301717	0.1	0.191238
8.303383	0.1	0.191252
8.305050	0.1	0.192579
8.306717	0.1	0.194688
8.308383	0.1	0.197459
8.310050	0.1	0.200518
8.311717	0.1	0.203135
8.313383	0.1	0.204663
8.315050	0.1	0.204737
8.316717	0.1	0.203671
8.318383	0.1	0.202414
8.320050	0.1	0.201510
8.321717	0.1	0.200821
8.323383	0.1	0.200667
8.325050	0.1	0.201855
8.326717	0.1	0.204090
8.328383	0.1	0.205580
8.330050	0.1	0.204737
8.331717	0.1	0.201860
8.333383	0.1	0.199126
8.335050	0.1	0.198702
8.336717	0.1	0.200919
8.338383	0.1	0.204314
8.340050	0.1	0.207075
8.341717	0.1	0.208109
8.343383	0.1	0.207243
8.345050	0.1	0.205170
8.346717	0.1	0.203168
8.348383	0.1	0.202442
8.350050	0.1	0.203177
8.351717	0.1	0.204169
8.353383	0.1	0.204132
8.355050	0.1	0.203182
8.356717	0.1	0.202241
8.358383	0.1	0.201729
8.360050	0.1	0.201669
8.361717	0.1	0.202269
8.363383	0.1	0.203745
8.365050	0.1	0.205799
8.366717	0.1	0.207685
8.368383	0.1	0.209040
8.370050	0.1	0.210572
8.371717	0.1	0.213208
8.373383	0.1	0.216486
8.375050	0.1	0.218670
8.376717	0.1	0.218521
8.378383	0.1	0.216439
8.380050	0.1	0.214055
8.381717	0.1	0.212886
8.383383	0.1	0.213394
8.385050	0.1	0.215098
8.386717	0.1	0.217231
8.388383	0.1	0.219387
8.390050	0.1	0.221543
8.391717	0.1	0.223354
8.393383	0.1	0.224169
8.395050	0.1	0.223978
8.396717	0.1	0.223625
8.398383	0.1	0.223927
8.400050	0.1	0.224672
8.401717	0.1	0.224775
8.403383	0.1	0.223559
8.405050	0.1	0.221212
8.406717	0.1	0.218377
8.408383	0.1	0.216067
8.410050	0.1	0.215061
8.411717	0.1	0.215005
8.413383	0.1	0.214758
8.415050	0.1	0.213664
8.416717	0.1	0.212048
8.418383	0.1	0.210688
8.420050	0.1	0.210102
8.421717	0.1	0.210446
8.423383	0.1	0.211373
8.425050	0.1	0.212090
8.426717	0.1	0.212295
8.428383	0.1	0.212388
8.430050	0.1	0.212570
8.431717	0.1	0.212514
8.433383	0.1	0.211960
8.435050	0.1	0.211168
8.436717	0.1	0.210633
8.438383	0.1	0.210614
8.440050	0.1	0.211219
8.441717	0.1	0.212505
8.443383	0.1	0.214088
8.445050	0.1	0.214954
8.446717	0.1	0.213897
8.448383	0.1	0.210637
8.450050	0.1	0.206335
8.451717	0.1	0.202768
8.453383	0.1	0.201161
8.455050	0.1	0.201692
8.456717	0.1	0.203452
8.458383	0.1	0.205119
8.460050	0.1	0.205846
8.461717	0.1	0.205673
8.463383	0.1	0.205282
8.465050	0.1	0.205231
8.466717	0.1	0.205487
8.468383	0.1	0.205636
8.470050	0.1	0.205329
8.471717	0.1	0.204463
8.473383	0.1	0.203112
8.475050	0.1	0.201613
8.476717	0.1	0.200635
8.478383	0.1	0.200612
8.480050	0.1	0.201361
8.481717	0.1	0.202619
8.483383	0.1	0.204411
8.485050	0.1	0.206507
8.486717	0.1	0.208174
8.488383	0.1	0.208798
8.490050	0.1	0.208127
8.491717	0.1	0.206060
8.493383	0.1	0.202814
8.495050	0.1	0.199331
8.496717	0.1	0.196937
8.498383	0.1	0.196304
8.500050	0.1	0.196933
8.501717	0.1	0.197748
8.503383	0.1	0.198213
8.505050	0.1	0.198674
8.506717	0.1	0.199634
8.508383	0.1	0.201119
8.510050	0.1	0.202898
8.511717	0.1	0.204649
8.513383	0.1	0.206046
8.515050	0.1	0.207196
8.516717	0.1	0.208556
8.518383	0.1	0.210367
8.520050	0.1	0.212444
8.521717	0.1	0.214116
8.523383	0.1	0.214586
8.525050	0.1	0.213636
8.526717	0.1	0.211601
8.528383	0.1	0.208989
8.530050	0.1	0.206763
8.531717	0.1	0.205864
8.533383	0.1	0.206092
8.535050	0.1	0.206227
8.536717	0.1	0.205273
8.538383	0.1	0.203126
8.540050	0.1	0.200318
8.541717	0.1	0.197408
8.543383	0.1	0.194972
8.545050	0.1	0.194097
8.546717	0.1	0.195736
8.548383	0.1	0.199098
8.550050	0.1	0.201729
8.551717	0.1	0.201678
8.553383	0.1	0.198856
8.555050	0.1	0.194767
8.556717	0.1	0.191741
8.558383	0.1	0.191387
8.560050	0.1	0.193566
8.561717	0.1	0.196984
8.563383	0.1	0.199978
8.565050	0.1	0.201194
8.566717	0.1	0.200453
8.568383	0.1	0.198791
8.570050	0.1	0.197417
8.571717	0.1	0.197021
8.573383	0.1	0.197580
8.575050	0.1	0.198577
8.576717	0.1	0.199531
8.578383	0.1	0.200388
8.580050	0.1	0.201426
8.581717	0.1	0.202926
8.583383	0.1	0.204858
8.585050	0.1	0.206865
8.586717	0.1	0.208463
8.588383	0.1	0.209319
8.590050	0.1	0.209105
8.591717	0.1	0.207559
8.593383	0.1	0.205105
8.595050	0.1	0.203010
8.596717	0.1	0.202651
8.598383	0.1	0.204570
8.600050	0.1	0.208165
8.601717	0.1	0.212579
8.603383	0.1	0.217091
8.605050	0.1	0.220467
8.606717	0.1	0.221469
8.608383	0.1	0.220342
8.610050	0.1	0.218800
8.611717	0.1	0.218251
8.613383	0.1	0.218609
8.615050	0.1	0.219028
8.616717	0.1	0.219233
8.618383	0.1	0.219573
8.620050	0.1	0.220146
8.621717	0.1	0.220602
8.623383	0.1	0.220570
8.625050	0.1	0.219811
8.626717	0.1	0.218665
8.628383	0.1	0.218283
8.630050	0.1	0.219336
8.631717	0.1	0.221161
8.633383	0.1	0.222796
8.635050	0.1	0.223797
8.636717	0.1	0.223867
8.638383	0.1	0.222847
8.640050	0.1	0.221175
8.641717	0.1	0.219955
8.643383	0.1	0.220179
8.645050	0.1	0.221739
8.646717	0.1	0.223680
8.648383	0.1	0.225338
8.650050	0.1	0.226656
8.651717	0.1	0.227862
8.653383	0.1	0.229375
8.655050	0.1	0.231387
8.656717	0.1	0.233324
8.658383	0.1	0.234297
8.660050	0.1	0.233990
8.661717	0.1	0.232589
8.663383	0.1	0.230325
8.665050	0.1	0.227508
8.666717	0.1	0.224635
8.668383	0.1	0.222321
8.670050	0.1	0.221236
8.671717	0.1	0.221790
8.673383	0.1	0.223746
8.675050	0.1	0.226218
8.676717	0.1	0.228225
8.678383	0.1	0.229068
8.680050	0.1	0.228235
8.681717	0.1	0.225673
8.683383	0.1	0.222330
8.685050	0.1	0.219774
8.686717	0.1	0.218702
8.688383	0.1	0.218311
8.690050	0.1	0.217794
8.691717	0.1	0.217627
8.693383	0.1	0.218605
8.695050	0.1	0.220728
8.696717	0.1	0.223466
8.698383	0.1	0.226158
8.700050	0.1	0.228053
8.701717	0.1	0.228635
8.703383	0.1	0.227960
8.705050	0.1	0.226423
8.706717	0.1	0.224444
8.708383	0.1	0.222544
8.710050	0.1	0.221343
8.711717	0.1	0.221077
8.713383	0.1	0.221259
8.715050	0.1	0.221394
8.716717	0.1	0.221748
8.718383	0.1	0.222791
8.720050	0.1	0.224155
8.721717	0.1	0.224789
8.723383	0.1	0.224109
8.725050	0.1	0.222488
8.726717	0.1	0.220495
8.728383	0.1	0.218297
8.730050	0.1	0.216020
8.731717	0.1	0.214037
8.733383	0.1	0.212453
8.735050	0.1	0.211070
8.736717	0.1	0.210144
8.738383	0.1	0.210246
8.740050	0.1	0.211489
8.741717	0.1	0.213487
8.743383	0.1	0.215615
8.745050	0.1	0.216989
8.746717	0.1	0.216826
8.748383	0.1	0.214973
8.750050	0.1	0.212141
8.751717	0.1	0.209683
8.753383	0.1	0.208933
8.755050	0.1	0.210269
8.756717	0.1	0.212761
8.758383	0.1	0.214996
8.760050	0.1	0.216025
8.761717	0.1	0.215522
8.763383	0.1	0.213897
8.765050	0.1	0.212258
8.766717	0.1	0.211960
8.768383	0.1	0.213543
8.770050	0.1	0.216020
8.771717	0.1	0.217771
8.773383	0.1	0.218088
8.775050	0.1	0.217506
8.776717	0.1	0.217408
8.778383	0.1	0.219271
8.780050	0.1	0.223131
8.781717	0.1	0.226875
8.783383	0.1	0.227913
8.785050	0.1	0.225389
8.786717	0.1	0.220584
8.788383	0.1	0.215671
8.790050	0.1	0.212491
8.791717	0.1	0.212048
8.793383	0.1	0.213962
8.795050	0.1	0.216472
8.796717	0.1	0.217767
8.798383	0.1	0.217240
8.800050	0.1	0.215229
8.801717	0.1	0.212351
8.803383	0.1	0.209464
8.805050	0.1	0.207420
8.806717	0.1	0.206442
8.808383	0.1	0.206428
8.810050	0.1	0.207694
8.811717	0.1	0.210535
8.813383	0.1	0.214358
8.815050	0.1	0.217990
8.816717	0.1	0.220477
8.818383	0.1	0.221636
8.820050	0.1	0.221957
8.821717	0.1	0.221860
8.823383	0.1	0.221571
8.825050	0.1	0.221217
8.826717	0.1	0.220546
8.828383	0.1	0.219522
8.830050	0.1	0.218763
8.831717	0.1	0.218609
8.833383	0.1	0.218763
8.835050	0.1	0.219038
8.836717	0.1	0.219462
8.838383	0.1	0.219946
8.840050	0.1	0.220491
8.841717	0.1	0.221417
8.843383	0.1	0.222987
8.845050	0.1	0.225012
8.846717	0.1	0.226921
8.848383	0.1	0.227881
8.850050	0.1	0.227140
8.851717	0.1	0.224966
8.853383	0.1	0.222721
8.855050	0.1	0.221548
8.856717	0.1	0.221501
8.858383	0.1	0.222209
8.860050	0.1	0.223424
8.861717	0.1	0.224942
8.863383	0.1	0.226838
8.865050	0.1	0.229632
8.866717	0.1	0.233627
8.868383	0.1	0.238256
8.870050	0.1	0.242363
8.871717	0.1	0.244849
8.873383	0.1	0.245431
8.875050	0.1	0.244835
8.876717	0.1	0.243988
8.878383	0.1	0.243704
8.880050	0.1	0.244989
8.881717	0.1	0.248216
8.883383	0.1	0.252184
8.885050	0.1	0.254852
8.886717	0.1	0.254735
8.888383	0.1	0.251625
8.890050	0.1	0.246824
8.891717	0.1	0.242526
8.893383	0.1	0.240207
8.895050	0.1	0.239834
8.896717	0.1	0.240691
8.898383	0.1	0.242312
8.900050	0.1	0.244295
8.901717	0.1	0.246079
8.903383	0.1	0.247117
8.905050	0.1	0.247108
8.906717	0.1	0.246204
8.908383	0.1	0.244919
8.910050	0.1	0.243527
8.911717	0.1	0.242097
8.913383	0.1	0.241059
8.915050	0.1	0.241124
8.916717	0.1	0.242363
8.918383	0.1	0.243727
8.920050	0.1	0.243890
8.921717	0.1	0.242162
8.923383	0.1	0.238661
8.925050	0.1	0.234172
8.926717	0.1	0.229748
8.928383	0.1	0.226265
8.930050	0.1	0.224374
8.931717	0.1	0.224346
8.933383	0.1	0.226041
8.935050	0.1	0.229296
8.936717	0.1	0.233673
8.938383	0.1	0.237920
8.940050	0.1	0.240789
8.941717	0.1	0.242060
8.943383	0.1	0.242055
8.945050	0.1	0.240905
8.946717	0.1	0.238814
8.948383	0.1	0.236253
8.950050	0.1	0.233743
8.951717	0.1	0.232183
8.953383	0.1	0.232700
8.955050	0.1	0.235438
8.956717	0.1	0.239192
8.958383	0.1	0.242363
8.960050	0.1	0.244104
8.961717	0.1	0.244905
8.963383	0.1	0.245981
8.965050	0.1	0.247965
8.966717	0.1	0.250707
8.968383	0.1	0.253785
8.970050	0.1	0.256482
8.971717	0.1	0.257720
8.973383	0.1	0.256677
8.975050	0.1	0.253548
8.976717	0.1	0.249590
8.978383	0.1	0.246302
8.980050	0.1	0.244598
8.981717	0.1	0.244672
8.983383	0.1	0.246200
8.985050	0.1	0.248211
8.986717	0.1	0.249529
8.988383	0.1	0.249729
8.990050	0.1	0.248966
8.991717	0.1	0.247206
8.993383	0.1	0.244714
8.995050	0.1	0.242540
8.996717	0.1	0.241264
8.998383	0.1	0.240305
9.000050	0.1	0.238963
9.001717	0.1	0.237022
9.003383	0.1	0.234838
9.005050	0.1	0.233161
9.006717	0.1	0.232295
9.008383	0.1	0.231722
9.010050	0.1	0.231178
9.011717	0.1	0.231178
9.013383	0.1	0.232230
9.015050	0.1	0.233985
9.016717	0.1	0.235317
9.018383	0.1	0.235364
9.020050	0.1	0.234391
9.021717	0.1	0.233394
9.023383	0.1	0.233157
9.025050	0.1	0.233953
9.026717	0.1	0.235499
9.028383	0.1	0.237101
9.030050	0.1	0.238274
9.031717	0.1	0.239098
9.033383	0.1	0.239606
9.035050	0.1	0.239499
9.036717	0.1	0.238610
9.038383	0.1	0.237203
9.040050	0.1	0.235839
9.041717	0.1	0.235201
9.043383	0.1	0.235802
9.045050	0.1	0.237660
9.046717	0.1	0.240309
9.048383	0.1	0.243052
9.050050	0.1	0.244966
9.051717	0.1	0.245175
9.053383	0.1	0.243373
9.055050	0.1	0.240281
9.056717	0.1	0.237525
9.058383	0.1	0.236216
9.060050	0.1	0.235629
9.061717	0.1	0.234446
9.063383	0.1	0.232435
9.065050	0.1	0.230339
9.066717	0.1	0.229324
9.068383	0.1	0.230456
9.070050	0.1	0.233585
9.071717	0.1	0.237203
9.073383	0.1	0.239792
9.075050	0.1	0.240859
9.076717	0.1	0.240509
9.078383	0.1	0.238726
9.080050	0.1	0.235531
9.081717	0.1	0.231732
9.083383	0.1	0.228942
9.085050	0.1	0.228398
9.086717	0.1	0.229925
9.088383	0.1	0.232542
9.090050	0.1	0.235722
9.091717	0.1	0.239583
9.093383	0.1	0.244235
9.095050	0.1	0.249231
9.096717	0.1	0.253585
9.098383	0.1	0.256295
9.100050	0.1	0.256854
9.101717	0.1	0.255471
9.103383	0.1	0.253152
9.105050	0.1	0.251350
9.106717	0.1	0.251010
9.108383	0.1	0.251997
9.110050	0.1	0.253692
9.111717	0.1	0.255848
9.113383	0.1	0.258563
9.115050	0.1	0.261730
9.116717	0.1	0.264677
9.118383	0.1	0.266433
9.120050	0.1	0.266642
9.121717	0.1	0.265958
9.123383	0.1	0.265250
9.125050	0.1	0.264794
9.126717	0.1	0.264365
9.128383	0.1	0.263904
9.130050	0.1	0.264002
9.131717	0.1	0.265511
9.133383	0.1	0.268556
9.135050	0.1	0.272039
9.136717	0.1	0.274377
9.138383	0.1	0.274619
9.140050	0.1	0.272752
9.141717	0.1	0.269506
9.143383	0.1	0.266200
9.145050	0.1	0.264002
9.146717	0.1	0.263066
9.148383	0.1	0.262777
9.150050	0.1	0.262740
9.151717	0.1	0.263038
9.153383	0.1	0.263723
9.155050	0.1	0.264817
9.156717	0.1	0.266568
9.158383	0.1	0.269040
9.160050	0.1	0.271639
9.161717	0.1	0.273339
9.163383	0.1	0.273474
9.165050	0.1	0.272035
9.166717	0.1	0.269418
9.168383	0.1	0.266237
9.170050	0.1	0.263299
9.171717	0.1	0.261483
9.173383	0.1	0.261297
9.175050	0.1	0.262507
9.176717	0.1	0.264645
9.178383	0.1	0.267294
9.180050	0.1	0.269450
9.181717	0.1	0.269706
9.183383	0.1	0.267788
9.185050	0.1	0.265134
9.186717	0.1	0.263569
9.188383	0.1	0.263792
9.190050	0.1	0.265203
9.191717	0.1	0.266740
9.193383	0.1	0.267634
9.195050	0.1	0.267648
9.196717	0.1	0.266903
9.198383	0.1	0.265921
9.200050	0.1	0.265599
9.201717	0.1	0.266512
9.203383	0.1	0.268267
9.205050	0.1	0.269907
9.206717	0.1	0.270712
9.208383	0.1	0.270642
9.210050	0.1	0.270060
9.211717	0.1	0.269078
9.213383	0.1	0.267518
9.215050	0.1	0.265813
9.216717	0.1	0.265273
9.218383	0.1	0.266843
9.220050	0.1	0.269548
9.221717	0.1	0.270819
9.223383	0.1	0.268798
9.225050	0.1	0.263881
9.226717	0.1	0.257976
9.228383	0.1	0.253092
9.230050	0.1	0.250582
9.231717	0.1	0.250540
9.233383	0.1	0.251732
9.235050	0.1	0.252826
9.236717	0.1	0.253529
9.238383	0.1	0.254209
9.240050	0.1	0.254987
9.241717	0.1	0.255522
9.243383	0.1	0.255471
9.245050	0.1	0.255010
9.246717	0.1	0.254503
9.248383	0.1	0.253683
9.250050	0.1	0.251969
9.251717	0.1	0.249604
9.253383	0.1	0.247499
9.255050	0.1	0.246516
9.256717	0.1	0.247327
9.258383	0.1	0.250037
9.260050	0.1	0.253692
9.261717	0.1	0.256677
9.263383	0.1	0.257976
9.265050	0.1	0.257916
9.266717	0.1	0.257315
9.268383	0.1	0.256156
9.270050	0.1	0.253706
9.271717	0.1	0.249767
9.273383	0.1	0.245241
9.275050	0.1	0.241445
9.276717	0.1	0.239001
9.278383	0.1	0.237538
9.280050	0.1	0.236742
9.281717	0.1	0.236933
9.283383	0.1	0.238456
9.285050	0.1	0.241301
9.286717	0.1	0.245241
9.288383	0.1	0.249422
9.290050	0.1	0.252319
9.291717	0.1	0.253138
9.293383	0.1	0.252808
9.295050	0.1	0.252402
9.296717	0.1	0.251392
9.298383	0.1	0.248919
9.300050	0.1	0.245580
9.301717	0.1	0.242707
9.303383	0.1	0.241073
9.305050	0.1	0.240807
9.306717	0.1	0.241431
9.308383	0.1	0.242083
9.310050	0.1	0.242419
9.311717	0.1	0.243029
9.313383	0.1	0.244668
9.315050	0.1	0.247499
9.316717	0.1	0.250950
9.318383	0.1	0.253753
9.320050	0.1	0.254516
9.321717	0.1	0.253008
9.323383	0.1	0.250819
9.325050	0.1	0.249930
9.326717	0.1	0.250814
9.328383	0.1	0.252291
9.330050	0.1	0.252845
9.331717	0.1	0.251927
9.333383	0.1	0.250372
9.335050	0.1	0.249534
9.336717	0.1	0.249888
9.338383	0.1	0.250945
9.340050	0.1	0.252123
9.341717	0.1	0.253082
9.343383	0.1	0.253501
9.345050	0.1	0.253259
9.346717	0.1	0.252784
9.348383	0.1	0.252770
9.350050	0.1	0.253781
9.351717	0.1	0.255960
9.353383	0.1	0.258666
9.355050	0.1	0.260873
9.356717	0.1	0.262116
9.358383	0.1	0.262582
9.360050	0.1	0.262484
9.361717	0.1	0.261804
9.363383	0.1	0.260589
9.365050	0.1	0.259252
9.366717	0.1	0.258577
9.368383	0.1	0.259215
9.370050	0.1	0.261082
9.371717	0.1	0.263341
9.373383	0.1	0.264999
9.375050	0.1	0.265487
9.376717	0.1	0.264901
9.378383	0.1	0.263611
9.380050	0.1	0.261893
9.381717	0.1	0.259951
9.383383	0.1	0.258037
9.385050	0.1	0.256486
9.386717	0.1	0.255965
9.388383	0.1	0.257092
9.390050	0.1	0.259704
9.391717	0.1	0.262959
9.393383	0.1	0.265893
9.395050	0.1	0.267732
9.396717	0.1	0.268221
9.398383	0.1	0.267704
9.400050	0.1	0.266782
9.401717	0.1	0.265948
9.403383	0.1	0.265674
9.405050	0.1	0.266405
9.406717	0.1	0.268342
9.408383	0.1	0.271341
9.410050	0.1	0.274987
9.411717	0.1	0.278642
9.413383	0.1	0.281674
9.415050	0.1	0.283765
9.416717	0.1	0.284431
9.418383	0.1	0.282954
9.420050	0.1	0.279793
9.421717	0.1	0.276905
9.423383	0.1	0.275690
9.425050	0.1	0.275588
9.426717	0.1	0.275373
9.428383	0.1	0.274810
9.430050	0.1	0.274503
9.431717	0.1	0.274773
9.433383	0.1	0.275467
9.435050	0.1	0.276356
9.436717	0.1	0.277213
9.438383	0.1	0.277609
9.440050	0.1	0.276892
9.441717	0.1	0.274661
9.443383	0.1	0.271453
9.445050	0.1	0.268719
9.446717	0.1	0.267718
9.448383	0.1	0.268510
9.450050	0.1	0.270405
9.451717	0.1	0.272747
9.453383	0.1	0.274740
9.455050	0.1	0.275420
9.456717	0.1	0.274512
9.458383	0.1	0.272808
9.460050	0.1	0.271481
9.461717	0.1	0.271192
9.463383	0.1	0.271751
9.465050	0.1	0.272486
9.466717	0.1	0.272617
9.468383	0.1	0.271569
9.470050	0.1	0.269306
9.471717	0.1	0.266489
9.473383	0.1	0.263974
9.475050	0.1	0.262232
9.476717	0.1	0.261352
9.478383	0.1	0.261161
9.480050	0.1	0.261352
9.481717	0.1	0.261711
9.483383	0.1	0.262079
9.485050	0.1	0.262135
9.486717	0.1	0.261674
9.488383	0.1	0.260961
9.490050	0.1	0.260533
9.491717	0.1	0.260868
9.493383	0.1	0.262437
9.495050	0.1	0.265418
9.496717	0.1	0.269115
9.498383	0.1	0.272063
9.500050	0.1	0.272887
9.501717	0.1	0.271159
9.503383	0.1	0.267737
9.505050	0.1	0.264361
9.506717	0.1	0.262731
9.508383	0.1	0.263765
9.510050	0.1	0.267038
9.511717	0.1	0.270801
9.513383	0.1	0.273357
9.515050	0.1	0.274330
9.516717	0.1	0.273748
9.518383	0.1	0.271467
9.520050	0.1	0.268132
9.521717	0.1	0.265385
9.523383	0.1	0.264496
9.525050	0.1	0.265534
9.526717	0.1	0.267564
9.528383	0.1	0.269348
9.530050	0.1	0.270233
9.531717	0.1	0.270610
9.533383	0.1	0.271238
9.535050	0.1	0.272323
9.536717	0.1	0.273450
9.538383	0.1	0.274284
9.540050	0.1	0.274754
9.541717	0.1	0.274540
9.543383	0.1	0.273064
9.545050	0.1	0.270214
9.546717	0.1	0.266870
9.548383	0.1	0.264579
9.550050	0.1	0.264035
9.551717	0.1	0.264416
9.553383	0.1	0.264831
9.555050	0.1	0.265399
9.556717	0.1	0.266517
9.558383	0.1	0.268077
9.560050	0.1	0.269599
9.561717	0.1	0.270321
9.563383	0.1	0.269450
9.565050	0.1	0.267224
9.566717	0.1	0.265138
9.568383	0.1	0.264365
9.570050	0.1	0.264682
9.571717	0.1	0.265450
9.573383	0.1	0.266596
9.575050	0.1	0.268370
9.576717	0.1	0.270610
9.578383	0.1	0.272589
9.580050	0.1	0.273646
9.581717	0.1	0.273599
9.583383	0.1	0.272472
9.585050	0.1	0.270493
9.586717	0.1	0.268598
9.588383	0.1	0.268123
9.590050	0.1	0.269455
9.591717	0.1	0.271588
9.593383	0.1	0.273283
9.595050	0.1	0.273739
9.596717	0.1	0.272505
9.598383	0.1	0.269930
9.600050	0.1	0.267173
9.601717	0.1	0.265124
9.603383	0.1	0.263923
9.605050	0.1	0.263620
9.606717	0.1	0.264198
9.608383	0.1	0.265068
9.610050	0.1	0.265469
9.611717	0.1	0.265474
9.613383	0.1	0.266107
9.615050	0.1	0.268114
9.616717	0.1	0.271108
9.618383	0.1	0.274079
9.620050	0.1	0.276011
9.621717	0.1	0.276431
9.623383	0.1	0.275890
9.625050	0.1	0.275471
9.626717	0.1	0.275639
9.628383	0.1	0.276305
9.630050	0.1	0.277534
9.631717	0.1	0.279103
9.633383	0.1	0.279988
9.635050	0.1	0.279401
9.636717	0.1	0.277944
9.638383	0.1	0.276910
9.640050	0.1	0.277027
9.641717	0.1	0.278396
9.643383	0.1	0.280677
9.645050	0.1	0.283057
9.646717	0.1	0.284840
9.648383	0.1	0.286000
9.650050	0.1	0.286591
9.651717	0.1	0.286521
9.653383	0.1	0.286056
9.655050	0.1	0.285562
9.656717	0.1	0.284873
9.658383	0.1	0.283583
9.660050	0.1	0.281851
9.661717	0.1	0.280370
9.663383	0.1	0.279546
9.665050	0.1	0.279197
9.666717	0.1	0.279001
9.668383	0.1	0.278996
9.670050	0.1	0.279611
9.671717	0.1	0.281278
9.673383	0.1	0.283658
9.675050	0.1	0.285441
9.676717	0.1	0.285441
9.678383	0.1	0.283695
9.680050	0.1	0.280929
9.681717	0.1	0.277613
9.683383	0.1	0.274540
9.685050	0.1	0.273348
9.686717	0.1	0.275029
9.688383	0.1	0.278619
9.690050	0.1	0.282144
9.691717	0.1	0.284342
9.693383	0.1	0.285208
9.695050	0.1	0.285078
9.696717	0.1	0.283890
9.698383	0.1	0.281879
9.700050	0.1	0.280226
9.701717	0.1	0.279932
9.703383	0.1	0.280840
9.705050	0.1	0.282452
9.706717	0.1	0.284584
9.708383	0.1	0.286642
9.710050	0.1	0.287476
9.711717	0.1	0.286498
9.713383	0.1	0.284109
9.715050	0.1	0.281222
9.716717	0.1	0.278759
9.718383	0.1	0.277129
9.720050	0.1	0.275983
9.721717	0.1	0.274908
9.723383	0.1	0.274046
9.725050	0.1	0.273655
9.726717	0.1	0.273837
9.728383	0.1	0.274847
9.730050	0.1	0.276593
9.731717	0.1	0.277748
9.733383	0.1	0.276780
9.735050	0.1	0.273664
9.736717	0.1	0.269711
9.738383	0.1	0.266526
9.740050	0.1	0.265520
9.741717	0.1	0.266996
9.743383	0.1	0.269795
9.745050	0.1	0.272295
9.746717	0.1	0.273385
9.748383	0.1	0.272794
9.750050	0.1	0.271141
9.751717	0.1	0.269576
9.753383	0.1	0.268966
9.755050	0.1	0.269287
9.756717	0.1	0.269990
9.758383	0.1	0.270619
9.760050	0.1	0.270894
9.761717	0.1	0.270614
9.763383	0.1	0.269581
9.765050	0.1	0.267988
9.766717	0.1	0.266461
9.768383	0.1	0.265376
9.770050	0.1	0.264645
9.771717	0.1	0.264188
9.773383	0.1	0.264086
9.775050	0.1	0.264449
9.776717	0.1	0.265432
9.778383	0.1	0.267047
9.780050	0.1	0.268961
9.781717	0.1	0.270517
9.783383	0.1	0.271127
9.785050	0.1	0.270726
9.786717	0.1	0.269818
9.788383	0.1	0.269045
9.790050	0.1	0.268822
9.791717	0.1	0.269427
9.793383	0.1	0.270801
9.795050	0.1	0.272025
9.796717	0.1	0.272146
9.798383	0.1	0.271690
9.800050	0.1	0.271937
9.801717	0.1	0.272840
9.803383	0.1	0.273064
9.805050	0.1	0.271811
9.806717	0.1	0.269646
9.808383	0.1	0.267900
9.810050	0.1	0.267653
9.811717	0.1	0.268919
9.813383	0.1	0.270847
9.815050	0.1	0.272584
9.816717	0.1	0.273651
9.818383	0.1	0.273776
9.820050	0.1	0.273101
9.821717	0.1	0.271997
9.823383	0.1	0.270396
9.825050	0.1	0.268230
9.826717	0.1	0.266335
9.828383	0.1	0.265646
9.830050	0.1	0.266070
9.831717	0.1	0.266791
9.833383	0.1	0.267038
9.835050	0.1	0.266628
9.836717	0.1	0.266111
9.838383	0.1	0.266237
9.840050	0.1	0.267033
9.841717	0.1	0.267704
9.843383	0.1	0.267462
9.845050	0.1	0.266302
9.846717	0.1	0.265036
9.848383	0.1	0.264784
9.850050	0.1	0.266228
9.851717	0.1	0.268840
9.853383	0.1	0.271276
9.855050	0.1	0.272803
9.856717	0.1	0.273446
9.858383	0.1	0.273148
9.860050	0.1	0.271765
9.861717	0.1	0.269702
9.863383	0.1	0.267830
9.865050	0.1	0.266768
9.866717	0.1	0.266577
9.868383	0.1	0.267192
9.870050	0.1	0.268682
9.871717	0.1	0.271141
9.873383	0.1	0.274479
9.875050	0.1	0.278102
9.876717	0.1	0.280910
9.878383	0.1	0.281907
9.880050	0.1	0.281152
9.881717	0.1	0.279900
9.883383	0.1	0.279192
9.885050	0.1	0.278759
9.886717	0.1	0.278121
9.888383	0.1	0.277879
9.890050	0.1	0.279071
9.891717	0.1	0.281963
9.893383	0.1	0.285828
9.895050	0.1	0.289534
9.896717	0.1	0.292072
9.898383	0.1	0.292715
9.900050	0.1	0.291388
9.901717	0.1	0.289073
9.903383	0.1	0.287266
9.905050	0.1	0.286670
9.906717	0.1	0.286908
9.908383	0.1	0.287392
9.910050	0.1	0.287904
9.911717	0.1	0.288351
9.913383	0.1	0.288589
9.915050	0.1	0.288491
9.916717	0.1	0.288147
9.918383	0.1	0.287849
9.920050	0.1	0.287597
9.921717	0.1	0.286726
9.923383	0.1	0.284808
9.925050	0.1	0.282540
9.926717	0.1	0.281073
9.928383	0.1	0.281003
9.930050	0.1	0.282391
9.931717	0.1	0.284952
9.933383	0.1	0.287914
9.935050	0.1	0.290223
9.936717	0.1	0.290978
9.938383	0.1	0.289762
9.940050	0.1	0.287038
9.941717	0.1	0.283886
9.943383	0.1	0.281171
9.945050	0.1	0.279518
9.946717	0.1	0.279467
9.948383	0.1	0.280850
9.950050	0.1	0.282722
9.951717	0.1	0.284272
9.953383	0.1	0.285227
9.955050	0.1	0.285394
9.956717	0.1	0.284584
9.958383	0.1	0.283127
9.960050	0.1	0.281893
9.961717	0.1	0.281530
9.963383	0.1	0.282009
9.965050	0.1	0.283099
9.966717	0.1	0.284701
9.968383	0.1	0.286303
9.970050	0.1	0.287038
9.971717	0.1	0.286396
9.973383	0.1	0.284272
9.975050	0.1	0.280826
9.976717	0.1	0.276426
9.978383	0.1	0.271513
9.980050	0.1	0.266670
9.981717	0.1	0.262782
9.983383	0.1	0.260794
9.985050	0.1	0.261064
9.986717	0.1	0.262870
9.988383	0.1	0.264882
9.990050	0.1	0.266070
9.991717	0.1	0.266233
9.993383	0.1	0.265790
9.995050	0.1	0.265338
9.996717	0.1	0.265231
9.998383	0.1	0.265120
10.000050	0.1	0.264109
10.001717	0.1	0.261841
10.003383	0.1	0.259164
10.005050	0.1	0.257334
10.006717	0.1	0.257017
10.008383	0.1	0.257958
10.010050	0.1	0.259425
10.011717	0.1	0.260714
10.013383	0.1	0.261115
10.015050	0.1	0.260142
10.016717	0.1	0.258442
10.018383	0.1	0.257646
10.020050	0.1	0.258801
10.021717	0.1	0.261487
10.023383	0.1	0.264468
10.025050	0.1	0.266945
10.026717	0.1	0.269054
10.028383	0.1	0.270950
10.030050	0.1	0.271951
10.031717	0.1	0.271243
10.033383	0.1	0.268985
10.035050	0.1	0.266316
10.036717	0.1	0.264314
10.038383	0.1	0.263257
10.040050	0.1	0.262833
10.041717	0.1	0.262638
10.043383	0.1	0.262433
10.045050	0.1	0.262302
10.046717	0.1	0.262358
10.048383	0.1	0.262517
10.050050	0.1	0.262694
10.051717	0.1	0.262782
10.053383	0.1	0.262400
10.055050	0.1	0.261297
10.056717	0.1	0.259713
10.058383	0.1	0.258130
10.060050	0.1	0.257310
10.061717	0.1	0.258246
10.063383	0.1	0.261031
10.065050	0.1	0.264402
10.066717	0.1	0.267033
10.068383	0.1	0.268379
10.070050	0.1	0.268337
10.071717	0.1	0.267033
10.073383	0.1	0.265134
10.075050	0.1	0.263406
10.076717	0.1	0.262246
10.078383	0.1	0.261860
10.080050	0.1	0.262419
10.081717	0.1	0.263820
10.083383	0.1	0.265809
10.085050	0.1	0.268286
10.086717	0.1	0.271117
10.088383	0.1	0.273692
10.090050	0.1	0.274903
10.091717	0.1	0.274074
10.093383	0.1	0.271797
10.095050	0.1	0.269478
10.096717	0.1	0.268267
10.098383	0.1	0.268305
10.100050	0.1	0.268649
10.101717	0.1	0.268128
10.103383	0.1	0.266833
10.105050	0.1	0.266023
10.106717	0.1	0.266470
10.108383	0.1	0.267760
10.110050	0.1	0.269203
10.111717	0.1	0.270796
10.113383	0.1	0.272966
10.115050	0.1	0.275527
10.116717	0.1	0.277525
10.118383	0.1	0.278270
10.120050	0.1	0.277958
10.121717	0.1	0.277446
10.123383	0.1	0.277399
10.125050	0.1	0.277660
10.126717	0.1	0.277814
10.128383	0.1	0.277869
10.130050	0.1	0.278242
10.131717	0.1	0.279509
10.133383	0.1	0.281632
10.135050	0.1	0.283765
10.136717	0.1	0.285348
10.138383	0.1	0.286624
10.140050	0.1	0.287979
10.141717	0.1	0.289739
10.143383	0.1	0.292151
10.145050	0.1	0.294680
10.146717	0.1	0.296342
10.148383	0.1	0.296864
10.150050	0.1	0.296915
10.151717	0.1	0.297353
10.153383	0.1	0.298405
10.155050	0.1	0.299499
10.156717	0.1	0.299891
10.158383	0.1	0.299178
10.160050	0.1	0.297450
10.161717	0.1	0.295197
10.163383	0.1	0.293348
10.165050	0.1	0.292915
10.166717	0.1	0.294000
10.168383	0.1	0.295350
10.170050	0.1	0.295131
10.171717	0.1	0.292724
10.173383	0.1	0.289716
10.175050	0.1	0.288766
10.176717	0.1	0.291266
10.178383	0.1	0.296012
10.180050	0.1	0.300324
10.181717	0.1	0.302410
10.183383	0.1	0.301972
10.185050	0.1	0.299308
10.186717	0.1	0.295117
10.188383	0.1	0.290740
10.190050	0.1	0.287942
10.191717	0.1	0.288100
10.193383	0.1	0.290927
10.195050	0.1	0.294670
10.196717	0.1	0.297795
10.198383	0.1	0.299765
10.200050	0.1	0.300510
10.201717	0.1	0.300086
10.203383	0.1	0.298549
10.205050	0.1	0.296389
10.206717	0.1	0.294507
10.208383	0.1	0.293329
10.210050	0.1	0.292873
10.211717	0.1	0.293544
10.213383	0.1	0.295648
10.215050	0.1	0.298787
10.216717	0.1	0.302088
10.218383	0.1	0.304291
10.220050	0.1	0.304305
10.221717	0.1	0.302256
10.223383	0.1	0.299201
10.225050	0.1	0.295835
10.226717	0.1	0.292119
10.228383	0.1	0.288142
10.230050	0.1	0.284486
10.231717	0.1	0.281655
10.233383	0.1	0.280025
10.235050	0.1	0.279872
10.236717	0.1	0.280943
10.238383	0.1	0.282298
10.240050	0.1	0.282838
10.241717	0.1	0.282191
10.243383	0.1	0.281134
10.245050	0.1	0.280393
10.246717	0.1	0.279513
10.248383	0.1	0.277930
10.250050	0.1	0.276123
10.251717	0.1	0.275024
10.253383	0.1	0.275215
10.255050	0.1	0.276947
10.256717	0.1	0.279909
10.258383	0.1	0.283089
10.260050	0.1	0.285315
10.261717	0.1	0.285837
10.263383	0.1	0.284626
10.265050	0.1	0.282736
10.266717	0.1	0.282028
10.268383	0.1	0.283387
10.270050	0.1	0.285497
10.271717	0.1	0.286289
10.273383	0.1	0.285031
10.275050	0.1	0.282512
10.276717	0.1	0.280202
10.278383	0.1	0.279015
10.280050	0.1	0.278531
10.281717	0.1	0.277972
10.283383	0.1	0.277194
10.285050	0.1	0.276505
10.286717	0.1	0.276412
10.288383	0.1	0.277744
10.290050	0.1	0.280873
10.291717	0.1	0.285003
10.293383	0.1	0.288826
10.295050	0.1	0.290996
10.296717	0.1	0.290666
10.298383	0.1	0.288393
10.300050	0.1	0.285739
10.301717	0.1	0.284058
10.303383	0.1	0.284072
10.305050	0.1	0.285911
10.306717	0.1	0.289055
10.308383	0.1	0.292519
10.310050	0.1	0.295057
10.311717	0.1	0.295527
10.313383	0.1	0.293846
10.315050	0.1	0.291411
10.316717	0.1	0.289832
10.318383	0.1	0.289637
10.320050	0.1	0.290475
10.321717	0.1	0.291965
10.323383	0.1	0.293832
10.325050	0.1	0.295825
10.326717	0.1	0.297613
10.328383	0.1	0.298391
10.330050	0.1	0.297222
10.331717	0.1	0.294540
10.333383	0.1	0.292403
10.335050	0.1	0.292603
10.336717	0.1	0.295057
10.338383	0.1	0.298247
10.340050	0.1	0.300561
10.341717	0.1	0.301246
10.343383	0.1	0.300566
10.345050	0.1	0.299136
10.346717	0.1	0.297395
10.348383	0.1	0.295956
10.350050	0.1	0.295602
10.351717	0.1	0.296687
10.353383	0.1	0.298964
10.355050	0.1	0.301697
10.356717	0.1	0.303634
10.358383	0.1	0.303728
10.360050	0.1	0.302251
10.361717	0.1	0.300803
10.363383	0.1	0.300645
10.365050	0.1	0.301655
10.366717	0.1	0.302969
10.368383	0.1	0.303891
10.370050	0.1	0.304393
10.371717	0.1	0.304980
10.373383	0.1	0.306088
10.375050	0.1	0.307951
10.376717	0.1	0.310633
10.378383	0.1	0.313735
10.380050	0.1	0.316659
10.381717	0.1	0.318866
10.383383	0.1	0.319742
10.385050	0.1	0.318857
10.386717	0.1	0.316459
10.388383	0.1	0.313441
10.390050	0.1	0.310871
10.391717	0.1	0.309576
10.393383	0.1	0.309912
10.395050	0.1	0.311616
10.396717	0.1	0.313716
10.398383	0.1	0.315220
10.400050	0.1	0.316105
10.401717	0.1	0.316883
10.403383	0.1	0.317637
10.405050	0.1	0.318037
10.406717	0.1	0.318023
10.408383	0.1	0.317735
10.410050	0.1	0.317167
10.411717	0.1	0.316524
10.413383	0.1	0.316505
10.415050	0.1	0.317469
10.416717	0.1	0.318848
10.418383	0.1	0.319788
10.420050	0.1	0.319746
10.421717	0.1	0.318545
10.423383	0.1	0.316263
10.425050	0.1	0.313288
10.426717	0.1	0.310438
10.428383	0.1	0.308603
10.430050	0.1	0.307946
10.431717	0.1	0.308058
10.433383	0.1	0.308761
10.435050	0.1	0.309809
10.436717	0.1	0.310726
10.438383	0.1	0.311737
10.440050	0.1	0.313795
10.441717	0.1	0.317306
10.443383	0.1	0.321437
10.445050	0.1	0.324599
10.446717	0.1	0.325833
10.448383	0.1	0.325474
10.450050	0.1	0.324403
10.451717	0.1	0.323579
10.453383	0.1	0.323923
10.455050	0.1	0.325423
10.456717	0.1	0.326997
10.458383	0.1	0.327635
10.460050	0.1	0.327243
10.461717	0.1	0.326596
10.463383	0.1	0.326531
10.465050	0.1	0.327076
10.466717	0.1	0.327537
10.468383	0.1	0.327034
10.470050	0.1	0.324911
10.471717	0.1	0.321418
10.473383	0.1	0.317860
10.475050	0.1	0.315225
10.476717	0.1	0.313385
10.478383	0.1	0.312030
10.480050	0.1	0.311383
10.481717	0.1	0.311597
10.483383	0.1	0.312272
10.485050	0.1	0.312850
10.486717	0.1	0.312920
10.488383	0.1	0.312305
10.490050	0.1	0.311062
10.491717	0.1	0.309367
10.493383	0.1	0.307574
10.495050	0.1	0.306391
10.496717	0.1	0.306685
10.498383	0.1	0.308566
10.500050	0.1	0.310889
10.501717	0.1	0.312082
10.503383	0.1	0.311420
10.505050	0.1	0.309362
10.506717	0.1	0.306997
10.508383	0.1	0.305162
10.510050	0.1	0.303891
10.511717	0.1	0.302936
10.513383	0.1	0.302424
10.515050	0.1	0.302512
10.516717	0.1	0.303048
10.518383	0.1	0.303877
10.520050	0.1	0.304966
10.521717	0.1	0.306172
10.523383	0.1	0.307164
10.525050	0.1	0.307481
10.526717	0.1	0.306922
10.528383	0.1	0.305912
10.530050	0.1	0.305343
10.531717	0.1	0.306037
10.533383	0.1	0.308263
10.535050	0.1	0.311602
10.536717	0.1	0.315090
10.538383	0.1	0.317274
10.540050	0.1	0.316803
10.541717	0.1	0.313837
10.543383	0.1	0.310033
10.545050	0.1	0.307099
10.546717	0.1	0.305977
10.548383	0.1	0.306778
10.550050	0.1	0.308882
10.551717	0.1	0.311416
10.553383	0.1	0.313702
10.555050	0.1	0.315350
10.556717	0.1	0.316128
10.558383	0.1	0.315900
10.560050	0.1	0.314643
10.561717	0.1	0.312449
10.563383	0.1	0.309828
10.565050	0.1	0.307597
10.566717	0.1	0.306019
10.568383	0.1	0.304808
10.570050	0.1	0.304105
10.571717	0.1	0.304347
10.573383	0.1	0.305665
10.575050	0.1	0.308151
10.576717	0.1	0.311728
10.578383	0.1	0.315467
10.580050	0.1	0.317832
10.581717	0.1	0.317842
10.583383	0.1	0.315909
10.585050	0.1	0.313241
10.586717	0.1	0.310619
10.588383	0.1	0.308440
10.590050	0.1	0.307481
10.591717	0.1	0.308771
10.593383	0.1	0.312831
10.595050	0.1	0.318810
10.596717	0.1	0.324496
10.598383	0.1	0.327569
10.600050	0.1	0.327155
10.601717	0.1	0.324310
10.603383	0.1	0.320994
10.605050	0.1	0.318424
10.606717	0.1	0.316650
10.608383	0.1	0.315225
10.610050	0.1	0.314019
10.611717	0.1	0.313674
10.613383	0.1	0.314834
10.615050	0.1	0.317283
10.616717	0.1	0.320314
10.618383	0.1	0.323495
10.620050	0.1	0.326559
10.621717	0.1	0.329050
10.623383	0.1	0.330615
10.625050	0.1	0.331183
10.626717	0.1	0.330559
10.628383	0.1	0.328696
10.630050	0.1	0.326196
10.631717	0.1	0.324086
10.633383	0.1	0.323420
10.635050	0.1	0.324720
10.636717	0.1	0.327248
10.638383	0.1	0.329739
10.640050	0.1	0.331970
10.641717	0.1	0.334508
10.643383	0.1	0.337376
10.645050	0.1	0.339951
10.646717	0.1	0.341623
10.648383	0.1	0.342121
10.650050	0.1	0.341726
10.651717	0.1	0.341167
10.653383	0.1	0.341190
10.655050	0.1	0.342187
10.656717	0.1	0.343937
10.658383	0.1	0.345600
10.660050	0.1	0.345991
10.661717	0.1	0.344440
10.663383	0.1	0.341465
10.665050	0.1	0.338349
10.666717	0.1	0.336198
10.668383	0.1	0.335318
10.670050	0.1	0.335341
10.671717	0.1	0.335593
10.673383	0.1	0.335453
10.675050	0.1	0.334769
10.676717	0.1	0.334014
10.678383	0.1	0.334214
10.680050	0.1	0.336389
10.681717	0.1	0.340519
10.683383	0.1	0.345316
10.685050	0.1	0.349102
10.686717	0.1	0.350703
10.688383	0.1	0.349982
10.690050	0.1	0.347854
10.691717	0.1	0.345572
10.693383	0.1	0.343928
10.695050	0.1	0.342941
10.696717	0.1	0.342359
10.698383	0.1	0.341972
10.700050	0.1	0.341590
10.701717	0.1	0.341008
10.703383	0.1	0.340152
10.705050	0.1	0.339183
10.706717	0.1	0.338508
10.708383	0.1	0.338582
10.710050	0.1	0.339402
10.711717	0.1	0.340580
10.713383	0.1	0.341665
10.715050	0.1	0.342126
10.716717	0.1	0.341567
10.718383	0.1	0.340375
10.720050	0.1	0.339514
10.721717	0.1	0.339528
10.723383	0.1	0.339989
10.725050	0.1	0.339928
10.726717	0.1	0.338564
10.728383	0.1	0.335933
10.730050	0.1	0.332799
10.731717	0.1	0.329749
10.733383	0.1	0.326731
10.735050	0.1	0.323737
10.736717	0.1	0.321479
10.738383	0.1	0.320985
10.740050	0.1	0.322349
10.741717	0.1	0.324268
10.743383	0.1	0.325320
10.745050	0.1	0.325167
10.746717	0.1	0.324016
10.748383	0.1	0.322051
10.750050	0.1	0.319974
10.751717	0.1	0.318759
10.753383	0.1	0.318787
10.755050	0.1	0.319676
10.756717	0.1	0.320701
10.758383	0.1	0.321320
10.760050	0.1	0.321600
10.761717	0.1	0.322019
10.763383	0.1	0.322978
10.765050	0.1	0.324491
10.766717	0.1	0.325819
10.768383	0.1	0.325693
10.770050	0.1	0.323323
10.771717	0.1	0.318773
10.773383	0.1	0.312799
10.775050	0.1	0.306829
10.776717	0.1	0.302419
10.778383	0.1	0.300254
10.780050	0.1	0.300081
10.781717	0.1	0.301488
10.783383	0.1	0.304012
10.785050	0.1	0.307006
10.786717	0.1	0.310196
10.788383	0.1	0.313655
10.790050	0.1	0.316668
10.791717	0.1	0.318168
10.793383	0.1	0.318340
10.795050	0.1	0.318172
10.796717	0.1	0.318177
10.798383	0.1	0.318158
10.800050	0.1	0.317493
10.801717	0.1	0.315867
10.803383	0.1	0.313735
10.805050	0.1	0.311956
10.806717	0.1	0.311476
10.808383	0.1	0.312869
10.810050	0.1	0.315593
10.811717	0.1	0.318238
10.813383	0.1	0.319649
10.815050	0.1	0.319481
10.816717	0.1	0.318219
10.818383	0.1	0.316924
10.820050	0.1	0.316207
10.821717	0.1	0.315728
10.823383	0.1	0.315369
10.825050	0.1	0.315662
10.826717	0.1	0.316654
10.828383	0.1	0.317846
10.830050	0.1	0.318973
10.831717	0.1	0.320016
10.833383	0.1	0.321022
10.835050	0.1	0.321856
10.836717	0.1	0.322028
10.838383	0.1	0.321269
10.840050	0.1	0.320007
10.841717	0.1	0.318903
10.843383	0.1	0.318396
10.845050	0.1	0.318335
10.846717	0.1	0.318140
10.848383	0.1	0.317660
10.850050	0.1	0.317525
10.851717	0.1	0.318410
10.853383	0.1	0.320412
10.855050	0.1	0.322941
10.856717	0.1	0.324985
10.858383	0.1	0.325902
10.860050	0.1	0.326172
10.861717	0.1	0.326959
10.863383	0.1	0.328934
10.865050	0.1	0.331560
10.866717	0.1	0.333623
10.868383	0.1	0.334382
10.870050	0.1	0.333954
10.871717	0.1	0.333153
10.873383	0.1	0.333316
10.875050	0.1	0.335476
10.876717	0.1	0.339253
10.878383	0.1	0.343057
10.880050	0.1	0.345437
10.881717	0.1	0.345940
10.883383	0.1	0.344915
10.885050	0.1	0.343057
10.886717	0.1	0.341195
10.888383	0.1	0.340049
10.890050	0.1	0.339942
10.891717	0.1	0.340850
10.893383	0.1	0.342564
10.895050	0.1	0.344790
10.896717	0.1	0.347504
10.898383	0.1	0.350769
10.900050	0.1	0.354047
10.901717	0.1	0.356357
10.903383	0.1	0.357199
10.905050	0.1	0.356720
10.906717	0.1	0.354992
10.908383	0.1	0.352021
10.910050	0.1	0.348408
10.911717	0.1	0.345241
10.913383	0.1	0.343514
10.915050	0.1	0.343784
10.916717	0.1	0.345879
10.918383	0.1	0.348892
10.920050	0.1	0.351653
10.921717	0.1	0.353432
10.923383	0.1	0.354284
10.925050	0.1	0.354527
10.926717	0.1	0.353954
10.928383	0.1	0.352273
10.930050	0.1	0.350056
10.931717	0.1	0.348287
10.933383	0.1	0.347355
10.935050	0.1	0.346988
10.936717	0.1	0.346904
10.938383	0.1	0.347155
10.940050	0.1	0.347854
10.941717	0.1	0.348915
10.943383	0.1	0.350201
10.945050	0.1	0.351570
10.946717	0.1	0.352697
10.948383	0.1	0.353078
10.950050	0.1	0.352552
10.951717	0.1	0.351565
10.953383	0.1	0.350624
10.955050	0.1	0.349800
10.956717	0.1	0.349074
10.958383	0.1	0.348631
10.960050	0.1	0.348338
10.961717	0.1	0.347439
10.963383	0.1	0.345134
10.965050	0.1	0.341586
10.966717	0.1	0.338149
10.968383	0.1	0.336217
10.970050	0.1	0.335965
10.971717	0.1	0.336552
10.973383	0.1	0.337227
10.975050	0.1	0.338075
10.976717	0.1	0.339537
10.978383	0.1	0.341241
10.980050	0.1	0.341977
10.981717	0.1	0.341060
10.983383	0.1	0.338838
10.985050	0.1	0.335695
10.986717	0.1	0.331709
10.988383	0.1	0.327164
10.990050	0.1	0.322680
10.991717	0.1	0.319085
10.993383	0.1	0.317148
10.995050	0.1	0.317250
10.996717	0.1	0.319150
10.998383	0.1	0.321912
11.000050	0.1	0.324259
11.001717	0.1	0.325409
11.003383	0.1	0.325572
11.005050	0.1	0.325530
11.006717	0.1	0.325842
11.008383	0.1	0.326457
11.010050	0.1	0.326796
11.011717	0.1	0.326317
11.013383	0.1	0.324980
11.015050	0.1	0.323257
11.016717	0.1	0.321893
11.018383	0.1	0.321479
11.020050	0.1	0.321916
11.021717	0.1	0.322605
11.023383	0.1	0.323318
11.025050	0.1	0.324361
11.026717	0.1	0.325805
11.028383	0.1	0.327155
11.030050	0.1	0.327867
11.031717	0.1	0.327718
11.033383	0.1	0.326848
11.035050	0.1	0.325786
11.036717	0.1	0.325344
11.038383	0.1	0.326256
11.040050	0.1	0.328580
11.041717	0.1	0.331332
11.043383	0.1	0.333162
11.045050	0.1	0.333441
11.046717	0.1	0.332533
11.048383	0.1	0.331001
11.050050	0.1	0.329199
11.051717	0.1	0.327406
11.053383	0.1	0.325874
11.055050	0.1	0.324911
11.056717	0.1	0.324892
11.058383	0.1	0.325809
11.060050	0.1	0.327001
11.061717	0.1	0.327816
11.063383	0.1	0.328366
11.065050	0.1	0.329153
11.066717	0.1	0.330289
11.068383	0.1	0.331546
11.070050	0.1	0.332766
11.071717	0.1	0.333609
11.073383	0.1	0.333758
11.075050	0.1	0.333763
11.076717	0.1	0.334634
11.078383	0.1	0.336440
11.080050	0.1	0.337986
11.081717	0.1	0.338149
11.083383	0.1	0.336925
11.085050	0.1	0.334703
11.086717	0.1	0.331788
11.088383	0.1	0.328999
11.090050	0.1	0.327406
11.091717	0.1	0.327206
11.093383	0.1	0.327812
11.095050	0.1	0.328524
11.096717	0.1	0.328897
11.098383	0.1	0.329334
11.100050	0.1	0.331122
11.101717	0.1	0.334824
11.103383	0.1	0.339197
11.105050	0.1	0.342550
11.106717	0.1	0.344282
11.108383	0.1	0.344804
11.110050	0.1	0.344547
11.111717	0.1	0.343476
11.113383	0.1	0.341740
11.115050	0.1	0.340510
11.116717	0.1	0.340873
11.118383	0.1	0.342513
11.120050	0.1	0.344543
11.121717	0.1	0.346554
11.123383	0.1	0.348454
11.125050	0.1	0.350079
11.126717	0.1	0.350899
11.128383	0.1	0.350554
11.130050	0.1	0.349781
11.131717	0.1	0.350024
11.133383	0.1	0.351849
11.135050	0.1	0.354508
11.136717	0.1	0.356692
11.138383	0.1	0.357693
11.140050	0.1	0.357796
11.141717	0.1	0.357502
11.143383	0.1	0.356752
11.145050	0.1	0.355211
11.146717	0.1	0.353074
11.148383	0.1	0.351211
11.150050	0.1	0.350475
11.151717	0.1	0.351155
11.153383	0.1	0.352897
11.155050	0.1	0.354964
11.156717	0.1	0.356515
11.158383	0.1	0.357148
11.160050	0.1	0.357507
11.161717	0.1	0.358853
11.163383	0.1	0.361586
11.165050	0.1	0.365074
11.166717	0.1	0.368720
11.168383	0.1	0.372343
11.170050	0.1	0.375621
11.171717	0.1	0.377810
11.173383	0.1	0.378215
11.175050	0.1	0.376874
11.176717	0.1	0.374559
11.178383	0.1	0.372306
11.180050	0.1	0.370978
11.181717	0.1	0.370699
11.183383	0.1	0.371085
11.185050	0.1	0.372333
11.186717	0.1	0.375016
11.188383	0.1	0.378499
11.190050	0.1	0.380999
11.191717	0.1	0.381316
11.193383	0.1	0.379151
11.195050	0.1	0.374746
11.196717	0.1	0.369265
11.198383	0.1	0.364440
11.200050	0.1	0.361539
11.201717	0.1	0.361241
11.203383	0.1	0.363686
11.205050	0.1	0.368147
11.206717	0.1	0.372925
11.208383	0.1	0.376101
11.210050	0.1	0.376855
11.211717	0.1	0.375919
11.213383	0.1	0.374634
11.215050	0.1	0.374014
11.216717	0.1	0.374373
11.218383	0.1	0.375286
11.220050	0.1	0.375919
11.221717	0.1	0.375374
11.223383	0.1	0.373167
11.225050	0.1	0.370033
11.226717	0.1	0.367532
11.228383	0.1	0.366322
11.230050	0.1	0.365572
11.231717	0.1	0.364212
11.233383	0.1	0.362182
11.235050	0.1	0.360287
11.236717	0.1	0.359309
11.238383	0.1	0.359276
11.240050	0.1	0.359509
11.241717	0.1	0.359346
11.243383	0.1	0.358820
11.245050	0.1	0.358224
11.246717	0.1	0.357456
11.248383	0.1	0.356045
11.250050	0.1	0.353963
11.251717	0.1	0.351919
11.253383	0.1	0.350722
11.255050	0.1	0.350955
11.256717	0.1	0.352766
11.258383	0.1	0.355481
11.260050	0.1	0.357935
11.261717	0.1	0.359314
11.263383	0.1	0.359225
11.265050	0.1	0.357698
11.266717	0.1	0.355658
11.268383	0.1	0.354634
11.270050	0.1	0.355281
11.271717	0.1	0.356832
11.273383	0.1	0.357921
11.275050	0.1	0.357493
11.276717	0.1	0.355425
11.278383	0.1	0.352766
11.280050	0.1	0.350880
11.281717	0.1	0.350466
11.283383	0.1	0.351374
11.285050	0.1	0.353116
11.286717	0.1	0.355178
11.288383	0.1	0.356948
11.290050	0.1	0.357931
11.291717	0.1	0.358154
11.293383	0.1	0.358112
11.295050	0.1	0.358326
11.296717	0.1	0.358946
11.298383	0.1	0.359523
11.300050	0.1	0.359467
11.301717	0.1	0.358624
11.303383	0.1	0.357367
11.305050	0.1	0.356338
11.306717	0.1	0.356180
11.308383	0.1	0.357209
11.310050	0.1	0.359132
11.311717	0.1	0.360915
11.313383	0.1	0.361349
11.315050	0.1	0.359742
11.316717	0.1	0.356324
11.318383	0.1	0.352422
11.320050	0.1	0.349879
11.321717	0.1	0.350047
11.323383	0.1	0.353018
11.325050	0.1	0.357595
11.326717	0.1	0.362061
11.328383	0.1	0.365046
11.330050	0.1	0.366038
11.331717	0.1	0.365446
11.333383	0.1	0.364333
11.335050	0.1	0.363747
11.336717	0.1	0.364091
11.338383	0.1	0.364906
11.340050	0.1	0.365437
11.341717	0.1	0.365507
11.343383	0.1	0.365647
11.345050	0.1	0.366350
11.346717	0.1	0.367281
11.348383	0.1	0.367644
11.350050	0.1	0.367225
11.351717	0.1	0.366713
11.353383	0.1	0.367011
11.355050	0.1	0.368487
11.356717	0.1	0.370909
11.358383	0.1	0.373749
11.360050	0.1	0.376399
11.361717	0.1	0.378401
11.363383	0.1	0.379826
11.365050	0.1	0.381060
11.366717	0.1	0.381907
11.368383	0.1	0.381642
11.370050	0.1	0.380175
11.371717	0.1	0.378587
11.373383	0.1	0.378136
11.375050	0.1	0.378867
11.376717	0.1	0.379770
11.378383	0.1	0.379928
11.380050	0.1	0.378974
11.381717	0.1	0.377027
11.383383	0.1	0.374662
11.385050	0.1	0.372506
11.386717	0.1	0.370876
11.388383	0.1	0.370019
11.390050	0.1	0.370461
11.391717	0.1	0.372566
11.393383	0.1	0.375900
11.395050	0.1	0.379453
11.396717	0.1	0.382676
11.398383	0.1	0.385907
11.400050	0.1	0.389474
11.401717	0.1	0.392897
11.403383	0.1	0.395202
11.405050	0.1	0.395742
11.406717	0.1	0.395039
11.408383	0.1	0.394415
11.410050	0.1	0.394480
11.411717	0.1	0.394802
11.413383	0.1	0.394839
11.415050	0.1	0.394504
11.416717	0.1	0.394224
11.418383	0.1	0.394140
11.420050	0.1	0.393586
11.421717	0.1	0.392413
11.423383	0.1	0.391784
11.425050	0.1	0.392930
11.426717	0.1	0.395882
11.428383	0.1	0.399449
11.430050	0.1	0.401963
11.431717	0.1	0.402560
11.433383	0.1	0.401675
11.435050	0.1	0.400459
11.436717	0.1	0.399859
11.438383	0.1	0.399915
11.440050	0.1	0.399672
11.441717	0.1	0.398280
11.443383	0.1	0.396147
11.445050	0.1	0.394555
11.446717	0.1	0.394322
11.448383	0.1	0.395174
11.450050	0.1	0.396287
11.451717	0.1	0.396855
11.453383	0.1	0.396376
11.455050	0.1	0.394951
11.456717	0.1	0.393474
11.458383	0.1	0.392944
11.460050	0.1	0.393395
11.461717	0.1	0.393866
11.463383	0.1	0.393754
11.465050	0.1	0.393763
11.466717	0.1	0.394811
11.468383	0.1	0.396376
11.470050	0.1	0.397074
11.471717	0.1	0.396338
11.473383	0.1	0.394550
11.475050	0.1	0.392389
11.476717	0.1	0.390541
11.478383	0.1	0.389162
11.480050	0.1	0.387882
11.481717	0.1	0.386680
11.483383	0.1	0.386029
11.485050	0.1	0.386536
11.486717	0.1	0.388515
11.488383	0.1	0.391193
11.490050	0.1	0.392874
11.491717	0.1	0.392450
11.493383	0.1	0.390387
11.495050	0.1	0.388222
11.496717	0.1	0.387267
11.498383	0.1	0.387882
11.500050	0.1	0.389637
11.501717	0.1	0.391523
11.503383	0.1	0.392315
11.505050	0.1	0.391640
11.506717	0.1	0.390275
11.508383	0.1	0.388729
11.510050	0.1	0.386536
11.511717	0.1	0.383318
11.513383	0.1	0.379574
11.515050	0.1	0.376198
11.516717	0.1	0.373740
11.518383	0.1	0.372520
11.520050	0.1	0.373111
11.521717	0.1	0.375989
11.523383	0.1	0.380496
11.525050	0.1	0.384878
11.526717	0.1	0.387565
11.528383	0.1	0.388101
11.530050	0.1	0.386890
11.531717	0.1	0.384399
11.533383	0.1	0.380990
11.535050	0.1	0.377363
11.536717	0.1	0.374280
11.538383	0.1	0.371966
11.540050	0.1	0.370485
11.541717	0.1	0.370033
11.543383	0.1	0.370112
11.545050	0.1	0.369637
11.546717	0.1	0.368487
11.548383	0.1	0.367733
11.550050	0.1	0.368222
11.551717	0.1	0.369768
11.553383	0.1	0.371435
11.555050	0.1	0.372217
11.556717	0.1	0.371914
11.558383	0.1	0.371048
11.560050	0.1	0.370089
11.561717	0.1	0.369321
11.563383	0.1	0.368943
11.565050	0.1	0.368976
11.566717	0.1	0.369386
11.568383	0.1	0.370187
11.570050	0.1	0.371393
11.571717	0.1	0.373102
11.573383	0.1	0.375374
11.575050	0.1	0.377740
11.576717	0.1	0.379398
11.578383	0.1	0.379854
11.580050	0.1	0.379421
11.581717	0.1	0.379062
11.583383	0.1	0.379519
11.585050	0.1	0.380850
11.586717	0.1	0.382774
11.588383	0.1	0.384785
11.590050	0.1	0.386243
11.591717	0.1	0.386699
11.593383	0.1	0.386168
11.595050	0.1	0.385032
11.596717	0.1	0.383891
11.598383	0.1	0.383127
11.600050	0.1	0.382462
11.601717	0.1	0.381665
11.603383	0.1	0.381358
11.605050	0.1	0.382503
11.606717	0.1	0.385288
11.608383	0.1	0.388613
11.610050	0.1	0.390946
11.611717	0.1	0.391374
11.613383	0.1	0.390126
11.615050	0.1	0.388632
11.616717	0.1	0.388441
11.618383	0.1	0.389661
11.620050	0.1	0.391230
11.621717	0.1	0.392594
11.623383	0.1	0.394136
11.625050	0.1	0.395998
11.626717	0.1	0.397325
11.628383	0.1	0.397065
11.630050	0.1	0.395253
11.631717	0.1	0.393186
11.633383	0.1	0.392012
11.635050	0.1	0.391793
11.636717	0.1	0.392231
11.638383	0.1	0.393400
11.640050	0.1	0.395314
11.641717	0.1	0.397712
11.643383	0.1	0.400520
11.645050	0.1	0.403882
11.646717	0.1	0.407808
11.648383	0.1	0.412073
11.650050	0.1	0.416422
11.651717	0.1	0.420399
11.653383	0.1	0.423123
11.655050	0.1	0.423975
11.656717	0.1	0.423365
11.658383	0.1	0.422262
11.660050	0.1	0.421191
11.661717	0.1	0.420110
11.663383	0.1	0.419314
11.665050	0.1	0.419607
11.666717	0.1	0.421349
11.668383	0.1	0.424092
11.670050	0.1	0.427132
11.671717	0.1	0.429829
11.673383	0.1	0.431491
11.675050	0.1	0.431552
11.676717	0.1	0.430122
11.678383	0.1	0.428357
11.680050	0.1	0.427500
11.681717	0.1	0.427649
11.683383	0.1	0.428022
11.685050	0.1	0.428273
11.686717	0.1	0.428795
11.688383	0.1	0.429540
11.690050	0.1	0.429447
11.691717	0.1	0.427566
11.693383	0.1	0.424250
11.695050	0.1	0.421018
11.696717	0.1	0.419440
11.698383	0.1	0.420050
11.700050	0.1	0.422080
11.701717	0.1	0.424143
11.703383	0.1	0.425149
11.705050	0.1	0.424776
11.706717	0.1	0.423538
11.708383	0.1	0.422322
11.710050	0.1	0.421694
11.711717	0.1	0.421726
11.713383	0.1	0.422224
11.715050	0.1	0.422592
11.716717	0.1	0.422155
11.718383	0.1	0.420986
11.720050	0.1	0.419510
11.721717	0.1	0.417908
11.723383	0.1	0.416483
11.725050	0.1	0.415724
11.726717	0.1	0.415891
11.728383	0.1	0.416748
11.730050	0.1	0.417614
11.731717	0.1	0.418294
11.733383	0.1	0.419281
11.735050	0.1	0.420664
11.736717	0.1	0.421763
11.738383	0.1	0.421926
11.740050	0.1	0.420823
11.741717	0.1	0.418262
11.743383	0.1	0.414648
11.745050	0.1	0.411063
11.746717	0.1	0.408445
11.748383	0.1	0.407011
11.750050	0.1	0.406532
11.751717	0.1	0.406690
11.753383	0.1	0.407193
11.755050	0.1	0.407724
11.756717	0.1	0.408022
11.758383	0.1	0.408334
11.760050	0.1	0.409251
11.761717	0.1	0.410639
11.763383	0.1	0.411598
11.765050	0.1	0.412012
11.766717	0.1	0.412576
11.768383	0.1	0.413135
11.770050	0.1	0.412688
11.771717	0.1	0.411063
11.773383	0.1	0.409060
11.775050	0.1	0.407356
11.776717	0.1	0.406047
11.778383	0.1	0.404958
11.780050	0.1	0.404129
11.781717	0.1	0.403952
11.783383	0.1	0.404380
11.785050	0.1	0.404618
11.786717	0.1	0.404101
11.788383	0.1	0.403132
11.790050	0.1	0.402154
11.791717	0.1	0.401214
11.793383	0.1	0.400068
11.795050	0.1	0.398653
11.796717	0.1	0.397628
11.798383	0.1	0.398029
11.800050	0.1	0.399998
11.801717	0.1	0.402248
11.803383	0.1	0.403123
11.805050	0.1	0.402094
11.806717	0.1	0.400175
11.808383	0.1	0.398899
11.810050	0.1	0.399011
11.811717	0.1	0.400199
11.813383	0.1	0.401633
11.815050	0.1	0.402573
11.816717	0.1	0.403002
11.818383	0.1	0.404003
11.820050	0.1	0.407114
11.821717	0.1	0.412446
11.823383	0.1	0.417880
11.825050	0.1	0.420879
11.826717	0.1	0.420655
11.828383	0.1	0.418578
11.830050	0.1	0.416953
11.831717	0.1	0.417107
11.833383	0.1	0.418280
11.835050	0.1	0.418727
11.836717	0.1	0.417596
11.838383	0.1	0.415398
11.840050	0.1	0.413274
11.841717	0.1	0.412101
11.843383	0.1	0.412054
11.845050	0.1	0.412879
11.846717	0.1	0.414294
11.848383	0.1	0.416078
11.850050	0.1	0.418029
11.851717	0.1	0.419659
11.853383	0.1	0.420050
11.855050	0.1	0.418504
11.856717	0.1	0.415198
11.858383	0.1	0.411444
11.860050	0.1	0.409000
11.861717	0.1	0.408725
11.863383	0.1	0.410154
11.865050	0.1	0.412464
11.866717	0.1	0.415142
11.868383	0.1	0.417759
11.870050	0.1	0.420082
11.871717	0.1	0.422308
11.873383	0.1	0.424474
11.875050	0.1	0.425992
11.876717	0.1	0.426322
11.878383	0.1	0.425470
11.880050	0.1	0.423873
11.881717	0.1	0.422238
11.883383	0.1	0.421344
11.885050	0.1	0.421549
11.886717	0.1	0.422527
11.888383	0.1	0.423915
11.890050	0.1	0.425936
11.891717	0.1	0.429121
11.893383	0.1	0.433335
11.895050	0.1	0.437438
11.896717	0.1	0.440152
11.898383	0.1	0.440856
11.900050	0.1	0.439715
11.901717	0.1	0.437824
11.903383	0.1	0.436753
11.905050	0.1	0.437144
11.906717	0.1	0.438541
11.908383	0.1	0.440502
11.910050	0.1	0.442923
11.911717	0.1	0.445442
11.913383	0.1	0.447347
11.915050	0.1	0.448008
11.916717	0.1	0.447291
11.918383	0.1	0.445764
11.920050	0.1	0.444511
11.921717	0.1	0.444478
11.923383	0.1	0.445931
11.925050	0.1	0.448530
11.926717	0.1	0.451333
11.928383	0.1	0.452977
11.930050	0.1	0.452739
11.931717	0.1	0.451212
11.933383	0.1	0.449587
11.935050	0.1	0.448823
11.936717	0.1	0.449056
11.938383	0.1	0.449577
11.940050	0.1	0.449806
11.941717	0.1	0.450141
11.943383	0.1	0.450946
11.945050	0.1	0.451319
11.946717	0.1	0.450187
11.948383	0.1	0.447896
11.950050	0.1	0.445861
11.951717	0.1	0.445410
11.953383	0.1	0.447156
11.955050	0.1	0.450588
11.956717	0.1	0.454155
11.958383	0.1	0.456348
11.960050	0.1	0.456595
11.961717	0.1	0.455258
11.963383	0.1	0.452921
11.965050	0.1	0.449987
11.966717	0.1	0.446970
11.968383	0.1	0.444776
11.970050	0.1	0.444385
11.971717	0.1	0.446122
11.973383	0.1	0.449279
11.975050	0.1	0.452367
11.976717	0.1	0.453987
11.978383	0.1	0.453889
11.980050	0.1	0.452898
11.981717	0.1	0.451514
11.983383	0.1	0.449610
11.985050	0.1	0.447468
11.986717	0.1	0.445750
11.988383	0.1	0.444683
11.990050	0.1	0.444162
11.991717	0.1	0.444311
11.993383	0.1	0.445545
11.995050	0.1	0.447887
11.996717	0.1	0.450201
11.998383	0.1	0.450858
12.000050	0.1	0.449619
12.001717	0.1	0.447948
12.003383	0.1	0.447403
12.005050	0.1	0.448599
12.006717	0.1	0.451519
12.008383	0.1	0.455696
12.010050	0.1	0.460157
12.011717	0.1	0.463799
12.013383	0.1	0.465997
12.015050	0.1	0.466695
12.016717	0.1	0.465885
12.018383	0.1	0.463324
12.020050	0.1	0.459109
12.021717	0.1	0.454113
12.023383	0.1	0.449624
12.025050	0.1	0.446988
12.026717	0.1	0.447133
12.028383	0.1	0.449717
12.030050	0.1	0.453014
12.031717	0.1	0.455179
12.033383	0.1	0.455533
12.035050	0.1	0.454774
12.036717	0.1	0.454192
12.038383	0.1	0.454555
12.040050	0.1	0.455733
12.041717	0.1	0.457140
12.043383	0.1	0.458085
12.045050	0.1	0.457792
12.046717	0.1	0.455687
12.048383	0.1	0.451854
12.050050	0.1	0.447305
12.051717	0.1	0.443649
12.053383	0.1	0.442332
12.055050	0.1	0.443850
12.056717	0.1	0.447491
12.058383	0.1	0.451533
12.060050	0.1	0.454108
12.061717	0.1	0.454551
12.063383	0.1	0.453959
12.065050	0.1	0.453899
12.066717	0.1	0.454257
12.068383	0.1	0.453466
12.070050	0.1	0.451342
12.071717	0.1	0.449843
12.073383	0.1	0.450648
12.075050	0.1	0.453666
12.076717	0.1	0.457638
12.078383	0.1	0.461070
12.080050	0.1	0.462779
12.081717	0.1	0.462569
12.083383	0.1	0.461359
12.085050	0.1	0.460502
12.086717	0.1	0.461177
12.088383	0.1	0.463733
12.090050	0.1	0.467142
12.091717	0.1	0.469866
12.093383	0.1	0.471496
12.095050	0.1	0.472693
12.096717	0.1	0.474043
12.098383	0.1	0.475594
12.100050	0.1	0.477037
12.101717	0.1	0.478327
12.103383	0.1	0.480153
12.105050	0.1	0.483170
12.106717	0.1	0.487245
12.108383	0.1	0.491757
12.110050	0.1	0.495864
12.111717	0.1	0.498607
12.113383	0.1	0.499315
12.115050	0.1	0.498174
12.116717	0.1	0.496521
12.118383	0.1	0.496069
12.120050	0.1	0.497629
12.121717	0.1	0.500800
12.123383	0.1	0.504483
12.125050	0.1	0.507492
12.126717	0.1	0.509229
12.128383	0.1	0.509946
12.130050	0.1	0.510402
12.131717	0.1	0.511496
12.133383	0.1	0.513610
12.135050	0.1	0.516456
12.136717	0.1	0.519892
12.138383	0.1	0.524190
12.140050	0.1	0.529089
12.141717	0.1	0.533587
12.143383	0.1	0.537066
12.145050	0.1	0.539804
12.146717	0.1	0.542281
12.148383	0.1	0.544544
12.150050	0.1	0.546291
12.151717	0.1	0.547222
12.153383	0.1	0.547273
12.155050	0.1	0.546686
12.156717	0.1	0.545895
12.158383	0.1	0.545438
12.160050	0.1	0.545778
12.161717	0.1	0.547143
12.163383	0.1	0.549499
12.165050	0.1	0.552679
12.166717	0.1	0.556717
12.168383	0.1	0.561909
12.170050	0.1	0.567995
12.171717	0.1	0.573751
12.173383	0.1	0.577872
12.175050	0.1	0.580242
12.176717	0.1	0.582067
12.178383	0.1	0.584740
12.180050	0.1	0.588633
12.181717	0.1	0.593099
12.183383	0.1	0.597322
12.185050	0.1	0.600945
12.186717	0.1	0.603981
12.188383	0.1	0.606198
12.190050	0.1	0.606887
12.191717	0.1	0.605830
12.193383	0.1	0.604219
12.195050	0.1	0.603590
12.196717	0.1	0.604270
12.198383	0.1	0.605858
12.200050	0.1	0.608265
12.201717	0.1	0.611297
12.203383	0.1	0.614142
12.205050	0.1	0.615995
12.206717	0.1	0.616778
12.208383	0.1	0.616922
12.210050	0.1	0.616875
12.211717	0.1	0.616931
12.213383	0.1	0.617560
12.215050	0.1	0.619800
12.216717	0.1	0.624638
12.218383	0.1	0.631693
12.220050	0.1	0.639330
12.221717	0.1	0.646072
12.223383	0.1	0.650985
12.225050	0.1	0.653579
12.226717	0.1	0.654445
12.228383	0.1	0.655260
12.230050	0.1	0.657081
12.231717	0.1	0.659232
12.233383	0.1	0.660298
12.235050	0.1	0.659488
12.236717	0.1	0.656983
12.238383	0.1	0.653737
12.240050	0.1	0.650985
12.241717	0.1	0.649714
12.243383	0.1	0.650617
12.245050	0.1	0.654012
12.246717	0.1	0.659395
12.248383	0.1	0.665537
12.250050	0.1	0.671358
12.251717	0.1	0.676289
12.253383	0.1	0.679861
12.255050	0.1	0.682003
12.256717	0.1	0.683777
12.258383	0.1	0.686524
12.260050	0.1	0.690441
12.261717	0.1	0.694818
12.263383	0.1	0.699018
12.265050	0.1	0.702892
12.266717	0.1	0.706562
12.268383	0.1	0.709915
12.270050	0.1	0.712620
12.271717	0.1	0.715014
12.273383	0.1	0.718120
12.275050	0.1	0.722543
12.276717	0.1	0.728029
12.278383	0.1	0.733505
12.280050	0.1	0.737668
12.281717	0.1	0.740360
12.283383	0.1	0.742781
12.285050	0.1	0.745701
12.286717	0.1	0.748541
12.288383	0.1	0.750748
12.290050	0.1	0.752704
12.291717	0.1	0.754860
12.293383	0.1	0.757216
12.295050	0.1	0.759759
12.296717	0.1	0.762623
12.298383	0.1	0.765990
12.300050	0.1	0.770059
12.301717	0.1	0.774851
12.303383	0.1	0.780150
12.305050	0.1	0.785650
12.306717	0.1	0.791200
12.308383	0.1	0.796788
12.310050	0.1	0.802395
12.311717	0.1	0.807792
12.313383	0.1	0.812626
12.315050	0.1	0.816849
12.316717	0.1	0.820868
12.318383	0.1	0.824970
12.320050	0.1	0.828896
12.321717	0.1	0.832486
12.323383	0.1	0.836272
12.325050	0.1	0.840905
12.326717	0.1	0.846661
12.328383	0.1	0.853515
12.330050	0.1	0.861064
12.331717	0.1	0.868477
12.333383	0.1	0.874931
12.335050	0.1	0.880100
12.336717	0.1	0.884379
12.338383	0.1	0.888570
12.340050	0.1	0.893180
12.341717	0.1	0.898056
12.343383	0.1	0.902796
12.345050	0.1	0.907262
12.346717	0.1	0.911565
12.348383	0.1	0.915811
12.350050	0.1	0.920291
12.351717	0.1	0.925511
12.353383	0.1	0.931877
12.355050	0.1	0.939369
12.356717	0.1	0.947490
12.358383	0.1	0.955649
12.360050	0.1	0.963625
12.361717	0.1	0.971672
12.363383	0.1	0.979970
12.365050	0.1	0.988278
12.366717	0.1	0.996077
12.368383	0.1	1.002764
12.370050	0.1	1.007998
12.371717	0.1	1.011845
12.373383	0.1	1.014681
12.375050	0.1	1.017358
12.376717	0.1	1.020590
12.378383	0.1	1.024138
12.380050	0.1	1.027491
12.381717	0.1	1.030723
12.383383	0.1	1.034108
12.385050	0.1	1.037875
12.386717	0.1	1.042788
12.388383	0.1	1.049945
12.390050	0.1	1.059482
12.391717	0.1	1.069950
12.393383	0.1	1.079282
12.395050	0.1	1.086523
12.396717	0.1	1.092558
12.398383	0.1	1.098718
12.400050	0.1	1.104968
12.401717	0.1	1.110127
12.403383	0.1	1.113894
12.405050	0.1	1.117494
12.406717	0.1	1.122183
12.408383	0.1	1.128190
12.410050	0.1	1.135110
12.411717	0.1	1.142360
12.413383	0.1	1.149364
12.415050	0.1	1.155655
12.416717	0.1	1.161094
12.418383	0.1	1.165904
12.420050	0.1	1.170598
12.421717	0.1	1.176014
12.423383	0.1	1.182738
12.425050	0.1	1.190207
12.426717	0.1	1.196936
12.428383	0.1	1.201788
12.430050	0.1	1.204456
12.431717	0.1	1.205239
12.433383	0.1	1.205225
12.435050	0.1	1.205946
12.436717	0.1	1.208428
12.438383	0.1	1.212731
12.440050	0.1	1.218054
12.441717	0.1	1.223371
12.443383	0.1	1.228242
12.445050	0.1	1.232680
12.446717	0.1	1.236731
12.448383	0.1	1.240456
12.450050	0.1	1.243865
12.451717	0.1	1.246957
12.453383	0.1	1.250068
12.455050	0.1	1.253914
12.456717	0.1	1.258799
12.458383	0.1	1.264052
12.460050	0.1	1.268992
12.461717	0.1	1.273504
12.463383	0.1	1.277286
12.465050	0.1	1.279791
12.466717	0.1	1.280820
12.468383	0.1	1.280974
12.470050	0.1	1.281532
12.471717	0.1	1.283307
12.473383	0.1	1.285789
12.475050	0.1	1.287702
12.476717	0.1	1.288289
12.478383	0.1	1.287810
12.480050	0.1	1.287144
12.481717	0.1	1.287032
12.483383	0.1	1.287707
12.485050	0.1	1.288839
12.486717	0.1	1.289868
12.488383	0.1	1.290296
12.490050	0.1	1.289900
12.491717	0.1	1.289109
12.493383	0.1	1.289011
12.495050	0.1	1.290254
12.496717	0.1	1.291819
12.498383	0.1	1.292047
12.500050	0.1	1.290790
12.501717	0.1	1.289300
12.503383	0.1	1.288783
12.505050	0.1	1.289593
12.506717	0.1	1.291437
12.508383	0.1	1.293765
12.510050	0.1	1.295856
12.511717	0.1	1.296848
12.513383	0.1	1.296378
12.515050	0.1	1.294897
12.516717	0.1	1.293127
12.518383	0.1	1.291544
12.520050	0.1	1.290524
12.521717	0.1	1.290459
12.523383	0.1	1.291437
12.525050	0.1	1.293193
12.526717	0.1	1.295055
12.528383	0.1	1.296005
12.530050	0.1	1.295526
12.531717	0.1	1.294184
12.533383	0.1	1.292722
12.535050	0.1	1.291167
12.536717	0.1	1.289090
12.538383	0.1	1.286212
12.540050	0.1	1.282818
12.541717	0.1	1.279796
12.543383	0.1	1.278073
12.545050	0.1	1.277858
12.546717	0.1	1.278371
12.548383	0.1	1.278459
12.550050	0.1	1.277714
12.551717	0.1	1.276685
12.553383	0.1	1.276028
12.555050	0.1	1.275595
12.556717	0.1	1.274608
12.558383	0.1	1.272582
12.560050	0.1	1.269374
12.561717	0.1	1.264806
12.563383	0.1	1.259185
12.565050	0.1	1.253416
12.566717	0.1	1.248177
12.568383	0.1	1.243604
12.570050	0.1	1.239590
12.571717	0.1	1.236098
12.573383	0.1	1.233458
12.575050	0.1	1.232135
12.576717	0.1	1.232103
12.578383	0.1	1.232498
12.580050	0.1	1.232247
12.581717	0.1	1.231064
12.583383	0.1	1.229392
12.585050	0.1	1.227283
12.586717	0.1	1.224033
12.588383	0.1	1.219190
12.590050	0.1	1.213327
12.591717	0.1	1.207381
12.593383	0.1	1.201904
12.595050	0.1	1.197178
12.596717	0.1	1.192954
12.598383	0.1	1.188368
12.600050	0.1	1.183171
12.601717	0.1	1.178463
12.603383	0.1	1.175152
12.605050	0.1	1.172782
12.606717	0.1	1.170617
12.608383	0.1	1.168242
12.610050	0.1	1.164880
12.611717	0.1	1.159781
12.613383	0.1	1.153075
12.615050	0.1	1.145760
12.616717	0.1	1.139194
12.618383	0.1	1.134197
12.620050	0.1	1.130458
12.621717	0.1	1.127347
12.623383	0.1	1.124861
12.625050	0.1	1.123301
12.626717	0.1	1.122304
12.628383	0.1	1.120651
12.630050	0.1	1.117196
12.631717	0.1	1.111832
12.633383	0.1	1.105345
12.635050	0.1	1.098718
12.636717	0.1	1.093028
12.638383	0.1	1.089075
12.640050	0.1	1.086546
12.641717	0.1	1.084283
12.643383	0.1	1.081331
12.645050	0.1	1.077312
12.646717	0.1	1.072413
12.648383	0.1	1.067375
12.650050	0.1	1.062988
12.651717	0.1	1.059412
12.653383	0.1	1.056171
12.655050	0.1	1.052795
12.656717	0.1	1.049074
12.658383	0.1	1.045032
12.660050	0.1	1.040590
12.661717	0.1	1.035216
12.663383	0.1	1.028380
12.665050	0.1	1.020376
12.666717	0.1	1.012059
12.668383	0.1	1.004143
12.670050	0.1	0.997237
12.671717	0.1	0.991835
12.673383	0.1	0.987737
12.675050	0.1	0.984110
12.676717	0.1	0.980459
12.678383	0.1	0.976780
12.680050	0.1	0.972957
12.681717	0.1	0.968762
12.683383	0.1	0.964459
12.685050	0.1	0.960715
12.686717	0.1	0.957381
12.688383	0.1	0.953213
12.690050	0.1	0.947267
12.691717	0.1	0.939588
12.693383	0.1	0.930824
12.695050	0.1	0.922275
12.696717	0.1	0.915457
12.698383	0.1	0.910615
12.700050	0.1	0.906694
12.701717	0.1	0.903057
12.703383	0.1	0.899737
12.705050	0.1	0.896514
12.706717	0.1	0.892798
12.708383	0.1	0.888142
12.710050	0.1	0.882596
12.711717	0.1	0.876524
12.713383	0.1	0.870097
12.715050	0.1	0.863508
12.716717	0.1	0.857222
12.718383	0.1	0.851196
12.720050	0.1	0.844803
12.721717	0.1	0.837916
12.723383	0.1	0.831122
12.725050	0.1	0.824998
12.726717	0.1	0.819801
12.728383	0.1	0.815266
12.730050	0.1	0.810884
12.731717	0.1	0.806451
12.733383	0.1	0.801669
12.735050	0.1	0.796039
12.736717	0.1	0.789738
12.738383	0.1	0.783596
12.740050	0.1	0.777948
12.741717	0.1	0.772304
12.743383	0.1	0.765985
12.745050	0.1	0.759037
12.746717	0.1	0.752700
12.748383	0.1	0.748327
12.750050	0.1	0.745328
12.751717	0.1	0.741463
12.753383	0.1	0.735521
12.755050	0.1	0.728252
12.756717	0.1	0.720937
12.758383	0.1	0.714534
12.760050	0.1	0.709463
12.761717	0.1	0.705193
12.763383	0.1	0.700695
12.765050	0.1	0.695684
12.766717	0.1	0.690920
12.768383	0.1	0.687195
12.770050	0.1	0.684550
12.771717	0.1	0.682501
12.773383	0.1	0.680555
12.775050	0.1	0.678343
12.776717	0.1	0.675698
12.778383	0.1	0.672708
12.780050	0.1	0.669784
12.781717	0.1	0.667619
12.783383	0.1	0.666548
12.785050	0.1	0.666096
12.786717	0.1	0.665551
12.788383	0.1	0.664424
12.790050	0.1	0.662170
12.791717	0.1	0.658198
12.793383	0.1	0.652578
12.795050	0.1	0.646366
12.796717	0.1	0.640764
12.798383	0.1	0.636298
12.800050	0.1	0.632815
12.801717	0.1	0.629872
12.803383	0.1	0.627288
12.805050	0.1	0.625174
12.806717	0.1	0.623483
12.808383	0.1	0.622151
12.810050	0.1	0.621835
12.811717	0.1	0.623269
12.813383	0.1	0.626189
12.815050	0.1	0.629700
12.816717	0.1	0.633034
12.818383	0.1	0.635474
12.820050	0.1	0.636573
12.821717	0.1	0.636466
12.823383	0.1	0.635521
12.825050	0.1	0.634072
12.826717	0.1	0.632382
12.828383	0.1	0.630431
12.830050	0.1	0.627902
12.831717	0.1	0.624643
12.833383	0.1	0.621011
12.835050	0.1	0.617639
12.836717	0.1	0.614943
12.838383	0.1	0.613173
12.840050	0.1	0.612880
12.841717	0.1	0.614510
12.843383	0.1	0.617756
12.845050	0.1	0.621588
12.846717	0.1	0.624852
12.848383	0.1	0.626817
12.850050	0.1	0.627325
12.851717	0.1	0.626193
12.853383	0.1	0.623241
12.855050	0.1	0.619274
12.856717	0.1	0.616158
12.858383	0.1	0.615451
12.860050	0.1	0.617220
12.861717	0.1	0.620252
12.863383	0.1	0.623120
12.865050	0.1	0.624978
12.866717	0.1	0.625853
12.868383	0.1	0.626617
12.870050	0.1	0.628177
12.871717	0.1	0.630477
12.873383	0.1	0.632657
12.875050	0.1	0.633984
12.876717	0.1	0.634375
12.878383	0.1	0.634138
12.880050	0.1	0.633439
12.881717	0.1	0.632298
12.883383	0.1	0.631129
12.885050	0.1	0.630794
12.886717	0.1	0.631912
12.888383	0.1	0.634370
12.890050	0.1	0.637462
12.891717	0.1	0.640186
12.893383	0.1	0.641588
12.895050	0.1	0.641304
12.896717	0.1	0.640056
12.898383	0.1	0.639227
12.900050	0.1	0.639684
12.901717	0.1	0.641337
12.903383	0.1	0.643665
12.905050	0.1	0.646058
12.906717	0.1	0.648107
12.908383	0.1	0.649905
12.910050	0.1	0.651712
12.911717	0.1	0.653360
12.913383	0.1	0.654217
12.915050	0.1	0.653439
12.916717	0.1	0.650622
12.918383	0.1	0.646403
12.920050	0.1	0.642054
12.921717	0.1	0.638757
12.923383	0.1	0.637099
12.925050	0.1	0.636778
12.926717	0.1	0.637006
12.928383	0.1	0.637155
12.930050	0.1	0.637108
12.931717	0.1	0.637155
12.933383	0.1	0.637285
12.935050	0.1	0.637178
12.936717	0.1	0.636932
12.938383	0.1	0.636708
12.940050	0.1	0.636214
12.941717	0.1	0.635185
12.943383	0.1	0.633644
12.945050	0.1	0.631623
12.946717	0.1	0.629136
12.948383	0.1	0.626184
12.950050	0.1	0.622929
12.951717	0.1	0.619795
12.953383	0.1	0.617085
12.955050	0.1	0.614882
12.956717	0.1	0.613369
12.958383	0.1	0.612680
12.960050	0.1	0.612587
12.961717	0.1	0.612573
12.963383	0.1	0.612326
12.965050	0.1	0.612019
12.966717	0.1	0.611898
12.968383	0.1	0.612033
12.970050	0.1	0.612536
12.971717	0.1	0.613332
12.973383	0.1	0.613863
12.975050	0.1	0.613648
12.976717	0.1	0.612503
12.978383	0.1	0.609858
12.980050	0.1	0.605010
12.981717	0.1	0.598370
12.983383	0.1	0.591604
12.985050	0.1	0.586282
12.986717	0.1	0.583190
12.988383	0.1	0.582566
12.990050	0.1	0.583879
12.991717	0.1	0.585704
12.993383	0.1	0.586314
12.995050	0.1	0.584549
12.996717	0.1	0.580424
12.998383	0.1	0.575026
13.000050	0.1	0.569858
13.001717	0.1	0.565927
13.003383	0.1	0.563422
13.005050	0.1	0.561918
13.006717	0.1	0.560642
13.008383	0.1	0.558910
13.010050	0.1	0.556684
13.011717	0.1	0.554090
13.013383	0.1	0.550649
13.015050	0.1	0.546114
13.016717	0.1	0.541573
13.018383	0.1	0.538900
13.020050	0.1	0.539226
13.021717	0.1	0.542258
13.023383	0.1	0.546803
13.025050	0.1	0.551254
13.026717	0.1	0.553960
13.028383	0.1	0.554002
13.030050	0.1	0.551669
13.031717	0.1	0.548041
13.033383	0.1	0.544069
13.035050	0.1	0.540260
13.036717	0.1	0.536982
13.038383	0.1	0.534710
13.040050	0.1	0.534058
13.041717	0.1	0.535324
13.043383	0.1	0.537625
13.045050	0.1	0.539166
13.046717	0.1	0.538966
13.048383	0.1	0.537611
13.050050	0.1	0.536395
13.051717	0.1	0.536107
13.053383	0.1	0.536358
13.055050	0.1	0.536256
13.056717	0.1	0.535552
13.058383	0.1	0.534803
13.060050	0.1	0.534751
13.061717	0.1	0.535767
13.063383	0.1	0.537341
13.065050	0.1	0.537983
13.066717	0.1	0.536377
13.068383	0.1	0.532656
13.070050	0.1	0.528311
13.071717	0.1	0.525126
13.073383	0.1	0.524051
13.075050	0.1	0.524749
13.076717	0.1	0.526151
13.078383	0.1	0.527389
13.080050	0.1	0.528344
13.081717	0.1	0.529420
13.083383	0.1	0.530826
13.085050	0.1	0.532079
13.086717	0.1	0.532242
13.088383	0.1	0.530947
13.090050	0.1	0.528954
13.091717	0.1	0.527333
13.093383	0.1	0.526649
13.095050	0.1	0.526966
13.096717	0.1	0.527943
13.098383	0.1	0.528786
13.100050	0.1	0.528744
13.101717	0.1	0.528190
13.103383	0.1	0.528377
13.105050	0.1	0.529746
13.106717	0.1	0.531315
13.108383	0.1	0.532083
13.110050	0.1	0.532288
13.111717	0.1	0.533056
13.113383	0.1	0.535194
13.115050	0.1	0.538384
13.116717	0.1	0.541443
13.118383	0.1	0.543366
13.120050	0.1	0.543906
13.121717	0.1	0.543357
13.123383	0.1	0.542295
13.125050	0.1	0.541345
13.126717	0.1	0.541001
13.128383	0.1	0.541322
13.130050	0.1	0.541648
13.131717	0.1	0.541378
13.133383	0.1	0.540614
13.135050	0.1	0.539566
13.136717	0.1	0.538169
13.138383	0.1	0.536675
13.140050	0.1	0.535892
13.141717	0.1	0.536386
13.143383	0.1	0.537452
13.145050	0.1	0.537653
13.146717	0.1	0.536777
13.148383	0.1	0.536176
13.150050	0.1	0.537033
13.151717	0.1	0.539185
13.153383	0.1	0.541531
13.155050	0.1	0.542849
13.156717	0.1	0.542463
13.158383	0.1	0.540414
13.160050	0.1	0.537219
13.161717	0.1	0.533834
13.163383	0.1	0.531343
13.165050	0.1	0.530155
13.166717	0.1	0.529774
13.168383	0.1	0.529611
13.170050	0.1	0.529545
13.171717	0.1	0.529704
13.173383	0.1	0.530146
13.175050	0.1	0.530742
13.176717	0.1	0.531347
13.178383	0.1	0.532074
13.180050	0.1	0.533219
13.181717	0.1	0.534737
13.183383	0.1	0.536065
13.185050	0.1	0.536437
13.186717	0.1	0.535226
13.188383	0.1	0.532377
13.190050	0.1	0.528931
13.191717	0.1	0.526691
13.193383	0.1	0.526840
13.195050	0.1	0.529122
13.196717	0.1	0.532139
13.198383	0.1	0.534309
13.200050	0.1	0.534896
13.201717	0.1	0.534523
13.203383	0.1	0.534281
13.205050	0.1	0.534821
13.206717	0.1	0.536260
13.208383	0.1	0.538160
13.210050	0.1	0.539673
13.211717	0.1	0.540158
13.213383	0.1	0.539687
13.215050	0.1	0.538607
13.216717	0.1	0.536991
13.218383	0.1	0.534737
13.220050	0.1	0.531920
13.221717	0.1	0.528656
13.223383	0.1	0.525075
13.225050	0.1	0.521555
13.226717	0.1	0.518714
13.228383	0.1	0.516973
13.230050	0.1	0.516088
13.231717	0.1	0.515287
13.233383	0.1	0.514006
13.235050	0.1	0.512223
13.236717	0.1	0.510253
13.238383	0.1	0.508325
13.240050	0.1	0.506449
13.241717	0.1	0.504516
13.243383	0.1	0.502430
13.245050	0.1	0.500116
13.246717	0.1	0.497564
13.248383	0.1	0.494849
13.250050	0.1	0.491971
13.251717	0.1	0.489168
13.253383	0.1	0.487324
13.255050	0.1	0.487338
13.256717	0.1	0.489228
13.258383	0.1	0.491831
13.260050	0.1	0.493345
13.261717	0.1	0.492334
13.263383	0.1	0.488651
13.265050	0.1	0.483603
13.266717	0.1	0.479026
13.268383	0.1	0.476013
13.270050	0.1	0.474812
13.271717	0.1	0.475324
13.273383	0.1	0.477154
13.275050	0.1	0.479491
13.276717	0.1	0.481205
13.278383	0.1	0.481275
13.280050	0.1	0.479519
13.281717	0.1	0.476805
13.283383	0.1	0.474215
13.285050	0.1	0.472320
13.286717	0.1	0.471342
13.288383	0.1	0.471352
13.290050	0.1	0.472199
13.291717	0.1	0.473596
13.293383	0.1	0.475096
13.295050	0.1	0.476157
13.296717	0.1	0.476702
13.298383	0.1	0.477186
13.300050	0.1	0.477959
13.301717	0.1	0.478979
13.303383	0.1	0.479929
13.305050	0.1	0.480255
13.306717	0.1	0.479417
13.308383	0.1	0.477382
13.310050	0.1	0.474500
13.311717	0.1	0.470909
13.313383	0.1	0.466732
13.315050	0.1	0.462858
13.316717	0.1	0.460446
13.318383	0.1	0.459994
13.320050	0.1	0.461633
13.321717	0.1	0.465200
13.323383	0.1	0.469899
13.325050	0.1	0.474770
13.326717	0.1	0.479077
13.328383	0.1	0.482136
13.330050	0.1	0.483613
13.331717	0.1	0.483780
13.333383	0.1	0.483100
13.335050	0.1	0.481862
13.336717	0.1	0.480171
13.338383	0.1	0.478271
13.340050	0.1	0.476693
13.341717	0.1	0.475645
13.343383	0.1	0.474695
13.345050	0.1	0.473675
13.346717	0.1	0.473470
13.348383	0.1	0.474998
13.350050	0.1	0.477964
13.351717	0.1	0.481405
13.353383	0.1	0.484749
13.355050	0.1	0.487803
13.356717	0.1	0.490351
13.358383	0.1	0.491766
13.360050	0.1	0.491389
13.361717	0.1	0.489503
13.363383	0.1	0.487207
13.365050	0.1	0.485410
13.366717	0.1	0.484656
13.368383	0.1	0.485051
13.370050	0.1	0.486169
13.371717	0.1	0.487724
13.373383	0.1	0.489810
13.375050	0.1	0.492209
13.376717	0.1	0.494220
13.378383	0.1	0.495408
13.380050	0.1	0.495776
13.381717	0.1	0.495506
13.383383	0.1	0.494784
13.385050	0.1	0.493648
13.386717	0.1	0.492176
13.388383	0.1	0.490882
13.390050	0.1	0.490509
13.391717	0.1	0.491589
13.393383	0.1	0.493838
13.395050	0.1	0.495953
13.396717	0.1	0.496916
13.398383	0.1	0.497326
13.400050	0.1	0.498565
13.401717	0.1	0.501340
13.403383	0.1	0.505457
13.405050	0.1	0.509899
13.406717	0.1	0.513098
13.408383	0.1	0.514076
13.410050	0.1	0.513266
13.411717	0.1	0.511943
13.413383	0.1	0.511538
13.415050	0.1	0.512893
13.416717	0.1	0.515492
13.418383	0.1	0.517913
13.420050	0.1	0.519161
13.421717	0.1	0.519273
13.423383	0.1	0.519021
13.425050	0.1	0.519254
13.426717	0.1	0.520498
13.428383	0.1	0.522584
13.430050	0.1	0.524470
13.431717	0.1	0.524996
13.433383	0.1	0.523683
13.435050	0.1	0.521122
13.436717	0.1	0.518812
13.438383	0.1	0.518123
13.440050	0.1	0.519408
13.441717	0.1	0.522123
13.443383	0.1	0.525201
13.445050	0.1	0.527259
13.446717	0.1	0.527119
13.448383	0.1	0.524553
13.450050	0.1	0.520768
13.451717	0.1	0.517773
13.453383	0.1	0.516898
13.455050	0.1	0.517783
13.456717	0.1	0.519073
13.458383	0.1	0.519757
13.460050	0.1	0.519417
13.461717	0.1	0.517964
13.463383	0.1	0.515701
13.465050	0.1	0.513038
13.466717	0.1	0.510048
13.468383	0.1	0.506621
13.470050	0.1	0.503096
13.471717	0.1	0.500265
13.473383	0.1	0.498686
13.475050	0.1	0.498602
13.476717	0.1	0.500153
13.478383	0.1	0.503073
13.480050	0.1	0.506700
13.481717	0.1	0.510281
13.483383	0.1	0.512926
13.485050	0.1	0.513820
13.486717	0.1	0.512879
13.488383	0.1	0.511082
13.490050	0.1	0.509936
13.491717	0.1	0.510397
13.493383	0.1	0.512241
13.495050	0.1	0.514071
13.496717	0.1	0.513983
13.498383	0.1	0.510919
13.500050	0.1	0.505592
13.501717	0.1	0.499585
13.503383	0.1	0.494327
13.505050	0.1	0.490695
13.506717	0.1	0.488786
13.508383	0.1	0.488055
13.510050	0.1	0.488125
13.511717	0.1	0.488986
13.513383	0.1	0.490895
13.515050	0.1	0.494285
13.516717	0.1	0.498714
13.518383	0.1	0.502034
13.520050	0.1	0.502001
13.521717	0.1	0.498504
13.523383	0.1	0.493405
13.525050	0.1	0.488786
13.526717	0.1	0.485638
13.528383	0.1	0.483915
13.530050	0.1	0.483370
13.531717	0.1	0.484018
13.533383	0.1	0.485722
13.535050	0.1	0.487785
13.536717	0.1	0.489452
13.538383	0.1	0.490318
13.540050	0.1	0.490393
13.541717	0.1	0.489876
13.543383	0.1	0.488581
13.545050	0.1	0.486304
13.546717	0.1	0.483808
13.548383	0.1	0.481904
13.550050	0.1	0.480348
13.551717	0.1	0.479021
13.553383	0.1	0.478751
13.555050	0.1	0.480055
13.556717	0.1	0.482351
13.558383	0.1	0.484749
13.560050	0.1	0.486942
13.561717	0.1	0.488805
13.563383	0.1	0.490169
13.565050	0.1	0.491356
13.566717	0.1	0.492907
13.568383	0.1	0.494574
13.570050	0.1	0.495329
13.571717	0.1	0.494174
13.573383	0.1	0.491128
13.575050	0.1	0.487347
13.576717	0.1	0.484320
13.578383	0.1	0.482928
13.580050	0.1	0.483138
13.581717	0.1	0.484558
13.583383	0.1	0.487086
13.585050	0.1	0.490476
13.586717	0.1	0.493866
13.588383	0.1	0.496316
13.590050	0.1	0.497526
13.591717	0.1	0.497848
13.593383	0.1	0.497703
13.595050	0.1	0.497322
13.596717	0.1	0.496977
13.598383	0.1	0.496949
13.600050	0.1	0.497070
13.601717	0.1	0.496712
13.603383	0.1	0.495617
13.605050	0.1	0.494467
13.606717	0.1	0.494439
13.608383	0.1	0.496553
13.610050	0.1	0.501005
13.611717	0.1	0.506756
13.613383	0.1	0.511995
13.615050	0.1	0.515343
13.616717	0.1	0.516879
13.618383	0.1	0.517531
13.620050	0.1	0.517494
13.621717	0.1	0.516609
13.623383	0.1	0.515585
13.625050	0.1	0.515338
13.626717	0.1	0.515990
13.628383	0.1	0.516954
13.630050	0.1	0.517480
13.631717	0.1	0.517331
13.633383	0.1	0.516968
13.635050	0.1	0.516684
13.636717	0.1	0.515925
13.638383	0.1	0.513950
13.640050	0.1	0.510789
13.641717	0.1	0.507529
13.643383	0.1	0.505801
13.645050	0.1	0.506476
13.646717	0.1	0.508851
13.648383	0.1	0.511431
13.650050	0.1	0.513298
13.651717	0.1	0.514374
13.653383	0.1	0.514947
13.655050	0.1	0.515422
13.656717	0.1	0.516106
13.658383	0.1	0.517215
13.660050	0.1	0.518728
13.661717	0.1	0.520246
13.663383	0.1	0.521508
13.665050	0.1	0.522821
13.666717	0.1	0.524609
13.668383	0.1	0.526919
13.670050	0.1	0.529471
13.671717	0.1	0.531850
13.673383	0.1	0.533359
13.675050	0.1	0.533429
13.676717	0.1	0.532633
13.678383	0.1	0.532162
13.680050	0.1	0.532344
13.681717	0.1	0.532679
13.683383	0.1	0.532903
13.685050	0.1	0.533378
13.686717	0.1	0.534379
13.688383	0.1	0.535697
13.690050	0.1	0.537196
13.691717	0.1	0.539012
13.693383	0.1	0.540870
13.695050	0.1	0.542114
13.696717	0.1	0.542612
13.698383	0.1	0.542654
13.700050	0.1	0.542188
13.701717	0.1	0.540963
13.703383	0.1	0.539054
13.705050	0.1	0.536842
13.706717	0.1	0.534724
13.708383	0.1	0.533182
13.710050	0.1	0.532749
13.711717	0.1	0.533531
13.713383	0.1	0.535059
13.715050	0.1	0.536451
13.716717	0.1	0.536847
13.718383	0.1	0.535916
13.720050	0.1	0.533792
13.721717	0.1	0.531035
13.723383	0.1	0.528451
13.725050	0.1	0.526495
13.726717	0.1	0.525126
13.728383	0.1	0.524106
13.730050	0.1	0.523040
13.731717	0.1	0.521452
13.733383	0.1	0.519380
13.735050	0.1	0.517573
13.736717	0.1	0.516563
13.738383	0.1	0.516111
13.740050	0.1	0.515822
13.741717	0.1	0.515627
13.743383	0.1	0.515468
13.745050	0.1	0.515287
13.746717	0.1	0.515133
13.748383	0.1	0.515217
13.750050	0.1	0.515734
13.751717	0.1	0.516530
13.753383	0.1	0.517187
13.755050	0.1	0.517485
13.756717	0.1	0.517508
13.758383	0.1	0.517368
13.760050	0.1	0.516945
13.761717	0.1	0.515981
13.763383	0.1	0.514211
13.765050	0.1	0.511226
13.766717	0.1	0.506900
13.768383	0.1	0.501927
13.770050	0.1	0.497405
13.771717	0.1	0.494085
13.773383	0.1	0.492022
13.775050	0.1	0.491138
13.776717	0.1	0.491776
13.778383	0.1	0.494057
13.780050	0.1	0.497224
13.781717	0.1	0.500139
13.783383	0.1	0.501927
13.785050	0.1	0.502029
13.786717	0.1	0.500111
13.788383	0.1	0.496428
13.790050	0.1	0.492106
13.791717	0.1	0.488493
13.793383	0.1	0.486341
13.795050	0.1	0.485880
13.796717	0.1	0.487072
13.798383	0.1	0.489196
13.800050	0.1	0.490672
13.801717	0.1	0.490150
13.803383	0.1	0.487738
13.805050	0.1	0.484823
13.806717	0.1	0.482630
13.808383	0.1	0.481447
13.810050	0.1	0.481210
13.811717	0.1	0.482290
13.813383	0.1	0.485056
13.815050	0.1	0.489145
13.816717	0.1	0.493457
13.818383	0.1	0.496819
13.820050	0.1	0.498774
13.821717	0.1	0.499394
13.823383	0.1	0.498448
13.825050	0.1	0.495929
13.826717	0.1	0.493000
13.828383	0.1	0.491049
13.830050	0.1	0.489983
13.831717	0.1	0.489024
13.833383	0.1	0.488441
13.835050	0.1	0.489065
13.836717	0.1	0.490872
13.838383	0.1	0.493005
13.840050	0.1	0.494770
13.841717	0.1	0.495864
13.843383	0.1	0.496265
13.845050	0.1	0.496539
13.846717	0.1	0.497634
13.848383	0.1	0.499794
13.850050	0.1	0.502174
13.851717	0.1	0.503482
13.853383	0.1	0.503026
13.855050	0.1	0.501475
13.856717	0.1	0.500171
13.858383	0.1	0.499780
13.860050	0.1	0.500283
13.861717	0.1	0.501741
13.863383	0.1	0.504162
13.865050	0.1	0.507147
13.866717	0.1	0.510230
13.868383	0.1	0.512726
13.870050	0.1	0.513550
13.871717	0.1	0.512493
13.873383	0.1	0.510914
13.875050	0.1	0.510211
13.876717	0.1	0.510337
13.878383	0.1	0.510300
13.880050	0.1	0.509731
13.881717	0.1	0.509550
13.883383	0.1	0.511114
13.885050	0.1	0.514663
13.886717	0.1	0.518905
13.888383	0.1	0.522207
13.890050	0.1	0.523976
13.891717	0.1	0.524716
13.893383	0.1	0.525052
13.895050	0.1	0.525350
13.896717	0.1	0.526169
13.898383	0.1	0.528097
13.900050	0.1	0.530924
13.901717	0.1	0.533662
13.903383	0.1	0.535809
13.905050	0.1	0.537960
13.906717	0.1	0.540516
13.908383	0.1	0.542547
13.910050	0.1	0.542887
13.911717	0.1	0.541918
13.913383	0.1	0.541192
13.915050	0.1	0.541420
13.916717	0.1	0.541685
13.918383	0.1	0.541108
13.920050	0.1	0.540414
13.921717	0.1	0.541052
13.923383	0.1	0.543119
13.925050	0.1	0.545364
13.926717	0.1	0.546658
13.928383	0.1	0.546849
13.930050	0.1	0.546472
13.931717	0.1	0.546169
13.933383	0.1	0.546272
13.935050	0.1	0.546700
13.936717	0.1	0.547161
13.938383	0.1	0.547394
13.940050	0.1	0.547576
13.941717	0.1	0.548330
13.943383	0.1	0.549960
13.945050	0.1	0.551920
13.946717	0.1	0.553206
13.948383	0.1	0.552926
13.950050	0.1	0.550942
13.951717	0.1	0.547986
13.953383	0.1	0.544949
13.955050	0.1	0.542095
13.956717	0.1	0.539180
13.958383	0.1	0.536521
13.960050	0.1	0.535361
13.961717	0.1	0.536456
13.963383	0.1	0.538961
13.965050	0.1	0.541210
13.966717	0.1	0.542188
13.968383	0.1	0.542216
13.970050	0.1	0.542020
13.971717	0.1	0.541597
13.973383	0.1	0.540451
13.975050	0.1	0.538244
13.976717	0.1	0.535022
13.978383	0.1	0.531594
13.980050	0.1	0.529434
13.981717	0.1	0.529513
13.983383	0.1	0.531361
13.985050	0.1	0.533513
13.986717	0.1	0.534793
13.988383	0.1	0.535375
13.990050	0.1	0.536242
13.991717	0.1	0.537541
13.993383	0.1	0.538481
13.995050	0.1	0.538593
13.996717	0.1	0.538039
13.998383	0.1	0.536880
14.000050	0.1	0.534644
14.001717	0.1	0.530989
14.003383	0.1	0.526858
14.005050	0.1	0.523920
14.006717	0.1	0.522858
14.008383	0.1	0.523208
14.010050	0.1	0.524148
14.011717	0.1	0.524805
14.013383	0.1	0.524404
14.015050	0.1	0.522751
14.016717	0.1	0.520288
14.018383	0.1	0.517862
14.020050	0.1	0.516302
14.021717	0.1	0.515906
14.023383	0.1	0.516367
14.025050	0.1	0.517173
14.026717	0.1	0.518020
14.028383	0.1	0.518803
14.030050	0.1	0.519557
14.031717	0.1	0.520283
14.033383	0.1	0.520996
14.035050	0.1	0.521899
14.036717	0.1	0.523115
14.038383	0.1	0.524265
14.040050	0.1	0.524702
14.041717	0.1	0.523911
14.043383	0.1	0.521825
14.045050	0.1	0.519282
14.046717	0.1	0.517615
14.048383	0.1	0.517708
14.050050	0.1	0.519608
14.051717	0.1	0.522225
14.053383	0.1	0.523799
14.055050	0.1	0.523366
14.056717	0.1	0.521392
14.058383	0.1	0.518868
14.060050	0.1	0.516432
14.061717	0.1	0.514337
14.063383	0.1	0.512642
14.065050	0.1	0.511436
14.066717	0.1	0.511012
14.068383	0.1	0.511734
14.070050	0.1	0.513801
14.071717	0.1	0.516935
14.073383	0.1	0.520060
14.075050	0.1	0.521792
14.076717	0.1	0.521624
14.078383	0.1	0.520181
14.080050	0.1	0.518565
14.081717	0.1	0.517676
14.083383	0.1	0.517862
14.085050	0.1	0.519101
14.086717	0.1	0.521066
14.088383	0.1	0.523045
14.090050	0.1	0.524255
14.091717	0.1	0.524474
14.093383	0.1	0.524460
14.095050	0.1	0.525112
14.096717	0.1	0.526342
14.098383	0.1	0.527566
14.100050	0.1	0.528814
14.101717	0.1	0.530328
14.103383	0.1	0.531734
14.105050	0.1	0.532307
14.106717	0.1	0.532153
14.108383	0.1	0.532568
14.110050	0.1	0.534831
14.111717	0.1	0.538891
14.113383	0.1	0.543455
14.115050	0.1	0.546859
14.116717	0.1	0.548139
14.118383	0.1	0.547827
14.120050	0.1	0.547240
14.121717	0.1	0.546966
14.123383	0.1	0.546481
14.125050	0.1	0.545229
14.126717	0.1	0.543492
14.128383	0.1	0.542002
14.130050	0.1	0.541159
14.131717	0.1	0.540898
14.133383	0.1	0.540866
14.135050	0.1	0.540903
14.136717	0.1	0.541424
14.138383	0.1	0.543161
14.140050	0.1	0.546216
14.141717	0.1	0.549830
14.143383	0.1	0.553043
14.145050	0.1	0.555003
14.146717	0.1	0.554994
14.148383	0.1	0.553150
14.150050	0.1	0.550631
14.151717	0.1	0.548540
14.153383	0.1	0.547199
14.155050	0.1	0.546719
14.156717	0.1	0.547576
14.158383	0.1	0.549802
14.160050	0.1	0.552619
14.161717	0.1	0.555580
14.163383	0.1	0.558943
14.165050	0.1	0.562603
14.166717	0.1	0.565979
14.168383	0.1	0.568586
14.170050	0.1	0.570058
14.171717	0.1	0.570067
14.173383	0.1	0.568689
14.175050	0.1	0.566626
14.176717	0.1	0.565047
14.178383	0.1	0.564996
14.180050	0.1	0.566659
14.181717	0.1	0.569196
14.183383	0.1	0.571492
14.185050	0.1	0.572950
14.186717	0.1	0.573853
14.188383	0.1	0.574864
14.190050	0.1	0.576195
14.191717	0.1	0.577229
14.193383	0.1	0.577136
14.195050	0.1	0.575674
14.196717	0.1	0.573462
14.198383	0.1	0.571548
14.200050	0.1	0.570542
14.201717	0.1	0.570524
14.203383	0.1	0.571511
14.205050	0.1	0.573057
14.206717	0.1	0.574146
14.208383	0.1	0.574323
14.210050	0.1	0.573695
14.211717	0.1	0.572549
14.213383	0.1	0.571781
14.215050	0.1	0.572409
14.216717	0.1	0.574160
14.218383	0.1	0.575683
14.220050	0.1	0.576093
14.221717	0.1	0.575441
14.223383	0.1	0.573872
14.225050	0.1	0.571557
14.226717	0.1	0.569243
14.228383	0.1	0.568056
14.230050	0.1	0.568689
14.231717	0.1	0.570738
14.233383	0.1	0.572912
14.235050	0.1	0.574160
14.236717	0.1	0.574277
14.238383	0.1	0.573187
14.240050	0.1	0.570719
14.241717	0.1	0.567595
14.243383	0.1	0.565336
14.245050	0.1	0.564721
14.246717	0.1	0.565099
14.248383	0.1	0.565341
14.250050	0.1	0.564805
14.251717	0.1	0.563366
14.253383	0.1	0.561248
14.255050	0.1	0.559092
14.256717	0.1	0.558016
14.258383	0.1	0.558924
14.260050	0.1	0.561783
14.261717	0.1	0.565727
14.263383	0.1	0.569616
14.265050	0.1	0.572279
14.266717	0.1	0.572735
14.268383	0.1	0.570915
14.270050	0.1	0.568107
14.271717	0.1	0.565848
14.273383	0.1	0.564409
14.275050	0.1	0.563147
14.276717	0.1	0.561704
14.278383	0.1	0.560172
14.280050	0.1	0.558742
14.281717	0.1	0.557397
14.283383	0.1	0.555902
14.285050	0.1	0.554179
14.286717	0.1	0.552633
14.288383	0.1	0.551636
14.290050	0.1	0.551059
14.291717	0.1	0.550929
14.293383	0.1	0.552023
14.295050	0.1	0.554724
14.296717	0.1	0.557983
14.298383	0.1	0.560144
14.300050	0.1	0.560228
14.301717	0.1	0.558626
14.303383	0.1	0.556763
14.305050	0.1	0.556097
14.306717	0.1	0.557215
14.308383	0.1	0.559427
14.310050	0.1	0.561327
14.311717	0.1	0.561937
14.313383	0.1	0.561122
14.315050	0.1	0.559259
14.316717	0.1	0.557080
14.318383	0.1	0.555390
14.320050	0.1	0.554658
14.321717	0.1	0.555161
14.323383	0.1	0.557052
14.325050	0.1	0.559981
14.326717	0.1	0.563003
14.328383	0.1	0.565206
14.330050	0.1	0.566267
14.331717	0.1	0.566198
14.333383	0.1	0.565089
14.335050	0.1	0.563776
14.336717	0.1	0.563748
14.338383	0.1	0.565760
14.340050	0.1	0.568996
14.341717	0.1	0.572093
14.343383	0.1	0.574472
14.345050	0.1	0.576284
14.346717	0.1	0.577746
14.348383	0.1	0.578966
14.350050	0.1	0.580256
14.351717	0.1	0.582039
14.353383	0.1	0.584209
14.355050	0.1	0.586202
14.356717	0.1	0.587841
14.358383	0.1	0.589485
14.360050	0.1	0.591157
14.361717	0.1	0.592312
14.363383	0.1	0.592731
14.365050	0.1	0.592908
14.366717	0.1	0.593434
14.368383	0.1	0.594589
14.370050	0.1	0.596540
14.371717	0.1	0.599180
14.373383	0.1	0.601821
14.375050	0.1	0.603688
14.376717	0.1	0.604894
14.378383	0.1	0.606347
14.380050	0.1	0.608489
14.381717	0.1	0.610733
14.383383	0.1	0.612368
14.385050	0.1	0.613411
14.386717	0.1	0.614570
14.388383	0.1	0.616759
14.390050	0.1	0.620228
14.391717	0.1	0.624098
14.393383	0.1	0.627274
14.395050	0.1	0.629360
14.396717	0.1	0.630687
14.398383	0.1	0.632033
14.400050	0.1	0.633956
14.401717	0.1	0.635972
14.403383	0.1	0.637239
14.405050	0.1	0.638138
14.406717	0.1	0.639926
14.408383	0.1	0.642920
14.410050	0.1	0.646408
14.411717	0.1	0.649956
14.413383	0.1	0.653607
14.415050	0.1	0.657220
14.416717	0.1	0.660182
14.418383	0.1	0.661504
14.420050	0.1	0.660559
14.421717	0.1	0.657937
14.423383	0.1	0.655237
14.425050	0.1	0.653910
14.426717	0.1	0.654347
14.428383	0.1	0.655917
14.430050	0.1	0.657728
14.431717	0.1	0.659269
14.433383	0.1	0.660662
14.435050	0.1	0.662454
14.436717	0.1	0.665016
14.438383	0.1	0.667907
14.440050	0.1	0.670082
14.441717	0.1	0.670915
14.443383	0.1	0.670971
14.445050	0.1	0.671563
14.446717	0.1	0.673584
14.448383	0.1	0.676545
14.450050	0.1	0.679158
14.451717	0.1	0.680611
14.453383	0.1	0.680983
14.455050	0.1	0.680825
14.456717	0.1	0.680834
14.458383	0.1	0.681588
14.460050	0.1	0.683223
14.461717	0.1	0.685132
14.463383	0.1	0.686250
14.465050	0.1	0.686063
14.466717	0.1	0.685179
14.468383	0.1	0.684708
14.470050	0.1	0.685244
14.471717	0.1	0.686510
14.473383	0.1	0.687605
14.475050	0.1	0.687633
14.476717	0.1	0.686427
14.478383	0.1	0.684629
14.480050	0.1	0.683083
14.481717	0.1	0.682203
14.483383	0.1	0.681626
14.485050	0.1	0.680597
14.486717	0.1	0.679092
14.488383	0.1	0.677886
14.490050	0.1	0.677202
14.491717	0.1	0.676080
14.493383	0.1	0.673430
14.495050	0.1	0.669179
14.496717	0.1	0.664168
14.498383	0.1	0.659348
14.500050	0.1	0.655307
14.501717	0.1	0.652578
14.503383	0.1	0.651898
14.505050	0.1	0.653598
14.506717	0.1	0.657127
14.508383	0.1	0.661509
14.510050	0.1	0.665835
14.511717	0.1	0.668964
14.513383	0.1	0.669807
14.515050	0.1	0.668517
14.516717	0.1	0.666524
14.518383	0.1	0.664820
14.520050	0.1	0.663172
14.521717	0.1	0.661160
14.523383	0.1	0.658748
14.525050	0.1	0.655921
14.526717	0.1	0.652890
14.528383	0.1	0.650506
14.530050	0.1	0.649635
14.531717	0.1	0.650245
14.533383	0.1	0.651721
14.535050	0.1	0.653774
14.536717	0.1	0.656229
14.538383	0.1	0.658440
14.540050	0.1	0.659381
14.541717	0.1	0.658487
14.543383	0.1	0.656354
14.545050	0.1	0.654231
14.546717	0.1	0.652815
14.548383	0.1	0.652084
14.550050	0.1	0.652098
14.551717	0.1	0.653025
14.553383	0.1	0.654431
14.555050	0.1	0.655437
14.556717	0.1	0.655539
14.558383	0.1	0.654641
14.560050	0.1	0.652815
14.561717	0.1	0.650450
14.563383	0.1	0.648131
14.565050	0.1	0.646547
14.566717	0.1	0.646175
14.568383	0.1	0.647153
14.570050	0.1	0.649560
14.571717	0.1	0.653174
14.573383	0.1	0.657137
14.575050	0.1	0.660452
14.576717	0.1	0.662399
14.578383	0.1	0.662664
14.580050	0.1	0.661737
14.581717	0.1	0.660494
14.583383	0.1	0.659130
14.585050	0.1	0.657518
14.586717	0.1	0.656280
14.588383	0.1	0.656615
14.590050	0.1	0.658981
14.591717	0.1	0.662399
14.593383	0.1	0.665165
14.595050	0.1	0.666059
14.596717	0.1	0.665206
14.598383	0.1	0.663889
14.600050	0.1	0.663106
14.601717	0.1	0.662706
14.603383	0.1	0.662161
14.605050	0.1	0.661556
14.606717	0.1	0.661192
14.608383	0.1	0.661104
14.610050	0.1	0.661551
14.611717	0.1	0.663116
14.613383	0.1	0.665714
14.615050	0.1	0.668755
14.616717	0.1	0.671889
14.618383	0.1	0.674366
14.620050	0.1	0.674794
14.621717	0.1	0.672638
14.623383	0.1	0.669044
14.625050	0.1	0.666007
14.626717	0.1	0.664955
14.628383	0.1	0.665965
14.630050	0.1	0.668326
14.631717	0.1	0.671409
14.633383	0.1	0.674645
14.635050	0.1	0.677188
14.636717	0.1	0.678110
14.638383	0.1	0.677179
14.640050	0.1	0.675148
14.641717	0.1	0.672811
14.643383	0.1	0.670473
14.645050	0.1	0.668601
14.646717	0.1	0.667670
14.648383	0.1	0.667418
14.650050	0.1	0.667302
14.651717	0.1	0.667465
14.653383	0.1	0.668406
14.655050	0.1	0.670012
14.656717	0.1	0.671698
14.658383	0.1	0.673053
14.660050	0.1	0.673831
14.661717	0.1	0.673803
14.663383	0.1	0.673006
14.665050	0.1	0.671959
14.666717	0.1	0.671269
14.668383	0.1	0.671237
14.670050	0.1	0.672010
14.671717	0.1	0.673588
14.673383	0.1	0.675223
14.675050	0.1	0.675637
14.676717	0.1	0.674515
14.678383	0.1	0.672727
14.680050	0.1	0.671074
14.681717	0.1	0.669942
14.683383	0.1	0.669919
14.685050	0.1	0.671386
14.686717	0.1	0.673742
14.688383	0.1	0.676177
14.690050	0.1	0.678939
14.691717	0.1	0.682878
14.693383	0.1	0.688215
14.695050	0.1	0.694422
14.696717	0.1	0.700448
14.698383	0.1	0.704606
14.700050	0.1	0.705314
14.701717	0.1	0.702604
14.703383	0.1	0.698329
14.705050	0.1	0.694464
14.706717	0.1	0.691684
14.708383	0.1	0.689803
14.710050	0.1	0.688424
14.711717	0.1	0.687297
14.713383	0.1	0.686431
14.715050	0.1	0.685733
14.716717	0.1	0.684783
14.718383	0.1	0.683260
14.720050	0.1	0.681290
14.721717	0.1	0.679409
14.723383	0.1	0.678347
14.725050	0.1	0.678441
14.726717	0.1	0.679488
14.728383	0.1	0.680964
14.730050	0.1	0.681984
14.731717	0.1	0.681905
14.733383	0.1	0.681137
14.735050	0.1	0.680415
14.736717	0.1	0.680014
14.738383	0.1	0.679996
14.740050	0.1	0.680136
14.741717	0.1	0.679716
14.743383	0.1	0.678338
14.745050	0.1	0.676443
14.746717	0.1	0.674939
14.748383	0.1	0.674725
14.750050	0.1	0.676056
14.751717	0.1	0.677914
14.753383	0.1	0.678543
14.755050	0.1	0.677183
14.756717	0.1	0.674883
14.758383	0.1	0.673393
14.760050	0.1	0.673546
14.761717	0.1	0.675055
14.763383	0.1	0.677081
14.765050	0.1	0.678776
14.766717	0.1	0.679675
14.768383	0.1	0.679828
14.770050	0.1	0.679512
14.771717	0.1	0.678874
14.773383	0.1	0.677807
14.775050	0.1	0.676205
14.776717	0.1	0.674361
14.778383	0.1	0.672820
14.780050	0.1	0.671865
14.781717	0.1	0.671651
14.783383	0.1	0.672257
14.785050	0.1	0.673239
14.786717	0.1	0.674003
14.788383	0.1	0.674478
14.790050	0.1	0.674962
14.791717	0.1	0.675824
14.793383	0.1	0.677193
14.795050	0.1	0.678687
14.796717	0.1	0.679996
14.798383	0.1	0.681719
14.800050	0.1	0.684825
14.801717	0.1	0.689281
14.803383	0.1	0.693905
14.805050	0.1	0.697188
14.806717	0.1	0.698124
14.808383	0.1	0.696932
14.810050	0.1	0.695018
14.811717	0.1	0.693905
14.813383	0.1	0.694301
14.815050	0.1	0.695824
14.816717	0.1	0.697435
14.818383	0.1	0.698357
14.820050	0.1	0.698594
14.821717	0.1	0.698497
14.823383	0.1	0.698548
14.825050	0.1	0.699577
14.826717	0.1	0.702185
14.828383	0.1	0.705663
14.830050	0.1	0.708289
14.831717	0.1	0.709095
14.833383	0.1	0.708573
14.835050	0.1	0.707796
14.836717	0.1	0.707405
14.838383	0.1	0.707074
14.840050	0.1	0.706329
14.841717	0.1	0.705505
14.843383	0.1	0.705286
14.845050	0.1	0.706087
14.846717	0.1	0.708313
14.848383	0.1	0.712355
14.850050	0.1	0.717794
14.851717	0.1	0.723242
14.853383	0.1	0.727316
14.855050	0.1	0.729510
14.856717	0.1	0.730231
14.858383	0.1	0.730446
14.860050	0.1	0.730557
14.861717	0.1	0.730096
14.863383	0.1	0.729184
14.865050	0.1	0.729249
14.866717	0.1	0.731591
14.868383	0.1	0.736224
14.870050	0.1	0.742115
14.871717	0.1	0.748159
14.873383	0.1	0.754138
14.875050	0.1	0.760397
14.876717	0.1	0.766753
14.878383	0.1	0.772052
14.880050	0.1	0.774697
14.881717	0.1	0.774106
14.883383	0.1	0.771829
14.885050	0.1	0.770562
14.886717	0.1	0.772034
14.888383	0.1	0.775750
14.890050	0.1	0.779619
14.891717	0.1	0.782008
14.893383	0.1	0.782935
14.895050	0.1	0.783643
14.896717	0.1	0.785394
14.898383	0.1	0.788551
14.900050	0.1	0.792933
14.901717	0.1	0.798511
14.903383	0.1	0.804970
14.905050	0.1	0.811140
14.906717	0.1	0.815755
14.908383	0.1	0.818293
14.910050	0.1	0.818926
14.911717	0.1	0.818558
14.913383	0.1	0.818465
14.915050	0.1	0.819378
14.916717	0.1	0.821026
14.918383	0.1	0.822498
14.920050	0.1	0.823350
14.921717	0.1	0.824267
14.923383	0.1	0.826293
14.925050	0.1	0.829711
14.926717	0.1	0.834134
14.928383	0.1	0.839094
14.930050	0.1	0.844202
14.931717	0.1	0.849389
14.933383	0.1	0.854777
14.935050	0.1	0.859960
14.936717	0.1	0.863890
14.938383	0.1	0.865920
14.940050	0.1	0.866507
14.941717	0.1	0.866656
14.943383	0.1	0.867192
14.945050	0.1	0.868309
14.946717	0.1	0.869548
14.948383	0.1	0.870638
14.950050	0.1	0.871792
14.951717	0.1	0.872915
14.953383	0.1	0.873627
14.955050	0.1	0.874116
14.956717	0.1	0.874973
14.958383	0.1	0.876295
14.960050	0.1	0.877515
14.961717	0.1	0.877818
14.963383	0.1	0.876696
14.965050	0.1	0.874707
14.966717	0.1	0.873278
14.968383	0.1	0.873399
14.970050	0.1	0.875113
14.971717	0.1	0.877846
14.973383	0.1	0.880319
14.975050	0.1	0.880803
14.976717	0.1	0.878461
14.978383	0.1	0.874135
14.980050	0.1	0.869557
14.981717	0.1	0.866125
14.983383	0.1	0.864365
14.985050	0.1	0.863923
14.986717	0.1	0.863983
14.988383	0.1	0.863792
14.990050	0.1	0.862707
14.991717	0.1	0.860454
14.993383	0.1	0.857515
14.995050	0.1	0.854889
14.996717	0.1	0.853138
14.998383	0.1	0.851708
15.000050	0.1	0.849818
15.001717	0.1	0.847899
15.003383	0.1	0.847005
15.005050	0.1	0.847429
15.006717	0.1	0.848724
15.008383	0.1	0.850190
15.010050	0.1	0.850833
15.011717	0.1	0.849604
15.013383	0.1	0.846172
15.015050	0.1	0.841222
15.016717	0.1	0.836044
15.018383	0.1	0.831946
15.020050	0.1	0.829664
15.021717	0.1	0.829194
15.023383	0.1	0.829874
15.025050	0.1	0.830945
15.026717	0.1	0.832104
15.028383	0.1	0.833403
15.030050	0.1	0.834870
15.031717	0.1	0.836542
15.033383	0.1	0.838246
15.035050	0.1	0.839266
15.036717	0.1	0.838824
15.038383	0.1	0.836924
15.040050	0.1	0.834134
15.041717	0.1	0.830917
15.043383	0.1	0.827466
15.045050	0.1	0.823950
15.046717	0.1	0.820863
15.048383	0.1	0.818833
15.050050	0.1	0.818199
15.051717	0.1	0.818870
15.053383	0.1	0.820095
15.055050	0.1	0.820663
15.056717	0.1	0.820146
15.058383	0.1	0.819317
15.060050	0.1	0.819014
15.061717	0.1	0.819345
15.063383	0.1	0.820174
15.065050	0.1	0.821636
15.066717	0.1	0.823666
15.068383	0.1	0.825408
15.070050	0.1	0.825925
15.071717	0.1	0.825441
15.073383	0.1	0.825180
15.075050	0.1	0.826325
15.076717	0.1	0.829147
15.078383	0.1	0.832491
15.080050	0.1	0.834144
15.081717	0.1	0.832547
15.083383	0.1	0.828346
15.085050	0.1	0.823932
15.086717	0.1	0.821352
15.088383	0.1	0.821291
15.090050	0.1	0.823555
15.091717	0.1	0.827331
15.093383	0.1	0.831457
15.095050	0.1	0.835350
15.096717	0.1	0.838875
15.098383	0.1	0.841524
15.100050	0.1	0.842824
15.101717	0.1	0.842926
15.103383	0.1	0.842423
15.105050	0.1	0.841781
15.106717	0.1	0.841180
15.108383	0.1	0.840598
15.110050	0.1	0.840123
15.111717	0.1	0.840267
15.113383	0.1	0.841650
15.115050	0.1	0.844365
15.116717	0.1	0.848253
15.118383	0.1	0.853594
15.120050	0.1	0.860319
15.121717	0.1	0.867224
15.123383	0.1	0.872826
15.125050	0.1	0.876714
15.126717	0.1	0.879439
15.128383	0.1	0.881562
15.130050	0.1	0.883164
15.131717	0.1	0.883909
15.133383	0.1	0.883564
15.135050	0.1	0.882437
15.136717	0.1	0.881185
15.138383	0.1	0.880565
15.140050	0.1	0.881306
15.141717	0.1	0.883671
15.143383	0.1	0.887131
15.145050	0.1	0.890484
15.146717	0.1	0.892491
15.148383	0.1	0.892663
15.150050	0.1	0.891471
15.151717	0.1	0.889786
15.153383	0.1	0.888240
15.155050	0.1	0.886987
15.156717	0.1	0.886251
15.158383	0.1	0.886922
15.160050	0.1	0.889902
15.161717	0.1	0.894954
15.163383	0.1	0.900757
15.165050	0.1	0.905953
15.166717	0.1	0.909879
15.168383	0.1	0.912738
15.170050	0.1	0.915350
15.171717	0.1	0.918247
15.173383	0.1	0.921008
15.175050	0.1	0.922605
15.176717	0.1	0.922265
15.178383	0.1	0.920151
15.180050	0.1	0.917511
15.181717	0.1	0.916054
15.183383	0.1	0.916780
15.185050	0.1	0.919653
15.186717	0.1	0.924002
15.188383	0.1	0.928645
15.190050	0.1	0.932273
15.191717	0.1	0.934298
15.193383	0.1	0.935053
15.195050	0.1	0.935132
15.196717	0.1	0.935122
15.198383	0.1	0.935844
15.200050	0.1	0.937865
15.201717	0.1	0.940640
15.203383	0.1	0.943081
15.205050	0.1	0.944776
15.206717	0.1	0.945902
15.208383	0.1	0.946629
15.210050	0.1	0.946806
15.211717	0.1	0.946089
15.213383	0.1	0.944426
15.215050	0.1	0.942387
15.216717	0.1	0.940887
15.218383	0.1	0.940557
15.220050	0.1	0.941386
15.221717	0.1	0.942927
15.223383	0.1	0.944720
15.225050	0.1	0.946377
15.226717	0.1	0.947700
15.228383	0.1	0.948780
15.230050	0.1	0.949600
15.231717	0.1	0.949842
15.233383	0.1	0.949115
15.235050	0.1	0.947136
15.236717	0.1	0.944030
15.238383	0.1	0.940510
15.240050	0.1	0.937614
15.241717	0.1	0.936310
15.243383	0.1	0.936836
15.245050	0.1	0.938172
15.246717	0.1	0.939202
15.248383	0.1	0.939914
15.250050	0.1	0.940738
15.251717	0.1	0.941479
15.253383	0.1	0.941837
15.255050	0.1	0.941809
15.256717	0.1	0.941493
15.258383	0.1	0.941115
15.260050	0.1	0.940976
15.261717	0.1	0.941125
15.263383	0.1	0.941241
15.265050	0.1	0.940682
15.266717	0.1	0.938885
15.268383	0.1	0.936124
15.270050	0.1	0.933609
15.271717	0.1	0.932380
15.273383	0.1	0.932366
15.275050	0.1	0.932813
15.276717	0.1	0.932608
15.278383	0.1	0.930666
15.280050	0.1	0.927234
15.281717	0.1	0.923956
15.283383	0.1	0.921953
15.285050	0.1	0.920980
15.286717	0.1	0.920463
15.288383	0.1	0.920659
15.290050	0.1	0.922619
15.291717	0.1	0.926731
15.293383	0.1	0.931714
15.295050	0.1	0.935365
15.296717	0.1	0.936300
15.298383	0.1	0.934754
15.300050	0.1	0.932124
15.301717	0.1	0.929893
15.303383	0.1	0.928668
15.305050	0.1	0.927770
15.306717	0.1	0.926247
15.308383	0.1	0.924254
15.310050	0.1	0.922703
15.311717	0.1	0.921944
15.313383	0.1	0.921702
15.315050	0.1	0.921870
15.316717	0.1	0.922517
15.318383	0.1	0.923751
15.320050	0.1	0.925963
15.321717	0.1	0.929176
15.323383	0.1	0.932310
15.325050	0.1	0.933916
15.326717	0.1	0.933409
15.328383	0.1	0.931304
15.330050	0.1	0.928631
15.331717	0.1	0.926368
15.333383	0.1	0.924822
15.335050	0.1	0.923220
15.336717	0.1	0.920556
15.338383	0.1	0.916901
15.340050	0.1	0.913446
15.341717	0.1	0.911299
15.343383	0.1	0.910778
15.345050	0.1	0.911700
15.346717	0.1	0.913641
15.348383	0.1	0.916016
15.350050	0.1	0.918596
15.351717	0.1	0.921600
15.353383	0.1	0.924855
15.355050	0.1	0.927490
15.356717	0.1	0.928864
15.358383	0.1	0.929427
15.360050	0.1	0.929921
15.361717	0.1	0.930452
15.363383	0.1	0.931015
15.365050	0.1	0.932002
15.366717	0.1	0.933418
15.368383	0.1	0.934713
15.370050	0.1	0.935444
15.371717	0.1	0.935569
15.373383	0.1	0.935402
15.375050	0.1	0.935495
15.376717	0.1	0.936110
15.378383	0.1	0.937064
15.380050	0.1	0.938121
15.381717	0.1	0.939239
15.383383	0.1	0.940724
15.385050	0.1	0.942880
15.386717	0.1	0.945525
15.388383	0.1	0.948180
15.390050	0.1	0.950457
15.391717	0.1	0.952021
15.393383	0.1	0.952426
15.395050	0.1	0.951639
15.396717	0.1	0.950564
15.398383	0.1	0.950811
15.400050	0.1	0.953595
15.401717	0.1	0.958540
15.403383	0.1	0.964059
15.405050	0.1	0.968892
15.406717	0.1	0.972562
15.408383	0.1	0.974792
15.410050	0.1	0.975626
15.411717	0.1	0.975654
15.413383	0.1	0.975360
15.415050	0.1	0.974783
15.416717	0.1	0.974168
15.418383	0.1	0.973912
15.420050	0.1	0.973921
15.421717	0.1	0.973651
15.423383	0.1	0.972468
15.425050	0.1	0.970080
15.426717	0.1	0.967206
15.428383	0.1	0.965530
15.430050	0.1	0.966229
15.431717	0.1	0.968585
15.433383	0.1	0.970489
15.435050	0.1	0.970289
15.436717	0.1	0.967979
15.438383	0.1	0.964920
15.440050	0.1	0.962876
15.441717	0.1	0.963057
15.443383	0.1	0.965227
15.445050	0.1	0.967905
15.446717	0.1	0.969796
15.448383	0.1	0.971104
15.450050	0.1	0.972864
15.451717	0.1	0.975314
15.453383	0.1	0.977837
15.455050	0.1	0.980049
15.456717	0.1	0.981768
15.458383	0.1	0.982676
15.460050	0.1	0.982722
15.461717	0.1	0.982229
15.463383	0.1	0.981758
15.465050	0.1	0.982028
15.466717	0.1	0.983491
15.468383	0.1	0.986033
15.470050	0.1	0.989260
15.471717	0.1	0.992785
15.473383	0.1	0.996301
15.475050	0.1	0.999239
15.476717	0.1	1.000664
15.478383	0.1	1.000166
15.480050	0.1	0.998476
15.481717	0.1	0.996883
15.483383	0.1	0.996343
15.485050	0.1	0.997055
15.486717	0.1	0.998760
15.488383	0.1	1.000981
15.490050	0.1	1.002965
15.491717	0.1	1.003952
15.493383	0.1	1.003775
15.495050	0.1	1.002555
15.496717	0.1	1.000399
15.498383	0.1	0.998024
15.500050	0.1	0.996506
15.501717	0.1	0.996133
15.503383	0.1	0.996580
15.505050	0.1	0.997917
15.506717	0.1	1.000571
15.508383	0.1	1.004520
15.510050	0.1	1.009074
15.511717	0.1	1.013265
15.513383	0.1	1.016119
15.515050	0.1	1.017074
15.516717	0.1	1.016781
15.518383	0.1	1.016906
15.520050	0.1	1.018508
15.521717	0.1	1.020860
15.523383	0.1	1.022527
15.525050	0.1	1.023132
15.526717	0.1	1.023524
15.528383	0.1	1.024553
15.530050	0.1	1.026415
15.531717	0.1	1.028655
15.533383	0.1	1.030602
15.535050	0.1	1.032371
15.536717	0.1	1.034699
15.538383	0.1	1.037577
15.540050	0.1	1.040432
15.541717	0.1	1.043538
15.543383	0.1	1.047631
15.545050	0.1	1.052427
15.546717	0.1	1.056823
15.548383	0.1	1.060055
15.550050	0.1	1.062122
15.551717	0.1	1.063608
15.553383	0.1	1.065405
15.555050	0.1	1.068218
15.556717	0.1	1.071654
15.558383	0.1	1.074150
15.560050	0.1	1.074825
15.561717	0.1	1.074942
15.563383	0.1	1.076749
15.565050	0.1	1.081424
15.566717	0.1	1.088451
15.568383	0.1	1.096386
15.570050	0.1	1.103617
15.571717	0.1	1.108656
15.573383	0.1	1.110686
15.575050	0.1	1.110141
15.576717	0.1	1.108139
15.578383	0.1	1.105573
15.580050	0.1	1.103086
15.581717	0.1	1.101336
15.583383	0.1	1.100674
15.585050	0.1	1.101093
15.586717	0.1	1.102663
15.588383	0.1	1.105573
15.590050	0.1	1.109485
15.591717	0.1	1.113610
15.593383	0.1	1.117256
15.595050	0.1	1.119804
15.596717	0.1	1.120716
15.598383	0.1	1.119855
15.600050	0.1	1.117457
15.601717	0.1	1.113890
15.603383	0.1	1.109713
15.605050	0.1	1.105657
15.606717	0.1	1.102416
15.608383	0.1	1.100488
15.610050	0.1	1.100134
15.611717	0.1	1.101266
15.613383	0.1	1.103529
15.615050	0.1	1.106472
15.616717	0.1	1.109177
15.618383	0.1	1.110267
15.620050	0.1	1.108972
15.621717	0.1	1.106020
15.623383	0.1	1.102849
15.625050	0.1	1.100218
15.626717	0.1	1.097848
15.628383	0.1	1.095408
15.630050	0.1	1.093121
15.631717	0.1	1.091575
15.633383	0.1	1.091175
15.635050	0.1	1.091454
15.636717	0.1	1.091151
15.638383	0.1	1.089536
15.640050	0.1	1.087179
15.641717	0.1	1.085121
15.643383	0.1	1.083720
15.645050	0.1	1.082309
15.646717	0.1	1.080069
15.648383	0.1	1.076809
15.650050	0.1	1.073088
15.651717	0.1	1.069959
15.653383	0.1	1.068311
15.655050	0.1	1.067952
15.656717	0.1	1.067836
15.658383	0.1	1.067226
15.660050	0.1	1.066015
15.661717	0.1	1.064138
15.663383	0.1	1.061517
15.665050	0.1	1.058690
15.666717	0.1	1.056758
15.668383	0.1	1.056353
15.670050	0.1	1.057019
15.671717	0.1	1.057624
15.673383	0.1	1.057140
15.675050	0.1	1.055016
15.676717	0.1	1.051682
15.678383	0.1	1.048790
15.680050	0.1	1.048078
15.681717	0.1	1.049610
15.683383	0.1	1.051696
15.685050	0.1	1.052567
15.686717	0.1	1.051617
15.688383	0.1	1.049307
15.690050	0.1	1.046672
15.691717	0.1	1.044958
15.693383	0.1	1.044879
15.695050	0.1	1.046094
15.696717	0.1	1.047491
15.698383	0.1	1.047608
15.700050	0.1	1.045223
15.701717	0.1	1.040315
15.703383	0.1	1.034136
15.705050	0.1	1.028311
15.706717	0.1	1.024101
15.708383	0.1	1.022108
15.710050	0.1	1.022150
15.711717	0.1	1.023430
15.713383	0.1	1.024916
15.715050	0.1	1.025675
15.716717	0.1	1.025242
15.718383	0.1	1.023738
15.720050	0.1	1.021568
15.721717	0.1	1.019333
15.723383	0.1	1.017991
15.725050	0.1	1.018341
15.726717	0.1	1.020115
15.728383	0.1	1.022085
15.730050	0.1	1.023253
15.731717	0.1	1.023528
15.733383	0.1	1.022834
15.735050	0.1	1.020483
15.736717	0.1	1.016208
15.738383	0.1	1.010881
15.740050	0.1	1.005721
15.741717	0.1	1.001693
15.743383	0.1	0.999705
15.745050	0.1	1.000371
15.746717	0.1	1.003086
15.748383	0.1	1.006122
15.750050	0.1	1.007868
15.751717	0.1	1.007728
15.753383	0.1	1.006103
15.755050	0.1	1.003947
15.756717	0.1	1.002215
15.758383	0.1	1.000944
15.760050	0.1	0.999388
15.761717	0.1	0.997479
15.763383	0.1	0.996166
15.765050	0.1	0.995910
15.766717	0.1	0.996063
15.768383	0.1	0.996045
15.770050	0.1	0.996087
15.771717	0.1	0.996483
15.773383	0.1	0.996836
15.775050	0.1	0.996576
15.776717	0.1	0.995691
15.778383	0.1	0.994713
15.780050	0.1	0.994173
15.781717	0.1	0.994219
15.783383	0.1	0.994685
15.785050	0.1	0.995267
15.786717	0.1	0.995970
15.788383	0.1	0.997218
15.790050	0.1	0.999374
15.791717	0.1	1.002257
15.793383	0.1	1.005200
15.795050	0.1	1.007584
15.796717	0.1	1.009051
15.798383	0.1	1.009512
15.800050	0.1	1.009312
15.801717	0.1	1.009321
15.803383	0.1	1.010173
15.805050	0.1	1.011579
15.806717	0.1	1.012706
15.808383	0.1	1.012827
15.810050	0.1	1.011719
15.811717	0.1	1.009945
15.813383	0.1	1.008646
15.815050	0.1	1.008613
15.816717	0.1	1.009866
15.818383	0.1	1.012040
15.820050	0.1	1.014927
15.821717	0.1	1.018518
15.823383	0.1	1.022751
15.825050	0.1	1.027249
15.826717	0.1	1.031291
15.828383	0.1	1.034313
15.830050	0.1	1.036571
15.831717	0.1	1.039011
15.833383	0.1	1.042490
15.835050	0.1	1.047188
15.836717	0.1	1.052553
15.838383	0.1	1.057717
15.840050	0.1	1.061810
15.841717	0.1	1.064050
15.843383	0.1	1.064194
15.845050	0.1	1.063184
15.846717	0.1	1.062844
15.848383	0.1	1.064441
15.850050	0.1	1.067980
15.851717	0.1	1.073033
15.853383	0.1	1.079254
15.855050	0.1	1.085857
15.856717	0.1	1.091608
15.858383	0.1	1.095785
15.860050	0.1	1.098681
15.861717	0.1	1.101326
15.863383	0.1	1.104898
15.865050	0.1	1.109927
15.866717	0.1	1.115673
15.868383	0.1	1.120726
15.870050	0.1	1.124595
15.871717	0.1	1.128088
15.873383	0.1	1.132046
15.875050	0.1	1.136381
15.876717	0.1	1.140265
15.878383	0.1	1.142821
15.880050	0.1	1.143944
15.881717	0.1	1.144544
15.883383	0.1	1.145839
15.885050	0.1	1.148339
15.886717	0.1	1.151678
15.888383	0.1	1.155552
15.890050	0.1	1.160214
15.891717	0.1	1.165769
15.893383	0.1	1.171515
15.895050	0.1	1.176740
15.896717	0.1	1.181536
15.898383	0.1	1.186249
15.900050	0.1	1.190985
15.901717	0.1	1.195921
15.903383	0.1	1.201280
15.905050	0.1	1.207264
15.906717	0.1	1.214254
15.908383	0.1	1.222459
15.910050	0.1	1.231409
15.911717	0.1	1.240196
15.913383	0.1	1.248079
15.915050	0.1	1.254785
15.916717	0.1	1.260121
15.918383	0.1	1.263567
15.920050	0.1	1.264964
15.921717	0.1	1.265272
15.923383	0.1	1.265905
15.925050	0.1	1.267646
15.926717	0.1	1.270571
15.928383	0.1	1.274385
15.930050	0.1	1.278417
15.931717	0.1	1.281844
15.933383	0.1	1.284368
15.935050	0.1	1.286780
15.936717	0.1	1.290529
15.938383	0.1	1.296652
15.940050	0.1	1.305211
15.941717	0.1	1.315353
15.943383	0.1	1.325919
15.945050	0.1	1.336155
15.946717	0.1	1.345533
15.948383	0.1	1.353375
15.950050	0.1	1.359396
15.951717	0.1	1.364280
15.953383	0.1	1.368821
15.955050	0.1	1.373175
15.956717	0.1	1.377589
15.958383	0.1	1.382767
15.960050	0.1	1.388961
15.961717	0.1	1.395643
15.963383	0.1	1.402241
15.965050	0.1	1.408737
15.966717	0.1	1.415266
15.968383	0.1	1.421240
15.970050	0.1	1.425720
15.971717	0.1	1.428737
15.973383	0.1	1.431443
15.975050	0.1	1.435177
15.976717	0.1	1.440626
15.978383	0.1	1.447392
15.980050	0.1	1.454535
15.981717	0.1	1.461343
15.983383	0.1	1.467429
15.985050	0.1	1.472640
15.986717	0.1	1.477129
15.988383	0.1	1.481301
15.990050	0.1	1.485678
15.991717	0.1	1.490708
15.993383	0.1	1.496552
15.995050	0.1	1.502894
15.996717	0.1	1.509166
15.998383	0.1	1.515262
16.000050	0.1	1.521586
16.001717	0.1	1.528538
16.003383	0.1	1.535993
16.005050	0.1	1.543285
16.006717	0.1	1.549800
16.008383	0.1	1.555556
16.010050	0.1	1.561111
16.011717	0.1	1.567085
16.013383	0.1	1.573730
16.015050	0.1	1.580683
16.016717	0.1	1.587248
16.018383	0.1	1.592897
16.020050	0.1	1.598047
16.021717	0.1	1.603994
16.023383	0.1	1.611672
16.025050	0.1	1.620958
16.026717	0.1	1.631067
16.028383	0.1	1.640939
16.030050	0.1	1.649633
16.031717	0.1	1.656655
16.033383	0.1	1.662048
16.035050	0.1	1.666541
16.036717	0.1	1.671552
16.038383	0.1	1.678416
16.040050	0.1	1.687491
16.041717	0.1	1.698248
16.043383	0.1	1.709978
16.045050	0.1	1.721908
16.046717	0.1	1.733322
16.048383	0.1	1.744125
16.050050	0.1	1.754714
16.051717	0.1	1.765182
16.053383	0.1	1.775180
16.055050	0.1	1.784437
16.056717	0.1	1.792987
16.058383	0.1	1.801150
16.060050	0.1	1.809397
16.061717	0.1	1.818109
16.063383	0.1	1.827544
16.065050	0.1	1.837886
16.066717	0.1	1.848917
16.068383	0.1	1.860033
16.070050	0.1	1.870925
16.071717	0.1	1.881891
16.073383	0.1	1.893258
16.075050	0.1	1.905225
16.076717	0.1	1.918008
16.078383	0.1	1.931470
16.080050	0.1	1.945132
16.081717	0.1	1.958758
16.083383	0.1	1.972504
16.085050	0.1	1.986502
16.086717	0.1	2.000378
16.088383	0.1	2.013650
16.090050	0.1	2.026465
16.091717	0.1	2.039038
16.093383	0.1	2.051024
16.095050	0.1	2.062283
16.096717	0.1	2.073720
16.098383	0.1	2.086652
16.100050	0.1	2.101902
16.101717	0.1	2.119341
16.103383	0.1	2.137623
16.105050	0.1	2.155155
16.106717	0.1	2.171565
16.108383	0.1	2.187504
16.110050	0.1	2.203323
16.111717	0.1	2.218597
16.113383	0.1	2.232632
16.115050	0.1	2.245428
16.116717	0.1	2.258192
16.118383	0.1	2.272539
16.120050	0.1	2.288809
16.121717	0.1	2.305824
16.123383	0.1	2.322672
16.125050	0.1	2.339743
16.126717	0.1	2.357825
16.128383	0.1	2.376852
16.130050	0.1	2.395757
16.131717	0.1	2.413462
16.133383	0.1	2.429923
16.135050	0.1	2.446133
16.136717	0.1	2.463097
16.138383	0.1	2.481118
16.140050	0.1	2.499828
16.141717	0.1	2.518641
16.143383	0.1	2.537067
16.145050	0.1	2.554855
16.146717	0.1	2.572294
16.148383	0.1	2.590083
16.150050	0.1	2.608513
16.151717	0.1	2.627252
16.153383	0.1	2.646009
16.155050	0.1	2.664980
16.156717	0.1	2.684444
16.158383	0.1	2.704412
16.160050	0.1	2.724845
16.161717	0.1	2.746042
16.163383	0.1	2.768463
16.165050	0.1	2.792273
16.166717	0.1	2.817023
16.168383	0.1	2.841507
16.170050	0.1	2.864506
16.171717	0.1	2.885815
16.173383	0.1	2.906090
16.175050	0.1	2.926267
16.176717	0.1	2.947701
16.178383	0.1	2.971636
16.180050	0.1	2.997681
16.181717	0.1	3.023860
16.183383	0.1	3.048400
16.185050	0.1	3.070799
16.186717	0.1	3.091651
16.188383	0.1	3.111828
16.190050	0.1	3.131796
16.191717	0.1	3.151977
16.193383	0.1	3.173337
16.195050	0.1	3.196714
16.196717	0.1	3.222111
16.198383	0.1	3.249152
16.200050	0.1	3.277385
16.201717	0.1	3.306088
16.203383	0.1	3.334540
16.205050	0.1	3.362540
16.206717	0.1	3.390303
16.208383	0.1	3.417735
16.210050	0.1	3.444147
16.211717	0.1	3.468986
16.213383	0.1	3.492679
16.215050	0.1	3.516334
16.216717	0.1	3.541149
16.218383	0.1	3.567808
16.220050	0.1	3.596074
16.221717	0.1	3.625154
16.223383	0.1	3.654389
16.225050	0.1	3.683064
16.226717	0.1	3.710291
16.228383	0.1	3.735819
16.230050	0.1	3.760848
16.231717	0.1	3.787326
16.233383	0.1	3.816243
16.235050	0.1	3.847121
16.236717	0.1	3.878693
16.238383	0.1	3.909809
16.240050	0.1	3.940030
16.241717	0.1	3.969450
16.243383	0.1	3.998159
16.245050	0.1	4.026140
16.246717	0.1	4.053647
16.248383	0.1	4.081605
16.250050	0.1	4.111333
16.251717	0.1	4.143505
16.253383	0.1	4.177406
16.255050	0.1	4.211594
16.256717	0.1	4.245490
16.258383	0.1	4.279506
16.260050	0.1	4.313812
16.261717	0.1	4.348042
16.263383	0.1	4.381668
16.265050	0.1	4.414236
16.266717	0.1	4.445487
16.268383	0.1	4.475689
16.270050	0.1	4.505822
16.271717	0.1	4.537217
16.273383	0.1	4.570708
16.275050	0.1	4.606377
16.276717	0.1	4.644054
16.278383	0.1	4.683225
16.280050	0.1	4.722630
16.281717	0.1	4.760707
16.283383	0.1	4.796623
16.285050	0.1	4.831008
16.286717	0.1	4.865648
16.288383	0.1	4.902217
16.290050	0.1	4.940927
16.291717	0.1	4.980685
16.293383	0.1	5.020141
16.295050	0.1	5.058669
16.296717	0.1	5.096942
16.298383	0.1	5.136412
16.300050	0.1	5.177874
16.301717	0.1	5.220785
16.303383	0.1	5.263984
16.305050	0.1	5.306508
16.306717	0.1	5.347999
16.308383	0.1	5.388758
16.310050	0.1	5.429643
16.311717	0.1	5.471599
16.313383	0.1	5.514678
16.315050	0.1	5.557933
16.316717	0.1	5.600746
16.318383	0.1	5.643480
16.320050	0.1	5.686516
16.321717	0.1	5.729562
16.323383	0.1	5.772444
16.325050	0.1	5.815905
16.326717	0.1	5.861139
16.328383	0.1	5.908725
16.330050	0.1	5.958145
16.331717	0.1	6.008460
16.333383	0.1	6.058901
16.335050	0.1	6.108675
16.336717	0.1	6.156983
16.338383	0.1	6.203814
16.340050	0.1	6.250101
16.341717	0.1	6.297175
16.343383	0.1	6.346595
16.345050	0.1	6.399360
16.346717	0.1	6.454475
16.348383	0.1	6.509339
16.350050	0.1	6.561894
16.351717	0.1	6.612139
16.353383	0.1	6.661806
16.355050	0.1	6.712782
16.356717	0.1	6.765509
16.358383	0.1	6.819158
16.360050	0.1	6.872979
16.361717	0.1	6.927038
16.363383	0.1	6.981650
16.365050	0.1	7.036915
16.366717	0.1	7.093032
16.368383	0.1	7.150355
16.370050	0.1	7.208763
16.371717	0.1	7.267571
16.373383	0.1	7.325974
16.375050	0.1	7.383530
16.376717	0.1	7.440257
16.378383	0.1	7.496341
16.380050	0.1	7.551941
16.381717	0.1	7.607359
16.383383	0.1	7.663276
16.385050	0.1	7.720864
16.386717	0.1	7.781358
16.388383	0.1	7.844912
16.390050	0.1	7.909941
16.391717	0.1	7.974305
16.393383	0.1	8.037137
16.395050	0.1	8.099293
16.396717	0.1	8.161892
16.398383	0.1	8.224705
16.400050	0.1	8.286452
16.401717	0.1	8.346727
16.403383	0.1	8.406839
16.405050	0.1	8.468679
16.406717	0.1	8.533271
16.408383	0.1	8.600098
16.410050	0.1	8.667861
16.411717	0.1	8.735773
16.413383	0.1	8.803820
16.415050	0.1	8.872123
16.416717	0.1	8.940375
16.418383	0.1	9.007929
16.420050	0.1	9.074514
16.421717	0.1	9.140749
16.423383	0.1	9.207688
16.425050	0.1	9.276043
16.426717	0.1	9.345799
16.428383	0.1	9.415951
16.430050	0.1	9.485241
16.431717	0.1	9.553614
16.433383	0.1	9.621959
16.435050	0.1	9.690593
16.436717	0.1	9.758938
16.438383	0.1	9.826776
16.440050	0.1	9.895121
16.441717	0.1	9.965473
16.443383	0.1	10.038414
16.445050	0.1	10.113399
16.446717	0.1	10.189582
16.448383	0.1	10.266327
16.450050	0.1	10.342971
16.451717	0.1	10.418454
16.453383	0.1	10.491977
16.455050	0.1	10.564257
16.456717	0.1	10.637292
16.458383	0.1	10.712347
16.460050	0.1	10.788804
16.461717	0.1	10.865028
16.463383	0.1	10.940041
16.465050	0.1	11.014128
16.466717	0.1	11.088438
16.468383	0.1	11.163978
16.470050	0.1	11.240519
16.471717	0.1	11.316966
16.473383	0.1	11.392920
16.475050	0.1	11.469042
16.476717	0.1	11.546086
16.478383	0.1	11.624456
16.480050	0.1	11.703996
16.481717	0.1	11.783992
16.483383	0.1	11.864160
16.485050	0.1	11.944827
16.486717	0.1	12.025824
16.488383	0.1	12.106495
16.490050	0.1	12.186500
16.491717	0.1	12.265868
16.493383	0.1	12.344858
16.495050	0.1	12.424053
16.496717	0.1	12.504435
16.498383	0.1	12.586843
16.500050	0.1	12.670970
16.501717	0.1	12.755799
16.503383	0.1	12.840857
16.505050	0.1	12.926064
16.506717	0.1	13.011033
16.508383	0.1	13.095462
16.510050	0.1	13.179481
16.511717	0.1	13.263221
16.513383	0.1	13.346775
16.515050	0.1	13.430677
16.516717	0.1	13.515772
16.518383	0.1	13.602148
16.520050	0.1	13.688910
16.521717	0.1	13.775174
16.523383	0.1	13.861004
16.525050	0.1	13.947180
16.526717	0.1	14.034370
16.528383	0.1	14.122827
16.530050	0.1	14.212704
16.531717	0.1	14.304165
16.533383	0.1	14.396547
16.535050	0.1	14.488189
16.536717	0.1	14.577913
16.538383	0.1	14.665974
16.540050	0.1	14.753700
16.541717	0.1	14.842707
16.543383	0.1	14.933995
16.545050	0.1	15.027383
16.546717	0.1	15.121964
16.548383	0.1	15.216982
16.550050	0.1	15.312242
16.551717	0.1	15.407638
16.553383	0.1	15.502800
16.555050	0.1	15.597735
16.556717	0.1	15.693125
16.558383	0.1	15.789378
16.560050	0.1	15.886398
16.561717	0.1	15.983977
16.563383	0.1	16.081538
16.565050	0.1	16.178358
16.566717	0.1	16.274392
16.568383	0.1	16.370476
16.570050	0.1	16.467688
16.571717	0.1	16.566692
16.573383	0.1	16.667526
16.575050	0.1	16.769720
16.576717	0.1	16.872310
16.578383	0.1	16.974206
16.580050	0.1	17.075045
16.581717	0.1	17.175325
16.583383	0.1	17.275820
16.585050	0.1	17.377087
16.586717	0.1	17.479234
16.588383	0.1	17.581992
16.590050	0.1	17.684926
16.591717	0.1	17.787772
16.593383	0.1	17.890902
16.595050	0.1	17.994740
16.596717	0.1	18.098862
16.598383	0.1	18.202756
16.600050	0.1	18.306812
16.601717	0.1	18.411526
16.603383	0.1	18.516802
16.605050	0.1	18.622638
16.606717	0.1	18.729451
16.608383	0.1	18.837489
16.610050	0.1	18.946352
16.611717	0.1	19.055405
16.613383	0.1	19.164216
16.615050	0.1	19.272710
16.616717	0.1	19.381405
16.618383	0.1	19.491208
16.620050	0.1	19.602487
16.621717	0.1	19.714786
16.623383	0.1	19.827257
16.625050	0.1	19.938690
16.626717	0.1	20.047789
16.628383	0.1	20.154319
16.630050	0.1	20.259488
16.631717	0.1	20.365082
16.633383	0.1	20.472207
16.635050	0.1	20.580506
16.636717	0.1	20.688316
16.638383	0.1	20.793858
16.640050	0.1	20.896718
16.641717	0.1	20.998069
16.643383	0.1	21.099239
16.645050	0.1	21.200245
16.646717	0.1	21.299799
16.648383	0.1	21.396629
16.650050	0.1	21.490539
16.651717	0.1	21.582050
16.653383	0.1	21.671448
16.655050	0.1	21.758997
16.656717	0.1	21.845526
16.658383	0.1	21.931794
16.660050	0.1	22.017644
16.661717	0.1	22.102166
16.663383	0.1	22.184378
16.665050	0.1	22.263513
16.666717	0.1	22.339132
16.668383	0.1	22.411332
16.670050	0.1	22.480972
16.671717	0.1	22.549168
16.673383	0.1	22.616005
16.675050	0.1	22.680485
16.676717	0.1	22.742129
16.678383	0.1	22.801887
16.680050	0.1	22.860989
16.681717	0.1	22.919662
16.683383	0.1	22.977325
16.685050	0.1	23.033181
16.686717	0.1	23.086476
16.688383	0.1	23.136749
16.690050	0.1	23.184014
16.691717	0.1	23.228535
16.693383	0.1	23.270762
16.695050	0.1	23.311544
16.696717	0.1	23.352089
16.698383	0.1	23.393505
16.700050	0.1	23.436113
16.701717	0.1	23.479210
16.703383	0.1	23.521837
16.705050	0.1	23.563420
16.706717	0.1	23.603854
16.708383	0.1	23.643365
16.710050	0.1	23.682229
16.711717	0.1	23.720358
16.713383	0.1	23.757489
16.715050	0.1	23.793881
16.716717	0.1	23.830426
16.718383	0.1	23.867916
16.720050	0.1	23.906590
16.721717	0.1	23.946054
16.723383	0.1	23.985105
16.725050	0.1	24.022395
16.726717	0.1	24.057743
16.728383	0.1	24.092086
16.730050	0.1	24.126642
16.731717	0.1	24.162661
16.733383	0.1	24.200766
16.735050	0.1	24.240362
16.736717	0.1	24.280068
16.738383	0.1	24.318518
16.740050	0.1	24.355096
16.741717	0.1	24.390416
16.743383	0.1	24.425383
16.745050	0.1	24.459967
16.746717	0.1	24.493607
16.748383	0.1	24.526250
16.750050	0.1	24.558166
16.751717	0.1	24.589440
16.753383	0.1	24.620406
16.755050	0.1	24.651689
16.756717	0.1	24.683322
16.758383	0.1	24.714852
16.760050	0.1	24.746433
16.761717	0.1	24.778950
16.763383	0.1	24.813041
16.765050	0.1	24.848403
16.766717	0.1	24.884064
16.768383	0.1	24.918988
16.770050	0.1	24.952223
16.771717	0.1	24.982886
16.773383	0.1	25.010756
16.775050	0.1	25.036302
16.776717	0.1	25.060177
16.778383	0.1	25.083297
16.780050	0.1	25.106575
16.781717	0.1	25.130305
16.783383	0.1	25.154343
16.785050	0.1	25.178343
16.786717	0.1	25.201673
16.788383	0.1	25.224201
16.790050	0.1	25.246763
16.791717	0.1	25.270102
16.793383	0.1	25.293934
16.795050	0.1	25.317161
16.796717	0.1	25.338535
16.798383	0.1	25.357688
16.800050	0.1	25.375127
16.801717	0.1	25.391164
16.803383	0.1	25.405744
16.805050	0.1	25.418769
16.806717	0.1	25.430298
16.808383	0.1	25.440874
16.810050	0.1	25.451002
16.811717	0.1	25.460529
16.813383	0.1	25.469214
16.815050	0.1	25.477335
16.816717	0.1	25.485139
16.818383	0.1	25.492362
16.820050	0.1	25.498364
16.821717	0.1	25.502886
16.823383	0.1	25.506490
16.825050	0.1	25.510020
16.826717	0.1	25.513587
16.828383	0.1	25.516478
16.830050	0.1	25.517796
16.831717	0.1	25.516893
16.833383	0.1	25.513694
16.835050	0.1	25.508869
16.836717	0.1	25.503575
16.838383	0.1	25.498946
16.840050	0.1	25.495323
16.841717	0.1	25.491831
16.843383	0.1	25.487077
16.845050	0.1	25.480622
16.846717	0.1	25.473121
16.848383	0.1	25.464883
16.850050	0.1	25.455104
16.851717	0.1	25.442690
16.853383	0.1	25.427556
16.855050	0.1	25.410717
16.856717	0.1	25.393316
16.858383	0.1	25.375891
16.860050	0.1	25.358563
16.861717	0.1	25.341320
16.863383	0.1	25.323816
16.865050	0.1	25.305487
16.866717	0.1	25.286237
16.868383	0.1	25.266306
16.870050	0.1	25.245412
16.871717	0.1	25.222860
16.873383	0.1	25.198236
16.875050	0.1	25.171619
16.876717	0.1	25.143367
16.878383	0.1	25.114110
16.880050	0.1	25.084689
16.881717	0.1	25.055651
16.883383	0.1	25.026770
16.885050	0.1	24.997140
16.886717	0.1	24.965890
16.888383	0.1	24.932926
16.890050	0.1	24.898648
16.891717	0.1	24.863342
16.893383	0.1	24.827183
16.895050	0.1	24.790242
16.896717	0.1	24.752184
16.898383	0.1	24.712468
16.900050	0.1	24.670865
16.901717	0.1	24.627759
16.903383	0.1	24.584075
16.905050	0.1	24.540615
16.906717	0.1	24.497313
16.908383	0.1	24.453281
16.910050	0.1	24.407841
16.911717	0.1	24.361322
16.913383	0.1	24.314723
16.915050	0.1	24.268841
16.916717	0.1	24.223248
16.918383	0.1	24.176082
16.920050	0.1	24.125725
16.921717	0.1	24.072500
16.923383	0.1	24.017999
16.925050	0.1	23.963186
16.926717	0.1	23.907814
16.928383	0.1	23.851357
16.930050	0.1	23.793546
16.931717	0.1	23.734327
16.933383	0.1	23.674043
16.935050	0.1	23.613367
16.936717	0.1	23.552654
16.938383	0.1	23.491764
16.940050	0.1	23.430293
16.941717	0.1	23.367726
16.943383	0.1	23.303875
16.945050	0.1	23.239269
16.946717	0.1	23.174644
16.948383	0.1	23.109987
16.950050	0.1	23.044660
16.951717	0.1	22.978298
16.953383	0.1	22.910591
16.955050	0.1	22.840803
16.956717	0.1	22.768690
16.958383	0.1	22.695153
16.960050	0.1	22.621206
16.961717	0.1	22.546924
16.963383	0.1	22.471664
16.965050	0.1	22.394727
16.966717	0.1	22.315932
16.968383	0.1	22.236044
16.970050	0.1	22.156592
16.971717	0.1	22.078841
16.973383	0.1	22.002836
16.975050	0.1	21.927543
16.976717	0.1	21.851622
16.978383	0.1	21.774005
16.980050	0.1	21.694098
16.981717	0.1	21.611974
16.983383	0.1	21.528099
16.985050	0.1	21.442594
16.986717	0.1	21.355422
16.988383	0.1	21.267072
16.990050	0.1	21.178387
16.991717	0.1	21.090247
16.993383	0.1	21.003517
16.995050	0.1	20.918627
16.996717	0.1	20.834827
16.998383	0.1	20.750347
17.000050	0.1	20.663566
17.001717	0.1	20.573917
17.003383	0.1	20.482112
17.005050	0.1	20.389794
17.006717	0.1	20.298325
17.008383	0.1	20.207856
17.010050	0.1	20.117704
17.011717	0.1	20.026858
17.013383	0.1	19.934089
17.015050	0.1	19.838815
17.016717	0.1	19.741678
17.018383	0.1	19.643568
17.020050	0.1	19.544787
17.021717	0.1	19.445601
17.023383	0.1	19.346727
17.025050	0.1	19.248868
17.026717	0.1	19.152020
17.028383	0.1	19.055624
17.030050	0.1	18.959404
17.031717	0.1	18.863315
17.033383	0.1	18.766811
17.035050	0.1	18.668994
17.036717	0.1	18.569389
17.038383	0.1	18.468224
17.040050	0.1	18.366240
17.041717	0.1	18.264567
17.043383	0.1	18.164255
17.045050	0.1	18.065432
17.046717	0.1	17.967182
17.048383	0.1	17.868560
17.050050	0.1	17.769514
17.051717	0.1	17.670575
17.053383	0.1	17.571929
17.055050	0.1	17.473204
17.056717	0.1	17.373734
17.058383	0.1	17.273137
17.060050	0.1	17.171814
17.061717	0.1	17.070440
17.063383	0.1	16.969275
17.065050	0.1	16.868245
17.066717	0.1	16.767192
17.068383	0.1	16.665827
17.070050	0.1	16.564121
17.071717	0.1	16.462780
17.073383	0.1	16.362551
17.075050	0.1	16.262922
17.076717	0.1	16.162437
17.078383	0.1	16.060467
17.080050	0.1	15.957709
17.081717	0.1	15.855297
17.083383	0.1	15.753871
17.085050	0.1	15.653111
17.086717	0.1	15.551909
17.088383	0.1	15.449123
17.090050	0.1	15.344406
17.091717	0.1	15.238863
17.093383	0.1	15.134979
17.095050	0.1	15.034927
17.096717	0.1	14.938521
17.098383	0.1	14.843466
17.100050	0.1	14.747381
17.101717	0.1	14.649066
17.103383	0.1	14.548451
17.105050	0.1	14.446364
17.106717	0.1	14.344212
17.108383	0.1	14.243280
17.110050	0.1	14.144033
17.111717	0.1	14.046123
17.113383	0.1	13.948847
17.115050	0.1	13.851258
17.116717	0.1	13.752608
17.118383	0.1	13.653249
17.120050	0.1	13.554557
17.121717	0.1	13.457607
17.123383	0.1	13.362160
17.125050	0.1	13.266848
17.126717	0.1	13.170359
17.128383	0.1	13.072658
17.130050	0.1	12.974446
17.131717	0.1	12.875907
17.133383	0.1	12.776926
17.135050	0.1	12.678006
17.136717	0.1	12.580142
17.138383	0.1	12.484295
17.140050	0.1	12.390823
17.141717	0.1	12.299269
17.143383	0.1	12.208768
17.145050	0.1	12.118476
17.146717	0.1	12.027551
17.148383	0.1	11.935583
17.150050	0.1	11.842940
17.151717	0.1	11.750390
17.153383	0.1	11.658464
17.155050	0.1	11.567362
17.156717	0.1	11.477321
17.158383	0.1	11.388701
17.160050	0.1	11.301432
17.161717	0.1	11.214679
17.163383	0.1	11.127265
17.165050	0.1	11.038436
17.166717	0.1	10.948060
17.168383	0.1	10.856534
17.170050	0.1	10.764757
17.171717	0.1	10.674121
17.173383	0.1	10.586032
17.175050	0.1	10.500797
17.176717	0.1	10.417062
17.178383	0.1	10.332847
17.180050	0.1	10.247082
17.181717	0.1	10.159966
17.183383	0.1	10.072486
17.185050	0.1	9.985780
17.186717	0.1	9.900536
17.188383	0.1	9.816536
17.190050	0.1	9.733085
17.191717	0.1	9.650006
17.193383	0.1	9.567579
17.195050	0.1	9.485534
17.196717	0.1	9.403052
17.198383	0.1	9.319889
17.200050	0.1	9.236848
17.201717	0.1	9.155408
17.203383	0.1	9.076712
17.205050	0.1	9.000278
17.206717	0.1	8.923924
17.208383	0.1	8.845730
17.210050	0.1	8.765603
17.211717	0.1	8.684709
17.213383	0.1	8.604205
17.215050	0.1	8.524712
17.216717	0.1	8.446486
17.218383	0.1	8.369684
17.220050	0.1	8.294405
17.221717	0.1	8.220570
17.223383	0.1	8.147815
17.225050	0.1	8.075405
17.226717	0.1	8.002613
17.228383	0.1	7.929569
17.230050	0.1	7.857243
17.231717	0.1	7.786355
17.233383	0.1	7.716697
17.235050	0.1	7.647495
17.236717	0.1	7.578353
17.238383	0.1	7.509724
17.240050	0.1	7.442068
17.241717	0.1	7.374836
17.243383	0.1	7.306780
17.245050	0.1	7.237336
17.246717	0.1	7.167473
17.248383	0.1	7.099006
17.250050	0.1	7.032729
17.251717	0.1	6.967634
17.253383	0.1	6.902288
17.255050	0.1	6.836453
17.256717	0.1	6.770734
17.258383	0.1	6.705574
17.260050	0.1	6.641210
17.261717	0.1	6.577438
17.263383	0.1	6.513349
17.265050	0.1	6.448366
17.266717	0.1	6.383276
17.268383	0.1	6.319508
17.270050	0.1	6.257952
17.271717	0.1	6.198804
17.273383	0.1	6.141420
17.275050	0.1	6.084130
17.276717	0.1	6.025550
17.278383	0.1	5.965973
17.280050	0.1	5.906802
17.281717	0.1	5.849130
17.283383	0.1	5.793325
17.285050	0.1	5.739382
17.286717	0.1	5.687070
17.288383	0.1	5.635712
17.290050	0.1	5.584275
17.291717	0.1	5.531898
17.293383	0.1	5.478426
17.295050	0.1	5.424414
17.296717	0.1	5.370858
17.298383	0.1	5.318741
17.300050	0.1	5.268287
17.301717	0.1	5.218964
17.303383	0.1	5.170521
17.305050	0.1	5.123178
17.306717	0.1	5.076821
17.308383	0.1	5.030762
17.310050	0.1	4.984355
17.311717	0.1	4.937542
17.313383	0.1	4.890892
17.315050	0.1	4.844978
17.316717	0.1	4.799888
17.318383	0.1	4.755254
17.320050	0.1	4.710741
17.321717	0.1	4.666643
17.323383	0.1	4.623532
17.325050	0.1	4.581404
17.326717	0.1	4.539811
17.328383	0.1	4.498628
17.330050	0.1	4.458195
17.331717	0.1	4.418748
17.333383	0.1	4.380280
17.335050	0.1	4.342804
17.336717	0.1	4.306361
17.338383	0.1	4.270594
17.340050	0.1	4.234435
17.341717	0.1	4.196782
17.343383	0.1	4.157545
17.345050	0.1	4.117857
17.346717	0.1	4.079109
17.348383	0.1	4.041949
17.350050	0.1	4.006284
17.351717	0.1	3.971797
17.353383	0.1	3.938046
17.355050	0.1	3.904854
17.356717	0.1	3.872593
17.358383	0.1	3.841505
17.360050	0.1	3.811019
17.361717	0.1	3.780015
17.363383	0.1	3.747698
17.365050	0.1	3.714357
17.366717	0.1	3.681197
17.368383	0.1	3.649467
17.370050	0.1	3.619599
17.371717	0.1	3.591105
17.373383	0.1	3.563412
17.375050	0.1	3.536372
17.376717	0.1	3.509931
17.378383	0.1	3.484203
17.380050	0.1	3.459812
17.381717	0.1	3.437088
17.383383	0.1	3.415169
17.385050	0.1	3.392599
17.386717	0.1	3.368501
17.388383	0.1	3.342838
17.390050	0.1	3.316160
17.391717	0.1	3.289334
17.393383	0.1	3.263149
17.395050	0.1	3.237971
17.396717	0.1	3.213915
17.398383	0.1	3.190911
17.400050	0.1	3.168504
17.401717	0.1	3.146245
17.403383	0.1	3.124354
17.405050	0.1	3.103269
17.406717	0.1	3.082976
17.408383	0.1	3.063004
17.410050	0.1	3.042789
17.411717	0.1	3.022258
17.413383	0.1	3.001783
17.415050	0.1	2.981294
17.416717	0.1	2.960404
17.418383	0.1	2.939608
17.420050	0.1	2.919943
17.421717	0.1	2.901559
17.423383	0.1	2.883621
17.425050	0.1	2.865591
17.426717	0.1	2.847537
17.428383	0.1	2.829204
17.430050	0.1	2.810205
17.431717	0.1	2.791220
17.433383	0.1	2.773739
17.435050	0.1	2.758508
17.436717	0.1	2.744920
17.438383	0.1	2.731681
17.440050	0.1	2.717683
17.441717	0.1	2.702563
17.443383	0.1	2.686442
17.445050	0.1	2.669184
17.446717	0.1	2.650563
17.448383	0.1	2.630851
17.450050	0.1	2.610981
17.451717	0.1	2.592397
17.453383	0.1	2.576429
17.455050	0.1	2.563498
17.456717	0.1	2.552993
17.458383	0.1	2.543544
17.460050	0.1	2.533495
17.461717	0.1	2.521742
17.463383	0.1	2.508331
17.465050	0.1	2.494240
17.466717	0.1	2.480634
17.468383	0.1	2.468238
17.470050	0.1	2.456806
17.471717	0.1	2.445332
17.473383	0.1	2.433257
17.475050	0.1	2.420908
17.476717	0.1	2.408680
17.478383	0.1	2.396624
17.480050	0.1	2.384745
17.481717	0.1	2.373122
17.483383	0.1	2.362099
17.485050	0.1	2.352283
17.486717	0.1	2.343711
17.488383	0.1	2.335259
17.490050	0.1	2.325336
17.491717	0.1	2.312884
17.493383	0.1	2.298011
17.495050	0.1	2.281945
17.496717	0.1	2.266373
17.498383	0.1	2.252748
17.500050	0.1	2.241675
17.501717	0.1	2.232525
17.503383	0.1	2.223784
17.505050	0.1	2.214247
17.506717	0.1	2.203621
17.508383	0.1	2.192101
17.510050	0.1	2.180450
17.511717	0.1	2.169935
17.513383	0.1	2.161223
17.515050	0.1	2.153693
17.516717	0.1	2.145888
17.518383	0.1	2.136459
17.520050	0.1	2.125162
17.521717	0.1	2.112864
17.523383	0.1	2.100556
17.525050	0.1	2.088882
17.526717	0.1	2.078447
17.528383	0.1	2.069571
17.530050	0.1	2.061916
17.531717	0.1	2.054777
17.533383	0.1	2.047652
17.535050	0.1	2.040421
17.536717	0.1	2.033096
17.538383	0.1	2.025785
17.540050	0.1	2.018805
17.541717	0.1	2.012416
17.543383	0.1	2.006697
17.545050	0.1	2.001841
17.546717	0.1	1.998013
17.548383	0.1	1.994711
17.550050	0.1	1.990669
17.551717	0.1	1.984881
17.553383	0.1	1.977440
17.555050	0.1	1.969333
17.556717	0.1	1.961784
17.558383	0.1	1.955512
17.560050	0.1	1.950152
17.561717	0.1	1.944886
17.563383	0.1	1.939456
17.565050	0.1	1.933835
17.566717	0.1	1.927642
17.568383	0.1	1.920606
17.570050	0.1	1.912978
17.571717	0.1	1.905495
17.573383	0.1	1.899269
17.575050	0.1	1.895023
17.576717	0.1	1.892177
17.578383	0.1	1.889388
17.580050	0.1	1.885770
17.581717	0.1	1.881025
17.583383	0.1	1.875120
17.585050	0.1	1.868648
17.586717	0.1	1.863223
17.588383	0.1	1.860452
17.590050	0.1	1.860219
17.591717	0.1	1.860796
17.593383	0.1	1.860880
17.595050	0.1	1.860396
17.596717	0.1	1.859274
17.598383	0.1	1.857062
17.600050	0.1	1.854044
17.601717	0.1	1.851218
17.603383	0.1	1.848848
17.605050	0.1	1.846221
17.606717	0.1	1.843181
17.608383	0.1	1.840675
17.610050	0.1	1.839530
17.611717	0.1	1.839534
17.613383	0.1	1.839669
17.615050	0.1	1.838710
17.616717	0.1	1.835721
17.618383	0.1	1.830459
17.620050	0.1	1.823544
17.621717	0.1	1.816200
17.623383	0.1	1.809751
17.625050	0.1	1.805201
17.626717	0.1	1.802724
17.628383	0.1	1.801364
17.630050	0.1	1.800004
17.631717	0.1	1.798705
17.633383	0.1	1.798202
17.635050	0.1	1.798603
17.636717	0.1	1.799171
17.638383	0.1	1.798952
17.640050	0.1	1.797411
17.641717	0.1	1.794817
17.643383	0.1	1.792200
17.645050	0.1	1.790551
17.646717	0.1	1.789983
17.648383	0.1	1.789839
17.650050	0.1	1.789341
17.651717	0.1	1.788177
17.653383	0.1	1.786724
17.655050	0.1	1.785480
17.656717	0.1	1.784167
17.658383	0.1	1.781955
17.660050	0.1	1.778551
17.661717	0.1	1.774468
17.663383	0.1	1.770332
17.665050	0.1	1.766556
17.666717	0.1	1.763338
17.668383	0.1	1.760479
17.670050	0.1	1.757615
17.671717	0.1	1.754900
17.673383	0.1	1.753150
17.675050	0.1	1.753024
17.676717	0.1	1.753964
17.678383	0.1	1.754449
17.680050	0.1	1.753438
17.681717	0.1	1.751040
17.683383	0.1	1.747799
17.685050	0.1	1.744251
17.686717	0.1	1.741219
17.688383	0.1	1.739496
17.690050	0.1	1.739049
17.691717	0.1	1.738924
17.693383	0.1	1.738244
17.695050	0.1	1.737131
17.696717	0.1	1.736004
17.698383	0.1	1.734495
17.700050	0.1	1.731846
17.701717	0.1	1.727864
17.703383	0.1	1.723021
17.705050	0.1	1.717899
17.706717	0.1	1.712907
17.708383	0.1	1.708455
17.710050	0.1	1.704916
17.711717	0.1	1.701950
17.713383	0.1	1.698360
17.715050	0.1	1.693349
17.716717	0.1	1.687524
17.718383	0.1	1.682178
17.720050	0.1	1.678066
17.721717	0.1	1.675263
17.723383	0.1	1.673489
17.725050	0.1	1.672325
17.726717	0.1	1.671338
17.728383	0.1	1.670402
17.730050	0.1	1.669531
17.731717	0.1	1.668492
17.733383	0.1	1.666821
17.735050	0.1	1.664092
17.736717	0.1	1.659966
17.738383	0.1	1.654173
17.740050	0.1	1.646825
17.741717	0.1	1.638746
17.743383	0.1	1.631053
17.745050	0.1	1.624352
17.746717	0.1	1.618848
17.748383	0.1	1.614746
17.750050	0.1	1.612050
17.751717	0.1	1.610504
17.753383	0.1	1.609586
17.755050	0.1	1.608334
17.756717	0.1	1.605786
17.758383	0.1	1.601744
17.760050	0.1	1.596995
17.761717	0.1	1.592850
17.763383	0.1	1.589986
17.765050	0.1	1.587700
17.766717	0.1	1.584832
17.768383	0.1	1.580855
17.770050	0.1	1.575910
17.771717	0.1	1.570689
17.773383	0.1	1.566224
17.775050	0.1	1.562960
17.776717	0.1	1.560203
17.778383	0.1	1.556790
17.780050	0.1	1.552170
17.781717	0.1	1.546643
17.783383	0.1	1.540994
17.785050	0.1	1.535919
17.786717	0.1	1.531672
17.788383	0.1	1.528161
17.790050	0.1	1.525031
17.791717	0.1	1.521786
17.793383	0.1	1.518256
17.795050	0.1	1.514545
17.796717	0.1	1.510796
17.798383	0.1	1.507453
17.800050	0.1	1.505008
17.801717	0.1	1.503290
17.803383	0.1	1.501809
17.805050	0.1	1.500319
17.806717	0.1	1.498563
17.808383	0.1	1.496328
17.810050	0.1	1.493585
17.811717	0.1	1.490298
17.813383	0.1	1.486572
17.815050	0.1	1.482931
17.816717	0.1	1.479895
17.818383	0.1	1.477427
17.820050	0.1	1.474973
17.821717	0.1	1.472039
17.823383	0.1	1.468658
17.825050	0.1	1.465087
17.826717	0.1	1.461315
17.828383	0.1	1.457212
17.830050	0.1	1.453310
17.831717	0.1	1.450703
17.833383	0.1	1.449981
17.835050	0.1	1.450819
17.836717	0.1	1.452421
17.838383	0.1	1.453627
17.840050	0.1	1.453147
17.841717	0.1	1.450437
17.843383	0.1	1.446079
17.845050	0.1	1.441394
17.846717	0.1	1.438069
17.848383	0.1	1.437198
17.850050	0.1	1.438400
17.851717	0.1	1.440388
17.853383	0.1	1.442106
17.855050	0.1	1.442917
17.856717	0.1	1.442633
17.858383	0.1	1.441711
17.860050	0.1	1.440868
17.861717	0.1	1.440425
17.863383	0.1	1.440034
17.865050	0.1	1.438982
17.866717	0.1	1.437087
17.868383	0.1	1.435052
17.870050	0.1	1.433804
17.871717	0.1	1.433678
17.873383	0.1	1.434158
17.875050	0.1	1.434120
17.876717	0.1	1.432807
17.878383	0.1	1.430870
17.880050	0.1	1.430041
17.881717	0.1	1.431494
17.883383	0.1	1.434842
17.885050	0.1	1.438856
17.886717	0.1	1.442176
17.888383	0.1	1.443452
17.890050	0.1	1.442237
17.891717	0.1	1.439853
17.893383	0.1	1.438097
17.895050	0.1	1.437608
17.896717	0.1	1.438004
17.898383	0.1	1.438428
17.900050	0.1	1.437766
17.901717	0.1	1.435718
17.903383	0.1	1.433156
17.905050	0.1	1.430847
17.906717	0.1	1.428914
17.908383	0.1	1.427354
17.910050	0.1	1.426204
17.911717	0.1	1.425687
17.913383	0.1	1.426097
17.915050	0.1	1.427024
17.916717	0.1	1.427373
17.918383	0.1	1.426619
17.920050	0.1	1.425180
17.921717	0.1	1.423424
17.923383	0.1	1.421459
17.925050	0.1	1.420099
17.926717	0.1	1.420686
17.928383	0.1	1.423610
17.930050	0.1	1.427489
17.931717	0.1	1.429785
17.933383	0.1	1.428816
17.935050	0.1	1.425049
17.936717	0.1	1.420369
17.938383	0.1	1.416528
17.940050	0.1	1.414260
17.941717	0.1	1.413259
17.943383	0.1	1.412746
17.945050	0.1	1.411932
17.946717	0.1	1.410041
17.948383	0.1	1.406646
17.950050	0.1	1.402525
17.951717	0.1	1.399531
17.953383	0.1	1.398674
17.955050	0.1	1.399247
17.956717	0.1	1.400304
17.958383	0.1	1.401841
17.960050	0.1	1.404118
17.961717	0.1	1.406595
17.963383	0.1	1.407824
17.965050	0.1	1.406469
17.966717	0.1	1.402250
17.968383	0.1	1.396229
17.970050	0.1	1.390520
17.971717	0.1	1.386930
17.973383	0.1	1.385617
17.975050	0.1	1.385468
17.976717	0.1	1.385366
17.978383	0.1	1.384569
17.980050	0.1	1.382860
17.981717	0.1	1.380802
17.983383	0.1	1.378977
17.985050	0.1	1.376965
17.986717	0.1	1.374008
17.988383	0.1	1.370185
17.990050	0.1	1.366306
17.991717	0.1	1.363344
17.993383	0.1	1.361715
17.995050	0.1	1.360672
17.996717	0.1	1.358758
17.998383	0.1	1.355247
18.000050	0.1	1.350837
18.001717	0.1	1.346990
18.003383	0.1	1.344583
18.005050	0.1	1.343233
18.006717	0.1	1.342068
18.008383	0.1	1.340527
18.010050	0.1	1.338208
18.011717	0.1	1.334804
18.013383	0.1	1.330618
18.015050	0.1	1.326520
18.016717	0.1	1.323572
18.018383	0.1	1.322413
18.020050	0.1	1.322720
18.021717	0.1	1.323503
18.023383	0.1	1.324033
18.025050	0.1	1.323940
18.026717	0.1	1.322557
18.028383	0.1	1.319055
18.030050	0.1	1.313630
18.031717	0.1	1.307810
18.033383	0.1	1.303204
18.035050	0.1	1.300280
18.036717	0.1	1.298436
18.038383	0.1	1.296694
18.040050	0.1	1.294264
18.041717	0.1	1.291330
18.043383	0.1	1.289011
18.045050	0.1	1.288289
18.046717	0.1	1.289221
18.048383	0.1	1.291204
18.050050	0.1	1.293370
18.051717	0.1	1.294487
18.053383	0.1	1.293467
18.055050	0.1	1.290268
18.056717	0.1	1.285677
18.058383	0.1	1.280671
18.060050	0.1	1.276350
18.061717	0.1	1.273649
18.063383	0.1	1.272876
18.065050	0.1	1.273742
18.066717	0.1	1.275409
18.068383	0.1	1.276773
18.070050	0.1	1.277309
18.071717	0.1	1.277183
18.073383	0.1	1.276545
18.075050	0.1	1.275456
18.076717	0.1	1.274152
18.078383	0.1	1.272745
18.080050	0.1	1.271367
18.081717	0.1	1.270594
18.083383	0.1	1.270827
18.085050	0.1	1.271563
18.086717	0.1	1.272052
18.088383	0.1	1.272080
18.090050	0.1	1.271525
18.091717	0.1	1.270138
18.093383	0.1	1.268378
18.095050	0.1	1.267418
18.096717	0.1	1.267903
18.098383	0.1	1.269607
18.100050	0.1	1.272010
18.101717	0.1	1.274417
18.103383	0.1	1.275786
18.105050	0.1	1.275553
18.106717	0.1	1.274510
18.108383	0.1	1.273770
18.110050	0.1	1.273416
18.111717	0.1	1.273253
18.113383	0.1	1.273709
18.115050	0.1	1.274785
18.116717	0.1	1.275353
18.118383	0.1	1.274380
18.120050	0.1	1.272084
18.121717	0.1	1.269663
18.123383	0.1	1.268196
18.125050	0.1	1.267968
18.126717	0.1	1.268452
18.128383	0.1	1.268745
18.130050	0.1	1.268247
18.131717	0.1	1.267144
18.133383	0.1	1.266124
18.135050	0.1	1.265677
18.136717	0.1	1.265774
18.138383	0.1	1.266142
18.140050	0.1	1.266743
18.141717	0.1	1.267800
18.143383	0.1	1.269276
18.145050	0.1	1.270664
18.146717	0.1	1.271656
18.148383	0.1	1.272620
18.150050	0.1	1.274054
18.151717	0.1	1.275837
18.153383	0.1	1.277449
18.155050	0.1	1.278687
18.156717	0.1	1.279805
18.158383	0.1	1.280969
18.160050	0.1	1.282035
18.161717	0.1	1.282664
18.163383	0.1	1.282785
18.165050	0.1	1.282711
18.166717	0.1	1.282636
18.168383	0.1	1.282594
18.170050	0.1	1.282878
18.171717	0.1	1.283851
18.173383	0.1	1.285388
18.175050	0.1	1.287018
18.176717	0.1	1.288387
18.178383	0.1	1.289393
18.180050	0.1	1.290408
18.181717	0.1	1.292094
18.183383	0.1	1.294399
18.185050	0.1	1.296494
18.186717	0.1	1.297654
18.188383	0.1	1.297127
18.190050	0.1	1.294259
18.191717	0.1	1.289686
18.193383	0.1	1.285183
18.195050	0.1	1.282278
18.196717	0.1	1.281397
18.198383	0.1	1.281826
18.200050	0.1	1.282091
18.201717	0.1	1.281113
18.203383	0.1	1.279032
18.205050	0.1	1.276741
18.206717	0.1	1.274766
18.208383	0.1	1.272974
18.210050	0.1	1.271483
18.211717	0.1	1.270683
18.213383	0.1	1.270361
18.215050	0.1	1.269840
18.216717	0.1	1.268731
18.218383	0.1	1.267190
18.220050	0.1	1.265774
18.221717	0.1	1.264908
18.223383	0.1	1.264364
18.225050	0.1	1.263926
18.226717	0.1	1.264042
18.228383	0.1	1.264960
18.230050	0.1	1.265891
18.231717	0.1	1.265695
18.233383	0.1	1.264042
18.235050	0.1	1.261560
18.236717	0.1	1.258980
18.238383	0.1	1.256699
18.240050	0.1	1.254883
18.241717	0.1	1.253560
18.243383	0.1	1.252471
18.245050	0.1	1.251260
18.246717	0.1	1.249821
18.248383	0.1	1.248177
18.250050	0.1	1.246375
18.251717	0.1	1.244443
18.253383	0.1	1.242184
18.255050	0.1	1.239586
18.256717	0.1	1.237211
18.258383	0.1	1.235660
18.260050	0.1	1.234985
18.261717	0.1	1.234724
18.263383	0.1	1.234193
18.265050	0.1	1.232778
18.266717	0.1	1.230366
18.268383	0.1	1.227451
18.270050	0.1	1.224629
18.271717	0.1	1.222319
18.273383	0.1	1.220703
18.275050	0.1	1.219315
18.276717	0.1	1.217416
18.278383	0.1	1.215045
18.280050	0.1	1.212950
18.281717	0.1	1.211329
18.283383	0.1	1.209541
18.285050	0.1	1.207017
18.286717	0.1	1.203991
18.288383	0.1	1.201481
18.290050	0.1	1.200498
18.291717	0.1	1.201043
18.293383	0.1	1.202049
18.295050	0.1	1.202407
18.296717	0.1	1.201727
18.298383	0.1	1.200056
18.300050	0.1	1.197625
18.301717	0.1	1.195241
18.303383	0.1	1.194067
18.305050	0.1	1.194533
18.306717	0.1	1.195841
18.308383	0.1	1.196759
18.310050	0.1	1.196521
18.311717	0.1	1.195101
18.313383	0.1	1.192931
18.315050	0.1	1.190598
18.316717	0.1	1.188829
18.318383	0.1	1.188382
18.320050	0.1	1.189406
18.321717	0.1	1.191050
18.323383	0.1	1.192144
18.325050	0.1	1.192167
18.326717	0.1	1.191432
18.328383	0.1	1.190319
18.330050	0.1	1.188787
18.331717	0.1	1.186728
18.333383	0.1	1.184447
18.335050	0.1	1.182831
18.336717	0.1	1.182794
18.338383	0.1	1.184307
18.340050	0.1	1.186547
18.341717	0.1	1.188978
18.343383	0.1	1.191432
18.345050	0.1	1.193532
18.346717	0.1	1.194994
18.348383	0.1	1.195897
18.350050	0.1	1.196358
18.351717	0.1	1.196247
18.353383	0.1	1.195325
18.355050	0.1	1.193746
18.356717	0.1	1.191944
18.358383	0.1	1.190021
18.360050	0.1	1.187925
18.361717	0.1	1.186063
18.363383	0.1	1.185141
18.365050	0.1	1.185755
18.366717	0.1	1.188088
18.368383	0.1	1.191581
18.370050	0.1	1.195204
18.371717	0.1	1.198077
18.373383	0.1	1.199809
18.375050	0.1	1.200642
18.376717	0.1	1.201234
18.378383	0.1	1.201937
18.380050	0.1	1.202635
18.381717	0.1	1.203283
18.383383	0.1	1.203963
18.385050	0.1	1.204638
18.386717	0.1	1.205252
18.388383	0.1	1.205886
18.390050	0.1	1.206603
18.391717	0.1	1.207083
18.393383	0.1	1.206929
18.395050	0.1	1.206556
18.396717	0.1	1.207101
18.398383	0.1	1.209117
18.400050	0.1	1.211925
18.401717	0.1	1.214356
18.403383	0.1	1.215898
18.405050	0.1	1.216996
18.406717	0.1	1.218072
18.408383	0.1	1.218757
18.410050	0.1	1.218813
18.411717	0.1	1.218864
18.413383	0.1	1.219520
18.415050	0.1	1.220778
18.416717	0.1	1.222733
18.418383	0.1	1.225807
18.420050	0.1	1.229863
18.421717	0.1	1.233909
18.423383	0.1	1.237025
18.425050	0.1	1.238980
18.426717	0.1	1.239758
18.428383	0.1	1.239162
18.430050	0.1	1.237276
18.431717	0.1	1.234892
18.433383	0.1	1.233174
18.435050	0.1	1.232577
18.436717	0.1	1.232368
18.438383	0.1	1.231451
18.440050	0.1	1.229644
18.441717	0.1	1.228182
18.443383	0.1	1.228568
18.445050	0.1	1.230971
18.446717	0.1	1.233877
18.448383	0.1	1.235260
18.450050	0.1	1.234021
18.451717	0.1	1.230715
18.453383	0.1	1.227283
18.455050	0.1	1.225574
18.456717	0.1	1.225690
18.458383	0.1	1.226417
18.460050	0.1	1.226938
18.461717	0.1	1.227222
18.463383	0.1	1.227423
18.465050	0.1	1.227525
18.466717	0.1	1.227553
18.468383	0.1	1.227814
18.470050	0.1	1.228377
18.471717	0.1	1.228652
18.473383	0.1	1.228135
18.475050	0.1	1.227199
18.476717	0.1	1.226906
18.478383	0.1	1.227870
18.480050	0.1	1.229625
18.481717	0.1	1.231381
18.483383	0.1	1.232554
18.485050	0.1	1.232615
18.486717	0.1	1.231255
18.488383	0.1	1.228997
18.490050	0.1	1.227115
18.491717	0.1	1.226431
18.493383	0.1	1.226566
18.495050	0.1	1.226929
18.496717	0.1	1.227600
18.498383	0.1	1.228731
18.500050	0.1	1.229425
18.501717	0.1	1.227981
18.503383	0.1	1.223725
18.505050	0.1	1.217867
18.506717	0.1	1.211837
18.508383	0.1	1.206258
18.510050	0.1	1.201732
18.511717	0.1	1.198654
18.513383	0.1	1.196801
18.515050	0.1	1.195828
18.516717	0.1	1.195567
18.518383	0.1	1.196004
18.520050	0.1	1.197155
18.521717	0.1	1.199069
18.523383	0.1	1.201681
18.525050	0.1	1.204382
18.526717	0.1	1.206133
18.528383	0.1	1.206035
18.530050	0.1	1.203809
18.531717	0.1	1.200419
18.533383	0.1	1.197564
18.535050	0.1	1.196098
18.536717	0.1	1.195613
18.538383	0.1	1.195157
18.540050	0.1	1.194128
18.541717	0.1	1.192838
18.543383	0.1	1.192074
18.545050	0.1	1.192265
18.546717	0.1	1.193355
18.548383	0.1	1.195027
18.550050	0.1	1.196940
18.551717	0.1	1.198738
18.553383	0.1	1.199939
18.555050	0.1	1.199902
18.556717	0.1	1.198114
18.558383	0.1	1.194933
18.560050	0.1	1.191832
18.561717	0.1	1.190361
18.563383	0.1	1.191017
18.565050	0.1	1.193429
18.566717	0.1	1.196987
18.568383	0.1	1.200684
18.570050	0.1	1.203264
18.571717	0.1	1.204046
18.573383	0.1	1.203134
18.575050	0.1	1.200880
18.576717	0.1	1.197807
18.578383	0.1	1.194966
18.580050	0.1	1.193946
18.581717	0.1	1.195655
18.583383	0.1	1.199176
18.585050	0.1	1.202626
18.586717	0.1	1.204954
18.588383	0.1	1.206310
18.590050	0.1	1.207045
18.591717	0.1	1.207194
18.593383	0.1	1.206794
18.595050	0.1	1.206473
18.596717	0.1	1.207045
18.598383	0.1	1.208372
18.600050	0.1	1.209262
18.601717	0.1	1.208731
18.603383	0.1	1.206822
18.605050	0.1	1.204102
18.606717	0.1	1.201085
18.608383	0.1	1.198393
18.610050	0.1	1.196885
18.611717	0.1	1.197238
18.613383	0.1	1.199497
18.615050	0.1	1.203013
18.616717	0.1	1.206947
18.618383	0.1	1.210859
18.620050	0.1	1.214570
18.621717	0.1	1.217774
18.623383	0.1	1.220149
18.625050	0.1	1.221769
18.626717	0.1	1.223022
18.628383	0.1	1.224093
18.630050	0.1	1.224810
18.631717	0.1	1.224969
18.633383	0.1	1.224638
18.635050	0.1	1.224177
18.636717	0.1	1.223702
18.638383	0.1	1.222743
18.640050	0.1	1.220885
18.641717	0.1	1.218659
18.643383	0.1	1.217262
18.645050	0.1	1.217313
18.646717	0.1	1.218286
18.648383	0.1	1.219437
18.650050	0.1	1.220698
18.651717	0.1	1.222249
18.653383	0.1	1.224182
18.655050	0.1	1.226603
18.656717	0.1	1.229295
18.658383	0.1	1.231539
18.660050	0.1	1.232815
18.661717	0.1	1.233523
18.663383	0.1	1.234356
18.665050	0.1	1.235427
18.666717	0.1	1.236442
18.668383	0.1	1.237253
18.670050	0.1	1.237961
18.671717	0.1	1.238440
18.673383	0.1	1.238193
18.675050	0.1	1.237174
18.676717	0.1	1.236177
18.678383	0.1	1.235842
18.680050	0.1	1.236079
18.681717	0.1	1.237215
18.683383	0.1	1.240061
18.685050	0.1	1.244196
18.686717	0.1	1.247991
18.688383	0.1	1.250380
18.690050	0.1	1.251334
18.691717	0.1	1.251153
18.693383	0.1	1.250273
18.695050	0.1	1.249248
18.696717	0.1	1.248014
18.698383	0.1	1.245919
18.700050	0.1	1.243255
18.701717	0.1	1.241863
18.703383	0.1	1.243385
18.705050	0.1	1.247423
18.706717	0.1	1.251693
18.708383	0.1	1.253993
18.710050	0.1	1.253816
18.711717	0.1	1.252107
18.713383	0.1	1.249798
18.715050	0.1	1.247404
18.716717	0.1	1.245467
18.718383	0.1	1.244294
18.720050	0.1	1.243493
18.721717	0.1	1.242240
18.723383	0.1	1.240117
18.725050	0.1	1.237625
18.726717	0.1	1.235856
18.728383	0.1	1.235777
18.730050	0.1	1.237844
18.731717	0.1	1.241649
18.733383	0.1	1.245891
18.735050	0.1	1.249020
18.736717	0.1	1.250030
18.738383	0.1	1.248806
18.740050	0.1	1.245956
18.741717	0.1	1.242636
18.743383	0.1	1.240098
18.745050	0.1	1.239022
18.746717	0.1	1.239250
18.748383	0.1	1.239902
18.750050	0.1	1.240084
18.751717	0.1	1.239926
18.753383	0.1	1.240424
18.755050	0.1	1.242012
18.756717	0.1	1.244107
18.758383	0.1	1.245914
18.760050	0.1	1.247064
18.761717	0.1	1.247628
18.763383	0.1	1.247893
18.765050	0.1	1.248140
18.766717	0.1	1.248461
18.768383	0.1	1.248787
18.770050	0.1	1.248987
18.771717	0.1	1.248894
18.773383	0.1	1.248475
18.775050	0.1	1.247842
18.776717	0.1	1.247097
18.778383	0.1	1.246240
18.780050	0.1	1.244899
18.781717	0.1	1.242636
18.783383	0.1	1.239944
18.785050	0.1	1.238133
18.786717	0.1	1.238091
18.788383	0.1	1.239730
18.790050	0.1	1.242482
18.791717	0.1	1.245928
18.793383	0.1	1.250068
18.795050	0.1	1.254971
18.796717	0.1	1.260224
18.798383	0.1	1.264992
18.800050	0.1	1.268559
18.801717	0.1	1.270603
18.803383	0.1	1.271232
18.805050	0.1	1.271088
18.806717	0.1	1.271158
18.808383	0.1	1.272005
18.810050	0.1	1.273523
18.811717	0.1	1.275809
18.813383	0.1	1.279395
18.815050	0.1	1.284196
18.816717	0.1	1.289281
18.818383	0.1	1.293882
18.820050	0.1	1.297821
18.821717	0.1	1.301235
18.823383	0.1	1.304545
18.825050	0.1	1.308192
18.826717	0.1	1.311922
18.828383	0.1	1.315153
18.830050	0.1	1.318003
18.831717	0.1	1.321211
18.833383	0.1	1.324979
18.835050	0.1	1.328783
18.836717	0.1	1.332276
18.838383	0.1	1.335628
18.840050	0.1	1.339428
18.841717	0.1	1.344453
18.843383	0.1	1.350944
18.845050	0.1	1.358204
18.846717	0.1	1.365170
18.848383	0.1	1.371326
18.850050	0.1	1.377128
18.851717	0.1	1.383717
18.853383	0.1	1.391754
18.855050	0.1	1.400532
18.856717	0.1	1.408607
18.858383	0.1	1.415382
18.860050	0.1	1.421557
18.861717	0.1	1.427941
18.863383	0.1	1.434679
18.865050	0.1	1.441534
18.866717	0.1	1.448081
18.868383	0.1	1.453608
18.870050	0.1	1.457524
18.871717	0.1	1.460044
18.873383	0.1	1.462423
18.875050	0.1	1.466060
18.876717	0.1	1.471159
18.878383	0.1	1.476724
18.880050	0.1	1.481907
18.881717	0.1	1.486801
18.883383	0.1	1.492170
18.885050	0.1	1.498428
18.886717	0.1	1.504784
18.888383	0.1	1.510074
18.890050	0.1	1.514014
18.891717	0.1	1.516724
18.893383	0.1	1.517874
18.895050	0.1	1.517376
18.896717	0.1	1.515839
18.898383	0.1	1.513744
18.900050	0.1	1.510922
18.901717	0.1	1.507225
18.903383	0.1	1.503164
18.905050	0.1	1.499890
18.906717	0.1	1.498559
18.908383	0.1	1.499262
18.910050	0.1	1.501008
18.911717	0.1	1.502731
18.913383	0.1	1.503597
18.915050	0.1	1.503271
18.916717	0.1	1.502028
18.918383	0.1	1.500095
18.920050	0.1	1.497329
18.921717	0.1	1.493460
18.923383	0.1	1.488240
18.925050	0.1	1.481497
18.926717	0.1	1.473464
18.928383	0.1	1.465278
18.930050	0.1	1.458358
18.931717	0.1	1.453073
18.933383	0.1	1.448756
18.935050	0.1	1.444407
18.936717	0.1	1.438805
18.938383	0.1	1.431294
18.940050	0.1	1.422605
18.941717	0.1	1.414004
18.943383	0.1	1.406143
18.945050	0.1	1.399335
18.946717	0.1	1.393692
18.948383	0.1	1.388914
18.950050	0.1	1.384616
18.951717	0.1	1.380709
18.953383	0.1	1.377123
18.955050	0.1	1.373328
18.956717	0.1	1.368430
18.958383	0.1	1.361882
18.960050	0.1	1.354106
18.961717	0.1	1.346203
18.963383	0.1	1.339056
18.965050	0.1	1.332932
18.966717	0.1	1.327572
18.968383	0.1	1.322404
18.970050	0.1	1.316969
18.971717	0.1	1.311209
18.973383	0.1	1.305300
18.975050	0.1	1.299642
18.976717	0.1	1.295214
18.978383	0.1	1.292960
18.980050	0.1	1.292685
18.981717	0.1	1.293072
18.983383	0.1	1.292629
18.985050	0.1	1.290105
18.986717	0.1	1.284960
18.988383	0.1	1.278031
18.990050	0.1	1.271255
18.991717	0.1	1.266091
18.993383	0.1	1.262245
18.995050	0.1	1.258068
18.996717	0.1	1.252270
18.998383	0.1	1.245206
19.000050	0.1	1.238394
19.001717	0.1	1.232773
19.003383	0.1	1.227977
19.005050	0.1	1.223134
19.006717	0.1	1.217709
19.008383	0.1	1.211842
19.010050	0.1	1.206514
19.011717	0.1	1.203031
19.013383	0.1	1.201876
19.015050	0.1	1.202286
19.016717	0.1	1.203241
19.018383	0.1	1.204144
19.020050	0.1	1.204074
19.021717	0.1	1.201765
19.023383	0.1	1.196852
19.025050	0.1	1.190277
19.026717	0.1	1.183669
19.028383	0.1	1.178519
19.030050	0.1	1.175147
19.031717	0.1	1.172666
19.033383	0.1	1.170216
19.035050	0.1	1.167725
19.036717	0.1	1.165490
19.038383	0.1	1.163576
19.040050	0.1	1.161480
19.041717	0.1	1.158472
19.043383	0.1	1.154370
19.045050	0.1	1.149788
19.046717	0.1	1.145611
19.048383	0.1	1.142346
19.050050	0.1	1.139743
19.051717	0.1	1.136977
19.053383	0.1	1.133299
19.055050	0.1	1.128600
19.056717	0.1	1.123566
19.058383	0.1	1.118938
19.060050	0.1	1.114518
19.061717	0.1	1.109913
19.063383	0.1	1.105745
19.065050	0.1	1.103063
19.066717	0.1	1.102216
19.068383	0.1	1.102863
19.070050	0.1	1.104292
19.071717	0.1	1.105592
19.073383	0.1	1.105792
19.075050	0.1	1.104404
19.076717	0.1	1.102011
19.078383	0.1	1.099803
19.080050	0.1	1.098234
19.081717	0.1	1.096865
19.083383	0.1	1.095319
19.085050	0.1	1.093405
19.086717	0.1	1.090737
19.088383	0.1	1.087207
19.090050	0.1	1.083314
19.091717	0.1	1.079529
19.093383	0.1	1.076194
19.095050	0.1	1.074038
19.096717	0.1	1.073647
19.098383	0.1	1.074602
19.100050	0.1	1.075747
19.101717	0.1	1.076125
19.103383	0.1	1.075491
19.105050	0.1	1.074364
19.106717	0.1	1.073675
19.108383	0.1	1.073964
19.110050	0.1	1.074891
19.111717	0.1	1.075794
19.113383	0.1	1.076302
19.115050	0.1	1.076274
19.116717	0.1	1.075463
19.118383	0.1	1.073498
19.120050	0.1	1.070192
19.121717	0.1	1.066215
19.123383	0.1	1.063007
19.125050	0.1	1.061279
19.126717	0.1	1.060152
19.128383	0.1	1.058551
19.130050	0.1	1.056367
19.131717	0.1	1.053824
19.133383	0.1	1.050970
19.135050	0.1	1.047915
19.136717	0.1	1.045098
19.138383	0.1	1.043091
19.140050	0.1	1.042085
19.141717	0.1	1.041810
19.143383	0.1	1.041749
19.145050	0.1	1.041400
19.146717	0.1	1.040474
19.148383	0.1	1.038988
19.150050	0.1	1.037270
19.151717	0.1	1.035822
19.153383	0.1	1.035123
19.155050	0.1	1.035393
19.156717	0.1	1.036380
19.158383	0.1	1.037256
19.160050	0.1	1.037167
19.161717	0.1	1.036222
19.163383	0.1	1.035435
19.165050	0.1	1.035468
19.166717	0.1	1.036129
19.168383	0.1	1.037209
19.170050	0.1	1.038890
19.171717	0.1	1.041242
19.173383	0.1	1.043705
19.175050	0.1	1.045144
19.176717	0.1	1.044343
19.178383	0.1	1.040944
19.180050	0.1	1.036003
19.181717	0.1	1.030955
19.183383	0.1	1.026439
19.185050	0.1	1.022741
19.186717	0.1	1.020306
19.188383	0.1	1.019374
19.190050	0.1	1.019817
19.191717	0.1	1.021186
19.193383	0.1	1.022764
19.195050	0.1	1.023705
19.196717	0.1	1.023584
19.198383	0.1	1.022760
19.200050	0.1	1.021475
19.201717	0.1	1.018983
19.203383	0.1	1.014457
19.205050	0.1	1.008017
19.206717	0.1	1.000748
19.208383	0.1	0.994583
19.210050	0.1	0.991495
19.211717	0.1	0.991733
19.213383	0.1	0.993321
19.215050	0.1	0.993749
19.216717	0.1	0.991672
19.218383	0.1	0.987388
19.220050	0.1	0.982406
19.221717	0.1	0.978257
19.223383	0.1	0.975495
19.225050	0.1	0.973782
19.226717	0.1	0.972622
19.228383	0.1	0.972124
19.230050	0.1	0.972808
19.231717	0.1	0.974578
19.233383	0.1	0.976170
19.235050	0.1	0.975812
19.236717	0.1	0.972333
19.238383	0.1	0.965893
19.240050	0.1	0.957800
19.241717	0.1	0.949735
19.243383	0.1	0.943285
19.245050	0.1	0.939323
19.246717	0.1	0.937539
19.248383	0.1	0.936668
19.250050	0.1	0.935136
19.251717	0.1	0.932151
19.253383	0.1	0.928142
19.255050	0.1	0.924002
19.256717	0.1	0.920338
19.258383	0.1	0.917534
19.260050	0.1	0.915807
19.261717	0.1	0.914973
19.263383	0.1	0.914484
19.265050	0.1	0.913544
19.266717	0.1	0.911560
19.268383	0.1	0.908501
19.270050	0.1	0.904426
19.271717	0.1	0.899360
19.273383	0.1	0.893874
19.275050	0.1	0.889101
19.276717	0.1	0.885893
19.278383	0.1	0.884230
19.280050	0.1	0.883555
19.281717	0.1	0.883513
19.283383	0.1	0.883783
19.285050	0.1	0.883550
19.286717	0.1	0.882437
19.288383	0.1	0.881045
19.290050	0.1	0.879606
19.291717	0.1	0.877408
19.293383	0.1	0.874074
19.295050	0.1	0.870219
19.296717	0.1	0.866414
19.298383	0.1	0.862572
19.300050	0.1	0.858568
19.301717	0.1	0.854894
19.303383	0.1	0.852398
19.305050	0.1	0.851452
19.306717	0.1	0.851555
19.308383	0.1	0.851769
19.310050	0.1	0.851252
19.311717	0.1	0.849548
19.313383	0.1	0.846633
19.315050	0.1	0.842847
19.316717	0.1	0.839150
19.318383	0.1	0.836770
19.320050	0.1	0.836281
19.321717	0.1	0.837231
19.323383	0.1	0.838544
19.325050	0.1	0.838968
19.326717	0.1	0.837916
19.328383	0.1	0.836225
19.330050	0.1	0.835345
19.331717	0.1	0.835508
19.333383	0.1	0.835396
19.335050	0.1	0.834167
19.336717	0.1	0.832761
19.338383	0.1	0.832537
19.340050	0.1	0.833590
19.341717	0.1	0.835061
19.343383	0.1	0.836253
19.345050	0.1	0.836910
19.346717	0.1	0.836998
19.348383	0.1	0.836644
19.350050	0.1	0.835969
19.351717	0.1	0.834805
19.353383	0.1	0.832807
19.355050	0.1	0.830106
19.356717	0.1	0.827499
19.358383	0.1	0.825701
19.360050	0.1	0.824700
19.361717	0.1	0.823997
19.363383	0.1	0.823126
19.365050	0.1	0.821827
19.366717	0.1	0.820258
19.368383	0.1	0.819177
19.370050	0.1	0.819070
19.371717	0.1	0.819592
19.373383	0.1	0.820258
19.375050	0.1	0.821049
19.376717	0.1	0.821869
19.378383	0.1	0.822251
19.380050	0.1	0.822092
19.381717	0.1	0.822064
19.383383	0.1	0.822847
19.385050	0.1	0.824379
19.386717	0.1	0.826162
19.388383	0.1	0.827597
19.390050	0.1	0.828020
19.391717	0.1	0.827159
19.393383	0.1	0.825669
19.395050	0.1	0.824621
19.396717	0.1	0.824691
19.398383	0.1	0.826134
19.400050	0.1	0.828952
19.401717	0.1	0.832356
19.403383	0.1	0.834535
19.405050	0.1	0.833799
19.406717	0.1	0.830204
19.408383	0.1	0.825408
19.410050	0.1	0.820882
19.411717	0.1	0.817277
19.413383	0.1	0.815308
19.415050	0.1	0.815634
19.416717	0.1	0.817841
19.418383	0.1	0.820775
19.420050	0.1	0.823704
19.421717	0.1	0.826670
19.423383	0.1	0.829985
19.425050	0.1	0.833566
19.426717	0.1	0.836407
19.428383	0.1	0.837510
19.430050	0.1	0.837259
19.431717	0.1	0.836994
19.433383	0.1	0.837394
19.435050	0.1	0.837957
19.436717	0.1	0.837841
19.438383	0.1	0.836509
19.440050	0.1	0.833911
19.441717	0.1	0.830865
19.443383	0.1	0.828872
19.445050	0.1	0.828612
19.446717	0.1	0.829319
19.448383	0.1	0.830116
19.450050	0.1	0.830893
19.451717	0.1	0.831583
19.453383	0.1	0.831573
19.455050	0.1	0.830172
19.456717	0.1	0.827196
19.458383	0.1	0.823163
19.460050	0.1	0.819368
19.461717	0.1	0.817161
19.463383	0.1	0.816793
19.465050	0.1	0.817413
19.466717	0.1	0.818009
19.468383	0.1	0.818302
19.470050	0.1	0.818693
19.471717	0.1	0.819219
19.473383	0.1	0.819117
19.475050	0.1	0.817585
19.476717	0.1	0.814646
19.478383	0.1	0.811191
19.480050	0.1	0.807899
19.481717	0.1	0.804346
19.483383	0.1	0.800109
19.485050	0.1	0.795876
19.486717	0.1	0.792751
19.488383	0.1	0.791298
19.490050	0.1	0.791606
19.491717	0.1	0.793352
19.493383	0.1	0.795596
19.495050	0.1	0.797100
19.496717	0.1	0.797133
19.498383	0.1	0.795778
19.500050	0.1	0.793678
19.501717	0.1	0.791624
19.503383	0.1	0.790041
19.505050	0.1	0.788225
19.506717	0.1	0.785091
19.508383	0.1	0.780993
19.510050	0.1	0.777692
19.511717	0.1	0.776243
19.513383	0.1	0.775903
19.515050	0.1	0.775368
19.516717	0.1	0.774427
19.518383	0.1	0.773887
19.520050	0.1	0.774320
19.521717	0.1	0.775727
19.523383	0.1	0.777622
19.525050	0.1	0.778721
19.526717	0.1	0.777412
19.528383	0.1	0.773338
19.530050	0.1	0.767969
19.531717	0.1	0.763461
19.533383	0.1	0.760760
19.535050	0.1	0.759098
19.536717	0.1	0.757393
19.538383	0.1	0.755652
19.540050	0.1	0.754409
19.541717	0.1	0.753589
19.543383	0.1	0.752346
19.545050	0.1	0.750059
19.546717	0.1	0.747028
19.548383	0.1	0.744089
19.550050	0.1	0.742078
19.551717	0.1	0.741500
19.553383	0.1	0.742110
19.555050	0.1	0.743074
19.556717	0.1	0.743573
19.558383	0.1	0.743172
19.560050	0.1	0.742157
19.561717	0.1	0.741300
19.563383	0.1	0.740900
19.565050	0.1	0.740304
19.566717	0.1	0.738683
19.568383	0.1	0.736169
19.570050	0.1	0.733975
19.571717	0.1	0.733612
19.573383	0.1	0.735652
19.575050	0.1	0.739079
19.576717	0.1	0.742148
19.578383	0.1	0.743992
19.580050	0.1	0.744862
19.581717	0.1	0.744909
19.583383	0.1	0.743596
19.585050	0.1	0.740686
19.586717	0.1	0.737100
19.588383	0.1	0.734278
19.590050	0.1	0.733114
19.591717	0.1	0.733701
19.593383	0.1	0.735717
19.595050	0.1	0.738702
19.596717	0.1	0.742017
19.598383	0.1	0.745212
19.600050	0.1	0.748318
19.601717	0.1	0.751270
19.603383	0.1	0.753426
19.605050	0.1	0.754143
19.606717	0.1	0.753766
19.608383	0.1	0.753384
19.610050	0.1	0.753514
19.611717	0.1	0.753724
19.613383	0.1	0.753631
19.615050	0.1	0.753626
19.616717	0.1	0.754460
19.618383	0.1	0.756141
19.620050	0.1	0.757906
19.621717	0.1	0.759228
19.623383	0.1	0.760253
19.625050	0.1	0.761421
19.626717	0.1	0.762818
19.628383	0.1	0.763950
19.630050	0.1	0.764108
19.631717	0.1	0.762767
19.633383	0.1	0.759810
19.635050	0.1	0.756024
19.636717	0.1	0.753212
19.638383	0.1	0.753235
19.640050	0.1	0.756308
19.641717	0.1	0.760518
19.643383	0.1	0.763596
19.645050	0.1	0.764886
19.646717	0.1	0.765482
19.648383	0.1	0.766842
19.650050	0.1	0.769361
19.651717	0.1	0.772192
19.653383	0.1	0.774185
19.655050	0.1	0.774814
19.656717	0.1	0.774139
19.658383	0.1	0.772220
19.660050	0.1	0.769221
19.661717	0.1	0.765938
19.663383	0.1	0.763489
19.665050	0.1	0.762311
19.666717	0.1	0.761924
19.668383	0.1	0.761654
19.670050	0.1	0.761175
19.671717	0.1	0.760397
19.673383	0.1	0.759535
19.675050	0.1	0.759237
19.676717	0.1	0.759829
19.678383	0.1	0.760937
19.680050	0.1	0.762385
19.681717	0.1	0.764565
19.683383	0.1	0.767685
19.685050	0.1	0.771377
19.686717	0.1	0.774846
19.688383	0.1	0.777054
19.690050	0.1	0.777151
19.691717	0.1	0.775177
19.693383	0.1	0.772201
19.695050	0.1	0.769598
19.696717	0.1	0.767927
19.698383	0.1	0.766893
19.700050	0.1	0.766218
19.701717	0.1	0.765636
19.703383	0.1	0.764281
19.705050	0.1	0.761445
19.706717	0.1	0.758097
19.708383	0.1	0.756532
19.710050	0.1	0.758073
19.711717	0.1	0.761822
19.713383	0.1	0.765854
19.715050	0.1	0.769123
19.716717	0.1	0.771792
19.718383	0.1	0.773985
19.720050	0.1	0.775224
19.721717	0.1	0.775219
19.723383	0.1	0.774451
19.725050	0.1	0.773780
19.726717	0.1	0.773622
19.728383	0.1	0.773440
19.730050	0.1	0.772434
19.731717	0.1	0.770562
19.733383	0.1	0.768541
19.735050	0.1	0.767121
19.736717	0.1	0.766595
19.738383	0.1	0.766860
19.740050	0.1	0.767973
19.741717	0.1	0.770264
19.743383	0.1	0.773729
19.745050	0.1	0.777650
19.746717	0.1	0.780765
19.748383	0.1	0.782055
19.750050	0.1	0.781734
19.751717	0.1	0.781086
19.753383	0.1	0.780993
19.755050	0.1	0.781384
19.756717	0.1	0.781845
19.758383	0.1	0.781901
19.760050	0.1	0.781263
19.761717	0.1	0.780160
19.763383	0.1	0.778958
19.765050	0.1	0.777561
19.766717	0.1	0.775936
19.768383	0.1	0.774809
19.770050	0.1	0.774870
19.771717	0.1	0.776057
19.773383	0.1	0.777938
19.775050	0.1	0.780108
19.776717	0.1	0.782246
19.778383	0.1	0.784267
19.780050	0.1	0.786213
19.781717	0.1	0.788225
19.783383	0.1	0.790465
19.785050	0.1	0.792770
19.786717	0.1	0.794688
19.788383	0.1	0.796057
19.790050	0.1	0.797054
19.791717	0.1	0.797752
19.793383	0.1	0.798153
19.795050	0.1	0.798316
19.796717	0.1	0.798162
19.798383	0.1	0.797380
19.800050	0.1	0.795941
19.801717	0.1	0.794479
19.803383	0.1	0.793585
19.805050	0.1	0.793147
19.806717	0.1	0.793021
19.808383	0.1	0.793678
19.810050	0.1	0.795317
19.811717	0.1	0.797203
19.813383	0.1	0.798209
19.815050	0.1	0.797738
19.816717	0.1	0.796178
19.818383	0.1	0.794441
19.820050	0.1	0.792779
19.821717	0.1	0.790758
19.823383	0.1	0.788271
19.825050	0.1	0.785911
19.826717	0.1	0.784276
19.828383	0.1	0.783200
19.830050	0.1	0.781915
19.831717	0.1	0.779959
19.833383	0.1	0.777477
19.835050	0.1	0.775042
19.836717	0.1	0.773482
19.838383	0.1	0.773100
19.840050	0.1	0.772835
19.841717	0.1	0.770721
19.843383	0.1	0.765854
19.845050	0.1	0.759591
19.846717	0.1	0.754311
19.848383	0.1	0.751386
19.850050	0.1	0.750721
19.851717	0.1	0.751214
19.853383	0.1	0.751512
19.855050	0.1	0.751009
19.856717	0.1	0.750073
19.858383	0.1	0.748993
19.860050	0.1	0.747344
19.861717	0.1	0.744737
19.863383	0.1	0.741533
19.865050	0.1	0.738516
19.866717	0.1	0.736360
19.868383	0.1	0.735507
19.870050	0.1	0.736020
19.871717	0.1	0.737472
19.873383	0.1	0.739149
19.875050	0.1	0.740285
19.876717	0.1	0.740155
19.878383	0.1	0.738632
19.880050	0.1	0.736699
19.881717	0.1	0.735726
19.883383	0.1	0.736527
19.885050	0.1	0.739549
19.886717	0.1	0.745049
19.888383	0.1	0.752215
19.890050	0.1	0.758893
19.891717	0.1	0.762837
19.893383	0.1	0.763070
19.895050	0.1	0.760322
19.896717	0.1	0.756313
19.898383	0.1	0.752206
19.900050	0.1	0.748271
19.901717	0.1	0.745002
19.903383	0.1	0.743251
19.905050	0.1	0.743121
19.906717	0.1	0.743903
19.908383	0.1	0.744937
19.910050	0.1	0.745854
19.911717	0.1	0.746553
19.913383	0.1	0.747032
19.915050	0.1	0.747032
19.916717	0.1	0.746432
19.918383	0.1	0.745817
19.920050	0.1	0.745701
19.921717	0.1	0.745840
19.923383	0.1	0.746003
19.925050	0.1	0.746567
19.926717	0.1	0.747778
19.928383	0.1	0.749226
19.930050	0.1	0.750343
19.931717	0.1	0.750846
19.933383	0.1	0.750571
19.935050	0.1	0.749445
19.936717	0.1	0.747642
19.938383	0.1	0.745500
19.940050	0.1	0.743661
19.941717	0.1	0.742781
19.943383	0.1	0.742744
19.945050	0.1	0.743028
19.946717	0.1	0.743479
19.948383	0.1	0.744080
19.950050	0.1	0.744737
19.951717	0.1	0.745398
19.953383	0.1	0.745780
19.955050	0.1	0.745500
19.956717	0.1	0.744807
19.958383	0.1	0.744481
19.960050	0.1	0.745002
19.961717	0.1	0.746162
19.963383	0.1	0.747130
19.965050	0.1	0.746902
19.966717	0.1	0.745235
19.968383	0.1	0.742995
19.970050	0.1	0.740932
19.971717	0.1	0.739042
19.973383	0.1	0.737356
19.975050	0.1	0.736355
19.976717	0.1	0.736332
19.978383	0.1	0.736886
19.980050	0.1	0.737268
19.981717	0.1	0.737072
19.983383	0.1	0.736252
19.985050	0.1	0.734981
19.986717	0.1	0.733668
19.988383	0.1	0.732415
19.990050	0.1	0.730865
19.991717	0.1	0.728969
19.993383	0.1	0.727363
19.995050	0.1	0.726534
19.996717	0.1	0.726315
19.998383	0.1	0.726287
20.000050	0.1	0.726469
20.001717	0.1	0.727302
20.003383	0.1	0.728704
20.005050	0.1	0.729389
20.006717	0.1	0.727982
20.008383	0.1	0.725053
20.010050	0.1	0.722911
20.011717	0.1	0.723130
20.013383	0.1	0.725035
20.015050	0.1	0.726925
20.016717	0.1	0.727749
20.018383	0.1	0.727265
20.020050	0.1	0.725654
20.021717	0.1	0.723316
20.023383	0.1	0.720681
20.025050	0.1	0.718194
20.026717	0.1	0.716317
20.028383	0.1	0.715512
20.030050	0.1	0.716117
20.031717	0.1	0.717812
20.033383	0.1	0.719531
20.035050	0.1	0.720434
20.036717	0.1	0.720755
20.038383	0.1	0.721212
20.040050	0.1	0.721957
20.041717	0.1	0.722376
20.043383	0.1	0.721784
20.045050	0.1	0.720276
20.046717	0.1	0.718660
20.048383	0.1	0.717458
20.050050	0.1	0.716285
20.051717	0.1	0.714208
20.053383	0.1	0.710650
20.055050	0.1	0.706334
20.056717	0.1	0.702785
20.058383	0.1	0.700634
20.060050	0.1	0.699530
20.061717	0.1	0.699535
20.063383	0.1	0.701472
20.065050	0.1	0.705551
20.066717	0.1	0.710371
20.068383	0.1	0.713547
20.070050	0.1	0.713277
20.071717	0.1	0.709621
20.073383	0.1	0.704499
20.075050	0.1	0.700532
20.076717	0.1	0.699679
20.078383	0.1	0.702217
20.080050	0.1	0.706883
20.081717	0.1	0.712029
20.083383	0.1	0.716154
20.085050	0.1	0.718045
20.086717	0.1	0.717542
20.088383	0.1	0.715870
20.090050	0.1	0.714371
20.091717	0.1	0.713570
20.093383	0.1	0.713542
20.095050	0.1	0.714031
20.096717	0.1	0.714506
20.098383	0.1	0.715214
20.100050	0.1	0.717272
20.101717	0.1	0.721021
20.103383	0.1	0.725570
20.105050	0.1	0.729728
20.106717	0.1	0.732597
20.108383	0.1	0.734059
20.110050	0.1	0.734753
20.111717	0.1	0.735144
20.113383	0.1	0.734930
20.115050	0.1	0.733677
20.116717	0.1	0.731675
20.118383	0.1	0.730162
20.120050	0.1	0.730664
20.121717	0.1	0.733784
20.123383	0.1	0.738725
20.125050	0.1	0.744276
20.126717	0.1	0.749915
20.128383	0.1	0.755754
20.130050	0.1	0.761687
20.131717	0.1	0.767210
20.133383	0.1	0.771955
20.135050	0.1	0.775768
20.136717	0.1	0.778525
20.138383	0.1	0.780248
20.140050	0.1	0.781454
20.141717	0.1	0.782902
20.143383	0.1	0.784914
20.145050	0.1	0.787214
20.146717	0.1	0.789324
20.148383	0.1	0.791079
20.150050	0.1	0.792798
20.151717	0.1	0.794730
20.153383	0.1	0.796597
20.155050	0.1	0.797976
20.156717	0.1	0.798954
20.158383	0.1	0.800062
20.160050	0.1	0.801678
20.161717	0.1	0.803960
20.163383	0.1	0.806907
20.165050	0.1	0.810409
20.166717	0.1	0.814255
20.168383	0.1	0.818139
20.170050	0.1	0.821836
20.171717	0.1	0.825315
20.173383	0.1	0.828635
20.175050	0.1	0.831913
20.176717	0.1	0.835140
20.178383	0.1	0.837841
20.180050	0.1	0.839420
20.181717	0.1	0.840020
20.183383	0.1	0.840663
20.185050	0.1	0.842633
20.186717	0.1	0.846460
20.188383	0.1	0.851192
20.190050	0.1	0.855015
20.191717	0.1	0.856631
20.193383	0.1	0.855825
20.195050	0.1	0.853441
20.196717	0.1	0.851145
20.198383	0.1	0.850391
20.200050	0.1	0.851345
20.201717	0.1	0.853445
20.203383	0.1	0.856346
20.205050	0.1	0.859750
20.206717	0.1	0.863327
20.208383	0.1	0.866633
20.210050	0.1	0.868719
20.211717	0.1	0.868761
20.213383	0.1	0.867001
20.215050	0.1	0.864682
20.216717	0.1	0.863192
20.218383	0.1	0.863248
20.220050	0.1	0.864700
20.221717	0.1	0.866838
20.223383	0.1	0.868738
20.225050	0.1	0.869790
20.226717	0.1	0.870251
20.228383	0.1	0.870903
20.230050	0.1	0.872081
20.231717	0.1	0.873366
20.233383	0.1	0.874293
20.235050	0.1	0.875038
20.236717	0.1	0.876151
20.238383	0.1	0.877762
20.240050	0.1	0.879620
20.241717	0.1	0.881488
20.243383	0.1	0.883383
20.245050	0.1	0.885515
20.246717	0.1	0.887895
20.248383	0.1	0.890163
20.250050	0.1	0.892244
20.251717	0.1	0.894512
20.253383	0.1	0.897241
20.255050	0.1	0.900147
20.256717	0.1	0.902200
20.258383	0.1	0.902317
20.260050	0.1	0.900659
20.261717	0.1	0.898568
20.263383	0.1	0.897236
20.265050	0.1	0.897166
20.266717	0.1	0.898149
20.268383	0.1	0.899532
20.270050	0.1	0.900836
20.271717	0.1	0.902032
20.273383	0.1	0.903620
20.275050	0.1	0.906349
20.276717	0.1	0.910359
20.278383	0.1	0.914973
20.280050	0.1	0.919299
20.281717	0.1	0.922619
20.283383	0.1	0.924529
20.285050	0.1	0.925106
20.286717	0.1	0.924794
20.288383	0.1	0.924291
20.290050	0.1	0.924380
20.291717	0.1	0.925334
20.293383	0.1	0.926661
20.295050	0.1	0.927583
20.296717	0.1	0.927965
20.298383	0.1	0.928584
20.300050	0.1	0.930363
20.301717	0.1	0.933288
20.303383	0.1	0.936571
20.305050	0.1	0.939569
20.306717	0.1	0.942326
20.308383	0.1	0.945423
20.310050	0.1	0.949558
20.311717	0.1	0.954843
20.313383	0.1	0.960696
20.315050	0.1	0.966592
20.316717	0.1	0.972520
20.318383	0.1	0.978662
20.320050	0.1	0.985237
20.321717	0.1	0.992385
20.323383	0.1	0.999528
20.325050	0.1	1.005316
20.326717	0.1	1.008939
20.328383	0.1	1.011067
20.330050	0.1	1.013065
20.331717	0.1	1.015440
20.333383	0.1	1.017298
20.335050	0.1	1.017731
20.336717	0.1	1.017158
20.338383	0.1	1.016730
20.340050	0.1	1.017256
20.341717	0.1	1.018886
20.343383	0.1	1.021312
20.345050	0.1	1.024385
20.346717	0.1	1.028469
20.348383	0.1	1.034015
20.350050	0.1	1.040720
20.351717	0.1	1.047417
20.353383	0.1	1.053028
20.355050	0.1	1.057540
20.356717	0.1	1.062062
20.358383	0.1	1.067691
20.360050	0.1	1.074187
20.361717	0.1	1.080222
20.363383	0.1	1.084805
20.365050	0.1	1.087831
20.366717	0.1	1.089936
20.368383	0.1	1.092311
20.370050	0.1	1.096069
20.371717	0.1	1.101308
20.373383	0.1	1.107212
20.375050	0.1	1.113033
20.376717	0.1	1.118556
20.378383	0.1	1.123771
20.380050	0.1	1.128800
20.381717	0.1	1.133843
20.383383	0.1	1.138598
20.385050	0.1	1.142328
20.386717	0.1	1.145173
20.388383	0.1	1.148623
20.390050	0.1	1.154169
20.391717	0.1	1.161960
20.393383	0.1	1.170766
20.395050	0.1	1.179040
20.396717	0.1	1.185881
20.398383	0.1	1.191068
20.400050	0.1	1.194817
20.401717	0.1	1.197890
20.403383	0.1	1.201574
20.405050	0.1	1.207222
20.406717	0.1	1.215404
20.408383	0.1	1.225043
20.410050	0.1	1.233956
20.411717	0.1	1.240820
20.413383	0.1	1.246170
20.415050	0.1	1.251535
20.416717	0.1	1.258017
20.418383	0.1	1.265537
20.420050	0.1	1.273076
20.421717	0.1	1.279502
20.423383	0.1	1.284364
20.425050	0.1	1.288112
20.426717	0.1	1.291963
20.428383	0.1	1.297272
20.430050	0.1	1.304504
20.431717	0.1	1.313034
20.433383	0.1	1.321947
20.435050	0.1	1.330595
20.436717	0.1	1.338678
20.438383	0.1	1.346366
20.440050	0.1	1.354073
20.441717	0.1	1.361812
20.443383	0.1	1.368914
20.445050	0.1	1.374530
20.446717	0.1	1.378311
20.448383	0.1	1.380956
20.450050	0.1	1.383792
20.451717	0.1	1.387354
20.453383	0.1	1.391121
20.455050	0.1	1.394791
20.456717	0.1	1.398711
20.458383	0.1	1.403056
20.460050	0.1	1.407480
20.461717	0.1	1.411596
20.463383	0.1	1.415340
20.465050	0.1	1.418972
20.466717	0.1	1.422982
20.468383	0.1	1.427727
20.470050	0.1	1.433436
20.471717	0.1	1.440458
20.473383	0.1	1.448817
20.475050	0.1	1.457753
20.476717	0.1	1.466512
20.478383	0.1	1.475094
20.480050	0.1	1.483737
20.481717	0.1	1.492365
20.483383	0.1	1.500505
20.485050	0.1	1.507346
20.486717	0.1	1.512491
20.488383	0.1	1.516812
20.490050	0.1	1.521497
20.491717	0.1	1.526615
20.493383	0.1	1.531551
20.495050	0.1	1.536063
20.496717	0.1	1.540156
20.498383	0.1	1.544054
20.500050	0.1	1.548463
20.501717	0.1	1.553986
20.503383	0.1	1.560333
20.505050	0.1	1.566447
20.506717	0.1	1.571234
20.508383	0.1	1.574694
20.510050	0.1	1.578149
20.511717	0.1	1.582745
20.513383	0.1	1.588417
20.515050	0.1	1.594829
20.516717	0.1	1.602103
20.518383	0.1	1.610047
20.520050	0.1	1.617740
20.521717	0.1	1.624371
20.523383	0.1	1.630122
20.525050	0.1	1.636022
20.526717	0.1	1.643016
20.528383	0.1	1.651151
20.530050	0.1	1.659747
20.531717	0.1	1.668334
20.533383	0.1	1.676967
20.535050	0.1	1.685736
20.536717	0.1	1.694504
20.538383	0.1	1.702863
20.540050	0.1	1.710360
20.541717	0.1	1.717163
20.543383	0.1	1.724153
20.545050	0.1	1.732176
20.546717	0.1	1.741336
20.548383	0.1	1.750714
20.550050	0.1	1.758914
20.551717	0.1	1.765429
20.553383	0.1	1.771385
20.555050	0.1	1.778640
20.556717	0.1	1.788056
20.558383	0.1	1.798668
20.560050	0.1	1.808661
20.561717	0.1	1.817043
20.563383	0.1	1.824214
20.565050	0.1	1.831008
20.566717	0.1	1.837816
20.568383	0.1	1.845066
20.570050	0.1	1.853714
20.571717	0.1	1.864368
20.573383	0.1	1.876494
20.575050	0.1	1.889039
20.576717	0.1	1.901137
20.578383	0.1	1.912047
20.580050	0.1	1.921528
20.581717	0.1	1.930664
20.583383	0.1	1.941216
20.585050	0.1	1.953756
20.586717	0.1	1.967079
20.588383	0.1	1.979917
20.590050	0.1	1.992472
20.591717	0.1	2.005678
20.593383	0.1	2.019461
20.595050	0.1	2.032714
20.596717	0.1	2.044556
20.598383	0.1	2.054824
20.600050	0.1	2.064058
20.601717	0.1	2.073478
20.603383	0.1	2.084230
20.605050	0.1	2.096449
20.606717	0.1	2.109180
20.608383	0.1	2.121427
20.610050	0.1	2.133078
20.611717	0.1	2.144487
20.613383	0.1	2.155504
20.615050	0.1	2.165218
20.616717	0.1	2.172971
20.618383	0.1	2.179733
20.620050	0.1	2.187556
20.621717	0.1	2.197647
20.623383	0.1	2.209595
20.625050	0.1	2.222350
20.626717	0.1	2.235277
20.628383	0.1	2.248259
20.630050	0.1	2.261028
20.631717	0.1	2.272911
20.633383	0.1	2.283389
20.635050	0.1	2.292600
20.636717	0.1	2.301042
20.638383	0.1	2.309047
20.640050	0.1	2.316902
20.641717	0.1	2.324930
20.643383	0.1	2.333359
20.645050	0.1	2.342649
20.646717	0.1	2.353294
20.648383	0.1	2.365001
20.650050	0.1	2.376661
20.651717	0.1	2.387105
20.653383	0.1	2.395893
20.655050	0.1	2.403478
20.656717	0.1	2.410691
20.658383	0.1	2.418095
20.660050	0.1	2.425686
20.661717	0.1	2.433364
20.663383	0.1	2.441420
20.665050	0.1	2.450091
20.666717	0.1	2.459064
20.668383	0.1	2.467874
20.670050	0.1	2.476634
20.671717	0.1	2.486152
20.673383	0.1	2.497351
20.675050	0.1	2.510264
20.676717	0.1	2.523828
20.678383	0.1	2.537044
20.680050	0.1	2.549929
20.681717	0.1	2.562851
20.683383	0.1	2.575382
20.685050	0.1	2.586409
20.686717	0.1	2.595470
20.688383	0.1	2.603647
20.690050	0.1	2.612709
20.691717	0.1	2.623368
20.693383	0.1	2.634916
20.695050	0.1	2.646530
20.696717	0.1	2.658083
20.698383	0.1	2.669650
20.700050	0.1	2.680854
20.701717	0.1	2.691005
20.703383	0.1	2.699755
20.705050	0.1	2.707560
20.706717	0.1	2.715527
20.708383	0.1	2.724752
20.710050	0.1	2.735672
20.711717	0.1	2.747616
20.713383	0.1	2.759020
20.715050	0.1	2.768817
20.716717	0.1	2.777423
20.718383	0.1	2.785982
20.720050	0.1	2.795034
20.721717	0.1	2.804515
20.723383	0.1	2.814811
20.725050	0.1	2.826857
20.726717	0.1	2.840976
20.728383	0.1	2.856189
20.730050	0.1	2.870969
20.731717	0.1	2.884478
20.733383	0.1	2.896944
20.735050	0.1	2.909140
20.736717	0.1	2.921550
20.738383	0.1	2.933750
20.740050	0.1	2.944497
20.741717	0.1	2.953107
20.743383	0.1	2.960432
20.745050	0.1	2.968260
20.746717	0.1	2.977909
20.748383	0.1	2.989667
20.750050	0.1	3.003227
20.751717	0.1	3.017718
20.753383	0.1	3.031809
20.755050	0.1	3.044973
20.756717	0.1	3.057732
20.758383	0.1	3.070398
20.760050	0.1	3.082738
20.761717	0.1	3.094687
20.763383	0.1	3.106468
20.765050	0.1	3.118077
20.766717	0.1	3.129109
20.768383	0.1	3.139353
20.770050	0.1	3.149449
20.771717	0.1	3.160499
20.773383	0.1	3.173049
20.775050	0.1	3.186818
20.776717	0.1	3.201365
20.778383	0.1	3.216132
20.780050	0.1	3.230255
20.781717	0.1	3.243266
20.783383	0.1	3.255582
20.785050	0.1	3.268113
20.786717	0.1	3.281357
20.788383	0.1	3.294782
20.790050	0.1	3.307238
20.791717	0.1	3.317720
20.793383	0.1	3.326079
20.795050	0.1	3.333772
20.796717	0.1	3.343322
20.798383	0.1	3.356515
20.800050	0.1	3.373194
20.801717	0.1	3.391746
20.803383	0.1	3.410350
20.805050	0.1	3.427775
20.806717	0.1	3.443304
20.808383	0.1	3.456348
20.810050	0.1	3.466709
20.811717	0.1	3.475244
20.813383	0.1	3.483836
20.815050	0.1	3.494509
20.816717	0.1	3.507924
20.818383	0.1	3.522686
20.820050	0.1	3.536888
20.821717	0.1	3.550090
20.823383	0.1	3.563301
20.825050	0.1	3.577489
20.826717	0.1	3.592577
20.828383	0.1	3.607566
20.830050	0.1	3.621578
20.831717	0.1	3.634682
20.833383	0.1	3.647511
20.835050	0.1	3.660596
20.836717	0.1	3.674300
20.838383	0.1	3.688731
20.840050	0.1	3.703726
20.841717	0.1	3.719460
20.843383	0.1	3.736378
20.845050	0.1	3.754129
20.846717	0.1	3.771610
20.848383	0.1	3.788089
20.850050	0.1	3.803447
20.851717	0.1	3.817710
20.853383	0.1	3.831242
20.855050	0.1	3.845217
20.856717	0.1	3.860998
20.858383	0.1	3.878917
20.860050	0.1	3.898037
20.861717	0.1	3.916812
20.863383	0.1	3.933716
20.865050	0.1	3.948230
20.866717	0.1	3.961339
20.868383	0.1	3.974382
20.870050	0.1	3.987746
20.871717	0.1	4.001237
20.873383	0.1	4.014992
20.875050	0.1	4.029465
20.876717	0.1	4.044860
20.878383	0.1	4.061088
20.880050	0.1	4.077815
20.881717	0.1	4.094434
20.883383	0.1	4.110527
20.885050	0.1	4.126411
20.886717	0.1	4.142378
20.888383	0.1	4.157843
20.890050	0.1	4.172232
20.891717	0.1	4.186304
20.893383	0.1	4.201317
20.895050	0.1	4.217564
20.896717	0.1	4.234253
20.898383	0.1	4.250365
20.900050	0.1	4.265541
20.901717	0.1	4.280354
20.903383	0.1	4.295562
20.905050	0.1	4.311469
20.906717	0.1	4.328201
20.908383	0.1	4.345770
20.910050	0.1	4.363642
20.911717	0.1	4.381300
20.913383	0.1	4.399102
20.915050	0.1	4.417491
20.916717	0.1	4.436225
20.918383	0.1	4.454888
20.920050	0.1	4.473138
20.921717	0.1	4.490567
20.923383	0.1	4.507164
20.925050	0.1	4.523438
20.926717	0.1	4.539615
20.928383	0.1	4.555224
20.930050	0.1	4.569776
20.931717	0.1	4.583276
20.933383	0.1	4.596282
20.935050	0.1	4.609339
20.936717	0.1	4.622377
20.938383	0.1	4.635099
20.940050	0.1	4.647654
20.941717	0.1	4.660501
20.943383	0.1	4.673935
20.945050	0.1	4.687975
20.946717	0.1	4.702592
20.948383	0.1	4.717978
20.950050	0.1	4.734425
20.951717	0.1	4.752139
20.953383	0.1	4.771040
20.955050	0.1	4.790514
20.956717	0.1	4.809257
20.958383	0.1	4.826179
20.960050	0.1	4.841317
20.961717	0.1	4.855501
20.963383	0.1	4.869662
20.965050	0.1	4.884442
20.966717	0.1	4.899842
20.968383	0.1	4.915101
20.970050	0.1	4.929570
20.971717	0.1	4.943633
20.973383	0.1	4.958273
20.975050	0.1	4.973696
20.976717	0.1	4.988750
20.978383	0.1	5.002003
20.980050	0.1	5.013170
20.981717	0.1	5.023316
20.983383	0.1	5.033757
20.985050	0.1	5.045487
20.986717	0.1	5.059196
20.988383	0.1	5.074940
20.990050	0.1	5.091950
20.991717	0.1	5.109059
20.993383	0.1	5.125264
20.995050	0.1	5.140197
20.996717	0.1	5.154246
20.998383	0.1	5.168286
21.000050	0.1	5.183020
21.001717	0.1	5.198461
21.003383	0.1	5.214144
21.005050	0.1	5.229544
21.006717	0.1	5.244212
21.008383	0.1	5.257954
21.010050	0.1	5.271309
21.011717	0.1	5.285698
21.013383	0.1	5.302415
21.015050	0.1	5.321288
21.016717	0.1	5.341000
21.018383	0.1	5.360451
21.020050	0.1	5.378975
21.021717	0.1	5.396330
21.023383	0.1	5.413014
21.025050	0.1	5.429490
21.026717	0.1	5.445480
21.028383	0.1	5.460903
21.030050	0.1	5.476759
21.031717	0.1	5.494314
21.033383	0.1	5.513844
21.035050	0.1	5.534766
21.036717	0.1	5.556508
21.038383	0.1	5.578655
21.040050	0.1	5.600848
21.041717	0.1	5.622888
21.043383	0.1	5.644169
21.045050	0.1	5.663503
21.046717	0.1	5.680462
21.048383	0.1	5.696421
21.050050	0.1	5.713059
21.051717	0.1	5.730675
21.053383	0.1	5.749115
21.055050	0.1	5.769120
21.056717	0.1	5.791537
21.058383	0.1	5.816231
21.060050	0.1	5.842466
21.061717	0.1	5.869619
21.063383	0.1	5.897302
21.065050	0.1	5.925368
21.066717	0.1	5.953875
21.068383	0.1	5.982560
21.070050	0.1	6.010751
21.071717	0.1	6.038253
21.073383	0.1	6.065764
21.075050	0.1	6.094109
21.076717	0.1	6.123711
21.078383	0.1	6.154850
21.080050	0.1	6.187949
21.081717	0.1	6.223009
21.083383	0.1	6.259116
21.085050	0.1	6.295345
21.086717	0.1	6.331396
21.088383	0.1	6.367192
21.090050	0.1	6.402773
21.091717	0.1	6.438270
21.093383	0.1	6.473656
21.095050	0.1	6.509200
21.096717	0.1	6.545708
21.098383	0.1	6.583976
21.100050	0.1	6.624362
21.101717	0.1	6.666793
21.103383	0.1	6.710724
21.105050	0.1	6.755325
21.106717	0.1	6.799898
21.108383	0.1	6.844020
21.110050	0.1	6.887559
21.111717	0.1	6.930386
21.113383	0.1	6.972183
21.115050	0.1	7.012957
21.116717	0.1	7.053162
21.118383	0.1	7.092673
21.120050	0.1	7.130383
21.121717	0.1	7.165507
21.123383	0.1	7.198453
21.125050	0.1	7.230048
21.126717	0.1	7.260893
21.128383	0.1	7.291259
21.130050	0.1	7.320680
21.131717	0.1	7.347995
21.133383	0.1	7.372345
21.135050	0.1	7.393602
21.136717	0.1	7.412108
21.138383	0.1	7.428350
21.140050	0.1	7.442636
21.141717	0.1	7.454772
21.143383	0.1	7.464122
21.145050	0.1	7.470110
21.146717	0.1	7.472495
21.148383	0.1	7.471321
21.150050	0.1	7.467195
21.151717	0.1	7.460942
21.153383	0.1	7.452797
21.155050	0.1	7.442557
21.156717	0.1	7.429854
21.158383	0.1	7.414198
21.160050	0.1	7.395823
21.161717	0.1	7.376028
21.163383	0.1	7.355912
21.165050	0.1	7.335185
21.166717	0.1	7.312791
21.168383	0.1	7.288409
21.170050	0.1	7.262649
21.171717	0.1	7.235864
21.173383	0.1	7.207682
21.175050	0.1	7.177424
21.176717	0.1	7.144683
21.178383	0.1	7.110005
21.180050	0.1	7.075020
21.181717	0.1	7.041311
21.183383	0.1	7.009264
21.185050	0.1	6.978596
21.186717	0.1	6.949189
21.188383	0.1	6.920593
21.190050	0.1	6.891880
21.191717	0.1	6.862828
21.193383	0.1	6.834157
21.195050	0.1	6.806548
21.196717	0.1	6.780177
21.198383	0.1	6.754640
21.200050	0.1	6.729090
21.201717	0.1	6.702850
21.203383	0.1	6.675953
21.205050	0.1	6.649233
21.206717	0.1	6.624004
21.208383	0.1	6.601363
21.210050	0.1	6.581605
21.211717	0.1	6.564124
21.213383	0.1	6.547989
21.215050	0.1	6.532692
21.216717	0.1	6.518010
21.218383	0.1	6.503412
21.220050	0.1	6.488301
21.221717	0.1	6.472375
21.223383	0.1	6.455602
21.225050	0.1	6.438741
21.226717	0.1	6.423239
21.228383	0.1	6.409856
21.230050	0.1	6.398219
21.231717	0.1	6.387872
21.233383	0.1	6.378605
21.235050	0.1	6.370144
21.236717	0.1	6.362051
21.238383	0.1	6.353678
21.240050	0.1	6.344416
21.241717	0.1	6.334297
21.243383	0.1	6.324109
21.245050	0.1	6.314693
21.246717	0.1	6.306260
21.248383	0.1	6.298376
21.250050	0.1	6.290600
21.251717	0.1	6.282977
21.253383	0.1	6.275699
21.255050	0.1	6.268974
21.256717	0.1	6.263261
21.258383	0.1	6.259107
21.260050	0.1	6.256914
21.261717	0.1	6.256364
21.263383	0.1	6.255778
21.265050	0.1	6.253081
21.266717	0.1	6.247717
21.268383	0.1	6.240816
21.270050	0.1	6.233617
21.271717	0.1	6.226334
21.273383	0.1	6.218832
21.275050	0.1	6.211293
21.276717	0.1	6.203796
21.278383	0.1	6.196005
21.280050	0.1	6.187637
21.281717	0.1	6.178808
21.283383	0.1	6.170184
21.285050	0.1	6.162790
21.286717	0.1	6.156811
21.288383	0.1	6.151088
21.290050	0.1	6.144340
21.291717	0.1	6.136224
21.293383	0.1	6.127479
21.295050	0.1	6.119371
21.296717	0.1	6.112666
21.298383	0.1	6.106985
21.300050	0.1	6.101504
21.301717	0.1	6.095856
21.303383	0.1	6.090053
21.305050	0.1	6.083953
21.306717	0.1	6.077331
21.308383	0.1	6.070156
21.310050	0.1	6.062556
21.311717	0.1	6.054826
21.313383	0.1	6.047273
21.315050	0.1	6.039590
21.316717	0.1	6.030863
21.318383	0.1	6.020376
21.320050	0.1	6.007939
21.321717	0.1	5.994169
21.323383	0.1	5.980618
21.325050	0.1	5.969205
21.326717	0.1	5.961237
21.328383	0.1	5.956446
21.330050	0.1	5.952804
21.331717	0.1	5.947868
21.333383	0.1	5.940348
21.335050	0.1	5.930434
21.336717	0.1	5.919370
21.338383	0.1	5.908771
21.340050	0.1	5.899561
21.341717	0.1	5.891528
21.343383	0.1	5.884175
21.345050	0.1	5.877293
21.346717	0.1	5.870783
21.348383	0.1	5.864198
21.350050	0.1	5.856445
21.351717	0.1	5.846494
21.353383	0.1	5.834373
21.355050	0.1	5.821013
21.356717	0.1	5.807760
21.358383	0.1	5.795942
21.360050	0.1	5.785679
21.361717	0.1	5.775685
21.363383	0.1	5.765115
21.365050	0.1	5.754754
21.366717	0.1	5.745674
21.368383	0.1	5.737590
21.370050	0.1	5.729264
21.371717	0.1	5.720020
21.373383	0.1	5.710032
21.375050	0.1	5.699461
21.376717	0.1	5.688122
21.378383	0.1	5.675964
21.380050	0.1	5.663401
21.381717	0.1	5.650767
21.383383	0.1	5.637687
21.385050	0.1	5.623503
21.386717	0.1	5.608578
21.388383	0.1	5.594911
21.390050	0.1	5.584648
21.391717	0.1	5.577691
21.393383	0.1	5.571535
21.395050	0.1	5.563376
21.396717	0.1	5.551912
21.398383	0.1	5.537667
21.400050	0.1	5.522398
21.401717	0.1	5.507823
21.403383	0.1	5.494743
21.405050	0.1	5.483073
21.406717	0.1	5.472130
21.408383	0.1	5.460782
21.410050	0.1	5.448242
21.411717	0.1	5.434682
21.413383	0.1	5.420488
21.415050	0.1	5.405615
21.416717	0.1	5.390001
21.418383	0.1	5.373992
21.420050	0.1	5.357950
21.421717	0.1	5.341941
21.423383	0.1	5.326276
21.425050	0.1	5.311877
21.426717	0.1	5.299593
21.428383	0.1	5.289125
21.430050	0.1	5.279030
21.431717	0.1	5.267928
21.433383	0.1	5.255509
21.435050	0.1	5.242261
21.436717	0.1	5.228892
21.438383	0.1	5.215770
21.440050	0.1	5.202484
21.441717	0.1	5.188230
21.443383	0.1	5.172468
21.445050	0.1	5.155206
21.446717	0.1	5.137092
21.448383	0.1	5.119345
21.450050	0.1	5.103019
21.451717	0.1	5.087978
21.453383	0.1	5.072919
21.455050	0.1	5.056998
21.456717	0.1	5.040732
21.458383	0.1	5.024658
21.460050	0.1	5.008243
21.461717	0.1	4.990869
21.463383	0.1	4.973132
21.465050	0.1	4.956350
21.466717	0.1	4.940871
21.468383	0.1	4.925840
21.470050	0.1	4.910450
21.471717	0.1	4.894305
21.473383	0.1	4.877057
21.475050	0.1	4.858403
21.476717	0.1	4.838193
21.478383	0.1	4.816605
21.480050	0.1	4.794346
21.481717	0.1	4.772684
21.483383	0.1	4.753112
21.485050	0.1	4.736260
21.486717	0.1	4.721256
21.488383	0.1	4.706825
21.490050	0.1	4.692259
21.491717	0.1	4.677060
21.493383	0.1	4.660548
21.495050	0.1	4.642210
21.496717	0.1	4.622145
21.498383	0.1	4.601302
21.500050	0.1	4.581129
21.501717	0.1	4.562442
21.503383	0.1	4.544696
21.505050	0.1	4.526991
21.506717	0.1	4.508812
21.508383	0.1	4.489603
21.510050	0.1	4.469031
21.511717	0.1	4.447643
21.513383	0.1	4.426460
21.515050	0.1	4.406427
21.516717	0.1	4.388099
21.518383	0.1	4.371018
21.520050	0.1	4.353905
21.521717	0.1	4.335754
21.523383	0.1	4.316787
21.525050	0.1	4.297849
21.526717	0.1	4.278966
21.528383	0.1	4.259408
21.530050	0.1	4.238724
21.531717	0.1	4.217145
21.533383	0.1	4.195692
21.535050	0.1	4.175692
21.536717	0.1	4.157429
21.538383	0.1	4.139836
21.540050	0.1	4.122006
21.541717	0.1	4.104110
21.543383	0.1	4.086820
21.545050	0.1	4.070420
21.546717	0.1	4.054168
21.548383	0.1	4.036427
21.550050	0.1	4.015984
21.551717	0.1	3.993348
21.553383	0.1	3.970275
21.555050	0.1	3.948170
21.556717	0.1	3.927345
21.558383	0.1	3.907783
21.560050	0.1	3.889725
21.561717	0.1	3.873352
21.563383	0.1	3.858143
21.565050	0.1	3.842935
21.566717	0.1	3.826721
21.568383	0.1	3.809296
21.570050	0.1	3.790851
21.571717	0.1	3.771400
21.573383	0.1	3.751251
21.575050	0.1	3.731181
21.576717	0.1	3.711977
21.578383	0.1	3.694007
21.580050	0.1	3.677118
21.581717	0.1	3.661118
21.583383	0.1	3.646309
21.585050	0.1	3.632922
21.586717	0.1	3.619813
21.588383	0.1	3.604703
21.590050	0.1	3.586425
21.591717	0.1	3.566085
21.593383	0.1	3.545745
21.595050	0.1	3.526835
21.596717	0.1	3.509321
21.598383	0.1	3.491691
21.600050	0.1	3.472446
21.601717	0.1	3.452129
21.603383	0.1	3.432822
21.605050	0.1	3.415830
21.606717	0.1	3.400794
21.608383	0.1	3.386741
21.610050	0.1	3.372990
21.611717	0.1	3.359034
21.613383	0.1	3.344170
21.615050	0.1	3.327774
21.616717	0.1	3.309948
21.618383	0.1	3.291392
21.620050	0.1	3.272835
21.621717	0.1	3.255000
21.623383	0.1	3.238521
21.625050	0.1	3.223708
21.626717	0.1	3.210171
21.628383	0.1	3.196574
21.630050	0.1	3.181617
21.631717	0.1	3.165067
21.633383	0.1	3.147558
21.635050	0.1	3.129793
21.636717	0.1	3.112191
21.638383	0.1	3.094799
21.640050	0.1	3.077425
21.641717	0.1	3.060033
21.643383	0.1	3.043097
21.645050	0.1	3.027213
21.646717	0.1	3.012307
21.648383	0.1	2.997927
21.650050	0.1	2.984176
21.651717	0.1	2.971296
21.653383	0.1	2.958765
21.655050	0.1	2.945643
21.656717	0.1	2.931557
21.658383	0.1	2.916851
21.660050	0.1	2.902052
21.661717	0.1	2.887235
21.663383	0.1	2.872213
21.665050	0.1	2.857032
21.666717	0.1	2.842015
21.668383	0.1	2.827360
21.670050	0.1	2.812860
21.671717	0.1	2.798387
21.673383	0.1	2.784040
21.675050	0.1	2.769469
21.676717	0.1	2.753916
21.678383	0.1	2.737208
21.680050	0.1	2.720137
21.681717	0.1	2.703816
21.683383	0.1	2.688584
21.685050	0.1	2.673990
21.686717	0.1	2.659732
21.688383	0.1	2.645995
21.690050	0.1	2.633012
21.691717	0.1	2.620872
21.693383	0.1	2.609435
21.695050	0.1	2.598013
21.696717	0.1	2.585622
21.698383	0.1	2.571954
21.700050	0.1	2.557691
21.701717	0.1	2.543502
21.703383	0.1	2.529388
21.705050	0.1	2.514990
21.706717	0.1	2.499996
21.708383	0.1	2.484689
21.710050	0.1	2.470184
21.711717	0.1	2.457676
21.713383	0.1	2.447246
21.715050	0.1	2.437467
21.716717	0.1	2.426337
21.718383	0.1	2.412810
21.720050	0.1	2.397615
21.721717	0.1	2.382332
21.723383	0.1	2.367813
21.725050	0.1	2.353732
21.726717	0.1	2.339659
21.728383	0.1	2.325717
21.730050	0.1	2.312260
21.731717	0.1	2.299431
21.733383	0.1	2.287049
21.735050	0.1	2.274741
21.736717	0.1	2.261912
21.738383	0.1	2.247840
21.740050	0.1	2.232529
21.741717	0.1	2.217172
21.743383	0.1	2.203151
21.745050	0.1	2.190750
21.746717	0.1	2.179146
21.748383	0.1	2.167313
21.750050	0.1	2.154624
21.751717	0.1	2.141073
21.753383	0.1	2.126987
21.755050	0.1	2.112370
21.756717	0.1	2.097185
21.758383	0.1	2.081925
21.760050	0.1	2.067345
21.761717	0.1	2.053878
21.763383	0.1	2.041655
21.765050	0.1	2.030530
21.766717	0.1	2.019824
21.768383	0.1	2.008728
21.770050	0.1	1.996872
21.771717	0.1	1.984136
21.773383	0.1	1.970399
21.775050	0.1	1.955889
21.776717	0.1	1.941426
21.778383	0.1	1.927968
21.780050	0.1	1.916136
21.781717	0.1	1.905826
21.783383	0.1	1.896289
21.785050	0.1	1.887041
21.786717	0.1	1.878138
21.788383	0.1	1.869272
21.790050	0.1	1.859860
21.791717	0.1	1.849877
21.793383	0.1	1.839520
21.795050	0.1	1.828698
21.796717	0.1	1.817322
21.798383	0.1	1.805616
21.800050	0.1	1.793792
21.801717	0.1	1.782016
21.803383	0.1	1.770598
21.805050	0.1	1.759795
21.806717	0.1	1.749592
21.808383	0.1	1.740130
21.810050	0.1	1.731627
21.811717	0.1	1.723566
21.813383	0.1	1.715175
21.815050	0.1	1.706565
21.816717	0.1	1.698127
21.818383	0.1	1.689550
21.820050	0.1	1.680111
21.821717	0.1	1.669596
21.823383	0.1	1.658825
21.825050	0.1	1.649144
21.826717	0.1	1.640939
21.828383	0.1	1.633307
21.830050	0.1	1.625493
21.831717	0.1	1.617735
21.833383	0.1	1.610629
21.835050	0.1	1.604264
21.836717	0.1	1.597879
21.838383	0.1	1.590499
21.840050	0.1	1.582010
21.841717	0.1	1.572999
21.843383	0.1	1.563970
21.845050	0.1	1.555262
21.846717	0.1	1.546904
21.848383	0.1	1.538196
21.850050	0.1	1.528813
21.851717	0.1	1.520002
21.853383	0.1	1.513376
21.855050	0.1	1.509050
21.856717	0.1	1.505469
21.858383	0.1	1.500645
21.860050	0.1	1.493678
21.861717	0.1	1.485189
21.863383	0.1	1.476295
21.865050	0.1	1.467960
21.866717	0.1	1.461096
21.868383	0.1	1.455974
21.870050	0.1	1.451592
21.871717	0.1	1.446605
21.873383	0.1	1.440477
21.875050	0.1	1.433650
21.876717	0.1	1.427024
21.878383	0.1	1.421231
21.880050	0.1	1.416141
21.881717	0.1	1.411051
21.883383	0.1	1.405329
21.885050	0.1	1.399019
21.886717	0.1	1.392839
21.888383	0.1	1.387363
21.890050	0.1	1.382665
21.891717	0.1	1.378912
21.893383	0.1	1.376350
21.895050	0.1	1.374506
21.896717	0.1	1.372201
21.898383	0.1	1.368569
21.900050	0.1	1.363461
21.901717	0.1	1.357244
21.903383	0.1	1.350716
21.905050	0.1	1.344518
21.906717	0.1	1.338664
21.908383	0.1	1.333202
21.910050	0.1	1.328401
21.911717	0.1	1.324182
21.913383	0.1	1.320033
21.915050	0.1	1.315265
21.916717	0.1	1.309249
21.918383	0.1	1.301807
21.920050	0.1	1.293663
21.921717	0.1	1.286231
21.923383	0.1	1.280522
21.925050	0.1	1.276541
21.926717	0.1	1.273821
21.928383	0.1	1.271670
21.930050	0.1	1.269006
21.931717	0.1	1.265039
21.933383	0.1	1.260033
21.935050	0.1	1.254743
21.936717	0.1	1.249458
21.938383	0.1	1.243930
21.940050	0.1	1.238245
21.941717	0.1	1.233188
21.943383	0.1	1.229481
21.945050	0.1	1.226692
21.946717	0.1	1.223381
21.948383	0.1	1.218459
21.950050	0.1	1.211972
21.951717	0.1	1.204591
21.953383	0.1	1.197057
21.955050	0.1	1.190081
21.956717	0.1	1.184158
21.958383	0.1	1.179427
21.960050	0.1	1.175646
21.961717	0.1	1.172060
21.963383	0.1	1.167599
21.965050	0.1	1.161597
21.966717	0.1	1.154393
21.968383	0.1	1.147022
21.970050	0.1	1.140339
21.971717	0.1	1.134751
21.973383	0.1	1.130356
21.975050	0.1	1.126654
21.976717	0.1	1.122695
21.978383	0.1	1.117932
21.980050	0.1	1.112730
21.981717	0.1	1.107780
21.983383	0.1	1.103291
21.985050	0.1	1.098718
21.986717	0.1	1.093121
21.988383	0.1	1.085778
21.990050	0.1	1.076842
21.991717	0.1	1.067608
21.993383	0.1	1.059901
21.995050	0.1	1.054802
21.996717	0.1	1.051892
21.998383	0.1	1.049736
22.000050	0.1	1.047016
22.001717	0.1	1.043440
22.003383	0.1	1.039580
22.005050	0.1	1.035812
22.006717	0.1	1.031775
22.008383	0.1	1.026862
22.010050	0.1	1.021079
22.011717	0.1	1.015072
22.013383	0.1	1.009502
22.015050	0.1	1.004771
22.016717	0.1	1.001074
22.018383	0.1	0.998424
22.020050	0.1	0.996413
22.021717	0.1	0.994313
22.023383	0.1	0.991602
22.025050	0.1	0.988077
22.026717	0.1	0.983416
22.028383	0.1	0.977325
22.030050	0.1	0.970182
22.031717	0.1	0.962978
22.033383	0.1	0.956426
22.035050	0.1	0.950615
22.036717	0.1	0.945595
22.038383	0.1	0.941516
22.040050	0.1	0.938154
22.041717	0.1	0.935225
22.043383	0.1	0.932664
22.045050	0.1	0.929898
22.046717	0.1	0.925828
22.048383	0.1	0.920016
22.050050	0.1	0.913129
22.051717	0.1	0.906377
22.053383	0.1	0.900715
22.055050	0.1	0.896510
22.056717	0.1	0.893841
22.058383	0.1	0.892300
22.060050	0.1	0.890573
22.061717	0.1	0.887285
22.063383	0.1	0.882316
22.065050	0.1	0.876780
22.066717	0.1	0.871988
22.068383	0.1	0.868710
22.070050	0.1	0.866926
22.071717	0.1	0.865748
22.073383	0.1	0.864016
22.075050	0.1	0.861329
22.076717	0.1	0.858083
22.078383	0.1	0.854600
22.080050	0.1	0.850954
22.081717	0.1	0.847415
22.083383	0.1	0.844486
22.085050	0.1	0.842647
22.086717	0.1	0.841981
22.088383	0.1	0.841874
22.090050	0.1	0.841180
22.091717	0.1	0.839247
22.093383	0.1	0.836467
22.095050	0.1	0.833431
22.096717	0.1	0.830377
22.098383	0.1	0.827829
22.100050	0.1	0.826409
22.101717	0.1	0.826004
22.103383	0.1	0.825818
22.105050	0.1	0.825133
22.106717	0.1	0.823839
22.108383	0.1	0.821995
22.110050	0.1	0.819541
22.111717	0.1	0.816877
22.113383	0.1	0.814795
22.115050	0.1	0.813561
22.116717	0.1	0.812779
22.118383	0.1	0.811545
22.120050	0.1	0.809040
22.121717	0.1	0.805799
22.123383	0.1	0.803247
22.125050	0.1	0.801813
22.126717	0.1	0.800663
22.128383	0.1	0.798833
22.130050	0.1	0.796034
22.131717	0.1	0.792923
22.133383	0.1	0.790800
22.135050	0.1	0.790204
22.136717	0.1	0.790241
22.138383	0.1	0.789901
22.140050	0.1	0.789161
22.141717	0.1	0.788318
22.143383	0.1	0.787014
22.145050	0.1	0.784281
22.146717	0.1	0.779978
22.148383	0.1	0.775647
22.150050	0.1	0.773030
22.151717	0.1	0.772541
22.153383	0.1	0.773575
22.155050	0.1	0.775289
22.156717	0.1	0.776923
22.158383	0.1	0.777892
22.160050	0.1	0.777743
22.161717	0.1	0.776253
22.163383	0.1	0.773584
22.165050	0.1	0.770451
22.166717	0.1	0.767754
22.168383	0.1	0.765985
22.170050	0.1	0.765375
22.171717	0.1	0.766134
22.173383	0.1	0.768038
22.175050	0.1	0.770283
22.176717	0.1	0.772043
22.178383	0.1	0.773072
22.180050	0.1	0.773775
22.181717	0.1	0.774530
22.183383	0.1	0.774967
22.185050	0.1	0.774269
22.186717	0.1	0.771801
22.188383	0.1	0.767750
22.190050	0.1	0.763419
22.191717	0.1	0.760416
22.193383	0.1	0.759293
22.195050	0.1	0.759568
22.196717	0.1	0.760574
22.198383	0.1	0.761747
22.200050	0.1	0.762506
22.201717	0.1	0.762064
22.203383	0.1	0.759717
22.205050	0.1	0.755619
22.206717	0.1	0.750734
22.208383	0.1	0.746110
22.210050	0.1	0.742343
22.211717	0.1	0.739614
22.213383	0.1	0.737878
22.215050	0.1	0.736765
22.216717	0.1	0.735768
22.218383	0.1	0.734753
22.220050	0.1	0.733947
22.221717	0.1	0.733556
22.223383	0.1	0.733645
22.225050	0.1	0.734124
22.226717	0.1	0.734571
22.228383	0.1	0.734315
22.230050	0.1	0.732965
22.231717	0.1	0.731153
22.233383	0.1	0.730073
22.235050	0.1	0.730231
22.236717	0.1	0.731009
22.238383	0.1	0.731344
22.240050	0.1	0.730637
22.241717	0.1	0.729309
22.243383	0.1	0.728397
22.245050	0.1	0.728481
22.246717	0.1	0.729128
22.248383	0.1	0.729566
22.250050	0.1	0.729351
22.251717	0.1	0.728481
22.253383	0.1	0.727214
22.255050	0.1	0.725868
22.256717	0.1	0.724555
22.258383	0.1	0.723423
22.260050	0.1	0.722511
22.261717	0.1	0.721677
22.263383	0.1	0.721416
22.265050	0.1	0.722776
22.266717	0.1	0.725910
22.268383	0.1	0.730036
22.270050	0.1	0.734460
22.271717	0.1	0.738548
22.273383	0.1	0.741365
22.275050	0.1	0.742297
22.276717	0.1	0.741687
22.278383	0.1	0.740555
22.280050	0.1	0.740024
22.281717	0.1	0.740727
22.283383	0.1	0.742376
22.285050	0.1	0.744276
22.286717	0.1	0.746250
22.288383	0.1	0.748723
22.290050	0.1	0.751927
22.291717	0.1	0.755624
22.293383	0.1	0.759466
22.295050	0.1	0.763186
22.296717	0.1	0.766851
22.298383	0.1	0.771130
22.300050	0.1	0.776863
22.301717	0.1	0.783834
22.303383	0.1	0.790730
22.305050	0.1	0.796756
22.306717	0.1	0.802190
22.308383	0.1	0.807764
22.310050	0.1	0.814162
22.311717	0.1	0.821259
22.313383	0.1	0.827634
22.315050	0.1	0.831862
22.316717	0.1	0.834153
22.318383	0.1	0.836141
22.320050	0.1	0.839406
22.321717	0.1	0.844430
22.323383	0.1	0.850437
22.325050	0.1	0.856062
22.326717	0.1	0.860486
22.328383	0.1	0.863937
22.330050	0.1	0.867322
22.331717	0.1	0.871643
22.333383	0.1	0.877324
22.335050	0.1	0.883592
22.336717	0.1	0.888654
22.338383	0.1	0.891057
22.340050	0.1	0.890978
22.341717	0.1	0.889879
22.343383	0.1	0.889334
22.345050	0.1	0.890298
22.346717	0.1	0.892924
22.348383	0.1	0.896687
22.350050	0.1	0.900473
22.351717	0.1	0.902740
22.353383	0.1	0.902391
22.355050	0.1	0.899737
22.356717	0.1	0.896021
22.358383	0.1	0.892365
22.360050	0.1	0.889678
22.361717	0.1	0.888659
22.363383	0.1	0.889068
22.365050	0.1	0.889325
22.366717	0.1	0.887513
22.368383	0.1	0.883033
22.370050	0.1	0.876840
22.371717	0.1	0.869948
22.373383	0.1	0.862316
22.375050	0.1	0.853552
22.376717	0.1	0.844137
22.378383	0.1	0.835201
22.380050	0.1	0.827308
22.381717	0.1	0.820169
22.383383	0.1	0.813524
22.385050	0.1	0.807759
22.386717	0.1	0.803554
22.388383	0.1	0.800756
22.390050	0.1	0.797743
22.391717	0.1	0.792616
22.393383	0.1	0.785096
22.395050	0.1	0.776532
22.396717	0.1	0.768374
22.398383	0.1	0.761063
22.400050	0.1	0.754260
22.401717	0.1	0.747791
22.403383	0.1	0.742017
22.405050	0.1	0.737417
22.406717	0.1	0.734325
22.408383	0.1	0.732783
22.410050	0.1	0.732183
22.411717	0.1	0.731223
22.413383	0.1	0.728751
22.415050	0.1	0.724872
22.416717	0.1	0.720778
22.418383	0.1	0.717342
22.420050	0.1	0.714003
22.421717	0.1	0.709388
22.423383	0.1	0.703018
22.425050	0.1	0.695894
22.426717	0.1	0.689304
22.428383	0.1	0.683423
22.430050	0.1	0.677449
22.431717	0.1	0.671051
22.433383	0.1	0.665369
22.435050	0.1	0.661584
22.436717	0.1	0.659321
22.438383	0.1	0.657453
22.440050	0.1	0.655353
22.441717	0.1	0.652713
22.443383	0.1	0.649448
22.445050	0.1	0.645965
22.446717	0.1	0.642836
22.448383	0.1	0.640624
22.450050	0.1	0.639637
22.451717	0.1	0.639274
22.453383	0.1	0.638072
22.455050	0.1	0.635176
22.456717	0.1	0.631474
22.458383	0.1	0.628694
22.460050	0.1	0.627483
22.461717	0.1	0.627195
22.463383	0.1	0.626999
22.465050	0.1	0.626398
22.466717	0.1	0.625211
22.468383	0.1	0.623697
22.470050	0.1	0.622328
22.471717	0.1	0.621337
22.473383	0.1	0.620442
22.475050	0.1	0.618664
22.476717	0.1	0.615334
22.478383	0.1	0.611334
22.480050	0.1	0.608093
22.481717	0.1	0.606021
22.483383	0.1	0.604885
22.485050	0.1	0.604368
22.486717	0.1	0.603530
22.488383	0.1	0.601318
22.490050	0.1	0.598072
22.491717	0.1	0.595213
22.493383	0.1	0.593597
22.495050	0.1	0.592764
22.496717	0.1	0.591832
22.498383	0.1	0.590519
22.500050	0.1	0.589169
22.501717	0.1	0.587953
22.503383	0.1	0.586365
22.505050	0.1	0.583832
22.506717	0.1	0.580610
22.508383	0.1	0.577453
22.510050	0.1	0.574719
22.511717	0.1	0.572335
22.513383	0.1	0.570342
22.515050	0.1	0.569117
22.516717	0.1	0.568829
22.518383	0.1	0.568982
22.520050	0.1	0.568666
22.521717	0.1	0.567534
22.523383	0.1	0.565974
22.525050	0.1	0.564437
22.526717	0.1	0.563501
22.528383	0.1	0.564032
22.530050	0.1	0.566300
22.531717	0.1	0.569331
22.533383	0.1	0.571567
22.535050	0.1	0.571767
22.536717	0.1	0.569443
22.538383	0.1	0.565164
22.540050	0.1	0.560046
22.541717	0.1	0.554868
22.543383	0.1	0.550272
22.545050	0.1	0.547250
22.546717	0.1	0.546440
22.548383	0.1	0.547273
22.550050	0.1	0.548554
22.551717	0.1	0.549350
22.553383	0.1	0.549192
22.555050	0.1	0.548097
22.556717	0.1	0.546710
22.558383	0.1	0.545820
22.560050	0.1	0.545653
22.561717	0.1	0.545760
22.563383	0.1	0.545499
22.565050	0.1	0.544586
22.566717	0.1	0.543157
22.568383	0.1	0.541550
22.570050	0.1	0.540130
22.571717	0.1	0.539161
22.573383	0.1	0.538575
22.575050	0.1	0.538095
22.576717	0.1	0.537382
22.578383	0.1	0.535916
22.580050	0.1	0.533266
22.581717	0.1	0.529788
22.583383	0.1	0.526574
22.585050	0.1	0.524358
22.586717	0.1	0.523026
22.588383	0.1	0.522574
22.590050	0.1	0.523268
22.591717	0.1	0.524814
22.593383	0.1	0.526370
22.595050	0.1	0.527361
22.596717	0.1	0.527711
22.598383	0.1	0.527389
22.600050	0.1	0.526379
22.601717	0.1	0.524926
22.603383	0.1	0.523329
22.605050	0.1	0.521555
22.606717	0.1	0.519408
22.608383	0.1	0.516926
22.610050	0.1	0.514463
22.611717	0.1	0.512516
22.613383	0.1	0.511422
22.615050	0.1	0.510938
22.616717	0.1	0.510314
22.618383	0.1	0.509201
22.620050	0.1	0.508376
22.621717	0.1	0.508917
22.623383	0.1	0.510970
22.625050	0.1	0.513801
22.626717	0.1	0.516241
22.628383	0.1	0.517154
22.630050	0.1	0.516204
22.631717	0.1	0.514453
22.633383	0.1	0.513671
22.635050	0.1	0.514719
22.636717	0.1	0.516758
22.638383	0.1	0.518286
22.640050	0.1	0.518537
22.641717	0.1	0.517741
22.643383	0.1	0.516572
22.645050	0.1	0.515585
22.646717	0.1	0.514942
22.648383	0.1	0.514751
22.650050	0.1	0.515282
22.651717	0.1	0.516772
22.653383	0.1	0.519222
22.655050	0.1	0.522230
22.656717	0.1	0.525066
22.658383	0.1	0.527129
22.660050	0.1	0.528274
22.661717	0.1	0.528740
22.663383	0.1	0.528777
22.665050	0.1	0.528558
22.666717	0.1	0.528381
22.668383	0.1	0.528591
22.670050	0.1	0.529294
22.671717	0.1	0.530477
22.673383	0.1	0.531897
22.675050	0.1	0.532912
22.676717	0.1	0.532852
22.678383	0.1	0.531734
22.680050	0.1	0.530565
22.681717	0.1	0.530491
22.683383	0.1	0.531632
22.685050	0.1	0.533261
22.686717	0.1	0.534733
22.688383	0.1	0.535566
22.690050	0.1	0.535334
22.691717	0.1	0.534053
22.693383	0.1	0.532344
22.695050	0.1	0.530952
22.696717	0.1	0.530644
22.698383	0.1	0.531776
22.700050	0.1	0.533410
22.701717	0.1	0.533927
22.703383	0.1	0.532996
22.705050	0.1	0.531813
22.706717	0.1	0.531361
22.708383	0.1	0.531394
22.710050	0.1	0.530942
22.711717	0.1	0.529578
22.713383	0.1	0.527669
22.715050	0.1	0.525550
22.716717	0.1	0.523273
22.718383	0.1	0.520791
22.720050	0.1	0.517690
22.721717	0.1	0.513555
22.723383	0.1	0.509010
22.725050	0.1	0.505559
22.726717	0.1	0.504414
22.728383	0.1	0.505792
22.730050	0.1	0.509052
22.731717	0.1	0.513066
22.733383	0.1	0.516623
22.735050	0.1	0.519073
22.736717	0.1	0.520446
22.738383	0.1	0.520595
22.740050	0.1	0.519115
22.741717	0.1	0.516493
22.743383	0.1	0.513708
22.745050	0.1	0.510667
22.746717	0.1	0.506691
22.748383	0.1	0.502057
22.750050	0.1	0.497862
22.751717	0.1	0.494756
22.753383	0.1	0.492628
22.755050	0.1	0.491180
22.756717	0.1	0.490327
22.758383	0.1	0.490192
22.760050	0.1	0.490868
22.761717	0.1	0.492102
22.763383	0.1	0.493065
22.765050	0.1	0.492698
22.766717	0.1	0.490490
22.768383	0.1	0.486849
22.770050	0.1	0.482732
22.771717	0.1	0.479128
22.773383	0.1	0.476735
22.775050	0.1	0.476027
22.776717	0.1	0.477149
22.778383	0.1	0.479589
22.780050	0.1	0.482164
22.781717	0.1	0.483692
22.783383	0.1	0.483701
22.785050	0.1	0.482122
22.786717	0.1	0.478816
22.788383	0.1	0.473903
22.790050	0.1	0.468162
22.791717	0.1	0.462849
22.793383	0.1	0.459221
22.795050	0.1	0.458108
22.796717	0.1	0.459333
22.798383	0.1	0.461605
22.800050	0.1	0.463463
22.801717	0.1	0.464395
22.803383	0.1	0.464590
22.805050	0.1	0.464129
22.806717	0.1	0.463035
22.808383	0.1	0.461447
22.810050	0.1	0.459333
22.811717	0.1	0.457009
22.813383	0.1	0.455654
22.815050	0.1	0.456418
22.816717	0.1	0.459207
22.818383	0.1	0.462770
22.820050	0.1	0.465959
22.821717	0.1	0.468465
22.823383	0.1	0.470271
22.825050	0.1	0.471175
22.826717	0.1	0.470942
22.828383	0.1	0.469494
22.830050	0.1	0.467072
22.831717	0.1	0.464283
22.833383	0.1	0.461834
22.835050	0.1	0.460329
22.836717	0.1	0.460208
22.838383	0.1	0.461191
22.840050	0.1	0.462122
22.841717	0.1	0.462118
22.843383	0.1	0.461549
22.845050	0.1	0.461745
22.846717	0.1	0.463957
22.848383	0.1	0.468129
22.850050	0.1	0.472497
22.851717	0.1	0.474914
22.853383	0.1	0.474914
22.855050	0.1	0.473983
22.856717	0.1	0.473834
22.858383	0.1	0.474839
22.860050	0.1	0.476325
22.861717	0.1	0.477843
22.863383	0.1	0.479468
22.865050	0.1	0.481126
22.866717	0.1	0.482118
22.868383	0.1	0.481773
22.870050	0.1	0.480651
22.871717	0.1	0.480218
22.873383	0.1	0.481373
22.875050	0.1	0.483864
22.876717	0.1	0.486556
22.878383	0.1	0.488227
22.880050	0.1	0.488875
22.881717	0.1	0.489564
22.883383	0.1	0.490844
22.885050	0.1	0.492185
22.886717	0.1	0.492809
22.888383	0.1	0.492460
22.890050	0.1	0.491426
22.891717	0.1	0.490351
22.893383	0.1	0.490150
22.895050	0.1	0.491561
22.896717	0.1	0.494444
22.898383	0.1	0.497596
22.900050	0.1	0.499319
22.901717	0.1	0.498523
22.903383	0.1	0.495673
22.905050	0.1	0.492451
22.906717	0.1	0.490542
22.908383	0.1	0.490728
22.910050	0.1	0.492614
22.911717	0.1	0.494774
22.913383	0.1	0.495575
22.915050	0.1	0.494486
22.916717	0.1	0.492595
22.918383	0.1	0.491515
22.920050	0.1	0.491873
22.921717	0.1	0.493289
22.923383	0.1	0.495082
22.925050	0.1	0.496465
22.926717	0.1	0.496865
22.928383	0.1	0.496139
22.930050	0.1	0.494174
22.931717	0.1	0.490928
22.933383	0.1	0.486863
22.935050	0.1	0.482989
22.936717	0.1	0.480381
22.938383	0.1	0.479380
22.940050	0.1	0.479049
22.941717	0.1	0.478062
22.943383	0.1	0.476027
22.945050	0.1	0.473456
22.946717	0.1	0.471086
22.948383	0.1	0.469694
22.950050	0.1	0.469815
22.951717	0.1	0.471002
22.953383	0.1	0.471957
22.955050	0.1	0.471720
22.956717	0.1	0.470323
22.958383	0.1	0.468036
22.960050	0.1	0.464902
22.961717	0.1	0.461442
22.963383	0.1	0.458774
22.965050	0.1	0.457386
22.966717	0.1	0.456576
22.968383	0.1	0.455840
22.970050	0.1	0.456003
22.971717	0.1	0.457787
22.973383	0.1	0.460288
22.975050	0.1	0.461848
22.976717	0.1	0.461666
22.978383	0.1	0.460069
22.980050	0.1	0.457778
22.981717	0.1	0.455095
22.983383	0.1	0.452041
22.985050	0.1	0.448925
22.986717	0.1	0.446299
22.988383	0.1	0.444497
22.990050	0.1	0.443319
22.991717	0.1	0.442052
22.993383	0.1	0.440278
22.995050	0.1	0.438625
22.996717	0.1	0.438220
22.998383	0.1	0.439454
23.000050	0.1	0.441466
23.001717	0.1	0.442867
23.003383	0.1	0.442918
23.005050	0.1	0.442183
23.006717	0.1	0.441787
23.008383	0.1	0.442234
23.010050	0.1	0.443202
23.011717	0.1	0.444083
23.013383	0.1	0.444278
23.015050	0.1	0.443524
23.016717	0.1	0.441871
23.018383	0.1	0.439296
23.020050	0.1	0.435868
23.021717	0.1	0.432185
23.023383	0.1	0.429046
23.025050	0.1	0.426611
23.026717	0.1	0.424357
23.028383	0.1	0.422020
23.030050	0.1	0.419989
23.031717	0.1	0.419011
23.033383	0.1	0.419547
23.035050	0.1	0.421135
23.036717	0.1	0.422620
23.038383	0.1	0.423328
23.040050	0.1	0.423552
23.041717	0.1	0.423696
23.043383	0.1	0.423673
23.045050	0.1	0.423128
23.046717	0.1	0.421526
23.048383	0.1	0.418527
23.050050	0.1	0.414853
23.051717	0.1	0.411975
23.053383	0.1	0.410965
23.055050	0.1	0.412045
23.056717	0.1	0.414504
23.058383	0.1	0.417219
23.060050	0.1	0.419752
23.061717	0.1	0.422252
23.063383	0.1	0.424585
23.065050	0.1	0.426238
23.066717	0.1	0.426937
23.068383	0.1	0.427179
23.070050	0.1	0.427635
23.071717	0.1	0.428106
23.073383	0.1	0.427659
23.075050	0.1	0.425694
23.076717	0.1	0.422616
23.078383	0.1	0.419421
23.080050	0.1	0.416678
23.081717	0.1	0.414322
23.083383	0.1	0.412334
23.085050	0.1	0.410886
23.086717	0.1	0.410005
23.088383	0.1	0.409773
23.090050	0.1	0.410513
23.091717	0.1	0.412222
23.093383	0.1	0.414210
23.095050	0.1	0.415938
23.096717	0.1	0.417563
23.098383	0.1	0.419542
23.100050	0.1	0.422257
23.101717	0.1	0.425731
23.103383	0.1	0.429624
23.105050	0.1	0.433354
23.106717	0.1	0.435924
23.108383	0.1	0.436436
23.110050	0.1	0.435337
23.111717	0.1	0.434062
23.113383	0.1	0.433503
23.115050	0.1	0.433587
23.116717	0.1	0.433750
23.118383	0.1	0.433428
23.120050	0.1	0.432385
23.121717	0.1	0.430783
23.123383	0.1	0.429056
23.125050	0.1	0.427621
23.126717	0.1	0.426657
23.128383	0.1	0.426173
23.130050	0.1	0.426234
23.131717	0.1	0.426816
23.133383	0.1	0.427528
23.135050	0.1	0.428217
23.136717	0.1	0.429489
23.138383	0.1	0.431845
23.140050	0.1	0.435128
23.141717	0.1	0.439058
23.143383	0.1	0.443282
23.145050	0.1	0.447105
23.146717	0.1	0.449875
23.148383	0.1	0.451063
23.150050	0.1	0.450262
23.151717	0.1	0.447431
23.153383	0.1	0.443156
23.155050	0.1	0.438653
23.156717	0.1	0.435272
23.158383	0.1	0.433810
23.160050	0.1	0.434439
23.161717	0.1	0.436758
23.163383	0.1	0.439524
23.165050	0.1	0.441251
23.166717	0.1	0.441656
23.168383	0.1	0.441656
23.170050	0.1	0.441885
23.171717	0.1	0.442197
23.173383	0.1	0.442481
23.175050	0.1	0.442713
23.176717	0.1	0.442415
23.178383	0.1	0.441442
23.180050	0.1	0.440944
23.181717	0.1	0.442457
23.183383	0.1	0.446159
23.185050	0.1	0.450439
23.186717	0.1	0.453377
23.188383	0.1	0.454276
23.190050	0.1	0.453559
23.191717	0.1	0.451892
23.193383	0.1	0.449917
23.195050	0.1	0.448376
23.196717	0.1	0.447864
23.198383	0.1	0.448488
23.200050	0.1	0.449694
23.201717	0.1	0.450872
23.203383	0.1	0.452045
23.205050	0.1	0.453438
23.206717	0.1	0.455054
23.208383	0.1	0.457107
23.210050	0.1	0.459943
23.211717	0.1	0.463254
23.213383	0.1	0.466201
23.215050	0.1	0.468274
23.216717	0.1	0.469345
23.218383	0.1	0.469037
23.220050	0.1	0.467077
23.221717	0.1	0.464143
23.223383	0.1	0.461456
23.225050	0.1	0.459882
23.226717	0.1	0.459817
23.228383	0.1	0.461210
23.230050	0.1	0.463095
23.231717	0.1	0.463766
23.233383	0.1	0.462192
23.235050	0.1	0.459016
23.236717	0.1	0.455836
23.238383	0.1	0.453773
23.240050	0.1	0.452986
23.241717	0.1	0.453098
23.243383	0.1	0.453573
23.245050	0.1	0.453875
23.246717	0.1	0.453624
23.248383	0.1	0.452795
23.250050	0.1	0.451948
23.251717	0.1	0.451896
23.253383	0.1	0.452949
23.255050	0.1	0.454760
23.256717	0.1	0.456828
23.258383	0.1	0.458830
23.260050	0.1	0.460600
23.261717	0.1	0.461936
23.263383	0.1	0.462946
23.265050	0.1	0.464004
23.266717	0.1	0.465084
23.268383	0.1	0.465852
23.270050	0.1	0.466243
23.271717	0.1	0.466285
23.273383	0.1	0.466080
23.275050	0.1	0.466113
23.276717	0.1	0.466923
23.278383	0.1	0.468697
23.280050	0.1	0.471231
23.281717	0.1	0.473852
23.283383	0.1	0.475957
23.285050	0.1	0.477610
23.286717	0.1	0.478970
23.288383	0.1	0.479897
23.290050	0.1	0.480828
23.291717	0.1	0.482802
23.293383	0.1	0.486178
23.295050	0.1	0.490136
23.296717	0.1	0.493592
23.298383	0.1	0.496162
23.300050	0.1	0.498286
23.301717	0.1	0.500805
23.303383	0.1	0.504339
23.305050	0.1	0.508716
23.306717	0.1	0.513019
23.308383	0.1	0.516525
23.310050	0.1	0.519529
23.311717	0.1	0.523003
23.313383	0.1	0.527618
23.315050	0.1	0.533042
23.316717	0.1	0.537899
23.318383	0.1	0.540987
23.320050	0.1	0.542486
23.321717	0.1	0.543767
23.323383	0.1	0.546300
23.325050	0.1	0.550519
23.326717	0.1	0.555497
23.328383	0.1	0.560121
23.330050	0.1	0.563958
23.331717	0.1	0.566673
23.333383	0.1	0.567930
23.335050	0.1	0.568163
23.336717	0.1	0.568624
23.338383	0.1	0.570812
23.340050	0.1	0.575576
23.341717	0.1	0.582347
23.343383	0.1	0.589639
23.345050	0.1	0.595953
23.346717	0.1	0.599842
23.348383	0.1	0.600414
23.350050	0.1	0.598533
23.351717	0.1	0.596498
23.353383	0.1	0.595818
23.355050	0.1	0.595991
23.356717	0.1	0.595534
23.358383	0.1	0.593481
23.360050	0.1	0.589970
23.361717	0.1	0.586021
23.363383	0.1	0.582538
23.365050	0.1	0.579688
23.366717	0.1	0.577071
23.368383	0.1	0.573853
23.370050	0.1	0.569439
23.371717	0.1	0.564470
23.373383	0.1	0.560065
23.375050	0.1	0.556712
23.376717	0.1	0.554542
23.378383	0.1	0.553383
23.380050	0.1	0.552493
23.381717	0.1	0.550984
23.383383	0.1	0.548176
23.385050	0.1	0.543594
23.386717	0.1	0.537490
23.388383	0.1	0.530868
23.390050	0.1	0.524358
23.391717	0.1	0.517764
23.393383	0.1	0.511305
23.395050	0.1	0.506300
23.396717	0.1	0.503962
23.398383	0.1	0.503813
23.400050	0.1	0.503594
23.401717	0.1	0.501331
23.403383	0.1	0.497359
23.405050	0.1	0.493363
23.406717	0.1	0.490253
23.408383	0.1	0.487822
23.410050	0.1	0.485438
23.411717	0.1	0.482211
23.413383	0.1	0.477317
23.415050	0.1	0.470919
23.416717	0.1	0.464525
23.418383	0.1	0.459994
23.420050	0.1	0.458015
23.421717	0.1	0.457531
23.423383	0.1	0.456371
23.425050	0.1	0.453237
23.426717	0.1	0.449177
23.428383	0.1	0.446364
23.430050	0.1	0.445996
23.431717	0.1	0.447663
23.433383	0.1	0.449955
23.435050	0.1	0.451664
23.436717	0.1	0.452497
23.438383	0.1	0.452502
23.440050	0.1	0.451766
23.441717	0.1	0.450797
23.443383	0.1	0.450495
23.445050	0.1	0.451412
23.446717	0.1	0.453372
23.448383	0.1	0.455431
23.450050	0.1	0.456241
23.451717	0.1	0.454932
23.453383	0.1	0.451612
23.455050	0.1	0.447109
23.456717	0.1	0.442485
23.458383	0.1	0.438648
23.460050	0.1	0.435640
23.461717	0.1	0.432427
23.463383	0.1	0.428092
23.465050	0.1	0.422904
23.466717	0.1	0.418108
23.468383	0.1	0.414895
23.470050	0.1	0.413428
23.471717	0.1	0.412702
23.473383	0.1	0.411533
23.475050	0.1	0.409675
23.476717	0.1	0.407770
23.478383	0.1	0.406429
23.480050	0.1	0.405633
23.481717	0.1	0.404781
23.483383	0.1	0.403468
23.485050	0.1	0.402001
23.486717	0.1	0.400688
23.488383	0.1	0.399332
23.490050	0.1	0.397912
23.491717	0.1	0.396869
23.493383	0.1	0.396306
23.495050	0.1	0.395626
23.496717	0.1	0.394532
23.498383	0.1	0.393339
23.500050	0.1	0.392306
23.501717	0.1	0.391547
23.503383	0.1	0.391100
23.505050	0.1	0.390797
23.506717	0.1	0.390378
23.508383	0.1	0.389540
23.510050	0.1	0.387952
23.511717	0.1	0.385628
23.513383	0.1	0.383207
23.515050	0.1	0.381628
23.516717	0.1	0.381214
23.518383	0.1	0.380944
23.520050	0.1	0.379323
23.521717	0.1	0.376403
23.523383	0.1	0.373912
23.525050	0.1	0.372971
23.526717	0.1	0.372804
23.528383	0.1	0.372385
23.530050	0.1	0.371998
23.531717	0.1	0.372496
23.533383	0.1	0.374424
23.535050	0.1	0.377600
23.536717	0.1	0.381046
23.538383	0.1	0.383556
23.540050	0.1	0.384306
23.541717	0.1	0.382992
23.543383	0.1	0.380077
23.545050	0.1	0.376641
23.546717	0.1	0.373940
23.548383	0.1	0.372734
23.550050	0.1	0.372827
23.551717	0.1	0.373693
23.553383	0.1	0.375183
23.555050	0.1	0.376920
23.556717	0.1	0.377838
23.558383	0.1	0.377367
23.560050	0.1	0.376138
23.561717	0.1	0.374811
23.563383	0.1	0.373400
23.565050	0.1	0.372143
23.566717	0.1	0.371807
23.568383	0.1	0.372576
23.570050	0.1	0.373600
23.571717	0.1	0.373959
23.573383	0.1	0.373414
23.575050	0.1	0.372226
23.576717	0.1	0.370769
23.578383	0.1	0.369265
23.580050	0.1	0.367770
23.581717	0.1	0.366359
23.583383	0.1	0.365330
23.585050	0.1	0.365390
23.586717	0.1	0.367160
23.588383	0.1	0.370261
23.590050	0.1	0.373572
23.591717	0.1	0.376087
23.593383	0.1	0.377204
23.595050	0.1	0.376920
23.596717	0.1	0.375961
23.598383	0.1	0.375179
23.600050	0.1	0.374732
23.601717	0.1	0.374331
23.603383	0.1	0.373945
23.605050	0.1	0.373763
23.606717	0.1	0.373875
23.608383	0.1	0.374117
23.610050	0.1	0.374289
23.611717	0.1	0.374340
23.613383	0.1	0.374322
23.615050	0.1	0.374313
23.616717	0.1	0.374229
23.618383	0.1	0.373838
23.620050	0.1	0.373241
23.621717	0.1	0.373074
23.623383	0.1	0.373842
23.625050	0.1	0.375439
23.626717	0.1	0.377716
23.628383	0.1	0.380874
23.630050	0.1	0.384771
23.631717	0.1	0.388627
23.633383	0.1	0.391747
23.635050	0.1	0.393870
23.636717	0.1	0.395039
23.638383	0.1	0.395663
23.640050	0.1	0.396506
23.641717	0.1	0.398015
23.643383	0.1	0.399780
23.645050	0.1	0.401009
23.646717	0.1	0.401372
23.648383	0.1	0.401265
23.650050	0.1	0.401316
23.651717	0.1	0.401810
23.653383	0.1	0.402727
23.655050	0.1	0.404115
23.656717	0.1	0.405908
23.658383	0.1	0.407421
23.660050	0.1	0.407831
23.661717	0.1	0.406927
23.663383	0.1	0.405144
23.665050	0.1	0.403062
23.666717	0.1	0.400944
23.668383	0.1	0.398871
23.670050	0.1	0.397246
23.671717	0.1	0.396552
23.673383	0.1	0.396902
23.675050	0.1	0.398122
23.676717	0.1	0.399891
23.678383	0.1	0.401507
23.680050	0.1	0.402443
23.681717	0.1	0.403095
23.683383	0.1	0.404124
23.685050	0.1	0.405158
23.686717	0.1	0.405302
23.688383	0.1	0.404562
23.690050	0.1	0.403710
23.691717	0.1	0.403216
23.693383	0.1	0.403048
23.695050	0.1	0.402988
23.696717	0.1	0.403058
23.698383	0.1	0.403575
23.700050	0.1	0.404683
23.701717	0.1	0.406383
23.703383	0.1	0.408529
23.705050	0.1	0.410294
23.706717	0.1	0.410620
23.708383	0.1	0.409265
23.710050	0.1	0.406764
23.711717	0.1	0.403891
23.713383	0.1	0.401367
23.715050	0.1	0.399593
23.716717	0.1	0.398499
23.718383	0.1	0.397768
23.720050	0.1	0.397125
23.721717	0.1	0.396315
23.723383	0.1	0.395211
23.725050	0.1	0.393968
23.726717	0.1	0.392813
23.728383	0.1	0.391798
23.730050	0.1	0.390788
23.731717	0.1	0.389460
23.733383	0.1	0.387365
23.735050	0.1	0.384166
23.736717	0.1	0.380124
23.738383	0.1	0.376147
23.740050	0.1	0.373232
23.741717	0.1	0.371756
23.743383	0.1	0.371183
23.745050	0.1	0.370191
23.746717	0.1	0.367579
23.748383	0.1	0.363556
23.750050	0.1	0.359714
23.751717	0.1	0.357279
23.753383	0.1	0.355635
23.755050	0.1	0.352971
23.756717	0.1	0.348422
23.758383	0.1	0.342946
23.760050	0.1	0.338196
23.761717	0.1	0.335076
23.763383	0.1	0.333586
23.765050	0.1	0.333325
23.766717	0.1	0.333600
23.768383	0.1	0.333581
23.770050	0.1	0.332734
23.771717	0.1	0.331150
23.773383	0.1	0.329474
23.775050	0.1	0.328370
23.776717	0.1	0.327970
23.778383	0.1	0.327849
23.780050	0.1	0.327523
23.781717	0.1	0.327094
23.783383	0.1	0.327085
23.785050	0.1	0.327528
23.786717	0.1	0.327574
23.788383	0.1	0.326182
23.790050	0.1	0.322941
23.791717	0.1	0.318619
23.793383	0.1	0.314657
23.795050	0.1	0.311872
23.796717	0.1	0.310335
23.798383	0.1	0.310228
23.800050	0.1	0.311802
23.801717	0.1	0.314480
23.803383	0.1	0.317008
23.805050	0.1	0.318419
23.806717	0.1	0.318191
23.808383	0.1	0.316435
23.810050	0.1	0.314144
23.811717	0.1	0.312421
23.813383	0.1	0.311616
23.815050	0.1	0.311458
23.816717	0.1	0.311253
23.818383	0.1	0.310340
23.820050	0.1	0.308733
23.821717	0.1	0.307015
23.823383	0.1	0.305763
23.825050	0.1	0.305315
23.826717	0.1	0.305823
23.828383	0.1	0.307234
23.830050	0.1	0.309218
23.831717	0.1	0.311173
23.833383	0.1	0.312431
23.835050	0.1	0.312808
23.836717	0.1	0.312906
23.838383	0.1	0.313385
23.840050	0.1	0.314238
23.841717	0.1	0.314866
23.843383	0.1	0.314647
23.845050	0.1	0.313520
23.846717	0.1	0.312044
23.848383	0.1	0.310773
23.850050	0.1	0.310000
23.851717	0.1	0.310009
23.853383	0.1	0.310964
23.855050	0.1	0.312421
23.856717	0.1	0.313483
23.858383	0.1	0.313777
23.860050	0.1	0.313744
23.861717	0.1	0.313972
23.863383	0.1	0.314470
23.865050	0.1	0.314633
23.866717	0.1	0.314000
23.868383	0.1	0.312859
23.870050	0.1	0.311737
23.871717	0.1	0.310838
23.873383	0.1	0.310414
23.875050	0.1	0.310983
23.876717	0.1	0.312654
23.878383	0.1	0.314782
23.880050	0.1	0.316622
23.881717	0.1	0.317818
23.883383	0.1	0.318368
23.885050	0.1	0.318773
23.886717	0.1	0.319616
23.888383	0.1	0.320701
23.890050	0.1	0.321590
23.891717	0.1	0.322452
23.893383	0.1	0.323630
23.895050	0.1	0.325153
23.896717	0.1	0.326717
23.898383	0.1	0.327500
23.900050	0.1	0.326694
23.901717	0.1	0.324599
23.903383	0.1	0.322256
23.905050	0.1	0.320156
23.906717	0.1	0.318321
23.908383	0.1	0.316952
23.910050	0.1	0.316403
23.911717	0.1	0.316957
23.913383	0.1	0.318773
23.915050	0.1	0.321702
23.916717	0.1	0.325167
23.918383	0.1	0.328254
23.920050	0.1	0.329870
23.921717	0.1	0.329344
23.923383	0.1	0.327108
23.925050	0.1	0.324384
23.926717	0.1	0.322163
23.928383	0.1	0.320654
23.930050	0.1	0.319593
23.931717	0.1	0.318806
23.933383	0.1	0.318391
23.935050	0.1	0.318503
23.936717	0.1	0.318894
23.938383	0.1	0.318750
23.940050	0.1	0.317544
23.941717	0.1	0.315895
23.943383	0.1	0.315048
23.945050	0.1	0.315662
23.946717	0.1	0.317283
23.948383	0.1	0.318899
23.950050	0.1	0.319602
23.951717	0.1	0.318764
23.953383	0.1	0.316403
23.955050	0.1	0.313376
23.956717	0.1	0.310568
23.958383	0.1	0.308552
23.960050	0.1	0.307704
23.961717	0.1	0.307825
23.963383	0.1	0.308333
23.965050	0.1	0.309017
23.966717	0.1	0.309837
23.968383	0.1	0.310098
23.970050	0.1	0.308868
23.971717	0.1	0.306172
23.973383	0.1	0.303397
23.975050	0.1	0.302386
23.976717	0.1	0.303946
23.978383	0.1	0.306978
23.980050	0.1	0.309050
23.981717	0.1	0.308324
23.983383	0.1	0.304966
23.985050	0.1	0.300817
23.986717	0.1	0.297981
23.988383	0.1	0.297590
23.990050	0.1	0.299518
23.991717	0.1	0.302731
23.993383	0.1	0.305809
23.995050	0.1	0.307602
23.996717	0.1	0.307979
23.998383	0.1	0.307616
24.000050	0.1	0.306941
24.001717	0.1	0.305679
24.003383	0.1	0.303811
24.005050	0.1	0.302270
24.006717	0.1	0.301818
24.008383	0.1	0.301842
24.010050	0.1	0.301064
24.011717	0.1	0.298969
24.013383	0.1	0.295956
24.015050	0.1	0.292496
24.016717	0.1	0.288910
24.018383	0.1	0.286056
24.020050	0.1	0.285008
24.021717	0.1	0.285991
24.023383	0.1	0.288286
24.025050	0.1	0.290838
24.026717	0.1	0.292752
24.028383	0.1	0.293795
24.030050	0.1	0.294400
24.031717	0.1	0.295257
24.033383	0.1	0.296971
24.035050	0.1	0.299830
24.036717	0.1	0.303155
24.038383	0.1	0.305348
24.040050	0.1	0.305446
24.041717	0.1	0.304226
24.043383	0.1	0.303183
24.045050	0.1	0.303234
24.046717	0.1	0.304333
24.048383	0.1	0.305679
24.050050	0.1	0.306591
24.051717	0.1	0.307169
24.053383	0.1	0.307946
24.055050	0.1	0.309516
24.056717	0.1	0.312133
24.058383	0.1	0.315020
24.060050	0.1	0.316636
24.061717	0.1	0.316068
24.063383	0.1	0.313898
24.065050	0.1	0.311555
24.066717	0.1	0.310130
24.068383	0.1	0.309958
24.070050	0.1	0.310810
24.071717	0.1	0.312226
24.073383	0.1	0.313986
24.075050	0.1	0.316342
24.076717	0.1	0.319513
24.078383	0.1	0.323141
24.080050	0.1	0.326671
24.081717	0.1	0.329972
24.083383	0.1	0.333223
24.085050	0.1	0.336370
24.086717	0.1	0.339015
24.088383	0.1	0.340897
24.090050	0.1	0.342191
24.091717	0.1	0.343416
24.093383	0.1	0.345251
24.095050	0.1	0.348133
24.096717	0.1	0.351747
24.098383	0.1	0.355118
24.100050	0.1	0.357353
24.101717	0.1	0.358238
24.103383	0.1	0.358196
24.105050	0.1	0.358019
24.106717	0.1	0.358261
24.108383	0.1	0.358764
24.110050	0.1	0.359495
24.111717	0.1	0.361274
24.113383	0.1	0.364739
24.115050	0.1	0.369111
24.116717	0.1	0.372455
24.118383	0.1	0.373381
24.120050	0.1	0.372329
24.121717	0.1	0.370862
24.123383	0.1	0.370205
24.125050	0.1	0.370797
24.126717	0.1	0.372492
24.128383	0.1	0.374750
24.130050	0.1	0.376939
24.131717	0.1	0.378443
24.133383	0.1	0.378927
24.135050	0.1	0.378690
24.136717	0.1	0.378364
24.138383	0.1	0.378340
24.140050	0.1	0.378713
24.141717	0.1	0.379351
24.143383	0.1	0.379742
24.145050	0.1	0.378946
24.146717	0.1	0.376310
24.148383	0.1	0.372366
24.150050	0.1	0.368576
24.151717	0.1	0.366131
24.153383	0.1	0.365493
24.155050	0.1	0.366373
24.156717	0.1	0.367579
24.158383	0.1	0.367505
24.160050	0.1	0.365274
24.161717	0.1	0.361088
24.163383	0.1	0.355765
24.165050	0.1	0.350322
24.166717	0.1	0.345791
24.168383	0.1	0.342820
24.170050	0.1	0.341199
24.171717	0.1	0.339970
24.173383	0.1	0.338447
24.175050	0.1	0.336911
24.176717	0.1	0.335979
24.178383	0.1	0.335881
24.180050	0.1	0.336450
24.181717	0.1	0.337171
24.183383	0.1	0.337171
24.185050	0.1	0.335751
24.186717	0.1	0.333046
24.188383	0.1	0.329548
24.190050	0.1	0.325358
24.191717	0.1	0.320454
24.193383	0.1	0.315364
24.195050	0.1	0.311169
24.196717	0.1	0.308962
24.198383	0.1	0.309036
24.200050	0.1	0.310438
24.201717	0.1	0.311490
24.203383	0.1	0.310848
24.205050	0.1	0.308417
24.206717	0.1	0.305232
24.208383	0.1	0.302163
24.210050	0.1	0.299094
24.211717	0.1	0.295690
24.213383	0.1	0.292454
24.215050	0.1	0.290452
24.216717	0.1	0.290349
24.218383	0.1	0.291988
24.220050	0.1	0.294559
24.221717	0.1	0.296924
24.223383	0.1	0.297888
24.225050	0.1	0.296864
24.226717	0.1	0.294242
24.228383	0.1	0.290852
24.230050	0.1	0.287392
24.231717	0.1	0.284282
24.233383	0.1	0.281427
24.235050	0.1	0.278316
24.236717	0.1	0.274726
24.238383	0.1	0.271276
24.240050	0.1	0.269413
24.241717	0.1	0.270172
24.243383	0.1	0.272836
24.245050	0.1	0.275355
24.246717	0.1	0.276109
24.248383	0.1	0.274777
24.250050	0.1	0.272202
24.251717	0.1	0.269837
24.253383	0.1	0.268673
24.255050	0.1	0.268701
24.256717	0.1	0.269455
24.258383	0.1	0.270209
24.260050	0.1	0.270111
24.261717	0.1	0.268822
24.263383	0.1	0.266717
24.265050	0.1	0.264519
24.266717	0.1	0.262759
24.268383	0.1	0.261622
24.270050	0.1	0.261017
24.271717	0.1	0.260440
24.273383	0.1	0.259229
24.275050	0.1	0.257557
24.276717	0.1	0.256561
24.278383	0.1	0.257157
24.280050	0.1	0.259080
24.281717	0.1	0.261161
24.283383	0.1	0.262265
24.285050	0.1	0.262125
24.286717	0.1	0.261576
24.288383	0.1	0.261529
24.290050	0.1	0.261827
24.291717	0.1	0.261962
24.293383	0.1	0.262205
24.295050	0.1	0.263043
24.296717	0.1	0.264389
24.298383	0.1	0.265785
24.300050	0.1	0.266298
24.301717	0.1	0.264677
24.303383	0.1	0.260696
24.305050	0.1	0.255643
24.306717	0.1	0.251359
24.308383	0.1	0.248994
24.310050	0.1	0.248547
24.311717	0.1	0.249129
24.313383	0.1	0.249734
24.315050	0.1	0.249976
24.316717	0.1	0.250330
24.318383	0.1	0.251471
24.320050	0.1	0.253255
24.321717	0.1	0.254461
24.323383	0.1	0.253809
24.325050	0.1	0.251131
24.326717	0.1	0.247508
24.328383	0.1	0.244598
24.330050	0.1	0.243546
24.331717	0.1	0.244179
24.333383	0.1	0.245371
24.335050	0.1	0.246027
24.336717	0.1	0.245781
24.338383	0.1	0.245171
24.340050	0.1	0.244877
24.341717	0.1	0.244938
24.343383	0.1	0.245185
24.345050	0.1	0.245604
24.346717	0.1	0.246032
24.348383	0.1	0.246265
24.350050	0.1	0.246442
24.351717	0.1	0.246866
24.353383	0.1	0.247769
24.355050	0.1	0.248961
24.356717	0.1	0.249646
24.358383	0.1	0.249031
24.360050	0.1	0.247224
24.361717	0.1	0.245408
24.363383	0.1	0.244970
24.365050	0.1	0.246339
24.366717	0.1	0.248794
24.368383	0.1	0.251308
24.370050	0.1	0.253213
24.371717	0.1	0.254232
24.373383	0.1	0.254577
24.375050	0.1	0.255038
24.376717	0.1	0.256398
24.378383	0.1	0.258540
24.380050	0.1	0.260649
24.381717	0.1	0.262298
24.383383	0.1	0.263695
24.385050	0.1	0.264929
24.386717	0.1	0.265324
24.388383	0.1	0.264081
24.390050	0.1	0.261581
24.391717	0.1	0.259457
24.393383	0.1	0.259052
24.395050	0.1	0.260472
24.396717	0.1	0.262787
24.398383	0.1	0.264505
24.400050	0.1	0.264579
24.401717	0.1	0.263192
24.403383	0.1	0.261092
24.405050	0.1	0.258754
24.406717	0.1	0.256510
24.408383	0.1	0.255071
24.410050	0.1	0.255331
24.411717	0.1	0.257129
24.413383	0.1	0.259094
24.415050	0.1	0.260347
24.416717	0.1	0.261301
24.418383	0.1	0.262661
24.420050	0.1	0.264379
24.421717	0.1	0.265692
24.423383	0.1	0.265981
24.425050	0.1	0.265464
24.426717	0.1	0.265134
24.428383	0.1	0.265762
24.430050	0.1	0.266852
24.431717	0.1	0.267089
24.433383	0.1	0.265935
24.435050	0.1	0.264263
24.436717	0.1	0.263201
24.438383	0.1	0.263159
24.440050	0.1	0.264253
24.441717	0.1	0.266586
24.443383	0.1	0.269483
24.445050	0.1	0.271518
24.446717	0.1	0.271630
24.448383	0.1	0.270023
24.450050	0.1	0.267848
24.451717	0.1	0.266130
24.453383	0.1	0.265106
24.455050	0.1	0.264570
24.456717	0.1	0.264114
24.458383	0.1	0.263266
24.460050	0.1	0.262097
24.461717	0.1	0.261129
24.463383	0.1	0.260649
24.465050	0.1	0.260719
24.466717	0.1	0.261120
24.468383	0.1	0.261343
24.470050	0.1	0.261264
24.471717	0.1	0.261562
24.473383	0.1	0.262619
24.475050	0.1	0.263513
24.476717	0.1	0.262852
24.478383	0.1	0.260049
24.480050	0.1	0.255336
24.481717	0.1	0.249590
24.483383	0.1	0.244416
24.485050	0.1	0.241133
24.486717	0.1	0.239783
24.488383	0.1	0.239783
24.490050	0.1	0.240495
24.491717	0.1	0.241166
24.493383	0.1	0.241138
24.495050	0.1	0.240277
24.496717	0.1	0.238917
24.498383	0.1	0.237534
24.500050	0.1	0.236458
24.501717	0.1	0.235727
24.503383	0.1	0.235178
24.505050	0.1	0.234777
24.506717	0.1	0.234763
24.508383	0.1	0.235448
24.510050	0.1	0.236859
24.511717	0.1	0.238786
24.513383	0.1	0.240817
24.515050	0.1	0.242228
24.516717	0.1	0.242395
24.518383	0.1	0.241552
24.520050	0.1	0.240551
24.521717	0.1	0.239830
24.523383	0.1	0.238880
24.525050	0.1	0.237147
24.526717	0.1	0.235089
24.528383	0.1	0.233706
24.530050	0.1	0.233222
24.531717	0.1	0.232742
24.533383	0.1	0.231471
24.535050	0.1	0.229562
24.536717	0.1	0.227555
24.538383	0.1	0.225939
24.540050	0.1	0.225338
24.541717	0.1	0.226186
24.543383	0.1	0.228235
24.545050	0.1	0.230381
24.546717	0.1	0.231019
24.548383	0.1	0.229254
24.550050	0.1	0.226004
24.551717	0.1	0.223061
24.553383	0.1	0.221161
24.555050	0.1	0.219755
24.556717	0.1	0.218232
24.558383	0.1	0.216607
24.560050	0.1	0.215285
24.561717	0.1	0.214661
24.563383	0.1	0.214828
24.565050	0.1	0.215825
24.566717	0.1	0.217720
24.568383	0.1	0.220099
24.570050	0.1	0.222018
24.571717	0.1	0.222642
24.573383	0.1	0.221864
24.575050	0.1	0.220183
24.576717	0.1	0.218404
24.578383	0.1	0.217706
24.580050	0.1	0.219205
24.581717	0.1	0.222749
24.583383	0.1	0.226633
24.585050	0.1	0.228593
24.586717	0.1	0.227382
24.588383	0.1	0.223983
24.590050	0.1	0.220719
24.591717	0.1	0.219159
24.593383	0.1	0.219401
24.595050	0.1	0.220691
24.596717	0.1	0.221948
24.598383	0.1	0.222307
24.600050	0.1	0.221706
24.601717	0.1	0.220616
24.603383	0.1	0.219531
24.605050	0.1	0.218968
24.606717	0.1	0.219378
24.608383	0.1	0.221226
24.610050	0.1	0.224821
24.611717	0.1	0.229445
24.613383	0.1	0.233511
24.615050	0.1	0.236030
24.616717	0.1	0.237077
24.618383	0.1	0.237045
24.620050	0.1	0.236291
24.621717	0.1	0.235294
24.623383	0.1	0.234451
24.625050	0.1	0.233790
24.626717	0.1	0.233254
24.628383	0.1	0.232798
24.630050	0.1	0.232216
24.631717	0.1	0.231578
24.633383	0.1	0.231513
24.635050	0.1	0.232696
24.636717	0.1	0.235154
24.638383	0.1	0.238102
24.640050	0.1	0.240500
24.641717	0.1	0.241664
24.643383	0.1	0.241450
24.645050	0.1	0.240272
24.646717	0.1	0.238796
24.648383	0.1	0.237389
24.650050	0.1	0.236132
24.651717	0.1	0.235075
24.653383	0.1	0.234316
24.655050	0.1	0.234027
24.656717	0.1	0.234218
24.658383	0.1	0.234540
24.660050	0.1	0.234591
24.661717	0.1	0.234158
24.663383	0.1	0.233375
24.665050	0.1	0.232896
24.666717	0.1	0.233469
24.668383	0.1	0.235164
24.670050	0.1	0.237045
24.671717	0.1	0.237990
24.673383	0.1	0.237860
24.675050	0.1	0.237301
24.676717	0.1	0.236523
24.678383	0.1	0.235043
24.680050	0.1	0.232812
24.681717	0.1	0.230568
24.683383	0.1	0.229115
24.685050	0.1	0.228933
24.686717	0.1	0.230116
24.688383	0.1	0.232146
24.690050	0.1	0.234246
24.691717	0.1	0.235746
24.693383	0.1	0.236295
24.695050	0.1	0.236137
24.696717	0.1	0.235848
24.698383	0.1	0.235648
24.700050	0.1	0.235448
24.701717	0.1	0.235480
24.703383	0.1	0.236100
24.705050	0.1	0.236905
24.706717	0.1	0.236747
24.708383	0.1	0.234921
24.710050	0.1	0.232114
24.711717	0.1	0.229902
24.713383	0.1	0.229310
24.715050	0.1	0.230032
24.716717	0.1	0.230963
24.718383	0.1	0.231354
24.720050	0.1	0.231247
24.721717	0.1	0.230945
24.723383	0.1	0.230684
24.725050	0.1	0.230540
24.726717	0.1	0.230400
24.728383	0.1	0.230037
24.730050	0.1	0.229082
24.731717	0.1	0.227210
24.733383	0.1	0.224733
24.735050	0.1	0.222260
24.736717	0.1	0.219946
24.738383	0.1	0.217762
24.740050	0.1	0.216295
24.741717	0.1	0.216523
24.743383	0.1	0.218875
24.745050	0.1	0.222689
24.746717	0.1	0.226437
24.748383	0.1	0.228058
24.750050	0.1	0.225990
24.751717	0.1	0.220560
24.753383	0.1	0.213766
24.755050	0.1	0.207564
24.756717	0.1	0.202875
24.758383	0.1	0.199894
24.760050	0.1	0.198619
24.761717	0.1	0.198772
24.763383	0.1	0.199634
24.765050	0.1	0.200397
24.766717	0.1	0.200556
24.768383	0.1	0.200099
24.770050	0.1	0.199103
24.771717	0.1	0.197235
24.773383	0.1	0.194488
24.775050	0.1	0.191741
24.776717	0.1	0.189939
24.778383	0.1	0.189547
24.780050	0.1	0.191177
24.781717	0.1	0.195350
24.783383	0.1	0.201352
24.785050	0.1	0.207117
24.786717	0.1	0.210283
24.788383	0.1	0.209571
24.790050	0.1	0.205408
24.791717	0.1	0.199359
24.793383	0.1	0.193077
24.795050	0.1	0.187685
24.796717	0.1	0.183946
24.798383	0.1	0.182525
24.800050	0.1	0.183536
24.801717	0.1	0.185971
24.803383	0.1	0.188262
24.805050	0.1	0.189557
24.806717	0.1	0.190227
24.808383	0.1	0.191000
24.810050	0.1	0.191950
24.811717	0.1	0.192639
24.813383	0.1	0.192798
24.815050	0.1	0.192332
24.816717	0.1	0.191275
24.818383	0.1	0.190022
24.820050	0.1	0.189138
24.821717	0.1	0.188686
24.823383	0.1	0.188393
24.825050	0.1	0.188495
24.826717	0.1	0.189645
24.828383	0.1	0.191848
24.830050	0.1	0.194353
24.831717	0.1	0.196607
24.833383	0.1	0.198642
24.835050	0.1	0.200616
24.836717	0.1	0.202437
24.838383	0.1	0.203680
24.840050	0.1	0.203992
24.841717	0.1	0.203513
24.843383	0.1	0.202679
24.845050	0.1	0.201804
24.846717	0.1	0.200779
24.848383	0.1	0.199215
24.850050	0.1	0.197268
24.851717	0.1	0.195946
24.853383	0.1	0.196118
24.855050	0.1	0.197836
24.856717	0.1	0.200495
24.858383	0.1	0.203107
24.860050	0.1	0.204840
24.861717	0.1	0.205529
24.863383	0.1	0.205641
24.865050	0.1	0.205836
24.866717	0.1	0.206484
24.868383	0.1	0.207410
24.870050	0.1	0.208258
24.871717	0.1	0.208961
24.873383	0.1	0.209492
24.875050	0.1	0.209664
24.876717	0.1	0.209617
24.878383	0.1	0.209948
24.880050	0.1	0.210907
24.881717	0.1	0.211932
24.883383	0.1	0.212397
24.885050	0.1	0.212262
24.886717	0.1	0.211908
24.888383	0.1	0.211950
24.890050	0.1	0.212863
24.891717	0.1	0.214214
24.893383	0.1	0.214754
24.895050	0.1	0.213636
24.896717	0.1	0.211392
24.898383	0.1	0.209645
24.900050	0.1	0.209822
24.901717	0.1	0.212132
24.903383	0.1	0.215452
24.905050	0.1	0.217939
24.906717	0.1	0.218088
24.908383	0.1	0.215597
24.910050	0.1	0.211508
24.911717	0.1	0.207750
24.913383	0.1	0.205981
24.915050	0.1	0.206372
24.916717	0.1	0.207960
24.918383	0.1	0.210111
24.920050	0.1	0.212668
24.921717	0.1	0.214973
24.923383	0.1	0.216104
24.925050	0.1	0.215727
24.926717	0.1	0.213995
24.928383	0.1	0.211522
24.930050	0.1	0.209622
24.931717	0.1	0.209608
24.933383	0.1	0.211536
24.935050	0.1	0.214321
24.936717	0.1	0.216714
24.938383	0.1	0.217683
24.940050	0.1	0.216812
24.941717	0.1	0.214707
24.943383	0.1	0.212383
24.945050	0.1	0.210167
24.946717	0.1	0.208057
24.948383	0.1	0.206465
24.950050	0.1	0.205636
24.951717	0.1	0.205152
24.953383	0.1	0.204523
24.955050	0.1	0.203699
24.956717	0.1	0.202921
24.958383	0.1	0.202437
24.960050	0.1	0.202530
24.961717	0.1	0.203592
24.963383	0.1	0.205664
24.965050	0.1	0.208127
24.966717	0.1	0.209981
24.968383	0.1	0.210721
24.970050	0.1	0.210511
24.971717	0.1	0.209734
24.973383	0.1	0.208830
24.975050	0.1	0.207927
24.976717	0.1	0.206851
24.978383	0.1	0.205822
24.980050	0.1	0.205431
24.981717	0.1	0.205697
24.983383	0.1	0.205771
24.985050	0.1	0.204849
24.986717	0.1	0.202921
24.988383	0.1	0.200626
24.990050	0.1	0.198856
24.991717	0.1	0.198162
24.993383	0.1	0.198190
24.995050	0.1	0.198181
24.996717	0.1	0.197832
24.998383	0.1	0.197100
25.000050	0.1	0.195936
25.001717	0.1	0.194376
25.003383	0.1	0.192523
25.005050	0.1	0.190330
25.006717	0.1	0.187550
25.008383	0.1	0.184313
25.010050	0.1	0.181631
25.011717	0.1	0.180705
25.013383	0.1	0.181966
25.015050	0.1	0.184984
25.016717	0.1	0.188919
25.018383	0.1	0.192723
25.020050	0.1	0.195070
25.021717	0.1	0.195154
25.023383	0.1	0.193804
25.025050	0.1	0.192714
25.026717	0.1	0.192439
25.028383	0.1	0.192262
25.030050	0.1	0.191596
25.031717	0.1	0.190241
25.033383	0.1	0.188011
25.035050	0.1	0.185035
25.036717	0.1	0.181855
25.038383	0.1	0.179098
25.040050	0.1	0.177249
25.041717	0.1	0.176318
25.043383	0.1	0.175773
25.045050	0.1	0.175214
25.046717	0.1	0.175047
25.048383	0.1	0.176211
25.050050	0.1	0.179047
25.051717	0.1	0.182749
25.053383	0.1	0.186185
25.055050	0.1	0.188542
25.056717	0.1	0.189529
25.058383	0.1	0.189347
25.060050	0.1	0.188323
25.061717	0.1	0.186842
25.063383	0.1	0.185580
25.065050	0.1	0.184914
25.066717	0.1	0.184211
25.068383	0.1	0.182628
25.070050	0.1	0.180402
25.071717	0.1	0.178656
25.073383	0.1	0.178427
25.075050	0.1	0.179973
25.076717	0.1	0.182381
25.078383	0.1	0.184397
25.080050	0.1	0.185724
25.081717	0.1	0.186823
25.083383	0.1	0.187703
25.085050	0.1	0.187489
25.086717	0.1	0.185305
25.088383	0.1	0.181491
25.090050	0.1	0.177701
25.091717	0.1	0.175787
25.093383	0.1	0.176518
25.095050	0.1	0.179117
25.096717	0.1	0.182190
25.098383	0.1	0.184872
25.100050	0.1	0.186991
25.101717	0.1	0.188635
25.103383	0.1	0.189766
25.105050	0.1	0.190060
25.106717	0.1	0.189273
25.108383	0.1	0.187526
25.110050	0.1	0.184756
25.111717	0.1	0.180914
25.113383	0.1	0.176881
25.115050	0.1	0.173901
25.116717	0.1	0.172392
25.118383	0.1	0.172053
25.120050	0.1	0.172299
25.121717	0.1	0.172476
25.123383	0.1	0.172099
25.125050	0.1	0.171079
25.126717	0.1	0.169962
25.128383	0.1	0.169864
25.130050	0.1	0.171568
25.131717	0.1	0.174600
25.133383	0.1	0.177766
25.135050	0.1	0.180048
25.136717	0.1	0.180649
25.138383	0.1	0.179382
25.140050	0.1	0.177003
25.141717	0.1	0.174642
25.143383	0.1	0.173021
25.145050	0.1	0.172313
25.146717	0.1	0.172649
25.148383	0.1	0.174213
25.150050	0.1	0.176779
25.151717	0.1	0.179680
25.153383	0.1	0.182227
25.155050	0.1	0.183871
25.156717	0.1	0.184579
25.158383	0.1	0.185124
25.160050	0.1	0.186204
25.161717	0.1	0.187545
25.163383	0.1	0.188430
25.165050	0.1	0.188351
25.166717	0.1	0.186968
25.168383	0.1	0.184388
25.170050	0.1	0.181687
25.171717	0.1	0.179945
25.173383	0.1	0.178744
25.175050	0.1	0.176984
25.176717	0.1	0.174907
25.178383	0.1	0.173785
25.180050	0.1	0.174004
25.181717	0.1	0.174739
25.183383	0.1	0.175470
25.185050	0.1	0.176691
25.186717	0.1	0.178809
25.188383	0.1	0.181203
25.190050	0.1	0.182772
25.191717	0.1	0.183117
25.193383	0.1	0.182567
25.195050	0.1	0.181617
25.196717	0.1	0.180528
25.198383	0.1	0.179447
25.200050	0.1	0.178670
25.201717	0.1	0.178395
25.203383	0.1	0.178488
25.205050	0.1	0.178609
25.206717	0.1	0.178162
25.208383	0.1	0.176257
25.210050	0.1	0.172560
25.211717	0.1	0.168104
25.213383	0.1	0.164891
25.215050	0.1	0.164355
25.216717	0.1	0.166371
25.218383	0.1	0.169883
25.220050	0.1	0.173920
25.221717	0.1	0.177571
25.223383	0.1	0.179545
25.225050	0.1	0.178847
25.226717	0.1	0.176025
25.228383	0.1	0.172840
25.230050	0.1	0.170604
25.231717	0.1	0.169352
25.233383	0.1	0.168192
25.235050	0.1	0.165910
25.236717	0.1	0.161724
25.238383	0.1	0.156099
25.240050	0.1	0.150525
25.241717	0.1	0.146413
25.243383	0.1	0.144732
25.245050	0.1	0.146078
25.246717	0.1	0.149799
25.248383	0.1	0.153878
25.250050	0.1	0.156476
25.251717	0.1	0.157189
25.253383	0.1	0.156765
25.255050	0.1	0.156281
25.256717	0.1	0.156444
25.258383	0.1	0.157221
25.260050	0.1	0.157962
25.261717	0.1	0.157962
25.263383	0.1	0.157030
25.265050	0.1	0.155540
25.266717	0.1	0.153850
25.268383	0.1	0.151978
25.270050	0.1	0.149859
25.271717	0.1	0.147498
25.273383	0.1	0.144895
25.275050	0.1	0.142418
25.276717	0.1	0.141063
25.278383	0.1	0.141216
25.280050	0.1	0.141812
25.281717	0.1	0.141812
25.283383	0.1	0.141552
25.285050	0.1	0.141948
25.286717	0.1	0.143144
25.288383	0.1	0.144569
25.290050	0.1	0.145528
25.291717	0.1	0.145379
25.293383	0.1	0.143629
25.295050	0.1	0.140364
25.296717	0.1	0.136397
25.298383	0.1	0.132835
25.300050	0.1	0.130530
25.301717	0.1	0.129598
25.303383	0.1	0.129454
25.305050	0.1	0.129431
25.306717	0.1	0.129524
25.308383	0.1	0.130134
25.310050	0.1	0.131382
25.311717	0.1	0.133472
25.313383	0.1	0.137161
25.315050	0.1	0.143382
25.316717	0.1	0.152416
25.318383	0.1	0.163121
25.320050	0.1	0.173561
25.321717	0.1	0.182139
25.323383	0.1	0.188001
25.325050	0.1	0.191331
25.326717	0.1	0.193296
25.328383	0.1	0.195070
25.330050	0.1	0.196761
25.331717	0.1	0.197464
25.333383	0.1	0.196281
25.335050	0.1	0.192989
25.336717	0.1	0.188244
25.338383	0.1	0.183396
25.340050	0.1	0.179447
25.341717	0.1	0.175848
25.343383	0.1	0.171247
25.345050	0.1	0.165254
25.346717	0.1	0.158614
25.348383	0.1	0.152476
25.350050	0.1	0.147787
25.351717	0.1	0.144797
25.353383	0.1	0.143107
25.355050	0.1	0.142022
25.356717	0.1	0.141254
25.358383	0.1	0.141738
25.360050	0.1	0.144695
25.361717	0.1	0.149673
25.363383	0.1	0.154553
25.365050	0.1	0.157305
25.366717	0.1	0.157421
25.368383	0.1	0.156015
25.370050	0.1	0.154511
25.371717	0.1	0.153468
25.373383	0.1	0.152704
25.375050	0.1	0.151889
25.376717	0.1	0.150828
25.378383	0.1	0.149542
25.380050	0.1	0.148308
25.381717	0.1	0.147731
25.383383	0.1	0.148374
25.385050	0.1	0.150059
25.386717	0.1	0.151964
25.388383	0.1	0.153277
25.390050	0.1	0.153510
25.391717	0.1	0.152574
25.393383	0.1	0.150925
25.395050	0.1	0.149286
25.396717	0.1	0.148383
25.398383	0.1	0.148979
25.400050	0.1	0.150972
25.401717	0.1	0.152765
25.403383	0.1	0.152974
25.405050	0.1	0.152132
25.406717	0.1	0.151722
25.408383	0.1	0.152597
25.410050	0.1	0.154856
25.411717	0.1	0.158157
25.413383	0.1	0.161785
25.415050	0.1	0.165133
25.416717	0.1	0.168062
25.418383	0.1	0.170558
25.420050	0.1	0.172323
25.421717	0.1	0.172933
25.423383	0.1	0.172243
25.425050	0.1	0.170511
25.426717	0.1	0.168225
25.428383	0.1	0.165761
25.430050	0.1	0.163266
25.431717	0.1	0.160867
25.433383	0.1	0.158879
25.435050	0.1	0.157752
25.436717	0.1	0.157896
25.438383	0.1	0.159116
25.440050	0.1	0.160504
25.441717	0.1	0.160998
25.443383	0.1	0.159829
25.445050	0.1	0.156849
25.446717	0.1	0.152676
25.448383	0.1	0.148667
25.450050	0.1	0.146437
25.451717	0.1	0.146939
25.453383	0.1	0.149659
25.455050	0.1	0.152988
25.456717	0.1	0.155740
25.458383	0.1	0.157882
25.460050	0.1	0.159680
25.461717	0.1	0.160933
25.463383	0.1	0.161398
25.465050	0.1	0.161105
25.466717	0.1	0.160295
25.468383	0.1	0.159624
25.470050	0.1	0.159745
25.471717	0.1	0.160472
25.473383	0.1	0.161128
25.475050	0.1	0.161612
25.476717	0.1	0.162539
25.478383	0.1	0.164402
25.480050	0.1	0.167130
25.481717	0.1	0.170097
25.483383	0.1	0.172378
25.485050	0.1	0.173617
25.486717	0.1	0.174120
25.488383	0.1	0.173962
25.490050	0.1	0.173021
25.491717	0.1	0.171689
25.493383	0.1	0.170618
25.495050	0.1	0.170185
25.496717	0.1	0.170595
25.498383	0.1	0.171741
25.500050	0.1	0.172853
25.501717	0.1	0.173082
25.503383	0.1	0.172164
25.505050	0.1	0.170129
25.506717	0.1	0.167293
25.508383	0.1	0.164737
25.510050	0.1	0.163736
25.511717	0.1	0.164509
25.513383	0.1	0.166325
25.515050	0.1	0.168500
25.516717	0.1	0.170735
25.518383	0.1	0.172975
25.520050	0.1	0.175340
25.521717	0.1	0.177985
25.523383	0.1	0.180546
25.525050	0.1	0.182302
25.526717	0.1	0.183140
25.528383	0.1	0.183629
25.530050	0.1	0.183946
25.531717	0.1	0.183778
25.533383	0.1	0.183028
25.535050	0.1	0.181724
25.536717	0.1	0.179503
25.538383	0.1	0.176276
25.540050	0.1	0.173058
25.541717	0.1	0.171424
25.543383	0.1	0.172304
25.545050	0.1	0.175466
25.546717	0.1	0.179764
25.548383	0.1	0.183848
25.550050	0.1	0.186791
25.551717	0.1	0.188341
25.553383	0.1	0.188933
25.555050	0.1	0.189394
25.556717	0.1	0.190055
25.558383	0.1	0.190209
25.560050	0.1	0.188923
25.561717	0.1	0.186451
25.563383	0.1	0.183973
25.565050	0.1	0.182064
25.566717	0.1	0.180318
25.568383	0.1	0.178143
25.570050	0.1	0.175391
25.571717	0.1	0.172439
25.573383	0.1	0.170218
25.575050	0.1	0.169859
25.576717	0.1	0.171680
25.578383	0.1	0.174688
25.580050	0.1	0.177687
25.581717	0.1	0.180360
25.583383	0.1	0.183028
25.585050	0.1	0.185813
25.586717	0.1	0.188206
25.588383	0.1	0.189338
25.590050	0.1	0.188756
25.591717	0.1	0.186944
25.593383	0.1	0.185017
25.595050	0.1	0.183838
25.596717	0.1	0.183508
25.598383	0.1	0.183540
25.600050	0.1	0.183415
25.601717	0.1	0.183298
25.603383	0.1	0.183941
25.605050	0.1	0.185380
25.606717	0.1	0.186288
25.608383	0.1	0.185296
25.610050	0.1	0.182297
25.611717	0.1	0.178083
25.613383	0.1	0.173626
25.615050	0.1	0.170162
25.616717	0.1	0.168732
25.618383	0.1	0.169356
25.620050	0.1	0.171340
25.621717	0.1	0.174083
25.623383	0.1	0.176951
25.625050	0.1	0.179037
25.626717	0.1	0.179592
25.628383	0.1	0.178651
25.630050	0.1	0.176956
25.631717	0.1	0.175238
25.633383	0.1	0.174092
25.635050	0.1	0.174278
25.636717	0.1	0.176327
25.638383	0.1	0.179550
25.640050	0.1	0.182055
25.641717	0.1	0.182115
25.643383	0.1	0.179303
25.645050	0.1	0.174493
25.646717	0.1	0.169370
25.648383	0.1	0.165571
25.650050	0.1	0.163666
25.651717	0.1	0.162851
25.653383	0.1	0.161924
25.655050	0.1	0.160290
25.656717	0.1	0.157934
25.658383	0.1	0.155279
25.660050	0.1	0.152993
25.661717	0.1	0.151447
25.663383	0.1	0.150576
25.665050	0.1	0.150376
25.666717	0.1	0.151042
25.668383	0.1	0.152532
25.670050	0.1	0.154204
25.671717	0.1	0.155251
25.673383	0.1	0.155438
25.675050	0.1	0.155014
25.676717	0.1	0.154302
25.678383	0.1	0.153561
25.680050	0.1	0.152774
25.681717	0.1	0.151945
25.683383	0.1	0.151433
25.685050	0.1	0.151526
25.686717	0.1	0.151950
25.688383	0.1	0.152127
25.690050	0.1	0.151838
25.691717	0.1	0.151265
25.693383	0.1	0.150469
25.695050	0.1	0.149137
25.696717	0.1	0.146865
25.698383	0.1	0.143503
25.700050	0.1	0.139480
25.701717	0.1	0.135740
25.703383	0.1	0.133282
25.705050	0.1	0.132741
25.706717	0.1	0.133906
25.708383	0.1	0.135466
25.710050	0.1	0.135750
25.711717	0.1	0.133859
25.713383	0.1	0.130180
25.715050	0.1	0.125594
25.716717	0.1	0.120881
25.718383	0.1	0.117100
25.720050	0.1	0.115628
25.721717	0.1	0.117016
25.723383	0.1	0.120299
25.725050	0.1	0.123759
25.726717	0.1	0.126082
25.728383	0.1	0.126935
25.730050	0.1	0.126520
25.731717	0.1	0.124914
25.733383	0.1	0.122311
25.735050	0.1	0.119666
25.736717	0.1	0.117905
25.738383	0.1	0.116797
25.740050	0.1	0.115791
25.741717	0.1	0.115121
25.743383	0.1	0.115205
25.745050	0.1	0.115959
25.746717	0.1	0.117016
25.748383	0.1	0.117910
25.750050	0.1	0.117943
25.751717	0.1	0.116783
25.753383	0.1	0.115321
25.755050	0.1	0.114893
25.756717	0.1	0.115908
25.758383	0.1	0.118194
25.760050	0.1	0.121468
25.761717	0.1	0.124513
25.763383	0.1	0.125403
25.765050	0.1	0.123121
25.766717	0.1	0.118087
25.768383	0.1	0.111600
25.770050	0.1	0.105379
25.771717	0.1	0.101090
25.773383	0.1	0.099735
25.775050	0.1	0.100927
25.776717	0.1	0.102832
25.778383	0.1	0.103787
25.780050	0.1	0.103507
25.781717	0.1	0.102283
25.783383	0.1	0.100327
25.785050	0.1	0.098236
25.786717	0.1	0.096876
25.788383	0.1	0.096778
25.790050	0.1	0.097789
25.791717	0.1	0.098897
25.793383	0.1	0.098860
25.795050	0.1	0.097081
25.796717	0.1	0.093956
25.798383	0.1	0.090753
25.800050	0.1	0.089090
25.801717	0.1	0.089980
25.803383	0.1	0.092988
25.805050	0.1	0.096536
25.806717	0.1	0.099158
25.808383	0.1	0.100215
25.810050	0.1	0.099940
25.811717	0.1	0.099242
25.813383	0.1	0.099149
25.815050	0.1	0.099875
25.816717	0.1	0.100527
25.818383	0.1	0.099745
25.820050	0.1	0.096834
25.821717	0.1	0.092820
25.823383	0.1	0.090091
25.825050	0.1	0.090161
25.826717	0.1	0.092327
25.828383	0.1	0.094944
25.830050	0.1	0.096709
25.831717	0.1	0.096872
25.833383	0.1	0.095558
25.835050	0.1	0.093873
25.836717	0.1	0.092918
25.838383	0.1	0.092923
25.840050	0.1	0.093039
25.841717	0.1	0.091898
25.843383	0.1	0.088890
25.845050	0.1	0.085328
25.846717	0.1	0.083670
25.848383	0.1	0.085388
25.850050	0.1	0.090036
25.851717	0.1	0.095959
25.853383	0.1	0.101444
25.855050	0.1	0.105500
25.856717	0.1	0.107726
25.858383	0.1	0.108043
25.860050	0.1	0.106771
25.861717	0.1	0.104201
25.863383	0.1	0.100397
25.865050	0.1	0.095922
25.866717	0.1	0.092145
25.868383	0.1	0.090399
25.870050	0.1	0.091176
25.871717	0.1	0.093905
25.873383	0.1	0.096974
25.875050	0.1	0.098408
25.876717	0.1	0.097109
25.878383	0.1	0.093719
25.880050	0.1	0.090380
25.881717	0.1	0.089440
25.883383	0.1	0.091754
25.885050	0.1	0.096415
25.886717	0.1	0.101919
25.888383	0.1	0.106883
25.890050	0.1	0.110134
25.891717	0.1	0.110934
25.893383	0.1	0.109463
25.895050	0.1	0.106776
25.896717	0.1	0.104364
25.898383	0.1	0.103517
25.900050	0.1	0.104350
25.901717	0.1	0.105412
25.903383	0.1	0.105002
25.905050	0.1	0.102976
25.906717	0.1	0.100560
25.908383	0.1	0.098697
25.910050	0.1	0.097505
25.911717	0.1	0.096685
25.913383	0.1	0.096112
25.915050	0.1	0.096248
25.916717	0.1	0.097714
25.918383	0.1	0.100383
25.920050	0.1	0.103279
25.921717	0.1	0.105314
25.923383	0.1	0.105966
25.925050	0.1	0.105319
25.926717	0.1	0.103801
25.928383	0.1	0.101961
25.930050	0.1	0.100313
25.931717	0.1	0.098939
25.933383	0.1	0.097575
25.935050	0.1	0.096099
25.936717	0.1	0.095018
25.938383	0.1	0.095437
25.940050	0.1	0.097863
25.941717	0.1	0.101225
25.943383	0.1	0.103894
25.945050	0.1	0.105188
25.946717	0.1	0.105249
25.948383	0.1	0.104387
25.950050	0.1	0.102948
25.951717	0.1	0.101440
25.953383	0.1	0.100145
25.955050	0.1	0.098725
25.956717	0.1	0.096704
25.958383	0.1	0.094231
25.960050	0.1	0.091945
25.961717	0.1	0.090362
25.963383	0.1	0.089742
25.965050	0.1	0.090175
25.966717	0.1	0.091447
25.968383	0.1	0.092904
25.970050	0.1	0.093761
25.971717	0.1	0.093421
25.973383	0.1	0.091661
25.975050	0.1	0.089090
25.976717	0.1	0.087041
25.978383	0.1	0.086306
25.980050	0.1	0.086576
25.981717	0.1	0.087363
25.983383	0.1	0.088294
25.985050	0.1	0.088387
25.986717	0.1	0.086371
25.988383	0.1	0.082278
25.990050	0.1	0.077565
25.991717	0.1	0.073519
25.993383	0.1	0.070520
25.995050	0.1	0.068657
25.996717	0.1	0.067824
25.998383	0.1	0.067423
26.000050	0.1	0.067027
26.001717	0.1	0.066999
26.003383	0.1	0.067712
26.005050	0.1	0.068946
26.006717	0.1	0.070748
26.008383	0.1	0.073598
26.010050	0.1	0.077141
26.011717	0.1	0.079996
26.013383	0.1	0.081197
26.015050	0.1	0.080946
26.016717	0.1	0.080247
26.018383	0.1	0.079954
26.020050	0.1	0.079907
26.021717	0.1	0.079195
26.023383	0.1	0.077258
26.025050	0.1	0.074585
26.026717	0.1	0.072438
26.028383	0.1	0.071749
26.030050	0.1	0.072517
26.031717	0.1	0.074329
26.033383	0.1	0.076476
26.035050	0.1	0.077644
26.036717	0.1	0.076513
26.038383	0.1	0.072983
26.040050	0.1	0.068308
26.041717	0.1	0.064187
26.043383	0.1	0.062101
26.045050	0.1	0.062655
26.046717	0.1	0.064815
26.048383	0.1	0.066618
26.050050	0.1	0.066808
26.051717	0.1	0.065379
26.053383	0.1	0.063055
26.055050	0.1	0.060620
26.056717	0.1	0.058459
26.058383	0.1	0.056648
26.060050	0.1	0.055218
26.061717	0.1	0.054040
26.063383	0.1	0.052871
26.065050	0.1	0.051754
26.066717	0.1	0.051046
26.068383	0.1	0.051050
26.070050	0.1	0.052024
26.071717	0.1	0.054068
26.073383	0.1	0.056545
26.075050	0.1	0.058147
26.076717	0.1	0.058236
26.078383	0.1	0.057667
26.080050	0.1	0.057565
26.081717	0.1	0.058105
26.083383	0.1	0.059041
26.085050	0.1	0.060317
26.086717	0.1	0.061509
26.088383	0.1	0.061812
26.090050	0.1	0.060988
26.091717	0.1	0.059665
26.093383	0.1	0.058538
26.095050	0.1	0.057737
26.096717	0.1	0.057169
26.098383	0.1	0.056918
26.100050	0.1	0.057048
26.101717	0.1	0.057458
26.103383	0.1	0.058115
26.105050	0.1	0.058925
26.106717	0.1	0.059782
26.108383	0.1	0.060759
26.110050	0.1	0.061621
26.111717	0.1	0.061714
26.113383	0.1	0.060792
26.115050	0.1	0.059460
26.116717	0.1	0.058701
26.118383	0.1	0.059004
26.120050	0.1	0.059954
26.121717	0.1	0.060727
26.123383	0.1	0.060475
26.125050	0.1	0.058585
26.126717	0.1	0.055498
26.128383	0.1	0.053099
26.130050	0.1	0.053104
26.131717	0.1	0.055213
26.133383	0.1	0.057635
26.135050	0.1	0.059116
26.136717	0.1	0.059390
26.138383	0.1	0.058436
26.140050	0.1	0.056685
26.141717	0.1	0.055451
26.143383	0.1	0.055968
26.145050	0.1	0.057993
26.146717	0.1	0.060233
26.148383	0.1	0.061612
26.150050	0.1	0.061407
26.151717	0.1	0.059153
26.153383	0.1	0.055227
26.155050	0.1	0.050901
26.156717	0.1	0.047684
26.158383	0.1	0.046445
26.160050	0.1	0.046901
26.161717	0.1	0.048126
26.163383	0.1	0.049570
26.165050	0.1	0.051307
26.166717	0.1	0.053453
26.168383	0.1	0.055539
26.170050	0.1	0.056452
26.171717	0.1	0.055255
26.173383	0.1	0.052587
26.175050	0.1	0.050515
26.176717	0.1	0.050548
26.178383	0.1	0.052573
26.180050	0.1	0.055614
26.181717	0.1	0.058552
26.183383	0.1	0.060578
26.185050	0.1	0.061519
26.186717	0.1	0.061574
26.188383	0.1	0.060932
26.190050	0.1	0.059698
26.191717	0.1	0.058026
26.193383	0.1	0.056480
26.195050	0.1	0.055647
26.196717	0.1	0.055279
26.198383	0.1	0.054850
26.200050	0.1	0.054212
26.201717	0.1	0.053123
26.203383	0.1	0.051213
26.205050	0.1	0.048606
26.206717	0.1	0.046077
26.208383	0.1	0.044736
26.210050	0.1	0.045458
26.211717	0.1	0.048270
26.213383	0.1	0.052159
26.215050	0.1	0.055498
26.216717	0.1	0.057183
26.218383	0.1	0.057323
26.220050	0.1	0.056648
26.221717	0.1	0.055619
26.223383	0.1	0.054487
26.225050	0.1	0.053500
26.226717	0.1	0.052396
26.228383	0.1	0.050464
26.230050	0.1	0.047609
26.231717	0.1	0.044545
26.233383	0.1	0.042059
26.235050	0.1	0.040643
26.236717	0.1	0.040317
26.238383	0.1	0.040536
26.240050	0.1	0.040564
26.241717	0.1	0.039944
26.243383	0.1	0.038589
26.245050	0.1	0.036680
26.246717	0.1	0.034543
26.248383	0.1	0.032578
26.250050	0.1	0.031176
26.251717	0.1	0.030473
26.253383	0.1	0.030310
26.255050	0.1	0.030184
26.256717	0.1	0.029607
26.258383	0.1	0.028978
26.260050	0.1	0.029397
26.261717	0.1	0.031129
26.263383	0.1	0.033067
26.265050	0.1	0.034017
26.266717	0.1	0.034003
26.268383	0.1	0.033895
26.270050	0.1	0.033919
26.271717	0.1	0.033276
26.273383	0.1	0.031632
26.275050	0.1	0.029677
26.276717	0.1	0.028028
26.278383	0.1	0.026841
26.280050	0.1	0.026198
26.281717	0.1	0.026077
26.283383	0.1	0.026207
26.285050	0.1	0.026338
26.286717	0.1	0.026464
26.288383	0.1	0.026859
26.290050	0.1	0.027758
26.291717	0.1	0.029164
26.293383	0.1	0.031018
26.295050	0.1	0.033132
26.296717	0.1	0.034822
26.298383	0.1	0.034887
26.300050	0.1	0.032359
26.301717	0.1	0.027707
26.303383	0.1	0.023125
26.305050	0.1	0.020871
26.306717	0.1	0.021313
26.308383	0.1	0.023115
26.310050	0.1	0.024894
26.311717	0.1	0.026147
26.313383	0.1	0.026906
26.315050	0.1	0.027143
26.316717	0.1	0.026822
26.318383	0.1	0.026296
26.320050	0.1	0.026398
26.321717	0.1	0.027702
26.323383	0.1	0.029779
26.325050	0.1	0.031483
26.326717	0.1	0.031772
26.328383	0.1	0.030249
26.330050	0.1	0.027348
26.331717	0.1	0.024056
26.333383	0.1	0.021346
26.335050	0.1	0.019707
26.336717	0.1	0.019064
26.338383	0.1	0.019460
26.340050	0.1	0.021402
26.341717	0.1	0.025081
26.343383	0.1	0.029746
26.345050	0.1	0.034180
26.346717	0.1	0.037416
26.348383	0.1	0.039209
26.350050	0.1	0.039963
26.351717	0.1	0.040028
26.353383	0.1	0.039227
26.355050	0.1	0.037374
26.356717	0.1	0.034943
26.358383	0.1	0.032904
26.360050	0.1	0.032322
26.361717	0.1	0.033658
26.363383	0.1	0.035916
26.365050	0.1	0.037290
26.366717	0.1	0.036755
26.368383	0.1	0.034622
26.370050	0.1	0.032112
26.371717	0.1	0.030538
26.373383	0.1	0.030287
26.375050	0.1	0.030599
26.376717	0.1	0.030473
26.378383	0.1	0.029649
26.380050	0.1	0.028750
26.381717	0.1	0.028582
26.383383	0.1	0.029351
26.385050	0.1	0.030664
26.386717	0.1	0.031958
26.388383	0.1	0.032675
26.390050	0.1	0.032429
26.391717	0.1	0.031386
26.393383	0.1	0.030259
26.395050	0.1	0.029611
26.396717	0.1	0.029374
26.398383	0.1	0.028950
26.400050	0.1	0.027884
26.401717	0.1	0.026454
26.403383	0.1	0.025411
26.405050	0.1	0.025067
26.406717	0.1	0.024950
26.408383	0.1	0.024443
26.410050	0.1	0.023181
26.411717	0.1	0.021071
26.413383	0.1	0.018617
26.415050	0.1	0.016731
26.416717	0.1	0.015865
26.418383	0.1	0.015851
26.420050	0.1	0.016647
26.421717	0.1	0.018431
26.423383	0.1	0.020792
26.425050	0.1	0.022901
26.426717	0.1	0.024713
26.428383	0.1	0.027022
26.430050	0.1	0.029919
26.431717	0.1	0.032359
26.433383	0.1	0.033365
26.435050	0.1	0.032955
26.436717	0.1	0.031921
26.438383	0.1	0.031074
26.440050	0.1	0.030715
26.441717	0.1	0.030845
26.443383	0.1	0.031381
26.445050	0.1	0.031856
26.446717	0.1	0.031213
26.448383	0.1	0.028820
26.450050	0.1	0.025365
26.451717	0.1	0.021989
26.453383	0.1	0.019358
26.455050	0.1	0.018026
26.456717	0.1	0.018501
26.458383	0.1	0.020433
26.460050	0.1	0.022454
26.461717	0.1	0.023125
26.463383	0.1	0.022235
26.465050	0.1	0.021090
26.466717	0.1	0.021076
26.468383	0.1	0.022212
26.470050	0.1	0.023427
26.471717	0.1	0.023581
26.473383	0.1	0.022012
26.475050	0.1	0.018761
26.476717	0.1	0.014366
26.478383	0.1	0.009704
26.480050	0.1	0.006096
26.481717	0.1	0.004685
26.483383	0.1	0.005709
26.485050	0.1	0.008456
26.486717	0.1	0.011721
26.488383	0.1	0.014203
26.490050	0.1	0.015236
26.491717	0.1	0.015260
26.493383	0.1	0.015008
26.495050	0.1	0.014585
26.496717	0.1	0.013709
26.498383	0.1	0.012512
26.500050	0.1	0.011763
26.501717	0.1	0.012326
26.503383	0.1	0.014212
26.505050	0.1	0.016326
26.506717	0.1	0.017509
26.508383	0.1	0.017420
26.510050	0.1	0.016098
26.511717	0.1	0.013793
26.513383	0.1	0.011483
26.515050	0.1	0.010426
26.516717	0.1	0.011213
26.518383	0.1	0.013430
26.520050	0.1	0.015660
26.521717	0.1	0.016522
26.523383	0.1	0.015828
26.525050	0.1	0.014291
26.526717	0.1	0.012624
26.528383	0.1	0.011325
26.530050	0.1	0.010394
26.531717	0.1	0.009374
26.533383	0.1	0.007958
26.535050	0.1	0.006179
26.536717	0.1	0.004214
26.538383	0.1	0.002589
26.540050	0.1	0.002179
26.541717	0.1	0.003236
26.543383	0.1	0.005085
26.545050	0.1	0.006943
26.546717	0.1	0.008405
26.548383	0.1	0.009276
26.550050	0.1	0.009313
26.551717	0.1	0.008252
26.553383	0.1	0.006179
26.555050	0.1	0.003371
26.556717	0.1	-0.000005
26.558383	0.1	-0.003474
26.560050	0.1	-0.006212
26.561717	0.1	-0.007618
26.563383	0.1	-0.007539
26.565050	0.1	-0.006268
26.566717	0.1	-0.004466
26.568383	0.1	-0.002594
26.570050	0.1	-0.000545
26.571717	0.1	0.001774
26.573383	0.1	0.003921
26.575050	0.1	0.005495
26.576717	0.1	0.006859
26.578383	0.1	0.008536
26.580050	0.1	0.010175
26.581717	0.1	0.010836
26.583383	0.1	0.010133
26.585050	0.1	0.008503
26.586717	0.1	0.007013
26.588383	0.1	0.006813
26.590050	0.1	0.008093
26.591717	0.1	0.009877
26.593383	0.1	0.010869
26.595050	0.1	0.010380
26.596717	0.1	0.008657
26.598383	0.1	0.006533
26.600050	0.1	0.005015
26.601717	0.1	0.004964
26.603383	0.1	0.006557
26.605050	0.1	0.008829
26.606717	0.1	0.010324
26.608383	0.1	0.010305
26.610050	0.1	0.009085
26.611717	0.1	0.007413
26.613383	0.1	0.005984
26.615050	0.1	0.004950
26.616717	0.1	0.004037
26.618383	0.1	0.003381
26.620050	0.1	0.003381
26.621717	0.1	0.003888
26.623383	0.1	0.004363
26.625050	0.1	0.004424
26.626717	0.1	0.003618
26.628383	0.1	0.001406
26.630050	0.1	-0.001993
26.631717	0.1	-0.005099
26.633383	0.1	-0.006114
26.635050	0.1	-0.004550
26.636717	0.1	-0.001215
26.638383	0.1	0.002938
26.640050	0.1	0.007134
26.641717	0.1	0.010524
26.643383	0.1	0.012070
26.645050	0.1	0.010999
26.646717	0.1	0.007418
26.648383	0.1	0.002137
26.650050	0.1	-0.003669
26.651717	0.1	-0.008335
26.653383	0.1	-0.010137
26.655050	0.1	-0.008489
26.656717	0.1	-0.004484
26.658383	0.1	0.000214
26.660050	0.1	0.004582
26.661717	0.1	0.008168
26.663383	0.1	0.010505
26.665050	0.1	0.010864
26.666717	0.1	0.008466
26.668383	0.1	0.003478
26.670050	0.1	-0.002398
26.671717	0.1	-0.007083
26.673383	0.1	-0.009597
26.675050	0.1	-0.010119
26.676717	0.1	-0.009160
26.678383	0.1	-0.007111
26.680050	0.1	-0.004070
26.681717	0.1	-0.000102
26.683383	0.1	0.003818
26.685050	0.1	0.006096
26.686717	0.1	0.006151
26.688383	0.1	0.004633
26.690050	0.1	0.002263
26.691717	0.1	-0.000270
26.693383	0.1	-0.002091
26.695050	0.1	-0.002589
26.696717	0.1	-0.001723
26.698383	0.1	0.000033
26.700050	0.1	0.001709
26.701717	0.1	0.002380
26.703383	0.1	0.002007
26.705050	0.1	0.001276
26.706717	0.1	0.000633
26.708383	0.1	0.000028
26.710050	0.1	-0.000601
26.711717	0.1	-0.000987
26.713383	0.1	-0.000731
26.715050	0.1	0.000098
26.716717	0.1	0.000605
26.718383	0.1	-0.000112
26.720050	0.1	-0.001853
26.721717	0.1	-0.003609
26.723383	0.1	-0.004512
26.725050	0.1	-0.004317
26.726717	0.1	-0.003502
26.728383	0.1	-0.002841
26.730050	0.1	-0.002873
26.731717	0.1	-0.003874
26.733383	0.1	-0.005886
26.735050	0.1	-0.008685
26.736717	0.1	-0.011916
26.738383	0.1	-0.015087
26.740050	0.1	-0.017611
26.741717	0.1	-0.018859
26.743383	0.1	-0.018412
26.745050	0.1	-0.016601
26.746717	0.1	-0.014543
26.748383	0.1	-0.013239
26.750050	0.1	-0.012936
26.751717	0.1	-0.013411
26.753383	0.1	-0.014068
26.755050	0.1	-0.014207
26.756717	0.1	-0.013853
26.758383	0.1	-0.013961
26.760050	0.1	-0.015264
26.761717	0.1	-0.017192
26.763383	0.1	-0.018356
26.765050	0.1	-0.017993
26.766717	0.1	-0.016643
26.768383	0.1	-0.015507
26.770050	0.1	-0.015101
26.771717	0.1	-0.014878
26.773383	0.1	-0.014361
26.775050	0.1	-0.014021
26.776717	0.1	-0.014734
26.778383	0.1	-0.016736
26.780050	0.1	-0.019204
26.781717	0.1	-0.020983
26.783383	0.1	-0.021784
26.785050	0.1	-0.022212
26.786717	0.1	-0.022720
26.788383	0.1	-0.023334
26.790050	0.1	-0.023898
26.791717	0.1	-0.023758
26.793383	0.1	-0.022049
26.795050	0.1	-0.018855
26.796717	0.1	-0.015474
26.798383	0.1	-0.013406
26.800050	0.1	-0.013341
26.801717	0.1	-0.014636
26.803383	0.1	-0.015721
26.805050	0.1	-0.015302
26.806717	0.1	-0.013281
26.808383	0.1	-0.010901
26.810050	0.1	-0.009756
26.811717	0.1	-0.010305
26.813383	0.1	-0.011665
26.815050	0.1	-0.013020
26.816717	0.1	-0.014501
26.818383	0.1	-0.016564
26.820050	0.1	-0.019027
26.821717	0.1	-0.020899
26.823383	0.1	-0.021309
26.825050	0.1	-0.020466
26.826717	0.1	-0.019060
26.828383	0.1	-0.017504
26.830050	0.1	-0.016154
26.831717	0.1	-0.015385
26.833383	0.1	-0.015432
26.835050	0.1	-0.016368
26.836717	0.1	-0.017979
26.838383	0.1	-0.019693
26.840050	0.1	-0.021043
26.841717	0.1	-0.021867
26.843383	0.1	-0.022179
26.845050	0.1	-0.022156
26.846717	0.1	-0.021909
26.848383	0.1	-0.021481
26.850050	0.1	-0.021062
26.851717	0.1	-0.020792
26.853383	0.1	-0.020554
26.855050	0.1	-0.020028
26.856717	0.1	-0.018850
26.858383	0.1	-0.017169
26.860050	0.1	-0.015735
26.861717	0.1	-0.015288
26.863383	0.1	-0.016019
26.865050	0.1	-0.017532
26.866717	0.1	-0.019181
26.868383	0.1	-0.020806
26.870050	0.1	-0.023069
26.871717	0.1	-0.026361
26.873383	0.1	-0.029523
26.875050	0.1	-0.030715
26.876717	0.1	-0.029448
26.878383	0.1	-0.026897
26.880050	0.1	-0.024838
26.881717	0.1	-0.024643
26.883383	0.1	-0.026315
26.885050	0.1	-0.028335
26.886717	0.1	-0.029067
26.888383	0.1	-0.028051
26.890050	0.1	-0.025751
26.891717	0.1	-0.022799
26.893383	0.1	-0.020070
26.895050	0.1	-0.018370
26.896717	0.1	-0.017574
26.898383	0.1	-0.017169
26.900050	0.1	-0.017113
26.901717	0.1	-0.017462
26.903383	0.1	-0.018203
26.905050	0.1	-0.019702
26.906717	0.1	-0.022119
26.908383	0.1	-0.024871
26.910050	0.1	-0.027358
26.911717	0.1	-0.029420
26.913383	0.1	-0.031125
26.915050	0.1	-0.032680
26.916717	0.1	-0.033891
26.918383	0.1	-0.033858
26.920050	0.1	-0.032000
26.921717	0.1	-0.029099
26.923383	0.1	-0.026738
26.925050	0.1	-0.025844
26.926717	0.1	-0.026235
26.928383	0.1	-0.027358
26.930050	0.1	-0.028787
26.931717	0.1	-0.030193
26.933383	0.1	-0.031451
26.935050	0.1	-0.032857
26.936717	0.1	-0.034878
26.938383	0.1	-0.037057
26.940050	0.1	-0.037812
26.941717	0.1	-0.036005
26.943383	0.1	-0.032336
26.945050	0.1	-0.028820
26.946717	0.1	-0.027288
26.948383	0.1	-0.028224
26.950050	0.1	-0.030631
26.951717	0.1	-0.032983
26.953383	0.1	-0.034398
26.955050	0.1	-0.034911
26.956717	0.1	-0.034920
26.958383	0.1	-0.034748
26.960050	0.1	-0.034506
26.961717	0.1	-0.034114
26.963383	0.1	-0.033560
26.965050	0.1	-0.032904
26.966717	0.1	-0.032042
26.968383	0.1	-0.031102
26.970050	0.1	-0.031004
26.971717	0.1	-0.032801
26.973383	0.1	-0.036666
26.975050	0.1	-0.041723
26.976717	0.1	-0.046468
26.978383	0.1	-0.049477
26.980050	0.1	-0.050440
26.981717	0.1	-0.050096
26.983383	0.1	-0.049081
26.985050	0.1	-0.047488
26.986717	0.1	-0.045402
26.988383	0.1	-0.043362
26.990050	0.1	-0.042371
26.991717	0.1	-0.043246
26.993383	0.1	-0.045644
26.995050	0.1	-0.048047
26.996717	0.1	-0.048960
26.998383	0.1	-0.048229
27.000050	0.1	-0.047041
27.001717	0.1	-0.046431
27.003383	0.1	-0.046287
27.005050	0.1	-0.046096
27.006717	0.1	-0.045761
27.008383	0.1	-0.045109
27.010050	0.1	-0.043544
27.011717	0.1	-0.041318
27.013383	0.1	-0.040228
27.015050	0.1	-0.041914
27.016717	0.1	-0.046021
27.018383	0.1	-0.050422
27.020050	0.1	-0.053025
27.021717	0.1	-0.053435
27.023383	0.1	-0.052755
27.025050	0.1	-0.051842
27.026717	0.1	-0.050673
27.028383	0.1	-0.049244
27.030050	0.1	-0.048066
27.031717	0.1	-0.047823
27.033383	0.1	-0.048783
27.035050	0.1	-0.050510
27.036717	0.1	-0.052121
27.038383	0.1	-0.052731
27.040050	0.1	-0.052047
27.041717	0.1	-0.050575
27.043383	0.1	-0.049178
27.045050	0.1	-0.048759
27.046717	0.1	-0.049886
27.048383	0.1	-0.052089
27.050050	0.1	-0.054236
27.051717	0.1	-0.055456
27.053383	0.1	-0.055423
27.055050	0.1	-0.054510
27.056717	0.1	-0.053532
27.058383	0.1	-0.052890
27.060050	0.1	-0.052322
27.061717	0.1	-0.051572
27.063383	0.1	-0.050976
27.065050	0.1	-0.051283
27.066717	0.1	-0.052853
27.068383	0.1	-0.055181
27.070050	0.1	-0.057309
27.071717	0.1	-0.058683
27.073383	0.1	-0.059614
27.075050	0.1	-0.060727
27.076717	0.1	-0.061961
27.078383	0.1	-0.062687
27.080050	0.1	-0.062836
27.081717	0.1	-0.062902
27.083383	0.1	-0.063055
27.085050	0.1	-0.063195
27.086717	0.1	-0.063255
27.088383	0.1	-0.062934
27.090050	0.1	-0.061574
27.091717	0.1	-0.058627
27.093383	0.1	-0.054357
27.095050	0.1	-0.050003
27.096717	0.1	-0.046976
27.098383	0.1	-0.045989
27.100050	0.1	-0.046995
27.101717	0.1	-0.049523
27.103383	0.1	-0.052657
27.105050	0.1	-0.055227
27.106717	0.1	-0.056531
27.108383	0.1	-0.056797
27.110050	0.1	-0.056811
27.111717	0.1	-0.057179
27.113383	0.1	-0.058012
27.115050	0.1	-0.059204
27.116717	0.1	-0.060648
27.118383	0.1	-0.062161
27.120050	0.1	-0.063470
27.121717	0.1	-0.064243
27.123383	0.1	-0.064187
27.125050	0.1	-0.063372
27.126717	0.1	-0.062180
27.128383	0.1	-0.060699
27.130050	0.1	-0.058659
27.131717	0.1	-0.055903
27.133383	0.1	-0.052843
27.135050	0.1	-0.050515
27.136717	0.1	-0.049514
27.138383	0.1	-0.049463
27.140050	0.1	-0.049905
27.141717	0.1	-0.050734
27.143383	0.1	-0.051698
27.145050	0.1	-0.052359
27.146717	0.1	-0.052392
27.148383	0.1	-0.051656
27.150050	0.1	-0.050701
27.151717	0.1	-0.050575
27.153383	0.1	-0.051339
27.155050	0.1	-0.051563
27.156717	0.1	-0.049905
27.158383	0.1	-0.046631
27.160050	0.1	-0.043488
27.161717	0.1	-0.042343
27.163383	0.1	-0.043600
27.165050	0.1	-0.046077
27.166717	0.1	-0.048461
27.168383	0.1	-0.050357
27.170050	0.1	-0.052024
27.171717	0.1	-0.053910
27.173383	0.1	-0.056331
27.175050	0.1	-0.059414
27.176717	0.1	-0.063158
27.178383	0.1	-0.067027
27.180050	0.1	-0.069984
27.181717	0.1	-0.071153
27.183383	0.1	-0.070292
27.185050	0.1	-0.067838
27.186717	0.1	-0.064597
27.188383	0.1	-0.061323
27.190050	0.1	-0.058576
27.191717	0.1	-0.056699
27.193383	0.1	-0.055819
27.195050	0.1	-0.055963
27.196717	0.1	-0.057044
27.198383	0.1	-0.058538
27.200050	0.1	-0.059609
27.201717	0.1	-0.059637
27.203383	0.1	-0.058543
27.205050	0.1	-0.056527
27.206717	0.1	-0.053914
27.208383	0.1	-0.051376
27.210050	0.1	-0.049588
27.211717	0.1	-0.048555
27.213383	0.1	-0.048052
27.215050	0.1	-0.048536
27.216717	0.1	-0.050492
27.218383	0.1	-0.053383
27.220050	0.1	-0.056168
27.221717	0.1	-0.058319
27.223383	0.1	-0.059931
27.225050	0.1	-0.061272
27.226717	0.1	-0.062310
27.228383	0.1	-0.062757
27.230050	0.1	-0.062403
27.231717	0.1	-0.061276
27.233383	0.1	-0.059530
27.235050	0.1	-0.057290
27.236717	0.1	-0.054864
27.238383	0.1	-0.052960
27.240050	0.1	-0.052187
27.241717	0.1	-0.052666
27.243383	0.1	-0.054087
27.245050	0.1	-0.055656
27.246717	0.1	-0.056280
27.248383	0.1	-0.055297
27.250050	0.1	-0.053155
27.251717	0.1	-0.051158
27.253383	0.1	-0.050231
27.255050	0.1	-0.050454
27.256717	0.1	-0.051805
27.258383	0.1	-0.054189
27.260050	0.1	-0.056755
27.261717	0.1	-0.058482
27.263383	0.1	-0.059162
27.265050	0.1	-0.059353
27.266717	0.1	-0.059400
27.268383	0.1	-0.059074
27.270050	0.1	-0.058366
27.271717	0.1	-0.057970
27.273383	0.1	-0.058594
27.275050	0.1	-0.060089
27.276717	0.1	-0.061519
27.278383	0.1	-0.062301
27.280050	0.1	-0.062757
27.281717	0.1	-0.063502
27.283383	0.1	-0.064615
27.285050	0.1	-0.065514
27.286717	0.1	-0.065374
27.288383	0.1	-0.063749
27.290050	0.1	-0.060876
27.291717	0.1	-0.057612
27.293383	0.1	-0.055018
27.295050	0.1	-0.053905
27.296717	0.1	-0.054827
27.298383	0.1	-0.058124
27.300050	0.1	-0.063432
27.301717	0.1	-0.069300
27.303383	0.1	-0.074119
27.305050	0.1	-0.077379
27.306717	0.1	-0.079372
27.308383	0.1	-0.080252
27.310050	0.1	-0.080210
27.311717	0.1	-0.080122
27.313383	0.1	-0.080983
27.315050	0.1	-0.082678
27.316717	0.1	-0.084033
27.318383	0.1	-0.084033
27.320050	0.1	-0.082687
27.321717	0.1	-0.080927
27.323383	0.1	-0.079563
27.325050	0.1	-0.078673
27.326717	0.1	-0.078143
27.328383	0.1	-0.078133
27.330050	0.1	-0.078911
27.331717	0.1	-0.080466
27.333383	0.1	-0.081989
27.335050	0.1	-0.082226
27.336717	0.1	-0.080899
27.338383	0.1	-0.078962
27.340050	0.1	-0.077249
27.341717	0.1	-0.075982
27.343383	0.1	-0.075288
27.345050	0.1	-0.075311
27.346717	0.1	-0.076201
27.348383	0.1	-0.078063
27.350050	0.1	-0.080555
27.351717	0.1	-0.082962
27.353383	0.1	-0.084885
27.355050	0.1	-0.086296
27.356717	0.1	-0.087055
27.358383	0.1	-0.087046
27.360050	0.1	-0.086864
27.361717	0.1	-0.087568
27.363383	0.1	-0.089104
27.365050	0.1	-0.090073
27.366717	0.1	-0.089635
27.368383	0.1	-0.088466
27.370050	0.1	-0.087558
27.371717	0.1	-0.086953
27.373383	0.1	-0.085998
27.375050	0.1	-0.084629
27.376717	0.1	-0.083591
27.378383	0.1	-0.083619
27.380050	0.1	-0.084811
27.381717	0.1	-0.086492
27.383383	0.1	-0.087796
27.385050	0.1	-0.088648
27.386717	0.1	-0.089314
27.388383	0.1	-0.089337
27.390050	0.1	-0.088033
27.391717	0.1	-0.085603
27.393383	0.1	-0.083242
27.395050	0.1	-0.082278
27.396717	0.1	-0.083242
27.398383	0.1	-0.085500
27.400050	0.1	-0.087935
27.401717	0.1	-0.089705
27.403383	0.1	-0.090189
27.405050	0.1	-0.089086
27.406717	0.1	-0.086995
27.408383	0.1	-0.085342
27.410050	0.1	-0.085281
27.411717	0.1	-0.087172
27.413383	0.1	-0.090897
27.415050	0.1	-0.095773
27.416717	0.1	-0.100303
27.418383	0.1	-0.103130
27.420050	0.1	-0.104164
27.421717	0.1	-0.104313
27.423383	0.1	-0.104480
27.425050	0.1	-0.105207
27.426717	0.1	-0.106804
27.428383	0.1	-0.108858
27.430050	0.1	-0.109971
27.431717	0.1	-0.108951
27.433383	0.1	-0.105947
27.435050	0.1	-0.102138
27.436717	0.1	-0.099032
27.438383	0.1	-0.097621
27.440050	0.1	-0.097547
27.441717	0.1	-0.097700
27.443383	0.1	-0.097882
27.445050	0.1	-0.098962
27.446717	0.1	-0.101449
27.448383	0.1	-0.104751
27.450050	0.1	-0.107642
27.451717	0.1	-0.109109
27.453383	0.1	-0.109016
27.455050	0.1	-0.108015
27.456717	0.1	-0.106553
27.458383	0.1	-0.104397
27.460050	0.1	-0.101575
27.461717	0.1	-0.098860
27.463383	0.1	-0.096778
27.465050	0.1	-0.094911
27.466717	0.1	-0.092769
27.468383	0.1	-0.090739
27.470050	0.1	-0.089705
27.471717	0.1	-0.090157
27.473383	0.1	-0.091726
27.475050	0.1	-0.093644
27.476717	0.1	-0.095554
27.478383	0.1	-0.097672
27.480050	0.1	-0.099926
27.481717	0.1	-0.101686
27.483383	0.1	-0.102436
27.485050	0.1	-0.102036
27.486717	0.1	-0.100629
27.488383	0.1	-0.099149
27.490050	0.1	-0.099353
27.491717	0.1	-0.102120
27.493383	0.1	-0.106245
27.495050	0.1	-0.109896
27.496717	0.1	-0.112392
27.498383	0.1	-0.113929
27.500050	0.1	-0.114576
27.501717	0.1	-0.114329
27.503383	0.1	-0.113579
27.505050	0.1	-0.112988
27.506717	0.1	-0.112741
27.508383	0.1	-0.112280
27.510050	0.1	-0.111065
27.511717	0.1	-0.109226
27.513383	0.1	-0.107419
27.515050	0.1	-0.106595
27.516717	0.1	-0.107568
27.518383	0.1	-0.110026
27.520050	0.1	-0.112541
27.521717	0.1	-0.114092
27.523383	0.1	-0.115056
27.525050	0.1	-0.116136
27.526717	0.1	-0.117193
27.528383	0.1	-0.117426
27.530050	0.1	-0.116332
27.531717	0.1	-0.113985
27.533383	0.1	-0.110790
27.535050	0.1	-0.107386
27.536717	0.1	-0.104527
27.538383	0.1	-0.102562
27.540050	0.1	-0.101067
27.541717	0.1	-0.099125
27.543383	0.1	-0.096252
27.545050	0.1	-0.093519
27.546717	0.1	-0.093100
27.548383	0.1	-0.096019
27.550050	0.1	-0.101225
27.551717	0.1	-0.106758
27.553383	0.1	-0.111060
27.555050	0.1	-0.113556
27.556717	0.1	-0.114711
27.558383	0.1	-0.115470
27.560050	0.1	-0.116359
27.561717	0.1	-0.117174
27.563383	0.1	-0.117645
27.565050	0.1	-0.117826
27.566717	0.1	-0.117947
27.568383	0.1	-0.118134
27.570050	0.1	-0.118418
27.571717	0.1	-0.118935
27.573383	0.1	-0.119866
27.575050	0.1	-0.121132
27.576717	0.1	-0.122646
27.578383	0.1	-0.124504
27.580050	0.1	-0.126446
27.581717	0.1	-0.127694
27.583383	0.1	-0.127694
27.585050	0.1	-0.126730
27.586717	0.1	-0.125510
27.588383	0.1	-0.124467
27.590050	0.1	-0.123819
27.591717	0.1	-0.124169
27.593383	0.1	-0.125738
27.595050	0.1	-0.127535
27.596717	0.1	-0.128271
27.598383	0.1	-0.127321
27.600050	0.1	-0.124769
27.601717	0.1	-0.121566
27.603383	0.1	-0.119121
27.605050	0.1	-0.118194
27.606717	0.1	-0.118786
27.608383	0.1	-0.120392
27.610050	0.1	-0.122003
27.611717	0.1	-0.122618
27.613383	0.1	-0.122031
27.615050	0.1	-0.121091
27.616717	0.1	-0.121174
27.618383	0.1	-0.122548
27.620050	0.1	-0.124136
27.621717	0.1	-0.125240
27.623383	0.1	-0.125994
27.625050	0.1	-0.126297
27.626717	0.1	-0.125738
27.628383	0.1	-0.124313
27.630050	0.1	-0.122641
27.631717	0.1	-0.121584
27.633383	0.1	-0.121505
27.635050	0.1	-0.121822
27.636717	0.1	-0.121593
27.638383	0.1	-0.120639
27.640050	0.1	-0.119759
27.641717	0.1	-0.119824
27.643383	0.1	-0.121160
27.645050	0.1	-0.123312
27.646717	0.1	-0.125272
27.648383	0.1	-0.126217
27.650050	0.1	-0.125980
27.651717	0.1	-0.124797
27.653383	0.1	-0.122939
27.655050	0.1	-0.120802
27.656717	0.1	-0.119093
27.658383	0.1	-0.118683
27.660050	0.1	-0.120173
27.661717	0.1	-0.123419
27.663383	0.1	-0.127363
27.665050	0.1	-0.130604
27.666717	0.1	-0.132429
27.668383	0.1	-0.133105
27.670050	0.1	-0.133077
27.671717	0.1	-0.132527
27.673383	0.1	-0.131656
27.675050	0.1	-0.130855
27.676717	0.1	-0.130543
27.678383	0.1	-0.130823
27.680050	0.1	-0.131200
27.681717	0.1	-0.131093
27.683383	0.1	-0.130516
27.685050	0.1	-0.129575
27.686717	0.1	-0.128099
27.688383	0.1	-0.126157
27.690050	0.1	-0.124471
27.691717	0.1	-0.123810
27.693383	0.1	-0.124276
27.695050	0.1	-0.125351
27.696717	0.1	-0.126814
27.698383	0.1	-0.128853
27.700050	0.1	-0.130967
27.701717	0.1	-0.131768
27.703383	0.1	-0.130404
27.705050	0.1	-0.127549
27.706717	0.1	-0.124848
27.708383	0.1	-0.123684
27.710050	0.1	-0.124318
27.711717	0.1	-0.126055
27.713383	0.1	-0.128052
27.715050	0.1	-0.129705
27.716717	0.1	-0.130590
27.718383	0.1	-0.130818
27.720050	0.1	-0.130842
27.721717	0.1	-0.130767
27.723383	0.1	-0.130548
27.725050	0.1	-0.130609
27.726717	0.1	-0.131405
27.728383	0.1	-0.132807
27.730050	0.1	-0.134390
27.731717	0.1	-0.135908
27.733383	0.1	-0.137347
27.735050	0.1	-0.138800
27.736717	0.1	-0.139959
27.738383	0.1	-0.140462
27.740050	0.1	-0.140662
27.741717	0.1	-0.141305
27.743383	0.1	-0.142562
27.745050	0.1	-0.143824
27.746717	0.1	-0.144332
27.748383	0.1	-0.144225
27.750050	0.1	-0.144253
27.751717	0.1	-0.144532
27.753383	0.1	-0.144667
27.755050	0.1	-0.144867
27.756717	0.1	-0.145817
27.758383	0.1	-0.147657
27.760050	0.1	-0.149785
27.761717	0.1	-0.151373
27.763383	0.1	-0.151922
27.765050	0.1	-0.151494
27.766717	0.1	-0.150483
27.768383	0.1	-0.149240
27.770050	0.1	-0.147833
27.771717	0.1	-0.145966
27.773383	0.1	-0.143177
27.775050	0.1	-0.139261
27.776717	0.1	-0.134781
27.778383	0.1	-0.131163
27.780050	0.1	-0.129873
27.781717	0.1	-0.131368
27.783383	0.1	-0.134800
27.785050	0.1	-0.138492
27.786717	0.1	-0.140881
27.788383	0.1	-0.141477
27.790050	0.1	-0.141249
27.791717	0.1	-0.141826
27.793383	0.1	-0.143894
27.795050	0.1	-0.146641
27.796717	0.1	-0.148709
27.798383	0.1	-0.148979
27.800050	0.1	-0.146874
27.801717	0.1	-0.142800
27.803383	0.1	-0.138371
27.805050	0.1	-0.135694
27.806717	0.1	-0.136257
27.808383	0.1	-0.140066
27.810050	0.1	-0.145496
27.811717	0.1	-0.150194
27.813383	0.1	-0.152490
27.815050	0.1	-0.152229
27.816717	0.1	-0.150586
27.818383	0.1	-0.149151
27.820050	0.1	-0.149044
27.821717	0.1	-0.150260
27.823383	0.1	-0.151601
27.825050	0.1	-0.151680
27.826717	0.1	-0.150087
27.828383	0.1	-0.147671
27.830050	0.1	-0.145948
27.831717	0.1	-0.145999
27.833383	0.1	-0.147554
27.835050	0.1	-0.149296
27.836717	0.1	-0.150027
27.838383	0.1	-0.149403
27.840050	0.1	-0.147829
27.841717	0.1	-0.145999
27.843383	0.1	-0.144485
27.845050	0.1	-0.143517
27.846717	0.1	-0.143084
27.848383	0.1	-0.143037
27.850050	0.1	-0.143079
27.851717	0.1	-0.143074
27.853383	0.1	-0.142995
27.855050	0.1	-0.142539
27.856717	0.1	-0.141719
27.858383	0.1	-0.141468
27.860050	0.1	-0.142572
27.861717	0.1	-0.144653
27.863383	0.1	-0.146870
27.865050	0.1	-0.148993
27.866717	0.1	-0.151433
27.868383	0.1	-0.154497
27.870050	0.1	-0.158050
27.871717	0.1	-0.161487
27.873383	0.1	-0.163689
27.875050	0.1	-0.163554
27.876717	0.1	-0.160970
27.878383	0.1	-0.157198
27.880050	0.1	-0.154087
27.881717	0.1	-0.152667
27.883383	0.1	-0.152802
27.885050	0.1	-0.154204
27.886717	0.1	-0.156863
27.888383	0.1	-0.160555
27.890050	0.1	-0.164574
27.891717	0.1	-0.167680
27.893383	0.1	-0.168569
27.895050	0.1	-0.166958
27.896717	0.1	-0.164104
27.898383	0.1	-0.161789
27.900050	0.1	-0.160984
27.901717	0.1	-0.161687
27.903383	0.1	-0.163140
27.905050	0.1	-0.164174
27.906717	0.1	-0.164281
27.908383	0.1	-0.163936
27.910050	0.1	-0.163349
27.911717	0.1	-0.162078
27.913383	0.1	-0.160108
27.915050	0.1	-0.158241
27.916717	0.1	-0.157249
27.918383	0.1	-0.157198
27.920050	0.1	-0.157752
27.921717	0.1	-0.158632
27.923383	0.1	-0.159754
27.925050	0.1	-0.161300
27.926717	0.1	-0.163377
27.928383	0.1	-0.165910
27.930050	0.1	-0.168788
27.931717	0.1	-0.171568
27.933383	0.1	-0.173412
27.935050	0.1	-0.173752
27.936717	0.1	-0.172537
27.938383	0.1	-0.170139
27.940050	0.1	-0.167522
27.941717	0.1	-0.165617
27.943383	0.1	-0.164192
27.945050	0.1	-0.162586
27.946717	0.1	-0.161054
27.948383	0.1	-0.160285
27.950050	0.1	-0.160625
27.951717	0.1	-0.161980
27.953383	0.1	-0.163796
27.955050	0.1	-0.165454
27.956717	0.1	-0.167056
27.958383	0.1	-0.169142
27.960050	0.1	-0.171978
27.961717	0.1	-0.175452
27.963383	0.1	-0.178916
27.965050	0.1	-0.181356
27.966717	0.1	-0.182288
27.968383	0.1	-0.181952
27.970050	0.1	-0.180793
27.971717	0.1	-0.179270
27.973383	0.1	-0.177887
27.975050	0.1	-0.177012
27.976717	0.1	-0.176607
27.978383	0.1	-0.176155
27.980050	0.1	-0.175126
27.981717	0.1	-0.173496
27.983383	0.1	-0.171796
27.985050	0.1	-0.170511
27.986717	0.1	-0.169608
27.988383	0.1	-0.169058
27.990050	0.1	-0.169361
27.991717	0.1	-0.170846
27.993383	0.1	-0.173179
27.995050	0.1	-0.175852
27.996717	0.1	-0.178432
27.998383	0.1	-0.180490
28.000050	0.1	-0.181831
28.001717	0.1	-0.182339
28.003383	0.1	-0.181440
28.005050	0.1	-0.178646
28.006717	0.1	-0.174646
28.008383	0.1	-0.170954
28.010050	0.1	-0.168569
28.011717	0.1	-0.167661
28.013383	0.1	-0.167838
28.015050	0.1	-0.168378
28.016717	0.1	-0.168770
28.018383	0.1	-0.169217
28.020050	0.1	-0.170222
28.021717	0.1	-0.172011
28.023383	0.1	-0.174176
28.025050	0.1	-0.175657
28.026717	0.1	-0.175470
28.028383	0.1	-0.173463
28.030050	0.1	-0.170129
28.031717	0.1	-0.166572
28.033383	0.1	-0.164420
28.035050	0.1	-0.164867
28.036717	0.1	-0.167699
28.038383	0.1	-0.171592
28.040050	0.1	-0.174921
28.041717	0.1	-0.176430
28.043383	0.1	-0.175852
28.045050	0.1	-0.173985
28.046717	0.1	-0.171824
28.048383	0.1	-0.169794
28.050050	0.1	-0.168197
28.051717	0.1	-0.167545
28.053383	0.1	-0.167964
28.055050	0.1	-0.168970
28.056717	0.1	-0.169859
28.058383	0.1	-0.170213
28.060050	0.1	-0.170288
28.061717	0.1	-0.170721
28.063383	0.1	-0.171517
28.065050	0.1	-0.171950
28.066717	0.1	-0.171475
28.068383	0.1	-0.170209
28.070050	0.1	-0.168630
28.071717	0.1	-0.167419
28.073383	0.1	-0.167340
28.075050	0.1	-0.168788
28.076717	0.1	-0.171261
28.078383	0.1	-0.173785
28.080050	0.1	-0.175689
28.081717	0.1	-0.176826
28.083383	0.1	-0.177501
28.085050	0.1	-0.178241
28.086717	0.1	-0.179191
28.088383	0.1	-0.179885
28.090050	0.1	-0.179559
28.091717	0.1	-0.177789
28.093383	0.1	-0.174921
28.095050	0.1	-0.171894
28.096717	0.1	-0.169510
28.098383	0.1	-0.168006
28.100050	0.1	-0.167331
28.101717	0.1	-0.167489
28.103383	0.1	-0.168453
28.105050	0.1	-0.169552
28.106717	0.1	-0.169403
28.108383	0.1	-0.167233
28.110050	0.1	-0.163945
28.111717	0.1	-0.161412
28.113383	0.1	-0.161277
28.115050	0.1	-0.164085
28.116717	0.1	-0.168970
28.118383	0.1	-0.174111
28.120050	0.1	-0.177808
28.121717	0.1	-0.179466
28.123383	0.1	-0.179796
28.125050	0.1	-0.179969
28.126717	0.1	-0.180597
28.128383	0.1	-0.181589
28.130050	0.1	-0.182376
28.131717	0.1	-0.182153
28.133383	0.1	-0.180402
28.135050	0.1	-0.177608
28.136717	0.1	-0.175042
28.138383	0.1	-0.173752
28.140050	0.1	-0.174143
28.141717	0.1	-0.176011
28.143383	0.1	-0.178381
28.145050	0.1	-0.180127
28.146717	0.1	-0.181375
28.148383	0.1	-0.183256
28.150050	0.1	-0.186069
28.151717	0.1	-0.188802
28.153383	0.1	-0.190227
28.155050	0.1	-0.189627
28.156717	0.1	-0.187159
28.158383	0.1	-0.184299
28.160050	0.1	-0.182879
28.161717	0.1	-0.183294
28.163383	0.1	-0.184611
28.165050	0.1	-0.186139
28.166717	0.1	-0.187811
28.168383	0.1	-0.189496
28.170050	0.1	-0.190721
28.171717	0.1	-0.190996
28.173383	0.1	-0.190265
28.175050	0.1	-0.188900
28.176717	0.1	-0.187308
28.178383	0.1	-0.185654
28.180050	0.1	-0.184192
28.181717	0.1	-0.183196
28.183383	0.1	-0.182707
28.185050	0.1	-0.182739
28.186717	0.1	-0.183615
28.188383	0.1	-0.185668
28.190050	0.1	-0.188691
28.191717	0.1	-0.191797
28.193383	0.1	-0.194004
28.195050	0.1	-0.194875
28.196717	0.1	-0.194646
28.198383	0.1	-0.193790
28.200050	0.1	-0.192784
28.201717	0.1	-0.192374
28.203383	0.1	-0.193324
28.205050	0.1	-0.195666
28.206717	0.1	-0.198274
28.208383	0.1	-0.199350
28.210050	0.1	-0.197962
28.211717	0.1	-0.195117
28.213383	0.1	-0.192770
28.215050	0.1	-0.191825
28.216717	0.1	-0.191773
28.218383	0.1	-0.192011
28.220050	0.1	-0.192411
28.221717	0.1	-0.192975
28.223383	0.1	-0.193850
28.225050	0.1	-0.195066
28.226717	0.1	-0.196188
28.228383	0.1	-0.196910
28.230050	0.1	-0.197385
28.231717	0.1	-0.197748
28.233383	0.1	-0.197655
28.235050	0.1	-0.196821
28.236717	0.1	-0.195676
28.238383	0.1	-0.194721
28.240050	0.1	-0.193878
28.241717	0.1	-0.193040
28.243383	0.1	-0.192146
28.245050	0.1	-0.190935
28.246717	0.1	-0.189324
28.248383	0.1	-0.187727
28.250050	0.1	-0.186819
28.251717	0.1	-0.187196
28.253383	0.1	-0.189184
28.255050	0.1	-0.192588
28.256717	0.1	-0.196365
28.258383	0.1	-0.199131
28.260050	0.1	-0.200369
28.261717	0.1	-0.200900
28.263383	0.1	-0.202046
28.265050	0.1	-0.204286
28.266717	0.1	-0.206884
28.268383	0.1	-0.208816
28.270050	0.1	-0.209608
28.271717	0.1	-0.208840
28.273383	0.1	-0.206162
28.275050	0.1	-0.202195
28.276717	0.1	-0.198409
28.278383	0.1	-0.196076
28.280050	0.1	-0.195610
28.281717	0.1	-0.196313
28.283383	0.1	-0.197021
28.285050	0.1	-0.197436
28.286717	0.1	-0.198362
28.288383	0.1	-0.200928
28.290050	0.1	-0.205501
28.291717	0.1	-0.210931
28.293383	0.1	-0.214884
28.295050	0.1	-0.215485
28.296717	0.1	-0.212570
28.298383	0.1	-0.207592
28.300050	0.1	-0.202190
28.301717	0.1	-0.197128
28.303383	0.1	-0.192658
28.305050	0.1	-0.189389
28.306717	0.1	-0.187862
28.308383	0.1	-0.187606
28.310050	0.1	-0.187741
28.311717	0.1	-0.187783
28.313383	0.1	-0.187797
28.315050	0.1	-0.188388
28.316717	0.1	-0.190074
28.318383	0.1	-0.192588
28.320050	0.1	-0.195527
28.321717	0.1	-0.198791
28.323383	0.1	-0.201780
28.325050	0.1	-0.203578
28.326717	0.1	-0.204099
28.328383	0.1	-0.203797
28.330050	0.1	-0.202875
28.331717	0.1	-0.201473
28.333383	0.1	-0.199866
28.335050	0.1	-0.198409
28.336717	0.1	-0.197766
28.338383	0.1	-0.198483
28.340050	0.1	-0.199936
28.341717	0.1	-0.200630
28.343383	0.1	-0.199764
28.345050	0.1	-0.197953
28.346717	0.1	-0.196383
28.348383	0.1	-0.195801
28.350050	0.1	-0.196379
28.351717	0.1	-0.197776
28.353383	0.1	-0.199350
28.355050	0.1	-0.200560
28.356717	0.1	-0.201087
28.358383	0.1	-0.200714
28.360050	0.1	-0.199308
28.361717	0.1	-0.197468
28.363383	0.1	-0.196705
28.365050	0.1	-0.198125
28.366717	0.1	-0.201399
28.368383	0.1	-0.205361
28.370050	0.1	-0.208793
28.371717	0.1	-0.210623
28.373383	0.1	-0.210241
28.375050	0.1	-0.207876
28.376717	0.1	-0.204626
28.378383	0.1	-0.202055
28.380050	0.1	-0.201315
28.381717	0.1	-0.202362
28.383383	0.1	-0.203978
28.385050	0.1	-0.204756
28.386717	0.1	-0.203806
28.388383	0.1	-0.200826
28.390050	0.1	-0.196379
28.391717	0.1	-0.191913
28.393383	0.1	-0.188770
28.395050	0.1	-0.187247
28.396717	0.1	-0.186590
28.398383	0.1	-0.185897
28.400050	0.1	-0.185003
28.401717	0.1	-0.184360
28.403383	0.1	-0.184504
28.405050	0.1	-0.186069
28.406717	0.1	-0.189454
28.408383	0.1	-0.194241
28.410050	0.1	-0.199238
28.411717	0.1	-0.203364
28.413383	0.1	-0.206274
28.415050	0.1	-0.208328
28.416717	0.1	-0.210279
28.418383	0.1	-0.212407
28.420050	0.1	-0.214162
28.421717	0.1	-0.214991
28.423383	0.1	-0.214805
28.425050	0.1	-0.213617
28.426717	0.1	-0.211759
28.428383	0.1	-0.210162
28.430050	0.1	-0.209608
28.431717	0.1	-0.209888
28.433383	0.1	-0.210200
28.435050	0.1	-0.210064
28.436717	0.1	-0.209850
28.438383	0.1	-0.210269
28.440050	0.1	-0.211298
28.441717	0.1	-0.212435
28.443383	0.1	-0.213669
28.445050	0.1	-0.215201
28.446717	0.1	-0.216793
28.448383	0.1	-0.218181
28.450050	0.1	-0.219373
28.451717	0.1	-0.220295
28.453383	0.1	-0.220556
28.455050	0.1	-0.219494
28.456717	0.1	-0.216747
28.458383	0.1	-0.212919
28.460050	0.1	-0.209338
28.461717	0.1	-0.207247
28.463383	0.1	-0.207233
28.465050	0.1	-0.208868
28.466717	0.1	-0.210935
28.468383	0.1	-0.212328
28.470050	0.1	-0.212695
28.471717	0.1	-0.212491
28.473383	0.1	-0.212556
28.475050	0.1	-0.213459
28.476717	0.1	-0.214926
28.478383	0.1	-0.215983
28.480050	0.1	-0.216113
28.481717	0.1	-0.216020
28.483383	0.1	-0.216537
28.485050	0.1	-0.217417
28.486717	0.1	-0.217985
28.488383	0.1	-0.218218
28.490050	0.1	-0.218349
28.491717	0.1	-0.218302
28.493383	0.1	-0.217962
28.495050	0.1	-0.217613
28.496717	0.1	-0.217864
28.498383	0.1	-0.219033
28.500050	0.1	-0.220640
28.501717	0.1	-0.222055
28.503383	0.1	-0.223145
28.505050	0.1	-0.223736
28.506717	0.1	-0.223289
28.508383	0.1	-0.221436
28.510050	0.1	-0.218553
28.511717	0.1	-0.215801
28.513383	0.1	-0.214581
28.515050	0.1	-0.215494
28.516717	0.1	-0.217748
28.518383	0.1	-0.220085
28.520050	0.1	-0.221930
28.521717	0.1	-0.223364
28.523383	0.1	-0.224556
28.525050	0.1	-0.225492
28.526717	0.1	-0.225962
28.528383	0.1	-0.225590
28.530050	0.1	-0.224137
28.531717	0.1	-0.221916
28.533383	0.1	-0.219718
28.535050	0.1	-0.218395
28.536717	0.1	-0.218223
28.538383	0.1	-0.218628
28.540050	0.1	-0.219080
28.541717	0.1	-0.219797
28.543383	0.1	-0.221166
28.545050	0.1	-0.222954
28.546717	0.1	-0.224230
28.548383	0.1	-0.224072
28.550050	0.1	-0.222526
28.551717	0.1	-0.220751
28.553383	0.1	-0.219978
28.555050	0.1	-0.220411
28.556717	0.1	-0.221324
28.558383	0.1	-0.222106
28.560050	0.1	-0.222605
28.561717	0.1	-0.222991
28.563383	0.1	-0.223629
28.565050	0.1	-0.224467
28.566717	0.1	-0.224798
28.568383	0.1	-0.224160
28.570050	0.1	-0.222968
28.571717	0.1	-0.222046
28.573383	0.1	-0.221753
28.575050	0.1	-0.221408
28.576717	0.1	-0.219895
28.578383	0.1	-0.217115
28.580050	0.1	-0.214288
28.581717	0.1	-0.212565
28.583383	0.1	-0.212174
28.585050	0.1	-0.213035
28.586717	0.1	-0.215061
28.588383	0.1	-0.217804
28.590050	0.1	-0.220477
28.591717	0.1	-0.222363
28.593383	0.1	-0.223173
28.595050	0.1	-0.223196
28.596717	0.1	-0.222875
28.598383	0.1	-0.222470
28.600050	0.1	-0.222162
28.601717	0.1	-0.222200
28.603383	0.1	-0.222800
28.605050	0.1	-0.223904
28.606717	0.1	-0.225073
28.608383	0.1	-0.225697
28.610050	0.1	-0.225538
28.611717	0.1	-0.224840
28.613383	0.1	-0.223918
28.615050	0.1	-0.223233
28.616717	0.1	-0.223476
28.618383	0.1	-0.225059
28.620050	0.1	-0.227657
28.621717	0.1	-0.230377
28.623383	0.1	-0.232477
28.625050	0.1	-0.233520
28.626717	0.1	-0.232873
28.628383	0.1	-0.230395
28.630050	0.1	-0.227541
28.631717	0.1	-0.226335
28.633383	0.1	-0.227136
28.635050	0.1	-0.228481
28.636717	0.1	-0.229157
28.638383	0.1	-0.229347
28.640050	0.1	-0.229790
28.641717	0.1	-0.230586
28.643383	0.1	-0.231434
28.645050	0.1	-0.232123
28.646717	0.1	-0.232724
28.648383	0.1	-0.233399
28.650050	0.1	-0.234041
28.651717	0.1	-0.234563
28.653383	0.1	-0.235750
28.655050	0.1	-0.238395
28.656717	0.1	-0.241818
28.658383	0.1	-0.244356
28.660050	0.1	-0.245092
28.661717	0.1	-0.244463
28.663383	0.1	-0.243559
28.665050	0.1	-0.243164
28.666717	0.1	-0.243429
28.668383	0.1	-0.244151
28.670050	0.1	-0.245040
28.671717	0.1	-0.245767
28.673383	0.1	-0.246088
28.675050	0.1	-0.246051
28.676717	0.1	-0.245725
28.678383	0.1	-0.245315
28.680050	0.1	-0.245562
28.681717	0.1	-0.247220
28.683383	0.1	-0.249925
28.685050	0.1	-0.252412
28.686717	0.1	-0.253622
28.688383	0.1	-0.253222
28.690050	0.1	-0.251508
28.691717	0.1	-0.249092
28.693383	0.1	-0.246349
28.695050	0.1	-0.243741
28.696717	0.1	-0.241995
28.698383	0.1	-0.241632
28.700050	0.1	-0.243005
28.701717	0.1	-0.246330
28.703383	0.1	-0.250977
28.705050	0.1	-0.255592
28.706717	0.1	-0.258940
28.708383	0.1	-0.260458
28.710050	0.1	-0.260128
28.711717	0.1	-0.258181
28.713383	0.1	-0.255145
28.715050	0.1	-0.251899
28.716717	0.1	-0.249562
28.718383	0.1	-0.248956
28.720050	0.1	-0.250000
28.721717	0.1	-0.251830
28.723383	0.1	-0.253473
28.725050	0.1	-0.254344
28.726717	0.1	-0.254381
28.728383	0.1	-0.254014
28.730050	0.1	-0.253897
28.731717	0.1	-0.254419
28.733383	0.1	-0.255518
28.735050	0.1	-0.256868
28.736717	0.1	-0.258060
28.738383	0.1	-0.258852
28.740050	0.1	-0.259518
28.741717	0.1	-0.260225
28.743383	0.1	-0.260137
28.745050	0.1	-0.258130
28.746717	0.1	-0.254340
28.748383	0.1	-0.250563
28.750050	0.1	-0.248849
28.751717	0.1	-0.249716
28.753383	0.1	-0.251709
28.755050	0.1	-0.252896
28.756717	0.1	-0.252542
28.758383	0.1	-0.251140
28.760050	0.1	-0.249352
28.761717	0.1	-0.247606
28.763383	0.1	-0.246395
28.765050	0.1	-0.246009
28.766717	0.1	-0.245944
28.768383	0.1	-0.245399
28.770050	0.1	-0.244319
28.771717	0.1	-0.243406
28.773383	0.1	-0.243215
28.775050	0.1	-0.243513
28.776717	0.1	-0.243513
28.778383	0.1	-0.242665
28.780050	0.1	-0.241362
28.781717	0.1	-0.240416
28.783383	0.1	-0.239927
28.785050	0.1	-0.239094
28.786717	0.1	-0.237529
28.788383	0.1	-0.236034
28.790050	0.1	-0.235322
28.791717	0.1	-0.235103
28.793383	0.1	-0.235103
28.795050	0.1	-0.235704
28.796717	0.1	-0.237296
28.798383	0.1	-0.239778
28.800050	0.1	-0.242773
28.801717	0.1	-0.245920
28.803383	0.1	-0.248919
28.805050	0.1	-0.251317
28.806717	0.1	-0.252714
28.808383	0.1	-0.253143
28.810050	0.1	-0.252919
28.811717	0.1	-0.252416
28.813383	0.1	-0.251997
28.815050	0.1	-0.251522
28.816717	0.1	-0.250549
28.818383	0.1	-0.249310
28.820050	0.1	-0.248463
28.821717	0.1	-0.248058
28.823383	0.1	-0.247788
28.825050	0.1	-0.247611
28.826717	0.1	-0.247522
28.828383	0.1	-0.247243
28.830050	0.1	-0.246619
28.831717	0.1	-0.246032
28.833383	0.1	-0.246009
28.835050	0.1	-0.247066
28.836717	0.1	-0.249771
28.838383	0.1	-0.254014
28.840050	0.1	-0.258372
28.841717	0.1	-0.260975
28.843383	0.1	-0.261106
28.845050	0.1	-0.259532
28.846717	0.1	-0.257595
28.848383	0.1	-0.256696
28.850050	0.1	-0.257785
28.851717	0.1	-0.260249
28.853383	0.1	-0.262368
28.855050	0.1	-0.262931
28.856717	0.1	-0.261921
28.858383	0.1	-0.259965
28.860050	0.1	-0.257688
28.861717	0.1	-0.255746
28.863383	0.1	-0.254964
28.865050	0.1	-0.255848
28.866717	0.1	-0.258149
28.868383	0.1	-0.261017
28.870050	0.1	-0.263262
28.871717	0.1	-0.263974
28.873383	0.1	-0.263350
28.875050	0.1	-0.262074
28.876717	0.1	-0.260049
28.878383	0.1	-0.257096
28.880050	0.1	-0.254442
28.881717	0.1	-0.253897
28.883383	0.1	-0.256104
28.885050	0.1	-0.260458
28.886717	0.1	-0.265804
28.888383	0.1	-0.270493
28.890050	0.1	-0.272831
28.891717	0.1	-0.272566
28.893383	0.1	-0.271038
28.895050	0.1	-0.269325
28.896717	0.1	-0.267271
28.898383	0.1	-0.264877
28.900050	0.1	-0.263420
28.901717	0.1	-0.264286
28.903383	0.1	-0.267364
28.905050	0.1	-0.271201
28.906717	0.1	-0.274531
28.908383	0.1	-0.276989
28.910050	0.1	-0.278573
28.911717	0.1	-0.279197
28.913383	0.1	-0.278815
28.915050	0.1	-0.277753
28.916717	0.1	-0.276747
28.918383	0.1	-0.276375
28.920050	0.1	-0.276617
28.921717	0.1	-0.276994
28.923383	0.1	-0.276840
28.925050	0.1	-0.275746
28.926717	0.1	-0.274028
28.928383	0.1	-0.272589
28.930050	0.1	-0.272426
28.931717	0.1	-0.274144
28.933383	0.1	-0.277460
28.935050	0.1	-0.281078
28.936717	0.1	-0.283397
28.938383	0.1	-0.283644
28.940050	0.1	-0.282242
28.941717	0.1	-0.280035
28.943383	0.1	-0.277585
28.945050	0.1	-0.275536
28.946717	0.1	-0.274382
28.948383	0.1	-0.273618
28.950050	0.1	-0.272514
28.951717	0.1	-0.271411
28.953383	0.1	-0.271043
28.955050	0.1	-0.271774
28.956717	0.1	-0.273758
28.958383	0.1	-0.276575
28.960050	0.1	-0.278973
28.961717	0.1	-0.279974
28.963383	0.1	-0.279564
28.965050	0.1	-0.278065
28.966717	0.1	-0.275802
28.968383	0.1	-0.273343
28.970050	0.1	-0.271467
28.971717	0.1	-0.270973
28.973383	0.1	-0.272300
28.975050	0.1	-0.274838
28.976717	0.1	-0.277176
28.978383	0.1	-0.278270
28.980050	0.1	-0.278181
28.981717	0.1	-0.277441
28.983383	0.1	-0.276398
28.985050	0.1	-0.275308
28.986717	0.1	-0.274358
28.988383	0.1	-0.273637
28.990050	0.1	-0.273190
28.991717	0.1	-0.272859
28.993383	0.1	-0.272458
28.995050	0.1	-0.272254
28.996717	0.1	-0.273027
28.998383	0.1	-0.275322
29.000050	0.1	-0.278787
29.001717	0.1	-0.282391
29.003383	0.1	-0.285096
29.005050	0.1	-0.286223
29.006717	0.1	-0.285734
29.008383	0.1	-0.284347
29.010050	0.1	-0.282726
29.011717	0.1	-0.280570
29.013383	0.1	-0.277143
29.015050	0.1	-0.272570
29.016717	0.1	-0.267942
29.018383	0.1	-0.264631
29.020050	0.1	-0.263699
29.021717	0.1	-0.265096
29.023383	0.1	-0.267681
29.025050	0.1	-0.270195
29.026717	0.1	-0.272021
29.028383	0.1	-0.273134
29.030050	0.1	-0.273664
29.031717	0.1	-0.273883
29.033383	0.1	-0.274479
29.035050	0.1	-0.275918
29.036717	0.1	-0.277502
29.038383	0.1	-0.277846
29.040050	0.1	-0.276198
29.041717	0.1	-0.273273
29.043383	0.1	-0.270894
29.045050	0.1	-0.270312
29.046717	0.1	-0.271206
[truncated: 256,939 more chars]
