# Supplementary material for: Fade into you: genetic control of pigmentation patterns in red-flesh apple (Malus domestica)
Source: Front Plant Sci. 2025 Jan 13;15:1462545. doi: 10.3389/fpls.2024.1462545 (PMC11770013; doi:10.3389/fpls.2024.1462545)
Supplement: Supplementary file 4 [file DataSheet1.zip › CR B1EXT250NM/CR B1EXT250NM.txt]

URL	chrom://thermo-pfav3ojr/ChromeleonLocal/Instrument Data/Vanquish_MS/Dimitri/VALEMA/Pierre/Echantillons 03-04-24.seq/965.smp/EXT250NM.channel/EXT250NM.chm
Channel	EXT250NM

Injection Information:
Data Vault	ChromeleonLocal
Sequence	Echantillons 03-04-24
Name	CR B1
Number	7
Position	B:A7
Comment	colonne SB-AQ MeOH+5%AA
Processing Method	Quantitative
Instrument Method	VALEMA test separation GRAQ 4
Type	Unknown
Status	Finished
Inject Time	4/3/2024 10:10:53 PM +02:00
Volume (µl)	10.0000
Dilution Factor	1.0000
Weight	1.0000

Chromatogram Data Information:
Time Min. (min)	0.001683
Time Max. (min)	47.000017
Data Points	28200
Detector	UV
Generating Data System	Chromeleon 7.3.2.10759
Exporting Data System	Chromeleon 7.3.2.0
Operator	Administrator
Signal Quantity	Absorbance
Signal Unit	mAU
Signal Min.	-0.672936
Signal Max.	496.232480
Channel	EXT250NM
Driver Name	VDAD.dll
Channel Type	Evaluation
Min. Step (s)	0.1
Max. Step (s)	0.1
Average Step (s)	0.1

Signal Parameter Information:
Signal Info	WVL:250 nm

Chromatogram Data:
Time (min)	Step (s)	Value (mAU)
0.001683	n.a.	0.000000
0.003350	0.1	0.000000
0.005017	0.1	0.000119
0.006683	0.1	0.000000
0.008350	0.1	-0.001252
0.010017	0.1	-0.004411
0.011683	0.1	-0.009120
0.013350	0.1	-0.013947
0.015017	0.1	-0.017822
0.016683	0.1	-0.021279
0.018350	0.1	-0.025272
0.020017	0.1	-0.029445
0.021683	0.1	-0.032246
0.023350	0.1	-0.033259
0.025017	0.1	-0.033200
0.026683	0.1	-0.032485
0.028350	0.1	-0.030875
0.030017	0.1	-0.028551
0.031683	0.1	-0.025928
0.033350	0.1	-0.023246
0.035017	0.1	-0.020921
0.036683	0.1	-0.019491
0.038350	0.1	-0.019133
0.040017	0.1	-0.019312
0.041683	0.1	-0.019073
0.043350	0.1	-0.017822
0.045017	0.1	-0.015855
0.046683	0.1	-0.014007
0.048350	0.1	-0.012755
0.050017	0.1	-0.012279
0.051683	0.1	-0.012696
0.053350	0.1	-0.013709
0.055017	0.1	-0.014424
0.056683	0.1	-0.013471
0.058350	0.1	-0.009537
0.060017	0.1	-0.003338
0.061683	0.1	0.002563
0.063350	0.1	0.005960
0.065017	0.1	0.006258
0.066683	0.1	0.004530
0.068350	0.1	0.001907
0.070017	0.1	-0.000298
0.071683	0.1	-0.001013
0.073350	0.1	0.000238
0.075017	0.1	0.002086
0.076683	0.1	0.002742
0.078350	0.1	0.001550
0.080017	0.1	-0.000834
0.081683	0.1	-0.002980
0.083350	0.1	-0.003397
0.085017	0.1	-0.001132
0.086683	0.1	0.003636
0.088350	0.1	0.008941
0.090017	0.1	0.012457
0.091683	0.1	0.013173
0.093350	0.1	0.011802
0.095017	0.1	0.009298
0.096683	0.1	0.006139
0.098350	0.1	0.003338
0.100017	0.1	0.001848
0.101683	0.1	0.001669
0.103350	0.1	0.001907
0.105017	0.1	0.002265
0.106683	0.1	0.002861
0.108350	0.1	0.002921
0.110017	0.1	0.001550
0.111683	0.1	-0.000894
0.113350	0.1	-0.003457
0.115017	0.1	-0.005186
0.116683	0.1	-0.005782
0.118350	0.1	-0.004828
0.120017	0.1	-0.002444
0.121683	0.1	0.000060
0.123350	0.1	0.001490
0.125017	0.1	0.001967
0.126683	0.1	0.001967
0.128350	0.1	0.001431
0.130017	0.1	0.000656
0.131683	0.1	-0.000179
0.133350	0.1	-0.001669
0.135017	0.1	-0.004411
0.136683	0.1	-0.007331
0.138350	0.1	-0.008345
0.140017	0.1	-0.007033
0.141683	0.1	-0.005126
0.143350	0.1	-0.004232
0.145017	0.1	-0.004709
0.146683	0.1	-0.006378
0.148350	0.1	-0.009060
0.150017	0.1	-0.012219
0.151683	0.1	-0.014782
0.153350	0.1	-0.015438
0.155017	0.1	-0.014126
0.156683	0.1	-0.012457
0.158350	0.1	-0.012577
0.160017	0.1	-0.015080
0.161683	0.1	-0.018299
0.163350	0.1	-0.019789
0.165017	0.1	-0.018954
0.166683	0.1	-0.017107
0.168350	0.1	-0.016093
0.170017	0.1	-0.015855
0.171683	0.1	-0.015616
0.173350	0.1	-0.015259
0.175017	0.1	-0.015676
0.176683	0.1	-0.017345
0.178350	0.1	-0.019789
0.180017	0.1	-0.022709
0.181683	0.1	-0.025630
0.183350	0.1	-0.027418
0.185017	0.1	-0.026524
0.186683	0.1	-0.022948
0.188350	0.1	-0.018239
0.190017	0.1	-0.014365
0.191683	0.1	-0.012755
0.193350	0.1	-0.013769
0.195017	0.1	-0.015795
0.196683	0.1	-0.016212
0.198350	0.1	-0.013590
0.200017	0.1	-0.009418
0.201683	0.1	-0.006437
0.203350	0.1	-0.006199
0.205017	0.1	-0.008225
0.206683	0.1	-0.010967
0.208350	0.1	-0.013053
0.210017	0.1	-0.014067
0.211683	0.1	-0.014603
0.213350	0.1	-0.015378
0.215017	0.1	-0.016689
0.216683	0.1	-0.017524
0.218350	0.1	-0.017047
0.220017	0.1	-0.015557
0.221683	0.1	-0.014305
0.223350	0.1	-0.014305
0.225017	0.1	-0.015318
0.226683	0.1	-0.016391
0.228350	0.1	-0.017107
0.230017	0.1	-0.018001
0.231683	0.1	-0.019729
0.233350	0.1	-0.022054
0.235017	0.1	-0.024259
0.236683	0.1	-0.025511
0.238350	0.1	-0.025213
0.240017	0.1	-0.023544
0.241683	0.1	-0.020981
0.243350	0.1	-0.018001
0.245017	0.1	-0.015676
0.246683	0.1	-0.015199
0.248350	0.1	-0.016749
0.250017	0.1	-0.019431
0.251683	0.1	-0.022769
0.253350	0.1	-0.026166
0.255017	0.1	-0.028431
0.256683	0.1	-0.028133
0.258350	0.1	-0.025570
0.260017	0.1	-0.022292
0.261683	0.1	-0.019670
0.263350	0.1	-0.018418
0.265017	0.1	-0.018954
0.266683	0.1	-0.021160
0.268350	0.1	-0.023842
0.270017	0.1	-0.025630
0.271683	0.1	-0.026464
0.273350	0.1	-0.026286
0.275017	0.1	-0.024855
0.276683	0.1	-0.022590
0.278350	0.1	-0.020385
0.280017	0.1	-0.018179
0.281683	0.1	-0.015378
0.283350	0.1	-0.011861
0.285017	0.1	-0.008047
0.286683	0.1	-0.004947
0.288350	0.1	-0.003636
0.290017	0.1	-0.005186
0.291683	0.1	-0.009596
0.293350	0.1	-0.015378
0.295017	0.1	-0.020564
0.296683	0.1	-0.024259
0.298350	0.1	-0.026584
0.300017	0.1	-0.027597
0.301683	0.1	-0.027418
0.303350	0.1	-0.026226
0.305017	0.1	-0.024021
0.306683	0.1	-0.021040
0.308350	0.1	-0.018060
0.310017	0.1	-0.015855
0.311683	0.1	-0.015020
0.313350	0.1	-0.015974
0.315017	0.1	-0.018358
0.316683	0.1	-0.021517
0.318350	0.1	-0.024796
0.320017	0.1	-0.028014
0.321683	0.1	-0.030935
0.323350	0.1	-0.032902
0.325017	0.1	-0.033736
0.326683	0.1	-0.034094
0.328350	0.1	-0.034928
0.330017	0.1	-0.036299
0.331683	0.1	-0.037730
0.333350	0.1	-0.038922
0.335017	0.1	-0.039935
0.336683	0.1	-0.040472
0.338350	0.1	-0.039160
0.340017	0.1	-0.034928
0.341683	0.1	-0.029385
0.343350	0.1	-0.024974
0.345017	0.1	-0.022709
0.346683	0.1	-0.021458
0.348350	0.1	-0.020504
0.350017	0.1	-0.020206
0.351683	0.1	-0.021100
0.353350	0.1	-0.023186
0.355017	0.1	-0.025928
0.356683	0.1	-0.028491
0.358350	0.1	-0.030339
0.360017	0.1	-0.031292
0.361683	0.1	-0.031292
0.363350	0.1	-0.030696
0.365017	0.1	-0.030577
0.366683	0.1	-0.031352
0.368350	0.1	-0.032425
0.370017	0.1	-0.033021
0.371683	0.1	-0.033140
0.373350	0.1	-0.033081
0.375017	0.1	-0.033259
0.376683	0.1	-0.034213
0.378350	0.1	-0.036240
0.380017	0.1	-0.038922
0.381683	0.1	-0.041246
0.383350	0.1	-0.042081
0.385017	0.1	-0.041127
0.386683	0.1	-0.038803
0.388350	0.1	-0.035644
0.390017	0.1	-0.032365
0.391683	0.1	-0.030220
0.393350	0.1	-0.030279
0.395017	0.1	-0.032425
0.396683	0.1	-0.035167
0.398350	0.1	-0.036597
0.400017	0.1	-0.035822
0.401683	0.1	-0.033498
0.403350	0.1	-0.030994
0.405017	0.1	-0.030041
0.406683	0.1	-0.031173
0.408350	0.1	-0.033617
0.410017	0.1	-0.035644
0.411683	0.1	-0.036001
0.413350	0.1	-0.034332
0.415017	0.1	-0.030816
0.416683	0.1	-0.026345
0.418350	0.1	-0.022054
0.420017	0.1	-0.019193
0.421683	0.1	-0.018895
0.423350	0.1	-0.021517
0.425017	0.1	-0.026345
0.426683	0.1	-0.031710
0.428350	0.1	-0.035703
0.430017	0.1	-0.037313
0.431683	0.1	-0.037253
0.433350	0.1	-0.036418
0.435017	0.1	-0.034571
0.436683	0.1	-0.031590
0.438350	0.1	-0.028312
0.440017	0.1	-0.025928
0.441683	0.1	-0.024498
0.443350	0.1	-0.023663
0.445017	0.1	-0.023484
0.446683	0.1	-0.024557
0.448350	0.1	-0.027120
0.450017	0.1	-0.030696
0.451683	0.1	-0.034034
0.453350	0.1	-0.036001
0.455017	0.1	-0.036478
0.456683	0.1	-0.036359
0.458350	0.1	-0.036061
0.460017	0.1	-0.035584
0.461683	0.1	-0.034630
0.463350	0.1	-0.033140
0.465017	0.1	-0.031114
0.466683	0.1	-0.029027
0.468350	0.1	-0.027239
0.470017	0.1	-0.025630
0.471683	0.1	-0.024140
0.473350	0.1	-0.022590
0.475017	0.1	-0.021338
0.476683	0.1	-0.020266
0.478350	0.1	-0.018895
0.480017	0.1	-0.017107
0.481683	0.1	-0.015855
0.483350	0.1	-0.016391
0.485017	0.1	-0.019312
0.486683	0.1	-0.023782
0.488350	0.1	-0.028253
0.490017	0.1	-0.031590
0.491683	0.1	-0.033617
0.493350	0.1	-0.034392
0.495017	0.1	-0.034153
0.496683	0.1	-0.033736
0.498350	0.1	-0.033677
0.500017	0.1	-0.033736
0.501683	0.1	-0.032842
0.503350	0.1	-0.030518
0.505017	0.1	-0.027478
0.506683	0.1	-0.025272
0.508350	0.1	-0.024974
0.510017	0.1	-0.026524
0.511683	0.1	-0.028968
0.513350	0.1	-0.031531
0.515017	0.1	-0.034094
0.516683	0.1	-0.036597
0.518350	0.1	-0.038028
0.520017	0.1	-0.037551
0.521683	0.1	-0.035524
0.523350	0.1	-0.033855
0.525017	0.1	-0.034094
0.526683	0.1	-0.036240
0.528350	0.1	-0.038981
0.530017	0.1	-0.041127
0.531683	0.1	-0.042439
0.533350	0.1	-0.042737
0.535017	0.1	-0.041604
0.536683	0.1	-0.039160
0.538350	0.1	-0.036418
0.540017	0.1	-0.034153
0.541683	0.1	-0.032604
0.543350	0.1	-0.032187
0.545017	0.1	-0.032902
0.546683	0.1	-0.034213
0.548350	0.1	-0.035763
0.550017	0.1	-0.038028
0.551683	0.1	-0.041306
0.553350	0.1	-0.044823
0.555017	0.1	-0.046849
0.556683	0.1	-0.046134
0.558350	0.1	-0.043154
0.560017	0.1	-0.039339
0.561683	0.1	-0.035942
0.563350	0.1	-0.033677
0.565017	0.1	-0.032663
0.566683	0.1	-0.033021
0.568350	0.1	-0.034928
0.570017	0.1	-0.037968
0.571683	0.1	-0.041306
0.573350	0.1	-0.043869
0.575017	0.1	-0.044942
0.576683	0.1	-0.044405
0.578350	0.1	-0.043094
0.580017	0.1	-0.042260
0.581683	0.1	-0.042379
0.583350	0.1	-0.042915
0.585017	0.1	-0.042975
0.586683	0.1	-0.042498
0.588350	0.1	-0.042319
0.590017	0.1	-0.042796
0.591683	0.1	-0.043452
0.593350	0.1	-0.043571
0.595017	0.1	-0.042677
0.596683	0.1	-0.041544
0.598350	0.1	-0.041068
0.600017	0.1	-0.041425
0.601683	0.1	-0.042319
0.603350	0.1	-0.043750
0.605017	0.1	-0.045359
0.606683	0.1	-0.046372
0.608350	0.1	-0.045419
0.610017	0.1	-0.042558
0.611683	0.1	-0.039220
0.613350	0.1	-0.036836
0.615017	0.1	-0.036120
0.616683	0.1	-0.036657
0.618350	0.1	-0.037909
0.620017	0.1	-0.039637
0.621683	0.1	-0.042140
0.623350	0.1	-0.045359
0.625017	0.1	-0.047386
0.626683	0.1	-0.046492
0.628350	0.1	-0.042915
0.630017	0.1	-0.038207
0.631683	0.1	-0.034034
0.633350	0.1	-0.031471
0.635017	0.1	-0.031114
0.636683	0.1	-0.033081
0.638350	0.1	-0.037313
0.640017	0.1	-0.042796
0.641683	0.1	-0.046968
0.643350	0.1	-0.047445
0.645017	0.1	-0.044167
0.646683	0.1	-0.039399
0.648350	0.1	-0.035882
0.650017	0.1	-0.035167
0.651683	0.1	-0.036776
0.653350	0.1	-0.039220
0.655017	0.1	-0.040650
0.656683	0.1	-0.040233
0.658350	0.1	-0.038266
0.660017	0.1	-0.035763
0.661683	0.1	-0.034034
0.663350	0.1	-0.033855
0.665017	0.1	-0.034988
0.666683	0.1	-0.036836
0.668350	0.1	-0.039279
0.670017	0.1	-0.042558
0.671683	0.1	-0.046372
0.673350	0.1	-0.050128
0.675017	0.1	-0.052631
0.676683	0.1	-0.052989
0.678350	0.1	-0.051320
0.680017	0.1	-0.048697
0.681683	0.1	-0.046611
0.683350	0.1	-0.045776
0.685017	0.1	-0.046194
0.686683	0.1	-0.046968
0.688350	0.1	-0.046492
0.690017	0.1	-0.043929
0.691683	0.1	-0.040472
0.693350	0.1	-0.037611
0.695017	0.1	-0.036359
0.696683	0.1	-0.036836
0.698350	0.1	-0.038266
0.700017	0.1	-0.039458
0.701683	0.1	-0.039935
0.703350	0.1	-0.039995
0.705017	0.1	-0.040829
0.706683	0.1	-0.043571
0.708350	0.1	-0.048101
0.710017	0.1	-0.052691
0.711683	0.1	-0.054777
0.713350	0.1	-0.053406
0.715017	0.1	-0.049055
0.716683	0.1	-0.043273
0.718350	0.1	-0.037730
0.720017	0.1	-0.033855
0.721683	0.1	-0.032187
0.723350	0.1	-0.032544
0.725017	0.1	-0.034332
0.726683	0.1	-0.036895
0.728350	0.1	-0.039041
0.730017	0.1	-0.039995
0.731683	0.1	-0.039876
0.733350	0.1	-0.038922
0.735017	0.1	-0.037730
0.736683	0.1	-0.037432
0.738350	0.1	-0.038266
0.740017	0.1	-0.039220
0.741683	0.1	-0.039577
0.743350	0.1	-0.039637
0.745017	0.1	-0.040293
0.746683	0.1	-0.041664
0.748350	0.1	-0.043213
0.750017	0.1	-0.043929
0.751683	0.1	-0.043929
0.753350	0.1	-0.044465
0.755017	0.1	-0.046730
0.756683	0.1	-0.050902
0.758350	0.1	-0.055969
0.760017	0.1	-0.060141
0.761683	0.1	-0.061691
0.763350	0.1	-0.059724
0.765017	0.1	-0.055552
0.766683	0.1	-0.052035
0.768350	0.1	-0.050485
0.770017	0.1	-0.049949
0.771683	0.1	-0.048935
0.773350	0.1	-0.047445
0.775017	0.1	-0.046253
0.776683	0.1	-0.045776
0.778350	0.1	-0.046432
0.780017	0.1	-0.048876
0.781683	0.1	-0.052750
0.783350	0.1	-0.056744
0.785017	0.1	-0.059247
0.786683	0.1	-0.059366
0.788350	0.1	-0.057399
0.790017	0.1	-0.054598
0.791683	0.1	-0.052512
0.793350	0.1	-0.051677
0.795017	0.1	-0.051975
0.796683	0.1	-0.053108
0.798350	0.1	-0.054598
0.800017	0.1	-0.055552
0.801683	0.1	-0.055492
0.803350	0.1	-0.054121
0.805017	0.1	-0.051618
0.806683	0.1	-0.049233
0.808350	0.1	-0.048399
0.810017	0.1	-0.048876
0.811683	0.1	-0.049651
0.813350	0.1	-0.050485
0.815017	0.1	-0.051558
0.816683	0.1	-0.052750
0.818350	0.1	-0.053942
0.820017	0.1	-0.054955
0.821683	0.1	-0.055611
0.823350	0.1	-0.055790
0.825017	0.1	-0.056028
0.826683	0.1	-0.056803
0.828350	0.1	-0.057697
0.830017	0.1	-0.057817
0.831683	0.1	-0.057220
0.833350	0.1	-0.056326
0.835017	0.1	-0.055373
0.836683	0.1	-0.054479
0.838350	0.1	-0.053942
0.840017	0.1	-0.053108
0.841683	0.1	-0.051200
0.843350	0.1	-0.048161
0.845017	0.1	-0.044584
0.846683	0.1	-0.041544
0.848350	0.1	-0.040770
0.850017	0.1	-0.043452
0.851683	0.1	-0.048935
0.853350	0.1	-0.055313
0.855017	0.1	-0.061274
0.856683	0.1	-0.066280
0.858350	0.1	-0.070035
0.860017	0.1	-0.071883
0.861683	0.1	-0.071347
0.863350	0.1	-0.068724
0.865017	0.1	-0.064492
0.866683	0.1	-0.059485
0.868350	0.1	-0.054479
0.870017	0.1	-0.050306
0.871683	0.1	-0.047863
0.873350	0.1	-0.047266
0.875017	0.1	-0.048041
0.876683	0.1	-0.049770
0.878350	0.1	-0.052154
0.880017	0.1	-0.054777
0.881683	0.1	-0.057161
0.883350	0.1	-0.059545
0.885017	0.1	-0.062168
0.886683	0.1	-0.064313
0.888350	0.1	-0.064909
0.890017	0.1	-0.063539
0.891683	0.1	-0.060201
0.893350	0.1	-0.055850
0.895017	0.1	-0.052273
0.896683	0.1	-0.051379
0.898350	0.1	-0.052989
0.900017	0.1	-0.055432
0.901683	0.1	-0.056446
0.903350	0.1	-0.055134
0.905017	0.1	-0.052392
0.906683	0.1	-0.049472
0.908350	0.1	-0.047386
0.910017	0.1	-0.046611
0.911683	0.1	-0.047624
0.913350	0.1	-0.049472
0.915017	0.1	-0.050545
0.916683	0.1	-0.050187
0.918350	0.1	-0.049055
0.920017	0.1	-0.047863
0.921683	0.1	-0.046909
0.923350	0.1	-0.046492
0.925017	0.1	-0.046909
0.926683	0.1	-0.048518
0.928350	0.1	-0.050724
0.930017	0.1	-0.051796
0.931683	0.1	-0.050843
0.933350	0.1	-0.048578
0.935017	0.1	-0.046313
0.936683	0.1	-0.044107
0.938350	0.1	-0.041544
0.940017	0.1	-0.038683
0.941683	0.1	-0.036657
0.943350	0.1	-0.036597
0.945017	0.1	-0.038207
0.946683	0.1	-0.040591
0.948350	0.1	-0.042737
0.950017	0.1	-0.044286
0.951683	0.1	-0.045121
0.953350	0.1	-0.045836
0.955017	0.1	-0.047565
0.956683	0.1	-0.050545
0.958350	0.1	-0.053585
0.960017	0.1	-0.055492
0.961683	0.1	-0.056446
0.963350	0.1	-0.057220
0.965017	0.1	-0.058055
0.966683	0.1	-0.058770
0.968350	0.1	-0.059187
0.970017	0.1	-0.059724
0.971683	0.1	-0.060856
0.973350	0.1	-0.062525
0.975017	0.1	-0.063837
0.976683	0.1	-0.064433
0.978350	0.1	-0.064909
0.980017	0.1	-0.066161
0.981683	0.1	-0.068247
0.983350	0.1	-0.070155
0.985017	0.1	-0.070453
0.986683	0.1	-0.067949
0.988350	0.1	-0.062466
0.990017	0.1	-0.055313
0.991683	0.1	-0.049412
0.993350	0.1	-0.046790
0.995017	0.1	-0.047863
0.996683	0.1	-0.051260
0.998350	0.1	-0.054777
1.000017	0.1	-0.056982
1.001683	0.1	-0.057936
1.003350	0.1	-0.058591
1.005017	0.1	-0.059068
1.006683	0.1	-0.058711
1.008350	0.1	-0.057578
1.010017	0.1	-0.055909
1.011683	0.1	-0.054300
1.013350	0.1	-0.053167
1.015017	0.1	-0.053346
1.016683	0.1	-0.055194
1.018350	0.1	-0.058413
1.020017	0.1	-0.062168
1.021683	0.1	-0.065863
1.023350	0.1	-0.068963
1.025017	0.1	-0.070870
1.026683	0.1	-0.070989
1.028350	0.1	-0.069559
1.030017	0.1	-0.067353
1.031683	0.1	-0.065386
1.033350	0.1	-0.064194
1.035017	0.1	-0.064015
1.036683	0.1	-0.064850
1.038350	0.1	-0.065744
1.040017	0.1	-0.065744
1.041683	0.1	-0.065088
1.043350	0.1	-0.064552
1.045017	0.1	-0.064492
1.046683	0.1	-0.064552
1.048350	0.1	-0.064373
1.050017	0.1	-0.063717
1.051683	0.1	-0.062227
1.053350	0.1	-0.060141
1.055017	0.1	-0.059068
1.056683	0.1	-0.060558
1.058350	0.1	-0.064671
1.060017	0.1	-0.069380
1.061683	0.1	-0.072837
1.063350	0.1	-0.074327
1.065017	0.1	-0.074267
1.066683	0.1	-0.073433
1.068350	0.1	-0.072479
1.070017	0.1	-0.071347
1.071683	0.1	-0.070035
1.073350	0.1	-0.068903
1.075017	0.1	-0.068307
1.076683	0.1	-0.068665
1.078350	0.1	-0.070095
1.080017	0.1	-0.072241
1.081683	0.1	-0.074208
1.083350	0.1	-0.074983
1.085017	0.1	-0.074148
1.086683	0.1	-0.071883
1.088350	0.1	-0.068903
1.090017	0.1	-0.066459
1.091683	0.1	-0.065625
1.093350	0.1	-0.066817
1.095017	0.1	-0.069499
1.096683	0.1	-0.072658
1.098350	0.1	-0.075281
1.100017	0.1	-0.075758
1.101683	0.1	-0.072837
1.103350	0.1	-0.067055
1.105017	0.1	-0.060618
1.106683	0.1	-0.056267
1.108350	0.1	-0.054657
1.110017	0.1	-0.054896
1.111683	0.1	-0.055313
1.113350	0.1	-0.055134
1.115017	0.1	-0.054717
1.116683	0.1	-0.054717
1.118350	0.1	-0.055730
1.120017	0.1	-0.057936
1.121683	0.1	-0.060856
1.123350	0.1	-0.063360
1.125017	0.1	-0.065088
1.126683	0.1	-0.066578
1.128350	0.1	-0.068069
1.130017	0.1	-0.069320
1.131683	0.1	-0.070274
1.133350	0.1	-0.070632
1.135017	0.1	-0.069797
1.136683	0.1	-0.067651
1.138350	0.1	-0.065267
1.140017	0.1	-0.063896
1.141683	0.1	-0.064254
1.143350	0.1	-0.066578
1.145017	0.1	-0.070214
1.146683	0.1	-0.073731
1.148350	0.1	-0.075579
1.150017	0.1	-0.075459
1.151683	0.1	-0.073612
1.153350	0.1	-0.070751
1.155017	0.1	-0.067592
1.156683	0.1	-0.065207
1.158350	0.1	-0.064313
1.160017	0.1	-0.064850
1.161683	0.1	-0.065506
1.163350	0.1	-0.065207
1.165017	0.1	-0.064015
1.166683	0.1	-0.062883
1.168350	0.1	-0.061512
1.170017	0.1	-0.059426
1.171683	0.1	-0.057161
1.173350	0.1	-0.056088
1.175017	0.1	-0.056684
1.176683	0.1	-0.058413
1.178350	0.1	-0.060618
1.180017	0.1	-0.062823
1.181683	0.1	-0.064254
1.183350	0.1	-0.063956
1.185017	0.1	-0.061989
1.186683	0.1	-0.059545
1.188350	0.1	-0.058115
1.190017	0.1	-0.058711
1.191683	0.1	-0.060797
1.193350	0.1	-0.063062
1.195017	0.1	-0.064552
1.196683	0.1	-0.065625
1.198350	0.1	-0.066996
1.200017	0.1	-0.068843
1.201683	0.1	-0.071168
1.203350	0.1	-0.073850
1.205017	0.1	-0.076115
1.206683	0.1	-0.076652
1.208350	0.1	-0.075221
1.210017	0.1	-0.072598
1.211683	0.1	-0.069678
1.213350	0.1	-0.067234
1.215017	0.1	-0.066340
1.216683	0.1	-0.067532
1.218350	0.1	-0.070453
1.220017	0.1	-0.073731
1.221683	0.1	-0.076294
1.223350	0.1	-0.078321
1.225017	0.1	-0.080287
1.226683	0.1	-0.082433
1.228350	0.1	-0.084639
1.230017	0.1	-0.086486
1.231683	0.1	-0.087559
1.233350	0.1	-0.087857
1.235017	0.1	-0.087500
1.236683	0.1	-0.086427
1.238350	0.1	-0.084579
1.240017	0.1	-0.082910
1.241683	0.1	-0.082791
1.243350	0.1	-0.084877
1.245017	0.1	-0.088096
1.246683	0.1	-0.091016
1.248350	0.1	-0.093400
1.250017	0.1	-0.096083
1.251683	0.1	-0.099361
1.253350	0.1	-0.102222
1.255017	0.1	-0.103354
1.256683	0.1	-0.102460
1.258350	0.1	-0.100553
1.260017	0.1	-0.098586
1.261683	0.1	-0.096738
1.263350	0.1	-0.095189
1.265017	0.1	-0.094473
1.266683	0.1	-0.094771
1.268350	0.1	-0.095308
1.270017	0.1	-0.095129
1.271683	0.1	-0.094056
1.273350	0.1	-0.092804
1.275017	0.1	-0.091910
1.276683	0.1	-0.091612
1.278350	0.1	-0.091672
1.280017	0.1	-0.092387
1.281683	0.1	-0.093579
1.283350	0.1	-0.094771
1.285017	0.1	-0.096023
1.286683	0.1	-0.098288
1.288350	0.1	-0.102043
1.290017	0.1	-0.106215
1.291683	0.1	-0.109077
1.293350	0.1	-0.109375
1.295017	0.1	-0.106871
1.296683	0.1	-0.102341
1.298350	0.1	-0.097096
1.300017	0.1	-0.092983
1.301683	0.1	-0.090718
1.303350	0.1	-0.089169
1.305017	0.1	-0.086606
1.306683	0.1	-0.082195
1.308350	0.1	-0.076056
1.310017	0.1	-0.069022
1.311683	0.1	-0.062168
1.313350	0.1	-0.056028
1.315017	0.1	-0.050902
1.316683	0.1	-0.046611
1.318350	0.1	-0.042617
1.320017	0.1	-0.038981
1.321683	0.1	-0.036895
1.323350	0.1	-0.037372
1.325017	0.1	-0.040233
1.326683	0.1	-0.044823
1.328350	0.1	-0.051141
1.330017	0.1	-0.059426
1.331683	0.1	-0.068963
1.333350	0.1	-0.078559
1.335017	0.1	-0.087500
1.336683	0.1	-0.095785
1.338350	0.1	-0.103474
1.340017	0.1	-0.110507
1.341683	0.1	-0.117064
1.343350	0.1	-0.124037
1.345017	0.1	-0.131905
1.346683	0.1	-0.139833
1.348350	0.1	-0.146627
1.350017	0.1	-0.152051
1.351683	0.1	-0.156939
1.353350	0.1	-0.161767
1.355017	0.1	-0.166357
1.356683	0.1	-0.170171
1.358350	0.1	-0.172913
1.360017	0.1	-0.175416
1.361683	0.1	-0.178695
1.363350	0.1	-0.182688
1.365017	0.1	-0.186503
1.366683	0.1	-0.189543
1.368350	0.1	-0.192165
1.370017	0.1	-0.194609
1.371683	0.1	-0.197053
1.373350	0.1	-0.199020
1.375017	0.1	-0.200093
1.376683	0.1	-0.199556
1.378350	0.1	-0.197113
1.380017	0.1	-0.193059
1.381683	0.1	-0.187993
1.383350	0.1	-0.182748
1.385017	0.1	-0.178278
1.386683	0.1	-0.175178
1.388350	0.1	-0.173569
1.390017	0.1	-0.172615
1.391683	0.1	-0.171363
1.393350	0.1	-0.169992
1.395017	0.1	-0.169992
1.396683	0.1	-0.172257
1.398350	0.1	-0.176013
1.400017	0.1	-0.180125
1.401683	0.1	-0.184417
1.403350	0.1	-0.189304
1.405017	0.1	-0.194490
1.406683	0.1	-0.198901
1.408350	0.1	-0.201583
1.410017	0.1	-0.202954
1.411683	0.1	-0.203729
1.413350	0.1	-0.204146
1.415017	0.1	-0.204504
1.416683	0.1	-0.205457
1.418350	0.1	-0.207007
1.420017	0.1	-0.209391
1.421683	0.1	-0.213444
1.423350	0.1	-0.218332
1.425017	0.1	-0.221789
1.426683	0.1	-0.221670
1.428350	0.1	-0.217319
1.430017	0.1	-0.209987
1.431683	0.1	-0.202298
1.433350	0.1	-0.196993
1.435017	0.1	-0.194669
1.436683	0.1	-0.193298
1.438350	0.1	-0.190437
1.440017	0.1	-0.184953
1.441683	0.1	-0.176370
1.443350	0.1	-0.164509
1.445017	0.1	-0.150144
1.446683	0.1	-0.135183
1.448350	0.1	-0.120461
1.450017	0.1	-0.105381
1.451683	0.1	-0.088930
1.453350	0.1	-0.071168
1.455017	0.1	-0.052810
1.456683	0.1	-0.034094
1.458350	0.1	-0.015259
1.460017	0.1	0.003397
1.461683	0.1	0.021994
1.463350	0.1	0.040591
1.465017	0.1	0.058711
1.466683	0.1	0.076234
1.468350	0.1	0.094175
1.470017	0.1	0.114024
1.471683	0.1	0.136316
1.473350	0.1	0.159979
1.475017	0.1	0.182927
1.476683	0.1	0.202835
1.478350	0.1	0.219822
1.480017	0.1	0.236392
1.481683	0.1	0.255287
1.483350	0.1	0.277042
1.485017	0.1	0.300646
1.486683	0.1	0.325084
1.488350	0.1	0.349164
1.490017	0.1	0.371397
1.491683	0.1	0.390708
1.493350	0.1	0.407398
1.495017	0.1	0.422955
1.496683	0.1	0.438094
1.498350	0.1	0.452518
1.500017	0.1	0.466406
1.501683	0.1	0.480652
1.503350	0.1	0.495315
1.505017	0.1	0.509799
1.506683	0.1	0.523746
1.508350	0.1	0.537157
1.510017	0.1	0.549674
1.511683	0.1	0.561118
1.513350	0.1	0.572503
1.515017	0.1	0.586152
1.516683	0.1	0.602961
1.518350	0.1	0.621915
1.520017	0.1	0.641644
1.521683	0.1	0.661850
1.523350	0.1	0.682592
1.525017	0.1	0.704169
1.526683	0.1	0.727475
1.528350	0.1	0.752807
1.530017	0.1	0.779748
1.531683	0.1	0.807881
1.533350	0.1	0.837505
1.535017	0.1	0.869572
1.536683	0.1	0.904679
1.538350	0.1	0.942588
1.540017	0.1	0.982523
1.541683	0.1	1.025438
1.543350	0.1	1.073480
1.545017	0.1	1.127899
1.546683	0.1	1.188040
1.548350	0.1	1.253605
1.550017	0.1	1.324713
1.551683	0.1	1.401305
1.553350	0.1	1.482368
1.555017	0.1	1.566351
1.556683	0.1	1.653552
1.558350	0.1	1.746357
1.560017	0.1	1.848400
1.561683	0.1	1.963318
1.563350	0.1	2.093494
1.565017	0.1	2.240718
1.566683	0.1	2.407551
1.568350	0.1	2.597332
1.570017	0.1	2.813339
1.571683	0.1	3.058911
1.573350	0.1	3.337383
1.575017	0.1	3.651023
1.576683	0.1	4.000902
1.578350	0.1	4.387617
1.580017	0.1	4.811943
1.581683	0.1	5.273700
1.583350	0.1	5.771280
1.585017	0.1	6.301940
1.586683	0.1	6.862522
1.588350	0.1	7.448078
1.590017	0.1	8.052111
1.591683	0.1	8.667350
1.593350	0.1	9.286404
1.595017	0.1	9.901047
1.596683	0.1	10.503889
1.598350	0.1	11.089743
1.600017	0.1	11.654437
1.601683	0.1	12.193263
1.603350	0.1	12.701512
1.605017	0.1	13.174952
1.606683	0.1	13.610721
1.608350	0.1	14.007748
1.610017	0.1	14.366270
1.611683	0.1	14.687062
1.613350	0.1	14.969231
1.615017	0.1	15.209437
1.616683	0.1	15.402258
1.618350	0.1	15.541972
1.620017	0.1	15.622557
1.621683	0.1	15.637101
1.623350	0.1	15.579284
1.625017	0.1	15.446902
1.626683	0.1	15.242101
1.628350	0.1	14.970244
1.630017	0.1	14.639021
1.631683	0.1	14.257730
1.633350	0.1	13.837815
1.635017	0.1	13.394297
1.636683	0.1	12.945414
1.638350	0.1	12.510837
1.640017	0.1	12.111188
1.641683	0.1	11.766613
1.643350	0.1	11.494518
1.645017	0.1	11.307240
1.646683	0.1	11.212648
1.648350	0.1	11.216164
1.650017	0.1	11.320711
1.651683	0.1	11.525393
1.653350	0.1	11.825264
1.655017	0.1	12.211920
1.656683	0.1	12.674750
1.658350	0.1	13.201297
1.660017	0.1	13.777018
1.661683	0.1	14.386238
1.663350	0.1	15.013398
1.665017	0.1	15.643478
1.666683	0.1	16.262353
1.668350	0.1	16.857804
1.670017	0.1	17.420293
1.671683	0.1	17.941655
1.673350	0.1	18.414498
1.675017	0.1	18.832029
1.676683	0.1	19.188942
1.678350	0.1	19.483031
1.680017	0.1	19.716145
1.681683	0.1	19.892336
1.683350	0.1	20.016552
1.685017	0.1	20.093442
1.686683	0.1	20.128073
1.688350	0.1	20.125688
1.690017	0.1	20.091237
1.691683	0.1	20.029367
1.693350	0.1	19.944431
1.695017	0.1	19.840778
1.696683	0.1	19.722880
1.698350	0.1	19.595326
1.700017	0.1	19.462706
1.701683	0.1	19.328774
1.703350	0.1	19.196035
1.705017	0.1	19.066096
1.706683	0.1	18.939735
1.708350	0.1	18.817843
1.710017	0.1	18.701018
1.711683	0.1	18.588782
1.713350	0.1	18.479885
1.715017	0.1	18.374385
1.716683	0.1	18.273533
1.718350	0.1	18.178404
1.720017	0.1	18.089176
1.721683	0.1	18.005134
1.723350	0.1	17.926098
1.725017	0.1	17.852248
1.726683	0.1	17.782451
1.728350	0.1	17.714382
1.730017	0.1	17.646254
1.731683	0.1	17.578245
1.733350	0.1	17.512024
1.735017	0.1	17.448367
1.736683	0.1	17.386497
1.738350	0.1	17.324866
1.740017	0.1	17.262102
1.741683	0.1	17.197848
1.743350	0.1	17.132760
1.745017	0.1	17.068149
1.746683	0.1	17.005266
1.748350	0.1	16.944409
1.750017	0.1	16.884686
1.751683	0.1	16.825260
1.753350	0.1	16.765655
1.755017	0.1	16.705812
1.756683	0.1	16.645254
1.758350	0.1	16.583921
1.760017	0.1	16.522766
1.761683	0.1	16.462804
1.763350	0.1	16.404868
1.765017	0.1	16.348721
1.766683	0.1	16.294063
1.768350	0.1	16.241015
1.770017	0.1	16.189576
1.771683	0.1	16.139151
1.773350	0.1	16.089262
1.775017	0.1	16.039670
1.776683	0.1	15.990914
1.778350	0.1	15.943528
1.780017	0.1	15.897513
1.781683	0.1	15.852571
1.783350	0.1	15.808464
1.785017	0.1	15.764476
1.786683	0.1	15.720547
1.788350	0.1	15.678168
1.790017	0.1	15.638591
1.791683	0.1	15.601815
1.793350	0.1	15.567184
1.795017	0.1	15.533269
1.796683	0.1	15.498103
1.798350	0.1	15.460790
1.800017	0.1	15.422822
1.801683	0.1	15.386165
1.803350	0.1	15.352012
1.805017	0.1	15.320600
1.806683	0.1	15.292347
1.808350	0.1	15.267373
1.810017	0.1	15.243889
1.811683	0.1	15.219034
1.813350	0.1	15.191079
1.815017	0.1	15.160800
1.816683	0.1	15.130223
1.818350	0.1	15.100361
1.820017	0.1	15.071095
1.821683	0.1	15.042067
1.823350	0.1	15.012980
1.825017	0.1	14.983297
1.826683	0.1	14.952303
1.828350	0.1	14.919461
1.830017	0.1	14.885248
1.831683	0.1	14.850498
1.833350	0.1	14.815808
1.835017	0.1	14.781536
1.836683	0.1	14.747978
1.838350	0.1	14.715196
1.840017	0.1	14.683724
1.841683	0.1	14.653862
1.843350	0.1	14.625312
1.845017	0.1	14.597953
1.846683	0.1	14.572264
1.848350	0.1	14.549137
1.850017	0.1	14.529289
1.851683	0.1	14.513672
1.853350	0.1	14.502526
1.855017	0.1	14.495910
1.856683	0.1	14.494241
1.858350	0.1	14.499010
1.860017	0.1	14.510573
1.861683	0.1	14.527620
1.863350	0.1	14.548124
1.865017	0.1	14.571906
1.866683	0.1	14.600039
1.868350	0.1	14.633299
1.870017	0.1	14.671148
1.871683	0.1	14.713348
1.873350	0.1	14.760853
1.875017	0.1	14.814855
1.876683	0.1	14.875592
1.878350	0.1	14.942349
1.880017	0.1	15.013934
1.881683	0.1	15.089274
1.883350	0.1	15.167654
1.885017	0.1	15.248896
1.886683	0.1	15.332640
1.888350	0.1	15.418471
1.890017	0.1	15.506626
1.891683	0.1	15.598119
1.893350	0.1	15.693367
1.895017	0.1	15.790821
1.896683	0.1	15.887977
1.898350	0.1	15.983225
1.900017	0.1	16.076089
1.901683	0.1	16.166628
1.903350	0.1	16.254843
1.905017	0.1	16.339720
1.906683	0.1	16.420246
1.908350	0.1	16.496004
1.910017	0.1	16.568244
1.911683	0.1	16.638161
1.913350	0.1	16.705752
1.915017	0.1	16.770543
1.916683	0.1	16.832293
1.918350	0.1	16.890348
1.920017	0.1	16.944052
1.921683	0.1	16.993226
1.923350	0.1	17.037870
1.925017	0.1	17.077626
1.926683	0.1	17.112614
1.928350	0.1	17.142714
1.930017	0.1	17.167688
1.931683	0.1	17.187537
1.933350	0.1	17.203034
1.935017	0.1	17.215968
1.936683	0.1	17.227353
1.938350	0.1	17.236413
1.940017	0.1	17.242254
1.941683	0.1	17.245771
1.943350	0.1	17.248512
1.945017	0.1	17.250658
1.946683	0.1	17.251433
1.948350	0.1	17.250539
1.950017	0.1	17.248095
1.951683	0.1	17.243327
1.953350	0.1	17.235519
1.955017	0.1	17.224969
1.956683	0.1	17.211677
1.958350	0.1	17.195464
1.960017	0.1	17.176987
1.961683	0.1	17.157556
1.963350	0.1	17.138542
1.965017	0.1	17.120601
1.966683	0.1	17.103315
1.968350	0.1	17.085255
1.970017	0.1	17.064870
1.971683	0.1	17.041207
1.973350	0.1	17.014743
1.975017	0.1	16.986669
1.976683	0.1	16.957880
1.978350	0.1	16.927601
1.980017	0.1	16.894699
1.981683	0.1	16.859473
1.983350	0.1	16.823531
1.985017	0.1	16.788007
1.986683	0.1	16.752661
1.988350	0.1	16.715885
1.990017	0.1	16.676248
1.991683	0.1	16.632737
1.993350	0.1	16.585947
1.995017	0.1	16.537131
1.996683	0.1	16.488076
1.998350	0.1	16.439677
2.000017	0.1	16.392053
2.001683	0.1	16.344369
2.003350	0.1	16.296865
2.005017	0.1	16.250731
2.006683	0.1	16.206206
2.008350	0.1	16.161562
2.010017	0.1	16.114832
2.011683	0.1	16.065598
2.013350	0.1	16.014279
2.015017	0.1	15.961886
2.016683	0.1	15.909792
2.018350	0.1	15.859188
2.020017	0.1	15.809775
2.021683	0.1	15.760423
2.023350	0.1	15.710116
2.025017	0.1	15.657843
2.026683	0.1	15.602590
2.028350	0.1	15.543700
2.030017	0.1	15.482486
2.031683	0.1	15.421749
2.033350	0.1	15.364231
2.035017	0.1	15.310169
2.036683	0.1	15.257598
2.038350	0.1	15.204669
2.040017	0.1	15.150190
2.041683	0.1	15.094043
2.043350	0.1	15.036167
2.045017	0.1	14.976741
2.046683	0.1	14.916361
2.048350	0.1	14.856220
2.050017	0.1	14.797688
2.051683	0.1	14.740766
2.053350	0.1	14.684022
2.055017	0.1	14.625789
2.056683	0.1	14.565767
2.058350	0.1	14.505328
2.060017	0.1	14.445544
2.061683	0.1	14.385880
2.063350	0.1	14.325739
2.065017	0.1	14.265896
2.066683	0.1	14.207126
2.068350	0.1	14.148713
2.070017	0.1	14.089406
2.071683	0.1	14.028610
2.073350	0.1	13.966978
2.075017	0.1	13.905824
2.076683	0.1	13.846398
2.078350	0.1	13.789237
2.080017	0.1	13.733567
2.081683	0.1	13.678313
2.083350	0.1	13.622523
2.085017	0.1	13.565899
2.086683	0.1	13.508857
2.088350	0.1	13.451756
2.090017	0.1	13.394178
2.091683	0.1	13.335050
2.093350	0.1	13.273836
2.095017	0.1	13.211191
2.096683	0.1	13.148547
2.098350	0.1	13.086797
2.100017	0.1	13.026357
2.101683	0.1	12.967349
2.103350	0.1	12.909771
2.105017	0.1	12.853325
2.106683	0.1	12.797178
2.108350	0.1	12.740732
2.110017	0.1	12.683869
2.111683	0.1	12.626768
2.113350	0.1	12.569786
2.115017	0.1	12.513579
2.116683	0.1	12.458504
2.118350	0.1	12.403787
2.120017	0.1	12.348355
2.121683	0.1	12.291432
2.123350	0.1	12.233079
2.125017	0.1	12.173415
2.126683	0.1	12.113453
2.128350	0.1	12.054742
2.130017	0.1	11.999012
2.131683	0.1	11.947156
2.133350	0.1	11.898936
2.135017	0.1	11.852444
2.136683	0.1	11.805177
2.138350	0.1	11.755825
2.140017	0.1	11.705042
2.141683	0.1	11.653901
2.143350	0.1	11.602402
2.145017	0.1	11.549891
2.146683	0.1	11.496366
2.148350	0.1	11.442245
2.150017	0.1	11.387826
2.151683	0.1	11.333347
2.153350	0.1	11.279405
2.155017	0.1	11.226953
2.156683	0.1	11.176110
2.158350	0.1	11.125982
2.160017	0.1	11.075736
2.161683	0.1	11.025489
2.163350	0.1	10.975540
2.165017	0.1	10.925651
2.166683	0.1	10.875345
2.168350	0.1	10.823787
2.170017	0.1	10.770798
2.171683	0.1	10.717631
2.173350	0.1	10.666013
2.175017	0.1	10.615349
2.176683	0.1	10.564209
2.178350	0.1	10.511995
2.180017	0.1	10.459126
2.181683	0.1	10.405541
2.183350	0.1	10.350943
2.185017	0.1	10.295511
2.186683	0.1	10.240317
2.188350	0.1	10.186554
2.190017	0.1	10.134936
2.191683	0.1	10.084749
2.193350	0.1	10.034919
2.195017	0.1	9.984255
2.196683	0.1	9.931863
2.198350	0.1	9.877504
2.200017	0.1	9.822369
2.201683	0.1	9.768308
2.203350	0.1	9.716094
2.205017	0.1	9.665371
2.206683	0.1	9.616316
2.208350	0.1	9.569049
2.210017	0.1	9.522498
2.211683	0.1	9.474278
2.213350	0.1	9.422422
2.215017	0.1	9.366572
2.216683	0.1	9.308398
2.218350	0.1	9.249986
2.220017	0.1	9.192229
2.221683	0.1	9.135545
2.223350	0.1	9.080351
2.225017	0.1	9.027184
2.226683	0.1	8.975804
2.228350	0.1	8.925558
2.230017	0.1	8.875788
2.231683	0.1	8.825779
2.233350	0.1	8.775175
2.235017	0.1	8.723856
2.236683	0.1	8.671940
2.238350	0.1	8.619905
2.240017	0.1	8.567870
2.241683	0.1	8.515835
2.243350	0.1	8.464158
2.245017	0.1	8.413375
2.246683	0.1	8.363188
2.248350	0.1	8.312464
2.250017	0.1	8.259833
2.251683	0.1	8.205295
2.253350	0.1	8.150220
2.255017	0.1	8.095682
2.256683	0.1	8.041502
2.258350	0.1	7.987321
2.260017	0.1	7.933915
2.261683	0.1	7.883132
2.263350	0.1	7.835746
2.265017	0.1	7.790685
2.266683	0.1	7.746041
2.268350	0.1	7.700325
2.270017	0.1	7.652343
2.271683	0.1	7.601679
2.273350	0.1	7.548929
2.275017	0.1	7.494987
2.276683	0.1	7.440389
2.278350	0.1	7.386268
2.280017	0.1	7.334471
2.281683	0.1	7.286191
2.283350	0.1	7.240177
2.285017	0.1	7.194698
2.286683	0.1	7.148743
2.288350	0.1	7.102609
2.290017	0.1	7.056952
2.291683	0.1	7.012189
2.293350	0.1	6.967843
2.295017	0.1	6.923080
2.296683	0.1	6.877542
2.298350	0.1	6.831229
2.300017	0.1	6.783784
2.301683	0.1	6.734908
2.303350	0.1	6.685794
2.305017	0.1	6.637991
2.306683	0.1	6.592274
2.308350	0.1	6.547749
2.310017	0.1	6.503702
2.311683	0.1	6.459952
2.313350	0.1	6.416560
2.315017	0.1	6.373465
2.316683	0.1	6.331027
2.318350	0.1	6.290377
2.320017	0.1	6.251991
2.321683	0.1	6.214857
2.323350	0.1	6.177009
2.325017	0.1	6.137848
2.326683	0.1	6.098211
2.328350	0.1	6.058395
2.330017	0.1	6.017983
2.331683	0.1	5.976498
2.333350	0.1	5.934000
2.335017	0.1	5.890966
2.336683	0.1	5.848468
2.338350	0.1	5.807519
2.340017	0.1	5.768001
2.341683	0.1	5.729556
2.343350	0.1	5.691707
2.345017	0.1	5.654097
2.346683	0.1	5.616188
2.348350	0.1	5.577565
2.350017	0.1	5.538881
2.351683	0.1	5.501032
2.353350	0.1	5.464137
2.355017	0.1	5.427063
2.356683	0.1	5.388856
2.358350	0.1	5.350054
2.360017	0.1	5.311787
2.361683	0.1	5.274654
2.363350	0.1	5.238414
2.365017	0.1	5.202532
2.366683	0.1	5.166173
2.368350	0.1	5.128503
2.370017	0.1	5.089045
2.371683	0.1	5.048275
2.373350	0.1	5.006969
2.375017	0.1	4.966498
2.376683	0.1	4.928291
2.378350	0.1	4.892707
2.380017	0.1	4.858554
2.381683	0.1	4.823983
2.383350	0.1	4.787565
2.385017	0.1	4.749239
2.386683	0.1	4.709721
2.388350	0.1	4.670203
2.390017	0.1	4.632056
2.391683	0.1	4.596532
2.393350	0.1	4.563093
2.395017	0.1	4.530072
2.396683	0.1	4.495919
2.398350	0.1	4.460037
2.400017	0.1	4.423082
2.401683	0.1	4.386366
2.403350	0.1	4.350782
2.405017	0.1	4.316032
2.406683	0.1	4.281461
2.408350	0.1	4.246474
2.410017	0.1	4.210294
2.411683	0.1	4.172266
2.413350	0.1	4.132688
2.415017	0.1	4.092217
2.416683	0.1	4.051864
2.418350	0.1	4.012287
2.420017	0.1	3.973961
2.421683	0.1	3.937304
2.423350	0.1	3.902912
2.425017	0.1	3.870845
2.426683	0.1	3.840626
2.428350	0.1	3.811062
2.430017	0.1	3.780067
2.431683	0.1	3.746212
2.433350	0.1	3.709495
2.435017	0.1	3.671348
2.436683	0.1	3.633023
2.438350	0.1	3.595591
2.440017	0.1	3.560007
2.441683	0.1	3.526211
2.443350	0.1	3.493250
2.445017	0.1	3.459752
2.446683	0.1	3.424645
2.448350	0.1	3.388703
2.450017	0.1	3.353894
2.451683	0.1	3.321707
2.453350	0.1	3.291786
2.455017	0.1	3.262460
2.456683	0.1	3.232897
2.458350	0.1	3.202677
2.460017	0.1	3.171921
2.461683	0.1	3.141344
2.463350	0.1	3.111541
2.465017	0.1	3.082812
2.466683	0.1	3.054679
2.468350	0.1	3.025830
2.470017	0.1	2.995014
2.471683	0.1	2.962947
2.473350	0.1	2.931893
2.475017	0.1	2.902866
2.476683	0.1	2.874851
2.478350	0.1	2.846599
2.480017	0.1	2.818167
2.481683	0.1	2.789498
2.483350	0.1	2.760351
2.485017	0.1	2.731383
2.486683	0.1	2.703428
2.488350	0.1	2.676010
2.490017	0.1	2.648175
2.491683	0.1	2.620101
2.493350	0.1	2.593219
2.495017	0.1	2.569080
2.496683	0.1	2.547562
2.498350	0.1	2.526581
2.500017	0.1	2.503693
2.501683	0.1	2.478540
2.503350	0.1	2.452970
2.505017	0.1	2.428889
2.506683	0.1	2.405822
2.508350	0.1	2.382457
2.510017	0.1	2.358854
2.511683	0.1	2.335847
2.513350	0.1	2.312958
2.515017	0.1	2.288580
2.516683	0.1	2.262831
2.518350	0.1	2.237618
2.520017	0.1	2.214849
2.521683	0.1	2.195120
2.523350	0.1	2.177060
2.525017	0.1	2.158940
2.526683	0.1	2.140224
2.528350	0.1	2.121866
2.530017	0.1	2.104223
2.531683	0.1	2.087355
2.533350	0.1	2.071381
2.535017	0.1	2.056360
2.536683	0.1	2.041280
2.538350	0.1	2.023816
2.540017	0.1	2.003133
2.541683	0.1	1.981318
2.543350	0.1	1.961291
2.545017	0.1	1.944304
2.546683	0.1	1.929045
2.548350	0.1	1.913667
2.550017	0.1	1.897454
2.551683	0.1	1.881123
2.553350	0.1	1.865268
2.555017	0.1	1.849473
2.556683	0.1	1.833201
2.558350	0.1	1.816392
2.560017	0.1	1.799584
2.561683	0.1	1.783490
2.563350	0.1	1.768291
2.565017	0.1	1.753807
2.566683	0.1	1.740038
2.568350	0.1	1.726925
2.570017	0.1	1.713634
2.571683	0.1	1.699686
2.573350	0.1	1.685858
2.575017	0.1	1.673639
2.576683	0.1	1.662910
2.578350	0.1	1.651764
2.580017	0.1	1.638413
2.581683	0.1	1.622915
2.583350	0.1	1.606524
2.585017	0.1	1.590192
2.586683	0.1	1.574397
2.588350	0.1	1.559317
2.590017	0.1	1.545489
2.591683	0.1	1.533151
2.593350	0.1	1.521885
2.595017	0.1	1.510263
2.596683	0.1	1.497686
2.598350	0.1	1.484692
2.600017	0.1	1.473129
2.601683	0.1	1.464665
2.603350	0.1	1.459360
2.605017	0.1	1.455724
2.606683	0.1	1.452088
2.608350	0.1	1.447678
2.610017	0.1	1.441479
2.611683	0.1	1.432240
2.613350	0.1	1.419783
2.615017	0.1	1.405776
2.616683	0.1	1.392543
2.618350	0.1	1.381815
2.620017	0.1	1.373828
2.621683	0.1	1.367331
2.623350	0.1	1.361132
2.625017	0.1	1.355052
2.626683	0.1	1.349866
2.628350	0.1	1.345217
2.630017	0.1	1.340389
2.631683	0.1	1.334965
2.633350	0.1	1.328945
2.635017	0.1	1.322568
2.636683	0.1	1.315594
2.638350	0.1	1.307905
2.640017	0.1	1.299679
2.641683	0.1	1.291215
2.643350	0.1	1.282990
2.645017	0.1	1.275897
2.646683	0.1	1.269937
2.648350	0.1	1.264155
2.650017	0.1	1.258195
2.651683	0.1	1.252770
2.653350	0.1	1.248300
2.655017	0.1	1.244605
2.656683	0.1	1.241088
2.658350	0.1	1.237094
2.660017	0.1	1.232743
2.661683	0.1	1.228809
2.663350	0.1	1.225412
2.665017	0.1	1.221597
2.666683	0.1	1.216471
2.668350	0.1	1.210451
2.670017	0.1	1.204491
2.671683	0.1	1.198590
2.673350	0.1	1.192689
2.675017	0.1	1.186729
2.676683	0.1	1.180947
2.678350	0.1	1.176298
2.680017	0.1	1.173198
2.681683	0.1	1.171410
2.683350	0.1	1.170278
2.685017	0.1	1.169324
2.686683	0.1	1.167893
2.688350	0.1	1.165509
2.690017	0.1	1.161873
2.691683	0.1	1.157343
2.693350	0.1	1.152754
2.695017	0.1	1.148999
2.696683	0.1	1.146138
2.698350	0.1	1.143575
2.700017	0.1	1.140773
2.701683	0.1	1.136899
2.703350	0.1	1.131773
2.705017	0.1	1.126170
2.706683	0.1	1.120567
2.708350	0.1	1.114965
2.710017	0.1	1.109898
2.711683	0.1	1.106024
2.713350	0.1	1.103818
2.715017	0.1	1.102865
2.716683	0.1	1.103163
2.718350	0.1	1.104772
2.720017	0.1	1.106918
2.721683	0.1	1.108110
2.723350	0.1	1.107216
2.725017	0.1	1.104355
2.726683	0.1	1.100898
2.728350	0.1	1.098156
2.730017	0.1	1.096785
2.731683	0.1	1.096666
2.733350	0.1	1.097441
2.735017	0.1	1.098514
2.736683	0.1	1.099289
2.738350	0.1	1.099408
2.740017	0.1	1.098991
2.741683	0.1	1.098096
2.743350	0.1	1.096606
2.745017	0.1	1.094580
2.746683	0.1	1.092255
2.748350	0.1	1.090288
2.750017	0.1	1.089633
2.751683	0.1	1.090705
2.753350	0.1	1.092911
2.755017	0.1	1.095235
2.756683	0.1	1.097202
2.758350	0.1	1.098991
2.760017	0.1	1.100600
2.761683	0.1	1.102150
2.763350	0.1	1.103401
2.765017	0.1	1.104593
2.766683	0.1	1.105905
2.768350	0.1	1.107156
2.770017	0.1	1.107872
2.771683	0.1	1.108110
2.773350	0.1	1.108766
2.775017	0.1	1.110852
2.776683	0.1	1.114726
2.778350	0.1	1.119137
2.780017	0.1	1.122534
2.781683	0.1	1.124203
2.783350	0.1	1.125574
2.785017	0.1	1.128256
2.786683	0.1	1.132488
2.788350	0.1	1.136661
2.790017	0.1	1.138628
2.791683	0.1	1.137734
2.793350	0.1	1.134932
2.795017	0.1	1.132071
2.796683	0.1	1.130760
2.798350	0.1	1.132131
2.800017	0.1	1.136720
2.801683	0.1	1.144230
2.803350	0.1	1.153231
2.805017	0.1	1.162231
2.806683	0.1	1.169920
2.808350	0.1	1.175165
2.810017	0.1	1.177192
2.811683	0.1	1.176298
2.813350	0.1	1.174092
2.815017	0.1	1.172781
2.816683	0.1	1.173616
2.818350	0.1	1.176536
2.820017	0.1	1.180589
2.821683	0.1	1.184702
2.823350	0.1	1.188040
2.825017	0.1	1.190782
2.826683	0.1	1.192987
2.828350	0.1	1.194239
2.830017	0.1	1.194716
2.831683	0.1	1.195788
2.833350	0.1	1.198769
2.835017	0.1	1.203954
2.836683	0.1	1.210511
2.838350	0.1	1.217306
2.840017	0.1	1.222730
2.841683	0.1	1.226127
2.843350	0.1	1.228452
2.845017	0.1	1.231194
2.846683	0.1	1.234829
2.848350	0.1	1.238287
2.850017	0.1	1.240313
2.851683	0.1	1.240909
2.853350	0.1	1.241267
2.855017	0.1	1.243115
2.856683	0.1	1.247406
2.858350	0.1	1.253486
2.860017	0.1	1.259148
2.861683	0.1	1.262307
2.863350	0.1	1.263380
2.865017	0.1	1.264751
2.866683	0.1	1.268268
2.868350	0.1	1.274228
2.870017	0.1	1.280785
2.871683	0.1	1.285970
2.873350	0.1	1.289368
2.875017	0.1	1.291871
2.876683	0.1	1.294375
2.878350	0.1	1.296818
2.880017	0.1	1.298547
2.881683	0.1	1.298785
2.883350	0.1	1.297534
2.885017	0.1	1.295805
2.886683	0.1	1.295030
2.888350	0.1	1.295447
2.890017	0.1	1.296640
2.891683	0.1	1.298010
2.893350	0.1	1.298904
2.895017	0.1	1.298428
2.896683	0.1	1.296520
2.898350	0.1	1.294434
2.900017	0.1	1.293957
2.901683	0.1	1.296043
2.903350	0.1	1.300037
2.905017	0.1	1.303732
2.906683	0.1	1.305461
2.908350	0.1	1.305282
2.910017	0.1	1.304448
2.911683	0.1	1.304090
2.913350	0.1	1.304686
2.915017	0.1	1.305997
2.916683	0.1	1.307309
2.918350	0.1	1.308203
2.920017	0.1	1.309395
2.921683	0.1	1.311183
2.923350	0.1	1.312375
2.925017	0.1	1.311719
2.926683	0.1	1.309574
2.928350	0.1	1.307607
2.930017	0.1	1.307070
2.931683	0.1	1.307726
2.933350	0.1	1.308680
2.935017	0.1	1.309037
2.936683	0.1	1.308441
2.938350	0.1	1.307011
2.940017	0.1	1.305342
2.941683	0.1	1.304269
2.943350	0.1	1.303673
2.945017	0.1	1.302004
2.946683	0.1	1.298249
2.948350	0.1	1.293123
2.950017	0.1	1.288533
2.951683	0.1	1.286149
2.953350	0.1	1.286507
2.955017	0.1	1.289666
2.956683	0.1	1.294971
2.958350	0.1	1.300514
2.960017	0.1	1.304329
2.961683	0.1	1.305282
2.963350	0.1	1.303315
2.965017	0.1	1.299441
2.966683	0.1	1.294732
2.968350	0.1	1.289606
2.970017	0.1	1.284182
2.971683	0.1	1.278222
2.973350	0.1	1.271904
2.975017	0.1	1.266718
2.976683	0.1	1.264155
2.978350	0.1	1.264513
2.980017	0.1	1.266897
2.981683	0.1	1.269758
2.983350	0.1	1.271486
2.985017	0.1	1.271427
2.986683	0.1	1.270473
2.988350	0.1	1.269877
2.990017	0.1	1.269877
2.991683	0.1	1.269937
2.993350	0.1	1.269400
2.995017	0.1	1.267731
2.996683	0.1	1.264930
2.998350	0.1	1.261115
3.000017	0.1	1.256883
3.001683	0.1	1.253426
3.003350	0.1	1.251817
3.005017	0.1	1.252115
3.006683	0.1	1.253843
3.008350	0.1	1.255572
3.010017	0.1	1.255632
3.011683	0.1	1.253426
3.013350	0.1	1.249254
3.015017	0.1	1.243591
3.016683	0.1	1.236677
3.018350	0.1	1.229346
3.020017	0.1	1.223505
3.021683	0.1	1.220822
3.023350	0.1	1.221359
3.025017	0.1	1.223683
3.026683	0.1	1.226187
3.028350	0.1	1.227081
3.030017	0.1	1.225531
3.031683	0.1	1.222551
3.033350	0.1	1.219988
3.035017	0.1	1.218319
3.036683	0.1	1.216948
3.038350	0.1	1.215220
3.040017	0.1	1.213074
3.041683	0.1	1.211107
3.043350	0.1	1.209676
3.045017	0.1	1.208723
3.046683	0.1	1.207829
3.048350	0.1	1.206279
3.050017	0.1	1.204193
3.051683	0.1	1.202047
3.053350	0.1	1.200795
3.055017	0.1	1.200855
3.056683	0.1	1.201749
3.058350	0.1	1.202107
3.060017	0.1	1.200318
3.061683	0.1	1.196385
3.063350	0.1	1.191676
3.065017	0.1	1.187861
3.066683	0.1	1.186133
3.068350	0.1	1.186729
3.070017	0.1	1.189053
3.071683	0.1	1.191437
3.073350	0.1	1.191974
3.075017	0.1	1.189828
3.076683	0.1	1.185775
3.078350	0.1	1.180530
3.080017	0.1	1.174033
3.081683	0.1	1.166225
3.083350	0.1	1.158059
3.085017	0.1	1.151145
3.086683	0.1	1.146495
3.088350	0.1	1.143873
3.090017	0.1	1.141787
3.091683	0.1	1.139402
3.093350	0.1	1.137197
3.095017	0.1	1.136065
3.096683	0.1	1.135647
3.098350	0.1	1.134217
3.100017	0.1	1.130641
3.101683	0.1	1.125455
3.103350	0.1	1.120448
3.105017	0.1	1.117110
3.106683	0.1	1.115263
3.108350	0.1	1.113653
3.110017	0.1	1.111209
3.111683	0.1	1.107514
3.113350	0.1	1.102805
3.115017	0.1	1.097739
3.116683	0.1	1.092732
3.118350	0.1	1.088202
3.120017	0.1	1.084507
3.121683	0.1	1.081944
3.123350	0.1	1.080513
3.125017	0.1	1.080036
3.126683	0.1	1.080513
3.128350	0.1	1.081526
3.130017	0.1	1.082301
3.131683	0.1	1.081824
3.133350	0.1	1.078785
3.135017	0.1	1.072764
3.136683	0.1	1.064062
3.138350	0.1	1.053751
3.140017	0.1	1.044035
3.141683	0.1	1.037777
3.143350	0.1	1.036048
3.145017	0.1	1.037180
3.146683	0.1	1.038551
3.148350	0.1	1.038611
3.150017	0.1	1.037300
3.151683	0.1	1.035512
3.153350	0.1	1.034319
3.155017	0.1	1.034498
3.156683	0.1	1.035512
3.158350	0.1	1.036108
3.160017	0.1	1.035214
3.161683	0.1	1.032829
3.163350	0.1	1.028836
3.165017	0.1	1.022995
3.166683	0.1	1.015365
3.168350	0.1	1.006901
3.170017	0.1	0.999153
3.171683	0.1	0.992835
3.173350	0.1	0.987470
3.175017	0.1	0.982523
3.176683	0.1	0.978470
3.178350	0.1	0.975192
3.180017	0.1	0.971496
3.181683	0.1	0.967264
3.183350	0.1	0.963271
3.185017	0.1	0.960052
3.186683	0.1	0.957966
3.188350	0.1	0.956953
3.190017	0.1	0.956118
3.191683	0.1	0.954390
3.193350	0.1	0.951171
3.195017	0.1	0.946879
3.196683	0.1	0.942826
3.198350	0.1	0.939906
3.200017	0.1	0.937641
3.201683	0.1	0.934720
3.203350	0.1	0.930309
3.205017	0.1	0.924468
3.206683	0.1	0.917971
3.208350	0.1	0.911772
3.210017	0.1	0.906706
3.211683	0.1	0.902414
3.213350	0.1	0.898480
3.215017	0.1	0.894785
3.216683	0.1	0.891566
3.218350	0.1	0.888944
3.220017	0.1	0.886083
3.221683	0.1	0.882447
3.223350	0.1	0.878811
3.225017	0.1	0.876188
3.226683	0.1	0.874579
3.228350	0.1	0.872612
3.230017	0.1	0.869453
3.231683	0.1	0.864923
3.233350	0.1	0.859141
3.235017	0.1	0.852644
3.236683	0.1	0.846207
3.238350	0.1	0.840545
3.240017	0.1	0.835657
3.241683	0.1	0.830948
3.243350	0.1	0.826001
3.245017	0.1	0.821769
3.246683	0.1	0.819504
3.248350	0.1	0.819206
3.250017	0.1	0.819564
3.251683	0.1	0.819325
3.253350	0.1	0.817299
3.255017	0.1	0.813246
3.256683	0.1	0.807583
3.258350	0.1	0.800848
3.260017	0.1	0.793338
3.261683	0.1	0.785410
3.263350	0.1	0.777543
3.265017	0.1	0.770152
3.266683	0.1	0.763536
3.268350	0.1	0.758410
3.270017	0.1	0.755191
3.271683	0.1	0.754058
3.273350	0.1	0.754118
3.275017	0.1	0.754416
3.276683	0.1	0.754535
3.278350	0.1	0.754356
3.280017	0.1	0.754178
3.281683	0.1	0.754237
3.283350	0.1	0.754237
3.285017	0.1	0.752807
3.286683	0.1	0.748634
3.288350	0.1	0.741661
3.290017	0.1	0.733316
3.291683	0.1	0.725210
3.293350	0.1	0.717938
3.295017	0.1	0.711501
3.296683	0.1	0.705659
3.298350	0.1	0.700891
3.300017	0.1	0.697434
3.301683	0.1	0.694156
3.303350	0.1	0.689387
3.305017	0.1	0.682414
3.306683	0.1	0.674486
3.308350	0.1	0.668287
3.310017	0.1	0.665844
3.311683	0.1	0.667036
3.313350	0.1	0.669360
3.315017	0.1	0.669956
3.316683	0.1	0.667095
3.318350	0.1	0.660539
3.320017	0.1	0.651777
3.321683	0.1	0.642717
3.323350	0.1	0.634968
3.325017	0.1	0.629246
3.326683	0.1	0.624836
3.328350	0.1	0.620604
3.330017	0.1	0.616014
3.331683	0.1	0.611723
3.333350	0.1	0.608444
3.335017	0.1	0.606477
3.336683	0.1	0.604749
3.338350	0.1	0.602543
3.340017	0.1	0.599742
3.341683	0.1	0.596225
3.343350	0.1	0.591099
3.345017	0.1	0.584126
3.346683	0.1	0.576437
3.348350	0.1	0.570476
3.350017	0.1	0.568092
3.351683	0.1	0.568748
3.353350	0.1	0.569642
3.355017	0.1	0.568330
3.356683	0.1	0.564575
3.358350	0.1	0.559151
3.360017	0.1	0.552952
3.361683	0.1	0.546217
3.363350	0.1	0.539064
3.365017	0.1	0.532091
3.366683	0.1	0.525653
3.368350	0.1	0.519693
3.370017	0.1	0.514507
3.371683	0.1	0.510991
3.373350	0.1	0.509799
3.375017	0.1	0.510573
3.376683	0.1	0.511825
3.378350	0.1	0.512183
3.380017	0.1	0.510931
3.381683	0.1	0.508606
3.383350	0.1	0.506103
3.385017	0.1	0.503778
3.386683	0.1	0.501275
3.388350	0.1	0.497699
3.390017	0.1	0.492394
3.391683	0.1	0.485778
3.393350	0.1	0.479579
3.395017	0.1	0.475287
3.396683	0.1	0.472724
3.398350	0.1	0.470281
3.400017	0.1	0.466228
3.401683	0.1	0.460923
3.403350	0.1	0.456393
3.405017	0.1	0.454128
3.406683	0.1	0.453591
3.408350	0.1	0.453472
3.410017	0.1	0.453115
3.411683	0.1	0.452817
3.413350	0.1	0.452220
3.415017	0.1	0.450194
3.416683	0.1	0.446320
3.418350	0.1	0.441492
3.420017	0.1	0.436604
3.421683	0.1	0.431538
3.423350	0.1	0.426233
3.425017	0.1	0.421226
3.426683	0.1	0.416875
3.428350	0.1	0.413060
3.430017	0.1	0.409484
3.431683	0.1	0.406563
3.433350	0.1	0.404656
3.435017	0.1	0.403345
3.436683	0.1	0.401199
3.438350	0.1	0.397205
3.440017	0.1	0.391185
3.441683	0.1	0.384629
3.443350	0.1	0.379443
3.445017	0.1	0.376582
3.446683	0.1	0.375628
3.448350	0.1	0.375509
3.450017	0.1	0.374973
3.451683	0.1	0.373542
3.453350	0.1	0.371635
3.455017	0.1	0.370562
3.456683	0.1	0.371158
3.458350	0.1	0.373721
3.460017	0.1	0.378430
3.461683	0.1	0.385880
3.463350	0.1	0.396073
3.465017	0.1	0.408232
3.466683	0.1	0.421703
3.468350	0.1	0.436187
3.470017	0.1	0.451446
3.471683	0.1	0.466526
3.473350	0.1	0.480235
3.475017	0.1	0.492275
3.476683	0.1	0.502408
3.478350	0.1	0.509977
3.480017	0.1	0.514030
3.481683	0.1	0.514030
3.483350	0.1	0.509799
3.485017	0.1	0.501633
3.486683	0.1	0.490725
3.488350	0.1	0.478685
3.490017	0.1	0.467122
3.491683	0.1	0.457585
3.493350	0.1	0.450730
3.495017	0.1	0.445902
3.496683	0.1	0.441551
3.498350	0.1	0.436783
3.500017	0.1	0.431895
3.501683	0.1	0.427783
3.503350	0.1	0.425518
3.505017	0.1	0.426412
3.506683	0.1	0.431955
3.508350	0.1	0.442922
3.510017	0.1	0.459135
3.511683	0.1	0.478268
3.513350	0.1	0.496984
3.515017	0.1	0.512898
3.516683	0.1	0.526547
3.518350	0.1	0.539422
3.520017	0.1	0.552058
3.521683	0.1	0.563562
3.523350	0.1	0.573337
3.525017	0.1	0.581741
3.526683	0.1	0.589311
3.528350	0.1	0.596523
3.530017	0.1	0.603795
3.531683	0.1	0.610888
3.533350	0.1	0.616670
3.535017	0.1	0.620902
3.536683	0.1	0.624716
3.538350	0.1	0.630021
3.540017	0.1	0.636995
3.541683	0.1	0.644147
3.543350	0.1	0.649393
3.545017	0.1	0.652313
3.546683	0.1	0.653744
3.548350	0.1	0.655174
3.550017	0.1	0.657797
3.551683	0.1	0.661612
3.553350	0.1	0.665844
3.555017	0.1	0.669479
3.556683	0.1	0.671446
3.558350	0.1	0.671208
3.560017	0.1	0.669360
3.561683	0.1	0.667393
3.563350	0.1	0.666678
3.565017	0.1	0.667274
3.566683	0.1	0.668228
3.568350	0.1	0.668645
3.570017	0.1	0.668347
3.571683	0.1	0.667572
3.573350	0.1	0.666857
3.575017	0.1	0.666440
3.576683	0.1	0.665903
3.578350	0.1	0.664711
3.580017	0.1	0.663161
3.581683	0.1	0.661731
3.583350	0.1	0.660241
3.585017	0.1	0.658572
3.586683	0.1	0.656724
3.588350	0.1	0.654399
3.590017	0.1	0.651300
3.591683	0.1	0.647724
3.593350	0.1	0.644624
3.595017	0.1	0.642657
3.596683	0.1	0.641584
3.598350	0.1	0.641346
3.600017	0.1	0.642121
3.601683	0.1	0.644088
3.603350	0.1	0.646353
3.605017	0.1	0.647962
3.606683	0.1	0.648081
3.608350	0.1	0.646770
3.610017	0.1	0.644922
3.611683	0.1	0.643134
3.613350	0.1	0.641584
3.615017	0.1	0.640750
3.616683	0.1	0.641227
3.618350	0.1	0.642359
3.620017	0.1	0.642538
3.621683	0.1	0.641048
3.623350	0.1	0.638902
3.625017	0.1	0.637531
3.626683	0.1	0.637054
3.628350	0.1	0.637174
3.630017	0.1	0.637949
3.631683	0.1	0.639200
3.633350	0.1	0.639975
3.635017	0.1	0.638902
3.636683	0.1	0.635326
3.638350	0.1	0.629962
3.640017	0.1	0.624836
3.641683	0.1	0.621438
3.643350	0.1	0.620127
3.645017	0.1	0.619948
3.646683	0.1	0.620008
3.648350	0.1	0.620127
3.650017	0.1	0.619948
3.651683	0.1	0.618339
3.653350	0.1	0.614107
3.655017	0.1	0.607312
3.656683	0.1	0.600517
3.658350	0.1	0.596285
3.660017	0.1	0.594914
3.661683	0.1	0.594497
3.663350	0.1	0.593960
3.665017	0.1	0.593841
3.666683	0.1	0.595510
3.668350	0.1	0.599146
3.670017	0.1	0.603318
3.671683	0.1	0.605881
3.673350	0.1	0.604928
3.675017	0.1	0.599921
3.676683	0.1	0.591993
3.678350	0.1	0.583828
3.680017	0.1	0.577927
3.681683	0.1	0.575304
3.683350	0.1	0.575364
3.685017	0.1	0.576854
3.686683	0.1	0.578344
3.688350	0.1	0.579298
3.690017	0.1	0.580251
3.691683	0.1	0.581861
3.693350	0.1	0.584304
3.695017	0.1	0.586689
3.696683	0.1	0.588417
3.698350	0.1	0.589132
3.700017	0.1	0.588536
3.701683	0.1	0.586152
3.703350	0.1	0.581801
3.705017	0.1	0.576496
3.706683	0.1	0.572026
3.708350	0.1	0.569582
3.710017	0.1	0.568748
3.711683	0.1	0.568450
3.713350	0.1	0.567853
3.715017	0.1	0.566602
3.716683	0.1	0.564277
3.718350	0.1	0.561237
3.720017	0.1	0.558555
3.721683	0.1	0.557542
3.723350	0.1	0.558555
3.725017	0.1	0.560820
3.726683	0.1	0.563502
3.728350	0.1	0.565827
3.730017	0.1	0.566900
3.731683	0.1	0.566185
3.733350	0.1	0.563741
3.735017	0.1	0.560463
3.736683	0.1	0.556648
3.738350	0.1	0.552118
3.740017	0.1	0.547230
3.741683	0.1	0.543416
3.743350	0.1	0.541866
3.745017	0.1	0.542820
3.746683	0.1	0.545502
3.748350	0.1	0.548184
3.750017	0.1	0.549674
3.751683	0.1	0.549614
3.753350	0.1	0.547946
3.755017	0.1	0.544786
3.756683	0.1	0.540376
3.758350	0.1	0.535667
3.760017	0.1	0.531614
3.761683	0.1	0.528812
3.763350	0.1	0.527620
3.765017	0.1	0.528097
3.766683	0.1	0.529826
3.768350	0.1	0.531912
3.770017	0.1	0.532866
3.771683	0.1	0.532031
3.773350	0.1	0.529289
3.775017	0.1	0.525117
3.776683	0.1	0.520647
3.778350	0.1	0.517190
3.780017	0.1	0.514925
3.781683	0.1	0.513196
3.783350	0.1	0.511348
3.785017	0.1	0.509620
3.786683	0.1	0.508070
3.788350	0.1	0.506580
3.790017	0.1	0.504851
3.791683	0.1	0.503063
3.793350	0.1	0.501454
3.795017	0.1	0.500262
3.796683	0.1	0.499129
3.798350	0.1	0.497937
3.800017	0.1	0.496864
3.801683	0.1	0.496209
3.803350	0.1	0.495672
3.805017	0.1	0.494778
3.806683	0.1	0.493050
3.808350	0.1	0.490963
3.810017	0.1	0.489414
3.811683	0.1	0.488639
3.813350	0.1	0.487626
3.815017	0.1	0.485182
3.816683	0.1	0.481248
3.818350	0.1	0.477314
3.820017	0.1	0.474811
3.821683	0.1	0.474095
3.823350	0.1	0.474453
3.825017	0.1	0.474930
3.826683	0.1	0.474811
3.828350	0.1	0.474155
3.830017	0.1	0.472903
3.831683	0.1	0.471056
3.833350	0.1	0.468552
3.835017	0.1	0.464916
3.836683	0.1	0.459790
3.838350	0.1	0.454068
3.840017	0.1	0.448883
3.841683	0.1	0.444114
3.843350	0.1	0.438988
3.845017	0.1	0.433505
3.846683	0.1	0.429153
3.848350	0.1	0.427902
3.850017	0.1	0.430107
3.851683	0.1	0.434399
3.853350	0.1	0.438809
3.855017	0.1	0.441968
3.856683	0.1	0.443339
3.858350	0.1	0.442863
3.860017	0.1	0.440955
3.861683	0.1	0.438571
3.863350	0.1	0.436723
3.865017	0.1	0.435650
3.866683	0.1	0.434697
3.868350	0.1	0.433087
3.870017	0.1	0.430465
3.871683	0.1	0.426650
3.873350	0.1	0.422537
3.875017	0.1	0.419378
3.876683	0.1	0.417888
3.878350	0.1	0.417531
3.880017	0.1	0.417352
3.881683	0.1	0.416517
3.883350	0.1	0.414908
3.885017	0.1	0.413537
3.886683	0.1	0.412822
3.888350	0.1	0.411689
3.890017	0.1	0.408888
3.891683	0.1	0.404716
3.893350	0.1	0.400364
3.895017	0.1	0.396609
3.896683	0.1	0.393510
3.898350	0.1	0.390947
3.900017	0.1	0.389040
3.901683	0.1	0.388026
3.903350	0.1	0.388026
3.905017	0.1	0.388920
3.906683	0.1	0.389934
3.908350	0.1	0.390172
3.910017	0.1	0.389814
3.911683	0.1	0.389278
3.913350	0.1	0.388503
3.915017	0.1	0.386834
3.916683	0.1	0.384450
3.918350	0.1	0.382483
3.920017	0.1	0.381768
3.921683	0.1	0.381708
3.923350	0.1	0.381708
3.925017	0.1	0.381529
3.926683	0.1	0.380933
3.928350	0.1	0.379622
3.930017	0.1	0.377417
3.931683	0.1	0.374258
3.933350	0.1	0.370204
3.935017	0.1	0.365675
3.936683	0.1	0.361562
3.938350	0.1	0.358284
3.940017	0.1	0.355721
3.941683	0.1	0.353396
3.943350	0.1	0.351369
3.945017	0.1	0.350177
3.946683	0.1	0.350177
3.948350	0.1	0.350893
3.950017	0.1	0.351071
3.951683	0.1	0.349939
3.953350	0.1	0.347555
3.955017	0.1	0.344396
3.956683	0.1	0.341415
3.958350	0.1	0.339270
3.960017	0.1	0.338078
3.961683	0.1	0.336885
3.963350	0.1	0.334620
3.965017	0.1	0.331163
3.966683	0.1	0.327528
3.968350	0.1	0.325263
3.970017	0.1	0.324309
3.971683	0.1	0.323534
3.973350	0.1	0.322163
3.975017	0.1	0.320315
3.976683	0.1	0.318706
3.978350	0.1	0.317872
3.980017	0.1	0.317156
3.981683	0.1	0.315368
3.983350	0.1	0.311852
3.985017	0.1	0.307739
3.986683	0.1	0.304461
3.988350	0.1	0.302434
3.990017	0.1	0.301540
3.991683	0.1	0.301600
3.993350	0.1	0.301898
3.995017	0.1	0.302076
3.996683	0.1	0.301898
3.998350	0.1	0.301540
4.000017	0.1	0.301063
4.001683	0.1	0.300109
4.003350	0.1	0.298440
4.005017	0.1	0.296056
4.006683	0.1	0.293493
4.008350	0.1	0.291646
4.010017	0.1	0.290930
4.011683	0.1	0.290275
4.013350	0.1	0.288486
4.015017	0.1	0.285268
4.016683	0.1	0.281274
4.018350	0.1	0.277281
4.020017	0.1	0.273526
4.021683	0.1	0.270665
4.023350	0.1	0.269592
4.025017	0.1	0.270367
4.026683	0.1	0.272036
4.028350	0.1	0.273168
4.030017	0.1	0.272989
4.031683	0.1	0.271380
4.033350	0.1	0.268579
4.035017	0.1	0.265121
4.036683	0.1	0.261486
4.038350	0.1	0.258327
4.040017	0.1	0.256002
4.041683	0.1	0.254691
4.043350	0.1	0.254512
4.045017	0.1	0.255287
4.046683	0.1	0.256538
4.048350	0.1	0.257492
4.050017	0.1	0.257552
4.051683	0.1	0.256538
4.053350	0.1	0.255167
4.055017	0.1	0.253916
4.056683	0.1	0.253141
4.058350	0.1	0.252664
4.060017	0.1	0.252247
4.061683	0.1	0.251770
4.063350	0.1	0.250757
4.065017	0.1	0.249028
4.066683	0.1	0.246167
4.068350	0.1	0.242054
4.070017	0.1	0.237525
4.071683	0.1	0.234723
4.073350	0.1	0.235379
4.075017	0.1	0.238597
4.076683	0.1	0.241995
4.078350	0.1	0.243604
4.080017	0.1	0.242710
4.081683	0.1	0.238657
4.083350	0.1	0.231624
4.085017	0.1	0.222921
4.086683	0.1	0.215292
4.088350	0.1	0.211120
4.090017	0.1	0.210941
4.091683	0.1	0.213146
4.093350	0.1	0.215590
4.095017	0.1	0.217140
4.096683	0.1	0.216782
4.098350	0.1	0.213861
4.100017	0.1	0.208616
4.101683	0.1	0.202358
4.103350	0.1	0.196934
4.105017	0.1	0.194013
4.106683	0.1	0.194550
4.108350	0.1	0.197470
4.110017	0.1	0.200570
4.111683	0.1	0.202477
4.113350	0.1	0.203133
4.115017	0.1	0.203431
4.116683	0.1	0.203788
4.118350	0.1	0.204206
4.120017	0.1	0.203669
4.121683	0.1	0.201166
4.123350	0.1	0.196934
4.125017	0.1	0.192344
4.126683	0.1	0.188231
4.128350	0.1	0.184894
4.130017	0.1	0.182271
4.131683	0.1	0.180483
4.133350	0.1	0.179410
4.135017	0.1	0.178933
4.136683	0.1	0.178874
4.138350	0.1	0.178933
4.140017	0.1	0.179589
4.141683	0.1	0.181496
4.143350	0.1	0.184417
4.145017	0.1	0.186861
4.146683	0.1	0.187039
4.148350	0.1	0.183702
4.150017	0.1	0.177383
4.151683	0.1	0.170231
4.153350	0.1	0.164509
4.155017	0.1	0.160933
4.156683	0.1	0.159323
4.158350	0.1	0.159144
4.160017	0.1	0.159979
4.161683	0.1	0.160754
4.163350	0.1	0.160396
4.165017	0.1	0.158310
4.166683	0.1	0.154614
4.168350	0.1	0.150323
4.170017	0.1	0.147283
4.171683	0.1	0.146925
4.173350	0.1	0.149906
4.175017	0.1	0.155747
4.176683	0.1	0.162423
4.178350	0.1	0.166416
4.180017	0.1	0.165224
4.181683	0.1	0.159562
4.183350	0.1	0.152171
4.185017	0.1	0.145972
4.186683	0.1	0.142634
4.188350	0.1	0.142097
4.190017	0.1	0.142455
4.191683	0.1	0.141621
4.193350	0.1	0.139058
4.195017	0.1	0.135660
4.196683	0.1	0.132680
4.198350	0.1	0.130773
4.200017	0.1	0.129819
4.201683	0.1	0.129163
4.203350	0.1	0.128210
4.205017	0.1	0.126779
4.206683	0.1	0.125349
4.208350	0.1	0.124693
4.210017	0.1	0.125110
4.211683	0.1	0.126541
4.213350	0.1	0.127971
4.215017	0.1	0.127733
4.216683	0.1	0.125170
4.218350	0.1	0.120878
4.220017	0.1	0.116706
4.221683	0.1	0.114560
4.223350	0.1	0.114739
4.225017	0.1	0.115752
4.226683	0.1	0.116050
4.228350	0.1	0.115693
4.230017	0.1	0.115395
4.231683	0.1	0.115156
4.233350	0.1	0.115156
4.235017	0.1	0.115812
4.236683	0.1	0.117302
4.238350	0.1	0.118911
4.240017	0.1	0.119627
4.241683	0.1	0.118315
4.243350	0.1	0.115216
4.245017	0.1	0.111699
4.246683	0.1	0.109255
4.248350	0.1	0.108838
4.250017	0.1	0.110805
4.251683	0.1	0.114262
4.253350	0.1	0.117362
4.255017	0.1	0.118732
4.256683	0.1	0.117898
4.258350	0.1	0.115335
4.260017	0.1	0.111461
4.261683	0.1	0.106871
4.263350	0.1	0.102162
4.265017	0.1	0.097752
4.266683	0.1	0.094116
4.268350	0.1	0.091195
4.270017	0.1	0.089169
4.271683	0.1	0.088573
4.273350	0.1	0.089645
4.275017	0.1	0.091672
4.276683	0.1	0.094056
4.278350	0.1	0.096381
4.280017	0.1	0.098169
4.281683	0.1	0.099301
4.283350	0.1	0.099301
4.285017	0.1	0.097930
4.286683	0.1	0.095367
4.288350	0.1	0.092506
4.290017	0.1	0.089943
4.291683	0.1	0.087976
4.293350	0.1	0.086963
4.295017	0.1	0.087202
4.296683	0.1	0.088751
4.298350	0.1	0.090957
4.300017	0.1	0.093043
4.301683	0.1	0.094593
4.303350	0.1	0.094712
4.305017	0.1	0.092745
4.306683	0.1	0.089526
4.308350	0.1	0.086725
4.310017	0.1	0.085115
4.311683	0.1	0.084639
4.313350	0.1	0.084877
4.315017	0.1	0.085294
4.316683	0.1	0.085294
4.318350	0.1	0.084877
4.320017	0.1	0.084400
4.321683	0.1	0.084281
4.323350	0.1	0.084519
4.325017	0.1	0.084698
4.326683	0.1	0.084996
4.328350	0.1	0.085771
4.330017	0.1	0.086844
4.331683	0.1	0.087917
4.333350	0.1	0.088692
4.335017	0.1	0.088871
4.336683	0.1	0.088811
4.338350	0.1	0.089347
4.340017	0.1	0.090957
4.341683	0.1	0.092983
4.343350	0.1	0.094175
4.345017	0.1	0.093341
4.346683	0.1	0.090241
4.348350	0.1	0.086665
4.350017	0.1	0.084281
4.351683	0.1	0.082970
4.353350	0.1	0.081658
4.355017	0.1	0.080884
4.356683	0.1	0.082672
4.358350	0.1	0.087500
4.360017	0.1	0.092983
4.361683	0.1	0.095904
4.363350	0.1	0.095248
4.365017	0.1	0.092745
4.366683	0.1	0.091076
4.368350	0.1	0.091612
4.370017	0.1	0.094175
4.371683	0.1	0.097096
4.373350	0.1	0.098944
4.375017	0.1	0.099421
4.376683	0.1	0.099421
4.378350	0.1	0.099659
4.380017	0.1	0.100732
4.381683	0.1	0.102937
4.383350	0.1	0.105381
4.385017	0.1	0.106812
4.386683	0.1	0.106514
4.388350	0.1	0.104785
4.390017	0.1	0.102639
4.391683	0.1	0.101149
4.393350	0.1	0.100434
4.395017	0.1	0.099897
4.396683	0.1	0.099480
4.398350	0.1	0.099957
4.400017	0.1	0.101924
4.401683	0.1	0.104725
4.403350	0.1	0.106990
4.405017	0.1	0.108123
4.406683	0.1	0.108838
4.408350	0.1	0.110686
4.410017	0.1	0.114739
4.411683	0.1	0.120640
4.413350	0.1	0.126660
4.415017	0.1	0.130951
4.416683	0.1	0.132740
4.418350	0.1	0.132620
4.420017	0.1	0.131607
4.421683	0.1	0.130653
4.423350	0.1	0.129879
4.425017	0.1	0.129044
4.426683	0.1	0.128150
4.428350	0.1	0.127852
4.430017	0.1	0.128806
4.431683	0.1	0.130832
4.433350	0.1	0.132203
4.435017	0.1	0.131071
4.436683	0.1	0.127018
4.438350	0.1	0.121951
4.440017	0.1	0.118852
4.441683	0.1	0.119150
4.443350	0.1	0.121295
4.445017	0.1	0.123024
4.446683	0.1	0.123203
4.448350	0.1	0.121892
4.450017	0.1	0.119925
4.451683	0.1	0.119030
4.453350	0.1	0.120103
4.455017	0.1	0.122368
4.456683	0.1	0.123799
4.458350	0.1	0.123143
4.460017	0.1	0.120759
4.461683	0.1	0.118375
4.463350	0.1	0.117242
4.465017	0.1	0.117004
4.466683	0.1	0.116944
4.468350	0.1	0.117123
4.470017	0.1	0.118017
4.471683	0.1	0.119030
4.473350	0.1	0.118971
4.475017	0.1	0.117660
4.476683	0.1	0.116527
4.478350	0.1	0.117362
4.480017	0.1	0.120223
4.481683	0.1	0.123501
4.483350	0.1	0.125170
4.485017	0.1	0.124633
4.486683	0.1	0.123143
4.488350	0.1	0.122547
4.490017	0.1	0.123918
4.491683	0.1	0.126839
4.493350	0.1	0.129879
4.495017	0.1	0.131726
4.496683	0.1	0.131607
4.498350	0.1	0.130117
4.500017	0.1	0.128388
4.501683	0.1	0.127554
4.503350	0.1	0.127912
4.505017	0.1	0.128627
4.506683	0.1	0.128448
4.508350	0.1	0.126362
4.510017	0.1	0.122368
4.511683	0.1	0.117242
4.513350	0.1	0.112534
4.515017	0.1	0.109673
4.516683	0.1	0.109196
4.518350	0.1	0.111043
4.520017	0.1	0.113904
4.521683	0.1	0.115812
4.523350	0.1	0.115454
4.525017	0.1	0.113189
4.526683	0.1	0.110447
4.528350	0.1	0.108182
4.530017	0.1	0.106871
4.531683	0.1	0.106156
4.533350	0.1	0.105917
4.535017	0.1	0.106633
4.536683	0.1	0.109255
4.538350	0.1	0.113845
4.540017	0.1	0.119269
4.541683	0.1	0.123560
4.543350	0.1	0.125349
4.545017	0.1	0.123858
4.546683	0.1	0.119686
4.548350	0.1	0.114501
4.550017	0.1	0.110209
4.551683	0.1	0.107467
4.553350	0.1	0.106096
4.555017	0.1	0.105381
4.556683	0.1	0.104785
4.558350	0.1	0.104547
4.560017	0.1	0.105500
4.561683	0.1	0.107050
4.563350	0.1	0.107348
4.565017	0.1	0.105441
4.566683	0.1	0.102639
4.568350	0.1	0.101328
4.570017	0.1	0.103354
4.571683	0.1	0.108242
4.573350	0.1	0.113428
4.575017	0.1	0.116467
4.576683	0.1	0.116229
4.578350	0.1	0.113606
4.580017	0.1	0.110149
4.581683	0.1	0.107110
4.583350	0.1	0.104606
4.585017	0.1	0.102758
4.586683	0.1	0.102162
4.588350	0.1	0.103712
4.590017	0.1	0.107169
4.591683	0.1	0.110090
4.593350	0.1	0.109971
4.595017	0.1	0.106454
4.596683	0.1	0.101447
4.598350	0.1	0.097632
4.600017	0.1	0.096679
4.601683	0.1	0.098050
4.603350	0.1	0.100434
4.605017	0.1	0.102699
4.606683	0.1	0.104308
4.608350	0.1	0.105321
4.610017	0.1	0.105917
4.611683	0.1	0.106156
4.613350	0.1	0.106275
4.615017	0.1	0.106633
4.616683	0.1	0.107527
4.618350	0.1	0.108898
4.620017	0.1	0.109851
4.621683	0.1	0.109553
4.623350	0.1	0.107944
4.625017	0.1	0.105500
4.626683	0.1	0.102997
4.628350	0.1	0.101805
4.630017	0.1	0.102997
4.631683	0.1	0.106692
4.633350	0.1	0.111759
4.635017	0.1	0.116169
4.636683	0.1	0.117838
4.638350	0.1	0.116289
4.640017	0.1	0.112832
4.641683	0.1	0.109077
4.643350	0.1	0.105858
4.645017	0.1	0.103533
4.646683	0.1	0.102401
4.648350	0.1	0.102699
4.650017	0.1	0.104010
4.651683	0.1	0.105500
4.653350	0.1	0.106215
4.655017	0.1	0.106335
4.656683	0.1	0.106454
4.658350	0.1	0.106692
4.660017	0.1	0.106394
4.661683	0.1	0.104845
4.663350	0.1	0.102639
4.665017	0.1	0.101089
4.666683	0.1	0.100613
4.668350	0.1	0.100613
4.670017	0.1	0.100791
4.671683	0.1	0.101149
4.673350	0.1	0.101328
4.675017	0.1	0.101447
4.676683	0.1	0.101924
4.678350	0.1	0.102758
4.680017	0.1	0.103474
4.681683	0.1	0.103533
4.683350	0.1	0.103116
4.685017	0.1	0.102520
4.686683	0.1	0.102341
4.688350	0.1	0.103176
4.690017	0.1	0.104964
4.691683	0.1	0.106692
4.693350	0.1	0.107408
4.695017	0.1	0.106931
4.696683	0.1	0.105739
4.698350	0.1	0.104189
4.700017	0.1	0.102639
4.701683	0.1	0.101149
4.703350	0.1	0.099897
4.705017	0.1	0.099301
4.706683	0.1	0.099361
4.708350	0.1	0.099778
4.710017	0.1	0.100315
4.711683	0.1	0.101209
4.713350	0.1	0.102580
4.715017	0.1	0.105262
4.716683	0.1	0.110269
4.718350	0.1	0.116766
4.720017	0.1	0.122130
4.721683	0.1	0.124872
4.723350	0.1	0.125825
4.725017	0.1	0.126362
4.726683	0.1	0.126481
4.728350	0.1	0.125110
4.730017	0.1	0.121474
4.731683	0.1	0.116885
4.733350	0.1	0.113964
4.735017	0.1	0.113368
4.736683	0.1	0.114143
4.738350	0.1	0.116229
4.740017	0.1	0.120997
4.741683	0.1	0.128269
4.743350	0.1	0.135362
4.745017	0.1	0.139594
4.746683	0.1	0.139713
4.748350	0.1	0.136197
4.750017	0.1	0.131190
4.751683	0.1	0.127196
4.753350	0.1	0.125527
4.755017	0.1	0.125825
4.756683	0.1	0.126660
4.758350	0.1	0.126660
4.760017	0.1	0.124812
4.761683	0.1	0.120759
4.763350	0.1	0.114679
4.765017	0.1	0.108182
4.766683	0.1	0.103176
4.768350	0.1	0.100791
4.770017	0.1	0.100851
4.771683	0.1	0.102937
4.773350	0.1	0.106692
4.775017	0.1	0.111699
4.776683	0.1	0.116587
4.778350	0.1	0.119627
4.780017	0.1	0.120521
4.781683	0.1	0.120640
4.783350	0.1	0.121832
4.785017	0.1	0.125289
4.786683	0.1	0.130475
4.788350	0.1	0.134945
4.790017	0.1	0.136852
4.791683	0.1	0.136912
4.793350	0.1	0.136554
4.795017	0.1	0.135779
4.796683	0.1	0.133574
4.798350	0.1	0.129998
4.800017	0.1	0.126064
4.801683	0.1	0.122726
4.803350	0.1	0.119746
4.805017	0.1	0.117064
4.806683	0.1	0.115573
4.808350	0.1	0.116289
4.810017	0.1	0.119090
4.811683	0.1	0.122547
4.813350	0.1	0.124991
4.815017	0.1	0.125527
4.816683	0.1	0.125051
4.818350	0.1	0.125289
4.820017	0.1	0.126839
4.821683	0.1	0.128865
4.823350	0.1	0.130713
4.825017	0.1	0.132084
4.826683	0.1	0.132680
4.828350	0.1	0.132442
4.830017	0.1	0.131488
4.831683	0.1	0.130236
4.833350	0.1	0.129521
4.835017	0.1	0.130236
4.836683	0.1	0.132263
4.838350	0.1	0.134170
4.840017	0.1	0.135005
4.841683	0.1	0.134528
4.843350	0.1	0.133216
4.845017	0.1	0.131667
4.846683	0.1	0.131130
4.848350	0.1	0.132263
4.850017	0.1	0.133932
4.851683	0.1	0.133753
4.853350	0.1	0.130713
4.855017	0.1	0.126779
4.856683	0.1	0.124514
4.858350	0.1	0.124812
4.860017	0.1	0.127256
4.861683	0.1	0.130951
4.863350	0.1	0.135303
4.865017	0.1	0.139833
4.866683	0.1	0.144601
4.868350	0.1	0.149071
4.870017	0.1	0.151932
4.871683	0.1	0.151873
4.873350	0.1	0.149131
4.875017	0.1	0.145614
4.876683	0.1	0.143170
4.878350	0.1	0.142097
4.880017	0.1	0.141025
4.881683	0.1	0.138462
4.883350	0.1	0.133872
4.885017	0.1	0.128031
4.886683	0.1	0.122786
4.888350	0.1	0.119805
4.890017	0.1	0.119746
4.891683	0.1	0.121951
4.893350	0.1	0.124753
4.895017	0.1	0.126958
4.896683	0.1	0.129044
4.898350	0.1	0.132918
4.900017	0.1	0.139058
4.901683	0.1	0.145614
4.903350	0.1	0.150025
4.905017	0.1	0.151277
4.906683	0.1	0.149727
4.908350	0.1	0.146270
4.910017	0.1	0.142276
4.911683	0.1	0.139117
4.913350	0.1	0.137091
4.915017	0.1	0.136077
4.916683	0.1	0.136137
4.918350	0.1	0.137687
4.920017	0.1	0.140786
4.921683	0.1	0.145555
4.923350	0.1	0.151873
4.925017	0.1	0.158370
4.926683	0.1	0.162900
4.928350	0.1	0.164747
4.930017	0.1	0.165045
4.931683	0.1	0.165105
4.933350	0.1	0.165284
4.935017	0.1	0.165403
4.936683	0.1	0.164151
4.938350	0.1	0.159800
4.940017	0.1	0.152946
4.941683	0.1	0.146568
4.943350	0.1	0.143349
4.945017	0.1	0.143290
4.946683	0.1	0.144780
4.948350	0.1	0.146270
4.950017	0.1	0.146866
4.951683	0.1	0.146031
4.953350	0.1	0.144064
4.955017	0.1	0.142634
4.956683	0.1	0.143766
4.958350	0.1	0.148177
4.960017	0.1	0.153780
4.961683	0.1	0.157714
4.963350	0.1	0.158787
4.965017	0.1	0.158012
4.966683	0.1	0.157535
4.968350	0.1	0.159502
4.970017	0.1	0.165164
4.971683	0.1	0.173926
4.973350	0.1	0.183046
4.975017	0.1	0.189781
4.976683	0.1	0.193417
4.978350	0.1	0.194728
4.980017	0.1	0.194371
4.981683	0.1	0.192225
4.983350	0.1	0.188589
4.985017	0.1	0.184238
4.986683	0.1	0.180602
4.988350	0.1	0.179410
4.990017	0.1	0.182092
4.991683	0.1	0.188470
4.993350	0.1	0.196636
4.995017	0.1	0.204623
4.996683	0.1	0.212014
4.998350	0.1	0.219405
5.000017	0.1	0.226140
5.001683	0.1	0.230432
5.003350	0.1	0.231743
5.005017	0.1	0.231385
5.006683	0.1	0.230908
5.008350	0.1	0.230491
5.010017	0.1	0.229120
5.011683	0.1	0.225663
5.013350	0.1	0.221014
5.015017	0.1	0.217259
5.016683	0.1	0.216246
5.018350	0.1	0.218749
5.020017	0.1	0.224590
5.021683	0.1	0.233114
5.023350	0.1	0.242770
5.025017	0.1	0.250876
5.026683	0.1	0.255108
5.028350	0.1	0.255466
5.030017	0.1	0.253320
5.031683	0.1	0.250161
5.033350	0.1	0.247240
5.035017	0.1	0.245512
5.036683	0.1	0.245333
5.038350	0.1	0.247121
5.040017	0.1	0.251174
5.041683	0.1	0.257313
5.043350	0.1	0.264943
5.045017	0.1	0.272989
5.046683	0.1	0.279844
5.048350	0.1	0.284493
5.050017	0.1	0.286520
5.051683	0.1	0.286520
5.053350	0.1	0.285506
5.055017	0.1	0.284433
5.056683	0.1	0.283360
5.058350	0.1	0.282228
5.060017	0.1	0.281751
5.061683	0.1	0.282705
5.063350	0.1	0.285089
5.065017	0.1	0.288188
5.066683	0.1	0.291824
5.068350	0.1	0.295401
5.070017	0.1	0.297666
5.071683	0.1	0.298083
5.073350	0.1	0.297785
5.075017	0.1	0.298202
5.076683	0.1	0.299752
5.078350	0.1	0.301957
5.080017	0.1	0.304043
5.081683	0.1	0.305235
5.083350	0.1	0.305057
5.085017	0.1	0.303388
5.086683	0.1	0.301480
5.088350	0.1	0.300705
5.090017	0.1	0.301480
5.091683	0.1	0.303388
5.093350	0.1	0.306010
5.095017	0.1	0.309229
5.096683	0.1	0.313163
5.098350	0.1	0.317693
5.100017	0.1	0.322521
5.101683	0.1	0.327051
5.103350	0.1	0.330687
5.105017	0.1	0.332356
5.106683	0.1	0.331521
5.108350	0.1	0.328600
5.110017	0.1	0.325084
5.111683	0.1	0.322461
5.113350	0.1	0.321746
5.115017	0.1	0.323117
5.116683	0.1	0.326157
5.118350	0.1	0.330329
5.120017	0.1	0.334978
5.121683	0.1	0.339329
5.123350	0.1	0.343204
5.125017	0.1	0.346601
5.126683	0.1	0.349522
5.128350	0.1	0.351846
5.130017	0.1	0.354230
5.131683	0.1	0.356913
5.133350	0.1	0.359774
5.135017	0.1	0.362992
5.136683	0.1	0.366986
5.138350	0.1	0.371635
5.140017	0.1	0.376105
5.141683	0.1	0.379801
5.143350	0.1	0.383079
5.145017	0.1	0.386417
5.146683	0.1	0.389874
5.148350	0.1	0.393271
5.150017	0.1	0.396252
5.151683	0.1	0.398517
5.153350	0.1	0.400841
5.155017	0.1	0.404358
5.156683	0.1	0.409365
5.158350	0.1	0.415802
5.160017	0.1	0.423372
5.161683	0.1	0.431359
5.163350	0.1	0.438511
5.165017	0.1	0.443757
5.166683	0.1	0.446677
5.168350	0.1	0.448883
5.170017	0.1	0.453055
5.171683	0.1	0.459850
5.173350	0.1	0.466168
5.175017	0.1	0.469208
5.176683	0.1	0.469744
5.178350	0.1	0.470877
5.180017	0.1	0.474870
5.181683	0.1	0.482500
5.183350	0.1	0.492811
5.185017	0.1	0.504255
5.186683	0.1	0.515342
5.188350	0.1	0.525057
5.190017	0.1	0.533164
5.191683	0.1	0.539839
5.193350	0.1	0.545681
5.195017	0.1	0.550926
5.196683	0.1	0.554800
5.198350	0.1	0.556290
5.200017	0.1	0.555694
5.201683	0.1	0.555396
5.203350	0.1	0.558257
5.205017	0.1	0.565171
5.206683	0.1	0.575066
5.208350	0.1	0.585496
5.210017	0.1	0.594437
5.211683	0.1	0.600934
5.213350	0.1	0.605583
5.215017	0.1	0.609577
5.216683	0.1	0.613809
5.218350	0.1	0.618577
5.220017	0.1	0.623524
5.221683	0.1	0.628650
5.223350	0.1	0.634491
5.225017	0.1	0.641584
5.226683	0.1	0.649631
5.228350	0.1	0.658155
5.230017	0.1	0.666618
5.231683	0.1	0.675082
5.233350	0.1	0.683010
5.235017	0.1	0.689030
5.236683	0.1	0.692189
5.238350	0.1	0.692546
5.240017	0.1	0.691176
5.241683	0.1	0.689626
5.243350	0.1	0.689566
5.245017	0.1	0.691831
5.246683	0.1	0.696540
5.248350	0.1	0.702620
5.250017	0.1	0.707626
5.251683	0.1	0.708997
5.253350	0.1	0.706971
5.255017	0.1	0.703692
5.256683	0.1	0.701428
5.258350	0.1	0.701606
5.260017	0.1	0.704765
5.261683	0.1	0.709593
5.263350	0.1	0.713050
5.265017	0.1	0.712931
5.266683	0.1	0.709713
5.268350	0.1	0.705838
5.270017	0.1	0.703871
5.271683	0.1	0.705004
5.273350	0.1	0.708640
5.275017	0.1	0.713110
5.276683	0.1	0.716984
5.278350	0.1	0.719547
5.280017	0.1	0.720561
5.281683	0.1	0.720441
5.283350	0.1	0.720143
5.285017	0.1	0.720322
5.286683	0.1	0.720680
5.288350	0.1	0.720799
5.290017	0.1	0.720859
5.291683	0.1	0.721812
5.293350	0.1	0.724196
5.295017	0.1	0.727117
5.296683	0.1	0.728905
5.298350	0.1	0.728548
5.300017	0.1	0.726819
5.301683	0.1	0.724912
5.303350	0.1	0.722885
5.305017	0.1	0.720680
5.306683	0.1	0.719667
5.308350	0.1	0.720978
5.310017	0.1	0.723958
5.311683	0.1	0.726700
5.313350	0.1	0.727236
5.315017	0.1	0.725150
5.316683	0.1	0.721455
5.318350	0.1	0.717700
5.320017	0.1	0.715017
5.321683	0.1	0.713170
5.323350	0.1	0.711978
5.325017	0.1	0.711918
5.326683	0.1	0.713885
5.328350	0.1	0.717104
5.330017	0.1	0.719786
5.331683	0.1	0.720322
5.333350	0.1	0.718236
5.335017	0.1	0.714123
5.336683	0.1	0.709593
5.338350	0.1	0.706494
5.340017	0.1	0.706077
5.341683	0.1	0.708044
5.343350	0.1	0.711501
5.345017	0.1	0.715673
5.346683	0.1	0.719428
5.348350	0.1	0.721276
5.350017	0.1	0.720263
5.351683	0.1	0.716865
5.353350	0.1	0.712335
5.355017	0.1	0.708640
5.356683	0.1	0.706911
5.358350	0.1	0.706971
5.360017	0.1	0.707626
5.361683	0.1	0.708342
5.363350	0.1	0.709593
5.365017	0.1	0.711858
5.366683	0.1	0.714541
5.368350	0.1	0.716388
5.370017	0.1	0.716925
5.371683	0.1	0.716865
5.373350	0.1	0.717282
5.375017	0.1	0.718236
5.376683	0.1	0.719011
5.378350	0.1	0.718832
5.380017	0.1	0.717104
5.381683	0.1	0.713706
5.383350	0.1	0.709474
5.385017	0.1	0.705659
5.386683	0.1	0.702739
5.388350	0.1	0.700712
5.390017	0.1	0.699818
5.391683	0.1	0.700235
5.393350	0.1	0.701904
5.395017	0.1	0.704527
5.396683	0.1	0.707924
5.398350	0.1	0.711381
5.400017	0.1	0.713587
5.401683	0.1	0.713527
5.403350	0.1	0.711620
5.405017	0.1	0.708520
5.406683	0.1	0.704765
5.408350	0.1	0.700831
5.410017	0.1	0.698268
5.411683	0.1	0.698209
5.413350	0.1	0.700533
5.415017	0.1	0.703752
5.416683	0.1	0.706434
5.418350	0.1	0.707984
5.420017	0.1	0.709593
5.421683	0.1	0.712454
5.423350	0.1	0.715911
5.425017	0.1	0.717819
5.426683	0.1	0.717759
5.428350	0.1	0.717461
5.430017	0.1	0.717878
5.431683	0.1	0.717640
5.433350	0.1	0.714600
5.435017	0.1	0.708461
5.436683	0.1	0.700831
5.438350	0.1	0.693858
5.440017	0.1	0.688732
5.441683	0.1	0.685513
5.443350	0.1	0.684321
5.445017	0.1	0.685990
5.446683	0.1	0.690877
5.448350	0.1	0.697672
5.450017	0.1	0.703692
5.451683	0.1	0.706136
5.453350	0.1	0.704527
5.455017	0.1	0.700772
5.456683	0.1	0.697196
5.458350	0.1	0.694811
5.460017	0.1	0.693381
5.461683	0.1	0.692666
5.463350	0.1	0.692725
5.465017	0.1	0.693977
5.466683	0.1	0.695884
5.468350	0.1	0.697732
5.470017	0.1	0.698984
5.471683	0.1	0.699639
5.473350	0.1	0.699759
5.475017	0.1	0.699103
5.476683	0.1	0.697374
5.478350	0.1	0.694454
5.480017	0.1	0.691295
5.481683	0.1	0.689507
5.483350	0.1	0.689745
5.485017	0.1	0.690639
5.486683	0.1	0.690401
5.488350	0.1	0.688970
5.490017	0.1	0.687420
5.491683	0.1	0.687063
5.493350	0.1	0.688076
5.495017	0.1	0.689745
5.496683	0.1	0.690043
5.498350	0.1	0.688076
5.500017	0.1	0.685334
5.501683	0.1	0.683904
5.503350	0.1	0.684083
5.505017	0.1	0.685453
5.506683	0.1	0.687182
5.508350	0.1	0.688851
5.510017	0.1	0.690460
5.511683	0.1	0.692070
5.513350	0.1	0.693500
5.515017	0.1	0.695169
5.516683	0.1	0.697553
5.518350	0.1	0.700891
5.520017	0.1	0.704408
5.521683	0.1	0.706852
5.523350	0.1	0.706971
5.525017	0.1	0.704706
5.526683	0.1	0.701129
5.528350	0.1	0.696838
5.530017	0.1	0.691772
5.531683	0.1	0.686050
5.533350	0.1	0.681281
5.535017	0.1	0.679374
5.536683	0.1	0.680387
5.538350	0.1	0.682890
5.540017	0.1	0.685036
5.541683	0.1	0.685692
5.543350	0.1	0.685036
5.545017	0.1	0.684023
5.546683	0.1	0.683546
5.548350	0.1	0.683785
5.550017	0.1	0.685155
5.551683	0.1	0.687122
5.553350	0.1	0.688613
5.555017	0.1	0.688851
5.556683	0.1	0.687540
5.558350	0.1	0.685275
5.560017	0.1	0.683427
5.561683	0.1	0.683248
5.563350	0.1	0.685513
5.565017	0.1	0.690043
5.566683	0.1	0.695944
5.568350	0.1	0.701129
5.570017	0.1	0.703991
5.571683	0.1	0.703812
5.573350	0.1	0.700891
5.575017	0.1	0.697017
5.576683	0.1	0.694156
5.578350	0.1	0.693023
5.580017	0.1	0.693202
5.581683	0.1	0.693560
5.583350	0.1	0.693679
5.585017	0.1	0.693858
5.586683	0.1	0.694573
5.588350	0.1	0.696063
5.590017	0.1	0.697672
5.591683	0.1	0.698626
5.593350	0.1	0.698686
5.595017	0.1	0.698149
5.596683	0.1	0.696361
5.598350	0.1	0.692546
5.600017	0.1	0.687182
5.601683	0.1	0.681758
5.603350	0.1	0.677466
5.605017	0.1	0.674486
5.606683	0.1	0.673056
5.608350	0.1	0.673354
5.610017	0.1	0.675440
5.611683	0.1	0.679195
5.613350	0.1	0.684261
5.615017	0.1	0.689805
5.616683	0.1	0.694931
5.618350	0.1	0.698507
5.620017	0.1	0.700057
5.621683	0.1	0.699937
5.623350	0.1	0.698924
5.625017	0.1	0.697672
5.626683	0.1	0.696957
5.628350	0.1	0.696838
5.630017	0.1	0.696719
5.631683	0.1	0.696361
5.633350	0.1	0.696123
5.635017	0.1	0.695944
5.636683	0.1	0.694573
5.638350	0.1	0.691593
5.640017	0.1	0.688195
5.641683	0.1	0.685751
5.643350	0.1	0.684440
5.645017	0.1	0.683546
5.646683	0.1	0.681877
5.648350	0.1	0.678957
5.650017	0.1	0.675619
5.651683	0.1	0.673115
5.653350	0.1	0.672460
5.655017	0.1	0.673890
5.656683	0.1	0.676930
5.658350	0.1	0.680089
5.660017	0.1	0.682294
5.661683	0.1	0.683785
5.663350	0.1	0.685930
5.665017	0.1	0.689268
5.666683	0.1	0.692189
5.668350	0.1	0.692427
5.670017	0.1	0.689566
5.671683	0.1	0.685096
5.673350	0.1	0.680625
5.675017	0.1	0.676453
5.676683	0.1	0.672758
5.678350	0.1	0.670075
5.680017	0.1	0.668883
5.681683	0.1	0.669301
5.683350	0.1	0.671089
5.685017	0.1	0.673831
5.686683	0.1	0.676811
5.688350	0.1	0.678957
5.690017	0.1	0.679731
5.691683	0.1	0.679255
5.693350	0.1	0.678062
5.695017	0.1	0.676274
5.696683	0.1	0.674546
5.698350	0.1	0.673950
5.700017	0.1	0.674784
5.701683	0.1	0.676096
5.703350	0.1	0.676751
5.705017	0.1	0.676155
5.706683	0.1	0.674188
5.708350	0.1	0.671864
5.710017	0.1	0.670731
5.711683	0.1	0.670970
5.713350	0.1	0.671208
5.715017	0.1	0.669539
5.716683	0.1	0.665724
5.718350	0.1	0.660956
5.720017	0.1	0.656307
5.721683	0.1	0.652134
5.723350	0.1	0.648677
5.725017	0.1	0.646949
5.726683	0.1	0.647664
5.728350	0.1	0.650168
5.730017	0.1	0.652194
5.731683	0.1	0.652552
5.733350	0.1	0.651658
5.735017	0.1	0.650346
5.736683	0.1	0.649214
5.738350	0.1	0.647843
5.740017	0.1	0.645220
5.741683	0.1	0.641584
5.743350	0.1	0.638366
5.745017	0.1	0.636518
5.746683	0.1	0.635743
5.748350	0.1	0.635743
5.750017	0.1	0.636458
5.751683	0.1	0.636935
5.753350	0.1	0.635803
5.755017	0.1	0.632465
5.756683	0.1	0.628173
5.758350	0.1	0.624776
5.760017	0.1	0.622988
5.761683	0.1	0.623107
5.763350	0.1	0.625372
5.765017	0.1	0.629246
5.766683	0.1	0.632644
5.768350	0.1	0.633895
5.770017	0.1	0.633180
5.771683	0.1	0.631988
5.773350	0.1	0.631690
5.775017	0.1	0.632227
5.776683	0.1	0.633061
5.778350	0.1	0.633776
5.780017	0.1	0.634372
5.781683	0.1	0.634313
5.783350	0.1	0.632644
5.785017	0.1	0.628889
5.786683	0.1	0.624299
5.788350	0.1	0.621080
5.790017	0.1	0.620246
5.791683	0.1	0.620663
5.793350	0.1	0.621021
5.795017	0.1	0.621259
5.796683	0.1	0.622511
5.798350	0.1	0.625253
5.800017	0.1	0.628710
5.801683	0.1	0.631154
5.803350	0.1	0.631034
5.805017	0.1	0.628352
5.806683	0.1	0.623763
5.808350	0.1	0.618279
5.810017	0.1	0.613272
5.811683	0.1	0.609934
5.813350	0.1	0.607789
5.815017	0.1	0.605822
5.816683	0.1	0.604034
5.818350	0.1	0.603080
5.820017	0.1	0.602841
5.821683	0.1	0.602722
5.823350	0.1	0.602901
5.825017	0.1	0.603795
5.826683	0.1	0.604928
5.828350	0.1	0.605047
5.830017	0.1	0.604212
5.831683	0.1	0.603676
5.833350	0.1	0.603735
5.835017	0.1	0.604093
5.836683	0.1	0.604808
5.838350	0.1	0.606120
5.840017	0.1	0.607729
5.841683	0.1	0.609160
5.843350	0.1	0.610173
5.845017	0.1	0.610590
5.846683	0.1	0.610411
5.848350	0.1	0.610054
5.850017	0.1	0.609696
5.851683	0.1	0.609934
5.853350	0.1	0.611067
5.855017	0.1	0.613093
5.856683	0.1	0.615060
5.858350	0.1	0.616252
5.860017	0.1	0.616252
5.861683	0.1	0.615537
5.863350	0.1	0.614643
5.865017	0.1	0.613928
5.866683	0.1	0.613213
5.868350	0.1	0.612080
5.870017	0.1	0.610471
5.871683	0.1	0.608146
5.873350	0.1	0.604987
5.875017	0.1	0.601411
5.876683	0.1	0.598192
5.878350	0.1	0.596285
5.880017	0.1	0.595927
5.881683	0.1	0.596464
5.883350	0.1	0.597179
5.885017	0.1	0.597358
5.886683	0.1	0.596166
5.888350	0.1	0.593066
5.890017	0.1	0.588775
5.891683	0.1	0.584304
5.893350	0.1	0.579834
5.895017	0.1	0.575006
5.896683	0.1	0.570297
5.898350	0.1	0.567138
5.900017	0.1	0.567138
5.901683	0.1	0.570118
5.903350	0.1	0.574350
5.905017	0.1	0.578225
5.906683	0.1	0.580668
5.908350	0.1	0.581563
5.910017	0.1	0.581026
5.911683	0.1	0.579298
5.913350	0.1	0.576973
5.915017	0.1	0.574589
5.916683	0.1	0.572085
5.918350	0.1	0.569284
5.920017	0.1	0.566125
5.921683	0.1	0.562966
5.923350	0.1	0.560224
5.925017	0.1	0.558198
5.926683	0.1	0.556529
5.928350	0.1	0.554621
5.930017	0.1	0.552356
5.931683	0.1	0.550211
5.933350	0.1	0.548899
5.935017	0.1	0.548065
5.936683	0.1	0.546873
5.938350	0.1	0.545561
5.940017	0.1	0.544965
5.941683	0.1	0.545263
5.943350	0.1	0.545502
5.945017	0.1	0.545204
5.946683	0.1	0.544965
5.948350	0.1	0.545979
5.950017	0.1	0.548542
5.951683	0.1	0.552058
5.953350	0.1	0.555098
5.955017	0.1	0.555873
5.956683	0.1	0.552833
5.958350	0.1	0.546336
5.960017	0.1	0.539243
5.961683	0.1	0.534654
5.963350	0.1	0.533223
5.965017	0.1	0.533521
5.966683	0.1	0.533402
5.968350	0.1	0.531018
5.970017	0.1	0.526309
5.971683	0.1	0.520408
5.973350	0.1	0.514746
5.975017	0.1	0.510275
5.976683	0.1	0.507772
5.978350	0.1	0.507772
5.980017	0.1	0.509083
5.981683	0.1	0.509203
5.983350	0.1	0.506878
5.985017	0.1	0.502765
5.986683	0.1	0.498951
5.988350	0.1	0.496745
5.990017	0.1	0.496149
5.991683	0.1	0.496447
5.993350	0.1	0.496566
5.995017	0.1	0.495791
5.996683	0.1	0.493705
5.998350	0.1	0.489712
6.000017	0.1	0.483513
6.001683	0.1	0.476420
6.003350	0.1	0.470400
6.005017	0.1	0.466406
6.006683	0.1	0.463784
6.008350	0.1	0.461102
6.010017	0.1	0.457525
6.011683	0.1	0.453293
6.013350	0.1	0.449836
6.015017	0.1	0.448704
6.016683	0.1	0.450850
6.018350	0.1	0.455022
6.020017	0.1	0.458479
6.021683	0.1	0.459194
6.023350	0.1	0.457108
6.025017	0.1	0.453711
6.026683	0.1	0.450373
6.028350	0.1	0.447273
6.030017	0.1	0.443518
6.031683	0.1	0.437617
6.033350	0.1	0.429988
6.035017	0.1	0.423133
6.036683	0.1	0.419736
6.038350	0.1	0.420094
6.040017	0.1	0.422239
6.041683	0.1	0.424087
6.043350	0.1	0.424802
6.045017	0.1	0.423908
6.046683	0.1	0.421405
6.048350	0.1	0.418305
6.050017	0.1	0.415504
6.051683	0.1	0.412464
6.053350	0.1	0.408113
6.055017	0.1	0.403047
6.056683	0.1	0.399590
6.058350	0.1	0.398994
6.060017	0.1	0.400126
6.061683	0.1	0.401080
6.063350	0.1	0.401020
6.065017	0.1	0.399888
6.066683	0.1	0.397742
6.068350	0.1	0.395060
6.070017	0.1	0.392854
6.071683	0.1	0.391722
6.073350	0.1	0.391185
6.075017	0.1	0.390470
6.076683	0.1	0.389755
6.078350	0.1	0.389278
6.080017	0.1	0.388682
6.081683	0.1	0.387669
6.083350	0.1	0.386417
6.085017	0.1	0.385046
6.086683	0.1	0.383735
6.088350	0.1	0.382364
6.090017	0.1	0.380814
6.091683	0.1	0.378966
6.093350	0.1	0.377715
6.095017	0.1	0.377953
6.096683	0.1	0.379920
6.098350	0.1	0.382662
6.100017	0.1	0.385106
6.101683	0.1	0.386596
6.103350	0.1	0.386894
6.105017	0.1	0.385702
6.106683	0.1	0.382781
6.108350	0.1	0.378490
6.110017	0.1	0.373483
6.111683	0.1	0.368595
6.113350	0.1	0.364304
6.115017	0.1	0.361264
6.116683	0.1	0.360191
6.118350	0.1	0.361085
6.120017	0.1	0.362515
6.121683	0.1	0.362396
6.123350	0.1	0.360072
6.125017	0.1	0.356913
6.126683	0.1	0.355124
6.128350	0.1	0.354707
6.130017	0.1	0.354290
6.131683	0.1	0.352800
6.133350	0.1	0.351131
6.135017	0.1	0.350833
6.136683	0.1	0.352383
6.138350	0.1	0.354648
6.140017	0.1	0.355959
6.141683	0.1	0.355899
6.143350	0.1	0.355482
6.145017	0.1	0.355721
6.146683	0.1	0.356972
6.148350	0.1	0.358522
6.150017	0.1	0.358701
6.151683	0.1	0.356495
6.153350	0.1	0.352860
6.155017	0.1	0.349581
6.156683	0.1	0.348151
6.158350	0.1	0.348687
6.160017	0.1	0.350595
6.161683	0.1	0.352561
6.163350	0.1	0.353694
6.165017	0.1	0.354052
6.166683	0.1	0.354230
6.168350	0.1	0.354946
6.170017	0.1	0.356674
6.171683	0.1	0.358701
6.173350	0.1	0.360131
6.175017	0.1	0.360131
6.176683	0.1	0.358224
6.178350	0.1	0.354946
6.180017	0.1	0.352085
6.181683	0.1	0.350714
6.183350	0.1	0.351012
6.185017	0.1	0.352383
6.186683	0.1	0.354111
6.188350	0.1	0.356436
6.190017	0.1	0.360489
6.191683	0.1	0.366211
6.193350	0.1	0.371575
6.195017	0.1	0.374794
6.196683	0.1	0.374734
6.198350	0.1	0.371218
6.200017	0.1	0.365317
6.201683	0.1	0.359774
6.203350	0.1	0.356495
6.205017	0.1	0.355601
6.206683	0.1	0.355840
6.208350	0.1	0.355899
6.210017	0.1	0.355482
6.211683	0.1	0.355363
6.213350	0.1	0.356257
6.215017	0.1	0.358164
6.216683	0.1	0.360847
6.218350	0.1	0.363410
6.220017	0.1	0.365317
6.221683	0.1	0.366330
6.223350	0.1	0.366509
6.225017	0.1	0.366747
6.226683	0.1	0.367820
6.228350	0.1	0.369787
6.230017	0.1	0.372052
6.231683	0.1	0.374436
6.233350	0.1	0.376344
6.235017	0.1	0.376940
6.236683	0.1	0.375807
6.238350	0.1	0.373364
6.240017	0.1	0.370920
6.241683	0.1	0.369966
6.243350	0.1	0.370801
6.245017	0.1	0.371993
6.246683	0.1	0.371933
6.248350	0.1	0.371039
6.250017	0.1	0.371099
6.251683	0.1	0.373304
6.253350	0.1	0.377119
6.255017	0.1	0.380993
6.256683	0.1	0.383496
6.258350	0.1	0.384867
6.260017	0.1	0.386298
6.261683	0.1	0.388563
6.263350	0.1	0.390947
6.265017	0.1	0.392735
6.266683	0.1	0.394106
6.268350	0.1	0.395179
6.270017	0.1	0.395656
6.271683	0.1	0.395298
6.273350	0.1	0.394404
6.275017	0.1	0.393689
6.276683	0.1	0.394046
6.278350	0.1	0.395536
6.280017	0.1	0.397801
6.281683	0.1	0.399947
6.283350	0.1	0.401795
6.285017	0.1	0.403762
6.286683	0.1	0.407100
6.288350	0.1	0.412524
6.290017	0.1	0.418961
6.291683	0.1	0.423431
6.293350	0.1	0.423551
6.295017	0.1	0.419915
6.296683	0.1	0.415862
6.298350	0.1	0.415146
6.300017	0.1	0.419974
6.301683	0.1	0.429511
6.303350	0.1	0.440717
6.305017	0.1	0.449896
6.306683	0.1	0.455201
6.308350	0.1	0.457168
6.310017	0.1	0.457287
6.311683	0.1	0.456929
6.313350	0.1	0.457108
6.315017	0.1	0.458002
6.316683	0.1	0.459671
6.318350	0.1	0.462055
6.320017	0.1	0.465095
6.321683	0.1	0.468731
6.323350	0.1	0.472724
6.325017	0.1	0.477374
6.326683	0.1	0.483453
6.328350	0.1	0.491321
6.330017	0.1	0.500143
6.331683	0.1	0.508308
6.333350	0.1	0.514865
6.335017	0.1	0.520289
6.336683	0.1	0.525653
6.338350	0.1	0.531256
6.340017	0.1	0.536382
6.341683	0.1	0.540972
6.343350	0.1	0.546277
6.345017	0.1	0.553787
6.346683	0.1	0.563085
6.348350	0.1	0.572085
6.350017	0.1	0.579298
6.351683	0.1	0.584960
6.353350	0.1	0.590026
6.355017	0.1	0.595391
6.356683	0.1	0.601471
6.358350	0.1	0.607669
6.360017	0.1	0.613093
6.361683	0.1	0.618160
6.363350	0.1	0.624716
6.365017	0.1	0.634551
6.366683	0.1	0.647485
6.368350	0.1	0.661552
6.370017	0.1	0.675023
6.371683	0.1	0.687003
6.373350	0.1	0.697494
6.375017	0.1	0.707567
6.376683	0.1	0.718832
6.378350	0.1	0.732541
6.380017	0.1	0.747860
6.381683	0.1	0.761867
6.383350	0.1	0.772297
6.385017	0.1	0.779510
6.386683	0.1	0.785708
6.388350	0.1	0.792742
6.390017	0.1	0.801861
6.391683	0.1	0.813901
6.393350	0.1	0.828803
6.395017	0.1	0.844657
6.396683	0.1	0.859439
6.398350	0.1	0.872970
6.400017	0.1	0.886440
6.401683	0.1	0.900865
6.403350	0.1	0.916183
6.405017	0.1	0.931382
6.406683	0.1	0.945389
6.408350	0.1	0.957310
6.410017	0.1	0.967741
6.411683	0.1	0.978053
6.413350	0.1	0.988603
6.415017	0.1	0.999093
6.416683	0.1	1.008928
6.418350	0.1	1.018703
6.420017	0.1	1.029193
6.421683	0.1	1.040399
6.423350	0.1	1.051009
6.425017	0.1	1.059890
6.426683	0.1	1.067340
6.428350	0.1	1.074374
6.430017	0.1	1.081944
6.431683	0.1	1.090050
6.433350	0.1	1.098514
6.435017	0.1	1.107037
6.436683	0.1	1.115441
6.438350	0.1	1.123726
6.440017	0.1	1.131952
6.441683	0.1	1.139939
6.443350	0.1	1.147330
6.445017	0.1	1.153767
6.446683	0.1	1.158655
6.448350	0.1	1.161575
6.450017	0.1	1.162469
6.451683	0.1	1.162291
6.453350	0.1	1.162529
6.455017	0.1	1.164854
6.456683	0.1	1.169980
6.458350	0.1	1.176179
6.460017	0.1	1.180172
6.461683	0.1	1.179636
6.463350	0.1	1.175106
6.465017	0.1	1.168788
6.466683	0.1	1.163006
6.468350	0.1	1.159370
6.470017	0.1	1.158714
6.471683	0.1	1.160681
6.473350	0.1	1.164258
6.475017	0.1	1.168192
6.476683	0.1	1.170814
6.478350	0.1	1.170814
6.480017	0.1	1.168549
6.481683	0.1	1.165390
6.483350	0.1	1.162708
6.485017	0.1	1.160860
6.486683	0.1	1.159191
6.488350	0.1	1.157224
6.490017	0.1	1.155019
6.491683	0.1	1.152754
6.493350	0.1	1.150370
6.495017	0.1	1.148045
6.496683	0.1	1.146019
6.498350	0.1	1.144409
6.500017	0.1	1.143217
6.501683	0.1	1.142442
6.503350	0.1	1.141906
6.505017	0.1	1.141250
6.506683	0.1	1.140237
6.508350	0.1	1.139462
6.510017	0.1	1.139700
6.511683	0.1	1.140475
6.513350	0.1	1.140416
6.515017	0.1	1.139045
6.516683	0.1	1.136839
6.518350	0.1	1.134873
6.520017	0.1	1.133502
6.521683	0.1	1.132011
6.523350	0.1	1.129389
6.525017	0.1	1.125813
6.526683	0.1	1.123011
6.528350	0.1	1.121879
6.530017	0.1	1.121938
6.531683	0.1	1.121819
6.533350	0.1	1.120210
6.535017	0.1	1.116514
6.536683	0.1	1.111090
6.538350	0.1	1.104951
6.540017	0.1	1.099229
6.541683	0.1	1.094759
6.543350	0.1	1.092672
6.545017	0.1	1.093745
6.546683	0.1	1.097202
6.548350	0.1	1.101971
6.550017	0.1	1.107752
6.551683	0.1	1.114369
6.553350	0.1	1.120627
6.555017	0.1	1.124561
6.556683	0.1	1.124740
6.558350	0.1	1.121521
6.560017	0.1	1.116872
6.561683	0.1	1.113057
6.563350	0.1	1.111507
6.565017	0.1	1.112342
6.566683	0.1	1.114488
6.568350	0.1	1.116276
6.570017	0.1	1.116574
6.571683	0.1	1.115441
6.573350	0.1	1.113832
6.575017	0.1	1.112878
6.576683	0.1	1.112938
6.578350	0.1	1.113951
6.580017	0.1	1.115859
6.581683	0.1	1.119077
6.583350	0.1	1.123309
6.585017	0.1	1.127601
6.586683	0.1	1.130402
6.588350	0.1	1.130879
6.590017	0.1	1.129150
6.591683	0.1	1.126826
6.593350	0.1	1.125991
6.595017	0.1	1.127720
6.596683	0.1	1.131475
6.598350	0.1	1.135588
6.600017	0.1	1.138032
6.601683	0.1	1.137137
6.603350	0.1	1.133144
6.605017	0.1	1.127601
6.606683	0.1	1.122952
6.608350	0.1	1.121104
6.610017	0.1	1.122356
6.611683	0.1	1.125157
6.613350	0.1	1.128137
6.615017	0.1	1.130700
6.616683	0.1	1.132429
6.618350	0.1	1.133204
6.620017	0.1	1.134098
6.621683	0.1	1.136839
6.623350	0.1	1.141846
6.625017	0.1	1.147091
6.626683	0.1	1.150251
6.628350	0.1	1.150906
6.630017	0.1	1.149833
6.631683	0.1	1.148343
6.633350	0.1	1.147330
6.635017	0.1	1.147628
6.636683	0.1	1.149416
6.638350	0.1	1.152098
6.640017	0.1	1.155377
6.641683	0.1	1.159191
6.643350	0.1	1.163662
6.645017	0.1	1.168728
6.646683	0.1	1.173973
6.648350	0.1	1.179159
6.650017	0.1	1.183987
6.651683	0.1	1.188159
6.653350	0.1	1.191318
6.655017	0.1	1.193225
6.656683	0.1	1.194060
6.658350	0.1	1.193822
6.660017	0.1	1.192331
6.661683	0.1	1.189709
6.663350	0.1	1.186311
6.665017	0.1	1.183570
6.666683	0.1	1.183450
6.668350	0.1	1.186967
6.670017	0.1	1.193881
6.671683	0.1	1.202583
6.673350	0.1	1.210451
6.675017	0.1	1.215398
6.676683	0.1	1.216531
6.678350	0.1	1.214624
6.680017	0.1	1.211166
6.681683	0.1	1.207829
6.683350	0.1	1.205862
6.685017	0.1	1.205802
6.686683	0.1	1.207650
6.688350	0.1	1.211166
6.690017	0.1	1.215577
6.691683	0.1	1.219452
6.693350	0.1	1.221657
6.695017	0.1	1.222551
6.696683	0.1	1.223087
6.698350	0.1	1.223862
6.700017	0.1	1.224995
6.701683	0.1	1.226366
6.703350	0.1	1.227737
6.705017	0.1	1.228690
6.706683	0.1	1.229048
6.708350	0.1	1.229107
6.710017	0.1	1.229346
6.711683	0.1	1.230300
6.713350	0.1	1.232624
6.715017	0.1	1.235783
6.716683	0.1	1.238644
6.718350	0.1	1.240671
6.720017	0.1	1.241684
6.721683	0.1	1.241505
6.723350	0.1	1.240552
6.725017	0.1	1.239240
6.726683	0.1	1.237989
6.728350	0.1	1.237392
6.730017	0.1	1.238704
6.731683	0.1	1.242340
6.733350	0.1	1.246870
6.735017	0.1	1.250565
6.736683	0.1	1.252174
6.738350	0.1	1.251340
6.740017	0.1	1.248837
6.741683	0.1	1.246095
6.743350	0.1	1.244724
6.745017	0.1	1.245022
6.746683	0.1	1.245737
6.748350	0.1	1.245558
6.750017	0.1	1.244605
6.751683	0.1	1.243889
6.753350	0.1	1.243591
6.755017	0.1	1.243770
6.756683	0.1	1.244307
6.758350	0.1	1.244724
6.760017	0.1	1.244664
6.761683	0.1	1.244366
6.763350	0.1	1.244068
6.765017	0.1	1.244009
6.766683	0.1	1.243889
6.768350	0.1	1.243293
6.770017	0.1	1.242340
6.771683	0.1	1.242042
6.773350	0.1	1.242638
6.775017	0.1	1.243353
6.776683	0.1	1.242459
6.778350	0.1	1.239121
6.780017	0.1	1.234889
6.781683	0.1	1.232326
6.783350	0.1	1.232803
6.785017	0.1	1.236141
6.786683	0.1	1.240850
6.788350	0.1	1.245260
6.790017	0.1	1.248300
6.791683	0.1	1.249671
6.793350	0.1	1.249611
6.795017	0.1	1.248121
6.796683	0.1	1.245141
6.798350	0.1	1.241684
6.800017	0.1	1.240015
6.801683	0.1	1.241803
6.803350	0.1	1.245737
6.805017	0.1	1.249254
6.806683	0.1	1.250744
6.808350	0.1	1.249790
6.810017	0.1	1.246750
6.811683	0.1	1.242280
6.813350	0.1	1.237512
6.815017	0.1	1.233995
6.816683	0.1	1.233280
6.818350	0.1	1.235485
6.820017	0.1	1.238465
6.821683	0.1	1.240313
6.823350	0.1	1.240909
6.825017	0.1	1.241565
6.826683	0.1	1.243591
6.828350	0.1	1.247704
6.830017	0.1	1.253188
6.831683	0.1	1.258195
6.833350	0.1	1.261234
6.835017	0.1	1.261711
6.836683	0.1	1.259685
6.838350	0.1	1.255512
6.840017	0.1	1.250267
6.841683	0.1	1.245797
6.843350	0.1	1.243711
6.845017	0.1	1.244307
6.846683	0.1	1.246393
6.848350	0.1	1.248360
6.850017	0.1	1.249254
6.851683	0.1	1.249194
6.853350	0.1	1.248658
6.855017	0.1	1.247585
6.856683	0.1	1.246274
6.858350	0.1	1.245201
6.860017	0.1	1.244068
6.861683	0.1	1.241505
6.863350	0.1	1.237333
6.865017	0.1	1.233280
6.866683	0.1	1.231551
6.868350	0.1	1.233101
6.870017	0.1	1.237154
6.871683	0.1	1.241922
6.873350	0.1	1.245081
6.875017	0.1	1.244664
6.876683	0.1	1.240432
6.878350	0.1	1.234174
6.880017	0.1	1.228333
6.881683	0.1	1.224876
6.883350	0.1	1.224399
6.885017	0.1	1.225829
6.886683	0.1	1.228035
6.888350	0.1	1.230657
6.890017	0.1	1.233280
6.891683	0.1	1.235008
6.893350	0.1	1.235366
6.895017	0.1	1.234829
6.896683	0.1	1.234055
6.898350	0.1	1.233578
6.900017	0.1	1.233459
6.901683	0.1	1.232982
6.903350	0.1	1.231313
6.905017	0.1	1.228333
6.906683	0.1	1.225472
6.908350	0.1	1.224518
6.910017	0.1	1.226068
6.911683	0.1	1.229525
6.913350	0.1	1.233935
6.915017	0.1	1.237452
6.916683	0.1	1.238108
6.918350	0.1	1.235187
6.920017	0.1	1.230002
6.921683	0.1	1.224876
6.923350	0.1	1.221120
6.925017	0.1	1.218617
6.926683	0.1	1.217127
6.928350	0.1	1.216829
6.930017	0.1	1.217961
6.931683	0.1	1.219869
6.933350	0.1	1.221597
6.935017	0.1	1.223028
6.936683	0.1	1.224279
6.938350	0.1	1.225591
6.940017	0.1	1.226962
6.941683	0.1	1.228035
6.943350	0.1	1.228511
6.945017	0.1	1.228333
6.946683	0.1	1.227498
6.948350	0.1	1.226068
6.950017	0.1	1.224577
6.951683	0.1	1.224041
6.953350	0.1	1.224816
6.955017	0.1	1.226604
6.956683	0.1	1.228571
6.958350	0.1	1.230240
6.960017	0.1	1.230955
6.961683	0.1	1.230478
6.963350	0.1	1.228929
6.965017	0.1	1.226962
6.966683	0.1	1.224995
6.968350	0.1	1.223147
6.970017	0.1	1.221478
6.971683	0.1	1.220048
6.973350	0.1	1.218855
6.975017	0.1	1.218081
6.976683	0.1	1.217842
6.978350	0.1	1.217902
6.980017	0.1	1.218081
6.981683	0.1	1.218259
6.983350	0.1	1.218736
6.985017	0.1	1.219630
6.986683	0.1	1.220524
6.988350	0.1	1.219988
6.990017	0.1	1.216590
6.991683	0.1	1.210451
6.993350	0.1	1.202583
6.995017	0.1	1.193941
6.996683	0.1	1.185775
6.998350	0.1	1.179397
7.000017	0.1	1.175821
7.001683	0.1	1.174629
7.003350	0.1	1.175106
7.005017	0.1	1.176357
7.006683	0.1	1.177430
7.008350	0.1	1.177192
7.010017	0.1	1.175463
7.011683	0.1	1.172900
7.013350	0.1	1.170695
7.015017	0.1	1.169503
7.016683	0.1	1.168847
7.018350	0.1	1.168132
7.020017	0.1	1.166642
7.021683	0.1	1.164019
7.023350	0.1	1.160085
7.025017	0.1	1.155436
7.026683	0.1	1.150668
7.028350	0.1	1.146436
7.030017	0.1	1.143217
7.031683	0.1	1.140416
7.033350	0.1	1.136720
7.035017	0.1	1.131058
7.036683	0.1	1.123905
7.038350	0.1	1.116037
7.040017	0.1	1.108527
7.041683	0.1	1.102805
7.043350	0.1	1.100004
7.045017	0.1	1.099765
7.046683	0.1	1.100123
7.048350	0.1	1.098633
7.050017	0.1	1.093686
7.051683	0.1	1.085579
7.053350	0.1	1.076043
7.055017	0.1	1.067281
7.056683	0.1	1.060963
7.058350	0.1	1.057446
7.060017	0.1	1.055956
7.061683	0.1	1.055002
7.063350	0.1	1.053035
7.065017	0.1	1.049042
7.066683	0.1	1.042783
7.068350	0.1	1.035273
7.070017	0.1	1.027763
7.071683	0.1	1.020253
7.073350	0.1	1.011729
7.075017	0.1	1.002431
7.076683	0.1	0.993967
7.078350	0.1	0.987470
7.080017	0.1	0.982940
7.081683	0.1	0.979364
7.083350	0.1	0.976563
7.085017	0.1	0.975192
7.086683	0.1	0.975370
7.088350	0.1	0.976086
7.090017	0.1	0.976265
7.091683	0.1	0.975013
7.093350	0.1	0.970841
7.095017	0.1	0.963211
7.096683	0.1	0.953615
7.098350	0.1	0.944734
7.100017	0.1	0.938475
7.101683	0.1	0.935018
7.103350	0.1	0.933230
7.105017	0.1	0.931561
7.106683	0.1	0.929117
7.108350	0.1	0.925839
7.110017	0.1	0.922322
7.111683	0.1	0.918269
7.113350	0.1	0.913203
7.115017	0.1	0.907719
7.116683	0.1	0.902951
7.118350	0.1	0.899077
7.120017	0.1	0.895023
7.121683	0.1	0.890195
7.123350	0.1	0.885665
7.125017	0.1	0.883043
7.126683	0.1	0.882149
7.128350	0.1	0.881732
7.130017	0.1	0.880957
7.131683	0.1	0.879765
7.133350	0.1	0.877857
7.135017	0.1	0.874996
7.136683	0.1	0.871778
7.138350	0.1	0.868678
7.140017	0.1	0.865400
7.141683	0.1	0.862062
7.143350	0.1	0.859916
7.145017	0.1	0.858724
7.146683	0.1	0.857115
7.148350	0.1	0.853419
7.150017	0.1	0.847101
7.151683	0.1	0.839531
7.153350	0.1	0.833392
7.155017	0.1	0.830591
7.156683	0.1	0.830889
7.158350	0.1	0.832677
7.160017	0.1	0.834942
7.161683	0.1	0.837207
7.163350	0.1	0.839412
7.165017	0.1	0.841975
7.166683	0.1	0.845432
7.168350	0.1	0.848591
7.170017	0.1	0.849307
7.171683	0.1	0.847399
7.173350	0.1	0.844777
7.175017	0.1	0.843108
7.176683	0.1	0.843048
7.178350	0.1	0.844300
7.180017	0.1	0.846386
7.181683	0.1	0.848651
7.183350	0.1	0.850618
7.185017	0.1	0.851572
7.186683	0.1	0.850856
7.188350	0.1	0.848293
7.190017	0.1	0.845015
7.191683	0.1	0.842691
7.193350	0.1	0.842869
7.195017	0.1	0.845850
7.196683	0.1	0.850856
7.198350	0.1	0.856340
7.200017	0.1	0.861228
7.201683	0.1	0.865161
7.203350	0.1	0.868619
7.205017	0.1	0.871837
7.206683	0.1	0.874639
7.208350	0.1	0.877082
7.210017	0.1	0.878990
7.211683	0.1	0.879943
7.213350	0.1	0.879884
7.215017	0.1	0.879467
7.216683	0.1	0.880003
7.218350	0.1	0.882268
7.220017	0.1	0.885367
7.221683	0.1	0.887930
7.223350	0.1	0.890076
7.225017	0.1	0.893295
7.226683	0.1	0.898004
7.228350	0.1	0.902355
7.230017	0.1	0.903904
7.231683	0.1	0.901640
7.233350	0.1	0.897706
7.235017	0.1	0.895143
7.236683	0.1	0.895739
7.238350	0.1	0.899017
7.240017	0.1	0.903308
7.241683	0.1	0.906944
7.243350	0.1	0.909388
7.245017	0.1	0.910938
7.246683	0.1	0.911951
7.248350	0.1	0.913143
7.250017	0.1	0.915170
7.251683	0.1	0.918031
7.253350	0.1	0.921607
7.255017	0.1	0.925899
7.256683	0.1	0.930131
7.258350	0.1	0.932634
7.260017	0.1	0.932038
7.261683	0.1	0.928640
7.263350	0.1	0.924528
7.265017	0.1	0.921965
7.266683	0.1	0.921309
7.268350	0.1	0.921369
7.270017	0.1	0.920892
7.271683	0.1	0.919223
7.273350	0.1	0.916302
7.275017	0.1	0.913560
7.276683	0.1	0.913203
7.278350	0.1	0.916123
7.280017	0.1	0.921488
7.281683	0.1	0.926673
7.283350	0.1	0.929713
7.285017	0.1	0.930309
7.286683	0.1	0.928760
7.288350	0.1	0.925303
7.290017	0.1	0.920773
7.291683	0.1	0.916600
7.293350	0.1	0.914395
7.295017	0.1	0.914931
7.296683	0.1	0.917435
7.298350	0.1	0.919521
7.300017	0.1	0.919342
7.301683	0.1	0.917256
7.303350	0.1	0.914693
7.305017	0.1	0.912666
7.306683	0.1	0.911593
7.308350	0.1	0.911355
7.310017	0.1	0.911593
7.311683	0.1	0.911415
7.313350	0.1	0.910461
7.315017	0.1	0.908911
7.316683	0.1	0.907064
7.318350	0.1	0.904620
7.320017	0.1	0.901878
7.321683	0.1	0.899911
7.323350	0.1	0.899673
7.325017	0.1	0.901818
7.326683	0.1	0.905573
7.328350	0.1	0.908494
7.330017	0.1	0.908434
7.331683	0.1	0.905275
7.333350	0.1	0.900686
7.335017	0.1	0.896931
7.336683	0.1	0.895381
7.338350	0.1	0.895619
7.340017	0.1	0.896871
7.341683	0.1	0.898778
7.343350	0.1	0.901222
7.345017	0.1	0.903845
7.346683	0.1	0.905931
7.348350	0.1	0.907183
7.350017	0.1	0.907660
7.351683	0.1	0.907719
7.353350	0.1	0.907779
7.355017	0.1	0.908017
7.356683	0.1	0.908494
7.358350	0.1	0.909329
7.360017	0.1	0.909686
7.361683	0.1	0.908434
7.363350	0.1	0.905931
7.365017	0.1	0.903606
7.366683	0.1	0.901818
7.368350	0.1	0.899971
7.370017	0.1	0.898004
7.371683	0.1	0.896692
7.373350	0.1	0.896573
7.375017	0.1	0.897348
7.376683	0.1	0.898719
7.378350	0.1	0.900090
7.380017	0.1	0.901103
7.381683	0.1	0.901461
7.383350	0.1	0.901640
7.385017	0.1	0.902772
7.386683	0.1	0.906050
7.388350	0.1	0.910819
7.390017	0.1	0.915110
7.391683	0.1	0.917137
7.393350	0.1	0.916600
7.395017	0.1	0.914812
7.396683	0.1	0.913918
7.398350	0.1	0.915468
7.400017	0.1	0.918984
7.401683	0.1	0.922144
7.403350	0.1	0.922859
7.405017	0.1	0.921011
7.406683	0.1	0.918150
7.408350	0.1	0.915647
7.410017	0.1	0.914097
7.411683	0.1	0.913560
7.413350	0.1	0.913322
7.415017	0.1	0.912368
7.416683	0.1	0.910640
7.418350	0.1	0.909209
7.420017	0.1	0.909030
7.421683	0.1	0.909567
7.423350	0.1	0.909925
7.425017	0.1	0.910282
7.426683	0.1	0.911176
7.428350	0.1	0.912368
7.430017	0.1	0.913024
7.431683	0.1	0.911892
7.433350	0.1	0.908613
7.435017	0.1	0.903606
7.436683	0.1	0.898004
7.438350	0.1	0.893652
7.440017	0.1	0.892401
7.441683	0.1	0.894666
7.443350	0.1	0.898600
7.445017	0.1	0.901759
7.446683	0.1	0.902951
7.448350	0.1	0.902414
7.450017	0.1	0.900686
7.451683	0.1	0.898361
7.453350	0.1	0.896156
7.455017	0.1	0.894845
7.456683	0.1	0.894904
7.458350	0.1	0.896335
7.460017	0.1	0.898659
7.461683	0.1	0.901341
7.463350	0.1	0.903666
7.465017	0.1	0.904858
7.466683	0.1	0.904560
7.468350	0.1	0.903487
7.470017	0.1	0.902653
7.471683	0.1	0.903070
7.473350	0.1	0.905097
7.475017	0.1	0.908196
7.476683	0.1	0.910759
7.478350	0.1	0.911415
7.480017	0.1	0.909686
7.481683	0.1	0.906050
7.483350	0.1	0.902176
7.485017	0.1	0.900149
7.486683	0.1	0.900626
7.488350	0.1	0.902772
7.490017	0.1	0.904977
7.491683	0.1	0.905573
7.493350	0.1	0.903249
7.495017	0.1	0.898063
7.496683	0.1	0.892341
7.498350	0.1	0.888526
7.500017	0.1	0.887215
7.501683	0.1	0.887513
7.503350	0.1	0.888228
7.505017	0.1	0.888944
7.506683	0.1	0.889421
7.508350	0.1	0.889719
7.510017	0.1	0.889540
7.511683	0.1	0.888586
7.513350	0.1	0.886738
7.515017	0.1	0.884175
7.516683	0.1	0.881732
7.518350	0.1	0.880539
7.520017	0.1	0.881732
7.521683	0.1	0.884831
7.523350	0.1	0.888169
7.525017	0.1	0.889778
7.526683	0.1	0.889242
7.528350	0.1	0.887096
7.530017	0.1	0.883937
7.531683	0.1	0.880182
7.533350	0.1	0.876546
7.535017	0.1	0.873745
7.536683	0.1	0.872016
7.538350	0.1	0.870705
7.540017	0.1	0.869691
7.541683	0.1	0.869453
7.543350	0.1	0.869930
7.545017	0.1	0.871182
7.546683	0.1	0.872970
7.548350	0.1	0.874698
7.550017	0.1	0.875413
7.551683	0.1	0.874758
7.553350	0.1	0.873566
7.555017	0.1	0.872970
7.556683	0.1	0.873089
7.558350	0.1	0.873506
7.560017	0.1	0.873745
7.561683	0.1	0.873625
7.563350	0.1	0.873625
7.565017	0.1	0.874102
7.566683	0.1	0.875056
7.568350	0.1	0.875413
7.570017	0.1	0.874281
7.571683	0.1	0.871420
7.573350	0.1	0.867426
7.575017	0.1	0.863493
7.576683	0.1	0.861049
7.578350	0.1	0.860989
7.580017	0.1	0.863254
7.581683	0.1	0.866950
7.583350	0.1	0.870884
7.585017	0.1	0.874519
7.586683	0.1	0.877142
7.588350	0.1	0.877976
7.590017	0.1	0.876844
7.591683	0.1	0.874758
7.593350	0.1	0.873148
7.595017	0.1	0.872493
7.596683	0.1	0.872612
7.598350	0.1	0.873268
7.600017	0.1	0.873685
7.601683	0.1	0.872910
7.603350	0.1	0.870228
7.605017	0.1	0.865936
7.606683	0.1	0.861108
7.608350	0.1	0.856698
7.610017	0.1	0.853419
7.611683	0.1	0.851631
7.613350	0.1	0.851154
7.615017	0.1	0.850856
7.616683	0.1	0.849783
7.618350	0.1	0.848174
7.620017	0.1	0.847280
7.621683	0.1	0.847876
7.623350	0.1	0.849426
7.625017	0.1	0.851035
7.626683	0.1	0.852346
7.628350	0.1	0.853419
7.630017	0.1	0.854313
7.631683	0.1	0.854909
7.633350	0.1	0.855207
7.635017	0.1	0.854731
7.636683	0.1	0.853241
7.638350	0.1	0.850856
7.640017	0.1	0.848234
7.641683	0.1	0.845969
7.643350	0.1	0.843883
7.645017	0.1	0.841975
7.646683	0.1	0.841379
7.648350	0.1	0.842810
7.650017	0.1	0.844777
7.651683	0.1	0.845254
7.653350	0.1	0.843644
7.655017	0.1	0.840724
7.656683	0.1	0.837505
7.658350	0.1	0.835180
7.660017	0.1	0.834703
7.661683	0.1	0.835896
7.663350	0.1	0.837386
7.665017	0.1	0.838399
7.666683	0.1	0.838995
7.668350	0.1	0.839233
7.670017	0.1	0.838935
7.671683	0.1	0.837922
7.673350	0.1	0.836492
7.675017	0.1	0.835955
7.676683	0.1	0.837088
7.678350	0.1	0.839114
7.680017	0.1	0.840962
7.681683	0.1	0.842512
7.683350	0.1	0.844240
7.685017	0.1	0.846505
7.686683	0.1	0.849247
7.688350	0.1	0.851989
7.690017	0.1	0.853956
7.691683	0.1	0.855267
7.693350	0.1	0.856698
7.695017	0.1	0.858545
7.696683	0.1	0.860333
7.698350	0.1	0.861287
7.700017	0.1	0.861287
7.701683	0.1	0.860214
7.703350	0.1	0.858009
7.705017	0.1	0.855446
7.706683	0.1	0.854373
7.708350	0.1	0.855923
7.710017	0.1	0.859320
7.711683	0.1	0.862837
7.713350	0.1	0.865400
7.715017	0.1	0.866771
7.716683	0.1	0.867248
7.718350	0.1	0.867069
7.720017	0.1	0.866711
7.721683	0.1	0.866592
7.723350	0.1	0.866890
7.725017	0.1	0.867605
7.726683	0.1	0.868797
7.728350	0.1	0.870585
7.730017	0.1	0.872493
7.731683	0.1	0.873923
7.733350	0.1	0.874817
7.735017	0.1	0.875533
7.736683	0.1	0.876188
7.738350	0.1	0.875592
7.740017	0.1	0.872135
7.741683	0.1	0.865459
7.743350	0.1	0.856876
7.745017	0.1	0.848770
7.746683	0.1	0.843406
7.748350	0.1	0.841737
7.750017	0.1	0.842512
7.751683	0.1	0.843287
7.753350	0.1	0.842452
7.755017	0.1	0.840187
7.756683	0.1	0.837863
7.758350	0.1	0.836074
7.760017	0.1	0.835121
7.761683	0.1	0.834346
7.763350	0.1	0.832498
7.765017	0.1	0.828326
7.766683	0.1	0.822187
7.768350	0.1	0.815749
7.770017	0.1	0.811040
7.771683	0.1	0.809550
7.773350	0.1	0.811517
7.775017	0.1	0.815392
7.776683	0.1	0.818312
7.778350	0.1	0.818491
7.780017	0.1	0.816345
7.781683	0.1	0.813544
7.783350	0.1	0.811100
7.785017	0.1	0.808775
7.786683	0.1	0.806987
7.788350	0.1	0.806332
7.790017	0.1	0.806987
7.791683	0.1	0.807703
7.793350	0.1	0.807166
7.795017	0.1	0.805020
7.796683	0.1	0.801563
7.798350	0.1	0.797510
7.800017	0.1	0.793576
7.801683	0.1	0.790656
7.803350	0.1	0.789404
7.805017	0.1	0.789464
7.806683	0.1	0.790477
7.808350	0.1	0.791967
7.810017	0.1	0.792861
7.811683	0.1	0.792086
7.813350	0.1	0.789285
7.815017	0.1	0.785172
7.816683	0.1	0.780880
7.818350	0.1	0.777841
7.820017	0.1	0.777304
7.821683	0.1	0.779569
7.823350	0.1	0.783682
7.825017	0.1	0.787735
7.826683	0.1	0.789821
7.828350	0.1	0.789464
7.830017	0.1	0.787437
7.831683	0.1	0.784755
7.833350	0.1	0.781894
7.835017	0.1	0.778854
7.836683	0.1	0.775993
7.838350	0.1	0.773907
7.840017	0.1	0.772715
7.841683	0.1	0.772178
7.843350	0.1	0.772357
7.845017	0.1	0.772715
7.846683	0.1	0.772595
7.848350	0.1	0.771940
7.850017	0.1	0.771582
7.851683	0.1	0.772238
7.853350	0.1	0.774741
7.855017	0.1	0.778556
7.856683	0.1	0.782311
7.858350	0.1	0.784874
7.860017	0.1	0.785708
7.861683	0.1	0.784636
7.863350	0.1	0.782728
7.865017	0.1	0.781179
7.866683	0.1	0.780284
7.868350	0.1	0.780165
7.870017	0.1	0.780463
7.871683	0.1	0.780523
7.873350	0.1	0.779927
7.875017	0.1	0.779510
7.876683	0.1	0.780106
7.878350	0.1	0.781119
7.880017	0.1	0.781119
7.881683	0.1	0.779867
7.883350	0.1	0.777662
7.885017	0.1	0.774801
7.886683	0.1	0.771403
7.888350	0.1	0.767648
7.890017	0.1	0.764072
7.891683	0.1	0.761807
7.893350	0.1	0.761926
7.895017	0.1	0.764310
7.896683	0.1	0.767231
7.898350	0.1	0.769198
7.900017	0.1	0.769377
7.901683	0.1	0.767469
7.903350	0.1	0.764489
7.905017	0.1	0.762582
7.906683	0.1	0.763714
7.908350	0.1	0.768483
7.910017	0.1	0.775099
7.911683	0.1	0.780404
7.913350	0.1	0.782490
7.915017	0.1	0.781477
7.916683	0.1	0.779390
7.918350	0.1	0.778496
7.920017	0.1	0.779867
7.921683	0.1	0.782311
7.923350	0.1	0.783503
7.925017	0.1	0.781775
7.926683	0.1	0.778139
7.928350	0.1	0.774562
7.930017	0.1	0.772893
7.931683	0.1	0.773668
7.933350	0.1	0.776291
7.935017	0.1	0.778675
7.936683	0.1	0.778794
7.938350	0.1	0.776470
7.940017	0.1	0.772834
7.941683	0.1	0.768781
7.943350	0.1	0.764966
7.945017	0.1	0.762224
7.946683	0.1	0.761569
7.948350	0.1	0.762701
7.950017	0.1	0.764251
7.951683	0.1	0.764787
7.953350	0.1	0.763953
7.955017	0.1	0.762582
7.956683	0.1	0.761986
7.958350	0.1	0.763118
7.960017	0.1	0.765979
7.961683	0.1	0.769794
7.963350	0.1	0.773668
7.965017	0.1	0.776827
7.966683	0.1	0.778556
7.968350	0.1	0.777721
7.970017	0.1	0.773609
7.971683	0.1	0.767291
7.973350	0.1	0.760973
7.975017	0.1	0.756800
7.976683	0.1	0.755608
7.978350	0.1	0.757039
7.980017	0.1	0.760317
7.981683	0.1	0.764668
7.983350	0.1	0.769079
7.985017	0.1	0.772834
7.986683	0.1	0.775933
7.988350	0.1	0.778317
7.990017	0.1	0.779927
7.991683	0.1	0.780702
7.993350	0.1	0.780463
7.995017	0.1	0.779331
7.996683	0.1	0.778258
7.998350	0.1	0.778377
8.000017	0.1	0.779569
8.001683	0.1	0.780404
8.003350	0.1	0.779808
8.005017	0.1	0.778079
8.006683	0.1	0.775933
8.008350	0.1	0.773788
8.010017	0.1	0.772059
8.011683	0.1	0.771642
8.013350	0.1	0.772834
8.015017	0.1	0.774682
8.016683	0.1	0.776172
8.018350	0.1	0.776768
8.020017	0.1	0.776470
8.021683	0.1	0.775754
8.023350	0.1	0.775576
8.025017	0.1	0.775695
8.026683	0.1	0.775158
8.028350	0.1	0.773430
8.030017	0.1	0.771403
8.031683	0.1	0.770390
8.033350	0.1	0.770867
8.035017	0.1	0.772536
8.036683	0.1	0.774264
8.038350	0.1	0.774801
8.040017	0.1	0.773609
8.041683	0.1	0.771046
8.043350	0.1	0.768185
8.045017	0.1	0.765920
8.046683	0.1	0.765324
8.048350	0.1	0.766516
8.050017	0.1	0.768721
8.051683	0.1	0.771105
8.053350	0.1	0.773191
8.055017	0.1	0.774562
8.056683	0.1	0.774622
8.058350	0.1	0.773251
8.060017	0.1	0.770330
8.061683	0.1	0.766575
8.063350	0.1	0.763297
8.065017	0.1	0.762045
8.066683	0.1	0.763476
8.068350	0.1	0.766993
8.070017	0.1	0.771523
8.071683	0.1	0.775933
8.073350	0.1	0.779152
8.075017	0.1	0.780523
8.076683	0.1	0.780106
8.078350	0.1	0.778139
8.080017	0.1	0.775874
8.081683	0.1	0.774801
8.083350	0.1	0.775397
8.085017	0.1	0.776172
8.086683	0.1	0.775874
8.088350	0.1	0.774741
8.090017	0.1	0.773490
8.091683	0.1	0.772059
8.093350	0.1	0.770211
8.095017	0.1	0.768542
8.096683	0.1	0.768304
8.098350	0.1	0.769794
8.100017	0.1	0.772059
8.101683	0.1	0.774086
8.103350	0.1	0.775933
8.105017	0.1	0.778019
8.106683	0.1	0.779927
8.108350	0.1	0.780761
8.110017	0.1	0.780642
8.111683	0.1	0.779986
8.113350	0.1	0.778675
8.115017	0.1	0.776827
8.116683	0.1	0.775099
8.118350	0.1	0.774086
8.120017	0.1	0.774324
8.121683	0.1	0.776470
8.123350	0.1	0.779867
8.125017	0.1	0.783503
8.126683	0.1	0.786722
8.128350	0.1	0.788987
8.130017	0.1	0.789166
8.131683	0.1	0.786662
8.133350	0.1	0.782192
8.135017	0.1	0.777185
8.136683	0.1	0.773788
8.138350	0.1	0.773490
8.140017	0.1	0.776112
8.141683	0.1	0.779688
8.143350	0.1	0.782549
8.145017	0.1	0.783920
8.146683	0.1	0.784159
8.148350	0.1	0.784278
8.150017	0.1	0.784636
8.151683	0.1	0.784874
8.153350	0.1	0.784874
8.155017	0.1	0.785112
8.156683	0.1	0.786006
8.158350	0.1	0.787199
8.160017	0.1	0.788510
8.161683	0.1	0.789940
8.163350	0.1	0.791431
8.165017	0.1	0.792384
8.166683	0.1	0.792563
8.168350	0.1	0.792801
8.170017	0.1	0.793636
8.171683	0.1	0.794590
8.173350	0.1	0.794947
8.175017	0.1	0.794709
8.176683	0.1	0.794292
8.178350	0.1	0.794172
8.180017	0.1	0.794411
8.181683	0.1	0.794947
8.183350	0.1	0.795782
8.185017	0.1	0.797093
8.186683	0.1	0.799358
8.188350	0.1	0.802577
8.190017	0.1	0.805676
8.191683	0.1	0.807345
8.193350	0.1	0.806749
8.195017	0.1	0.804603
8.196683	0.1	0.802457
8.198350	0.1	0.801623
8.200017	0.1	0.802755
8.201683	0.1	0.804901
8.203350	0.1	0.806093
8.205017	0.1	0.805914
8.206683	0.1	0.805914
8.208350	0.1	0.807345
8.210017	0.1	0.810504
8.211683	0.1	0.814438
8.213350	0.1	0.818372
8.215017	0.1	0.822306
8.216683	0.1	0.826120
8.218350	0.1	0.828922
8.220017	0.1	0.830293
8.221683	0.1	0.831306
8.223350	0.1	0.833392
8.225017	0.1	0.837028
8.226683	0.1	0.842571
8.228350	0.1	0.850022
8.230017	0.1	0.858486
8.231683	0.1	0.866950
8.233350	0.1	0.874996
8.235017	0.1	0.881672
8.236683	0.1	0.886083
8.238350	0.1	0.888348
8.240017	0.1	0.890195
8.241683	0.1	0.893474
8.243350	0.1	0.898898
8.245017	0.1	0.905514
8.246683	0.1	0.911295
8.248350	0.1	0.914693
8.250017	0.1	0.915170
8.251683	0.1	0.913918
8.253350	0.1	0.913143
8.255017	0.1	0.914872
8.256683	0.1	0.919879
8.258350	0.1	0.926971
8.260017	0.1	0.933826
8.261683	0.1	0.939190
8.263350	0.1	0.943601
8.265017	0.1	0.947833
8.266683	0.1	0.952244
8.268350	0.1	0.956416
8.270017	0.1	0.960231
8.271683	0.1	0.963390
8.273350	0.1	0.965416
8.275017	0.1	0.966013
8.276683	0.1	0.965416
8.278350	0.1	0.964105
8.280017	0.1	0.962734
8.281683	0.1	0.962317
8.283350	0.1	0.963628
8.285017	0.1	0.966668
8.286683	0.1	0.970185
8.288350	0.1	0.973046
8.290017	0.1	0.974894
8.291683	0.1	0.976503
8.293350	0.1	0.978708
8.295017	0.1	0.981510
8.296683	0.1	0.984192
8.298350	0.1	0.986636
8.300017	0.1	0.989616
8.301683	0.1	0.993431
8.303350	0.1	0.997365
8.305017	0.1	1.000047
8.306683	0.1	1.001060
8.308350	0.1	1.001120
8.310017	0.1	1.001716
8.311683	0.1	1.003385
8.313350	0.1	1.005054
8.315017	0.1	1.005948
8.316683	0.1	1.006424
8.318350	0.1	1.007259
8.320017	0.1	1.008213
8.321683	0.1	1.007855
8.323350	0.1	1.005113
8.325017	0.1	0.999928
8.326683	0.1	0.993729
8.328350	0.1	0.988662
8.330017	0.1	0.985742
8.331683	0.1	0.984311
8.333350	0.1	0.983179
8.335017	0.1	0.982463
8.336683	0.1	0.982940
8.338350	0.1	0.984669
8.340017	0.1	0.986755
8.341683	0.1	0.988245
8.343350	0.1	0.988483
8.345017	0.1	0.986993
8.346683	0.1	0.983715
8.348350	0.1	0.978947
8.350017	0.1	0.973761
8.351683	0.1	0.969708
8.353350	0.1	0.968218
8.355017	0.1	0.969112
8.356683	0.1	0.970542
8.358350	0.1	0.969768
8.360017	0.1	0.965953
8.361683	0.1	0.960589
8.363350	0.1	0.956297
8.365017	0.1	0.954866
8.366683	0.1	0.956893
8.368350	0.1	0.961125
8.370017	0.1	0.965357
8.371683	0.1	0.967324
8.373350	0.1	0.965715
8.375017	0.1	0.961185
8.376683	0.1	0.955999
8.378350	0.1	0.952959
8.380017	0.1	0.953436
8.381683	0.1	0.956774
8.383350	0.1	0.960589
8.385017	0.1	0.962794
8.386683	0.1	0.962794
8.388350	0.1	0.961483
8.390017	0.1	0.959992
8.391683	0.1	0.959337
8.393350	0.1	0.958920
8.395017	0.1	0.957251
8.396683	0.1	0.953257
8.398350	0.1	0.947714
8.400017	0.1	0.942111
8.401683	0.1	0.937879
8.403350	0.1	0.936031
8.405017	0.1	0.936627
8.406683	0.1	0.938714
8.408350	0.1	0.941336
8.410017	0.1	0.944138
8.411683	0.1	0.947177
8.413350	0.1	0.950337
8.415017	0.1	0.952601
8.416683	0.1	0.952542
8.418350	0.1	0.950337
8.420017	0.1	0.948250
8.421683	0.1	0.948370
8.423350	0.1	0.950813
8.425017	0.1	0.954032
8.426683	0.1	0.956357
8.428350	0.1	0.957131
8.430017	0.1	0.956416
8.431683	0.1	0.954568
8.433350	0.1	0.952363
8.435017	0.1	0.950992
8.436683	0.1	0.951409
8.438350	0.1	0.953674
8.440017	0.1	0.956357
8.441683	0.1	0.957608
8.443350	0.1	0.956297
8.445017	0.1	0.953078
8.446683	0.1	0.950038
8.448350	0.1	0.948548
8.450017	0.1	0.948668
8.451683	0.1	0.950038
8.453350	0.1	0.952601
8.455017	0.1	0.956059
8.456683	0.1	0.959814
8.458350	0.1	0.963092
8.460017	0.1	0.965476
8.461683	0.1	0.966847
8.463350	0.1	0.967205
8.465017	0.1	0.966787
8.466683	0.1	0.965893
8.468350	0.1	0.964761
8.470017	0.1	0.963867
8.471683	0.1	0.964403
8.473350	0.1	0.967801
8.475017	0.1	0.974119
8.476683	0.1	0.981391
8.478350	0.1	0.986874
8.480017	0.1	0.989974
8.481683	0.1	0.992775
8.483350	0.1	0.996828
8.485017	0.1	1.001298
8.486683	0.1	1.003683
8.488350	0.1	1.002848
8.490017	0.1	0.999689
8.491683	0.1	0.996172
8.493350	0.1	0.993252
8.495017	0.1	0.990868
8.496683	0.1	0.988543
8.498350	0.1	0.986219
8.500017	0.1	0.984132
8.501683	0.1	0.982761
8.503350	0.1	0.983238
8.505017	0.1	0.986219
8.506683	0.1	0.991225
8.508350	0.1	0.996530
8.510017	0.1	1.000881
8.511683	0.1	1.003623
8.513350	0.1	1.005113
8.515017	0.1	1.006663
8.516683	0.1	1.009524
8.518350	0.1	1.013696
8.520017	0.1	1.018286
8.521683	0.1	1.022101
8.523350	0.1	1.024008
8.525017	0.1	1.023769
8.526683	0.1	1.022101
8.528350	0.1	1.020491
8.530017	0.1	1.020432
8.531683	0.1	1.022101
8.533350	0.1	1.024842
8.535017	0.1	1.027823
8.536683	0.1	1.030445
8.538350	0.1	1.031816
8.540017	0.1	1.031339
8.541683	0.1	1.028657
8.543350	0.1	1.024127
8.545017	0.1	1.019657
8.546683	0.1	1.018465
8.548350	0.1	1.023114
8.550017	0.1	1.033187
8.551683	0.1	1.045346
8.553350	0.1	1.056016
8.555017	0.1	1.063764
8.556683	0.1	1.068473
8.558350	0.1	1.070380
8.560017	0.1	1.070082
8.561683	0.1	1.068831
8.563350	0.1	1.067400
8.565017	0.1	1.065970
8.566683	0.1	1.064539
8.568350	0.1	1.063585
8.570017	0.1	1.064122
8.571683	0.1	1.067519
8.573350	0.1	1.073778
8.575017	0.1	1.080871
8.576683	0.1	1.086652
8.578350	0.1	1.090288
8.580017	0.1	1.092136
8.581683	0.1	1.092792
8.583350	0.1	1.092732
8.585017	0.1	1.091898
8.586683	0.1	1.090288
8.588350	0.1	1.088798
8.590017	0.1	1.088202
8.591683	0.1	1.088858
8.593350	0.1	1.090646
8.595017	0.1	1.093686
8.596683	0.1	1.097560
8.598350	0.1	1.101732
8.600017	0.1	1.105249
8.601683	0.1	1.107335
8.603350	0.1	1.107693
8.605017	0.1	1.106501
8.606683	0.1	1.104176
8.608350	0.1	1.100957
8.610017	0.1	1.097620
8.611683	0.1	1.095355
8.613350	0.1	1.094401
8.615017	0.1	1.094163
8.616683	0.1	1.094401
8.618350	0.1	1.095235
8.620017	0.1	1.096487
8.621683	0.1	1.098037
8.623350	0.1	1.099408
8.625017	0.1	1.099885
8.626683	0.1	1.099169
8.628350	0.1	1.097620
8.630017	0.1	1.095355
8.631683	0.1	1.092553
8.633350	0.1	1.089752
8.635017	0.1	1.087308
8.636683	0.1	1.085401
8.638350	0.1	1.084268
8.640017	0.1	1.083434
8.641683	0.1	1.082122
8.643350	0.1	1.079261
8.645017	0.1	1.074374
8.646683	0.1	1.067758
8.648350	0.1	1.061261
8.650017	0.1	1.056671
8.651683	0.1	1.054764
8.653350	0.1	1.055002
8.655017	0.1	1.056492
8.656683	0.1	1.057446
8.658350	0.1	1.056075
8.660017	0.1	1.051903
8.661683	0.1	1.046181
8.663350	0.1	1.040399
8.665017	0.1	1.035273
8.666683	0.1	1.030445
8.668350	0.1	1.024723
8.670017	0.1	1.016975
8.671683	0.1	1.007795
8.673350	0.1	0.998616
8.675017	0.1	0.990927
8.676683	0.1	0.985205
8.678350	0.1	0.981212
8.680017	0.1	0.978947
8.681683	0.1	0.978530
8.683350	0.1	0.979066
8.685017	0.1	0.978768
8.686683	0.1	0.976980
8.688350	0.1	0.974238
8.690017	0.1	0.971675
8.691683	0.1	0.969410
8.693350	0.1	0.966847
8.695017	0.1	0.963032
8.696683	0.1	0.958026
8.698350	0.1	0.953138
8.700017	0.1	0.949144
8.701683	0.1	0.945509
8.703350	0.1	0.941336
8.705017	0.1	0.936568
8.706683	0.1	0.932097
8.708350	0.1	0.928700
8.710017	0.1	0.926614
8.711683	0.1	0.925422
8.713350	0.1	0.924051
8.715017	0.1	0.921726
8.716683	0.1	0.918269
8.718350	0.1	0.914037
8.720017	0.1	0.909686
8.721683	0.1	0.905514
8.723350	0.1	0.901580
8.725017	0.1	0.898242
8.726683	0.1	0.895917
8.728350	0.1	0.894964
8.730017	0.1	0.894547
8.731683	0.1	0.893593
8.733350	0.1	0.891686
8.735017	0.1	0.889480
8.736683	0.1	0.887930
8.738350	0.1	0.886798
8.740017	0.1	0.885487
8.741683	0.1	0.883758
8.743350	0.1	0.882208
8.745017	0.1	0.881732
8.746683	0.1	0.882387
8.748350	0.1	0.883043
8.750017	0.1	0.882626
8.751683	0.1	0.880957
8.753350	0.1	0.878692
8.755017	0.1	0.876486
8.756683	0.1	0.874937
8.758350	0.1	0.874102
8.760017	0.1	0.873327
8.761683	0.1	0.871658
8.763350	0.1	0.868678
8.765017	0.1	0.865281
8.766683	0.1	0.862598
8.768350	0.1	0.861287
8.770017	0.1	0.861406
8.771683	0.1	0.862658
8.773350	0.1	0.864565
8.775017	0.1	0.866354
8.776683	0.1	0.867844
8.778350	0.1	0.869870
8.780017	0.1	0.873268
8.781683	0.1	0.877559
8.783350	0.1	0.880897
8.785017	0.1	0.881076
8.786683	0.1	0.876963
8.788350	0.1	0.869215
8.790017	0.1	0.859916
8.791683	0.1	0.851989
8.793350	0.1	0.848055
8.795017	0.1	0.848830
8.796683	0.1	0.852883
8.798350	0.1	0.857711
8.800017	0.1	0.861347
8.801683	0.1	0.863791
8.803350	0.1	0.866234
8.805017	0.1	0.870049
8.806683	0.1	0.874877
8.808350	0.1	0.878930
8.810017	0.1	0.880122
8.811683	0.1	0.877559
8.813350	0.1	0.871778
8.815017	0.1	0.864923
8.816683	0.1	0.859499
8.818350	0.1	0.856757
8.820017	0.1	0.856817
8.821683	0.1	0.858843
8.823350	0.1	0.862300
8.825017	0.1	0.866830
8.826683	0.1	0.871539
8.828350	0.1	0.875354
8.830017	0.1	0.877380
8.831683	0.1	0.877678
8.833350	0.1	0.877023
8.835017	0.1	0.876904
8.836683	0.1	0.878334
8.838350	0.1	0.881374
8.840017	0.1	0.885010
8.841683	0.1	0.887632
8.843350	0.1	0.888228
8.845017	0.1	0.887215
8.846683	0.1	0.886083
8.848350	0.1	0.886381
8.850017	0.1	0.888526
8.851683	0.1	0.891507
8.853350	0.1	0.893533
8.855017	0.1	0.893891
8.856683	0.1	0.892878
8.858350	0.1	0.890732
8.860017	0.1	0.887513
8.861683	0.1	0.884175
8.863350	0.1	0.882208
8.865017	0.1	0.883102
8.866683	0.1	0.887215
8.868350	0.1	0.893235
8.870017	0.1	0.898600
8.871683	0.1	0.901222
8.873350	0.1	0.900745
8.875017	0.1	0.898242
8.876683	0.1	0.894547
8.878350	0.1	0.890315
8.880017	0.1	0.886440
8.881683	0.1	0.884354
8.883350	0.1	0.884950
8.885017	0.1	0.888348
8.886683	0.1	0.893116
8.888350	0.1	0.897646
8.890017	0.1	0.901282
8.891683	0.1	0.904739
8.893350	0.1	0.908971
8.895017	0.1	0.914216
8.896683	0.1	0.919521
8.898350	0.1	0.923932
8.900017	0.1	0.927270
8.901683	0.1	0.929475
8.903350	0.1	0.930011
8.905017	0.1	0.928760
8.906683	0.1	0.926316
8.908350	0.1	0.923872
8.910017	0.1	0.922680
8.911683	0.1	0.924110
8.913350	0.1	0.927806
8.915017	0.1	0.931680
8.916683	0.1	0.933707
8.918350	0.1	0.933766
8.920017	0.1	0.933230
8.921683	0.1	0.933468
8.923350	0.1	0.934064
8.925017	0.1	0.934064
8.926683	0.1	0.932992
8.928350	0.1	0.931084
8.930017	0.1	0.929058
8.931683	0.1	0.927389
8.933350	0.1	0.926256
8.935017	0.1	0.925660
8.936683	0.1	0.925422
8.938350	0.1	0.926077
8.940017	0.1	0.928223
8.941683	0.1	0.932038
8.943350	0.1	0.936568
8.945017	0.1	0.940144
8.946683	0.1	0.941455
8.948350	0.1	0.940621
8.950017	0.1	0.938654
8.951683	0.1	0.936627
8.953350	0.1	0.935137
8.955017	0.1	0.934303
8.956683	0.1	0.933707
8.958350	0.1	0.932574
8.960017	0.1	0.930429
8.961683	0.1	0.927925
8.963350	0.1	0.926256
8.965017	0.1	0.926018
8.966683	0.1	0.926495
8.968350	0.1	0.926614
8.970017	0.1	0.926375
8.971683	0.1	0.926316
8.973350	0.1	0.926673
8.975017	0.1	0.927150
8.976683	0.1	0.927329
8.978350	0.1	0.926912
8.980017	0.1	0.926256
8.981683	0.1	0.926137
8.983350	0.1	0.926316
8.985017	0.1	0.925958
8.986683	0.1	0.925124
8.988350	0.1	0.924408
8.990017	0.1	0.924230
8.991683	0.1	0.924707
8.993350	0.1	0.925303
8.995017	0.1	0.925779
8.996683	0.1	0.926673
8.998350	0.1	0.928402
9.000017	0.1	0.930905
9.001683	0.1	0.933647
9.003350	0.1	0.935733
9.005017	0.1	0.936091
9.006683	0.1	0.934124
9.008350	0.1	0.930011
9.010017	0.1	0.924707
9.011683	0.1	0.919819
9.013350	0.1	0.917077
9.015017	0.1	0.917316
9.016683	0.1	0.919759
9.018350	0.1	0.922740
9.020017	0.1	0.924587
9.021683	0.1	0.924289
9.023350	0.1	0.922740
9.025017	0.1	0.921488
9.026683	0.1	0.921726
9.028350	0.1	0.923812
9.030017	0.1	0.927091
9.031683	0.1	0.930250
9.033350	0.1	0.932515
9.035017	0.1	0.933349
9.036683	0.1	0.931919
9.038350	0.1	0.928342
9.040017	0.1	0.924528
9.041683	0.1	0.922918
9.043350	0.1	0.924170
9.045017	0.1	0.927329
9.046683	0.1	0.931084
9.048350	0.1	0.934243
9.050017	0.1	0.935793
9.051683	0.1	0.935316
9.053350	0.1	0.933945
9.055017	0.1	0.932634
9.056683	0.1	0.931263
9.058350	0.1	0.929236
9.060017	0.1	0.926733
9.061683	0.1	0.924766
9.063350	0.1	0.924289
9.065017	0.1	0.925660
9.066683	0.1	0.927806
9.068350	0.1	0.928879
9.070017	0.1	0.927925
9.071683	0.1	0.925839
9.073350	0.1	0.924349
9.075017	0.1	0.924051
9.076683	0.1	0.924707
9.078350	0.1	0.926018
9.080017	0.1	0.927270
9.081683	0.1	0.927329
9.083350	0.1	0.925481
9.085017	0.1	0.922442
9.086683	0.1	0.919581
9.088350	0.1	0.918210
9.090017	0.1	0.918329
9.091683	0.1	0.918865
9.093350	0.1	0.918925
9.095017	0.1	0.918388
9.096683	0.1	0.917316
9.098350	0.1	0.915647
9.100017	0.1	0.913501
9.101683	0.1	0.911117
9.103350	0.1	0.909150
9.105017	0.1	0.907660
9.106683	0.1	0.905931
9.108350	0.1	0.903666
9.110017	0.1	0.901520
9.111683	0.1	0.900328
9.113350	0.1	0.900030
9.115017	0.1	0.899792
9.116683	0.1	0.899077
9.118350	0.1	0.898004
9.120017	0.1	0.897229
9.121683	0.1	0.897467
9.123350	0.1	0.898957
9.125017	0.1	0.901818
9.126683	0.1	0.905931
9.128350	0.1	0.910521
9.130017	0.1	0.913799
9.131683	0.1	0.914395
9.133350	0.1	0.912190
9.135017	0.1	0.908375
9.136683	0.1	0.904739
9.138350	0.1	0.902772
9.140017	0.1	0.902832
9.141683	0.1	0.904143
9.143350	0.1	0.905514
9.145017	0.1	0.905991
9.146683	0.1	0.905037
9.148350	0.1	0.902236
9.150017	0.1	0.897706
9.151683	0.1	0.892580
9.153350	0.1	0.888586
9.155017	0.1	0.887334
9.156683	0.1	0.888884
9.158350	0.1	0.891686
9.160017	0.1	0.893891
9.161683	0.1	0.895202
9.163350	0.1	0.896096
9.165017	0.1	0.896454
9.166683	0.1	0.895202
9.168350	0.1	0.892639
9.170017	0.1	0.890076
9.171683	0.1	0.888586
9.173350	0.1	0.887990
9.175017	0.1	0.887692
9.176683	0.1	0.888050
9.178350	0.1	0.889719
9.180017	0.1	0.892401
9.181683	0.1	0.894725
9.183350	0.1	0.895619
9.185017	0.1	0.894964
9.186683	0.1	0.892758
9.188350	0.1	0.889063
9.190017	0.1	0.884533
9.191683	0.1	0.880659
9.193350	0.1	0.878871
9.195017	0.1	0.879765
9.196683	0.1	0.882566
9.198350	0.1	0.885963
9.200017	0.1	0.888765
9.201683	0.1	0.890732
9.203350	0.1	0.891566
9.205017	0.1	0.890613
9.206683	0.1	0.887632
9.208350	0.1	0.884056
9.210017	0.1	0.882030
9.211683	0.1	0.882268
9.213350	0.1	0.883758
9.215017	0.1	0.884116
9.216683	0.1	0.882030
9.218350	0.1	0.878632
9.220017	0.1	0.875592
9.221683	0.1	0.873148
9.223350	0.1	0.869989
9.225017	0.1	0.865996
9.226683	0.1	0.862777
9.228350	0.1	0.861943
9.230017	0.1	0.862956
9.231683	0.1	0.863910
9.233350	0.1	0.863612
9.235017	0.1	0.862658
9.236683	0.1	0.862420
9.238350	0.1	0.863969
9.240017	0.1	0.867605
9.241683	0.1	0.872731
9.243350	0.1	0.878274
9.245017	0.1	0.883102
9.246683	0.1	0.885427
9.248350	0.1	0.883341
9.250017	0.1	0.877082
9.251683	0.1	0.870049
9.253350	0.1	0.865758
9.255017	0.1	0.864744
9.256683	0.1	0.865400
9.258350	0.1	0.866711
9.260017	0.1	0.868857
9.261683	0.1	0.871718
9.263350	0.1	0.874102
9.265017	0.1	0.874698
9.266683	0.1	0.872910
9.268350	0.1	0.869334
9.270017	0.1	0.864983
9.271683	0.1	0.861168
9.273350	0.1	0.858724
9.275017	0.1	0.858367
9.276683	0.1	0.859916
9.278350	0.1	0.862241
9.280017	0.1	0.864029
9.281683	0.1	0.863969
9.283350	0.1	0.861585
9.285017	0.1	0.858605
9.286683	0.1	0.857532
9.288350	0.1	0.859499
9.290017	0.1	0.862896
9.291683	0.1	0.865161
9.293350	0.1	0.865936
9.295017	0.1	0.866234
9.296683	0.1	0.866771
9.298350	0.1	0.867009
9.300017	0.1	0.866532
9.301683	0.1	0.865459
9.303350	0.1	0.864327
9.305017	0.1	0.863969
9.306683	0.1	0.864804
9.308350	0.1	0.866413
9.310017	0.1	0.867844
9.311683	0.1	0.868678
9.313350	0.1	0.869155
9.315017	0.1	0.869453
9.316683	0.1	0.869274
9.318350	0.1	0.868440
9.320017	0.1	0.866890
9.321683	0.1	0.864923
9.323350	0.1	0.863016
9.325017	0.1	0.861883
9.326683	0.1	0.861764
9.328350	0.1	0.862598
9.330017	0.1	0.864685
9.331683	0.1	0.868440
9.333350	0.1	0.873327
9.335017	0.1	0.877976
9.336683	0.1	0.881553
9.338350	0.1	0.884235
9.340017	0.1	0.886858
9.341683	0.1	0.889838
9.343350	0.1	0.892758
9.345017	0.1	0.894487
9.346683	0.1	0.894427
9.348350	0.1	0.892937
9.350017	0.1	0.890434
9.351683	0.1	0.887275
9.353350	0.1	0.883937
9.355017	0.1	0.881910
9.356683	0.1	0.882566
9.358350	0.1	0.886500
9.360017	0.1	0.892341
9.361683	0.1	0.897825
9.363350	0.1	0.901163
9.365017	0.1	0.902295
9.366683	0.1	0.901938
9.368350	0.1	0.900865
9.370017	0.1	0.899673
9.371683	0.1	0.898957
9.373350	0.1	0.899017
9.375017	0.1	0.899673
9.376683	0.1	0.900745
9.378350	0.1	0.902295
9.380017	0.1	0.904441
9.381683	0.1	0.907481
9.383350	0.1	0.911295
9.385017	0.1	0.914991
9.386683	0.1	0.917971
9.388350	0.1	0.919938
9.390017	0.1	0.921011
9.391683	0.1	0.921488
9.393350	0.1	0.921130
9.395017	0.1	0.919938
9.396683	0.1	0.918150
9.398350	0.1	0.916541
9.400017	0.1	0.915527
9.401683	0.1	0.915468
9.403350	0.1	0.916541
9.405017	0.1	0.918686
9.406683	0.1	0.921607
9.408350	0.1	0.925064
9.410017	0.1	0.928819
9.411683	0.1	0.932574
9.413350	0.1	0.935316
9.415017	0.1	0.936091
9.416683	0.1	0.935078
9.418350	0.1	0.933290
9.420017	0.1	0.931621
9.421683	0.1	0.930786
9.423350	0.1	0.931025
9.425017	0.1	0.931859
9.426683	0.1	0.932694
9.428350	0.1	0.933468
9.430017	0.1	0.935018
9.431683	0.1	0.937820
9.433350	0.1	0.941575
9.435017	0.1	0.944853
9.436683	0.1	0.946462
9.438350	0.1	0.946581
9.440017	0.1	0.946045
9.441683	0.1	0.945687
9.443350	0.1	0.945389
9.445017	0.1	0.944555
9.446683	0.1	0.942826
9.448350	0.1	0.940979
9.450017	0.1	0.940502
9.451683	0.1	0.941753
9.453350	0.1	0.944376
9.455017	0.1	0.948012
9.456683	0.1	0.951767
9.458350	0.1	0.953496
9.460017	0.1	0.951588
9.461683	0.1	0.946581
9.463350	0.1	0.940144
9.465017	0.1	0.934184
9.466683	0.1	0.930905
9.468350	0.1	0.932217
9.470017	0.1	0.938177
9.471683	0.1	0.946999
9.473350	0.1	0.956178
9.475017	0.1	0.963748
9.476683	0.1	0.968635
9.478350	0.1	0.971019
9.480017	0.1	0.971675
9.481683	0.1	0.970542
9.483350	0.1	0.967085
9.485017	0.1	0.961423
9.486683	0.1	0.954926
9.488350	0.1	0.950217
9.490017	0.1	0.949740
9.491683	0.1	0.953674
9.493350	0.1	0.959873
9.495017	0.1	0.965595
9.496683	0.1	0.969768
9.498350	0.1	0.972509
9.500017	0.1	0.973940
9.501683	0.1	0.973284
9.503350	0.1	0.970125
9.505017	0.1	0.965476
9.506683	0.1	0.961542
9.508350	0.1	0.959933
9.510017	0.1	0.960529
9.511683	0.1	0.962496
9.513350	0.1	0.965416
9.515017	0.1	0.968576
9.516683	0.1	0.971019
9.518350	0.1	0.972867
9.520017	0.1	0.974953
9.521683	0.1	0.978053
9.523350	0.1	0.982225
9.525017	0.1	0.986755
9.526683	0.1	0.990391
9.528350	0.1	0.991881
9.530017	0.1	0.990689
9.531683	0.1	0.987411
9.533350	0.1	0.983596
9.535017	0.1	0.980735
9.536683	0.1	0.979364
9.538350	0.1	0.979602
9.540017	0.1	0.981510
9.541683	0.1	0.984728
9.543350	0.1	0.988960
9.545017	0.1	0.993669
9.546683	0.1	0.998259
9.548350	0.1	1.002133
9.550017	0.1	1.005113
9.551683	0.1	1.007438
9.553350	0.1	1.009524
9.555017	0.1	1.011610
9.556683	0.1	1.012623
9.558350	0.1	1.011610
9.560017	0.1	1.009464
9.561683	0.1	1.008213
9.563350	0.1	1.009345
9.565017	0.1	1.012325
9.566683	0.1	1.015306
9.568350	0.1	1.016557
9.570017	0.1	1.016498
9.571683	0.1	1.017213
9.573350	0.1	1.019716
9.575017	0.1	1.023471
9.576683	0.1	1.026988
9.578350	0.1	1.029193
9.580017	0.1	1.029909
9.581683	0.1	1.030445
9.583350	0.1	1.032054
9.585017	0.1	1.034975
9.586683	0.1	1.038671
9.588350	0.1	1.043022
9.590017	0.1	1.047790
9.591683	0.1	1.052320
9.593350	0.1	1.056194
9.595017	0.1	1.059651
9.596683	0.1	1.063466
9.598350	0.1	1.068473
9.600017	0.1	1.075268
9.601683	0.1	1.083195
9.603350	0.1	1.090407
9.605017	0.1	1.095474
9.606683	0.1	1.098275
9.608350	0.1	1.098931
9.610017	0.1	1.097024
9.611683	0.1	1.093149
9.613350	0.1	1.088917
9.615017	0.1	1.085699
9.616683	0.1	1.083255
9.618350	0.1	1.081646
9.620017	0.1	1.081944
9.621683	0.1	1.084924
9.623350	0.1	1.089335
9.625017	0.1	1.093626
9.626683	0.1	1.096964
9.628350	0.1	1.098931
9.630017	0.1	1.099467
9.631683	0.1	1.099587
9.633350	0.1	1.100898
9.635017	0.1	1.104057
9.636683	0.1	1.108050
9.638350	0.1	1.110733
9.640017	0.1	1.110017
9.641683	0.1	1.106262
9.643350	0.1	1.101554
9.645017	0.1	1.098275
9.646683	0.1	1.097500
9.648350	0.1	1.098752
9.650017	0.1	1.101255
9.651683	0.1	1.104832
9.653350	0.1	1.108825
9.655017	0.1	1.111388
9.656683	0.1	1.110792
9.658350	0.1	1.107693
9.660017	0.1	1.104474
9.661683	0.1	1.103103
9.663350	0.1	1.103163
9.665017	0.1	1.103163
9.666683	0.1	1.102686
9.668350	0.1	1.102686
9.670017	0.1	1.103938
9.671683	0.1	1.106262
9.673350	0.1	1.109183
9.675017	0.1	1.111507
9.676683	0.1	1.112163
9.678350	0.1	1.111090
9.680017	0.1	1.108825
9.681683	0.1	1.105785
9.683350	0.1	1.102507
9.685017	0.1	1.099348
9.686683	0.1	1.096428
9.688350	0.1	1.094282
9.690017	0.1	1.093566
9.691683	0.1	1.094520
9.693350	0.1	1.096428
9.695017	0.1	1.098037
9.696683	0.1	1.098752
9.698350	0.1	1.099050
9.700017	0.1	1.099706
9.701683	0.1	1.101196
9.703350	0.1	1.103282
9.705017	0.1	1.104534
9.706683	0.1	1.104117
9.708350	0.1	1.102567
9.710017	0.1	1.100838
9.711683	0.1	1.098931
9.713350	0.1	1.096904
9.715017	0.1	1.095235
9.716683	0.1	1.094341
9.718350	0.1	1.094461
9.720017	0.1	1.095772
9.721683	0.1	1.098394
9.723350	0.1	1.101613
9.725017	0.1	1.104832
9.726683	0.1	1.107633
9.728350	0.1	1.109421
9.730017	0.1	1.109541
9.731683	0.1	1.108050
9.733350	0.1	1.105368
9.735017	0.1	1.101971
9.736683	0.1	1.098573
9.738350	0.1	1.096249
9.740017	0.1	1.095533
9.741683	0.1	1.095474
9.743350	0.1	1.095414
9.745017	0.1	1.096368
9.746683	0.1	1.099587
9.748350	0.1	1.104713
9.750017	0.1	1.109839
9.751683	0.1	1.113653
9.753350	0.1	1.115978
9.755017	0.1	1.117528
9.756683	0.1	1.119137
9.758350	0.1	1.120806
9.760017	0.1	1.121819
9.761683	0.1	1.121879
9.763350	0.1	1.121700
9.765017	0.1	1.121759
9.766683	0.1	1.121640
9.768350	0.1	1.120508
9.770017	0.1	1.118541
9.771683	0.1	1.116514
9.773350	0.1	1.114845
9.775017	0.1	1.113474
9.776683	0.1	1.111984
9.778350	0.1	1.109839
9.780017	0.1	1.107216
9.781683	0.1	1.105726
9.783350	0.1	1.107395
9.785017	0.1	1.112640
9.786683	0.1	1.120091
9.788350	0.1	1.127422
9.790017	0.1	1.132488
9.791683	0.1	1.134753
9.793350	0.1	1.135528
9.795017	0.1	1.136303
9.796683	0.1	1.137197
9.798350	0.1	1.137018
9.800017	0.1	1.135230
9.801683	0.1	1.132488
9.803350	0.1	1.129806
9.805017	0.1	1.128078
9.806683	0.1	1.127660
9.808350	0.1	1.127899
9.810017	0.1	1.128078
9.811683	0.1	1.127958
9.813350	0.1	1.127482
9.815017	0.1	1.126826
9.816683	0.1	1.126051
9.818350	0.1	1.125038
9.820017	0.1	1.123846
9.821683	0.1	1.123428
9.823350	0.1	1.124680
9.825017	0.1	1.127243
9.826683	0.1	1.129508
9.828350	0.1	1.130462
9.830017	0.1	1.130223
9.831683	0.1	1.129270
9.833350	0.1	1.127899
9.835017	0.1	1.126885
9.836683	0.1	1.127243
9.838350	0.1	1.129270
9.840017	0.1	1.131952
9.841683	0.1	1.133859
9.843350	0.1	1.134276
9.845017	0.1	1.134038
9.846683	0.1	1.134515
9.848350	0.1	1.136005
9.850017	0.1	1.137316
9.851683	0.1	1.137018
9.853350	0.1	1.134873
9.855017	0.1	1.132071
9.856683	0.1	1.130283
9.858350	0.1	1.130998
9.860017	0.1	1.134396
9.861683	0.1	1.138747
9.863350	0.1	1.141429
9.865017	0.1	1.140952
9.866683	0.1	1.138091
9.868350	0.1	1.135111
9.870017	0.1	1.134038
9.871683	0.1	1.134992
9.873350	0.1	1.136899
9.875017	0.1	1.138568
9.876683	0.1	1.139343
9.878350	0.1	1.139820
9.880017	0.1	1.140714
9.881683	0.1	1.141965
9.883350	0.1	1.142800
9.885017	0.1	1.143694
9.886683	0.1	1.145542
9.888350	0.1	1.147986
9.890017	0.1	1.148939
9.891683	0.1	1.147449
9.893350	0.1	1.144588
9.895017	0.1	1.141667
9.896683	0.1	1.139164
9.898350	0.1	1.137495
9.900017	0.1	1.137316
9.901683	0.1	1.139045
9.903350	0.1	1.141608
9.905017	0.1	1.143277
9.906683	0.1	1.143158
9.908350	0.1	1.141787
9.910017	0.1	1.139641
9.911683	0.1	1.136541
9.913350	0.1	1.132727
9.915017	0.1	1.129448
9.916683	0.1	1.127780
9.918350	0.1	1.127303
9.920017	0.1	1.126885
9.921683	0.1	1.125157
9.923350	0.1	1.121819
9.925017	0.1	1.118124
9.926683	0.1	1.115680
9.928350	0.1	1.115680
9.930017	0.1	1.117826
9.931683	0.1	1.120329
9.933350	0.1	1.121521
9.935017	0.1	1.121342
9.936683	0.1	1.120627
9.938350	0.1	1.119495
9.940017	0.1	1.118004
9.941683	0.1	1.116216
9.943350	0.1	1.114547
9.945017	0.1	1.114130
9.946683	0.1	1.115263
9.948350	0.1	1.116157
9.950017	0.1	1.115084
9.951683	0.1	1.112223
9.953350	0.1	1.108825
9.955017	0.1	1.105726
9.956683	0.1	1.102567
9.958350	0.1	1.098633
9.960017	0.1	1.093507
9.961683	0.1	1.088083
9.963350	0.1	1.083911
9.965017	0.1	1.082003
9.966683	0.1	1.082242
9.968350	0.1	1.084387
9.970017	0.1	1.088202
9.971683	0.1	1.092792
9.973350	0.1	1.096606
9.975017	0.1	1.098871
9.976683	0.1	1.099885
9.978350	0.1	1.099944
9.980017	0.1	1.098991
9.981683	0.1	1.097620
9.983350	0.1	1.096547
9.985017	0.1	1.096308
9.986683	0.1	1.096129
9.988350	0.1	1.094401
9.990017	0.1	1.090288
9.991683	0.1	1.085162
9.993350	0.1	1.080692
9.995017	0.1	1.077116
9.996683	0.1	1.073241
9.998350	0.1	1.068711
10.000017	0.1	1.064479
10.001683	0.1	1.062155
10.003350	0.1	1.062274
10.005017	0.1	1.063764
10.006683	0.1	1.064837
10.008350	0.1	1.064241
10.010017	0.1	1.061857
10.011683	0.1	1.058996
10.013350	0.1	1.057684
10.015017	0.1	1.059055
10.016683	0.1	1.062572
10.018350	0.1	1.067042
10.020017	0.1	1.071572
10.021683	0.1	1.075566
10.023350	0.1	1.078963
10.025017	0.1	1.081526
10.026683	0.1	1.083195
10.028350	0.1	1.083136
10.030017	0.1	1.080036
10.031683	0.1	1.073837
10.033350	0.1	1.066029
10.035017	0.1	1.058519
10.036683	0.1	1.052558
10.038350	0.1	1.047790
10.040017	0.1	1.044154
10.041683	0.1	1.042545
10.043350	0.1	1.043737
10.045017	0.1	1.046956
10.046683	0.1	1.050115
10.048350	0.1	1.051903
10.050017	0.1	1.052499
10.051683	0.1	1.052082
10.053350	0.1	1.050711
10.055017	0.1	1.049042
10.056683	0.1	1.048029
10.058350	0.1	1.047909
10.060017	0.1	1.048327
10.061683	0.1	1.048207
10.063350	0.1	1.046479
10.065017	0.1	1.042843
10.066683	0.1	1.038373
10.068350	0.1	1.034737
10.070017	0.1	1.032829
10.071683	0.1	1.032531
10.073350	0.1	1.033187
10.075017	0.1	1.034319
10.076683	0.1	1.035512
10.078350	0.1	1.036346
10.080017	0.1	1.036465
10.081683	0.1	1.036644
10.083350	0.1	1.037538
10.085017	0.1	1.038611
10.086683	0.1	1.038492
10.088350	0.1	1.036763
10.090017	0.1	1.034200
10.091683	0.1	1.032233
10.093350	0.1	1.032293
10.095017	0.1	1.034081
10.096683	0.1	1.036286
10.098350	0.1	1.037479
10.100017	0.1	1.037479
10.101683	0.1	1.037121
10.103350	0.1	1.037359
10.105017	0.1	1.038373
10.106683	0.1	1.039326
10.108350	0.1	1.039743
10.110017	0.1	1.040459
10.111683	0.1	1.042545
10.113350	0.1	1.045644
10.115017	0.1	1.048505
10.116683	0.1	1.049757
10.118350	0.1	1.048565
10.120017	0.1	1.044452
10.121683	0.1	1.038313
10.123350	0.1	1.031578
10.125017	0.1	1.025915
10.126683	0.1	1.021862
10.128350	0.1	1.019120
10.130017	0.1	1.017332
10.131683	0.1	1.016557
10.133350	0.1	1.017034
10.135017	0.1	1.018703
10.136683	0.1	1.020908
10.138350	0.1	1.022935
10.140017	0.1	1.024664
10.141683	0.1	1.026154
10.143350	0.1	1.028001
10.145017	0.1	1.030624
10.146683	0.1	1.033068
10.148350	0.1	1.034081
10.150017	0.1	1.032949
10.151683	0.1	1.029909
10.153350	0.1	1.026869
10.155017	0.1	1.026392
10.156683	0.1	1.029849
10.158350	0.1	1.036525
10.160017	0.1	1.043439
10.161683	0.1	1.047969
10.163350	0.1	1.049340
10.165017	0.1	1.047790
10.166683	0.1	1.044631
10.168350	0.1	1.041889
10.170017	0.1	1.040638
10.171683	0.1	1.040101
10.173350	0.1	1.038969
10.175017	0.1	1.036346
10.176683	0.1	1.032412
10.178350	0.1	1.028240
10.180017	0.1	1.025081
10.181683	0.1	1.023829
10.183350	0.1	1.024306
10.185017	0.1	1.026213
10.186683	0.1	1.028895
10.188350	0.1	1.031578
10.190017	0.1	1.033127
10.191683	0.1	1.033306
10.193350	0.1	1.032949
10.195017	0.1	1.033545
10.196683	0.1	1.036584
10.198350	0.1	1.042008
10.200017	0.1	1.048088
10.201683	0.1	1.052916
10.203350	0.1	1.055360
10.205017	0.1	1.055062
10.206683	0.1	1.053274
10.208350	0.1	1.051903
10.210017	0.1	1.051426
10.211683	0.1	1.050651
10.213350	0.1	1.048088
10.215017	0.1	1.043737
10.216683	0.1	1.039147
10.218350	0.1	1.035750
10.220017	0.1	1.034498
10.221683	0.1	1.035690
10.223350	0.1	1.039267
10.225017	0.1	1.044631
10.226683	0.1	1.049995
10.228350	0.1	1.053810
10.230017	0.1	1.055420
10.231683	0.1	1.055300
10.233350	0.1	1.054347
10.235017	0.1	1.053095
10.236683	0.1	1.051784
10.238350	0.1	1.050651
10.240017	0.1	1.050115
10.241683	0.1	1.050830
10.243350	0.1	1.052618
10.245017	0.1	1.054883
10.246683	0.1	1.056850
10.248350	0.1	1.057267
10.250017	0.1	1.054883
10.251683	0.1	1.049817
10.253350	0.1	1.043856
10.255017	0.1	1.039147
10.256683	0.1	1.036525
10.258350	0.1	1.035273
10.260017	0.1	1.034260
10.261683	0.1	1.032770
10.263350	0.1	1.031578
10.265017	0.1	1.032233
10.266683	0.1	1.035869
10.268350	0.1	1.041710
10.270017	0.1	1.047313
10.271683	0.1	1.050472
10.273350	0.1	1.050830
10.275017	0.1	1.049817
10.276683	0.1	1.049161
10.278350	0.1	1.049936
10.280017	0.1	1.051724
10.281683	0.1	1.053453
10.283350	0.1	1.054764
10.285017	0.1	1.056194
10.286683	0.1	1.058638
10.288350	0.1	1.061976
10.290017	0.1	1.065135
10.291683	0.1	1.066625
10.293350	0.1	1.066268
10.295017	0.1	1.064479
10.296683	0.1	1.061738
10.298350	0.1	1.059413
10.300017	0.1	1.059175
10.301683	0.1	1.061261
10.303350	0.1	1.064122
10.305017	0.1	1.066864
10.306683	0.1	1.069605
10.308350	0.1	1.072288
10.310017	0.1	1.074910
10.311683	0.1	1.077950
10.313350	0.1	1.081646
10.315017	0.1	1.085460
10.316683	0.1	1.088798
10.318350	0.1	1.091719
10.320017	0.1	1.094043
10.321683	0.1	1.095593
10.323350	0.1	1.096606
10.325017	0.1	1.097441
10.326683	0.1	1.098633
10.328350	0.1	1.101077
10.330017	0.1	1.105726
10.331683	0.1	1.112938
10.333350	0.1	1.121700
10.335017	0.1	1.130521
10.336683	0.1	1.137912
10.338350	0.1	1.143456
10.340017	0.1	1.146972
10.341683	0.1	1.148224
10.343350	0.1	1.147628
10.345017	0.1	1.147032
10.346683	0.1	1.148760
10.348350	0.1	1.154006
10.350017	0.1	1.162112
10.351683	0.1	1.171351
10.353350	0.1	1.180112
10.355017	0.1	1.187921
10.356683	0.1	1.194656
10.358350	0.1	1.200318
10.360017	0.1	1.204372
10.361683	0.1	1.206935
10.363350	0.1	1.209438
10.365017	0.1	1.213133
10.366683	0.1	1.218677
10.368350	0.1	1.226127
10.370017	0.1	1.235306
10.371683	0.1	1.245856
10.373350	0.1	1.257241
10.375017	0.1	1.268447
10.376683	0.1	1.277685
10.378350	0.1	1.284659
10.380017	0.1	1.290441
10.381683	0.1	1.296699
10.383350	0.1	1.304388
10.385017	0.1	1.313448
10.386683	0.1	1.323581
10.388350	0.1	1.334786
10.390017	0.1	1.347423
10.391683	0.1	1.361728
10.393350	0.1	1.376689
10.395017	0.1	1.390040
10.396683	0.1	1.400828
10.398350	0.1	1.410425
10.400017	0.1	1.420856
10.401683	0.1	1.432359
10.403350	0.1	1.444995
10.405017	0.1	1.459241
10.406683	0.1	1.475453
10.408350	0.1	1.492977
10.410017	0.1	1.510859
10.411683	0.1	1.528144
10.413350	0.1	1.544237
10.415017	0.1	1.558840
10.416683	0.1	1.573086
10.418350	0.1	1.589298
10.420017	0.1	1.608849
10.421683	0.1	1.630724
10.423350	0.1	1.652122
10.425017	0.1	1.671076
10.426683	0.1	1.687944
10.428350	0.1	1.704037
10.430017	0.1	1.720667
10.431683	0.1	1.738310
10.433350	0.1	1.756907
10.435017	0.1	1.775801
10.436683	0.1	1.794875
10.438350	0.1	1.814664
10.440017	0.1	1.836002
10.441683	0.1	1.859546
10.443350	0.1	1.884997
10.445017	0.1	1.910687
10.446683	0.1	1.934171
10.448350	0.1	1.953542
10.450017	0.1	1.968742
10.451683	0.1	1.981318
10.453350	0.1	1.993775
10.455017	0.1	2.008557
10.456683	0.1	2.027214
10.458350	0.1	2.049446
10.460017	0.1	2.073467
10.461683	0.1	2.097190
10.463350	0.1	2.119243
10.465017	0.1	2.138794
10.466683	0.1	2.156377
10.468350	0.1	2.173364
10.470017	0.1	2.190888
10.471683	0.1	2.208471
10.473350	0.1	2.224386
10.475017	0.1	2.237916
10.476683	0.1	2.250135
10.478350	0.1	2.263308
10.480017	0.1	2.278507
10.481683	0.1	2.294660
10.483350	0.1	2.310336
10.485017	0.1	2.325058
10.486683	0.1	2.339125
10.488350	0.1	2.352357
10.490017	0.1	2.364397
10.491683	0.1	2.375245
10.493350	0.1	2.385080
10.495017	0.1	2.394140
10.496683	0.1	2.402306
10.498350	0.1	2.409578
10.500017	0.1	2.416134
10.501683	0.1	2.422929
10.503350	0.1	2.431214
10.505017	0.1	2.441287
10.506683	0.1	2.453089
10.508350	0.1	2.466262
10.510017	0.1	2.479673
10.511683	0.1	2.491176
10.513350	0.1	2.499104
10.515017	0.1	2.503693
10.516683	0.1	2.507091
10.518350	0.1	2.511621
10.520017	0.1	2.518237
10.521683	0.1	2.525985
10.523350	0.1	2.533496
10.525017	0.1	2.540350
10.526683	0.1	2.546728
10.528350	0.1	2.552450
10.530017	0.1	2.557337
10.531683	0.1	2.561689
10.533350	0.1	2.566159
10.535017	0.1	2.571345
10.536683	0.1	2.577186
10.538350	0.1	2.583146
10.540017	0.1	2.588511
10.541683	0.1	2.593160
10.543350	0.1	2.597928
10.545017	0.1	2.603710
10.546683	0.1	2.609849
10.548350	0.1	2.615035
10.550017	0.1	2.618909
10.551683	0.1	2.621472
10.553350	0.1	2.622605
10.555017	0.1	2.622783
10.556683	0.1	2.622843
10.558350	0.1	2.624035
10.560017	0.1	2.627194
10.561683	0.1	2.631843
10.563350	0.1	2.636612
10.565017	0.1	2.640605
10.566683	0.1	2.643764
10.568350	0.1	2.646804
10.570017	0.1	2.649665
10.571683	0.1	2.651215
10.573350	0.1	2.651096
10.575017	0.1	2.650619
10.576683	0.1	2.651870
10.578350	0.1	2.655327
10.580017	0.1	2.659381
10.581683	0.1	2.661646
10.583350	0.1	2.661705
10.585017	0.1	2.660513
10.586683	0.1	2.659500
10.588350	0.1	2.659440
10.590017	0.1	2.660096
10.591683	0.1	2.660871
10.593350	0.1	2.661050
10.595017	0.1	2.660394
10.596683	0.1	2.659142
10.598350	0.1	2.658904
10.600017	0.1	2.661050
10.601683	0.1	2.665401
10.603350	0.1	2.670884
10.605017	0.1	2.676189
10.606683	0.1	2.680123
10.608350	0.1	2.681852
10.610017	0.1	2.681196
10.611683	0.1	2.678156
10.613350	0.1	2.672911
10.615017	0.1	2.666116
10.616683	0.1	2.659619
10.618350	0.1	2.654970
10.620017	0.1	2.652943
10.621683	0.1	2.654553
10.623350	0.1	2.659917
10.625017	0.1	2.668142
10.626683	0.1	2.677322
10.628350	0.1	2.686441
10.630017	0.1	2.694547
10.631683	0.1	2.699793
10.633350	0.1	2.700448
10.635017	0.1	2.696395
10.636683	0.1	2.689421
10.638350	0.1	2.681792
10.640017	0.1	2.675772
10.641683	0.1	2.672911
10.643350	0.1	2.673507
10.645017	0.1	2.677083
10.646683	0.1	2.682388
10.648350	0.1	2.687812
10.650017	0.1	2.692044
10.651683	0.1	2.694190
10.653350	0.1	2.694786
10.655017	0.1	2.694667
10.656683	0.1	2.694011
10.658350	0.1	2.691567
10.660017	0.1	2.685666
10.661683	0.1	2.676785
10.663350	0.1	2.667666
10.665017	0.1	2.661348
10.666683	0.1	2.659023
10.668350	0.1	2.660096
10.670017	0.1	2.662897
10.671683	0.1	2.665937
10.673350	0.1	2.668381
10.675017	0.1	2.669871
10.676683	0.1	2.670229
10.678350	0.1	2.669037
10.680017	0.1	2.666235
10.681683	0.1	2.661884
10.683350	0.1	2.656520
10.685017	0.1	2.650380
10.686683	0.1	2.643466
10.688350	0.1	2.635658
10.690017	0.1	2.626896
10.691683	0.1	2.617300
10.693350	0.1	2.607167
10.695017	0.1	2.597213
10.696683	0.1	2.587974
10.698350	0.1	2.579451
10.700017	0.1	2.571285
10.701683	0.1	2.562642
10.703350	0.1	2.553225
10.705017	0.1	2.543092
10.706683	0.1	2.532661
10.708350	0.1	2.522469
10.710017	0.1	2.512753
10.711683	0.1	2.503216
10.713350	0.1	2.493382
10.715017	0.1	2.483130
10.716683	0.1	2.472699
10.718350	0.1	2.462328
10.720017	0.1	2.451301
10.721683	0.1	2.438843
10.723350	0.1	2.425075
10.725017	0.1	2.410710
10.726683	0.1	2.396286
10.728350	0.1	2.381921
10.730017	0.1	2.367497
10.731683	0.1	2.353072
10.733350	0.1	2.339244
10.735017	0.1	2.326131
10.736683	0.1	2.312541
10.738350	0.1	2.297104
10.740017	0.1	2.279937
10.741683	0.1	2.262831
10.743350	0.1	2.247274
10.745017	0.1	2.233207
10.746683	0.1	2.219439
10.748350	0.1	2.205014
10.750017	0.1	2.190292
10.751683	0.1	2.176702
10.753350	0.1	2.165377
10.755017	0.1	2.155960
10.756683	0.1	2.146542
10.758350	0.1	2.135158
10.760017	0.1	2.121210
10.761683	0.1	2.105355
10.763350	0.1	2.088964
10.765017	0.1	2.073527
10.766683	0.1	2.060115
10.768350	0.1	2.048731
10.770017	0.1	2.037823
10.771683	0.1	2.025128
10.773350	0.1	2.009511
10.775017	0.1	1.991630
10.776683	0.1	1.973152
10.778350	0.1	1.956523
10.780017	0.1	1.943529
10.781683	0.1	1.934350
10.783350	0.1	1.927257
10.785017	0.1	1.919448
10.786683	0.1	1.908720
10.788350	0.1	1.894176
10.790017	0.1	1.876652
10.791683	0.1	1.858890
10.793350	0.1	1.843989
10.795017	0.1	1.833856
10.796683	0.1	1.827479
10.798350	0.1	1.821876
10.800017	0.1	1.814008
10.801683	0.1	1.802266
10.803350	0.1	1.787484
10.805017	0.1	1.772046
10.806683	0.1	1.758218
10.808350	0.1	1.746893
10.810017	0.1	1.737356
10.811683	0.1	1.728475
10.813350	0.1	1.719833
10.815017	0.1	1.711249
10.816683	0.1	1.702070
10.818350	0.1	1.692176
10.820017	0.1	1.681864
10.821683	0.1	1.671493
10.823350	0.1	1.660884
10.825017	0.1	1.650155
10.826683	0.1	1.640439
10.828350	0.1	1.632929
10.830017	0.1	1.627743
10.831683	0.1	1.623690
10.833350	0.1	1.618862
10.835017	0.1	1.612067
10.836683	0.1	1.603186
10.838350	0.1	1.593292
10.840017	0.1	1.583040
10.841683	0.1	1.572490
10.843350	0.1	1.561821
10.845017	0.1	1.551986
10.846683	0.1	1.544058
10.848350	0.1	1.538098
10.850017	0.1	1.533032
10.851683	0.1	1.527906
10.853350	0.1	1.522303
10.855017	0.1	1.516402
10.856683	0.1	1.510322
10.858350	0.1	1.504123
10.860017	0.1	1.497746
10.861683	0.1	1.491129
10.863350	0.1	1.484692
10.865017	0.1	1.479983
10.866683	0.1	1.478314
10.868350	0.1	1.479209
10.870017	0.1	1.480520
10.871683	0.1	1.480401
10.873350	0.1	1.478434
10.875017	0.1	1.475751
10.876683	0.1	1.473725
10.878350	0.1	1.471996
10.880017	0.1	1.469016
10.881683	0.1	1.464188
10.883350	0.1	1.458287
10.885017	0.1	1.452208
10.886683	0.1	1.446486
10.888350	0.1	1.442015
10.890017	0.1	1.439452
10.891683	0.1	1.438737
10.893350	0.1	1.438320
10.895017	0.1	1.437128
10.896683	0.1	1.435578
10.898350	0.1	1.435101
10.900017	0.1	1.436114
10.901683	0.1	1.437724
10.903350	0.1	1.438201
10.905017	0.1	1.436055
10.906683	0.1	1.430869
10.908350	0.1	1.424313
10.910017	0.1	1.419127
10.911683	0.1	1.416445
10.913350	0.1	1.415074
10.915017	0.1	1.413047
10.916683	0.1	1.410186
10.918350	0.1	1.407981
10.920017	0.1	1.407683
10.921683	0.1	1.408935
10.923350	0.1	1.410723
10.925017	0.1	1.411796
10.926683	0.1	1.411676
10.928350	0.1	1.410902
10.930017	0.1	1.410127
10.931683	0.1	1.409590
10.933350	0.1	1.408398
10.935017	0.1	1.405895
10.936683	0.1	1.402199
10.938350	0.1	1.398385
10.940017	0.1	1.395643
10.941683	0.1	1.394630
10.943350	0.1	1.395166
10.945017	0.1	1.396537
10.946683	0.1	1.397908
10.948350	0.1	1.398861
10.950017	0.1	1.399219
10.951683	0.1	1.399279
10.953350	0.1	1.399100
10.955017	0.1	1.397967
10.956683	0.1	1.395345
10.958350	0.1	1.391411
10.960017	0.1	1.387477
10.961683	0.1	1.385212
10.963350	0.1	1.384854
10.965017	0.1	1.384735
10.966683	0.1	1.383483
10.968350	0.1	1.381695
10.970017	0.1	1.381099
10.971683	0.1	1.382530
10.973350	0.1	1.385450
10.975017	0.1	1.388967
10.976683	0.1	1.392961
10.978350	0.1	1.397610
10.980017	0.1	1.402021
10.981683	0.1	1.404464
10.983350	0.1	1.403213
10.985017	0.1	1.398265
10.986683	0.1	1.390934
10.988350	0.1	1.382887
10.990017	0.1	1.375973
10.991683	0.1	1.371145
10.993350	0.1	1.368225
10.995017	0.1	1.367033
10.996683	0.1	1.367927
10.998350	0.1	1.371324
11.000017	0.1	1.376510
11.001683	0.1	1.381695
11.003350	0.1	1.385510
11.005017	0.1	1.387239
11.006683	0.1	1.387119
11.008350	0.1	1.385570
11.010017	0.1	1.383364
11.011683	0.1	1.381099
11.013350	0.1	1.379013
11.015017	0.1	1.377523
11.016683	0.1	1.377046
11.018350	0.1	1.378059
11.020017	0.1	1.380980
11.021683	0.1	1.386166
11.023350	0.1	1.392901
11.025017	0.1	1.399338
11.026683	0.1	1.404107
11.028350	0.1	1.407802
11.030017	0.1	1.411378
11.031683	0.1	1.414359
11.033350	0.1	1.415730
11.035017	0.1	1.415610
11.036683	0.1	1.414836
11.038350	0.1	1.413524
11.040017	0.1	1.411498
11.041683	0.1	1.409233
11.043350	0.1	1.407683
11.045017	0.1	1.407981
11.046683	0.1	1.410127
11.048350	0.1	1.412869
11.050017	0.1	1.414716
11.051683	0.1	1.415789
11.053350	0.1	1.417041
11.055017	0.1	1.419246
11.056683	0.1	1.422286
11.058350	0.1	1.425088
11.060017	0.1	1.426458
11.061683	0.1	1.425922
11.063350	0.1	1.423836
11.065017	0.1	1.421332
11.066683	0.1	1.420379
11.068350	0.1	1.423001
11.070017	0.1	1.429498
11.071683	0.1	1.438022
11.073350	0.1	1.446664
11.075017	0.1	1.453936
11.076683	0.1	1.459062
11.078350	0.1	1.462281
11.080017	0.1	1.464486
11.081683	0.1	1.466811
11.083350	0.1	1.470149
11.085017	0.1	1.474798
11.086683	0.1	1.480877
11.088350	0.1	1.487613
11.090017	0.1	1.493514
11.091683	0.1	1.497626
11.093350	0.1	1.499832
11.095017	0.1	1.500666
11.096683	0.1	1.501441
11.098350	0.1	1.503527
11.100017	0.1	1.507223
11.101683	0.1	1.511991
11.103350	0.1	1.517296
11.105017	0.1	1.522958
11.106683	0.1	1.528084
11.108350	0.1	1.531839
11.110017	0.1	1.534402
11.111683	0.1	1.536906
11.113350	0.1	1.539886
11.115017	0.1	1.543701
11.116683	0.1	1.548350
11.118350	0.1	1.553595
11.120017	0.1	1.558721
11.121683	0.1	1.563490
11.123350	0.1	1.567543
11.125017	0.1	1.570225
11.126683	0.1	1.571357
11.128350	0.1	1.571775
11.130017	0.1	1.572073
11.131683	0.1	1.572311
11.133350	0.1	1.572669
11.135017	0.1	1.573980
11.136683	0.1	1.576305
11.138350	0.1	1.578510
11.140017	0.1	1.579702
11.141683	0.1	1.580954
11.143350	0.1	1.584053
11.145017	0.1	1.589477
11.146683	0.1	1.595914
11.148350	0.1	1.601398
11.150017	0.1	1.605034
11.151683	0.1	1.607418
11.153350	0.1	1.609922
11.155017	0.1	1.613319
11.156683	0.1	1.617909
11.158350	0.1	1.623571
11.160017	0.1	1.629353
11.161683	0.1	1.633406
11.163350	0.1	1.634896
11.165017	0.1	1.634836
11.166683	0.1	1.634657
11.168350	0.1	1.634479
11.170017	0.1	1.633525
11.171683	0.1	1.631796
11.173350	0.1	1.630306
11.175017	0.1	1.629651
11.176683	0.1	1.630306
11.178350	0.1	1.632273
11.180017	0.1	1.634956
11.181683	0.1	1.637340
11.183350	0.1	1.639545
11.185017	0.1	1.642406
11.186683	0.1	1.646936
11.188350	0.1	1.653552
11.190017	0.1	1.661062
11.191683	0.1	1.666963
11.193350	0.1	1.669347
11.195017	0.1	1.668871
11.196683	0.1	1.668096
11.198350	0.1	1.668990
11.200017	0.1	1.672387
11.201683	0.1	1.677394
11.203350	0.1	1.681984
11.205017	0.1	1.684666
11.206683	0.1	1.685143
11.208350	0.1	1.684547
11.210017	0.1	1.684547
11.211683	0.1	1.686037
11.213350	0.1	1.688898
11.215017	0.1	1.692593
11.216683	0.1	1.697242
11.218350	0.1	1.702905
11.220017	0.1	1.708984
11.221683	0.1	1.713991
11.223350	0.1	1.716852
11.225017	0.1	1.717687
11.226683	0.1	1.716435
11.228350	0.1	1.713991
11.230017	0.1	1.712322
11.231683	0.1	1.713455
11.233350	0.1	1.717568
11.235017	0.1	1.722753
11.236683	0.1	1.726449
11.238350	0.1	1.727462
11.240017	0.1	1.727104
11.241683	0.1	1.727641
11.243350	0.1	1.730025
11.245017	0.1	1.733244
11.246683	0.1	1.736164
11.248350	0.1	1.738548
11.250017	0.1	1.741052
11.251683	0.1	1.744330
11.253350	0.1	1.748085
11.255017	0.1	1.750887
11.256683	0.1	1.751721
11.258350	0.1	1.750410
11.260017	0.1	1.748026
11.261683	0.1	1.746178
11.263350	0.1	1.745939
11.265017	0.1	1.746893
11.266683	0.1	1.747847
11.268350	0.1	1.747847
11.270017	0.1	1.746535
11.271683	0.1	1.744330
11.273350	0.1	1.742482
11.275017	0.1	1.742125
11.276683	0.1	1.743198
11.278350	0.1	1.743972
11.280017	0.1	1.742900
11.281683	0.1	1.739442
11.283350	0.1	1.734614
11.285017	0.1	1.730085
11.286683	0.1	1.727104
11.288350	0.1	1.726329
11.290017	0.1	1.727998
11.291683	0.1	1.731753
11.293350	0.1	1.737058
11.295017	0.1	1.742542
11.296683	0.1	1.746595
11.298350	0.1	1.748085
11.300017	0.1	1.746953
11.301683	0.1	1.744270
11.303350	0.1	1.742005
11.305017	0.1	1.741052
11.306683	0.1	1.740217
11.308350	0.1	1.737654
11.310017	0.1	1.732767
11.311683	0.1	1.726925
11.313350	0.1	1.721919
11.315017	0.1	1.718581
11.316683	0.1	1.717746
11.318350	0.1	1.719773
11.320017	0.1	1.724184
11.321683	0.1	1.729190
11.323350	0.1	1.733005
11.325017	0.1	1.734436
11.326683	0.1	1.732946
11.328350	0.1	1.728594
11.330017	0.1	1.722634
11.331683	0.1	1.716554
11.333350	0.1	1.711249
11.335017	0.1	1.707733
11.336683	0.1	1.706481
11.338350	0.1	1.707494
11.340017	0.1	1.710415
11.341683	0.1	1.713753
11.343350	0.1	1.715779
11.345017	0.1	1.716375
11.346683	0.1	1.716673
11.348350	0.1	1.717389
11.350017	0.1	1.718521
11.351683	0.1	1.719654
11.353350	0.1	1.719833
11.355017	0.1	1.718283
11.356683	0.1	1.715601
11.358350	0.1	1.713514
11.360017	0.1	1.713634
11.361683	0.1	1.716197
11.363350	0.1	1.720131
11.365017	0.1	1.724064
11.366683	0.1	1.726985
11.368350	0.1	1.728952
11.370017	0.1	1.729846
11.371683	0.1	1.729250
11.373350	0.1	1.727343
11.375017	0.1	1.724362
11.376683	0.1	1.720488
11.378350	0.1	1.715899
11.380017	0.1	1.711607
11.381683	0.1	1.709163
11.383350	0.1	1.708984
11.385017	0.1	1.710296
11.386683	0.1	1.712501
11.388350	0.1	1.715839
11.390017	0.1	1.720131
11.391683	0.1	1.724303
11.393350	0.1	1.727104
11.395017	0.1	1.728296
11.396683	0.1	1.728416
11.398350	0.1	1.728416
11.400017	0.1	1.729429
11.401683	0.1	1.732230
11.403350	0.1	1.737356
11.405017	0.1	1.744211
11.406683	0.1	1.750708
11.408350	0.1	1.755059
11.410017	0.1	1.756072
11.411683	0.1	1.753688
11.413350	0.1	1.748979
11.415017	0.1	1.744270
11.416683	0.1	1.742065
11.418350	0.1	1.742959
11.420017	0.1	1.746297
11.421683	0.1	1.751185
11.423350	0.1	1.757383
11.425017	0.1	1.764178
11.426683	0.1	1.770020
11.428350	0.1	1.773656
11.430017	0.1	1.775324
11.431683	0.1	1.775980
11.433350	0.1	1.776993
11.435017	0.1	1.779497
11.436683	0.1	1.783431
11.438350	0.1	1.787663
11.440017	0.1	1.790762
11.441683	0.1	1.792252
11.443350	0.1	1.792371
11.445017	0.1	1.791298
11.446683	0.1	1.788914
11.448350	0.1	1.785636
11.450017	0.1	1.782835
11.451683	0.1	1.781464
11.453350	0.1	1.781583
11.455017	0.1	1.782835
11.456683	0.1	1.784682
11.458350	0.1	1.786232
11.460017	0.1	1.785994
11.461683	0.1	1.783490
11.463350	0.1	1.779914
11.465017	0.1	1.777828
11.466683	0.1	1.779020
11.468350	0.1	1.783311
11.470017	0.1	1.788557
11.471683	0.1	1.792431
11.473350	0.1	1.793206
11.475017	0.1	1.791120
11.476683	0.1	1.788080
11.478350	0.1	1.785994
11.480017	0.1	1.785874
11.481683	0.1	1.787305
11.483350	0.1	1.789212
11.485017	0.1	1.789928
11.486683	0.1	1.788437
11.488350	0.1	1.785100
11.490017	0.1	1.780987
11.491683	0.1	1.777649
11.493350	0.1	1.776159
11.495017	0.1	1.776934
11.496683	0.1	1.780033
11.498350	0.1	1.784921
11.500017	0.1	1.790643
11.501683	0.1	1.795530
11.503350	0.1	1.798213
11.505017	0.1	1.797915
11.506683	0.1	1.795530
11.508350	0.1	1.792848
11.510017	0.1	1.791239
11.511683	0.1	1.790822
11.513350	0.1	1.791477
11.515017	0.1	1.793146
11.516683	0.1	1.794994
11.518350	0.1	1.795948
11.520017	0.1	1.796067
11.521683	0.1	1.796007
11.523350	0.1	1.795828
11.525017	0.1	1.795232
11.526683	0.1	1.794517
11.528350	0.1	1.794338
11.530017	0.1	1.794756
11.531683	0.1	1.794815
11.533350	0.1	1.794040
11.535017	0.1	1.792431
11.536683	0.1	1.790822
11.538350	0.1	1.789689
11.540017	0.1	1.789332
11.541683	0.1	1.789987
11.543350	0.1	1.790762
11.545017	0.1	1.790345
11.546683	0.1	1.788378
11.548350	0.1	1.786232
11.550017	0.1	1.785040
11.551683	0.1	1.784563
11.553350	0.1	1.784325
11.555017	0.1	1.784682
11.556683	0.1	1.785576
11.558350	0.1	1.785934
11.560017	0.1	1.784265
11.561683	0.1	1.779378
11.563350	0.1	1.772225
11.565017	0.1	1.764476
11.566683	0.1	1.757324
11.568350	0.1	1.751363
11.570017	0.1	1.747370
11.571683	0.1	1.745880
11.573350	0.1	1.746833
11.575017	0.1	1.748502
11.576683	0.1	1.748502
11.578350	0.1	1.745522
11.580017	0.1	1.739621
11.581683	0.1	1.732171
11.583350	0.1	1.724660
11.585017	0.1	1.718223
11.586683	0.1	1.713514
11.588350	0.1	1.710713
11.590017	0.1	1.708865
11.591683	0.1	1.706421
11.593350	0.1	1.703084
11.595017	0.1	1.698971
11.596683	0.1	1.694083
11.598350	0.1	1.688421
11.600017	0.1	1.682580
11.601683	0.1	1.677036
11.603350	0.1	1.672685
11.605017	0.1	1.670241
11.606683	0.1	1.669049
11.608350	0.1	1.666725
11.610017	0.1	1.661599
11.611683	0.1	1.654327
11.613350	0.1	1.646698
11.615017	0.1	1.639545
11.616683	0.1	1.633108
11.618350	0.1	1.627505
11.620017	0.1	1.623035
11.621683	0.1	1.619458
11.623350	0.1	1.616061
11.625017	0.1	1.612127
11.626683	0.1	1.606763
11.628350	0.1	1.599908
11.630017	0.1	1.592457
11.631683	0.1	1.585722
11.633350	0.1	1.580000
11.635017	0.1	1.574457
11.636683	0.1	1.569092
11.638350	0.1	1.564741
11.640017	0.1	1.561821
11.641683	0.1	1.559794
11.643350	0.1	1.557767
11.645017	0.1	1.554847
11.646683	0.1	1.550615
11.648350	0.1	1.545072
11.650017	0.1	1.538158
11.651683	0.1	1.530349
11.653350	0.1	1.522601
11.655017	0.1	1.515508
11.656683	0.1	1.509428
11.658350	0.1	1.504064
11.660017	0.1	1.498997
11.661683	0.1	1.494050
11.663350	0.1	1.489103
11.665017	0.1	1.483619
11.666683	0.1	1.477718
11.668350	0.1	1.472235
11.670017	0.1	1.468539
11.671683	0.1	1.467288
11.673350	0.1	1.468122
11.675017	0.1	1.470029
11.676683	0.1	1.472592
11.678350	0.1	1.475096
11.680017	0.1	1.476348
11.681683	0.1	1.475811
11.683350	0.1	1.473606
11.685017	0.1	1.469970
11.686683	0.1	1.465201
11.688350	0.1	1.460135
11.690017	0.1	1.455188
11.691683	0.1	1.450181
11.693350	0.1	1.444757
11.695017	0.1	1.439095
11.696683	0.1	1.433969
11.698350	0.1	1.430094
11.700017	0.1	1.427591
11.701683	0.1	1.425862
11.703350	0.1	1.423836
11.705017	0.1	1.420558
11.706683	0.1	1.416206
11.708350	0.1	1.411975
11.710017	0.1	1.408994
11.711683	0.1	1.407504
11.713350	0.1	1.406789
11.715017	0.1	1.406014
11.716683	0.1	1.404524
11.718350	0.1	1.402438
11.720017	0.1	1.400650
11.721683	0.1	1.400113
11.723350	0.1	1.401126
11.725017	0.1	1.403272
11.726683	0.1	1.405776
11.728350	0.1	1.407683
11.730017	0.1	1.407445
11.731683	0.1	1.403868
11.733350	0.1	1.397431
11.735017	0.1	1.390219
11.736683	0.1	1.384854
11.738350	0.1	1.383126
11.740017	0.1	1.384378
11.741683	0.1	1.386166
11.743350	0.1	1.386106
11.745017	0.1	1.383424
11.746683	0.1	1.379132
11.748350	0.1	1.374364
11.750017	0.1	1.370311
11.751683	0.1	1.367867
11.753350	0.1	1.367331
11.755017	0.1	1.368046
11.756683	0.1	1.369357
11.758350	0.1	1.370490
11.760017	0.1	1.370013
11.761683	0.1	1.366735
11.763350	0.1	1.361370
11.765017	0.1	1.355708
11.766683	0.1	1.350820
11.768350	0.1	1.347244
11.770017	0.1	1.345813
11.771683	0.1	1.347482
11.773350	0.1	1.351893
11.775017	0.1	1.357377
11.776683	0.1	1.361787
11.778350	0.1	1.363874
11.780017	0.1	1.363456
11.781683	0.1	1.361549
11.783350	0.1	1.359880
11.785017	0.1	1.359701
11.786683	0.1	1.360953
11.788350	0.1	1.362681
11.790017	0.1	1.363993
11.791683	0.1	1.365066
11.793350	0.1	1.365900
11.795017	0.1	1.366556
11.796683	0.1	1.366735
11.798350	0.1	1.365721
11.800017	0.1	1.362145
11.801683	0.1	1.356006
11.803350	0.1	1.349270
11.805017	0.1	1.344204
11.806683	0.1	1.342356
11.808350	0.1	1.343846
11.810017	0.1	1.346886
11.811683	0.1	1.348853
11.813350	0.1	1.348853
11.815017	0.1	1.347780
11.816683	0.1	1.346827
11.818350	0.1	1.346767
11.820017	0.1	1.347840
11.821683	0.1	1.350224
11.823350	0.1	1.353562
11.825017	0.1	1.357198
11.826683	0.1	1.360655
11.828350	0.1	1.363754
11.830017	0.1	1.365542
11.831683	0.1	1.364648
11.833350	0.1	1.360893
11.835017	0.1	1.356244
11.836683	0.1	1.352727
11.838350	0.1	1.351118
11.840017	0.1	1.351357
11.841683	0.1	1.352787
11.843350	0.1	1.354575
11.845017	0.1	1.356423
11.846683	0.1	1.358628
11.848350	0.1	1.361370
11.850017	0.1	1.363576
11.851683	0.1	1.363993
11.853350	0.1	1.362085
11.855017	0.1	1.358867
11.856683	0.1	1.356304
11.858350	0.1	1.355708
11.860017	0.1	1.357496
11.861683	0.1	1.361311
11.863350	0.1	1.365304
11.865017	0.1	1.367629
11.866683	0.1	1.368523
11.868350	0.1	1.369834
11.870017	0.1	1.372755
11.871683	0.1	1.377225
11.873350	0.1	1.381695
11.875017	0.1	1.384378
11.876683	0.1	1.384437
11.878350	0.1	1.383126
11.880017	0.1	1.382113
11.881683	0.1	1.382172
11.883350	0.1	1.383007
11.885017	0.1	1.384437
11.886683	0.1	1.386106
11.888350	0.1	1.388073
11.890017	0.1	1.390338
11.891683	0.1	1.391769
11.893350	0.1	1.391053
11.895017	0.1	1.387954
11.896683	0.1	1.383841
11.898350	0.1	1.380861
11.900017	0.1	1.380444
11.901683	0.1	1.382291
11.903350	0.1	1.385629
11.905017	0.1	1.390219
11.906683	0.1	1.396298
11.908350	0.1	1.403511
11.910017	0.1	1.410246
11.911683	0.1	1.414418
11.913350	0.1	1.415193
11.915017	0.1	1.413882
11.916683	0.1	1.413107
11.918350	0.1	1.414895
11.920017	0.1	1.418948
11.921683	0.1	1.423597
11.923350	0.1	1.427889
11.925017	0.1	1.431584
11.926683	0.1	1.434147
11.928350	0.1	1.434743
11.930017	0.1	1.434207
11.931683	0.1	1.434088
11.933350	0.1	1.435220
11.935017	0.1	1.437306
11.936683	0.1	1.439273
11.938350	0.1	1.440227
11.940017	0.1	1.440168
11.941683	0.1	1.440168
11.943350	0.1	1.441240
11.945017	0.1	1.444042
11.946683	0.1	1.448929
11.948350	0.1	1.455367
11.950017	0.1	1.461446
11.951683	0.1	1.465678
11.953350	0.1	1.467764
11.955017	0.1	1.468897
11.956683	0.1	1.470745
11.958350	0.1	1.474440
11.960017	0.1	1.479924
11.961683	0.1	1.486302
11.963350	0.1	1.492262
11.965017	0.1	1.496673
11.966683	0.1	1.499236
11.968350	0.1	1.501322
11.970017	0.1	1.504898
11.971683	0.1	1.510441
11.973350	0.1	1.516819
11.975017	0.1	1.522601
11.976683	0.1	1.527190
11.978350	0.1	1.530051
11.980017	0.1	1.530647
11.981683	0.1	1.529396
11.983350	0.1	1.528442
11.985017	0.1	1.530528
11.986683	0.1	1.535893
11.988350	0.1	1.542270
11.990017	0.1	1.546800
11.991683	0.1	1.548469
11.993350	0.1	1.549006
11.995017	0.1	1.550853
11.996683	0.1	1.555085
11.998350	0.1	1.561344
12.000017	0.1	1.568973
12.001683	0.1	1.577258
12.003350	0.1	1.585484
12.005017	0.1	1.592875
12.006683	0.1	1.598895
12.008350	0.1	1.603425
12.010017	0.1	1.607180
12.011683	0.1	1.611292
12.013350	0.1	1.617074
12.015017	0.1	1.624823
12.016683	0.1	1.633942
12.018350	0.1	1.642823
12.020017	0.1	1.649857
12.021683	0.1	1.654685
12.023350	0.1	1.658499
12.025017	0.1	1.663208
12.026683	0.1	1.669407
12.028350	0.1	1.676798
12.030017	0.1	1.684964
12.031683	0.1	1.693726
12.033350	0.1	1.702964
12.035017	0.1	1.712501
12.036683	0.1	1.721799
12.038350	0.1	1.730025
12.040017	0.1	1.737177
12.041683	0.1	1.743853
12.043350	0.1	1.751185
12.045017	0.1	1.759946
12.046683	0.1	1.770258
12.048350	0.1	1.780927
12.050017	0.1	1.790822
12.051683	0.1	1.799345
12.053350	0.1	1.807034
12.055017	0.1	1.814365
12.056683	0.1	1.822353
12.058350	0.1	1.832426
12.060017	0.1	1.845598
12.061683	0.1	1.861394
12.063350	0.1	1.877606
12.065017	0.1	1.892269
12.066683	0.1	1.904547
12.068350	0.1	1.914859
12.070017	0.1	1.923859
12.071683	0.1	1.932204
12.073350	0.1	1.940727
12.075017	0.1	1.950145
12.076683	0.1	1.960695
12.078350	0.1	1.971960
12.080017	0.1	1.983762
12.081683	0.1	1.995862
12.083350	0.1	2.007485
12.085017	0.1	2.017975
12.086683	0.1	2.027571
12.088350	0.1	2.036870
12.090017	0.1	2.046287
12.091683	0.1	2.055705
12.093350	0.1	2.065241
12.095017	0.1	2.075136
12.096683	0.1	2.085805
12.098350	0.1	2.097190
12.100017	0.1	2.108514
12.101683	0.1	2.118647
12.103350	0.1	2.126873
12.105017	0.1	2.133787
12.106683	0.1	2.140343
12.108350	0.1	2.147854
12.110017	0.1	2.157092
12.111683	0.1	2.167404
12.113350	0.1	2.176881
12.115017	0.1	2.183616
12.116683	0.1	2.187371
12.118350	0.1	2.189040
12.120017	0.1	2.190352
12.121683	0.1	2.193034
12.123350	0.1	2.197325
12.125017	0.1	2.202749
12.126683	0.1	2.208829
12.128350	0.1	2.215922
12.130017	0.1	2.223790
12.131683	0.1	2.231062
12.133350	0.1	2.237022
12.135017	0.1	2.242327
12.136683	0.1	2.247334
12.138350	0.1	2.251268
12.140017	0.1	2.253592
12.141683	0.1	2.254248
12.143350	0.1	2.254725
12.145017	0.1	2.256811
12.146683	0.1	2.261043
12.148350	0.1	2.266109
12.150017	0.1	2.270401
12.151683	0.1	2.273619
12.153350	0.1	2.276361
12.155017	0.1	2.278745
12.156683	0.1	2.280593
12.158350	0.1	2.282441
12.160017	0.1	2.285421
12.161683	0.1	2.289474
12.163350	0.1	2.293110
12.165017	0.1	2.294779
12.166683	0.1	2.294064
12.168350	0.1	2.291441
12.170017	0.1	2.288222
12.171683	0.1	2.285838
12.173350	0.1	2.284348
12.175017	0.1	2.282500
12.176683	0.1	2.279639
12.178350	0.1	2.276957
12.180017	0.1	2.275527
12.181683	0.1	2.275765
12.183350	0.1	2.277732
12.185017	0.1	2.281189
12.186683	0.1	2.284825
12.188350	0.1	2.286494
12.190017	0.1	2.285063
12.191683	0.1	2.280951
12.193350	0.1	2.276063
12.195017	0.1	2.271831
12.196683	0.1	2.268136
12.198350	0.1	2.264023
12.200017	0.1	2.259135
12.201683	0.1	2.254248
12.203350	0.1	2.250314
12.205017	0.1	2.247036
12.206683	0.1	2.243877
12.208350	0.1	2.240598
12.210017	0.1	2.237022
12.211683	0.1	2.233207
12.213350	0.1	2.229333
12.215017	0.1	2.225280
12.216683	0.1	2.221227
12.218350	0.1	2.217949
12.220017	0.1	2.215803
12.221683	0.1	2.213717
12.223350	0.1	2.210260
12.225017	0.1	2.205253
12.226683	0.1	2.199590
12.228350	0.1	2.194464
12.230017	0.1	2.190530
12.231683	0.1	2.187908
12.233350	0.1	2.185583
12.235017	0.1	2.182007
12.236683	0.1	2.176762
12.238350	0.1	2.170801
12.240017	0.1	2.165318
12.241683	0.1	2.160370
12.243350	0.1	2.155304
12.245017	0.1	2.150774
12.246683	0.1	2.148330
12.248350	0.1	2.148807
12.250017	0.1	2.151489
12.251683	0.1	2.154470
12.253350	0.1	2.155721
12.255017	0.1	2.154589
12.256683	0.1	2.152264
12.258350	0.1	2.149940
12.260017	0.1	2.147794
12.261683	0.1	2.145827
12.263350	0.1	2.144516
12.265017	0.1	2.143622
12.266683	0.1	2.142370
12.268350	0.1	2.140403
12.270017	0.1	2.138376
12.271683	0.1	2.137661
12.273350	0.1	2.138674
12.275017	0.1	2.140105
12.276683	0.1	2.141535
12.278350	0.1	2.144098
12.280017	0.1	2.148926
12.281683	0.1	2.155662
12.283350	0.1	2.162993
12.285017	0.1	2.169907
12.286683	0.1	2.175748
12.288350	0.1	2.180219
12.290017	0.1	2.182782
12.291683	0.1	2.183139
12.293350	0.1	2.181828
12.295017	0.1	2.179742
12.296683	0.1	2.177119
12.298350	0.1	2.174676
12.300017	0.1	2.173662
12.301683	0.1	2.175093
12.303350	0.1	2.179325
12.305017	0.1	2.186358
12.306683	0.1	2.195716
12.308350	0.1	2.205730
12.310017	0.1	2.213717
12.311683	0.1	2.218187
12.313350	0.1	2.220154
12.315017	0.1	2.221823
12.316683	0.1	2.224386
12.318350	0.1	2.227605
12.320017	0.1	2.231717
12.321683	0.1	2.237082
12.323350	0.1	2.242684
12.325017	0.1	2.247155
12.326683	0.1	2.250373
12.328350	0.1	2.253413
12.330017	0.1	2.257228
12.331683	0.1	2.261937
12.333350	0.1	2.267122
12.335017	0.1	2.271891
12.336683	0.1	2.275825
12.338350	0.1	2.280057
12.340017	0.1	2.286613
12.341683	0.1	2.296031
12.343350	0.1	2.306581
12.345017	0.1	2.315879
12.346683	0.1	2.322912
12.348350	0.1	2.328575
12.350017	0.1	2.334356
12.351683	0.1	2.341032
12.353350	0.1	2.349019
12.355017	0.1	2.358139
12.356683	0.1	2.367616
12.358350	0.1	2.375722
12.360017	0.1	2.380788
12.361683	0.1	2.382934
12.363350	0.1	2.383948
12.365017	0.1	2.385378
12.366683	0.1	2.387464
12.368350	0.1	2.390266
12.370017	0.1	2.393961
12.371683	0.1	2.398908
12.373350	0.1	2.405524
12.375017	0.1	2.414048
12.376683	0.1	2.423763
12.378350	0.1	2.433062
12.380017	0.1	2.441168
12.381683	0.1	2.448678
12.383350	0.1	2.456784
12.385017	0.1	2.465487
12.386683	0.1	2.473951
12.388350	0.1	2.481222
12.390017	0.1	2.487362
12.391683	0.1	2.493262
12.393350	0.1	2.499402
12.395017	0.1	2.505541
12.396683	0.1	2.511144
12.398350	0.1	2.515435
12.400017	0.1	2.518535
12.401683	0.1	2.521277
12.403350	0.1	2.524913
12.405017	0.1	2.529502
12.406683	0.1	2.534568
12.408350	0.1	2.540529
12.410017	0.1	2.548397
12.411683	0.1	2.558768
12.413350	0.1	2.571047
12.415017	0.1	2.583325
12.416683	0.1	2.593577
12.418350	0.1	2.600849
12.420017	0.1	2.605438
12.421683	0.1	2.608538
12.423350	0.1	2.611458
12.425017	0.1	2.615571
12.426683	0.1	2.621949
12.428350	0.1	2.631009
12.430017	0.1	2.641201
12.431683	0.1	2.649903
12.433350	0.1	2.656043
12.435017	0.1	2.660632
12.436683	0.1	2.665043
12.438350	0.1	2.669931
12.440017	0.1	2.675295
12.441683	0.1	2.681017
12.443350	0.1	2.686858
12.445017	0.1	2.692878
12.446683	0.1	2.698839
12.448350	0.1	2.704621
12.450017	0.1	2.710164
12.451683	0.1	2.714396
12.453350	0.1	2.715945
12.455017	0.1	2.716005
12.456683	0.1	2.717376
12.458350	0.1	2.721727
12.460017	0.1	2.728522
12.461683	0.1	2.736092
12.463350	0.1	2.743185
12.465017	0.1	2.749622
12.466683	0.1	2.755225
12.468350	0.1	2.759695
12.470017	0.1	2.763033
12.471683	0.1	2.766133
12.473350	0.1	2.770305
12.475017	0.1	2.775908
12.476683	0.1	2.782166
12.478350	0.1	2.788842
12.480017	0.1	2.795696
12.481683	0.1	2.801836
12.483350	0.1	2.806068
12.485017	0.1	2.807975
12.486683	0.1	2.808809
12.488350	0.1	2.810061
12.490017	0.1	2.812743
12.491683	0.1	2.816856
12.493350	0.1	2.821863
12.495017	0.1	2.826810
12.496683	0.1	2.830982
12.498350	0.1	2.834261
12.500017	0.1	2.836824
12.501683	0.1	2.838373
12.503350	0.1	2.839089
12.505017	0.1	2.839863
12.506683	0.1	2.841294
12.508350	0.1	2.842426
12.510017	0.1	2.841294
12.511683	0.1	2.837718
12.513350	0.1	2.833843
12.515017	0.1	2.831757
12.516683	0.1	2.831578
12.518350	0.1	2.831638
12.520017	0.1	2.830684
12.521683	0.1	2.828598
12.523350	0.1	2.825678
12.525017	0.1	2.822220
12.526683	0.1	2.818883
12.528350	0.1	2.815902
12.530017	0.1	2.813578
12.531683	0.1	2.812267
12.533350	0.1	2.812207
12.535017	0.1	2.813876
12.536683	0.1	2.817214
12.538350	0.1	2.820671
12.540017	0.1	2.822399
12.541683	0.1	2.821505
12.543350	0.1	2.818287
12.545017	0.1	2.813220
12.546683	0.1	2.806842
12.548350	0.1	2.799630
12.550017	0.1	2.792716
12.551683	0.1	2.786994
12.553350	0.1	2.782583
12.555017	0.1	2.778888
12.556683	0.1	2.774716
12.558350	0.1	2.769768
12.560017	0.1	2.764702
12.561683	0.1	2.760172
12.563350	0.1	2.756477
12.565017	0.1	2.753437
12.566683	0.1	2.750456
12.568350	0.1	2.747297
12.570017	0.1	2.744258
12.571683	0.1	2.742112
12.573350	0.1	2.740741
12.575017	0.1	2.739012
12.576683	0.1	2.735794
12.578350	0.1	2.730966
12.580017	0.1	2.725184
12.581683	0.1	2.719283
12.583350	0.1	2.714217
12.585017	0.1	2.710760
12.586683	0.1	2.709210
12.588350	0.1	2.708972
12.590017	0.1	2.708793
12.591683	0.1	2.707660
12.593350	0.1	2.705753
12.595017	0.1	2.703667
12.596683	0.1	2.701998
12.598350	0.1	2.700448
12.600017	0.1	2.698481
12.601683	0.1	2.695680
12.603350	0.1	2.691507
12.605017	0.1	2.685309
12.606683	0.1	2.677262
12.608350	0.1	2.668917
12.610017	0.1	2.662063
12.611683	0.1	2.657473
12.613350	0.1	2.655327
12.615017	0.1	2.655566
12.616683	0.1	2.657235
12.618350	0.1	2.658487
12.620017	0.1	2.657235
12.621683	0.1	2.652526
12.623350	0.1	2.644718
12.625017	0.1	2.635598
12.626683	0.1	2.627134
12.628350	0.1	2.620340
12.630017	0.1	2.615392
12.631683	0.1	2.612114
12.633350	0.1	2.609670
12.635017	0.1	2.607048
12.636683	0.1	2.603173
12.638350	0.1	2.597094
12.640017	0.1	2.588988
12.641683	0.1	2.580106
12.643350	0.1	2.572060
12.645017	0.1	2.565563
12.646683	0.1	2.560139
12.648350	0.1	2.554834
12.650017	0.1	2.548337
12.651683	0.1	2.540589
12.653350	0.1	2.532661
12.655017	0.1	2.525568
12.656683	0.1	2.519608
12.658350	0.1	2.514124
12.660017	0.1	2.508581
12.661683	0.1	2.503455
12.663350	0.1	2.499402
12.665017	0.1	2.495527
12.666683	0.1	2.490163
12.668350	0.1	2.482414
12.670017	0.1	2.473056
12.671683	0.1	2.463520
12.673350	0.1	2.454579
12.675017	0.1	2.446413
12.676683	0.1	2.438843
12.678350	0.1	2.431631
12.680017	0.1	2.424717
12.681683	0.1	2.418280
12.683350	0.1	2.412796
12.685017	0.1	2.408147
12.686683	0.1	2.403200
12.688350	0.1	2.396345
12.690017	0.1	2.386928
12.691683	0.1	2.376855
12.693350	0.1	2.368510
12.695017	0.1	2.362311
12.696683	0.1	2.356649
12.698350	0.1	2.350330
12.700017	0.1	2.343357
12.701683	0.1	2.336085
12.703350	0.1	2.328932
12.705017	0.1	2.322614
12.706683	0.1	2.317190
12.708350	0.1	2.311289
12.710017	0.1	2.304137
12.711683	0.1	2.296567
12.713350	0.1	2.290368
12.715017	0.1	2.286554
12.716683	0.1	2.284944
12.718350	0.1	2.285063
12.720017	0.1	2.286494
12.721683	0.1	2.288342
12.723350	0.1	2.288640
12.725017	0.1	2.285481
12.726683	0.1	2.278090
12.728350	0.1	2.267718
12.730017	0.1	2.256751
12.731683	0.1	2.247334
12.733350	0.1	2.240718
12.735017	0.1	2.237737
12.736683	0.1	2.238274
12.738350	0.1	2.240718
12.740017	0.1	2.242565
12.741683	0.1	2.242625
12.743350	0.1	2.241075
12.745017	0.1	2.238631
12.746683	0.1	2.235651
12.748350	0.1	2.231538
12.750017	0.1	2.225638
12.751683	0.1	2.218664
12.753350	0.1	2.212703
12.755017	0.1	2.209067
12.756683	0.1	2.207995
12.758350	0.1	2.208769
12.760017	0.1	2.210021
12.761683	0.1	2.210438
12.763350	0.1	2.209723
12.765017	0.1	2.208889
12.766683	0.1	2.209246
12.768350	0.1	2.210677
12.770017	0.1	2.211869
12.771683	0.1	2.211869
12.773350	0.1	2.210796
12.775017	0.1	2.209485
12.776683	0.1	2.208650
12.778350	0.1	2.208591
12.780017	0.1	2.209902
12.781683	0.1	2.213419
12.783350	0.1	2.219141
12.785017	0.1	2.225340
12.786683	0.1	2.230227
12.788350	0.1	2.233327
12.790017	0.1	2.235770
12.791683	0.1	2.238870
12.793350	0.1	2.242267
12.795017	0.1	2.244175
12.796683	0.1	2.243579
12.798350	0.1	2.241492
12.800017	0.1	2.240718
12.801683	0.1	2.243698
12.803350	0.1	2.250314
12.805017	0.1	2.258480
12.806683	0.1	2.265573
12.808350	0.1	2.270281
12.810017	0.1	2.273083
12.811683	0.1	2.275288
12.813350	0.1	2.278268
12.815017	0.1	2.283275
12.816683	0.1	2.289951
12.818350	0.1	2.296627
12.820017	0.1	2.301455
12.821683	0.1	2.304912
12.823350	0.1	2.309144
12.825017	0.1	2.315760
12.826683	0.1	2.324879
12.828350	0.1	2.335608
12.830017	0.1	2.345979
12.831683	0.1	2.353788
12.833350	0.1	2.358496
12.835017	0.1	2.360821
12.836683	0.1	2.362013
12.838350	0.1	2.363265
12.840017	0.1	2.365768
12.841683	0.1	2.370358
12.843350	0.1	2.376795
12.845017	0.1	2.384782
12.846683	0.1	2.394736
12.848350	0.1	2.406478
12.850017	0.1	2.418399
12.851683	0.1	2.428949
12.853350	0.1	2.437413
12.855017	0.1	2.444625
12.856683	0.1	2.452076
12.858350	0.1	2.461374
12.860017	0.1	2.472520
12.861683	0.1	2.484203
12.863350	0.1	2.495051
12.865017	0.1	2.504945
12.866683	0.1	2.514899
12.868350	0.1	2.526105
12.870017	0.1	2.539158
12.871683	0.1	2.553702
12.873350	0.1	2.568066
12.875017	0.1	2.580464
12.876683	0.1	2.590418
12.878350	0.1	2.598345
12.880017	0.1	2.605260
12.881683	0.1	2.613008
12.883350	0.1	2.623618
12.885017	0.1	2.638161
12.886683	0.1	2.656579
12.888350	0.1	2.677977
12.890017	0.1	2.700150
12.891683	0.1	2.720237
12.893350	0.1	2.736569
12.895017	0.1	2.749801
12.896683	0.1	2.761960
12.898350	0.1	2.774179
12.900017	0.1	2.786040
12.901683	0.1	2.797365
12.903350	0.1	2.808750
12.905017	0.1	2.821207
12.906683	0.1	2.835214
12.908350	0.1	2.850115
12.910017	0.1	2.865195
12.911683	0.1	2.880156
12.913350	0.1	2.894581
12.915017	0.1	2.907574
12.916683	0.1	2.918363
12.918350	0.1	2.927661
12.920017	0.1	2.937019
12.921683	0.1	2.947986
12.923350	0.1	2.960742
12.925017	0.1	2.974153
12.926683	0.1	2.986729
12.928350	0.1	2.998054
12.930017	0.1	3.008187
12.931683	0.1	3.017307
12.933350	0.1	3.025115
12.935017	0.1	3.031731
12.936683	0.1	3.037095
12.938350	0.1	3.041208
12.940017	0.1	3.044546
12.941683	0.1	3.048241
12.943350	0.1	3.053308
12.945017	0.1	3.059864
12.946683	0.1	3.067613
12.948350	0.1	3.076315
12.950017	0.1	3.085613
12.951683	0.1	3.094137
12.953350	0.1	3.100455
12.955017	0.1	3.104031
12.956683	0.1	3.105283
12.958350	0.1	3.104747
12.960017	0.1	3.102839
12.961683	0.1	3.100157
12.963350	0.1	3.097415
12.965017	0.1	3.095329
12.966683	0.1	3.094375
12.968350	0.1	3.094614
12.970017	0.1	3.095746
12.971683	0.1	3.097296
12.973350	0.1	3.098726
12.975017	0.1	3.099621
12.976683	0.1	3.100276
12.978350	0.1	3.101051
12.980017	0.1	3.101886
12.981683	0.1	3.102601
12.983350	0.1	3.103018
12.985017	0.1	3.102482
12.986683	0.1	3.100276
12.988350	0.1	3.096283
12.990017	0.1	3.090918
12.991683	0.1	3.084660
12.993350	0.1	3.078163
12.995017	0.1	3.072262
12.996683	0.1	3.067970
12.998350	0.1	3.065407
13.000017	0.1	3.063739
13.001683	0.1	3.061533
13.003350	0.1	3.057897
13.005017	0.1	3.052831
13.006683	0.1	3.046096
13.008350	0.1	3.037572
13.010017	0.1	3.027141
13.011683	0.1	3.015220
13.013350	0.1	3.002465
13.015017	0.1	2.989948
13.016683	0.1	2.978862
13.018350	0.1	2.969504
13.020017	0.1	2.960980
13.021683	0.1	2.952278
13.023350	0.1	2.942681
13.025017	0.1	2.931714
13.026683	0.1	2.919555
13.028350	0.1	2.906382
13.030017	0.1	2.892137
13.031683	0.1	2.876699
13.033350	0.1	2.860248
13.035017	0.1	2.843380
13.036683	0.1	2.826274
13.038350	0.1	2.808392
13.040017	0.1	2.788544
13.041683	0.1	2.766431
13.043350	0.1	2.743483
13.045017	0.1	2.721965
13.046683	0.1	2.703250
13.048350	0.1	2.687216
13.050017	0.1	2.672434
13.051683	0.1	2.656996
13.053350	0.1	2.639651
13.055017	0.1	2.620638
13.056683	0.1	2.601028
13.058350	0.1	2.580941
13.060017	0.1	2.560020
13.061683	0.1	2.538085
13.063350	0.1	2.516568
13.065017	0.1	2.497256
13.066683	0.1	2.480924
13.068350	0.1	2.466858
13.070017	0.1	2.454460
13.071683	0.1	2.443612
13.073350	0.1	2.433896
13.075017	0.1	2.424061
13.076683	0.1	2.412856
13.078350	0.1	2.399326
13.080017	0.1	2.383411
13.081683	0.1	2.365470
13.083350	0.1	2.346099
13.085017	0.1	2.325952
13.086683	0.1	2.306879
13.088350	0.1	2.290964
13.090017	0.1	2.279639
13.091683	0.1	2.272427
13.093350	0.1	2.267420
13.095017	0.1	2.263010
13.096683	0.1	2.258539
13.098350	0.1	2.254009
13.100017	0.1	2.249479
13.101683	0.1	2.245009
13.103350	0.1	2.240300
13.105017	0.1	2.235592
13.106683	0.1	2.231419
13.108350	0.1	2.228439
13.110017	0.1	2.226234
13.111683	0.1	2.223969
13.113350	0.1	2.221167
13.115017	0.1	2.218306
13.116683	0.1	2.216339
13.118350	0.1	2.215445
13.120017	0.1	2.214313
13.121683	0.1	2.211392
13.123350	0.1	2.206445
13.125017	0.1	2.200186
13.126683	0.1	2.193570
13.128350	0.1	2.187967
13.130017	0.1	2.185881
13.131683	0.1	2.188683
13.133350	0.1	2.195120
13.135017	0.1	2.201975
13.136683	0.1	2.206504
13.138350	0.1	2.207935
13.140017	0.1	2.206981
13.141683	0.1	2.204597
13.143350	0.1	2.200961
13.145017	0.1	2.196372
13.146683	0.1	2.191901
13.148350	0.1	2.189279
13.150017	0.1	2.189398
13.151683	0.1	2.192378
13.153350	0.1	2.198041
13.155017	0.1	2.205253
13.156683	0.1	2.212346
13.158350	0.1	2.217829
13.160017	0.1	2.221406
13.161683	0.1	2.223492
13.163350	0.1	2.224803
13.165017	0.1	2.225995
13.166683	0.1	2.228081
13.168350	0.1	2.231956
13.170017	0.1	2.238155
13.171683	0.1	2.246380
13.173350	0.1	2.255499
13.175017	0.1	2.263308
13.176683	0.1	2.267361
13.178350	0.1	2.267122
13.180017	0.1	2.264619
13.181683	0.1	2.263248
13.183350	0.1	2.265513
13.185017	0.1	2.271533
13.186683	0.1	2.279341
13.188350	0.1	2.286673
13.190017	0.1	2.292931
13.191683	0.1	2.298653
13.193350	0.1	2.304614
13.195017	0.1	2.310455
13.196683	0.1	2.315343
13.198350	0.1	2.318621
13.200017	0.1	2.320469
13.201683	0.1	2.321780
13.203350	0.1	2.323926
13.205017	0.1	2.328098
13.206683	0.1	2.334893
13.208350	0.1	2.343297
13.210017	0.1	2.351701
13.211683	0.1	2.358556
13.213350	0.1	2.362609
13.215017	0.1	2.363861
13.216683	0.1	2.363622
13.218350	0.1	2.363622
13.220017	0.1	2.365470
13.221683	0.1	2.369583
13.223350	0.1	2.375424
13.225017	0.1	2.381444
13.226683	0.1	2.386630
13.228350	0.1	2.391219
13.230017	0.1	2.395868
13.231683	0.1	2.400816
13.233350	0.1	2.405942
13.235017	0.1	2.411246
13.236683	0.1	2.417267
13.238350	0.1	2.424538
13.240017	0.1	2.432287
13.241683	0.1	2.439380
13.243350	0.1	2.445161
13.245017	0.1	2.450347
13.246683	0.1	2.455652
13.248350	0.1	2.460122
13.250017	0.1	2.462089
13.251683	0.1	2.460897
13.253350	0.1	2.457500
13.255017	0.1	2.454460
13.256683	0.1	2.453983
13.258350	0.1	2.456308
13.260017	0.1	2.459407
13.261683	0.1	2.462030
13.263350	0.1	2.464533
13.265017	0.1	2.467871
13.266683	0.1	2.472699
13.268350	0.1	2.479077
13.270017	0.1	2.485991
13.271683	0.1	2.491892
13.273350	0.1	2.495706
13.275017	0.1	2.497554
13.276683	0.1	2.498627
13.278350	0.1	2.500117
13.280017	0.1	2.501965
13.281683	0.1	2.503455
13.283350	0.1	2.504766
13.285017	0.1	2.507806
13.286683	0.1	2.514184
13.288350	0.1	2.523661
13.290017	0.1	2.533972
13.291683	0.1	2.542913
13.293350	0.1	2.549052
13.295017	0.1	2.551973
13.296683	0.1	2.552688
13.298350	0.1	2.553523
13.300017	0.1	2.555669
13.301683	0.1	2.559185
13.303350	0.1	2.564073
13.305017	0.1	2.570570
13.306683	0.1	2.578497
13.308350	0.1	2.587259
13.310017	0.1	2.596140
13.311683	0.1	2.604842
13.313350	0.1	2.612710
13.315017	0.1	2.619267
13.316683	0.1	2.624989
13.318350	0.1	2.631247
13.320017	0.1	2.638161
13.321683	0.1	2.644777
13.323350	0.1	2.650559
13.325017	0.1	2.656520
13.326683	0.1	2.664328
13.328350	0.1	2.674163
13.330017	0.1	2.684772
13.331683	0.1	2.695203
13.333350	0.1	2.705455
13.335017	0.1	2.715826
13.336683	0.1	2.725959
13.338350	0.1	2.735078
13.340017	0.1	2.742052
13.341683	0.1	2.746999
13.343350	0.1	2.751827
13.345017	0.1	2.758682
13.346683	0.1	2.769530
13.348350	0.1	2.785146
13.350017	0.1	2.804279
13.351683	0.1	2.823830
13.353350	0.1	2.840936
13.355017	0.1	2.854407
13.356683	0.1	2.865255
13.358350	0.1	2.876103
13.360017	0.1	2.889574
13.361683	0.1	2.906680
13.363350	0.1	2.925933
13.365017	0.1	2.945244
13.366683	0.1	2.963722
13.368350	0.1	2.981305
13.370017	0.1	2.998412
13.371683	0.1	3.015816
13.373350	0.1	3.034115
13.375017	0.1	3.053010
13.376683	0.1	3.072143
13.378350	0.1	3.091812
13.380017	0.1	3.112853
13.381683	0.1	3.135503
13.383350	0.1	3.159285
13.385017	0.1	3.183842
13.386683	0.1	3.209174
13.388350	0.1	3.235817
13.390017	0.1	3.264368
13.391683	0.1	3.295005
13.393350	0.1	3.327728
13.395017	0.1	3.361941
13.396683	0.1	3.396154
13.398350	0.1	3.428936
13.400017	0.1	3.460169
13.401683	0.1	3.490806
13.403350	0.1	3.521562
13.405017	0.1	3.552795
13.406683	0.1	3.585279
13.408350	0.1	3.619731
13.410017	0.1	3.656924
13.411683	0.1	3.697574
13.413350	0.1	3.741324
13.415017	0.1	3.786445
13.416683	0.1	3.831029
13.418350	0.1	3.874183
13.420017	0.1	3.916085
13.421683	0.1	3.956974
13.423350	0.1	3.996611
13.425017	0.1	4.035354
13.426683	0.1	4.074157
13.428350	0.1	4.113615
13.430017	0.1	4.153729
13.431683	0.1	4.193664
13.433350	0.1	4.232168
13.435017	0.1	4.269481
13.436683	0.1	4.307270
13.438350	0.1	4.346609
13.440017	0.1	4.387021
13.441683	0.1	4.427314
13.443350	0.1	4.466296
13.445017	0.1	4.502058
13.446683	0.1	4.532993
13.448350	0.1	4.560232
13.450017	0.1	4.587591
13.451683	0.1	4.617989
13.453350	0.1	4.651785
13.455017	0.1	4.687608
13.456683	0.1	4.723192
13.458350	0.1	4.756391
13.460017	0.1	4.785478
13.461683	0.1	4.809678
13.463350	0.1	4.829288
13.465017	0.1	4.846216
13.466683	0.1	4.862547
13.468350	0.1	4.878998
13.470017	0.1	4.895330
13.471683	0.1	4.912079
13.473350	0.1	4.930020
13.475017	0.1	4.947901
13.476683	0.1	4.963577
13.478350	0.1	4.976094
13.480017	0.1	4.986108
13.481683	0.1	4.993975
13.483350	0.1	4.999996
13.485017	0.1	5.004645
13.486683	0.1	5.008877
13.488350	0.1	5.013466
13.490017	0.1	5.017758
13.491683	0.1	5.021036
13.493350	0.1	5.023837
13.495017	0.1	5.027354
13.496683	0.1	5.031705
13.498350	0.1	5.035997
13.500017	0.1	5.039454
13.501683	0.1	5.041123
13.503350	0.1	5.040527
13.505017	0.1	5.037844
13.506683	0.1	5.032838
13.508350	0.1	5.025268
13.510017	0.1	5.016208
13.511683	0.1	5.007088
13.513350	0.1	4.998684
13.515017	0.1	4.990638
13.516683	0.1	4.982829
13.518350	0.1	4.975260
13.520017	0.1	4.967273
13.521683	0.1	4.957855
13.523350	0.1	4.946351
13.525017	0.1	4.933179
13.526683	0.1	4.918754
13.528350	0.1	4.903674
13.530017	0.1	4.889131
13.531683	0.1	4.876197
13.533350	0.1	4.864872
13.535017	0.1	4.853487
13.536683	0.1	4.839242
13.538350	0.1	4.820228
13.540017	0.1	4.796922
13.541683	0.1	4.771710
13.543350	0.1	4.746676
13.545017	0.1	4.722595
13.546683	0.1	4.699230
13.548350	0.1	4.676342
13.550017	0.1	4.653037
13.551683	0.1	4.628480
13.553350	0.1	4.602611
13.555017	0.1	4.575670
13.556683	0.1	4.547179
13.558350	0.1	4.516244
13.560017	0.1	4.482866
13.561683	0.1	4.448295
13.563350	0.1	4.413307
13.565017	0.1	4.377008
13.566683	0.1	4.338503
13.568350	0.1	4.298270
13.570017	0.1	4.257739
13.571683	0.1	4.218042
13.573350	0.1	4.179359
13.575017	0.1	4.140795
13.576683	0.1	4.101336
13.578350	0.1	4.061044
13.580017	0.1	4.021168
13.581683	0.1	3.983319
13.583350	0.1	3.947318
13.585017	0.1	3.911734
13.586683	0.1	3.875494
13.588350	0.1	3.838003
13.590017	0.1	3.798545
13.591683	0.1	3.757060
13.593350	0.1	3.714502
13.595017	0.1	3.672183
13.596683	0.1	3.630221
13.598350	0.1	3.588498
13.600017	0.1	3.547192
13.601683	0.1	3.506661
13.603350	0.1	3.467083
13.605017	0.1	3.428936
13.606683	0.1	3.392756
13.608350	0.1	3.358185
13.610017	0.1	3.324151
13.611683	0.1	3.289461
13.613350	0.1	3.254175
13.615017	0.1	3.218889
13.616683	0.1	3.184259
13.618350	0.1	3.150284
13.620017	0.1	3.116667
13.621683	0.1	3.083885
13.623350	0.1	3.052652
13.625017	0.1	3.023565
13.626683	0.1	2.996862
13.628350	0.1	2.971828
13.630017	0.1	2.947331
13.631683	0.1	2.923072
13.633350	0.1	2.900005
13.635017	0.1	2.879024
13.636683	0.1	2.859414
13.638350	0.1	2.839804
13.640017	0.1	2.819538
13.641683	0.1	2.798915
13.643350	0.1	2.778471
13.645017	0.1	2.758622
13.646683	0.1	2.739847
13.648350	0.1	2.722740
13.650017	0.1	2.707780
13.651683	0.1	2.695382
13.653350	0.1	2.685487
13.655017	0.1	2.677441
13.656683	0.1	2.669692
13.658350	0.1	2.661586
13.660017	0.1	2.653539
13.661683	0.1	2.645016
13.663350	0.1	2.634883
13.665017	0.1	2.622903
13.666683	0.1	2.610743
13.668350	0.1	2.601028
13.670017	0.1	2.595842
13.671683	0.1	2.595186
13.673350	0.1	2.596498
13.675017	0.1	2.596796
13.676683	0.1	2.594292
13.678350	0.1	2.588928
13.680017	0.1	2.581477
13.681683	0.1	2.573073
13.683350	0.1	2.564788
13.685017	0.1	2.557874
13.686683	0.1	2.553404
13.688350	0.1	2.551139
13.690017	0.1	2.549708
13.691683	0.1	2.548337
13.693350	0.1	2.547026
13.695017	0.1	2.546013
13.696683	0.1	2.544880
13.698350	0.1	2.543271
13.700017	0.1	2.541363
13.701683	0.1	2.539277
13.703350	0.1	2.537012
13.705017	0.1	2.534688
13.706683	0.1	2.532303
13.708350	0.1	2.530575
13.710017	0.1	2.530515
13.711683	0.1	2.532602
13.713350	0.1	2.536059
13.715017	0.1	2.539098
13.716683	0.1	2.539814
13.718350	0.1	2.537370
13.720017	0.1	2.532423
13.721683	0.1	2.526164
13.723350	0.1	2.519667
13.725017	0.1	2.514422
13.726683	0.1	2.511919
13.728350	0.1	2.512813
13.730017	0.1	2.517045
13.731683	0.1	2.524078
13.733350	0.1	2.532482
13.735017	0.1	2.539873
13.736683	0.1	2.544165
13.738350	0.1	2.544403
13.740017	0.1	2.541125
13.741683	0.1	2.536118
13.743350	0.1	2.531409
13.745017	0.1	2.528012
13.746683	0.1	2.525866
13.748350	0.1	2.524734
13.750017	0.1	2.524853
13.751683	0.1	2.526283
13.753350	0.1	2.528668
13.755017	0.1	2.531469
13.756683	0.1	2.534390
13.758350	0.1	2.537370
13.760017	0.1	2.540708
13.761683	0.1	2.544761
13.763350	0.1	2.549410
13.765017	0.1	2.554059
13.766683	0.1	2.557516
13.768350	0.1	2.558768
13.770017	0.1	2.558530
13.771683	0.1	2.558589
13.773350	0.1	2.560675
13.775017	0.1	2.565205
13.776683	0.1	2.570689
13.778350	0.1	2.574921
13.780017	0.1	2.577245
13.781683	0.1	2.578497
13.783350	0.1	2.580106
13.785017	0.1	2.582312
13.786683	0.1	2.584636
13.788350	0.1	2.586961
13.790017	0.1	2.589226
13.791683	0.1	2.591670
13.793350	0.1	2.595544
13.795017	0.1	2.602101
13.796683	0.1	2.610862
13.798350	0.1	2.620042
13.800017	0.1	2.628803
13.801683	0.1	2.637327
13.803350	0.1	2.645493
13.805017	0.1	2.652526
13.806683	0.1	2.657771
13.808350	0.1	2.661824
13.810017	0.1	2.666414
13.811683	0.1	2.672553
13.813350	0.1	2.679229
13.815017	0.1	2.684415
13.816683	0.1	2.686978
13.818350	0.1	2.687216
13.820017	0.1	2.686501
13.821683	0.1	2.685785
13.823350	0.1	2.685249
13.825017	0.1	2.685607
13.826683	0.1	2.688050
13.828350	0.1	2.692700
13.830017	0.1	2.697587
13.831683	0.1	2.700627
13.833350	0.1	2.701640
13.835017	0.1	2.702475
13.836683	0.1	2.705634
13.838350	0.1	2.711952
13.840017	0.1	2.720535
13.841683	0.1	2.728880
13.843350	0.1	2.734840
13.845017	0.1	2.738118
13.846683	0.1	2.739847
13.848350	0.1	2.741039
13.850017	0.1	2.741873
13.851683	0.1	2.742529
13.853350	0.1	2.744019
13.855017	0.1	2.747297
13.856683	0.1	2.753079
13.858350	0.1	2.761245
13.860017	0.1	2.770543
13.861683	0.1	2.779365
13.863350	0.1	2.786458
13.865017	0.1	2.791643
13.866683	0.1	2.795100
13.868350	0.1	2.797365
13.870017	0.1	2.798736
13.871683	0.1	2.799630
13.873350	0.1	2.800584
13.875017	0.1	2.802313
13.876683	0.1	2.805531
13.878350	0.1	2.810121
13.880017	0.1	2.814591
13.881683	0.1	2.816916
13.883350	0.1	2.816618
13.885017	0.1	2.815485
13.886683	0.1	2.815604
13.888350	0.1	2.817631
13.890017	0.1	2.820373
13.891683	0.1	2.822280
13.893350	0.1	2.822519
13.895017	0.1	2.821922
13.896683	0.1	2.822280
13.898350	0.1	2.825499
13.900017	0.1	2.831817
13.901683	0.1	2.839089
13.903350	0.1	2.844751
13.905017	0.1	2.847552
13.906683	0.1	2.847552
13.908350	0.1	2.845228
13.910017	0.1	2.841413
13.911683	0.1	2.837479
13.913350	0.1	2.834797
13.915017	0.1	2.833784
13.916683	0.1	2.834082
13.918350	0.1	2.835214
13.920017	0.1	2.837181
13.921683	0.1	2.840698
13.923350	0.1	2.845824
13.925017	0.1	2.851546
13.926683	0.1	2.857149
13.928350	0.1	2.861917
13.930017	0.1	2.864838
13.931683	0.1	2.865255
13.933350	0.1	2.864063
13.935017	0.1	2.862811
13.936683	0.1	2.862215
13.938350	0.1	2.861917
13.940017	0.1	2.861321
13.941683	0.1	2.860129
13.943350	0.1	2.857924
13.945017	0.1	2.855718
13.946683	0.1	2.855122
13.948350	0.1	2.857089
13.950017	0.1	2.861381
13.951683	0.1	2.866268
13.953350	0.1	2.869189
13.955017	0.1	2.868712
13.956683	0.1	2.865791
13.958350	0.1	2.862513
13.960017	0.1	2.860308
13.961683	0.1	2.859235
13.963350	0.1	2.858877
13.965017	0.1	2.859593
13.966683	0.1	2.862334
13.968350	0.1	2.867103
13.970017	0.1	2.873004
13.971683	0.1	2.879262
13.973350	0.1	2.885223
13.975017	0.1	2.889753
13.976683	0.1	2.892375
13.978350	0.1	2.893448
13.980017	0.1	2.892852
13.981683	0.1	2.890408
13.983350	0.1	2.887488
13.985017	0.1	2.885878
13.986683	0.1	2.886057
13.988350	0.1	2.887309
13.990017	0.1	2.889037
13.991683	0.1	2.890945
13.993350	0.1	2.892852
13.995017	0.1	2.895117
13.996683	0.1	2.898872
13.998350	0.1	2.904773
14.000017	0.1	2.911449
14.001683	0.1	2.916634
14.003350	0.1	2.919257
14.005017	0.1	2.920389
14.006683	0.1	2.921641
14.008350	0.1	2.924323
14.010017	0.1	2.928555
14.011683	0.1	2.933860
14.013350	0.1	2.939522
14.015017	0.1	2.944470
14.016683	0.1	2.948046
14.018350	0.1	2.950847
14.020017	0.1	2.954066
14.021683	0.1	2.958894
14.023350	0.1	2.965629
14.025017	0.1	2.973557
14.026683	0.1	2.980888
14.028350	0.1	2.986312
14.030017	0.1	2.989710
14.031683	0.1	2.992153
14.033350	0.1	2.995491
14.035017	0.1	3.001034
14.036683	0.1	3.008783
14.038350	0.1	3.017843
14.040017	0.1	3.027559
14.041683	0.1	3.037393
14.043350	0.1	3.046513
14.045017	0.1	3.054083
14.046683	0.1	3.059864
14.048350	0.1	3.064752
14.050017	0.1	3.069818
14.051683	0.1	3.075957
14.053350	0.1	3.083646
14.055017	0.1	3.092408
14.056683	0.1	3.101647
14.058350	0.1	3.111065
14.060017	0.1	3.120363
14.061683	0.1	3.129363
14.063350	0.1	3.137946
14.065017	0.1	3.146053
14.066683	0.1	3.153861
14.068350	0.1	3.161907
14.070017	0.1	3.170431
14.071683	0.1	3.179193
14.073350	0.1	3.187597
14.075017	0.1	3.195226
14.076683	0.1	3.202558
14.078350	0.1	3.210128
14.080017	0.1	3.218055
14.081683	0.1	3.226102
14.083350	0.1	3.233791
14.085017	0.1	3.240705
14.086683	0.1	3.246784
14.088350	0.1	3.252983
14.090017	0.1	3.260493
14.091683	0.1	3.270507
14.093350	0.1	3.283560
14.095017	0.1	3.299058
14.096683	0.1	3.315926
14.098350	0.1	3.333032
14.100017	0.1	3.348947
14.101683	0.1	3.362656
14.103350	0.1	3.373981
14.105017	0.1	3.383219
14.106683	0.1	3.391147
14.108350	0.1	3.399015
14.110017	0.1	3.407955
14.111683	0.1	3.417909
14.113350	0.1	3.428161
14.115017	0.1	3.438294
14.116683	0.1	3.449083
14.118350	0.1	3.460646
14.120017	0.1	3.472328
14.121683	0.1	3.482580
14.123350	0.1	3.490329
14.125017	0.1	3.496468
14.126683	0.1	3.503323
14.128350	0.1	3.512502
14.130017	0.1	3.524244
14.131683	0.1	3.537476
14.133350	0.1	3.551126
14.135017	0.1	3.564179
14.136683	0.1	3.575146
14.138350	0.1	3.583253
14.140017	0.1	3.589094
14.141683	0.1	3.594280
14.143350	0.1	3.599882
14.145017	0.1	3.606498
14.146683	0.1	3.615201
14.148350	0.1	3.626764
14.150017	0.1	3.640414
14.151683	0.1	3.653407
14.153350	0.1	3.663779
14.155017	0.1	3.671289
14.156683	0.1	3.676355
14.158350	0.1	3.680289
14.160017	0.1	3.684759
14.161683	0.1	3.690243
14.163350	0.1	3.695846
14.165017	0.1	3.700316
14.166683	0.1	3.704012
14.168350	0.1	3.708124
14.170017	0.1	3.713072
14.171683	0.1	3.718317
14.173350	0.1	3.723622
14.175017	0.1	3.729642
14.176683	0.1	3.737092
14.178350	0.1	3.745854
14.180017	0.1	3.754497
14.181683	0.1	3.761530
14.183350	0.1	3.766120
14.185017	0.1	3.768027
14.186683	0.1	3.767431
14.188350	0.1	3.764749
14.190017	0.1	3.760994
14.191683	0.1	3.757894
14.193350	0.1	3.756941
14.195017	0.1	3.758073
14.196683	0.1	3.760636
14.198350	0.1	3.764034
14.200017	0.1	3.767967
14.201683	0.1	3.772199
14.203350	0.1	3.776729
14.205017	0.1	3.781080
14.206683	0.1	3.784180
14.208350	0.1	3.784895
14.210017	0.1	3.782571
14.211683	0.1	3.777683
14.213350	0.1	3.771961
14.215017	0.1	3.767252
14.216683	0.1	3.764451
14.218350	0.1	3.763139
14.220017	0.1	3.762543
14.221683	0.1	3.761888
14.223350	0.1	3.761292
14.225017	0.1	3.760636
14.226683	0.1	3.759206
14.228350	0.1	3.756523
14.230017	0.1	3.753185
14.231683	0.1	3.750086
14.233350	0.1	3.747165
14.235017	0.1	3.744006
14.236683	0.1	3.740967
14.238350	0.1	3.738940
14.240017	0.1	3.738106
14.241683	0.1	3.738046
14.243350	0.1	3.737807
14.245017	0.1	3.736913
14.246683	0.1	3.735364
14.248350	0.1	3.733218
14.250017	0.1	3.730118
14.251683	0.1	3.725767
14.253350	0.1	3.720641
14.255017	0.1	3.715873
14.256683	0.1	3.712297
14.258350	0.1	3.710151
14.260017	0.1	3.709495
14.261683	0.1	3.709972
14.263350	0.1	3.710866
14.265017	0.1	3.711283
14.266683	0.1	3.711462
14.268350	0.1	3.711403
14.270017	0.1	3.710151
14.271683	0.1	3.706873
14.273350	0.1	3.701806
14.275017	0.1	3.696203
14.276683	0.1	3.691673
14.278350	0.1	3.690124
14.280017	0.1	3.692508
14.281683	0.1	3.697872
14.283350	0.1	3.702998
14.285017	0.1	3.705323
14.286683	0.1	3.704310
14.288350	0.1	3.701925
14.290017	0.1	3.700376
14.291683	0.1	3.700912
14.293350	0.1	3.703416
14.295017	0.1	3.707588
14.296683	0.1	3.712893
14.298350	0.1	3.718078
14.300017	0.1	3.721297
14.301683	0.1	3.721595
14.303350	0.1	3.719449
14.305017	0.1	3.717005
14.306683	0.1	3.716588
14.308350	0.1	3.719092
14.310017	0.1	3.724039
14.311683	0.1	3.729999
14.313350	0.1	3.735364
14.315017	0.1	3.739596
14.316683	0.1	3.743053
14.318350	0.1	3.745854
14.320017	0.1	3.747046
14.321683	0.1	3.745616
14.323350	0.1	3.742159
14.325017	0.1	3.738523
14.326683	0.1	3.736556
14.328350	0.1	3.737688
14.330017	0.1	3.741741
14.331683	0.1	3.747523
14.333350	0.1	3.753126
14.335017	0.1	3.757298
14.336683	0.1	3.759980
14.338350	0.1	3.761828
14.340017	0.1	3.763616
14.341683	0.1	3.765702
14.343350	0.1	3.768385
14.345017	0.1	3.771782
14.346683	0.1	3.776014
14.348350	0.1	3.780782
14.350017	0.1	3.785253
14.351683	0.1	3.788233
14.353350	0.1	3.789246
14.355017	0.1	3.788889
14.356683	0.1	3.787995
14.358350	0.1	3.786743
14.360017	0.1	3.785372
14.361683	0.1	3.785014
14.363350	0.1	3.786683
14.365017	0.1	3.790379
14.366683	0.1	3.794551
14.368350	0.1	3.797591
14.370017	0.1	3.799081
14.371683	0.1	3.800869
14.373350	0.1	3.805816
14.375017	0.1	3.815830
14.376683	0.1	3.830075
14.378350	0.1	3.845096
14.380017	0.1	3.857434
14.381683	0.1	3.866315
14.383350	0.1	3.874183
14.385017	0.1	3.883243
14.386683	0.1	3.893614
14.388350	0.1	3.904104
14.390017	0.1	3.913462
14.391683	0.1	3.920615
14.393350	0.1	3.925801
14.395017	0.1	3.930450
14.396683	0.1	3.936291
14.398350	0.1	3.944397
14.400017	0.1	3.954649
14.401683	0.1	3.965259
14.403350	0.1	3.974557
14.405017	0.1	3.982604
14.406683	0.1	3.990591
14.408350	0.1	3.999651
14.410017	0.1	4.010916
14.411683	0.1	4.025638
14.413350	0.1	4.042626
14.415017	0.1	4.058600
14.416683	0.1	4.071415
14.418350	0.1	4.081786
14.420017	0.1	4.091442
14.421683	0.1	4.101336
14.423350	0.1	4.111409
14.425017	0.1	4.121900
14.426683	0.1	4.133165
14.428350	0.1	4.144669
14.430017	0.1	4.155755
14.431683	0.1	4.166484
14.433350	0.1	4.177451
14.435017	0.1	4.189313
14.436683	0.1	4.202664
14.438350	0.1	4.217685
14.440017	0.1	4.233182
14.441683	0.1	4.246950
14.443350	0.1	4.257858
14.445017	0.1	4.266978
14.446683	0.1	4.275918
14.448350	0.1	4.285336
14.450017	0.1	4.295230
14.451683	0.1	4.305542
14.453350	0.1	4.316330
14.455017	0.1	4.328668
14.456683	0.1	4.343272
14.458350	0.1	4.359603
14.460017	0.1	4.376769
14.461683	0.1	4.393280
14.463350	0.1	4.407287
14.465017	0.1	4.417479
14.466683	0.1	4.424036
14.468350	0.1	4.428923
14.470017	0.1	4.434347
14.471683	0.1	4.441917
14.473350	0.1	4.451871
14.475017	0.1	4.463494
14.476683	0.1	4.475832
14.478350	0.1	4.488290
14.480017	0.1	4.500330
14.481683	0.1	4.512072
14.483350	0.1	4.524172
14.485017	0.1	4.537344
14.486683	0.1	4.552067
14.488350	0.1	4.568160
14.490017	0.1	4.584313
14.491683	0.1	4.598618
14.493350	0.1	4.610181
14.495017	0.1	4.620374
14.496683	0.1	4.631222
14.498350	0.1	4.643858
14.500017	0.1	4.658819
14.501683	0.1	4.676163
14.503350	0.1	4.695475
14.505017	0.1	4.715324
14.506683	0.1	4.734099
14.508350	0.1	4.751563
14.510017	0.1	4.768670
14.511683	0.1	4.786790
14.513350	0.1	4.806996
14.515017	0.1	4.829943
14.516683	0.1	4.855454
14.518350	0.1	4.882515
14.520017	0.1	4.909039
14.521683	0.1	4.933477
14.523350	0.1	4.956782
14.525017	0.1	4.980505
14.526683	0.1	5.004704
14.528350	0.1	5.029381
14.530017	0.1	5.055666
14.531683	0.1	5.084575
14.533350	0.1	5.116284
14.535017	0.1	5.150080
14.536683	0.1	5.185187
14.538350	0.1	5.221129
14.540017	0.1	5.258084
14.541683	0.1	5.296588
14.543350	0.1	5.336702
14.545017	0.1	5.378425
14.546683	0.1	5.422652
14.548350	0.1	5.470097
14.550017	0.1	5.520165
14.551683	0.1	5.571664
14.553350	0.1	5.623877
14.555017	0.1	5.677224
14.556683	0.1	5.732239
14.558350	0.1	5.789101
14.560017	0.1	5.847454
14.561683	0.1	5.906940
14.563350	0.1	5.967796
14.565017	0.1	6.030620
14.566683	0.1	6.095589
14.568350	0.1	6.162703
14.570017	0.1	6.231964
14.571683	0.1	6.303370
14.573350	0.1	6.376982
14.575017	0.1	6.453097
14.576683	0.1	6.532729
14.578350	0.1	6.616235
14.580017	0.1	6.702602
14.581683	0.1	6.790817
14.583350	0.1	6.880343
14.585017	0.1	6.969929
14.586683	0.1	7.058740
14.588350	0.1	7.148207
14.590017	0.1	7.241130
14.591683	0.1	7.338703
14.593350	0.1	7.440031
14.595017	0.1	7.543564
14.596683	0.1	7.648230
14.598350	0.1	7.753313
14.600017	0.1	7.858932
14.601683	0.1	7.965327
14.603350	0.1	8.072556
14.605017	0.1	8.180678
14.606683	0.1	8.289695
14.608350	0.1	8.399904
14.610017	0.1	8.511186
14.611683	0.1	8.622408
14.613350	0.1	8.731902
14.615017	0.1	8.838714
14.616683	0.1	8.943379
14.618350	0.1	9.048164
14.620017	0.1	9.155572
14.621683	0.1	9.266139
14.623350	0.1	9.377897
14.625017	0.1	9.488106
14.626683	0.1	9.595097
14.628350	0.1	9.698272
14.630017	0.1	9.797872
14.631683	0.1	9.895206
14.633350	0.1	9.991229
14.635017	0.1	10.085643
14.636683	0.1	10.177792
14.638350	0.1	10.267795
14.640017	0.1	10.356010
14.641683	0.1	10.441900
14.643350	0.1	10.523618
14.645017	0.1	10.599137
14.646683	0.1	10.668755
14.648350	0.1	10.735512
14.650017	0.1	10.801554
14.651683	0.1	10.866464
14.653350	0.1	10.928572
14.655017	0.1	10.987104
14.656683	0.1	11.042298
14.658350	0.1	11.094511
14.660017	0.1	11.143387
14.661683	0.1	11.188091
14.663350	0.1	11.227072
14.665017	0.1	11.259199
14.666683	0.1	11.284471
14.668350	0.1	11.303664
14.670017	0.1	11.318207
14.671683	0.1	11.329115
14.673350	0.1	11.336804
14.675017	0.1	11.341155
14.676683	0.1	11.342049
14.678350	0.1	11.339844
14.680017	0.1	11.335314
14.681683	0.1	11.328519
14.683350	0.1	11.318029
14.685017	0.1	11.302114
14.686683	0.1	11.280060
14.688350	0.1	11.251987
14.690017	0.1	11.218548
14.691683	0.1	11.180759
14.693350	0.1	11.139692
14.695017	0.1	11.095823
14.696683	0.1	11.049748
14.698350	0.1	11.002601
14.700017	0.1	10.955573
14.701683	0.1	10.908843
14.703350	0.1	10.861397
14.705017	0.1	10.812343
14.706683	0.1	10.761440
14.708350	0.1	10.708869
14.710017	0.1	10.654450
14.711683	0.1	10.597826
14.713350	0.1	10.538340
14.715017	0.1	10.476709
14.716683	0.1	10.414899
14.718350	0.1	10.354877
14.720017	0.1	10.297239
14.721683	0.1	10.241509
14.723350	0.1	10.186077
14.725017	0.1	10.129810
14.726683	0.1	10.073245
14.728350	0.1	10.018290
14.730017	0.1	9.966970
14.731683	0.1	9.919167
14.733350	0.1	9.872914
14.735017	0.1	9.827138
14.736683	0.1	9.783030
14.738350	0.1	9.743453
14.740017	0.1	9.710193
14.741683	0.1	9.682417
14.743350	0.1	9.657443
14.745017	0.1	9.633124
14.746683	0.1	9.608985
14.748350	0.1	9.586096
14.750017	0.1	9.566129
14.751683	0.1	9.549678
14.753350	0.1	9.537340
14.755017	0.1	9.529770
14.756683	0.1	9.527028
14.758350	0.1	9.528697
14.760017	0.1	9.533942
14.761683	0.1	9.541870
14.763350	0.1	9.552658
14.765017	0.1	9.567202
14.766683	0.1	9.585739
14.768350	0.1	9.607554
14.770017	0.1	9.631694
14.771683	0.1	9.657741
14.773350	0.1	9.685457
14.775017	0.1	9.715081
14.776683	0.1	9.746552
14.778350	0.1	9.779513
14.780017	0.1	9.813309
14.781683	0.1	9.847940
14.783350	0.1	9.883106
14.785017	0.1	9.917558
14.786683	0.1	9.949923
14.788350	0.1	9.979904
14.790017	0.1	10.007978
14.791683	0.1	10.034562
14.793350	0.1	10.060192
14.795017	0.1	10.084928
14.796683	0.1	10.109187
14.798350	0.1	10.132909
14.800017	0.1	10.155678
14.801683	0.1	10.176302
14.803350	0.1	10.194481
14.805017	0.1	10.210515
14.806683	0.1	10.224224
14.808350	0.1	10.235072
14.810017	0.1	10.242582
14.811683	0.1	10.247231
14.813350	0.1	10.249973
14.815017	0.1	10.250986
14.816683	0.1	10.249913
14.818350	0.1	10.246516
14.820017	0.1	10.240973
14.821683	0.1	10.233462
14.823350	0.1	10.224522
14.825017	0.1	10.214985
14.826683	0.1	10.205091
14.828350	0.1	10.194660
14.830017	0.1	10.183156
14.831683	0.1	10.169626
14.833350	0.1	10.152996
14.835017	0.1	10.132671
14.836683	0.1	10.109485
14.838350	0.1	10.084987
14.840017	0.1	10.060728
14.841683	0.1	10.037721
14.843350	0.1	10.015906
14.845017	0.1	9.994150
14.846683	0.1	9.970844
14.848350	0.1	9.945393
14.850017	0.1	9.918154
14.851683	0.1	9.890020
14.853350	0.1	9.861351
14.855017	0.1	9.831846
14.856683	0.1	9.800554
14.858350	0.1	9.767175
14.860017	0.1	9.733320
14.861683	0.1	9.701133
14.863350	0.1	9.671689
14.865017	0.1	9.644926
14.866683	0.1	9.619773
14.868350	0.1	9.594083
14.870017	0.1	9.565116
14.871683	0.1	9.532214
14.873350	0.1	9.496749
14.875017	0.1	9.460629
14.876683	0.1	9.424747
14.878350	0.1	9.389878
14.880017	0.1	9.356261
14.881683	0.1	9.323240
14.883350	0.1	9.289206
14.885017	0.1	9.253562
14.886683	0.1	9.216846
14.888350	0.1	9.179473
14.890017	0.1	9.141386
14.891683	0.1	9.103120
14.893350	0.1	9.065748
14.895017	0.1	9.030462
14.896683	0.1	8.997143
14.898350	0.1	8.963824
14.900017	0.1	8.928538
14.901683	0.1	8.890927
14.903350	0.1	8.851767
14.905017	0.1	8.812249
14.906683	0.1	8.773685
14.908350	0.1	8.736730
14.910017	0.1	8.700729
14.911683	0.1	8.664907
14.913350	0.1	8.630515
14.915017	0.1	8.599341
14.916683	0.1	8.570731
14.918350	0.1	8.542777
14.920017	0.1	8.515001
14.921683	0.1	8.488596
14.923350	0.1	8.463681
14.925017	0.1	8.439541
14.926683	0.1	8.416713
14.928350	0.1	8.396745
14.930017	0.1	8.380354
14.931683	0.1	8.367122
14.933350	0.1	8.356631
14.935017	0.1	8.348465
14.936683	0.1	8.342505
14.938350	0.1	8.338690
14.940017	0.1	8.336783
14.941683	0.1	8.336783
14.943350	0.1	8.338869
14.945017	0.1	8.343041
14.946683	0.1	8.349062
14.948350	0.1	8.357704
14.950017	0.1	8.370817
14.951683	0.1	8.389891
14.953350	0.1	8.414567
14.955017	0.1	8.443296
14.956683	0.1	8.475006
14.958350	0.1	8.508981
14.960017	0.1	8.544624
14.961683	0.1	8.582831
14.963350	0.1	8.624852
14.965017	0.1	8.670450
14.966683	0.1	8.718312
14.968350	0.1	8.767307
14.970017	0.1	8.817196
14.971683	0.1	8.868635
14.973350	0.1	8.923591
14.975017	0.1	8.983732
14.976683	0.1	9.049595
14.978350	0.1	9.119511
14.980017	0.1	9.190918
14.981683	0.1	9.261787
14.983350	0.1	9.331585
14.985017	0.1	9.400845
14.986683	0.1	9.470821
14.988350	0.1	9.543121
14.990017	0.1	9.618700
14.991683	0.1	9.696663
14.993350	0.1	9.774685
14.995017	0.1	9.850622
14.996683	0.1	9.924830
14.998350	0.1	9.998441
15.000017	0.1	10.072172
15.001683	0.1	10.145724
15.003350	0.1	10.219217
15.005017	0.1	10.292471
15.006683	0.1	10.364652
15.008350	0.1	10.434986
15.010017	0.1	10.503412
15.011683	0.1	10.569633
15.013350	0.1	10.632873
15.015017	0.1	10.692657
15.016683	0.1	10.749221
15.018350	0.1	10.803760
15.020017	0.1	10.857583
15.021683	0.1	10.910929
15.023350	0.1	10.962606
15.025017	0.1	11.011244
15.026683	0.1	11.055470
15.028350	0.1	11.094273
15.030017	0.1	11.127592
15.031683	0.1	11.157096
15.033350	0.1	11.184991
15.035017	0.1	11.212469
15.036683	0.1	11.239112
15.038350	0.1	11.263729
15.040017	0.1	11.285425
15.041683	0.1	11.303664
15.043350	0.1	11.317254
15.045017	0.1	11.325420
15.046683	0.1	11.328281
15.048350	0.1	11.327804
15.050017	0.1	11.326612
15.051683	0.1	11.325658
15.053350	0.1	11.323512
15.055017	0.1	11.318982
15.056683	0.1	11.312485
15.058350	0.1	11.304141
15.060017	0.1	11.292697
15.061683	0.1	11.276901
15.063350	0.1	11.256874
15.065017	0.1	11.234523
15.066683	0.1	11.211873
15.068350	0.1	11.189104
15.070017	0.1	11.164904
15.071683	0.1	11.138738
15.073350	0.1	11.111379
15.075017	0.1	11.083246
15.076683	0.1	11.053324
15.078350	0.1	11.020482
15.080017	0.1	10.984421
15.081683	0.1	10.945082
15.083350	0.1	10.903240
15.085017	0.1	10.860146
15.086683	0.1	10.817052
15.088350	0.1	10.775269
15.090017	0.1	10.735632
15.091683	0.1	10.698617
15.093350	0.1	10.663331
15.095017	0.1	10.627747
15.096683	0.1	10.589958
15.098350	0.1	10.550023
15.100017	0.1	10.509849
15.101683	0.1	10.471762
15.103350	0.1	10.437728
15.105017	0.1	10.409237
15.106683	0.1	10.385931
15.108350	0.1	10.364950
15.110017	0.1	10.342181
15.111683	0.1	10.315180
15.113350	0.1	10.284365
15.115017	0.1	10.251642
15.116683	0.1	10.219753
15.118350	0.1	10.191441
15.120017	0.1	10.168851
15.121683	0.1	10.152758
15.123350	0.1	10.142744
15.125017	0.1	10.137499
15.126683	0.1	10.134340
15.128350	0.1	10.130108
15.130017	0.1	10.123313
15.131683	0.1	10.114849
15.133350	0.1	10.107220
15.135017	0.1	10.102749
15.136683	0.1	10.102571
15.138350	0.1	10.106862
15.140017	0.1	10.115505
15.141683	0.1	10.128260
15.143350	0.1	10.144950
15.145017	0.1	10.164977
15.146683	0.1	10.187925
15.148350	0.1	10.213555
15.150017	0.1	10.241211
15.151683	0.1	10.269642
15.153350	0.1	10.298849
15.155017	0.1	10.330022
15.156683	0.1	10.364116
15.158350	0.1	10.401309
15.160017	0.1	10.441602
15.161683	0.1	10.484875
15.163350	0.1	10.531307
15.165017	0.1	10.581256
15.166683	0.1	10.634542
15.168350	0.1	10.690332
15.170017	0.1	10.747910
15.171683	0.1	10.806740
15.173350	0.1	10.866821
15.175017	0.1	10.928453
15.176683	0.1	10.992230
15.178350	0.1	11.058033
15.180017	0.1	11.125982
15.181683	0.1	11.196197
15.183350	0.1	11.269153
15.185017	0.1	11.344791
15.186683	0.1	11.422396
15.188350	0.1	11.500657
15.190017	0.1	11.578620
15.191683	0.1	11.656047
15.193350	0.1	11.733056
15.195017	0.1	11.810005
15.196683	0.1	11.886657
15.198350	0.1	11.962832
15.200017	0.1	12.039126
15.201683	0.1	12.117029
15.203350	0.1	12.197614
15.205017	0.1	12.280703
15.206683	0.1	12.364925
15.208350	0.1	12.449027
15.210017	0.1	12.532056
15.211683	0.1	12.613118
15.213350	0.1	12.691797
15.215017	0.1	12.768687
15.216683	0.1	12.845219
15.218350	0.1	12.922049
15.220017	0.1	12.999118
15.221683	0.1	13.076545
15.223350	0.1	13.154507
15.225017	0.1	13.231576
15.226683	0.1	13.305426
15.228350	0.1	13.373853
15.230017	0.1	13.436139
15.231683	0.1	13.492764
15.233350	0.1	13.545574
15.235017	0.1	13.596118
15.236683	0.1	13.644875
15.238350	0.1	13.691307
15.240017	0.1	13.734103
15.241683	0.1	13.771892
15.243350	0.1	13.804079
15.245017	0.1	13.831616
15.246683	0.1	13.856114
15.248350	0.1	13.878585
15.250017	0.1	13.899208
15.251683	0.1	13.917983
15.253350	0.1	13.934375
15.255017	0.1	13.948084
15.256683	0.1	13.959051
15.258350	0.1	13.966859
15.260017	0.1	13.970376
15.261683	0.1	13.969065
15.263350	0.1	13.962985
15.265017	0.1	13.952554
15.266683	0.1	13.938368
15.268350	0.1	13.921560
15.270017	0.1	13.902665
15.271683	0.1	13.881327
15.273350	0.1	13.857365
15.275017	0.1	13.831437
15.276683	0.1	13.804258
15.278350	0.1	13.775051
15.280017	0.1	13.742686
15.281683	0.1	13.707400
15.283350	0.1	13.670624
15.285017	0.1	13.633014
15.286683	0.1	13.594330
15.288350	0.1	13.554693
15.290017	0.1	13.514639
15.291683	0.1	13.473929
15.293350	0.1	13.431252
15.295017	0.1	13.385893
15.296683	0.1	13.338209
15.298350	0.1	13.289989
15.300017	0.1	13.243795
15.301683	0.1	13.200999
15.303350	0.1	13.160885
15.305017	0.1	13.121665
15.306683	0.1	13.082565
15.308350	0.1	13.043345
15.310017	0.1	13.003767
15.311683	0.1	12.963653
15.313350	0.1	12.923599
15.315017	0.1	12.885154
15.316683	0.1	12.850047
15.318350	0.1	12.819112
15.320017	0.1	12.791575
15.321683	0.1	12.766124
15.323350	0.1	12.742997
15.325017	0.1	12.723506
15.326683	0.1	12.708665
15.328350	0.1	12.698115
15.330017	0.1	12.691379
15.331683	0.1	12.688518
15.333350	0.1	12.690306
15.335017	0.1	12.696625
15.336683	0.1	12.706102
15.338350	0.1	12.716950
15.340017	0.1	12.728811
15.341683	0.1	12.743235
15.343350	0.1	12.763143
15.345017	0.1	12.790442
15.346683	0.1	12.825073
15.348350	0.1	12.866021
15.350017	0.1	12.912274
15.351683	0.1	12.962819
15.353350	0.1	13.016344
15.355017	0.1	13.072015
15.356683	0.1	13.130546
15.358350	0.1	13.194025
15.360017	0.1	13.264299
15.361683	0.1	13.342083
15.363350	0.1	13.426960
15.365017	0.1	13.518632
15.366683	0.1	13.616861
15.368350	0.1	13.721526
15.370017	0.1	13.832212
15.371683	0.1	13.947786
15.373350	0.1	14.066757
15.375017	0.1	14.189125
15.376683	0.1	14.316917
15.378350	0.1	14.451803
15.380017	0.1	14.593721
15.381683	0.1	14.741779
15.383350	0.1	14.895678
15.385017	0.1	15.055955
15.386683	0.1	15.223266
15.388350	0.1	15.399278
15.390017	0.1	15.585960
15.391683	0.1	15.784265
15.393350	0.1	15.993894
15.395017	0.1	16.213954
15.396683	0.1	16.443850
15.398350	0.1	16.683758
15.400017	0.1	16.934336
15.401683	0.1	17.196537
15.403350	0.1	17.471016
15.405017	0.1	17.758132
15.406683	0.1	18.058718
15.408350	0.1	18.373967
15.410017	0.1	18.704535
15.411683	0.1	19.051195
15.413350	0.1	19.414426
15.415017	0.1	19.794644
15.416683	0.1	20.192744
15.418350	0.1	20.610274
15.420017	0.1	21.049799
15.421683	0.1	21.514179
15.423350	0.1	22.005381
15.425017	0.1	22.523822
15.426683	0.1	23.069383
15.428350	0.1	23.642780
15.430017	0.1	24.245860
15.431683	0.1	24.881126
15.433350	0.1	25.551619
15.435017	0.1	26.260378
15.436683	0.1	27.009012
15.438350	0.1	27.797164
15.440017	0.1	28.623940
15.441683	0.1	29.489459
15.443350	0.1	30.395212
15.445017	0.1	31.344058
15.446683	0.1	32.340171
15.448350	0.1	33.387544
15.450017	0.1	34.488740
15.451683	0.1	35.645249
15.453350	0.1	36.857548
15.455017	0.1	38.125279
15.456683	0.1	39.449158
15.458350	0.1	40.831866
15.460017	0.1	42.276266
15.461683	0.1	43.783190
15.463350	0.1	45.352938
15.465017	0.1	46.987477
15.466683	0.1	48.689666
15.468350	0.1	50.460878
15.470017	0.1	52.301172
15.471683	0.1	54.209832
15.473350	0.1	56.186918
15.475017	0.1	58.234218
15.476683	0.1	60.355309
15.478350	0.1	62.553529
15.480017	0.1	64.830963
15.481683	0.1	67.187790
15.483350	0.1	69.623236
15.485017	0.1	72.136466
15.486683	0.1	74.727957
15.488350	0.1	77.399914
15.490017	0.1	80.155437
15.491683	0.1	82.997446
15.493350	0.1	85.928207
15.495017	0.1	88.949507
15.496683	0.1	92.062598
15.498350	0.1	95.267659
15.500017	0.1	98.565525
15.501683	0.1	101.959115
15.503350	0.1	105.453140
15.505017	0.1	109.052009
15.506683	0.1	112.758703
15.508350	0.1	116.574771
15.510017	0.1	120.503194
15.511683	0.1	124.548502
15.513350	0.1	128.716059
15.515017	0.1	133.012064
15.516683	0.1	137.443491
15.518350	0.1	142.017552
15.520017	0.1	146.742114
15.521683	0.1	151.626000
15.523350	0.1	156.677315
15.525017	0.1	161.903272
15.526683	0.1	167.310904
15.528350	0.1	172.907065
15.530017	0.1	178.699921
15.531683	0.1	184.699546
15.533350	0.1	190.916788
15.535017	0.1	197.361302
15.536683	0.1	204.041553
15.538350	0.1	210.965944
15.540017	0.1	218.141569
15.541683	0.1	225.572719
15.543350	0.1	233.261480
15.545017	0.1	241.208091
15.546683	0.1	249.409988
15.548350	0.1	257.861987
15.550017	0.1	266.555862
15.551683	0.1	275.480168
15.553350	0.1	284.620600
15.555017	0.1	293.959874
15.556683	0.1	303.476232
15.558350	0.1	313.142914
15.560017	0.1	322.930951
15.561683	0.1	332.809885
15.563350	0.1	342.745265
15.565017	0.1	352.697691
15.566683	0.1	362.623773
15.568350	0.1	372.478030
15.570017	0.1	382.215463
15.571683	0.1	391.792559
15.573350	0.1	401.165092
15.575017	0.1	410.285617
15.576683	0.1	419.105197
15.578350	0.1	427.579726
15.580017	0.1	435.673442
15.581683	0.1	443.355527
15.583350	0.1	450.595763
15.585017	0.1	457.362679
15.586683	0.1	463.625041
15.588350	0.1	469.356565
15.590017	0.1	474.538891
15.591683	0.1	479.162424
15.593350	0.1	483.224242
15.595017	0.1	486.725061
15.596683	0.1	489.667743
15.598350	0.1	492.055922
15.600017	0.1	493.894964
15.601683	0.1	495.193988
15.603350	0.1	495.967120
15.605017	0.1	496.232480
15.606683	0.1	496.010691
15.608350	0.1	495.323628
15.610017	0.1	494.194358
15.611683	0.1	492.648452
15.613350	0.1	490.711957
15.615017	0.1	488.410562
15.616683	0.1	485.769658
15.618350	0.1	482.812374
15.620017	0.1	479.558437
15.621683	0.1	476.027100
15.623350	0.1	472.240417
15.625017	0.1	468.222169
15.626683	0.1	463.995365
15.628350	0.1	459.582058
15.630017	0.1	455.002752
15.631683	0.1	450.274792
15.633350	0.1	445.411768
15.635017	0.1	440.425303
15.636683	0.1	435.327258
15.638350	0.1	430.130627
15.640017	0.1	424.848820
15.641683	0.1	419.492925
15.643350	0.1	414.071525
15.645017	0.1	408.592904
15.646683	0.1	403.067315
15.648350	0.1	397.505426
15.650017	0.1	391.914689
15.651683	0.1	386.298143
15.653350	0.1	380.657636
15.655017	0.1	374.997817
15.656683	0.1	369.325839
15.658350	0.1	363.648138
15.660017	0.1	357.969186
15.661683	0.1	352.292618
15.663350	0.1	346.622130
15.665017	0.1	340.960523
15.666683	0.1	335.309823
15.668350	0.1	329.673548
15.670017	0.1	324.056585
15.671683	0.1	318.462927
15.673350	0.1	312.894065
15.675017	0.1	307.350475
15.676683	0.1	301.832396
15.678350	0.1	296.340304
15.680017	0.1	290.875273
15.681683	0.1	285.439031
15.683350	0.1	280.034976
15.685017	0.1	274.667458
15.686683	0.1	269.339876
15.688350	0.1	264.054672
15.690017	0.1	258.815185
15.691683	0.1	253.625050
15.693350	0.1	248.487011
15.695017	0.1	243.401900
15.696683	0.1	238.369598
15.698350	0.1	233.389690
15.700017	0.1	228.461994
15.701683	0.1	223.587347
15.703350	0.1	218.767954
15.705017	0.1	214.005900
15.706683	0.1	209.302855
15.708350	0.1	204.660547
15.710017	0.1	200.081062
15.711683	0.1	195.566249
15.713350	0.1	191.118431
15.715017	0.1	186.740648
15.716683	0.1	182.434391
15.718350	0.1	178.199242
15.720017	0.1	174.034427
15.721683	0.1	169.939886
15.723350	0.1	165.915797
15.725017	0.1	161.962578
15.726683	0.1	158.081005
15.728350	0.1	154.272148
15.730017	0.1	150.536308
15.731683	0.1	146.873185
15.733350	0.1	143.283435
15.735017	0.1	139.769443
15.736683	0.1	136.333831
15.738350	0.1	132.977553
15.740017	0.1	129.699596
15.741683	0.1	126.498170
15.743350	0.1	123.371191
15.745017	0.1	120.317585
15.746683	0.1	117.337293
15.748350	0.1	114.430494
15.750017	0.1	111.595935
15.751683	0.1	108.832187
15.753350	0.1	106.139130
15.755017	0.1	103.518135
15.756683	0.1	100.969976
15.758350	0.1	98.493940
15.760017	0.1	96.088296
15.761683	0.1	93.751376
15.763350	0.1	91.482287
15.765017	0.1	89.280611
15.766683	0.1	87.145751
15.768350	0.1	85.076397
15.770017	0.1	83.071237
15.771683	0.1	81.128662
15.773350	0.1	79.246287
15.775017	0.1	77.421372
15.776683	0.1	75.652187
15.778350	0.1	73.938315
15.780017	0.1	72.280173
15.781683	0.1	70.678298
15.783350	0.1	69.131915
15.785017	0.1	67.638878
15.786683	0.1	66.196684
15.788350	0.1	64.803247
15.790017	0.1	63.457314
15.791683	0.1	62.158171
15.793350	0.1	60.904149
15.795017	0.1	59.693757
15.796683	0.1	58.526281
15.798350	0.1	57.401839
15.800017	0.1	56.319777
15.801683	0.1	55.277649
15.803350	0.1	54.272178
15.805017	0.1	53.301278
15.806683	0.1	52.364174
15.808350	0.1	51.460806
15.810017	0.1	50.591055
15.811683	0.1	49.754265
15.813350	0.1	48.948887
15.815017	0.1	48.172954
15.816683	0.1	47.424915
15.818350	0.1	46.703997
15.820017	0.1	46.010199
15.821683	0.1	45.343581
15.823350	0.1	44.703546
15.825017	0.1	44.088605
15.826683	0.1	43.496731
15.828350	0.1	42.925718
15.830017	0.1	42.374852
15.831683	0.1	41.845086
15.833350	0.1	41.337433
15.835017	0.1	40.851297
15.836683	0.1	40.384235
15.838350	0.1	39.933088
15.840017	0.1	39.495590
15.841683	0.1	39.070847
15.843350	0.1	38.659635
15.845017	0.1	38.263860
15.846683	0.1	37.884595
15.848350	0.1	37.521186
15.850017	0.1	37.172260
15.851683	0.1	36.837103
15.853350	0.1	36.515059
15.855017	0.1	36.204579
15.856683	0.1	35.903754
15.858350	0.1	35.611632
15.860017	0.1	35.328688
15.861683	0.1	35.055401
15.863350	0.1	34.791829
15.865017	0.1	34.537794
15.866683	0.1	34.292521
15.868350	0.1	34.055414
15.870017	0.1	33.826592
15.871683	0.1	33.606472
15.873350	0.1	33.395173
15.875017	0.1	33.192279
15.876683	0.1	32.997074
15.878350	0.1	32.808723
15.880017	0.1	32.626094
15.881683	0.1	32.448175
15.883350	0.1	32.274487
15.885017	0.1	32.105448
15.886683	0.1	31.941773
15.888350	0.1	31.783583
15.890017	0.1	31.631174
15.891683	0.1	31.484963
15.893350	0.1	31.344773
15.895017	0.1	31.208994
15.896683	0.1	31.075420
15.898350	0.1	30.943276
15.900017	0.1	30.813398
15.901683	0.1	30.687394
15.903350	0.1	30.566694
15.905017	0.1	30.452015
15.906683	0.1	30.343236
15.908350	0.1	30.238571
15.910017	0.1	30.136289
15.911683	0.1	30.036511
15.913350	0.1	29.940190
15.915017	0.1	29.847624
15.916683	0.1	29.757740
15.918350	0.1	29.669406
15.920017	0.1	29.583039
15.921683	0.1	29.499890
15.923350	0.1	29.421450
15.925017	0.1	29.347600
15.926683	0.1	29.277207
15.928350	0.1	29.209556
15.930017	0.1	29.145064
15.931683	0.1	29.084744
15.933350	0.1	29.028596
15.935017	0.1	28.975727
15.936683	0.1	28.924884
15.938350	0.1	28.875233
15.940017	0.1	28.826477
15.941683	0.1	28.778793
15.943350	0.1	28.733136
15.945017	0.1	28.690340
15.946683	0.1	28.649868
15.948350	0.1	28.610350
15.950017	0.1	28.571488
15.951683	0.1	28.534831
15.953350	0.1	28.502645
15.955017	0.1	28.476776
15.956683	0.1	28.457166
15.958350	0.1	28.442385
15.960017	0.1	28.430166
15.961683	0.1	28.419377
15.963350	0.1	28.410079
15.965017	0.1	28.402032
15.966683	0.1	28.394820
15.968350	0.1	28.387846
15.970017	0.1	28.380455
15.971683	0.1	28.372647
15.973350	0.1	28.365912
15.975017	0.1	28.362216
15.976683	0.1	28.361978
15.978350	0.1	28.364362
15.980017	0.1	28.368534
15.981683	0.1	28.374852
15.983350	0.1	28.384926
15.985017	0.1	28.399886
15.986683	0.1	28.419675
15.988350	0.1	28.442861
15.990017	0.1	28.468015
15.991683	0.1	28.494181
15.993350	0.1	28.520526
15.995017	0.1	28.546156
15.996683	0.1	28.570475
15.998350	0.1	28.594615
16.000017	0.1	28.621020
16.001683	0.1	28.651478
16.003350	0.1	28.685929
16.005017	0.1	28.722824
16.006683	0.1	28.760971
16.008350	0.1	28.800787
16.010017	0.1	28.843285
16.011683	0.1	28.888645
16.013350	0.1	28.935851
16.015017	0.1	28.983654
16.016683	0.1	29.031398
16.018350	0.1	29.078843
16.020017	0.1	29.126229
16.021683	0.1	29.174091
16.023350	0.1	29.223503
16.025017	0.1	29.276254
16.026683	0.1	29.334070
16.028350	0.1	29.397311
16.030017	0.1	29.464485
16.031683	0.1	29.533209
16.033350	0.1	29.601576
16.035017	0.1	29.668154
16.036683	0.1	29.732408
16.038350	0.1	29.794635
16.040017	0.1	29.855849
16.041683	0.1	29.917540
16.043350	0.1	29.981079
16.045017	0.1	30.047538
16.046683	0.1	30.116977
16.048350	0.1	30.188324
16.050017	0.1	30.259551
16.051683	0.1	30.329468
16.053350	0.1	30.397894
16.055017	0.1	30.464651
16.056683	0.1	30.529203
16.058350	0.1	30.591669
16.060017	0.1	30.653002
16.061683	0.1	30.714454
16.063350	0.1	30.776085
16.065017	0.1	30.837061
16.066683	0.1	30.896069
16.068350	0.1	30.952336
16.070017	0.1	31.005265
16.071683	0.1	31.054916
16.073350	0.1	31.102242
16.075017	0.1	31.148614
16.076683	0.1	31.194331
16.078350	0.1	31.238260
16.080017	0.1	31.279387
16.081683	0.1	31.317653
16.083350	0.1	31.354012
16.085017	0.1	31.389060
16.086683	0.1	31.422557
16.088350	0.1	31.453611
16.090017	0.1	31.481804
16.091683	0.1	31.506838
16.093350	0.1	31.528952
16.095017	0.1	31.548383
16.096683	0.1	31.565072
16.098350	0.1	31.578721
16.100017	0.1	31.588556
16.101683	0.1	31.594159
16.103350	0.1	31.595947
16.105017	0.1	31.594934
16.106683	0.1	31.592788
16.108350	0.1	31.590702
16.110017	0.1	31.589212
16.111683	0.1	31.588139
16.113350	0.1	31.587305
16.115017	0.1	31.585814
16.116683	0.1	31.582775
16.118350	0.1	31.577947
16.120017	0.1	31.572046
16.121683	0.1	31.566443
16.123350	0.1	31.561973
16.125017	0.1	31.558754
16.126683	0.1	31.556847
16.128350	0.1	31.557681
16.130017	0.1	31.562092
16.131683	0.1	31.569066
16.133350	0.1	31.576755
16.135017	0.1	31.583728
16.136683	0.1	31.589748
16.138350	0.1	31.596186
16.140017	0.1	31.604769
16.141683	0.1	31.616332
16.143350	0.1	31.629981
16.145017	0.1	31.645538
16.146683	0.1	31.663539
16.148350	0.1	31.684222
16.150017	0.1	31.707468
16.151683	0.1	31.733276
16.153350	0.1	31.761767
16.155017	0.1	31.792881
16.156683	0.1	31.826796
16.158350	0.1	31.863453
16.160017	0.1	31.902494
16.161683	0.1	31.944038
16.163350	0.1	31.988444
16.165017	0.1	32.035949
16.166683	0.1	32.086732
16.168350	0.1	32.141151
16.170017	0.1	32.198550
16.171683	0.1	32.256963
16.173350	0.1	32.314600
16.175017	0.1	32.371285
16.176683	0.1	32.428982
16.178350	0.1	32.489779
16.180017	0.1	32.554748
16.181683	0.1	32.623949
16.183350	0.1	32.697084
16.185017	0.1	32.773616
16.186683	0.1	32.851996
16.188350	0.1	32.930972
16.190017	0.1	33.009591
16.191683	0.1	33.088090
16.193350	0.1	33.167781
16.195017	0.1	33.249619
16.196683	0.1	33.333363
16.198350	0.1	33.418359
16.200017	0.1	33.504548
16.201683	0.1	33.592524
16.203350	0.1	33.683004
16.205017	0.1	33.775749
16.206683	0.1	33.869745
16.208350	0.1	33.964636
16.210017	0.1	34.060063
16.211683	0.1	34.155192
16.213350	0.1	34.248712
16.215017	0.1	34.340324
16.216683	0.1	34.430625
16.218350	0.1	34.520211
16.220017	0.1	34.609975
16.221683	0.1	34.700992
16.223350	0.1	34.794452
16.225017	0.1	34.890535
16.226683	0.1	34.988286
16.228350	0.1	35.086395
16.230017	0.1	35.184684
16.231683	0.1	35.283806
16.233350	0.1	35.384538
16.235017	0.1	35.486402
16.236683	0.1	35.587909
16.238350	0.1	35.688402
16.240017	0.1	35.788896
16.241683	0.1	35.890403
16.243350	0.1	35.992148
16.245017	0.1	36.092403
16.246683	0.1	36.190810
16.248350	0.1	36.288502
16.250017	0.1	36.386492
16.251683	0.1	36.484899
16.253350	0.1	36.584499
16.255017	0.1	36.686423
16.256683	0.1	36.791148
16.258350	0.1	36.897662
16.260017	0.1	37.004771
16.261683	0.1	37.111881
16.263350	0.1	37.218156
16.265017	0.1	37.322404
16.266683	0.1	37.424269
16.268350	0.1	37.525179
16.270017	0.1	37.627759
16.271683	0.1	37.733140
16.273350	0.1	37.840428
16.275017	0.1	37.948253
16.276683	0.1	38.055959
16.278350	0.1	38.163962
16.280017	0.1	38.272502
16.281683	0.1	38.381162
16.283350	0.1	38.488510
16.285017	0.1	38.593175
16.286683	0.1	38.694742
16.288350	0.1	38.794341
16.290017	0.1	38.893523
16.291683	0.1	38.993063
16.293350	0.1	39.092841
16.295017	0.1	39.192738
16.296683	0.1	39.293351
16.298350	0.1	39.395633
16.300017	0.1	39.500835
16.301683	0.1	39.609852
16.303350	0.1	39.721909
16.305017	0.1	39.834979
16.306683	0.1	39.947929
16.308350	0.1	40.061178
16.310017	0.1	40.175083
16.311683	0.1	40.287914
16.313350	0.1	40.397825
16.315017	0.1	40.504875
16.316683	0.1	40.610614
16.318350	0.1	40.716770
16.320017	0.1	40.825489
16.321683	0.1	40.938678
16.323350	0.1	41.056457
16.325017	0.1	41.177394
16.326683	0.1	41.299882
16.328350	0.1	41.422489
16.330017	0.1	41.544201
16.331683	0.1	41.664841
16.333350	0.1	41.784885
16.335017	0.1	41.904929
16.336683	0.1	42.024973
16.338350	0.1	42.145255
16.340017	0.1	42.265656
16.341683	0.1	42.386058
16.343350	0.1	42.506578
16.345017	0.1	42.628231
16.346683	0.1	42.752149
16.348350	0.1	42.878571
16.350017	0.1	43.007078
16.351683	0.1	43.136718
16.353350	0.1	43.266537
16.355017	0.1	43.395820
16.356683	0.1	43.524089
16.358350	0.1	43.651464
16.360017	0.1	43.778839
16.361683	0.1	43.907407
16.363350	0.1	44.037225
16.365017	0.1	44.167521
16.366683	0.1	44.297877
16.368350	0.1	44.428649
16.370017	0.1	44.559899
16.371683	0.1	44.691565
16.373350	0.1	44.823411
16.375017	0.1	44.955375
16.376683	0.1	45.088294
16.378350	0.1	45.223060
16.380017	0.1	45.360508
16.381683	0.1	45.500400
16.383350	0.1	45.641067
16.385017	0.1	45.780185
16.386683	0.1	45.916918
16.388350	0.1	46.051982
16.390017	0.1	46.186450
16.391683	0.1	46.320620
16.393350	0.1	46.454909
16.395017	0.1	46.590271
16.396683	0.1	46.727899
16.398350	0.1	46.867850
16.400017	0.1	47.009530
16.401683	0.1	47.151628
16.403350	0.1	47.293129
16.405017	0.1	47.434154
16.406683	0.1	47.575179
16.408350	0.1	47.715786
16.410017	0.1	47.854724
16.411683	0.1	47.991338
16.413350	0.1	48.126164
16.415017	0.1	48.260990
16.416683	0.1	48.397961
16.418350	0.1	48.538390
16.420017	0.1	48.682335
16.421683	0.1	48.829439
16.423350	0.1	48.978034
16.425017	0.1	49.124840
16.426683	0.1	49.266580
16.428350	0.1	49.402359
16.430017	0.1	49.534503
16.431683	0.1	49.666586
16.433350	0.1	49.801293
16.435017	0.1	49.939516
16.436683	0.1	50.080481
16.438350	0.1	50.222757
16.440017	0.1	50.365987
16.441683	0.1	50.509694
16.443350	0.1	50.652745
16.445017	0.1	50.794485
16.446683	0.1	50.936285
16.448350	0.1	51.080290
16.450017	0.1	51.226977
16.451683	0.1	51.374558
16.453350	0.1	51.520470
16.455017	0.1	51.662806
16.456683	0.1	51.801387
16.458350	0.1	51.938000
16.460017	0.1	52.075568
16.461683	0.1	52.215579
16.463350	0.1	52.357140
16.465017	0.1	52.499357
16.466683	0.1	52.642408
16.468350	0.1	52.786294
16.470017	0.1	52.930775
16.471683	0.1	53.075436
16.473350	0.1	53.219202
16.475017	0.1	53.360585
16.476683	0.1	53.499165
16.478350	0.1	53.636793
16.480017	0.1	53.776089
16.481683	0.1	53.918305
16.483350	0.1	54.063443
16.485017	0.1	54.210785
16.486683	0.1	54.359499
16.488350	0.1	54.508570
16.490017	0.1	54.656807
16.491683	0.1	54.803434
16.493350	0.1	54.948274
16.495017	0.1	55.091325
16.496683	0.1	55.233243
16.498350	0.1	55.374566
16.500017	0.1	55.516246
16.501683	0.1	55.659953
16.503350	0.1	55.806938
16.505017	0.1	55.957619
16.506683	0.1	56.111756
16.508350	0.1	56.268517
16.510017	0.1	56.426350
16.511683	0.1	56.583110
16.513350	0.1	56.736592
16.515017	0.1	56.887511
16.516683	0.1	57.039205
16.518350	0.1	57.195011
16.520017	0.1	57.355467
16.521683	0.1	57.519439
16.523350	0.1	57.686809
16.525017	0.1	57.858947
16.526683	0.1	58.035973
16.528350	0.1	58.215204
16.530017	0.1	58.393005
16.531683	0.1	58.568481
16.533350	0.1	58.743540
16.535017	0.1	58.921639
16.536683	0.1	59.104804
16.538350	0.1	59.292439
16.540017	0.1	59.482518
16.541683	0.1	59.673551
16.543350	0.1	59.865955
16.545017	0.1	60.060922
16.546683	0.1	60.259048
16.548350	0.1	60.459617
16.550017	0.1	60.661975
16.551683	0.1	60.866658
16.553350	0.1	61.074797
16.555017	0.1	61.286870
16.556683	0.1	61.502460
16.558350	0.1	61.721329
16.560017	0.1	61.944012
16.561683	0.1	62.171046
16.563350	0.1	62.401716
16.565017	0.1	62.634949
16.566683	0.1	62.871043
16.568350	0.1	63.111428
16.570017	0.1	63.357059
16.571683	0.1	63.607279
16.573350	0.1	63.860659
16.575017	0.1	64.115945
16.576683	0.1	64.372424
16.578350	0.1	64.630214
16.580017	0.1	64.890031
16.581683	0.1	65.152947
16.583350	0.1	65.419618
16.585017	0.1	65.690343
16.586683	0.1	65.965895
16.588350	0.1	66.247229
16.590017	0.1	66.533927
16.591683	0.1	66.824559
16.593350	0.1	67.118053
16.595017	0.1	67.414526
16.596683	0.1	67.714695
16.598350	0.1	68.018560
16.600017	0.1	68.325583
16.601683	0.1	68.635170
16.603350	0.1	68.948094
16.605017	0.1	69.266323
16.606683	0.1	69.591705
16.608350	0.1	69.925312
16.610017	0.1	70.266609
16.611683	0.1	70.613686
16.613350	0.1	70.965473
16.615017	0.1	71.322028
16.616683	0.1	71.683709
16.618350	0.1	72.050695
16.620017	0.1	72.423284
16.621683	0.1	72.803263
16.623350	0.1	73.193256
16.625017	0.1	73.594992
16.626683	0.1	74.007992
16.628350	0.1	74.429159
16.630017	0.1	74.855213
16.631683	0.1	75.284009
16.633350	0.1	75.715725
16.635017	0.1	76.151435
16.636683	0.1	76.591794
16.638350	0.1	77.036981
16.640017	0.1	77.487295
16.641683	0.1	77.943807
16.643350	0.1	78.407531
16.645017	0.1	78.877931
16.646683	0.1	79.351788
16.648350	0.1	79.825048
16.650017	0.1	80.294852
16.651683	0.1	80.760603
16.653350	0.1	81.223672
16.655017	0.1	81.686144
16.656683	0.1	82.148736
16.658350	0.1	82.609956
16.660017	0.1	83.066170
16.661683	0.1	83.513324
16.663350	0.1	83.948975
16.665017	0.1	84.371691
16.666683	0.1	84.780042
16.668350	0.1	85.173493
16.670017	0.1	85.551565
16.671683	0.1	85.912948
16.673350	0.1	86.255258
16.675017	0.1	86.576467
16.676683	0.1	86.876338
16.678350	0.1	87.155526
16.680017	0.1	87.414449
16.681683	0.1	87.652331
16.683350	0.1	87.868100
16.685017	0.1	88.060146
16.686683	0.1	88.226979
16.688350	0.1	88.367944
16.690017	0.1	88.483696
16.691683	0.1	88.575726
16.693350	0.1	88.645404
16.695017	0.1	88.693624
16.696683	0.1	88.721161
16.698350	0.1	88.728731
16.700017	0.1	88.717049
16.701683	0.1	88.687544
16.703350	0.1	88.641708
16.705017	0.1	88.580316
16.706683	0.1	88.503008
16.708350	0.1	88.409727
16.710017	0.1	88.301783
16.711683	0.1	88.180964
16.713350	0.1	88.049953
16.715017	0.1	87.911194
16.716683	0.1	87.766891
16.718350	0.1	87.618833
16.720017	0.1	87.469404
16.721683	0.1	87.320214
16.723350	0.1	87.171560
16.725017	0.1	87.023681
16.726683	0.1	86.877053
16.728350	0.1	86.732750
16.730017	0.1	86.591845
16.731683	0.1	86.455112
16.733350	0.1	86.323564
16.735017	0.1	86.198037
16.736683	0.1	86.079126
16.738350	0.1	85.967486
16.740017	0.1	85.864430
16.741683	0.1	85.771327
16.743350	0.1	85.689252
16.745017	0.1	85.618084
16.746683	0.1	85.557108
16.748350	0.1	85.505550
16.750017	0.1	85.463112
16.751683	0.1	85.429733
16.753350	0.1	85.405653
16.755017	0.1	85.391348
16.756683	0.1	85.387116
16.758350	0.1	85.392182
16.760017	0.1	85.406010
16.761683	0.1	85.429435
16.763350	0.1	85.463291
16.765017	0.1	85.506802
16.766683	0.1	85.557824
16.768350	0.1	85.614448
16.770017	0.1	85.676735
16.771683	0.1	85.746234
16.773350	0.1	85.824316
16.775017	0.1	85.911160
16.776683	0.1	86.005037
16.778350	0.1	86.103742
16.780017	0.1	86.206143
16.781683	0.1	86.312061
16.783350	0.1	86.421614
16.785017	0.1	86.535101
16.786683	0.1	86.652582
16.788350	0.1	86.773997
16.790017	0.1	86.898809
16.791683	0.1	87.026005
16.793350	0.1	87.156063
16.795017	0.1	87.289994
16.796683	0.1	87.427979
16.798350	0.1	87.569540
16.800017	0.1	87.714737
16.801683	0.1	87.863093
16.803350	0.1	88.013833
16.805017	0.1	88.166719
16.806683	0.1	88.322049
16.808350	0.1	88.481014
16.810017	0.1	88.644093
16.811683	0.1	88.810509
16.813350	0.1	88.978415
16.815017	0.1	89.146023
16.816683	0.1	89.312141
16.818350	0.1	89.476173
16.820017	0.1	89.638537
16.821683	0.1	89.800602
16.823350	0.1	89.964336
16.825017	0.1	90.131646
16.826683	0.1	90.303486
16.828350	0.1	90.479856
16.830017	0.1	90.660041
16.831683	0.1	90.842670
16.833350	0.1	91.025894
16.835017	0.1	91.208821
16.836683	0.1	91.391926
16.838350	0.1	91.576164
16.840017	0.1	91.761952
16.841683	0.1	91.948634
16.843350	0.1	92.135435
16.845017	0.1	92.321997
16.846683	0.1	92.508918
16.848350	0.1	92.696911
16.850017	0.1	92.885679
16.851683	0.1	93.074148
16.853350	0.1	93.261486
16.855017	0.1	93.448048
16.856683	0.1	93.634849
16.858350	0.1	93.823319
16.860017	0.1	94.014114
16.861683	0.1	94.206756
16.863350	0.1	94.400292
16.865017	0.1	94.595080
16.866683	0.1	94.792133
16.868350	0.1	94.991630
16.870017	0.1	95.192140
16.871683	0.1	95.391756
16.873350	0.1	95.589405
16.875017	0.1	95.784908
16.876683	0.1	95.978445
16.878350	0.1	96.171087
16.880017	0.1	96.365160
16.881683	0.1	96.562451
16.883350	0.1	96.762901
16.885017	0.1	96.965498
16.886683	0.1	97.169167
16.888350	0.1	97.373372
16.890017	0.1	97.577756
16.891683	0.1	97.782022
16.893350	0.1	97.985691
16.895017	0.1	98.188585
16.896683	0.1	98.390585
16.898350	0.1	98.591691
16.900017	0.1	98.792320
16.901683	0.1	98.993188
16.903350	0.1	99.194175
16.905017	0.1	99.394506
16.906683	0.1	99.593586
16.908350	0.1	99.791592
16.910017	0.1	99.989361
16.911683	0.1	100.187546
16.913350	0.1	100.386685
16.915017	0.1	100.587374
16.916683	0.1	100.789374
16.918350	0.1	100.991255
16.920017	0.1	101.190752
16.921683	0.1	101.386613
16.923350	0.1	101.578719
16.925017	0.1	101.767486
16.926683	0.1	101.953095
16.928350	0.1	102.136499
16.930017	0.1	102.318353
16.931683	0.1	102.499670
16.933350	0.1	102.682060
16.935017	0.1	102.867133
16.936683	0.1	103.054291
16.938350	0.1	103.240615
16.940017	0.1	103.422827
16.941683	0.1	103.599316
16.943350	0.1	103.770739
16.945017	0.1	103.938645
16.946683	0.1	104.104048
16.948350	0.1	104.267723
16.950017	0.1	104.430324
16.951683	0.1	104.592568
16.953350	0.1	104.754991
16.955017	0.1	104.917711
16.956683	0.1	105.081266
16.958350	0.1	105.246312
16.960017	0.1	105.412013
16.961683	0.1	105.575985
16.963350	0.1	105.735189
16.965017	0.1	105.887896
16.966683	0.1	106.034702
16.968350	0.1	106.178588
16.970017	0.1	106.322414
16.971683	0.1	106.467134
16.973350	0.1	106.611854
16.975017	0.1	106.755084
16.976683	0.1	106.895870
16.978350	0.1	107.034213
16.980017	0.1	107.169933
16.981683	0.1	107.302374
16.983350	0.1	107.432253
16.985017	0.1	107.561237
16.986683	0.1	107.690937
16.988350	0.1	107.821888
16.990017	0.1	107.954270
16.991683	0.1	108.088619
16.993350	0.1	108.225054
16.995017	0.1	108.361608
16.996683	0.1	108.494944
16.998350	0.1	108.623034
17.000017	0.1	108.746237
17.001683	0.1	108.867115
17.003350	0.1	108.988590
17.005017	0.1	109.112388
17.006683	0.1	109.238929
17.008350	0.1	109.368271
17.010017	0.1	109.499699
17.011683	0.1	109.631903
17.013350	0.1	109.762496
17.015017	0.1	109.890348
17.016683	0.1	110.016472
17.018350	0.1	110.143072
17.020017	0.1	110.271401
17.021683	0.1	110.402650
17.023350	0.1	110.537655
17.025017	0.1	110.675699
17.026683	0.1	110.815055
17.028350	0.1	110.955364
17.030017	0.1	111.097402
17.031683	0.1	111.241049
17.033350	0.1	111.385054
17.035017	0.1	111.528880
17.036683	0.1	111.673004
17.038350	0.1	111.817188
17.040017	0.1	111.960597
17.041683	0.1	112.103529
17.043350	0.1	112.247831
17.045017	0.1	112.395293
17.046683	0.1	112.545616
17.048350	0.1	112.697727
17.050017	0.1	112.850613
17.051683	0.1	113.003618
17.053350	0.1	113.156266
17.055017	0.1	113.309152
17.056683	0.1	113.463945
17.058350	0.1	113.622195
17.060017	0.1	113.784201
17.061683	0.1	113.949008
17.063350	0.1	114.114768
17.065017	0.1	114.278979
17.066683	0.1	114.440150
17.068350	0.1	114.599175
17.070017	0.1	114.758022
17.071683	0.1	114.917702
17.073350	0.1	115.077860
17.075017	0.1	115.238316
17.076683	0.1	115.400262
17.078350	0.1	115.564651
17.080017	0.1	115.731425
17.081683	0.1	115.899510
17.083350	0.1	116.068489
17.085017	0.1	116.238601
17.086683	0.1	116.409964
17.088350	0.1	116.583235
17.090017	0.1	116.759307
17.091683	0.1	116.937942
17.093350	0.1	117.117531
17.095017	0.1	117.296166
17.096683	0.1	117.473073
17.098350	0.1	117.648668
17.100017	0.1	117.824561
17.101683	0.1	118.002303
17.103350	0.1	118.182905
17.105017	0.1	118.365295
17.106683	0.1	118.546791
17.108350	0.1	118.725784
17.110017	0.1	118.902810
17.111683	0.1	119.079478
17.113350	0.1	119.257040
17.115017	0.1	119.436688
17.116683	0.1	119.619496
17.118350	0.1	119.805820
17.120017	0.1	119.994290
17.121683	0.1	120.183415
17.123350	0.1	120.373554
17.125017	0.1	120.566256
17.126683	0.1	120.761521
17.128350	0.1	120.957322
17.130017	0.1	121.151276
17.131683	0.1	121.342964
17.133350	0.1	121.533640
17.135017	0.1	121.724255
17.136683	0.1	121.914215
17.138350	0.1	122.102387
17.140017	0.1	122.289665
17.141683	0.1	122.478552
17.143350	0.1	122.670658
17.145017	0.1	122.866340
17.146683	0.1	123.064645
17.148350	0.1	123.264678
17.150017	0.1	123.465963
17.151683	0.1	123.668201
17.153350	0.1	123.870857
17.155017	0.1	124.071963
17.156683	0.1	124.269433
17.158350	0.1	124.462374
17.160017	0.1	124.651797
17.161683	0.1	124.839731
17.163350	0.1	125.028081
17.165017	0.1	125.218518
17.166683	0.1	125.411876
17.168350	0.1	125.607856
17.170017	0.1	125.805803
17.171683	0.1	126.005419
17.173350	0.1	126.206465
17.175017	0.1	126.407631
17.176683	0.1	126.606412
17.178350	0.1	126.801141
17.180017	0.1	126.991876
17.181683	0.1	127.179809
17.183350	0.1	127.366491
17.185017	0.1	127.553411
17.186683	0.1	127.741285
17.188350	0.1	127.930172
17.190017	0.1	128.120132
17.191683	0.1	128.311821
17.193350	0.1	128.505774
17.195017	0.1	128.701158
17.196683	0.1	128.896065
17.198350	0.1	129.089125
17.200017	0.1	129.279740
17.201683	0.1	129.468628
17.203350	0.1	129.656919
17.205017	0.1	129.845627
17.206683	0.1	130.035170
17.208350	0.1	130.226799
17.210017	0.1	130.422600
17.211683	0.1	130.623348
17.213350	0.1	130.827375
17.215017	0.1	131.032177
17.216683	0.1	131.236621
17.218350	0.1	131.440707
17.220017	0.1	131.645032
17.221683	0.1	131.849416
17.223350	0.1	132.053562
17.225017	0.1	132.258721
17.226683	0.1	132.466622
17.228350	0.1	132.677742
17.230017	0.1	132.891186
17.231683	0.1	133.106180
17.233350	0.1	133.323379
17.235017	0.1	133.543261
17.236683	0.1	133.765050
17.238350	0.1	133.987494
17.240017	0.1	134.210416
17.241683	0.1	134.434887
17.243350	0.1	134.662279
17.245017	0.1	134.893366
17.246683	0.1	135.128685
17.248350	0.1	135.368951
17.250017	0.1	135.614165
17.251683	0.1	135.862657
17.253350	0.1	136.111625
17.255017	0.1	136.359283
17.256683	0.1	136.605807
17.258350	0.1	136.852213
17.260017	0.1	137.099513
17.261683	0.1	137.349495
17.263350	0.1	137.603887
17.265017	0.1	137.862631
17.266683	0.1	138.124474
17.268350	0.1	138.389298
17.270017	0.1	138.657280
17.271683	0.1	138.927706
17.273350	0.1	139.199384
17.275017	0.1	139.471182
17.276683	0.1	139.742323
17.278350	0.1	140.012451
17.280017	0.1	140.282401
17.281683	0.1	140.554138
17.283350	0.1	140.829989
17.285017	0.1	141.110786
17.286683	0.1	141.395875
17.288350	0.1	141.684600
17.290017	0.1	141.976305
17.291683	0.1	142.269441
17.293350	0.1	142.561385
17.295017	0.1	142.850706
17.296683	0.1	143.137583
17.298350	0.1	143.423625
17.300017	0.1	143.711218
17.301683	0.1	144.002685
17.303350	0.1	144.299993
17.305017	0.1	144.604215
17.306683	0.1	144.914338
17.308350	0.1	145.228275
17.310017	0.1	145.544359
17.311683	0.1	145.861932
17.313350	0.1	146.181175
17.315017	0.1	146.503696
17.316683	0.1	146.832654
17.318350	0.1	147.169718
17.320017	0.1	147.514292
17.321683	0.1	147.864172
17.323350	0.1	148.217866
17.325017	0.1	148.575136
17.326683	0.1	148.937115
17.328350	0.1	149.305353
17.330017	0.1	149.680504
17.331683	0.1	150.062630
17.333350	0.1	150.452086
17.335017	0.1	150.849649
17.336683	0.1	151.255736
17.338350	0.1	151.668438
17.340017	0.1	152.085135
17.341683	0.1	152.505407
17.343350	0.1	152.931878
17.345017	0.1	153.367350
17.346683	0.1	153.812239
17.348350	0.1	154.265532
17.350017	0.1	154.726097
17.351683	0.1	155.192444
17.353350	0.1	155.663261
17.355017	0.1	156.138608
17.356683	0.1	156.619737
17.358350	0.1	157.107065
17.360017	0.1	157.599578
17.361683	0.1	158.096144
17.363350	0.1	158.596525
17.365017	0.1	159.099827
17.366683	0.1	159.604321
17.368350	0.1	160.108159
17.370017	0.1	160.610626
17.371683	0.1	161.111066
17.373350	0.1	161.608706
17.375017	0.1	162.103543
17.376683	0.1	162.596116
17.378350	0.1	163.086543
17.380017	0.1	163.574109
17.381683	0.1	164.057205
17.383350	0.1	164.534757
17.385017	0.1	165.006826
17.386683	0.1	165.473054
17.388350	0.1	165.931056
17.390017	0.1	166.377197
17.391683	0.1	166.808377
17.393350	0.1	167.223583
17.395017	0.1	167.623649
17.396683	0.1	168.010304
17.398350	0.1	168.385575
17.400017	0.1	168.751131
17.401683	0.1	169.106970
17.403350	0.1	169.451187
17.405017	0.1	169.781635
17.406683	0.1	170.096944
17.408350	0.1	170.396398
17.410017	0.1	170.679281
17.411683	0.1	170.945357
17.413350	0.1	171.194564
17.415017	0.1	171.427558
17.416683	0.1	171.645413
17.418350	0.1	171.848546
17.420017	0.1	172.036241
17.421683	0.1	172.207843
17.423350	0.1	172.364305
17.425017	0.1	172.506641
17.426683	0.1	172.635327
17.428350	0.1	172.750781
17.430017	0.1	172.853659
17.431683	0.1	172.944198
17.433350	0.1	173.021982
17.435017	0.1	173.086356
17.436683	0.1	173.136423
17.438350	0.1	173.172007
17.440017	0.1	173.193584
17.441683	0.1	173.202287
17.443350	0.1	173.199604
17.445017	0.1	173.187683
17.446683	0.1	173.169325
17.448350	0.1	173.146854
17.450017	0.1	173.120688
17.451683	0.1	173.089515
17.453350	0.1	173.052321
17.455017	0.1	173.008512
17.456683	0.1	172.957013
17.458350	0.1	172.897170
17.460017	0.1	172.829758
17.461683	0.1	172.756801
17.463350	0.1	172.680746
17.465017	0.1	172.603081
17.466683	0.1	172.524641
17.468350	0.1	172.445486
17.470017	0.1	172.365199
17.471683	0.1	172.284017
17.473350	0.1	172.202538
17.475017	0.1	172.121118
17.476683	0.1	172.039996
17.478350	0.1	171.959828
17.480017	0.1	171.881328
17.481683	0.1	171.804081
17.483350	0.1	171.726475
17.485017	0.1	171.647738
17.486683	0.1	171.569000
17.488350	0.1	171.492050
17.490017	0.1	171.417902
17.491683	0.1	171.346615
17.493350	0.1	171.278010
17.495017	0.1	171.211789
17.496683	0.1	171.148072
17.498350	0.1	171.087454
17.500017	0.1	171.030830
17.501683	0.1	170.978974
17.503350	0.1	170.932363
17.505017	0.1	170.890938
17.506683	0.1	170.853804
17.508350	0.1	170.819591
17.510017	0.1	170.786510
17.511683	0.1	170.753132
17.513350	0.1	170.718918
17.515017	0.1	170.684944
17.516683	0.1	170.654128
17.518350	0.1	170.629571
17.520017	0.1	170.612703
17.521683	0.1	170.602153
17.523350	0.1	170.595298
17.525017	0.1	170.590172
17.526683	0.1	170.586417
17.528350	0.1	170.584868
17.530017	0.1	170.586239
17.531683	0.1	170.590768
17.533350	0.1	170.597683
17.535017	0.1	170.605789
17.536683	0.1	170.614789
17.538350	0.1	170.625756
17.540017	0.1	170.640062
17.541683	0.1	170.657824
17.543350	0.1	170.678030
17.545017	0.1	170.699785
17.546683	0.1	170.723568
17.548350	0.1	170.750807
17.550017	0.1	170.782159
17.551683	0.1	170.816312
17.553350	0.1	170.851241
17.555017	0.1	170.885931
17.556683	0.1	170.920621
17.558350	0.1	170.956860
17.560017	0.1	170.996497
17.561683	0.1	171.040188
17.563350	0.1	171.087752
17.565017	0.1	171.139131
17.566683	0.1	171.193550
17.568350	0.1	171.248267
17.570017	0.1	171.301077
17.571683	0.1	171.351979
17.573350	0.1	171.402405
17.575017	0.1	171.454917
17.576683	0.1	171.511899
17.578350	0.1	171.573530
17.580017	0.1	171.638678
17.581683	0.1	171.706866
17.583350	0.1	171.777974
17.585017	0.1	171.851645
17.586683	0.1	171.926866
17.588350	0.1	172.002445
17.590017	0.1	172.077368
17.591683	0.1	172.151099
17.593350	0.1	172.224770
17.595017	0.1	172.301124
17.596683	0.1	172.382007
17.598350	0.1	172.467242
17.600017	0.1	172.554861
17.601683	0.1	172.643255
17.603350	0.1	172.731887
17.605017	0.1	172.819625
17.606683	0.1	172.905038
17.608350	0.1	172.987889
17.610017	0.1	173.069607
17.611683	0.1	173.152219
17.613350	0.1	173.236500
17.615017	0.1	173.322748
17.616683	0.1	173.411320
17.618350	0.1	173.501681
17.620017	0.1	173.592161
17.621683	0.1	173.681508
17.623350	0.1	173.769902
17.625017	0.1	173.858116
17.626683	0.1	173.946391
17.628350	0.1	174.034189
17.630017	0.1	174.119900
17.631683	0.1	174.201618
17.633350	0.1	174.278687
17.635017	0.1	174.352299
17.636683	0.1	174.424003
17.638350	0.1	174.494992
17.640017	0.1	174.566220
17.641683	0.1	174.638759
17.643350	0.1	174.713205
17.645017	0.1	174.788903
17.646683	0.1	174.862872
17.648350	0.1	174.931239
17.650017	0.1	174.992810
17.651683	0.1	175.049375
17.653350	0.1	175.103854
17.655017	0.1	175.157379
17.656683	0.1	175.209413
17.658350	0.1	175.257991
17.660017	0.1	175.301145
17.661683	0.1	175.338160
17.663350	0.1	175.370346
17.665017	0.1	175.399970
17.666683	0.1	175.428878
17.668350	0.1	175.457369
17.670017	0.1	175.484072
17.671683	0.1	175.507556
17.673350	0.1	175.527047
17.675017	0.1	175.542305
17.676683	0.1	175.553511
17.678350	0.1	175.561558
17.680017	0.1	175.567161
17.681683	0.1	175.570737
17.683350	0.1	175.572406
17.685017	0.1	175.571810
17.686683	0.1	175.569068
17.688350	0.1	175.563942
17.690017	0.1	175.554882
17.691683	0.1	175.539981
17.693350	0.1	175.518404
17.695017	0.1	175.491880
17.696683	0.1	175.463568
17.698350	0.1	175.436150
17.700017	0.1	175.409864
17.701683	0.1	175.383161
17.703350	0.1	175.355028
17.705017	0.1	175.324629
17.706683	0.1	175.291012
17.708350	0.1	175.253104
17.710017	0.1	175.211023
17.711683	0.1	175.165366
17.713350	0.1	175.117205
17.715017	0.1	175.067852
17.716683	0.1	175.018381
17.718350	0.1	174.969207
17.720017	0.1	174.920033
17.721683	0.1	174.870978
17.723350	0.1	174.822400
17.725017	0.1	174.773882
17.726683	0.1	174.723874
17.728350	0.1	174.671243
17.730017	0.1	174.615751
17.731683	0.1	174.557577
17.733350	0.1	174.496423
17.735017	0.1	174.432348
17.736683	0.1	174.366306
17.738350	0.1	174.300145
17.740017	0.1	174.235056
17.741683	0.1	174.171399
17.743350	0.1	174.109112
17.745017	0.1	174.047659
17.746683	0.1	173.985968
17.748350	0.1	173.923741
17.750017	0.1	173.860679
17.751683	0.1	173.796008
17.753350	0.1	173.728894
17.755017	0.1	173.659633
17.756683	0.1	173.590551
17.758350	0.1	173.524032
17.760017	0.1	173.460911
17.761683	0.1	173.400532
17.763350	0.1	173.341463
17.765017	0.1	173.282693
17.766683	0.1	173.223983
17.768350	0.1	173.165451
17.770017	0.1	173.106860
17.771683	0.1	173.048387
17.773350	0.1	172.990392
17.775017	0.1	172.932576
17.776683	0.1	172.874044
17.778350	0.1	172.814201
17.780017	0.1	172.753166
17.781683	0.1	172.691892
17.783350	0.1	172.631095
17.785017	0.1	172.571729
17.786683	0.1	172.515343
17.788350	0.1	172.463308
17.790017	0.1	172.415505
17.791683	0.1	172.370623
17.793350	0.1	172.327350
17.795017	0.1	172.284315
17.796683	0.1	172.240923
17.798350	0.1	172.197173
17.800017	0.1	172.154079
17.801683	0.1	172.113369
17.803350	0.1	172.076712
17.805017	0.1	172.044764
17.806683	0.1	172.016035
17.808350	0.1	171.988080
17.810017	0.1	171.959589
17.811683	0.1	171.931396
17.813350	0.1	171.905409
17.815017	0.1	171.883355
17.816683	0.1	171.865116
17.818350	0.1	171.848546
17.820017	0.1	171.832095
17.821683	0.1	171.816478
17.823350	0.1	171.803306
17.825017	0.1	171.793113
17.826683	0.1	171.784948
17.828350	0.1	171.777139
17.830017	0.1	171.769212
17.831683	0.1	171.761821
17.833350	0.1	171.756635
17.835017	0.1	171.755622
17.836683	0.1	171.760152
17.838350	0.1	171.770523
17.840017	0.1	171.785603
17.841683	0.1	171.803544
17.843350	0.1	171.822022
17.845017	0.1	171.839069
17.846683	0.1	171.854387
17.848350	0.1	171.869765
17.850017	0.1	171.888123
17.851683	0.1	171.911906
17.853350	0.1	171.941648
17.855017	0.1	171.975444
17.856683	0.1	172.010909
17.858350	0.1	172.047506
17.860017	0.1	172.086368
17.861683	0.1	172.127555
17.863350	0.1	172.169457
17.865017	0.1	172.210465
17.866683	0.1	172.251056
17.868350	0.1	172.292839
17.870017	0.1	172.336589
17.871683	0.1	172.382603
17.873350	0.1	172.430824
17.875017	0.1	172.480891
17.876683	0.1	172.531675
17.878350	0.1	172.583113
17.880017	0.1	172.636400
17.881683	0.1	172.692965
17.883350	0.1	172.753702
17.885017	0.1	172.817837
17.886683	0.1	172.882090
17.888350	0.1	172.942351
17.890017	0.1	172.996531
17.891683	0.1	173.045526
17.893350	0.1	173.092197
17.895017	0.1	173.139463
17.896683	0.1	173.189472
17.898350	0.1	173.242937
17.900017	0.1	173.300217
17.901683	0.1	173.360775
17.903350	0.1	173.423122
17.905017	0.1	173.484872
17.906683	0.1	173.543464
17.908350	0.1	173.597823
17.910017	0.1	173.648487
17.911683	0.1	173.697065
17.913350	0.1	173.744927
17.915017	0.1	173.792551
17.916683	0.1	173.839877
17.918350	0.1	173.886548
17.920017	0.1	173.931609
17.921683	0.1	173.974822
17.923350	0.1	174.016665
17.925017	0.1	174.056838
17.926683	0.1	174.095522
17.928350	0.1	174.133967
17.930017	0.1	174.172591
17.931683	0.1	174.209367
17.933350	0.1	174.242030
17.935017	0.1	174.270342
17.936683	0.1	174.296032
17.938350	0.1	174.320410
17.940017	0.1	174.343954
17.941683	0.1	174.367200
17.943350	0.1	174.390744
17.945017	0.1	174.414287
17.946683	0.1	174.435745
17.948350	0.1	174.452911
17.950017	0.1	174.465965
17.951683	0.1	174.476932
17.953350	0.1	174.487780
17.955017	0.1	174.498926
17.956683	0.1	174.509893
17.958350	0.1	174.520920
17.960017	0.1	174.532245
17.961683	0.1	174.542735
17.963350	0.1	174.550126
17.965017	0.1	174.553643
17.966683	0.1	174.554835
17.968350	0.1	174.556504
17.970017	0.1	174.560319
17.971683	0.1	174.564789
17.973350	0.1	174.566756
17.975017	0.1	174.564670
17.976683	0.1	174.559604
17.978350	0.1	174.553822
17.980017	0.1	174.548696
17.981683	0.1	174.544524
17.983350	0.1	174.541186
17.985017	0.1	174.538861
17.986683	0.1	174.536954
17.988350	0.1	174.535106
17.990017	0.1	174.533258
17.991683	0.1	174.531589
17.993350	0.1	174.529384
17.995017	0.1	174.525927
17.996683	0.1	174.521278
17.998350	0.1	174.515198
18.000017	0.1	174.507032
18.001683	0.1	174.496661
18.003350	0.1	174.485873
18.005017	0.1	174.476813
18.006683	0.1	174.470554
18.008350	0.1	174.466918
18.010017	0.1	174.465011
18.011683	0.1	174.464236
18.013350	0.1	174.463938
18.015017	0.1	174.462567
18.016683	0.1	174.458276
18.018350	0.1	174.450348
18.020017	0.1	174.440275
18.021683	0.1	174.430738
18.023350	0.1	174.424718
18.025017	0.1	174.423765
18.026683	0.1	174.426745
18.028350	0.1	174.430619
18.030017	0.1	174.432705
18.031683	0.1	174.432348
18.033350	0.1	174.430977
18.035017	0.1	174.430858
18.036683	0.1	174.433301
18.038350	0.1	174.437593
18.040017	0.1	174.442540
18.041683	0.1	174.448441
18.043350	0.1	174.456011
18.045017	0.1	174.465309
18.046683	0.1	174.476574
18.048350	0.1	174.490879
18.050017	0.1	174.508165
18.051683	0.1	174.526642
18.053350	0.1	174.544166
18.055017	0.1	174.559782
18.056683	0.1	174.573372
18.058350	0.1	174.585949
18.060017	0.1	174.599539
18.061683	0.1	174.615334
18.063350	0.1	174.632679
18.065017	0.1	174.650501
18.066683	0.1	174.668263
18.068350	0.1	174.686085
18.070017	0.1	174.705099
18.071683	0.1	174.726377
18.073350	0.1	174.749087
18.075017	0.1	174.770902
18.076683	0.1	174.790333
18.078350	0.1	174.807678
18.080017	0.1	174.824546
18.081683	0.1	174.841951
18.083350	0.1	174.860071
18.085017	0.1	174.878548
18.086683	0.1	174.896072
18.088350	0.1	174.911033
18.090017	0.1	174.922417
18.091683	0.1	174.930464
18.093350	0.1	174.936365
18.095017	0.1	174.940656
18.096683	0.1	174.941967
18.098350	0.1	174.938987
18.100017	0.1	174.931537
18.101683	0.1	174.919496
18.103350	0.1	174.902807
18.105017	0.1	174.882303
18.106683	0.1	174.859415
18.108350	0.1	174.834798
18.110017	0.1	174.807738
18.111683	0.1	174.777876
18.113350	0.1	174.744974
18.115017	0.1	174.708556
18.116683	0.1	174.668263
18.118350	0.1	174.624871
18.120017	0.1	174.580465
18.121683	0.1	174.535881
18.123350	0.1	174.488793
18.125017	0.1	174.435388
18.126683	0.1	174.373816
18.128350	0.1	174.305330
18.130017	0.1	174.232136
18.131683	0.1	174.156021
18.133350	0.1	174.077760
18.135017	0.1	173.997591
18.136683	0.1	173.915575
18.138350	0.1	173.831414
18.140017	0.1	173.743497
18.141683	0.1	173.650275
18.143350	0.1	173.552345
18.145017	0.1	173.451374
18.146683	0.1	173.347841
18.148350	0.1	173.240851
18.150017	0.1	173.130463
18.151683	0.1	173.018168
18.153350	0.1	172.905396
18.155017	0.1	172.791909
18.156683	0.1	172.674905
18.158350	0.1	172.552417
18.160017	0.1	172.425102
18.161683	0.1	172.295938
18.163350	0.1	172.167133
18.165017	0.1	172.039221
18.166683	0.1	171.911190
18.168350	0.1	171.782087
18.170017	0.1	171.651672
18.171683	0.1	171.520303
18.173350	0.1	171.387325
18.175017	0.1	171.251486
18.176683	0.1	171.112488
18.178350	0.1	170.971642
18.180017	0.1	170.830558
18.181683	0.1	170.689414
18.183350	0.1	170.546959
18.185017	0.1	170.401166
18.186683	0.1	170.251082
18.188350	0.1	170.098136
18.190017	0.1	169.945310
18.191683	0.1	169.795523
18.193350	0.1	169.649075
18.195017	0.1	169.504235
18.196683	0.1	169.359694
18.198350	0.1	169.214855
18.200017	0.1	169.068823
18.201683	0.1	168.920467
18.203350	0.1	168.769370
18.205017	0.1	168.615709
18.206683	0.1	168.460141
18.208350	0.1	168.304215
18.210017	0.1	168.149660
18.211683	0.1	167.997311
18.213350	0.1	167.846034
18.215017	0.1	167.693863
18.216683	0.1	167.539607
18.218350	0.1	167.383800
18.220017	0.1	167.228053
18.221683	0.1	167.073081
18.223350	0.1	166.918526
18.225017	0.1	166.763435
18.226683	0.1	166.607807
18.228350	0.1	166.453073
18.230017	0.1	166.301439
18.231683	0.1	166.153620
18.233350	0.1	166.007171
18.235017	0.1	165.858755
18.236683	0.1	165.707479
18.238350	0.1	165.554474
18.240017	0.1	165.400992
18.241683	0.1	165.248046
18.243350	0.1	165.095995
18.245017	0.1	164.944897
18.246683	0.1	164.795409
18.248350	0.1	164.648364
18.250017	0.1	164.504478
18.251683	0.1	164.363632
18.253350	0.1	164.224396
18.255017	0.1	164.084385
18.256683	0.1	163.941632
18.258350	0.1	163.796256
18.260017	0.1	163.650284
18.261683	0.1	163.505922
18.263350	0.1	163.364241
18.265017	0.1	163.224766
18.266683	0.1	163.086841
18.268350	0.1	162.950406
18.270017	0.1	162.815640
18.271683	0.1	162.682781
18.273350	0.1	162.551770
18.275017	0.1	162.421534
18.276683	0.1	162.291536
18.278350	0.1	162.162969
18.280017	0.1	162.037621
18.281683	0.1	161.915848
18.283350	0.1	161.796758
18.285017	0.1	161.679456
18.286683	0.1	161.563525
18.288350	0.1	161.448488
18.290017	0.1	161.333451
18.291683	0.1	161.218236
18.293350	0.1	161.104808
18.295017	0.1	160.995553
18.296683	0.1	160.890589
18.298350	0.1	160.788188
18.300017	0.1	160.687695
18.301683	0.1	160.590003
18.303350	0.1	160.496125
18.305017	0.1	160.405645
18.306683	0.1	160.316954
18.308350	0.1	160.227964
18.310017	0.1	160.137901
18.311683	0.1	160.048196
18.313350	0.1	159.961591
18.315017	0.1	159.880350
18.316683	0.1	159.804413
18.318350	0.1	159.732292
18.320017	0.1	159.662197
18.321683	0.1	159.592817
18.323350	0.1	159.524689
18.325017	0.1	159.460256
18.326683	0.1	159.401605
18.328350	0.1	159.348438
18.330017	0.1	159.298549
18.331683	0.1	159.249256
18.333350	0.1	159.198532
18.335017	0.1	159.145126
18.336683	0.1	159.090230
18.338350	0.1	159.036825
18.340017	0.1	158.987770
18.341683	0.1	158.943782
18.343350	0.1	158.903906
18.345017	0.1	158.865640
18.346683	0.1	158.826361
18.348350	0.1	158.785710
18.350017	0.1	158.745835
18.351683	0.1	158.707926
18.353350	0.1	158.670733
18.355017	0.1	158.632109
18.356683	0.1	158.590803
18.358350	0.1	158.546398
18.360017	0.1	158.498595
18.361683	0.1	158.446441
18.363350	0.1	158.389161
18.365017	0.1	158.326993
18.366683	0.1	158.261011
18.368350	0.1	158.191035
18.370017	0.1	158.116350
18.371683	0.1	158.036361
18.373350	0.1	157.950768
18.375017	0.1	157.859335
18.376683	0.1	157.761822
18.378350	0.1	157.658348
18.380017	0.1	157.549808
18.381683	0.1	157.437632
18.383350	0.1	157.322535
18.385017	0.1	157.202968
18.386683	0.1	157.076309
18.388350	0.1	156.940470
18.390017	0.1	156.794915
18.391683	0.1	156.640956
18.393350	0.1	156.481395
18.395017	0.1	156.318376
18.396683	0.1	156.151721
18.398350	0.1	155.979285
18.400017	0.1	155.798981
18.401683	0.1	155.610332
18.403350	0.1	155.414471
18.405017	0.1	155.212114
18.406683	0.1	155.004153
18.408350	0.1	154.792437
18.410017	0.1	154.578933
18.411683	0.1	154.364535
18.413350	0.1	154.148528
18.415017	0.1	153.929958
18.416683	0.1	153.707990
18.418350	0.1	153.482446
18.420017	0.1	153.253684
18.421683	0.1	153.022060
18.423350	0.1	152.788291
18.425017	0.1	152.552912
18.426683	0.1	152.315983
18.428350	0.1	152.078220
18.430017	0.1	151.840755
18.431683	0.1	151.603767
18.433350	0.1	151.366898
18.435017	0.1	151.129493
18.436683	0.1	150.891253
18.438350	0.1	150.651524
18.440017	0.1	150.409767
18.441683	0.1	150.166401
18.443350	0.1	149.923274
18.445017	0.1	149.681756
18.446683	0.1	149.442205
18.448350	0.1	149.204740
18.450017	0.1	148.969063
18.451683	0.1	148.734698
18.453350	0.1	148.500988
18.455017	0.1	148.267576
18.456683	0.1	148.034879
18.458350	0.1	147.803375
18.460017	0.1	147.572884
18.461683	0.1	147.343644
18.463350	0.1	147.116551
18.465017	0.1	146.891841
18.466683	0.1	146.668562
18.468350	0.1	146.445581
18.470017	0.1	146.221646
18.471683	0.1	145.995387
18.473350	0.1	145.765671
18.475017	0.1	145.533570
18.476683	0.1	145.302126
18.478350	0.1	145.073422
18.480017	0.1	144.847163
18.481683	0.1	144.621619
18.483350	0.1	144.395539
18.485017	0.1	144.168445
18.486683	0.1	143.940279
18.488350	0.1	143.711397
18.490017	0.1	143.482276
18.491683	0.1	143.252560
18.493350	0.1	143.021890
18.495017	0.1	142.791578
18.496683	0.1	142.563471
18.498350	0.1	142.337629
18.500017	0.1	142.112562
18.501683	0.1	141.886541
18.503350	0.1	141.658553
18.505017	0.1	141.428419
18.506683	0.1	141.196617
18.508350	0.1	140.964814
18.510017	0.1	140.734979
18.511683	0.1	140.507885
18.513350	0.1	140.282222
18.515017	0.1	140.055724
18.516683	0.1	139.827081
18.518350	0.1	139.596471
18.520017	0.1	139.365622
18.521683	0.1	139.136084
18.523350	0.1	138.908693
18.525017	0.1	138.683983
18.526683	0.1	138.462433
18.528350	0.1	138.244220
18.530017	0.1	138.028511
18.531683	0.1	137.813517
18.533350	0.1	137.596913
18.535017	0.1	137.377151
18.536683	0.1	137.154468
18.538350	0.1	136.931308
18.540017	0.1	136.710056
18.541683	0.1	136.491307
18.543350	0.1	136.274286
18.545017	0.1	136.058339
18.546683	0.1	135.843106
18.548350	0.1	135.628112
18.550017	0.1	135.413059
18.551683	0.1	135.198899
18.553350	0.1	134.987124
18.555017	0.1	134.777971
18.556683	0.1	134.570070
18.558350	0.1	134.362169
18.560017	0.1	134.154149
18.561683	0.1	133.947559
18.563350	0.1	133.743652
18.565017	0.1	133.542724
18.566683	0.1	133.344062
18.568350	0.1	133.146652
18.570017	0.1	132.949479
18.571683	0.1	132.752069
18.573350	0.1	132.554539
18.575017	0.1	132.357784
18.576683	0.1	132.163533
18.578350	0.1	131.972261
18.580017	0.1	131.782718
18.581683	0.1	131.592997
18.583350	0.1	131.402143
18.585017	0.1	131.210275
18.586683	0.1	131.018766
18.588350	0.1	130.829282
18.590017	0.1	130.642303
18.591683	0.1	130.457051
18.593350	0.1	130.272575
18.595017	0.1	130.088039
18.596683	0.1	129.903622
18.598350	0.1	129.720100
18.600017	0.1	129.538782
18.601683	0.1	129.360266
18.603350	0.1	129.183479
18.605017	0.1	129.005976
18.606683	0.1	128.824719
18.608350	0.1	128.638990
18.610017	0.1	128.450997
18.611683	0.1	128.263779
18.613350	0.1	128.079243
18.615017	0.1	127.897509
18.616683	0.1	127.717324
18.618350	0.1	127.537199
18.620017	0.1	127.356239
18.621683	0.1	127.174385
18.623350	0.1	126.991399
18.625017	0.1	126.807042
18.626683	0.1	126.622088
18.628350	0.1	126.438089
18.630017	0.1	126.255281
18.631683	0.1	126.071401
18.633350	0.1	125.884362
18.635017	0.1	125.694282
18.636683	0.1	125.502892
18.638350	0.1	125.312038
18.640017	0.1	125.123389
18.641683	0.1	124.937959
18.643350	0.1	124.755628
18.645017	0.1	124.574013
18.646683	0.1	124.390013
18.648350	0.1	124.201663
18.650017	0.1	124.009736
18.651683	0.1	123.816736
18.653350	0.1	123.625047
18.655017	0.1	123.434909
18.656683	0.1	123.245783
18.658350	0.1	123.057552
18.660017	0.1	122.870751
18.661683	0.1	122.685619
18.663350	0.1	122.501738
18.665017	0.1	122.318096
18.666683	0.1	122.133739
18.668350	0.1	121.947832
18.670017	0.1	121.760793
18.671683	0.1	121.574230
18.673350	0.1	121.389814
18.675017	0.1	121.208019
18.676683	0.1	121.028550
18.678350	0.1	120.850272
18.680017	0.1	120.672054
18.681683	0.1	120.492704
18.683350	0.1	120.311029
18.685017	0.1	120.126791
18.686683	0.1	119.941540
18.688350	0.1	119.757779
18.690017	0.1	119.575925
18.691683	0.1	119.394846
18.693350	0.1	119.213886
18.695017	0.1	119.033642
18.696683	0.1	118.854828
18.698350	0.1	118.677325
18.700017	0.1	118.501134
18.701683	0.1	118.325360
18.703350	0.1	118.148692
18.705017	0.1	117.970354
18.706683	0.1	117.791302
18.708350	0.1	117.613561
18.710017	0.1	117.438800
18.711683	0.1	117.265768
18.713350	0.1	117.091544
18.715017	0.1	116.914637
18.716683	0.1	116.736836
18.718350	0.1	116.560883
18.720017	0.1	116.388805
18.721683	0.1	116.220183
18.723350	0.1	116.052575
18.725017	0.1	115.883357
18.726683	0.1	115.711398
18.728350	0.1	115.538306
18.730017	0.1	115.366943
18.731683	0.1	115.198917
18.733350	0.1	115.033633
18.735017	0.1	114.869542
18.736683	0.1	114.705808
18.738350	0.1	114.542491
18.740017	0.1	114.379651
18.741683	0.1	114.216632
18.743350	0.1	114.052660
18.745017	0.1	113.887257
18.746683	0.1	113.720364
18.748350	0.1	113.552756
18.750017	0.1	113.386399
18.751683	0.1	113.223500
18.753350	0.1	113.065369
18.755017	0.1	112.912125
18.756683	0.1	112.762935
18.758350	0.1	112.615890
18.760017	0.1	112.468130
18.761683	0.1	112.317211
18.763350	0.1	112.162716
18.765017	0.1	112.006671
18.766683	0.1	111.851878
18.768350	0.1	111.700780
18.770017	0.1	111.554749
18.771683	0.1	111.414260
18.773350	0.1	111.278600
18.775017	0.1	111.145324
18.776683	0.1	111.012108
18.778350	0.1	110.878355
18.780017	0.1	110.745198
18.781683	0.1	110.614485
18.783350	0.1	110.488064
18.785017	0.1	110.366709
18.786683	0.1	110.249705
18.788350	0.1	110.134787
18.790017	0.1	110.019988
18.791683	0.1	109.905309
18.793350	0.1	109.792179
18.795017	0.1	109.682447
18.796683	0.1	109.577960
18.798350	0.1	109.480328
18.800017	0.1	109.389848
18.801683	0.1	109.305806
18.803350	0.1	109.227187
18.805017	0.1	109.152085
18.806683	0.1	109.078712
18.808350	0.1	109.006471
18.810017	0.1	108.936853
18.811683	0.1	108.871824
18.813350	0.1	108.812279
18.815017	0.1	108.757741
18.816683	0.1	108.708209
18.818350	0.1	108.664817
18.820017	0.1	108.628041
18.821683	0.1	108.596927
18.823350	0.1	108.570225
18.825017	0.1	108.547098
18.826683	0.1	108.527428
18.828350	0.1	108.510978
18.830017	0.1	108.497209
18.831683	0.1	108.485884
18.833350	0.1	108.477539
18.835017	0.1	108.473784
18.836683	0.1	108.476347
18.838350	0.1	108.485526
18.840017	0.1	108.499653
18.841683	0.1	108.517355
18.843350	0.1	108.537859
18.845017	0.1	108.560509
18.846683	0.1	108.584589
18.848350	0.1	108.608968
18.850017	0.1	108.632809
18.851683	0.1	108.656234
18.853350	0.1	108.680434
18.855017	0.1	108.706421
18.856683	0.1	108.733720
18.858350	0.1	108.761615
18.860017	0.1	108.789152
18.861683	0.1	108.815378
18.863350	0.1	108.839816
18.865017	0.1	108.863301
18.866683	0.1	108.887739
18.868350	0.1	108.914203
18.870017	0.1	108.941085
18.871683	0.1	108.964390
18.873350	0.1	108.980364
18.875017	0.1	108.988232
18.876683	0.1	108.989782
18.878350	0.1	108.986861
18.880017	0.1	108.979172
18.881683	0.1	108.964748
18.883350	0.1	108.942277
18.885017	0.1	108.911104
18.886683	0.1	108.870274
18.888350	0.1	108.818538
18.890017	0.1	108.755357
18.891683	0.1	108.680314
18.893350	0.1	108.593351
18.895017	0.1	108.495063
18.896683	0.1	108.385391
18.898350	0.1	108.262903
18.900017	0.1	108.126051
18.901683	0.1	107.974178
18.903350	0.1	107.806510
18.905017	0.1	107.621736
18.906683	0.1	107.420093
18.908350	0.1	107.203669
18.910017	0.1	106.975145
18.911683	0.1	106.735415
18.913350	0.1	106.483168
18.915017	0.1	106.215185
18.916683	0.1	105.928785
18.918350	0.1	105.623907
18.920017	0.1	105.303175
18.921683	0.1	104.969925
18.923350	0.1	104.625529
18.925017	0.1	104.269868
18.926683	0.1	103.903061
18.928350	0.1	103.526896
18.930017	0.1	103.144056
18.931683	0.1	102.755493
18.933350	0.1	102.360970
18.935017	0.1	101.960486
18.936683	0.1	101.554340
18.938350	0.1	101.143009
18.940017	0.1	100.727505
18.941683	0.1	100.309736
18.943350	0.1	99.891728
18.945017	0.1	99.474436
18.946683	0.1	99.058336
18.948350	0.1	98.643905
18.950017	0.1	98.231798
18.951683	0.1	97.823208
18.953350	0.1	97.419804
18.955017	0.1	97.023612
18.956683	0.1	96.636241
18.958350	0.1	96.257871
18.960017	0.1	95.887011
18.961683	0.1	95.520919
18.963350	0.1	95.158225
18.965017	0.1	94.800001
18.966683	0.1	94.449049
18.968350	0.1	94.107932
18.970017	0.1	93.778079
18.971683	0.1	93.460029
18.973350	0.1	93.152767
18.975017	0.1	92.854029
18.976683	0.1	92.560714
18.978350	0.1	92.271214
18.980017	0.1	91.986662
18.981683	0.1	91.709619
18.983350	0.1	91.441875
18.985017	0.1	91.182714
18.986683	0.1	90.929037
18.988350	0.1	90.678280
18.990017	0.1	90.429490
18.991683	0.1	90.183561
18.993350	0.1	89.942163
18.995017	0.1	89.707082
18.996683	0.1	89.479571
18.998350	0.1	89.259987
19.000017	0.1	89.046960
19.001683	0.1	88.837331
19.003350	0.1	88.629013
19.005017	0.1	88.422065
19.006683	0.1	88.217502
19.008350	0.1	88.016515
19.010017	0.1	87.819105
19.011683	0.1	87.624674
19.013350	0.1	87.432867
19.015017	0.1	87.244337
19.016683	0.1	87.059026
19.018350	0.1	86.874848
19.020017	0.1	86.689716
19.021683	0.1	86.503868
19.023350	0.1	86.318915
19.025017	0.1	86.136167
19.026683	0.1	85.955565
19.028350	0.1	85.777288
19.030017	0.1	85.602169
19.031683	0.1	85.430568
19.033350	0.1	85.262244
19.035017	0.1	85.096841
19.036683	0.1	84.934180
19.038350	0.1	84.773426
19.040017	0.1	84.613269
19.041683	0.1	84.452098
19.043350	0.1	84.288841
19.045017	0.1	84.123676
19.046683	0.1	83.957975
19.048350	0.1	83.794003
19.050017	0.1	83.633309
19.051683	0.1	83.475893
19.053350	0.1	83.319788
19.055017	0.1	83.162849
19.056683	0.1	83.004420
19.058350	0.1	82.845752
19.060017	0.1	82.688396
19.061683	0.1	82.532649
19.063350	0.1	82.378154
19.065017	0.1	82.224851
19.066683	0.1	82.073217
19.068350	0.1	81.923549
19.070017	0.1	81.776326
19.071683	0.1	81.631427
19.073350	0.1	81.488316
19.075017	0.1	81.346517
19.076683	0.1	81.205552
19.078350	0.1	81.065004
19.080017	0.1	80.924754
19.081683	0.1	80.785458
19.083350	0.1	80.647831
19.085017	0.1	80.511992
19.086683	0.1	80.377822
19.088350	0.1	80.244725
19.090017	0.1	80.111508
19.091683	0.1	79.977100
19.093350	0.1	79.841261
19.095017	0.1	79.704170
19.096683	0.1	79.565351
19.098350	0.1	79.425042
19.100017	0.1	79.284553
19.101683	0.1	79.145138
19.103350	0.1	79.007511
19.105017	0.1	78.872387
19.106683	0.1	78.740542
19.108350	0.1	78.611379
19.110017	0.1	78.482871
19.111683	0.1	78.353648
19.113350	0.1	78.224604
19.115017	0.1	78.097169
19.116683	0.1	77.972298
19.118350	0.1	77.850108
19.120017	0.1	77.729647
19.121683	0.1	77.608948
19.123350	0.1	77.486341
19.125017	0.1	77.361886
19.126683	0.1	77.237253
19.128350	0.1	77.113037
19.130017	0.1	76.988284
19.131683	0.1	76.862519
19.133350	0.1	76.736514
19.135017	0.1	76.611523
19.136683	0.1	76.487605
19.138350	0.1	76.363568
19.140017	0.1	76.238875
19.141683	0.1	76.113705
19.143350	0.1	75.989072
19.145017	0.1	75.866763
19.146683	0.1	75.748448
19.148350	0.1	75.633828
19.150017	0.1	75.520878
19.151683	0.1	75.407390
19.153350	0.1	75.291817
19.155017	0.1	75.173502
19.156683	0.1	75.052623
19.158350	0.1	74.930315
19.160017	0.1	74.808483
19.161683	0.1	74.688618
19.163350	0.1	74.570660
19.165017	0.1	74.453656
19.166683	0.1	74.336772
19.168350	0.1	74.219052
19.170017	0.1	74.100260
19.171683	0.1	73.980455
19.173350	0.1	73.860054
19.175017	0.1	73.739831
19.176683	0.1	73.620145
19.178350	0.1	73.500399
19.180017	0.1	73.380177
19.181683	0.1	73.260312
19.183350	0.1	73.142354
19.185017	0.1	73.026661
19.186683	0.1	72.911386
19.188350	0.1	72.793548
19.190017	0.1	72.672073
19.191683	0.1	72.548453
19.193350	0.1	72.424833
19.195017	0.1	72.301750
19.196683	0.1	72.178905
19.198350	0.1	72.055642
19.200017	0.1	71.930770
19.201683	0.1	71.802203
19.203350	0.1	71.668212
19.205017	0.1	71.529810
19.206683	0.1	71.390216
19.208350	0.1	71.252708
19.210017	0.1	71.118061
19.211683	0.1	70.984427
19.213350	0.1	70.848648
19.215017	0.1	70.708696
19.216683	0.1	70.564691
19.218350	0.1	70.419018
19.220017	0.1	70.274178
19.221683	0.1	70.131306
19.223350	0.1	69.989268
19.225017	0.1	69.846217
19.226683	0.1	69.701676
19.228350	0.1	69.555883
19.230017	0.1	69.408004
19.231683	0.1	69.256369
19.233350	0.1	69.101040
19.235017	0.1	68.944279
19.236683	0.1	68.788294
19.238350	0.1	68.633203
19.240017	0.1	68.477754
19.241683	0.1	68.320696
19.243350	0.1	68.161849
19.245017	0.1	68.002109
19.246683	0.1	67.842190
19.248350	0.1	67.682091
19.250017	0.1	67.521815
19.251683	0.1	67.361836
19.253350	0.1	67.202155
19.255017	0.1	67.042057
19.256683	0.1	66.880349
19.258350	0.1	66.716913
19.260017	0.1	66.552762
19.261683	0.1	66.389028
19.263350	0.1	66.226188
19.265017	0.1	66.064421
19.266683	0.1	65.904621
19.268350	0.1	65.747682
19.270017	0.1	65.593723
19.271683	0.1	65.441910
19.273350	0.1	65.290753
19.275017	0.1	65.139298
19.276683	0.1	64.987485
19.278350	0.1	64.835612
19.280017	0.1	64.683322
19.281683	0.1	64.530317
19.283350	0.1	64.377014
19.285017	0.1	64.224724
19.286683	0.1	64.074341
19.288350	0.1	63.926522
19.290017	0.1	63.781563
19.291683	0.1	63.638631
19.293350	0.1	63.496176
19.295017	0.1	63.353065
19.296683	0.1	63.209597
19.298350	0.1	63.066248
19.300017	0.1	62.924091
19.301683	0.1	62.783960
19.303350	0.1	62.646095
19.305017	0.1	62.510435
19.306683	0.1	62.376622
19.308350	0.1	62.243883
19.310017	0.1	62.111143
19.311683	0.1	61.978582
19.313350	0.1	61.847035
19.315017	0.1	61.717097
19.316683	0.1	61.588470
19.318350	0.1	61.460320
19.320017	0.1	61.332229
19.321683	0.1	61.205033
19.323350	0.1	61.079685
19.325017	0.1	60.955826
19.326683	0.1	60.832087
19.328350	0.1	60.707454
19.330017	0.1	60.582820
19.331683	0.1	60.459439
19.333350	0.1	60.337964
19.335017	0.1	60.218278
19.336683	0.1	60.099725
19.338350	0.1	59.981827
19.340017	0.1	59.865001
19.341683	0.1	59.750143
19.343350	0.1	59.637550
19.345017	0.1	59.525911
19.346683	0.1	59.413675
19.348350	0.1	59.300128
19.350017	0.1	59.185151
19.351683	0.1	59.069220
19.353350	0.1	58.954421
19.355017	0.1	58.842603
19.356683	0.1	58.733526
19.358350	0.1	58.624808
19.360017	0.1	58.514479
19.361683	0.1	58.402244
19.363350	0.1	58.289353
19.365017	0.1	58.176938
19.366683	0.1	58.065716
19.368350	0.1	57.955865
19.370017	0.1	57.847146
19.371683	0.1	57.739678
19.373350	0.1	57.633403
19.375017	0.1	57.527486
19.376683	0.1	57.421688
19.378350	0.1	57.316664
19.380017	0.1	57.212773
19.381683	0.1	57.109598
19.383350	0.1	57.005766
19.385017	0.1	56.900743
19.386683	0.1	56.794706
19.388350	0.1	56.688551
19.390017	0.1	56.583169
19.391683	0.1	56.479279
19.393350	0.1	56.376401
19.395017	0.1	56.273047
19.396683	0.1	56.168500
19.398350	0.1	56.063179
19.400017	0.1	55.957142
19.401683	0.1	55.850628
19.403350	0.1	55.743876
19.405017	0.1	55.636946
19.406683	0.1	55.530075
19.408350	0.1	55.423621
19.410017	0.1	55.317167
19.411683	0.1	55.209580
19.413350	0.1	55.100504
19.415017	0.1	54.991070
19.416683	0.1	54.883185
19.418350	0.1	54.778460
19.420017	0.1	54.677490
19.421683	0.1	54.578963
19.423350	0.1	54.479900
19.425017	0.1	54.378096
19.426683	0.1	54.272834
19.428350	0.1	54.164353
19.430017	0.1	54.054025
19.431683	0.1	53.944531
19.433350	0.1	53.838912
19.435017	0.1	53.737465
19.436683	0.1	53.637806
19.438350	0.1	53.537312
19.440017	0.1	53.435686
19.441683	0.1	53.334359
19.443350	0.1	53.234759
19.445017	0.1	53.136173
19.446683	0.1	53.036395
19.448350	0.1	52.933756
19.450017	0.1	52.828494
19.451683	0.1	52.722517
19.453350	0.1	52.618268
19.455017	0.1	52.517119
19.456683	0.1	52.419129
19.458350	0.1	52.323166
19.460017	0.1	52.227143
19.461683	0.1	52.129331
19.463350	0.1	52.029196
19.465017	0.1	51.926974
19.466683	0.1	51.823500
19.468350	0.1	51.719907
19.470017	0.1	51.617029
19.471683	0.1	51.515761
19.473350	0.1	51.416937
19.475017	0.1	51.320615
19.476683	0.1	51.225546
19.478350	0.1	51.130357
19.480017	0.1	51.034752
19.481683	0.1	50.939146
19.483350	0.1	50.843599
19.485017	0.1	50.747934
19.486683	0.1	50.651315
19.488350	0.1	50.552192
19.490017	0.1	50.449494
19.491683	0.1	50.344113
19.493350	0.1	50.239030
19.495017	0.1	50.136927
19.496683	0.1	50.037685
19.498350	0.1	49.939159
19.500017	0.1	49.839440
19.501683	0.1	49.738470
19.503350	0.1	49.636963
19.505017	0.1	49.535695
19.506683	0.1	49.434546
19.508350	0.1	49.332741
19.510017	0.1	49.230280
19.511683	0.1	49.128476
19.513350	0.1	49.028102
19.515017	0.1	48.927787
19.516683	0.1	48.825326
19.518350	0.1	48.720124
19.520017	0.1	48.613015
19.521683	0.1	48.505428
19.523350	0.1	48.398438
19.525017	0.1	48.293236
19.526683	0.1	48.190179
19.528350	0.1	48.088375
19.530017	0.1	47.986570
19.531683	0.1	47.883692
19.533350	0.1	47.779086
19.535017	0.1	47.672334
19.536683	0.1	47.563377
19.538350	0.1	47.452512
19.540017	0.1	47.340277
19.541683	0.1	47.227743
19.543350	0.1	47.116104
19.545017	0.1	47.005954
19.546683	0.1	46.896699
19.548350	0.1	46.787563
19.550017	0.1	46.678605
19.551683	0.1	46.570542
19.553350	0.1	46.463850
19.555017	0.1	46.358767
19.556683	0.1	46.256128
19.558350	0.1	46.156767
19.560017	0.1	46.060803
19.561683	0.1	45.966628
19.563350	0.1	45.871976
19.565017	0.1	45.775595
19.566683	0.1	45.677307
19.568350	0.1	45.577648
19.570017	0.1	45.478585
19.571683	0.1	45.381906
19.573350	0.1	45.287552
19.575017	0.1	45.194211
19.576683	0.1	45.100870
19.578350	0.1	45.007410
19.580017	0.1	44.914666
19.581683	0.1	44.824245
19.583350	0.1	44.737580
19.585017	0.1	44.654551
19.586683	0.1	44.573846
19.588350	0.1	44.493797
19.590017	0.1	44.413271
19.591683	0.1	44.332328
19.593350	0.1	44.251981
19.595017	0.1	44.173243
19.596683	0.1	44.095936
19.598350	0.1	44.018986
19.600017	0.1	43.941620
19.601683	0.1	43.864014
19.603350	0.1	43.787363
19.605017	0.1	43.712321
19.606683	0.1	43.638470
19.608350	0.1	43.565395
19.610017	0.1	43.493631
19.611683	0.1	43.424132
19.613350	0.1	43.356421
19.615017	0.1	43.288949
19.616683	0.1	43.219867
19.618350	0.1	43.148699
19.620017	0.1	43.075922
19.621683	0.1	43.002787
19.623350	0.1	42.930427
19.625017	0.1	42.859259
19.626683	0.1	42.789164
19.628350	0.1	42.719844
19.630017	0.1	42.650702
19.631683	0.1	42.580607
19.633350	0.1	42.509141
19.635017	0.1	42.436960
19.636683	0.1	42.364242
19.638350	0.1	42.291465
19.640017	0.1	42.219761
19.641683	0.1	42.150381
19.643350	0.1	42.082968
19.645017	0.1	42.015734
19.646683	0.1	41.947785
19.648350	0.1	41.879060
19.650017	0.1	41.809502
19.651683	0.1	41.738989
19.653350	0.1	41.667762
19.655017	0.1	41.595879
19.656683	0.1	41.523280
19.658350	0.1	41.450145
19.660017	0.1	41.376832
19.661683	0.1	41.303756
19.663350	0.1	41.231814
19.665017	0.1	41.161480
19.666683	0.1	41.091683
19.668350	0.1	41.020694
19.670017	0.1	40.948513
19.671683	0.1	40.876272
19.673350	0.1	40.804746
19.675017	0.1	40.734413
19.676683	0.1	40.665569
19.678350	0.1	40.598276
19.680017	0.1	40.531757
19.681683	0.1	40.464642
19.683350	0.1	40.396097
19.685017	0.1	40.326955
19.686683	0.1	40.259066
19.688350	0.1	40.193322
19.690017	0.1	40.129187
19.691683	0.1	40.064874
19.693350	0.1	39.997878
19.695017	0.1	39.926829
19.696683	0.1	39.852920
19.698350	0.1	39.778354
19.700017	0.1	39.704623
19.701683	0.1	39.632442
19.703350	0.1	39.562883
19.705017	0.1	39.496841
19.706683	0.1	39.433958
19.708350	0.1	39.372983
19.710017	0.1	39.312842
19.711683	0.1	39.252880
19.713350	0.1	39.193037
19.715017	0.1	39.133074
19.716683	0.1	39.072158
19.718350	0.1	39.010289
19.720017	0.1	38.949015
19.721683	0.1	38.890603
19.723350	0.1	38.835707
19.725017	0.1	38.783076
19.726683	0.1	38.730147
19.728350	0.1	38.674953
19.730017	0.1	38.617613
19.731683	0.1	38.560274
19.733350	0.1	38.504960
19.735017	0.1	38.452449
19.736683	0.1	38.402560
19.738350	0.1	38.354518
19.740017	0.1	38.307013
19.741683	0.1	38.258376
19.743350	0.1	38.207831
19.745017	0.1	38.155677
19.746683	0.1	38.102748
19.748350	0.1	38.050952
19.750017	0.1	38.002255
19.751683	0.1	37.958147
19.753350	0.1	37.918749
19.755017	0.1	37.882688
19.756683	0.1	37.847402
19.758350	0.1	37.810924
19.760017	0.1	37.773373
19.761683	0.1	37.735822
19.763350	0.1	37.698986
19.765017	0.1	37.662747
19.766683	0.1	37.626746
19.768350	0.1	37.590983
19.770017	0.1	37.556293
19.771683	0.1	37.523570
19.773350	0.1	37.493589
19.775017	0.1	37.467244
19.776683	0.1	37.445071
19.778350	0.1	37.425997
19.780017	0.1	37.408235
19.781683	0.1	37.390652
19.783350	0.1	37.372532
19.785017	0.1	37.353339
19.786683	0.1	37.333312
19.788350	0.1	37.313881
19.790017	0.1	37.295880
19.791683	0.1	37.278356
19.793350	0.1	37.260177
19.795017	0.1	37.241103
19.796683	0.1	37.222626
19.798350	0.1	37.206116
19.800017	0.1	37.191632
19.801683	0.1	37.177744
19.803350	0.1	37.162664
19.805017	0.1	37.145080
19.806683	0.1	37.124636
19.808350	0.1	37.101509
19.810017	0.1	37.076177
19.811683	0.1	37.048521
19.813350	0.1	37.018122
19.815017	0.1	36.985280
19.816683	0.1	36.950412
19.818350	0.1	36.913516
19.820017	0.1	36.873164
19.821683	0.1	36.827507
19.823350	0.1	36.775412
19.825017	0.1	36.718371
19.826683	0.1	36.658647
19.828350	0.1	36.597254
19.830017	0.1	36.533298
19.831683	0.1	36.466422
19.833350	0.1	36.397102
19.835017	0.1	36.326589
19.836683	0.1	36.254527
19.838350	0.1	36.179366
19.840017	0.1	36.099972
19.841683	0.1	36.017182
19.843350	0.1	35.932424
19.845017	0.1	35.847010
19.846683	0.1	35.761835
19.848350	0.1	35.676779
19.850017	0.1	35.590412
19.851683	0.1	35.501601
19.853350	0.1	35.410704
19.855017	0.1	35.319271
19.856683	0.1	35.228433
19.858350	0.1	35.139026
19.860017	0.1	35.051288
19.861683	0.1	34.964564
19.863350	0.1	34.877660
19.865017	0.1	34.790280
19.866683	0.1	34.703138
19.868350	0.1	34.617247
19.870017	0.1	34.533443
19.871683	0.1	34.452202
19.873350	0.1	34.374001
19.875017	0.1	34.299078
19.876683	0.1	34.226956
19.878350	0.1	34.156146
19.880017	0.1	34.084501
19.881683	0.1	34.011604
19.883350	0.1	33.938529
19.885017	0.1	33.866527
19.886683	0.1	33.796134
19.888350	0.1	33.727886
19.890017	0.1	33.662440
19.891683	0.1	33.600094
19.893350	0.1	33.540608
19.895017	0.1	33.482911
19.896683	0.1	33.426644
19.898350	0.1	33.372285
19.900017	0.1	33.320131
19.901683	0.1	33.268752
19.903350	0.1	33.217134
19.905017	0.1	33.165218
19.906683	0.1	33.113362
19.908350	0.1	33.061983
19.910017	0.1	33.012154
19.911683	0.1	32.965006
19.913350	0.1	32.921018
19.915017	0.1	32.879176
19.916683	0.1	32.837750
19.918350	0.1	32.795252
19.920017	0.1	32.751264
19.921683	0.1	32.706382
19.923350	0.1	32.661619
19.925017	0.1	32.617929
19.926683	0.1	32.575967
19.928350	0.1	32.535316
19.930017	0.1	32.495143
19.931683	0.1	32.454493
19.933350	0.1	32.413246
19.935017	0.1	32.371702
19.936683	0.1	32.329740
19.938350	0.1	32.286407
19.940017	0.1	32.241525
19.941683	0.1	32.196524
19.943350	0.1	32.153430
19.945017	0.1	32.112422
19.946683	0.1	32.072844
19.948350	0.1	32.033445
19.950017	0.1	31.993629
19.951683	0.1	31.953575
19.953350	0.1	31.913104
19.955017	0.1	31.871202
19.956683	0.1	31.828048
19.958350	0.1	31.785132
19.960017	0.1	31.744065
19.961683	0.1	31.705262
19.963350	0.1	31.667830
19.965017	0.1	31.630458
19.966683	0.1	31.592669
19.968350	0.1	31.554462
19.970017	0.1	31.515183
19.971683	0.1	31.474294
19.973350	0.1	31.432094
19.975017	0.1	31.390788
19.976683	0.1	31.352283
19.978350	0.1	31.316103
19.980017	0.1	31.279864
19.981683	0.1	31.241121
19.983350	0.1	31.199457
19.985017	0.1	31.156721
19.986683	0.1	31.115593
19.988350	0.1	31.077446
19.990017	0.1	31.041445
19.991683	0.1	31.004788
19.993350	0.1	30.964674
19.995017	0.1	30.920567
19.996683	0.1	30.874671
19.998350	0.1	30.829670
20.000017	0.1	30.787053
20.001683	0.1	30.746939
20.003350	0.1	30.708196
20.005017	0.1	30.669095
20.006683	0.1	30.627908
20.008350	0.1	30.584099
20.010017	0.1	30.538442
20.011683	0.1	30.492129
20.013350	0.1	30.445637
20.015017	0.1	30.399086
20.016683	0.1	30.352117
20.018350	0.1	30.304672
20.020017	0.1	30.256750
20.021683	0.1	30.208351
20.023350	0.1	30.159594
20.025017	0.1	30.111076
20.026683	0.1	30.063512
20.028350	0.1	30.016782
20.030017	0.1	29.970171
20.031683	0.1	29.922368
20.033350	0.1	29.872777
20.035017	0.1	29.821994
20.036683	0.1	29.771330
20.038350	0.1	29.720189
20.040017	0.1	29.667796
20.041683	0.1	29.615642
20.043350	0.1	29.566647
20.045017	0.1	29.522898
20.046683	0.1	29.484333
20.048350	0.1	29.447915
20.050017	0.1	29.408814
20.051683	0.1	29.363515
20.053350	0.1	29.311718
20.055017	0.1	29.255452
20.056683	0.1	29.197099
20.058350	0.1	29.138924
20.060017	0.1	29.083254
20.061683	0.1	29.031874
20.063350	0.1	28.985204
20.065017	0.1	28.941871
20.066683	0.1	28.899433
20.068350	0.1	28.855743
20.070017	0.1	28.810503
20.071683	0.1	28.765024
20.073350	0.1	28.720321
20.075017	0.1	28.676512
20.076683	0.1	28.633179
20.078350	0.1	28.590323
20.080017	0.1	28.548242
20.081683	0.1	28.507592
20.083350	0.1	28.468611
20.085017	0.1	28.430225
20.086683	0.1	28.391303
20.088350	0.1	28.351845
20.090017	0.1	28.312506
20.091683	0.1	28.273584
20.093350	0.1	28.234960
20.095017	0.1	28.196694
20.096683	0.1	28.158964
20.098350	0.1	28.121235
20.100017	0.1	28.083088
20.101683	0.1	28.044583
20.103350	0.1	28.006555
20.105017	0.1	27.969362
20.106683	0.1	27.933361
20.108350	0.1	27.898909
20.110017	0.1	27.866365
20.111683	0.1	27.835073
20.113350	0.1	27.804078
20.115017	0.1	27.772905
20.116683	0.1	27.741315
20.118350	0.1	27.709009
20.120017	0.1	27.675451
20.121683	0.1	27.639868
20.123350	0.1	27.602793
20.125017	0.1	27.566554
20.126683	0.1	27.533592
20.128350	0.1	27.504982
20.130017	0.1	27.480365
20.131683	0.1	27.458252
20.133350	0.1	27.436735
20.135017	0.1	27.414026
20.136683	0.1	27.389468
20.138350	0.1	27.363123
20.140017	0.1	27.335824
20.141683	0.1	27.307929
20.143350	0.1	27.279617
20.145017	0.1	27.251484
20.146683	0.1	27.224483
20.148350	0.1	27.199270
20.150017	0.1	27.175309
20.151683	0.1	27.151407
20.153350	0.1	27.126552
20.155017	0.1	27.100088
20.156683	0.1	27.071895
20.158350	0.1	27.042331
20.160017	0.1	27.012648
20.161683	0.1	26.984216
20.163350	0.1	26.958169
20.165017	0.1	26.934387
20.166683	0.1	26.911678
20.168350	0.1	26.888789
20.170017	0.1	26.864590
20.171683	0.1	26.839377
20.173350	0.1	26.814164
20.175017	0.1	26.789846
20.176683	0.1	26.766063
20.178350	0.1	26.742400
20.180017	0.1	26.718856
20.181683	0.1	26.695193
20.183350	0.1	26.671173
20.185017	0.1	26.646616
20.186683	0.1	26.621403
20.188350	0.1	26.594581
20.190017	0.1	26.565673
20.191683	0.1	26.535632
20.193350	0.1	26.506843
20.195017	0.1	26.480796
20.196683	0.1	26.456954
20.198350	0.1	26.434065
20.200017	0.1	26.411535
20.201683	0.1	26.389541
20.203350	0.1	26.367845
20.205017	0.1	26.345612
20.206683	0.1	26.322903
20.208350	0.1	26.300372
20.210017	0.1	26.278319
20.211683	0.1	26.256920
20.213350	0.1	26.237191
20.215017	0.1	26.219608
20.216683	0.1	26.203097
20.218350	0.1	26.186110
20.220017	0.1	26.167096
20.221683	0.1	26.145281
20.223350	0.1	26.120783
20.225017	0.1	26.094677
20.226683	0.1	26.068451
20.228350	0.1	26.043417
20.230017	0.1	26.020350
20.231683	0.1	25.999309
20.233350	0.1	25.979938
20.235017	0.1	25.961281
20.236683	0.1	25.941910
20.238350	0.1	25.920214
20.240017	0.1	25.896193
20.241683	0.1	25.870682
20.243350	0.1	25.844218
20.245017	0.1	25.816919
20.246683	0.1	25.789382
20.248350	0.1	25.762261
20.250017	0.1	25.734784
20.251683	0.1	25.705756
20.253350	0.1	25.674702
20.255017	0.1	25.642158
20.256683	0.1	25.608958
20.258350	0.1	25.575401
20.260017	0.1	25.541426
20.261683	0.1	25.506856
20.263350	0.1	25.471927
20.265017	0.1	25.437059
20.266683	0.1	25.401653
20.268350	0.1	25.364639
20.270017	0.1	25.326015
20.271683	0.1	25.286736
20.273350	0.1	25.247695
20.275017	0.1	25.209011
20.276683	0.1	25.170328
20.278350	0.1	25.131823
20.280017	0.1	25.093557
20.281683	0.1	25.055231
20.283350	0.1	25.016250
20.285017	0.1	24.975957
20.286683	0.1	24.933936
20.288350	0.1	24.890305
20.290017	0.1	24.844767
20.291683	0.1	24.797024
20.293350	0.1	24.747314
20.295017	0.1	24.696948
20.296683	0.1	24.647655
20.298350	0.1	24.600448
20.300017	0.1	24.556042
20.301683	0.1	24.514379
20.303350	0.1	24.474384
20.305017	0.1	24.434628
20.306683	0.1	24.394096
20.308350	0.1	24.352612
20.310017	0.1	24.311067
20.311683	0.1	24.271072
20.313350	0.1	24.233164
20.315017	0.1	24.196269
20.316683	0.1	24.158896
20.318350	0.1	24.120332
20.320017	0.1	24.080457
20.321683	0.1	24.040343
20.323350	0.1	24.001659
20.325017	0.1	23.965539
20.326683	0.1	23.931862
20.328350	0.1	23.899199
20.330017	0.1	23.866059
20.331683	0.1	23.831429
20.333350	0.1	23.795547
20.335017	0.1	23.759843
20.336683	0.1	23.725571
20.338350	0.1	23.693086
20.340017	0.1	23.662151
20.341683	0.1	23.631693
20.343350	0.1	23.600818
20.345017	0.1	23.568870
20.346683	0.1	23.536266
20.348350	0.1	23.504139
20.350017	0.1	23.474516
20.351683	0.1	23.447813
20.353350	0.1	23.422481
20.355017	0.1	23.396672
20.356683	0.1	23.369850
20.358350	0.1	23.342253
20.360017	0.1	23.313464
20.361683	0.1	23.283483
20.363350	0.1	23.253383
20.365017	0.1	23.224355
20.366683	0.1	23.197354
20.368350	0.1	23.173095
20.370017	0.1	23.151518
20.371683	0.1	23.131193
20.373350	0.1	23.109735
20.375017	0.1	23.086490
20.376683	0.1	23.062946
20.378350	0.1	23.040773
20.380017	0.1	23.019852
20.381683	0.1	22.999228
20.383350	0.1	22.978486
20.385017	0.1	22.957922
20.386683	0.1	22.937597
20.388350	0.1	22.917153
20.390017	0.1	22.896530
20.391683	0.1	22.875549
20.393350	0.1	22.853495
20.395017	0.1	22.830070
20.396683	0.1	22.805633
20.398350	0.1	22.781314
20.400017	0.1	22.757949
20.401683	0.1	22.735955
20.403350	0.1	22.715749
20.405017	0.1	22.697331
20.406683	0.1	22.679509
20.408350	0.1	22.661330
20.410017	0.1	22.642912
20.411683	0.1	22.624911
20.413350	0.1	22.607685
20.415017	0.1	22.591056
20.416683	0.1	22.574307
20.418350	0.1	22.556187
20.420017	0.1	22.536577
20.421683	0.1	22.516133
20.423350	0.1	22.495390
20.425017	0.1	22.474588
20.426683	0.1	22.454561
20.428350	0.1	22.435726
20.430017	0.1	22.417487
20.431683	0.1	22.399784
20.433350	0.1	22.383453
20.435017	0.1	22.368790
20.436683	0.1	22.354247
20.438350	0.1	22.337915
20.440017	0.1	22.318782
20.441683	0.1	22.297086
20.443350	0.1	22.273780
20.445017	0.1	22.250534
20.446683	0.1	22.228958
20.448350	0.1	22.209228
20.450017	0.1	22.190274
20.451683	0.1	22.171260
20.453350	0.1	22.151770
20.455017	0.1	22.131564
20.456683	0.1	22.110344
20.458350	0.1	22.088350
20.460017	0.1	22.066714
20.461683	0.1	22.046508
20.463350	0.1	22.027732
20.465017	0.1	22.009314
20.466683	0.1	21.990420
20.468350	0.1	21.970691
20.470017	0.1	21.949591
20.471683	0.1	21.927656
20.473350	0.1	21.906735
20.475017	0.1	21.888079
20.476683	0.1	21.870912
20.478350	0.1	21.852852
20.480017	0.1	21.832765
20.481683	0.1	21.810533
20.483350	0.1	21.787227
20.485017	0.1	21.764518
20.486683	0.1	21.744074
20.488350	0.1	21.725656
20.490017	0.1	21.708847
20.491683	0.1	21.693112
20.493350	0.1	21.677972
20.495017	0.1	21.662713
20.496683	0.1	21.646799
20.498350	0.1	21.629752
20.500017	0.1	21.611394
20.501683	0.1	21.592261
20.503350	0.1	21.573545
20.505017	0.1	21.555365
20.506683	0.1	21.537186
20.508350	0.1	21.519305
20.510017	0.1	21.502794
20.511683	0.1	21.487833
20.513350	0.1	21.473111
20.515017	0.1	21.457673
20.516683	0.1	21.442236
20.518350	0.1	21.428050
20.520017	0.1	21.415831
20.521683	0.1	21.405639
20.523350	0.1	21.397353
20.525017	0.1	21.390022
20.526683	0.1	21.382572
20.528350	0.1	21.374406
20.530017	0.1	21.365644
20.531683	0.1	21.357240
20.533350	0.1	21.349729
20.535017	0.1	21.342756
20.536683	0.1	21.336318
20.538350	0.1	21.330835
20.540017	0.1	21.326722
20.541683	0.1	21.323563
20.543350	0.1	21.321119
20.545017	0.1	21.319748
20.546683	0.1	21.319033
20.548350	0.1	21.317185
20.550017	0.1	21.312953
20.551683	0.1	21.308006
20.553350	0.1	21.305741
20.555017	0.1	21.308543
20.556683	0.1	21.316232
20.558350	0.1	21.327258
20.560017	0.1	21.339835
20.561683	0.1	21.351994
20.563350	0.1	21.362008
20.565017	0.1	21.369757
20.566683	0.1	21.376611
20.568350	0.1	21.384658
20.570017	0.1	21.395685
20.571683	0.1	21.409692
20.573350	0.1	21.425666
20.575017	0.1	21.443189
20.576683	0.1	21.462263
20.578350	0.1	21.482707
20.580017	0.1	21.504403
20.581683	0.1	21.527590
20.583350	0.1	21.552922
20.585017	0.1	21.581353
20.586683	0.1	21.613301
20.588350	0.1	21.648051
20.590017	0.1	21.684231
20.591683	0.1	21.720291
20.593350	0.1	21.755637
20.595017	0.1	21.790029
20.596683	0.1	21.823527
20.598350	0.1	21.857323
20.600017	0.1	21.893801
20.601683	0.1	21.935107
20.603350	0.1	21.981360
20.605017	0.1	22.030474
20.606683	0.1	22.079111
20.608350	0.1	22.123398
20.610017	0.1	22.161425
20.611683	0.1	22.194327
20.613350	0.1	22.224904
20.615017	0.1	22.254826
20.616683	0.1	22.284390
20.618350	0.1	22.313298
20.620017	0.1	22.341074
20.621683	0.1	22.367062
20.623350	0.1	22.390605
20.625017	0.1	22.410990
20.626683	0.1	22.427203
20.628350	0.1	22.437395
20.630017	0.1	22.439958
20.631683	0.1	22.434355
20.633350	0.1	22.421600
20.635017	0.1	22.403718
20.636683	0.1	22.383274
20.638350	0.1	22.361816
20.640017	0.1	22.338988
20.641683	0.1	22.313179
20.643350	0.1	22.282483
20.645017	0.1	22.245528
20.646683	0.1	22.202016
20.648350	0.1	22.153140
20.650017	0.1	22.100748
20.651683	0.1	22.045912
20.653350	0.1	21.988274
20.655017	0.1	21.927596
20.656683	0.1	21.863939
20.658350	0.1	21.797301
20.660017	0.1	21.728159
20.661683	0.1	21.657230
20.663350	0.1	21.585525
20.665017	0.1	21.513940
20.666683	0.1	21.443130
20.668350	0.1	21.373929
20.670017	0.1	21.307172
20.671683	0.1	21.243216
20.673350	0.1	21.181525
20.675017	0.1	21.120371
20.676683	0.1	21.058084
20.678350	0.1	20.994366
20.680017	0.1	20.931007
20.681683	0.1	20.870031
20.683350	0.1	20.812751
20.685017	0.1	20.759763
20.686683	0.1	20.711304
20.688350	0.1	20.667018
20.690017	0.1	20.625473
20.691683	0.1	20.585300
20.693350	0.1	20.545305
20.695017	0.1	20.505012
20.696683	0.1	20.464898
20.698350	0.1	20.425977
20.700017	0.1	20.390393
20.701683	0.1	20.360590
20.703350	0.1	20.337940
20.705017	0.1	20.321668
20.706683	0.1	20.308734
20.708350	0.1	20.295740
20.710017	0.1	20.280422
20.711683	0.1	20.262362
20.713350	0.1	20.242633
20.715017	0.1	20.223559
20.716683	0.1	20.207108
20.718350	0.1	20.193936
20.720017	0.1	20.183743
20.721683	0.1	20.175995
20.723350	0.1	20.170153
20.725017	0.1	20.165206
20.726683	0.1	20.159782
20.728350	0.1	20.154060
20.730017	0.1	20.149769
20.731683	0.1	20.149113
20.733350	0.1	20.152332
20.735017	0.1	20.157994
20.736683	0.1	20.164491
20.738350	0.1	20.171405
20.740017	0.1	20.179273
20.741683	0.1	20.187975
20.743350	0.1	20.196499
20.745017	0.1	20.203890
20.746683	0.1	20.210446
20.748350	0.1	20.217122
20.750017	0.1	20.224394
20.751683	0.1	20.231963
20.753350	0.1	20.239474
20.755017	0.1	20.246745
20.756683	0.1	20.254256
20.758350	0.1	20.262719
20.760017	0.1	20.272971
20.761683	0.1	20.284773
20.763350	0.1	20.297350
20.765017	0.1	20.309569
20.766683	0.1	20.321013
20.768350	0.1	20.331980
20.770017	0.1	20.343484
20.771683	0.1	20.356239
20.773350	0.1	20.369471
20.775017	0.1	20.381690
20.776683	0.1	20.393075
20.778350	0.1	20.405055
20.780017	0.1	20.418407
20.781683	0.1	20.433069
20.783350	0.1	20.448686
20.785017	0.1	20.464124
20.786683	0.1	20.477117
20.788350	0.1	20.485104
20.790017	0.1	20.487608
20.791683	0.1	20.486833
20.793350	0.1	20.485700
20.795017	0.1	20.486237
20.796683	0.1	20.488859
20.798350	0.1	20.492674
20.800017	0.1	20.495893
20.801683	0.1	20.497085
20.803350	0.1	20.495833
20.805017	0.1	20.493270
20.806683	0.1	20.490528
20.808350	0.1	20.487846
20.810017	0.1	20.485104
20.811683	0.1	20.482363
20.813350	0.1	20.479919
20.815017	0.1	20.477177
20.816683	0.1	20.473124
20.818350	0.1	20.467640
20.820017	0.1	20.461561
20.821683	0.1	20.455958
20.823350	0.1	20.452143
20.825017	0.1	20.451010
20.826683	0.1	20.451905
20.828350	0.1	20.453573
20.830017	0.1	20.455540
20.831683	0.1	20.458699
20.833350	0.1	20.464183
20.835017	0.1	20.472230
20.836683	0.1	20.481826
20.838350	0.1	20.491124
20.840017	0.1	20.498813
20.841683	0.1	20.505251
20.843350	0.1	20.512046
20.845017	0.1	20.520986
20.846683	0.1	20.532669
20.848350	0.1	20.546736
20.850017	0.1	20.562531
20.851683	0.1	20.579697
20.853350	0.1	20.597340
20.855017	0.1	20.614387
20.856683	0.1	20.630361
20.858350	0.1	20.645798
20.860017	0.1	20.661176
20.861683	0.1	20.676793
20.863350	0.1	20.692886
20.865017	0.1	20.709516
20.866683	0.1	20.726444
20.868350	0.1	20.743431
20.870017	0.1	20.759703
20.871683	0.1	20.774247
20.873350	0.1	20.786465
20.875017	0.1	20.796002
20.876683	0.1	20.802857
20.878350	0.1	20.807804
20.880017	0.1	20.811619
20.881683	0.1	20.814599
20.883350	0.1	20.816387
20.885017	0.1	20.816506
20.886683	0.1	20.814658
20.888350	0.1	20.810844
20.890017	0.1	20.805241
20.891683	0.1	20.797313
20.893350	0.1	20.786287
20.895017	0.1	20.772399
20.896683	0.1	20.756365
20.898350	0.1	20.738066
20.900017	0.1	20.716609
20.901683	0.1	20.691873
20.903350	0.1	20.664336
20.905017	0.1	20.633878
20.906683	0.1	20.600141
20.908350	0.1	20.563425
20.910017	0.1	20.525337
20.911683	0.1	20.487667
20.913350	0.1	20.451547
20.915017	0.1	20.416559
20.916683	0.1	20.381511
20.918350	0.1	20.345272
20.920017	0.1	20.306946
20.921683	0.1	20.266296
20.923350	0.1	20.223678
20.925017	0.1	20.180465
20.926683	0.1	20.138563
20.928350	0.1	20.098747
20.930017	0.1	20.060064
20.931683	0.1	20.021023
20.933350	0.1	19.980491
20.935017	0.1	19.938887
20.936683	0.1	19.896926
20.938350	0.1	19.855500
20.940017	0.1	19.814731
20.941683	0.1	19.774379
20.943350	0.1	19.734443
20.945017	0.1	19.696058
20.946683	0.1	19.659878
20.948350	0.1	19.626142
20.950017	0.1	19.594790
20.951683	0.1	19.565881
20.953350	0.1	19.539298
20.955017	0.1	19.515098
20.956683	0.1	19.493283
20.958350	0.1	19.472421
20.960017	0.1	19.450368
20.961683	0.1	19.426228
20.963350	0.1	19.401253
20.965017	0.1	19.377710
20.966683	0.1	19.356967
20.968350	0.1	19.338192
20.970017	0.1	19.319237
20.971683	0.1	19.299031
20.973350	0.1	19.278825
20.975017	0.1	19.260467
20.976683	0.1	19.245208
20.978350	0.1	19.233228
20.980017	0.1	19.223572
20.981683	0.1	19.214989
20.983350	0.1	19.207240
20.985017	0.1	19.199730
20.986683	0.1	19.191207
20.988350	0.1	19.180359
20.990017	0.1	19.166769
20.991683	0.1	19.150974
20.993350	0.1	19.134523
20.995017	0.1	19.119323
20.996683	0.1	19.106449
20.998350	0.1	19.095660
21.000017	0.1	19.086004
21.001683	0.1	19.077600
21.003350	0.1	19.071819
21.005017	0.1	19.069375
21.006683	0.1	19.069256
21.008350	0.1	19.069136
21.010017	0.1	19.066633
21.011683	0.1	19.060494
21.013350	0.1	19.051732
21.015017	0.1	19.042314
21.016683	0.1	19.033374
21.018350	0.1	19.025148
21.020017	0.1	19.018055
21.021683	0.1	19.013466
21.023350	0.1	19.011856
21.025017	0.1	19.011797
21.026683	0.1	19.010783
21.028350	0.1	19.007505
21.030017	0.1	19.002498
21.031683	0.1	18.996836
21.033350	0.1	18.991412
21.035017	0.1	18.986882
21.036683	0.1	18.983723
21.038350	0.1	18.981458
21.040017	0.1	18.978716
21.041683	0.1	18.974723
21.043350	0.1	18.969716
21.045017	0.1	18.964828
21.046683	0.1	18.961490
21.048350	0.1	18.960954
21.050017	0.1	18.962861
21.051683	0.1	18.965186
21.053350	0.1	18.965782
21.055017	0.1	18.964590
21.056683	0.1	18.963159
21.058350	0.1	18.962802
21.060017	0.1	18.963159
21.061683	0.1	18.962921
21.063350	0.1	18.962206
21.065017	0.1	18.961788
21.066683	0.1	18.962146
21.068350	0.1	18.962265
21.070017	0.1	18.961431
21.071683	0.1	18.960477
21.073350	0.1	18.961312
21.075017	0.1	18.964709
21.076683	0.1	18.970014
21.078350	0.1	18.975915
21.080017	0.1	18.981339
21.081683	0.1	18.986107
21.083350	0.1	18.991173
21.085017	0.1	18.997551
21.086683	0.1	19.005121
21.088350	0.1	19.012750
21.090017	0.1	19.019843
21.091683	0.1	19.027473
21.093350	0.1	19.036592
21.095017	0.1	19.047142
21.096683	0.1	19.058467
21.098350	0.1	19.069852
21.100017	0.1	19.080759
21.101683	0.1	19.090654
21.103350	0.1	19.099177
21.105017	0.1	19.106270
21.106683	0.1	19.112529
21.108350	0.1	19.119145
21.110017	0.1	19.127072
21.111683	0.1	19.136788
21.113350	0.1	19.148470
21.115017	0.1	19.162120
21.116683	0.1	19.177498
21.118350	0.1	19.193531
21.120017	0.1	19.208850
21.121683	0.1	19.222976
21.123350	0.1	19.236387
21.125017	0.1	19.249083
21.126683	0.1	19.260646
21.128350	0.1	19.271315
21.130017	0.1	19.281627
21.131683	0.1	19.292237
21.133350	0.1	19.303442
21.135017	0.1	19.314946
21.136683	0.1	19.326450
21.138350	0.1	19.338192
21.140017	0.1	19.350470
21.141683	0.1	19.362928
21.143350	0.1	19.374789
21.145017	0.1	19.385101
21.146683	0.1	19.392492
21.148350	0.1	19.396545
21.150017	0.1	19.398273
21.151683	0.1	19.398631
21.153350	0.1	19.398631
21.155017	0.1	19.398929
21.156683	0.1	19.399763
21.158350	0.1	19.400479
21.160017	0.1	19.399883
21.161683	0.1	19.396723
21.163350	0.1	19.390465
21.165017	0.1	19.381584
21.166683	0.1	19.371213
21.168350	0.1	19.360067
21.170017	0.1	19.347609
21.171683	0.1	19.332648
21.173350	0.1	19.315840
21.175017	0.1	19.299806
21.176683	0.1	19.286693
21.178350	0.1	19.276024
21.180017	0.1	19.265295
21.181683	0.1	19.252301
21.183350	0.1	19.236268
21.185017	0.1	19.217850
21.186683	0.1	19.196809
21.188350	0.1	19.171895
21.190017	0.1	19.143523
21.191683	0.1	19.114913
21.193350	0.1	19.089104
21.195017	0.1	19.066812
21.196683	0.1	19.047202
21.198350	0.1	19.028844
21.200017	0.1	19.010485
21.201683	0.1	18.991650
21.203350	0.1	18.972160
21.205017	0.1	18.952013
21.206683	0.1	18.931390
21.208350	0.1	18.911005
21.210017	0.1	18.890918
21.211683	0.1	18.870593
21.213350	0.1	18.849732
21.215017	0.1	18.828751
21.216683	0.1	18.808604
21.218350	0.1	18.790246
21.220017	0.1	18.773438
21.221683	0.1	18.756868
21.223350	0.1	18.739463
21.225017	0.1	18.721701
21.226683	0.1	18.705071
21.228350	0.1	18.691004
21.230017	0.1	18.680454
21.231683	0.1	18.673004
21.233350	0.1	18.666865
21.235017	0.1	18.659950
21.236683	0.1	18.651129
21.238350	0.1	18.640639
21.240017	0.1	18.629671
21.241683	0.1	18.619360
21.243350	0.1	18.610002
21.245017	0.1	18.601001
21.246683	0.1	18.591226
21.248350	0.1	18.580319
21.250017	0.1	18.568815
21.251683	0.1	18.557073
21.253350	0.1	18.545390
21.255017	0.1	18.534363
21.256683	0.1	18.524767
21.258350	0.1	18.516840
21.260017	0.1	18.510164
21.261683	0.1	18.504025
21.263350	0.1	18.498005
21.265017	0.1	18.491985
21.266683	0.1	18.485905
21.268350	0.1	18.479646
21.270017	0.1	18.472971
21.271683	0.1	18.464864
21.273350	0.1	18.454553
21.275017	0.1	18.441857
21.276683	0.1	18.427313
21.278350	0.1	18.411339
21.280017	0.1	18.394352
21.281683	0.1	18.377305
21.283350	0.1	18.361391
21.285017	0.1	18.347503
21.286683	0.1	18.335880
21.288350	0.1	18.326462
21.290017	0.1	18.318952
21.291683	0.1	18.312694
21.293350	0.1	18.306554
21.295017	0.1	18.298865
21.296683	0.1	18.287719
21.298350	0.1	18.271984
21.300017	0.1	18.252255
21.301683	0.1	18.231155
21.303350	0.1	18.211843
21.305017	0.1	18.196167
21.306683	0.1	18.184127
21.308350	0.1	18.175007
21.310017	0.1	18.166543
21.311683	0.1	18.155397
21.313350	0.1	18.139363
21.315017	0.1	18.119098
21.316683	0.1	18.097342
21.318350	0.1	18.076838
21.320017	0.1	18.059434
21.321683	0.1	18.045367
21.323350	0.1	18.033804
21.325017	0.1	18.023015
21.326683	0.1	18.010856
21.328350	0.1	17.996431
21.330017	0.1	17.980398
21.331683	0.1	17.963291
21.333350	0.1	17.945171
21.335017	0.1	17.927111
21.336683	0.1	17.911018
21.338350	0.1	17.898024
21.340017	0.1	17.887772
21.341683	0.1	17.878653
21.343350	0.1	17.868758
21.345017	0.1	17.856718
21.346683	0.1	17.842413
21.348350	0.1	17.826201
21.350017	0.1	17.808796
21.351683	0.1	17.790915
21.353350	0.1	17.773689
21.355017	0.1	17.758251
21.356683	0.1	17.745019
21.358350	0.1	17.733575
21.360017	0.1	17.723383
21.361683	0.1	17.714144
21.363350	0.1	17.705799
21.365017	0.1	17.697753
21.366683	0.1	17.688812
21.368350	0.1	17.678858
21.370017	0.1	17.669023
21.371683	0.1	17.660678
21.373350	0.1	17.653884
21.375017	0.1	17.647446
21.376683	0.1	17.639876
21.378350	0.1	17.630280
21.380017	0.1	17.618657
21.381683	0.1	17.605365
21.383350	0.1	17.590822
21.385017	0.1	17.575444
21.386683	0.1	17.560781
21.388350	0.1	17.548801
21.390017	0.1	17.540217
21.391683	0.1	17.534615
21.393350	0.1	17.531277
21.395017	0.1	17.529250
21.396683	0.1	17.526628
21.398350	0.1	17.521502
21.400017	0.1	17.513276
21.401683	0.1	17.502488
21.403350	0.1	17.490865
21.405017	0.1	17.480076
21.406683	0.1	17.470301
21.408350	0.1	17.460168
21.410017	0.1	17.449618
21.411683	0.1	17.440022
21.413350	0.1	17.432571
21.415017	0.1	17.427267
21.416683	0.1	17.423690
21.418350	0.1	17.421366
21.420017	0.1	17.419697
21.421683	0.1	17.417730
21.423350	0.1	17.414452
21.425017	0.1	17.409564
21.426683	0.1	17.402769
21.428350	0.1	17.394246
21.430017	0.1	17.385126
21.431683	0.1	17.377437
21.433350	0.1	17.371715
21.435017	0.1	17.366351
21.436683	0.1	17.359913
21.438350	0.1	17.352224
21.440017	0.1	17.343582
21.441683	0.1	17.333151
21.443350	0.1	17.320276
21.445017	0.1	17.305614
21.446683	0.1	17.290653
21.448350	0.1	17.276646
21.450017	0.1	17.264010
21.451683	0.1	17.252148
21.453350	0.1	17.239691
21.455017	0.1	17.226339
21.456683	0.1	17.212869
21.458350	0.1	17.199517
21.460017	0.1	17.185033
21.461683	0.1	17.167450
21.463350	0.1	17.146529
21.465017	0.1	17.124237
21.466683	0.1	17.103077
21.468350	0.1	17.084004
21.470017	0.1	17.065884
21.471683	0.1	17.046214
21.473350	0.1	17.023386
21.475017	0.1	16.998054
21.476683	0.1	16.972245
21.478350	0.1	16.947330
21.480017	0.1	16.923250
21.481683	0.1	16.899408
21.483350	0.1	16.875566
21.485017	0.1	16.851307
21.486683	0.1	16.825915
21.488350	0.1	16.799332
21.490017	0.1	16.772629
21.491683	0.1	16.746641
21.493350	0.1	16.720713
21.495017	0.1	16.694070
21.496683	0.1	16.667009
21.498350	0.1	16.640724
21.500017	0.1	16.615690
21.501683	0.1	16.591133
21.503350	0.1	16.565920
21.505017	0.1	16.539277
21.506683	0.1	16.511739
21.508350	0.1	16.483725
21.510017	0.1	16.455115
21.511683	0.1	16.425730
21.513350	0.1	16.396702
21.515017	0.1	16.370357
21.516683	0.1	16.348244
21.518350	0.1	16.329587
21.520017	0.1	16.311170
21.521683	0.1	16.290189
21.523350	0.1	16.266407
21.525017	0.1	16.241551
21.526683	0.1	16.217590
21.528350	0.1	16.195239
21.530017	0.1	16.174794
21.531683	0.1	16.156674
21.533350	0.1	16.141118
21.535017	0.1	16.127051
21.536683	0.1	16.112150
21.538350	0.1	16.094030
21.540017	0.1	16.071976
21.541683	0.1	16.047538
21.543350	0.1	16.023518
21.545017	0.1	16.002239
21.546683	0.1	15.984417
21.548350	0.1	15.969277
21.550017	0.1	15.955389
21.551683	0.1	15.940488
21.553350	0.1	15.923143
21.555017	0.1	15.903951
21.556683	0.1	15.885414
21.558350	0.1	15.869082
21.560017	0.1	15.854896
21.561683	0.1	15.842558
21.563350	0.1	15.832127
21.565017	0.1	15.822948
21.566683	0.1	15.813828
21.568350	0.1	15.803755
21.570017	0.1	15.792907
21.571683	0.1	15.781702
21.573350	0.1	15.770138
21.575017	0.1	15.758098
21.576683	0.1	15.745641
21.578350	0.1	15.732707
21.580017	0.1	15.719117
21.581683	0.1	15.705288
21.583350	0.1	15.691877
21.585017	0.1	15.678884
21.586683	0.1	15.666188
21.588350	0.1	15.654386
21.590017	0.1	15.644134
21.591683	0.1	15.635134
21.593350	0.1	15.626253
21.595017	0.1	15.616299
21.596683	0.1	15.606047
21.598350	0.1	15.596868
21.600017	0.1	15.588881
21.601683	0.1	15.580536
21.603350	0.1	15.570343
21.605017	0.1	15.558244
21.606683	0.1	15.545548
21.608350	0.1	15.533627
21.610017	0.1	15.522064
21.611683	0.1	15.509845
21.613350	0.1	15.497268
21.615017	0.1	15.486420
21.616683	0.1	15.478791
21.618350	0.1	15.474261
21.620017	0.1	15.471519
21.621683	0.1	15.468777
21.623350	0.1	15.464068
21.625017	0.1	15.456320
21.626683	0.1	15.445591
21.628350	0.1	15.433014
21.630017	0.1	15.419782
21.631683	0.1	15.407682
21.633350	0.1	15.398444
21.635017	0.1	15.392602
21.636683	0.1	15.389205
21.638350	0.1	15.386702
21.640017	0.1	15.383304
21.641683	0.1	15.377820
21.643350	0.1	15.370429
21.645017	0.1	15.362383
21.646683	0.1	15.354634
21.648350	0.1	15.348078
21.650017	0.1	15.343071
21.651683	0.1	15.339614
21.653350	0.1	15.337110
21.655017	0.1	15.334249
21.656683	0.1	15.329660
21.658350	0.1	15.322865
21.660017	0.1	15.314282
21.661683	0.1	15.305222
21.663350	0.1	15.297175
21.665017	0.1	15.291096
21.666683	0.1	15.286864
21.668350	0.1	15.284182
21.670017	0.1	15.283109
21.671683	0.1	15.282989
21.673350	0.1	15.282334
21.675017	0.1	15.279830
21.676683	0.1	15.276433
21.678350	0.1	15.274108
21.680017	0.1	15.274108
21.681683	0.1	15.275956
21.683350	0.1	15.278817
21.685017	0.1	15.282513
21.686683	0.1	15.287102
21.688350	0.1	15.292347
21.690017	0.1	15.297473
21.691683	0.1	15.301825
21.693350	0.1	15.304686
21.695017	0.1	15.306235
21.696683	0.1	15.307547
21.698350	0.1	15.310467
21.700017	0.1	15.316368
21.701683	0.1	15.325368
21.703350	0.1	15.336455
21.705017	0.1	15.348137
21.706683	0.1	15.359283
21.708350	0.1	15.369535
21.710017	0.1	15.379489
21.711683	0.1	15.390039
21.713350	0.1	15.401722
21.715017	0.1	15.414477
21.716683	0.1	15.427829
21.718350	0.1	15.440107
21.720017	0.1	15.449346
21.721683	0.1	15.454353
21.723350	0.1	15.456201
21.725017	0.1	15.457631
21.726683	0.1	15.460969
21.728350	0.1	15.466393
21.730017	0.1	15.472294
21.731683	0.1	15.476764
21.733350	0.1	15.478493
21.735017	0.1	15.476824
21.736683	0.1	15.472413
21.738350	0.1	15.466929
21.740017	0.1	15.461267
21.741683	0.1	15.454770
21.743350	0.1	15.445949
21.745017	0.1	15.433789
21.746683	0.1	15.418471
21.748350	0.1	15.400768
21.750017	0.1	15.381218
21.751683	0.1	15.359879
21.753350	0.1	15.336038
21.755017	0.1	15.308977
21.756683	0.1	15.278161
21.758350	0.1	15.244306
21.760017	0.1	15.208722
21.761683	0.1	15.172840
21.763350	0.1	15.137077
21.765017	0.1	15.101016
21.766683	0.1	15.063108
21.768350	0.1	15.021981
21.770017	0.1	14.978410
21.771683	0.1	14.934243
21.773350	0.1	14.890552
21.775017	0.1	14.847160
21.776683	0.1	14.803708
21.778350	0.1	14.759601
21.780017	0.1	14.714242
21.781683	0.1	14.668287
21.783350	0.1	14.622510
21.785017	0.1	14.577032
21.786683	0.1	14.531852
21.788350	0.1	14.487208
21.790017	0.1	14.443458
21.791683	0.1	14.400781
21.793350	0.1	14.359177
21.795017	0.1	14.317990
21.796683	0.1	14.276863
21.798350	0.1	14.236034
21.800017	0.1	14.196278
21.801683	0.1	14.158727
21.803350	0.1	14.124156
21.805017	0.1	14.092327
21.806683	0.1	14.061511
21.808350	0.1	14.029802
21.810017	0.1	13.996542
21.811683	0.1	13.962687
21.813350	0.1	13.929368
21.815017	0.1	13.896705
21.816683	0.1	13.864935
21.818350	0.1	13.834895
21.820017	0.1	13.807953
21.821683	0.1	13.784767
21.823350	0.1	13.764680
21.825017	0.1	13.746203
21.826683	0.1	13.728441
21.828350	0.1	13.711036
21.830017	0.1	13.693155
21.831683	0.1	13.673128
21.833350	0.1	13.651133
21.835017	0.1	13.629378
21.836683	0.1	13.609827
21.838350	0.1	13.593019
21.840017	0.1	13.578297
21.841683	0.1	13.565660
21.843350	0.1	13.555587
21.845017	0.1	13.547421
21.846683	0.1	13.540448
21.848350	0.1	13.534010
21.850017	0.1	13.527037
21.851683	0.1	13.518632
21.853350	0.1	13.508857
21.855017	0.1	13.498605
21.856683	0.1	13.488592
21.858350	0.1	13.478518
21.860017	0.1	13.467730
21.861683	0.1	13.456107
21.863350	0.1	13.444186
21.865017	0.1	13.433100
21.866683	0.1	13.424219
21.868350	0.1	13.418735
21.870017	0.1	13.416530
21.871683	0.1	13.415695
21.873350	0.1	13.414026
21.875017	0.1	13.409973
21.876683	0.1	13.403774
21.878350	0.1	13.396741
21.880017	0.1	13.390363
21.881683	0.1	13.385475
21.883350	0.1	13.382078
21.885017	0.1	13.379396
21.886683	0.1	13.376594
21.888350	0.1	13.373495
21.890017	0.1	13.369799
21.891683	0.1	13.364554
21.893350	0.1	13.357223
21.895017	0.1	13.348401
21.896683	0.1	13.339103
21.898350	0.1	13.330818
21.900017	0.1	13.325454
21.901683	0.1	13.323725
21.903350	0.1	13.324202
21.905017	0.1	13.324262
21.906683	0.1	13.321758
21.908350	0.1	13.316334
21.910017	0.1	13.308526
21.911683	0.1	13.299228
21.913350	0.1	13.288976
21.915017	0.1	13.278545
21.916683	0.1	13.268770
21.918350	0.1	13.260961
21.920017	0.1	13.255835
21.921683	0.1	13.252915
21.923350	0.1	13.250709
21.925017	0.1	13.247848
21.926683	0.1	13.243676
21.928350	0.1	13.238133
21.930017	0.1	13.231099
21.931683	0.1	13.222874
21.933350	0.1	13.213993
21.935017	0.1	13.205112
21.936683	0.1	13.196886
21.938350	0.1	13.190270
21.940017	0.1	13.185323
21.941683	0.1	13.181449
21.943350	0.1	13.178051
21.945017	0.1	13.175071
21.946683	0.1	13.172687
21.948350	0.1	13.170303
21.950017	0.1	13.166965
21.951683	0.1	13.161720
21.953350	0.1	13.154269
21.955017	0.1	13.145090
21.956683	0.1	13.135315
21.958350	0.1	13.126732
21.960017	0.1	13.120354
21.961683	0.1	13.115705
21.963350	0.1	13.111115
21.965017	0.1	13.105155
21.966683	0.1	13.097287
21.968350	0.1	13.088585
21.970017	0.1	13.081253
21.971683	0.1	13.076306
21.973350	0.1	13.073743
21.975017	0.1	13.072551
21.976683	0.1	13.071955
21.978350	0.1	13.071717
21.980017	0.1	13.071895
21.981683	0.1	13.072015
21.983350	0.1	13.070644
21.985017	0.1	13.066173
21.986683	0.1	13.058008
21.988350	0.1	13.047398
21.990017	0.1	13.036848
21.991683	0.1	13.028980
21.993350	0.1	13.024152
21.995017	0.1	13.020814
21.996683	0.1	13.017536
21.998350	0.1	13.014317
22.000017	0.1	13.011635
22.001683	0.1	13.009966
22.003350	0.1	13.009072
22.005017	0.1	13.007820
22.006683	0.1	13.005436
22.008350	0.1	13.002754
22.010017	0.1	13.001383
22.011683	0.1	13.001860
22.013350	0.1	13.002396
22.015017	0.1	12.999953
22.016683	0.1	12.993635
22.018350	0.1	12.985349
22.020017	0.1	12.978137
22.021683	0.1	12.973846
22.023350	0.1	12.972773
22.025017	0.1	12.974263
22.026683	0.1	12.977124
22.028350	0.1	12.980223
22.030017	0.1	12.982965
22.031683	0.1	12.985230
22.033350	0.1	12.986720
22.035017	0.1	12.987138
22.036683	0.1	12.986542
22.038350	0.1	12.985886
22.040017	0.1	12.986661
22.041683	0.1	12.989224
22.043350	0.1	12.992383
22.045017	0.1	12.995423
22.046683	0.1	12.998701
22.048350	0.1	13.002694
22.050017	0.1	13.006569
22.051683	0.1	13.009609
22.053350	0.1	13.012827
22.055017	0.1	13.018251
22.056683	0.1	13.027192
22.058350	0.1	13.038874
22.060017	0.1	13.050676
22.061683	0.1	13.059736
22.063350	0.1	13.064624
22.065017	0.1	13.066352
22.066683	0.1	13.068260
22.068350	0.1	13.073326
22.070017	0.1	13.082267
22.071683	0.1	13.093592
22.073350	0.1	13.106228
22.075017	0.1	13.119937
22.076683	0.1	13.134361
22.078350	0.1	13.147534
22.080017	0.1	13.157130
22.081683	0.1	13.162554
22.083350	0.1	13.164998
22.085017	0.1	13.166488
22.086683	0.1	13.168932
22.088350	0.1	13.173223
22.090017	0.1	13.178528
22.091683	0.1	13.183058
22.093350	0.1	13.186575
22.095017	0.1	13.190986
22.096683	0.1	13.197244
22.098350	0.1	13.203085
22.100017	0.1	13.205410
22.101683	0.1	13.203204
22.103350	0.1	13.197661
22.105017	0.1	13.190926
22.106683	0.1	13.185263
22.108350	0.1	13.181330
22.110017	0.1	13.177634
22.111683	0.1	13.172210
22.113350	0.1	13.163925
22.115017	0.1	13.152421
22.116683	0.1	13.137699
22.118350	0.1	13.120831
22.120017	0.1	13.102949
22.121683	0.1	13.084830
22.123350	0.1	13.066591
22.125017	0.1	13.048828
22.126683	0.1	13.032020
22.128350	0.1	13.016344
22.130017	0.1	13.000966
22.131683	0.1	12.984455
22.133350	0.1	12.965620
22.135017	0.1	12.944282
22.136683	0.1	12.921394
22.138350	0.1	12.897254
22.140017	0.1	12.871505
22.141683	0.1	12.844504
22.143350	0.1	12.818099
22.145017	0.1	12.794317
22.146683	0.1	12.774349
22.148350	0.1	12.758196
22.150017	0.1	12.744904
22.151683	0.1	12.732745
22.153350	0.1	12.720049
22.155017	0.1	12.705327
22.156683	0.1	12.688041
22.158350	0.1	12.669445
22.160017	0.1	12.651325
22.161683	0.1	12.635172
22.163350	0.1	12.620867
22.165017	0.1	12.607456
22.166683	0.1	12.593807
22.168350	0.1	12.579859
22.170017	0.1	12.567044
22.171683	0.1	12.556971
22.173350	0.1	12.549878
22.175017	0.1	12.545706
22.176683	0.1	12.543858
22.178350	0.1	12.542666
22.180017	0.1	12.540460
22.181683	0.1	12.536169
22.183350	0.1	12.529612
22.185017	0.1	12.521685
22.186683	0.1	12.513757
22.188350	0.1	12.507141
22.190017	0.1	12.502731
22.191683	0.1	12.500585
22.193350	0.1	12.499989
22.195017	0.1	12.500406
22.196683	0.1	12.501896
22.198350	0.1	12.504400
22.200017	0.1	12.507261
22.201683	0.1	12.509585
22.203350	0.1	12.511135
22.205017	0.1	12.512506
22.206683	0.1	12.514413
22.208350	0.1	12.516976
22.210017	0.1	12.519599
22.211683	0.1	12.521625
22.213350	0.1	12.523115
22.215017	0.1	12.525142
22.216683	0.1	12.528301
22.218350	0.1	12.532354
22.220017	0.1	12.537182
22.221683	0.1	12.542904
22.223350	0.1	12.549401
22.225017	0.1	12.555958
22.226683	0.1	12.560726
22.228350	0.1	12.562097
22.230017	0.1	12.560309
22.231683	0.1	12.558103
22.233350	0.1	12.557507
22.235017	0.1	12.558103
22.236683	0.1	12.558521
22.238350	0.1	12.558521
22.240017	0.1	12.559117
22.241683	0.1	12.560428
22.243350	0.1	12.561441
22.245017	0.1	12.561143
22.246683	0.1	12.560190
22.248350	0.1	12.560666
22.250017	0.1	12.563110
22.251683	0.1	12.566090
22.253350	0.1	12.567759
22.255017	0.1	12.567640
22.256683	0.1	12.565912
22.258350	0.1	12.562574
22.260017	0.1	12.557567
22.261683	0.1	12.551428
22.263350	0.1	12.544812
22.265017	0.1	12.538076
22.266683	0.1	12.531460
22.268350	0.1	12.525380
22.270017	0.1	12.519301
22.271683	0.1	12.512506
22.273350	0.1	12.504757
22.275017	0.1	12.496591
22.276683	0.1	12.488068
22.278350	0.1	12.478710
22.280017	0.1	12.468339
22.281683	0.1	12.457670
22.283350	0.1	12.448371
22.285017	0.1	12.441099
22.286683	0.1	12.434960
22.288350	0.1	12.428702
22.290017	0.1	12.422145
22.291683	0.1	12.415291
22.293350	0.1	12.407840
22.295017	0.1	12.399317
22.296683	0.1	12.390316
22.298350	0.1	12.382031
22.300017	0.1	12.374759
22.301683	0.1	12.367965
22.303350	0.1	12.360931
22.305017	0.1	12.353779
22.306683	0.1	12.347222
22.308350	0.1	12.341500
22.310017	0.1	12.335599
22.311683	0.1	12.328685
22.313350	0.1	12.321473
22.315017	0.1	12.315334
22.316683	0.1	12.310923
22.318350	0.1	12.307943
22.320017	0.1	12.305856
22.321683	0.1	12.304247
22.323350	0.1	12.302995
22.325017	0.1	12.302101
22.326683	0.1	12.301744
22.328350	0.1	12.302221
22.330017	0.1	12.303711
22.331683	0.1	12.305618
22.333350	0.1	12.307525
22.335017	0.1	12.309671
22.336683	0.1	12.313069
22.338350	0.1	12.318195
22.340017	0.1	12.324751
22.341683	0.1	12.332142
22.343350	0.1	12.340189
22.345017	0.1	12.348474
22.346683	0.1	12.356580
22.348350	0.1	12.364805
22.350017	0.1	12.373210
22.351683	0.1	12.380839
22.353350	0.1	12.387038
22.355017	0.1	12.392581
22.356683	0.1	12.399376
22.358350	0.1	12.408794
22.360017	0.1	12.420655
22.361683	0.1	12.433232
22.363350	0.1	12.444557
22.365017	0.1	12.453736
22.366683	0.1	12.460948
22.368350	0.1	12.467087
22.370017	0.1	12.473644
22.371683	0.1	12.482465
22.373350	0.1	12.494863
22.375017	0.1	12.510300
22.376683	0.1	12.526274
22.378350	0.1	12.540818
22.380017	0.1	12.553693
22.381683	0.1	12.565912
22.383350	0.1	12.578667
22.385017	0.1	12.592316
22.386683	0.1	12.605549
22.388350	0.1	12.617410
22.390017	0.1	12.628735
22.391683	0.1	12.641013
22.393350	0.1	12.654484
22.395017	0.1	12.668253
22.396683	0.1	12.681485
22.398350	0.1	12.694181
22.400017	0.1	12.706638
22.401683	0.1	12.719692
22.403350	0.1	12.733877
22.405017	0.1	12.749494
22.406683	0.1	12.765647
22.408350	0.1	12.781382
22.410017	0.1	12.795986
22.411683	0.1	12.809277
22.413350	0.1	12.821616
22.415017	0.1	12.833656
22.416683	0.1	12.845755
22.418350	0.1	12.858809
22.420017	0.1	12.873770
22.421683	0.1	12.891293
22.423350	0.1	12.911022
22.425017	0.1	12.931467
22.426683	0.1	12.951256
22.428350	0.1	12.970210
22.430017	0.1	12.988568
22.431683	0.1	13.005973
22.433350	0.1	13.022662
22.435017	0.1	13.039947
22.436683	0.1	13.059438
22.438350	0.1	13.082207
22.440017	0.1	13.108195
22.441683	0.1	13.135315
22.443350	0.1	13.160170
22.445017	0.1	13.181210
22.446683	0.1	13.200343
22.448350	0.1	13.220967
22.450017	0.1	13.245524
22.451683	0.1	13.275147
22.453350	0.1	13.309658
22.455017	0.1	13.347805
22.456683	0.1	13.388038
22.458350	0.1	13.429285
22.460017	0.1	13.471366
22.461683	0.1	13.514341
22.463350	0.1	13.558389
22.465017	0.1	13.604523
22.466683	0.1	13.653398
22.468350	0.1	13.705552
22.470017	0.1	13.761521
22.471683	0.1	13.822199
22.473350	0.1	13.888121
22.475017	0.1	13.958515
22.476683	0.1	14.031947
22.478350	0.1	14.107169
22.480017	0.1	14.183761
22.481683	0.1	14.261783
22.483350	0.1	14.341594
22.485017	0.1	14.423729
22.486683	0.1	14.510096
22.488350	0.1	14.602960
22.490017	0.1	14.702679
22.491683	0.1	14.807583
22.493350	0.1	14.916480
22.495017	0.1	15.029014
22.496683	0.1	15.145303
22.498350	0.1	15.265823
22.500017	0.1	15.391708
22.501683	0.1	15.524567
22.503350	0.1	15.665353
22.505017	0.1	15.813769
22.506683	0.1	15.968741
22.508350	0.1	16.129375
22.510017	0.1	16.295911
22.511683	0.1	16.469718
22.513350	0.1	16.652704
22.515017	0.1	16.845585
22.516683	0.1	17.048002
22.518350	0.1	17.260135
22.520017	0.1	17.482639
22.521683	0.1	17.715992
22.523350	0.1	17.959417
22.525017	0.1	18.211902
22.526683	0.1	18.472375
22.528350	0.1	18.741192
22.530017	0.1	19.019903
22.531683	0.1	19.310893
22.533350	0.1	19.615592
22.535017	0.1	19.933225
22.536683	0.1	20.262004
22.538350	0.1	20.600499
22.540017	0.1	20.947815
22.541683	0.1	21.302463
22.543350	0.1	21.663488
22.545017	0.1	22.030295
22.546683	0.1	22.402645
22.548350	0.1	22.779585
22.550017	0.1	23.159327
22.551683	0.1	23.540200
22.553350	0.1	23.921253
22.555017	0.1	24.301471
22.556683	0.1	24.679066
22.558350	0.1	25.051476
22.560017	0.1	25.415601
22.561683	0.1	25.768460
22.563350	0.1	26.108326
22.565017	0.1	26.435079
22.566683	0.1	26.748420
22.568350	0.1	27.046563
22.570017	0.1	27.326049
22.571683	0.1	27.582826
22.573350	0.1	27.812781
22.575017	0.1	28.013171
22.576683	0.1	28.182866
22.578350	0.1	28.322043
22.580017	0.1	28.431596
22.581683	0.1	28.512658
22.583350	0.1	28.566660
22.585017	0.1	28.593780
22.586683	0.1	28.592052
22.588350	0.1	28.558375
22.590017	0.1	28.491022
22.591683	0.1	28.389932
22.593350	0.1	28.256537
22.595017	0.1	28.093220
22.596683	0.1	27.901830
22.598350	0.1	27.683319
22.600017	0.1	27.438583
22.601683	0.1	27.169170
22.603350	0.1	26.876690
22.605017	0.1	26.562215
22.606683	0.1	26.226343
22.608350	0.1	25.870980
22.610017	0.1	25.499047
22.611683	0.1	25.113882
22.613350	0.1	24.718107
22.615017	0.1	24.312617
22.616683	0.1	23.897053
22.618350	0.1	23.472012
22.620017	0.1	23.040594
22.621683	0.1	22.606851
22.623350	0.1	22.173108
22.625017	0.1	21.740140
22.626683	0.1	21.309079
22.628350	0.1	20.881118
22.630017	0.1	20.457567
22.631683	0.1	20.040036
22.633350	0.1	19.630016
22.635017	0.1	19.229234
22.636683	0.1	18.839897
22.638350	0.1	18.463613
22.640017	0.1	18.099786
22.641683	0.1	17.746271
22.643350	0.1	17.402054
22.645017	0.1	17.067195
22.646683	0.1	16.742230
22.648350	0.1	16.428472
22.650017	0.1	16.128899
22.651683	0.1	15.845896
22.653350	0.1	15.579880
22.655017	0.1	15.329183
22.656683	0.1	15.091062
22.658350	0.1	14.863015
22.660017	0.1	14.645160
22.661683	0.1	14.439822
22.663350	0.1	14.249326
22.665017	0.1	14.073730
22.666683	0.1	13.911725
22.668350	0.1	13.761164
22.670017	0.1	13.620497
22.671683	0.1	13.489486
22.673350	0.1	13.368905
22.675017	0.1	13.259888
22.676683	0.1	13.161958
22.678350	0.1	13.072968
22.680017	0.1	12.991250
22.681683	0.1	12.916447
22.683350	0.1	12.848974
22.685017	0.1	12.788177
22.686683	0.1	12.732924
22.688350	0.1	12.682856
22.690017	0.1	12.638629
22.691683	0.1	12.600899
22.693350	0.1	12.569726
22.695017	0.1	12.544752
22.696683	0.1	12.525082
22.698350	0.1	12.510062
22.700017	0.1	12.499393
22.701683	0.1	12.493075
22.703350	0.1	12.490452
22.705017	0.1	12.490273
22.706683	0.1	12.491227
22.708350	0.1	12.493373
22.710017	0.1	12.498320
22.711683	0.1	12.507976
22.713350	0.1	12.523175
22.715017	0.1	12.543262
22.716683	0.1	12.566746
22.718350	0.1	12.591840
22.720017	0.1	12.617648
22.721683	0.1	12.644292
22.723350	0.1	12.672306
22.725017	0.1	12.701751
22.726683	0.1	12.732268
22.728350	0.1	12.762905
22.730017	0.1	12.791992
22.731683	0.1	12.818099
22.733350	0.1	12.841166
22.735017	0.1	12.862624
22.736683	0.1	12.884558
22.738350	0.1	12.908758
22.740017	0.1	12.935401
22.741683	0.1	12.962580
22.743350	0.1	12.987376
22.745017	0.1	13.008118
22.746683	0.1	13.024808
22.748350	0.1	13.038100
22.750017	0.1	13.049305
22.751683	0.1	13.059438
22.753350	0.1	13.068379
22.755017	0.1	13.074458
22.756683	0.1	13.077021
22.758350	0.1	13.077021
22.760017	0.1	13.075949
22.761683	0.1	13.074160
22.763350	0.1	13.070405
22.765017	0.1	13.062597
22.766683	0.1	13.049722
22.768350	0.1	13.032080
22.770017	0.1	13.011099
22.771683	0.1	12.988091
22.773350	0.1	12.963415
22.775017	0.1	12.936474
22.776683	0.1	12.905956
22.778350	0.1	12.871087
22.780017	0.1	12.832464
22.781683	0.1	12.791158
22.783350	0.1	12.748659
22.785017	0.1	12.706340
22.786683	0.1	12.665213
22.788350	0.1	12.625457
22.790017	0.1	12.585641
22.791683	0.1	12.543500
22.793350	0.1	12.497605
22.795017	0.1	12.447716
22.796683	0.1	12.394608
22.798350	0.1	12.340010
22.800017	0.1	12.286127
22.801683	0.1	12.234391
22.803350	0.1	12.185038
22.805017	0.1	12.137414
22.806683	0.1	12.090743
22.808350	0.1	12.044311
22.810017	0.1	11.997879
22.811683	0.1	11.952163
22.813350	0.1	11.908234
22.815017	0.1	11.865974
22.816683	0.1	11.825145
22.818350	0.1	11.785687
22.820017	0.1	11.747719
22.821683	0.1	11.711121
22.823350	0.1	11.676253
22.825017	0.1	11.643530
22.826683	0.1	11.612297
22.828350	0.1	11.581541
22.830017	0.1	11.551560
22.831683	0.1	11.523367
22.833350	0.1	11.497498
22.835017	0.1	11.472941
22.836683	0.1	11.449278
22.838350	0.1	11.427582
22.840017	0.1	11.409522
22.841683	0.1	11.394621
22.843350	0.1	11.380554
22.845017	0.1	11.364938
22.846683	0.1	11.346997
22.848350	0.1	11.327685
22.850017	0.1	11.308850
22.851683	0.1	11.292458
22.853350	0.1	11.279345
22.855017	0.1	11.268557
22.856683	0.1	11.258484
22.858350	0.1	11.247874
22.860017	0.1	11.236788
22.861683	0.1	11.226357
22.863350	0.1	11.217774
22.865017	0.1	11.211515
22.866683	0.1	11.206270
22.868350	0.1	11.199833
22.870017	0.1	11.191011
22.871683	0.1	11.181117
22.873350	0.1	11.171938
22.875017	0.1	11.164010
22.876683	0.1	11.156738
22.878350	0.1	11.150540
22.880017	0.1	11.146784
22.881683	0.1	11.146248
22.883350	0.1	11.147798
22.885017	0.1	11.149526
22.886683	0.1	11.150420
22.888350	0.1	11.150122
22.890017	0.1	11.149049
22.891683	0.1	11.147440
22.893350	0.1	11.145235
22.895017	0.1	11.142731
22.896683	0.1	11.140347
22.898350	0.1	11.138023
22.900017	0.1	11.135042
22.901683	0.1	11.130632
22.903350	0.1	11.125267
22.905017	0.1	11.120260
22.906683	0.1	11.117042
22.908350	0.1	11.115671
22.910017	0.1	11.114777
22.911683	0.1	11.112989
22.913350	0.1	11.110366
22.915017	0.1	11.108280
22.916683	0.1	11.107982
22.918350	0.1	11.109770
22.920017	0.1	11.112869
22.921683	0.1	11.116148
22.923350	0.1	11.119247
22.925017	0.1	11.121691
22.926683	0.1	11.122823
22.928350	0.1	11.122525
22.930017	0.1	11.121154
22.931683	0.1	11.118949
22.933350	0.1	11.116327
22.935017	0.1	11.114181
22.936683	0.1	11.113764
22.938350	0.1	11.115730
22.940017	0.1	11.119843
22.941683	0.1	11.125148
22.943350	0.1	11.130572
22.945017	0.1	11.135400
22.946683	0.1	11.139692
22.948350	0.1	11.144043
22.950017	0.1	11.148692
22.951683	0.1	11.153758
22.953350	0.1	11.159123
22.955017	0.1	11.164964
22.956683	0.1	11.171342
22.958350	0.1	11.177362
22.960017	0.1	11.182130
22.961683	0.1	11.185826
22.963350	0.1	11.189461
22.965017	0.1	11.193753
22.966683	0.1	11.198998
22.968350	0.1	11.205376
22.970017	0.1	11.212469
22.971683	0.1	11.218727
22.973350	0.1	11.223138
22.975017	0.1	11.226059
22.976683	0.1	11.229158
22.978350	0.1	11.233867
22.980017	0.1	11.240900
22.981683	0.1	11.249901
22.983350	0.1	11.259676
22.985017	0.1	11.268438
22.986683	0.1	11.274875
22.988350	0.1	11.279524
22.990017	0.1	11.285365
22.991683	0.1	11.294962
22.993350	0.1	11.308075
22.995017	0.1	11.321605
22.996683	0.1	11.332632
22.998350	0.1	11.340619
23.000017	0.1	11.347354
23.001683	0.1	11.355341
23.003350	0.1	11.365534
23.005017	0.1	11.377693
23.006683	0.1	11.391342
23.008350	0.1	11.406601
23.010017	0.1	11.423469
23.011683	0.1	11.441649
23.013350	0.1	11.460484
23.015017	0.1	11.479617
23.016683	0.1	11.498750
23.018350	0.1	11.517466
23.020017	0.1	11.535109
23.021683	0.1	11.551500
23.023350	0.1	11.567116
23.025017	0.1	11.582375
23.026683	0.1	11.597098
23.028350	0.1	11.611403
23.030017	0.1	11.626304
23.031683	0.1	11.643470
23.033350	0.1	11.664332
23.035017	0.1	11.688889
23.036683	0.1	11.715592
23.038350	0.1	11.741281
23.040017	0.1	11.763395
23.041683	0.1	11.781753
23.043350	0.1	11.798561
23.045017	0.1	11.815966
23.046683	0.1	11.834265
23.048350	0.1	11.852742
23.050017	0.1	11.870564
23.051683	0.1	11.887015
23.053350	0.1	11.901856
23.055017	0.1	11.916102
23.056683	0.1	11.930347
23.058350	0.1	11.943460
23.060017	0.1	11.953235
23.061683	0.1	11.959017
23.063350	0.1	11.961759
23.065017	0.1	11.963070
23.066683	0.1	11.964799
23.068350	0.1	11.968017
23.070017	0.1	11.972905
23.071683	0.1	11.978925
23.073350	0.1	11.984885
23.075017	0.1	11.989415
23.076683	0.1	11.991561
23.078350	0.1	11.990786
23.080017	0.1	11.986614
23.081683	0.1	11.979044
23.083350	0.1	11.968911
23.085017	0.1	11.958004
23.086683	0.1	11.947752
23.088350	0.1	11.938215
23.090017	0.1	11.928261
23.091683	0.1	11.916638
23.093350	0.1	11.903048
23.095017	0.1	11.888207
23.096683	0.1	11.873186
23.098350	0.1	11.858643
23.100017	0.1	11.844695
23.101683	0.1	11.831940
23.103350	0.1	11.820734
23.105017	0.1	11.810423
23.106683	0.1	11.799932
23.108350	0.1	11.788309
23.110017	0.1	11.775375
23.111683	0.1	11.761368
23.113350	0.1	11.746884
23.115017	0.1	11.732460
23.116683	0.1	11.718870
23.118350	0.1	11.706472
23.120017	0.1	11.695088
23.121683	0.1	11.683703
23.123350	0.1	11.672199
23.125017	0.1	11.661590
23.126683	0.1	11.652649
23.128350	0.1	11.644841
23.130017	0.1	11.637331
23.131683	0.1	11.629821
23.133350	0.1	11.622489
23.135017	0.1	11.615515
23.136683	0.1	11.608363
23.138350	0.1	11.600197
23.140017	0.1	11.590720
23.141683	0.1	11.580885
23.143350	0.1	11.571706
23.145017	0.1	11.563659
23.146683	0.1	11.556507
23.148350	0.1	11.549652
23.150017	0.1	11.542679
23.151683	0.1	11.535526
23.153350	0.1	11.528135
23.155017	0.1	11.520446
23.156683	0.1	11.512399
23.158350	0.1	11.504830
23.160017	0.1	11.498631
23.161683	0.1	11.493326
23.163350	0.1	11.487306
23.165017	0.1	11.479140
23.166683	0.1	11.467994
23.168350	0.1	11.453570
23.170017	0.1	11.436761
23.171683	0.1	11.419237
23.173350	0.1	11.403144
23.175017	0.1	11.390091
23.176683	0.1	11.380017
23.178350	0.1	11.371554
23.180017	0.1	11.362851
23.181683	0.1	11.352659
23.183350	0.1	11.340440
23.185017	0.1	11.327208
23.186683	0.1	11.314274
23.188350	0.1	11.302233
23.190017	0.1	11.291445
23.191683	0.1	11.282087
23.193350	0.1	11.273444
23.195017	0.1	11.264265
23.196683	0.1	11.253894
23.198350	0.1	11.242688
23.200017	0.1	11.231423
23.201683	0.1	11.220337
23.203350	0.1	11.209787
23.205017	0.1	11.200667
23.206683	0.1	11.192740
23.208350	0.1	11.184216
23.210017	0.1	11.173487
23.211683	0.1	11.160672
23.213350	0.1	11.146665
23.215017	0.1	11.131943
23.216683	0.1	11.116625
23.218350	0.1	11.101127
23.220017	0.1	11.086763
23.221683	0.1	11.074961
23.223350	0.1	11.065901
23.225017	0.1	11.058093
23.226683	0.1	11.049152
23.228350	0.1	11.038006
23.230017	0.1	11.025310
23.231683	0.1	11.012614
23.233350	0.1	11.000574
23.235017	0.1	10.988951
23.236683	0.1	10.977746
23.238350	0.1	10.967732
23.240017	0.1	10.959924
23.241683	0.1	10.954679
23.243350	0.1	10.951102
23.245017	0.1	10.947705
23.246683	0.1	10.943473
23.248350	0.1	10.937930
23.250017	0.1	10.931194
23.251683	0.1	10.924400
23.253350	0.1	10.918439
23.255017	0.1	10.913790
23.256683	0.1	10.909737
23.258350	0.1	10.905088
23.260017	0.1	10.899008
23.261683	0.1	10.892690
23.263350	0.1	10.887743
23.265017	0.1	10.885001
23.266683	0.1	10.883451
23.268350	0.1	10.881544
23.270017	0.1	10.877789
23.271683	0.1	10.871649
23.273350	0.1	10.863782
23.275017	0.1	10.855973
23.276683	0.1	10.849655
23.278350	0.1	10.845245
23.280017	0.1	10.842741
23.281683	0.1	10.841788
23.283350	0.1	10.841668
23.285017	0.1	10.841251
23.286683	0.1	10.839940
23.288350	0.1	10.838330
23.290017	0.1	10.837973
23.291683	0.1	10.839463
23.293350	0.1	10.841370
23.295017	0.1	10.841728
23.296683	0.1	10.839403
23.298350	0.1	10.834575
23.300017	0.1	10.827840
23.301683	0.1	10.820032
23.303350	0.1	10.812522
23.305017	0.1	10.807336
23.306683	0.1	10.804713
23.308350	0.1	10.803581
23.310017	0.1	10.803283
23.311683	0.1	10.803998
23.313350	0.1	10.804654
23.315017	0.1	10.803998
23.316683	0.1	10.801793
23.318350	0.1	10.798872
23.320017	0.1	10.796607
23.321683	0.1	10.796071
23.323350	0.1	10.796667
23.325017	0.1	10.796965
23.326683	0.1	10.795713
23.328350	0.1	10.792614
23.330017	0.1	10.788084
23.331683	0.1	10.783315
23.333350	0.1	10.779977
23.335017	0.1	10.778905
23.336683	0.1	10.779977
23.338350	0.1	10.782600
23.340017	0.1	10.785819
23.341683	0.1	10.788203
23.343350	0.1	10.788799
23.345017	0.1	10.787905
23.346683	0.1	10.786415
23.348350	0.1	10.784507
23.350017	0.1	10.781944
23.351683	0.1	10.779381
23.353350	0.1	10.777891
23.355017	0.1	10.777713
23.356683	0.1	10.778607
23.358350	0.1	10.779977
23.360017	0.1	10.781587
23.361683	0.1	10.782600
23.363350	0.1	10.782540
23.365017	0.1	10.781706
23.366683	0.1	10.780872
23.368350	0.1	10.780454
23.370017	0.1	10.780395
23.371683	0.1	10.780097
23.373350	0.1	10.778905
23.375017	0.1	10.776938
23.376683	0.1	10.774732
23.378350	0.1	10.773063
23.380017	0.1	10.772348
23.381683	0.1	10.772587
23.383350	0.1	10.773421
23.385017	0.1	10.775090
23.386683	0.1	10.778309
23.388350	0.1	10.783375
23.390017	0.1	10.788739
23.391683	0.1	10.792494
23.393350	0.1	10.793925
23.395017	0.1	10.793150
23.396683	0.1	10.790229
23.398350	0.1	10.785759
23.400017	0.1	10.780812
23.401683	0.1	10.776640
23.403350	0.1	10.773957
23.405017	0.1	10.772944
23.406683	0.1	10.773719
23.408350	0.1	10.775567
23.410017	0.1	10.777772
23.411683	0.1	10.779799
23.413350	0.1	10.781408
23.415017	0.1	10.782123
23.416683	0.1	10.782064
23.418350	0.1	10.782421
23.420017	0.1	10.783554
23.421683	0.1	10.784984
23.423350	0.1	10.785402
23.425017	0.1	10.784209
23.426683	0.1	10.781706
23.428350	0.1	10.779143
23.430017	0.1	10.777414
23.431683	0.1	10.776342
23.433350	0.1	10.775030
23.435017	0.1	10.773719
23.436683	0.1	10.773540
23.438350	0.1	10.775448
23.440017	0.1	10.778905
23.441683	0.1	10.782660
23.443350	0.1	10.785402
23.445017	0.1	10.786415
23.446683	0.1	10.785700
23.448350	0.1	10.783971
23.450017	0.1	10.782123
23.451683	0.1	10.780693
23.453350	0.1	10.779977
23.455017	0.1	10.779679
23.456683	0.1	10.778666
23.458350	0.1	10.775686
23.460017	0.1	10.770620
23.461683	0.1	10.764898
23.463350	0.1	10.760606
23.465017	0.1	10.758699
23.466683	0.1	10.758997
23.468350	0.1	10.760427
23.470017	0.1	10.761858
23.471683	0.1	10.762335
23.473350	0.1	10.761679
23.475017	0.1	10.760725
23.476683	0.1	10.760129
23.478350	0.1	10.759772
23.480017	0.1	10.758877
23.481683	0.1	10.757507
23.483350	0.1	10.756493
23.485017	0.1	10.756255
23.486683	0.1	10.756493
23.488350	0.1	10.756314
23.490017	0.1	10.754824
23.491683	0.1	10.751963
23.493350	0.1	10.748745
23.495017	0.1	10.746599
23.496683	0.1	10.746122
23.498350	0.1	10.746301
23.500017	0.1	10.745288
23.501683	0.1	10.742009
23.503350	0.1	10.737181
23.505017	0.1	10.732473
23.506683	0.1	10.729373
23.508350	0.1	10.728419
23.510017	0.1	10.729194
23.511683	0.1	10.730386
23.513350	0.1	10.730684
23.515017	0.1	10.728658
23.516683	0.1	10.723591
23.518350	0.1	10.716379
23.520017	0.1	10.708929
23.521683	0.1	10.702789
23.523350	0.1	10.698796
23.525017	0.1	10.697425
23.526683	0.1	10.698498
23.528350	0.1	10.701121
23.530017	0.1	10.704399
23.531683	0.1	10.707260
23.533350	0.1	10.708273
23.535017	0.1	10.706783
23.536683	0.1	10.704041
23.538350	0.1	10.701717
23.540017	0.1	10.700763
23.541683	0.1	10.701419
23.543350	0.1	10.703624
23.545017	0.1	10.707260
23.546683	0.1	10.711671
23.548350	0.1	10.716081
23.550017	0.1	10.720075
23.551683	0.1	10.724247
23.553350	0.1	10.729075
23.555017	0.1	10.734201
23.556683	0.1	10.738671
23.558350	0.1	10.742427
23.560017	0.1	10.746658
23.561683	0.1	10.752261
23.563350	0.1	10.758877
23.565017	0.1	10.765911
23.566683	0.1	10.773123
23.568350	0.1	10.781050
23.570017	0.1	10.789931
23.571683	0.1	10.799528
23.573350	0.1	10.809482
23.575017	0.1	10.819913
23.576683	0.1	10.830761
23.578350	0.1	10.842384
23.580017	0.1	10.855973
23.581683	0.1	10.872842
23.583350	0.1	10.892869
23.585017	0.1	10.914684
23.586683	0.1	10.936738
23.588350	0.1	10.957778
23.590017	0.1	10.977209
23.591683	0.1	10.995210
23.593350	0.1	11.013389
23.595017	0.1	11.033238
23.596683	0.1	11.055291
23.598350	0.1	11.078835
23.600017	0.1	11.103631
23.601683	0.1	11.130274
23.603350	0.1	11.159361
23.605017	0.1	11.191309
23.606683	0.1	11.226059
23.608350	0.1	11.262000
23.610017	0.1	11.297346
23.611683	0.1	11.331619
23.613350	0.1	11.366487
23.615017	0.1	11.404098
23.616683	0.1	11.444987
23.618350	0.1	11.488081
23.620017	0.1	11.532605
23.621683	0.1	11.578799
23.623350	0.1	11.627079
23.625017	0.1	11.677981
23.626683	0.1	11.731625
23.628350	0.1	11.787594
23.630017	0.1	11.844815
23.631683	0.1	11.902095
23.633350	0.1	11.959077
23.635017	0.1	12.016953
23.636683	0.1	12.077273
23.638350	0.1	12.140990
23.640017	0.1	12.208582
23.641683	0.1	12.280346
23.643350	0.1	12.356163
23.645017	0.1	12.435497
23.646683	0.1	12.517870
23.648350	0.1	12.603462
23.650017	0.1	12.692750
23.651683	0.1	12.785018
23.653350	0.1	12.879015
23.655017	0.1	12.974561
23.656683	0.1	13.073088
23.658350	0.1	13.175548
23.660017	0.1	13.281048
23.661683	0.1	13.387860
23.663350	0.1	13.495208
23.665017	0.1	13.604105
23.666683	0.1	13.716222
23.668350	0.1	13.832510
23.670017	0.1	13.953687
23.671683	0.1	14.080764
23.673350	0.1	14.214397
23.675017	0.1	14.354647
23.676683	0.1	14.501751
23.678350	0.1	14.655829
23.680017	0.1	14.816345
23.681683	0.1	14.982046
23.683350	0.1	15.152396
23.685017	0.1	15.327455
23.686683	0.1	15.507461
23.688350	0.1	15.692414
23.690017	0.1	15.882731
23.691683	0.1	16.079904
23.693350	0.1	16.285718
23.695017	0.1	16.501964
23.696683	0.1	16.728819
23.698350	0.1	16.965271
23.700017	0.1	17.209412
23.701683	0.1	17.459632
23.703350	0.1	17.714680
23.705017	0.1	17.974437
23.706683	0.1	18.239797
23.708350	0.1	18.511296
23.710017	0.1	18.788816
23.711683	0.1	19.071401
23.713350	0.1	19.357921
23.715017	0.1	19.647659
23.716683	0.1	19.940377
23.718350	0.1	20.236076
23.720017	0.1	20.533503
23.721683	0.1	20.830334
23.723350	0.1	21.123113
23.725017	0.1	21.408440
23.726683	0.1	21.684708
23.728350	0.1	21.952273
23.730017	0.1	22.211374
23.731683	0.1	22.459866
23.733350	0.1	22.694410
23.735017	0.1	22.912146
23.736683	0.1	23.112120
23.738350	0.1	23.294391
23.740017	0.1	23.458959
23.741683	0.1	23.604633
23.743350	0.1	23.729803
23.745017	0.1	23.833515
23.746683	0.1	23.914637
23.748350	0.1	23.971559
23.750017	0.1	24.002792
23.751683	0.1	24.007977
23.753350	0.1	23.988189
23.755017	0.1	23.945095
23.756683	0.1	23.879351
23.758350	0.1	23.790480
23.760017	0.1	23.677589
23.761683	0.1	23.540677
23.763350	0.1	23.380579
23.765017	0.1	23.198487
23.766683	0.1	22.994996
23.768350	0.1	22.770943
23.770017	0.1	22.528173
23.771683	0.1	22.269012
23.773350	0.1	21.995248
23.775017	0.1	21.707715
23.776683	0.1	21.407605
23.778350	0.1	21.096886
23.780017	0.1	20.777286
23.781683	0.1	20.450414
23.783350	0.1	20.117940
23.785017	0.1	19.781293
23.786683	0.1	19.441427
23.788350	0.1	19.099415
23.790017	0.1	18.757046
23.791683	0.1	18.416823
23.793350	0.1	18.080772
23.795017	0.1	17.749370
23.796683	0.1	17.421902
23.798350	0.1	17.098785
23.800017	0.1	16.781629
23.801683	0.1	16.472460
23.803350	0.1	16.172946
23.805017	0.1	15.883924
23.806683	0.1	15.604676
23.808350	0.1	15.333951
23.810017	0.1	15.071333
23.811683	0.1	14.817060
23.813350	0.1	14.571668
23.815017	0.1	14.336348
23.816683	0.1	14.111758
23.818350	0.1	13.897360
23.820017	0.1	13.691605
23.821683	0.1	13.493956
23.823350	0.1	13.305963
23.825017	0.1	13.129474
23.826683	0.1	12.964845
23.828350	0.1	12.810946
23.830017	0.1	12.666703
23.831683	0.1	12.531818
23.833350	0.1	12.406171
23.835017	0.1	12.289406
23.836683	0.1	12.180746
23.838350	0.1	12.079418
23.840017	0.1	11.984587
23.841683	0.1	11.895061
23.843350	0.1	11.809290
23.845017	0.1	11.726261
23.846683	0.1	11.645973
23.848350	0.1	11.569918
23.850017	0.1	11.499465
23.851683	0.1	11.434794
23.853350	0.1	11.375368
23.855017	0.1	11.320949
23.856683	0.1	11.272014
23.858350	0.1	11.228681
23.860017	0.1	11.189819
23.861683	0.1	11.153043
23.863350	0.1	11.116625
23.865017	0.1	11.080981
23.866683	0.1	11.047424
23.868350	0.1	11.016787
23.870017	0.1	10.988713
23.871683	0.1	10.962487
23.873350	0.1	10.937751
23.875017	0.1	10.914446
23.876683	0.1	10.892034
23.878350	0.1	10.870219
23.880017	0.1	10.849059
23.881683	0.1	10.828853
23.883350	0.1	10.809839
23.885017	0.1	10.792077
23.886683	0.1	10.775269
23.888350	0.1	10.759116
23.890017	0.1	10.743380
23.891683	0.1	10.727943
23.893350	0.1	10.713220
23.895017	0.1	10.700405
23.896683	0.1	10.690213
23.898350	0.1	10.682285
23.900017	0.1	10.675491
23.901683	0.1	10.669053
23.903350	0.1	10.662497
23.905017	0.1	10.655463
23.906683	0.1	10.647953
23.908350	0.1	10.640979
23.910017	0.1	10.635436
23.911683	0.1	10.631204
23.913350	0.1	10.627032
23.915017	0.1	10.621250
23.916683	0.1	10.612846
23.918350	0.1	10.602117
23.920017	0.1	10.590792
23.921683	0.1	10.580958
23.923350	0.1	10.573984
23.925017	0.1	10.569871
23.926683	0.1	10.567487
23.928350	0.1	10.565878
23.930017	0.1	10.564447
23.931683	0.1	10.562063
23.933350	0.1	10.557652
23.935017	0.1	10.551334
23.936683	0.1	10.544122
23.938350	0.1	10.537148
23.940017	0.1	10.531665
23.941683	0.1	10.528327
23.943350	0.1	10.526658
23.945017	0.1	10.525764
23.946683	0.1	10.524750
23.948350	0.1	10.522783
23.950017	0.1	10.519565
23.951683	0.1	10.514856
23.953350	0.1	10.508717
23.955017	0.1	10.502041
23.956683	0.1	10.496319
23.958350	0.1	10.492266
23.960017	0.1	10.489584
23.961683	0.1	10.487497
23.963350	0.1	10.485411
23.965017	0.1	10.483385
23.966683	0.1	10.481597
23.968350	0.1	10.480107
23.970017	0.1	10.478318
23.971683	0.1	10.476113
23.973350	0.1	10.473848
23.975017	0.1	10.472119
23.976683	0.1	10.470808
23.978350	0.1	10.469080
23.980017	0.1	10.466397
23.981683	0.1	10.463477
23.983350	0.1	10.462225
23.985017	0.1	10.462821
23.986683	0.1	10.463119
23.988350	0.1	10.460973
23.990017	0.1	10.455907
23.991683	0.1	10.449470
23.993350	0.1	10.444046
23.995017	0.1	10.441065
23.996683	0.1	10.440827
23.998350	0.1	10.441900
24.000017	0.1	10.442198
24.001683	0.1	10.440708
24.003350	0.1	10.438026
24.005017	0.1	10.435641
24.006683	0.1	10.434688
24.008350	0.1	10.435105
24.010017	0.1	10.435939
24.011683	0.1	10.435761
24.013350	0.1	10.433555
24.015017	0.1	10.428966
24.016683	0.1	10.422588
24.018350	0.1	10.416389
24.020017	0.1	10.412276
24.021683	0.1	10.410965
24.023350	0.1	10.412753
24.025017	0.1	10.417283
24.026683	0.1	10.423065
24.028350	0.1	10.428370
24.030017	0.1	10.431529
24.031683	0.1	10.431827
24.033350	0.1	10.429681
24.035017	0.1	10.426164
24.036683	0.1	10.421992
24.038350	0.1	10.417641
24.040017	0.1	10.414184
24.041683	0.1	10.412753
24.043350	0.1	10.413170
24.045017	0.1	10.414720
24.046683	0.1	10.417522
24.048350	0.1	10.422230
24.050017	0.1	10.428310
24.051683	0.1	10.433674
24.053350	0.1	10.436178
24.055017	0.1	10.435701
24.056683	0.1	10.433615
24.058350	0.1	10.430933
24.060017	0.1	10.428072
24.061683	0.1	10.425628
24.063350	0.1	10.424555
24.065017	0.1	10.425270
24.066683	0.1	10.427714
24.068350	0.1	10.431350
24.070017	0.1	10.435165
24.071683	0.1	10.437906
24.073350	0.1	10.438860
24.075017	0.1	10.438622
24.076683	0.1	10.438681
24.078350	0.1	10.439695
24.080017	0.1	10.440529
24.081683	0.1	10.439933
24.083350	0.1	10.437489
24.085017	0.1	10.434449
24.086683	0.1	10.433078
24.088350	0.1	10.435224
24.090017	0.1	10.441244
24.091683	0.1	10.449708
24.093350	0.1	10.457516
24.095017	0.1	10.462344
24.096683	0.1	10.464073
24.098350	0.1	10.464848
24.100017	0.1	10.466576
24.101683	0.1	10.469855
24.103350	0.1	10.474563
24.105017	0.1	10.480583
24.106683	0.1	10.487438
24.108350	0.1	10.493875
24.110017	0.1	10.498405
24.111683	0.1	10.499895
24.113350	0.1	10.498524
24.115017	0.1	10.496081
24.116683	0.1	10.494471
24.118350	0.1	10.494948
24.120017	0.1	10.497511
24.121683	0.1	10.501385
24.123350	0.1	10.505558
24.125017	0.1	10.509432
24.126683	0.1	10.513008
24.128350	0.1	10.516108
24.130017	0.1	10.518492
24.131683	0.1	10.520399
24.133350	0.1	10.522485
24.135017	0.1	10.525406
24.136683	0.1	10.528982
24.138350	0.1	10.532141
24.140017	0.1	10.533274
24.141683	0.1	10.531366
24.143350	0.1	10.526837
24.145017	0.1	10.521532
24.146683	0.1	10.518253
24.148350	0.1	10.518850
24.150017	0.1	10.522962
24.151683	0.1	10.527969
24.153350	0.1	10.531366
24.155017	0.1	10.532261
24.156683	0.1	10.531307
24.158350	0.1	10.529161
24.160017	0.1	10.526479
24.161683	0.1	10.524095
24.163350	0.1	10.522783
24.165017	0.1	10.522664
24.166683	0.1	10.523320
24.168350	0.1	10.524691
24.170017	0.1	10.527313
24.171683	0.1	10.531486
24.173350	0.1	10.536969
24.175017	0.1	10.542632
24.176683	0.1	10.547043
24.178350	0.1	10.548950
24.180017	0.1	10.547698
24.181683	0.1	10.543824
24.183350	0.1	10.538877
24.185017	0.1	10.534645
24.186683	0.1	10.532976
24.188350	0.1	10.535181
24.190017	0.1	10.540546
24.191683	0.1	10.547043
24.193350	0.1	10.553599
24.195017	0.1	10.559798
24.196683	0.1	10.564507
24.198350	0.1	10.565937
24.200017	0.1	10.563732
24.201683	0.1	10.560036
24.203350	0.1	10.558606
24.205017	0.1	10.561944
24.206683	0.1	10.569871
24.208350	0.1	10.579706
24.210017	0.1	10.588706
24.211683	0.1	10.595561
24.213350	0.1	10.600746
24.215017	0.1	10.605515
24.216683	0.1	10.610641
24.218350	0.1	10.615290
24.220017	0.1	10.618091
24.221683	0.1	10.618330
24.223350	0.1	10.617138
24.225017	0.1	10.616065
24.226683	0.1	10.615469
24.228350	0.1	10.615111
24.230017	0.1	10.615171
24.231683	0.1	10.615767
24.233350	0.1	10.616601
24.235017	0.1	10.616780
24.236683	0.1	10.615111
24.238350	0.1	10.611594
24.240017	0.1	10.607899
24.241683	0.1	10.605574
24.243350	0.1	10.604263
24.245017	0.1	10.602713
24.246683	0.1	10.600329
24.248350	0.1	10.597170
24.250017	0.1	10.592998
24.251683	0.1	10.587693
24.253350	0.1	10.582150
24.255017	0.1	10.577143
24.256683	0.1	10.572911
24.258350	0.1	10.568858
24.260017	0.1	10.564805
24.261683	0.1	10.560811
24.263350	0.1	10.556639
24.265017	0.1	10.551334
24.266683	0.1	10.543824
24.268350	0.1	10.534168
24.270017	0.1	10.523141
24.271683	0.1	10.511995
24.273350	0.1	10.501207
24.275017	0.1	10.491312
24.276683	0.1	10.483266
24.278350	0.1	10.477842
24.280017	0.1	10.474384
24.281683	0.1	10.471583
24.283350	0.1	10.468543
24.285017	0.1	10.464729
24.286683	0.1	10.459722
24.288350	0.1	10.453165
24.290017	0.1	10.444821
24.291683	0.1	10.434390
24.293350	0.1	10.422290
24.295017	0.1	10.409773
24.296683	0.1	10.398150
24.298350	0.1	10.388852
24.300017	0.1	10.382474
24.301683	0.1	10.378719
24.303350	0.1	10.376037
24.305017	0.1	10.372937
24.306683	0.1	10.369182
24.308350	0.1	10.365487
24.310017	0.1	10.362924
24.311683	0.1	10.361493
24.313350	0.1	10.360838
24.315017	0.1	10.360063
24.316683	0.1	10.358096
24.318350	0.1	10.354579
24.320017	0.1	10.350705
24.321683	0.1	10.347784
24.323350	0.1	10.345758
24.325017	0.1	10.342956
24.326683	0.1	10.338426
24.328350	0.1	10.333062
24.330017	0.1	10.329188
24.331683	0.1	10.328770
24.333350	0.1	10.331572
24.335017	0.1	10.334612
24.336683	0.1	10.335327
24.338350	0.1	10.333479
24.340017	0.1	10.331214
24.341683	0.1	10.330260
24.343350	0.1	10.330916
24.345017	0.1	10.332406
24.346683	0.1	10.334016
24.348350	0.1	10.335386
24.350017	0.1	10.336400
24.351683	0.1	10.336877
24.353350	0.1	10.336698
24.355017	0.1	10.335267
24.356683	0.1	10.332585
24.358350	0.1	10.329366
24.360017	0.1	10.325969
24.361683	0.1	10.322691
24.363350	0.1	10.319710
24.365017	0.1	10.317863
24.366683	0.1	10.318459
24.368350	0.1	10.321499
24.370017	0.1	10.325194
24.371683	0.1	10.327161
24.373350	0.1	10.326863
24.375017	0.1	10.325671
24.376683	0.1	10.325552
24.378350	0.1	10.327161
24.380017	0.1	10.329664
24.381683	0.1	10.332108
24.383350	0.1	10.334314
24.385017	0.1	10.335804
24.386683	0.1	10.336042
24.388350	0.1	10.335744
24.390017	0.1	10.336042
24.391683	0.1	10.336817
24.393350	0.1	10.336757
24.395017	0.1	10.335625
24.396683	0.1	10.334254
24.398350	0.1	10.333658
24.400017	0.1	10.334612
24.401683	0.1	10.336936
24.403350	0.1	10.340095
24.405017	0.1	10.343910
24.406683	0.1	10.348380
24.408350	0.1	10.353089
24.410017	0.1	10.357321
24.411683	0.1	10.360540
24.413350	0.1	10.362507
24.415017	0.1	10.363103
24.416683	0.1	10.362626
24.418350	0.1	10.361732
24.420017	0.1	10.361255
24.421683	0.1	10.361732
24.423350	0.1	10.363460
24.425017	0.1	10.366679
24.426683	0.1	10.371626
24.428350	0.1	10.378123
24.430017	0.1	10.385037
24.431683	0.1	10.390819
24.433350	0.1	10.394335
24.435017	0.1	10.395229
24.436683	0.1	10.393680
24.438350	0.1	10.390521
24.440017	0.1	10.387362
24.441683	0.1	10.385693
24.443350	0.1	10.386289
24.445017	0.1	10.388613
24.446683	0.1	10.391236
24.448350	0.1	10.392488
24.450017	0.1	10.391892
24.451683	0.1	10.390521
24.453350	0.1	10.389627
24.455017	0.1	10.389209
24.456683	0.1	10.389209
24.458350	0.1	10.390103
24.460017	0.1	10.392488
24.461683	0.1	10.395766
24.463350	0.1	10.398269
24.465017	0.1	10.399283
24.466683	0.1	10.399581
24.468350	0.1	10.400236
24.470017	0.1	10.401548
24.471683	0.1	10.403395
24.473350	0.1	10.405124
24.475017	0.1	10.406316
24.476683	0.1	10.407627
24.478350	0.1	10.409773
24.480017	0.1	10.412396
24.481683	0.1	10.414303
24.483350	0.1	10.415137
24.485017	0.1	10.415912
24.486683	0.1	10.417343
24.488350	0.1	10.419250
24.490017	0.1	10.421575
24.491683	0.1	10.424495
24.493350	0.1	10.428072
24.495017	0.1	10.432065
24.496683	0.1	10.436595
24.498350	0.1	10.440827
24.500017	0.1	10.443032
24.501683	0.1	10.442734
24.503350	0.1	10.440946
24.505017	0.1	10.438860
24.506683	0.1	10.437310
24.508350	0.1	10.436834
24.510017	0.1	10.437608
24.511683	0.1	10.438979
24.513350	0.1	10.440291
24.515017	0.1	10.441900
24.516683	0.1	10.444284
24.518350	0.1	10.446966
24.520017	0.1	10.448814
24.521683	0.1	10.448635
24.523350	0.1	10.446013
24.525017	0.1	10.442317
24.526683	0.1	10.439754
24.528350	0.1	10.439754
24.530017	0.1	10.442794
24.531683	0.1	10.447920
24.533350	0.1	10.453106
24.535017	0.1	10.456205
24.536683	0.1	10.455728
24.538350	0.1	10.451735
24.540017	0.1	10.445476
24.541683	0.1	10.438681
24.543350	0.1	10.433078
24.545017	0.1	10.429860
24.546683	0.1	10.429562
24.548350	0.1	10.431648
24.550017	0.1	10.434211
24.551683	0.1	10.435165
24.553350	0.1	10.434151
24.555017	0.1	10.432065
24.556683	0.1	10.429443
24.558350	0.1	10.426462
24.560017	0.1	10.423482
24.561683	0.1	10.420919
24.563350	0.1	10.419250
24.565017	0.1	10.418833
24.566683	0.1	10.419846
24.568350	0.1	10.421694
24.570017	0.1	10.423363
24.571683	0.1	10.424138
24.573350	0.1	10.424495
24.575017	0.1	10.425151
24.576683	0.1	10.426045
24.578350	0.1	10.426999
24.580017	0.1	10.428250
24.581683	0.1	10.430098
24.583350	0.1	10.431886
24.585017	0.1	10.432542
24.586683	0.1	10.431052
24.588350	0.1	10.428012
24.590017	0.1	10.424793
24.591683	0.1	10.422946
24.593350	0.1	10.423184
24.595017	0.1	10.425449
24.596683	0.1	10.428548
24.598350	0.1	10.431111
24.600017	0.1	10.432900
24.601683	0.1	10.434986
24.603350	0.1	10.438562
24.605017	0.1	10.443926
24.606683	0.1	10.449529
24.608350	0.1	10.453642
24.610017	0.1	10.455311
24.611683	0.1	10.454536
24.613350	0.1	10.452092
24.615017	0.1	10.449112
24.616683	0.1	10.446489
24.618350	0.1	10.444761
24.620017	0.1	10.444880
24.621683	0.1	10.447801
24.623350	0.1	10.453106
24.625017	0.1	10.458589
24.626683	0.1	10.462344
24.628350	0.1	10.464252
24.630017	0.1	10.465205
24.631683	0.1	10.466278
24.633350	0.1	10.468543
24.635017	0.1	10.472418
24.636683	0.1	10.477007
24.638350	0.1	10.480822
24.640017	0.1	10.482550
24.641683	0.1	10.482670
24.643350	0.1	10.482610
24.645017	0.1	10.483504
24.646683	0.1	10.484636
24.648350	0.1	10.484994
24.650017	0.1	10.484577
24.651683	0.1	10.484458
24.653350	0.1	10.485411
24.655017	0.1	10.487140
24.656683	0.1	10.489166
24.658350	0.1	10.491074
24.660017	0.1	10.492385
24.661683	0.1	10.492325
24.663350	0.1	10.490716
24.665017	0.1	10.488213
24.666683	0.1	10.485829
24.668350	0.1	10.484696
24.670017	0.1	10.485233
24.671683	0.1	10.487080
24.673350	0.1	10.489643
24.675017	0.1	10.492564
24.676683	0.1	10.495365
24.678350	0.1	10.497630
24.680017	0.1	10.498465
24.681683	0.1	10.497928
24.683350	0.1	10.496915
24.685017	0.1	10.496259
24.686683	0.1	10.496319
24.688350	0.1	10.497213
24.690017	0.1	10.498107
24.691683	0.1	10.498226
24.693350	0.1	10.497392
24.695017	0.1	10.495902
24.696683	0.1	10.493816
24.698350	0.1	10.491312
24.700017	0.1	10.488868
24.701683	0.1	10.486961
24.703350	0.1	10.486365
24.705017	0.1	10.488034
24.706683	0.1	10.492862
24.708350	0.1	10.500611
24.710017	0.1	10.509611
24.711683	0.1	10.517419
24.713350	0.1	10.521949
24.715017	0.1	10.522366
24.716683	0.1	10.519446
24.718350	0.1	10.514320
24.720017	0.1	10.507823
24.721683	0.1	10.501028
24.723350	0.1	10.495485
24.725017	0.1	10.492325
24.726683	0.1	10.491670
24.728350	0.1	10.492623
24.730017	0.1	10.494769
24.731683	0.1	10.498524
24.733350	0.1	10.504187
24.735017	0.1	10.511280
24.736683	0.1	10.517777
24.738350	0.1	10.520757
24.740017	0.1	10.518551
24.741683	0.1	10.512293
24.743350	0.1	10.504366
24.745017	0.1	10.496915
24.746683	0.1	10.491312
24.748350	0.1	10.487497
24.750017	0.1	10.485054
24.751683	0.1	10.484100
24.753350	0.1	10.485411
24.755017	0.1	10.489405
24.756683	0.1	10.494888
24.758350	0.1	10.499836
24.760017	0.1	10.502220
24.761683	0.1	10.501266
24.763350	0.1	10.497809
24.765017	0.1	10.493696
24.766683	0.1	10.490537
24.768350	0.1	10.489047
24.770017	0.1	10.488690
24.771683	0.1	10.488868
24.773350	0.1	10.489941
24.775017	0.1	10.492683
24.776683	0.1	10.497034
24.778350	0.1	10.501087
24.780017	0.1	10.502756
24.781683	0.1	10.501683
24.783350	0.1	10.498882
24.785017	0.1	10.495663
24.786683	0.1	10.492922
24.788350	0.1	10.490716
24.790017	0.1	10.488868
24.791683	0.1	10.488094
24.793350	0.1	10.489107
24.795017	0.1	10.490955
24.796683	0.1	10.492147
24.798350	0.1	10.492683
24.800017	0.1	10.494054
24.801683	0.1	10.497034
24.803350	0.1	10.500968
24.805017	0.1	10.504127
24.806683	0.1	10.504723
24.808350	0.1	10.502399
24.810017	0.1	10.498465
24.811683	0.1	10.495306
24.813350	0.1	10.493994
24.815017	0.1	10.494173
24.816683	0.1	10.495127
24.818350	0.1	10.496140
24.820017	0.1	10.496438
24.821683	0.1	10.495723
24.823350	0.1	10.494531
24.825017	0.1	10.493637
24.826683	0.1	10.492981
24.828350	0.1	10.492206
24.830017	0.1	10.492027
24.831683	0.1	10.493637
24.833350	0.1	10.496975
24.835017	0.1	10.500253
24.836683	0.1	10.502160
24.838350	0.1	10.502756
24.840017	0.1	10.502101
24.841683	0.1	10.500312
24.843350	0.1	10.498465
24.845017	0.1	10.497869
24.846683	0.1	10.498822
24.848350	0.1	10.500372
24.850017	0.1	10.501743
24.851683	0.1	10.502875
24.853350	0.1	10.503591
24.855017	0.1	10.502935
24.856683	0.1	10.500789
24.858350	0.1	10.498524
24.860017	0.1	10.498524
24.861683	0.1	10.501624
24.863350	0.1	10.506452
24.865017	0.1	10.511518
24.866683	0.1	10.516048
24.868350	0.1	10.519863
24.870017	0.1	10.523081
24.871683	0.1	10.526419
24.873350	0.1	10.531545
24.875017	0.1	10.539532
24.876683	0.1	10.549546
24.878350	0.1	10.559500
24.880017	0.1	10.568083
24.881683	0.1	10.575176
24.883350	0.1	10.581315
24.885017	0.1	10.587454
24.886683	0.1	10.594786
24.888350	0.1	10.603846
24.890017	0.1	10.614098
24.891683	0.1	10.624886
24.893350	0.1	10.635913
24.895017	0.1	10.647298
24.896683	0.1	10.659040
24.898350	0.1	10.670782
24.900017	0.1	10.682226
24.901683	0.1	10.692955
24.903350	0.1	10.703028
24.905017	0.1	10.712743
24.906683	0.1	10.722638
24.908350	0.1	10.733486
24.910017	0.1	10.745466
24.911683	0.1	10.758997
24.913350	0.1	10.774613
24.915017	0.1	10.792018
24.916683	0.1	10.809720
24.918350	0.1	10.826290
24.920017	0.1	10.841549
24.921683	0.1	10.856271
24.923350	0.1	10.871113
24.925017	0.1	10.886729
24.926683	0.1	10.903896
24.928350	0.1	10.922969
24.930017	0.1	10.943652
24.931683	0.1	10.964513
24.933350	0.1	10.984302
24.935017	0.1	11.002422
24.936683	0.1	11.018515
24.938350	0.1	11.032582
24.940017	0.1	11.045874
24.941683	0.1	11.059464
24.943350	0.1	11.073113
24.945017	0.1	11.085869
24.946683	0.1	11.097074
24.948350	0.1	11.106611
24.950017	0.1	11.114419
24.951683	0.1	11.120439
24.953350	0.1	11.125267
24.955017	0.1	11.128963
24.956683	0.1	11.131347
24.958350	0.1	11.133135
24.960017	0.1	11.135281
24.961683	0.1	11.137725
24.963350	0.1	11.139334
24.965017	0.1	11.138678
24.966683	0.1	11.134864
24.968350	0.1	11.127651
24.970017	0.1	11.118651
24.971683	0.1	11.109830
24.973350	0.1	11.102856
24.975017	0.1	11.097611
24.976683	0.1	11.092902
24.978350	0.1	11.087239
24.980017	0.1	11.080325
24.981683	0.1	11.071861
24.983350	0.1	11.061371
24.985017	0.1	11.048318
24.986683	0.1	11.032761
24.988350	0.1	11.015297
24.990017	0.1	10.996998
24.991683	0.1	10.978819
24.993350	0.1	10.961474
24.995017	0.1	10.945082
24.996683	0.1	10.928810
24.998350	0.1	10.912359
25.000017	0.1	10.896445
25.001683	0.1	10.881127
25.003350	0.1	10.865629
25.005017	0.1	10.850013
25.006683	0.1	10.835291
25.008350	0.1	10.822118
25.010017	0.1	10.809780
25.011683	0.1	10.797322
25.013350	0.1	10.784269
25.015017	0.1	10.770679
25.016683	0.1	10.756851
25.018350	0.1	10.742963
25.020017	0.1	10.729969
25.021683	0.1	10.718525
25.023350	0.1	10.708213
25.025017	0.1	10.697425
25.026683	0.1	10.685385
25.028350	0.1	10.672689
25.030017	0.1	10.660411
25.031683	0.1	10.648788
25.033350	0.1	10.637582
25.035017	0.1	10.626913
25.036683	0.1	10.617018
25.038350	0.1	10.607958
25.040017	0.1	10.599495
25.041683	0.1	10.591746
25.043350	0.1	10.584772
25.045017	0.1	10.578693
25.046683	0.1	10.573090
25.048350	0.1	10.567248
25.050017	0.1	10.561169
25.051683	0.1	10.555447
25.053350	0.1	10.550738
25.055017	0.1	10.548056
25.056683	0.1	10.547996
25.058350	0.1	10.549307
25.060017	0.1	10.549486
25.061683	0.1	10.546685
25.063350	0.1	10.540784
25.065017	0.1	10.533393
25.066683	0.1	10.526777
25.068350	0.1	10.522068
25.070017	0.1	10.519148
25.071683	0.1	10.517717
25.073350	0.1	10.517657
25.075017	0.1	10.519326
25.076683	0.1	10.522366
25.078350	0.1	10.525287
25.080017	0.1	10.526717
25.081683	0.1	10.525764
25.083350	0.1	10.522664
25.085017	0.1	10.518253
25.086683	0.1	10.513843
25.088350	0.1	10.510922
25.090017	0.1	10.510088
25.091683	0.1	10.511101
25.093350	0.1	10.513306
25.095017	0.1	10.515571
25.096683	0.1	10.516763
25.098350	0.1	10.516823
25.100017	0.1	10.516287
25.101683	0.1	10.515154
25.103350	0.1	10.513008
25.105017	0.1	10.509909
25.106683	0.1	10.506511
25.108350	0.1	10.503591
25.110017	0.1	10.501862
25.111683	0.1	10.502577
25.113350	0.1	10.505796
25.115017	0.1	10.509790
25.116683	0.1	10.512055
25.118350	0.1	10.511399
25.120017	0.1	10.508896
25.121683	0.1	10.506750
25.123350	0.1	10.506094
25.125017	0.1	10.507107
25.126683	0.1	10.509551
25.128350	0.1	10.512293
25.130017	0.1	10.513127
25.131683	0.1	10.510743
25.133350	0.1	10.506154
25.135017	0.1	10.502279
25.136683	0.1	10.501147
25.138350	0.1	10.502577
25.140017	0.1	10.504723
25.141683	0.1	10.506035
25.143350	0.1	10.506631
25.145017	0.1	10.507584
25.146683	0.1	10.509074
25.148350	0.1	10.510326
25.150017	0.1	10.510386
25.151683	0.1	10.509611
25.153350	0.1	10.508419
25.155017	0.1	10.506690
25.156683	0.1	10.504366
25.158350	0.1	10.501803
25.160017	0.1	10.500611
25.161683	0.1	10.502339
25.163350	0.1	10.506571
25.165017	0.1	10.510982
25.166683	0.1	10.513664
25.168350	0.1	10.514260
25.170017	0.1	10.513604
25.171683	0.1	10.512829
25.173350	0.1	10.512174
25.175017	0.1	10.511697
25.176683	0.1	10.511041
25.178350	0.1	10.509611
25.180017	0.1	10.507465
25.181683	0.1	10.505558
25.183350	0.1	10.504544
25.185017	0.1	10.504366
25.186683	0.1	10.505438
25.188350	0.1	10.508538
25.190017	0.1	10.513962
25.191683	0.1	10.520578
25.193350	0.1	10.525704
25.195017	0.1	10.527135
25.196683	0.1	10.525168
25.198350	0.1	10.522545
25.200017	0.1	10.521174
25.201683	0.1	10.521114
25.203350	0.1	10.521234
25.205017	0.1	10.521055
25.206683	0.1	10.521591
25.208350	0.1	10.524393
25.210017	0.1	10.529876
25.211683	0.1	10.536254
25.213350	0.1	10.541082
25.215017	0.1	10.544062
25.216683	0.1	10.546804
25.218350	0.1	10.550261
25.220017	0.1	10.554255
25.221683	0.1	10.558487
25.223350	0.1	10.563017
25.225017	0.1	10.567845
25.226683	0.1	10.573090
25.228350	0.1	10.578693
25.230017	0.1	10.584415
25.231683	0.1	10.590137
25.233350	0.1	10.596336
25.235017	0.1	10.603190
25.236683	0.1	10.610104
25.238350	0.1	10.616363
25.240017	0.1	10.622562
25.241683	0.1	10.628880
25.243350	0.1	10.634483
25.245017	0.1	10.639072
25.246683	0.1	10.643542
25.248350	0.1	10.648549
25.250017	0.1	10.653914
25.251683	0.1	10.659695
25.253350	0.1	10.667027
25.255017	0.1	10.676265
25.256683	0.1	10.686219
25.258350	0.1	10.695518
25.260017	0.1	10.703624
25.261683	0.1	10.710955
25.263350	0.1	10.718883
25.265017	0.1	10.729135
25.266683	0.1	10.742427
25.268350	0.1	10.758401
25.270017	0.1	10.775805
25.271683	0.1	10.793329
25.273350	0.1	10.810078
25.275017	0.1	10.825933
25.276683	0.1	10.841609
25.278350	0.1	10.857344
25.280017	0.1	10.872782
25.281683	0.1	10.887087
25.283350	0.1	10.900140
25.285017	0.1	10.913194
25.286683	0.1	10.928214
25.288350	0.1	10.946274
25.290017	0.1	10.966838
25.291683	0.1	10.988415
25.293350	0.1	11.009873
25.295017	0.1	11.031390
25.296683	0.1	11.053444
25.298350	0.1	11.076093
25.300017	0.1	11.098982
25.301683	0.1	11.122168
25.303350	0.1	11.145771
25.305017	0.1	11.169553
25.306683	0.1	11.193276
25.308350	0.1	11.217118
25.310017	0.1	11.241794
25.311683	0.1	11.267961
25.313350	0.1	11.296035
25.315017	0.1	11.324645
25.316683	0.1	11.351526
25.318350	0.1	11.375905
25.320017	0.1	11.399627
25.321683	0.1	11.426390
25.323350	0.1	11.458636
25.325017	0.1	11.496425
25.326683	0.1	11.537731
25.328350	0.1	11.580229
25.330017	0.1	11.622072
25.331683	0.1	11.662603
25.333350	0.1	11.702002
25.335017	0.1	11.741043
25.336683	0.1	11.781395
25.338350	0.1	11.824847
25.340017	0.1	11.872352
25.341683	0.1	11.923433
25.343350	0.1	11.976958
25.345017	0.1	12.032390
25.346683	0.1	12.089670
25.348350	0.1	12.148083
25.350017	0.1	12.206913
25.351683	0.1	12.266160
25.353350	0.1	12.326539
25.355017	0.1	12.388647
25.356683	0.1	12.453199
25.358350	0.1	12.520672
25.360017	0.1	12.590946
25.361683	0.1	12.663425
25.363350	0.1	12.737215
25.365017	0.1	12.811125
25.366683	0.1	12.883724
25.368350	0.1	12.954176
25.370017	0.1	13.022781
25.371683	0.1	13.090075
25.373350	0.1	13.156117
25.375017	0.1	13.220609
25.376683	0.1	13.283194
25.378350	0.1	13.343454
25.380017	0.1	13.400436
25.381683	0.1	13.452769
25.383350	0.1	13.500095
25.385017	0.1	13.543368
25.386683	0.1	13.584317
25.388350	0.1	13.623834
25.390017	0.1	13.661207
25.391683	0.1	13.694585
25.393350	0.1	13.722301
25.395017	0.1	13.743521
25.396683	0.1	13.757766
25.398350	0.1	13.764501
25.400017	0.1	13.763429
25.401683	0.1	13.755620
25.403350	0.1	13.742865
25.405017	0.1	13.726056
25.406683	0.1	13.705016
25.408350	0.1	13.679684
25.410017	0.1	13.650418
25.411683	0.1	13.617218
25.413350	0.1	13.579250
25.415017	0.1	13.535739
25.416683	0.1	13.486923
25.418350	0.1	13.433994
25.420017	0.1	13.378204
25.421683	0.1	13.320804
25.423350	0.1	13.262630
25.425017	0.1	13.203920
25.426683	0.1	13.144196
25.428350	0.1	13.082326
25.430017	0.1	13.017774
25.431683	0.1	12.951136
25.433350	0.1	12.884141
25.435017	0.1	12.817801
25.436683	0.1	12.752116
25.438350	0.1	12.687028
25.440017	0.1	12.622596
25.441683	0.1	12.558282
25.443350	0.1	12.493492
25.445017	0.1	12.428404
25.446683	0.1	12.364388
25.448350	0.1	12.303115
25.450017	0.1	12.245775
25.451683	0.1	12.192846
25.453350	0.1	12.143434
25.455017	0.1	12.095929
25.456683	0.1	12.048841
25.458350	0.1	12.001754
25.460017	0.1	11.955143
25.461683	0.1	11.909247
25.463350	0.1	11.864484
25.465017	0.1	11.821211
25.466683	0.1	11.780143
25.468350	0.1	11.741222
25.470017	0.1	11.703671
25.471683	0.1	11.665703
25.473350	0.1	11.625648
25.475017	0.1	11.584461
25.476683	0.1	11.545003
25.478350	0.1	11.509479
25.480017	0.1	11.477769
25.481683	0.1	11.448146
25.483350	0.1	11.418462
25.485017	0.1	11.387945
25.486683	0.1	11.357368
25.488350	0.1	11.327923
25.490017	0.1	11.300207
25.491683	0.1	11.273564
25.493350	0.1	11.247099
25.495017	0.1	11.220873
25.496683	0.1	11.194707
25.498350	0.1	11.167944
25.500017	0.1	11.140109
25.501683	0.1	11.111737
25.503350	0.1	11.083723
25.505017	0.1	11.057199
25.506683	0.1	11.033953
25.508350	0.1	11.015773
25.510017	0.1	11.002422
25.511683	0.1	10.991991
25.513350	0.1	10.982335
25.515017	0.1	10.971070
25.516683	0.1	10.957242
25.518350	0.1	10.941089
25.520017	0.1	10.923267
25.521683	0.1	10.904730
25.523350	0.1	10.886968
25.525017	0.1	10.870934
25.526683	0.1	10.857046
25.528350	0.1	10.845543
25.530017	0.1	10.836662
25.531683	0.1	10.830463
25.533350	0.1	10.826469
25.535017	0.1	10.823072
25.536683	0.1	10.818303
25.538350	0.1	10.811210
25.540017	0.1	10.802687
25.541683	0.1	10.794461
25.543350	0.1	10.788084
25.545017	0.1	10.783673
25.546683	0.1	10.780574
25.548350	0.1	10.777832
25.550017	0.1	10.775269
25.551683	0.1	10.773600
25.553350	0.1	10.772706
25.555017	0.1	10.771871
25.556683	0.1	10.770679
25.558350	0.1	10.769666
25.560017	0.1	10.769427
25.561683	0.1	10.769547
25.563350	0.1	10.768653
25.565017	0.1	10.765553
25.566683	0.1	10.759950
25.568350	0.1	10.753334
25.570017	0.1	10.747910
25.571683	0.1	10.745228
25.573350	0.1	10.744095
25.575017	0.1	10.741771
25.576683	0.1	10.736645
25.578350	0.1	10.729254
25.580017	0.1	10.721267
25.581683	0.1	10.713578
25.583350	0.1	10.706187
25.585017	0.1	10.699094
25.586683	0.1	10.693491
25.588350	0.1	10.690153
25.590017	0.1	10.688246
25.591683	0.1	10.685504
25.593350	0.1	10.680319
25.595017	0.1	10.672630
25.596683	0.1	10.663212
25.598350	0.1	10.653854
25.600017	0.1	10.646403
25.601683	0.1	10.641754
25.603350	0.1	10.639072
25.605017	0.1	10.637105
25.606683	0.1	10.634304
25.608350	0.1	10.629655
25.610017	0.1	10.622800
25.611683	0.1	10.613919
25.613350	0.1	10.603846
25.615017	0.1	10.593832
25.616683	0.1	10.584653
25.618350	0.1	10.576368
25.620017	0.1	10.569394
25.621683	0.1	10.564149
25.623350	0.1	10.560394
25.625017	0.1	10.557891
25.626683	0.1	10.557116
25.628350	0.1	10.558069
25.630017	0.1	10.559202
25.631683	0.1	10.558725
25.633350	0.1	10.555626
25.635017	0.1	10.549784
25.636683	0.1	10.542155
25.638350	0.1	10.534526
25.640017	0.1	10.528267
25.641683	0.1	10.523797
25.643350	0.1	10.521830
25.645017	0.1	10.522903
25.646683	0.1	10.526598
25.648350	0.1	10.532022
25.650017	0.1	10.537565
25.651683	0.1	10.541261
25.653350	0.1	10.541380
25.655017	0.1	10.537983
25.656683	0.1	10.532916
25.658350	0.1	10.528207
25.660017	0.1	10.524631
25.661683	0.1	10.521830
25.663350	0.1	10.519505
25.665017	0.1	10.517717
25.666683	0.1	10.516823
25.668350	0.1	10.517121
25.670017	0.1	10.519386
25.671683	0.1	10.523737
25.673350	0.1	10.529280
25.675017	0.1	10.534287
25.676683	0.1	10.537029
25.678350	0.1	10.536433
25.680017	0.1	10.532559
25.681683	0.1	10.527194
25.683350	0.1	10.522545
25.685017	0.1	10.520399
25.686683	0.1	10.521711
25.688350	0.1	10.526658
25.690017	0.1	10.534228
25.691683	0.1	10.541976
25.693350	0.1	10.547102
25.695017	0.1	10.548115
25.696683	0.1	10.545254
25.698350	0.1	10.540367
25.700017	0.1	10.535956
25.701683	0.1	10.533512
25.703350	0.1	10.532559
25.705017	0.1	10.531843
25.706683	0.1	10.531784
25.708350	0.1	10.533631
25.710017	0.1	10.537387
25.711683	0.1	10.541618
25.713350	0.1	10.545672
25.715017	0.1	10.549963
25.716683	0.1	10.554433
25.718350	0.1	10.558010
25.720017	0.1	10.559559
25.721683	0.1	10.559023
25.723350	0.1	10.557652
25.725017	0.1	10.556996
25.726683	0.1	10.557950
25.728350	0.1	10.560215
25.730017	0.1	10.562897
25.731683	0.1	10.565222
25.733350	0.1	10.566414
25.735017	0.1	10.566354
25.736683	0.1	10.565341
25.738350	0.1	10.564030
25.740017	0.1	10.563017
25.741683	0.1	10.562659
25.743350	0.1	10.562957
25.745017	0.1	10.564030
25.746683	0.1	10.565341
25.748350	0.1	10.566533
25.750017	0.1	10.567427
25.751683	0.1	10.568083
25.753350	0.1	10.568500
25.755017	0.1	10.568917
25.756683	0.1	10.569990
25.758350	0.1	10.571421
25.760017	0.1	10.572673
25.761683	0.1	10.573745
25.763350	0.1	10.574699
25.765017	0.1	10.574580
25.766683	0.1	10.572076
25.768350	0.1	10.567010
25.770017	0.1	10.560811
25.771683	0.1	10.555864
25.773350	0.1	10.553599
25.775017	0.1	10.554314
25.776683	0.1	10.557175
25.778350	0.1	10.560573
25.780017	0.1	10.563374
25.781683	0.1	10.565758
25.783350	0.1	10.567845
25.785017	0.1	10.568679
25.786683	0.1	10.567547
25.788350	0.1	10.565043
25.790017	0.1	10.562003
25.791683	0.1	10.559142
25.793350	0.1	10.557116
25.795017	0.1	10.556579
25.796683	0.1	10.557593
25.798350	0.1	10.558963
25.800017	0.1	10.559798
25.801683	0.1	10.560454
25.803350	0.1	10.561824
25.805017	0.1	10.563434
25.806683	0.1	10.564507
25.808350	0.1	10.564864
25.810017	0.1	10.563970
25.811683	0.1	10.561884
25.813350	0.1	10.559619
25.815017	0.1	10.558665
25.816683	0.1	10.558963
25.818350	0.1	10.559083
25.820017	0.1	10.558308
25.821683	0.1	10.557175
25.823350	0.1	10.556102
25.825017	0.1	10.554970
25.826683	0.1	10.553480
25.828350	0.1	10.551870
25.830017	0.1	10.550798
25.831683	0.1	10.549784
25.833350	0.1	10.547996
25.835017	0.1	10.545374
25.836683	0.1	10.543466
25.838350	0.1	10.544181
25.840017	0.1	10.547877
25.841683	0.1	10.553659
25.843350	0.1	10.559619
25.845017	0.1	10.563672
25.846683	0.1	10.564745
25.848350	0.1	10.563195
25.850017	0.1	10.560454
25.851683	0.1	10.558546
25.853350	0.1	10.558606
25.855017	0.1	10.560811
25.856683	0.1	10.564387
25.858350	0.1	10.568500
25.860017	0.1	10.572613
25.861683	0.1	10.576070
25.863350	0.1	10.577977
25.865017	0.1	10.577441
25.866683	0.1	10.575057
25.868350	0.1	10.572494
25.870017	0.1	10.571361
25.871683	0.1	10.573030
25.873350	0.1	10.578693
25.875017	0.1	10.587454
25.876683	0.1	10.596157
25.878350	0.1	10.600746
25.880017	0.1	10.599793
25.881683	0.1	10.594905
25.883350	0.1	10.589481
25.885017	0.1	10.585786
25.886683	0.1	10.584653
25.888350	0.1	10.586203
25.890017	0.1	10.589839
25.891683	0.1	10.594369
25.893350	0.1	10.598362
25.895017	0.1	10.601402
25.896683	0.1	10.603667
25.898350	0.1	10.604978
25.900017	0.1	10.605217
25.901683	0.1	10.604680
25.903350	0.1	10.603607
25.905017	0.1	10.602713
25.906683	0.1	10.603130
25.908350	0.1	10.606290
25.910017	0.1	10.611594
25.911683	0.1	10.616065
25.913350	0.1	10.616244
25.915017	0.1	10.611118
25.916683	0.1	10.602534
25.918350	0.1	10.594190
25.920017	0.1	10.590077
25.921683	0.1	10.591388
25.923350	0.1	10.595561
25.925017	0.1	10.598958
25.926683	0.1	10.600210
25.928350	0.1	10.600269
25.930017	0.1	10.600329
25.931683	0.1	10.601581
25.933350	0.1	10.605336
25.935017	0.1	10.611833
25.936683	0.1	10.619403
25.938350	0.1	10.625125
25.940017	0.1	10.627568
25.941683	0.1	10.627092
25.943350	0.1	10.624886
25.945017	0.1	10.622144
25.946683	0.1	10.620058
25.948350	0.1	10.619283
25.950017	0.1	10.620714
25.951683	0.1	10.624886
25.953350	0.1	10.631085
25.955017	0.1	10.637284
25.956683	0.1	10.641575
25.958350	0.1	10.643960
25.960017	0.1	10.646165
25.961683	0.1	10.649384
25.963350	0.1	10.652543
25.965017	0.1	10.654152
25.966683	0.1	10.654092
25.968350	0.1	10.653079
25.970017	0.1	10.651589
25.971683	0.1	10.650039
25.973350	0.1	10.648251
25.975017	0.1	10.646046
25.976683	0.1	10.644437
25.978350	0.1	10.645033
25.980017	0.1	10.647476
25.981683	0.1	10.649682
25.983350	0.1	10.649384
25.985017	0.1	10.646105
25.986683	0.1	10.641218
25.988350	0.1	10.637165
25.990017	0.1	10.635853
25.991683	0.1	10.637224
25.993350	0.1	10.639787
25.995017	0.1	10.641874
25.996683	0.1	10.642350
25.998350	0.1	10.640979
26.000017	0.1	10.638834
26.001683	0.1	10.638118
26.003350	0.1	10.639668
26.005017	0.1	10.642291
26.006683	0.1	10.644019
26.008350	0.1	10.644019
26.010017	0.1	10.642827
26.011683	0.1	10.641397
26.013350	0.1	10.640205
26.015017	0.1	10.639370
26.016683	0.1	10.638893
26.018350	0.1	10.638059
26.020017	0.1	10.636748
26.021683	0.1	10.635615
26.023350	0.1	10.635734
26.025017	0.1	10.637284
26.026683	0.1	10.639191
26.028350	0.1	10.640741
26.030017	0.1	10.642052
26.031683	0.1	10.643364
26.033350	0.1	10.644675
26.035017	0.1	10.646046
26.036683	0.1	10.647119
26.038350	0.1	10.646642
26.040017	0.1	10.643304
26.041683	0.1	10.637642
26.043350	0.1	10.631562
26.045017	0.1	10.626913
26.046683	0.1	10.624886
26.048350	0.1	10.625482
26.050017	0.1	10.628462
26.051683	0.1	10.632992
26.053350	0.1	10.637344
26.055017	0.1	10.640324
26.056683	0.1	10.641874
26.058350	0.1	10.642708
26.060017	0.1	10.642768
26.061683	0.1	10.642172
26.063350	0.1	10.641695
26.065017	0.1	10.642410
26.066683	0.1	10.644377
26.068350	0.1	10.646940
26.070017	0.1	10.649384
26.071683	0.1	10.650933
26.073350	0.1	10.650576
26.075017	0.1	10.648251
26.076683	0.1	10.645033
26.078350	0.1	10.642231
26.080017	0.1	10.641099
26.081683	0.1	10.642768
26.083350	0.1	10.647596
26.085017	0.1	10.654510
26.086683	0.1	10.661960
26.088350	0.1	10.668576
26.090017	0.1	10.673583
26.091683	0.1	10.677040
26.093350	0.1	10.679007
26.095017	0.1	10.679901
26.096683	0.1	10.680199
26.098350	0.1	10.680915
26.100017	0.1	10.682583
26.101683	0.1	10.685564
26.103350	0.1	10.689378
26.105017	0.1	10.693253
26.106683	0.1	10.696591
26.108350	0.1	10.699332
26.110017	0.1	10.702551
26.111683	0.1	10.707498
26.113350	0.1	10.714055
26.115017	0.1	10.721386
26.116683	0.1	10.729492
26.118350	0.1	10.737956
26.120017	0.1	10.745705
26.121683	0.1	10.752023
26.123350	0.1	10.756851
26.125017	0.1	10.760785
26.126683	0.1	10.764540
26.128350	0.1	10.769010
26.130017	0.1	10.775328
26.131683	0.1	10.784388
26.133350	0.1	10.796309
26.135017	0.1	10.809601
26.136683	0.1	10.821701
26.138350	0.1	10.831059
26.140017	0.1	10.838152
26.141683	0.1	10.845006
26.143350	0.1	10.853649
26.145017	0.1	10.865212
26.146683	0.1	10.879398
26.148350	0.1	10.895193
26.150017	0.1	10.910989
26.151683	0.1	10.924876
26.153350	0.1	10.935426
26.155017	0.1	10.943294
26.156683	0.1	10.950208
26.158350	0.1	10.958076
26.160017	0.1	10.968269
26.161683	0.1	10.981262
26.163350	0.1	10.997296
26.165017	0.1	11.016250
26.166683	0.1	11.037112
26.168350	0.1	11.058391
26.170017	0.1	11.079312
26.171683	0.1	11.100710
26.173350	0.1	11.123598
26.175017	0.1	11.147202
26.176683	0.1	11.169494
26.178350	0.1	11.189759
26.180017	0.1	11.209489
26.181683	0.1	11.230112
26.183350	0.1	11.251987
26.185017	0.1	11.275233
26.186683	0.1	11.300624
26.188350	0.1	11.328936
26.190017	0.1	11.360110
26.191683	0.1	11.393369
26.193350	0.1	11.427940
26.195017	0.1	11.463047
26.196683	0.1	11.497498
26.198350	0.1	11.530996
26.200017	0.1	11.564315
26.201683	0.1	11.598647
26.203350	0.1	11.634589
26.205017	0.1	11.672915
26.206683	0.1	11.713982
26.208350	0.1	11.758090
26.210017	0.1	11.805237
26.211683	0.1	11.855663
26.213350	0.1	11.909486
26.215017	0.1	11.966229
26.216683	0.1	12.024999
26.218350	0.1	12.085260
26.220017	0.1	12.147010
26.221683	0.1	12.210072
26.223350	0.1	12.273312
26.225017	0.1	12.335897
26.226683	0.1	12.398124
26.228350	0.1	12.461246
26.230017	0.1	12.525500
26.231683	0.1	12.591005
26.233350	0.1	12.658239
26.235017	0.1	12.727977
26.236683	0.1	12.800396
26.238350	0.1	12.874783
26.240017	0.1	12.949706
26.241683	0.1	13.023198
26.243350	0.1	13.093711
26.245017	0.1	13.160826
26.246683	0.1	13.225318
26.248350	0.1	13.288618
26.250017	0.1	13.351858
26.251683	0.1	13.415159
26.253350	0.1	13.476492
26.255017	0.1	13.533355
26.256683	0.1	13.584674
26.258350	0.1	13.631285
26.260017	0.1	13.674200
26.261683	0.1	13.713480
26.263350	0.1	13.748587
26.265017	0.1	13.778687
26.266683	0.1	13.802410
26.268350	0.1	13.818920
26.270017	0.1	13.828636
26.271683	0.1	13.832928
26.273350	0.1	13.832630
26.275017	0.1	13.827504
26.276683	0.1	13.816656
26.278350	0.1	13.798953
26.280017	0.1	13.773800
26.281683	0.1	13.741315
26.283350	0.1	13.702691
26.285017	0.1	13.658882
26.286683	0.1	13.610483
26.288350	0.1	13.557793
26.290017	0.1	13.501764
26.291683	0.1	13.442636
26.293350	0.1	13.379753
26.295017	0.1	13.312400
26.296683	0.1	13.241411
26.298350	0.1	13.167859
26.300017	0.1	13.092101
26.301683	0.1	13.013840
26.303350	0.1	12.933493
26.305017	0.1	12.852312
26.306683	0.1	12.772144
26.308350	0.1	12.694360
26.310017	0.1	12.618006
26.311683	0.1	12.540758
26.313350	0.1	12.460888
26.315017	0.1	12.378157
26.316683	0.1	12.293697
26.318350	0.1	12.209416
26.320017	0.1	12.127579
26.321683	0.1	12.049855
26.323350	0.1	11.977137
26.325017	0.1	11.909486
26.326683	0.1	11.846126
26.328350	0.1	11.785627
26.330017	0.1	11.727274
26.331683	0.1	11.670888
26.333350	0.1	11.616588
26.335017	0.1	11.564732
26.336683	0.1	11.515916
26.338350	0.1	11.470438
26.340017	0.1	11.427224
26.341683	0.1	11.384547
26.343350	0.1	11.341572
26.345017	0.1	11.298776
26.346683	0.1	11.256636
26.348350	0.1	11.215449
26.350017	0.1	11.175991
26.351683	0.1	11.140705
26.353350	0.1	11.112214
26.355017	0.1	11.090816
26.356683	0.1	11.073709
26.358350	0.1	11.056543
26.360017	0.1	11.036993
26.361683	0.1	11.015595
26.363350	0.1	10.994077
26.365017	0.1	10.974289
26.366683	0.1	10.957421
26.368350	0.1	10.944009
26.370017	0.1	10.933281
26.371683	0.1	10.923505
26.373350	0.1	10.912538
26.375017	0.1	10.900319
26.376683	0.1	10.888994
26.378350	0.1	10.879934
26.380017	0.1	10.871888
26.381683	0.1	10.862470
26.383350	0.1	10.850907
26.385017	0.1	10.838390
26.386683	0.1	10.827065
26.388350	0.1	10.818721
26.390017	0.1	10.814131
26.391683	0.1	10.812879
26.393350	0.1	10.814071
26.395017	0.1	10.816277
26.396683	0.1	10.817350
26.398350	0.1	10.815502
26.400017	0.1	10.810435
26.401683	0.1	10.802866
26.403350	0.1	10.793806
26.405017	0.1	10.785282
26.406683	0.1	10.779977
26.408350	0.1	10.778726
26.410017	0.1	10.780633
26.411683	0.1	10.784031
26.413350	0.1	10.787130
26.415017	0.1	10.787905
26.416683	0.1	10.785342
26.418350	0.1	10.780991
26.420017	0.1	10.777295
26.421683	0.1	10.775269
26.423350	0.1	10.773898
26.425017	0.1	10.771692
26.426683	0.1	10.768593
26.428350	0.1	10.765196
26.430017	0.1	10.762036
26.431683	0.1	10.759116
26.433350	0.1	10.756672
26.435017	0.1	10.754884
26.436683	0.1	10.753453
26.438350	0.1	10.751367
26.440017	0.1	10.748387
26.441683	0.1	10.745109
26.443350	0.1	10.742546
26.445017	0.1	10.740400
26.446683	0.1	10.737777
26.448350	0.1	10.733665
26.450017	0.1	10.727585
26.451683	0.1	10.720194
26.453350	0.1	10.712565
26.455017	0.1	10.706425
26.456683	0.1	10.702968
26.458350	0.1	10.702134
26.460017	0.1	10.702372
26.461683	0.1	10.702253
26.463350	0.1	10.701061
26.465017	0.1	10.698558
26.466683	0.1	10.695100
26.468350	0.1	10.692239
26.470017	0.1	10.691822
26.471683	0.1	10.693551
26.473350	0.1	10.696233
26.475017	0.1	10.698558
26.476683	0.1	10.699750
26.478350	0.1	10.699511
26.480017	0.1	10.697723
26.481683	0.1	10.694445
26.483350	0.1	10.689974
26.485017	0.1	10.685206
26.486683	0.1	10.681868
26.488350	0.1	10.681630
26.490017	0.1	10.684968
26.491683	0.1	10.690213
26.493350	0.1	10.694147
26.495017	0.1	10.693968
26.496683	0.1	10.688961
26.498350	0.1	10.681391
26.500017	0.1	10.674239
26.501683	0.1	10.669649
26.503350	0.1	10.668457
26.505017	0.1	10.669888
26.506683	0.1	10.672153
26.508350	0.1	10.674060
26.510017	0.1	10.675133
26.511683	0.1	10.675729
26.513350	0.1	10.676683
26.515017	0.1	10.677875
26.516683	0.1	10.678530
26.518350	0.1	10.678173
26.520017	0.1	10.677279
26.521683	0.1	10.676742
26.523350	0.1	10.676981
26.525017	0.1	10.677875
26.526683	0.1	10.679186
26.528350	0.1	10.680140
26.530017	0.1	10.680140
26.531683	0.1	10.679782
26.533350	0.1	10.679544
26.535017	0.1	10.679007
26.536683	0.1	10.678232
26.538350	0.1	10.677875
26.540017	0.1	10.678530
26.541683	0.1	10.680199
26.543350	0.1	10.682405
26.545017	0.1	10.684193
26.546683	0.1	10.684372
26.548350	0.1	10.682464
26.550017	0.1	10.679007
26.551683	0.1	10.675431
26.553350	0.1	10.673464
26.555017	0.1	10.673881
26.556683	0.1	10.675908
26.558350	0.1	10.678173
26.560017	0.1	10.679782
26.561683	0.1	10.680080
26.563350	0.1	10.678828
26.565017	0.1	10.676385
26.566683	0.1	10.673106
26.568350	0.1	10.669888
26.570017	0.1	10.668219
26.571683	0.1	10.669351
26.573350	0.1	10.673047
26.575017	0.1	10.677636
26.576683	0.1	10.680319
26.578350	0.1	10.679186
26.580017	0.1	10.674716
26.581683	0.1	10.669530
26.583350	0.1	10.665954
26.585017	0.1	10.664881
26.586683	0.1	10.666252
26.588350	0.1	10.669768
26.590017	0.1	10.674716
26.591683	0.1	10.680140
26.593350	0.1	10.685027
26.595017	0.1	10.689021
26.596683	0.1	10.692120
26.598350	0.1	10.693908
26.600017	0.1	10.694326
26.601683	0.1	10.693730
26.603350	0.1	10.693193
26.605017	0.1	10.693491
26.606683	0.1	10.694564
26.608350	0.1	10.695756
26.610017	0.1	10.696531
26.611683	0.1	10.696471
26.613350	0.1	10.695577
26.615017	0.1	10.694385
26.616683	0.1	10.694087
26.618350	0.1	10.695935
26.620017	0.1	10.700465
26.621683	0.1	10.707021
26.623350	0.1	10.713638
26.625017	0.1	10.718167
26.626683	0.1	10.720313
26.628350	0.1	10.721148
26.630017	0.1	10.721982
26.631683	0.1	10.723293
26.633350	0.1	10.724426
26.635017	0.1	10.724664
26.636683	0.1	10.724784
26.638350	0.1	10.726870
26.640017	0.1	10.731996
26.641683	0.1	10.738910
26.643350	0.1	10.745288
26.645017	0.1	10.749639
26.646683	0.1	10.751367
26.648350	0.1	10.751129
26.650017	0.1	10.749818
26.651683	0.1	10.748804
26.653350	0.1	10.748804
26.655017	0.1	10.750473
26.656683	0.1	10.754347
26.658350	0.1	10.761083
26.660017	0.1	10.770381
26.661683	0.1	10.779799
26.663350	0.1	10.786832
26.665017	0.1	10.790647
26.666683	0.1	10.792196
26.668350	0.1	10.793865
26.670017	0.1	10.798574
26.671683	0.1	10.807396
26.673350	0.1	10.818542
26.675017	0.1	10.829271
26.676683	0.1	10.837973
26.678350	0.1	10.844827
26.680017	0.1	10.850907
26.681683	0.1	10.856808
26.683350	0.1	10.862947
26.685017	0.1	10.869682
26.686683	0.1	10.877133
26.688350	0.1	10.884703
26.690017	0.1	10.891259
26.691683	0.1	10.896803
26.693350	0.1	10.902048
26.695017	0.1	10.907055
26.696683	0.1	10.911942
26.698350	0.1	10.917366
26.700017	0.1	10.924817
26.701683	0.1	10.935844
26.703350	0.1	10.950626
26.705017	0.1	10.967315
26.706683	0.1	10.983289
26.708350	0.1	10.996521
26.710017	0.1	11.006773
26.711683	0.1	11.015118
26.713350	0.1	11.023522
26.715017	0.1	11.034132
26.716683	0.1	11.048973
26.718350	0.1	11.068524
26.720017	0.1	11.091531
26.721683	0.1	11.115254
26.723350	0.1	11.136532
26.725017	0.1	11.153639
26.726683	0.1	11.167348
26.728350	0.1	11.179746
26.730017	0.1	11.193217
26.731683	0.1	11.209250
26.733350	0.1	11.228264
26.735017	0.1	11.249960
26.736683	0.1	11.273325
26.738350	0.1	11.296333
26.740017	0.1	11.317135
26.741683	0.1	11.335791
26.743350	0.1	11.354387
26.745017	0.1	11.375130
26.746683	0.1	11.398316
26.748350	0.1	11.422814
26.750017	0.1	11.447848
26.751683	0.1	11.473120
26.753350	0.1	11.498869
26.755017	0.1	11.525930
26.756683	0.1	11.554957
26.758350	0.1	11.585952
26.760017	0.1	11.618198
26.761683	0.1	11.651040
26.763350	0.1	11.684120
26.765017	0.1	11.717261
26.766683	0.1	11.750401
26.768350	0.1	11.783541
26.770017	0.1	11.817277
26.771683	0.1	11.852384
26.773350	0.1	11.890591
26.775017	0.1	11.933566
26.776683	0.1	11.981607
26.778350	0.1	12.033642
26.780017	0.1	12.088001
26.781683	0.1	12.142540
26.783350	0.1	12.195528
26.785017	0.1	12.246431
26.786683	0.1	12.296022
26.788350	0.1	12.346626
26.790017	0.1	12.401105
26.791683	0.1	12.461484
26.793350	0.1	12.527407
26.795017	0.1	12.596191
26.796683	0.1	12.665988
26.798350	0.1	12.736977
26.800017	0.1	12.809873
26.801683	0.1	12.885094
26.803350	0.1	12.963713
26.805017	0.1	13.047398
26.806683	0.1	13.136924
26.808350	0.1	13.231159
26.810017	0.1	13.328434
26.811683	0.1	13.427735
26.813350	0.1	13.528884
26.815017	0.1	13.631523
26.816683	0.1	13.735295
26.818350	0.1	13.839484
26.820017	0.1	13.943613
26.821683	0.1	14.047445
26.823350	0.1	14.151455
26.825017	0.1	14.256538
26.826683	0.1	14.362634
26.828350	0.1	14.469207
26.830017	0.1	14.574886
26.831683	0.1	14.678479
26.833350	0.1	14.778913
26.835017	0.1	14.875651
26.836683	0.1	14.968813
26.838350	0.1	15.058876
26.840017	0.1	15.145720
26.841683	0.1	15.228034
26.843350	0.1	15.304447
26.845017	0.1	15.374483
26.846683	0.1	15.438736
26.848350	0.1	15.497566
26.850017	0.1	15.550614
26.851683	0.1	15.597046
26.853350	0.1	15.636445
26.855017	0.1	15.668751
26.856683	0.1	15.693904
26.858350	0.1	15.711726
26.860017	0.1	15.721024
26.861683	0.1	15.720786
26.863350	0.1	15.712083
26.865017	0.1	15.697182
26.866683	0.1	15.677215
26.868350	0.1	15.651585
26.870017	0.1	15.619458
26.871683	0.1	15.580774
26.873350	0.1	15.536250
26.875017	0.1	15.487016
26.876683	0.1	15.434624
26.878350	0.1	15.379668
26.880017	0.1	15.321136
26.881683	0.1	15.258134
26.883350	0.1	15.191198
26.885017	0.1	15.121640
26.886683	0.1	15.050829
26.888350	0.1	14.979185
26.890017	0.1	14.907421
26.891683	0.1	14.836729
26.893350	0.1	14.768244
26.895017	0.1	14.702857
26.896683	0.1	14.640690
26.898350	0.1	14.581324
26.900017	0.1	14.524282
26.901683	0.1	14.469684
26.903350	0.1	14.417888
26.905017	0.1	14.369310
26.906683	0.1	14.324547
26.908350	0.1	14.284850
26.910017	0.1	14.251948
26.911683	0.1	14.226557
26.913350	0.1	14.207245
26.915017	0.1	14.191986
26.916683	0.1	14.178694
26.918350	0.1	14.166773
26.920017	0.1	14.156819
26.921683	0.1	14.150203
26.923350	0.1	14.147640
26.925017	0.1	14.148653
26.926683	0.1	14.152051
26.928350	0.1	14.156402
26.930017	0.1	14.161111
26.931683	0.1	14.166714
26.933350	0.1	14.174164
26.935017	0.1	14.183343
26.936683	0.1	14.192820
26.938350	0.1	14.200748
26.940017	0.1	14.206172
26.941683	0.1	14.208258
26.943350	0.1	14.205218
26.945017	0.1	14.195920
26.946683	0.1	14.181734
26.948350	0.1	14.165522
26.950017	0.1	14.149190
26.951683	0.1	14.132918
26.953350	0.1	14.116288
26.955017	0.1	14.097691
26.956683	0.1	14.074624
26.958350	0.1	14.045120
26.960017	0.1	14.008761
26.961683	0.1	13.966680
26.963350	0.1	13.919772
26.965017	0.1	13.869167
26.966683	0.1	13.815642
26.968350	0.1	13.758660
26.970017	0.1	13.697267
26.971683	0.1	13.632060
26.973350	0.1	13.564468
26.975017	0.1	13.495804
26.976683	0.1	13.426662
26.978350	0.1	13.356388
26.980017	0.1	13.283373
26.981683	0.1	13.206960
26.983350	0.1	13.128103
26.985017	0.1	13.048113
26.986683	0.1	12.967468
26.988350	0.1	12.886167
26.990017	0.1	12.804092
26.991683	0.1	12.722851
26.993350	0.1	12.644828
26.995017	0.1	12.570918
26.996683	0.1	12.499810
26.998350	0.1	12.430013
27.000017	0.1	12.361348
27.001683	0.1	12.294234
27.003350	0.1	12.228609
27.005017	0.1	12.163938
27.006683	0.1	12.100220
27.008350	0.1	12.038232
27.010017	0.1	11.978389
27.011683	0.1	11.920632
27.013350	0.1	11.865378
27.015017	0.1	11.814178
27.016683	0.1	11.767984
27.018350	0.1	11.726320
27.020017	0.1	11.687518
27.021683	0.1	11.650146
27.023350	0.1	11.613489
27.025017	0.1	11.577965
27.026683	0.1	11.544049
27.028350	0.1	11.512340
27.030017	0.1	11.483610
27.031683	0.1	11.459113
27.033350	0.1	11.439682
27.035017	0.1	11.424542
27.036683	0.1	11.411072
27.038350	0.1	11.396588
27.040017	0.1	11.380256
27.041683	0.1	11.363865
27.043350	0.1	11.349500
27.045017	0.1	11.337996
27.046683	0.1	11.329830
27.048350	0.1	11.325598
27.050017	0.1	11.325300
27.051683	0.1	11.327267
27.053350	0.1	11.328996
27.055017	0.1	11.329115
27.056683	0.1	11.327446
27.058350	0.1	11.324883
27.060017	0.1	11.323155
27.061683	0.1	11.323810
27.063350	0.1	11.327387
27.065017	0.1	11.333645
27.066683	0.1	11.341871
27.068350	0.1	11.351407
27.070017	0.1	11.361123
27.071683	0.1	11.370183
27.073350	0.1	11.378170
27.075017	0.1	11.386038
27.076683	0.1	11.395634
27.078350	0.1	11.407793
27.080017	0.1	11.422098
27.081683	0.1	11.438251
27.083350	0.1	11.456907
27.085017	0.1	11.477769
27.086683	0.1	11.499406
27.088350	0.1	11.520267
27.090017	0.1	11.540175
27.091683	0.1	11.559904
27.093350	0.1	11.580408
27.095017	0.1	11.602700
27.096683	0.1	11.627317
27.098350	0.1	11.653782
27.100017	0.1	11.681438
27.101683	0.1	11.710406
27.103350	0.1	11.740626
27.105017	0.1	11.771441
27.106683	0.1	11.802555
27.108350	0.1	11.834205
27.110017	0.1	11.866987
27.111683	0.1	11.901737
27.113350	0.1	11.938811
27.115017	0.1	11.978031
27.116683	0.1	12.018860
27.118350	0.1	12.060703
27.120017	0.1	12.103558
27.121683	0.1	12.148441
27.123350	0.1	12.195707
27.125017	0.1	12.245000
27.126683	0.1	12.295783
27.128350	0.1	12.347818
27.130017	0.1	12.401582
27.131683	0.1	12.457312
27.133350	0.1	12.514711
27.135017	0.1	12.573541
27.136683	0.1	12.633801
27.138350	0.1	12.696088
27.140017	0.1	12.761355
27.141683	0.1	12.830437
27.143350	0.1	12.903632
27.145017	0.1	12.980343
27.146683	0.1	13.058902
27.148350	0.1	13.137341
27.150017	0.1	13.215304
27.151683	0.1	13.294757
27.153350	0.1	13.377846
27.155017	0.1	13.464928
27.156683	0.1	13.555110
27.158350	0.1	13.647378
27.160017	0.1	13.741136
27.161683	0.1	13.836325
27.163350	0.1	13.934136
27.165017	0.1	14.036537
27.166683	0.1	14.144660
27.168350	0.1	14.258445
27.170017	0.1	14.377774
27.171683	0.1	14.501990
27.173350	0.1	14.629782
27.175017	0.1	14.759839
27.176683	0.1	14.892162
27.178350	0.1	15.027941
27.180017	0.1	15.168966
27.181683	0.1	15.316070
27.183350	0.1	15.468539
27.185017	0.1	15.625776
27.186683	0.1	15.787841
27.188350	0.1	15.955509
27.190017	0.1	16.130270
27.191683	0.1	16.313792
27.193350	0.1	16.506852
27.195017	0.1	16.709209
27.196683	0.1	16.920806
27.198350	0.1	17.142118
27.200017	0.1	17.373265
27.201683	0.1	17.613531
27.203350	0.1	17.862500
27.205017	0.1	18.120588
27.206683	0.1	18.388451
27.208350	0.1	18.667580
27.210017	0.1	18.960358
27.211683	0.1	19.269944
27.213350	0.1	19.597889
27.215017	0.1	19.943537
27.216683	0.1	20.304383
27.218350	0.1	20.678223
27.220017	0.1	21.064462
27.221683	0.1	21.463872
27.223350	0.1	21.876813
27.225017	0.1	22.303165
27.226683	0.1	22.742690
27.228350	0.1	23.195566
27.230017	0.1	23.662032
27.231683	0.1	24.141790
27.233350	0.1	24.633647
27.235017	0.1	25.135519
27.236683	0.1	25.644602
27.238350	0.1	26.158394
27.240017	0.1	26.675524
27.241683	0.1	27.196171
27.243350	0.1	27.720274
27.245017	0.1	28.245987
27.246683	0.1	28.770448
27.248350	0.1	29.290439
27.250017	0.1	29.802324
27.251683	0.1	30.302348
27.253350	0.1	30.787887
27.255017	0.1	31.257393
27.256683	0.1	31.708898
27.258350	0.1	32.139124
27.260017	0.1	32.544198
27.261683	0.1	32.920005
27.263350	0.1	33.262732
27.265017	0.1	33.570113
27.266683	0.1	33.842089
27.268350	0.1	34.079673
27.270017	0.1	34.283044
27.271683	0.1	34.450295
27.273350	0.1	34.578445
27.275017	0.1	34.664514
27.276683	0.1	34.706952
27.278350	0.1	34.704985
27.280017	0.1	34.658553
27.281683	0.1	34.568550
27.283350	0.1	34.436645
27.285017	0.1	34.264745
27.286683	0.1	34.054043
27.288350	0.1	33.804538
27.290017	0.1	33.516290
27.291683	0.1	33.190074
27.293350	0.1	32.827558
27.295017	0.1	32.431485
27.296683	0.1	32.004179
27.298350	0.1	31.548442
27.300017	0.1	31.068148
27.301683	0.1	30.567290
27.303350	0.1	30.048730
27.305017	0.1	29.513301
27.306683	0.1	28.961064
27.308350	0.1	28.393270
27.310017	0.1	27.813138
27.311683	0.1	27.224244
27.313350	0.1	26.630165
27.315017	0.1	26.034953
27.316683	0.1	25.442602
27.318350	0.1	24.856032
27.320017	0.1	24.276735
27.321683	0.1	23.705603
27.323350	0.1	23.143293
27.325017	0.1	22.590698
27.326683	0.1	22.049190
27.328350	0.1	21.519364
27.330017	0.1	21.001996
27.331683	0.1	20.498158
27.333350	0.1	20.009161
27.335017	0.1	19.536377
27.336683	0.1	19.080759
27.338350	0.1	18.642784
27.340017	0.1	18.223048
27.341683	0.1	17.822147
27.343350	0.1	17.440082
27.345017	0.1	17.076613
27.346683	0.1	16.731859
27.348350	0.1	16.405703
27.350017	0.1	16.097427
27.351683	0.1	15.805901
27.353350	0.1	15.529932
27.355017	0.1	15.268088
27.356683	0.1	15.019239
27.358350	0.1	14.783145
27.360017	0.1	14.560283
27.361683	0.1	14.350773
27.363350	0.1	14.154077
27.365017	0.1	13.969482
27.366683	0.1	13.796628
27.368350	0.1	13.635517
27.370017	0.1	13.485671
27.371683	0.1	13.346375
27.373350	0.1	13.216556
27.375017	0.1	13.094843
27.376683	0.1	12.979329
27.378350	0.1	12.868942
27.380017	0.1	12.763918
27.381683	0.1	12.664974
27.383350	0.1	12.573005
27.385017	0.1	12.488545
27.386683	0.1	12.411655
27.388350	0.1	12.341560
27.390017	0.1	12.276531
27.391683	0.1	12.214959
27.393350	0.1	12.155772
27.395017	0.1	12.098075
27.396683	0.1	12.041152
27.398350	0.1	11.984945
27.400017	0.1	11.930526
27.401683	0.1	11.879028
27.403350	0.1	11.830867
27.405017	0.1	11.786164
27.406683	0.1	11.744560
27.408350	0.1	11.705399
27.410017	0.1	11.668266
27.411683	0.1	11.633695
27.413350	0.1	11.602164
27.415017	0.1	11.573017
27.416683	0.1	11.545003
27.418350	0.1	11.516810
27.420017	0.1	11.488200
27.421683	0.1	11.460067
27.423350	0.1	11.433423
27.425017	0.1	11.408509
27.426683	0.1	11.385799
27.428350	0.1	11.366010
27.430017	0.1	11.349858
27.431683	0.1	11.336745
27.433350	0.1	11.324824
27.435017	0.1	11.312307
27.436683	0.1	11.299194
27.438350	0.1	11.286140
27.440017	0.1	11.273623
27.441683	0.1	11.262000
27.443350	0.1	11.251569
27.445017	0.1	11.241973
27.446683	0.1	11.232317
27.448350	0.1	11.222125
27.450017	0.1	11.211158
27.451683	0.1	11.199475
27.453350	0.1	11.187137
27.455017	0.1	11.175395
27.456683	0.1	11.166216
27.458350	0.1	11.161030
27.460017	0.1	11.158884
27.461683	0.1	11.157573
27.463350	0.1	11.155725
27.465017	0.1	11.152745
27.466683	0.1	11.148453
27.468350	0.1	11.142612
27.470017	0.1	11.135758
27.471683	0.1	11.129499
27.473350	0.1	11.125625
27.475017	0.1	11.124492
27.476683	0.1	11.124552
27.478350	0.1	11.123896
27.480017	0.1	11.121572
27.481683	0.1	11.117459
27.483350	0.1	11.112273
27.485017	0.1	11.107445
27.486683	0.1	11.104644
27.488350	0.1	11.105180
27.490017	0.1	11.109234
27.491683	0.1	11.114777
27.493350	0.1	11.118949
27.495017	0.1	11.119903
27.496683	0.1	11.117399
27.498350	0.1	11.112035
27.500017	0.1	11.105300
27.501683	0.1	11.099160
27.503350	0.1	11.094809
27.505017	0.1	11.092783
27.506683	0.1	11.092723
27.508350	0.1	11.093736
27.510017	0.1	11.093915
27.511683	0.1	11.091471
27.513350	0.1	11.085690
27.515017	0.1	11.077583
27.516683	0.1	11.069596
27.518350	0.1	11.064053
27.520017	0.1	11.061967
27.521683	0.1	11.062802
27.523350	0.1	11.065305
27.525017	0.1	11.067689
27.526683	0.1	11.069120
27.528350	0.1	11.069835
27.530017	0.1	11.070193
27.531683	0.1	11.070073
27.533350	0.1	11.068822
27.535017	0.1	11.066616
27.536683	0.1	11.063934
27.538350	0.1	11.060775
27.540017	0.1	11.057497
27.541683	0.1	11.055053
27.543350	0.1	11.054218
27.545017	0.1	11.054695
27.546683	0.1	11.055232
27.548350	0.1	11.054695
27.550017	0.1	11.052848
27.551683	0.1	11.049987
27.553350	0.1	11.046827
27.555017	0.1	11.043907
27.556683	0.1	11.041284
27.558350	0.1	11.038602
27.560017	0.1	11.034847
27.561683	0.1	11.029602
27.563350	0.1	11.023760
27.565017	0.1	11.018933
27.566683	0.1	11.015893
27.568350	0.1	11.014701
27.570017	0.1	11.014999
27.571683	0.1	11.015654
27.573350	0.1	11.015237
27.575017	0.1	11.013151
27.576683	0.1	11.009694
27.578350	0.1	11.005462
27.580017	0.1	11.001647
27.581683	0.1	10.999025
27.583350	0.1	10.997773
27.585017	0.1	10.997892
27.586683	0.1	10.999382
27.588350	0.1	11.001647
27.590017	0.1	11.003495
27.591683	0.1	11.003614
27.593350	0.1	11.001766
27.595017	0.1	10.998369
27.596683	0.1	10.994375
27.598350	0.1	10.990978
27.600017	0.1	10.988951
27.601683	0.1	10.988057
27.603350	0.1	10.987461
27.605017	0.1	10.987104
27.606683	0.1	10.987521
27.608350	0.1	10.988713
27.610017	0.1	10.989786
27.611683	0.1	10.990024
27.613350	0.1	10.989488
27.615017	0.1	10.989249
27.616683	0.1	10.990322
27.618350	0.1	10.992528
27.620017	0.1	10.994614
27.621683	0.1	10.994793
27.623350	0.1	10.992468
27.625017	0.1	10.988534
27.626683	0.1	10.984243
27.628350	0.1	10.980726
27.630017	0.1	10.979117
27.631683	0.1	10.980309
27.633350	0.1	10.983825
27.635017	0.1	10.987342
27.636683	0.1	10.988892
27.638350	0.1	10.988713
27.640017	0.1	10.988534
27.641683	0.1	10.989309
27.643350	0.1	10.990501
27.645017	0.1	10.991157
27.646683	0.1	10.990143
27.648350	0.1	10.987461
27.650017	0.1	10.984243
27.651683	0.1	10.981680
27.653350	0.1	10.980607
27.655017	0.1	10.981799
27.656683	0.1	10.985196
27.658350	0.1	10.989249
27.660017	0.1	10.991097
27.661683	0.1	10.989309
27.663350	0.1	10.985554
27.665017	0.1	10.982812
27.666683	0.1	10.982395
27.668350	0.1	10.983885
27.670017	0.1	10.986567
27.671683	0.1	10.989488
27.673350	0.1	10.991514
27.675017	0.1	10.991395
27.676683	0.1	10.989011
27.678350	0.1	10.986090
27.680017	0.1	10.984898
27.681683	0.1	10.986865
27.683350	0.1	10.991812
27.685017	0.1	10.998250
27.686683	0.1	11.004449
27.688350	0.1	11.009455
27.690017	0.1	11.013091
27.691683	0.1	11.015356
27.693350	0.1	11.015833
27.695017	0.1	11.014522
27.696683	0.1	11.012316
27.698350	0.1	11.009694
27.700017	0.1	11.007190
27.701683	0.1	11.005283
27.703350	0.1	11.004091
27.705017	0.1	11.003078
27.706683	0.1	11.001588
27.708350	0.1	10.999978
27.710017	0.1	10.999442
27.711683	0.1	11.000932
27.713350	0.1	11.004329
27.715017	0.1	11.009098
27.716683	0.1	11.013985
27.718350	0.1	11.018098
27.720017	0.1	11.021138
27.721683	0.1	11.023582
27.723350	0.1	11.025966
27.725017	0.1	11.028171
27.726683	0.1	11.029304
27.728350	0.1	11.029363
27.730017	0.1	11.029542
27.731683	0.1	11.031509
27.733350	0.1	11.036277
27.735017	0.1	11.043013
27.736683	0.1	11.049689
27.738350	0.1	11.054338
27.740017	0.1	11.056185
27.741683	0.1	11.056364
27.743350	0.1	11.056841
27.745017	0.1	11.058987
27.746683	0.1	11.063457
27.748350	0.1	11.070371
27.750017	0.1	11.078776
27.751683	0.1	11.086405
27.753350	0.1	11.091173
27.755017	0.1	11.092604
27.756683	0.1	11.092008
27.758350	0.1	11.091471
27.760017	0.1	11.092425
27.761683	0.1	11.094928
27.763350	0.1	11.098147
27.765017	0.1	11.101545
27.766683	0.1	11.105419
27.768350	0.1	11.109889
27.770017	0.1	11.114062
27.771683	0.1	11.116446
27.773350	0.1	11.115611
27.775017	0.1	11.111975
27.776683	0.1	11.107863
27.778350	0.1	11.105776
27.780017	0.1	11.106969
27.781683	0.1	11.111022
27.783350	0.1	11.116148
27.785017	0.1	11.120260
27.786683	0.1	11.121929
27.788350	0.1	11.120916
27.790017	0.1	11.118115
27.791683	0.1	11.115492
27.793350	0.1	11.115313
27.795017	0.1	11.117519
27.796683	0.1	11.120141
27.798350	0.1	11.121035
27.800017	0.1	11.119426
27.801683	0.1	11.116148
27.803350	0.1	11.112512
27.805017	0.1	11.108936
27.806683	0.1	11.105478
27.808350	0.1	11.102796
27.810017	0.1	11.102379
27.811683	0.1	11.104942
27.813350	0.1	11.108697
27.815017	0.1	11.110664
27.816683	0.1	11.109234
27.818350	0.1	11.104704
27.820017	0.1	11.098147
27.821683	0.1	11.091352
27.823350	0.1	11.087061
27.825017	0.1	11.087299
27.826683	0.1	11.091591
27.828350	0.1	11.096776
27.830017	0.1	11.099935
27.831683	0.1	11.099995
27.833350	0.1	11.097074
27.835017	0.1	11.092127
27.836683	0.1	11.086345
27.838350	0.1	11.080683
27.840017	0.1	11.075378
27.841683	0.1	11.070491
27.843350	0.1	11.066557
27.845017	0.1	11.064113
27.846683	0.1	11.063338
27.848350	0.1	11.063278
27.850017	0.1	11.062742
27.851683	0.1	11.061788
27.853350	0.1	11.060835
27.855017	0.1	11.059702
27.856683	0.1	11.057854
27.858350	0.1	11.055291
27.860017	0.1	11.053026
27.861683	0.1	11.051477
27.863350	0.1	11.050285
27.865017	0.1	11.048973
27.866683	0.1	11.047483
27.868350	0.1	11.046947
27.870017	0.1	11.048675
27.871683	0.1	11.052192
27.873350	0.1	11.055053
27.875017	0.1	11.054934
27.876683	0.1	11.051775
27.878350	0.1	11.047364
27.880017	0.1	11.043788
27.881683	0.1	11.042417
27.883350	0.1	11.042655
27.885017	0.1	11.043013
27.886683	0.1	11.043013
27.888350	0.1	11.043251
27.890017	0.1	11.044264
27.891683	0.1	11.046053
27.893350	0.1	11.048198
27.895017	0.1	11.050165
27.896683	0.1	11.051477
27.898350	0.1	11.051655
27.900017	0.1	11.051238
27.901683	0.1	11.050761
27.903350	0.1	11.050642
27.905017	0.1	11.051179
27.906683	0.1	11.052848
27.908350	0.1	11.055828
27.910017	0.1	11.059881
27.911683	0.1	11.064530
27.913350	0.1	11.068762
27.915017	0.1	11.071265
27.916683	0.1	11.071504
27.918350	0.1	11.070014
27.920017	0.1	11.067987
27.921683	0.1	11.066616
27.923350	0.1	11.066378
27.925017	0.1	11.067272
27.926683	0.1	11.069000
27.928350	0.1	11.071087
27.930017	0.1	11.073054
27.931683	0.1	11.074901
27.933350	0.1	11.076689
27.935017	0.1	11.078060
27.936683	0.1	11.078835
27.938350	0.1	11.079312
27.940017	0.1	11.080325
27.941683	0.1	11.082531
27.943350	0.1	11.086226
27.945017	0.1	11.090935
27.946683	0.1	11.095584
27.948350	0.1	11.099637
27.950017	0.1	11.103035
27.951683	0.1	11.105896
27.953350	0.1	11.107982
27.955017	0.1	11.109293
27.956683	0.1	11.109830
27.958350	0.1	11.109770
27.960017	0.1	11.109532
27.961683	0.1	11.110366
27.963350	0.1	11.113704
27.965017	0.1	11.120141
27.966683	0.1	11.128903
27.968350	0.1	11.138142
27.970017	0.1	11.145175
27.971683	0.1	11.148275
27.973350	0.1	11.148394
27.975017	0.1	11.147381
27.976683	0.1	11.146427
27.978350	0.1	11.146188
27.980017	0.1	11.147381
27.981683	0.1	11.150599
27.983350	0.1	11.154652
27.985017	0.1	11.157931
27.986683	0.1	11.160196
27.988350	0.1	11.163116
27.990017	0.1	11.168004
27.991683	0.1	11.175037
27.993350	0.1	11.182905
27.995017	0.1	11.189521
27.996683	0.1	11.193097
27.998350	0.1	11.193038
28.000017	0.1	11.190177
28.001683	0.1	11.186422
28.003350	0.1	11.184037
28.005017	0.1	11.184335
28.006683	0.1	11.187852
28.008350	0.1	11.194349
28.010017	0.1	11.202038
28.011683	0.1	11.208595
28.013350	0.1	11.212290
28.015017	0.1	11.213005
28.016683	0.1	11.212171
28.018350	0.1	11.212230
28.020017	0.1	11.215270
28.021683	0.1	11.221052
28.023350	0.1	11.227549
28.025017	0.1	11.232913
28.026683	0.1	11.236549
28.028350	0.1	11.238993
28.030017	0.1	11.240543
28.031683	0.1	11.240662
28.033350	0.1	11.239291
28.035017	0.1	11.238337
28.036683	0.1	11.240543
28.038350	0.1	11.246324
28.040017	0.1	11.253715
28.041683	0.1	11.260212
28.043350	0.1	11.264742
28.045017	0.1	11.267305
28.046683	0.1	11.268438
28.048350	0.1	11.268736
28.050017	0.1	11.268974
28.051683	0.1	11.269928
28.053350	0.1	11.272014
28.055017	0.1	11.275411
28.056683	0.1	11.280120
28.058350	0.1	11.285246
28.060017	0.1	11.289955
28.061683	0.1	11.293710
28.063350	0.1	11.296571
28.065017	0.1	11.298359
28.066683	0.1	11.299372
28.068350	0.1	11.300326
28.070017	0.1	11.301816
28.071683	0.1	11.304141
28.073350	0.1	11.307479
28.075017	0.1	11.311830
28.076683	0.1	11.316777
28.078350	0.1	11.321545
28.080017	0.1	11.325479
28.081683	0.1	11.328698
28.083350	0.1	11.332155
28.085017	0.1	11.336446
28.086683	0.1	11.341334
28.088350	0.1	11.346162
28.090017	0.1	11.350334
28.091683	0.1	11.353493
28.093350	0.1	11.355103
28.095017	0.1	11.355103
28.096683	0.1	11.354686
28.098350	0.1	11.355639
28.100017	0.1	11.358381
28.101683	0.1	11.362196
28.103350	0.1	11.365474
28.105017	0.1	11.366964
28.106683	0.1	11.366606
28.108350	0.1	11.365772
28.110017	0.1	11.365832
28.111683	0.1	11.367679
28.113350	0.1	11.371077
28.115017	0.1	11.375249
28.116683	0.1	11.378945
28.118350	0.1	11.381388
28.120017	0.1	11.382700
28.121683	0.1	11.382998
28.123350	0.1	11.382759
28.125017	0.1	11.382223
28.126683	0.1	11.381269
28.128350	0.1	11.379541
28.130017	0.1	11.376560
28.131683	0.1	11.372328
28.133350	0.1	11.367560
28.135017	0.1	11.363507
28.136683	0.1	11.360467
28.138350	0.1	11.357606
28.140017	0.1	11.354447
28.141683	0.1	11.351288
28.143350	0.1	11.347891
28.145017	0.1	11.344076
28.146683	0.1	11.340857
28.148350	0.1	11.338950
28.150017	0.1	11.337877
28.151683	0.1	11.336923
28.153350	0.1	11.336208
28.155017	0.1	11.335493
28.156683	0.1	11.334360
28.158350	0.1	11.332513
28.160017	0.1	11.330009
28.161683	0.1	11.326493
28.163350	0.1	11.322678
28.165017	0.1	11.319519
28.166683	0.1	11.317611
28.168350	0.1	11.317194
28.170017	0.1	11.318267
28.171683	0.1	11.319519
28.173350	0.1	11.318804
28.175017	0.1	11.314333
28.176683	0.1	11.305810
28.178350	0.1	11.294783
28.180017	0.1	11.283875
28.181683	0.1	11.275948
28.183350	0.1	11.272431
28.185017	0.1	11.272491
28.186683	0.1	11.273444
28.188350	0.1	11.272729
28.190017	0.1	11.269868
28.191683	0.1	11.265815
28.193350	0.1	11.262358
28.195017	0.1	11.260808
28.196683	0.1	11.260927
28.198350	0.1	11.261583
28.200017	0.1	11.261821
28.201683	0.1	11.261404
28.203350	0.1	11.260629
28.205017	0.1	11.259795
28.206683	0.1	11.258603
28.208350	0.1	11.256874
28.210017	0.1	11.255027
28.211683	0.1	11.253715
28.213350	0.1	11.252881
28.215017	0.1	11.251689
28.216683	0.1	11.249781
28.218350	0.1	11.247457
28.220017	0.1	11.245371
28.221683	0.1	11.243582
28.223350	0.1	11.241437
28.225017	0.1	11.238754
28.226683	0.1	11.236132
28.228350	0.1	11.234165
28.230017	0.1	11.232675
28.231683	0.1	11.232079
28.233350	0.1	11.233211
28.235017	0.1	11.236013
28.236683	0.1	11.239470
28.238350	0.1	11.242450
28.240017	0.1	11.243880
28.241683	0.1	11.243880
28.243350	0.1	11.242808
28.245017	0.1	11.241139
28.246683	0.1	11.239768
28.248350	0.1	11.239827
28.250017	0.1	11.241615
28.251683	0.1	11.244178
28.253350	0.1	11.246324
28.255017	0.1	11.247338
28.256683	0.1	11.247278
28.258350	0.1	11.246265
28.260017	0.1	11.245311
28.261683	0.1	11.245490
28.263350	0.1	11.247159
28.265017	0.1	11.249901
28.266683	0.1	11.253179
28.268350	0.1	11.256695
28.270017	0.1	11.259914
28.271683	0.1	11.262477
28.273350	0.1	11.264981
28.275017	0.1	11.267961
28.276683	0.1	11.271775
28.278350	0.1	11.276186
28.280017	0.1	11.280597
28.281683	0.1	11.284173
28.283350	0.1	11.285961
28.285017	0.1	11.285306
28.286683	0.1	11.282623
28.288350	0.1	11.279107
28.290017	0.1	11.276365
28.291683	0.1	11.275829
28.293350	0.1	11.278213
28.295017	0.1	11.282504
28.296683	0.1	11.286677
28.298350	0.1	11.289538
28.300017	0.1	11.291385
28.301683	0.1	11.292816
28.303350	0.1	11.293650
28.305017	0.1	11.293233
28.306683	0.1	11.291862
28.308350	0.1	11.290730
28.310017	0.1	11.290491
28.311683	0.1	11.290491
28.313350	0.1	11.289478
28.315017	0.1	11.286975
28.316683	0.1	11.284352
28.318350	0.1	11.284114
28.320017	0.1	11.287749
28.321683	0.1	11.294544
28.323350	0.1	11.302353
28.325017	0.1	11.309326
28.326683	0.1	11.314929
28.328350	0.1	11.319757
28.330017	0.1	11.324943
28.331683	0.1	11.331082
28.333350	0.1	11.338056
28.335017	0.1	11.344791
28.336683	0.1	11.349858
28.338350	0.1	11.352540
28.340017	0.1	11.353076
28.341683	0.1	11.352659
28.343350	0.1	11.352123
28.345017	0.1	11.352063
28.346683	0.1	11.352659
28.348350	0.1	11.354268
28.350017	0.1	11.357368
28.351683	0.1	11.362434
28.353350	0.1	11.369408
28.355017	0.1	11.377931
28.356683	0.1	11.387289
28.358350	0.1	11.396230
28.360017	0.1	11.403442
28.361683	0.1	11.408091
28.363350	0.1	11.410177
28.365017	0.1	11.410356
28.366683	0.1	11.408985
28.368350	0.1	11.406363
28.370017	0.1	11.403800
28.371683	0.1	11.402906
28.373350	0.1	11.403979
28.375017	0.1	11.406601
28.376683	0.1	11.410237
28.378350	0.1	11.413992
28.380017	0.1	11.416674
28.381683	0.1	11.418164
28.383350	0.1	11.419237
28.385017	0.1	11.420727
28.386683	0.1	11.422277
28.388350	0.1	11.423469
28.390017	0.1	11.424185
28.391683	0.1	11.424244
28.393350	0.1	11.422873
28.395017	0.1	11.420131
28.396683	0.1	11.416198
28.398350	0.1	11.410952
28.400017	0.1	11.404277
28.401683	0.1	11.397064
28.403350	0.1	11.390568
28.405017	0.1	11.386038
28.406683	0.1	11.383057
28.408350	0.1	11.380077
28.410017	0.1	11.376143
28.411683	0.1	11.371434
28.413350	0.1	11.366249
28.415017	0.1	11.360467
28.416683	0.1	11.353791
28.418350	0.1	11.346639
28.420017	0.1	11.340321
28.421683	0.1	11.335493
28.423350	0.1	11.331857
28.425017	0.1	11.328519
28.426683	0.1	11.325896
28.428350	0.1	11.324943
28.430017	0.1	11.325122
28.431683	0.1	11.324883
28.433350	0.1	11.322559
28.435017	0.1	11.318088
28.436683	0.1	11.312843
28.438350	0.1	11.308373
28.440017	0.1	11.305631
28.441683	0.1	11.304141
28.443350	0.1	11.303127
28.445017	0.1	11.301280
28.446683	0.1	11.297703
28.448350	0.1	11.291564
28.450017	0.1	11.283220
28.451683	0.1	11.274398
28.453350	0.1	11.267245
28.455017	0.1	11.263073
28.456683	0.1	11.261762
28.458350	0.1	11.262119
28.460017	0.1	11.262835
28.461683	0.1	11.263014
28.463350	0.1	11.263014
28.465017	0.1	11.263431
28.466683	0.1	11.264444
28.468350	0.1	11.265696
28.470017	0.1	11.266471
28.471683	0.1	11.266232
28.473350	0.1	11.264444
28.475017	0.1	11.261106
28.476683	0.1	11.256695
28.478350	0.1	11.252225
28.480017	0.1	11.248589
28.481683	0.1	11.245967
28.483350	0.1	11.244536
28.485017	0.1	11.244477
28.486683	0.1	11.245430
28.488350	0.1	11.246563
28.490017	0.1	11.247636
28.491683	0.1	11.249126
28.493350	0.1	11.250914
28.495017	0.1	11.252225
28.496683	0.1	11.252821
28.498350	0.1	11.253060
28.500017	0.1	11.253656
28.501683	0.1	11.254788
28.503350	0.1	11.256040
28.505017	0.1	11.257411
28.506683	0.1	11.259020
28.508350	0.1	11.261166
28.510017	0.1	11.263252
28.511683	0.1	11.263967
28.513350	0.1	11.262179
28.515017	0.1	11.258126
28.516683	0.1	11.253000
28.518350	0.1	11.248649
28.520017	0.1	11.246920
28.521683	0.1	11.248053
28.523350	0.1	11.250973
28.525017	0.1	11.253536
28.526683	0.1	11.254430
28.528350	0.1	11.254490
28.530017	0.1	11.255980
28.531683	0.1	11.260331
28.533350	0.1	11.266113
28.535017	0.1	11.270107
28.536683	0.1	11.270405
28.538350	0.1	11.267603
28.540017	0.1	11.264444
28.541683	0.1	11.264444
28.543350	0.1	11.269153
28.545017	0.1	11.277140
28.546683	0.1	11.285663
28.548350	0.1	11.293412
28.550017	0.1	11.299968
28.551683	0.1	11.304856
28.553350	0.1	11.308253
28.555017	0.1	11.310399
28.556683	0.1	11.311472
28.558350	0.1	11.312009
28.560017	0.1	11.313260
[truncated: 263,222 more chars]
