# Supplementary material for: Fade into you: genetic control of pigmentation patterns in red-flesh apple (Malus domestica)
Source: Front Plant Sci. 2025 Jan 13;15:1462545. doi: 10.3389/fpls.2024.1462545 (PMC11770013; doi:10.3389/fpls.2024.1462545)
Supplement: Supplementary file 4 [file DataSheet1.zip › CR B1EXT284NM/CR B1EXT284NM.txt]

URL	chrom://thermo-pfav3ojr/ChromeleonLocal/Instrument Data/Vanquish_MS/Dimitri/VALEMA/Pierre/Echantillons 03-04-24.seq/965.smp/EXT284NM.channel/EXT284NM.chm
Channel	EXT284NM

Injection Information:
Data Vault	ChromeleonLocal
Sequence	Echantillons 03-04-24
Name	CR B1
Number	7
Position	B:A7
Comment	colonne SB-AQ MeOH+5%AA
Processing Method	Quantitative
Instrument Method	VALEMA test separation GRAQ 4
Type	Unknown
Status	Finished
Inject Time	4/3/2024 10:10:53 PM +02:00
Volume (µl)	10.0000
Dilution Factor	1.0000
Weight	1.0000

Chromatogram Data Information:
Time Min. (min)	0.001683
Time Max. (min)	47.000017
Data Points	28200
Detector	UV
Generating Data System	Chromeleon 7.3.2.10759
Exporting Data System	Chromeleon 7.3.2.0
Operator	Administrator
Signal Quantity	Absorbance
Signal Unit	mAU
Signal Min.	-1.286805
Signal Max.	519.779117
Channel	EXT284NM
Driver Name	VDAD.dll
Channel Type	Evaluation
Min. Step (s)	0.1
Max. Step (s)	0.1
Average Step (s)	0.1

Signal Parameter Information:
Signal Info	WVL:284 nm

Chromatogram Data:
Time (min)	Step (s)	Value (mAU)
0.001683	n.a.	0.000000
0.003350	0.1	0.000060
0.005017	0.1	0.000358
0.006683	0.1	0.001013
0.008350	0.1	0.001311
0.010017	0.1	0.000358
0.011683	0.1	-0.002027
0.013350	0.1	-0.005126
0.015017	0.1	-0.008166
0.016683	0.1	-0.010550
0.018350	0.1	-0.011325
0.020017	0.1	-0.009716
0.021683	0.1	-0.006199
0.023350	0.1	-0.002027
0.025017	0.1	0.001132
0.026683	0.1	0.001431
0.028350	0.1	-0.002027
0.030017	0.1	-0.007451
0.031683	0.1	-0.011861
0.033350	0.1	-0.014067
0.035017	0.1	-0.014961
0.036683	0.1	-0.015914
0.038350	0.1	-0.017345
0.040017	0.1	-0.018716
0.041683	0.1	-0.018954
0.043350	0.1	-0.018060
0.045017	0.1	-0.016868
0.046683	0.1	-0.015855
0.048350	0.1	-0.015140
0.050017	0.1	-0.014842
0.051683	0.1	-0.015140
0.053350	0.1	-0.016689
0.055017	0.1	-0.019014
0.056683	0.1	-0.020444
0.058350	0.1	-0.020027
0.060017	0.1	-0.018179
0.061683	0.1	-0.015855
0.063350	0.1	-0.013590
0.065017	0.1	-0.011683
0.066683	0.1	-0.009894
0.068350	0.1	-0.007629
0.070017	0.1	-0.004351
0.071683	0.1	-0.000417
0.073350	0.1	0.002682
0.075017	0.1	0.003517
0.076683	0.1	0.002265
0.078350	0.1	-0.000417
0.080017	0.1	-0.004292
0.081683	0.1	-0.008881
0.083350	0.1	-0.013053
0.085017	0.1	-0.016630
0.086683	0.1	-0.019968
0.088350	0.1	-0.022829
0.090017	0.1	-0.024617
0.091683	0.1	-0.025094
0.093350	0.1	-0.024259
0.095017	0.1	-0.022173
0.096683	0.1	-0.018775
0.098350	0.1	-0.014067
0.100017	0.1	-0.008464
0.101683	0.1	-0.002205
0.103350	0.1	0.004292
0.105017	0.1	0.009954
0.106683	0.1	0.013173
0.108350	0.1	0.013232
0.110017	0.1	0.010729
0.111683	0.1	0.006318
0.113350	0.1	0.000894
0.115017	0.1	-0.004053
0.116683	0.1	-0.006795
0.118350	0.1	-0.007391
0.120017	0.1	-0.007212
0.121683	0.1	-0.007033
0.123350	0.1	-0.006258
0.125017	0.1	-0.005662
0.126683	0.1	-0.006974
0.128350	0.1	-0.010729
0.130017	0.1	-0.015140
0.131683	0.1	-0.017941
0.133350	0.1	-0.018299
0.135017	0.1	-0.016928
0.136683	0.1	-0.014246
0.138350	0.1	-0.010788
0.140017	0.1	-0.007212
0.141683	0.1	-0.004530
0.143350	0.1	-0.002980
0.145017	0.1	-0.002086
0.146683	0.1	-0.001609
0.148350	0.1	-0.001490
0.150017	0.1	-0.001967
0.151683	0.1	-0.003517
0.153350	0.1	-0.005901
0.155017	0.1	-0.007987
0.156683	0.1	-0.009060
0.158350	0.1	-0.009537
0.160017	0.1	-0.009477
0.161683	0.1	-0.007331
0.163350	0.1	-0.002623
0.165017	0.1	0.002325
0.166683	0.1	0.005126
0.168350	0.1	0.005603
0.170017	0.1	0.004232
0.171683	0.1	0.000775
0.173350	0.1	-0.004530
0.175017	0.1	-0.009894
0.176683	0.1	-0.014246
0.178350	0.1	-0.018358
0.180017	0.1	-0.022769
0.181683	0.1	-0.025630
0.183350	0.1	-0.025451
0.185017	0.1	-0.022590
0.186683	0.1	-0.018716
0.188350	0.1	-0.015080
0.190017	0.1	-0.012696
0.191683	0.1	-0.012338
0.193350	0.1	-0.014007
0.195017	0.1	-0.017107
0.196683	0.1	-0.019848
0.198350	0.1	-0.020385
0.200017	0.1	-0.018895
0.201683	0.1	-0.016987
0.203350	0.1	-0.015378
0.205017	0.1	-0.013947
0.206683	0.1	-0.012279
0.208350	0.1	-0.010490
0.210017	0.1	-0.008821
0.211683	0.1	-0.007749
0.213350	0.1	-0.008047
0.215017	0.1	-0.009835
0.216683	0.1	-0.011563
0.218350	0.1	-0.012219
0.220017	0.1	-0.012696
0.221683	0.1	-0.015080
0.223350	0.1	-0.019252
0.225017	0.1	-0.023067
0.226683	0.1	-0.025809
0.228350	0.1	-0.028431
0.230017	0.1	-0.030398
0.231683	0.1	-0.030160
0.233350	0.1	-0.027239
0.235017	0.1	-0.023067
0.236683	0.1	-0.019252
0.238350	0.1	-0.016689
0.240017	0.1	-0.015974
0.241683	0.1	-0.017405
0.243350	0.1	-0.020087
0.245017	0.1	-0.022531
0.246683	0.1	-0.023484
0.248350	0.1	-0.022769
0.250017	0.1	-0.021577
0.251683	0.1	-0.021219
0.253350	0.1	-0.022590
0.255017	0.1	-0.025272
0.256683	0.1	-0.028193
0.258350	0.1	-0.030935
0.260017	0.1	-0.033736
0.261683	0.1	-0.037313
0.263350	0.1	-0.042021
0.265017	0.1	-0.047505
0.266683	0.1	-0.052333
0.268350	0.1	-0.054479
0.270017	0.1	-0.052989
0.271683	0.1	-0.047982
0.273350	0.1	-0.040114
0.275017	0.1	-0.030875
0.276683	0.1	-0.022113
0.278350	0.1	-0.015199
0.280017	0.1	-0.011146
0.281683	0.1	-0.010729
0.283350	0.1	-0.013173
0.285017	0.1	-0.016272
0.286683	0.1	-0.017405
0.288350	0.1	-0.016272
0.290017	0.1	-0.014961
0.291683	0.1	-0.014782
0.293350	0.1	-0.015318
0.295017	0.1	-0.015736
0.296683	0.1	-0.016868
0.298350	0.1	-0.019133
0.300017	0.1	-0.021160
0.301683	0.1	-0.020862
0.303350	0.1	-0.017703
0.305017	0.1	-0.013649
0.306683	0.1	-0.011504
0.308350	0.1	-0.012338
0.310017	0.1	-0.015438
0.311683	0.1	-0.019789
0.313350	0.1	-0.024498
0.315017	0.1	-0.028491
0.316683	0.1	-0.030935
0.318350	0.1	-0.031590
0.320017	0.1	-0.030279
0.321683	0.1	-0.027061
0.323350	0.1	-0.022829
0.325017	0.1	-0.019610
0.326683	0.1	-0.018001
0.328350	0.1	-0.016749
0.330017	0.1	-0.014365
0.331683	0.1	-0.011384
0.333350	0.1	-0.010014
0.335017	0.1	-0.012040
0.336683	0.1	-0.016987
0.338350	0.1	-0.022650
0.340017	0.1	-0.026047
0.341683	0.1	-0.025809
0.343350	0.1	-0.022471
0.345017	0.1	-0.017941
0.346683	0.1	-0.014067
0.348350	0.1	-0.012338
0.350017	0.1	-0.013351
0.351683	0.1	-0.016749
0.353350	0.1	-0.020981
0.355017	0.1	-0.023425
0.356683	0.1	-0.023186
0.358350	0.1	-0.022054
0.360017	0.1	-0.022352
0.361683	0.1	-0.024021
0.363350	0.1	-0.025690
0.365017	0.1	-0.026107
0.366683	0.1	-0.024974
0.368350	0.1	-0.022769
0.370017	0.1	-0.020385
0.371683	0.1	-0.018597
0.373350	0.1	-0.017166
0.375017	0.1	-0.014842
0.376683	0.1	-0.012457
0.378350	0.1	-0.012636
0.380017	0.1	-0.016272
0.381683	0.1	-0.020623
0.383350	0.1	-0.023901
0.385017	0.1	-0.027895
0.386683	0.1	-0.033677
0.388350	0.1	-0.038683
0.390017	0.1	-0.039577
0.391683	0.1	-0.036180
0.393350	0.1	-0.031531
0.395017	0.1	-0.027359
0.396683	0.1	-0.023067
0.398350	0.1	-0.018120
0.400017	0.1	-0.014246
0.401683	0.1	-0.013471
0.403350	0.1	-0.015736
0.405017	0.1	-0.018835
0.406683	0.1	-0.020742
0.408350	0.1	-0.021160
0.410017	0.1	-0.021160
0.411683	0.1	-0.022292
0.413350	0.1	-0.025094
0.415017	0.1	-0.028551
0.416683	0.1	-0.031352
0.418350	0.1	-0.033200
0.420017	0.1	-0.034451
0.421683	0.1	-0.034809
0.423350	0.1	-0.032365
0.425017	0.1	-0.026703
0.426683	0.1	-0.019908
0.428350	0.1	-0.014365
0.430017	0.1	-0.011206
0.431683	0.1	-0.009954
0.433350	0.1	-0.009716
0.435017	0.1	-0.009894
0.436683	0.1	-0.011444
0.438350	0.1	-0.015616
0.440017	0.1	-0.021696
0.441683	0.1	-0.027537
0.443350	0.1	-0.031829
0.445017	0.1	-0.033736
0.446683	0.1	-0.032604
0.448350	0.1	-0.028789
0.450017	0.1	-0.023603
0.451683	0.1	-0.018001
0.453350	0.1	-0.013053
0.455017	0.1	-0.009954
0.456683	0.1	-0.009120
0.458350	0.1	-0.010371
0.460017	0.1	-0.013471
0.461683	0.1	-0.017643
0.463350	0.1	-0.021577
0.465017	0.1	-0.024259
0.466683	0.1	-0.025928
0.468350	0.1	-0.027776
0.470017	0.1	-0.030100
0.471683	0.1	-0.032425
0.473350	0.1	-0.033796
0.475017	0.1	-0.033200
0.476683	0.1	-0.030816
0.478350	0.1	-0.028133
0.480017	0.1	-0.026166
0.481683	0.1	-0.024676
0.483350	0.1	-0.022650
0.485017	0.1	-0.021040
0.486683	0.1	-0.021458
0.488350	0.1	-0.024080
0.490017	0.1	-0.027657
0.491683	0.1	-0.031054
0.493350	0.1	-0.033259
0.495017	0.1	-0.033677
0.496683	0.1	-0.032544
0.498350	0.1	-0.029862
0.500017	0.1	-0.025630
0.501683	0.1	-0.021040
0.503350	0.1	-0.018001
0.505017	0.1	-0.017703
0.506683	0.1	-0.019550
0.508350	0.1	-0.021935
0.510017	0.1	-0.022948
0.511683	0.1	-0.021696
0.513350	0.1	-0.019372
0.515017	0.1	-0.017285
0.516683	0.1	-0.014722
0.518350	0.1	-0.011086
0.520017	0.1	-0.007212
0.521683	0.1	-0.005305
0.523350	0.1	-0.007153
0.525017	0.1	-0.013173
0.526683	0.1	-0.021696
0.528350	0.1	-0.029266
0.530017	0.1	-0.033319
0.531683	0.1	-0.033855
0.533350	0.1	-0.032604
0.535017	0.1	-0.031233
0.536683	0.1	-0.030398
0.538350	0.1	-0.030041
0.540017	0.1	-0.029266
0.541683	0.1	-0.028372
0.543350	0.1	-0.029087
0.545017	0.1	-0.032246
0.546683	0.1	-0.036299
0.548350	0.1	-0.038266
0.550017	0.1	-0.036359
0.551683	0.1	-0.031531
0.553350	0.1	-0.026226
0.555017	0.1	-0.022650
0.556683	0.1	-0.022411
0.558350	0.1	-0.026107
0.560017	0.1	-0.032187
0.561683	0.1	-0.036836
0.563350	0.1	-0.036478
0.565017	0.1	-0.031173
0.566683	0.1	-0.024259
0.568350	0.1	-0.020266
0.570017	0.1	-0.021517
0.571683	0.1	-0.027061
0.573350	0.1	-0.033319
0.575017	0.1	-0.036895
0.576683	0.1	-0.036776
0.578350	0.1	-0.034511
0.580017	0.1	-0.032127
0.581683	0.1	-0.030696
0.583350	0.1	-0.030637
0.585017	0.1	-0.031888
0.586683	0.1	-0.033379
0.588350	0.1	-0.033140
0.590017	0.1	-0.031233
0.591683	0.1	-0.029981
0.593350	0.1	-0.030994
0.595017	0.1	-0.033200
0.596683	0.1	-0.034630
0.598350	0.1	-0.034690
0.600017	0.1	-0.034034
0.601683	0.1	-0.032365
0.603350	0.1	-0.029325
0.605017	0.1	-0.025570
0.606683	0.1	-0.022531
0.608350	0.1	-0.021160
0.610017	0.1	-0.021875
0.611683	0.1	-0.024080
0.613350	0.1	-0.026762
0.615017	0.1	-0.029564
0.616683	0.1	-0.033021
0.618350	0.1	-0.037432
0.620017	0.1	-0.041962
0.621683	0.1	-0.044882
0.623350	0.1	-0.045121
0.625017	0.1	-0.043452
0.626683	0.1	-0.041366
0.628350	0.1	-0.039458
0.630017	0.1	-0.038087
0.631683	0.1	-0.037611
0.633350	0.1	-0.037253
0.635017	0.1	-0.036061
0.636683	0.1	-0.034750
0.638350	0.1	-0.034213
0.640017	0.1	-0.033975
0.641683	0.1	-0.032902
0.643350	0.1	-0.031114
0.645017	0.1	-0.029922
0.646683	0.1	-0.030458
0.648350	0.1	-0.032485
0.650017	0.1	-0.034273
0.651683	0.1	-0.033975
0.653350	0.1	-0.031173
0.655017	0.1	-0.026703
0.656683	0.1	-0.022411
0.658350	0.1	-0.020325
0.660017	0.1	-0.021100
0.661683	0.1	-0.024259
0.663350	0.1	-0.029087
0.665017	0.1	-0.035226
0.666683	0.1	-0.042021
0.668350	0.1	-0.047386
0.670017	0.1	-0.049293
0.671683	0.1	-0.047922
0.673350	0.1	-0.045061
0.675017	0.1	-0.041366
0.676683	0.1	-0.036061
0.678350	0.1	-0.029683
0.680017	0.1	-0.025094
0.681683	0.1	-0.024855
0.683350	0.1	-0.028908
0.685017	0.1	-0.034809
0.686683	0.1	-0.040054
0.688350	0.1	-0.044644
0.690017	0.1	-0.049531
0.691683	0.1	-0.053883
0.693350	0.1	-0.055850
0.695017	0.1	-0.055194
0.696683	0.1	-0.053108
0.698350	0.1	-0.050366
0.700017	0.1	-0.046968
0.701683	0.1	-0.042677
0.703350	0.1	-0.037193
0.705017	0.1	-0.031054
0.706683	0.1	-0.025630
0.708350	0.1	-0.021458
0.710017	0.1	-0.018418
0.711683	0.1	-0.017166
0.713350	0.1	-0.017822
0.715017	0.1	-0.019491
0.716683	0.1	-0.022173
0.718350	0.1	-0.026882
0.720017	0.1	-0.032604
0.721683	0.1	-0.036240
0.723350	0.1	-0.036240
0.725017	0.1	-0.034332
0.726683	0.1	-0.032842
0.728350	0.1	-0.032306
0.730017	0.1	-0.031531
0.731683	0.1	-0.029981
0.733350	0.1	-0.028729
0.735017	0.1	-0.028849
0.736683	0.1	-0.029624
0.738350	0.1	-0.029683
0.740017	0.1	-0.029325
0.741683	0.1	-0.030637
0.743350	0.1	-0.034988
0.745017	0.1	-0.040889
0.746683	0.1	-0.045240
0.748350	0.1	-0.046432
0.750017	0.1	-0.045240
0.751683	0.1	-0.042975
0.753350	0.1	-0.039995
0.755017	0.1	-0.036061
0.756683	0.1	-0.031233
0.758350	0.1	-0.026524
0.760017	0.1	-0.024199
0.761683	0.1	-0.025153
0.763350	0.1	-0.027537
0.765017	0.1	-0.029564
0.766683	0.1	-0.031650
0.768350	0.1	-0.035405
0.770017	0.1	-0.040472
0.771683	0.1	-0.044882
0.773350	0.1	-0.047505
0.775017	0.1	-0.047982
0.776683	0.1	-0.046372
0.778350	0.1	-0.043035
0.780017	0.1	-0.039220
0.781683	0.1	-0.036240
0.783350	0.1	-0.035226
0.785017	0.1	-0.035703
0.786683	0.1	-0.035703
0.788350	0.1	-0.034153
0.790017	0.1	-0.032127
0.791683	0.1	-0.031948
0.793350	0.1	-0.034571
0.795017	0.1	-0.038505
0.796683	0.1	-0.040710
0.798350	0.1	-0.039756
0.800017	0.1	-0.036657
0.801683	0.1	-0.033677
0.803350	0.1	-0.032783
0.805017	0.1	-0.034273
0.806683	0.1	-0.038147
0.808350	0.1	-0.043869
0.810017	0.1	-0.050068
0.811683	0.1	-0.054955
0.813350	0.1	-0.057459
0.815017	0.1	-0.057280
0.816683	0.1	-0.054359
0.818350	0.1	-0.049770
0.820017	0.1	-0.045300
0.821683	0.1	-0.041842
0.823350	0.1	-0.039637
0.825017	0.1	-0.039399
0.826683	0.1	-0.040889
0.828350	0.1	-0.043154
0.830017	0.1	-0.045240
0.831683	0.1	-0.046849
0.833350	0.1	-0.046730
0.835017	0.1	-0.043869
0.836683	0.1	-0.038862
0.838350	0.1	-0.034630
0.840017	0.1	-0.033736
0.841683	0.1	-0.036895
0.843350	0.1	-0.043690
0.845017	0.1	-0.051737
0.846683	0.1	-0.057459
0.848350	0.1	-0.058711
0.850017	0.1	-0.056386
0.851683	0.1	-0.052273
0.853350	0.1	-0.047803
0.855017	0.1	-0.044107
0.856683	0.1	-0.042558
0.858350	0.1	-0.043631
0.860017	0.1	-0.046372
0.861683	0.1	-0.048995
0.863350	0.1	-0.049651
0.865017	0.1	-0.047803
0.866683	0.1	-0.044763
0.868350	0.1	-0.042379
0.870017	0.1	-0.041246
0.871683	0.1	-0.041008
0.873350	0.1	-0.040948
0.875017	0.1	-0.040233
0.876683	0.1	-0.038922
0.878350	0.1	-0.038505
0.880017	0.1	-0.040472
0.881683	0.1	-0.044942
0.883350	0.1	-0.050545
0.885017	0.1	-0.055075
0.886683	0.1	-0.056148
0.888350	0.1	-0.053823
0.890017	0.1	-0.050426
0.891683	0.1	-0.047922
0.893350	0.1	-0.046074
0.895017	0.1	-0.043869
0.896683	0.1	-0.040948
0.898350	0.1	-0.038028
0.900017	0.1	-0.036120
0.901683	0.1	-0.035465
0.903350	0.1	-0.036001
0.905017	0.1	-0.037611
0.906683	0.1	-0.039995
0.908350	0.1	-0.042200
0.910017	0.1	-0.043333
0.911683	0.1	-0.043094
0.913350	0.1	-0.042140
0.915017	0.1	-0.042140
0.916683	0.1	-0.044405
0.918350	0.1	-0.048459
0.920017	0.1	-0.052452
0.921683	0.1	-0.055134
0.923350	0.1	-0.056148
0.925017	0.1	-0.055373
0.926683	0.1	-0.053227
0.928350	0.1	-0.049949
0.930017	0.1	-0.045359
0.931683	0.1	-0.039816
0.933350	0.1	-0.034392
0.935017	0.1	-0.030339
0.936683	0.1	-0.028670
0.938350	0.1	-0.030339
0.940017	0.1	-0.034750
0.941683	0.1	-0.040352
0.943350	0.1	-0.045359
0.945017	0.1	-0.049591
0.946683	0.1	-0.053942
0.948350	0.1	-0.058711
0.950017	0.1	-0.063062
0.951683	0.1	-0.065625
0.953350	0.1	-0.065446
0.955017	0.1	-0.063300
0.956683	0.1	-0.060678
0.958350	0.1	-0.058353
0.960017	0.1	-0.055373
0.961683	0.1	-0.050724
0.963350	0.1	-0.045002
0.965017	0.1	-0.039935
0.966683	0.1	-0.036299
0.968350	0.1	-0.033796
0.970017	0.1	-0.031888
0.971683	0.1	-0.030220
0.973350	0.1	-0.028312
0.975017	0.1	-0.026524
0.976683	0.1	-0.025868
0.978350	0.1	-0.026941
0.980017	0.1	-0.028670
0.981683	0.1	-0.030160
0.983350	0.1	-0.031233
0.985017	0.1	-0.033140
0.986683	0.1	-0.036716
0.988350	0.1	-0.042021
0.990017	0.1	-0.047743
0.991683	0.1	-0.051975
0.993350	0.1	-0.053108
0.995017	0.1	-0.050724
0.996683	0.1	-0.046134
0.998350	0.1	-0.040591
1.000017	0.1	-0.035048
1.001683	0.1	-0.031054
1.003350	0.1	-0.029981
1.005017	0.1	-0.031590
1.006683	0.1	-0.034928
1.008350	0.1	-0.039816
1.010017	0.1	-0.045776
1.011683	0.1	-0.051975
1.013350	0.1	-0.057220
1.015017	0.1	-0.061035
1.016683	0.1	-0.062883
1.018350	0.1	-0.062048
1.020017	0.1	-0.057817
1.021683	0.1	-0.050604
1.023350	0.1	-0.042975
1.025017	0.1	-0.038624
1.026683	0.1	-0.039697
1.028350	0.1	-0.044644
1.030017	0.1	-0.049889
1.031683	0.1	-0.052512
1.033350	0.1	-0.052392
1.035017	0.1	-0.050426
1.036683	0.1	-0.047147
1.038350	0.1	-0.043273
1.040017	0.1	-0.040472
1.041683	0.1	-0.039458
1.043350	0.1	-0.039339
1.045017	0.1	-0.039041
1.046683	0.1	-0.038505
1.048350	0.1	-0.038445
1.050017	0.1	-0.039399
1.051683	0.1	-0.041425
1.053350	0.1	-0.044584
1.055017	0.1	-0.048399
1.056683	0.1	-0.052273
1.058350	0.1	-0.056088
1.060017	0.1	-0.060201
1.061683	0.1	-0.064433
1.063350	0.1	-0.067830
1.065017	0.1	-0.069261
1.066683	0.1	-0.068665
1.068350	0.1	-0.066102
1.070017	0.1	-0.061095
1.071683	0.1	-0.054598
1.073350	0.1	-0.048697
1.075017	0.1	-0.044107
1.076683	0.1	-0.041306
1.078350	0.1	-0.040948
1.080017	0.1	-0.042498
1.081683	0.1	-0.043929
1.083350	0.1	-0.044107
1.085017	0.1	-0.043392
1.086683	0.1	-0.042677
1.088350	0.1	-0.042856
1.090017	0.1	-0.044405
1.091683	0.1	-0.047028
1.093350	0.1	-0.049829
1.095017	0.1	-0.052989
1.096683	0.1	-0.057042
1.098350	0.1	-0.062048
1.100017	0.1	-0.066876
1.101683	0.1	-0.069439
1.103350	0.1	-0.068724
1.105017	0.1	-0.065207
1.106683	0.1	-0.060499
1.108350	0.1	-0.056684
1.110017	0.1	-0.055134
1.111683	0.1	-0.055909
1.113350	0.1	-0.058413
1.115017	0.1	-0.062346
1.116683	0.1	-0.067055
1.118350	0.1	-0.071764
1.120017	0.1	-0.075102
1.121683	0.1	-0.076294
1.123350	0.1	-0.074983
1.125017	0.1	-0.070572
1.126683	0.1	-0.063062
1.128350	0.1	-0.054479
1.130017	0.1	-0.047803
1.131683	0.1	-0.044584
1.133350	0.1	-0.043333
1.135017	0.1	-0.042319
1.136683	0.1	-0.042439
1.138350	0.1	-0.045717
1.140017	0.1	-0.052214
1.141683	0.1	-0.059247
1.143350	0.1	-0.063419
1.145017	0.1	-0.062764
1.146683	0.1	-0.058055
1.148350	0.1	-0.052392
1.150017	0.1	-0.047982
1.151683	0.1	-0.044942
1.153350	0.1	-0.043213
1.155017	0.1	-0.043750
1.156683	0.1	-0.046551
1.158350	0.1	-0.050426
1.160017	0.1	-0.053883
1.161683	0.1	-0.055671
1.163350	0.1	-0.055313
1.165017	0.1	-0.052154
1.166683	0.1	-0.046730
1.168350	0.1	-0.041366
1.170017	0.1	-0.038624
1.171683	0.1	-0.038981
1.173350	0.1	-0.040591
1.175017	0.1	-0.041485
1.176683	0.1	-0.041008
1.178350	0.1	-0.039458
1.180017	0.1	-0.037968
1.181683	0.1	-0.037968
1.183350	0.1	-0.039697
1.185017	0.1	-0.041842
1.186683	0.1	-0.043392
1.188350	0.1	-0.045061
1.190017	0.1	-0.047445
1.191683	0.1	-0.049293
1.193350	0.1	-0.049174
1.195017	0.1	-0.047803
1.196683	0.1	-0.047743
1.198350	0.1	-0.049651
1.200017	0.1	-0.051856
1.201683	0.1	-0.052929
1.203350	0.1	-0.053644
1.205017	0.1	-0.054717
1.206683	0.1	-0.055552
1.208350	0.1	-0.056207
1.210017	0.1	-0.057995
1.211683	0.1	-0.061035
1.213350	0.1	-0.063479
1.215017	0.1	-0.063837
1.216683	0.1	-0.061989
1.218350	0.1	-0.058830
1.220017	0.1	-0.055254
1.221683	0.1	-0.052452
1.223350	0.1	-0.051498
1.225017	0.1	-0.052392
1.226683	0.1	-0.054240
1.228350	0.1	-0.055373
1.230017	0.1	-0.054598
1.231683	0.1	-0.052392
1.233350	0.1	-0.050128
1.235017	0.1	-0.048399
1.236683	0.1	-0.046849
1.238350	0.1	-0.045657
1.240017	0.1	-0.045538
1.241683	0.1	-0.046194
1.243350	0.1	-0.046015
1.245017	0.1	-0.043929
1.246683	0.1	-0.041783
1.248350	0.1	-0.041723
1.250017	0.1	-0.043511
1.251683	0.1	-0.045002
1.253350	0.1	-0.045180
1.255017	0.1	-0.044346
1.256683	0.1	-0.043571
1.258350	0.1	-0.043690
1.260017	0.1	-0.045717
1.261683	0.1	-0.049949
1.263350	0.1	-0.055432
1.265017	0.1	-0.060737
1.266683	0.1	-0.064790
1.268350	0.1	-0.066221
1.270017	0.1	-0.064611
1.271683	0.1	-0.061631
1.273350	0.1	-0.059128
1.275017	0.1	-0.056863
1.276683	0.1	-0.053644
1.278350	0.1	-0.049174
1.280017	0.1	-0.044107
1.281683	0.1	-0.038922
1.283350	0.1	-0.034690
1.285017	0.1	-0.032425
1.286683	0.1	-0.032425
1.288350	0.1	-0.033557
1.290017	0.1	-0.034630
1.291683	0.1	-0.035465
1.293350	0.1	-0.036895
1.295017	0.1	-0.038922
1.296683	0.1	-0.040472
1.298350	0.1	-0.040889
1.300017	0.1	-0.040591
1.301683	0.1	-0.040412
1.303350	0.1	-0.040114
1.305017	0.1	-0.038624
1.306683	0.1	-0.035882
1.308350	0.1	-0.033855
1.310017	0.1	-0.033975
1.311683	0.1	-0.035524
1.313350	0.1	-0.037253
1.315017	0.1	-0.038505
1.316683	0.1	-0.039935
1.318350	0.1	-0.041902
1.320017	0.1	-0.044525
1.321683	0.1	-0.047743
1.323350	0.1	-0.051320
1.325017	0.1	-0.054538
1.326683	0.1	-0.056326
1.328350	0.1	-0.055790
1.330017	0.1	-0.053763
1.331683	0.1	-0.051200
1.333350	0.1	-0.047982
1.335017	0.1	-0.042856
1.336683	0.1	-0.035107
1.338350	0.1	-0.025809
1.340017	0.1	-0.017166
1.341683	0.1	-0.010967
1.343350	0.1	-0.007272
1.345017	0.1	-0.005662
1.346683	0.1	-0.005960
1.348350	0.1	-0.007987
1.350017	0.1	-0.011384
1.351683	0.1	-0.016093
1.353350	0.1	-0.021935
1.355017	0.1	-0.028312
1.356683	0.1	-0.034153
1.358350	0.1	-0.038743
1.360017	0.1	-0.042498
1.361683	0.1	-0.045240
1.363350	0.1	-0.045717
1.365017	0.1	-0.043571
1.366683	0.1	-0.039995
1.368350	0.1	-0.037014
1.370017	0.1	-0.036299
1.371683	0.1	-0.038385
1.373350	0.1	-0.042498
1.375017	0.1	-0.046670
1.376683	0.1	-0.049591
1.378350	0.1	-0.052691
1.380017	0.1	-0.057638
1.381683	0.1	-0.062108
1.383350	0.1	-0.061572
1.385017	0.1	-0.054777
1.386683	0.1	-0.044465
1.388350	0.1	-0.034690
1.390017	0.1	-0.028610
1.391683	0.1	-0.027597
1.393350	0.1	-0.030756
1.395017	0.1	-0.035346
1.396683	0.1	-0.038087
1.398350	0.1	-0.036776
1.400017	0.1	-0.031531
1.401683	0.1	-0.024974
1.403350	0.1	-0.019908
1.405017	0.1	-0.016749
1.406683	0.1	-0.013590
1.408350	0.1	-0.008106
1.410017	0.1	0.001490
1.411683	0.1	0.015497
1.413350	0.1	0.033140
1.415017	0.1	0.053406
1.416683	0.1	0.075579
1.418350	0.1	0.098169
1.420017	0.1	0.119925
1.421683	0.1	0.141740
1.423350	0.1	0.166297
1.425017	0.1	0.195861
1.426683	0.1	0.229836
1.428350	0.1	0.266314
1.430017	0.1	0.303924
1.431683	0.1	0.342608
1.433350	0.1	0.383914
1.435017	0.1	0.429511
1.436683	0.1	0.479579
1.438350	0.1	0.532746
1.440017	0.1	0.586927
1.441683	0.1	0.640810
1.443350	0.1	0.694096
1.445017	0.1	0.746846
1.446683	0.1	0.799716
1.448350	0.1	0.853241
1.450017	0.1	0.907362
1.451683	0.1	0.961542
1.453350	0.1	1.015902
1.455017	0.1	1.071394
1.456683	0.1	1.128852
1.458350	0.1	1.188099
1.460017	0.1	1.247644
1.461683	0.1	1.305759
1.463350	0.1	1.361907
1.465017	0.1	1.415968
1.466683	0.1	1.468003
1.468350	0.1	1.519203
1.470017	0.1	1.572013
1.471683	0.1	1.627624
1.473350	0.1	1.684427
1.475017	0.1	1.740754
1.476683	0.1	1.797199
1.478350	0.1	1.854897
1.480017	0.1	1.913011
1.481683	0.1	1.970053
1.483350	0.1	2.026022
1.485017	0.1	2.081633
1.486683	0.1	2.136350
1.488350	0.1	2.189219
1.490017	0.1	2.240181
1.491683	0.1	2.289951
1.493350	0.1	2.339840
1.495017	0.1	2.390921
1.496683	0.1	2.443016
1.498350	0.1	2.494693
1.500017	0.1	2.544940
1.501683	0.1	2.594114
1.503350	0.1	2.642691
1.505017	0.1	2.690256
1.506683	0.1	2.736986
1.508350	0.1	2.783477
1.510017	0.1	2.830267
1.511683	0.1	2.878547
1.513350	0.1	2.929568
1.515017	0.1	2.983153
1.516683	0.1	3.037512
1.518350	0.1	3.091932
1.520017	0.1	3.146589
1.521683	0.1	3.201068
1.523350	0.1	3.253460
1.525017	0.1	3.302813
1.526683	0.1	3.350496
1.528350	0.1	3.398538
1.530017	0.1	3.448308
1.531683	0.1	3.500045
1.533350	0.1	3.553748
1.535017	0.1	3.609658
1.536683	0.1	3.667534
1.538350	0.1	3.725589
1.540017	0.1	3.781378
1.541683	0.1	3.833890
1.543350	0.1	3.883183
1.545017	0.1	3.929615
1.546683	0.1	3.973961
1.548350	0.1	4.017949
1.550017	0.1	4.061997
1.551683	0.1	4.105091
1.553350	0.1	4.147053
1.555017	0.1	4.189670
1.556683	0.1	4.235268
1.558350	0.1	4.284621
1.560017	0.1	4.337371
1.561683	0.1	4.393399
1.563350	0.1	4.453242
1.565017	0.1	4.516900
1.566683	0.1	4.583478
1.568350	0.1	4.654289
1.570017	0.1	4.732728
1.571683	0.1	4.821837
1.573350	0.1	4.922033
1.575017	0.1	5.031765
1.576683	0.1	5.148828
1.578350	0.1	5.271614
1.580017	0.1	5.400420
1.581683	0.1	5.535543
1.583350	0.1	5.675912
1.585017	0.1	5.819917
1.586683	0.1	5.966962
1.588350	0.1	6.116152
1.590017	0.1	6.265462
1.591683	0.1	6.412387
1.593350	0.1	6.555677
1.595017	0.1	6.694675
1.596683	0.1	6.828070
1.598350	0.1	6.953478
1.600017	0.1	7.068515
1.601683	0.1	7.172466
1.603350	0.1	7.266403
1.605017	0.1	7.352174
1.606683	0.1	7.432223
1.608350	0.1	7.511080
1.610017	0.1	7.595838
1.611683	0.1	7.692218
1.613350	0.1	7.801593
1.615017	0.1	7.919908
1.616683	0.1	8.038700
1.618350	0.1	8.147240
1.620017	0.1	8.234084
1.621683	0.1	8.288086
1.623350	0.1	8.298457
1.625017	0.1	8.257807
1.626683	0.1	8.164704
1.628350	0.1	8.023978
1.630017	0.1	7.843972
1.631683	0.1	7.633567
1.633350	0.1	7.400513
1.635017	0.1	7.150889
1.636683	0.1	6.891251
1.638350	0.1	6.629467
1.640017	0.1	6.374300
1.641683	0.1	6.132543
1.643350	0.1	5.909443
1.645017	0.1	5.710781
1.646683	0.1	5.543411
1.648350	0.1	5.412221
1.650017	0.1	5.317569
1.651683	0.1	5.256117
1.653350	0.1	5.222917
1.655017	0.1	5.213499
1.656683	0.1	5.224407
1.658350	0.1	5.252540
1.660017	0.1	5.294800
1.661683	0.1	5.347967
1.663350	0.1	5.409122
1.665017	0.1	5.475819
1.666683	0.1	5.545140
1.668350	0.1	5.612851
1.670017	0.1	5.674839
1.671683	0.1	5.728662
1.673350	0.1	5.773187
1.675017	0.1	5.807579
1.676683	0.1	5.830825
1.678350	0.1	5.843282
1.680017	0.1	5.846739
1.681683	0.1	5.843222
1.683350	0.1	5.833686
1.685017	0.1	5.818129
1.686683	0.1	5.796135
1.688350	0.1	5.766929
1.690017	0.1	5.730391
1.691683	0.1	5.687714
1.693350	0.1	5.640388
1.695017	0.1	5.590201
1.696683	0.1	5.539298
1.698350	0.1	5.488038
1.700017	0.1	5.435825
1.701683	0.1	5.381942
1.703350	0.1	5.325735
1.705017	0.1	5.267203
1.706683	0.1	5.207300
1.708350	0.1	5.148351
1.710017	0.1	5.092621
1.711683	0.1	5.040288
1.713350	0.1	4.990101
1.715017	0.1	4.941523
1.716683	0.1	4.894376
1.718350	0.1	4.848004
1.720017	0.1	4.801631
1.721683	0.1	4.755974
1.723350	0.1	4.712761
1.725017	0.1	4.672885
1.726683	0.1	4.635632
1.728350	0.1	4.599691
1.730017	0.1	4.564941
1.731683	0.1	4.531980
1.733350	0.1	4.500389
1.735017	0.1	4.469455
1.736683	0.1	4.439473
1.738350	0.1	4.412294
1.740017	0.1	4.388154
1.741683	0.1	4.365385
1.743350	0.1	4.342497
1.745017	0.1	4.320205
1.746683	0.1	4.299999
1.748350	0.1	4.281163
1.750017	0.1	4.261792
1.751683	0.1	4.241407
1.753350	0.1	4.221559
1.755017	0.1	4.203737
1.756683	0.1	4.188597
1.758350	0.1	4.176438
1.760017	0.1	4.167557
1.761683	0.1	4.160285
1.763350	0.1	4.152298
1.765017	0.1	4.142940
1.766683	0.1	4.133344
1.768350	0.1	4.124463
1.770017	0.1	4.116118
1.771683	0.1	4.107237
1.773350	0.1	4.096926
1.775017	0.1	4.084766
1.776683	0.1	4.071236
1.778350	0.1	4.058004
1.780017	0.1	4.046798
1.781683	0.1	4.038155
1.783350	0.1	4.031003
1.785017	0.1	4.024387
1.786683	0.1	4.018069
1.788350	0.1	4.011929
1.790017	0.1	4.005134
1.791683	0.1	3.996849
1.793350	0.1	3.985882
1.795017	0.1	3.970742
1.796683	0.1	3.952682
1.798350	0.1	3.935814
1.800017	0.1	3.923059
1.801683	0.1	3.913760
1.803350	0.1	3.905595
1.805017	0.1	3.896535
1.806683	0.1	3.886163
1.808350	0.1	3.875494
1.810017	0.1	3.864467
1.811683	0.1	3.850818
1.813350	0.1	3.833235
1.815017	0.1	3.813207
1.816683	0.1	3.793240
1.818350	0.1	3.774524
1.820017	0.1	3.757477
1.821683	0.1	3.742099
1.823350	0.1	3.727973
1.825017	0.1	3.714621
1.826683	0.1	3.702283
1.828350	0.1	3.691912
1.830017	0.1	3.683627
1.831683	0.1	3.676236
1.833350	0.1	3.667712
1.835017	0.1	3.657162
1.836683	0.1	3.645301
1.838350	0.1	3.632605
1.840017	0.1	3.619015
1.841683	0.1	3.605247
1.843350	0.1	3.592015
1.845017	0.1	3.578484
1.846683	0.1	3.563047
1.848350	0.1	3.545761
1.850017	0.1	3.528893
1.851683	0.1	3.514528
1.853350	0.1	3.503502
1.855017	0.1	3.495038
1.856683	0.1	3.488541
1.858350	0.1	3.483236
1.860017	0.1	3.476799
1.861683	0.1	3.466845
1.863350	0.1	3.454149
1.865017	0.1	3.441930
1.866683	0.1	3.431320
1.868350	0.1	3.420532
1.870017	0.1	3.407061
1.871683	0.1	3.390014
1.873350	0.1	3.370226
1.875017	0.1	3.348351
1.876683	0.1	3.324688
1.878350	0.1	3.299952
1.880017	0.1	3.274739
1.881683	0.1	3.248990
1.883350	0.1	3.223360
1.885017	0.1	3.198743
1.886683	0.1	3.175318
1.888350	0.1	3.152788
1.890017	0.1	3.131390
1.891683	0.1	3.111482
1.893350	0.1	3.092051
1.895017	0.1	3.071666
1.896683	0.1	3.050268
1.898350	0.1	3.028810
1.900017	0.1	3.007233
1.901683	0.1	2.984822
1.903350	0.1	2.961576
1.905017	0.1	2.938688
1.906683	0.1	2.916813
1.908350	0.1	2.896011
1.910017	0.1	2.875805
1.911683	0.1	2.855539
1.913350	0.1	2.833665
1.915017	0.1	2.808988
1.916683	0.1	2.782345
1.918350	0.1	2.756179
1.920017	0.1	2.731979
1.921683	0.1	2.709150
1.923350	0.1	2.686083
1.925017	0.1	2.662420
1.926683	0.1	2.639353
1.928350	0.1	2.617955
1.930017	0.1	2.598107
1.931683	0.1	2.579212
1.933350	0.1	2.561867
1.935017	0.1	2.547383
1.936683	0.1	2.535403
1.938350	0.1	2.523959
1.940017	0.1	2.510131
1.941683	0.1	2.491415
1.943350	0.1	2.468646
1.945017	0.1	2.446294
1.946683	0.1	2.427876
1.948350	0.1	2.413094
1.950017	0.1	2.399385
1.951683	0.1	2.385557
1.953350	0.1	2.371192
1.955017	0.1	2.355218
1.956683	0.1	2.337098
1.958350	0.1	2.318800
1.960017	0.1	2.302826
1.961683	0.1	2.290249
1.963350	0.1	2.279282
1.965017	0.1	2.267003
1.966683	0.1	2.252221
1.968350	0.1	2.236247
1.970017	0.1	2.221346
1.971683	0.1	2.209246
1.973350	0.1	2.199352
1.975017	0.1	2.189100
1.976683	0.1	2.176583
1.978350	0.1	2.162516
1.980017	0.1	2.148211
1.981683	0.1	2.133548
1.983350	0.1	2.118647
1.985017	0.1	2.104759
1.986683	0.1	2.092242
1.988350	0.1	2.080023
1.990017	0.1	2.067566
1.991683	0.1	2.055943
1.993350	0.1	2.046645
1.995017	0.1	2.039671
1.996683	0.1	2.033770
1.998350	0.1	2.027214
2.000017	0.1	2.019346
2.001683	0.1	2.011061
2.003350	0.1	2.004385
2.005017	0.1	2.000570
2.006683	0.1	1.998723
2.008350	0.1	1.996696
2.010017	0.1	1.992107
2.011683	0.1	1.983225
2.013350	0.1	1.970172
2.015017	0.1	1.955807
2.016683	0.1	1.943588
2.018350	0.1	1.935721
2.020017	0.1	1.931727
2.021683	0.1	1.929700
2.023350	0.1	1.927972
2.025017	0.1	1.926243
2.026683	0.1	1.924157
2.028350	0.1	1.921296
2.030017	0.1	1.917482
2.031683	0.1	1.912713
2.033350	0.1	1.906276
2.035017	0.1	1.897931
2.036683	0.1	1.889110
2.038350	0.1	1.882434
2.040017	0.1	1.880229
2.041683	0.1	1.882494
2.043350	0.1	1.886129
2.045017	0.1	1.888037
2.046683	0.1	1.887560
2.048350	0.1	1.885533
2.050017	0.1	1.882196
2.051683	0.1	1.877070
2.053350	0.1	1.870453
2.055017	0.1	1.863062
2.056683	0.1	1.855373
2.058350	0.1	1.848102
2.060017	0.1	1.842499
2.061683	0.1	1.839876
2.063350	0.1	1.839817
2.065017	0.1	1.840830
2.066683	0.1	1.840353
2.068350	0.1	1.836121
2.070017	0.1	1.827896
2.071683	0.1	1.817823
2.073350	0.1	1.808643
2.075017	0.1	1.801968
2.076683	0.1	1.796663
2.078350	0.1	1.790404
2.080017	0.1	1.782358
2.081683	0.1	1.773238
2.083350	0.1	1.764178
2.085017	0.1	1.754940
2.086683	0.1	1.744568
2.088350	0.1	1.733065
2.090017	0.1	1.722157
2.091683	0.1	1.713574
2.093350	0.1	1.708329
2.095017	0.1	1.706362
2.096683	0.1	1.706660
2.098350	0.1	1.706958
2.100017	0.1	1.704455
2.101683	0.1	1.697898
2.103350	0.1	1.688302
2.105017	0.1	1.677573
2.106683	0.1	1.666606
2.108350	0.1	1.654983
2.110017	0.1	1.641393
2.111683	0.1	1.626015
2.113350	0.1	1.611710
2.115017	0.1	1.600981
2.116683	0.1	1.593709
2.118350	0.1	1.587749
2.120017	0.1	1.581371
2.121683	0.1	1.574278
2.123350	0.1	1.566887
2.125017	0.1	1.559794
2.126683	0.1	1.553595
2.128350	0.1	1.548648
2.130017	0.1	1.545012
2.131683	0.1	1.541078
2.133350	0.1	1.535297
2.135017	0.1	1.528084
2.136683	0.1	1.521289
2.138350	0.1	1.515389
2.140017	0.1	1.508355
2.141683	0.1	1.497984
2.143350	0.1	1.484394
2.145017	0.1	1.470208
2.146683	0.1	1.458049
2.148350	0.1	1.449406
2.150017	0.1	1.443863
2.151683	0.1	1.440227
2.153350	0.1	1.436710
2.155017	0.1	1.430869
2.156683	0.1	1.421094
2.158350	0.1	1.407981
2.160017	0.1	1.393735
2.161683	0.1	1.380622
2.163350	0.1	1.369476
2.165017	0.1	1.359940
2.166683	0.1	1.351476
2.168350	0.1	1.344204
2.170017	0.1	1.338244
2.171683	0.1	1.332581
2.173350	0.1	1.326203
2.175017	0.1	1.320064
2.176683	0.1	1.316130
2.178350	0.1	1.314759
2.180017	0.1	1.313686
2.181683	0.1	1.309991
2.183350	0.1	1.301766
2.185017	0.1	1.289666
2.186683	0.1	1.276076
2.188350	0.1	1.263499
2.190017	0.1	1.253963
2.191683	0.1	1.248121
2.193350	0.1	1.244903
2.195017	0.1	1.242340
2.196683	0.1	1.238883
2.198350	0.1	1.233935
2.200017	0.1	1.227737
2.201683	0.1	1.221001
2.203350	0.1	1.213849
2.205017	0.1	1.205921
2.206683	0.1	1.197815
2.208350	0.1	1.190364
2.210017	0.1	1.183987
2.211683	0.1	1.177609
2.213350	0.1	1.170099
2.215017	0.1	1.161873
2.216683	0.1	1.153410
2.218350	0.1	1.144409
2.220017	0.1	1.134992
2.221683	0.1	1.126111
2.223350	0.1	1.118243
2.225017	0.1	1.110673
2.226683	0.1	1.102984
2.228350	0.1	1.095712
2.230017	0.1	1.090705
2.231683	0.1	1.089633
2.233350	0.1	1.092494
2.235017	0.1	1.097202
2.236683	0.1	1.100779
2.238350	0.1	1.100481
2.240017	0.1	1.094639
2.241683	0.1	1.083911
2.243350	0.1	1.070798
2.245017	0.1	1.058161
2.246683	0.1	1.047015
2.248350	0.1	1.037180
2.250017	0.1	1.028895
2.251683	0.1	1.022816
2.253350	0.1	1.018107
2.255017	0.1	1.012802
2.256683	0.1	1.005352
2.258350	0.1	0.996232
2.260017	0.1	0.988066
2.261683	0.1	0.983596
2.263350	0.1	0.983357
2.265017	0.1	0.985920
2.266683	0.1	0.988662
2.268350	0.1	0.988841
2.270017	0.1	0.985026
2.271683	0.1	0.978351
2.273350	0.1	0.970721
2.275017	0.1	0.963390
2.276683	0.1	0.957191
2.278350	0.1	0.953019
2.280017	0.1	0.949860
2.281683	0.1	0.945211
2.283350	0.1	0.938058
2.285017	0.1	0.929654
2.286683	0.1	0.921667
2.288350	0.1	0.914395
2.290017	0.1	0.907004
2.291683	0.1	0.899494
2.293350	0.1	0.892878
2.295017	0.1	0.888288
2.296683	0.1	0.885308
2.298350	0.1	0.882685
2.300017	0.1	0.880182
2.301683	0.1	0.879049
2.303350	0.1	0.880539
2.305017	0.1	0.883818
2.306683	0.1	0.886560
2.308350	0.1	0.887334
2.310017	0.1	0.886083
2.311683	0.1	0.883520
2.313350	0.1	0.880122
2.315017	0.1	0.876308
2.316683	0.1	0.873506
2.318350	0.1	0.872731
2.320017	0.1	0.873148
2.321683	0.1	0.872791
2.323350	0.1	0.870526
2.325017	0.1	0.866532
2.326683	0.1	0.860870
2.328350	0.1	0.853598
2.330017	0.1	0.847042
2.331683	0.1	0.844538
2.333350	0.1	0.846684
2.335017	0.1	0.850499
2.336683	0.1	0.852943
2.338350	0.1	0.852823
2.340017	0.1	0.850201
2.341683	0.1	0.845671
2.343350	0.1	0.840306
2.345017	0.1	0.835776
2.346683	0.1	0.834048
2.348350	0.1	0.836134
2.350017	0.1	0.840604
2.351683	0.1	0.844181
2.353350	0.1	0.844121
2.355017	0.1	0.839829
2.356683	0.1	0.832737
2.358350	0.1	0.825167
2.360017	0.1	0.819385
2.361683	0.1	0.816703
2.363350	0.1	0.817120
2.365017	0.1	0.818610
2.366683	0.1	0.818312
2.368350	0.1	0.813723
2.370017	0.1	0.804782
2.371683	0.1	0.794530
2.373350	0.1	0.786483
2.375017	0.1	0.781834
2.376683	0.1	0.780046
2.378350	0.1	0.780344
2.380017	0.1	0.782669
2.381683	0.1	0.786006
2.383350	0.1	0.787795
2.385017	0.1	0.785708
2.386683	0.1	0.780165
2.388350	0.1	0.773728
2.390017	0.1	0.768423
2.391683	0.1	0.764251
2.393350	0.1	0.759602
2.395017	0.1	0.753224
2.396683	0.1	0.745714
2.398350	0.1	0.739217
2.400017	0.1	0.736058
2.401683	0.1	0.737250
2.403350	0.1	0.742435
2.405017	0.1	0.749946
2.406683	0.1	0.756979
2.408350	0.1	0.761151
2.410017	0.1	0.761986
2.411683	0.1	0.760376
2.413350	0.1	0.756264
2.415017	0.1	0.748634
2.416683	0.1	0.736952
2.418350	0.1	0.722587
2.420017	0.1	0.708401
2.421683	0.1	0.697494
2.423350	0.1	0.691414
2.425017	0.1	0.688970
2.426683	0.1	0.686944
2.428350	0.1	0.683546
2.430017	0.1	0.680029
2.431683	0.1	0.678659
2.433350	0.1	0.679612
2.435017	0.1	0.681877
2.436683	0.1	0.684857
2.438350	0.1	0.688136
2.440017	0.1	0.691533
2.441683	0.1	0.694275
2.443350	0.1	0.695169
2.445017	0.1	0.692368
2.446683	0.1	0.685334
2.448350	0.1	0.675917
2.450017	0.1	0.666618
2.451683	0.1	0.658631
2.453350	0.1	0.652313
2.455017	0.1	0.648260
2.456683	0.1	0.646830
2.458350	0.1	0.646532
2.460017	0.1	0.645042
2.461683	0.1	0.641346
2.463350	0.1	0.637114
2.465017	0.1	0.635028
2.466683	0.1	0.637054
2.468350	0.1	0.643432
2.470017	0.1	0.652075
2.471683	0.1	0.660002
2.473350	0.1	0.665009
2.475017	0.1	0.665903
2.476683	0.1	0.662267
2.478350	0.1	0.654638
2.480017	0.1	0.644624
2.481683	0.1	0.634313
2.483350	0.1	0.625789
2.485017	0.1	0.619590
2.486683	0.1	0.615120
2.488350	0.1	0.611305
2.490017	0.1	0.607193
2.491683	0.1	0.602841
2.493350	0.1	0.599861
2.495017	0.1	0.600159
2.496683	0.1	0.603259
2.498350	0.1	0.607193
2.500017	0.1	0.610530
2.501683	0.1	0.612617
2.503350	0.1	0.612080
2.505017	0.1	0.607491
2.506683	0.1	0.598490
2.508350	0.1	0.587106
2.510017	0.1	0.577509
2.511683	0.1	0.573516
2.513350	0.1	0.575185
2.515017	0.1	0.577688
2.516683	0.1	0.576556
2.518350	0.1	0.571668
2.520017	0.1	0.564992
2.521683	0.1	0.558019
2.523350	0.1	0.551820
2.525017	0.1	0.547826
2.526683	0.1	0.546396
2.528350	0.1	0.545979
2.530017	0.1	0.544906
2.531683	0.1	0.543356
2.533350	0.1	0.542343
2.535017	0.1	0.542343
2.536683	0.1	0.542462
2.538350	0.1	0.541925
2.540017	0.1	0.541329
2.541683	0.1	0.541627
2.543350	0.1	0.542402
2.545017	0.1	0.542283
2.546683	0.1	0.540972
2.548350	0.1	0.539064
2.550017	0.1	0.536740
2.551683	0.1	0.533938
2.553350	0.1	0.530839
2.555017	0.1	0.527620
2.556683	0.1	0.525057
2.558350	0.1	0.524223
2.560017	0.1	0.524700
2.561683	0.1	0.524998
2.563350	0.1	0.524938
2.565017	0.1	0.525832
2.566683	0.1	0.527740
2.568350	0.1	0.528812
2.570017	0.1	0.527501
2.571683	0.1	0.523865
2.573350	0.1	0.519395
2.575017	0.1	0.516295
2.576683	0.1	0.516117
2.578350	0.1	0.518560
2.580017	0.1	0.521660
2.581683	0.1	0.523865
2.583350	0.1	0.524104
2.585017	0.1	0.521302
2.586683	0.1	0.514746
2.588350	0.1	0.505269
2.590017	0.1	0.495076
2.591683	0.1	0.486612
2.593350	0.1	0.480652
2.595017	0.1	0.475943
2.596683	0.1	0.471294
2.598350	0.1	0.466824
2.600017	0.1	0.463724
2.601683	0.1	0.463009
2.603350	0.1	0.464976
2.605017	0.1	0.468671
2.606683	0.1	0.471950
2.608350	0.1	0.473142
2.610017	0.1	0.471950
2.611683	0.1	0.469327
2.613350	0.1	0.466645
2.615017	0.1	0.465274
2.616683	0.1	0.465393
2.618350	0.1	0.466466
2.620017	0.1	0.466883
2.621683	0.1	0.465333
2.623350	0.1	0.462174
2.625017	0.1	0.458181
2.626683	0.1	0.453711
2.628350	0.1	0.448763
2.630017	0.1	0.444114
2.631683	0.1	0.441015
2.633350	0.1	0.440121
2.635017	0.1	0.441313
2.636683	0.1	0.444591
2.638350	0.1	0.449181
2.640017	0.1	0.453115
2.641683	0.1	0.454426
2.643350	0.1	0.452936
2.645017	0.1	0.450075
2.646683	0.1	0.447512
2.648350	0.1	0.446498
2.650017	0.1	0.447512
2.651683	0.1	0.449836
2.653350	0.1	0.450611
2.655017	0.1	0.447392
2.656683	0.1	0.440002
2.658350	0.1	0.431061
2.660017	0.1	0.423968
2.661683	0.1	0.421524
2.663350	0.1	0.423789
2.665017	0.1	0.428021
2.666683	0.1	0.431001
2.668350	0.1	0.431299
2.670017	0.1	0.429571
2.671683	0.1	0.428140
2.673350	0.1	0.428796
2.675017	0.1	0.430942
2.676683	0.1	0.432611
2.678350	0.1	0.432134
2.680017	0.1	0.429153
2.681683	0.1	0.424624
2.683350	0.1	0.420094
2.685017	0.1	0.416279
2.686683	0.1	0.413060
2.688350	0.1	0.410438
2.690017	0.1	0.408947
2.691683	0.1	0.408947
2.693350	0.1	0.410259
2.695017	0.1	0.412047
2.696683	0.1	0.413716
2.698350	0.1	0.414908
2.700017	0.1	0.415862
2.701683	0.1	0.416636
2.703350	0.1	0.416756
2.705017	0.1	0.415146
2.706683	0.1	0.411868
2.708350	0.1	0.409424
2.710017	0.1	0.410080
2.711683	0.1	0.412822
2.713350	0.1	0.414789
2.715017	0.1	0.414193
2.716683	0.1	0.410616
2.718350	0.1	0.404656
2.720017	0.1	0.398159
2.721683	0.1	0.393927
2.723350	0.1	0.393152
2.725017	0.1	0.395298
2.726683	0.1	0.399649
2.728350	0.1	0.405431
2.730017	0.1	0.410855
2.731683	0.1	0.413954
2.733350	0.1	0.414252
2.735017	0.1	0.413120
2.736683	0.1	0.411689
2.738350	0.1	0.410616
2.740017	0.1	0.410199
2.741683	0.1	0.410080
2.743350	0.1	0.409007
2.745017	0.1	0.405908
2.746683	0.1	0.401497
2.748350	0.1	0.396907
2.750017	0.1	0.392735
2.751683	0.1	0.389159
2.753350	0.1	0.387311
2.755017	0.1	0.388086
2.756683	0.1	0.390112
2.758350	0.1	0.391126
2.760017	0.1	0.390947
2.761683	0.1	0.391245
2.763350	0.1	0.393212
2.765017	0.1	0.396729
2.766683	0.1	0.400901
2.768350	0.1	0.404775
2.770017	0.1	0.407457
2.771683	0.1	0.408471
2.773350	0.1	0.409007
2.775017	0.1	0.410497
2.776683	0.1	0.411630
2.778350	0.1	0.409544
2.780017	0.1	0.403464
2.781683	0.1	0.395894
2.783350	0.1	0.390053
2.785017	0.1	0.388145
2.786683	0.1	0.390351
2.788350	0.1	0.394106
2.790017	0.1	0.396073
2.791683	0.1	0.394881
2.793350	0.1	0.392318
2.795017	0.1	0.389636
2.796683	0.1	0.386238
2.798350	0.1	0.381827
2.800017	0.1	0.378191
2.801683	0.1	0.377357
2.803350	0.1	0.378788
2.805017	0.1	0.380516
2.806683	0.1	0.381768
2.808350	0.1	0.382841
2.810017	0.1	0.383914
2.811683	0.1	0.385523
2.813350	0.1	0.387192
2.815017	0.1	0.387430
2.816683	0.1	0.385165
2.818350	0.1	0.381410
2.820017	0.1	0.378013
2.821683	0.1	0.375986
2.823350	0.1	0.374794
2.825017	0.1	0.372827
2.826683	0.1	0.369132
2.828350	0.1	0.364542
2.830017	0.1	0.361979
2.831683	0.1	0.364065
2.833350	0.1	0.370920
2.835017	0.1	0.379980
2.836683	0.1	0.387847
2.838350	0.1	0.392556
2.840017	0.1	0.393987
2.841683	0.1	0.393391
2.843350	0.1	0.392199
2.845017	0.1	0.391603
2.846683	0.1	0.392377
2.848350	0.1	0.395536
2.850017	0.1	0.400960
2.851683	0.1	0.407219
2.853350	0.1	0.413120
2.855017	0.1	0.417590
2.856683	0.1	0.419319
2.858350	0.1	0.417829
2.860017	0.1	0.414550
2.861683	0.1	0.411809
2.863350	0.1	0.411391
2.865017	0.1	0.413656
2.866683	0.1	0.417233
2.868350	0.1	0.419974
2.870017	0.1	0.421226
2.871683	0.1	0.422061
2.873350	0.1	0.423551
2.875017	0.1	0.425756
2.876683	0.1	0.428200
2.878350	0.1	0.429928
2.880017	0.1	0.430107
2.881683	0.1	0.428796
2.883350	0.1	0.427485
2.885017	0.1	0.428081
2.886683	0.1	0.431538
2.888350	0.1	0.437140
2.890017	0.1	0.443637
2.891683	0.1	0.449002
2.893350	0.1	0.451267
2.895017	0.1	0.450313
2.896683	0.1	0.448525
2.898350	0.1	0.449657
2.900017	0.1	0.455558
2.901683	0.1	0.463784
2.903350	0.1	0.469804
2.905017	0.1	0.471532
2.906683	0.1	0.470936
2.908350	0.1	0.470758
2.910017	0.1	0.472426
2.911683	0.1	0.476062
2.913350	0.1	0.480235
2.915017	0.1	0.482619
2.916683	0.1	0.482142
2.918350	0.1	0.479519
2.920017	0.1	0.476003
2.921683	0.1	0.472128
2.923350	0.1	0.467956
2.925017	0.1	0.463128
2.926683	0.1	0.457943
2.928350	0.1	0.454485
2.930017	0.1	0.454664
2.931683	0.1	0.457883
2.933350	0.1	0.462115
2.935017	0.1	0.466049
2.936683	0.1	0.469208
2.938350	0.1	0.471652
2.940017	0.1	0.473917
2.941683	0.1	0.476480
2.943350	0.1	0.478804
2.945017	0.1	0.479937
2.946683	0.1	0.479698
2.948350	0.1	0.478327
2.950017	0.1	0.476420
2.951683	0.1	0.474215
2.953350	0.1	0.472248
2.955017	0.1	0.471234
2.956683	0.1	0.471473
2.958350	0.1	0.471711
2.960017	0.1	0.470281
2.961683	0.1	0.467122
2.963350	0.1	0.463665
2.965017	0.1	0.462234
2.966683	0.1	0.464082
2.968350	0.1	0.468075
2.970017	0.1	0.472248
2.971683	0.1	0.475645
2.973350	0.1	0.478506
2.975017	0.1	0.480652
2.976683	0.1	0.481486
2.978350	0.1	0.480473
2.980017	0.1	0.478089
2.981683	0.1	0.475228
2.983350	0.1	0.472665
2.985017	0.1	0.470281
2.986683	0.1	0.467122
2.988350	0.1	0.462890
2.990017	0.1	0.458658
2.991683	0.1	0.455737
2.993350	0.1	0.455022
2.995017	0.1	0.456095
2.996683	0.1	0.457108
2.998350	0.1	0.456333
3.000017	0.1	0.453949
3.001683	0.1	0.451148
3.003350	0.1	0.449896
3.005017	0.1	0.451326
3.006683	0.1	0.454724
3.008350	0.1	0.458241
3.010017	0.1	0.461102
3.011683	0.1	0.463188
3.013350	0.1	0.464022
3.015017	0.1	0.462890
3.016683	0.1	0.459433
3.018350	0.1	0.454187
3.020017	0.1	0.448585
3.021683	0.1	0.444412
3.023350	0.1	0.442684
3.025017	0.1	0.442684
3.026683	0.1	0.443339
3.028350	0.1	0.444591
3.030017	0.1	0.447154
3.031683	0.1	0.451267
3.033350	0.1	0.455499
3.035017	0.1	0.457525
3.036683	0.1	0.455558
3.038350	0.1	0.450492
3.040017	0.1	0.445604
3.041683	0.1	0.444055
3.043350	0.1	0.446439
3.045017	0.1	0.450790
3.046683	0.1	0.455081
3.048350	0.1	0.458360
3.050017	0.1	0.461519
3.051683	0.1	0.463963
3.053350	0.1	0.463665
3.055017	0.1	0.459492
3.056683	0.1	0.453532
3.058350	0.1	0.448704
3.060017	0.1	0.446200
3.061683	0.1	0.445247
3.063350	0.1	0.444293
3.065017	0.1	0.443041
3.066683	0.1	0.441968
3.068350	0.1	0.441670
3.070017	0.1	0.441968
3.071683	0.1	0.442445
3.073350	0.1	0.442326
3.075017	0.1	0.441372
3.076683	0.1	0.440180
3.078350	0.1	0.439465
3.080017	0.1	0.439227
3.081683	0.1	0.438452
3.083350	0.1	0.435650
3.085017	0.1	0.429928
3.086683	0.1	0.422299
3.088350	0.1	0.416338
3.090017	0.1	0.415385
3.091683	0.1	0.419199
3.093350	0.1	0.424206
3.095017	0.1	0.427425
3.096683	0.1	0.428557
3.098350	0.1	0.429451
3.100017	0.1	0.431418
3.101683	0.1	0.434160
3.103350	0.1	0.436187
3.105017	0.1	0.436664
3.106683	0.1	0.436068
3.108350	0.1	0.435174
3.110017	0.1	0.434756
3.111683	0.1	0.434458
3.113350	0.1	0.432551
3.115017	0.1	0.427783
3.116683	0.1	0.421822
3.118350	0.1	0.417411
3.120017	0.1	0.415266
3.121683	0.1	0.413954
3.123350	0.1	0.412226
3.125017	0.1	0.410616
3.126683	0.1	0.410199
3.128350	0.1	0.410676
3.130017	0.1	0.410974
3.131683	0.1	0.410676
3.133350	0.1	0.409961
3.135017	0.1	0.408590
3.136683	0.1	0.406563
3.138350	0.1	0.405192
3.140017	0.1	0.405908
3.141683	0.1	0.408888
3.143350	0.1	0.412941
3.145017	0.1	0.417113
3.146683	0.1	0.420928
3.148350	0.1	0.423789
3.150017	0.1	0.425696
3.151683	0.1	0.426769
3.153350	0.1	0.426292
3.155017	0.1	0.424087
3.156683	0.1	0.420809
3.158350	0.1	0.417233
3.160017	0.1	0.413239
3.161683	0.1	0.408292
3.163350	0.1	0.403762
3.165017	0.1	0.401974
3.166683	0.1	0.403225
3.168350	0.1	0.404656
3.170017	0.1	0.403166
3.171683	0.1	0.398695
3.173350	0.1	0.393689
3.175017	0.1	0.391483
3.176683	0.1	0.393689
3.178350	0.1	0.398874
3.180017	0.1	0.403523
3.181683	0.1	0.404775
3.183350	0.1	0.402689
3.185017	0.1	0.398994
3.186683	0.1	0.395060
3.188350	0.1	0.391364
3.190017	0.1	0.387549
3.191683	0.1	0.382841
3.193350	0.1	0.377536
3.195017	0.1	0.373662
3.196683	0.1	0.372589
3.198350	0.1	0.373602
3.200017	0.1	0.375807
3.201683	0.1	0.378728
3.203350	0.1	0.381172
3.205017	0.1	0.381649
3.206683	0.1	0.379682
3.208350	0.1	0.375986
3.210017	0.1	0.371814
3.211683	0.1	0.368118
3.213350	0.1	0.365675
3.215017	0.1	0.365138
3.216683	0.1	0.366330
3.218350	0.1	0.368297
3.220017	0.1	0.369549
3.221683	0.1	0.369489
3.223350	0.1	0.368714
3.225017	0.1	0.368118
3.226683	0.1	0.367284
3.228350	0.1	0.365317
3.230017	0.1	0.361919
3.231683	0.1	0.357270
3.233350	0.1	0.351727
3.235017	0.1	0.346959
3.236683	0.1	0.344753
3.238350	0.1	0.344992
3.240017	0.1	0.345469
3.241683	0.1	0.343680
3.243350	0.1	0.339150
3.245017	0.1	0.333428
3.246683	0.1	0.328839
3.248350	0.1	0.327349
3.250017	0.1	0.330329
3.251683	0.1	0.337303
3.253350	0.1	0.346303
3.255017	0.1	0.354767
3.256683	0.1	0.360549
3.258350	0.1	0.362158
3.260017	0.1	0.358820
3.261683	0.1	0.351965
3.263350	0.1	0.344038
3.265017	0.1	0.336885
3.266683	0.1	0.330508
3.268350	0.1	0.324309
3.270017	0.1	0.318408
3.271683	0.1	0.313878
3.273350	0.1	0.311613
3.275017	0.1	0.311077
3.276683	0.1	0.310481
3.278350	0.1	0.308692
3.280017	0.1	0.306606
3.281683	0.1	0.305951
3.283350	0.1	0.306547
3.285017	0.1	0.306308
3.286683	0.1	0.303686
3.288350	0.1	0.299215
3.290017	0.1	0.295281
3.291683	0.1	0.293791
3.293350	0.1	0.295222
3.295017	0.1	0.299096
3.296683	0.1	0.304520
3.298350	0.1	0.309944
3.300017	0.1	0.313461
3.301683	0.1	0.313938
3.303350	0.1	0.311971
3.305017	0.1	0.309467
3.306683	0.1	0.307262
3.308350	0.1	0.304818
3.310017	0.1	0.301242
3.311683	0.1	0.296474
3.313350	0.1	0.292242
3.315017	0.1	0.290930
3.316683	0.1	0.292659
3.318350	0.1	0.294983
3.320017	0.1	0.295937
3.321683	0.1	0.295043
3.323350	0.1	0.292182
3.325017	0.1	0.286937
3.326683	0.1	0.279665
3.328350	0.1	0.271261
3.330017	0.1	0.262797
3.331683	0.1	0.255466
3.333350	0.1	0.250697
3.335017	0.1	0.249743
3.336683	0.1	0.252306
3.338350	0.1	0.256240
3.340017	0.1	0.258923
3.341683	0.1	0.258625
3.343350	0.1	0.255346
3.345017	0.1	0.249982
3.346683	0.1	0.244141
3.348350	0.1	0.239551
3.350017	0.1	0.237227
3.351683	0.1	0.237644
3.353350	0.1	0.240862
3.355017	0.1	0.245869
3.356683	0.1	0.249803
3.358350	0.1	0.250041
3.360017	0.1	0.246465
3.361683	0.1	0.241995
3.363350	0.1	0.239968
3.365017	0.1	0.241160
3.366683	0.1	0.243425
3.368350	0.1	0.244260
3.370017	0.1	0.243008
3.371683	0.1	0.240862
3.373350	0.1	0.239015
3.375017	0.1	0.238121
3.376683	0.1	0.238359
3.378350	0.1	0.239313
3.380017	0.1	0.240028
3.381683	0.1	0.240088
3.383350	0.1	0.239432
3.385017	0.1	0.237405
3.386683	0.1	0.232995
3.388350	0.1	0.226676
3.390017	0.1	0.221074
3.391683	0.1	0.218987
3.393350	0.1	0.220656
3.395017	0.1	0.224113
3.396683	0.1	0.227928
3.398350	0.1	0.231385
3.400017	0.1	0.233829
3.401683	0.1	0.234783
3.403350	0.1	0.233114
3.405017	0.1	0.228107
3.406683	0.1	0.221372
3.408350	0.1	0.216246
3.410017	0.1	0.214279
3.411683	0.1	0.214279
3.413350	0.1	0.214756
3.415017	0.1	0.215709
3.416683	0.1	0.217736
3.418350	0.1	0.220954
3.420017	0.1	0.224352
3.421683	0.1	0.225782
3.423350	0.1	0.222981
3.425017	0.1	0.215828
3.426683	0.1	0.207543
3.428350	0.1	0.202656
3.430017	0.1	0.203550
3.431683	0.1	0.209272
3.433350	0.1	0.215769
3.435017	0.1	0.219047
3.436683	0.1	0.218749
3.438350	0.1	0.217617
3.440017	0.1	0.218153
3.441683	0.1	0.220299
3.443350	0.1	0.222862
3.445017	0.1	0.224412
3.446683	0.1	0.224352
3.448350	0.1	0.223339
3.450017	0.1	0.223100
3.451683	0.1	0.224650
3.453350	0.1	0.228167
3.455017	0.1	0.232399
3.456683	0.1	0.236094
3.458350	0.1	0.239313
3.460017	0.1	0.242293
3.461683	0.1	0.244975
3.463350	0.1	0.247717
3.465017	0.1	0.251591
3.466683	0.1	0.257909
3.468350	0.1	0.266552
3.470017	0.1	0.276029
3.471683	0.1	0.283897
3.473350	0.1	0.287771
3.475017	0.1	0.286818
3.476683	0.1	0.282586
3.478350	0.1	0.277340
3.480017	0.1	0.272751
3.481683	0.1	0.269115
3.483350	0.1	0.265718
3.485017	0.1	0.261843
3.486683	0.1	0.257015
3.488350	0.1	0.251412
3.490017	0.1	0.244737
3.491683	0.1	0.236630
3.493350	0.1	0.227869
3.495017	0.1	0.220537
3.496683	0.1	0.217438
3.498350	0.1	0.220418
3.500017	0.1	0.229120
3.501683	0.1	0.240386
3.503350	0.1	0.250816
3.505017	0.1	0.258088
3.506683	0.1	0.261903
3.508350	0.1	0.263453
3.510017	0.1	0.263572
3.511683	0.1	0.261784
3.513350	0.1	0.256717
3.515017	0.1	0.248432
3.516683	0.1	0.238597
3.518350	0.1	0.229478
3.520017	0.1	0.221789
3.521683	0.1	0.214517
3.523350	0.1	0.206649
3.525017	0.1	0.198722
3.526683	0.1	0.192642
3.528350	0.1	0.190437
3.530017	0.1	0.192702
3.531683	0.1	0.197411
3.533350	0.1	0.201046
3.535017	0.1	0.200927
3.536683	0.1	0.196815
3.538350	0.1	0.190496
3.540017	0.1	0.183463
3.541683	0.1	0.175893
3.543350	0.1	0.168145
3.545017	0.1	0.160992
3.546683	0.1	0.155151
3.548350	0.1	0.150800
3.550017	0.1	0.147641
3.551683	0.1	0.145674
3.553350	0.1	0.144720
3.555017	0.1	0.144899
3.556683	0.1	0.145435
3.558350	0.1	0.144541
3.560017	0.1	0.140905
3.561683	0.1	0.135481
3.563350	0.1	0.131309
3.565017	0.1	0.130892
3.566683	0.1	0.134230
3.568350	0.1	0.139833
3.570017	0.1	0.145495
3.571683	0.1	0.149727
3.573350	0.1	0.151455
3.575017	0.1	0.149846
3.576683	0.1	0.145197
3.578350	0.1	0.139654
3.580017	0.1	0.135541
3.581683	0.1	0.133634
3.583350	0.1	0.132799
3.585017	0.1	0.131786
3.586683	0.1	0.130236
3.588350	0.1	0.128865
3.590017	0.1	0.128686
3.591683	0.1	0.129819
3.593350	0.1	0.130713
3.595017	0.1	0.129581
3.596683	0.1	0.127256
3.598350	0.1	0.126898
3.600017	0.1	0.130713
3.601683	0.1	0.136733
3.603350	0.1	0.140905
3.605017	0.1	0.140429
3.606683	0.1	0.136018
3.608350	0.1	0.130594
3.610017	0.1	0.126898
3.611683	0.1	0.125766
3.613350	0.1	0.126541
3.615017	0.1	0.128150
3.616683	0.1	0.129998
3.618350	0.1	0.131190
3.620017	0.1	0.130653
3.621683	0.1	0.127912
3.623350	0.1	0.123262
3.625017	0.1	0.117719
3.626683	0.1	0.112832
3.628350	0.1	0.109434
3.630017	0.1	0.107288
3.631683	0.1	0.104964
3.633350	0.1	0.101864
3.635017	0.1	0.098705
3.636683	0.1	0.097632
3.638350	0.1	0.100255
3.640017	0.1	0.105858
3.641683	0.1	0.110924
3.643350	0.1	0.112116
3.645017	0.1	0.109077
3.646683	0.1	0.105143
3.648350	0.1	0.103712
3.650017	0.1	0.105858
3.651683	0.1	0.109673
3.653350	0.1	0.111997
3.655017	0.1	0.111103
3.656683	0.1	0.108480
3.658350	0.1	0.106692
3.660017	0.1	0.106215
3.661683	0.1	0.106156
3.663350	0.1	0.105441
3.665017	0.1	0.103712
3.666683	0.1	0.102222
3.668350	0.1	0.102460
3.670017	0.1	0.104070
3.671683	0.1	0.105560
3.673350	0.1	0.105679
3.675017	0.1	0.104368
3.676683	0.1	0.102580
3.678350	0.1	0.101626
3.680017	0.1	0.101984
3.681683	0.1	0.103176
3.683350	0.1	0.104725
3.685017	0.1	0.106752
3.686683	0.1	0.109553
3.688350	0.1	0.112593
3.690017	0.1	0.114620
3.691683	0.1	0.113964
3.693350	0.1	0.109375
3.695017	0.1	0.101626
3.696683	0.1	0.095069
3.698350	0.1	0.093639
3.700017	0.1	0.096440
3.701683	0.1	0.099540
3.703350	0.1	0.101328
3.705017	0.1	0.102878
3.706683	0.1	0.105619
3.708350	0.1	0.108659
3.710017	0.1	0.109971
3.711683	0.1	0.108778
3.713350	0.1	0.106156
3.715017	0.1	0.103712
3.716683	0.1	0.102103
3.718350	0.1	0.100493
3.720017	0.1	0.097334
3.721683	0.1	0.092089
3.723350	0.1	0.086129
3.725017	0.1	0.081599
3.726683	0.1	0.080585
3.728350	0.1	0.083804
3.730017	0.1	0.089943
3.731683	0.1	0.097215
3.733350	0.1	0.103533
3.735017	0.1	0.106037
3.736683	0.1	0.103056
3.738350	0.1	0.096560
3.740017	0.1	0.090957
3.741683	0.1	0.088632
3.743350	0.1	0.089467
3.745017	0.1	0.091910
3.746683	0.1	0.094295
3.748350	0.1	0.096738
3.750017	0.1	0.100613
3.751683	0.1	0.106394
3.753350	0.1	0.112116
3.755017	0.1	0.115216
3.756683	0.1	0.115097
3.758350	0.1	0.113189
3.760017	0.1	0.111580
3.761683	0.1	0.111520
3.763350	0.1	0.112534
3.765017	0.1	0.112951
3.766683	0.1	0.111401
3.768350	0.1	0.107706
3.770017	0.1	0.103056
3.771683	0.1	0.099659
3.773350	0.1	0.098884
3.775017	0.1	0.099778
3.776683	0.1	0.100195
3.778350	0.1	0.099838
3.780017	0.1	0.100136
3.781683	0.1	0.101149
3.783350	0.1	0.101447
3.785017	0.1	0.100434
3.786683	0.1	0.099421
3.788350	0.1	0.100017
3.790017	0.1	0.102043
3.791683	0.1	0.103176
3.793350	0.1	0.101745
3.795017	0.1	0.098765
3.796683	0.1	0.096440
3.798350	0.1	0.096142
3.800017	0.1	0.097454
3.801683	0.1	0.098944
3.803350	0.1	0.099778
3.805017	0.1	0.101089
3.806683	0.1	0.103951
3.808350	0.1	0.107527
3.810017	0.1	0.109494
3.811683	0.1	0.108361
3.813350	0.1	0.105143
3.815017	0.1	0.102758
3.816683	0.1	0.102580
3.818350	0.1	0.103474
3.820017	0.1	0.103414
3.821683	0.1	0.101864
3.823350	0.1	0.100255
3.825017	0.1	0.099480
3.826683	0.1	0.098467
3.828350	0.1	0.095785
3.830017	0.1	0.092328
3.831683	0.1	0.090182
3.833350	0.1	0.090420
3.835017	0.1	0.092149
3.836683	0.1	0.093639
3.838350	0.1	0.093997
3.840017	0.1	0.093937
3.841683	0.1	0.095189
3.843350	0.1	0.098884
3.845017	0.1	0.104964
3.846683	0.1	0.111282
3.848350	0.1	0.114560
3.850017	0.1	0.113428
3.851683	0.1	0.109136
3.853350	0.1	0.103951
3.855017	0.1	0.099719
3.856683	0.1	0.097871
3.858350	0.1	0.098407
3.860017	0.1	0.099659
3.861683	0.1	0.099957
3.863350	0.1	0.099480
3.865017	0.1	0.100017
3.866683	0.1	0.102282
3.868350	0.1	0.104845
3.870017	0.1	0.105858
3.871683	0.1	0.104606
3.873350	0.1	0.101686
3.875017	0.1	0.098467
3.876683	0.1	0.095904
3.878350	0.1	0.094295
3.880017	0.1	0.093877
3.881683	0.1	0.094473
3.883350	0.1	0.095189
3.885017	0.1	0.095129
3.886683	0.1	0.093400
3.888350	0.1	0.090063
3.890017	0.1	0.086308
3.891683	0.1	0.083089
3.893350	0.1	0.080407
3.895017	0.1	0.077963
3.896683	0.1	0.076592
3.898350	0.1	0.077307
3.900017	0.1	0.079572
3.901683	0.1	0.081122
3.903350	0.1	0.079870
3.905017	0.1	0.075817
3.906683	0.1	0.070810
3.908350	0.1	0.068009
3.910017	0.1	0.070155
3.911683	0.1	0.076652
3.913350	0.1	0.083804
3.915017	0.1	0.087798
3.916683	0.1	0.087678
3.918350	0.1	0.085473
3.920017	0.1	0.083625
3.921683	0.1	0.082850
3.923350	0.1	0.081956
3.925017	0.1	0.079453
3.926683	0.1	0.074863
3.928350	0.1	0.069499
3.930017	0.1	0.065625
3.931683	0.1	0.064850
3.933350	0.1	0.066817
3.935017	0.1	0.069737
3.936683	0.1	0.072539
3.938350	0.1	0.074565
3.940017	0.1	0.075638
3.941683	0.1	0.076473
3.943350	0.1	0.078678
3.945017	0.1	0.082374
3.946683	0.1	0.085056
3.948350	0.1	0.084341
3.950017	0.1	0.080764
3.951683	0.1	0.077009
3.953350	0.1	0.075221
3.955017	0.1	0.075698
3.956683	0.1	0.077784
3.958350	0.1	0.080049
3.960017	0.1	0.080526
3.961683	0.1	0.078022
3.963350	0.1	0.073433
3.965017	0.1	0.068784
3.966683	0.1	0.065804
3.968350	0.1	0.064850
3.970017	0.1	0.065565
3.971683	0.1	0.067472
3.973350	0.1	0.069201
3.975017	0.1	0.069380
3.976683	0.1	0.067830
3.978350	0.1	0.065386
3.980017	0.1	0.062227
3.981683	0.1	0.057876
3.983350	0.1	0.052631
3.985017	0.1	0.048339
3.986683	0.1	0.047207
3.988350	0.1	0.050306
3.990017	0.1	0.056744
3.991683	0.1	0.064790
3.993350	0.1	0.072956
3.995017	0.1	0.079930
3.996683	0.1	0.084579
3.998350	0.1	0.086784
4.000017	0.1	0.086546
4.001683	0.1	0.082672
4.003350	0.1	0.074506
4.005017	0.1	0.064194
4.006683	0.1	0.055611
4.008350	0.1	0.051200
4.010017	0.1	0.050306
4.011683	0.1	0.050068
4.013350	0.1	0.048101
4.015017	0.1	0.044644
4.016683	0.1	0.042081
4.018350	0.1	0.042558
4.020017	0.1	0.046015
4.021683	0.1	0.050724
4.023350	0.1	0.054896
4.025017	0.1	0.057518
4.026683	0.1	0.059187
4.028350	0.1	0.061214
4.030017	0.1	0.064492
4.031683	0.1	0.068486
4.033350	0.1	0.072122
4.035017	0.1	0.074446
4.036683	0.1	0.074685
4.038350	0.1	0.072360
4.040017	0.1	0.068307
4.041683	0.1	0.063717
4.043350	0.1	0.059128
4.045017	0.1	0.054598
4.046683	0.1	0.049949
4.048350	0.1	0.045836
4.050017	0.1	0.043690
4.051683	0.1	0.044286
4.053350	0.1	0.046670
4.055017	0.1	0.049591
4.056683	0.1	0.052214
4.058350	0.1	0.053585
4.060017	0.1	0.051856
4.061683	0.1	0.046432
4.063350	0.1	0.039101
4.065017	0.1	0.032663
4.066683	0.1	0.029564
4.068350	0.1	0.030756
4.070017	0.1	0.036240
4.071683	0.1	0.044823
4.073350	0.1	0.054598
4.075017	0.1	0.063658
4.076683	0.1	0.069916
4.078350	0.1	0.071704
4.080017	0.1	0.069320
4.081683	0.1	0.064194
4.083350	0.1	0.058293
4.085017	0.1	0.053465
4.086683	0.1	0.051439
4.088350	0.1	0.052273
4.090017	0.1	0.054181
4.091683	0.1	0.054061
4.093350	0.1	0.050247
4.095017	0.1	0.044465
4.096683	0.1	0.039995
4.098350	0.1	0.038445
4.100017	0.1	0.038922
4.101683	0.1	0.039697
4.103350	0.1	0.040054
4.105017	0.1	0.039697
4.106683	0.1	0.037789
4.108350	0.1	0.032961
4.110017	0.1	0.025332
4.111683	0.1	0.017881
4.113350	0.1	0.014603
4.115017	0.1	0.017166
4.116683	0.1	0.023603
4.118350	0.1	0.030458
4.120017	0.1	0.035167
4.121683	0.1	0.036120
4.123350	0.1	0.032961
4.125017	0.1	0.026941
4.126683	0.1	0.020385
4.128350	0.1	0.015914
4.130017	0.1	0.015557
4.131683	0.1	0.019193
4.133350	0.1	0.024199
4.135017	0.1	0.028372
4.136683	0.1	0.031412
4.138350	0.1	0.034571
4.140017	0.1	0.039279
4.141683	0.1	0.044942
4.143350	0.1	0.049055
4.145017	0.1	0.048995
4.146683	0.1	0.043690
4.148350	0.1	0.034392
4.150017	0.1	0.024378
4.151683	0.1	0.016987
4.153350	0.1	0.014186
4.155017	0.1	0.016332
4.156683	0.1	0.022590
4.158350	0.1	0.030994
4.160017	0.1	0.038445
4.161683	0.1	0.042021
4.163350	0.1	0.040650
4.165017	0.1	0.036478
4.166683	0.1	0.033379
4.168350	0.1	0.033259
4.170017	0.1	0.035763
4.171683	0.1	0.039041
4.173350	0.1	0.041187
4.175017	0.1	0.041008
4.176683	0.1	0.038862
4.178350	0.1	0.036359
4.180017	0.1	0.034809
4.181683	0.1	0.034809
4.183350	0.1	0.035584
4.185017	0.1	0.035405
4.186683	0.1	0.032961
4.188350	0.1	0.028074
4.190017	0.1	0.022173
4.191683	0.1	0.017345
4.193350	0.1	0.014722
4.195017	0.1	0.014246
4.196683	0.1	0.015497
4.198350	0.1	0.017464
4.200017	0.1	0.018537
4.201683	0.1	0.017703
4.203350	0.1	0.015974
4.205017	0.1	0.015140
4.206683	0.1	0.015914
4.208350	0.1	0.017643
4.210017	0.1	0.019193
4.211683	0.1	0.019133
4.213350	0.1	0.016391
4.215017	0.1	0.011325
4.216683	0.1	0.005782
4.218350	0.1	0.001788
4.220017	0.1	0.000536
4.221683	0.1	0.001967
4.223350	0.1	0.005007
4.225017	0.1	0.007391
4.226683	0.1	0.008106
4.228350	0.1	0.007927
4.230017	0.1	0.008821
4.231683	0.1	0.011742
4.233350	0.1	0.015736
4.235017	0.1	0.018477
4.236683	0.1	0.018120
4.238350	0.1	0.014365
4.240017	0.1	0.008523
4.241683	0.1	0.002980
4.243350	0.1	0.000417
4.245017	0.1	0.001609
4.246683	0.1	0.004709
4.248350	0.1	0.007391
4.250017	0.1	0.008583
4.251683	0.1	0.008345
4.253350	0.1	0.007868
4.255017	0.1	0.007868
4.256683	0.1	0.007749
4.258350	0.1	0.006676
4.260017	0.1	0.004828
4.261683	0.1	0.002980
4.263350	0.1	0.001788
4.265017	0.1	0.001967
4.266683	0.1	0.004530
4.268350	0.1	0.009477
4.270017	0.1	0.014603
4.271683	0.1	0.017703
4.273350	0.1	0.018299
4.275017	0.1	0.017405
4.276683	0.1	0.015914
4.278350	0.1	0.013947
4.280017	0.1	0.010848
4.281683	0.1	0.006795
4.283350	0.1	0.003397
4.285017	0.1	0.001907
4.286683	0.1	0.002503
4.288350	0.1	0.004768
4.290017	0.1	0.007868
4.291683	0.1	0.010550
4.293350	0.1	0.011921
4.295017	0.1	0.012338
4.296683	0.1	0.012517
4.298350	0.1	0.013113
4.300017	0.1	0.013888
4.301683	0.1	0.013411
4.303350	0.1	0.009894
4.305017	0.1	0.003338
4.306683	0.1	-0.003755
4.308350	0.1	-0.007987
4.310017	0.1	-0.006855
4.311683	0.1	-0.000298
4.313350	0.1	0.008821
4.315017	0.1	0.016689
4.316683	0.1	0.020683
4.318350	0.1	0.020504
4.320017	0.1	0.018179
4.321683	0.1	0.016809
4.323350	0.1	0.018239
4.325017	0.1	0.021636
4.326683	0.1	0.024676
4.328350	0.1	0.025868
4.330017	0.1	0.024796
4.331683	0.1	0.021935
4.333350	0.1	0.018716
4.335017	0.1	0.016570
4.336683	0.1	0.014961
4.338350	0.1	0.012040
4.340017	0.1	0.007331
4.341683	0.1	0.002861
4.343350	0.1	0.000477
4.345017	0.1	0.000179
4.346683	0.1	0.001431
4.348350	0.1	0.004411
4.350017	0.1	0.008762
4.351683	0.1	0.013232
4.353350	0.1	0.016987
4.355017	0.1	0.020206
4.356683	0.1	0.023782
4.358350	0.1	0.028193
4.360017	0.1	0.032365
4.361683	0.1	0.034034
4.363350	0.1	0.033081
4.365017	0.1	0.032008
4.366683	0.1	0.033438
4.368350	0.1	0.037134
4.370017	0.1	0.039816
4.371683	0.1	0.038147
4.373350	0.1	0.031173
4.375017	0.1	0.020802
4.376683	0.1	0.011206
4.378350	0.1	0.006616
4.380017	0.1	0.008166
4.381683	0.1	0.013173
4.383350	0.1	0.017703
4.385017	0.1	0.019908
4.386683	0.1	0.021040
4.388350	0.1	0.023603
4.390017	0.1	0.028074
4.391683	0.1	0.032604
4.393350	0.1	0.035226
4.395017	0.1	0.035763
4.396683	0.1	0.035286
4.398350	0.1	0.034273
4.400017	0.1	0.032306
4.401683	0.1	0.028908
4.403350	0.1	0.025153
4.405017	0.1	0.023067
4.406683	0.1	0.023365
4.408350	0.1	0.024736
4.410017	0.1	0.025451
4.411683	0.1	0.025749
4.413350	0.1	0.028014
4.415017	0.1	0.033200
4.416683	0.1	0.039160
4.418350	0.1	0.043988
4.420017	0.1	0.047684
4.421683	0.1	0.050604
4.423350	0.1	0.051677
4.425017	0.1	0.050068
4.426683	0.1	0.046849
4.428350	0.1	0.043869
4.430017	0.1	0.042200
4.431683	0.1	0.041544
4.433350	0.1	0.040948
4.435017	0.1	0.040472
4.436683	0.1	0.041306
4.438350	0.1	0.044346
4.440017	0.1	0.048339
4.441683	0.1	0.050545
4.443350	0.1	0.049114
4.445017	0.1	0.045061
4.446683	0.1	0.041127
4.448350	0.1	0.039577
4.450017	0.1	0.041246
4.451683	0.1	0.044644
4.453350	0.1	0.047624
4.455017	0.1	0.050128
4.456683	0.1	0.053287
4.458350	0.1	0.057518
4.460017	0.1	0.061452
4.461683	0.1	0.063002
4.463350	0.1	0.062287
4.465017	0.1	0.061810
4.466683	0.1	0.063598
4.468350	0.1	0.066817
4.470017	0.1	0.068963
4.471683	0.1	0.068128
4.473350	0.1	0.063479
4.475017	0.1	0.056028
4.476683	0.1	0.048101
4.478350	0.1	0.041962
4.480017	0.1	0.038385
4.481683	0.1	0.036359
4.483350	0.1	0.033915
4.485017	0.1	0.030458
4.486683	0.1	0.027180
4.488350	0.1	0.024974
4.490017	0.1	0.023961
4.491683	0.1	0.023067
4.493350	0.1	0.020623
4.495017	0.1	0.017464
4.496683	0.1	0.016928
4.498350	0.1	0.021040
4.500017	0.1	0.027895
4.501683	0.1	0.033259
4.503350	0.1	0.034869
4.505017	0.1	0.034153
4.506683	0.1	0.033975
4.508350	0.1	0.035346
4.510017	0.1	0.036657
4.511683	0.1	0.036001
4.513350	0.1	0.033140
4.515017	0.1	0.029743
4.516683	0.1	0.027001
4.518350	0.1	0.024617
4.520017	0.1	0.021398
4.521683	0.1	0.017583
4.523350	0.1	0.014305
4.525017	0.1	0.012696
4.526683	0.1	0.013471
4.528350	0.1	0.016212
4.530017	0.1	0.019312
4.531683	0.1	0.021338
4.533350	0.1	0.021696
4.535017	0.1	0.021279
4.536683	0.1	0.022233
4.538350	0.1	0.025928
4.540017	0.1	0.030875
4.541683	0.1	0.034213
4.543350	0.1	0.034273
4.545017	0.1	0.031054
4.546683	0.1	0.026405
4.548350	0.1	0.022531
4.550017	0.1	0.020385
4.551683	0.1	0.018954
4.553350	0.1	0.017107
4.555017	0.1	0.015974
4.556683	0.1	0.017285
4.558350	0.1	0.021398
4.560017	0.1	0.026405
4.561683	0.1	0.028968
4.563350	0.1	0.027239
4.565017	0.1	0.022948
4.566683	0.1	0.019372
4.568350	0.1	0.017762
4.570017	0.1	0.017762
4.571683	0.1	0.018537
4.573350	0.1	0.019133
4.575017	0.1	0.018597
4.576683	0.1	0.016928
4.578350	0.1	0.015080
4.580017	0.1	0.013053
4.581683	0.1	0.010669
4.583350	0.1	0.007868
4.585017	0.1	0.005066
4.586683	0.1	0.002742
4.588350	0.1	0.002086
4.590017	0.1	0.004530
4.591683	0.1	0.010312
4.593350	0.1	0.018001
4.595017	0.1	0.026107
4.596683	0.1	0.034094
4.598350	0.1	0.041902
4.600017	0.1	0.048339
4.601683	0.1	0.051320
4.603350	0.1	0.049710
4.605017	0.1	0.044465
4.606683	0.1	0.037968
4.608350	0.1	0.032187
4.610017	0.1	0.027537
4.611683	0.1	0.023067
4.613350	0.1	0.018239
4.615017	0.1	0.014305
4.616683	0.1	0.013411
4.618350	0.1	0.016868
4.620017	0.1	0.023425
4.621683	0.1	0.029564
4.623350	0.1	0.032365
4.625017	0.1	0.030696
4.626683	0.1	0.025392
4.628350	0.1	0.019252
4.630017	0.1	0.015855
4.631683	0.1	0.017107
4.633350	0.1	0.020802
4.635017	0.1	0.023067
4.636683	0.1	0.021935
4.638350	0.1	0.018656
4.640017	0.1	0.015736
4.641683	0.1	0.014901
4.643350	0.1	0.015974
4.645017	0.1	0.017762
4.646683	0.1	0.019550
4.648350	0.1	0.021219
4.650017	0.1	0.022829
4.651683	0.1	0.023723
4.653350	0.1	0.024140
4.655017	0.1	0.026584
4.656683	0.1	0.032067
4.658350	0.1	0.037611
4.660017	0.1	0.039339
4.661683	0.1	0.036180
4.663350	0.1	0.030398
4.665017	0.1	0.024974
4.666683	0.1	0.021875
4.668350	0.1	0.021100
4.670017	0.1	0.021160
4.671683	0.1	0.020504
4.673350	0.1	0.018060
4.675017	0.1	0.013113
4.676683	0.1	0.006855
4.678350	0.1	0.001431
4.680017	0.1	-0.001788
4.681683	0.1	-0.003397
4.683350	0.1	-0.003815
4.685017	0.1	-0.002444
4.686683	0.1	0.001550
4.688350	0.1	0.007927
4.690017	0.1	0.015080
4.691683	0.1	0.021219
4.693350	0.1	0.025034
4.695017	0.1	0.025928
4.696683	0.1	0.024557
4.698350	0.1	0.021398
4.700017	0.1	0.016749
4.701683	0.1	0.011802
4.703350	0.1	0.008523
4.705017	0.1	0.007749
4.706683	0.1	0.008941
4.708350	0.1	0.010908
4.710017	0.1	0.013351
4.711683	0.1	0.016212
4.713350	0.1	0.019670
4.715017	0.1	0.023544
4.716683	0.1	0.026941
4.718350	0.1	0.028670
4.720017	0.1	0.028253
4.721683	0.1	0.026405
4.723350	0.1	0.023901
4.725017	0.1	0.020623
4.726683	0.1	0.016332
4.728350	0.1	0.011921
4.730017	0.1	0.009000
4.731683	0.1	0.009000
4.733350	0.1	0.012279
4.735017	0.1	0.016510
4.736683	0.1	0.018954
4.738350	0.1	0.019550
4.740017	0.1	0.019670
4.741683	0.1	0.019252
4.743350	0.1	0.018299
4.745017	0.1	0.017524
4.746683	0.1	0.017524
4.748350	0.1	0.018477
4.750017	0.1	0.021219
4.751683	0.1	0.025809
4.753350	0.1	0.030756
4.755017	0.1	0.033855
4.756683	0.1	0.033796
4.758350	0.1	0.030637
4.760017	0.1	0.025809
4.761683	0.1	0.020981
4.763350	0.1	0.017762
4.765017	0.1	0.016630
4.766683	0.1	0.017405
4.768350	0.1	0.019729
4.770017	0.1	0.022769
4.771683	0.1	0.025511
4.773350	0.1	0.027597
4.775017	0.1	0.029206
4.776683	0.1	0.030994
4.778350	0.1	0.033259
4.780017	0.1	0.036299
4.781683	0.1	0.039935
4.783350	0.1	0.042677
4.785017	0.1	0.043213
4.786683	0.1	0.041842
4.788350	0.1	0.040233
4.790017	0.1	0.039816
4.791683	0.1	0.041306
4.793350	0.1	0.043631
4.795017	0.1	0.044525
4.796683	0.1	0.042975
4.798350	0.1	0.039935
4.800017	0.1	0.036716
4.801683	0.1	0.033379
4.803350	0.1	0.029206
4.805017	0.1	0.024259
4.806683	0.1	0.019550
4.808350	0.1	0.016332
4.810017	0.1	0.015140
4.811683	0.1	0.015557
4.813350	0.1	0.016928
4.815017	0.1	0.019133
4.816683	0.1	0.021994
4.818350	0.1	0.024855
4.820017	0.1	0.027180
4.821683	0.1	0.028849
4.823350	0.1	0.029862
4.825017	0.1	0.030518
4.826683	0.1	0.031352
4.828350	0.1	0.032067
4.830017	0.1	0.031650
4.831683	0.1	0.029624
4.833350	0.1	0.027239
4.835017	0.1	0.026822
4.836683	0.1	0.029206
4.838350	0.1	0.032544
4.840017	0.1	0.033796
4.841683	0.1	0.030935
4.843350	0.1	0.024498
4.845017	0.1	0.017762
4.846683	0.1	0.013471
4.848350	0.1	0.011265
4.850017	0.1	0.010073
4.851683	0.1	0.009775
4.853350	0.1	0.010908
4.855017	0.1	0.014007
4.856683	0.1	0.019252
4.858350	0.1	0.025213
4.860017	0.1	0.029922
4.861683	0.1	0.032663
4.863350	0.1	0.033677
4.865017	0.1	0.032961
4.866683	0.1	0.030637
4.868350	0.1	0.027001
4.870017	0.1	0.022948
4.871683	0.1	0.020623
4.873350	0.1	0.022173
4.875017	0.1	0.028193
4.876683	0.1	0.036955
4.878350	0.1	0.046074
4.880017	0.1	0.053763
4.881683	0.1	0.058889
4.883350	0.1	0.060856
4.885017	0.1	0.059962
4.886683	0.1	0.057280
4.888350	0.1	0.054061
4.890017	0.1	0.050902
4.891683	0.1	0.047684
4.893350	0.1	0.044644
4.895017	0.1	0.042558
4.896683	0.1	0.041962
4.898350	0.1	0.042856
4.900017	0.1	0.044465
4.901683	0.1	0.045836
4.903350	0.1	0.046790
4.905017	0.1	0.048518
4.906683	0.1	0.051856
4.908350	0.1	0.055611
4.910017	0.1	0.057518
4.911683	0.1	0.056863
4.913350	0.1	0.054836
4.915017	0.1	0.054181
4.916683	0.1	0.057101
4.918350	0.1	0.063360
4.920017	0.1	0.070274
4.921683	0.1	0.075459
4.923350	0.1	0.078738
4.925017	0.1	0.082254
4.926683	0.1	0.088036
4.928350	0.1	0.096262
4.930017	0.1	0.105202
4.931683	0.1	0.112474
4.933350	0.1	0.116527
4.935017	0.1	0.117540
4.936683	0.1	0.117183
4.938350	0.1	0.117421
4.940017	0.1	0.119686
4.941683	0.1	0.123620
4.943350	0.1	0.128031
4.945017	0.1	0.132442
4.946683	0.1	0.137448
4.948350	0.1	0.143826
4.950017	0.1	0.151932
4.951683	0.1	0.162601
4.953350	0.1	0.176489
4.955017	0.1	0.192523
4.956683	0.1	0.207603
4.958350	0.1	0.218213
4.960017	0.1	0.223041
4.961683	0.1	0.224113
4.963350	0.1	0.225246
4.965017	0.1	0.229538
4.966683	0.1	0.237107
4.968350	0.1	0.246465
4.970017	0.1	0.255883
4.971683	0.1	0.264347
4.973350	0.1	0.271857
4.975017	0.1	0.279427
4.976683	0.1	0.288844
4.978350	0.1	0.300646
4.980017	0.1	0.313163
4.981683	0.1	0.324607
4.983350	0.1	0.334978
4.985017	0.1	0.345409
4.986683	0.1	0.356138
4.988350	0.1	0.366867
4.990017	0.1	0.377595
4.991683	0.1	0.388265
4.993350	0.1	0.399172
4.995017	0.1	0.411451
4.996683	0.1	0.426412
4.998350	0.1	0.444472
5.000017	0.1	0.464082
5.001683	0.1	0.482440
5.003350	0.1	0.498116
5.005017	0.1	0.511944
5.006683	0.1	0.525832
5.008350	0.1	0.540733
5.010017	0.1	0.556409
5.011683	0.1	0.571251
5.013350	0.1	0.583470
5.015017	0.1	0.592828
5.016683	0.1	0.600934
5.018350	0.1	0.609696
5.020017	0.1	0.620067
5.021683	0.1	0.632107
5.023350	0.1	0.646412
5.025017	0.1	0.663459
5.026683	0.1	0.682294
5.028350	0.1	0.701129
5.030017	0.1	0.717521
5.031683	0.1	0.729382
5.033350	0.1	0.736773
5.035017	0.1	0.742197
5.036683	0.1	0.747621
5.038350	0.1	0.754237
5.040017	0.1	0.763297
5.041683	0.1	0.776589
5.043350	0.1	0.793219
5.045017	0.1	0.809670
5.046683	0.1	0.822425
5.048350	0.1	0.831485
5.050017	0.1	0.838876
5.051683	0.1	0.846386
5.053350	0.1	0.853777
5.055017	0.1	0.859559
5.056683	0.1	0.862837
5.058350	0.1	0.864387
5.060017	0.1	0.865281
5.061683	0.1	0.865459
5.063350	0.1	0.864863
5.065017	0.1	0.864923
5.066683	0.1	0.867486
5.068350	0.1	0.873625
5.070017	0.1	0.882506
5.071683	0.1	0.892758
5.073350	0.1	0.903726
5.075017	0.1	0.915408
5.076683	0.1	0.927389
5.078350	0.1	0.939190
5.080017	0.1	0.949204
5.081683	0.1	0.956118
5.083350	0.1	0.960529
5.085017	0.1	0.964820
5.086683	0.1	0.970244
5.088350	0.1	0.975430
5.090017	0.1	0.978053
5.091683	0.1	0.977218
5.093350	0.1	0.973761
5.095017	0.1	0.969589
5.096683	0.1	0.966728
5.098350	0.1	0.966728
5.100017	0.1	0.970423
5.101683	0.1	0.976980
5.103350	0.1	0.983954
5.105017	0.1	0.988901
5.106683	0.1	0.991046
5.108350	0.1	0.991404
5.110017	0.1	0.992477
5.111683	0.1	0.995874
5.113350	0.1	1.000226
5.115017	0.1	1.002848
5.116683	0.1	1.003265
5.118350	0.1	1.003206
5.120017	0.1	1.003683
5.121683	0.1	1.004279
5.123350	0.1	1.004040
5.125017	0.1	1.002610
5.126683	0.1	1.000702
5.128350	0.1	1.000047
5.130017	0.1	1.001895
5.131683	0.1	1.005471
5.133350	0.1	1.008511
5.135017	0.1	1.008391
5.136683	0.1	1.004994
5.138350	0.1	1.000941
5.140017	0.1	0.997901
5.141683	0.1	0.995874
5.143350	0.1	0.995576
5.145017	0.1	0.998378
5.146683	0.1	1.003802
5.148350	0.1	1.008868
5.150017	0.1	1.011431
5.151683	0.1	1.011312
5.153350	0.1	1.009822
5.155017	0.1	1.008868
5.156683	0.1	1.010180
5.158350	0.1	1.013517
5.160017	0.1	1.017213
5.161683	0.1	1.020193
5.163350	0.1	1.022279
5.165017	0.1	1.022995
5.166683	0.1	1.022339
5.168350	0.1	1.021206
5.170017	0.1	1.020730
5.171683	0.1	1.020789
5.173350	0.1	1.020968
5.175017	0.1	1.021087
5.176683	0.1	1.021504
5.178350	0.1	1.022399
5.180017	0.1	1.023948
5.181683	0.1	1.026452
5.183350	0.1	1.030445
5.185017	0.1	1.035333
5.186683	0.1	1.039982
5.188350	0.1	1.043499
5.190017	0.1	1.046598
5.191683	0.1	1.050651
5.193350	0.1	1.055956
5.195017	0.1	1.060546
5.196683	0.1	1.062214
5.198350	0.1	1.061022
5.200017	0.1	1.058638
5.201683	0.1	1.056910
5.203350	0.1	1.057327
5.205017	0.1	1.059890
5.206683	0.1	1.063168
5.208350	0.1	1.065910
5.210017	0.1	1.067340
5.211683	0.1	1.068235
5.213350	0.1	1.070201
5.215017	0.1	1.073122
5.216683	0.1	1.075029
5.218350	0.1	1.074255
5.220017	0.1	1.070738
5.221683	0.1	1.065910
5.223350	0.1	1.061797
5.225017	0.1	1.060486
5.226683	0.1	1.062393
5.228350	0.1	1.065731
5.230017	0.1	1.067758
5.231683	0.1	1.067877
5.233350	0.1	1.067281
5.235017	0.1	1.067340
5.236683	0.1	1.068831
5.238350	0.1	1.071692
5.240017	0.1	1.074672
5.241683	0.1	1.076460
5.243350	0.1	1.077414
5.245017	0.1	1.078785
5.246683	0.1	1.080573
5.248350	0.1	1.080811
5.250017	0.1	1.078427
5.251683	0.1	1.075506
5.253350	0.1	1.075268
5.255017	0.1	1.079023
5.256683	0.1	1.084745
5.258350	0.1	1.088739
5.260017	0.1	1.088440
5.261683	0.1	1.083791
5.263350	0.1	1.076400
5.265017	0.1	1.068711
5.266683	0.1	1.062930
5.268350	0.1	1.060486
5.270017	0.1	1.061738
5.271683	0.1	1.065850
5.273350	0.1	1.069784
5.275017	0.1	1.071274
5.276683	0.1	1.070976
5.278350	0.1	1.071513
5.280017	0.1	1.074135
5.281683	0.1	1.077831
5.283350	0.1	1.080215
5.285017	0.1	1.079977
5.286683	0.1	1.077533
5.288350	0.1	1.074195
5.290017	0.1	1.071334
5.291683	0.1	1.070619
5.293350	0.1	1.073301
5.295017	0.1	1.079261
5.296683	0.1	1.087427
5.298350	0.1	1.095712
5.300017	0.1	1.101136
5.301683	0.1	1.101911
5.303350	0.1	1.098871
5.305017	0.1	1.093865
5.306683	0.1	1.088440
5.308350	0.1	1.083493
5.310017	0.1	1.079321
5.311683	0.1	1.076162
5.313350	0.1	1.074612
5.315017	0.1	1.075149
5.316683	0.1	1.076996
5.318350	0.1	1.078367
5.320017	0.1	1.077712
5.321683	0.1	1.075089
5.323350	0.1	1.071632
5.325017	0.1	1.068235
5.326683	0.1	1.065910
5.328350	0.1	1.065970
5.330017	0.1	1.068175
5.331683	0.1	1.070798
5.333350	0.1	1.071930
5.335017	0.1	1.071096
5.336683	0.1	1.069963
5.338350	0.1	1.070201
5.340017	0.1	1.072466
5.341683	0.1	1.076639
5.343350	0.1	1.082242
5.345017	0.1	1.087785
5.346683	0.1	1.090944
5.348350	0.1	1.089752
5.350017	0.1	1.084447
5.351683	0.1	1.077831
5.353350	0.1	1.073062
5.355017	0.1	1.071036
5.356683	0.1	1.070321
5.358350	0.1	1.069665
5.360017	0.1	1.069427
5.361683	0.1	1.070440
5.363350	0.1	1.073361
5.365017	0.1	1.077533
5.366683	0.1	1.081467
5.368350	0.1	1.083553
5.370017	0.1	1.083493
5.371683	0.1	1.082957
5.373350	0.1	1.083791
5.375017	0.1	1.085699
5.376683	0.1	1.087308
5.378350	0.1	1.088083
5.380017	0.1	1.088321
5.381683	0.1	1.088321
5.383350	0.1	1.088262
5.385017	0.1	1.088619
5.386683	0.1	1.089752
5.388350	0.1	1.091659
5.390017	0.1	1.094103
5.391683	0.1	1.096964
5.393350	0.1	1.099289
5.395017	0.1	1.099169
5.396683	0.1	1.096129
5.398350	0.1	1.091063
5.400017	0.1	1.085818
5.401683	0.1	1.081407
5.403350	0.1	1.077592
5.405017	0.1	1.073539
5.406683	0.1	1.069307
5.408350	0.1	1.065016
5.410017	0.1	1.060844
5.411683	0.1	1.057208
5.413350	0.1	1.054704
5.415017	0.1	1.053572
5.416683	0.1	1.053631
5.418350	0.1	1.054823
5.420017	0.1	1.057208
5.421683	0.1	1.059949
5.423350	0.1	1.062155
5.425017	0.1	1.063943
5.426683	0.1	1.065612
5.428350	0.1	1.065850
5.430017	0.1	1.063287
5.431683	0.1	1.058102
5.433350	0.1	1.052022
5.435017	0.1	1.047313
5.436683	0.1	1.045227
5.438350	0.1	1.045644
5.440017	0.1	1.047731
5.441683	0.1	1.050055
5.443350	0.1	1.051247
5.445017	0.1	1.050770
5.446683	0.1	1.048565
5.448350	0.1	1.044452
5.450017	0.1	1.038730
5.451683	0.1	1.032710
5.453350	0.1	1.028001
5.455017	0.1	1.025260
5.456683	0.1	1.023710
5.458350	0.1	1.022220
5.460017	0.1	1.019836
5.461683	0.1	1.017153
5.463350	0.1	1.015246
5.465017	0.1	1.014829
5.466683	0.1	1.015365
5.468350	0.1	1.016259
5.470017	0.1	1.018107
5.471683	0.1	1.022279
5.473350	0.1	1.028001
5.475017	0.1	1.032293
5.476683	0.1	1.032770
5.478350	0.1	1.029670
5.480017	0.1	1.025200
5.481683	0.1	1.022041
5.483350	0.1	1.021743
5.485017	0.1	1.023293
5.486683	0.1	1.024246
5.488350	0.1	1.023889
5.490017	0.1	1.023412
5.491683	0.1	1.023471
5.493350	0.1	1.022995
5.495017	0.1	1.020372
5.496683	0.1	1.015544
5.498350	0.1	1.010299
5.500017	0.1	1.006007
5.501683	0.1	1.002610
5.503350	0.1	0.999272
5.505017	0.1	0.995815
5.506683	0.1	0.994086
5.508350	0.1	0.995517
5.510017	0.1	0.999391
5.511683	0.1	1.002729
5.513350	0.1	1.003206
5.515017	0.1	1.001239
5.516683	0.1	0.998676
5.518350	0.1	0.997007
5.520017	0.1	0.996709
5.521683	0.1	0.997782
5.523350	0.1	1.000047
5.525017	0.1	1.003146
5.526683	0.1	1.005828
5.528350	0.1	1.006067
5.530017	0.1	1.003146
5.531683	0.1	0.998676
5.533350	0.1	0.994861
5.535017	0.1	0.992298
5.536683	0.1	0.990629
5.538350	0.1	0.989199
5.540017	0.1	0.986934
5.541683	0.1	0.982881
5.543350	0.1	0.977814
5.545017	0.1	0.974238
5.546683	0.1	0.973761
5.548350	0.1	0.975132
5.550017	0.1	0.975251
5.551683	0.1	0.972927
5.553350	0.1	0.970244
5.555017	0.1	0.969827
5.556683	0.1	0.971377
5.558350	0.1	0.972033
5.560017	0.1	0.969827
5.561683	0.1	0.965953
5.563350	0.1	0.963867
5.565017	0.1	0.965357
5.566683	0.1	0.967801
5.568350	0.1	0.968039
5.570017	0.1	0.966072
5.571683	0.1	0.963271
5.573350	0.1	0.960231
5.575017	0.1	0.957012
5.576683	0.1	0.953019
5.578350	0.1	0.947535
5.580017	0.1	0.940979
5.581683	0.1	0.934959
5.583350	0.1	0.930965
5.585017	0.1	0.929892
5.586683	0.1	0.931382
5.588350	0.1	0.933528
5.590017	0.1	0.934243
5.591683	0.1	0.933290
5.593350	0.1	0.931382
5.595017	0.1	0.929296
5.596683	0.1	0.927150
5.598350	0.1	0.924468
5.600017	0.1	0.920475
5.601683	0.1	0.915289
5.603350	0.1	0.909507
5.605017	0.1	0.903189
5.606683	0.1	0.897169
5.608350	0.1	0.893414
5.610017	0.1	0.893354
5.611683	0.1	0.895798
5.613350	0.1	0.898361
5.615017	0.1	0.899792
5.616683	0.1	0.900447
5.618350	0.1	0.900805
5.620017	0.1	0.900984
5.621683	0.1	0.900567
5.623350	0.1	0.899553
5.625017	0.1	0.897944
5.626683	0.1	0.894964
5.628350	0.1	0.890672
5.630017	0.1	0.886321
5.631683	0.1	0.882745
5.633350	0.1	0.879765
5.635017	0.1	0.876546
5.636683	0.1	0.872672
5.638350	0.1	0.868082
5.640017	0.1	0.863135
5.641683	0.1	0.858605
5.643350	0.1	0.855625
5.645017	0.1	0.854552
5.646683	0.1	0.855386
5.648350	0.1	0.857890
5.650017	0.1	0.861645
5.651683	0.1	0.864923
5.653350	0.1	0.864983
5.655017	0.1	0.859618
5.656683	0.1	0.849485
5.658350	0.1	0.837565
5.660017	0.1	0.827074
5.661683	0.1	0.819564
5.663350	0.1	0.814676
5.665017	0.1	0.811100
5.666683	0.1	0.807762
5.668350	0.1	0.804126
5.670017	0.1	0.800610
5.671683	0.1	0.797689
5.673350	0.1	0.795484
5.675017	0.1	0.793815
5.676683	0.1	0.792384
5.678350	0.1	0.790954
5.680017	0.1	0.788808
5.681683	0.1	0.784278
5.683350	0.1	0.775278
5.685017	0.1	0.762105
5.686683	0.1	0.747979
5.688350	0.1	0.736773
5.690017	0.1	0.729501
5.691683	0.1	0.724733
5.693350	0.1	0.721097
5.695017	0.1	0.718415
5.696683	0.1	0.716865
5.698350	0.1	0.715971
5.700017	0.1	0.714839
5.701683	0.1	0.713646
5.703350	0.1	0.712574
5.705017	0.1	0.711203
5.706683	0.1	0.708103
5.708350	0.1	0.702083
5.710017	0.1	0.692606
5.711683	0.1	0.680089
5.713350	0.1	0.666022
5.715017	0.1	0.652671
5.716683	0.1	0.642419
5.718350	0.1	0.636518
5.720017	0.1	0.634134
5.721683	0.1	0.632942
5.723350	0.1	0.631630
5.725017	0.1	0.630617
5.726683	0.1	0.630617
5.728350	0.1	0.631034
5.730017	0.1	0.630379
5.731683	0.1	0.627041
5.733350	0.1	0.620544
5.735017	0.1	0.611901
5.736683	0.1	0.602663
5.738350	0.1	0.593782
5.740017	0.1	0.585139
5.741683	0.1	0.577986
5.743350	0.1	0.574350
5.745017	0.1	0.574648
5.746683	0.1	0.576079
5.748350	0.1	0.574410
5.750017	0.1	0.568628
5.751683	0.1	0.561953
5.753350	0.1	0.558376
5.755017	0.1	0.558913
5.756683	0.1	0.561237
5.758350	0.1	0.561953
5.760017	0.1	0.558436
5.761683	0.1	0.550032
5.763350	0.1	0.538707
5.765017	0.1	0.527918
5.766683	0.1	0.520647
5.768350	0.1	0.516892
5.770017	0.1	0.514865
5.771683	0.1	0.512302
5.773350	0.1	0.508070
5.775017	0.1	0.502467
5.776683	0.1	0.496447
5.778350	0.1	0.490248
5.780017	0.1	0.483394
5.781683	0.1	0.476301
5.783350	0.1	0.469506
5.785017	0.1	0.463128
5.786683	0.1	0.457108
5.788350	0.1	0.452220
5.790017	0.1	0.448763
5.791683	0.1	0.445366
5.793350	0.1	0.441015
5.795017	0.1	0.436664
5.796683	0.1	0.433266
5.798350	0.1	0.430882
5.800017	0.1	0.428736
5.801683	0.1	0.425696
5.803350	0.1	0.421107
5.805017	0.1	0.415325
5.806683	0.1	0.410080
5.808350	0.1	0.406921
5.810017	0.1	0.405431
5.811683	0.1	0.403643
5.813350	0.1	0.399768
5.815017	0.1	0.394046
5.816683	0.1	0.387371
5.818350	0.1	0.380218
5.820017	0.1	0.372589
5.821683	0.1	0.364602
5.823350	0.1	0.356913
5.825017	0.1	0.351608
5.826683	0.1	0.349879
5.828350	0.1	0.350833
5.830017	0.1	0.351608
5.831683	0.1	0.350237
5.833350	0.1	0.346780
5.835017	0.1	0.342786
5.836683	0.1	0.339985
5.838350	0.1	0.338376
5.840017	0.1	0.336647
5.841683	0.1	0.334024
5.843350	0.1	0.331104
5.845017	0.1	0.329137
5.846683	0.1	0.329018
5.848350	0.1	0.330091
5.850017	0.1	0.330150
5.851683	0.1	0.326335
5.853350	0.1	0.318706
5.855017	0.1	0.310421
5.856683	0.1	0.304818
5.858350	0.1	0.302792
5.860017	0.1	0.303149
5.861683	0.1	0.304759
5.863350	0.1	0.307024
5.865017	0.1	0.308812
5.866683	0.1	0.308752
5.868350	0.1	0.306487
5.870017	0.1	0.303328
5.871683	0.1	0.301063
5.873350	0.1	0.300288
5.875017	0.1	0.300288
5.876683	0.1	0.300169
5.878350	0.1	0.299394
5.880017	0.1	0.297487
5.881683	0.1	0.294209
5.883350	0.1	0.290334
5.885017	0.1	0.287652
5.886683	0.1	0.287294
5.888350	0.1	0.288367
5.890017	0.1	0.288546
5.891683	0.1	0.286162
5.893350	0.1	0.281274
5.895017	0.1	0.275373
5.896683	0.1	0.269711
5.898350	0.1	0.265181
5.900017	0.1	0.262499
5.901683	0.1	0.261903
5.903350	0.1	0.263214
5.905017	0.1	0.265837
5.906683	0.1	0.268817
5.908350	0.1	0.270605
5.910017	0.1	0.270486
5.911683	0.1	0.268817
5.913350	0.1	0.266671
5.915017	0.1	0.265598
5.916683	0.1	0.266850
5.918350	0.1	0.269949
5.920017	0.1	0.272632
5.921683	0.1	0.273168
5.923350	0.1	0.271261
5.925017	0.1	0.267506
5.926683	0.1	0.262678
5.928350	0.1	0.257254
5.930017	0.1	0.251710
5.931683	0.1	0.246227
5.933350	0.1	0.241280
5.935017	0.1	0.238419
5.936683	0.1	0.238538
5.938350	0.1	0.240445
5.940017	0.1	0.241697
5.941683	0.1	0.240862
5.943350	0.1	0.238299
5.945017	0.1	0.235379
5.946683	0.1	0.233471
5.948350	0.1	0.233412
5.950017	0.1	0.235915
5.951683	0.1	0.240326
5.953350	0.1	0.244737
5.955017	0.1	0.247598
5.956683	0.1	0.248790
5.958350	0.1	0.248730
5.960017	0.1	0.247121
5.961683	0.1	0.243902
5.963350	0.1	0.240326
5.965017	0.1	0.237584
5.966683	0.1	0.235200
5.968350	0.1	0.231564
5.970017	0.1	0.226200
5.971683	0.1	0.221014
5.973350	0.1	0.219166
5.975017	0.1	0.221789
5.976683	0.1	0.226736
5.978350	0.1	0.230730
5.980017	0.1	0.231504
5.981683	0.1	0.228643
5.983350	0.1	0.223815
5.985017	0.1	0.219584
5.986683	0.1	0.217497
5.988350	0.1	0.216723
5.990017	0.1	0.215530
5.991683	0.1	0.213325
5.993350	0.1	0.211060
5.995017	0.1	0.209570
5.996683	0.1	0.208497
5.998350	0.1	0.207484
6.000017	0.1	0.206769
6.001683	0.1	0.207067
6.003350	0.1	0.208557
6.005017	0.1	0.210345
6.006683	0.1	0.211060
6.008350	0.1	0.210047
6.010017	0.1	0.207186
6.011683	0.1	0.202954
6.013350	0.1	0.198722
6.015017	0.1	0.196040
6.016683	0.1	0.194848
6.018350	0.1	0.194252
6.020017	0.1	0.193894
6.021683	0.1	0.193715
6.023350	0.1	0.193775
6.025017	0.1	0.193954
6.026683	0.1	0.193536
6.028350	0.1	0.191748
6.030017	0.1	0.188947
6.031683	0.1	0.186801
6.033350	0.1	0.186741
6.035017	0.1	0.189185
6.036683	0.1	0.193596
6.038350	0.1	0.198662
6.040017	0.1	0.202239
6.041683	0.1	0.202775
6.043350	0.1	0.200510
6.045017	0.1	0.197530
6.046683	0.1	0.195682
6.048350	0.1	0.195444
6.050017	0.1	0.195384
6.051683	0.1	0.193179
6.053350	0.1	0.187814
6.055017	0.1	0.180185
6.056683	0.1	0.172794
6.058350	0.1	0.168383
6.060017	0.1	0.168741
6.061683	0.1	0.173569
6.063350	0.1	0.180900
6.065017	0.1	0.187874
6.066683	0.1	0.192404
6.068350	0.1	0.194371
6.070017	0.1	0.194967
6.071683	0.1	0.194669
6.073350	0.1	0.193298
6.075017	0.1	0.190616
6.076683	0.1	0.186920
6.078350	0.1	0.183046
6.080017	0.1	0.179470
6.081683	0.1	0.175893
6.083350	0.1	0.171900
6.085017	0.1	0.168741
6.086683	0.1	0.168264
6.088350	0.1	0.171185
6.090017	0.1	0.177324
6.091683	0.1	0.186026
6.093350	0.1	0.194788
6.095017	0.1	0.199378
6.096683	0.1	0.196993
6.098350	0.1	0.188708
6.100017	0.1	0.178456
6.101683	0.1	0.170529
6.103350	0.1	0.167847
6.105017	0.1	0.170708
6.106683	0.1	0.176489
6.108350	0.1	0.182033
6.110017	0.1	0.185609
6.111683	0.1	0.186026
6.113350	0.1	0.182986
6.115017	0.1	0.177562
6.116683	0.1	0.171959
6.118350	0.1	0.168622
6.120017	0.1	0.168741
6.121683	0.1	0.171959
6.123350	0.1	0.176370
6.125017	0.1	0.179887
6.126683	0.1	0.181496
6.128350	0.1	0.181258
6.130017	0.1	0.179827
6.131683	0.1	0.178039
6.133350	0.1	0.177026
6.135017	0.1	0.177205
6.136683	0.1	0.177801
6.138350	0.1	0.177383
6.140017	0.1	0.176013
6.141683	0.1	0.175178
6.143350	0.1	0.176787
6.145017	0.1	0.181019
6.146683	0.1	0.186145
6.148350	0.1	0.189662
6.150017	0.1	0.189424
6.151683	0.1	0.184953
6.153350	0.1	0.178158
6.155017	0.1	0.171781
6.156683	0.1	0.168085
6.158350	0.1	0.167429
6.160017	0.1	0.168324
6.161683	0.1	0.169039
6.163350	0.1	0.168979
6.165017	0.1	0.169635
6.166683	0.1	0.172555
6.168350	0.1	0.177801
6.170017	0.1	0.183582
6.171683	0.1	0.188410
6.173350	0.1	0.191450
6.175017	0.1	0.192165
6.176683	0.1	0.190735
6.178350	0.1	0.188291
6.180017	0.1	0.186384
6.181683	0.1	0.185728
6.183350	0.1	0.186086
6.185017	0.1	0.186801
6.186683	0.1	0.187278
6.188350	0.1	0.187337
6.190017	0.1	0.187814
6.191683	0.1	0.189304
6.193350	0.1	0.191212
6.195017	0.1	0.193059
6.196683	0.1	0.195146
6.198350	0.1	0.197768
6.200017	0.1	0.200510
6.201683	0.1	0.202179
6.203350	0.1	0.200927
6.205017	0.1	0.195682
6.206683	0.1	0.187516
6.208350	0.1	0.178695
6.210017	0.1	0.171423
6.211683	0.1	0.167787
6.213350	0.1	0.168622
6.215017	0.1	0.172496
6.216683	0.1	0.176668
6.218350	0.1	0.178754
6.220017	0.1	0.178456
6.221683	0.1	0.177681
6.223350	0.1	0.178814
6.225017	0.1	0.182390
6.226683	0.1	0.186265
6.228350	0.1	0.188172
6.230017	0.1	0.186920
6.231683	0.1	0.182748
6.233350	0.1	0.177443
6.235017	0.1	0.173926
6.236683	0.1	0.174582
6.238350	0.1	0.179529
6.240017	0.1	0.187099
6.241683	0.1	0.194967
6.243350	0.1	0.200689
6.245017	0.1	0.202417
6.246683	0.1	0.200748
6.248350	0.1	0.197291
6.250017	0.1	0.193954
6.251683	0.1	0.192225
6.253350	0.1	0.192523
6.255017	0.1	0.193954
6.256683	0.1	0.195682
6.258350	0.1	0.197232
6.260017	0.1	0.198960
6.261683	0.1	0.201046
6.263350	0.1	0.202894
6.265017	0.1	0.203609
6.266683	0.1	0.203073
6.268350	0.1	0.201643
6.270017	0.1	0.200450
6.271683	0.1	0.200450
6.273350	0.1	0.200689
6.275017	0.1	0.199735
6.276683	0.1	0.196993
6.278350	0.1	0.193059
6.280017	0.1	0.189066
6.281683	0.1	0.186026
6.283350	0.1	0.184476
6.285017	0.1	0.184178
6.286683	0.1	0.184417
6.288350	0.1	0.184298
6.290017	0.1	0.182569
6.291683	0.1	0.178933
6.293350	0.1	0.174582
6.295017	0.1	0.171244
6.296683	0.1	0.170350
6.298350	0.1	0.172317
6.300017	0.1	0.176668
6.301683	0.1	0.181496
6.303350	0.1	0.184536
6.305017	0.1	0.184238
6.306683	0.1	0.181139
6.308350	0.1	0.177562
6.310017	0.1	0.176251
6.311683	0.1	0.178218
6.313350	0.1	0.181913
6.315017	0.1	0.184596
6.316683	0.1	0.184298
6.318350	0.1	0.181496
6.320017	0.1	0.177920
6.321683	0.1	0.174761
6.323350	0.1	0.172913
6.325017	0.1	0.172973
6.326683	0.1	0.174344
6.328350	0.1	0.175715
6.330017	0.1	0.175416
6.331683	0.1	0.172615
6.333350	0.1	0.168145
6.335017	0.1	0.164032
6.336683	0.1	0.161290
6.338350	0.1	0.159621
6.340017	0.1	0.158846
6.341683	0.1	0.159562
6.343350	0.1	0.161409
6.345017	0.1	0.163198
6.346683	0.1	0.164270
6.348350	0.1	0.164807
6.350017	0.1	0.164986
6.351683	0.1	0.164688
6.353350	0.1	0.163972
6.355017	0.1	0.163674
6.356683	0.1	0.164926
6.358350	0.1	0.167727
6.360017	0.1	0.170827
6.361683	0.1	0.173271
6.363350	0.1	0.176013
6.365017	0.1	0.180364
6.366683	0.1	0.185668
6.368350	0.1	0.189245
6.370017	0.1	0.189185
6.371683	0.1	0.186265
6.373350	0.1	0.182211
6.375017	0.1	0.178933
6.376683	0.1	0.178039
6.378350	0.1	0.179708
6.380017	0.1	0.181973
6.381683	0.1	0.182509
6.383350	0.1	0.181079
6.385017	0.1	0.178993
6.386683	0.1	0.178337
6.388350	0.1	0.179708
6.390017	0.1	0.182092
6.391683	0.1	0.184059
6.393350	0.1	0.184774
6.395017	0.1	0.183940
6.396683	0.1	0.181794
6.398350	0.1	0.179350
6.400017	0.1	0.178099
6.401683	0.1	0.179350
6.403350	0.1	0.183165
6.405017	0.1	0.188351
6.406683	0.1	0.193357
6.408350	0.1	0.197053
6.410017	0.1	0.199735
6.411683	0.1	0.202715
6.413350	0.1	0.206769
6.415017	0.1	0.211298
6.416683	0.1	0.214756
6.418350	0.1	0.215173
6.420017	0.1	0.210822
6.421683	0.1	0.202239
6.423350	0.1	0.192523
6.425017	0.1	0.185728
6.426683	0.1	0.184894
6.428350	0.1	0.190020
6.430017	0.1	0.198305
6.431683	0.1	0.206113
6.433350	0.1	0.211358
6.435017	0.1	0.213802
6.436683	0.1	0.213861
6.438350	0.1	0.212193
6.440017	0.1	0.209868
6.441683	0.1	0.208199
6.443350	0.1	0.207782
6.445017	0.1	0.208020
6.446683	0.1	0.208020
6.448350	0.1	0.207007
6.450017	0.1	0.205278
6.451683	0.1	0.204146
6.453350	0.1	0.205278
6.455017	0.1	0.208139
6.456683	0.1	0.210226
6.458350	0.1	0.209093
6.460017	0.1	0.205159
6.461683	0.1	0.201345
6.463350	0.1	0.200450
6.465017	0.1	0.202656
6.466683	0.1	0.205278
6.468350	0.1	0.205994
6.470017	0.1	0.205278
6.471683	0.1	0.204921
6.473350	0.1	0.205398
6.475017	0.1	0.205517
6.476683	0.1	0.204027
6.478350	0.1	0.200450
6.480017	0.1	0.195682
6.481683	0.1	0.191808
6.483350	0.1	0.191629
6.485017	0.1	0.196099
6.486683	0.1	0.203609
6.488350	0.1	0.210524
6.490017	0.1	0.213981
6.491683	0.1	0.213027
6.493350	0.1	0.209153
6.495017	0.1	0.204921
6.496683	0.1	0.202000
6.498350	0.1	0.200868
6.500017	0.1	0.201821
6.501683	0.1	0.204802
6.503350	0.1	0.209034
6.505017	0.1	0.213385
6.506683	0.1	0.216961
6.508350	0.1	0.220001
6.510017	0.1	0.223160
6.511683	0.1	0.226200
6.513350	0.1	0.228524
6.515017	0.1	0.229478
6.516683	0.1	0.228763
6.518350	0.1	0.225902
6.520017	0.1	0.221372
6.521683	0.1	0.216723
6.523350	0.1	0.213444
6.525017	0.1	0.212133
6.526683	0.1	0.212908
6.528350	0.1	0.215113
6.530017	0.1	0.217438
6.531683	0.1	0.218034
6.533350	0.1	0.215650
6.535017	0.1	0.210583
6.536683	0.1	0.204623
6.538350	0.1	0.200272
6.540017	0.1	0.199497
6.541683	0.1	0.202715
6.543350	0.1	0.208497
6.545017	0.1	0.215471
6.546683	0.1	0.222564
6.548350	0.1	0.228286
6.550017	0.1	0.229955
6.551683	0.1	0.226617
6.553350	0.1	0.220478
6.555017	0.1	0.215054
6.556683	0.1	0.212312
6.558350	0.1	0.212669
6.560017	0.1	0.216365
6.561683	0.1	0.223756
6.563350	0.1	0.232875
6.565017	0.1	0.239372
6.566683	0.1	0.240147
6.568350	0.1	0.235558
6.570017	0.1	0.228226
6.571683	0.1	0.220537
6.573350	0.1	0.215113
6.575017	0.1	0.214398
6.576683	0.1	0.219107
6.578350	0.1	0.227451
6.580017	0.1	0.235856
6.581683	0.1	0.241518
6.583350	0.1	0.243723
6.585017	0.1	0.243604
6.586683	0.1	0.242293
6.588350	0.1	0.240564
6.590017	0.1	0.239015
6.591683	0.1	0.238776
6.593350	0.1	0.240862
6.595017	0.1	0.245035
6.596683	0.1	0.249505
6.598350	0.1	0.251889
6.600017	0.1	0.251174
6.601683	0.1	0.248730
6.603350	0.1	0.246942
6.605017	0.1	0.248015
6.606683	0.1	0.252843
6.608350	0.1	0.259876
6.610017	0.1	0.265658
6.611683	0.1	0.266790
6.613350	0.1	0.262320
6.615017	0.1	0.253975
6.616683	0.1	0.244975
6.618350	0.1	0.238419
6.620017	0.1	0.235856
6.621683	0.1	0.237584
6.623350	0.1	0.242293
6.625017	0.1	0.247300
6.626683	0.1	0.250220
6.628350	0.1	0.251174
6.630017	0.1	0.252128
6.631683	0.1	0.254393
6.633350	0.1	0.257432
6.635017	0.1	0.259578
6.636683	0.1	0.260115
6.638350	0.1	0.259936
6.640017	0.1	0.260770
6.641683	0.1	0.263453
6.643350	0.1	0.267863
6.645017	0.1	0.272751
6.646683	0.1	0.276148
6.648350	0.1	0.276804
6.650017	0.1	0.275135
6.651683	0.1	0.272453
6.653350	0.1	0.269830
6.655017	0.1	0.267565
6.656683	0.1	0.265062
6.658350	0.1	0.261843
6.660017	0.1	0.258327
6.661683	0.1	0.256240
6.663350	0.1	0.257254
6.665017	0.1	0.262141
6.666683	0.1	0.270367
6.668350	0.1	0.279844
6.670017	0.1	0.288129
6.671683	0.1	0.293732
6.673350	0.1	0.296474
6.675017	0.1	0.296950
6.676683	0.1	0.296950
6.678350	0.1	0.298381
6.680017	0.1	0.301540
6.681683	0.1	0.304461
6.683350	0.1	0.305116
6.685017	0.1	0.303566
6.686683	0.1	0.300884
6.688350	0.1	0.298083
6.690017	0.1	0.295579
6.691683	0.1	0.293791
6.693350	0.1	0.293672
6.695017	0.1	0.296474
6.696683	0.1	0.301600
6.698350	0.1	0.306487
6.700017	0.1	0.308633
6.701683	0.1	0.308037
6.703350	0.1	0.305772
6.705017	0.1	0.303149
6.706683	0.1	0.301778
6.708350	0.1	0.303090
6.710017	0.1	0.306308
6.711683	0.1	0.309229
6.713350	0.1	0.310123
6.715017	0.1	0.307858
6.716683	0.1	0.301600
6.718350	0.1	0.292182
6.720017	0.1	0.282884
6.721683	0.1	0.277102
6.723350	0.1	0.275671
6.725017	0.1	0.277042
6.726683	0.1	0.279427
6.728350	0.1	0.281930
6.730017	0.1	0.284433
6.731683	0.1	0.286341
6.733350	0.1	0.287592
6.735017	0.1	0.289083
6.736683	0.1	0.291884
6.738350	0.1	0.295877
6.740017	0.1	0.299454
6.741683	0.1	0.300884
6.743350	0.1	0.299394
6.745017	0.1	0.295460
6.746683	0.1	0.290513
6.748350	0.1	0.286818
6.750017	0.1	0.286162
6.751683	0.1	0.288248
6.753350	0.1	0.291705
6.755017	0.1	0.294626
6.756683	0.1	0.295103
6.758350	0.1	0.292718
6.760017	0.1	0.288010
6.761683	0.1	0.281870
6.763350	0.1	0.275433
6.765017	0.1	0.270605
6.766683	0.1	0.268281
6.768350	0.1	0.267863
6.770017	0.1	0.267744
6.771683	0.1	0.267565
6.773350	0.1	0.268221
6.775017	0.1	0.270545
6.776683	0.1	0.275016
6.778350	0.1	0.280976
6.780017	0.1	0.286877
6.781683	0.1	0.291884
6.783350	0.1	0.296354
6.785017	0.1	0.300467
6.786683	0.1	0.303149
6.788350	0.1	0.302851
6.790017	0.1	0.299633
6.791683	0.1	0.295579
6.793350	0.1	0.292957
6.795017	0.1	0.293136
6.796683	0.1	0.296056
6.798350	0.1	0.300884
6.800017	0.1	0.306010
6.801683	0.1	0.309825
6.803350	0.1	0.311315
6.805017	0.1	0.310242
6.806683	0.1	0.306666
6.808350	0.1	0.301123
6.810017	0.1	0.294864
6.811683	0.1	0.289738
6.813350	0.1	0.286222
6.815017	0.1	0.283241
6.816683	0.1	0.279725
6.818350	0.1	0.275075
6.820017	0.1	0.268936
6.821683	0.1	0.261903
6.823350	0.1	0.256538
6.825017	0.1	0.255942
6.826683	0.1	0.261426
6.828350	0.1	0.271201
6.830017	0.1	0.280678
6.831683	0.1	0.285149
6.833350	0.1	0.283420
6.835017	0.1	0.278890
6.836683	0.1	0.276506
6.838350	0.1	0.278652
6.840017	0.1	0.283659
6.841683	0.1	0.287712
6.843350	0.1	0.288129
6.845017	0.1	0.284851
6.846683	0.1	0.279427
6.848350	0.1	0.273943
6.850017	0.1	0.270307
6.851683	0.1	0.269234
6.853350	0.1	0.269949
6.855017	0.1	0.270605
6.856683	0.1	0.269651
6.858350	0.1	0.266731
6.860017	0.1	0.262678
6.861683	0.1	0.258744
6.863350	0.1	0.255942
6.865017	0.1	0.255108
6.866683	0.1	0.256836
6.868350	0.1	0.260830
6.870017	0.1	0.265181
6.871683	0.1	0.267565
6.873350	0.1	0.267327
6.875017	0.1	0.265241
6.876683	0.1	0.261903
6.878350	0.1	0.257313
6.880017	0.1	0.251949
6.881683	0.1	0.247240
6.883350	0.1	0.245035
6.885017	0.1	0.246286
6.886683	0.1	0.250340
6.888350	0.1	0.255585
6.890017	0.1	0.260234
6.891683	0.1	0.263393
6.893350	0.1	0.265121
6.895017	0.1	0.265896
6.896683	0.1	0.265718
6.898350	0.1	0.264168
6.900017	0.1	0.260592
6.901683	0.1	0.254810
6.903350	0.1	0.247836
6.905017	0.1	0.241458
6.906683	0.1	0.237644
6.908350	0.1	0.237465
6.910017	0.1	0.240266
6.911683	0.1	0.244141
6.913350	0.1	0.247717
6.915017	0.1	0.250280
6.916683	0.1	0.250995
6.918350	0.1	0.249386
6.920017	0.1	0.246406
6.921683	0.1	0.244319
6.923350	0.1	0.245094
6.925017	0.1	0.248492
6.926683	0.1	0.251949
6.928350	0.1	0.252545
6.930017	0.1	0.249207
6.931683	0.1	0.243962
6.933350	0.1	0.240147
6.935017	0.1	0.239968
6.936683	0.1	0.242829
6.938350	0.1	0.245929
6.940017	0.1	0.247180
6.941683	0.1	0.247359
6.943350	0.1	0.248671
6.945017	0.1	0.251472
6.946683	0.1	0.254333
6.948350	0.1	0.256181
6.950017	0.1	0.257015
6.951683	0.1	0.257254
6.953350	0.1	0.256777
6.955017	0.1	0.254750
6.956683	0.1	0.250697
6.958350	0.1	0.246346
6.960017	0.1	0.244021
6.961683	0.1	0.244558
6.963350	0.1	0.247002
6.965017	0.1	0.249445
6.966683	0.1	0.250697
6.968350	0.1	0.250995
6.970017	0.1	0.251174
6.971683	0.1	0.251293
6.973350	0.1	0.250101
6.975017	0.1	0.247777
6.976683	0.1	0.246227
6.978350	0.1	0.247121
6.980017	0.1	0.249922
6.981683	0.1	0.252426
6.983350	0.1	0.252724
6.985017	0.1	0.250995
6.986683	0.1	0.248790
6.988350	0.1	0.247777
6.990017	0.1	0.248373
6.991683	0.1	0.250041
6.993350	0.1	0.251234
6.995017	0.1	0.250399
6.996683	0.1	0.247180
6.998350	0.1	0.243127
7.000017	0.1	0.240386
7.001683	0.1	0.240266
7.003350	0.1	0.242174
7.005017	0.1	0.244200
7.006683	0.1	0.245273
7.008350	0.1	0.245690
7.010017	0.1	0.246286
7.011683	0.1	0.246942
7.013350	0.1	0.247061
7.015017	0.1	0.246942
7.016683	0.1	0.247836
7.018350	0.1	0.250399
7.020017	0.1	0.253499
7.021683	0.1	0.256181
7.023350	0.1	0.258565
7.025017	0.1	0.259697
7.026683	0.1	0.257969
7.028350	0.1	0.253737
7.030017	0.1	0.249684
7.031683	0.1	0.247598
7.033350	0.1	0.246823
7.035017	0.1	0.245273
7.036683	0.1	0.241816
7.038350	0.1	0.237405
7.040017	0.1	0.234187
7.041683	0.1	0.233352
7.043350	0.1	0.234902
7.045017	0.1	0.237763
7.046683	0.1	0.240564
7.048350	0.1	0.242412
7.050017	0.1	0.243008
7.051683	0.1	0.242233
7.053350	0.1	0.240147
7.055017	0.1	0.237167
7.056683	0.1	0.234008
7.058350	0.1	0.230849
7.060017	0.1	0.228047
7.061683	0.1	0.226557
7.063350	0.1	0.227213
7.065017	0.1	0.230074
7.066683	0.1	0.233471
7.068350	0.1	0.235677
7.070017	0.1	0.236332
7.071683	0.1	0.236094
7.073350	0.1	0.235200
7.075017	0.1	0.233471
7.076683	0.1	0.231802
7.078350	0.1	0.231922
7.080017	0.1	0.234604
7.081683	0.1	0.239491
7.083350	0.1	0.245869
7.085017	0.1	0.252306
7.086683	0.1	0.256836
7.088350	0.1	0.257969
7.090017	0.1	0.255525
7.091683	0.1	0.250399
7.093350	0.1	0.244975
7.095017	0.1	0.241518
7.096683	0.1	0.241220
7.098350	0.1	0.244141
7.100017	0.1	0.249267
7.101683	0.1	0.254393
7.103350	0.1	0.257492
7.105017	0.1	0.257492
7.106683	0.1	0.254333
7.108350	0.1	0.248909
7.110017	0.1	0.242829
7.111683	0.1	0.237882
7.113350	0.1	0.235081
7.115017	0.1	0.233471
7.116683	0.1	0.231206
7.118350	0.1	0.227749
7.120017	0.1	0.224471
7.121683	0.1	0.223160
7.123350	0.1	0.225246
7.125017	0.1	0.230551
7.126683	0.1	0.237048
7.128350	0.1	0.241756
7.130017	0.1	0.242949
7.131683	0.1	0.241578
7.133350	0.1	0.240266
7.135017	0.1	0.240505
7.136683	0.1	0.242531
7.138350	0.1	0.245750
7.140017	0.1	0.249565
7.141683	0.1	0.253677
7.143350	0.1	0.256836
7.145017	0.1	0.257432
7.146683	0.1	0.255823
7.148350	0.1	0.253797
7.150017	0.1	0.252783
7.151683	0.1	0.252843
7.153350	0.1	0.253320
7.155017	0.1	0.253379
7.156683	0.1	0.251830
7.158350	0.1	0.248432
7.160017	0.1	0.244856
7.161683	0.1	0.243366
7.163350	0.1	0.245273
7.165017	0.1	0.250459
7.166683	0.1	0.257194
7.168350	0.1	0.263453
7.170017	0.1	0.267506
7.171683	0.1	0.268698
7.173350	0.1	0.267565
7.175017	0.1	0.266314
7.176683	0.1	0.267446
7.178350	0.1	0.272334
7.180017	0.1	0.279844
7.181683	0.1	0.287414
7.183350	0.1	0.292301
7.185017	0.1	0.293434
7.186683	0.1	0.291884
7.188350	0.1	0.290394
7.190017	0.1	0.290692
7.191683	0.1	0.292480
7.193350	0.1	0.295699
7.195017	0.1	0.300348
7.196683	0.1	0.305176
7.198350	0.1	0.308037
7.200017	0.1	0.307977
7.201683	0.1	0.305593
7.203350	0.1	0.301957
7.205017	0.1	0.298619
7.206683	0.1	0.297844
7.208350	0.1	0.300705
7.210017	0.1	0.306189
7.211683	0.1	0.311911
7.213350	0.1	0.316203
7.215017	0.1	0.318229
7.216683	0.1	0.317395
7.218350	0.1	0.314593
7.220017	0.1	0.311971
7.221683	0.1	0.310838
7.223350	0.1	0.311196
7.225017	0.1	0.312090
7.226683	0.1	0.312865
7.228350	0.1	0.313938
7.230017	0.1	0.316858
7.231683	0.1	0.323474
7.233350	0.1	0.333786
7.235017	0.1	0.344813
7.236683	0.1	0.353098
7.238350	0.1	0.356913
7.240017	0.1	0.357091
7.241683	0.1	0.354946
7.243350	0.1	0.351071
7.245017	0.1	0.345230
7.246683	0.1	0.337839
7.248350	0.1	0.330627
7.250017	0.1	0.326037
7.251683	0.1	0.325501
7.253350	0.1	0.328183
7.255017	0.1	0.331998
7.256683	0.1	0.334978
7.258350	0.1	0.336587
7.260017	0.1	0.337899
7.261683	0.1	0.340760
7.263350	0.1	0.346243
7.265017	0.1	0.352860
7.266683	0.1	0.357747
7.268350	0.1	0.358999
7.270017	0.1	0.356376
7.271683	0.1	0.351608
7.273350	0.1	0.347137
7.275017	0.1	0.345409
7.276683	0.1	0.347197
7.278350	0.1	0.351667
7.280017	0.1	0.356972
7.281683	0.1	0.360489
7.283350	0.1	0.360370
7.285017	0.1	0.356376
7.286683	0.1	0.349700
7.288350	0.1	0.341713
7.290017	0.1	0.334740
7.291683	0.1	0.331759
7.293350	0.1	0.333965
7.295017	0.1	0.339687
7.296683	0.1	0.345171
7.298350	0.1	0.347734
7.300017	0.1	0.346780
7.301683	0.1	0.343144
7.303350	0.1	0.338495
7.305017	0.1	0.335574
7.306683	0.1	0.336647
7.308350	0.1	0.342011
7.310017	0.1	0.349700
7.311683	0.1	0.355840
7.313350	0.1	0.356495
7.315017	0.1	0.350773
7.316683	0.1	0.341833
7.318350	0.1	0.333786
7.320017	0.1	0.329256
7.321683	0.1	0.329256
7.323350	0.1	0.333250
7.325017	0.1	0.339031
7.326683	0.1	0.344217
7.328350	0.1	0.347078
7.330017	0.1	0.347018
7.331683	0.1	0.344217
7.333350	0.1	0.339627
7.335017	0.1	0.335336
7.336683	0.1	0.333190
7.338350	0.1	0.333369
7.340017	0.1	0.333965
7.341683	0.1	0.332952
7.343350	0.1	0.330091
7.345017	0.1	0.326633
7.346683	0.1	0.324070
7.348350	0.1	0.323594
7.350017	0.1	0.325441
7.351683	0.1	0.328898
7.353350	0.1	0.333130
7.355017	0.1	0.336409
7.356683	0.1	0.337005
7.358350	0.1	0.334561
7.360017	0.1	0.330508
7.361683	0.1	0.326693
7.363350	0.1	0.324607
7.365017	0.1	0.325203
7.366683	0.1	0.328720
7.368350	0.1	0.334740
7.370017	0.1	0.341296
7.371683	0.1	0.345349
7.373350	0.1	0.345409
7.375017	0.1	0.341952
7.376683	0.1	0.335872
7.378350	0.1	0.328720
7.380017	0.1	0.322461
7.381683	0.1	0.318229
7.383350	0.1	0.316679
7.385017	0.1	0.317693
7.386683	0.1	0.320315
7.388350	0.1	0.323057
7.390017	0.1	0.324249
7.391683	0.1	0.322342
7.393350	0.1	0.318229
7.395017	0.1	0.314832
7.396683	0.1	0.314474
7.398350	0.1	0.315964
7.400017	0.1	0.316143
7.401683	0.1	0.314295
7.403350	0.1	0.312924
7.405017	0.1	0.314415
7.406683	0.1	0.318229
7.408350	0.1	0.321507
7.410017	0.1	0.322282
7.411683	0.1	0.321329
7.413350	0.1	0.319719
7.415017	0.1	0.317574
7.416683	0.1	0.314295
7.418350	0.1	0.310063
7.420017	0.1	0.306308
7.421683	0.1	0.305176
7.423350	0.1	0.306726
7.425017	0.1	0.308812
7.426683	0.1	0.309527
7.428350	0.1	0.309050
7.430017	0.1	0.308514
7.431683	0.1	0.308514
7.433350	0.1	0.308812
7.435017	0.1	0.309765
7.436683	0.1	0.311553
7.438350	0.1	0.313044
7.440017	0.1	0.312030
7.441683	0.1	0.308394
7.443350	0.1	0.303984
7.445017	0.1	0.300825
7.446683	0.1	0.299811
7.448350	0.1	0.300229
7.450017	0.1	0.300467
7.451683	0.1	0.299335
7.453350	0.1	0.297129
7.455017	0.1	0.294983
7.456683	0.1	0.293851
7.458350	0.1	0.294209
7.460017	0.1	0.295758
7.461683	0.1	0.297666
7.463350	0.1	0.299931
7.465017	0.1	0.303626
7.466683	0.1	0.309229
7.468350	0.1	0.315428
7.470017	0.1	0.320375
7.471683	0.1	0.323415
7.473350	0.1	0.324547
7.475017	0.1	0.323236
7.476683	0.1	0.319362
7.478350	0.1	0.315070
7.480017	0.1	0.312507
7.481683	0.1	0.311732
7.483350	0.1	0.311553
7.485017	0.1	0.311077
7.486683	0.1	0.309169
7.488350	0.1	0.304699
7.490017	0.1	0.298142
7.491683	0.1	0.292122
7.493350	0.1	0.289917
7.495017	0.1	0.292063
7.496683	0.1	0.295877
7.498350	0.1	0.298321
7.500017	0.1	0.298202
7.501683	0.1	0.296354
7.503350	0.1	0.294089
7.505017	0.1	0.292420
7.506683	0.1	0.292063
7.508350	0.1	0.293911
7.510017	0.1	0.297785
7.511683	0.1	0.301003
7.513350	0.1	0.301242
7.515017	0.1	0.298738
7.516683	0.1	0.295460
7.518350	0.1	0.293553
7.520017	0.1	0.293672
7.521683	0.1	0.295699
7.523350	0.1	0.299275
7.525017	0.1	0.303686
7.526683	0.1	0.307500
7.528350	0.1	0.310302
7.530017	0.1	0.311732
7.531683	0.1	0.311315
7.533350	0.1	0.308812
7.535017	0.1	0.305057
7.536683	0.1	0.300705
7.538350	0.1	0.296235
7.540017	0.1	0.293314
7.541683	0.1	0.293911
7.543350	0.1	0.298262
7.545017	0.1	0.303924
7.546683	0.1	0.307679
7.548350	0.1	0.308156
7.550017	0.1	0.306249
7.551683	0.1	0.302613
7.553350	0.1	0.297248
7.555017	0.1	0.290692
7.556683	0.1	0.284612
7.558350	0.1	0.280857
7.560017	0.1	0.280976
7.561683	0.1	0.284255
7.563350	0.1	0.288725
7.565017	0.1	0.292957
7.566683	0.1	0.296652
7.568350	0.1	0.299275
7.570017	0.1	0.300825
7.571683	0.1	0.301898
7.573350	0.1	0.302732
7.575017	0.1	0.302911
7.576683	0.1	0.301123
7.578350	0.1	0.296712
7.580017	0.1	0.290573
7.581683	0.1	0.285625
7.583350	0.1	0.284612
7.585017	0.1	0.287354
7.586683	0.1	0.290155
7.588350	0.1	0.289857
7.590017	0.1	0.286698
7.591683	0.1	0.284016
7.593350	0.1	0.284374
7.595017	0.1	0.287652
7.596683	0.1	0.291765
7.598350	0.1	0.294745
7.600017	0.1	0.296295
7.601683	0.1	0.297368
7.603350	0.1	0.298798
7.605017	0.1	0.299633
7.606683	0.1	0.299156
7.608350	0.1	0.298738
7.610017	0.1	0.300527
7.611683	0.1	0.304341
7.613350	0.1	0.307798
7.615017	0.1	0.308156
7.616683	0.1	0.304818
7.618350	0.1	0.300229
7.620017	0.1	0.297904
7.621683	0.1	0.299394
7.623350	0.1	0.303268
7.625017	0.1	0.307143
7.626683	0.1	0.309646
7.628350	0.1	0.310183
7.630017	0.1	0.309587
7.631683	0.1	0.309587
7.633350	0.1	0.311077
7.635017	0.1	0.313222
7.636683	0.1	0.314891
7.638350	0.1	0.316024
7.640017	0.1	0.316858
7.641683	0.1	0.317037
7.643350	0.1	0.316739
7.645017	0.1	0.316918
7.646683	0.1	0.318408
7.648350	0.1	0.320375
7.650017	0.1	0.321746
7.651683	0.1	0.322580
7.653350	0.1	0.324190
7.655017	0.1	0.327468
7.656683	0.1	0.332236
7.658350	0.1	0.337958
7.660017	0.1	0.344276
7.661683	0.1	0.349998
7.663350	0.1	0.353336
7.665017	0.1	0.353456
7.666683	0.1	0.351489
7.668350	0.1	0.349939
7.670017	0.1	0.350952
7.671683	0.1	0.354528
7.673350	0.1	0.358880
7.675017	0.1	0.362098
7.676683	0.1	0.363231
7.678350	0.1	0.362992
7.680017	0.1	0.362456
7.681683	0.1	0.362754
7.683350	0.1	0.364661
7.685017	0.1	0.367641
7.686683	0.1	0.370920
7.688350	0.1	0.374615
7.690017	0.1	0.379503
7.691683	0.1	0.385404
7.693350	0.1	0.391066
7.695017	0.1	0.395834
7.696683	0.1	0.400722
7.698350	0.1	0.406444
7.700017	0.1	0.411570
7.701683	0.1	0.414133
7.703350	0.1	0.414252
7.705017	0.1	0.413775
7.706683	0.1	0.413954
7.708350	0.1	0.415504
7.710017	0.1	0.418901
7.711683	0.1	0.423491
7.713350	0.1	0.427544
7.715017	0.1	0.430226
7.716683	0.1	0.432491
7.718350	0.1	0.434995
7.720017	0.1	0.436842
7.721683	0.1	0.436962
7.723350	0.1	0.435412
7.725017	0.1	0.433922
7.726683	0.1	0.434220
7.728350	0.1	0.437081
7.730017	0.1	0.441968
7.731683	0.1	0.447512
7.733350	0.1	0.451982
7.735017	0.1	0.453532
7.736683	0.1	0.451863
7.738350	0.1	0.448525
7.740017	0.1	0.445783
7.741683	0.1	0.444710
7.743350	0.1	0.445604
7.745017	0.1	0.448048
7.746683	0.1	0.449717
7.748350	0.1	0.447869
7.750017	0.1	0.441313
7.751683	0.1	0.431895
7.753350	0.1	0.422955
7.755017	0.1	0.416815
7.756683	0.1	0.414252
7.758350	0.1	0.414252
7.760017	0.1	0.414789
7.761683	0.1	0.414968
7.763350	0.1	0.414729
7.765017	0.1	0.414848
7.766683	0.1	0.415862
7.768350	0.1	0.418246
7.770017	0.1	0.421524
7.771683	0.1	0.425220
7.773350	0.1	0.428796
7.775017	0.1	0.431001
7.776683	0.1	0.429809
7.778350	0.1	0.424504
7.780017	0.1	0.416398
7.781683	0.1	0.407875
7.783350	0.1	0.400841
7.785017	0.1	0.396788
7.786683	0.1	0.396490
7.788350	0.1	0.399292
7.790017	0.1	0.402033
7.791683	0.1	0.401378
7.793350	0.1	0.397265
7.795017	0.1	0.392616
7.796683	0.1	0.389755
7.798350	0.1	0.388324
7.800017	0.1	0.387251
7.801683	0.1	0.386417
7.803350	0.1	0.385523
7.805017	0.1	0.383258
7.806683	0.1	0.379443
7.808350	0.1	0.376225
7.810017	0.1	0.375569
7.811683	0.1	0.377417
7.813350	0.1	0.380993
7.815017	0.1	0.384688
7.816683	0.1	0.386417
7.818350	0.1	0.384629
7.820017	0.1	0.379622
7.821683	0.1	0.372648
7.823350	0.1	0.364244
7.825017	0.1	0.354111
7.826683	0.1	0.343263
7.828350	0.1	0.334680
7.830017	0.1	0.331283
7.831683	0.1	0.333428
7.833350	0.1	0.338554
7.835017	0.1	0.343502
7.836683	0.1	0.347018
7.838350	0.1	0.350297
7.840017	0.1	0.354707
7.841683	0.1	0.360549
7.843350	0.1	0.367522
7.845017	0.1	0.375807
7.846683	0.1	0.385523
7.848350	0.1	0.394523
7.850017	0.1	0.398994
7.851683	0.1	0.396490
7.853350	0.1	0.388265
7.855017	0.1	0.378132
7.856683	0.1	0.370443
7.858350	0.1	0.368297
7.860017	0.1	0.372708
7.861683	0.1	0.380933
7.863350	0.1	0.388086
7.865017	0.1	0.390172
7.866683	0.1	0.386536
7.868350	0.1	0.378609
7.870017	0.1	0.369072
7.871683	0.1	0.360966
7.873350	0.1	0.356317
7.875017	0.1	0.355423
7.876683	0.1	0.356793
7.878350	0.1	0.357866
7.880017	0.1	0.356853
7.881683	0.1	0.354052
7.883350	0.1	0.351191
7.885017	0.1	0.349820
7.886683	0.1	0.350297
7.888350	0.1	0.352681
7.890017	0.1	0.357628
7.891683	0.1	0.365376
7.893350	0.1	0.374436
7.895017	0.1	0.382304
7.896683	0.1	0.386894
7.898350	0.1	0.387609
7.900017	0.1	0.385165
7.901683	0.1	0.381708
7.903350	0.1	0.379443
7.905017	0.1	0.379860
7.906683	0.1	0.382662
7.908350	0.1	0.386059
7.910017	0.1	0.387967
7.911683	0.1	0.387132
7.913350	0.1	0.383794
7.915017	0.1	0.379801
7.916683	0.1	0.377417
7.918350	0.1	0.377357
7.920017	0.1	0.378847
7.921683	0.1	0.380397
7.923350	0.1	0.380933
7.925017	0.1	0.380635
7.926683	0.1	0.381172
7.928350	0.1	0.385046
7.930017	0.1	0.392258
7.931683	0.1	0.399709
7.933350	0.1	0.404239
7.935017	0.1	0.404954
7.936683	0.1	0.402331
7.938350	0.1	0.397444
7.940017	0.1	0.392437
7.941683	0.1	0.389874
7.943350	0.1	0.390530
7.945017	0.1	0.393927
7.946683	0.1	0.399053
7.948350	0.1	0.404298
7.950017	0.1	0.408232
7.951683	0.1	0.410020
7.953350	0.1	0.409842
7.955017	0.1	0.408590
7.956683	0.1	0.407457
7.958350	0.1	0.407577
7.960017	0.1	0.409067
7.961683	0.1	0.411570
7.963350	0.1	0.414670
7.965017	0.1	0.418186
7.966683	0.1	0.422537
7.968350	0.1	0.427723
7.970017	0.1	0.433445
7.971683	0.1	0.438571
7.973350	0.1	0.442266
7.975017	0.1	0.444710
7.976683	0.1	0.446975
7.978350	0.1	0.449896
7.980017	0.1	0.452817
7.981683	0.1	0.454366
7.983350	0.1	0.453472
7.985017	0.1	0.450194
7.986683	0.1	0.446260
7.988350	0.1	0.443220
7.990017	0.1	0.441372
7.991683	0.1	0.439644
7.993350	0.1	0.437379
7.995017	0.1	0.434697
7.996683	0.1	0.432193
7.998350	0.1	0.430822
8.000017	0.1	0.431716
8.001683	0.1	0.435174
8.003350	0.1	0.438988
8.005017	0.1	0.440598
8.006683	0.1	0.439882
8.008350	0.1	0.439227
8.010017	0.1	0.439405
8.011683	0.1	0.439763
8.013350	0.1	0.440776
8.015017	0.1	0.443637
8.016683	0.1	0.447452
8.018350	0.1	0.449598
8.020017	0.1	0.448585
8.021683	0.1	0.446200
8.023350	0.1	0.445902
8.025017	0.1	0.449359
8.026683	0.1	0.455141
8.028350	0.1	0.460863
8.030017	0.1	0.465393
8.031683	0.1	0.468910
8.033350	0.1	0.471950
8.035017	0.1	0.474751
8.036683	0.1	0.476837
8.038350	0.1	0.477672
8.040017	0.1	0.476837
8.041683	0.1	0.473797
8.043350	0.1	0.467896
8.045017	0.1	0.459194
8.046683	0.1	0.449479
8.048350	0.1	0.441611
8.050017	0.1	0.437975
8.051683	0.1	0.439405
8.053350	0.1	0.444472
8.055017	0.1	0.450254
8.056683	0.1	0.454009
8.058350	0.1	0.454187
8.060017	0.1	0.451684
8.061683	0.1	0.449359
8.063350	0.1	0.449538
8.065017	0.1	0.452757
8.066683	0.1	0.457048
8.068350	0.1	0.459313
8.070017	0.1	0.456989
8.071683	0.1	0.450194
8.073350	0.1	0.441730
8.075017	0.1	0.435710
8.076683	0.1	0.434577
8.078350	0.1	0.437975
8.080017	0.1	0.443280
8.081683	0.1	0.448048
8.083350	0.1	0.451028
8.085017	0.1	0.451922
8.086683	0.1	0.450969
8.088350	0.1	0.448823
8.090017	0.1	0.446856
8.091683	0.1	0.446260
8.093350	0.1	0.447512
8.095017	0.1	0.449777
8.096683	0.1	0.452518
8.098350	0.1	0.456333
8.100017	0.1	0.461400
8.101683	0.1	0.466704
8.103350	0.1	0.470579
8.105017	0.1	0.471592
8.106683	0.1	0.468910
8.108350	0.1	0.462472
8.110017	0.1	0.453651
8.111683	0.1	0.444829
8.113350	0.1	0.438631
8.115017	0.1	0.436604
8.116683	0.1	0.437617
8.118350	0.1	0.438929
8.120017	0.1	0.439048
8.121683	0.1	0.438213
8.123350	0.1	0.437140
8.125017	0.1	0.436187
8.126683	0.1	0.435233
8.128350	0.1	0.434101
8.130017	0.1	0.433385
8.131683	0.1	0.434876
8.133350	0.1	0.438929
8.135017	0.1	0.444055
8.136683	0.1	0.447929
8.138350	0.1	0.449240
8.140017	0.1	0.447452
8.141683	0.1	0.444114
8.143350	0.1	0.441313
8.145017	0.1	0.439227
8.146683	0.1	0.436366
8.148350	0.1	0.431776
8.150017	0.1	0.425637
8.151683	0.1	0.418961
8.153350	0.1	0.414252
8.155017	0.1	0.413299
8.156683	0.1	0.415742
8.158350	0.1	0.419974
8.160017	0.1	0.424624
8.161683	0.1	0.428200
8.163350	0.1	0.429034
8.165017	0.1	0.426948
8.166683	0.1	0.423491
8.168350	0.1	0.419557
8.170017	0.1	0.414729
8.171683	0.1	0.408769
8.173350	0.1	0.402987
8.175017	0.1	0.399113
8.176683	0.1	0.397384
8.178350	0.1	0.397146
8.180017	0.1	0.398338
8.181683	0.1	0.401139
8.183350	0.1	0.404894
8.185017	0.1	0.408351
8.186683	0.1	0.410676
8.188350	0.1	0.412345
8.190017	0.1	0.413954
8.191683	0.1	0.415146
8.193350	0.1	0.415444
8.195017	0.1	0.414789
8.196683	0.1	0.412822
8.198350	0.1	0.408828
8.200017	0.1	0.403166
8.201683	0.1	0.397027
8.203350	0.1	0.391722
8.205017	0.1	0.388563
8.206683	0.1	0.388742
8.208350	0.1	0.392973
8.210017	0.1	0.400782
8.211683	0.1	0.411093
8.213350	0.1	0.421941
8.215017	0.1	0.429988
8.216683	0.1	0.432372
8.218350	0.1	0.429273
8.220017	0.1	0.423968
8.221683	0.1	0.420332
8.223350	0.1	0.420451
8.225017	0.1	0.423610
8.226683	0.1	0.427663
8.228350	0.1	0.430524
8.230017	0.1	0.431001
8.231683	0.1	0.429690
8.233350	0.1	0.428379
8.235017	0.1	0.428438
8.236683	0.1	0.429928
8.238350	0.1	0.431657
8.240017	0.1	0.432849
8.241683	0.1	0.433505
8.243350	0.1	0.434101
8.245017	0.1	0.434220
8.246683	0.1	0.433922
8.248350	0.1	0.433803
8.250017	0.1	0.434995
8.251683	0.1	0.438392
8.253350	0.1	0.443161
8.255017	0.1	0.445962
8.256683	0.1	0.444412
8.258350	0.1	0.439763
8.260017	0.1	0.435412
8.261683	0.1	0.434279
8.263350	0.1	0.437319
8.265017	0.1	0.443697
8.266683	0.1	0.451565
8.268350	0.1	0.458658
8.270017	0.1	0.462830
8.271683	0.1	0.462890
8.273350	0.1	0.459254
8.275017	0.1	0.453830
8.276683	0.1	0.448942
8.278350	0.1	0.446141
8.280017	0.1	0.446916
8.281683	0.1	0.451982
8.283350	0.1	0.459671
8.285017	0.1	0.466466
8.286683	0.1	0.469685
8.288350	0.1	0.468671
8.290017	0.1	0.464976
8.291683	0.1	0.461459
8.293350	0.1	0.459552
8.295017	0.1	0.458181
8.296683	0.1	0.456214
8.298350	0.1	0.454307
8.300017	0.1	0.453830
8.301683	0.1	0.454247
8.303350	0.1	0.453770
8.305017	0.1	0.451744
8.306683	0.1	0.449061
8.308350	0.1	0.447273
8.310017	0.1	0.447333
8.311683	0.1	0.449359
8.313350	0.1	0.452697
8.315017	0.1	0.455797
8.316683	0.1	0.457168
8.318350	0.1	0.456274
8.320017	0.1	0.453353
8.321683	0.1	0.448823
8.323350	0.1	0.443101
8.325017	0.1	0.437915
8.326683	0.1	0.435770
8.328350	0.1	0.437737
8.330017	0.1	0.441849
8.331683	0.1	0.444770
8.333350	0.1	0.444233
8.335017	0.1	0.439525
8.336683	0.1	0.431597
8.338350	0.1	0.423551
8.340017	0.1	0.419259
8.341683	0.1	0.419796
8.343350	0.1	0.422895
8.345017	0.1	0.425458
8.346683	0.1	0.425994
8.348350	0.1	0.424504
8.350017	0.1	0.422239
8.351683	0.1	0.420570
8.353350	0.1	0.420094
8.355017	0.1	0.419974
8.356683	0.1	0.419199
8.358350	0.1	0.416815
8.360017	0.1	0.413299
8.361683	0.1	0.410020
8.363350	0.1	0.407577
8.365017	0.1	0.405490
8.366683	0.1	0.402689
8.368350	0.1	0.397682
8.370017	0.1	0.390708
8.371683	0.1	0.384092
8.373350	0.1	0.380993
8.375017	0.1	0.382125
8.376683	0.1	0.385106
8.378350	0.1	0.387311
8.380017	0.1	0.387669
8.381683	0.1	0.387371
8.383350	0.1	0.387907
8.385017	0.1	0.390053
8.386683	0.1	0.393391
8.388350	0.1	0.396729
8.390017	0.1	0.397682
8.391683	0.1	0.394464
8.393350	0.1	0.387847
8.395017	0.1	0.380933
8.396683	0.1	0.376582
8.398350	0.1	0.375271
8.400017	0.1	0.375092
8.401683	0.1	0.373244
8.403350	0.1	0.368476
8.405017	0.1	0.361741
8.406683	0.1	0.355423
8.408350	0.1	0.351548
8.410017	0.1	0.350475
8.411683	0.1	0.351250
8.413350	0.1	0.352800
8.415017	0.1	0.354648
8.416683	0.1	0.356674
8.418350	0.1	0.358045
8.420017	0.1	0.357687
8.421683	0.1	0.355721
8.423350	0.1	0.353336
8.425017	0.1	0.351131
8.426683	0.1	0.348389
8.428350	0.1	0.344634
8.430017	0.1	0.340641
8.431683	0.1	0.337720
8.433350	0.1	0.337243
8.435017	0.1	0.339508
8.436683	0.1	0.343084
8.438350	0.1	0.345826
8.440017	0.1	0.346184
8.441683	0.1	0.344276
8.443350	0.1	0.341594
8.445017	0.1	0.340700
8.446683	0.1	0.342309
8.448350	0.1	0.344276
8.450017	0.1	0.343740
8.451683	0.1	0.339985
8.453350	0.1	0.334203
8.455017	0.1	0.328243
8.456683	0.1	0.323653
8.458350	0.1	0.320613
8.460017	0.1	0.318110
8.461683	0.1	0.315666
8.463350	0.1	0.313699
8.465017	0.1	0.312626
8.466683	0.1	0.313461
8.468350	0.1	0.317872
8.470017	0.1	0.326276
8.471683	0.1	0.336766
8.473350	0.1	0.346363
8.475017	0.1	0.352800
8.476683	0.1	0.355005
8.478350	0.1	0.353038
8.480017	0.1	0.348389
8.481683	0.1	0.342667
8.483350	0.1	0.336647
8.485017	0.1	0.331163
8.486683	0.1	0.328004
8.488350	0.1	0.328541
8.490017	0.1	0.332236
8.491683	0.1	0.337541
8.493350	0.1	0.342786
8.495017	0.1	0.345528
8.496683	0.1	0.343680
8.498350	0.1	0.338435
8.500017	0.1	0.333309
8.501683	0.1	0.331581
8.503350	0.1	0.334382
8.505017	0.1	0.340760
8.506683	0.1	0.348210
8.508350	0.1	0.354230
8.510017	0.1	0.357330
8.511683	0.1	0.357330
8.513350	0.1	0.354648
8.515017	0.1	0.350356
8.516683	0.1	0.346303
8.518350	0.1	0.343621
8.520017	0.1	0.341833
8.521683	0.1	0.340521
8.523350	0.1	0.339568
8.525017	0.1	0.338852
8.526683	0.1	0.337243
8.528350	0.1	0.334799
8.530017	0.1	0.333607
8.531683	0.1	0.335872
8.533350	0.1	0.341833
8.535017	0.1	0.349522
8.536683	0.1	0.355601
8.538350	0.1	0.356853
8.540017	0.1	0.352442
8.541683	0.1	0.345767
8.543350	0.1	0.341952
8.545017	0.1	0.343323
8.546683	0.1	0.347793
8.548350	0.1	0.352025
8.550017	0.1	0.353813
8.551683	0.1	0.352919
8.553350	0.1	0.350118
8.555017	0.1	0.346899
8.556683	0.1	0.344932
8.558350	0.1	0.345171
8.560017	0.1	0.347495
8.561683	0.1	0.351071
8.563350	0.1	0.354707
8.565017	0.1	0.357866
8.566683	0.1	0.360668
8.568350	0.1	0.362873
8.570017	0.1	0.364184
8.571683	0.1	0.364721
8.573350	0.1	0.365078
8.575017	0.1	0.366032
8.576683	0.1	0.367641
8.578350	0.1	0.368953
8.580017	0.1	0.368834
8.581683	0.1	0.367522
8.583350	0.1	0.366032
8.585017	0.1	0.365257
8.586683	0.1	0.365317
8.588350	0.1	0.365615
8.590017	0.1	0.365794
8.591683	0.1	0.365913
8.593350	0.1	0.366509
8.595017	0.1	0.368178
8.596683	0.1	0.370324
8.598350	0.1	0.371456
8.600017	0.1	0.371218
8.601683	0.1	0.370920
8.603350	0.1	0.372529
8.605017	0.1	0.376046
8.606683	0.1	0.379980
8.608350	0.1	0.382543
8.610017	0.1	0.381708
8.611683	0.1	0.376821
8.613350	0.1	0.369310
8.615017	0.1	0.361979
8.616683	0.1	0.357449
8.618350	0.1	0.356972
8.620017	0.1	0.359893
8.621683	0.1	0.363827
8.623350	0.1	0.366092
8.625017	0.1	0.365675
8.626683	0.1	0.363052
8.628350	0.1	0.359237
8.630017	0.1	0.355959
8.631683	0.1	0.354290
8.633350	0.1	0.353694
8.635017	0.1	0.353098
8.636683	0.1	0.351906
8.638350	0.1	0.349164
8.640017	0.1	0.345171
8.641683	0.1	0.341356
8.643350	0.1	0.338852
8.645017	0.1	0.338018
8.646683	0.1	0.338733
8.648350	0.1	0.340819
8.650017	0.1	0.343621
8.651683	0.1	0.346303
8.653350	0.1	0.347793
8.655017	0.1	0.346780
8.656683	0.1	0.342906
8.658350	0.1	0.336945
8.660017	0.1	0.330091
8.661683	0.1	0.323176
8.663350	0.1	0.316739
8.665017	0.1	0.310481
8.666683	0.1	0.304401
8.668350	0.1	0.298977
8.670017	0.1	0.294149
8.671683	0.1	0.289202
8.673350	0.1	0.284970
8.675017	0.1	0.283420
8.676683	0.1	0.285089
8.678350	0.1	0.287652
8.680017	0.1	0.288010
8.681683	0.1	0.284851
8.683350	0.1	0.278950
8.685017	0.1	0.271857
8.686683	0.1	0.265300
8.688350	0.1	0.260234
8.690017	0.1	0.256658
8.691683	0.1	0.254691
8.693350	0.1	0.253975
8.695017	0.1	0.253141
8.696683	0.1	0.250399
8.698350	0.1	0.244915
8.700017	0.1	0.237048
8.701683	0.1	0.227749
8.703350	0.1	0.218928
8.705017	0.1	0.212669
8.706683	0.1	0.209928
8.708350	0.1	0.209212
8.710017	0.1	0.208080
8.711683	0.1	0.205755
8.713350	0.1	0.203073
8.715017	0.1	0.200927
8.716683	0.1	0.199616
8.718350	0.1	0.199080
8.720017	0.1	0.199616
8.721683	0.1	0.201225
8.723350	0.1	0.203192
8.725017	0.1	0.204086
8.726683	0.1	0.203013
8.728350	0.1	0.200093
8.730017	0.1	0.196338
8.731683	0.1	0.193179
8.733350	0.1	0.191450
8.735017	0.1	0.190139
8.736683	0.1	0.186682
8.738350	0.1	0.180185
8.740017	0.1	0.172734
8.741683	0.1	0.168026
8.743350	0.1	0.167727
8.745017	0.1	0.170529
8.746683	0.1	0.173688
8.748350	0.1	0.175476
8.750017	0.1	0.176489
8.751683	0.1	0.177085
8.753350	0.1	0.176489
8.755017	0.1	0.174701
8.756683	0.1	0.173211
8.758350	0.1	0.172496
8.760017	0.1	0.171125
8.761683	0.1	0.168324
8.763350	0.1	0.164330
8.765017	0.1	0.160396
8.766683	0.1	0.158489
8.768350	0.1	0.159740
8.770017	0.1	0.163198
8.771683	0.1	0.166833
8.773350	0.1	0.168741
8.775017	0.1	0.167131
8.776683	0.1	0.161886
8.778350	0.1	0.155509
8.780017	0.1	0.150800
8.781683	0.1	0.147998
8.783350	0.1	0.145793
8.785017	0.1	0.143945
8.786683	0.1	0.142396
8.788350	0.1	0.141084
8.790017	0.1	0.140190
8.791683	0.1	0.140607
8.793350	0.1	0.143051
8.795017	0.1	0.147343
8.796683	0.1	0.153065
8.798350	0.1	0.160396
8.800017	0.1	0.168920
8.801683	0.1	0.176311
8.803350	0.1	0.179768
8.805017	0.1	0.178397
8.806683	0.1	0.173271
8.808350	0.1	0.167131
8.810017	0.1	0.163138
8.811683	0.1	0.163078
8.813350	0.1	0.165939
8.815017	0.1	0.169396
8.816683	0.1	0.171840
8.818350	0.1	0.172436
8.820017	0.1	0.171840
8.821683	0.1	0.171721
8.823350	0.1	0.173450
8.825017	0.1	0.176191
8.826683	0.1	0.178039
8.828350	0.1	0.178039
8.830017	0.1	0.176430
8.831683	0.1	0.173330
8.833350	0.1	0.168920
8.835017	0.1	0.164390
8.836683	0.1	0.162125
8.838350	0.1	0.163198
8.840017	0.1	0.166535
8.841683	0.1	0.170529
8.843350	0.1	0.173628
8.845017	0.1	0.174880
8.846683	0.1	0.174761
8.848350	0.1	0.174224
8.850017	0.1	0.173986
8.851683	0.1	0.174403
8.853350	0.1	0.174820
8.855017	0.1	0.173688
8.856683	0.1	0.169635
8.858350	0.1	0.163019
8.860017	0.1	0.155985
8.861683	0.1	0.151813
8.863350	0.1	0.152171
8.865017	0.1	0.155807
8.866683	0.1	0.160337
8.868350	0.1	0.164866
8.870017	0.1	0.169516
8.871683	0.1	0.174165
8.873350	0.1	0.178278
8.875017	0.1	0.181615
8.876683	0.1	0.184059
8.878350	0.1	0.185132
8.880017	0.1	0.184238
8.881683	0.1	0.181675
8.883350	0.1	0.178337
8.885017	0.1	0.174642
8.886683	0.1	0.171125
8.888350	0.1	0.169396
8.890017	0.1	0.170708
8.891683	0.1	0.175893
8.893350	0.1	0.185072
8.895017	0.1	0.196457
8.896683	0.1	0.206411
8.898350	0.1	0.211358
8.900017	0.1	0.210285
8.901683	0.1	0.205040
8.903350	0.1	0.199080
8.905017	0.1	0.195682
8.906683	0.1	0.196576
8.908350	0.1	0.200510
8.910017	0.1	0.204742
8.911683	0.1	0.207603
8.913350	0.1	0.209391
8.915017	0.1	0.210404
8.916683	0.1	0.210702
8.918350	0.1	0.210702
8.920017	0.1	0.211298
8.921683	0.1	0.212550
8.923350	0.1	0.213683
8.925017	0.1	0.214100
8.926683	0.1	0.212610
8.928350	0.1	0.208020
8.930017	0.1	0.201404
8.931683	0.1	0.194550
8.933350	0.1	0.188947
8.935017	0.1	0.186026
8.936683	0.1	0.187457
8.938350	0.1	0.193596
8.940017	0.1	0.202656
8.941683	0.1	0.211239
8.943350	0.1	0.216842
8.945017	0.1	0.219524
8.946683	0.1	0.221193
8.948350	0.1	0.222862
8.950017	0.1	0.223100
8.951683	0.1	0.220418
8.953350	0.1	0.215411
8.955017	0.1	0.210345
8.956683	0.1	0.207484
8.958350	0.1	0.207007
8.960017	0.1	0.207424
8.961683	0.1	0.207484
8.963350	0.1	0.207067
8.965017	0.1	0.206411
8.966683	0.1	0.205278
8.968350	0.1	0.203133
8.970017	0.1	0.199854
8.971683	0.1	0.196755
8.973350	0.1	0.195801
8.975017	0.1	0.197351
8.976683	0.1	0.199914
8.978350	0.1	0.201523
8.980017	0.1	0.200510
8.981683	0.1	0.197113
8.983350	0.1	0.194073
8.985017	0.1	0.193417
8.986683	0.1	0.193715
8.988350	0.1	0.192106
8.990017	0.1	0.188530
8.991683	0.1	0.185370
8.993350	0.1	0.184238
8.995017	0.1	0.185192
8.996683	0.1	0.187278
8.998350	0.1	0.190079
9.000017	0.1	0.193894
9.001683	0.1	0.197947
9.003350	0.1	0.200331
9.005017	0.1	0.200152
9.006683	0.1	0.197649
9.008350	0.1	0.193536
9.010017	0.1	0.188947
9.011683	0.1	0.184834
9.013350	0.1	0.181317
9.015017	0.1	0.177562
9.016683	0.1	0.173032
9.018350	0.1	0.168264
9.020017	0.1	0.164926
9.021683	0.1	0.164270
9.023350	0.1	0.166237
9.025017	0.1	0.169694
9.026683	0.1	0.174224
9.028350	0.1	0.179410
9.030017	0.1	0.184119
9.031683	0.1	0.187039
9.033350	0.1	0.187576
9.035017	0.1	0.186443
9.036683	0.1	0.185430
9.038350	0.1	0.185311
9.040017	0.1	0.185490
9.041683	0.1	0.185728
9.043350	0.1	0.185847
9.045017	0.1	0.184715
9.046683	0.1	0.181854
9.048350	0.1	0.178635
9.050017	0.1	0.176668
9.051683	0.1	0.175774
9.053350	0.1	0.175059
9.055017	0.1	0.174403
9.056683	0.1	0.174344
9.058350	0.1	0.175476
9.060017	0.1	0.178218
9.061683	0.1	0.181854
9.063350	0.1	0.184655
9.065017	0.1	0.185072
9.066683	0.1	0.183523
9.068350	0.1	0.180781
9.070017	0.1	0.177622
9.071683	0.1	0.174761
9.073350	0.1	0.172377
9.075017	0.1	0.170112
9.076683	0.1	0.168622
9.078350	0.1	0.169873
9.080017	0.1	0.174403
9.081683	0.1	0.180721
9.083350	0.1	0.185847
9.085017	0.1	0.187039
9.086683	0.1	0.184238
9.088350	0.1	0.180006
9.090017	0.1	0.177026
9.091683	0.1	0.175834
9.093350	0.1	0.175893
9.095017	0.1	0.176072
9.096683	0.1	0.175774
9.098350	0.1	0.174940
9.100017	0.1	0.174463
9.101683	0.1	0.175178
9.103350	0.1	0.176609
9.105017	0.1	0.177562
9.106683	0.1	0.177741
9.108350	0.1	0.177503
9.110017	0.1	0.176907
9.111683	0.1	0.176251
9.113350	0.1	0.175715
9.115017	0.1	0.175416
9.116683	0.1	0.175357
9.118350	0.1	0.175536
9.120017	0.1	0.175416
9.121683	0.1	0.174224
9.123350	0.1	0.171721
9.125017	0.1	0.169218
9.126683	0.1	0.168502
9.128350	0.1	0.169754
9.130017	0.1	0.170529
9.131683	0.1	0.168324
9.133350	0.1	0.163376
9.135017	0.1	0.158489
9.136683	0.1	0.156462
9.138350	0.1	0.157833
9.140017	0.1	0.160635
9.141683	0.1	0.161648
9.143350	0.1	0.158846
9.145017	0.1	0.152826
9.146683	0.1	0.146508
9.148350	0.1	0.143111
9.150017	0.1	0.144124
9.151683	0.1	0.147522
9.153350	0.1	0.149548
9.155017	0.1	0.147700
9.156683	0.1	0.142276
9.158350	0.1	0.135541
9.160017	0.1	0.130355
9.161683	0.1	0.128150
9.163350	0.1	0.129044
9.165017	0.1	0.133157
9.166683	0.1	0.140250
9.168350	0.1	0.148714
9.170017	0.1	0.155270
9.171683	0.1	0.157297
9.173350	0.1	0.154138
9.175017	0.1	0.146985
9.176683	0.1	0.138521
9.178350	0.1	0.131547
9.180017	0.1	0.127792
9.181683	0.1	0.127494
9.183350	0.1	0.129938
9.185017	0.1	0.133574
9.186683	0.1	0.136912
9.188350	0.1	0.138462
9.190017	0.1	0.137568
9.191683	0.1	0.135005
9.193350	0.1	0.132620
9.195017	0.1	0.132084
9.196683	0.1	0.133872
9.198350	0.1	0.136375
9.200017	0.1	0.136793
9.201683	0.1	0.132978
9.203350	0.1	0.125885
9.205017	0.1	0.119805
9.206683	0.1	0.118971
9.208350	0.1	0.123262
9.210017	0.1	0.128448
9.211683	0.1	0.130892
9.213350	0.1	0.130177
9.215017	0.1	0.127733
9.216683	0.1	0.124991
9.218350	0.1	0.122845
9.220017	0.1	0.121355
9.221683	0.1	0.120461
9.223350	0.1	0.121474
9.225017	0.1	0.124872
9.226683	0.1	0.129104
9.228350	0.1	0.131547
9.230017	0.1	0.131369
9.231683	0.1	0.128686
9.233350	0.1	0.123978
9.235017	0.1	0.117838
9.236683	0.1	0.111997
9.238350	0.1	0.108957
9.240017	0.1	0.109851
9.241683	0.1	0.113547
9.243350	0.1	0.117898
9.245017	0.1	0.120580
9.246683	0.1	0.120521
9.248350	0.1	0.119329
9.250017	0.1	0.120401
9.251683	0.1	0.124753
9.253350	0.1	0.130117
9.255017	0.1	0.134051
9.256683	0.1	0.135899
9.258350	0.1	0.135541
9.260017	0.1	0.132322
9.261683	0.1	0.126541
9.263350	0.1	0.119805
9.265017	0.1	0.114560
9.266683	0.1	0.112057
9.268350	0.1	0.112355
9.270017	0.1	0.114501
9.271683	0.1	0.117481
9.273350	0.1	0.121117
9.275017	0.1	0.125468
9.276683	0.1	0.129640
9.278350	0.1	0.131786
9.280017	0.1	0.130236
9.281683	0.1	0.124991
9.283350	0.1	0.117660
9.285017	0.1	0.110805
9.286683	0.1	0.106037
9.288350	0.1	0.103951
9.290017	0.1	0.104904
9.291683	0.1	0.108004
9.293350	0.1	0.110745
9.295017	0.1	0.111640
9.296683	0.1	0.111222
9.298350	0.1	0.110745
9.300017	0.1	0.110745
9.301683	0.1	0.111878
9.303350	0.1	0.114679
9.305017	0.1	0.119448
9.306683	0.1	0.126421
9.308350	0.1	0.135660
9.310017	0.1	0.145614
9.311683	0.1	0.153899
9.313350	0.1	0.158131
9.315017	0.1	0.157475
9.316683	0.1	0.153482
9.318350	0.1	0.148952
9.320017	0.1	0.145614
9.321683	0.1	0.143826
9.323350	0.1	0.143707
9.325017	0.1	0.145912
9.326683	0.1	0.150263
9.328350	0.1	0.155449
9.330017	0.1	0.160396
9.331683	0.1	0.164866
9.333350	0.1	0.168502
9.335017	0.1	0.169516
9.336683	0.1	0.165820
9.338350	0.1	0.157833
9.340017	0.1	0.148773
9.341683	0.1	0.143528
9.343350	0.1	0.145376
9.345017	0.1	0.154257
9.346683	0.1	0.167787
9.348350	0.1	0.182271
9.350017	0.1	0.193417
9.351683	0.1	0.198185
9.353350	0.1	0.196815
9.355017	0.1	0.192821
9.356683	0.1	0.190020
9.358350	0.1	0.189900
9.360017	0.1	0.192106
9.361683	0.1	0.195086
9.363350	0.1	0.197232
9.365017	0.1	0.197709
9.366683	0.1	0.196755
9.368350	0.1	0.195503
9.370017	0.1	0.195026
9.371683	0.1	0.195444
9.373350	0.1	0.196636
9.375017	0.1	0.199437
9.376683	0.1	0.204206
9.378350	0.1	0.209630
9.380017	0.1	0.213921
9.381683	0.1	0.216603
9.383350	0.1	0.218451
9.385017	0.1	0.220239
9.386683	0.1	0.221431
9.388350	0.1	0.221074
9.390017	0.1	0.219405
9.391683	0.1	0.217319
9.393350	0.1	0.215232
9.395017	0.1	0.213683
9.396683	0.1	0.213265
9.398350	0.1	0.214279
9.400017	0.1	0.216603
9.401683	0.1	0.220299
9.403350	0.1	0.225604
9.405017	0.1	0.232101
9.406683	0.1	0.238478
9.408350	0.1	0.241816
9.410017	0.1	0.239491
9.411683	0.1	0.231504
9.413350	0.1	0.220656
9.415017	0.1	0.210047
9.416683	0.1	0.201583
9.418350	0.1	0.196099
9.420017	0.1	0.194252
9.421683	0.1	0.195980
9.423350	0.1	0.199556
9.425017	0.1	0.203490
9.426683	0.1	0.208020
9.428350	0.1	0.214756
9.430017	0.1	0.223696
9.431683	0.1	0.232697
9.433350	0.1	0.239015
9.435017	0.1	0.240922
9.436683	0.1	0.238001
9.438350	0.1	0.232577
9.440017	0.1	0.227273
9.441683	0.1	0.222683
9.443350	0.1	0.217736
9.445017	0.1	0.213146
9.446683	0.1	0.211239
9.448350	0.1	0.212967
9.450017	0.1	0.216365
9.451683	0.1	0.218987
9.453350	0.1	0.219882
9.455017	0.1	0.219345
9.456683	0.1	0.218332
9.458350	0.1	0.217736
9.460017	0.1	0.218213
9.461683	0.1	0.219584
9.463350	0.1	0.221252
9.465017	0.1	0.222862
9.466683	0.1	0.224769
9.468350	0.1	0.227869
9.470017	0.1	0.232339
9.471683	0.1	0.237227
9.473350	0.1	0.241101
9.475017	0.1	0.243127
9.476683	0.1	0.242710
9.478350	0.1	0.239790
9.480017	0.1	0.234783
9.481683	0.1	0.228941
9.483350	0.1	0.223696
9.485017	0.1	0.220120
9.486683	0.1	0.218093
9.488350	0.1	0.216663
9.490017	0.1	0.215471
9.491683	0.1	0.215352
9.493350	0.1	0.217497
9.495017	0.1	0.222206
9.496683	0.1	0.228345
9.498350	0.1	0.233591
9.500017	0.1	0.236750
9.501683	0.1	0.238240
9.503350	0.1	0.238717
9.505017	0.1	0.238359
9.506683	0.1	0.237644
9.508350	0.1	0.238597
9.510017	0.1	0.243127
9.511683	0.1	0.250280
9.513350	0.1	0.257194
9.515017	0.1	0.262141
9.516683	0.1	0.264823
9.518350	0.1	0.264823
9.520017	0.1	0.261843
9.521683	0.1	0.256598
9.523350	0.1	0.250340
9.525017	0.1	0.244021
9.526683	0.1	0.238359
9.528350	0.1	0.234246
9.530017	0.1	0.232995
9.531683	0.1	0.235558
9.533350	0.1	0.241697
9.535017	0.1	0.249684
9.536683	0.1	0.257552
9.538350	0.1	0.263870
9.540017	0.1	0.268519
9.541683	0.1	0.272393
9.543350	0.1	0.276566
9.545017	0.1	0.281572
9.546683	0.1	0.286341
9.548350	0.1	0.289142
9.550017	0.1	0.288188
9.551683	0.1	0.283301
9.553350	0.1	0.276864
9.555017	0.1	0.272572
9.556683	0.1	0.271976
9.558350	0.1	0.273764
9.560017	0.1	0.275731
9.561683	0.1	0.277519
9.563350	0.1	0.280261
9.565017	0.1	0.284791
9.566683	0.1	0.290751
9.568350	0.1	0.296831
9.570017	0.1	0.301778
9.571683	0.1	0.305474
9.573350	0.1	0.308514
9.575017	0.1	0.311196
9.576683	0.1	0.313699
9.578350	0.1	0.316083
9.580017	0.1	0.318408
9.581683	0.1	0.320792
9.583350	0.1	0.323772
9.585017	0.1	0.327647
9.586683	0.1	0.332415
9.588350	0.1	0.337482
9.590017	0.1	0.341177
9.591683	0.1	0.340879
9.593350	0.1	0.336707
9.595017	0.1	0.332057
9.596683	0.1	0.330746
9.598350	0.1	0.333607
9.600017	0.1	0.338912
9.601683	0.1	0.344038
9.603350	0.1	0.348032
9.605017	0.1	0.351369
9.606683	0.1	0.353992
9.608350	0.1	0.355303
9.610017	0.1	0.355482
9.611683	0.1	0.355184
9.613350	0.1	0.355303
9.615017	0.1	0.357270
9.616683	0.1	0.361800
9.618350	0.1	0.368178
9.620017	0.1	0.374615
9.621683	0.1	0.379741
9.623350	0.1	0.383198
9.625017	0.1	0.385106
9.626683	0.1	0.385702
9.628350	0.1	0.385106
9.630017	0.1	0.383496
9.631683	0.1	0.381827
9.633350	0.1	0.381649
9.635017	0.1	0.384152
9.636683	0.1	0.388980
9.638350	0.1	0.394344
9.640017	0.1	0.398278
9.641683	0.1	0.400126
9.643350	0.1	0.400484
9.645017	0.1	0.401199
9.646683	0.1	0.403464
9.648350	0.1	0.406325
9.650017	0.1	0.407159
9.651683	0.1	0.404775
9.653350	0.1	0.400484
9.655017	0.1	0.396013
9.656683	0.1	0.391126
9.658350	0.1	0.384808
9.660017	0.1	0.377595
9.661683	0.1	0.372231
9.663350	0.1	0.370979
9.665017	0.1	0.374079
9.666683	0.1	0.380158
9.668350	0.1	0.386655
9.670017	0.1	0.390351
9.671683	0.1	0.389636
9.673350	0.1	0.385463
9.675017	0.1	0.380158
9.676683	0.1	0.375330
9.678350	0.1	0.371397
9.680017	0.1	0.368714
9.681683	0.1	0.367582
9.683350	0.1	0.367820
9.685017	0.1	0.368536
9.686683	0.1	0.368297
9.688350	0.1	0.366151
9.690017	0.1	0.362158
9.691683	0.1	0.357568
9.693350	0.1	0.354767
9.695017	0.1	0.356317
9.696683	0.1	0.362635
9.698350	0.1	0.371099
9.700017	0.1	0.377476
9.701683	0.1	0.379324
9.703350	0.1	0.376582
9.705017	0.1	0.371158
9.706683	0.1	0.365317
9.708350	0.1	0.360131
9.710017	0.1	0.355423
9.711683	0.1	0.351787
9.713350	0.1	0.350416
9.715017	0.1	0.352025
9.716683	0.1	0.356674
9.718350	0.1	0.363231
9.720017	0.1	0.369430
9.721683	0.1	0.373065
9.723350	0.1	0.373244
9.725017	0.1	0.369966
9.726683	0.1	0.363469
9.728350	0.1	0.354826
9.730017	0.1	0.345707
9.731683	0.1	0.337183
9.733350	0.1	0.330210
9.735017	0.1	0.325739
9.736683	0.1	0.324667
9.738350	0.1	0.327349
9.740017	0.1	0.333369
9.741683	0.1	0.341773
9.743350	0.1	0.351608
9.745017	0.1	0.361085
9.746683	0.1	0.368118
9.748350	0.1	0.371397
9.750017	0.1	0.370324
9.751683	0.1	0.365257
9.753350	0.1	0.358164
9.755017	0.1	0.352085
9.756683	0.1	0.349462
9.758350	0.1	0.350595
9.760017	0.1	0.353456
9.761683	0.1	0.355542
9.763350	0.1	0.355542
9.765017	0.1	0.353456
9.766683	0.1	0.349700
9.768350	0.1	0.345230
9.770017	0.1	0.341475
9.771683	0.1	0.339448
9.773350	0.1	0.339150
9.775017	0.1	0.340343
9.776683	0.1	0.342131
9.778350	0.1	0.343442
9.780017	0.1	0.344038
9.781683	0.1	0.345230
9.783350	0.1	0.348151
9.785017	0.1	0.352621
9.786683	0.1	0.357509
9.788350	0.1	0.361919
9.790017	0.1	0.364959
9.791683	0.1	0.365675
9.793350	0.1	0.363469
9.795017	0.1	0.359118
9.796683	0.1	0.353754
9.798350	0.1	0.348210
9.800017	0.1	0.342727
9.801683	0.1	0.338197
9.803350	0.1	0.336707
9.805017	0.1	0.339091
9.806683	0.1	0.343859
9.808350	0.1	0.348508
9.810017	0.1	0.352144
9.811683	0.1	0.355124
9.813350	0.1	0.357509
9.815017	0.1	0.357926
9.816683	0.1	0.355065
9.818350	0.1	0.349581
9.820017	0.1	0.344276
9.821683	0.1	0.341654
9.823350	0.1	0.342309
9.825017	0.1	0.344694
9.826683	0.1	0.346839
9.828350	0.1	0.348151
9.830017	0.1	0.350475
9.831683	0.1	0.355482
9.833350	0.1	0.362098
9.835017	0.1	0.366271
9.836683	0.1	0.364840
9.838350	0.1	0.357926
9.840017	0.1	0.348687
9.841683	0.1	0.341296
9.843350	0.1	0.338316
9.845017	0.1	0.338972
9.846683	0.1	0.342011
9.848350	0.1	0.347197
9.850017	0.1	0.354171
9.851683	0.1	0.361443
9.853350	0.1	0.368238
9.855017	0.1	0.374913
9.856683	0.1	0.381112
9.858350	0.1	0.385106
9.860017	0.1	0.385225
9.861683	0.1	0.381589
9.863350	0.1	0.376403
9.865017	0.1	0.371397
9.866683	0.1	0.366390
9.868350	0.1	0.360489
9.870017	0.1	0.354111
9.871683	0.1	0.348985
9.873350	0.1	0.346243
9.875017	0.1	0.345588
9.876683	0.1	0.346422
9.878350	0.1	0.348389
9.880017	0.1	0.351906
9.881683	0.1	0.356972
9.883350	0.1	0.361800
9.885017	0.1	0.363886
9.886683	0.1	0.362337
9.888350	0.1	0.357986
9.890017	0.1	0.352144
9.891683	0.1	0.345886
9.893350	0.1	0.340045
9.895017	0.1	0.335872
9.896683	0.1	0.334322
9.898350	0.1	0.334859
9.900017	0.1	0.335515
9.901683	0.1	0.334919
9.903350	0.1	0.333667
9.905017	0.1	0.333369
9.906683	0.1	0.334680
9.908350	0.1	0.336945
9.910017	0.1	0.338852
9.911683	0.1	0.338733
9.913350	0.1	0.335395
9.915017	0.1	0.329494
9.916683	0.1	0.323176
9.918350	0.1	0.318766
9.920017	0.1	0.316799
9.921683	0.1	0.315845
9.923350	0.1	0.315428
9.925017	0.1	0.316858
9.926683	0.1	0.320852
9.928350	0.1	0.326693
9.930017	0.1	0.332236
9.931683	0.1	0.335693
9.933350	0.1	0.337601
9.935017	0.1	0.339448
9.936683	0.1	0.342131
9.938350	0.1	0.345171
9.940017	0.1	0.348210
9.941683	0.1	0.350416
9.943350	0.1	0.350416
9.945017	0.1	0.346303
9.946683	0.1	0.337064
9.948350	0.1	0.324070
9.950017	0.1	0.310779
9.951683	0.1	0.300884
9.953350	0.1	0.295639
9.955017	0.1	0.294209
9.956683	0.1	0.295281
9.958350	0.1	0.297487
9.960017	0.1	0.300050
9.961683	0.1	0.302196
9.963350	0.1	0.303626
9.965017	0.1	0.305116
9.966683	0.1	0.308394
9.968350	0.1	0.313878
9.970017	0.1	0.319123
9.971683	0.1	0.320971
9.973350	0.1	0.317872
9.975017	0.1	0.311136
9.976683	0.1	0.303686
9.978350	0.1	0.297964
9.980017	0.1	0.294805
9.981683	0.1	0.293136
9.983350	0.1	0.290751
9.985017	0.1	0.287056
9.986683	0.1	0.282943
9.988350	0.1	0.278950
9.990017	0.1	0.275195
9.991683	0.1	0.272930
9.993350	0.1	0.274062
9.995017	0.1	0.278771
9.996683	0.1	0.284731
9.998350	0.1	0.288904
10.000017	0.1	0.290096
10.001683	0.1	0.289500
10.003350	0.1	0.288367
10.005017	0.1	0.286102
10.006683	0.1	0.281811
10.008350	0.1	0.277281
10.010017	0.1	0.275373
10.011683	0.1	0.277340
10.013350	0.1	0.282526
10.015017	0.1	0.289440
10.016683	0.1	0.296891
10.018350	0.1	0.303626
10.020017	0.1	0.308812
10.021683	0.1	0.311136
10.023350	0.1	0.309646
10.025017	0.1	0.304043
10.026683	0.1	0.296056
10.028350	0.1	0.288904
10.030017	0.1	0.285029
10.031683	0.1	0.284374
10.033350	0.1	0.285923
10.035017	0.1	0.288963
10.036683	0.1	0.293255
10.038350	0.1	0.298321
10.040017	0.1	0.302792
10.041683	0.1	0.305295
10.043350	0.1	0.306427
10.045017	0.1	0.308216
10.046683	0.1	0.311553
10.048350	0.1	0.314653
10.050017	0.1	0.314474
10.051683	0.1	0.309765
10.053350	0.1	0.302374
10.055017	0.1	0.295281
10.056683	0.1	0.290394
10.058350	0.1	0.288546
10.060017	0.1	0.289679
10.061683	0.1	0.292361
10.063350	0.1	0.294745
10.065017	0.1	0.295877
10.066683	0.1	0.295937
10.068350	0.1	0.295281
10.070017	0.1	0.294566
10.071683	0.1	0.293791
10.073350	0.1	0.291646
10.075017	0.1	0.287175
10.076683	0.1	0.281811
10.078350	0.1	0.278950
10.080017	0.1	0.280321
10.081683	0.1	0.284553
10.083350	0.1	0.289023
10.085017	0.1	0.292480
10.086683	0.1	0.294864
10.088350	0.1	0.296772
10.090017	0.1	0.298560
10.091683	0.1	0.299931
10.093350	0.1	0.300109
10.095017	0.1	0.297904
10.096683	0.1	0.292361
10.098350	0.1	0.285029
10.100017	0.1	0.279725
10.101683	0.1	0.279725
10.103350	0.1	0.284910
10.105017	0.1	0.291824
10.106683	0.1	0.296891
10.108350	0.1	0.299215
10.110017	0.1	0.299811
10.111683	0.1	0.298977
10.113350	0.1	0.296354
10.115017	0.1	0.291824
10.116683	0.1	0.285506
10.118350	0.1	0.277936
10.120017	0.1	0.269890
10.121683	0.1	0.262856
10.123350	0.1	0.259161
10.125017	0.1	0.259578
10.126683	0.1	0.262678
10.128350	0.1	0.266016
10.130017	0.1	0.268161
10.131683	0.1	0.268817
10.133350	0.1	0.269055
10.135017	0.1	0.270784
10.136683	0.1	0.275254
10.138350	0.1	0.281215
10.140017	0.1	0.285625
10.141683	0.1	0.287354
10.143350	0.1	0.287533
10.145017	0.1	0.287175
10.146683	0.1	0.285506
10.148350	0.1	0.281811
10.150017	0.1	0.277221
10.151683	0.1	0.274837
10.153350	0.1	0.276506
10.155017	0.1	0.281215
10.156683	0.1	0.286698
10.158350	0.1	0.290930
10.160017	0.1	0.292361
10.161683	0.1	0.289798
10.163350	0.1	0.284195
10.165017	0.1	0.278592
10.166683	0.1	0.275552
10.168350	0.1	0.275552
10.170017	0.1	0.277579
10.171683	0.1	0.280440
10.173350	0.1	0.283122
10.175017	0.1	0.285447
10.176683	0.1	0.287533
10.178350	0.1	0.288546
10.180017	0.1	0.287890
10.181683	0.1	0.286162
10.183350	0.1	0.283778
10.185017	0.1	0.279903
10.186683	0.1	0.274420
10.188350	0.1	0.269771
10.190017	0.1	0.268877
10.191683	0.1	0.272095
10.193350	0.1	0.277102
10.195017	0.1	0.281334
10.196683	0.1	0.283957
10.198350	0.1	0.285983
10.200017	0.1	0.288486
10.201683	0.1	0.291049
10.203350	0.1	0.293016
10.205017	0.1	0.294447
10.206683	0.1	0.294924
10.208350	0.1	0.293374
10.210017	0.1	0.289738
10.211683	0.1	0.285268
10.213350	0.1	0.281513
10.215017	0.1	0.279009
10.216683	0.1	0.277221
10.218350	0.1	0.275373
10.220017	0.1	0.272989
10.221683	0.1	0.271559
10.223350	0.1	0.272751
10.225017	0.1	0.276327
10.226683	0.1	0.280678
10.228350	0.1	0.284433
10.230017	0.1	0.286937
10.231683	0.1	0.287414
10.233350	0.1	0.285149
10.235017	0.1	0.280321
10.236683	0.1	0.274360
10.238350	0.1	0.268936
10.240017	0.1	0.265777
10.241683	0.1	0.266433
10.243350	0.1	0.270724
10.245017	0.1	0.276268
10.246683	0.1	0.280082
10.248350	0.1	0.281513
10.250017	0.1	0.281692
10.251683	0.1	0.281394
10.253350	0.1	0.280499
10.255017	0.1	0.278056
10.256683	0.1	0.273883
10.258350	0.1	0.268877
10.260017	0.1	0.265181
10.261683	0.1	0.265658
10.263350	0.1	0.271380
10.265017	0.1	0.280142
10.266683	0.1	0.288546
10.268350	0.1	0.294209
10.270017	0.1	0.296593
10.271683	0.1	0.296712
10.273350	0.1	0.296354
10.275017	0.1	0.296235
10.276683	0.1	0.295341
10.278350	0.1	0.292063
10.280017	0.1	0.287592
10.281683	0.1	0.285923
10.283350	0.1	0.289023
10.285017	0.1	0.294745
10.286683	0.1	0.299454
10.288350	0.1	0.300586
10.290017	0.1	0.298321
10.291683	0.1	0.294328
10.293350	0.1	0.290155
10.295017	0.1	0.286281
10.296683	0.1	0.283301
10.298350	0.1	0.283003
10.300017	0.1	0.286758
10.301683	0.1	0.293732
10.303350	0.1	0.302434
10.305017	0.1	0.311732
10.306683	0.1	0.320315
10.308350	0.1	0.325918
10.310017	0.1	0.326693
10.311683	0.1	0.323534
10.313350	0.1	0.319302
10.315017	0.1	0.316381
10.316683	0.1	0.315070
10.318350	0.1	0.314355
10.320017	0.1	0.313818
10.321683	0.1	0.315130
10.323350	0.1	0.320315
10.325017	0.1	0.329494
10.326683	0.1	0.340641
10.328350	0.1	0.350952
10.330017	0.1	0.358045
10.331683	0.1	0.361264
10.333350	0.1	0.361860
10.335017	0.1	0.360727
10.336683	0.1	0.358999
10.338350	0.1	0.358701
10.340017	0.1	0.361741
10.341683	0.1	0.367224
10.343350	0.1	0.373244
10.345017	0.1	0.378788
10.346683	0.1	0.383914
10.348350	0.1	0.388205
10.350017	0.1	0.391245
10.351683	0.1	0.393212
10.353350	0.1	0.395179
10.355017	0.1	0.397444
10.356683	0.1	0.399590
10.358350	0.1	0.402808
10.360017	0.1	0.409186
10.361683	0.1	0.420213
10.363350	0.1	0.435472
10.365017	0.1	0.452876
10.366683	0.1	0.469446
10.368350	0.1	0.482082
10.370017	0.1	0.488877
10.371683	0.1	0.490129
10.373350	0.1	0.488400
10.375017	0.1	0.487149
10.376683	0.1	0.488818
10.378350	0.1	0.494242
10.380017	0.1	0.503063
10.381683	0.1	0.514567
10.383350	0.1	0.528574
10.385017	0.1	0.544369
10.386683	0.1	0.561059
10.388350	0.1	0.577331
10.390017	0.1	0.592053
10.391683	0.1	0.603735
10.393350	0.1	0.611007
10.395017	0.1	0.614286
10.396683	0.1	0.616491
10.398350	0.1	0.621915
10.400017	0.1	0.633121
10.401683	0.1	0.649452
10.403350	0.1	0.668526
10.405017	0.1	0.688911
10.406683	0.1	0.710011
10.408350	0.1	0.730634
10.410017	0.1	0.749290
10.411683	0.1	0.764251
10.413350	0.1	0.775158
10.415017	0.1	0.783742
10.416683	0.1	0.793219
10.418350	0.1	0.806987
10.420017	0.1	0.826776
10.421683	0.1	0.852108
10.423350	0.1	0.880599
10.425017	0.1	0.908792
10.426683	0.1	0.933528
10.428350	0.1	0.952900
10.430017	0.1	0.967443
10.431683	0.1	0.979960
10.433350	0.1	0.993967
10.435017	0.1	1.011312
10.436683	0.1	1.031876
10.438350	0.1	1.055121
10.440017	0.1	1.080811
10.441683	0.1	1.107872
10.443350	0.1	1.133859
10.445017	0.1	1.155973
10.446683	0.1	1.173496
10.448350	0.1	1.187563
10.450017	0.1	1.200318
10.451683	0.1	1.214445
10.453350	0.1	1.232505
10.455017	0.1	1.255095
10.456683	0.1	1.280844
10.458350	0.1	1.307309
10.460017	0.1	1.332343
10.461683	0.1	1.353741
10.463350	0.1	1.370311
10.465017	0.1	1.382411
10.466683	0.1	1.392305
10.468350	0.1	1.402676
10.470017	0.1	1.415312
10.471683	0.1	1.429975
10.473350	0.1	1.445890
10.475017	0.1	1.462638
10.476683	0.1	1.479626
10.478350	0.1	1.494825
10.480017	0.1	1.506507
10.481683	0.1	1.515210
10.483350	0.1	1.523137
10.485017	0.1	1.531363
10.486683	0.1	1.540303
10.488350	0.1	1.550019
10.490017	0.1	1.560569
10.491683	0.1	1.571357
10.493350	0.1	1.580477
10.495017	0.1	1.585782
10.496683	0.1	1.587749
10.498350	0.1	1.588762
10.500017	0.1	1.590729
10.501683	0.1	1.593769
10.503350	0.1	1.597464
10.505017	0.1	1.601160
10.506683	0.1	1.604855
10.508350	0.1	1.608491
10.510017	0.1	1.611173
10.511683	0.1	1.612485
10.513350	0.1	1.613498
10.515017	0.1	1.615226
10.516683	0.1	1.617313
10.518350	0.1	1.619041
10.520017	0.1	1.621187
10.521683	0.1	1.625061
10.523350	0.1	1.631081
10.525017	0.1	1.638055
10.526683	0.1	1.643479
10.528350	0.1	1.645625
10.530017	0.1	1.644731
10.531683	0.1	1.642585
10.533350	0.1	1.641214
10.535017	0.1	1.641572
10.536683	0.1	1.644492
10.538350	0.1	1.650810
10.540017	0.1	1.659632
10.541683	0.1	1.667678
10.543350	0.1	1.671672
10.545017	0.1	1.670420
10.546683	0.1	1.665056
10.548350	0.1	1.658082
10.550017	0.1	1.652241
10.551683	0.1	1.649439
10.553350	0.1	1.650095
10.555017	0.1	1.653731
10.556683	0.1	1.659513
10.558350	0.1	1.666546
10.560017	0.1	1.673639
10.561683	0.1	1.679242
10.563350	0.1	1.682103
10.565017	0.1	1.682460
10.566683	0.1	1.681924
10.568350	0.1	1.682222
10.570017	0.1	1.683772
10.571683	0.1	1.686633
10.573350	0.1	1.691222
10.575017	0.1	1.696766
10.576683	0.1	1.701117
10.578350	0.1	1.703322
10.580017	0.1	1.704872
10.581683	0.1	1.707733
10.583350	0.1	1.710951
10.585017	0.1	1.711905
10.586683	0.1	1.709163
10.588350	0.1	1.704037
10.590017	0.1	1.698732
10.591683	0.1	1.694620
10.593350	0.1	1.692891
10.595017	0.1	1.694501
10.596683	0.1	1.699269
10.598350	0.1	1.705229
10.600017	0.1	1.710594
10.601683	0.1	1.714587
10.603350	0.1	1.717091
10.605017	0.1	1.718760
10.606683	0.1	1.720965
10.608350	0.1	1.724184
10.610017	0.1	1.727462
10.611683	0.1	1.729667
10.613350	0.1	1.730323
10.615017	0.1	1.729190
10.616683	0.1	1.726270
10.618350	0.1	1.723170
10.620017	0.1	1.722872
10.621683	0.1	1.726508
10.623350	0.1	1.733005
10.625017	0.1	1.739502
10.626683	0.1	1.743257
10.628350	0.1	1.743198
10.630017	0.1	1.740158
10.631683	0.1	1.735509
10.633350	0.1	1.730263
10.635017	0.1	1.725495
10.636683	0.1	1.723170
10.638350	0.1	1.724720
10.640017	0.1	1.730025
10.641683	0.1	1.737177
10.643350	0.1	1.743615
10.645017	0.1	1.748502
10.646683	0.1	1.752436
10.648350	0.1	1.755834
10.650017	0.1	1.758099
10.651683	0.1	1.758516
10.653350	0.1	1.757205
10.655017	0.1	1.754582
10.656683	0.1	1.750052
10.658350	0.1	1.742959
10.660017	0.1	1.734018
10.661683	0.1	1.725495
10.663350	0.1	1.718879
10.665017	0.1	1.714349
10.666683	0.1	1.711607
10.668350	0.1	1.709879
10.670017	0.1	1.708567
10.671683	0.1	1.707673
10.673350	0.1	1.707018
10.675017	0.1	1.706302
10.676683	0.1	1.705349
10.678350	0.1	1.703441
10.680017	0.1	1.699090
10.681683	0.1	1.691103
10.683350	0.1	1.679659
10.685017	0.1	1.666010
10.686683	0.1	1.652360
10.688350	0.1	1.640260
10.690017	0.1	1.630068
10.691683	0.1	1.621962
10.693350	0.1	1.617015
10.695017	0.1	1.615465
10.696683	0.1	1.615226
10.698350	0.1	1.612842
10.700017	0.1	1.605809
10.701683	0.1	1.594126
10.703350	0.1	1.580477
10.705017	0.1	1.567900
10.706683	0.1	1.557589
10.708350	0.1	1.549363
10.710017	0.1	1.542330
10.711683	0.1	1.534581
10.713350	0.1	1.523912
10.715017	0.1	1.510143
10.716683	0.1	1.494467
10.718350	0.1	1.477778
10.720017	0.1	1.459956
10.721683	0.1	1.441777
10.723350	0.1	1.424432
10.725017	0.1	1.408398
10.726683	0.1	1.393735
10.728350	0.1	1.380861
10.730017	0.1	1.369894
10.731683	0.1	1.359165
10.733350	0.1	1.346111
10.735017	0.1	1.328886
10.736683	0.1	1.307726
10.738350	0.1	1.285315
10.740017	0.1	1.264989
10.741683	0.1	1.248181
10.743350	0.1	1.234055
10.745017	0.1	1.221359
10.746683	0.1	1.209319
10.748350	0.1	1.197219
10.750017	0.1	1.185000
10.751683	0.1	1.173079
10.753350	0.1	1.161218
10.755017	0.1	1.148820
10.756683	0.1	1.135945
10.758350	0.1	1.122952
10.760017	0.1	1.110256
10.761683	0.1	1.097798
10.763350	0.1	1.086056
10.765017	0.1	1.076162
10.766683	0.1	1.067638
10.768350	0.1	1.057625
10.770017	0.1	1.043379
10.771683	0.1	1.025498
10.773350	0.1	1.007617
10.775017	0.1	0.992537
10.776683	0.1	0.979960
10.778350	0.1	0.967443
10.780017	0.1	0.952721
10.781683	0.1	0.935793
10.783350	0.1	0.918388
10.785017	0.1	0.902116
10.786683	0.1	0.888407
10.788350	0.1	0.877857
10.790017	0.1	0.869989
10.791683	0.1	0.863493
10.793350	0.1	0.857115
10.795017	0.1	0.850081
10.796683	0.1	0.842452
10.798350	0.1	0.834167
10.800017	0.1	0.825405
10.801683	0.1	0.816464
10.803350	0.1	0.807524
10.805017	0.1	0.798047
10.806683	0.1	0.788033
10.808350	0.1	0.779033
10.810017	0.1	0.772774
10.811683	0.1	0.769138
10.813350	0.1	0.766873
10.815017	0.1	0.765026
10.816683	0.1	0.763476
10.818350	0.1	0.761628
10.820017	0.1	0.757754
10.821683	0.1	0.750959
10.823350	0.1	0.742614
10.825017	0.1	0.735641
10.826683	0.1	0.732482
10.828350	0.1	0.733078
10.830017	0.1	0.734210
10.831683	0.1	0.732303
10.833350	0.1	0.726283
10.835017	0.1	0.717998
10.836683	0.1	0.710487
10.838350	0.1	0.706017
10.840017	0.1	0.704527
10.841683	0.1	0.704229
10.843350	0.1	0.703573
10.845017	0.1	0.701547
10.846683	0.1	0.697911
10.848350	0.1	0.694394
10.850017	0.1	0.693798
10.851683	0.1	0.696540
10.853350	0.1	0.699639
10.855017	0.1	0.699699
10.856683	0.1	0.695467
10.858350	0.1	0.687718
10.860017	0.1	0.677764
10.861683	0.1	0.666857
10.863350	0.1	0.656366
10.865017	0.1	0.648141
10.866683	0.1	0.644505
10.868350	0.1	0.647128
10.870017	0.1	0.654817
10.871683	0.1	0.664413
10.873350	0.1	0.672579
10.875017	0.1	0.677347
10.876683	0.1	0.678122
10.878350	0.1	0.675440
10.880017	0.1	0.670493
10.881683	0.1	0.665009
10.883350	0.1	0.661969
10.885017	0.1	0.663817
10.886683	0.1	0.669837
10.888350	0.1	0.676513
10.890017	0.1	0.681043
10.891683	0.1	0.683248
10.893350	0.1	0.684798
10.895017	0.1	0.687599
10.896683	0.1	0.692010
10.898350	0.1	0.696242
10.900017	0.1	0.697970
10.901683	0.1	0.696242
10.903350	0.1	0.692368
10.905017	0.1	0.688791
10.906683	0.1	0.687242
10.908350	0.1	0.688136
10.910017	0.1	0.692129
10.911683	0.1	0.699520
10.913350	0.1	0.709117
10.915017	0.1	0.717878
10.916683	0.1	0.722826
10.918350	0.1	0.722885
10.920017	0.1	0.719607
10.921683	0.1	0.716388
10.923350	0.1	0.714958
10.925017	0.1	0.714362
10.926683	0.1	0.713348
10.928350	0.1	0.711799
10.930017	0.1	0.710428
10.931683	0.1	0.709176
10.933350	0.1	0.707090
10.935017	0.1	0.703812
10.936683	0.1	0.700235
10.938350	0.1	0.697434
10.940017	0.1	0.695586
10.941683	0.1	0.695348
10.943350	0.1	0.697613
10.945017	0.1	0.702262
10.946683	0.1	0.707507
10.948350	0.1	0.710547
10.950017	0.1	0.709295
10.951683	0.1	0.704229
10.953350	0.1	0.698090
10.955017	0.1	0.693202
10.956683	0.1	0.689983
10.958350	0.1	0.688016
10.960017	0.1	0.687063
10.961683	0.1	0.687659
10.963350	0.1	0.690281
10.965017	0.1	0.694275
10.966683	0.1	0.698507
10.968350	0.1	0.702500
10.970017	0.1	0.706255
10.971683	0.1	0.709415
10.973350	0.1	0.711083
10.975017	0.1	0.710368
10.976683	0.1	0.706315
10.978350	0.1	0.699222
10.980017	0.1	0.690877
10.981683	0.1	0.684619
10.983350	0.1	0.681877
10.985017	0.1	0.681818
10.986683	0.1	0.682354
10.988350	0.1	0.682414
10.990017	0.1	0.681758
10.991683	0.1	0.680924
10.993350	0.1	0.681281
10.995017	0.1	0.683963
10.996683	0.1	0.688076
10.998350	0.1	0.691652
11.000017	0.1	0.693977
11.001683	0.1	0.695109
11.003350	0.1	0.694990
11.005017	0.1	0.693262
11.006683	0.1	0.690579
11.008350	0.1	0.688076
11.010017	0.1	0.686526
11.011683	0.1	0.686467
11.013350	0.1	0.688732
11.015017	0.1	0.693262
11.016683	0.1	0.698149
11.018350	0.1	0.701904
11.020017	0.1	0.704765
11.021683	0.1	0.707805
11.023350	0.1	0.711501
11.025017	0.1	0.714839
11.026683	0.1	0.716090
11.028350	0.1	0.714779
11.030017	0.1	0.712872
11.031683	0.1	0.712693
11.033350	0.1	0.714243
11.035017	0.1	0.715137
11.036683	0.1	0.713527
11.038350	0.1	0.710130
11.040017	0.1	0.706375
11.041683	0.1	0.703096
11.043350	0.1	0.700831
11.045017	0.1	0.700474
11.046683	0.1	0.702262
11.048350	0.1	0.704885
11.050017	0.1	0.706732
11.051683	0.1	0.707150
11.053350	0.1	0.706375
11.055017	0.1	0.705481
11.056683	0.1	0.706017
11.058350	0.1	0.709117
11.060017	0.1	0.714600
11.061683	0.1	0.721872
11.063350	0.1	0.730097
11.065017	0.1	0.738025
11.066683	0.1	0.744998
11.068350	0.1	0.751138
11.070017	0.1	0.756681
11.071683	0.1	0.761449
11.073350	0.1	0.765622
11.075017	0.1	0.769675
11.076683	0.1	0.774622
11.078350	0.1	0.780821
11.080017	0.1	0.788331
11.081683	0.1	0.797510
11.083350	0.1	0.808299
11.085017	0.1	0.819445
11.086683	0.1	0.828683
11.088350	0.1	0.834584
11.090017	0.1	0.837028
11.091683	0.1	0.837326
11.093350	0.1	0.837386
11.095017	0.1	0.838101
11.096683	0.1	0.838459
11.098350	0.1	0.837505
11.100017	0.1	0.835061
11.101683	0.1	0.831842
11.103350	0.1	0.829220
11.105017	0.1	0.829041
11.106683	0.1	0.833094
11.108350	0.1	0.840902
11.110017	0.1	0.849962
11.111683	0.1	0.858307
11.113350	0.1	0.865996
11.115017	0.1	0.873864
11.116683	0.1	0.881434
11.118350	0.1	0.887692
11.120017	0.1	0.892580
11.121683	0.1	0.896394
11.123350	0.1	0.898063
11.125017	0.1	0.896037
11.126683	0.1	0.890911
11.128350	0.1	0.885069
11.130017	0.1	0.881076
11.131683	0.1	0.879705
11.133350	0.1	0.880778
11.135017	0.1	0.883222
11.136683	0.1	0.886023
11.138350	0.1	0.888586
11.140017	0.1	0.891209
11.141683	0.1	0.893652
11.143350	0.1	0.895381
11.145017	0.1	0.896275
11.146683	0.1	0.897825
11.148350	0.1	0.900686
11.150017	0.1	0.902653
11.151683	0.1	0.901222
11.153350	0.1	0.896812
11.155017	0.1	0.892520
11.156683	0.1	0.890434
11.158350	0.1	0.890255
11.160017	0.1	0.890374
11.161683	0.1	0.889897
11.163350	0.1	0.888526
11.165017	0.1	0.886619
11.166683	0.1	0.884712
11.168350	0.1	0.883162
11.170017	0.1	0.882506
11.171683	0.1	0.883222
11.173350	0.1	0.885010
11.175017	0.1	0.886202
11.176683	0.1	0.884950
11.178350	0.1	0.880301
11.180017	0.1	0.873745
11.181683	0.1	0.868559
11.183350	0.1	0.867188
11.185017	0.1	0.869691
11.186683	0.1	0.875115
11.188350	0.1	0.881910
11.190017	0.1	0.888407
11.191683	0.1	0.894010
11.193350	0.1	0.899196
11.195017	0.1	0.904203
11.196683	0.1	0.907719
11.198350	0.1	0.907600
11.200017	0.1	0.903130
11.201683	0.1	0.896573
11.203350	0.1	0.890851
11.205017	0.1	0.887752
11.206683	0.1	0.886798
11.208350	0.1	0.886321
11.210017	0.1	0.885248
11.211683	0.1	0.884116
11.213350	0.1	0.884354
11.215017	0.1	0.886798
11.216683	0.1	0.890195
11.218350	0.1	0.892639
11.220017	0.1	0.892937
11.221683	0.1	0.891805
11.223350	0.1	0.891030
11.225017	0.1	0.892937
11.226683	0.1	0.898242
11.228350	0.1	0.904799
11.230017	0.1	0.909090
11.231683	0.1	0.909686
11.233350	0.1	0.907004
11.235017	0.1	0.902176
11.236683	0.1	0.896692
11.238350	0.1	0.892639
11.240017	0.1	0.891566
11.241683	0.1	0.893772
11.243350	0.1	0.898838
11.245017	0.1	0.905216
11.246683	0.1	0.910461
11.248350	0.1	0.912666
11.250017	0.1	0.912130
11.251683	0.1	0.909627
11.253350	0.1	0.905991
11.255017	0.1	0.901580
11.256683	0.1	0.896692
11.258350	0.1	0.892580
11.260017	0.1	0.890613
11.261683	0.1	0.890911
11.263350	0.1	0.892520
11.265017	0.1	0.893951
11.266683	0.1	0.894189
11.268350	0.1	0.893533
11.270017	0.1	0.893295
11.271683	0.1	0.893831
11.273350	0.1	0.894070
11.275017	0.1	0.892282
11.276683	0.1	0.887215
11.278350	0.1	0.879645
11.280017	0.1	0.872552
11.281683	0.1	0.869274
11.283350	0.1	0.871480
11.285017	0.1	0.878155
11.286683	0.1	0.886798
11.288350	0.1	0.894845
11.290017	0.1	0.900567
11.291683	0.1	0.903428
11.293350	0.1	0.903249
11.295017	0.1	0.900269
11.296683	0.1	0.895381
11.298350	0.1	0.889957
11.300017	0.1	0.884712
11.301683	0.1	0.879407
11.303350	0.1	0.874162
11.305017	0.1	0.869572
11.306683	0.1	0.865817
11.308350	0.1	0.862956
11.310017	0.1	0.861228
11.311683	0.1	0.861347
11.313350	0.1	0.863373
11.315017	0.1	0.865817
11.316683	0.1	0.865638
11.318350	0.1	0.860632
11.320017	0.1	0.851214
11.321683	0.1	0.838935
11.323350	0.1	0.825584
11.325017	0.1	0.813365
11.326683	0.1	0.805259
11.328350	0.1	0.802875
11.330017	0.1	0.806153
11.331683	0.1	0.813305
11.333350	0.1	0.821412
11.335017	0.1	0.827611
11.336683	0.1	0.829816
11.338350	0.1	0.827313
11.340017	0.1	0.820875
11.341683	0.1	0.812113
11.343350	0.1	0.802636
11.345017	0.1	0.793517
11.346683	0.1	0.786006
11.348350	0.1	0.780880
11.350017	0.1	0.777900
11.351683	0.1	0.775933
11.353350	0.1	0.774324
11.355017	0.1	0.773788
11.356683	0.1	0.775158
11.358350	0.1	0.777364
11.360017	0.1	0.777960
11.361683	0.1	0.775754
11.363350	0.1	0.771582
11.365017	0.1	0.766695
11.366683	0.1	0.761747
11.368350	0.1	0.757337
11.370017	0.1	0.753820
11.371683	0.1	0.750959
11.373350	0.1	0.748098
11.375017	0.1	0.745535
11.376683	0.1	0.743270
11.378350	0.1	0.741363
11.380017	0.1	0.740528
11.381683	0.1	0.741184
11.383350	0.1	0.742734
11.385017	0.1	0.743985
11.386683	0.1	0.744402
11.388350	0.1	0.743210
11.390017	0.1	0.739634
11.391683	0.1	0.733912
11.393350	0.1	0.728250
11.395017	0.1	0.725269
11.396683	0.1	0.726581
11.398350	0.1	0.731885
11.400017	0.1	0.738800
11.401683	0.1	0.744224
11.403350	0.1	0.746250
11.405017	0.1	0.744879
11.406683	0.1	0.741005
11.408350	0.1	0.736475
11.410017	0.1	0.733137
11.411683	0.1	0.731528
11.413350	0.1	0.731111
11.415017	0.1	0.730872
11.416683	0.1	0.730395
11.418350	0.1	0.730515
11.420017	0.1	0.732422
11.421683	0.1	0.737011
11.423350	0.1	0.743866
11.425017	0.1	0.751019
11.426683	0.1	0.754654
11.428350	0.1	0.752449
11.430017	0.1	0.745297
11.431683	0.1	0.736535
11.433350	0.1	0.729144
11.435017	0.1	0.724614
11.436683	0.1	0.722885
11.438350	0.1	0.723660
11.440017	0.1	0.726759
11.441683	0.1	0.730932
11.443350	0.1	0.734806
11.445017	0.1	0.737727
11.446683	0.1	0.739574
11.448350	0.1	0.739813
11.450017	0.1	0.737965
11.451683	0.1	0.733912
11.453350	0.1	0.728130
11.455017	0.1	0.721693
11.456683	0.1	0.715971
11.458350	0.1	0.711978
11.460017	0.1	0.710189
11.461683	0.1	0.710487
11.463350	0.1	0.711799
11.465017	0.1	0.712931
11.466683	0.1	0.714183
11.468350	0.1	0.717104
11.470017	0.1	0.722528
11.471683	0.1	0.729084
11.473350	0.1	0.734270
11.475017	0.1	0.736475
11.476683	0.1	0.735521
11.478350	0.1	0.731647
11.480017	0.1	0.725329
11.481683	0.1	0.717998
11.483350	0.1	0.711620
11.485017	0.1	0.707626
11.486683	0.1	0.706852
11.488350	0.1	0.709772
11.490017	0.1	0.715673
11.491683	0.1	0.723004
11.493350	0.1	0.729978
11.495017	0.1	0.734746
11.496683	0.1	0.736058
11.498350	0.1	0.733852
11.500017	0.1	0.729680
11.501683	0.1	0.726163
11.503350	0.1	0.725269
11.505017	0.1	0.727594
11.506683	0.1	0.731528
11.508350	0.1	0.733912
11.510017	0.1	0.732184
11.511683	0.1	0.726759
11.513350	0.1	0.721276
11.515017	0.1	0.720143
11.516683	0.1	0.725031
11.518350	0.1	0.733733
11.520017	0.1	0.741422
11.521683	0.1	0.744820
11.523350	0.1	0.744522
11.525017	0.1	0.742853
11.526683	0.1	0.739753
11.528350	0.1	0.733972
11.530017	0.1	0.725508
11.531683	0.1	0.716329
11.533350	0.1	0.708461
11.535017	0.1	0.702322
11.536683	0.1	0.697553
11.538350	0.1	0.694335
11.540017	0.1	0.694096
11.541683	0.1	0.698209
11.543350	0.1	0.706136
11.545017	0.1	0.715375
11.546683	0.1	0.723064
11.548350	0.1	0.727117
11.550017	0.1	0.726759
11.551683	0.1	0.722110
11.553350	0.1	0.714421
11.555017	0.1	0.705719
11.556683	0.1	0.697851
11.558350	0.1	0.692546
11.560017	0.1	0.689924
11.561683	0.1	0.687957
11.563350	0.1	0.685155
11.565017	0.1	0.682116
11.566683	0.1	0.681162
11.568350	0.1	0.683248
11.570017	0.1	0.687003
11.571683	0.1	0.690579
11.573350	0.1	0.693262
11.575017	0.1	0.694752
11.576683	0.1	0.694454
11.578350	0.1	0.691652
11.580017	0.1	0.686109
11.581683	0.1	0.678361
11.583350	0.1	0.669301
11.585017	0.1	0.660479
11.586683	0.1	0.653863
11.588350	0.1	0.649691
11.590017	0.1	0.646174
11.591683	0.1	0.641942
11.593350	0.1	0.637710
11.595017	0.1	0.635147
11.596683	0.1	0.634313
11.598350	0.1	0.633776
11.600017	0.1	0.632763
11.601683	0.1	0.631034
11.603350	0.1	0.627101
11.605017	0.1	0.619173
11.606683	0.1	0.608027
11.608350	0.1	0.596643
11.610017	0.1	0.588298
11.611683	0.1	0.584483
11.613350	0.1	0.584543
11.615017	0.1	0.586212
11.616683	0.1	0.587463
11.618350	0.1	0.587165
11.620017	0.1	0.584483
11.621683	0.1	0.579059
11.623350	0.1	0.572205
11.625017	0.1	0.565529
11.626683	0.1	0.559926
11.628350	0.1	0.555694
11.630017	0.1	0.552714
11.631683	0.1	0.550211
11.633350	0.1	0.547051
11.635017	0.1	0.542939
11.636683	0.1	0.538766
11.638350	0.1	0.535190
11.640017	0.1	0.532210
11.641683	0.1	0.529528
11.643350	0.1	0.527442
11.645017	0.1	0.525653
11.646683	0.1	0.523269
11.648350	0.1	0.520468
11.650017	0.1	0.518084
11.651683	0.1	0.516117
11.653350	0.1	0.513434
11.655017	0.1	0.508785
11.656683	0.1	0.501871
11.658350	0.1	0.493884
11.660017	0.1	0.486076
11.661683	0.1	0.479162
11.663350	0.1	0.473738
11.665017	0.1	0.470758
11.666683	0.1	0.469923
11.668350	0.1	0.469744
11.670017	0.1	0.468612
11.671683	0.1	0.465393
11.673350	0.1	0.460088
11.675017	0.1	0.453770
11.676683	0.1	0.447691
11.678350	0.1	0.442088
11.680017	0.1	0.436544
11.681683	0.1	0.430346
11.683350	0.1	0.423551
11.685017	0.1	0.416458
11.686683	0.1	0.410438
11.688350	0.1	0.407517
11.690017	0.1	0.409126
11.691683	0.1	0.413716
11.693350	0.1	0.418246
11.695017	0.1	0.420749
11.696683	0.1	0.420034
11.698350	0.1	0.415981
11.700017	0.1	0.409782
11.701683	0.1	0.403583
11.703350	0.1	0.399709
11.705017	0.1	0.399530
11.706683	0.1	0.402749
11.708350	0.1	0.407040
11.710017	0.1	0.410259
11.711683	0.1	0.412226
11.713350	0.1	0.413597
11.715017	0.1	0.413656
11.716683	0.1	0.410855
11.718350	0.1	0.404775
11.720017	0.1	0.397563
11.721683	0.1	0.391662
11.723350	0.1	0.386953
11.725017	0.1	0.381649
11.726683	0.1	0.375032
11.728350	0.1	0.368834
11.730017	0.1	0.365555
11.731683	0.1	0.365794
11.733350	0.1	0.366807
11.735017	0.1	0.366390
11.736683	0.1	0.364482
11.738350	0.1	0.361860
11.740017	0.1	0.358522
11.741683	0.1	0.355423
11.743350	0.1	0.353992
11.745017	0.1	0.354111
11.746683	0.1	0.353694
11.748350	0.1	0.351131
11.750017	0.1	0.346839
11.751683	0.1	0.343025
11.753350	0.1	0.341296
11.755017	0.1	0.341415
11.756683	0.1	0.342131
11.758350	0.1	0.342608
11.760017	0.1	0.343442
11.761683	0.1	0.345171
11.763350	0.1	0.346780
11.765017	0.1	0.346720
11.766683	0.1	0.345171
11.768350	0.1	0.343144
11.770017	0.1	0.341892
11.771683	0.1	0.343680
11.773350	0.1	0.350058
11.775017	0.1	0.359356
11.776683	0.1	0.366986
11.778350	0.1	0.369370
11.780017	0.1	0.365973
11.781683	0.1	0.358701
11.783350	0.1	0.350297
11.785017	0.1	0.343382
11.786683	0.1	0.338614
11.788350	0.1	0.334859
11.790017	0.1	0.330329
11.791683	0.1	0.324607
11.793350	0.1	0.319600
11.795017	0.1	0.317872
11.796683	0.1	0.319541
11.798350	0.1	0.322819
11.800017	0.1	0.325799
11.801683	0.1	0.327468
11.803350	0.1	0.328064
11.805017	0.1	0.327945
11.806683	0.1	0.326395
11.808350	0.1	0.323534
11.810017	0.1	0.321269
11.811683	0.1	0.321567
11.813350	0.1	0.325322
11.815017	0.1	0.331640
11.816683	0.1	0.337303
11.818350	0.1	0.339448
11.820017	0.1	0.338316
11.821683	0.1	0.336349
11.823350	0.1	0.335813
11.825017	0.1	0.337005
11.826683	0.1	0.338614
11.828350	0.1	0.339866
11.830017	0.1	0.341296
11.831683	0.1	0.344098
11.833350	0.1	0.349283
11.835017	0.1	0.357032
11.836683	0.1	0.365734
11.838350	0.1	0.372112
11.840017	0.1	0.373185
11.841683	0.1	0.368714
11.843350	0.1	0.361681
11.845017	0.1	0.356495
11.846683	0.1	0.356138
11.848350	0.1	0.360668
11.850017	0.1	0.367343
11.851683	0.1	0.372827
11.853350	0.1	0.375986
11.855017	0.1	0.377834
11.856683	0.1	0.379801
11.858350	0.1	0.382245
11.860017	0.1	0.384271
11.861683	0.1	0.384152
11.863350	0.1	0.380933
11.865017	0.1	0.375628
11.866683	0.1	0.370801
11.868350	0.1	0.368595
11.870017	0.1	0.368774
11.871683	0.1	0.369489
11.873350	0.1	0.370145
11.875017	0.1	0.371277
11.876683	0.1	0.373244
11.878350	0.1	0.376046
11.880017	0.1	0.379920
11.881683	0.1	0.384450
11.883350	0.1	0.388980
11.885017	0.1	0.394106
11.886683	0.1	0.400126
11.888350	0.1	0.405848
11.890017	0.1	0.410140
11.891683	0.1	0.413179
11.893350	0.1	0.415802
11.895017	0.1	0.418544
11.896683	0.1	0.421822
11.898350	0.1	0.425279
11.900017	0.1	0.428259
11.901683	0.1	0.431597
11.903350	0.1	0.437617
11.905017	0.1	0.447273
11.906683	0.1	0.459075
11.908350	0.1	0.469923
11.910017	0.1	0.477552
11.911683	0.1	0.482202
11.913350	0.1	0.486016
11.915017	0.1	0.490487
11.916683	0.1	0.495255
11.918350	0.1	0.498891
11.920017	0.1	0.500798
11.921683	0.1	0.503063
11.923350	0.1	0.508070
11.925017	0.1	0.515640
11.926683	0.1	0.524998
11.928350	0.1	0.536263
11.930017	0.1	0.548244
11.931683	0.1	0.558376
11.933350	0.1	0.565290
11.935017	0.1	0.570536
11.936683	0.1	0.576913
11.938350	0.1	0.584483
11.940017	0.1	0.590503
11.941683	0.1	0.592828
11.943350	0.1	0.592828
11.945017	0.1	0.594199
11.946683	0.1	0.599802
11.948350	0.1	0.609398
11.950017	0.1	0.620544
11.951683	0.1	0.631213
11.953350	0.1	0.641048
11.955017	0.1	0.650883
11.956683	0.1	0.661731
11.958350	0.1	0.673175
11.960017	0.1	0.682890
11.961683	0.1	0.688732
11.963350	0.1	0.690877
11.965017	0.1	0.691116
11.966683	0.1	0.691891
11.968350	0.1	0.695586
11.970017	0.1	0.703335
11.971683	0.1	0.713885
11.973350	0.1	0.724375
11.975017	0.1	0.733078
11.976683	0.1	0.740051
11.978350	0.1	0.745654
11.980017	0.1	0.749290
11.981683	0.1	0.750840
11.983350	0.1	0.752330
11.985017	0.1	0.755787
11.986683	0.1	0.761747
11.988350	0.1	0.770032
11.990017	0.1	0.780940
11.991683	0.1	0.794053
11.993350	0.1	0.807583
11.995017	0.1	0.819564
11.996683	0.1	0.829458
11.998350	0.1	0.838161
12.000017	0.1	0.847220
12.001683	0.1	0.858486
12.003350	0.1	0.873089
12.005017	0.1	0.890374
12.006683	0.1	0.908017
12.008350	0.1	0.924528
12.010017	0.1	0.939608
12.011683	0.1	0.952900
12.013350	0.1	0.963390
12.015017	0.1	0.970304
12.016683	0.1	0.973940
12.018350	0.1	0.975728
12.020017	0.1	0.978053
12.021683	0.1	0.981987
12.023350	0.1	0.987232
12.025017	0.1	0.993550
12.026683	0.1	1.001537
12.028350	0.1	1.011431
12.030017	0.1	1.022518
12.031683	0.1	1.034260
12.033350	0.1	1.045823
12.035017	0.1	1.056552
12.036683	0.1	1.066744
12.038350	0.1	1.077652
12.040017	0.1	1.089573
12.041683	0.1	1.102328
12.043350	0.1	1.115918
12.045017	0.1	1.130879
12.046683	0.1	1.146793
12.048350	0.1	1.162589
12.050017	0.1	1.177251
12.051683	0.1	1.191020
12.053350	0.1	1.204848
12.055017	0.1	1.219690
12.056683	0.1	1.235187
12.058350	0.1	1.250684
12.060017	0.1	1.266480
12.061683	0.1	1.283467
12.063350	0.1	1.301289
12.065017	0.1	1.318038
12.066683	0.1	1.330972
12.068350	0.1	1.338303
12.070017	0.1	1.341581
12.071683	0.1	1.345873
12.073350	0.1	1.355052
12.075017	0.1	1.368225
12.076683	0.1	1.382768
12.078350	0.1	1.398087
12.080017	0.1	1.414776
12.081683	0.1	1.431704
12.083350	0.1	1.446366
12.085017	0.1	1.457453
12.086683	0.1	1.466453
12.088350	0.1	1.476407
12.090017	0.1	1.488566
12.091683	0.1	1.501680
12.093350	0.1	1.513302
12.095017	0.1	1.522243
12.096683	0.1	1.529396
12.098350	0.1	1.535475
12.100017	0.1	1.539826
12.101683	0.1	1.541317
12.103350	0.1	1.540244
12.105017	0.1	1.538992
12.106683	0.1	1.540065
12.108350	0.1	1.544297
12.110017	0.1	1.551211
12.111683	0.1	1.560092
12.113350	0.1	1.570225
12.115017	0.1	1.580715
12.116683	0.1	1.590848
12.118350	0.1	1.599252
12.120017	0.1	1.604557
12.121683	0.1	1.606464
12.123350	0.1	1.605570
12.125017	0.1	1.602829
12.126683	0.1	1.599610
12.128350	0.1	1.596868
12.130017	0.1	1.595199
12.131683	0.1	1.594961
12.133350	0.1	1.596630
12.135017	0.1	1.600444
12.136683	0.1	1.605630
12.138350	0.1	1.610041
12.140017	0.1	1.612365
12.141683	0.1	1.612723
12.143350	0.1	1.612663
12.145017	0.1	1.612902
12.146683	0.1	1.612842
12.148350	0.1	1.610994
12.150017	0.1	1.606882
12.151683	0.1	1.601756
12.153350	0.1	1.597703
12.155017	0.1	1.595616
12.156683	0.1	1.595140
12.158350	0.1	1.595914
12.160017	0.1	1.597762
12.161683	0.1	1.600087
12.163350	0.1	1.601637
12.165017	0.1	1.600504
12.166683	0.1	1.595676
12.168350	0.1	1.588404
12.170017	0.1	1.581013
12.171683	0.1	1.575232
12.173350	0.1	1.571417
12.175017	0.1	1.569271
12.176683	0.1	1.568377
12.178350	0.1	1.568198
12.180017	0.1	1.567960
12.181683	0.1	1.567245
12.183350	0.1	1.565695
12.185017	0.1	1.562357
12.186683	0.1	1.557171
12.188350	0.1	1.551151
12.190017	0.1	1.545966
12.191683	0.1	1.542986
12.193350	0.1	1.542389
12.195017	0.1	1.542330
12.196683	0.1	1.539767
12.198350	0.1	1.533568
12.200017	0.1	1.524031
12.201683	0.1	1.512647
12.203350	0.1	1.501978
12.205017	0.1	1.495123
12.206683	0.1	1.493454
12.208350	0.1	1.495063
12.210017	0.1	1.497388
12.211683	0.1	1.498282
12.213350	0.1	1.496554
12.215017	0.1	1.492977
12.216683	0.1	1.490533
12.218350	0.1	1.491010
12.220017	0.1	1.493514
12.221683	0.1	1.495957
12.223350	0.1	1.496434
12.225017	0.1	1.493692
12.226683	0.1	1.487792
12.228350	0.1	1.480281
12.230017	0.1	1.472533
12.231683	0.1	1.464665
12.233350	0.1	1.457334
12.235017	0.1	1.451671
12.236683	0.1	1.447618
12.238350	0.1	1.444101
12.240017	0.1	1.441121
12.241683	0.1	1.440227
12.243350	0.1	1.443446
12.245017	0.1	1.451254
12.246683	0.1	1.461625
12.248350	0.1	1.471520
12.250017	0.1	1.479387
12.251683	0.1	1.485229
12.253350	0.1	1.489401
12.255017	0.1	1.492858
12.256683	0.1	1.496375
12.258350	0.1	1.499593
12.260017	0.1	1.501918
12.261683	0.1	1.504541
12.263350	0.1	1.509845
12.265017	0.1	1.519084
12.266683	0.1	1.530767
12.268350	0.1	1.542151
12.270017	0.1	1.551211
12.271683	0.1	1.557171
12.273350	0.1	1.560450
12.275017	0.1	1.562893
12.276683	0.1	1.567304
12.278350	0.1	1.574636
12.280017	0.1	1.583219
12.281683	0.1	1.591385
12.283350	0.1	1.600564
12.285017	0.1	1.613438
12.286683	0.1	1.630128
12.288350	0.1	1.647055
12.290017	0.1	1.660764
12.291683	0.1	1.670897
12.293350	0.1	1.679719
12.295017	0.1	1.689017
12.296683	0.1	1.699686
12.298350	0.1	1.712561
12.300017	0.1	1.728356
12.301683	0.1	1.745999
12.303350	0.1	1.763523
12.305017	0.1	1.779616
12.306683	0.1	1.793385
12.308350	0.1	1.804173
12.310017	0.1	1.812220
12.311683	0.1	1.819253
12.313350	0.1	1.827419
12.315017	0.1	1.838029
12.316683	0.1	1.851201
12.318350	0.1	1.865983
12.320017	0.1	1.881361
12.321683	0.1	1.896918
12.323350	0.1	1.913309
12.325017	0.1	1.931310
12.326683	0.1	1.950562
12.328350	0.1	1.969278
12.330017	0.1	1.985610
12.331683	0.1	1.999021
12.333350	0.1	2.010584
12.335017	0.1	2.022267
12.336683	0.1	2.035618
12.338350	0.1	2.051592
12.340017	0.1	2.070487
12.341683	0.1	2.091766
12.343350	0.1	2.114356
12.345017	0.1	2.137482
12.346683	0.1	2.161384
12.348350	0.1	2.185285
12.350017	0.1	2.207995
12.351683	0.1	2.228677
12.353350	0.1	2.246976
12.355017	0.1	2.262950
12.356683	0.1	2.277017
12.358350	0.1	2.290487
12.360017	0.1	2.304018
12.361683	0.1	2.317310
12.363350	0.1	2.330005
12.365017	0.1	2.342880
12.366683	0.1	2.356827
12.368350	0.1	2.372265
12.370017	0.1	2.390146
12.371683	0.1	2.412081
12.373350	0.1	2.438545
12.375017	0.1	2.466977
12.376683	0.1	2.493143
12.378350	0.1	2.514601
12.380017	0.1	2.532840
12.381683	0.1	2.551139
12.383350	0.1	2.570748
12.385017	0.1	2.590835
12.386683	0.1	2.610266
12.388350	0.1	2.628565
12.390017	0.1	2.645254
12.391683	0.1	2.659798
12.393350	0.1	2.673447
12.395017	0.1	2.688229
12.396683	0.1	2.705455
12.398350	0.1	2.725601
12.400017	0.1	2.748072
12.401683	0.1	2.771676
12.403350	0.1	2.795816
12.405017	0.1	2.820075
12.406683	0.1	2.844691
12.408350	0.1	2.870083
12.410017	0.1	2.896309
12.411683	0.1	2.922476
12.413350	0.1	2.948225
12.415017	0.1	2.973974
12.416683	0.1	3.000498
12.418350	0.1	3.027797
12.420017	0.1	3.054917
12.421683	0.1	3.080249
12.423350	0.1	3.103435
12.425017	0.1	3.125370
12.426683	0.1	3.147185
12.428350	0.1	3.170014
12.430017	0.1	3.194809
12.431683	0.1	3.221154
12.433350	0.1	3.247917
12.435017	0.1	3.274143
12.436683	0.1	3.300190
12.438350	0.1	3.326774
12.440017	0.1	3.354192
12.441683	0.1	3.382683
12.443350	0.1	3.413022
12.445017	0.1	3.445626
12.446683	0.1	3.480196
12.448350	0.1	3.516495
12.450017	0.1	3.554046
12.451683	0.1	3.590346
12.453350	0.1	3.622353
12.455017	0.1	3.649116
12.456683	0.1	3.671944
12.458350	0.1	3.693164
12.460017	0.1	3.714442
12.461683	0.1	3.736198
12.463350	0.1	3.757596
12.465017	0.1	3.778219
12.466683	0.1	3.798783
12.468350	0.1	3.820300
12.470017	0.1	3.843069
12.471683	0.1	3.866375
12.473350	0.1	3.889263
12.475017	0.1	3.911138
12.476683	0.1	3.932655
12.478350	0.1	3.954828
12.480017	0.1	3.976703
12.481683	0.1	3.995180
12.483350	0.1	4.007817
12.485017	0.1	4.014552
12.486683	0.1	4.017890
12.488350	0.1	4.021168
12.490017	0.1	4.026532
12.491683	0.1	4.035235
12.493350	0.1	4.047871
12.495017	0.1	4.063726
12.496683	0.1	4.080057
12.498350	0.1	4.093349
12.500017	0.1	4.101157
12.501683	0.1	4.103601
12.503350	0.1	4.103482
12.505017	0.1	4.104436
12.506683	0.1	4.108370
12.508350	0.1	4.113794
12.510017	0.1	4.117906
12.511683	0.1	4.118443
12.513350	0.1	4.115641
12.515017	0.1	4.111052
12.516683	0.1	4.106045
12.518350	0.1	4.101038
12.520017	0.1	4.095972
12.521683	0.1	4.090727
12.523350	0.1	4.085541
12.525017	0.1	4.081309
12.526683	0.1	4.078448
12.528350	0.1	4.076183
12.530017	0.1	4.073084
12.531683	0.1	4.067779
12.533350	0.1	4.059971
12.535017	0.1	4.050136
12.536683	0.1	4.039884
12.538350	0.1	4.030884
12.540017	0.1	4.023910
12.541683	0.1	4.018247
12.543350	0.1	4.012764
12.545017	0.1	4.005611
12.546683	0.1	3.995598
12.548350	0.1	3.983677
12.550017	0.1	3.972173
12.551683	0.1	3.963590
12.553350	0.1	3.958941
12.555017	0.1	3.957749
12.556683	0.1	3.958822
12.558350	0.1	3.960490
12.560017	0.1	3.960848
12.561683	0.1	3.958643
12.563350	0.1	3.953398
12.565017	0.1	3.945768
12.566683	0.1	3.937125
12.568350	0.1	3.928960
12.570017	0.1	3.921330
12.571683	0.1	3.913045
12.573350	0.1	3.904283
12.575017	0.1	3.896356
12.576683	0.1	3.890276
12.578350	0.1	3.885985
12.580017	0.1	3.882945
12.581683	0.1	3.880918
12.583350	0.1	3.879965
12.585017	0.1	3.879130
12.586683	0.1	3.876746
12.588350	0.1	3.871382
12.590017	0.1	3.862798
12.591683	0.1	3.852010
12.593350	0.1	3.840864
12.595017	0.1	3.830910
12.596683	0.1	3.822386
12.598350	0.1	3.814876
12.600017	0.1	3.807962
12.601683	0.1	3.800929
12.603350	0.1	3.792584
12.605017	0.1	3.781498
12.606683	0.1	3.767133
12.608350	0.1	3.750742
12.610017	0.1	3.733993
12.611683	0.1	3.718674
12.613350	0.1	3.706038
12.615017	0.1	3.695905
12.616683	0.1	3.685832
12.618350	0.1	3.673136
12.620017	0.1	3.656805
12.621683	0.1	3.637433
12.623350	0.1	3.616631
12.625017	0.1	3.595948
12.626683	0.1	3.575385
12.628350	0.1	3.553748
12.630017	0.1	3.531039
12.631683	0.1	3.508568
12.633350	0.1	3.487647
12.635017	0.1	3.467977
12.636683	0.1	3.448367
12.638350	0.1	3.427148
12.640017	0.1	3.403008
12.641683	0.1	3.375471
12.643350	0.1	3.344655
12.645017	0.1	3.311396
12.646683	0.1	3.277600
12.648350	0.1	3.245950
12.650017	0.1	3.217936
12.651683	0.1	3.193081
12.653350	0.1	3.169656
12.655017	0.1	3.145933
12.656683	0.1	3.120721
12.658350	0.1	3.094018
12.660017	0.1	3.066123
12.661683	0.1	3.036559
12.663350	0.1	3.003955
12.665017	0.1	2.967835
12.666683	0.1	2.929747
12.668350	0.1	2.892554
12.670017	0.1	2.858222
12.671683	0.1	2.827168
12.673350	0.1	2.798319
12.675017	0.1	2.770484
12.676683	0.1	2.742887
12.678350	0.1	2.715230
12.680017	0.1	2.686620
12.681683	0.1	2.655983
12.683350	0.1	2.623439
12.685017	0.1	2.589941
12.686683	0.1	2.555728
12.688350	0.1	2.520561
12.690017	0.1	2.485752
12.691683	0.1	2.453804
12.693350	0.1	2.426803
12.695017	0.1	2.403796
12.696683	0.1	2.381325
12.698350	0.1	2.357245
12.700017	0.1	2.332330
12.701683	0.1	2.308488
12.703350	0.1	2.285719
12.705017	0.1	2.261639
12.706683	0.1	2.234101
12.708350	0.1	2.203345
12.710017	0.1	2.172232
12.711683	0.1	2.143443
12.713350	0.1	2.117932
12.715017	0.1	2.095699
12.716683	0.1	2.076447
12.718350	0.1	2.059102
12.720017	0.1	2.041936
12.721683	0.1	2.022863
12.723350	0.1	2.000630
12.725017	0.1	1.975536
12.726683	0.1	1.948953
12.728350	0.1	1.923204
12.730017	0.1	1.900196
12.731683	0.1	1.880586
12.733350	0.1	1.863778
12.735017	0.1	1.847506
12.736683	0.1	1.828611
12.738350	0.1	1.805842
12.740017	0.1	1.780629
12.741683	0.1	1.754522
12.743350	0.1	1.729012
12.745017	0.1	1.705468
12.746683	0.1	1.685083
12.748350	0.1	1.668394
12.750017	0.1	1.655460
12.751683	0.1	1.645684
12.753350	0.1	1.638293
12.755017	0.1	1.632214
12.756683	0.1	1.626253
12.758350	0.1	1.618266
12.760017	0.1	1.606763
12.761683	0.1	1.591325
12.763350	0.1	1.572847
12.765017	0.1	1.552940
12.766683	0.1	1.534045
12.768350	0.1	1.518905
12.770017	0.1	1.508772
12.771683	0.1	1.502097
12.773350	0.1	1.497805
12.775017	0.1	1.496613
12.776683	0.1	1.497984
12.778350	0.1	1.499355
12.780017	0.1	1.497209
12.781683	0.1	1.489580
12.783350	0.1	1.477957
12.785017	0.1	1.465798
12.786683	0.1	1.455546
12.788350	0.1	1.447678
12.790017	0.1	1.442194
12.791683	0.1	1.439393
12.793350	0.1	1.439512
12.795017	0.1	1.441419
12.796683	0.1	1.442671
12.798350	0.1	1.442134
12.800017	0.1	1.440764
12.801683	0.1	1.440585
12.803350	0.1	1.443684
12.805017	0.1	1.450420
12.806683	0.1	1.459360
12.808350	0.1	1.467407
12.810017	0.1	1.472294
12.811683	0.1	1.473665
12.813350	0.1	1.472533
12.815017	0.1	1.470089
12.816683	0.1	1.467645
12.818350	0.1	1.466215
12.820017	0.1	1.466692
12.821683	0.1	1.469553
12.823350	0.1	1.475513
12.825017	0.1	1.485109
12.826683	0.1	1.498044
12.828350	0.1	1.512647
12.830017	0.1	1.526177
12.831683	0.1	1.537740
12.833350	0.1	1.548112
12.835017	0.1	1.558602
12.836683	0.1	1.570106
12.838350	0.1	1.582444
12.840017	0.1	1.594782
12.841683	0.1	1.606882
12.843350	0.1	1.618922
12.845017	0.1	1.630247
12.846683	0.1	1.639783
12.848350	0.1	1.646936
12.850017	0.1	1.651645
12.851683	0.1	1.654744
12.853350	0.1	1.658440
12.855017	0.1	1.665592
12.856683	0.1	1.678586
12.858350	0.1	1.698434
12.860017	0.1	1.723230
12.861683	0.1	1.748502
12.863350	0.1	1.770437
12.865017	0.1	1.787901
12.866683	0.1	1.801789
12.868350	0.1	1.814365
12.870017	0.1	1.827479
12.871683	0.1	1.841486
12.873350	0.1	1.855910
12.875017	0.1	1.870394
12.876683	0.1	1.884699
12.878350	0.1	1.899839
12.880017	0.1	1.917780
12.881683	0.1	1.939297
12.883350	0.1	1.962543
12.885017	0.1	1.984358
12.886683	0.1	2.002657
12.888350	0.1	2.017260
12.890017	0.1	2.028823
12.891683	0.1	2.037704
12.893350	0.1	2.044380
12.895017	0.1	2.050638
12.896683	0.1	2.058745
12.898350	0.1	2.069533
12.900017	0.1	2.082467
12.901683	0.1	2.096713
12.903350	0.1	2.112329
12.905017	0.1	2.128720
12.906683	0.1	2.144158
12.908350	0.1	2.156258
12.910017	0.1	2.164483
12.911683	0.1	2.170384
12.913350	0.1	2.176285
12.915017	0.1	2.183855
12.916683	0.1	2.193511
12.918350	0.1	2.204299
12.920017	0.1	2.214611
12.921683	0.1	2.223551
12.923350	0.1	2.230525
12.925017	0.1	2.234697
12.926683	0.1	2.235413
12.928350	0.1	2.232671
12.930017	0.1	2.228081
12.931683	0.1	2.224803
12.933350	0.1	2.224803
12.935017	0.1	2.227366
12.936683	0.1	2.230585
12.938350	0.1	2.233327
12.940017	0.1	2.235413
12.941683	0.1	2.236784
12.943350	0.1	2.236903
12.945017	0.1	2.235115
12.946683	0.1	2.231121
12.948350	0.1	2.225280
12.950017	0.1	2.219021
12.951683	0.1	2.214074
12.953350	0.1	2.211213
12.955017	0.1	2.209604
12.956683	0.1	2.207756
12.958350	0.1	2.205372
12.960017	0.1	2.203882
12.961683	0.1	2.205372
12.963350	0.1	2.210140
12.965017	0.1	2.216339
12.966683	0.1	2.220571
12.968350	0.1	2.220094
12.970017	0.1	2.214193
12.971683	0.1	2.204120
12.973350	0.1	2.192080
12.975017	0.1	2.179861
12.976683	0.1	2.168238
12.978350	0.1	2.158404
12.980017	0.1	2.151787
12.981683	0.1	2.148628
12.983350	0.1	2.147436
12.985017	0.1	2.145410
12.986683	0.1	2.140284
12.988350	0.1	2.131283
12.990017	0.1	2.118945
12.991683	0.1	2.105117
12.993350	0.1	2.092123
12.995017	0.1	2.081335
12.996683	0.1	2.073228
12.998350	0.1	2.068043
13.000017	0.1	2.065420
13.001683	0.1	2.062917
13.003350	0.1	2.056837
13.005017	0.1	2.044201
13.006683	0.1	2.024889
13.008350	0.1	2.001763
13.010017	0.1	1.979351
13.011683	0.1	1.961231
13.013350	0.1	1.947463
13.015017	0.1	1.935184
13.016683	0.1	1.920998
13.018350	0.1	1.904011
13.020017	0.1	1.885891
13.021683	0.1	1.868546
13.023350	0.1	1.852393
13.025017	0.1	1.836658
13.026683	0.1	1.821518
13.028350	0.1	1.807213
13.030017	0.1	1.792789
13.031683	0.1	1.776040
13.033350	0.1	1.755715
13.035017	0.1	1.733124
13.036683	0.1	1.711011
13.038350	0.1	1.690984
13.040017	0.1	1.672685
13.041683	0.1	1.655400
13.043350	0.1	1.638115
13.045017	0.1	1.619637
13.046683	0.1	1.599372
13.048350	0.1	1.578271
13.050017	0.1	1.558602
13.051683	0.1	1.541674
13.053350	0.1	1.526296
13.055017	0.1	1.509428
13.056683	0.1	1.487851
13.058350	0.1	1.460850
13.060017	0.1	1.430690
13.061683	0.1	1.400769
13.063350	0.1	1.373887
13.065017	0.1	1.350403
13.066683	0.1	1.329601
13.068350	0.1	1.311660
13.070017	0.1	1.296997
13.071683	0.1	1.284838
13.073350	0.1	1.274049
13.075017	0.1	1.262784
13.076683	0.1	1.249373
13.078350	0.1	1.233459
13.080017	0.1	1.216769
13.081683	0.1	1.201391
13.083350	0.1	1.188815
13.085017	0.1	1.179040
13.086683	0.1	1.170755
13.088350	0.1	1.162291
13.090017	0.1	1.152098
13.091683	0.1	1.139700
13.093350	0.1	1.126230
13.095017	0.1	1.113772
13.096683	0.1	1.103342
13.098350	0.1	1.093626
13.100017	0.1	1.082540
13.101683	0.1	1.069546
13.103350	0.1	1.056373
13.105017	0.1	1.045823
13.106683	0.1	1.039922
13.108350	0.1	1.037717
13.110017	0.1	1.037479
13.111683	0.1	1.039088
13.113350	0.1	1.043022
13.115017	0.1	1.048207
13.116683	0.1	1.052082
13.118350	0.1	1.052380
13.120017	0.1	1.048565
13.121683	0.1	1.042068
13.123350	0.1	1.034439
13.125017	0.1	1.026213
13.126683	0.1	1.018226
13.128350	0.1	1.012802
13.130017	0.1	1.012921
13.131683	0.1	1.019716
13.133350	0.1	1.030564
13.135017	0.1	1.040399
13.136683	0.1	1.044750
13.138350	0.1	1.042008
13.140017	0.1	1.033485
13.141683	0.1	1.022279
13.143350	0.1	1.012445
13.145017	0.1	1.007676
13.146683	0.1	1.009524
13.148350	0.1	1.016259
13.150017	0.1	1.024485
13.151683	0.1	1.031697
13.153350	0.1	1.036108
13.155017	0.1	1.036406
13.156683	0.1	1.033604
13.158350	0.1	1.030088
13.160017	0.1	1.027525
13.161683	0.1	1.026511
13.163350	0.1	1.027644
13.165017	0.1	1.031458
13.166683	0.1	1.037419
13.168350	0.1	1.043618
13.170017	0.1	1.048565
13.171683	0.1	1.052380
13.173350	0.1	1.055300
13.175017	0.1	1.056612
13.176683	0.1	1.054823
13.178350	0.1	1.049578
13.180017	0.1	1.043081
13.181683	0.1	1.038969
13.183350	0.1	1.039982
13.185017	0.1	1.046419
13.186683	0.1	1.056075
13.188350	0.1	1.065850
13.190017	0.1	1.073539
13.191683	0.1	1.078487
13.193350	0.1	1.081109
13.195017	0.1	1.082361
13.196683	0.1	1.082659
13.198350	0.1	1.081884
13.200017	0.1	1.081050
13.201683	0.1	1.081765
13.203350	0.1	1.084030
13.205017	0.1	1.085997
13.206683	0.1	1.086056
13.208350	0.1	1.084626
13.210017	0.1	1.083970
13.211683	0.1	1.086056
13.213350	0.1	1.091242
13.215017	0.1	1.098871
13.216683	0.1	1.107931
13.218350	0.1	1.116574
13.220017	0.1	1.122296
13.221683	0.1	1.124263
13.223350	0.1	1.123250
13.225017	0.1	1.121104
13.226683	0.1	1.119971
13.228350	0.1	1.120985
13.230017	0.1	1.123846
13.231683	0.1	1.128018
13.233350	0.1	1.133680
13.235017	0.1	1.141548
13.236683	0.1	1.150906
13.238350	0.1	1.159430
13.240017	0.1	1.165688
13.241683	0.1	1.170158
13.243350	0.1	1.173794
13.245017	0.1	1.177251
13.246683	0.1	1.181185
13.248350	0.1	1.186550
13.250017	0.1	1.194000
13.251683	0.1	1.203656
13.253350	0.1	1.214445
13.255017	0.1	1.225233
13.256683	0.1	1.236022
13.258350	0.1	1.246810
13.260017	0.1	1.257539
13.261683	0.1	1.268745
13.263350	0.1	1.280487
13.265017	0.1	1.292944
13.266683	0.1	1.307130
13.268350	0.1	1.323760
13.270017	0.1	1.342177
13.271683	0.1	1.361072
13.273350	0.1	1.379490
13.275017	0.1	1.397014
13.276683	0.1	1.413524
13.278350	0.1	1.429260
13.280017	0.1	1.444936
13.281683	0.1	1.461923
13.283350	0.1	1.479983
13.285017	0.1	1.497626
13.286683	0.1	1.514971
13.288350	0.1	1.534283
13.290017	0.1	1.557231
13.291683	0.1	1.583994
13.293350	0.1	1.614034
13.295017	0.1	1.647174
13.296683	0.1	1.683235
13.298350	0.1	1.721978
13.300017	0.1	1.762867
13.301683	0.1	1.805246
13.303350	0.1	1.848102
13.305017	0.1	1.890004
13.306683	0.1	1.930416
13.308350	0.1	1.971603
13.310017	0.1	2.016842
13.311683	0.1	2.067447
13.313350	0.1	2.122283
13.315017	0.1	2.180159
13.316683	0.1	2.240420
13.318350	0.1	2.302587
13.320017	0.1	2.365351
13.321683	0.1	2.427280
13.323350	0.1	2.487838
13.325017	0.1	2.547860
13.326683	0.1	2.609074
13.328350	0.1	2.672672
13.330017	0.1	2.739370
13.331683	0.1	2.810061
13.333350	0.1	2.885521
13.335017	0.1	2.965570
13.336683	0.1	3.048599
13.338350	0.1	3.132761
13.340017	0.1	3.217340
13.341683	0.1	3.303170
13.343350	0.1	3.391624
13.345017	0.1	3.484249
13.346683	0.1	3.582001
13.348350	0.1	3.683984
13.350017	0.1	3.788054
13.351683	0.1	3.893793
13.353350	0.1	4.001856
13.355017	0.1	4.113078
13.356683	0.1	4.227996
13.358350	0.1	4.347921
13.360017	0.1	4.473686
13.361683	0.1	4.603923
13.363350	0.1	4.736722
13.365017	0.1	4.871249
13.366683	0.1	5.008757
13.368350	0.1	5.151034
13.370017	0.1	5.298436
13.371683	0.1	5.450249
13.373350	0.1	5.606354
13.375017	0.1	5.767465
13.376683	0.1	5.934418
13.378350	0.1	6.107808
13.380017	0.1	6.287754
13.381683	0.1	6.472767
13.383350	0.1	6.659866
13.385017	0.1	6.847382
13.386683	0.1	7.036329
13.388350	0.1	7.228494
13.390017	0.1	7.425786
13.391683	0.1	7.630885
13.393350	0.1	7.845819
13.395017	0.1	8.070231
13.396683	0.1	8.302153
13.398350	0.1	8.538962
13.400017	0.1	8.778692
13.401683	0.1	9.021223
13.403350	0.1	9.267748
13.405017	0.1	9.518684
13.406683	0.1	9.773374
13.408350	0.1	10.030866
13.410017	0.1	10.291041
13.411683	0.1	10.555447
13.413350	0.1	10.826946
13.415017	0.1	11.107445
13.416683	0.1	11.396170
13.418350	0.1	11.690438
13.420017	0.1	11.987568
13.421683	0.1	12.285233
13.423350	0.1	12.581290
13.425017	0.1	12.874544
13.426683	0.1	13.165117
13.428350	0.1	13.454140
13.430017	0.1	13.742925
13.431683	0.1	14.032246
13.433350	0.1	14.321328
13.435017	0.1	14.608503
13.436683	0.1	14.891864
13.438350	0.1	15.170873
13.440017	0.1	15.445114
13.441683	0.1	15.713335
13.443350	0.1	15.973867
13.445017	0.1	16.225577
13.446683	0.1	16.468347
13.448350	0.1	16.704262
13.450017	0.1	16.935588
13.451683	0.1	17.162801
13.453350	0.1	17.384530
13.455017	0.1	17.599226
13.456683	0.1	17.805399
13.458350	0.1	18.000961
13.460017	0.1	18.184901
13.461683	0.1	18.358410
13.463350	0.1	18.523396
13.465017	0.1	18.679978
13.466683	0.1	18.826605
13.468350	0.1	18.962563
13.470017	0.1	19.088806
13.471683	0.1	19.206406
13.473350	0.1	19.315304
13.475017	0.1	19.414784
13.476683	0.1	19.503833
13.478350	0.1	19.582273
13.480017	0.1	19.652308
13.481683	0.1	19.717158
13.483350	0.1	19.778074
13.485017	0.1	19.833328
13.486683	0.1	19.880415
13.488350	0.1	19.918681
13.490017	0.1	19.949080
13.491683	0.1	19.972445
13.493350	0.1	19.988836
13.495017	0.1	19.997836
13.496683	0.1	19.999744
13.498350	0.1	19.995631
13.500017	0.1	19.985856
13.501683	0.1	19.970478
13.503350	0.1	19.950391
13.505017	0.1	19.926549
13.506683	0.1	19.898416
13.508350	0.1	19.864382
13.510017	0.1	19.822837
13.511683	0.1	19.773186
13.513350	0.1	19.716443
13.515017	0.1	19.654931
13.516683	0.1	19.590498
13.518350	0.1	19.522907
13.520017	0.1	19.450427
13.521683	0.1	19.371749
13.523350	0.1	19.286872
13.525017	0.1	19.196213
13.526683	0.1	19.100190
13.528350	0.1	18.999220
13.530017	0.1	18.892707
13.531683	0.1	18.778981
13.533350	0.1	18.656493
13.535017	0.1	18.524409
13.536683	0.1	18.383087
13.538350	0.1	18.234135
13.540017	0.1	18.080295
13.541683	0.1	17.923416
13.543350	0.1	17.763795
13.545017	0.1	17.600776
13.546683	0.1	17.433644
13.548350	0.1	17.260731
13.550017	0.1	17.078818
13.551683	0.1	16.885282
13.553350	0.1	16.680122
13.555017	0.1	16.464890
13.556683	0.1	16.241015
13.558350	0.1	16.009928
13.560017	0.1	15.774370
13.561683	0.1	15.537024
13.563350	0.1	15.298367
13.565017	0.1	15.056551
13.566683	0.1	14.809252
13.568350	0.1	14.554919
13.570017	0.1	14.292897
13.571683	0.1	14.022232
13.573350	0.1	13.742746
13.575017	0.1	13.456167
13.576683	0.1	13.165415
13.578350	0.1	12.873233
13.580017	0.1	12.581290
13.581683	0.1	12.290598
13.583350	0.1	12.000621
13.585017	0.1	11.709691
13.586683	0.1	11.416198
13.588350	0.1	11.119188
13.590017	0.1	10.818721
13.591683	0.1	10.516227
13.593350	0.1	10.213972
13.595017	0.1	9.914041
13.596683	0.1	9.617925
13.598350	0.1	9.326518
13.600017	0.1	9.039820
13.601683	0.1	8.756578
13.603350	0.1	8.475304
13.605017	0.1	8.195639
13.606683	0.1	7.919312
13.608350	0.1	7.649065
13.610017	0.1	7.386327
13.611683	0.1	7.130325
13.613350	0.1	6.879270
13.615017	0.1	6.632626
13.616683	0.1	6.391943
13.618350	0.1	6.159544
13.620017	0.1	5.936623
13.621683	0.1	5.722821
13.623350	0.1	5.515695
13.625017	0.1	5.311966
13.626683	0.1	5.108774
13.628350	0.1	4.905820
13.630017	0.1	4.705310
13.631683	0.1	4.510999
13.633350	0.1	4.326225
13.635017	0.1	4.152894
13.636683	0.1	3.992141
13.638350	0.1	3.843546
13.640017	0.1	3.704727
13.641683	0.1	3.572345
13.643350	0.1	3.444076
13.645017	0.1	3.319085
13.646683	0.1	3.197134
13.648350	0.1	3.078103
13.650017	0.1	2.962351
13.651683	0.1	2.851308
13.653350	0.1	2.747119
13.655017	0.1	2.651394
13.656683	0.1	2.563775
13.658350	0.1	2.482236
13.660017	0.1	2.404332
13.661683	0.1	2.328754
13.663350	0.1	2.256334
13.665017	0.1	2.189040
13.666683	0.1	2.128542
13.668350	0.1	2.074301
13.670017	0.1	2.023995
13.671683	0.1	1.975477
13.673350	0.1	1.927793
13.675017	0.1	1.881600
13.676683	0.1	1.838029
13.678350	0.1	1.797736
13.680017	0.1	1.760423
13.681683	0.1	1.725197
13.683350	0.1	1.690626
13.685017	0.1	1.656175
13.686683	0.1	1.621902
13.688350	0.1	1.588583
13.690017	0.1	1.557291
13.691683	0.1	1.529098
13.693350	0.1	1.503170
13.695017	0.1	1.478136
13.696683	0.1	1.453221
13.698350	0.1	1.429021
13.700017	0.1	1.406431
13.701683	0.1	1.386166
13.703350	0.1	1.368642
13.705017	0.1	1.353502
13.706683	0.1	1.339853
13.708350	0.1	1.327574
13.710017	0.1	1.317978
13.711683	0.1	1.311302
13.713350	0.1	1.305640
13.715017	0.1	1.298070
13.716683	0.1	1.286984
13.718350	0.1	1.271904
13.720017	0.1	1.253724
13.721683	0.1	1.235306
13.723350	0.1	1.220286
13.725017	0.1	1.210809
13.726683	0.1	1.206458
13.728350	0.1	1.204610
13.730017	0.1	1.201749
13.731683	0.1	1.195371
13.733350	0.1	1.184940
13.735017	0.1	1.171887
13.736683	0.1	1.158834
13.738350	0.1	1.148045
13.740017	0.1	1.140595
13.741683	0.1	1.137137
13.743350	0.1	1.137555
13.745017	0.1	1.140297
13.746683	0.1	1.142442
13.748350	0.1	1.141310
13.750017	0.1	1.135409
13.751683	0.1	1.124561
13.753350	0.1	1.110971
13.755017	0.1	1.099169
13.756683	0.1	1.092732
13.758350	0.1	1.092315
13.760017	0.1	1.096487
13.761683	0.1	1.102209
13.763350	0.1	1.105726
13.765017	0.1	1.104534
13.766683	0.1	1.098633
13.768350	0.1	1.090944
13.770017	0.1	1.084507
13.771683	0.1	1.080394
13.773350	0.1	1.078248
13.775017	0.1	1.077533
13.776683	0.1	1.077533
13.778350	0.1	1.077831
13.780017	0.1	1.078188
13.781683	0.1	1.078546
13.783350	0.1	1.078844
13.785017	0.1	1.078069
13.786683	0.1	1.075327
13.788350	0.1	1.071155
13.790017	0.1	1.066625
13.791683	0.1	1.062870
13.793350	0.1	1.061082
13.795017	0.1	1.062691
13.796683	0.1	1.068592
13.798350	0.1	1.078427
13.800017	0.1	1.089871
13.801683	0.1	1.099527
13.803350	0.1	1.105368
13.805017	0.1	1.107752
13.806683	0.1	1.109123
13.808350	0.1	1.111627
13.810017	0.1	1.115620
13.811683	0.1	1.119554
13.813350	0.1	1.121163
13.815017	0.1	1.118839
13.816683	0.1	1.112819
13.818350	0.1	1.105070
13.820017	0.1	1.098216
13.821683	0.1	1.093328
13.823350	0.1	1.090586
13.825017	0.1	1.090169
13.826683	0.1	1.092196
13.828350	0.1	1.095712
13.830017	0.1	1.099587
13.831683	0.1	1.102805
13.833350	0.1	1.104832
13.835017	0.1	1.105905
13.836683	0.1	1.107156
13.838350	0.1	1.109958
13.840017	0.1	1.115263
13.841683	0.1	1.122475
13.843350	0.1	1.130164
13.845017	0.1	1.136839
13.846683	0.1	1.141071
13.848350	0.1	1.142085
13.850017	0.1	1.140475
13.851683	0.1	1.137734
13.853350	0.1	1.136303
13.855017	0.1	1.137734
13.856683	0.1	1.141369
13.858350	0.1	1.144826
13.860017	0.1	1.145840
13.861683	0.1	1.144111
13.863350	0.1	1.140595
13.865017	0.1	1.136720
13.866683	0.1	1.133859
13.868350	0.1	1.133263
13.870017	0.1	1.135290
13.871683	0.1	1.139283
13.873350	0.1	1.144290
13.875017	0.1	1.149952
13.876683	0.1	1.155734
13.878350	0.1	1.160622
13.880017	0.1	1.164138
13.881683	0.1	1.166999
13.883350	0.1	1.170695
13.885017	0.1	1.176119
13.886683	0.1	1.183271
13.888350	0.1	1.191855
13.890017	0.1	1.201332
13.891683	0.1	1.210570
13.893350	0.1	1.218677
13.895017	0.1	1.224935
13.896683	0.1	1.228690
13.898350	0.1	1.229405
13.900017	0.1	1.226425
13.901683	0.1	1.219571
13.903350	0.1	1.210451
13.905017	0.1	1.202405
13.906683	0.1	1.198471
13.908350	0.1	1.199424
13.910017	0.1	1.203954
13.911683	0.1	1.210153
13.913350	0.1	1.216650
13.915017	0.1	1.222789
13.916683	0.1	1.227737
13.918350	0.1	1.230717
13.920017	0.1	1.231909
13.921683	0.1	1.232922
13.923350	0.1	1.235724
13.925017	0.1	1.241148
13.926683	0.1	1.247466
13.928350	0.1	1.251280
13.930017	0.1	1.251161
13.931683	0.1	1.248539
13.933350	0.1	1.246989
13.935017	0.1	1.250386
13.936683	0.1	1.260579
13.938350	0.1	1.275361
13.940017	0.1	1.290381
13.941683	0.1	1.302064
13.943350	0.1	1.308918
13.945017	0.1	1.310825
13.946683	0.1	1.309156
13.948350	0.1	1.306236
13.950017	0.1	1.304448
13.951683	0.1	1.304865
13.953350	0.1	1.306832
13.955017	0.1	1.309276
13.956683	0.1	1.311898
13.958350	0.1	1.314879
13.960017	0.1	1.318395
13.961683	0.1	1.322508
13.963350	0.1	1.327813
13.965017	0.1	1.335323
13.966683	0.1	1.344979
13.968350	0.1	1.355410
13.970017	0.1	1.364350
13.971683	0.1	1.370013
13.973350	0.1	1.372874
13.975017	0.1	1.374781
13.976683	0.1	1.377046
13.978350	0.1	1.379728
13.980017	0.1	1.382947
13.981683	0.1	1.387477
13.983350	0.1	1.393974
13.985017	0.1	1.401961
13.986683	0.1	1.410842
13.988350	0.1	1.421094
13.990017	0.1	1.433790
13.991683	0.1	1.449347
13.993350	0.1	1.466096
13.995017	0.1	1.480877
13.996683	0.1	1.491308
13.998350	0.1	1.496673
14.000017	0.1	1.497507
14.001683	0.1	1.496554
14.003350	0.1	1.497865
14.005017	0.1	1.504362
14.006683	0.1	1.516700
14.008350	0.1	1.533628
14.010017	0.1	1.552463
14.011683	0.1	1.571298
14.013350	0.1	1.589418
14.015017	0.1	1.606763
14.016683	0.1	1.623094
14.018350	0.1	1.638591
14.020017	0.1	1.654744
14.021683	0.1	1.672983
14.023350	0.1	1.693666
14.025017	0.1	1.716256
14.026683	0.1	1.739621
14.028350	0.1	1.762033
14.030017	0.1	1.781762
14.031683	0.1	1.797676
14.033350	0.1	1.809538
14.035017	0.1	1.818538
14.036683	0.1	1.827479
14.038350	0.1	1.838863
14.040017	0.1	1.853764
14.041683	0.1	1.872420
14.043350	0.1	1.895666
14.045017	0.1	1.923978
14.046683	0.1	1.956344
14.048350	0.1	1.990736
14.050017	0.1	2.025604
14.051683	0.1	2.059817
14.053350	0.1	2.092242
14.055017	0.1	2.122045
14.056683	0.1	2.149403
14.058350	0.1	2.176166
14.060017	0.1	2.205134
14.061683	0.1	2.236545
14.063350	0.1	2.268195
14.065017	0.1	2.298415
14.066683	0.1	2.327979
14.068350	0.1	2.357543
14.070017	0.1	2.386689
14.071683	0.1	2.415776
14.073350	0.1	2.446592
14.075017	0.1	2.480269
14.076683	0.1	2.515018
14.078350	0.1	2.547920
14.080017	0.1	2.578080
14.081683	0.1	2.607227
14.083350	0.1	2.637804
14.085017	0.1	2.670646
14.086683	0.1	2.704978
14.088350	0.1	2.740562
14.090017	0.1	2.777517
14.091683	0.1	2.815247
14.093350	0.1	2.851188
14.095017	0.1	2.883315
14.096683	0.1	2.911508
14.098350	0.1	2.937496
14.100017	0.1	2.963722
14.101683	0.1	2.991617
14.103350	0.1	3.021836
14.105017	0.1	3.055453
14.106683	0.1	3.092289
14.108350	0.1	3.129363
14.110017	0.1	3.163457
14.111683	0.1	3.193081
14.113350	0.1	3.218651
14.115017	0.1	3.242016
14.116683	0.1	3.265262
14.118350	0.1	3.289163
14.120017	0.1	3.313124
14.121683	0.1	3.335834
14.123350	0.1	3.357291
14.125017	0.1	3.378213
14.126683	0.1	3.399074
14.128350	0.1	3.419936
14.130017	0.1	3.440857
14.131683	0.1	3.461838
14.133350	0.1	3.482759
14.135017	0.1	3.503204
14.136683	0.1	3.522516
14.138350	0.1	3.539086
14.140017	0.1	3.551901
14.141683	0.1	3.561676
14.143350	0.1	3.569782
14.145017	0.1	3.577411
14.146683	0.1	3.584862
14.148350	0.1	3.591240
14.150017	0.1	3.595531
14.151683	0.1	3.597796
14.153350	0.1	3.598750
14.155017	0.1	3.599584
14.156683	0.1	3.601790
14.158350	0.1	3.605545
14.160017	0.1	3.609002
14.161683	0.1	3.610730
14.163350	0.1	3.611088
14.165017	0.1	3.611207
14.166683	0.1	3.611744
14.168350	0.1	3.611982
14.170017	0.1	3.611088
14.171683	0.1	3.609836
14.173350	0.1	3.609300
14.175017	0.1	3.608883
14.176683	0.1	3.605485
14.178350	0.1	3.595710
14.180017	0.1	3.579498
14.181683	0.1	3.560722
14.183350	0.1	3.543973
14.185017	0.1	3.531158
14.186683	0.1	3.521145
14.188350	0.1	3.511787
14.190017	0.1	3.501117
14.191683	0.1	3.488243
14.193350	0.1	3.473342
14.195017	0.1	3.457189
14.196683	0.1	3.441036
14.198350	0.1	3.425718
14.200017	0.1	3.410340
14.201683	0.1	3.392816
14.203350	0.1	3.371597
14.205017	0.1	3.347218
14.206683	0.1	3.321588
14.208350	0.1	3.296495
14.210017	0.1	3.272593
14.211683	0.1	3.249288
14.213350	0.1	3.225088
14.215017	0.1	3.199279
14.216683	0.1	3.172398
14.218350	0.1	3.145457
14.220017	0.1	3.119052
14.221683	0.1	3.092945
14.223350	0.1	3.066600
14.225017	0.1	3.040016
14.226683	0.1	3.013075
14.228350	0.1	2.985001
14.230017	0.1	2.954543
14.231683	0.1	2.922177
14.233350	0.1	2.889991
14.235017	0.1	2.859533
14.236683	0.1	2.830982
14.238350	0.1	2.804160
14.240017	0.1	2.779126
14.241683	0.1	2.754629
14.243350	0.1	2.728284
14.245017	0.1	2.698898
14.246683	0.1	2.666950
14.248350	0.1	2.634049
14.250017	0.1	2.601564
14.251683	0.1	2.570808
14.253350	0.1	2.543152
14.255017	0.1	2.519787
14.256683	0.1	2.500415
14.258350	0.1	2.483428
14.260017	0.1	2.466440
14.261683	0.1	2.447665
14.263350	0.1	2.426744
14.265017	0.1	2.404452
14.266683	0.1	2.381802
14.268350	0.1	2.359033
14.270017	0.1	2.336085
14.271683	0.1	2.314568
14.273350	0.1	2.296448
14.275017	0.1	2.282262
14.276683	0.1	2.270758
14.278350	0.1	2.260149
14.280017	0.1	2.248287
14.281683	0.1	2.233088
14.283350	0.1	2.213895
14.285017	0.1	2.192438
14.286683	0.1	2.171755
14.288350	0.1	2.154410
14.290017	0.1	2.140939
14.291683	0.1	2.130151
14.293350	0.1	2.120733
14.295017	0.1	2.111197
14.296683	0.1	2.100468
14.298350	0.1	2.087951
14.300017	0.1	2.073705
14.301683	0.1	2.059460
14.303350	0.1	2.048254
14.305017	0.1	2.042234
14.306683	0.1	2.041578
14.308350	0.1	2.044857
14.310017	0.1	2.049863
14.311683	0.1	2.053678
14.313350	0.1	2.054989
14.315017	0.1	2.053678
14.316683	0.1	2.049565
14.318350	0.1	2.043307
14.320017	0.1	2.036393
14.321683	0.1	2.030373
14.323350	0.1	2.026200
14.325017	0.1	2.023578
14.326683	0.1	2.021492
14.328350	0.1	2.018869
14.330017	0.1	2.015233
14.331683	0.1	2.010822
14.333350	0.1	2.006292
14.335017	0.1	2.002180
14.336683	0.1	1.999498
14.338350	0.1	1.999319
14.340017	0.1	2.001941
14.341683	0.1	2.005994
14.343350	0.1	2.008617
14.345017	0.1	2.007187
14.346683	0.1	2.001584
14.348350	0.1	1.993418
14.350017	0.1	1.984835
14.351683	0.1	1.977384
14.353350	0.1	1.971901
14.355017	0.1	1.969457
14.356683	0.1	1.970887
14.358350	0.1	1.975238
14.360017	0.1	1.980424
14.361683	0.1	1.984477
14.363350	0.1	1.986265
14.365017	0.1	1.985669
14.366683	0.1	1.983881
14.368350	0.1	1.982510
14.370017	0.1	1.983047
14.371683	0.1	1.986623
14.373350	0.1	1.992941
14.375017	0.1	2.000570
14.376683	0.1	2.008319
14.378350	0.1	2.015412
14.380017	0.1	2.022028
14.381683	0.1	2.028287
14.383350	0.1	2.033472
14.385017	0.1	2.036452
14.386683	0.1	2.037764
14.388350	0.1	2.039850
14.390017	0.1	2.045512
14.391683	0.1	2.056122
14.393350	0.1	2.070189
14.395017	0.1	2.083302
14.396683	0.1	2.090693
14.398350	0.1	2.090931
14.400017	0.1	2.086938
14.401683	0.1	2.083838
14.403350	0.1	2.085626
14.405017	0.1	2.093673
14.406683	0.1	2.107144
14.408350	0.1	2.123296
14.410017	0.1	2.138317
14.411683	0.1	2.148390
14.413350	0.1	2.151549
14.415017	0.1	2.149701
14.416683	0.1	2.148092
14.418350	0.1	2.151072
14.420017	0.1	2.160192
14.421683	0.1	2.174616
14.423350	0.1	2.191603
14.425017	0.1	2.207577
14.426683	0.1	2.219916
14.428350	0.1	2.228797
14.430017	0.1	2.235651
14.431683	0.1	2.241433
14.433350	0.1	2.246976
14.435017	0.1	2.253592
14.436683	0.1	2.262235
14.438350	0.1	2.272666
14.440017	0.1	2.284289
14.441683	0.1	2.295971
14.443350	0.1	2.306104
14.445017	0.1	2.314150
14.446683	0.1	2.320409
14.448350	0.1	2.325714
14.450017	0.1	2.331317
14.451683	0.1	2.338648
14.453350	0.1	2.348304
14.455017	0.1	2.359629
14.456683	0.1	2.370298
14.458350	0.1	2.377808
14.460017	0.1	2.380848
14.461683	0.1	2.380610
14.463350	0.1	2.379775
14.465017	0.1	2.381921
14.466683	0.1	2.390146
14.468350	0.1	2.405048
14.470017	0.1	2.424359
14.471683	0.1	2.443612
14.473350	0.1	2.458751
14.475017	0.1	2.468407
14.476683	0.1	2.473593
14.478350	0.1	2.476335
14.480017	0.1	2.478659
14.481683	0.1	2.482712
14.483350	0.1	2.490580
14.485017	0.1	2.502918
14.486683	0.1	2.518594
14.488350	0.1	2.535641
14.490017	0.1	2.551794
14.491683	0.1	2.566338
14.493350	0.1	2.580881
14.495017	0.1	2.597749
14.496683	0.1	2.617479
14.498350	0.1	2.638281
14.500017	0.1	2.657414
14.501683	0.1	2.672911
14.503350	0.1	2.684832
14.505017	0.1	2.694905
14.506683	0.1	2.705932
14.508350	0.1	2.720535
14.510017	0.1	2.740622
14.511683	0.1	2.766669
14.513350	0.1	2.797067
14.515017	0.1	2.828658
14.516683	0.1	2.858579
14.518350	0.1	2.885401
14.520017	0.1	2.909005
14.521683	0.1	2.930045
14.523350	0.1	2.950370
14.525017	0.1	2.972484
14.526683	0.1	2.998293
14.528350	0.1	3.027976
14.530017	0.1	3.060878
14.531683	0.1	3.097415
14.533350	0.1	3.138483
14.535017	0.1	3.183723
14.536683	0.1	3.230632
14.538350	0.1	3.276646
14.540017	0.1	3.321290
14.541683	0.1	3.365576
14.543350	0.1	3.410936
14.545017	0.1	3.458441
14.546683	0.1	3.509164
14.548350	0.1	3.564298
14.550017	0.1	3.623486
14.551683	0.1	3.684759
14.553350	0.1	3.745973
14.555017	0.1	3.807008
14.556683	0.1	3.869713
14.558350	0.1	3.935635
14.560017	0.1	4.005254
14.561683	0.1	4.078329
14.563350	0.1	4.154027
14.565017	0.1	4.232228
14.566683	0.1	4.313469
14.568350	0.1	4.398942
14.570017	0.1	4.489959
14.571683	0.1	4.586339
14.573350	0.1	4.686594
14.575017	0.1	4.788578
14.576683	0.1	4.890502
14.578350	0.1	4.991651
14.580017	0.1	5.092621
14.581683	0.1	5.195082
14.583350	0.1	5.300641
14.585017	0.1	5.410076
14.586683	0.1	5.523801
14.588350	0.1	5.641997
14.590017	0.1	5.765021
14.591683	0.1	5.892158
14.593350	0.1	6.022394
14.595017	0.1	6.154776
14.596683	0.1	6.288767
14.598350	0.1	6.423653
14.600017	0.1	6.558538
14.601683	0.1	6.693066
14.603350	0.1	6.828547
14.605017	0.1	6.967009
14.606683	0.1	7.110060
14.608350	0.1	7.258237
14.610017	0.1	7.410348
14.611683	0.1	7.563353
14.613350	0.1	7.714808
14.615017	0.1	7.865191
14.616683	0.1	8.016527
14.618350	0.1	8.169175
14.620017	0.1	8.321345
14.621683	0.1	8.471311
14.623350	0.1	8.618832
14.625017	0.1	8.764804
14.626683	0.1	8.910776
14.628350	0.1	9.057880
14.630017	0.1	9.205163
14.631683	0.1	9.350360
14.633350	0.1	9.492875
14.635017	0.1	9.633601
14.636683	0.1	9.772838
14.638350	0.1	9.909511
14.640017	0.1	10.041774
14.641683	0.1	10.168195
14.643350	0.1	10.289133
14.645017	0.1	10.407031
14.646683	0.1	10.523260
14.648350	0.1	10.636986
14.650017	0.1	10.747016
14.651683	0.1	10.852934
14.653350	0.1	10.955156
14.655017	0.1	11.054397
14.656683	0.1	11.151255
14.658350	0.1	11.246265
14.660017	0.1	11.339606
14.661683	0.1	11.430145
14.663350	0.1	11.516154
14.665017	0.1	11.596800
14.666683	0.1	11.671663
14.668350	0.1	11.739732
14.670017	0.1	11.801244
14.671683	0.1	11.858822
14.673350	0.1	11.915208
14.675017	0.1	11.970342
14.676683	0.1	12.022675
14.678350	0.1	12.070895
14.680017	0.1	12.114347
14.681683	0.1	12.153626
14.683350	0.1	12.190045
14.685017	0.1	12.224675
14.686683	0.1	12.257100
14.688350	0.1	12.286306
14.690017	0.1	12.311519
14.691683	0.1	12.332917
14.693350	0.1	12.352944
14.695017	0.1	12.374938
14.696683	0.1	12.400866
14.698350	0.1	12.429238
14.700017	0.1	12.456299
14.701683	0.1	12.478948
14.703350	0.1	12.497068
14.705017	0.1	12.512983
14.706683	0.1	12.530328
14.708350	0.1	12.552262
14.710017	0.1	12.579799
14.711683	0.1	12.612046
14.713350	0.1	12.648285
14.715017	0.1	12.689710
14.716683	0.1	12.738109
14.718350	0.1	12.793840
14.720017	0.1	12.855531
14.721683	0.1	12.922288
14.723350	0.1	12.993754
14.725017	0.1	13.070346
14.726683	0.1	13.153435
14.728350	0.1	13.245047
14.730017	0.1	13.347388
14.731683	0.1	13.462067
14.733350	0.1	13.588727
14.735017	0.1	13.725818
14.736683	0.1	13.871790
14.738350	0.1	14.026106
14.740017	0.1	14.188708
14.741683	0.1	14.360250
14.743350	0.1	14.542104
14.745017	0.1	14.735342
14.746683	0.1	14.940740
14.748350	0.1	15.159131
14.750017	0.1	15.391172
14.751683	0.1	15.636445
14.753350	0.1	15.894235
14.755017	0.1	16.163589
14.756683	0.1	16.443671
14.758350	0.1	16.733767
14.760017	0.1	17.032386
14.761683	0.1	17.338575
14.763350	0.1	17.652274
14.765017	0.1	17.972351
14.766683	0.1	18.295945
14.768350	0.1	18.621684
14.770017	0.1	18.950583
14.771683	0.1	19.283475
14.773350	0.1	19.618870
14.775017	0.1	19.954742
14.776683	0.1	20.289542
14.778350	0.1	20.621361
14.780017	0.1	20.948769
14.781683	0.1	21.270992
14.783350	0.1	21.587910
14.785017	0.1	21.897317
14.786683	0.1	22.195043
14.788350	0.1	22.477330
14.790017	0.1	22.742750
14.791683	0.1	22.991420
14.793350	0.1	23.224355
14.795017	0.1	23.442925
14.796683	0.1	23.647846
14.798350	0.1	23.839952
14.800017	0.1	24.020316
14.801683	0.1	24.188580
14.803350	0.1	24.341883
14.805017	0.1	24.477960
14.806683	0.1	24.596991
14.808350	0.1	24.699868
14.810017	0.1	24.785997
14.811683	0.1	24.853767
14.813350	0.1	24.902941
14.815017	0.1	24.934472
14.816683	0.1	24.950089
14.818350	0.1	24.951638
14.820017	0.1	24.940552
14.821683	0.1	24.917783
14.823350	0.1	24.884106
14.825017	0.1	24.840178
14.826683	0.1	24.785520
14.828350	0.1	24.719597
14.830017	0.1	24.642767
14.831683	0.1	24.556996
14.833350	0.1	24.465503
14.835017	0.1	24.370433
14.836683	0.1	24.271847
14.838350	0.1	24.169029
14.840017	0.1	24.061860
14.841683	0.1	23.949923
14.843350	0.1	23.832144
14.845017	0.1	23.707749
14.846683	0.1	23.576559
14.848350	0.1	23.438634
14.850017	0.1	23.294689
14.851683	0.1	23.146154
14.853350	0.1	22.994698
14.855017	0.1	22.841634
14.856683	0.1	22.687973
14.858350	0.1	22.533835
14.860017	0.1	22.379042
14.861683	0.1	22.223355
14.863350	0.1	22.066237
14.865017	0.1	21.905960
14.866683	0.1	21.740021
14.868350	0.1	21.566571
14.870017	0.1	21.386565
14.871683	0.1	21.203042
14.873350	0.1	21.017791
14.875017	0.1	20.829917
14.876683	0.1	20.638109
14.878350	0.1	20.441951
14.880017	0.1	20.241262
14.881683	0.1	20.034612
14.883350	0.1	19.820334
14.885017	0.1	19.597651
14.886683	0.1	19.367160
14.888350	0.1	19.130946
14.890017	0.1	18.891634
14.891683	0.1	18.651069
14.893350	0.1	18.410207
14.895017	0.1	18.169345
14.896683	0.1	17.927827
14.898350	0.1	17.683805
14.900017	0.1	17.434360
14.901683	0.1	17.177225
14.903350	0.1	16.912640
14.905017	0.1	16.643942
14.906683	0.1	16.375185
14.908350	0.1	16.108454
14.910017	0.1	15.844048
14.911683	0.1	15.581668
14.913350	0.1	15.321613
14.915017	0.1	15.065432
14.916683	0.1	14.814259
14.918350	0.1	14.567257
14.920017	0.1	14.323057
14.921683	0.1	14.081956
14.923350	0.1	13.845087
14.925017	0.1	13.613165
14.926683	0.1	13.387085
14.928350	0.1	13.169170
14.930017	0.1	12.961925
14.931683	0.1	12.766362
14.933350	0.1	12.581886
14.935017	0.1	12.407602
14.936683	0.1	12.242974
14.938350	0.1	12.088061
14.940017	0.1	11.942685
14.941683	0.1	11.806787
14.943350	0.1	11.681379
14.945017	0.1	11.567951
14.946683	0.1	11.468292
14.948350	0.1	11.384845
14.950017	0.1	11.319638
14.951683	0.1	11.272431
14.953350	0.1	11.240900
14.955017	0.1	11.222542
14.956683	0.1	11.216880
14.958350	0.1	11.224569
14.960017	0.1	11.245728
14.961683	0.1	11.278988
14.963350	0.1	11.322380
14.965017	0.1	11.374534
14.966683	0.1	11.435271
14.968350	0.1	11.506320
14.970017	0.1	11.590481
14.971683	0.1	11.689008
14.973350	0.1	11.801601
14.975017	0.1	11.927307
14.976683	0.1	12.064815
14.978350	0.1	12.212337
14.980017	0.1	12.367905
14.981683	0.1	12.529255
14.983350	0.1	12.694479
14.985017	0.1	12.864114
14.986683	0.1	13.040424
14.988350	0.1	13.224543
14.990017	0.1	13.415337
14.991683	0.1	13.610185
14.993350	0.1	13.806582
14.995017	0.1	14.003278
14.996683	0.1	14.199735
14.998350	0.1	14.395476
15.000017	0.1	14.590503
15.001683	0.1	14.785410
15.003350	0.1	14.980794
15.005017	0.1	15.175761
15.006683	0.1	15.367568
15.008350	0.1	15.552402
15.010017	0.1	15.727640
15.011683	0.1	15.893043
15.013350	0.1	16.050697
15.015017	0.1	16.203047
15.016683	0.1	16.352058
15.018350	0.1	16.498567
15.020017	0.1	16.641737
15.021683	0.1	16.777814
15.023350	0.1	16.902209
15.025017	0.1	17.013193
15.026683	0.1	17.111898
15.028350	0.1	17.200054
15.030017	0.1	17.278374
15.031683	0.1	17.347218
15.033350	0.1	17.406584
15.035017	0.1	17.455519
15.036683	0.1	17.493249
15.038350	0.1	17.519713
15.040017	0.1	17.535568
15.041683	0.1	17.541469
15.043350	0.1	17.537595
15.045017	0.1	17.523349
15.046683	0.1	17.498554
15.048350	0.1	17.464162
15.050017	0.1	17.422439
15.051683	0.1	17.375291
15.053350	0.1	17.322422
15.055017	0.1	17.261208
15.056683	0.1	17.188133
15.058350	0.1	17.101706
15.060017	0.1	17.003358
15.061683	0.1	16.895534
15.063350	0.1	16.780079
15.065017	0.1	16.658128
15.066683	0.1	16.530038
15.068350	0.1	16.396106
15.070017	0.1	16.256810
15.071683	0.1	16.112746
15.073350	0.1	15.963853
15.075017	0.1	15.809656
15.076683	0.1	15.649498
15.078350	0.1	15.482546
15.080017	0.1	15.308560
15.081683	0.1	15.129090
15.083350	0.1	14.947117
15.085017	0.1	14.764727
15.086683	0.1	14.581562
15.088350	0.1	14.395476
15.090017	0.1	14.204384
15.091683	0.1	14.007688
15.093350	0.1	13.806404
15.095017	0.1	13.602556
15.096683	0.1	13.398589
15.098350	0.1	13.196350
15.100017	0.1	12.996794
15.101683	0.1	12.799979
15.103350	0.1	12.605727
15.105017	0.1	12.414218
15.106683	0.1	12.225509
15.108350	0.1	12.038589
15.110017	0.1	11.852027
15.111683	0.1	11.664987
15.113350	0.1	11.477710
15.115017	0.1	11.291266
15.116683	0.1	11.107386
15.118350	0.1	10.928810
15.120017	0.1	10.757924
15.121683	0.1	10.596216
15.123350	0.1	10.443211
15.125017	0.1	10.296763
15.126683	0.1	10.154546
15.128350	0.1	10.016084
15.130017	0.1	9.882510
15.131683	0.1	9.754599
15.133350	0.1	9.632469
15.135017	0.1	9.516895
15.136683	0.1	9.409607
15.138350	0.1	9.311319
15.140017	0.1	9.220422
15.141683	0.1	9.134055
15.143350	0.1	9.050787
15.145017	0.1	8.971215
15.146683	0.1	8.896828
15.148350	0.1	8.829117
15.150017	0.1	8.768797
15.151683	0.1	8.716107
15.153350	0.1	8.670927
15.155017	0.1	8.633674
15.156683	0.1	8.603335
15.158350	0.1	8.576930
15.160017	0.1	8.551777
15.161683	0.1	8.527577
15.163350	0.1	8.506179
15.165017	0.1	8.489848
15.166683	0.1	8.479596
15.168350	0.1	8.475960
15.170017	0.1	8.479476
15.171683	0.1	8.490146
15.173350	0.1	8.506120
15.175017	0.1	8.524597
15.176683	0.1	8.543671
15.178350	0.1	8.563161
15.180017	0.1	8.583963
15.181683	0.1	8.607150
15.183350	0.1	8.633435
15.185017	0.1	8.663774
15.186683	0.1	8.699656
15.188350	0.1	8.742333
15.190017	0.1	8.790374
15.191683	0.1	8.840442
15.193350	0.1	8.889199
15.195017	0.1	8.934916
15.196683	0.1	8.978189
15.198350	0.1	9.020687
15.200017	0.1	9.064317
15.201683	0.1	9.111047
15.203350	0.1	9.162307
15.205017	0.1	9.217382
15.206683	0.1	9.273410
15.208350	0.1	9.328247
15.210017	0.1	9.381414
15.211683	0.1	9.433747
15.213350	0.1	9.485782
15.215017	0.1	9.537399
15.216683	0.1	9.587825
15.218350	0.1	9.636105
15.220017	0.1	9.681464
15.221683	0.1	9.724379
15.223350	0.1	9.766520
15.225017	0.1	9.809673
15.226683	0.1	9.853483
15.228350	0.1	9.895564
15.230017	0.1	9.933472
15.231683	0.1	9.966195
15.233350	0.1	9.994209
15.235017	0.1	10.018528
15.236683	0.1	10.041118
15.238350	0.1	10.063887
15.240017	0.1	10.086775
15.241683	0.1	10.107577
15.243350	0.1	10.123790
15.245017	0.1	10.133625
15.246683	0.1	10.136426
15.248350	0.1	10.132552
15.250017	0.1	10.123253
15.251683	0.1	10.109425
15.253350	0.1	10.092378
15.255017	0.1	10.073901
15.256683	0.1	10.056019
15.258350	0.1	10.038734
15.260017	0.1	10.020137
15.261683	0.1	9.998084
15.263350	0.1	9.971321
15.265017	0.1	9.939433
15.266683	0.1	9.902537
15.268350	0.1	9.861649
15.270017	0.1	9.818495
15.271683	0.1	9.774864
15.273350	0.1	9.732068
15.275017	0.1	9.690285
15.276683	0.1	9.648145
15.278350	0.1	9.603561
15.280017	0.1	9.554566
15.281683	0.1	9.499848
15.283350	0.1	9.439648
15.285017	0.1	9.375454
15.286683	0.1	9.309114
15.288350	0.1	9.242952
15.290017	0.1	9.179891
15.291683	0.1	9.121895
15.293350	0.1	9.068072
15.295017	0.1	9.015680
15.296683	0.1	8.962274
15.298350	0.1	8.907557
15.300017	0.1	8.851827
15.301683	0.1	8.794964
15.303350	0.1	8.736432
15.305017	0.1	8.676589
15.306683	0.1	8.616150
15.308350	0.1	8.555592
15.310017	0.1	8.495451
15.311683	0.1	8.437038
15.313350	0.1	8.382440
15.315017	0.1	8.332789
15.316683	0.1	8.287371
15.318350	0.1	8.244753
15.320017	0.1	8.203567
15.321683	0.1	8.163274
15.323350	0.1	8.124471
15.325017	0.1	8.088887
15.326683	0.1	8.057237
15.328350	0.1	8.028985
15.330017	0.1	8.004010
15.331683	0.1	7.983327
15.333350	0.1	7.968128
15.335017	0.1	7.957876
15.336683	0.1	7.951141
15.338350	0.1	7.946790
15.340017	0.1	7.945061
15.341683	0.1	7.946730
15.343350	0.1	7.953227
15.345017	0.1	7.966161
15.346683	0.1	7.985712
15.348350	0.1	8.010030
15.350017	0.1	8.037270
15.351683	0.1	8.066834
15.353350	0.1	8.099258
15.355017	0.1	8.135319
15.356683	0.1	8.176327
15.358350	0.1	8.224428
15.360017	0.1	8.280814
15.361683	0.1	8.344889
15.363350	0.1	8.415401
15.365017	0.1	8.490921
15.366683	0.1	8.569360
15.368350	0.1	8.649886
15.370017	0.1	8.733571
15.371683	0.1	8.822024
15.373350	0.1	8.916140
15.375017	0.1	9.016753
15.376683	0.1	9.125412
15.378350	0.1	9.244204
15.380017	0.1	9.374798
15.381683	0.1	9.516836
15.383350	0.1	9.667159
15.385017	0.1	9.821356
15.386683	0.1	9.976805
15.388350	0.1	10.133863
15.390017	0.1	10.294915
15.391683	0.1	10.462106
15.393350	0.1	10.637940
15.395017	0.1	10.825396
15.396683	0.1	11.026502
15.398350	0.1	11.240483
15.400017	0.1	11.466087
15.401683	0.1	11.703611
15.403350	0.1	11.954606
15.405017	0.1	12.220622
15.406683	0.1	12.501956
15.408350	0.1	12.797595
15.410017	0.1	13.107241
15.411683	0.1	13.432086
15.413350	0.1	13.773681
15.415017	0.1	14.133454
15.416683	0.1	14.513613
15.418350	0.1	14.916838
15.420017	0.1	15.343905
15.421683	0.1	15.792848
15.423350	0.1	16.262353
15.425017	0.1	16.754032
15.426683	0.1	17.271699
15.428350	0.1	17.819346
15.430017	0.1	18.400491
15.431683	0.1	19.017757
15.433350	0.1	19.672514
15.435017	0.1	20.366133
15.436683	0.1	21.100344
15.438350	0.1	21.876098
15.440017	0.1	22.693218
15.441683	0.1	23.551108
15.443350	0.1	24.450661
15.445017	0.1	25.394501
15.446683	0.1	26.386561
15.448350	0.1	27.431013
15.450017	0.1	28.530361
15.451683	0.1	29.685439
15.453350	0.1	30.897262
15.455017	0.1	32.167496
15.456683	0.1	33.497336
15.458350	0.1	34.887018
15.460017	0.1	36.337795
15.461683	0.1	37.852826
15.463350	0.1	39.435627
15.465017	0.1	41.088524
15.466683	0.1	42.812290
15.468350	0.1	44.605794
15.470017	0.1	46.466949
15.471683	0.1	48.394981
15.473350	0.1	50.392035
15.475017	0.1	52.463177
15.476683	0.1	54.614190
15.478350	0.1	56.848649
15.480017	0.1	59.166197
15.481683	0.1	61.564449
15.483350	0.1	64.042334
15.485017	0.1	66.600982
15.486683	0.1	69.243376
15.488350	0.1	71.972553
15.490017	0.1	74.790125
15.491683	0.1	77.696328
15.493350	0.1	80.692415
15.495017	0.1	83.780473
15.496683	0.1	86.962407
15.498350	0.1	90.239590
15.500017	0.1	93.613928
15.501683	0.1	97.088700
15.503350	0.1	100.669390
15.505017	0.1	104.363567
15.506683	0.1	108.178324
15.508350	0.1	112.117178
15.510017	0.1	116.180486
15.511683	0.1	120.368667
15.513350	0.1	124.683805
15.515017	0.1	129.131265
15.516683	0.1	133.720466
15.518350	0.1	138.463684
15.520017	0.1	143.372842
15.521683	0.1	148.456880
15.523350	0.1	153.723666
15.525017	0.1	159.181426
15.526683	0.1	164.838205
15.528350	0.1	170.702468
15.530017	0.1	176.784705
15.531683	0.1	183.097910
15.533350	0.1	189.655017
15.535017	0.1	196.465623
15.536683	0.1	203.536165
15.538350	0.1	210.872663
15.540017	0.1	218.482209
15.541683	0.1	226.370885
15.543350	0.1	234.542384
15.545017	0.1	242.998734
15.546683	0.1	251.740053
15.548350	0.1	260.763661
15.550017	0.1	270.063476
15.551683	0.1	279.628293
15.553350	0.1	289.441603
15.555017	0.1	299.483138
15.556683	0.1	309.728164
15.558350	0.1	320.146222
15.560017	0.1	330.702444
15.561683	0.1	341.360351
15.563350	0.1	352.081081
15.565017	0.1	362.822077
15.566683	0.1	373.537682
15.568350	0.1	384.181105
15.570017	0.1	394.706034
15.571683	0.1	405.064667
15.573350	0.1	415.207292
15.575017	0.1	425.084378
15.576683	0.1	434.649195
15.578350	0.1	443.858471
15.580017	0.1	452.670065
15.581683	0.1	461.041478
15.583350	0.1	468.930809
15.585017	0.1	476.300506
15.586683	0.1	483.120589
15.588350	0.1	489.370316
15.590017	0.1	495.039791
15.591683	0.1	500.127286
15.593350	0.1	504.632026
15.595017	0.1	508.549065
15.596683	0.1	511.873931
15.598350	0.1	514.606745
15.600017	0.1	516.752274
15.601683	0.1	518.319101
15.603350	0.1	519.321055
15.605017	0.1	519.779117
15.606683	0.1	519.719095
15.608350	0.1	519.167156
15.610017	0.1	518.147857
15.611683	0.1	516.685695
15.613350	0.1	514.807613
15.615017	0.1	512.542040
15.616683	0.1	509.915263
15.618350	0.1	506.949276
15.620017	0.1	503.665298
15.621683	0.1	500.086337
15.623350	0.1	496.237308
15.625017	0.1	492.141753
15.626683	0.1	487.819760
15.628350	0.1	483.288913
15.630017	0.1	478.568046
15.631683	0.1	473.678438
15.633350	0.1	468.641130
15.635017	0.1	463.473288
15.636683	0.1	458.187548
15.638350	0.1	452.795175
15.640017	0.1	447.307494
15.641683	0.1	441.736009
15.643350	0.1	436.091211
15.645017	0.1	430.383291
15.646683	0.1	424.622323
15.648350	0.1	418.816174
15.650017	0.1	412.969614
15.651683	0.1	407.086635
15.653350	0.1	401.170695
15.655017	0.1	395.225668
15.656683	0.1	389.257931
15.658350	0.1	383.275055
15.660017	0.1	377.283774
15.661683	0.1	371.291004
15.663350	0.1	365.304373
15.665017	0.1	359.329722
15.666683	0.1	353.369853
15.668350	0.1	347.424587
15.670017	0.1	341.491600
15.671683	0.1	335.569104
15.673350	0.1	329.659064
15.675017	0.1	323.766728
15.676683	0.1	317.897160
15.678350	0.1	312.053639
15.680017	0.1	306.239444
15.681683	0.1	300.458390
15.683350	0.1	294.713276
15.685017	0.1	289.004641
15.686683	0.1	283.332365
15.688350	0.1	277.698533
15.690017	0.1	272.108094
15.691683	0.1	266.566471
15.693350	0.1	261.078314
15.695017	0.1	255.645529
15.696683	0.1	250.267103
15.698350	0.1	244.940772
15.700017	0.1	239.664628
15.701683	0.1	234.438016
15.703350	0.1	229.264094
15.705017	0.1	224.148525
15.706683	0.1	219.096554
15.708350	0.1	214.111937
15.710017	0.1	209.196163
15.711683	0.1	204.348696
15.713350	0.1	199.569178
15.715017	0.1	194.859397
15.716683	0.1	190.221440
15.718350	0.1	185.655188
15.720017	0.1	181.159448
15.721683	0.1	176.733504
15.723350	0.1	172.377537
15.725017	0.1	168.093691
15.726683	0.1	163.886438
15.728350	0.1	159.759412
15.730017	0.1	155.713210
15.731683	0.1	151.746521
15.733350	0.1	147.858390
15.735017	0.1	144.048521
15.736683	0.1	140.317389
15.738350	0.1	136.666246
15.740017	0.1	133.096047
15.741683	0.1	129.606553
15.743350	0.1	126.196094
15.745017	0.1	122.862823
15.746683	0.1	119.606264
15.748350	0.1	116.427250
15.750017	0.1	113.326318
15.751683	0.1	110.302038
15.753350	0.1	107.353396
15.755017	0.1	104.480988
15.756683	0.1	101.686007
15.758350	0.1	98.968452
15.760017	0.1	96.326655
15.761683	0.1	93.759065
15.763350	0.1	91.265147
15.765017	0.1	88.845139
15.766683	0.1	86.497968
15.768350	0.1	84.220951
15.770017	0.1	82.011883
15.771683	0.1	79.869335
15.773350	0.1	77.791874
15.775017	0.1	75.777893
15.776683	0.1	73.825900
15.778350	0.1	71.934406
15.780017	0.1	70.102875
15.781683	0.1	68.330650
15.783350	0.1	66.616599
15.785017	0.1	64.959888
15.786683	0.1	63.360218
15.788350	0.1	61.816756
15.790017	0.1	60.327772
15.791683	0.1	58.891181
15.793350	0.1	57.504300
15.795017	0.1	56.163851
15.796683	0.1	54.866138
15.798350	0.1	53.608838
15.800017	0.1	52.392545
15.801683	0.1	51.219645
15.803350	0.1	50.091448
15.805017	0.1	49.005929
15.806683	0.1	47.959807
15.808350	0.1	46.951714
15.810017	0.1	45.982066
15.811683	0.1	45.050683
15.813350	0.1	44.156137
15.815017	0.1	43.295505
15.816683	0.1	42.464378
15.818350	0.1	41.658106
15.820017	0.1	40.875258
15.821683	0.1	40.118697
15.823350	0.1	39.392116
15.825017	0.1	38.696291
15.826683	0.1	38.028958
15.828350	0.1	37.387433
15.830017	0.1	36.769810
15.831683	0.1	36.174955
15.833350	0.1	35.601141
15.835017	0.1	35.046222
15.836683	0.1	34.508648
15.838350	0.1	33.988299
15.840017	0.1	33.486726
15.841683	0.1	33.006312
15.843350	0.1	32.547655
15.845017	0.1	32.108130
15.846683	0.1	31.683566
15.848350	0.1	31.271460
15.850017	0.1	30.871572
15.851683	0.1	30.485215
15.853350	0.1	30.113878
15.855017	0.1	29.758157
15.856683	0.1	29.415788
15.858350	0.1	29.083671
15.860017	0.1	28.761150
15.861683	0.1	28.449477
15.863350	0.1	28.149487
15.865017	0.1	27.860584
15.866683	0.1	27.581515
15.868350	0.1	27.310611
15.870017	0.1	27.046801
15.871683	0.1	26.790442
15.873350	0.1	26.542248
15.875017	0.1	26.302756
15.876683	0.1	26.071669
15.878350	0.1	25.848509
15.880017	0.1	25.632562
15.881683	0.1	25.423349
15.883350	0.1	25.220992
15.885017	0.1	25.025727
15.886683	0.1	24.837078
15.888350	0.1	24.652781
15.890017	0.1	24.471046
15.891683	0.1	24.292470
15.893350	0.1	24.119438
15.895017	0.1	23.953976
15.896683	0.1	23.796619
15.898350	0.1	23.646356
15.900017	0.1	23.501040
15.901683	0.1	23.358764
15.903350	0.1	23.219408
15.905017	0.1	23.084821
15.906683	0.1	22.956134
15.908350	0.1	22.831561
15.910017	0.1	22.708239
15.911683	0.1	22.585632
15.913350	0.1	22.464873
15.915017	0.1	22.347213
15.916683	0.1	22.234262
15.918350	0.1	22.127928
15.920017	0.1	22.029222
15.921683	0.1	21.937550
15.923350	0.1	21.851422
15.925017	0.1	21.768512
15.926683	0.1	21.687032
15.928350	0.1	21.606029
15.930017	0.1	21.526040
15.931683	0.1	21.448256
15.933350	0.1	21.374167
15.935017	0.1	21.305145
15.936683	0.1	21.241607
15.938350	0.1	21.182836
15.940017	0.1	21.128119
15.941683	0.1	21.077873
15.943350	0.1	21.032454
15.945017	0.1	20.990671
15.946683	0.1	20.949723
15.948350	0.1	20.908238
15.950017	0.1	20.867587
15.951683	0.1	20.830811
15.953350	0.1	20.799936
15.955017	0.1	20.774902
15.956683	0.1	20.754815
15.958350	0.1	20.738901
15.960017	0.1	20.726742
15.961683	0.1	20.718159
15.963350	0.1	20.713211
15.965017	0.1	20.712615
15.966683	0.1	20.716549
15.968350	0.1	20.723583
15.970017	0.1	20.731331
15.971683	0.1	20.738543
15.973350	0.1	20.745577
15.975017	0.1	20.754696
15.976683	0.1	20.768644
15.978350	0.1	20.789207
15.980017	0.1	20.816327
15.981683	0.1	20.848275
15.983350	0.1	20.882608
15.985017	0.1	20.917715
15.986683	0.1	20.952822
15.988350	0.1	20.986558
15.990017	0.1	21.017135
15.991683	0.1	21.043958
15.993350	0.1	21.068336
15.995017	0.1	21.092953
15.996683	0.1	21.120371
15.998350	0.1	21.152259
16.000017	0.1	21.189154
16.001683	0.1	21.230699
16.003350	0.1	21.274806
16.005017	0.1	21.317841
16.006683	0.1	21.356286
16.008350	0.1	21.388413
16.010017	0.1	21.414460
16.011683	0.1	21.436395
16.013350	0.1	21.457733
16.015017	0.1	21.481873
16.016683	0.1	21.510006
16.018350	0.1	21.540345
16.020017	0.1	21.569551
16.021683	0.1	21.596195
16.023350	0.1	21.620156
16.025017	0.1	21.641256
16.026683	0.1	21.659554
16.028350	0.1	21.676303
16.030017	0.1	21.692993
16.031683	0.1	21.709205
16.033350	0.1	21.723689
16.035017	0.1	21.735848
16.036683	0.1	21.745921
16.038350	0.1	21.754445
16.040017	0.1	21.762134
16.041683	0.1	21.769704
16.043350	0.1	21.777512
16.045017	0.1	21.785618
16.046683	0.1	21.793903
16.048350	0.1	21.800698
16.050017	0.1	21.803440
16.051683	0.1	21.802009
16.053350	0.1	21.799446
16.055017	0.1	21.798731
16.056683	0.1	21.800400
16.058350	0.1	21.802665
16.060017	0.1	21.804334
16.061683	0.1	21.805645
16.063350	0.1	21.807433
16.065017	0.1	21.809222
16.066683	0.1	21.809102
16.068350	0.1	21.804692
16.070017	0.1	21.794797
16.071683	0.1	21.780552
16.073350	0.1	21.763803
16.075017	0.1	21.746577
16.076683	0.1	21.730186
16.078350	0.1	21.714629
16.080017	0.1	21.698893
16.081683	0.1	21.681906
16.083350	0.1	21.662415
16.085017	0.1	21.639587
16.086683	0.1	21.613957
16.088350	0.1	21.586419
16.090017	0.1	21.556975
16.091683	0.1	21.524013
16.093350	0.1	21.486760
16.095017	0.1	21.446170
16.096683	0.1	21.403850
16.098350	0.1	21.359564
16.100017	0.1	21.311523
16.101683	0.1	21.258415
16.103350	0.1	21.201910
16.105017	0.1	21.145047
16.106683	0.1	21.089615
16.108350	0.1	21.034838
16.110017	0.1	20.979227
16.111683	0.1	20.921828
16.113350	0.1	20.862998
16.115017	0.1	20.803810
16.116683	0.1	20.744802
16.118350	0.1	20.685376
16.120017	0.1	20.625354
16.121683	0.1	20.565273
16.123350	0.1	20.506383
16.125017	0.1	20.448388
16.126683	0.1	20.390095
16.128350	0.1	20.330728
16.130017	0.1	20.270945
16.131683	0.1	20.210983
16.133350	0.1	20.150424
16.135017	0.1	20.089449
16.136683	0.1	20.030082
16.138350	0.1	19.975067
16.140017	0.1	19.925655
16.141683	0.1	19.880832
16.143350	0.1	19.838275
16.145017	0.1	19.796849
16.146683	0.1	19.757630
16.148350	0.1	19.722642
16.150017	0.1	19.692839
16.151683	0.1	19.667567
16.153350	0.1	19.645275
16.155017	0.1	19.624175
16.156683	0.1	19.603611
16.158350	0.1	19.584061
16.160017	0.1	19.566597
16.161683	0.1	19.552649
16.163350	0.1	19.543411
16.165017	0.1	19.537986
16.166683	0.1	19.533993
16.168350	0.1	19.530417
16.170017	0.1	19.528688
16.171683	0.1	19.531311
16.173350	0.1	19.538225
16.175017	0.1	19.548358
16.176683	0.1	19.561709
16.178350	0.1	19.578637
16.180017	0.1	19.598187
16.181683	0.1	19.618810
16.183350	0.1	19.639493
16.185017	0.1	19.659997
16.186683	0.1	19.681097
16.188350	0.1	19.704701
16.190017	0.1	19.732894
16.191683	0.1	19.766392
16.193350	0.1	19.803942
16.195017	0.1	19.843758
16.196683	0.1	19.884707
16.198350	0.1	19.924999
16.200017	0.1	19.963146
16.201683	0.1	19.999803
16.203350	0.1	20.037712
16.205017	0.1	20.079077
16.206683	0.1	20.124019
16.208350	0.1	20.171167
16.210017	0.1	20.218672
16.211683	0.1	20.265700
16.213350	0.1	20.313026
16.215017	0.1	20.361723
16.216683	0.1	20.411791
16.218350	0.1	20.463170
16.220017	0.1	20.516754
16.221683	0.1	20.572544
16.223350	0.1	20.628454
16.225017	0.1	20.683051
16.226683	0.1	20.737232
16.228350	0.1	20.792724
16.230017	0.1	20.849766
16.231683	0.1	20.907522
16.233350	0.1	20.966233
16.235017	0.1	21.026076
16.236683	0.1	21.086515
16.238350	0.1	21.146776
16.240017	0.1	21.206678
16.241683	0.1	21.266581
16.243350	0.1	21.327795
16.245017	0.1	21.391453
16.246683	0.1	21.456779
16.248350	0.1	21.521331
16.250017	0.1	21.582843
16.251683	0.1	21.642150
16.253350	0.1	21.701993
16.255017	0.1	21.764399
16.256683	0.1	21.829964
16.258350	0.1	21.898807
16.260017	0.1	21.969916
16.261683	0.1	22.041084
16.263350	0.1	22.109987
16.265017	0.1	22.175373
16.266683	0.1	22.237123
16.268350	0.1	22.296311
16.270017	0.1	22.354545
16.271683	0.1	22.413851
16.273350	0.1	22.475304
16.275017	0.1	22.538783
16.276683	0.1	22.603752
16.278350	0.1	22.669853
16.280017	0.1	22.736551
16.281683	0.1	22.802473
16.283350	0.1	22.866489
16.285017	0.1	22.928120
16.286683	0.1	22.987844
16.288350	0.1	23.047389
16.290017	0.1	23.108603
16.291683	0.1	23.172320
16.293350	0.1	23.238362
16.295017	0.1	23.305477
16.296683	0.1	23.371757
16.298350	0.1	23.435356
16.300017	0.1	23.496212
16.301683	0.1	23.556353
16.303350	0.1	23.618700
16.305017	0.1	23.684324
16.306683	0.1	23.751797
16.308350	0.1	23.818792
16.310017	0.1	23.883404
16.311683	0.1	23.944916
16.313350	0.1	24.003746
16.315017	0.1	24.062039
16.316683	0.1	24.122061
16.318350	0.1	24.184467
16.320017	0.1	24.248959
16.321683	0.1	24.315180
16.323350	0.1	24.383844
16.325017	0.1	24.455608
16.326683	0.1	24.529399
16.328350	0.1	24.602236
16.330017	0.1	24.672092
16.331683	0.1	24.738909
16.333350	0.1	24.803759
16.335017	0.1	24.868609
16.336683	0.1	24.935843
16.338350	0.1	25.006057
16.340017	0.1	25.077464
16.341683	0.1	25.147261
16.343350	0.1	25.214495
16.345017	0.1	25.281550
16.346683	0.1	25.351526
16.348350	0.1	25.425495
16.350017	0.1	25.502624
16.351683	0.1	25.581659
16.353350	0.1	25.662006
16.355017	0.1	25.743248
16.356683	0.1	25.823893
16.358350	0.1	25.901617
16.360017	0.1	25.975289
16.361683	0.1	26.046099
16.363350	0.1	26.116373
16.365017	0.1	26.189031
16.366683	0.1	26.265623
16.368350	0.1	26.345255
16.370017	0.1	26.426138
16.371683	0.1	26.507856
16.373350	0.1	26.591660
16.375017	0.1	26.678802
16.376683	0.1	26.768507
16.378350	0.1	26.858212
16.380017	0.1	26.944877
16.381683	0.1	27.027191
16.383350	0.1	27.105691
16.385017	0.1	27.182521
16.386683	0.1	27.260305
16.388350	0.1	27.340533
16.390017	0.1	27.422668
16.391683	0.1	27.505995
16.393350	0.1	27.591230
16.395017	0.1	27.679683
16.396683	0.1	27.771892
16.398350	0.1	27.866544
16.400017	0.1	27.960958
16.401683	0.1	28.052809
16.403350	0.1	28.141679
16.405017	0.1	28.228702
16.406683	0.1	28.316023
16.408350	0.1	28.405132
16.410017	0.1	28.496982
16.411683	0.1	28.592052
16.413350	0.1	28.690399
16.415017	0.1	28.791251
16.416683	0.1	28.892459
16.418350	0.1	28.991641
16.420017	0.1	29.087188
16.421683	0.1	29.179158
16.423350	0.1	29.268982
16.425017	0.1	29.358448
16.426683	0.1	29.449465
16.428350	0.1	29.543044
16.430017	0.1	29.639246
16.431683	0.1	29.738428
16.433350	0.1	29.840531
16.435017	0.1	29.944422
16.436683	0.1	30.048789
16.438350	0.1	30.152382
16.440017	0.1	30.253710
16.441683	0.1	30.351939
16.443350	0.1	30.447246
16.445017	0.1	30.540647
16.446683	0.1	30.632736
16.448350	0.1	30.724229
16.450017	0.1	30.817034
16.451683	0.1	30.913712
16.453350	0.1	31.015577
16.455017	0.1	31.120302
16.456683	0.1	31.223955
16.458350	0.1	31.324269
16.460017	0.1	31.422259
16.461683	0.1	31.520786
16.463350	0.1	31.621816
16.465017	0.1	31.724872
16.466683	0.1	31.828167
16.468350	0.1	31.931164
16.470017	0.1	32.034637
16.471683	0.1	32.138528
16.473350	0.1	32.241346
16.475017	0.1	32.342734
16.476683	0.1	32.443525
16.478350	0.1	32.545032
16.480017	0.1	32.648506
16.481683	0.1	32.755258
16.483350	0.1	32.864513
16.485017	0.1	32.972993
16.486683	0.1	33.076884
16.488350	0.1	33.174636
16.490017	0.1	33.268811
16.491683	0.1	33.364536
16.493350	0.1	33.465447
16.495017	0.1	33.571484
16.496683	0.1	33.681395
16.498350	0.1	33.794345
16.500017	0.1	33.909979
16.501683	0.1	34.027102
16.503350	0.1	34.143867
16.505017	0.1	34.259262
16.506683	0.1	34.373643
16.508350	0.1	34.487607
16.510017	0.1	34.600677
16.511683	0.1	34.712257
16.513350	0.1	34.822645
16.515017	0.1	34.933152
16.516683	0.1	35.045924
16.518350	0.1	35.163345
16.520017	0.1	35.286607
16.521683	0.1	35.414996
16.523350	0.1	35.546603
16.525017	0.1	35.678627
16.526683	0.1	35.807969
16.528350	0.1	35.933258
16.530017	0.1	36.056044
16.531683	0.1	36.178591
16.533350	0.1	36.303165
16.535017	0.1	36.432566
16.536683	0.1	36.568703
16.538350	0.1	36.710861
16.540017	0.1	36.856177
16.541683	0.1	37.001016
16.543350	0.1	37.142577
16.545017	0.1	37.280383
16.546683	0.1	37.416937
16.548350	0.1	37.555578
16.550017	0.1	37.699344
16.551683	0.1	37.849846
16.553350	0.1	38.007023
16.555017	0.1	38.169505
16.556683	0.1	38.335087
16.558350	0.1	38.501444
16.560017	0.1	38.667443
16.561683	0.1	38.833501
16.563350	0.1	39.000096
16.565017	0.1	39.166930
16.566683	0.1	39.333823
16.568350	0.1	39.501491
16.570017	0.1	39.671125
16.571683	0.1	39.843919
16.573350	0.1	40.021064
16.575017	0.1	40.202501
16.576683	0.1	40.386620
16.578350	0.1	40.571156
16.580017	0.1	40.755453
16.581683	0.1	40.939870
16.583350	0.1	41.124823
16.585017	0.1	41.310253
16.586683	0.1	41.496995
16.588350	0.1	41.687074
16.590017	0.1	41.881981
16.591683	0.1	42.080226
16.593350	0.1	42.278829
16.595017	0.1	42.476537
16.596683	0.1	42.674127
16.598350	0.1	42.872372
16.600017	0.1	43.072703
16.601683	0.1	43.277683
16.603350	0.1	43.489340
16.605017	0.1	43.707016
16.606683	0.1	43.927076
16.608350	0.1	44.145587
16.610017	0.1	44.361236
16.611683	0.1	44.574621
16.613350	0.1	44.786873
16.615017	0.1	45.000317
16.616683	0.1	45.218172
16.618350	0.1	45.442226
16.620017	0.1	45.672658
16.621683	0.1	45.908454
16.623350	0.1	46.148005
16.625017	0.1	46.389583
16.626683	0.1	46.631756
16.628350	0.1	46.874228
16.630017	0.1	47.117773
16.631683	0.1	47.363105
16.633350	0.1	47.610643
16.635017	0.1	47.860983
16.636683	0.1	48.115554
16.638350	0.1	48.375252
16.640017	0.1	48.639062
16.641683	0.1	48.904481
16.643350	0.1	49.169305
16.645017	0.1	49.432221
16.646683	0.1	49.692693
16.648350	0.1	49.951497
16.650017	0.1	50.209823
16.651683	0.1	50.469163
16.653350	0.1	50.731304
16.655017	0.1	50.996307
16.656683	0.1	51.261488
16.658350	0.1	51.524046
16.660017	0.1	51.782611
16.661683	0.1	52.036348
16.663350	0.1	52.284125
16.665017	0.1	52.525464
16.666683	0.1	52.760366
16.668350	0.1	52.987698
16.670017	0.1	53.205970
16.671683	0.1	53.415540
16.673350	0.1	53.618077
16.675017	0.1	53.813699
16.676683	0.1	54.000083
16.678350	0.1	54.175440
16.680017	0.1	54.340425
16.681683	0.1	54.495874
16.683350	0.1	54.640416
16.685017	0.1	54.771844
16.686683	0.1	54.889563
16.688350	0.1	54.994765
16.690017	0.1	55.089119
16.691683	0.1	55.172983
16.693350	0.1	55.245820
16.695017	0.1	55.307809
16.696683	0.1	55.360678
16.698350	0.1	55.406395
16.700017	0.1	55.445138
16.701683	0.1	55.475596
16.703350	0.1	55.496815
16.705017	0.1	55.508617
16.706683	0.1	55.511061
16.708350	0.1	55.504147
16.710017	0.1	55.488709
16.711683	0.1	55.466774
16.713350	0.1	55.440668
16.715017	0.1	55.412296
16.716683	0.1	55.382672
16.718350	0.1	55.351797
16.720017	0.1	55.319313
16.721683	0.1	55.284861
16.723350	0.1	55.248383
16.725017	0.1	55.209640
16.726683	0.1	55.167976
16.728350	0.1	55.123630
16.730017	0.1	55.079225
16.731683	0.1	55.037979
16.733350	0.1	55.001620
16.735017	0.1	54.970685
16.736683	0.1	54.945651
16.738350	0.1	54.926399
16.740017	0.1	54.911617
16.741683	0.1	54.900649
16.743350	0.1	54.894033
16.745017	0.1	54.892066
16.746683	0.1	54.893795
16.748350	0.1	54.897908
16.750017	0.1	54.903689
16.751683	0.1	54.910782
16.753350	0.1	54.919663
16.755017	0.1	54.932657
16.756683	0.1	54.952088
16.758350	0.1	54.978851
16.760017	0.1	55.012229
16.761683	0.1	55.050913
16.763350	0.1	55.092576
16.765017	0.1	55.134061
16.766683	0.1	55.174652
16.768350	0.1	55.216673
16.770017	0.1	55.262748
16.771683	0.1	55.313531
16.773350	0.1	55.368963
16.775017	0.1	55.429402
16.776683	0.1	55.494371
16.778350	0.1	55.562857
16.780017	0.1	55.634800
16.781683	0.1	55.710736
16.783350	0.1	55.789891
16.785017	0.1	55.870656
16.786683	0.1	55.951539
16.788350	0.1	56.031648
16.790017	0.1	56.109968
16.791683	0.1	56.186143
16.793350	0.1	56.261066
16.795017	0.1	56.336585
16.796683	0.1	56.414310
16.798350	0.1	56.495551
16.800017	0.1	56.580905
16.801683	0.1	56.669298
16.803350	0.1	56.760195
16.805017	0.1	56.855205
16.806683	0.1	56.955699
16.808350	0.1	57.059530
16.810017	0.1	57.161692
16.811683	0.1	57.257954
16.813350	0.1	57.347420
16.815017	0.1	57.432536
16.816683	0.1	57.517890
16.818350	0.1	57.607118
16.820017	0.1	57.700697
16.821683	0.1	57.796720
16.823350	0.1	57.893876
16.825017	0.1	57.993117
16.826683	0.1	58.095101
16.828350	0.1	58.198098
16.830017	0.1	58.299187
16.831683	0.1	58.396999
16.833350	0.1	58.492843
16.835017	0.1	58.589820
16.836683	0.1	58.690134
16.838350	0.1	58.793250
16.840017	0.1	58.896605
16.841683	0.1	58.997992
16.843350	0.1	59.098009
16.845017	0.1	59.199039
16.846683	0.1	59.301797
16.848350	0.1	59.404019
16.850017	0.1	59.503320
16.851683	0.1	59.600476
16.853350	0.1	59.698287
16.855017	0.1	59.798125
16.856683	0.1	59.899572
16.858350	0.1	60.001675
16.860017	0.1	60.104433
16.861683	0.1	60.208384
16.863350	0.1	60.314063
16.865017	0.1	60.421828
16.866683	0.1	60.530905
16.868350	0.1	60.639325
16.870017	0.1	60.745899
16.871683	0.1	60.849491
16.873350	0.1	60.949270
16.875017	0.1	61.045173
16.876683	0.1	61.138157
16.878350	0.1	61.229709
16.880017	0.1	61.321977
16.881683	0.1	61.416928
16.883350	0.1	61.515275
16.885017	0.1	61.616424
16.886683	0.1	61.719302
16.888350	0.1	61.822358
16.890017	0.1	61.923806
16.891683	0.1	62.021676
16.893350	0.1	62.114719
16.895017	0.1	62.204126
16.896683	0.1	62.292878
16.898350	0.1	62.384251
16.900017	0.1	62.479559
16.901683	0.1	62.577073
16.903350	0.1	62.674705
16.905017	0.1	62.772635
16.906683	0.1	62.871818
16.908350	0.1	62.971834
16.910017	0.1	63.071851
16.911683	0.1	63.171927
16.913350	0.1	63.271526
16.915017	0.1	63.369218
16.916683	0.1	63.464288
16.918350	0.1	63.557271
16.920017	0.1	63.648049
16.921683	0.1	63.736025
16.923350	0.1	63.821975
16.925017	0.1	63.907091
16.926683	0.1	63.991372
16.928350	0.1	64.073149
16.930017	0.1	64.151947
16.931683	0.1	64.229790
16.933350	0.1	64.309958
16.935017	0.1	64.393941
16.936683	0.1	64.480487
16.938350	0.1	64.565662
16.940017	0.1	64.646009
16.941683	0.1	64.721231
16.943350	0.1	64.793889
16.945017	0.1	64.865593
16.946683	0.1	64.936701
16.948350	0.1	65.007631
16.950017	0.1	65.078382
16.951683	0.1	65.147881
16.953350	0.1	65.215234
16.955017	0.1	65.280084
16.956683	0.1	65.342788
16.958350	0.1	65.403227
16.960017	0.1	65.461639
16.961683	0.1	65.518860
16.963350	0.1	65.575246
16.965017	0.1	65.629963
16.966683	0.1	65.682892
16.968350	0.1	65.735761
16.970017	0.1	65.790300
16.971683	0.1	65.846328
16.973350	0.1	65.900926
16.975017	0.1	65.951113
16.976683	0.1	65.996055
16.978350	0.1	66.037659
16.980017	0.1	66.076938
16.981683	0.1	66.114132
16.983350	0.1	66.150014
16.985017	0.1	66.186074
16.986683	0.1	66.222672
16.988350	0.1	66.259746
16.990017	0.1	66.297833
16.991683	0.1	66.337232
16.993350	0.1	66.377226
16.995017	0.1	66.415433
16.996683	0.1	66.449646
16.998350	0.1	66.478972
17.000017	0.1	66.504840
17.001683	0.1	66.529993
17.003350	0.1	66.557173
17.005017	0.1	66.587631
17.006683	0.1	66.621010
17.008350	0.1	66.655044
17.010017	0.1	66.686813
17.011683	0.1	66.715125
17.013350	0.1	66.740815
17.015017	0.1	66.765670
17.016683	0.1	66.792492
17.018350	0.1	66.823665
17.020017	0.1	66.858534
17.021683	0.1	66.895012
17.023350	0.1	66.932921
17.025017	0.1	66.972737
17.026683	0.1	67.012791
17.028350	0.1	67.050163
17.030017	0.1	67.083005
17.031683	0.1	67.111437
17.033350	0.1	67.137365
17.035017	0.1	67.163710
17.036683	0.1	67.192976
17.038350	0.1	67.226772
17.040017	0.1	67.265574
17.041683	0.1	67.308728
17.043350	0.1	67.354385
17.045017	0.1	67.399625
17.046683	0.1	67.441408
17.048350	0.1	67.477946
17.050017	0.1	67.510013
17.051683	0.1	67.539994
17.053350	0.1	67.570214
17.055017	0.1	67.602102
17.056683	0.1	67.637030
17.058350	0.1	67.675475
17.060017	0.1	67.715947
17.061683	0.1	67.755465
17.063350	0.1	67.792241
17.065017	0.1	67.826215
17.066683	0.1	67.858700
17.068350	0.1	67.891840
17.070017	0.1	67.928259
17.071683	0.1	67.969207
17.073350	0.1	68.013493
17.075017	0.1	68.058435
17.076683	0.1	68.102185
17.078350	0.1	68.144564
17.080017	0.1	68.186406
17.081683	0.1	68.228845
17.083350	0.1	68.272714
17.085017	0.1	68.318133
17.086683	0.1	68.364505
17.088350	0.1	68.411593
17.090017	0.1	68.459574
17.091683	0.1	68.508152
17.093350	0.1	68.556372
17.095017	0.1	68.603579
17.096683	0.1	68.650369
17.098350	0.1	68.698232
17.100017	0.1	68.748001
17.101683	0.1	68.798963
17.103350	0.1	68.849270
17.105017	0.1	68.897669
17.106683	0.1	68.944041
17.108350	0.1	68.988864
17.110017	0.1	69.033269
17.111683	0.1	69.079761
17.113350	0.1	69.130067
17.115017	0.1	69.183771
17.116683	0.1	69.239501
17.118350	0.1	69.296305
17.120017	0.1	69.353704
17.121683	0.1	69.411640
17.123350	0.1	69.470529
17.125017	0.1	69.530312
17.126683	0.1	69.590155
17.128350	0.1	69.648806
17.130017	0.1	69.705014
17.131683	0.1	69.759015
17.133350	0.1	69.812958
17.135017	0.1	69.869046
17.136683	0.1	69.927697
17.138350	0.1	69.988136
17.140017	0.1	70.050125
17.141683	0.1	70.114617
17.143350	0.1	70.182864
17.145017	0.1	70.254628
17.146683	0.1	70.328121
17.148350	0.1	70.400898
17.150017	0.1	70.471291
17.151683	0.1	70.539002
17.153350	0.1	70.604805
17.155017	0.1	70.670669
17.156683	0.1	70.739750
17.158350	0.1	70.813541
17.160017	0.1	70.890848
17.161683	0.1	70.969526
17.163350	0.1	71.047847
17.165017	0.1	71.125571
17.166683	0.1	71.204726
17.168350	0.1	71.288650
17.170017	0.1	71.377937
17.171683	0.1	71.469550
17.173350	0.1	71.559731
17.175017	0.1	71.647171
17.176683	0.1	71.733241
17.178350	0.1	71.819548
17.180017	0.1	71.907107
17.181683	0.1	71.996753
17.183350	0.1	72.090213
17.185017	0.1	72.188620
17.186683	0.1	72.291379
17.188350	0.1	72.397475
17.190017	0.1	72.506372
17.191683	0.1	72.617833
17.193350	0.1	72.731797
17.195017	0.1	72.848026
17.196683	0.1	72.965865
17.198350	0.1	73.084240
17.200017	0.1	73.203628
17.201683	0.1	73.326115
17.203350	0.1	73.454504
17.205017	0.1	73.590819
17.206683	0.1	73.735003
17.208350	0.1	73.885088
17.210017	0.1	74.039642
17.211683	0.1	74.198370
17.213350	0.1	74.361388
17.215017	0.1	74.528162
17.216683	0.1	74.697618
17.218350	0.1	74.870591
17.220017	0.1	75.049703
17.221683	0.1	75.237934
17.223350	0.1	75.436358
17.225017	0.1	75.644259
17.226683	0.1	75.860922
17.228350	0.1	76.085989
17.230017	0.1	76.319103
17.231683	0.1	76.560561
17.233350	0.1	76.810007
17.235017	0.1	77.066724
17.236683	0.1	77.330832
17.238350	0.1	77.604000
17.240017	0.1	77.888255
17.241683	0.1	78.185205
17.243350	0.1	78.494375
17.245017	0.1	78.813558
17.246683	0.1	79.141145
17.248350	0.1	79.477315
17.250017	0.1	79.824333
17.251683	0.1	80.184464
17.253350	0.1	80.558305
17.255017	0.1	80.944781
17.256683	0.1	81.342225
17.258350	0.1	81.749683
17.260017	0.1	82.167690
17.261683	0.1	82.598035
17.263350	0.1	83.042031
17.265017	0.1	83.499913
17.266683	0.1	83.971923
17.268350	0.1	84.457879
17.270017	0.1	84.957247
17.271683	0.1	85.470026
17.273350	0.1	85.997467
17.275017	0.1	86.541002
17.276683	0.1	87.101644
17.278350	0.1	87.680285
17.280017	0.1	88.277047
17.281683	0.1	88.889723
17.283350	0.1	89.515155
17.285017	0.1	90.152865
17.286683	0.1	90.806192
17.288350	0.1	91.477817
17.290017	0.1	92.167919
17.291683	0.1	92.875725
17.293350	0.1	93.601292
17.295017	0.1	94.345218
17.296683	0.1	95.107919
17.298350	0.1	95.889812
17.300017	0.1	96.691197
17.301683	0.1	97.512191
17.303350	0.1	98.352438
17.305017	0.1	99.211937
17.306683	0.1	100.092596
17.308350	0.1	100.997573
17.310017	0.1	101.929909
17.311683	0.1	102.890915
17.313350	0.1	103.879220
17.315017	0.1	104.892439
17.316683	0.1	105.928487
17.318350	0.1	106.987364
17.320017	0.1	108.071393
17.321683	0.1	109.184748
17.323350	0.1	110.330588
17.325017	0.1	111.510343
17.326683	0.1	112.723774
17.328350	0.1	113.969929
17.330017	0.1	115.248687
17.331683	0.1	116.560108
17.333350	0.1	117.904551
17.335017	0.1	119.282610
17.336683	0.1	120.695300
17.338350	0.1	122.142501
17.340017	0.1	123.622604
17.341683	0.1	125.133879
17.343350	0.1	126.676269
17.345017	0.1	128.251024
17.346683	0.1	129.859634
17.348350	0.1	131.501444
17.350017	0.1	133.173354
17.351683	0.1	134.871789
17.353350	0.1	136.595138
17.355017	0.1	138.341912
17.356683	0.1	140.109309
17.358350	0.1	141.894289
17.360017	0.1	143.694231
17.361683	0.1	145.505735
17.363350	0.1	147.324034
17.365017	0.1	149.144480
17.366683	0.1	150.962481
17.368350	0.1	152.772853
17.370017	0.1	154.571721
17.371683	0.1	156.356582
17.373350	0.1	158.124337
17.375017	0.1	159.870634
17.376683	0.1	161.590765
17.378350	0.1	163.280854
17.380017	0.1	164.936433
17.381683	0.1	166.551540
17.383350	0.1	168.119619
17.385017	0.1	169.635485
17.386683	0.1	171.094428
17.388350	0.1	172.492097
17.390017	0.1	173.825513
17.391683	0.1	175.092231
17.393350	0.1	176.288973
17.395017	0.1	177.412222
17.396683	0.1	178.459536
17.398350	0.1	179.428529
17.400017	0.1	180.315267
17.401683	0.1	181.115340
17.403350	0.1	181.827079
17.405017	0.1	182.452272
17.406683	0.1	182.993125
17.408350	0.1	183.449041
17.410017	0.1	183.816146
17.411683	0.1	184.090268
17.413350	0.1	184.269618
17.415017	0.1	184.354972
17.416683	0.1	184.349846
17.418350	0.1	184.259366
17.420017	0.1	184.088420
17.421683	0.1	183.838855
17.423350	0.1	183.510553
17.425017	0.1	183.104407
17.426683	0.1	182.622563
17.428350	0.1	182.065498
17.430017	0.1	181.431304
17.431683	0.1	180.719923
17.433350	0.1	179.935168
17.435017	0.1	179.083060
17.436683	0.1	178.169082
17.438350	0.1	177.197586
17.440017	0.1	176.172267
17.441683	0.1	175.096463
17.443350	0.1	173.972379
17.445017	0.1	172.801743
17.446683	0.1	171.587179
17.448350	0.1	170.331786
17.450017	0.1	169.038604
17.451683	0.1	167.710910
17.453350	0.1	166.351328
17.455017	0.1	164.962182
17.456683	0.1	163.545976
17.458350	0.1	162.107298
17.460017	0.1	160.652468
17.461683	0.1	159.187028
17.463350	0.1	157.712886
17.465017	0.1	156.229744
17.466683	0.1	154.738793
17.468350	0.1	153.243908
17.470017	0.1	151.748428
17.471683	0.1	150.253603
17.473350	0.1	148.759612
17.475017	0.1	147.266874
17.476683	0.1	145.776638
17.478350	0.1	144.291588
17.480017	0.1	142.815420
17.481683	0.1	141.352602
17.483350	0.1	139.907666
17.485017	0.1	138.484546
17.486683	0.1	137.084373
17.488350	0.1	135.706552
17.490017	0.1	134.350546
17.491683	0.1	133.016535
17.493350	0.1	131.706007
17.495017	0.1	130.421110
17.496683	0.1	129.164227
17.498350	0.1	127.937026
17.500017	0.1	126.740046
17.501683	0.1	125.571974
17.503350	0.1	124.431200
17.505017	0.1	123.315580
17.506683	0.1	122.223981
17.508350	0.1	121.158428
17.510017	0.1	120.123036
17.511683	0.1	119.120724
17.513350	0.1	118.151672
17.515017	0.1	117.214866
17.516683	0.1	116.309232
17.518350	0.1	115.432687
17.520017	0.1	114.582724
17.521683	0.1	113.758154
17.523350	0.1	112.958617
17.525017	0.1	112.184174
17.526683	0.1	111.435122
17.528350	0.1	110.711939
17.530017	0.1	110.015041
17.531683	0.1	109.344429
17.533350	0.1	108.699209
17.535017	0.1	108.079201
17.536683	0.1	107.484705
17.538350	0.1	106.915003
17.540017	0.1	106.366939
17.541683	0.1	105.836696
17.543350	0.1	105.321712
17.545017	0.1	104.821688
17.546683	0.1	104.338652
17.548350	0.1	103.875584
17.550017	0.1	103.434509
17.551683	0.1	103.015965
17.553350	0.1	102.619058
17.555017	0.1	102.242237
17.556683	0.1	101.883417
17.558350	0.1	101.539499
17.560017	0.1	101.207322
17.561683	0.1	100.884980
17.563350	0.1	100.571460
17.565017	0.1	100.266641
17.566683	0.1	99.972552
17.568350	0.1	99.692529
17.570017	0.1	99.428660
17.571683	0.1	99.180287
17.573350	0.1	98.945206
17.575017	0.1	98.721331
17.576683	0.1	98.507768
17.578350	0.1	98.303920
17.580017	0.1	98.109490
17.581683	0.1	97.925490
17.583350	0.1	97.753054
17.585017	0.1	97.590631
17.586683	0.1	97.434586
17.588350	0.1	97.282773
17.590017	0.1	97.136563
17.591683	0.1	96.998817
17.593350	0.1	96.870905
17.595017	0.1	96.751696
17.596683	0.1	96.639579
17.598350	0.1	96.533781
17.600017	0.1	96.434182
17.601683	0.1	96.340900
17.603350	0.1	96.253818
17.605017	0.1	96.172040
17.606683	0.1	96.094972
17.608350	0.1	96.022552
17.610017	0.1	95.955199
17.611683	0.1	95.893985
17.613350	0.1	95.839685
17.615017	0.1	95.791346
17.616683	0.1	95.746761
17.618350	0.1	95.704263
17.620017	0.1	95.663136
17.621683	0.1	95.623558
17.623350	0.1	95.585948
17.625017	0.1	95.550006
17.626683	0.1	95.514303
17.628350	0.1	95.477587
17.630017	0.1	95.441168
17.631683	0.1	95.407909
17.633350	0.1	95.380312
17.635017	0.1	95.359391
17.636683	0.1	95.345026
17.638350	0.1	95.335310
17.640017	0.1	95.327145
17.641683	0.1	95.317191
17.643350	0.1	95.303422
17.645017	0.1	95.284944
17.646683	0.1	95.262295
17.648350	0.1	95.237499
17.650017	0.1	95.213479
17.651683	0.1	95.192140
17.653350	0.1	95.173782
17.655017	0.1	95.156854
17.656683	0.1	95.139628
17.658350	0.1	95.122343
17.660017	0.1	95.106011
17.661683	0.1	95.090812
17.663350	0.1	95.075732
17.665017	0.1	95.059341
17.666683	0.1	95.040446
17.668350	0.1	95.018094
17.670017	0.1	94.991511
17.671683	0.1	94.961649
17.673350	0.1	94.930118
17.675017	0.1	94.898170
17.676683	0.1	94.866222
17.678350	0.1	94.835287
17.680017	0.1	94.806975
17.681683	0.1	94.780749
17.683350	0.1	94.753390
17.685017	0.1	94.722336
17.686683	0.1	94.688362
17.688350	0.1	94.653195
17.690017	0.1	94.616836
17.691683	0.1	94.578987
17.693350	0.1	94.540482
17.695017	0.1	94.502753
17.696683	0.1	94.466692
17.698350	0.1	94.430869
17.700017	0.1	94.393140
17.701683	0.1	94.352728
17.703350	0.1	94.309872
17.705017	0.1	94.263976
17.706683	0.1	94.213849
17.708350	0.1	94.159072
17.710017	0.1	94.101435
17.711683	0.1	94.044572
17.713350	0.1	93.991762
17.715017	0.1	93.943959
17.716683	0.1	93.899971
17.718350	0.1	93.857890
17.720017	0.1	93.816882
17.721683	0.1	93.777066
17.723350	0.1	93.738144
17.725017	0.1	93.698924
17.726683	0.1	93.657857
17.728350	0.1	93.613451
17.730017	0.1	93.564456
17.731683	0.1	93.510693
17.733350	0.1	93.454009
17.735017	0.1	93.397146
17.736683	0.1	93.342965
17.738350	0.1	93.293076
17.740017	0.1	93.248254
17.741683	0.1	93.207961
17.743350	0.1	93.170112
17.745017	0.1	93.131607
17.746683	0.1	93.090003
17.748350	0.1	93.044227
17.750017	0.1	92.994219
17.751683	0.1	92.941171
17.753350	0.1	92.887348
17.755017	0.1	92.835074
17.756683	0.1	92.786020
17.758350	0.1	92.739707
17.760017	0.1	92.694526
17.761683	0.1	92.650240
17.763350	0.1	92.607563
17.765017	0.1	92.565721
17.766683	0.1	92.522507
17.768350	0.1	92.477625
17.770017	0.1	92.432564
17.771683	0.1	92.389053
17.773350	0.1	92.346853
17.775017	0.1	92.304950
17.776683	0.1	92.264002
17.778350	0.1	92.225974
17.780017	0.1	92.191523
17.781683	0.1	92.159694
17.783350	0.1	92.129057
17.785017	0.1	92.097944
17.786683	0.1	92.064148
17.788350	0.1	92.025345
17.790017	0.1	91.981774
17.791683	0.1	91.936892
17.793350	0.1	91.894871
17.795017	0.1	91.857558
17.796683	0.1	91.823822
17.798350	0.1	91.791516
17.800017	0.1	91.759926
17.801683	0.1	91.729170
17.803350	0.1	91.699188
17.805017	0.1	91.669982
17.806683	0.1	91.641849
17.808350	0.1	91.615146
17.810017	0.1	91.589993
17.811683	0.1	91.566032
17.813350	0.1	91.542905
17.815017	0.1	91.521447
17.816683	0.1	91.503804
17.818350	0.1	91.490274
17.820017	0.1	91.478055
17.821683	0.1	91.463571
17.823350	0.1	91.445511
17.825017	0.1	91.425126
17.826683	0.1	91.405516
17.828350	0.1	91.390258
17.830017	0.1	91.382032
17.831683	0.1	91.381138
17.833350	0.1	91.384714
17.835017	0.1	91.388469
17.836683	0.1	91.389662
17.838350	0.1	91.387456
17.840017	0.1	91.382092
17.841683	0.1	91.375178
17.843350	0.1	91.369932
17.845017	0.1	91.369217
17.846683	0.1	91.373926
17.848350	0.1	91.383284
17.850017	0.1	91.397052
17.851683	0.1	91.415351
17.853350	0.1	91.437345
17.855017	0.1	91.461664
17.856683	0.1	91.487473
17.858350	0.1	91.514712
17.860017	0.1	91.543680
17.861683	0.1	91.573840
17.863350	0.1	91.603523
17.865017	0.1	91.632491
17.866683	0.1	91.662174
17.868350	0.1	91.694062
17.870017	0.1	91.728097
17.871683	0.1	91.762906
17.873350	0.1	91.796821
17.875017	0.1	91.828709
17.876683	0.1	91.858989
17.878350	0.1	91.889923
17.880017	0.1	91.925507
17.881683	0.1	91.968721
17.883350	0.1	92.018193
17.885017	0.1	92.067962
17.886683	0.1	92.112606
17.888350	0.1	92.151349
17.890017	0.1	92.187649
17.891683	0.1	92.224901
17.893350	0.1	92.264598
17.895017	0.1	92.307037
17.896683	0.1	92.352217
17.898350	0.1	92.400258
17.900017	0.1	92.450863
17.901683	0.1	92.501944
17.903350	0.1	92.550104
17.905017	0.1	92.593258
17.906683	0.1	92.632061
17.908350	0.1	92.669016
17.910017	0.1	92.706924
17.911683	0.1	92.746919
17.913350	0.1	92.787748
17.915017	0.1	92.827266
17.916683	0.1	92.864221
17.918350	0.1	92.899030
17.920017	0.1	92.932528
17.921683	0.1	92.965370
17.923350	0.1	92.998629
17.925017	0.1	93.033498
17.926683	0.1	93.070334
17.928350	0.1	93.108064
17.930017	0.1	93.144303
17.931683	0.1	93.177026
17.933350	0.1	93.206054
17.935017	0.1	93.232280
17.936683	0.1	93.256777
17.938350	0.1	93.279904
17.940017	0.1	93.301242
17.941683	0.1	93.320137
17.943350	0.1	93.336349
17.945017	0.1	93.350356
17.946683	0.1	93.363946
17.948350	0.1	93.378907
17.950017	0.1	93.395477
17.951683	0.1	93.412464
17.953350	0.1	93.429035
17.955017	0.1	93.444770
17.956683	0.1	93.458896
17.958350	0.1	93.470817
17.960017	0.1	93.480473
17.961683	0.1	93.487805
17.963350	0.1	93.493706
17.965017	0.1	93.499666
17.966683	0.1	93.506223
17.968350	0.1	93.512600
17.970017	0.1	93.517607
17.971683	0.1	93.520408
17.973350	0.1	93.520408
17.975017	0.1	93.517726
17.976683	0.1	93.513673
17.978350	0.1	93.510455
17.980017	0.1	93.509978
17.981683	0.1	93.513077
17.983350	0.1	93.518859
17.985017	0.1	93.523985
17.986683	0.1	93.525296
17.988350	0.1	93.521899
17.990017	0.1	93.515640
17.991683	0.1	93.509858
17.993350	0.1	93.506878
17.995017	0.1	93.505925
17.996683	0.1	93.504494
17.998350	0.1	93.500799
18.000017	0.1	93.494182
18.001683	0.1	93.484944
18.003350	0.1	93.474871
18.005017	0.1	93.466585
18.006683	0.1	93.461519
18.008350	0.1	93.458837
18.010017	0.1	93.456333
18.011683	0.1	93.452876
18.013350	0.1	93.447870
18.015017	0.1	93.441075
18.016683	0.1	93.432492
18.018350	0.1	93.423074
18.020017	0.1	93.414133
18.021683	0.1	93.407219
18.023350	0.1	93.403166
18.025017	0.1	93.400782
18.026683	0.1	93.397444
18.028350	0.1	93.391960
18.030017	0.1	93.386000
18.031683	0.1	93.382066
18.033350	0.1	93.381053
18.035017	0.1	93.382126
18.036683	0.1	93.383675
18.038350	0.1	93.383377
18.040017	0.1	93.379265
18.041683	0.1	93.370980
18.043350	0.1	93.360132
18.045017	0.1	93.350476
18.046683	0.1	93.346184
18.048350	0.1	93.349641
18.050017	0.1	93.359536
18.051683	0.1	93.372231
18.053350	0.1	93.384391
18.055017	0.1	93.394583
18.056683	0.1	93.402093
18.058350	0.1	93.405610
18.060017	0.1	93.405073
18.061683	0.1	93.402749
18.063350	0.1	93.401676
18.065017	0.1	93.404120
18.066683	0.1	93.411451
18.068350	0.1	93.423670
18.070017	0.1	93.438631
18.071683	0.1	93.453115
18.073350	0.1	93.464201
18.075017	0.1	93.470400
18.076683	0.1	93.472784
18.078350	0.1	93.474573
18.080017	0.1	93.478924
18.081683	0.1	93.486136
18.083350	0.1	93.494063
18.085017	0.1	93.499726
18.086683	0.1	93.500501
18.088350	0.1	93.496269
18.090017	0.1	93.489176
18.091683	0.1	93.481904
18.093350	0.1	93.475347
18.095017	0.1	93.468552
18.096683	0.1	93.459969
18.098350	0.1	93.447750
18.100017	0.1	93.430584
18.101683	0.1	93.408292
18.103350	0.1	93.383318
18.105017	0.1	93.358105
18.106683	0.1	93.332535
18.108350	0.1	93.304997
18.110017	0.1	93.275493
18.111683	0.1	93.245095
18.113350	0.1	93.213504
18.115017	0.1	93.179470
18.116683	0.1	93.141919
18.118350	0.1	93.100315
18.120017	0.1	93.054717
18.121683	0.1	93.006140
18.123350	0.1	92.955893
18.125017	0.1	92.904871
18.126683	0.1	92.853790
18.128350	0.1	92.803961
18.130017	0.1	92.755502
18.131683	0.1	92.706388
18.133350	0.1	92.654472
18.135017	0.1	92.599517
18.136683	0.1	92.541641
18.138350	0.1	92.480844
18.140017	0.1	92.417007
18.141683	0.1	92.350369
18.143350	0.1	92.280036
18.145017	0.1	92.204636
18.146683	0.1	92.124646
18.148350	0.1	92.042928
18.150017	0.1	91.962701
18.151683	0.1	91.885453
18.153350	0.1	91.811066
18.155017	0.1	91.737037
18.156683	0.1	91.659134
18.158350	0.1	91.575688
18.160017	0.1	91.489082
18.161683	0.1	91.403371
18.163350	0.1	91.320878
18.165017	0.1	91.241186
18.166683	0.1	91.161912
18.168350	0.1	91.079837
18.170017	0.1	90.992993
18.171683	0.1	90.901440
18.173350	0.1	90.807682
18.175017	0.1	90.715056
18.176683	0.1	90.625530
18.178350	0.1	90.537434
18.180017	0.1	90.447014
18.181683	0.1	90.351289
18.183350	0.1	90.250199
18.185017	0.1	90.146666
18.186683	0.1	90.044504
18.188350	0.1	89.945441
18.190017	0.1	89.848822
18.191683	0.1	89.754170
18.193350	0.1	89.661246
18.195017	0.1	89.568203
18.196683	0.1	89.471584
18.198350	0.1	89.369243
18.200017	0.1	89.262491
18.201683	0.1	89.154606
18.203350	0.1	89.047914
18.205017	0.1	88.943010
18.206683	0.1	88.839894
18.208350	0.1	88.738983
18.210017	0.1	88.639741
18.211683	0.1	88.541155
18.213350	0.1	88.442450
18.215017	0.1	88.342851
18.216683	0.1	88.241821
18.218350	0.1	88.139480
18.220017	0.1	88.036781
18.221683	0.1	87.934559
18.223350	0.1	87.832933
18.225017	0.1	87.732022
18.226683	0.1	87.632721
18.228350	0.1	87.534790
18.230017	0.1	87.436860
18.231683	0.1	87.338989
18.233350	0.1	87.242847
18.235017	0.1	87.148731
18.236683	0.1	87.054258
18.238350	0.1	86.956745
18.240017	0.1	86.855357
18.241683	0.1	86.751287
18.243350	0.1	86.647754
18.245017	0.1	86.547976
18.246683	0.1	86.453443
18.248350	0.1	86.363619
18.250017	0.1	86.276656
18.251683	0.1	86.190408
18.253350	0.1	86.102729
18.255017	0.1	86.012309
18.256683	0.1	85.919564
18.258350	0.1	85.825806
18.260017	0.1	85.731809
18.261683	0.1	85.637873
18.263350	0.1	85.545664
18.265017	0.1	85.457449
18.266683	0.1	85.373407
18.268350	0.1	85.291212
18.270017	0.1	85.208063
18.271683	0.1	85.122948
18.273350	0.1	85.036521
18.275017	0.1	84.950512
18.276683	0.1	84.867065
18.278350	0.1	84.786897
18.280017	0.1	84.708159
18.281683	0.1	84.628766
18.283350	0.1	84.548121
18.285017	0.1	84.467774
18.286683	0.1	84.389274
18.288350	0.1	84.312563
18.290017	0.1	84.236329
18.291683	0.1	84.159558
18.293350	0.1	84.082549
18.295017	0.1	84.006791
18.296683	0.1	83.933895
18.298350	0.1	83.864217
18.300017	0.1	83.797817
18.301683	0.1	83.733981
18.303350	0.1	83.670681
18.305017	0.1	83.605354
18.306683	0.1	83.535795
18.308350	0.1	83.461409
18.310017	0.1	83.384996
18.311683	0.1	83.311205
18.313350	0.1	83.243137
18.315017	0.1	83.181267
18.316683	0.1	83.123570
18.318350	0.1	83.066886
18.320017	0.1	83.008294
18.321683	0.1	82.947200
18.323350	0.1	82.885389
18.325017	0.1	82.825964
18.326683	0.1	82.770591
18.328350	0.1	82.718914
18.330017	0.1	82.669084
18.331683	0.1	82.619493
18.333350	0.1	82.568889
18.335017	0.1	82.516616
18.336683	0.1	82.463269
18.338350	0.1	82.410102
18.340017	0.1	82.358604
18.341683	0.1	82.309966
18.343350	0.1	82.264726
18.345017	0.1	82.221453
18.346683	0.1	82.176929
18.348350	0.1	82.129066
18.350017	0.1	82.079773
18.351683	0.1	82.032924
18.353350	0.1	81.989710
18.355017	0.1	81.947570
18.356683	0.1	81.903165
18.358350	0.1	81.854825
18.360017	0.1	81.803088
18.361683	0.1	81.751053
18.363350	0.1	81.701820
18.365017	0.1	81.655746
18.366683	0.1	81.609612
18.368350	0.1	81.559603
18.370017	0.1	81.504886
18.371683	0.1	81.447129
18.373350	0.1	81.388359
18.375017	0.1	81.330245
18.376683	0.1	81.275110
18.378350	0.1	81.224446
18.380017	0.1	81.177418
18.381683	0.1	81.130867
18.383350	0.1	81.082051
18.385017	0.1	81.030135
18.386683	0.1	80.976431
18.388350	0.1	80.921655
18.390017	0.1	80.865805
18.391683	0.1	80.809002
18.393350	0.1	80.751722
18.395017	0.1	80.693846
18.396683	0.1	80.634480
18.398350	0.1	80.573146
18.400017	0.1	80.508952
18.401683	0.1	80.441360
18.403350	0.1	80.370729
18.405017	0.1	80.299025
18.406683	0.1	80.227797
18.408350	0.1	80.157642
18.410017	0.1	80.088084
18.411683	0.1	80.017989
18.413350	0.1	79.946284
18.415017	0.1	79.872255
18.416683	0.1	79.796557
18.418350	0.1	79.721217
18.420017	0.1	79.647307
18.421683	0.1	79.572682
18.423350	0.1	79.494004
18.425017	0.1	79.409902
18.426683	0.1	79.321330
18.428350	0.1	79.230254
18.430017	0.1	79.138522
18.431683	0.1	79.047863
18.433350	0.1	78.959410
18.435017	0.1	78.873877
18.436683	0.1	78.790491
18.438350	0.1	78.706925
18.440017	0.1	78.621631
18.441683	0.1	78.534667
18.443350	0.1	78.445797
18.445017	0.1	78.354125
18.446683	0.1	78.258340
18.448350	0.1	78.157728
18.450017	0.1	78.052585
18.451683	0.1	77.945654
18.453350	0.1	77.840035
18.455017	0.1	77.737098
18.456683	0.1	77.635949
18.458350	0.1	77.535395
18.460017	0.1	77.434246
18.461683	0.1	77.331071
18.463350	0.1	77.224974
18.465017	0.1	77.117090
18.466683	0.1	77.009146
18.468350	0.1	76.900785
18.470017	0.1	76.790874
18.471683	0.1	76.679771
18.473350	0.1	76.568548
18.475017	0.1	76.457267
18.476683	0.1	76.344018
18.478350	0.1	76.227371
18.480017	0.1	76.109116
18.481683	0.1	75.992470
18.483350	0.1	75.877909
18.485017	0.1	75.762992
18.486683	0.1	75.645988
18.488350	0.1	75.526480
18.490017	0.1	75.404649
18.491683	0.1	75.281923
18.493350	0.1	75.160627
18.495017	0.1	75.042312
18.496683	0.1	74.925725
18.498350	0.1	74.807708
18.500017	0.1	74.686472
18.501683	0.1	74.562435
18.503350	0.1	74.437325
18.505017	0.1	74.313049
18.506683	0.1	74.190919
18.508350	0.1	74.070756
18.510017	0.1	73.951487
18.511683	0.1	73.832397
18.513350	0.1	73.713307
18.515017	0.1	73.593263
18.516683	0.1	73.470120
18.518350	0.1	73.342685
18.520017	0.1	73.211972
18.521683	0.1	73.081140
18.523350	0.1	72.953705
18.525017	0.1	72.831754
18.526683	0.1	72.715108
18.528350	0.1	72.601680
18.530017	0.1	72.487597
18.531683	0.1	72.368865
18.533350	0.1	72.245006
18.535017	0.1	72.119061
18.536683	0.1	71.994726
18.538350	0.1	71.873967
18.540017	0.1	71.757440
18.541683	0.1	71.644430
18.543350	0.1	71.531836
18.545017	0.1	71.415905
18.546683	0.1	71.296219
18.548350	0.1	71.176295
18.550017	0.1	71.059172
18.551683	0.1	70.945148
18.553350	0.1	70.832853
18.555017	0.1	70.721332
18.556683	0.1	70.609991
18.558350	0.1	70.498113
18.560017	0.1	70.384745
18.561683	0.1	70.269827
18.563350	0.1	70.154254
18.565017	0.1	70.039932
18.566683	0.1	69.929187
18.568350	0.1	69.822137
18.570017	0.1	69.716160
18.571683	0.1	69.607679
18.573350	0.1	69.496517
18.575017	0.1	69.386069
18.576683	0.1	69.279615
18.578350	0.1	69.176976
18.580017	0.1	69.075589
18.581683	0.1	68.973128
18.583350	0.1	68.869297
18.585017	0.1	68.765287
18.586683	0.1	68.662290
18.588350	0.1	68.560306
18.590017	0.1	68.458978
18.591683	0.1	68.357710
18.593350	0.1	68.255429
18.595017	0.1	68.152074
18.596683	0.1	68.049375
18.598350	0.1	67.949359
18.600017	0.1	67.853336
18.601683	0.1	67.761008
18.603350	0.1	67.669932
18.605017	0.1	67.577962
18.606683	0.1	67.485396
18.608350	0.1	67.393903
18.610017	0.1	67.303364
18.611683	0.1	67.212407
18.613350	0.1	67.120079
18.615017	0.1	67.025904
18.616683	0.1	66.928808
18.618350	0.1	66.828493
18.620017	0.1	66.726629
18.621683	0.1	66.625837
18.623350	0.1	66.527847
18.625017	0.1	66.432301
18.626683	0.1	66.337351
18.628350	0.1	66.241209
18.630017	0.1	66.142801
18.631683	0.1	66.041831
18.633350	0.1	65.939013
18.635017	0.1	65.835182
18.636683	0.1	65.731827
18.638350	0.1	65.631632
18.640017	0.1	65.535728
18.641683	0.1	65.442328
18.643350	0.1	65.348867
18.645017	0.1	65.254692
18.646683	0.1	65.160100
18.648350	0.1	65.065924
18.650017	0.1	64.972881
18.651683	0.1	64.881746
18.653350	0.1	64.792995
18.655017	0.1	64.705972
18.656683	0.1	64.619187
18.658350	0.1	64.531211
18.660017	0.1	64.441387
18.661683	0.1	64.350490
18.663350	0.1	64.260129
18.665017	0.1	64.171556
18.666683	0.1	64.084891
18.668350	0.1	64.000253
18.670017	0.1	63.918594
18.671683	0.1	63.841466
18.673350	0.1	63.769285
18.675017	0.1	63.700084
18.676683	0.1	63.631360
18.678350	0.1	63.561801
18.680017	0.1	63.491706
18.681683	0.1	63.421194
18.683350	0.1	63.351039
18.685017	0.1	63.282851
18.686683	0.1	63.218836
18.688350	0.1	63.160185
18.690017	0.1	63.106302
18.691683	0.1	63.054983
18.693350	0.1	63.003961
18.695017	0.1	62.952463
18.696683	0.1	62.901620
18.698350	0.1	62.852625
18.700017	0.1	62.806789
18.701683	0.1	62.766079
18.703350	0.1	62.732223
18.705017	0.1	62.705401
18.706683	0.1	62.683407
18.708350	0.1	62.663261
18.710017	0.1	62.643889
18.711683	0.1	62.626068
18.713350	0.1	62.611107
18.715017	0.1	62.600020
18.716683	0.1	62.593285
18.718350	0.1	62.590424
18.720017	0.1	62.591139
18.721683	0.1	62.595431
18.723350	0.1	62.603656
18.725017	0.1	62.616114
18.726683	0.1	62.632624
18.728350	0.1	62.653784
18.730017	0.1	62.681440
18.731683	0.1	62.717441
18.733350	0.1	62.761847
18.735017	0.1	62.813107
18.736683	0.1	62.869374
18.738350	0.1	62.929574
18.740017	0.1	62.992934
18.741683	0.1	63.058499
18.743350	0.1	63.126329
18.745017	0.1	63.198153
18.746683	0.1	63.276473
18.748350	0.1	63.363794
18.750017	0.1	63.462261
18.751683	0.1	63.571278
18.753350	0.1	63.688222
18.755017	0.1	63.810829
18.756683	0.1	63.937906
18.758350	0.1	64.067666
18.760017	0.1	64.199869
18.761683	0.1	64.337496
18.763350	0.1	64.485494
18.765017	0.1	64.646546
18.766683	0.1	64.819817
18.768350	0.1	65.002684
18.770017	0.1	65.192882
18.771683	0.1	65.389816
18.773350	0.1	65.594975
18.775017	0.1	65.809731
18.776683	0.1	66.034202
18.778350	0.1	66.269104
18.780017	0.1	66.516046
18.781683	0.1	66.775326
18.783350	0.1	67.045395
18.785017	0.1	67.324523
18.786683	0.1	67.612652
18.788350	0.1	67.911867
18.790017	0.1	68.225865
18.791683	0.1	68.557922
18.793350	0.1	68.908994
18.795017	0.1	69.278542
18.796683	0.1	69.666509
18.798350	0.1	70.073311
18.800017	0.1	70.498411
18.801683	0.1	70.939784
18.803350	0.1	71.396534
18.805017	0.1	71.869258
18.806683	0.1	72.359089
18.808350	0.1	72.866802
18.810017	0.1	73.392992
18.811683	0.1	73.938255
18.813350	0.1	74.503486
18.815017	0.1	75.090115
18.816683	0.1	75.698321
18.818350	0.1	76.326136
18.820017	0.1	76.970463
18.821683	0.1	77.628498
18.823350	0.1	78.297799
18.825017	0.1	78.977351
18.826683	0.1	79.667752
18.828350	0.1	80.369537
18.830017	0.1	81.082468
18.831683	0.1	81.804936
18.833350	0.1	82.534616
18.835017	0.1	83.268469
18.836683	0.1	84.003394
18.838350	0.1	84.735935
18.840017	0.1	85.461622
18.841683	0.1	86.175387
18.843350	0.1	86.874431
18.845017	0.1	87.558692
18.846683	0.1	88.228291
18.848350	0.1	88.881081
18.850017	0.1	89.512532
18.851683	0.1	90.117341
18.853350	0.1	90.690797
18.855017	0.1	91.227954
18.856683	0.1	91.724401
18.858350	0.1	92.177337
18.860017	0.1	92.585986
18.861683	0.1	92.949515
18.863350	0.1	93.266254
18.865017	0.1	93.533462
18.866683	0.1	93.748337
18.868350	0.1	93.908852
18.870017	0.1	94.012922
18.871683	0.1	94.059771
18.873350	0.1	94.051069
18.875017	0.1	93.989914
18.876683	0.1	93.878334
18.878350	0.1	93.716329
18.880017	0.1	93.501097
18.881683	0.1	93.229776
18.883350	0.1	92.902010
18.885017	0.1	92.519944
18.886683	0.1	92.086440
18.888350	0.1	91.604417
18.890017	0.1	91.077512
18.891683	0.1	90.508347
18.893350	0.1	89.898234
18.895017	0.1	89.248305
18.896683	0.1	88.561600
18.898350	0.1	87.842052
18.900017	0.1	87.091690
18.901683	0.1	86.310153
18.903350	0.1	85.498219
18.905017	0.1	84.659879
18.906683	0.1	83.800738
18.908350	0.1	82.926219
18.910017	0.1	82.040911
18.911683	0.1	81.146483
18.913350	0.1	80.241506
18.915017	0.1	79.325025
18.916683	0.1	78.399246
18.918350	0.1	77.468042
18.920017	0.1	76.534991
18.921683	0.1	75.602834
18.923350	0.1	74.674015
18.925017	0.1	73.751573
18.926683	0.1	72.837536
18.928350	0.1	71.931724
18.930017	0.1	71.033601
18.931683	0.1	70.143823
18.933350	0.1	69.264893
18.935017	0.1	68.400685
18.936683	0.1	67.555491
18.938350	0.1	66.731159
18.940017	0.1	65.926735
18.941683	0.1	65.140311
18.943350	0.1	64.370815
18.945017	0.1	63.618604
18.946683	0.1	62.885288
18.948350	0.1	62.172059
18.950017	0.1	61.480287
18.951683	0.1	60.811940
18.953350	0.1	60.168866
18.955017	0.1	59.550468
18.956683	0.1	58.954183
18.958350	0.1	58.376375
18.960017	0.1	57.814482
18.961683	0.1	57.268623
18.963350	0.1	56.741003
18.965017	0.1	56.232694
18.966683	0.1	55.743817
18.968350	0.1	55.274728
18.970017	0.1	54.825905
18.971683	0.1	54.396275
18.973350	0.1	53.984168
18.975017	0.1	53.588632
18.976683	0.1	53.208950
18.978350	0.1	52.843216
18.980017	0.1	52.489999
18.981683	0.1	52.149955
18.983350	0.1	51.824334
18.985017	0.1	51.513377
18.986683	0.1	51.215711
18.988350	0.1	50.929073
18.990017	0.1	50.651136
18.991683	0.1	50.381008
18.993350	0.1	50.119403
18.995017	0.1	49.867752
18.996683	0.1	49.626771
18.998350	0.1	49.395683
19.000017	0.1	49.172702
19.001683	0.1	48.957172
19.003350	0.1	48.749688
19.005017	0.1	48.550787
19.006683	0.1	48.360112
19.008350	0.1	48.175874
19.010017	0.1	47.995809
19.011683	0.1	47.818604
19.013350	0.1	47.644558
19.015017	0.1	47.474804
19.016683	0.1	47.310474
19.018350	0.1	47.151092
19.020017	0.1	46.994987
19.021683	0.1	46.841147
19.023350	0.1	46.689930
19.025017	0.1	46.542826
19.026683	0.1	46.401086
19.028350	0.1	46.265605
19.030017	0.1	46.136084
19.031683	0.1	46.010497
19.033350	0.1	45.885864
19.035017	0.1	45.760455
19.036683	0.1	45.634094
19.038350	0.1	45.506838
19.040017	0.1	45.378032
19.041683	0.1	45.248809
19.043350	0.1	45.122924
19.045017	0.1	45.003357
19.046683	0.1	44.889810
19.048350	0.1	44.779840
19.050017	0.1	44.672015
19.051683	0.1	44.565859
19.053350	0.1	44.460895
19.055017	0.1	44.356528
19.056683	0.1	44.253233
19.058350	0.1	44.152918
19.060017	0.1	44.057014
19.061683	0.1	43.963793
19.063350	0.1	43.869975
19.065017	0.1	43.773654
19.066683	0.1	43.674829
19.068350	0.1	43.574634
19.070017	0.1	43.474140
19.071683	0.1	43.374124
19.073350	0.1	43.275299
19.075017	0.1	43.178859
19.076683	0.1	43.086055
19.078350	0.1	42.996528
19.080017	0.1	42.908969
19.081683	0.1	42.822602
19.083350	0.1	42.736712
19.085017	0.1	42.649927
19.086683	0.1	42.561772
19.088350	0.1	42.473200
19.090017	0.1	42.385998
19.091683	0.1	42.301419
19.093350	0.1	42.218449
19.095017	0.1	42.134645
19.096683	0.1	42.049887
19.098350	0.1	41.966024
19.100017	0.1	41.884127
19.101683	0.1	41.803422
19.103350	0.1	41.722837
19.105017	0.1	41.641834
19.106683	0.1	41.559758
19.108350	0.1	41.476312
19.110017	0.1	41.393044
19.111683	0.1	41.312637
19.113350	0.1	41.236284
19.115017	0.1	41.163268
19.116683	0.1	41.091445
19.118350	0.1	41.017952
19.120017	0.1	40.940347
19.121683	0.1	40.858986
19.123350	0.1	40.776911
19.125017	0.1	40.697756
19.126683	0.1	40.623131
19.128350	0.1	40.552857
19.130017	0.1	40.485742
19.131683	0.1	40.420177
19.133350	0.1	40.354850
19.135017	0.1	40.288987
19.136683	0.1	40.221515
19.138350	0.1	40.151360
19.140017	0.1	40.078523
19.141683	0.1	40.003958
19.143350	0.1	39.929750
19.145017	0.1	39.858999
19.146683	0.1	39.793136
19.148350	0.1	39.730909
19.150017	0.1	39.669635
19.151683	0.1	39.607766
19.153350	0.1	39.545538
19.155017	0.1	39.483132
19.156683	0.1	39.420607
19.158350	0.1	39.359095
19.160017	0.1	39.299729
19.161683	0.1	39.242270
19.163350	0.1	39.185824
19.165017	0.1	39.129915
19.166683	0.1	39.073529
19.168350	0.1	39.015951
19.170017	0.1	38.958552
19.171683	0.1	38.902583
19.173350	0.1	38.847508
19.175017	0.1	38.792195
19.176683	0.1	38.736346
19.178350	0.1	38.680675
19.180017	0.1	38.626614
19.181683	0.1	38.575056
19.183350	0.1	38.525464
19.185017	0.1	38.476589
19.186683	0.1	38.426878
19.188350	0.1	38.374247
19.190017	0.1	38.317265
19.191683	0.1	38.257005
19.193350	0.1	38.196149
19.195017	0.1	38.136723
19.196683	0.1	38.078787
19.198350	0.1	38.020434
19.200017	0.1	37.959757
19.201683	0.1	37.895980
19.203350	0.1	37.829878
19.205017	0.1	37.763479
19.206683	0.1	37.698510
19.208350	0.1	37.634673
19.210017	0.1	37.569167
19.211683	0.1	37.498417
19.213350	0.1	37.422123
19.215017	0.1	37.343445
19.216683	0.1	37.265720
19.218350	0.1	37.189545
19.220017	0.1	37.113848
19.221683	0.1	37.036958
19.223350	0.1	36.957624
19.225017	0.1	36.875131
19.226683	0.1	36.789419
19.228350	0.1	36.701264
19.230017	0.1	36.611440
19.231683	0.1	36.520841
19.233350	0.1	36.430659
19.235017	0.1	36.341312
19.236683	0.1	36.252084
19.238350	0.1	36.161484
19.240017	0.1	36.067488
19.241683	0.1	35.968783
19.243350	0.1	35.866322
19.245017	0.1	35.762670
19.246683	0.1	35.659911
19.248350	0.1	35.558703
19.250017	0.1	35.459044
19.251683	0.1	35.360458
19.253350	0.1	35.262348
19.255017	0.1	35.164001
19.256683	0.1	35.064699
19.258350	0.1	34.963848
19.260017	0.1	34.861209
19.261683	0.1	34.757139
19.263350	0.1	34.652950
19.265017	0.1	34.550430
19.266683	0.1	34.450533
19.268350	0.1	34.352841
19.270017	0.1	34.256401
19.271683	0.1	34.160497
19.273350	0.1	34.064474
19.275017	0.1	33.967795
19.276683	0.1	33.869388
19.278350	0.1	33.768000
19.280017	0.1	33.663931
19.281683	0.1	33.559801
19.283350	0.1	33.458831
19.285017	0.1	33.362510
19.286683	0.1	33.269765
19.288350	0.1	33.178331
19.290017	0.1	33.086779
19.291683	0.1	32.995047
19.293350	0.1	32.903912
19.295017	0.1	32.814803
19.296683	0.1	32.729628
19.298350	0.1	32.648923
19.300017	0.1	32.571079
19.301683	0.1	32.493414
19.303350	0.1	32.413365
19.305017	0.1	32.330515
19.306683	0.1	32.245876
19.308350	0.1	32.160940
19.310017	0.1	32.076718
19.311683	0.1	31.993987
19.313350	0.1	31.913580
19.315017	0.1	31.836154
19.316683	0.1	31.761410
19.318350	0.1	31.688275
19.320017	0.1	31.615080
19.321683	0.1	31.540634
19.323350	0.1	31.464877
19.325017	0.1	31.388881
19.326683	0.1	31.314315
19.328350	0.1	31.243147
19.330017	0.1	31.176986
19.331683	0.1	31.114997
19.333350	0.1	31.054737
19.335017	0.1	30.993344
19.336683	0.1	30.929388
19.338350	0.1	30.862810
19.340017	0.1	30.794205
19.341683	0.1	30.724587
19.343350	0.1	30.655922
19.345017	0.1	30.589761
19.346683	0.1	30.526640
19.348350	0.1	30.466558
19.350017	0.1	30.409219
19.351683	0.1	30.353369
19.353350	0.1	30.296387
19.355017	0.1	30.235292
19.356683	0.1	30.168893
19.358350	0.1	30.099453
19.360017	0.1	30.030848
19.361683	0.1	29.965224
19.363350	0.1	29.902281
19.365017	0.1	29.841365
19.366683	0.1	29.783310
19.368350	0.1	29.729189
19.370017	0.1	29.678346
19.371683	0.1	29.629173
19.373350	0.1	29.580297
19.375017	0.1	29.530229
19.376683	0.1	29.477240
19.378350	0.1	29.420676
19.380017	0.1	29.360475
19.381683	0.1	29.296817
19.383350	0.1	29.231014
19.385017	0.1	29.165627
19.386683	0.1	29.103281
19.388350	0.1	29.045524
19.390017	0.1	28.992476
19.391683	0.1	28.942169
19.393350	0.1	28.891267
19.395017	0.1	28.837563
19.396683	0.1	28.781058
19.398350	0.1	28.723122
19.400017	0.1	28.665723
19.401683	0.1	28.611125
19.403350	0.1	28.560640
19.405017	0.1	28.512718
19.406683	0.1	28.463365
19.408350	0.1	28.409006
19.410017	0.1	28.349222
19.411683	0.1	28.286280
19.413350	0.1	28.223397
19.415017	0.1	28.163137
19.416683	0.1	28.105976
19.418350	0.1	28.050901
19.420017	0.1	27.996542
19.421683	0.1	27.941825
19.423350	0.1	27.886094
19.425017	0.1	27.829410
19.426683	0.1	27.773084
19.428350	0.1	27.718844
19.430017	0.1	27.667286
19.431683	0.1	27.617814
19.433350	0.1	27.569057
19.435017	0.1	27.519466
19.436683	0.1	27.467968
19.438350	0.1	27.414264
19.440017	0.1	27.359487
19.441683	0.1	27.305366
19.443350	0.1	27.252497
19.445017	0.1	27.200224
19.446683	0.1	27.147593
19.448350	0.1	27.095498
19.450017	0.1	27.045550
19.451683	0.1	26.998879
19.453350	0.1	26.954772
19.455017	0.1	26.911439
19.456683	0.1	26.866438
19.458350	0.1	26.817383
19.460017	0.1	26.763322
19.461683	0.1	26.706399
19.463350	0.1	26.650728
19.465017	0.1	26.598813
19.466683	0.1	26.550652
19.468350	0.1	26.504637
19.470017	0.1	26.458623
19.471683	0.1	26.411177
19.473350	0.1	26.363017
19.475017	0.1	26.315810
19.476683	0.1	26.270808
19.478350	0.1	26.228191
19.480017	0.1	26.187660
19.481683	0.1	26.147784
19.483350	0.1	26.107313
19.485017	0.1	26.065113
19.486683	0.1	26.019992
19.488350	0.1	25.970878
19.490017	0.1	25.918604
19.491683	0.1	25.865795
19.493350	0.1	25.815488
19.495017	0.1	25.769176
19.496683	0.1	25.726618
19.498350	0.1	25.685312
19.500017	0.1	25.641026
19.501683	0.1	25.591375
19.503350	0.1	25.537850
19.505017	0.1	25.483789
19.506683	0.1	25.430562
19.508350	0.1	25.377692
19.510017	0.1	25.325061
19.511683	0.1	25.272669
19.513350	0.1	25.219919
19.515017	0.1	25.165917
19.516683	0.1	25.110842
19.518350	0.1	25.055768
19.520017	0.1	25.000574
19.521683	0.1	24.943711
19.523350	0.1	24.884464
19.525017	0.1	24.824680
19.526683	0.1	24.765791
19.528350	0.1	24.707021
19.530017	0.1	24.646462
19.531683	0.1	24.582864
19.533350	0.1	24.516405
19.535017	0.1	24.449469
19.536683	0.1	24.384679
19.538350	0.1	24.322869
19.540017	0.1	24.263741
19.541683	0.1	24.207474
19.543350	0.1	24.153711
19.545017	0.1	24.100305
19.546683	0.1	24.043740
19.548350	0.1	23.981930
19.550017	0.1	23.915233
19.551683	0.1	23.846270
19.553350	0.1	23.778261
19.555017	0.1	23.713233
19.556683	0.1	23.650826
19.558350	0.1	23.589314
19.560017	0.1	23.527087
19.561683	0.1	23.464323
19.563350	0.1	23.402335
19.565017	0.1	23.343028
19.566683	0.1	23.287834
19.568350	0.1	23.237170
19.570017	0.1	23.189844
19.571683	0.1	23.143770
19.573350	0.1	23.097099
19.575017	0.1	23.049118
19.576683	0.1	23.000421
19.578350	0.1	22.952498
19.580017	0.1	22.907676
19.581683	0.1	22.867443
19.583350	0.1	22.830309
19.585017	0.1	22.792519
19.586683	0.1	22.751154
19.588350	0.1	22.707046
19.590017	0.1	22.664131
19.591683	0.1	22.625984
19.593350	0.1	22.593082
19.595017	0.1	22.562446
19.596683	0.1	22.530795
19.598350	0.1	22.497357
19.600017	0.1	22.463919
19.601683	0.1	22.432388
19.603350	0.1	22.402586
19.605017	0.1	22.372664
19.606683	0.1	22.341074
19.608350	0.1	22.307397
19.610017	0.1	22.272767
19.611683	0.1	22.240282
19.613350	0.1	22.212447
19.615017	0.1	22.187950
19.616683	0.1	22.163214
19.618350	0.1	22.135617
19.620017	0.1	22.105636
19.621683	0.1	22.075476
19.623350	0.1	22.047581
19.625017	0.1	22.022070
19.626683	0.1	21.995844
19.628350	0.1	21.965505
19.630017	0.1	21.930159
19.631683	0.1	21.891834
19.633350	0.1	21.853806
19.635017	0.1	21.818639
19.636683	0.1	21.786691
19.638350	0.1	21.755875
19.640017	0.1	21.723212
19.641683	0.1	21.686615
19.643350	0.1	21.645249
19.645017	0.1	21.600009
19.646683	0.1	21.552981
19.648350	0.1	21.506132
19.650017	0.1	21.459164
19.651683	0.1	21.409453
19.653350	0.1	21.356047
19.655017	0.1	21.301271
19.656683	0.1	21.247627
19.658350	0.1	21.195949
19.660017	0.1	21.146180
19.661683	0.1	21.098675
19.663350	0.1	21.053137
19.665017	0.1	21.007718
19.666683	0.1	20.960392
19.668350	0.1	20.910145
19.670017	0.1	20.856084
19.671683	0.1	20.798088
19.673350	0.1	20.737530
19.675017	0.1	20.677627
19.676683	0.1	20.622076
19.678350	0.1	20.572902
19.680017	0.1	20.529152
19.681683	0.1	20.487548
19.683350	0.1	20.444752
19.685017	0.1	20.399214
19.686683	0.1	20.351530
19.688350	0.1	20.303429
19.690017	0.1	20.255924
19.691683	0.1	20.208539
19.693350	0.1	20.160319
19.695017	0.1	20.110668
19.696683	0.1	20.060183
19.698350	0.1	20.011009
19.700017	0.1	19.964875
19.701683	0.1	19.920887
19.703350	0.1	19.876124
19.705017	0.1	19.829215
19.706683	0.1	19.782306
19.708350	0.1	19.739152
19.710017	0.1	19.701840
19.711683	0.1	19.669296
19.713350	0.1	19.638003
19.715017	0.1	19.604505
19.716683	0.1	19.568087
19.718350	0.1	19.530894
19.720017	0.1	19.495012
19.721683	0.1	19.461037
19.723350	0.1	19.428552
19.725017	0.1	19.396545
19.726683	0.1	19.362868
19.728350	0.1	19.325794
19.730017	0.1	19.285442
19.731683	0.1	19.244612
19.733350	0.1	19.206942
19.735017	0.1	19.174815
19.736683	0.1	19.148053
19.738350	0.1	19.124688
19.740017	0.1	19.102634
19.741683	0.1	19.079984
19.743350	0.1	19.056023
19.745017	0.1	19.031347
19.746683	0.1	19.007088
19.748350	0.1	18.983604
19.750017	0.1	18.960775
19.751683	0.1	18.938185
19.753350	0.1	18.915476
19.755017	0.1	18.891872
19.756683	0.1	18.866540
19.758350	0.1	18.840135
19.760017	0.1	18.814624
19.761683	0.1	18.792094
19.763350	0.1	18.773438
19.765017	0.1	18.758119
19.766683	0.1	18.745185
19.768350	0.1	18.733622
19.770017	0.1	18.722297
19.771683	0.1	18.709541
19.773350	0.1	18.694998
19.775017	0.1	18.679858
19.776683	0.1	18.665732
19.778350	0.1	18.652798
19.780017	0.1	18.640400
19.781683	0.1	18.627824
19.783350	0.1	18.614949
19.785017	0.1	18.601955
19.786683	0.1	18.589438
19.788350	0.1	18.578292
19.790017	0.1	18.569053
19.791683	0.1	18.561722
19.793350	0.1	18.555285
19.795017	0.1	18.547715
19.796683	0.1	18.536986
19.798350	0.1	18.522681
19.800017	0.1	18.506111
19.801683	0.1	18.489541
19.803350	0.1	18.474699
19.805017	0.1	18.462361
19.806683	0.1	18.452169
19.808350	0.1	18.442572
19.810017	0.1	18.431486
19.811683	0.1	18.417717
19.813350	0.1	18.401445
19.815017	0.1	18.382789
19.816683	0.1	18.361093
19.818350	0.1	18.336118
19.820017	0.1	18.308402
19.821683	0.1	18.279077
19.823350	0.1	18.249513
19.825017	0.1	18.220783
19.826683	0.1	18.193842
19.828350	0.1	18.169285
19.830017	0.1	18.145920
19.831683	0.1	18.120111
19.833350	0.1	18.088223
19.835017	0.1	18.049301
19.836683	0.1	18.005909
19.838350	0.1	17.962159
19.840017	0.1	17.921091
19.841683	0.1	17.882646
19.843350	0.1	17.843903
19.845017	0.1	17.801286
19.846683	0.1	17.752589
19.848350	0.1	17.698527
19.850017	0.1	17.642141
19.851683	0.1	17.586650
19.853350	0.1	17.533482
19.855017	0.1	17.483057
19.856683	0.1	17.436267
19.858350	0.1	17.393292
19.860017	0.1	17.351926
19.861683	0.1	17.309667
19.863350	0.1	17.265559
19.865017	0.1	17.220439
19.866683	0.1	17.176033
19.868350	0.1	17.133714
19.870017	0.1	17.094494
19.871683	0.1	17.058314
19.873350	0.1	17.023386
19.875017	0.1	16.986610
19.876683	0.1	16.945602
19.878350	0.1	16.900660
19.880017	0.1	16.854049
19.881683	0.1	16.807676
19.883350	0.1	16.762377
19.885017	0.1	16.718865
19.886683	0.1	16.677977
19.888350	0.1	16.639949
19.890017	0.1	16.604782
19.891683	0.1	16.572476
19.893350	0.1	16.542436
19.895017	0.1	16.513587
19.896683	0.1	16.485156
19.898350	0.1	16.456605
19.900017	0.1	16.427399
19.901683	0.1	16.397477
19.903350	0.1	16.367734
19.905017	0.1	16.339303
19.906683	0.1	16.313673
19.908350	0.1	16.291381
19.910017	0.1	16.271235
19.911683	0.1	16.249777
19.913350	0.1	16.224087
19.915017	0.1	16.193689
19.916683	0.1	16.160847
19.918350	0.1	16.129733
19.920017	0.1	16.103567
19.921683	0.1	16.082347
19.923350	0.1	16.064764
19.925017	0.1	16.050459
19.926683	0.1	16.038776
19.928350	0.1	16.027332
19.930017	0.1	16.013921
19.931683	0.1	15.997649
19.933350	0.1	15.978456
19.935017	0.1	15.956403
19.936683	0.1	15.932322
19.938350	0.1	15.908123
19.940017	0.1	15.885116
19.941683	0.1	15.863896
19.943350	0.1	15.844704
19.945017	0.1	15.826703
19.946683	0.1	15.808166
19.948350	0.1	15.787006
19.950017	0.1	15.762449
19.951683	0.1	15.736104
19.953350	0.1	15.711070
19.955017	0.1	15.689851
19.956683	0.1	15.672446
19.958350	0.1	15.656830
19.960017	0.1	15.640856
19.961683	0.1	15.624286
19.963350	0.1	15.607954
19.965017	0.1	15.592278
19.966683	0.1	15.576900
19.968350	0.1	15.561582
19.970017	0.1	15.546263
19.971683	0.1	15.530647
19.973350	0.1	15.514911
19.975017	0.1	15.500308
19.976683	0.1	15.487731
19.978350	0.1	15.476049
19.980017	0.1	15.463353
19.981683	0.1	15.448512
19.983350	0.1	15.431524
19.985017	0.1	15.412630
19.986683	0.1	15.392066
19.988350	0.1	15.370489
19.990017	0.1	15.349031
19.991683	0.1	15.329123
19.993350	0.1	15.311361
19.995017	0.1	15.295387
19.996683	0.1	15.280307
19.998350	0.1	15.265466
20.000017	0.1	15.250267
20.001683	0.1	15.233041
20.003350	0.1	15.212358
20.005017	0.1	15.188695
20.006683	0.1	15.164376
20.008350	0.1	15.141726
20.010017	0.1	15.121878
20.011683	0.1	15.104831
20.013350	0.1	15.089334
20.015017	0.1	15.072287
20.016683	0.1	15.050114
20.018350	0.1	15.021683
20.020017	0.1	14.989615
20.021683	0.1	14.956594
20.023350	0.1	14.923633
20.025017	0.1	14.891029
20.026683	0.1	14.859260
20.028350	0.1	14.828444
20.030017	0.1	14.799059
20.031683	0.1	14.770986
20.033350	0.1	14.742733
20.035017	0.1	14.712275
20.036683	0.1	14.679612
20.038350	0.1	14.646233
20.040017	0.1	14.613629
20.041683	0.1	14.582337
20.043350	0.1	14.551879
20.045017	0.1	14.521242
20.046683	0.1	14.490367
20.048350	0.1	14.460207
20.050017	0.1	14.431001
20.051683	0.1	14.401735
20.053350	0.1	14.371217
20.055017	0.1	14.339269
20.056683	0.1	14.306427
20.058350	0.1	14.273108
20.060017	0.1	14.238716
20.061683	0.1	14.203251
20.063350	0.1	14.167310
20.065017	0.1	14.131547
20.066683	0.1	14.096797
20.068350	0.1	14.064015
20.070017	0.1	14.034630
20.071683	0.1	14.010430
20.073350	0.1	13.992012
20.075017	0.1	13.977171
20.076683	0.1	13.961733
20.078350	0.1	13.942004
20.080017	0.1	13.916076
20.081683	0.1	13.884784
20.083350	0.1	13.850988
20.085017	0.1	13.817788
20.086683	0.1	13.787509
20.088350	0.1	13.761521
20.090017	0.1	13.739110
20.091683	0.1	13.718606
20.093350	0.1	13.699711
20.095017	0.1	13.682783
20.096683	0.1	13.667107
20.098350	0.1	13.651789
20.100017	0.1	13.637067
20.101683	0.1	13.623298
20.103350	0.1	13.610066
20.105017	0.1	13.596714
20.106683	0.1	13.583124
20.108350	0.1	13.569535
20.110017	0.1	13.555587
20.111683	0.1	13.541401
20.113350	0.1	13.527573
20.115017	0.1	13.514877
20.116683	0.1	13.502837
20.118350	0.1	13.490916
20.120017	0.1	13.479710
20.121683	0.1	13.471127
20.123350	0.1	13.466895
20.125017	0.1	13.466657
20.126683	0.1	13.467909
20.128350	0.1	13.468266
20.130017	0.1	13.466657
20.131683	0.1	13.462902
20.133350	0.1	13.457657
20.135017	0.1	13.453067
20.136683	0.1	13.451815
20.138350	0.1	13.455153
20.140017	0.1	13.461889
20.141683	0.1	13.469697
20.143350	0.1	13.477147
20.145017	0.1	13.484181
20.146683	0.1	13.491095
20.148350	0.1	13.497651
20.150017	0.1	13.503731
20.151683	0.1	13.510288
20.153350	0.1	13.518155
20.155017	0.1	13.525844
20.156683	0.1	13.531209
20.158350	0.1	13.534070
20.160017	0.1	13.537050
20.161683	0.1	13.543905
20.163350	0.1	13.557137
20.165017	0.1	13.577283
20.166683	0.1	13.603211
20.168350	0.1	13.632477
20.170017	0.1	13.662339
20.171683	0.1	13.690472
20.173350	0.1	13.714791
20.175017	0.1	13.734163
20.176683	0.1	13.750316
20.178350	0.1	13.766766
20.180017	0.1	13.785482
20.181683	0.1	13.806642
20.183350	0.1	13.830782
20.185017	0.1	13.858617
20.186683	0.1	13.890386
20.188350	0.1	13.925970
20.190017	0.1	13.965965
20.191683	0.1	14.012278
20.193350	0.1	14.065326
20.195017	0.1	14.121593
20.196683	0.1	14.176131
20.198350	0.1	14.226557
20.200017	0.1	14.274538
20.201683	0.1	14.323116
20.203350	0.1	14.374913
20.205017	0.1	14.430762
20.206683	0.1	14.490665
20.208350	0.1	14.555157
20.210017	0.1	14.625371
20.211683	0.1	14.701248
20.213350	0.1	14.780880
20.215017	0.1	14.862300
20.216683	0.1	14.944137
20.218350	0.1	15.025140
20.220017	0.1	15.103997
20.221683	0.1	15.179456
20.223350	0.1	15.251459
20.225017	0.1	15.321136
20.226683	0.1	15.389741
20.228350	0.1	15.457571
20.230017	0.1	15.524746
20.231683	0.1	15.591444
20.233350	0.1	15.658022
20.235017	0.1	15.723945
20.236683	0.1	15.787662
20.238350	0.1	15.846730
20.240017	0.1	15.899063
20.241683	0.1	15.944303
20.243350	0.1	15.983106
20.245017	0.1	16.015411
20.246683	0.1	16.040088
20.248350	0.1	16.055466
20.250017	0.1	16.060115
20.251683	0.1	16.054750
20.253350	0.1	16.041697
20.255017	0.1	16.022922
20.256683	0.1	15.998305
20.258350	0.1	15.966655
20.260017	0.1	15.926600
20.261683	0.1	15.877188
20.263350	0.1	15.817226
20.265017	0.1	15.746118
20.266683	0.1	15.665055
20.268350	0.1	15.576304
20.270017	0.1	15.481652
20.271683	0.1	15.381874
20.273350	0.1	15.277446
20.275017	0.1	15.169860
20.276683	0.1	15.061260
20.278350	0.1	14.952899
20.280017	0.1	14.843644
20.281683	0.1	14.731706
20.283350	0.1	14.615835
20.285017	0.1	14.495374
20.286683	0.1	14.369906
20.288350	0.1	14.239789
20.290017	0.1	14.107526
20.291683	0.1	13.975979
20.293350	0.1	13.847233
20.295017	0.1	13.722361
20.296683	0.1	13.601662
20.298350	0.1	13.484956
20.300017	0.1	13.371409
20.301683	0.1	13.259888
20.303350	0.1	13.149501
20.305017	0.1	13.040186
20.306683	0.1	12.932719
20.308350	0.1	12.828470
20.310017	0.1	12.728692
20.311683	0.1	12.634338
20.313350	0.1	12.545408
20.315017	0.1	12.461246
20.316683	0.1	12.380720
20.318350	0.1	12.302697
20.320017	0.1	12.227119
20.321683	0.1	12.154699
20.323350	0.1	12.086333
20.325017	0.1	12.022913
20.326683	0.1	11.964679
20.328350	0.1	11.910499
20.330017	0.1	11.858583
20.331683	0.1	11.807919
20.333350	0.1	11.758984
20.335017	0.1	11.713088
20.336683	0.1	11.671127
20.338350	0.1	11.633099
20.340017	0.1	11.598111
20.341683	0.1	11.565746
20.343350	0.1	11.536658
20.345017	0.1	11.511028
20.346683	0.1	11.487723
20.348350	0.1	11.464716
20.350017	0.1	11.440814
20.351683	0.1	11.416078
20.353350	0.1	11.391223
20.355017	0.1	11.367560
20.356683	0.1	11.347295
20.358350	0.1	11.332036
20.360017	0.1	11.320890
20.361683	0.1	11.311055
20.363350	0.1	11.299968
20.365017	0.1	11.286736
20.366683	0.1	11.272014
20.368350	0.1	11.257470
20.370017	0.1	11.244715
20.371683	0.1	11.234582
20.373350	0.1	11.227489
20.375017	0.1	11.222780
20.376683	0.1	11.219621
20.378350	0.1	11.216999
20.380017	0.1	11.213244
20.381683	0.1	11.206270
20.383350	0.1	11.196197
20.385017	0.1	11.185051
20.386683	0.1	11.174739
20.388350	0.1	11.165798
20.390017	0.1	11.157811
20.391683	0.1	11.150242
20.393350	0.1	11.144043
20.395017	0.1	11.140586
20.396683	0.1	11.140764
20.398350	0.1	11.143804
20.400017	0.1	11.148334
20.401683	0.1	11.153281
20.403350	0.1	11.158050
20.405017	0.1	11.162282
20.406683	0.1	11.165441
20.408350	0.1	11.167706
20.410017	0.1	11.170567
20.411683	0.1	11.174918
20.413350	0.1	11.179448
20.415017	0.1	11.181415
20.416683	0.1	11.179329
20.418350	0.1	11.174203
20.420017	0.1	11.169077
20.421683	0.1	11.167169
20.423350	0.1	11.169494
20.425017	0.1	11.174977
20.426683	0.1	11.182428
20.428350	0.1	11.190415
20.430017	0.1	11.197329
20.431683	0.1	11.202276
20.433350	0.1	11.205376
20.435017	0.1	11.206449
20.436683	0.1	11.204959
20.438350	0.1	11.200727
20.440017	0.1	11.194707
20.441683	0.1	11.188865
20.443350	0.1	11.184931
20.445017	0.1	11.184633
20.446683	0.1	11.188508
20.448350	0.1	11.195422
20.450017	0.1	11.203290
20.451683	0.1	11.210323
20.453350	0.1	11.215509
20.455017	0.1	11.218847
20.456683	0.1	11.221052
20.458350	0.1	11.222423
20.460017	0.1	11.222840
20.461683	0.1	11.222602
20.463350	0.1	11.222184
20.465017	0.1	11.220873
20.466683	0.1	11.217595
20.468350	0.1	11.212469
20.470017	0.1	11.207224
20.471683	0.1	11.202694
20.473350	0.1	11.197985
20.475017	0.1	11.191488
20.476683	0.1	11.181653
20.478350	0.1	11.167229
20.480017	0.1	11.148275
20.481683	0.1	11.127592
20.483350	0.1	11.109889
20.485017	0.1	11.097849
20.486683	0.1	11.090458
20.488350	0.1	11.085392
20.490017	0.1	11.079670
20.491683	0.1	11.069835
20.493350	0.1	11.054278
20.495017	0.1	11.035681
20.496683	0.1	11.018634
20.498350	0.1	11.005462
20.500017	0.1	10.995389
20.501683	0.1	10.986031
20.503350	0.1	10.974527
20.505017	0.1	10.959209
20.506683	0.1	10.941268
20.508350	0.1	10.923267
20.510017	0.1	10.907353
20.511683	0.1	10.893942
20.513350	0.1	10.882319
20.515017	0.1	10.870815
20.516683	0.1	10.858536
20.518350	0.1	10.846377
20.520017	0.1	10.835350
20.521683	0.1	10.825754
20.523350	0.1	10.817111
20.525017	0.1	10.808767
20.526683	0.1	10.799707
20.528350	0.1	10.789931
20.530017	0.1	10.780812
20.531683	0.1	10.774613
20.533350	0.1	10.773183
20.535017	0.1	10.776044
20.536683	0.1	10.780752
20.538350	0.1	10.785282
20.540017	0.1	10.788263
20.541683	0.1	10.788918
20.543350	0.1	10.787130
20.545017	0.1	10.783673
20.546683	0.1	10.780693
20.548350	0.1	10.779977
20.550017	0.1	10.781766
20.551683	0.1	10.785580
20.553350	0.1	10.791302
20.555017	0.1	10.799111
20.556683	0.1	10.808647
20.558350	0.1	10.818065
20.560017	0.1	10.825337
20.561683	0.1	10.830343
20.563350	0.1	10.835052
20.565017	0.1	10.841549
20.566683	0.1	10.850371
20.568350	0.1	10.860325
20.570017	0.1	10.869921
20.571683	0.1	10.878206
20.573350	0.1	10.885418
20.575017	0.1	10.892332
20.576683	0.1	10.899544
20.578350	0.1	10.907055
20.580017	0.1	10.915876
20.581683	0.1	10.927678
20.583350	0.1	10.943652
20.585017	0.1	10.963739
20.586683	0.1	10.986567
20.588350	0.1	11.009336
20.590017	0.1	11.029900
20.591683	0.1	11.047662
20.593350	0.1	11.063636
20.595017	0.1	11.078537
20.596683	0.1	11.092723
20.598350	0.1	11.107386
20.600017	0.1	11.123956
20.601683	0.1	11.142910
20.603350	0.1	11.162699
20.605017	0.1	11.181534
20.606683	0.1	11.197925
20.608350	0.1	11.211932
20.610017	0.1	11.224390
20.611683	0.1	11.236549
20.613350	0.1	11.249722
20.615017	0.1	11.265815
20.616683	0.1	11.286438
20.618350	0.1	11.310757
20.620017	0.1	11.335314
20.621683	0.1	11.355758
20.623350	0.1	11.369944
20.625017	0.1	11.378527
20.626683	0.1	11.384011
20.628350	0.1	11.388005
20.630017	0.1	11.390568
20.631683	0.1	11.391044
20.633350	0.1	11.389435
20.635017	0.1	11.386276
20.636683	0.1	11.382402
20.638350	0.1	11.378289
20.640017	0.1	11.374415
20.641683	0.1	11.369825
20.643350	0.1	11.362375
20.645017	0.1	11.350394
20.646683	0.1	11.334897
20.648350	0.1	11.319221
20.650017	0.1	11.306465
20.651683	0.1	11.297167
20.653350	0.1	11.288524
20.655017	0.1	11.276901
20.656683	0.1	11.260570
20.658350	0.1	11.240781
20.660017	0.1	11.219741
20.661683	0.1	11.199475
20.663350	0.1	11.181832
20.665017	0.1	11.168063
20.666683	0.1	11.157692
20.668350	0.1	11.147679
20.670017	0.1	11.135400
20.671683	0.1	11.121333
20.673350	0.1	11.107803
20.675017	0.1	11.096061
20.676683	0.1	11.085213
20.678350	0.1	11.073948
20.680017	0.1	11.063040
20.681683	0.1	11.054397
20.683350	0.1	11.048854
20.685017	0.1	11.045814
20.686683	0.1	11.044324
20.688350	0.1	11.043132
20.690017	0.1	11.041105
20.691683	0.1	11.037231
20.693350	0.1	11.031807
20.695017	0.1	11.027337
20.696683	0.1	11.027694
20.698350	0.1	11.035622
20.700017	0.1	11.050523
20.701683	0.1	11.069537
20.703350	0.1	11.088789
20.705017	0.1	11.105002
20.706683	0.1	11.117221
20.708350	0.1	11.127115
20.710017	0.1	11.137069
20.711683	0.1	11.148871
20.713350	0.1	11.163772
20.715017	0.1	11.183084
20.716683	0.1	11.207045
20.718350	0.1	11.234582
20.720017	0.1	11.263490
20.721683	0.1	11.291505
20.723350	0.1	11.316300
20.725017	0.1	11.336745
20.726683	0.1	11.354805
20.728350	0.1	11.375428
20.730017	0.1	11.402906
20.731683	0.1	11.436940
20.733350	0.1	11.474014
20.735017	0.1	11.510611
20.736683	0.1	11.544467
20.738350	0.1	11.574567
20.740017	0.1	11.602283
20.741683	0.1	11.631191
20.743350	0.1	11.665285
20.745017	0.1	11.706293
20.746683	0.1	11.753321
20.748350	0.1	11.804105
20.750017	0.1	11.855841
20.751683	0.1	11.906744
20.753350	0.1	11.957289
20.755017	0.1	12.009145
20.756683	0.1	12.061895
20.758350	0.1	12.113691
20.760017	0.1	12.163282
20.761683	0.1	12.210012
20.763350	0.1	12.253106
20.765017	0.1	12.292386
20.766683	0.1	12.329222
20.768350	0.1	12.366534
20.770017	0.1	12.407304
20.771683	0.1	12.452722
20.773350	0.1	12.501837
20.775017	0.1	12.552977
20.776683	0.1	12.603582
20.778350	0.1	12.650669
20.780017	0.1	12.692929
20.781683	0.1	12.730897
20.783350	0.1	12.765885
20.785017	0.1	12.798250
20.786683	0.1	12.827457
20.788350	0.1	12.853266
20.790017	0.1	12.876929
20.791683	0.1	12.899519
20.793350	0.1	12.920440
20.795017	0.1	12.938321
20.796683	0.1	12.952567
20.798350	0.1	12.963296
20.800017	0.1	12.970866
20.801683	0.1	12.976290
20.803350	0.1	12.980760
20.805017	0.1	12.984813
20.806683	0.1	12.988091
20.808350	0.1	12.988210
20.810017	0.1	12.982310
20.811683	0.1	12.969137
20.813350	0.1	12.950481
20.815017	0.1	12.929738
20.816683	0.1	12.909950
20.818350	0.1	12.893141
20.820017	0.1	12.879909
20.821683	0.1	12.869597
20.823350	0.1	12.860716
20.825017	0.1	12.852252
20.826683	0.1	12.843729
20.828350	0.1	12.834967
20.830017	0.1	12.826145
20.831683	0.1	12.817443
20.833350	0.1	12.807906
20.835017	0.1	12.796224
20.836683	0.1	12.782574
20.838350	0.1	12.769223
20.840017	0.1	12.759031
20.841683	0.1	12.753368
20.843350	0.1	12.751818
20.845017	0.1	12.753368
20.846683	0.1	12.756885
20.848350	0.1	12.761117
20.850017	0.1	12.765051
20.851683	0.1	12.768687
20.853350	0.1	12.773276
20.855017	0.1	12.780667
20.856683	0.1	12.792171
20.858350	0.1	12.807489
20.860017	0.1	12.824715
20.861683	0.1	12.841941
20.863350	0.1	12.858094
20.865017	0.1	12.872935
20.866683	0.1	12.887121
20.868350	0.1	12.901188
20.870017	0.1	12.914718
20.871683	0.1	12.926281
20.873350	0.1	12.934447
20.875017	0.1	12.939514
20.876683	0.1	12.944222
20.878350	0.1	12.951315
20.880017	0.1	12.961746
20.881683	0.1	12.974561
20.883350	0.1	12.988270
20.885017	0.1	13.000966
20.886683	0.1	13.010264
20.888350	0.1	13.014794
20.890017	0.1	13.014437
20.891683	0.1	13.008834
20.893350	0.1	12.997449
20.895017	0.1	12.980760
20.896683	0.1	12.960733
20.898350	0.1	12.939871
20.900017	0.1	12.919367
20.901683	0.1	12.899161
20.903350	0.1	12.878896
20.905017	0.1	12.858094
20.906683	0.1	12.836099
20.908350	0.1	12.811602
20.910017	0.1	12.783469
20.911683	0.1	12.750626
20.913350	0.1	12.712539
20.915017	0.1	12.669862
20.916683	0.1	12.624861
20.918350	0.1	12.580395
20.920017	0.1	12.538672
20.921683	0.1	12.500764
20.923350	0.1	12.466193
20.925017	0.1	12.433172
20.926683	0.1	12.399734
20.928350	0.1	12.364329
20.930017	0.1	12.325526
20.931683	0.1	12.283326
20.933350	0.1	12.239218
20.935017	0.1	12.195409
20.936683	0.1	12.153686
20.938350	0.1	12.114168
20.940017	0.1	12.075723
20.941683	0.1	12.037934
20.943350	0.1	12.002290
20.945017	0.1	11.970580
20.946683	0.1	11.943281
20.948350	0.1	11.918545
20.950017	0.1	11.894465
20.951683	0.1	11.870564
20.953350	0.1	11.848033
20.955017	0.1	11.827768
20.956683	0.1	11.808575
20.958350	0.1	11.788190
20.960017	0.1	11.764706
20.961683	0.1	11.737586
20.963350	0.1	11.707485
20.965017	0.1	11.676193
20.966683	0.1	11.647166
20.968350	0.1	11.623562
20.970017	0.1	11.606813
20.971683	0.1	11.596323
20.973350	0.1	11.590958
20.975017	0.1	11.589409
20.976683	0.1	11.589647
20.978350	0.1	11.590362
20.980017	0.1	11.590839
20.981683	0.1	11.590243
20.983350	0.1	11.586488
20.985017	0.1	11.577965
20.986683	0.1	11.565746
20.988350	0.1	11.553288
20.990017	0.1	11.544288
20.991683	0.1	11.540235
20.993350	0.1	11.541606
20.995017	0.1	11.548520
20.996683	0.1	11.559725
20.998350	0.1	11.572183
21.000017	0.1	11.583210
21.001683	0.1	11.591674
21.003350	0.1	11.597634
21.005017	0.1	11.601687
21.006683	0.1	11.605085
21.008350	0.1	11.609019
21.010017	0.1	11.613727
21.011683	0.1	11.619747
21.013350	0.1	11.628509
21.015017	0.1	11.641503
21.016683	0.1	11.658312
21.018350	0.1	11.676789
21.020017	0.1	11.694253
21.021683	0.1	11.709095
21.023350	0.1	11.721612
21.025017	0.1	11.732996
21.026683	0.1	11.744261
21.028350	0.1	11.757196
21.030017	0.1	11.772931
21.031683	0.1	11.790932
21.033350	0.1	11.809648
21.035017	0.1	11.827589
21.036683	0.1	11.843324
21.038350	0.1	11.856378
21.040017	0.1	11.868358
21.041683	0.1	11.881352
21.043350	0.1	11.896075
21.045017	0.1	11.911631
21.046683	0.1	11.926950
21.048350	0.1	11.942566
21.050017	0.1	11.960209
21.051683	0.1	11.980594
21.053350	0.1	12.003422
21.055017	0.1	12.027443
21.056683	0.1	12.051583
21.058350	0.1	12.075961
21.060017	0.1	12.102128
21.061683	0.1	12.131096
21.063350	0.1	12.161792
21.065017	0.1	12.192369
21.066683	0.1	12.221516
21.068350	0.1	12.249292
21.070017	0.1	12.277008
21.071683	0.1	12.307287
21.073350	0.1	12.342871
21.075017	0.1	12.383998
21.076683	0.1	12.427212
21.078350	0.1	12.468339
21.080017	0.1	12.506068
21.081683	0.1	12.541950
21.083350	0.1	12.577952
21.085017	0.1	12.614728
21.086683	0.1	12.653054
21.088350	0.1	12.693406
21.090017	0.1	12.735487
21.091683	0.1	12.779594
21.093350	0.1	12.827218
21.095017	0.1	12.879790
21.096683	0.1	12.936951
21.098350	0.1	12.997509
21.100017	0.1	13.059915
21.101683	0.1	13.122619
21.103350	0.1	13.184191
21.105017	0.1	13.244451
21.106683	0.1	13.305009
21.108350	0.1	13.367892
21.110017	0.1	13.434590
21.111683	0.1	13.505519
21.113350	0.1	13.579965
21.115017	0.1	13.655961
21.116683	0.1	13.732077
21.118350	0.1	13.807834
21.120017	0.1	13.882936
21.121683	0.1	13.956548
21.123350	0.1	14.027775
21.125017	0.1	14.096619
21.126683	0.1	14.164866
21.128350	0.1	14.234901
21.130017	0.1	14.307321
21.131683	0.1	14.380337
21.133350	0.1	14.451683
21.135017	0.1	14.519990
21.136683	0.1	14.584781
21.138350	0.1	14.645995
21.140017	0.1	14.702679
21.141683	0.1	14.753343
21.143350	0.1	14.797808
21.145017	0.1	14.838100
21.146683	0.1	14.876009
21.148350	0.1	14.911116
21.150017	0.1	14.941276
21.151683	0.1	14.964641
21.153350	0.1	14.980973
21.155017	0.1	14.991284
21.156683	0.1	14.995814
21.158350	0.1	14.994563
21.160017	0.1	14.987648
21.161683	0.1	14.974655
21.163350	0.1	14.954747
21.165017	0.1	14.928103
21.166683	0.1	14.897586
21.168350	0.1	14.865638
21.170017	0.1	14.831901
21.171683	0.1	14.794470
21.173350	0.1	14.752329
21.175017	0.1	14.705599
21.176683	0.1	14.653982
21.178350	0.1	14.596582
21.180017	0.1	14.534117
21.181683	0.1	14.469446
21.183350	0.1	14.405490
21.185017	0.1	14.343501
21.186683	0.1	14.282347
21.188350	0.1	14.219881
21.190017	0.1	14.155270
21.191683	0.1	14.089585
21.193350	0.1	14.024139
21.195017	0.1	13.959826
21.196683	0.1	13.896109
21.198350	0.1	13.832689
21.200017	0.1	13.771177
21.201683	0.1	13.714493
21.203350	0.1	13.664068
21.205017	0.1	13.618470
21.206683	0.1	13.575435
21.208350	0.1	13.534010
21.210017	0.1	13.494969
21.211683	0.1	13.458968
21.213350	0.1	13.425470
21.215017	0.1	13.393284
21.216683	0.1	13.362528
21.218350	0.1	13.334514
21.220017	0.1	13.310552
21.221683	0.1	13.291241
21.223350	0.1	13.276757
21.225017	0.1	13.266743
21.226683	0.1	13.259829
21.228350	0.1	13.253749
21.230017	0.1	13.247729
21.231683	0.1	13.243140
21.233350	0.1	13.241351
21.235017	0.1	13.242722
21.236683	0.1	13.246656
21.238350	0.1	13.251901
21.240017	0.1	13.257087
21.241683	0.1	13.262392
21.243350	0.1	13.269425
21.245017	0.1	13.279260
21.246683	0.1	13.291539
21.248350	0.1	13.305188
21.250017	0.1	13.318897
21.251683	0.1	13.331772
21.253350	0.1	13.344110
21.255017	0.1	13.356090
21.256683	0.1	13.367058
21.258350	0.1	13.376296
21.260017	0.1	13.383747
21.261683	0.1	13.389886
21.263350	0.1	13.394953
21.265017	0.1	13.398112
21.266683	0.1	13.397396
21.268350	0.1	13.391138
21.270017	0.1	13.379098
21.271683	0.1	13.362587
21.273350	0.1	13.343931
21.275017	0.1	13.325275
21.276683	0.1	13.307274
21.278350	0.1	13.288856
21.280017	0.1	13.268710
21.281683	0.1	13.245941
21.283350	0.1	13.220967
21.285017	0.1	13.194383
21.286683	0.1	13.166190
21.288350	0.1	13.136388
21.290017	0.1	13.105393
21.291683	0.1	13.073445
21.293350	0.1	13.040007
21.295017	0.1	13.004363
21.296683	0.1	12.965143
21.298350	0.1	12.921036
21.300017	0.1	12.872339
21.301683	0.1	12.821616
21.303350	0.1	12.772144
21.305017	0.1	12.725652
21.306683	0.1	12.681723
21.308350	0.1	12.638510
21.310017	0.1	12.593926
21.311683	0.1	12.547792
21.313350	0.1	12.502254
21.315017	0.1	12.459100
21.316683	0.1	12.417913
21.318350	0.1	12.377919
21.320017	0.1	12.338997
21.321683	0.1	12.301327
21.323350	0.1	12.265325
21.325017	0.1	12.229622
21.326683	0.1	12.191714
21.328350	0.1	12.151242
21.330017	0.1	12.111605
21.331683	0.1	12.075902
21.333350	0.1	12.043775
21.335017	0.1	12.012542
21.336683	0.1	11.979700
21.338350	0.1	11.944175
21.340017	0.1	11.905671
21.341683	0.1	11.865617
21.343350	0.1	11.826456
21.345017	0.1	11.790694
21.346683	0.1	11.759997
21.348350	0.1	11.735142
21.350017	0.1	11.716247
21.351683	0.1	11.701883
21.353350	0.1	11.688531
21.355017	0.1	11.672080
21.356683	0.1	11.650563
21.358350	0.1	11.625112
21.360017	0.1	11.599363
21.361683	0.1	11.577190
21.363350	0.1	11.560739
21.365017	0.1	11.549414
21.366683	0.1	11.541010
21.368350	0.1	11.533619
21.370017	0.1	11.525870
21.371683	0.1	11.516631
21.373350	0.1	11.505187
21.375017	0.1	11.491478
21.376683	0.1	11.476100
21.378350	0.1	11.459232
21.380017	0.1	11.441351
21.381683	0.1	11.423708
21.383350	0.1	11.408270
21.385017	0.1	11.396945
21.386683	0.1	11.389256
21.388350	0.1	11.383057
21.390017	0.1	11.376322
21.391683	0.1	11.367858
21.393350	0.1	11.357010
21.395017	0.1	11.344672
21.396683	0.1	11.332632
21.398350	0.1	11.321724
21.400017	0.1	11.311353
21.401683	0.1	11.300028
21.403350	0.1	11.286557
21.405017	0.1	11.271358
21.406683	0.1	11.256219
21.408350	0.1	11.243165
21.410017	0.1	11.232794
21.411683	0.1	11.224151
21.413350	0.1	11.215926
21.415017	0.1	11.208058
21.416683	0.1	11.201382
21.418350	0.1	11.195243
21.420017	0.1	11.187018
21.421683	0.1	11.174799
21.423350	0.1	11.159182
21.425017	0.1	11.143029
21.426683	0.1	11.128665
21.428350	0.1	11.116088
21.430017	0.1	11.104227
21.431683	0.1	11.092723
21.433350	0.1	11.081994
21.435017	0.1	11.072159
21.436683	0.1	11.061848
21.438350	0.1	11.048854
21.440017	0.1	11.031390
21.441683	0.1	11.009992
21.443350	0.1	10.986984
21.445017	0.1	10.964394
21.446683	0.1	10.942043
21.448350	0.1	10.919214
21.450017	0.1	10.896803
21.451683	0.1	10.876358
21.453350	0.1	10.857523
21.455017	0.1	10.837496
21.456683	0.1	10.813893
21.458350	0.1	10.787130
21.460017	0.1	10.760308
21.461683	0.1	10.736764
21.463350	0.1	10.717035
21.465017	0.1	10.698558
21.466683	0.1	10.677875
21.468350	0.1	10.654092
21.470017	0.1	10.628164
21.471683	0.1	10.601044
21.473350	0.1	10.572553
21.475017	0.1	10.542453
21.476683	0.1	10.510207
21.478350	0.1	10.476769
21.480017	0.1	10.444761
21.481683	0.1	10.416508
21.483350	0.1	10.392070
21.485017	0.1	10.370792
21.486683	0.1	10.350943
21.488350	0.1	10.330439
21.490017	0.1	10.307909
21.491683	0.1	10.283530
21.493350	0.1	10.258675
21.495017	0.1	10.233939
21.496683	0.1	10.208786
21.498350	0.1	10.181785
21.500017	0.1	10.151685
21.501683	0.1	10.119439
21.503350	0.1	10.086716
21.505017	0.1	10.054172
21.506683	0.1	10.021687
21.508350	0.1	9.990633
21.510017	0.1	9.963394
21.511683	0.1	9.941340
21.513350	0.1	9.923399
21.515017	0.1	9.906352
21.516683	0.1	9.886385
21.518350	0.1	9.861470
21.520017	0.1	9.832323
21.521683	0.1	9.801865
21.523350	0.1	9.773136
21.525017	0.1	9.747923
21.526683	0.1	9.727121
21.528350	0.1	9.710670
21.530017	0.1	9.696246
21.531683	0.1	9.680391
21.533350	0.1	9.660364
21.535017	0.1	9.634972
21.536683	0.1	9.604931
21.538350	0.1	9.573222
21.540017	0.1	9.543658
21.541683	0.1	9.519280
21.543350	0.1	9.500921
21.545017	0.1	9.486914
21.546683	0.1	9.473980
21.548350	0.1	9.459675
21.550017	0.1	9.443522
21.551683	0.1	9.426296
21.553350	0.1	9.408594
21.555017	0.1	9.391070
21.556683	0.1	9.374858
21.558350	0.1	9.361327
21.560017	0.1	9.350896
21.561683	0.1	9.342194
21.563350	0.1	9.332240
21.565017	0.1	9.318531
21.566683	0.1	9.300650
21.568350	0.1	9.280086
21.570017	0.1	9.259284
21.571683	0.1	9.240926
21.573350	0.1	9.226204
21.575017	0.1	9.213567
21.576683	0.1	9.200693
21.578350	0.1	9.186805
21.580017	0.1	9.172559
21.581683	0.1	9.158016
21.583350	0.1	9.142638
21.585017	0.1	9.126127
21.586683	0.1	9.108902
21.588350	0.1	9.091855
21.590017	0.1	9.075940
21.591683	0.1	9.062291
21.593350	0.1	9.050906
21.595017	0.1	9.040714
21.596683	0.1	9.030760
21.598350	0.1	9.020746
21.600017	0.1	9.009183
21.601683	0.1	8.994043
21.603350	0.1	8.974732
21.605017	0.1	8.953214
21.606683	0.1	8.932412
21.608350	0.1	8.914590
21.610017	0.1	8.901597
21.611683	0.1	8.894206
21.613350	0.1	8.890391
21.615017	0.1	8.886457
21.616683	0.1	8.879126
21.618350	0.1	8.866668
21.620017	0.1	8.850039
21.621683	0.1	8.833051
21.623350	0.1	8.819163
21.625017	0.1	8.808554
21.626683	0.1	8.799851
21.628350	0.1	8.791924
21.630017	0.1	8.784414
21.631683	0.1	8.776725
21.633350	0.1	8.767903
21.635017	0.1	8.756340
21.636683	0.1	8.741618
21.638350	0.1	8.726061
21.640017	0.1	8.713067
21.641683	0.1	8.704544
21.643350	0.1	8.699179
21.645017	0.1	8.693815
21.646683	0.1	8.686185
21.648350	0.1	8.676827
21.650017	0.1	8.667708
21.651683	0.1	8.660198
21.653350	0.1	8.653462
21.655017	0.1	8.645952
21.656683	0.1	8.637310
21.658350	0.1	8.629323
21.660017	0.1	8.623899
21.661683	0.1	8.621753
21.663350	0.1	8.622528
21.665017	0.1	8.625865
21.666683	0.1	8.630932
21.668350	0.1	8.634806
21.670017	0.1	8.634747
21.671683	0.1	8.630097
21.673350	0.1	8.623064
21.675017	0.1	8.616865
21.676683	0.1	8.614183
21.678350	0.1	8.615494
21.680017	0.1	8.619905
21.681683	0.1	8.626521
21.683350	0.1	8.634866
21.685017	0.1	8.644879
21.686683	0.1	8.656800
21.688350	0.1	8.670271
21.690017	0.1	8.683563
21.691683	0.1	8.695066
21.693350	0.1	8.705020
21.695017	0.1	8.715570
21.696683	0.1	8.728564
21.698350	0.1	8.745015
21.700017	0.1	8.764267
21.701683	0.1	8.783877
21.703350	0.1	8.800567
21.705017	0.1	8.813024
21.706683	0.1	8.823157
21.708350	0.1	8.833945
21.710017	0.1	8.847595
21.711683	0.1	8.864582
21.713350	0.1	8.883358
21.715017	0.1	8.900524
21.716683	0.1	8.913518
21.718350	0.1	8.922697
21.720017	0.1	8.930386
21.721683	0.1	8.938134
21.723350	0.1	8.946240
21.725017	0.1	8.954049
21.726683	0.1	8.960128
21.728350	0.1	8.962334
21.730017	0.1	8.959473
21.731683	0.1	8.951784
21.733350	0.1	8.940936
21.735017	0.1	8.928359
21.736683	0.1	8.914233
21.738350	0.1	8.897961
21.740017	0.1	8.879662
21.741683	0.1	8.859635
21.743350	0.1	8.837283
21.745017	0.1	8.810878
21.746683	0.1	8.778871
21.748350	0.1	8.741200
21.750017	0.1	8.699596
21.751683	0.1	8.656621
21.753350	0.1	8.614004
21.755017	0.1	8.571923
21.756683	0.1	8.528770
21.758350	0.1	8.482159
21.760017	0.1	8.430958
21.761683	0.1	8.375764
21.763350	0.1	8.318842
21.765017	0.1	8.262277
21.766683	0.1	8.206130
21.768350	0.1	8.148909
21.770017	0.1	8.090497
21.771683	0.1	8.032263
21.773350	0.1	7.974983
21.775017	0.1	7.918180
21.776683	0.1	7.860899
21.778350	0.1	7.801831
21.780017	0.1	7.740498
21.781683	0.1	7.678032
21.783350	0.1	7.616818
21.785017	0.1	7.558465
21.786683	0.1	7.502258
21.788350	0.1	7.447064
21.790017	0.1	7.393837
21.791683	0.1	7.343531
21.793350	0.1	7.295371
21.795017	0.1	7.247806
21.796683	0.1	7.200420
21.798350	0.1	7.153571
21.800017	0.1	7.107616
21.801683	0.1	7.063270
21.803350	0.1	7.020712
21.805017	0.1	6.979585
21.806683	0.1	6.939233
21.808350	0.1	6.899059
21.810017	0.1	6.858647
21.811683	0.1	6.819129
21.813350	0.1	6.783009
21.815017	0.1	6.752193
21.816683	0.1	6.726206
21.818350	0.1	6.702662
21.820017	0.1	6.679118
21.821683	0.1	6.654442
21.823350	0.1	6.629646
21.825017	0.1	6.606520
21.826683	0.1	6.585658
21.828350	0.1	6.566525
21.830017	0.1	6.548047
21.831683	0.1	6.529689
21.833350	0.1	6.511867
21.835017	0.1	6.494403
21.836683	0.1	6.476283
21.838350	0.1	6.456674
21.840017	0.1	6.436408
21.841683	0.1	6.417513
21.843350	0.1	6.402135
21.845017	0.1	6.390751
21.846683	0.1	6.381989
21.848350	0.1	6.373525
21.850017	0.1	6.362856
21.851683	0.1	6.348610
21.853350	0.1	6.331265
21.855017	0.1	6.312848
21.856683	0.1	6.295622
21.858350	0.1	6.281078
21.860017	0.1	6.269932
21.861683	0.1	6.262958
21.863350	0.1	6.260276
21.865017	0.1	6.260276
21.866683	0.1	6.259680
21.868350	0.1	6.255508
21.870017	0.1	6.247521
21.871683	0.1	6.236673
21.873350	0.1	6.224275
21.875017	0.1	6.211102
21.876683	0.1	6.198228
21.878350	0.1	6.186605
21.880017	0.1	6.177545
21.881683	0.1	6.172121
21.883350	0.1	6.170333
21.885017	0.1	6.170810
21.886683	0.1	6.170929
21.888350	0.1	6.167651
21.890017	0.1	6.160438
21.891683	0.1	6.151319
21.893350	0.1	6.143093
21.895017	0.1	6.136537
21.896683	0.1	6.130934
21.898350	0.1	6.125450
21.900017	0.1	6.120623
21.901683	0.1	6.117106
21.903350	0.1	6.114483
21.905017	0.1	6.111503
21.906683	0.1	6.107033
21.908350	0.1	6.100178
21.910017	0.1	6.091178
21.911683	0.1	6.081641
21.913350	0.1	6.072879
21.915017	0.1	6.064773
21.916683	0.1	6.057263
21.918350	0.1	6.050885
21.920017	0.1	6.045640
21.921683	0.1	6.040454
21.923350	0.1	6.034077
21.925017	0.1	6.025911
21.926683	0.1	6.016136
21.928350	0.1	6.005168
21.930017	0.1	5.994022
21.931683	0.1	5.983889
21.933350	0.1	5.975724
21.935017	0.1	5.970002
21.936683	0.1	5.966127
21.938350	0.1	5.962670
21.940017	0.1	5.958140
21.941683	0.1	5.952239
21.943350	0.1	5.944908
21.945017	0.1	5.936444
21.946683	0.1	5.927265
21.948350	0.1	5.918265
21.950017	0.1	5.910159
21.951683	0.1	5.903364
21.953350	0.1	5.897403
21.955017	0.1	5.892039
21.956683	0.1	5.886972
21.958350	0.1	5.881369
21.960017	0.1	5.873978
21.961683	0.1	5.864919
21.963350	0.1	5.855680
21.965017	0.1	5.847514
21.966683	0.1	5.841554
21.968350	0.1	5.838275
21.970017	0.1	5.837560
21.971683	0.1	5.837739
21.973350	0.1	5.836785
21.975017	0.1	5.833269
21.976683	0.1	5.827248
21.978350	0.1	5.819738
21.980017	0.1	5.811990
21.981683	0.1	5.804837
21.983350	0.1	5.799175
21.985017	0.1	5.795539
21.986683	0.1	5.792976
21.988350	0.1	5.789459
21.990017	0.1	5.785704
21.991683	0.1	5.784393
21.993350	0.1	5.786360
21.995017	0.1	5.789638
21.996683	0.1	5.792141
21.998350	0.1	5.792261
22.000017	0.1	5.788505
22.001683	0.1	5.781055
22.003350	0.1	5.771816
22.005017	0.1	5.763352
22.006683	0.1	5.757869
22.008350	0.1	5.756140
22.010017	0.1	5.757988
22.011683	0.1	5.761564
22.013350	0.1	5.764366
22.015017	0.1	5.764604
22.016683	0.1	5.762518
22.018350	0.1	5.760014
22.020017	0.1	5.759716
22.021683	0.1	5.763352
22.023350	0.1	5.770862
22.025017	0.1	5.780638
22.026683	0.1	5.790353
22.028350	0.1	5.798161
22.030017	0.1	5.803109
22.031683	0.1	5.805612
22.033350	0.1	5.807937
22.035017	0.1	5.812824
22.036683	0.1	5.821884
22.038350	0.1	5.833507
22.040017	0.1	5.844355
22.041683	0.1	5.851925
22.043350	0.1	5.856276
22.045017	0.1	5.859137
22.046683	0.1	5.863011
22.048350	0.1	5.870045
22.050017	0.1	5.880714
22.051683	0.1	5.893767
22.053350	0.1	5.908966
22.055017	0.1	5.926490
22.056683	0.1	5.944848
22.058350	0.1	5.961299
22.060017	0.1	5.974174
22.061683	0.1	5.984486
22.063350	0.1	5.995274
22.065017	0.1	6.009460
22.066683	0.1	6.028057
22.068350	0.1	6.049991
22.070017	0.1	6.072998
22.071683	0.1	6.094814
22.073350	0.1	6.114424
22.075017	0.1	6.132424
22.076683	0.1	6.149412
22.078350	0.1	6.165207
22.080017	0.1	6.179154
22.081683	0.1	6.191552
22.083350	0.1	6.203771
22.085017	0.1	6.217659
22.086683	0.1	6.233752
22.088350	0.1	6.251574
22.090017	0.1	6.269753
22.091683	0.1	6.285549
22.093350	0.1	6.296933
22.095017	0.1	6.304145
22.096683	0.1	6.309271
22.098350	0.1	6.314516
22.100017	0.1	6.320715
22.101683	0.1	6.327033
22.103350	0.1	6.331623
22.105017	0.1	6.333530
22.106683	0.1	6.332457
22.108350	0.1	6.328643
22.110017	0.1	6.322623
22.111683	0.1	6.314099
22.113350	0.1	6.301761
22.115017	0.1	6.285608
22.116683	0.1	6.267667
22.118350	0.1	6.249726
22.120017	0.1	6.232202
22.121683	0.1	6.214977
22.123350	0.1	6.197930
22.125017	0.1	6.180406
22.126683	0.1	6.161273
22.128350	0.1	6.139517
22.130017	0.1	6.114245
22.131683	0.1	6.085039
22.133350	0.1	6.052196
22.135017	0.1	6.016493
22.136683	0.1	5.979419
22.138350	0.1	5.943597
22.140017	0.1	5.910933
22.141683	0.1	5.881071
22.143350	0.1	5.852878
22.145017	0.1	5.825937
22.146683	0.1	5.800307
22.148350	0.1	5.774975
22.150017	0.1	5.748749
22.151683	0.1	5.721450
22.153350	0.1	5.694509
22.155017	0.1	5.669177
22.156683	0.1	5.645693
22.158350	0.1	5.623699
22.160017	0.1	5.603314
22.161683	0.1	5.585313
22.163350	0.1	5.570233
22.165017	0.1	5.558551
22.166683	0.1	5.550862
22.168350	0.1	5.547703
22.170017	0.1	5.547583
22.171683	0.1	5.547047
22.173350	0.1	5.543173
22.175017	0.1	5.535543
22.176683	0.1	5.526126
22.178350	0.1	5.517602
22.180017	0.1	5.512178
22.181683	0.1	5.511105
22.183350	0.1	5.514264
22.185017	0.1	5.520285
22.186683	0.1	5.527854
22.188350	0.1	5.536616
22.190017	0.1	5.547226
22.191683	0.1	5.559743
22.193350	0.1	5.572737
22.195017	0.1	5.584300
22.196683	0.1	5.594075
22.198350	0.1	5.603373
22.200017	0.1	5.614221
22.201683	0.1	5.627036
22.203350	0.1	5.641044
22.205017	0.1	5.655527
22.206683	0.1	5.670965
22.208350	0.1	5.688608
22.210017	0.1	5.709291
22.211683	0.1	5.732358
22.213350	0.1	5.755782
22.215017	0.1	5.778015
22.216683	0.1	5.799592
22.218350	0.1	5.821884
22.220017	0.1	5.844951
22.221683	0.1	5.867720
22.223350	0.1	5.888641
22.225017	0.1	5.906582
22.226683	0.1	5.921007
22.228350	0.1	5.933166
22.230017	0.1	5.945683
22.231683	0.1	5.961120
22.233350	0.1	5.979658
22.235017	0.1	5.999327
22.236683	0.1	6.017924
22.238350	0.1	6.034494
22.240017	0.1	6.047905
22.241683	0.1	6.057144
22.243350	0.1	6.062150
22.245017	0.1	6.064356
22.246683	0.1	6.065965
22.248350	0.1	6.068230
22.250017	0.1	6.070733
22.251683	0.1	6.072045
22.253350	0.1	6.070733
22.255017	0.1	6.065190
22.256683	0.1	6.054998
22.258350	0.1	6.041587
22.260017	0.1	6.027878
22.261683	0.1	6.015480
22.263350	0.1	6.003440
22.265017	0.1	5.989850
22.266683	0.1	5.973041
22.268350	0.1	5.952597
22.270017	0.1	5.928457
22.271683	0.1	5.900801
22.273350	0.1	5.870641
22.275017	0.1	5.840123
22.276683	0.1	5.810917
22.278350	0.1	5.783558
22.280017	0.1	5.757571
22.281683	0.1	5.731345
22.283350	0.1	5.703271
22.285017	0.1	5.673170
22.286683	0.1	5.641103
22.288350	0.1	5.606294
22.290017	0.1	5.568564
22.291683	0.1	5.528868
22.293350	0.1	5.488932
22.295017	0.1	5.450964
22.296683	0.1	5.417049
22.298350	0.1	5.387843
22.300017	0.1	5.361379
22.301683	0.1	5.335331
22.303350	0.1	5.309046
22.305017	0.1	5.282164
22.306683	0.1	5.254507
22.308350	0.1	5.226434
22.310017	0.1	5.199552
22.311683	0.1	5.175114
22.313350	0.1	5.153537
22.315017	0.1	5.135358
22.316683	0.1	5.120695
22.318350	0.1	5.109430
22.320017	0.1	5.101681
22.321683	0.1	5.096376
22.323350	0.1	5.091250
22.325017	0.1	5.084694
22.326683	0.1	5.076886
22.328350	0.1	5.069614
22.330017	0.1	5.064488
22.331683	0.1	5.061746
22.333350	0.1	5.061031
22.335017	0.1	5.062461
22.336683	0.1	5.066336
22.338350	0.1	5.072654
22.340017	0.1	5.080700
22.341683	0.1	5.089283
22.343350	0.1	5.097390
22.345017	0.1	5.105198
22.346683	0.1	5.113721
22.348350	0.1	5.124927
22.350017	0.1	5.140007
22.351683	0.1	5.158365
22.353350	0.1	5.178571
22.355017	0.1	5.199433
22.356683	0.1	5.220056
22.358350	0.1	5.240500
22.360017	0.1	5.261481
22.361683	0.1	5.284012
22.363350	0.1	5.308926
22.365017	0.1	5.337477
22.366683	0.1	5.370677
22.368350	0.1	5.408883
22.370017	0.1	5.450905
22.371683	0.1	5.494655
22.373350	0.1	5.538106
22.375017	0.1	5.580128
22.376683	0.1	5.622030
22.378350	0.1	5.666375
22.380017	0.1	5.714536
22.381683	0.1	5.766511
22.383350	0.1	5.822242
22.385017	0.1	5.882562
22.386683	0.1	5.948484
22.388350	0.1	6.020129
22.390017	0.1	6.095827
22.391683	0.1	6.173253
22.393350	0.1	6.251097
22.395017	0.1	6.329596
22.396683	0.1	6.410897
22.398350	0.1	6.497145
22.400017	0.1	6.589055
22.401683	0.1	6.685436
22.403350	0.1	6.784499
22.405017	0.1	6.886125
22.406683	0.1	6.992996
22.408350	0.1	7.109046
22.410017	0.1	7.237018
22.411683	0.1	7.376492
22.413350	0.1	7.524670
22.415017	0.1	7.679165
22.416683	0.1	7.839084
22.418350	0.1	8.004964
22.420017	0.1	8.178175
22.421683	0.1	8.360446
22.423350	0.1	8.553029
22.425017	0.1	8.755506
22.426683	0.1	8.965910
22.428350	0.1	9.183348
22.430017	0.1	9.408713
22.431683	0.1	9.644569
22.433350	0.1	9.893895
22.435017	0.1	10.158361
22.436683	0.1	10.437370
22.438350	0.1	10.729433
22.440017	0.1	11.033774
22.441683	0.1	11.351228
22.443350	0.1	11.682213
22.445017	0.1	12.026668
22.446683	0.1	12.385131
22.448350	0.1	12.759627
22.450017	0.1	13.152779
22.451683	0.1	13.565482
22.453350	0.1	13.996602
22.455017	0.1	14.444054
22.456683	0.1	14.906646
22.458350	0.1	15.384615
22.460017	0.1	15.880764
22.461683	0.1	16.399802
22.463350	0.1	16.945363
22.465017	0.1	17.517985
22.466683	0.1	18.117071
22.468350	0.1	18.742324
22.470017	0.1	19.392849
22.471683	0.1	20.066382
22.473350	0.1	20.760239
22.475017	0.1	21.473051
22.476683	0.1	22.207500
22.478350	0.1	22.970261
22.480017	0.1	23.767532
22.481683	0.1	24.600507
22.483350	0.1	25.466324
22.485017	0.1	26.362778
22.486683	0.1	27.289809
22.488350	0.1	28.248133
22.490017	0.1	29.238345
22.491683	0.1	30.261876
22.493350	0.1	31.322958
22.495017	0.1	32.426538
22.496683	0.1	33.576133
22.498350	0.1	34.773233
22.500017	0.1	36.018493
22.501683	0.1	37.313464
22.503350	0.1	38.660350
22.505017	0.1	40.061059
22.506683	0.1	41.516068
22.508350	0.1	43.026688
22.510017	0.1	44.597271
22.511683	0.1	46.233776
22.513350	0.1	47.941986
22.515017	0.1	49.726668
22.516683	0.1	51.592651
22.518350	0.1	53.543809
22.520017	0.1	55.581573
22.521683	0.1	57.705346
22.523350	0.1	59.914712
22.525017	0.1	62.211458
22.526683	0.1	64.599220
22.528350	0.1	67.081217
22.530017	0.1	69.659774
22.531683	0.1	72.336201
22.533350	0.1	75.110202
22.535017	0.1	77.979391
22.536683	0.1	80.939417
22.538350	0.1	83.984916
22.540017	0.1	87.110525
22.541683	0.1	90.310817
22.543350	0.1	93.578702
22.545017	0.1	96.905058
22.546683	0.1	100.279576
22.548350	0.1	103.692717
22.550017	0.1	107.134527
22.551683	0.1	110.591180
22.553350	0.1	114.044077
22.555017	0.1	117.473252
22.556683	0.1	120.861836
22.558350	0.1	124.194987
22.560017	0.1	127.457567
22.561683	0.1	130.633541
22.563350	0.1	133.705624
22.565017	0.1	136.653908
22.566683	0.1	139.455982
22.568350	0.1	142.088958
22.570017	0.1	144.532630
22.571683	0.1	146.771440
22.573350	0.1	148.794302
22.575017	0.1	150.592515
22.576683	0.1	152.156958
22.578350	0.1	153.476784
22.580017	0.1	154.539177
22.581683	0.1	155.330310
22.583350	0.1	155.838618
22.585017	0.1	156.058559
22.586683	0.1	155.991564
22.588350	0.1	155.643353
22.590017	0.1	155.020127
22.591683	0.1	154.126415
22.593350	0.1	152.965138
22.595017	0.1	151.539156
22.596683	0.1	149.853835
22.598350	0.1	147.917279
22.600017	0.1	145.740160
22.601683	0.1	143.335411
22.603350	0.1	140.718290
22.605017	0.1	137.906321
22.606683	0.1	134.917863
22.608350	0.1	131.771572
22.610017	0.1	128.485508
22.611683	0.1	125.075646
22.613350	0.1	121.556110
22.615017	0.1	117.940850
22.616683	0.1	114.245541
22.618350	0.1	110.487885
22.620017	0.1	106.687075
22.621683	0.1	102.862185
22.623350	0.1	99.031037
22.625017	0.1	95.208949
22.626683	0.1	91.408199
22.628350	0.1	87.638801
22.630017	0.1	83.911901
22.631683	0.1	80.240076
22.633350	0.1	76.635484
22.635017	0.1	73.108439
22.636683	0.1	69.666092
22.638350	0.1	66.313450
22.640017	0.1	63.055340
22.641683	0.1	59.898320
22.643350	0.1	56.850198
22.645017	0.1	53.918067
22.646683	0.1	51.105622
22.648350	0.1	48.413280
22.650017	0.1	45.840624
22.651683	0.1	43.386462
22.653350	0.1	41.050496
22.655017	0.1	38.834395
22.656683	0.1	36.739471
22.658350	0.1	34.763457
22.660017	0.1	32.901945
22.661683	0.1	31.151177
22.663350	0.1	29.508950
22.665017	0.1	27.972700
22.666683	0.1	26.539864
22.668350	0.1	25.208296
22.670017	0.1	23.976208
22.671683	0.1	22.841753
22.673350	0.1	21.800758
22.675017	0.1	20.846487
22.676683	0.1	19.971730
22.678350	0.1	19.171179
22.680017	0.1	18.441797
22.681683	0.1	17.781676
22.683350	0.1	17.188788
22.685017	0.1	16.660512
22.686683	0.1	16.192735
22.688350	0.1	15.781046
22.690017	0.1	15.422882
22.691683	0.1	15.118063
22.693350	0.1	14.865519
22.695017	0.1	14.661849
22.696683	0.1	14.501692
22.698350	0.1	14.379264
22.700017	0.1	14.290393
22.701683	0.1	14.232458
22.703350	0.1	14.203847
22.705017	0.1	14.203728
22.706683	0.1	14.232756
22.708350	0.1	14.292420
22.710017	0.1	14.383436
22.711683	0.1	14.503241
22.713350	0.1	14.646352
22.715017	0.1	14.806093
22.716683	0.1	14.977516
22.718350	0.1	15.159310
22.720017	0.1	15.353561
22.721683	0.1	15.563370
22.723350	0.1	15.789629
22.725017	0.1	16.029061
22.726683	0.1	16.275049
22.728350	0.1	16.521455
22.730017	0.1	16.766490
22.731683	0.1	17.012836
22.733350	0.1	17.263473
22.735017	0.1	17.517150
22.736683	0.1	17.768503
22.738350	0.1	18.010915
22.740017	0.1	18.239499
22.741683	0.1	18.451871
22.743350	0.1	18.648387
22.745017	0.1	18.831254
22.746683	0.1	19.002260
22.748350	0.1	19.161106
22.750017	0.1	19.304515
22.751683	0.1	19.427539
22.753350	0.1	19.526125
22.755017	0.1	19.598664
22.756683	0.1	19.644858
22.758350	0.1	19.664706
22.760017	0.1	19.657673
22.761683	0.1	19.623638
22.763350	0.1	19.563616
22.765017	0.1	19.479037
22.766683	0.1	19.371451
22.768350	0.1	19.241394
22.770017	0.1	19.088210
22.771683	0.1	18.910528
22.773350	0.1	18.707336
22.775017	0.1	18.479587
22.776683	0.1	18.229366
22.778350	0.1	17.958881
22.780017	0.1	17.669381
22.781683	0.1	17.361165
22.783350	0.1	17.035962
22.785017	0.1	16.697765
22.786683	0.1	16.350926
22.788350	0.1	15.997351
22.790017	0.1	15.636683
22.791683	0.1	15.267373
22.793350	0.1	14.888705
22.795017	0.1	14.501155
22.796683	0.1	14.106334
22.798350	0.1	13.707281
22.800017	0.1	13.307155
22.801683	0.1	12.908758
22.803350	0.1	12.514354
22.805017	0.1	12.126446
22.806683	0.1	11.747838
22.808350	0.1	11.380792
22.810017	0.1	11.025251
22.811683	0.1	10.679246
22.813350	0.1	10.340751
22.815017	0.1	10.008753
22.816683	0.1	9.683610
22.818350	0.1	9.367288
22.820017	0.1	9.062887
22.821683	0.1	8.772135
22.823350	0.1	8.494378
22.825017	0.1	8.228124
22.826683	0.1	7.973433
22.828350	0.1	7.732451
22.830017	0.1	7.507384
22.831683	0.1	7.297576
22.833350	0.1	7.099092
22.835017	0.1	6.908358
22.836683	0.1	6.725490
22.838350	0.1	6.554127
22.840017	0.1	6.396830
22.841683	0.1	6.253302
22.843350	0.1	6.120623
22.845017	0.1	5.995453
22.846683	0.1	5.875945
22.848350	0.1	5.762935
22.850017	0.1	5.657614
22.851683	0.1	5.559385
22.853350	0.1	5.466879
22.855017	0.1	5.380452
22.856683	0.1	5.301774
22.858350	0.1	5.231142
22.860017	0.1	5.167425
22.861683	0.1	5.108893
22.863350	0.1	5.054057
22.865017	0.1	5.001903
22.866683	0.1	4.952431
22.868350	0.1	4.906655
22.870017	0.1	4.866183
22.871683	0.1	4.831970
22.873350	0.1	4.803002
22.875017	0.1	4.776478
22.876683	0.1	4.749775
22.878350	0.1	4.721701
22.880017	0.1	4.693628
22.881683	0.1	4.668653
22.883350	0.1	4.648984
22.885017	0.1	4.634083
22.886683	0.1	4.621566
22.888350	0.1	4.609645
22.890017	0.1	4.598022
22.891683	0.1	4.587531
22.893350	0.1	4.579604
22.895017	0.1	4.574478
22.896683	0.1	4.571021
22.898350	0.1	4.567087
22.900017	0.1	4.561186
22.901683	0.1	4.553378
22.903350	0.1	4.544080
22.905017	0.1	4.534185
22.906683	0.1	4.524827
22.908350	0.1	4.517138
22.910017	0.1	4.511774
22.911683	0.1	4.509151
22.913350	0.1	4.508794
22.915017	0.1	4.509986
22.916683	0.1	4.512608
22.918350	0.1	4.516721
22.920017	0.1	4.522324
22.921683	0.1	4.529298
22.923350	0.1	4.536987
22.925017	0.1	4.543901
22.926683	0.1	4.548371
22.928350	0.1	4.551411
22.930017	0.1	4.556358
22.931683	0.1	4.565597
22.933350	0.1	4.579723
22.935017	0.1	4.597962
22.936683	0.1	4.618645
22.938350	0.1	4.639745
22.940017	0.1	4.659474
22.941683	0.1	4.676998
22.943350	0.1	4.692734
22.945017	0.1	4.708231
22.946683	0.1	4.725039
22.948350	0.1	4.744411
22.950017	0.1	4.766524
22.951683	0.1	4.790724
22.953350	0.1	4.816175
22.955017	0.1	4.842699
22.956683	0.1	4.870475
22.958350	0.1	4.899085
22.960017	0.1	4.927993
22.961683	0.1	4.957974
22.963350	0.1	4.990578
22.965017	0.1	5.026341
22.966683	0.1	5.064965
22.968350	0.1	5.105734
22.970017	0.1	5.147934
22.971683	0.1	5.191088
22.973350	0.1	5.235732
22.975017	0.1	5.282402
22.976683	0.1	5.331457
22.978350	0.1	5.382061
22.980017	0.1	5.432546
22.981683	0.1	5.481601
22.983350	0.1	5.530358
22.985017	0.1	5.581677
22.986683	0.1	5.638659
22.988350	0.1	5.702973
22.990017	0.1	5.774320
22.991683	0.1	5.851269
22.993350	0.1	5.931974
22.995017	0.1	6.013573
22.996683	0.1	6.092966
22.998350	0.1	6.169081
23.000017	0.1	6.244600
23.001683	0.1	6.323755
23.003350	0.1	6.409109
23.005017	0.1	6.501139
23.006683	0.1	6.598592
23.008350	0.1	6.700874
23.010017	0.1	6.808818
23.011683	0.1	6.922841
23.013350	0.1	7.041991
23.015017	0.1	7.166207
23.016683	0.1	7.296682
23.018350	0.1	7.433176
23.020017	0.1	7.574261
23.021683	0.1	7.717967
23.023350	0.1	7.862568
23.025017	0.1	8.006394
23.026683	0.1	8.148373
23.028350	0.1	8.289040
23.030017	0.1	8.430362
23.031683	0.1	8.573235
23.033350	0.1	8.717180
23.035017	0.1	8.861661
23.036683	0.1	9.007454
23.038350	0.1	9.155214
23.040017	0.1	9.303749
23.041683	0.1	9.449781
23.043350	0.1	9.590746
23.045017	0.1	9.725631
23.046683	0.1	9.853900
23.048350	0.1	9.974719
23.050017	0.1	10.087312
23.051683	0.1	10.191560
23.053350	0.1	10.286987
23.055017	0.1	10.372282
23.056683	0.1	10.446489
23.058350	0.1	10.509551
23.060017	0.1	10.562122
23.061683	0.1	10.604501
23.063350	0.1	10.636569
23.065017	0.1	10.657848
23.066683	0.1	10.667563
23.068350	0.1	10.664762
23.070017	0.1	10.647417
23.071683	0.1	10.612727
23.073350	0.1	10.559440
23.075017	0.1	10.489405
23.076683	0.1	10.406435
23.078350	0.1	10.314525
23.080017	0.1	10.215819
23.081683	0.1	10.109962
23.083350	0.1	9.995223
23.085017	0.1	9.870172
23.086683	0.1	9.734274
23.088350	0.1	9.586990
23.090017	0.1	9.428025
23.091683	0.1	9.258986
23.093350	0.1	9.084106
23.095017	0.1	8.907199
23.096683	0.1	8.729816
23.098350	0.1	8.552015
23.100017	0.1	8.374095
23.101683	0.1	8.196533
23.103350	0.1	8.019090
23.105017	0.1	7.840813
23.106683	0.1	7.660568
23.108350	0.1	7.478774
23.110017	0.1	7.297397
23.111683	0.1	7.118345
23.113350	0.1	6.943345
23.115017	0.1	6.774486
23.116683	0.1	6.613136
23.118350	0.1	6.459296
23.120017	0.1	6.311715
23.121683	0.1	6.168962
23.123350	0.1	6.029785
23.125017	0.1	5.893767
23.126683	0.1	5.762458
23.128350	0.1	5.639613
23.130017	0.1	5.527735
23.131683	0.1	5.425573
23.133350	0.1	5.329728
23.135017	0.1	5.237580
23.136683	0.1	5.147934
23.138350	0.1	5.061448
23.140017	0.1	4.979790
23.141683	0.1	4.904092
23.143350	0.1	4.833877
23.145017	0.1	4.767537
23.146683	0.1	4.703820
23.148350	0.1	4.642427
23.150017	0.1	4.583955
23.151683	0.1	4.530311
23.153350	0.1	4.482448
23.155017	0.1	4.439533
23.156683	0.1	4.400254
23.158350	0.1	4.365266
23.160017	0.1	4.335821
23.161683	0.1	4.311264
23.163350	0.1	4.289210
23.165017	0.1	4.268289
23.166683	0.1	4.249275
23.168350	0.1	4.232824
23.170017	0.1	4.217506
23.171683	0.1	4.201710
23.173350	0.1	4.185677
23.175017	0.1	4.171014
23.176683	0.1	4.158616
23.178350	0.1	4.147113
23.180017	0.1	4.134298
23.181683	0.1	4.119814
23.183350	0.1	4.105091
23.185017	0.1	4.092098
23.186683	0.1	4.082501
23.188350	0.1	4.076660
23.190017	0.1	4.072845
23.191683	0.1	4.068196
23.193350	0.1	4.060447
23.195017	0.1	4.048646
23.196683	0.1	4.034043
23.198350	0.1	4.019082
23.200017	0.1	4.006565
23.201683	0.1	3.998757
23.203350	0.1	3.996015
23.205017	0.1	3.996134
23.206683	0.1	3.995776
23.208350	0.1	3.992260
23.210017	0.1	3.984750
23.211683	0.1	3.974557
23.213350	0.1	3.964663
23.215017	0.1	3.957570
23.216683	0.1	3.953815
23.218350	0.1	3.951550
23.220017	0.1	3.948808
23.221683	0.1	3.945291
23.223350	0.1	3.941715
23.225017	0.1	3.938139
23.226683	0.1	3.934562
23.228350	0.1	3.931165
23.230017	0.1	3.927410
23.231683	0.1	3.921926
23.233350	0.1	3.914654
23.235017	0.1	3.907562
23.236683	0.1	3.903508
23.238350	0.1	3.904164
23.240017	0.1	3.908336
23.241683	0.1	3.912509
23.243350	0.1	3.913105
23.245017	0.1	3.908873
23.246683	0.1	3.901065
23.248350	0.1	3.892362
23.250017	0.1	3.886104
23.251683	0.1	3.883720
23.253350	0.1	3.884495
23.255017	0.1	3.886938
23.256683	0.1	3.890038
23.258350	0.1	3.892839
23.260017	0.1	3.894687
23.261683	0.1	3.894925
23.263350	0.1	3.893018
23.265017	0.1	3.888667
23.266683	0.1	3.882051
23.268350	0.1	3.874839
23.270017	0.1	3.870130
23.271683	0.1	3.870428
23.273350	0.1	3.875971
23.275017	0.1	3.884673
23.276683	0.1	3.893018
23.278350	0.1	3.898442
23.280017	0.1	3.900826
23.281683	0.1	3.902376
23.283350	0.1	3.905595
23.285017	0.1	3.910899
23.286683	0.1	3.915608
23.288350	0.1	3.917337
23.290017	0.1	3.916383
23.291683	0.1	3.915489
23.293350	0.1	3.916502
23.295017	0.1	3.919065
23.296683	0.1	3.921628
23.298350	0.1	3.923655
23.300017	0.1	3.926516
23.301683	0.1	3.930390
23.303350	0.1	3.933370
23.305017	0.1	3.933609
23.306683	0.1	3.931761
23.308350	0.1	3.929079
23.310017	0.1	3.925801
23.311683	0.1	3.921509
23.313350	0.1	3.916979
23.315017	0.1	3.914178
23.316683	0.1	3.914893
23.318350	0.1	3.919423
23.320017	0.1	3.925681
23.321683	0.1	3.930688
23.323350	0.1	3.932894
23.325017	0.1	3.932417
23.326683	0.1	3.930271
23.328350	0.1	3.927350
23.330017	0.1	3.923953
23.331683	0.1	3.920734
23.333350	0.1	3.918708
23.335017	0.1	3.918290
23.336683	0.1	3.918648
23.338350	0.1	3.918231
23.340017	0.1	3.916204
23.341683	0.1	3.913045
23.343350	0.1	3.910244
23.345017	0.1	3.909350
23.346683	0.1	3.911078
23.348350	0.1	3.914893
23.350017	0.1	3.919900
23.351683	0.1	3.924370
23.353350	0.1	3.925622
23.355017	0.1	3.922284
23.356683	0.1	3.915906
23.358350	0.1	3.909588
23.360017	0.1	3.905535
23.361683	0.1	3.903508
23.363350	0.1	3.902436
23.365017	0.1	3.901541
23.366683	0.1	3.900588
23.368350	0.1	3.900290
23.370017	0.1	3.902436
23.371683	0.1	3.907681
23.373350	0.1	3.914416
23.375017	0.1	3.920615
23.376683	0.1	3.926099
23.378350	0.1	3.931582
23.380017	0.1	3.937245
23.381683	0.1	3.943146
23.383350	0.1	3.949762
23.385017	0.1	3.957153
23.386683	0.1	3.964365
23.388350	0.1	3.969610
23.390017	0.1	3.971994
23.391683	0.1	3.972709
23.393350	0.1	3.974676
23.395017	0.1	3.980756
23.396683	0.1	3.991604
23.398350	0.1	4.006207
23.400017	0.1	4.022658
23.401683	0.1	4.039943
23.403350	0.1	4.057765
23.405017	0.1	4.075229
23.406683	0.1	4.090488
23.408350	0.1	4.101873
23.410017	0.1	4.108846
23.411683	0.1	4.112423
23.413350	0.1	4.114270
23.415017	0.1	4.116118
23.416683	0.1	4.119516
23.418350	0.1	4.124820
23.420017	0.1	4.131615
23.421683	0.1	4.139424
23.423350	0.1	4.149378
23.425017	0.1	4.162729
23.426683	0.1	4.179180
23.428350	0.1	4.196763
23.430017	0.1	4.213155
23.431683	0.1	4.226566
23.433350	0.1	4.235566
23.435017	0.1	4.239381
23.436683	0.1	4.238725
23.438350	0.1	4.235864
23.440017	0.1	4.233361
23.441683	0.1	4.232228
23.443350	0.1	4.231215
23.445017	0.1	4.227877
23.446683	0.1	4.221380
23.448350	0.1	4.213453
23.450017	0.1	4.206419
23.451683	0.1	4.200697
23.453350	0.1	4.195929
23.455017	0.1	4.191458
23.456683	0.1	4.186630
23.458350	0.1	4.180491
23.460017	0.1	4.172623
23.461683	0.1	4.162729
23.463350	0.1	4.150450
23.465017	0.1	4.136324
23.466683	0.1	4.121304
23.468350	0.1	4.106403
23.470017	0.1	4.092038
23.471683	0.1	4.078090
23.473350	0.1	4.064083
23.475017	0.1	4.050374
23.476683	0.1	4.037857
23.478350	0.1	4.025996
23.480017	0.1	4.013896
23.481683	0.1	4.001022
23.483350	0.1	3.988028
23.485017	0.1	3.975630
23.486683	0.1	3.964067
23.488350	0.1	3.952265
23.490017	0.1	3.939152
23.491683	0.1	3.925205
23.493350	0.1	3.912151
23.495017	0.1	3.901780
23.496683	0.1	3.894747
23.498350	0.1	3.891170
23.500017	0.1	3.890991
23.501683	0.1	3.893733
23.503350	0.1	3.898263
23.505017	0.1	3.902853
23.506683	0.1	3.906608
23.508350	0.1	3.909648
23.510017	0.1	3.912211
23.511683	0.1	3.914058
23.513350	0.1	3.914714
23.515017	0.1	3.915072
23.516683	0.1	3.917158
23.518350	0.1	3.922522
23.520017	0.1	3.931821
23.521683	0.1	3.945768
23.523350	0.1	3.963948
23.525017	0.1	3.984452
23.526683	0.1	4.004717
23.528350	0.1	4.023731
23.530017	0.1	4.042566
23.531683	0.1	4.062474
23.533350	0.1	4.083932
23.535017	0.1	4.107654
23.536683	0.1	4.134834
23.538350	0.1	4.166365
23.540017	0.1	4.202664
23.541683	0.1	4.243374
23.543350	0.1	4.286766
23.545017	0.1	4.331529
23.546683	0.1	4.378259
23.548350	0.1	4.427731
23.550017	0.1	4.478991
23.551683	0.1	4.530072
23.553350	0.1	4.580975
23.555017	0.1	4.634023
23.556683	0.1	4.691899
23.558350	0.1	4.755855
23.560017	0.1	4.825831
23.561683	0.1	4.900754
23.563350	0.1	4.980088
23.565017	0.1	5.063474
23.566683	0.1	5.150259
23.568350	0.1	5.239964
23.570017	0.1	5.333305
23.571683	0.1	5.431593
23.573350	0.1	5.535603
23.575017	0.1	5.645216
23.576683	0.1	5.760551
23.578350	0.1	5.883158
23.580017	0.1	6.014705
23.581683	0.1	6.156147
23.583350	0.1	6.306827
23.585017	0.1	6.465495
23.586683	0.1	6.631673
23.588350	0.1	6.805838
23.590017	0.1	6.988764
23.591683	0.1	7.181108
23.593350	0.1	7.383168
23.595017	0.1	7.595122
23.596683	0.1	7.817388
23.598350	0.1	8.050859
23.600017	0.1	8.296788
23.601683	0.1	8.555949
23.603350	0.1	8.827925
23.605017	0.1	9.110630
23.606683	0.1	9.402037
23.608350	0.1	9.701551
23.610017	0.1	10.010601
23.611683	0.1	10.331631
23.613350	0.1	10.668100
23.615017	0.1	11.022449
23.616683	0.1	11.394919
23.618350	0.1	11.785508
23.620017	0.1	12.194813
23.621683	0.1	12.622655
23.623350	0.1	13.068021
23.625017	0.1	13.530315
23.626683	0.1	14.009715
23.628350	0.1	14.504732
23.630017	0.1	15.013100
23.631683	0.1	15.534581
23.633350	0.1	16.072930
23.635017	0.1	16.632081
23.636683	0.1	17.213942
23.638350	0.1	17.819227
23.640017	0.1	18.448831
23.641683	0.1	19.102813
23.643350	0.1	19.780458
23.645017	0.1	20.480813
23.646683	0.1	21.203519
23.648350	0.1	21.948995
23.650017	0.1	22.717418
23.651683	0.1	23.508729
23.653350	0.1	24.323524
23.655017	0.1	25.163473
23.656683	0.1	26.029946
23.658350	0.1	26.923360
23.660017	0.1	27.843596
23.661683	0.1	28.791072
23.663350	0.1	29.767992
23.665017	0.1	30.778231
23.666683	0.1	31.826081
23.668350	0.1	32.913925
23.670017	0.1	34.042420
23.671683	0.1	35.212042
23.673350	0.1	36.424520
23.675017	0.1	37.682655
23.676683	0.1	38.990261
23.678350	0.1	40.350440
23.680017	0.1	41.764441
23.681683	0.1	43.232324
23.683350	0.1	44.754329
23.685017	0.1	46.331587
23.686683	0.1	47.966483
23.688350	0.1	49.663964
23.690017	0.1	51.430050
23.691683	0.1	53.269270
23.693350	0.1	55.183354
23.695017	0.1	57.172004
23.696683	0.1	59.234563
23.698350	0.1	61.370257
23.700017	0.1	63.575987
23.701683	0.1	65.847222
23.703350	0.1	68.180506
23.705017	0.1	70.573632
23.706683	0.1	73.023622
23.708350	0.1	75.526480
23.710017	0.1	78.077679
23.711683	0.1	80.672448
23.713350	0.1	83.304589
23.715017	0.1	85.965579
23.716683	0.1	88.643973
23.718350	0.1	91.326957
23.720017	0.1	94.001895
23.721683	0.1	96.657043
23.723350	0.1	99.279648
23.725017	0.1	101.854867
23.726683	0.1	104.367084
23.728350	0.1	106.800861
23.730017	0.1	109.142072
23.731683	0.1	111.378378
23.733350	0.1	113.498337
23.735017	0.1	115.488298
23.736683	0.1	117.332346
23.738350	0.1	119.014270
23.740017	0.1	120.521374
23.741683	0.1	121.844895
23.743350	0.1	122.976191
23.745017	0.1	123.904534
23.746683	0.1	124.619074
23.748350	0.1	125.112779
23.750017	0.1	125.382789
23.751683	0.1	125.428326
23.753350	0.1	125.248559
23.755017	0.1	124.843426
23.756683	0.1	124.214776
23.758350	0.1	123.366006
23.760017	0.1	122.302122
23.761683	0.1	121.028848
23.763350	0.1	119.551964
23.765017	0.1	117.877729
23.766683	0.1	116.014011
23.768350	0.1	113.970823
23.770017	0.1	111.759908
23.771683	0.1	109.393663
23.773350	0.1	106.884963
23.775017	0.1	104.247040
23.776683	0.1	101.494914
23.778350	0.1	98.646110
23.780017	0.1	95.718032
23.781683	0.1	92.725700
23.783350	0.1	89.681929
23.785017	0.1	86.598401
23.786683	0.1	83.486681
23.788350	0.1	80.358510
23.790017	0.1	77.226286
23.791683	0.1	74.102466
23.793350	0.1	70.999448
23.795017	0.1	67.928735
23.796683	0.1	64.901356
23.798350	0.1	61.927859
23.800017	0.1	59.017543
23.801683	0.1	56.177262
23.803350	0.1	53.410712
23.805017	0.1	50.719383
23.806683	0.1	48.104527
23.808350	0.1	45.569125
23.810017	0.1	43.117645
23.811683	0.1	40.755215
23.813350	0.1	38.487139
23.815017	0.1	36.317351
23.816683	0.1	34.247460
23.818350	0.1	32.276930
23.820017	0.1	30.403199
23.821683	0.1	28.623523
23.823350	0.1	26.937367
23.825017	0.1	25.345446
23.826683	0.1	23.847105
23.828350	0.1	22.439839
23.830017	0.1	21.120192
23.831683	0.1	19.883515
23.833350	0.1	18.724025
23.835017	0.1	17.636658
23.836683	0.1	16.618312
23.838350	0.1	15.665890
23.840017	0.1	14.775337
23.841683	0.1	13.943256
23.843350	0.1	13.168634
23.845017	0.1	12.451053
23.846683	0.1	11.789740
23.848350	0.1	11.182845
23.850017	0.1	10.626853
23.851683	0.1	10.117353
23.853350	0.1	9.650469
23.855017	0.1	9.222687
23.856683	0.1	8.829833
23.858350	0.1	8.467615
23.860017	0.1	8.132101
23.861683	0.1	7.820726
23.863350	0.1	7.531822
23.865017	0.1	7.264913
23.866683	0.1	7.020176
23.868350	0.1	6.798208
23.870017	0.1	6.598294
23.871683	0.1	6.418467
23.873350	0.1	6.255865
23.875017	0.1	6.107390
23.876683	0.1	5.969584
23.878350	0.1	5.840242
23.880017	0.1	5.719006
23.881683	0.1	5.607963
23.883350	0.1	5.509377
23.885017	0.1	5.422712
23.886683	0.1	5.344868
23.888350	0.1	5.273283
23.890017	0.1	5.206943
23.891683	0.1	5.146444
23.893350	0.1	5.092621
23.895017	0.1	5.044997
23.896683	0.1	5.001366
23.898350	0.1	4.959882
23.900017	0.1	4.920245
23.901683	0.1	4.882217
23.903350	0.1	4.844427
23.905017	0.1	4.805208
23.906683	0.1	4.764796
23.908350	0.1	4.725218
23.910017	0.1	4.688740
23.911683	0.1	4.655719
23.913350	0.1	4.625321
23.915017	0.1	4.596591
23.916683	0.1	4.568875
23.918350	0.1	4.540921
23.920017	0.1	4.511476
23.921683	0.1	4.480183
23.923350	0.1	4.448593
23.925017	0.1	4.419327
23.926683	0.1	4.394174
23.928350	0.1	4.372895
23.930017	0.1	4.354000
23.931683	0.1	4.336894
23.933350	0.1	4.320801
23.935017	0.1	4.304409
23.936683	0.1	4.286230
23.938350	0.1	4.266143
23.940017	0.1	4.244924
23.941683	0.1	4.223168
23.943350	0.1	4.200876
23.945017	0.1	4.177332
23.946683	0.1	4.152060
23.948350	0.1	4.124820
23.950017	0.1	4.096627
23.951683	0.1	4.069746
23.953350	0.1	4.045427
23.955017	0.1	4.023433
23.956683	0.1	4.002929
23.958350	0.1	3.982842
23.960017	0.1	3.962517
23.961683	0.1	3.941894
23.963350	0.1	3.920973
23.965017	0.1	3.900647
23.966683	0.1	3.882826
23.968350	0.1	3.869653
23.970017	0.1	3.861785
23.971683	0.1	3.856898
23.973350	0.1	3.850878
23.975017	0.1	3.840029
23.976683	0.1	3.823340
23.978350	0.1	3.802777
23.980017	0.1	3.782332
23.981683	0.1	3.765822
23.983350	0.1	3.753901
23.985017	0.1	3.743768
23.986683	0.1	3.732085
23.988350	0.1	3.718674
23.990017	0.1	3.705383
23.991683	0.1	3.693402
23.993350	0.1	3.682077
23.995017	0.1	3.670693
23.996683	0.1	3.659487
23.998350	0.1	3.649891
24.000017	0.1	3.643334
24.001683	0.1	3.640890
24.003350	0.1	3.641665
24.005017	0.1	3.642619
24.006683	0.1	3.640115
24.008350	0.1	3.632307
24.010017	0.1	3.619671
24.011683	0.1	3.604353
24.013350	0.1	3.588975
24.015017	0.1	3.576458
24.016683	0.1	3.568232
24.018350	0.1	3.563822
24.020017	0.1	3.561199
24.021683	0.1	3.557682
24.023350	0.1	3.551781
24.025017	0.1	3.544212
24.026683	0.1	3.536642
24.028350	0.1	3.530443
24.030017	0.1	3.525555
24.031683	0.1	3.520727
24.033350	0.1	3.514648
24.035017	0.1	3.507316
24.036683	0.1	3.500223
24.038350	0.1	3.494442
24.040017	0.1	3.490389
24.041683	0.1	3.488660
24.043350	0.1	3.489495
24.045017	0.1	3.492594
24.046683	0.1	3.497005
24.048350	0.1	3.501594
24.050017	0.1	3.505409
24.051683	0.1	3.508091
24.053350	0.1	3.509701
24.055017	0.1	3.510118
24.056683	0.1	3.508330
24.058350	0.1	3.503680
24.060017	0.1	3.496468
24.061683	0.1	3.488720
24.063350	0.1	3.483355
24.065017	0.1	3.482044
24.066683	0.1	3.484488
24.068350	0.1	3.489375
24.070017	0.1	3.494859
24.071683	0.1	3.499747
24.073350	0.1	3.503323
24.075017	0.1	3.504753
24.076683	0.1	3.503204
24.078350	0.1	3.499150
24.080017	0.1	3.495276
24.081683	0.1	3.495097
24.083350	0.1	3.500402
24.085017	0.1	3.509701
24.086683	0.1	3.519833
24.088350	0.1	3.527522
24.090017	0.1	3.530979
24.091683	0.1	3.530264
24.093350	0.1	3.527165
24.095017	0.1	3.524006
24.096683	0.1	3.523708
24.098350	0.1	3.527642
24.100017	0.1	3.533960
24.101683	0.1	3.539145
24.103350	0.1	3.542483
24.105017	0.1	3.546238
24.106683	0.1	3.552139
24.108350	0.1	3.559232
24.110017	0.1	3.565669
24.111683	0.1	3.570497
24.113350	0.1	3.573776
24.115017	0.1	3.575564
24.116683	0.1	3.576040
24.118350	0.1	3.575564
24.120017	0.1	3.573954
24.121683	0.1	3.570616
24.123350	0.1	3.565848
24.125017	0.1	3.561080
24.126683	0.1	3.557980
24.128350	0.1	3.557801
24.130017	0.1	3.560662
24.131683	0.1	3.566146
24.133350	0.1	3.573895
24.135017	0.1	3.582955
24.136683	0.1	3.591299
24.138350	0.1	3.596962
24.140017	0.1	3.599882
24.141683	0.1	3.601790
24.143350	0.1	3.603697
24.145017	0.1	3.605902
24.146683	0.1	3.608167
24.148350	0.1	3.609836
24.150017	0.1	3.609717
24.151683	0.1	3.607452
24.153350	0.1	3.603637
24.155017	0.1	3.598631
24.156683	0.1	3.593683
24.158350	0.1	3.590286
24.160017	0.1	3.588677
24.161683	0.1	3.587604
24.163350	0.1	3.586471
24.165017	0.1	3.586114
24.166683	0.1	3.587485
24.168350	0.1	3.590286
24.170017	0.1	3.593624
24.171683	0.1	3.596008
24.173350	0.1	3.596246
24.175017	0.1	3.595054
24.176683	0.1	3.594280
24.178350	0.1	3.595114
24.180017	0.1	3.597200
24.181683	0.1	3.600121
24.183350	0.1	3.603578
24.185017	0.1	3.607571
24.186683	0.1	3.612399
24.188350	0.1	3.618002
24.190017	0.1	3.623843
24.191683	0.1	3.628850
24.193350	0.1	3.632307
24.195017	0.1	3.635109
24.196683	0.1	3.639341
24.198350	0.1	3.646374
24.200017	0.1	3.655732
24.201683	0.1	3.665865
24.203350	0.1	3.675401
24.205017	0.1	3.684044
24.206683	0.1	3.691912
24.208350	0.1	3.699124
24.210017	0.1	3.706336
24.211683	0.1	3.714144
24.213350	0.1	3.722668
24.215017	0.1	3.731251
24.216683	0.1	3.740430
24.218350	0.1	3.752232
24.220017	0.1	3.767669
24.221683	0.1	3.785610
24.223350	0.1	3.804445
24.225017	0.1	3.823579
24.226683	0.1	3.842414
24.228350	0.1	3.860235
24.230017	0.1	3.876984
24.231683	0.1	3.892541
24.233350	0.1	3.905833
24.235017	0.1	3.916502
24.236683	0.1	3.925860
24.238350	0.1	3.935158
24.240017	0.1	3.945351
24.241683	0.1	3.957629
24.243350	0.1	3.971935
24.245017	0.1	3.986001
24.246683	0.1	3.997624
24.248350	0.1	4.005909
24.250017	0.1	4.011750
24.251683	0.1	4.016817
24.253350	0.1	4.022300
24.255017	0.1	4.027903
24.256683	0.1	4.031956
24.258350	0.1	4.032433
24.260017	0.1	4.028023
24.261683	0.1	4.020036
24.263350	0.1	4.011989
24.265017	0.1	4.007042
24.266683	0.1	4.006148
24.268350	0.1	4.007340
24.270017	0.1	4.007101
24.271683	0.1	4.002631
24.273350	0.1	3.992737
24.275017	0.1	3.977716
24.276683	0.1	3.959358
24.278350	0.1	3.940463
24.280017	0.1	3.923357
24.281683	0.1	3.908038
24.283350	0.1	3.892720
24.285017	0.1	3.875613
24.286683	0.1	3.854335
24.288350	0.1	3.827632
24.290017	0.1	3.797531
24.291683	0.1	3.768385
24.293350	0.1	3.743291
24.295017	0.1	3.722847
24.296683	0.1	3.705800
24.298350	0.1	3.690183
24.300017	0.1	3.673792
24.301683	0.1	3.655315
24.303350	0.1	3.633797
24.305017	0.1	3.609359
24.306683	0.1	3.582835
24.308350	0.1	3.555954
24.310017	0.1	3.530801
24.311683	0.1	3.509343
24.313350	0.1	3.491223
24.315017	0.1	3.473520
24.316683	0.1	3.453255
24.318350	0.1	3.429651
24.320017	0.1	3.404498
24.321683	0.1	3.380835
24.323350	0.1	3.361583
24.325017	0.1	3.348589
24.326683	0.1	3.341377
24.328350	0.1	3.336907
24.330017	0.1	3.331065
24.331683	0.1	3.321231
24.333350	0.1	3.307224
24.335017	0.1	3.290475
24.336683	0.1	3.272772
24.338350	0.1	3.255725
24.340017	0.1	3.241718
24.341683	0.1	3.232241
24.343350	0.1	3.227055
24.345017	0.1	3.224135
24.346683	0.1	3.220797
24.348350	0.1	3.215671
24.350017	0.1	3.209710
24.351683	0.1	3.203690
24.353350	0.1	3.196538
24.355017	0.1	3.187120
24.356683	0.1	3.176332
24.358350	0.1	3.166497
24.360017	0.1	3.159583
24.361683	0.1	3.155351
24.363350	0.1	3.152192
24.365017	0.1	3.149092
24.366683	0.1	3.146529
24.368350	0.1	3.144920
24.370017	0.1	3.143668
24.371683	0.1	3.142536
24.373350	0.1	3.142357
24.375017	0.1	3.143370
24.376683	0.1	3.144622
24.378350	0.1	3.144980
24.380017	0.1	3.143788
24.381683	0.1	3.141701
24.383350	0.1	3.139794
24.385017	0.1	3.139377
24.386683	0.1	3.141105
24.388350	0.1	3.143847
24.390017	0.1	3.145337
24.391683	0.1	3.143788
24.393350	0.1	3.138781
24.395017	0.1	3.131330
24.396683	0.1	3.123105
24.398350	0.1	3.115118
24.400017	0.1	3.108740
24.401683	0.1	3.106058
24.403350	0.1	3.108323
24.405017	0.1	3.114104
24.406683	0.1	3.121138
24.408350	0.1	3.127575
24.410017	0.1	3.132642
24.411683	0.1	3.136099
24.413350	0.1	3.137946
24.415017	0.1	3.138185
24.416683	0.1	3.137410
24.418350	0.1	3.137350
24.420017	0.1	3.139556
24.421683	0.1	3.144026
24.423350	0.1	3.149808
24.425017	0.1	3.156483
24.426683	0.1	3.163517
24.428350	0.1	3.169656
24.430017	0.1	3.173530
24.431683	0.1	3.174722
24.433350	0.1	3.173471
24.435017	0.1	3.169596
24.436683	0.1	3.163040
24.438350	0.1	3.155232
24.440017	0.1	3.148556
24.441683	0.1	3.144860
24.443350	0.1	3.144026
24.445017	0.1	3.145158
24.446683	0.1	3.147066
24.448350	0.1	3.149212
24.450017	0.1	3.151953
24.451683	0.1	3.156126
24.453350	0.1	3.161311
24.455017	0.1	3.165126
24.456683	0.1	3.164709
24.458350	0.1	3.159821
24.460017	0.1	3.153563
24.461683	0.1	3.149390
24.463350	0.1	3.149271
24.465017	0.1	3.153861
24.466683	0.1	3.162742
24.468350	0.1	3.174365
24.470017	0.1	3.185809
24.471683	0.1	3.193557
24.473350	0.1	3.194809
24.475017	0.1	3.189087
24.476683	0.1	3.178716
24.478350	0.1	3.168404
24.480017	0.1	3.162086
24.481683	0.1	3.160238
24.483350	0.1	3.160060
24.485017	0.1	3.159106
24.486683	0.1	3.157675
24.488350	0.1	3.157735
24.490017	0.1	3.161073
24.491683	0.1	3.167689
24.493350	0.1	3.175140
24.495017	0.1	3.180802
24.496683	0.1	3.183782
24.498350	0.1	3.184498
24.500017	0.1	3.183782
24.501683	0.1	3.183127
24.503350	0.1	3.184617
24.505017	0.1	3.188729
24.506683	0.1	3.194153
24.508350	0.1	3.199399
24.510017	0.1	3.203631
24.511683	0.1	3.207028
24.513350	0.1	3.211022
24.515017	0.1	3.216863
24.516683	0.1	3.223479
24.518350	0.1	3.228367
24.520017	0.1	3.229261
24.521683	0.1	3.226102
24.523350	0.1	3.221631
24.525017	0.1	3.218770
24.526683	0.1	3.218115
24.528350	0.1	3.219009
24.530017	0.1	3.220916
24.531683	0.1	3.222645
24.533350	0.1	3.222108
24.535017	0.1	3.218174
24.536683	0.1	3.211975
24.538350	0.1	3.205776
24.540017	0.1	3.201723
24.541683	0.1	3.201366
24.543350	0.1	3.205002
24.545017	0.1	3.210902
24.546683	0.1	3.216565
24.548350	0.1	3.219903
24.550017	0.1	3.219843
24.551683	0.1	3.216505
24.553350	0.1	3.211677
24.555017	0.1	3.207028
24.556683	0.1	3.202677
24.558350	0.1	3.198624
24.560017	0.1	3.195644
24.561683	0.1	3.194630
24.563350	0.1	3.194869
24.565017	0.1	3.195107
24.566683	0.1	3.195286
24.568350	0.1	3.196061
24.570017	0.1	3.197789
24.571683	0.1	3.200293
24.573350	0.1	3.203631
24.575017	0.1	3.207922
24.576683	0.1	3.212094
24.578350	0.1	3.213763
24.580017	0.1	3.211916
24.581683	0.1	3.207505
24.583350	0.1	3.202021
24.585017	0.1	3.196716
24.586683	0.1	3.192485
24.588350	0.1	3.189564
24.590017	0.1	3.187180
24.591683	0.1	3.185153
24.593350	0.1	3.184140
24.595017	0.1	3.184855
24.596683	0.1	3.187359
24.598350	0.1	3.191292
24.600017	0.1	3.196299
24.601683	0.1	3.201127
24.603350	0.1	3.204048
24.605017	0.1	3.204584
24.606683	0.1	3.204286
24.608350	0.1	3.204465
24.610017	0.1	3.204227
24.611683	0.1	3.202617
24.613350	0.1	3.200114
24.615017	0.1	3.198624
24.616683	0.1	3.199756
24.618350	0.1	3.203809
24.620017	0.1	3.209412
24.621683	0.1	3.214359
24.623350	0.1	3.217578
24.625017	0.1	3.219783
24.626683	0.1	3.222168
24.628350	0.1	3.225327
24.630017	0.1	3.229201
24.631683	0.1	3.233373
24.633350	0.1	3.237844
24.635017	0.1	3.242791
24.636683	0.1	3.247798
24.638350	0.1	3.252745
24.640017	0.1	3.258407
24.641683	0.1	3.265381
24.643350	0.1	3.273308
24.645017	0.1	3.281534
24.646683	0.1	3.289163
24.648350	0.1	3.295601
24.650017	0.1	3.301561
24.651683	0.1	3.308535
24.653350	0.1	3.317058
24.655017	0.1	3.325999
24.656683	0.1	3.333330
24.658350	0.1	3.337622
24.660017	0.1	3.339410
24.661683	0.1	3.340960
24.663350	0.1	3.343821
24.665017	0.1	3.347814
24.666683	0.1	3.352881
24.668350	0.1	3.359795
24.670017	0.1	3.368855
24.671683	0.1	3.379107
24.673350	0.1	3.389657
24.675017	0.1	3.400326
24.676683	0.1	3.410995
24.678350	0.1	3.420532
24.680017	0.1	3.428519
24.681683	0.1	3.435195
24.683350	0.1	3.440380
24.685017	0.1	3.444195
24.686683	0.1	3.447950
24.688350	0.1	3.452718
24.690017	0.1	3.458202
24.691683	0.1	3.463924
24.693350	0.1	3.470004
24.695017	0.1	3.476799
24.696683	0.1	3.484130
24.698350	0.1	3.491104
24.700017	0.1	3.497005
24.701683	0.1	3.501237
24.703350	0.1	3.503144
24.705017	0.1	3.503323
24.706683	0.1	3.503740
24.708350	0.1	3.506303
24.710017	0.1	3.510654
24.711683	0.1	3.514290
24.713350	0.1	3.514827
24.715017	0.1	3.512085
24.716683	0.1	3.508270
24.718350	0.1	3.505767
24.720017	0.1	3.505051
24.721683	0.1	3.505051
24.723350	0.1	3.504396
24.725017	0.1	3.502190
24.726683	0.1	3.497660
24.728350	0.1	3.490865
24.730017	0.1	3.483176
24.731683	0.1	3.475785
24.733350	0.1	3.469348
24.735017	0.1	3.463447
24.736683	0.1	3.456950
24.738350	0.1	3.448725
24.740017	0.1	3.438533
24.741683	0.1	3.426969
24.743350	0.1	3.414989
24.745017	0.1	3.403306
24.746683	0.1	3.392816
24.748350	0.1	3.384233
24.750017	0.1	3.378034
24.751683	0.1	3.373146
24.753350	0.1	3.367722
24.755017	0.1	3.360093
24.756683	0.1	3.350198
24.758350	0.1	3.338635
24.760017	0.1	3.326059
24.761683	0.1	3.314197
24.763350	0.1	3.305137
24.765017	0.1	3.299177
24.766683	0.1	3.294707
24.768350	0.1	3.289938
24.770017	0.1	3.284335
24.771683	0.1	3.278256
24.773350	0.1	3.272176
24.775017	0.1	3.266275
24.776683	0.1	3.260255
24.778350	0.1	3.253162
24.780017	0.1	3.244102
24.781683	0.1	3.233195
24.783350	0.1	3.221512
24.785017	0.1	3.210008
24.786683	0.1	3.199578
24.788350	0.1	3.191054
24.790017	0.1	3.184974
24.791683	0.1	3.181160
24.793350	0.1	3.178656
24.795017	0.1	3.176511
24.796683	0.1	3.173411
24.798350	0.1	3.167689
24.800017	0.1	3.158391
24.801683	0.1	3.147006
24.803350	0.1	3.137231
24.805017	0.1	3.132403
24.806683	0.1	3.133059
24.808350	0.1	3.137291
24.810017	0.1	3.141999
24.811683	0.1	3.143668
24.813350	0.1	3.140152
24.815017	0.1	3.131807
24.816683	0.1	3.121317
24.818350	0.1	3.111780
24.820017	0.1	3.105164
24.821683	0.1	3.101766
24.823350	0.1	3.101170
24.825017	0.1	3.102660
24.826683	0.1	3.105402
24.828350	0.1	3.108263
24.830017	0.1	3.109634
24.831683	0.1	3.108323
24.833350	0.1	3.104270
24.835017	0.1	3.099203
24.836683	0.1	3.094912
24.838350	0.1	3.091395
24.840017	0.1	3.088355
24.841683	0.1	3.085852
24.843350	0.1	3.084243
24.845017	0.1	3.084123
24.846683	0.1	3.085971
24.848350	0.1	3.089905
24.850017	0.1	3.094733
24.851683	0.1	3.098130
24.853350	0.1	3.097356
24.855017	0.1	3.091634
24.856683	0.1	3.083050
24.858350	0.1	3.075004
24.860017	0.1	3.070712
24.861683	0.1	3.071189
24.863350	0.1	3.075302
24.865017	0.1	3.082037
24.866683	0.1	3.090441
24.868350	0.1	3.099203
24.870017	0.1	3.106952
24.871683	0.1	3.113926
24.873350	0.1	3.121197
24.875017	0.1	3.129363
24.876683	0.1	3.138006
24.878350	0.1	3.145457
24.880017	0.1	3.150225
24.881683	0.1	3.152847
24.883350	0.1	3.155589
24.885017	0.1	3.160119
24.886683	0.1	3.166676
24.888350	0.1	3.174186
24.890017	0.1	3.181517
24.891683	0.1	3.187776
24.893350	0.1	3.193438
24.895017	0.1	3.199041
24.896683	0.1	3.204882
24.898350	0.1	3.211022
24.900017	0.1	3.218413
24.901683	0.1	3.228545
24.903350	0.1	3.242612
24.905017	0.1	3.260255
24.906683	0.1	3.280103
24.908350	0.1	3.300846
24.910017	0.1	3.321231
24.911683	0.1	3.339470
24.913350	0.1	3.354788
24.915017	0.1	3.368497
24.916683	0.1	3.382147
24.918350	0.1	3.395915
24.920017	0.1	3.409565
24.921683	0.1	3.424406
24.923350	0.1	3.442586
24.925017	0.1	3.464818
24.926683	0.1	3.489852
24.928350	0.1	3.515125
24.930017	0.1	3.538251
24.931683	0.1	3.557980
24.933350	0.1	3.574729
24.935017	0.1	3.589988
24.936683	0.1	3.604591
24.938350	0.1	3.619254
24.940017	0.1	3.635109
24.941683	0.1	3.652513
24.943350	0.1	3.669858
24.945017	0.1	3.684581
24.946683	0.1	3.695786
24.948350	0.1	3.704846
24.950017	0.1	3.713489
24.951683	0.1	3.723085
24.953350	0.1	3.734529
24.955017	0.1	3.747642
24.956683	0.1	3.761113
24.958350	0.1	3.773928
24.960017	0.1	3.785312
24.961683	0.1	3.793538
24.963350	0.1	3.795803
24.965017	0.1	3.791511
24.966683	0.1	3.783882
24.968350	0.1	3.777027
24.970017	0.1	3.773391
24.971683	0.1	3.773630
24.973350	0.1	3.776610
24.975017	0.1	3.778517
24.976683	0.1	3.775656
24.978350	0.1	3.766716
24.980017	0.1	3.752530
24.981683	0.1	3.735543
24.983350	0.1	3.718853
24.985017	0.1	3.704310
24.986683	0.1	3.691733
24.988350	0.1	3.680170
24.990017	0.1	3.668547
24.991683	0.1	3.655374
24.993350	0.1	3.639102
24.995017	0.1	3.619492
24.996683	0.1	3.597558
24.998350	0.1	3.575564
25.000017	0.1	3.555954
25.001683	0.1	3.539503
25.003350	0.1	3.524602
25.005017	0.1	3.508687
25.006683	0.1	3.490210
25.008350	0.1	3.468156
25.010017	0.1	3.442109
25.011683	0.1	3.413320
25.013350	0.1	3.384650
25.015017	0.1	3.359080
25.016683	0.1	3.337622
25.018350	0.1	3.320158
25.020017	0.1	3.306329
25.021683	0.1	3.294766
25.023350	0.1	3.283024
25.025017	0.1	3.269017
25.026683	0.1	3.253102
25.028350	0.1	3.236711
25.030017	0.1	3.220439
25.031683	0.1	3.204107
25.033350	0.1	3.187835
25.035017	0.1	3.171742
25.036683	0.1	3.156305
25.038350	0.1	3.142655
25.040017	0.1	3.131747
25.041683	0.1	3.122926
25.043350	0.1	3.114045
25.045017	0.1	3.103316
25.046683	0.1	3.090203
25.048350	0.1	3.075779
25.050017	0.1	3.061831
25.051683	0.1	3.049433
25.053350	0.1	3.039241
25.055017	0.1	3.031910
25.056683	0.1	3.027201
25.058350	0.1	3.023088
25.060017	0.1	3.018141
25.061683	0.1	3.012896
25.063350	0.1	3.008247
25.065017	0.1	3.004670
25.066683	0.1	3.002584
25.068350	0.1	3.002346
25.070017	0.1	3.003180
25.071683	0.1	3.003538
25.073350	0.1	3.002048
25.075017	0.1	2.998591
25.076683	0.1	2.993822
25.078350	0.1	2.988517
25.080017	0.1	2.982915
25.081683	0.1	2.977491
25.083350	0.1	2.973259
25.085017	0.1	2.970934
25.086683	0.1	2.970040
25.088350	0.1	2.969861
25.090017	0.1	2.969861
25.091683	0.1	2.969682
25.093350	0.1	2.969504
25.095017	0.1	2.969861
25.096683	0.1	2.970576
25.098350	0.1	2.970696
25.100017	0.1	2.969623
25.101683	0.1	2.967596
25.103350	0.1	2.965808
25.105017	0.1	2.965510
25.106683	0.1	2.967119
25.108350	0.1	2.969742
25.110017	0.1	2.972305
25.111683	0.1	2.973437
25.113350	0.1	2.972186
25.115017	0.1	2.968431
25.116683	0.1	2.963245
25.118350	0.1	2.957463
25.120017	0.1	2.952039
25.121683	0.1	2.948523
25.123350	0.1	2.948582
25.125017	0.1	2.951622
25.126683	0.1	2.955139
25.128350	0.1	2.956331
25.130017	0.1	2.954424
25.131683	0.1	2.951324
25.133350	0.1	2.949476
25.135017	0.1	2.949476
25.136683	0.1	2.950609
25.138350	0.1	2.952337
25.140017	0.1	2.953887
25.141683	0.1	2.953947
25.143350	0.1	2.951682
25.145017	0.1	2.947927
25.146683	0.1	2.944350
25.148350	0.1	2.941787
25.150017	0.1	2.940715
25.151683	0.1	2.941430
25.153350	0.1	2.943218
25.155017	0.1	2.944052
25.156683	0.1	2.942562
25.158350	0.1	2.940238
25.160017	0.1	2.938688
25.161683	0.1	2.938152
25.163350	0.1	2.938509
25.165017	0.1	2.940118
25.166683	0.1	2.943278
25.168350	0.1	2.947271
25.170017	0.1	2.951563
25.171683	0.1	2.957463
25.173350	0.1	2.966225
25.175017	0.1	2.976060
25.176683	0.1	2.984166
25.178350	0.1	2.988458
25.180017	0.1	2.987921
25.181683	0.1	2.983272
25.183350	0.1	2.976656
25.185017	0.1	2.971053
25.186683	0.1	2.969682
25.188350	0.1	2.973676
25.190017	0.1	2.980352
25.191683	0.1	2.985001
25.193350	0.1	2.985060
25.195017	0.1	2.981484
25.196683	0.1	2.977073
25.198350	0.1	2.973795
25.200017	0.1	2.972245
25.201683	0.1	2.972007
25.203350	0.1	2.973139
25.205017	0.1	2.975941
25.206683	0.1	2.980054
25.208350	0.1	2.983809
25.210017	0.1	2.984941
25.211683	0.1	2.982795
25.213350	0.1	2.979279
25.215017	0.1	2.977967
25.216683	0.1	2.980769
25.218350	0.1	2.986074
25.220017	0.1	2.990544
25.221683	0.1	2.992749
25.223350	0.1	2.993345
25.225017	0.1	2.994001
25.226683	0.1	2.995789
25.228350	0.1	2.999544
25.230017	0.1	3.006220
25.231683	0.1	3.016055
25.233350	0.1	3.028214
25.235017	0.1	3.041089
25.236683	0.1	3.052235
25.238350	0.1	3.059566
25.240017	0.1	3.063202
25.241683	0.1	3.065527
25.243350	0.1	3.068388
25.245017	0.1	3.071666
25.246683	0.1	3.074467
25.248350	0.1	3.076911
25.250017	0.1	3.081262
25.251683	0.1	3.090143
25.253350	0.1	3.103614
25.255017	0.1	3.118217
25.256683	0.1	3.129780
25.258350	0.1	3.136933
25.260017	0.1	3.141225
25.261683	0.1	3.145099
25.263350	0.1	3.151059
25.265017	0.1	3.160954
25.266683	0.1	3.175438
25.268350	0.1	3.193975
25.270017	0.1	3.215134
25.271683	0.1	3.236652
25.273350	0.1	3.256977
25.275017	0.1	3.275871
25.276683	0.1	3.292799
25.278350	0.1	3.306449
25.280017	0.1	3.316462
25.281683	0.1	3.324866
25.283350	0.1	3.334224
25.285017	0.1	3.346026
25.286683	0.1	3.360331
25.288350	0.1	3.376365
25.290017	0.1	3.393293
25.291683	0.1	3.410578
25.293350	0.1	3.428459
25.295017	0.1	3.445804
25.296683	0.1	3.460646
25.298350	0.1	3.472746
25.300017	0.1	3.484726
25.301683	0.1	3.499866
25.303350	0.1	3.519535
25.305017	0.1	3.542364
25.306683	0.1	3.565371
25.308350	0.1	3.585756
25.310017	0.1	3.602565
25.311683	0.1	3.615976
25.313350	0.1	3.625989
25.315017	0.1	3.632903
25.316683	0.1	3.638029
25.318350	0.1	3.643692
25.320017	0.1	3.651500
25.321683	0.1	3.661990
25.323350	0.1	3.674746
25.325017	0.1	3.688753
25.326683	0.1	3.703058
25.328350	0.1	3.716350
25.330017	0.1	3.727079
25.331683	0.1	3.734589
25.333350	0.1	3.740192
25.335017	0.1	3.746808
25.336683	0.1	3.756523
25.338350	0.1	3.769040
25.340017	0.1	3.782809
25.341683	0.1	3.796458
25.343350	0.1	3.809571
25.345017	0.1	3.822685
25.346683	0.1	3.836036
25.348350	0.1	3.849328
25.350017	0.1	3.861845
25.351683	0.1	3.873706
25.353350	0.1	3.886700
25.355017	0.1	3.902495
25.356683	0.1	3.921092
25.358350	0.1	3.941477
25.360017	0.1	3.962875
25.361683	0.1	3.985107
25.363350	0.1	4.007519
25.365017	0.1	4.028797
25.366683	0.1	4.048288
25.368350	0.1	4.066348
25.370017	0.1	4.083872
25.371683	0.1	4.101992
25.373350	0.1	4.121125
25.375017	0.1	4.140854
25.376683	0.1	4.159928
25.378350	0.1	4.177213
25.380017	0.1	4.191876
25.381683	0.1	4.203677
25.383350	0.1	4.213393
25.385017	0.1	4.223347
25.386683	0.1	4.235685
25.388350	0.1	4.250109
25.390017	0.1	4.263401
25.391683	0.1	4.272640
25.393350	0.1	4.278243
25.395017	0.1	4.282236
25.396683	0.1	4.285097
25.398350	0.1	4.284919
25.400017	0.1	4.280329
25.401683	0.1	4.272163
25.403350	0.1	4.263222
25.405017	0.1	4.255533
25.406683	0.1	4.248679
25.408350	0.1	4.240632
25.410017	0.1	4.229427
25.411683	0.1	4.214049
25.413350	0.1	4.194856
25.415017	0.1	4.172623
25.416683	0.1	4.148543
25.418350	0.1	4.123509
25.420017	0.1	4.098416
25.421683	0.1	4.074097
25.423350	0.1	4.050792
25.425017	0.1	4.027426
25.426683	0.1	4.002452
25.428350	0.1	3.975392
25.430017	0.1	3.946603
25.431683	0.1	3.916621
25.433350	0.1	3.885865
25.435017	0.1	3.855825
25.436683	0.1	3.828287
25.438350	0.1	3.803432
25.440017	0.1	3.779471
25.441683	0.1	3.754318
25.443350	0.1	3.727794
25.445017	0.1	3.701925
25.446683	0.1	3.679216
25.448350	0.1	3.660202
25.450017	0.1	3.643453
25.451683	0.1	3.627122
25.453350	0.1	3.610194
25.455017	0.1	3.592313
25.456683	0.1	3.571928
25.458350	0.1	3.547788
25.460017	0.1	3.521025
25.461683	0.1	3.494799
25.463350	0.1	3.472269
25.465017	0.1	3.455162
25.466683	0.1	3.442526
25.468350	0.1	3.430903
25.470017	0.1	3.417194
25.471683	0.1	3.400862
25.473350	0.1	3.383160
25.475017	0.1	3.366232
25.476683	0.1	3.352165
25.478350	0.1	3.342033
25.480017	0.1	3.335834
25.481683	0.1	3.332555
25.483350	0.1	3.329516
25.485017	0.1	3.322840
25.486683	0.1	3.309310
25.488350	0.1	3.288567
25.490017	0.1	3.263235
25.491683	0.1	3.238201
25.493350	0.1	3.217638
25.495017	0.1	3.203154
25.496683	0.1	3.193796
25.498350	0.1	3.187895
25.500017	0.1	3.183544
25.501683	0.1	3.179312
25.503350	0.1	3.174246
25.505017	0.1	3.167153
25.506683	0.1	3.156543
25.508350	0.1	3.141999
25.510017	0.1	3.125310
25.511683	0.1	3.108800
25.513350	0.1	3.093958
25.515017	0.1	3.082335
25.516683	0.1	3.075481
25.518350	0.1	3.073096
25.520017	0.1	3.072262
25.521683	0.1	3.070474
25.523350	0.1	3.067315
25.525017	0.1	3.063560
25.526683	0.1	3.060162
25.528350	0.1	3.058553
25.530017	0.1	3.059149
25.531683	0.1	3.060699
25.533350	0.1	3.060460
25.535017	0.1	3.056407
25.536683	0.1	3.049016
25.538350	0.1	3.040970
25.540017	0.1	3.034890
25.541683	0.1	3.031373
25.543350	0.1	3.028810
25.545017	0.1	3.025353
25.546683	0.1	3.021538
25.548350	0.1	3.020168
25.550017	0.1	3.023267
25.551683	0.1	3.029287
25.553350	0.1	3.034353
25.555017	0.1	3.035486
25.556683	0.1	3.033102
25.558350	0.1	3.029764
25.560017	0.1	3.027737
25.561683	0.1	3.027201
25.563350	0.1	3.026009
25.565017	0.1	3.021956
25.566683	0.1	3.015220
25.568350	0.1	3.008723
25.570017	0.1	3.004492
25.571683	0.1	3.000975
25.573350	0.1	2.995491
25.575017	0.1	2.988100
25.576683	0.1	2.980888
25.578350	0.1	2.974868
25.580017	0.1	2.970040
25.581683	0.1	2.965689
25.583350	0.1	2.960921
25.585017	0.1	2.955377
25.586683	0.1	2.949655
25.588350	0.1	2.943933
25.590017	0.1	2.937377
25.591683	0.1	2.929568
25.593350	0.1	2.921581
25.595017	0.1	2.914548
25.596683	0.1	2.908886
25.598350	0.1	2.903998
25.600017	0.1	2.900243
25.601683	0.1	2.899051
25.603350	0.1	2.900958
25.605017	0.1	2.904356
25.606683	0.1	2.907157
25.608350	0.1	2.908051
25.610017	0.1	2.906442
25.611683	0.1	2.901554
25.613350	0.1	2.892971
25.615017	0.1	2.881766
25.616683	0.1	2.870381
25.618350	0.1	2.861083
25.620017	0.1	2.854765
25.621683	0.1	2.851427
25.623350	0.1	2.850712
25.625017	0.1	2.851606
25.626683	0.1	2.852857
25.628350	0.1	2.853036
25.630017	0.1	2.850592
25.631683	0.1	2.844811
25.633350	0.1	2.836704
25.635017	0.1	2.829015
25.636683	0.1	2.824485
25.638350	0.1	2.823472
25.640017	0.1	2.824247
25.641683	0.1	2.824664
25.643350	0.1	2.823651
25.645017	0.1	2.822042
25.646683	0.1	2.821446
25.648350	0.1	2.821684
25.650017	0.1	2.820730
25.651683	0.1	2.817273
25.653350	0.1	2.811790
25.655017	0.1	2.806008
25.656683	0.1	2.801001
25.658350	0.1	2.797246
25.660017	0.1	2.795100
25.661683	0.1	2.794862
25.663350	0.1	2.795935
25.665017	0.1	2.797365
25.666683	0.1	2.798319
25.668350	0.1	2.797604
25.670017	0.1	2.795041
25.671683	0.1	2.792061
25.673350	0.1	2.790153
25.675017	0.1	2.788901
25.676683	0.1	2.787411
25.678350	0.1	2.785683
25.680017	0.1	2.784252
25.681683	0.1	2.783358
25.683350	0.1	2.784193
25.685017	0.1	2.788544
25.686683	0.1	2.795935
25.688350	0.1	2.802670
25.690017	0.1	2.804876
25.691683	0.1	2.801776
25.693350	0.1	2.795935
25.695017	0.1	2.789617
25.696683	0.1	2.783299
25.698350	0.1	2.777696
25.700017	0.1	2.774537
25.701683	0.1	2.775073
25.703350	0.1	2.780140
25.705017	0.1	2.789319
25.706683	0.1	2.800405
25.708350	0.1	2.809882
25.710017	0.1	2.814830
25.711683	0.1	2.813757
25.713350	0.1	2.807081
25.715017	0.1	2.797544
25.716683	0.1	2.789140
25.718350	0.1	2.784372
25.720017	0.1	2.783716
25.721683	0.1	2.786279
25.723350	0.1	2.790392
25.725017	0.1	2.794326
25.726683	0.1	2.796233
25.728350	0.1	2.795577
25.730017	0.1	2.793908
25.731683	0.1	2.793551
25.733350	0.1	2.794922
25.735017	0.1	2.796650
25.736683	0.1	2.797663
25.738350	0.1	2.798081
25.740017	0.1	2.799094
25.741683	0.1	2.801240
25.743350	0.1	2.803862
25.745017	0.1	2.805591
25.746683	0.1	2.804816
25.748350	0.1	2.801597
25.750017	0.1	2.798140
25.751683	0.1	2.796829
25.753350	0.1	2.797485
25.755017	0.1	2.798140
25.756683	0.1	2.797544
25.758350	0.1	2.796292
25.760017	0.1	2.795935
25.761683	0.1	2.797425
25.763350	0.1	2.800882
25.765017	0.1	2.804816
25.766683	0.1	2.807141
25.768350	0.1	2.806842
25.770017	0.1	2.805352
25.771683	0.1	2.804339
25.773350	0.1	2.803981
25.775017	0.1	2.803505
25.776683	0.1	2.802730
25.778350	0.1	2.801955
25.780017	0.1	2.800942
25.781683	0.1	2.799094
25.783350	0.1	2.795816
25.785017	0.1	2.791345
25.786683	0.1	2.785981
25.788350	0.1	2.779842
25.790017	0.1	2.773643
25.791683	0.1	2.768636
25.793350	0.1	2.765238
25.795017	0.1	2.763391
25.796683	0.1	2.763152
25.798350	0.1	2.763152
25.800017	0.1	2.761245
25.801683	0.1	2.757013
25.803350	0.1	2.751529
25.805017	0.1	2.746880
25.806683	0.1	2.744734
25.808350	0.1	2.746046
25.810017	0.1	2.750456
25.811683	0.1	2.756417
25.813350	0.1	2.761066
25.815017	0.1	2.761901
25.816683	0.1	2.757907
25.818350	0.1	2.750635
25.820017	0.1	2.743840
25.821683	0.1	2.741337
25.823350	0.1	2.743721
25.825017	0.1	2.748549
25.826683	0.1	2.752125
25.828350	0.1	2.751351
25.830017	0.1	2.746463
25.831683	0.1	2.740443
25.833350	0.1	2.735317
25.835017	0.1	2.730608
25.836683	0.1	2.725840
25.838350	0.1	2.721846
25.840017	0.1	2.720714
25.841683	0.1	2.724171
25.843350	0.1	2.731145
25.845017	0.1	2.738655
25.846683	0.1	2.744019
25.848350	0.1	2.746046
25.850017	0.1	2.744913
25.851683	0.1	2.742589
25.853350	0.1	2.741158
25.855017	0.1	2.740562
25.856683	0.1	2.738714
25.858350	0.1	2.734482
25.860017	0.1	2.729118
25.861683	0.1	2.725184
25.863350	0.1	2.724350
25.865017	0.1	2.726436
25.866683	0.1	2.729774
25.868350	0.1	2.733171
25.870017	0.1	2.737105
25.871683	0.1	2.741695
25.873350	0.1	2.745211
25.875017	0.1	2.745509
25.876683	0.1	2.742171
25.878350	0.1	2.736330
25.880017	0.1	2.729774
25.881683	0.1	2.724528
25.883350	0.1	2.722740
25.885017	0.1	2.724826
25.886683	0.1	2.729654
25.888350	0.1	2.734900
25.890017	0.1	2.737999
25.891683	0.1	2.737701
25.893350	0.1	2.734959
25.895017	0.1	2.730966
25.896683	0.1	2.725780
25.898350	0.1	2.719522
25.900017	0.1	2.713800
25.901683	0.1	2.709985
25.903350	0.1	2.708137
25.905017	0.1	2.708316
25.906683	0.1	2.710700
25.908350	0.1	2.715051
25.910017	0.1	2.719820
25.911683	0.1	2.723336
25.913350	0.1	2.724767
25.915017	0.1	2.724707
25.916683	0.1	2.725005
25.918350	0.1	2.726734
25.920017	0.1	2.728820
25.921683	0.1	2.729476
25.923350	0.1	2.728224
25.925017	0.1	2.726615
25.926683	0.1	2.726555
25.928350	0.1	2.728641
25.930017	0.1	2.731681
25.931683	0.1	2.733469
25.933350	0.1	2.732575
25.935017	0.1	2.729774
25.936683	0.1	2.727449
25.938350	0.1	2.727270
25.940017	0.1	2.728522
25.941683	0.1	2.729774
25.943350	0.1	2.730251
25.945017	0.1	2.729535
25.946683	0.1	2.727688
25.948350	0.1	2.725840
25.950017	0.1	2.724826
25.951683	0.1	2.724946
25.953350	0.1	2.725840
25.955017	0.1	2.727509
25.956683	0.1	2.730131
25.958350	0.1	2.733171
25.960017	0.1	2.735198
25.961683	0.1	2.735377
25.963350	0.1	2.733708
25.965017	0.1	2.731383
25.966683	0.1	2.729833
25.968350	0.1	2.728999
25.970017	0.1	2.727628
25.971683	0.1	2.725601
25.973350	0.1	2.724052
25.975017	0.1	2.724111
25.976683	0.1	2.726257
25.978350	0.1	2.730191
25.980017	0.1	2.735615
25.981683	0.1	2.742231
25.983350	0.1	2.749503
25.985017	0.1	2.755821
25.986683	0.1	2.758980
25.988350	0.1	2.758086
25.990017	0.1	2.754212
25.991683	0.1	2.749741
25.993350	0.1	2.746523
25.995017	0.1	2.745152
25.996683	0.1	2.745211
25.998350	0.1	2.745927
26.000017	0.1	2.746403
26.001683	0.1	2.746701
26.003350	0.1	2.747715
26.005017	0.1	2.749205
26.006683	0.1	2.749980
26.008350	0.1	2.748728
26.010017	0.1	2.745450
26.011683	0.1	2.741099
26.013350	0.1	2.737045
26.015017	0.1	2.735078
26.016683	0.1	2.736449
26.018350	0.1	2.740324
26.020017	0.1	2.744556
26.021683	0.1	2.747357
26.023350	0.1	2.748847
26.025017	0.1	2.749682
26.026683	0.1	2.750218
26.028350	0.1	2.750874
26.030017	0.1	2.752245
26.031683	0.1	2.754867
26.033350	0.1	2.759636
26.035017	0.1	2.767265
26.036683	0.1	2.776623
26.038350	0.1	2.783775
26.040017	0.1	2.784729
26.041683	0.1	2.779067
26.043350	0.1	2.769947
26.045017	0.1	2.761185
26.046683	0.1	2.755225
26.048350	0.1	2.752543
26.050017	0.1	2.752423
26.051683	0.1	2.754510
26.053350	0.1	2.758086
26.055017	0.1	2.761543
26.056683	0.1	2.763152
26.058350	0.1	2.762675
26.060017	0.1	2.761722
26.061683	0.1	2.762556
26.063350	0.1	2.766252
26.065017	0.1	2.772093
26.066683	0.1	2.778411
26.068350	0.1	2.783179
26.070017	0.1	2.784670
26.071683	0.1	2.782464
26.073350	0.1	2.777040
26.075017	0.1	2.769888
26.076683	0.1	2.763748
26.078350	0.1	2.761126
26.080017	0.1	2.762556
26.081683	0.1	2.766431
26.083350	0.1	2.770603
26.085017	0.1	2.774656
26.086683	0.1	2.779246
26.088350	0.1	2.784312
26.090017	0.1	2.788186
26.091683	0.1	2.788961
26.093350	0.1	2.785742
26.095017	0.1	2.780140
26.096683	0.1	2.774775
26.098350	0.1	2.771676
26.100017	0.1	2.771318
26.101683	0.1	2.773166
26.103350	0.1	2.776027
26.105017	0.1	2.778769
26.106683	0.1	2.780736
26.108350	0.1	2.781809
26.110017	0.1	2.782524
26.111683	0.1	2.783299
26.113350	0.1	2.784372
26.115017	0.1	2.786577
26.116683	0.1	2.790511
26.118350	0.1	2.794266
26.120017	0.1	2.794445
26.121683	0.1	2.790094
26.123350	0.1	2.784431
26.125017	0.1	2.782107
26.126683	0.1	2.785027
26.128350	0.1	2.791524
26.130017	0.1	2.798140
26.131683	0.1	2.801418
26.133350	0.1	2.800226
26.135017	0.1	2.797663
26.136683	0.1	2.797246
26.138350	0.1	2.799392
26.140017	0.1	2.803087
26.141683	0.1	2.808035
26.143350	0.1	2.814472
26.145017	0.1	2.822519
26.146683	0.1	2.831876
26.148350	0.1	2.841294
26.150017	0.1	2.849698
26.151683	0.1	2.856732
26.153350	0.1	2.862036
26.155017	0.1	2.866328
26.156683	0.1	2.871037
26.158350	0.1	2.876401
26.160017	0.1	2.881527
26.161683	0.1	2.885640
26.163350	0.1	2.889157
26.165017	0.1	2.893269
26.166683	0.1	2.899289
26.168350	0.1	2.907753
26.170017	0.1	2.918065
26.171683	0.1	2.928853
26.173350	0.1	2.938450
26.175017	0.1	2.945602
26.176683	0.1	2.950370
26.178350	0.1	2.954722
26.180017	0.1	2.960563
26.181683	0.1	2.968073
26.183350	0.1	2.977371
26.185017	0.1	2.989054
26.186683	0.1	3.003180
26.188350	0.1	3.018499
26.190017	0.1	3.034353
26.191683	0.1	3.050983
26.193350	0.1	3.067792
26.195017	0.1	3.083229
26.196683	0.1	3.096044
26.198350	0.1	3.106713
26.200017	0.1	3.117085
26.201683	0.1	3.128469
26.203350	0.1	3.141165
26.205017	0.1	3.154695
26.206683	0.1	3.169239
26.208350	0.1	3.186464
26.210017	0.1	3.207743
26.211683	0.1	3.232718
26.213350	0.1	3.259063
26.215017	0.1	3.285229
26.216683	0.1	3.310979
26.218350	0.1	3.336191
26.220017	0.1	3.360093
26.221683	0.1	3.382385
26.223350	0.1	3.403843
26.225017	0.1	3.425539
26.226683	0.1	3.448189
26.228350	0.1	3.473103
26.230017	0.1	3.501833
26.231683	0.1	3.534377
26.233350	0.1	3.568888
26.235017	0.1	3.603161
26.236683	0.1	3.635824
26.238350	0.1	3.666640
26.240017	0.1	3.696263
26.241683	0.1	3.725231
26.243350	0.1	3.754080
26.245017	0.1	3.782928
26.246683	0.1	3.812075
26.248350	0.1	3.841460
26.250017	0.1	3.871262
26.251683	0.1	3.901661
26.253350	0.1	3.932655
26.255017	0.1	3.962457
26.256683	0.1	3.988147
26.258350	0.1	4.008532
26.260017	0.1	4.025579
26.261683	0.1	4.041910
26.263350	0.1	4.057944
26.265017	0.1	4.072070
26.266683	0.1	4.083157
26.268350	0.1	4.091323
26.270017	0.1	4.096687
26.271683	0.1	4.098356
26.273350	0.1	4.095853
26.275017	0.1	4.089535
26.276683	0.1	4.080236
26.278350	0.1	4.069329
26.280017	0.1	4.058481
26.281683	0.1	4.048825
26.283350	0.1	4.039765
26.285017	0.1	4.029572
26.286683	0.1	4.015446
26.288350	0.1	3.995121
26.290017	0.1	3.968418
26.291683	0.1	3.937364
26.293350	0.1	3.904581
26.295017	0.1	3.872037
26.296683	0.1	3.840208
26.298350	0.1	3.808975
26.300017	0.1	3.778637
26.301683	0.1	3.748775
26.303350	0.1	3.718674
26.305017	0.1	3.688038
26.306683	0.1	3.656745
26.308350	0.1	3.624439
26.310017	0.1	3.590286
26.311683	0.1	3.553510
26.313350	0.1	3.514767
26.315017	0.1	3.476024
26.316683	0.1	3.439129
26.318350	0.1	3.404319
26.320017	0.1	3.370404
26.321683	0.1	3.337145
26.323350	0.1	3.305555
26.325017	0.1	3.276050
26.326683	0.1	3.247857
26.328350	0.1	3.219545
26.330017	0.1	3.190696
26.331683	0.1	3.162444
26.333350	0.1	3.136397
26.335017	0.1	3.113508
26.336683	0.1	3.093064
26.338350	0.1	3.073156
26.340017	0.1	3.052354
26.341683	0.1	3.030300
26.343350	0.1	3.006816
26.345017	0.1	2.981901
26.346683	0.1	2.956808
26.348350	0.1	2.933860
26.350017	0.1	2.915144
26.351683	0.1	2.901375
26.353350	0.1	2.892316
26.355017	0.1	2.886713
26.356683	0.1	2.882183
26.358350	0.1	2.876103
26.360017	0.1	2.867282
26.361683	0.1	2.856076
26.363350	0.1	2.842665
26.365017	0.1	2.828062
26.366683	0.1	2.815128
26.368350	0.1	2.806723
26.370017	0.1	2.802611
26.371683	0.1	2.800107
26.373350	0.1	2.796352
26.375017	0.1	2.789438
26.376683	0.1	2.779126
26.378350	0.1	2.766788
26.380017	0.1	2.753675
26.381683	0.1	2.740443
26.383350	0.1	2.728462
26.385017	0.1	2.719522
26.386683	0.1	2.714515
26.388350	0.1	2.712429
26.390017	0.1	2.711415
26.391683	0.1	2.709687
26.393350	0.1	2.706051
26.395017	0.1	2.700210
26.396683	0.1	2.693296
26.398350	0.1	2.687097
26.400017	0.1	2.682567
26.401683	0.1	2.679646
26.403350	0.1	2.678096
26.405017	0.1	2.677083
26.406683	0.1	2.675772
26.408350	0.1	2.673745
26.410017	0.1	2.671063
26.411683	0.1	2.667785
26.413350	0.1	2.664924
26.415017	0.1	2.663553
26.416683	0.1	2.664149
26.418350	0.1	2.666772
26.420017	0.1	2.670527
26.421683	0.1	2.672851
26.423350	0.1	2.671123
26.425017	0.1	2.665997
26.426683	0.1	2.660036
26.428350	0.1	2.654672
26.430017	0.1	2.649844
26.431683	0.1	2.645374
26.433350	0.1	2.642334
26.435017	0.1	2.642095
26.436683	0.1	2.645016
26.438350	0.1	2.649605
26.440017	0.1	2.653301
26.441683	0.1	2.653957
26.443350	0.1	2.650082
26.445017	0.1	2.642453
26.446683	0.1	2.634168
26.448350	0.1	2.629101
26.450017	0.1	2.628803
26.451683	0.1	2.632320
26.453350	0.1	2.637744
26.455017	0.1	2.643526
26.456683	0.1	2.648115
26.458350	0.1	2.649427
26.460017	0.1	2.646208
26.461683	0.1	2.639353
26.463350	0.1	2.631545
26.465017	0.1	2.625883
26.466683	0.1	2.624929
26.468350	0.1	2.629399
26.470017	0.1	2.637625
26.471683	0.1	2.645791
26.473350	0.1	2.649725
26.475017	0.1	2.647758
26.476683	0.1	2.642036
26.478350	0.1	2.636314
26.480017	0.1	2.632499
26.481683	0.1	2.630472
26.483350	0.1	2.630115
26.485017	0.1	2.631366
26.486683	0.1	2.633453
26.488350	0.1	2.635420
26.490017	0.1	2.636731
26.491683	0.1	2.636790
26.493350	0.1	2.635420
26.495017	0.1	2.633333
26.496683	0.1	2.631903
26.498350	0.1	2.632976
26.500017	0.1	2.637029
26.501683	0.1	2.641142
26.503350	0.1	2.641678
26.505017	0.1	2.638281
26.506683	0.1	2.633691
26.508350	0.1	2.629817
26.510017	0.1	2.626896
26.511683	0.1	2.624393
26.513350	0.1	2.622008
26.515017	0.1	2.620578
26.516683	0.1	2.621770
26.518350	0.1	2.626538
26.520017	0.1	2.633870
26.521683	0.1	2.642036
26.523350	0.1	2.649486
26.525017	0.1	2.655208
26.526683	0.1	2.658189
26.528350	0.1	2.658129
26.530017	0.1	2.655983
26.531683	0.1	2.653539
26.533350	0.1	2.651811
26.535017	0.1	2.650976
26.536683	0.1	2.651036
26.538350	0.1	2.651870
26.540017	0.1	2.652526
26.541683	0.1	2.651334
26.543350	0.1	2.646625
26.545017	0.1	2.638102
26.546683	0.1	2.627850
26.548350	0.1	2.619207
26.550017	0.1	2.614737
26.551683	0.1	2.614856
26.553350	0.1	2.617896
26.555017	0.1	2.621472
26.556683	0.1	2.624512
26.558350	0.1	2.626896
26.560017	0.1	2.628923
26.561683	0.1	2.631068
26.563350	0.1	2.633214
26.565017	0.1	2.633512
26.566683	0.1	2.630651
26.568350	0.1	2.626062
26.570017	0.1	2.622545
26.571683	0.1	2.621472
26.573350	0.1	2.622366
26.575017	0.1	2.623916
26.576683	0.1	2.624870
26.578350	0.1	2.624452
26.580017	0.1	2.622307
26.581683	0.1	2.618373
26.583350	0.1	2.613366
26.585017	0.1	2.608895
26.586683	0.1	2.606690
26.588350	0.1	2.606690
26.590017	0.1	2.607405
26.591683	0.1	2.607405
26.593350	0.1	2.606392
26.595017	0.1	2.604604
26.596683	0.1	2.602577
26.598350	0.1	2.602041
26.600017	0.1	2.605081
26.601683	0.1	2.611399
26.603350	0.1	2.618969
26.605017	0.1	2.625883
26.606683	0.1	2.631128
26.608350	0.1	2.634049
26.610017	0.1	2.634466
26.611683	0.1	2.633572
26.613350	0.1	2.634108
26.615017	0.1	2.637625
26.616683	0.1	2.642811
26.618350	0.1	2.646923
26.620017	0.1	2.647996
26.621683	0.1	2.645314
26.623350	0.1	2.640069
26.625017	0.1	2.635360
26.626683	0.1	2.634227
26.628350	0.1	2.637088
26.630017	0.1	2.642691
26.631683	0.1	2.648473
26.633350	0.1	2.651930
26.635017	0.1	2.651692
26.636683	0.1	2.649307
26.638350	0.1	2.647579
26.640017	0.1	2.647281
26.641683	0.1	2.646685
26.643350	0.1	2.644301
26.645017	0.1	2.640605
26.646683	0.1	2.637506
26.648350	0.1	2.637088
26.650017	0.1	2.640963
26.651683	0.1	2.649605
26.653350	0.1	2.660930
26.655017	0.1	2.670765
26.656683	0.1	2.676428
26.658350	0.1	2.677858
26.660017	0.1	2.676308
26.661683	0.1	2.672732
26.663350	0.1	2.668500
26.665017	0.1	2.665699
26.666683	0.1	2.665460
26.668350	0.1	2.667546
26.670017	0.1	2.670825
26.671683	0.1	2.673924
26.673350	0.1	2.675653
26.675017	0.1	2.675653
26.676683	0.1	2.675295
26.678350	0.1	2.676368
26.680017	0.1	2.679289
26.681683	0.1	2.683044
26.683350	0.1	2.686680
26.685017	0.1	2.690315
26.686683	0.1	2.694369
26.688350	0.1	2.698422
26.690017	0.1	2.702058
26.691683	0.1	2.705276
26.693350	0.1	2.708376
26.695017	0.1	2.712250
26.696683	0.1	2.717972
26.698350	0.1	2.726615
26.700017	0.1	2.737940
26.701683	0.1	2.749503
26.703350	0.1	2.758920
26.705017	0.1	2.765417
26.706683	0.1	2.770245
26.708350	0.1	2.776027
26.710017	0.1	2.783954
26.711683	0.1	2.792895
26.713350	0.1	2.801478
26.715017	0.1	2.809882
26.716683	0.1	2.818465
26.718350	0.1	2.827287
26.720017	0.1	2.835751
26.721683	0.1	2.843201
26.723350	0.1	2.849817
26.725017	0.1	2.856612
26.726683	0.1	2.864719
26.728350	0.1	2.875567
26.730017	0.1	2.891004
26.731683	0.1	2.910614
26.733350	0.1	2.930880
26.735017	0.1	2.947688
26.736683	0.1	2.959132
26.738350	0.1	2.966762
26.740017	0.1	2.973437
26.741683	0.1	2.981425
26.743350	0.1	2.990782
26.745017	0.1	3.000200
26.746683	0.1	3.009260
26.748350	0.1	3.018916
26.750017	0.1	3.030718
26.751683	0.1	3.045023
26.753350	0.1	3.061414
26.755017	0.1	3.080011
26.756683	0.1	3.100872
26.758350	0.1	3.122449
26.760017	0.1	3.142953
26.761683	0.1	3.162205
26.763350	0.1	3.180504
26.765017	0.1	3.199220
26.766683	0.1	3.219903
26.768350	0.1	3.243208
26.770017	0.1	3.268600
26.771683	0.1	3.295005
26.773350	0.1	3.321469
26.775017	0.1	3.347814
26.776683	0.1	3.374398
26.778350	0.1	3.400445
26.780017	0.1	3.425241
26.781683	0.1	3.449977
26.783350	0.1	3.477395
26.785017	0.1	3.509522
26.786683	0.1	3.546357
26.788350	0.1	3.586710
26.790017	0.1	3.629208
26.791683	0.1	3.672183
26.793350	0.1	3.713250
26.795017	0.1	3.752053
26.796683	0.1	3.791392
26.798350	0.1	3.833831
26.800017	0.1	3.879607
26.801683	0.1	3.926993
26.803350	0.1	3.974557
26.805017	0.1	4.023075
26.806683	0.1	4.073680
26.808350	0.1	4.125476
26.810017	0.1	4.177392
26.811683	0.1	4.230440
26.813350	0.1	4.286349
26.815017	0.1	4.345536
26.816683	0.1	4.407108
26.818350	0.1	4.469574
26.820017	0.1	4.532397
26.821683	0.1	4.596293
26.823350	0.1	4.661441
26.825017	0.1	4.726589
26.826683	0.1	4.789412
26.828350	0.1	4.848242
26.830017	0.1	4.902780
26.831683	0.1	4.953087
26.833350	0.1	5.000115
26.835017	0.1	5.045653
26.836683	0.1	5.091548
26.838350	0.1	5.138934
26.840017	0.1	5.188108
26.841683	0.1	5.237997
26.843350	0.1	5.285502
26.845017	0.1	5.327821
26.846683	0.1	5.364538
26.848350	0.1	5.396962
26.850017	0.1	5.425275
26.851683	0.1	5.447746
26.853350	0.1	5.463302
26.855017	0.1	5.473554
26.856683	0.1	5.481184
26.858350	0.1	5.487025
26.860017	0.1	5.489171
26.861683	0.1	5.485952
26.863350	0.1	5.477310
26.865017	0.1	5.464375
26.866683	0.1	5.448640
26.868350	0.1	5.430937
26.870017	0.1	5.410493
26.871683	0.1	5.386174
26.873350	0.1	5.358219
26.875017	0.1	5.328000
26.876683	0.1	5.295694
26.878350	0.1	5.259812
26.880017	0.1	5.218923
26.881683	0.1	5.173028
26.883350	0.1	5.122900
26.885017	0.1	5.070031
26.886683	0.1	5.017400
26.888350	0.1	4.968345
26.890017	0.1	4.924238
26.891683	0.1	4.883707
26.893350	0.1	4.843593
26.895017	0.1	4.800737
26.896683	0.1	4.753590
26.898350	0.1	4.702330
26.900017	0.1	4.648090
26.901683	0.1	4.593015
26.903350	0.1	4.540623
26.905017	0.1	4.494727
26.906683	0.1	4.458070
26.908350	0.1	4.430056
26.910017	0.1	4.406929
26.911683	0.1	4.384041
26.913350	0.1	4.359126
26.915017	0.1	4.333258
26.916683	0.1	4.308105
26.918350	0.1	4.284501
26.920017	0.1	4.262865
26.921683	0.1	4.243732
26.923350	0.1	4.226446
26.925017	0.1	4.209876
26.926683	0.1	4.193485
26.928350	0.1	4.178763
26.930017	0.1	4.167378
26.931683	0.1	4.159689
26.933350	0.1	4.155398
26.935017	0.1	4.154086
26.936683	0.1	4.154384
26.938350	0.1	4.154444
26.940017	0.1	4.152537
26.941683	0.1	4.147709
26.943350	0.1	4.139424
26.945017	0.1	4.127205
26.946683	0.1	4.112304
26.948350	0.1	4.097939
26.950017	0.1	4.086614
26.951683	0.1	4.077673
26.953350	0.1	4.067958
26.955017	0.1	4.053951
26.956683	0.1	4.033864
26.958350	0.1	4.009068
26.960017	0.1	3.982246
26.961683	0.1	3.956497
26.963350	0.1	3.933966
26.965017	0.1	3.914058
26.966683	0.1	3.894568
26.968350	0.1	3.873766
26.970017	0.1	3.851116
26.971683	0.1	3.826440
26.973350	0.1	3.799141
26.975017	0.1	3.770113
26.976683	0.1	3.740847
26.978350	0.1	3.711879
26.980017	0.1	3.681958
26.981683	0.1	3.649831
26.983350	0.1	3.615022
26.985017	0.1	3.578186
26.986683	0.1	3.540457
26.988350	0.1	3.502846
26.990017	0.1	3.465891
26.991683	0.1	3.429294
26.993350	0.1	3.392458
26.995017	0.1	3.355503
26.996683	0.1	3.319085
26.998350	0.1	3.283918
27.000017	0.1	3.250361
27.001683	0.1	3.219068
27.003350	0.1	3.190279
27.005017	0.1	3.164113
27.006683	0.1	3.140331
27.008350	0.1	3.118336
27.010017	0.1	3.097236
27.011683	0.1	3.077090
27.013350	0.1	3.057778
27.015017	0.1	3.039122
27.016683	0.1	3.021002
27.018350	0.1	3.003538
27.020017	0.1	2.986014
27.021683	0.1	2.967656
27.023350	0.1	2.949059
27.025017	0.1	2.931416
27.026683	0.1	2.915025
27.028350	0.1	2.899528
27.030017	0.1	2.885461
27.031683	0.1	2.874673
27.033350	0.1	2.868772
27.035017	0.1	2.867282
27.036683	0.1	2.866924
27.038350	0.1	2.864957
27.040017	0.1	2.861381
27.041683	0.1	2.857864
27.043350	0.1	2.855778
27.045017	0.1	2.854765
27.046683	0.1	2.854169
27.048350	0.1	2.854109
27.050017	0.1	2.853692
27.051683	0.1	2.850890
27.053350	0.1	2.844989
27.055017	0.1	2.837360
27.056683	0.1	2.830029
27.058350	0.1	2.824962
27.060017	0.1	2.824009
27.061683	0.1	2.827346
27.063350	0.1	2.833665
27.065017	0.1	2.842188
27.066683	0.1	2.851904
27.068350	0.1	2.861023
27.070017	0.1	2.867520
27.071683	0.1	2.871275
27.073350	0.1	2.873898
27.075017	0.1	2.877474
27.076683	0.1	2.883673
27.078350	0.1	2.893388
27.080017	0.1	2.906382
27.081683	0.1	2.920628
27.083350	0.1	2.933324
27.085017	0.1	2.942205
27.086683	0.1	2.947271
27.088350	0.1	2.950072
27.090017	0.1	2.953112
27.091683	0.1	2.958656
27.093350	0.1	2.967477
27.095017	0.1	2.978742
27.096683	0.1	2.991915
27.098350	0.1	3.006995
27.100017	0.1	3.023207
27.101683	0.1	3.039241
27.103350	0.1	3.053844
27.105017	0.1	3.066123
27.106683	0.1	3.075600
27.108350	0.1	3.083050
27.110017	0.1	3.091514
27.111683	0.1	3.104031
27.113350	0.1	3.120840
27.115017	0.1	3.139854
27.116683	0.1	3.159344
27.118350	0.1	3.178716
27.120017	0.1	3.197253
27.121683	0.1	3.214598
27.123350	0.1	3.231526
27.125017	0.1	3.249526
27.126683	0.1	3.269673
27.128350	0.1	3.290534
27.130017	0.1	3.310025
27.131683	0.1	3.327787
27.133350	0.1	3.345669
27.135017	0.1	3.365874
27.136683	0.1	3.389657
27.138350	0.1	3.417313
27.140017	0.1	3.448606
27.141683	0.1	3.481984
27.143350	0.1	3.514469
27.145017	0.1	3.543854
27.146683	0.1	3.570795
27.148350	0.1	3.597677
27.150017	0.1	3.626466
27.151683	0.1	3.657639
27.153350	0.1	3.691137
27.155017	0.1	3.726363
27.156683	0.1	3.762186
27.158350	0.1	3.798425
27.160017	0.1	3.836513
27.161683	0.1	3.877580
27.163350	0.1	3.920138
27.165017	0.1	3.961921
27.166683	0.1	4.003108
27.168350	0.1	4.046023
27.170017	0.1	4.093230
27.171683	0.1	4.145921
27.173350	0.1	4.202724
27.175017	0.1	4.261732
27.176683	0.1	4.322529
27.178350	0.1	4.384816
27.180017	0.1	4.447699
27.181683	0.1	4.510820
27.183350	0.1	4.574955
27.185017	0.1	4.641056
27.186683	0.1	4.709721
27.188350	0.1	4.781962
27.190017	0.1	4.858494
27.191683	0.1	4.939258
27.193350	0.1	5.024791
27.195017	0.1	5.115629
27.196683	0.1	5.211771
27.198350	0.1	5.312443
27.200017	0.1	5.417288
27.201683	0.1	5.526245
27.203350	0.1	5.639017
27.205017	0.1	5.755306
27.206683	0.1	5.875469
27.208350	0.1	6.000460
27.210017	0.1	6.131351
27.211683	0.1	6.268978
27.213350	0.1	6.413043
27.215017	0.1	6.562472
27.216683	0.1	6.716907
27.218350	0.1	6.877125
27.220017	0.1	7.045031
27.221683	0.1	7.222236
27.223350	0.1	7.408858
27.225017	0.1	7.603646
27.226683	0.1	7.803917
27.228350	0.1	8.007110
27.230017	0.1	8.212150
27.231683	0.1	8.420229
27.233350	0.1	8.633197
27.235017	0.1	8.851708
27.236683	0.1	9.075344
27.238350	0.1	9.302855
27.240017	0.1	9.533108
27.241683	0.1	9.765030
27.243350	0.1	9.997249
27.245017	0.1	10.228515
27.246683	0.1	10.457993
27.248350	0.1	10.685862
27.250017	0.1	10.913671
27.251683	0.1	11.142851
27.253350	0.1	11.371315
27.255017	0.1	11.594892
27.256683	0.1	11.809946
27.258350	0.1	12.014926
27.260017	0.1	12.209178
27.261683	0.1	12.391270
27.263350	0.1	12.559057
27.265017	0.1	12.710632
27.266683	0.1	12.845755
27.268350	0.1	12.965799
27.270017	0.1	13.072968
27.271683	0.1	13.168455
27.273350	0.1	13.250829
27.275017	0.1	13.317049
27.276683	0.1	13.365270
27.278350	0.1	13.396800
27.280017	0.1	13.413728
27.281683	0.1	13.416291
27.283350	0.1	13.402224
27.285017	0.1	13.370217
27.286683	0.1	13.320983
27.288350	0.1	13.256372
27.290017	0.1	13.178349
27.291683	0.1	13.088287
27.293350	0.1	12.987078
27.295017	0.1	12.874902
27.296683	0.1	12.752236
27.298350	0.1	12.620152
27.300017	0.1	12.479783
27.301683	0.1	12.331844
27.303350	0.1	12.175799
27.305017	0.1	12.010813
27.306683	0.1	11.837900
27.308350	0.1	11.660219
27.310017	0.1	11.481763
27.311683	0.1	11.305690
27.313350	0.1	11.133850
27.315017	0.1	10.965408
27.316683	0.1	10.798097
27.318350	0.1	10.630370
27.320017	0.1	10.462225
27.321683	0.1	10.295630
27.323350	0.1	10.133267
27.325017	0.1	9.977341
27.326683	0.1	9.829105
27.328350	0.1	9.688974
27.330017	0.1	9.556711
27.331683	0.1	9.431422
27.333350	0.1	9.311855
27.335017	0.1	9.195746
27.336683	0.1	9.080589
27.338350	0.1	8.965135
27.340017	0.1	8.851111
27.341683	0.1	8.742154
27.343350	0.1	8.641184
27.345017	0.1	8.548976
27.346683	0.1	8.463681
27.348350	0.1	8.381367
27.350017	0.1	8.298159
27.351683	0.1	8.212388
27.353350	0.1	8.124292
27.355017	0.1	8.034885
27.356683	0.1	7.945836
27.358350	0.1	7.858754
27.360017	0.1	7.773102
27.361683	0.1	7.686079
27.363350	0.1	7.595361
27.365017	0.1	7.500470
27.366683	0.1	7.402480
27.368350	0.1	7.302881
27.370017	0.1	7.202387
27.371683	0.1	7.099986
27.373350	0.1	6.993533
27.375017	0.1	6.881297
27.376683	0.1	6.764472
27.378350	0.1	6.646157
27.380017	0.1	6.528378
27.381683	0.1	6.410182
27.383350	0.1	6.289184
27.385017	0.1	6.165207
27.386683	0.1	6.040693
27.388350	0.1	5.917848
27.390017	0.1	5.796671
27.391683	0.1	5.675137
27.393350	0.1	5.550981
27.395017	0.1	5.423010
27.396683	0.1	5.292535
27.398350	0.1	5.162359
27.400017	0.1	5.034685
27.401683	0.1	4.910231
27.403350	0.1	4.789174
27.405017	0.1	4.670978
27.406683	0.1	4.555106
27.408350	0.1	4.442513
27.410017	0.1	4.334748
27.411683	0.1	4.231990
27.413350	0.1	4.133165
27.415017	0.1	4.036904
27.416683	0.1	3.943026
27.418350	0.1	3.852725
27.420017	0.1	3.766597
27.421683	0.1	3.684104
27.423350	0.1	3.605306
27.425017	0.1	3.530979
27.426683	0.1	3.462315
27.428350	0.1	3.399551
27.430017	0.1	3.341079
27.431683	0.1	3.284991
27.433350	0.1	3.230930
27.435017	0.1	3.178954
27.436683	0.1	3.129423
27.438350	0.1	3.083289
27.440017	0.1	3.042162
27.441683	0.1	3.006756
27.443350	0.1	2.975822
27.445017	0.1	2.946496
27.446683	0.1	2.916694
27.448350	0.1	2.886772
27.450017	0.1	2.858579
27.451683	0.1	2.832532
27.453350	0.1	2.807856
27.455017	0.1	2.784789
27.456683	0.1	2.764821
27.458350	0.1	2.748907
27.460017	0.1	2.735436
27.461683	0.1	2.722085
27.463350	0.1	2.707422
27.465017	0.1	2.691388
27.466683	0.1	2.675891
27.468350	0.1	2.663434
27.470017	0.1	2.655387
27.471683	0.1	2.651274
27.473350	0.1	2.648652
27.475017	0.1	2.645016
27.476683	0.1	2.639413
27.478350	0.1	2.632916
27.480017	0.1	2.627075
27.481683	0.1	2.622187
27.483350	0.1	2.617538
27.485017	0.1	2.612889
27.486683	0.1	2.608061
27.488350	0.1	2.602577
27.490017	0.1	2.596319
27.491683	0.1	2.590060
27.493350	0.1	2.584934
27.495017	0.1	2.581179
27.496683	0.1	2.579212
27.498350	0.1	2.579332
27.500017	0.1	2.581000
27.501683	0.1	2.583623
27.503350	0.1	2.586842
27.505017	0.1	2.589047
27.506683	0.1	2.588213
27.508350	0.1	2.584696
27.510017	0.1	2.580524
27.511683	0.1	2.577126
27.513350	0.1	2.574861
27.515017	0.1	2.573073
27.516683	0.1	2.570689
27.518350	0.1	2.566457
27.520017	0.1	2.560437
27.521683	0.1	2.554536
27.523350	0.1	2.550900
27.525017	0.1	2.550483
27.526683	0.1	2.552927
27.528350	0.1	2.557159
27.530017	0.1	2.561271
27.531683	0.1	2.563119
27.533350	0.1	2.561569
27.535017	0.1	2.557099
27.536683	0.1	2.551556
27.538350	0.1	2.547383
27.540017	0.1	2.546072
27.541683	0.1	2.546847
27.543350	0.1	2.546728
27.545017	0.1	2.543032
27.546683	0.1	2.536059
27.548350	0.1	2.528310
27.550017	0.1	2.522767
27.551683	0.1	2.522111
27.553350	0.1	2.527237
27.555017	0.1	2.535522
27.556683	0.1	2.542675
27.558350	0.1	2.545953
27.560017	0.1	2.545238
27.561683	0.1	2.542138
27.563350	0.1	2.537966
27.565017	0.1	2.533615
27.566683	0.1	2.529621
27.568350	0.1	2.525926
27.570017	0.1	2.522588
27.571683	0.1	2.520323
27.573350	0.1	2.520085
27.575017	0.1	2.521277
27.576683	0.1	2.522648
27.578350	0.1	2.523601
27.580017	0.1	2.524734
27.581683	0.1	2.525926
27.583350	0.1	2.525687
27.585017	0.1	2.522528
27.586683	0.1	2.516747
27.588350	0.1	2.510250
27.590017	0.1	2.505124
27.591683	0.1	2.502799
27.593350	0.1	2.504230
27.595017	0.1	2.508819
27.596683	0.1	2.514482
27.598350	0.1	2.518833
27.600017	0.1	2.520800
27.601683	0.1	2.521157
27.603350	0.1	2.520144
27.605017	0.1	2.517104
27.606683	0.1	2.511680
27.608350	0.1	2.504885
27.610017	0.1	2.497852
27.611683	0.1	2.490997
27.613350	0.1	2.485633
27.615017	0.1	2.483964
27.616683	0.1	2.486706
27.618350	0.1	2.492249
27.620017	0.1	2.497435
27.621683	0.1	2.499819
27.623350	0.1	2.499163
27.625017	0.1	2.496660
27.626683	0.1	2.494216
27.628350	0.1	2.493024
27.630017	0.1	2.492190
27.631683	0.1	2.490342
27.633350	0.1	2.487242
27.635017	0.1	2.483368
27.636683	0.1	2.478421
27.638350	0.1	2.473176
27.640017	0.1	2.470017
27.641683	0.1	2.469897
27.643350	0.1	2.471864
27.645017	0.1	2.474189
27.646683	0.1	2.474725
27.648350	0.1	2.472639
27.650017	0.1	2.469301
27.651683	0.1	2.466858
27.653350	0.1	2.466798
27.655017	0.1	2.469361
27.656683	0.1	2.473831
27.658350	0.1	2.478600
27.660017	0.1	2.481461
27.661683	0.1	2.481103
27.663350	0.1	2.478361
27.665017	0.1	2.474845
27.666683	0.1	2.471388
27.668350	0.1	2.468407
27.670017	0.1	2.466560
27.671683	0.1	2.466083
27.673350	0.1	2.466560
27.675017	0.1	2.467573
27.676683	0.1	2.469063
27.678350	0.1	2.471626
27.680017	0.1	2.475262
27.681683	0.1	2.478600
27.683350	0.1	2.479196
27.685017	0.1	2.476037
27.686683	0.1	2.469957
27.688350	0.1	2.462804
27.690017	0.1	2.456963
27.691683	0.1	2.454460
27.693350	0.1	2.455890
27.695017	0.1	2.459467
27.696683	0.1	2.462447
27.698350	0.1	2.463997
27.700017	0.1	2.465844
27.701683	0.1	2.469897
27.703350	0.1	2.476216
27.705017	0.1	2.483547
27.706683	0.1	2.490521
27.708350	0.1	2.496541
27.710017	0.1	2.500892
27.711683	0.1	2.502561
27.713350	0.1	2.501965
27.715017	0.1	2.501130
27.716683	0.1	2.502024
27.718350	0.1	2.504766
27.720017	0.1	2.508164
27.721683	0.1	2.510965
27.723350	0.1	2.512992
27.725017	0.1	2.514661
27.726683	0.1	2.517045
27.728350	0.1	2.521515
27.730017	0.1	2.528370
27.731683	0.1	2.536476
27.733350	0.1	2.543688
27.735017	0.1	2.548516
27.736683	0.1	2.551079
27.738350	0.1	2.553344
27.740017	0.1	2.557874
27.741683	0.1	2.565563
27.743350	0.1	2.575219
27.745017	0.1	2.584398
27.746683	0.1	2.591252
27.748350	0.1	2.595544
27.750017	0.1	2.597928
27.751683	0.1	2.599359
27.753350	0.1	2.601087
27.755017	0.1	2.604187
27.756683	0.1	2.608717
27.758350	0.1	2.613366
27.760017	0.1	2.616823
27.761683	0.1	2.619326
27.763350	0.1	2.622187
27.765017	0.1	2.626002
27.766683	0.1	2.629996
27.768350	0.1	2.632737
27.770017	0.1	2.633393
27.771683	0.1	2.632320
27.773350	0.1	2.631486
27.775017	0.1	2.632916
27.776683	0.1	2.637148
27.778350	0.1	2.643347
27.780017	0.1	2.650321
27.781683	0.1	2.656996
27.783350	0.1	2.662242
27.785017	0.1	2.664924
27.786683	0.1	2.664447
27.788350	0.1	2.660871
27.790017	0.1	2.655626
27.791683	0.1	2.650738
27.793350	0.1	2.647460
27.795017	0.1	2.645493
27.796683	0.1	2.644003
27.798350	0.1	2.642274
27.800017	0.1	2.639473
27.801683	0.1	2.635181
27.803350	0.1	2.630055
27.805017	0.1	2.625346
27.806683	0.1	2.622008
27.808350	0.1	2.619803
27.810017	0.1	2.618253
27.811683	0.1	2.616882
27.813350	0.1	2.615929
27.815017	0.1	2.616048
27.816683	0.1	2.616286
27.818350	0.1	2.614498
27.820017	0.1	2.609134
27.821683	0.1	2.600730
27.823350	0.1	2.590835
27.825017	0.1	2.580285
27.826683	0.1	2.568960
27.828350	0.1	2.556801
27.830017	0.1	2.545178
27.831683	0.1	2.535105
27.833350	0.1	2.527058
27.835017	0.1	2.521038
27.836683	0.1	2.517164
27.838350	0.1	2.514601
27.840017	0.1	2.512813
27.841683	0.1	2.512098
27.843350	0.1	2.512992
27.845017	0.1	2.515197
27.846683	0.1	2.517402
27.848350	0.1	2.519488
27.850017	0.1	2.521753
27.851683	0.1	2.523363
27.853350	0.1	2.522707
27.855017	0.1	2.519608
27.856683	0.1	2.515316
27.858350	0.1	2.510369
27.860017	0.1	2.505005
27.861683	0.1	2.500773
27.863350	0.1	2.499461
27.865017	0.1	2.501965
27.866683	0.1	2.507627
27.868350	0.1	2.513945
27.870017	0.1	2.517939
27.871683	0.1	2.518416
27.873350	0.1	2.516866
27.875017	0.1	2.515316
27.876683	0.1	2.515793
27.878350	0.1	2.519608
27.880017	0.1	2.526760
27.881683	0.1	2.534986
27.883350	0.1	2.541661
27.885017	0.1	2.544999
27.886683	0.1	2.544701
27.888350	0.1	2.542257
27.890017	0.1	2.539992
27.891683	0.1	2.539516
27.893350	0.1	2.540708
27.895017	0.1	2.543271
27.896683	0.1	2.547503
27.898350	0.1	2.553106
27.900017	0.1	2.557993
27.901683	0.1	2.560198
27.903350	0.1	2.559006
27.905017	0.1	2.554953
27.906683	0.1	2.549946
27.908350	0.1	2.547205
27.910017	0.1	2.550006
27.911683	0.1	2.558470
27.913350	0.1	2.569020
27.915017	0.1	2.576471
27.916683	0.1	2.577722
27.918350	0.1	2.573252
27.920017	0.1	2.566576
27.921683	0.1	2.561093
27.923350	0.1	2.558351
27.925017	0.1	2.557695
27.926683	0.1	2.557397
27.928350	0.1	2.556503
27.930017	0.1	2.555490
27.931683	0.1	2.555370
27.933350	0.1	2.555788
27.935017	0.1	2.555072
27.936683	0.1	2.551973
27.938350	0.1	2.546787
27.940017	0.1	2.539694
27.941683	0.1	2.531529
27.943350	0.1	2.524078
27.945017	0.1	2.519310
27.946683	0.1	2.518714
27.948350	0.1	2.523244
27.950017	0.1	2.530992
27.951683	0.1	2.537847
27.953350	0.1	2.540648
27.955017	0.1	2.539039
27.956683	0.1	2.534449
27.958350	0.1	2.527893
27.960017	0.1	2.520204
27.961683	0.1	2.512813
27.963350	0.1	2.507746
27.965017	0.1	2.506912
27.966683	0.1	2.511084
27.968350	0.1	2.518416
27.970017	0.1	2.524793
27.971683	0.1	2.527237
27.973350	0.1	2.525509
27.975017	0.1	2.521217
27.976683	0.1	2.516270
27.978350	0.1	2.512634
27.980017	0.1	2.511084
27.981683	0.1	2.510846
27.983350	0.1	2.511025
27.985017	0.1	2.511501
27.986683	0.1	2.513051
27.988350	0.1	2.516210
27.990017	0.1	2.520383
27.991683	0.1	2.523899
27.993350	0.1	2.526105
27.995017	0.1	2.527893
27.996683	0.1	2.529919
27.998350	0.1	2.531171
28.000017	0.1	2.530813
28.001683	0.1	2.529621
28.003350	0.1	2.528846
28.005017	0.1	2.528310
28.006683	0.1	2.527177
28.008350	0.1	2.525330
28.010017	0.1	2.523899
28.011683	0.1	2.523959
28.013350	0.1	2.525628
28.015017	0.1	2.528191
28.016683	0.1	2.530992
28.018350	0.1	2.534866
28.020017	0.1	2.541661
28.021683	0.1	2.551675
28.023350	0.1	2.562940
28.025017	0.1	2.572060
28.026683	0.1	2.576709
28.028350	0.1	2.577067
28.030017	0.1	2.576530
28.031683	0.1	2.578855
28.033350	0.1	2.585471
28.035017	0.1	2.594888
28.036683	0.1	2.603650
28.038350	0.1	2.608240
28.040017	0.1	2.607167
28.041683	0.1	2.601385
28.043350	0.1	2.593875
28.045017	0.1	2.588034
28.046683	0.1	2.585411
28.048350	0.1	2.586126
28.050017	0.1	2.590358
28.051683	0.1	2.598047
28.053350	0.1	2.608478
28.055017	0.1	2.620161
28.056683	0.1	2.630830
28.058350	0.1	2.638459
28.060017	0.1	2.642334
28.061683	0.1	2.643466
28.063350	0.1	2.644241
28.065017	0.1	2.647460
28.066683	0.1	2.653897
28.068350	0.1	2.661050
28.070017	0.1	2.665520
28.071683	0.1	2.666354
28.073350	0.1	2.664507
28.075017	0.1	2.661109
28.076683	0.1	2.656937
28.078350	0.1	2.653301
28.080017	0.1	2.651692
28.081683	0.1	2.653003
28.083350	0.1	2.656460
28.085017	0.1	2.660394
28.086683	0.1	2.663016
28.088350	0.1	2.663374
28.090017	0.1	2.660990
28.091683	0.1	2.655864
28.093350	0.1	2.649009
28.095017	0.1	2.642811
28.096683	0.1	2.639830
28.098350	0.1	2.641976
28.100017	0.1	2.648890
28.101683	0.1	2.657116
28.103350	0.1	2.661288
28.105017	0.1	2.658785
28.106683	0.1	2.651990
28.108350	0.1	2.645016
28.110017	0.1	2.641082
28.111683	0.1	2.641022
28.113350	0.1	2.642989
28.115017	0.1	2.644062
28.116683	0.1	2.642751
28.118350	0.1	2.639830
28.120017	0.1	2.636910
28.121683	0.1	2.635062
28.123350	0.1	2.634347
28.125017	0.1	2.634347
28.126683	0.1	2.635658
28.128350	0.1	2.638757
28.130017	0.1	2.642989
28.131683	0.1	2.646029
28.133350	0.1	2.645791
28.135017	0.1	2.642453
28.136683	0.1	2.637625
28.138350	0.1	2.633035
28.140017	0.1	2.629578
28.141683	0.1	2.626479
28.143350	0.1	2.621651
28.145017	0.1	2.614319
28.146683	0.1	2.606094
28.148350	0.1	2.600193
28.150017	0.1	2.598941
28.151683	0.1	2.602160
28.153350	0.1	2.607346
28.155017	0.1	2.612174
28.156683	0.1	2.615750
28.158350	0.1	2.618611
28.160017	0.1	2.621114
28.161683	0.1	2.623141
28.163350	0.1	2.624214
28.165017	0.1	2.623260
28.166683	0.1	2.619684
28.168350	0.1	2.613425
28.170017	0.1	2.605736
28.171683	0.1	2.597988
28.173350	0.1	2.590835
28.175017	0.1	2.583802
28.176683	0.1	2.576411
28.178350	0.1	2.569735
28.180017	0.1	2.566397
28.181683	0.1	2.567828
28.183350	0.1	2.572596
28.185017	0.1	2.577245
28.186683	0.1	2.578437
28.188350	0.1	2.574206
28.190017	0.1	2.565205
28.191683	0.1	2.554774
28.193350	0.1	2.546907
28.195017	0.1	2.543032
28.196683	0.1	2.542198
28.198350	0.1	2.542436
28.200017	0.1	2.541721
28.201683	0.1	2.539277
28.203350	0.1	2.536595
28.205017	0.1	2.535165
28.206683	0.1	2.533972
28.208350	0.1	2.531648
28.210017	0.1	2.528250
28.211683	0.1	2.525389
28.213350	0.1	2.524376
28.215017	0.1	2.525389
28.216683	0.1	2.526879
28.218350	0.1	2.527297
28.220017	0.1	2.526701
28.221683	0.1	2.525985
28.223350	0.1	2.526760
28.225017	0.1	2.529383
28.226683	0.1	2.532303
28.228350	0.1	2.533436
28.230017	0.1	2.531767
28.231683	0.1	2.527476
28.233350	0.1	2.520740
28.235017	0.1	2.511621
28.236683	0.1	2.501130
28.238350	0.1	2.492190
28.240017	0.1	2.487600
28.241683	0.1	2.487958
28.243350	0.1	2.491951
28.245017	0.1	2.497316
28.246683	0.1	2.502263
28.248350	0.1	2.506614
28.250017	0.1	2.511144
28.251683	0.1	2.516091
28.253350	0.1	2.521217
28.255017	0.1	2.526462
28.256683	0.1	2.531648
28.258350	0.1	2.536237
28.260017	0.1	2.539277
28.261683	0.1	2.540410
28.263350	0.1	2.539694
28.265017	0.1	2.537847
28.266683	0.1	2.536059
28.268350	0.1	2.535105
28.270017	0.1	2.534986
28.271683	0.1	2.536118
28.273350	0.1	2.539396
28.275017	0.1	2.544224
28.276683	0.1	2.548337
28.278350	0.1	2.550244
28.280017	0.1	2.551019
28.281683	0.1	2.552390
28.283350	0.1	2.554894
28.285017	0.1	2.558410
28.286683	0.1	2.563059
28.288350	0.1	2.569139
28.290017	0.1	2.576173
28.291683	0.1	2.583385
28.293350	0.1	2.589405
28.295017	0.1	2.593279
28.296683	0.1	2.595365
28.298350	0.1	2.596855
28.300017	0.1	2.598465
28.301683	0.1	2.600074
28.303350	0.1	2.601922
28.305017	0.1	2.604306
28.306683	0.1	2.607107
28.308350	0.1	2.610624
28.310017	0.1	2.615988
28.311683	0.1	2.623677
28.313350	0.1	2.632737
28.315017	0.1	2.642393
28.316683	0.1	2.650976
28.318350	0.1	2.656639
28.320017	0.1	2.658427
28.321683	0.1	2.657533
28.323350	0.1	2.656758
28.325017	0.1	2.659321
28.326683	0.1	2.666772
28.328350	0.1	2.677500
28.330017	0.1	2.688289
28.331683	0.1	2.696514
28.333350	0.1	2.701283
28.335017	0.1	2.703309
28.336683	0.1	2.704621
28.338350	0.1	2.707303
28.340017	0.1	2.712667
28.341683	0.1	2.721191
28.343350	0.1	2.732456
28.345017	0.1	2.745807
28.346683	0.1	2.760351
28.348350	0.1	2.774179
28.350017	0.1	2.785504
28.351683	0.1	2.793133
28.353350	0.1	2.796889
28.355017	0.1	2.796471
28.356683	0.1	2.792061
28.358350	0.1	2.786219
28.360017	0.1	2.783001
28.361683	0.1	2.785027
28.363350	0.1	2.791941
28.365017	0.1	2.801895
28.366683	0.1	2.812326
28.368350	0.1	2.819657
28.370017	0.1	2.821446
28.371683	0.1	2.818644
28.373350	0.1	2.814114
28.375017	0.1	2.809882
28.376683	0.1	2.806723
28.378350	0.1	2.805054
28.380017	0.1	2.804697
28.381683	0.1	2.803505
28.383350	0.1	2.798617
28.385017	0.1	2.789200
28.386683	0.1	2.777696
28.388350	0.1	2.767384
28.390017	0.1	2.759695
28.391683	0.1	2.753794
28.393350	0.1	2.748847
28.395017	0.1	2.744615
28.396683	0.1	2.740204
28.398350	0.1	2.734661
28.400017	0.1	2.727032
28.401683	0.1	2.717376
28.403350	0.1	2.707124
28.405017	0.1	2.697945
28.406683	0.1	2.691090
28.408350	0.1	2.687395
28.410017	0.1	2.685905
28.411683	0.1	2.682746
28.413350	0.1	2.674341
28.415017	0.1	2.660811
28.416683	0.1	2.644956
28.418350	0.1	2.630413
28.420017	0.1	2.619744
28.421683	0.1	2.613068
28.423350	0.1	2.609193
28.425017	0.1	2.606452
28.426683	0.1	2.603054
28.428350	0.1	2.597273
28.430017	0.1	2.589464
28.431683	0.1	2.581120
28.433350	0.1	2.573073
28.435017	0.1	2.564609
28.436683	0.1	2.554655
28.438350	0.1	2.543092
28.440017	0.1	2.531290
28.441683	0.1	2.520144
28.443350	0.1	2.509833
28.445017	0.1	2.500117
28.446683	0.1	2.490819
28.448350	0.1	2.482295
28.450017	0.1	2.475798
28.451683	0.1	2.472818
28.453350	0.1	2.473176
28.455017	0.1	2.474785
28.456683	0.1	2.474904
28.458350	0.1	2.472401
28.460017	0.1	2.468705
28.461683	0.1	2.466202
28.463350	0.1	2.465665
28.465017	0.1	2.465725
28.466683	0.1	2.463639
28.468350	0.1	2.457321
28.470017	0.1	2.446294
28.471683	0.1	2.432585
28.473350	0.1	2.419174
28.475017	0.1	2.408207
28.476683	0.1	2.401114
28.478350	0.1	2.399266
28.480017	0.1	2.403557
28.481683	0.1	2.412915
28.483350	0.1	2.423704
28.485017	0.1	2.431870
28.486683	0.1	2.435148
28.488350	0.1	2.434075
28.490017	0.1	2.429962
28.491683	0.1	2.424657
28.493350	0.1	2.420366
28.495017	0.1	2.418459
28.496683	0.1	2.418816
28.498350	0.1	2.420664
28.500017	0.1	2.423346
28.501683	0.1	2.425969
28.503350	0.1	2.427638
28.505017	0.1	2.427757
28.506683	0.1	2.426505
28.508350	0.1	2.425134
28.510017	0.1	2.425909
28.511683	0.1	2.429605
28.513350	0.1	2.434969
28.515017	0.1	2.439737
28.516683	0.1	2.443373
28.518350	0.1	2.446354
28.520017	0.1	2.448619
28.521683	0.1	2.450168
28.523350	0.1	2.452195
28.525017	0.1	2.455294
28.526683	0.1	2.458573
28.528350	0.1	2.460539
28.530017	0.1	2.460480
28.531683	0.1	2.459169
28.533350	0.1	2.458394
28.535017	0.1	2.459824
28.536683	0.1	2.464414
28.538350	0.1	2.472162
28.540017	0.1	2.481222
28.541683	0.1	2.488732
28.543350	0.1	2.492428
28.545017	0.1	2.492726
28.546683	0.1	2.492547
28.548350	0.1	2.494812
28.550017	0.1	2.501846
28.551683	0.1	2.514720
28.553350	0.1	2.532244
28.555017	0.1	2.551019
28.556683	0.1	2.567828
28.558350	0.1	2.581120
28.560017	0.1	2.590954
28.561683	0.1	2.598047
28.563350	0.1	2.602935
28.565017	0.1	2.606690
28.566683	0.1	2.611518
28.568350	0.1	2.620459
28.570017	0.1	2.634823
28.571683	0.1	2.652645
28.573350	0.1	2.669871
28.575017	0.1	2.683044
28.576683	0.1	2.691150
28.578350	0.1	2.696037
28.580017	0.1	2.701163
28.581683	0.1	2.709329
28.583350	0.1	2.721727
28.585017	0.1	2.737999
28.586683	0.1	2.756179
28.588350	0.1	2.772927
28.590017	0.1	2.785742
28.591683	0.1	2.794743
28.593350	0.1	2.801776
28.595017	0.1	2.809286
28.596683	0.1	2.819300
28.598350	0.1	2.832771
28.600017	0.1	2.848566
28.601683	0.1	2.864182
28.603350	0.1	2.877951
28.605017	0.1	2.890170
28.606683	0.1	2.901495
28.608350	0.1	2.911925
28.610017	0.1	2.920687
28.611683	0.1	2.927065
28.613350	0.1	2.931953
28.615017	0.1	2.938152
28.616683	0.1	2.947867
28.618350	0.1	2.961040
28.620017	0.1	2.976477
28.621683	0.1	2.993405
28.623350	0.1	3.011644
28.625017	0.1	3.030122
28.626683	0.1	3.046930
28.628350	0.1	3.060758
28.630017	0.1	3.071726
28.631683	0.1	3.081382
28.633350	0.1	3.092528
28.635017	0.1	3.107190
28.636683	0.1	3.125370
28.638350	0.1	3.145218
28.640017	0.1	3.164530
28.641683	0.1	3.181637
28.643350	0.1	3.196299
28.645017	0.1	3.209353
28.646683	0.1	3.222704
28.648350	0.1	3.238380
28.650017	0.1	3.257156
28.651683	0.1	3.277481
28.653350	0.1	3.296912
28.655017	0.1	3.314793
28.656683	0.1	3.333092
28.658350	0.1	3.353894
28.660017	0.1	3.377378
28.661683	0.1	3.402472
28.663350	0.1	3.427863
28.665017	0.1	3.452838
28.666683	0.1	3.476858
28.668350	0.1	3.499687
28.670017	0.1	3.521562
28.671683	0.1	3.542185
28.673350	0.1	3.561616
28.675017	0.1	3.582061
28.676683	0.1	3.605843
28.678350	0.1	3.633559
28.680017	0.1	3.663719
28.681683	0.1	3.693760
28.683350	0.1	3.722668
28.685017	0.1	3.751159
28.686683	0.1	3.780186
28.688350	0.1	3.809691
28.690017	0.1	3.839612
28.691683	0.1	3.870309
28.693350	0.1	3.903806
28.695017	0.1	3.942251
28.696683	0.1	3.985882
28.698350	0.1	4.032552
28.700017	0.1	4.080475
28.701683	0.1	4.128635
28.703350	0.1	4.176736
28.705017	0.1	4.225135
28.706683	0.1	4.275620
28.708350	0.1	4.330218
28.710017	0.1	4.388869
28.711683	0.1	4.450321
28.713350	0.1	4.514575
28.715017	0.1	4.582823
28.716683	0.1	4.655183
28.718350	0.1	4.729033
28.720017	0.1	4.801512
28.721683	0.1	4.872859
28.723350	0.1	4.945934
28.725017	0.1	5.022526
28.726683	0.1	5.103112
28.728350	0.1	5.187989
28.730017	0.1	5.276978
28.731683	0.1	5.368233
28.733350	0.1	5.459845
28.735017	0.1	5.552471
28.736683	0.1	5.648196
28.738350	0.1	5.748690
28.740017	0.1	5.853951
28.741683	0.1	5.963087
28.743350	0.1	6.074846
28.745017	0.1	6.188035
28.746683	0.1	6.301761
28.748350	0.1	6.415785
28.750017	0.1	6.531418
28.751683	0.1	6.651104
28.753350	0.1	6.776154
28.755017	0.1	6.906867
28.756683	0.1	7.043362
28.758350	0.1	7.185936
28.760017	0.1	7.334412
28.761683	0.1	7.487834
28.763350	0.1	7.644833
28.765017	0.1	7.804394
28.766683	0.1	7.966340
28.768350	0.1	8.131624
28.770017	0.1	8.301914
28.771683	0.1	8.478404
28.773350	0.1	8.661449
28.775017	0.1	8.851111
28.776683	0.1	9.047866
28.778350	0.1	9.251834
28.780017	0.1	9.462715
28.781683	0.1	9.679735
28.783350	0.1	9.901763
28.785017	0.1	10.127724
28.786683	0.1	10.357321
28.788350	0.1	10.592044
28.790017	0.1	10.834218
28.791683	0.1	11.085392
28.793350	0.1	11.345566
28.795017	0.1	11.613906
28.796683	0.1	11.888505
28.798350	0.1	12.166501
28.800017	0.1	12.444795
28.801683	0.1	12.720824
28.803350	0.1	12.992204
28.805017	0.1	13.257981
28.806683	0.1	13.518453
28.808350	0.1	13.774396
28.810017	0.1	14.024974
28.811683	0.1	14.268697
28.813350	0.1	14.503718
28.815017	0.1	14.728607
28.816683	0.1	14.942289
28.818350	0.1	15.143455
28.820017	0.1	15.330375
28.821683	0.1	15.501560
28.823350	0.1	15.655995
28.825017	0.1	15.792907
28.826683	0.1	15.910626
28.828350	0.1	16.006590
28.830017	0.1	16.078592
28.831683	0.1	16.126157
28.833350	0.1	16.149879
28.835017	0.1	16.150416
28.836683	0.1	16.128481
28.838350	0.1	16.084195
28.840017	0.1	16.016484
28.841683	0.1	15.924872
28.843350	0.1	15.809120
28.845017	0.1	15.667797
28.846683	0.1	15.500487
28.848350	0.1	15.310408
28.850017	0.1	15.102685
28.851683	0.1	14.879526
28.853350	0.1	14.639498
28.855017	0.1	14.380396
28.856683	0.1	14.102460
28.858350	0.1	13.808668
28.860017	0.1	13.502658
28.861683	0.1	13.186992
28.863350	0.1	12.862147
28.865017	0.1	12.526871
28.866683	0.1	12.181283
28.868350	0.1	11.828781
28.870017	0.1	11.474610
28.871683	0.1	11.121512
28.873350	0.1	10.769487
28.875017	0.1	10.418416
28.876683	0.1	10.069669
28.878350	0.1	9.724677
28.880017	0.1	9.384156
28.881683	0.1	9.048701
28.883350	0.1	8.718908
28.885017	0.1	8.394838
28.886683	0.1	8.076966
28.888350	0.1	7.766843
28.890017	0.1	7.467151
28.891683	0.1	7.179916
28.893350	0.1	6.904841
28.895017	0.1	6.640077
28.896683	0.1	6.384552
28.898350	0.1	6.138385
28.900017	0.1	5.901635
28.901683	0.1	5.674124
28.903350	0.1	5.457342
28.905017	0.1	5.252958
28.906683	0.1	5.061746
28.908350	0.1	4.884184
28.910017	0.1	4.720032
28.911683	0.1	4.567147
28.913350	0.1	4.422665
28.915017	0.1	4.284442
28.916683	0.1	4.152179
28.918350	0.1	4.026115
28.920017	0.1	3.907323
28.921683	0.1	3.798247
[truncated: 250,084 more chars]
