# Supplementary material for: Fade into you: genetic control of pigmentation patterns in red-flesh apple (Malus domestica)
Source: Front Plant Sci. 2025 Jan 13;15:1462545. doi: 10.3389/fpls.2024.1462545 (PMC11770013; doi:10.3389/fpls.2024.1462545)
Supplement: Supplementary file 4 [file DataSheet1.zip › CR B1EXT325NM/CR B1EXT325NM.txt]

URL	chrom://thermo-pfav3ojr/ChromeleonLocal/Instrument Data/Vanquish_MS/Dimitri/VALEMA/Pierre/Echantillons 03-04-24.seq/965.smp/EXT325NM.channel/EXT325NM.chm
Channel	EXT325NM

Injection Information:
Data Vault	ChromeleonLocal
Sequence	Echantillons 03-04-24
Name	CR B1
Number	7
Position	B:A7
Comment	colonne SB-AQ MeOH+5%AA
Processing Method	Quantitative
Instrument Method	VALEMA test separation GRAQ 4
Type	Unknown
Status	Finished
Inject Time	4/3/2024 10:10:53 PM +02:00
Volume (µl)	10.0000
Dilution Factor	1.0000
Weight	1.0000

Chromatogram Data Information:
Time Min. (min)	0.001683
Time Max. (min)	47.000017
Data Points	28200
Detector	UV
Generating Data System	Chromeleon 7.3.2.10759
Exporting Data System	Chromeleon 7.3.2.0
Operator	Administrator
Signal Quantity	Absorbance
Signal Unit	mAU
Signal Min.	-4.651189
Signal Max.	876.842670
Channel	EXT325NM
Driver Name	VDAD.dll
Channel Type	Evaluation
Min. Step (s)	0.1
Max. Step (s)	0.1
Average Step (s)	0.1

Signal Parameter Information:
Signal Info	WVL:325 nm

Chromatogram Data:
Time (min)	Step (s)	Value (mAU)
0.001683	n.a.	0.000000
0.003350	0.1	-0.000119
0.005017	0.1	-0.000715
0.006683	0.1	-0.002086
0.008350	0.1	-0.003159
0.010017	0.1	-0.002503
0.011683	0.1	0.000298
0.013350	0.1	0.004888
0.015017	0.1	0.011146
0.016683	0.1	0.018716
0.018350	0.1	0.026405
0.020017	0.1	0.032604
0.021683	0.1	0.035942
0.023350	0.1	0.036478
0.025017	0.1	0.035942
0.026683	0.1	0.035822
0.028350	0.1	0.034630
0.030017	0.1	0.029981
0.031683	0.1	0.022113
0.033350	0.1	0.012994
0.035017	0.1	0.003874
0.036683	0.1	-0.005066
0.038350	0.1	-0.012994
0.040017	0.1	-0.018835
0.041683	0.1	-0.022471
0.043350	0.1	-0.024796
0.045017	0.1	-0.025868
0.046683	0.1	-0.025034
0.048350	0.1	-0.022888
0.050017	0.1	-0.021577
0.051683	0.1	-0.022829
0.053350	0.1	-0.025511
0.055017	0.1	-0.026762
0.056683	0.1	-0.025332
0.058350	0.1	-0.023246
0.060017	0.1	-0.023484
0.061683	0.1	-0.026107
0.063350	0.1	-0.028789
0.065017	0.1	-0.029743
0.066683	0.1	-0.029206
0.068350	0.1	-0.027478
0.070017	0.1	-0.024498
0.071683	0.1	-0.020087
0.073350	0.1	-0.014961
0.075017	0.1	-0.010371
0.076683	0.1	-0.006557
0.078350	0.1	-0.003397
0.080017	0.1	-0.001073
0.081683	0.1	0.000238
0.083350	0.1	0.000656
0.085017	0.1	0.000179
0.086683	0.1	-0.000715
0.088350	0.1	-0.001729
0.090017	0.1	-0.002980
0.091683	0.1	-0.004888
0.093350	0.1	-0.007272
0.095017	0.1	-0.009000
0.096683	0.1	-0.009298
0.098350	0.1	-0.007689
0.100017	0.1	-0.004172
0.101683	0.1	0.000954
0.103350	0.1	0.006497
0.105017	0.1	0.010371
0.106683	0.1	0.011563
0.108350	0.1	0.009537
0.110017	0.1	0.004351
0.111683	0.1	-0.003755
0.113350	0.1	-0.013649
0.115017	0.1	-0.022411
0.116683	0.1	-0.026584
0.118350	0.1	-0.025272
0.120017	0.1	-0.021040
0.121683	0.1	-0.016689
0.123350	0.1	-0.013471
0.125017	0.1	-0.011444
0.126683	0.1	-0.010967
0.128350	0.1	-0.011086
0.130017	0.1	-0.009775
0.131683	0.1	-0.005722
0.133350	0.1	-0.000477
0.135017	0.1	0.002742
0.136683	0.1	0.002325
0.138350	0.1	-0.001073
0.140017	0.1	-0.005126
0.141683	0.1	-0.007272
0.143350	0.1	-0.005543
0.145017	0.1	0.000060
0.146683	0.1	0.007331
0.148350	0.1	0.012696
0.150017	0.1	0.013471
0.151683	0.1	0.009596
0.153350	0.1	0.003874
0.155017	0.1	-0.000536
0.156683	0.1	-0.001788
0.158350	0.1	0.000894
0.160017	0.1	0.007391
0.161683	0.1	0.015855
0.163350	0.1	0.023186
0.165017	0.1	0.026464
0.166683	0.1	0.024974
0.168350	0.1	0.019848
0.170017	0.1	0.012815
0.171683	0.1	0.005960
0.173350	0.1	0.001371
0.175017	0.1	-0.000477
0.176683	0.1	-0.000775
0.178350	0.1	-0.000954
0.180017	0.1	-0.001311
0.181683	0.1	-0.000656
0.183350	0.1	0.001729
0.185017	0.1	0.006020
0.186683	0.1	0.012100
0.188350	0.1	0.018537
0.190017	0.1	0.022054
0.191683	0.1	0.019610
0.193350	0.1	0.011683
0.195017	0.1	0.001073
0.196683	0.1	-0.009477
0.198350	0.1	-0.017524
0.200017	0.1	-0.020802
0.201683	0.1	-0.018775
0.203350	0.1	-0.013053
0.205017	0.1	-0.006080
0.206683	0.1	0.000000
0.208350	0.1	0.003755
0.210017	0.1	0.006318
0.211683	0.1	0.009537
0.213350	0.1	0.012875
0.215017	0.1	0.013828
0.216683	0.1	0.011146
0.218350	0.1	0.005722
0.220017	0.1	-0.000298
0.221683	0.1	-0.004709
0.223350	0.1	-0.005722
0.225017	0.1	-0.003874
0.226683	0.1	-0.001907
0.228350	0.1	-0.002027
0.230017	0.1	-0.003994
0.231683	0.1	-0.006914
0.233350	0.1	-0.010371
0.235017	0.1	-0.013649
0.236683	0.1	-0.015616
0.238350	0.1	-0.015378
0.240017	0.1	-0.012875
0.241683	0.1	-0.008583
0.243350	0.1	-0.003159
0.245017	0.1	0.002921
0.246683	0.1	0.009298
0.248350	0.1	0.014722
0.250017	0.1	0.017405
0.251683	0.1	0.015974
0.253350	0.1	0.010610
0.255017	0.1	0.003159
0.256683	0.1	-0.003815
0.258350	0.1	-0.008166
0.260017	0.1	-0.009537
0.261683	0.1	-0.008643
0.263350	0.1	-0.007331
0.265017	0.1	-0.006974
0.266683	0.1	-0.007689
0.268350	0.1	-0.009060
0.270017	0.1	-0.011146
0.271683	0.1	-0.013649
0.273350	0.1	-0.016332
0.275017	0.1	-0.019372
0.276683	0.1	-0.022531
0.278350	0.1	-0.024974
0.280017	0.1	-0.025988
0.281683	0.1	-0.024557
0.283350	0.1	-0.019968
0.285017	0.1	-0.012636
0.286683	0.1	-0.004351
0.288350	0.1	0.003040
0.290017	0.1	0.008106
0.291683	0.1	0.009894
0.293350	0.1	0.008702
0.295017	0.1	0.006437
0.296683	0.1	0.004590
0.298350	0.1	0.002384
0.300017	0.1	-0.000596
0.301683	0.1	-0.003219
0.303350	0.1	-0.003934
0.305017	0.1	-0.003099
0.306683	0.1	-0.001132
0.308350	0.1	0.002086
0.310017	0.1	0.006080
0.311683	0.1	0.008762
0.313350	0.1	0.009418
0.315017	0.1	0.009358
0.316683	0.1	0.009835
0.318350	0.1	0.010610
0.320017	0.1	0.010669
0.321683	0.1	0.008762
0.323350	0.1	0.005126
0.325017	0.1	0.001729
0.326683	0.1	-0.000775
0.328350	0.1	-0.004351
0.330017	0.1	-0.010550
0.331683	0.1	-0.018418
0.333350	0.1	-0.025570
0.335017	0.1	-0.029802
0.336683	0.1	-0.029504
0.338350	0.1	-0.024736
0.340017	0.1	-0.016093
0.341683	0.1	-0.004828
0.343350	0.1	0.005782
0.345017	0.1	0.011921
0.346683	0.1	0.012159
0.348350	0.1	0.007629
0.350017	0.1	0.000775
0.351683	0.1	-0.005543
0.353350	0.1	-0.008583
0.355017	0.1	-0.007451
0.356683	0.1	-0.003576
0.358350	0.1	0.000477
0.360017	0.1	0.002563
0.361683	0.1	0.001788
0.363350	0.1	-0.001073
0.365017	0.1	-0.004768
0.366683	0.1	-0.008821
0.368350	0.1	-0.013113
0.370017	0.1	-0.016272
0.371683	0.1	-0.016391
0.373350	0.1	-0.012815
0.375017	0.1	-0.006914
0.376683	0.1	-0.002265
0.378350	0.1	-0.001669
0.380017	0.1	-0.005603
0.381683	0.1	-0.011921
0.383350	0.1	-0.017226
0.385017	0.1	-0.019073
0.386683	0.1	-0.017226
0.388350	0.1	-0.014067
0.390017	0.1	-0.012398
0.391683	0.1	-0.012159
0.393350	0.1	-0.010729
0.395017	0.1	-0.006855
0.396683	0.1	-0.002086
0.398350	0.1	0.000536
0.400017	0.1	-0.000715
0.401683	0.1	-0.005186
0.403350	0.1	-0.009894
0.405017	0.1	-0.012457
0.406683	0.1	-0.013828
0.408350	0.1	-0.015914
0.410017	0.1	-0.018299
0.411683	0.1	-0.018358
0.413350	0.1	-0.014424
0.415017	0.1	-0.007272
0.416683	0.1	0.001550
0.418350	0.1	0.010729
0.420017	0.1	0.018775
0.421683	0.1	0.024438
0.423350	0.1	0.026584
0.425017	0.1	0.025153
0.426683	0.1	0.021696
0.428350	0.1	0.017881
0.430017	0.1	0.014067
0.431683	0.1	0.009894
0.433350	0.1	0.006199
0.435017	0.1	0.004470
0.436683	0.1	0.005066
0.438350	0.1	0.007331
0.440017	0.1	0.010133
0.441683	0.1	0.011742
0.443350	0.1	0.010729
0.445017	0.1	0.007868
0.446683	0.1	0.005543
0.448350	0.1	0.005722
0.450017	0.1	0.009120
0.451683	0.1	0.014901
0.453350	0.1	0.019848
0.455017	0.1	0.020683
0.456683	0.1	0.017226
0.458350	0.1	0.013232
0.460017	0.1	0.011861
0.461683	0.1	0.013590
0.463350	0.1	0.016987
0.465017	0.1	0.020385
0.466683	0.1	0.023067
0.468350	0.1	0.025213
0.470017	0.1	0.026822
0.471683	0.1	0.027478
0.473350	0.1	0.027001
0.475017	0.1	0.025868
0.476683	0.1	0.024915
0.478350	0.1	0.024736
0.480017	0.1	0.024259
0.481683	0.1	0.021756
0.483350	0.1	0.017643
0.485017	0.1	0.014126
0.486683	0.1	0.012815
0.488350	0.1	0.013351
0.490017	0.1	0.014901
0.491683	0.1	0.017643
0.493350	0.1	0.020862
0.495017	0.1	0.022709
0.496683	0.1	0.021875
0.498350	0.1	0.018775
0.500017	0.1	0.014424
0.501683	0.1	0.009418
0.503350	0.1	0.004351
0.505017	0.1	0.000119
0.506683	0.1	-0.002623
0.508350	0.1	-0.004351
0.510017	0.1	-0.005424
0.511683	0.1	-0.005782
0.513350	0.1	-0.004888
0.515017	0.1	-0.002086
0.516683	0.1	0.001609
0.518350	0.1	0.004232
0.520017	0.1	0.005007
0.521683	0.1	0.004351
0.523350	0.1	0.003099
0.525017	0.1	0.001848
0.526683	0.1	0.001192
0.528350	0.1	0.000596
0.530017	0.1	-0.001788
0.531683	0.1	-0.006974
0.533350	0.1	-0.012994
0.535017	0.1	-0.016272
0.536683	0.1	-0.015378
0.538350	0.1	-0.011504
0.540017	0.1	-0.007212
0.541683	0.1	-0.004411
0.543350	0.1	-0.003457
0.545017	0.1	-0.003994
0.546683	0.1	-0.006437
0.548350	0.1	-0.009596
0.550017	0.1	-0.011325
0.551683	0.1	-0.011206
0.553350	0.1	-0.010669
0.555017	0.1	-0.011086
0.556683	0.1	-0.012636
0.558350	0.1	-0.014722
0.560017	0.1	-0.015199
0.561683	0.1	-0.012636
0.563350	0.1	-0.007868
0.565017	0.1	-0.002861
0.566683	0.1	0.001550
0.568350	0.1	0.005543
0.570017	0.1	0.008464
0.571683	0.1	0.008106
0.573350	0.1	0.003159
0.575017	0.1	-0.004709
0.576683	0.1	-0.011563
0.578350	0.1	-0.015199
0.580017	0.1	-0.015914
0.581683	0.1	-0.014961
0.583350	0.1	-0.013053
0.585017	0.1	-0.011086
0.586683	0.1	-0.009656
0.588350	0.1	-0.008106
0.590017	0.1	-0.005960
0.591683	0.1	-0.004590
0.593350	0.1	-0.005424
0.595017	0.1	-0.008941
0.596683	0.1	-0.014961
0.598350	0.1	-0.021994
0.600017	0.1	-0.027657
0.601683	0.1	-0.030696
0.603350	0.1	-0.031352
0.605017	0.1	-0.029743
0.606683	0.1	-0.025630
0.608350	0.1	-0.019729
0.610017	0.1	-0.014246
0.611683	0.1	-0.011325
0.613350	0.1	-0.011325
0.615017	0.1	-0.012457
0.616683	0.1	-0.012755
0.618350	0.1	-0.010967
0.620017	0.1	-0.006914
0.621683	0.1	-0.001490
0.623350	0.1	0.003099
0.625017	0.1	0.004113
0.626683	0.1	0.000179
0.628350	0.1	-0.007093
0.630017	0.1	-0.014544
0.631683	0.1	-0.020266
0.633350	0.1	-0.023842
0.635017	0.1	-0.025749
0.636683	0.1	-0.026703
0.638350	0.1	-0.027120
0.640017	0.1	-0.026345
0.641683	0.1	-0.024259
0.643350	0.1	-0.022352
0.645017	0.1	-0.022888
0.646683	0.1	-0.025868
0.648350	0.1	-0.028729
0.650017	0.1	-0.028312
0.651683	0.1	-0.023305
0.653350	0.1	-0.015438
0.655017	0.1	-0.007749
0.656683	0.1	-0.002623
0.658350	0.1	-0.000298
0.660017	0.1	0.000119
0.661683	0.1	-0.000358
0.663350	0.1	-0.000298
0.665017	0.1	0.000894
0.666683	0.1	0.002444
0.668350	0.1	0.003994
0.670017	0.1	0.005841
0.671683	0.1	0.007331
0.673350	0.1	0.007331
0.675017	0.1	0.005126
0.676683	0.1	0.000536
0.678350	0.1	-0.005901
0.680017	0.1	-0.012934
0.681683	0.1	-0.019968
0.683350	0.1	-0.026464
0.685017	0.1	-0.030696
0.686683	0.1	-0.030458
0.688350	0.1	-0.025094
0.690017	0.1	-0.016868
0.691683	0.1	-0.009418
0.693350	0.1	-0.005484
0.695017	0.1	-0.005901
0.696683	0.1	-0.009060
0.698350	0.1	-0.011861
0.700017	0.1	-0.011742
0.701683	0.1	-0.008285
0.703350	0.1	-0.002205
0.705017	0.1	0.004590
0.706683	0.1	0.010610
0.708350	0.1	0.015199
0.710017	0.1	0.017583
0.711683	0.1	0.016212
0.713350	0.1	0.010788
0.715017	0.1	0.003755
0.716683	0.1	-0.001788
0.718350	0.1	-0.003994
0.720017	0.1	-0.003695
0.721683	0.1	-0.004172
0.723350	0.1	-0.007570
0.725017	0.1	-0.012040
0.726683	0.1	-0.013947
0.728350	0.1	-0.011563
0.730017	0.1	-0.006557
0.731683	0.1	-0.002563
0.733350	0.1	-0.002384
0.735017	0.1	-0.005662
0.736683	0.1	-0.009716
0.738350	0.1	-0.012100
0.740017	0.1	-0.012934
0.741683	0.1	-0.013292
0.743350	0.1	-0.013351
0.745017	0.1	-0.012755
0.746683	0.1	-0.012338
0.748350	0.1	-0.012457
0.750017	0.1	-0.011921
0.751683	0.1	-0.009775
0.753350	0.1	-0.006437
0.755017	0.1	-0.002027
0.756683	0.1	0.002742
0.758350	0.1	0.005484
0.760017	0.1	0.003934
0.761683	0.1	-0.001729
0.763350	0.1	-0.009179
0.765017	0.1	-0.015914
0.766683	0.1	-0.019968
0.768350	0.1	-0.020742
0.770017	0.1	-0.019073
0.771683	0.1	-0.017464
0.773350	0.1	-0.018001
0.775017	0.1	-0.020683
0.776683	0.1	-0.024319
0.778350	0.1	-0.027120
0.780017	0.1	-0.027359
0.781683	0.1	-0.024736
0.783350	0.1	-0.020742
0.785017	0.1	-0.017285
0.786683	0.1	-0.014246
0.788350	0.1	-0.010490
0.790017	0.1	-0.006258
0.791683	0.1	-0.003576
0.793350	0.1	-0.003457
0.795017	0.1	-0.004768
0.796683	0.1	-0.006497
0.798350	0.1	-0.009298
0.800017	0.1	-0.014067
0.801683	0.1	-0.020504
0.803350	0.1	-0.027895
0.805017	0.1	-0.035405
0.806683	0.1	-0.041604
0.808350	0.1	-0.044346
0.810017	0.1	-0.042081
0.811683	0.1	-0.035524
0.813350	0.1	-0.026464
0.815017	0.1	-0.016510
0.816683	0.1	-0.007868
0.818350	0.1	-0.003576
0.820017	0.1	-0.004649
0.821683	0.1	-0.009298
0.823350	0.1	-0.015497
0.825017	0.1	-0.021279
0.826683	0.1	-0.025392
0.828350	0.1	-0.028312
0.830017	0.1	-0.031114
0.831683	0.1	-0.033438
0.833350	0.1	-0.033677
0.835017	0.1	-0.031769
0.836683	0.1	-0.028849
0.838350	0.1	-0.026047
0.840017	0.1	-0.024617
0.841683	0.1	-0.025272
0.843350	0.1	-0.026762
0.845017	0.1	-0.027359
0.846683	0.1	-0.027418
0.848350	0.1	-0.027895
0.850017	0.1	-0.028014
0.851683	0.1	-0.027359
0.853350	0.1	-0.026822
0.855017	0.1	-0.026524
0.856683	0.1	-0.024676
0.858350	0.1	-0.020742
0.860017	0.1	-0.016630
0.861683	0.1	-0.013530
0.863350	0.1	-0.011444
0.865017	0.1	-0.010014
0.866683	0.1	-0.009000
0.868350	0.1	-0.008285
0.870017	0.1	-0.008643
0.871683	0.1	-0.010490
0.873350	0.1	-0.013232
0.875017	0.1	-0.016212
0.876683	0.1	-0.019193
0.878350	0.1	-0.021398
0.880017	0.1	-0.022590
0.881683	0.1	-0.023782
0.883350	0.1	-0.024855
0.885017	0.1	-0.023782
0.886683	0.1	-0.020146
0.888350	0.1	-0.015736
0.890017	0.1	-0.012457
0.891683	0.1	-0.011861
0.893350	0.1	-0.014901
0.895017	0.1	-0.020385
0.896683	0.1	-0.025690
0.898350	0.1	-0.029087
0.900017	0.1	-0.030279
0.901683	0.1	-0.030458
0.903350	0.1	-0.030935
0.905017	0.1	-0.031054
0.906683	0.1	-0.028729
0.908350	0.1	-0.023127
0.910017	0.1	-0.016212
0.911683	0.1	-0.010788
0.913350	0.1	-0.008285
0.915017	0.1	-0.008047
0.916683	0.1	-0.009477
0.918350	0.1	-0.013292
0.920017	0.1	-0.019729
0.921683	0.1	-0.026166
0.923350	0.1	-0.029266
0.925017	0.1	-0.029206
0.926683	0.1	-0.028551
0.928350	0.1	-0.028253
0.930017	0.1	-0.028074
0.931683	0.1	-0.028610
0.933350	0.1	-0.030041
0.935017	0.1	-0.031173
0.936683	0.1	-0.031829
0.938350	0.1	-0.032306
0.940017	0.1	-0.031531
0.941683	0.1	-0.028312
0.943350	0.1	-0.023603
0.945017	0.1	-0.019133
0.946683	0.1	-0.016034
0.948350	0.1	-0.014842
0.950017	0.1	-0.015497
0.951683	0.1	-0.016212
0.953350	0.1	-0.014663
0.955017	0.1	-0.010073
0.956683	0.1	-0.004828
0.958350	0.1	-0.002146
0.960017	0.1	-0.004232
0.961683	0.1	-0.011086
0.963350	0.1	-0.020087
0.965017	0.1	-0.026345
0.966683	0.1	-0.026226
0.968350	0.1	-0.020921
0.970017	0.1	-0.014305
0.971683	0.1	-0.008047
0.973350	0.1	-0.002205
0.975017	0.1	0.002265
0.976683	0.1	0.003815
0.978350	0.1	0.002027
0.980017	0.1	-0.002265
0.981683	0.1	-0.007629
0.983350	0.1	-0.012517
0.985017	0.1	-0.015199
0.986683	0.1	-0.015140
0.988350	0.1	-0.013351
0.990017	0.1	-0.012100
0.991683	0.1	-0.012755
0.993350	0.1	-0.016272
0.995017	0.1	-0.022471
0.996683	0.1	-0.029147
0.998350	0.1	-0.032544
1.000017	0.1	-0.029922
1.001683	0.1	-0.021756
1.003350	0.1	-0.011206
1.005017	0.1	-0.001490
1.006683	0.1	0.005007
1.008350	0.1	0.007391
1.010017	0.1	0.006557
1.011683	0.1	0.004351
1.013350	0.1	0.002325
1.015017	0.1	0.001192
1.016683	0.1	0.001431
1.018350	0.1	0.003338
1.020017	0.1	0.005722
1.021683	0.1	0.006557
1.023350	0.1	0.004828
1.025017	0.1	0.001132
1.026683	0.1	-0.002265
1.028350	0.1	-0.003457
1.030017	0.1	-0.002146
1.031683	0.1	-0.000060
1.033350	0.1	0.000417
1.035017	0.1	-0.001609
1.036683	0.1	-0.005484
1.038350	0.1	-0.009537
1.040017	0.1	-0.012159
1.041683	0.1	-0.012219
1.043350	0.1	-0.009894
1.045017	0.1	-0.007272
1.046683	0.1	-0.006199
1.048350	0.1	-0.006855
1.050017	0.1	-0.008225
1.051683	0.1	-0.009656
1.053350	0.1	-0.010192
1.055017	0.1	-0.008345
1.056683	0.1	-0.004292
1.058350	0.1	-0.000477
1.060017	0.1	0.001431
1.061683	0.1	0.001788
1.063350	0.1	0.000834
1.065017	0.1	-0.002801
1.066683	0.1	-0.009775
1.068350	0.1	-0.019312
1.070017	0.1	-0.029206
1.071683	0.1	-0.036538
1.073350	0.1	-0.039756
1.075017	0.1	-0.040174
1.076683	0.1	-0.039697
1.078350	0.1	-0.038743
1.080017	0.1	-0.036657
1.081683	0.1	-0.033379
1.083350	0.1	-0.029147
1.085017	0.1	-0.024617
1.086683	0.1	-0.020802
1.088350	0.1	-0.017881
1.090017	0.1	-0.014901
1.091683	0.1	-0.011146
1.093350	0.1	-0.007868
1.095017	0.1	-0.007808
1.096683	0.1	-0.012577
1.098350	0.1	-0.020564
1.100017	0.1	-0.027776
1.101683	0.1	-0.030339
1.103350	0.1	-0.027776
1.105017	0.1	-0.022471
1.106683	0.1	-0.017941
1.108350	0.1	-0.016272
1.110017	0.1	-0.017583
1.111683	0.1	-0.020981
1.113350	0.1	-0.025690
1.115017	0.1	-0.031173
1.116683	0.1	-0.036180
1.118350	0.1	-0.040174
1.120017	0.1	-0.044346
1.121683	0.1	-0.049591
1.123350	0.1	-0.054419
1.125017	0.1	-0.056207
1.126683	0.1	-0.054061
1.128350	0.1	-0.048935
1.130017	0.1	-0.041902
1.131683	0.1	-0.033617
1.133350	0.1	-0.026166
1.135017	0.1	-0.021994
1.136683	0.1	-0.020921
1.138350	0.1	-0.020325
1.140017	0.1	-0.018597
1.141683	0.1	-0.016332
1.143350	0.1	-0.015199
1.145017	0.1	-0.015378
1.146683	0.1	-0.015676
1.148350	0.1	-0.015080
1.150017	0.1	-0.013351
1.151683	0.1	-0.010371
1.153350	0.1	-0.007033
1.155017	0.1	-0.004888
1.156683	0.1	-0.004292
1.158350	0.1	-0.005305
1.160017	0.1	-0.008285
1.161683	0.1	-0.012875
1.163350	0.1	-0.017166
1.165017	0.1	-0.019133
1.166683	0.1	-0.018179
1.168350	0.1	-0.016093
1.170017	0.1	-0.015140
1.171683	0.1	-0.015795
1.173350	0.1	-0.016391
1.175017	0.1	-0.015318
1.176683	0.1	-0.012636
1.178350	0.1	-0.009596
1.180017	0.1	-0.007510
1.181683	0.1	-0.007451
1.183350	0.1	-0.010371
1.185017	0.1	-0.015378
1.186683	0.1	-0.020921
1.188350	0.1	-0.025511
1.190017	0.1	-0.028312
1.191683	0.1	-0.029564
1.193350	0.1	-0.029743
1.195017	0.1	-0.029027
1.196683	0.1	-0.028253
1.198350	0.1	-0.027776
1.200017	0.1	-0.026762
1.201683	0.1	-0.024199
1.203350	0.1	-0.019670
1.205017	0.1	-0.013530
1.206683	0.1	-0.007093
1.208350	0.1	-0.001311
1.210017	0.1	0.003219
1.211683	0.1	0.005305
1.213350	0.1	0.003994
1.215017	0.1	-0.000358
1.216683	0.1	-0.006437
1.218350	0.1	-0.012457
1.220017	0.1	-0.016510
1.221683	0.1	-0.018418
1.223350	0.1	-0.019670
1.225017	0.1	-0.021160
1.226683	0.1	-0.021577
1.228350	0.1	-0.019908
1.230017	0.1	-0.018299
1.231683	0.1	-0.018954
1.233350	0.1	-0.021398
1.235017	0.1	-0.022709
1.236683	0.1	-0.020146
1.238350	0.1	-0.014305
1.240017	0.1	-0.008523
1.241683	0.1	-0.006378
1.243350	0.1	-0.008702
1.245017	0.1	-0.013173
1.246683	0.1	-0.016570
1.248350	0.1	-0.016809
1.250017	0.1	-0.013769
1.251683	0.1	-0.009000
1.253350	0.1	-0.004590
1.255017	0.1	-0.001729
1.256683	0.1	-0.000119
1.258350	0.1	-0.000060
1.260017	0.1	-0.001431
1.261683	0.1	-0.003159
1.263350	0.1	-0.004828
1.265017	0.1	-0.007033
1.266683	0.1	-0.010192
1.268350	0.1	-0.014067
1.270017	0.1	-0.018120
1.271683	0.1	-0.020921
1.273350	0.1	-0.020444
1.275017	0.1	-0.015199
1.276683	0.1	-0.006735
1.278350	0.1	0.001132
1.280017	0.1	0.005245
1.281683	0.1	0.005841
1.283350	0.1	0.004470
1.285017	0.1	0.002205
1.286683	0.1	-0.000060
1.288350	0.1	-0.001252
1.290017	0.1	-0.001013
1.291683	0.1	-0.000715
1.293350	0.1	-0.001669
1.295017	0.1	-0.003517
1.296683	0.1	-0.004947
1.298350	0.1	-0.006020
1.300017	0.1	-0.007153
1.301683	0.1	-0.007749
1.303350	0.1	-0.007272
1.305017	0.1	-0.005960
1.306683	0.1	-0.005305
1.308350	0.1	-0.005960
1.310017	0.1	-0.007331
1.311683	0.1	-0.008643
1.313350	0.1	-0.009060
1.315017	0.1	-0.008881
1.316683	0.1	-0.008523
1.318350	0.1	-0.007212
1.320017	0.1	-0.003219
1.321683	0.1	0.003695
1.323350	0.1	0.012398
1.325017	0.1	0.022709
1.326683	0.1	0.035882
1.328350	0.1	0.051916
1.330017	0.1	0.068486
1.331683	0.1	0.083804
1.333350	0.1	0.098348
1.335017	0.1	0.113964
1.336683	0.1	0.130713
1.338350	0.1	0.146031
1.340017	0.1	0.156820
1.341683	0.1	0.162244
1.343350	0.1	0.163853
1.345017	0.1	0.163257
1.346683	0.1	0.160515
1.348350	0.1	0.154495
1.350017	0.1	0.145018
1.351683	0.1	0.133336
1.353350	0.1	0.121295
1.355017	0.1	0.110030
1.356683	0.1	0.099659
1.358350	0.1	0.089705
1.360017	0.1	0.079989
1.361683	0.1	0.069976
1.363350	0.1	0.059307
1.365017	0.1	0.048161
1.366683	0.1	0.037014
1.368350	0.1	0.027478
1.370017	0.1	0.021219
1.371683	0.1	0.018358
1.373350	0.1	0.017762
1.375017	0.1	0.017703
1.376683	0.1	0.016153
1.378350	0.1	0.011742
1.380017	0.1	0.005007
1.381683	0.1	-0.002205
1.383350	0.1	-0.008464
1.385017	0.1	-0.013828
1.386683	0.1	-0.018418
1.388350	0.1	-0.021219
1.390017	0.1	-0.020087
1.391683	0.1	-0.014365
1.393350	0.1	-0.006974
1.395017	0.1	-0.002682
1.396683	0.1	-0.004590
1.398350	0.1	-0.011206
1.400017	0.1	-0.018358
1.401683	0.1	-0.023127
1.403350	0.1	-0.025213
1.405017	0.1	-0.025213
1.406683	0.1	-0.024378
1.408350	0.1	-0.023723
1.410017	0.1	-0.023544
1.411683	0.1	-0.023723
1.413350	0.1	-0.025213
1.415017	0.1	-0.028431
1.416683	0.1	-0.031769
1.418350	0.1	-0.033200
1.420017	0.1	-0.031292
1.421683	0.1	-0.025570
1.423350	0.1	-0.016749
1.425017	0.1	-0.007749
1.426683	0.1	-0.002146
1.428350	0.1	-0.000894
1.430017	0.1	-0.001788
1.431683	0.1	-0.001729
1.433350	0.1	0.001192
1.435017	0.1	0.006676
1.436683	0.1	0.012815
1.438350	0.1	0.017524
1.440017	0.1	0.020683
1.441683	0.1	0.024319
1.443350	0.1	0.030518
1.445017	0.1	0.040531
1.446683	0.1	0.054061
1.448350	0.1	0.069201
1.450017	0.1	0.084162
1.451683	0.1	0.097334
1.453350	0.1	0.107288
1.455017	0.1	0.113547
1.456683	0.1	0.117242
1.458350	0.1	0.119805
1.460017	0.1	0.122130
1.461683	0.1	0.124335
1.463350	0.1	0.126660
1.465017	0.1	0.130296
1.466683	0.1	0.135660
1.468350	0.1	0.142276
1.470017	0.1	0.148475
1.471683	0.1	0.151813
1.473350	0.1	0.150263
1.475017	0.1	0.144720
1.476683	0.1	0.138998
1.478350	0.1	0.136673
1.480017	0.1	0.139356
1.481683	0.1	0.146687
1.483350	0.1	0.157237
1.485017	0.1	0.167847
1.486683	0.1	0.175118
1.488350	0.1	0.176966
1.490017	0.1	0.174701
1.491683	0.1	0.171483
1.493350	0.1	0.169933
1.495017	0.1	0.170469
1.496683	0.1	0.173450
1.498350	0.1	0.179112
1.500017	0.1	0.186145
1.501683	0.1	0.192583
1.503350	0.1	0.197709
1.505017	0.1	0.202000
1.506683	0.1	0.205874
1.508350	0.1	0.208497
1.510017	0.1	0.209272
1.511683	0.1	0.208914
1.513350	0.1	0.208557
1.515017	0.1	0.208616
1.516683	0.1	0.208795
1.518350	0.1	0.210285
1.520017	0.1	0.215650
1.521683	0.1	0.226736
1.523350	0.1	0.242412
1.525017	0.1	0.259876
1.526683	0.1	0.276864
1.528350	0.1	0.292063
1.530017	0.1	0.304580
1.531683	0.1	0.314534
1.533350	0.1	0.323951
1.535017	0.1	0.334620
1.536683	0.1	0.345588
1.538350	0.1	0.355363
1.540017	0.1	0.365078
1.541683	0.1	0.376284
1.543350	0.1	0.387669
1.545017	0.1	0.395715
1.546683	0.1	0.399530
1.548350	0.1	0.401497
1.550017	0.1	0.403702
1.551683	0.1	0.406444
1.553350	0.1	0.409126
1.555017	0.1	0.412047
1.556683	0.1	0.416696
1.558350	0.1	0.423789
1.560017	0.1	0.432432
1.561683	0.1	0.441968
1.563350	0.1	0.453949
1.565017	0.1	0.471413
1.566683	0.1	0.496626
1.568350	0.1	0.528872
1.570017	0.1	0.565589
1.571683	0.1	0.604808
1.573350	0.1	0.645936
1.575017	0.1	0.688136
1.576683	0.1	0.729978
1.578350	0.1	0.770688
1.580017	0.1	0.810921
1.581683	0.1	0.851691
1.583350	0.1	0.893593
1.585017	0.1	0.936270
1.586683	0.1	0.978231
1.588350	0.1	1.017153
1.590017	0.1	1.051188
1.591683	0.1	1.079679
1.593350	0.1	1.103044
1.595017	0.1	1.122236
1.596683	0.1	1.138628
1.598350	0.1	1.153350
1.600017	0.1	1.168668
1.601683	0.1	1.188994
1.603350	0.1	1.220465
1.605017	0.1	1.272082
1.606683	0.1	1.356542
1.608350	0.1	1.487672
1.610017	0.1	1.675546
1.611683	0.1	1.924217
1.613350	0.1	2.232552
1.615017	0.1	2.594948
1.616683	0.1	3.001034
1.618350	0.1	3.436566
1.620017	0.1	3.887177
1.621683	0.1	4.339397
1.623350	0.1	4.780710
1.625017	0.1	5.200565
1.626683	0.1	5.591452
1.628350	0.1	5.949557
1.630017	0.1	6.273687
1.631683	0.1	6.564081
1.633350	0.1	6.821335
1.635017	0.1	7.047296
1.636683	0.1	7.245899
1.638350	0.1	7.421852
1.640017	0.1	7.577718
1.641683	0.1	7.713378
1.643350	0.1	7.826925
1.645017	0.1	7.915318
1.646683	0.1	7.975817
1.648350	0.1	8.008540
1.650017	0.1	8.015931
1.651683	0.1	7.999719
1.653350	0.1	7.960260
1.655017	0.1	7.898689
1.656683	0.1	7.817805
1.658350	0.1	7.720590
1.660017	0.1	7.608831
1.661683	0.1	7.483721
1.663350	0.1	7.347763
1.665017	0.1	7.204533
1.666683	0.1	7.056535
1.668350	0.1	6.904722
1.670017	0.1	6.749571
1.671683	0.1	6.591022
1.673350	0.1	6.427408
1.675017	0.1	6.256163
1.676683	0.1	6.077350
1.678350	0.1	5.896092
1.680017	0.1	5.718053
1.681683	0.1	5.543650
1.683350	0.1	5.368948
1.685017	0.1	5.190671
1.686683	0.1	5.008400
1.688350	0.1	4.823268
1.690017	0.1	4.637480
1.691683	0.1	4.454017
1.693350	0.1	4.274607
1.695017	0.1	4.098833
1.696683	0.1	3.924728
1.698350	0.1	3.750980
1.700017	0.1	3.578186
1.701683	0.1	3.409028
1.703350	0.1	3.244221
1.705017	0.1	3.082216
1.706683	0.1	2.921820
1.708350	0.1	2.764166
1.710017	0.1	2.610922
1.711683	0.1	2.463460
1.713350	0.1	2.323210
1.715017	0.1	2.191365
1.716683	0.1	2.067089
1.718350	0.1	1.947820
1.720017	0.1	1.831234
1.721683	0.1	1.717627
1.723350	0.1	1.608253
1.725017	0.1	1.503289
1.726683	0.1	1.401305
1.728350	0.1	1.302183
1.730017	0.1	1.206875
1.731683	0.1	1.116812
1.733350	0.1	1.033068
1.735017	0.1	0.955880
1.736683	0.1	0.884652
1.738350	0.1	0.819206
1.740017	0.1	0.759065
1.741683	0.1	0.701845
1.743350	0.1	0.644863
1.745017	0.1	0.588119
1.746683	0.1	0.533998
1.748350	0.1	0.485241
1.750017	0.1	0.442684
1.751683	0.1	0.406206
1.753350	0.1	0.374973
1.755017	0.1	0.347555
1.756683	0.1	0.322461
1.758350	0.1	0.298202
1.760017	0.1	0.272810
1.761683	0.1	0.245035
1.763350	0.1	0.214934
1.765017	0.1	0.183284
1.766683	0.1	0.151813
1.768350	0.1	0.122845
1.770017	0.1	0.098050
1.771683	0.1	0.076771
1.773350	0.1	0.057220
1.775017	0.1	0.038326
1.776683	0.1	0.019968
1.778350	0.1	0.002980
1.780017	0.1	-0.011146
1.781683	0.1	-0.021994
1.783350	0.1	-0.030339
1.785017	0.1	-0.036955
1.786683	0.1	-0.043035
1.788350	0.1	-0.049829
1.790017	0.1	-0.057399
1.791683	0.1	-0.064194
1.793350	0.1	-0.069022
1.795017	0.1	-0.072777
1.796683	0.1	-0.076890
1.798350	0.1	-0.081778
1.800017	0.1	-0.088155
1.801683	0.1	-0.097454
1.803350	0.1	-0.109613
1.805017	0.1	-0.121474
1.806683	0.1	-0.128686
1.808350	0.1	-0.129879
1.810017	0.1	-0.127733
1.811683	0.1	-0.125766
1.813350	0.1	-0.125468
1.815017	0.1	-0.127673
1.816683	0.1	-0.134945
1.818350	0.1	-0.148952
1.820017	0.1	-0.166357
1.821683	0.1	-0.181377
1.823350	0.1	-0.190258
1.825017	0.1	-0.192106
1.826683	0.1	-0.187397
1.828350	0.1	-0.178993
1.830017	0.1	-0.170767
1.831683	0.1	-0.165343
1.833350	0.1	-0.162482
1.835017	0.1	-0.160456
1.836683	0.1	-0.158131
1.838350	0.1	-0.156641
1.840017	0.1	-0.157356
1.841683	0.1	-0.159085
1.843350	0.1	-0.159144
1.845017	0.1	-0.156283
1.846683	0.1	-0.151515
1.848350	0.1	-0.145614
1.850017	0.1	-0.138640
1.851683	0.1	-0.131249
1.853350	0.1	-0.123382
1.855017	0.1	-0.113308
1.856683	0.1	-0.099838
1.858350	0.1	-0.083566
1.860017	0.1	-0.065506
1.861683	0.1	-0.045359
1.863350	0.1	-0.021696
1.865017	0.1	0.007033
1.866683	0.1	0.040472
1.868350	0.1	0.075758
1.870017	0.1	0.110507
1.871683	0.1	0.144422
1.873350	0.1	0.177443
1.875017	0.1	0.210404
1.876683	0.1	0.245512
1.878350	0.1	0.285149
1.880017	0.1	0.329494
1.881683	0.1	0.376761
1.883350	0.1	0.424325
1.885017	0.1	0.469863
1.886683	0.1	0.511467
1.888350	0.1	0.547946
1.890017	0.1	0.579178
1.891683	0.1	0.605762
1.893350	0.1	0.628531
1.895017	0.1	0.648320
1.896683	0.1	0.665844
1.898350	0.1	0.681222
1.900017	0.1	0.693619
1.901683	0.1	0.700772
1.903350	0.1	0.701249
1.905017	0.1	0.695646
1.906683	0.1	0.685453
1.908350	0.1	0.671804
1.910017	0.1	0.655592
1.911683	0.1	0.637770
1.913350	0.1	0.619590
1.915017	0.1	0.601471
1.916683	0.1	0.583887
1.918350	0.1	0.567973
1.920017	0.1	0.553668
1.921683	0.1	0.538647
1.923350	0.1	0.520349
1.925017	0.1	0.499129
1.926683	0.1	0.477612
1.928350	0.1	0.458121
1.930017	0.1	0.441670
1.931683	0.1	0.427783
1.933350	0.1	0.414372
1.935017	0.1	0.399172
1.936683	0.1	0.381529
1.938350	0.1	0.362337
1.940017	0.1	0.342488
1.941683	0.1	0.322938
1.943350	0.1	0.305116
1.945017	0.1	0.290036
1.946683	0.1	0.276387
1.948350	0.1	0.262439
1.950017	0.1	0.248015
1.951683	0.1	0.233948
1.953350	0.1	0.220478
1.955017	0.1	0.206888
1.956683	0.1	0.193059
1.958350	0.1	0.180364
1.960017	0.1	0.169516
1.961683	0.1	0.159681
1.963350	0.1	0.149786
1.965017	0.1	0.140607
1.966683	0.1	0.133514
1.968350	0.1	0.128210
1.970017	0.1	0.124097
1.971683	0.1	0.120163
1.973350	0.1	0.114203
1.975017	0.1	0.103831
1.976683	0.1	0.088871
1.978350	0.1	0.071943
1.980017	0.1	0.056505
1.981683	0.1	0.044882
1.983350	0.1	0.037432
1.985017	0.1	0.032783
1.986683	0.1	0.029624
1.988350	0.1	0.026405
1.990017	0.1	0.021219
1.991683	0.1	0.012875
1.993350	0.1	0.002444
1.995017	0.1	-0.007451
1.996683	0.1	-0.014961
1.998350	0.1	-0.020146
2.000017	0.1	-0.024974
2.001683	0.1	-0.031292
2.003350	0.1	-0.038922
2.005017	0.1	-0.046611
2.006683	0.1	-0.053704
2.008350	0.1	-0.059366
2.010017	0.1	-0.063300
2.011683	0.1	-0.066161
2.013350	0.1	-0.068843
2.015017	0.1	-0.071466
2.016683	0.1	-0.074327
2.018350	0.1	-0.078559
2.020017	0.1	-0.083685
2.021683	0.1	-0.087380
2.023350	0.1	-0.087082
2.025017	0.1	-0.082970
2.026683	0.1	-0.078142
2.028350	0.1	-0.075638
2.030017	0.1	-0.076175
2.031683	0.1	-0.078678
2.033350	0.1	-0.082135
2.035017	0.1	-0.086486
2.036683	0.1	-0.091434
2.038350	0.1	-0.095427
2.040017	0.1	-0.097275
2.041683	0.1	-0.098109
2.043350	0.1	-0.099838
2.045017	0.1	-0.102460
2.046683	0.1	-0.104427
2.048350	0.1	-0.105858
2.050017	0.1	-0.108063
2.051683	0.1	-0.111640
2.053350	0.1	-0.116408
2.055017	0.1	-0.122190
2.056683	0.1	-0.129163
2.058350	0.1	-0.137150
2.060017	0.1	-0.144899
2.061683	0.1	-0.150919
2.063350	0.1	-0.153780
2.065017	0.1	-0.153542
2.066683	0.1	-0.152469
2.068350	0.1	-0.152767
2.070017	0.1	-0.153959
2.071683	0.1	-0.154316
2.073350	0.1	-0.153244
2.075017	0.1	-0.151694
2.076683	0.1	-0.150561
2.078350	0.1	-0.150323
2.080017	0.1	-0.150919
2.081683	0.1	-0.152111
2.083350	0.1	-0.153720
2.085017	0.1	-0.155151
2.086683	0.1	-0.155270
2.088350	0.1	-0.153780
2.090017	0.1	-0.152290
2.091683	0.1	-0.153482
2.093350	0.1	-0.157952
2.095017	0.1	-0.163794
2.096683	0.1	-0.168920
2.098350	0.1	-0.172913
2.100017	0.1	-0.176668
2.101683	0.1	-0.179529
2.103350	0.1	-0.180244
2.105017	0.1	-0.178874
2.106683	0.1	-0.176430
2.108350	0.1	-0.173450
2.110017	0.1	-0.170171
2.111683	0.1	-0.166476
2.113350	0.1	-0.161767
2.115017	0.1	-0.157058
2.116683	0.1	-0.154853
2.118350	0.1	-0.156164
2.120017	0.1	-0.159442
2.121683	0.1	-0.161886
2.123350	0.1	-0.162363
2.125017	0.1	-0.162005
2.126683	0.1	-0.162065
2.128350	0.1	-0.161886
2.130017	0.1	-0.160515
2.131683	0.1	-0.158489
2.133350	0.1	-0.157058
2.135017	0.1	-0.155091
2.136683	0.1	-0.150025
2.138350	0.1	-0.140727
2.140017	0.1	-0.128686
2.141683	0.1	-0.116527
2.143350	0.1	-0.107050
2.145017	0.1	-0.102401
2.146683	0.1	-0.103056
2.148350	0.1	-0.106990
2.150017	0.1	-0.110388
2.151683	0.1	-0.110269
2.153350	0.1	-0.106931
2.155017	0.1	-0.103891
2.156683	0.1	-0.104368
2.158350	0.1	-0.107944
2.160017	0.1	-0.111759
2.161683	0.1	-0.113368
2.163350	0.1	-0.111938
2.165017	0.1	-0.107825
2.166683	0.1	-0.102103
2.168350	0.1	-0.095248
2.170017	0.1	-0.087738
2.171683	0.1	-0.081301
2.173350	0.1	-0.078142
2.175017	0.1	-0.077248
2.176683	0.1	-0.074744
2.178350	0.1	-0.068307
2.180017	0.1	-0.059903
2.181683	0.1	-0.052512
2.183350	0.1	-0.046730
2.185017	0.1	-0.041962
2.186683	0.1	-0.038087
2.188350	0.1	-0.035107
2.190017	0.1	-0.032544
2.191683	0.1	-0.030696
2.193350	0.1	-0.030160
2.195017	0.1	-0.030041
2.196683	0.1	-0.028610
2.198350	0.1	-0.025392
2.200017	0.1	-0.021279
2.201683	0.1	-0.017822
2.203350	0.1	-0.015616
2.205017	0.1	-0.014067
2.206683	0.1	-0.012338
2.208350	0.1	-0.009656
2.210017	0.1	-0.005007
2.211683	0.1	0.001848
2.213350	0.1	0.009775
2.215017	0.1	0.016212
2.216683	0.1	0.019073
2.218350	0.1	0.018299
2.220017	0.1	0.015855
2.221683	0.1	0.013947
2.223350	0.1	0.013292
2.225017	0.1	0.013411
2.226683	0.1	0.013769
2.228350	0.1	0.014484
2.230017	0.1	0.015736
2.231683	0.1	0.017166
2.233350	0.1	0.018418
2.235017	0.1	0.020802
2.236683	0.1	0.025332
2.238350	0.1	0.030696
2.240017	0.1	0.034332
2.241683	0.1	0.035524
2.243350	0.1	0.036299
2.245017	0.1	0.039518
2.246683	0.1	0.045598
2.248350	0.1	0.051856
2.250017	0.1	0.054955
2.251683	0.1	0.054061
2.253350	0.1	0.050783
2.255017	0.1	0.047982
2.256683	0.1	0.047803
2.258350	0.1	0.050485
2.260017	0.1	0.054061
2.261683	0.1	0.056088
2.263350	0.1	0.054955
2.265017	0.1	0.050724
2.266683	0.1	0.044823
2.268350	0.1	0.039697
2.270017	0.1	0.037611
2.271683	0.1	0.039101
2.273350	0.1	0.042677
2.275017	0.1	0.046432
2.276683	0.1	0.049353
2.278350	0.1	0.050843
2.280017	0.1	0.050068
2.281683	0.1	0.046790
2.283350	0.1	0.042737
2.285017	0.1	0.040114
2.286683	0.1	0.040054
2.288350	0.1	0.041842
2.290017	0.1	0.044107
2.291683	0.1	0.046313
2.293350	0.1	0.048399
2.295017	0.1	0.050068
2.296683	0.1	0.050783
2.298350	0.1	0.050902
2.300017	0.1	0.051856
2.301683	0.1	0.054717
2.303350	0.1	0.059366
2.305017	0.1	0.064552
2.306683	0.1	0.069797
2.308350	0.1	0.074744
2.310017	0.1	0.077903
2.311683	0.1	0.077426
2.313350	0.1	0.073552
2.315017	0.1	0.067949
2.316683	0.1	0.061274
2.318350	0.1	0.053644
2.320017	0.1	0.046611
2.321683	0.1	0.042379
2.323350	0.1	0.041425
2.325017	0.1	0.041783
2.326683	0.1	0.041306
2.328350	0.1	0.039399
2.330017	0.1	0.037789
2.331683	0.1	0.037849
2.333350	0.1	0.039160
2.335017	0.1	0.040233
2.336683	0.1	0.039756
2.338350	0.1	0.037253
2.340017	0.1	0.032544
2.341683	0.1	0.027061
2.343350	0.1	0.023603
2.345017	0.1	0.024796
2.346683	0.1	0.029683
2.348350	0.1	0.034690
2.350017	0.1	0.036895
2.351683	0.1	0.035882
2.353350	0.1	0.032961
2.355017	0.1	0.029743
2.356683	0.1	0.026882
2.358350	0.1	0.024199
2.360017	0.1	0.022352
2.361683	0.1	0.021875
2.363350	0.1	0.023246
2.365017	0.1	0.025630
2.366683	0.1	0.027180
2.368350	0.1	0.026405
2.370017	0.1	0.023484
2.371683	0.1	0.019550
2.373350	0.1	0.016153
2.375017	0.1	0.014186
2.376683	0.1	0.013292
2.378350	0.1	0.012279
2.380017	0.1	0.009775
2.381683	0.1	0.005901
2.383350	0.1	0.003338
2.385017	0.1	0.004947
2.386683	0.1	0.010371
2.388350	0.1	0.016332
2.390017	0.1	0.019610
2.391683	0.1	0.018060
2.393350	0.1	0.012159
2.395017	0.1	0.005245
2.396683	0.1	0.001132
2.398350	0.1	0.001132
2.400017	0.1	0.004768
2.401683	0.1	0.010848
2.403350	0.1	0.017643
2.405017	0.1	0.023425
2.406683	0.1	0.026703
2.408350	0.1	0.027180
2.410017	0.1	0.025392
2.411683	0.1	0.020981
2.413350	0.1	0.013232
2.415017	0.1	0.003099
2.416683	0.1	-0.006735
2.418350	0.1	-0.013947
2.420017	0.1	-0.017881
2.421683	0.1	-0.017881
2.423350	0.1	-0.014365
2.425017	0.1	-0.009656
2.426683	0.1	-0.006855
2.428350	0.1	-0.007153
2.430017	0.1	-0.009298
2.431683	0.1	-0.011504
2.433350	0.1	-0.013411
2.435017	0.1	-0.016034
2.436683	0.1	-0.019610
2.438350	0.1	-0.023723
2.440017	0.1	-0.028133
2.441683	0.1	-0.032425
2.443350	0.1	-0.034988
2.445017	0.1	-0.033975
2.446683	0.1	-0.029802
2.448350	0.1	-0.024974
2.450017	0.1	-0.022650
2.451683	0.1	-0.024140
2.453350	0.1	-0.028551
2.455017	0.1	-0.033319
2.456683	0.1	-0.035882
2.458350	0.1	-0.035584
2.460017	0.1	-0.033617
2.461683	0.1	-0.032187
2.463350	0.1	-0.032961
2.465017	0.1	-0.036180
2.466683	0.1	-0.040889
2.468350	0.1	-0.045240
2.470017	0.1	-0.047803
2.471683	0.1	-0.048399
2.473350	0.1	-0.048101
2.475017	0.1	-0.048518
2.476683	0.1	-0.050545
2.478350	0.1	-0.053942
2.480017	0.1	-0.057936
2.481683	0.1	-0.061870
2.483350	0.1	-0.064373
2.485017	0.1	-0.063717
2.486683	0.1	-0.060201
2.488350	0.1	-0.055790
2.490017	0.1	-0.052214
2.491683	0.1	-0.050008
2.493350	0.1	-0.049233
2.495017	0.1	-0.049889
2.496683	0.1	-0.051379
2.498350	0.1	-0.052273
2.500017	0.1	-0.050902
2.501683	0.1	-0.047803
2.503350	0.1	-0.046015
2.505017	0.1	-0.047445
2.506683	0.1	-0.050604
2.508350	0.1	-0.052333
2.510017	0.1	-0.051558
2.511683	0.1	-0.049651
2.513350	0.1	-0.048518
2.515017	0.1	-0.048578
2.516683	0.1	-0.048995
2.518350	0.1	-0.049472
2.520017	0.1	-0.050306
2.521683	0.1	-0.051439
2.523350	0.1	-0.051677
2.525017	0.1	-0.049531
2.526683	0.1	-0.045240
2.528350	0.1	-0.040889
2.530017	0.1	-0.039160
2.531683	0.1	-0.041246
2.533350	0.1	-0.047028
2.535017	0.1	-0.055611
2.536683	0.1	-0.064671
2.538350	0.1	-0.071526
2.540017	0.1	-0.073910
2.541683	0.1	-0.071228
2.543350	0.1	-0.065327
2.545017	0.1	-0.059247
2.546683	0.1	-0.054836
2.548350	0.1	-0.053227
2.550017	0.1	-0.055313
2.551683	0.1	-0.060678
2.553350	0.1	-0.066459
2.555017	0.1	-0.069141
2.556683	0.1	-0.067294
2.558350	0.1	-0.061810
2.560017	0.1	-0.053883
2.561683	0.1	-0.043988
2.563350	0.1	-0.033200
2.565017	0.1	-0.024557
2.566683	0.1	-0.021815
2.568350	0.1	-0.026643
2.570017	0.1	-0.036001
2.571683	0.1	-0.044703
2.573350	0.1	-0.049651
2.575017	0.1	-0.051558
2.576683	0.1	-0.052869
2.578350	0.1	-0.054538
2.580017	0.1	-0.055969
2.581683	0.1	-0.055611
2.583350	0.1	-0.052571
2.585017	0.1	-0.047505
2.586683	0.1	-0.041842
2.588350	0.1	-0.036359
2.590017	0.1	-0.031769
2.591683	0.1	-0.029564
2.593350	0.1	-0.030041
2.595017	0.1	-0.031531
2.596683	0.1	-0.032067
2.598350	0.1	-0.031710
2.600017	0.1	-0.032842
2.601683	0.1	-0.037551
2.603350	0.1	-0.043929
2.605017	0.1	-0.047922
2.606683	0.1	-0.047803
2.608350	0.1	-0.045359
2.610017	0.1	-0.043094
2.611683	0.1	-0.042260
2.613350	0.1	-0.043333
2.615017	0.1	-0.046372
2.616683	0.1	-0.050545
2.618350	0.1	-0.054419
2.620017	0.1	-0.056326
2.621683	0.1	-0.055850
2.623350	0.1	-0.054002
2.625017	0.1	-0.052989
2.626683	0.1	-0.053525
2.628350	0.1	-0.053942
2.630017	0.1	-0.052512
2.631683	0.1	-0.049472
2.633350	0.1	-0.046790
2.635017	0.1	-0.047088
2.636683	0.1	-0.050724
2.638350	0.1	-0.055671
2.640017	0.1	-0.059366
2.641683	0.1	-0.060737
2.643350	0.1	-0.059605
2.645017	0.1	-0.055850
2.646683	0.1	-0.050187
2.648350	0.1	-0.044525
2.650017	0.1	-0.041246
2.651683	0.1	-0.041664
2.653350	0.1	-0.045002
2.655017	0.1	-0.048757
2.656683	0.1	-0.051022
2.658350	0.1	-0.051618
2.660017	0.1	-0.051498
2.661683	0.1	-0.050366
2.663350	0.1	-0.047326
2.665017	0.1	-0.042260
2.666683	0.1	-0.036657
2.668350	0.1	-0.032604
2.670017	0.1	-0.031412
2.671683	0.1	-0.033498
2.673350	0.1	-0.037849
2.675017	0.1	-0.042617
2.676683	0.1	-0.045955
2.678350	0.1	-0.047207
2.680017	0.1	-0.046253
2.681683	0.1	-0.042617
2.683350	0.1	-0.036716
2.685017	0.1	-0.030696
2.686683	0.1	-0.026524
2.688350	0.1	-0.024140
2.690017	0.1	-0.022531
2.691683	0.1	-0.022471
2.693350	0.1	-0.025570
2.695017	0.1	-0.030756
2.696683	0.1	-0.034153
2.698350	0.1	-0.033081
2.700017	0.1	-0.028491
2.701683	0.1	-0.023663
2.703350	0.1	-0.021756
2.705017	0.1	-0.023544
2.706683	0.1	-0.028312
2.708350	0.1	-0.034511
2.710017	0.1	-0.039816
2.711683	0.1	-0.042439
2.713350	0.1	-0.041962
2.715017	0.1	-0.038922
2.716683	0.1	-0.034571
2.718350	0.1	-0.030994
2.720017	0.1	-0.029981
2.721683	0.1	-0.030696
2.723350	0.1	-0.031114
2.725017	0.1	-0.030696
2.726683	0.1	-0.030994
2.728350	0.1	-0.033736
2.730017	0.1	-0.039458
2.731683	0.1	-0.046313
2.733350	0.1	-0.050902
2.735017	0.1	-0.050485
2.736683	0.1	-0.046134
2.738350	0.1	-0.041127
2.740017	0.1	-0.037551
2.741683	0.1	-0.035048
2.743350	0.1	-0.033081
2.745017	0.1	-0.032365
2.746683	0.1	-0.033140
2.748350	0.1	-0.033677
2.750017	0.1	-0.031829
2.751683	0.1	-0.027239
2.753350	0.1	-0.021338
2.755017	0.1	-0.016093
2.756683	0.1	-0.012636
2.758350	0.1	-0.010490
2.760017	0.1	-0.007927
2.761683	0.1	-0.004053
2.763350	0.1	-0.000715
2.765017	0.1	-0.000954
2.766683	0.1	-0.005007
2.768350	0.1	-0.009954
2.770017	0.1	-0.012696
2.771683	0.1	-0.012934
2.773350	0.1	-0.012279
2.775017	0.1	-0.013053
2.776683	0.1	-0.016034
2.778350	0.1	-0.019550
2.780017	0.1	-0.020921
2.781683	0.1	-0.019193
2.783350	0.1	-0.015855
2.785017	0.1	-0.012994
2.786683	0.1	-0.011206
2.788350	0.1	-0.009954
2.790017	0.1	-0.008881
2.791683	0.1	-0.007868
2.793350	0.1	-0.006497
2.795017	0.1	-0.005424
2.796683	0.1	-0.005305
2.798350	0.1	-0.005186
2.800017	0.1	-0.003099
2.801683	0.1	0.000954
2.803350	0.1	0.004351
2.805017	0.1	0.005007
2.806683	0.1	0.003755
2.808350	0.1	0.002205
2.810017	0.1	0.000834
2.811683	0.1	-0.001371
2.813350	0.1	-0.005305
2.815017	0.1	-0.009835
2.816683	0.1	-0.012755
2.818350	0.1	-0.012875
2.820017	0.1	-0.010788
2.821683	0.1	-0.007749
2.823350	0.1	-0.005126
2.825017	0.1	-0.004232
2.826683	0.1	-0.005424
2.828350	0.1	-0.007510
2.830017	0.1	-0.008464
2.831683	0.1	-0.007272
2.833350	0.1	-0.004649
2.835017	0.1	-0.001967
2.836683	0.1	-0.000894
2.838350	0.1	-0.002861
2.840017	0.1	-0.006676
2.841683	0.1	-0.008225
2.843350	0.1	-0.004351
2.845017	0.1	0.003874
2.846683	0.1	0.011921
2.848350	0.1	0.015259
2.850017	0.1	0.012934
2.851683	0.1	0.007510
2.853350	0.1	0.001848
2.855017	0.1	-0.003278
2.856683	0.1	-0.008225
2.858350	0.1	-0.012159
2.860017	0.1	-0.013649
2.861683	0.1	-0.012279
2.863350	0.1	-0.009060
2.865017	0.1	-0.005245
2.866683	0.1	-0.001669
2.868350	0.1	0.000834
2.870017	0.1	0.001132
2.871683	0.1	-0.001788
2.873350	0.1	-0.007570
2.875017	0.1	-0.014126
2.876683	0.1	-0.019610
2.878350	0.1	-0.023544
2.880017	0.1	-0.025630
2.881683	0.1	-0.024855
2.883350	0.1	-0.020564
2.885017	0.1	-0.013828
2.886683	0.1	-0.006735
2.888350	0.1	-0.001073
2.890017	0.1	0.001431
2.891683	0.1	0.000238
2.893350	0.1	-0.003815
2.895017	0.1	-0.009000
2.896683	0.1	-0.013590
2.898350	0.1	-0.015616
2.900017	0.1	-0.014722
2.901683	0.1	-0.012398
2.903350	0.1	-0.010371
2.905017	0.1	-0.009418
2.906683	0.1	-0.009298
2.908350	0.1	-0.008643
2.910017	0.1	-0.006914
2.911683	0.1	-0.005066
2.913350	0.1	-0.004292
2.915017	0.1	-0.004172
2.916683	0.1	-0.002682
2.918350	0.1	0.001907
2.920017	0.1	0.008702
2.921683	0.1	0.014901
2.923350	0.1	0.018239
2.925017	0.1	0.018179
2.926683	0.1	0.016093
2.928350	0.1	0.014961
2.930017	0.1	0.016570
2.931683	0.1	0.019252
2.933350	0.1	0.019550
2.935017	0.1	0.016928
2.936683	0.1	0.013709
2.938350	0.1	0.012159
2.940017	0.1	0.012994
2.941683	0.1	0.014424
2.943350	0.1	0.014067
2.945017	0.1	0.011265
2.946683	0.1	0.006974
2.948350	0.1	0.002384
2.950017	0.1	-0.001490
2.951683	0.1	-0.003695
2.953350	0.1	-0.003397
2.955017	0.1	-0.000834
2.956683	0.1	0.001907
2.958350	0.1	0.003219
2.960017	0.1	0.003397
2.961683	0.1	0.004292
2.963350	0.1	0.006497
2.965017	0.1	0.008941
2.966683	0.1	0.010490
2.968350	0.1	0.010371
2.970017	0.1	0.008643
2.971683	0.1	0.006676
2.973350	0.1	0.007093
2.975017	0.1	0.010729
2.976683	0.1	0.014424
2.978350	0.1	0.013351
2.980017	0.1	0.006735
2.981683	0.1	-0.001013
2.983350	0.1	-0.004947
2.985017	0.1	-0.003815
2.986683	0.1	-0.000298
2.988350	0.1	0.002027
2.990017	0.1	0.001490
2.991683	0.1	-0.001073
2.993350	0.1	-0.004530
2.995017	0.1	-0.009060
2.996683	0.1	-0.014782
2.998350	0.1	-0.020623
3.000017	0.1	-0.025332
3.001683	0.1	-0.027716
3.003350	0.1	-0.028193
3.005017	0.1	-0.028193
3.006683	0.1	-0.029027
3.008350	0.1	-0.030518
3.010017	0.1	-0.031352
3.011683	0.1	-0.029981
3.013350	0.1	-0.027061
3.015017	0.1	-0.025094
3.016683	0.1	-0.024676
3.018350	0.1	-0.023842
3.020017	0.1	-0.021577
3.021683	0.1	-0.019848
3.023350	0.1	-0.021100
3.025017	0.1	-0.025034
3.026683	0.1	-0.028789
3.028350	0.1	-0.029087
3.030017	0.1	-0.024855
3.031683	0.1	-0.017583
3.033350	0.1	-0.010371
3.035017	0.1	-0.004888
3.036683	0.1	-0.001550
3.038350	0.1	-0.000536
3.040017	0.1	-0.001132
3.041683	0.1	-0.002801
3.043350	0.1	-0.005245
3.045017	0.1	-0.006855
3.046683	0.1	-0.005007
3.048350	0.1	0.000715
3.050017	0.1	0.007987
3.051683	0.1	0.013649
3.053350	0.1	0.016093
3.055017	0.1	0.015557
3.056683	0.1	0.013828
3.058350	0.1	0.011981
3.060017	0.1	0.009358
3.061683	0.1	0.004828
3.063350	0.1	-0.001431
3.065017	0.1	-0.007868
3.066683	0.1	-0.012815
3.068350	0.1	-0.015259
3.070017	0.1	-0.014722
3.071683	0.1	-0.011146
3.073350	0.1	-0.006378
3.075017	0.1	-0.002921
3.076683	0.1	-0.001669
3.078350	0.1	-0.000894
3.080017	0.1	0.001132
3.081683	0.1	0.004232
3.083350	0.1	0.005841
3.085017	0.1	0.003695
3.086683	0.1	-0.001907
3.088350	0.1	-0.007808
3.090017	0.1	-0.011146
3.091683	0.1	-0.011742
3.093350	0.1	-0.011325
3.095017	0.1	-0.011444
3.096683	0.1	-0.012338
3.098350	0.1	-0.013888
3.100017	0.1	-0.015676
3.101683	0.1	-0.017345
3.103350	0.1	-0.018060
3.105017	0.1	-0.016451
3.106683	0.1	-0.012100
3.108350	0.1	-0.006139
3.110017	0.1	-0.000298
3.111683	0.1	0.003517
3.113350	0.1	0.004590
3.115017	0.1	0.003636
3.116683	0.1	0.002444
3.118350	0.1	0.001729
3.120017	0.1	0.001073
3.121683	0.1	0.000060
3.123350	0.1	-0.000894
3.125017	0.1	-0.001192
3.126683	0.1	-0.000715
3.128350	0.1	0.000298
3.130017	0.1	0.001371
3.131683	0.1	0.001907
3.133350	0.1	0.001073
3.135017	0.1	-0.000715
3.136683	0.1	-0.001550
3.138350	0.1	0.000656
3.140017	0.1	0.005364
3.141683	0.1	0.009060
3.143350	0.1	0.008821
3.145017	0.1	0.005364
3.146683	0.1	0.001013
3.148350	0.1	-0.003278
3.150017	0.1	-0.008166
3.151683	0.1	-0.013053
3.153350	0.1	-0.015736
3.155017	0.1	-0.013947
3.156683	0.1	-0.007570
3.158350	0.1	0.000238
3.160017	0.1	0.004828
3.161683	0.1	0.004172
3.163350	0.1	0.000119
3.165017	0.1	-0.004232
3.166683	0.1	-0.007451
3.168350	0.1	-0.010252
3.170017	0.1	-0.013590
3.171683	0.1	-0.017047
3.173350	0.1	-0.019312
3.175017	0.1	-0.020266
3.176683	0.1	-0.020862
3.178350	0.1	-0.021398
3.180017	0.1	-0.020266
3.181683	0.1	-0.016749
3.183350	0.1	-0.012517
3.185017	0.1	-0.009954
3.186683	0.1	-0.010192
3.188350	0.1	-0.012338
3.190017	0.1	-0.014901
3.191683	0.1	-0.016332
3.193350	0.1	-0.016391
3.195017	0.1	-0.015676
3.196683	0.1	-0.014603
3.198350	0.1	-0.013173
3.200017	0.1	-0.011265
3.201683	0.1	-0.009000
3.203350	0.1	-0.006974
3.205017	0.1	-0.006497
3.206683	0.1	-0.008583
3.208350	0.1	-0.013053
3.210017	0.1	-0.017881
3.211683	0.1	-0.020146
3.213350	0.1	-0.017524
3.215017	0.1	-0.009775
3.216683	0.1	0.000834
3.218350	0.1	0.010371
3.220017	0.1	0.016570
3.221683	0.1	0.019193
3.223350	0.1	0.018656
3.225017	0.1	0.014603
3.226683	0.1	0.006437
3.228350	0.1	-0.004888
3.230017	0.1	-0.016570
3.231683	0.1	-0.025392
3.233350	0.1	-0.028968
3.235017	0.1	-0.026047
3.236683	0.1	-0.017762
3.238350	0.1	-0.007808
3.240017	0.1	-0.001609
3.241683	0.1	-0.001729
3.243350	0.1	-0.005245
3.245017	0.1	-0.007689
3.246683	0.1	-0.008762
3.248350	0.1	-0.011206
3.250017	0.1	-0.016689
3.251683	0.1	-0.024021
3.253350	0.1	-0.029922
3.255017	0.1	-0.031531
3.256683	0.1	-0.028431
3.258350	0.1	-0.022650
3.260017	0.1	-0.015974
3.261683	0.1	-0.008166
3.263350	0.1	0.000775
3.265017	0.1	0.009060
3.266683	0.1	0.014126
3.268350	0.1	0.015020
3.270017	0.1	0.013053
3.271683	0.1	0.010371
3.273350	0.1	0.007033
3.275017	0.1	0.001848
3.276683	0.1	-0.005126
3.278350	0.1	-0.011981
3.280017	0.1	-0.017643
3.281683	0.1	-0.022233
3.283350	0.1	-0.025749
3.285017	0.1	-0.027597
3.286683	0.1	-0.026762
3.288350	0.1	-0.023663
3.290017	0.1	-0.021398
3.291683	0.1	-0.022948
3.293350	0.1	-0.028193
3.295017	0.1	-0.033617
3.296683	0.1	-0.035763
3.298350	0.1	-0.033855
3.300017	0.1	-0.030339
3.301683	0.1	-0.027716
3.303350	0.1	-0.026464
3.305017	0.1	-0.025570
3.306683	0.1	-0.024438
3.308350	0.1	-0.023544
3.310017	0.1	-0.024021
3.311683	0.1	-0.025630
3.313350	0.1	-0.026524
3.315017	0.1	-0.026047
3.316683	0.1	-0.025213
3.318350	0.1	-0.024498
3.320017	0.1	-0.023007
3.321683	0.1	-0.020087
3.323350	0.1	-0.016332
3.325017	0.1	-0.013709
3.326683	0.1	-0.014901
3.328350	0.1	-0.021279
3.330017	0.1	-0.030994
3.331683	0.1	-0.040233
3.333350	0.1	-0.045359
3.335017	0.1	-0.044405
3.336683	0.1	-0.038028
3.338350	0.1	-0.028968
3.340017	0.1	-0.019193
3.341683	0.1	-0.009477
3.343350	0.1	-0.001073
3.345017	0.1	0.004053
3.346683	0.1	0.004649
3.348350	0.1	0.001431
3.350017	0.1	-0.003159
3.351683	0.1	-0.006199
3.353350	0.1	-0.006855
3.355017	0.1	-0.006676
3.356683	0.1	-0.007570
3.358350	0.1	-0.009358
3.360017	0.1	-0.010669
3.361683	0.1	-0.011086
3.363350	0.1	-0.011563
3.365017	0.1	-0.013709
3.366683	0.1	-0.018239
3.368350	0.1	-0.024319
3.370017	0.1	-0.029743
3.371683	0.1	-0.032008
3.373350	0.1	-0.030279
3.375017	0.1	-0.026107
3.376683	0.1	-0.021160
3.378350	0.1	-0.015736
3.380017	0.1	-0.010490
3.381683	0.1	-0.006735
3.383350	0.1	-0.006020
3.385017	0.1	-0.009179
3.386683	0.1	-0.015736
3.388350	0.1	-0.023544
3.390017	0.1	-0.028968
3.391683	0.1	-0.029385
3.393350	0.1	-0.024617
3.395017	0.1	-0.017524
3.396683	0.1	-0.011921
3.398350	0.1	-0.009835
3.400017	0.1	-0.010669
3.401683	0.1	-0.013411
3.403350	0.1	-0.017226
3.405017	0.1	-0.021160
3.406683	0.1	-0.024498
3.408350	0.1	-0.027657
3.410017	0.1	-0.030696
3.411683	0.1	-0.033081
3.413350	0.1	-0.033975
3.415017	0.1	-0.032961
3.416683	0.1	-0.029981
3.418350	0.1	-0.025868
3.420017	0.1	-0.021756
3.421683	0.1	-0.019252
3.423350	0.1	-0.019789
3.425017	0.1	-0.023127
3.426683	0.1	-0.027120
3.428350	0.1	-0.029266
3.430017	0.1	-0.028074
3.431683	0.1	-0.024199
3.433350	0.1	-0.019670
3.435017	0.1	-0.016451
3.436683	0.1	-0.015676
3.438350	0.1	-0.016809
3.440017	0.1	-0.018775
3.441683	0.1	-0.020623
3.443350	0.1	-0.021398
3.445017	0.1	-0.019908
3.446683	0.1	-0.015974
3.448350	0.1	-0.011563
3.450017	0.1	-0.008583
3.451683	0.1	-0.006437
3.453350	0.1	-0.002921
3.455017	0.1	0.002086
3.456683	0.1	0.006080
3.458350	0.1	0.005782
3.460017	0.1	0.000417
3.461683	0.1	-0.007272
3.463350	0.1	-0.013709
3.465017	0.1	-0.016391
3.466683	0.1	-0.014126
3.468350	0.1	-0.007391
3.470017	0.1	0.001311
3.471683	0.1	0.008225
3.473350	0.1	0.010610
3.475017	0.1	0.008106
3.476683	0.1	0.001967
3.478350	0.1	-0.005007
3.480017	0.1	-0.009775
3.481683	0.1	-0.010371
3.483350	0.1	-0.006855
3.485017	0.1	0.000417
3.486683	0.1	0.012159
3.488350	0.1	0.028431
3.490017	0.1	0.047803
3.491683	0.1	0.069261
3.493350	0.1	0.092268
3.495017	0.1	0.116110
3.496683	0.1	0.140667
3.498350	0.1	0.166535
3.500017	0.1	0.193656
3.501683	0.1	0.219822
3.503350	0.1	0.241816
3.505017	0.1	0.258267
3.506683	0.1	0.270903
3.508350	0.1	0.281632
3.510017	0.1	0.290811
3.511683	0.1	0.297546
3.513350	0.1	0.301421
3.515017	0.1	0.303388
3.516683	0.1	0.304520
3.518350	0.1	0.303566
3.520017	0.1	0.297904
3.521683	0.1	0.285625
3.523350	0.1	0.267446
3.525017	0.1	0.247002
3.526683	0.1	0.227869
3.528350	0.1	0.210226
3.530017	0.1	0.192225
3.531683	0.1	0.174701
3.533350	0.1	0.161469
3.535017	0.1	0.155509
3.536683	0.1	0.156105
3.538350	0.1	0.158608
3.540017	0.1	0.158310
3.541683	0.1	0.153482
3.543350	0.1	0.145793
3.545017	0.1	0.137746
3.546683	0.1	0.131130
3.548350	0.1	0.126481
3.550017	0.1	0.123680
3.551683	0.1	0.123024
3.553350	0.1	0.124276
3.555017	0.1	0.125170
3.556683	0.1	0.122547
3.558350	0.1	0.115275
3.560017	0.1	0.105381
3.561683	0.1	0.096381
3.563350	0.1	0.090480
3.565017	0.1	0.087619
3.566683	0.1	0.086129
3.568350	0.1	0.084817
3.570017	0.1	0.084102
3.571683	0.1	0.085413
3.573350	0.1	0.088513
3.575017	0.1	0.091374
3.576683	0.1	0.092089
3.578350	0.1	0.090003
3.580017	0.1	0.085652
3.581683	0.1	0.080764
3.583350	0.1	0.076473
3.585017	0.1	0.072598
3.586683	0.1	0.069082
3.588350	0.1	0.067294
3.590017	0.1	0.068307
3.591683	0.1	0.070035
3.593350	0.1	0.068605
3.595017	0.1	0.063241
3.596683	0.1	0.057578
3.598350	0.1	0.055730
3.600017	0.1	0.058830
3.601683	0.1	0.064075
3.603350	0.1	0.067115
3.605017	0.1	0.066221
3.606683	0.1	0.063300
3.608350	0.1	0.060976
3.610017	0.1	0.059366
3.611683	0.1	0.056922
3.613350	0.1	0.052512
3.615017	0.1	0.048041
3.616683	0.1	0.046730
3.618350	0.1	0.050008
3.620017	0.1	0.054717
3.621683	0.1	0.056505
3.623350	0.1	0.053644
3.625017	0.1	0.047624
3.626683	0.1	0.040531
3.628350	0.1	0.033677
3.630017	0.1	0.028133
3.631683	0.1	0.025690
3.633350	0.1	0.028253
3.635017	0.1	0.035346
3.636683	0.1	0.043154
3.638350	0.1	0.047147
3.640017	0.1	0.045121
3.641683	0.1	0.038445
3.643350	0.1	0.031054
3.645017	0.1	0.027180
3.646683	0.1	0.028551
3.648350	0.1	0.033081
3.650017	0.1	0.037074
3.651683	0.1	0.039101
3.653350	0.1	0.040591
3.655017	0.1	0.043094
3.656683	0.1	0.046611
3.658350	0.1	0.050545
3.660017	0.1	0.054300
3.661683	0.1	0.056505
3.663350	0.1	0.055969
3.665017	0.1	0.053525
3.666683	0.1	0.051498
3.668350	0.1	0.051141
3.670017	0.1	0.051439
3.671683	0.1	0.050783
3.673350	0.1	0.048637
3.675017	0.1	0.045836
3.676683	0.1	0.044942
3.678350	0.1	0.047803
3.680017	0.1	0.052512
3.681683	0.1	0.054836
3.683350	0.1	0.051916
3.685017	0.1	0.044882
3.686683	0.1	0.037968
3.688350	0.1	0.035048
3.690017	0.1	0.035346
3.691683	0.1	0.035524
3.693350	0.1	0.034213
3.695017	0.1	0.034213
3.696683	0.1	0.037789
3.698350	0.1	0.043392
3.700017	0.1	0.047028
3.701683	0.1	0.046551
3.703350	0.1	0.043690
3.705017	0.1	0.041664
3.706683	0.1	0.042319
3.708350	0.1	0.044942
3.710017	0.1	0.047266
3.711683	0.1	0.047386
3.713350	0.1	0.044882
3.715017	0.1	0.040531
3.716683	0.1	0.036061
3.718350	0.1	0.032723
3.720017	0.1	0.030637
3.721683	0.1	0.029325
3.723350	0.1	0.027835
3.725017	0.1	0.025451
3.726683	0.1	0.023007
3.728350	0.1	0.023246
3.730017	0.1	0.027955
3.731683	0.1	0.035644
3.733350	0.1	0.042677
3.735017	0.1	0.046909
3.736683	0.1	0.049293
3.738350	0.1	0.051379
3.740017	0.1	0.053287
3.741683	0.1	0.054002
3.743350	0.1	0.053048
3.745017	0.1	0.050843
3.746683	0.1	0.048518
3.748350	0.1	0.047088
3.750017	0.1	0.046074
3.751683	0.1	0.044286
3.753350	0.1	0.041604
3.755017	0.1	0.038922
3.756683	0.1	0.036836
3.758350	0.1	0.035048
3.760017	0.1	0.032902
3.761683	0.1	0.030875
3.763350	0.1	0.030100
3.765017	0.1	0.031352
3.766683	0.1	0.034630
3.768350	0.1	0.039220
3.770017	0.1	0.043333
3.771683	0.1	0.045657
3.773350	0.1	0.046253
3.775017	0.1	0.045419
3.776683	0.1	0.043213
3.778350	0.1	0.040233
3.780017	0.1	0.036776
3.781683	0.1	0.032365
3.783350	0.1	0.027239
3.785017	0.1	0.022888
3.786683	0.1	0.020802
3.788350	0.1	0.020802
3.790017	0.1	0.020981
3.791683	0.1	0.019908
3.793350	0.1	0.017643
3.795017	0.1	0.015140
3.796683	0.1	0.014246
3.798350	0.1	0.016451
3.800017	0.1	0.020444
3.801683	0.1	0.023723
3.803350	0.1	0.025868
3.805017	0.1	0.027418
3.806683	0.1	0.028789
3.808350	0.1	0.029624
3.810017	0.1	0.028849
3.811683	0.1	0.025570
3.813350	0.1	0.021279
3.815017	0.1	0.018835
3.816683	0.1	0.019312
3.818350	0.1	0.021279
3.820017	0.1	0.022173
3.821683	0.1	0.021100
3.823350	0.1	0.019789
3.825017	0.1	0.020802
3.826683	0.1	0.024498
3.828350	0.1	0.029445
3.830017	0.1	0.035584
3.831683	0.1	0.042915
3.833350	0.1	0.049531
3.835017	0.1	0.052810
3.836683	0.1	0.051558
3.838350	0.1	0.046372
3.840017	0.1	0.038624
3.841683	0.1	0.029385
3.843350	0.1	0.019908
3.845017	0.1	0.011504
3.846683	0.1	0.005543
3.848350	0.1	0.002742
3.850017	0.1	0.003874
3.851683	0.1	0.009418
3.853350	0.1	0.017703
3.855017	0.1	0.025153
3.856683	0.1	0.028908
3.858350	0.1	0.029147
3.860017	0.1	0.027001
3.861683	0.1	0.023782
3.863350	0.1	0.021636
3.865017	0.1	0.022948
3.866683	0.1	0.027239
3.868350	0.1	0.031471
3.870017	0.1	0.033379
3.871683	0.1	0.032961
3.873350	0.1	0.031233
3.875017	0.1	0.029683
3.876683	0.1	0.029445
3.878350	0.1	0.029922
3.880017	0.1	0.029266
3.881683	0.1	0.026643
3.883350	0.1	0.023007
3.885017	0.1	0.019670
3.886683	0.1	0.017762
3.888350	0.1	0.017762
3.890017	0.1	0.019550
3.891683	0.1	0.022769
3.893350	0.1	0.027239
3.895017	0.1	0.031114
3.896683	0.1	0.032425
3.898350	0.1	0.031114
3.900017	0.1	0.028312
3.901683	0.1	0.024378
3.903350	0.1	0.019431
3.905017	0.1	0.013769
3.906683	0.1	0.008166
3.908350	0.1	0.003755
3.910017	0.1	0.002146
3.911683	0.1	0.004172
3.913350	0.1	0.008643
3.915017	0.1	0.012636
3.916683	0.1	0.014544
3.918350	0.1	0.015616
3.920017	0.1	0.017762
3.921683	0.1	0.020385
3.923350	0.1	0.021577
3.925017	0.1	0.021160
3.926683	0.1	0.021458
3.928350	0.1	0.024319
3.930017	0.1	0.028431
3.931683	0.1	0.030398
3.933350	0.1	0.027895
3.935017	0.1	0.021636
3.936683	0.1	0.014663
3.938350	0.1	0.009656
3.940017	0.1	0.007033
3.941683	0.1	0.006020
3.943350	0.1	0.006437
3.945017	0.1	0.008345
3.946683	0.1	0.011444
3.948350	0.1	0.015199
3.950017	0.1	0.019550
3.951683	0.1	0.024378
3.953350	0.1	0.028491
3.955017	0.1	0.030100
3.956683	0.1	0.027895
3.958350	0.1	0.021458
3.960017	0.1	0.013053
3.961683	0.1	0.007033
3.963350	0.1	0.006497
3.965017	0.1	0.009954
3.966683	0.1	0.013173
3.968350	0.1	0.012338
3.970017	0.1	0.006795
3.971683	0.1	0.000000
3.973350	0.1	-0.003576
3.975017	0.1	-0.003159
3.976683	0.1	-0.001729
3.978350	0.1	-0.001371
3.980017	0.1	-0.001192
3.981683	0.1	0.000536
3.983350	0.1	0.003695
3.985017	0.1	0.006258
3.986683	0.1	0.006497
3.988350	0.1	0.004947
3.990017	0.1	0.003278
3.991683	0.1	0.003278
3.993350	0.1	0.005901
3.995017	0.1	0.010788
3.996683	0.1	0.016093
3.998350	0.1	0.019908
4.000017	0.1	0.021398
4.001683	0.1	0.020266
4.003350	0.1	0.017345
4.005017	0.1	0.015080
4.006683	0.1	0.015855
4.008350	0.1	0.019670
4.010017	0.1	0.023842
4.011683	0.1	0.026226
4.013350	0.1	0.027597
4.015017	0.1	0.030041
4.016683	0.1	0.033259
4.018350	0.1	0.034213
4.020017	0.1	0.030994
4.021683	0.1	0.025153
4.023350	0.1	0.019550
4.025017	0.1	0.015557
4.026683	0.1	0.014126
4.028350	0.1	0.016689
4.030017	0.1	0.023127
4.031683	0.1	0.030518
4.033350	0.1	0.035524
4.035017	0.1	0.036418
4.036683	0.1	0.033677
4.038350	0.1	0.029504
4.040017	0.1	0.026047
4.041683	0.1	0.024438
4.043350	0.1	0.024259
4.045017	0.1	0.024378
4.046683	0.1	0.024438
4.048350	0.1	0.024438
4.050017	0.1	0.024259
4.051683	0.1	0.024080
4.053350	0.1	0.025451
4.055017	0.1	0.029802
4.056683	0.1	0.035584
4.058350	0.1	0.039339
4.060017	0.1	0.038922
4.061683	0.1	0.036061
4.063350	0.1	0.034034
4.065017	0.1	0.034630
4.066683	0.1	0.037432
4.068350	0.1	0.040650
4.070017	0.1	0.042796
4.071683	0.1	0.043452
4.073350	0.1	0.042379
4.075017	0.1	0.038028
4.076683	0.1	0.029385
4.078350	0.1	0.017941
4.080017	0.1	0.007391
4.081683	0.1	0.001550
4.083350	0.1	0.001848
4.085017	0.1	0.006497
4.086683	0.1	0.012159
4.088350	0.1	0.016451
4.090017	0.1	0.019252
4.091683	0.1	0.021040
4.093350	0.1	0.021398
4.095017	0.1	0.019252
4.096683	0.1	0.014782
4.098350	0.1	0.009775
4.100017	0.1	0.006676
4.101683	0.1	0.006378
4.103350	0.1	0.006974
4.105017	0.1	0.006497
4.106683	0.1	0.005066
4.108350	0.1	0.004649
4.110017	0.1	0.006497
4.111683	0.1	0.010550
4.113350	0.1	0.015736
4.115017	0.1	0.019908
4.116683	0.1	0.021338
4.118350	0.1	0.020027
4.120017	0.1	0.016987
4.121683	0.1	0.012934
4.123350	0.1	0.009120
4.125017	0.1	0.007689
4.126683	0.1	0.009894
4.128350	0.1	0.015020
4.130017	0.1	0.020683
4.131683	0.1	0.024617
4.133350	0.1	0.025988
4.135017	0.1	0.025570
4.136683	0.1	0.025034
4.138350	0.1	0.024855
4.140017	0.1	0.024438
4.141683	0.1	0.022531
4.143350	0.1	0.018954
4.145017	0.1	0.014424
4.146683	0.1	0.009775
4.148350	0.1	0.006199
4.150017	0.1	0.005901
4.151683	0.1	0.009418
4.153350	0.1	0.015080
4.155017	0.1	0.020683
4.156683	0.1	0.024259
4.158350	0.1	0.024557
4.160017	0.1	0.021636
4.161683	0.1	0.017524
4.163350	0.1	0.014126
4.165017	0.1	0.012279
4.166683	0.1	0.011921
4.168350	0.1	0.012755
4.170017	0.1	0.014782
4.171683	0.1	0.018895
4.173350	0.1	0.025094
4.175017	0.1	0.030816
4.176683	0.1	0.032067
4.178350	0.1	0.026941
4.180017	0.1	0.017583
4.181683	0.1	0.009000
4.183350	0.1	0.005245
4.185017	0.1	0.006378
4.186683	0.1	0.009894
4.188350	0.1	0.013649
4.190017	0.1	0.016749
4.191683	0.1	0.018656
4.193350	0.1	0.019312
4.195017	0.1	0.019968
4.196683	0.1	0.021458
4.198350	0.1	0.022411
4.200017	0.1	0.020325
4.201683	0.1	0.015080
4.203350	0.1	0.009656
4.205017	0.1	0.007093
4.206683	0.1	0.008106
4.208350	0.1	0.011325
4.210017	0.1	0.014782
4.211683	0.1	0.016391
4.213350	0.1	0.015497
4.215017	0.1	0.013053
4.216683	0.1	0.011146
4.218350	0.1	0.010908
4.220017	0.1	0.011206
4.221683	0.1	0.009298
4.223350	0.1	0.003934
4.225017	0.1	-0.002623
4.226683	0.1	-0.006855
4.228350	0.1	-0.006795
4.230017	0.1	-0.002742
4.231683	0.1	0.003755
4.233350	0.1	0.010371
4.235017	0.1	0.014424
4.236683	0.1	0.014305
4.238350	0.1	0.010550
4.240017	0.1	0.005662
4.241683	0.1	0.002444
4.243350	0.1	0.002623
4.245017	0.1	0.005245
4.246683	0.1	0.007451
4.248350	0.1	0.007212
4.250017	0.1	0.004530
4.251683	0.1	0.001192
4.253350	0.1	-0.000596
4.255017	0.1	0.000298
4.256683	0.1	0.003040
4.258350	0.1	0.005782
4.260017	0.1	0.006497
4.261683	0.1	0.004053
4.263350	0.1	-0.000358
4.265017	0.1	-0.003517
4.266683	0.1	-0.002265
4.268350	0.1	0.003874
4.270017	0.1	0.011742
4.271683	0.1	0.016749
4.273350	0.1	0.016689
4.275017	0.1	0.012159
4.276683	0.1	0.004768
4.278350	0.1	-0.002861
4.280017	0.1	-0.007689
4.281683	0.1	-0.008583
4.283350	0.1	-0.006795
4.285017	0.1	-0.004530
4.286683	0.1	-0.002563
4.288350	0.1	-0.000775
4.290017	0.1	0.000834
4.291683	0.1	0.002682
4.293350	0.1	0.005603
4.295017	0.1	0.009894
4.296683	0.1	0.013292
4.298350	0.1	0.012696
4.300017	0.1	0.008345
4.301683	0.1	0.003159
4.303350	0.1	-0.000894
4.305017	0.1	-0.002801
4.306683	0.1	-0.001550
4.308350	0.1	0.003278
4.310017	0.1	0.010550
4.311683	0.1	0.018060
4.313350	0.1	0.023663
4.315017	0.1	0.026047
4.316683	0.1	0.024736
4.318350	0.1	0.021219
4.320017	0.1	0.018418
4.321683	0.1	0.017643
4.323350	0.1	0.017762
4.325017	0.1	0.018418
4.326683	0.1	0.020087
4.328350	0.1	0.021696
4.330017	0.1	0.022113
4.331683	0.1	0.022590
4.333350	0.1	0.024676
4.335017	0.1	0.027478
4.336683	0.1	0.029147
4.338350	0.1	0.028610
4.340017	0.1	0.025868
4.341683	0.1	0.021458
4.343350	0.1	0.016570
4.345017	0.1	0.012279
4.346683	0.1	0.008464
4.348350	0.1	0.003695
4.350017	0.1	-0.001609
4.351683	0.1	-0.004590
4.353350	0.1	-0.003576
4.355017	0.1	0.000298
4.356683	0.1	0.004828
4.358350	0.1	0.008225
4.360017	0.1	0.008523
4.361683	0.1	0.005603
4.363350	0.1	0.002086
4.365017	0.1	0.001431
4.366683	0.1	0.004530
4.368350	0.1	0.009835
4.370017	0.1	0.015318
4.371683	0.1	0.019968
4.373350	0.1	0.023782
4.375017	0.1	0.027418
4.376683	0.1	0.030518
4.378350	0.1	0.031590
4.380017	0.1	0.029147
4.381683	0.1	0.023365
4.383350	0.1	0.016928
4.385017	0.1	0.012875
4.386683	0.1	0.012219
4.388350	0.1	0.014246
4.390017	0.1	0.017464
4.391683	0.1	0.021040
4.393350	0.1	0.024438
4.395017	0.1	0.027180
4.396683	0.1	0.027895
4.398350	0.1	0.025630
4.400017	0.1	0.020802
4.401683	0.1	0.015438
4.403350	0.1	0.012279
4.405017	0.1	0.012577
4.406683	0.1	0.015855
4.408350	0.1	0.021040
4.410017	0.1	0.026941
4.411683	0.1	0.031948
4.413350	0.1	0.034809
4.415017	0.1	0.035644
4.416683	0.1	0.035763
4.418350	0.1	0.035942
4.420017	0.1	0.035346
4.421683	0.1	0.033736
4.423350	0.1	0.032246
4.425017	0.1	0.031292
4.426683	0.1	0.030339
4.428350	0.1	0.029862
4.430017	0.1	0.030816
4.431683	0.1	0.032365
4.433350	0.1	0.031888
4.435017	0.1	0.027418
4.436683	0.1	0.020146
4.438350	0.1	0.014365
4.440017	0.1	0.013173
4.441683	0.1	0.016809
4.443350	0.1	0.023305
4.445017	0.1	0.029862
4.446683	0.1	0.034451
4.448350	0.1	0.035346
4.450017	0.1	0.031352
4.451683	0.1	0.023186
4.453350	0.1	0.013888
4.455017	0.1	0.005960
4.456683	0.1	-0.000119
4.458350	0.1	-0.003994
4.460017	0.1	-0.004888
4.461683	0.1	-0.002921
4.463350	0.1	0.001431
4.465017	0.1	0.007808
4.466683	0.1	0.014782
4.468350	0.1	0.019550
4.470017	0.1	0.019073
4.471683	0.1	0.012875
4.473350	0.1	0.004351
4.475017	0.1	-0.001848
4.476683	0.1	-0.003397
4.478350	0.1	-0.001013
4.480017	0.1	0.002921
4.481683	0.1	0.006855
4.483350	0.1	0.010490
4.485017	0.1	0.013590
4.486683	0.1	0.015974
4.488350	0.1	0.017226
4.490017	0.1	0.016451
4.491683	0.1	0.013709
4.493350	0.1	0.011563
4.495017	0.1	0.012398
4.496683	0.1	0.016153
4.498350	0.1	0.020564
4.500017	0.1	0.023723
4.501683	0.1	0.025272
4.503350	0.1	0.026345
4.505017	0.1	0.028312
4.506683	0.1	0.031710
4.508350	0.1	0.034988
4.510017	0.1	0.036359
4.511683	0.1	0.035107
4.513350	0.1	0.031650
4.515017	0.1	0.027776
4.516683	0.1	0.025451
4.518350	0.1	0.024319
4.520017	0.1	0.022650
4.521683	0.1	0.019610
4.523350	0.1	0.017464
4.525017	0.1	0.019073
4.526683	0.1	0.024378
4.528350	0.1	0.030279
4.530017	0.1	0.033498
4.531683	0.1	0.033557
4.533350	0.1	0.031829
4.535017	0.1	0.030160
4.536683	0.1	0.030398
4.538350	0.1	0.032604
4.540017	0.1	0.034809
4.541683	0.1	0.035167
4.543350	0.1	0.033855
4.545017	0.1	0.031948
4.546683	0.1	0.029504
4.548350	0.1	0.025570
4.550017	0.1	0.020504
4.551683	0.1	0.015914
4.553350	0.1	0.013232
4.555017	0.1	0.013649
4.556683	0.1	0.017166
4.558350	0.1	0.021994
4.560017	0.1	0.025928
4.561683	0.1	0.028610
4.563350	0.1	0.031054
4.565017	0.1	0.034273
4.566683	0.1	0.038028
4.568350	0.1	0.040889
4.570017	0.1	0.040889
4.571683	0.1	0.037789
4.573350	0.1	0.034213
4.575017	0.1	0.033557
4.576683	0.1	0.037253
4.578350	0.1	0.044525
4.580017	0.1	0.052810
4.581683	0.1	0.058472
4.583350	0.1	0.059366
4.585017	0.1	0.056684
4.586683	0.1	0.054002
4.588350	0.1	0.053227
4.590017	0.1	0.053167
4.591683	0.1	0.051856
4.593350	0.1	0.048578
4.595017	0.1	0.045121
4.596683	0.1	0.044107
4.598350	0.1	0.046313
4.600017	0.1	0.049651
4.601683	0.1	0.049949
4.603350	0.1	0.044286
4.605017	0.1	0.033975
4.606683	0.1	0.023186
4.608350	0.1	0.016093
4.610017	0.1	0.013888
4.611683	0.1	0.015616
4.613350	0.1	0.019312
4.615017	0.1	0.023425
4.616683	0.1	0.027955
4.618350	0.1	0.032663
4.620017	0.1	0.036120
4.621683	0.1	0.037074
4.623350	0.1	0.035703
4.625017	0.1	0.033617
4.626683	0.1	0.032604
4.628350	0.1	0.033081
4.630017	0.1	0.034511
4.631683	0.1	0.035226
4.633350	0.1	0.033259
4.635017	0.1	0.028551
4.636683	0.1	0.023246
4.638350	0.1	0.019968
4.640017	0.1	0.020087
4.641683	0.1	0.023425
4.643350	0.1	0.029206
4.645017	0.1	0.036299
4.646683	0.1	0.043035
4.648350	0.1	0.047386
4.650017	0.1	0.048518
4.651683	0.1	0.046909
4.653350	0.1	0.044107
4.655017	0.1	0.041008
4.656683	0.1	0.037253
4.658350	0.1	0.032008
4.660017	0.1	0.025511
4.661683	0.1	0.019670
4.663350	0.1	0.016749
4.665017	0.1	0.017762
4.666683	0.1	0.021696
4.668350	0.1	0.026286
4.670017	0.1	0.029683
4.671683	0.1	0.030637
4.673350	0.1	0.029147
4.675017	0.1	0.026822
4.676683	0.1	0.026584
4.678350	0.1	0.029743
4.680017	0.1	0.034869
4.681683	0.1	0.039279
4.683350	0.1	0.041544
4.685017	0.1	0.042021
4.686683	0.1	0.041842
4.688350	0.1	0.041664
4.690017	0.1	0.041842
4.691683	0.1	0.042677
4.693350	0.1	0.044763
4.695017	0.1	0.047863
4.696683	0.1	0.050962
4.698350	0.1	0.052392
4.700017	0.1	0.050783
4.701683	0.1	0.046492
4.703350	0.1	0.041544
4.705017	0.1	0.037730
4.706683	0.1	0.036240
4.708350	0.1	0.037432
4.710017	0.1	0.040054
4.711683	0.1	0.041842
4.713350	0.1	0.041902
4.715017	0.1	0.040948
4.716683	0.1	0.039935
4.718350	0.1	0.039041
4.720017	0.1	0.038147
4.721683	0.1	0.036716
4.723350	0.1	0.033915
4.725017	0.1	0.029504
4.726683	0.1	0.024557
4.728350	0.1	0.021040
4.730017	0.1	0.020683
4.731683	0.1	0.023484
4.733350	0.1	0.027657
4.735017	0.1	0.031233
4.736683	0.1	0.032902
4.738350	0.1	0.033021
4.740017	0.1	0.033081
4.741683	0.1	0.033200
4.743350	0.1	0.031412
4.745017	0.1	0.027239
4.746683	0.1	0.023544
4.748350	0.1	0.022948
4.750017	0.1	0.024676
4.751683	0.1	0.027001
4.753350	0.1	0.030339
4.755017	0.1	0.035703
4.756683	0.1	0.041902
4.758350	0.1	0.046015
4.760017	0.1	0.046015
4.761683	0.1	0.042200
4.763350	0.1	0.036597
4.765017	0.1	0.031590
4.766683	0.1	0.028729
4.768350	0.1	0.028312
4.770017	0.1	0.029564
4.771683	0.1	0.031710
4.773350	0.1	0.034690
4.775017	0.1	0.037909
4.776683	0.1	0.040054
4.778350	0.1	0.041127
4.780017	0.1	0.042379
4.781683	0.1	0.044763
4.783350	0.1	0.047505
4.785017	0.1	0.049233
4.786683	0.1	0.048995
4.788350	0.1	0.046313
4.790017	0.1	0.040829
4.791683	0.1	0.032783
4.793350	0.1	0.024498
4.795017	0.1	0.019014
4.796683	0.1	0.018597
4.798350	0.1	0.023186
4.800017	0.1	0.030398
4.801683	0.1	0.036955
4.803350	0.1	0.040531
4.805017	0.1	0.040591
4.806683	0.1	0.038028
4.808350	0.1	0.034273
4.810017	0.1	0.030100
4.811683	0.1	0.025392
4.813350	0.1	0.020683
4.815017	0.1	0.017703
4.816683	0.1	0.017166
4.818350	0.1	0.019372
4.820017	0.1	0.024498
4.821683	0.1	0.031412
4.823350	0.1	0.037193
4.825017	0.1	0.039518
4.826683	0.1	0.038147
4.828350	0.1	0.035286
4.830017	0.1	0.033855
4.831683	0.1	0.035226
4.833350	0.1	0.038087
4.835017	0.1	0.039995
4.836683	0.1	0.039756
4.838350	0.1	0.038207
4.840017	0.1	0.035882
4.841683	0.1	0.033557
4.843350	0.1	0.032604
4.845017	0.1	0.034094
4.846683	0.1	0.037193
4.848350	0.1	0.040770
4.850017	0.1	0.044107
4.851683	0.1	0.046909
4.853350	0.1	0.049889
4.855017	0.1	0.053346
4.856683	0.1	0.055790
4.858350	0.1	0.055015
4.860017	0.1	0.050306
4.861683	0.1	0.043273
4.863350	0.1	0.036836
4.865017	0.1	0.033140
4.866683	0.1	0.032663
4.868350	0.1	0.035107
4.870017	0.1	0.039935
4.871683	0.1	0.046611
4.873350	0.1	0.053942
4.875017	0.1	0.059485
4.876683	0.1	0.060976
4.878350	0.1	0.057578
4.880017	0.1	0.051260
4.881683	0.1	0.044346
4.883350	0.1	0.038147
4.885017	0.1	0.033081
4.886683	0.1	0.030279
4.888350	0.1	0.030577
4.890017	0.1	0.033200
4.891683	0.1	0.035942
4.893350	0.1	0.037968
4.895017	0.1	0.040889
4.896683	0.1	0.046134
4.898350	0.1	0.052512
4.900017	0.1	0.057638
4.901683	0.1	0.060439
4.903350	0.1	0.061989
4.905017	0.1	0.063777
4.906683	0.1	0.066102
4.908350	0.1	0.068545
4.910017	0.1	0.070333
4.911683	0.1	0.070453
4.913350	0.1	0.068247
4.915017	0.1	0.065327
4.916683	0.1	0.063241
4.918350	0.1	0.061035
4.920017	0.1	0.056982
4.921683	0.1	0.051200
4.923350	0.1	0.044942
4.925017	0.1	0.039876
4.926683	0.1	0.037611
4.928350	0.1	0.039637
4.930017	0.1	0.045180
4.931683	0.1	0.051856
4.933350	0.1	0.057459
4.935017	0.1	0.059605
4.936683	0.1	0.057042
4.938350	0.1	0.051856
4.940017	0.1	0.047863
4.941683	0.1	0.046968
4.943350	0.1	0.047922
4.945017	0.1	0.048995
4.946683	0.1	0.049829
4.948350	0.1	0.050664
4.950017	0.1	0.051141
4.951683	0.1	0.052154
4.953350	0.1	0.055611
4.955017	0.1	0.061572
4.956683	0.1	0.066996
4.958350	0.1	0.069618
4.960017	0.1	0.070214
4.961683	0.1	0.070512
4.963350	0.1	0.070751
4.965017	0.1	0.069857
4.966683	0.1	0.066698
4.968350	0.1	0.061452
4.970017	0.1	0.055909
4.971683	0.1	0.052452
4.973350	0.1	0.052512
4.975017	0.1	0.055671
4.976683	0.1	0.059783
4.978350	0.1	0.063241
4.980017	0.1	0.064850
4.981683	0.1	0.063539
4.983350	0.1	0.059485
4.985017	0.1	0.054359
4.986683	0.1	0.050128
4.988350	0.1	0.047922
4.990017	0.1	0.048339
4.991683	0.1	0.050962
4.993350	0.1	0.054836
4.995017	0.1	0.059843
4.996683	0.1	0.066340
4.998350	0.1	0.072896
5.000017	0.1	0.076413
5.001683	0.1	0.076115
5.003350	0.1	0.074446
5.005017	0.1	0.073671
5.006683	0.1	0.074387
5.008350	0.1	0.076354
5.010017	0.1	0.079095
5.011683	0.1	0.080943
5.013350	0.1	0.080585
5.015017	0.1	0.078440
5.016683	0.1	0.076234
5.018350	0.1	0.074625
5.020017	0.1	0.072360
5.021683	0.1	0.067472
5.023350	0.1	0.059903
5.025017	0.1	0.052273
5.026683	0.1	0.047863
5.028350	0.1	0.047863
5.030017	0.1	0.049949
5.031683	0.1	0.051081
5.033350	0.1	0.050306
5.035017	0.1	0.049293
5.036683	0.1	0.050008
5.038350	0.1	0.054061
5.040017	0.1	0.061989
5.041683	0.1	0.071883
5.043350	0.1	0.079632
5.045017	0.1	0.081658
5.046683	0.1	0.078082
5.048350	0.1	0.073433
5.050017	0.1	0.072718
5.051683	0.1	0.076592
5.053350	0.1	0.081480
5.055017	0.1	0.083804
5.056683	0.1	0.082910
5.058350	0.1	0.080585
5.060017	0.1	0.078499
5.061683	0.1	0.077426
5.063350	0.1	0.077128
5.065017	0.1	0.077069
5.066683	0.1	0.075996
5.068350	0.1	0.072002
5.070017	0.1	0.064671
5.071683	0.1	0.056922
5.073350	0.1	0.052452
5.075017	0.1	0.052512
5.076683	0.1	0.055671
5.078350	0.1	0.059783
5.080017	0.1	0.063002
5.081683	0.1	0.063956
5.083350	0.1	0.062287
5.085017	0.1	0.059783
5.086683	0.1	0.058830
5.088350	0.1	0.060558
5.090017	0.1	0.064611
5.091683	0.1	0.070393
5.093350	0.1	0.077724
5.095017	0.1	0.085056
5.096683	0.1	0.089407
5.098350	0.1	0.088751
5.100017	0.1	0.083864
5.101683	0.1	0.077546
5.103350	0.1	0.072181
5.105017	0.1	0.068963
5.106683	0.1	0.068247
5.108350	0.1	0.070035
5.110017	0.1	0.072598
5.111683	0.1	0.072479
5.113350	0.1	0.067413
5.115017	0.1	0.058711
5.116683	0.1	0.050187
5.118350	0.1	0.046194
5.120017	0.1	0.049233
5.121683	0.1	0.059545
5.123350	0.1	0.074029
5.125017	0.1	0.087380
5.126683	0.1	0.095546
5.128350	0.1	0.098288
5.130017	0.1	0.097573
5.131683	0.1	0.094354
5.133350	0.1	0.088811
5.135017	0.1	0.082076
5.136683	0.1	0.076711
5.138350	0.1	0.074506
5.140017	0.1	0.075459
5.141683	0.1	0.077605
5.143350	0.1	0.079691
5.145017	0.1	0.081301
5.146683	0.1	0.081837
5.148350	0.1	0.080585
5.150017	0.1	0.077605
5.151683	0.1	0.074387
5.153350	0.1	0.073135
5.155017	0.1	0.074685
5.156683	0.1	0.077307
5.158350	0.1	0.077903
5.160017	0.1	0.075340
5.161683	0.1	0.070810
5.163350	0.1	0.066340
5.165017	0.1	0.064015
5.166683	0.1	0.065923
5.168350	0.1	0.072181
5.170017	0.1	0.079155
5.171683	0.1	0.082254
5.173350	0.1	0.079870
5.175017	0.1	0.074565
5.176683	0.1	0.070274
5.178350	0.1	0.069261
5.180017	0.1	0.072062
5.181683	0.1	0.078082
5.183350	0.1	0.085413
5.185017	0.1	0.090957
5.186683	0.1	0.092566
5.188350	0.1	0.090122
5.190017	0.1	0.086010
5.191683	0.1	0.083208
5.193350	0.1	0.083089
5.195017	0.1	0.084400
5.196683	0.1	0.086486
5.198350	0.1	0.089884
5.200017	0.1	0.094414
5.201683	0.1	0.098586
5.203350	0.1	0.099838
5.205017	0.1	0.097156
5.206683	0.1	0.091612
5.208350	0.1	0.085175
5.210017	0.1	0.079870
5.211683	0.1	0.077367
5.213350	0.1	0.078321
5.215017	0.1	0.081182
5.216683	0.1	0.082672
5.218350	0.1	0.081182
5.220017	0.1	0.078380
5.221683	0.1	0.077724
5.223350	0.1	0.080109
5.225017	0.1	0.083148
5.226683	0.1	0.084400
5.228350	0.1	0.083745
5.230017	0.1	0.082791
5.231683	0.1	0.083148
5.233350	0.1	0.085354
5.235017	0.1	0.089109
5.236683	0.1	0.093222
5.238350	0.1	0.096321
5.240017	0.1	0.097871
5.241683	0.1	0.098169
5.243350	0.1	0.097394
5.245017	0.1	0.096560
5.246683	0.1	0.096321
5.248350	0.1	0.096023
5.250017	0.1	0.095248
5.251683	0.1	0.094891
5.253350	0.1	0.096142
5.255017	0.1	0.099003
5.256683	0.1	0.102699
5.258350	0.1	0.105500
5.260017	0.1	0.105381
5.261683	0.1	0.101864
5.263350	0.1	0.096619
5.265017	0.1	0.092566
5.266683	0.1	0.091672
5.268350	0.1	0.093579
5.270017	0.1	0.095665
5.271683	0.1	0.095367
5.273350	0.1	0.092268
5.275017	0.1	0.088751
5.276683	0.1	0.087321
5.278350	0.1	0.088334
5.280017	0.1	0.089109
5.281683	0.1	0.086904
5.283350	0.1	0.082195
5.285017	0.1	0.077724
5.286683	0.1	0.077188
5.288350	0.1	0.082552
5.290017	0.1	0.092506
5.291683	0.1	0.102639
5.293350	0.1	0.108778
5.295017	0.1	0.109613
5.296683	0.1	0.106931
5.298350	0.1	0.103772
5.300017	0.1	0.102162
5.301683	0.1	0.102699
5.303350	0.1	0.103474
5.305017	0.1	0.102341
5.306683	0.1	0.099182
5.308350	0.1	0.096321
5.310017	0.1	0.095546
5.311683	0.1	0.096798
5.313350	0.1	0.099242
5.315017	0.1	0.102520
5.316683	0.1	0.106096
5.318350	0.1	0.109553
5.320017	0.1	0.113249
5.321683	0.1	0.117481
5.323350	0.1	0.121355
5.325017	0.1	0.123441
5.326683	0.1	0.122845
5.328350	0.1	0.119448
5.330017	0.1	0.114679
5.331683	0.1	0.110745
5.333350	0.1	0.109673
5.335017	0.1	0.111997
5.336683	0.1	0.115991
5.338350	0.1	0.119269
5.340017	0.1	0.120342
5.341683	0.1	0.118911
5.343350	0.1	0.114560
5.345017	0.1	0.107050
5.346683	0.1	0.098169
5.348350	0.1	0.091016
5.350017	0.1	0.087559
5.351683	0.1	0.087023
5.353350	0.1	0.087142
5.355017	0.1	0.086010
5.356683	0.1	0.083685
5.358350	0.1	0.081837
5.360017	0.1	0.082135
5.361683	0.1	0.084698
5.363350	0.1	0.088096
5.365017	0.1	0.090778
5.366683	0.1	0.092626
5.368350	0.1	0.094533
5.370017	0.1	0.097394
5.371683	0.1	0.101268
5.373350	0.1	0.105262
5.375017	0.1	0.107706
5.376683	0.1	0.107825
5.378350	0.1	0.106692
5.380017	0.1	0.106275
5.381683	0.1	0.107408
5.383350	0.1	0.109315
5.385017	0.1	0.111043
5.386683	0.1	0.111401
5.388350	0.1	0.109553
5.390017	0.1	0.105917
5.391683	0.1	0.102818
5.393350	0.1	0.102043
5.395017	0.1	0.103116
5.396683	0.1	0.104725
5.398350	0.1	0.107110
5.400017	0.1	0.111341
5.401683	0.1	0.116825
5.403350	0.1	0.120938
5.405017	0.1	0.121951
5.406683	0.1	0.119865
5.408350	0.1	0.115633
5.410017	0.1	0.110328
5.411683	0.1	0.106096
5.413350	0.1	0.104666
5.415017	0.1	0.106394
5.416683	0.1	0.110209
5.418350	0.1	0.115335
5.420017	0.1	0.121534
5.421683	0.1	0.127971
5.423350	0.1	0.131965
5.425017	0.1	0.131488
5.426683	0.1	0.127375
5.428350	0.1	0.121772
5.430017	0.1	0.116766
5.431683	0.1	0.114501
5.433350	0.1	0.116169
5.435017	0.1	0.120342
5.436683	0.1	0.123560
5.438350	0.1	0.123978
5.440017	0.1	0.122368
5.441683	0.1	0.120759
5.443350	0.1	0.120044
5.445017	0.1	0.119627
5.446683	0.1	0.118196
5.448350	0.1	0.115991
5.450017	0.1	0.114143
5.451683	0.1	0.113130
5.453350	0.1	0.112593
5.455017	0.1	0.112176
5.456683	0.1	0.112236
5.458350	0.1	0.112414
5.460017	0.1	0.111878
5.461683	0.1	0.111222
5.463350	0.1	0.111759
5.465017	0.1	0.113130
5.466683	0.1	0.113428
5.468350	0.1	0.112236
5.470017	0.1	0.110805
5.471683	0.1	0.110030
5.473350	0.1	0.110507
5.475017	0.1	0.112891
5.476683	0.1	0.117004
5.478350	0.1	0.122309
5.480017	0.1	0.128567
5.481683	0.1	0.134408
5.483350	0.1	0.137270
5.485017	0.1	0.135183
5.486683	0.1	0.128508
5.488350	0.1	0.119269
5.490017	0.1	0.109315
5.491683	0.1	0.100195
5.493350	0.1	0.093341
5.495017	0.1	0.089824
5.496683	0.1	0.090063
5.498350	0.1	0.094354
5.500017	0.1	0.102103
5.501683	0.1	0.112236
5.503350	0.1	0.123024
5.505017	0.1	0.132918
5.506683	0.1	0.139892
5.508350	0.1	0.140965
5.510017	0.1	0.134528
5.511683	0.1	0.123143
5.513350	0.1	0.111818
5.515017	0.1	0.104845
5.516683	0.1	0.103235
5.518350	0.1	0.105023
5.520017	0.1	0.107646
5.521683	0.1	0.110745
5.523350	0.1	0.115752
5.525017	0.1	0.123084
5.526683	0.1	0.131071
5.528350	0.1	0.137150
5.530017	0.1	0.139654
5.531683	0.1	0.138700
5.533350	0.1	0.135183
5.535017	0.1	0.129938
5.536683	0.1	0.123262
5.538350	0.1	0.115812
5.540017	0.1	0.109494
5.541683	0.1	0.106871
5.543350	0.1	0.109017
5.545017	0.1	0.113904
5.546683	0.1	0.117719
5.548350	0.1	0.117898
5.550017	0.1	0.114143
5.551683	0.1	0.108361
5.553350	0.1	0.103831
5.555017	0.1	0.102639
5.556683	0.1	0.103354
5.558350	0.1	0.102639
5.560017	0.1	0.099123
5.561683	0.1	0.094831
5.563350	0.1	0.092447
5.565017	0.1	0.092506
5.566683	0.1	0.094354
5.568350	0.1	0.097454
5.570017	0.1	0.101745
5.571683	0.1	0.107169
5.573350	0.1	0.113308
5.575017	0.1	0.119150
5.576683	0.1	0.123680
5.578350	0.1	0.126421
5.580017	0.1	0.128031
5.581683	0.1	0.128984
5.583350	0.1	0.128746
5.585017	0.1	0.125945
5.586683	0.1	0.120282
5.588350	0.1	0.113189
5.590017	0.1	0.107288
5.591683	0.1	0.105917
5.593350	0.1	0.110030
5.595017	0.1	0.116885
5.596683	0.1	0.122368
5.598350	0.1	0.125289
5.600017	0.1	0.127196
5.601683	0.1	0.129223
5.603350	0.1	0.130653
5.605017	0.1	0.129879
5.606683	0.1	0.126481
5.608350	0.1	0.122368
5.610017	0.1	0.120878
5.611683	0.1	0.123143
5.613350	0.1	0.126600
5.615017	0.1	0.128269
5.616683	0.1	0.128448
5.618350	0.1	0.129461
5.620017	0.1	0.131428
5.621683	0.1	0.131726
5.623350	0.1	0.127673
5.625017	0.1	0.119984
5.626683	0.1	0.112653
5.628350	0.1	0.108659
5.630017	0.1	0.108302
5.631683	0.1	0.111103
5.633350	0.1	0.116289
5.635017	0.1	0.122368
5.636683	0.1	0.128269
5.638350	0.1	0.134349
5.640017	0.1	0.140667
5.641683	0.1	0.146210
5.643350	0.1	0.149250
5.645017	0.1	0.148416
5.646683	0.1	0.143826
5.648350	0.1	0.136971
5.650017	0.1	0.129342
5.651683	0.1	0.122130
5.653350	0.1	0.115991
5.655017	0.1	0.111222
5.656683	0.1	0.108361
5.658350	0.1	0.107944
5.660017	0.1	0.109792
5.661683	0.1	0.113308
5.663350	0.1	0.117838
5.665017	0.1	0.122964
5.666683	0.1	0.128448
5.668350	0.1	0.133872
5.670017	0.1	0.138760
5.671683	0.1	0.141740
5.673350	0.1	0.141382
5.675017	0.1	0.137806
5.676683	0.1	0.132740
5.678350	0.1	0.127971
5.680017	0.1	0.124097
5.681683	0.1	0.120759
5.683350	0.1	0.118315
5.685017	0.1	0.118375
5.686683	0.1	0.122249
5.688350	0.1	0.129223
5.690017	0.1	0.136673
5.691683	0.1	0.141561
5.693350	0.1	0.142753
5.695017	0.1	0.141084
5.696683	0.1	0.138044
5.698350	0.1	0.134647
5.700017	0.1	0.131130
5.701683	0.1	0.127435
5.703350	0.1	0.123441
5.705017	0.1	0.119507
5.706683	0.1	0.117123
5.708350	0.1	0.117004
5.710017	0.1	0.117183
5.711683	0.1	0.115097
5.713350	0.1	0.110567
5.715017	0.1	0.105858
5.716683	0.1	0.102758
5.718350	0.1	0.100970
5.720017	0.1	0.099659
5.721683	0.1	0.099599
5.723350	0.1	0.103056
5.725017	0.1	0.111341
5.726683	0.1	0.123203
5.728350	0.1	0.134945
5.730017	0.1	0.142753
5.731683	0.1	0.144541
5.733350	0.1	0.140309
5.735017	0.1	0.131369
5.736683	0.1	0.120640
5.738350	0.1	0.111997
5.740017	0.1	0.108182
5.741683	0.1	0.108421
5.743350	0.1	0.110269
5.745017	0.1	0.112176
5.746683	0.1	0.113368
5.748350	0.1	0.113606
5.750017	0.1	0.113666
5.751683	0.1	0.114620
5.753350	0.1	0.116646
5.755017	0.1	0.119269
5.756683	0.1	0.121117
5.758350	0.1	0.120878
5.760017	0.1	0.117958
5.761683	0.1	0.113547
5.763350	0.1	0.110090
5.765017	0.1	0.109613
5.766683	0.1	0.111699
5.768350	0.1	0.114262
5.770017	0.1	0.115871
5.771683	0.1	0.115991
5.773350	0.1	0.115156
5.775017	0.1	0.115037
5.776683	0.1	0.116110
5.778350	0.1	0.117123
5.780017	0.1	0.116706
5.781683	0.1	0.115156
5.783350	0.1	0.113428
5.785017	0.1	0.112653
5.786683	0.1	0.113666
5.788350	0.1	0.116408
5.790017	0.1	0.119209
5.791683	0.1	0.120461
5.793350	0.1	0.120580
5.795017	0.1	0.122130
5.796683	0.1	0.126362
5.798350	0.1	0.131369
5.800017	0.1	0.134051
5.801683	0.1	0.132620
5.803350	0.1	0.127196
5.805017	0.1	0.119627
5.806683	0.1	0.112116
5.808350	0.1	0.106096
5.810017	0.1	0.102401
5.811683	0.1	0.101447
5.813350	0.1	0.103116
5.815017	0.1	0.106990
5.816683	0.1	0.113010
5.818350	0.1	0.120461
5.820017	0.1	0.126839
5.821683	0.1	0.129700
5.823350	0.1	0.129223
5.825017	0.1	0.128210
5.826683	0.1	0.128567
5.828350	0.1	0.129104
5.830017	0.1	0.127673
5.831683	0.1	0.123858
5.833350	0.1	0.119150
5.835017	0.1	0.115514
5.836683	0.1	0.113904
5.838350	0.1	0.113726
5.840017	0.1	0.114083
5.841683	0.1	0.114977
5.843350	0.1	0.117242
5.845017	0.1	0.121415
5.846683	0.1	0.126183
5.848350	0.1	0.129282
5.850017	0.1	0.129104
5.851683	0.1	0.126004
5.853350	0.1	0.121713
5.855017	0.1	0.117481
5.856683	0.1	0.113428
5.858350	0.1	0.110328
5.860017	0.1	0.109434
5.861683	0.1	0.111818
5.863350	0.1	0.117302
5.865017	0.1	0.123799
5.866683	0.1	0.127912
5.868350	0.1	0.127256
5.870017	0.1	0.122130
5.871683	0.1	0.114322
5.873350	0.1	0.106037
5.875017	0.1	0.099659
5.876683	0.1	0.096500
5.878350	0.1	0.095487
5.880017	0.1	0.094354
5.881683	0.1	0.092924
5.883350	0.1	0.093222
5.885017	0.1	0.097573
5.886683	0.1	0.106215
5.888350	0.1	0.116527
5.890017	0.1	0.123918
5.891683	0.1	0.125110
5.893350	0.1	0.121534
5.895017	0.1	0.118017
5.896683	0.1	0.118017
5.898350	0.1	0.121415
5.900017	0.1	0.125706
5.901683	0.1	0.128210
5.903350	0.1	0.127435
5.905017	0.1	0.124693
5.906683	0.1	0.122666
5.908350	0.1	0.123322
5.910017	0.1	0.126541
5.911683	0.1	0.130653
5.913350	0.1	0.133634
5.915017	0.1	0.134468
5.916683	0.1	0.132978
5.918350	0.1	0.128686
5.920017	0.1	0.122309
5.921683	0.1	0.116169
5.923350	0.1	0.113070
5.925017	0.1	0.114262
5.926683	0.1	0.118375
5.928350	0.1	0.122011
5.930017	0.1	0.122428
5.931683	0.1	0.119567
5.933350	0.1	0.115573
5.935017	0.1	0.113189
5.936683	0.1	0.114262
5.938350	0.1	0.118732
5.940017	0.1	0.124931
5.941683	0.1	0.129998
5.943350	0.1	0.131130
5.945017	0.1	0.127196
5.946683	0.1	0.119627
5.948350	0.1	0.111818
5.950017	0.1	0.107050
5.951683	0.1	0.105798
5.953350	0.1	0.105858
5.955017	0.1	0.104606
5.956683	0.1	0.101984
5.958350	0.1	0.100076
5.960017	0.1	0.101328
5.961683	0.1	0.106812
5.963350	0.1	0.115633
5.965017	0.1	0.124812
5.966683	0.1	0.130773
5.968350	0.1	0.131488
5.970017	0.1	0.128150
5.971683	0.1	0.123680
5.973350	0.1	0.121057
5.975017	0.1	0.121176
5.976683	0.1	0.122368
5.978350	0.1	0.122547
5.980017	0.1	0.121832
5.981683	0.1	0.121534
5.983350	0.1	0.121534
5.985017	0.1	0.120699
5.986683	0.1	0.118136
5.988350	0.1	0.113368
5.990017	0.1	0.106812
5.991683	0.1	0.100195
5.993350	0.1	0.094950
5.995017	0.1	0.091791
5.996683	0.1	0.091136
5.998350	0.1	0.092447
6.000017	0.1	0.093818
6.001683	0.1	0.093102
6.003350	0.1	0.090122
6.005017	0.1	0.086188
6.006683	0.1	0.083745
6.008350	0.1	0.085115
6.010017	0.1	0.090361
6.011683	0.1	0.097394
6.013350	0.1	0.104368
6.015017	0.1	0.110328
6.016683	0.1	0.115216
6.018350	0.1	0.119150
6.020017	0.1	0.122309
6.021683	0.1	0.124574
6.023350	0.1	0.124872
6.025017	0.1	0.121176
6.026683	0.1	0.112355
6.028350	0.1	0.100851
6.030017	0.1	0.092089
6.031683	0.1	0.090003
6.033350	0.1	0.093281
6.035017	0.1	0.097871
6.036683	0.1	0.100970
6.038350	0.1	0.102043
6.040017	0.1	0.101209
6.041683	0.1	0.098109
6.043350	0.1	0.093043
6.045017	0.1	0.088334
6.046683	0.1	0.086904
6.048350	0.1	0.088990
6.050017	0.1	0.092924
6.051683	0.1	0.097215
6.053350	0.1	0.101566
6.055017	0.1	0.105381
6.056683	0.1	0.107348
6.058350	0.1	0.105977
6.060017	0.1	0.101805
6.061683	0.1	0.096917
6.063350	0.1	0.093281
6.065017	0.1	0.091791
6.066683	0.1	0.092804
6.068350	0.1	0.096262
6.070017	0.1	0.101388
6.071683	0.1	0.106871
6.073350	0.1	0.109911
6.075017	0.1	0.108123
6.076683	0.1	0.102282
6.078350	0.1	0.096142
6.080017	0.1	0.093043
6.081683	0.1	0.093341
6.083350	0.1	0.094831
6.085017	0.1	0.094891
6.086683	0.1	0.092685
6.088350	0.1	0.089407
6.090017	0.1	0.087559
6.091683	0.1	0.089347
6.093350	0.1	0.095546
6.095017	0.1	0.104547
6.096683	0.1	0.112951
6.098350	0.1	0.117362
6.100017	0.1	0.116944
6.101683	0.1	0.113606
6.103350	0.1	0.110209
6.105017	0.1	0.109077
6.106683	0.1	0.110865
6.108350	0.1	0.114679
6.110017	0.1	0.118613
6.111683	0.1	0.120163
6.113350	0.1	0.117481
6.115017	0.1	0.111401
6.116683	0.1	0.104725
6.118350	0.1	0.100911
6.120017	0.1	0.101566
6.121683	0.1	0.105262
6.123350	0.1	0.108898
6.125017	0.1	0.111043
6.126683	0.1	0.112474
6.128350	0.1	0.114560
6.130017	0.1	0.116408
6.131683	0.1	0.117004
6.133350	0.1	0.115991
6.135017	0.1	0.113189
6.136683	0.1	0.108778
6.138350	0.1	0.105083
6.140017	0.1	0.105619
6.141683	0.1	0.111222
6.143350	0.1	0.119329
6.145017	0.1	0.126123
6.146683	0.1	0.129759
6.148350	0.1	0.130594
6.150017	0.1	0.130177
6.151683	0.1	0.129700
6.153350	0.1	0.128984
6.155017	0.1	0.126839
6.156683	0.1	0.121832
6.158350	0.1	0.113666
6.160017	0.1	0.103056
6.161683	0.1	0.091970
6.163350	0.1	0.082731
6.165017	0.1	0.077426
6.166683	0.1	0.077784
6.168350	0.1	0.083447
6.170017	0.1	0.090957
6.171683	0.1	0.096202
6.173350	0.1	0.097334
6.175017	0.1	0.094473
6.176683	0.1	0.090063
6.178350	0.1	0.088871
6.180017	0.1	0.093818
6.181683	0.1	0.102460
6.183350	0.1	0.109434
6.185017	0.1	0.111938
6.186683	0.1	0.110447
6.188350	0.1	0.107169
6.190017	0.1	0.103891
6.191683	0.1	0.101328
6.193350	0.1	0.098705
6.195017	0.1	0.095427
6.196683	0.1	0.092387
6.198350	0.1	0.091791
6.200017	0.1	0.094891
6.201683	0.1	0.100672
6.203350	0.1	0.106335
6.205017	0.1	0.109255
6.206683	0.1	0.108540
6.208350	0.1	0.104904
6.210017	0.1	0.100017
6.211683	0.1	0.095725
6.213350	0.1	0.093281
6.215017	0.1	0.093102
6.216683	0.1	0.094354
6.218350	0.1	0.094712
6.220017	0.1	0.092089
6.221683	0.1	0.087142
6.223350	0.1	0.082731
6.225017	0.1	0.081539
6.226683	0.1	0.084162
6.228350	0.1	0.088573
6.230017	0.1	0.092745
6.231683	0.1	0.096142
6.233350	0.1	0.099540
6.235017	0.1	0.103652
6.236683	0.1	0.107884
6.238350	0.1	0.110269
6.240017	0.1	0.109077
6.241683	0.1	0.104547
6.243350	0.1	0.097692
6.245017	0.1	0.089824
6.246683	0.1	0.084043
6.248350	0.1	0.083327
6.250017	0.1	0.087440
6.251683	0.1	0.092804
6.253350	0.1	0.096440
6.255017	0.1	0.098348
6.256683	0.1	0.100434
6.258350	0.1	0.104606
6.260017	0.1	0.110686
6.261683	0.1	0.116646
6.263350	0.1	0.119090
6.265017	0.1	0.115752
6.266683	0.1	0.106514
6.268350	0.1	0.094593
6.270017	0.1	0.085533
6.271683	0.1	0.083327
6.273350	0.1	0.087917
6.275017	0.1	0.096023
6.276683	0.1	0.103951
6.278350	0.1	0.108421
6.280017	0.1	0.108421
6.281683	0.1	0.106514
6.283350	0.1	0.106394
6.285017	0.1	0.109732
6.286683	0.1	0.115633
6.288350	0.1	0.121832
6.290017	0.1	0.125825
6.291683	0.1	0.126004
6.293350	0.1	0.123501
6.295017	0.1	0.120461
6.296683	0.1	0.117302
6.298350	0.1	0.112534
6.300017	0.1	0.105023
6.301683	0.1	0.096321
6.303350	0.1	0.090837
6.305017	0.1	0.092149
6.306683	0.1	0.099659
6.308350	0.1	0.109971
6.310017	0.1	0.119269
6.311683	0.1	0.125527
6.313350	0.1	0.128210
6.315017	0.1	0.128269
6.316683	0.1	0.127137
6.318350	0.1	0.125349
6.320017	0.1	0.121832
6.321683	0.1	0.116289
6.323350	0.1	0.109851
6.325017	0.1	0.104368
6.326683	0.1	0.101447
6.328350	0.1	0.102162
6.330017	0.1	0.105560
6.331683	0.1	0.109732
6.333350	0.1	0.113845
6.335017	0.1	0.118196
6.336683	0.1	0.121653
6.338350	0.1	0.122011
6.340017	0.1	0.118017
6.341683	0.1	0.111163
6.343350	0.1	0.104070
6.345017	0.1	0.099778
6.346683	0.1	0.100374
6.348350	0.1	0.105202
6.350017	0.1	0.111341
6.351683	0.1	0.116348
6.353350	0.1	0.119269
6.355017	0.1	0.120461
6.356683	0.1	0.121892
6.358350	0.1	0.124753
6.360017	0.1	0.127852
6.361683	0.1	0.128448
6.363350	0.1	0.124514
6.365017	0.1	0.116944
6.366683	0.1	0.108838
6.368350	0.1	0.103056
6.370017	0.1	0.100970
6.371683	0.1	0.102699
6.373350	0.1	0.107050
6.375017	0.1	0.111759
6.376683	0.1	0.115037
6.378350	0.1	0.116289
6.380017	0.1	0.116587
6.381683	0.1	0.116944
6.383350	0.1	0.118434
6.385017	0.1	0.121951
6.386683	0.1	0.126600
6.388350	0.1	0.129879
6.390017	0.1	0.130296
6.391683	0.1	0.128329
6.393350	0.1	0.124931
6.395017	0.1	0.121117
6.396683	0.1	0.118017
6.398350	0.1	0.115752
6.400017	0.1	0.113308
6.401683	0.1	0.110209
6.403350	0.1	0.107408
6.405017	0.1	0.105739
6.406683	0.1	0.105143
6.408350	0.1	0.105441
6.410017	0.1	0.106096
6.411683	0.1	0.107408
6.413350	0.1	0.110984
6.415017	0.1	0.117481
6.416683	0.1	0.124753
6.418350	0.1	0.130236
6.420017	0.1	0.133276
6.421683	0.1	0.134468
6.423350	0.1	0.134289
6.425017	0.1	0.131905
6.426683	0.1	0.126302
6.428350	0.1	0.118434
6.430017	0.1	0.110865
6.431683	0.1	0.106096
6.433350	0.1	0.105202
6.435017	0.1	0.107944
6.436683	0.1	0.112712
6.438350	0.1	0.118613
6.440017	0.1	0.125825
6.441683	0.1	0.134230
6.443350	0.1	0.141203
6.445017	0.1	0.144005
6.446683	0.1	0.142157
6.448350	0.1	0.137866
6.450017	0.1	0.134051
6.451683	0.1	0.132799
6.453350	0.1	0.134647
6.455017	0.1	0.137985
6.456683	0.1	0.139594
6.458350	0.1	0.137329
6.460017	0.1	0.132263
6.461683	0.1	0.127256
6.463350	0.1	0.124693
6.465017	0.1	0.124991
6.466683	0.1	0.126302
6.468350	0.1	0.126421
6.470017	0.1	0.124872
6.471683	0.1	0.122905
6.473350	0.1	0.121772
6.475017	0.1	0.121534
6.476683	0.1	0.120699
6.478350	0.1	0.117183
6.480017	0.1	0.111997
6.481683	0.1	0.108421
6.483350	0.1	0.107765
6.485017	0.1	0.108659
6.486683	0.1	0.110090
6.488350	0.1	0.111461
6.490017	0.1	0.112295
6.491683	0.1	0.113010
6.493350	0.1	0.114143
6.495017	0.1	0.115097
6.496683	0.1	0.115573
6.498350	0.1	0.116587
6.500017	0.1	0.118971
6.501683	0.1	0.121117
6.503350	0.1	0.120461
6.505017	0.1	0.116229
6.506683	0.1	0.110745
6.508350	0.1	0.107229
6.510017	0.1	0.107348
6.511683	0.1	0.110507
6.513350	0.1	0.115156
6.515017	0.1	0.120401
6.516683	0.1	0.125766
6.518350	0.1	0.130117
6.520017	0.1	0.131786
6.521683	0.1	0.131130
6.523350	0.1	0.129759
6.525017	0.1	0.129342
6.526683	0.1	0.130415
6.528350	0.1	0.132859
6.530017	0.1	0.135005
6.531683	0.1	0.133991
6.533350	0.1	0.128627
6.535017	0.1	0.120282
6.536683	0.1	0.112295
6.538350	0.1	0.108004
6.540017	0.1	0.109136
6.541683	0.1	0.114381
6.543350	0.1	0.120819
6.545017	0.1	0.125527
6.546683	0.1	0.127435
6.548350	0.1	0.126839
6.550017	0.1	0.124514
6.551683	0.1	0.121295
6.553350	0.1	0.118077
6.555017	0.1	0.115752
6.556683	0.1	0.114977
6.558350	0.1	0.116289
6.560017	0.1	0.119865
6.561683	0.1	0.124037
6.563350	0.1	0.126541
6.565017	0.1	0.126839
6.566683	0.1	0.126123
6.568350	0.1	0.125945
6.570017	0.1	0.128210
6.571683	0.1	0.135124
6.573350	0.1	0.146806
6.575017	0.1	0.159204
6.576683	0.1	0.166476
6.578350	0.1	0.166237
6.580017	0.1	0.160456
6.581683	0.1	0.152290
6.583350	0.1	0.144899
6.585017	0.1	0.141144
6.586683	0.1	0.141978
6.588350	0.1	0.145435
6.590017	0.1	0.149369
6.591683	0.1	0.153244
6.593350	0.1	0.157177
6.595017	0.1	0.160813
6.596683	0.1	0.162840
6.598350	0.1	0.162244
6.600017	0.1	0.159502
6.601683	0.1	0.156820
6.603350	0.1	0.156164
6.605017	0.1	0.157595
6.606683	0.1	0.159979
6.608350	0.1	0.162005
6.610017	0.1	0.164032
6.611683	0.1	0.166953
6.613350	0.1	0.171661
6.615017	0.1	0.178337
6.616683	0.1	0.186682
6.618350	0.1	0.195801
6.620017	0.1	0.203848
6.621683	0.1	0.208259
6.623350	0.1	0.208437
6.625017	0.1	0.205994
6.626683	0.1	0.202417
6.628350	0.1	0.198305
6.630017	0.1	0.194550
6.631683	0.1	0.192642
6.633350	0.1	0.193596
6.635017	0.1	0.197411
6.636683	0.1	0.202537
6.638350	0.1	0.206769
6.640017	0.1	0.209630
6.641683	0.1	0.212252
6.643350	0.1	0.215471
6.645017	0.1	0.218511
6.646683	0.1	0.220120
6.648350	0.1	0.219941
6.650017	0.1	0.219345
6.651683	0.1	0.221014
6.653350	0.1	0.226319
6.655017	0.1	0.234365
6.656683	0.1	0.243306
6.658350	0.1	0.251234
6.660017	0.1	0.255883
6.661683	0.1	0.256360
6.663350	0.1	0.254393
6.665017	0.1	0.253260
6.666683	0.1	0.255108
6.668350	0.1	0.259817
6.670017	0.1	0.265837
6.671683	0.1	0.271678
6.673350	0.1	0.275850
6.675017	0.1	0.276983
6.676683	0.1	0.274420
6.678350	0.1	0.269830
6.680017	0.1	0.266552
6.681683	0.1	0.266671
6.683350	0.1	0.270486
6.685017	0.1	0.277698
6.686683	0.1	0.286639
6.688350	0.1	0.294566
6.690017	0.1	0.299394
6.691683	0.1	0.301421
6.693350	0.1	0.301838
6.695017	0.1	0.301898
6.696683	0.1	0.302374
6.698350	0.1	0.303566
6.700017	0.1	0.304997
6.701683	0.1	0.305772
6.703350	0.1	0.305176
6.705017	0.1	0.303328
6.706683	0.1	0.301063
6.708350	0.1	0.299335
6.710017	0.1	0.297964
6.711683	0.1	0.295460
6.713350	0.1	0.291228
6.715017	0.1	0.286639
6.716683	0.1	0.284612
6.718350	0.1	0.287235
6.720017	0.1	0.294030
6.721683	0.1	0.302315
6.723350	0.1	0.308812
6.725017	0.1	0.311136
6.726683	0.1	0.308454
6.728350	0.1	0.302196
6.730017	0.1	0.294030
6.731683	0.1	0.285208
6.733350	0.1	0.277281
6.735017	0.1	0.273347
6.736683	0.1	0.274837
6.738350	0.1	0.280142
6.740017	0.1	0.285864
6.741683	0.1	0.289202
6.743350	0.1	0.289023
6.745017	0.1	0.286877
6.746683	0.1	0.286281
6.748350	0.1	0.289798
6.750017	0.1	0.296593
6.751683	0.1	0.303149
6.753350	0.1	0.306249
6.755017	0.1	0.306129
6.756683	0.1	0.305533
6.758350	0.1	0.306249
6.760017	0.1	0.307739
6.761683	0.1	0.309110
6.763350	0.1	0.311196
6.765017	0.1	0.315070
6.766683	0.1	0.320494
6.768350	0.1	0.325918
6.770017	0.1	0.329971
6.771683	0.1	0.331819
6.773350	0.1	0.331223
6.775017	0.1	0.328481
6.776683	0.1	0.323892
6.778350	0.1	0.317752
6.780017	0.1	0.311911
6.781683	0.1	0.308573
6.783350	0.1	0.307381
6.785017	0.1	0.306249
6.786683	0.1	0.303626
6.788350	0.1	0.300586
6.790017	0.1	0.299215
6.791683	0.1	0.300169
6.793350	0.1	0.302970
6.795017	0.1	0.307441
6.796683	0.1	0.313044
6.798350	0.1	0.317693
6.800017	0.1	0.318348
6.801683	0.1	0.313878
6.803350	0.1	0.307083
6.805017	0.1	0.302136
6.806683	0.1	0.300348
6.808350	0.1	0.300229
6.810017	0.1	0.300407
6.811683	0.1	0.300407
6.813350	0.1	0.300109
6.815017	0.1	0.299275
6.816683	0.1	0.297487
6.818350	0.1	0.294983
6.820017	0.1	0.292957
6.821683	0.1	0.293255
6.823350	0.1	0.296891
6.825017	0.1	0.302970
6.826683	0.1	0.308871
6.828350	0.1	0.311971
6.830017	0.1	0.311375
6.831683	0.1	0.308394
6.833350	0.1	0.305653
6.835017	0.1	0.305474
6.836683	0.1	0.308990
6.838350	0.1	0.315249
6.840017	0.1	0.321746
6.841683	0.1	0.325322
6.843350	0.1	0.324011
6.845017	0.1	0.317872
6.846683	0.1	0.310004
6.848350	0.1	0.303388
6.850017	0.1	0.298500
6.851683	0.1	0.294566
6.853350	0.1	0.292003
6.855017	0.1	0.292480
6.856683	0.1	0.295877
6.858350	0.1	0.300467
6.860017	0.1	0.304639
6.861683	0.1	0.307858
6.863350	0.1	0.311017
6.865017	0.1	0.315487
6.866683	0.1	0.321209
6.868350	0.1	0.325084
6.870017	0.1	0.323951
6.871683	0.1	0.318825
6.873350	0.1	0.312924
6.875017	0.1	0.308871
6.876683	0.1	0.308335
6.878350	0.1	0.312567
6.880017	0.1	0.320554
6.881683	0.1	0.328541
6.883350	0.1	0.332296
6.885017	0.1	0.330925
6.886683	0.1	0.326812
6.888350	0.1	0.322461
6.890017	0.1	0.319123
6.891683	0.1	0.317335
6.893350	0.1	0.317395
6.895017	0.1	0.318110
6.896683	0.1	0.318110
6.898350	0.1	0.317454
6.900017	0.1	0.317991
6.901683	0.1	0.321150
6.903350	0.1	0.325978
6.905017	0.1	0.329852
6.906683	0.1	0.331521
6.908350	0.1	0.331461
6.910017	0.1	0.330627
6.911683	0.1	0.329375
6.913350	0.1	0.327647
6.915017	0.1	0.325203
6.916683	0.1	0.322461
6.918350	0.1	0.320554
6.920017	0.1	0.320673
6.921683	0.1	0.322878
6.923350	0.1	0.325561
6.925017	0.1	0.326455
6.926683	0.1	0.324011
6.928350	0.1	0.317812
6.930017	0.1	0.309587
6.931683	0.1	0.302553
6.933350	0.1	0.299394
6.935017	0.1	0.299692
6.936683	0.1	0.301301
6.938350	0.1	0.303149
6.940017	0.1	0.305593
6.941683	0.1	0.309169
6.943350	0.1	0.313818
6.945017	0.1	0.318885
6.946683	0.1	0.323117
6.948350	0.1	0.325382
6.950017	0.1	0.325859
6.951683	0.1	0.325441
6.953350	0.1	0.324905
6.955017	0.1	0.324607
6.956683	0.1	0.323474
6.958350	0.1	0.320494
6.960017	0.1	0.316560
6.961683	0.1	0.314355
6.963350	0.1	0.315726
6.965017	0.1	0.319660
6.966683	0.1	0.322938
6.968350	0.1	0.322402
6.970017	0.1	0.318348
6.971683	0.1	0.314474
6.973350	0.1	0.313997
6.975017	0.1	0.316560
6.976683	0.1	0.319481
6.978350	0.1	0.320852
6.980017	0.1	0.319958
6.981683	0.1	0.316560
6.983350	0.1	0.311136
6.985017	0.1	0.305414
6.986683	0.1	0.301957
6.988350	0.1	0.302076
6.990017	0.1	0.305057
6.991683	0.1	0.308752
6.993350	0.1	0.310779
6.995017	0.1	0.310004
6.996683	0.1	0.308216
6.998350	0.1	0.308990
7.000017	0.1	0.313997
7.001683	0.1	0.320435
7.003350	0.1	0.323653
7.005017	0.1	0.321984
7.006683	0.1	0.318825
7.008350	0.1	0.318825
7.010017	0.1	0.323117
7.011683	0.1	0.328898
7.013350	0.1	0.333309
7.015017	0.1	0.334263
7.016683	0.1	0.330627
7.018350	0.1	0.323474
7.020017	0.1	0.316024
7.021683	0.1	0.311494
7.023350	0.1	0.311017
7.025017	0.1	0.313818
7.026683	0.1	0.317812
7.028350	0.1	0.320315
7.030017	0.1	0.319898
7.031683	0.1	0.317335
7.033350	0.1	0.315011
7.035017	0.1	0.314891
7.036683	0.1	0.316679
7.038350	0.1	0.318646
7.040017	0.1	0.319242
7.041683	0.1	0.318289
7.043350	0.1	0.316083
7.045017	0.1	0.314355
7.046683	0.1	0.314653
7.048350	0.1	0.316203
7.050017	0.1	0.316620
7.051683	0.1	0.315487
7.053350	0.1	0.315249
7.055017	0.1	0.317454
7.056683	0.1	0.321686
7.058350	0.1	0.327110
7.060017	0.1	0.333846
7.061683	0.1	0.341296
7.063350	0.1	0.347853
7.065017	0.1	0.351727
7.066683	0.1	0.352561
7.068350	0.1	0.350833
7.070017	0.1	0.346243
7.071683	0.1	0.338495
7.073350	0.1	0.328958
7.075017	0.1	0.320613
7.076683	0.1	0.315726
7.078350	0.1	0.314236
7.080017	0.1	0.314415
7.081683	0.1	0.315070
7.083350	0.1	0.316083
7.085017	0.1	0.317216
7.086683	0.1	0.317872
7.088350	0.1	0.318170
7.090017	0.1	0.319242
7.091683	0.1	0.322223
7.093350	0.1	0.326574
7.095017	0.1	0.331104
7.096683	0.1	0.335634
7.098350	0.1	0.340521
7.100017	0.1	0.344396
7.101683	0.1	0.345409
7.103350	0.1	0.344455
7.105017	0.1	0.343263
7.106683	0.1	0.342131
7.108350	0.1	0.341237
7.110017	0.1	0.341296
7.111683	0.1	0.342727
7.113350	0.1	0.344574
7.115017	0.1	0.345290
7.116683	0.1	0.344813
7.118350	0.1	0.343263
7.120017	0.1	0.340760
7.121683	0.1	0.337601
7.123350	0.1	0.334561
7.125017	0.1	0.331998
7.126683	0.1	0.330329
7.128350	0.1	0.329912
7.130017	0.1	0.330627
7.131683	0.1	0.331759
7.133350	0.1	0.332236
7.135017	0.1	0.331819
7.136683	0.1	0.331819
7.138350	0.1	0.333428
7.140017	0.1	0.336409
7.141683	0.1	0.339448
7.143350	0.1	0.341654
7.145017	0.1	0.342786
7.146683	0.1	0.342727
7.148350	0.1	0.341535
7.150017	0.1	0.340879
7.151683	0.1	0.342727
7.153350	0.1	0.346780
7.155017	0.1	0.350475
7.156683	0.1	0.351667
7.158350	0.1	0.349939
7.160017	0.1	0.346482
7.161683	0.1	0.343442
7.163350	0.1	0.342965
7.165017	0.1	0.345707
7.166683	0.1	0.350356
7.168350	0.1	0.354052
7.170017	0.1	0.354588
7.171683	0.1	0.352800
7.173350	0.1	0.351250
7.175017	0.1	0.350952
7.176683	0.1	0.350893
7.178350	0.1	0.350297
7.180017	0.1	0.349820
7.181683	0.1	0.349522
7.183350	0.1	0.348270
7.185017	0.1	0.345051
7.186683	0.1	0.341177
7.188350	0.1	0.339091
7.190017	0.1	0.339746
7.191683	0.1	0.342548
7.193350	0.1	0.346243
7.195017	0.1	0.348628
7.196683	0.1	0.347435
7.198350	0.1	0.341833
7.200017	0.1	0.333130
7.201683	0.1	0.325203
7.203350	0.1	0.321329
7.205017	0.1	0.321627
7.206683	0.1	0.323951
7.208350	0.1	0.325799
7.210017	0.1	0.325680
7.211683	0.1	0.324726
7.213350	0.1	0.324786
7.215017	0.1	0.326514
7.216683	0.1	0.329971
7.218350	0.1	0.335217
7.220017	0.1	0.340998
7.221683	0.1	0.344813
7.223350	0.1	0.346005
7.225017	0.1	0.345409
7.226683	0.1	0.343800
7.228350	0.1	0.341535
7.230017	0.1	0.339508
7.231683	0.1	0.339270
7.233350	0.1	0.341952
7.235017	0.1	0.345647
7.236683	0.1	0.347078
7.238350	0.1	0.344634
7.240017	0.1	0.339210
7.241683	0.1	0.332594
7.243350	0.1	0.326693
7.245017	0.1	0.323296
7.246683	0.1	0.322819
7.248350	0.1	0.324249
7.250017	0.1	0.324190
7.251683	0.1	0.319600
7.253350	0.1	0.311017
7.255017	0.1	0.301600
7.256683	0.1	0.293970
7.258350	0.1	0.289798
7.260017	0.1	0.289202
7.261683	0.1	0.290394
7.263350	0.1	0.289917
7.265017	0.1	0.285506
7.266683	0.1	0.278771
7.268350	0.1	0.274301
7.270017	0.1	0.275195
7.271683	0.1	0.282049
7.273350	0.1	0.292897
7.275017	0.1	0.304103
7.276683	0.1	0.312030
7.278350	0.1	0.314415
7.280017	0.1	0.310719
7.281683	0.1	0.303149
7.283350	0.1	0.294924
7.285017	0.1	0.288308
7.286683	0.1	0.284672
7.288350	0.1	0.285089
7.290017	0.1	0.290215
7.291683	0.1	0.298977
7.293350	0.1	0.308752
7.295017	0.1	0.315249
7.296683	0.1	0.314653
7.298350	0.1	0.307024
7.300017	0.1	0.297010
7.301683	0.1	0.289917
7.303350	0.1	0.287652
7.305017	0.1	0.289261
7.306683	0.1	0.293493
7.308350	0.1	0.299931
7.310017	0.1	0.306964
7.311683	0.1	0.311255
7.313350	0.1	0.310242
7.315017	0.1	0.303745
7.316683	0.1	0.293791
7.318350	0.1	0.284553
7.320017	0.1	0.279903
7.321683	0.1	0.281096
7.323350	0.1	0.286281
7.325017	0.1	0.292420
7.326683	0.1	0.295401
7.328350	0.1	0.293255
7.330017	0.1	0.288248
7.331683	0.1	0.283301
7.333350	0.1	0.279605
7.335017	0.1	0.278115
7.336683	0.1	0.279367
7.338350	0.1	0.282407
7.340017	0.1	0.285029
7.341683	0.1	0.284970
7.343350	0.1	0.280976
7.345017	0.1	0.274360
7.346683	0.1	0.268221
7.348350	0.1	0.264943
7.350017	0.1	0.264764
7.351683	0.1	0.266254
7.353350	0.1	0.266910
7.355017	0.1	0.264525
7.356683	0.1	0.259042
7.358350	0.1	0.253439
7.360017	0.1	0.251770
7.361683	0.1	0.254869
7.363350	0.1	0.259459
7.365017	0.1	0.261962
7.366683	0.1	0.261366
7.368350	0.1	0.258982
7.370017	0.1	0.256002
7.371683	0.1	0.252843
7.373350	0.1	0.249863
7.375017	0.1	0.247896
7.376683	0.1	0.248075
7.378350	0.1	0.251353
7.380017	0.1	0.257075
7.381683	0.1	0.263155
7.383350	0.1	0.266552
7.385017	0.1	0.265956
7.386683	0.1	0.262022
7.388350	0.1	0.256300
7.390017	0.1	0.250220
7.391683	0.1	0.245988
7.393350	0.1	0.245392
7.395017	0.1	0.247598
7.396683	0.1	0.250399
7.398350	0.1	0.251830
7.400017	0.1	0.250161
7.401683	0.1	0.244737
7.403350	0.1	0.237346
7.405017	0.1	0.231683
7.406683	0.1	0.230789
7.408350	0.1	0.234723
7.410017	0.1	0.242233
7.411683	0.1	0.251830
7.413350	0.1	0.261128
7.415017	0.1	0.266850
7.416683	0.1	0.268102
7.418350	0.1	0.266671
7.420017	0.1	0.265539
7.421683	0.1	0.265360
7.423350	0.1	0.264227
7.425017	0.1	0.259876
7.426683	0.1	0.252187
7.428350	0.1	0.243247
7.430017	0.1	0.235796
7.431683	0.1	0.231683
7.433350	0.1	0.230372
7.435017	0.1	0.230253
7.436683	0.1	0.229836
7.438350	0.1	0.229001
7.440017	0.1	0.228465
7.441683	0.1	0.229061
7.443350	0.1	0.230551
7.445017	0.1	0.231862
7.446683	0.1	0.232101
7.448350	0.1	0.230908
7.450017	0.1	0.228465
7.451683	0.1	0.225306
7.453350	0.1	0.222385
7.455017	0.1	0.220716
7.456683	0.1	0.220776
7.458350	0.1	0.222325
7.460017	0.1	0.224233
7.461683	0.1	0.224590
7.463350	0.1	0.222385
7.465017	0.1	0.219047
7.466683	0.1	0.217378
7.468350	0.1	0.218570
7.470017	0.1	0.220716
7.471683	0.1	0.221193
7.473350	0.1	0.218689
7.475017	0.1	0.214696
7.476683	0.1	0.212073
7.478350	0.1	0.213325
7.480017	0.1	0.218987
7.481683	0.1	0.226855
7.483350	0.1	0.233114
7.485017	0.1	0.235379
7.486683	0.1	0.234664
7.488350	0.1	0.233293
7.490017	0.1	0.232160
7.491683	0.1	0.230908
7.493350	0.1	0.229359
7.495017	0.1	0.227988
7.496683	0.1	0.227034
7.498350	0.1	0.226259
7.500017	0.1	0.225902
7.501683	0.1	0.226378
7.503350	0.1	0.228405
7.505017	0.1	0.232160
7.506683	0.1	0.237525
7.508350	0.1	0.243127
7.510017	0.1	0.246227
7.511683	0.1	0.244498
7.513350	0.1	0.238001
7.515017	0.1	0.229836
7.516683	0.1	0.223756
7.518350	0.1	0.222206
7.520017	0.1	0.225723
7.521683	0.1	0.232101
7.523350	0.1	0.237882
7.525017	0.1	0.240624
7.526683	0.1	0.240326
7.528350	0.1	0.239313
7.530017	0.1	0.240088
7.531683	0.1	0.242651
7.533350	0.1	0.244737
7.535017	0.1	0.243962
7.536683	0.1	0.239432
7.538350	0.1	0.232458
7.540017	0.1	0.226557
7.541683	0.1	0.224352
7.543350	0.1	0.225723
7.545017	0.1	0.227690
7.546683	0.1	0.226855
7.548350	0.1	0.221550
7.550017	0.1	0.213206
7.551683	0.1	0.204980
7.553350	0.1	0.199258
7.555017	0.1	0.197470
7.556683	0.1	0.200093
7.558350	0.1	0.204980
7.560017	0.1	0.207841
7.561683	0.1	0.205934
7.563350	0.1	0.200748
7.565017	0.1	0.195801
7.566683	0.1	0.194728
7.568350	0.1	0.197947
7.570017	0.1	0.202835
7.571683	0.1	0.206530
7.573350	0.1	0.208199
7.575017	0.1	0.208259
7.576683	0.1	0.207603
7.578350	0.1	0.207782
7.580017	0.1	0.210583
7.581683	0.1	0.216365
7.583350	0.1	0.222325
7.585017	0.1	0.225663
7.586683	0.1	0.225544
7.588350	0.1	0.223100
7.590017	0.1	0.219703
7.591683	0.1	0.216663
7.593350	0.1	0.215530
7.595017	0.1	0.217319
7.596683	0.1	0.221312
7.598350	0.1	0.224948
7.600017	0.1	0.225425
7.601683	0.1	0.221252
7.603350	0.1	0.214875
7.605017	0.1	0.211060
7.606683	0.1	0.212729
7.608350	0.1	0.218570
7.610017	0.1	0.225306
7.611683	0.1	0.230968
7.613350	0.1	0.235677
7.615017	0.1	0.240326
7.616683	0.1	0.244975
7.618350	0.1	0.249326
7.620017	0.1	0.253260
7.621683	0.1	0.255287
7.623350	0.1	0.253081
7.625017	0.1	0.245512
7.626683	0.1	0.233889
7.628350	0.1	0.221431
7.630017	0.1	0.211179
7.631683	0.1	0.204802
7.633350	0.1	0.202954
7.635017	0.1	0.204802
7.636683	0.1	0.208378
7.638350	0.1	0.212312
7.640017	0.1	0.216365
7.641683	0.1	0.221431
7.643350	0.1	0.228763
7.645017	0.1	0.237107
7.646683	0.1	0.242949
7.648350	0.1	0.244200
7.650017	0.1	0.242531
7.651683	0.1	0.240684
7.653350	0.1	0.239849
7.655017	0.1	0.239313
7.656683	0.1	0.237882
7.658350	0.1	0.235140
7.660017	0.1	0.231326
7.661683	0.1	0.227213
7.663350	0.1	0.223517
7.665017	0.1	0.220537
7.666683	0.1	0.218570
7.668350	0.1	0.217319
7.670017	0.1	0.216424
7.671683	0.1	0.214994
7.673350	0.1	0.211597
7.675017	0.1	0.205696
7.676683	0.1	0.198960
7.678350	0.1	0.194490
7.680017	0.1	0.194311
7.681683	0.1	0.198185
7.683350	0.1	0.204504
7.685017	0.1	0.210345
7.686683	0.1	0.213027
7.688350	0.1	0.212431
7.690017	0.1	0.211298
7.691683	0.1	0.212610
7.693350	0.1	0.217021
7.695017	0.1	0.222445
7.696683	0.1	0.226140
7.698350	0.1	0.226676
7.700017	0.1	0.223696
7.701683	0.1	0.218809
7.703350	0.1	0.215411
7.705017	0.1	0.215709
7.706683	0.1	0.218391
7.708350	0.1	0.219882
7.710017	0.1	0.217617
7.711683	0.1	0.212371
7.713350	0.1	0.207067
7.715017	0.1	0.204563
7.716683	0.1	0.205636
7.718350	0.1	0.209570
7.720017	0.1	0.215352
7.721683	0.1	0.221133
7.723350	0.1	0.223875
7.725017	0.1	0.221491
7.726683	0.1	0.215352
7.728350	0.1	0.209510
7.730017	0.1	0.206649
7.731683	0.1	0.205457
7.733350	0.1	0.203073
7.735017	0.1	0.199437
7.736683	0.1	0.197828
7.738350	0.1	0.201166
7.740017	0.1	0.208497
7.741683	0.1	0.215709
7.743350	0.1	0.219107
7.745017	0.1	0.218332
7.746683	0.1	0.215352
7.748350	0.1	0.212550
7.750017	0.1	0.211537
7.751683	0.1	0.213802
7.753350	0.1	0.219464
7.755017	0.1	0.225604
7.756683	0.1	0.228405
7.758350	0.1	0.225663
7.760017	0.1	0.217557
7.761683	0.1	0.205994
7.763350	0.1	0.193298
7.765017	0.1	0.181973
7.766683	0.1	0.174642
7.768350	0.1	0.173271
7.770017	0.1	0.177503
7.771683	0.1	0.184298
7.773350	0.1	0.189364
7.775017	0.1	0.190377
7.776683	0.1	0.187993
7.778350	0.1	0.184536
7.780017	0.1	0.182748
7.781683	0.1	0.184715
7.783350	0.1	0.190258
7.785017	0.1	0.196457
7.786683	0.1	0.199199
7.788350	0.1	0.195682
7.790017	0.1	0.185967
7.791683	0.1	0.173748
7.793350	0.1	0.164628
7.795017	0.1	0.163257
7.796683	0.1	0.170827
7.798350	0.1	0.184476
7.800017	0.1	0.199318
7.801683	0.1	0.210345
7.803350	0.1	0.215054
7.805017	0.1	0.213563
7.806683	0.1	0.207841
7.808350	0.1	0.201225
7.810017	0.1	0.196338
7.811683	0.1	0.194490
7.813350	0.1	0.195682
7.815017	0.1	0.198305
7.816683	0.1	0.199974
7.818350	0.1	0.199139
7.820017	0.1	0.196338
7.821683	0.1	0.193656
7.823350	0.1	0.192821
7.825017	0.1	0.194311
7.826683	0.1	0.197530
7.828350	0.1	0.201285
7.830017	0.1	0.204265
7.831683	0.1	0.205278
7.833350	0.1	0.203431
7.835017	0.1	0.198901
7.836683	0.1	0.194490
7.838350	0.1	0.193834
7.840017	0.1	0.197709
7.841683	0.1	0.203490
7.843350	0.1	0.208259
7.845017	0.1	0.211358
7.846683	0.1	0.213027
7.848350	0.1	0.213623
7.850017	0.1	0.214398
7.851683	0.1	0.216305
7.853350	0.1	0.218213
7.855017	0.1	0.217795
7.856683	0.1	0.214636
7.858350	0.1	0.211477
7.860017	0.1	0.210047
7.861683	0.1	0.210047
7.863350	0.1	0.210762
7.865017	0.1	0.211954
7.866683	0.1	0.213265
7.868350	0.1	0.215054
7.870017	0.1	0.218213
7.871683	0.1	0.223339
7.873350	0.1	0.230074
7.875017	0.1	0.236392
7.876683	0.1	0.240505
7.878350	0.1	0.242531
7.880017	0.1	0.243306
7.881683	0.1	0.242949
7.883350	0.1	0.241160
7.885017	0.1	0.238597
7.886683	0.1	0.236750
7.888350	0.1	0.236928
7.890017	0.1	0.238180
7.891683	0.1	0.237703
7.893350	0.1	0.234306
7.895017	0.1	0.229716
7.896683	0.1	0.227094
7.898350	0.1	0.228584
7.900017	0.1	0.234485
7.901683	0.1	0.242472
7.903350	0.1	0.249147
7.905017	0.1	0.252962
7.906683	0.1	0.255287
7.908350	0.1	0.258625
7.910017	0.1	0.263870
7.911683	0.1	0.270188
7.913350	0.1	0.276744
7.915017	0.1	0.283301
7.916683	0.1	0.289142
7.918350	0.1	0.291824
7.920017	0.1	0.289679
7.921683	0.1	0.284135
7.923350	0.1	0.278831
7.925017	0.1	0.276446
7.926683	0.1	0.277758
7.928350	0.1	0.282109
7.930017	0.1	0.288427
7.931683	0.1	0.294864
7.933350	0.1	0.298619
7.935017	0.1	0.298977
7.936683	0.1	0.299335
7.938350	0.1	0.304401
7.940017	0.1	0.315964
7.941683	0.1	0.330031
7.943350	0.1	0.340641
7.945017	0.1	0.344455
7.946683	0.1	0.342608
7.948350	0.1	0.337839
7.950017	0.1	0.332773
7.951683	0.1	0.328600
7.953350	0.1	0.325620
7.955017	0.1	0.324368
7.956683	0.1	0.325680
7.958350	0.1	0.330031
7.960017	0.1	0.336349
7.961683	0.1	0.342011
7.963350	0.1	0.344098
7.965017	0.1	0.341833
7.966683	0.1	0.337601
7.968350	0.1	0.334322
7.970017	0.1	0.332952
7.971683	0.1	0.333071
7.973350	0.1	0.334919
7.975017	0.1	0.339270
7.976683	0.1	0.346422
7.978350	0.1	0.355124
7.980017	0.1	0.362754
7.981683	0.1	0.367582
7.983350	0.1	0.369132
7.985017	0.1	0.368536
7.986683	0.1	0.366986
7.988350	0.1	0.365794
7.990017	0.1	0.365853
7.991683	0.1	0.368118
7.993350	0.1	0.373483
7.995017	0.1	0.381589
7.996683	0.1	0.388920
7.998350	0.1	0.391305
8.000017	0.1	0.388205
8.001683	0.1	0.383079
8.003350	0.1	0.379682
8.005017	0.1	0.379443
8.006683	0.1	0.382125
8.008350	0.1	0.387132
8.010017	0.1	0.394225
8.011683	0.1	0.401914
8.013350	0.1	0.407815
8.015017	0.1	0.410020
8.016683	0.1	0.408769
8.018350	0.1	0.405371
8.020017	0.1	0.401080
8.021683	0.1	0.396550
8.023350	0.1	0.392854
8.025017	0.1	0.391305
8.026683	0.1	0.391960
8.028350	0.1	0.394404
8.030017	0.1	0.397921
8.031683	0.1	0.400662
8.033350	0.1	0.400007
8.035017	0.1	0.395596
8.036683	0.1	0.390112
8.038350	0.1	0.386119
8.040017	0.1	0.384510
8.041683	0.1	0.385284
8.043350	0.1	0.388086
8.045017	0.1	0.392973
8.046683	0.1	0.398755
8.048350	0.1	0.402927
8.050017	0.1	0.403762
8.051683	0.1	0.401557
8.053350	0.1	0.398517
8.055017	0.1	0.397444
8.056683	0.1	0.400007
8.058350	0.1	0.404835
8.060017	0.1	0.408590
8.061683	0.1	0.407934
8.063350	0.1	0.402510
8.065017	0.1	0.395119
8.066683	0.1	0.389993
8.068350	0.1	0.389516
8.070017	0.1	0.392735
8.071683	0.1	0.396550
8.073350	0.1	0.398338
8.075017	0.1	0.397801
8.076683	0.1	0.396609
8.078350	0.1	0.397861
8.080017	0.1	0.403643
8.081683	0.1	0.413239
8.083350	0.1	0.422359
8.085017	0.1	0.426471
8.086683	0.1	0.424445
8.088350	0.1	0.419140
8.090017	0.1	0.414193
8.091683	0.1	0.410795
8.093350	0.1	0.408649
8.095017	0.1	0.407040
8.096683	0.1	0.404835
8.098350	0.1	0.401914
8.100017	0.1	0.398934
8.101683	0.1	0.396490
8.103350	0.1	0.395417
8.105017	0.1	0.396371
8.106683	0.1	0.399947
8.108350	0.1	0.405669
8.110017	0.1	0.412583
8.111683	0.1	0.419855
8.113350	0.1	0.426590
8.115017	0.1	0.431836
8.116683	0.1	0.434160
8.118350	0.1	0.432014
8.120017	0.1	0.425339
8.121683	0.1	0.417292
8.123350	0.1	0.411570
8.125017	0.1	0.409961
8.126683	0.1	0.411809
8.128350	0.1	0.415981
8.130017	0.1	0.422061
8.131683	0.1	0.429690
8.133350	0.1	0.436783
8.135017	0.1	0.439763
8.136683	0.1	0.436842
8.138350	0.1	0.429750
8.140017	0.1	0.421405
8.141683	0.1	0.413775
8.143350	0.1	0.408471
8.145017	0.1	0.406563
8.146683	0.1	0.408173
8.148350	0.1	0.412405
8.150017	0.1	0.417829
8.151683	0.1	0.423014
8.153350	0.1	0.427306
8.155017	0.1	0.431716
8.156683	0.1	0.437617
8.158350	0.1	0.444293
8.160017	0.1	0.449598
8.161683	0.1	0.451744
8.163350	0.1	0.450254
8.165017	0.1	0.445247
8.166683	0.1	0.437379
8.168350	0.1	0.428677
8.170017	0.1	0.421941
8.171683	0.1	0.418782
8.173350	0.1	0.419796
8.175017	0.1	0.425279
8.176683	0.1	0.434935
8.178350	0.1	0.447154
8.180017	0.1	0.458598
8.181683	0.1	0.465155
8.183350	0.1	0.464439
8.185017	0.1	0.456452
8.186683	0.1	0.443161
8.188350	0.1	0.428438
8.190017	0.1	0.417769
8.191683	0.1	0.415564
8.193350	0.1	0.422776
8.195017	0.1	0.436306
8.196683	0.1	0.450075
8.198350	0.1	0.458121
8.200017	0.1	0.457585
8.201683	0.1	0.450492
8.203350	0.1	0.441730
8.205017	0.1	0.435948
8.206683	0.1	0.434756
8.208350	0.1	0.436485
8.210017	0.1	0.438869
8.211683	0.1	0.440478
8.213350	0.1	0.441074
8.215017	0.1	0.440955
8.216683	0.1	0.440359
8.218350	0.1	0.439048
8.220017	0.1	0.437021
8.221683	0.1	0.435054
8.223350	0.1	0.434101
8.225017	0.1	0.434041
8.226683	0.1	0.434399
8.228350	0.1	0.434756
8.230017	0.1	0.434995
8.231683	0.1	0.435352
8.233350	0.1	0.435412
8.235017	0.1	0.435531
8.236683	0.1	0.436008
8.238350	0.1	0.435948
8.240017	0.1	0.433981
8.241683	0.1	0.430346
8.243350	0.1	0.426114
8.245017	0.1	0.421643
8.246683	0.1	0.417352
8.248350	0.1	0.415623
8.250017	0.1	0.418603
8.251683	0.1	0.425458
8.253350	0.1	0.432670
8.255017	0.1	0.436902
8.256683	0.1	0.437498
8.258350	0.1	0.436425
8.260017	0.1	0.435650
8.261683	0.1	0.435293
8.263350	0.1	0.434995
8.265017	0.1	0.434637
8.266683	0.1	0.433624
8.268350	0.1	0.430524
8.270017	0.1	0.424802
8.271683	0.1	0.417352
8.273350	0.1	0.410199
8.275017	0.1	0.406027
8.276683	0.1	0.406504
8.278350	0.1	0.411451
8.280017	0.1	0.419498
8.281683	0.1	0.428498
8.283350	0.1	0.435770
8.285017	0.1	0.439525
8.286683	0.1	0.438631
8.288350	0.1	0.433207
8.290017	0.1	0.425756
8.291683	0.1	0.420034
8.293350	0.1	0.418305
8.295017	0.1	0.419557
8.296683	0.1	0.420511
8.298350	0.1	0.418842
8.300017	0.1	0.414908
8.301683	0.1	0.410497
8.303350	0.1	0.407577
8.305017	0.1	0.407279
8.306683	0.1	0.409663
8.308350	0.1	0.413775
8.310017	0.1	0.417471
8.311683	0.1	0.419378
8.313350	0.1	0.419557
8.315017	0.1	0.418365
8.316683	0.1	0.415921
8.318350	0.1	0.412405
8.320017	0.1	0.408351
8.321683	0.1	0.405908
8.323350	0.1	0.406623
8.325017	0.1	0.410616
8.326683	0.1	0.416160
8.328350	0.1	0.420749
8.330017	0.1	0.422657
8.331683	0.1	0.421822
8.333350	0.1	0.418484
8.335017	0.1	0.413656
8.336683	0.1	0.409663
8.338350	0.1	0.408113
8.340017	0.1	0.408292
8.341683	0.1	0.408769
8.343350	0.1	0.408471
8.345017	0.1	0.405967
8.346683	0.1	0.400484
8.348350	0.1	0.393868
8.350017	0.1	0.389099
8.351683	0.1	0.387132
8.353350	0.1	0.386417
8.355017	0.1	0.385702
8.356683	0.1	0.385821
8.358350	0.1	0.388742
8.360017	0.1	0.394583
8.361683	0.1	0.401020
8.363350	0.1	0.404716
8.365017	0.1	0.403881
8.366683	0.1	0.399232
8.368350	0.1	0.392377
8.370017	0.1	0.384986
8.371683	0.1	0.378907
8.373350	0.1	0.375927
8.375017	0.1	0.376284
8.376683	0.1	0.378370
8.378350	0.1	0.380576
8.380017	0.1	0.381827
8.381683	0.1	0.380993
8.383350	0.1	0.377893
8.385017	0.1	0.374317
8.386683	0.1	0.372589
8.388350	0.1	0.372708
8.390017	0.1	0.372171
8.391683	0.1	0.368536
8.393350	0.1	0.362396
8.395017	0.1	0.356138
8.396683	0.1	0.352561
8.398350	0.1	0.352979
8.400017	0.1	0.357032
8.401683	0.1	0.362337
8.403350	0.1	0.366628
8.405017	0.1	0.368893
8.406683	0.1	0.369608
8.408350	0.1	0.370145
8.410017	0.1	0.371873
8.411683	0.1	0.374496
8.413350	0.1	0.376582
8.415017	0.1	0.376940
8.416683	0.1	0.375271
8.418350	0.1	0.372648
8.420017	0.1	0.370681
8.421683	0.1	0.368893
8.423350	0.1	0.365257
8.425017	0.1	0.359476
8.426683	0.1	0.354171
8.428350	0.1	0.351906
8.430017	0.1	0.351727
8.431683	0.1	0.351429
8.433350	0.1	0.350237
8.435017	0.1	0.349045
8.436683	0.1	0.347853
8.438350	0.1	0.345528
8.440017	0.1	0.342548
8.441683	0.1	0.341058
8.443350	0.1	0.342309
8.445017	0.1	0.344992
8.446683	0.1	0.346899
8.448350	0.1	0.347137
8.450017	0.1	0.346422
8.451683	0.1	0.345826
8.453350	0.1	0.346005
8.455017	0.1	0.346601
8.456683	0.1	0.346959
8.458350	0.1	0.346005
8.460017	0.1	0.343025
8.461683	0.1	0.338137
8.463350	0.1	0.331402
8.465017	0.1	0.322759
8.466683	0.1	0.313222
8.468350	0.1	0.305176
8.470017	0.1	0.300586
8.471683	0.1	0.299692
8.473350	0.1	0.301659
8.475017	0.1	0.305474
8.476683	0.1	0.309944
8.478350	0.1	0.313818
8.480017	0.1	0.316560
8.481683	0.1	0.317812
8.483350	0.1	0.316978
8.485017	0.1	0.314474
8.486683	0.1	0.311315
8.488350	0.1	0.308037
8.490017	0.1	0.304997
8.491683	0.1	0.302911
8.493350	0.1	0.301957
8.495017	0.1	0.301123
8.496683	0.1	0.299335
8.498350	0.1	0.296474
8.500017	0.1	0.293195
8.501683	0.1	0.290453
8.503350	0.1	0.288248
8.505017	0.1	0.285387
8.506683	0.1	0.280857
8.508350	0.1	0.275314
8.510017	0.1	0.270367
8.511683	0.1	0.267088
8.513350	0.1	0.265062
8.515017	0.1	0.264168
8.516683	0.1	0.265121
8.518350	0.1	0.267565
8.520017	0.1	0.270069
8.521683	0.1	0.271678
8.523350	0.1	0.273049
8.525017	0.1	0.274479
8.526683	0.1	0.274956
8.528350	0.1	0.273168
8.530017	0.1	0.268817
8.531683	0.1	0.263155
8.533350	0.1	0.257492
8.535017	0.1	0.253081
8.536683	0.1	0.250459
8.538350	0.1	0.249505
8.540017	0.1	0.250220
8.541683	0.1	0.253081
8.543350	0.1	0.258446
8.545017	0.1	0.266075
8.546683	0.1	0.274599
8.548350	0.1	0.281453
8.550017	0.1	0.283837
8.551683	0.1	0.280559
8.553350	0.1	0.273287
8.555017	0.1	0.265777
8.556683	0.1	0.261545
8.558350	0.1	0.262380
8.560017	0.1	0.267565
8.561683	0.1	0.274479
8.563350	0.1	0.279605
8.565017	0.1	0.279903
8.566683	0.1	0.273943
8.568350	0.1	0.263274
8.570017	0.1	0.252426
8.571683	0.1	0.246167
8.573350	0.1	0.245214
8.575017	0.1	0.247717
8.576683	0.1	0.251770
8.578350	0.1	0.256419
8.580017	0.1	0.261188
8.581683	0.1	0.265121
8.583350	0.1	0.266910
8.585017	0.1	0.265777
8.586683	0.1	0.262558
8.588350	0.1	0.257850
8.590017	0.1	0.252008
8.591683	0.1	0.245690
8.593350	0.1	0.239432
8.595017	0.1	0.233829
8.596683	0.1	0.229597
8.598350	0.1	0.227332
8.600017	0.1	0.227034
8.601683	0.1	0.228763
8.603350	0.1	0.232637
8.605017	0.1	0.237525
8.606683	0.1	0.240684
8.608350	0.1	0.240684
8.610017	0.1	0.238478
8.611683	0.1	0.236630
8.613350	0.1	0.236809
8.615017	0.1	0.239790
8.616683	0.1	0.245154
8.618350	0.1	0.251174
8.620017	0.1	0.255108
8.621683	0.1	0.255585
8.623350	0.1	0.253320
8.625017	0.1	0.250578
8.626683	0.1	0.248909
8.628350	0.1	0.248432
8.630017	0.1	0.248194
8.631683	0.1	0.247359
8.633350	0.1	0.247180
8.635017	0.1	0.250816
8.636683	0.1	0.259221
8.638350	0.1	0.268936
8.640017	0.1	0.274718
8.641683	0.1	0.274181
8.643350	0.1	0.268996
8.645017	0.1	0.263274
8.646683	0.1	0.259519
8.648350	0.1	0.257373
8.650017	0.1	0.254929
8.651683	0.1	0.251472
8.653350	0.1	0.247896
8.655017	0.1	0.245988
8.656683	0.1	0.246525
8.658350	0.1	0.248432
8.660017	0.1	0.250518
8.661683	0.1	0.251830
8.663350	0.1	0.250876
8.665017	0.1	0.246882
8.666683	0.1	0.241280
8.668350	0.1	0.236750
8.670017	0.1	0.235558
8.671683	0.1	0.238001
8.673350	0.1	0.242949
8.675017	0.1	0.248671
8.676683	0.1	0.253856
8.678350	0.1	0.258207
8.680017	0.1	0.261307
8.681683	0.1	0.262320
8.683350	0.1	0.260472
8.685017	0.1	0.255764
8.686683	0.1	0.249445
8.688350	0.1	0.244141
8.690017	0.1	0.242114
8.691683	0.1	0.242889
8.693350	0.1	0.243545
8.695017	0.1	0.241876
8.696683	0.1	0.237048
8.698350	0.1	0.229359
8.700017	0.1	0.220776
8.701683	0.1	0.214517
8.703350	0.1	0.213265
8.705017	0.1	0.217021
8.706683	0.1	0.222743
8.708350	0.1	0.227332
8.710017	0.1	0.229239
8.711683	0.1	0.227928
8.713350	0.1	0.224531
8.715017	0.1	0.221431
8.716683	0.1	0.221252
8.718350	0.1	0.224888
8.720017	0.1	0.230610
8.721683	0.1	0.234664
8.723350	0.1	0.234008
8.725017	0.1	0.228822
8.726683	0.1	0.222445
8.728350	0.1	0.219047
8.730017	0.1	0.221193
8.731683	0.1	0.227869
8.733350	0.1	0.234723
8.735017	0.1	0.236571
8.736683	0.1	0.232279
8.738350	0.1	0.225842
8.740017	0.1	0.222266
8.741683	0.1	0.223815
8.743350	0.1	0.229061
8.745017	0.1	0.234604
8.746683	0.1	0.237405
8.748350	0.1	0.236809
8.750017	0.1	0.234544
8.751683	0.1	0.232935
8.753350	0.1	0.232875
8.755017	0.1	0.233889
8.756683	0.1	0.234842
8.758350	0.1	0.234008
8.760017	0.1	0.230551
8.761683	0.1	0.225842
8.763350	0.1	0.222206
8.765017	0.1	0.220418
8.766683	0.1	0.220418
8.768350	0.1	0.221670
8.770017	0.1	0.222504
8.771683	0.1	0.221550
8.773350	0.1	0.219405
8.775017	0.1	0.217497
8.776683	0.1	0.217080
8.778350	0.1	0.218809
8.780017	0.1	0.221491
8.781683	0.1	0.222683
8.783350	0.1	0.221193
8.785017	0.1	0.218272
8.786683	0.1	0.214160
8.788350	0.1	0.208020
8.790017	0.1	0.201106
8.791683	0.1	0.196874
8.793350	0.1	0.197589
8.795017	0.1	0.203073
8.796683	0.1	0.210881
8.798350	0.1	0.217319
8.800017	0.1	0.219941
8.801683	0.1	0.219107
8.803350	0.1	0.217021
8.805017	0.1	0.215650
8.806683	0.1	0.216186
8.808350	0.1	0.219941
8.810017	0.1	0.226498
8.811683	0.1	0.232697
8.813350	0.1	0.234246
8.815017	0.1	0.228822
8.816683	0.1	0.217974
8.818350	0.1	0.206709
8.820017	0.1	0.200808
8.821683	0.1	0.202835
8.823350	0.1	0.210941
8.825017	0.1	0.220418
8.826683	0.1	0.226975
8.828350	0.1	0.228047
8.830017	0.1	0.224054
8.831683	0.1	0.218749
8.833350	0.1	0.217199
8.835017	0.1	0.221789
8.836683	0.1	0.229120
8.838350	0.1	0.233531
8.840017	0.1	0.232101
8.841683	0.1	0.226498
8.843350	0.1	0.220537
8.845017	0.1	0.216961
8.846683	0.1	0.216723
8.848350	0.1	0.218570
8.850017	0.1	0.219464
8.851683	0.1	0.217199
8.853350	0.1	0.212252
8.855017	0.1	0.206351
8.856683	0.1	0.200331
8.858350	0.1	0.195801
8.860017	0.1	0.195563
8.861683	0.1	0.201762
8.863350	0.1	0.213742
8.865017	0.1	0.227511
8.866683	0.1	0.237227
8.868350	0.1	0.239849
8.870017	0.1	0.237405
8.871683	0.1	0.234485
8.873350	0.1	0.234306
8.875017	0.1	0.238359
8.876683	0.1	0.246048
8.878350	0.1	0.254393
8.880017	0.1	0.259459
8.881683	0.1	0.258863
8.883350	0.1	0.252366
8.885017	0.1	0.241160
8.886683	0.1	0.227571
8.888350	0.1	0.215948
8.890017	0.1	0.210404
8.891683	0.1	0.211298
8.893350	0.1	0.214279
8.895017	0.1	0.215173
8.896683	0.1	0.213087
8.898350	0.1	0.209153
8.900017	0.1	0.205278
8.901683	0.1	0.203908
8.903350	0.1	0.207067
8.905017	0.1	0.215888
8.906683	0.1	0.228763
8.908350	0.1	0.240088
8.910017	0.1	0.244439
8.911683	0.1	0.241458
8.913350	0.1	0.235140
8.915017	0.1	0.228822
8.916683	0.1	0.223160
8.918350	0.1	0.217795
8.920017	0.1	0.213742
8.921683	0.1	0.212550
8.923350	0.1	0.214517
8.925017	0.1	0.218272
8.926683	0.1	0.221849
8.928350	0.1	0.223815
8.930017	0.1	0.223994
8.931683	0.1	0.223517
8.933350	0.1	0.223696
8.935017	0.1	0.225425
8.936683	0.1	0.228047
8.938350	0.1	0.230551
8.940017	0.1	0.232458
8.941683	0.1	0.233412
8.943350	0.1	0.232101
8.945017	0.1	0.227392
8.946683	0.1	0.220001
8.948350	0.1	0.211179
8.950017	0.1	0.201821
8.951683	0.1	0.194192
8.953350	0.1	0.191629
8.955017	0.1	0.195920
8.956683	0.1	0.205517
8.958350	0.1	0.216186
8.960017	0.1	0.223279
8.961683	0.1	0.224590
8.963350	0.1	0.221550
8.965017	0.1	0.217080
8.966683	0.1	0.214219
8.968350	0.1	0.214636
8.970017	0.1	0.218987
8.971683	0.1	0.226736
8.973350	0.1	0.236094
8.975017	0.1	0.243843
8.976683	0.1	0.246942
8.978350	0.1	0.244975
8.980017	0.1	0.240505
8.981683	0.1	0.236034
8.983350	0.1	0.232041
8.985017	0.1	0.227332
8.986683	0.1	0.220656
8.988350	0.1	0.212669
8.990017	0.1	0.205517
8.991683	0.1	0.200808
8.993350	0.1	0.199378
8.995017	0.1	0.202417
8.996683	0.1	0.209212
8.998350	0.1	0.216126
9.000017	0.1	0.218868
9.001683	0.1	0.216305
9.003350	0.1	0.210881
9.005017	0.1	0.206411
9.006683	0.1	0.204921
9.008350	0.1	0.205994
9.010017	0.1	0.207305
9.011683	0.1	0.206530
9.013350	0.1	0.203490
9.015017	0.1	0.199676
9.016683	0.1	0.196099
9.018350	0.1	0.193775
9.020017	0.1	0.193894
9.021683	0.1	0.196934
9.023350	0.1	0.202417
9.025017	0.1	0.210404
9.026683	0.1	0.220418
9.028350	0.1	0.229895
9.030017	0.1	0.235975
9.031683	0.1	0.237942
9.033350	0.1	0.236273
9.035017	0.1	0.231266
9.036683	0.1	0.224531
9.038350	0.1	0.218809
9.040017	0.1	0.215888
9.041683	0.1	0.215352
9.043350	0.1	0.215232
9.045017	0.1	0.214100
9.046683	0.1	0.211597
9.048350	0.1	0.208259
9.050017	0.1	0.204682
9.051683	0.1	0.202477
9.053350	0.1	0.202894
9.055017	0.1	0.205755
9.056683	0.1	0.209332
9.058350	0.1	0.212431
9.060017	0.1	0.214815
9.061683	0.1	0.217497
9.063350	0.1	0.221193
9.065017	0.1	0.224888
9.066683	0.1	0.226080
9.068350	0.1	0.223339
9.070017	0.1	0.218093
9.071683	0.1	0.213444
9.073350	0.1	0.211597
9.075017	0.1	0.213206
9.076683	0.1	0.217497
9.078350	0.1	0.222564
9.080017	0.1	0.225723
9.081683	0.1	0.225186
9.083350	0.1	0.221670
9.085017	0.1	0.217557
9.086683	0.1	0.215530
9.088350	0.1	0.217080
9.090017	0.1	0.221968
9.091683	0.1	0.227928
9.093350	0.1	0.231683
9.095017	0.1	0.231266
9.096683	0.1	0.227690
9.098350	0.1	0.223577
9.100017	0.1	0.220418
9.101683	0.1	0.218332
9.103350	0.1	0.216484
9.105017	0.1	0.214517
9.106683	0.1	0.213802
9.108350	0.1	0.215948
9.110017	0.1	0.221372
9.111683	0.1	0.229061
9.113350	0.1	0.236273
9.115017	0.1	0.239849
9.116683	0.1	0.238657
9.118350	0.1	0.233948
9.120017	0.1	0.227630
9.121683	0.1	0.221908
9.123350	0.1	0.218809
9.125017	0.1	0.218272
9.126683	0.1	0.218153
9.128350	0.1	0.216484
9.130017	0.1	0.212908
9.131683	0.1	0.207961
9.133350	0.1	0.203252
9.135017	0.1	0.201523
9.136683	0.1	0.204265
9.138350	0.1	0.210524
9.140017	0.1	0.217617
9.141683	0.1	0.223696
9.143350	0.1	0.228107
9.145017	0.1	0.231326
9.146683	0.1	0.234008
9.148350	0.1	0.236928
9.150017	0.1	0.239968
9.151683	0.1	0.241399
9.153350	0.1	0.239491
9.155017	0.1	0.234723
9.156683	0.1	0.228465
9.158350	0.1	0.221968
9.160017	0.1	0.217140
9.161683	0.1	0.215471
9.163350	0.1	0.217080
9.165017	0.1	0.221193
9.166683	0.1	0.226498
9.168350	0.1	0.231147
9.170017	0.1	0.232875
9.171683	0.1	0.231087
9.173350	0.1	0.227213
9.175017	0.1	0.223219
9.176683	0.1	0.220180
9.178350	0.1	0.218749
9.180017	0.1	0.219345
9.181683	0.1	0.221729
9.183350	0.1	0.224113
9.185017	0.1	0.225008
9.186683	0.1	0.224650
9.188350	0.1	0.224531
9.190017	0.1	0.225782
9.191683	0.1	0.228703
9.193350	0.1	0.231862
9.195017	0.1	0.232458
9.196683	0.1	0.229180
9.198350	0.1	0.224113
9.200017	0.1	0.220180
9.201683	0.1	0.219226
9.203350	0.1	0.221849
9.205017	0.1	0.226438
9.206683	0.1	0.230193
9.208350	0.1	0.230968
9.210017	0.1	0.228822
9.211683	0.1	0.224233
9.213350	0.1	0.217617
9.215017	0.1	0.210524
9.216683	0.1	0.206053
9.218350	0.1	0.207126
9.220017	0.1	0.214517
9.221683	0.1	0.226200
9.223350	0.1	0.237525
9.225017	0.1	0.243902
9.226683	0.1	0.243247
9.228350	0.1	0.236034
9.230017	0.1	0.225186
9.231683	0.1	0.215650
9.233350	0.1	0.211895
9.235017	0.1	0.215828
9.236683	0.1	0.225961
9.238350	0.1	0.238240
9.240017	0.1	0.247657
9.241683	0.1	0.249863
9.243350	0.1	0.243664
9.245017	0.1	0.232399
9.246683	0.1	0.221550
9.248350	0.1	0.215232
9.250017	0.1	0.214756
9.251683	0.1	0.218332
9.253350	0.1	0.222623
9.255017	0.1	0.225604
9.256683	0.1	0.228167
9.258350	0.1	0.231683
9.260017	0.1	0.235856
9.261683	0.1	0.238538
9.263350	0.1	0.238717
9.265017	0.1	0.237703
9.266683	0.1	0.237465
9.268350	0.1	0.238359
9.270017	0.1	0.239372
9.271683	0.1	0.239253
9.273350	0.1	0.237167
9.275017	0.1	0.232935
9.276683	0.1	0.227749
9.278350	0.1	0.223517
9.280017	0.1	0.221670
9.281683	0.1	0.222206
9.283350	0.1	0.224531
9.285017	0.1	0.228345
9.286683	0.1	0.234008
9.288350	0.1	0.241041
9.290017	0.1	0.246882
9.291683	0.1	0.249028
9.293350	0.1	0.246704
9.295017	0.1	0.240564
9.296683	0.1	0.232458
9.298350	0.1	0.225604
9.300017	0.1	0.223041
9.301683	0.1	0.225067
9.303350	0.1	0.229120
9.305017	0.1	0.232935
9.306683	0.1	0.235915
9.308350	0.1	0.238121
9.310017	0.1	0.239491
9.311683	0.1	0.240386
9.313350	0.1	0.240862
9.315017	0.1	0.240266
9.316683	0.1	0.237942
9.318350	0.1	0.234306
9.320017	0.1	0.231266
9.321683	0.1	0.230968
9.323350	0.1	0.234604
9.325017	0.1	0.242054
9.326683	0.1	0.251293
9.328350	0.1	0.258148
9.330017	0.1	0.259459
9.331683	0.1	0.255048
9.333350	0.1	0.247002
9.335017	0.1	0.238597
9.336683	0.1	0.233948
9.338350	0.1	0.236154
9.340017	0.1	0.245273
9.341683	0.1	0.257969
9.343350	0.1	0.269175
9.345017	0.1	0.275373
9.346683	0.1	0.275671
9.348350	0.1	0.271857
9.350017	0.1	0.266373
9.351683	0.1	0.261903
9.353350	0.1	0.260592
9.355017	0.1	0.262618
9.356683	0.1	0.266373
9.358350	0.1	0.268817
9.360017	0.1	0.267208
9.361683	0.1	0.261188
9.363350	0.1	0.252664
9.365017	0.1	0.243485
9.366683	0.1	0.235736
9.368350	0.1	0.232756
9.370017	0.1	0.237167
9.371683	0.1	0.247478
9.373350	0.1	0.259876
9.375017	0.1	0.270844
9.376683	0.1	0.278413
9.378350	0.1	0.282407
9.380017	0.1	0.283659
9.381683	0.1	0.283062
9.383350	0.1	0.282466
9.385017	0.1	0.282884
9.386683	0.1	0.283182
9.388350	0.1	0.282586
9.390017	0.1	0.282228
9.391683	0.1	0.283599
9.393350	0.1	0.285685
9.395017	0.1	0.286162
9.396683	0.1	0.284791
9.398350	0.1	0.284135
9.400017	0.1	0.286400
9.401683	0.1	0.291526
9.403350	0.1	0.297844
9.405017	0.1	0.302792
9.406683	0.1	0.303984
9.408350	0.1	0.300407
9.410017	0.1	0.292778
9.411683	0.1	0.283718
9.413350	0.1	0.276566
9.415017	0.1	0.273466
9.416683	0.1	0.274658
9.418350	0.1	0.279009
9.420017	0.1	0.285387
9.421683	0.1	0.292957
9.423350	0.1	0.300229
9.425017	0.1	0.304937
9.426683	0.1	0.305176
9.428350	0.1	0.300944
9.430017	0.1	0.293791
9.431683	0.1	0.286400
9.433350	0.1	0.280619
9.435017	0.1	0.276744
9.436683	0.1	0.275195
9.438350	0.1	0.277042
9.440017	0.1	0.282526
9.441683	0.1	0.290513
9.443350	0.1	0.298917
9.445017	0.1	0.304699
9.446683	0.1	0.304937
9.448350	0.1	0.299037
9.450017	0.1	0.288904
9.451683	0.1	0.278711
9.453350	0.1	0.272989
9.455017	0.1	0.274003
9.456683	0.1	0.280261
9.458350	0.1	0.287831
9.460017	0.1	0.293851
9.461683	0.1	0.297785
9.463350	0.1	0.301063
9.465017	0.1	0.304997
9.466683	0.1	0.309229
9.468350	0.1	0.312388
9.470017	0.1	0.313103
9.471683	0.1	0.311255
9.473350	0.1	0.307858
9.475017	0.1	0.303745
9.476683	0.1	0.299096
9.478350	0.1	0.294209
9.480017	0.1	0.289917
9.481683	0.1	0.287294
9.483350	0.1	0.287235
9.485017	0.1	0.290334
9.486683	0.1	0.295758
9.488350	0.1	0.302315
9.490017	0.1	0.309289
9.491683	0.1	0.316381
9.493350	0.1	0.323415
9.495017	0.1	0.329852
9.496683	0.1	0.334203
9.498350	0.1	0.334919
9.500017	0.1	0.332534
9.501683	0.1	0.329375
9.503350	0.1	0.327885
9.505017	0.1	0.328898
9.506683	0.1	0.331759
9.508350	0.1	0.335693
9.510017	0.1	0.339746
9.511683	0.1	0.342250
9.513350	0.1	0.341594
9.515017	0.1	0.337839
9.516683	0.1	0.332057
9.518350	0.1	0.325322
9.520017	0.1	0.319481
9.521683	0.1	0.316560
9.523350	0.1	0.317156
9.525017	0.1	0.320554
9.526683	0.1	0.325561
9.528350	0.1	0.331402
9.530017	0.1	0.337482
9.531683	0.1	0.343263
9.533350	0.1	0.348628
9.535017	0.1	0.354171
9.536683	0.1	0.360012
9.538350	0.1	0.365615
9.540017	0.1	0.370443
9.541683	0.1	0.374675
9.543350	0.1	0.378788
9.545017	0.1	0.382543
9.546683	0.1	0.384450
9.548350	0.1	0.382662
9.550017	0.1	0.376582
9.551683	0.1	0.368655
9.553350	0.1	0.362754
9.555017	0.1	0.361383
9.556683	0.1	0.364423
9.558350	0.1	0.370562
9.560017	0.1	0.378609
9.561683	0.1	0.388265
9.563350	0.1	0.399828
9.565017	0.1	0.413001
9.566683	0.1	0.426114
9.568350	0.1	0.437796
9.570017	0.1	0.447929
9.571683	0.1	0.455797
9.573350	0.1	0.459313
9.575017	0.1	0.457168
9.576683	0.1	0.451922
9.578350	0.1	0.447810
9.580017	0.1	0.446737
9.581683	0.1	0.448406
9.583350	0.1	0.452101
9.585017	0.1	0.457823
9.586683	0.1	0.465870
9.588350	0.1	0.476897
9.590017	0.1	0.490844
9.591683	0.1	0.505447
9.593350	0.1	0.518620
9.595017	0.1	0.529528
9.596683	0.1	0.538111
9.598350	0.1	0.543535
9.600017	0.1	0.544608
9.601683	0.1	0.541449
9.603350	0.1	0.536323
9.605017	0.1	0.531614
9.606683	0.1	0.528097
9.608350	0.1	0.525892
9.610017	0.1	0.525713
9.611683	0.1	0.528395
9.613350	0.1	0.533938
9.615017	0.1	0.542164
9.616683	0.1	0.553310
9.618350	0.1	0.566006
9.620017	0.1	0.577271
9.621683	0.1	0.585258
9.623350	0.1	0.589252
9.625017	0.1	0.589371
9.626683	0.1	0.587881
9.628350	0.1	0.587761
9.630017	0.1	0.590265
9.631683	0.1	0.594795
9.633350	0.1	0.600517
9.635017	0.1	0.606895
9.636683	0.1	0.613093
9.638350	0.1	0.617445
9.640017	0.1	0.618875
9.641683	0.1	0.617862
9.643350	0.1	0.616074
9.645017	0.1	0.613511
9.646683	0.1	0.608623
9.648350	0.1	0.601888
9.650017	0.1	0.596345
9.651683	0.1	0.594676
9.653350	0.1	0.597239
9.655017	0.1	0.602663
9.656683	0.1	0.609219
9.658350	0.1	0.616431
9.660017	0.1	0.625014
9.661683	0.1	0.634313
9.663350	0.1	0.641048
9.665017	0.1	0.642180
9.666683	0.1	0.638068
9.668350	0.1	0.632167
9.670017	0.1	0.627697
9.671683	0.1	0.625908
9.673350	0.1	0.625312
9.675017	0.1	0.623107
9.676683	0.1	0.618160
9.678350	0.1	0.611782
9.680017	0.1	0.605881
9.681683	0.1	0.601351
9.683350	0.1	0.598788
9.685017	0.1	0.599742
9.686683	0.1	0.605047
9.688350	0.1	0.613868
9.690017	0.1	0.624061
9.691683	0.1	0.633240
9.693350	0.1	0.639021
9.695017	0.1	0.640035
9.696683	0.1	0.636637
9.698350	0.1	0.631213
9.700017	0.1	0.626147
9.701683	0.1	0.621736
9.703350	0.1	0.617802
9.705017	0.1	0.615418
9.706683	0.1	0.614822
9.708350	0.1	0.614643
9.710017	0.1	0.614524
9.711683	0.1	0.615418
9.713350	0.1	0.617147
9.715017	0.1	0.618815
9.716683	0.1	0.620782
9.718350	0.1	0.624239
9.720017	0.1	0.629306
9.721683	0.1	0.634491
9.723350	0.1	0.637770
9.725017	0.1	0.637054
9.726683	0.1	0.631213
9.728350	0.1	0.621736
9.730017	0.1	0.611723
9.731683	0.1	0.604391
9.733350	0.1	0.602126
9.735017	0.1	0.605166
9.736683	0.1	0.612021
9.738350	0.1	0.621140
9.740017	0.1	0.630319
9.741683	0.1	0.635564
9.743350	0.1	0.634611
9.745017	0.1	0.629842
9.746683	0.1	0.626147
9.748350	0.1	0.626206
9.750017	0.1	0.628710
9.751683	0.1	0.631392
9.753350	0.1	0.633538
9.755017	0.1	0.635207
9.756683	0.1	0.636935
9.758350	0.1	0.639379
9.760017	0.1	0.643194
9.761683	0.1	0.648201
9.763350	0.1	0.652790
9.765017	0.1	0.653923
9.766683	0.1	0.649512
9.768350	0.1	0.640929
9.770017	0.1	0.632882
9.771683	0.1	0.629664
9.773350	0.1	0.632703
9.775017	0.1	0.640631
9.776683	0.1	0.649989
9.778350	0.1	0.657857
9.780017	0.1	0.663638
9.781683	0.1	0.667632
9.783350	0.1	0.669181
9.785017	0.1	0.668466
9.786683	0.1	0.667274
9.788350	0.1	0.667632
9.790017	0.1	0.669003
9.791683	0.1	0.669777
9.793350	0.1	0.669062
9.795017	0.1	0.667274
9.796683	0.1	0.665307
9.798350	0.1	0.663340
9.800017	0.1	0.660777
9.801683	0.1	0.657797
9.803350	0.1	0.656486
9.805017	0.1	0.659227
9.806683	0.1	0.665784
9.808350	0.1	0.672996
9.810017	0.1	0.677168
9.811683	0.1	0.676513
9.813350	0.1	0.672221
9.815017	0.1	0.667751
9.816683	0.1	0.666320
9.818350	0.1	0.668883
9.820017	0.1	0.674903
9.821683	0.1	0.683069
9.823350	0.1	0.690460
9.825017	0.1	0.694037
9.826683	0.1	0.693679
9.828350	0.1	0.691891
9.830017	0.1	0.690043
9.831683	0.1	0.687838
9.833350	0.1	0.684619
9.835017	0.1	0.680804
9.836683	0.1	0.677466
9.838350	0.1	0.675559
9.840017	0.1	0.675499
9.841683	0.1	0.676870
9.843350	0.1	0.679553
9.845017	0.1	0.683248
9.846683	0.1	0.686705
9.848350	0.1	0.689030
9.850017	0.1	0.690103
9.851683	0.1	0.690460
9.853350	0.1	0.690222
9.855017	0.1	0.688911
9.856683	0.1	0.685930
9.858350	0.1	0.680387
9.860017	0.1	0.672400
9.861683	0.1	0.663877
9.863350	0.1	0.657916
9.865017	0.1	0.655949
9.866683	0.1	0.657082
9.868350	0.1	0.659227
9.870017	0.1	0.660062
9.871683	0.1	0.658512
9.873350	0.1	0.655890
9.875017	0.1	0.654161
9.876683	0.1	0.654936
9.878350	0.1	0.659108
9.880017	0.1	0.665665
9.881683	0.1	0.670731
9.883350	0.1	0.671446
9.885017	0.1	0.668228
9.886683	0.1	0.663757
9.888350	0.1	0.659585
9.890017	0.1	0.655890
9.891683	0.1	0.652969
9.893350	0.1	0.652015
9.895017	0.1	0.654459
9.896683	0.1	0.660420
9.898350	0.1	0.668287
9.900017	0.1	0.675619
9.901683	0.1	0.680268
9.903350	0.1	0.681639
9.905017	0.1	0.680149
9.906683	0.1	0.676215
9.908350	0.1	0.669658
9.910017	0.1	0.660539
9.911683	0.1	0.649452
9.913350	0.1	0.637651
9.915017	0.1	0.627816
9.916683	0.1	0.622749
9.918350	0.1	0.622869
9.920017	0.1	0.625610
9.921683	0.1	0.627816
9.923350	0.1	0.627339
9.925017	0.1	0.624538
9.926683	0.1	0.621378
9.928350	0.1	0.619650
9.930017	0.1	0.619233
9.931683	0.1	0.618696
9.933350	0.1	0.617623
9.935017	0.1	0.617504
9.936683	0.1	0.618696
9.938350	0.1	0.619710
9.940017	0.1	0.618637
9.941683	0.1	0.614762
9.943350	0.1	0.608802
9.945017	0.1	0.601888
9.946683	0.1	0.595033
9.948350	0.1	0.588715
9.950017	0.1	0.583530
9.951683	0.1	0.580609
9.953350	0.1	0.579774
9.955017	0.1	0.578880
9.956683	0.1	0.575542
9.958350	0.1	0.570595
9.960017	0.1	0.567138
9.961683	0.1	0.567138
9.963350	0.1	0.569999
9.965017	0.1	0.573278
9.966683	0.1	0.573695
9.968350	0.1	0.569224
9.970017	0.1	0.560761
9.971683	0.1	0.551403
9.973350	0.1	0.543952
9.975017	0.1	0.539482
9.976683	0.1	0.538230
9.978350	0.1	0.539839
9.980017	0.1	0.543416
9.981683	0.1	0.547469
9.983350	0.1	0.550330
9.985017	0.1	0.551522
9.986683	0.1	0.551820
9.988350	0.1	0.551820
9.990017	0.1	0.550270
9.991683	0.1	0.546098
9.993350	0.1	0.540435
9.995017	0.1	0.535786
9.996683	0.1	0.534356
9.998350	0.1	0.536084
10.000017	0.1	0.539422
10.001683	0.1	0.543058
10.003350	0.1	0.547111
10.005017	0.1	0.552058
10.006683	0.1	0.556827
10.008350	0.1	0.560164
10.010017	0.1	0.561953
10.011683	0.1	0.561893
10.013350	0.1	0.559211
10.015017	0.1	0.554085
10.016683	0.1	0.547767
10.018350	0.1	0.542104
10.020017	0.1	0.537217
10.021683	0.1	0.531435
10.023350	0.1	0.524700
10.025017	0.1	0.519633
10.026683	0.1	0.519574
10.028350	0.1	0.525117
10.030017	0.1	0.533998
10.031683	0.1	0.542283
10.033350	0.1	0.546753
10.035017	0.1	0.546575
10.036683	0.1	0.543475
10.038350	0.1	0.539482
10.040017	0.1	0.536025
10.041683	0.1	0.533402
10.043350	0.1	0.530720
10.045017	0.1	0.527799
10.046683	0.1	0.525951
10.048350	0.1	0.525415
10.050017	0.1	0.524282
10.051683	0.1	0.521779
10.053350	0.1	0.519037
10.055017	0.1	0.517070
10.056683	0.1	0.516295
10.058350	0.1	0.518799
10.060017	0.1	0.526786
10.061683	0.1	0.539184
10.063350	0.1	0.551820
10.065017	0.1	0.560880
10.066683	0.1	0.564814
10.068350	0.1	0.563979
10.070017	0.1	0.558734
10.071683	0.1	0.549555
10.073350	0.1	0.538230
10.075017	0.1	0.528216
10.076683	0.1	0.522435
10.078350	0.1	0.520587
10.080017	0.1	0.520349
10.081683	0.1	0.520408
10.083350	0.1	0.521302
10.085017	0.1	0.523686
10.086683	0.1	0.527084
10.088350	0.1	0.530779
10.090017	0.1	0.534058
10.091683	0.1	0.535488
10.093350	0.1	0.534058
10.095017	0.1	0.530779
10.096683	0.1	0.528634
10.098350	0.1	0.529349
10.100017	0.1	0.532210
10.101683	0.1	0.535429
10.103350	0.1	0.538707
10.105017	0.1	0.542760
10.106683	0.1	0.547171
10.108350	0.1	0.549912
10.110017	0.1	0.549197
10.111683	0.1	0.544369
10.113350	0.1	0.536144
10.115017	0.1	0.526905
10.116683	0.1	0.519693
10.118350	0.1	0.515819
10.120017	0.1	0.514805
10.121683	0.1	0.514984
10.123350	0.1	0.514507
10.125017	0.1	0.513196
10.126683	0.1	0.512481
10.128350	0.1	0.513017
10.130017	0.1	0.515461
10.131683	0.1	0.520468
10.133350	0.1	0.526428
10.135017	0.1	0.529110
10.136683	0.1	0.525594
10.138350	0.1	0.517607
10.140017	0.1	0.509799
10.141683	0.1	0.505805
10.143350	0.1	0.506759
10.145017	0.1	0.512004
10.146683	0.1	0.519514
10.148350	0.1	0.525951
10.150017	0.1	0.528514
10.151683	0.1	0.527620
10.153350	0.1	0.524998
10.155017	0.1	0.521541
10.156683	0.1	0.517368
10.158350	0.1	0.513017
10.160017	0.1	0.510454
10.161683	0.1	0.510693
10.163350	0.1	0.512600
10.165017	0.1	0.514567
10.166683	0.1	0.517190
10.168350	0.1	0.521362
10.170017	0.1	0.525951
10.171683	0.1	0.529349
10.173350	0.1	0.530601
10.175017	0.1	0.530064
10.176683	0.1	0.528932
10.178350	0.1	0.528336
10.180017	0.1	0.527799
10.181683	0.1	0.526249
10.183350	0.1	0.523210
10.185017	0.1	0.518382
10.186683	0.1	0.511587
10.188350	0.1	0.503242
10.190017	0.1	0.495017
10.191683	0.1	0.489652
10.193350	0.1	0.489771
10.195017	0.1	0.496447
10.196683	0.1	0.507474
10.198350	0.1	0.518441
10.200017	0.1	0.526011
10.201683	0.1	0.529647
10.203350	0.1	0.530601
10.205017	0.1	0.529528
10.206683	0.1	0.525236
10.208350	0.1	0.517070
10.210017	0.1	0.506759
10.211683	0.1	0.497699
10.213350	0.1	0.492394
10.215017	0.1	0.491738
10.216683	0.1	0.494361
10.218350	0.1	0.497758
10.220017	0.1	0.500381
10.221683	0.1	0.502706
10.223350	0.1	0.505447
10.225017	0.1	0.509024
10.226683	0.1	0.512540
10.228350	0.1	0.513375
10.230017	0.1	0.510156
10.231683	0.1	0.505269
10.233350	0.1	0.502944
10.235017	0.1	0.505507
10.236683	0.1	0.511110
10.238350	0.1	0.516295
10.240017	0.1	0.518918
10.241683	0.1	0.518560
10.243350	0.1	0.515521
10.245017	0.1	0.510693
10.246683	0.1	0.505567
10.248350	0.1	0.501454
10.250017	0.1	0.498295
10.251683	0.1	0.495195
10.253350	0.1	0.491798
10.255017	0.1	0.488460
10.256683	0.1	0.485599
10.258350	0.1	0.484228
10.260017	0.1	0.485122
10.261683	0.1	0.487804
10.263350	0.1	0.490785
10.265017	0.1	0.492692
10.266683	0.1	0.493467
10.268350	0.1	0.493586
10.270017	0.1	0.494719
10.271683	0.1	0.498593
10.273350	0.1	0.505924
10.275017	0.1	0.515997
10.276683	0.1	0.526249
10.278350	0.1	0.533402
10.280017	0.1	0.535727
10.281683	0.1	0.534356
10.283350	0.1	0.531018
10.285017	0.1	0.526309
10.286683	0.1	0.520587
10.288350	0.1	0.515521
10.290017	0.1	0.512421
10.291683	0.1	0.511110
10.293350	0.1	0.510156
10.295017	0.1	0.508547
10.296683	0.1	0.506997
10.298350	0.1	0.508487
10.300017	0.1	0.514984
10.301683	0.1	0.524759
10.303350	0.1	0.533104
10.305017	0.1	0.536561
10.306683	0.1	0.534773
10.308350	0.1	0.530422
10.310017	0.1	0.526249
10.311683	0.1	0.524521
10.313350	0.1	0.526965
10.315017	0.1	0.534356
10.316683	0.1	0.545323
10.318350	0.1	0.557601
10.320017	0.1	0.569522
10.321683	0.1	0.580192
10.323350	0.1	0.588775
10.325017	0.1	0.594199
10.326683	0.1	0.595808
10.328350	0.1	0.593364
10.330017	0.1	0.587642
10.331683	0.1	0.581622
10.333350	0.1	0.578940
10.335017	0.1	0.581265
10.336683	0.1	0.587702
10.338350	0.1	0.596643
10.340017	0.1	0.607729
10.341683	0.1	0.621617
10.343350	0.1	0.638068
10.345017	0.1	0.654876
10.346683	0.1	0.669420
10.348350	0.1	0.680268
10.350017	0.1	0.687718
10.351683	0.1	0.692010
10.353350	0.1	0.694275
10.355017	0.1	0.697136
10.356683	0.1	0.702560
10.358350	0.1	0.710785
10.360017	0.1	0.721097
10.361683	0.1	0.732899
10.363350	0.1	0.744700
10.365017	0.1	0.753820
10.366683	0.1	0.759542
10.368350	0.1	0.764489
10.370017	0.1	0.771403
10.371683	0.1	0.780582
10.373350	0.1	0.790894
10.375017	0.1	0.801981
10.376683	0.1	0.813901
10.378350	0.1	0.826776
10.380017	0.1	0.840962
10.381683	0.1	0.855744
10.383350	0.1	0.869751
10.385017	0.1	0.883341
10.386683	0.1	0.898063
10.388350	0.1	0.914693
10.390017	0.1	0.932813
10.391683	0.1	0.950992
10.393350	0.1	0.967264
10.395017	0.1	0.980854
10.396683	0.1	0.993550
10.398350	0.1	1.008272
10.400017	0.1	1.026869
10.401683	0.1	1.048803
10.403350	0.1	1.072228
10.405017	0.1	1.095891
10.406683	0.1	1.120567
10.408350	0.1	1.146972
10.410017	0.1	1.174808
10.411683	0.1	1.203120
10.413350	0.1	1.231074
10.415017	0.1	1.258493
10.416683	0.1	1.286030
10.418350	0.1	1.314342
10.420017	0.1	1.343131
10.421683	0.1	1.370907
10.423350	0.1	1.395702
10.425017	0.1	1.416862
10.426683	0.1	1.435340
10.428350	0.1	1.453698
10.430017	0.1	1.474381
10.431683	0.1	1.498878
10.433350	0.1	1.528144
10.435017	0.1	1.562178
10.436683	0.1	1.599610
10.438350	0.1	1.638115
10.440017	0.1	1.675010
10.441683	0.1	1.708269
10.443350	0.1	1.737118
10.445017	0.1	1.763463
10.446683	0.1	1.790643
10.448350	0.1	1.820564
10.450017	0.1	1.853347
10.451683	0.1	1.887918
10.453350	0.1	1.923680
10.455017	0.1	1.960158
10.456683	0.1	1.996338
10.458350	0.1	2.029956
10.460017	0.1	2.058506
10.461683	0.1	2.081096
10.463350	0.1	2.099037
10.465017	0.1	2.114713
10.466683	0.1	2.130687
10.468350	0.1	2.149820
10.470017	0.1	2.174020
10.471683	0.1	2.203107
10.473350	0.1	2.234697
10.475017	0.1	2.264202
10.476683	0.1	2.287209
10.478350	0.1	2.302706
10.480017	0.1	2.313435
10.481683	0.1	2.323091
10.483350	0.1	2.333343
10.485017	0.1	2.344430
10.486683	0.1	2.356053
10.488350	0.1	2.368271
10.490017	0.1	2.380133
10.491683	0.1	2.390087
10.493350	0.1	2.396941
10.495017	0.1	2.400637
10.496683	0.1	2.402067
10.498350	0.1	2.402246
10.500017	0.1	2.402425
10.501683	0.1	2.403498
10.503350	0.1	2.406418
10.505017	0.1	2.410650
10.506683	0.1	2.414107
10.508350	0.1	2.414763
10.510017	0.1	2.413273
10.511683	0.1	2.411008
10.513350	0.1	2.408743
10.515017	0.1	2.407134
10.516683	0.1	2.407134
10.518350	0.1	2.408683
10.520017	0.1	2.410591
10.521683	0.1	2.411008
10.523350	0.1	2.409220
10.525017	0.1	2.405882
10.526683	0.1	2.402067
10.528350	0.1	2.397955
10.530017	0.1	2.394080
10.531683	0.1	2.391875
10.533350	0.1	2.392590
10.535017	0.1	2.395630
10.536683	0.1	2.398491
10.538350	0.1	2.399266
10.540017	0.1	2.397299
10.541683	0.1	2.392292
10.543350	0.1	2.384722
10.545017	0.1	2.376676
10.546683	0.1	2.370298
10.548350	0.1	2.366126
10.550017	0.1	2.363861
10.551683	0.1	2.363086
10.553350	0.1	2.363026
10.555017	0.1	2.363444
10.556683	0.1	2.365410
10.558350	0.1	2.370238
10.560017	0.1	2.376974
10.561683	0.1	2.381623
10.563350	0.1	2.380610
10.565017	0.1	2.374947
10.566683	0.1	2.368152
10.568350	0.1	2.362669
10.570017	0.1	2.358914
10.571683	0.1	2.357006
10.573350	0.1	2.357066
10.575017	0.1	2.359986
10.576683	0.1	2.365828
10.578350	0.1	2.373040
10.580017	0.1	2.379000
10.581683	0.1	2.381921
10.583350	0.1	2.381802
10.585017	0.1	2.380073
10.586683	0.1	2.378643
10.588350	0.1	2.379179
10.590017	0.1	2.383053
10.591683	0.1	2.390444
10.593350	0.1	2.399862
10.595017	0.1	2.408445
10.596683	0.1	2.414167
10.598350	0.1	2.416551
10.600017	0.1	2.415300
10.601683	0.1	2.410829
10.603350	0.1	2.405524
10.605017	0.1	2.402365
10.606683	0.1	2.402902
10.608350	0.1	2.405942
10.610017	0.1	2.408862
10.611683	0.1	2.410591
10.613350	0.1	2.413333
10.615017	0.1	2.419651
10.616683	0.1	2.429426
10.618350	0.1	2.440334
10.620017	0.1	2.449453
10.621683	0.1	2.454281
10.623350	0.1	2.453745
10.625017	0.1	2.448857
10.626683	0.1	2.442062
10.628350	0.1	2.436161
10.630017	0.1	2.432227
10.631683	0.1	2.429724
10.633350	0.1	2.427519
10.635017	0.1	2.425134
10.636683	0.1	2.422750
10.638350	0.1	2.419591
10.640017	0.1	2.416253
10.641683	0.1	2.415598
10.643350	0.1	2.419412
10.645017	0.1	2.425909
10.646683	0.1	2.431750
10.648350	0.1	2.434611
10.650017	0.1	2.433062
10.651683	0.1	2.427280
10.653350	0.1	2.418339
10.655017	0.1	2.406955
10.656683	0.1	2.393603
10.658350	0.1	2.379835
10.660017	0.1	2.367199
10.661683	0.1	2.356529
10.663350	0.1	2.347708
10.665017	0.1	2.340555
10.666683	0.1	2.335131
10.668350	0.1	2.330721
10.670017	0.1	2.326191
10.671683	0.1	2.320349
10.673350	0.1	2.311945
10.675017	0.1	2.299547
10.676683	0.1	2.283275
10.678350	0.1	2.265275
10.680017	0.1	2.248049
10.681683	0.1	2.233088
10.683350	0.1	2.220869
10.685017	0.1	2.211273
10.686683	0.1	2.203524
10.688350	0.1	2.196312
10.690017	0.1	2.187967
10.691683	0.1	2.175987
10.693350	0.1	2.158344
10.695017	0.1	2.134800
10.696683	0.1	2.107442
10.698350	0.1	2.079547
10.700017	0.1	2.055466
10.701683	0.1	2.037943
10.703350	0.1	2.026618
10.705017	0.1	2.018035
10.706683	0.1	2.008200
10.708350	0.1	1.994968
10.710017	0.1	1.977742
10.711683	0.1	1.956761
10.713350	0.1	1.932025
10.715017	0.1	1.904190
10.716683	0.1	1.875103
10.718350	0.1	1.847029
10.720017	0.1	1.821101
10.721683	0.1	1.797438
10.723350	0.1	1.776159
10.725017	0.1	1.756311
10.726683	0.1	1.735509
10.728350	0.1	1.712144
10.730017	0.1	1.687288
10.731683	0.1	1.661718
10.733350	0.1	1.633942
10.735017	0.1	1.603067
10.736683	0.1	1.570463
10.738350	0.1	1.538158
10.740017	0.1	1.507461
10.741683	0.1	1.479268
10.743350	0.1	1.455009
10.745017	0.1	1.435220
10.746683	0.1	1.419365
10.748350	0.1	1.405120
10.750017	0.1	1.389027
10.751683	0.1	1.368225
10.753350	0.1	1.341879
10.755017	0.1	1.311243
10.756683	0.1	1.278997
10.758350	0.1	1.248181
10.760017	0.1	1.220763
10.761683	0.1	1.197159
10.763350	0.1	1.176059
10.765017	0.1	1.155555
10.766683	0.1	1.134932
10.768350	0.1	1.114607
10.770017	0.1	1.095116
10.771683	0.1	1.076281
10.773350	0.1	1.058042
10.775017	0.1	1.040578
10.776683	0.1	1.023829
10.778350	0.1	1.007021
10.780017	0.1	0.989258
10.781683	0.1	0.970542
10.783350	0.1	0.951827
10.785017	0.1	0.933886
10.786683	0.1	0.916660
10.788350	0.1	0.899673
10.790017	0.1	0.883043
10.791683	0.1	0.867069
10.793350	0.1	0.851989
10.795017	0.1	0.837922
10.796683	0.1	0.825286
10.798350	0.1	0.813842
10.800017	0.1	0.802636
10.801683	0.1	0.790894
10.803350	0.1	0.779033
10.805017	0.1	0.768423
10.806683	0.1	0.759244
10.808350	0.1	0.749826
10.810017	0.1	0.738621
10.811683	0.1	0.726759
10.813350	0.1	0.716150
10.815017	0.1	0.707269
10.816683	0.1	0.700474
10.818350	0.1	0.695646
10.820017	0.1	0.691176
10.821683	0.1	0.685096
10.823350	0.1	0.676751
10.825017	0.1	0.667870
10.826683	0.1	0.661433
10.828350	0.1	0.659347
10.830017	0.1	0.660539
10.831683	0.1	0.661552
10.833350	0.1	0.658810
10.835017	0.1	0.650764
10.836683	0.1	0.639617
10.838350	0.1	0.629306
10.840017	0.1	0.622988
10.841683	0.1	0.620961
10.843350	0.1	0.621975
10.845017	0.1	0.625551
10.846683	0.1	0.631154
10.848350	0.1	0.636637
10.850017	0.1	0.638485
10.851683	0.1	0.634432
10.853350	0.1	0.625432
10.855017	0.1	0.614643
10.856683	0.1	0.604451
10.858350	0.1	0.594795
10.860017	0.1	0.585377
10.861683	0.1	0.577450
10.863350	0.1	0.572801
10.865017	0.1	0.571609
10.866683	0.1	0.572801
10.868350	0.1	0.575721
10.870017	0.1	0.579953
10.871683	0.1	0.584662
10.873350	0.1	0.587761
10.875017	0.1	0.588000
10.876683	0.1	0.585914
10.878350	0.1	0.582576
10.880017	0.1	0.579834
10.881683	0.1	0.580013
10.883350	0.1	0.584543
10.885017	0.1	0.592351
10.886683	0.1	0.600636
10.888350	0.1	0.606120
10.890017	0.1	0.606716
10.891683	0.1	0.603259
10.893350	0.1	0.598788
10.895017	0.1	0.596404
10.896683	0.1	0.597596
10.898350	0.1	0.601590
10.900017	0.1	0.605822
10.901683	0.1	0.608444
10.903350	0.1	0.609875
10.905017	0.1	0.611484
10.906683	0.1	0.615120
10.908350	0.1	0.621557
10.910017	0.1	0.629902
10.911683	0.1	0.637770
10.913350	0.1	0.642955
10.915017	0.1	0.644803
10.916683	0.1	0.643373
10.918350	0.1	0.639081
10.920017	0.1	0.632703
10.921683	0.1	0.625134
10.923350	0.1	0.617564
10.925017	0.1	0.611723
10.926683	0.1	0.608444
10.928350	0.1	0.607848
10.930017	0.1	0.609934
10.931683	0.1	0.615478
10.933350	0.1	0.623345
10.935017	0.1	0.629783
10.936683	0.1	0.631928
10.938350	0.1	0.630438
10.940017	0.1	0.627875
10.941683	0.1	0.626147
10.943350	0.1	0.625849
10.945017	0.1	0.625968
10.946683	0.1	0.624478
10.948350	0.1	0.619888
10.950017	0.1	0.612378
10.951683	0.1	0.603855
10.953350	0.1	0.597596
10.955017	0.1	0.596285
10.956683	0.1	0.599563
10.958350	0.1	0.605047
10.960017	0.1	0.610352
10.961683	0.1	0.613809
10.963350	0.1	0.614882
10.965017	0.1	0.614762
10.966683	0.1	0.615835
10.968350	0.1	0.619710
10.970017	0.1	0.625730
10.971683	0.1	0.631690
10.973350	0.1	0.635564
10.975017	0.1	0.636578
10.976683	0.1	0.634909
10.978350	0.1	0.630796
10.980017	0.1	0.625193
10.981683	0.1	0.620425
10.983350	0.1	0.618756
10.985017	0.1	0.620961
10.986683	0.1	0.625372
10.988350	0.1	0.628650
10.990017	0.1	0.627697
10.991683	0.1	0.623107
10.993350	0.1	0.618696
10.995017	0.1	0.617564
10.996683	0.1	0.619888
10.998350	0.1	0.623167
11.000017	0.1	0.624299
11.001683	0.1	0.621498
11.003350	0.1	0.615835
11.005017	0.1	0.609934
11.006683	0.1	0.605404
11.008350	0.1	0.602245
11.010017	0.1	0.600159
11.011683	0.1	0.599027
11.013350	0.1	0.598013
11.015017	0.1	0.596285
11.016683	0.1	0.594437
11.018350	0.1	0.593424
11.020017	0.1	0.592411
11.021683	0.1	0.590324
11.023350	0.1	0.588298
11.025017	0.1	0.587821
11.026683	0.1	0.588238
11.028350	0.1	0.587940
11.030017	0.1	0.585794
11.031683	0.1	0.582039
11.033350	0.1	0.577092
11.035017	0.1	0.571907
11.036683	0.1	0.567615
11.038350	0.1	0.565171
11.040017	0.1	0.564992
11.041683	0.1	0.567377
11.043350	0.1	0.571787
11.045017	0.1	0.576973
11.046683	0.1	0.580609
11.048350	0.1	0.581086
11.050017	0.1	0.578344
11.051683	0.1	0.574768
11.053350	0.1	0.573158
11.055017	0.1	0.574589
11.056683	0.1	0.578642
11.058350	0.1	0.583828
11.060017	0.1	0.589073
11.061683	0.1	0.594616
11.063350	0.1	0.601232
11.065017	0.1	0.608742
11.066683	0.1	0.615954
11.068350	0.1	0.621736
11.070017	0.1	0.624955
11.071683	0.1	0.625491
11.073350	0.1	0.624895
11.075017	0.1	0.624597
11.076683	0.1	0.623465
11.078350	0.1	0.619173
11.080017	0.1	0.611365
11.081683	0.1	0.602543
11.083350	0.1	0.595987
11.085017	0.1	0.593424
11.086683	0.1	0.594378
11.088350	0.1	0.597477
11.090017	0.1	0.601947
11.091683	0.1	0.607669
11.093350	0.1	0.614047
11.095017	0.1	0.619769
11.096683	0.1	0.623465
11.098350	0.1	0.624478
11.100017	0.1	0.623167
11.101683	0.1	0.620306
11.103350	0.1	0.617147
11.105017	0.1	0.615478
11.106683	0.1	0.617027
11.108350	0.1	0.622690
11.110017	0.1	0.631690
11.111683	0.1	0.641286
11.113350	0.1	0.648201
11.115017	0.1	0.651538
11.116683	0.1	0.652671
11.118350	0.1	0.652134
11.120017	0.1	0.648379
11.121683	0.1	0.639737
11.123350	0.1	0.626981
11.125017	0.1	0.612617
11.126683	0.1	0.599623
11.128350	0.1	0.590503
11.130017	0.1	0.586271
11.131683	0.1	0.586152
11.133350	0.1	0.588894
11.135017	0.1	0.593483
11.136683	0.1	0.600040
11.138350	0.1	0.607610
11.140017	0.1	0.613987
11.141683	0.1	0.617504
11.143350	0.1	0.619471
11.145017	0.1	0.622690
11.146683	0.1	0.628352
11.148350	0.1	0.634909
11.150017	0.1	0.640035
11.151683	0.1	0.641823
11.153350	0.1	0.638902
11.155017	0.1	0.631332
11.156683	0.1	0.621021
11.158350	0.1	0.611007
11.160017	0.1	0.603974
11.161683	0.1	0.599980
11.163350	0.1	0.597239
11.165017	0.1	0.594497
11.166683	0.1	0.592828
11.168350	0.1	0.593960
11.170017	0.1	0.597894
11.171683	0.1	0.602305
11.173350	0.1	0.604749
11.175017	0.1	0.604808
11.176683	0.1	0.604093
11.178350	0.1	0.604153
11.180017	0.1	0.604928
11.181683	0.1	0.605524
11.183350	0.1	0.606179
11.185017	0.1	0.608683
11.186683	0.1	0.612736
11.188350	0.1	0.615001
11.190017	0.1	0.612259
11.191683	0.1	0.604928
11.193350	0.1	0.596762
11.195017	0.1	0.592232
11.196683	0.1	0.594378
11.198350	0.1	0.602067
11.200017	0.1	0.610590
11.201683	0.1	0.614882
11.203350	0.1	0.613391
11.205017	0.1	0.608683
11.206683	0.1	0.605583
11.208350	0.1	0.607133
11.210017	0.1	0.612378
11.211683	0.1	0.618815
11.213350	0.1	0.624836
11.215017	0.1	0.629902
11.216683	0.1	0.633180
11.218350	0.1	0.634253
11.220017	0.1	0.632942
11.221683	0.1	0.630677
11.223350	0.1	0.630021
11.225017	0.1	0.632048
11.226683	0.1	0.635803
11.228350	0.1	0.640273
11.230017	0.1	0.645578
11.231683	0.1	0.651121
11.233350	0.1	0.655651
11.235017	0.1	0.658751
11.236683	0.1	0.661254
11.238350	0.1	0.663579
11.240017	0.1	0.665486
11.241683	0.1	0.666201
11.243350	0.1	0.664890
11.245017	0.1	0.662386
11.246683	0.1	0.661492
11.248350	0.1	0.664115
11.250017	0.1	0.668585
11.251683	0.1	0.671208
11.253350	0.1	0.670195
11.255017	0.1	0.666320
11.256683	0.1	0.660896
11.258350	0.1	0.654817
11.260017	0.1	0.649691
11.261683	0.1	0.647485
11.263350	0.1	0.650108
11.265017	0.1	0.657141
11.266683	0.1	0.665665
11.268350	0.1	0.671804
11.270017	0.1	0.672877
11.271683	0.1	0.668228
11.273350	0.1	0.659823
11.275017	0.1	0.652015
11.276683	0.1	0.649095
11.278350	0.1	0.651777
11.280017	0.1	0.656962
11.281683	0.1	0.660598
11.283350	0.1	0.660896
11.285017	0.1	0.659466
11.286683	0.1	0.659287
11.288350	0.1	0.661671
11.290017	0.1	0.664890
11.291683	0.1	0.666082
11.293350	0.1	0.663817
11.295017	0.1	0.658572
11.296683	0.1	0.652015
11.298350	0.1	0.646412
11.300017	0.1	0.643194
11.301683	0.1	0.643492
11.303350	0.1	0.646830
11.305017	0.1	0.651062
11.306683	0.1	0.654101
11.308350	0.1	0.655830
11.310017	0.1	0.656664
11.311683	0.1	0.656247
11.313350	0.1	0.653923
11.315017	0.1	0.649929
11.316683	0.1	0.645340
11.318350	0.1	0.641763
11.320017	0.1	0.640154
11.321683	0.1	0.640214
11.323350	0.1	0.640929
11.325017	0.1	0.641465
11.326683	0.1	0.641525
11.328350	0.1	0.641048
11.330017	0.1	0.639141
11.331683	0.1	0.635624
11.333350	0.1	0.631928
11.335017	0.1	0.629485
11.336683	0.1	0.627935
11.338350	0.1	0.625789
11.340017	0.1	0.622034
11.341683	0.1	0.617027
11.343350	0.1	0.612974
11.345017	0.1	0.612140
11.346683	0.1	0.614584
11.348350	0.1	0.618994
11.350017	0.1	0.624120
11.351683	0.1	0.629187
11.353350	0.1	0.634253
11.355017	0.1	0.639200
11.356683	0.1	0.642896
11.358350	0.1	0.644028
11.360017	0.1	0.642121
11.361683	0.1	0.637591
11.363350	0.1	0.631332
11.365017	0.1	0.624418
11.366683	0.1	0.617921
11.368350	0.1	0.612676
11.370017	0.1	0.608981
11.371683	0.1	0.607312
11.373350	0.1	0.608087
11.375017	0.1	0.610530
11.376683	0.1	0.613153
11.378350	0.1	0.614524
11.380017	0.1	0.614226
11.381683	0.1	0.613153
11.383350	0.1	0.612319
11.385017	0.1	0.611723
11.386683	0.1	0.611365
11.388350	0.1	0.611782
11.390017	0.1	0.612676
11.391683	0.1	0.612497
11.393350	0.1	0.609994
11.395017	0.1	0.605941
11.396683	0.1	0.602126
11.398350	0.1	0.600696
11.400017	0.1	0.603318
11.401683	0.1	0.609040
11.403350	0.1	0.614822
11.405017	0.1	0.618339
11.406683	0.1	0.618875
11.408350	0.1	0.616491
11.410017	0.1	0.612319
11.411683	0.1	0.608385
11.413350	0.1	0.605702
11.415017	0.1	0.604093
11.416683	0.1	0.603735
11.418350	0.1	0.605881
11.420017	0.1	0.610769
11.421683	0.1	0.616193
11.423350	0.1	0.619710
11.425017	0.1	0.620008
11.426683	0.1	0.616431
11.428350	0.1	0.609338
11.430017	0.1	0.600040
11.431683	0.1	0.590563
11.433350	0.1	0.582874
11.435017	0.1	0.577986
11.436683	0.1	0.576556
11.438350	0.1	0.577867
11.440017	0.1	0.580430
11.441683	0.1	0.583470
11.443350	0.1	0.587463
11.445017	0.1	0.592411
11.446683	0.1	0.596702
11.448350	0.1	0.597894
11.450017	0.1	0.594199
11.451683	0.1	0.586152
11.453350	0.1	0.575662
11.455017	0.1	0.565171
11.456683	0.1	0.557542
11.458350	0.1	0.555575
11.460017	0.1	0.559151
11.461683	0.1	0.565290
11.463350	0.1	0.570953
11.465017	0.1	0.574768
11.466683	0.1	0.576556
11.468350	0.1	0.576496
11.470017	0.1	0.574052
11.471683	0.1	0.568688
11.473350	0.1	0.561535
11.475017	0.1	0.554919
11.476683	0.1	0.550091
11.478350	0.1	0.546932
11.480017	0.1	0.544667
11.481683	0.1	0.542462
11.483350	0.1	0.540018
11.485017	0.1	0.538290
11.486683	0.1	0.539005
11.488350	0.1	0.541806
11.490017	0.1	0.543773
11.491683	0.1	0.541806
11.493350	0.1	0.535131
11.495017	0.1	0.525892
11.496683	0.1	0.516892
11.498350	0.1	0.510395
11.500017	0.1	0.508189
11.501683	0.1	0.510097
11.503350	0.1	0.514269
11.505017	0.1	0.518382
11.506683	0.1	0.520825
11.508350	0.1	0.520766
11.510017	0.1	0.518560
11.511683	0.1	0.515461
11.513350	0.1	0.511944
11.515017	0.1	0.508189
11.516683	0.1	0.504911
11.518350	0.1	0.503123
11.520017	0.1	0.502765
11.521683	0.1	0.502765
11.523350	0.1	0.501335
11.525017	0.1	0.497580
11.526683	0.1	0.492036
11.528350	0.1	0.485301
11.530017	0.1	0.477612
11.531683	0.1	0.470400
11.533350	0.1	0.465155
11.535017	0.1	0.462472
11.536683	0.1	0.461698
11.538350	0.1	0.462413
11.540017	0.1	0.464141
11.541683	0.1	0.466585
11.543350	0.1	0.468671
11.545017	0.1	0.468314
11.546683	0.1	0.463545
11.548350	0.1	0.454545
11.550017	0.1	0.443637
11.551683	0.1	0.434637
11.553350	0.1	0.430048
11.555017	0.1	0.429750
11.556683	0.1	0.432253
11.558350	0.1	0.436068
11.560017	0.1	0.439942
11.561683	0.1	0.444531
11.563350	0.1	0.451326
11.565017	0.1	0.459611
11.566683	0.1	0.466704
11.568350	0.1	0.470817
11.570017	0.1	0.472426
11.571683	0.1	0.471890
11.573350	0.1	0.468075
11.575017	0.1	0.460625
11.576683	0.1	0.452340
11.578350	0.1	0.447869
11.580017	0.1	0.449061
11.581683	0.1	0.454068
11.583350	0.1	0.459373
11.585017	0.1	0.462174
11.586683	0.1	0.461757
11.588350	0.1	0.459313
11.590017	0.1	0.456393
11.591683	0.1	0.454128
11.593350	0.1	0.453234
11.595017	0.1	0.452876
11.596683	0.1	0.451326
11.598350	0.1	0.447929
11.600017	0.1	0.443935
11.601683	0.1	0.440538
11.603350	0.1	0.437498
11.605017	0.1	0.434458
11.606683	0.1	0.433028
11.608350	0.1	0.435233
11.610017	0.1	0.440061
11.611683	0.1	0.444114
11.613350	0.1	0.445902
11.615017	0.1	0.447154
11.616683	0.1	0.449181
11.618350	0.1	0.451744
11.620017	0.1	0.454247
11.621683	0.1	0.456512
11.623350	0.1	0.457406
11.625017	0.1	0.455439
11.626683	0.1	0.450552
11.628350	0.1	0.444353
11.630017	0.1	0.438333
11.631683	0.1	0.433922
11.633350	0.1	0.432253
11.635017	0.1	0.433445
11.636683	0.1	0.435948
11.638350	0.1	0.437737
11.640017	0.1	0.438452
11.641683	0.1	0.439525
11.643350	0.1	0.442207
11.645017	0.1	0.446141
11.646683	0.1	0.450075
11.648350	0.1	0.452399
11.650017	0.1	0.451684
11.651683	0.1	0.448644
11.653350	0.1	0.445485
11.655017	0.1	0.443459
11.656683	0.1	0.442445
11.658350	0.1	0.442386
11.660017	0.1	0.444174
11.661683	0.1	0.448525
11.663350	0.1	0.454247
11.665017	0.1	0.459433
11.666683	0.1	0.462830
11.668350	0.1	0.463963
11.670017	0.1	0.463009
11.671683	0.1	0.460923
11.673350	0.1	0.458181
11.675017	0.1	0.454664
11.676683	0.1	0.450730
11.678350	0.1	0.447512
11.680017	0.1	0.445247
11.681683	0.1	0.443459
11.683350	0.1	0.442028
11.685017	0.1	0.440598
11.686683	0.1	0.437856
11.688350	0.1	0.432313
11.690017	0.1	0.424147
11.691683	0.1	0.415981
11.693350	0.1	0.410616
11.695017	0.1	0.409782
11.696683	0.1	0.413299
11.698350	0.1	0.418365
11.700017	0.1	0.421643
11.701683	0.1	0.421524
11.703350	0.1	0.418782
11.705017	0.1	0.415981
11.706683	0.1	0.415742
11.708350	0.1	0.418425
11.710017	0.1	0.422061
11.711683	0.1	0.423670
11.713350	0.1	0.421882
11.715017	0.1	0.417054
11.716683	0.1	0.411034
11.718350	0.1	0.405848
11.720017	0.1	0.402868
11.721683	0.1	0.402689
11.723350	0.1	0.404894
11.725017	0.1	0.407994
11.726683	0.1	0.409603
11.728350	0.1	0.408530
11.730017	0.1	0.406027
11.731683	0.1	0.404298
11.733350	0.1	0.405490
11.735017	0.1	0.410080
11.736683	0.1	0.416696
11.738350	0.1	0.422418
11.740017	0.1	0.424802
11.741683	0.1	0.422537
11.743350	0.1	0.416756
11.745017	0.1	0.410318
11.746683	0.1	0.405967
11.748350	0.1	0.404358
11.750017	0.1	0.404477
11.751683	0.1	0.405312
11.753350	0.1	0.407040
11.755017	0.1	0.409961
11.756683	0.1	0.413656
11.758350	0.1	0.415921
11.760017	0.1	0.414670
11.761683	0.1	0.409663
11.763350	0.1	0.402689
11.765017	0.1	0.395596
11.766683	0.1	0.390172
11.768350	0.1	0.387311
11.770017	0.1	0.386894
11.771683	0.1	0.387430
11.773350	0.1	0.387609
11.775017	0.1	0.387490
11.776683	0.1	0.388145
11.778350	0.1	0.389755
11.780017	0.1	0.390649
11.781683	0.1	0.389516
11.783350	0.1	0.386655
11.785017	0.1	0.382721
11.786683	0.1	0.378132
11.788350	0.1	0.373602
11.790017	0.1	0.369430
11.791683	0.1	0.365555
11.793350	0.1	0.362813
11.795017	0.1	0.363171
11.796683	0.1	0.367880
11.798350	0.1	0.375450
11.800017	0.1	0.382483
11.801683	0.1	0.386417
11.803350	0.1	0.387847
11.805017	0.1	0.389516
11.806683	0.1	0.392973
11.808350	0.1	0.397205
11.810017	0.1	0.400305
11.811683	0.1	0.401914
11.813350	0.1	0.403047
11.815017	0.1	0.404239
11.816683	0.1	0.405371
11.818350	0.1	0.406206
11.820017	0.1	0.406861
11.821683	0.1	0.407398
11.823350	0.1	0.407696
11.825017	0.1	0.407040
11.826683	0.1	0.404656
11.828350	0.1	0.400782
11.830017	0.1	0.395656
11.831683	0.1	0.389457
11.833350	0.1	0.383377
11.835017	0.1	0.379562
11.836683	0.1	0.379741
11.838350	0.1	0.383317
11.840017	0.1	0.387907
11.841683	0.1	0.390470
11.843350	0.1	0.389457
11.845017	0.1	0.386536
11.846683	0.1	0.384867
11.848350	0.1	0.385284
11.850017	0.1	0.385821
11.851683	0.1	0.384808
11.853350	0.1	0.382662
11.855017	0.1	0.381053
11.856683	0.1	0.380874
11.858350	0.1	0.381231
11.860017	0.1	0.380874
11.861683	0.1	0.379682
11.863350	0.1	0.378668
11.865017	0.1	0.379980
11.866683	0.1	0.384867
11.868350	0.1	0.391901
11.870017	0.1	0.397742
11.871683	0.1	0.400662
11.873350	0.1	0.400782
11.875017	0.1	0.399530
11.876683	0.1	0.398636
11.878350	0.1	0.399172
11.880017	0.1	0.401557
11.881683	0.1	0.405550
11.883350	0.1	0.410676
11.885017	0.1	0.415981
11.886683	0.1	0.420332
11.888350	0.1	0.422061
11.890017	0.1	0.420988
11.891683	0.1	0.418901
11.893350	0.1	0.418127
11.895017	0.1	0.419080
11.896683	0.1	0.421524
11.898350	0.1	0.426054
11.900017	0.1	0.433266
11.901683	0.1	0.442326
11.903350	0.1	0.450969
11.905017	0.1	0.456810
11.906683	0.1	0.458658
11.908350	0.1	0.456989
11.910017	0.1	0.452936
11.911683	0.1	0.447810
11.913350	0.1	0.443876
11.915017	0.1	0.443518
11.916683	0.1	0.447512
11.918350	0.1	0.454783
11.920017	0.1	0.463247
11.921683	0.1	0.471711
11.923350	0.1	0.479579
11.925017	0.1	0.486314
11.926683	0.1	0.491679
11.928350	0.1	0.495553
11.930017	0.1	0.497043
11.931683	0.1	0.495374
11.933350	0.1	0.491142
11.935017	0.1	0.487089
11.936683	0.1	0.486374
11.938350	0.1	0.490248
11.940017	0.1	0.496149
11.941683	0.1	0.499904
11.943350	0.1	0.499785
11.945017	0.1	0.497818
11.946683	0.1	0.497282
11.948350	0.1	0.500321
11.950017	0.1	0.506759
11.951683	0.1	0.514448
11.953350	0.1	0.520051
11.955017	0.1	0.521362
11.956683	0.1	0.518799
11.958350	0.1	0.514269
11.960017	0.1	0.509560
11.961683	0.1	0.505805
11.963350	0.1	0.502825
11.965017	0.1	0.499487
11.966683	0.1	0.495195
11.968350	0.1	0.491500
11.970017	0.1	0.491321
11.971683	0.1	0.496507
11.973350	0.1	0.505984
11.975017	0.1	0.516653
11.976683	0.1	0.525177
11.978350	0.1	0.529766
11.980017	0.1	0.530541
11.981683	0.1	0.528991
11.983350	0.1	0.527084
11.985017	0.1	0.527024
11.986683	0.1	0.529945
11.988350	0.1	0.536263
11.990017	0.1	0.545681
11.991683	0.1	0.556409
11.993350	0.1	0.565171
11.995017	0.1	0.569880
11.996683	0.1	0.571132
11.998350	0.1	0.570357
12.000017	0.1	0.568152
12.001683	0.1	0.565350
12.003350	0.1	0.563979
12.005017	0.1	0.565529
12.006683	0.1	0.569046
12.008350	0.1	0.572562
12.010017	0.1	0.574827
12.011683	0.1	0.575423
12.013350	0.1	0.574589
12.015017	0.1	0.572443
12.016683	0.1	0.569463
12.018350	0.1	0.566483
12.020017	0.1	0.564337
12.021683	0.1	0.563681
12.023350	0.1	0.565052
12.025017	0.1	0.568390
12.026683	0.1	0.573516
12.028350	0.1	0.579715
12.030017	0.1	0.585914
12.031683	0.1	0.590682
12.033350	0.1	0.593722
12.035017	0.1	0.597060
12.036683	0.1	0.602961
12.038350	0.1	0.610769
12.040017	0.1	0.617385
12.041683	0.1	0.620663
12.043350	0.1	0.621021
12.045017	0.1	0.620425
12.046683	0.1	0.620127
12.048350	0.1	0.620604
12.050017	0.1	0.622392
12.051683	0.1	0.625789
12.053350	0.1	0.630438
12.055017	0.1	0.635564
12.056683	0.1	0.639975
12.058350	0.1	0.642300
12.060017	0.1	0.641763
12.061683	0.1	0.638962
12.063350	0.1	0.635207
12.065017	0.1	0.632107
12.066683	0.1	0.630260
12.068350	0.1	0.629425
12.070017	0.1	0.629544
12.071683	0.1	0.631392
12.073350	0.1	0.634551
12.075017	0.1	0.638008
12.076683	0.1	0.641465
12.078350	0.1	0.645220
12.080017	0.1	0.650108
12.081683	0.1	0.657022
12.083350	0.1	0.664949
12.085017	0.1	0.671506
12.086683	0.1	0.676513
12.088350	0.1	0.681579
12.090017	0.1	0.687420
12.091683	0.1	0.692368
12.093350	0.1	0.694096
12.095017	0.1	0.691831
12.096683	0.1	0.687480
12.098350	0.1	0.684559
12.100017	0.1	0.685632
12.101683	0.1	0.689566
12.103350	0.1	0.693321
12.105017	0.1	0.695348
12.106683	0.1	0.696480
12.108350	0.1	0.697851
12.110017	0.1	0.700951
12.111683	0.1	0.707388
12.113350	0.1	0.717640
12.115017	0.1	0.729621
12.116683	0.1	0.740171
12.118350	0.1	0.746727
12.120017	0.1	0.748515
12.121683	0.1	0.746310
12.123350	0.1	0.742376
12.125017	0.1	0.739098
12.126683	0.1	0.737965
12.128350	0.1	0.739157
12.130017	0.1	0.742912
12.131683	0.1	0.748575
12.133350	0.1	0.754476
12.135017	0.1	0.758886
12.136683	0.1	0.761449
12.138350	0.1	0.764132
12.140017	0.1	0.768364
12.141683	0.1	0.772953
12.143350	0.1	0.776112
12.145017	0.1	0.777960
12.146683	0.1	0.780284
12.148350	0.1	0.785232
12.150017	0.1	0.793517
12.151683	0.1	0.803590
12.153350	0.1	0.812411
12.155017	0.1	0.817299
12.156683	0.1	0.817418
12.158350	0.1	0.813723
12.160017	0.1	0.808716
12.161683	0.1	0.805914
12.163350	0.1	0.807643
12.165017	0.1	0.813425
12.166683	0.1	0.820279
12.168350	0.1	0.825524
12.170017	0.1	0.829220
12.171683	0.1	0.833333
12.173350	0.1	0.838816
12.175017	0.1	0.845134
12.176683	0.1	0.851691
12.178350	0.1	0.858545
12.180017	0.1	0.865400
12.181683	0.1	0.871301
12.183350	0.1	0.876010
12.185017	0.1	0.881255
12.186683	0.1	0.888705
12.188350	0.1	0.897825
12.190017	0.1	0.907123
12.191683	0.1	0.915945
12.193350	0.1	0.923991
12.195017	0.1	0.930905
12.196683	0.1	0.936449
12.198350	0.1	0.941217
12.200017	0.1	0.945866
12.201683	0.1	0.950575
12.203350	0.1	0.955522
12.205017	0.1	0.961185
12.206683	0.1	0.968218
12.208350	0.1	0.977099
12.210017	0.1	0.987768
12.211683	0.1	0.999570
12.213350	0.1	1.011968
12.215017	0.1	1.025200
12.216683	0.1	1.039445
12.218350	0.1	1.053453
12.220017	0.1	1.065731
12.221683	0.1	1.076162
12.223350	0.1	1.086593
12.225017	0.1	1.098454
12.226683	0.1	1.110673
12.228350	0.1	1.121342
12.230017	0.1	1.129985
12.231683	0.1	1.137734
12.233350	0.1	1.146138
12.235017	0.1	1.155734
12.236683	0.1	1.166582
12.238350	0.1	1.179278
12.240017	0.1	1.194894
12.241683	0.1	1.213074
12.243350	0.1	1.232505
12.245017	0.1	1.251757
12.246683	0.1	1.270175
12.248350	0.1	1.288414
12.250017	0.1	1.307547
12.251683	0.1	1.326859
12.253350	0.1	1.344025
12.255017	0.1	1.357257
12.256683	0.1	1.366735
12.258350	0.1	1.374126
12.260017	0.1	1.381874
12.261683	0.1	1.392961
12.263350	0.1	1.408875
12.265017	0.1	1.428843
12.266683	0.1	1.451016
12.268350	0.1	1.473308
12.270017	0.1	1.494885
12.271683	0.1	1.516461
12.273350	0.1	1.538813
12.275017	0.1	1.561582
12.276683	0.1	1.583219
12.278350	0.1	1.602471
12.280017	0.1	1.618624
12.281683	0.1	1.631200
12.283350	0.1	1.640141
12.285017	0.1	1.646757
12.286683	0.1	1.654148
12.288350	0.1	1.665056
12.290017	0.1	1.679361
12.291683	0.1	1.694501
12.293350	0.1	1.708686
12.295017	0.1	1.722515
12.296683	0.1	1.737535
12.298350	0.1	1.753628
12.300017	0.1	1.769364
12.301683	0.1	1.783908
12.303350	0.1	1.796842
12.305017	0.1	1.808107
12.306683	0.1	1.818717
12.308350	0.1	1.830578
12.310017	0.1	1.843989
12.311683	0.1	1.857579
12.313350	0.1	1.870513
12.315017	0.1	1.882672
12.316683	0.1	1.894355
12.318350	0.1	1.906097
12.320017	0.1	1.917899
12.321683	0.1	1.928747
12.323350	0.1	1.937747
12.325017	0.1	1.945794
12.326683	0.1	1.953721
12.328350	0.1	1.960576
12.330017	0.1	1.965463
12.331683	0.1	1.969338
12.333350	0.1	1.974046
12.335017	0.1	1.981497
12.336683	0.1	1.993001
12.338350	0.1	2.008438
12.340017	0.1	2.025426
12.341683	0.1	2.040386
12.343350	0.1	2.051354
12.345017	0.1	2.058983
12.346683	0.1	2.064824
12.348350	0.1	2.069414
12.350017	0.1	2.072454
12.351683	0.1	2.074361
12.353350	0.1	2.076566
12.355017	0.1	2.079427
12.356683	0.1	2.082288
12.358350	0.1	2.084553
12.360017	0.1	2.086401
12.361683	0.1	2.089262
12.363350	0.1	2.094805
12.365017	0.1	2.103508
12.366683	0.1	2.114535
12.368350	0.1	2.126992
12.370017	0.1	2.140045
12.371683	0.1	2.153039
12.373350	0.1	2.164602
12.375017	0.1	2.173245
12.376683	0.1	2.178073
12.378350	0.1	2.179563
12.380017	0.1	2.179504
12.381683	0.1	2.180219
12.383350	0.1	2.182424
12.385017	0.1	2.184868
12.386683	0.1	2.186597
12.388350	0.1	2.188742
12.390017	0.1	2.192557
12.391683	0.1	2.197981
12.393350	0.1	2.204538
12.395017	0.1	2.211690
12.396683	0.1	2.217531
12.398350	0.1	2.219975
12.400017	0.1	2.220392
12.401683	0.1	2.222479
12.403350	0.1	2.227605
12.405017	0.1	2.232969
12.406683	0.1	2.236009
12.408350	0.1	2.236247
12.410017	0.1	2.234399
12.411683	0.1	2.231360
12.413350	0.1	2.228022
12.415017	0.1	2.224326
12.416683	0.1	2.220452
12.418350	0.1	2.216876
12.420017	0.1	2.213657
12.421683	0.1	2.210677
12.423350	0.1	2.208352
12.425017	0.1	2.206802
12.426683	0.1	2.205610
12.428350	0.1	2.204418
12.430017	0.1	2.204001
12.431683	0.1	2.206087
12.433350	0.1	2.210796
12.435017	0.1	2.216280
12.436683	0.1	2.220631
12.438350	0.1	2.223849
12.440017	0.1	2.227426
12.441683	0.1	2.232194
12.443350	0.1	2.237439
12.445017	0.1	2.240956
12.446683	0.1	2.240896
12.448350	0.1	2.237976
12.450017	0.1	2.233267
12.451683	0.1	2.226591
12.453350	0.1	2.217949
12.455017	0.1	2.208114
12.456683	0.1	2.197981
12.458350	0.1	2.188265
12.460017	0.1	2.180100
12.461683	0.1	2.174139
12.463350	0.1	2.169609
12.465017	0.1	2.165198
12.466683	0.1	2.160490
12.468350	0.1	2.156437
12.470017	0.1	2.153039
12.471683	0.1	2.148509
12.473350	0.1	2.141416
12.475017	0.1	2.133191
12.476683	0.1	2.126694
12.478350	0.1	2.123118
12.480017	0.1	2.121091
12.481683	0.1	2.118111
12.483350	0.1	2.112746
12.485017	0.1	2.105475
12.486683	0.1	2.097011
12.488350	0.1	2.087772
12.490017	0.1	2.078235
12.491683	0.1	2.069295
12.493350	0.1	2.060473
12.495017	0.1	2.049625
12.496683	0.1	2.034783
12.498350	0.1	2.016485
12.500017	0.1	1.996577
12.501683	0.1	1.976907
12.503350	0.1	1.959384
12.505017	0.1	1.944840
12.506683	0.1	1.932204
12.508350	0.1	1.920343
12.510017	0.1	1.909554
12.511683	0.1	1.901031
12.513350	0.1	1.895070
12.515017	0.1	1.890004
12.516683	0.1	1.882553
12.518350	0.1	1.870990
12.520017	0.1	1.856506
12.521683	0.1	1.842618
12.523350	0.1	1.832426
12.525017	0.1	1.825750
12.526683	0.1	1.818955
12.528350	0.1	1.808286
12.530017	0.1	1.792610
12.531683	0.1	1.773656
12.533350	0.1	1.754701
12.535017	0.1	1.737893
12.536683	0.1	1.722813
12.538350	0.1	1.708388
12.540017	0.1	1.695097
12.541683	0.1	1.684487
12.543350	0.1	1.677990
12.545017	0.1	1.675308
12.546683	0.1	1.673520
12.548350	0.1	1.669109
12.550017	0.1	1.661420
12.551683	0.1	1.652420
12.553350	0.1	1.643181
12.555017	0.1	1.633465
12.556683	0.1	1.623213
12.558350	0.1	1.613140
12.560017	0.1	1.604140
12.561683	0.1	1.596153
12.563350	0.1	1.588822
12.565017	0.1	1.581431
12.566683	0.1	1.573026
12.568350	0.1	1.563311
12.570017	0.1	1.553476
12.571683	0.1	1.545012
12.573350	0.1	1.538813
12.575017	0.1	1.535237
12.576683	0.1	1.533926
12.578350	0.1	1.533151
12.580017	0.1	1.530349
12.581683	0.1	1.524389
12.583350	0.1	1.516700
12.585017	0.1	1.509070
12.586683	0.1	1.502156
12.588350	0.1	1.495659
12.590017	0.1	1.489043
12.591683	0.1	1.482964
12.593350	0.1	1.478732
12.595017	0.1	1.476526
12.596683	0.1	1.475096
12.598350	0.1	1.473188
12.600017	0.1	1.470566
12.601683	0.1	1.468301
12.603350	0.1	1.467645
12.605017	0.1	1.468957
12.606683	0.1	1.471520
12.608350	0.1	1.473904
12.610017	0.1	1.475275
12.611683	0.1	1.474321
12.613350	0.1	1.469076
12.615017	0.1	1.458466
12.616683	0.1	1.443744
12.618350	0.1	1.428485
12.620017	0.1	1.416147
12.621683	0.1	1.407981
12.623350	0.1	1.403570
12.625017	0.1	1.403272
12.626683	0.1	1.406968
12.628350	0.1	1.413047
12.630017	0.1	1.418531
12.631683	0.1	1.420617
12.633350	0.1	1.417577
12.635017	0.1	1.409471
12.636683	0.1	1.397133
12.638350	0.1	1.381576
12.640017	0.1	1.365244
12.641683	0.1	1.350999
12.643350	0.1	1.340151
12.645017	0.1	1.331687
12.646683	0.1	1.323938
12.648350	0.1	1.317024
12.650017	0.1	1.312196
12.651683	0.1	1.309455
12.653350	0.1	1.307428
12.655017	0.1	1.304686
12.656683	0.1	1.300991
12.658350	0.1	1.296997
12.660017	0.1	1.292706
12.661683	0.1	1.286089
12.663350	0.1	1.275361
12.665017	0.1	1.261354
12.666683	0.1	1.246691
12.668350	0.1	1.233399
12.670017	0.1	1.222134
12.671683	0.1	1.211822
12.673350	0.1	1.202285
12.675017	0.1	1.195669
12.676683	0.1	1.193941
12.678350	0.1	1.195908
12.680017	0.1	1.197338
12.681683	0.1	1.193941
12.683350	0.1	1.184404
12.685017	0.1	1.171053
12.686683	0.1	1.157582
12.688350	0.1	1.146674
12.690017	0.1	1.138985
12.691683	0.1	1.134336
12.693350	0.1	1.132190
12.695017	0.1	1.130343
12.696683	0.1	1.125634
12.698350	0.1	1.116514
12.700017	0.1	1.104295
12.701683	0.1	1.090944
12.703350	0.1	1.078785
12.705017	0.1	1.069129
12.706683	0.1	1.062036
12.708350	0.1	1.057088
12.710017	0.1	1.053691
12.711683	0.1	1.050115
12.713350	0.1	1.044035
12.715017	0.1	1.034677
12.716683	0.1	1.023650
12.718350	0.1	1.012921
12.720017	0.1	1.003206
12.721683	0.1	0.994384
12.723350	0.1	0.986993
12.725017	0.1	0.982821
12.726683	0.1	0.982463
12.728350	0.1	0.984311
12.730017	0.1	0.985146
12.731683	0.1	0.982523
12.733350	0.1	0.976503
12.735017	0.1	0.968397
12.736683	0.1	0.959337
12.738350	0.1	0.950277
12.740017	0.1	0.941217
12.741683	0.1	0.931084
12.743350	0.1	0.919640
12.745017	0.1	0.909388
12.746683	0.1	0.903070
12.748350	0.1	0.900805
12.750017	0.1	0.900269
12.751683	0.1	0.898540
12.753350	0.1	0.894308
12.755017	0.1	0.888526
12.756683	0.1	0.882387
12.758350	0.1	0.874996
12.760017	0.1	0.864625
12.761683	0.1	0.852108
12.763350	0.1	0.840962
12.765017	0.1	0.834346
12.766683	0.1	0.833035
12.768350	0.1	0.834882
12.770017	0.1	0.836194
12.771683	0.1	0.834942
12.773350	0.1	0.831366
12.775017	0.1	0.826657
12.776683	0.1	0.820816
12.778350	0.1	0.813305
12.780017	0.1	0.804186
12.781683	0.1	0.794172
12.783350	0.1	0.783324
12.785017	0.1	0.772178
12.786683	0.1	0.762701
12.788350	0.1	0.756264
12.790017	0.1	0.752866
12.791683	0.1	0.752389
12.793350	0.1	0.754714
12.795017	0.1	0.758588
12.796683	0.1	0.761867
12.798350	0.1	0.762701
12.800017	0.1	0.760376
12.801683	0.1	0.754654
12.803350	0.1	0.746191
12.805017	0.1	0.735641
12.806683	0.1	0.723958
12.808350	0.1	0.712812
12.810017	0.1	0.705302
12.811683	0.1	0.703454
12.813350	0.1	0.706434
12.815017	0.1	0.710785
12.816683	0.1	0.713050
12.818350	0.1	0.711203
12.820017	0.1	0.705659
12.821683	0.1	0.698626
12.823350	0.1	0.693858
12.825017	0.1	0.693679
12.826683	0.1	0.697076
12.828350	0.1	0.701308
12.830017	0.1	0.703871
12.831683	0.1	0.703633
12.833350	0.1	0.700057
12.835017	0.1	0.692964
12.836683	0.1	0.683606
12.838350	0.1	0.675142
12.840017	0.1	0.671268
12.841683	0.1	0.672936
12.843350	0.1	0.677764
12.845017	0.1	0.681400
12.846683	0.1	0.680685
12.848350	0.1	0.675380
12.850017	0.1	0.667930
12.851683	0.1	0.661254
12.853350	0.1	0.657618
12.855017	0.1	0.658095
12.856683	0.1	0.661552
12.858350	0.1	0.666022
12.860017	0.1	0.670373
12.861683	0.1	0.674248
12.863350	0.1	0.675559
12.865017	0.1	0.672281
12.866683	0.1	0.665367
12.868350	0.1	0.658751
12.870017	0.1	0.655294
12.871683	0.1	0.654995
12.873350	0.1	0.655651
12.875017	0.1	0.655532
12.876683	0.1	0.654817
12.878350	0.1	0.655055
12.880017	0.1	0.657082
12.881683	0.1	0.660658
12.883350	0.1	0.664711
12.885017	0.1	0.667870
12.886683	0.1	0.668705
12.888350	0.1	0.666678
12.890017	0.1	0.662208
12.891683	0.1	0.656486
12.893350	0.1	0.651240
12.895017	0.1	0.647783
12.896683	0.1	0.646472
12.898350	0.1	0.647962
12.900017	0.1	0.651777
12.901683	0.1	0.656903
12.903350	0.1	0.662625
12.905017	0.1	0.668585
12.906683	0.1	0.672936
12.908350	0.1	0.672817
12.910017	0.1	0.667334
12.911683	0.1	0.658989
12.913350	0.1	0.651360
12.915017	0.1	0.647068
12.916683	0.1	0.646770
12.918350	0.1	0.648975
12.920017	0.1	0.651777
12.921683	0.1	0.654399
12.923350	0.1	0.657201
12.925017	0.1	0.660241
12.926683	0.1	0.663400
12.928350	0.1	0.667393
12.930017	0.1	0.671864
12.931683	0.1	0.675142
12.933350	0.1	0.675976
12.935017	0.1	0.674307
12.936683	0.1	0.671566
12.938350	0.1	0.669897
12.940017	0.1	0.669420
12.941683	0.1	0.668168
12.943350	0.1	0.664473
12.945017	0.1	0.658810
12.946683	0.1	0.652611
12.948350	0.1	0.647843
12.950017	0.1	0.645816
12.951683	0.1	0.646412
12.953350	0.1	0.648499
12.955017	0.1	0.650406
12.956683	0.1	0.651062
12.958350	0.1	0.651002
12.960017	0.1	0.651121
12.961683	0.1	0.651836
12.963350	0.1	0.652313
12.965017	0.1	0.651300
12.966683	0.1	0.648797
12.968350	0.1	0.646532
12.970017	0.1	0.646114
12.971683	0.1	0.648141
12.973350	0.1	0.651538
12.975017	0.1	0.655234
12.976683	0.1	0.658870
12.978350	0.1	0.662088
12.980017	0.1	0.663638
12.981683	0.1	0.662386
12.983350	0.1	0.658631
12.985017	0.1	0.653803
12.986683	0.1	0.650108
12.988350	0.1	0.649452
12.990017	0.1	0.652909
12.991683	0.1	0.660062
12.993350	0.1	0.669122
12.995017	0.1	0.676990
12.996683	0.1	0.680924
12.998350	0.1	0.679731
13.000017	0.1	0.673711
13.001683	0.1	0.663877
13.003350	0.1	0.652254
13.005017	0.1	0.641882
13.006683	0.1	0.635982
13.008350	0.1	0.635684
13.010017	0.1	0.640392
13.011683	0.1	0.648677
13.013350	0.1	0.657857
13.015017	0.1	0.663936
13.016683	0.1	0.663817
13.018350	0.1	0.657797
13.020017	0.1	0.649393
13.021683	0.1	0.642955
13.023350	0.1	0.640869
13.025017	0.1	0.642002
13.026683	0.1	0.643671
13.028350	0.1	0.644505
13.030017	0.1	0.644803
13.031683	0.1	0.645399
13.033350	0.1	0.647008
13.035017	0.1	0.649095
13.036683	0.1	0.650585
13.038350	0.1	0.650823
13.040017	0.1	0.649452
13.041683	0.1	0.647545
13.043350	0.1	0.647306
13.045017	0.1	0.650704
13.046683	0.1	0.657618
13.048350	0.1	0.666082
13.050017	0.1	0.673294
13.051683	0.1	0.677705
13.053350	0.1	0.680208
13.055017	0.1	0.682056
13.056683	0.1	0.682712
13.058350	0.1	0.680268
13.060017	0.1	0.674546
13.061683	0.1	0.668824
13.063350	0.1	0.668526
13.065017	0.1	0.675678
13.066683	0.1	0.686884
13.068350	0.1	0.697613
13.070017	0.1	0.705957
13.071683	0.1	0.711799
13.073350	0.1	0.715137
13.075017	0.1	0.715196
13.076683	0.1	0.712276
13.078350	0.1	0.707805
13.080017	0.1	0.704229
13.081683	0.1	0.703871
13.083350	0.1	0.707388
13.085017	0.1	0.713289
13.086683	0.1	0.720382
13.088350	0.1	0.728011
13.090017	0.1	0.734866
13.091683	0.1	0.739098
13.093350	0.1	0.740409
13.095017	0.1	0.741065
13.096683	0.1	0.743508
13.098350	0.1	0.748158
13.100017	0.1	0.753880
13.101683	0.1	0.759780
13.103350	0.1	0.765622
13.105017	0.1	0.771582
13.106683	0.1	0.778616
13.108350	0.1	0.788331
13.110017	0.1	0.801563
13.111683	0.1	0.816762
13.113350	0.1	0.830114
13.115017	0.1	0.837982
13.116683	0.1	0.838995
13.118350	0.1	0.835240
13.120017	0.1	0.830770
13.121683	0.1	0.829279
13.123350	0.1	0.832200
13.125017	0.1	0.839174
13.126683	0.1	0.849187
13.128350	0.1	0.860632
13.130017	0.1	0.871003
13.131683	0.1	0.878274
13.133350	0.1	0.882626
13.135017	0.1	0.885189
13.136683	0.1	0.886798
13.138350	0.1	0.888050
13.140017	0.1	0.890315
13.141683	0.1	0.895202
13.143350	0.1	0.903189
13.145017	0.1	0.914037
13.146683	0.1	0.926495
13.148350	0.1	0.937760
13.150017	0.1	0.944257
13.151683	0.1	0.944078
13.153350	0.1	0.938654
13.155017	0.1	0.931919
13.156683	0.1	0.927568
13.158350	0.1	0.926912
13.160017	0.1	0.929654
13.161683	0.1	0.935435
13.163350	0.1	0.943065
13.165017	0.1	0.951290
13.166683	0.1	0.958860
13.168350	0.1	0.964165
13.170017	0.1	0.965357
13.171683	0.1	0.961602
13.173350	0.1	0.954747
13.175017	0.1	0.947774
13.176683	0.1	0.942767
13.178350	0.1	0.941634
13.180017	0.1	0.945747
13.181683	0.1	0.954866
13.183350	0.1	0.966966
13.185017	0.1	0.979841
13.186683	0.1	0.991046
13.188350	0.1	0.998020
13.190017	0.1	0.998735
13.191683	0.1	0.993967
13.193350	0.1	0.987232
13.195017	0.1	0.982523
13.196683	0.1	0.982404
13.198350	0.1	0.988007
13.200017	0.1	0.998199
13.201683	0.1	1.009345
13.203350	0.1	1.017094
13.205017	0.1	1.019239
13.206683	0.1	1.017213
13.208350	0.1	1.013875
13.210017	0.1	1.011610
13.211683	0.1	1.011610
13.213350	0.1	1.014054
13.215017	0.1	1.018465
13.216683	0.1	1.023829
13.218350	0.1	1.028240
13.220017	0.1	1.030445
13.221683	0.1	1.031578
13.223350	0.1	1.033723
13.225017	0.1	1.037002
13.226683	0.1	1.040399
13.228350	0.1	1.044154
13.230017	0.1	1.049161
13.231683	0.1	1.055479
13.233350	0.1	1.062632
13.235017	0.1	1.070201
13.236683	0.1	1.077235
13.238350	0.1	1.082480
13.240017	0.1	1.085103
13.241683	0.1	1.085877
13.243350	0.1	1.087546
13.245017	0.1	1.093209
13.246683	0.1	1.103997
13.248350	0.1	1.117230
13.250017	0.1	1.128554
13.251683	0.1	1.136601
13.253350	0.1	1.143932
13.255017	0.1	1.154184
13.256683	0.1	1.169682
13.258350	0.1	1.190007
13.260017	0.1	1.213253
13.261683	0.1	1.237154
13.263350	0.1	1.260579
13.265017	0.1	1.283526
13.266683	0.1	1.306951
13.268350	0.1	1.330435
13.270017	0.1	1.352131
13.271683	0.1	1.371384
13.273350	0.1	1.391590
13.275017	0.1	1.417756
13.276683	0.1	1.452684
13.278350	0.1	1.494765
13.280017	0.1	1.540363
13.281683	0.1	1.586139
13.283350	0.1	1.629830
13.285017	0.1	1.670838
13.286683	0.1	1.711130
13.288350	0.1	1.753807
13.290017	0.1	1.800776
13.291683	0.1	1.852810
13.293350	0.1	1.910031
13.295017	0.1	1.972616
13.296683	0.1	2.039909
13.298350	0.1	2.110720
13.300017	0.1	2.183497
13.301683	0.1	2.256930
13.303350	0.1	2.330065
13.305017	0.1	2.403557
13.306683	0.1	2.479196
13.308350	0.1	2.558530
13.310017	0.1	2.641678
13.311683	0.1	2.728343
13.313350	0.1	2.819181
13.315017	0.1	2.914250
13.316683	0.1	3.012240
13.318350	0.1	3.111959
13.320017	0.1	3.213525
13.321683	0.1	3.318489
13.323350	0.1	3.429175
13.325017	0.1	3.547490
13.326683	0.1	3.673613
13.328350	0.1	3.806532
13.330017	0.1	3.944636
13.331683	0.1	4.085899
13.333350	0.1	4.227937
13.335017	0.1	4.368603
13.336683	0.1	4.508436
13.338350	0.1	4.651130
13.340017	0.1	4.800976
13.341683	0.1	4.960716
13.343350	0.1	5.131007
13.345017	0.1	5.309820
13.346683	0.1	5.493224
13.348350	0.1	5.677939
13.350017	0.1	5.864323
13.351683	0.1	6.055594
13.353350	0.1	6.254673
13.355017	0.1	6.462276
13.356683	0.1	6.678403
13.358350	0.1	6.902814
13.360017	0.1	7.133604
13.361683	0.1	7.367909
13.363350	0.1	7.603884
13.365017	0.1	7.842184
13.366683	0.1	8.084894
13.368350	0.1	8.335472
13.370017	0.1	8.596898
13.371683	0.1	8.869887
13.373350	0.1	9.152949
13.375017	0.1	9.444595
13.376683	0.1	9.743810
13.378350	0.1	10.049284
13.380017	0.1	10.359646
13.381683	0.1	10.674120
13.383350	0.1	10.993362
13.385017	0.1	11.319459
13.386683	0.1	11.655212
13.388350	0.1	12.003840
13.390017	0.1	12.368620
13.391683	0.1	12.751520
13.393350	0.1	13.151527
13.395017	0.1	13.564707
13.396683	0.1	13.986290
13.398350	0.1	14.412464
13.400017	0.1	14.841677
13.401683	0.1	15.274466
13.403350	0.1	15.712918
13.405017	0.1	16.160191
13.406683	0.1	16.619147
13.408350	0.1	17.090798
13.410017	0.1	17.573835
13.411683	0.1	18.066169
13.413350	0.1	18.565596
13.415017	0.1	19.070448
13.416683	0.1	19.579710
13.418350	0.1	20.092548
13.420017	0.1	20.607950
13.421683	0.1	21.124901
13.423350	0.1	21.643819
13.425017	0.1	22.165479
13.426683	0.1	22.689701
13.428350	0.1	23.215414
13.430017	0.1	23.741068
13.431683	0.1	24.265231
13.433350	0.1	24.786355
13.435017	0.1	25.302531
13.436683	0.1	25.811316
13.438350	0.1	26.309730
13.440017	0.1	26.794316
13.441683	0.1	27.263166
13.443350	0.1	27.717950
13.445017	0.1	28.162541
13.446683	0.1	28.599026
13.448350	0.1	29.026987
13.450017	0.1	29.444517
13.451683	0.1	29.850008
13.453350	0.1	30.241968
13.455017	0.1	30.618371
13.456683	0.1	30.977668
13.458350	0.1	31.320037
13.460017	0.1	31.646194
13.461683	0.1	31.955661
13.463350	0.1	32.247545
13.465017	0.1	32.521071
13.466683	0.1	32.775762
13.468350	0.1	33.011617
13.470017	0.1	33.228817
13.471683	0.1	33.427360
13.473350	0.1	33.608200
13.475017	0.1	33.774259
13.476683	0.1	33.928396
13.478350	0.1	34.071269
13.480017	0.1	34.201207
13.481683	0.1	34.316840
13.483350	0.1	34.417274
13.485017	0.1	34.501257
13.486683	0.1	34.567120
13.488350	0.1	34.615936
13.490017	0.1	34.651401
13.491683	0.1	34.678342
13.493350	0.1	34.700277
13.495017	0.1	34.717502
13.496683	0.1	34.726443
13.498350	0.1	34.721079
13.500017	0.1	34.697296
13.501683	0.1	34.655692
13.503350	0.1	34.600439
13.505017	0.1	34.536423
13.506683	0.1	34.467401
13.508350	0.1	34.395399
13.510017	0.1	34.320118
13.511683	0.1	34.240188
13.513350	0.1	34.153762
13.515017	0.1	34.057977
13.516683	0.1	33.949735
13.518350	0.1	33.827009
13.520017	0.1	33.689799
13.521683	0.1	33.539774
13.523350	0.1	33.379974
13.525017	0.1	33.211829
13.526683	0.1	33.034684
13.528350	0.1	32.848062
13.530017	0.1	32.652380
13.531683	0.1	32.445612
13.533350	0.1	32.223227
13.535017	0.1	31.982901
13.536683	0.1	31.727077
13.538350	0.1	31.460227
13.540017	0.1	31.186046
13.541683	0.1	30.907335
13.543350	0.1	30.623974
13.545017	0.1	30.331911
13.546683	0.1	30.025424
13.548350	0.1	29.700579
13.550017	0.1	29.356779
13.551683	0.1	28.996112
13.553350	0.1	28.621318
13.555017	0.1	28.235437
13.556683	0.1	27.840556
13.558350	0.1	27.437212
13.560017	0.1	27.023853
13.561683	0.1	26.599170
13.563350	0.1	26.163162
13.565017	0.1	25.715591
13.566683	0.1	25.255086
13.568350	0.1	24.781586
13.570017	0.1	24.297537
13.571683	0.1	23.805918
13.573350	0.1	23.309411
13.575017	0.1	22.809388
13.576683	0.1	22.305251
13.578350	0.1	21.794916
13.580017	0.1	21.277071
13.581683	0.1	20.751716
13.583350	0.1	20.219327
13.585017	0.1	19.681395
13.586683	0.1	19.140185
13.588350	0.1	18.598975
13.590017	0.1	18.061222
13.591683	0.1	17.530264
13.593350	0.1	17.006756
13.595017	0.1	16.488255
13.596683	0.1	15.972019
13.598350	0.1	15.457750
13.600017	0.1	14.946164
13.601683	0.1	14.436782
13.603350	0.1	13.928772
13.605017	0.1	13.423384
13.606683	0.1	12.924374
13.608350	0.1	12.435795
13.610017	0.1	11.959673
13.611683	0.1	11.495531
13.613350	0.1	11.042834
13.615017	0.1	10.603011
13.616683	0.1	10.178149
13.618350	0.1	9.767891
13.620017	0.1	9.369135
13.621683	0.1	8.978546
13.623350	0.1	8.595408
13.625017	0.1	8.220494
13.626683	0.1	7.855535
13.628350	0.1	7.502795
13.630017	0.1	7.164479
13.631683	0.1	6.841481
13.633350	0.1	6.533921
13.635017	0.1	6.241322
13.636683	0.1	5.962491
13.638350	0.1	5.696357
13.640017	0.1	5.443275
13.641683	0.1	5.203843
13.643350	0.1	4.977823
13.645017	0.1	4.762590
13.646683	0.1	4.554332
13.648350	0.1	4.350603
13.650017	0.1	4.152000
13.651683	0.1	3.961385
13.653350	0.1	3.782690
13.655017	0.1	3.618062
13.656683	0.1	3.466606
13.658350	0.1	3.325343
13.660017	0.1	3.190756
13.661683	0.1	3.060758
13.663350	0.1	2.935887
13.665017	0.1	2.817989
13.666683	0.1	2.708912
13.668350	0.1	2.608538
13.670017	0.1	2.514422
13.671683	0.1	2.422869
13.673350	0.1	2.332330
13.675017	0.1	2.244830
13.676683	0.1	2.164066
13.678350	0.1	2.092302
13.680017	0.1	2.029300
13.681683	0.1	1.973450
13.683350	0.1	1.922906
13.685017	0.1	1.876652
13.686683	0.1	1.832903
13.688350	0.1	1.788616
13.690017	0.1	1.741409
13.691683	0.1	1.691818
13.693350	0.1	1.641929
13.695017	0.1	1.592815
13.696683	0.1	1.545489
13.698350	0.1	1.502216
13.700017	0.1	1.464486
13.701683	0.1	1.432180
13.703350	0.1	1.404286
13.705017	0.1	1.379967
13.706683	0.1	1.358271
13.708350	0.1	1.337469
13.710017	0.1	1.315236
13.711683	0.1	1.290619
13.713350	0.1	1.265824
13.715017	0.1	1.243413
13.716683	0.1	1.223981
13.718350	0.1	1.207113
13.720017	0.1	1.191914
13.721683	0.1	1.176894
13.723350	0.1	1.160503
13.725017	0.1	1.142383
13.726683	0.1	1.123846
13.728350	0.1	1.106143
13.730017	0.1	1.088739
13.731683	0.1	1.069903
13.733350	0.1	1.049578
13.735017	0.1	1.029968
13.736683	0.1	1.013100
13.738350	0.1	0.999391
13.740017	0.1	0.988662
13.741683	0.1	0.980377
13.743350	0.1	0.973582
13.745017	0.1	0.966370
13.746683	0.1	0.956595
13.748350	0.1	0.942707
13.750017	0.1	0.924587
13.751683	0.1	0.904560
13.753350	0.1	0.886738
13.755017	0.1	0.874281
13.756683	0.1	0.867188
13.758350	0.1	0.862837
13.760017	0.1	0.858605
13.761683	0.1	0.853539
13.763350	0.1	0.847220
13.765017	0.1	0.839651
13.766683	0.1	0.830650
13.768350	0.1	0.819922
13.770017	0.1	0.808001
13.771683	0.1	0.797093
13.773350	0.1	0.790298
13.775017	0.1	0.787914
13.776683	0.1	0.787973
13.778350	0.1	0.788629
13.780017	0.1	0.788152
13.781683	0.1	0.784040
13.783350	0.1	0.774205
13.785017	0.1	0.759125
13.786683	0.1	0.741959
13.788350	0.1	0.727177
13.790017	0.1	0.719249
13.791683	0.1	0.719607
13.793350	0.1	0.725329
13.795017	0.1	0.731468
13.796683	0.1	0.734448
13.798350	0.1	0.733495
13.800017	0.1	0.729978
13.801683	0.1	0.724971
13.803350	0.1	0.719011
13.805017	0.1	0.712872
13.806683	0.1	0.707328
13.808350	0.1	0.702798
13.810017	0.1	0.699639
13.811683	0.1	0.698924
13.813350	0.1	0.699818
13.815017	0.1	0.699759
13.816683	0.1	0.696361
13.818350	0.1	0.689209
13.820017	0.1	0.679791
13.821683	0.1	0.670910
13.823350	0.1	0.665188
13.825017	0.1	0.663340
13.826683	0.1	0.663936
13.828350	0.1	0.664175
13.830017	0.1	0.661671
13.831683	0.1	0.656605
13.833350	0.1	0.650466
13.835017	0.1	0.644326
13.836683	0.1	0.638962
13.838350	0.1	0.634849
13.840017	0.1	0.631750
13.841683	0.1	0.628829
13.843350	0.1	0.624597
13.845017	0.1	0.618696
13.846683	0.1	0.612676
13.848350	0.1	0.608027
13.850017	0.1	0.604510
13.851683	0.1	0.601471
13.853350	0.1	0.599265
13.855017	0.1	0.598848
13.856683	0.1	0.599504
13.858350	0.1	0.599623
13.860017	0.1	0.599384
13.861683	0.1	0.600934
13.863350	0.1	0.605583
13.865017	0.1	0.611782
13.866683	0.1	0.617325
13.868350	0.1	0.620723
13.870017	0.1	0.621855
13.871683	0.1	0.620365
13.873350	0.1	0.615299
13.875017	0.1	0.607848
13.876683	0.1	0.601113
13.878350	0.1	0.597537
13.880017	0.1	0.596345
13.881683	0.1	0.595689
13.883350	0.1	0.595629
13.885017	0.1	0.597775
13.886683	0.1	0.602305
13.888350	0.1	0.607371
13.890017	0.1	0.610471
13.891683	0.1	0.609815
13.893350	0.1	0.605524
13.895017	0.1	0.598967
13.896683	0.1	0.591457
13.898350	0.1	0.584483
13.900017	0.1	0.580788
13.901683	0.1	0.583470
13.903350	0.1	0.593603
13.905017	0.1	0.608742
13.906683	0.1	0.623465
13.908350	0.1	0.632882
13.910017	0.1	0.635386
13.911683	0.1	0.633478
13.913350	0.1	0.630796
13.915017	0.1	0.629187
13.916683	0.1	0.628650
13.918350	0.1	0.629008
13.920017	0.1	0.628650
13.921683	0.1	0.626385
13.923350	0.1	0.623643
13.925017	0.1	0.622749
13.926683	0.1	0.624955
13.928350	0.1	0.629187
13.930017	0.1	0.633419
13.931683	0.1	0.636935
13.933350	0.1	0.640094
13.935017	0.1	0.642598
13.936683	0.1	0.643253
13.938350	0.1	0.641763
13.940017	0.1	0.639737
13.941683	0.1	0.639737
13.943350	0.1	0.643671
13.945017	0.1	0.651002
13.946683	0.1	0.658095
13.948350	0.1	0.661552
13.950017	0.1	0.660539
13.951683	0.1	0.657439
13.953350	0.1	0.655651
13.955017	0.1	0.658572
13.956683	0.1	0.666976
13.958350	0.1	0.679016
13.960017	0.1	0.691652
13.961683	0.1	0.702620
13.963350	0.1	0.710607
13.965017	0.1	0.714600
13.966683	0.1	0.715256
13.968350	0.1	0.715792
13.970017	0.1	0.719547
13.971683	0.1	0.726283
13.973350	0.1	0.733137
13.975017	0.1	0.738084
13.976683	0.1	0.741839
13.978350	0.1	0.745416
13.980017	0.1	0.749171
13.981683	0.1	0.753343
13.983350	0.1	0.758290
13.985017	0.1	0.764191
13.986683	0.1	0.771582
13.988350	0.1	0.782013
13.990017	0.1	0.797331
13.991683	0.1	0.816524
13.993350	0.1	0.836015
13.995017	0.1	0.852287
13.996683	0.1	0.863969
13.998350	0.1	0.872016
14.000017	0.1	0.879109
14.001683	0.1	0.887513
14.003350	0.1	0.897408
14.005017	0.1	0.908315
14.006683	0.1	0.920117
14.008350	0.1	0.932694
14.010017	0.1	0.946164
14.011683	0.1	0.961959
14.013350	0.1	0.981271
14.015017	0.1	1.003325
14.016683	0.1	1.025617
14.018350	0.1	1.046360
14.020017	0.1	1.065552
14.021683	0.1	1.083911
14.023350	0.1	1.101792
14.025017	0.1	1.118660
14.026683	0.1	1.134634
14.028350	0.1	1.150787
14.030017	0.1	1.167715
14.031683	0.1	1.185238
14.033350	0.1	1.203656
14.035017	0.1	1.224160
14.036683	0.1	1.247406
14.038350	0.1	1.272857
14.040017	0.1	1.298964
14.041683	0.1	1.325190
14.043350	0.1	1.352251
14.045017	0.1	1.381397
14.046683	0.1	1.413763
14.048350	0.1	1.449585
14.050017	0.1	1.487792
14.051683	0.1	1.527011
14.053350	0.1	1.565874
14.055017	0.1	1.602471
14.056683	0.1	1.635969
14.058350	0.1	1.667142
14.060017	0.1	1.696229
14.061683	0.1	1.722932
14.063350	0.1	1.747251
14.065017	0.1	1.770616
14.066683	0.1	1.794338
14.068350	0.1	1.819551
14.070017	0.1	1.847267
14.071683	0.1	1.878083
14.073350	0.1	1.911759
14.075017	0.1	1.947105
14.076683	0.1	1.982868
14.078350	0.1	2.019167
14.080017	0.1	2.057791
14.081683	0.1	2.099514
14.083350	0.1	2.142489
14.085017	0.1	2.183974
14.086683	0.1	2.222061
14.088350	0.1	2.257049
14.090017	0.1	2.291560
14.091683	0.1	2.328634
14.093350	0.1	2.368868
14.095017	0.1	2.410829
14.096683	0.1	2.452791
14.098350	0.1	2.493620
14.100017	0.1	2.532602
14.101683	0.1	2.569974
14.103350	0.1	2.605796
14.105017	0.1	2.639115
14.106683	0.1	2.668917
14.108350	0.1	2.694965
14.110017	0.1	2.717853
14.111683	0.1	2.738655
14.113350	0.1	2.758086
14.115017	0.1	2.776981
14.116683	0.1	2.796769
14.118350	0.1	2.818644
14.120017	0.1	2.842665
14.121683	0.1	2.867699
14.123350	0.1	2.891660
14.125017	0.1	2.912820
14.126683	0.1	2.931118
14.128350	0.1	2.947807
14.130017	0.1	2.963603
14.131683	0.1	2.977967
14.133350	0.1	2.990842
14.135017	0.1	3.003359
14.136683	0.1	3.016472
14.138350	0.1	3.029108
14.140017	0.1	3.040195
14.141683	0.1	3.050566
14.143350	0.1	3.061295
14.145017	0.1	3.072262
14.146683	0.1	3.082395
14.148350	0.1	3.090382
14.150017	0.1	3.095389
14.151683	0.1	3.096760
14.153350	0.1	3.095091
14.155017	0.1	3.092587
14.156683	0.1	3.091276
14.158350	0.1	3.090680
14.160017	0.1	3.088951
14.161683	0.1	3.084004
14.163350	0.1	3.075302
14.165017	0.1	3.064513
14.166683	0.1	3.053785
14.168350	0.1	3.044367
14.170017	0.1	3.036201
14.171683	0.1	3.027678
14.173350	0.1	3.017068
14.175017	0.1	3.003776
14.176683	0.1	2.988398
14.178350	0.1	2.971590
14.180017	0.1	2.954066
14.181683	0.1	2.936721
14.183350	0.1	2.919972
14.185017	0.1	2.903998
14.186683	0.1	2.888739
14.188350	0.1	2.873600
14.190017	0.1	2.857268
14.191683	0.1	2.838731
14.193350	0.1	2.817452
14.195017	0.1	2.793372
14.196683	0.1	2.765954
14.198350	0.1	2.735317
14.200017	0.1	2.702952
14.201683	0.1	2.670765
14.203350	0.1	2.639711
14.205017	0.1	2.609313
14.206683	0.1	2.578437
14.208350	0.1	2.546847
14.210017	0.1	2.514422
14.211683	0.1	2.480865
14.213350	0.1	2.446473
14.215017	0.1	2.412796
14.216683	0.1	2.380848
14.218350	0.1	2.349496
14.220017	0.1	2.316475
14.221683	0.1	2.280474
14.223350	0.1	2.241910
14.225017	0.1	2.201140
14.226683	0.1	2.158284
14.228350	0.1	2.114535
14.230017	0.1	2.072632
14.231683	0.1	2.034545
14.233350	0.1	2.000034
14.235017	0.1	1.967609
14.236683	0.1	1.935899
14.238350	0.1	1.903772
14.240017	0.1	1.870871
14.241683	0.1	1.837075
14.243350	0.1	1.801550
14.245017	0.1	1.763404
14.246683	0.1	1.722872
14.248350	0.1	1.681984
14.250017	0.1	1.643539
14.251683	0.1	1.610100
14.253350	0.1	1.581848
14.255017	0.1	1.556695
14.256683	0.1	1.531661
14.258350	0.1	1.505017
14.260017	0.1	1.475573
14.261683	0.1	1.441658
14.263350	0.1	1.403272
14.265017	0.1	1.363874
14.266683	0.1	1.328230
14.268350	0.1	1.298845
14.270017	0.1	1.275003
14.271683	0.1	1.255155
14.273350	0.1	1.237989
14.275017	0.1	1.222074
14.276683	0.1	1.205623
14.278350	0.1	1.187146
14.280017	0.1	1.166523
14.281683	0.1	1.145125
14.283350	0.1	1.125276
14.285017	0.1	1.108766
14.286683	0.1	1.095295
14.288350	0.1	1.083076
14.290017	0.1	1.070380
14.291683	0.1	1.056790
14.293350	0.1	1.043141
14.295017	0.1	1.030445
14.296683	0.1	1.019895
14.298350	0.1	1.012087
14.300017	0.1	1.006842
14.301683	0.1	1.003265
14.303350	0.1	1.000106
14.305017	0.1	0.996351
14.306683	0.1	0.990808
14.308350	0.1	0.982583
14.310017	0.1	0.971794
14.311683	0.1	0.959456
14.313350	0.1	0.947058
14.315017	0.1	0.936151
14.316683	0.1	0.927985
14.318350	0.1	0.923216
14.320017	0.1	0.920594
14.321683	0.1	0.917852
14.323350	0.1	0.913024
14.325017	0.1	0.905573
14.326683	0.1	0.896514
14.328350	0.1	0.887156
14.330017	0.1	0.878692
14.331683	0.1	0.871718
14.333350	0.1	0.865758
14.335017	0.1	0.860035
14.336683	0.1	0.855625
14.338350	0.1	0.854611
14.340017	0.1	0.857592
14.341683	0.1	0.861764
14.343350	0.1	0.862360
14.345017	0.1	0.856161
14.346683	0.1	0.844896
14.348350	0.1	0.833809
14.350017	0.1	0.828445
14.351683	0.1	0.831842
14.353350	0.1	0.843525
14.355017	0.1	0.859320
14.356683	0.1	0.873327
14.358350	0.1	0.881136
14.360017	0.1	0.882328
14.361683	0.1	0.878811
14.363350	0.1	0.873208
14.365017	0.1	0.867784
14.366683	0.1	0.863791
14.368350	0.1	0.862122
14.370017	0.1	0.863195
14.371683	0.1	0.866592
14.373350	0.1	0.870705
14.375017	0.1	0.873387
14.376683	0.1	0.873625
14.378350	0.1	0.871480
14.380017	0.1	0.866890
14.381683	0.1	0.860214
14.383350	0.1	0.854611
14.385017	0.1	0.853121
14.386683	0.1	0.855744
14.388350	0.1	0.860453
14.390017	0.1	0.866771
14.391683	0.1	0.875235
14.393350	0.1	0.885308
14.395017	0.1	0.894845
14.396683	0.1	0.901520
14.398350	0.1	0.903726
14.400017	0.1	0.901938
14.401683	0.1	0.897944
14.403350	0.1	0.894487
14.405017	0.1	0.894606
14.406683	0.1	0.899971
14.408350	0.1	0.909209
14.410017	0.1	0.917852
14.411683	0.1	0.921965
14.413350	0.1	0.920355
14.415017	0.1	0.915825
14.416683	0.1	0.912607
14.418350	0.1	0.913382
14.420017	0.1	0.918567
14.421683	0.1	0.927270
14.423350	0.1	0.936985
14.425017	0.1	0.944078
14.426683	0.1	0.946701
14.428350	0.1	0.946105
14.430017	0.1	0.945270
14.431683	0.1	0.947416
14.433350	0.1	0.953972
14.435017	0.1	0.963330
14.436683	0.1	0.972033
14.438350	0.1	0.977576
14.440017	0.1	0.979424
14.441683	0.1	0.978470
14.443350	0.1	0.976503
14.445017	0.1	0.975311
14.446683	0.1	0.975668
14.448350	0.1	0.977635
14.450017	0.1	0.981152
14.451683	0.1	0.985265
14.453350	0.1	0.989020
14.455017	0.1	0.992298
14.456683	0.1	0.994921
14.458350	0.1	0.996769
14.460017	0.1	0.998080
14.461683	0.1	0.999451
14.463350	0.1	1.002312
14.465017	0.1	1.008272
14.466683	0.1	1.017273
14.468350	0.1	1.027763
14.470017	0.1	1.038134
14.471683	0.1	1.046836
14.473350	0.1	1.053035
14.475017	0.1	1.056731
14.476683	0.1	1.058400
14.478350	0.1	1.059234
14.480017	0.1	1.061857
14.481683	0.1	1.068473
14.483350	0.1	1.079619
14.485017	0.1	1.094997
14.486683	0.1	1.113355
14.488350	0.1	1.132906
14.490017	0.1	1.152039
14.491683	0.1	1.169443
14.493350	0.1	1.185715
14.495017	0.1	1.203716
14.496683	0.1	1.225531
14.498350	0.1	1.249909
14.500017	0.1	1.273632
14.501683	0.1	1.294494
14.503350	0.1	1.313627
14.505017	0.1	1.334250
14.506683	0.1	1.359046
14.508350	0.1	1.388729
14.510017	0.1	1.422167
14.511683	0.1	1.457036
14.513350	0.1	1.490653
14.515017	0.1	1.520515
14.516683	0.1	1.546562
14.518350	0.1	1.572132
14.520017	0.1	1.601696
14.521683	0.1	1.637459
14.523350	0.1	1.677573
14.525017	0.1	1.718462
14.526683	0.1	1.756549
14.528350	0.1	1.791358
14.530017	0.1	1.826465
14.531683	0.1	1.865685
14.533350	0.1	1.908362
14.535017	0.1	1.951993
14.536683	0.1	1.995862
14.538350	0.1	2.041161
14.540017	0.1	2.089858
14.541683	0.1	2.143383
14.543350	0.1	2.201736
14.545017	0.1	2.263725
14.546683	0.1	2.328336
14.548350	0.1	2.394796
14.550017	0.1	2.461434
14.551683	0.1	2.525747
14.553350	0.1	2.586723
14.555017	0.1	2.647102
14.556683	0.1	2.712369
14.558350	0.1	2.785802
14.560017	0.1	2.866030
14.561683	0.1	2.949238
14.563350	0.1	3.032863
14.565017	0.1	3.116489
14.566683	0.1	3.200472
14.568350	0.1	3.285110
14.570017	0.1	3.370583
14.571683	0.1	3.457666
14.573350	0.1	3.547251
14.575017	0.1	3.639341
14.576683	0.1	3.733516
14.578350	0.1	3.829777
14.580017	0.1	3.928066
14.581683	0.1	4.027605
14.583350	0.1	4.127741
14.585017	0.1	4.228294
14.586683	0.1	4.330218
14.588350	0.1	4.435182
14.590017	0.1	4.544020
14.591683	0.1	4.655779
14.593350	0.1	4.769504
14.595017	0.1	4.885376
14.596683	0.1	5.004525
14.598350	0.1	5.126834
14.600017	0.1	5.250812
14.601683	0.1	5.375207
14.603350	0.1	5.498231
14.605017	0.1	5.617440
14.606683	0.1	5.731643
14.608350	0.1	5.842030
14.610017	0.1	5.951107
14.611683	0.1	6.061495
14.613350	0.1	6.174982
14.615017	0.1	6.291509
14.616683	0.1	6.409407
14.618350	0.1	6.526709
14.620017	0.1	6.641329
14.621683	0.1	6.752134
14.623350	0.1	6.858945
14.625017	0.1	6.962955
14.626683	0.1	7.066548
14.628350	0.1	7.171691
14.630017	0.1	7.277608
14.631683	0.1	7.381618
14.633350	0.1	7.480741
14.635017	0.1	7.572890
14.636683	0.1	7.657528
14.638350	0.1	7.735968
14.640017	0.1	7.810116
14.641683	0.1	7.880688
14.643350	0.1	7.947505
14.645017	0.1	8.011163
14.646683	0.1	8.073390
14.648350	0.1	8.135438
14.650017	0.1	8.196652
14.651683	0.1	8.255184
14.653350	0.1	8.309067
14.655017	0.1	8.357943
14.656683	0.1	8.401812
14.658350	0.1	8.439601
14.660017	0.1	8.469999
14.661683	0.1	8.493186
14.663350	0.1	8.511246
14.665017	0.1	8.527279
14.666683	0.1	8.543075
14.668350	0.1	8.557559
14.670017	0.1	8.568168
14.671683	0.1	8.573354
14.673350	0.1	8.572698
14.675017	0.1	8.567036
14.676683	0.1	8.558274
14.678350	0.1	8.547485
14.680017	0.1	8.533776
14.681683	0.1	8.515418
14.683350	0.1	8.491874
14.685017	0.1	8.463681
14.686683	0.1	8.432270
14.688350	0.1	8.398414
14.690017	0.1	8.361877
14.691683	0.1	8.322418
14.693350	0.1	8.280397
14.695017	0.1	8.236170
14.696683	0.1	8.188963
14.698350	0.1	8.138419
14.700017	0.1	8.085371
14.701683	0.1	8.031548
14.703350	0.1	7.976830
14.705017	0.1	7.919848
14.706683	0.1	7.860482
14.708350	0.1	7.801235
14.710017	0.1	7.745684
14.711683	0.1	7.694960
14.713350	0.1	7.646382
14.715017	0.1	7.595361
14.716683	0.1	7.539094
14.718350	0.1	7.478059
14.720017	0.1	7.414520
14.721683	0.1	7.351339
14.723350	0.1	7.291437
14.725017	0.1	7.236600
14.726683	0.1	7.187486
14.728350	0.1	7.143677
14.730017	0.1	7.103920
14.731683	0.1	7.066548
14.733350	0.1	7.029653
14.735017	0.1	6.991327
14.736683	0.1	6.950736
14.738350	0.1	6.909430
14.740017	0.1	6.870091
14.741683	0.1	6.834567
14.743350	0.1	6.803215
14.745017	0.1	6.775797
14.746683	0.1	6.753207
14.748350	0.1	6.736339
14.750017	0.1	6.724775
14.751683	0.1	6.716669
14.753350	0.1	6.710709
14.755017	0.1	6.705463
14.756683	0.1	6.700278
14.758350	0.1	6.696701
14.760017	0.1	6.697178
14.761683	0.1	6.701231
14.763350	0.1	6.706238
14.765017	0.1	6.711483
14.766683	0.1	6.718696
14.768350	0.1	6.729782
14.770017	0.1	6.744981
14.771683	0.1	6.763637
14.773350	0.1	6.785095
14.775017	0.1	6.808341
14.776683	0.1	6.831766
14.778350	0.1	6.854237
14.780017	0.1	6.875575
14.781683	0.1	6.896437
14.783350	0.1	6.916166
14.785017	0.1	6.931961
14.786683	0.1	6.941736
14.788350	0.1	6.946266
14.790017	0.1	6.948233
14.791683	0.1	6.950021
14.793350	0.1	6.952525
14.795017	0.1	6.954790
14.796683	0.1	6.954670
14.798350	0.1	6.950260
14.800017	0.1	6.941021
14.801683	0.1	6.927729
14.803350	0.1	6.911636
14.805017	0.1	6.892860
14.806683	0.1	6.870449
14.808350	0.1	6.844104
14.810017	0.1	6.815494
14.811683	0.1	6.786824
14.813350	0.1	6.760002
14.815017	0.1	6.735266
14.816683	0.1	6.711722
14.818350	0.1	6.687224
14.820017	0.1	6.659091
14.821683	0.1	6.625653
14.823350	0.1	6.587625
14.825017	0.1	6.545902
14.826683	0.1	6.500602
14.828350	0.1	6.451607
14.830017	0.1	6.400466
14.831683	0.1	6.350220
14.833350	0.1	6.303072
14.835017	0.1	6.259025
14.836683	0.1	6.217003
14.838350	0.1	6.175578
14.840017	0.1	6.131769
14.841683	0.1	6.083310
14.843350	0.1	6.031275
14.845017	0.1	5.978048
14.846683	0.1	5.924166
14.848350	0.1	5.868852
14.850017	0.1	5.811751
14.851683	0.1	5.754471
14.853350	0.1	5.700052
14.855017	0.1	5.649984
14.856683	0.1	5.602360
14.858350	0.1	5.554259
14.860017	0.1	5.504251
14.861683	0.1	5.452395
14.863350	0.1	5.398095
14.865017	0.1	5.340338
14.866683	0.1	5.279780
14.868350	0.1	5.218983
14.870017	0.1	5.160451
14.871683	0.1	5.105138
14.873350	0.1	5.052209
14.875017	0.1	5.000651
14.876683	0.1	4.949928
14.878350	0.1	4.897476
14.880017	0.1	4.839480
14.881683	0.1	4.773975
14.883350	0.1	4.701972
14.885017	0.1	4.625798
14.886683	0.1	4.547358
14.888350	0.1	4.468799
14.890017	0.1	4.393399
14.891683	0.1	4.323483
14.893350	0.1	4.258693
14.895017	0.1	4.196525
14.896683	0.1	4.133880
14.898350	0.1	4.068613
14.900017	0.1	3.998935
14.901683	0.1	3.924132
14.903350	0.1	3.845930
14.905017	0.1	3.767133
14.906683	0.1	3.688932
14.908350	0.1	3.611326
14.910017	0.1	3.534496
14.911683	0.1	3.458798
14.913350	0.1	3.383815
14.915017	0.1	3.308475
14.916683	0.1	3.232777
14.918350	0.1	3.157854
14.920017	0.1	3.084243
14.921683	0.1	3.010571
14.923350	0.1	2.936244
14.925017	0.1	2.862752
14.926683	0.1	2.792478
14.928350	0.1	2.725721
14.930017	0.1	2.660692
14.931683	0.1	2.595723
14.933350	0.1	2.530694
14.935017	0.1	2.466500
14.936683	0.1	2.403498
14.938350	0.1	2.341509
14.940017	0.1	2.280831
14.941683	0.1	2.221823
14.943350	0.1	2.163947
14.945017	0.1	2.106249
14.946683	0.1	2.049148
14.948350	0.1	1.995921
14.950017	0.1	1.948595
14.951683	0.1	1.906514
14.953350	0.1	1.868010
14.955017	0.1	1.832306
14.956683	0.1	1.798689
14.958350	0.1	1.765609
14.960017	0.1	1.731455
14.961683	0.1	1.696527
14.963350	0.1	1.662135
14.965017	0.1	1.628578
14.966683	0.1	1.596749
14.968350	0.1	1.569629
14.970017	0.1	1.549959
14.971683	0.1	1.537085
14.973350	0.1	1.526952
14.975017	0.1	1.514018
14.976683	0.1	1.495242
14.978350	0.1	1.471818
14.980017	0.1	1.447857
14.981683	0.1	1.427412
14.983350	0.1	1.413107
14.985017	0.1	1.405358
14.986683	0.1	1.401603
14.988350	0.1	1.398683
14.990017	0.1	1.395404
14.991683	0.1	1.391709
14.993350	0.1	1.387358
14.995017	0.1	1.381517
14.996683	0.1	1.373410
14.998350	0.1	1.364052
15.000017	0.1	1.356244
15.001683	0.1	1.352072
15.003350	0.1	1.350701
15.005017	0.1	1.350045
15.006683	0.1	1.347900
15.008350	0.1	1.344442
15.010017	0.1	1.342177
15.011683	0.1	1.343489
15.013350	0.1	1.347065
15.015017	0.1	1.350045
15.016683	0.1	1.351655
15.018350	0.1	1.353085
15.020017	0.1	1.354575
15.021683	0.1	1.354754
15.023350	0.1	1.352668
15.025017	0.1	1.349032
15.026683	0.1	1.346290
15.028350	0.1	1.347005
15.030017	0.1	1.352549
15.031683	0.1	1.362741
15.033350	0.1	1.375675
15.035017	0.1	1.387954
15.036683	0.1	1.396716
15.038350	0.1	1.402080
15.040017	0.1	1.406670
15.041683	0.1	1.413047
15.043350	0.1	1.421988
15.045017	0.1	1.432896
15.046683	0.1	1.445055
15.048350	0.1	1.457453
15.050017	0.1	1.468122
15.051683	0.1	1.475155
15.053350	0.1	1.477838
15.055017	0.1	1.476944
15.056683	0.1	1.474857
15.058350	0.1	1.474500
15.060017	0.1	1.477838
15.061683	0.1	1.484394
15.063350	0.1	1.493037
15.065017	0.1	1.504004
15.066683	0.1	1.518369
15.068350	0.1	1.536310
15.070017	0.1	1.555562
15.071683	0.1	1.573145
15.073350	0.1	1.586974
15.075017	0.1	1.597285
15.076683	0.1	1.606643
15.078350	0.1	1.617611
15.080017	0.1	1.631320
15.081683	0.1	1.647234
15.083350	0.1	1.664281
15.085017	0.1	1.680970
15.086683	0.1	1.696348
15.088350	0.1	1.710057
15.090017	0.1	1.721680
15.091683	0.1	1.731575
15.093350	0.1	1.741886
15.095017	0.1	1.755655
15.096683	0.1	1.774311
15.098350	0.1	1.796544
15.100017	0.1	1.819849
15.101683	0.1	1.842499
15.103350	0.1	1.864672
15.105017	0.1	1.887322
15.106683	0.1	1.910389
15.108350	0.1	1.932800
15.110017	0.1	1.953781
15.111683	0.1	1.974285
15.113350	0.1	1.996696
15.115017	0.1	2.022982
15.116683	0.1	2.053917
15.118350	0.1	2.089083
15.120017	0.1	2.126336
15.121683	0.1	2.160669
15.123350	0.1	2.186716
15.125017	0.1	2.203882
15.126683	0.1	2.217651
15.128350	0.1	2.235532
15.130017	0.1	2.262235
15.131683	0.1	2.298713
15.133350	0.1	2.343357
15.135017	0.1	2.392590
15.136683	0.1	2.442002
15.138350	0.1	2.488554
15.140017	0.1	2.531171
15.141683	0.1	2.570808
15.143350	0.1	2.609790
15.145017	0.1	2.650976
15.146683	0.1	2.695739
15.148350	0.1	2.742469
15.150017	0.1	2.788842
15.151683	0.1	2.835393
15.153350	0.1	2.885282
15.155017	0.1	2.940595
15.156683	0.1	2.999723
15.158350	0.1	3.058315
15.160017	0.1	3.113151
15.161683	0.1	3.164590
15.163350	0.1	3.215432
15.165017	0.1	3.269375
15.166683	0.1	3.329575
15.168350	0.1	3.396571
15.170017	0.1	3.466726
15.171683	0.1	3.535807
15.173350	0.1	3.602565
15.175017	0.1	3.668368
15.176683	0.1	3.734648
15.178350	0.1	3.802419
15.180017	0.1	3.873587
15.181683	0.1	3.949285
15.183350	0.1	4.028738
15.185017	0.1	4.109741
15.186683	0.1	4.190564
15.188350	0.1	4.270613
15.190017	0.1	4.350007
15.191683	0.1	4.428387
15.193350	0.1	4.506052
15.195017	0.1	4.584849
15.196683	0.1	4.666567
15.198350	0.1	4.751504
15.200017	0.1	4.838646
15.201683	0.1	4.925907
15.203350	0.1	5.010665
15.205017	0.1	5.091608
15.206683	0.1	5.169094
15.208350	0.1	5.244434
15.210017	0.1	5.318821
15.211683	0.1	5.392909
15.213350	0.1	5.467356
15.215017	0.1	5.542875
15.216683	0.1	5.619049
15.218350	0.1	5.693674
15.220017	0.1	5.763650
15.221683	0.1	5.827546
15.223350	0.1	5.886495
15.225017	0.1	5.942643
15.226683	0.1	5.997658
15.228350	0.1	6.051481
15.230017	0.1	6.102145
15.231683	0.1	6.146908
15.233350	0.1	6.184757
15.235017	0.1	6.217957
15.236683	0.1	6.249845
15.238350	0.1	6.281376
15.240017	0.1	6.311000
15.241683	0.1	6.336570
15.243350	0.1	6.356538
15.245017	0.1	6.370366
15.246683	0.1	6.378591
15.248350	0.1	6.381750
15.250017	0.1	6.380499
15.251683	0.1	6.376207
15.253350	0.1	6.370247
15.255017	0.1	6.362796
15.256683	0.1	6.352306
15.258350	0.1	6.335676
15.260017	0.1	6.311179
15.261683	0.1	6.280125
15.263350	0.1	6.245137
15.265017	0.1	6.207466
15.266683	0.1	6.167233
15.268350	0.1	6.125152
15.270017	0.1	6.082535
15.271683	0.1	6.040395
15.273350	0.1	5.999208
15.275017	0.1	5.957961
15.276683	0.1	5.913318
15.278350	0.1	5.861640
15.280017	0.1	5.801618
15.281683	0.1	5.733908
15.283350	0.1	5.660475
15.285017	0.1	5.585313
15.286683	0.1	5.512357
15.288350	0.1	5.442500
15.290017	0.1	5.374194
15.291683	0.1	5.305589
15.293350	0.1	5.235493
15.295017	0.1	5.162716
15.296683	0.1	5.086124
15.298350	0.1	5.006731
15.300017	0.1	4.927457
15.301683	0.1	4.851044
15.303350	0.1	4.778266
15.305017	0.1	4.708231
15.306683	0.1	4.639089
15.308350	0.1	4.570663
15.310017	0.1	4.505396
15.311683	0.1	4.445255
15.313350	0.1	4.387975
15.315017	0.1	4.329384
15.316683	0.1	4.268408
15.318350	0.1	4.208029
15.320017	0.1	4.151941
15.321683	0.1	4.102588
15.323350	0.1	4.060447
15.325017	0.1	4.023969
15.326683	0.1	3.991843
15.328350	0.1	3.964007
15.330017	0.1	3.940463
15.331683	0.1	3.920257
15.333350	0.1	3.903210
15.335017	0.1	3.890515
15.336683	0.1	3.883183
15.338350	0.1	3.880918
15.340017	0.1	3.883124
15.341683	0.1	3.890693
15.343350	0.1	3.907085
15.345017	0.1	3.935099
15.346683	0.1	3.973484
15.348350	0.1	4.018247
15.350017	0.1	4.067242
15.351683	0.1	4.120410
15.353350	0.1	4.178763
15.355017	0.1	4.244745
15.356683	0.1	4.322350
15.358350	0.1	4.413665
15.360017	0.1	4.516483
15.361683	0.1	4.625738
15.363350	0.1	4.738629
15.365017	0.1	4.855752
15.366683	0.1	4.978776
15.368350	0.1	5.109907
15.370017	0.1	5.251766
15.371683	0.1	5.405724
15.373350	0.1	5.572081
15.375017	0.1	5.752266
15.376683	0.1	5.948305
15.378350	0.1	6.160200
15.380017	0.1	6.385267
15.381683	0.1	6.620050
15.383350	0.1	6.862641
15.385017	0.1	7.114888
15.386683	0.1	7.380903
15.388350	0.1	7.663846
15.390017	0.1	7.964790
15.391683	0.1	8.284033
15.393350	0.1	8.622587
15.395017	0.1	8.981765
15.396683	0.1	9.361208
15.398350	0.1	9.758890
15.400017	0.1	10.173739
15.401683	0.1	10.607482
15.403350	0.1	11.064530
15.405017	0.1	11.549652
15.406683	0.1	12.065233
15.408350	0.1	12.610138
15.410017	0.1	13.181389
15.411683	0.1	13.777316
15.413350	0.1	14.399708
15.415017	0.1	15.053690
15.416683	0.1	15.746237
15.418350	0.1	16.483606
15.420017	0.1	17.268778
15.421683	0.1	18.102230
15.423350	0.1	18.983723
15.425017	0.1	19.913794
15.426683	0.1	20.894290
15.428350	0.1	21.928133
15.430017	0.1	23.019196
15.431683	0.1	24.170698
15.433350	0.1	25.384010
15.435017	0.1	26.660563
15.436683	0.1	28.004231
15.438350	0.1	29.419543
15.440017	0.1	30.909242
15.441683	0.1	32.475831
15.443350	0.1	34.123840
15.445017	0.1	35.858156
15.446683	0.1	37.681045
15.448350	0.1	39.592447
15.450017	0.1	41.592779
15.451683	0.1	43.684783
15.453350	0.1	45.872870
15.455017	0.1	48.162106
15.456683	0.1	50.556782
15.458350	0.1	53.059462
15.460017	0.1	55.671516
15.461683	0.1	58.394436
15.463350	0.1	61.230782
15.465017	0.1	64.183001
15.466683	0.1	67.252223
15.468350	0.1	70.439820
15.470017	0.1	73.748772
15.471683	0.1	77.182059
15.473350	0.1	80.740397
15.475017	0.1	84.423130
15.476683	0.1	88.229244
15.478350	0.1	92.158561
15.480017	0.1	96.211976
15.481683	0.1	100.392288
15.483350	0.1	104.704029
15.485017	0.1	109.151489
15.486683	0.1	113.738544
15.488350	0.1	118.468411
15.490017	0.1	123.344190
15.491683	0.1	128.368087
15.493350	0.1	133.540519
15.495017	0.1	138.861307
15.496683	0.1	144.331941
15.498350	0.1	149.956354
15.500017	0.1	155.739853
15.501683	0.1	161.689410
15.503350	0.1	167.812119
15.505017	0.1	174.113940
15.506683	0.1	180.601667
15.508350	0.1	187.284123
15.510017	0.1	194.169473
15.511683	0.1	201.264632
15.513350	0.1	208.577168
15.515017	0.1	216.116858
15.516683	0.1	223.898305
15.518350	0.1	231.941654
15.520017	0.1	240.268722
15.521683	0.1	248.898223
15.523350	0.1	257.843569
15.525017	0.1	267.114119
15.526683	0.1	276.719050
15.528350	0.1	286.673026
15.530017	0.1	296.995836
15.531683	0.1	307.709712
15.533350	0.1	318.839152
15.535017	0.1	330.407878
15.536683	0.1	342.433533
15.538350	0.1	354.925654
15.540017	0.1	367.891214
15.541683	0.1	381.338381
15.543350	0.1	395.272457
15.545017	0.1	409.692073
15.546683	0.1	424.592520
15.548350	0.1	439.967480
15.550017	0.1	455.806283
15.551683	0.1	472.094206
15.553350	0.1	488.811105
15.555017	0.1	505.923599
15.556683	0.1	523.377450
15.558350	0.1	541.103872
15.560017	0.1	559.034023
15.561683	0.1	577.110027
15.563350	0.1	595.281040
15.565017	0.1	613.488890
15.566683	0.1	631.660678
15.568350	0.1	649.713138
15.570017	0.1	667.558710
15.571683	0.1	685.105722
15.573350	0.1	702.261073
15.575017	0.1	718.940599
15.576683	0.1	735.070630
15.578350	0.1	750.580296
15.580017	0.1	765.397237
15.581683	0.1	779.449152
15.583350	0.1	792.668986
15.585017	0.1	805.003751
15.586683	0.1	816.416372
15.588350	0.1	826.878299
15.590017	0.1	836.364558
15.591683	0.1	844.856789
15.593350	0.1	852.343729
15.595017	0.1	858.818165
15.596683	0.1	864.277712
15.598350	0.1	868.727557
15.600017	0.1	872.181229
15.601683	0.1	874.661796
15.603350	0.1	876.202338
15.605017	0.1	876.842670
15.606683	0.1	876.624458
15.608350	0.1	875.585847
15.610017	0.1	873.762302
15.611683	0.1	871.192686
15.613350	0.1	867.920033
15.615017	0.1	863.985769
15.616683	0.1	859.426073
15.618350	0.1	854.274383
15.620017	0.1	848.568490
15.621683	0.1	842.356136
15.623350	0.1	835.694780
15.625017	0.1	828.640332
15.626683	0.1	821.233739
15.628350	0.1	813.499738
15.630017	0.1	805.457878
15.631683	0.1	797.130930
15.633350	0.1	788.542437
15.635017	0.1	779.712366
15.636683	0.1	770.661281
15.638350	0.1	761.415646
15.640017	0.1	752.004787
15.641683	0.1	742.455706
15.643350	0.1	732.790991
15.645017	0.1	723.027868
15.646683	0.1	713.178618
15.648350	0.1	703.251344
15.650017	0.1	693.251472
15.651683	0.1	683.183234
15.653350	0.1	673.052053
15.655017	0.1	662.867526
15.656683	0.1	652.643421
15.658350	0.1	642.394164
15.660017	0.1	632.134058
15.661683	0.1	621.876873
15.663350	0.1	611.631966
15.665017	0.1	601.402974
15.666683	0.1	591.189420
15.668350	0.1	580.989038
15.670017	0.1	570.802246
15.671683	0.1	560.636256
15.673350	0.1	550.501439
15.675017	0.1	540.404948
15.676683	0.1	530.348988
15.678350	0.1	520.334334
15.680017	0.1	510.363609
15.681683	0.1	500.442475
15.683350	0.1	490.579694
15.685017	0.1	480.784922
15.686683	0.1	471.062509
15.688350	0.1	461.411086
15.690017	0.1	451.830474
15.691683	0.1	442.325440
15.693350	0.1	432.902004
15.695017	0.1	423.564340
15.696683	0.1	414.314891
15.698350	0.1	405.156040
15.700017	0.1	396.089816
15.701683	0.1	387.118661
15.703350	0.1	378.246866
15.705017	0.1	369.479857
15.706683	0.1	360.823057
15.708350	0.1	352.280101
15.710017	0.1	343.852421
15.711683	0.1	335.539421
15.713350	0.1	327.340682
15.715017	0.1	319.257219
15.716683	0.1	311.291713
15.718350	0.1	303.447980
15.720017	0.1	295.729416
15.721683	0.1	288.137870
15.723350	0.1	280.673580
15.725017	0.1	273.336486
15.726683	0.1	266.128198
15.728350	0.1	259.052411
15.730017	0.1	252.112344
15.731683	0.1	245.309189
15.733350	0.1	238.642230
15.735017	0.1	232.110216
15.736683	0.1	225.713028
15.738350	0.1	219.453288
15.740017	0.1	213.333321
15.741683	0.1	207.353306
15.743350	0.1	201.512945
15.745017	0.1	195.811879
15.746683	0.1	190.246772
15.748350	0.1	184.812616
15.750017	0.1	179.506670
15.751683	0.1	174.327980
15.753350	0.1	169.276009
15.755017	0.1	164.351592
15.756683	0.1	159.556160
15.758350	0.1	154.890725
15.760017	0.1	150.356242
15.761683	0.1	145.952949
15.763350	0.1	141.679713
15.765017	0.1	137.533733
15.766683	0.1	133.510478
15.768350	0.1	129.604824
15.770017	0.1	125.812121
15.771683	0.1	122.129805
15.773350	0.1	118.556566
15.775017	0.1	115.091748
15.776683	0.1	111.735708
15.778350	0.1	108.488328
15.780017	0.1	105.348116
15.781683	0.1	102.312929
15.783350	0.1	99.379665
15.785017	0.1	96.544033
15.786683	0.1	93.801862
15.788350	0.1	91.148859
15.790017	0.1	88.580137
15.791683	0.1	86.091643
15.793350	0.1	83.682423
15.795017	0.1	81.353490
15.796683	0.1	79.105561
15.798350	0.1	76.937501
15.800017	0.1	74.846153
15.801683	0.1	72.827045
15.803350	0.1	70.878093
15.805017	0.1	68.999950
15.806683	0.1	67.192618
15.808350	0.1	65.453295
15.810017	0.1	63.778106
15.811683	0.1	62.163535
15.813350	0.1	60.606126
15.815017	0.1	59.102002
15.816683	0.1	57.647410
15.818350	0.1	56.240085
15.820017	0.1	54.879371
15.821683	0.1	53.565207
15.823350	0.1	52.297059
15.825017	0.1	51.074210
15.826683	0.1	49.895945
15.828350	0.1	48.760238
15.830017	0.1	47.664049
15.831683	0.1	46.604278
15.833350	0.1	45.579138
15.835017	0.1	44.589105
15.836683	0.1	43.634835
15.838350	0.1	42.715790
15.840017	0.1	41.830483
15.841683	0.1	40.977242
15.843350	0.1	40.153208
15.845017	0.1	39.354565
15.846683	0.1	38.579347
15.848350	0.1	37.828865
15.850017	0.1	37.105741
15.851683	0.1	36.410513
15.853350	0.1	35.741510
15.855017	0.1	35.096707
15.856683	0.1	34.474315
15.858350	0.1	33.872189
15.860017	0.1	33.286335
15.861683	0.1	32.712760
15.863350	0.1	32.150628
15.865017	0.1	31.601610
15.866683	0.1	31.067433
15.868350	0.1	30.548694
15.870017	0.1	30.046524
15.871683	0.1	29.562892
15.873350	0.1	29.098989
15.875017	0.1	28.652491
15.876683	0.1	28.218390
15.878350	0.1	27.793051
15.880017	0.1	27.375938
15.881683	0.1	26.968004
15.883350	0.1	26.569547
15.885017	0.1	26.180448
15.886683	0.1	25.800647
15.888350	0.1	25.430383
15.890017	0.1	25.069417
15.891683	0.1	24.716438
15.893350	0.1	24.369718
15.895017	0.1	24.028601
15.896683	0.1	23.693623
15.898350	0.1	23.365737
15.900017	0.1	23.047210
15.901683	0.1	22.741200
15.903350	0.1	22.448481
15.905017	0.1	22.165777
15.906683	0.1	21.887900
15.908350	0.1	21.610559
15.910017	0.1	21.332802
15.911683	0.1	21.057011
15.913350	0.1	20.786525
15.915017	0.1	20.524086
15.916683	0.1	20.271124
15.918350	0.1	20.027639
15.920017	0.1	19.792439
15.921683	0.1	19.564034
15.923350	0.1	19.341470
15.925017	0.1	19.123794
15.926683	0.1	18.909932
15.928350	0.1	18.698991
15.930017	0.1	18.491329
15.931683	0.1	18.289925
15.933350	0.1	18.097879
15.935017	0.1	17.916025
15.936683	0.1	17.741622
15.938350	0.1	17.570854
15.940017	0.1	17.401756
15.941683	0.1	17.233730
15.943350	0.1	17.066480
15.945017	0.1	16.901375
15.946683	0.1	16.740502
15.948350	0.1	16.585053
15.950017	0.1	16.435386
15.951683	0.1	16.292156
15.953350	0.1	16.155780
15.955017	0.1	16.026021
15.956683	0.1	15.902163
15.958350	0.1	15.783132
15.960017	0.1	15.667678
15.961683	0.1	15.554369
15.963350	0.1	15.442134
15.965017	0.1	15.331269
15.966683	0.1	15.222848
15.968350	0.1	15.118302
15.970017	0.1	15.018941
15.971683	0.1	14.926196
15.973350	0.1	14.840008
15.975017	0.1	14.758826
15.976683	0.1	14.680208
15.978350	0.1	14.601530
15.980017	0.1	14.521778
15.981683	0.1	14.442266
15.983350	0.1	14.365972
15.985017	0.1	14.294268
15.986683	0.1	14.225543
15.988350	0.1	14.156402
15.990017	0.1	14.084996
15.991683	0.1	14.012457
15.993350	0.1	13.941289
15.995017	0.1	13.873220
15.996683	0.1	13.807119
15.998350	0.1	13.740362
16.000017	0.1	13.670803
16.001683	0.1	13.597489
16.003350	0.1	13.519228
16.005017	0.1	13.435365
16.006683	0.1	13.346732
16.008350	0.1	13.254584
16.010017	0.1	13.159872
16.011683	0.1	13.063193
16.013350	0.1	12.965620
16.015017	0.1	12.868226
16.016683	0.1	12.770952
16.018350	0.1	12.671829
16.020017	0.1	12.568832
16.021683	0.1	12.462021
16.023350	0.1	12.352050
16.025017	0.1	12.238205
16.026683	0.1	12.119950
16.028350	0.1	11.998356
16.030017	0.1	11.874736
16.031683	0.1	11.749089
16.033350	0.1	11.620999
16.035017	0.1	11.490346
16.036683	0.1	11.356652
16.038350	0.1	11.218548
16.040017	0.1	11.076511
16.041683	0.1	10.933638
16.043350	0.1	10.794104
16.045017	0.1	10.659874
16.046683	0.1	10.529578
16.048350	0.1	10.399700
16.050017	0.1	10.267318
16.051683	0.1	10.132552
16.053350	0.1	9.998084
16.055017	0.1	9.866179
16.056683	0.1	9.736956
16.058350	0.1	9.609461
16.060017	0.1	9.483457
16.061683	0.1	9.359420
16.063350	0.1	9.236575
16.065017	0.1	9.113074
16.066683	0.1	8.989454
16.068350	0.1	8.868933
16.070017	0.1	8.754314
16.071683	0.1	8.646131
16.073350	0.1	8.544088
16.075017	0.1	8.448244
16.076683	0.1	8.356989
16.078350	0.1	8.267403
16.080017	0.1	8.177460
16.081683	0.1	8.087516
16.083350	0.1	7.999540
16.085017	0.1	7.915318
16.086683	0.1	7.835448
16.088350	0.1	7.758439
16.090017	0.1	7.682324
16.091683	0.1	7.606745
16.093350	0.1	7.533133
16.095017	0.1	7.462442
16.096683	0.1	7.395089
16.098350	0.1	7.331729
16.100017	0.1	7.273078
16.101683	0.1	7.218659
16.103350	0.1	7.167042
16.105017	0.1	7.116914
16.106683	0.1	7.067383
16.108350	0.1	7.018090
16.110017	0.1	6.969214
16.111683	0.1	6.921053
16.113350	0.1	6.873489
16.115017	0.1	6.826163
16.116683	0.1	6.778717
16.118350	0.1	6.730855
16.120017	0.1	6.683290
16.121683	0.1	6.638050
16.123350	0.1	6.596446
16.125017	0.1	6.557465
16.126683	0.1	6.519437
16.128350	0.1	6.481290
16.130017	0.1	6.442786
16.131683	0.1	6.404162
16.133350	0.1	6.365896
16.135017	0.1	6.327808
16.136683	0.1	6.289184
16.138350	0.1	6.249845
16.140017	0.1	6.211102
16.141683	0.1	6.175399
16.143350	0.1	6.143213
16.145017	0.1	6.112874
16.146683	0.1	6.083191
16.148350	0.1	6.054700
16.150017	0.1	6.028176
16.151683	0.1	6.003261
16.153350	0.1	5.978823
16.155017	0.1	5.953968
16.156683	0.1	5.928100
16.158350	0.1	5.900503
16.160017	0.1	5.871177
16.161683	0.1	5.840898
16.163350	0.1	5.810440
16.165017	0.1	5.780280
16.166683	0.1	5.751014
16.168350	0.1	5.723715
16.170017	0.1	5.699039
16.171683	0.1	5.676806
16.173350	0.1	5.656541
16.175017	0.1	5.637348
16.176683	0.1	5.618453
16.178350	0.1	5.600036
16.180017	0.1	5.582989
16.181683	0.1	5.568624
16.183350	0.1	5.557180
16.185017	0.1	5.547107
16.186683	0.1	5.537033
16.188350	0.1	5.526841
16.190017	0.1	5.516172
16.191683	0.1	5.505205
16.193350	0.1	5.494237
16.195017	0.1	5.481840
16.196683	0.1	5.465627
16.198350	0.1	5.445659
16.200017	0.1	5.424679
16.201683	0.1	5.405844
16.203350	0.1	5.391658
16.205017	0.1	5.383551
16.206683	0.1	5.380810
16.208350	0.1	5.380154
16.210017	0.1	5.378306
16.211683	0.1	5.374790
16.213350	0.1	5.371750
16.215017	0.1	5.369902
16.216683	0.1	5.367875
16.218350	0.1	5.364657
16.220017	0.1	5.360961
16.221683	0.1	5.358458
16.223350	0.1	5.358458
16.225017	0.1	5.361319
16.226683	0.1	5.366743
16.228350	0.1	5.374492
16.230017	0.1	5.384326
16.231683	0.1	5.394042
16.233350	0.1	5.400122
16.235017	0.1	5.400658
16.236683	0.1	5.397559
16.238350	0.1	5.394996
16.240017	0.1	5.395949
16.241683	0.1	5.401492
16.243350	0.1	5.411089
16.245017	0.1	5.422831
16.246683	0.1	5.434931
16.248350	0.1	5.446732
16.250017	0.1	5.457342
16.251683	0.1	5.464435
16.253350	0.1	5.466640
16.255017	0.1	5.465269
16.256683	0.1	5.462528
16.258350	0.1	5.460382
16.260017	0.1	5.460024
16.261683	0.1	5.461276
16.263350	0.1	5.462885
16.265017	0.1	5.464435
16.266683	0.1	5.465806
16.268350	0.1	5.466581
16.270017	0.1	5.466879
16.271683	0.1	5.467117
16.273350	0.1	5.466998
16.275017	0.1	5.465269
16.276683	0.1	5.460561
16.278350	0.1	5.451799
16.280017	0.1	5.439282
16.281683	0.1	5.425036
16.283350	0.1	5.410970
16.285017	0.1	5.397678
16.286683	0.1	5.384446
16.288350	0.1	5.370558
16.290017	0.1	5.356253
16.291683	0.1	5.342663
16.293350	0.1	5.331278
16.295017	0.1	5.322874
16.296683	0.1	5.315781
16.298350	0.1	5.307198
16.300017	0.1	5.296052
16.301683	0.1	5.283296
16.303350	0.1	5.269707
16.305017	0.1	5.254507
16.306683	0.1	5.236090
16.308350	0.1	5.213917
16.310017	0.1	5.188406
16.311683	0.1	5.160749
16.313350	0.1	5.132497
16.315017	0.1	5.105377
16.316683	0.1	5.080402
16.318350	0.1	5.057931
16.320017	0.1	5.037666
16.321683	0.1	5.018890
16.323350	0.1	5.000890
16.325017	0.1	4.982174
16.326683	0.1	4.960537
16.328350	0.1	4.933894
16.330017	0.1	4.902304
16.331683	0.1	4.867852
16.333350	0.1	4.833520
16.335017	0.1	4.802227
16.336683	0.1	4.775286
16.338350	0.1	4.752279
16.340017	0.1	4.731834
16.341683	0.1	4.711986
16.343350	0.1	4.691541
16.345017	0.1	4.670203
16.346683	0.1	4.648268
16.348350	0.1	4.626155
16.350017	0.1	4.603863
16.351683	0.1	4.581034
16.353350	0.1	4.557848
16.355017	0.1	4.534126
16.356683	0.1	4.508794
16.358350	0.1	4.480064
16.360017	0.1	4.447639
16.361683	0.1	4.414261
16.363350	0.1	4.383326
16.365017	0.1	4.356623
16.366683	0.1	4.333377
16.368350	0.1	4.312814
16.370017	0.1	4.295171
16.371683	0.1	4.279673
16.373350	0.1	4.263401
16.375017	0.1	4.242838
16.376683	0.1	4.216910
16.378350	0.1	4.187644
16.380017	0.1	4.157901
16.381683	0.1	4.128933
16.383350	0.1	4.099608
16.385017	0.1	4.069031
16.386683	0.1	4.038751
16.388350	0.1	4.012048
16.390017	0.1	3.991127
16.391683	0.1	3.976107
16.393350	0.1	3.965318
16.395017	0.1	3.955662
16.396683	0.1	3.943861
16.398350	0.1	3.929079
16.400017	0.1	3.913045
16.401683	0.1	3.898025
16.403350	0.1	3.883660
16.405017	0.1	3.867030
16.406683	0.1	3.846109
16.408350	0.1	3.822863
16.410017	0.1	3.802002
16.411683	0.1	3.786087
16.413350	0.1	3.774047
16.415017	0.1	3.762365
16.416683	0.1	3.749132
16.418350	0.1	3.734529
16.420017	0.1	3.719151
16.421683	0.1	3.703118
16.423350	0.1	3.688097
16.425017	0.1	3.675640
16.426683	0.1	3.665388
16.428350	0.1	3.655732
16.430017	0.1	3.646255
16.431683	0.1	3.638089
16.433350	0.1	3.631354
16.435017	0.1	3.625095
16.436683	0.1	3.619254
16.438350	0.1	3.614426
16.440017	0.1	3.610075
16.441683	0.1	3.604233
16.443350	0.1	3.595174
16.445017	0.1	3.582716
16.446683	0.1	3.568888
16.448350	0.1	3.556490
16.450017	0.1	3.546894
16.451683	0.1	3.540278
16.453350	0.1	3.535867
16.455017	0.1	3.531575
16.456683	0.1	3.525973
16.458350	0.1	3.519953
16.460017	0.1	3.515184
16.461683	0.1	3.512144
16.463350	0.1	3.510535
16.465017	0.1	3.508926
16.466683	0.1	3.506005
16.468350	0.1	3.501773
16.470017	0.1	3.497482
16.471683	0.1	3.494442
16.473350	0.1	3.492415
16.475017	0.1	3.489852
16.476683	0.1	3.485680
16.478350	0.1	3.480673
16.480017	0.1	3.476560
16.481683	0.1	3.474355
16.483350	0.1	3.474057
16.485017	0.1	3.474891
16.486683	0.1	3.475249
16.488350	0.1	3.473997
16.490017	0.1	3.471315
16.491683	0.1	3.467977
16.493350	0.1	3.464937
16.495017	0.1	3.463149
16.496683	0.1	3.462970
16.498350	0.1	3.464282
16.500017	0.1	3.466845
16.501683	0.1	3.470540
16.503350	0.1	3.475130
16.505017	0.1	3.479541
16.506683	0.1	3.481746
16.508350	0.1	3.480852
16.510017	0.1	3.477991
16.511683	0.1	3.474117
16.513350	0.1	3.469110
16.515017	0.1	3.463090
16.516683	0.1	3.458083
16.518350	0.1	3.456772
16.520017	0.1	3.459215
16.521683	0.1	3.463268
16.523350	0.1	3.466964
16.525017	0.1	3.469467
16.526683	0.1	3.471017
16.528350	0.1	3.472865
16.530017	0.1	3.476262
16.531683	0.1	3.481150
16.533350	0.1	3.486634
16.535017	0.1	3.492058
16.536683	0.1	3.496886
16.538350	0.1	3.500462
16.540017	0.1	3.502369
16.541683	0.1	3.502906
16.543350	0.1	3.502965
16.545017	0.1	3.503621
16.546683	0.1	3.505051
16.548350	0.1	3.506959
16.550017	0.1	3.510297
16.551683	0.1	3.516197
16.553350	0.1	3.524244
16.555017	0.1	3.532291
16.556683	0.1	3.539205
16.558350	0.1	3.545165
16.560017	0.1	3.551007
16.561683	0.1	3.557742
16.563350	0.1	3.566683
16.565017	0.1	3.578007
16.566683	0.1	3.590584
16.568350	0.1	3.602922
16.570017	0.1	3.613532
16.571683	0.1	3.620923
16.573350	0.1	3.624201
16.575017	0.1	3.624141
16.576683	0.1	3.623128
16.578350	0.1	3.623188
16.580017	0.1	3.625453
16.581683	0.1	3.631115
16.583350	0.1	3.641308
16.585017	0.1	3.655613
16.586683	0.1	3.671825
16.588350	0.1	3.687084
16.590017	0.1	3.699243
16.591683	0.1	3.707648
16.593350	0.1	3.713072
16.595017	0.1	3.717303
16.596683	0.1	3.722191
16.598350	0.1	3.729403
16.600017	0.1	3.739834
16.601683	0.1	3.752887
16.603350	0.1	3.766358
16.605017	0.1	3.776908
16.606683	0.1	3.782749
16.608350	0.1	3.785372
16.610017	0.1	3.789008
16.611683	0.1	3.797412
16.613350	0.1	3.811240
16.615017	0.1	3.828526
16.616683	0.1	3.847003
16.618350	0.1	3.865481
16.620017	0.1	3.884077
16.621683	0.1	3.902972
16.623350	0.1	3.920913
16.625017	0.1	3.935516
16.626683	0.1	3.945887
16.628350	0.1	3.953457
16.630017	0.1	3.960788
16.631683	0.1	3.970087
16.633350	0.1	3.982365
16.635017	0.1	3.997803
16.636683	0.1	4.015625
16.638350	0.1	4.033566
16.640017	0.1	4.048944
16.641683	0.1	4.060388
16.643350	0.1	4.068911
16.645017	0.1	4.077256
16.646683	0.1	4.087866
16.648350	0.1	4.101813
16.650017	0.1	4.119277
16.651683	0.1	4.140437
16.653350	0.1	4.164160
16.655017	0.1	4.187048
16.656683	0.1	4.205883
16.658350	0.1	4.220069
16.660017	0.1	4.230738
16.661683	0.1	4.238487
16.663350	0.1	4.243970
16.665017	0.1	4.248917
16.666683	0.1	4.255057
16.668350	0.1	4.264057
16.670017	0.1	4.276276
16.671683	0.1	4.290879
16.673350	0.1	4.306853
16.675017	0.1	4.323125
16.676683	0.1	4.338086
16.678350	0.1	4.350007
16.680017	0.1	4.357994
16.681683	0.1	4.361987
16.683350	0.1	4.363239
16.685017	0.1	4.363299
16.686683	0.1	4.363716
16.688350	0.1	4.365444
16.690017	0.1	4.368723
16.691683	0.1	4.373372
16.693350	0.1	4.378557
16.695017	0.1	4.383981
16.696683	0.1	4.390061
16.698350	0.1	4.396916
16.700017	0.1	4.402817
16.701683	0.1	4.405439
16.703350	0.1	4.403472
16.705017	0.1	4.397750
16.706683	0.1	4.390598
16.708350	0.1	4.385114
16.710017	0.1	4.383326
16.711683	0.1	4.384399
16.713350	0.1	4.385770
16.715017	0.1	4.386187
16.716683	0.1	4.386306
16.718350	0.1	4.386127
16.720017	0.1	4.384160
16.721683	0.1	4.379332
16.723350	0.1	4.371286
16.725017	0.1	4.359365
16.726683	0.1	4.343987
16.728350	0.1	4.328251
16.730017	0.1	4.316032
16.731683	0.1	4.309118
16.733350	0.1	4.306317
16.735017	0.1	4.304528
16.736683	0.1	4.301071
16.738350	0.1	4.293800
16.740017	0.1	4.282892
16.741683	0.1	4.270852
16.743350	0.1	4.260302
16.745017	0.1	4.251600
16.746683	0.1	4.244030
16.748350	0.1	4.236937
16.750017	0.1	4.230619
16.751683	0.1	4.226208
16.753350	0.1	4.224897
16.755017	0.1	4.227042
16.756683	0.1	4.231394
16.758350	0.1	4.235387
16.760017	0.1	4.236579
16.761683	0.1	4.233182
16.763350	0.1	4.224301
16.765017	0.1	4.209817
16.766683	0.1	4.191578
16.768350	0.1	4.173935
16.770017	0.1	4.161954
16.771683	0.1	4.157365
16.773350	0.1	4.158259
16.775017	0.1	4.161716
16.776683	0.1	4.165828
16.778350	0.1	4.170180
16.780017	0.1	4.174352
16.781683	0.1	4.176617
16.783350	0.1	4.174412
16.785017	0.1	4.166305
16.786683	0.1	4.153908
16.788350	0.1	4.141569
16.790017	0.1	4.133642
16.791683	0.1	4.131496
16.793350	0.1	4.132569
16.795017	0.1	4.133344
16.796683	0.1	4.133165
16.798350	0.1	4.134357
16.800017	0.1	4.139126
16.801683	0.1	4.147172
16.803350	0.1	4.156471
16.805017	0.1	4.164636
16.806683	0.1	4.169286
16.808350	0.1	4.168213
16.810017	0.1	4.161000
16.811683	0.1	4.149199
16.813350	0.1	4.135847
16.815017	0.1	4.124761
16.816683	0.1	4.119098
16.818350	0.1	4.120052
16.820017	0.1	4.127264
16.821683	0.1	4.138351
16.823350	0.1	4.149139
16.825017	0.1	4.155815
16.826683	0.1	4.156411
16.828350	0.1	4.151285
16.830017	0.1	4.142463
16.831683	0.1	4.132927
16.833350	0.1	4.126013
16.835017	0.1	4.123986
16.836683	0.1	4.127443
16.838350	0.1	4.134715
16.840017	0.1	4.142761
16.841683	0.1	4.149318
16.843350	0.1	4.153371
16.845017	0.1	4.154384
16.846683	0.1	4.152417
16.848350	0.1	4.147768
16.850017	0.1	4.141927
16.851683	0.1	4.137099
16.853350	0.1	4.135669
16.855017	0.1	4.138768
16.856683	0.1	4.145682
16.858350	0.1	4.154265
16.860017	0.1	4.162431
16.861683	0.1	4.168511
16.863350	0.1	4.170835
16.865017	0.1	4.168391
16.866683	0.1	4.162431
16.868350	0.1	4.156828
16.870017	0.1	4.155100
16.871683	0.1	4.157305
16.873350	0.1	4.159212
16.875017	0.1	4.155338
16.876683	0.1	4.144669
16.878350	0.1	4.131377
16.880017	0.1	4.121006
16.881683	0.1	4.117430
16.883350	0.1	4.121661
16.885017	0.1	4.130781
16.886683	0.1	4.139781
16.888350	0.1	4.145086
16.890017	0.1	4.145861
16.891683	0.1	4.142642
16.893350	0.1	4.136503
16.895017	0.1	4.128039
16.896683	0.1	4.117966
16.898350	0.1	4.108012
16.900017	0.1	4.100323
16.901683	0.1	4.095912
16.903350	0.1	4.095018
16.905017	0.1	4.097045
16.906683	0.1	4.100859
16.908350	0.1	4.105389
16.910017	0.1	4.109979
16.911683	0.1	4.114867
16.913350	0.1	4.120052
16.915017	0.1	4.124165
16.916683	0.1	4.124642
16.918350	0.1	4.120589
16.920017	0.1	4.113972
16.921683	0.1	4.106999
16.923350	0.1	4.100919
16.925017	0.1	4.096329
16.926683	0.1	4.093170
16.928350	0.1	4.091621
16.930017	0.1	4.092932
16.931683	0.1	4.097641
16.933350	0.1	4.104197
16.935017	0.1	4.108787
16.936683	0.1	4.107774
16.938350	0.1	4.100323
16.940017	0.1	4.088938
16.941683	0.1	4.077733
16.943350	0.1	4.069507
16.945017	0.1	4.064977
16.946683	0.1	4.063428
16.948350	0.1	4.064381
16.950017	0.1	4.067838
16.951683	0.1	4.073918
16.953350	0.1	4.081071
16.955017	0.1	4.086614
16.956683	0.1	4.088879
16.958350	0.1	4.088462
16.960017	0.1	4.087091
16.961683	0.1	4.086018
16.963350	0.1	4.085660
16.965017	0.1	4.085779
16.966683	0.1	4.086077
16.968350	0.1	4.086197
16.970017	0.1	4.086554
16.971683	0.1	4.087210
16.973350	0.1	4.086793
16.975017	0.1	4.083634
16.976683	0.1	4.077971
16.978350	0.1	4.071951
16.980017	0.1	4.067838
16.981683	0.1	4.066885
16.983350	0.1	4.069209
16.985017	0.1	4.071951
16.986683	0.1	4.070223
16.988350	0.1	4.061103
16.990017	0.1	4.046738
16.991683	0.1	4.033089
16.993350	0.1	4.024744
16.995017	0.1	4.021406
16.996683	0.1	4.018545
16.998350	0.1	4.011631
17.000017	0.1	4.000187
17.001683	0.1	3.987313
17.003350	0.1	3.977180
17.005017	0.1	3.972709
17.006683	0.1	3.974259
17.008350	0.1	3.979445
17.010017	0.1	3.984988
17.011683	0.1	3.987789
17.013350	0.1	3.986418
17.015017	0.1	3.982127
17.016683	0.1	3.976524
17.018350	0.1	3.969074
17.020017	0.1	3.957629
17.021683	0.1	3.941596
17.023350	0.1	3.922403
17.025017	0.1	3.902614
17.026683	0.1	3.884971
17.028350	0.1	3.870845
17.030017	0.1	3.859759
17.031683	0.1	3.850281
17.033350	0.1	3.843129
17.035017	0.1	3.839791
17.036683	0.1	3.840208
17.038350	0.1	3.841818
17.040017	0.1	3.840208
17.041683	0.1	3.832102
17.043350	0.1	3.817320
17.045017	0.1	3.798723
17.046683	0.1	3.780186
17.048350	0.1	3.764332
17.050017	0.1	3.750980
17.051683	0.1	3.738642
17.053350	0.1	3.726363
17.055017	0.1	3.713966
17.056683	0.1	3.701806
17.058350	0.1	3.690303
17.060017	0.1	3.679157
17.061683	0.1	3.668010
17.063350	0.1	3.656805
17.065017	0.1	3.646255
17.066683	0.1	3.636956
17.068350	0.1	3.629506
17.070017	0.1	3.624261
17.071683	0.1	3.621459
17.073350	0.1	3.620804
17.075017	0.1	3.620029
17.076683	0.1	3.615797
17.078350	0.1	3.606320
17.080017	0.1	3.592015
17.081683	0.1	3.574670
17.083350	0.1	3.556669
17.085017	0.1	3.540933
17.086683	0.1	3.529608
17.088350	0.1	3.523350
17.090017	0.1	3.520191
17.091683	0.1	3.517628
17.093350	0.1	3.514827
17.095017	0.1	3.512323
17.096683	0.1	3.510058
17.098350	0.1	3.507018
17.100017	0.1	3.502667
17.101683	0.1	3.497720
17.103350	0.1	3.493250
17.105017	0.1	3.489912
17.106683	0.1	3.486932
17.108350	0.1	3.483296
17.110017	0.1	3.479302
17.111683	0.1	3.476441
17.113350	0.1	3.474951
17.115017	0.1	3.473342
17.116683	0.1	3.470481
17.118350	0.1	3.467083
17.120017	0.1	3.464282
17.121683	0.1	3.461957
17.123350	0.1	3.459037
17.125017	0.1	3.455520
17.126683	0.1	3.452480
17.128350	0.1	3.450990
17.130017	0.1	3.451348
17.131683	0.1	3.452838
17.133350	0.1	3.455401
17.135017	0.1	3.460825
17.136683	0.1	3.471375
17.138350	0.1	3.487349
17.140017	0.1	3.506839
17.141683	0.1	3.527642
17.143350	0.1	3.548026
17.145017	0.1	3.566563
17.146683	0.1	3.582657
17.148350	0.1	3.597081
17.150017	0.1	3.611565
17.151683	0.1	3.628254
17.153350	0.1	3.648401
17.155017	0.1	3.671885
17.156683	0.1	3.697455
17.158350	0.1	3.723741
17.160017	0.1	3.750742
17.161683	0.1	3.780306
17.163350	0.1	3.813505
17.165017	0.1	3.849983
17.166683	0.1	3.889203
17.168350	0.1	3.931165
17.170017	0.1	3.975749
17.171683	0.1	4.022300
17.173350	0.1	4.069329
17.175017	0.1	4.116476
17.176683	0.1	4.165650
17.178350	0.1	4.220009
17.180017	0.1	4.280627
17.181683	0.1	4.346073
17.183350	0.1	4.414141
17.185017	0.1	4.484237
17.186683	0.1	4.557491
17.188350	0.1	4.635334
17.190017	0.1	4.717946
17.191683	0.1	4.804135
17.193350	0.1	4.892350
17.195017	0.1	4.981697
17.196683	0.1	5.073369
17.198350	0.1	5.170346
17.200017	0.1	5.275846
17.201683	0.1	5.391419
17.203350	0.1	5.516649
17.205017	0.1	5.650282
17.206683	0.1	5.791009
17.208350	0.1	5.938650
17.210017	0.1	6.093979
17.211683	0.1	6.257594
17.213350	0.1	6.428838
17.215017	0.1	6.606043
17.216683	0.1	6.788314
17.218350	0.1	6.976128
17.220017	0.1	7.170856
17.221683	0.1	7.375539
17.223350	0.1	7.593573
17.225017	0.1	7.826925
17.226683	0.1	8.075178
17.228350	0.1	8.334995
17.230017	0.1	8.601308
17.231683	0.1	8.870483
17.233350	0.1	9.143413
17.235017	0.1	9.424627
17.236683	0.1	9.718419
17.238350	0.1	10.026336
17.240017	0.1	10.349513
17.241683	0.1	10.690451
17.243350	0.1	11.050642
17.245017	0.1	11.427403
17.246683	0.1	11.815847
17.248350	0.1	12.212992
17.250017	0.1	12.618364
17.251683	0.1	13.032735
17.253350	0.1	13.458253
17.255017	0.1	13.897718
17.256683	0.1	14.353276
17.258350	0.1	14.825822
17.260017	0.1	15.316249
17.261683	0.1	15.825273
17.263350	0.1	16.351701
17.265017	0.1	16.892911
17.266683	0.1	17.445983
17.268350	0.1	18.008412
17.270017	0.1	18.579425
17.271683	0.1	19.160749
17.273350	0.1	19.755663
17.275017	0.1	20.367504
17.276683	0.1	20.997764
17.278350	0.1	21.646918
17.280017	0.1	22.314848
17.281683	0.1	23.001076
17.283350	0.1	23.704590
17.285017	0.1	24.424435
17.286683	0.1	25.158884
17.288350	0.1	25.905909
17.290017	0.1	26.665391
17.291683	0.1	27.439775
17.293350	0.1	28.232159
17.295017	0.1	29.044868
17.296683	0.1	29.879274
17.298350	0.1	30.736448
17.300017	0.1	31.616928
17.301683	0.1	32.520952
17.303350	0.1	33.449533
17.305017	0.1	34.405293
17.306683	0.1	35.389962
17.308350	0.1	36.402168
17.310017	0.1	37.439110
17.311683	0.1	38.498881
17.313350	0.1	39.580824
17.315017	0.1	40.685775
17.316683	0.1	41.817012
17.318350	0.1	42.979541
17.320017	0.1	44.178369
17.321683	0.1	45.416894
17.323350	0.1	46.695950
17.325017	0.1	48.014882
17.326683	0.1	49.373332
17.328350	0.1	50.772074
17.330017	0.1	52.211467
17.331683	0.1	53.691331
17.333350	0.1	55.211130
17.335017	0.1	56.770626
17.336683	0.1	58.371071
17.338350	0.1	60.013536
17.340017	0.1	61.696950
17.341683	0.1	63.419465
17.343350	0.1	65.181021
17.345017	0.1	66.983287
17.346683	0.1	68.828468
17.348350	0.1	70.717399
17.350017	0.1	72.649304
17.351683	0.1	74.621563
17.353350	0.1	76.628213
17.355017	0.1	78.660672
17.356683	0.1	80.711787
17.358350	0.1	82.778161
17.360017	0.1	84.858125
17.361683	0.1	86.948817
17.363350	0.1	89.045888
17.365017	0.1	91.143912
17.366683	0.1	93.238002
17.368350	0.1	95.324403
17.370017	0.1	97.400433
17.371683	0.1	99.463588
17.373350	0.1	101.510233
17.375017	0.1	103.532857
17.376683	0.1	105.521268
17.378350	0.1	107.466168
17.380017	0.1	109.360284
17.381683	0.1	111.197478
17.383350	0.1	112.971968
17.385017	0.1	114.679343
17.386683	0.1	116.315491
17.388350	0.1	117.874331
17.390017	0.1	119.349666
17.391683	0.1	120.737798
17.393350	0.1	122.037358
17.395017	0.1	123.247035
17.396683	0.1	124.364741
17.398350	0.1	125.387497
17.400017	0.1	126.311250
17.401683	0.1	127.132006
17.403350	0.1	127.846070
17.405017	0.1	128.449746
17.406683	0.1	128.938504
17.408350	0.1	129.309245
17.410017	0.1	129.563757
17.411683	0.1	129.706867
17.413350	0.1	129.743405
17.415017	0.1	129.676290
17.416683	0.1	129.507073
17.418350	0.1	129.237779
17.420017	0.1	128.870316
17.421683	0.1	128.405042
17.423350	0.1	127.840705
17.425017	0.1	127.175398
17.426683	0.1	126.409240
17.428350	0.1	125.546105
17.430017	0.1	124.592490
17.431683	0.1	123.554118
17.433350	0.1	122.435219
17.435017	0.1	121.239967
17.436683	0.1	119.971879
17.438350	0.1	118.634589
17.440017	0.1	117.233045
17.441683	0.1	115.770943
17.443350	0.1	114.249117
17.445017	0.1	112.667806
17.446683	0.1	111.029632
17.448350	0.1	109.339899
17.450017	0.1	107.603795
17.451683	0.1	105.825132
17.453350	0.1	104.008502
17.455017	0.1	102.161414
17.456683	0.1	100.290424
17.458350	0.1	98.398274
17.460017	0.1	96.487051
17.461683	0.1	94.561404
17.463350	0.1	92.626696
17.465017	0.1	90.685671
17.466683	0.1	88.737433
17.468350	0.1	86.780553
17.470017	0.1	84.816521
17.471683	0.1	82.849329
17.473350	0.1	80.883389
17.475017	0.1	78.921204
17.476683	0.1	76.964502
17.478350	0.1	75.015788
17.480017	0.1	73.079888
17.481683	0.1	71.162288
17.483350	0.1	69.267396
17.485017	0.1	67.398671
17.486683	0.1	65.558557
17.488350	0.1	63.747708
17.490017	0.1	61.965410
17.491683	0.1	60.211722
17.493350	0.1	58.488432
17.495017	0.1	56.798283
17.496683	0.1	55.144492
17.498350	0.1	53.528789
17.500017	0.1	51.950637
17.501683	0.1	50.407770
17.503350	0.1	48.898521
17.505017	0.1	47.422948
17.506683	0.1	45.981470
17.508350	0.1	44.574085
17.510017	0.1	43.202343
17.511683	0.1	41.869345
17.513350	0.1	40.577354
17.515017	0.1	39.327505
17.516683	0.1	38.120510
17.518350	0.1	36.955180
17.520017	0.1	35.827698
17.521683	0.1	34.733119
17.523350	0.1	33.667626
17.525017	0.1	32.632055
17.526683	0.1	31.629922
17.528350	0.1	30.662717
17.530017	0.1	29.729010
17.531683	0.1	28.827848
17.533350	0.1	27.959646
17.535017	0.1	27.124347
17.536683	0.1	26.319744
17.538350	0.1	25.542738
17.540017	0.1	24.791779
17.541683	0.1	24.067463
17.543350	0.1	23.371579
17.545017	0.1	22.705079
17.546683	0.1	22.066594
17.548350	0.1	21.453024
17.550017	0.1	20.862163
17.551683	0.1	20.292522
17.553350	0.1	19.742967
17.555017	0.1	19.212426
17.556683	0.1	18.699826
17.558350	0.1	18.204154
17.560017	0.1	17.724515
17.561683	0.1	17.261029
17.563350	0.1	16.815485
17.565017	0.1	16.389133
17.566683	0.1	15.981377
17.568350	0.1	15.590907
17.570017	0.1	15.217305
17.571683	0.1	14.860571
17.573350	0.1	14.519335
17.575017	0.1	14.191628
17.576683	0.1	13.876022
17.578350	0.1	13.570965
17.580017	0.1	13.275326
17.581683	0.1	12.988747
17.583350	0.1	12.711228
17.585017	0.1	12.442113
17.586683	0.1	12.180091
17.588350	0.1	11.925281
17.590017	0.1	11.680306
17.591683	0.1	11.448384
17.593350	0.1	11.230708
17.595017	0.1	11.026085
17.596683	0.1	10.832132
17.598350	0.1	10.645629
17.600017	0.1	10.463596
17.601683	0.1	10.284246
17.603350	0.1	10.107279
17.605017	0.1	9.933770
17.606683	0.1	9.765387
17.608350	0.1	9.603739
17.610017	0.1	9.449959
17.611683	0.1	9.305299
17.613350	0.1	9.169341
17.615017	0.1	9.039283
17.616683	0.1	8.912802
17.618350	0.1	8.789540
17.620017	0.1	8.670509
17.621683	0.1	8.556366
17.623350	0.1	8.446873
17.625017	0.1	8.339763
17.626683	0.1	8.232832
17.628350	0.1	8.126319
17.630017	0.1	8.022905
17.631683	0.1	7.925332
17.633350	0.1	7.834673
17.635017	0.1	7.750512
17.636683	0.1	7.671357
17.638350	0.1	7.594228
17.640017	0.1	7.515491
17.641683	0.1	7.434130
17.643350	0.1	7.352233
17.645017	0.1	7.271469
17.646683	0.1	7.192314
17.648350	0.1	7.116020
17.650017	0.1	7.044495
17.651683	0.1	6.978155
17.653350	0.1	6.915212
17.655017	0.1	6.854237
17.656683	0.1	6.795645
17.658350	0.1	6.740094
17.660017	0.1	6.686628
17.661683	0.1	6.632567
17.663350	0.1	6.576360
17.665017	0.1	6.518603
17.666683	0.1	6.460667
17.668350	0.1	6.403327
17.670017	0.1	6.347597
17.671683	0.1	6.293953
17.673350	0.1	6.242872
17.675017	0.1	6.195486
17.676683	0.1	6.152094
17.678350	0.1	6.111801
17.680017	0.1	6.074071
17.681683	0.1	6.038666
17.683350	0.1	6.003976
17.685017	0.1	5.967677
17.686683	0.1	5.929649
17.688350	0.1	5.892694
17.690017	0.1	5.859375
17.691683	0.1	5.829990
17.693350	0.1	5.802453
17.695017	0.1	5.773843
17.696683	0.1	5.742848
17.698350	0.1	5.711079
17.700017	0.1	5.680859
17.701683	0.1	5.652249
17.703350	0.1	5.623758
17.705017	0.1	5.594790
17.706683	0.1	5.567551
17.708350	0.1	5.545616
17.710017	0.1	5.529523
17.711683	0.1	5.516947
17.713350	0.1	5.505324
17.715017	0.1	5.493939
17.716683	0.1	5.482436
17.718350	0.1	5.469859
17.720017	0.1	5.455256
17.721683	0.1	5.438745
17.723350	0.1	5.420924
17.725017	0.1	5.402387
17.726683	0.1	5.383492
17.728350	0.1	5.365491
17.730017	0.1	5.350292
17.731683	0.1	5.338312
17.733350	0.1	5.328358
17.735017	0.1	5.319655
17.736683	0.1	5.312741
17.738350	0.1	5.308271
17.740017	0.1	5.305648
17.741683	0.1	5.302787
17.743350	0.1	5.297125
17.745017	0.1	5.286873
17.746683	0.1	5.271972
17.748350	0.1	5.253733
17.750017	0.1	5.233229
17.751683	0.1	5.212009
17.753350	0.1	5.192161
17.755017	0.1	5.176068
17.756683	0.1	5.164087
17.758350	0.1	5.154252
17.760017	0.1	5.143702
17.761683	0.1	5.130411
17.763350	0.1	5.113483
17.765017	0.1	5.094052
17.766683	0.1	5.074799
17.768350	0.1	5.057514
17.770017	0.1	5.041898
17.771683	0.1	5.026460
17.773350	0.1	5.010605
17.775017	0.1	4.995048
17.776683	0.1	4.979253
17.778350	0.1	4.960597
17.780017	0.1	4.936278
17.781683	0.1	4.905343
17.783350	0.1	4.869640
17.785017	0.1	4.832387
17.786683	0.1	4.795969
17.788350	0.1	4.761339
17.790017	0.1	4.729569
17.791683	0.1	4.702151
17.793350	0.1	4.679263
17.795017	0.1	4.658580
17.796683	0.1	4.637420
17.798350	0.1	4.614353
17.800017	0.1	4.588843
17.801683	0.1	4.560232
17.803350	0.1	4.527867
17.805017	0.1	4.491091
17.806683	0.1	4.450202
17.808350	0.1	4.407883
17.810017	0.1	4.367709
17.811683	0.1	4.331827
17.813350	0.1	4.299939
17.815017	0.1	4.271627
17.816683	0.1	4.247129
17.818350	0.1	4.225731
17.820017	0.1	4.205048
17.821683	0.1	4.183114
17.823350	0.1	4.159093
17.825017	0.1	4.132986
17.826683	0.1	4.104853
17.828350	0.1	4.074991
17.830017	0.1	4.044831
17.831683	0.1	4.016221
17.833350	0.1	3.989876
17.835017	0.1	3.964722
17.836683	0.1	3.939808
17.838350	0.1	3.915251
17.840017	0.1	3.892124
17.841683	0.1	3.871620
17.843350	0.1	3.854633
17.845017	0.1	3.841162
17.846683	0.1	3.829420
17.848350	0.1	3.817439
17.850017	0.1	3.804088
17.851683	0.1	3.788531
17.853350	0.1	3.770173
17.855017	0.1	3.749013
17.856683	0.1	3.726721
17.858350	0.1	3.706515
17.860017	0.1	3.691972
17.861683	0.1	3.685296
17.863350	0.1	3.685236
17.865017	0.1	3.687322
17.866683	0.1	3.686786
17.868350	0.1	3.681064
17.870017	0.1	3.670633
17.871683	0.1	3.658653
17.873350	0.1	3.648758
17.875017	0.1	3.643096
17.876683	0.1	3.641486
17.878350	0.1	3.642738
17.880017	0.1	3.645897
17.881683	0.1	3.650069
17.883350	0.1	3.654719
17.885017	0.1	3.659129
17.886683	0.1	3.663123
17.888350	0.1	3.666818
17.890017	0.1	3.670156
17.891683	0.1	3.673852
17.893350	0.1	3.679872
17.895017	0.1	3.689707
17.896683	0.1	3.703058
17.898350	0.1	3.717840
17.900017	0.1	3.731668
17.901683	0.1	3.742695
17.903350	0.1	3.750921
17.905017	0.1	3.757298
17.906683	0.1	3.762663
17.908350	0.1	3.768146
17.910017	0.1	3.775835
17.911683	0.1	3.786504
17.913350	0.1	3.799618
17.915017	0.1	3.813505
17.916683	0.1	3.826678
17.918350	0.1	3.839135
17.920017	0.1	3.852964
17.921683	0.1	3.870964
17.923350	0.1	3.894150
17.925017	0.1	3.920377
17.926683	0.1	3.946722
17.928350	0.1	3.971815
17.930017	0.1	3.995836
17.931683	0.1	4.018426
17.933350	0.1	4.038394
17.935017	0.1	4.056156
17.936683	0.1	4.073382
17.938350	0.1	4.091144
17.940017	0.1	4.109502
17.941683	0.1	4.128397
17.943350	0.1	4.149139
17.945017	0.1	4.174233
17.946683	0.1	4.205287
17.948350	0.1	4.241467
17.950017	0.1	4.280031
17.951683	0.1	4.318536
17.953350	0.1	4.355133
17.955017	0.1	4.388392
17.956683	0.1	4.416704
17.958350	0.1	4.439593
17.960017	0.1	4.459560
17.961683	0.1	4.482150
17.963350	0.1	4.512608
17.965017	0.1	4.551232
17.966683	0.1	4.593969
17.968350	0.1	4.635990
17.970017	0.1	4.674375
17.971683	0.1	4.707873
17.973350	0.1	4.737139
17.975017	0.1	4.764557
17.976683	0.1	4.793048
17.978350	0.1	4.824102
17.980017	0.1	4.856468
17.981683	0.1	4.887879
17.983350	0.1	4.916787
17.985017	0.1	4.942954
17.986683	0.1	4.966617
17.988350	0.1	4.988730
17.990017	0.1	5.010486
17.991683	0.1	5.033553
17.993350	0.1	5.058706
17.995017	0.1	5.084038
17.996683	0.1	5.105734
17.998350	0.1	5.121231
18.000017	0.1	5.130828
18.001683	0.1	5.136609
18.003350	0.1	5.140543
18.005017	0.1	5.143762
18.006683	0.1	5.146206
18.008350	0.1	5.146087
18.010017	0.1	5.141497
18.011683	0.1	5.132497
18.013350	0.1	5.120755
18.015017	0.1	5.108118
18.016683	0.1	5.095780
18.018350	0.1	5.083144
18.020017	0.1	5.068302
18.021683	0.1	5.049527
18.023350	0.1	5.026162
18.025017	0.1	4.998148
18.026683	0.1	4.965544
18.028350	0.1	4.929662
18.030017	0.1	4.893244
18.031683	0.1	4.859150
18.033350	0.1	4.828036
18.035017	0.1	4.797519
18.036683	0.1	4.763246
18.038350	0.1	4.722178
18.040017	0.1	4.675091
18.041683	0.1	4.625678
18.043350	0.1	4.578293
18.045017	0.1	4.534185
18.046683	0.1	4.491329
18.048350	0.1	4.447162
18.050017	0.1	4.401684
18.051683	0.1	4.357338
18.053350	0.1	4.316449
18.055017	0.1	4.279435
18.056683	0.1	4.244209
18.058350	0.1	4.208148
18.060017	0.1	4.169584
18.061683	0.1	4.128874
18.063350	0.1	4.087746
18.065017	0.1	4.048527
18.066683	0.1	4.012585
18.068350	0.1	3.979743
18.070017	0.1	3.948272
18.071683	0.1	3.915727
18.073350	0.1	3.880501
18.075017	0.1	3.843308
18.076683	0.1	3.806114
18.078350	0.1	3.771365
18.080017	0.1	3.740669
18.081683	0.1	3.715098
18.083350	0.1	3.693938
18.085017	0.1	3.674865
18.086683	0.1	3.655553
18.088350	0.1	3.635347
18.090017	0.1	3.614664
18.091683	0.1	3.594458
18.093350	0.1	3.576040
18.095017	0.1	3.560424
18.096683	0.1	3.547073
18.098350	0.1	3.533781
18.100017	0.1	3.519237
18.101683	0.1	3.504336
18.103350	0.1	3.490210
18.105017	0.1	3.476739
18.106683	0.1	3.462494
18.108350	0.1	3.446043
18.110017	0.1	3.427446
18.111683	0.1	3.407836
18.113350	0.1	3.389359
18.115017	0.1	3.374219
18.116683	0.1	3.362894
18.118350	0.1	3.353596
18.120017	0.1	3.344357
18.121683	0.1	3.334582
18.123350	0.1	3.324628
18.125017	0.1	3.314734
18.126683	0.1	3.303647
18.128350	0.1	3.289938
18.130017	0.1	3.274083
18.131683	0.1	3.258348
18.133350	0.1	3.243804
18.135017	0.1	3.230334
18.136683	0.1	3.217697
18.138350	0.1	3.205776
18.140017	0.1	3.194213
18.141683	0.1	3.182113
18.143350	0.1	3.168524
18.145017	0.1	3.153324
18.146683	0.1	3.137768
18.148350	0.1	3.124356
18.150017	0.1	3.114343
18.151683	0.1	3.106177
18.153350	0.1	3.096223
18.155017	0.1	3.081322
18.156683	0.1	3.062487
18.158350	0.1	3.044367
18.160017	0.1	3.031850
18.161683	0.1	3.026128
18.163350	0.1	3.023982
18.165017	0.1	3.019691
18.166683	0.1	3.009737
18.168350	0.1	2.994418
18.170017	0.1	2.976418
18.171683	0.1	2.959252
18.173350	0.1	2.945960
18.175017	0.1	2.937854
18.176683	0.1	2.934098
18.178350	0.1	2.932429
18.180017	0.1	2.930582
18.181683	0.1	2.927125
18.183350	0.1	2.922058
18.185017	0.1	2.916217
18.186683	0.1	2.910316
18.188350	0.1	2.904535
18.190017	0.1	2.899707
18.191683	0.1	2.896607
18.193350	0.1	2.893806
18.195017	0.1	2.887726
18.196683	0.1	2.876222
18.198350	0.1	2.860844
18.200017	0.1	2.844870
18.201683	0.1	2.830923
18.203350	0.1	2.820969
18.205017	0.1	2.816200
18.206683	0.1	2.815664
18.208350	0.1	2.816856
18.210017	0.1	2.817691
18.211683	0.1	2.816916
18.213350	0.1	2.814293
18.215017	0.1	2.810300
18.216683	0.1	2.806008
18.218350	0.1	2.802551
18.220017	0.1	2.799809
18.221683	0.1	2.795816
18.223350	0.1	2.788127
18.225017	0.1	2.776742
18.226683	0.1	2.764404
18.228350	0.1	2.754331
18.230017	0.1	2.747834
18.231683	0.1	2.744079
18.233350	0.1	2.741635
18.235017	0.1	2.739191
18.236683	0.1	2.734661
18.238350	0.1	2.726078
18.240017	0.1	2.713978
18.241683	0.1	2.701998
18.243350	0.1	2.694547
18.245017	0.1	2.693176
18.246683	0.1	2.694965
18.248350	0.1	2.695024
18.250017	0.1	2.690554
18.251683	0.1	2.681732
18.253350	0.1	2.669752
18.255017	0.1	2.656698
18.256683	0.1	2.645731
18.258350	0.1	2.639592
18.260017	0.1	2.637685
18.261683	0.1	2.637088
18.263350	0.1	2.635062
18.265017	0.1	2.630651
18.266683	0.1	2.624571
18.268350	0.1	2.619028
18.270017	0.1	2.615988
18.271683	0.1	2.615929
18.273350	0.1	2.618849
18.275017	0.1	2.623737
18.276683	0.1	2.627373
18.278350	0.1	2.625942
18.280017	0.1	2.618671
18.281683	0.1	2.608776
18.283350	0.1	2.601564
18.285017	0.1	2.600253
18.286683	0.1	2.603650
18.288350	0.1	2.607227
18.290017	0.1	2.606988
18.291683	0.1	2.602399
18.293350	0.1	2.595902
18.295017	0.1	2.589941
18.296683	0.1	2.585590
18.298350	0.1	2.582371
18.300017	0.1	2.578437
18.301683	0.1	2.572417
18.303350	0.1	2.564728
18.305017	0.1	2.556503
18.306683	0.1	2.548754
18.308350	0.1	2.543032
18.310017	0.1	2.540767
18.311683	0.1	2.541721
18.313350	0.1	2.544284
18.315017	0.1	2.546430
18.316683	0.1	2.546489
18.318350	0.1	2.543688
18.320017	0.1	2.539039
18.321683	0.1	2.534688
18.323350	0.1	2.531588
18.325017	0.1	2.529442
18.326683	0.1	2.527714
18.328350	0.1	2.525985
18.330017	0.1	2.524376
18.331683	0.1	2.523542
18.333350	0.1	2.524078
18.335017	0.1	2.526403
18.336683	0.1	2.529800
18.338350	0.1	2.532005
18.340017	0.1	2.531648
18.341683	0.1	2.529442
18.343350	0.1	2.527058
18.345017	0.1	2.526164
18.346683	0.1	2.528012
18.348350	0.1	2.532542
18.350017	0.1	2.538264
18.351683	0.1	2.543628
18.353350	0.1	2.547801
18.355017	0.1	2.549291
18.356683	0.1	2.547920
18.358350	0.1	2.545655
18.360017	0.1	2.545059
18.361683	0.1	2.546907
18.363350	0.1	2.550304
18.365017	0.1	2.553642
18.366683	0.1	2.555490
18.368350	0.1	2.555132
18.370017	0.1	2.553046
18.371683	0.1	2.551317
18.373350	0.1	2.552688
18.375017	0.1	2.557874
18.376683	0.1	2.564013
18.378350	0.1	2.566874
18.380017	0.1	2.564013
18.381683	0.1	2.556563
18.383350	0.1	2.547264
18.385017	0.1	2.538920
18.386683	0.1	2.534032
18.388350	0.1	2.534330
18.390017	0.1	2.538800
18.391683	0.1	2.544284
18.393350	0.1	2.548278
18.395017	0.1	2.549827
18.396683	0.1	2.548397
18.398350	0.1	2.543390
18.400017	0.1	2.535880
18.401683	0.1	2.528608
18.403350	0.1	2.524197
18.405017	0.1	2.523363
18.406683	0.1	2.525091
18.408350	0.1	2.527118
18.410017	0.1	2.528012
18.411683	0.1	2.528250
18.413350	0.1	2.528191
18.415017	0.1	2.526939
18.416683	0.1	2.522946
18.418350	0.1	2.515018
18.420017	0.1	2.504826
18.421683	0.1	2.496183
18.423350	0.1	2.491772
18.425017	0.1	2.490699
18.426683	0.1	2.490580
18.428350	0.1	2.490223
18.430017	0.1	2.488613
18.431683	0.1	2.484203
18.433350	0.1	2.475977
18.435017	0.1	2.466679
18.436683	0.1	2.461672
18.438350	0.1	2.463877
18.440017	0.1	2.471030
18.441683	0.1	2.477884
18.443350	0.1	2.480030
18.445017	0.1	2.475858
18.446683	0.1	2.466679
18.448350	0.1	2.455652
18.450017	0.1	2.445161
18.451683	0.1	2.436578
18.453350	0.1	2.431154
18.455017	0.1	2.429903
18.456683	0.1	2.432346
18.458350	0.1	2.436817
18.460017	0.1	2.441108
18.461683	0.1	2.443552
18.463350	0.1	2.443731
18.465017	0.1	2.441049
18.466683	0.1	2.434611
18.468350	0.1	2.425075
18.470017	0.1	2.414584
18.471683	0.1	2.405882
18.473350	0.1	2.400696
18.475017	0.1	2.399206
18.476683	0.1	2.400637
18.478350	0.1	2.403140
18.480017	0.1	2.403915
18.481683	0.1	2.399922
18.483350	0.1	2.390623
18.485017	0.1	2.378583
18.486683	0.1	2.367437
18.488350	0.1	2.360225
18.490017	0.1	2.358854
18.491683	0.1	2.364040
18.493350	0.1	2.373994
18.495017	0.1	2.384305
18.496683	0.1	2.390444
18.498350	0.1	2.390564
18.500017	0.1	2.386034
18.501683	0.1	2.379239
18.503350	0.1	2.372205
18.505017	0.1	2.365828
18.506683	0.1	2.360523
18.508350	0.1	2.356351
18.510017	0.1	2.353072
18.511683	0.1	2.349675
18.513350	0.1	2.345145
18.515017	0.1	2.339125
18.516683	0.1	2.332211
18.518350	0.1	2.326369
18.520017	0.1	2.323747
18.521683	0.1	2.324581
18.523350	0.1	2.326906
18.525017	0.1	2.328098
18.526683	0.1	2.326489
18.528350	0.1	2.321005
18.530017	0.1	2.311409
18.531683	0.1	2.299607
18.533350	0.1	2.289534
18.535017	0.1	2.283037
18.536683	0.1	2.279401
18.538350	0.1	2.277255
18.540017	0.1	2.276123
18.541683	0.1	2.275705
18.543350	0.1	2.276182
18.545017	0.1	2.277494
18.546683	0.1	2.279163
18.548350	0.1	2.280831
18.550017	0.1	2.282381
18.551683	0.1	2.283752
18.553350	0.1	2.284348
18.555017	0.1	2.283931
18.556683	0.1	2.283156
18.558350	0.1	2.282381
18.560017	0.1	2.281308
18.561683	0.1	2.280176
18.563350	0.1	2.280891
18.565017	0.1	2.284348
18.566683	0.1	2.288640
18.568350	0.1	2.290547
18.570017	0.1	2.288640
18.571683	0.1	2.283692
18.573350	0.1	2.278268
18.575017	0.1	2.275109
18.576683	0.1	2.274871
18.578350	0.1	2.275944
18.580017	0.1	2.276600
18.581683	0.1	2.276003
18.583350	0.1	2.275109
18.585017	0.1	2.276003
18.586683	0.1	2.280235
18.588350	0.1	2.286792
18.590017	0.1	2.293229
18.591683	0.1	2.297104
18.593350	0.1	2.297163
18.595017	0.1	2.294481
18.596683	0.1	2.290726
18.598350	0.1	2.286494
18.600017	0.1	2.281010
18.601683	0.1	2.273977
18.603350	0.1	2.266586
18.605017	0.1	2.260685
18.606683	0.1	2.257288
18.608350	0.1	2.257109
18.610017	0.1	2.261222
18.611683	0.1	2.269447
18.613350	0.1	2.278626
18.615017	0.1	2.284885
18.616683	0.1	2.286911
18.618350	0.1	2.286196
18.620017	0.1	2.284825
18.621683	0.1	2.284825
18.623350	0.1	2.287865
18.625017	0.1	2.294183
18.626683	0.1	2.300978
18.628350	0.1	2.304554
18.630017	0.1	2.304852
18.631683	0.1	2.305389
18.633350	0.1	2.308846
18.635017	0.1	2.314806
18.636683	0.1	2.322078
18.638350	0.1	2.329946
18.640017	0.1	2.338231
18.641683	0.1	2.346754
18.643350	0.1	2.354622
18.645017	0.1	2.360404
18.646683	0.1	2.363742
18.648350	0.1	2.366543
18.650017	0.1	2.371550
18.651683	0.1	2.380192
18.653350	0.1	2.392590
18.655017	0.1	2.408624
18.656683	0.1	2.427817
18.658350	0.1	2.448738
18.660017	0.1	2.469003
18.661683	0.1	2.486646
18.663350	0.1	2.502322
18.665017	0.1	2.518952
18.666683	0.1	2.539575
18.668350	0.1	2.565742
18.670017	0.1	2.596438
18.671683	0.1	2.629399
18.673350	0.1	2.662480
18.675017	0.1	2.694786
18.676683	0.1	2.726555
18.678350	0.1	2.759099
18.680017	0.1	2.794385
18.681683	0.1	2.833009
18.683350	0.1	2.874911
18.685017	0.1	2.920926
18.686683	0.1	2.972424
18.688350	0.1	3.029764
18.690017	0.1	3.091395
18.691683	0.1	3.154695
18.693350	0.1	3.217101
18.695017	0.1	3.277779
18.696683	0.1	3.337503
18.698350	0.1	3.397942
18.700017	0.1	3.461123
18.701683	0.1	3.529728
18.703350	0.1	3.606141
18.705017	0.1	3.691375
18.706683	0.1	3.784061
18.708350	0.1	3.880799
18.710017	0.1	3.979087
18.711683	0.1	4.079581
18.713350	0.1	4.184842
18.715017	0.1	4.296720
18.716683	0.1	4.415870
18.718350	0.1	4.542053
18.720017	0.1	4.674793
18.721683	0.1	4.813075
18.723350	0.1	4.955173
18.725017	0.1	5.099714
18.726683	0.1	5.246520
18.728350	0.1	5.397857
18.730017	0.1	5.557180
18.731683	0.1	5.726517
18.733350	0.1	5.905569
18.735017	0.1	6.092549
18.736683	0.1	6.285727
18.738350	0.1	6.484151
18.740017	0.1	6.688655
18.741683	0.1	6.900430
18.743350	0.1	7.119596
18.745017	0.1	7.345975
18.746683	0.1	7.580102
18.748350	0.1	7.822693
18.750017	0.1	8.074344
18.751683	0.1	8.335770
18.753350	0.1	8.607388
18.755017	0.1	8.888186
18.756683	0.1	9.175838
18.758350	0.1	9.469510
18.760017	0.1	9.770871
18.761683	0.1	10.082603
18.763350	0.1	10.406733
18.765017	0.1	10.744870
18.766683	0.1	11.097491
18.768350	0.1	11.462451
18.770017	0.1	11.836351
18.771683	0.1	12.216926
18.773350	0.1	12.604833
18.775017	0.1	13.002098
18.776683	0.1	13.411046
18.778350	0.1	13.834775
18.780017	0.1	14.276684
18.781683	0.1	14.736951
18.783350	0.1	15.212656
18.785017	0.1	15.701593
18.786683	0.1	16.204537
18.788350	0.1	16.723097
18.790017	0.1	17.258764
18.791683	0.1	17.814160
18.793350	0.1	18.392743
18.795017	0.1	18.996180
18.796683	0.1	19.622387
18.798350	0.1	20.266236
18.800017	0.1	20.923973
18.801683	0.1	21.596135
18.803350	0.1	22.287132
18.805017	0.1	23.001911
18.806683	0.1	23.743750
18.808350	0.1	24.513067
18.810017	0.1	25.308372
18.811683	0.1	26.128651
18.813350	0.1	26.973130
18.815017	0.1	27.840556
18.816683	0.1	28.728904
18.818350	0.1	29.635431
18.820017	0.1	30.558350
18.821683	0.1	31.498374
18.823350	0.1	32.457115
18.825017	0.1	33.434453
18.826683	0.1	34.428599
18.828350	0.1	35.437646
18.830017	0.1	36.458792
18.831683	0.1	37.488046
18.833350	0.1	38.521948
18.835017	0.1	39.558413
18.836683	0.1	40.594461
18.838350	0.1	41.623714
18.840017	0.1	42.638126
18.841683	0.1	43.631556
18.843350	0.1	44.601920
18.845017	0.1	45.548919
18.846683	0.1	46.470645
18.848350	0.1	47.362628
18.850017	0.1	48.219445
18.851683	0.1	49.036685
18.853350	0.1	49.809936
18.855017	0.1	50.533775
18.856683	0.1	51.202539
18.858350	0.1	51.812652
18.860017	0.1	52.361789
18.861683	0.1	52.848461
18.863350	0.1	53.271833
18.865017	0.1	53.631667
18.866683	0.1	53.925756
18.868350	0.1	54.149929
18.870017	0.1	54.300133
18.871683	0.1	54.375294
18.873350	0.1	54.377678
18.875017	0.1	54.309789
18.876683	0.1	54.171625
18.878350	0.1	53.961399
18.880017	0.1	53.677801
18.881683	0.1	53.321484
18.883350	0.1	52.895490
18.885017	0.1	52.403215
18.886683	0.1	51.846805
18.888350	0.1	51.228109
18.890017	0.1	50.551954
18.891683	0.1	49.825075
18.893350	0.1	49.052361
18.895017	0.1	48.236373
18.896683	0.1	47.378483
18.898350	0.1	46.479824
18.900017	0.1	45.543495
18.901683	0.1	44.574442
18.903350	0.1	43.577674
18.905017	0.1	42.557719
18.906683	0.1	41.519168
18.908350	0.1	40.465655
18.910017	0.1	39.398673
18.911683	0.1	38.318517
18.913350	0.1	37.227692
18.915017	0.1	36.132695
18.916683	0.1	35.041156
18.918350	0.1	33.958497
18.920017	0.1	32.887699
18.921683	0.1	31.830253
18.923350	0.1	30.785980
18.925017	0.1	29.753389
18.926683	0.1	28.732480
18.928350	0.1	27.727069
18.930017	0.1	26.742222
18.931683	0.1	25.780918
18.933350	0.1	24.843813
18.935017	0.1	23.930491
18.936683	0.1	23.040594
18.938350	0.1	22.174479
18.940017	0.1	21.333100
18.941683	0.1	20.517827
18.943350	0.1	19.729615
18.945017	0.1	18.968226
18.946683	0.1	18.233360
18.948350	0.1	17.526866
18.950017	0.1	16.851128
18.951683	0.1	16.205967
18.953350	0.1	15.588642
18.955017	0.1	14.995278
18.956683	0.1	14.423073
18.958350	0.1	13.870896
18.960017	0.1	13.339103
18.961683	0.1	12.829305
18.963350	0.1	12.344301
18.965017	0.1	11.885584
18.966683	0.1	11.452616
18.968350	0.1	11.043549
18.970017	0.1	10.655583
18.971683	0.1	10.285676
18.973350	0.1	9.932519
18.975017	0.1	9.596646
18.976683	0.1	9.278238
18.978350	0.1	8.975268
18.980017	0.1	8.685470
18.981683	0.1	8.409441
18.983350	0.1	8.149624
18.985017	0.1	7.906616
18.986683	0.1	7.677794
18.988350	0.1	7.458747
18.990017	0.1	7.247031
18.991683	0.1	7.044197
18.993350	0.1	6.852985
18.995017	0.1	6.672919
18.996683	0.1	6.500245
18.998350	0.1	6.332279
19.000017	0.1	6.169737
19.001683	0.1	6.016195
19.003350	0.1	5.875051
19.005017	0.1	5.745769
19.006683	0.1	5.624593
19.008350	0.1	5.507470
19.010017	0.1	5.393029
19.011683	0.1	5.282283
19.013350	0.1	5.177319
19.015017	0.1	5.078912
19.016683	0.1	4.985452
19.018350	0.1	4.894436
19.020017	0.1	4.804910
19.021683	0.1	4.717648
19.023350	0.1	4.633427
19.025017	0.1	4.553139
19.026683	0.1	4.477978
19.028350	0.1	4.408360
19.030017	0.1	4.342079
19.031683	0.1	4.275501
19.033350	0.1	4.207850
19.035017	0.1	4.142165
19.036683	0.1	4.081607
19.038350	0.1	4.025996
19.040017	0.1	3.973544
19.041683	0.1	3.923655
19.043350	0.1	3.876567
19.045017	0.1	3.831864
19.046683	0.1	3.788293
19.048350	0.1	3.744185
19.050017	0.1	3.697932
19.051683	0.1	3.649950
19.053350	0.1	3.603578
19.055017	0.1	3.563464
19.056683	0.1	3.530860
19.058350	0.1	3.502548
19.060017	0.1	3.474534
19.061683	0.1	3.445268
19.063350	0.1	3.415346
19.065017	0.1	3.385484
19.066683	0.1	3.355861
19.068350	0.1	3.325880
19.070017	0.1	3.294647
19.071683	0.1	3.261984
19.073350	0.1	3.228545
19.075017	0.1	3.196597
19.076683	0.1	3.168702
19.078350	0.1	3.145457
19.080017	0.1	3.125072
19.081683	0.1	3.105521
19.083350	0.1	3.086329
19.085017	0.1	3.067494
19.086683	0.1	3.049374
19.088350	0.1	3.033400
19.090017	0.1	3.020346
19.091683	0.1	3.008187
19.093350	0.1	2.993584
19.095017	0.1	2.974749
19.096683	0.1	2.952516
19.098350	0.1	2.929032
19.100017	0.1	2.906621
19.101683	0.1	2.887309
19.103350	0.1	2.871752
19.105017	0.1	2.858222
19.106683	0.1	2.843440
19.108350	0.1	2.825797
19.110017	0.1	2.806723
19.111683	0.1	2.788901
19.113350	0.1	2.772987
19.115017	0.1	2.757609
19.116683	0.1	2.741516
19.118350	0.1	2.724767
19.120017	0.1	2.708256
19.121683	0.1	2.692938
19.123350	0.1	2.679408
19.125017	0.1	2.667368
19.126683	0.1	2.656281
19.128350	0.1	2.646089
19.130017	0.1	2.637327
19.131683	0.1	2.629578
19.133350	0.1	2.621412
19.135017	0.1	2.610922
19.136683	0.1	2.596975
19.138350	0.1	2.580106
19.140017	0.1	2.562463
19.141683	0.1	2.546668
19.143350	0.1	2.534866
19.145017	0.1	2.527714
19.146683	0.1	2.522826
19.148350	0.1	2.516985
19.150017	0.1	2.507866
19.151683	0.1	2.495051
19.153350	0.1	2.480030
19.155017	0.1	2.466023
19.156683	0.1	2.455473
19.158350	0.1	2.448201
19.160017	0.1	2.443016
19.161683	0.1	2.438128
19.163350	0.1	2.431214
19.165017	0.1	2.419949
19.166683	0.1	2.404750
19.168350	0.1	2.389729
19.170017	0.1	2.379596
19.171683	0.1	2.375841
19.173350	0.1	2.375841
19.175017	0.1	2.376020
19.176683	0.1	2.373636
19.178350	0.1	2.366364
19.180017	0.1	2.353728
19.181683	0.1	2.338469
19.183350	0.1	2.323747
19.185017	0.1	2.310753
19.186683	0.1	2.299309
19.188350	0.1	2.290011
19.190017	0.1	2.283752
19.191683	0.1	2.280533
19.193350	0.1	2.279103
19.195017	0.1	2.277613
19.196683	0.1	2.274394
19.198350	0.1	2.268195
19.200017	0.1	2.259433
19.201683	0.1	2.249718
19.203350	0.1	2.240598
19.205017	0.1	2.232194
19.206683	0.1	2.223790
19.208350	0.1	2.214372
19.210017	0.1	2.203703
19.211683	0.1	2.192974
19.213350	0.1	2.184034
19.215017	0.1	2.177954
19.216683	0.1	2.175391
19.218350	0.1	2.175450
19.220017	0.1	2.175748
19.221683	0.1	2.173722
19.223350	0.1	2.167583
19.225017	0.1	2.157033
19.226683	0.1	2.143085
19.228350	0.1	2.128244
19.230017	0.1	2.115488
19.231683	0.1	2.105892
19.233350	0.1	2.098739
19.235017	0.1	2.092600
19.236683	0.1	2.086043
19.238350	0.1	2.077401
19.240017	0.1	2.065599
19.241683	0.1	2.051175
19.243350	0.1	2.036750
19.245017	0.1	2.025962
19.246683	0.1	2.020955
19.248350	0.1	2.020776
19.250017	0.1	2.022505
19.251683	0.1	2.023280
19.253350	0.1	2.021551
19.255017	0.1	2.016485
19.256683	0.1	2.007604
19.258350	0.1	1.995206
19.260017	0.1	1.980364
19.261683	0.1	1.964808
19.263350	0.1	1.949906
19.265017	0.1	1.936793
19.266683	0.1	1.927734
19.268350	0.1	1.924157
19.270017	0.1	1.924336
19.271683	0.1	1.923502
19.273350	0.1	1.918256
19.275017	0.1	1.909018
19.276683	0.1	1.898527
19.278350	0.1	1.889825
19.280017	0.1	1.884580
19.281683	0.1	1.882792
19.283350	0.1	1.882970
19.285017	0.1	1.881778
19.286683	0.1	1.875699
19.288350	0.1	1.863837
19.290017	0.1	1.849055
19.291683	0.1	1.835942
19.293350	0.1	1.827657
19.295017	0.1	1.823902
19.296683	0.1	1.822054
19.298350	0.1	1.820266
19.300017	0.1	1.818061
19.301683	0.1	1.814246
19.303350	0.1	1.807630
19.305017	0.1	1.799703
19.306683	0.1	1.793385
19.308350	0.1	1.789153
19.310017	0.1	1.786053
19.311683	0.1	1.784682
19.313350	0.1	1.786769
19.315017	0.1	1.792491
19.316683	0.1	1.799345
19.318350	0.1	1.804412
19.320017	0.1	1.805842
19.321683	0.1	1.803279
19.323350	0.1	1.797557
19.325017	0.1	1.790166
19.326683	0.1	1.783371
19.328350	0.1	1.778901
19.330017	0.1	1.777768
19.331683	0.1	1.779616
19.333350	0.1	1.782835
19.335017	0.1	1.785815
19.336683	0.1	1.787067
19.338350	0.1	1.785874
19.340017	0.1	1.782000
19.341683	0.1	1.776278
19.343350	0.1	1.770794
19.345017	0.1	1.767337
19.346683	0.1	1.766265
19.348350	0.1	1.766920
19.350017	0.1	1.767695
19.351683	0.1	1.766622
19.353350	0.1	1.762986
19.355017	0.1	1.756847
19.356683	0.1	1.748145
19.358350	0.1	1.736999
19.360017	0.1	1.725495
19.361683	0.1	1.716912
19.363350	0.1	1.713812
19.365017	0.1	1.716256
19.366683	0.1	1.721799
19.368350	0.1	1.728118
19.370017	0.1	1.733780
19.371683	0.1	1.738072
19.373350	0.1	1.740813
19.375017	0.1	1.742363
19.376683	0.1	1.743198
19.378350	0.1	1.742303
19.380017	0.1	1.738191
19.381683	0.1	1.731873
19.383350	0.1	1.726866
19.385017	0.1	1.725614
19.386683	0.1	1.727343
19.388350	0.1	1.729131
19.390017	0.1	1.728594
19.391683	0.1	1.724780
19.393350	0.1	1.717687
19.395017	0.1	1.708508
19.396683	0.1	1.700163
19.398350	0.1	1.695693
19.400017	0.1	1.696587
19.401683	0.1	1.702547
19.403350	0.1	1.711369
19.405017	0.1	1.718879
19.406683	0.1	1.720667
19.408350	0.1	1.714647
19.410017	0.1	1.702488
19.411683	0.1	1.689196
19.413350	0.1	1.679838
19.415017	0.1	1.677632
19.416683	0.1	1.682043
19.418350	0.1	1.689196
19.420017	0.1	1.694024
19.421683	0.1	1.694203
19.423350	0.1	1.690745
19.425017	0.1	1.685798
19.426683	0.1	1.682162
19.428350	0.1	1.682818
19.430017	0.1	1.688779
19.431683	0.1	1.696587
19.433350	0.1	1.701594
19.435017	0.1	1.702547
19.436683	0.1	1.701772
19.438350	0.1	1.702726
19.440017	0.1	1.708090
19.441683	0.1	1.718104
19.443350	0.1	1.729965
19.445017	0.1	1.739860
19.446683	0.1	1.745880
19.448350	0.1	1.748562
19.450017	0.1	1.750469
19.451683	0.1	1.754165
19.453350	0.1	1.760423
19.455017	0.1	1.768470
19.456683	0.1	1.777828
19.458350	0.1	1.788914
19.460017	0.1	1.802027
19.461683	0.1	1.816094
19.463350	0.1	1.829982
19.465017	0.1	1.844108
19.466683	0.1	1.859903
19.468350	0.1	1.878321
19.470017	0.1	1.897633
19.471683	0.1	1.914501
19.473350	0.1	1.926422
19.475017	0.1	1.934171
19.476683	0.1	1.941025
19.478350	0.1	1.950622
19.480017	0.1	1.964390
19.481683	0.1	1.980722
19.483350	0.1	1.996637
19.485017	0.1	2.010107
19.486683	0.1	2.020598
19.488350	0.1	2.029598
19.490017	0.1	2.039611
19.491683	0.1	2.052546
19.493350	0.1	2.068341
19.495017	0.1	2.084732
19.496683	0.1	2.098560
19.498350	0.1	2.107322
19.500017	0.1	2.109945
19.501683	0.1	2.107680
19.503350	0.1	2.103984
19.505017	0.1	2.102614
19.506683	0.1	2.105773
19.508350	0.1	2.113283
19.510017	0.1	2.123773
19.511683	0.1	2.135098
19.513350	0.1	2.144694
19.515017	0.1	2.150118
19.516683	0.1	2.150536
19.518350	0.1	2.146721
19.520017	0.1	2.140343
19.521683	0.1	2.132774
19.523350	0.1	2.125144
19.525017	0.1	2.117515
19.526683	0.1	2.109409
19.528350	0.1	2.099812
19.530017	0.1	2.086997
19.531683	0.1	2.069891
19.533350	0.1	2.050042
19.535017	0.1	2.030730
19.536683	0.1	2.014041
19.538350	0.1	1.999080
19.540017	0.1	1.984120
19.541683	0.1	1.967967
19.543350	0.1	1.949787
19.545017	0.1	1.928687
19.546683	0.1	1.905322
19.548350	0.1	1.881719
19.550017	0.1	1.859248
19.551683	0.1	1.837313
19.553350	0.1	1.814425
19.555017	0.1	1.789570
19.556683	0.1	1.762748
19.558350	0.1	1.735032
19.560017	0.1	1.708686
19.561683	0.1	1.685977
19.563350	0.1	1.667917
19.565017	0.1	1.653850
19.566683	0.1	1.642168
19.568350	0.1	1.631558
19.570017	0.1	1.621008
19.571683	0.1	1.609624
19.573350	0.1	1.597881
19.575017	0.1	1.587153
19.576683	0.1	1.577795
19.578350	0.1	1.568318
19.580017	0.1	1.557231
19.581683	0.1	1.544237
19.583350	0.1	1.530290
19.585017	0.1	1.516938
19.586683	0.1	1.506090
19.588350	0.1	1.498997
19.590017	0.1	1.495719
19.591683	0.1	1.494527
19.593350	0.1	1.493216
19.595017	0.1	1.491428
19.596683	0.1	1.490295
19.598350	0.1	1.489699
19.600017	0.1	1.488507
19.601683	0.1	1.487494
19.603350	0.1	1.488686
19.605017	0.1	1.493633
19.606683	0.1	1.502097
19.608350	0.1	1.512647
19.610017	0.1	1.522720
19.611683	0.1	1.529217
19.613350	0.1	1.530349
19.615017	0.1	1.526475
19.616683	0.1	1.519621
19.618350	0.1	1.512230
19.620017	0.1	1.506686
19.621683	0.1	1.504243
19.623350	0.1	1.505315
19.625017	0.1	1.508832
19.626683	0.1	1.511991
19.628350	0.1	1.512885
19.630017	0.1	1.512468
19.631683	0.1	1.513124
19.633350	0.1	1.515746
19.635017	0.1	1.519203
19.636683	0.1	1.521170
19.638350	0.1	1.519561
19.640017	0.1	1.514196
19.641683	0.1	1.507521
19.643350	0.1	1.502693
19.645017	0.1	1.500905
19.646683	0.1	1.500070
19.648350	0.1	1.496554
19.650017	0.1	1.489163
19.651683	0.1	1.479745
19.653350	0.1	1.470924
19.655017	0.1	1.464486
19.656683	0.1	1.460373
19.658350	0.1	1.457393
19.660017	0.1	1.453877
19.661683	0.1	1.448512
19.663350	0.1	1.440227
19.665017	0.1	1.429677
19.666683	0.1	1.418591
19.668350	0.1	1.407802
19.670017	0.1	1.397073
19.671683	0.1	1.386464
19.673350	0.1	1.378059
19.675017	0.1	1.373887
19.676683	0.1	1.372516
19.678350	0.1	1.369357
19.680017	0.1	1.360774
19.681683	0.1	1.347065
19.683350	0.1	1.332164
19.685017	0.1	1.321673
19.686683	0.1	1.318336
19.688350	0.1	1.319647
19.690017	0.1	1.320422
19.691683	0.1	1.317680
19.693350	0.1	1.312077
19.695017	0.1	1.304865
19.696683	0.1	1.297236
19.698350	0.1	1.289725
19.700017	0.1	1.281619
19.701683	0.1	1.272023
19.703350	0.1	1.262307
19.705017	0.1	1.255930
19.706683	0.1	1.254678
19.708350	0.1	1.257241
19.710017	0.1	1.260400
19.711683	0.1	1.261354
19.713350	0.1	1.259267
19.715017	0.1	1.255095
19.716683	0.1	1.250804
19.718350	0.1	1.247704
19.720017	0.1	1.245499
19.721683	0.1	1.243532
19.723350	0.1	1.241028
19.725017	0.1	1.236677
19.726683	0.1	1.229763
19.728350	0.1	1.221836
19.730017	0.1	1.216352
19.731683	0.1	1.216233
19.733350	0.1	1.221418
19.735017	0.1	1.228333
19.736683	0.1	1.231909
19.738350	0.1	1.229942
19.740017	0.1	1.224399
19.741683	0.1	1.219273
19.743350	0.1	1.216710
19.745017	0.1	1.216471
19.746683	0.1	1.217306
19.748350	0.1	1.218438
19.750017	0.1	1.219809
19.751683	0.1	1.220882
19.753350	0.1	1.220346
19.755017	0.1	1.217485
19.756683	0.1	1.213372
19.758350	0.1	1.209736
19.760017	0.1	1.207352
19.761683	0.1	1.206398
19.763350	0.1	1.205623
19.765017	0.1	1.203120
19.766683	0.1	1.198351
19.768350	0.1	1.193702
19.770017	0.1	1.191139
19.771683	0.1	1.190960
19.773350	0.1	1.193166
19.775017	0.1	1.197696
19.776683	0.1	1.203775
19.778350	0.1	1.209736
19.780017	0.1	1.213610
19.781683	0.1	1.213968
19.783350	0.1	1.211226
19.785017	0.1	1.207769
19.786683	0.1	1.205623
19.788350	0.1	1.204252
19.790017	0.1	1.201809
19.791683	0.1	1.198530
19.793350	0.1	1.196921
19.795017	0.1	1.198769
19.796683	0.1	1.201689
19.798350	0.1	1.201630
19.800017	0.1	1.197875
19.801683	0.1	1.193166
19.803350	0.1	1.190066
19.805017	0.1	1.189649
19.806683	0.1	1.192212
19.808350	0.1	1.197517
19.810017	0.1	1.204193
19.811683	0.1	1.209855
19.813350	0.1	1.212478
19.815017	0.1	1.210749
19.816683	0.1	1.204610
19.818350	0.1	1.196086
19.820017	0.1	1.188457
19.821683	0.1	1.184046
19.823350	0.1	1.183450
19.825017	0.1	1.186073
19.826683	0.1	1.189947
19.828350	0.1	1.192331
19.830017	0.1	1.191437
19.831683	0.1	1.187265
19.833350	0.1	1.180589
19.835017	0.1	1.172543
19.836683	0.1	1.164615
19.838350	0.1	1.157820
19.840017	0.1	1.152515
19.841683	0.1	1.148522
19.843350	0.1	1.144826
19.845017	0.1	1.140714
19.846683	0.1	1.136959
19.848350	0.1	1.135171
19.850017	0.1	1.135647
19.851683	0.1	1.136899
19.853350	0.1	1.137137
19.855017	0.1	1.135588
19.856683	0.1	1.133204
19.858350	0.1	1.130819
19.860017	0.1	1.127601
19.861683	0.1	1.122117
19.863350	0.1	1.114726
19.865017	0.1	1.107931
19.866683	0.1	1.104534
19.868350	0.1	1.105189
19.870017	0.1	1.107454
19.871683	0.1	1.108706
19.873350	0.1	1.108170
19.875017	0.1	1.105964
19.876683	0.1	1.101315
19.878350	0.1	1.093924
19.880017	0.1	1.085222
19.881683	0.1	1.077592
19.883350	0.1	1.073062
19.885017	0.1	1.072705
19.886683	0.1	1.076043
19.888350	0.1	1.081646
19.890017	0.1	1.087308
19.891683	0.1	1.090467
19.893350	0.1	1.089394
19.895017	0.1	1.085281
19.896683	0.1	1.081050
19.898350	0.1	1.078904
19.900017	0.1	1.079738
19.901683	0.1	1.083613
19.903350	0.1	1.089990
19.905017	0.1	1.097024
19.906683	0.1	1.101852
19.908350	0.1	1.102984
19.910017	0.1	1.100481
19.911683	0.1	1.095176
19.913350	0.1	1.088381
19.915017	0.1	1.081526
19.916683	0.1	1.075983
19.918350	0.1	1.072884
19.920017	0.1	1.073837
19.921683	0.1	1.080394
19.923350	0.1	1.092434
19.925017	0.1	1.107454
19.926683	0.1	1.122177
19.928350	0.1	1.133740
19.930017	0.1	1.140118
19.931683	0.1	1.140714
19.933350	0.1	1.136720
19.935017	0.1	1.130164
19.936683	0.1	1.122713
19.938350	0.1	1.115739
19.940017	0.1	1.111388
19.941683	0.1	1.111031
19.943350	0.1	1.113474
19.945017	0.1	1.116455
19.946683	0.1	1.118183
19.948350	0.1	1.117408
19.950017	0.1	1.114190
19.951683	0.1	1.110494
19.953350	0.1	1.108885
19.955017	0.1	1.110733
19.956683	0.1	1.115263
19.958350	0.1	1.120031
19.960017	0.1	1.122475
19.961683	0.1	1.121521
19.963350	0.1	1.118124
19.965017	0.1	1.114070
19.966683	0.1	1.110792
19.968350	0.1	1.108229
19.970017	0.1	1.105726
19.971683	0.1	1.103818
19.973350	0.1	1.102865
19.975017	0.1	1.101554
19.976683	0.1	1.098454
19.978350	0.1	1.094282
19.980017	0.1	1.091302
19.981683	0.1	1.090646
19.983350	0.1	1.091421
19.985017	0.1	1.092076
19.986683	0.1	1.091957
19.988350	0.1	1.090467
19.990017	0.1	1.087248
19.991683	0.1	1.083553
19.993350	0.1	1.081586
19.995017	0.1	1.082480
19.996683	0.1	1.085281
19.998350	0.1	1.087725
20.000017	0.1	1.087606
20.001683	0.1	1.083613
20.003350	0.1	1.076281
20.005017	0.1	1.067996
20.006683	0.1	1.061261
20.008350	0.1	1.057684
20.010017	0.1	1.057863
20.011683	0.1	1.060426
20.013350	0.1	1.062453
20.015017	0.1	1.060546
20.016683	0.1	1.053572
20.018350	0.1	1.044095
20.020017	0.1	1.035333
20.021683	0.1	1.029134
20.023350	0.1	1.026213
20.025017	0.1	1.025915
20.026683	0.1	1.026094
20.028350	0.1	1.023948
20.030017	0.1	1.018941
20.031683	0.1	1.012683
20.033350	0.1	1.007199
20.035017	0.1	1.003206
20.036683	0.1	1.000047
20.038350	0.1	0.997543
20.040017	0.1	0.996292
20.041683	0.1	0.996590
20.043350	0.1	0.997365
20.045017	0.1	0.996649
20.046683	0.1	0.992477
20.048350	0.1	0.984907
20.050017	0.1	0.976443
20.051683	0.1	0.970483
20.053350	0.1	0.969470
20.055017	0.1	0.974178
20.056683	0.1	0.983477
20.058350	0.1	0.994086
20.060017	0.1	1.001656
20.061683	0.1	1.003623
20.063350	0.1	0.999868
20.065017	0.1	0.992239
20.066683	0.1	0.984073
20.068350	0.1	0.979006
20.070017	0.1	0.977814
20.071683	0.1	0.978828
20.073350	0.1	0.979245
20.075017	0.1	0.976861
20.076683	0.1	0.972033
20.078350	0.1	0.967383
20.080017	0.1	0.965297
20.081683	0.1	0.966013
20.083350	0.1	0.968158
20.085017	0.1	0.970066
20.086683	0.1	0.969946
20.088350	0.1	0.967860
20.090017	0.1	0.965297
20.091683	0.1	0.962913
20.093350	0.1	0.959635
20.095017	0.1	0.954390
20.096683	0.1	0.948250
20.098350	0.1	0.944197
20.100017	0.1	0.944078
20.101683	0.1	0.947893
20.103350	0.1	0.955105
20.105017	0.1	0.964880
20.106683	0.1	0.975847
20.108350	0.1	0.985920
20.110017	0.1	0.992954
20.111683	0.1	0.995636
20.113350	0.1	0.994742
20.115017	0.1	0.992298
20.116683	0.1	0.990570
20.118350	0.1	0.991345
20.120017	0.1	0.995159
20.121683	0.1	1.000941
20.123350	0.1	1.007259
20.125017	0.1	1.013339
20.126683	0.1	1.017928
20.128350	0.1	1.019478
20.130017	0.1	1.018047
20.131683	0.1	1.014590
20.133350	0.1	1.011074
20.135017	0.1	1.010537
20.136683	0.1	1.016021
20.138350	0.1	1.027644
20.140017	0.1	1.042664
20.141683	0.1	1.057744
20.143350	0.1	1.070380
20.145017	0.1	1.079083
20.146683	0.1	1.083911
20.148350	0.1	1.086712
20.150017	0.1	1.089752
20.151683	0.1	1.094699
20.153350	0.1	1.101911
20.155017	0.1	1.111150
20.156683	0.1	1.121759
20.158350	0.1	1.133382
20.160017	0.1	1.145661
20.161683	0.1	1.158238
20.163350	0.1	1.169741
20.165017	0.1	1.178145
20.166683	0.1	1.182377
20.168350	0.1	1.183510
20.170017	0.1	1.183987
20.171683	0.1	1.186013
20.173350	0.1	1.190662
20.175017	0.1	1.197100
20.176683	0.1	1.204133
20.178350	0.1	1.211822
20.180017	0.1	1.221657
20.181683	0.1	1.234412
20.183350	0.1	1.249492
20.185017	0.1	1.266420
20.186683	0.1	1.286030
20.188350	0.1	1.308262
20.190017	0.1	1.330972
20.191683	0.1	1.351237
20.193350	0.1	1.367748
20.195017	0.1	1.380861
20.196683	0.1	1.391947
20.198350	0.1	1.402557
20.200017	0.1	1.414776
20.201683	0.1	1.430631
20.203350	0.1	1.450360
20.205017	0.1	1.472831
20.206683	0.1	1.497388
20.208350	0.1	1.524210
20.210017	0.1	1.553357
20.211683	0.1	1.582861
20.213350	0.1	1.609147
20.215017	0.1	1.629889
20.216683	0.1	1.645625
20.218350	0.1	1.659274
20.220017	0.1	1.673937
20.221683	0.1	1.690388
20.223350	0.1	1.707494
20.225017	0.1	1.725614
20.226683	0.1	1.746833
20.228350	0.1	1.771689
20.230017	0.1	1.798272
20.231683	0.1	1.824975
20.233350	0.1	1.852274
20.235017	0.1	1.881003
20.236683	0.1	1.909852
20.238350	0.1	1.935780
20.240017	0.1	1.955748
20.241683	0.1	1.968682
20.243350	0.1	1.976431
20.245017	0.1	1.981735
20.246683	0.1	1.986981
20.248350	0.1	1.992881
20.250017	0.1	1.999021
20.251683	0.1	2.004683
20.253350	0.1	2.008498
20.255017	0.1	2.008617
20.256683	0.1	2.004445
20.258350	0.1	1.997054
20.260017	0.1	1.987457
20.261683	0.1	1.975596
20.263350	0.1	1.961589
20.265017	0.1	1.947701
20.266683	0.1	1.936019
20.268350	0.1	1.925826
20.270017	0.1	1.914621
20.271683	0.1	1.900852
20.273350	0.1	1.885057
20.275017	0.1	1.869440
20.276683	0.1	1.855731
20.278350	0.1	1.843274
20.280017	0.1	1.829565
20.281683	0.1	1.811624
20.283350	0.1	1.786888
20.285017	0.1	1.754761
20.286683	0.1	1.717687
20.288350	0.1	1.679361
20.290017	0.1	1.642645
20.291683	0.1	1.609624
20.293350	0.1	1.581371
20.295017	0.1	1.557529
20.296683	0.1	1.536310
20.298350	0.1	1.516104
20.300017	0.1	1.495063
20.301683	0.1	1.471460
20.303350	0.1	1.445711
20.305017	0.1	1.420140
20.306683	0.1	1.397014
20.308350	0.1	1.375616
20.310017	0.1	1.353443
20.311683	0.1	1.330197
20.313350	0.1	1.308143
20.315017	0.1	1.289368
20.316683	0.1	1.274407
20.318350	0.1	1.262903
20.320017	0.1	1.253903
20.321683	0.1	1.245558
20.323350	0.1	1.235545
20.325017	0.1	1.223147
20.326683	0.1	1.210272
20.328350	0.1	1.199484
20.330017	0.1	1.191378
20.331683	0.1	1.184642
20.333350	0.1	1.177311
20.335017	0.1	1.168549
20.336683	0.1	1.158953
20.338350	0.1	1.149893
20.340017	0.1	1.142562
20.341683	0.1	1.137436
20.343350	0.1	1.134455
20.345017	0.1	1.133978
20.346683	0.1	1.135945
20.348350	0.1	1.139581
20.350017	0.1	1.143694
20.351683	0.1	1.147866
20.353350	0.1	1.150906
20.355017	0.1	1.150191
20.356683	0.1	1.144230
20.358350	0.1	1.135051
20.360017	0.1	1.125336
20.361683	0.1	1.116693
20.363350	0.1	1.110256
20.365017	0.1	1.106918
20.366683	0.1	1.106858
20.368350	0.1	1.109779
20.370017	0.1	1.115322
20.371683	0.1	1.122236
20.373350	0.1	1.127839
20.375017	0.1	1.129627
20.376683	0.1	1.128018
20.378350	0.1	1.125574
20.380017	0.1	1.123309
20.381683	0.1	1.121223
20.383350	0.1	1.120150
20.385017	0.1	1.120687
20.386683	0.1	1.122832
20.388350	0.1	1.127780
20.390017	0.1	1.137555
20.391683	0.1	1.151145
20.393350	0.1	1.164079
20.395017	0.1	1.172304
20.396683	0.1	1.175761
20.398350	0.1	1.177788
20.400017	0.1	1.181483
20.401683	0.1	1.187563
20.403350	0.1	1.194716
20.405017	0.1	1.201451
20.406683	0.1	1.206637
20.408350	0.1	1.209259
20.410017	0.1	1.209855
20.411683	0.1	1.210868
20.413350	0.1	1.214445
20.415017	0.1	1.220882
20.416683	0.1	1.229167
20.418350	0.1	1.238287
20.420017	0.1	1.247704
20.421683	0.1	1.256645
20.423350	0.1	1.264334
20.425017	0.1	1.270294
20.426683	0.1	1.273811
20.428350	0.1	1.274109
20.430017	0.1	1.272261
20.431683	0.1	1.270115
20.433350	0.1	1.268148
20.435017	0.1	1.265407
20.436683	0.1	1.262069
20.438350	0.1	1.260340
20.440017	0.1	1.262665
20.441683	0.1	1.269162
20.443350	0.1	1.277506
20.445017	0.1	1.285017
20.446683	0.1	1.290143
20.448350	0.1	1.292527
20.450017	0.1	1.292408
20.451683	0.1	1.290023
20.453350	0.1	1.285195
20.455017	0.1	1.277447
20.456683	0.1	1.267612
20.458350	0.1	1.257956
20.460017	0.1	1.250923
20.461683	0.1	1.246631
20.463350	0.1	1.243234
20.465017	0.1	1.239181
20.466683	0.1	1.234472
20.468350	0.1	1.230300
20.470017	0.1	1.227021
20.471683	0.1	1.223207
20.473350	0.1	1.215756
20.475017	0.1	1.202345
20.476683	0.1	1.184464
20.478350	0.1	1.166880
20.480017	0.1	1.153767
20.481683	0.1	1.146793
20.483350	0.1	1.145482
20.485017	0.1	1.147449
20.486683	0.1	1.148403
20.488350	0.1	1.145125
20.490017	0.1	1.136780
20.491683	0.1	1.124978
20.493350	0.1	1.112521
20.495017	0.1	1.101375
20.496683	0.1	1.092315
20.498350	0.1	1.086474
20.500017	0.1	1.084209
20.501683	0.1	1.084149
20.503350	0.1	1.083970
20.505017	0.1	1.082480
20.506683	0.1	1.079381
20.508350	0.1	1.075268
20.510017	0.1	1.071036
20.511683	0.1	1.067162
20.513350	0.1	1.063407
20.515017	0.1	1.059413
20.516683	0.1	1.054823
20.518350	0.1	1.050294
20.520017	0.1	1.046896
20.521683	0.1	1.045048
20.523350	0.1	1.043201
20.525017	0.1	1.039445
20.526683	0.1	1.033306
20.528350	0.1	1.026034
20.530017	0.1	1.019716
20.531683	0.1	1.015782
20.533350	0.1	1.012862
20.535017	0.1	1.008451
20.536683	0.1	1.001358
20.538350	0.1	0.991702
20.540017	0.1	0.980020
20.541683	0.1	0.968099
20.543350	0.1	0.958979
20.545017	0.1	0.955641
20.546683	0.1	0.959575
20.548350	0.1	0.970244
20.550017	0.1	0.984311
20.551683	0.1	0.997365
20.553350	0.1	1.006782
20.555017	0.1	1.012027
20.556683	0.1	1.013517
20.558350	0.1	1.011312
20.560017	0.1	1.005590
20.561683	0.1	0.997722
20.563350	0.1	0.990629
20.565017	0.1	0.986993
20.566683	0.1	0.987649
20.568350	0.1	0.991166
20.570017	0.1	0.994623
20.571683	0.1	0.996172
20.573350	0.1	0.995994
20.575017	0.1	0.995576
20.576683	0.1	0.996292
20.578350	0.1	0.998676
20.580017	0.1	1.003087
20.581683	0.1	1.010358
20.583350	0.1	1.020670
20.585017	0.1	1.030743
20.586683	0.1	1.035512
20.588350	0.1	1.031995
20.590017	0.1	1.022279
20.591683	0.1	1.011252
20.593350	0.1	1.003385
20.595017	0.1	1.001477
20.596683	0.1	1.006484
20.598350	0.1	1.016319
20.600017	0.1	1.027584
20.601683	0.1	1.037180
20.603350	0.1	1.043558
20.605017	0.1	1.046658
20.606683	0.1	1.048207
20.608350	0.1	1.050413
20.610017	0.1	1.054525
20.611683	0.1	1.061380
20.613350	0.1	1.070499
20.615017	0.1	1.080334
20.616683	0.1	1.089394
20.618350	0.1	1.096428
20.620017	0.1	1.100004
20.621683	0.1	1.099527
20.623350	0.1	1.096547
20.625017	0.1	1.093805
20.626683	0.1	1.093507
20.628350	0.1	1.096368
20.630017	0.1	1.102090
20.631683	0.1	1.109541
20.633350	0.1	1.116633
20.635017	0.1	1.120985
20.636683	0.1	1.121819
20.638350	0.1	1.120806
20.640017	0.1	1.121163
20.641683	0.1	1.125395
20.643350	0.1	1.133382
20.645017	0.1	1.143038
20.646683	0.1	1.153469
20.648350	0.1	1.165152
20.650017	0.1	1.177788
20.651683	0.1	1.189649
20.653350	0.1	1.198948
20.655017	0.1	1.205564
20.656683	0.1	1.210988
20.658350	0.1	1.218379
20.660017	0.1	1.230478
20.661683	0.1	1.248121
20.663350	0.1	1.269519
20.665017	0.1	1.291394
20.666683	0.1	1.310647
20.668350	0.1	1.325965
20.670017	0.1	1.337171
20.671683	0.1	1.345396
20.673350	0.1	1.352906
20.675017	0.1	1.362443
20.676683	0.1	1.375377
20.678350	0.1	1.392186
20.680017	0.1	1.412869
20.681683	0.1	1.437545
20.683350	0.1	1.465738
20.685017	0.1	1.496017
20.686683	0.1	1.526654
20.688350	0.1	1.556218
20.690017	0.1	1.584232
20.691683	0.1	1.611054
20.693350	0.1	1.637161
20.695017	0.1	1.663029
20.696683	0.1	1.689196
20.698350	0.1	1.717150
20.700017	0.1	1.747787
20.701683	0.1	1.780391
20.703350	0.1	1.812995
20.705017	0.1	1.844049
20.706683	0.1	1.872718
20.708350	0.1	1.899004
20.710017	0.1	1.925707
20.711683	0.1	1.957357
20.713350	0.1	1.995921
20.715017	0.1	2.038956
20.716683	0.1	2.081990
20.718350	0.1	2.121687
20.720017	0.1	2.158225
20.721683	0.1	2.194882
20.723350	0.1	2.235174
20.725017	0.1	2.281010
20.726683	0.1	2.332032
20.728350	0.1	2.386749
20.730017	0.1	2.443075
20.731683	0.1	2.499223
20.733350	0.1	2.555132
20.735017	0.1	2.611458
20.736683	0.1	2.668381
20.738350	0.1	2.726376
20.740017	0.1	2.786219
20.741683	0.1	2.848208
20.743350	0.1	2.913296
20.745017	0.1	2.983928
20.746683	0.1	3.061652
20.748350	0.1	3.144860
20.750017	0.1	3.229499
20.751683	0.1	3.311753
20.753350	0.1	3.389955
20.755017	0.1	3.464461
20.756683	0.1	3.535748
20.758350	0.1	3.604830
20.760017	0.1	3.673673
20.761683	0.1	3.744424
20.763350	0.1	3.818333
20.765017	0.1	3.895045
20.766683	0.1	3.973782
20.768350	0.1	4.053355
20.770017	0.1	4.132271
20.771683	0.1	4.208327
20.773350	0.1	4.280627
20.775017	0.1	4.351139
20.776683	0.1	4.422128
20.778350	0.1	4.492522
20.780017	0.1	4.559636
20.781683	0.1	4.621625
20.783350	0.1	4.677475
20.785017	0.1	4.726172
20.786683	0.1	4.767895
20.788350	0.1	4.804194
20.790017	0.1	4.836917
20.791683	0.1	4.866660
20.793350	0.1	4.893244
20.795017	0.1	4.916847
20.796683	0.1	4.937887
20.798350	0.1	4.956603
20.800017	0.1	4.973054
20.801683	0.1	4.986883
20.803350	0.1	4.996836
20.805017	0.1	5.000294
20.806683	0.1	4.995227
20.808350	0.1	4.982114
20.810017	0.1	4.962981
20.811683	0.1	4.939318
20.813350	0.1	4.912198
20.815017	0.1	4.883528
20.816683	0.1	4.856527
20.818350	0.1	4.833818
20.820017	0.1	4.816234
20.821683	0.1	4.801989
20.823350	0.1	4.788518
20.825017	0.1	4.773975
20.826683	0.1	4.757464
20.828350	0.1	4.737973
20.830017	0.1	4.714549
20.831683	0.1	4.688204
20.833350	0.1	4.661441
20.835017	0.1	4.637122
20.836683	0.1	4.617453
20.838350	0.1	4.603863
20.840017	0.1	4.597605
20.841683	0.1	4.598975
20.843350	0.1	4.606545
20.845017	0.1	4.617214
20.846683	0.1	4.627824
20.848350	0.1	4.636646
20.850017	0.1	4.643798
20.851683	0.1	4.651428
20.853350	0.1	4.660905
20.855017	0.1	4.672289
20.856683	0.1	4.685223
20.858350	0.1	4.699886
20.860017	0.1	4.717231
20.861683	0.1	4.738927
20.863350	0.1	4.766405
20.865017	0.1	4.797399
20.866683	0.1	4.826963
20.868350	0.1	4.852116
20.870017	0.1	4.873276
20.871683	0.1	4.891455
20.873350	0.1	4.906297
20.875017	0.1	4.917741
20.876683	0.1	4.927218
20.878350	0.1	4.936576
20.880017	0.1	4.945815
20.881683	0.1	4.953742
20.883350	0.1	4.958570
20.885017	0.1	4.957855
20.886683	0.1	4.949391
20.888350	0.1	4.932642
20.890017	0.1	4.908502
20.891683	0.1	4.878223
20.893350	0.1	4.842103
20.895017	0.1	4.801095
20.896683	0.1	4.757405
20.898350	0.1	4.713238
20.900017	0.1	4.668355
20.901683	0.1	4.621208
20.903350	0.1	4.570961
20.905017	0.1	4.517675
20.906683	0.1	4.461289
20.908350	0.1	4.401446
20.910017	0.1	4.337788
20.911683	0.1	4.269421
20.913350	0.1	4.195094
20.915017	0.1	4.114628
20.916683	0.1	4.030288
20.918350	0.1	3.945947
20.920017	0.1	3.864408
20.921683	0.1	3.785670
20.923350	0.1	3.706575
20.925017	0.1	3.622830
20.926683	0.1	3.532648
20.928350	0.1	3.437996
20.930017	0.1	3.343463
20.931683	0.1	3.252685
20.933350	0.1	3.166139
20.935017	0.1	3.082216
20.936683	0.1	3.000319
20.938350	0.1	2.922177
20.940017	0.1	2.849460
20.941683	0.1	2.781630
20.943350	0.1	2.716124
20.945017	0.1	2.650261
20.946683	0.1	2.582669
20.948350	0.1	2.513886
20.950017	0.1	2.446115
20.951683	0.1	2.381623
20.953350	0.1	2.321661
20.955017	0.1	2.265215
20.956683	0.1	2.209187
20.958350	0.1	2.151191
20.960017	0.1	2.092064
20.961683	0.1	2.034724
20.963350	0.1	1.981914
20.965017	0.1	1.934111
20.966683	0.1	1.890183
20.968350	0.1	1.849830
20.970017	0.1	1.814246
20.971683	0.1	1.784206
20.973350	0.1	1.759291
20.975017	0.1	1.737833
20.976683	0.1	1.717389
20.978350	0.1	1.695633
20.980017	0.1	1.671553
20.981683	0.1	1.645148
20.983350	0.1	1.617432
20.985017	0.1	1.590431
20.986683	0.1	1.566410
20.988350	0.1	1.547217
20.990017	0.1	1.533091
20.991683	0.1	1.522660
20.993350	0.1	1.514673
20.995017	0.1	1.508117
20.996683	0.1	1.502395
20.998350	0.1	1.496315
21.000017	0.1	1.488686
21.001683	0.1	1.479089
21.003350	0.1	1.468301
21.005017	0.1	1.457572
21.006683	0.1	1.447558
21.008350	0.1	1.437962
21.010017	0.1	1.428247
21.011683	0.1	1.418233
21.013350	0.1	1.408935
21.015017	0.1	1.402259
21.016683	0.1	1.398802
21.018350	0.1	1.396895
21.020017	0.1	1.394749
21.021683	0.1	1.391649
21.023350	0.1	1.388311
21.025017	0.1	1.385868
21.026683	0.1	1.384437
21.028350	0.1	1.383603
21.030017	0.1	1.382947
21.031683	0.1	1.381815
21.033350	0.1	1.379490
21.035017	0.1	1.376331
21.036683	0.1	1.374304
21.038350	0.1	1.374960
21.040017	0.1	1.378357
21.041683	0.1	1.383126
21.043350	0.1	1.388490
21.045017	0.1	1.395464
21.046683	0.1	1.405001
21.048350	0.1	1.416385
21.050017	0.1	1.426935
21.051683	0.1	1.433432
21.053350	0.1	1.434863
21.055017	0.1	1.432836
21.056683	0.1	1.429856
21.058350	0.1	1.427472
21.060017	0.1	1.426458
21.061683	0.1	1.427412
21.063350	0.1	1.430035
21.065017	0.1	1.434565
21.066683	0.1	1.441598
21.068350	0.1	1.451135
21.070017	0.1	1.461506
21.071683	0.1	1.470685
21.073350	0.1	1.477540
21.075017	0.1	1.483321
21.076683	0.1	1.489580
21.078350	0.1	1.496732
21.080017	0.1	1.504243
21.081683	0.1	1.511872
21.083350	0.1	1.520217
21.085017	0.1	1.530469
21.086683	0.1	1.542986
21.088350	0.1	1.557291
21.090017	0.1	1.573205
21.091683	0.1	1.589954
21.093350	0.1	1.606405
21.095017	0.1	1.621544
21.096683	0.1	1.635075
21.098350	0.1	1.647592
21.100017	0.1	1.660466
21.101683	0.1	1.674473
21.103350	0.1	1.688540
21.105017	0.1	1.700938
21.106683	0.1	1.711726
21.108350	0.1	1.722634
21.110017	0.1	1.736164
21.111683	0.1	1.754224
21.113350	0.1	1.777053
21.115017	0.1	1.802504
21.116683	0.1	1.827359
21.118350	0.1	1.849353
21.120017	0.1	1.868129
21.121683	0.1	1.884937
21.123350	0.1	1.901448
21.125017	0.1	1.918614
21.126683	0.1	1.936793
21.128350	0.1	1.955629
21.130017	0.1	1.974404
21.131683	0.1	1.992643
21.133350	0.1	2.010465
21.135017	0.1	2.027869
21.136683	0.1	2.043486
21.138350	0.1	2.056599
21.140017	0.1	2.068579
21.141683	0.1	2.081275
21.143350	0.1	2.095282
21.145017	0.1	2.109647
21.146683	0.1	2.121925
21.148350	0.1	2.130926
21.150017	0.1	2.137005
21.151683	0.1	2.140761
21.153350	0.1	2.141655
21.155017	0.1	2.139747
21.156683	0.1	2.136350
21.158350	0.1	2.133072
21.160017	0.1	2.130747
21.161683	0.1	2.129138
21.163350	0.1	2.127111
21.165017	0.1	2.123654
21.166683	0.1	2.119362
21.168350	0.1	2.115488
21.170017	0.1	2.112687
21.171683	0.1	2.110601
21.173350	0.1	2.107561
21.175017	0.1	2.101243
21.176683	0.1	2.090275
21.178350	0.1	2.075255
21.180017	0.1	2.058268
21.181683	0.1	2.041221
21.183350	0.1	2.024531
21.185017	0.1	2.007306
21.186683	0.1	1.989186
21.188350	0.1	1.970172
21.190017	0.1	1.949370
21.191683	0.1	1.926124
21.193350	0.1	1.902163
21.195017	0.1	1.880646
21.196683	0.1	1.863837
21.198350	0.1	1.851559
21.200017	0.1	1.841486
21.201683	0.1	1.831591
21.203350	0.1	1.820803
21.205017	0.1	1.808643
21.206683	0.1	1.795173
21.208350	0.1	1.781106
21.210017	0.1	1.766563
21.211683	0.1	1.750767
21.213350	0.1	1.732886
21.215017	0.1	1.714110
21.216683	0.1	1.697958
21.218350	0.1	1.687884
21.220017	0.1	1.684249
21.221683	0.1	1.684249
21.223350	0.1	1.684785
21.225017	0.1	1.685023
21.226683	0.1	1.685321
21.228350	0.1	1.684904
21.230017	0.1	1.682282
21.231683	0.1	1.677692
21.233350	0.1	1.672685
21.235017	0.1	1.668513
21.236683	0.1	1.666069
21.238350	0.1	1.666904
21.240017	0.1	1.672149
21.241683	0.1	1.681686
21.243350	0.1	1.693606
21.245017	0.1	1.705349
21.246683	0.1	1.714647
21.248350	0.1	1.720369
21.250017	0.1	1.722336
21.251683	0.1	1.721084
21.253350	0.1	1.718402
21.255017	0.1	1.716852
21.256683	0.1	1.718104
21.258350	0.1	1.721919
21.260017	0.1	1.726985
21.261683	0.1	1.731515
21.263350	0.1	1.734555
21.265017	0.1	1.736343
21.266683	0.1	1.737535
21.268350	0.1	1.738310
21.270017	0.1	1.737475
21.271683	0.1	1.733422
21.273350	0.1	1.726151
21.275017	0.1	1.718223
21.276683	0.1	1.711547
21.278350	0.1	1.706123
21.280017	0.1	1.701176
21.281683	0.1	1.696944
21.283350	0.1	1.693726
21.285017	0.1	1.690686
21.286683	0.1	1.686931
21.288350	0.1	1.681864
21.290017	0.1	1.675487
21.291683	0.1	1.667738
21.293350	0.1	1.659036
21.295017	0.1	1.650214
21.296683	0.1	1.641274
21.298350	0.1	1.632989
21.300017	0.1	1.626730
21.301683	0.1	1.622617
21.303350	0.1	1.619399
21.305017	0.1	1.616120
21.306683	0.1	1.611292
21.308350	0.1	1.602352
21.310017	0.1	1.588583
21.311683	0.1	1.572788
21.313350	0.1	1.559556
21.315017	0.1	1.551747
21.316683	0.1	1.549363
21.318350	0.1	1.549244
21.320017	0.1	1.547277
21.321683	0.1	1.540601
21.323350	0.1	1.528561
21.325017	0.1	1.513004
21.326683	0.1	1.497686
21.328350	0.1	1.486302
21.330017	0.1	1.480639
21.331683	0.1	1.480162
21.333350	0.1	1.481772
21.335017	0.1	1.482427
21.336683	0.1	1.480639
21.338350	0.1	1.477242
21.340017	0.1	1.473308
21.341683	0.1	1.468718
21.343350	0.1	1.463294
21.345017	0.1	1.458585
21.346683	0.1	1.457512
21.348350	0.1	1.461089
21.350017	0.1	1.468062
21.351683	0.1	1.476050
21.353350	0.1	1.481950
21.355017	0.1	1.483440
21.356683	0.1	1.481354
21.358350	0.1	1.479387
21.360017	0.1	1.480639
21.361683	0.1	1.485407
21.363350	0.1	1.491785
21.365017	0.1	1.497924
21.366683	0.1	1.503468
21.368350	0.1	1.509369
21.370017	0.1	1.516044
21.371683	0.1	1.523078
21.373350	0.1	1.529455
21.375017	0.1	1.533806
21.376683	0.1	1.534283
21.378350	0.1	1.529932
21.380017	0.1	1.521647
21.381683	0.1	1.512587
21.383350	0.1	1.506627
21.385017	0.1	1.506507
21.386683	0.1	1.513004
21.388350	0.1	1.524150
21.390017	0.1	1.536429
21.391683	0.1	1.546860
21.393350	0.1	1.554489
21.395017	0.1	1.558840
21.396683	0.1	1.559675
21.398350	0.1	1.557589
21.400017	0.1	1.554608
21.401683	0.1	1.553118
21.403350	0.1	1.554132
21.405017	0.1	1.556575
21.406683	0.1	1.559317
21.408350	0.1	1.563370
21.410017	0.1	1.570404
21.411683	0.1	1.580060
21.413350	0.1	1.589358
21.415017	0.1	1.595497
21.416683	0.1	1.597881
21.418350	0.1	1.597703
21.420017	0.1	1.596987
21.421683	0.1	1.597822
21.423350	0.1	1.601577
21.425017	0.1	1.607835
21.426683	0.1	1.615346
21.428350	0.1	1.622319
21.430017	0.1	1.627326
21.431683	0.1	1.628459
21.433350	0.1	1.624465
21.435017	0.1	1.615882
21.436683	0.1	1.604974
21.438350	0.1	1.593590
21.440017	0.1	1.583159
21.441683	0.1	1.575589
21.443350	0.1	1.572311
21.445017	0.1	1.572132
21.446683	0.1	1.572490
21.448350	0.1	1.571298
21.450017	0.1	1.567125
21.451683	0.1	1.558781
21.453350	0.1	1.546562
21.455017	0.1	1.532137
21.456683	0.1	1.518250
21.458350	0.1	1.507461
21.460017	0.1	1.500964
21.461683	0.1	1.497626
21.463350	0.1	1.494825
21.465017	0.1	1.489639
21.466683	0.1	1.480520
21.468350	0.1	1.467109
21.470017	0.1	1.449943
21.471683	0.1	1.430571
21.473350	0.1	1.411915
21.475017	0.1	1.396895
21.476683	0.1	1.387239
21.478350	0.1	1.383126
21.480017	0.1	1.382709
21.481683	0.1	1.381934
21.483350	0.1	1.376569
21.485017	0.1	1.364827
21.486683	0.1	1.347959
21.488350	0.1	1.329720
21.490017	0.1	1.314640
21.491683	0.1	1.304865
21.493350	0.1	1.299441
21.495017	0.1	1.296341
21.496683	0.1	1.293480
21.498350	0.1	1.288414
21.500017	0.1	1.279354
21.501683	0.1	1.267076
21.503350	0.1	1.254916
21.505017	0.1	1.246274
21.506683	0.1	1.242340
21.508350	0.1	1.241982
21.510017	0.1	1.242161
21.511683	0.1	1.239121
21.513350	0.1	1.231074
21.515017	0.1	1.219213
21.516683	0.1	1.205564
21.518350	0.1	1.192331
21.520017	0.1	1.181424
21.521683	0.1	1.174331
21.523350	0.1	1.170695
21.525017	0.1	1.167953
21.526683	0.1	1.162708
21.528350	0.1	1.153946
21.530017	0.1	1.143813
21.531683	0.1	1.135349
21.533350	0.1	1.129627
21.535017	0.1	1.125395
21.536683	0.1	1.120985
21.538350	0.1	1.114905
21.540017	0.1	1.106203
21.541683	0.1	1.096368
21.543350	0.1	1.088679
21.545017	0.1	1.084745
21.546683	0.1	1.083434
21.548350	0.1	1.081944
21.550017	0.1	1.078188
21.551683	0.1	1.071334
21.553350	0.1	1.062632
21.555017	0.1	1.054943
21.556683	0.1	1.050592
21.558350	0.1	1.050353
21.560017	0.1	1.053810
21.561683	0.1	1.059294
21.563350	0.1	1.064599
21.565017	0.1	1.067579
21.566683	0.1	1.066923
21.568350	0.1	1.062632
21.570017	0.1	1.055837
21.571683	0.1	1.048684
21.573350	0.1	1.043260
21.575017	0.1	1.039982
21.576683	0.1	1.037538
21.578350	0.1	1.034379
21.580017	0.1	1.030028
21.581683	0.1	1.024664
21.583350	0.1	1.018405
21.585017	0.1	1.011610
21.586683	0.1	1.006186
21.588350	0.1	1.005054
21.590017	0.1	1.008928
21.591683	0.1	1.015127
21.593350	0.1	1.019716
21.595017	0.1	1.021385
21.596683	0.1	1.021504
21.598350	0.1	1.020908
21.600017	0.1	1.018226
21.601683	0.1	1.012445
21.603350	0.1	1.004756
21.605017	0.1	0.998199
21.606683	0.1	0.994861
21.608350	0.1	0.994444
21.610017	0.1	0.995338
21.611683	0.1	0.996709
21.613350	0.1	0.998199
21.615017	0.1	0.998557
21.616683	0.1	0.995815
21.618350	0.1	0.989437
21.620017	0.1	0.980258
21.621683	0.1	0.970304
21.623350	0.1	0.962496
21.625017	0.1	0.959694
21.626683	0.1	0.962555
21.628350	0.1	0.969291
21.630017	0.1	0.977397
21.631683	0.1	0.984907
21.633350	0.1	0.991285
21.635017	0.1	0.995517
21.636683	0.1	0.996351
21.638350	0.1	0.993609
21.640017	0.1	0.989676
21.641683	0.1	0.986815
21.643350	0.1	0.985861
21.645017	0.1	0.985861
21.646683	0.1	0.985265
21.648350	0.1	0.983179
21.650017	0.1	0.980735
21.651683	0.1	0.979781
21.653350	0.1	0.980258
21.655017	0.1	0.980318
21.656683	0.1	0.978470
21.658350	0.1	0.975072
21.660017	0.1	0.971317
21.661683	0.1	0.969052
21.663350	0.1	0.970125
21.665017	0.1	0.975013
21.666683	0.1	0.982046
21.668350	0.1	0.989258
21.670017	0.1	0.995934
21.671683	0.1	1.001597
21.673350	0.1	1.005232
21.675017	0.1	1.005948
21.676683	0.1	1.004160
21.678350	0.1	1.001298
21.680017	0.1	1.000047
21.681683	0.1	1.003087
21.683350	0.1	1.010299
21.685017	0.1	1.019716
21.686683	0.1	1.029432
21.688350	0.1	1.036704
21.690017	0.1	1.038432
21.691683	0.1	1.034677
21.693350	0.1	1.029432
21.695017	0.1	1.027763
21.696683	0.1	1.031578
21.698350	0.1	1.038492
21.700017	0.1	1.044393
21.701683	0.1	1.046419
21.703350	0.1	1.045048
21.705017	0.1	1.043797
21.706683	0.1	1.045287
21.708350	0.1	1.049042
21.710017	0.1	1.053631
21.711683	0.1	1.058281
21.713350	0.1	1.063347
21.715017	0.1	1.068950
21.716683	0.1	1.074433
21.718350	0.1	1.078725
21.720017	0.1	1.081646
21.721683	0.1	1.083434
21.723350	0.1	1.083732
21.725017	0.1	1.082361
21.726683	0.1	1.080334
21.728350	0.1	1.079619
21.730017	0.1	1.081109
21.731683	0.1	1.083076
21.733350	0.1	1.083434
21.735017	0.1	1.082599
21.736683	0.1	1.081944
21.738350	0.1	1.082122
21.740017	0.1	1.083076
21.741683	0.1	1.084626
21.743350	0.1	1.086831
21.745017	0.1	1.089692
21.746683	0.1	1.092017
21.748350	0.1	1.092970
21.750017	0.1	1.092970
21.751683	0.1	1.092494
21.753350	0.1	1.090467
21.755017	0.1	1.085103
21.756683	0.1	1.075387
21.758350	0.1	1.062870
21.760017	0.1	1.050890
21.761683	0.1	1.041532
21.763350	0.1	1.033485
21.765017	0.1	1.024067
21.766683	0.1	1.012445
21.768350	0.1	1.000166
21.770017	0.1	0.990033
21.771683	0.1	0.984609
21.773350	0.1	0.984550
21.775017	0.1	0.987709
21.776683	0.1	0.990152
21.778350	0.1	0.989139
21.780017	0.1	0.984132
21.781683	0.1	0.975907
21.783350	0.1	0.965655
21.785017	0.1	0.955164
21.786683	0.1	0.946164
21.788350	0.1	0.939608
21.790017	0.1	0.936270
21.791683	0.1	0.935197
21.793350	0.1	0.933051
21.795017	0.1	0.925779
21.796683	0.1	0.911772
21.798350	0.1	0.893056
21.800017	0.1	0.874460
21.801683	0.1	0.860751
21.803350	0.1	0.854015
21.805017	0.1	0.852585
21.806683	0.1	0.852823
21.808350	0.1	0.851452
21.810017	0.1	0.846922
21.811683	0.1	0.839710
21.813350	0.1	0.831842
21.815017	0.1	0.825286
21.816683	0.1	0.820637
21.818350	0.1	0.817776
21.820017	0.1	0.815928
21.821683	0.1	0.813246
21.823350	0.1	0.807881
21.825017	0.1	0.799537
21.826683	0.1	0.790179
21.828350	0.1	0.782847
21.830017	0.1	0.779569
21.831683	0.1	0.780523
21.833350	0.1	0.784457
21.835017	0.1	0.789464
21.836683	0.1	0.794172
21.838350	0.1	0.798047
21.840017	0.1	0.801027
21.841683	0.1	0.803888
21.843350	0.1	0.807643
21.845017	0.1	0.811875
21.846683	0.1	0.815928
21.848350	0.1	0.819385
21.850017	0.1	0.821888
21.851683	0.1	0.821948
21.853350	0.1	0.818610
21.855017	0.1	0.812948
21.856683	0.1	0.808716
21.858350	0.1	0.809252
21.860017	0.1	0.815034
21.861683	0.1	0.823498
21.863350	0.1	0.830770
21.865017	0.1	0.834167
21.866683	0.1	0.833511
21.868350	0.1	0.831008
21.870017	0.1	0.828266
21.871683	0.1	0.825286
21.873350	0.1	0.821888
21.875017	0.1	0.819564
21.876683	0.1	0.820398
21.878350	0.1	0.825465
21.880017	0.1	0.833869
21.881683	0.1	0.842810
21.883350	0.1	0.849664
21.885017	0.1	0.853777
21.886683	0.1	0.856280
21.888350	0.1	0.858665
21.890017	0.1	0.861824
21.891683	0.1	0.865459
21.893350	0.1	0.868976
21.895017	0.1	0.872135
21.896683	0.1	0.875592
21.898350	0.1	0.879526
21.900017	0.1	0.883520
21.901683	0.1	0.886917
21.903350	0.1	0.889480
21.905017	0.1	0.890791
21.906683	0.1	0.890315
21.908350	0.1	0.888467
21.910017	0.1	0.886679
21.911683	0.1	0.885725
21.913350	0.1	0.885785
21.915017	0.1	0.887275
21.916683	0.1	0.890911
21.918350	0.1	0.896156
21.920017	0.1	0.901759
21.921683	0.1	0.906706
21.923350	0.1	0.910759
21.925017	0.1	0.912964
21.926683	0.1	0.911415
21.928350	0.1	0.906050
21.930017	0.1	0.899375
21.931683	0.1	0.894845
21.933350	0.1	0.894845
21.935017	0.1	0.899851
21.936683	0.1	0.907898
21.938350	0.1	0.915289
21.940017	0.1	0.918031
21.941683	0.1	0.914335
21.943350	0.1	0.906587
21.945017	0.1	0.898778
21.946683	0.1	0.894129
21.948350	0.1	0.894070
21.950017	0.1	0.897288
21.951683	0.1	0.899851
21.953350	0.1	0.898600
21.955017	0.1	0.893951
21.956683	0.1	0.888646
21.958350	0.1	0.884533
21.960017	0.1	0.881910
21.961683	0.1	0.881195
21.963350	0.1	0.882983
21.965017	0.1	0.887930
21.966683	0.1	0.895441
21.968350	0.1	0.903368
21.970017	0.1	0.909627
21.971683	0.1	0.913084
21.973350	0.1	0.914276
21.975017	0.1	0.914931
21.976683	0.1	0.917614
21.978350	0.1	0.923514
21.980017	0.1	0.931263
21.981683	0.1	0.937879
21.983350	0.1	0.942349
21.985017	0.1	0.946999
21.986683	0.1	0.954032
21.988350	0.1	0.962317
21.990017	0.1	0.969529
21.991683	0.1	0.974536
21.993350	0.1	0.977635
21.995017	0.1	0.980914
21.996683	0.1	0.986874
21.998350	0.1	0.996649
22.000017	0.1	1.009941
22.001683	0.1	1.026332
22.003350	0.1	1.044929
22.005017	0.1	1.063347
22.006683	0.1	1.079321
22.008350	0.1	1.092970
22.010017	0.1	1.105130
22.011683	0.1	1.115263
22.013350	0.1	1.122594
22.015017	0.1	1.127839
22.016683	0.1	1.132965
22.018350	0.1	1.140118
22.020017	0.1	1.151085
22.021683	0.1	1.166999
22.023350	0.1	1.187205
22.025017	0.1	1.209200
22.026683	0.1	1.230180
22.028350	0.1	1.249075
22.030017	0.1	1.266301
22.031683	0.1	1.282811
22.033350	0.1	1.299381
22.035017	0.1	1.317322
22.036683	0.1	1.337469
22.038350	0.1	1.359403
22.040017	0.1	1.381517
22.041683	0.1	1.402617
22.043350	0.1	1.423776
22.045017	0.1	1.447201
22.046683	0.1	1.473963
22.048350	0.1	1.503229
22.050017	0.1	1.533926
22.051683	0.1	1.565278
22.053350	0.1	1.595736
22.055017	0.1	1.624286
22.056683	0.1	1.652122
22.058350	0.1	1.681805
22.060017	0.1	1.714707
22.061683	0.1	1.749933
22.063350	0.1	1.786113
22.065017	0.1	1.822770
22.066683	0.1	1.860440
22.068350	0.1	1.899600
22.070017	0.1	1.940370
22.071683	0.1	1.982689
22.073350	0.1	2.025247
22.075017	0.1	2.065897
22.076683	0.1	2.103388
22.078350	0.1	2.138555
22.080017	0.1	2.172709
22.081683	0.1	2.206802
22.083350	0.1	2.241910
22.085017	0.1	2.278149
22.086683	0.1	2.314031
22.088350	0.1	2.347767
22.090017	0.1	2.378464
22.091683	0.1	2.405822
22.093350	0.1	2.430201
22.095017	0.1	2.453506
22.096683	0.1	2.478182
22.098350	0.1	2.504230
22.100017	0.1	2.530039
22.101683	0.1	2.553642
22.103350	0.1	2.572537
22.105017	0.1	2.584160
22.106683	0.1	2.587319
22.108350	0.1	2.582848
22.110017	0.1	2.572239
22.111683	0.1	2.557814
22.113350	0.1	2.542496
22.115017	0.1	2.528131
22.116683	0.1	2.514422
22.118350	0.1	2.501011
22.120017	0.1	2.487660
22.121683	0.1	2.473116
22.123350	0.1	2.455056
22.125017	0.1	2.431989
22.126683	0.1	2.403796
22.128350	0.1	2.371311
22.130017	0.1	2.336204
22.131683	0.1	2.299667
22.133350	0.1	2.261996
22.135017	0.1	2.223075
22.136683	0.1	2.184272
22.138350	0.1	2.148569
22.140017	0.1	2.118826
22.141683	0.1	2.095819
22.143350	0.1	2.077460
22.145017	0.1	2.059043
22.146683	0.1	2.035737
22.148350	0.1	2.005816
22.150017	0.1	1.971603
22.151683	0.1	1.937389
22.153350	0.1	1.907170
22.155017	0.1	1.882255
22.156683	0.1	1.861930
22.158350	0.1	1.846016
22.160017	0.1	1.835764
22.161683	0.1	1.832008
22.163350	0.1	1.833558
22.165017	0.1	1.839042
22.166683	0.1	1.848102
22.168350	0.1	1.859129
22.170017	0.1	1.868546
22.171683	0.1	1.873076
22.173350	0.1	1.873255
22.175017	0.1	1.873016
22.176683	0.1	1.877606
22.178350	0.1	1.891136
22.180017	0.1	1.914561
22.181683	0.1	1.945257
22.183350	0.1	1.979411
22.185017	0.1	2.015412
22.186683	0.1	2.054095
22.188350	0.1	2.096892
22.190017	0.1	2.144635
22.191683	0.1	2.196968
22.193350	0.1	2.252698
22.195017	0.1	2.310634
22.196683	0.1	2.368987
22.198350	0.1	2.425671
22.200017	0.1	2.479971
22.201683	0.1	2.534390
22.203350	0.1	2.592862
22.205017	0.1	2.657354
22.206683	0.1	2.727270
22.208350	0.1	2.800942
22.210017	0.1	2.877236
22.211683	0.1	2.956271
22.213350	0.1	3.038109
22.215017	0.1	3.121317
22.216683	0.1	3.203571
22.218350	0.1	3.283203
22.220017	0.1	3.359556
22.221683	0.1	3.433109
22.223350	0.1	3.505469
22.225017	0.1	3.578544
22.226683	0.1	3.653348
22.228350	0.1	3.729999
22.230017	0.1	3.807962
22.231683	0.1	3.886402
22.233350	0.1	3.963888
22.235017	0.1	4.038036
22.236683	0.1	4.105509
22.238350	0.1	4.163802
22.240017	0.1	4.212976
22.241683	0.1	4.255593
22.243350	0.1	4.294634
22.245017	0.1	4.331529
22.246683	0.1	4.366040
22.248350	0.1	4.396498
22.250017	0.1	4.420162
22.251683	0.1	4.434049
22.253350	0.1	4.436314
22.255017	0.1	4.426539
22.256683	0.1	4.406274
22.258350	0.1	4.378200
22.260017	0.1	4.345954
22.261683	0.1	4.312039
22.263350	0.1	4.277110
22.265017	0.1	4.239738
22.266683	0.1	4.197240
22.268350	0.1	4.145861
22.270017	0.1	4.082740
22.271683	0.1	4.007638
22.273350	0.1	3.922284
22.275017	0.1	3.830672
22.276683	0.1	3.738404
22.278350	0.1	3.649950
22.280017	0.1	3.566325
22.281683	0.1	3.485143
22.283350	0.1	3.402412
22.285017	0.1	3.313840
22.286683	0.1	3.217101
22.288350	0.1	3.112853
22.290017	0.1	3.003359
22.291683	0.1	2.890885
22.293350	0.1	2.777755
22.295017	0.1	2.667129
22.296683	0.1	2.562761
22.298350	0.1	2.466381
22.300017	0.1	2.376080
22.301683	0.1	2.288044
22.303350	0.1	2.200067
22.305017	0.1	2.112985
22.306683	0.1	2.028883
22.308350	0.1	1.949728
22.310017	0.1	1.876235
22.311683	0.1	1.807928
22.313350	0.1	1.743794
22.315017	0.1	1.683295
22.316683	0.1	1.626015
22.318350	0.1	1.571059
22.320017	0.1	1.516521
22.321683	0.1	1.460731
22.323350	0.1	1.403630
22.325017	0.1	1.347721
22.326683	0.1	1.297355
22.328350	0.1	1.256704
22.330017	0.1	1.225948
22.331683	0.1	1.201987
22.333350	0.1	1.181662
22.335017	0.1	1.163364
22.336683	0.1	1.145721
22.338350	0.1	1.127243
22.340017	0.1	1.107335
22.341683	0.1	1.087248
22.343350	0.1	1.069427
22.345017	0.1	1.055837
22.346683	0.1	1.047552
22.348350	0.1	1.043737
22.350017	0.1	1.042366
22.351683	0.1	1.041472
22.353350	0.1	1.041174
22.355017	0.1	1.043022
22.356683	0.1	1.048029
22.358350	0.1	1.056075
22.360017	0.1	1.066446
22.361683	0.1	1.078248
22.363350	0.1	1.090050
22.365017	0.1	1.100719
22.366683	0.1	1.109958
22.368350	0.1	1.118481
22.370017	0.1	1.127243
22.371683	0.1	1.136780
22.373350	0.1	1.147688
22.375017	0.1	1.160860
22.376683	0.1	1.176477
22.378350	0.1	1.194060
22.380017	0.1	1.213372
22.381683	0.1	1.234889
22.383350	0.1	1.258850
22.385017	0.1	1.284123
22.386683	0.1	1.309395
22.388350	0.1	1.333654
22.390017	0.1	1.356006
22.391683	0.1	1.376152
22.393350	0.1	1.394749
22.395017	0.1	1.412690
22.396683	0.1	1.431406
22.398350	0.1	1.454055
22.400017	0.1	1.483083
22.401683	0.1	1.517177
22.403350	0.1	1.551867
22.405017	0.1	1.582265
22.406683	0.1	1.606464
22.408350	0.1	1.625836
22.410017	0.1	1.643241
22.411683	0.1	1.661658
22.413350	0.1	1.684666
22.415017	0.1	1.716256
22.416683	0.1	1.758218
22.418350	0.1	1.807690
22.420017	0.1	1.858473
22.421683	0.1	1.905143
22.423350	0.1	1.946986
22.425017	0.1	1.986861
22.426683	0.1	2.028525
22.428350	0.1	2.074063
22.430017	0.1	2.124369
22.431683	0.1	2.180517
22.433350	0.1	2.243161
22.435017	0.1	2.310872
22.436683	0.1	2.380192
22.438350	0.1	2.449155
22.440017	0.1	2.517939
22.441683	0.1	2.588749
22.443350	0.1	2.663791
22.445017	0.1	2.744317
22.446683	0.1	2.830923
22.448350	0.1	2.923012
22.450017	0.1	3.018081
22.451683	0.1	3.112793
22.453350	0.1	3.206670
22.455017	0.1	3.303409
22.456683	0.1	3.407717
22.458350	0.1	3.521621
22.460017	0.1	3.644169
22.461683	0.1	3.774166
22.463350	0.1	3.911674
22.465017	0.1	4.056394
22.466683	0.1	4.206479
22.468350	0.1	4.359603
22.470017	0.1	4.514575
22.471683	0.1	4.671812
22.473350	0.1	4.833639
22.475017	0.1	5.002976
22.476683	0.1	5.182088
22.478350	0.1	5.371750
22.480017	0.1	5.571425
22.481683	0.1	5.780101
22.483350	0.1	5.997062
22.485017	0.1	6.222904
22.486683	0.1	6.458104
22.488350	0.1	6.702304
22.490017	0.1	6.954432
22.491683	0.1	7.214308
22.493350	0.1	7.482946
22.495017	0.1	7.762075
22.496683	0.1	8.052648
22.498350	0.1	8.354426
22.500017	0.1	8.666516
22.501683	0.1	8.989394
22.503350	0.1	9.325088
22.505017	0.1	9.674967
22.506683	0.1	10.038674
22.508350	0.1	10.415674
22.510017	0.1	10.807157
22.511683	0.1	11.215985
22.513350	0.1	11.645735
22.515017	0.1	12.098790
22.516683	0.1	12.574435
22.518350	0.1	13.070465
22.520017	0.1	13.585389
22.521683	0.1	14.119626
22.523350	0.1	14.675082
22.525017	0.1	15.254379
22.526683	0.1	15.860320
22.528350	0.1	16.494096
22.530017	0.1	17.154039
22.531683	0.1	17.837704
22.533350	0.1	18.544377
22.535017	0.1	19.272984
22.536683	0.1	20.021261
22.538350	0.1	20.787360
22.540017	0.1	21.570922
22.541683	0.1	22.371830
22.543350	0.1	23.190023
22.545017	0.1	24.025263
22.546683	0.1	24.875940
22.548350	0.1	25.737943
22.550017	0.1	26.605667
22.551683	0.1	27.473630
22.553350	0.1	28.336467
22.555017	0.1	29.190423
22.556683	0.1	30.033054
22.558350	0.1	30.861797
22.560017	0.1	31.673016
22.561683	0.1	32.461884
22.563350	0.1	33.222558
22.565017	0.1	33.949258
22.566683	0.1	34.636678
22.568350	0.1	35.280409
22.570017	0.1	35.877707
22.571683	0.1	36.427977
22.573350	0.1	36.929729
22.575017	0.1	37.378015
22.576683	0.1	37.764969
22.578350	0.1	38.083377
22.580017	0.1	38.329306
22.581683	0.1	38.502278
22.583350	0.1	38.603904
22.585017	0.1	38.636269
22.586683	0.1	38.600626
22.588350	0.1	38.497033
22.590017	0.1	38.325729
22.591683	0.1	38.087370
22.593350	0.1	37.782194
22.595017	0.1	37.410440
22.596683	0.1	36.973300
22.598350	0.1	36.473932
22.600017	0.1	35.915913
22.601683	0.1	35.302105
22.603350	0.1	34.635427
22.605017	0.1	33.920707
22.606683	0.1	33.164324
22.608350	0.1	32.372059
22.610017	0.1	31.546535
22.611683	0.1	30.688526
22.613350	0.1	29.800178
22.615017	0.1	28.886201
22.616683	0.1	27.952494
22.618350	0.1	27.005734
22.620017	0.1	26.052417
22.621683	0.1	25.097550
22.623350	0.1	24.143936
22.625017	0.1	23.192526
22.626683	0.1	22.243918
22.628350	0.1	21.300317
22.630017	0.1	20.366312
22.631683	0.1	19.448162
22.633350	0.1	18.550099
22.635017	0.1	17.673911
22.636683	0.1	16.820074
22.638350	0.1	15.988708
22.640017	0.1	15.181066
22.641683	0.1	14.399827
22.643350	0.1	13.647676
22.645017	0.1	12.926043
22.646683	0.1	12.234569
22.648350	0.1	11.571348
22.650017	0.1	10.934175
22.651683	0.1	10.322333
22.653350	0.1	9.737492
22.655017	0.1	9.182633
22.656683	0.1	8.660913
22.658350	0.1	8.173645
22.660017	0.1	7.719994
22.661683	0.1	7.297039
22.663350	0.1	6.900967
22.665017	0.1	6.527424
22.666683	0.1	6.173730
22.668350	0.1	5.840779
22.670017	0.1	5.532384
22.671683	0.1	5.251885
22.673350	0.1	4.999042
22.675017	0.1	4.770220
22.676683	0.1	4.561544
22.678350	0.1	4.370868
22.680017	0.1	4.197181
22.681683	0.1	4.039586
22.683350	0.1	3.896654
22.685017	0.1	3.765822
22.686683	0.1	3.645182
22.688350	0.1	3.536165
22.690017	0.1	3.442288
22.691683	0.1	3.366411
22.693350	0.1	3.309012
22.695017	0.1	3.268123
22.696683	0.1	3.239393
22.698350	0.1	3.218115
22.700017	0.1	3.202021
22.701683	0.1	3.191054
22.703350	0.1	3.185809
22.705017	0.1	3.186763
22.706683	0.1	3.194273
22.708350	0.1	3.208518
22.710017	0.1	3.229141
22.711683	0.1	3.255546
22.713350	0.1	3.287852
22.715017	0.1	3.326476
22.716683	0.1	3.371656
22.718350	0.1	3.422976
22.720017	0.1	3.479839
22.721683	0.1	3.541172
22.723350	0.1	3.604591
22.725017	0.1	3.667593
22.726683	0.1	3.729701
22.728350	0.1	3.792107
22.730017	0.1	3.855825
22.731683	0.1	3.921271
22.733350	0.1	3.988862
22.735017	0.1	4.058481
22.736683	0.1	4.128278
22.738350	0.1	4.194558
22.740017	0.1	4.254520
22.741683	0.1	4.307866
22.743350	0.1	4.355848
22.745017	0.1	4.399479
22.746683	0.1	4.439533
22.748350	0.1	4.475475
22.750017	0.1	4.506767
22.751683	0.1	4.532993
22.753350	0.1	4.554153
22.755017	0.1	4.570663
22.756683	0.1	4.582703
22.758350	0.1	4.589081
22.760017	0.1	4.588068
22.761683	0.1	4.578769
22.763350	0.1	4.561544
22.765017	0.1	4.538298
22.766683	0.1	4.511714
22.768350	0.1	4.482270
22.770017	0.1	4.447341
22.771683	0.1	4.404307
22.773350	0.1	4.352272
22.775017	0.1	4.291713
22.776683	0.1	4.224181
22.778350	0.1	4.152417
22.780017	0.1	4.078508
22.781683	0.1	4.003346
22.783350	0.1	3.926814
22.785017	0.1	3.848016
22.786683	0.1	3.764749
22.788350	0.1	3.674507
22.790017	0.1	3.576637
22.791683	0.1	3.473342
22.793350	0.1	3.368378
22.795017	0.1	3.264845
22.796683	0.1	3.164768
22.798350	0.1	3.067911
22.800017	0.1	2.971888
22.801683	0.1	2.874851
22.803350	0.1	2.776921
22.805017	0.1	2.679467
22.806683	0.1	2.583981
22.808350	0.1	2.491176
22.810017	0.1	2.400637
22.811683	0.1	2.311409
22.813350	0.1	2.223313
22.815017	0.1	2.137065
22.816683	0.1	2.052844
22.818350	0.1	1.970172
22.820017	0.1	1.888335
22.821683	0.1	1.808107
22.823350	0.1	1.731634
22.825017	0.1	1.660943
22.826683	0.1	1.596749
22.828350	0.1	1.537740
22.830017	0.1	1.481474
22.831683	0.1	1.426578
22.833350	0.1	1.373291
22.835017	0.1	1.322687
22.836683	0.1	1.275957
22.838350	0.1	1.233637
22.840017	0.1	1.194775
22.841683	0.1	1.157224
22.843350	0.1	1.119971
22.845017	0.1	1.083791
22.846683	0.1	1.050234
22.848350	0.1	1.020134
22.850017	0.1	0.993073
22.851683	0.1	0.968039
22.853350	0.1	0.944734
22.855017	0.1	0.923693
22.856683	0.1	0.906467
22.858350	0.1	0.894070
22.860017	0.1	0.885904
22.861683	0.1	0.878692
22.863350	0.1	0.869095
22.865017	0.1	0.855982
22.866683	0.1	0.841260
22.868350	0.1	0.828147
22.870017	0.1	0.818789
22.871683	0.1	0.812650
22.873350	0.1	0.806868
22.875017	0.1	0.798702
22.876683	0.1	0.787616
22.878350	0.1	0.776291
22.880017	0.1	0.767589
22.881683	0.1	0.762165
22.883350	0.1	0.759244
22.885017	0.1	0.758350
22.886683	0.1	0.759363
22.888350	0.1	0.761271
22.890017	0.1	0.762701
22.891683	0.1	0.763357
22.893350	0.1	0.763893
22.895017	0.1	0.764549
22.896683	0.1	0.764966
22.898350	0.1	0.765026
22.900017	0.1	0.765443
22.901683	0.1	0.767171
22.903350	0.1	0.770330
22.905017	0.1	0.773311
22.906683	0.1	0.774503
22.908350	0.1	0.773788
22.910017	0.1	0.772536
22.911683	0.1	0.772357
22.913350	0.1	0.774264
22.915017	0.1	0.777602
22.916683	0.1	0.781238
22.918350	0.1	0.784099
22.920017	0.1	0.786245
22.921683	0.1	0.788808
22.923350	0.1	0.792623
22.925017	0.1	0.798047
22.926683	0.1	0.804842
22.928350	0.1	0.811279
22.930017	0.1	0.815690
22.931683	0.1	0.817955
22.933350	0.1	0.820041
22.935017	0.1	0.824690
22.936683	0.1	0.833511
22.938350	0.1	0.845075
22.940017	0.1	0.856161
22.941683	0.1	0.863969
22.943350	0.1	0.867546
22.945017	0.1	0.868499
22.946683	0.1	0.869811
22.948350	0.1	0.873447
22.950017	0.1	0.879765
22.951683	0.1	0.888050
22.953350	0.1	0.896812
22.955017	0.1	0.904918
22.956683	0.1	0.912845
22.958350	0.1	0.922024
22.960017	0.1	0.932992
22.961683	0.1	0.945151
22.963350	0.1	0.957131
22.965017	0.1	0.967801
22.966683	0.1	0.976741
22.968350	0.1	0.984967
22.970017	0.1	0.994384
22.971683	0.1	1.006305
22.973350	0.1	1.021445
22.975017	0.1	1.040578
22.976683	0.1	1.062155
22.978350	0.1	1.082778
22.980017	0.1	1.099765
22.981683	0.1	1.113892
22.983350	0.1	1.127720
22.985017	0.1	1.143158
22.986683	0.1	1.160622
22.988350	0.1	1.179814
22.990017	0.1	1.199663
22.991683	0.1	1.218617
22.993350	0.1	1.235604
22.995017	0.1	1.250744
22.996683	0.1	1.265347
22.998350	0.1	1.280248
23.000017	0.1	1.296699
23.001683	0.1	1.315951
23.003350	0.1	1.338422
23.005017	0.1	1.364112
23.006683	0.1	1.393437
23.008350	0.1	1.426935
23.010017	0.1	1.463533
23.011683	0.1	1.500726
23.013350	0.1	1.536548
23.015017	0.1	1.570881
23.016683	0.1	1.604676
23.018350	0.1	1.638949
23.020017	0.1	1.673937
23.021683	0.1	1.708984
23.023350	0.1	1.743794
23.025017	0.1	1.779437
23.026683	0.1	1.817525
23.028350	0.1	1.856923
23.030017	0.1	1.895368
23.031683	0.1	1.932025
23.033350	0.1	1.966953
23.035017	0.1	1.999617
23.036683	0.1	2.029956
23.038350	0.1	2.059579
23.040017	0.1	2.090693
23.041683	0.1	2.124429
23.043350	0.1	2.160669
23.045017	0.1	2.197206
23.046683	0.1	2.229571
23.048350	0.1	2.254605
23.050017	0.1	2.273083
23.051683	0.1	2.288401
23.053350	0.1	2.303004
23.055017	0.1	2.317071
23.056683	0.1	2.329648
23.058350	0.1	2.340257
23.060017	0.1	2.348423
23.061683	0.1	2.353788
23.063350	0.1	2.356351
23.065017	0.1	2.356947
23.066683	0.1	2.355874
23.068350	0.1	2.352774
23.070017	0.1	2.346337
23.071683	0.1	2.335072
23.073350	0.1	2.318859
23.075017	0.1	2.298951
23.076683	0.1	2.276242
23.078350	0.1	2.250373
23.080017	0.1	2.221823
23.081683	0.1	2.191961
23.083350	0.1	2.161324
23.085017	0.1	2.128780
23.086683	0.1	2.092421
23.088350	0.1	2.051294
23.090017	0.1	2.005875
23.091683	0.1	1.958370
23.093350	0.1	1.911461
23.095017	0.1	1.867175
23.096683	0.1	1.825690
23.098350	0.1	1.785398
23.100017	0.1	1.744568
23.101683	0.1	1.702488
23.103350	0.1	1.659036
23.105017	0.1	1.613557
23.106683	0.1	1.566231
23.108350	0.1	1.518965
23.110017	0.1	1.474261
23.111683	0.1	1.433194
23.113350	0.1	1.394272
23.115017	0.1	1.355410
23.116683	0.1	1.316249
23.118350	0.1	1.277924
23.120017	0.1	1.241326
23.121683	0.1	1.206338
23.123350	0.1	1.171768
23.125017	0.1	1.136363
23.126683	0.1	1.101494
23.128350	0.1	1.070321
23.130017	0.1	1.044691
23.131683	0.1	1.023591
23.133350	0.1	1.004815
23.135017	0.1	0.987172
23.136683	0.1	0.969768
23.138350	0.1	0.952721
23.140017	0.1	0.937581
23.141683	0.1	0.926018
23.143350	0.1	0.918031
23.145017	0.1	0.911474
23.146683	0.1	0.904143
23.148350	0.1	0.895083
23.150017	0.1	0.884891
23.151683	0.1	0.874460
23.153350	0.1	0.864029
23.155017	0.1	0.854254
23.156683	0.1	0.846565
23.158350	0.1	0.841558
23.160017	0.1	0.838041
23.161683	0.1	0.834465
23.163350	0.1	0.830233
23.165017	0.1	0.825822
23.166683	0.1	0.822783
23.168350	0.1	0.823319
23.170017	0.1	0.828266
23.171683	0.1	0.834942
23.173350	0.1	0.838459
23.175017	0.1	0.835538
23.176683	0.1	0.826776
23.178350	0.1	0.815988
23.180017	0.1	0.807107
23.181683	0.1	0.802398
23.183350	0.1	0.802577
23.185017	0.1	0.807583
23.186683	0.1	0.815749
23.188350	0.1	0.823081
23.190017	0.1	0.825584
23.191683	0.1	0.822365
23.193350	0.1	0.814498
23.195017	0.1	0.804305
23.196683	0.1	0.795782
23.198350	0.1	0.792801
23.200017	0.1	0.796199
23.201683	0.1	0.802815
23.203350	0.1	0.808716
23.205017	0.1	0.811458
23.206683	0.1	0.809550
23.208350	0.1	0.802577
23.210017	0.1	0.792086
23.211683	0.1	0.781179
23.213350	0.1	0.772595
23.215017	0.1	0.767529
23.216683	0.1	0.765145
23.218350	0.1	0.762701
23.220017	0.1	0.757158
23.221683	0.1	0.746667
23.223350	0.1	0.731707
23.225017	0.1	0.715196
23.226683	0.1	0.701129
23.228350	0.1	0.691891
23.230017	0.1	0.688493
23.231683	0.1	0.691652
23.233350	0.1	0.700533
23.235017	0.1	0.711978
23.236683	0.1	0.721276
23.238350	0.1	0.723243
23.240017	0.1	0.715554
23.241683	0.1	0.700533
23.243350	0.1	0.683546
23.245017	0.1	0.669777
23.246683	0.1	0.661969
23.248350	0.1	0.659764
23.250017	0.1	0.660360
23.251683	0.1	0.660121
23.253350	0.1	0.656605
23.255017	0.1	0.649691
23.256683	0.1	0.641942
23.258350	0.1	0.636399
23.260017	0.1	0.633955
23.261683	0.1	0.633001
23.263350	0.1	0.631511
23.265017	0.1	0.629425
23.266683	0.1	0.627756
23.268350	0.1	0.626981
23.270017	0.1	0.627279
23.271683	0.1	0.629425
23.273350	0.1	0.633240
23.275017	0.1	0.636578
23.276683	0.1	0.636995
23.278350	0.1	0.634670
23.280017	0.1	0.633121
23.281683	0.1	0.635922
23.283350	0.1	0.642717
23.285017	0.1	0.650406
23.286683	0.1	0.656068
23.288350	0.1	0.657618
23.290017	0.1	0.654280
23.291683	0.1	0.647247
23.293350	0.1	0.639558
23.295017	0.1	0.633955
23.296683	0.1	0.633061
23.298350	0.1	0.638902
23.300017	0.1	0.651419
23.301683	0.1	0.667393
23.303350	0.1	0.681281
23.305017	0.1	0.688195
23.306683	0.1	0.686765
23.308350	0.1	0.679433
23.310017	0.1	0.670850
23.311683	0.1	0.665844
23.313350	0.1	0.667930
23.315017	0.1	0.678003
23.316683	0.1	0.693381
23.318350	0.1	0.708044
23.320017	0.1	0.715196
23.321683	0.1	0.712454
23.323350	0.1	0.703037
23.325017	0.1	0.691950
23.326683	0.1	0.683785
23.328350	0.1	0.682354
23.330017	0.1	0.689209
23.331683	0.1	0.702083
23.333350	0.1	0.715494
23.335017	0.1	0.723362
23.336683	0.1	0.723958
23.338350	0.1	0.720322
23.340017	0.1	0.716269
23.341683	0.1	0.712931
23.343350	0.1	0.709713
23.345017	0.1	0.706554
23.346683	0.1	0.704706
23.348350	0.1	0.705421
23.350017	0.1	0.707686
23.351683	0.1	0.708997
23.353350	0.1	0.707030
23.355017	0.1	0.701368
23.356683	0.1	0.693202
23.358350	0.1	0.684261
23.360017	0.1	0.675917
23.361683	0.1	0.669539
23.363350	0.1	0.666142
23.365017	0.1	0.665784
23.366683	0.1	0.668407
23.368350	0.1	0.673890
23.370017	0.1	0.680506
23.371683	0.1	0.684798
23.373350	0.1	0.684679
23.375017	0.1	0.680208
23.376683	0.1	0.672460
23.378350	0.1	0.663281
23.380017	0.1	0.655472
23.381683	0.1	0.652015
23.383350	0.1	0.654697
23.385017	0.1	0.662327
23.386683	0.1	0.669897
23.388350	0.1	0.672102
23.390017	0.1	0.667632
23.391683	0.1	0.659585
23.393350	0.1	0.652134
23.395017	0.1	0.648260
23.396683	0.1	0.649154
23.398350	0.1	0.654042
23.400017	0.1	0.661194
23.401683	0.1	0.668347
23.403350	0.1	0.672877
23.405017	0.1	0.673354
23.406683	0.1	0.670433
23.408350	0.1	0.665784
23.410017	0.1	0.660002
23.411683	0.1	0.653386
23.413350	0.1	0.647187
23.415017	0.1	0.642657
23.416683	0.1	0.640035
23.418350	0.1	0.639558
23.420017	0.1	0.641346
23.421683	0.1	0.644445
23.423350	0.1	0.648141
23.425017	0.1	0.652373
23.426683	0.1	0.656962
23.428350	0.1	0.661254
23.430017	0.1	0.664353
23.431683	0.1	0.665486
23.433350	0.1	0.664830
23.435017	0.1	0.662804
23.436683	0.1	0.660539
23.438350	0.1	0.659406
23.440017	0.1	0.660360
23.441683	0.1	0.663936
23.443350	0.1	0.669479
23.445017	0.1	0.674427
23.446683	0.1	0.676215
23.448350	0.1	0.675082
23.450017	0.1	0.674129
23.451683	0.1	0.676453
23.453350	0.1	0.681937
23.455017	0.1	0.687718
23.456683	0.1	0.691354
23.458350	0.1	0.692308
23.460017	0.1	0.691414
23.461683	0.1	0.689626
23.463350	0.1	0.688076
23.465017	0.1	0.686884
23.466683	0.1	0.685751
23.468350	0.1	0.684321
23.470017	0.1	0.682116
23.471683	0.1	0.678539
23.473350	0.1	0.674188
23.475017	0.1	0.669837
23.476683	0.1	0.665784
23.478350	0.1	0.661314
23.480017	0.1	0.656009
23.481683	0.1	0.650585
23.483350	0.1	0.646949
23.485017	0.1	0.646114
23.486683	0.1	0.646830
23.488350	0.1	0.646651
23.490017	0.1	0.644445
23.491683	0.1	0.641465
23.493350	0.1	0.640094
23.495017	0.1	0.641167
23.496683	0.1	0.643373
23.498350	0.1	0.646353
23.500017	0.1	0.650942
23.501683	0.1	0.656247
23.503350	0.1	0.659466
23.505017	0.1	0.658453
23.506683	0.1	0.653327
23.508350	0.1	0.646412
23.510017	0.1	0.639796
23.511683	0.1	0.634313
23.513350	0.1	0.630319
23.515017	0.1	0.628829
23.516683	0.1	0.631273
23.518350	0.1	0.638008
23.520017	0.1	0.648081
23.521683	0.1	0.659764
23.523350	0.1	0.670910
23.525017	0.1	0.679612
23.526683	0.1	0.685334
23.528350	0.1	0.689149
23.530017	0.1	0.692368
23.531683	0.1	0.695944
23.533350	0.1	0.700951
23.535017	0.1	0.708342
23.536683	0.1	0.718355
23.538350	0.1	0.730395
23.540017	0.1	0.743628
23.541683	0.1	0.756979
23.543350	0.1	0.768900
23.545017	0.1	0.778675
23.546683	0.1	0.786483
23.548350	0.1	0.792801
23.550017	0.1	0.798881
23.551683	0.1	0.806272
23.553350	0.1	0.815868
23.555017	0.1	0.827789
23.556683	0.1	0.842452
23.558350	0.1	0.860214
23.560017	0.1	0.881314
23.561683	0.1	0.905454
23.563350	0.1	0.932157
23.565017	0.1	0.960708
23.566683	0.1	0.989378
23.568350	0.1	1.015782
23.570017	0.1	1.039028
23.571683	0.1	1.060367
23.573350	0.1	1.082361
23.575017	0.1	1.107395
23.576683	0.1	1.136541
23.578350	0.1	1.169980
23.580017	0.1	1.207829
23.581683	0.1	1.249671
23.583350	0.1	1.294196
23.585017	0.1	1.339436
23.586683	0.1	1.382530
23.588350	0.1	1.422703
23.590017	0.1	1.462519
23.591683	0.1	1.506269
23.593350	0.1	1.557767
23.595017	0.1	1.618505
23.596683	0.1	1.686514
23.598350	0.1	1.758099
23.600017	0.1	1.830042
23.601683	0.1	1.899958
23.603350	0.1	1.966834
23.605017	0.1	2.032340
23.606683	0.1	2.100766
23.608350	0.1	2.176404
23.610017	0.1	2.260506
23.611683	0.1	2.351046
23.613350	0.1	2.445221
23.615017	0.1	2.542377
23.616683	0.1	2.643407
23.618350	0.1	2.748907
23.620017	0.1	2.858281
23.621683	0.1	2.969861
23.623350	0.1	3.081382
23.625017	0.1	3.191889
23.626683	0.1	3.303170
23.628350	0.1	3.417909
23.630017	0.1	3.538132
23.631683	0.1	3.665149
23.633350	0.1	3.799975
23.635017	0.1	3.943086
23.636683	0.1	4.094482
23.638350	0.1	4.252553
23.640017	0.1	4.414916
23.641683	0.1	4.580796
23.643350	0.1	4.751623
23.645017	0.1	4.928172
23.646683	0.1	5.110324
23.648350	0.1	5.297721
23.650017	0.1	5.489827
23.651683	0.1	5.685509
23.653350	0.1	5.883932
23.655017	0.1	6.085098
23.656683	0.1	6.289900
23.658350	0.1	6.501139
23.660017	0.1	6.722749
23.661683	0.1	6.957293
23.663350	0.1	7.204354
23.665017	0.1	7.462979
23.666683	0.1	7.733226
23.668350	0.1	8.014977
23.670017	0.1	8.306981
23.671683	0.1	8.607924
23.673350	0.1	8.917094
23.675017	0.1	9.234071
23.676683	0.1	9.558797
23.678350	0.1	9.892762
23.680017	0.1	10.238231
23.681683	0.1	10.597289
23.683350	0.1	10.971487
23.685017	0.1	11.363149
23.686683	0.1	11.774898
23.688350	0.1	12.207926
23.690017	0.1	12.659908
23.691683	0.1	13.126314
23.693350	0.1	13.605238
23.695017	0.1	14.099480
23.696683	0.1	14.612795
23.698350	0.1	15.145720
23.700017	0.1	15.696169
23.701683	0.1	16.262055
23.703350	0.1	16.842187
23.705017	0.1	17.436267
23.706683	0.1	18.045009
23.708350	0.1	18.669368
23.710017	0.1	19.309045
23.711683	0.1	19.961895
23.713350	0.1	20.624818
23.715017	0.1	21.293999
23.716683	0.1	21.964671
23.718350	0.1	22.631170
23.720017	0.1	23.289443
23.721683	0.1	23.938002
23.723350	0.1	24.576904
23.725017	0.1	25.205375
23.726683	0.1	25.821807
23.728350	0.1	26.423396
23.730017	0.1	27.005376
23.731683	0.1	27.561368
23.733350	0.1	28.084995
23.735017	0.1	28.571190
23.736683	0.1	29.017271
23.738350	0.1	29.422225
23.740017	0.1	29.784562
23.741683	0.1	30.100407
23.743350	0.1	30.365469
23.745017	0.1	30.577900
23.746683	0.1	30.737283
23.748350	0.1	30.843439
23.750017	0.1	30.896964
23.751683	0.1	30.897798
23.753350	0.1	30.844154
23.755017	0.1	30.733349
23.756683	0.1	30.564787
23.758350	0.1	30.341091
23.760017	0.1	30.065658
23.761683	0.1	29.739978
23.763350	0.1	29.364349
23.765017	0.1	28.939785
23.766683	0.1	28.468551
23.768350	0.1	27.952732
23.770017	0.1	27.394535
23.771683	0.1	26.797415
23.773350	0.1	26.164772
23.775017	0.1	25.499047
23.776683	0.1	24.804176
23.778350	0.1	24.085881
23.780017	0.1	23.350359
23.781683	0.1	22.602142
23.783350	0.1	21.844448
23.785017	0.1	21.078886
23.786683	0.1	20.307363
23.788350	0.1	19.532384
23.790017	0.1	18.757344
23.791683	0.1	17.986537
23.793350	0.1	17.224611
23.795017	0.1	16.474248
23.796683	0.1	15.735568
23.798350	0.1	15.008510
23.800017	0.1	14.294208
23.801683	0.1	13.593794
23.803350	0.1	12.907565
23.805017	0.1	12.236775
23.806683	0.1	11.585594
23.808350	0.1	10.958613
23.810017	0.1	10.357500
23.811683	0.1	9.781480
23.813350	0.1	9.230435
23.815017	0.1	8.705140
23.816683	0.1	8.205832
23.818350	0.1	7.732034
23.820017	0.1	7.282436
23.821683	0.1	6.856025
23.823350	0.1	6.452620
23.825017	0.1	6.071449
23.826683	0.1	5.711079
23.828350	0.1	5.369306
23.830017	0.1	5.043984
23.831683	0.1	4.734814
23.833350	0.1	4.443944
23.835017	0.1	4.173041
23.836683	0.1	3.921926
23.838350	0.1	3.688932
23.840017	0.1	3.472209
23.841683	0.1	3.269613
23.843350	0.1	3.079891
23.845017	0.1	2.903223
23.846683	0.1	2.739906
23.848350	0.1	2.589345
23.850017	0.1	2.450705
23.851683	0.1	2.323628
23.853350	0.1	2.208471
23.855017	0.1	2.104819
23.856683	0.1	2.011061
23.858350	0.1	1.924574
23.860017	0.1	1.843155
23.861683	0.1	1.765668
23.863350	0.1	1.691818
23.865017	0.1	1.621008
23.866683	0.1	1.553118
23.868350	0.1	1.489759
23.870017	0.1	1.433313
23.871683	0.1	1.383901
23.873350	0.1	1.340151
23.875017	0.1	1.301289
23.876683	0.1	1.266658
23.878350	0.1	1.235664
23.880017	0.1	1.206994
23.881683	0.1	1.179874
23.883350	0.1	1.153767
23.885017	0.1	1.127899
23.886683	0.1	1.101852
23.888350	0.1	1.077354
23.890017	0.1	1.057148
23.891683	0.1	1.042843
23.893350	0.1	1.034439
23.895017	0.1	1.030266
23.896683	0.1	1.027107
23.898350	0.1	1.021624
23.900017	0.1	1.012802
23.901683	0.1	1.001239
23.903350	0.1	0.988007
23.905017	0.1	0.973284
23.906683	0.1	0.957012
23.908350	0.1	0.939786
23.910017	0.1	0.922680
23.911683	0.1	0.906825
23.913350	0.1	0.892997
23.915017	0.1	0.880957
23.916683	0.1	0.869930
23.918350	0.1	0.859320
23.920017	0.1	0.848413
23.921683	0.1	0.837684
23.923350	0.1	0.829101
23.925017	0.1	0.824153
23.926683	0.1	0.822783
23.928350	0.1	0.823379
23.930017	0.1	0.822961
23.931683	0.1	0.818431
23.933350	0.1	0.809729
23.935017	0.1	0.799954
23.936683	0.1	0.792384
23.938350	0.1	0.788093
23.940017	0.1	0.786603
23.941683	0.1	0.786185
23.943350	0.1	0.783503
23.945017	0.1	0.775993
23.946683	0.1	0.763953
23.948350	0.1	0.749826
23.950017	0.1	0.735879
23.951683	0.1	0.724018
23.953350	0.1	0.715971
23.955017	0.1	0.712514
23.956683	0.1	0.712216
23.958350	0.1	0.712454
23.960017	0.1	0.710726
23.961683	0.1	0.706136
23.963350	0.1	0.699580
23.965017	0.1	0.692904
23.966683	0.1	0.687242
23.968350	0.1	0.681996
23.970017	0.1	0.676334
23.971683	0.1	0.671029
23.973350	0.1	0.667095
23.975017	0.1	0.663579
23.976683	0.1	0.658989
23.978350	0.1	0.653148
23.980017	0.1	0.647008
23.981683	0.1	0.641048
23.983350	0.1	0.634909
23.985017	0.1	0.628412
23.986683	0.1	0.622630
23.988350	0.1	0.618875
23.990017	0.1	0.616789
23.991683	0.1	0.614703
23.993350	0.1	0.612438
23.995017	0.1	0.612021
23.996683	0.1	0.615001
23.998350	0.1	0.620782
24.000017	0.1	0.627697
24.001683	0.1	0.634074
24.003350	0.1	0.637651
24.005017	0.1	0.635803
24.006683	0.1	0.627816
24.008350	0.1	0.616670
24.010017	0.1	0.607669
24.011683	0.1	0.604272
24.013350	0.1	0.606358
24.015017	0.1	0.610769
24.016683	0.1	0.615060
24.018350	0.1	0.618875
24.020017	0.1	0.622869
24.021683	0.1	0.626743
24.023350	0.1	0.630021
24.025017	0.1	0.631630
24.026683	0.1	0.630558
24.028350	0.1	0.626445
24.030017	0.1	0.620544
24.031683	0.1	0.615001
24.033350	0.1	0.612080
24.035017	0.1	0.613570
24.036683	0.1	0.619471
24.038350	0.1	0.627160
24.040017	0.1	0.633478
24.041683	0.1	0.637770
24.043350	0.1	0.642300
24.045017	0.1	0.648558
24.046683	0.1	0.655651
24.048350	0.1	0.660598
24.050017	0.1	0.660896
24.051683	0.1	0.656128
24.053350	0.1	0.648379
24.055017	0.1	0.642061
24.056683	0.1	0.641346
24.058350	0.1	0.647128
24.060017	0.1	0.656784
24.061683	0.1	0.666976
24.063350	0.1	0.675440
24.065017	0.1	0.682175
24.066683	0.1	0.688374
24.068350	0.1	0.695288
24.070017	0.1	0.702500
24.071683	0.1	0.709593
24.073350	0.1	0.716865
24.075017	0.1	0.723958
24.076683	0.1	0.730693
24.078350	0.1	0.738084
24.080017	0.1	0.748158
24.081683	0.1	0.761807
24.083350	0.1	0.777662
24.085017	0.1	0.793040
24.086683	0.1	0.805140
24.088350	0.1	0.812888
24.090017	0.1	0.817835
24.091683	0.1	0.822246
24.093350	0.1	0.826538
24.095017	0.1	0.830650
24.096683	0.1	0.836253
24.098350	0.1	0.846088
24.100017	0.1	0.861704
24.101683	0.1	0.881136
24.103350	0.1	0.900090
24.105017	0.1	0.915229
24.106683	0.1	0.925779
24.108350	0.1	0.932694
24.110017	0.1	0.936329
24.111683	0.1	0.936747
24.113350	0.1	0.935257
24.115017	0.1	0.934184
24.116683	0.1	0.935495
24.118350	0.1	0.940085
24.120017	0.1	0.947774
24.121683	0.1	0.957012
24.123350	0.1	0.965893
24.125017	0.1	0.973880
24.126683	0.1	0.981569
24.128350	0.1	0.988662
24.130017	0.1	0.993550
24.131683	0.1	0.994802
24.133350	0.1	0.992596
24.135017	0.1	0.988543
24.136683	0.1	0.984192
24.138350	0.1	0.979781
24.140017	0.1	0.975311
24.141683	0.1	0.971437
24.143350	0.1	0.968874
24.145017	0.1	0.967026
24.146683	0.1	0.964761
24.148350	0.1	0.962615
24.150017	0.1	0.963211
24.151683	0.1	0.968933
24.153350	0.1	0.978470
24.155017	0.1	0.987113
24.156683	0.1	0.991225
24.158350	0.1	0.990629
24.160017	0.1	0.987351
24.161683	0.1	0.984132
24.163350	0.1	0.983775
24.165017	0.1	0.987232
24.166683	0.1	0.992000
24.168350	0.1	0.994265
24.170017	0.1	0.991464
24.171683	0.1	0.984907
24.173350	0.1	0.978112
24.175017	0.1	0.973344
24.176683	0.1	0.970900
24.178350	0.1	0.971496
24.180017	0.1	0.975907
24.181683	0.1	0.983357
24.183350	0.1	0.992179
24.185017	0.1	1.000226
24.186683	0.1	1.005352
24.188350	0.1	1.006603
24.190017	0.1	1.004517
24.191683	0.1	1.000941
24.193350	0.1	0.997365
24.195017	0.1	0.994563
24.196683	0.1	0.993550
24.198350	0.1	0.996411
24.200017	0.1	1.004100
24.201683	0.1	1.014173
24.203350	0.1	1.023054
24.205017	0.1	1.030088
24.206683	0.1	1.037538
24.208350	0.1	1.047134
24.210017	0.1	1.058936
24.211683	0.1	1.072705
24.213350	0.1	1.088142
24.215017	0.1	1.104236
24.216683	0.1	1.118898
24.218350	0.1	1.130760
24.220017	0.1	1.140177
24.221683	0.1	1.148284
24.223350	0.1	1.156867
24.225017	0.1	1.167774
24.226683	0.1	1.181722
24.228350	0.1	1.198828
24.230017	0.1	1.218259
24.231683	0.1	1.238227
24.233350	0.1	1.256824
24.235017	0.1	1.272798
24.236683	0.1	1.286924
24.238350	0.1	1.301348
24.240017	0.1	1.317442
24.241683	0.1	1.334131
24.243350	0.1	1.348496
24.245017	0.1	1.358271
24.246683	0.1	1.363218
24.248350	0.1	1.364768
24.250017	0.1	1.365542
24.251683	0.1	1.367450
24.253350	0.1	1.371563
24.255017	0.1	1.378536
24.256683	0.1	1.387417
24.258350	0.1	1.395166
24.260017	0.1	1.398981
24.261683	0.1	1.399040
24.263350	0.1	1.396895
24.265017	0.1	1.394332
24.266683	0.1	1.392543
24.268350	0.1	1.391649
24.270017	0.1	1.389802
24.271683	0.1	1.384199
24.273350	0.1	1.372874
24.275017	0.1	1.356244
24.276683	0.1	1.336634
24.278350	0.1	1.317203
24.280017	0.1	1.300097
24.281683	0.1	1.286447
24.283350	0.1	1.275420
24.285017	0.1	1.264095
24.286683	0.1	1.249611
24.288350	0.1	1.231253
24.290017	0.1	1.209498
24.291683	0.1	1.185238
24.293350	0.1	1.159430
24.295017	0.1	1.133025
24.296683	0.1	1.106322
24.298350	0.1	1.079619
24.300017	0.1	1.053274
24.301683	0.1	1.027346
24.303350	0.1	1.002431
24.305017	0.1	0.979185
24.306683	0.1	0.958681
24.308350	0.1	0.941634
24.310017	0.1	0.926852
24.311683	0.1	0.910997
24.313350	0.1	0.890613
24.315017	0.1	0.864685
24.316683	0.1	0.835419
24.318350	0.1	0.806809
24.320017	0.1	0.782132
24.321683	0.1	0.762224
24.323350	0.1	0.746369
24.325017	0.1	0.732958
24.326683	0.1	0.719965
24.328350	0.1	0.705838
24.330017	0.1	0.690639
24.331683	0.1	0.674486
24.333350	0.1	0.657678
24.335017	0.1	0.641465
24.336683	0.1	0.628054
24.338350	0.1	0.618994
24.340017	0.1	0.614345
24.341683	0.1	0.612259
24.343350	0.1	0.610590
24.345017	0.1	0.607550
24.346683	0.1	0.601947
24.348350	0.1	0.592947
24.350017	0.1	0.581086
24.351683	0.1	0.567794
24.353350	0.1	0.554264
24.355017	0.1	0.540257
24.356683	0.1	0.525415
24.358350	0.1	0.510931
24.360017	0.1	0.499606
24.361683	0.1	0.494242
24.363350	0.1	0.495732
24.365017	0.1	0.501156
24.366683	0.1	0.506163
24.368350	0.1	0.507891
24.370017	0.1	0.506282
24.371683	0.1	0.502288
24.373350	0.1	0.497341
24.375017	0.1	0.493228
24.376683	0.1	0.491679
24.378350	0.1	0.493526
24.380017	0.1	0.497639
24.381683	0.1	0.501394
24.383350	0.1	0.502825
24.385017	0.1	0.502110
24.386683	0.1	0.500560
24.388350	0.1	0.499010
24.390017	0.1	0.497341
24.391683	0.1	0.496268
24.393350	0.1	0.497878
24.395017	0.1	0.503361
24.396683	0.1	0.511467
24.398350	0.1	0.519097
24.400017	0.1	0.523448
24.401683	0.1	0.523567
24.403350	0.1	0.520289
24.405017	0.1	0.515521
24.406683	0.1	0.510395
24.408350	0.1	0.504196
24.410017	0.1	0.496328
24.411683	0.1	0.487924
24.413350	0.1	0.481427
24.415017	0.1	0.478685
24.416683	0.1	0.480235
24.418350	0.1	0.485837
24.420017	0.1	0.495613
24.421683	0.1	0.508606
24.423350	0.1	0.521362
24.425017	0.1	0.530422
24.426683	0.1	0.534356
24.428350	0.1	0.533521
24.430017	0.1	0.529289
24.431683	0.1	0.523984
24.433350	0.1	0.519693
24.435017	0.1	0.517488
24.436683	0.1	0.517249
24.438350	0.1	0.518680
24.440017	0.1	0.521541
24.441683	0.1	0.524759
24.443350	0.1	0.526309
24.445017	0.1	0.524700
24.446683	0.1	0.520647
24.448350	0.1	0.516415
24.450017	0.1	0.513732
24.451683	0.1	0.512660
24.453350	0.1	0.512600
24.455017	0.1	0.512660
24.456683	0.1	0.512838
24.458350	0.1	0.514567
24.460017	0.1	0.519156
24.461683	0.1	0.525832
24.463350	0.1	0.532627
24.465017	0.1	0.537932
24.466683	0.1	0.541210
24.468350	0.1	0.543058
24.470017	0.1	0.543773
24.471683	0.1	0.542700
24.473350	0.1	0.539362
24.475017	0.1	0.534773
24.476683	0.1	0.531077
24.478350	0.1	0.530362
24.480017	0.1	0.533104
24.481683	0.1	0.537992
24.483350	0.1	0.544429
24.485017	0.1	0.552416
24.486683	0.1	0.559688
24.488350	0.1	0.562727
24.490017	0.1	0.560463
24.491683	0.1	0.554919
24.493350	0.1	0.548720
24.495017	0.1	0.544488
24.496683	0.1	0.544310
24.498350	0.1	0.548780
24.500017	0.1	0.556409
24.501683	0.1	0.564396
24.503350	0.1	0.571251
24.505017	0.1	0.576675
24.506683	0.1	0.580490
24.508350	0.1	0.582397
24.510017	0.1	0.582874
24.511683	0.1	0.581920
24.513350	0.1	0.579298
24.515017	0.1	0.575185
24.516683	0.1	0.569999
24.518350	0.1	0.564396
24.520017	0.1	0.559449
24.521683	0.1	0.556707
24.523350	0.1	0.557542
24.525017	0.1	0.561595
24.526683	0.1	0.566840
24.528350	0.1	0.570774
24.530017	0.1	0.571311
24.531683	0.1	0.566542
24.533350	0.1	0.557005
24.535017	0.1	0.546396
24.536683	0.1	0.539064
24.538350	0.1	0.537694
24.540017	0.1	0.541508
24.541683	0.1	0.547409
24.543350	0.1	0.553310
24.545017	0.1	0.558972
24.546683	0.1	0.563502
24.548350	0.1	0.564396
24.550017	0.1	0.560522
24.551683	0.1	0.553429
24.553350	0.1	0.545502
24.555017	0.1	0.539303
24.556683	0.1	0.537157
24.558350	0.1	0.540078
24.560017	0.1	0.545859
24.561683	0.1	0.551403
24.563350	0.1	0.555396
24.565017	0.1	0.557780
24.566683	0.1	0.557423
24.568350	0.1	0.553012
24.570017	0.1	0.545502
24.571683	0.1	0.537515
24.573350	0.1	0.531197
24.575017	0.1	0.526965
24.576683	0.1	0.524104
24.578350	0.1	0.520527
24.580017	0.1	0.514567
24.581683	0.1	0.506759
24.583350	0.1	0.500083
24.585017	0.1	0.497639
24.586683	0.1	0.500202
24.588350	0.1	0.506997
24.590017	0.1	0.516653
24.591683	0.1	0.527501
24.593350	0.1	0.537157
24.595017	0.1	0.544131
24.596683	0.1	0.548184
24.598350	0.1	0.548303
24.600017	0.1	0.542045
24.601683	0.1	0.529587
24.603350	0.1	0.514686
24.605017	0.1	0.501573
24.606683	0.1	0.492632
24.608350	0.1	0.488460
24.610017	0.1	0.488400
24.611683	0.1	0.491023
24.613350	0.1	0.495076
24.615017	0.1	0.499904
24.616683	0.1	0.505865
24.618350	0.1	0.513494
24.620017	0.1	0.521123
24.621683	0.1	0.525236
24.623350	0.1	0.523329
24.625017	0.1	0.516474
24.626683	0.1	0.508070
24.628350	0.1	0.501275
24.630017	0.1	0.498056
24.631683	0.1	0.499845
24.633350	0.1	0.505924
24.635017	0.1	0.513077
24.636683	0.1	0.517488
24.638350	0.1	0.517368
24.640017	0.1	0.514150
24.641683	0.1	0.510335
24.643350	0.1	0.507832
24.645017	0.1	0.507712
24.646683	0.1	0.510871
24.648350	0.1	0.517309
24.650017	0.1	0.525057
24.651683	0.1	0.531077
24.653350	0.1	0.534236
24.655017	0.1	0.535905
24.656683	0.1	0.536740
24.658350	0.1	0.536084
24.660017	0.1	0.533283
24.661683	0.1	0.529528
24.663350	0.1	0.526786
24.665017	0.1	0.526726
24.666683	0.1	0.530362
24.668350	0.1	0.537634
24.670017	0.1	0.547349
24.671683	0.1	0.557363
24.673350	0.1	0.565171
24.675017	0.1	0.568450
24.676683	0.1	0.566363
24.678350	0.1	0.560463
24.680017	0.1	0.553608
24.681683	0.1	0.548244
24.683350	0.1	0.545442
24.685017	0.1	0.545502
24.686683	0.1	0.548542
24.688350	0.1	0.553906
24.690017	0.1	0.560224
24.691683	0.1	0.565827
24.693350	0.1	0.569582
24.695017	0.1	0.571370
24.696683	0.1	0.571668
24.698350	0.1	0.571489
24.700017	0.1	0.571549
24.701683	0.1	0.572085
24.703350	0.1	0.572979
24.705017	0.1	0.573397
24.706683	0.1	0.572264
24.708350	0.1	0.569820
24.710017	0.1	0.567079
24.711683	0.1	0.564933
24.713350	0.1	0.563622
24.715017	0.1	0.562608
24.716683	0.1	0.560999
24.718350	0.1	0.558555
24.720017	0.1	0.556111
24.721683	0.1	0.554621
24.723350	0.1	0.554562
24.725017	0.1	0.556171
24.726683	0.1	0.558972
24.728350	0.1	0.561416
24.730017	0.1	0.560701
24.731683	0.1	0.555158
24.733350	0.1	0.546038
24.735017	0.1	0.535965
24.736683	0.1	0.526369
24.738350	0.1	0.518262
24.740017	0.1	0.513315
24.741683	0.1	0.512719
24.743350	0.1	0.516176
24.745017	0.1	0.522018
24.746683	0.1	0.527024
24.748350	0.1	0.528157
24.750017	0.1	0.524640
24.751683	0.1	0.517547
24.753350	0.1	0.507772
24.755017	0.1	0.496924
24.756683	0.1	0.487864
24.758350	0.1	0.482917
24.760017	0.1	0.482798
24.761683	0.1	0.486076
24.763350	0.1	0.490487
24.765017	0.1	0.494838
24.766683	0.1	0.499308
24.768350	0.1	0.504077
24.770017	0.1	0.507295
24.771683	0.1	0.506163
24.773350	0.1	0.499368
24.775017	0.1	0.489056
24.776683	0.1	0.478983
24.778350	0.1	0.471711
24.780017	0.1	0.467360
24.781683	0.1	0.464797
24.783350	0.1	0.463128
24.785017	0.1	0.462592
24.786683	0.1	0.463903
24.788350	0.1	0.466943
24.790017	0.1	0.470221
24.791683	0.1	0.471652
24.793350	0.1	0.469804
24.795017	0.1	0.465572
24.796683	0.1	0.462592
24.798350	0.1	0.463843
24.800017	0.1	0.469327
24.801683	0.1	0.477016
24.803350	0.1	0.485003
24.805017	0.1	0.490963
24.806683	0.1	0.492632
24.808350	0.1	0.489116
24.810017	0.1	0.480592
24.811683	0.1	0.467896
24.813350	0.1	0.453413
24.815017	0.1	0.440896
24.816683	0.1	0.433445
24.818350	0.1	0.432789
24.820017	0.1	0.438809
24.821683	0.1	0.449061
24.823350	0.1	0.460446
24.825017	0.1	0.470281
24.826683	0.1	0.476956
24.828350	0.1	0.480115
24.830017	0.1	0.480592
24.831683	0.1	0.479639
24.833350	0.1	0.478864
24.835017	0.1	0.480175
24.836683	0.1	0.484765
24.838350	0.1	0.493348
24.840017	0.1	0.505805
24.841683	0.1	0.518918
24.843350	0.1	0.527084
24.845017	0.1	0.527620
24.846683	0.1	0.523567
24.848350	0.1	0.520587
24.850017	0.1	0.523210
24.851683	0.1	0.532866
24.853350	0.1	0.547767
24.855017	0.1	0.564694
24.856683	0.1	0.580609
24.858350	0.1	0.593245
24.860017	0.1	0.601709
24.861683	0.1	0.606895
24.863350	0.1	0.610828
24.865017	0.1	0.615180
24.866683	0.1	0.620842
24.868350	0.1	0.628591
24.870017	0.1	0.639021
24.871683	0.1	0.651240
24.873350	0.1	0.663579
24.875017	0.1	0.675201
24.876683	0.1	0.686765
24.878350	0.1	0.699818
24.880017	0.1	0.716627
24.881683	0.1	0.738561
24.883350	0.1	0.764430
24.885017	0.1	0.791609
24.886683	0.1	0.816941
24.888350	0.1	0.837445
24.890017	0.1	0.852227
24.891683	0.1	0.863969
24.893350	0.1	0.877202
24.895017	0.1	0.895023
24.896683	0.1	0.917792
24.898350	0.1	0.943959
24.900017	0.1	0.971854
24.901683	0.1	1.000762
24.903350	0.1	1.030266
24.905017	0.1	1.059353
24.906683	0.1	1.086474
24.908350	0.1	1.110017
24.910017	0.1	1.130164
24.911683	0.1	1.149952
24.913350	0.1	1.174092
24.915017	0.1	1.205325
24.916683	0.1	1.242518
24.918350	0.1	1.283169
24.920017	0.1	1.325548
24.921683	0.1	1.368642
24.923350	0.1	1.411021
24.925017	0.1	1.450956
24.926683	0.1	1.488030
24.928350	0.1	1.522780
24.930017	0.1	1.555503
24.931683	0.1	1.587629
24.933350	0.1	1.621842
24.935017	0.1	1.660824
24.936683	0.1	1.705051
24.938350	0.1	1.752555
24.940017	0.1	1.799286
24.941683	0.1	1.841903
24.943350	0.1	1.878619
24.945017	0.1	1.909077
24.946683	0.1	1.934290
24.948350	0.1	1.956463
24.950017	0.1	1.977861
24.951683	0.1	1.999796
24.953350	0.1	2.023041
24.955017	0.1	2.047241
24.956683	0.1	2.070725
24.958350	0.1	2.091408
24.960017	0.1	2.107144
24.961683	0.1	2.116740
24.963350	0.1	2.121210
24.965017	0.1	2.123237
24.966683	0.1	2.125502
24.968350	0.1	2.129555
24.970017	0.1	2.135217
24.971683	0.1	2.140463
24.973350	0.1	2.141476
24.975017	0.1	2.134800
24.976683	0.1	2.120435
24.978350	0.1	2.102077
24.980017	0.1	2.084077
24.981683	0.1	2.068460
24.983350	0.1	2.054334
24.985017	0.1	2.039194
24.986683	0.1	2.020657
24.988350	0.1	1.996577
24.990017	0.1	1.965761
24.991683	0.1	1.928508
24.993350	0.1	1.887024
24.995017	0.1	1.844764
24.996683	0.1	1.804292
24.998350	0.1	1.767039
25.000017	0.1	1.733482
25.001683	0.1	1.702905
25.003350	0.1	1.672804
25.005017	0.1	1.639903
25.006683	0.1	1.601994
25.008350	0.1	1.559317
25.010017	0.1	1.513302
25.011683	0.1	1.466692
25.013350	0.1	1.422584
25.015017	0.1	1.383364
25.016683	0.1	1.349747
25.018350	0.1	1.319766
25.020017	0.1	1.290083
25.021683	0.1	1.257837
25.023350	0.1	1.221955
25.025017	0.1	1.183331
25.026683	0.1	1.144171
25.028350	0.1	1.106739
25.030017	0.1	1.071751
25.031683	0.1	1.038909
25.033350	0.1	1.007676
25.035017	0.1	0.977516
25.036683	0.1	0.947356
25.038350	0.1	0.916779
25.040017	0.1	0.885785
25.041683	0.1	0.854909
25.043350	0.1	0.825763
25.045017	0.1	0.800371
25.046683	0.1	0.780106
25.048350	0.1	0.764608
25.050017	0.1	0.752568
25.051683	0.1	0.742555
25.053350	0.1	0.732541
25.055017	0.1	0.720322
25.056683	0.1	0.704646
25.058350	0.1	0.686228
25.060017	0.1	0.667095
25.061683	0.1	0.649989
25.063350	0.1	0.637174
25.065017	0.1	0.628412
25.066683	0.1	0.621438
25.068350	0.1	0.614941
25.070017	0.1	0.609040
25.071683	0.1	0.602543
25.073350	0.1	0.593782
25.075017	0.1	0.582516
25.076683	0.1	0.570476
25.078350	0.1	0.559986
25.080017	0.1	0.552297
25.081683	0.1	0.547171
25.083350	0.1	0.544250
25.085017	0.1	0.543475
25.086683	0.1	0.544369
25.088350	0.1	0.546098
25.090017	0.1	0.547290
25.091683	0.1	0.547111
25.093350	0.1	0.546336
25.095017	0.1	0.546396
25.096683	0.1	0.547051
25.098350	0.1	0.546396
25.100017	0.1	0.542223
25.101683	0.1	0.533164
25.103350	0.1	0.520527
25.105017	0.1	0.507891
25.106683	0.1	0.499785
25.108350	0.1	0.498295
25.110017	0.1	0.502110
25.111683	0.1	0.508189
25.113350	0.1	0.513434
25.115017	0.1	0.515401
25.116683	0.1	0.512540
25.118350	0.1	0.505865
25.120017	0.1	0.498414
25.121683	0.1	0.492454
25.123350	0.1	0.489354
25.125017	0.1	0.490189
25.126683	0.1	0.495434
25.128350	0.1	0.504017
25.130017	0.1	0.514269
25.131683	0.1	0.524044
25.133350	0.1	0.531495
25.135017	0.1	0.534833
25.136683	0.1	0.532925
25.138350	0.1	0.526547
25.140017	0.1	0.518024
25.141683	0.1	0.509739
25.143350	0.1	0.502825
25.145017	0.1	0.497818
25.146683	0.1	0.494421
25.148350	0.1	0.492215
25.150017	0.1	0.490904
25.151683	0.1	0.490606
25.153350	0.1	0.490725
25.155017	0.1	0.490308
25.156683	0.1	0.489235
25.158350	0.1	0.489235
25.160017	0.1	0.490963
25.161683	0.1	0.492573
25.163350	0.1	0.492036
25.165017	0.1	0.490248
25.166683	0.1	0.489891
25.168350	0.1	0.492573
25.170017	0.1	0.497401
25.171683	0.1	0.502110
25.173350	0.1	0.504911
25.175017	0.1	0.504375
25.176683	0.1	0.500262
25.178350	0.1	0.495374
25.180017	0.1	0.494242
25.181683	0.1	0.499427
25.183350	0.1	0.509203
25.185017	0.1	0.519753
25.186683	0.1	0.528038
25.188350	0.1	0.531793
25.190017	0.1	0.530124
25.191683	0.1	0.524402
25.193350	0.1	0.517905
25.195017	0.1	0.514090
25.196683	0.1	0.514448
25.198350	0.1	0.518024
25.200017	0.1	0.522792
25.201683	0.1	0.527859
25.203350	0.1	0.532925
25.205017	0.1	0.537276
25.206683	0.1	0.539660
25.208350	0.1	0.539422
25.210017	0.1	0.536680
25.211683	0.1	0.531614
25.213350	0.1	0.526249
25.215017	0.1	0.524938
25.216683	0.1	0.530660
25.218350	0.1	0.542283
25.220017	0.1	0.555515
25.221683	0.1	0.566781
25.223350	0.1	0.573635
25.225017	0.1	0.575006
25.226683	0.1	0.571847
25.228350	0.1	0.566483
25.230017	0.1	0.561297
25.231683	0.1	0.558496
25.233350	0.1	0.559211
25.235017	0.1	0.562608
25.236683	0.1	0.566781
25.238350	0.1	0.571549
25.240017	0.1	0.578165
25.241683	0.1	0.587881
25.243350	0.1	0.600398
25.245017	0.1	0.614464
25.246683	0.1	0.627518
25.248350	0.1	0.637353
25.250017	0.1	0.642955
25.251683	0.1	0.644922
25.253350	0.1	0.644684
25.255017	0.1	0.644445
25.256683	0.1	0.646949
25.258350	0.1	0.653505
25.260017	0.1	0.662923
25.261683	0.1	0.673235
25.263350	0.1	0.683487
25.265017	0.1	0.693798
25.266683	0.1	0.704765
25.268350	0.1	0.717938
25.270017	0.1	0.733554
25.271683	0.1	0.749469
25.273350	0.1	0.763178
25.275017	0.1	0.774086
25.276683	0.1	0.782549
25.278350	0.1	0.789285
25.280017	0.1	0.795722
25.281683	0.1	0.804544
25.283350	0.1	0.817716
25.285017	0.1	0.835419
25.286683	0.1	0.857174
25.288350	0.1	0.881553
25.290017	0.1	0.905454
25.291683	0.1	0.925720
25.293350	0.1	0.941634
25.295017	0.1	0.954092
25.296683	0.1	0.964820
25.298350	0.1	0.976145
25.300017	0.1	0.990272
25.301683	0.1	1.008272
25.303350	0.1	1.029611
25.305017	0.1	1.051009
25.306683	0.1	1.069069
25.308350	0.1	1.083732
25.310017	0.1	1.097679
25.311683	0.1	1.113176
25.313350	0.1	1.130164
25.315017	0.1	1.147688
25.316683	0.1	1.165867
25.318350	0.1	1.185894
25.320017	0.1	1.208723
25.321683	0.1	1.234770
25.323350	0.1	1.263201
25.325017	0.1	1.292408
25.326683	0.1	1.320064
25.328350	0.1	1.343846
25.330017	0.1	1.362920
25.331683	0.1	1.378775
25.333350	0.1	1.394510
25.335017	0.1	1.413584
25.336683	0.1	1.438022
25.338350	0.1	1.467347
25.340017	0.1	1.499474
25.341683	0.1	1.531780
25.343350	0.1	1.562119
25.345017	0.1	1.589835
25.346683	0.1	1.616478
25.348350	0.1	1.644969
25.350017	0.1	1.676679
25.351683	0.1	1.711428
25.353350	0.1	1.749218
25.355017	0.1	1.789808
25.356683	0.1	1.831412
25.358350	0.1	1.871467
25.360017	0.1	1.908898
25.361683	0.1	1.944542
25.363350	0.1	1.979113
25.365017	0.1	2.012968
25.366683	0.1	2.047479
25.368350	0.1	2.084136
25.370017	0.1	2.122700
25.371683	0.1	2.161980
25.373350	0.1	2.202034
25.375017	0.1	2.243638
25.376683	0.1	2.285421
25.378350	0.1	2.323747
25.380017	0.1	2.355158
25.381683	0.1	2.379716
25.383350	0.1	2.400577
25.385017	0.1	2.420783
25.386683	0.1	2.441883
25.388350	0.1	2.464056
25.390017	0.1	2.485991
25.391683	0.1	2.504587
25.393350	0.1	2.516747
25.395017	0.1	2.521873
25.396683	0.1	2.521753
25.398350	0.1	2.519012
25.400017	0.1	2.516031
25.401683	0.1	2.514064
25.403350	0.1	2.512813
25.405017	0.1	2.509892
25.406683	0.1	2.501905
25.408350	0.1	2.486825
25.410017	0.1	2.463997
25.411683	0.1	2.434254
25.413350	0.1	2.400518
25.415017	0.1	2.367258
25.416683	0.1	2.337396
25.418350	0.1	2.310872
25.420017	0.1	2.285123
25.421683	0.1	2.257228
25.423350	0.1	2.224326
25.425017	0.1	2.185047
25.426683	0.1	2.140880
25.428350	0.1	2.095401
25.430017	0.1	2.052009
25.431683	0.1	2.011240
25.433350	0.1	1.971603
25.435017	0.1	1.931846
25.436683	0.1	1.891196
25.438350	0.1	1.849949
25.440017	0.1	1.809120
25.441683	0.1	1.769960
25.443350	0.1	1.732946
25.445017	0.1	1.697362
25.446683	0.1	1.661241
25.448350	0.1	1.622856
25.450017	0.1	1.582921
25.451683	0.1	1.545012
25.453350	0.1	1.511216
25.455017	0.1	1.480401
25.456683	0.1	1.449704
25.458350	0.1	1.417518
25.460017	0.1	1.384914
25.461683	0.1	1.353800
25.463350	0.1	1.325607
25.465017	0.1	1.300216
25.466683	0.1	1.276672
25.468350	0.1	1.254320
25.470017	0.1	1.233637
25.471683	0.1	1.214802
25.473350	0.1	1.196861
25.475017	0.1	1.178920
25.476683	0.1	1.160979
25.478350	0.1	1.143873
25.480017	0.1	1.128137
25.481683	0.1	1.112998
25.483350	0.1	1.096308
25.485017	0.1	1.076818
25.486683	0.1	1.054943
25.488350	0.1	1.032233
25.490017	0.1	1.010358
25.491683	0.1	0.990093
25.493350	0.1	0.972450
25.495017	0.1	0.958383
25.496683	0.1	0.947714
25.498350	0.1	0.938833
25.500017	0.1	0.930250
25.501683	0.1	0.921249
25.503350	0.1	0.910938
25.505017	0.1	0.898719
25.506683	0.1	0.885308
25.508350	0.1	0.872850
25.510017	0.1	0.863373
25.511683	0.1	0.856996
25.513350	0.1	0.851870
25.515017	0.1	0.846863
25.516683	0.1	0.842333
25.518350	0.1	0.838339
25.520017	0.1	0.833392
25.521683	0.1	0.826657
25.523350	0.1	0.819624
25.525017	0.1	0.815749
25.526683	0.1	0.817001
25.528350	0.1	0.821412
25.530017	0.1	0.824869
25.531683	0.1	0.824690
25.533350	0.1	0.821233
25.535017	0.1	0.816941
25.536683	0.1	0.814259
25.538350	0.1	0.814438
25.540017	0.1	0.817776
25.541683	0.1	0.824034
25.543350	0.1	0.832498
25.545017	0.1	0.841320
25.546683	0.1	0.848651
25.548350	0.1	0.853241
25.550017	0.1	0.856221
25.551683	0.1	0.859618
25.553350	0.1	0.864089
25.555017	0.1	0.868619
25.556683	0.1	0.871658
25.558350	0.1	0.872850
25.560017	0.1	0.872433
25.561683	0.1	0.871480
25.563350	0.1	0.871360
25.565017	0.1	0.871599
25.566683	0.1	0.869155
25.568350	0.1	0.861764
25.570017	0.1	0.849664
25.571683	0.1	0.835478
25.573350	0.1	0.822306
25.575017	0.1	0.812531
25.576683	0.1	0.807464
25.578350	0.1	0.806928
25.580017	0.1	0.809133
25.581683	0.1	0.811696
25.583350	0.1	0.811636
25.585017	0.1	0.806689
25.586683	0.1	0.796497
25.588350	0.1	0.783861
25.590017	0.1	0.772357
25.591683	0.1	0.762999
25.593350	0.1	0.753939
25.595017	0.1	0.742793
25.596683	0.1	0.729144
25.598350	0.1	0.714541
25.600017	0.1	0.701070
25.601683	0.1	0.690103
25.603350	0.1	0.680924
25.605017	0.1	0.670910
25.606683	0.1	0.658214
25.608350	0.1	0.643313
25.610017	0.1	0.627816
25.611683	0.1	0.612557
25.613350	0.1	0.598133
25.615017	0.1	0.585258
25.616683	0.1	0.574291
25.618350	0.1	0.565469
25.620017	0.1	0.559628
25.621683	0.1	0.556648
25.623350	0.1	0.554860
25.625017	0.1	0.551403
25.626683	0.1	0.544488
25.628350	0.1	0.533819
25.630017	0.1	0.520766
25.631683	0.1	0.507295
25.633350	0.1	0.495374
25.635017	0.1	0.486970
25.636683	0.1	0.482976
25.638350	0.1	0.482619
25.640017	0.1	0.484645
25.641683	0.1	0.488162
25.643350	0.1	0.492096
25.645017	0.1	0.494301
25.646683	0.1	0.492632
25.648350	0.1	0.485301
25.650017	0.1	0.472605
25.651683	0.1	0.457108
25.653350	0.1	0.442147
25.655017	0.1	0.430405
25.656683	0.1	0.424206
25.658350	0.1	0.424802
25.660017	0.1	0.431538
25.661683	0.1	0.441670
25.663350	0.1	0.451922
25.665017	0.1	0.459313
25.666683	0.1	0.461578
25.668350	0.1	0.457704
25.670017	0.1	0.449657
25.671683	0.1	0.441134
25.673350	0.1	0.435352
25.675017	0.1	0.433207
25.676683	0.1	0.432789
25.678350	0.1	0.432313
25.680017	0.1	0.431597
25.681683	0.1	0.431895
25.683350	0.1	0.433445
25.685017	0.1	0.435591
25.686683	0.1	0.438094
25.688350	0.1	0.440896
25.690017	0.1	0.442386
25.691683	0.1	0.440657
25.693350	0.1	0.435829
25.695017	0.1	0.430346
25.696683	0.1	0.426948
25.698350	0.1	0.426888
25.700017	0.1	0.429332
25.701683	0.1	0.433028
25.703350	0.1	0.436842
25.705017	0.1	0.439048
25.706683	0.1	0.437379
25.708350	0.1	0.430882
25.710017	0.1	0.422001
25.711683	0.1	0.415802
25.713350	0.1	0.415921
25.715017	0.1	0.421941
25.716683	0.1	0.431061
25.718350	0.1	0.440478
25.720017	0.1	0.448525
25.721683	0.1	0.453472
25.723350	0.1	0.453651
25.725017	0.1	0.449538
25.726683	0.1	0.443161
25.728350	0.1	0.436246
25.730017	0.1	0.430405
25.731683	0.1	0.428259
25.733350	0.1	0.431895
25.735017	0.1	0.439942
25.736683	0.1	0.448108
25.738350	0.1	0.453234
25.740017	0.1	0.455320
25.741683	0.1	0.455856
25.743350	0.1	0.455499
25.745017	0.1	0.454128
25.746683	0.1	0.450671
25.748350	0.1	0.444114
25.750017	0.1	0.435948
25.751683	0.1	0.429928
25.753350	0.1	0.429153
25.755017	0.1	0.434279
25.756683	0.1	0.443339
25.758350	0.1	0.452161
25.760017	0.1	0.456214
25.761683	0.1	0.453293
25.763350	0.1	0.444770
25.765017	0.1	0.433922
25.766683	0.1	0.424087
25.768350	0.1	0.418782
25.770017	0.1	0.419498
25.771683	0.1	0.424624
25.773350	0.1	0.430286
25.775017	0.1	0.433087
25.776683	0.1	0.431657
25.778350	0.1	0.427008
25.780017	0.1	0.421524
25.781683	0.1	0.415981
25.783350	0.1	0.410140
25.785017	0.1	0.404358
25.786683	0.1	0.399292
25.788350	0.1	0.396252
25.790017	0.1	0.396490
25.791683	0.1	0.400186
25.793350	0.1	0.406206
25.795017	0.1	0.412047
25.796683	0.1	0.414431
25.798350	0.1	0.411809
25.800017	0.1	0.405669
25.801683	0.1	0.399292
25.803350	0.1	0.394404
25.805017	0.1	0.390708
25.806683	0.1	0.387669
25.808350	0.1	0.386298
25.810017	0.1	0.387490
25.811683	0.1	0.389934
25.813350	0.1	0.391126
25.815017	0.1	0.389159
25.816683	0.1	0.383496
25.818350	0.1	0.375628
25.820017	0.1	0.368059
25.821683	0.1	0.361681
25.823350	0.1	0.355542
25.825017	0.1	0.349104
25.826683	0.1	0.343680
25.828350	0.1	0.341475
25.830017	0.1	0.343025
25.831683	0.1	0.346541
25.833350	0.1	0.350714
25.835017	0.1	0.355423
25.836683	0.1	0.360489
25.838350	0.1	0.364661
25.840017	0.1	0.366509
25.841683	0.1	0.365794
25.843350	0.1	0.363231
25.845017	0.1	0.359237
25.846683	0.1	0.353813
25.848350	0.1	0.347078
25.850017	0.1	0.339925
25.851683	0.1	0.334084
25.853350	0.1	0.331700
25.855017	0.1	0.334382
25.856683	0.1	0.340641
25.858350	0.1	0.347078
25.860017	0.1	0.351667
25.861683	0.1	0.354707
25.863350	0.1	0.357807
25.865017	0.1	0.362694
25.866683	0.1	0.369787
25.868350	0.1	0.377536
25.870017	0.1	0.383317
25.871683	0.1	0.385404
25.873350	0.1	0.384033
25.875017	0.1	0.380397
25.876683	0.1	0.375390
25.878350	0.1	0.369251
25.880017	0.1	0.363588
25.881683	0.1	0.360549
25.883350	0.1	0.359774
25.885017	0.1	0.359774
25.886683	0.1	0.359952
25.888350	0.1	0.360668
25.890017	0.1	0.361383
25.891683	0.1	0.361621
25.893350	0.1	0.361502
25.895017	0.1	0.361383
25.896683	0.1	0.361085
25.898350	0.1	0.361025
25.900017	0.1	0.363171
25.901683	0.1	0.369549
25.903350	0.1	0.379562
25.905017	0.1	0.388861
25.906683	0.1	0.391901
25.908350	0.1	0.386298
25.910017	0.1	0.374556
25.911683	0.1	0.361264
25.913350	0.1	0.350177
25.915017	0.1	0.343621
25.916683	0.1	0.343323
25.918350	0.1	0.349164
25.920017	0.1	0.357926
25.921683	0.1	0.365078
25.923350	0.1	0.368118
25.925017	0.1	0.367641
25.926683	0.1	0.365913
25.928350	0.1	0.364244
25.930017	0.1	0.362813
25.931683	0.1	0.360787
25.933350	0.1	0.357509
25.935017	0.1	0.352860
25.936683	0.1	0.347912
25.938350	0.1	0.344634
25.940017	0.1	0.345469
25.941683	0.1	0.351548
25.943350	0.1	0.360429
25.945017	0.1	0.367403
25.946683	0.1	0.369430
25.948350	0.1	0.366986
25.950017	0.1	0.363112
25.951683	0.1	0.361145
25.953350	0.1	0.363350
25.955017	0.1	0.368774
25.956683	0.1	0.372887
25.958350	0.1	0.370920
25.960017	0.1	0.361741
25.961683	0.1	0.349760
25.963350	0.1	0.341654
25.965017	0.1	0.341833
25.966683	0.1	0.349522
25.968350	0.1	0.360250
25.970017	0.1	0.369549
25.971683	0.1	0.375450
25.973350	0.1	0.378191
25.975017	0.1	0.379145
25.976683	0.1	0.379920
25.978350	0.1	0.381291
25.980017	0.1	0.382960
25.981683	0.1	0.384212
25.983350	0.1	0.384152
25.985017	0.1	0.381768
25.986683	0.1	0.377119
25.988350	0.1	0.370979
25.990017	0.1	0.364721
25.991683	0.1	0.359118
25.993350	0.1	0.353932
25.995017	0.1	0.348687
25.996683	0.1	0.344992
25.998350	0.1	0.345647
26.000017	0.1	0.351489
26.001683	0.1	0.360191
26.003350	0.1	0.367820
26.005017	0.1	0.370502
26.006683	0.1	0.365913
26.008350	0.1	0.355780
26.010017	0.1	0.345469
26.011683	0.1	0.340164
26.013350	0.1	0.342250
26.015017	0.1	0.350237
26.016683	0.1	0.361443
26.018350	0.1	0.374019
26.020017	0.1	0.386119
26.021683	0.1	0.394762
26.023350	0.1	0.398040
26.025017	0.1	0.396252
26.026683	0.1	0.391662
26.028350	0.1	0.386238
26.030017	0.1	0.380814
26.031683	0.1	0.376344
26.033350	0.1	0.373483
26.035017	0.1	0.371158
26.036683	0.1	0.367284
26.038350	0.1	0.361800
26.040017	0.1	0.357687
26.041683	0.1	0.358820
26.043350	0.1	0.366211
26.045017	0.1	0.376463
26.046683	0.1	0.384808
26.048350	0.1	0.388324
26.050017	0.1	0.386834
26.051683	0.1	0.381768
26.053350	0.1	0.374913
26.055017	0.1	0.368059
26.056683	0.1	0.362813
26.058350	0.1	0.360489
26.060017	0.1	0.361800
26.061683	0.1	0.366509
26.063350	0.1	0.373542
26.065017	0.1	0.380814
26.066683	0.1	0.386238
26.068350	0.1	0.389159
26.070017	0.1	0.389874
26.071683	0.1	0.389278
26.073350	0.1	0.388742
26.075017	0.1	0.389755
26.076683	0.1	0.391841
26.078350	0.1	0.392675
26.080017	0.1	0.391066
26.081683	0.1	0.388742
26.083350	0.1	0.388086
26.085017	0.1	0.389218
26.086683	0.1	0.390232
26.088350	0.1	0.390351
26.090017	0.1	0.391364
26.091683	0.1	0.394523
26.093350	0.1	0.398934
26.095017	0.1	0.403285
26.096683	0.1	0.407040
26.098350	0.1	0.409961
26.100017	0.1	0.411153
26.101683	0.1	0.410378
26.103350	0.1	0.408292
26.105017	0.1	0.406384
26.106683	0.1	0.406444
26.108350	0.1	0.409961
26.110017	0.1	0.417888
26.111683	0.1	0.429809
26.113350	0.1	0.442386
26.115017	0.1	0.451446
26.116683	0.1	0.454307
26.118350	0.1	0.451565
26.120017	0.1	0.446677
26.121683	0.1	0.443935
26.123350	0.1	0.445724
26.125017	0.1	0.452280
26.126683	0.1	0.461817
26.128350	0.1	0.471234
26.130017	0.1	0.478089
26.131683	0.1	0.482082
26.133350	0.1	0.483990
26.135017	0.1	0.484943
26.136683	0.1	0.486791
26.138350	0.1	0.490606
26.140017	0.1	0.496209
26.141683	0.1	0.503004
26.143350	0.1	0.510097
26.145017	0.1	0.516713
26.146683	0.1	0.522792
26.148350	0.1	0.528991
26.150017	0.1	0.535548
26.151683	0.1	0.542223
26.153350	0.1	0.548959
26.155017	0.1	0.556290
26.156683	0.1	0.565231
26.158350	0.1	0.576675
26.160017	0.1	0.591040
26.161683	0.1	0.607610
26.163350	0.1	0.624597
26.165017	0.1	0.639856
26.166683	0.1	0.651658
26.168350	0.1	0.659406
26.170017	0.1	0.663877
26.171683	0.1	0.667214
26.173350	0.1	0.672400
26.175017	0.1	0.681937
26.176683	0.1	0.696421
26.178350	0.1	0.714600
26.180017	0.1	0.735283
26.181683	0.1	0.757575
26.183350	0.1	0.780046
26.185017	0.1	0.801325
26.186683	0.1	0.820696
26.188350	0.1	0.838876
26.190017	0.1	0.856757
26.191683	0.1	0.874996
26.193350	0.1	0.893414
26.195017	0.1	0.911772
26.196683	0.1	0.929952
26.198350	0.1	0.949025
26.200017	0.1	0.970662
26.201683	0.1	0.995874
26.203350	0.1	1.023710
26.205017	0.1	1.052260
26.206683	0.1	1.081228
26.208350	0.1	1.111984
26.210017	0.1	1.145005
26.211683	0.1	1.179040
26.213350	0.1	1.212597
26.215017	0.1	1.244426
26.216683	0.1	1.274288
26.218350	0.1	1.303911
26.220017	0.1	1.335144
26.221683	0.1	1.369536
26.223350	0.1	1.408935
26.225017	0.1	1.454175
26.226683	0.1	1.503706
26.228350	0.1	1.555145
26.230017	0.1	1.607478
26.231683	0.1	1.661003
26.233350	0.1	1.714945
26.235017	0.1	1.767218
26.236683	0.1	1.815975
26.238350	0.1	1.860440
26.240017	0.1	1.901448
26.241683	0.1	1.940787
26.243350	0.1	1.980782
26.245017	0.1	2.023518
26.246683	0.1	2.070367
26.248350	0.1	2.120435
26.250017	0.1	2.170026
26.251683	0.1	2.214491
26.253350	0.1	2.250433
26.255017	0.1	2.278149
26.256683	0.1	2.301872
26.258350	0.1	2.326667
26.260017	0.1	2.354086
26.261683	0.1	2.381802
26.263350	0.1	2.406359
26.265017	0.1	2.426088
26.266683	0.1	2.440572
26.268350	0.1	2.450168
26.270017	0.1	2.455175
26.271683	0.1	2.454996
26.273350	0.1	2.449989
26.275017	0.1	2.441943
26.276683	0.1	2.432168
26.278350	0.1	2.419353
26.280017	0.1	2.402187
26.281683	0.1	2.382279
26.283350	0.1	2.361477
26.285017	0.1	2.338588
26.286683	0.1	2.310753
26.288350	0.1	2.276302
26.290017	0.1	2.235770
26.291683	0.1	2.190530
26.293350	0.1	2.142489
26.295017	0.1	2.094865
26.296683	0.1	2.051115
26.298350	0.1	2.012372
26.300017	0.1	1.977205
26.301683	0.1	1.942337
26.303350	0.1	1.903057
26.305017	0.1	1.855075
26.306683	0.1	1.797438
26.308350	0.1	1.733542
26.310017	0.1	1.668990
26.311683	0.1	1.608551
26.313350	0.1	1.553476
26.315017	0.1	1.501799
26.316683	0.1	1.451492
26.318350	0.1	1.402676
26.320017	0.1	1.357019
26.321683	0.1	1.315534
26.323350	0.1	1.277447
26.325017	0.1	1.239419
26.326683	0.1	1.197398
26.328350	0.1	1.150072
26.330017	0.1	1.099825
26.331683	0.1	1.051664
26.333350	0.1	1.009822
26.335017	0.1	0.975072
26.336683	0.1	0.944436
26.338350	0.1	0.913382
26.340017	0.1	0.879586
26.341683	0.1	0.843287
26.343350	0.1	0.805855
26.345017	0.1	0.768900
26.346683	0.1	0.735343
26.348350	0.1	0.708997
26.350017	0.1	0.691593
26.351683	0.1	0.680327
26.353350	0.1	0.670135
26.355017	0.1	0.657260
26.356683	0.1	0.640690
26.358350	0.1	0.621378
26.360017	0.1	0.600815
26.361683	0.1	0.580072
26.363350	0.1	0.560403
26.365017	0.1	0.543475
26.366683	0.1	0.529826
26.368350	0.1	0.519216
26.370017	0.1	0.510395
26.371683	0.1	0.501335
26.373350	0.1	0.490725
26.375017	0.1	0.478208
26.376683	0.1	0.464439
26.378350	0.1	0.451565
26.380017	0.1	0.442684
26.381683	0.1	0.440002
26.383350	0.1	0.443399
26.385017	0.1	0.450254
26.386683	0.1	0.456154
26.388350	0.1	0.457108
26.390017	0.1	0.451744
26.391683	0.1	0.442505
26.393350	0.1	0.434101
26.395017	0.1	0.429809
26.396683	0.1	0.429153
26.398350	0.1	0.429451
26.400017	0.1	0.428617
26.401683	0.1	0.425279
26.403350	0.1	0.418842
26.405017	0.1	0.410080
26.406683	0.1	0.400186
26.408350	0.1	0.390232
26.410017	0.1	0.381351
26.411683	0.1	0.374794
26.413350	0.1	0.371039
26.415017	0.1	0.369728
26.416683	0.1	0.370443
26.418350	0.1	0.372350
26.420017	0.1	0.374019
26.421683	0.1	0.374377
26.423350	0.1	0.372946
26.425017	0.1	0.369966
26.426683	0.1	0.366628
26.428350	0.1	0.364900
26.430017	0.1	0.366092
26.431683	0.1	0.370085
26.433350	0.1	0.375509
26.435017	0.1	0.380814
26.436683	0.1	0.384033
26.438350	0.1	0.383258
26.440017	0.1	0.377893
26.441683	0.1	0.369787
26.443350	0.1	0.362337
26.445017	0.1	0.358105
26.446683	0.1	0.357687
26.448350	0.1	0.359952
26.450017	0.1	0.363350
26.451683	0.1	0.366569
26.453350	0.1	0.368893
26.455017	0.1	0.370801
26.456683	0.1	0.372529
26.458350	0.1	0.371933
26.460017	0.1	0.367105
26.461683	0.1	0.359595
26.463350	0.1	0.352979
26.465017	0.1	0.350714
26.466683	0.1	0.354111
26.468350	0.1	0.360727
26.470017	0.1	0.365853
26.471683	0.1	0.365853
26.473350	0.1	0.360966
26.475017	0.1	0.354469
26.476683	0.1	0.350654
26.478350	0.1	0.351965
26.480017	0.1	0.357866
26.481683	0.1	0.365734
26.483350	0.1	0.372112
26.485017	0.1	0.374377
26.486683	0.1	0.370920
26.488350	0.1	0.362813
26.490017	0.1	0.354052
26.491683	0.1	0.348389
26.493350	0.1	0.347137
26.495017	0.1	0.349641
26.496683	0.1	0.354648
26.498350	0.1	0.360608
26.500017	0.1	0.366151
26.501683	0.1	0.370502
26.503350	0.1	0.372529
26.505017	0.1	0.370622
26.506683	0.1	0.364661
26.508350	0.1	0.357330
26.510017	0.1	0.352740
26.511683	0.1	0.354350
26.513350	0.1	0.362337
26.515017	0.1	0.374317
26.516683	0.1	0.387013
26.518350	0.1	0.397682
26.520017	0.1	0.403285
26.521683	0.1	0.401437
26.523350	0.1	0.392616
26.525017	0.1	0.380576
26.526683	0.1	0.370085
26.528350	0.1	0.364482
26.530017	0.1	0.364542
26.531683	0.1	0.368238
26.533350	0.1	0.372589
26.535017	0.1	0.375807
26.536683	0.1	0.377357
26.538350	0.1	0.377178
26.540017	0.1	0.375152
26.541683	0.1	0.371575
26.543350	0.1	0.366807
26.545017	0.1	0.362039
26.546683	0.1	0.358582
26.548350	0.1	0.356793
26.550017	0.1	0.355899
26.551683	0.1	0.355601
26.553350	0.1	0.356078
26.555017	0.1	0.356436
26.556683	0.1	0.354886
26.558350	0.1	0.350893
26.560017	0.1	0.346184
26.561683	0.1	0.343442
26.563350	0.1	0.343919
26.565017	0.1	0.346243
26.566683	0.1	0.348091
26.568350	0.1	0.347853
26.570017	0.1	0.345707
26.571683	0.1	0.343323
26.573350	0.1	0.342309
26.575017	0.1	0.342846
26.576683	0.1	0.343680
26.578350	0.1	0.343800
26.580017	0.1	0.343323
26.581683	0.1	0.342846
26.583350	0.1	0.342846
26.585017	0.1	0.343680
26.586683	0.1	0.345528
26.588350	0.1	0.347495
26.590017	0.1	0.348151
26.591683	0.1	0.346899
26.593350	0.1	0.345469
26.595017	0.1	0.345886
26.596683	0.1	0.348628
26.598350	0.1	0.351667
26.600017	0.1	0.352025
26.601683	0.1	0.347912
26.603350	0.1	0.339448
26.605017	0.1	0.328302
26.606683	0.1	0.317156
26.608350	0.1	0.310123
26.610017	0.1	0.310004
26.611683	0.1	0.317037
26.613350	0.1	0.328124
26.615017	0.1	0.338674
26.616683	0.1	0.345230
26.618350	0.1	0.347018
26.620017	0.1	0.345886
26.621683	0.1	0.344634
26.623350	0.1	0.344992
26.625017	0.1	0.346482
26.626683	0.1	0.348926
26.628350	0.1	0.352919
26.630017	0.1	0.358045
26.631683	0.1	0.362813
26.633350	0.1	0.366151
26.635017	0.1	0.367820
26.636683	0.1	0.367522
26.638350	0.1	0.365734
26.640017	0.1	0.363410
26.641683	0.1	0.361562
26.643350	0.1	0.361264
26.645017	0.1	0.362754
26.646683	0.1	0.365138
26.648350	0.1	0.367582
26.650017	0.1	0.369012
26.651683	0.1	0.368178
26.653350	0.1	0.365078
26.655017	0.1	0.361383
26.656683	0.1	0.358760
26.658350	0.1	0.357807
26.660017	0.1	0.358403
26.661683	0.1	0.360727
26.663350	0.1	0.365555
26.665017	0.1	0.373125
26.666683	0.1	0.382304
26.668350	0.1	0.391185
26.670017	0.1	0.398695
26.671683	0.1	0.403702
26.673350	0.1	0.405133
26.675017	0.1	0.403821
26.676683	0.1	0.402868
26.678350	0.1	0.405788
26.680017	0.1	0.414073
26.681683	0.1	0.426710
26.683350	0.1	0.441074
26.685017	0.1	0.454187
26.686683	0.1	0.463784
26.688350	0.1	0.468552
26.690017	0.1	0.467777
26.691683	0.1	0.462711
26.693350	0.1	0.457585
26.695017	0.1	0.456393
26.696683	0.1	0.459135
26.698350	0.1	0.462770
26.700017	0.1	0.465572
26.701683	0.1	0.468850
26.703350	0.1	0.474870
26.705017	0.1	0.484824
26.706683	0.1	0.499070
26.708350	0.1	0.517190
26.710017	0.1	0.537932
26.711683	0.1	0.558972
26.713350	0.1	0.577450
26.715017	0.1	0.590503
26.716683	0.1	0.597835
26.718350	0.1	0.602782
26.720017	0.1	0.609279
26.721683	0.1	0.618935
26.723350	0.1	0.631750
26.725017	0.1	0.646949
26.726683	0.1	0.663221
26.728350	0.1	0.678241
26.730017	0.1	0.690520
26.731683	0.1	0.700474
26.733350	0.1	0.709415
26.735017	0.1	0.718653
26.736683	0.1	0.729740
26.738350	0.1	0.744581
26.740017	0.1	0.763416
26.741683	0.1	0.784338
26.743350	0.1	0.804663
26.745017	0.1	0.822544
26.746683	0.1	0.837505
26.748350	0.1	0.850856
26.750017	0.1	0.866532
26.751683	0.1	0.888526
26.753350	0.1	0.917077
26.755017	0.1	0.948429
26.756683	0.1	0.977695
26.758350	0.1	1.001656
26.760017	0.1	1.020610
26.761683	0.1	1.037896
26.763350	0.1	1.057923
26.765017	0.1	1.084149
26.766683	0.1	1.117468
26.768350	0.1	1.155853
26.770017	0.1	1.196444
26.771683	0.1	1.237214
26.773350	0.1	1.277030
26.775017	0.1	1.315355
26.776683	0.1	1.352429
26.778350	0.1	1.389265
26.780017	0.1	1.427949
26.781683	0.1	1.470864
26.783350	0.1	1.518488
26.785017	0.1	1.568675
26.786683	0.1	1.618862
26.788350	0.1	1.667798
26.790017	0.1	1.715303
26.791683	0.1	1.762211
26.793350	0.1	1.809776
26.795017	0.1	1.859009
26.796683	0.1	1.911879
26.798350	0.1	1.970470
26.800017	0.1	2.035082
26.801683	0.1	2.104402
26.803350	0.1	2.175689
26.805017	0.1	2.245724
26.806683	0.1	2.312720
26.808350	0.1	2.377212
26.810017	0.1	2.442002
26.811683	0.1	2.510727
26.813350	0.1	2.586186
26.815017	0.1	2.668977
26.816683	0.1	2.757728
26.818350	0.1	2.849698
26.820017	0.1	2.941251
26.821683	0.1	3.029466
26.823350	0.1	3.113389
26.825017	0.1	3.194869
26.826683	0.1	3.276229
26.828350	0.1	3.357232
26.830017	0.1	3.435374
26.831683	0.1	3.508508
26.833350	0.1	3.576160
26.835017	0.1	3.639281
26.836683	0.1	3.700316
26.838350	0.1	3.761947
26.840017	0.1	3.825724
26.841683	0.1	3.891111
26.843350	0.1	3.954530
26.845017	0.1	4.010558
26.846683	0.1	4.055143
26.848350	0.1	4.087627
26.850017	0.1	4.109502
26.851683	0.1	4.122854
26.853350	0.1	4.129291
26.855017	0.1	4.131496
26.856683	0.1	4.132331
26.858350	0.1	4.132986
26.860017	0.1	4.132509
26.861683	0.1	4.129529
26.863350	0.1	4.122257
26.865017	0.1	4.108012
26.866683	0.1	4.085183
26.868350	0.1	4.055381
26.870017	0.1	4.020989
26.871683	0.1	3.982723
26.873350	0.1	3.940761
26.875017	0.1	3.895879
26.876683	0.1	3.848136
26.878350	0.1	3.796041
26.880017	0.1	3.738761
26.881683	0.1	3.678024
26.883350	0.1	3.617466
26.885017	0.1	3.559590
26.886683	0.1	3.504157
26.888350	0.1	3.449142
26.890017	0.1	3.392697
26.891683	0.1	3.334105
26.893350	0.1	3.273249
26.895017	0.1	3.211618
26.896683	0.1	3.151715
26.898350	0.1	3.094912
26.900017	0.1	3.041089
26.901683	0.1	2.990246
26.903350	0.1	2.942980
26.905017	0.1	2.900064
26.906683	0.1	2.861738
26.908350	0.1	2.827048
26.910017	0.1	2.794981
26.911683	0.1	2.764702
26.913350	0.1	2.735317
26.915017	0.1	2.707601
26.916683	0.1	2.683401
26.918350	0.1	2.664089
26.920017	0.1	2.649307
26.921683	0.1	2.638579
26.923350	0.1	2.630890
26.925017	0.1	2.624393
26.926683	0.1	2.617777
26.928350	0.1	2.611876
26.930017	0.1	2.608180
26.931683	0.1	2.606452
26.933350	0.1	2.605140
26.935017	0.1	2.602697
26.936683	0.1	2.598643
26.938350	0.1	2.593875
26.940017	0.1	2.589345
26.941683	0.1	2.586007
26.943350	0.1	2.584994
26.945017	0.1	2.586901
26.946683	0.1	2.590120
26.948350	0.1	2.590597
26.950017	0.1	2.583683
26.951683	0.1	2.566576
26.953350	0.1	2.540231
26.955017	0.1	2.508462
26.956683	0.1	2.475679
26.958350	0.1	2.444327
26.960017	0.1	2.414823
26.961683	0.1	2.385616
26.963350	0.1	2.354503
26.965017	0.1	2.320945
26.966683	0.1	2.286554
26.968350	0.1	2.252340
26.970017	0.1	2.217293
26.971683	0.1	2.179980
26.973350	0.1	2.139747
26.975017	0.1	2.096295
26.976683	0.1	2.049208
26.978350	0.1	1.998663
26.980017	0.1	1.946032
26.981683	0.1	1.892805
26.983350	0.1	1.840294
26.985017	0.1	1.789808
26.986683	0.1	1.741707
26.988350	0.1	1.694441
26.990017	0.1	1.646042
26.991683	0.1	1.595259
26.993350	0.1	1.542330
26.995017	0.1	1.489103
26.996683	0.1	1.438439
26.998350	0.1	1.392126
27.000017	0.1	1.349390
27.001683	0.1	1.308203
27.003350	0.1	1.268208
27.005017	0.1	1.230002
27.006683	0.1	1.192212
27.008350	0.1	1.152992
27.010017	0.1	1.113355
27.011683	0.1	1.076937
27.013350	0.1	1.045942
27.015017	0.1	1.019597
27.016683	0.1	0.995517
27.018350	0.1	0.972152
27.020017	0.1	0.949025
27.021683	0.1	0.926197
27.023350	0.1	0.903904
27.025017	0.1	0.883102
27.026683	0.1	0.865758
27.028350	0.1	0.853539
27.030017	0.1	0.846088
27.031683	0.1	0.840426
27.033350	0.1	0.832617
27.035017	0.1	0.819683
27.036683	0.1	0.801384
27.038350	0.1	0.780702
27.040017	0.1	0.762165
27.041683	0.1	0.749707
27.043350	0.1	0.744224
27.045017	0.1	0.743389
27.046683	0.1	0.743747
27.048350	0.1	0.742614
27.050017	0.1	0.738800
27.051683	0.1	0.732184
27.053350	0.1	0.724614
27.055017	0.1	0.719428
27.056683	0.1	0.718892
27.058350	0.1	0.723481
27.060017	0.1	0.732601
27.061683	0.1	0.744700
27.063350	0.1	0.757396
27.065017	0.1	0.767648
27.066683	0.1	0.772595
27.068350	0.1	0.771642
27.070017	0.1	0.767589
27.071683	0.1	0.765383
27.073350	0.1	0.768960
27.075017	0.1	0.778735
27.076683	0.1	0.793695
27.078350	0.1	0.812113
27.080017	0.1	0.831187
27.081683	0.1	0.847936
27.083350	0.1	0.860930
27.085017	0.1	0.870764
27.086683	0.1	0.879645
27.088350	0.1	0.890672
27.090017	0.1	0.905991
27.091683	0.1	0.925481
27.093350	0.1	0.947356
27.095017	0.1	0.969231
27.096683	0.1	0.988424
27.098350	0.1	1.003325
27.100017	0.1	1.014173
27.101683	0.1	1.022756
27.103350	0.1	1.031339
27.105017	0.1	1.042903
27.106683	0.1	1.059771
27.108350	0.1	1.082599
27.110017	0.1	1.109541
27.111683	0.1	1.137316
27.113350	0.1	1.162946
27.115017	0.1	1.185119
27.116683	0.1	1.204312
27.118350	0.1	1.223266
27.120017	0.1	1.245380
27.121683	0.1	1.272142
27.123350	0.1	1.302242
27.125017	0.1	1.332820
27.126683	0.1	1.361489
27.128350	0.1	1.387775
27.130017	0.1	1.412571
27.131683	0.1	1.437664
27.133350	0.1	1.465142
27.135017	0.1	1.497924
27.136683	0.1	1.536787
27.138350	0.1	1.578629
27.140017	0.1	1.619578
27.141683	0.1	1.658738
27.143350	0.1	1.697421
27.145017	0.1	1.736641
27.146683	0.1	1.776993
27.148350	0.1	1.820147
27.150017	0.1	1.868546
27.151683	0.1	1.922965
27.153350	0.1	1.981557
27.155017	0.1	2.042413
27.156683	0.1	2.104879
27.158350	0.1	2.168238
27.160017	0.1	2.231240
27.161683	0.1	2.293229
27.163350	0.1	2.355695
27.165017	0.1	2.421379
27.166683	0.1	2.490938
27.168350	0.1	2.561748
27.170017	0.1	2.631188
27.171683	0.1	2.699554
27.173350	0.1	2.770603
27.175017	0.1	2.848387
27.176683	0.1	2.935231
27.178350	0.1	3.032208
27.180017	0.1	3.138483
27.181683	0.1	3.250122
27.183350	0.1	3.361523
27.185017	0.1	3.469408
27.186683	0.1	3.575146
27.188350	0.1	3.682912
27.190017	0.1	3.796339
27.191683	0.1	3.916621
27.193350	0.1	4.042745
27.195017	0.1	4.174114
27.196683	0.1	4.312277
27.198350	0.1	4.459381
27.200017	0.1	4.615903
27.201683	0.1	4.780770
27.203350	0.1	4.952848
27.205017	0.1	5.132318
27.206683	0.1	5.321324
27.208350	0.1	5.522251
27.210017	0.1	5.734980
27.211683	0.1	5.956650
27.213350	0.1	6.184757
27.215017	0.1	6.419719
27.216683	0.1	6.663800
27.218350	0.1	6.918669
27.220017	0.1	7.185042
27.221683	0.1	7.463158
27.223350	0.1	7.752300
27.225017	0.1	8.051754
27.226683	0.1	8.361280
27.228350	0.1	8.680523
27.230017	0.1	9.008170
27.231683	0.1	9.342969
27.233350	0.1	9.684086
27.235017	0.1	10.030866
27.236683	0.1	10.382295
27.238350	0.1	10.736645
27.240017	0.1	11.092663
27.241683	0.1	11.449993
27.243350	0.1	11.809111
27.245017	0.1	12.170435
27.246683	0.1	12.533367
27.248350	0.1	12.896181
27.250017	0.1	13.257087
27.251683	0.1	13.614417
27.253350	0.1	13.964952
27.255017	0.1	14.304698
27.256683	0.1	14.629901
27.258350	0.1	14.937700
27.260017	0.1	15.226723
27.261683	0.1	15.496851
27.263350	0.1	15.747608
27.265017	0.1	15.978456
27.266683	0.1	16.189517
27.268350	0.1	16.381146
27.270017	0.1	16.551794
27.271683	0.1	16.698183
27.273350	0.1	16.817511
27.275017	0.1	16.909600
27.276683	0.1	16.976417
27.278350	0.1	17.020703
27.280017	0.1	17.043294
27.281683	0.1	17.042221
27.283350	0.1	17.014445
27.285017	0.1	16.959013
27.286683	0.1	16.877533
27.288350	0.1	16.772748
27.290017	0.1	16.647757
27.291683	0.1	16.505481
27.293350	0.1	16.347350
27.295017	0.1	16.173185
27.296683	0.1	15.982390
27.298350	0.1	15.776099
27.300017	0.1	15.556694
27.301683	0.1	15.325547
27.303350	0.1	15.083910
27.305017	0.1	14.835239
27.306683	0.1	14.584185
27.308350	0.1	14.333666
27.310017	0.1	14.084280
27.311683	0.1	13.835610
27.313350	0.1	13.586701
27.315017	0.1	13.337434
27.316683	0.1	13.089240
27.318350	0.1	12.843490
27.320017	0.1	12.601674
27.321683	0.1	12.365461
27.323350	0.1	12.136639
27.325017	0.1	11.917055
27.326683	0.1	11.708260
27.328350	0.1	11.510552
27.330017	0.1	11.322618
27.331683	0.1	11.141897
27.333350	0.1	10.966004
27.335017	0.1	10.794223
27.336683	0.1	10.628462
27.338350	0.1	10.471643
27.340017	0.1	10.325075
27.341683	0.1	10.186554
27.343350	0.1	10.052801
27.345017	0.1	9.922326
27.346683	0.1	9.795070
27.348350	0.1	9.670258
27.350017	0.1	9.546578
27.351683	0.1	9.423674
27.353350	0.1	9.301961
27.355017	0.1	9.181023
27.356683	0.1	9.059132
27.358350	0.1	8.933724
27.360017	0.1	8.802832
27.361683	0.1	8.666158
27.363350	0.1	8.525014
27.365017	0.1	8.380592
27.366683	0.1	8.233667
27.368350	0.1	8.083821
27.370017	0.1	7.928014
27.371683	0.1	7.762373
27.373350	0.1	7.586301
27.375017	0.1	7.403672
27.376683	0.1	7.219613
27.378350	0.1	7.036567
27.380017	0.1	6.853164
27.381683	0.1	6.665647
27.383350	0.1	6.471277
27.385017	0.1	6.269932
27.386683	0.1	6.063581
27.388350	0.1	5.855739
27.390017	0.1	5.649150
27.391683	0.1	5.443633
27.393350	0.1	5.237460
27.395017	0.1	5.030871
27.396683	0.1	4.826904
27.398350	0.1	4.628063
27.400017	0.1	4.434884
27.401683	0.1	4.245699
27.403350	0.1	4.058421
27.405017	0.1	3.872335
27.406683	0.1	3.687978
27.408350	0.1	3.506184
27.410017	0.1	3.328860
27.411683	0.1	3.158272
27.413350	0.1	2.995908
27.415017	0.1	2.841294
27.416683	0.1	2.692163
27.418350	0.1	2.546191
27.420017	0.1	2.403200
27.421683	0.1	2.265811
27.423350	0.1	2.136946
27.425017	0.1	2.016962
27.426683	0.1	1.904070
27.428350	0.1	1.796484
27.430017	0.1	1.692832
27.431683	0.1	1.592517
27.433350	0.1	1.495838
27.435017	0.1	1.405299
27.436683	0.1	1.324952
27.438350	0.1	1.257241
27.440017	0.1	1.201391
27.441683	0.1	1.154065
27.443350	0.1	1.110673
27.445017	0.1	1.067281
27.446683	0.1	1.022816
27.448350	0.1	0.978470
27.450017	0.1	0.935853
27.451683	0.1	0.896156
27.453350	0.1	0.859439
27.455017	0.1	0.824630
27.456683	0.1	0.790834
27.458350	0.1	0.757992
27.460017	0.1	0.726283
27.461683	0.1	0.695884
27.463350	0.1	0.667393
27.465017	0.1	0.642419
27.466683	0.1	0.622332
27.468350	0.1	0.606716
27.470017	0.1	0.594318
27.471683	0.1	0.583828
27.473350	0.1	0.573695
27.475017	0.1	0.562131
27.476683	0.1	0.548482
27.478350	0.1	0.534236
27.480017	0.1	0.522316
27.481683	0.1	0.514686
27.483350	0.1	0.510216
27.485017	0.1	0.506520
27.486683	0.1	0.502944
27.488350	0.1	0.498951
27.490017	0.1	0.493288
27.491683	0.1	0.485659
27.493350	0.1	0.478089
27.495017	0.1	0.472903
27.496683	0.1	0.471056
27.498350	0.1	0.472307
27.500017	0.1	0.475109
27.501683	0.1	0.476360
27.503350	0.1	0.473380
27.505017	0.1	0.466347
27.506683	0.1	0.457287
27.508350	0.1	0.447810
27.510017	0.1	0.438869
27.511683	0.1	0.432432
27.513350	0.1	0.430346
27.515017	0.1	0.431538
27.516683	0.1	0.432253
27.518350	0.1	0.430167
27.520017	0.1	0.425756
27.521683	0.1	0.420749
27.523350	0.1	0.416696
27.525017	0.1	0.414550
27.526683	0.1	0.414431
27.528350	0.1	0.414729
27.530017	0.1	0.413120
27.531683	0.1	0.409246
27.533350	0.1	0.405133
27.535017	0.1	0.402868
27.536683	0.1	0.403523
27.538350	0.1	0.407159
27.540017	0.1	0.413001
27.541683	0.1	0.418901
27.543350	0.1	0.422478
27.545017	0.1	0.422955
27.546683	0.1	0.421226
27.548350	0.1	0.417888
27.550017	0.1	0.413597
27.551683	0.1	0.409186
27.553350	0.1	0.405312
27.555017	0.1	0.401616
27.556683	0.1	0.398278
27.558350	0.1	0.395954
27.560017	0.1	0.395119
27.561683	0.1	0.395060
27.563350	0.1	0.394881
27.565017	0.1	0.393629
27.566683	0.1	0.390887
27.568350	0.1	0.386894
27.570017	0.1	0.382245
27.571683	0.1	0.378191
27.573350	0.1	0.375867
27.575017	0.1	0.376225
27.576683	0.1	0.379443
27.578350	0.1	0.385284
27.580017	0.1	0.392020
27.581683	0.1	0.396550
27.583350	0.1	0.395894
27.585017	0.1	0.389695
27.586683	0.1	0.380635
27.588350	0.1	0.372648
27.590017	0.1	0.368118
27.591683	0.1	0.366986
27.593350	0.1	0.367463
27.595017	0.1	0.367284
27.596683	0.1	0.365853
27.598350	0.1	0.364363
27.600017	0.1	0.364423
27.601683	0.1	0.366569
27.603350	0.1	0.369251
27.605017	0.1	0.370145
27.606683	0.1	0.368416
27.608350	0.1	0.365436
27.610017	0.1	0.362873
27.611683	0.1	0.361681
27.613350	0.1	0.362575
27.615017	0.1	0.365198
27.616683	0.1	0.367820
27.618350	0.1	0.367999
27.620017	0.1	0.362933
27.621683	0.1	0.352681
27.623350	0.1	0.341833
27.625017	0.1	0.336111
27.626683	0.1	0.337243
27.628350	0.1	0.341773
27.630017	0.1	0.345111
27.631683	0.1	0.345230
27.633350	0.1	0.342667
27.635017	0.1	0.339210
27.636683	0.1	0.336945
27.638350	0.1	0.337839
27.640017	0.1	0.342071
27.641683	0.1	0.347316
27.643350	0.1	0.350356
27.645017	0.1	0.349283
27.646683	0.1	0.343800
27.648350	0.1	0.336349
27.650017	0.1	0.330329
27.651683	0.1	0.326931
27.653350	0.1	0.325561
27.655017	0.1	0.326097
27.656683	0.1	0.327826
27.658350	0.1	0.328362
27.660017	0.1	0.326395
27.661683	0.1	0.323415
27.663350	0.1	0.321388
27.665017	0.1	0.320256
27.666683	0.1	0.318944
27.668350	0.1	0.317156
27.670017	0.1	0.315547
27.671683	0.1	0.315130
27.673350	0.1	0.317037
27.675017	0.1	0.321865
27.676683	0.1	0.329077
27.678350	0.1	0.337541
27.680017	0.1	0.345826
27.681683	0.1	0.352204
27.683350	0.1	0.355005
27.685017	0.1	0.353634
27.686683	0.1	0.349820
27.688350	0.1	0.345647
27.690017	0.1	0.341773
27.691683	0.1	0.338137
27.693350	0.1	0.334859
27.695017	0.1	0.333071
27.696683	0.1	0.334978
27.698350	0.1	0.342190
27.700017	0.1	0.353873
27.701683	0.1	0.366807
27.703350	0.1	0.377238
27.705017	0.1	0.382841
27.706683	0.1	0.383496
27.708350	0.1	0.381053
27.710017	0.1	0.378549
27.711683	0.1	0.378311
27.713350	0.1	0.381112
27.715017	0.1	0.386953
27.716683	0.1	0.394762
27.718350	0.1	0.401676
27.720017	0.1	0.405550
27.721683	0.1	0.406981
27.723350	0.1	0.408053
27.725017	0.1	0.410259
27.726683	0.1	0.414670
27.728350	0.1	0.421941
27.730017	0.1	0.431955
27.731683	0.1	0.444472
27.733350	0.1	0.457704
27.735017	0.1	0.468612
27.736683	0.1	0.475526
27.738350	0.1	0.479400
27.740017	0.1	0.482678
27.741683	0.1	0.487328
27.743350	0.1	0.494123
27.745017	0.1	0.503182
27.746683	0.1	0.514090
27.748350	0.1	0.525951
27.750017	0.1	0.536978
27.751683	0.1	0.545740
27.753350	0.1	0.552058
27.755017	0.1	0.557363
27.756683	0.1	0.563443
27.758350	0.1	0.571370
27.760017	0.1	0.580967
27.761683	0.1	0.591159
27.763350	0.1	0.600517
27.765017	0.1	0.607610
27.766683	0.1	0.611782
27.768350	0.1	0.614166
27.770017	0.1	0.617027
27.771683	0.1	0.622034
27.773350	0.1	0.629902
27.775017	0.1	0.639916
27.776683	0.1	0.650466
27.778350	0.1	0.659049
27.780017	0.1	0.663281
27.781683	0.1	0.662327
27.783350	0.1	0.657976
27.785017	0.1	0.653088
27.786683	0.1	0.649750
27.788350	0.1	0.647485
27.790017	0.1	0.644982
27.791683	0.1	0.641823
27.793350	0.1	0.639021
27.795017	0.1	0.637710
27.796683	0.1	0.638485
27.798350	0.1	0.640750
27.800017	0.1	0.642121
27.801683	0.1	0.640392
27.803350	0.1	0.634730
27.805017	0.1	0.625193
27.806683	0.1	0.612021
27.808350	0.1	0.596046
27.810017	0.1	0.579417
27.811683	0.1	0.564635
27.813350	0.1	0.553608
27.815017	0.1	0.547290
27.816683	0.1	0.546217
27.818350	0.1	0.549018
27.820017	0.1	0.550568
27.821683	0.1	0.544906
27.823350	0.1	0.530303
27.825017	0.1	0.510275
27.826683	0.1	0.489593
27.828350	0.1	0.471532
27.830017	0.1	0.458539
27.831683	0.1	0.452757
27.833350	0.1	0.454128
27.835017	0.1	0.459075
27.836683	0.1	0.463128
27.838350	0.1	0.463426
27.840017	0.1	0.458241
27.841683	0.1	0.446975
27.843350	0.1	0.431240
27.845017	0.1	0.414312
27.846683	0.1	0.400305
27.848350	0.1	0.392556
27.850017	0.1	0.391066
27.851683	0.1	0.391543
27.853350	0.1	0.388205
27.855017	0.1	0.379503
27.856683	0.1	0.368774
27.858350	0.1	0.360429
27.860017	0.1	0.358045
27.861683	0.1	0.363350
27.863350	0.1	0.375330
27.865017	0.1	0.389576
27.866683	0.1	0.400782
27.868350	0.1	0.405490
27.870017	0.1	0.403047
27.871683	0.1	0.395119
27.873350	0.1	0.385284
27.875017	0.1	0.377536
27.876683	0.1	0.373960
27.878350	0.1	0.375152
27.880017	0.1	0.380039
27.881683	0.1	0.386179
27.883350	0.1	0.391006
27.885017	0.1	0.393808
27.886683	0.1	0.395954
27.888350	0.1	0.399470
27.890017	0.1	0.404716
27.891683	0.1	0.410497
27.893350	0.1	0.414908
27.895017	0.1	0.417233
27.896683	0.1	0.419080
27.898350	0.1	0.422537
27.900017	0.1	0.427604
27.901683	0.1	0.432372
27.903350	0.1	0.435889
27.905017	0.1	0.438154
27.906683	0.1	0.439107
27.908350	0.1	0.439107
27.910017	0.1	0.438511
27.911683	0.1	0.437677
27.913350	0.1	0.436962
27.915017	0.1	0.437260
27.916683	0.1	0.438273
27.918350	0.1	0.437915
27.920017	0.1	0.433862
27.921683	0.1	0.426292
27.923350	0.1	0.418425
27.925017	0.1	0.414372
27.926683	0.1	0.416458
27.928350	0.1	0.423193
27.930017	0.1	0.430584
27.931683	0.1	0.435054
27.933350	0.1	0.435293
27.935017	0.1	0.431120
27.936683	0.1	0.423491
27.938350	0.1	0.414550
27.940017	0.1	0.407338
27.941683	0.1	0.403881
27.943350	0.1	0.403523
27.945017	0.1	0.403702
27.946683	0.1	0.402093
27.948350	0.1	0.398040
27.950017	0.1	0.391483
27.951683	0.1	0.383079
27.953350	0.1	0.374794
27.955017	0.1	0.368714
27.956683	0.1	0.365019
27.958350	0.1	0.363529
27.960017	0.1	0.364959
27.961683	0.1	0.369966
27.963350	0.1	0.377238
27.965017	0.1	0.384390
27.966683	0.1	0.389874
27.968350	0.1	0.392973
27.970017	0.1	0.392556
27.971683	0.1	0.387549
27.973350	0.1	0.378549
27.975017	0.1	0.367820
27.976683	0.1	0.357568
27.978350	0.1	0.349760
27.980017	0.1	0.346303
27.981683	0.1	0.348091
27.983350	0.1	0.354350
27.985017	0.1	0.361800
27.986683	0.1	0.366569
27.988350	0.1	0.366211
27.990017	0.1	0.360847
27.991683	0.1	0.352860
27.993350	0.1	0.346065
27.995017	0.1	0.342906
27.996683	0.1	0.342906
27.998350	0.1	0.344276
28.000017	0.1	0.345767
28.001683	0.1	0.347197
28.003350	0.1	0.348091
28.005017	0.1	0.348270
28.006683	0.1	0.348866
28.008350	0.1	0.350893
28.010017	0.1	0.354290
28.011683	0.1	0.358462
28.013350	0.1	0.362635
28.015017	0.1	0.365853
28.016683	0.1	0.367045
28.018350	0.1	0.365853
28.020017	0.1	0.362098
28.021683	0.1	0.356317
28.023350	0.1	0.350833
28.025017	0.1	0.348866
28.026683	0.1	0.351548
28.028350	0.1	0.358045
28.030017	0.1	0.367582
28.031683	0.1	0.379026
28.033350	0.1	0.389934
28.035017	0.1	0.397325
28.036683	0.1	0.399590
28.038350	0.1	0.397384
28.040017	0.1	0.392497
28.041683	0.1	0.386715
28.043350	0.1	0.382543
28.045017	0.1	0.382483
28.046683	0.1	0.387788
28.048350	0.1	0.397444
28.050017	0.1	0.408828
28.051683	0.1	0.418484
28.053350	0.1	0.423014
28.055017	0.1	0.420749
28.056683	0.1	0.413120
28.058350	0.1	0.403404
28.060017	0.1	0.395417
28.061683	0.1	0.391781
28.063350	0.1	0.393987
28.065017	0.1	0.401557
28.066683	0.1	0.410736
28.068350	0.1	0.416935
28.070017	0.1	0.417948
28.071683	0.1	0.414193
28.073350	0.1	0.407040
28.075017	0.1	0.397384
28.076683	0.1	0.386357
28.078350	0.1	0.376165
28.080017	0.1	0.369072
28.081683	0.1	0.365615
28.083350	0.1	0.364602
28.085017	0.1	0.364661
28.086683	0.1	0.364423
28.088350	0.1	0.362396
28.090017	0.1	0.357389
28.091683	0.1	0.349879
28.093350	0.1	0.342429
28.095017	0.1	0.337899
28.096683	0.1	0.337362
28.098350	0.1	0.338972
28.100017	0.1	0.338972
28.101683	0.1	0.334859
28.103350	0.1	0.326633
28.105017	0.1	0.316858
28.106683	0.1	0.308573
28.108350	0.1	0.304341
28.110017	0.1	0.305057
28.111683	0.1	0.309765
28.113350	0.1	0.315905
28.115017	0.1	0.321269
28.116683	0.1	0.324368
28.118350	0.1	0.324726
28.120017	0.1	0.322342
28.121683	0.1	0.318110
28.123350	0.1	0.313580
28.125017	0.1	0.310063
28.126683	0.1	0.307620
28.128350	0.1	0.304937
28.130017	0.1	0.301480
28.131683	0.1	0.298262
28.133350	0.1	0.297010
28.135017	0.1	0.298500
28.136683	0.1	0.301063
28.138350	0.1	0.302672
28.140017	0.1	0.302255
28.141683	0.1	0.299633
28.143350	0.1	0.295222
28.145017	0.1	0.291169
28.146683	0.1	0.289977
28.148350	0.1	0.292599
28.150017	0.1	0.297904
28.151683	0.1	0.303864
28.153350	0.1	0.309527
28.155017	0.1	0.315070
28.156683	0.1	0.320554
28.158350	0.1	0.324547
28.160017	0.1	0.324726
28.161683	0.1	0.320494
28.163350	0.1	0.313997
28.165017	0.1	0.307620
28.166683	0.1	0.301421
28.168350	0.1	0.294030
28.170017	0.1	0.285745
28.171683	0.1	0.279009
28.173350	0.1	0.275671
28.175017	0.1	0.275433
28.176683	0.1	0.277996
28.178350	0.1	0.283599
28.180017	0.1	0.291407
28.181683	0.1	0.299335
28.183350	0.1	0.305235
28.185017	0.1	0.307620
28.186683	0.1	0.305951
28.188350	0.1	0.301421
28.190017	0.1	0.296235
28.191683	0.1	0.292182
28.193350	0.1	0.289738
28.195017	0.1	0.289083
28.196683	0.1	0.290632
28.198350	0.1	0.293791
28.200017	0.1	0.296950
28.201683	0.1	0.298738
28.203350	0.1	0.299633
28.205017	0.1	0.300765
28.206683	0.1	0.302494
28.208350	0.1	0.305235
28.210017	0.1	0.309348
28.211683	0.1	0.313818
28.213350	0.1	0.316501
28.215017	0.1	0.316381
28.216683	0.1	0.314653
28.218350	0.1	0.312984
28.220017	0.1	0.311852
28.221683	0.1	0.311494
28.223350	0.1	0.312805
28.225017	0.1	0.316262
28.226683	0.1	0.321686
28.228350	0.1	0.328183
28.230017	0.1	0.334442
28.231683	0.1	0.339568
28.233350	0.1	0.343084
28.235017	0.1	0.344872
28.236683	0.1	0.345171
28.238350	0.1	0.344872
28.240017	0.1	0.345051
28.241683	0.1	0.346541
28.243350	0.1	0.350177
28.245017	0.1	0.355661
28.246683	0.1	0.361264
28.248350	0.1	0.364959
28.250017	0.1	0.366986
28.251683	0.1	0.369251
28.253350	0.1	0.373065
28.255017	0.1	0.378549
28.256683	0.1	0.385642
28.258350	0.1	0.393868
28.260017	0.1	0.401616
28.261683	0.1	0.407517
28.263350	0.1	0.411332
28.265017	0.1	0.413716
28.266683	0.1	0.415444
28.268350	0.1	0.418186
28.270017	0.1	0.423491
28.271683	0.1	0.431120
28.273350	0.1	0.439823
28.275017	0.1	0.449121
28.276683	0.1	0.458598
28.278350	0.1	0.466526
28.280017	0.1	0.470817
28.281683	0.1	0.472188
28.283350	0.1	0.473380
28.285017	0.1	0.476182
28.286683	0.1	0.480950
28.288350	0.1	0.488162
28.290017	0.1	0.499249
28.291683	0.1	0.514329
28.293350	0.1	0.530660
28.295017	0.1	0.544906
28.296683	0.1	0.555515
28.298350	0.1	0.562847
28.300017	0.1	0.568509
28.301683	0.1	0.574410
28.303350	0.1	0.582159
28.305017	0.1	0.592172
28.306683	0.1	0.603616
28.308350	0.1	0.615358
28.310017	0.1	0.625372
28.311683	0.1	0.631869
28.313350	0.1	0.634432
28.315017	0.1	0.634253
28.316683	0.1	0.633657
28.318350	0.1	0.634432
28.320017	0.1	0.637472
28.321683	0.1	0.643134
28.323350	0.1	0.652075
28.325017	0.1	0.665128
28.326683	0.1	0.682056
28.328350	0.1	0.702083
28.330017	0.1	0.723422
28.331683	0.1	0.743508
28.333350	0.1	0.760496
28.335017	0.1	0.773847
28.336683	0.1	0.783682
28.338350	0.1	0.790060
28.340017	0.1	0.793755
28.341683	0.1	0.796974
28.343350	0.1	0.802219
28.345017	0.1	0.810504
28.346683	0.1	0.820637
28.348350	0.1	0.831425
28.350017	0.1	0.842691
28.351683	0.1	0.854075
28.353350	0.1	0.863552
28.355017	0.1	0.869334
28.356683	0.1	0.871003
28.358350	0.1	0.869811
28.360017	0.1	0.869036
28.361683	0.1	0.873387
28.363350	0.1	0.884652
28.365017	0.1	0.899553
28.366683	0.1	0.912428
28.368350	0.1	0.918984
28.370017	0.1	0.918746
28.371683	0.1	0.914037
28.373350	0.1	0.907779
28.375017	0.1	0.902176
28.376683	0.1	0.898540
28.378350	0.1	0.897229
28.380017	0.1	0.897408
28.381683	0.1	0.896931
28.383350	0.1	0.894010
28.385017	0.1	0.888050
28.386683	0.1	0.879645
28.388350	0.1	0.870168
28.390017	0.1	0.860930
28.391683	0.1	0.852466
28.393350	0.1	0.844359
28.395017	0.1	0.835300
28.396683	0.1	0.823915
28.398350	0.1	0.809491
28.400017	0.1	0.792563
28.401683	0.1	0.774801
28.403350	0.1	0.758469
28.405017	0.1	0.744998
28.406683	0.1	0.734270
28.408350	0.1	0.724256
28.410017	0.1	0.713289
28.411683	0.1	0.701368
28.413350	0.1	0.689268
28.415017	0.1	0.676572
28.416683	0.1	0.661910
28.418350	0.1	0.644863
28.420017	0.1	0.627101
28.421683	0.1	0.611007
28.423350	0.1	0.598013
28.425017	0.1	0.587583
28.426683	0.1	0.577688
28.428350	0.1	0.565767
28.430017	0.1	0.549376
28.431683	0.1	0.528753
28.433350	0.1	0.507653
28.435017	0.1	0.491500
28.436683	0.1	0.483096
28.438350	0.1	0.480175
28.440017	0.1	0.477433
28.441683	0.1	0.470996
28.443350	0.1	0.460863
28.445017	0.1	0.448346
28.446683	0.1	0.434935
28.448350	0.1	0.421882
28.450017	0.1	0.410140
28.451683	0.1	0.399828
28.453350	0.1	0.390828
28.455017	0.1	0.383019
28.456683	0.1	0.376284
28.458350	0.1	0.370801
28.460017	0.1	0.367224
28.461683	0.1	0.365317
28.463350	0.1	0.363410
28.465017	0.1	0.359178
28.466683	0.1	0.351787
28.468350	0.1	0.342965
28.470017	0.1	0.335932
28.471683	0.1	0.332117
28.473350	0.1	0.330627
28.475017	0.1	0.330031
28.476683	0.1	0.329077
28.478350	0.1	0.327051
28.480017	0.1	0.323892
28.481683	0.1	0.320613
28.483350	0.1	0.317693
28.485017	0.1	0.314713
28.486683	0.1	0.311375
28.488350	0.1	0.308216
28.490017	0.1	0.305533
28.491683	0.1	0.303507
28.493350	0.1	0.302494
28.495017	0.1	0.302732
28.496683	0.1	0.303507
28.498350	0.1	0.303805
28.500017	0.1	0.302672
28.501683	0.1	0.299156
28.503350	0.1	0.293553
28.505017	0.1	0.288546
28.506683	0.1	0.288188
28.508350	0.1	0.293732
28.510017	0.1	0.301421
28.511683	0.1	0.305533
28.513350	0.1	0.304759
28.515017	0.1	0.302613
28.516683	0.1	0.302851
28.518350	0.1	0.305831
28.520017	0.1	0.309885
28.521683	0.1	0.314116
28.523350	0.1	0.318646
28.525017	0.1	0.323236
28.526683	0.1	0.326455
28.528350	0.1	0.327230
28.530017	0.1	0.326455
28.531683	0.1	0.326514
28.533350	0.1	0.329137
28.535017	0.1	0.334680
28.536683	0.1	0.342250
28.538350	0.1	0.349998
28.540017	0.1	0.356376
28.541683	0.1	0.360727
28.543350	0.1	0.364006
28.545017	0.1	0.367343
28.546683	0.1	0.370681
28.548350	0.1	0.373364
28.550017	0.1	0.376046
28.551683	0.1	0.380158
28.553350	0.1	0.387371
28.555017	0.1	0.397563
28.556683	0.1	0.408590
28.558350	0.1	0.418484
28.560017	0.1	0.427067
28.561683	0.1	0.434995
28.563350	0.1	0.443041
28.565017	0.1	0.452101
28.566683	0.1	0.462651
28.568350	0.1	0.473619
28.570017	0.1	0.482976
28.571683	0.1	0.489056
28.573350	0.1	0.490785
28.575017	0.1	0.489116
28.576683	0.1	0.486910
28.578350	0.1	0.487566
28.580017	0.1	0.493526
28.581683	0.1	0.505388
28.583350	0.1	0.521064
28.585017	0.1	0.537217
28.586683	0.1	0.551641
28.588350	0.1	0.563681
28.590017	0.1	0.573635
28.591683	0.1	0.582933
28.593350	0.1	0.593066
28.595017	0.1	0.603914
28.596683	0.1	0.614703
28.598350	0.1	0.624776
28.600017	0.1	0.633895
28.601683	0.1	0.642419
28.603350	0.1	0.650644
28.605017	0.1	0.658691
28.606683	0.1	0.666320
28.608350	0.1	0.673235
28.610017	0.1	0.678778
28.611683	0.1	0.683487
28.613350	0.1	0.689626
28.615017	0.1	0.699520
28.616683	0.1	0.712872
28.618350	0.1	0.726998
28.620017	0.1	0.738740
28.621683	0.1	0.746012
28.623350	0.1	0.748634
28.625017	0.1	0.748336
28.626683	0.1	0.748277
28.628350	0.1	0.751376
28.630017	0.1	0.759125
28.631683	0.1	0.771523
28.633350	0.1	0.786781
28.635017	0.1	0.802279
28.636683	0.1	0.815749
28.638350	0.1	0.826359
28.640017	0.1	0.833869
28.641683	0.1	0.837505
28.643350	0.1	0.837326
28.645017	0.1	0.836313
28.646683	0.1	0.837445
28.648350	0.1	0.840902
28.650017	0.1	0.845194
28.651683	0.1	0.849128
28.653350	0.1	0.852466
28.655017	0.1	0.855327
28.656683	0.1	0.857472
28.658350	0.1	0.858665
28.660017	0.1	0.860572
28.661683	0.1	0.866056
28.663350	0.1	0.876129
28.665017	0.1	0.888407
28.666683	0.1	0.898421
28.668350	0.1	0.902057
28.670017	0.1	0.898719
28.671683	0.1	0.891686
28.673350	0.1	0.886202
28.675017	0.1	0.886619
28.676683	0.1	0.894129
28.678350	0.1	0.905871
28.680017	0.1	0.916898
28.681683	0.1	0.923872
28.683350	0.1	0.926495
28.685017	0.1	0.926554
28.686683	0.1	0.925958
28.688350	0.1	0.925243
28.690017	0.1	0.925303
28.691683	0.1	0.927627
28.693350	0.1	0.932157
28.695017	0.1	0.937223
28.696683	0.1	0.941217
28.698350	0.1	0.944138
28.700017	0.1	0.947118
28.701683	0.1	0.951231
28.703350	0.1	0.957310
28.705017	0.1	0.966191
28.706683	0.1	0.979304
28.708350	0.1	0.996769
28.710017	0.1	1.015425
28.711683	0.1	1.031041
28.713350	0.1	1.041651
28.715017	0.1	1.048684
28.716683	0.1	1.054347
28.718350	0.1	1.060784
28.720017	0.1	1.070798
28.721683	0.1	1.086772
28.723350	0.1	1.108289
28.725017	0.1	1.132965
28.726683	0.1	1.158655
28.728350	0.1	1.184046
28.730017	0.1	1.207054
28.731683	0.1	1.226068
28.733350	0.1	1.242220
28.735017	0.1	1.258910
28.736683	0.1	1.279652
28.738350	0.1	1.306355
28.740017	0.1	1.338780
28.741683	0.1	1.375496
28.743350	0.1	1.415134
28.745017	0.1	1.455963
28.746683	0.1	1.496554
28.748350	0.1	1.536608
28.750017	0.1	1.575232
28.751683	0.1	1.610577
28.753350	0.1	1.642466
28.755017	0.1	1.673222
28.756683	0.1	1.706243
28.758350	0.1	1.743376
28.760017	0.1	1.784861
28.761683	0.1	1.829863
28.763350	0.1	1.876712
28.765017	0.1	1.923859
28.766683	0.1	1.970887
28.768350	0.1	2.018154
28.770017	0.1	2.065361
28.771683	0.1	2.112985
28.773350	0.1	2.164006
28.775017	0.1	2.221525
28.776683	0.1	2.285063
28.778350	0.1	2.351582
28.780017	0.1	2.418339
28.781683	0.1	2.484381
28.783350	0.1	2.550721
28.785017	0.1	2.619624
28.786683	0.1	2.692998
28.788350	0.1	2.770841
28.790017	0.1	2.852500
28.791683	0.1	2.937198
28.793350	0.1	3.024578
28.795017	0.1	3.113687
28.796683	0.1	3.202617
28.798350	0.1	3.288448
28.800017	0.1	3.369510
28.801683	0.1	3.446698
28.803350	0.1	3.522158
28.805017	0.1	3.596962
28.806683	0.1	3.671825
28.808350	0.1	3.748000
28.810017	0.1	3.825069
28.811683	0.1	3.901243
28.813350	0.1	3.975690
28.815017	0.1	4.047752
28.816683	0.1	4.115522
28.818350	0.1	4.176557
28.820017	0.1	4.229963
28.821683	0.1	4.276097
28.823350	0.1	4.315675
28.825017	0.1	4.349530
28.826683	0.1	4.379452
28.828350	0.1	4.406572
28.830017	0.1	4.430056
28.831683	0.1	4.447699
28.833350	0.1	4.457772
28.835017	0.1	4.459560
28.836683	0.1	4.454017
28.838350	0.1	4.442632
28.840017	0.1	4.425466
28.841683	0.1	4.400254
28.843350	0.1	4.364670
28.845017	0.1	4.318297
28.846683	0.1	4.262984
28.848350	0.1	4.201472
28.850017	0.1	4.135967
28.851683	0.1	4.067421
28.853350	0.1	3.995478
28.855017	0.1	3.918827
28.856683	0.1	3.835917
28.858350	0.1	3.746510
28.860017	0.1	3.652215
28.861683	0.1	3.554702
28.863350	0.1	3.454924
28.865017	0.1	3.353894
28.866683	0.1	3.252447
28.868350	0.1	3.149927
28.870017	0.1	3.044784
28.871683	0.1	2.936602
28.873350	0.1	2.827704
28.875017	0.1	2.721906
28.876683	0.1	2.620101
28.878350	0.1	2.520502
28.880017	0.1	2.420485
28.881683	0.1	2.319515
28.883350	0.1	2.218723
28.885017	0.1	2.120316
28.886683	0.1	2.025426
28.888350	0.1	1.934409
28.890017	0.1	1.847208
28.891683	0.1	1.763880
28.893350	0.1	1.684487
28.895017	0.1	1.608908
28.896683	0.1	1.536727
28.898350	0.1	1.466036
28.900017	0.1	1.395702
28.901683	0.1	1.326919
28.903350	0.1	1.263022
28.905017	0.1	1.206815
28.906683	0.1	1.158416
28.908350	0.1	1.115501
28.910017	0.1	1.075089
28.911683	0.1	1.034617
28.913350	0.1	0.993371
28.915017	0.1	0.952542
28.916683	0.1	0.913441
28.918350	0.1	0.876188
28.920017	0.1	0.841081
28.921683	0.1	0.809729
28.923350	0.1	0.783980
28.925017	0.1	0.764608
28.926683	0.1	0.749707
28.928350	0.1	0.735998
28.930017	0.1	0.721872
28.931683	0.1	0.707746
28.933350	0.1	0.694811
28.935017	0.1	0.684261
28.936683	0.1	0.677347
28.938350	0.1	0.674844
28.940017	0.1	0.675798
28.941683	0.1	0.678361
28.943350	0.1	0.680804
28.945017	0.1	0.681818
28.946683	0.1	0.680327
28.948350	0.1	0.675619
28.950017	0.1	0.669181
28.951683	0.1	0.664175
28.953350	0.1	0.662983
28.955017	0.1	0.665486
28.956683	0.1	0.669479
28.958350	0.1	0.673354
28.960017	0.1	0.676096
28.961683	0.1	0.676274
28.963350	0.1	0.673413
28.965017	0.1	0.669479
28.966683	0.1	0.668049
28.968350	0.1	0.670731
28.970017	0.1	0.676036
28.971683	0.1	0.681639
28.973350	0.1	0.686288
28.975017	0.1	0.689685
28.976683	0.1	0.690758
28.978350	0.1	0.688553
28.980017	0.1	0.684142
28.981683	0.1	0.680387
28.983350	0.1	0.679493
28.985017	0.1	0.679910
28.986683	0.1	0.677824
28.988350	0.1	0.671387
28.990017	0.1	0.661969
28.991683	0.1	0.652373
28.993350	0.1	0.644445
28.995017	0.1	0.638068
28.996683	0.1	0.632465
28.998350	0.1	0.626147
29.000017	0.1	0.617862
29.001683	0.1	0.607908
29.003350	0.1	0.597894
29.005017	0.1	0.588954
29.006683	0.1	0.581861
29.008350	0.1	0.576854
29.010017	0.1	0.573397
29.011683	0.1	0.570059
29.013350	0.1	0.564694
29.015017	0.1	0.556052
29.016683	0.1	0.544071
29.018350	0.1	0.529289
29.020017	0.1	0.512838
29.021683	0.1	0.496984
29.023350	0.1	0.485241
29.025017	0.1	0.480711
29.026683	0.1	0.482917
29.028350	0.1	0.486791
29.030017	0.1	0.485957
29.031683	0.1	0.477612
29.033350	0.1	0.462830
29.035017	0.1	0.444353
29.036683	0.1	0.424922
29.038350	0.1	0.406683
29.040017	0.1	0.389934
29.041683	0.1	0.374317
29.043350	0.1	0.361502
29.045017	0.1	0.354230
29.046683	0.1	0.352383
29.048350	0.1	0.352561
29.050017	0.1	0.351846
29.051683	0.1	0.350058
29.053350	0.1	0.348747
29.055017	0.1	0.348926
29.056683	0.1	0.350595
29.058350	0.1	0.352681
29.060017	0.1	0.354469
29.061683	0.1	0.355661
29.063350	0.1	0.355899
29.065017	0.1	0.354886
29.066683	0.1	0.352561
29.068350	0.1	0.348866
29.070017	0.1	0.343561
29.071683	0.1	0.336528
29.073350	0.1	0.328898
29.075017	0.1	0.322998
29.076683	0.1	0.320852
29.078350	0.1	0.321865
29.080017	0.1	0.323236
29.081683	0.1	0.321925
29.083350	0.1	0.317633
29.085017	0.1	0.312924
29.086683	0.1	0.311136
29.088350	0.1	0.313461
29.090017	0.1	0.318706
29.091683	0.1	0.324309
29.093350	0.1	0.328302
29.095017	0.1	0.329196
29.096683	0.1	0.326633
29.098350	0.1	0.321388
29.100017	0.1	0.313997
29.101683	0.1	0.305891
29.103350	0.1	0.299573
29.105017	0.1	0.297308
29.106683	0.1	0.299275
29.108350	0.1	0.303447
29.110017	0.1	0.307858
29.111683	0.1	0.311673
29.113350	0.1	0.313818
29.115017	0.1	0.311971
29.116683	0.1	0.304997
29.118350	0.1	0.294924
29.120017	0.1	0.285268
29.121683	0.1	0.278711
29.123350	0.1	0.276506
29.125017	0.1	0.279009
29.126683	0.1	0.285506
29.128350	0.1	0.294268
29.130017	0.1	0.303507
29.131683	0.1	0.311613
29.133350	0.1	0.316620
29.135017	0.1	0.317633
29.136683	0.1	0.316203
29.138350	0.1	0.315845
29.140017	0.1	0.318646
29.141683	0.1	0.324011
29.143350	0.1	0.329793
29.145017	0.1	0.334024
29.146683	0.1	0.335753
[truncated: 253,612 more chars]
