# Supplementary material for: Fade into you: genetic control of pigmentation patterns in red-flesh apple (Malus domestica)
Source: Front Plant Sci. 2025 Jan 13;15:1462545. doi: 10.3389/fpls.2024.1462545 (PMC11770013; doi:10.3389/fpls.2024.1462545)
Supplement: Supplementary file 4 [file DataSheet1.zip › CR B1UV_VIS_1/CR B1UV_VIS_1.txt]

URL	chrom://thermo-pfav3ojr/ChromeleonLocal/Instrument Data/Vanquish_MS/Dimitri/VALEMA/Pierre/Echantillons 03-04-24.seq/965.smp/UV_VIS_1.channel/UV_VIS_1.chm
Channel	UV_VIS_1

Injection Information:
Data Vault	ChromeleonLocal
Sequence	Echantillons 03-04-24
Name	CR B1
Number	7
Position	B:A7
Comment	colonne SB-AQ MeOH+5%AA
Processing Method	Quantitative
Instrument Method	VALEMA test separation GRAQ 4
Type	Unknown
Status	Finished
Inject Time	4/3/2024 10:10:53 PM +02:00
Volume (µl)	10.0000
Dilution Factor	1.0000
Weight	1.0000

Chromatogram Data Information:
Time Min. (min)	0.001683
Time Max. (min)	47.000017
Data Points	28200
Detector	UV
Generating Data System	Chromeleon 7.3.2.10759
Exporting Data System	Chromeleon 7.3.2.0
Operator	Instrument Controller
Signal Quantity	Absorbance
Signal Unit	mAU
Signal Min.	-0.974392
Signal Max.	433.486728
Channel	UV_VIS_1
Driver Name	VDAD.dll
Channel Type	Evaluation
Min. Step (s)	0.1
Max. Step (s)	0.1
Average Step (s)	0.1

Signal Parameter Information:
Signal Info	WVL:279 nm

Chromatogram Data:
Time (min)	Step (s)	Value (mAU)
0.001683	n.a.	0.000000
0.003350	0.1	-0.000126
0.005017	0.1	-0.000871
0.006683	0.1	-0.002729
0.008350	0.1	-0.005364
0.010017	0.1	-0.008070
0.011683	0.1	-0.010729
0.013350	0.1	-0.013015
0.015017	0.1	-0.014096
0.016683	0.1	-0.014100
0.018350	0.1	-0.014217
0.020017	0.1	-0.015041
0.021683	0.1	-0.015697
0.023350	0.1	-0.014752
0.025017	0.1	-0.011502
0.026683	0.1	-0.006449
0.028350	0.1	-0.001257
0.030017	0.1	0.002380
0.031683	0.1	0.003786
0.033350	0.1	0.003153
0.035017	0.1	0.001937
0.036683	0.1	0.002515
0.038350	0.1	0.005518
0.040017	0.1	0.008196
0.041683	0.1	0.007176
0.043350	0.1	0.002575
0.045017	0.1	-0.002231
0.046683	0.1	-0.004843
0.048350	0.1	-0.006114
0.050017	0.1	-0.007884
0.051683	0.1	-0.010296
0.053350	0.1	-0.012224
0.055017	0.1	-0.012568
0.056683	0.1	-0.010664
0.058350	0.1	-0.006491
0.060017	0.1	-0.000703
0.061683	0.1	0.005667
0.063350	0.1	0.011446
0.065017	0.1	0.015558
0.066683	0.1	0.017304
0.068350	0.1	0.016736
0.070017	0.1	0.015013
0.071683	0.1	0.014110
0.073350	0.1	0.015735
0.075017	0.1	0.019721
0.076683	0.1	0.023637
0.078350	0.1	0.024480
0.080017	0.1	0.020736
0.081683	0.1	0.013285
0.083350	0.1	0.004605
0.085017	0.1	-0.002990
0.086683	0.1	-0.007926
0.088350	0.1	-0.009397
0.090017	0.1	-0.008033
0.091683	0.1	-0.005518
0.093350	0.1	-0.003092
0.095017	0.1	-0.001132
0.096683	0.1	-0.000154
0.098350	0.1	-0.000703
0.100017	0.1	-0.002207
0.101683	0.1	-0.003246
0.103350	0.1	-0.003343
0.105017	0.1	-0.003381
0.106683	0.1	-0.004102
0.108350	0.1	-0.005234
0.110017	0.1	-0.006231
0.111683	0.1	-0.007376
0.113350	0.1	-0.009625
0.115017	0.1	-0.012806
0.116683	0.1	-0.015362
0.118350	0.1	-0.016419
0.120017	0.1	-0.016280
0.121683	0.1	-0.015371
0.123350	0.1	-0.014021
0.125017	0.1	-0.012629
0.126683	0.1	-0.011660
0.128350	0.1	-0.011115
0.130017	0.1	-0.010058
0.131683	0.1	-0.007767
0.133350	0.1	-0.005425
0.135017	0.1	-0.005197
0.136683	0.1	-0.007581
0.138350	0.1	-0.010761
0.140017	0.1	-0.012843
0.141683	0.1	-0.013746
0.143350	0.1	-0.014585
0.145017	0.1	-0.016191
0.146683	0.1	-0.018710
0.148350	0.1	-0.021779
0.150017	0.1	-0.025043
0.151683	0.1	-0.028578
0.153350	0.1	-0.032419
0.155017	0.1	-0.035879
0.156683	0.1	-0.037681
0.158350	0.1	-0.036703
0.160017	0.1	-0.032964
0.161683	0.1	-0.027353
0.163350	0.1	-0.020233
0.165017	0.1	-0.011967
0.166683	0.1	-0.004657
0.168350	0.1	-0.001062
0.170017	0.1	-0.001765
0.171683	0.1	-0.004773
0.173350	0.1	-0.007707
0.175017	0.1	-0.009262
0.176683	0.1	-0.009099
0.178350	0.1	-0.008009
0.180017	0.1	-0.007786
0.181683	0.1	-0.009462
0.183350	0.1	-0.011954
0.185017	0.1	-0.013295
0.186683	0.1	-0.012759
0.188350	0.1	-0.011390
0.190017	0.1	-0.010896
0.191683	0.1	-0.012061
0.193350	0.1	-0.013914
0.195017	0.1	-0.014761
0.196683	0.1	-0.013583
0.198350	0.1	-0.010310
0.200017	0.1	-0.005942
0.201683	0.1	-0.002473
0.203350	0.1	-0.001788
0.205017	0.1	-0.004284
0.206683	0.1	-0.008275
0.208350	0.1	-0.010910
0.210017	0.1	-0.010403
0.211683	0.1	-0.007320
0.213350	0.1	-0.003632
0.215017	0.1	-0.001034
0.216683	0.1	-0.000177
0.218350	0.1	-0.000806
0.220017	0.1	-0.002137
0.221683	0.1	-0.003432
0.223350	0.1	-0.004307
0.225017	0.1	-0.004712
0.226683	0.1	-0.004927
0.228350	0.1	-0.005946
0.230017	0.1	-0.009057
0.231683	0.1	-0.013961
0.233350	0.1	-0.018212
0.235017	0.1	-0.019711
0.236683	0.1	-0.018687
0.238350	0.1	-0.016652
0.240017	0.1	-0.014640
0.241683	0.1	-0.012964
0.243350	0.1	-0.012326
0.245017	0.1	-0.013849
0.246683	0.1	-0.017472
0.248350	0.1	-0.021704
0.250017	0.1	-0.025388
0.251683	0.1	-0.028457
0.253350	0.1	-0.031153
0.255017	0.1	-0.033332
0.256683	0.1	-0.034473
0.258350	0.1	-0.034333
0.260017	0.1	-0.033691
0.261683	0.1	-0.033788
0.263350	0.1	-0.035106
0.265017	0.1	-0.036876
0.266683	0.1	-0.037551
0.268350	0.1	-0.036075
0.270017	0.1	-0.032848
0.271683	0.1	-0.029090
0.273350	0.1	-0.025658
0.275017	0.1	-0.022571
0.276683	0.1	-0.019441
0.278350	0.1	-0.016056
0.280017	0.1	-0.012722
0.281683	0.1	-0.010123
0.283350	0.1	-0.009094
0.285017	0.1	-0.010319
0.286683	0.1	-0.013560
0.288350	0.1	-0.017467
0.290017	0.1	-0.020391
0.291683	0.1	-0.021113
0.293350	0.1	-0.019651
0.295017	0.1	-0.017635
0.296683	0.1	-0.017295
0.298350	0.1	-0.019856
0.300017	0.1	-0.024689
0.301683	0.1	-0.030035
0.303350	0.1	-0.034356
0.305017	0.1	-0.037015
0.306683	0.1	-0.037774
0.308350	0.1	-0.036624
0.310017	0.1	-0.033830
0.311683	0.1	-0.029677
0.313350	0.1	-0.024512
0.315017	0.1	-0.019451
0.316683	0.1	-0.016596
0.318350	0.1	-0.017174
0.320017	0.1	-0.019842
0.321683	0.1	-0.022589
0.323350	0.1	-0.024624
0.325017	0.1	-0.025528
0.326683	0.1	-0.024666
0.328350	0.1	-0.021984
0.330017	0.1	-0.018319
0.331683	0.1	-0.014976
0.333350	0.1	-0.012745
0.335017	0.1	-0.011511
0.336683	0.1	-0.011213
0.338350	0.1	-0.011870
0.340017	0.1	-0.012862
0.341683	0.1	-0.013472
0.343350	0.1	-0.013658
0.345017	0.1	-0.013690
0.346683	0.1	-0.013835
0.348350	0.1	-0.014910
0.350017	0.1	-0.018356
0.351683	0.1	-0.025067
0.353350	0.1	-0.034412
0.355017	0.1	-0.044052
0.356683	0.1	-0.050408
0.358350	0.1	-0.050655
0.360017	0.1	-0.045355
0.361683	0.1	-0.037923
0.363350	0.1	-0.031437
0.365017	0.1	-0.027451
0.366683	0.1	-0.026519
0.368350	0.1	-0.028214
0.370017	0.1	-0.031344
0.371683	0.1	-0.034356
0.373350	0.1	-0.035963
0.375017	0.1	-0.035749
0.376683	0.1	-0.033644
0.378350	0.1	-0.029383
0.380017	0.1	-0.023427
0.381683	0.1	-0.017546
0.383350	0.1	-0.013579
0.385017	0.1	-0.012564
0.386683	0.1	-0.014906
0.388350	0.1	-0.019646
0.390017	0.1	-0.024131
0.391683	0.1	-0.026436
0.393350	0.1	-0.027162
0.395017	0.1	-0.027237
0.396683	0.1	-0.026203
0.398350	0.1	-0.023930
0.400017	0.1	-0.021579
0.401683	0.1	-0.020373
0.403350	0.1	-0.020787
0.405017	0.1	-0.022165
0.406683	0.1	-0.022734
0.408350	0.1	-0.021206
0.410017	0.1	-0.018752
0.411683	0.1	-0.018049
0.413350	0.1	-0.019921
0.415017	0.1	-0.022817
0.416683	0.1	-0.025453
0.418350	0.1	-0.027311
0.420017	0.1	-0.027712
0.421683	0.1	-0.026678
0.423350	0.1	-0.025160
0.425017	0.1	-0.024014
0.426683	0.1	-0.023800
0.428350	0.1	-0.024745
0.430017	0.1	-0.026752
0.431683	0.1	-0.029309
0.433350	0.1	-0.031414
0.435017	0.1	-0.032140
0.436683	0.1	-0.030971
0.438350	0.1	-0.028121
0.440017	0.1	-0.024885
0.441683	0.1	-0.023036
0.443350	0.1	-0.023721
0.445017	0.1	-0.027036
0.446683	0.1	-0.032219
0.448350	0.1	-0.038054
0.450017	0.1	-0.042873
0.451683	0.1	-0.044452
0.453350	0.1	-0.041216
0.455017	0.1	-0.033518
0.456683	0.1	-0.023320
0.458350	0.1	-0.013183
0.460017	0.1	-0.005122
0.461683	0.1	0.000000
0.463350	0.1	0.001793
0.465017	0.1	0.000000
0.466683	0.1	-0.004889
0.468350	0.1	-0.011497
0.470017	0.1	-0.018077
0.471683	0.1	-0.023176
0.473350	0.1	-0.026566
0.475017	0.1	-0.029095
0.476683	0.1	-0.030883
0.478350	0.1	-0.030641
0.480017	0.1	-0.027320
0.481683	0.1	-0.021621
0.483350	0.1	-0.015534
0.485017	0.1	-0.011208
0.486683	0.1	-0.009951
0.488350	0.1	-0.012037
0.490017	0.1	-0.017048
0.491683	0.1	-0.024047
0.493350	0.1	-0.031553
0.495017	0.1	-0.037383
0.496683	0.1	-0.039260
0.498350	0.1	-0.036196
0.500017	0.1	-0.029150
0.501683	0.1	-0.020522
0.503350	0.1	-0.013425
0.505017	0.1	-0.010575
0.506683	0.1	-0.012424
0.508350	0.1	-0.016484
0.510017	0.1	-0.019628
0.511683	0.1	-0.020741
0.513350	0.1	-0.020610
0.515017	0.1	-0.020694
0.516683	0.1	-0.022026
0.518350	0.1	-0.023851
0.520017	0.1	-0.024280
0.521683	0.1	-0.022775
0.523350	0.1	-0.020750
0.525017	0.1	-0.020023
0.526683	0.1	-0.021416
0.528350	0.1	-0.023944
0.530017	0.1	-0.025663
0.531683	0.1	-0.025961
0.533350	0.1	-0.026049
0.535017	0.1	-0.026864
0.536683	0.1	-0.028196
0.538350	0.1	-0.029663
0.540017	0.1	-0.030953
0.541683	0.1	-0.031590
0.543350	0.1	-0.031530
0.545017	0.1	-0.031060
0.546683	0.1	-0.030478
0.548350	0.1	-0.030459
0.550017	0.1	-0.031493
0.551683	0.1	-0.032815
0.553350	0.1	-0.032950
0.555017	0.1	-0.031386
0.556683	0.1	-0.028978
0.558350	0.1	-0.026789
0.560017	0.1	-0.026007
0.561683	0.1	-0.027879
0.563350	0.1	-0.032033
0.565017	0.1	-0.036336
0.566683	0.1	-0.038929
0.568350	0.1	-0.038808
0.570017	0.1	-0.035483
0.571683	0.1	-0.029723
0.573350	0.1	-0.023632
0.575017	0.1	-0.019455
0.576683	0.1	-0.018636
0.578350	0.1	-0.020941
0.580017	0.1	-0.024498
0.581683	0.1	-0.027609
0.583350	0.1	-0.029858
0.585017	0.1	-0.031306
0.586683	0.1	-0.032256
0.588350	0.1	-0.033551
0.590017	0.1	-0.035642
0.591683	0.1	-0.037556
0.593350	0.1	-0.037747
0.595017	0.1	-0.035758
0.596683	0.1	-0.032317
0.598350	0.1	-0.028196
0.600017	0.1	-0.023902
0.601683	0.1	-0.020284
0.603350	0.1	-0.018608
0.605017	0.1	-0.019944
0.606683	0.1	-0.024224
0.608350	0.1	-0.029793
0.610017	0.1	-0.034743
0.611683	0.1	-0.038459
0.613350	0.1	-0.041304
0.615017	0.1	-0.043730
0.616683	0.1	-0.046114
0.618350	0.1	-0.047917
0.620017	0.1	-0.047344
0.621683	0.1	-0.043469
0.623350	0.1	-0.037840
0.625017	0.1	-0.033150
0.626683	0.1	-0.031269
0.628350	0.1	-0.032499
0.630017	0.1	-0.035856
0.631683	0.1	-0.039288
0.633350	0.1	-0.040424
0.635017	0.1	-0.038175
0.636683	0.1	-0.033407
0.638350	0.1	-0.028256
0.640017	0.1	-0.025174
0.641683	0.1	-0.025239
0.643350	0.1	-0.027195
0.645017	0.1	-0.029323
0.646683	0.1	-0.031367
0.648350	0.1	-0.033942
0.650017	0.1	-0.037304
0.651683	0.1	-0.041006
0.653350	0.1	-0.043837
0.655017	0.1	-0.044359
0.656683	0.1	-0.042394
0.658350	0.1	-0.039078
0.660017	0.1	-0.035297
0.661683	0.1	-0.031511
0.663350	0.1	-0.028205
0.665017	0.1	-0.025183
0.666683	0.1	-0.022072
0.668350	0.1	-0.019809
0.670017	0.1	-0.019898
0.671683	0.1	-0.022380
0.673350	0.1	-0.025881
0.675017	0.1	-0.029565
0.676683	0.1	-0.033583
0.678350	0.1	-0.037476
0.680017	0.1	-0.040140
0.681683	0.1	-0.041127
0.683350	0.1	-0.040592
0.685017	0.1	-0.039130
0.686683	0.1	-0.038301
0.688350	0.1	-0.039479
0.690017	0.1	-0.042175
0.691683	0.1	-0.044610
0.693350	0.1	-0.045542
0.695017	0.1	-0.045099
0.696683	0.1	-0.044056
0.698350	0.1	-0.042459
0.700017	0.1	-0.039833
0.701683	0.1	-0.036415
0.703350	0.1	-0.033248
0.705017	0.1	-0.031036
0.706683	0.1	-0.029677
0.708350	0.1	-0.028554
0.710017	0.1	-0.026976
0.711683	0.1	-0.024810
0.713350	0.1	-0.023041
0.715017	0.1	-0.023223
0.716683	0.1	-0.026152
0.718350	0.1	-0.031213
0.720017	0.1	-0.037020
0.721683	0.1	-0.041723
0.723350	0.1	-0.043167
0.725017	0.1	-0.040610
0.726683	0.1	-0.035609
0.728350	0.1	-0.030715
0.730017	0.1	-0.028051
0.731683	0.1	-0.028824
0.733350	0.1	-0.032941
0.735017	0.1	-0.038338
0.736683	0.1	-0.041937
0.738350	0.1	-0.042636
0.740017	0.1	-0.042040
0.741683	0.1	-0.041975
0.743350	0.1	-0.042636
0.745017	0.1	-0.043125
0.746683	0.1	-0.042892
0.748350	0.1	-0.042506
0.750017	0.1	-0.042948
0.751683	0.1	-0.044159
0.753350	0.1	-0.044815
0.755017	0.1	-0.043670
0.756683	0.1	-0.040783
0.758350	0.1	-0.037537
0.760017	0.1	-0.035712
0.761683	0.1	-0.036284
0.763350	0.1	-0.038799
0.765017	0.1	-0.041793
0.766683	0.1	-0.043618
0.768350	0.1	-0.043306
0.770017	0.1	-0.041453
0.771683	0.1	-0.039744
0.773350	0.1	-0.039623
0.775017	0.1	-0.042031
0.776683	0.1	-0.047009
0.778350	0.1	-0.052620
0.780017	0.1	-0.056070
0.781683	0.1	-0.056350
0.783350	0.1	-0.054240
0.785017	0.1	-0.050529
0.786683	0.1	-0.045309
0.788350	0.1	-0.039330
0.790017	0.1	-0.034887
0.791683	0.1	-0.033523
0.793350	0.1	-0.034417
0.795017	0.1	-0.036140
0.796683	0.1	-0.037975
0.798350	0.1	-0.039502
0.800017	0.1	-0.040326
0.801683	0.1	-0.040755
0.803350	0.1	-0.041979
0.805017	0.1	-0.044736
0.806683	0.1	-0.048210
0.808350	0.1	-0.050766
0.810017	0.1	-0.051372
0.811683	0.1	-0.049951
0.813350	0.1	-0.047022
0.815017	0.1	-0.043428
0.816683	0.1	-0.039851
0.818350	0.1	-0.036960
0.820017	0.1	-0.035926
0.821683	0.1	-0.037597
0.823350	0.1	-0.041150
0.825017	0.1	-0.044438
0.826683	0.1	-0.045574
0.828350	0.1	-0.043865
0.830017	0.1	-0.039744
0.831683	0.1	-0.034771
0.833350	0.1	-0.031362
0.835017	0.1	-0.030990
0.836683	0.1	-0.032890
0.838350	0.1	-0.035786
0.840017	0.1	-0.039800
0.841683	0.1	-0.045984
0.843350	0.1	-0.054385
0.845017	0.1	-0.062915
0.846683	0.1	-0.068410
0.848350	0.1	-0.069113
0.850017	0.1	-0.066049
0.851683	0.1	-0.061421
0.853350	0.1	-0.056676
0.855017	0.1	-0.052680
0.856683	0.1	-0.050268
0.858350	0.1	-0.049830
0.860017	0.1	-0.051088
0.861683	0.1	-0.053337
0.863350	0.1	-0.055530
0.865017	0.1	-0.056829
0.866683	0.1	-0.057672
0.868350	0.1	-0.059088
0.870017	0.1	-0.061160
0.871683	0.1	-0.063083
0.873350	0.1	-0.064196
0.875017	0.1	-0.064266
0.876683	0.1	-0.062874
0.878350	0.1	-0.059404
0.880017	0.1	-0.054110
0.881683	0.1	-0.048354
0.883350	0.1	-0.043940
0.885017	0.1	-0.042007
0.886683	0.1	-0.041984
0.888350	0.1	-0.042222
0.890017	0.1	-0.041537
0.891683	0.1	-0.039521
0.893350	0.1	-0.036056
0.895017	0.1	-0.031530
0.896683	0.1	-0.027381
0.898350	0.1	-0.025160
0.900017	0.1	-0.024894
0.901683	0.1	-0.025551
0.903350	0.1	-0.026929
0.905017	0.1	-0.029979
0.906683	0.1	-0.035055
0.908350	0.1	-0.040811
0.910017	0.1	-0.045663
0.911683	0.1	-0.049565
0.913350	0.1	-0.053160
0.915017	0.1	-0.056094
0.916683	0.1	-0.057439
0.918350	0.1	-0.056876
0.920017	0.1	-0.054492
0.921683	0.1	-0.050478
0.923350	0.1	-0.045723
0.925017	0.1	-0.041486
0.926683	0.1	-0.038343
0.928350	0.1	-0.036671
0.930017	0.1	-0.037020
0.931683	0.1	-0.039134
0.933350	0.1	-0.041956
0.935017	0.1	-0.044722
0.936683	0.1	-0.047423
0.938350	0.1	-0.050212
0.940017	0.1	-0.052513
0.941683	0.1	-0.053230
0.943350	0.1	-0.051716
0.945017	0.1	-0.048177
0.946683	0.1	-0.043404
0.948350	0.1	-0.038506
0.950017	0.1	-0.034245
0.951683	0.1	-0.030492
0.953350	0.1	-0.027101
0.955017	0.1	-0.024750
0.956683	0.1	-0.024247
0.958350	0.1	-0.025667
0.960017	0.1	-0.028685
0.961683	0.1	-0.032657
0.963350	0.1	-0.036182
0.965017	0.1	-0.038445
0.966683	0.1	-0.040284
0.968350	0.1	-0.042366
0.970017	0.1	-0.043954
0.971683	0.1	-0.044615
0.973350	0.1	-0.045164
0.975017	0.1	-0.046161
0.976683	0.1	-0.046873
0.978350	0.1	-0.046142
0.980017	0.1	-0.043823
0.981683	0.1	-0.040596
0.983350	0.1	-0.037258
0.985017	0.1	-0.034948
0.986683	0.1	-0.034496
0.988350	0.1	-0.035400
0.990017	0.1	-0.036997
0.991683	0.1	-0.039502
0.993350	0.1	-0.042729
0.995017	0.1	-0.045584
0.996683	0.1	-0.047251
0.998350	0.1	-0.047847
1.000017	0.1	-0.047828
1.001683	0.1	-0.047325
1.003350	0.1	-0.046622
1.005017	0.1	-0.046780
1.006683	0.1	-0.048163
1.008350	0.1	-0.049067
1.010017	0.1	-0.047744
1.011683	0.1	-0.044843
1.013350	0.1	-0.042049
1.015017	0.1	-0.039963
1.016683	0.1	-0.038915
1.018350	0.1	-0.039991
1.020017	0.1	-0.043679
1.021683	0.1	-0.048662
1.023350	0.1	-0.052834
1.025017	0.1	-0.054748
1.026683	0.1	-0.053775
1.028350	0.1	-0.050436
1.030017	0.1	-0.046752
1.031683	0.1	-0.044527
1.033350	0.1	-0.043493
1.035017	0.1	-0.042748
1.036683	0.1	-0.042417
1.038350	0.1	-0.042683
1.040017	0.1	-0.042976
1.041683	0.1	-0.042687
1.043350	0.1	-0.041728
1.045017	0.1	-0.040797
1.046683	0.1	-0.041099
1.048350	0.1	-0.043446
1.050017	0.1	-0.047754
1.051683	0.1	-0.052913
1.053350	0.1	-0.057160
1.055017	0.1	-0.059581
1.056683	0.1	-0.060699
1.058350	0.1	-0.060801
1.060017	0.1	-0.059074
1.061683	0.1	-0.054962
1.063350	0.1	-0.049160
1.065017	0.1	-0.043171
1.066683	0.1	-0.038855
1.068350	0.1	-0.037877
1.070017	0.1	-0.040554
1.071683	0.1	-0.045528
1.073350	0.1	-0.051060
1.075017	0.1	-0.055870
1.076683	0.1	-0.058389
1.078350	0.1	-0.057197
1.080017	0.1	-0.052922
1.081683	0.1	-0.048047
1.083350	0.1	-0.044284
1.085017	0.1	-0.041379
1.086683	0.1	-0.038650
1.088350	0.1	-0.036457
1.090017	0.1	-0.035507
1.091683	0.1	-0.035577
1.093350	0.1	-0.036387
1.095017	0.1	-0.038729
1.096683	0.1	-0.043260
1.098350	0.1	-0.049160
1.100017	0.1	-0.054697
1.101683	0.1	-0.058250
1.103350	0.1	-0.058818
1.105017	0.1	-0.056336
1.106683	0.1	-0.051674
1.108350	0.1	-0.046385
1.110017	0.1	-0.042119
1.111683	0.1	-0.040298
1.113350	0.1	-0.041975
1.115017	0.1	-0.046794
1.116683	0.1	-0.052373
1.118350	0.1	-0.056536
1.120017	0.1	-0.059670
1.121683	0.1	-0.063311
1.123350	0.1	-0.067391
1.125017	0.1	-0.070622
1.126683	0.1	-0.072545
1.128350	0.1	-0.073281
1.130017	0.1	-0.072615
1.131683	0.1	-0.070701
1.133350	0.1	-0.068271
1.135017	0.1	-0.065989
1.136683	0.1	-0.064438
1.138350	0.1	-0.064098
1.140017	0.1	-0.065053
1.141683	0.1	-0.066734
1.143350	0.1	-0.067940
1.145017	0.1	-0.067437
1.146683	0.1	-0.064443
1.148350	0.1	-0.058864
1.150017	0.1	-0.051609
1.151683	0.1	-0.044685
1.153350	0.1	-0.040275
1.155017	0.1	-0.039292
1.156683	0.1	-0.040741
1.158350	0.1	-0.042547
1.160017	0.1	-0.043102
1.161683	0.1	-0.042082
1.163350	0.1	-0.040359
1.165017	0.1	-0.039539
1.166683	0.1	-0.041211
1.168350	0.1	-0.046049
1.170017	0.1	-0.053719
1.171683	0.1	-0.063116
1.173350	0.1	-0.071735
1.175017	0.1	-0.075963
1.176683	0.1	-0.073733
1.178350	0.1	-0.066687
1.180017	0.1	-0.058985
1.181683	0.1	-0.054147
1.183350	0.1	-0.053183
1.185017	0.1	-0.055190
1.186683	0.1	-0.058417
1.188350	0.1	-0.060666
1.190017	0.1	-0.060191
1.191683	0.1	-0.057276
1.193350	0.1	-0.054087
1.195017	0.1	-0.052527
1.196683	0.1	-0.052885
1.198350	0.1	-0.054324
1.200017	0.1	-0.055577
1.201683	0.1	-0.055544
1.203350	0.1	-0.054552
1.205017	0.1	-0.054096
1.206683	0.1	-0.054752
1.208350	0.1	-0.055400
1.210017	0.1	-0.054562
1.211683	0.1	-0.052145
1.213350	0.1	-0.049430
1.215017	0.1	-0.047181
1.216683	0.1	-0.045104
1.218350	0.1	-0.043511
1.220017	0.1	-0.043651
1.221683	0.1	-0.045886
1.223350	0.1	-0.048671
1.225017	0.1	-0.050436
1.226683	0.1	-0.051456
1.228350	0.1	-0.052387
1.230017	0.1	-0.052350
1.231683	0.1	-0.050142
1.233350	0.1	-0.046240
1.235017	0.1	-0.042729
1.236683	0.1	-0.041490
1.238350	0.1	-0.042235
1.240017	0.1	-0.042873
1.241683	0.1	-0.042231
1.243350	0.1	-0.041528
1.245017	0.1	-0.042543
1.246683	0.1	-0.045286
1.248350	0.1	-0.048438
1.250017	0.1	-0.051041
1.251683	0.1	-0.052690
1.253350	0.1	-0.053281
1.255017	0.1	-0.053151
1.256683	0.1	-0.052648
1.258350	0.1	-0.051716
1.260017	0.1	-0.050934
1.261683	0.1	-0.051847
1.263350	0.1	-0.054897
1.265017	0.1	-0.058217
1.266683	0.1	-0.060219
1.268350	0.1	-0.061393
1.270017	0.1	-0.061998
1.271683	0.1	-0.060466
1.273350	0.1	-0.055977
1.275017	0.1	-0.050594
1.276683	0.1	-0.047293
1.278350	0.1	-0.046729
1.280017	0.1	-0.046962
1.281683	0.1	-0.046333
1.283350	0.1	-0.045365
1.285017	0.1	-0.044922
1.286683	0.1	-0.044703
1.288350	0.1	-0.044690
1.290017	0.1	-0.045467
1.291683	0.1	-0.046482
1.293350	0.1	-0.046096
1.295017	0.1	-0.043781
1.296683	0.1	-0.040769
1.298350	0.1	-0.038291
1.300017	0.1	-0.036666
1.301683	0.1	-0.035749
1.303350	0.1	-0.035204
1.305017	0.1	-0.034817
1.306683	0.1	-0.034724
1.308350	0.1	-0.035139
1.310017	0.1	-0.036503
1.311683	0.1	-0.039404
1.313350	0.1	-0.043740
1.315017	0.1	-0.048601
1.316683	0.1	-0.053192
1.318350	0.1	-0.057151
1.320017	0.1	-0.060271
1.321683	0.1	-0.062622
1.323350	0.1	-0.064736
1.325017	0.1	-0.067074
1.326683	0.1	-0.069733
1.328350	0.1	-0.073207
1.330017	0.1	-0.078180
1.331683	0.1	-0.083977
1.333350	0.1	-0.088718
1.335017	0.1	-0.090869
1.336683	0.1	-0.089593
1.338350	0.1	-0.084094
1.340017	0.1	-0.074194
1.341683	0.1	-0.061910
1.343350	0.1	-0.050841
1.345017	0.1	-0.043153
1.346683	0.1	-0.038319
1.348350	0.1	-0.035013
1.350017	0.1	-0.032568
1.351683	0.1	-0.030859
1.353350	0.1	-0.030105
1.355017	0.1	-0.031008
1.356683	0.1	-0.034529
1.358350	0.1	-0.041067
1.360017	0.1	-0.049672
1.361683	0.1	-0.058552
1.363350	0.1	-0.066329
1.365017	0.1	-0.072038
1.366683	0.1	-0.074836
1.368350	0.1	-0.074832
1.370017	0.1	-0.073337
1.371683	0.1	-0.071246
1.373350	0.1	-0.068410
1.375017	0.1	-0.064848
1.376683	0.1	-0.061328
1.378350	0.1	-0.058901
1.380017	0.1	-0.057975
1.381683	0.1	-0.058021
1.383350	0.1	-0.058808
1.385017	0.1	-0.060610
1.386683	0.1	-0.062981
1.388350	0.1	-0.064443
1.390017	0.1	-0.063861
1.391683	0.1	-0.061370
1.393350	0.1	-0.057709
1.395017	0.1	-0.053374
1.396683	0.1	-0.048722
1.398350	0.1	-0.044429
1.400017	0.1	-0.040713
1.401683	0.1	-0.036308
1.403350	0.1	-0.029691
1.405017	0.1	-0.020843
1.406683	0.1	-0.010836
1.408350	0.1	-0.000536
1.410017	0.1	0.010035
1.411683	0.1	0.021500
1.413350	0.1	0.034678
1.415017	0.1	0.049924
1.416683	0.1	0.066971
1.418350	0.1	0.086161
1.420017	0.1	0.108564
1.421683	0.1	0.134576
1.423350	0.1	0.163373
1.425017	0.1	0.193808
1.426683	0.1	0.225720
1.428350	0.1	0.259676
1.430017	0.1	0.295695
1.431683	0.1	0.333660
1.433350	0.1	0.374247
1.435017	0.1	0.417912
1.436683	0.1	0.464236
1.438350	0.1	0.512740
1.440017	0.1	0.562719
1.441683	0.1	0.613015
1.443350	0.1	0.663274
1.445017	0.1	0.714688
1.446683	0.1	0.768690
1.448350	0.1	0.825236
1.450017	0.1	0.883020
1.451683	0.1	0.941064
1.453350	0.1	0.999160
1.455017	0.1	1.057689
1.456683	0.1	1.117382
1.458350	0.1	1.178514
1.460017	0.1	1.240387
1.461683	0.1	1.301696
1.463350	0.1	1.361254
1.465017	0.1	1.418507
1.466683	0.1	1.473543
1.468350	0.1	1.526810
1.470017	0.1	1.579132
1.471683	0.1	1.631556
1.473350	0.1	1.684637
1.475017	0.1	1.738169
1.476683	0.1	1.792032
1.478350	0.1	1.846422
1.480017	0.1	1.901374
1.481683	0.1	1.956336
1.483350	0.1	2.009966
1.485017	0.1	2.061334
1.486683	0.1	2.111108
1.488350	0.1	2.160566
1.490017	0.1	2.210108
1.491683	0.1	2.259803
1.493350	0.1	2.310830
1.495017	0.1	2.364963
1.496683	0.1	2.422044
1.498350	0.1	2.479530
1.500017	0.1	2.535316
1.501683	0.1	2.589654
1.503350	0.1	2.643662
1.505017	0.1	2.697129
1.506683	0.1	2.749041
1.508350	0.1	2.799840
1.510017	0.1	2.851100
1.511683	0.1	2.903012
1.513350	0.1	2.954192
1.515017	0.1	3.004340
1.516683	0.1	3.055218
1.518350	0.1	3.108340
1.520017	0.1	3.162907
1.521683	0.1	3.217291
1.523350	0.1	3.271229
1.525017	0.1	3.325404
1.526683	0.1	3.380282
1.528350	0.1	3.435980
1.530017	0.1	3.492609
1.531683	0.1	3.550039
1.533350	0.1	3.607394
1.535017	0.1	3.663371
1.536683	0.1	3.717472
1.538350	0.1	3.770124
1.540017	0.1	3.821901
1.541683	0.1	3.873645
1.543350	0.1	3.926344
1.545017	0.1	3.980263
1.546683	0.1	4.035099
1.548350	0.1	4.090681
1.550017	0.1	4.146891
1.551683	0.1	4.203981
1.553350	0.1	4.262910
1.555017	0.1	4.324410
1.556683	0.1	4.388080
1.558350	0.1	4.453287
1.560017	0.1	4.520970
1.561683	0.1	4.593264
1.563350	0.1	4.671272
1.565017	0.1	4.754858
1.566683	0.1	4.844675
1.568350	0.1	4.943069
1.570017	0.1	5.052700
1.571683	0.1	5.174708
1.573350	0.1	5.308762
1.575017	0.1	5.454426
1.576683	0.1	5.611144
1.578350	0.1	5.777492
1.580017	0.1	5.952255
1.581683	0.1	6.135665
1.583350	0.1	6.327988
1.585017	0.1	6.527291
1.586683	0.1	6.729574
1.588350	0.1	6.930432
1.590017	0.1	7.126560
1.591683	0.1	7.316065
1.593350	0.1	7.497245
1.595017	0.1	7.668077
1.596683	0.1	7.826779
1.598350	0.1	7.971483
1.600017	0.1	8.100173
1.601683	0.1	8.212845
1.603350	0.1	8.312827
1.605017	0.1	8.404600
1.606683	0.1	8.491878
1.608350	0.1	8.578347
1.610017	0.1	8.668136
1.611683	0.1	8.764784
1.613350	0.1	8.869204
1.615017	0.1	8.977246
1.616683	0.1	9.079422
1.618350	0.1	9.164112
1.620017	0.1	9.220713
1.621683	0.1	9.239609
1.623350	0.1	9.211744
1.625017	0.1	9.130277
1.626683	0.1	8.992502
1.628350	0.1	8.799359
1.630017	0.1	8.554496
1.631683	0.1	8.264966
1.633350	0.1	7.941420
1.635017	0.1	7.596007
1.636683	0.1	7.240395
1.638350	0.1	6.885729
1.640017	0.1	6.542574
1.641683	0.1	6.220173
1.643350	0.1	5.925945
1.645017	0.1	5.665938
1.646683	0.1	5.445499
1.648350	0.1	5.268650
1.650017	0.1	5.136533
1.651683	0.1	5.046953
1.653350	0.1	4.996075
1.655017	0.1	4.980769
1.656683	0.1	4.998520
1.658350	0.1	5.045123
1.660017	0.1	5.114283
1.661683	0.1	5.199737
1.663350	0.1	5.296832
1.665017	0.1	5.402043
1.666683	0.1	5.511707
1.668350	0.1	5.621635
1.670017	0.1	5.727261
1.671683	0.1	5.824189
1.673350	0.1	5.909833
1.675017	0.1	5.984837
1.676683	0.1	6.051306
1.678350	0.1	6.109760
1.680017	0.1	6.158650
1.681683	0.1	6.195898
1.683350	0.1	6.220792
1.685017	0.1	6.234413
1.686683	0.1	6.237868
1.688350	0.1	6.231559
1.690017	0.1	6.216676
1.691683	0.1	6.195237
1.693350	0.1	6.168368
1.695017	0.1	6.136349
1.696683	0.1	6.100340
1.698350	0.1	6.062379
1.700017	0.1	6.023841
1.701683	0.1	5.985079
1.703350	0.1	5.945857
1.705017	0.1	5.905596
1.706683	0.1	5.863556
1.708350	0.1	5.819141
1.710017	0.1	5.772645
1.711683	0.1	5.725557
1.713350	0.1	5.679275
1.715017	0.1	5.634031
1.716683	0.1	5.590194
1.718350	0.1	5.550077
1.720017	0.1	5.516536
1.721683	0.1	5.489532
1.723350	0.1	5.465900
1.725017	0.1	5.442626
1.726683	0.1	5.418640
1.728350	0.1	5.393857
1.730017	0.1	5.368288
1.731683	0.1	5.342462
1.733350	0.1	5.317866
1.735017	0.1	5.296092
1.736683	0.1	5.277460
1.738350	0.1	5.260925
1.740017	0.1	5.245376
1.741683	0.1	5.230452
1.743350	0.1	5.215681
1.745017	0.1	5.199653
1.746683	0.1	5.181385
1.748350	0.1	5.162130
1.750017	0.1	5.144598
1.751683	0.1	5.130544
1.753350	0.1	5.119466
1.755017	0.1	5.109482
1.756683	0.1	5.098842
1.758350	0.1	5.086386
1.760017	0.1	5.072081
1.761683	0.1	5.057524
1.763350	0.1	5.044551
1.765017	0.1	5.033324
1.766683	0.1	5.022553
1.768350	0.1	5.011708
1.770017	0.1	5.001575
1.771683	0.1	4.992401
1.773350	0.1	4.983256
1.775017	0.1	4.973491
1.776683	0.1	4.963456
1.778350	0.1	4.953858
1.780017	0.1	4.945146
1.781683	0.1	4.937439
1.783350	0.1	4.930142
1.785017	0.1	4.921719
1.786683	0.1	4.910878
1.788350	0.1	4.898035
1.790017	0.1	4.884955
1.791683	0.1	4.872936
1.793350	0.1	4.861723
1.795017	0.1	4.850063
1.796683	0.1	4.836880
1.798350	0.1	4.822309
1.800017	0.1	4.807781
1.801683	0.1	4.794896
1.803350	0.1	4.784204
1.805017	0.1	4.774947
1.806683	0.1	4.765652
1.808350	0.1	4.755068
1.810017	0.1	4.743165
1.811683	0.1	4.730690
1.813350	0.1	4.717596
1.815017	0.1	4.703091
1.816683	0.1	4.686853
1.818350	0.1	4.669279
1.820017	0.1	4.650932
1.821683	0.1	4.632259
1.823350	0.1	4.613795
1.825017	0.1	4.596510
1.826683	0.1	4.581595
1.828350	0.1	4.569674
1.830017	0.1	4.560417
1.831683	0.1	4.552859
1.833350	0.1	4.545311
1.835017	0.1	4.535499
1.836683	0.1	4.522284
1.838350	0.1	4.506428
1.840017	0.1	4.489110
1.841683	0.1	4.471219
1.843350	0.1	4.453752
1.845017	0.1	4.437547
1.846683	0.1	4.422711
1.848350	0.1	4.408485
1.850017	0.1	4.393328
1.851683	0.1	4.375996
1.853350	0.1	4.356913
1.855017	0.1	4.337560
1.856683	0.1	4.318831
1.858350	0.1	4.300470
1.860017	0.1	4.281476
1.861683	0.1	4.261155
1.863350	0.1	4.240023
1.865017	0.1	4.218910
1.866683	0.1	4.197448
1.868350	0.1	4.174472
1.870017	0.1	4.149168
1.871683	0.1	4.121186
1.873350	0.1	4.090490
1.875017	0.1	4.057805
1.876683	0.1	4.024459
1.878350	0.1	3.991160
1.880017	0.1	3.958107
1.881683	0.1	3.926302
1.883350	0.1	3.897180
1.885017	0.1	3.871457
1.886683	0.1	3.848886
1.888350	0.1	3.827889
1.890017	0.1	3.805403
1.891683	0.1	3.778767
1.893350	0.1	3.748233
1.895017	0.1	3.717006
1.896683	0.1	3.688433
1.898350	0.1	3.663143
1.900017	0.1	3.639711
1.901683	0.1	3.616936
1.903350	0.1	3.593448
1.905017	0.1	3.567212
1.906683	0.1	3.537564
1.908350	0.1	3.506257
1.910017	0.1	3.475775
1.911683	0.1	3.447155
1.913350	0.1	3.420017
1.915017	0.1	3.394084
1.916683	0.1	3.369236
1.918350	0.1	3.344761
1.920017	0.1	3.320151
1.921683	0.1	3.296211
1.923350	0.1	3.274051
1.925017	0.1	3.253492
1.926683	0.1	3.233287
1.928350	0.1	3.212518
1.930017	0.1	3.191084
1.931683	0.1	3.169193
1.933350	0.1	3.147232
1.935017	0.1	3.125761
1.936683	0.1	3.105146
1.938350	0.1	3.085299
1.940017	0.1	3.065825
1.941683	0.1	3.046659
1.943350	0.1	3.028410
1.945017	0.1	3.011464
1.946683	0.1	2.995264
1.948350	0.1	2.978682
1.950017	0.1	2.960721
1.951683	0.1	2.941689
1.953350	0.1	2.923463
1.955017	0.1	2.907477
1.956683	0.1	2.893023
1.958350	0.1	2.878243
1.960017	0.1	2.862476
1.961683	0.1	2.846625
1.963350	0.1	2.831705
1.965017	0.1	2.818275
1.966683	0.1	2.806643
1.968350	0.1	2.796357
1.970017	0.1	2.785865
1.971683	0.1	2.773353
1.973350	0.1	2.758522
1.975017	0.1	2.743355
1.976683	0.1	2.730312
1.978350	0.1	2.719648
1.980017	0.1	2.709292
1.981683	0.1	2.697408
1.983350	0.1	2.684086
1.985017	0.1	2.670405
1.986683	0.1	2.657031
1.988350	0.1	2.644160
1.990017	0.1	2.631908
1.991683	0.1	2.620192
1.993350	0.1	2.608560
1.995017	0.1	2.596704
1.996683	0.1	2.584918
1.998350	0.1	2.573701
2.000017	0.1	2.562976
2.001683	0.1	2.552485
2.003350	0.1	2.542455
2.005017	0.1	2.532885
2.006683	0.1	2.522939
2.008350	0.1	2.511605
2.010017	0.1	2.498939
2.011683	0.1	2.486864
2.013350	0.1	2.477965
2.015017	0.1	2.472810
2.016683	0.1	2.469593
2.018350	0.1	2.466342
2.020017	0.1	2.462030
2.021683	0.1	2.456256
2.023350	0.1	2.449825
2.025017	0.1	2.444787
2.026683	0.1	2.442142
2.028350	0.1	2.439860
2.030017	0.1	2.434663
2.031683	0.1	2.425807
2.033350	0.1	2.415841
2.035017	0.1	2.408084
2.036683	0.1	2.404270
2.038350	0.1	2.403804
2.040017	0.1	2.404037
2.041683	0.1	2.401955
2.043350	0.1	2.396717
2.045017	0.1	2.389797
2.046683	0.1	2.382975
2.048350	0.1	2.377378
2.050017	0.1	2.373462
2.051683	0.1	2.370575
2.053350	0.1	2.367357
2.055017	0.1	2.362784
2.056683	0.1	2.356959
2.058350	0.1	2.350998
2.060017	0.1	2.345908
2.061683	0.1	2.341685
2.063350	0.1	2.337527
2.065017	0.1	2.332744
2.066683	0.1	2.327203
2.068350	0.1	2.321107
2.070017	0.1	2.314551
2.071683	0.1	2.306937
2.073350	0.1	2.297349
2.075017	0.1	2.285857
2.076683	0.1	2.273922
2.078350	0.1	2.263477
2.080017	0.1	2.255170
2.081683	0.1	2.247551
2.083350	0.1	2.238690
2.085017	0.1	2.228366
2.086683	0.1	2.218029
2.088350	0.1	2.208948
2.090017	0.1	2.201125
2.091683	0.1	2.193870
2.093350	0.1	2.186764
2.095017	0.1	2.179896
2.096683	0.1	2.173800
2.098350	0.1	2.168636
2.100017	0.1	2.163346
2.101683	0.1	2.156445
2.103350	0.1	2.147406
2.105017	0.1	2.136831
2.106683	0.1	2.125544
2.108350	0.1	2.113730
2.110017	0.1	2.101031
2.111683	0.1	2.087406
2.113350	0.1	2.073566
2.115017	0.1	2.060505
2.116683	0.1	2.048928
2.118350	0.1	2.038907
2.120017	0.1	2.029603
2.121683	0.1	2.019848
2.123350	0.1	2.009030
2.125017	0.1	1.997156
2.126683	0.1	1.984606
2.128350	0.1	1.972020
2.130017	0.1	1.959759
2.131683	0.1	1.947475
2.133350	0.1	1.934958
2.135017	0.1	1.923069
2.136683	0.1	1.912741
2.138350	0.1	1.903642
2.140017	0.1	1.895027
2.141683	0.1	1.886790
2.143350	0.1	1.878692
2.145017	0.1	1.869756
2.146683	0.1	1.859087
2.148350	0.1	1.847050
2.150017	0.1	1.835320
2.151683	0.1	1.824643
2.153350	0.1	1.813308
2.155017	0.1	1.799813
2.156683	0.1	1.785760
2.158350	0.1	1.773778
2.160017	0.1	1.763739
2.161683	0.1	1.753056
2.163350	0.1	1.740148
2.165017	0.1	1.726379
2.166683	0.1	1.714178
2.168350	0.1	1.704395
2.170017	0.1	1.696595
2.171683	0.1	1.690276
2.173350	0.1	1.684483
2.175017	0.1	1.677913
2.176683	0.1	1.669875
2.178350	0.1	1.660157
2.180017	0.1	1.648813
2.181683	0.1	1.636683
2.183350	0.1	1.625069
2.185017	0.1	1.614629
2.186683	0.1	1.605335
2.188350	0.1	1.597363
2.190017	0.1	1.590941
2.191683	0.1	1.584888
2.193350	0.1	1.576962
2.195017	0.1	1.566550
2.196683	0.1	1.555290
2.198350	0.1	1.544878
2.200017	0.1	1.536049
2.201683	0.1	1.529390
2.203350	0.1	1.525232
2.205017	0.1	1.522512
2.206683	0.1	1.518959
2.208350	0.1	1.512603
2.210017	0.1	1.502638
2.211683	0.1	1.489110
2.213350	0.1	1.472938
2.215017	0.1	1.456281
2.216683	0.1	1.441948
2.218350	0.1	1.431620
2.220017	0.1	1.424612
2.221683	0.1	1.418795
2.223350	0.1	1.412164
2.225017	0.1	1.403685
2.226683	0.1	1.393417
2.228350	0.1	1.382027
2.230017	0.1	1.370567
2.231683	0.1	1.360388
2.233350	0.1	1.352378
2.235017	0.1	1.345999
2.236683	0.1	1.339377
2.238350	0.1	1.331158
2.240017	0.1	1.321826
2.241683	0.1	1.312918
2.243350	0.1	1.305719
2.245017	0.1	1.300639
2.246683	0.1	1.297202
2.248350	0.1	1.294096
2.250017	0.1	1.289840
2.251683	0.1	1.283996
2.253350	0.1	1.277197
2.255017	0.1	1.269919
2.256683	0.1	1.261802
2.258350	0.1	1.252471
2.260017	0.1	1.242515
2.261683	0.1	1.232927
2.263350	0.1	1.224643
2.265017	0.1	1.218901
2.266683	0.1	1.216307
2.268350	0.1	1.215674
2.270017	0.1	1.214915
2.271683	0.1	1.212317
2.273350	0.1	1.207325
2.275017	0.1	1.200461
2.276683	0.1	1.192144
2.278350	0.1	1.182612
2.280017	0.1	1.172847
2.281683	0.1	1.164419
2.283350	0.1	1.158305
2.285017	0.1	1.154067
2.286683	0.1	1.150104
2.288350	0.1	1.145052
2.290017	0.1	1.139008
2.291683	0.1	1.132740
2.293350	0.1	1.126858
2.295017	0.1	1.121876
2.296683	0.1	1.118034
2.298350	0.1	1.115319
2.300017	0.1	1.113848
2.301683	0.1	1.114183
2.303350	0.1	1.116805
2.305017	0.1	1.120167
2.306683	0.1	1.120884
2.308350	0.1	1.117126
2.310017	0.1	1.109941
2.311683	0.1	1.101266
2.313350	0.1	1.092609
2.315017	0.1	1.085168
2.316683	0.1	1.079566
2.318350	0.1	1.075990
2.320017	0.1	1.074718
2.321683	0.1	1.075515
2.323350	0.1	1.077331
2.325017	0.1	1.079268
2.326683	0.1	1.081047
2.328350	0.1	1.082150
2.330017	0.1	1.081759
2.331683	0.1	1.079612
2.333350	0.1	1.076148
2.335017	0.1	1.072125
2.336683	0.1	1.068548
2.338350	0.1	1.066118
2.340017	0.1	1.064939
2.341683	0.1	1.065088
2.343350	0.1	1.066416
2.345017	0.1	1.067598
2.346683	0.1	1.066430
2.348350	0.1	1.061661
2.350017	0.1	1.054411
2.351683	0.1	1.047230
2.353350	0.1	1.041675
2.355017	0.1	1.037968
2.356683	0.1	1.036418
2.358350	0.1	1.037270
2.360017	0.1	1.039878
2.361683	0.1	1.043105
2.363350	0.1	1.046285
2.365017	0.1	1.049489
2.366683	0.1	1.052357
2.368350	0.1	1.053233
2.370017	0.1	1.050159
2.371683	0.1	1.042867
2.373350	0.1	1.033689
2.375017	0.1	1.026425
2.376683	0.1	1.023891
2.378350	0.1	1.025829
2.380017	0.1	1.029111
2.381683	0.1	1.030127
2.383350	0.1	1.027049
2.385017	0.1	1.020804
2.386683	0.1	1.013801
2.388350	0.1	1.007393
2.390017	0.1	1.001549
2.391683	0.1	0.996329
2.393350	0.1	0.991663
2.395017	0.1	0.986913
2.396683	0.1	0.982117
2.398350	0.1	0.978210
2.400017	0.1	0.975835
2.401683	0.1	0.974550
2.403350	0.1	0.972613
2.405017	0.1	0.968412
2.406683	0.1	0.962224
2.408350	0.1	0.955318
2.410017	0.1	0.948561
2.411683	0.1	0.943039
2.413350	0.1	0.940459
2.415017	0.1	0.941572
2.416683	0.1	0.944254
2.418350	0.1	0.944496
2.420017	0.1	0.940487
2.421683	0.1	0.934722
2.423350	0.1	0.930452
2.425017	0.1	0.928040
2.426683	0.1	0.926275
2.428350	0.1	0.924459
2.430017	0.1	0.922009
2.431683	0.1	0.917683
2.433350	0.1	0.910698
2.435017	0.1	0.902493
2.436683	0.1	0.895993
2.438350	0.1	0.892896
2.440017	0.1	0.892533
2.441683	0.1	0.892784
2.443350	0.1	0.891867
2.445017	0.1	0.889450
2.446683	0.1	0.885823
2.448350	0.1	0.880752
2.450017	0.1	0.874298
2.451683	0.1	0.867513
2.453350	0.1	0.861459
2.455017	0.1	0.856393
2.456683	0.1	0.851983
2.458350	0.1	0.848360
2.460017	0.1	0.846768
2.461683	0.1	0.847708
2.463350	0.1	0.849226
2.465017	0.1	0.848649
2.466683	0.1	0.845091
2.468350	0.1	0.839718
2.470017	0.1	0.834535
2.471683	0.1	0.830609
2.473350	0.1	0.827378
2.475017	0.1	0.824188
2.476683	0.1	0.821487
2.478350	0.1	0.819950
2.480017	0.1	0.819378
2.481683	0.1	0.818954
2.483350	0.1	0.818232
2.485017	0.1	0.817073
2.486683	0.1	0.814665
2.488350	0.1	0.810092
2.490017	0.1	0.804053
2.491683	0.1	0.798507
2.493350	0.1	0.794614
2.495017	0.1	0.792285
2.496683	0.1	0.790996
2.498350	0.1	0.789557
2.500017	0.1	0.786036
2.501683	0.1	0.779335
2.503350	0.1	0.770725
2.505017	0.1	0.763116
2.506683	0.1	0.758581
2.508350	0.1	0.756690
2.510017	0.1	0.755102
2.511683	0.1	0.751750
2.513350	0.1	0.746846
2.515017	0.1	0.742706
2.516683	0.1	0.741566
2.518350	0.1	0.743875
2.520017	0.1	0.748360
2.521683	0.1	0.752918
2.523350	0.1	0.755712
2.525017	0.1	0.756150
2.526683	0.1	0.754916
2.528350	0.1	0.752751
2.530017	0.1	0.749249
2.531683	0.1	0.743633
2.533350	0.1	0.736550
2.535017	0.1	0.729864
2.536683	0.1	0.725281
2.538350	0.1	0.723763
2.540017	0.1	0.725151
2.541683	0.1	0.727912
2.543350	0.1	0.729957
2.545017	0.1	0.729854
2.546683	0.1	0.727270
2.548350	0.1	0.722627
2.550017	0.1	0.716965
2.551683	0.1	0.711507
2.553350	0.1	0.706734
2.555017	0.1	0.702413
2.556683	0.1	0.698366
2.558350	0.1	0.694836
2.560017	0.1	0.692308
2.561683	0.1	0.690958
2.563350	0.1	0.690711
2.565017	0.1	0.691297
2.566683	0.1	0.691842
2.568350	0.1	0.691195
2.570017	0.1	0.689281
2.571683	0.1	0.686855
2.573350	0.1	0.683875
2.575017	0.1	0.679567
2.576683	0.1	0.673733
2.578350	0.1	0.667153
2.580017	0.1	0.661151
2.581683	0.1	0.656587
2.583350	0.1	0.653556
2.585017	0.1	0.652219
2.586683	0.1	0.652852
2.588350	0.1	0.654925
2.590017	0.1	0.656764
2.591683	0.1	0.656559
2.593350	0.1	0.653905
2.595017	0.1	0.650380
2.596683	0.1	0.648028
2.598350	0.1	0.647209
2.600017	0.1	0.646668
2.601683	0.1	0.645518
2.603350	0.1	0.643893
2.605017	0.1	0.641891
2.606683	0.1	0.639576
2.608350	0.1	0.637462
2.610017	0.1	0.635958
2.611683	0.1	0.634901
2.613350	0.1	0.633271
2.615017	0.1	0.630077
2.616683	0.1	0.625984
2.618350	0.1	0.622887
2.620017	0.1	0.621872
2.621683	0.1	0.622165
2.623350	0.1	0.622040
2.625017	0.1	0.620708
2.626683	0.1	0.618859
2.628350	0.1	0.617467
2.630017	0.1	0.616531
2.631683	0.1	0.614803
2.633350	0.1	0.611111
2.635017	0.1	0.605877
2.636683	0.1	0.600531
2.638350	0.1	0.595944
2.640017	0.1	0.592307
2.641683	0.1	0.590105
2.643350	0.1	0.590254
2.645017	0.1	0.592945
2.646683	0.1	0.597220
2.648350	0.1	0.601816
2.650017	0.1	0.605327
2.651683	0.1	0.606235
2.653350	0.1	0.604349
2.655017	0.1	0.601215
2.656683	0.1	0.598240
2.658350	0.1	0.595781
2.660017	0.1	0.593690
2.661683	0.1	0.591548
2.663350	0.1	0.588992
2.665017	0.1	0.585932
2.666683	0.1	0.581965
2.668350	0.1	0.576931
2.670017	0.1	0.572163
2.671683	0.1	0.569662
2.673350	0.1	0.569643
2.675017	0.1	0.570202
2.676683	0.1	0.570440
2.678350	0.1	0.571474
2.680017	0.1	0.573508
2.681683	0.1	0.575017
2.683350	0.1	0.575068
2.685017	0.1	0.574021
2.686683	0.1	0.572708
2.688350	0.1	0.571832
2.690017	0.1	0.571371
2.691683	0.1	0.570323
2.693350	0.1	0.567902
2.695017	0.1	0.564870
2.696683	0.1	0.562677
2.698350	0.1	0.561737
2.700017	0.1	0.561383
2.701683	0.1	0.560898
2.703350	0.1	0.559795
2.705017	0.1	0.557741
2.706683	0.1	0.555082
2.708350	0.1	0.552880
2.710017	0.1	0.551790
2.711683	0.1	0.551813
2.713350	0.1	0.552973
2.715017	0.1	0.554840
2.716683	0.1	0.555804
2.718350	0.1	0.554360
2.720017	0.1	0.550700
2.721683	0.1	0.546584
2.723350	0.1	0.544046
2.725017	0.1	0.543781
2.726683	0.1	0.544353
2.728350	0.1	0.543431
2.730017	0.1	0.540372
2.731683	0.1	0.537061
2.733350	0.1	0.535515
2.735017	0.1	0.535580
2.736683	0.1	0.535799
2.738350	0.1	0.535361
2.740017	0.1	0.534742
2.741683	0.1	0.534677
2.743350	0.1	0.534970
2.745017	0.1	0.535133
2.746683	0.1	0.535646
2.748350	0.1	0.537238
2.750017	0.1	0.539706
2.751683	0.1	0.542067
2.753350	0.1	0.543674
2.755017	0.1	0.544842
2.756683	0.1	0.546006
2.758350	0.1	0.546570
2.760017	0.1	0.545904
2.761683	0.1	0.544810
2.763350	0.1	0.544335
2.765017	0.1	0.544041
2.766683	0.1	0.542765
2.768350	0.1	0.540824
2.770017	0.1	0.539930
2.771683	0.1	0.540689
2.773350	0.1	0.541732
2.775017	0.1	0.541480
2.776683	0.1	0.539231
2.778350	0.1	0.534682
2.780017	0.1	0.528265
2.781683	0.1	0.521773
2.783350	0.1	0.517005
2.785017	0.1	0.514276
2.786683	0.1	0.512628
2.788350	0.1	0.511268
2.790017	0.1	0.510486
2.791683	0.1	0.510700
2.793350	0.1	0.511389
2.795017	0.1	0.511808
2.796683	0.1	0.512251
2.798350	0.1	0.513815
2.800017	0.1	0.516758
2.801683	0.1	0.519753
2.803350	0.1	0.521303
2.805017	0.1	0.521471
2.806683	0.1	0.521629
2.808350	0.1	0.522565
2.810017	0.1	0.523822
2.811683	0.1	0.524642
2.813350	0.1	0.524633
2.815017	0.1	0.524223
2.816683	0.1	0.524661
2.818350	0.1	0.526779
2.820017	0.1	0.529625
2.821683	0.1	0.531245
2.823350	0.1	0.530784
2.825017	0.1	0.529117
2.826683	0.1	0.527715
2.828350	0.1	0.527180
2.830017	0.1	0.527087
2.831683	0.1	0.527157
2.833350	0.1	0.527380
2.835017	0.1	0.527287
2.836683	0.1	0.526817
2.838350	0.1	0.527045
2.840017	0.1	0.529066
2.841683	0.1	0.532721
2.843350	0.1	0.536670
2.845017	0.1	0.539706
2.846683	0.1	0.541979
2.848350	0.1	0.544675
2.850017	0.1	0.548363
2.851683	0.1	0.552037
2.853350	0.1	0.554444
2.855017	0.1	0.555632
2.856683	0.1	0.556642
2.858350	0.1	0.558659
2.860017	0.1	0.562766
2.861683	0.1	0.568866
2.863350	0.1	0.574985
2.865017	0.1	0.578896
2.866683	0.1	0.580251
2.868350	0.1	0.580815
2.870017	0.1	0.582649
2.871683	0.1	0.586049
2.873350	0.1	0.589425
2.875017	0.1	0.591115
2.876683	0.1	0.590775
2.878350	0.1	0.589001
2.880017	0.1	0.586403
2.881683	0.1	0.583394
2.883350	0.1	0.580600
2.885017	0.1	0.578840
2.886683	0.1	0.578654
2.888350	0.1	0.580358
2.890017	0.1	0.584004
2.891683	0.1	0.588722
2.893350	0.1	0.593155
2.895017	0.1	0.597020
2.896683	0.1	0.601630
2.898350	0.1	0.608182
2.900017	0.1	0.615921
2.901683	0.1	0.622561
2.903350	0.1	0.626105
2.905017	0.1	0.626417
2.906683	0.1	0.625122
2.908350	0.1	0.623614
2.910017	0.1	0.622356
2.911683	0.1	0.621825
2.913350	0.1	0.622501
2.915017	0.1	0.624247
2.916683	0.1	0.626338
2.918350	0.1	0.628014
2.920017	0.1	0.628894
2.921683	0.1	0.629122
2.923350	0.1	0.629458
2.925017	0.1	0.630533
2.926683	0.1	0.631604
2.928350	0.1	0.631069
2.930017	0.1	0.628512
2.931683	0.1	0.625486
2.933350	0.1	0.624284
2.935017	0.1	0.625951
2.936683	0.1	0.629518
2.938350	0.1	0.633537
2.940017	0.1	0.637616
2.941683	0.1	0.641649
2.943350	0.1	0.644601
2.945017	0.1	0.645290
2.946683	0.1	0.643488
2.948350	0.1	0.639795
2.950017	0.1	0.635511
2.951683	0.1	0.632713
2.953350	0.1	0.632973
2.955017	0.1	0.635837
2.956683	0.1	0.639404
2.958350	0.1	0.642086
2.960017	0.1	0.643544
2.961683	0.1	0.644424
2.963350	0.1	0.645216
2.965017	0.1	0.646017
2.966683	0.1	0.647022
2.968350	0.1	0.647637
2.970017	0.1	0.646026
2.971683	0.1	0.640913
2.973350	0.1	0.633141
2.975017	0.1	0.625276
2.976683	0.1	0.619804
2.978350	0.1	0.617546
2.980017	0.1	0.617639
2.981683	0.1	0.618268
2.983350	0.1	0.617942
2.985017	0.1	0.617155
2.986683	0.1	0.618151
2.988350	0.1	0.622147
2.990017	0.1	0.627390
2.991683	0.1	0.631032
2.993350	0.1	0.631795
2.995017	0.1	0.630142
2.996683	0.1	0.627059
2.998350	0.1	0.623367
3.000017	0.1	0.619916
3.001683	0.1	0.617485
3.003350	0.1	0.616228
3.005017	0.1	0.615916
3.006683	0.1	0.616470
3.008350	0.1	0.617667
3.010017	0.1	0.619213
3.011683	0.1	0.621239
3.013350	0.1	0.623390
3.015017	0.1	0.624163
3.016683	0.1	0.622589
3.018350	0.1	0.619288
3.020017	0.1	0.615632
3.021683	0.1	0.612941
3.023350	0.1	0.612284
3.025017	0.1	0.614286
3.026683	0.1	0.618449
3.028350	0.1	0.622873
3.030017	0.1	0.625444
3.031683	0.1	0.625364
3.033350	0.1	0.623385
3.035017	0.1	0.620848
3.036683	0.1	0.618692
3.038350	0.1	0.617048
3.040017	0.1	0.616042
3.041683	0.1	0.616568
3.043350	0.1	0.619115
3.045017	0.1	0.622259
3.046683	0.1	0.623860
3.048350	0.1	0.623721
3.050017	0.1	0.623195
3.051683	0.1	0.622640
3.053350	0.1	0.621411
3.055017	0.1	0.619530
3.056683	0.1	0.617453
3.058350	0.1	0.614561
3.060017	0.1	0.610114
3.061683	0.1	0.605513
3.063350	0.1	0.603441
3.065017	0.1	0.605248
3.066683	0.1	0.610258
3.068350	0.1	0.616224
3.070017	0.1	0.620186
3.071683	0.1	0.620084
3.073350	0.1	0.615902
3.075017	0.1	0.609327
3.076683	0.1	0.602170
3.078350	0.1	0.595693
3.080017	0.1	0.591041
3.081683	0.1	0.589001
3.083350	0.1	0.589574
3.085017	0.1	0.591967
3.086683	0.1	0.594915
3.088350	0.1	0.597117
3.090017	0.1	0.597588
3.091683	0.1	0.596093
3.093350	0.1	0.593280
3.095017	0.1	0.589821
3.096683	0.1	0.585956
3.098350	0.1	0.582095
3.100017	0.1	0.579543
3.101683	0.1	0.579739
3.103350	0.1	0.582282
3.105017	0.1	0.584540
3.106683	0.1	0.584056
3.108350	0.1	0.580936
3.110017	0.1	0.577252
3.111683	0.1	0.574347
3.113350	0.1	0.572093
3.115017	0.1	0.570556
3.116683	0.1	0.569937
3.118350	0.1	0.569392
3.120017	0.1	0.568279
3.121683	0.1	0.567478
3.123350	0.1	0.567934
3.125017	0.1	0.569355
3.126683	0.1	0.570701
3.128350	0.1	0.570952
3.130017	0.1	0.569755
3.131683	0.1	0.568102
3.133350	0.1	0.567785
3.135017	0.1	0.569476
3.136683	0.1	0.571953
3.138350	0.1	0.573983
3.140017	0.1	0.575413
3.141683	0.1	0.576181
3.143350	0.1	0.575576
3.145017	0.1	0.573136
3.146683	0.1	0.569695
3.148350	0.1	0.567096
3.150017	0.1	0.566747
3.151683	0.1	0.568461
3.153350	0.1	0.570654
3.155017	0.1	0.571329
3.156683	0.1	0.569136
3.158350	0.1	0.564638
3.160017	0.1	0.560377
3.161683	0.1	0.558319
3.163350	0.1	0.557848
3.165017	0.1	0.556852
3.166683	0.1	0.553783
3.168350	0.1	0.548647
3.170017	0.1	0.542901
3.171683	0.1	0.538374
3.173350	0.1	0.535822
3.175017	0.1	0.534751
3.176683	0.1	0.534565
3.178350	0.1	0.534910
3.180017	0.1	0.535264
3.181683	0.1	0.535287
3.183350	0.1	0.535222
3.185017	0.1	0.535464
3.186683	0.1	0.536120
3.188350	0.1	0.537131
3.190017	0.1	0.538593
3.191683	0.1	0.540214
3.193350	0.1	0.540437
3.195017	0.1	0.537368
3.196683	0.1	0.530723
3.198350	0.1	0.522286
3.200017	0.1	0.514896
3.201683	0.1	0.510798
3.203350	0.1	0.510490
3.205017	0.1	0.512898
3.206683	0.1	0.516148
3.208350	0.1	0.518346
3.210017	0.1	0.518276
3.211683	0.1	0.515725
3.213350	0.1	0.510924
3.215017	0.1	0.504474
3.216683	0.1	0.497540
3.218350	0.1	0.491403
3.220017	0.1	0.487184
3.221683	0.1	0.485489
3.223350	0.1	0.485629
3.225017	0.1	0.486025
3.226683	0.1	0.485340
3.228350	0.1	0.483040
3.230017	0.1	0.479580
3.231683	0.1	0.475901
3.233350	0.1	0.472460
3.235017	0.1	0.469233
3.236683	0.1	0.465997
3.238350	0.1	0.462490
3.240017	0.1	0.458872
3.241683	0.1	0.455664
3.243350	0.1	0.453382
3.245017	0.1	0.452050
3.246683	0.1	0.451170
3.248350	0.1	0.450835
3.250017	0.1	0.452069
3.251683	0.1	0.455081
3.253350	0.1	0.458183
3.255017	0.1	0.459403
3.256683	0.1	0.458504
3.258350	0.1	0.456856
3.260017	0.1	0.456008
3.261683	0.1	0.456260
3.263350	0.1	0.456474
3.265017	0.1	0.454965
3.266683	0.1	0.450611
3.268350	0.1	0.443789
3.270017	0.1	0.436585
3.271683	0.1	0.431472
3.273350	0.1	0.429251
3.275017	0.1	0.428897
3.276683	0.1	0.429056
3.278350	0.1	0.429018
3.280017	0.1	0.428646
3.281683	0.1	0.428059
3.283350	0.1	0.427342
3.285017	0.1	0.425978
3.286683	0.1	0.422825
3.288350	0.1	0.417470
3.290017	0.1	0.411337
3.291683	0.1	0.406629
3.293350	0.1	0.404501
3.295017	0.1	0.404809
3.296683	0.1	0.406401
3.298350	0.1	0.407510
3.300017	0.1	0.407025
3.301683	0.1	0.404790
3.303350	0.1	0.400939
3.305017	0.1	0.396017
3.306683	0.1	0.390904
3.308350	0.1	0.386685
3.310017	0.1	0.384669
3.311683	0.1	0.384711
3.313350	0.1	0.384571
3.315017	0.1	0.382671
3.316683	0.1	0.379928
3.318350	0.1	0.377856
3.320017	0.1	0.376562
3.321683	0.1	0.374699
3.323350	0.1	0.370997
3.325017	0.1	0.366317
3.326683	0.1	0.362960
3.328350	0.1	0.361735
3.330017	0.1	0.361362
3.331683	0.1	0.360482
3.333350	0.1	0.359043
3.335017	0.1	0.357796
3.336683	0.1	0.357139
3.338350	0.1	0.356892
3.340017	0.1	0.356301
3.341683	0.1	0.354443
3.343350	0.1	0.351239
3.345017	0.1	0.347435
3.346683	0.1	0.343812
3.348350	0.1	0.340962
3.350017	0.1	0.338969
3.351683	0.1	0.337274
3.353350	0.1	0.335467
3.355017	0.1	0.333656
3.356683	0.1	0.332105
3.358350	0.1	0.330778
3.360017	0.1	0.329241
3.361683	0.1	0.327085
3.363350	0.1	0.324012
3.365017	0.1	0.319886
3.366683	0.1	0.315499
3.368350	0.1	0.312752
3.370017	0.1	0.312678
3.371683	0.1	0.313995
3.373350	0.1	0.314293
3.375017	0.1	0.312505
3.376683	0.1	0.309981
3.378350	0.1	0.308645
3.380017	0.1	0.308477
3.381683	0.1	0.307960
3.383350	0.1	0.306661
3.385017	0.1	0.305846
3.386683	0.1	0.306568
3.388350	0.1	0.308291
3.390017	0.1	0.309502
3.391683	0.1	0.309413
3.393350	0.1	0.308594
3.395017	0.1	0.307891
3.396683	0.1	0.307593
3.398350	0.1	0.307634
3.400017	0.1	0.307579
3.401683	0.1	0.306731
3.403350	0.1	0.305162
3.405017	0.1	0.303648
3.406683	0.1	0.302307
3.408350	0.1	0.300328
3.410017	0.1	0.296831
3.411683	0.1	0.292202
3.413350	0.1	0.288254
3.415017	0.1	0.286405
3.416683	0.1	0.286452
3.418350	0.1	0.287257
3.420017	0.1	0.287499
3.421683	0.1	0.286261
3.423350	0.1	0.283653
3.425017	0.1	0.280701
3.426683	0.1	0.278251
3.428350	0.1	0.275895
3.430017	0.1	0.272747
3.431683	0.1	0.269264
3.433350	0.1	0.267588
3.435017	0.1	0.269776
3.436683	0.1	0.275495
3.438350	0.1	0.281692
3.440017	0.1	0.285227
3.441683	0.1	0.285353
3.443350	0.1	0.283220
3.445017	0.1	0.280403
3.446683	0.1	0.278093
3.448350	0.1	0.276770
3.450017	0.1	0.276254
3.451683	0.1	0.276011
3.453350	0.1	0.275858
3.455017	0.1	0.276272
3.456683	0.1	0.277786
3.458350	0.1	0.279718
3.460017	0.1	0.280458
3.461683	0.1	0.279942
3.463350	0.1	0.280510
3.465017	0.1	0.284277
3.466683	0.1	0.290987
3.468350	0.1	0.299281
3.470017	0.1	0.308091
3.471683	0.1	0.316314
3.473350	0.1	0.323094
3.475017	0.1	0.328058
3.476683	0.1	0.330433
3.478350	0.1	0.329339
3.480017	0.1	0.324780
3.481683	0.1	0.317837
3.483350	0.1	0.310945
3.485017	0.1	0.306848
3.486683	0.1	0.305725
3.488350	0.1	0.304659
3.490017	0.1	0.300319
3.491683	0.1	0.291429
3.493350	0.1	0.279625
3.495017	0.1	0.268440
3.496683	0.1	0.260491
3.498350	0.1	0.255941
3.500017	0.1	0.253571
3.501683	0.1	0.252286
3.503350	0.1	0.251480
3.505017	0.1	0.250759
3.506683	0.1	0.250065
3.508350	0.1	0.249790
3.510017	0.1	0.250586
3.511683	0.1	0.253445
3.513350	0.1	0.259001
3.515017	0.1	0.266088
3.516683	0.1	0.271443
3.518350	0.1	0.271969
3.520017	0.1	0.267751
3.521683	0.1	0.261739
3.523350	0.1	0.256603
3.525017	0.1	0.253040
3.526683	0.1	0.250000
3.528350	0.1	0.245441
3.530017	0.1	0.237790
3.531683	0.1	0.227219
3.533350	0.1	0.215354
3.535017	0.1	0.204067
3.536683	0.1	0.194358
3.538350	0.1	0.185966
3.540017	0.1	0.178511
3.541683	0.1	0.172886
3.543350	0.1	0.170390
3.545017	0.1	0.170376
3.546683	0.1	0.170581
3.548350	0.1	0.169962
3.550017	0.1	0.169366
3.551683	0.1	0.169412
3.553350	0.1	0.169529
3.555017	0.1	0.169305
3.556683	0.1	0.169026
3.558350	0.1	0.169012
3.560017	0.1	0.169827
3.561683	0.1	0.171834
3.563350	0.1	0.174050
3.565017	0.1	0.174856
3.566683	0.1	0.173515
3.568350	0.1	0.170292
3.570017	0.1	0.165873
3.571683	0.1	0.161570
3.573350	0.1	0.158707
3.575017	0.1	0.157189
3.576683	0.1	0.156239
3.578350	0.1	0.155852
3.580017	0.1	0.155689
3.581683	0.1	0.154153
3.583350	0.1	0.150688
3.585017	0.1	0.147186
3.586683	0.1	0.145612
3.588350	0.1	0.145882
3.590017	0.1	0.146385
3.591683	0.1	0.145659
3.593350	0.1	0.144481
3.595017	0.1	0.145845
3.596683	0.1	0.151703
3.598350	0.1	0.160714
3.600017	0.1	0.169356
3.601683	0.1	0.174334
3.603350	0.1	0.174418
3.605017	0.1	0.170986
3.606683	0.1	0.166544
3.608350	0.1	0.162302
3.610017	0.1	0.157668
3.611683	0.1	0.152285
3.613350	0.1	0.147708
3.615017	0.1	0.146022
3.616683	0.1	0.146688
3.618350	0.1	0.146437
3.620017	0.1	0.143168
3.621683	0.1	0.138539
3.623350	0.1	0.135824
3.625017	0.1	0.136597
3.626683	0.1	0.139764
3.628350	0.1	0.142832
3.630017	0.1	0.144010
3.631683	0.1	0.143745
3.633350	0.1	0.144197
3.635017	0.1	0.146832
3.636683	0.1	0.150674
3.638350	0.1	0.153366
3.640017	0.1	0.154292
3.641683	0.1	0.155196
3.643350	0.1	0.156877
3.645017	0.1	0.157412
3.646683	0.1	0.154572
3.648350	0.1	0.148001
3.650017	0.1	0.139396
3.651683	0.1	0.131782
3.653350	0.1	0.127731
3.655017	0.1	0.127493
3.656683	0.1	0.129654
3.658350	0.1	0.133533
3.660017	0.1	0.139591
3.661683	0.1	0.147084
3.663350	0.1	0.153063
3.665017	0.1	0.155088
3.666683	0.1	0.153561
3.668350	0.1	0.150148
3.670017	0.1	0.145389
3.671683	0.1	0.139046
3.673350	0.1	0.131554
3.675017	0.1	0.124187
3.676683	0.1	0.118185
3.678350	0.1	0.113910
3.680017	0.1	0.110976
3.681683	0.1	0.109132
3.683350	0.1	0.108425
3.685017	0.1	0.108727
3.686683	0.1	0.109542
3.688350	0.1	0.110418
3.690017	0.1	0.111181
3.691683	0.1	0.111605
3.693350	0.1	0.111382
3.695017	0.1	0.110539
3.696683	0.1	0.109700
3.698350	0.1	0.110026
3.700017	0.1	0.112336
3.701683	0.1	0.116085
3.703350	0.1	0.119600
3.705017	0.1	0.121486
3.706683	0.1	0.121705
3.708350	0.1	0.121091
3.710017	0.1	0.120439
3.711683	0.1	0.120206
3.713350	0.1	0.120276
3.715017	0.1	0.120108
3.716683	0.1	0.119074
3.718350	0.1	0.116820
3.720017	0.1	0.113854
3.721683	0.1	0.111819
3.723350	0.1	0.112662
3.725017	0.1	0.116872
3.726683	0.1	0.122539
3.728350	0.1	0.126762
3.730017	0.1	0.127987
3.731683	0.1	0.126632
3.733350	0.1	0.124052
3.735017	0.1	0.121878
3.736683	0.1	0.121300
3.738350	0.1	0.122353
3.740017	0.1	0.124327
3.741683	0.1	0.126483
3.743350	0.1	0.128145
3.745017	0.1	0.128825
3.746683	0.1	0.128732
3.748350	0.1	0.128392
3.750017	0.1	0.127293
3.751683	0.1	0.124522
3.753350	0.1	0.120420
3.755017	0.1	0.116043
3.756683	0.1	0.112490
3.758350	0.1	0.110837
3.760017	0.1	0.111395
3.761683	0.1	0.113724
3.763350	0.1	0.117552
3.765017	0.1	0.122609
3.766683	0.1	0.127768
3.768350	0.1	0.131195
3.770017	0.1	0.131759
3.771683	0.1	0.129854
3.773350	0.1	0.126990
3.775017	0.1	0.124755
3.776683	0.1	0.123600
3.778350	0.1	0.122539
3.780017	0.1	0.120704
3.781683	0.1	0.118697
3.783350	0.1	0.118217
3.785017	0.1	0.120918
3.786683	0.1	0.126706
3.788350	0.1	0.133286
3.790017	0.1	0.138232
3.791683	0.1	0.140532
3.793350	0.1	0.140048
3.795017	0.1	0.137035
3.796683	0.1	0.132327
3.798350	0.1	0.127270
3.800017	0.1	0.123284
3.801683	0.1	0.120932
3.803350	0.1	0.119433
3.805017	0.1	0.117756
3.806683	0.1	0.115666
3.808350	0.1	0.113724
3.810017	0.1	0.112783
3.811683	0.1	0.113328
3.813350	0.1	0.115247
3.815017	0.1	0.117877
3.816683	0.1	0.120508
3.818350	0.1	0.123158
3.820017	0.1	0.126152
3.821683	0.1	0.129133
3.823350	0.1	0.131032
3.825017	0.1	0.130520
3.826683	0.1	0.126855
3.828350	0.1	0.120942
3.830017	0.1	0.115046
3.831683	0.1	0.111144
3.833350	0.1	0.109682
3.835017	0.1	0.109854
3.836683	0.1	0.110762
3.838350	0.1	0.111633
3.840017	0.1	0.111735
3.841683	0.1	0.110925
3.843350	0.1	0.109589
3.845017	0.1	0.108238
3.846683	0.1	0.107754
3.848350	0.1	0.109132
3.850017	0.1	0.112536
3.851683	0.1	0.116946
3.853350	0.1	0.120513
3.855017	0.1	0.121766
3.856683	0.1	0.120997
3.858350	0.1	0.119759
3.860017	0.1	0.119316
3.861683	0.1	0.119987
3.863350	0.1	0.121025
3.865017	0.1	0.121323
3.866683	0.1	0.120695
3.868350	0.1	0.120131
3.870017	0.1	0.120397
3.871683	0.1	0.120853
3.873350	0.1	0.120327
3.875017	0.1	0.118078
3.876683	0.1	0.113663
3.878350	0.1	0.107856
3.880017	0.1	0.103451
3.881683	0.1	0.102757
3.883350	0.1	0.105002
3.885017	0.1	0.107912
3.886683	0.1	0.110287
3.888350	0.1	0.111815
3.890017	0.1	0.112196
3.891683	0.1	0.111233
3.893350	0.1	0.109067
3.895017	0.1	0.106455
3.896683	0.1	0.104662
3.898350	0.1	0.104471
3.900017	0.1	0.105025
3.901683	0.1	0.104397
3.903350	0.1	0.101547
3.905017	0.1	0.097365
3.906683	0.1	0.093859
3.908350	0.1	0.092192
3.910017	0.1	0.091763
3.911683	0.1	0.091563
3.913350	0.1	0.091745
3.915017	0.1	0.093435
3.916683	0.1	0.096965
3.918350	0.1	0.100681
3.920017	0.1	0.102208
3.921683	0.1	0.100625
3.923350	0.1	0.097030
3.925017	0.1	0.093696
3.926683	0.1	0.092643
3.928350	0.1	0.093672
3.930017	0.1	0.094399
3.931683	0.1	0.092597
3.933350	0.1	0.087749
3.935017	0.1	0.081090
3.936683	0.1	0.075069
3.938350	0.1	0.071549
3.940017	0.1	0.070543
3.941683	0.1	0.071409
3.943350	0.1	0.074133
3.945017	0.1	0.078510
3.946683	0.1	0.083512
3.948350	0.1	0.088122
3.950017	0.1	0.091819
3.951683	0.1	0.093947
3.953350	0.1	0.093929
3.955017	0.1	0.092569
3.956683	0.1	0.091842
3.958350	0.1	0.092969
3.960017	0.1	0.095651
3.961683	0.1	0.098622
3.963350	0.1	0.100015
3.965017	0.1	0.098390
3.966683	0.1	0.093812
3.968350	0.1	0.087530
3.970017	0.1	0.081053
3.971683	0.1	0.075703
3.973350	0.1	0.072038
3.975017	0.1	0.069672
3.976683	0.1	0.068080
3.978350	0.1	0.067228
3.980017	0.1	0.066864
3.981683	0.1	0.066147
3.983350	0.1	0.064736
3.985017	0.1	0.063209
3.986683	0.1	0.062124
3.988350	0.1	0.061826
3.990017	0.1	0.063134
3.991683	0.1	0.066995
3.993350	0.1	0.073412
3.995017	0.1	0.080694
3.996683	0.1	0.086315
3.998350	0.1	0.089323
4.000017	0.1	0.091121
4.001683	0.1	0.092965
4.003350	0.1	0.093682
4.005017	0.1	0.090911
4.006683	0.1	0.084559
4.008350	0.1	0.077672
4.010017	0.1	0.073412
4.011683	0.1	0.072755
4.013350	0.1	0.074860
4.015017	0.1	0.077710
4.016683	0.1	0.079204
4.018350	0.1	0.078487
4.020017	0.1	0.076154
4.021683	0.1	0.073561
4.023350	0.1	0.071707
4.025017	0.1	0.070427
4.026683	0.1	0.069169
4.028350	0.1	0.068112
4.030017	0.1	0.067861
4.031683	0.1	0.068811
4.033350	0.1	0.071153
4.035017	0.1	0.074878
4.036683	0.1	0.079349
4.038350	0.1	0.083074
4.040017	0.1	0.084015
4.041683	0.1	0.080722
4.043350	0.1	0.074040
4.045017	0.1	0.066804
4.046683	0.1	0.061612
4.048350	0.1	0.059265
4.050017	0.1	0.059134
4.051683	0.1	0.060126
4.053350	0.1	0.061071
4.055017	0.1	0.060708
4.056683	0.1	0.058045
4.058350	0.1	0.053761
4.060017	0.1	0.050580
4.061683	0.1	0.050850
4.063350	0.1	0.054156
4.065017	0.1	0.058371
4.066683	0.1	0.062031
4.068350	0.1	0.064969
4.070017	0.1	0.067791
4.071683	0.1	0.071186
4.073350	0.1	0.074739
4.075017	0.1	0.076494
4.076683	0.1	0.074971
4.078350	0.1	0.071400
4.080017	0.1	0.068708
4.081683	0.1	0.068317
4.083350	0.1	0.069132
4.085017	0.1	0.068941
4.086683	0.1	0.066087
4.088350	0.1	0.060750
4.090017	0.1	0.055544
4.091683	0.1	0.053570
4.093350	0.1	0.055558
4.095017	0.1	0.059423
4.096683	0.1	0.061672
4.098350	0.1	0.059763
4.100017	0.1	0.053975
4.101683	0.1	0.046468
4.103350	0.1	0.039265
4.105017	0.1	0.033821
4.106683	0.1	0.031162
4.108350	0.1	0.031558
4.110017	0.1	0.034594
4.111683	0.1	0.039632
4.113350	0.1	0.045788
4.115017	0.1	0.051809
4.116683	0.1	0.056340
4.118350	0.1	0.058813
4.120017	0.1	0.060140
4.121683	0.1	0.061570
4.123350	0.1	0.062753
4.125017	0.1	0.062189
4.126683	0.1	0.059279
4.128350	0.1	0.054752
4.130017	0.1	0.049872
4.131683	0.1	0.046054
4.133350	0.1	0.044368
4.135017	0.1	0.044480
4.136683	0.1	0.044499
4.138350	0.1	0.042552
4.140017	0.1	0.038510
4.141683	0.1	0.033835
4.143350	0.1	0.030631
4.145017	0.1	0.031120
4.146683	0.1	0.036345
4.148350	0.1	0.044876
4.150017	0.1	0.053323
4.151683	0.1	0.058552
4.153350	0.1	0.059656
4.155017	0.1	0.057835
4.156683	0.1	0.054752
4.158350	0.1	0.051330
4.160017	0.1	0.048405
4.161683	0.1	0.047162
4.163350	0.1	0.047917
4.165017	0.1	0.049789
4.166683	0.1	0.051674
4.168350	0.1	0.052303
4.170017	0.1	0.050045
4.171683	0.1	0.044107
4.173350	0.1	0.035544
4.175017	0.1	0.026464
4.176683	0.1	0.019139
4.178350	0.1	0.015311
4.180017	0.1	0.015139
4.181683	0.1	0.017709
4.183350	0.1	0.022305
4.185017	0.1	0.028238
4.186683	0.1	0.034515
4.188350	0.1	0.039842
4.190017	0.1	0.042124
4.191683	0.1	0.039604
4.193350	0.1	0.033034
4.195017	0.1	0.025453
4.196683	0.1	0.019893
4.198350	0.1	0.017677
4.200017	0.1	0.018259
4.201683	0.1	0.020480
4.203350	0.1	0.023684
4.205017	0.1	0.027306
4.206683	0.1	0.030003
4.208350	0.1	0.030533
4.210017	0.1	0.029267
4.211683	0.1	0.027879
4.213350	0.1	0.028280
4.215017	0.1	0.030692
4.216683	0.1	0.032708
4.218350	0.1	0.032322
4.220017	0.1	0.030594
4.221683	0.1	0.029425
4.223350	0.1	0.028890
4.225017	0.1	0.028312
4.226683	0.1	0.027767
4.228350	0.1	0.027628
4.230017	0.1	0.028014
4.231683	0.1	0.028964
4.233350	0.1	0.030436
4.235017	0.1	0.032219
4.236683	0.1	0.033830
4.238350	0.1	0.034180
4.240017	0.1	0.031809
4.241683	0.1	0.026212
4.243350	0.1	0.019134
4.245017	0.1	0.013653
4.246683	0.1	0.011572
4.248350	0.1	0.012610
4.250017	0.1	0.015385
4.251683	0.1	0.018170
4.253350	0.1	0.019888
4.255017	0.1	0.020857
4.256683	0.1	0.021909
4.258350	0.1	0.023064
4.260017	0.1	0.023516
4.261683	0.1	0.022980
4.263350	0.1	0.022398
4.265017	0.1	0.022734
4.266683	0.1	0.023562
4.268350	0.1	0.023781
4.270017	0.1	0.023199
4.271683	0.1	0.022440
4.273350	0.1	0.021863
4.275017	0.1	0.021597
4.276683	0.1	0.021909
4.278350	0.1	0.022603
4.280017	0.1	0.023013
4.281683	0.1	0.022529
4.283350	0.1	0.020671
4.285017	0.1	0.018016
4.286683	0.1	0.016787
4.288350	0.1	0.018743
4.290017	0.1	0.023148
4.291683	0.1	0.027502
4.293350	0.1	0.029495
4.295017	0.1	0.028652
4.296683	0.1	0.026082
4.298350	0.1	0.023078
4.300017	0.1	0.020778
4.301683	0.1	0.019860
4.303350	0.1	0.019986
4.305017	0.1	0.020373
4.306683	0.1	0.020638
4.308350	0.1	0.020727
4.310017	0.1	0.020103
4.311683	0.1	0.018091
4.313350	0.1	0.015758
4.315017	0.1	0.015632
4.316683	0.1	0.018519
4.318350	0.1	0.022124
4.320017	0.1	0.023749
4.321683	0.1	0.023083
4.323350	0.1	0.021136
4.325017	0.1	0.018473
4.326683	0.1	0.015995
4.328350	0.1	0.015036
4.330017	0.1	0.015870
4.331683	0.1	0.017509
4.333350	0.1	0.018459
4.335017	0.1	0.017541
4.336683	0.1	0.015055
4.338350	0.1	0.012876
4.340017	0.1	0.012778
4.341683	0.1	0.015018
4.343350	0.1	0.018338
4.345017	0.1	0.021188
4.346683	0.1	0.023176
4.348350	0.1	0.024834
4.350017	0.1	0.026613
4.351683	0.1	0.028759
4.353350	0.1	0.030589
4.355017	0.1	0.030356
4.356683	0.1	0.027418
4.358350	0.1	0.023278
4.360017	0.1	0.020191
4.361683	0.1	0.020196
4.363350	0.1	0.024298
4.365017	0.1	0.031134
4.366683	0.1	0.037230
4.368350	0.1	0.039558
4.370017	0.1	0.037826
4.371683	0.1	0.034040
4.373350	0.1	0.030678
4.375017	0.1	0.029444
4.376683	0.1	0.030454
4.378350	0.1	0.031614
4.380017	0.1	0.030515
4.381683	0.1	0.027791
4.383350	0.1	0.027120
4.385017	0.1	0.031493
4.386683	0.1	0.040117
4.388350	0.1	0.049528
4.390017	0.1	0.056550
4.391683	0.1	0.059269
4.393350	0.1	0.056927
4.395017	0.1	0.050017
4.396683	0.1	0.040294
4.398350	0.1	0.030603
4.400017	0.1	0.023721
4.401683	0.1	0.021239
4.403350	0.1	0.023213
4.405017	0.1	0.027604
4.406683	0.1	0.031390
4.408350	0.1	0.033346
4.410017	0.1	0.034221
4.411683	0.1	0.034831
4.413350	0.1	0.035735
4.415017	0.1	0.037448
4.416683	0.1	0.039735
4.418350	0.1	0.041402
4.420017	0.1	0.041677
4.421683	0.1	0.042072
4.423350	0.1	0.045695
4.425017	0.1	0.053705
4.426683	0.1	0.063432
4.428350	0.1	0.070776
4.430017	0.1	0.073579
4.431683	0.1	0.072350
4.433350	0.1	0.068862
4.435017	0.1	0.064680
4.436683	0.1	0.060662
4.438350	0.1	0.057048
4.440017	0.1	0.054003
4.441683	0.1	0.052401
4.443350	0.1	0.053560
4.445017	0.1	0.057649
4.446683	0.1	0.062701
4.448350	0.1	0.065714
4.450017	0.1	0.065016
4.451683	0.1	0.061495
4.453350	0.1	0.057421
4.455017	0.1	0.054738
4.456683	0.1	0.054296
4.458350	0.1	0.055451
4.460017	0.1	0.056741
4.461683	0.1	0.057733
4.463350	0.1	0.059474
4.465017	0.1	0.062692
4.466683	0.1	0.066287
4.468350	0.1	0.068503
4.470017	0.1	0.069104
4.471683	0.1	0.069342
4.473350	0.1	0.070045
4.475017	0.1	0.070636
4.476683	0.1	0.070021
4.478350	0.1	0.068001
4.480017	0.1	0.065332
4.481683	0.1	0.062427
4.483350	0.1	0.058603
4.485017	0.1	0.053160
4.486683	0.1	0.046995
4.488350	0.1	0.042501
4.490017	0.1	0.041584
4.491683	0.1	0.044014
4.493350	0.1	0.047488
4.495017	0.1	0.049653
4.496683	0.1	0.049709
4.498350	0.1	0.047977
4.500017	0.1	0.045584
4.501683	0.1	0.044405
4.503350	0.1	0.045737
4.505017	0.1	0.049286
4.506683	0.1	0.053565
4.508350	0.1	0.056755
4.510017	0.1	0.057742
4.511683	0.1	0.056634
4.513350	0.1	0.054096
4.515017	0.1	0.050724
4.516683	0.1	0.046771
4.518350	0.1	0.042459
4.520017	0.1	0.039050
4.521683	0.1	0.038426
4.523350	0.1	0.041011
4.525017	0.1	0.044629
4.526683	0.1	0.046180
4.528350	0.1	0.044541
4.530017	0.1	0.041178
4.531683	0.1	0.038161
4.533350	0.1	0.036238
4.535017	0.1	0.034664
4.536683	0.1	0.032643
4.538350	0.1	0.030552
4.540017	0.1	0.029248
4.541683	0.1	0.029397
4.543350	0.1	0.031125
4.545017	0.1	0.033570
4.546683	0.1	0.035912
4.548350	0.1	0.038408
4.550017	0.1	0.041230
4.551683	0.1	0.043325
4.553350	0.1	0.043372
4.555017	0.1	0.041155
4.556683	0.1	0.038007
4.558350	0.1	0.036051
4.560017	0.1	0.036899
4.561683	0.1	0.040559
4.563350	0.1	0.045216
4.565017	0.1	0.048247
4.566683	0.1	0.048182
4.568350	0.1	0.046059
4.570017	0.1	0.044745
4.571683	0.1	0.046231
4.573350	0.1	0.049719
4.575017	0.1	0.052769
4.576683	0.1	0.053965
4.578350	0.1	0.054175
4.580017	0.1	0.054985
4.581683	0.1	0.056010
4.583350	0.1	0.054715
4.585017	0.1	0.049346
4.586683	0.1	0.041681
4.588350	0.1	0.035665
4.590017	0.1	0.033402
4.591683	0.1	0.034082
4.593350	0.1	0.036051
4.595017	0.1	0.038194
4.596683	0.1	0.039940
4.598350	0.1	0.041225
4.600017	0.1	0.042408
4.601683	0.1	0.044079
4.603350	0.1	0.046664
4.605017	0.1	0.049714
4.606683	0.1	0.051842
4.608350	0.1	0.051591
4.610017	0.1	0.047940
4.611683	0.1	0.041248
4.613350	0.1	0.034547
4.615017	0.1	0.031707
4.616683	0.1	0.033667
4.618350	0.1	0.038128
4.620017	0.1	0.042166
4.621683	0.1	0.043996
4.623350	0.1	0.043437
4.625017	0.1	0.042007
4.626683	0.1	0.041234
4.628350	0.1	0.040354
4.630017	0.1	0.037691
4.631683	0.1	0.033523
4.633350	0.1	0.029579
4.635017	0.1	0.027171
4.636683	0.1	0.026519
4.638350	0.1	0.026510
4.640017	0.1	0.025718
4.641683	0.1	0.024135
4.643350	0.1	0.023027
4.645017	0.1	0.023064
4.646683	0.1	0.023525
4.648350	0.1	0.023236
4.650017	0.1	0.021886
4.651683	0.1	0.020852
4.653350	0.1	0.022431
4.655017	0.1	0.027232
4.656683	0.1	0.032848
4.658350	0.1	0.035996
4.660017	0.1	0.035898
4.661683	0.1	0.034622
4.663350	0.1	0.034240
4.665017	0.1	0.034794
4.666683	0.1	0.034692
4.668350	0.1	0.032280
4.670017	0.1	0.027753
4.671683	0.1	0.024056
4.673350	0.1	0.024852
4.675017	0.1	0.031102
4.676683	0.1	0.040391
4.678350	0.1	0.049239
4.680017	0.1	0.055432
4.681683	0.1	0.058571
4.683350	0.1	0.059051
4.685017	0.1	0.057067
4.686683	0.1	0.053248
4.688350	0.1	0.049351
4.690017	0.1	0.046343
4.691683	0.1	0.043022
4.693350	0.1	0.037844
4.695017	0.1	0.030799
4.696683	0.1	0.023134
4.698350	0.1	0.016834
4.700017	0.1	0.013998
4.701683	0.1	0.015139
4.703350	0.1	0.018328
4.705017	0.1	0.021243
4.706683	0.1	0.023274
4.708350	0.1	0.025164
4.710017	0.1	0.027567
4.711683	0.1	0.030263
4.713350	0.1	0.032685
4.715017	0.1	0.034776
4.716683	0.1	0.036885
4.718350	0.1	0.039255
4.720017	0.1	0.041691
4.721683	0.1	0.043586
4.723350	0.1	0.044107
4.725017	0.1	0.042552
4.726683	0.1	0.039334
4.728350	0.1	0.036103
4.730017	0.1	0.033979
4.731683	0.1	0.032475
4.733350	0.1	0.030515
4.735017	0.1	0.027707
4.736683	0.1	0.024596
4.738350	0.1	0.022175
4.740017	0.1	0.021108
4.741683	0.1	0.021309
4.743350	0.1	0.022505
4.745017	0.1	0.025122
4.746683	0.1	0.029453
4.748350	0.1	0.033942
4.750017	0.1	0.036135
4.751683	0.1	0.035698
4.753350	0.1	0.034841
4.755017	0.1	0.035297
4.756683	0.1	0.036233
4.758350	0.1	0.035926
4.760017	0.1	0.034682
4.761683	0.1	0.034468
4.763350	0.1	0.036191
4.765017	0.1	0.039325
4.766683	0.1	0.043069
4.768350	0.1	0.046524
4.770017	0.1	0.048657
4.771683	0.1	0.048513
4.773350	0.1	0.045882
4.775017	0.1	0.042119
4.776683	0.1	0.039157
4.778350	0.1	0.037774
4.780017	0.1	0.037844
4.781683	0.1	0.038780
4.783350	0.1	0.039437
4.785017	0.1	0.039525
4.786683	0.1	0.040182
4.788350	0.1	0.041937
4.790017	0.1	0.043921
4.791683	0.1	0.045192
4.793350	0.1	0.045546
4.795017	0.1	0.044964
4.796683	0.1	0.043204
4.798350	0.1	0.040191
4.800017	0.1	0.036508
4.801683	0.1	0.033076
4.803350	0.1	0.030771
4.805017	0.1	0.030585
4.806683	0.1	0.032927
4.808350	0.1	0.036811
4.810017	0.1	0.041104
4.811683	0.1	0.045458
4.813350	0.1	0.049290
4.815017	0.1	0.051809
4.816683	0.1	0.053076
4.818350	0.1	0.053691
4.820017	0.1	0.053840
4.821683	0.1	0.053486
4.823350	0.1	0.052643
4.825017	0.1	0.050920
4.826683	0.1	0.048000
4.828350	0.1	0.044690
4.830017	0.1	0.042440
4.831683	0.1	0.041937
4.833350	0.1	0.042841
4.835017	0.1	0.044596
4.836683	0.1	0.046580
4.838350	0.1	0.048014
4.840017	0.1	0.048741
4.841683	0.1	0.049430
4.843350	0.1	0.050361
4.845017	0.1	0.050822
4.846683	0.1	0.050045
4.848350	0.1	0.048345
4.850017	0.1	0.046771
4.851683	0.1	0.045761
4.853350	0.1	0.045206
4.855017	0.1	0.045141
4.856683	0.1	0.045332
4.858350	0.1	0.045444
4.860017	0.1	0.045784
4.861683	0.1	0.046878
4.863350	0.1	0.048387
4.865017	0.1	0.049560
4.866683	0.1	0.050534
4.868350	0.1	0.051903
4.870017	0.1	0.053258
4.871683	0.1	0.053034
4.873350	0.1	0.049924
4.875017	0.1	0.044075
4.876683	0.1	0.037202
4.878350	0.1	0.031665
4.880017	0.1	0.029188
4.881683	0.1	0.029844
4.883350	0.1	0.032154
4.885017	0.1	0.034659
4.886683	0.1	0.037253
4.888350	0.1	0.040527
4.890017	0.1	0.044685
4.891683	0.1	0.049528
4.893350	0.1	0.054673
4.895017	0.1	0.059484
4.896683	0.1	0.063293
4.898350	0.1	0.066250
4.900017	0.1	0.069127
4.901683	0.1	0.071856
4.903350	0.1	0.073449
4.905017	0.1	0.073314
4.906683	0.1	0.071675
4.908350	0.1	0.069616
4.910017	0.1	0.069379
4.911683	0.1	0.073058
4.913350	0.1	0.079926
4.915017	0.1	0.086091
4.916683	0.1	0.088057
4.918350	0.1	0.086445
4.920017	0.1	0.085211
4.921683	0.1	0.087400
4.923350	0.1	0.092955
4.925017	0.1	0.100178
4.926683	0.1	0.107842
4.928350	0.1	0.115829
4.930017	0.1	0.124089
4.931683	0.1	0.131247
4.933350	0.1	0.135466
4.935017	0.1	0.136965
4.936683	0.1	0.138110
4.938350	0.1	0.140867
4.940017	0.1	0.145948
4.941683	0.1	0.153361
4.943350	0.1	0.161682
4.945017	0.1	0.168420
4.946683	0.1	0.172528
4.948350	0.1	0.175359
4.950017	0.1	0.178800
4.951683	0.1	0.183308
4.953350	0.1	0.187862
4.955017	0.1	0.191913
4.956683	0.1	0.196691
4.958350	0.1	0.203662
4.960017	0.1	0.212481
4.961683	0.1	0.221347
4.963350	0.1	0.228444
4.965017	0.1	0.232733
4.966683	0.1	0.234880
4.968350	0.1	0.238083
4.970017	0.1	0.246302
4.971683	0.1	0.260225
4.973350	0.1	0.276431
4.975017	0.1	0.291350
4.976683	0.1	0.304179
4.978350	0.1	0.315262
4.980017	0.1	0.324561
4.981683	0.1	0.332766
4.983350	0.1	0.341525
4.985017	0.1	0.351826
4.986683	0.1	0.362764
4.988350	0.1	0.372324
4.990017	0.1	0.379896
4.991683	0.1	0.387351
4.993350	0.1	0.396818
4.995017	0.1	0.408003
4.996683	0.1	0.419058
4.998350	0.1	0.429545
5.000017	0.1	0.441079
5.001683	0.1	0.454807
5.003350	0.1	0.469312
5.005017	0.1	0.482085
5.006683	0.1	0.492227
5.008350	0.1	0.500614
5.010017	0.1	0.509075
5.011683	0.1	0.519627
5.013350	0.1	0.532884
5.015017	0.1	0.547497
5.016683	0.1	0.561331
5.018350	0.1	0.573234
5.020017	0.1	0.583776
5.021683	0.1	0.594631
5.023350	0.1	0.607930
5.025017	0.1	0.625094
5.026683	0.1	0.645034
5.028350	0.1	0.664308
5.030017	0.1	0.679884
5.031683	0.1	0.691437
5.033350	0.1	0.701002
5.035017	0.1	0.711111
5.036683	0.1	0.722650
5.038350	0.1	0.734022
5.040017	0.1	0.743219
5.041683	0.1	0.750199
5.043350	0.1	0.756374
5.045017	0.1	0.762879
5.046683	0.1	0.769980
5.048350	0.1	0.777645
5.050017	0.1	0.785911
5.051683	0.1	0.794525
5.053350	0.1	0.803224
5.055017	0.1	0.812481
5.056683	0.1	0.823364
5.058350	0.1	0.835909
5.060017	0.1	0.847736
5.061683	0.1	0.855410
5.063350	0.1	0.857585
5.065017	0.1	0.856491
5.066683	0.1	0.856360
5.068350	0.1	0.860225
5.070017	0.1	0.868100
5.071683	0.1	0.877394
5.073350	0.1	0.884761
5.075017	0.1	0.888733
5.076683	0.1	0.890675
5.078350	0.1	0.892999
5.080017	0.1	0.897371
5.081683	0.1	0.904137
5.083350	0.1	0.912105
5.085017	0.1	0.919444
5.086683	0.1	0.925413
5.088350	0.1	0.930466
5.090017	0.1	0.934922
5.091683	0.1	0.938508
5.093350	0.1	0.940734
5.095017	0.1	0.940980
5.096683	0.1	0.938796
5.098350	0.1	0.934806
5.100017	0.1	0.930652
5.101683	0.1	0.928226
5.103350	0.1	0.928906
5.105017	0.1	0.932622
5.106683	0.1	0.937753
5.108350	0.1	0.941944
5.110017	0.1	0.943029
5.111683	0.1	0.940738
5.113350	0.1	0.937930
5.115017	0.1	0.938592
5.116683	0.1	0.943565
5.118350	0.1	0.949306
5.120017	0.1	0.951560
5.121683	0.1	0.949297
5.123350	0.1	0.945036
5.125017	0.1	0.942042
5.126683	0.1	0.941609
5.128350	0.1	0.943039
5.130017	0.1	0.945223
5.131683	0.1	0.947365
5.133350	0.1	0.949046
5.135017	0.1	0.950564
5.136683	0.1	0.953311
5.138350	0.1	0.958680
5.140017	0.1	0.965954
5.141683	0.1	0.972436
5.143350	0.1	0.976077
5.145017	0.1	0.976715
5.146683	0.1	0.975644
5.148350	0.1	0.975337
5.150017	0.1	0.978410
5.151683	0.1	0.985437
5.153350	0.1	0.994029
5.155017	0.1	1.000753
5.156683	0.1	1.003686
5.158350	0.1	1.003183
5.160017	0.1	1.000767
5.161683	0.1	0.997698
5.163350	0.1	0.994802
5.165017	0.1	0.992855
5.166683	0.1	0.992245
5.168350	0.1	0.993102
5.170017	0.1	0.995644
5.171683	0.1	0.999337
5.173350	0.1	1.002466
5.175017	0.1	1.003882
5.176683	0.1	1.004585
5.178350	0.1	1.006098
5.180017	0.1	1.007929
5.181683	0.1	1.008436
5.183350	0.1	1.008119
5.185017	0.1	1.009838
5.186683	0.1	1.015351
5.188350	0.1	1.023421
5.190017	0.1	1.031747
5.191683	0.1	1.039011
5.193350	0.1	1.045177
5.195017	0.1	1.050737
5.196683	0.1	1.055920
5.198350	0.1	1.060306
5.200017	0.1	1.062956
5.201683	0.1	1.063445
5.203350	0.1	1.062504
5.205017	0.1	1.060939
5.206683	0.1	1.059105
5.208350	0.1	1.057545
5.210017	0.1	1.056725
5.211683	0.1	1.056413
5.213350	0.1	1.056655
5.215017	0.1	1.058490
5.216683	0.1	1.062313
5.218350	0.1	1.066434
5.220017	0.1	1.068674
5.221683	0.1	1.068600
5.223350	0.1	1.067249
5.225017	0.1	1.066038
5.226683	0.1	1.066714
5.228350	0.1	1.070951
5.230017	0.1	1.078774
5.231683	0.1	1.088255
5.233350	0.1	1.097308
5.235017	0.1	1.104646
5.236683	0.1	1.109224
5.238350	0.1	1.110211
5.240017	0.1	1.107440
5.241683	0.1	1.101252
5.243350	0.1	1.092632
5.245017	0.1	1.083659
5.246683	0.1	1.076846
5.248350	0.1	1.073843
5.250017	0.1	1.074648
5.251683	0.1	1.077754
5.253350	0.1	1.081363
5.255017	0.1	1.084046
5.256683	0.1	1.084884
5.258350	0.1	1.085037
5.260017	0.1	1.088018
5.261683	0.1	1.095864
5.263350	0.1	1.105987
5.265017	0.1	1.113494
5.266683	0.1	1.115268
5.268350	0.1	1.111007
5.270017	0.1	1.102621
5.271683	0.1	1.093396
5.273350	0.1	1.086541
5.275017	0.1	1.083687
5.276683	0.1	1.084651
5.278350	0.1	1.088711
5.280017	0.1	1.095063
5.281683	0.1	1.101857
5.283350	0.1	1.106728
5.285017	0.1	1.108372
5.286683	0.1	1.106639
5.288350	0.1	1.102374
5.290017	0.1	1.097717
5.291683	0.1	1.095049
5.293350	0.1	1.095324
5.295017	0.1	1.097713
5.296683	0.1	1.099915
5.298350	0.1	1.099743
5.300017	0.1	1.097303
5.301683	0.1	1.094812
5.303350	0.1	1.094374
5.305017	0.1	1.096264
5.306683	0.1	1.098528
5.308350	0.1	1.098826
5.310017	0.1	1.097214
5.311683	0.1	1.096274
5.313350	0.1	1.098118
5.315017	0.1	1.102169
5.316683	0.1	1.106048
5.318350	0.1	1.107855
5.320017	0.1	1.107240
5.321683	0.1	1.104954
5.323350	0.1	1.102011
5.325017	0.1	1.099370
5.326683	0.1	1.098486
5.328350	0.1	1.101121
5.330017	0.1	1.107184
5.331683	0.1	1.113918
5.333350	0.1	1.117969
5.335017	0.1	1.117471
5.336683	0.1	1.112903
5.338350	0.1	1.106448
5.340017	0.1	1.100237
5.341683	0.1	1.095776
5.343350	0.1	1.094011
5.345017	0.1	1.094989
5.346683	0.1	1.097498
5.348350	0.1	1.099780
5.350017	0.1	1.101187
5.351683	0.1	1.102285
5.353350	0.1	1.103468
5.355017	0.1	1.104698
5.356683	0.1	1.106118
5.358350	0.1	1.107738
5.360017	0.1	1.108991
5.361683	0.1	1.108944
5.363350	0.1	1.106984
5.365017	0.1	1.104055
5.366683	0.1	1.102304
5.368350	0.1	1.103119
5.370017	0.1	1.105987
5.371683	0.1	1.108982
5.373350	0.1	1.110379
5.375017	0.1	1.109811
5.376683	0.1	1.107701
5.378350	0.1	1.104111
5.380017	0.1	1.098788
5.381683	0.1	1.091892
5.383350	0.1	1.083980
5.385017	0.1	1.075775
5.386683	0.1	1.068315
5.388350	0.1	1.062774
5.390017	0.1	1.060106
5.391683	0.1	1.060651
5.393350	0.1	1.063715
5.395017	0.1	1.067780
5.396683	0.1	1.070956
5.398350	0.1	1.071449
5.400017	0.1	1.068478
5.401683	0.1	1.063170
5.403350	0.1	1.057917
5.405017	0.1	1.054779
5.406683	0.1	1.054681
5.408350	0.1	1.057428
5.410017	0.1	1.062118
5.411683	0.1	1.067696
5.413350	0.1	1.072991
5.415017	0.1	1.077070
5.416683	0.1	1.079882
5.418350	0.1	1.081005
5.420017	0.1	1.079277
5.421683	0.1	1.075231
5.423350	0.1	1.071580
5.425017	0.1	1.070159
5.426683	0.1	1.069927
5.428350	0.1	1.068744
5.430017	0.1	1.065908
5.431683	0.1	1.062006
5.433350	0.1	1.057405
5.435017	0.1	1.052190
5.436683	0.1	1.046467
5.438350	0.1	1.040478
5.440017	0.1	1.035514
5.441683	0.1	1.033763
5.443350	0.1	1.035999
5.445017	0.1	1.040674
5.446683	0.1	1.045638
5.448350	0.1	1.049456
5.450017	0.1	1.051268
5.451683	0.1	1.050113
5.453350	0.1	1.045610
5.455017	0.1	1.039910
5.456683	0.1	1.036944
5.458350	0.1	1.039025
5.460017	0.1	1.045172
5.461683	0.1	1.051971
5.463350	0.1	1.055785
5.465017	0.1	1.055337
5.466683	0.1	1.052343
5.468350	0.1	1.049405
5.470017	0.1	1.047757
5.471683	0.1	1.047016
5.473350	0.1	1.046127
5.475017	0.1	1.044315
5.476683	0.1	1.041433
5.478350	0.1	1.037396
5.480017	0.1	1.031901
5.481683	0.1	1.025656
5.483350	0.1	1.021130
5.485017	0.1	1.020576
5.486683	0.1	1.023831
5.488350	0.1	1.028660
5.490017	0.1	1.032660
5.491683	0.1	1.035025
5.493350	0.1	1.036539
5.495017	0.1	1.037866
5.496683	0.1	1.038685
5.498350	0.1	1.038187
5.500017	0.1	1.036003
5.501683	0.1	1.033046
5.503350	0.1	1.030546
5.505017	0.1	1.028585
5.506683	0.1	1.026737
5.508350	0.1	1.025070
5.510017	0.1	1.023901
5.511683	0.1	1.023225
5.513350	0.1	1.022615
5.515017	0.1	1.021507
5.516683	0.1	1.019565
5.518350	0.1	1.016711
5.520017	0.1	1.013158
5.521683	0.1	1.009447
5.523350	0.1	1.006289
5.525017	0.1	1.004534
5.526683	0.1	1.004725
5.528350	0.1	1.006383
5.530017	0.1	1.008501
5.531683	0.1	1.010066
5.533350	0.1	1.009959
5.535017	0.1	1.007868
5.536683	0.1	1.004953
5.538350	0.1	1.002606
5.540017	0.1	1.001614
5.541683	0.1	1.002140
5.543350	0.1	1.003467
5.545017	0.1	1.004236
5.546683	0.1	1.003579
5.548350	0.1	1.001819
5.550017	0.1	0.999505
5.551683	0.1	0.996315
5.553350	0.1	0.991761
5.555017	0.1	0.986392
5.556683	0.1	0.981865
5.558350	0.1	0.979984
5.560017	0.1	0.981260
5.561683	0.1	0.984124
5.563350	0.1	0.985996
5.565017	0.1	0.985791
5.566683	0.1	0.984455
5.568350	0.1	0.982601
5.570017	0.1	0.979588
5.571683	0.1	0.975155
5.573350	0.1	0.970056
5.575017	0.1	0.965418
5.576683	0.1	0.962331
5.578350	0.1	0.961022
5.580017	0.1	0.960361
5.581683	0.1	0.959034
5.583350	0.1	0.956897
5.585017	0.1	0.954652
5.586683	0.1	0.952939
5.588350	0.1	0.952133
5.590017	0.1	0.952375
5.591683	0.1	0.953595
5.593350	0.1	0.955486
5.595017	0.1	0.957428
5.596683	0.1	0.958513
5.598350	0.1	0.957772
5.600017	0.1	0.954825
5.601683	0.1	0.950028
5.603350	0.1	0.943765
5.605017	0.1	0.936557
5.606683	0.1	0.929753
5.608350	0.1	0.925171
5.610017	0.1	0.923406
5.611683	0.1	0.922731
5.613350	0.1	0.920813
5.615017	0.1	0.916962
5.616683	0.1	0.911918
5.618350	0.1	0.906810
5.620017	0.1	0.902908
5.621683	0.1	0.900901
5.623350	0.1	0.900393
5.625017	0.1	0.900985
5.626683	0.1	0.903006
5.628350	0.1	0.906326
5.630017	0.1	0.909409
5.631683	0.1	0.910191
5.633350	0.1	0.907457
5.635017	0.1	0.901679
5.636683	0.1	0.894768
5.638350	0.1	0.888705
5.640017	0.1	0.884654
5.641683	0.1	0.882680
5.643350	0.1	0.881292
5.645017	0.1	0.878312
5.646683	0.1	0.872985
5.648350	0.1	0.866544
5.650017	0.1	0.860374
5.651683	0.1	0.854903
5.653350	0.1	0.850628
5.655017	0.1	0.848640
5.656683	0.1	0.849059
5.658350	0.1	0.850204
5.660017	0.1	0.850083
5.661683	0.1	0.848020
5.663350	0.1	0.844882
5.665017	0.1	0.841930
5.666683	0.1	0.839252
5.668350	0.1	0.836025
5.670017	0.1	0.831662
5.671683	0.1	0.825915
5.673350	0.1	0.819168
5.675017	0.1	0.812537
5.676683	0.1	0.806530
5.678350	0.1	0.800872
5.680017	0.1	0.795661
5.681683	0.1	0.791508
5.683350	0.1	0.788737
5.685017	0.1	0.786842
5.686683	0.1	0.784430
5.688350	0.1	0.780080
5.690017	0.1	0.773710
5.691683	0.1	0.767033
5.693350	0.1	0.761980
5.695017	0.1	0.758525
5.696683	0.1	0.754865
5.698350	0.1	0.749445
5.700017	0.1	0.742301
5.701683	0.1	0.735214
5.703350	0.1	0.730166
5.705017	0.1	0.727093
5.706683	0.1	0.724108
5.708350	0.1	0.720117
5.710017	0.1	0.715880
5.711683	0.1	0.712518
5.713350	0.1	0.709863
5.715017	0.1	0.706688
5.716683	0.1	0.701919
5.718350	0.1	0.695591
5.720017	0.1	0.688955
5.721683	0.1	0.683460
5.723350	0.1	0.679404
5.725017	0.1	0.675838
5.726683	0.1	0.671609
5.728350	0.1	0.666068
5.730017	0.1	0.659279
5.731683	0.1	0.651889
5.733350	0.1	0.644671
5.735017	0.1	0.638184
5.736683	0.1	0.632480
5.738350	0.1	0.627204
5.740017	0.1	0.622515
5.741683	0.1	0.619236
5.743350	0.1	0.617621
5.745017	0.1	0.616536
5.746683	0.1	0.614841
5.748350	0.1	0.612936
5.750017	0.1	0.611725
5.751683	0.1	0.610766
5.753350	0.1	0.608689
5.755017	0.1	0.604577
5.756683	0.1	0.598179
5.758350	0.1	0.589960
5.760017	0.1	0.581504
5.761683	0.1	0.574733
5.763350	0.1	0.569965
5.765017	0.1	0.565606
5.766683	0.1	0.560414
5.768350	0.1	0.554868
5.770017	0.1	0.549597
5.771683	0.1	0.543874
5.773350	0.1	0.537056
5.775017	0.1	0.530207
5.776683	0.1	0.524754
5.778350	0.1	0.521098
5.780017	0.1	0.519003
5.781683	0.1	0.518123
5.783350	0.1	0.518388
5.785017	0.1	0.519771
5.786683	0.1	0.521014
5.788350	0.1	0.519762
5.790017	0.1	0.514300
5.791683	0.1	0.505070
5.793350	0.1	0.494430
5.795017	0.1	0.484744
5.796683	0.1	0.476572
5.798350	0.1	0.468958
5.800017	0.1	0.461130
5.801683	0.1	0.453508
5.803350	0.1	0.447086
5.805017	0.1	0.442239
5.806683	0.1	0.438485
5.808350	0.1	0.435440
5.810017	0.1	0.433209
5.811683	0.1	0.431887
5.813350	0.1	0.431272
5.815017	0.1	0.430858
5.816683	0.1	0.430099
5.818350	0.1	0.428655
5.820017	0.1	0.426322
5.821683	0.1	0.423179
5.823350	0.1	0.419556
5.825017	0.1	0.415617
5.826683	0.1	0.411812
5.828350	0.1	0.409451
5.830017	0.1	0.409507
5.831683	0.1	0.411086
5.833350	0.1	0.411700
5.835017	0.1	0.409200
5.836683	0.1	0.403295
5.838350	0.1	0.395183
5.840017	0.1	0.386634
5.841683	0.1	0.379519
5.843350	0.1	0.375076
5.845017	0.1	0.373204
5.846683	0.1	0.372627
5.848350	0.1	0.371919
5.850017	0.1	0.370350
5.851683	0.1	0.368105
5.853350	0.1	0.366103
5.855017	0.1	0.365418
5.856683	0.1	0.366280
5.858350	0.1	0.367565
5.860017	0.1	0.368096
5.861683	0.1	0.367905
5.863350	0.1	0.367146
5.865017	0.1	0.365223
5.866683	0.1	0.361865
5.868350	0.1	0.357740
5.870017	0.1	0.353777
5.871683	0.1	0.350494
5.873350	0.1	0.347653
5.875017	0.1	0.344468
5.876683	0.1	0.340338
5.878350	0.1	0.335542
5.880017	0.1	0.331355
5.881683	0.1	0.329269
5.883350	0.1	0.329996
5.885017	0.1	0.332939
5.886683	0.1	0.336380
5.888350	0.1	0.338736
5.890017	0.1	0.339542
5.891683	0.1	0.339202
5.893350	0.1	0.338196
5.895017	0.1	0.336743
5.896683	0.1	0.335108
5.898350	0.1	0.333609
5.900017	0.1	0.332114
5.901683	0.1	0.330601
5.903350	0.1	0.329893
5.905017	0.1	0.330391
5.906683	0.1	0.330922
5.908350	0.1	0.329637
5.910017	0.1	0.325469
5.911683	0.1	0.319034
5.913350	0.1	0.312608
5.915017	0.1	0.308501
5.916683	0.1	0.306875
5.918350	0.1	0.306210
5.920017	0.1	0.305679
5.921683	0.1	0.305180
5.923350	0.1	0.303644
5.925017	0.1	0.299276
5.926683	0.1	0.291802
5.928350	0.1	0.283900
5.930017	0.1	0.279155
5.931683	0.1	0.278372
5.933350	0.1	0.279495
5.935017	0.1	0.280268
5.936683	0.1	0.279448
5.938350	0.1	0.276882
5.940017	0.1	0.273790
5.941683	0.1	0.272319
5.943350	0.1	0.274219
5.945017	0.1	0.279499
5.946683	0.1	0.286223
5.948350	0.1	0.291835
5.950017	0.1	0.294684
5.951683	0.1	0.294689
5.953350	0.1	0.293073
5.955017	0.1	0.291239
5.956683	0.1	0.290149
5.958350	0.1	0.290284
5.960017	0.1	0.291038
5.961683	0.1	0.291006
5.963350	0.1	0.289334
5.965017	0.1	0.285888
5.966683	0.1	0.280547
5.968350	0.1	0.273576
5.970017	0.1	0.265772
5.971683	0.1	0.257925
5.973350	0.1	0.251103
5.975017	0.1	0.246721
5.976683	0.1	0.245478
5.978350	0.1	0.247182
5.980017	0.1	0.251397
5.981683	0.1	0.257143
5.983350	0.1	0.262153
5.985017	0.1	0.263858
5.986683	0.1	0.261557
5.988350	0.1	0.256975
5.990017	0.1	0.252933
5.991683	0.1	0.251876
5.993350	0.1	0.254284
5.995017	0.1	0.258014
5.996683	0.1	0.260090
5.998350	0.1	0.258829
6.000017	0.1	0.253972
6.001683	0.1	0.246419
6.003350	0.1	0.238260
6.005017	0.1	0.232286
6.006683	0.1	0.230498
6.008350	0.1	0.232677
6.010017	0.1	0.236845
6.011683	0.1	0.240696
6.013350	0.1	0.242209
6.015017	0.1	0.240472
6.016683	0.1	0.236365
6.018350	0.1	0.231680
6.020017	0.1	0.227951
6.021683	0.1	0.226363
6.023350	0.1	0.227545
6.025017	0.1	0.230703
6.026683	0.1	0.234172
6.028350	0.1	0.237050
6.030017	0.1	0.239164
6.031683	0.1	0.239844
6.033350	0.1	0.238121
6.035017	0.1	0.234116
6.036683	0.1	0.229203
6.038350	0.1	0.224905
6.040017	0.1	0.222102
6.041683	0.1	0.220886
6.043350	0.1	0.220290
6.045017	0.1	0.218954
6.046683	0.1	0.216635
6.048350	0.1	0.214232
6.050017	0.1	0.212505
6.051683	0.1	0.211857
6.053350	0.1	0.212281
6.055017	0.1	0.212737
6.056683	0.1	0.211974
6.058350	0.1	0.210111
6.060017	0.1	0.208565
6.061683	0.1	0.208584
6.063350	0.1	0.210428
6.065017	0.1	0.213548
6.066683	0.1	0.216868
6.068350	0.1	0.219005
6.070017	0.1	0.219052
6.071683	0.1	0.217054
6.073350	0.1	0.213627
6.075017	0.1	0.209599
6.076683	0.1	0.205962
6.078350	0.1	0.203429
6.080017	0.1	0.201771
6.081683	0.1	0.199825
6.083350	0.1	0.196910
6.085017	0.1	0.193976
6.086683	0.1	0.192523
6.088350	0.1	0.192933
6.090017	0.1	0.194325
6.091683	0.1	0.195759
6.093350	0.1	0.197114
6.095017	0.1	0.198716
6.096683	0.1	0.200719
6.098350	0.1	0.202963
6.100017	0.1	0.205515
6.101683	0.1	0.208626
6.103350	0.1	0.211881
6.105017	0.1	0.213869
6.106683	0.1	0.212905
6.108350	0.1	0.208458
6.110017	0.1	0.202176
6.111683	0.1	0.197212
6.113350	0.1	0.196341
6.115017	0.1	0.200174
6.116683	0.1	0.206307
6.118350	0.1	0.210763
6.120017	0.1	0.210903
6.121683	0.1	0.206940
6.123350	0.1	0.201375
6.125017	0.1	0.197263
6.126683	0.1	0.195648
6.128350	0.1	0.194721
6.130017	0.1	0.192756
6.131683	0.1	0.190311
6.133350	0.1	0.188625
6.135017	0.1	0.188244
6.136683	0.1	0.189170
6.138350	0.1	0.191033
6.140017	0.1	0.193161
6.141683	0.1	0.194917
6.143350	0.1	0.196290
6.145017	0.1	0.197738
6.146683	0.1	0.199168
6.148350	0.1	0.199969
6.150017	0.1	0.200095
6.151683	0.1	0.200048
6.153350	0.1	0.199950
6.155017	0.1	0.199289
6.156683	0.1	0.197794
6.158350	0.1	0.195643
6.160017	0.1	0.192840
6.161683	0.1	0.189920
6.163350	0.1	0.188407
6.165017	0.1	0.189403
6.166683	0.1	0.192593
6.168350	0.1	0.196313
6.170017	0.1	0.198516
6.171683	0.1	0.198451
6.173350	0.1	0.197338
6.175017	0.1	0.197017
6.176683	0.1	0.197957
6.178350	0.1	0.198921
6.180017	0.1	0.198982
6.181683	0.1	0.199238
6.183350	0.1	0.201501
6.185017	0.1	0.205715
6.186683	0.1	0.209794
6.188350	0.1	0.211480
6.190017	0.1	0.209524
6.191683	0.1	0.204155
6.193350	0.1	0.196812
6.195017	0.1	0.189310
6.196683	0.1	0.184011
6.198350	0.1	0.183354
6.200017	0.1	0.187522
6.201683	0.1	0.193985
6.203350	0.1	0.199638
6.205017	0.1	0.202609
6.206683	0.1	0.202814
6.208350	0.1	0.201631
6.210017	0.1	0.200560
6.211683	0.1	0.200043
6.213350	0.1	0.199415
6.215017	0.1	0.197543
6.216683	0.1	0.193920
6.218350	0.1	0.189887
6.220017	0.1	0.188146
6.221683	0.1	0.190306
6.223350	0.1	0.195154
6.225017	0.1	0.199769
6.226683	0.1	0.202074
6.228350	0.1	0.201929
6.230017	0.1	0.201114
6.231683	0.1	0.202190
6.233350	0.1	0.205762
6.235017	0.1	0.209208
6.236683	0.1	0.209338
6.238350	0.1	0.205534
6.240017	0.1	0.199373
6.241683	0.1	0.193077
6.243350	0.1	0.189375
6.245017	0.1	0.190577
6.246683	0.1	0.196341
6.248350	0.1	0.203648
6.250017	0.1	0.209422
6.251683	0.1	0.212626
6.253350	0.1	0.214325
6.255017	0.1	0.216486
6.256683	0.1	0.219913
6.258350	0.1	0.223052
6.260017	0.1	0.223261
6.261683	0.1	0.219382
6.263350	0.1	0.212849
6.265017	0.1	0.206348
6.266683	0.1	0.201729
6.268350	0.1	0.199266
6.270017	0.1	0.197990
6.271683	0.1	0.196905
6.273350	0.1	0.196248
6.275017	0.1	0.196742
6.276683	0.1	0.198055
6.278350	0.1	0.199443
6.280017	0.1	0.201063
6.281683	0.1	0.203452
6.283350	0.1	0.205911
6.285017	0.1	0.206758
6.286683	0.1	0.205613
6.288350	0.1	0.204435
6.290017	0.1	0.205510
6.291683	0.1	0.208956
6.293350	0.1	0.212463
6.295017	0.1	0.213170
6.296683	0.1	0.210176
6.298350	0.1	0.205506
6.300017	0.1	0.202311
6.301683	0.1	0.201687
6.303350	0.1	0.202102
6.305017	0.1	0.202120
6.306683	0.1	0.201729
6.308350	0.1	0.200430
6.310017	0.1	0.196905
6.311683	0.1	0.191117
6.313350	0.1	0.184928
6.315017	0.1	0.180900
6.316683	0.1	0.181114
6.318350	0.1	0.186134
6.320017	0.1	0.193967
6.321683	0.1	0.200449
6.323350	0.1	0.202209
6.325017	0.1	0.199205
6.326683	0.1	0.194646
6.328350	0.1	0.193003
6.330017	0.1	0.196812
6.331683	0.1	0.204579
6.333350	0.1	0.212202
6.335017	0.1	0.216104
6.336683	0.1	0.214735
6.338350	0.1	0.208332
6.340017	0.1	0.199093
6.341683	0.1	0.191112
6.343350	0.1	0.188053
6.345017	0.1	0.190674
6.346683	0.1	0.197212
6.348350	0.1	0.205091
6.350017	0.1	0.211643
6.351683	0.1	0.214637
6.353350	0.1	0.213860
6.355017	0.1	0.211564
6.356683	0.1	0.210614
6.358350	0.1	0.212137
6.360017	0.1	0.214917
6.361683	0.1	0.216751
6.363350	0.1	0.216281
6.365017	0.1	0.213780
6.366683	0.1	0.210889
6.368350	0.1	0.209808
6.370017	0.1	0.211671
6.371683	0.1	0.215359
6.373350	0.1	0.218605
6.375017	0.1	0.220304
6.376683	0.1	0.221166
6.378350	0.1	0.222344
6.380017	0.1	0.224533
6.381683	0.1	0.227867
6.383350	0.1	0.231238
6.385017	0.1	0.232691
6.386683	0.1	0.231196
6.388350	0.1	0.227359
6.390017	0.1	0.223098
6.391683	0.1	0.220784
6.393350	0.1	0.221785
6.395017	0.1	0.225487
6.396683	0.1	0.229599
6.398350	0.1	0.232044
6.400017	0.1	0.232658
6.401683	0.1	0.232845
6.403350	0.1	0.234018
6.405017	0.1	0.236337
6.406683	0.1	0.238661
6.408350	0.1	0.240146
6.410017	0.1	0.241790
6.411683	0.1	0.245119
6.413350	0.1	0.248915
6.415017	0.1	0.249529
6.416683	0.1	0.245301
6.418350	0.1	0.238535
6.420017	0.1	0.233292
6.421683	0.1	0.232328
6.423350	0.1	0.235443
6.425017	0.1	0.240039
6.426683	0.1	0.243490
6.428350	0.1	0.244910
6.430017	0.1	0.244481
6.431683	0.1	0.242656
6.433350	0.1	0.240952
6.435017	0.1	0.241701
6.436683	0.1	0.245878
6.438350	0.1	0.252090
6.440017	0.1	0.257911
6.441683	0.1	0.262023
6.443350	0.1	0.264985
6.445017	0.1	0.267844
6.446683	0.1	0.270405
6.448350	0.1	0.271345
6.450017	0.1	0.269427
6.451683	0.1	0.264808
6.453350	0.1	0.259369
6.455017	0.1	0.255741
6.456683	0.1	0.256160
6.458350	0.1	0.261334
6.460017	0.1	0.269697
6.461683	0.1	0.277711
6.463350	0.1	0.281511
6.465017	0.1	0.279751
6.466683	0.1	0.274274
6.468350	0.1	0.267304
6.470017	0.1	0.260216
6.471683	0.1	0.254698
6.473350	0.1	0.252496
6.475017	0.1	0.254335
6.476683	0.1	0.259331
6.478350	0.1	0.265138
6.480017	0.1	0.269441
6.481683	0.1	0.270940
6.483350	0.1	0.269203
6.485017	0.1	0.265171
6.486683	0.1	0.261255
6.488350	0.1	0.259522
6.490017	0.1	0.259927
6.491683	0.1	0.261040
6.493350	0.1	0.261888
6.495017	0.1	0.262526
6.496683	0.1	0.262959
6.498350	0.1	0.262586
6.500017	0.1	0.261194
6.501683	0.1	0.259564
6.503350	0.1	0.258791
6.505017	0.1	0.260053
6.506683	0.1	0.264333
6.508350	0.1	0.271243
6.510017	0.1	0.278801
6.511683	0.1	0.284850
6.513350	0.1	0.288198
6.515017	0.1	0.288640
6.516683	0.1	0.286936
6.518350	0.1	0.284445
6.520017	0.1	0.281874
6.521683	0.1	0.278647
6.523350	0.1	0.273837
6.525017	0.1	0.267779
6.526683	0.1	0.262461
6.528350	0.1	0.259764
6.530017	0.1	0.259643
6.531683	0.1	0.260682
6.533350	0.1	0.261734
6.535017	0.1	0.262475
6.536683	0.1	0.263178
6.538350	0.1	0.264356
6.540017	0.1	0.265939
6.541683	0.1	0.267280
6.543350	0.1	0.268165
6.545017	0.1	0.268905
6.546683	0.1	0.269515
6.548350	0.1	0.269650
6.550017	0.1	0.269166
6.551683	0.1	0.268649
6.553350	0.1	0.269525
6.555017	0.1	0.272612
6.556683	0.1	0.276589
6.558350	0.1	0.279117
6.560017	0.1	0.279248
6.561683	0.1	0.277818
6.563350	0.1	0.276417
6.565017	0.1	0.276761
6.566683	0.1	0.280212
6.568350	0.1	0.286666
6.570017	0.1	0.294033
6.571683	0.1	0.299327
6.573350	0.1	0.300617
6.575017	0.1	0.297865
6.576683	0.1	0.292235
6.578350	0.1	0.285730
6.580017	0.1	0.281241
6.581683	0.1	0.280873
6.583350	0.1	0.284039
6.585017	0.1	0.288212
6.586683	0.1	0.290982
6.588350	0.1	0.291411
6.590017	0.1	0.290466
6.591683	0.1	0.290354
6.593350	0.1	0.292938
6.595017	0.1	0.298256
6.596683	0.1	0.304086
6.598350	0.1	0.307700
6.600017	0.1	0.308603
6.601683	0.1	0.308501
6.603350	0.1	0.308617
6.605017	0.1	0.308268
6.606683	0.1	0.306154
6.608350	0.1	0.302554
6.610017	0.1	0.299593
6.611683	0.1	0.299243
6.613350	0.1	0.301916
6.615017	0.1	0.306834
6.616683	0.1	0.312827
6.618350	0.1	0.317912
6.620017	0.1	0.319327
6.621683	0.1	0.315853
6.623350	0.1	0.309693
6.625017	0.1	0.304696
6.626683	0.1	0.303150
6.628350	0.1	0.304631
6.630017	0.1	0.307546
6.631683	0.1	0.310531
6.633350	0.1	0.312496
6.635017	0.1	0.313204
6.636683	0.1	0.313846
6.638350	0.1	0.316133
6.640017	0.1	0.320445
6.641683	0.1	0.325385
6.643350	0.1	0.329358
6.645017	0.1	0.331644
6.646683	0.1	0.332245
6.648350	0.1	0.331658
6.650017	0.1	0.330317
6.651683	0.1	0.327881
6.653350	0.1	0.323798
6.655017	0.1	0.318671
6.656683	0.1	0.314517
6.658350	0.1	0.313339
6.660017	0.1	0.315690
6.661683	0.1	0.320529
6.663350	0.1	0.326023
6.665017	0.1	0.330354
6.666683	0.1	0.332128
6.668350	0.1	0.331034
6.670017	0.1	0.328301
6.671683	0.1	0.325725
6.673350	0.1	0.324231
6.675017	0.1	0.323667
6.676683	0.1	0.323849
6.678350	0.1	0.325008
6.680017	0.1	0.327048
6.681683	0.1	0.329274
6.683350	0.1	0.331230
6.685017	0.1	0.333381
6.686683	0.1	0.336538
6.688350	0.1	0.340836
6.690017	0.1	0.345600
6.691683	0.1	0.349423
6.693350	0.1	0.350289
6.695017	0.1	0.346936
6.696683	0.1	0.340706
6.698350	0.1	0.334675
6.700017	0.1	0.330745
6.701683	0.1	0.329078
6.703350	0.1	0.329399
6.705017	0.1	0.330815
6.706683	0.1	0.331821
6.708350	0.1	0.331895
6.710017	0.1	0.331672
6.711683	0.1	0.331723
6.713350	0.1	0.332287
6.715017	0.1	0.333814
6.716683	0.1	0.337162
6.718350	0.1	0.342419
6.720017	0.1	0.347467
6.721683	0.1	0.349516
6.723350	0.1	0.347891
6.725017	0.1	0.344263
6.726683	0.1	0.341153
6.728350	0.1	0.340231
6.730017	0.1	0.341227
6.731683	0.1	0.342769
6.733350	0.1	0.343849
6.735017	0.1	0.343951
6.736683	0.1	0.342540
6.738350	0.1	0.339681
6.740017	0.1	0.336780
6.741683	0.1	0.335709
6.743350	0.1	0.337232
6.745017	0.1	0.340431
6.746683	0.1	0.343202
6.748350	0.1	0.343737
6.750017	0.1	0.342280
6.751683	0.1	0.340659
6.753350	0.1	0.340249
6.755017	0.1	0.340831
6.756683	0.1	0.340589
6.758350	0.1	0.337716
6.760017	0.1	0.332640
6.761683	0.1	0.327481
6.763350	0.1	0.323816
6.765017	0.1	0.322545
6.766683	0.1	0.324184
6.768350	0.1	0.327546
6.770017	0.1	0.329902
6.771683	0.1	0.329674
6.773350	0.1	0.327821
6.775017	0.1	0.326550
6.776683	0.1	0.327597
6.778350	0.1	0.331607
6.780017	0.1	0.337516
6.781683	0.1	0.342652
6.783350	0.1	0.344897
6.785017	0.1	0.344082
6.786683	0.1	0.341064
6.788350	0.1	0.337060
6.790017	0.1	0.333628
6.791683	0.1	0.332072
6.793350	0.1	0.332771
6.795017	0.1	0.334731
6.796683	0.1	0.335891
6.798350	0.1	0.335169
6.800017	0.1	0.333623
6.801683	0.1	0.332813
6.803350	0.1	0.333549
6.805017	0.1	0.335732
6.806683	0.1	0.337726
6.808350	0.1	0.336887
6.810017	0.1	0.331565
6.811683	0.1	0.322685
6.813350	0.1	0.313725
6.815017	0.1	0.308640
6.816683	0.1	0.309148
6.818350	0.1	0.313963
6.820017	0.1	0.320571
6.821683	0.1	0.326782
6.823350	0.1	0.330913
6.825017	0.1	0.331560
6.826683	0.1	0.328147
6.828350	0.1	0.322317
6.830017	0.1	0.317758
6.831683	0.1	0.317725
6.833350	0.1	0.322717
6.835017	0.1	0.329851
6.836683	0.1	0.334647
6.838350	0.1	0.334652
6.840017	0.1	0.331183
6.841683	0.1	0.327188
6.843350	0.1	0.324566
6.845017	0.1	0.323523
6.846683	0.1	0.323192
6.848350	0.1	0.322415
6.850017	0.1	0.320501
6.851683	0.1	0.317344
6.853350	0.1	0.312822
6.855017	0.1	0.306922
6.856683	0.1	0.300747
6.858350	0.1	0.296468
6.860017	0.1	0.296123
6.861683	0.1	0.300235
6.863350	0.1	0.306978
6.865017	0.1	0.313288
6.866683	0.1	0.316864
6.868350	0.1	0.317008
6.870017	0.1	0.314531
6.871683	0.1	0.310889
6.873350	0.1	0.307234
6.875017	0.1	0.304449
6.876683	0.1	0.303141
6.878350	0.1	0.303290
6.880017	0.1	0.304393
6.881683	0.1	0.306275
6.883350	0.1	0.309339
6.885017	0.1	0.313348
6.886683	0.1	0.316883
6.888350	0.1	0.319090
6.890017	0.1	0.320291
6.891683	0.1	0.320659
6.893350	0.1	0.319649
6.895017	0.1	0.316831
6.896683	0.1	0.312920
6.898350	0.1	0.309264
6.900017	0.1	0.306219
6.901683	0.1	0.303285
6.903350	0.1	0.300384
6.905017	0.1	0.297832
6.906683	0.1	0.295565
6.908350	0.1	0.293036
6.910017	0.1	0.290279
6.911683	0.1	0.288435
6.913350	0.1	0.288435
6.915017	0.1	0.289986
6.916683	0.1	0.292356
6.918350	0.1	0.294931
6.920017	0.1	0.297101
6.921683	0.1	0.298312
6.923350	0.1	0.297735
6.925017	0.1	0.294372
6.926683	0.1	0.288468
6.928350	0.1	0.282321
6.930017	0.1	0.279048
6.931683	0.1	0.280454
6.933350	0.1	0.285772
6.935017	0.1	0.291965
6.936683	0.1	0.295895
6.938350	0.1	0.296761
6.940017	0.1	0.295942
6.941683	0.1	0.295090
6.943350	0.1	0.295197
6.945017	0.1	0.296151
6.946683	0.1	0.296058
6.948350	0.1	0.292552
6.950017	0.1	0.285576
6.951683	0.1	0.277888
6.953350	0.1	0.272524
6.955017	0.1	0.270787
6.956683	0.1	0.272193
6.958350	0.1	0.275071
6.960017	0.1	0.277925
6.961683	0.1	0.280356
6.963350	0.1	0.282228
6.965017	0.1	0.283387
6.966683	0.1	0.284431
6.968350	0.1	0.286251
6.970017	0.1	0.289073
6.971683	0.1	0.292221
6.973350	0.1	0.294251
6.975017	0.1	0.293329
6.976683	0.1	0.288598
6.978350	0.1	0.281683
6.980017	0.1	0.275979
6.981683	0.1	0.273688
6.983350	0.1	0.274172
6.985017	0.1	0.275373
6.986683	0.1	0.275909
6.988350	0.1	0.275667
6.990017	0.1	0.275145
6.991683	0.1	0.274675
6.993350	0.1	0.274354
6.995017	0.1	0.274549
6.996683	0.1	0.275532
6.998350	0.1	0.276766
7.000017	0.1	0.277348
7.001683	0.1	0.277092
7.003350	0.1	0.276677
7.005017	0.1	0.276738
7.006683	0.1	0.277301
7.008350	0.1	0.278116
7.010017	0.1	0.278889
7.011683	0.1	0.279285
7.013350	0.1	0.279169
7.015017	0.1	0.278857
7.016683	0.1	0.278773
7.018350	0.1	0.278885
7.020017	0.1	0.279089
7.021683	0.1	0.279676
7.023350	0.1	0.280617
7.025017	0.1	0.280878
7.026683	0.1	0.279578
7.028350	0.1	0.277357
7.030017	0.1	0.275578
7.031683	0.1	0.275136
7.033350	0.1	0.276850
7.035017	0.1	0.281013
7.036683	0.1	0.285986
7.038350	0.1	0.288668
7.040017	0.1	0.287201
7.041683	0.1	0.282787
7.043350	0.1	0.278088
7.045017	0.1	0.274554
7.046683	0.1	0.272179
7.048350	0.1	0.270973
7.050017	0.1	0.271345
7.051683	0.1	0.272985
7.053350	0.1	0.274139
7.055017	0.1	0.272919
7.056683	0.1	0.269432
7.058350	0.1	0.265958
7.060017	0.1	0.264547
7.061683	0.1	0.265324
7.063350	0.1	0.267448
7.065017	0.1	0.269958
7.066683	0.1	0.271569
7.068350	0.1	0.270954
7.070017	0.1	0.267485
7.071683	0.1	0.262321
7.073350	0.1	0.258372
7.075017	0.1	0.257883
7.076683	0.1	0.260118
7.078350	0.1	0.262307
7.080017	0.1	0.262447
7.081683	0.1	0.260472
7.083350	0.1	0.257734
7.085017	0.1	0.256044
7.086683	0.1	0.256379
7.088350	0.1	0.257865
7.090017	0.1	0.258642
7.091683	0.1	0.257548
7.093350	0.1	0.254735
7.095017	0.1	0.250963
7.096683	0.1	0.246186
7.098350	0.1	0.239676
7.100017	0.1	0.232398
7.101683	0.1	0.227429
7.103350	0.1	0.227308
7.105017	0.1	0.232090
7.106683	0.1	0.239545
7.108350	0.1	0.246721
7.110017	0.1	0.252011
7.111683	0.1	0.255965
7.113350	0.1	0.259858
7.115017	0.1	0.263602
7.116683	0.1	0.266130
7.118350	0.1	0.267238
7.120017	0.1	0.267429
7.121683	0.1	0.266912
7.123350	0.1	0.266177
7.125017	0.1	0.266153
7.126683	0.1	0.266852
7.128350	0.1	0.267215
7.130017	0.1	0.266773
7.131683	0.1	0.266330
7.133350	0.1	0.266880
7.135017	0.1	0.268491
7.136683	0.1	0.270326
7.138350	0.1	0.271057
7.140017	0.1	0.269716
7.141683	0.1	0.266754
7.143350	0.1	0.263765
7.145017	0.1	0.262200
7.146683	0.1	0.262707
7.148350	0.1	0.265189
7.150017	0.1	0.268691
7.151683	0.1	0.271671
7.153350	0.1	0.273129
7.155017	0.1	0.273245
7.156683	0.1	0.272803
7.158350	0.1	0.272514
7.160017	0.1	0.272878
7.161683	0.1	0.273851
7.163350	0.1	0.274912
7.165017	0.1	0.275602
7.166683	0.1	0.275527
7.168350	0.1	0.274568
7.170017	0.1	0.273972
7.171683	0.1	0.276160
7.173350	0.1	0.282535
7.175017	0.1	0.292202
7.176683	0.1	0.302847
7.178350	0.1	0.312268
7.180017	0.1	0.319011
7.181683	0.1	0.322391
7.183350	0.1	0.323076
7.185017	0.1	0.323630
7.186683	0.1	0.326675
7.188350	0.1	0.331937
7.190017	0.1	0.336464
7.191683	0.1	0.337572
7.193350	0.1	0.335407
7.195017	0.1	0.333111
7.196683	0.1	0.333879
7.198350	0.1	0.338485
7.200017	0.1	0.345898
7.201683	0.1	0.354485
7.203350	0.1	0.362247
7.205017	0.1	0.367281
7.206683	0.1	0.368874
7.208350	0.1	0.368096
7.210017	0.1	0.366648
7.211683	0.1	0.365656
7.213350	0.1	0.365046
7.215017	0.1	0.363518
7.216683	0.1	0.360832
7.218350	0.1	0.359020
7.220017	0.1	0.359942
7.221683	0.1	0.363421
7.223350	0.1	0.368231
7.225017	0.1	0.373782
7.226683	0.1	0.380385
7.228350	0.1	0.387789
7.230017	0.1	0.394220
7.231683	0.1	0.397647
7.233350	0.1	0.397321
7.235017	0.1	0.393917
7.236683	0.1	0.388958
7.238350	0.1	0.383928
7.240017	0.1	0.379565
7.241683	0.1	0.376557
7.243350	0.1	0.376236
7.245017	0.1	0.379100
7.246683	0.1	0.383765
7.248350	0.1	0.388753
7.250017	0.1	0.394168
7.251683	0.1	0.400571
7.253350	0.1	0.407095
7.255017	0.1	0.411747
7.256683	0.1	0.413554
7.258350	0.1	0.413032
7.260017	0.1	0.410997
7.261683	0.1	0.408413
7.263350	0.1	0.406434
7.265017	0.1	0.405782
7.266683	0.1	0.406345
7.268350	0.1	0.407458
7.270017	0.1	0.408529
7.271683	0.1	0.409228
7.273350	0.1	0.409232
7.275017	0.1	0.408520
7.276683	0.1	0.407752
7.278350	0.1	0.407132
7.280017	0.1	0.405503
7.281683	0.1	0.401796
7.283350	0.1	0.397088
7.285017	0.1	0.393917
7.286683	0.1	0.393600
7.288350	0.1	0.395146
7.290017	0.1	0.396585
7.291683	0.1	0.396203
7.293350	0.1	0.393516
7.295017	0.1	0.390294
7.296683	0.1	0.389270
7.298350	0.1	0.391146
7.300017	0.1	0.394001
7.301683	0.1	0.395621
7.303350	0.1	0.395188
7.305017	0.1	0.393176
7.306683	0.1	0.390634
7.308350	0.1	0.388650
7.310017	0.1	0.388124
7.311683	0.1	0.389284
7.313350	0.1	0.391304
7.315017	0.1	0.393367
7.316683	0.1	0.395845
7.318350	0.1	0.398774
7.320017	0.1	0.400580
7.321683	0.1	0.399631
7.323350	0.1	0.396292
7.325017	0.1	0.393144
7.326683	0.1	0.392678
7.328350	0.1	0.394899
7.330017	0.1	0.397880
7.331683	0.1	0.399859
7.333350	0.1	0.400115
7.335017	0.1	0.398555
7.336683	0.1	0.394923
7.338350	0.1	0.388599
7.340017	0.1	0.380208
7.341683	0.1	0.372706
7.343350	0.1	0.369251
7.345017	0.1	0.370303
7.346683	0.1	0.373805
7.348350	0.1	0.377609
7.350017	0.1	0.380832
7.351683	0.1	0.383384
7.353350	0.1	0.385316
7.355017	0.1	0.386760
7.356683	0.1	0.387924
7.358350	0.1	0.389037
7.360017	0.1	0.390280
7.361683	0.1	0.391258
7.363350	0.1	0.390699
7.365017	0.1	0.387495
7.366683	0.1	0.381861
7.368350	0.1	0.375430
7.370017	0.1	0.370219
7.371683	0.1	0.367146
7.373350	0.1	0.366094
7.375017	0.1	0.367290
7.376683	0.1	0.371058
7.378350	0.1	0.376250
7.380017	0.1	0.380240
7.381683	0.1	0.380739
7.383350	0.1	0.377204
7.385017	0.1	0.371034
7.386683	0.1	0.365395
7.388350	0.1	0.363551
7.390017	0.1	0.366406
7.391683	0.1	0.372054
7.393350	0.1	0.377442
7.395017	0.1	0.380212
7.396683	0.1	0.380091
7.398350	0.1	0.378853
7.400017	0.1	0.378438
7.401683	0.1	0.379565
7.403350	0.1	0.381707
7.405017	0.1	0.383188
7.406683	0.1	0.382354
7.408350	0.1	0.379458
7.410017	0.1	0.376077
7.411683	0.1	0.372976
7.413350	0.1	0.369977
7.415017	0.1	0.367290
7.416683	0.1	0.365740
7.418350	0.1	0.366042
7.420017	0.1	0.368454
7.421683	0.1	0.372664
7.423350	0.1	0.377675
7.425017	0.1	0.381796
7.426683	0.1	0.383002
7.428350	0.1	0.380240
7.430017	0.1	0.374494
7.431683	0.1	0.368473
7.433350	0.1	0.365139
7.435017	0.1	0.365865
7.436683	0.1	0.369996
7.438350	0.1	0.375914
7.440017	0.1	0.381861
7.441683	0.1	0.386336
7.443350	0.1	0.387928
7.445017	0.1	0.385712
7.446683	0.1	0.380762
7.448350	0.1	0.376026
7.450017	0.1	0.373577
7.451683	0.1	0.373409
7.453350	0.1	0.374611
7.455017	0.1	0.375905
7.456683	0.1	0.375537
7.458350	0.1	0.372473
7.460017	0.1	0.367756
7.461683	0.1	0.363979
7.463350	0.1	0.363523
7.465017	0.1	0.366517
7.466683	0.1	0.370326
7.468350	0.1	0.372129
7.470017	0.1	0.371505
7.471683	0.1	0.369819
7.473350	0.1	0.368450
7.475017	0.1	0.368129
7.476683	0.1	0.368296
7.478350	0.1	0.367593
7.480017	0.1	0.365940
7.481683	0.1	0.364585
7.483350	0.1	0.363751
7.485017	0.1	0.362494
7.486683	0.1	0.360501
7.488350	0.1	0.358447
7.490017	0.1	0.357297
7.491683	0.1	0.357921
7.493350	0.1	0.360236
7.495017	0.1	0.362545
7.496683	0.1	0.362876
7.498350	0.1	0.361153
7.500017	0.1	0.359491
7.501683	0.1	0.359877
7.503350	0.1	0.362052
7.505017	0.1	0.363896
7.506683	0.1	0.363672
7.508350	0.1	0.361549
7.510017	0.1	0.359160
7.511683	0.1	0.358140
7.513350	0.1	0.358811
7.515017	0.1	0.359616
7.516683	0.1	0.358205
7.518350	0.1	0.354433
7.520017	0.1	0.351206
7.521683	0.1	0.351458
7.523350	0.1	0.355742
7.525017	0.1	0.362364
7.526683	0.1	0.368385
7.528350	0.1	0.371197
7.530017	0.1	0.369968
7.531683	0.1	0.365758
7.533350	0.1	0.360808
7.535017	0.1	0.357442
7.536683	0.1	0.356897
7.538350	0.1	0.358983
7.540017	0.1	0.362745
7.541683	0.1	0.366657
7.543350	0.1	0.368343
7.545017	0.1	0.365702
7.546683	0.1	0.359258
7.548350	0.1	0.352706
7.550017	0.1	0.350061
7.551683	0.1	0.352557
7.553350	0.1	0.358149
7.555017	0.1	0.362769
7.556683	0.1	0.362834
7.558350	0.1	0.358196
7.560017	0.1	0.351723
7.561683	0.1	0.346354
7.563350	0.1	0.343546
7.565017	0.1	0.343272
7.566683	0.1	0.344496
7.568350	0.1	0.346028
7.570017	0.1	0.346852
7.571683	0.1	0.345898
7.573350	0.1	0.342499
7.575017	0.1	0.337954
7.576683	0.1	0.335285
7.578350	0.1	0.336515
7.580017	0.1	0.340482
7.581683	0.1	0.344054
7.583350	0.1	0.345814
7.585017	0.1	0.347537
7.586683	0.1	0.351709
7.588350	0.1	0.358759
7.590017	0.1	0.366853
7.591683	0.1	0.373297
7.593350	0.1	0.376212
7.595017	0.1	0.375188
7.596683	0.1	0.371472
7.598350	0.1	0.368031
7.600017	0.1	0.368054
7.601683	0.1	0.372450
7.603350	0.1	0.379235
7.605017	0.1	0.385172
7.606683	0.1	0.387840
7.608350	0.1	0.386769
7.610017	0.1	0.383276
7.611683	0.1	0.379616
7.613350	0.1	0.377488
7.615017	0.1	0.376748
7.616683	0.1	0.375486
7.618350	0.1	0.371831
7.620017	0.1	0.366075
7.621683	0.1	0.360571
7.623350	0.1	0.357470
7.625017	0.1	0.357232
7.626683	0.1	0.359146
7.628350	0.1	0.362070
7.630017	0.1	0.365037
7.631683	0.1	0.367812
7.633350	0.1	0.370499
7.635017	0.1	0.372748
7.636683	0.1	0.374536
7.638350	0.1	0.377093
7.640017	0.1	0.381465
7.641683	0.1	0.386690
7.643350	0.1	0.390727
7.645017	0.1	0.392934
7.646683	0.1	0.394606
7.648350	0.1	0.396883
7.650017	0.1	0.399239
7.651683	0.1	0.400576
7.653350	0.1	0.400976
7.655017	0.1	0.401172
7.656683	0.1	0.401232
7.658350	0.1	0.400995
7.660017	0.1	0.401433
7.661683	0.1	0.404157
7.663350	0.1	0.408869
7.665017	0.1	0.412967
7.666683	0.1	0.414276
7.668350	0.1	0.412590
7.670017	0.1	0.408888
7.671683	0.1	0.404390
7.673350	0.1	0.400837
7.675017	0.1	0.400529
7.676683	0.1	0.404594
7.678350	0.1	0.411849
7.680017	0.1	0.419980
7.681683	0.1	0.426997
7.683350	0.1	0.431496
7.685017	0.1	0.432855
7.686683	0.1	0.432255
7.688350	0.1	0.433163
7.690017	0.1	0.438867
7.691683	0.1	0.449046
7.693350	0.1	0.459743
7.695017	0.1	0.466765
7.696683	0.1	0.469098
7.698350	0.1	0.469140
7.700017	0.1	0.469694
7.701683	0.1	0.471473
7.703350	0.1	0.473601
7.705017	0.1	0.475454
7.706683	0.1	0.477205
7.708350	0.1	0.479068
7.710017	0.1	0.481238
7.711683	0.1	0.484264
7.713350	0.1	0.488171
7.715017	0.1	0.491575
7.716683	0.1	0.492586
7.718350	0.1	0.490281
7.720017	0.1	0.485308
7.721683	0.1	0.479696
7.723350	0.1	0.476278
7.725017	0.1	0.477363
7.726683	0.1	0.482891
7.728350	0.1	0.490202
7.730017	0.1	0.496348
7.731683	0.1	0.500670
7.733350	0.1	0.504451
7.735017	0.1	0.508507
7.736683	0.1	0.512144
7.738350	0.1	0.514025
7.740017	0.1	0.513014
7.741683	0.1	0.508837
7.743350	0.1	0.502993
7.745017	0.1	0.498206
7.746683	0.1	0.496279
7.748350	0.1	0.496996
7.750017	0.1	0.499054
7.751683	0.1	0.501154
7.753350	0.1	0.502360
7.755017	0.1	0.502234
7.756683	0.1	0.500968
7.758350	0.1	0.499198
7.760017	0.1	0.497056
7.761683	0.1	0.493964
7.763350	0.1	0.489820
7.765017	0.1	0.485228
7.766683	0.1	0.480553
7.768350	0.1	0.476036
7.770017	0.1	0.472115
7.771683	0.1	0.468516
7.773350	0.1	0.464399
7.775017	0.1	0.460125
7.776683	0.1	0.457279
7.778350	0.1	0.456874
7.780017	0.1	0.458593
7.781683	0.1	0.461075
7.783350	0.1	0.462411
7.785017	0.1	0.461959
7.786683	0.1	0.461163
7.788350	0.1	0.461317
7.790017	0.1	0.462011
7.791683	0.1	0.461955
7.793350	0.1	0.459994
7.795017	0.1	0.455799
7.796683	0.1	0.449996
7.798350	0.1	0.443645
7.800017	0.1	0.437927
7.801683	0.1	0.433940
7.803350	0.1	0.431943
7.805017	0.1	0.430960
7.806683	0.1	0.429945
7.808350	0.1	0.428841
7.810017	0.1	0.427989
7.811683	0.1	0.427281
7.813350	0.1	0.426187
7.815017	0.1	0.424138
7.816683	0.1	0.421205
7.818350	0.1	0.418690
7.820017	0.1	0.418033
7.821683	0.1	0.418853
7.823350	0.1	0.419333
7.825017	0.1	0.418397
7.826683	0.1	0.416101
7.828350	0.1	0.412492
7.830017	0.1	0.407593
7.831683	0.1	0.402234
7.833350	0.1	0.398378
7.835017	0.1	0.397698
7.836683	0.1	0.399537
7.838350	0.1	0.401451
7.840017	0.1	0.401330
7.841683	0.1	0.398350
7.843350	0.1	0.393391
7.845017	0.1	0.388976
7.846683	0.1	0.387528
7.848350	0.1	0.389400
7.850017	0.1	0.393111
7.851683	0.1	0.396874
7.853350	0.1	0.399579
7.855017	0.1	0.400944
7.856683	0.1	0.401093
7.858350	0.1	0.400157
7.860017	0.1	0.398201
7.861683	0.1	0.395179
7.863350	0.1	0.391421
7.865017	0.1	0.388529
7.866683	0.1	0.388925
7.868350	0.1	0.393707
7.870017	0.1	0.401023
7.871683	0.1	0.407002
7.873350	0.1	0.408478
7.875017	0.1	0.405270
7.876683	0.1	0.400268
7.878350	0.1	0.396972
7.880017	0.1	0.397046
7.881683	0.1	0.400459
7.883350	0.1	0.406355
7.885017	0.1	0.412804
7.886683	0.1	0.416944
7.888350	0.1	0.416739
7.890017	0.1	0.412646
7.891683	0.1	0.407235
7.893350	0.1	0.403682
7.895017	0.1	0.404264
7.896683	0.1	0.408790
7.898350	0.1	0.414336
7.900017	0.1	0.417149
7.901683	0.1	0.415114
7.903350	0.1	0.409139
7.905017	0.1	0.402457
7.906683	0.1	0.398397
7.908350	0.1	0.398746
7.910017	0.1	0.403309
7.911683	0.1	0.409917
7.913350	0.1	0.415323
7.915017	0.1	0.417293
7.916683	0.1	0.415673
7.918350	0.1	0.411822
7.920017	0.1	0.408492
7.921683	0.1	0.409032
7.923350	0.1	0.414774
7.925017	0.1	0.423896
7.926683	0.1	0.432958
7.928350	0.1	0.439174
7.930017	0.1	0.441661
7.931683	0.1	0.440986
7.933350	0.1	0.438201
7.935017	0.1	0.434676
7.936683	0.1	0.431761
7.938350	0.1	0.430094
7.940017	0.1	0.429330
7.941683	0.1	0.428506
7.943350	0.1	0.427444
7.945017	0.1	0.427645
7.946683	0.1	0.430667
7.948350	0.1	0.436204
7.950017	0.1	0.442048
7.951683	0.1	0.445475
7.953350	0.1	0.445000
7.955017	0.1	0.441065
7.956683	0.1	0.435417
7.958350	0.1	0.430117
7.960017	0.1	0.426751
7.961683	0.1	0.425857
7.963350	0.1	0.427095
7.965017	0.1	0.429796
7.966683	0.1	0.433489
7.968350	0.1	0.437903
7.970017	0.1	0.442662
7.971683	0.1	0.447431
7.973350	0.1	0.451817
7.975017	0.1	0.455063
7.976683	0.1	0.456609
7.978350	0.1	0.456688
7.980017	0.1	0.455980
7.981683	0.1	0.455072
7.983350	0.1	0.454886
7.985017	0.1	0.457070
7.986683	0.1	0.462923
7.988350	0.1	0.471664
7.990017	0.1	0.480171
7.991683	0.1	0.484884
7.993350	0.1	0.484157
7.995017	0.1	0.478886
7.996683	0.1	0.471394
7.998350	0.1	0.464139
8.000017	0.1	0.458630
8.001683	0.1	0.454928
8.003350	0.1	0.452399
8.005017	0.1	0.450676
8.006683	0.1	0.450145
8.008350	0.1	0.451794
8.010017	0.1	0.456101
8.011683	0.1	0.461931
8.013350	0.1	0.467109
8.015017	0.1	0.470071
8.016683	0.1	0.470676
8.018350	0.1	0.470276
8.020017	0.1	0.470928
8.021683	0.1	0.473526
8.023350	0.1	0.477266
8.025017	0.1	0.480856
8.026683	0.1	0.483012
8.028350	0.1	0.482397
8.030017	0.1	0.478048
8.031683	0.1	0.470560
8.033350	0.1	0.463002
8.035017	0.1	0.458951
8.036683	0.1	0.459417
8.038350	0.1	0.462914
8.040017	0.1	0.467864
8.041683	0.1	0.473303
8.043350	0.1	0.477866
8.045017	0.1	0.479603
8.046683	0.1	0.477359
8.048350	0.1	0.471701
8.050017	0.1	0.464600
8.051683	0.1	0.458332
8.053350	0.1	0.454723
8.055017	0.1	0.454802
8.056683	0.1	0.457852
8.058350	0.1	0.461210
8.060017	0.1	0.462369
8.061683	0.1	0.461009
8.063350	0.1	0.458802
8.065017	0.1	0.457424
8.066683	0.1	0.456963
8.068350	0.1	0.456632
8.070017	0.1	0.456180
8.071683	0.1	0.456152
8.073350	0.1	0.457610
8.075017	0.1	0.461182
8.076683	0.1	0.465345
8.078350	0.1	0.466947
8.080017	0.1	0.464348
8.081683	0.1	0.459235
8.083350	0.1	0.454956
8.085017	0.1	0.453568
8.086683	0.1	0.454751
8.088350	0.1	0.457261
8.090017	0.1	0.460362
8.091683	0.1	0.463258
8.093350	0.1	0.464399
8.095017	0.1	0.462905
8.096683	0.1	0.459501
8.098350	0.1	0.455114
8.100017	0.1	0.450565
8.101683	0.1	0.447608
8.103350	0.1	0.447817
8.105017	0.1	0.450569
8.106683	0.1	0.453410
8.108350	0.1	0.454281
8.110017	0.1	0.453270
8.111683	0.1	0.452003
8.113350	0.1	0.451459
8.115017	0.1	0.451240
8.116683	0.1	0.450732
8.118350	0.1	0.450145
8.120017	0.1	0.450760
8.121683	0.1	0.453596
8.123350	0.1	0.457284
8.125017	0.1	0.459068
8.126683	0.1	0.457861
8.128350	0.1	0.454737
8.130017	0.1	0.451314
8.131683	0.1	0.448623
8.133350	0.1	0.446732
8.135017	0.1	0.445042
8.136683	0.1	0.443053
8.138350	0.1	0.440804
8.140017	0.1	0.438509
8.141683	0.1	0.436422
8.143350	0.1	0.435496
8.145017	0.1	0.437032
8.146683	0.1	0.440795
8.148350	0.1	0.444218
8.150017	0.1	0.444767
8.151683	0.1	0.442159
8.153350	0.1	0.437321
8.155017	0.1	0.430914
8.156683	0.1	0.423533
8.158350	0.1	0.416301
8.160017	0.1	0.410634
8.161683	0.1	0.407398
8.163350	0.1	0.406699
8.165017	0.1	0.408324
8.166683	0.1	0.412082
8.168350	0.1	0.417670
8.170017	0.1	0.423994
8.171683	0.1	0.429261
8.173350	0.1	0.432502
8.175017	0.1	0.434509
8.176683	0.1	0.436734
8.178350	0.1	0.439393
8.180017	0.1	0.440869
8.181683	0.1	0.438942
8.183350	0.1	0.433270
8.185017	0.1	0.426378
8.186683	0.1	0.421298
8.188350	0.1	0.418886
8.190017	0.1	0.417819
8.191683	0.1	0.416874
8.193350	0.1	0.416036
8.195017	0.1	0.415184
8.196683	0.1	0.413773
8.198350	0.1	0.412208
8.200017	0.1	0.411677
8.201683	0.1	0.412562
8.203350	0.1	0.414085
8.205017	0.1	0.415305
8.206683	0.1	0.415849
8.208350	0.1	0.416129
8.210017	0.1	0.417079
8.211683	0.1	0.419021
8.213350	0.1	0.421205
8.215017	0.1	0.423044
8.216683	0.1	0.424650
8.218350	0.1	0.425852
8.220017	0.1	0.426071
8.221683	0.1	0.425107
8.223350	0.1	0.423407
8.225017	0.1	0.422006
8.226683	0.1	0.422169
8.228350	0.1	0.424283
8.230017	0.1	0.427323
8.231683	0.1	0.430029
8.233350	0.1	0.432120
8.235017	0.1	0.433261
8.236683	0.1	0.431584
8.238350	0.1	0.425484
8.240017	0.1	0.416669
8.241683	0.1	0.410103
8.243350	0.1	0.410420
8.245017	0.1	0.418345
8.246683	0.1	0.430839
8.248350	0.1	0.443766
8.250017	0.1	0.453340
8.251683	0.1	0.456953
8.253350	0.1	0.454709
8.255017	0.1	0.449927
8.256683	0.1	0.447244
8.258350	0.1	0.449573
8.260017	0.1	0.456194
8.261683	0.1	0.463515
8.263350	0.1	0.468125
8.265017	0.1	0.468981
8.266683	0.1	0.466905
8.268350	0.1	0.463477
8.270017	0.1	0.460790
8.271683	0.1	0.460292
8.273350	0.1	0.462094
8.275017	0.1	0.465689
8.276683	0.1	0.469899
8.278350	0.1	0.472297
8.280017	0.1	0.470127
8.281683	0.1	0.462602
8.283350	0.1	0.452255
8.285017	0.1	0.443356
8.286683	0.1	0.439184
8.288350	0.1	0.440720
8.290017	0.1	0.446453
8.291683	0.1	0.453261
8.293350	0.1	0.458169
8.295017	0.1	0.459608
8.296683	0.1	0.457633
8.298350	0.1	0.453880
8.300017	0.1	0.450984
8.301683	0.1	0.451179
8.303350	0.1	0.455026
8.305017	0.1	0.461233
8.306683	0.1	0.467440
8.308350	0.1	0.471212
8.310017	0.1	0.470812
8.311683	0.1	0.465875
8.313350	0.1	0.457959
8.315017	0.1	0.449866
8.316683	0.1	0.443780
8.318350	0.1	0.440301
8.320017	0.1	0.439640
8.321683	0.1	0.442588
8.323350	0.1	0.448832
8.325017	0.1	0.455575
8.326683	0.1	0.459547
8.328350	0.1	0.459636
8.330017	0.1	0.457065
8.331683	0.1	0.453466
8.333350	0.1	0.449535
8.335017	0.1	0.446006
8.336683	0.1	0.443752
8.338350	0.1	0.441833
8.340017	0.1	0.437927
8.341683	0.1	0.431505
8.343350	0.1	0.424930
8.345017	0.1	0.421358
8.346683	0.1	0.421582
8.348350	0.1	0.423049
8.350017	0.1	0.422276
8.351683	0.1	0.418001
8.353350	0.1	0.411798
8.355017	0.1	0.406406
8.356683	0.1	0.403612
8.358350	0.1	0.403035
8.360017	0.1	0.402788
8.361683	0.1	0.401302
8.363350	0.1	0.398876
8.365017	0.1	0.397093
8.366683	0.1	0.396497
8.368350	0.1	0.395719
8.370017	0.1	0.393637
8.371683	0.1	0.390918
8.373350	0.1	0.388795
8.375017	0.1	0.387393
8.376683	0.1	0.386010
8.378350	0.1	0.384431
8.380017	0.1	0.383426
8.381683	0.1	0.384185
8.383350	0.1	0.386778
8.385017	0.1	0.389251
8.386683	0.1	0.389353
8.388350	0.1	0.386829
8.390017	0.1	0.382988
8.391683	0.1	0.379244
8.393350	0.1	0.376673
8.395017	0.1	0.375640
8.396683	0.1	0.375439
8.398350	0.1	0.374899
8.400017	0.1	0.373232
8.401683	0.1	0.370415
8.403350	0.1	0.367402
8.405017	0.1	0.365488
8.406683	0.1	0.365074
8.408350	0.1	0.365535
8.410017	0.1	0.365539
8.411683	0.1	0.364189
8.413350	0.1	0.362280
8.415017	0.1	0.361344
8.416683	0.1	0.361791
8.418350	0.1	0.362601
8.420017	0.1	0.362117
8.421683	0.1	0.359258
8.423350	0.1	0.354433
8.425017	0.1	0.349665
8.426683	0.1	0.347779
8.428350	0.1	0.350457
8.430017	0.1	0.356236
8.431683	0.1	0.361260
8.433350	0.1	0.362867
8.435017	0.1	0.361418
8.436683	0.1	0.358718
8.438350	0.1	0.356575
8.440017	0.1	0.356319
8.441683	0.1	0.357917
8.443350	0.1	0.360049
8.445017	0.1	0.361335
8.446683	0.1	0.361279
8.448350	0.1	0.360687
8.450017	0.1	0.360617
8.451683	0.1	0.360813
8.453350	0.1	0.360045
8.455017	0.1	0.357693
8.456683	0.1	0.354899
8.458350	0.1	0.354075
8.460017	0.1	0.356734
8.461683	0.1	0.361707
8.463350	0.1	0.366182
8.465017	0.1	0.368161
8.466683	0.1	0.366964
8.468350	0.1	0.362583
8.470017	0.1	0.356212
8.471683	0.1	0.350559
8.473350	0.1	0.348263
8.475017	0.1	0.350159
8.476683	0.1	0.354890
8.478350	0.1	0.359928
8.480017	0.1	0.363202
8.481683	0.1	0.363821
8.483350	0.1	0.361637
8.485017	0.1	0.357232
8.486683	0.1	0.352035
8.488350	0.1	0.347733
8.490017	0.1	0.345502
8.491683	0.1	0.345604
8.493350	0.1	0.347602
8.495017	0.1	0.351286
8.496683	0.1	0.356762
8.498350	0.1	0.363477
8.500017	0.1	0.369586
8.501683	0.1	0.372981
8.503350	0.1	0.373009
8.505017	0.1	0.370499
8.506683	0.1	0.366420
8.508350	0.1	0.362135
8.510017	0.1	0.359621
8.511683	0.1	0.359481
8.513350	0.1	0.360189
8.515017	0.1	0.360250
8.516683	0.1	0.359868
8.518350	0.1	0.360077
8.520017	0.1	0.360995
8.521683	0.1	0.361730
8.523350	0.1	0.361823
8.525017	0.1	0.361810
8.526683	0.1	0.362918
8.528350	0.1	0.366149
8.530017	0.1	0.370545
8.531683	0.1	0.373339
8.533350	0.1	0.372780
8.535017	0.1	0.369572
8.536683	0.1	0.365921
8.538350	0.1	0.364329
8.540017	0.1	0.366438
8.541683	0.1	0.372217
8.543350	0.1	0.380152
8.545017	0.1	0.388101
8.546683	0.1	0.394098
8.548350	0.1	0.396557
8.550017	0.1	0.395044
8.551683	0.1	0.391430
8.553350	0.1	0.388911
8.555017	0.1	0.389470
8.556683	0.1	0.392576
8.558350	0.1	0.395998
8.560017	0.1	0.397437
8.561683	0.1	0.395719
8.563350	0.1	0.391575
8.565017	0.1	0.387519
8.566683	0.1	0.386215
8.568350	0.1	0.388399
8.570017	0.1	0.392571
8.571683	0.1	0.396352
8.573350	0.1	0.397665
8.575017	0.1	0.395756
8.576683	0.1	0.391980
8.578350	0.1	0.388734
8.580017	0.1	0.387304
8.581683	0.1	0.387449
8.583350	0.1	0.388930
8.585017	0.1	0.391947
8.586683	0.1	0.395947
8.588350	0.1	0.399444
8.590017	0.1	0.401060
8.591683	0.1	0.400119
8.593350	0.1	0.396948
8.595017	0.1	0.393079
8.596683	0.1	0.390494
8.598350	0.1	0.390406
8.600017	0.1	0.392962
8.601683	0.1	0.397204
8.603350	0.1	0.401121
8.605017	0.1	0.402858
8.606683	0.1	0.402159
8.608350	0.1	0.399989
8.610017	0.1	0.397684
8.611683	0.1	0.396655
8.613350	0.1	0.397782
8.615017	0.1	0.400725
8.616683	0.1	0.404231
8.618350	0.1	0.406937
8.620017	0.1	0.407910
8.621683	0.1	0.406834
8.623350	0.1	0.404147
8.625017	0.1	0.401135
8.626683	0.1	0.399044
8.628350	0.1	0.398122
8.630017	0.1	0.398098
8.631683	0.1	0.398452
8.633350	0.1	0.398057
8.635017	0.1	0.395654
8.636683	0.1	0.390629
8.638350	0.1	0.384119
8.640017	0.1	0.379165
8.641683	0.1	0.378229
8.643350	0.1	0.380492
8.645017	0.1	0.382517
8.646683	0.1	0.381349
8.648350	0.1	0.375961
8.650017	0.1	0.367360
8.651683	0.1	0.358606
8.653350	0.1	0.352901
8.655017	0.1	0.350974
8.656683	0.1	0.351025
8.658350	0.1	0.350429
8.660017	0.1	0.347449
8.661683	0.1	0.342694
8.663350	0.1	0.338466
8.665017	0.1	0.336128
8.666683	0.1	0.335216
8.668350	0.1	0.334848
8.670017	0.1	0.334610
8.671683	0.1	0.334391
8.673350	0.1	0.333823
8.675017	0.1	0.332263
8.676683	0.1	0.329334
8.678350	0.1	0.325302
8.680017	0.1	0.320901
8.681683	0.1	0.316948
8.683350	0.1	0.313888
8.685017	0.1	0.311509
8.686683	0.1	0.308664
8.688350	0.1	0.303565
8.690017	0.1	0.295313
8.691683	0.1	0.285357
8.693350	0.1	0.276789
8.695017	0.1	0.271956
8.696683	0.1	0.271029
8.698350	0.1	0.272430
8.700017	0.1	0.274265
8.701683	0.1	0.274954
8.703350	0.1	0.273143
8.705017	0.1	0.268482
8.706683	0.1	0.262456
8.708350	0.1	0.257683
8.710017	0.1	0.255988
8.711683	0.1	0.257515
8.713350	0.1	0.261334
8.715017	0.1	0.266065
8.716683	0.1	0.270009
8.718350	0.1	0.271536
8.720017	0.1	0.269585
8.721683	0.1	0.264342
8.723350	0.1	0.257264
8.725017	0.1	0.250279
8.726683	0.1	0.245646
8.728350	0.1	0.245064
8.730017	0.1	0.247397
8.731683	0.1	0.249092
8.733350	0.1	0.247671
8.735017	0.1	0.243266
8.736683	0.1	0.237250
8.738350	0.1	0.231052
8.740017	0.1	0.225818
8.741683	0.1	0.222367
8.743350	0.1	0.221096
8.745017	0.1	0.221571
8.746683	0.1	0.222530
8.748350	0.1	0.222712
8.750017	0.1	0.221413
8.751683	0.1	0.218144
8.753350	0.1	0.212681
8.755017	0.1	0.206120
8.756683	0.1	0.200919
8.758350	0.1	0.199173
8.760017	0.1	0.201133
8.761683	0.1	0.205026
8.763350	0.1	0.208342
8.765017	0.1	0.209860
8.766683	0.1	0.209874
8.768350	0.1	0.208649
8.770017	0.1	0.205934
8.771683	0.1	0.201785
8.773350	0.1	0.197561
8.775017	0.1	0.195797
8.776683	0.1	0.197752
8.778350	0.1	0.201315
8.780017	0.1	0.203038
8.781683	0.1	0.201613
8.783350	0.1	0.198404
8.785017	0.1	0.195974
8.786683	0.1	0.196495
8.788350	0.1	0.200416
8.790017	0.1	0.206446
8.791683	0.1	0.212579
8.793350	0.1	0.216803
8.795017	0.1	0.217515
8.796683	0.1	0.214092
8.798350	0.1	0.207392
8.800017	0.1	0.199522
8.801683	0.1	0.192658
8.803350	0.1	0.188225
8.805017	0.1	0.187173
8.806683	0.1	0.189710
8.808350	0.1	0.194530
8.810017	0.1	0.199429
8.811683	0.1	0.202525
8.813350	0.1	0.202684
8.815017	0.1	0.200048
8.816683	0.1	0.196286
8.818350	0.1	0.192979
8.820017	0.1	0.189999
8.821683	0.1	0.186162
8.823350	0.1	0.181054
8.825017	0.1	0.175959
8.826683	0.1	0.173035
8.828350	0.1	0.173314
8.830017	0.1	0.176327
8.831683	0.1	0.181277
8.833350	0.1	0.186763
8.835017	0.1	0.190684
8.836683	0.1	0.192407
8.838350	0.1	0.193748
8.840017	0.1	0.196588
8.841683	0.1	0.200989
8.843350	0.1	0.205752
8.845017	0.1	0.209208
8.846683	0.1	0.209291
8.848350	0.1	0.204993
8.850017	0.1	0.198521
8.851683	0.1	0.194511
8.853350	0.1	0.196155
8.855017	0.1	0.203005
8.856683	0.1	0.212747
8.858350	0.1	0.223126
8.860017	0.1	0.231713
8.861683	0.1	0.236281
8.863350	0.1	0.235816
8.865017	0.1	0.230442
8.866683	0.1	0.221543
8.868350	0.1	0.212225
8.870017	0.1	0.206251
8.871683	0.1	0.205790
8.873350	0.1	0.209766
8.875017	0.1	0.214693
8.876683	0.1	0.217687
8.878350	0.1	0.218549
8.880017	0.1	0.218940
8.881683	0.1	0.220151
8.883350	0.1	0.222246
8.885017	0.1	0.225222
8.886683	0.1	0.229510
8.888350	0.1	0.234097
8.890017	0.1	0.236188
8.891683	0.1	0.234768
8.893350	0.1	0.232104
8.895017	0.1	0.230614
8.896683	0.1	0.230409
8.898350	0.1	0.230288
8.900017	0.1	0.229632
8.901683	0.1	0.229208
8.903350	0.1	0.230721
8.905017	0.1	0.235429
8.906683	0.1	0.242162
8.908350	0.1	0.247047
8.910017	0.1	0.247029
8.911683	0.1	0.243401
8.913350	0.1	0.240509
8.915017	0.1	0.241604
8.916683	0.1	0.246661
8.918350	0.1	0.252808
8.920017	0.1	0.256496
8.921683	0.1	0.256873
8.923350	0.1	0.256044
8.925017	0.1	0.255592
8.926683	0.1	0.255001
8.928350	0.1	0.253967
8.930017	0.1	0.253837
8.931683	0.1	0.255620
8.933350	0.1	0.258191
8.935017	0.1	0.259234
8.936683	0.1	0.257306
8.938350	0.1	0.252891
8.940017	0.1	0.247671
8.941683	0.1	0.242684
8.943350	0.1	0.237715
8.945017	0.1	0.232677
8.946683	0.1	0.228831
8.948350	0.1	0.228039
8.950017	0.1	0.231573
8.951683	0.1	0.239536
8.953350	0.1	0.250111
8.955017	0.1	0.259518
8.956683	0.1	0.263848
8.958350	0.1	0.261334
8.960017	0.1	0.253352
8.961683	0.1	0.243457
8.963350	0.1	0.235136
8.965017	0.1	0.230675
8.966683	0.1	0.230926
8.968350	0.1	0.234670
8.970017	0.1	0.239559
8.971683	0.1	0.243965
8.973350	0.1	0.246763
8.975017	0.1	0.247103
8.976683	0.1	0.245408
8.978350	0.1	0.242880
8.980017	0.1	0.239955
8.981683	0.1	0.236165
8.983350	0.1	0.230893
8.985017	0.1	0.224398
8.986683	0.1	0.218241
8.988350	0.1	0.214279
8.990017	0.1	0.213250
8.991683	0.1	0.214619
8.993350	0.1	0.217282
8.995017	0.1	0.219783
8.996683	0.1	0.220705
8.998350	0.1	0.219648
9.000017	0.1	0.217250
9.001683	0.1	0.214512
9.003350	0.1	0.212304
9.005017	0.1	0.211359
9.006683	0.1	0.212365
9.008350	0.1	0.215401
9.010017	0.1	0.219117
9.011683	0.1	0.221124
9.013350	0.1	0.220127
9.015017	0.1	0.217571
9.016683	0.1	0.216551
9.018350	0.1	0.219280
9.020017	0.1	0.225692
9.021683	0.1	0.233869
9.023350	0.1	0.241036
9.025017	0.1	0.244412
9.026683	0.1	0.242488
9.028350	0.1	0.236644
9.030017	0.1	0.230456
9.031683	0.1	0.226339
9.033350	0.1	0.224179
9.035017	0.1	0.223136
9.036683	0.1	0.223028
9.038350	0.1	0.223927
9.040017	0.1	0.224891
9.041683	0.1	0.224453
9.043350	0.1	0.222521
9.045017	0.1	0.220365
9.046683	0.1	0.219285
9.048350	0.1	0.219815
9.050017	0.1	0.221385
9.051683	0.1	0.222968
9.053350	0.1	0.224030
9.055017	0.1	0.224374
9.056683	0.1	0.223578
9.058350	0.1	0.221436
9.060017	0.1	0.218600
9.061683	0.1	0.215620
9.063350	0.1	0.212104
9.065017	0.1	0.207950
9.066683	0.1	0.204314
9.068350	0.1	0.202772
9.070017	0.1	0.204016
9.071683	0.1	0.207121
9.073350	0.1	0.209855
9.075017	0.1	0.209957
9.076683	0.1	0.206833
9.078350	0.1	0.202302
9.080017	0.1	0.199024
9.081683	0.1	0.198414
9.083350	0.1	0.199960
9.085017	0.1	0.202237
9.086683	0.1	0.204509
9.088350	0.1	0.207182
9.090017	0.1	0.210498
9.091683	0.1	0.213217
9.093350	0.1	0.213557
9.095017	0.1	0.210749
9.096683	0.1	0.204933
9.098350	0.1	0.197259
9.100017	0.1	0.190553
9.101683	0.1	0.187648
9.103350	0.1	0.189045
9.105017	0.1	0.193021
9.106683	0.1	0.197166
9.108350	0.1	0.199485
9.110017	0.1	0.199396
9.111683	0.1	0.198446
9.113350	0.1	0.199135
9.115017	0.1	0.202483
9.116683	0.1	0.207294
9.118350	0.1	0.211643
9.120017	0.1	0.214246
9.121683	0.1	0.214288
9.123350	0.1	0.210679
9.125017	0.1	0.203126
9.126683	0.1	0.193790
9.128350	0.1	0.186162
9.130017	0.1	0.182036
9.131683	0.1	0.180672
9.133350	0.1	0.180514
9.135017	0.1	0.180104
9.136683	0.1	0.177897
9.138350	0.1	0.173389
9.140017	0.1	0.168364
9.141683	0.1	0.165715
9.143350	0.1	0.166930
9.145017	0.1	0.170949
9.146683	0.1	0.174944
9.148350	0.1	0.176327
9.150017	0.1	0.174744
9.151683	0.1	0.172313
9.153350	0.1	0.171419
9.155017	0.1	0.172523
9.156683	0.1	0.174488
9.158350	0.1	0.176458
9.160017	0.1	0.178507
9.161683	0.1	0.180597
9.163350	0.1	0.181762
9.165017	0.1	0.180658
9.166683	0.1	0.176718
9.168350	0.1	0.170735
9.170017	0.1	0.164476
9.171683	0.1	0.159689
9.173350	0.1	0.157170
9.175017	0.1	0.156658
9.176683	0.1	0.157515
9.178350	0.1	0.159121
9.180017	0.1	0.160891
9.181683	0.1	0.162316
9.183350	0.1	0.162935
9.185017	0.1	0.162474
9.186683	0.1	0.161137
9.188350	0.1	0.159941
9.190017	0.1	0.160704
9.191683	0.1	0.164495
9.193350	0.1	0.169789
9.195017	0.1	0.173706
9.196683	0.1	0.174781
9.198350	0.1	0.173636
9.200017	0.1	0.171731
9.201683	0.1	0.169603
9.203350	0.1	0.166176
9.205017	0.1	0.160746
9.206683	0.1	0.154921
9.208350	0.1	0.151345
9.210017	0.1	0.151424
9.211683	0.1	0.154548
9.213350	0.1	0.158516
9.215017	0.1	0.160998
9.216683	0.1	0.161468
9.218350	0.1	0.160942
9.220017	0.1	0.159889
9.221683	0.1	0.157752
9.223350	0.1	0.154311
9.225017	0.1	0.150376
9.226683	0.1	0.147261
9.228350	0.1	0.145505
9.230017	0.1	0.144560
9.231683	0.1	0.144057
9.233350	0.1	0.144420
9.235017	0.1	0.146283
9.236683	0.1	0.149636
9.238350	0.1	0.153189
9.240017	0.1	0.155447
9.241683	0.1	0.156565
9.243350	0.1	0.157617
9.245017	0.1	0.158404
9.246683	0.1	0.158073
9.248350	0.1	0.157114
9.250017	0.1	0.156397
9.251683	0.1	0.155806
9.253350	0.1	0.155009
9.255017	0.1	0.153594
9.256683	0.1	0.150860
9.258350	0.1	0.147005
9.260017	0.1	0.143512
9.261683	0.1	0.142120
9.263350	0.1	0.143796
9.265017	0.1	0.147847
9.266683	0.1	0.152248
9.268350	0.1	0.155177
9.270017	0.1	0.155685
9.271683	0.1	0.153589
9.273350	0.1	0.149780
9.275017	0.1	0.146227
9.276683	0.1	0.145030
9.278350	0.1	0.146986
9.280017	0.1	0.151140
9.281683	0.1	0.155331
9.283350	0.1	0.157240
9.285017	0.1	0.156360
9.286683	0.1	0.154348
9.288350	0.1	0.152825
9.290017	0.1	0.151843
9.291683	0.1	0.150469
9.293350	0.1	0.147941
9.295017	0.1	0.144378
9.296683	0.1	0.141086
9.298350	0.1	0.140299
9.300017	0.1	0.143638
9.301683	0.1	0.150208
9.303350	0.1	0.157314
9.305017	0.1	0.162669
9.306683	0.1	0.164858
9.308350	0.1	0.163671
9.310017	0.1	0.161063
9.311683	0.1	0.159517
9.313350	0.1	0.159619
9.315017	0.1	0.160704
9.316683	0.1	0.162697
9.318350	0.1	0.165701
9.320017	0.1	0.168951
9.321683	0.1	0.171205
9.323350	0.1	0.171792
9.325017	0.1	0.171270
9.326683	0.1	0.170670
9.328350	0.1	0.170055
9.330017	0.1	0.169356
9.331683	0.1	0.169650
9.333350	0.1	0.172039
9.335017	0.1	0.176355
9.336683	0.1	0.181566
9.338350	0.1	0.186381
9.340017	0.1	0.190018
9.341683	0.1	0.193045
9.343350	0.1	0.196691
9.345017	0.1	0.201375
9.346683	0.1	0.206367
9.348350	0.1	0.210209
9.350017	0.1	0.211596
9.351683	0.1	0.210321
9.353350	0.1	0.207257
9.355017	0.1	0.203806
9.356683	0.1	0.201636
9.358350	0.1	0.202041
9.360017	0.1	0.204844
9.361683	0.1	0.208379
9.363350	0.1	0.210875
9.365017	0.1	0.211755
9.366683	0.1	0.211825
9.368350	0.1	0.212737
9.370017	0.1	0.216286
9.371683	0.1	0.223578
9.373350	0.1	0.233660
9.375017	0.1	0.242926
9.376683	0.1	0.246973
9.378350	0.1	0.243923
9.380017	0.1	0.235778
9.381683	0.1	0.226935
9.383350	0.1	0.221697
9.385017	0.1	0.222051
9.386683	0.1	0.227005
9.388350	0.1	0.234125
9.390017	0.1	0.241417
9.391683	0.1	0.247606
9.393350	0.1	0.251778
9.395017	0.1	0.253655
9.396683	0.1	0.253655
9.398350	0.1	0.252416
9.400017	0.1	0.250838
9.401683	0.1	0.250288
9.403350	0.1	0.251699
9.405017	0.1	0.254451
9.406683	0.1	0.256551
9.408350	0.1	0.256044
9.410017	0.1	0.252710
9.411683	0.1	0.248612
9.413350	0.1	0.246339
9.415017	0.1	0.246726
9.416683	0.1	0.248663
9.418350	0.1	0.250763
9.420017	0.1	0.252072
9.421683	0.1	0.251494
9.423350	0.1	0.248337
9.425017	0.1	0.243918
9.426683	0.1	0.240859
9.428350	0.1	0.240635
9.430017	0.1	0.242614
9.431683	0.1	0.245222
9.433350	0.1	0.247448
9.435017	0.1	0.249292
9.436683	0.1	0.251150
9.438350	0.1	0.252775
9.440017	0.1	0.253338
9.441683	0.1	0.252924
9.443350	0.1	0.252635
9.445017	0.1	0.252896
9.446683	0.1	0.252803
9.448350	0.1	0.251457
9.450017	0.1	0.249236
9.451683	0.1	0.247117
9.453350	0.1	0.245185
9.455017	0.1	0.243131
9.456683	0.1	0.242349
9.458350	0.1	0.245399
9.460017	0.1	0.252873
9.461683	0.1	0.262442
9.463350	0.1	0.270912
9.465017	0.1	0.275956
9.466683	0.1	0.276715
9.468350	0.1	0.273883
9.470017	0.1	0.269194
9.471683	0.1	0.265106
9.473350	0.1	0.263462
9.475017	0.1	0.263765
9.476683	0.1	0.264184
9.478350	0.1	0.263876
9.480017	0.1	0.263504
9.481683	0.1	0.264449
9.483350	0.1	0.267373
9.485017	0.1	0.271020
9.486683	0.1	0.273166
9.488350	0.1	0.272579
9.490017	0.1	0.269492
9.491683	0.1	0.264882
9.493350	0.1	0.259629
9.495017	0.1	0.254279
9.496683	0.1	0.249497
9.498350	0.1	0.246218
9.500017	0.1	0.245180
9.501683	0.1	0.246312
9.503350	0.1	0.248565
9.505017	0.1	0.251182
9.506683	0.1	0.254749
9.508350	0.1	0.259848
9.510017	0.1	0.265525
9.511683	0.1	0.269935
9.513350	0.1	0.271928
9.515017	0.1	0.271620
9.516683	0.1	0.269702
9.518350	0.1	0.266670
9.520017	0.1	0.263252
9.521683	0.1	0.260808
9.523350	0.1	0.260328
9.525017	0.1	0.261199
9.526683	0.1	0.261990
9.528350	0.1	0.262219
9.530017	0.1	0.262703
9.531683	0.1	0.264286
9.533350	0.1	0.266638
9.535017	0.1	0.268645
9.536683	0.1	0.269506
9.538350	0.1	0.268994
9.540017	0.1	0.267304
9.541683	0.1	0.265152
9.543350	0.1	0.263350
9.545017	0.1	0.262517
9.546683	0.1	0.263881
9.548350	0.1	0.268952
9.550017	0.1	0.277706
9.551683	0.1	0.288044
9.553350	0.1	0.297213
9.555017	0.1	0.303769
9.556683	0.1	0.308440
9.558350	0.1	0.313222
9.560017	0.1	0.319378
9.561683	0.1	0.325898
9.563350	0.1	0.330252
9.565017	0.1	0.331155
9.566683	0.1	0.329842
9.568350	0.1	0.327812
9.570017	0.1	0.324962
9.571683	0.1	0.320817
9.573350	0.1	0.315770
9.575017	0.1	0.310577
9.576683	0.1	0.305814
9.578350	0.1	0.302158
9.580017	0.1	0.301013
9.581683	0.1	0.304189
9.583350	0.1	0.311928
9.585017	0.1	0.321888
9.586683	0.1	0.331332
9.588350	0.1	0.339518
9.590017	0.1	0.347071
9.591683	0.1	0.353782
9.593350	0.1	0.358545
9.595017	0.1	0.360920
9.596683	0.1	0.360897
9.598350	0.1	0.358555
9.600017	0.1	0.354773
9.601683	0.1	0.351146
9.603350	0.1	0.349618
9.605017	0.1	0.352236
9.606683	0.1	0.359709
9.608350	0.1	0.369926
9.610017	0.1	0.378899
9.611683	0.1	0.383579
9.613350	0.1	0.383477
9.615017	0.1	0.380105
9.616683	0.1	0.375602
9.618350	0.1	0.371640
9.620017	0.1	0.369283
9.621683	0.1	0.369111
9.623350	0.1	0.370704
9.625017	0.1	0.372557
9.626683	0.1	0.372906
9.628350	0.1	0.371356
9.630017	0.1	0.369591
9.631683	0.1	0.369502
9.633350	0.1	0.371118
9.635017	0.1	0.372683
9.636683	0.1	0.372506
9.638350	0.1	0.370815
9.640017	0.1	0.369209
9.641683	0.1	0.368822
9.643350	0.1	0.369614
9.645017	0.1	0.371123
9.646683	0.1	0.373474
9.648350	0.1	0.377563
9.650017	0.1	0.383956
9.651683	0.1	0.391556
9.653350	0.1	0.398010
9.655017	0.1	0.402029
9.656683	0.1	0.404040
9.658350	0.1	0.404376
9.660017	0.1	0.402350
9.661683	0.1	0.397014
9.663350	0.1	0.388031
9.665017	0.1	0.376697
9.666683	0.1	0.366182
9.668350	0.1	0.359672
9.670017	0.1	0.358410
9.671683	0.1	0.361581
9.673350	0.1	0.367276
9.675017	0.1	0.373642
9.676683	0.1	0.379295
9.678350	0.1	0.383188
9.680017	0.1	0.384608
9.681683	0.1	0.382909
9.683350	0.1	0.377833
9.685017	0.1	0.370862
9.686683	0.1	0.364641
9.688350	0.1	0.360492
9.690017	0.1	0.357674
9.691683	0.1	0.354922
9.693350	0.1	0.351705
9.695017	0.1	0.348431
9.696683	0.1	0.346098
9.698350	0.1	0.345777
9.700017	0.1	0.348226
9.701683	0.1	0.353153
9.703350	0.1	0.358876
9.705017	0.1	0.363206
9.706683	0.1	0.364594
9.708350	0.1	0.363216
9.710017	0.1	0.361009
9.711683	0.1	0.359216
9.713350	0.1	0.356538
9.715017	0.1	0.351467
9.716683	0.1	0.344957
9.718350	0.1	0.339351
9.720017	0.1	0.335970
9.721683	0.1	0.334657
9.723350	0.1	0.334517
9.725017	0.1	0.334494
9.726683	0.1	0.333968
9.728350	0.1	0.333511
9.730017	0.1	0.334485
9.731683	0.1	0.337320
9.733350	0.1	0.340468
9.735017	0.1	0.341651
9.736683	0.1	0.339998
9.738350	0.1	0.336557
9.740017	0.1	0.333004
9.741683	0.1	0.330280
9.743350	0.1	0.328738
9.745017	0.1	0.329330
9.746683	0.1	0.333274
9.748350	0.1	0.340138
9.750017	0.1	0.347649
9.751683	0.1	0.353372
9.753350	0.1	0.355639
9.755017	0.1	0.353549
9.756683	0.1	0.347397
9.758350	0.1	0.339281
9.760017	0.1	0.332235
9.761683	0.1	0.328361
9.763350	0.1	0.327737
9.765017	0.1	0.328836
9.766683	0.1	0.330103
9.768350	0.1	0.331188
9.770017	0.1	0.332813
9.771683	0.1	0.335895
9.773350	0.1	0.340254
9.775017	0.1	0.344506
9.776683	0.1	0.347290
9.778350	0.1	0.348017
9.780017	0.1	0.346983
9.781683	0.1	0.344850
9.783350	0.1	0.341954
9.785017	0.1	0.338773
9.786683	0.1	0.336724
9.788350	0.1	0.337423
9.790017	0.1	0.340841
9.791683	0.1	0.345241
9.793350	0.1	0.349251
9.795017	0.1	0.352701
9.796683	0.1	0.355933
9.798350	0.1	0.359197
9.800017	0.1	0.362219
9.801683	0.1	0.364003
9.803350	0.1	0.363765
9.805017	0.1	0.362201
9.806683	0.1	0.360748
9.808350	0.1	0.359868
9.810017	0.1	0.358727
9.811683	0.1	0.356180
9.813350	0.1	0.352380
9.815017	0.1	0.349297
9.816683	0.1	0.349213
9.818350	0.1	0.352538
9.820017	0.1	0.357130
9.821683	0.1	0.360198
9.823350	0.1	0.360333
9.825017	0.1	0.357865
9.826683	0.1	0.354582
9.828350	0.1	0.352710
9.830017	0.1	0.353358
9.831683	0.1	0.355644
9.833350	0.1	0.357265
9.835017	0.1	0.356589
9.836683	0.1	0.353786
9.838350	0.1	0.350364
9.840017	0.1	0.348720
9.841683	0.1	0.350433
9.843350	0.1	0.354224
9.845017	0.1	0.357013
9.846683	0.1	0.356757
9.848350	0.1	0.353721
9.850017	0.1	0.349744
9.851683	0.1	0.346601
9.853350	0.1	0.345013
9.855017	0.1	0.345032
9.856683	0.1	0.346298
9.858350	0.1	0.347621
9.860017	0.1	0.347658
9.861683	0.1	0.346950
9.863350	0.1	0.348017
9.865017	0.1	0.352641
9.866683	0.1	0.359630
9.868350	0.1	0.365754
9.870017	0.1	0.368571
9.871683	0.1	0.368063
9.873350	0.1	0.365721
9.875017	0.1	0.362857
9.876683	0.1	0.359644
9.878350	0.1	0.355407
9.880017	0.1	0.349618
9.881683	0.1	0.342433
9.883350	0.1	0.334769
9.885017	0.1	0.328310
9.886683	0.1	0.325227
9.888350	0.1	0.327155
9.890017	0.1	0.333874
9.891683	0.1	0.342992
9.893350	0.1	0.351109
9.895017	0.1	0.355984
9.896683	0.1	0.357586
9.898350	0.1	0.356976
9.900017	0.1	0.355006
9.901683	0.1	0.352059
9.903350	0.1	0.348096
9.905017	0.1	0.342801
9.906683	0.1	0.336468
9.908350	0.1	0.330638
9.910017	0.1	0.327523
9.911683	0.1	0.328459
9.913350	0.1	0.332817
9.915017	0.1	0.338536
9.916683	0.1	0.343625
9.918350	0.1	0.346773
9.920017	0.1	0.347407
9.921683	0.1	0.345870
9.923350	0.1	0.343244
9.925017	0.1	0.340687
9.926683	0.1	0.338387
9.928350	0.1	0.335244
9.930017	0.1	0.330042
9.931683	0.1	0.322768
9.933350	0.1	0.315020
9.935017	0.1	0.309120
9.936683	0.1	0.306652
9.938350	0.1	0.307439
9.940017	0.1	0.309674
9.941683	0.1	0.311676
9.943350	0.1	0.313618
9.945017	0.1	0.316668
9.946683	0.1	0.320794
9.948350	0.1	0.324291
9.950017	0.1	0.325274
9.951683	0.1	0.323025
9.953350	0.1	0.318377
9.955017	0.1	0.313511
9.956683	0.1	0.310838
9.958350	0.1	0.311113
9.960017	0.1	0.312580
9.961683	0.1	0.312454
9.963350	0.1	0.309399
9.965017	0.1	0.304230
9.966683	0.1	0.298494
9.968350	0.1	0.293441
9.970017	0.1	0.290298
9.971683	0.1	0.289911
9.973350	0.1	0.291867
9.975017	0.1	0.294661
9.976683	0.1	0.297050
9.978350	0.1	0.299178
9.980017	0.1	0.302168
9.981683	0.1	0.306866
9.983350	0.1	0.312831
9.985017	0.1	0.318354
9.986683	0.1	0.321567
9.988350	0.1	0.321483
9.990017	0.1	0.318382
9.991683	0.1	0.313893
9.993350	0.1	0.310461
9.995017	0.1	0.310033
9.996683	0.1	0.312971
9.998350	0.1	0.317800
10.000017	0.1	0.321767
10.001683	0.1	0.322429
10.003350	0.1	0.319518
10.005017	0.1	0.315052
10.006683	0.1	0.311397
10.008350	0.1	0.309697
10.010017	0.1	0.309879
10.011683	0.1	0.310689
10.013350	0.1	0.309753
10.015017	0.1	0.305222
10.016683	0.1	0.297725
10.018350	0.1	0.289823
10.020017	0.1	0.283737
10.021683	0.1	0.280733
10.023350	0.1	0.281665
10.025017	0.1	0.286167
10.026683	0.1	0.292324
10.028350	0.1	0.298317
10.030017	0.1	0.303518
10.031683	0.1	0.307979
10.033350	0.1	0.311686
10.035017	0.1	0.313907
10.036683	0.1	0.313357
10.038350	0.1	0.309693
10.040017	0.1	0.304640
10.041683	0.1	0.300352
10.043350	0.1	0.297138
10.045017	0.1	0.294130
10.046683	0.1	0.290959
10.048350	0.1	0.287737
10.050017	0.1	0.284878
10.051683	0.1	0.283439
10.053350	0.1	0.284729
10.055017	0.1	0.289334
10.056683	0.1	0.296202
10.058350	0.1	0.302764
10.060017	0.1	0.307006
10.061683	0.1	0.309036
10.063350	0.1	0.309623
10.065017	0.1	0.308431
10.066683	0.1	0.305283
10.068350	0.1	0.301297
10.070017	0.1	0.297660
10.071683	0.1	0.294941
10.073350	0.1	0.293399
10.075017	0.1	0.292752
10.076683	0.1	0.292445
10.078350	0.1	0.292417
10.080017	0.1	0.292920
10.081683	0.1	0.294172
10.083350	0.1	0.296142
10.085017	0.1	0.298065
10.086683	0.1	0.298778
10.088350	0.1	0.297916
10.090017	0.1	0.296179
10.091683	0.1	0.294633
10.093350	0.1	0.293776
10.095017	0.1	0.293194
10.096683	0.1	0.292519
10.098350	0.1	0.292193
10.100017	0.1	0.292766
10.101683	0.1	0.293944
10.103350	0.1	0.295048
10.105017	0.1	0.295835
10.106683	0.1	0.296622
10.108350	0.1	0.297711
10.110017	0.1	0.298652
10.111683	0.1	0.298363
10.113350	0.1	0.296477
10.115017	0.1	0.293688
10.116683	0.1	0.290731
10.118350	0.1	0.288216
10.120017	0.1	0.287341
10.121683	0.1	0.288766
10.123350	0.1	0.291048
10.125017	0.1	0.292198
10.126683	0.1	0.292044
10.128350	0.1	0.291532
10.130017	0.1	0.290633
10.131683	0.1	0.288323
10.133350	0.1	0.284263
10.135017	0.1	0.279667
10.136683	0.1	0.276617
10.138350	0.1	0.276398
10.140017	0.1	0.278554
10.141683	0.1	0.282046
10.143350	0.1	0.286405
10.145017	0.1	0.290954
10.146683	0.1	0.294396
10.148350	0.1	0.295616
10.150017	0.1	0.294591
10.151683	0.1	0.292594
10.153350	0.1	0.290675
10.155017	0.1	0.288147
10.156683	0.1	0.283727
10.158350	0.1	0.277818
10.160017	0.1	0.272566
10.161683	0.1	0.270628
10.163350	0.1	0.273739
10.165017	0.1	0.280985
10.166683	0.1	0.289278
10.168350	0.1	0.296095
10.170017	0.1	0.300487
10.171683	0.1	0.302102
10.173350	0.1	0.300752
10.175017	0.1	0.296375
10.176683	0.1	0.289059
10.178350	0.1	0.279737
10.180017	0.1	0.270610
10.181683	0.1	0.264277
10.183350	0.1	0.262135
10.185017	0.1	0.263606
10.186683	0.1	0.267308
10.188350	0.1	0.272188
10.190017	0.1	0.277455
10.191683	0.1	0.282372
10.193350	0.1	0.286200
10.195017	0.1	0.288500
10.196683	0.1	0.289329
10.198350	0.1	0.289013
10.200017	0.1	0.288049
10.201683	0.1	0.286954
10.203350	0.1	0.285613
10.205017	0.1	0.283178
10.206683	0.1	0.279360
10.208350	0.1	0.275574
10.210017	0.1	0.273758
10.211683	0.1	0.274396
10.213350	0.1	0.276510
10.215017	0.1	0.278796
10.216683	0.1	0.280333
10.218350	0.1	0.280794
10.220017	0.1	0.280305
10.221683	0.1	0.279127
10.223350	0.1	0.277176
10.225017	0.1	0.274098
10.226683	0.1	0.270191
10.228350	0.1	0.267057
10.230017	0.1	0.267108
10.231683	0.1	0.271909
10.233350	0.1	0.280770
10.235017	0.1	0.291034
10.236683	0.1	0.299257
10.238350	0.1	0.302508
10.240017	0.1	0.299690
10.241683	0.1	0.292282
10.243350	0.1	0.284128
10.245017	0.1	0.279639
10.246683	0.1	0.280822
10.248350	0.1	0.286046
10.250017	0.1	0.292212
10.251683	0.1	0.297925
10.253350	0.1	0.303597
10.255017	0.1	0.309022
10.256683	0.1	0.312706
10.258350	0.1	0.313609
10.260017	0.1	0.312398
10.261683	0.1	0.310349
10.263350	0.1	0.307625
10.265017	0.1	0.303732
10.266683	0.1	0.299094
10.268350	0.1	0.295104
10.270017	0.1	0.292598
10.271683	0.1	0.291271
10.273350	0.1	0.290750
10.275017	0.1	0.291173
10.276683	0.1	0.292505
10.278350	0.1	0.294256
10.280017	0.1	0.295457
10.281683	0.1	0.295052
10.283350	0.1	0.292729
10.285017	0.1	0.289432
10.286683	0.1	0.287127
10.288350	0.1	0.287727
10.290017	0.1	0.291825
10.291683	0.1	0.298186
10.293350	0.1	0.304733
10.295017	0.1	0.310075
10.296683	0.1	0.313912
10.298350	0.1	0.316217
10.300017	0.1	0.317078
10.301683	0.1	0.316640
10.303350	0.1	0.314936
10.305017	0.1	0.312766
10.306683	0.1	0.311439
10.308350	0.1	0.311378
10.310017	0.1	0.312557
10.311683	0.1	0.315434
10.313350	0.1	0.320380
10.315017	0.1	0.327080
10.316683	0.1	0.334531
10.318350	0.1	0.341162
10.320017	0.1	0.345460
10.321683	0.1	0.346964
10.323350	0.1	0.346587
10.325017	0.1	0.345623
10.326683	0.1	0.344585
10.328350	0.1	0.343639
10.330017	0.1	0.343807
10.331683	0.1	0.346592
10.333350	0.1	0.352873
10.335017	0.1	0.362555
10.336683	0.1	0.374429
10.338350	0.1	0.386308
10.340017	0.1	0.396054
10.341683	0.1	0.402462
10.343350	0.1	0.405335
10.345017	0.1	0.405153
10.346683	0.1	0.402550
10.348350	0.1	0.398383
10.350017	0.1	0.393810
10.351683	0.1	0.389921
10.353350	0.1	0.388110
10.355017	0.1	0.390243
10.356683	0.1	0.397000
10.358350	0.1	0.406867
10.360017	0.1	0.417414
10.361683	0.1	0.426569
10.363350	0.1	0.433135
10.365017	0.1	0.437377
10.366683	0.1	0.441084
10.368350	0.1	0.446513
10.370017	0.1	0.455123
10.371683	0.1	0.466467
10.373350	0.1	0.478197
10.375017	0.1	0.488148
10.376683	0.1	0.496511
10.378350	0.1	0.505252
10.380017	0.1	0.515417
10.381683	0.1	0.525946
10.383350	0.1	0.535459
10.385017	0.1	0.543515
10.386683	0.1	0.549862
10.388350	0.1	0.554007
10.390017	0.1	0.555678
10.391683	0.1	0.556083
10.393350	0.1	0.558235
10.395017	0.1	0.564633
10.396683	0.1	0.575637
10.398350	0.1	0.590240
10.400017	0.1	0.606324
10.401683	0.1	0.621253
10.403350	0.1	0.633616
10.405017	0.1	0.643432
10.406683	0.1	0.651516
10.408350	0.1	0.659861
10.410017	0.1	0.671051
10.411683	0.1	0.686017
10.413350	0.1	0.703167
10.415017	0.1	0.720215
10.416683	0.1	0.736015
10.418350	0.1	0.750259
10.420017	0.1	0.763000
10.421683	0.1	0.775349
10.423350	0.1	0.789333
10.425017	0.1	0.806008
10.426683	0.1	0.824421
10.428350	0.1	0.842898
10.430017	0.1	0.860896
10.431683	0.1	0.879178
10.433350	0.1	0.898601
10.435017	0.1	0.918792
10.436683	0.1	0.938461
10.438350	0.1	0.956589
10.440017	0.1	0.972906
10.441683	0.1	0.988091
10.443350	0.1	1.003812
10.445017	0.1	1.021591
10.446683	0.1	1.041163
10.448350	0.1	1.060930
10.450017	0.1	1.079952
10.451683	0.1	1.097987
10.453350	0.1	1.114244
10.455017	0.1	1.127599
10.456683	0.1	1.138090
10.458350	0.1	1.147795
10.460017	0.1	1.159306
10.461683	0.1	1.173425
10.463350	0.1	1.189541
10.465017	0.1	1.207162
10.466683	0.1	1.225597
10.468350	0.1	1.243264
10.470017	0.1	1.258510
10.471683	0.1	1.270864
10.473350	0.1	1.281318
10.475017	0.1	1.291288
10.476683	0.1	1.301379
10.478350	0.1	1.311363
10.480017	0.1	1.320825
10.481683	0.1	1.329812
10.483350	0.1	1.338976
10.485017	0.1	1.348611
10.486683	0.1	1.357649
10.488350	0.1	1.364467
10.490017	0.1	1.368755
10.491683	0.1	1.372080
10.493350	0.1	1.377049
10.495017	0.1	1.385924
10.496683	0.1	1.398725
10.498350	0.1	1.412658
10.500017	0.1	1.424262
10.501683	0.1	1.431615
10.503350	0.1	1.434828
10.505017	0.1	1.435261
10.506683	0.1	1.434446
10.508350	0.1	1.433687
10.510017	0.1	1.433915
10.511683	0.1	1.435103
10.513350	0.1	1.436397
10.515017	0.1	1.437441
10.516683	0.1	1.439033
10.518350	0.1	1.441827
10.520017	0.1	1.445189
10.521683	0.1	1.447964
10.523350	0.1	1.450190
10.525017	0.1	1.453459
10.526683	0.1	1.459024
10.528350	0.1	1.465939
10.530017	0.1	1.471485
10.531683	0.1	1.473078
10.533350	0.1	1.470000
10.535017	0.1	1.463867
10.536683	0.1	1.457436
10.538350	0.1	1.452807
10.540017	0.1	1.450488
10.541683	0.1	1.449632
10.543350	0.1	1.449487
10.545017	0.1	1.450619
10.546683	0.1	1.453771
10.548350	0.1	1.458572
10.550017	0.1	1.464263
10.551683	0.1	1.470312
10.553350	0.1	1.476207
10.555017	0.1	1.481418
10.556683	0.1	1.485553
10.558350	0.1	1.488486
10.560017	0.1	1.489972
10.561683	0.1	1.489716
10.563350	0.1	1.488305
10.565017	0.1	1.487229
10.566683	0.1	1.487858
10.568350	0.1	1.491164
10.570017	0.1	1.497585
10.571683	0.1	1.505488
10.573350	0.1	1.510815
10.575017	0.1	1.510121
10.576683	0.1	1.503704
10.578350	0.1	1.495504
10.580017	0.1	1.490335
10.581683	0.1	1.490708
10.583350	0.1	1.495308
10.585017	0.1	1.500216
10.586683	0.1	1.502363
10.588350	0.1	1.502284
10.590017	0.1	1.502447
10.591683	0.1	1.503411
10.593350	0.1	1.503513
10.595017	0.1	1.501688
10.596683	0.1	1.499034
10.598350	0.1	1.497702
10.600017	0.1	1.498745
10.601683	0.1	1.501357
10.603350	0.1	1.504403
10.605017	0.1	1.508058
10.606683	0.1	1.513157
10.608350	0.1	1.519499
10.610017	0.1	1.525744
10.611683	0.1	1.531211
10.613350	0.1	1.536859
10.615017	0.1	1.543551
10.616683	0.1	1.550307
10.618350	0.1	1.554699
10.620017	0.1	1.554717
10.621683	0.1	1.550526
10.623350	0.1	1.544380
10.625017	0.1	1.538899
10.626683	0.1	1.535527
10.628350	0.1	1.534191
10.630017	0.1	1.534559
10.631683	0.1	1.537097
10.633350	0.1	1.542470
10.635017	0.1	1.550801
10.636683	0.1	1.561563
10.638350	0.1	1.573069
10.640017	0.1	1.582354
10.641683	0.1	1.586969
10.643350	0.1	1.587160
10.645017	0.1	1.584832
10.646683	0.1	1.580538
10.648350	0.1	1.573721
10.650017	0.1	1.565572
10.651683	0.1	1.559397
10.653350	0.1	1.557665
10.655017	0.1	1.559891
10.656683	0.1	1.563407
10.658350	0.1	1.565260
10.660017	0.1	1.563658
10.661683	0.1	1.558866
10.663350	0.1	1.552603
10.665017	0.1	1.546377
10.666683	0.1	1.540524
10.668350	0.1	1.534661
10.670017	0.1	1.528892
10.671683	0.1	1.524305
10.673350	0.1	1.521828
10.675017	0.1	1.521017
10.676683	0.1	1.521101
10.678350	0.1	1.522354
10.680017	0.1	1.525111
10.681683	0.1	1.528165
10.683350	0.1	1.529404
10.685017	0.1	1.527597
10.686683	0.1	1.522745
10.688350	0.1	1.515341
10.690017	0.1	1.506214
10.691683	0.1	1.496449
10.693350	0.1	1.486549
10.695017	0.1	1.476025
10.696683	0.1	1.464393
10.698350	0.1	1.452402
10.700017	0.1	1.441757
10.701683	0.1	1.433431
10.703350	0.1	1.426958
10.705017	0.1	1.421361
10.706683	0.1	1.415755
10.708350	0.1	1.409329
10.710017	0.1	1.401789
10.711683	0.1	1.393552
10.713350	0.1	1.385421
10.715017	0.1	1.377808
10.716683	0.1	1.370003
10.718350	0.1	1.360830
10.720017	0.1	1.349878
10.721683	0.1	1.337379
10.723350	0.1	1.323442
10.725017	0.1	1.308224
10.726683	0.1	1.292266
10.728350	0.1	1.276252
10.730017	0.1	1.261109
10.731683	0.1	1.247539
10.733350	0.1	1.235153
10.735017	0.1	1.223218
10.736683	0.1	1.211911
10.738350	0.1	1.201755
10.740017	0.1	1.192382
10.741683	0.1	1.182598
10.743350	0.1	1.171469
10.745017	0.1	1.158942
10.746683	0.1	1.145243
10.748350	0.1	1.130588
10.750017	0.1	1.115901
10.751683	0.1	1.102462
10.753350	0.1	1.090677
10.755017	0.1	1.080036
10.756683	0.1	1.069927
10.758350	0.1	1.059989
10.760017	0.1	1.049712
10.761683	0.1	1.037950
10.763350	0.1	1.023449
10.765017	0.1	1.005731
10.766683	0.1	0.985852
10.768350	0.1	0.966801
10.770017	0.1	0.951830
10.771683	0.1	0.941870
10.773350	0.1	0.935108
10.775017	0.1	0.928757
10.776683	0.1	0.921111
10.778350	0.1	0.911998
10.780017	0.1	0.901949
10.781683	0.1	0.891848
10.783350	0.1	0.883089
10.785017	0.1	0.877148
10.786683	0.1	0.874153
10.788350	0.1	0.872272
10.790017	0.1	0.868915
10.791683	0.1	0.862423
10.793350	0.1	0.852966
10.795017	0.1	0.842204
10.796683	0.1	0.832039
10.798350	0.1	0.823666
10.800017	0.1	0.817333
10.801683	0.1	0.812602
10.803350	0.1	0.808416
10.805017	0.1	0.803024
10.806683	0.1	0.795061
10.808350	0.1	0.785189
10.810017	0.1	0.775671
10.811683	0.1	0.768350
10.813350	0.1	0.764006
10.815017	0.1	0.763116
10.816683	0.1	0.765556
10.818350	0.1	0.769491
10.820017	0.1	0.771838
10.821683	0.1	0.770437
10.823350	0.1	0.765258
10.825017	0.1	0.757705
10.826683	0.1	0.749039
10.828350	0.1	0.739908
10.830017	0.1	0.731014
10.831683	0.1	0.723619
10.833350	0.1	0.719093
10.835017	0.1	0.717537
10.836683	0.1	0.717165
10.838350	0.1	0.716262
10.840017	0.1	0.714725
10.841683	0.1	0.712904
10.843350	0.1	0.710748
10.845017	0.1	0.707926
10.846683	0.1	0.703968
10.848350	0.1	0.699004
10.850017	0.1	0.694161
10.851683	0.1	0.690604
10.853350	0.1	0.689290
10.855017	0.1	0.691605
10.856683	0.1	0.698077
10.858350	0.1	0.706296
10.860017	0.1	0.712024
10.861683	0.1	0.712695
10.863350	0.1	0.708480
10.865017	0.1	0.701053
10.866683	0.1	0.692848
10.868350	0.1	0.686236
10.870017	0.1	0.682403
10.871683	0.1	0.681351
10.873350	0.1	0.682590
10.875017	0.1	0.685304
10.876683	0.1	0.688145
10.878350	0.1	0.689984
10.880017	0.1	0.691153
10.881683	0.1	0.693225
10.883350	0.1	0.696923
10.885017	0.1	0.700764
10.886683	0.1	0.702851
10.888350	0.1	0.703312
10.890017	0.1	0.703246
10.891683	0.1	0.702636
10.893350	0.1	0.700681
10.895017	0.1	0.697430
10.896683	0.1	0.694604
10.898350	0.1	0.694604
10.900017	0.1	0.698776
10.901683	0.1	0.706818
10.903350	0.1	0.716839
10.905017	0.1	0.725887
10.906683	0.1	0.731731
10.908350	0.1	0.734185
10.910017	0.1	0.734297
10.911683	0.1	0.733016
10.913350	0.1	0.730869
10.915017	0.1	0.728411
10.916683	0.1	0.726851
10.918350	0.1	0.727661
10.920017	0.1	0.731237
10.921683	0.1	0.736364
10.923350	0.1	0.741486
10.925017	0.1	0.745580
10.926683	0.1	0.747456
10.928350	0.1	0.746069
10.930017	0.1	0.741989
10.931683	0.1	0.737542
10.933350	0.1	0.735298
10.935017	0.1	0.736360
10.936683	0.1	0.739247
10.938350	0.1	0.740858
10.940017	0.1	0.739279
10.941683	0.1	0.735084
10.943350	0.1	0.729975
10.945017	0.1	0.725542
10.946683	0.1	0.723349
10.948350	0.1	0.724504
10.950017	0.1	0.728634
10.951683	0.1	0.734041
10.953350	0.1	0.738683
10.955017	0.1	0.741556
10.956683	0.1	0.743633
10.958350	0.1	0.746613
10.960017	0.1	0.750818
10.961683	0.1	0.754730
10.963350	0.1	0.756276
10.965017	0.1	0.754548
10.966683	0.1	0.750558
10.968350	0.1	0.746367
10.970017	0.1	0.743195
10.971683	0.1	0.740699
10.973350	0.1	0.737938
10.975017	0.1	0.734399
10.976683	0.1	0.730245
10.978350	0.1	0.726338
10.980017	0.1	0.723661
10.981683	0.1	0.722553
10.983350	0.1	0.723298
10.985017	0.1	0.726604
10.986683	0.1	0.732089
10.988350	0.1	0.737039
10.990017	0.1	0.738106
10.991683	0.1	0.734241
10.993350	0.1	0.727242
10.995017	0.1	0.719326
10.996683	0.1	0.711363
10.998350	0.1	0.704047
11.000017	0.1	0.698902
11.001683	0.1	0.696960
11.003350	0.1	0.697998
11.005017	0.1	0.701309
11.006683	0.1	0.706082
11.008350	0.1	0.711414
11.010017	0.1	0.716802
11.011683	0.1	0.722031
11.013350	0.1	0.726501
11.015017	0.1	0.729100
11.016683	0.1	0.728993
11.018350	0.1	0.726338
11.020017	0.1	0.722404
11.021683	0.1	0.719433
11.023350	0.1	0.719414
11.025017	0.1	0.722278
11.026683	0.1	0.726138
11.028350	0.1	0.729212
11.030017	0.1	0.730962
11.031683	0.1	0.731843
11.033350	0.1	0.732411
11.035017	0.1	0.732797
11.036683	0.1	0.732923
11.038350	0.1	0.733105
11.040017	0.1	0.734427
11.041683	0.1	0.737892
11.043350	0.1	0.743284
11.045017	0.1	0.749067
11.046683	0.1	0.753338
11.048350	0.1	0.755317
11.050017	0.1	0.756150
11.051683	0.1	0.757985
11.053350	0.1	0.762627
11.055017	0.1	0.771042
11.056683	0.1	0.782744
11.058350	0.1	0.795145
11.060017	0.1	0.804486
11.061683	0.1	0.808467
11.063350	0.1	0.807992
11.065017	0.1	0.806111
11.066683	0.1	0.805617
11.068350	0.1	0.807382
11.070017	0.1	0.809780
11.071683	0.1	0.810474
11.073350	0.1	0.809883
11.075017	0.1	0.811168
11.076683	0.1	0.816393
11.078350	0.1	0.824332
11.080017	0.1	0.832374
11.081683	0.1	0.839485
11.083350	0.1	0.846107
11.085017	0.1	0.852249
11.086683	0.1	0.857506
11.088350	0.1	0.862116
11.090017	0.1	0.866987
11.091683	0.1	0.872705
11.093350	0.1	0.878908
11.095017	0.1	0.885101
11.096683	0.1	0.891127
11.098350	0.1	0.896668
11.100017	0.1	0.901492
11.101683	0.1	0.906419
11.103350	0.1	0.912715
11.105017	0.1	0.920184
11.106683	0.1	0.927034
11.108350	0.1	0.931472
11.110017	0.1	0.932575
11.111683	0.1	0.930922
11.113350	0.1	0.928580
11.115017	0.1	0.927541
11.116683	0.1	0.928235
11.118350	0.1	0.929716
11.120017	0.1	0.930619
11.121683	0.1	0.930158
11.123350	0.1	0.928552
11.125017	0.1	0.926731
11.126683	0.1	0.925767
11.128350	0.1	0.926750
11.130017	0.1	0.930764
11.131683	0.1	0.938042
11.133350	0.1	0.946936
11.135017	0.1	0.954405
11.136683	0.1	0.957870
11.138350	0.1	0.956557
11.140017	0.1	0.951439
11.141683	0.1	0.944417
11.143350	0.1	0.937576
11.145017	0.1	0.933087
11.146683	0.1	0.932771
11.148350	0.1	0.936179
11.150017	0.1	0.940044
11.151683	0.1	0.941432
11.153350	0.1	0.940356
11.155017	0.1	0.938815
11.156683	0.1	0.938559
11.158350	0.1	0.939826
11.160017	0.1	0.941497
11.161683	0.1	0.942354
11.163350	0.1	0.942159
11.165017	0.1	0.941204
11.166683	0.1	0.939541
11.168350	0.1	0.937455
11.170017	0.1	0.935784
11.171683	0.1	0.934997
11.173350	0.1	0.934917
11.175017	0.1	0.935416
11.176683	0.1	0.936193
11.178350	0.1	0.936226
11.180017	0.1	0.934820
11.181683	0.1	0.932561
11.183350	0.1	0.930214
11.185017	0.1	0.928068
11.186683	0.1	0.926103
11.188350	0.1	0.923360
11.190017	0.1	0.918549
11.191683	0.1	0.912137
11.193350	0.1	0.906126
11.195017	0.1	0.901902
11.196683	0.1	0.899839
11.198350	0.1	0.900510
11.200017	0.1	0.904440
11.201683	0.1	0.910624
11.203350	0.1	0.916710
11.205017	0.1	0.920985
11.206683	0.1	0.923346
11.208350	0.1	0.924156
11.210017	0.1	0.923276
11.211683	0.1	0.920580
11.213350	0.1	0.916473
11.215017	0.1	0.911676
11.216683	0.1	0.907262
11.218350	0.1	0.904766
11.220017	0.1	0.905395
11.221683	0.1	0.908985
11.223350	0.1	0.914214
11.225017	0.1	0.919783
11.226683	0.1	0.924617
11.228350	0.1	0.927653
11.230017	0.1	0.928859
11.231683	0.1	0.929809
11.233350	0.1	0.931947
11.235017	0.1	0.934592
11.236683	0.1	0.935881
11.238350	0.1	0.935099
11.240017	0.1	0.933013
11.241683	0.1	0.930768
11.243350	0.1	0.929097
11.245017	0.1	0.928123
11.246683	0.1	0.927756
11.248350	0.1	0.928240
11.250017	0.1	0.930326
11.251683	0.1	0.934508
11.253350	0.1	0.939709
11.255017	0.1	0.943909
11.256683	0.1	0.946047
11.258350	0.1	0.946149
11.260017	0.1	0.944906
11.261683	0.1	0.943537
11.263350	0.1	0.942694
11.265017	0.1	0.941763
11.266683	0.1	0.940030
11.268350	0.1	0.937702
11.270017	0.1	0.935053
11.271683	0.1	0.931504
11.273350	0.1	0.926857
11.275017	0.1	0.922340
11.276683	0.1	0.919397
11.278350	0.1	0.918531
11.280017	0.1	0.919234
11.281683	0.1	0.920021
11.283350	0.1	0.919015
11.285017	0.1	0.915374
11.286683	0.1	0.910298
11.288350	0.1	0.906163
11.290017	0.1	0.904449
11.291683	0.1	0.904617
11.293350	0.1	0.905246
11.295017	0.1	0.906112
11.296683	0.1	0.908379
11.298350	0.1	0.912505
11.300017	0.1	0.917013
11.301683	0.1	0.919062
11.303350	0.1	0.916128
11.305017	0.1	0.908035
11.306683	0.1	0.896985
11.308350	0.1	0.885953
11.310017	0.1	0.877348
11.311683	0.1	0.872081
11.313350	0.1	0.869120
11.315017	0.1	0.866358
11.316683	0.1	0.862582
11.318350	0.1	0.859033
11.320017	0.1	0.858265
11.321683	0.1	0.861110
11.323350	0.1	0.865296
11.325017	0.1	0.867490
11.326683	0.1	0.866018
11.328350	0.1	0.861506
11.330017	0.1	0.855471
11.331683	0.1	0.848779
11.333350	0.1	0.841804
11.335017	0.1	0.835331
11.336683	0.1	0.830130
11.338350	0.1	0.826158
11.340017	0.1	0.822973
11.341683	0.1	0.820416
11.343350	0.1	0.818656
11.345017	0.1	0.817985
11.346683	0.1	0.818758
11.348350	0.1	0.821152
11.350017	0.1	0.824407
11.351683	0.1	0.826805
11.353350	0.1	0.826870
11.355017	0.1	0.824267
11.356683	0.1	0.819447
11.358350	0.1	0.812830
11.360017	0.1	0.804793
11.361683	0.1	0.796490
11.363350	0.1	0.789622
11.365017	0.1	0.785170
11.366683	0.1	0.783158
11.368350	0.1	0.783615
11.370017	0.1	0.786418
11.371683	0.1	0.789813
11.373350	0.1	0.790865
11.375017	0.1	0.788164
11.376683	0.1	0.782548
11.378350	0.1	0.775387
11.380017	0.1	0.767997
11.381683	0.1	0.761845
11.383350	0.1	0.757752
11.385017	0.1	0.755801
11.386683	0.1	0.755964
11.388350	0.1	0.757584
11.390017	0.1	0.759289
11.391683	0.1	0.759917
11.393350	0.1	0.758986
11.395017	0.1	0.756476
11.396683	0.1	0.752681
11.398350	0.1	0.748136
11.400017	0.1	0.743694
11.401683	0.1	0.740173
11.403350	0.1	0.737966
11.405017	0.1	0.737547
11.406683	0.1	0.739289
11.408350	0.1	0.741882
11.410017	0.1	0.743135
11.411683	0.1	0.742902
11.413350	0.1	0.742711
11.415017	0.1	0.742981
11.416683	0.1	0.743116
11.418350	0.1	0.743167
11.420017	0.1	0.743582
11.421683	0.1	0.744453
11.423350	0.1	0.745482
11.425017	0.1	0.745975
11.426683	0.1	0.745589
11.428350	0.1	0.744979
11.430017	0.1	0.745137
11.431683	0.1	0.746488
11.433350	0.1	0.748816
11.435017	0.1	0.751540
11.436683	0.1	0.754078
11.438350	0.1	0.756015
11.440017	0.1	0.757030
11.441683	0.1	0.756606
11.443350	0.1	0.754241
11.445017	0.1	0.750269
11.446683	0.1	0.745635
11.448350	0.1	0.741128
11.450017	0.1	0.737347
11.451683	0.1	0.734781
11.453350	0.1	0.733561
11.455017	0.1	0.733789
11.456683	0.1	0.735633
11.458350	0.1	0.738786
11.460017	0.1	0.742795
11.461683	0.1	0.747615
11.463350	0.1	0.752662
11.465017	0.1	0.756634
11.466683	0.1	0.758762
11.468350	0.1	0.758702
11.470017	0.1	0.755740
11.471683	0.1	0.749719
11.473350	0.1	0.742548
11.475017	0.1	0.737319
11.476683	0.1	0.735712
11.478350	0.1	0.736713
11.480017	0.1	0.738250
11.481683	0.1	0.739149
11.483350	0.1	0.738930
11.485017	0.1	0.737165
11.486683	0.1	0.734185
11.488350	0.1	0.731400
11.490017	0.1	0.730115
11.491683	0.1	0.731023
11.493350	0.1	0.734357
11.495017	0.1	0.739135
11.496683	0.1	0.743261
11.498350	0.1	0.745566
11.500017	0.1	0.746534
11.501683	0.1	0.746958
11.503350	0.1	0.747126
11.505017	0.1	0.747177
11.506683	0.1	0.747414
11.508350	0.1	0.747908
11.510017	0.1	0.748611
11.511683	0.1	0.749961
11.513350	0.1	0.751992
11.515017	0.1	0.753403
11.516683	0.1	0.752863
11.518350	0.1	0.750232
11.520017	0.1	0.746269
11.521683	0.1	0.742516
11.523350	0.1	0.740970
11.525017	0.1	0.742679
11.526683	0.1	0.746483
11.528350	0.1	0.749803
11.530017	0.1	0.750730
11.531683	0.1	0.749282
11.533350	0.1	0.746790
11.535017	0.1	0.744751
11.536683	0.1	0.744280
11.538350	0.1	0.745412
11.540017	0.1	0.746683
11.541683	0.1	0.746646
11.543350	0.1	0.745477
11.545017	0.1	0.743875
11.546683	0.1	0.741696
11.548350	0.1	0.738776
11.550017	0.1	0.735833
11.551683	0.1	0.733859
11.553350	0.1	0.733505
11.555017	0.1	0.735028
11.556683	0.1	0.738609
11.558350	0.1	0.743698
11.560017	0.1	0.748485
11.561683	0.1	0.751102
11.563350	0.1	0.750739
11.565017	0.1	0.747056
11.566683	0.1	0.740048
11.568350	0.1	0.730925
11.570017	0.1	0.721794
11.571683	0.1	0.713971
11.573350	0.1	0.707400
11.575017	0.1	0.701477
11.576683	0.1	0.696159
11.578350	0.1	0.692173
11.580017	0.1	0.690338
11.581683	0.1	0.690888
11.583350	0.1	0.692834
11.585017	0.1	0.693956
11.586683	0.1	0.692410
11.588350	0.1	0.688131
11.590017	0.1	0.682455
11.591683	0.1	0.676918
11.593350	0.1	0.672215
11.595017	0.1	0.667986
11.596683	0.1	0.664378
11.598350	0.1	0.663036
11.600017	0.1	0.665276
11.601683	0.1	0.670152
11.603350	0.1	0.674878
11.605017	0.1	0.676657
11.606683	0.1	0.674413
11.608350	0.1	0.669197
11.610017	0.1	0.662915
11.611683	0.1	0.656503
11.613350	0.1	0.649435
11.615017	0.1	0.640783
11.616683	0.1	0.630226
11.618350	0.1	0.618631
11.620017	0.1	0.607930
11.621683	0.1	0.599744
11.623350	0.1	0.594449
11.625017	0.1	0.591963
11.626683	0.1	0.592144
11.628350	0.1	0.594202
11.630017	0.1	0.597145
11.631683	0.1	0.601038
11.633350	0.1	0.606100
11.635017	0.1	0.610901
11.636683	0.1	0.613155
11.638350	0.1	0.611432
11.640017	0.1	0.605579
11.641683	0.1	0.596801
11.643350	0.1	0.587092
11.645017	0.1	0.577336
11.646683	0.1	0.566775
11.648350	0.1	0.555255
11.650017	0.1	0.544754
11.651683	0.1	0.537569
11.653350	0.1	0.533988
11.655017	0.1	0.532372
11.656683	0.1	0.531105
11.658350	0.1	0.530449
11.660017	0.1	0.531487
11.661683	0.1	0.533573
11.663350	0.1	0.534379
11.665017	0.1	0.531795
11.666683	0.1	0.525122
11.668350	0.1	0.515701
11.670017	0.1	0.506318
11.671683	0.1	0.499263
11.673350	0.1	0.494905
11.675017	0.1	0.492572
11.676683	0.1	0.491575
11.678350	0.1	0.490649
11.680017	0.1	0.488446
11.681683	0.1	0.485433
11.683350	0.1	0.483394
11.685017	0.1	0.483049
11.686683	0.1	0.483454
11.688350	0.1	0.482877
11.690017	0.1	0.480278
11.691683	0.1	0.476544
11.693350	0.1	0.473633
11.695017	0.1	0.472739
11.696683	0.1	0.473643
11.698350	0.1	0.475245
11.700017	0.1	0.476437
11.701683	0.1	0.476628
11.703350	0.1	0.475342
11.705017	0.1	0.471589
11.706683	0.1	0.464707
11.708350	0.1	0.455803
11.710017	0.1	0.447379
11.711683	0.1	0.441410
11.713350	0.1	0.438057
11.715017	0.1	0.435920
11.716683	0.1	0.433251
11.718350	0.1	0.429084
11.720017	0.1	0.423878
11.721683	0.1	0.419137
11.723350	0.1	0.416068
11.725017	0.1	0.414951
11.726683	0.1	0.415789
11.728350	0.1	0.418415
11.730017	0.1	0.422145
11.731683	0.1	0.425801
11.733350	0.1	0.427938
11.735017	0.1	0.427519
11.736683	0.1	0.424599
11.738350	0.1	0.420082
11.740017	0.1	0.414746
11.741683	0.1	0.409046
11.743350	0.1	0.403626
11.745017	0.1	0.398983
11.746683	0.1	0.394997
11.748350	0.1	0.391812
11.750017	0.1	0.390206
11.751683	0.1	0.390243
11.753350	0.1	0.390653
11.755017	0.1	0.390070
11.756683	0.1	0.388110
11.758350	0.1	0.384976
11.760017	0.1	0.381148
11.761683	0.1	0.377442
11.763350	0.1	0.374559
11.765017	0.1	0.372487
11.766683	0.1	0.370624
11.768350	0.1	0.368729
11.770017	0.1	0.367863
11.771683	0.1	0.369302
11.773350	0.1	0.372366
11.775017	0.1	0.374876
11.776683	0.1	0.375458
11.778350	0.1	0.374080
11.780017	0.1	0.371286
11.781683	0.1	0.367700
11.783350	0.1	0.364236
11.785017	0.1	0.362424
11.786683	0.1	0.363658
11.788350	0.1	0.367812
11.790017	0.1	0.373395
11.791683	0.1	0.378857
11.793350	0.1	0.383090
11.795017	0.1	0.385097
11.796683	0.1	0.384003
11.798350	0.1	0.379677
11.800017	0.1	0.373782
11.801683	0.1	0.369181
11.803350	0.1	0.367519
11.805017	0.1	0.368631
11.806683	0.1	0.372077
11.808350	0.1	0.377069
11.810017	0.1	0.381796
11.811683	0.1	0.384510
11.813350	0.1	0.384552
11.815017	0.1	0.382280
11.816683	0.1	0.378429
11.818350	0.1	0.373269
11.820017	0.1	0.367090
11.821683	0.1	0.361297
11.823350	0.1	0.357823
11.825017	0.1	0.357339
11.826683	0.1	0.358652
11.828350	0.1	0.360245
11.830017	0.1	0.361865
11.831683	0.1	0.364664
11.833350	0.1	0.369945
11.835017	0.1	0.377554
11.836683	0.1	0.385824
11.838350	0.1	0.393186
11.840017	0.1	0.399025
11.841683	0.1	0.402918
11.843350	0.1	0.404343
11.845017	0.1	0.403631
11.846683	0.1	0.402173
11.848350	0.1	0.401293
11.850017	0.1	0.401577
11.851683	0.1	0.403458
11.853350	0.1	0.407351
11.855017	0.1	0.412832
11.856683	0.1	0.418602
11.858350	0.1	0.423463
11.860017	0.1	0.426741
11.861683	0.1	0.428115
11.863350	0.1	0.427854
11.865017	0.1	0.427235
11.866683	0.1	0.427589
11.868350	0.1	0.428772
11.870017	0.1	0.429489
11.871683	0.1	0.429340
11.873350	0.1	0.429628
11.875017	0.1	0.431612
11.876683	0.1	0.434942
11.878350	0.1	0.438578
11.880017	0.1	0.442187
11.881683	0.1	0.445722
11.883350	0.1	0.448888
11.885017	0.1	0.451524
11.886683	0.1	0.453200
11.888350	0.1	0.452907
11.890017	0.1	0.450308
11.891683	0.1	0.446942
11.893350	0.1	0.445275
11.895017	0.1	0.446974
11.896683	0.1	0.452301
11.898350	0.1	0.460315
11.900017	0.1	0.469303
11.901683	0.1	0.477876
11.903350	0.1	0.485783
11.905017	0.1	0.493308
11.906683	0.1	0.500111
11.908350	0.1	0.505066
11.910017	0.1	0.507575
11.911683	0.1	0.508628
11.913350	0.1	0.509480
11.915017	0.1	0.510598
11.916683	0.1	0.512311
11.918350	0.1	0.514686
11.920017	0.1	0.516889
11.921683	0.1	0.517997
11.923350	0.1	0.518472
11.925017	0.1	0.520279
11.926683	0.1	0.524772
11.928350	0.1	0.531203
11.930017	0.1	0.537871
11.931683	0.1	0.543753
11.933350	0.1	0.548987
11.935017	0.1	0.554915
11.936683	0.1	0.563129
11.938350	0.1	0.573164
11.940017	0.1	0.582221
11.941683	0.1	0.588167
11.943350	0.1	0.591502
11.945017	0.1	0.593849
11.946683	0.1	0.596372
11.948350	0.1	0.600037
11.950017	0.1	0.605821
11.951683	0.1	0.613583
11.953350	0.1	0.621858
11.955017	0.1	0.629649
11.956683	0.1	0.637355
11.958350	0.1	0.645746
11.960017	0.1	0.655088
11.961683	0.1	0.664555
11.963350	0.1	0.672769
11.965017	0.1	0.679460
11.966683	0.1	0.685402
11.968350	0.1	0.690832
11.970017	0.1	0.695642
11.971683	0.1	0.700373
11.973350	0.1	0.706236
11.975017	0.1	0.714734
11.976683	0.1	0.726641
11.978350	0.1	0.740681
11.980017	0.1	0.754390
11.981683	0.1	0.766492
11.983350	0.1	0.777724
11.985017	0.1	0.789310
11.986683	0.1	0.801017
11.988350	0.1	0.811084
11.990017	0.1	0.817869
11.991683	0.1	0.820970
11.993350	0.1	0.821576
11.995017	0.1	0.822232
11.996683	0.1	0.825184
11.998350	0.1	0.830968
12.000017	0.1	0.839066
12.001683	0.1	0.848793
12.003350	0.1	0.859122
12.005017	0.1	0.868659
12.006683	0.1	0.876407
12.008350	0.1	0.882368
12.010017	0.1	0.887304
12.011683	0.1	0.892510
12.013350	0.1	0.900123
12.015017	0.1	0.912040
12.016683	0.1	0.927867
12.018350	0.1	0.945381
12.020017	0.1	0.962396
12.021683	0.1	0.977037
12.023350	0.1	0.988278
12.025017	0.1	0.997009
12.026683	0.1	1.004990
12.028350	0.1	1.013596
12.030017	0.1	1.024064
12.031683	0.1	1.036702
12.033350	0.1	1.049833
12.035017	0.1	1.061205
12.036683	0.1	1.070634
12.038350	0.1	1.080376
12.040017	0.1	1.092060
12.041683	0.1	1.104157
12.043350	0.1	1.113913
12.045017	0.1	1.121252
12.046683	0.1	1.129224
12.048350	0.1	1.140856
12.050017	0.1	1.156693
12.051683	0.1	1.175106
12.053350	0.1	1.193918
12.055017	0.1	1.211772
12.056683	0.1	1.228713
12.058350	0.1	1.245579
12.060017	0.1	1.262454
12.061683	0.1	1.277602
12.063350	0.1	1.288955
12.065017	0.1	1.297230
12.066683	0.1	1.305928
12.068350	0.1	1.317863
12.070017	0.1	1.333430
12.071683	0.1	1.352439
12.073350	0.1	1.375098
12.075017	0.1	1.400444
12.076683	0.1	1.425613
12.078350	0.1	1.447024
12.080017	0.1	1.461850
12.081683	0.1	1.469487
12.083350	0.1	1.472184
12.085017	0.1	1.473567
12.086683	0.1	1.476705
12.088350	0.1	1.483150
12.090017	0.1	1.492347
12.091683	0.1	1.501897
12.093350	0.1	1.509669
12.095017	0.1	1.515914
12.096683	0.1	1.522447
12.098350	0.1	1.530526
12.100017	0.1	1.540682
12.101683	0.1	1.553274
12.103350	0.1	1.567830
12.105017	0.1	1.582578
12.106683	0.1	1.595318
12.108350	0.1	1.605093
12.110017	0.1	1.612776
12.111683	0.1	1.619584
12.113350	0.1	1.625414
12.115017	0.1	1.629065
12.116683	0.1	1.629582
12.118350	0.1	1.627533
12.120017	0.1	1.625535
12.121683	0.1	1.626546
12.123350	0.1	1.631537
12.125017	0.1	1.639668
12.126683	0.1	1.649237
12.128350	0.1	1.657917
12.130017	0.1	1.663631
12.131683	0.1	1.665656
12.133350	0.1	1.664362
12.135017	0.1	1.660502
12.136683	0.1	1.655305
12.138350	0.1	1.650830
12.140017	0.1	1.649102
12.141683	0.1	1.650276
12.143350	0.1	1.652725
12.145017	0.1	1.655044
12.146683	0.1	1.656418
12.148350	0.1	1.655594
12.150017	0.1	1.651407
12.151683	0.1	1.644441
12.153350	0.1	1.636837
12.155017	0.1	1.630480
12.156683	0.1	1.626536
12.158350	0.1	1.625782
12.160017	0.1	1.627943
12.161683	0.1	1.631463
12.163350	0.1	1.634629
12.165017	0.1	1.636459
12.166683	0.1	1.636604
12.168350	0.1	1.635477
12.170017	0.1	1.634704
12.171683	0.1	1.635905
12.173350	0.1	1.638657
12.175017	0.1	1.641093
12.176683	0.1	1.641596
12.178350	0.1	1.639435
12.180017	0.1	1.634965
12.181683	0.1	1.629177
12.183350	0.1	1.622550
12.185017	0.1	1.614573
12.186683	0.1	1.604673
12.188350	0.1	1.593353
12.190017	0.1	1.582089
12.191683	0.1	1.572482
12.193350	0.1	1.565851
12.195017	0.1	1.562596
12.196683	0.1	1.561735
12.198350	0.1	1.561949
12.200017	0.1	1.562373
12.201683	0.1	1.562121
12.203350	0.1	1.560207
12.205017	0.1	1.555965
12.206683	0.1	1.549302
12.208350	0.1	1.540249
12.210017	0.1	1.529003
12.211683	0.1	1.516552
12.213350	0.1	1.504100
12.215017	0.1	1.492160
12.216683	0.1	1.481213
12.218350	0.1	1.472323
12.220017	0.1	1.466423
12.221683	0.1	1.463429
12.223350	0.1	1.461995
12.225017	0.1	1.460295
12.226683	0.1	1.457599
12.228350	0.1	1.454670
12.230017	0.1	1.452817
12.231683	0.1	1.452845
12.233350	0.1	1.454512
12.235017	0.1	1.456505
12.236683	0.1	1.457310
12.238350	0.1	1.456575
12.240017	0.1	1.454689
12.241683	0.1	1.451261
12.243350	0.1	1.445562
12.245017	0.1	1.438200
12.246683	0.1	1.430921
12.248350	0.1	1.425310
12.250017	0.1	1.421990
12.251683	0.1	1.420467
12.253350	0.1	1.419871
12.255017	0.1	1.420612
12.256683	0.1	1.424612
12.258350	0.1	1.432719
12.260017	0.1	1.443084
12.261683	0.1	1.453212
12.263350	0.1	1.462013
12.265017	0.1	1.469138
12.266683	0.1	1.474195
12.268350	0.1	1.477562
12.270017	0.1	1.480435
12.271683	0.1	1.483560
12.273350	0.1	1.486726
12.275017	0.1	1.489162
12.276683	0.1	1.490228
12.278350	0.1	1.490391
12.280017	0.1	1.491900
12.281683	0.1	1.497380
12.283350	0.1	1.507159
12.285017	0.1	1.519369
12.286683	0.1	1.532496
12.288350	0.1	1.546391
12.290017	0.1	1.561441
12.291683	0.1	1.577442
12.293350	0.1	1.593037
12.295017	0.1	1.606597
12.296683	0.1	1.617600
12.298350	0.1	1.626373
12.300017	0.1	1.633330
12.301683	0.1	1.639272
12.303350	0.1	1.645233
12.305017	0.1	1.652106
12.306683	0.1	1.660613
12.308350	0.1	1.670737
12.310017	0.1	1.682099
12.311683	0.1	1.694947
12.313350	0.1	1.709568
12.315017	0.1	1.725736
12.316683	0.1	1.743077
12.318350	0.1	1.761201
12.320017	0.1	1.779674
12.321683	0.1	1.798081
12.323350	0.1	1.815902
12.325017	0.1	1.833006
12.326683	0.1	1.850002
12.328350	0.1	1.867726
12.330017	0.1	1.886305
12.331683	0.1	1.904527
12.333350	0.1	1.920820
12.335017	0.1	1.935232
12.336683	0.1	1.949253
12.338350	0.1	1.963815
12.340017	0.1	1.978567
12.341683	0.1	1.992597
12.343350	0.1	2.005138
12.345017	0.1	2.016323
12.346683	0.1	2.027377
12.348350	0.1	2.039233
12.350017	0.1	2.051475
12.351683	0.1	2.063508
12.353350	0.1	2.076072
12.355017	0.1	2.090838
12.356683	0.1	2.109041
12.358350	0.1	2.130535
12.360017	0.1	2.153749
12.361683	0.1	2.176594
12.363350	0.1	2.197637
12.365017	0.1	2.216669
12.366683	0.1	2.234806
12.368350	0.1	2.253712
12.370017	0.1	2.273782
12.371683	0.1	2.293563
12.373350	0.1	2.311268
12.375017	0.1	2.326611
12.376683	0.1	2.340875
12.378350	0.1	2.355217
12.380017	0.1	2.369951
12.381683	0.1	2.385522
12.383350	0.1	2.402910
12.385017	0.1	2.422449
12.386683	0.1	2.443227
12.388350	0.1	2.463697
12.390017	0.1	2.482608
12.391683	0.1	2.500061
12.393350	0.1	2.517630
12.395017	0.1	2.537281
12.396683	0.1	2.560220
12.398350	0.1	2.586064
12.400017	0.1	2.612839
12.401683	0.1	2.638311
12.403350	0.1	2.661129
12.405017	0.1	2.680956
12.406683	0.1	2.698507
12.408350	0.1	2.715313
12.410017	0.1	2.732719
12.411683	0.1	2.751225
12.413350	0.1	2.770582
12.415017	0.1	2.790736
12.416683	0.1	2.812180
12.418350	0.1	2.834923
12.420017	0.1	2.858620
12.421683	0.1	2.883351
12.423350	0.1	2.908930
12.425017	0.1	2.934756
12.426683	0.1	2.960619
12.428350	0.1	2.986523
12.430017	0.1	3.012512
12.431683	0.1	3.039129
12.433350	0.1	3.067469
12.435017	0.1	3.098096
12.436683	0.1	3.130198
12.438350	0.1	3.162213
12.440017	0.1	3.192360
12.441683	0.1	3.218721
12.443350	0.1	3.241096
12.445017	0.1	3.262432
12.446683	0.1	3.285757
12.448350	0.1	3.311089
12.450017	0.1	3.336878
12.451683	0.1	3.362205
12.453350	0.1	3.386969
12.455017	0.1	3.411979
12.456683	0.1	3.438564
12.458350	0.1	3.467216
12.460017	0.1	3.496986
12.461683	0.1	3.526080
12.463350	0.1	3.552856
12.465017	0.1	3.576884
12.466683	0.1	3.598896
12.468350	0.1	3.619613
12.470017	0.1	3.638957
12.471683	0.1	3.656349
12.473350	0.1	3.671544
12.475017	0.1	3.685220
12.476683	0.1	3.698883
12.478350	0.1	3.714175
12.480017	0.1	3.732280
12.481683	0.1	3.752965
12.483350	0.1	3.774096
12.485017	0.1	3.793193
12.486683	0.1	3.808974
12.488350	0.1	3.820881
12.490017	0.1	3.828551
12.491683	0.1	3.832807
12.493350	0.1	3.836080
12.495017	0.1	3.840933
12.496683	0.1	3.848746
12.498350	0.1	3.859601
12.500017	0.1	3.872206
12.501683	0.1	3.884123
12.503350	0.1	3.892793
12.505017	0.1	3.896798
12.506683	0.1	3.896533
12.508350	0.1	3.893874
12.510017	0.1	3.891108
12.511683	0.1	3.889748
12.513350	0.1	3.889566
12.515017	0.1	3.888942
12.516683	0.1	3.886488
12.518350	0.1	3.882134
12.520017	0.1	3.876835
12.521683	0.1	3.871350
12.523350	0.1	3.865706
12.525017	0.1	3.859852
12.526683	0.1	3.853724
12.528350	0.1	3.846986
12.530017	0.1	3.839908
12.531683	0.1	3.833934
12.533350	0.1	3.830232
12.535017	0.1	3.828481
12.536683	0.1	3.827582
12.538350	0.1	3.827028
12.540017	0.1	3.827126
12.541683	0.1	3.827927
12.543350	0.1	3.828490
12.545017	0.1	3.827843
12.546683	0.1	3.825817
12.548350	0.1	3.822679
12.550017	0.1	3.818744
12.551683	0.1	3.814246
12.553350	0.1	3.808965
12.555017	0.1	3.802148
12.556683	0.1	3.793039
12.558350	0.1	3.781947
12.560017	0.1	3.770944
12.561683	0.1	3.762189
12.563350	0.1	3.755623
12.565017	0.1	3.749342
12.566683	0.1	3.742189
12.568350	0.1	3.735237
12.570017	0.1	3.730329
12.571683	0.1	3.727879
12.573350	0.1	3.726175
12.575017	0.1	3.722776
12.576683	0.1	3.716513
12.578350	0.1	3.707684
12.580017	0.1	3.696615
12.581683	0.1	3.683441
12.583350	0.1	3.669392
12.585017	0.1	3.657159
12.586683	0.1	3.649299
12.588350	0.1	3.646035
12.590017	0.1	3.645122
12.591683	0.1	3.644186
12.593350	0.1	3.642733
12.595017	0.1	3.641848
12.596683	0.1	3.641723
12.598350	0.1	3.639939
12.600017	0.1	3.633918
12.601683	0.1	3.623976
12.603350	0.1	3.611897
12.605017	0.1	3.598188
12.606683	0.1	3.582551
12.608350	0.1	3.565713
12.610017	0.1	3.549596
12.611683	0.1	3.535720
12.613350	0.1	3.524097
12.615017	0.1	3.513843
12.616683	0.1	3.503812
12.618350	0.1	3.492576
12.620017	0.1	3.478760
12.621683	0.1	3.461703
12.623350	0.1	3.442038
12.625017	0.1	3.421619
12.626683	0.1	3.402284
12.628350	0.1	3.384659
12.630017	0.1	3.367672
12.631683	0.1	3.349027
12.633350	0.1	3.327117
12.635017	0.1	3.302074
12.636683	0.1	3.274493
12.638350	0.1	3.245045
12.640017	0.1	3.215508
12.641683	0.1	3.188062
12.643350	0.1	3.163633
12.645017	0.1	3.141309
12.646683	0.1	3.119055
12.648350	0.1	3.095316
12.650017	0.1	3.070016
12.651683	0.1	3.043367
12.653350	0.1	3.015120
12.655017	0.1	2.985648
12.656683	0.1	2.956404
12.658350	0.1	2.928739
12.660017	0.1	2.902616
12.661683	0.1	2.876702
12.663350	0.1	2.849810
12.665017	0.1	2.821931
12.666683	0.1	2.793996
12.668350	0.1	2.766722
12.670017	0.1	2.739732
12.671683	0.1	2.711937
12.673350	0.1	2.682456
12.675017	0.1	2.650954
12.676683	0.1	2.617827
12.678350	0.1	2.584565
12.680017	0.1	2.553067
12.681683	0.1	2.523917
12.683350	0.1	2.496182
12.685017	0.1	2.469136
12.686683	0.1	2.443185
12.688350	0.1	2.418864
12.690017	0.1	2.395674
12.691683	0.1	2.372246
12.693350	0.1	2.347608
12.695017	0.1	2.322006
12.696683	0.1	2.296376
12.698350	0.1	2.271272
12.700017	0.1	2.247114
12.701683	0.1	2.224911
12.703350	0.1	2.205311
12.705017	0.1	2.187388
12.706683	0.1	2.169390
12.708350	0.1	2.150321
12.710017	0.1	2.130088
12.711683	0.1	2.108328
12.713350	0.1	2.083858
12.715017	0.1	2.055760
12.716683	0.1	2.025357
12.718350	0.1	1.995899
12.720017	0.1	1.969323
12.721683	0.1	1.945188
12.723350	0.1	1.923461
12.725017	0.1	1.905323
12.726683	0.1	1.890953
12.728350	0.1	1.878510
12.730017	0.1	1.865071
12.731683	0.1	1.848135
12.733350	0.1	1.826906
12.735017	0.1	1.803236
12.736683	0.1	1.780964
12.738350	0.1	1.763222
12.740017	0.1	1.750230
12.741683	0.1	1.739413
12.743350	0.1	1.727534
12.745017	0.1	1.713550
12.746683	0.1	1.699068
12.748350	0.1	1.685778
12.750017	0.1	1.673400
12.751683	0.1	1.660385
12.753350	0.1	1.645586
12.755017	0.1	1.628739
12.756683	0.1	1.610015
12.758350	0.1	1.590215
12.760017	0.1	1.571360
12.761683	0.1	1.555993
12.763350	0.1	1.545711
12.765017	0.1	1.540664
12.766683	0.1	1.539532
12.768350	0.1	1.539742
12.770017	0.1	1.538596
12.771683	0.1	1.534661
12.773350	0.1	1.527863
12.775017	0.1	1.519131
12.776683	0.1	1.510186
12.778350	0.1	1.502763
12.780017	0.1	1.497832
12.781683	0.1	1.495117
12.783350	0.1	1.493064
12.785017	0.1	1.490088
12.786683	0.1	1.486191
12.788350	0.1	1.482838
12.790017	0.1	1.482004
12.791683	0.1	1.485213
12.793350	0.1	1.492384
12.795017	0.1	1.501366
12.796683	0.1	1.509306
12.798350	0.1	1.514638
12.800017	0.1	1.517534
12.801683	0.1	1.519090
12.803350	0.1	1.520161
12.805017	0.1	1.521092
12.806683	0.1	1.522247
12.808350	0.1	1.524063
12.810017	0.1	1.527062
12.811683	0.1	1.532002
12.813350	0.1	1.539006
12.815017	0.1	1.546876
12.816683	0.1	1.554070
12.818350	0.1	1.559607
12.820017	0.1	1.563132
12.821683	0.1	1.565572
12.823350	0.1	1.569251
12.825017	0.1	1.576277
12.826683	0.1	1.587160
12.828350	0.1	1.600944
12.830017	0.1	1.615928
12.831683	0.1	1.630327
12.833350	0.1	1.643277
12.835017	0.1	1.655649
12.836683	0.1	1.668800
12.838350	0.1	1.682257
12.840017	0.1	1.694234
12.841683	0.1	1.704120
12.843350	0.1	1.713322
12.845017	0.1	1.723869
12.846683	0.1	1.736758
12.848350	0.1	1.752223
12.850017	0.1	1.770873
12.851683	0.1	1.792735
12.853350	0.1	1.816349
12.855017	0.1	1.839977
12.856683	0.1	1.862133
12.858350	0.1	1.880829
12.860017	0.1	1.894850
12.861683	0.1	1.905393
12.863350	0.1	1.915200
12.865017	0.1	1.926809
12.866683	0.1	1.941952
12.868350	0.1	1.961305
12.870017	0.1	1.984015
12.871683	0.1	2.007931
12.873350	0.1	2.031294
12.875017	0.1	2.053943
12.876683	0.1	2.076444
12.878350	0.1	2.098740
12.880017	0.1	2.120179
12.881683	0.1	2.140109
12.883350	0.1	2.158424
12.885017	0.1	2.175742
12.886683	0.1	2.192766
12.888350	0.1	2.209931
12.890017	0.1	2.227663
12.891683	0.1	2.246192
12.893350	0.1	2.265302
12.895017	0.1	2.284525
12.896683	0.1	2.303179
12.898350	0.1	2.320330
12.900017	0.1	2.335492
12.901683	0.1	2.349117
12.903350	0.1	2.361853
12.905017	0.1	2.374002
12.906683	0.1	2.385974
12.908350	0.1	2.398491
12.910017	0.1	2.411855
12.911683	0.1	2.425811
12.913350	0.1	2.440345
12.915017	0.1	2.455586
12.916683	0.1	2.470654
12.918350	0.1	2.483958
12.920017	0.1	2.494431
12.921683	0.1	2.501556
12.923350	0.1	2.505542
12.925017	0.1	2.508014
12.926683	0.1	2.511377
12.928350	0.1	2.516904
12.930017	0.1	2.523698
12.931683	0.1	2.529952
12.933350	0.1	2.534729
12.935017	0.1	2.537784
12.936683	0.1	2.538883
12.938350	0.1	2.538343
12.940017	0.1	2.537156
12.941683	0.1	2.535679
12.943350	0.1	2.533561
12.945017	0.1	2.531153
12.946683	0.1	2.529449
12.948350	0.1	2.529183
12.950017	0.1	2.531204
12.951683	0.1	2.536140
12.953350	0.1	2.543032
12.955017	0.1	2.549361
12.956683	0.1	2.552262
12.958350	0.1	2.549277
12.960017	0.1	2.539558
12.961683	0.1	2.525467
12.963350	0.1	2.511628
12.965017	0.1	2.501807
12.966683	0.1	2.497118
12.968350	0.1	2.496792
12.970017	0.1	2.499856
12.971683	0.1	2.505276
12.973350	0.1	2.511046
12.975017	0.1	2.514492
12.976683	0.1	2.513393
12.978350	0.1	2.506734
12.980017	0.1	2.494869
12.981683	0.1	2.479479
12.983350	0.1	2.463381
12.985017	0.1	2.449262
12.986683	0.1	2.438095
12.988350	0.1	2.429760
12.990017	0.1	2.424112
12.991683	0.1	2.420289
12.993350	0.1	2.416470
12.995017	0.1	2.410938
12.996683	0.1	2.402356
12.998350	0.1	2.389355
13.000017	0.1	2.371841
13.001683	0.1	2.352386
13.003350	0.1	2.334346
13.005017	0.1	2.319268
13.006683	0.1	2.306504
13.008350	0.1	2.294048
13.010017	0.1	2.279910
13.011683	0.1	2.263389
13.013350	0.1	2.245149
13.015017	0.1	2.227118
13.016683	0.1	2.211463
13.018350	0.1	2.198261
13.020017	0.1	2.185027
13.021683	0.1	2.169195
13.023350	0.1	2.150158
13.025017	0.1	2.128850
13.026683	0.1	2.106265
13.028350	0.1	2.083001
13.030017	0.1	2.059606
13.031683	0.1	2.036374
13.033350	0.1	2.012933
13.035017	0.1	1.988825
13.036683	0.1	1.964332
13.038350	0.1	1.940215
13.040017	0.1	1.916657
13.041683	0.1	1.892853
13.043350	0.1	1.867702
13.045017	0.1	1.840782
13.046683	0.1	1.812661
13.048350	0.1	1.784279
13.050017	0.1	1.756009
13.051683	0.1	1.727869
13.053350	0.1	1.700288
13.055017	0.1	1.673903
13.056683	0.1	1.648930
13.058350	0.1	1.624906
13.060017	0.1	1.600683
13.061683	0.1	1.575146
13.063350	0.1	1.548366
13.065017	0.1	1.521236
13.066683	0.1	1.494274
13.068350	0.1	1.467508
13.070017	0.1	1.441287
13.071683	0.1	1.416807
13.073350	0.1	1.394986
13.075017	0.1	1.374860
13.076683	0.1	1.354325
13.078350	0.1	1.332238
13.080017	0.1	1.309714
13.081683	0.1	1.289602
13.083350	0.1	1.273849
13.085017	0.1	1.261197
13.086683	0.1	1.248787
13.088350	0.1	1.235488
13.090017	0.1	1.222081
13.091683	0.1	1.209117
13.093350	0.1	1.196489
13.095017	0.1	1.184447
13.096683	0.1	1.173588
13.098350	0.1	1.163865
13.100017	0.1	1.154789
13.101683	0.1	1.146602
13.103350	0.1	1.140051
13.105017	0.1	1.135264
13.106683	0.1	1.131292
13.108350	0.1	1.126355
13.110017	0.1	1.118896
13.111683	0.1	1.108795
13.113350	0.1	1.097885
13.115017	0.1	1.089158
13.116683	0.1	1.084609
13.118350	0.1	1.084283
13.120017	0.1	1.086886
13.121683	0.1	1.089848
13.123350	0.1	1.090248
13.125017	0.1	1.086621
13.126683	0.1	1.079044
13.128350	0.1	1.068604
13.130017	0.1	1.057484
13.131683	0.1	1.048343
13.133350	0.1	1.042648
13.135017	0.1	1.039901
13.136683	0.1	1.038928
13.138350	0.1	1.039584
13.140017	0.1	1.042439
13.141683	0.1	1.047147
13.143350	0.1	1.051859
13.145017	0.1	1.054090
13.146683	0.1	1.052520
13.148350	0.1	1.048199
13.150017	0.1	1.043775
13.151683	0.1	1.041731
13.153350	0.1	1.043095
13.155017	0.1	1.047482
13.156683	0.1	1.053633
13.158350	0.1	1.059417
13.160017	0.1	1.062327
13.161683	0.1	1.061349
13.163350	0.1	1.057908
13.165017	0.1	1.054606
13.166683	0.1	1.053470
13.168350	0.1	1.054844
13.170017	0.1	1.057456
13.171683	0.1	1.059929
13.173350	0.1	1.061913
13.175017	0.1	1.063449
13.176683	0.1	1.064227
13.178350	0.1	1.064013
13.180017	0.1	1.062551
13.181683	0.1	1.059580
13.183350	0.1	1.056213
13.185017	0.1	1.054863
13.186683	0.1	1.057419
13.188350	0.1	1.063989
13.190017	0.1	1.072865
13.191683	0.1	1.081834
13.193350	0.1	1.089429
13.195017	0.1	1.094444
13.196683	0.1	1.095859
13.198350	0.1	1.094099
13.200017	0.1	1.091124
13.201683	0.1	1.089424
13.203350	0.1	1.090877
13.205017	0.1	1.095929
13.206683	0.1	1.104344
13.208350	0.1	1.115566
13.210017	0.1	1.127645
13.211683	0.1	1.137517
13.213350	0.1	1.142863
13.215017	0.1	1.143268
13.216683	0.1	1.140521
13.218350	0.1	1.137671
13.220017	0.1	1.137024
13.221683	0.1	1.138956
13.223350	0.1	1.142556
13.225017	0.1	1.146947
13.226683	0.1	1.151799
13.228350	0.1	1.156917
13.230017	0.1	1.161923
13.231683	0.1	1.166388
13.233350	0.1	1.169839
13.235017	0.1	1.172121
13.236683	0.1	1.174263
13.238350	0.1	1.177830
13.240017	0.1	1.183334
13.241683	0.1	1.190365
13.243350	0.1	1.198645
13.245017	0.1	1.207734
13.246683	0.1	1.216270
13.248350	0.1	1.222594
13.250017	0.1	1.226258
13.251683	0.1	1.228373
13.253350	0.1	1.230454
13.255017	0.1	1.233690
13.256683	0.1	1.238869
13.258350	0.1	1.246254
13.260017	0.1	1.255777
13.261683	0.1	1.267316
13.263350	0.1	1.280638
13.265017	0.1	1.295214
13.266683	0.1	1.310417
13.268350	0.1	1.325929
13.270017	0.1	1.341309
13.271683	0.1	1.355619
13.273350	0.1	1.368141
13.275017	0.1	1.378870
13.276683	0.1	1.388360
13.278350	0.1	1.397994
13.280017	0.1	1.409892
13.281683	0.1	1.425361
13.283350	0.1	1.444025
13.285017	0.1	1.465199
13.286683	0.1	1.489213
13.288350	0.1	1.516254
13.290017	0.1	1.544738
13.291683	0.1	1.572655
13.293350	0.1	1.599314
13.295017	0.1	1.625344
13.296683	0.1	1.652520
13.298350	0.1	1.682448
13.300017	0.1	1.714756
13.301683	0.1	1.747934
13.303350	0.1	1.781108
13.305017	0.1	1.814328
13.306683	0.1	1.848545
13.308350	0.1	1.885155
13.310017	0.1	1.924224
13.311683	0.1	1.963908
13.313350	0.1	2.002511
13.315017	0.1	2.040444
13.316683	0.1	2.079704
13.318350	0.1	2.122130
13.320017	0.1	2.168440
13.321683	0.1	2.218690
13.323350	0.1	2.272907
13.325017	0.1	2.330826
13.326683	0.1	2.391194
13.328350	0.1	2.451823
13.330017	0.1	2.510869
13.331683	0.1	2.568131
13.333350	0.1	2.625082
13.335017	0.1	2.683853
13.336683	0.1	2.745981
13.338350	0.1	2.812129
13.340017	0.1	2.882886
13.341683	0.1	2.958602
13.343350	0.1	3.038244
13.345017	0.1	3.119586
13.346683	0.1	3.201063
13.348350	0.1	3.283061
13.350017	0.1	3.367360
13.351683	0.1	3.455481
13.353350	0.1	3.547678
13.355017	0.1	3.643404
13.356683	0.1	3.742003
13.358350	0.1	3.842418
13.360017	0.1	3.943397
13.361683	0.1	4.044902
13.363350	0.1	4.148465
13.365017	0.1	4.255953
13.366683	0.1	4.368112
13.368350	0.1	4.484616
13.370017	0.1	4.605274
13.371683	0.1	4.730267
13.373350	0.1	4.858966
13.375017	0.1	4.989556
13.376683	0.1	5.120728
13.378350	0.1	5.253255
13.380017	0.1	5.389228
13.381683	0.1	5.530613
13.383350	0.1	5.678870
13.385017	0.1	5.834661
13.386683	0.1	5.997466
13.388350	0.1	6.166245
13.390017	0.1	6.340216
13.391683	0.1	6.518611
13.393350	0.1	6.700298
13.395017	0.1	6.884201
13.396683	0.1	7.069660
13.398350	0.1	7.255906
13.400017	0.1	7.442599
13.401683	0.1	7.632030
13.403350	0.1	7.828805
13.405017	0.1	8.035903
13.406683	0.1	8.252282
13.408350	0.1	8.474812
13.410017	0.1	8.700867
13.411683	0.1	8.928943
13.413350	0.1	9.157867
13.415017	0.1	9.386418
13.416683	0.1	9.614732
13.418350	0.1	9.845048
13.420017	0.1	10.079802
13.421683	0.1	10.319673
13.423350	0.1	10.563578
13.425017	0.1	10.809191
13.426683	0.1	11.053761
13.428350	0.1	11.295360
13.430017	0.1	11.533867
13.431683	0.1	11.770199
13.433350	0.1	12.004343
13.435017	0.1	12.234803
13.436683	0.1	12.460118
13.438350	0.1	12.680325
13.440017	0.1	12.896592
13.441683	0.1	13.110046
13.443350	0.1	13.321671
13.445017	0.1	13.532704
13.446683	0.1	13.743471
13.448350	0.1	13.951613
13.450017	0.1	14.152690
13.451683	0.1	14.343429
13.453350	0.1	14.523831
13.455017	0.1	14.695828
13.456683	0.1	14.861389
13.458350	0.1	15.021912
13.460017	0.1	15.177540
13.461683	0.1	15.326673
13.463350	0.1	15.466586
13.465017	0.1	15.594987
13.466683	0.1	15.711300
13.468350	0.1	15.816744
13.470017	0.1	15.913453
13.471683	0.1	16.003740
13.473350	0.1	16.089622
13.475017	0.1	16.171890
13.476683	0.1	16.250140
13.478350	0.1	16.323724
13.480017	0.1	16.391361
13.481683	0.1	16.450472
13.483350	0.1	16.498691
13.485017	0.1	16.535963
13.486683	0.1	16.564876
13.488350	0.1	16.588983
13.490017	0.1	16.610799
13.491683	0.1	16.631191
13.493350	0.1	16.649496
13.495017	0.1	16.663540
13.496683	0.1	16.671000
13.498350	0.1	16.671475
13.500017	0.1	16.666157
13.501683	0.1	16.656108
13.503350	0.1	16.641910
13.505017	0.1	16.623475
13.506683	0.1	16.599861
13.508350	0.1	16.570222
13.510017	0.1	16.534464
13.511683	0.1	16.492698
13.513350	0.1	16.445229
13.515017	0.1	16.393368
13.516683	0.1	16.339184
13.518350	0.1	16.283705
13.520017	0.1	16.225884
13.521683	0.1	16.163741
13.523350	0.1	16.095983
13.525017	0.1	16.022017
13.526683	0.1	15.941705
13.528350	0.1	15.855627
13.530017	0.1	15.764576
13.531683	0.1	15.669554
13.533350	0.1	15.572170
13.535017	0.1	15.473324
13.536683	0.1	15.371447
13.538350	0.1	15.263041
13.540017	0.1	15.145126
13.541683	0.1	15.016883
13.543350	0.1	14.879433
13.545017	0.1	14.734627
13.546683	0.1	14.584041
13.548350	0.1	14.429130
13.550017	0.1	14.271443
13.551683	0.1	14.111521
13.553350	0.1	13.948125
13.555017	0.1	13.779420
13.556683	0.1	13.604132
13.558350	0.1	13.421644
13.560017	0.1	13.232403
13.561683	0.1	13.037687
13.563350	0.1	12.837956
13.565017	0.1	12.632799
13.566683	0.1	12.422982
13.568350	0.1	12.210407
13.570017	0.1	11.995742
13.571683	0.1	11.777775
13.573350	0.1	11.555008
13.575017	0.1	11.326531
13.576683	0.1	11.092098
13.578350	0.1	10.852604
13.580017	0.1	10.609846
13.581683	0.1	10.365346
13.583350	0.1	10.120114
13.585017	0.1	9.874878
13.586683	0.1	9.630215
13.588350	0.1	9.386633
13.590017	0.1	9.144056
13.591683	0.1	8.901982
13.593350	0.1	8.660429
13.595017	0.1	8.419477
13.596683	0.1	8.178963
13.598350	0.1	7.939045
13.600017	0.1	7.700240
13.601683	0.1	7.463736
13.603350	0.1	7.231729
13.605017	0.1	7.005786
13.606683	0.1	6.785002
13.608350	0.1	6.566844
13.610017	0.1	6.349632
13.611683	0.1	6.133872
13.613350	0.1	5.921316
13.615017	0.1	5.713110
13.616683	0.1	5.509295
13.618350	0.1	5.310136
13.620017	0.1	5.116719
13.621683	0.1	4.930068
13.623350	0.1	4.750728
13.625017	0.1	4.578568
13.626683	0.1	4.412713
13.628350	0.1	4.252484
13.630017	0.1	4.097787
13.631683	0.1	3.948635
13.633350	0.1	3.805328
13.635017	0.1	3.668312
13.636683	0.1	3.537470
13.638350	0.1	3.411928
13.640017	0.1	3.290810
13.641683	0.1	3.173919
13.643350	0.1	3.061369
13.645017	0.1	2.953191
13.646683	0.1	2.849428
13.648350	0.1	2.750750
13.650017	0.1	2.659010
13.651683	0.1	2.575899
13.653350	0.1	2.500745
13.655017	0.1	2.431073
13.656683	0.1	2.364330
13.658350	0.1	2.298360
13.660017	0.1	2.232450
13.661683	0.1	2.168263
13.663350	0.1	2.108081
13.665017	0.1	2.052411
13.666683	0.1	1.999768
13.668350	0.1	1.948513
13.670017	0.1	1.898296
13.671683	0.1	1.850124
13.673350	0.1	1.805560
13.675017	0.1	1.765480
13.676683	0.1	1.729806
13.678350	0.1	1.698397
13.680017	0.1	1.670751
13.681683	0.1	1.645060
13.683350	0.1	1.619305
13.685017	0.1	1.592455
13.686683	0.1	1.563723
13.688350	0.1	1.532435
13.690017	0.1	1.499578
13.691683	0.1	1.467671
13.693350	0.1	1.438786
13.695017	0.1	1.414134
13.696683	0.1	1.394553
13.698350	0.1	1.380243
13.700017	0.1	1.370455
13.701683	0.1	1.363610
13.703350	0.1	1.357803
13.705017	0.1	1.351032
13.706683	0.1	1.341365
13.708350	0.1	1.327884
13.710017	0.1	1.311824
13.711683	0.1	1.296005
13.713350	0.1	1.283023
13.715017	0.1	1.273919
13.716683	0.1	1.268005
13.718350	0.1	1.263060
13.720017	0.1	1.256196
13.721683	0.1	1.245923
13.723350	0.1	1.233085
13.725017	0.1	1.220009
13.726683	0.1	1.209415
13.728350	0.1	1.202850
13.730017	0.1	1.199343
13.731683	0.1	1.196400
13.733350	0.1	1.192349
13.735017	0.1	1.187460
13.736683	0.1	1.182957
13.738350	0.1	1.179539
13.740017	0.1	1.176619
13.741683	0.1	1.172763
13.743350	0.1	1.166915
13.745017	0.1	1.159436
13.746683	0.1	1.152121
13.748350	0.1	1.146696
13.750017	0.1	1.143287
13.751683	0.1	1.140679
13.753350	0.1	1.137396
13.755017	0.1	1.132819
13.756683	0.1	1.128018
13.758350	0.1	1.124600
13.760017	0.1	1.122584
13.761683	0.1	1.120190
13.763350	0.1	1.115766
13.765017	0.1	1.110099
13.766683	0.1	1.106155
13.768350	0.1	1.105987
13.770017	0.1	1.108935
13.771683	0.1	1.112758
13.773350	0.1	1.114905
13.775017	0.1	1.113699
13.776683	0.1	1.110299
13.778350	0.1	1.108060
13.780017	0.1	1.108986
13.781683	0.1	1.112074
13.783350	0.1	1.114849
13.785017	0.1	1.115534
13.786683	0.1	1.114481
13.788350	0.1	1.113690
13.790017	0.1	1.114709
13.791683	0.1	1.117429
13.793350	0.1	1.120581
13.795017	0.1	1.122882
13.796683	0.1	1.124307
13.798350	0.1	1.126290
13.800017	0.1	1.130337
13.801683	0.1	1.136647
13.803350	0.1	1.144558
13.805017	0.1	1.153522
13.806683	0.1	1.162877
13.808350	0.1	1.171404
13.810017	0.1	1.177685
13.811683	0.1	1.180717
13.813350	0.1	1.180405
13.815017	0.1	1.177643
13.816683	0.1	1.173508
13.818350	0.1	1.169043
13.820017	0.1	1.165685
13.821683	0.1	1.164484
13.823350	0.1	1.164842
13.825017	0.1	1.164670
13.826683	0.1	1.162211
13.828350	0.1	1.157979
13.830017	0.1	1.154160
13.831683	0.1	1.152344
13.833350	0.1	1.152665
13.835017	0.1	1.154207
13.836683	0.1	1.155823
13.838350	0.1	1.157285
13.840017	0.1	1.158905
13.841683	0.1	1.160982
13.843350	0.1	1.164614
13.845017	0.1	1.171213
13.846683	0.1	1.180628
13.848350	0.1	1.190603
13.850017	0.1	1.198286
13.851683	0.1	1.202109
13.853350	0.1	1.202347
13.855017	0.1	1.200628
13.856683	0.1	1.198957
13.858350	0.1	1.198747
13.860017	0.1	1.200717
13.861683	0.1	1.205038
13.863350	0.1	1.211045
13.865017	0.1	1.217253
13.866683	0.1	1.221895
13.868350	0.1	1.223958
13.870017	0.1	1.223776
13.871683	0.1	1.222440
13.873350	0.1	1.221211
13.875017	0.1	1.221620
13.876683	0.1	1.224806
13.878350	0.1	1.230706
13.880017	0.1	1.237933
13.881683	0.1	1.244554
13.883350	0.1	1.249197
13.885017	0.1	1.251111
13.886683	0.1	1.249593
13.888350	0.1	1.244908
13.890017	0.1	1.239325
13.891683	0.1	1.236107
13.893350	0.1	1.237369
13.895017	0.1	1.243153
13.896683	0.1	1.252093
13.898350	0.1	1.262305
13.900017	0.1	1.271842
13.901683	0.1	1.279041
13.903350	0.1	1.282799
13.905017	0.1	1.282720
13.906683	0.1	1.279521
13.908350	0.1	1.274771
13.910017	0.1	1.269793
13.911683	0.1	1.265621
13.913350	0.1	1.263572
13.915017	0.1	1.264280
13.916683	0.1	1.266836
13.918350	0.1	1.269914
13.920017	0.1	1.272890
13.921683	0.1	1.276084
13.923350	0.1	1.280243
13.925017	0.1	1.285509
13.926683	0.1	1.291349
13.928350	0.1	1.297183
13.930017	0.1	1.303060
13.931683	0.1	1.309682
13.933350	0.1	1.317319
13.935017	0.1	1.325021
13.936683	0.1	1.331442
13.938350	0.1	1.335940
13.940017	0.1	1.338399
13.941683	0.1	1.338501
13.943350	0.1	1.336155
13.945017	0.1	1.332662
13.946683	0.1	1.330473
13.948350	0.1	1.331563
13.950017	0.1	1.336853
13.951683	0.1	1.346404
13.953350	0.1	1.358837
13.955017	0.1	1.371172
13.956683	0.1	1.380784
13.958350	0.1	1.387238
13.960017	0.1	1.391531
13.961683	0.1	1.394502
13.963350	0.1	1.396523
13.965017	0.1	1.397668
13.966683	0.1	1.398344
13.968350	0.1	1.399787
13.970017	0.1	1.402698
13.971683	0.1	1.405897
13.973350	0.1	1.407913
13.975017	0.1	1.409622
13.976683	0.1	1.413599
13.978350	0.1	1.420961
13.980017	0.1	1.430619
13.981683	0.1	1.441119
13.983350	0.1	1.451522
13.985017	0.1	1.460905
13.986683	0.1	1.468584
13.988350	0.1	1.474852
13.990017	0.1	1.480798
13.991683	0.1	1.487103
13.993350	0.1	1.493366
13.995017	0.1	1.498833
13.996683	0.1	1.503793
13.998350	0.1	1.509651
14.000017	0.1	1.517734
14.001683	0.1	1.528682
14.003350	0.1	1.542452
14.005017	0.1	1.558359
14.006683	0.1	1.575523
14.008350	0.1	1.592836
14.010017	0.1	1.608380
14.011683	0.1	1.620180
14.013350	0.1	1.627854
14.015017	0.1	1.632944
14.016683	0.1	1.637656
14.018350	0.1	1.643822
14.020017	0.1	1.652157
14.021683	0.1	1.662155
14.023350	0.1	1.673754
14.025017	0.1	1.688269
14.026683	0.1	1.706625
14.028350	0.1	1.728102
14.030017	0.1	1.750910
14.031683	0.1	1.772931
14.033350	0.1	1.792326
14.035017	0.1	1.808400
14.036683	0.1	1.822128
14.038350	0.1	1.835944
14.040017	0.1	1.852368
14.041683	0.1	1.872107
14.043350	0.1	1.893975
14.045017	0.1	1.916746
14.046683	0.1	1.940331
14.048350	0.1	1.965021
14.050017	0.1	1.990316
14.051683	0.1	2.014888
14.053350	0.1	2.037832
14.055017	0.1	2.058973
14.056683	0.1	2.078465
14.058350	0.1	2.096924
14.060017	0.1	2.115662
14.061683	0.1	2.136431
14.063350	0.1	2.160566
14.065017	0.1	2.187975
14.066683	0.1	2.217386
14.068350	0.1	2.247766
14.070017	0.1	2.279035
14.071683	0.1	2.311156
14.073350	0.1	2.343417
14.075017	0.1	2.375073
14.076683	0.1	2.405983
14.078350	0.1	2.436549
14.080017	0.1	2.467092
14.081683	0.1	2.496880
14.083350	0.1	2.524648
14.085017	0.1	2.550646
14.086683	0.1	2.576988
14.088350	0.1	2.605217
14.090017	0.1	2.634805
14.091683	0.1	2.664742
14.093350	0.1	2.695234
14.095017	0.1	2.726852
14.096683	0.1	2.758927
14.098350	0.1	2.789912
14.100017	0.1	2.819081
14.101683	0.1	2.846564
14.103350	0.1	2.871789
14.105017	0.1	2.894355
14.106683	0.1	2.915906
14.108350	0.1	2.938644
14.110017	0.1	2.963147
14.111683	0.1	2.989033
14.113350	0.1	3.016102
14.115017	0.1	3.044209
14.116683	0.1	3.072894
14.118350	0.1	3.101057
14.120017	0.1	3.127120
14.121683	0.1	3.150017
14.123350	0.1	3.169556
14.125017	0.1	3.185957
14.126683	0.1	3.200392
14.128350	0.1	3.215014
14.130017	0.1	3.231070
14.131683	0.1	3.247624
14.133350	0.1	3.262898
14.135017	0.1	3.276197
14.136683	0.1	3.288155
14.138350	0.1	3.299667
14.140017	0.1	3.310759
14.141683	0.1	3.320407
14.143350	0.1	3.327942
14.145017	0.1	3.334410
14.146683	0.1	3.341581
14.148350	0.1	3.349986
14.150017	0.1	3.358559
14.151683	0.1	3.365865
14.153350	0.1	3.371523
14.155017	0.1	3.376580
14.156683	0.1	3.382480
14.158350	0.1	3.390019
14.160017	0.1	3.398904
14.161683	0.1	3.407737
14.163350	0.1	3.414806
14.165017	0.1	3.418871
14.166683	0.1	3.419481
14.168350	0.1	3.416962
14.170017	0.1	3.412133
14.171683	0.1	3.406084
14.173350	0.1	3.400045
14.175017	0.1	3.394429
14.176683	0.1	3.388631
14.178350	0.1	3.382508
14.180017	0.1	3.376701
14.181683	0.1	3.371183
14.183350	0.1	3.364645
14.185017	0.1	3.355979
14.186683	0.1	3.345450
14.188350	0.1	3.334004
14.190017	0.1	3.322405
14.191683	0.1	3.310838
14.193350	0.1	3.298596
14.195017	0.1	3.284886
14.196683	0.1	3.269701
14.198350	0.1	3.253324
14.200017	0.1	3.235713
14.201683	0.1	3.216816
14.203350	0.1	3.196923
14.205017	0.1	3.176806
14.206683	0.1	3.157859
14.208350	0.1	3.141342
14.210017	0.1	3.126715
14.211683	0.1	3.111511
14.213350	0.1	3.093467
14.215017	0.1	3.072424
14.216683	0.1	3.049728
14.218350	0.1	3.025900
14.220017	0.1	3.000414
14.221683	0.1	2.973550
14.223350	0.1	2.946355
14.225017	0.1	2.919501
14.226683	0.1	2.893987
14.228350	0.1	2.871500
14.230017	0.1	2.852846
14.231683	0.1	2.836790
14.233350	0.1	2.820636
14.235017	0.1	2.801633
14.236683	0.1	2.778228
14.238350	0.1	2.750531
14.240017	0.1	2.719825
14.241683	0.1	2.688360
14.243350	0.1	2.659289
14.245017	0.1	2.635075
14.246683	0.1	2.615722
14.248350	0.1	2.599182
14.250017	0.1	2.583107
14.251683	0.1	2.565542
14.253350	0.1	2.544830
14.255017	0.1	2.520164
14.256683	0.1	2.492229
14.258350	0.1	2.463283
14.260017	0.1	2.436461
14.261683	0.1	2.414063
14.263350	0.1	2.396167
14.265017	0.1	2.381089
14.266683	0.1	2.367012
14.268350	0.1	2.352796
14.270017	0.1	2.337652
14.271683	0.1	2.321107
14.273350	0.1	2.303231
14.275017	0.1	2.284618
14.276683	0.1	2.266257
14.278350	0.1	2.249167
14.280017	0.1	2.234085
14.281683	0.1	2.221088
14.283350	0.1	2.209335
14.285017	0.1	2.197986
14.286683	0.1	2.187281
14.288350	0.1	2.178089
14.290017	0.1	2.170997
14.291683	0.1	2.165912
14.293350	0.1	2.162219
14.295017	0.1	2.159039
14.296683	0.1	2.154987
14.298350	0.1	2.148189
14.300017	0.1	2.137991
14.301683	0.1	2.126601
14.303350	0.1	2.117101
14.305017	0.1	2.110251
14.306683	0.1	2.104598
14.308350	0.1	2.098791
14.310017	0.1	2.092789
14.311683	0.1	2.087723
14.313350	0.1	2.084663
14.315017	0.1	2.083620
14.316683	0.1	2.084002
14.318350	0.1	2.084938
14.320017	0.1	2.085096
14.321683	0.1	2.083350
14.323350	0.1	2.079736
14.325017	0.1	2.075578
14.326683	0.1	2.072202
14.328350	0.1	2.069469
14.330017	0.1	2.066791
14.331683	0.1	2.064714
14.333350	0.1	2.064160
14.335017	0.1	2.065045
14.336683	0.1	2.065939
14.338350	0.1	2.064910
14.340017	0.1	2.060947
14.341683	0.1	2.054828
14.343350	0.1	2.048928
14.345017	0.1	2.045701
14.346683	0.1	2.045743
14.348350	0.1	2.047727
14.350017	0.1	2.050046
14.351683	0.1	2.051508
14.353350	0.1	2.050987
14.355017	0.1	2.048155
14.356683	0.1	2.044332
14.358350	0.1	2.041166
14.360017	0.1	2.039326
14.361683	0.1	2.039359
14.363350	0.1	2.042139
14.365017	0.1	2.047457
14.366683	0.1	2.053757
14.368350	0.1	2.059573
14.370017	0.1	2.063885
14.371683	0.1	2.065822
14.373350	0.1	2.065296
14.375017	0.1	2.063857
14.376683	0.1	2.064067
14.378350	0.1	2.067620
14.380017	0.1	2.073902
14.381683	0.1	2.080454
14.383350	0.1	2.085092
14.385017	0.1	2.088016
14.386683	0.1	2.091522
14.388350	0.1	2.097236
14.390017	0.1	2.104314
14.391683	0.1	2.110754
14.393350	0.1	2.115974
14.395017	0.1	2.120994
14.396683	0.1	2.126615
14.398350	0.1	2.132803
14.400017	0.1	2.139360
14.401683	0.1	2.146345
14.403350	0.1	2.154061
14.405017	0.1	2.162787
14.406683	0.1	2.171947
14.408350	0.1	2.180031
14.410017	0.1	2.185954
14.411683	0.1	2.190331
14.413350	0.1	2.195043
14.415017	0.1	2.201814
14.416683	0.1	2.211542
14.418350	0.1	2.223821
14.420017	0.1	2.236869
14.421683	0.1	2.249042
14.423350	0.1	2.260213
14.425017	0.1	2.270783
14.426683	0.1	2.280660
14.428350	0.1	2.289768
14.430017	0.1	2.298197
14.431683	0.1	2.306136
14.433350	0.1	2.313945
14.435017	0.1	2.321433
14.436683	0.1	2.327817
14.438350	0.1	2.333196
14.440017	0.1	2.338756
14.441683	0.1	2.345718
14.443350	0.1	2.355003
14.445017	0.1	2.367040
14.446683	0.1	2.380838
14.448350	0.1	2.393895
14.450017	0.1	2.403907
14.451683	0.1	2.410845
14.453350	0.1	2.416610
14.455017	0.1	2.422575
14.456683	0.1	2.428703
14.458350	0.1	2.435148
14.460017	0.1	2.442850
14.461683	0.1	2.452270
14.463350	0.1	2.462687
14.465017	0.1	2.472852
14.466683	0.1	2.481746
14.468350	0.1	2.489006
14.470017	0.1	2.494883
14.471683	0.1	2.499833
14.473350	0.1	2.504629
14.475017	0.1	2.510413
14.476683	0.1	2.518157
14.478350	0.1	2.527996
14.480017	0.1	2.538851
14.481683	0.1	2.548997
14.483350	0.1	2.557524
14.485017	0.1	2.565086
14.486683	0.1	2.573268
14.488350	0.1	2.583503
14.490017	0.1	2.596574
14.491683	0.1	2.612071
14.493350	0.1	2.627885
14.495017	0.1	2.641352
14.496683	0.1	2.651354
14.498350	0.1	2.659075
14.500017	0.1	2.666954
14.501683	0.1	2.677268
14.503350	0.1	2.691061
14.505017	0.1	2.708109
14.506683	0.1	2.727937
14.508350	0.1	2.749441
14.510017	0.1	2.770070
14.511683	0.1	2.787714
14.513350	0.1	2.802960
14.515017	0.1	2.818187
14.516683	0.1	2.836213
14.518350	0.1	2.859472
14.520017	0.1	2.888530
14.521683	0.1	2.921484
14.523350	0.1	2.955580
14.525017	0.1	2.988912
14.526683	0.1	3.020982
14.528350	0.1	3.052284
14.530017	0.1	3.083721
14.531683	0.1	3.116094
14.533350	0.1	3.149435
14.535017	0.1	3.182916
14.536683	0.1	3.216499
14.538350	0.1	3.252034
14.540017	0.1	3.292025
14.541683	0.1	3.337557
14.543350	0.1	3.387337
14.545017	0.1	3.438573
14.546683	0.1	3.488963
14.548350	0.1	3.538108
14.550017	0.1	3.587259
14.551683	0.1	3.638403
14.553350	0.1	3.693858
14.555017	0.1	3.755204
14.556683	0.1	3.821724
14.558350	0.1	3.890707
14.560017	0.1	3.959816
14.561683	0.1	4.028874
14.563350	0.1	4.099198
14.565017	0.1	4.171883
14.566683	0.1	4.247432
14.568350	0.1	4.326119
14.570017	0.1	4.408145
14.571683	0.1	4.493641
14.573350	0.1	4.582107
14.575017	0.1	4.672157
14.576683	0.1	4.762481
14.578350	0.1	4.852894
14.580017	0.1	4.944615
14.581683	0.1	5.040034
14.583350	0.1	5.141189
14.585017	0.1	5.247956
14.586683	0.1	5.358541
14.588350	0.1	5.471716
14.590017	0.1	5.587759
14.591683	0.1	5.707843
14.593350	0.1	5.832701
14.595017	0.1	5.961615
14.596683	0.1	6.092717
14.598350	0.1	6.223945
14.600017	0.1	6.354558
14.601683	0.1	6.485856
14.603350	0.1	6.619552
14.605017	0.1	6.755777
14.606683	0.1	6.892858
14.608350	0.1	7.028561
14.610017	0.1	7.162294
14.611683	0.1	7.295995
14.613350	0.1	7.432369
14.615017	0.1	7.572966
14.616683	0.1	7.717824
14.618350	0.1	7.865559
14.620017	0.1	8.014138
14.621683	0.1	8.161883
14.623350	0.1	8.307700
14.625017	0.1	8.451254
14.626683	0.1	8.593388
14.628350	0.1	8.735056
14.630017	0.1	8.875835
14.631683	0.1	9.014737
14.633350	0.1	9.151790
14.635017	0.1	9.287936
14.636683	0.1	9.423462
14.638350	0.1	9.557065
14.640017	0.1	9.687017
14.641683	0.1	9.812820
14.643350	0.1	9.935051
14.645017	0.1	10.054037
14.646683	0.1	10.169237
14.648350	0.1	10.279906
14.650017	0.1	10.385602
14.651683	0.1	10.486506
14.653350	0.1	10.583648
14.655017	0.1	10.677991
14.656683	0.1	10.769228
14.658350	0.1	10.856562
14.660017	0.1	10.940428
14.661683	0.1	11.022394
14.663350	0.1	11.103116
14.665017	0.1	11.181147
14.666683	0.1	11.254265
14.668350	0.1	11.321744
14.670017	0.1	11.384245
14.671683	0.1	11.441847
14.673350	0.1	11.494225
14.675017	0.1	11.542267
14.676683	0.1	11.587762
14.678350	0.1	11.631572
14.680017	0.1	11.673183
14.681683	0.1	11.711563
14.683350	0.1	11.745943
14.685017	0.1	11.776290
14.686683	0.1	11.803499
14.688350	0.1	11.828863
14.690017	0.1	11.852812
14.691683	0.1	11.874535
14.693350	0.1	11.892980
14.695017	0.1	11.908021
14.696683	0.1	11.920589
14.698350	0.1	11.931956
14.700017	0.1	11.943444
14.701683	0.1	11.956976
14.703350	0.1	11.974918
14.705017	0.1	11.998313
14.706683	0.1	12.025540
14.708350	0.1	12.053624
14.710017	0.1	12.080865
14.711683	0.1	12.107459
14.713350	0.1	12.134225
14.715017	0.1	12.161634
14.716683	0.1	12.190193
14.718350	0.1	12.221867
14.720017	0.1	12.260531
14.721683	0.1	12.310185
14.723350	0.1	12.372979
14.725017	0.1	12.448868
14.726683	0.1	12.535839
14.728350	0.1	12.629572
14.730017	0.1	12.724875
14.731683	0.1	12.819762
14.733350	0.1	12.917514
14.735017	0.1	13.023531
14.736683	0.1	13.141432
14.738350	0.1	13.272245
14.740017	0.1	13.415720
14.741683	0.1	13.571875
14.743350	0.1	13.741283
14.745017	0.1	13.923822
14.746683	0.1	14.118603
14.748350	0.1	14.325473
14.750017	0.1	14.544884
14.751683	0.1	14.775912
14.753350	0.1	15.015812
14.755017	0.1	15.262030
14.756683	0.1	15.513971
14.758350	0.1	15.772693
14.760017	0.1	16.039843
14.761683	0.1	16.316446
14.763350	0.1	16.602124
14.765017	0.1	16.895626
14.766683	0.1	17.195321
14.768350	0.1	17.498913
14.770017	0.1	17.804382
14.771683	0.1	18.111267
14.773350	0.1	18.420047
14.775017	0.1	18.730499
14.776683	0.1	19.040299
14.778350	0.1	19.345228
14.780017	0.1	19.642133
14.781683	0.1	19.931644
14.783350	0.1	20.216177
14.785017	0.1	20.496100
14.786683	0.1	20.769453
14.788350	0.1	21.034013
14.790017	0.1	21.288209
14.791683	0.1	21.530874
14.793350	0.1	21.760585
14.795017	0.1	21.975148
14.796683	0.1	22.172695
14.798350	0.1	22.353148
14.800017	0.1	22.518006
14.801683	0.1	22.668908
14.803350	0.1	22.806479
14.805017	0.1	22.930191
14.806683	0.1	23.038858
14.808350	0.1	23.132041
14.810017	0.1	23.210826
14.811683	0.1	23.276233
14.813350	0.1	23.328341
14.815017	0.1	23.367414
14.816683	0.1	23.394185
14.818350	0.1	23.408877
14.820017	0.1	23.410856
14.821683	0.1	23.399168
14.823350	0.1	23.373431
14.825017	0.1	23.334520
14.826683	0.1	23.284056
14.828350	0.1	23.223246
14.830017	0.1	23.152982
14.831683	0.1	23.075091
14.833350	0.1	22.992282
14.835017	0.1	22.906163
14.836683	0.1	22.815829
14.838350	0.1	22.718948
14.840017	0.1	22.614403
14.841683	0.1	22.503859
14.843350	0.1	22.390261
14.845017	0.1	22.275187
14.846683	0.1	22.158544
14.848350	0.1	22.039837
14.850017	0.1	21.918640
14.851683	0.1	21.794643
14.853350	0.1	21.667085
14.855017	0.1	21.534702
14.856683	0.1	21.397290
14.858350	0.1	21.255845
14.860017	0.1	21.111229
14.861683	0.1	20.964276
14.863350	0.1	20.816433
14.865017	0.1	20.669145
14.866683	0.1	20.522685
14.868350	0.1	20.375764
14.870017	0.1	20.226338
14.871683	0.1	20.072460
14.873350	0.1	19.912529
14.875017	0.1	19.744863
14.876683	0.1	19.568233
14.878350	0.1	19.383635
14.880017	0.1	19.194544
14.881683	0.1	19.004331
14.883350	0.1	18.813699
14.885017	0.1	18.621269
14.886683	0.1	18.425691
14.888350	0.1	18.226341
14.890017	0.1	18.022549
14.891683	0.1	17.813118
14.893350	0.1	17.597345
14.895017	0.1	17.376207
14.896683	0.1	17.151977
14.898350	0.1	16.926872
14.900017	0.1	16.701822
14.901683	0.1	16.475813
14.903350	0.1	16.247230
14.905017	0.1	16.016080
14.906683	0.1	15.784106
14.908350	0.1	15.552668
14.910017	0.1	15.321900
14.911683	0.1	15.091817
14.913350	0.1	14.862763
14.915017	0.1	14.635012
14.916683	0.1	14.409157
14.918350	0.1	14.186902
14.920017	0.1	13.971082
14.921683	0.1	13.764030
14.923350	0.1	13.566106
14.925017	0.1	13.376260
14.926683	0.1	13.193320
14.928350	0.1	13.016793
14.930017	0.1	12.847306
14.931683	0.1	12.685899
14.933350	0.1	12.532896
14.935017	0.1	12.388374
14.936683	0.1	12.253020
14.938350	0.1	12.128307
14.940017	0.1	12.016362
14.941683	0.1	11.919099
14.943350	0.1	11.836877
14.945017	0.1	11.768732
14.946683	0.1	11.713854
14.948350	0.1	11.671921
14.950017	0.1	11.642380
14.951683	0.1	11.624401
14.953350	0.1	11.617551
14.955017	0.1	11.622319
14.956683	0.1	11.640294
14.958350	0.1	11.673467
14.960017	0.1	11.722483
14.961683	0.1	11.785827
14.963350	0.1	11.861185
14.965017	0.1	11.947295
14.966683	0.1	12.044595
14.968350	0.1	12.154272
14.970017	0.1	12.276554
14.971683	0.1	12.410632
14.973350	0.1	12.556231
14.975017	0.1	12.713461
14.976683	0.1	12.880899
14.978350	0.1	13.055843
14.980017	0.1	13.236669
14.981683	0.1	13.423529
14.983350	0.1	13.616881
14.985017	0.1	13.816464
14.986683	0.1	14.021783
14.988350	0.1	14.233068
14.990017	0.1	14.450764
14.991683	0.1	14.673746
14.993350	0.1	14.899396
14.995017	0.1	15.125899
14.996683	0.1	15.353048
14.998350	0.1	15.580775
15.000017	0.1	15.807785
15.001683	0.1	16.031801
15.003350	0.1	16.251435
15.005017	0.1	16.467255
15.006683	0.1	16.680188
15.008350	0.1	16.889647
15.010017	0.1	17.093853
15.011683	0.1	17.291214
15.013350	0.1	17.480738
15.015017	0.1	17.661727
15.016683	0.1	17.833593
15.018350	0.1	17.995387
15.020017	0.1	18.146038
15.021683	0.1	18.285578
15.023350	0.1	18.414957
15.025017	0.1	18.534632
15.026683	0.1	18.644426
15.028350	0.1	18.744147
15.030017	0.1	18.833438
15.031683	0.1	18.911241
15.033350	0.1	18.976005
15.035017	0.1	19.027065
15.036683	0.1	19.065812
15.038350	0.1	19.094450
15.040017	0.1	19.113682
15.041683	0.1	19.122274
15.043350	0.1	19.118828
15.045017	0.1	19.103098
15.046683	0.1	19.075810
15.048350	0.1	19.037956
15.050017	0.1	18.990058
15.051683	0.1	18.932018
15.053350	0.1	18.863915
15.055017	0.1	18.786094
15.056683	0.1	18.698336
15.058350	0.1	18.599853
15.060017	0.1	18.490567
15.061683	0.1	18.372149
15.063350	0.1	18.247021
15.065017	0.1	18.115831
15.066683	0.1	17.976542
15.068350	0.1	17.826874
15.070017	0.1	17.666915
15.071683	0.1	17.498191
15.073350	0.1	17.321752
15.075017	0.1	17.138938
15.076683	0.1	16.952087
15.078350	0.1	16.762838
15.080017	0.1	16.570729
15.081683	0.1	16.374066
15.083350	0.1	16.171271
15.085017	0.1	15.961956
15.086683	0.1	15.747324
15.088350	0.1	15.528444
15.090017	0.1	15.305313
15.091683	0.1	15.078955
15.093350	0.1	14.851876
15.095017	0.1	14.625788
15.096683	0.1	14.400692
15.098350	0.1	14.175731
15.100017	0.1	13.949843
15.101683	0.1	13.722372
15.103350	0.1	13.494100
15.105017	0.1	13.266951
15.106683	0.1	13.042167
15.108350	0.1	12.819548
15.110017	0.1	12.598587
15.111683	0.1	12.379959
15.113350	0.1	12.165690
15.115017	0.1	11.957916
15.116683	0.1	11.757435
15.118350	0.1	11.563115
15.120017	0.1	11.373102
15.121683	0.1	11.186986
15.123350	0.1	11.006040
15.125017	0.1	10.831477
15.126683	0.1	10.664053
15.128350	0.1	10.504439
15.130017	0.1	10.352228
15.131683	0.1	10.205600
15.133350	0.1	10.062512
15.135017	0.1	9.922376
15.136683	0.1	9.787092
15.138350	0.1	9.659948
15.140017	0.1	9.543090
15.141683	0.1	9.436402
15.143350	0.1	9.338888
15.145017	0.1	9.249719
15.146683	0.1	9.167204
15.148350	0.1	9.088437
15.150017	0.1	9.011729
15.151683	0.1	8.938359
15.153350	0.1	8.870908
15.155017	0.1	8.810828
15.156683	0.1	8.758353
15.158350	0.1	8.713594
15.160017	0.1	8.676616
15.161683	0.1	8.647116
15.163350	0.1	8.624191
15.165017	0.1	8.605965
15.166683	0.1	8.590217
15.168350	0.1	8.576000
15.170017	0.1	8.564186
15.171683	0.1	8.556345
15.173350	0.1	8.553737
15.175017	0.1	8.557457
15.176683	0.1	8.568037
15.178350	0.1	8.583921
15.180017	0.1	8.602273
15.181683	0.1	8.621034
15.183350	0.1	8.638641
15.185017	0.1	8.654175
15.186683	0.1	8.669137
15.188350	0.1	8.686846
15.190017	0.1	8.710441
15.191683	0.1	8.741729
15.193350	0.1	8.780202
15.195017	0.1	8.823215
15.196683	0.1	8.867760
15.198350	0.1	8.911607
15.200017	0.1	8.953614
15.201683	0.1	8.994136
15.203350	0.1	9.034746
15.205017	0.1	9.076968
15.206683	0.1	9.121802
15.208350	0.1	9.169383
15.210017	0.1	9.218445
15.211683	0.1	9.266846
15.213350	0.1	9.312709
15.215017	0.1	9.355331
15.216683	0.1	9.395382
15.218350	0.1	9.433762
15.220017	0.1	9.470722
15.221683	0.1	9.505996
15.223350	0.1	9.539505
15.225017	0.1	9.572357
15.226683	0.1	9.606481
15.228350	0.1	9.642490
15.230017	0.1	9.678835
15.231683	0.1	9.713355
15.233350	0.1	9.744875
15.235017	0.1	9.773090
15.236683	0.1	9.797490
15.238350	0.1	9.817262
15.240017	0.1	9.832452
15.241683	0.1	9.843963
15.243350	0.1	9.852084
15.245017	0.1	9.856694
15.246683	0.1	9.858995
15.248350	0.1	9.861304
15.250017	0.1	9.864708
15.251683	0.1	9.867451
15.253350	0.1	9.865896
15.255017	0.1	9.856639
15.256683	0.1	9.838375
15.258350	0.1	9.812792
15.260017	0.1	9.783320
15.261683	0.1	9.753099
15.263350	0.1	9.724149
15.265017	0.1	9.697103
15.266683	0.1	9.670989
15.268350	0.1	9.643617
15.270017	0.1	9.612781
15.271683	0.1	9.577516
15.273350	0.1	9.538364
15.275017	0.1	9.496519
15.276683	0.1	9.453078
15.278350	0.1	9.408682
15.280017	0.1	9.363564
15.281683	0.1	9.317738
15.283350	0.1	9.270790
15.285017	0.1	9.222105
15.286683	0.1	9.171381
15.288350	0.1	9.118398
15.290017	0.1	9.063352
15.291683	0.1	9.007156
15.293350	0.1	8.950545
15.295017	0.1	8.893781
15.296683	0.1	8.837343
15.298350	0.1	8.782246
15.300017	0.1	8.729687
15.301683	0.1	8.680089
15.303350	0.1	8.632550
15.305017	0.1	8.586212
15.306683	0.1	8.540805
15.308350	0.1	8.495115
15.310017	0.1	8.447170
15.311683	0.1	8.396842
15.313350	0.1	8.346448
15.315017	0.1	8.298662
15.316683	0.1	8.254624
15.318350	0.1	8.213865
15.320017	0.1	8.175643
15.321683	0.1	8.140113
15.323350	0.1	8.107959
15.325017	0.1	8.078883
15.326683	0.1	8.051065
15.328350	0.1	8.023134
15.330017	0.1	7.995903
15.331683	0.1	7.971572
15.333350	0.1	7.952056
15.335017	0.1	7.938342
15.336683	0.1	7.930701
15.338350	0.1	7.928959
15.340017	0.1	7.932587
15.341683	0.1	7.940782
15.343350	0.1	7.952563
15.345017	0.1	7.966463
15.346683	0.1	7.980727
15.348350	0.1	7.994464
15.350017	0.1	8.008596
15.351683	0.1	8.025882
15.353350	0.1	8.050045
15.355017	0.1	8.083708
15.356683	0.1	8.126246
15.358350	0.1	8.174353
15.360017	0.1	8.225450
15.361683	0.1	8.279551
15.363350	0.1	8.337656
15.365017	0.1	8.400399
15.366683	0.1	8.468409
15.368350	0.1	8.542389
15.370017	0.1	8.622557
15.371683	0.1	8.707824
15.373350	0.1	8.796281
15.375017	0.1	8.886615
15.376683	0.1	8.978229
15.378350	0.1	9.070979
15.380017	0.1	9.165923
15.381683	0.1	9.265793
15.383350	0.1	9.374493
15.385017	0.1	9.495402
15.386683	0.1	9.628907
15.388350	0.1	9.771814
15.390017	0.1	9.919740
15.391683	0.1	10.070144
15.393350	0.1	10.223570
15.395017	0.1	10.382356
15.396683	0.1	10.548625
15.398350	0.1	10.724030
15.400017	0.1	10.910011
15.401683	0.1	11.107316
15.403350	0.1	11.315783
15.405017	0.1	11.534914
15.406683	0.1	11.764583
15.408350	0.1	12.005409
15.410017	0.1	12.259036
15.411683	0.1	12.527821
15.413350	0.1	12.813909
15.415017	0.1	13.118614
15.416683	0.1	13.442286
15.418350	0.1	13.783681
15.420017	0.1	14.140178
15.421683	0.1	14.510090
15.423350	0.1	14.895252
15.425017	0.1	15.300587
15.426683	0.1	15.730597
15.428350	0.1	16.187178
15.430017	0.1	16.670884
15.431683	0.1	17.182748
15.433350	0.1	17.724191
15.435017	0.1	18.295888
15.436683	0.1	18.898058
15.438350	0.1	19.532302
15.440017	0.1	20.201826
15.441683	0.1	20.909468
15.443350	0.1	21.656221
15.445017	0.1	22.441661
15.446683	0.1	23.265490
15.448350	0.1	24.128379
15.450017	0.1	25.032307
15.451683	0.1	25.980738
15.453350	0.1	26.977328
15.455017	0.1	28.024055
15.456683	0.1	29.120836
15.458350	0.1	30.267243
15.460017	0.1	31.465190
15.461683	0.1	32.718824
15.463350	0.1	34.031388
15.465017	0.1	35.403348
15.466683	0.1	36.833636
15.468350	0.1	38.321982
15.470017	0.1	39.869626
15.471683	0.1	41.477913
15.473350	0.1	43.146671
15.475017	0.1	44.874684
15.476683	0.1	46.661939
15.478350	0.1	48.510549
15.480017	0.1	50.423904
15.481683	0.1	52.405875
15.483350	0.1	54.459814
15.485017	0.1	56.587113
15.486683	0.1	58.786827
15.488350	0.1	61.057573
15.490017	0.1	63.399943
15.491683	0.1	65.816236
15.493350	0.1	68.308916
15.495017	0.1	70.879948
15.496683	0.1	73.530562
15.498350	0.1	76.261927
15.500017	0.1	79.076248
15.501683	0.1	81.976340
15.503350	0.1	84.964922
15.505017	0.1	88.044945
15.506683	0.1	91.219377
15.508350	0.1	94.490764
15.510017	0.1	97.862599
15.511683	0.1	101.340436
15.513350	0.1	104.930690
15.515017	0.1	108.639654
15.516683	0.1	112.473611
15.518350	0.1	116.438288
15.520017	0.1	120.538650
15.521683	0.1	124.779730
15.523350	0.1	129.168253
15.525017	0.1	133.713377
15.526683	0.1	138.424756
15.528350	0.1	143.310554
15.530017	0.1	148.378397
15.531683	0.1	153.636634
15.533350	0.1	159.094292
15.535017	0.1	164.760025
15.536683	0.1	170.640201
15.538350	0.1	176.739819
15.540017	0.1	183.065762
15.541683	0.1	189.625658
15.543350	0.1	196.424606
15.545017	0.1	203.465200
15.546683	0.1	210.746750
15.548350	0.1	218.262803
15.550017	0.1	226.002666
15.551683	0.1	233.954722
15.553350	0.1	242.105695
15.555017	0.1	250.438769
15.556683	0.1	258.934628
15.558350	0.1	267.572189
15.560017	0.1	276.327296
15.561683	0.1	285.171913
15.563350	0.1	294.073900
15.565017	0.1	302.997157
15.566683	0.1	311.902622
15.568350	0.1	320.749795
15.570017	0.1	329.498472
15.571683	0.1	338.109196
15.573350	0.1	346.542048
15.575017	0.1	354.755698
15.576683	0.1	362.707265
15.578350	0.1	370.354788
15.580017	0.1	377.662648
15.581683	0.1	384.602626
15.583350	0.1	391.149260
15.585017	0.1	397.278108
15.586683	0.1	402.967683
15.588350	0.1	408.198703
15.590017	0.1	412.951750
15.591683	0.1	417.208956
15.593350	0.1	420.959415
15.595017	0.1	424.201833
15.596683	0.1	426.941961
15.598350	0.1	429.189164
15.600017	0.1	430.954709
15.601683	0.1	432.250738
15.603350	0.1	433.090027
15.605017	0.1	433.486728
15.606683	0.1	433.456349
15.608350	0.1	433.015069
15.610017	0.1	432.180264
15.611683	0.1	430.971226
15.613350	0.1	429.409091
15.615017	0.1	427.516313
15.616683	0.1	425.315937
15.618350	0.1	422.831569
15.620017	0.1	420.087576
15.621683	0.1	417.107363
15.623350	0.1	413.911180
15.625017	0.1	410.516439
15.626683	0.1	406.938712
15.628350	0.1	403.191699
15.630017	0.1	399.287972
15.631683	0.1	395.240244
15.633350	0.1	391.062196
15.635017	0.1	386.768394
15.636683	0.1	382.373473
15.638350	0.1	377.890235
15.640017	0.1	373.328226
15.641683	0.1	368.696149
15.643350	0.1	364.004751
15.645017	0.1	359.264147
15.646683	0.1	354.479426
15.648350	0.1	349.652213
15.650017	0.1	344.785843
15.651683	0.1	339.887543
15.653350	0.1	334.966756
15.655017	0.1	330.031668
15.656683	0.1	325.086546
15.658350	0.1	320.132836
15.660017	0.1	315.171872
15.661683	0.1	310.205845
15.663350	0.1	305.238110
15.665017	0.1	300.272843
15.666683	0.1	295.313881
15.668350	0.1	290.364898
15.670017	0.1	285.429703
15.671683	0.1	280.511086
15.673350	0.1	275.610280
15.675017	0.1	270.727990
15.676683	0.1	265.864642
15.678350	0.1	261.020609
15.680017	0.1	256.197877
15.681683	0.1	251.400164
15.683350	0.1	246.630665
15.685017	0.1	241.891011
15.686683	0.1	237.182211
15.688350	0.1	232.505701
15.690017	0.1	227.863766
15.691683	0.1	223.259079
15.693350	0.1	218.694364
15.695017	0.1	214.172676
15.696683	0.1	209.697145
15.698350	0.1	205.269987
15.700017	0.1	200.891677
15.701683	0.1	196.561092
15.703350	0.1	192.277148
15.705017	0.1	188.040608
15.706683	0.1	183.853884
15.708350	0.1	179.719329
15.710017	0.1	175.638059
15.711683	0.1	171.610415
15.713350	0.1	167.637598
15.715017	0.1	163.721689
15.716683	0.1	159.864039
15.718350	0.1	156.064904
15.720017	0.1	152.324625
15.721683	0.1	148.645016
15.723350	0.1	145.029766
15.725017	0.1	141.481906
15.726683	0.1	138.001070
15.728350	0.1	134.584876
15.730017	0.1	131.231849
15.731683	0.1	127.941729
15.733350	0.1	124.715157
15.735017	0.1	121.553745
15.736683	0.1	118.458453
15.738350	0.1	115.428320
15.740017	0.1	112.461946
15.741683	0.1	109.559181
15.743350	0.1	106.720994
15.745017	0.1	103.948754
15.746683	0.1	101.243565
15.748350	0.1	98.605468
15.750017	0.1	96.033253
15.751683	0.1	93.525671
15.753350	0.1	91.082687
15.755017	0.1	88.704932
15.756683	0.1	86.391927
15.758350	0.1	84.141581
15.760017	0.1	81.951586
15.761683	0.1	79.820734
15.763350	0.1	77.748946
15.765017	0.1	75.736404
15.766683	0.1	73.782438
15.768350	0.1	71.885712
15.770017	0.1	70.045283
15.771683	0.1	68.260999
15.773350	0.1	66.532642
15.775017	0.1	64.859451
15.776683	0.1	63.240766
15.778350	0.1	61.675711
15.780017	0.1	60.162167
15.781683	0.1	58.697360
15.783350	0.1	57.279496
15.785017	0.1	55.908053
15.786683	0.1	54.582893
15.788350	0.1	53.303135
15.790017	0.1	52.066497
15.791683	0.1	50.869635
15.793350	0.1	49.710101
15.795017	0.1	48.588673
15.796683	0.1	47.508022
15.798350	0.1	46.468908
15.800017	0.1	45.469697
15.801683	0.1	44.508358
15.803350	0.1	43.583117
15.805017	0.1	42.692190
15.806683	0.1	41.833702
15.808350	0.1	41.005341
15.810017	0.1	40.204478
15.811683	0.1	39.429264
15.813350	0.1	38.679154
15.815017	0.1	37.954440
15.816683	0.1	37.256149
15.818350	0.1	36.585508
15.820017	0.1	35.942434
15.821683	0.1	35.325033
15.823350	0.1	34.730476
15.825017	0.1	34.156013
15.826683	0.1	33.599921
15.828350	0.1	33.062017
15.830017	0.1	32.543158
15.831683	0.1	32.044267
15.833350	0.1	31.566108
15.835017	0.1	31.108852
15.836683	0.1	30.671316
15.838350	0.1	30.251765
15.840017	0.1	29.849103
15.841683	0.1	29.462404
15.843350	0.1	29.090322
15.845017	0.1	28.731506
15.846683	0.1	28.385143
15.848350	0.1	28.050831
15.850017	0.1	27.727587
15.851683	0.1	27.413680
15.853350	0.1	27.108719
15.855017	0.1	26.814514
15.856683	0.1	26.532239
15.858350	0.1	26.260661
15.860017	0.1	25.998107
15.861683	0.1	25.744387
15.863350	0.1	25.500003
15.865017	0.1	25.265054
15.866683	0.1	25.039478
15.868350	0.1	24.823179
15.870017	0.1	24.615522
15.871683	0.1	24.415525
15.873350	0.1	24.222112
15.875017	0.1	24.033897
15.876683	0.1	23.849639
15.878350	0.1	23.668939
15.880017	0.1	23.492309
15.881683	0.1	23.320452
15.883350	0.1	23.153648
15.885017	0.1	22.992319
15.886683	0.1	22.837156
15.888350	0.1	22.688052
15.890017	0.1	22.544018
15.891683	0.1	22.403915
15.893350	0.1	22.267029
15.895017	0.1	22.133947
15.896683	0.1	22.006761
15.898350	0.1	21.887459
15.900017	0.1	21.776184
15.901683	0.1	21.670791
15.903350	0.1	21.567969
15.905017	0.1	21.465397
15.906683	0.1	21.363320
15.908350	0.1	21.263901
15.910017	0.1	21.169153
15.911683	0.1	21.079839
15.913350	0.1	20.995662
15.915017	0.1	20.915526
15.916683	0.1	20.838054
15.918350	0.1	20.762207
15.920017	0.1	20.687468
15.921683	0.1	20.614034
15.923350	0.1	20.542941
15.925017	0.1	20.475513
15.926683	0.1	20.412481
15.928350	0.1	20.354227
15.930017	0.1	20.301277
15.931683	0.1	20.253412
15.933350	0.1	20.208508
15.935017	0.1	20.163530
15.936683	0.1	20.117164
15.938350	0.1	20.071301
15.940017	0.1	20.029452
15.941683	0.1	19.993940
15.943350	0.1	19.964981
15.945017	0.1	19.941265
15.946683	0.1	19.920832
15.948350	0.1	19.901893
15.950017	0.1	19.883872
15.951683	0.1	19.867751
15.953350	0.1	19.854750
15.955017	0.1	19.845315
15.956683	0.1	19.839644
15.958350	0.1	19.837981
15.960017	0.1	19.840677
15.961683	0.1	19.848472
15.963350	0.1	19.861418
15.965017	0.1	19.877688
15.966683	0.1	19.895029
15.968350	0.1	19.912766
15.970017	0.1	19.931616
15.971683	0.1	19.952850
15.973350	0.1	19.977870
15.975017	0.1	20.006895
15.976683	0.1	20.037894
15.978350	0.1	20.068614
15.980017	0.1	20.099292
15.981683	0.1	20.131990
15.983350	0.1	20.168591
15.985017	0.1	20.210203
15.986683	0.1	20.257020
15.988350	0.1	20.308010
15.990017	0.1	20.361440
15.991683	0.1	20.415876
15.993350	0.1	20.470312
15.995017	0.1	20.523863
15.996683	0.1	20.576301
15.998350	0.1	20.628166
16.000017	0.1	20.679794
16.001683	0.1	20.730933
16.003350	0.1	20.781374
16.005017	0.1	20.831428
16.006683	0.1	20.881766
16.008350	0.1	20.933389
16.010017	0.1	20.987205
16.011683	0.1	21.043420
16.013350	0.1	21.101609
16.015017	0.1	21.160692
16.016683	0.1	21.218671
16.018350	0.1	21.273359
16.020017	0.1	21.324125
16.021683	0.1	21.372181
16.023350	0.1	21.418673
16.025017	0.1	21.463907
16.026683	0.1	21.508611
16.028350	0.1	21.553915
16.030017	0.1	21.600020
16.031683	0.1	21.646321
16.033350	0.1	21.692524
16.035017	0.1	21.738396
16.036683	0.1	21.783141
16.038350	0.1	21.826141
16.040017	0.1	21.867445
16.041683	0.1	21.907026
16.043350	0.1	21.944279
16.045017	0.1	21.978822
16.046683	0.1	22.011166
16.048350	0.1	22.042184
16.050017	0.1	22.072955
16.051683	0.1	22.104988
16.053350	0.1	22.139289
16.055017	0.1	22.175279
16.056683	0.1	22.210819
16.058350	0.1	22.243410
16.060017	0.1	22.271378
16.061683	0.1	22.294191
16.063350	0.1	22.312738
16.065017	0.1	22.328990
16.066683	0.1	22.345190
16.068350	0.1	22.362797
16.070017	0.1	22.381018
16.071683	0.1	22.396785
16.073350	0.1	22.406750
16.075017	0.1	22.409484
16.076683	0.1	22.406303
16.078350	0.1	22.399961
16.080017	0.1	22.392338
16.081683	0.1	22.383500
16.083350	0.1	22.372133
16.085017	0.1	22.356538
16.086683	0.1	22.336114
16.088350	0.1	22.312151
16.090017	0.1	22.286591
16.091683	0.1	22.260170
16.093350	0.1	22.232151
16.095017	0.1	22.201072
16.096683	0.1	22.165463
16.098350	0.1	22.124830
16.100017	0.1	22.079912
16.101683	0.1	22.031623
16.103350	0.1	21.980028
16.105017	0.1	21.924283
16.106683	0.1	21.863752
16.108350	0.1	21.799128
16.110017	0.1	21.731965
16.111683	0.1	21.663159
16.113350	0.1	21.592956
16.115017	0.1	21.521980
16.116683	0.1	21.451213
16.118350	0.1	21.380973
16.120017	0.1	21.310542
16.121683	0.1	21.238900
16.123350	0.1	21.165516
16.125017	0.1	21.090489
16.126683	0.1	21.014512
16.128350	0.1	20.938953
16.130017	0.1	20.865393
16.131683	0.1	20.794738
16.133350	0.1	20.726486
16.135017	0.1	20.659636
16.136683	0.1	20.594625
16.138350	0.1	20.533465
16.140017	0.1	20.477418
16.141683	0.1	20.425548
16.143350	0.1	20.376677
16.145017	0.1	20.331112
16.146683	0.1	20.289044
16.148350	0.1	20.249337
16.150017	0.1	20.210822
16.151683	0.1	20.173360
16.153350	0.1	20.137620
16.155017	0.1	20.104451
16.156683	0.1	20.074430
16.158350	0.1	20.047692
16.160017	0.1	20.024008
16.161683	0.1	20.003468
16.163350	0.1	19.986643
16.165017	0.1	19.974336
16.166683	0.1	19.967714
16.168350	0.1	19.967468
16.170017	0.1	19.971966
16.171683	0.1	19.977829
16.173350	0.1	19.982941
16.175017	0.1	19.988036
16.176683	0.1	19.995305
16.178350	0.1	20.006350
16.180017	0.1	20.021345
16.181683	0.1	20.039454
16.183350	0.1	20.059519
16.185017	0.1	20.080432
16.186683	0.1	20.101834
16.188350	0.1	20.124842
16.190017	0.1	20.150901
16.191683	0.1	20.179995
16.193350	0.1	20.211115
16.195017	0.1	20.244196
16.196683	0.1	20.280229
16.198350	0.1	20.319414
16.200017	0.1	20.360863
16.201683	0.1	20.403946
16.203350	0.1	20.448254
16.205017	0.1	20.492761
16.206683	0.1	20.536985
16.208350	0.1	20.582061
16.210017	0.1	20.629815
16.211683	0.1	20.681452
16.213350	0.1	20.736964
16.215017	0.1	20.794817
16.216683	0.1	20.852825
16.218350	0.1	20.910017
16.220017	0.1	20.966833
16.221683	0.1	21.023564
16.223350	0.1	21.079765
16.225017	0.1	21.135057
16.226683	0.1	21.189968
16.228350	0.1	21.246225
16.230017	0.1	21.305545
16.231683	0.1	21.367562
16.233350	0.1	21.430152
16.235017	0.1	21.492234
16.236683	0.1	21.554967
16.238350	0.1	21.619736
16.240017	0.1	21.685972
16.241683	0.1	21.752068
16.243350	0.1	21.817451
16.245017	0.1	21.882541
16.246683	0.1	21.947557
16.248350	0.1	22.012359
16.250017	0.1	22.076946
16.251683	0.1	22.140988
16.253350	0.1	22.203359
16.255017	0.1	22.263303
16.256683	0.1	22.321856
16.258350	0.1	22.381414
16.260017	0.1	22.444068
16.261683	0.1	22.510327
16.263350	0.1	22.579357
16.265017	0.1	22.650175
16.266683	0.1	22.722096
16.268350	0.1	22.794218
16.270017	0.1	22.865715
16.271683	0.1	22.936659
16.273350	0.1	23.007197
16.275017	0.1	23.076534
16.276683	0.1	23.144051
16.278350	0.1	23.210314
16.280017	0.1	23.276121
16.281683	0.1	23.341337
16.283350	0.1	23.405268
16.285017	0.1	23.467820
16.286683	0.1	23.530042
16.288350	0.1	23.593470
16.290017	0.1	23.659263
16.291683	0.1	23.727673
16.293350	0.1	23.797508
16.295017	0.1	23.866184
16.296683	0.1	23.931712
16.298350	0.1	23.995112
16.300017	0.1	24.059410
16.301683	0.1	24.126512
16.303350	0.1	24.196142
16.305017	0.1	24.267286
16.306683	0.1	24.339575
16.308350	0.1	24.412898
16.310017	0.1	24.486356
16.311683	0.1	24.558548
16.313350	0.1	24.628853
16.315017	0.1	24.697669
16.316683	0.1	24.765702
16.318350	0.1	24.833409
16.320017	0.1	24.900897
16.321683	0.1	24.968274
16.323350	0.1	25.035832
16.325017	0.1	25.103795
16.326683	0.1	25.172709
16.328350	0.1	25.243773
16.330017	0.1	25.317925
16.331683	0.1	25.394899
16.333350	0.1	25.473577
16.335017	0.1	25.553065
16.336683	0.1	25.633476
16.338350	0.1	25.715195
16.340017	0.1	25.797519
16.341683	0.1	25.879014
16.343350	0.1	25.959010
16.345017	0.1	26.037940
16.346683	0.1	26.116376
16.348350	0.1	26.194365
16.350017	0.1	26.271488
16.351683	0.1	26.347535
16.353350	0.1	26.423438
16.355017	0.1	26.500635
16.356683	0.1	26.579737
16.358350	0.1	26.661004
16.360017	0.1	26.744930
16.361683	0.1	26.831771
16.363350	0.1	26.921360
16.365017	0.1	27.013039
16.366683	0.1	27.105082
16.368350	0.1	27.194801
16.370017	0.1	27.280427
16.371683	0.1	27.362974
16.373350	0.1	27.445322
16.375017	0.1	27.529663
16.376683	0.1	27.616662
16.378350	0.1	27.705957
16.380017	0.1	27.796440
16.381683	0.1	27.886769
16.383350	0.1	27.976292
16.385017	0.1	28.065508
16.386683	0.1	28.155772
16.388350	0.1	28.248606
16.390017	0.1	28.344258
16.391683	0.1	28.440920
16.393350	0.1	28.536972
16.395017	0.1	28.633177
16.396683	0.1	28.731129
16.398350	0.1	28.830371
16.400017	0.1	28.928411
16.401683	0.1	29.023606
16.403350	0.1	29.117139
16.405017	0.1	29.211785
16.406683	0.1	29.309317
16.408350	0.1	29.409002
16.410017	0.1	29.508257
16.411683	0.1	29.605501
16.413350	0.1	29.701693
16.415017	0.1	29.798611
16.416683	0.1	29.897210
16.418350	0.1	29.997914
16.420017	0.1	30.100653
16.421683	0.1	30.204449
16.423350	0.1	30.308054
16.425017	0.1	30.410746
16.426683	0.1	30.512582
16.428350	0.1	30.614268
16.430017	0.1	30.716164
16.431683	0.1	30.817557
16.433350	0.1	30.917800
16.435017	0.1	31.017382
16.436683	0.1	31.117531
16.438350	0.1	31.219400
16.440017	0.1	31.323698
16.441683	0.1	31.430433
16.443350	0.1	31.538513
16.445017	0.1	31.646295
16.446683	0.1	31.753113
16.448350	0.1	31.859512
16.450017	0.1	31.966013
16.451683	0.1	32.072421
16.453350	0.1	32.178112
16.455017	0.1	32.282593
16.456683	0.1	32.385835
16.458350	0.1	32.488266
16.460017	0.1	32.590218
16.461683	0.1	32.691490
16.463350	0.1	32.792450
16.465017	0.1	32.894611
16.466683	0.1	32.999124
16.468350	0.1	33.105873
16.470017	0.1	33.214395
16.471683	0.1	33.324473
16.473350	0.1	33.435887
16.475017	0.1	33.548032
16.476683	0.1	33.659912
16.478350	0.1	33.770278
16.480017	0.1	33.877520
16.481683	0.1	33.980901
16.483350	0.1	34.082355
16.485017	0.1	34.185429
16.486683	0.1	34.292676
16.488350	0.1	34.404700
16.490017	0.1	34.520701
16.491683	0.1	34.639086
16.493350	0.1	34.758253
16.495017	0.1	34.877132
16.496683	0.1	34.994525
16.498350	0.1	35.108752
16.500017	0.1	35.218797
16.501683	0.1	35.325643
16.503350	0.1	35.432125
16.505017	0.1	35.540666
16.506683	0.1	35.651643
16.508350	0.1	35.764836
16.510017	0.1	35.881400
16.511683	0.1	36.002989
16.513350	0.1	36.129681
16.515017	0.1	36.259792
16.516683	0.1	36.391378
16.518350	0.1	36.523361
16.520017	0.1	36.655450
16.521683	0.1	36.787665
16.523350	0.1	36.919848
16.525017	0.1	37.051761
16.526683	0.1	37.183883
16.528350	0.1	37.317616
16.530017	0.1	37.454823
16.531683	0.1	37.596570
16.533350	0.1	37.741778
16.535017	0.1	37.887832
16.536683	0.1	38.032811
16.538350	0.1	38.175387
16.540017	0.1	38.313870
16.541683	0.1	38.448130
16.543350	0.1	38.581523
16.545017	0.1	38.719196
16.546683	0.1	38.864808
16.548350	0.1	39.018826
16.550017	0.1	39.179120
16.551683	0.1	39.342856
16.553350	0.1	39.508124
16.555017	0.1	39.674649
16.556683	0.1	39.843018
16.558350	0.1	40.013376
16.560017	0.1	40.185484
16.561683	0.1	40.359558
16.563350	0.1	40.535498
16.565017	0.1	40.711844
16.566683	0.1	40.887138
16.568350	0.1	41.061593
16.570017	0.1	41.237013
16.571683	0.1	41.416059
16.573350	0.1	41.600876
16.575017	0.1	41.791829
16.576683	0.1	41.987835
16.578350	0.1	42.187208
16.580017	0.1	42.387578
16.581683	0.1	42.585861
16.583350	0.1	42.779991
16.585017	0.1	42.970995
16.586683	0.1	43.162187
16.588350	0.1	43.356125
16.590017	0.1	43.553412
16.591683	0.1	43.753833
16.593350	0.1	43.957396
16.595017	0.1	44.164211
16.596683	0.1	44.374187
16.598350	0.1	44.586849
16.600017	0.1	44.801151
16.601683	0.1	45.015938
16.603350	0.1	45.230859
16.605017	0.1	45.446591
16.606683	0.1	45.664446
16.608350	0.1	45.886077
16.610017	0.1	46.112752
16.611683	0.1	46.344521
16.613350	0.1	46.580420
16.615017	0.1	46.819127
16.616683	0.1	47.059036
16.618350	0.1	47.298339
16.620017	0.1	47.535710
16.621683	0.1	47.771190
16.623350	0.1	48.006722
16.625017	0.1	48.245941
16.626683	0.1	48.492816
16.628350	0.1	48.749540
16.630017	0.1	49.015372
16.631683	0.1	49.287239
16.633350	0.1	49.560973
16.635017	0.1	49.833013
16.636683	0.1	50.101858
16.638350	0.1	50.368169
16.640017	0.1	50.633922
16.641683	0.1	50.901468
16.643350	0.1	51.172758
16.645017	0.1	51.448955
16.646683	0.1	51.730373
16.648350	0.1	52.015991
16.650017	0.1	52.302922
16.651683	0.1	52.587641
16.653350	0.1	52.868351
16.655017	0.1	53.144889
16.656683	0.1	53.416835
16.658350	0.1	53.683599
16.660017	0.1	53.945156
16.661683	0.1	54.201563
16.663350	0.1	54.453113
16.665017	0.1	54.700584
16.666683	0.1	54.944037
16.668350	0.1	55.182297
16.670017	0.1	55.413493
16.671683	0.1	55.635725
16.673350	0.1	55.847820
16.675017	0.1	56.049475
16.676683	0.1	56.240684
16.678350	0.1	56.421077
16.680017	0.1	56.589870
16.681683	0.1	56.747035
16.683350	0.1	56.893928
16.685017	0.1	57.032523
16.686683	0.1	57.163965
16.688350	0.1	57.287025
16.690017	0.1	57.398179
16.691683	0.1	57.493760
16.693350	0.1	57.572066
16.695017	0.1	57.634036
16.696683	0.1	57.682605
16.698350	0.1	57.721231
16.700017	0.1	57.752449
16.701683	0.1	57.776887
16.703350	0.1	57.793343
16.705017	0.1	57.800189
16.706683	0.1	57.797236
16.708350	0.1	57.786210
16.710017	0.1	57.769259
16.711683	0.1	57.747201
16.713350	0.1	57.719583
16.715017	0.1	57.686172
16.716683	0.1	57.648053
16.718350	0.1	57.607521
16.720017	0.1	57.566869
16.721683	0.1	57.527050
16.723350	0.1	57.487534
16.725017	0.1	57.447567
16.726683	0.1	57.407511
16.728350	0.1	57.368223
16.730017	0.1	57.329652
16.731683	0.1	57.291295
16.733350	0.1	57.253330
16.735017	0.1	57.216617
16.736683	0.1	57.182214
16.738350	0.1	57.150913
16.740017	0.1	57.123005
16.741683	0.1	57.098814
16.743350	0.1	57.079345
16.745017	0.1	57.065818
16.746683	0.1	57.059047
16.748350	0.1	57.059634
16.750017	0.1	57.067531
16.751683	0.1	57.081156
16.753350	0.1	57.098339
16.755017	0.1	57.117958
16.756683	0.1	57.139322
16.758350	0.1	57.161218
16.760017	0.1	57.183597
16.761683	0.1	57.209032
16.763350	0.1	57.240757
16.765017	0.1	57.280366
16.766683	0.1	57.327370
16.768350	0.1	57.379799
16.770017	0.1	57.435841
16.771683	0.1	57.495595
16.773350	0.1	57.560382
16.775017	0.1	57.630590
16.776683	0.1	57.704765
16.778350	0.1	57.780203
16.780017	0.1	57.854662
16.781683	0.1	57.928269
16.783350	0.1	58.002579
16.785017	0.1	58.077914
16.786683	0.1	58.153914
16.788350	0.1	58.231778
16.790017	0.1	58.313478
16.791683	0.1	58.399742
16.793350	0.1	58.489596
16.795017	0.1	58.580656
16.796683	0.1	58.670552
16.798350	0.1	58.758664
16.800017	0.1	58.845636
16.801683	0.1	58.932034
16.803350	0.1	59.018759
16.805017	0.1	59.108092
16.806683	0.1	59.202584
16.808350	0.1	59.302687
16.810017	0.1	59.406413
16.811683	0.1	59.511238
16.813350	0.1	59.615960
16.815017	0.1	59.720888
16.816683	0.1	59.826644
16.818350	0.1	59.932768
16.820017	0.1	60.037118
16.821683	0.1	60.136793
16.823350	0.1	60.230433
16.825017	0.1	60.320185
16.826683	0.1	60.411329
16.828350	0.1	60.508549
16.830017	0.1	60.612350
16.831683	0.1	60.720355
16.833350	0.1	60.830656
16.835017	0.1	60.941977
16.836683	0.1	61.052339
16.838350	0.1	61.159763
16.840017	0.1	61.263749
16.841683	0.1	61.365226
16.843350	0.1	61.465767
16.845017	0.1	61.566909
16.846683	0.1	61.669350
16.848350	0.1	61.772615
16.850017	0.1	61.876243
16.851683	0.1	61.981282
16.853350	0.1	62.089055
16.855017	0.1	62.198825
16.856683	0.1	62.308428
16.858350	0.1	62.416615
16.860017	0.1	62.523289
16.861683	0.1	62.628929
16.863350	0.1	62.734755
16.865017	0.1	62.842434
16.866683	0.1	62.952726
16.868350	0.1	63.064597
16.870017	0.1	63.175783
16.871683	0.1	63.284524
16.873350	0.1	63.390923
16.875017	0.1	63.496404
16.876683	0.1	63.602324
16.878350	0.1	63.709277
16.880017	0.1	63.816737
16.881683	0.1	63.923188
16.883350	0.1	64.027268
16.885017	0.1	64.128921
16.886683	0.1	64.229742
16.888350	0.1	64.332048
16.890017	0.1	64.437022
16.891683	0.1	64.543784
16.893350	0.1	64.650318
16.895017	0.1	64.755050
16.896683	0.1	64.858180
16.898350	0.1	64.961808
16.900017	0.1	65.067671
16.901683	0.1	65.174927
16.903350	0.1	65.280879
16.905017	0.1	65.383310
16.906683	0.1	65.481733
16.908350	0.1	65.576849
16.910017	0.1	65.669972
16.911683	0.1	65.762797
16.913350	0.1	65.856599
16.915017	0.1	65.952176
16.916683	0.1	66.050249
16.918350	0.1	66.150855
16.920017	0.1	66.253292
16.921683	0.1	66.356617
16.923350	0.1	66.458955
16.925017	0.1	66.557746
16.926683	0.1	66.652210
16.928350	0.1	66.743665
16.930017	0.1	66.833007
16.931683	0.1	66.919914
16.933350	0.1	67.004287
16.935017	0.1	67.086876
16.936683	0.1	67.168595
16.938350	0.1	67.250263
16.940017	0.1	67.332345
16.941683	0.1	67.414725
16.943350	0.1	67.496775
16.945017	0.1	67.577530
16.946683	0.1	67.656511
16.948350	0.1	67.733652
16.950017	0.1	67.808391
16.951683	0.1	67.879791
16.953350	0.1	67.946790
16.955017	0.1	68.009254
16.956683	0.1	68.069333
16.958350	0.1	68.129846
16.960017	0.1	68.191858
16.961683	0.1	68.254960
16.963350	0.1	68.318020
16.965017	0.1	68.379301
16.966683	0.1	68.437122
16.968350	0.1	68.490668
16.970017	0.1	68.540596
16.971683	0.1	68.588941
16.973350	0.1	68.637542
16.975017	0.1	68.686898
16.976683	0.1	68.736756
16.978350	0.1	68.786638
16.980017	0.1	68.835761
16.981683	0.1	68.883379
16.983350	0.1	68.928963
16.985017	0.1	68.971827
16.986683	0.1	69.011278
16.988350	0.1	69.047101
16.990017	0.1	69.079502
16.991683	0.1	69.109146
16.993350	0.1	69.137528
16.995017	0.1	69.166911
16.996683	0.1	69.199605
16.998350	0.1	69.236597
17.000017	0.1	69.276914
17.001683	0.1	69.318744
17.003350	0.1	69.360714
17.005017	0.1	69.401437
17.006683	0.1	69.439472
17.008350	0.1	69.474895
17.010017	0.1	69.509484
17.011683	0.1	69.544283
17.013350	0.1	69.578388
17.015017	0.1	69.611436
17.016683	0.1	69.645448
17.018350	0.1	69.681890
17.020017	0.1	69.718971
17.021683	0.1	69.753896
17.023350	0.1	69.785551
17.025017	0.1	69.814222
17.026683	0.1	69.841193
17.028350	0.1	69.868811
17.030017	0.1	69.899657
17.031683	0.1	69.935308
17.033350	0.1	69.975345
17.035017	0.1	70.017753
17.036683	0.1	70.060417
17.038350	0.1	70.101852
17.040017	0.1	70.141768
17.041683	0.1	70.181494
17.043350	0.1	70.222714
17.045017	0.1	70.265569
17.046683	0.1	70.308643
17.048350	0.1	70.350864
17.050017	0.1	70.392503
17.051683	0.1	70.434017
17.053350	0.1	70.474632
17.055017	0.1	70.512998
17.056683	0.1	70.549022
17.058350	0.1	70.584323
17.060017	0.1	70.621423
17.061683	0.1	70.662638
17.063350	0.1	70.709004
17.065017	0.1	70.760110
17.066683	0.1	70.814705
17.068350	0.1	70.870910
17.070017	0.1	70.926286
17.071683	0.1	70.978077
17.073350	0.1	71.024345
17.075017	0.1	71.065095
17.076683	0.1	71.102306
17.078350	0.1	71.139433
17.080017	0.1	71.180034
17.081683	0.1	71.226149
17.083350	0.1	71.278228
17.085017	0.1	71.335207
17.086683	0.1	71.394048
17.088350	0.1	71.450723
17.090017	0.1	71.502691
17.091683	0.1	71.550328
17.093350	0.1	71.595553
17.095017	0.1	71.639335
17.096683	0.1	71.681896
17.098350	0.1	71.724909
17.100017	0.1	71.770744
17.101683	0.1	71.819662
17.103350	0.1	71.870377
17.105017	0.1	71.923090
17.106683	0.1	71.979165
17.108350	0.1	72.038490
17.110017	0.1	72.098854
17.111683	0.1	72.157481
17.113350	0.1	72.212941
17.115017	0.1	72.266408
17.116683	0.1	72.320532
17.118350	0.1	72.376607
17.120017	0.1	72.433679
17.121683	0.1	72.490168
17.123350	0.1	72.544846
17.125017	0.1	72.597489
17.126683	0.1	72.649964
17.128350	0.1	72.705317
17.130017	0.1	72.765313
17.131683	0.1	72.829919
17.133350	0.1	72.898464
17.135017	0.1	72.970134
17.136683	0.1	73.043867
17.138350	0.1	73.118033
17.140017	0.1	73.190145
17.141683	0.1	73.257960
17.143350	0.1	73.321266
17.145017	0.1	73.382370
17.146683	0.1	73.444713
17.148350	0.1	73.510902
17.150017	0.1	73.581822
17.151683	0.1	73.657101
17.153350	0.1	73.736184
17.155017	0.1	73.818588
17.156683	0.1	73.903357
17.158350	0.1	73.988689
17.160017	0.1	74.072308
17.161683	0.1	74.152914
17.163350	0.1	74.230665
17.165017	0.1	74.306312
17.166683	0.1	74.381004
17.168350	0.1	74.455994
17.170017	0.1	74.531939
17.171683	0.1	74.609192
17.173350	0.1	74.687731
17.175017	0.1	74.766916
17.176683	0.1	74.847085
17.178350	0.1	74.929972
17.180017	0.1	75.017163
17.181683	0.1	75.109187
17.183350	0.1	75.205676
17.185017	0.1	75.305374
17.186683	0.1	75.406218
17.188350	0.1	75.506405
17.190017	0.1	75.605591
17.191683	0.1	75.704763
17.193350	0.1	75.805616
17.195017	0.1	75.910199
17.196683	0.1	76.019922
17.198350	0.1	76.135132
17.200017	0.1	76.255528
17.201683	0.1	76.379785
17.203350	0.1	76.505961
17.205017	0.1	76.633026
17.206683	0.1	76.761344
17.208350	0.1	76.892008
17.210017	0.1	77.026403
17.211683	0.1	77.166259
17.213350	0.1	77.313413
17.215017	0.1	77.468650
17.216683	0.1	77.631217
17.218350	0.1	77.800090
17.220017	0.1	77.974564
17.221683	0.1	78.153717
17.223350	0.1	78.336620
17.225017	0.1	78.523033
17.226683	0.1	78.713992
17.228350	0.1	78.911972
17.230017	0.1	79.118828
17.231683	0.1	79.333647
17.233350	0.1	79.554399
17.235017	0.1	79.780626
17.236683	0.1	80.013676
17.238350	0.1	80.255121
17.240017	0.1	80.505493
17.241683	0.1	80.764461
17.243350	0.1	81.031066
17.245017	0.1	81.304032
17.246683	0.1	81.583662
17.248350	0.1	81.872968
17.250017	0.1	82.175904
17.251683	0.1	82.494882
17.253350	0.1	82.830251
17.255017	0.1	83.180368
17.256683	0.1	83.541526
17.258350	0.1	83.909757
17.260017	0.1	84.283077
17.261683	0.1	84.662018
17.263350	0.1	85.048932
17.265017	0.1	85.446839
17.266683	0.1	85.858321
17.268350	0.1	86.284611
17.270017	0.1	86.725042
17.271683	0.1	87.178210
17.273350	0.1	87.643378
17.275017	0.1	88.119954
17.276683	0.1	88.607282
17.278350	0.1	89.106169
17.280017	0.1	89.619029
17.281683	0.1	90.147960
17.283350	0.1	90.693175
17.285017	0.1	91.252970
17.286683	0.1	91.825030
17.288350	0.1	92.408494
17.290017	0.1	93.005276
17.291683	0.1	93.618552
17.293350	0.1	94.249738
17.295017	0.1	94.897896
17.296683	0.1	95.561780
17.298350	0.1	96.241268
17.300017	0.1	96.937344
17.301683	0.1	97.651249
17.303350	0.1	98.383618
17.305017	0.1	99.134399
17.306683	0.1	99.903294
17.308350	0.1	100.690574
17.310017	0.1	101.497704
17.311683	0.1	102.326730
17.313350	0.1	103.179310
17.315017	0.1	104.056196
17.316683	0.1	104.957391
17.318350	0.1	105.883153
17.320017	0.1	106.834374
17.321683	0.1	107.811499
17.323350	0.1	108.814328
17.325017	0.1	109.842788
17.326683	0.1	110.896253
17.328350	0.1	111.973127
17.330017	0.1	113.073057
17.331683	0.1	114.198611
17.333350	0.1	115.353307
17.335017	0.1	116.539393
17.336683	0.1	117.757954
17.338350	0.1	119.009181
17.340017	0.1	120.292083
17.341683	0.1	121.604521
17.343350	0.1	122.943390
17.345017	0.1	124.306283
17.346683	0.1	125.693497
17.348350	0.1	127.107054
17.350017	0.1	128.547438
17.351683	0.1	130.012063
17.353350	0.1	131.497104
17.355017	0.1	133.000123
17.356683	0.1	134.519944
17.358350	0.1	136.055076
17.360017	0.1	137.603665
17.361683	0.1	139.163630
17.363350	0.1	140.732057
17.365017	0.1	142.304893
17.366683	0.1	143.877654
17.368350	0.1	145.446225
17.370017	0.1	147.006791
17.371683	0.1	148.555548
17.373350	0.1	150.089436
17.375017	0.1	151.605751
17.376683	0.1	153.099378
17.378350	0.1	154.562816
17.380017	0.1	155.990548
17.381683	0.1	157.380784
17.383350	0.1	158.732585
17.385017	0.1	160.044027
17.386683	0.1	161.312609
17.388350	0.1	162.535054
17.390017	0.1	163.707156
17.391683	0.1	164.823709
17.393350	0.1	165.877980
17.395017	0.1	166.863515
17.396683	0.1	167.777529
17.398350	0.1	168.620800
17.400017	0.1	169.394789
17.401683	0.1	170.099531
17.403350	0.1	170.733314
17.405017	0.1	171.294268
17.406683	0.1	171.781480
17.408350	0.1	172.193577
17.410017	0.1	172.527880
17.411683	0.1	172.783272
17.413350	0.1	172.962495
17.415017	0.1	173.070021
17.416683	0.1	173.108140
17.418350	0.1	173.075283
17.420017	0.1	172.967608
17.421683	0.1	172.782615
17.423350	0.1	172.521421
17.425017	0.1	172.188068
17.426683	0.1	171.786938
17.428350	0.1	171.321179
17.430017	0.1	170.794162
17.431683	0.1	170.210223
17.433350	0.1	169.572095
17.435017	0.1	168.880080
17.436683	0.1	168.134407
17.438350	0.1	167.336282
17.440017	0.1	166.487470
17.441683	0.1	165.590784
17.443350	0.1	164.649962
17.445017	0.1	163.667766
17.446683	0.1	162.645667
17.448350	0.1	161.586772
17.450017	0.1	160.497348
17.451683	0.1	159.384320
17.453350	0.1	158.251845
17.455017	0.1	157.100293
17.456683	0.1	155.928210
17.458350	0.1	154.735465
17.460017	0.1	153.524336
17.461683	0.1	152.297700
17.463350	0.1	151.057430
17.465017	0.1	149.805071
17.466683	0.1	148.542905
17.468350	0.1	147.274183
17.470017	0.1	146.002881
17.471683	0.1	144.733335
17.473350	0.1	143.469400
17.475017	0.1	142.213241
17.476683	0.1	140.965642
17.478350	0.1	139.727909
17.480017	0.1	138.501721
17.481683	0.1	137.287313
17.483350	0.1	136.084198
17.485017	0.1	134.893367
17.486683	0.1	133.717517
17.488350	0.1	132.559780
17.490017	0.1	131.422710
17.491683	0.1	130.307293
17.493350	0.1	129.212579
17.495017	0.1	128.137027
17.496683	0.1	127.080153
17.498350	0.1	126.043088
17.500017	0.1	125.027816
17.501683	0.1	124.035846
17.503350	0.1	123.068439
17.505017	0.1	122.128017
17.506683	0.1	121.216588
17.508350	0.1	120.333759
17.510017	0.1	119.478363
17.511683	0.1	118.650040
17.513350	0.1	117.847975
17.515017	0.1	117.069897
17.516683	0.1	116.312914
17.518350	0.1	115.574976
17.520017	0.1	114.855627
17.521683	0.1	114.155924
17.523350	0.1	113.478103
17.525017	0.1	112.824766
17.526683	0.1	112.197781
17.528350	0.1	111.597939
17.530017	0.1	111.024329
17.531683	0.1	110.473302
17.533350	0.1	109.940055
17.535017	0.1	109.422044
17.536683	0.1	108.919852
17.538350	0.1	108.435536
17.540017	0.1	107.971388
17.541683	0.1	107.528889
17.543350	0.1	107.107232
17.545017	0.1	106.703751
17.546683	0.1	106.316190
17.548350	0.1	105.943247
17.550017	0.1	105.583402
17.551683	0.1	105.235139
17.553350	0.1	104.898680
17.555017	0.1	104.576619
17.556683	0.1	104.271704
17.558350	0.1	103.983507
17.560017	0.1	103.708333
17.561683	0.1	103.442664
17.563350	0.1	103.185661
17.565017	0.1	102.938716
17.566683	0.1	102.703567
17.568350	0.1	102.480739
17.570017	0.1	102.269715
17.571683	0.1	102.070412
17.573350	0.1	101.883011
17.575017	0.1	101.706367
17.576683	0.1	101.537323
17.578350	0.1	101.372600
17.580017	0.1	101.212133
17.581683	0.1	101.059368
17.583350	0.1	100.917867
17.585017	0.1	100.788479
17.586683	0.1	100.669642
17.588350	0.1	100.559462
17.590017	0.1	100.456812
17.591683	0.1	100.361048
17.593350	0.1	100.271665
17.595017	0.1	100.188069
17.596683	0.1	100.109126
17.598350	0.1	100.033423
17.600017	0.1	99.960449
17.601683	0.1	99.891401
17.603350	0.1	99.827913
17.605017	0.1	99.769798
17.606683	0.1	99.715167
17.608350	0.1	99.663166
17.610017	0.1	99.615818
17.611683	0.1	99.576349
17.613350	0.1	99.545857
17.615017	0.1	99.522173
17.616683	0.1	99.501368
17.618350	0.1	99.479910
17.620017	0.1	99.456362
17.621683	0.1	99.431397
17.623350	0.1	99.406717
17.625017	0.1	99.383965
17.626683	0.1	99.364389
17.628350	0.1	99.349488
17.630017	0.1	99.340812
17.631683	0.1	99.337613
17.633350	0.1	99.335970
17.635017	0.1	99.331807
17.636683	0.1	99.323755
17.638350	0.1	99.312845
17.640017	0.1	99.300766
17.641683	0.1	99.289198
17.643350	0.1	99.279680
17.645017	0.1	99.273198
17.646683	0.1	99.270018
17.648350	0.1	99.269496
17.650017	0.1	99.270027
17.651683	0.1	99.269874
17.653350	0.1	99.268062
17.655017	0.1	99.264323
17.656683	0.1	99.258712
17.658350	0.1	99.250861
17.660017	0.1	99.239578
17.661683	0.1	99.224155
17.663350	0.1	99.205747
17.665017	0.1	99.186786
17.666683	0.1	99.169253
17.668350	0.1	99.153505
17.670017	0.1	99.138292
17.671683	0.1	99.122115
17.673350	0.1	99.104177
17.675017	0.1	99.083893
17.676683	0.1	99.060694
17.678350	0.1	99.035148
17.680017	0.1	99.008768
17.681683	0.1	98.981708
17.683350	0.1	98.951999
17.685017	0.1	98.918201
17.686683	0.1	98.881931
17.688350	0.1	98.846718
17.690017	0.1	98.814825
17.691683	0.1	98.785833
17.693350	0.1	98.757399
17.695017	0.1	98.726917
17.696683	0.1	98.692924
17.698350	0.1	98.655340
17.700017	0.1	98.614609
17.701683	0.1	98.570925
17.703350	0.1	98.524471
17.705017	0.1	98.475935
17.706683	0.1	98.426305
17.708350	0.1	98.376824
17.710017	0.1	98.329140
17.711683	0.1	98.284273
17.713350	0.1	98.241586
17.715017	0.1	98.199290
17.716683	0.1	98.155220
17.718350	0.1	98.107760
17.720017	0.1	98.056924
17.721683	0.1	98.004355
17.723350	0.1	97.952159
17.725017	0.1	97.901579
17.726683	0.1	97.852843
17.728350	0.1	97.805830
17.730017	0.1	97.759976
17.731683	0.1	97.713950
17.733350	0.1	97.666248
17.735017	0.1	97.616562
17.736683	0.1	97.566405
17.738350	0.1	97.517124
17.740017	0.1	97.468156
17.741683	0.1	97.418749
17.743350	0.1	97.369030
17.745017	0.1	97.318580
17.746683	0.1	97.266790
17.748350	0.1	97.214403
17.750017	0.1	97.163110
17.751683	0.1	97.114621
17.753350	0.1	97.069489
17.755017	0.1	97.025968
17.756683	0.1	96.980957
17.758350	0.1	96.932221
17.760017	0.1	96.879923
17.761683	0.1	96.826502
17.763350	0.1	96.774655
17.765017	0.1	96.725281
17.766683	0.1	96.678212
17.768350	0.1	96.633923
17.770017	0.1	96.592647
17.771683	0.1	96.552768
17.773350	0.1	96.511878
17.775017	0.1	96.469224
17.776683	0.1	96.426481
17.778350	0.1	96.385758
17.780017	0.1	96.347327
17.781683	0.1	96.310251
17.783350	0.1	96.274088
17.785017	0.1	96.238409
17.786683	0.1	96.202362
17.788350	0.1	96.166213
17.790017	0.1	96.131642
17.791683	0.1	96.099880
17.793350	0.1	96.070725
17.795017	0.1	96.042925
17.796683	0.1	96.014855
17.798350	0.1	95.985434
17.800017	0.1	95.954719
17.801683	0.1	95.923841
17.803350	0.1	95.894234
17.805017	0.1	95.866877
17.806683	0.1	95.842076
17.808350	0.1	95.819426
17.810017	0.1	95.798425
17.811683	0.1	95.778997
17.813350	0.1	95.760687
17.815017	0.1	95.742080
17.816683	0.1	95.721553
17.818350	0.1	95.698871
17.820017	0.1	95.676128
17.821683	0.1	95.656747
17.823350	0.1	95.643387
17.825017	0.1	95.636724
17.826683	0.1	95.635918
17.828350	0.1	95.639532
17.830017	0.1	95.644784
17.831683	0.1	95.647439
17.833350	0.1	95.644882
17.835017	0.1	95.638330
17.836683	0.1	95.630884
17.838350	0.1	95.625003
17.840017	0.1	95.622609
17.841683	0.1	95.625608
17.843350	0.1	95.634796
17.845017	0.1	95.648761
17.846683	0.1	95.664873
17.848350	0.1	95.681585
17.850017	0.1	95.699392
17.851683	0.1	95.719267
17.853350	0.1	95.741064
17.855017	0.1	95.763975
17.856683	0.1	95.787915
17.858350	0.1	95.813549
17.860017	0.1	95.840762
17.861683	0.1	95.868530
17.863350	0.1	95.896558
17.865017	0.1	95.925392
17.866683	0.1	95.955273
17.868350	0.1	95.986198
17.870017	0.1	96.018761
17.871683	0.1	96.054254
17.873350	0.1	96.093440
17.875017	0.1	96.135819
17.876683	0.1	96.180472
17.878350	0.1	96.226777
17.880017	0.1	96.274098
17.881683	0.1	96.321367
17.883350	0.1	96.367165
17.885017	0.1	96.410802
17.886683	0.1	96.452716
17.888350	0.1	96.493694
17.890017	0.1	96.534700
17.891683	0.1	96.577024
17.893350	0.1	96.621579
17.895017	0.1	96.668066
17.896683	0.1	96.715163
17.898350	0.1	96.761752
17.900017	0.1	96.807419
17.901683	0.1	96.852016
17.903350	0.1	96.896086
17.905017	0.1	96.941395
17.906683	0.1	96.989712
17.908350	0.1	97.040725
17.910017	0.1	97.091259
17.911683	0.1	97.137611
17.913350	0.1	97.178612
17.915017	0.1	97.215190
17.916683	0.1	97.248093
17.918350	0.1	97.278189
17.920017	0.1	97.307507
17.921683	0.1	97.337980
17.923350	0.1	97.369608
17.925017	0.1	97.401119
17.926683	0.1	97.431769
17.928350	0.1	97.461715
17.930017	0.1	97.491620
17.931683	0.1	97.522107
17.933350	0.1	97.552845
17.935017	0.1	97.582224
17.936683	0.1	97.607914
17.938350	0.1	97.628501
17.940017	0.1	97.644813
17.941683	0.1	97.659039
17.943350	0.1	97.673074
17.945017	0.1	97.688255
17.946683	0.1	97.705419
17.948350	0.1	97.723543
17.950017	0.1	97.739538
17.951683	0.1	97.750984
17.953350	0.1	97.758072
17.955017	0.1	97.762593
17.956683	0.1	97.766174
17.958350	0.1	97.769979
17.960017	0.1	97.774812
17.961683	0.1	97.780270
17.963350	0.1	97.784768
17.965017	0.1	97.787022
17.966683	0.1	97.787203
17.968350	0.1	97.786458
17.970017	0.1	97.785471
17.971683	0.1	97.784652
17.973350	0.1	97.785443
17.975017	0.1	97.789215
17.976683	0.1	97.794570
17.978350	0.1	97.797783
17.980017	0.1	97.796116
17.981683	0.1	97.789615
17.983350	0.1	97.780586
17.985017	0.1	97.772349
17.986683	0.1	97.767366
17.988350	0.1	97.765252
17.990017	0.1	97.762859
17.991683	0.1	97.756856
17.993350	0.1	97.746677
17.995017	0.1	97.735152
17.996683	0.1	97.725992
17.998350	0.1	97.720507
18.000017	0.1	97.716935
18.001683	0.1	97.712437
18.003350	0.1	97.704963
18.005017	0.1	97.694076
18.006683	0.1	97.681247
18.008350	0.1	97.669023
18.010017	0.1	97.659505
18.011683	0.1	97.653465
18.013350	0.1	97.650318
18.015017	0.1	97.648734
18.016683	0.1	97.647426
18.018350	0.1	97.645186
18.020017	0.1	97.640976
18.021683	0.1	97.634746
18.023350	0.1	97.627826
18.025017	0.1	97.622690
18.026683	0.1	97.621908
18.028350	0.1	97.626220
18.030017	0.1	97.633326
18.031683	0.1	97.639444
18.033350	0.1	97.642350
18.035017	0.1	97.642318
18.036683	0.1	97.640888
18.038350	0.1	97.639710
18.040017	0.1	97.639584
18.041683	0.1	97.640287
18.043350	0.1	97.641242
18.045017	0.1	97.642504
18.046683	0.1	97.645037
18.048350	0.1	97.649908
18.050017	0.1	97.657861
18.051683	0.1	97.669191
18.053350	0.1	97.682648
18.055017	0.1	97.695426
18.056683	0.1	97.704996
18.058350	0.1	97.710942
18.060017	0.1	97.715273
18.061683	0.1	97.720726
18.063350	0.1	97.728646
18.065017	0.1	97.738570
18.066683	0.1	97.749378
18.068350	0.1	97.760833
18.070017	0.1	97.773601
18.071683	0.1	97.788158
18.073350	0.1	97.804009
18.075017	0.1	97.819781
18.076683	0.1	97.833923
18.078350	0.1	97.845695
18.080017	0.1	97.855255
18.081683	0.1	97.863292
18.083350	0.1	97.870762
18.085017	0.1	97.878389
18.086683	0.1	97.885984
18.088350	0.1	97.892513
18.090017	0.1	97.896303
18.091683	0.1	97.895456
18.093350	0.1	97.889039
18.095017	0.1	97.877812
18.096683	0.1	97.863432
18.098350	0.1	97.847623
18.100017	0.1	97.831455
18.101683	0.1	97.814300
18.103350	0.1	97.794277
18.105017	0.1	97.770249
18.106683	0.1	97.742835
18.108350	0.1	97.714132
18.110017	0.1	97.686704
18.111683	0.1	97.661452
18.113350	0.1	97.636436
18.115017	0.1	97.608604
18.116683	0.1	97.576389
18.118350	0.1	97.540394
18.120017	0.1	97.501827
18.121683	0.1	97.460682
18.123350	0.1	97.415741
18.125017	0.1	97.365887
18.126683	0.1	97.310753
18.128350	0.1	97.250794
18.130017	0.1	97.187469
18.131683	0.1	97.123119
18.133350	0.1	97.059738
18.135017	0.1	96.996990
18.136683	0.1	96.932156
18.138350	0.1	96.862819
18.140017	0.1	96.789040
18.141683	0.1	96.713379
18.143350	0.1	96.639693
18.145017	0.1	96.570230
18.146683	0.1	96.502793
18.148350	0.1	96.432497
18.150017	0.1	96.356231
18.151683	0.1	96.273841
18.153350	0.1	96.187089
18.155017	0.1	96.099111
18.156683	0.1	96.012377
18.158350	0.1	95.926984
18.160017	0.1	95.841414
18.161683	0.1	95.753907
18.163350	0.1	95.663560
18.165017	0.1	95.571033
18.166683	0.1	95.478026
18.168350	0.1	95.386510
18.170017	0.1	95.298258
18.171683	0.1	95.213950
18.173350	0.1	95.132045
18.175017	0.1	95.049362
18.176683	0.1	94.963010
18.178350	0.1	94.871526
18.180017	0.1	94.775264
18.181683	0.1	94.676362
18.183350	0.1	94.577521
18.185017	0.1	94.480170
18.186683	0.1	94.383401
18.188350	0.1	94.284741
18.190017	0.1	94.182221
18.191683	0.1	94.075603
18.193350	0.1	93.966173
18.195017	0.1	93.856366
18.196683	0.1	93.749091
18.198350	0.1	93.645654
18.200017	0.1	93.544312
18.201683	0.1	93.442104
18.203350	0.1	93.337582
18.205017	0.1	93.231131
18.206683	0.1	93.123596
18.208350	0.1	93.015852
18.210017	0.1	92.909210
18.211683	0.1	92.805303
18.213350	0.1	92.704701
18.215017	0.1	92.605432
18.216683	0.1	92.504141
18.218350	0.1	92.398892
18.220017	0.1	92.289904
18.221683	0.1	92.178895
18.223350	0.1	92.068543
18.225017	0.1	91.961688
18.226683	0.1	91.859736
18.228350	0.1	91.761039
18.230017	0.1	91.661685
18.231683	0.1	91.558891
18.233350	0.1	91.453306
18.235017	0.1	91.347774
18.236683	0.1	91.244970
18.238350	0.1	91.145677
18.240017	0.1	91.048707
18.241683	0.1	90.952278
18.243350	0.1	90.854778
18.245017	0.1	90.754726
18.246683	0.1	90.651661
18.248350	0.1	90.546887
18.250017	0.1	90.442626
18.251683	0.1	90.340837
18.253350	0.1	90.242783
18.255017	0.1	90.148696
18.256683	0.1	90.057752
18.258350	0.1	89.969002
18.260017	0.1	89.881187
18.261683	0.1	89.791734
18.263350	0.1	89.698085
18.265017	0.1	89.600249
18.266683	0.1	89.501343
18.268350	0.1	89.405831
18.270017	0.1	89.316624
18.271683	0.1	89.233122
18.273350	0.1	89.152064
18.275017	0.1	89.070397
18.276683	0.1	88.987285
18.278350	0.1	88.903434
18.280017	0.1	88.819573
18.281683	0.1	88.736103
18.283350	0.1	88.653066
18.285017	0.1	88.569825
18.286683	0.1	88.485978
18.288350	0.1	88.402466
18.290017	0.1	88.320673
18.291683	0.1	88.241175
18.293350	0.1	88.164103
18.295017	0.1	88.088936
18.296683	0.1	88.013480
18.298350	0.1	87.935217
18.300017	0.1	87.854485
18.301683	0.1	87.774671
18.303350	0.1	87.699164
18.305017	0.1	87.629492
18.306683	0.1	87.565398
18.308350	0.1	87.504713
18.310017	0.1	87.443572
18.311683	0.1	87.378481
18.313350	0.1	87.309210
18.315017	0.1	87.239039
18.316683	0.1	87.171979
18.318350	0.1	87.110517
18.320017	0.1	87.054279
18.321683	0.1	86.999619
18.323350	0.1	86.942166
18.325017	0.1	86.880247
18.326683	0.1	86.815669
18.328350	0.1	86.752130
18.330017	0.1	86.692819
18.331683	0.1	86.638853
18.333350	0.1	86.589847
18.335017	0.1	86.544557
18.336683	0.1	86.500156
18.338350	0.1	86.452528
18.340017	0.1	86.398991
18.341683	0.1	86.340481
18.343350	0.1	86.280941
18.345017	0.1	86.224624
18.346683	0.1	86.173406
18.348350	0.1	86.126356
18.350017	0.1	86.081075
18.351683	0.1	86.035547
18.353350	0.1	85.989437
18.355017	0.1	85.943500
18.356683	0.1	85.898186
18.358350	0.1	85.853064
18.360017	0.1	85.806847
18.361683	0.1	85.758260
18.363350	0.1	85.707279
18.365017	0.1	85.655102
18.366683	0.1	85.603069
18.368350	0.1	85.551622
18.370017	0.1	85.500446
18.371683	0.1	85.448977
18.373350	0.1	85.396422
18.375017	0.1	85.342340
18.376683	0.1	85.287523
18.378350	0.1	85.233268
18.380017	0.1	85.179498
18.381683	0.1	85.125086
18.383350	0.1	85.069672
18.385017	0.1	85.013947
18.386683	0.1	84.958435
18.388350	0.1	84.902542
18.390017	0.1	84.844357
18.391683	0.1	84.781931
18.393350	0.1	84.715523
18.395017	0.1	84.647820
18.396683	0.1	84.581128
18.398350	0.1	84.515885
18.400017	0.1	84.451963
18.401683	0.1	84.388778
18.403350	0.1	84.324554
18.405017	0.1	84.256684
18.406683	0.1	84.182597
18.408350	0.1	84.101963
18.410017	0.1	84.017422
18.411683	0.1	83.932066
18.413350	0.1	83.847810
18.415017	0.1	83.765620
18.416683	0.1	83.685876
18.418350	0.1	83.607994
18.420017	0.1	83.529735
18.421683	0.1	83.448356
18.423350	0.1	83.362926
18.425017	0.1	83.274995
18.426683	0.1	83.186613
18.428350	0.1	83.098495
18.430017	0.1	83.010644
18.431683	0.1	82.922638
18.433350	0.1	82.832757
18.435017	0.1	82.739289
18.436683	0.1	82.642264
18.438350	0.1	82.542575
18.440017	0.1	82.440768
18.441683	0.1	82.337502
18.443350	0.1	82.233781
18.445017	0.1	82.129813
18.446683	0.1	82.024862
18.448350	0.1	81.919259
18.450017	0.1	81.815040
18.451683	0.1	81.712883
18.453350	0.1	81.610340
18.455017	0.1	81.504621
18.456683	0.1	81.395037
18.458350	0.1	81.282547
18.460017	0.1	81.168092
18.461683	0.1	81.051546
18.463350	0.1	80.932789
18.465017	0.1	80.813752
18.466683	0.1	80.697350
18.468350	0.1	80.584474
18.470017	0.1	80.473651
18.471683	0.1	80.362880
18.473350	0.1	80.250362
18.475017	0.1	80.134696
18.476683	0.1	80.015576
18.478350	0.1	79.893768
18.480017	0.1	79.770223
18.481683	0.1	79.645519
18.483350	0.1	79.520457
18.485017	0.1	79.396651
18.486683	0.1	79.275458
18.488350	0.1	79.156277
18.490017	0.1	79.036546
18.491683	0.1	78.913635
18.493350	0.1	78.786691
18.495017	0.1	78.657130
18.496683	0.1	78.527634
18.498350	0.1	78.400364
18.500017	0.1	78.275553
18.501683	0.1	78.151748
18.503350	0.1	78.027211
18.505017	0.1	77.900691
18.506683	0.1	77.771158
18.508350	0.1	77.637890
18.510017	0.1	77.501866
18.511683	0.1	77.365879
18.513350	0.1	77.231927
18.515017	0.1	77.100135
18.516683	0.1	76.970346
18.518350	0.1	76.842387
18.520017	0.1	76.715048
18.521683	0.1	76.586795
18.523350	0.1	76.457495
18.525017	0.1	76.328563
18.526683	0.1	76.201297
18.528350	0.1	76.075532
18.530017	0.1	75.950562
18.531683	0.1	75.827125
18.533350	0.1	75.707058
18.535017	0.1	75.590555
18.536683	0.1	75.474931
18.538350	0.1	75.356634
18.540017	0.1	75.233290
18.541683	0.1	75.104437
18.543350	0.1	74.971658
18.545017	0.1	74.838144
18.546683	0.1	74.707712
18.548350	0.1	74.582514
18.550017	0.1	74.461610
18.551683	0.1	74.342317
18.553350	0.1	74.222726
18.555017	0.1	74.102976
18.556683	0.1	73.984554
18.558350	0.1	73.868376
18.560017	0.1	73.753670
18.561683	0.1	73.638596
18.563350	0.1	73.521920
18.565017	0.1	73.404447
18.566683	0.1	73.288060
18.568350	0.1	73.173144
18.570017	0.1	73.058256
18.571683	0.1	72.942795
18.573350	0.1	72.828252
18.575017	0.1	72.716307
18.576683	0.1	72.607561
18.578350	0.1	72.501921
18.580017	0.1	72.398558
18.581683	0.1	72.296029
18.583350	0.1	72.192592
18.585017	0.1	72.086160
18.586683	0.1	71.975268
18.588350	0.1	71.860622
18.590017	0.1	71.745040
18.591683	0.1	71.631922
18.593350	0.1	71.524037
18.595017	0.1	71.422551
18.596683	0.1	71.326075
18.598350	0.1	71.231099
18.600017	0.1	71.133995
18.601683	0.1	71.033393
18.603350	0.1	70.931129
18.605017	0.1	70.830430
18.606683	0.1	70.732511
18.608350	0.1	70.635346
18.610017	0.1	70.535773
18.611683	0.1	70.432043
18.613350	0.1	70.324601
18.615017	0.1	70.215617
18.616683	0.1	70.107607
18.618350	0.1	70.002265
18.620017	0.1	69.900206
18.621683	0.1	69.801123
18.623350	0.1	69.703548
18.625017	0.1	69.604893
18.626683	0.1	69.502923
18.628350	0.1	69.397548
18.630017	0.1	69.290218
18.631683	0.1	69.182483
18.633350	0.1	69.075660
18.635017	0.1	68.970462
18.636683	0.1	68.866704
18.638350	0.1	68.764030
18.640017	0.1	68.662455
18.641683	0.1	68.562273
18.643350	0.1	68.463301
18.645017	0.1	68.363883
18.646683	0.1	68.261931
18.648350	0.1	68.157781
18.650017	0.1	68.054572
18.651683	0.1	67.955391
18.653350	0.1	67.861052
18.655017	0.1	67.770141
18.656683	0.1	67.680324
18.658350	0.1	67.590084
18.660017	0.1	67.499299
18.661683	0.1	67.408304
18.663350	0.1	67.317379
18.665017	0.1	67.227017
18.666683	0.1	67.137233
18.668350	0.1	67.046969
18.670017	0.1	66.955187
18.671683	0.1	66.862418
18.673350	0.1	66.770841
18.675017	0.1	66.682557
18.676683	0.1	66.597774
18.678350	0.1	66.515366
18.680017	0.1	66.435346
18.681683	0.1	66.358778
18.683350	0.1	66.285604
18.685017	0.1	66.214455
18.686683	0.1	66.143880
18.688350	0.1	66.073351
18.690017	0.1	66.003446
18.691683	0.1	65.935152
18.693350	0.1	65.869740
18.695017	0.1	65.808599
18.696683	0.1	65.751704
18.698350	0.1	65.696943
18.700017	0.1	65.642437
18.701683	0.1	65.589082
18.703350	0.1	65.539624
18.705017	0.1	65.495395
18.706683	0.1	65.454948
18.708350	0.1	65.415921
18.710017	0.1	65.377629
18.711683	0.1	65.341857
18.713350	0.1	65.311333
18.715017	0.1	65.287012
18.716683	0.1	65.266951
18.718350	0.1	65.248427
18.720017	0.1	65.230010
18.721683	0.1	65.211239
18.723350	0.1	65.192543
18.725017	0.1	65.176301
18.726683	0.1	65.165889
18.728350	0.1	65.163490
18.730017	0.1	65.169539
18.731683	0.1	65.183430
18.733350	0.1	65.203449
18.735017	0.1	65.227035
18.736683	0.1	65.252967
18.738350	0.1	65.282490
18.740017	0.1	65.317582
18.741683	0.1	65.359427
18.743350	0.1	65.408466
18.745017	0.1	65.464159
18.746683	0.1	65.524746
18.748350	0.1	65.588085
18.750017	0.1	65.652789
18.751683	0.1	65.718414
18.753350	0.1	65.785605
18.755017	0.1	65.856292
18.756683	0.1	65.932735
18.758350	0.1	66.016032
18.760017	0.1	66.105914
18.761683	0.1	66.201864
18.763350	0.1	66.303643
18.765017	0.1	66.411262
18.766683	0.1	66.525554
18.768350	0.1	66.648875
18.770017	0.1	66.784471
18.771683	0.1	66.934708
18.773350	0.1	67.099282
18.775017	0.1	67.274603
18.776683	0.1	67.455322
18.778350	0.1	67.637712
18.780017	0.1	67.822286
18.781683	0.1	68.012853
18.783350	0.1	68.213428
18.785017	0.1	68.426221
18.786683	0.1	68.651615
18.788350	0.1	68.889591
18.790017	0.1	69.141216
18.791683	0.1	69.407807
18.793350	0.1	69.688675
18.795017	0.1	69.981366
18.796683	0.1	70.284144
18.798350	0.1	70.597539
18.800017	0.1	70.923693
18.801683	0.1	71.264519
18.803350	0.1	71.621402
18.805017	0.1	71.996604
18.806683	0.1	72.392896
18.808350	0.1	72.811195
18.810017	0.1	73.249289
18.811683	0.1	73.703099
18.813350	0.1	74.168970
18.815017	0.1	74.645314
18.816683	0.1	75.133387
18.818350	0.1	75.636013
18.820017	0.1	76.155071
18.821683	0.1	76.691047
18.823350	0.1	77.243657
18.825017	0.1	77.811428
18.826683	0.1	78.391596
18.828350	0.1	78.980615
18.830017	0.1	79.574650
18.831683	0.1	80.170650
18.833350	0.1	80.766953
18.835017	0.1	81.362799
18.836683	0.1	81.958040
18.838350	0.1	82.552750
18.840017	0.1	83.146156
18.841683	0.1	83.736084
18.843350	0.1	84.319636
18.845017	0.1	84.893848
18.846683	0.1	85.455305
18.848350	0.1	85.999942
18.850017	0.1	86.523383
18.851683	0.1	87.021315
18.853350	0.1	87.490743
18.855017	0.1	87.930844
18.856683	0.1	88.341236
18.858350	0.1	88.720210
18.860017	0.1	89.065200
18.861683	0.1	89.373370
18.863350	0.1	89.641507
18.865017	0.1	89.866649
18.866683	0.1	90.047149
18.868350	0.1	90.182773
18.870017	0.1	90.273051
18.871683	0.1	90.316292
18.873350	0.1	90.311212
18.875017	0.1	90.258457
18.876683	0.1	90.159439
18.878350	0.1	90.014837
18.880017	0.1	89.824786
18.881683	0.1	89.590014
18.883350	0.1	89.312196
18.885017	0.1	88.993195
18.886683	0.1	88.634193
18.888350	0.1	88.235512
18.890017	0.1	87.797209
18.891683	0.1	87.320404
18.893350	0.1	86.807227
18.895017	0.1	86.259339
18.896683	0.1	85.678259
18.898350	0.1	85.066808
18.900017	0.1	84.428485
18.901683	0.1	83.765723
18.903350	0.1	83.079632
18.905017	0.1	82.371160
18.906683	0.1	81.642238
18.908350	0.1	80.895638
18.910017	0.1	80.133327
18.911683	0.1	79.355789
18.913350	0.1	78.564272
18.915017	0.1	77.762511
18.916683	0.1	76.955520
18.918350	0.1	76.147649
18.920017	0.1	75.341119
18.921683	0.1	74.535813
18.923350	0.1	73.730960
18.925017	0.1	72.926530
18.926683	0.1	72.123562
18.928350	0.1	71.325093
18.930017	0.1	70.535853
18.931683	0.1	69.759660
18.933350	0.1	68.997485
18.935017	0.1	68.247579
18.936683	0.1	67.507587
18.938350	0.1	66.777347
18.940017	0.1	66.058673
18.941683	0.1	65.353457
18.943350	0.1	64.664274
18.945017	0.1	63.994424
18.946683	0.1	63.345209
18.948350	0.1	62.714638
18.950017	0.1	62.099351
18.951683	0.1	61.497046
18.953350	0.1	60.908292
18.955017	0.1	60.336608
18.956683	0.1	59.785568
18.958350	0.1	59.256614
18.960017	0.1	58.749975
18.961683	0.1	58.264947
18.963350	0.1	57.798964
18.965017	0.1	57.348269
18.966683	0.1	56.910124
18.968350	0.1	56.483960
18.970017	0.1	56.070946
18.971683	0.1	55.673206
18.973350	0.1	55.292891
18.975017	0.1	54.931236
18.976683	0.1	54.587396
18.978350	0.1	54.258076
18.980017	0.1	53.939265
18.981683	0.1	53.629000
18.983350	0.1	53.328057
18.985017	0.1	53.037754
18.986683	0.1	52.758581
18.988350	0.1	52.490374
18.990017	0.1	52.231923
18.991683	0.1	51.981309
18.993350	0.1	51.737800
18.995017	0.1	51.502334
18.996683	0.1	51.275767
18.998350	0.1	51.058228
19.000017	0.1	50.849938
19.001683	0.1	50.650556
19.003350	0.1	50.458033
19.005017	0.1	50.269621
19.006683	0.1	50.084023
19.008350	0.1	49.902033
19.010017	0.1	49.725235
19.011683	0.1	49.554352
19.013350	0.1	49.388656
19.015017	0.1	49.226619
19.016683	0.1	49.067345
19.018350	0.1	48.911511
19.020017	0.1	48.760483
19.021683	0.1	48.614396
19.023350	0.1	48.471536
19.025017	0.1	48.329798
19.026683	0.1	48.188707
19.028350	0.1	48.049311
19.030017	0.1	47.912486
19.031683	0.1	47.778701
19.033350	0.1	47.649122
19.035017	0.1	47.524553
19.036683	0.1	47.403462
19.038350	0.1	47.282591
19.040017	0.1	47.159991
19.041683	0.1	47.036950
19.043350	0.1	46.916609
19.045017	0.1	46.800873
19.046683	0.1	46.689091
19.048350	0.1	46.579326
19.050017	0.1	46.470659
19.051683	0.1	46.364251
19.053350	0.1	46.262085
19.055017	0.1	46.164501
19.056683	0.1	46.069291
19.058350	0.1	45.973258
19.060017	0.1	45.874398
19.061683	0.1	45.773084
19.063350	0.1	45.671999
19.065017	0.1	45.573991
19.066683	0.1	45.479299
19.068350	0.1	45.385836
19.070017	0.1	45.291982
19.071683	0.1	45.197783
19.073350	0.1	45.103557
19.075017	0.1	45.008673
19.076683	0.1	44.912160
19.078350	0.1	44.813743
19.080017	0.1	44.714026
19.081683	0.1	44.614668
19.083350	0.1	44.518448
19.085017	0.1	44.427989
19.086683	0.1	44.344058
19.088350	0.1	44.265147
19.090017	0.1	44.188183
19.091683	0.1	44.109905
19.093350	0.1	44.028498
19.095017	0.1	43.944526
19.096683	0.1	43.859896
19.098350	0.1	43.775491
19.100017	0.1	43.690456
19.101683	0.1	43.604043
19.103350	0.1	43.516941
19.105017	0.1	43.430971
19.106683	0.1	43.348223
19.108350	0.1	43.269689
19.110017	0.1	43.194480
19.111683	0.1	43.120841
19.113350	0.1	43.047466
19.115017	0.1	42.973612
19.116683	0.1	42.898902
19.118350	0.1	42.823306
19.120017	0.1	42.746700
19.121683	0.1	42.668632
19.123350	0.1	42.589167
19.125017	0.1	42.509548
19.126683	0.1	42.431629
19.128350	0.1	42.357049
19.130017	0.1	42.286827
19.131683	0.1	42.220564
19.133350	0.1	42.155799
19.135017	0.1	42.089280
19.136683	0.1	42.019640
19.138350	0.1	41.948329
19.140017	0.1	41.877478
19.141683	0.1	41.807997
19.143350	0.1	41.739810
19.145017	0.1	41.672401
19.146683	0.1	41.605001
19.148350	0.1	41.537755
19.150017	0.1	41.472428
19.151683	0.1	41.410774
19.153350	0.1	41.352250
19.155017	0.1	41.294564
19.156683	0.1	41.236184
19.158350	0.1	41.177105
19.160017	0.1	41.117915
19.161683	0.1	41.059163
19.163350	0.1	41.001057
19.165017	0.1	40.943637
19.166683	0.1	40.887320
19.168350	0.1	40.832562
19.170017	0.1	40.778942
19.171683	0.1	40.725614
19.173350	0.1	40.672496
19.175017	0.1	40.619951
19.176683	0.1	40.567876
19.178350	0.1	40.515768
19.180017	0.1	40.463163
19.181683	0.1	40.409584
19.183350	0.1	40.354934
19.185017	0.1	40.299981
19.186683	0.1	40.245624
19.188350	0.1	40.191738
19.190017	0.1	40.137204
19.191683	0.1	40.081074
19.193350	0.1	40.023187
19.195017	0.1	39.963950
19.196683	0.1	39.904132
19.198350	0.1	39.844629
19.200017	0.1	39.785910
19.201683	0.1	39.727325
19.203350	0.1	39.667375
19.205017	0.1	39.605075
19.206683	0.1	39.540012
19.208350	0.1	39.471178
19.210017	0.1	39.398251
19.211683	0.1	39.323513
19.213350	0.1	39.249267
19.215017	0.1	39.174268
19.216683	0.1	39.095758
19.218350	0.1	39.013154
19.220017	0.1	38.927975
19.221683	0.1	38.841749
19.223350	0.1	38.754814
19.225017	0.1	38.666758
19.226683	0.1	38.577300
19.228350	0.1	38.486603
19.230017	0.1	38.395277
19.231683	0.1	38.303467
19.233350	0.1	38.209939
19.235017	0.1	38.112961
19.236683	0.1	38.011903
19.238350	0.1	37.907553
19.240017	0.1	37.801559
19.241683	0.1	37.695179
19.243350	0.1	37.587802
19.245017	0.1	37.477841
19.246683	0.1	37.365384
19.248350	0.1	37.252642
19.250017	0.1	37.142159
19.251683	0.1	37.035584
19.253350	0.1	36.932826
19.255017	0.1	36.831703
19.256683	0.1	36.728946
19.258350	0.1	36.622649
19.260017	0.1	36.513996
19.261683	0.1	36.405660
19.263350	0.1	36.298339
19.265017	0.1	36.190343
19.266683	0.1	36.080489
19.268350	0.1	35.969662
19.270017	0.1	35.859491
19.271683	0.1	35.751443
19.273350	0.1	35.646893
19.275017	0.1	35.546371
19.276683	0.1	35.448996
19.278350	0.1	35.353224
19.280017	0.1	35.257167
19.281683	0.1	35.158317
19.283350	0.1	35.054586
19.285017	0.1	34.946105
19.286683	0.1	34.835851
19.288350	0.1	34.728241
19.290017	0.1	34.626275
19.291683	0.1	34.530698
19.293350	0.1	34.441338
19.295017	0.1	34.356997
19.296683	0.1	34.274776
19.298350	0.1	34.191874
19.300017	0.1	34.107752
19.301683	0.1	34.022909
19.303350	0.1	33.936841
19.305017	0.1	33.849296
19.306683	0.1	33.761570
19.308350	0.1	33.674841
19.310017	0.1	33.588996
19.311683	0.1	33.503482
19.313350	0.1	33.418178
19.315017	0.1	33.333497
19.316683	0.1	33.250195
19.318350	0.1	33.169105
19.320017	0.1	33.090450
19.321683	0.1	33.013341
19.323350	0.1	32.936796
19.325017	0.1	32.861359
19.326683	0.1	32.788566
19.328350	0.1	32.718005
19.330017	0.1	32.646633
19.331683	0.1	32.572160
19.333350	0.1	32.495461
19.335017	0.1	32.418841
19.336683	0.1	32.343552
19.338350	0.1	32.270411
19.340017	0.1	32.200906
19.341683	0.1	32.135984
19.343350	0.1	32.074596
19.345017	0.1	32.013804
19.346683	0.1	31.950255
19.348350	0.1	31.882273
19.350017	0.1	31.810636
19.351683	0.1	31.737564
19.353350	0.1	31.665391
19.355017	0.1	31.595971
19.356683	0.1	31.530350
19.358350	0.1	31.468165
19.360017	0.1	31.407732
19.361683	0.1	31.347829
19.363350	0.1	31.288690
19.365017	0.1	31.230371
19.366683	0.1	31.171301
19.368350	0.1	31.109783
19.370017	0.1	31.046243
19.371683	0.1	30.982634
19.373350	0.1	30.919979
19.375017	0.1	30.858102
19.376683	0.1	30.797436
19.378350	0.1	30.739177
19.380017	0.1	30.683223
19.381683	0.1	30.627525
19.383350	0.1	30.570128
19.385017	0.1	30.510528
19.386683	0.1	30.449149
19.388350	0.1	30.386979
19.390017	0.1	30.325716
19.391683	0.1	30.267248
19.393350	0.1	30.212407
19.395017	0.1	30.160411
19.396683	0.1	30.109570
19.398350	0.1	30.058203
19.400017	0.1	30.004652
19.401683	0.1	29.947078
19.403350	0.1	29.884772
19.405017	0.1	29.819924
19.406683	0.1	29.756278
19.408350	0.1	29.695542
19.410017	0.1	29.636761
19.411683	0.1	29.578670
19.413350	0.1	29.521105
19.415017	0.1	29.464560
19.416683	0.1	29.409067
19.418350	0.1	29.353905
19.420017	0.1	29.298700
19.421683	0.1	29.243613
19.423350	0.1	29.188246
19.425017	0.1	29.131519
19.426683	0.1	29.072072
19.428350	0.1	29.009273
19.430017	0.1	28.944737
19.431683	0.1	28.881812
19.433350	0.1	28.823377
19.435017	0.1	28.770273
19.436683	0.1	28.720633
19.438350	0.1	28.671087
19.440017	0.1	28.619310
19.441683	0.1	28.564842
19.443350	0.1	28.508264
19.445017	0.1	28.450885
19.446683	0.1	28.394484
19.448350	0.1	28.340491
19.450017	0.1	28.289151
19.451683	0.1	28.238776
19.453350	0.1	28.186236
19.455017	0.1	28.129569
19.456683	0.1	28.069872
19.458350	0.1	28.009936
19.460017	0.1	27.951635
19.461683	0.1	27.894760
19.463350	0.1	27.837828
19.465017	0.1	27.779937
19.466683	0.1	27.721943
19.468350	0.1	27.666246
19.470017	0.1	27.615000
19.471683	0.1	27.568559
19.473350	0.1	27.526179
19.475017	0.1	27.487096
19.476683	0.1	27.449490
19.478350	0.1	27.409317
19.480017	0.1	27.362136
19.481683	0.1	27.307323
19.483350	0.1	27.248869
19.485017	0.1	27.191248
19.486683	0.1	27.136272
19.488350	0.1	27.083978
19.490017	0.1	27.034236
19.491683	0.1	26.986292
19.493350	0.1	26.937844
19.495017	0.1	26.886417
19.496683	0.1	26.832153
19.498350	0.1	26.777913
19.500017	0.1	26.726173
19.501683	0.1	26.677391
19.503350	0.1	26.630764
19.505017	0.1	26.584491
19.506683	0.1	26.536160
19.508350	0.1	26.484029
19.510017	0.1	26.427968
19.511683	0.1	26.369640
19.513350	0.1	26.311660
19.515017	0.1	26.256046
19.516683	0.1	26.202826
19.518350	0.1	26.149959
19.520017	0.1	26.095090
19.521683	0.1	26.037088
19.523350	0.1	25.976067
19.525017	0.1	25.912658
19.526683	0.1	25.847261
19.528350	0.1	25.780168
19.530017	0.1	25.712368
19.531683	0.1	25.645285
19.533350	0.1	25.579585
19.535017	0.1	25.515379
19.536683	0.1	25.452650
19.538350	0.1	25.390578
19.540017	0.1	25.328118
19.541683	0.1	25.265277
19.543350	0.1	25.202525
19.545017	0.1	25.139875
19.546683	0.1	25.077024
19.548350	0.1	25.013862
19.550017	0.1	24.950472
19.551683	0.1	24.886550
19.553350	0.1	24.822112
19.555017	0.1	24.758568
19.556683	0.1	24.697287
19.558350	0.1	24.638069
19.560017	0.1	24.579731
19.561683	0.1	24.521509
19.563350	0.1	24.463828
19.565017	0.1	24.407706
19.566683	0.1	24.353866
19.568350	0.1	24.302537
19.570017	0.1	24.253228
19.571683	0.1	24.204752
19.573350	0.1	24.155984
19.575017	0.1	24.105911
19.576683	0.1	24.053701
19.578350	0.1	24.000076
19.580017	0.1	23.947805
19.581683	0.1	23.899474
19.583350	0.1	23.855530
19.585017	0.1	23.814868
19.586683	0.1	23.775776
19.588350	0.1	23.736176
19.590017	0.1	23.695109
19.591683	0.1	23.653889
19.593350	0.1	23.614373
19.595017	0.1	23.577148
19.596683	0.1	23.542186
19.598350	0.1	23.509869
19.600017	0.1	23.480263
19.601683	0.1	23.451960
19.603350	0.1	23.422968
19.605017	0.1	23.392555
19.606683	0.1	23.360979
19.608350	0.1	23.328085
19.610017	0.1	23.293621
19.611683	0.1	23.258617
19.613350	0.1	23.225592
19.615017	0.1	23.196726
19.616683	0.1	23.171622
19.618350	0.1	23.147054
19.620017	0.1	23.119017
19.621683	0.1	23.085689
19.623350	0.1	23.048450
19.625017	0.1	23.009912
19.626683	0.1	22.971802
19.628350	0.1	22.934754
19.630017	0.1	22.898880
19.631683	0.1	22.863788
19.633350	0.1	22.828481
19.635017	0.1	22.791806
19.636683	0.1	22.752890
19.638350	0.1	22.711079
19.640017	0.1	22.667274
19.641683	0.1	22.624647
19.643350	0.1	22.585215
19.645017	0.1	22.547059
19.646683	0.1	22.506728
19.648350	0.1	22.462443
19.650017	0.1	22.414480
19.651683	0.1	22.364534
19.653350	0.1	22.314666
19.655017	0.1	22.265865
19.656683	0.1	22.217790
19.658350	0.1	22.169673
19.660017	0.1	22.121021
19.661683	0.1	22.071619
19.663350	0.1	22.021076
19.665017	0.1	21.968819
19.666683	0.1	21.914518
19.668350	0.1	21.858597
19.670017	0.1	21.802420
19.671683	0.1	21.747751
19.673350	0.1	21.695369
19.675017	0.1	21.644207
19.676683	0.1	21.592509
19.678350	0.1	21.539405
19.680017	0.1	21.485165
19.681683	0.1	21.430603
19.683350	0.1	21.376493
19.685017	0.1	21.323357
19.686683	0.1	21.271915
19.688350	0.1	21.223188
19.690017	0.1	21.177614
19.691683	0.1	21.134578
19.693350	0.1	21.092324
19.695017	0.1	21.048472
19.696683	0.1	21.001315
19.698350	0.1	20.951009
19.700017	0.1	20.899973
19.701683	0.1	20.851670
19.703350	0.1	20.807851
19.705017	0.1	20.766901
19.706683	0.1	20.725243
19.708350	0.1	20.680842
19.710017	0.1	20.635207
19.711683	0.1	20.591351
19.713350	0.1	20.550578
19.715017	0.1	20.512249
19.716683	0.1	20.475318
19.718350	0.1	20.439094
19.720017	0.1	20.403247
19.721683	0.1	20.367531
19.723350	0.1	20.331675
19.725017	0.1	20.295917
19.726683	0.1	20.261048
19.728350	0.1	20.227507
19.730017	0.1	20.194976
19.731683	0.1	20.162673
19.733350	0.1	20.129527
19.735017	0.1	20.094831
19.736683	0.1	20.059198
19.738350	0.1	20.024651
19.740017	0.1	19.993195
19.741683	0.1	19.965400
19.743350	0.1	19.940427
19.745017	0.1	19.917279
19.746683	0.1	19.895565
19.748350	0.1	19.875090
19.750017	0.1	19.855434
19.751683	0.1	19.836002
19.753350	0.1	19.816100
19.755017	0.1	19.795266
19.756683	0.1	19.773315
19.758350	0.1	19.750563
19.760017	0.1	19.728290
19.761683	0.1	19.707922
19.763350	0.1	19.689323
19.765017	0.1	19.671097
19.766683	0.1	19.652573
19.768350	0.1	19.633831
19.770017	0.1	19.614296
19.771683	0.1	19.593267
19.773350	0.1	19.571274
19.775017	0.1	19.549709
19.776683	0.1	19.529900
19.778350	0.1	19.513178
19.780017	0.1	19.500651
19.781683	0.1	19.491976
19.783350	0.1	19.485224
19.785017	0.1	19.478383
19.786683	0.1	19.470062
19.788350	0.1	19.459412
19.790017	0.1	19.446458
19.791683	0.1	19.431966
19.793350	0.1	19.417238
19.795017	0.1	19.403817
19.796683	0.1	19.392758
19.798350	0.1	19.384446
19.800017	0.1	19.378290
19.801683	0.1	19.372283
19.803350	0.1	19.363845
19.805017	0.1	19.351081
19.806683	0.1	19.333782
19.808350	0.1	19.313497
19.810017	0.1	19.292356
19.811683	0.1	19.272082
19.813350	0.1	19.253413
19.815017	0.1	19.235536
19.816683	0.1	19.216975
19.818350	0.1	19.197483
19.820017	0.1	19.177874
19.821683	0.1	19.157962
19.823350	0.1	19.135582
19.825017	0.1	19.107866
19.826683	0.1	19.073347
19.828350	0.1	19.033235
19.830017	0.1	18.990417
19.831683	0.1	18.947292
19.833350	0.1	18.905071
19.835017	0.1	18.864772
19.836683	0.1	18.827631
19.838350	0.1	18.793559
19.840017	0.1	18.760059
19.841683	0.1	18.723849
19.843350	0.1	18.683057
19.845017	0.1	18.637553
19.846683	0.1	18.588263
19.848350	0.1	18.536593
19.850017	0.1	18.484108
19.851683	0.1	18.432317
19.853350	0.1	18.382450
19.855017	0.1	18.334724
19.856683	0.1	18.288097
19.858350	0.1	18.241159
19.860017	0.1	18.192823
19.861683	0.1	18.142983
19.863350	0.1	18.093060
19.865017	0.1	18.045064
19.866683	0.1	17.999681
19.868350	0.1	17.955853
19.870017	0.1	17.911876
19.871683	0.1	17.866627
19.873350	0.1	17.820150
19.875017	0.1	17.773509
19.876683	0.1	17.728009
19.878350	0.1	17.684526
19.880017	0.1	17.643375
19.881683	0.1	17.604060
19.883350	0.1	17.565209
19.885017	0.1	17.525684
19.886683	0.1	17.485162
19.888350	0.1	17.443835
19.890017	0.1	17.402130
19.891683	0.1	17.360407
19.893350	0.1	17.319652
19.895017	0.1	17.282427
19.896683	0.1	17.250851
19.898350	0.1	17.224220
19.900017	0.1	17.199852
19.901683	0.1	17.175078
19.903350	0.1	17.148159
19.905017	0.1	17.118813
19.906683	0.1	17.088195
19.908350	0.1	17.058146
19.910017	0.1	17.030286
19.911683	0.1	17.005438
19.913350	0.1	16.983533
19.915017	0.1	16.963519
19.916683	0.1	16.943291
19.918350	0.1	16.921125
19.920017	0.1	16.897200
19.921683	0.1	16.872706
19.923350	0.1	16.848384
19.925017	0.1	16.824752
19.926683	0.1	16.802973
19.928350	0.1	16.783988
19.930017	0.1	16.767127
19.931683	0.1	16.750847
19.933350	0.1	16.734423
19.935017	0.1	16.718535
19.936683	0.1	16.703843
19.938350	0.1	16.689091
19.940017	0.1	16.671536
19.941683	0.1	16.649528
19.943350	0.1	16.624001
19.945017	0.1	16.597500
19.946683	0.1	16.572387
19.948350	0.1	16.549705
19.950017	0.1	16.529178
19.951683	0.1	16.510212
19.953350	0.1	16.492540
19.955017	0.1	16.475380
19.956683	0.1	16.456679
19.958350	0.1	16.434933
19.960017	0.1	16.411305
19.961683	0.1	16.388493
19.963350	0.1	16.367980
19.965017	0.1	16.348958
19.966683	0.1	16.329722
19.968350	0.1	16.309428
19.970017	0.1	16.288161
19.971683	0.1	16.266806
19.973350	0.1	16.247015
19.975017	0.1	16.230005
19.976683	0.1	16.215504
19.978350	0.1	16.202191
19.980017	0.1	16.188910
19.981683	0.1	16.175215
19.983350	0.1	16.160370
19.985017	0.1	16.143126
19.986683	0.1	16.123331
19.988350	0.1	16.102553
19.990017	0.1	16.082763
19.991683	0.1	16.065640
19.993350	0.1	16.052444
19.995017	0.1	16.042697
19.996683	0.1	16.033463
19.998350	0.1	16.020867
20.000017	0.1	16.002534
20.001683	0.1	15.979139
20.003350	0.1	15.953658
20.005017	0.1	15.928894
20.006683	0.1	15.905709
20.008350	0.1	15.882915
20.010017	0.1	15.858733
20.011683	0.1	15.832344
20.013350	0.1	15.804041
20.015017	0.1	15.775268
20.016683	0.1	15.748693
20.018350	0.1	15.726225
20.020017	0.1	15.706322
20.021683	0.1	15.684590
20.023350	0.1	15.657898
20.025017	0.1	15.627062
20.026683	0.1	15.595364
20.028350	0.1	15.565301
20.030017	0.1	15.537064
20.031683	0.1	15.509292
20.033350	0.1	15.480514
20.035017	0.1	15.449445
20.036683	0.1	15.414939
20.038350	0.1	15.376601
20.040017	0.1	15.335111
20.041683	0.1	15.292168
20.043350	0.1	15.250309
20.045017	0.1	15.211636
20.046683	0.1	15.176670
20.048350	0.1	15.145116
20.050017	0.1	15.116399
20.051683	0.1	15.088725
20.053350	0.1	15.059453
20.055017	0.1	15.027244
20.056683	0.1	14.992976
20.058350	0.1	14.958368
20.060017	0.1	14.924211
20.061683	0.1	14.890139
20.063350	0.1	14.855834
20.065017	0.1	14.822218
20.066683	0.1	14.791214
20.068350	0.1	14.763703
20.070017	0.1	14.737840
20.071683	0.1	14.710757
20.073350	0.1	14.681327
20.075017	0.1	14.650337
20.076683	0.1	14.619371
20.078350	0.1	14.590193
20.080017	0.1	14.563738
20.081683	0.1	14.539240
20.083350	0.1	14.514830
20.085017	0.1	14.488860
20.086683	0.1	14.460911
20.088350	0.1	14.432007
20.090017	0.1	14.403975
20.091683	0.1	14.378703
20.093350	0.1	14.357804
20.095017	0.1	14.341315
20.096683	0.1	14.327066
20.098350	0.1	14.312645
20.100017	0.1	14.297585
20.101683	0.1	14.282744
20.103350	0.1	14.268267
20.105017	0.1	14.253273
20.106683	0.1	14.237170
20.108350	0.1	14.220322
20.110017	0.1	14.203847
20.111683	0.1	14.188685
20.113350	0.1	14.174557
20.115017	0.1	14.160736
20.116683	0.1	14.147572
20.118350	0.1	14.136448
20.120017	0.1	14.128345
20.121683	0.1	14.122515
20.123350	0.1	14.116531
20.125017	0.1	14.108368
20.126683	0.1	14.098366
20.128350	0.1	14.088959
20.130017	0.1	14.082752
20.131683	0.1	14.080559
20.133350	0.1	14.081374
20.135017	0.1	14.083809
20.136683	0.1	14.086268
20.138350	0.1	14.086748
20.140017	0.1	14.084224
20.141683	0.1	14.079725
20.143350	0.1	14.075367
20.145017	0.1	14.073164
20.146683	0.1	14.074575
20.148350	0.1	14.079926
20.150017	0.1	14.087958
20.151683	0.1	14.096280
20.153350	0.1	14.103130
20.155017	0.1	14.108699
20.156683	0.1	14.114436
20.158350	0.1	14.121095
20.160017	0.1	14.128592
20.161683	0.1	14.137225
20.163350	0.1	14.147158
20.165017	0.1	14.157216
20.166683	0.1	14.165943
20.168350	0.1	14.173486
20.170017	0.1	14.181850
20.171683	0.1	14.193538
20.173350	0.1	14.210148
20.175017	0.1	14.231796
20.176683	0.1	14.257380
20.178350	0.1	14.285231
20.180017	0.1	14.313534
20.181683	0.1	14.340840
20.183350	0.1	14.366768
20.185017	0.1	14.391937
20.186683	0.1	14.417381
20.188350	0.1	14.444543
20.190017	0.1	14.474955
20.191683	0.1	14.508911
20.193350	0.1	14.545429
20.195017	0.1	14.583999
20.196683	0.1	14.624977
20.198350	0.1	14.668303
20.200017	0.1	14.713211
20.201683	0.1	14.759456
20.203350	0.1	14.808020
20.205017	0.1	14.859927
20.206683	0.1	14.914991
20.208350	0.1	14.972021
20.210017	0.1	15.030154
20.211683	0.1	15.089605
20.213350	0.1	15.151296
20.215017	0.1	15.216214
20.216683	0.1	15.284331
20.218350	0.1	15.353886
20.220017	0.1	15.422790
20.221683	0.1	15.490921
20.223350	0.1	15.560212
20.225017	0.1	15.632217
20.226683	0.1	15.706075
20.228350	0.1	15.778681
20.230017	0.1	15.846309
20.231683	0.1	15.906203
20.233350	0.1	15.957584
20.235017	0.1	16.001868
20.236683	0.1	16.041785
20.238350	0.1	16.080244
20.240017	0.1	16.118833
20.241683	0.1	16.156766
20.243350	0.1	16.192151
20.245017	0.1	16.223481
20.246683	0.1	16.249055
20.248350	0.1	16.266722
20.250017	0.1	16.275151
20.251683	0.1	16.274136
20.253350	0.1	16.263458
20.255017	0.1	16.242326
20.256683	0.1	16.210834
20.258350	0.1	16.170922
20.260017	0.1	16.124691
20.261683	0.1	16.072737
20.263350	0.1	16.014474
20.265017	0.1	15.949663
20.266683	0.1	15.879441
20.268350	0.1	15.805322
20.270017	0.1	15.727920
20.271683	0.1	15.647132
20.273350	0.1	15.562284
20.275017	0.1	15.471475
20.276683	0.1	15.372457
20.278350	0.1	15.264591
20.280017	0.1	15.149587
20.281683	0.1	15.030811
20.283350	0.1	14.911881
20.285017	0.1	14.795149
20.286683	0.1	14.681006
20.288350	0.1	14.568144
20.290017	0.1	14.454704
20.291683	0.1	14.339699
20.293350	0.1	14.223289
20.295017	0.1	14.105830
20.296683	0.1	13.987324
20.298350	0.1	13.868641
20.300017	0.1	13.752463
20.301683	0.1	13.641319
20.303350	0.1	13.535195
20.305017	0.1	13.432698
20.306683	0.1	13.333540
20.308350	0.1	13.238867
20.310017	0.1	13.150116
20.311683	0.1	13.068006
20.313350	0.1	12.991885
20.315017	0.1	12.919717
20.316683	0.1	12.848931
20.318350	0.1	12.778086
20.320017	0.1	12.707771
20.321683	0.1	12.639109
20.323350	0.1	12.571937
20.325017	0.1	12.505809
20.326683	0.1	12.441971
20.328350	0.1	12.383158
20.330017	0.1	12.331489
20.331683	0.1	12.287102
20.333350	0.1	12.248517
20.335017	0.1	12.213485
20.336683	0.1	12.179883
20.338350	0.1	12.146621
20.340017	0.1	12.113671
20.341683	0.1	12.081480
20.343350	0.1	12.050904
20.345017	0.1	12.022760
20.346683	0.1	11.996822
20.348350	0.1	11.972245
20.350017	0.1	11.948864
20.351683	0.1	11.927630
20.353350	0.1	11.909436
20.355017	0.1	11.893562
20.356683	0.1	11.877995
20.358350	0.1	11.861515
20.360017	0.1	11.844407
20.361683	0.1	11.827275
20.363350	0.1	11.810819
20.365017	0.1	11.796220
20.366683	0.1	11.784243
20.368350	0.1	11.774544
20.370017	0.1	11.765771
20.371683	0.1	11.755661
20.373350	0.1	11.742516
20.375017	0.1	11.727382
20.376683	0.1	11.713267
20.378350	0.1	11.702166
20.380017	0.1	11.693779
20.381683	0.1	11.686864
20.383350	0.1	11.680801
20.385017	0.1	11.675395
20.386683	0.1	11.670687
20.388350	0.1	11.667353
20.390017	0.1	11.665588
20.391683	0.1	11.664373
20.393350	0.1	11.662482
20.395017	0.1	11.658953
20.396683	0.1	11.653355
20.398350	0.1	11.646985
20.400017	0.1	11.642152
20.401683	0.1	11.639609
20.403350	0.1	11.638221
20.405017	0.1	11.636866
20.406683	0.1	11.635022
20.408350	0.1	11.632433
20.410017	0.1	11.629611
20.411683	0.1	11.627744
20.413350	0.1	11.627581
20.415017	0.1	11.628889
20.416683	0.1	11.630924
20.418350	0.1	11.633351
20.420017	0.1	11.636144
20.421683	0.1	11.638557
20.423350	0.1	11.639134
20.425017	0.1	11.636908
20.426683	0.1	11.632764
20.428350	0.1	11.629229
20.430017	0.1	11.628298
20.431683	0.1	11.629951
20.433350	0.1	11.632801
20.435017	0.1	11.635842
20.436683	0.1	11.639362
20.438350	0.1	11.643809
20.440017	0.1	11.648536
20.441683	0.1	11.652601
20.443350	0.1	11.655851
20.445017	0.1	11.658245
20.446683	0.1	11.658808
20.448350	0.1	11.656191
20.450017	0.1	11.650487
20.451683	0.1	11.643870
20.453350	0.1	11.639041
20.455017	0.1	11.637853
20.456683	0.1	11.640904
20.458350	0.1	11.647255
20.460017	0.1	11.654799
20.461683	0.1	11.660508
20.463350	0.1	11.661141
20.465017	0.1	11.655153
20.466683	0.1	11.643879
20.468350	0.1	11.630380
20.470017	0.1	11.617634
20.471683	0.1	11.607590
20.473350	0.1	11.600470
20.475017	0.1	11.594747
20.476683	0.1	11.588638
20.478350	0.1	11.581695
20.480017	0.1	11.574398
20.481683	0.1	11.566961
20.483350	0.1	11.558947
20.485017	0.1	11.549736
20.486683	0.1	11.539562
20.488350	0.1	11.529019
20.490017	0.1	11.517396
20.491683	0.1	11.503692
20.493350	0.1	11.489238
20.495017	0.1	11.476520
20.496683	0.1	11.465536
20.498350	0.1	11.454169
20.500017	0.1	11.441158
20.501683	0.1	11.426341
20.503350	0.1	11.409647
20.505017	0.1	11.391593
20.506683	0.1	11.373633
20.508350	0.1	11.357768
20.510017	0.1	11.345879
20.511683	0.1	11.337865
20.513350	0.1	11.331090
20.515017	0.1	11.323243
20.516683	0.1	11.314540
20.518350	0.1	11.306414
20.520017	0.1	11.299318
20.521683	0.1	11.292472
20.523350	0.1	11.285017
20.525017	0.1	11.277194
20.526683	0.1	11.270000
20.528350	0.1	11.263331
20.530017	0.1	11.255611
20.531683	0.1	11.245986
20.533350	0.1	11.235457
20.535017	0.1	11.225734
20.536683	0.1	11.218404
20.538350	0.1	11.214707
20.540017	0.1	11.214712
20.541683	0.1	11.217226
20.543350	0.1	11.221077
20.545017	0.1	11.225259
20.546683	0.1	11.228449
20.548350	0.1	11.229911
20.550017	0.1	11.229720
20.551683	0.1	11.228467
20.553350	0.1	11.227806
20.555017	0.1	11.229841
20.556683	0.1	11.235513
20.558350	0.1	11.244356
20.560017	0.1	11.255206
20.561683	0.1	11.266833
20.563350	0.1	11.278256
20.565017	0.1	11.289096
20.566683	0.1	11.299346
20.568350	0.1	11.308552
20.570017	0.1	11.316119
20.571683	0.1	11.322605
20.573350	0.1	11.330042
20.575017	0.1	11.340603
20.576683	0.1	11.354722
20.578350	0.1	11.371030
20.580017	0.1	11.387658
20.581683	0.1	11.402736
20.583350	0.1	11.414816
20.585017	0.1	11.423845
20.586683	0.1	11.431556
20.588350	0.1	11.440697
20.590017	0.1	11.453680
20.591683	0.1	11.471673
20.593350	0.1	11.494537
20.595017	0.1	11.520898
20.596683	0.1	11.547906
20.598350	0.1	11.572065
20.600017	0.1	11.591376
20.601683	0.1	11.606598
20.603350	0.1	11.620712
20.605017	0.1	11.637202
20.606683	0.1	11.658128
20.608350	0.1	11.683451
20.610017	0.1	11.711260
20.611683	0.1	11.738311
20.613350	0.1	11.761221
20.615017	0.1	11.778241
20.616683	0.1	11.790353
20.618350	0.1	11.800481
20.620017	0.1	11.811573
20.621683	0.1	11.825664
20.623350	0.1	11.843499
20.625017	0.1	11.863746
20.626683	0.1	11.882903
20.628350	0.1	11.896766
20.630017	0.1	11.902712
20.631683	0.1	11.901190
20.633350	0.1	11.894978
20.635017	0.1	11.887122
20.636683	0.1	11.879490
20.638350	0.1	11.872677
20.640017	0.1	11.866512
20.641683	0.1	11.859899
20.643350	0.1	11.850446
20.645017	0.1	11.836048
20.646683	0.1	11.817054
20.648350	0.1	11.795932
20.650017	0.1	11.775126
20.651683	0.1	11.756197
20.653350	0.1	11.740462
20.655017	0.1	11.728737
20.656683	0.1	11.719503
20.658350	0.1	11.708648
20.660017	0.1	11.692792
20.661683	0.1	11.672229
20.663350	0.1	11.649909
20.665017	0.1	11.628438
20.666683	0.1	11.608540
20.668350	0.1	11.589625
20.670017	0.1	11.570714
20.671683	0.1	11.550775
20.673350	0.1	11.529573
20.675017	0.1	11.508586
20.676683	0.1	11.490076
20.678350	0.1	11.475049
20.680017	0.1	11.462937
20.681683	0.1	11.452897
20.683350	0.1	11.444753
20.685017	0.1	11.438946
20.686683	0.1	11.435910
20.688350	0.1	11.435244
20.690017	0.1	11.435621
20.691683	0.1	11.435701
20.693350	0.1	11.435021
20.695017	0.1	11.434178
20.696683	0.1	11.433973
20.698350	0.1	11.434550
20.700017	0.1	11.436087
20.701683	0.1	11.439491
20.703350	0.1	11.445563
20.705017	0.1	11.454029
20.706683	0.1	11.463920
20.708350	0.1	11.474127
20.710017	0.1	11.483459
20.711683	0.1	11.491342
20.713350	0.1	11.498621
20.715017	0.1	11.507231
20.716683	0.1	11.519007
20.718350	0.1	11.534640
20.720017	0.1	11.553597
20.721683	0.1	11.575264
20.723350	0.1	11.599390
20.725017	0.1	11.624871
20.726683	0.1	11.649318
20.728350	0.1	11.670571
20.730017	0.1	11.688173
20.731683	0.1	11.703838
20.733350	0.1	11.720452
20.735017	0.1	11.740122
20.736683	0.1	11.763126
20.738350	0.1	11.788686
20.740017	0.1	11.816625
20.741683	0.1	11.847708
20.743350	0.1	11.882223
20.745017	0.1	11.919243
20.746683	0.1	11.957693
20.748350	0.1	11.996781
20.750017	0.1	12.035253
20.751683	0.1	12.071799
20.753350	0.1	12.106472
20.755017	0.1	12.141075
20.756683	0.1	12.178146
20.758350	0.1	12.219409
20.760017	0.1	12.264103
20.761683	0.1	12.309230
20.763350	0.1	12.352141
20.765017	0.1	12.392472
20.766683	0.1	12.431177
20.768350	0.1	12.468584
20.770017	0.1	12.504389
20.771683	0.1	12.538605
20.773350	0.1	12.571677
20.775017	0.1	12.604166
20.776683	0.1	12.636329
20.778350	0.1	12.667715
20.780017	0.1	12.697373
20.781683	0.1	12.725065
20.783350	0.1	12.752125
20.785017	0.1	12.780214
20.786683	0.1	12.809648
20.788350	0.1	12.839516
20.790017	0.1	12.868592
20.791683	0.1	12.895400
20.793350	0.1	12.917900
20.795017	0.1	12.934348
20.796683	0.1	12.944308
20.798350	0.1	12.948187
20.800017	0.1	12.947093
20.801683	0.1	12.943521
20.803350	0.1	12.940192
20.805017	0.1	12.938157
20.806683	0.1	12.936890
20.808350	0.1	12.935526
20.810017	0.1	12.933728
20.811683	0.1	12.931968
20.813350	0.1	12.930995
20.815017	0.1	12.930599
20.816683	0.1	12.929621
20.818350	0.1	12.927251
20.820017	0.1	12.923055
20.821683	0.1	12.916219
20.823350	0.1	12.906231
20.825017	0.1	12.893653
20.826683	0.1	12.879348
20.828350	0.1	12.863670
20.830017	0.1	12.847427
20.831683	0.1	12.832824
20.833350	0.1	12.822105
20.835017	0.1	12.815762
20.836683	0.1	12.812675
20.838350	0.1	12.811255
20.840017	0.1	12.810030
20.841683	0.1	12.808209
20.843350	0.1	12.806677
20.845017	0.1	12.807176
20.846683	0.1	12.810035
20.848350	0.1	12.814249
20.850017	0.1	12.819418
20.851683	0.1	12.826570
20.853350	0.1	12.837076
20.855017	0.1	12.851106
20.856683	0.1	12.867218
20.858350	0.1	12.883139
20.860017	0.1	12.896857
20.861683	0.1	12.907484
20.863350	0.1	12.915381
20.865017	0.1	12.921551
20.866683	0.1	12.927349
20.868350	0.1	12.934585
20.870017	0.1	12.945151
20.871683	0.1	12.959749
20.873350	0.1	12.976844
20.875017	0.1	12.993743
20.876683	0.1	13.008802
20.878350	0.1	13.021436
20.880017	0.1	13.030674
20.881683	0.1	13.035536
20.883350	0.1	13.036584
20.885017	0.1	13.035852
20.886683	0.1	13.035019
20.888350	0.1	13.033878
20.890017	0.1	13.030865
20.891683	0.1	13.025366
20.893350	0.1	13.018828
20.895017	0.1	13.012858
20.896683	0.1	13.007382
20.898350	0.1	13.001119
20.900017	0.1	12.992593
20.901683	0.1	12.980201
20.903350	0.1	12.962609
20.905017	0.1	12.939819
20.906683	0.1	12.913188
20.908350	0.1	12.884717
20.910017	0.1	12.856270
20.911683	0.1	12.828666
20.913350	0.1	12.801928
20.915017	0.1	12.776311
20.916683	0.1	12.751860
20.918350	0.1	12.727072
20.920017	0.1	12.699622
20.921683	0.1	12.668646
20.923350	0.1	12.635426
20.925017	0.1	12.601898
20.926683	0.1	12.569074
20.928350	0.1	12.536598
20.930017	0.1	12.503895
20.931683	0.1	12.471383
20.933350	0.1	12.440258
20.935017	0.1	12.411210
20.936683	0.1	12.383549
20.938350	0.1	12.355647
20.940017	0.1	12.326716
20.941683	0.1	12.298371
20.943350	0.1	12.273262
20.945017	0.1	12.251921
20.946683	0.1	12.231832
20.948350	0.1	12.209499
20.950017	0.1	12.183362
20.951683	0.1	12.154775
20.953350	0.1	12.126709
20.955017	0.1	12.101852
20.956683	0.1	12.080926
20.958350	0.1	12.062979
20.960017	0.1	12.047500
20.961683	0.1	12.034737
20.963350	0.1	12.024338
20.965017	0.1	12.015072
20.966683	0.1	12.005833
20.968350	0.1	11.996436
20.970017	0.1	11.987397
20.971683	0.1	11.979295
20.973350	0.1	11.972217
20.975017	0.1	11.965362
20.976683	0.1	11.957632
20.978350	0.1	11.949069
20.980017	0.1	11.940938
20.981683	0.1	11.934470
20.983350	0.1	11.930359
20.985017	0.1	11.928785
20.986683	0.1	11.929218
20.988350	0.1	11.930964
20.990017	0.1	11.933870
20.991683	0.1	11.938149
20.993350	0.1	11.943486
20.995017	0.1	11.948291
20.996683	0.1	11.950322
20.998350	0.1	11.948464
21.000017	0.1	11.943905
21.001683	0.1	11.939891
21.003350	0.1	11.940305
21.005017	0.1	11.947388
21.006683	0.1	11.960096
21.008350	0.1	11.975276
21.010017	0.1	11.990205
21.011683	0.1	12.003584
21.013350	0.1	12.015891
21.015017	0.1	12.029093
21.016683	0.1	12.044273
21.018350	0.1	12.060595
21.020017	0.1	12.077042
21.021683	0.1	12.093224
21.023350	0.1	12.108842
21.025017	0.1	12.123771
21.026683	0.1	12.137862
21.028350	0.1	12.150356
21.030017	0.1	12.160237
21.031683	0.1	12.167697
21.033350	0.1	12.174719
21.035017	0.1	12.183860
21.036683	0.1	12.196549
21.038350	0.1	12.212405
21.040017	0.1	12.230002
21.041683	0.1	12.248224
21.043350	0.1	12.266869
21.045017	0.1	12.286268
21.046683	0.1	12.306422
21.048350	0.1	12.326892
21.050017	0.1	12.347237
21.051683	0.1	12.367093
21.053350	0.1	12.386572
21.055017	0.1	12.407247
21.056683	0.1	12.431238
21.058350	0.1	12.458893
21.060017	0.1	12.488808
21.061683	0.1	12.519965
21.063350	0.1	12.552082
21.065017	0.1	12.584268
21.066683	0.1	12.615100
21.068350	0.1	12.643756
21.070017	0.1	12.670108
21.071683	0.1	12.694756
21.073350	0.1	12.719436
21.075017	0.1	12.746211
21.076683	0.1	12.776046
21.078350	0.1	12.808912
21.080017	0.1	12.844363
21.081683	0.1	12.881435
21.083350	0.1	12.918925
21.085017	0.1	12.956257
21.086683	0.1	12.994031
21.088350	0.1	13.033617
21.090017	0.1	13.076407
21.091683	0.1	13.123117
21.093350	0.1	13.173283
21.095017	0.1	13.225568
21.096683	0.1	13.278541
21.098350	0.1	13.331184
21.100017	0.1	13.383171
21.101683	0.1	13.434682
21.103350	0.1	13.486403
21.105017	0.1	13.540159
21.106683	0.1	13.598171
21.108350	0.1	13.660588
21.110017	0.1	13.725194
21.111683	0.1	13.790210
21.113350	0.1	13.855933
21.115017	0.1	13.923417
21.116683	0.1	13.993001
21.118350	0.1	14.064810
21.120017	0.1	14.139186
21.121683	0.1	14.215657
21.123350	0.1	14.292486
21.125017	0.1	14.367984
21.126683	0.1	14.441265
21.128350	0.1	14.511342
21.130017	0.1	14.576940
21.131683	0.1	14.637634
21.133350	0.1	14.694221
21.135017	0.1	14.748094
21.136683	0.1	14.800602
21.138350	0.1	14.852183
21.140017	0.1	14.902237
21.141683	0.1	14.949902
21.143350	0.1	14.994512
21.145017	0.1	15.035654
21.146683	0.1	15.073479
21.148350	0.1	15.108259
21.150017	0.1	15.139063
21.151683	0.1	15.164013
21.153350	0.1	15.181941
21.155017	0.1	15.192884
21.156683	0.1	15.196842
21.158350	0.1	15.193871
21.160017	0.1	15.185690
21.161683	0.1	15.174812
21.163350	0.1	15.162178
21.165017	0.1	15.147184
21.166683	0.1	15.128553
21.168350	0.1	15.104692
21.170017	0.1	15.074564
21.171683	0.1	15.038112
21.173350	0.1	14.996072
21.175017	0.1	14.949492
21.176683	0.1	14.899350
21.178350	0.1	14.846739
21.180017	0.1	14.792867
21.181683	0.1	14.738399
21.183350	0.1	14.683190
21.185017	0.1	14.626030
21.186683	0.1	14.564521
21.188350	0.1	14.497289
21.190017	0.1	14.426629
21.191683	0.1	14.357227
21.193350	0.1	14.292593
21.195017	0.1	14.233487
21.196683	0.1	14.178851
21.198350	0.1	14.127558
21.200017	0.1	14.078738
21.201683	0.1	14.030957
21.203350	0.1	13.982831
21.205017	0.1	13.934001
21.206683	0.1	13.884590
21.208350	0.1	13.834611
21.210017	0.1	13.784850
21.211683	0.1	13.737772
21.213350	0.1	13.696393
21.215017	0.1	13.662544
21.216683	0.1	13.636490
21.218350	0.1	13.616872
21.220017	0.1	13.600923
21.221683	0.1	13.586078
21.223350	0.1	13.571656
21.225017	0.1	13.558911
21.226683	0.1	13.549733
21.228350	0.1	13.544667
21.230017	0.1	13.542171
21.231683	0.1	13.540508
21.233350	0.1	13.539572
21.235017	0.1	13.540508
21.236683	0.1	13.544122
21.238350	0.1	13.549789
21.240017	0.1	13.555773
21.241683	0.1	13.560993
21.243350	0.1	13.566278
21.245017	0.1	13.573091
21.246683	0.1	13.581575
21.248350	0.1	13.590292
21.250017	0.1	13.597957
21.251683	0.1	13.605035
21.253350	0.1	13.612797
21.255017	0.1	13.621468
21.256683	0.1	13.630413
21.258350	0.1	13.639140
21.260017	0.1	13.647047
21.261683	0.1	13.652411
21.263350	0.1	13.652677
21.265017	0.1	13.646870
21.266683	0.1	13.636667
21.268350	0.1	13.624779
21.270017	0.1	13.613333
21.271683	0.1	13.603126
21.273350	0.1	13.593752
21.275017	0.1	13.585091
21.276683	0.1	13.577356
21.278350	0.1	13.569165
21.280017	0.1	13.557719
21.281683	0.1	13.541169
21.283350	0.1	13.519200
21.285017	0.1	13.492093
21.286683	0.1	13.460270
21.288350	0.1	13.424386
21.290017	0.1	13.385788
21.291683	0.1	13.346472
21.293350	0.1	13.308031
21.295017	0.1	13.271044
21.296683	0.1	13.235495
21.298350	0.1	13.200594
21.300017	0.1	13.164352
21.301683	0.1	13.124882
21.303350	0.1	13.082302
21.305017	0.1	13.038474
21.306683	0.1	12.994870
21.308350	0.1	12.951470
21.310017	0.1	12.907982
21.311683	0.1	12.864992
21.313350	0.1	12.823520
21.315017	0.1	12.783720
21.316683	0.1	12.744456
21.318350	0.1	12.704479
21.320017	0.1	12.663384
21.321683	0.1	12.621665
21.323350	0.1	12.581013
21.325017	0.1	12.543965
21.326683	0.1	12.511355
21.328350	0.1	12.481036
21.330017	0.1	12.450349
21.331683	0.1	12.418358
21.333350	0.1	12.385296
21.335017	0.1	12.351908
21.336683	0.1	12.319461
21.338350	0.1	12.289425
21.340017	0.1	12.262315
21.341683	0.1	12.236969
21.343350	0.1	12.212135
21.345017	0.1	12.187855
21.346683	0.1	12.164386
21.348350	0.1	12.141443
21.350017	0.1	12.118509
21.351683	0.1	12.095147
21.353350	0.1	12.072157
21.355017	0.1	12.051901
21.356683	0.1	12.035193
21.358350	0.1	12.019174
21.360017	0.1	12.000548
21.361683	0.1	11.979137
21.363350	0.1	11.956911
21.365017	0.1	11.935681
21.366683	0.1	11.916682
21.368350	0.1	11.900724
21.370017	0.1	11.887881
21.371683	0.1	11.877622
21.373350	0.1	11.869203
21.375017	0.1	11.861441
21.376683	0.1	11.852803
21.378350	0.1	11.842293
21.380017	0.1	11.830051
21.381683	0.1	11.816900
21.383350	0.1	11.803536
21.385017	0.1	11.790339
21.386683	0.1	11.777147
21.388350	0.1	11.763419
21.390017	0.1	11.749053
21.391683	0.1	11.734418
21.393350	0.1	11.719689
21.395017	0.1	11.705086
21.396683	0.1	11.691526
21.398350	0.1	11.680555
21.400017	0.1	11.673234
21.401683	0.1	11.668839
21.403350	0.1	11.665043
21.405017	0.1	11.659926
21.406683	0.1	11.652908
21.408350	0.1	11.643758
21.410017	0.1	11.632447
21.411683	0.1	11.619828
21.413350	0.1	11.607297
21.415017	0.1	11.596140
21.416683	0.1	11.586705
21.418350	0.1	11.578063
21.420017	0.1	11.569504
21.421683	0.1	11.561471
21.423350	0.1	11.554072
21.425017	0.1	11.546100
21.426683	0.1	11.536093
21.428350	0.1	11.523385
21.430017	0.1	11.508372
21.431683	0.1	11.492432
21.433350	0.1	11.477317
21.435017	0.1	11.464367
21.436683	0.1	11.453889
21.438350	0.1	11.445107
21.440017	0.1	11.436897
21.441683	0.1	11.428338
21.443350	0.1	11.418052
21.445017	0.1	11.404478
21.446683	0.1	11.387202
21.448350	0.1	11.367183
21.450017	0.1	11.345600
21.451683	0.1	11.323015
21.453350	0.1	11.299704
21.455017	0.1	11.276240
21.456683	0.1	11.253702
21.458350	0.1	11.233334
21.460017	0.1	11.215480
21.461683	0.1	11.198525
21.463350	0.1	11.179638
21.465017	0.1	11.156686
21.466683	0.1	11.129035
21.468350	0.1	11.097617
21.470017	0.1	11.064624
21.471683	0.1	11.032452
21.473350	0.1	11.002687
21.475017	0.1	10.976018
21.476683	0.1	10.952037
21.478350	0.1	10.929084
21.480017	0.1	10.905066
21.481683	0.1	10.878476
21.483350	0.1	10.848739
21.485017	0.1	10.816022
21.486683	0.1	10.781414
21.488350	0.1	10.747681
21.490017	0.1	10.718298
21.491683	0.1	10.693460
21.493350	0.1	10.668579
21.495017	0.1	10.638800
21.496683	0.1	10.603801
21.498350	0.1	10.566753
21.500017	0.1	10.530418
21.501683	0.1	10.495991
21.503350	0.1	10.464345
21.505017	0.1	10.436382
21.506683	0.1	10.411772
21.508350	0.1	10.388424
21.510017	0.1	10.364172
21.511683	0.1	10.338416
21.513350	0.1	10.311520
21.515017	0.1	10.283943
21.516683	0.1	10.256707
21.518350	0.1	10.231556
21.520017	0.1	10.209149
21.521683	0.1	10.187929
21.523350	0.1	10.165856
21.525017	0.1	10.142056
21.526683	0.1	10.116287
21.528350	0.1	10.088426
21.530017	0.1	10.059550
21.531683	0.1	10.032570
21.533350	0.1	10.010279
21.535017	0.1	9.992747
21.536683	0.1	9.977254
21.538350	0.1	9.960327
21.540017	0.1	9.939680
21.541683	0.1	9.915321
21.543350	0.1	9.889305
21.545017	0.1	9.864583
21.546683	0.1	9.843474
21.548350	0.1	9.826566
21.550017	0.1	9.813104
21.551683	0.1	9.801914
21.553350	0.1	9.791413
21.555017	0.1	9.779637
21.556683	0.1	9.765071
21.558350	0.1	9.747520
21.560017	0.1	9.727995
21.561683	0.1	9.707585
21.563350	0.1	9.687003
21.565017	0.1	9.667254
21.566683	0.1	9.649540
21.568350	0.1	9.634024
21.570017	0.1	9.619952
21.571683	0.1	9.606690
21.573350	0.1	9.593600
21.575017	0.1	9.579235
21.576683	0.1	9.562206
21.578350	0.1	9.543560
21.580017	0.1	9.526680
21.581683	0.1	9.513577
21.583350	0.1	9.502815
21.585017	0.1	9.491942
21.586683	0.1	9.480412
21.588350	0.1	9.469250
21.590017	0.1	9.458861
21.591683	0.1	9.448463
21.593350	0.1	9.437213
21.595017	0.1	9.424696
21.596683	0.1	9.410628
21.598350	0.1	9.394842
21.600017	0.1	9.377352
21.601683	0.1	9.358884
21.603350	0.1	9.341617
21.605017	0.1	9.328290
21.606683	0.1	9.319913
21.608350	0.1	9.314273
21.610017	0.1	9.307056
21.611683	0.1	9.295293
21.613350	0.1	9.279503
21.615017	0.1	9.262641
21.616683	0.1	9.247968
21.618350	0.1	9.237421
21.620017	0.1	9.230645
21.621683	0.1	9.225626
21.623350	0.1	9.220061
21.625017	0.1	9.212201
21.626683	0.1	9.201658
21.628350	0.1	9.189476
21.630017	0.1	9.177090
21.631683	0.1	9.165811
21.633350	0.1	9.156521
21.635017	0.1	9.149015
21.636683	0.1	9.142570
21.638350	0.1	9.136810
21.640017	0.1	9.131138
21.641683	0.1	9.124572
21.643350	0.1	9.116810
21.645017	0.1	9.108321
21.646683	0.1	9.099687
21.648350	0.1	9.092032
21.650017	0.1	9.086975
21.651683	0.1	9.084977
21.653350	0.1	9.084390
21.655017	0.1	9.082933
21.656683	0.1	9.079911
21.658350	0.1	9.076367
21.660017	0.1	9.073364
21.661683	0.1	9.070956
21.663350	0.1	9.068768
21.665017	0.1	9.066579
21.666683	0.1	9.064269
21.668350	0.1	9.062067
21.670017	0.1	9.061103
21.671683	0.1	9.062612
21.673350	0.1	9.067077
21.675017	0.1	9.074570
21.676683	0.1	9.084675
21.678350	0.1	9.096069
21.680017	0.1	9.107129
21.681683	0.1	9.116675
21.683350	0.1	9.123981
21.685017	0.1	9.129327
21.686683	0.1	9.134957
21.688350	0.1	9.144265
21.690017	0.1	9.159562
21.691683	0.1	9.180433
21.693350	0.1	9.203786
21.695017	0.1	9.225854
21.696683	0.1	9.244434
21.698350	0.1	9.259572
21.700017	0.1	9.273016
21.701683	0.1	9.286888
21.703350	0.1	9.302455
21.705017	0.1	9.320071
21.706683	0.1	9.339452
21.708350	0.1	9.359778
21.710017	0.1	9.380765
21.711683	0.1	9.403015
21.713350	0.1	9.426749
21.715017	0.1	9.451401
21.716683	0.1	9.476179
21.718350	0.1	9.499961
21.720017	0.1	9.521153
21.721683	0.1	9.538271
21.723350	0.1	9.550215
21.725017	0.1	9.556259
21.726683	0.1	9.557037
21.728350	0.1	9.555039
21.730017	0.1	9.552832
21.731683	0.1	9.551318
21.733350	0.1	9.549730
21.735017	0.1	9.546280
21.736683	0.1	9.538922
21.738350	0.1	9.525986
21.740017	0.1	9.506587
21.741683	0.1	9.481302
21.743350	0.1	9.451881
21.745017	0.1	9.418991
21.746683	0.1	9.382004
21.748350	0.1	9.341477
21.750017	0.1	9.299382
21.751683	0.1	9.256792
21.753350	0.1	9.213109
21.755017	0.1	9.166985
21.756683	0.1	9.117336
21.758350	0.1	9.064195
21.760017	0.1	9.008660
21.761683	0.1	8.951700
21.763350	0.1	8.893549
21.765017	0.1	8.834074
21.766683	0.1	8.773073
21.768350	0.1	8.710325
21.770017	0.1	8.645323
21.771683	0.1	8.578049
21.773350	0.1	8.509872
21.775017	0.1	8.442486
21.776683	0.1	8.376511
21.778350	0.1	8.311351
21.780017	0.1	8.245795
21.781683	0.1	8.179513
21.783350	0.1	8.113617
21.785017	0.1	8.049221
21.786683	0.1	7.986021
21.788350	0.1	7.922505
21.790017	0.1	7.857769
21.791683	0.1	7.792851
21.793350	0.1	7.730029
21.795017	0.1	7.671416
21.796683	0.1	7.617907
21.798350	0.1	7.568249
21.800017	0.1	7.519810
21.801683	0.1	7.470944
21.803350	0.1	7.421831
21.805017	0.1	7.373509
21.806683	0.1	7.327171
21.808350	0.1	7.284051
21.810017	0.1	7.244805
21.811683	0.1	7.208916
21.813350	0.1	7.175254
21.815017	0.1	7.142765
21.816683	0.1	7.110201
21.818350	0.1	7.076757
21.820017	0.1	7.043234
21.821683	0.1	7.011071
21.823350	0.1	6.980677
21.825017	0.1	6.951788
21.826683	0.1	6.924383
21.828350	0.1	6.898688
21.830017	0.1	6.874921
21.831683	0.1	6.853337
21.833350	0.1	6.834478
21.835017	0.1	6.818799
21.836683	0.1	6.806194
21.838350	0.1	6.796140
21.840017	0.1	6.787470
21.841683	0.1	6.777775
21.843350	0.1	6.764289
21.845017	0.1	6.745853
21.846683	0.1	6.723786
21.848350	0.1	6.701043
21.850017	0.1	6.680656
21.851683	0.1	6.664502
21.853350	0.1	6.652935
21.855017	0.1	6.644703
21.856683	0.1	6.637420
21.858350	0.1	6.628935
21.860017	0.1	6.618220
21.861683	0.1	6.605182
21.863350	0.1	6.590495
21.865017	0.1	6.575463
21.866683	0.1	6.561191
21.868350	0.1	6.547971
21.870017	0.1	6.535789
21.871683	0.1	6.525191
21.873350	0.1	6.517153
21.875017	0.1	6.511961
21.876683	0.1	6.508525
21.878350	0.1	6.505037
21.880017	0.1	6.499775
21.881683	0.1	6.491453
21.883350	0.1	6.480101
21.885017	0.1	6.467816
21.886683	0.1	6.457712
21.888350	0.1	6.451709
21.890017	0.1	6.449264
21.891683	0.1	6.447798
21.893350	0.1	6.444529
21.895017	0.1	6.438107
21.896683	0.1	6.428682
21.898350	0.1	6.417409
21.900017	0.1	6.405925
21.901683	0.1	6.395760
21.903350	0.1	6.388105
21.905017	0.1	6.383075
21.906683	0.1	6.379532
21.908350	0.1	6.376351
21.910017	0.1	6.372961
21.911683	0.1	6.368607
21.913350	0.1	6.362437
21.915017	0.1	6.353785
21.916683	0.1	6.342251
21.918350	0.1	6.328640
21.920017	0.1	6.315256
21.921683	0.1	6.304020
21.923350	0.1	6.295103
21.925017	0.1	6.287857
21.926683	0.1	6.281463
21.928350	0.1	6.274818
21.930017	0.1	6.267484
21.931683	0.1	6.260043
21.933350	0.1	6.253053
21.935017	0.1	6.246869
21.936683	0.1	6.242027
21.938350	0.1	6.238543
21.940017	0.1	6.235889
21.941683	0.1	6.233891
21.943350	0.1	6.232280
21.945017	0.1	6.229593
21.946683	0.1	6.224099
21.948350	0.1	6.215204
21.950017	0.1	6.203572
21.951683	0.1	6.190622
21.953350	0.1	6.177821
21.955017	0.1	6.165686
21.956683	0.1	6.153961
21.958350	0.1	6.143278
21.960017	0.1	6.135432
21.961683	0.1	6.131488
21.963350	0.1	6.130617
21.965017	0.1	6.130761
21.966683	0.1	6.129588
21.968350	0.1	6.125164
21.970017	0.1	6.117015
21.971683	0.1	6.106389
21.973350	0.1	6.095083
21.975017	0.1	6.084410
21.976683	0.1	6.075511
21.978350	0.1	6.069602
21.980017	0.1	6.067329
21.981683	0.1	6.068260
21.983350	0.1	6.070286
21.985017	0.1	6.069965
21.986683	0.1	6.065480
21.988350	0.1	6.058426
21.990017	0.1	6.051464
21.991683	0.1	6.045797
21.993350	0.1	6.041629
21.995017	0.1	6.039371
21.996683	0.1	6.038793
21.998350	0.1	6.038342
22.000017	0.1	6.036744
22.001683	0.1	6.034188
22.003350	0.1	6.031394
22.005017	0.1	6.028833
22.006683	0.1	6.027198
22.008350	0.1	6.026910
22.010017	0.1	6.027105
22.011683	0.1	6.026370
22.013350	0.1	6.023985
22.015017	0.1	6.020311
22.016683	0.1	6.016563
22.018350	0.1	6.014081
22.020017	0.1	6.013536
22.021683	0.1	6.014882
22.023350	0.1	6.017108
22.025017	0.1	6.018179
22.026683	0.1	6.016507
22.028350	0.1	6.012544
22.030017	0.1	6.008362
22.031683	0.1	6.005801
22.033350	0.1	6.005620
22.035017	0.1	6.008251
22.036683	0.1	6.013657
22.038350	0.1	6.020404
22.040017	0.1	6.026933
22.041683	0.1	6.033173
22.043350	0.1	6.039678
22.045017	0.1	6.046770
22.046683	0.1	6.055073
22.048350	0.1	6.065103
22.050017	0.1	6.075776
22.051683	0.1	6.084871
22.053350	0.1	6.091204
22.055017	0.1	6.095544
22.056683	0.1	6.100005
22.058350	0.1	6.106943
22.060017	0.1	6.117746
22.061683	0.1	6.132284
22.063350	0.1	6.149150
22.065017	0.1	6.165779
22.066683	0.1	6.179241
22.068350	0.1	6.188233
22.070017	0.1	6.194203
22.071683	0.1	6.200578
22.073350	0.1	6.211246
22.075017	0.1	6.228532
22.076683	0.1	6.251503
22.078350	0.1	6.276858
22.080017	0.1	6.301538
22.081683	0.1	6.323722
22.083350	0.1	6.342367
22.085017	0.1	6.357138
22.086683	0.1	6.368621
22.088350	0.1	6.377581
22.090017	0.1	6.384030
22.091683	0.1	6.387834
22.093350	0.1	6.389762
22.095017	0.1	6.390936
22.096683	0.1	6.392151
22.098350	0.1	6.394163
22.100017	0.1	6.397380
22.101683	0.1	6.400752
22.103350	0.1	6.401916
22.105017	0.1	6.399471
22.106683	0.1	6.394438
22.108350	0.1	6.388840
22.110017	0.1	6.383709
22.111683	0.1	6.378754
22.113350	0.1	6.373245
22.115017	0.1	6.366363
22.116683	0.1	6.357194
22.118350	0.1	6.345022
22.120017	0.1	6.329194
22.121683	0.1	6.309156
22.123350	0.1	6.285124
22.125017	0.1	6.258176
22.126683	0.1	6.229053
22.128350	0.1	6.197779
22.130017	0.1	6.165388
22.131683	0.1	6.134799
22.133350	0.1	6.108764
22.135017	0.1	6.087776
22.136683	0.1	6.070347
22.138350	0.1	6.054449
22.140017	0.1	6.037988
22.141683	0.1	6.018984
22.143350	0.1	5.996996
22.145017	0.1	5.973256
22.146683	0.1	5.948483
22.148350	0.1	5.922304
22.150017	0.1	5.894951
22.151683	0.1	5.867654
22.153350	0.1	5.841637
22.155017	0.1	5.818172
22.156683	0.1	5.798955
22.158350	0.1	5.784840
22.160017	0.1	5.774959
22.161683	0.1	5.767727
22.163350	0.1	5.762032
22.165017	0.1	5.756938
22.166683	0.1	5.750358
22.168350	0.1	5.740188
22.170017	0.1	5.727550
22.171683	0.1	5.716644
22.173350	0.1	5.711005
22.175017	0.1	5.710740
22.176683	0.1	5.713282
22.178350	0.1	5.716183
22.180017	0.1	5.718111
22.181683	0.1	5.718204
22.183350	0.1	5.716779
22.185017	0.1	5.715443
22.186683	0.1	5.715596
22.188350	0.1	5.717650
22.190017	0.1	5.721292
22.191683	0.1	5.725771
22.193350	0.1	5.730717
22.195017	0.1	5.736738
22.196683	0.1	5.744593
22.198350	0.1	5.754270
22.200017	0.1	5.765548
22.201683	0.1	5.778186
22.203350	0.1	5.790987
22.205017	0.1	5.802731
22.206683	0.1	5.813721
22.208350	0.1	5.825209
22.210017	0.1	5.838200
22.211683	0.1	5.853218
22.213350	0.1	5.870005
22.215017	0.1	5.887384
22.216683	0.1	5.904054
22.218350	0.1	5.919654
22.220017	0.1	5.934495
22.221683	0.1	5.948823
22.223350	0.1	5.962886
22.225017	0.1	5.976865
22.226683	0.1	5.990393
22.228350	0.1	6.003035
22.230017	0.1	6.015357
22.231683	0.1	6.028358
22.233350	0.1	6.041257
22.235017	0.1	6.051413
22.236683	0.1	6.057024
22.238350	0.1	6.058957
22.240017	0.1	6.059939
22.241683	0.1	6.062579
22.243350	0.1	6.068004
22.245017	0.1	6.075543
22.246683	0.1	6.083343
22.248350	0.1	6.089583
22.250017	0.1	6.093136
22.251683	0.1	6.093620
22.253350	0.1	6.090845
22.255017	0.1	6.084270
22.256683	0.1	6.073890
22.258350	0.1	6.061369
22.260017	0.1	6.049331
22.261683	0.1	6.039133
22.263350	0.1	6.029285
22.265017	0.1	6.017070
22.266683	0.1	6.001638
22.268350	0.1	5.983929
22.270017	0.1	5.964665
22.271683	0.1	5.944008
22.273350	0.1	5.922215
22.275017	0.1	5.899756
22.276683	0.1	5.877018
22.278350	0.1	5.853833
22.280017	0.1	5.829255
22.281683	0.1	5.802521
22.283350	0.1	5.773921
22.285017	0.1	5.744407
22.286683	0.1	5.715219
22.288350	0.1	5.687522
22.290017	0.1	5.661636
22.291683	0.1	5.636970
22.293350	0.1	5.613035
22.295017	0.1	5.589942
22.296683	0.1	5.567647
22.298350	0.1	5.545323
22.300017	0.1	5.522002
22.301683	0.1	5.497579
22.303350	0.1	5.472708
22.305017	0.1	5.448465
22.306683	0.1	5.426789
22.308350	0.1	5.410081
22.310017	0.1	5.399203
22.311683	0.1	5.391976
22.313350	0.1	5.384437
22.315017	0.1	5.373708
22.316683	0.1	5.359687
22.318350	0.1	5.344870
22.320017	0.1	5.332772
22.321683	0.1	5.325186
22.323350	0.1	5.321223
22.325017	0.1	5.318997
22.326683	0.1	5.316907
22.328350	0.1	5.314057
22.330017	0.1	5.310485
22.331683	0.1	5.306923
22.333350	0.1	5.304720
22.335017	0.1	5.305610
22.336683	0.1	5.310825
22.338350	0.1	5.320539
22.340017	0.1	5.334006
22.341683	0.1	5.350122
22.343350	0.1	5.367910
22.345017	0.1	5.386178
22.346683	0.1	5.403161
22.348350	0.1	5.417070
22.350017	0.1	5.427236
22.351683	0.1	5.435590
22.353350	0.1	5.446132
22.355017	0.1	5.462142
22.356683	0.1	5.484303
22.358350	0.1	5.510994
22.360017	0.1	5.539511
22.361683	0.1	5.567586
22.363350	0.1	5.594571
22.365017	0.1	5.621230
22.366683	0.1	5.648965
22.368350	0.1	5.679321
22.370017	0.1	5.713110
22.371683	0.1	5.750037
22.373350	0.1	5.790102
22.375017	0.1	5.834769
22.376683	0.1	5.885488
22.378350	0.1	5.941354
22.380017	0.1	5.999031
22.381683	0.1	6.055133
22.383350	0.1	6.108359
22.385017	0.1	6.159507
22.386683	0.1	6.210632
22.388350	0.1	6.264877
22.390017	0.1	6.325571
22.391683	0.1	6.394172
22.393350	0.1	6.469828
22.395017	0.1	6.551002
22.396683	0.1	6.637140
22.398350	0.1	6.728424
22.400017	0.1	6.824043
22.401683	0.1	6.922120
22.403350	0.1	7.021655
22.405017	0.1	7.123458
22.406683	0.1	7.229079
22.408350	0.1	7.339767
22.410017	0.1	7.456951
22.411683	0.1	7.582302
22.413350	0.1	7.716334
22.415017	0.1	7.857378
22.416683	0.1	8.002478
22.418350	0.1	8.150227
22.420017	0.1	8.302480
22.421683	0.1	8.462914
22.423350	0.1	8.634883
22.425017	0.1	8.820067
22.426683	0.1	9.017992
22.428350	0.1	9.226869
22.430017	0.1	9.444733
22.431683	0.1	9.670048
22.433350	0.1	9.902138
22.435017	0.1	10.141335
22.436683	0.1	10.389141
22.438350	0.1	10.648607
22.440017	0.1	10.922891
22.441683	0.1	11.212700
22.443350	0.1	11.516772
22.445017	0.1	11.834935
22.446683	0.1	12.168493
22.448350	0.1	12.517674
22.450017	0.1	12.880960
22.451683	0.1	13.257866
22.453350	0.1	13.650465
22.455017	0.1	14.061322
22.456683	0.1	14.491682
22.458350	0.1	14.941450
22.460017	0.1	15.409547
22.461683	0.1	15.895041
22.463350	0.1	16.398574
22.465017	0.1	16.922387
22.466683	0.1	17.468981
22.468350	0.1	18.039770
22.470017	0.1	18.634349
22.471683	0.1	19.251327
22.473350	0.1	19.890512
22.475017	0.1	20.553754
22.476683	0.1	21.243440
22.478350	0.1	21.960628
22.480017	0.1	22.704178
22.481683	0.1	23.472100
22.483350	0.1	24.264380
22.485017	0.1	25.083479
22.486683	0.1	25.932263
22.488350	0.1	26.812959
22.490017	0.1	27.727420
22.491683	0.1	28.677224
22.493350	0.1	29.663895
22.495017	0.1	30.688983
22.496683	0.1	31.753304
22.498350	0.1	32.857237
22.500017	0.1	34.002238
22.501683	0.1	35.190857
22.503350	0.1	36.426005
22.505017	0.1	37.711295
22.506683	0.1	39.051282
22.508350	0.1	40.450436
22.510017	0.1	41.911812
22.511683	0.1	43.436871
22.513350	0.1	45.026531
22.515017	0.1	46.682446
22.516683	0.1	48.407610
22.518350	0.1	50.206408
22.520017	0.1	52.083740
22.521683	0.1	54.043797
22.523350	0.1	56.089782
22.525017	0.1	58.223987
22.526683	0.1	60.447115
22.528350	0.1	62.757987
22.530017	0.1	65.154592
22.531683	0.1	67.635700
22.533350	0.1	70.201629
22.535017	0.1	72.853509
22.536683	0.1	75.591048
22.538350	0.1	78.410669
22.540017	0.1	81.306673
22.541683	0.1	84.273797
22.543350	0.1	87.306532
22.545017	0.1	90.396372
22.546683	0.1	93.531665
22.548350	0.1	96.699479
22.550017	0.1	99.887159
22.551683	0.1	103.082829
22.553350	0.1	106.274444
22.555017	0.1	109.448987
22.556683	0.1	112.592043
22.558350	0.1	115.687139
22.560017	0.1	118.716201
22.561683	0.1	121.660973
22.563350	0.1	124.504436
22.565017	0.1	127.231125
22.566683	0.1	129.825166
22.568350	0.1	132.269133
22.570017	0.1	134.545476
22.571683	0.1	136.637674
22.573350	0.1	138.530536
22.575017	0.1	140.210679
22.576683	0.1	141.666755
22.578350	0.1	142.889102
22.580017	0.1	143.868881
22.581683	0.1	144.597511
22.583350	0.1	145.068411
22.585017	0.1	145.279830
22.586683	0.1	145.233763
22.588350	0.1	144.931157
22.590017	0.1	144.370031
22.591683	0.1	143.548446
22.593350	0.1	142.467902
22.595017	0.1	141.134770
22.596683	0.1	139.560085
22.598350	0.1	137.757664
22.600017	0.1	135.741355
22.601683	0.1	133.523508
22.603350	0.1	131.115527
22.605017	0.1	128.529309
22.606683	0.1	125.777661
22.608350	0.1	122.874105
22.610017	0.1	119.832796
22.611683	0.1	116.668530
22.613350	0.1	113.397674
22.615017	0.1	110.038929
22.616683	0.1	106.611396
22.618350	0.1	103.132143
22.620017	0.1	99.615669
22.621683	0.1	96.074394
22.623350	0.1	92.520691
22.625017	0.1	88.969334
22.626683	0.1	85.436734
22.628350	0.1	81.937420
22.630017	0.1	78.481915
22.631683	0.1	75.078188
22.633350	0.1	71.733762
22.635017	0.1	68.456135
22.636683	0.1	65.253316
22.638350	0.1	62.134313
22.640017	0.1	59.107835
22.641683	0.1	56.180386
22.643350	0.1	53.355885
22.645017	0.1	50.636483
22.646683	0.1	48.023262
22.648350	0.1	45.517371
22.650017	0.1	43.121129
22.651683	0.1	40.837186
22.653350	0.1	38.666907
22.655017	0.1	36.610090
22.656683	0.1	34.665228
22.658350	0.1	32.829423
22.660017	0.1	31.099007
22.661683	0.1	29.471447
22.663350	0.1	27.946350
22.665017	0.1	26.523513
22.666683	0.1	25.200779
22.668350	0.1	23.974353
22.670017	0.1	22.839238
22.671683	0.1	21.789065
22.673350	0.1	20.817737
22.675017	0.1	19.921120
22.676683	0.1	19.097207
22.678350	0.1	18.345201
22.680017	0.1	17.663687
22.681683	0.1	17.049606
22.683350	0.1	16.498785
22.685017	0.1	16.006785
22.686683	0.1	15.570130
22.688350	0.1	15.186840
22.690017	0.1	14.854767
22.691683	0.1	14.569997
22.693350	0.1	14.328049
22.695017	0.1	14.126385
22.696683	0.1	13.964814
22.698350	0.1	13.843449
22.700017	0.1	13.760617
22.701683	0.1	13.712910
22.703350	0.1	13.696821
22.705017	0.1	13.709455
22.706683	0.1	13.747890
22.708350	0.1	13.809199
22.710017	0.1	13.891510
22.711683	0.1	13.994253
22.713350	0.1	14.116839
22.715017	0.1	14.257622
22.716683	0.1	14.415127
22.718350	0.1	14.588833
22.720017	0.1	14.777519
22.721683	0.1	14.978610
22.723350	0.1	15.189485
22.725017	0.1	15.407908
22.726683	0.1	15.631812
22.728350	0.1	15.859646
22.730017	0.1	16.090390
22.731683	0.1	16.322583
22.733350	0.1	16.553407
22.735017	0.1	16.779793
22.736683	0.1	17.000251
22.738350	0.1	17.214580
22.740017	0.1	17.422484
22.741683	0.1	17.622812
22.743350	0.1	17.813570
22.745017	0.1	17.991955
22.746683	0.1	18.154625
22.748350	0.1	18.298910
22.750017	0.1	18.424145
22.751683	0.1	18.530884
22.753350	0.1	18.618545
22.755017	0.1	18.684710
22.756683	0.1	18.726625
22.758350	0.1	18.743062
22.760017	0.1	18.734923
22.761683	0.1	18.704222
22.763350	0.1	18.652761
22.765017	0.1	18.581389
22.766683	0.1	18.489193
22.768350	0.1	18.373681
22.770017	0.1	18.233052
22.771683	0.1	18.067732
22.773350	0.1	17.879028
22.775017	0.1	17.668232
22.776683	0.1	17.437143
22.778350	0.1	17.187311
22.780017	0.1	16.919342
22.781683	0.1	16.634013
22.783350	0.1	16.332753
22.785017	0.1	16.017030
22.786683	0.1	15.688259
22.788350	0.1	15.348885
22.790017	0.1	15.003071
22.791683	0.1	14.654403
22.793350	0.1	14.303164
22.795017	0.1	13.947673
22.796683	0.1	13.587531
22.798350	0.1	13.224413
22.800017	0.1	12.861094
22.801683	0.1	12.500295
22.803350	0.1	12.143897
22.805017	0.1	11.793016
22.806683	0.1	11.447840
22.808350	0.1	11.107544
22.810017	0.1	10.771700
22.811683	0.1	10.441747
22.813350	0.1	10.120724
22.815017	0.1	9.811344
22.816683	0.1	9.513726
22.818350	0.1	9.226031
22.820017	0.1	8.947700
22.821683	0.1	8.680495
22.823350	0.1	8.426146
22.825017	0.1	8.184267
22.826683	0.1	7.952969
22.828350	0.1	7.731090
22.830017	0.1	7.519480
22.831683	0.1	7.320046
22.833350	0.1	7.133787
22.835017	0.1	6.960211
22.836683	0.1	6.797882
22.838350	0.1	6.644637
22.840017	0.1	6.498541
22.841683	0.1	6.359159
22.843350	0.1	6.226730
22.845017	0.1	6.101183
22.846683	0.1	5.983198
22.848350	0.1	5.874764
22.850017	0.1	5.777627
22.851683	0.1	5.691214
22.853350	0.1	5.612755
22.855017	0.1	5.539828
22.856683	0.1	5.471772
22.858350	0.1	5.408358
22.860017	0.1	5.348413
22.861683	0.1	5.290820
22.863350	0.1	5.236408
22.865017	0.1	5.187416
22.866683	0.1	5.144905
22.868350	0.1	5.107974
22.870017	0.1	5.075037
22.871683	0.1	5.044751
22.873350	0.1	5.015493
22.875017	0.1	4.985416
22.876683	0.1	4.954371
22.878350	0.1	4.924606
22.880017	0.1	4.898044
22.881683	0.1	4.874426
22.883350	0.1	4.852684
22.885017	0.1	4.833150
22.886683	0.1	4.817448
22.888350	0.1	4.806290
22.890017	0.1	4.798179
22.891683	0.1	4.789978
22.893350	0.1	4.778211
22.895017	0.1	4.761629
22.896683	0.1	4.743054
22.898350	0.1	4.727407
22.900017	0.1	4.718085
22.901683	0.1	4.715249
22.903350	0.1	4.716222
22.905017	0.1	4.717386
22.906683	0.1	4.716949
22.908350	0.1	4.716124
22.910017	0.1	4.717219
22.911683	0.1	4.720921
22.913350	0.1	4.726136
22.915017	0.1	4.731300
22.916683	0.1	4.735072
22.918350	0.1	4.737102
22.920017	0.1	4.738290
22.921683	0.1	4.739999
22.923350	0.1	4.743473
22.925017	0.1	4.749498
22.926683	0.1	4.758020
22.928350	0.1	4.768204
22.930017	0.1	4.778723
22.931683	0.1	4.788986
22.933350	0.1	4.799902
22.935017	0.1	4.812521
22.936683	0.1	4.826556
22.938350	0.1	4.840768
22.940017	0.1	4.854295
22.941683	0.1	4.867781
22.943350	0.1	4.883343
22.945017	0.1	4.902743
22.946683	0.1	4.925150
22.948350	0.1	4.947460
22.950017	0.1	4.967540
22.951683	0.1	4.985984
22.953350	0.1	5.004290
22.955017	0.1	5.023656
22.956683	0.1	5.045780
22.958350	0.1	5.072481
22.960017	0.1	5.104174
22.961683	0.1	5.139653
22.963350	0.1	5.177348
22.965017	0.1	5.215802
22.966683	0.1	5.253372
22.968350	0.1	5.289116
22.970017	0.1	5.323971
22.971683	0.1	5.359557
22.973350	0.1	5.396027
22.975017	0.1	5.432894
22.976683	0.1	5.471283
22.978350	0.1	5.513001
22.980017	0.1	5.558096
22.981683	0.1	5.605686
22.983350	0.1	5.655782
22.985017	0.1	5.708612
22.986683	0.1	5.763695
22.988350	0.1	5.820668
22.990017	0.1	5.879868
22.991683	0.1	5.941815
22.993350	0.1	6.006807
22.995017	0.1	6.075166
22.996683	0.1	6.147912
22.998350	0.1	6.226366
23.000017	0.1	6.310260
23.001683	0.1	6.397576
23.003350	0.1	6.486615
23.005017	0.1	6.577140
23.006683	0.1	6.670034
23.008350	0.1	6.766254
23.010017	0.1	6.865673
23.011683	0.1	6.967713
23.013350	0.1	7.072655
23.015017	0.1	7.180963
23.016683	0.1	7.292880
23.018350	0.1	7.409197
23.020017	0.1	7.531005
23.021683	0.1	7.658578
23.023350	0.1	7.790909
23.025017	0.1	7.926114
23.026683	0.1	8.062301
23.028350	0.1	8.198358
23.030017	0.1	8.333987
23.031683	0.1	8.469271
23.033350	0.1	8.604801
23.035017	0.1	8.741412
23.036683	0.1	8.879127
23.038350	0.1	9.016786
23.040017	0.1	9.152466
23.041683	0.1	9.284187
23.043350	0.1	9.411043
23.045017	0.1	9.533558
23.046683	0.1	9.652167
23.048350	0.1	9.765564
23.050017	0.1	9.871125
23.051683	0.1	9.967065
23.053350	0.1	10.053879
23.055017	0.1	10.133334
23.056683	0.1	10.206541
23.058350	0.1	10.273033
23.060017	0.1	10.330975
23.061683	0.1	10.377578
23.063350	0.1	10.410016
23.065017	0.1	10.426706
23.066683	0.1	10.427223
23.068350	0.1	10.412298
23.070017	0.1	10.384088
23.071683	0.1	10.344964
23.073350	0.1	10.296158
23.075017	0.1	10.237852
23.076683	0.1	10.169568
23.078350	0.1	10.090894
23.080017	0.1	10.002046
23.081683	0.1	9.903340
23.083350	0.1	9.794813
23.085017	0.1	9.676805
23.086683	0.1	9.550317
23.088350	0.1	9.416360
23.090017	0.1	9.275554
23.091683	0.1	9.128503
23.093350	0.1	8.975868
23.095017	0.1	8.817874
23.096683	0.1	8.654399
23.098350	0.1	8.485899
23.100017	0.1	8.313521
23.101683	0.1	8.138376
23.103350	0.1	7.962072
23.105017	0.1	7.787715
23.106683	0.1	7.619215
23.108350	0.1	7.458855
23.110017	0.1	7.305215
23.111683	0.1	7.154420
23.113350	0.1	7.003476
23.115017	0.1	6.851694
23.116683	0.1	6.699935
23.118350	0.1	6.550616
23.120017	0.1	6.407183
23.121683	0.1	6.271722
23.123350	0.1	6.143684
23.125017	0.1	6.021359
23.126683	0.1	5.903668
23.128350	0.1	5.790601
23.130017	0.1	5.682656
23.131683	0.1	5.580317
23.133350	0.1	5.483679
23.135017	0.1	5.391962
23.136683	0.1	5.303919
23.138350	0.1	5.219029
23.140017	0.1	5.138293
23.141683	0.1	5.063624
23.143350	0.1	4.996313
23.145017	0.1	4.935870
23.146683	0.1	4.880433
23.148350	0.1	4.828558
23.150017	0.1	4.780605
23.151683	0.1	4.737577
23.153350	0.1	4.699058
23.155017	0.1	4.663621
23.156683	0.1	4.630359
23.158350	0.1	4.598890
23.160017	0.1	4.568915
23.161683	0.1	4.540542
23.163350	0.1	4.514465
23.165017	0.1	4.491191
23.166683	0.1	4.470334
23.168350	0.1	4.450837
23.170017	0.1	4.431508
23.171683	0.1	4.411708
23.173350	0.1	4.392243
23.175017	0.1	4.375190
23.176683	0.1	4.362138
23.178350	0.1	4.352666
23.180017	0.1	4.345258
23.181683	0.1	4.339116
23.183350	0.1	4.333868
23.185017	0.1	4.328354
23.186683	0.1	4.321197
23.188350	0.1	4.312135
23.190017	0.1	4.301975
23.191683	0.1	4.291674
23.193350	0.1	4.282012
23.195017	0.1	4.273304
23.196683	0.1	4.264787
23.198350	0.1	4.255013
23.200017	0.1	4.243976
23.201683	0.1	4.233653
23.203350	0.1	4.225392
23.205017	0.1	4.218859
23.206683	0.1	4.213741
23.208350	0.1	4.210593
23.210017	0.1	4.209764
23.211683	0.1	4.210328
23.213350	0.1	4.210556
23.215017	0.1	4.209327
23.216683	0.1	4.206477
23.218350	0.1	4.202132
23.220017	0.1	4.196288
23.221683	0.1	4.189508
23.223350	0.1	4.183524
23.225017	0.1	4.179920
23.226683	0.1	4.178733
23.228350	0.1	4.178770
23.230017	0.1	4.178644
23.231683	0.1	4.177354
23.233350	0.1	4.174351
23.235017	0.1	4.169163
23.236683	0.1	4.161862
23.238350	0.1	4.153922
23.240017	0.1	4.147482
23.241683	0.1	4.143668
23.243350	0.1	4.142155
23.245017	0.1	4.142104
23.246683	0.1	4.142746
23.248350	0.1	4.142807
23.250017	0.1	4.140879
23.251683	0.1	4.136902
23.253350	0.1	4.131999
23.255017	0.1	4.126993
23.256683	0.1	4.122332
23.258350	0.1	4.118695
23.260017	0.1	4.116283
23.261683	0.1	4.114849
23.263350	0.1	4.114574
23.265017	0.1	4.115924
23.266683	0.1	4.119063
23.268350	0.1	4.123701
23.270017	0.1	4.129219
23.271683	0.1	4.135133
23.273350	0.1	4.140916
23.275017	0.1	4.144944
23.276683	0.1	4.145461
23.278350	0.1	4.143328
23.280017	0.1	4.141727
23.281683	0.1	4.142919
23.283350	0.1	4.146760
23.285017	0.1	4.151785
23.286683	0.1	4.156348
23.288350	0.1	4.159394
23.290017	0.1	4.161173
23.291683	0.1	4.162630
23.293350	0.1	4.164060
23.295017	0.1	4.165247
23.296683	0.1	4.166397
23.298350	0.1	4.168046
23.300017	0.1	4.170216
23.301683	0.1	4.172008
23.303350	0.1	4.172097
23.305017	0.1	4.169852
23.306683	0.1	4.166365
23.308350	0.1	4.163836
23.310017	0.1	4.163771
23.311683	0.1	4.166355
23.313350	0.1	4.170490
23.315017	0.1	4.173866
23.316683	0.1	4.174192
23.318350	0.1	4.170774
23.320017	0.1	4.165033
23.321683	0.1	4.159431
23.323350	0.1	4.155897
23.325017	0.1	4.155254
23.326683	0.1	4.156837
23.328350	0.1	4.158611
23.330017	0.1	4.158602
23.331683	0.1	4.155999
23.333350	0.1	4.151175
23.335017	0.1	4.145633
23.336683	0.1	4.141293
23.338350	0.1	4.138942
23.340017	0.1	4.138197
23.341683	0.1	4.138853
23.343350	0.1	4.140930
23.345017	0.1	4.144185
23.346683	0.1	4.148032
23.348350	0.1	4.151114
23.350017	0.1	4.151873
23.351683	0.1	4.150243
23.353350	0.1	4.147519
23.355017	0.1	4.144628
23.356683	0.1	4.141657
23.358350	0.1	4.138476
23.360017	0.1	4.134909
23.361683	0.1	4.130588
23.363350	0.1	4.125624
23.365017	0.1	4.121554
23.366683	0.1	4.120278
23.368350	0.1	4.121922
23.370017	0.1	4.125615
23.371683	0.1	4.130951
23.373350	0.1	4.137312
23.375017	0.1	4.143589
23.376683	0.1	4.149340
23.378350	0.1	4.155273
23.380017	0.1	4.161913
23.381683	0.1	4.167953
23.383350	0.1	4.171580
23.385017	0.1	4.173196
23.386683	0.1	4.175063
23.388350	0.1	4.178500
23.390017	0.1	4.183096
23.391683	0.1	4.188716
23.393350	0.1	4.196358
23.395017	0.1	4.206914
23.396683	0.1	4.219827
23.398350	0.1	4.232908
23.400017	0.1	4.243949
23.401683	0.1	4.252773
23.403350	0.1	4.260791
23.405017	0.1	4.268512
23.406683	0.1	4.274896
23.408350	0.1	4.279809
23.410017	0.1	4.285318
23.411683	0.1	4.293323
23.413350	0.1	4.303651
23.415017	0.1	4.315348
23.416683	0.1	4.328555
23.418350	0.1	4.343954
23.420017	0.1	4.360969
23.421683	0.1	4.377794
23.423350	0.1	4.392774
23.425017	0.1	4.404676
23.426683	0.1	4.412653
23.428350	0.1	4.416890
23.430017	0.1	4.418725
23.431683	0.1	4.419759
23.433350	0.1	4.420844
23.435017	0.1	4.421924
23.436683	0.1	4.422907
23.438350	0.1	4.424155
23.440017	0.1	4.425901
23.441683	0.1	4.427698
23.443350	0.1	4.428728
23.445017	0.1	4.428434
23.446683	0.1	4.426581
23.448350	0.1	4.423126
23.450017	0.1	4.418618
23.451683	0.1	4.413426
23.453350	0.1	4.406823
23.455017	0.1	4.398124
23.456683	0.1	4.387749
23.458350	0.1	4.376578
23.460017	0.1	4.365072
23.461683	0.1	4.353258
23.463350	0.1	4.341463
23.465017	0.1	4.330538
23.466683	0.1	4.320582
23.468350	0.1	4.310361
23.470017	0.1	4.298761
23.471683	0.1	4.285877
23.473350	0.1	4.272028
23.475017	0.1	4.256633
23.476683	0.1	4.239217
23.478350	0.1	4.221168
23.480017	0.1	4.205029
23.481683	0.1	4.192246
23.483350	0.1	4.182602
23.485017	0.1	4.175110
23.486683	0.1	4.168525
23.488350	0.1	4.161857
23.490017	0.1	4.154816
23.491683	0.1	4.147328
23.493350	0.1	4.139505
23.495017	0.1	4.131985
23.496683	0.1	4.125214
23.498350	0.1	4.118858
23.500017	0.1	4.112278
23.501683	0.1	4.105098
23.503350	0.1	4.097754
23.505017	0.1	4.091607
23.506683	0.1	4.087747
23.508350	0.1	4.086285
23.510017	0.1	4.087086
23.511683	0.1	4.090285
23.513350	0.1	4.096138
23.515017	0.1	4.104557
23.516683	0.1	4.114737
23.518350	0.1	4.125680
23.520017	0.1	4.137089
23.521683	0.1	4.149680
23.523350	0.1	4.164311
23.525017	0.1	4.180339
23.526683	0.1	4.195976
23.528350	0.1	4.210700
23.530017	0.1	4.225895
23.531683	0.1	4.243283
23.533350	0.1	4.263851
23.535017	0.1	4.287837
23.536683	0.1	4.314920
23.538350	0.1	4.344424
23.540017	0.1	4.375493
23.541683	0.1	4.407731
23.543350	0.1	4.441682
23.545017	0.1	4.477943
23.546683	0.1	4.516304
23.548350	0.1	4.556519
23.550017	0.1	4.599351
23.551683	0.1	4.646331
23.553350	0.1	4.698224
23.555017	0.1	4.754020
23.556683	0.1	4.812083
23.558350	0.1	4.871958
23.560017	0.1	4.934794
23.561683	0.1	5.001943
23.563350	0.1	5.073352
23.565017	0.1	5.147872
23.566683	0.1	5.225176
23.568350	0.1	5.306769
23.570017	0.1	5.395124
23.571683	0.1	5.491879
23.573350	0.1	5.596704
23.575017	0.1	5.708258
23.576683	0.1	5.825032
23.578350	0.1	5.945256
23.580017	0.1	6.068191
23.581683	0.1	6.195223
23.583350	0.1	6.328337
23.585017	0.1	6.468548
23.586683	0.1	6.616302
23.588350	0.1	6.772219
23.590017	0.1	6.937296
23.591683	0.1	7.112687
23.593350	0.1	7.298631
23.595017	0.1	7.494390
23.596683	0.1	7.699393
23.598350	0.1	7.913378
23.600017	0.1	8.136374
23.601683	0.1	8.369288
23.603350	0.1	8.613667
23.605017	0.1	8.870941
23.606683	0.1	9.141834
23.608350	0.1	9.425972
23.610017	0.1	9.722286
23.611683	0.1	10.030004
23.613350	0.1	10.348768
23.615017	0.1	10.678656
23.616683	0.1	11.021169
23.618350	0.1	11.379006
23.620017	0.1	11.754143
23.621683	0.1	12.147054
23.623350	0.1	12.557809
23.625017	0.1	12.986492
23.626683	0.1	13.432349
23.628350	0.1	13.893424
23.630017	0.1	14.367728
23.631683	0.1	14.854865
23.633350	0.1	15.356787
23.635017	0.1	15.877001
23.636683	0.1	16.418500
23.638350	0.1	16.981848
23.640017	0.1	17.565377
23.641683	0.1	18.167170
23.643350	0.1	18.786644
23.645017	0.1	19.424721
23.646683	0.1	20.083291
23.648350	0.1	20.764321
23.650017	0.1	21.468769
23.651683	0.1	22.196309
23.653350	0.1	22.946596
23.655017	0.1	23.720344
23.656683	0.1	24.518925
23.658350	0.1	25.344035
23.660017	0.1	26.197652
23.661683	0.1	27.081464
23.663350	0.1	27.996134
23.665017	0.1	28.941645
23.666683	0.1	29.917765
23.668350	0.1	30.924780
23.670017	0.1	31.964607
23.671683	0.1	33.040713
23.673350	0.1	34.157038
23.675017	0.1	35.316846
23.676683	0.1	36.522350
23.678350	0.1	37.775394
23.680017	0.1	39.077657
23.681683	0.1	40.429919
23.683350	0.1	41.832719
23.685017	0.1	43.288250
23.686683	0.1	44.800704
23.688350	0.1	46.375040
23.690017	0.1	48.014945
23.691683	0.1	49.721352
23.693350	0.1	51.493766
23.695017	0.1	53.332117
23.696683	0.1	55.236644
23.698350	0.1	57.207244
23.700017	0.1	59.243273
23.701683	0.1	61.343121
23.703350	0.1	63.504037
23.705017	0.1	65.722400
23.706683	0.1	67.993915
23.708350	0.1	70.314263
23.710017	0.1	72.679133
23.711683	0.1	75.082453
23.713350	0.1	77.515724
23.715017	0.1	79.970006
23.716683	0.1	82.437056
23.718350	0.1	84.908395
23.720017	0.1	87.374458
23.721683	0.1	89.825019
23.723350	0.1	92.248614
23.725017	0.1	94.631412
23.726683	0.1	96.958559
23.728350	0.1	99.215740
23.730017	0.1	101.388064
23.731683	0.1	103.460210
23.733350	0.1	105.418963
23.735017	0.1	107.253720
23.736683	0.1	108.954324
23.738350	0.1	110.509121
23.740017	0.1	111.905141
23.741683	0.1	113.129891
23.743350	0.1	114.172641
23.745017	0.1	115.025221
23.746683	0.1	115.682697
23.748350	0.1	116.142728
23.750017	0.1	116.403587
23.751683	0.1	116.462447
23.753350	0.1	116.315391
23.755017	0.1	115.958853
23.756683	0.1	115.391608
23.758350	0.1	114.615490
23.760017	0.1	113.634197
23.761683	0.1	112.452246
23.763350	0.1	111.075780
23.765017	0.1	109.513924
23.766683	0.1	107.778604
23.768350	0.1	105.882716
23.770017	0.1	103.838556
23.771683	0.1	101.657822
23.773350	0.1	99.351895
23.775017	0.1	96.931397
23.776683	0.1	94.406810
23.778350	0.1	91.790147
23.780017	0.1	89.095011
23.781683	0.1	86.334893
23.783350	0.1	83.522517
23.785017	0.1	80.670635
23.786683	0.1	77.792537
23.788350	0.1	74.901255
23.790017	0.1	72.008213
23.791683	0.1	69.122720
23.793350	0.1	66.253236
23.795017	0.1	63.409349
23.796683	0.1	60.601877
23.798350	0.1	57.840878
23.800017	0.1	55.134581
23.801683	0.1	52.490160
23.803350	0.1	49.914187
23.805017	0.1	47.412054
23.806683	0.1	44.987430
23.808350	0.1	42.642979
23.810017	0.1	40.381714
23.811683	0.1	38.207080
23.813350	0.1	36.121616
23.815017	0.1	34.126216
23.816683	0.1	32.220283
23.818350	0.1	30.401936
23.820017	0.1	28.668661
23.821683	0.1	27.018390
23.823350	0.1	25.450354
23.825017	0.1	23.965044
23.826683	0.1	22.563413
23.828350	0.1	21.245768
23.830017	0.1	20.010844
23.831683	0.1	18.855701
23.833350	0.1	17.776801
23.835017	0.1	16.770661
23.836683	0.1	15.833122
23.838350	0.1	14.958982
23.840017	0.1	14.143283
23.841683	0.1	13.382635
23.843350	0.1	12.675049
23.845017	0.1	12.018997
23.846683	0.1	11.412599
23.848350	0.1	10.852637
23.850017	0.1	10.334612
23.851683	0.1	9.854948
23.853350	0.1	9.412020
23.855017	0.1	9.004222
23.856683	0.1	8.628932
23.858350	0.1	8.283700
23.860017	0.1	7.966724
23.861683	0.1	7.676268
23.863350	0.1	7.410627
23.865017	0.1	7.168427
23.866683	0.1	6.948761
23.868350	0.1	6.750459
23.870017	0.1	6.571123
23.871683	0.1	6.407509
23.873350	0.1	6.256956
23.875017	0.1	6.117560
23.876683	0.1	5.988013
23.878350	0.1	5.868152
23.880017	0.1	5.758675
23.881683	0.1	5.659871
23.883350	0.1	5.571139
23.885017	0.1	5.491041
23.886683	0.1	5.417783
23.888350	0.1	5.350527
23.890017	0.1	5.289433
23.891683	0.1	5.234322
23.893350	0.1	5.184510
23.895017	0.1	5.138805
23.896683	0.1	5.095331
23.898350	0.1	5.052779
23.900017	0.1	5.011121
23.901683	0.1	4.970822
23.903350	0.1	4.932075
23.905017	0.1	4.894598
23.906683	0.1	4.858626
23.908350	0.1	4.825494
23.910017	0.1	4.796269
23.911683	0.1	4.770812
23.913350	0.1	4.748590
23.915017	0.1	4.728790
23.916683	0.1	4.709824
23.918350	0.1	4.690001
23.920017	0.1	4.668450
23.921683	0.1	4.645111
23.923350	0.1	4.620352
23.925017	0.1	4.594796
23.926683	0.1	4.568920
23.928350	0.1	4.542703
23.930017	0.1	4.516342
23.931683	0.1	4.490498
23.933350	0.1	4.465198
23.935017	0.1	4.439605
23.936683	0.1	4.413179
23.938350	0.1	4.386511
23.940017	0.1	4.360978
23.941683	0.1	4.337961
23.943350	0.1	4.317844
23.945017	0.1	4.299330
23.946683	0.1	4.280191
23.948350	0.1	4.259492
23.950017	0.1	4.238733
23.951683	0.1	4.220526
23.953350	0.1	4.206104
23.955017	0.1	4.194183
23.956683	0.1	4.182267
23.958350	0.1	4.168847
23.960017	0.1	4.153894
23.961683	0.1	4.138006
23.963350	0.1	4.121610
23.965017	0.1	4.104432
23.966683	0.1	4.085563
23.968350	0.1	4.064385
23.970017	0.1	4.041400
23.971683	0.1	4.018350
23.973350	0.1	3.997330
23.975017	0.1	3.979662
23.976683	0.1	3.965446
23.978350	0.1	3.953730
23.980017	0.1	3.943131
23.981683	0.1	3.933045
23.983350	0.1	3.924146
23.985017	0.1	3.917152
23.986683	0.1	3.911364
23.988350	0.1	3.905045
23.990017	0.1	3.896924
23.991683	0.1	3.887215
23.993350	0.1	3.877124
23.995017	0.1	3.867247
23.996683	0.1	3.857370
23.998350	0.1	3.847862
24.000017	0.1	3.839568
24.001683	0.1	3.832486
24.003350	0.1	3.825822
24.005017	0.1	3.818874
24.006683	0.1	3.811638
24.008350	0.1	3.805105
24.010017	0.1	3.800541
24.011683	0.1	3.797631
24.013350	0.1	3.793864
24.015017	0.1	3.786846
24.016683	0.1	3.776713
24.018350	0.1	3.765803
24.020017	0.1	3.757114
24.021683	0.1	3.753011
24.023350	0.1	3.753756
24.025017	0.1	3.756708
24.026683	0.1	3.758078
24.028350	0.1	3.756117
24.030017	0.1	3.751707
24.031683	0.1	3.746287
24.033350	0.1	3.740913
24.035017	0.1	3.736676
24.036683	0.1	3.734427
24.038350	0.1	3.734450
24.040017	0.1	3.736424
24.041683	0.1	3.738762
24.043350	0.1	3.739051
24.045017	0.1	3.736191
24.046683	0.1	3.730562
24.048350	0.1	3.722855
24.050017	0.1	3.714459
24.051683	0.1	3.707390
24.053350	0.1	3.703092
24.055017	0.1	3.702105
24.056683	0.1	3.703814
24.058350	0.1	3.706142
24.060017	0.1	3.706450
24.061683	0.1	3.703102
24.063350	0.1	3.696792
24.065017	0.1	3.689886
24.066683	0.1	3.683851
24.068350	0.1	3.678272
24.070017	0.1	3.673201
24.071683	0.1	3.670496
24.073350	0.1	3.671763
24.075017	0.1	3.676889
24.076683	0.1	3.684750
24.078350	0.1	3.693462
24.080017	0.1	3.700750
24.081683	0.1	3.705244
24.083350	0.1	3.707078
24.085017	0.1	3.707027
24.086683	0.1	3.705807
24.088350	0.1	3.704336
24.090017	0.1	3.704014
24.091683	0.1	3.705933
24.093350	0.1	3.710040
24.095017	0.1	3.715497
24.096683	0.1	3.721030
24.098350	0.1	3.725071
24.100017	0.1	3.726711
24.101683	0.1	3.726715
24.103350	0.1	3.726948
24.105017	0.1	3.728480
24.106683	0.1	3.730762
24.108350	0.1	3.733034
24.110017	0.1	3.735349
24.111683	0.1	3.737621
24.113350	0.1	3.739023
24.115017	0.1	3.739051
24.116683	0.1	3.738347
24.118350	0.1	3.738315
24.120017	0.1	3.740177
24.121683	0.1	3.744392
24.123350	0.1	3.751139
24.125017	0.1	3.760178
24.126683	0.1	3.769863
24.128350	0.1	3.777416
24.130017	0.1	3.780862
24.131683	0.1	3.780085
24.133350	0.1	3.776499
24.135017	0.1	3.772373
24.136683	0.1	3.769891
24.138350	0.1	3.770236
24.140017	0.1	3.773286
24.141683	0.1	3.777910
24.143350	0.1	3.782655
24.145017	0.1	3.786315
24.146683	0.1	3.788136
24.148350	0.1	3.788108
24.150017	0.1	3.787116
24.151683	0.1	3.786241
24.153350	0.1	3.786124
24.155017	0.1	3.787144
24.156683	0.1	3.789533
24.158350	0.1	3.792662
24.160017	0.1	3.794930
24.161683	0.1	3.794902
24.163350	0.1	3.792057
24.165017	0.1	3.786804
24.166683	0.1	3.780355
24.168350	0.1	3.774283
24.170017	0.1	3.769975
24.171683	0.1	3.768131
24.173350	0.1	3.768532
24.175017	0.1	3.770632
24.176683	0.1	3.773808
24.178350	0.1	3.776858
24.180017	0.1	3.777989
24.181683	0.1	3.776066
24.183350	0.1	3.771884
24.185017	0.1	3.767530
24.186683	0.1	3.764736
24.188350	0.1	3.764392
24.190017	0.1	3.767069
24.191683	0.1	3.773365
24.193350	0.1	3.783396
24.195017	0.1	3.795861
24.196683	0.1	3.808211
24.198350	0.1	3.818017
24.200017	0.1	3.824402
24.201683	0.1	3.828350
24.203350	0.1	3.831796
24.205017	0.1	3.836602
24.206683	0.1	3.844025
24.208350	0.1	3.854032
24.210017	0.1	3.865170
24.211683	0.1	3.876043
24.213350	0.1	3.886456
24.215017	0.1	3.896523
24.216683	0.1	3.906265
24.218350	0.1	3.916519
24.220017	0.1	3.928314
24.221683	0.1	3.941683
24.223350	0.1	3.955755
24.225017	0.1	3.969111
24.226683	0.1	3.980394
24.228350	0.1	3.989264
24.230017	0.1	3.996738
24.231683	0.1	4.005018
24.233350	0.1	4.016035
24.235017	0.1	4.029754
24.236683	0.1	4.044576
24.238350	0.1	4.058536
24.240017	0.1	4.069828
24.241683	0.1	4.077544
24.243350	0.1	4.082364
24.245017	0.1	4.086089
24.246683	0.1	4.090341
24.248350	0.1	4.096068
24.250017	0.1	4.104003
24.251683	0.1	4.114388
24.253350	0.1	4.126052
24.255017	0.1	4.136357
24.256683	0.1	4.142812
24.258350	0.1	4.144534
24.260017	0.1	4.142118
24.261683	0.1	4.136786
24.263350	0.1	4.129997
24.265017	0.1	4.123105
24.266683	0.1	4.116753
24.268350	0.1	4.110718
24.270017	0.1	4.104301
24.271683	0.1	4.096972
24.273350	0.1	4.088897
24.275017	0.1	4.080259
24.276683	0.1	4.070243
24.278350	0.1	4.057717
24.280017	0.1	4.042415
24.281683	0.1	4.024794
24.283350	0.1	4.005530
24.285017	0.1	3.985544
24.286683	0.1	3.965818
24.288350	0.1	3.947150
24.290017	0.1	3.930223
24.291683	0.1	3.914703
24.293350	0.1	3.898544
24.295017	0.1	3.879508
24.296683	0.1	3.857072
24.298350	0.1	3.832295
24.300017	0.1	3.806632
24.301683	0.1	3.781822
24.303350	0.1	3.759954
24.305017	0.1	3.742171
24.306683	0.1	3.727321
24.308350	0.1	3.712601
24.310017	0.1	3.695376
24.311683	0.1	3.674710
24.313350	0.1	3.651883
24.315017	0.1	3.629820
24.316683	0.1	3.611241
24.318350	0.1	3.596921
24.320017	0.1	3.585075
24.321683	0.1	3.572474
24.323350	0.1	3.557242
24.325017	0.1	3.540237
24.326683	0.1	3.523296
24.328350	0.1	3.507487
24.330017	0.1	3.493470
24.331683	0.1	3.482453
24.333350	0.1	3.475812
24.335017	0.1	3.473805
24.336683	0.1	3.474713
24.338350	0.1	3.475496
24.340017	0.1	3.473372
24.341683	0.1	3.466974
24.343350	0.1	3.456427
24.345017	0.1	3.443155
24.346683	0.1	3.429428
24.348350	0.1	3.417116
24.350017	0.1	3.406717
24.351683	0.1	3.397558
24.353350	0.1	3.388524
24.355017	0.1	3.379732
24.356683	0.1	3.373250
24.358350	0.1	3.371141
24.360017	0.1	3.372924
24.361683	0.1	3.375225
24.363350	0.1	3.373851
24.365017	0.1	3.366577
24.366683	0.1	3.354545
24.368350	0.1	3.341869
24.370017	0.1	3.333702
24.371683	0.1	3.333059
24.373350	0.1	3.339001
24.375017	0.1	3.348170
24.376683	0.1	3.356803
24.378350	0.1	3.361339
24.380017	0.1	3.359793
24.381683	0.1	3.353618
24.383350	0.1	3.346642
24.385017	0.1	3.342023
24.386683	0.1	3.341013
24.388350	0.1	3.343639
24.390017	0.1	3.349325
24.391683	0.1	3.356831
24.393350	0.1	3.364519
24.395017	0.1	3.370908
24.396683	0.1	3.374708
24.398350	0.1	3.375155
24.400017	0.1	3.372952
24.401683	0.1	3.369590
24.403350	0.1	3.365949
24.405017	0.1	3.362461
24.406683	0.1	3.359583
24.408350	0.1	3.357269
24.410017	0.1	3.355299
24.411683	0.1	3.354540
24.413350	0.1	3.356719
24.415017	0.1	3.362997
24.416683	0.1	3.372873
24.418350	0.1	3.383700
24.420017	0.1	3.391546
24.421683	0.1	3.393888
24.423350	0.1	3.391532
24.425017	0.1	3.387430
24.426683	0.1	3.384557
24.428350	0.1	3.384957
24.430017	0.1	3.388566
24.431683	0.1	3.392571
24.433350	0.1	3.393395
24.435017	0.1	3.389437
24.436683	0.1	3.381590
24.438350	0.1	3.371951
24.440017	0.1	3.362666
24.441683	0.1	3.355541
24.443350	0.1	3.352147
24.445017	0.1	3.353595
24.446683	0.1	3.358931
24.448350	0.1	3.364948
24.450017	0.1	3.369255
24.451683	0.1	3.371998
24.453350	0.1	3.374391
24.455017	0.1	3.377427
24.456683	0.1	3.381651
24.458350	0.1	3.386741
24.460017	0.1	3.391458
24.461683	0.1	3.394857
24.463350	0.1	3.397055
24.465017	0.1	3.398317
24.466683	0.1	3.398429
24.468350	0.1	3.397171
24.470017	0.1	3.394932
24.471683	0.1	3.392720
24.473350	0.1	3.391369
24.475017	0.1	3.390941
24.476683	0.1	3.391393
24.478350	0.1	3.393316
24.480017	0.1	3.397386
24.481683	0.1	3.403379
24.483350	0.1	3.409879
24.485017	0.1	3.415099
24.486683	0.1	3.417567
24.488350	0.1	3.416510
24.490017	0.1	3.412501
24.491683	0.1	3.407290
24.493350	0.1	3.402829
24.495017	0.1	3.400506
24.496683	0.1	3.401288
24.498350	0.1	3.405693
24.500017	0.1	3.413185
24.501683	0.1	3.422336
24.503350	0.1	3.431840
24.505017	0.1	3.440869
24.506683	0.1	3.448273
24.508350	0.1	3.452357
24.510017	0.1	3.452161
24.511683	0.1	3.448161
24.513350	0.1	3.441731
24.515017	0.1	3.435197
24.516683	0.1	3.431817
24.518350	0.1	3.433982
24.520017	0.1	3.440860
24.521683	0.1	3.448711
24.523350	0.1	3.453549
24.525017	0.1	3.452958
24.526683	0.1	3.446862
24.528350	0.1	3.437586
24.530017	0.1	3.428403
24.531683	0.1	3.421982
24.533350	0.1	3.419719
24.535017	0.1	3.421502
24.536683	0.1	3.425614
24.538350	0.1	3.429460
24.540017	0.1	3.430801
24.541683	0.1	3.428967
24.543350	0.1	3.425316
24.545017	0.1	3.421456
24.546683	0.1	3.417232
24.548350	0.1	3.412175
24.550017	0.1	3.407784
24.551683	0.1	3.406648
24.553350	0.1	3.409660
24.555017	0.1	3.414848
24.556683	0.1	3.419099
24.558350	0.1	3.420566
24.560017	0.1	3.419337
24.561683	0.1	3.416906
24.563350	0.1	3.414885
24.565017	0.1	3.413698
24.566683	0.1	3.412790
24.568350	0.1	3.411570
24.570017	0.1	3.409884
24.571683	0.1	3.407756
24.573350	0.1	3.405469
24.575017	0.1	3.404110
24.576683	0.1	3.404790
24.578350	0.1	3.406974
24.580017	0.1	3.408571
24.581683	0.1	3.408212
24.583350	0.1	3.406815
24.585017	0.1	3.406359
24.586683	0.1	3.407747
24.588350	0.1	3.410322
24.590017	0.1	3.412706
24.591683	0.1	3.413837
24.593350	0.1	3.413619
24.595017	0.1	3.412734
24.596683	0.1	3.412059
24.598350	0.1	3.412110
24.600017	0.1	3.412794
24.601683	0.1	3.413972
24.603350	0.1	3.416082
24.605017	0.1	3.419411
24.606683	0.1	3.423616
24.608350	0.1	3.428427
24.610017	0.1	3.433470
24.611683	0.1	3.437502
24.613350	0.1	3.438788
24.615017	0.1	3.436408
24.616683	0.1	3.431304
24.618350	0.1	3.425693
24.620017	0.1	3.421246
24.621683	0.1	3.418797
24.623350	0.1	3.419206
24.625017	0.1	3.422895
24.626683	0.1	3.429172
24.628350	0.1	3.436790
24.630017	0.1	3.444515
24.631683	0.1	3.451137
24.633350	0.1	3.455593
24.635017	0.1	3.456813
24.636683	0.1	3.454322
24.638350	0.1	3.450168
24.640017	0.1	3.448543
24.641683	0.1	3.452175
24.643350	0.1	3.460627
24.645017	0.1	3.472059
24.646683	0.1	3.484613
24.648350	0.1	3.496511
24.650017	0.1	3.506206
24.651683	0.1	3.512707
24.653350	0.1	3.516166
24.655017	0.1	3.518052
24.656683	0.1	3.520190
24.658350	0.1	3.523561
24.660017	0.1	3.528213
24.661683	0.1	3.533661
24.663350	0.1	3.539221
24.665017	0.1	3.544362
24.666683	0.1	3.548791
24.668350	0.1	3.552618
24.670017	0.1	3.556297
24.671683	0.1	3.560097
24.673350	0.1	3.564418
24.675017	0.1	3.570304
24.676683	0.1	3.579031
24.678350	0.1	3.591641
24.680017	0.1	3.607958
24.681683	0.1	3.625415
24.683350	0.1	3.640037
24.685017	0.1	3.649262
24.686683	0.1	3.653634
24.688350	0.1	3.655734
24.690017	0.1	3.657937
24.691683	0.1	3.661346
24.693350	0.1	3.665802
24.695017	0.1	3.670235
24.696683	0.1	3.673588
24.698350	0.1	3.675744
24.700017	0.1	3.677504
24.701683	0.1	3.679916
24.703350	0.1	3.683576
24.705017	0.1	3.688326
24.706683	0.1	3.693253
24.708350	0.1	3.697067
24.710017	0.1	3.699204
24.711683	0.1	3.699884
24.713350	0.1	3.698836
24.715017	0.1	3.695437
24.716683	0.1	3.690366
24.718350	0.1	3.685928
24.720017	0.1	3.684107
24.721683	0.1	3.684531
24.723350	0.1	3.684470
24.725017	0.1	3.680931
24.726683	0.1	3.673211
24.728350	0.1	3.663297
24.730017	0.1	3.653648
24.731683	0.1	3.645802
24.733350	0.1	3.640759
24.735017	0.1	3.638775
24.736683	0.1	3.638458
24.738350	0.1	3.636987
24.740017	0.1	3.632419
24.741683	0.1	3.625518
24.743350	0.1	3.618291
24.745017	0.1	3.611404
24.746683	0.1	3.603809
24.748350	0.1	3.594263
24.750017	0.1	3.582309
24.751683	0.1	3.568293
24.753350	0.1	3.553280
24.755017	0.1	3.539021
24.756683	0.1	3.527543
24.758350	0.1	3.520218
24.760017	0.1	3.516688
24.761683	0.1	3.515147
24.763350	0.1	3.514118
24.765017	0.1	3.513065
24.766683	0.1	3.511300
24.768350	0.1	3.507482
24.770017	0.1	3.500674
24.771683	0.1	3.491133
24.773350	0.1	3.479547
24.775017	0.1	3.466597
24.776683	0.1	3.454071
24.778350	0.1	3.444930
24.780017	0.1	3.441037
24.781683	0.1	3.441442
24.783350	0.1	3.442913
24.785017	0.1	3.441856
24.786683	0.1	3.436580
24.788350	0.1	3.428152
24.790017	0.1	3.419020
24.791683	0.1	3.411397
24.793350	0.1	3.406294
24.795017	0.1	3.403090
24.796683	0.1	3.400394
24.798350	0.1	3.397614
24.800017	0.1	3.395150
24.801683	0.1	3.393353
24.803350	0.1	3.391951
24.805017	0.1	3.390242
24.806683	0.1	3.387630
24.808350	0.1	3.384310
24.810017	0.1	3.381302
24.811683	0.1	3.379458
24.813350	0.1	3.378280
24.815017	0.1	3.376231
24.816683	0.1	3.371956
24.818350	0.1	3.365031
24.820017	0.1	3.356719
24.821683	0.1	3.349804
24.823350	0.1	3.346200
24.825017	0.1	3.345101
24.826683	0.1	3.344500
24.828350	0.1	3.343346
24.830017	0.1	3.341837
24.831683	0.1	3.340719
24.833350	0.1	3.340831
24.835017	0.1	3.342582
24.836683	0.1	3.345353
24.838350	0.1	3.347304
24.840017	0.1	3.346051
24.841683	0.1	3.339886
24.843350	0.1	3.329543
24.845017	0.1	3.318763
24.846683	0.1	3.311662
24.848350	0.1	3.309478
24.850017	0.1	3.310633
24.851683	0.1	3.312742
24.853350	0.1	3.313930
24.855017	0.1	3.313133
24.856683	0.1	3.310479
24.858350	0.1	3.307322
24.860017	0.1	3.304961
24.861683	0.1	3.303466
24.863350	0.1	3.302391
24.865017	0.1	3.302265
24.866683	0.1	3.304416
24.868350	0.1	3.309199
24.870017	0.1	3.315019
24.871683	0.1	3.319755
24.873350	0.1	3.322554
24.875017	0.1	3.323918
24.876683	0.1	3.325231
24.878350	0.1	3.328603
24.880017	0.1	3.335658
24.881683	0.1	3.345809
24.883350	0.1	3.356766
24.885017	0.1	3.366079
24.886683	0.1	3.371974
24.888350	0.1	3.374415
24.890017	0.1	3.375290
24.891683	0.1	3.376976
24.893350	0.1	3.381381
24.895017	0.1	3.389670
24.896683	0.1	3.402000
24.898350	0.1	3.417353
24.900017	0.1	3.433358
24.901683	0.1	3.447514
24.903350	0.1	3.459263
24.905017	0.1	3.469582
24.906683	0.1	3.478662
24.908350	0.1	3.486075
24.910017	0.1	3.492711
24.911683	0.1	3.500995
24.913350	0.1	3.513121
24.915017	0.1	3.529163
24.916683	0.1	3.546765
24.918350	0.1	3.563212
24.920017	0.1	3.577578
24.921683	0.1	3.590300
24.923350	0.1	3.601485
24.925017	0.1	3.611119
24.926683	0.1	3.620731
24.928350	0.1	3.633210
24.930017	0.1	3.650468
24.931683	0.1	3.671581
24.933350	0.1	3.693653
24.935017	0.1	3.713858
24.936683	0.1	3.730394
24.938350	0.1	3.742916
24.940017	0.1	3.752843
24.941683	0.1	3.762343
24.943350	0.1	3.772774
24.945017	0.1	3.784201
24.946683	0.1	3.795722
24.948350	0.1	3.806283
24.950017	0.1	3.815615
24.951683	0.1	3.824299
24.953350	0.1	3.832923
24.955017	0.1	3.841147
24.956683	0.1	3.847661
24.958350	0.1	3.851699
24.960017	0.1	3.854353
24.961683	0.1	3.857687
24.963350	0.1	3.863233
24.965017	0.1	3.871648
24.966683	0.1	3.882037
24.968350	0.1	3.891592
24.970017	0.1	3.897008
24.971683	0.1	3.896095
24.973350	0.1	3.888393
24.975017	0.1	3.875652
24.976683	0.1	3.861533
24.978350	0.1	3.850041
24.980017	0.1	3.843131
24.981683	0.1	3.839084
24.983350	0.1	3.834115
24.985017	0.1	3.825612
24.986683	0.1	3.812807
24.988350	0.1	3.795768
24.990017	0.1	3.775493
24.991683	0.1	3.754087
24.993350	0.1	3.733877
24.995017	0.1	3.716559
24.996683	0.1	3.702766
24.998350	0.1	3.691586
25.000017	0.1	3.680736
25.001683	0.1	3.667939
25.003350	0.1	3.652396
25.005017	0.1	3.634687
25.006683	0.1	3.616037
25.008350	0.1	3.597816
25.010017	0.1	3.580991
25.011683	0.1	3.565880
25.013350	0.1	3.552176
25.015017	0.1	3.538532
25.016683	0.1	3.523086
25.018350	0.1	3.505251
25.020017	0.1	3.486075
25.021683	0.1	3.466937
25.023350	0.1	3.448459
25.025017	0.1	3.430373
25.026683	0.1	3.412794
25.028350	0.1	3.396953
25.030017	0.1	3.383849
25.031683	0.1	3.373772
25.033350	0.1	3.366452
25.035017	0.1	3.360547
25.036683	0.1	3.354093
25.038350	0.1	3.345804
25.040017	0.1	3.335197
25.041683	0.1	3.322237
25.043350	0.1	3.307732
25.045017	0.1	3.293683
25.046683	0.1	3.282079
25.048350	0.1	3.273175
25.050017	0.1	3.266074
25.051683	0.1	3.260472
25.053350	0.1	3.256029
25.055017	0.1	3.251578
25.056683	0.1	3.246176
25.058350	0.1	3.239880
25.060017	0.1	3.233398
25.061683	0.1	3.228108
25.063350	0.1	3.225631
25.065017	0.1	3.226353
25.066683	0.1	3.228625
25.068350	0.1	3.229477
25.070017	0.1	3.226399
25.071683	0.1	3.219116
25.073350	0.1	3.209370
25.075017	0.1	3.199293
25.076683	0.1	3.190720
25.078350	0.1	3.184946
25.080017	0.1	3.182688
25.081683	0.1	3.184346
25.083350	0.1	3.189230
25.085017	0.1	3.194725
25.086683	0.1	3.197556
25.088350	0.1	3.196104
25.090017	0.1	3.191354
25.091683	0.1	3.185892
25.093350	0.1	3.181826
25.095017	0.1	3.179717
25.096683	0.1	3.179428
25.098350	0.1	3.180709
25.100017	0.1	3.182730
25.101683	0.1	3.184485
25.103350	0.1	3.185612
25.105017	0.1	3.186609
25.106683	0.1	3.188266
25.108350	0.1	3.190562
25.110017	0.1	3.192234
25.111683	0.1	3.191703
25.113350	0.1	3.188658
25.115017	0.1	3.184928
25.116683	0.1	3.182995
25.118350	0.1	3.183647
25.120017	0.1	3.185659
25.121683	0.1	3.187251
25.123350	0.1	3.187228
25.125017	0.1	3.185901
25.126683	0.1	3.184727
25.128350	0.1	3.184248
25.130017	0.1	3.183838
25.131683	0.1	3.183093
25.133350	0.1	3.181696
25.135017	0.1	3.179098
25.136683	0.1	3.175270
25.138350	0.1	3.170804
25.140017	0.1	3.166776
25.141683	0.1	3.164448
25.143350	0.1	3.164350
25.145017	0.1	3.166138
25.146683	0.1	3.168918
25.148350	0.1	3.171391
25.150017	0.1	3.172150
25.151683	0.1	3.170604
25.153350	0.1	3.167652
25.155017	0.1	3.164369
25.156683	0.1	3.160564
25.158350	0.1	3.156057
25.160017	0.1	3.152532
25.161683	0.1	3.152676
25.163350	0.1	3.157780
25.165017	0.1	3.166534
25.166683	0.1	3.175815
25.168350	0.1	3.182534
25.170017	0.1	3.184900
25.171683	0.1	3.182651
25.173350	0.1	3.177305
25.175017	0.1	3.171531
25.176683	0.1	3.167051
25.178350	0.1	3.164499
25.180017	0.1	3.164881
25.181683	0.1	3.168811
25.183350	0.1	3.175302
25.185017	0.1	3.182655
25.186683	0.1	3.189519
25.188350	0.1	3.195046
25.190017	0.1	3.199200
25.191683	0.1	3.202599
25.193350	0.1	3.205561
25.195017	0.1	3.207820
25.196683	0.1	3.209445
25.198350	0.1	3.211065
25.200017	0.1	3.212928
25.201683	0.1	3.214837
25.203350	0.1	3.216630
25.205017	0.1	3.218036
25.206683	0.1	3.218870
25.208350	0.1	3.219605
25.210017	0.1	3.221105
25.211683	0.1	3.224001
25.213350	0.1	3.228625
25.215017	0.1	3.234153
25.216683	0.1	3.238036
25.218350	0.1	3.238227
25.220017	0.1	3.235466
25.221683	0.1	3.231983
25.223350	0.1	3.229333
25.225017	0.1	3.228686
25.226683	0.1	3.231452
25.228350	0.1	3.238069
25.230017	0.1	3.246800
25.231683	0.1	3.254791
25.233350	0.1	3.260165
25.235017	0.1	3.262926
25.236683	0.1	3.264342
25.238350	0.1	3.266050
25.240017	0.1	3.269822
25.241683	0.1	3.276854
25.243350	0.1	3.286158
25.245017	0.1	3.294614
25.246683	0.1	3.299238
25.248350	0.1	3.299839
25.250017	0.1	3.299592
25.251683	0.1	3.301967
25.253350	0.1	3.308211
25.255017	0.1	3.318531
25.256683	0.1	3.333394
25.258350	0.1	3.352347
25.260017	0.1	3.372459
25.261683	0.1	3.389404
25.263350	0.1	3.400631
25.265017	0.1	3.407169
25.266683	0.1	3.412291
25.268350	0.1	3.419034
25.270017	0.1	3.428427
25.271683	0.1	3.439090
25.273350	0.1	3.449130
25.275017	0.1	3.458657
25.276683	0.1	3.469884
25.278350	0.1	3.485018
25.280017	0.1	3.504325
25.281683	0.1	3.526192
25.283350	0.1	3.548558
25.285017	0.1	3.569284
25.286683	0.1	3.586486
25.288350	0.1	3.599711
25.290017	0.1	3.610225
25.291683	0.1	3.620191
25.293350	0.1	3.631706
25.295017	0.1	3.646002
25.296683	0.1	3.662999
25.298350	0.1	3.681742
25.300017	0.1	3.701416
25.301683	0.1	3.721369
25.303350	0.1	3.740345
25.305017	0.1	3.757090
25.306683	0.1	3.771735
25.308350	0.1	3.785365
25.310017	0.1	3.798534
25.311683	0.1	3.811242
25.313350	0.1	3.824290
25.315017	0.1	3.839289
25.316683	0.1	3.856649
25.318350	0.1	3.874553
25.320017	0.1	3.890470
25.321683	0.1	3.903010
25.323350	0.1	3.912207
25.325017	0.1	3.919411
25.326683	0.1	3.927113
25.328350	0.1	3.937748
25.330017	0.1	3.951904
25.331683	0.1	3.967965
25.333350	0.1	3.983742
25.335017	0.1	3.998047
25.336683	0.1	4.010969
25.338350	0.1	4.023458
25.340017	0.1	4.036683
25.341683	0.1	4.051384
25.343350	0.1	4.067835
25.345017	0.1	4.086103
25.346683	0.1	4.106127
25.348350	0.1	4.127724
25.350017	0.1	4.150216
25.351683	0.1	4.171869
25.353350	0.1	4.190649
25.355017	0.1	4.206379
25.356683	0.1	4.221457
25.358350	0.1	4.238808
25.360017	0.1	4.259762
25.361683	0.1	4.283777
25.363350	0.1	4.309132
25.365017	0.1	4.333863
25.366683	0.1	4.356857
25.368350	0.1	4.378329
25.370017	0.1	4.399111
25.371683	0.1	4.419875
25.373350	0.1	4.440951
25.375017	0.1	4.462367
25.376683	0.1	4.484183
25.378350	0.1	4.506614
25.380017	0.1	4.529557
25.381683	0.1	4.552691
25.383350	0.1	4.575751
25.385017	0.1	4.597413
25.386683	0.1	4.615220
25.388350	0.1	4.627593
25.390017	0.1	4.634629
25.391683	0.1	4.636901
25.393350	0.1	4.635165
25.395017	0.1	4.631318
25.396683	0.1	4.627798
25.398350	0.1	4.625358
25.400017	0.1	4.622638
25.401683	0.1	4.617847
25.403350	0.1	4.609888
25.405017	0.1	4.598903
25.406683	0.1	4.585856
25.408350	0.1	4.571285
25.410017	0.1	4.555639
25.411683	0.1	4.540039
25.413350	0.1	4.524896
25.415017	0.1	4.508495
25.416683	0.1	4.488048
25.418350	0.1	4.461980
25.420017	0.1	4.431494
25.421683	0.1	4.399917
25.423350	0.1	4.370180
25.425017	0.1	4.343232
25.426683	0.1	4.318361
25.428350	0.1	4.294212
25.430017	0.1	4.269751
25.431683	0.1	4.244400
25.433350	0.1	4.217434
25.435017	0.1	4.187995
25.436683	0.1	4.156032
25.438350	0.1	4.123137
25.440017	0.1	4.092166
25.441683	0.1	4.065586
25.443350	0.1	4.043682
25.445017	0.1	4.024231
25.446683	0.1	4.003895
25.448350	0.1	3.980421
25.450017	0.1	3.954256
25.451683	0.1	3.927806
25.453350	0.1	3.902912
25.455017	0.1	3.879624
25.456683	0.1	3.857268
25.458350	0.1	3.835061
25.460017	0.1	3.811670
25.461683	0.1	3.786027
25.463350	0.1	3.759051
25.465017	0.1	3.733579
25.466683	0.1	3.712038
25.468350	0.1	3.694901
25.470017	0.1	3.681541
25.471683	0.1	3.671274
25.473350	0.1	3.662822
25.475017	0.1	3.653909
25.476683	0.1	3.642160
25.478350	0.1	3.626426
25.480017	0.1	3.607259
25.481683	0.1	3.585885
25.483350	0.1	3.563398
25.485017	0.1	3.541335
25.486683	0.1	3.521536
25.488350	0.1	3.504753
25.490017	0.1	3.490499
25.491683	0.1	3.478085
25.493350	0.1	3.467104
25.495017	0.1	3.457116
25.496683	0.1	3.447453
25.498350	0.1	3.437647
25.500017	0.1	3.427658
25.501683	0.1	3.417255
25.503350	0.1	3.405851
25.505017	0.1	3.393320
25.506683	0.1	3.380557
25.508350	0.1	3.369031
25.510017	0.1	3.359811
25.511683	0.1	3.352775
25.513350	0.1	3.346410
25.515017	0.1	3.338824
25.516683	0.1	3.329469
25.518350	0.1	3.319173
25.520017	0.1	3.308966
25.521683	0.1	3.300137
25.523350	0.1	3.294512
25.525017	0.1	3.292533
25.526683	0.1	3.291513
25.528350	0.1	3.287862
25.530017	0.1	3.280942
25.531683	0.1	3.273468
25.533350	0.1	3.268518
25.535017	0.1	3.267094
25.536683	0.1	3.268220
25.538350	0.1	3.270460
25.540017	0.1	3.272635
25.541683	0.1	3.273762
25.543350	0.1	3.273096
25.545017	0.1	3.270516
25.546683	0.1	3.266754
25.548350	0.1	3.262758
25.550017	0.1	3.258931
25.551683	0.1	3.255517
25.553350	0.1	3.252914
25.555017	0.1	3.250800
25.556683	0.1	3.248588
25.558350	0.1	3.246632
25.560017	0.1	3.245231
25.561683	0.1	3.243573
25.563350	0.1	3.240802
25.565017	0.1	3.236737
25.566683	0.1	3.231294
25.568350	0.1	3.224025
25.570017	0.1	3.214641
25.571683	0.1	3.204378
25.573350	0.1	3.195927
25.575017	0.1	3.191279
25.576683	0.1	3.189845
25.578350	0.1	3.189263
25.580017	0.1	3.187619
25.581683	0.1	3.184448
25.583350	0.1	3.179926
25.585017	0.1	3.174227
25.586683	0.1	3.168113
25.588350	0.1	3.163186
25.590017	0.1	3.160494
25.591683	0.1	3.159656
25.593350	0.1	3.159666
25.595017	0.1	3.159400
25.596683	0.1	3.157351
25.598350	0.1	3.151959
25.600017	0.1	3.142753
25.601683	0.1	3.131153
25.603350	0.1	3.119474
25.605017	0.1	3.108853
25.606683	0.1	3.099088
25.608350	0.1	3.090235
25.610017	0.1	3.082985
25.611683	0.1	3.078035
25.613350	0.1	3.075697
25.615017	0.1	3.075697
25.616683	0.1	3.077132
25.618350	0.1	3.078431
25.620017	0.1	3.077532
25.621683	0.1	3.073025
25.623350	0.1	3.065704
25.625017	0.1	3.058845
25.626683	0.1	3.055912
25.628350	0.1	3.057462
25.630017	0.1	3.061146
25.631683	0.1	3.064615
25.633350	0.1	3.067092
25.635017	0.1	3.068103
25.636683	0.1	3.066990
25.638350	0.1	3.064452
25.640017	0.1	3.062403
25.641683	0.1	3.061444
25.643350	0.1	3.059828
25.645017	0.1	3.055856
25.646683	0.1	3.050040
25.648350	0.1	3.044638
25.650017	0.1	3.041760
25.651683	0.1	3.041606
25.653350	0.1	3.042105
25.655017	0.1	3.040177
25.656683	0.1	3.034272
25.658350	0.1	3.025504
25.660017	0.1	3.016018
25.661683	0.1	3.007255
25.663350	0.1	3.000256
25.665017	0.1	2.996046
25.666683	0.1	2.994658
25.668350	0.1	2.994710
25.670017	0.1	2.994607
25.671683	0.1	2.994449
25.673350	0.1	2.996284
25.675017	0.1	3.001457
25.676683	0.1	3.008470
25.678350	0.1	3.014435
25.680017	0.1	3.017634
25.681683	0.1	3.017974
25.683350	0.1	3.016274
25.685017	0.1	3.013830
25.686683	0.1	3.011585
25.688350	0.1	3.009709
25.690017	0.1	3.008293
25.691683	0.1	3.007115
25.693350	0.1	3.005089
25.695017	0.1	3.002002
25.696683	0.1	2.999571
25.698350	0.1	2.999436
25.700017	0.1	3.000894
25.701683	0.1	3.001345
25.703350	0.1	2.999278
25.705017	0.1	2.996097
25.706683	0.1	2.994249
25.708350	0.1	2.994854
25.710017	0.1	2.997960
25.711683	0.1	3.003809
25.713350	0.1	3.011920
25.715017	0.1	3.019525
25.716683	0.1	3.023194
25.718350	0.1	3.021639
25.720017	0.1	3.015967
25.721683	0.1	3.008433
25.723350	0.1	3.001643
25.725017	0.1	2.998463
25.726683	0.1	3.000996
25.728350	0.1	3.008936
25.730017	0.1	3.019581
25.731683	0.1	3.029238
25.733350	0.1	3.034845
25.735017	0.1	3.035460
25.736683	0.1	3.032484
25.738350	0.1	3.028023
25.740017	0.1	3.023022
25.741683	0.1	3.017685
25.743350	0.1	3.013038
25.745017	0.1	3.010058
25.746683	0.1	3.008386
25.748350	0.1	3.007599
25.750017	0.1	3.007869
25.751683	0.1	3.008773
25.753350	0.1	3.009234
25.755017	0.1	3.008056
25.756683	0.1	3.004079
25.758350	0.1	2.997164
25.760017	0.1	2.989424
25.761683	0.1	2.984535
25.763350	0.1	2.985192
25.765017	0.1	2.991264
25.766683	0.1	3.000470
25.768350	0.1	3.009844
25.770017	0.1	3.016354
25.771683	0.1	3.018114
25.773350	0.1	3.015869
25.775017	0.1	3.012409
25.776683	0.1	3.010049
25.778350	0.1	3.009387
25.780017	0.1	3.010542
25.781683	0.1	3.013625
25.783350	0.1	3.017420
25.785017	0.1	3.019455
25.786683	0.1	3.018011
25.788350	0.1	3.013606
25.790017	0.1	3.008074
25.791683	0.1	3.002551
25.793350	0.1	2.997024
25.795017	0.1	2.991571
25.796683	0.1	2.986840
25.798350	0.1	2.983329
25.800017	0.1	2.981229
25.801683	0.1	2.981089
25.803350	0.1	2.983226
25.805017	0.1	2.986584
25.806683	0.1	2.989136
25.808350	0.1	2.989196
25.810017	0.1	2.985764
25.811683	0.1	2.978751
25.813350	0.1	2.970123
25.815017	0.1	2.963440
25.816683	0.1	2.961135
25.818350	0.1	2.963068
25.820017	0.1	2.967436
25.821683	0.1	2.972083
25.823350	0.1	2.975892
25.825017	0.1	2.979194
25.826683	0.1	2.982127
25.828350	0.1	2.984111
25.830017	0.1	2.984959
25.831683	0.1	2.984665
25.833350	0.1	2.982831
25.835017	0.1	2.978947
25.836683	0.1	2.972721
25.838350	0.1	2.964875
25.840017	0.1	2.957117
25.841683	0.1	2.950840
25.843350	0.1	2.946779
25.845017	0.1	2.945587
25.846683	0.1	2.947515
25.848350	0.1	2.951557
25.850017	0.1	2.955464
25.851683	0.1	2.956577
25.853350	0.1	2.953387
25.855017	0.1	2.947482
25.856683	0.1	2.942649
25.858350	0.1	2.941340
25.860017	0.1	2.943394
25.861683	0.1	2.947706
25.863350	0.1	2.953429
25.865017	0.1	2.959506
25.866683	0.1	2.964274
25.868350	0.1	2.966211
25.870017	0.1	2.965508
25.871683	0.1	2.964465
25.873350	0.1	2.965014
25.875017	0.1	2.966928
25.876683	0.1	2.969205
25.878350	0.1	2.970896
25.880017	0.1	2.970695
25.881683	0.1	2.967687
25.883350	0.1	2.962151
25.885017	0.1	2.955156
25.886683	0.1	2.947743
25.888350	0.1	2.940702
25.890017	0.1	2.935110
25.891683	0.1	2.932465
25.893350	0.1	2.933731
25.895017	0.1	2.938812
25.896683	0.1	2.946714
25.898350	0.1	2.955603
25.900017	0.1	2.963361
25.901683	0.1	2.969028
25.903350	0.1	2.972744
25.905017	0.1	2.974076
25.906683	0.1	2.971729
25.908350	0.1	2.965014
25.910017	0.1	2.955501
25.911683	0.1	2.947324
25.913350	0.1	2.944884
25.915017	0.1	2.949149
25.916683	0.1	2.956623
25.918350	0.1	2.961825
25.920017	0.1	2.960428
25.921683	0.1	2.951692
25.923350	0.1	2.938947
25.925017	0.1	2.927310
25.926683	0.1	2.920604
25.928350	0.1	2.920250
25.930017	0.1	2.926062
25.931683	0.1	2.936488
25.933350	0.1	2.948544
25.935017	0.1	2.959245
25.936683	0.1	2.967496
25.938350	0.1	2.973680
25.940017	0.1	2.977992
25.941683	0.1	2.980214
25.943350	0.1	2.980623
25.945017	0.1	2.980144
25.946683	0.1	2.979278
25.948350	0.1	2.977243
25.950017	0.1	2.972735
25.951683	0.1	2.965601
25.953350	0.1	2.957531
25.955017	0.1	2.951184
25.956683	0.1	2.948786
25.958350	0.1	2.951189
25.960017	0.1	2.957452
25.961683	0.1	2.964847
25.963350	0.1	2.970286
25.965017	0.1	2.972386
25.966683	0.1	2.972153
25.968350	0.1	2.971888
25.970017	0.1	2.973694
25.971683	0.1	2.978332
25.973350	0.1	2.984470
25.975017	0.1	2.989257
25.976683	0.1	2.990337
25.978350	0.1	2.987338
25.980017	0.1	2.982058
25.981683	0.1	2.977396
25.983350	0.1	2.975198
25.985017	0.1	2.975226
25.986683	0.1	2.976637
25.988350	0.1	2.979329
25.990017	0.1	2.983343
25.991683	0.1	2.988130
25.993350	0.1	2.992605
25.995017	0.1	2.995068
25.996683	0.1	2.993573
25.998350	0.1	2.987511
26.000017	0.1	2.978602
26.001683	0.1	2.970174
26.003350	0.1	2.965867
26.005017	0.1	2.967790
26.006683	0.1	2.975133
26.008350	0.1	2.985061
26.010017	0.1	2.994877
26.011683	0.1	3.002854
26.013350	0.1	3.007771
26.015017	0.1	3.009005
26.016683	0.1	3.007534
26.018350	0.1	3.005587
26.020017	0.1	3.004828
26.021683	0.1	3.005201
26.023350	0.1	3.005494
26.025017	0.1	3.005140
26.026683	0.1	3.004903
26.028350	0.1	3.005317
26.030017	0.1	3.005350
26.031683	0.1	3.003269
26.033350	0.1	2.998454
26.035017	0.1	2.992204
26.036683	0.1	2.987217
26.038350	0.1	2.986109
26.040017	0.1	2.989960
26.041683	0.1	2.997913
26.043350	0.1	3.007445
26.045017	0.1	3.014933
26.046683	0.1	3.017248
26.048350	0.1	3.013755
26.050017	0.1	3.006752
26.051683	0.1	2.999799
26.053350	0.1	2.995571
26.055017	0.1	2.994617
26.056683	0.1	2.995473
26.058350	0.1	2.996288
26.060017	0.1	2.996731
26.061683	0.1	2.997844
26.063350	0.1	3.000195
26.065017	0.1	3.002766
26.066683	0.1	3.003874
26.068350	0.1	3.003119
26.070017	0.1	3.001690
26.071683	0.1	3.000884
26.073350	0.1	3.001303
26.075017	0.1	3.002645
26.076683	0.1	3.003608
26.078350	0.1	3.002910
26.080017	0.1	3.000395
26.081683	0.1	2.996661
26.083350	0.1	2.992563
26.085017	0.1	2.989243
26.086683	0.1	2.988158
26.088350	0.1	2.990905
26.090017	0.1	2.997839
26.091683	0.1	3.006826
26.093350	0.1	3.014682
26.095017	0.1	3.019208
26.096683	0.1	3.019590
26.098350	0.1	3.016852
26.100017	0.1	3.013550
26.101683	0.1	3.011571
26.103350	0.1	3.011487
26.105017	0.1	3.013858
26.106683	0.1	3.019013
26.108350	0.1	3.026216
26.110017	0.1	3.033690
26.111683	0.1	3.039036
26.113350	0.1	3.040610
26.115017	0.1	3.038910
26.116683	0.1	3.036056
26.118350	0.1	3.033928
26.120017	0.1	3.032968
26.121683	0.1	3.032647
26.123350	0.1	3.032582
26.125017	0.1	3.032843
26.126683	0.1	3.033699
26.128350	0.1	3.035497
26.130017	0.1	3.037970
26.131683	0.1	3.040284
26.133350	0.1	3.042608
26.135017	0.1	3.046491
26.136683	0.1	3.053145
26.138350	0.1	3.061560
26.140017	0.1	3.068461
26.141683	0.1	3.070962
26.143350	0.1	3.069197
26.145017	0.1	3.065770
26.146683	0.1	3.063744
26.148350	0.1	3.065341
26.150017	0.1	3.071013
26.151683	0.1	3.079381
26.153350	0.1	3.088508
26.155017	0.1	3.096932
26.156683	0.1	3.103819
26.158350	0.1	3.108694
26.160017	0.1	3.111293
26.161683	0.1	3.112205
26.163350	0.1	3.113369
26.165017	0.1	3.116908
26.166683	0.1	3.123255
26.168350	0.1	3.131046
26.170017	0.1	3.138874
26.171683	0.1	3.146599
26.173350	0.1	3.155195
26.175017	0.1	3.165579
26.176683	0.1	3.177617
26.178350	0.1	3.190581
26.180017	0.1	3.204136
26.181683	0.1	3.217999
26.183350	0.1	3.231452
26.185017	0.1	3.243857
26.186683	0.1	3.255019
26.188350	0.1	3.265203
26.190017	0.1	3.275415
26.191683	0.1	3.287392
26.193350	0.1	3.302647
26.195017	0.1	3.321138
26.196683	0.1	3.340975
26.198350	0.1	3.359979
26.200017	0.1	3.377628
26.201683	0.1	3.395132
26.203350	0.1	3.413744
26.205017	0.1	3.433176
26.206683	0.1	3.451593
26.208350	0.1	3.467333
26.210017	0.1	3.480660
26.211683	0.1	3.493531
26.213350	0.1	3.507999
26.215017	0.1	3.525740
26.216683	0.1	3.548469
26.218350	0.1	3.577271
26.220017	0.1	3.612018
26.221683	0.1	3.651842
26.223350	0.1	3.694757
26.225017	0.1	3.736797
26.226683	0.1	3.773593
26.228350	0.1	3.803708
26.230017	0.1	3.829361
26.231683	0.1	3.854064
26.233350	0.1	3.880481
26.235017	0.1	3.909292
26.236683	0.1	3.939527
26.238350	0.1	3.970652
26.240017	0.1	4.003737
26.241683	0.1	4.039831
26.243350	0.1	4.078099
26.245017	0.1	4.116255
26.246683	0.1	4.151999
26.248350	0.1	4.184153
26.250017	0.1	4.212861
26.251683	0.1	4.239362
26.253350	0.1	4.265308
26.255017	0.1	4.291632
26.256683	0.1	4.318184
26.258350	0.1	4.344275
26.260017	0.1	4.368811
26.261683	0.1	4.390236
26.263350	0.1	4.407289
26.265017	0.1	4.419489
26.266683	0.1	4.426902
26.268350	0.1	4.430097
26.270017	0.1	4.430101
26.271683	0.1	4.427806
26.273350	0.1	4.423540
26.275017	0.1	4.417282
26.276683	0.1	4.409077
26.278350	0.1	4.399186
26.280017	0.1	4.387517
26.281683	0.1	4.373440
26.283350	0.1	4.356867
26.285017	0.1	4.338818
26.286683	0.1	4.320280
26.288350	0.1	4.300876
26.290017	0.1	4.279101
26.291683	0.1	4.253909
26.293350	0.1	4.225713
26.295017	0.1	4.195562
26.296683	0.1	4.163585
26.298350	0.1	4.128930
26.300017	0.1	4.090974
26.301683	0.1	4.050219
26.303350	0.1	4.008324
26.305017	0.1	3.967108
26.306683	0.1	3.927457
26.308350	0.1	3.889683
26.310017	0.1	3.854320
26.311683	0.1	3.821473
26.313350	0.1	3.790571
26.315017	0.1	3.760913
26.316683	0.1	3.731055
26.318350	0.1	3.699022
26.320017	0.1	3.663884
26.321683	0.1	3.626058
26.323350	0.1	3.586747
26.325017	0.1	3.548129
26.326683	0.1	3.512795
26.328350	0.1	3.482173
26.330017	0.1	3.455933
26.331683	0.1	3.432240
26.333350	0.1	3.408059
26.335017	0.1	3.381087
26.336683	0.1	3.351774
26.338350	0.1	3.322577
26.340017	0.1	3.295774
26.341683	0.1	3.272425
26.343350	0.1	3.252188
26.345017	0.1	3.233938
26.346683	0.1	3.216988
26.348350	0.1	3.200723
26.350017	0.1	3.184048
26.351683	0.1	3.166404
26.353350	0.1	3.148220
26.355017	0.1	3.130296
26.356683	0.1	3.113355
26.358350	0.1	3.097882
26.360017	0.1	3.084335
26.361683	0.1	3.073169
26.363350	0.1	3.064037
26.365017	0.1	3.055735
26.366683	0.1	3.047055
26.368350	0.1	3.037290
26.370017	0.1	3.026682
26.371683	0.1	3.016326
26.373350	0.1	3.006584
26.375017	0.1	2.996507
26.376683	0.1	2.985941
26.378350	0.1	2.976530
26.380017	0.1	2.969825
26.381683	0.1	2.965718
26.383350	0.1	2.963087
26.385017	0.1	2.960926
26.386683	0.1	2.958379
26.388350	0.1	2.954439
26.390017	0.1	2.948721
26.391683	0.1	2.942304
26.393350	0.1	2.936879
26.395017	0.1	2.933522
26.396683	0.1	2.932968
26.398350	0.1	2.935058
26.400017	0.1	2.937564
26.401683	0.1	2.937415
26.403350	0.1	2.933131
26.405017	0.1	2.925089
26.406683	0.1	2.914513
26.408350	0.1	2.903305
26.410017	0.1	2.893754
26.411683	0.1	2.887510
26.413350	0.1	2.885195
26.415017	0.1	2.886332
26.416683	0.1	2.889107
26.418350	0.1	2.891161
26.420017	0.1	2.890998
26.421683	0.1	2.888772
26.423350	0.1	2.886327
26.425017	0.1	2.886006
26.426683	0.1	2.888720
26.428350	0.1	2.893177
26.430017	0.1	2.897000
26.431683	0.1	2.898243
26.433350	0.1	2.896199
26.435017	0.1	2.891514
26.436683	0.1	2.886127
26.438350	0.1	2.882308
26.440017	0.1	2.880702
26.441683	0.1	2.879645
26.443350	0.1	2.877563
26.445017	0.1	2.875417
26.446683	0.1	2.875151
26.448350	0.1	2.876432
26.450017	0.1	2.876758
26.451683	0.1	2.874038
26.453350	0.1	2.868464
26.455017	0.1	2.862662
26.456683	0.1	2.859626
26.458350	0.1	2.860329
26.460017	0.1	2.863626
26.461683	0.1	2.867528
26.463350	0.1	2.870210
26.465017	0.1	2.870429
26.466683	0.1	2.867691
26.468350	0.1	2.862639
26.470017	0.1	2.857032
26.471683	0.1	2.853074
26.473350	0.1	2.852674
26.475017	0.1	2.856655
26.476683	0.1	2.864115
26.478350	0.1	2.872506
26.480017	0.1	2.878858
26.481683	0.1	2.880841
26.483350	0.1	2.877451
26.485017	0.1	2.870141
26.486683	0.1	2.862294
26.488350	0.1	2.856613
26.490017	0.1	2.853996
26.491683	0.1	2.854373
26.493350	0.1	2.857228
26.495017	0.1	2.861628
26.496683	0.1	2.866169
26.498350	0.1	2.869503
26.500017	0.1	2.871081
26.501683	0.1	2.870625
26.503350	0.1	2.867938
26.505017	0.1	2.864166
26.506683	0.1	2.861442
26.508350	0.1	2.860958
26.510017	0.1	2.862629
26.511683	0.1	2.865661
26.513350	0.1	2.868716
26.515017	0.1	2.870229
26.516683	0.1	2.869354
26.518350	0.1	2.866671
26.520017	0.1	2.863449
26.521683	0.1	2.860222
26.523350	0.1	2.856688
26.525017	0.1	2.853489
26.526683	0.1	2.853274
26.528350	0.1	2.858215
26.530017	0.1	2.866611
26.531683	0.1	2.873717
26.533350	0.1	2.875910
26.535017	0.1	2.873032
26.536683	0.1	2.867514
26.538350	0.1	2.862145
26.540017	0.1	2.858173
26.541683	0.1	2.855044
26.543350	0.1	2.852068
26.545017	0.1	2.849638
26.546683	0.1	2.848296
26.548350	0.1	2.847826
26.550017	0.1	2.847528
26.551683	0.1	2.846625
26.553350	0.1	2.845000
26.555017	0.1	2.843668
26.556683	0.1	2.843672
26.558350	0.1	2.844897
26.560017	0.1	2.846685
26.561683	0.1	2.848525
26.563350	0.1	2.850248
26.565017	0.1	2.852115
26.566683	0.1	2.853903
26.568350	0.1	2.854494
26.570017	0.1	2.853037
26.571683	0.1	2.850173
26.573350	0.1	2.847523
26.575017	0.1	2.845661
26.576683	0.1	2.843798
26.578350	0.1	2.841796
26.580017	0.1	2.840450
26.581683	0.1	2.839663
26.583350	0.1	2.838424
26.585017	0.1	2.836846
26.586683	0.1	2.836282
26.588350	0.1	2.837735
26.590017	0.1	2.841610
26.591683	0.1	2.848217
26.593350	0.1	2.856390
26.595017	0.1	2.862662
26.596683	0.1	2.863682
26.598350	0.1	2.859095
26.600017	0.1	2.851845
26.601683	0.1	2.846131
26.603350	0.1	2.844278
26.605017	0.1	2.845153
26.606683	0.1	2.846075
26.608350	0.1	2.845810
26.610017	0.1	2.845237
26.611683	0.1	2.845675
26.613350	0.1	2.847179
26.615017	0.1	2.848748
26.616683	0.1	2.849633
26.618350	0.1	2.849875
26.620017	0.1	2.850252
26.621683	0.1	2.851970
26.623350	0.1	2.855989
26.625017	0.1	2.861833
26.626683	0.1	2.867146
26.628350	0.1	2.869563
26.630017	0.1	2.868874
26.631683	0.1	2.866462
26.633350	0.1	2.863701
26.635017	0.1	2.861535
26.636683	0.1	2.860539
26.638350	0.1	2.860841
26.640017	0.1	2.862401
26.641683	0.1	2.865153
26.643350	0.1	2.868646
26.645017	0.1	2.872115
26.646683	0.1	2.874741
26.648350	0.1	2.876041
26.650017	0.1	2.876325
26.651683	0.1	2.876460
26.653350	0.1	2.877251
26.655017	0.1	2.879142
26.656683	0.1	2.882113
26.658350	0.1	2.885540
26.660017	0.1	2.888748
26.661683	0.1	2.891598
26.663350	0.1	2.894253
26.665017	0.1	2.896730
26.666683	0.1	2.898728
26.668350	0.1	2.899645
26.670017	0.1	2.899049
26.671683	0.1	2.897331
26.673350	0.1	2.896003
26.675017	0.1	2.897084
26.676683	0.1	2.901494
26.678350	0.1	2.907994
26.680017	0.1	2.913759
26.681683	0.1	2.916679
26.683350	0.1	2.917312
26.685017	0.1	2.917619
26.686683	0.1	2.918593
26.688350	0.1	2.920451
26.690017	0.1	2.924292
26.691683	0.1	2.931859
26.693350	0.1	2.943482
26.695017	0.1	2.956530
26.696683	0.1	2.966621
26.698350	0.1	2.971278
26.700017	0.1	2.972120
26.701683	0.1	2.972987
26.703350	0.1	2.976800
26.705017	0.1	2.984321
26.706683	0.1	2.994342
26.708350	0.1	3.004405
26.710017	0.1	3.011669
26.711683	0.1	3.014160
26.713350	0.1	3.013387
26.715017	0.1	3.014305
26.716683	0.1	3.020843
26.718350	0.1	3.032754
26.720017	0.1	3.047199
26.721683	0.1	3.061946
26.723350	0.1	3.076331
26.725017	0.1	3.089840
26.726683	0.1	3.101714
26.728350	0.1	3.111875
26.730017	0.1	3.120927
26.731683	0.1	3.129831
26.733350	0.1	3.139675
26.735017	0.1	3.150729
26.736683	0.1	3.162227
26.738350	0.1	3.173430
26.740017	0.1	3.184048
26.741683	0.1	3.194083
26.743350	0.1	3.204141
26.745017	0.1	3.215480
26.746683	0.1	3.229561
26.748350	0.1	3.247233
26.750017	0.1	3.267732
26.751683	0.1	3.288961
26.753350	0.1	3.309264
26.755017	0.1	3.328114
26.756683	0.1	3.345455
26.758350	0.1	3.362028
26.760017	0.1	3.379458
26.761683	0.1	3.398634
26.763350	0.1	3.419127
26.765017	0.1	3.440632
26.766683	0.1	3.463388
26.768350	0.1	3.487025
26.770017	0.1	3.510825
26.771683	0.1	3.534970
26.773350	0.1	3.560204
26.775017	0.1	3.587045
26.776683	0.1	3.616042
26.778350	0.1	3.647697
26.780017	0.1	3.681644
26.781683	0.1	3.716187
26.783350	0.1	3.749025
26.785017	0.1	3.779172
26.786683	0.1	3.807908
26.788350	0.1	3.837589
26.790017	0.1	3.870223
26.791683	0.1	3.906563
26.793350	0.1	3.946275
26.795017	0.1	3.988557
26.796683	0.1	4.032296
26.798350	0.1	4.076171
26.800017	0.1	4.119151
26.801683	0.1	4.161508
26.803350	0.1	4.205280
26.805017	0.1	4.252945
26.806683	0.1	4.305812
26.808350	0.1	4.363251
26.810017	0.1	4.422870
26.811683	0.1	4.482754
26.813350	0.1	4.543420
26.815017	0.1	4.605884
26.816683	0.1	4.668757
26.818350	0.1	4.729619
26.820017	0.1	4.788465
26.821683	0.1	4.847636
26.823350	0.1	4.908745
26.825017	0.1	4.970971
26.826683	0.1	5.031908
26.828350	0.1	5.089762
26.830017	0.1	5.145231
26.831683	0.1	5.201139
26.833350	0.1	5.259491
26.835017	0.1	5.319458
26.836683	0.1	5.378192
26.838350	0.1	5.433243
26.840017	0.1	5.484116
26.841683	0.1	5.531418
26.843350	0.1	5.575055
26.845017	0.1	5.613873
26.846683	0.1	5.647205
26.848350	0.1	5.676406
26.850017	0.1	5.703666
26.851683	0.1	5.729757
26.853350	0.1	5.753860
26.855017	0.1	5.774153
26.856683	0.1	5.788151
26.858350	0.1	5.794191
26.860017	0.1	5.792812
26.861683	0.1	5.786186
26.863350	0.1	5.776668
26.865017	0.1	5.765497
26.866683	0.1	5.751983
26.868350	0.1	5.734870
26.870017	0.1	5.714246
26.871683	0.1	5.690791
26.873350	0.1	5.664150
26.875017	0.1	5.633268
26.876683	0.1	5.597780
26.878350	0.1	5.558371
26.880017	0.1	5.516368
26.881683	0.1	5.473373
26.883350	0.1	5.430579
26.885017	0.1	5.388297
26.886683	0.1	5.345959
26.888350	0.1	5.301940
26.890017	0.1	5.254173
26.891683	0.1	5.201967
26.893350	0.1	5.147154
26.895017	0.1	5.092714
26.896683	0.1	5.040606
26.898350	0.1	4.991218
26.900017	0.1	4.944359
26.901683	0.1	4.899702
26.903350	0.1	4.856978
26.905017	0.1	4.817178
26.906683	0.1	4.782388
26.908350	0.1	4.753484
26.910017	0.1	4.729000
26.911683	0.1	4.706690
26.913350	0.1	4.685060
26.915017	0.1	4.662951
26.916683	0.1	4.639882
26.918350	0.1	4.617684
26.920017	0.1	4.599015
26.921683	0.1	4.584529
26.923350	0.1	4.573371
26.925017	0.1	4.564547
26.926683	0.1	4.556677
26.928350	0.1	4.547541
26.930017	0.1	4.534982
26.931683	0.1	4.518707
26.933350	0.1	4.500472
26.935017	0.1	4.482893
26.936683	0.1	4.468928
26.938350	0.1	4.460644
26.940017	0.1	4.457519
26.941683	0.1	4.456700
26.943350	0.1	4.455219
26.945017	0.1	4.451661
26.946683	0.1	4.445994
26.948350	0.1	4.438474
26.950017	0.1	4.428793
26.951683	0.1	4.416304
26.953350	0.1	4.401100
26.955017	0.1	4.384448
26.956683	0.1	4.367875
26.958350	0.1	4.351889
26.960017	0.1	4.335726
26.961683	0.1	4.318054
26.963350	0.1	4.297937
26.965017	0.1	4.274948
26.966683	0.1	4.248559
26.968350	0.1	4.218807
26.970017	0.1	4.187212
26.971683	0.1	4.154970
26.973350	0.1	4.121424
26.975017	0.1	4.085558
26.976683	0.1	4.047528
26.978350	0.1	4.008338
26.980017	0.1	3.969437
26.981683	0.1	3.932505
26.983350	0.1	3.898609
26.985017	0.1	3.867405
26.986683	0.1	3.836877
26.988350	0.1	3.804318
26.990017	0.1	3.768462
26.991683	0.1	3.730496
26.993350	0.1	3.693160
26.995017	0.1	3.658710
26.996683	0.1	3.626728
26.998350	0.1	3.594700
27.000017	0.1	3.560935
27.001683	0.1	3.525657
27.003350	0.1	3.490048
27.005017	0.1	3.455654
27.006683	0.1	3.423598
27.008350	0.1	3.394084
27.010017	0.1	3.367164
27.011683	0.1	3.343066
27.013350	0.1	3.321422
27.015017	0.1	3.300845
27.016683	0.1	3.280169
27.018350	0.1	3.259587
27.020017	0.1	3.239806
27.021683	0.1	3.221356
27.023350	0.1	3.205296
27.025017	0.1	3.192616
27.026683	0.1	3.182548
27.028350	0.1	3.172946
27.030017	0.1	3.162744
27.031683	0.1	3.153081
27.033350	0.1	3.145295
27.035017	0.1	3.139097
27.036683	0.1	3.133416
27.038350	0.1	3.127768
27.040017	0.1	3.122143
27.041683	0.1	3.116345
27.043350	0.1	3.110119
27.045017	0.1	3.103809
27.046683	0.1	3.098375
27.048350	0.1	3.094268
27.050017	0.1	3.090790
27.051683	0.1	3.087632
27.053350	0.1	3.086212
27.055017	0.1	3.088578
27.056683	0.1	3.095060
27.058350	0.1	3.103474
27.060017	0.1	3.110929
27.061683	0.1	3.115907
27.063350	0.1	3.118720
27.065017	0.1	3.120149
27.066683	0.1	3.120922
27.068350	0.1	3.122836
27.070017	0.1	3.127982
27.071683	0.1	3.136653
27.073350	0.1	3.147190
27.075017	0.1	3.157370
27.076683	0.1	3.165896
27.078350	0.1	3.172979
27.080017	0.1	3.179605
27.081683	0.1	3.186767
27.083350	0.1	3.195014
27.085017	0.1	3.204420
27.086683	0.1	3.215130
27.088350	0.1	3.227321
27.090017	0.1	3.240393
27.091683	0.1	3.253282
27.093350	0.1	3.265589
27.095017	0.1	3.277743
27.096683	0.1	3.290065
27.098350	0.1	3.302242
27.100017	0.1	3.314167
27.101683	0.1	3.326163
27.103350	0.1	3.338242
27.105017	0.1	3.350354
27.106683	0.1	3.362596
27.108350	0.1	3.374997
27.110017	0.1	3.387514
27.111683	0.1	3.399970
27.113350	0.1	3.412771
27.115017	0.1	3.427789
27.116683	0.1	3.446937
27.118350	0.1	3.469517
27.120017	0.1	3.492213
27.121683	0.1	3.512143
27.123350	0.1	3.528628
27.125017	0.1	3.542430
27.126683	0.1	3.554835
27.128350	0.1	3.567557
27.130017	0.1	3.583250
27.131683	0.1	3.604852
27.133350	0.1	3.632982
27.135017	0.1	3.664517
27.136683	0.1	3.695339
27.138350	0.1	3.723470
27.140017	0.1	3.748927
27.141683	0.1	3.772737
27.143350	0.1	3.797021
27.145017	0.1	3.824364
27.146683	0.1	3.855987
27.148350	0.1	3.890810
27.150017	0.1	3.926735
27.151683	0.1	3.962405
27.153350	0.1	3.997674
27.155017	0.1	4.033321
27.156683	0.1	4.070918
27.158350	0.1	4.112138
27.160017	0.1	4.157322
27.161683	0.1	4.205471
27.163350	0.1	4.255646
27.165017	0.1	4.307260
27.166683	0.1	4.359600
27.168350	0.1	4.412080
27.170017	0.1	4.464467
27.171683	0.1	4.516854
27.173350	0.1	4.569842
27.175017	0.1	4.624305
27.176683	0.1	4.681032
27.178350	0.1	4.740646
27.180017	0.1	4.803510
27.181683	0.1	4.869723
27.183350	0.1	4.938794
27.185017	0.1	5.009822
27.186683	0.1	5.082907
27.188350	0.1	5.159657
27.190017	0.1	5.241763
27.191683	0.1	5.329717
27.193350	0.1	5.422686
27.195017	0.1	5.519004
27.196683	0.1	5.617379
27.198350	0.1	5.717678
27.200017	0.1	5.820650
27.201683	0.1	5.927691
27.203350	0.1	6.040162
27.205017	0.1	6.159013
27.206683	0.1	6.285105
27.208350	0.1	6.418233
27.210017	0.1	6.556739
27.211683	0.1	6.699646
27.213350	0.1	6.847749
27.215017	0.1	7.002316
27.216683	0.1	7.163985
27.218350	0.1	7.332545
27.220017	0.1	7.507256
27.221683	0.1	7.687612
27.223350	0.1	7.874258
27.225017	0.1	8.068914
27.226683	0.1	8.272436
27.228350	0.1	8.483375
27.230017	0.1	8.699507
27.231683	0.1	8.919975
27.233350	0.1	9.145322
27.235017	0.1	9.376290
27.236683	0.1	9.613093
27.238350	0.1	9.855200
27.240017	0.1	10.101264
27.241683	0.1	10.349411
27.243350	0.1	10.597911
27.245017	0.1	10.845545
27.246683	0.1	11.091228
27.248350	0.1	11.333581
27.250017	0.1	11.571608
27.251683	0.1	11.805133
27.253350	0.1	12.033521
27.255017	0.1	12.254757
27.256683	0.1	12.466246
27.258350	0.1	12.665843
27.260017	0.1	12.853299
27.261683	0.1	13.030106
27.263350	0.1	13.196594
27.265017	0.1	13.350844
27.266683	0.1	13.490883
27.268350	0.1	13.615885
27.270017	0.1	13.725408
27.271683	0.1	13.818722
27.273350	0.1	13.895333
27.275017	0.1	13.955534
27.276683	0.1	13.999729
27.278350	0.1	14.027343
27.280017	0.1	14.036652
27.281683	0.1	14.026044
27.283350	0.1	13.995310
27.285017	0.1	13.946351
27.286683	0.1	13.882308
27.288350	0.1	13.804813
27.290017	0.1	13.713092
27.291683	0.1	13.605747
27.293350	0.1	13.482501
27.295017	0.1	13.344348
27.296683	0.1	13.192454
27.298350	0.1	13.028043
27.300017	0.1	12.853770
27.301683	0.1	12.673698
27.303350	0.1	12.491723
27.305017	0.1	12.309318
27.306683	0.1	12.124619
27.308350	0.1	11.934694
27.310017	0.1	11.737584
27.311683	0.1	11.532381
27.313350	0.1	11.320147
27.315017	0.1	11.104587
27.316683	0.1	10.890346
27.318350	0.1	10.680929
27.320017	0.1	10.478077
27.321683	0.1	10.282532
27.323350	0.1	10.094647
27.325017	0.1	9.913812
27.326683	0.1	9.738347
27.328350	0.1	9.567095
27.330017	0.1	9.400104
27.331683	0.1	9.237346
27.333350	0.1	9.078439
27.335017	0.1	8.924217
27.336683	0.1	8.776654
27.338350	0.1	8.636960
27.340017	0.1	8.504870
27.341683	0.1	8.379789
27.343350	0.1	8.261837
27.345017	0.1	8.151038
27.346683	0.1	8.045984
27.348350	0.1	7.944060
27.350017	0.1	7.843059
27.351683	0.1	7.742536
27.353350	0.1	7.643034
27.355017	0.1	7.544393
27.356683	0.1	7.445933
27.358350	0.1	7.347772
27.360017	0.1	7.251585
27.361683	0.1	7.159258
27.363350	0.1	7.070359
27.365017	0.1	6.982042
27.366683	0.1	6.891098
27.368350	0.1	6.795218
27.370017	0.1	6.693918
27.371683	0.1	6.589340
27.373350	0.1	6.485125
27.375017	0.1	6.383886
27.376683	0.1	6.285347
27.378350	0.1	6.186944
27.380017	0.1	6.086184
27.381683	0.1	5.982425
27.383350	0.1	5.876538
27.385017	0.1	5.769464
27.386683	0.1	5.662004
27.388350	0.1	5.555269
27.390017	0.1	5.450100
27.391683	0.1	5.346765
27.393350	0.1	5.244864
27.395017	0.1	5.142875
27.396683	0.1	5.039470
27.398350	0.1	4.934920
27.400017	0.1	4.829797
27.401683	0.1	4.724059
27.403350	0.1	4.618047
27.405017	0.1	4.513320
27.406683	0.1	4.412155
27.408350	0.1	4.316601
27.410017	0.1	4.227711
27.411683	0.1	4.145242
27.413350	0.1	4.068064
27.415017	0.1	3.994731
27.416683	0.1	3.924030
27.418350	0.1	3.855582
27.420017	0.1	3.789426
27.421683	0.1	3.725258
27.423350	0.1	3.662733
27.425017	0.1	3.601899
27.426683	0.1	3.542965
27.428350	0.1	3.486164
27.430017	0.1	3.432175
27.431683	0.1	3.382680
27.433350	0.1	3.339583
27.435017	0.1	3.303117
27.436683	0.1	3.270856
27.438350	0.1	3.238861
27.440017	0.1	3.204364
27.441683	0.1	3.167507
27.443350	0.1	3.130636
27.445017	0.1	3.097169
27.446683	0.1	3.069998
27.448350	0.1	3.049285
27.450017	0.1	3.032959
27.451683	0.1	3.018989
27.453350	0.1	3.005797
27.455017	0.1	2.991781
27.456683	0.1	2.975655
27.458350	0.1	2.957270
27.460017	0.1	2.938025
27.461683	0.1	2.920199
27.463350	0.1	2.905629
27.465017	0.1	2.894546
27.466683	0.1	2.885633
27.468350	0.1	2.877726
27.470017	0.1	2.870681
27.471683	0.1	2.864418
27.473350	0.1	2.858210
27.475017	0.1	2.851519
27.476683	0.1	2.844888
27.478350	0.1	2.839877
27.480017	0.1	2.837661
27.481683	0.1	2.837670
27.483350	0.1	2.838327
27.485017	0.1	2.838797
27.486683	0.1	2.838885
27.488350	0.1	2.837903
27.490017	0.1	2.835295
27.491683	0.1	2.831793
27.493350	0.1	2.828552
27.495017	0.1	2.825768
27.496683	0.1	2.822503
27.498350	0.1	2.817474
27.500017	0.1	2.810159
27.501683	0.1	2.801293
27.503350	0.1	2.792687
27.505017	0.1	2.786540
27.506683	0.1	2.784110
27.508350	0.1	2.785004
27.510017	0.1	2.787537
27.511683	0.1	2.789549
27.513350	0.1	2.789521
27.515017	0.1	2.787476
27.516683	0.1	2.784776
27.518350	0.1	2.782838
27.520017	0.1	2.781875
27.521683	0.1	2.780734
27.523350	0.1	2.778354
27.525017	0.1	2.774978
27.526683	0.1	2.771360
27.528350	0.1	2.767728
27.530017	0.1	2.764403
27.531683	0.1	2.762703
27.533350	0.1	2.764063
27.535017	0.1	2.768389
27.536683	0.1	2.774340
27.538350	0.1	2.780617
27.540017	0.1	2.785902
27.541683	0.1	2.788804
27.543350	0.1	2.788873
27.545017	0.1	2.787290
27.546683	0.1	2.785912
27.548350	0.1	2.784859
27.550017	0.1	2.782000
27.551683	0.1	2.775858
27.553350	0.1	2.767849
27.555017	0.1	2.760887
27.556683	0.1	2.756859
27.558350	0.1	2.755546
27.560017	0.1	2.755290
27.561683	0.1	2.754549
27.563350	0.1	2.753572
27.565017	0.1	2.754088
27.566683	0.1	2.756743
27.568350	0.1	2.759737
27.570017	0.1	2.760803
27.571683	0.1	2.759523
27.573350	0.1	2.757004
27.575017	0.1	2.754428
27.576683	0.1	2.752575
27.578350	0.1	2.751532
27.580017	0.1	2.750512
27.581683	0.1	2.748407
27.583350	0.1	2.744840
27.585017	0.1	2.740421
27.586683	0.1	2.736119
27.588350	0.1	2.732812
27.590017	0.1	2.731211
27.591683	0.1	2.731467
27.593350	0.1	2.732761
27.595017	0.1	2.733478
27.596683	0.1	2.732249
27.598350	0.1	2.729809
27.600017	0.1	2.728896
27.601683	0.1	2.731187
27.603350	0.1	2.735471
27.605017	0.1	2.739122
27.606683	0.1	2.740477
27.608350	0.1	2.739853
27.610017	0.1	2.738815
27.611683	0.1	2.738256
27.613350	0.1	2.737553
27.615017	0.1	2.735620
27.616683	0.1	2.731648
27.618350	0.1	2.725227
27.620017	0.1	2.717241
27.621683	0.1	2.710307
27.623350	0.1	2.707033
27.625017	0.1	2.707765
27.626683	0.1	2.710172
27.628350	0.1	2.711262
27.630017	0.1	2.709683
27.631683	0.1	2.706214
27.633350	0.1	2.703005
27.635017	0.1	2.702614
27.636683	0.1	2.706428
27.638350	0.1	2.712952
27.640017	0.1	2.718340
27.641683	0.1	2.719723
27.643350	0.1	2.717348
27.645017	0.1	2.713185
27.646683	0.1	2.708756
27.648350	0.1	2.704673
27.650017	0.1	2.701287
27.651683	0.1	2.698936
27.653350	0.1	2.697776
27.655017	0.1	2.697799
27.656683	0.1	2.698917
27.658350	0.1	2.700877
27.660017	0.1	2.702912
27.661683	0.1	2.704212
27.663350	0.1	2.704780
27.665017	0.1	2.704384
27.666683	0.1	2.702028
27.668350	0.1	2.697385
27.670017	0.1	2.691350
27.671683	0.1	2.685473
27.673350	0.1	2.681948
27.675017	0.1	2.682335
27.676683	0.1	2.685850
27.678350	0.1	2.690437
27.680017	0.1	2.694447
27.681683	0.1	2.696477
27.683350	0.1	2.695695
27.685017	0.1	2.692910
27.686683	0.1	2.690232
27.688350	0.1	2.689613
27.690017	0.1	2.691476
27.691683	0.1	2.694754
27.693350	0.1	2.697944
27.695017	0.1	2.699806
27.696683	0.1	2.699960
27.698350	0.1	2.699271
27.700017	0.1	2.699294
27.701683	0.1	2.701217
27.703350	0.1	2.705045
27.705017	0.1	2.709744
27.706683	0.1	2.714116
27.708350	0.1	2.717455
27.710017	0.1	2.719616
27.711683	0.1	2.720598
27.713350	0.1	2.720323
27.715017	0.1	2.719201
27.716683	0.1	2.717949
27.718350	0.1	2.716477
27.720017	0.1	2.714349
27.721683	0.1	2.712207
27.723350	0.1	2.711737
27.725017	0.1	2.714447
27.726683	0.1	2.720351
27.728350	0.1	2.727816
27.730017	0.1	2.735252
27.731683	0.1	2.742414
27.733350	0.1	2.749939
27.735017	0.1	2.758168
27.736683	0.1	2.766224
27.738350	0.1	2.772631
27.740017	0.1	2.776906
27.741683	0.1	2.779448
27.743350	0.1	2.780627
27.745017	0.1	2.781111
27.746683	0.1	2.781888
27.748350	0.1	2.782820
27.750017	0.1	2.782624
27.751683	0.1	2.781046
27.753350	0.1	2.780007
27.755017	0.1	2.782131
27.756683	0.1	2.788166
27.758350	0.1	2.795886
27.760017	0.1	2.802238
27.761683	0.1	2.806042
27.763350	0.1	2.807914
27.765017	0.1	2.809027
27.766683	0.1	2.810829
27.768350	0.1	2.815011
27.770017	0.1	2.822671
27.771683	0.1	2.833037
27.773350	0.1	2.843100
27.775017	0.1	2.849433
27.776683	0.1	2.850476
27.778350	0.1	2.847319
27.780017	0.1	2.842741
27.781683	0.1	2.839463
27.783350	0.1	2.838862
27.785017	0.1	2.840669
27.786683	0.1	2.843658
27.788350	0.1	2.846685
27.790017	0.1	2.848925
27.791683	0.1	2.849880
27.793350	0.1	2.849912
27.795017	0.1	2.849996
27.796683	0.1	2.850443
27.798350	0.1	2.850164
27.800017	0.1	2.847947
27.801683	0.1	2.843859
27.803350	0.1	2.838415
27.805017	0.1	2.831072
27.806683	0.1	2.820953
27.808350	0.1	2.808906
27.810017	0.1	2.797591
27.811683	0.1	2.789702
27.813350	0.1	2.786578
27.815017	0.1	2.787593
27.816683	0.1	2.790303
27.818350	0.1	2.791765
27.820017	0.1	2.790322
27.821683	0.1	2.786191
27.823350	0.1	2.780720
27.825017	0.1	2.775230
27.826683	0.1	2.770498
27.828350	0.1	2.766824
27.830017	0.1	2.763667
27.831683	0.1	2.759648
27.833350	0.1	2.753758
27.835017	0.1	2.746671
27.836683	0.1	2.740589
27.838350	0.1	2.737208
27.840017	0.1	2.736039
27.841683	0.1	2.735411
27.843350	0.1	2.734619
27.845017	0.1	2.734414
27.846683	0.1	2.735835
27.848350	0.1	2.738535
27.850017	0.1	2.740850
27.851683	0.1	2.741828
27.853350	0.1	2.742326
27.855017	0.1	2.743583
27.856683	0.1	2.745478
27.858350	0.1	2.746666
27.860017	0.1	2.745911
27.861683	0.1	2.742806
27.863350	0.1	2.737558
27.865017	0.1	2.731318
27.866683	0.1	2.726247
27.868350	0.1	2.724058
27.870017	0.1	2.725017
27.871683	0.1	2.728356
27.873350	0.1	2.732496
27.875017	0.1	2.735355
27.876683	0.1	2.735457
27.878350	0.1	2.733180
27.880017	0.1	2.730954
27.881683	0.1	2.731606
27.883350	0.1	2.736249
27.885017	0.1	2.744203
27.886683	0.1	2.754107
27.888350	0.1	2.764184
27.890017	0.1	2.772561
27.891683	0.1	2.778163
27.893350	0.1	2.780450
27.895017	0.1	2.779057
27.896683	0.1	2.774722
27.898350	0.1	2.769590
27.900017	0.1	2.766200
27.901683	0.1	2.766387
27.903350	0.1	2.770433
27.905017	0.1	2.776762
27.906683	0.1	2.782638
27.908350	0.1	2.785297
27.910017	0.1	2.783183
27.911683	0.1	2.776715
27.913350	0.1	2.767770
27.915017	0.1	2.758633
27.916683	0.1	2.751485
27.918350	0.1	2.748393
27.920017	0.1	2.750726
27.921683	0.1	2.758298
27.923350	0.1	2.768878
27.925017	0.1	2.778457
27.926683	0.1	2.783407
27.928350	0.1	2.782405
27.930017	0.1	2.776375
27.931683	0.1	2.767891
27.933350	0.1	2.760384
27.935017	0.1	2.756473
27.936683	0.1	2.756719
27.938350	0.1	2.760263
27.940017	0.1	2.765870
27.941683	0.1	2.771923
27.943350	0.1	2.776249
27.945017	0.1	2.776748
27.946683	0.1	2.772752
27.948350	0.1	2.765702
27.950017	0.1	2.757967
27.951683	0.1	2.751206
27.953350	0.1	2.746424
27.955017	0.1	2.745027
27.956683	0.1	2.747923
27.958350	0.1	2.754154
27.960017	0.1	2.761581
27.961683	0.1	2.767686
27.963350	0.1	2.769679
27.965017	0.1	2.765921
27.966683	0.1	2.757628
27.968350	0.1	2.748189
27.970017	0.1	2.740654
27.971683	0.1	2.736789
27.973350	0.1	2.737544
27.975017	0.1	2.742335
27.976683	0.1	2.748566
27.978350	0.1	2.753693
27.980017	0.1	2.757101
27.981683	0.1	2.759104
27.983350	0.1	2.759458
27.985017	0.1	2.757744
27.986683	0.1	2.754726
27.988350	0.1	2.752552
27.990017	0.1	2.753539
27.991683	0.1	2.758615
27.993350	0.1	2.766657
27.995017	0.1	2.775369
27.996683	0.1	2.782629
27.998350	0.1	2.787160
28.000017	0.1	2.789092
28.001683	0.1	2.789972
28.003350	0.1	2.791318
28.005017	0.1	2.793609
28.006683	0.1	2.796762
28.008350	0.1	2.800561
28.010017	0.1	2.804380
28.011683	0.1	2.807281
28.013350	0.1	2.808450
28.015017	0.1	2.807407
28.016683	0.1	2.804217
28.018350	0.1	2.799537
28.020017	0.1	2.794652
28.021683	0.1	2.791886
28.023350	0.1	2.794238
28.025017	0.1	2.803290
28.026683	0.1	2.817530
28.028350	0.1	2.833111
28.030017	0.1	2.845824
28.031683	0.1	2.852893
28.033350	0.1	2.854145
28.035017	0.1	2.851649
28.036683	0.1	2.848399
28.038350	0.1	2.847104
28.040017	0.1	2.849251
28.041683	0.1	2.854983
28.043350	0.1	2.863654
28.045017	0.1	2.873866
28.046683	0.1	2.883500
28.048350	0.1	2.890741
28.050017	0.1	2.894895
28.051683	0.1	2.896199
28.053350	0.1	2.895501
28.055017	0.1	2.894737
28.056683	0.1	2.896180
28.058350	0.1	2.900553
28.060017	0.1	2.906923
28.061683	0.1	2.913689
28.063350	0.1	2.919016
28.065017	0.1	2.922020
28.066683	0.1	2.923422
28.068350	0.1	2.924320
28.070017	0.1	2.925503
28.071683	0.1	2.927603
28.073350	0.1	2.930644
28.075017	0.1	2.934230
28.076683	0.1	2.938169
28.078350	0.1	2.941466
28.080017	0.1	2.942313
28.081683	0.1	2.940395
28.083350	0.1	2.937694
28.085017	0.1	2.936278
28.086683	0.1	2.937005
28.088350	0.1	2.940246
28.090017	0.1	2.945913
28.091683	0.1	2.952623
28.093350	0.1	2.957927
28.095017	0.1	2.959785
28.096683	0.1	2.957480
28.098350	0.1	2.951487
28.100017	0.1	2.943440
28.101683	0.1	2.936171
28.103350	0.1	2.932772
28.105017	0.1	2.935026
28.106683	0.1	2.942430
28.108350	0.1	2.952116
28.110017	0.1	2.960018
28.111683	0.1	2.963366
28.113350	0.1	2.962477
28.115017	0.1	2.959738
28.116683	0.1	2.956847
28.118350	0.1	2.953904
28.120017	0.1	2.950625
28.121683	0.1	2.946691
28.123350	0.1	2.941713
28.125017	0.1	2.936590
28.126683	0.1	2.933526
28.128350	0.1	2.933587
28.130017	0.1	2.935650
28.131683	0.1	2.937848
28.133350	0.1	2.939031
28.135017	0.1	2.939054
28.136683	0.1	2.938360
28.138350	0.1	2.937284
28.140017	0.1	2.936102
28.141683	0.1	2.935492
28.143350	0.1	2.935925
28.145017	0.1	2.936181
28.146683	0.1	2.933643
28.148350	0.1	2.926313
28.150017	0.1	2.914201
28.151683	0.1	2.899729
28.153350	0.1	2.886774
28.155017	0.1	2.878569
28.156683	0.1	2.876660
28.158350	0.1	2.880571
28.160017	0.1	2.887310
28.161683	0.1	2.892246
28.163350	0.1	2.891878
28.165017	0.1	2.886117
28.166683	0.1	2.877694
28.168350	0.1	2.869456
28.170017	0.1	2.862811
28.171683	0.1	2.858080
28.173350	0.1	2.855393
28.175017	0.1	2.854746
28.176683	0.1	2.855281
28.178350	0.1	2.855174
28.180017	0.1	2.852906
28.181683	0.1	2.848436
28.183350	0.1	2.843039
28.185017	0.1	2.838359
28.186683	0.1	2.835626
28.188350	0.1	2.835095
28.190017	0.1	2.835356
28.191683	0.1	2.833824
28.193350	0.1	2.828678
28.195017	0.1	2.820524
28.196683	0.1	2.812147
28.198350	0.1	2.806098
28.200017	0.1	2.802699
28.201683	0.1	2.800659
28.203350	0.1	2.798978
28.205017	0.1	2.797544
28.206683	0.1	2.796161
28.208350	0.1	2.793940
28.210017	0.1	2.790233
28.211683	0.1	2.785590
28.213350	0.1	2.781032
28.215017	0.1	2.777013
28.216683	0.1	2.773865
28.218350	0.1	2.772184
28.220017	0.1	2.772068
28.221683	0.1	2.772822
28.223350	0.1	2.773702
28.225017	0.1	2.774075
28.226683	0.1	2.773376
28.228350	0.1	2.771690
28.230017	0.1	2.770242
28.231683	0.1	2.770387
28.233350	0.1	2.772179
28.235017	0.1	2.774689
28.236683	0.1	2.777204
28.238350	0.1	2.779081
28.240017	0.1	2.779248
28.241683	0.1	2.776878
28.243350	0.1	2.772524
28.245017	0.1	2.768268
28.246683	0.1	2.765963
28.248350	0.1	2.765516
28.250017	0.1	2.765339
28.251683	0.1	2.764119
28.253350	0.1	2.761954
28.255017	0.1	2.759988
28.256683	0.1	2.759481
28.258350	0.1	2.760948
28.260017	0.1	2.763690
28.261683	0.1	2.766391
28.263350	0.1	2.767872
28.265017	0.1	2.767262
28.266683	0.1	2.764706
28.268350	0.1	2.761711
28.270017	0.1	2.759318
28.271683	0.1	2.757409
28.273350	0.1	2.756831
28.275017	0.1	2.759309
28.276683	0.1	2.764524
28.278350	0.1	2.769716
28.280017	0.1	2.772352
28.281683	0.1	2.771975
28.283350	0.1	2.770238
28.285017	0.1	2.769534
28.286683	0.1	2.771034
28.288350	0.1	2.774484
28.290017	0.1	2.778987
28.291683	0.1	2.782983
28.293350	0.1	2.785367
28.295017	0.1	2.786941
28.296683	0.1	2.789055
28.298350	0.1	2.791933
28.300017	0.1	2.795435
28.301683	0.1	2.800105
28.303350	0.1	2.806494
28.305017	0.1	2.814005
28.306683	0.1	2.820943
28.308350	0.1	2.825586
28.310017	0.1	2.827281
28.311683	0.1	2.827151
28.313350	0.1	2.827575
28.315017	0.1	2.830620
28.316683	0.1	2.836552
28.318350	0.1	2.844026
28.320017	0.1	2.851379
28.321683	0.1	2.857447
28.323350	0.1	2.861838
28.325017	0.1	2.864813
28.326683	0.1	2.866895
28.328350	0.1	2.869158
28.330017	0.1	2.873382
28.331683	0.1	2.880860
28.333350	0.1	2.891351
28.335017	0.1	2.903077
28.336683	0.1	2.913876
28.338350	0.1	2.922737
28.340017	0.1	2.930169
28.341683	0.1	2.937224
28.343350	0.1	2.944185
28.345017	0.1	2.950057
28.346683	0.1	2.953322
28.348350	0.1	2.953485
28.350017	0.1	2.951799
28.351683	0.1	2.950616
28.353350	0.1	2.952088
28.355017	0.1	2.956758
28.356683	0.1	2.963273
28.358350	0.1	2.970286
28.360017	0.1	2.977522
28.361683	0.1	2.984423
28.363350	0.1	2.989569
28.365017	0.1	2.991860
28.366683	0.1	2.991180
28.368350	0.1	2.987906
28.370017	0.1	2.982835
28.371683	0.1	2.977662
28.373350	0.1	2.974477
28.375017	0.1	2.974370
28.376683	0.1	2.976214
28.378350	0.1	2.976898
28.380017	0.1	2.974542
28.381683	0.1	2.970821
28.383350	0.1	2.968344
28.385017	0.1	2.966826
28.386683	0.1	2.963557
28.388350	0.1	2.957163
28.390017	0.1	2.949163
28.391683	0.1	2.941801
28.393350	0.1	2.935827
28.395017	0.1	2.930849
28.396683	0.1	2.926430
28.398350	0.1	2.921885
28.400017	0.1	2.916218
28.401683	0.1	2.908311
28.403350	0.1	2.897168
28.405017	0.1	2.883226
28.406683	0.1	2.869139
28.408350	0.1	2.857377
28.410017	0.1	2.847873
28.411683	0.1	2.839249
28.413350	0.1	2.831044
28.415017	0.1	2.823547
28.416683	0.1	2.816799
28.418350	0.1	2.810718
28.420017	0.1	2.804990
28.421683	0.1	2.798955
28.423350	0.1	2.792273
28.425017	0.1	2.784859
28.426683	0.1	2.776915
28.428350	0.1	2.770075
28.430017	0.1	2.766354
28.431683	0.1	2.765683
28.433350	0.1	2.765912
28.435017	0.1	2.764654
28.436683	0.1	2.760761
28.438350	0.1	2.754498
28.440017	0.1	2.746633
28.441683	0.1	2.738452
28.443350	0.1	2.731783
28.445017	0.1	2.727169
28.446683	0.1	2.722689
28.448350	0.1	2.716025
28.450017	0.1	2.706875
28.451683	0.1	2.697008
28.453350	0.1	2.688649
28.455017	0.1	2.682977
28.456683	0.1	2.679899
28.458350	0.1	2.678731
28.460017	0.1	2.678484
28.461683	0.1	2.677757
28.463350	0.1	2.675247
28.465017	0.1	2.670824
28.466683	0.1	2.665492
28.468350	0.1	2.660477
28.470017	0.1	2.656723
28.471683	0.1	2.655005
28.473350	0.1	2.655629
28.475017	0.1	2.657953
28.476683	0.1	2.660770
28.478350	0.1	2.662693
28.480017	0.1	2.662041
28.481683	0.1	2.657929
28.483350	0.1	2.651601
28.485017	0.1	2.646144
28.486683	0.1	2.644476
28.488350	0.1	2.647033
28.490017	0.1	2.651829
28.491683	0.1	2.656635
28.493350	0.1	2.660295
28.495017	0.1	2.662390
28.496683	0.1	2.662642
28.498350	0.1	2.660761
28.500017	0.1	2.656523
28.501683	0.1	2.650837
28.503350	0.1	2.646488
28.505017	0.1	2.645901
28.506683	0.1	2.648490
28.508350	0.1	2.651955
28.510017	0.1	2.654870
28.511683	0.1	2.656942
28.513350	0.1	2.658451
28.515017	0.1	2.660290
28.516683	0.1	2.663671
28.518350	0.1	2.668714
28.520017	0.1	2.673627
28.521683	0.1	2.676290
28.523350	0.1	2.676216
28.525017	0.1	2.674465
28.526683	0.1	2.672784
28.528350	0.1	2.673105
28.530017	0.1	2.676952
28.531683	0.1	2.684491
28.533350	0.1	2.693897
28.535017	0.1	2.701874
28.536683	0.1	2.705595
28.538350	0.1	2.705064
28.540017	0.1	2.703294
28.541683	0.1	2.703345
28.543350	0.1	2.706004
28.545017	0.1	2.710368
28.546683	0.1	2.715453
28.548350	0.1	2.721311
28.550017	0.1	2.728831
28.551683	0.1	2.738158
28.553350	0.1	2.747485
28.555017	0.1	2.754186
28.556683	0.1	2.757339
28.558350	0.1	2.758703
28.560017	0.1	2.761413
28.561683	0.1	2.767518
28.563350	0.1	2.776301
28.565017	0.1	2.785623
28.566683	0.1	2.794778
28.568350	0.1	2.804659
28.570017	0.1	2.815709
28.571683	0.1	2.827528
28.573350	0.1	2.840143
28.575017	0.1	2.853810
28.576683	0.1	2.867696
28.578350	0.1	2.880101
28.580017	0.1	2.890122
28.581683	0.1	2.898150
28.583350	0.1	2.904707
28.585017	0.1	2.910062
28.586683	0.1	2.915184
28.588350	0.1	2.921349
28.590017	0.1	2.929368
28.591683	0.1	2.940092
28.593350	0.1	2.954174
28.595017	0.1	2.970556
28.596683	0.1	2.986914
28.598350	0.1	3.001913
28.600017	0.1	3.015730
28.601683	0.1	3.028391
28.603350	0.1	3.039497
28.605017	0.1	3.049574
28.606683	0.1	3.060065
28.608350	0.1	3.072280
28.610017	0.1	3.086831
28.611683	0.1	3.102636
28.613350	0.1	3.116601
28.615017	0.1	3.125765
28.616683	0.1	3.129616
28.618350	0.1	3.130557
28.620017	0.1	3.132452
28.621683	0.1	3.138431
28.623350	0.1	3.149663
28.625017	0.1	3.165742
28.626683	0.1	3.185342
28.628350	0.1	3.206641
28.630017	0.1	3.228174
28.631683	0.1	3.248877
28.633350	0.1	3.267317
28.635017	0.1	3.282335
28.636683	0.1	3.294554
28.638350	0.1	3.306172
28.640017	0.1	3.319383
28.641683	0.1	3.335457
28.643350	0.1	3.354573
28.645017	0.1	3.375900
28.646683	0.1	3.398359
28.648350	0.1	3.421078
28.650017	0.1	3.443123
28.651683	0.1	3.464026
28.653350	0.1	3.484599
28.655017	0.1	3.505894
28.656683	0.1	3.527659
28.658350	0.1	3.548828
28.660017	0.1	3.569103
28.661683	0.1	3.589136
28.663350	0.1	3.609890
28.665017	0.1	3.632288
28.666683	0.1	3.656871
28.668350	0.1	3.683940
28.670017	0.1	3.714003
28.671683	0.1	3.746944
28.673350	0.1	3.781361
28.675017	0.1	3.815433
28.676683	0.1	3.848039
28.678350	0.1	3.879429
28.680017	0.1	3.911224
28.681683	0.1	3.945320
28.683350	0.1	3.982661
28.685017	0.1	4.022755
28.686683	0.1	4.064040
28.688350	0.1	4.104953
28.690017	0.1	4.145061
28.691683	0.1	4.185126
28.693350	0.1	4.226509
28.695017	0.1	4.270626
28.696683	0.1	4.318296
28.698350	0.1	4.370017
28.700017	0.1	4.426851
28.701683	0.1	4.489706
28.703350	0.1	4.557734
28.705017	0.1	4.628287
28.706683	0.1	4.698238
28.708350	0.1	4.764949
28.710017	0.1	4.827413
28.711683	0.1	4.887474
28.713350	0.1	4.949193
28.715017	0.1	5.016457
28.716683	0.1	5.091447
28.718350	0.1	5.174405
28.720017	0.1	5.263966
28.721683	0.1	5.358402
28.723350	0.1	5.456116
28.725017	0.1	5.555064
28.726683	0.1	5.653575
28.728350	0.1	5.751476
28.730017	0.1	5.849567
28.731683	0.1	5.949042
28.733350	0.1	6.051371
28.735017	0.1	6.157891
28.736683	0.1	6.269189
28.738350	0.1	6.384635
28.740017	0.1	6.503044
28.741683	0.1	6.623762
28.743350	0.1	6.746869
28.745017	0.1	6.873007
28.746683	0.1	7.003234
28.748350	0.1	7.138439
28.750017	0.1	7.278905
28.751683	0.1	7.424108
28.753350	0.1	7.572817
28.755017	0.1	7.723873
28.756683	0.1	7.876321
28.758350	0.1	8.029821
28.760017	0.1	8.186074
28.761683	0.1	8.348441
28.763350	0.1	8.519315
28.765017	0.1	8.698693
28.766683	0.1	8.885106
28.768350	0.1	9.077494
28.770017	0.1	9.275936
28.771683	0.1	9.481087
28.773350	0.1	9.693117
28.775017	0.1	9.910767
28.776683	0.1	10.132235
28.778350	0.1	10.357653
28.780017	0.1	10.589436
28.781683	0.1	10.830108
28.783350	0.1	11.081235
28.785017	0.1	11.343583
28.786683	0.1	11.616629
28.788350	0.1	11.897953
28.790017	0.1	12.184419
28.791683	0.1	12.473599
28.793350	0.1	12.763804
28.795017	0.1	13.054614
28.796683	0.1	13.347222
28.798350	0.1	13.642549
28.800017	0.1	13.940404
28.801683	0.1	14.241007
28.803350	0.1	14.544702
28.805017	0.1	14.849831
28.806683	0.1	15.152688
28.808350	0.1	15.449873
28.810017	0.1	15.739403
28.811683	0.1	16.019568
28.813350	0.1	16.288366
28.815017	0.1	16.544168
28.816683	0.1	16.785222
28.818350	0.1	17.009424
28.820017	0.1	17.215689
28.821683	0.1	17.404645
28.823350	0.1	17.576842
28.825017	0.1	17.730729
28.826683	0.1	17.863419
28.828350	0.1	17.972756
28.830017	0.1	18.056822
28.831683	0.1	18.112860
28.833350	0.1	18.138848
28.835017	0.1	18.134913
28.836683	0.1	18.102969
28.838350	0.1	18.045865
28.840017	0.1	17.965511
28.841683	0.1	17.861333
28.843350	0.1	17.731572
28.845017	0.1	17.575999
28.846683	0.1	17.395993
28.848350	0.1	17.192010
28.850017	0.1	16.962835
28.851683	0.1	16.707955
28.853350	0.1	16.429359
28.855017	0.1	16.130237
28.856683	0.1	15.812721
28.858350	0.1	15.478074
28.860017	0.1	15.128423
28.861683	0.1	14.767251
28.863350	0.1	14.397968
28.865017	0.1	14.022575
28.866683	0.1	13.642367
28.868350	0.1	13.258886
28.870017	0.1	12.873053
28.871683	0.1	12.484477
28.873350	0.1	12.092437
28.875017	0.1	11.697100
28.876683	0.1	11.299937
28.878350	0.1	10.903692
28.880017	0.1	10.511773
28.881683	0.1	10.126987
28.883350	0.1	9.750845
28.885017	0.1	9.384071
28.886683	0.1	9.027226
28.888350	0.1	8.680378
28.890017	0.1	8.342988
28.891683	0.1	8.015339
28.893350	0.1	7.699248
28.895017	0.1	7.396596
28.896683	0.1	7.107980
28.898350	0.1	6.832858
28.900017	0.1	6.570374
28.901683	0.1	6.320486
28.903350	0.1	6.084074
28.905017	0.1	5.861269
28.906683	0.1	5.650516
28.908350	0.1	5.450035
28.910017	0.1	5.259141
28.911683	0.1	5.077794
28.913350	0.1	4.906356
28.915017	0.1	4.746323
28.916683	0.1	4.599183
28.918350	0.1	4.464234
28.920017	0.1	4.339362
28.921683	0.1	4.223022
[truncated: 250,142 more chars]
