# Supplementary material for: Fade into you: genetic control of pigmentation patterns in red-flesh apple (Malus domestica)
Source: Front Plant Sci. 2025 Jan 13;15:1462545. doi: 10.3389/fpls.2024.1462545 (PMC11770013; doi:10.3389/fpls.2024.1462545)
Supplement: Supplementary file 4 [file DataSheet1.zip › CR B1UV_VIS_2/CR B1UV_VIS_2.txt]

URL	chrom://thermo-pfav3ojr/ChromeleonLocal/Instrument Data/Vanquish_MS/Dimitri/VALEMA/Pierre/Echantillons 03-04-24.seq/965.smp/UV_VIS_2.channel/UV_VIS_2.chm
Channel	UV_VIS_2

Injection Information:
Data Vault	ChromeleonLocal
Sequence	Echantillons 03-04-24
Name	CR B1
Number	7
Position	B:A7
Comment	colonne SB-AQ MeOH+5%AA
Processing Method	Quantitative
Instrument Method	VALEMA test separation GRAQ 4
Type	Unknown
Status	Finished
Inject Time	4/3/2024 10:10:53 PM +02:00
Volume (µl)	10.0000
Dilution Factor	1.0000
Weight	1.0000

Chromatogram Data Information:
Time Min. (min)	0.001683
Time Max. (min)	47.000017
Data Points	28200
Detector	UV
Generating Data System	Chromeleon 7.3.2.10759
Exporting Data System	Chromeleon 7.3.2.0
Operator	Instrument Controller
Signal Quantity	Absorbance
Signal Unit	mAU
Signal Min.	-3.551166
Signal Max.	781.361066
Channel	UV_VIS_2
Driver Name	VDAD.dll
Channel Type	Evaluation
Min. Step (s)	0.1
Max. Step (s)	0.1
Average Step (s)	0.1

Signal Parameter Information:
Signal Info	WVL:312 nm

Chromatogram Data:
Time (min)	Step (s)	Value (mAU)
0.001683	n.a.	0.000000
0.003350	0.1	-0.000130
0.005017	0.1	-0.000726
0.006683	0.1	-0.001802
0.008350	0.1	-0.002533
0.010017	0.1	-0.001942
0.011683	0.1	0.000433
0.013350	0.1	0.004363
0.015017	0.1	0.008540
0.016683	0.1	0.011143
0.018350	0.1	0.011297
0.020017	0.1	0.009271
0.021683	0.1	0.005774
0.023350	0.1	0.001928
0.025017	0.1	-0.001295
0.026683	0.1	-0.003683
0.028350	0.1	-0.005113
0.030017	0.1	-0.005295
0.031683	0.1	-0.004554
0.033350	0.1	-0.003460
0.035017	0.1	-0.002300
0.036683	0.1	-0.001835
0.038350	0.1	-0.003204
0.040017	0.1	-0.006319
0.041683	0.1	-0.009388
0.043350	0.1	-0.010696
0.045017	0.1	-0.010119
0.046683	0.1	-0.008866
0.048350	0.1	-0.008149
0.050017	0.1	-0.008112
0.051683	0.1	-0.008489
0.053350	0.1	-0.009942
0.055017	0.1	-0.013346
0.056683	0.1	-0.018086
0.058350	0.1	-0.022436
0.060017	0.1	-0.025672
0.061683	0.1	-0.028335
0.063350	0.1	-0.030464
0.065017	0.1	-0.031022
0.066683	0.1	-0.029304
0.068350	0.1	-0.026021
0.070017	0.1	-0.022203
0.071683	0.1	-0.017579
0.073350	0.1	-0.011586
0.075017	0.1	-0.005132
0.076683	0.1	-0.000158
0.078350	0.1	0.001793
0.080017	0.1	0.000293
0.081683	0.1	-0.003697
0.083350	0.1	-0.008144
0.085017	0.1	-0.011069
0.086683	0.1	-0.011874
0.088350	0.1	-0.011693
0.090017	0.1	-0.011623
0.091683	0.1	-0.011055
0.093350	0.1	-0.009178
0.095017	0.1	-0.006878
0.096683	0.1	-0.005686
0.098350	0.1	-0.005681
0.100017	0.1	-0.005583
0.101683	0.1	-0.004475
0.103350	0.1	-0.002538
0.105017	0.1	-0.000484
0.106683	0.1	0.000549
0.108350	0.1	-0.000512
0.110017	0.1	-0.002887
0.111683	0.1	-0.004219
0.113350	0.1	-0.003632
0.115017	0.1	-0.002771
0.116683	0.1	-0.003213
0.118350	0.1	-0.004284
0.120017	0.1	-0.004163
0.121683	0.1	-0.002189
0.123350	0.1	0.001066
0.125017	0.1	0.005215
0.126683	0.1	0.009728
0.128350	0.1	0.013127
0.130017	0.1	0.014338
0.131683	0.1	0.014165
0.133350	0.1	0.014473
0.135017	0.1	0.015926
0.136683	0.1	0.017211
0.138350	0.1	0.016890
0.140017	0.1	0.014873
0.141683	0.1	0.011618
0.143350	0.1	0.007725
0.145017	0.1	0.004643
0.146683	0.1	0.003888
0.148350	0.1	0.005518
0.150017	0.1	0.008205
0.151683	0.1	0.010179
0.153350	0.1	0.010245
0.155017	0.1	0.008876
0.156683	0.1	0.007753
0.158350	0.1	0.008172
0.160017	0.1	0.010300
0.161683	0.1	0.013183
0.163350	0.1	0.015181
0.165017	0.1	0.015143
0.166683	0.1	0.013001
0.168350	0.1	0.009341
0.170017	0.1	0.004941
0.171683	0.1	0.000778
0.173350	0.1	-0.001760
0.175017	0.1	-0.001313
0.176683	0.1	0.002431
0.178350	0.1	0.008284
0.180017	0.1	0.013970
0.181683	0.1	0.017271
0.183350	0.1	0.017453
0.185017	0.1	0.015278
0.186683	0.1	0.012256
0.188350	0.1	0.010128
0.190017	0.1	0.009653
0.191683	0.1	0.009686
0.193350	0.1	0.008740
0.195017	0.1	0.006785
0.196683	0.1	0.004950
0.198350	0.1	0.004359
0.200017	0.1	0.005066
0.201683	0.1	0.005905
0.203350	0.1	0.006021
0.205017	0.1	0.005406
0.206683	0.1	0.003893
0.208350	0.1	0.001392
0.210017	0.1	-0.001318
0.211683	0.1	-0.003218
0.213350	0.1	-0.003683
0.215017	0.1	-0.002556
0.216683	0.1	-0.000312
0.218350	0.1	0.002226
0.220017	0.1	0.004284
0.221683	0.1	0.005178
0.223350	0.1	0.004172
0.225017	0.1	0.000773
0.226683	0.1	-0.004354
0.228350	0.1	-0.009267
0.230017	0.1	-0.012391
0.231683	0.1	-0.013537
0.233350	0.1	-0.013211
0.235017	0.1	-0.012354
0.236683	0.1	-0.012224
0.238350	0.1	-0.013211
0.240017	0.1	-0.014147
0.241683	0.1	-0.013178
0.243350	0.1	-0.009155
0.245017	0.1	-0.002892
0.246683	0.1	0.002827
0.248350	0.1	0.005304
0.250017	0.1	0.004070
0.251683	0.1	0.001085
0.253350	0.1	-0.000726
0.255017	0.1	-0.000065
0.256683	0.1	0.001611
0.258350	0.1	0.002324
0.260017	0.1	0.002203
0.261683	0.1	0.002673
0.263350	0.1	0.003786
0.265017	0.1	0.004261
0.266683	0.1	0.003576
0.268350	0.1	0.002291
0.270017	0.1	0.001187
0.271683	0.1	0.000936
0.273350	0.1	0.001695
0.275017	0.1	0.003269
0.276683	0.1	0.005295
0.278350	0.1	0.006636
0.280017	0.1	0.005951
0.281683	0.1	0.003446
0.283350	0.1	0.000605
0.285017	0.1	-0.001281
0.286683	0.1	-0.001793
0.288350	0.1	-0.002179
0.290017	0.1	-0.004522
0.291683	0.1	-0.008820
0.293350	0.1	-0.013146
0.295017	0.1	-0.016931
0.296683	0.1	-0.020936
0.298350	0.1	-0.024517
0.300017	0.1	-0.025434
0.301683	0.1	-0.022710
0.303350	0.1	-0.018161
0.305017	0.1	-0.014715
0.306683	0.1	-0.014128
0.308350	0.1	-0.015977
0.310017	0.1	-0.018394
0.311683	0.1	-0.019814
0.313350	0.1	-0.019595
0.315017	0.1	-0.017369
0.316683	0.1	-0.013239
0.318350	0.1	-0.008694
0.320017	0.1	-0.005863
0.321683	0.1	-0.005616
0.323350	0.1	-0.006780
0.325017	0.1	-0.007143
0.326683	0.1	-0.005653
0.328350	0.1	-0.003790
0.330017	0.1	-0.003902
0.331683	0.1	-0.006608
0.333350	0.1	-0.010445
0.335017	0.1	-0.013565
0.336683	0.1	-0.015036
0.338350	0.1	-0.014892
0.340017	0.1	-0.013839
0.341683	0.1	-0.012815
0.343350	0.1	-0.012331
0.345017	0.1	-0.012498
0.346683	0.1	-0.013560
0.348350	0.1	-0.015395
0.350017	0.1	-0.016820
0.351683	0.1	-0.017048
0.353350	0.1	-0.016587
0.355017	0.1	-0.015665
0.356683	0.1	-0.013774
0.358350	0.1	-0.010990
0.360017	0.1	-0.007851
0.361683	0.1	-0.004815
0.363350	0.1	-0.002705
0.365017	0.1	-0.002314
0.366683	0.1	-0.003520
0.368350	0.1	-0.005597
0.370017	0.1	-0.007828
0.371683	0.1	-0.009402
0.373350	0.1	-0.009551
0.375017	0.1	-0.008070
0.376683	0.1	-0.005579
0.378350	0.1	-0.003562
0.380017	0.1	-0.003818
0.381683	0.1	-0.006976
0.383350	0.1	-0.011707
0.385017	0.1	-0.015651
0.386683	0.1	-0.017299
0.388350	0.1	-0.016950
0.390017	0.1	-0.015809
0.391683	0.1	-0.014580
0.393350	0.1	-0.013243
0.395017	0.1	-0.011730
0.396683	0.1	-0.010692
0.398350	0.1	-0.011311
0.400017	0.1	-0.013746
0.401683	0.1	-0.016754
0.403350	0.1	-0.019190
0.405017	0.1	-0.020238
0.406683	0.1	-0.018822
0.408350	0.1	-0.014659
0.410017	0.1	-0.009220
0.411683	0.1	-0.004466
0.413350	0.1	-0.001295
0.415017	0.1	-0.000028
0.416683	0.1	-0.000871
0.418350	0.1	-0.002910
0.420017	0.1	-0.004712
0.421683	0.1	-0.006072
0.423350	0.1	-0.007465
0.425017	0.1	-0.008666
0.426683	0.1	-0.009332
0.428350	0.1	-0.009830
0.430017	0.1	-0.010524
0.431683	0.1	-0.011311
0.433350	0.1	-0.012177
0.435017	0.1	-0.013420
0.436683	0.1	-0.015185
0.438350	0.1	-0.016894
0.440017	0.1	-0.017090
0.441683	0.1	-0.014682
0.443350	0.1	-0.011069
0.445017	0.1	-0.009094
0.446683	0.1	-0.009569
0.448350	0.1	-0.010869
0.450017	0.1	-0.011325
0.451683	0.1	-0.010114
0.453350	0.1	-0.006780
0.455017	0.1	-0.001374
0.456683	0.1	0.005346
0.458350	0.1	0.012158
0.460017	0.1	0.017257
0.461683	0.1	0.018454
0.463350	0.1	0.015027
0.465017	0.1	0.008685
0.466683	0.1	0.001793
0.468350	0.1	-0.003935
0.470017	0.1	-0.006985
0.471683	0.1	-0.006477
0.473350	0.1	-0.003655
0.475017	0.1	-0.001332
0.476683	0.1	-0.001118
0.478350	0.1	-0.001886
0.480017	0.1	-0.001509
0.481683	0.1	0.000554
0.483350	0.1	0.003232
0.485017	0.1	0.005206
0.486683	0.1	0.004875
0.488350	0.1	0.001076
0.490017	0.1	-0.004629
0.491683	0.1	-0.009048
0.493350	0.1	-0.010855
0.495017	0.1	-0.011041
0.496683	0.1	-0.011246
0.498350	0.1	-0.012689
0.500017	0.1	-0.015120
0.501683	0.1	-0.017104
0.503350	0.1	-0.018012
0.505017	0.1	-0.018482
0.506683	0.1	-0.018980
0.508350	0.1	-0.019376
0.510017	0.1	-0.019376
0.511683	0.1	-0.018813
0.513350	0.1	-0.018310
0.515017	0.1	-0.018650
0.516683	0.1	-0.019516
0.518350	0.1	-0.020019
0.520017	0.1	-0.019814
0.521683	0.1	-0.018831
0.523350	0.1	-0.016810
0.525017	0.1	-0.013947
0.526683	0.1	-0.011455
0.528350	0.1	-0.010682
0.530017	0.1	-0.012070
0.531683	0.1	-0.015018
0.533350	0.1	-0.018254
0.535017	0.1	-0.020261
0.536683	0.1	-0.020065
0.538350	0.1	-0.018077
0.540017	0.1	-0.015767
0.541683	0.1	-0.014431
0.543350	0.1	-0.014501
0.545017	0.1	-0.015325
0.546683	0.1	-0.015488
0.548350	0.1	-0.013974
0.550017	0.1	-0.011153
0.551683	0.1	-0.008675
0.553350	0.1	-0.008186
0.555017	0.1	-0.009588
0.556683	0.1	-0.011353
0.558350	0.1	-0.012722
0.560017	0.1	-0.014142
0.561683	0.1	-0.015330
0.563350	0.1	-0.015027
0.565017	0.1	-0.013337
0.566683	0.1	-0.012177
0.568350	0.1	-0.012969
0.570017	0.1	-0.015544
0.571683	0.1	-0.019008
0.573350	0.1	-0.021919
0.575017	0.1	-0.022943
0.576683	0.1	-0.022859
0.578350	0.1	-0.024107
0.580017	0.1	-0.027199
0.581683	0.1	-0.029779
0.583350	0.1	-0.029723
0.585017	0.1	-0.027032
0.586683	0.1	-0.023362
0.588350	0.1	-0.020806
0.590017	0.1	-0.020401
0.591683	0.1	-0.021989
0.593350	0.1	-0.024936
0.595017	0.1	-0.027707
0.596683	0.1	-0.027874
0.598350	0.1	-0.024517
0.600017	0.1	-0.019399
0.601683	0.1	-0.014696
0.603350	0.1	-0.010915
0.605017	0.1	-0.007483
0.606683	0.1	-0.004405
0.608350	0.1	-0.002575
0.610017	0.1	-0.002719
0.611683	0.1	-0.004619
0.613350	0.1	-0.007534
0.615017	0.1	-0.011241
0.616683	0.1	-0.016033
0.618350	0.1	-0.021369
0.620017	0.1	-0.025616
0.621683	0.1	-0.027963
0.623350	0.1	-0.029141
0.625017	0.1	-0.030012
0.626683	0.1	-0.031115
0.628350	0.1	-0.032908
0.630017	0.1	-0.035344
0.631683	0.1	-0.037462
0.633350	0.1	-0.038072
0.635017	0.1	-0.036936
0.636683	0.1	-0.035018
0.638350	0.1	-0.033630
0.640017	0.1	-0.033369
0.641683	0.1	-0.033663
0.643350	0.1	-0.033430
0.645017	0.1	-0.032331
0.646683	0.1	-0.030785
0.648350	0.1	-0.028703
0.650017	0.1	-0.025094
0.651683	0.1	-0.019474
0.653350	0.1	-0.013351
0.655017	0.1	-0.009630
0.656683	0.1	-0.009979
0.658350	0.1	-0.012871
0.660017	0.1	-0.015558
0.661683	0.1	-0.017514
0.663350	0.1	-0.019958
0.665017	0.1	-0.022706
0.666683	0.1	-0.024089
0.668350	0.1	-0.023847
0.670017	0.1	-0.023674
0.671683	0.1	-0.024587
0.673350	0.1	-0.025453
0.675017	0.1	-0.024675
0.676683	0.1	-0.022138
0.678350	0.1	-0.019092
0.680017	0.1	-0.016573
0.681683	0.1	-0.014589
0.683350	0.1	-0.012694
0.685017	0.1	-0.010910
0.686683	0.1	-0.009835
0.688350	0.1	-0.009965
0.690017	0.1	-0.011204
0.691683	0.1	-0.012829
0.693350	0.1	-0.014356
0.695017	0.1	-0.015986
0.696683	0.1	-0.017388
0.698350	0.1	-0.016824
0.700017	0.1	-0.013281
0.701683	0.1	-0.008396
0.703350	0.1	-0.004829
0.705017	0.1	-0.003972
0.706683	0.1	-0.005988
0.708350	0.1	-0.009979
0.710017	0.1	-0.013774
0.711683	0.1	-0.015534
0.713350	0.1	-0.015697
0.715017	0.1	-0.015902
0.716683	0.1	-0.016806
0.718350	0.1	-0.018147
0.720017	0.1	-0.019516
0.721683	0.1	-0.020242
0.723350	0.1	-0.019968
0.725017	0.1	-0.019702
0.726683	0.1	-0.020871
0.728350	0.1	-0.023632
0.730017	0.1	-0.026906
0.731683	0.1	-0.029285
0.733350	0.1	-0.029686
0.735017	0.1	-0.028070
0.736683	0.1	-0.025639
0.738350	0.1	-0.023465
0.740017	0.1	-0.021686
0.741683	0.1	-0.020671
0.743350	0.1	-0.021588
0.745017	0.1	-0.024629
0.746683	0.1	-0.027861
0.748350	0.1	-0.028997
0.750017	0.1	-0.027395
0.751683	0.1	-0.023819
0.753350	0.1	-0.019372
0.755017	0.1	-0.014864
0.756683	0.1	-0.010822
0.758350	0.1	-0.008261
0.760017	0.1	-0.008666
0.761683	0.1	-0.012438
0.763350	0.1	-0.017886
0.765017	0.1	-0.022626
0.766683	0.1	-0.025309
0.768350	0.1	-0.025551
0.770017	0.1	-0.023404
0.771683	0.1	-0.019432
0.773350	0.1	-0.015064
0.775017	0.1	-0.012377
0.776683	0.1	-0.012428
0.778350	0.1	-0.014324
0.780017	0.1	-0.016741
0.781683	0.1	-0.019451
0.783350	0.1	-0.022440
0.785017	0.1	-0.024699
0.786683	0.1	-0.025374
0.788350	0.1	-0.025006
0.790017	0.1	-0.024862
0.791683	0.1	-0.026035
0.793350	0.1	-0.028899
0.795017	0.1	-0.032722
0.796683	0.1	-0.035488
0.798350	0.1	-0.034659
0.800017	0.1	-0.029681
0.801683	0.1	-0.023143
0.803350	0.1	-0.018012
0.805017	0.1	-0.015013
0.806683	0.1	-0.013346
0.808350	0.1	-0.012261
0.810017	0.1	-0.011423
0.811683	0.1	-0.011148
0.813350	0.1	-0.012699
0.815017	0.1	-0.017001
0.816683	0.1	-0.023069
0.818350	0.1	-0.029341
0.820017	0.1	-0.035726
0.821683	0.1	-0.042287
0.823350	0.1	-0.047321
0.825017	0.1	-0.048601
0.826683	0.1	-0.045402
0.828350	0.1	-0.038589
0.830017	0.1	-0.030003
0.831683	0.1	-0.021989
0.833350	0.1	-0.016242
0.835017	0.1	-0.013486
0.836683	0.1	-0.014678
0.838350	0.1	-0.020624
0.840017	0.1	-0.029872
0.841683	0.1	-0.038431
0.843350	0.1	-0.042329
0.845017	0.1	-0.040354
0.846683	0.1	-0.034859
0.848350	0.1	-0.029788
0.850017	0.1	-0.027698
0.851683	0.1	-0.028694
0.853350	0.1	-0.031400
0.855017	0.1	-0.034198
0.856683	0.1	-0.036056
0.858350	0.1	-0.036438
0.860017	0.1	-0.035334
0.861683	0.1	-0.033653
0.863350	0.1	-0.032177
0.865017	0.1	-0.030673
0.866683	0.1	-0.028964
0.868350	0.1	-0.027330
0.870017	0.1	-0.025607
0.871683	0.1	-0.023684
0.873350	0.1	-0.022617
0.875017	0.1	-0.023250
0.876683	0.1	-0.024559
0.878350	0.1	-0.025053
0.880017	0.1	-0.024573
0.881683	0.1	-0.024042
0.883350	0.1	-0.024834
0.885017	0.1	-0.028126
0.886683	0.1	-0.033979
0.888350	0.1	-0.040689
0.890017	0.1	-0.045723
0.891683	0.1	-0.047460
0.893350	0.1	-0.045807
0.895017	0.1	-0.041798
0.896683	0.1	-0.036904
0.898350	0.1	-0.032368
0.900017	0.1	-0.028941
0.901683	0.1	-0.026645
0.903350	0.1	-0.025001
0.905017	0.1	-0.024205
0.906683	0.1	-0.025118
0.908350	0.1	-0.027609
0.910017	0.1	-0.029984
0.911683	0.1	-0.030533
0.913350	0.1	-0.029206
0.915017	0.1	-0.027306
0.916683	0.1	-0.025947
0.918350	0.1	-0.026082
0.920017	0.1	-0.029020
0.921683	0.1	-0.035204
0.923350	0.1	-0.042734
0.925017	0.1	-0.048173
0.926683	0.1	-0.049029
0.928350	0.1	-0.045062
0.930017	0.1	-0.037774
0.931683	0.1	-0.029909
0.933350	0.1	-0.024689
0.935017	0.1	-0.024228
0.936683	0.1	-0.028294
0.938350	0.1	-0.034254
0.940017	0.1	-0.038883
0.941683	0.1	-0.040825
0.943350	0.1	-0.040438
0.945017	0.1	-0.037979
0.946683	0.1	-0.033895
0.948350	0.1	-0.029276
0.950017	0.1	-0.024862
0.951683	0.1	-0.021160
0.953350	0.1	-0.019013
0.955017	0.1	-0.018883
0.956683	0.1	-0.020261
0.958350	0.1	-0.022254
0.960017	0.1	-0.024177
0.961683	0.1	-0.025476
0.963350	0.1	-0.025919
0.965017	0.1	-0.026189
0.966683	0.1	-0.027134
0.968350	0.1	-0.028098
0.970017	0.1	-0.027153
0.971683	0.1	-0.023819
0.973350	0.1	-0.020228
0.975017	0.1	-0.018426
0.976683	0.1	-0.017858
0.978350	0.1	-0.016908
0.980017	0.1	-0.015139
0.981683	0.1	-0.012862
0.983350	0.1	-0.010310
0.985017	0.1	-0.008382
0.986683	0.1	-0.008321
0.988350	0.1	-0.010235
0.990017	0.1	-0.012955
0.991683	0.1	-0.014822
0.993350	0.1	-0.014631
0.995017	0.1	-0.012820
0.996683	0.1	-0.011199
0.998350	0.1	-0.010915
1.000017	0.1	-0.011623
1.001683	0.1	-0.012652
1.003350	0.1	-0.013798
1.005017	0.1	-0.014650
1.006683	0.1	-0.014286
1.008350	0.1	-0.012461
1.010017	0.1	-0.010291
1.011683	0.1	-0.009062
1.013350	0.1	-0.009080
1.015017	0.1	-0.010212
1.016683	0.1	-0.012708
1.018350	0.1	-0.016782
1.020017	0.1	-0.021816
1.021683	0.1	-0.026431
1.023350	0.1	-0.029085
1.025017	0.1	-0.029239
1.026683	0.1	-0.027930
1.028350	0.1	-0.026394
1.030017	0.1	-0.024633
1.031683	0.1	-0.022496
1.033350	0.1	-0.021164
1.035017	0.1	-0.022291
1.036683	0.1	-0.026440
1.038350	0.1	-0.032387
1.040017	0.1	-0.037774
1.041683	0.1	-0.040885
1.043350	0.1	-0.041043
1.045017	0.1	-0.038110
1.046683	0.1	-0.033062
1.048350	0.1	-0.028033
1.050017	0.1	-0.024815
1.051683	0.1	-0.023837
1.053350	0.1	-0.024270
1.055017	0.1	-0.024592
1.056683	0.1	-0.023656
1.058350	0.1	-0.021649
1.060017	0.1	-0.019916
1.061683	0.1	-0.019670
1.063350	0.1	-0.020848
1.065017	0.1	-0.022720
1.066683	0.1	-0.024657
1.068350	0.1	-0.025900
1.070017	0.1	-0.026082
1.071683	0.1	-0.025867
1.073350	0.1	-0.026231
1.075017	0.1	-0.027274
1.076683	0.1	-0.028000
1.078350	0.1	-0.027306
1.080017	0.1	-0.025202
1.081683	0.1	-0.022603
1.083350	0.1	-0.020438
1.085017	0.1	-0.019534
1.086683	0.1	-0.020419
1.088350	0.1	-0.022841
1.090017	0.1	-0.026035
1.091683	0.1	-0.028932
1.093350	0.1	-0.030613
1.095017	0.1	-0.031074
1.096683	0.1	-0.031251
1.098350	0.1	-0.032601
1.100017	0.1	-0.035740
1.101683	0.1	-0.038869
1.103350	0.1	-0.039265
1.105017	0.1	-0.036140
1.106683	0.1	-0.030575
1.108350	0.1	-0.023758
1.110017	0.1	-0.017150
1.111683	0.1	-0.013048
1.113350	0.1	-0.013192
1.115017	0.1	-0.017523
1.116683	0.1	-0.024475
1.118350	0.1	-0.031642
1.120017	0.1	-0.036582
1.121683	0.1	-0.038389
1.123350	0.1	-0.038422
1.125017	0.1	-0.038799
1.126683	0.1	-0.040433
1.128350	0.1	-0.042468
1.130017	0.1	-0.043465
1.131683	0.1	-0.042729
1.133350	0.1	-0.040410
1.135017	0.1	-0.037430
1.136683	0.1	-0.035060
1.138350	0.1	-0.033653
1.140017	0.1	-0.032457
1.141683	0.1	-0.031032
1.143350	0.1	-0.029998
1.145017	0.1	-0.029914
1.146683	0.1	-0.030333
1.148350	0.1	-0.030538
1.150017	0.1	-0.030864
1.151683	0.1	-0.032703
1.153350	0.1	-0.036797
1.155017	0.1	-0.041882
1.156683	0.1	-0.045742
1.158350	0.1	-0.047274
1.160017	0.1	-0.046687
1.161683	0.1	-0.044191
1.163350	0.1	-0.039977
1.165017	0.1	-0.035036
1.166683	0.1	-0.030673
1.168350	0.1	-0.027698
1.170017	0.1	-0.026445
1.171683	0.1	-0.026757
1.173350	0.1	-0.027646
1.175017	0.1	-0.027856
1.176683	0.1	-0.026654
1.178350	0.1	-0.024210
1.180017	0.1	-0.021793
1.181683	0.1	-0.021053
1.183350	0.1	-0.022654
1.185017	0.1	-0.026012
1.186683	0.1	-0.029630
1.188350	0.1	-0.031390
1.190017	0.1	-0.029951
1.191683	0.1	-0.026394
1.193350	0.1	-0.023623
1.195017	0.1	-0.023786
1.196683	0.1	-0.026426
1.198350	0.1	-0.029076
1.200017	0.1	-0.029355
1.201683	0.1	-0.026780
1.203350	0.1	-0.022943
1.205017	0.1	-0.019823
1.206683	0.1	-0.017853
1.208350	0.1	-0.015898
1.210017	0.1	-0.013295
1.211683	0.1	-0.011013
1.213350	0.1	-0.010445
1.215017	0.1	-0.011902
1.216683	0.1	-0.014617
1.218350	0.1	-0.017714
1.220017	0.1	-0.020573
1.221683	0.1	-0.022366
1.223350	0.1	-0.022161
1.225017	0.1	-0.019828
1.226683	0.1	-0.016354
1.228350	0.1	-0.013099
1.230017	0.1	-0.010910
1.231683	0.1	-0.010161
1.233350	0.1	-0.011143
1.235017	0.1	-0.013858
1.236683	0.1	-0.017644
1.238350	0.1	-0.021379
1.240017	0.1	-0.024224
1.241683	0.1	-0.026231
1.243350	0.1	-0.027921
1.245017	0.1	-0.029132
1.246683	0.1	-0.029048
1.248350	0.1	-0.027264
1.250017	0.1	-0.024177
1.251683	0.1	-0.020601
1.253350	0.1	-0.017700
1.255017	0.1	-0.016936
1.256683	0.1	-0.018924
1.258350	0.1	-0.022077
1.260017	0.1	-0.023725
1.261683	0.1	-0.022869
1.263350	0.1	-0.020475
1.265017	0.1	-0.018012
1.266683	0.1	-0.016927
1.268350	0.1	-0.018077
1.270017	0.1	-0.020899
1.271683	0.1	-0.024047
1.273350	0.1	-0.026892
1.275017	0.1	-0.029933
1.276683	0.1	-0.033490
1.278350	0.1	-0.036708
1.280017	0.1	-0.038575
1.281683	0.1	-0.038780
1.283350	0.1	-0.037290
1.285017	0.1	-0.034487
1.286683	0.1	-0.031353
1.288350	0.1	-0.029025
1.290017	0.1	-0.028191
1.291683	0.1	-0.028536
1.293350	0.1	-0.028973
1.295017	0.1	-0.029048
1.296683	0.1	-0.029239
1.298350	0.1	-0.029551
1.300017	0.1	-0.029402
1.301683	0.1	-0.028964
1.303350	0.1	-0.028550
1.305017	0.1	-0.027567
1.306683	0.1	-0.025667
1.308350	0.1	-0.024056
1.310017	0.1	-0.024131
1.311683	0.1	-0.025695
1.313350	0.1	-0.027930
1.315017	0.1	-0.030594
1.316683	0.1	-0.032913
1.318350	0.1	-0.033444
1.320017	0.1	-0.031632
1.321683	0.1	-0.027898
1.323350	0.1	-0.022165
1.325017	0.1	-0.013532
1.326683	0.1	-0.001569
1.328350	0.1	0.012685
1.330017	0.1	0.027781
1.331683	0.1	0.043092
1.333350	0.1	0.058147
1.335017	0.1	0.072229
1.336683	0.1	0.085235
1.338350	0.1	0.097509
1.340017	0.1	0.108681
1.341683	0.1	0.117333
1.343350	0.1	0.121910
1.345017	0.1	0.122022
1.346683	0.1	0.118585
1.348350	0.1	0.112555
1.350017	0.1	0.104634
1.351683	0.1	0.096029
1.353350	0.1	0.087949
1.355017	0.1	0.080392
1.356683	0.1	0.072434
1.358350	0.1	0.063358
1.360017	0.1	0.052876
1.361683	0.1	0.040820
1.363350	0.1	0.027204
1.365017	0.1	0.012778
1.366683	0.1	-0.001029
1.368350	0.1	-0.012917
1.370017	0.1	-0.021867
1.371683	0.1	-0.026873
1.373350	0.1	-0.027618
1.375017	0.1	-0.025053
1.376683	0.1	-0.020987
1.378350	0.1	-0.017555
1.380017	0.1	-0.016694
1.381683	0.1	-0.019036
1.383350	0.1	-0.023339
1.385017	0.1	-0.027944
1.386683	0.1	-0.032294
1.388350	0.1	-0.036461
1.390017	0.1	-0.040247
1.391683	0.1	-0.043325
1.393350	0.1	-0.045546
1.395017	0.1	-0.046976
1.396683	0.1	-0.047982
1.398350	0.1	-0.049155
1.400017	0.1	-0.050883
1.401683	0.1	-0.053248
1.403350	0.1	-0.055721
1.405017	0.1	-0.056690
1.406683	0.1	-0.054687
1.408350	0.1	-0.050645
1.410017	0.1	-0.047390
1.411683	0.1	-0.046748
1.413350	0.1	-0.048261
1.415017	0.1	-0.050454
1.416683	0.1	-0.051674
1.418350	0.1	-0.050124
1.420017	0.1	-0.045104
1.421683	0.1	-0.038324
1.423350	0.1	-0.032182
1.425017	0.1	-0.026915
1.426683	0.1	-0.021118
1.428350	0.1	-0.014319
1.430017	0.1	-0.007418
1.431683	0.1	-0.000889
1.433350	0.1	0.005909
1.435017	0.1	0.013751
1.436683	0.1	0.022929
1.438350	0.1	0.033122
1.440017	0.1	0.043125
1.441683	0.1	0.051702
1.443350	0.1	0.059148
1.445017	0.1	0.067176
1.446683	0.1	0.077062
1.448350	0.1	0.088750
1.450017	0.1	0.102110
1.451683	0.1	0.117309
1.453350	0.1	0.133379
1.455017	0.1	0.148257
1.456683	0.1	0.160714
1.458350	0.1	0.171121
1.460017	0.1	0.180639
1.461683	0.1	0.190316
1.463350	0.1	0.200500
1.465017	0.1	0.211024
1.466683	0.1	0.221729
1.468350	0.1	0.232118
1.470017	0.1	0.241511
1.471683	0.1	0.250209
1.473350	0.1	0.258950
1.475017	0.1	0.267173
1.476683	0.1	0.273539
1.478350	0.1	0.278051
1.480017	0.1	0.282335
1.481683	0.1	0.287774
1.483350	0.1	0.294540
1.485017	0.1	0.302228
1.486683	0.1	0.310042
1.488350	0.1	0.316366
1.490017	0.1	0.319667
1.491683	0.1	0.320030
1.493350	0.1	0.319593
1.495017	0.1	0.321534
1.496683	0.1	0.328040
1.498350	0.1	0.338838
1.500017	0.1	0.351537
1.501683	0.1	0.363309
1.503350	0.1	0.372734
1.505017	0.1	0.379835
1.506683	0.1	0.384692
1.508350	0.1	0.387453
1.510017	0.1	0.389903
1.511683	0.1	0.394932
1.513350	0.1	0.404473
1.515017	0.1	0.418737
1.516683	0.1	0.436362
1.518350	0.1	0.454844
1.520017	0.1	0.472320
1.521683	0.1	0.488902
1.523350	0.1	0.505382
1.525017	0.1	0.521294
1.526683	0.1	0.534961
1.528350	0.1	0.545778
1.530017	0.1	0.555334
1.531683	0.1	0.565415
1.533350	0.1	0.576712
1.535017	0.1	0.589853
1.536683	0.1	0.605313
1.538350	0.1	0.622035
1.540017	0.1	0.638179
1.541683	0.1	0.653178
1.543350	0.1	0.667539
1.545017	0.1	0.681039
1.546683	0.1	0.692368
1.548350	0.1	0.700424
1.550017	0.1	0.705221
1.551683	0.1	0.707777
1.553350	0.1	0.709784
1.555017	0.1	0.712820
1.556683	0.1	0.717570
1.558350	0.1	0.724662
1.560017	0.1	0.735223
1.561683	0.1	0.749570
1.563350	0.1	0.766953
1.565017	0.1	0.786949
1.566683	0.1	0.809832
1.568350	0.1	0.835625
1.570017	0.1	0.863010
1.571683	0.1	0.889543
1.573350	0.1	0.914079
1.575017	0.1	0.938522
1.576683	0.1	0.965586
1.578350	0.1	0.995374
1.580017	0.1	1.025610
1.581683	0.1	1.053209
1.583350	0.1	1.074588
1.585017	0.1	1.087440
1.586683	0.1	1.092567
1.588350	0.1	1.092618
1.590017	0.1	1.089554
1.591683	0.1	1.083692
1.593350	0.1	1.074416
1.595017	0.1	1.061261
1.596683	0.1	1.043975
1.598350	0.1	1.022439
1.600017	0.1	0.998066
1.601683	0.1	0.975686
1.603350	0.1	0.963812
1.605017	0.1	0.972752
1.606683	0.1	1.012320
1.608350	0.1	1.091436
1.610017	0.1	1.218156
1.611683	0.1	1.397813
1.613350	0.1	1.630201
1.615017	0.1	1.908219
1.616683	0.1	2.219556
1.618350	0.1	2.550161
1.620017	0.1	2.886965
1.621683	0.1	3.218236
1.623350	0.1	3.533284
1.625017	0.1	3.823852
1.626683	0.1	4.085251
1.628350	0.1	4.315712
1.630017	0.1	4.515830
1.631683	0.1	4.688450
1.633350	0.1	4.837806
1.635017	0.1	4.968396
1.636683	0.1	5.084588
1.638350	0.1	5.190922
1.640017	0.1	5.291612
1.641683	0.1	5.389038
1.643350	0.1	5.483027
1.645017	0.1	5.571302
1.646683	0.1	5.650548
1.648350	0.1	5.717468
1.650017	0.1	5.769781
1.651683	0.1	5.806824
1.653350	0.1	5.829665
1.655017	0.1	5.840017
1.656683	0.1	5.838354
1.658350	0.1	5.823816
1.660017	0.1	5.796142
1.661683	0.1	5.756812
1.663350	0.1	5.708132
1.665017	0.1	5.651102
1.666683	0.1	5.584676
1.668350	0.1	5.507525
1.670017	0.1	5.420218
1.671683	0.1	5.325028
1.673350	0.1	5.224338
1.675017	0.1	5.119871
1.676683	0.1	5.012215
1.678350	0.1	4.900624
1.680017	0.1	4.784474
1.681683	0.1	4.664096
1.683350	0.1	4.539760
1.685017	0.1	4.411330
1.686683	0.1	4.278659
1.688350	0.1	4.142495
1.690017	0.1	4.005409
1.691683	0.1	3.870153
1.693350	0.1	3.737253
1.695017	0.1	3.605601
1.696683	0.1	3.474313
1.698350	0.1	3.343038
1.700017	0.1	3.211438
1.701683	0.1	3.079530
1.703350	0.1	2.948442
1.705017	0.1	2.819719
1.706683	0.1	2.693841
1.708350	0.1	2.570618
1.710017	0.1	2.450859
1.711683	0.1	2.336162
1.713350	0.1	2.226876
1.715017	0.1	2.121809
1.716683	0.1	2.019661
1.718350	0.1	1.919852
1.720017	0.1	1.822398
1.721683	0.1	1.727655
1.723350	0.1	1.635901
1.725017	0.1	1.547229
1.726683	0.1	1.462242
1.728350	0.1	1.381845
1.730017	0.1	1.305891
1.731683	0.1	1.233476
1.733350	0.1	1.164982
1.735017	0.1	1.101564
1.736683	0.1	1.043039
1.738350	0.1	0.988478
1.740017	0.1	0.937479
1.741683	0.1	0.889380
1.743350	0.1	0.842968
1.745017	0.1	0.798022
1.746683	0.1	0.755955
1.748350	0.1	0.717849
1.750017	0.1	0.682790
1.751683	0.1	0.649192
1.753350	0.1	0.616987
1.755017	0.1	0.587604
1.756683	0.1	0.561625
1.758350	0.1	0.537713
1.760017	0.1	0.514728
1.761683	0.1	0.493354
1.763350	0.1	0.474439
1.765017	0.1	0.457526
1.766683	0.1	0.442048
1.768350	0.1	0.428469
1.770017	0.1	0.416907
1.771683	0.1	0.406178
1.773350	0.1	0.395477
1.775017	0.1	0.385493
1.776683	0.1	0.377027
1.778350	0.1	0.369330
1.780017	0.1	0.361251
1.781683	0.1	0.352813
1.783350	0.1	0.344412
1.785017	0.1	0.335746
1.786683	0.1	0.326624
1.788350	0.1	0.317744
1.790017	0.1	0.309595
1.791683	0.1	0.301413
1.793350	0.1	0.292510
1.795017	0.1	0.283755
1.796683	0.1	0.276649
1.798350	0.1	0.271541
1.800017	0.1	0.267900
1.801683	0.1	0.265413
1.803350	0.1	0.263606
1.805017	0.1	0.261548
1.806683	0.1	0.258703
1.808350	0.1	0.255047
1.810017	0.1	0.250349
1.811683	0.1	0.244048
1.813350	0.1	0.236495
1.815017	0.1	0.229911
1.816683	0.1	0.226586
1.818350	0.1	0.226251
1.820017	0.1	0.226847
1.821683	0.1	0.226996
1.823350	0.1	0.226647
1.825017	0.1	0.226214
1.826683	0.1	0.226037
1.828350	0.1	0.226288
1.830017	0.1	0.226926
1.831683	0.1	0.227429
1.833350	0.1	0.226647
1.835017	0.1	0.223718
1.836683	0.1	0.219364
1.838350	0.1	0.215955
1.840017	0.1	0.215871
1.841683	0.1	0.219364
1.843350	0.1	0.224239
1.845017	0.1	0.228044
1.846683	0.1	0.230032
1.848350	0.1	0.230619
1.850017	0.1	0.229925
1.851683	0.1	0.228616
1.853350	0.1	0.229208
1.855017	0.1	0.234554
1.856683	0.1	0.245725
1.858350	0.1	0.261762
1.860017	0.1	0.280710
1.861683	0.1	0.300617
1.863350	0.1	0.320063
1.865017	0.1	0.338727
1.866683	0.1	0.357516
1.868350	0.1	0.377204
1.870017	0.1	0.398112
1.871683	0.1	0.421912
1.873350	0.1	0.451291
1.875017	0.1	0.486597
1.876683	0.1	0.525205
1.878350	0.1	0.564675
1.880017	0.1	0.603879
1.881683	0.1	0.641472
1.883350	0.1	0.675749
1.885017	0.1	0.706203
1.886683	0.1	0.734250
1.888350	0.1	0.761901
1.890017	0.1	0.789510
1.891683	0.1	0.815233
1.893350	0.1	0.836602
1.895017	0.1	0.852458
1.896683	0.1	0.863485
1.898350	0.1	0.871066
1.900017	0.1	0.875541
1.901683	0.1	0.876063
1.903350	0.1	0.872212
1.905017	0.1	0.864970
1.906683	0.1	0.856048
1.908350	0.1	0.846451
1.910017	0.1	0.835424
1.911683	0.1	0.821124
1.913350	0.1	0.802544
1.915017	0.1	0.780467
1.916683	0.1	0.756681
1.918350	0.1	0.732602
1.920017	0.1	0.709193
1.921683	0.1	0.687568
1.923350	0.1	0.668084
1.925017	0.1	0.649709
1.926683	0.1	0.631362
1.928350	0.1	0.612843
1.930017	0.1	0.593718
1.931683	0.1	0.573499
1.933350	0.1	0.553429
1.935017	0.1	0.535753
1.936683	0.1	0.520740
1.938350	0.1	0.506397
1.940017	0.1	0.490961
1.941683	0.1	0.474611
1.943350	0.1	0.458728
1.945017	0.1	0.443687
1.946683	0.1	0.428422
1.948350	0.1	0.412576
1.950017	0.1	0.397600
1.951683	0.1	0.384711
1.953350	0.1	0.372990
1.955017	0.1	0.361064
1.956683	0.1	0.349469
1.958350	0.1	0.339830
1.960017	0.1	0.332920
1.961683	0.1	0.328259
1.963350	0.1	0.323923
1.965017	0.1	0.317167
1.966683	0.1	0.306768
1.968350	0.1	0.294079
1.970017	0.1	0.280836
1.971683	0.1	0.267341
1.973350	0.1	0.253785
1.975017	0.1	0.241832
1.976683	0.1	0.233245
1.978350	0.1	0.227662
1.980017	0.1	0.223131
1.981683	0.1	0.218670
1.983350	0.1	0.215126
1.985017	0.1	0.213226
1.986683	0.1	0.211787
1.988350	0.1	0.208826
1.990017	0.1	0.203601
1.991683	0.1	0.196346
1.993350	0.1	0.187131
1.995017	0.1	0.176374
1.996683	0.1	0.165235
1.998350	0.1	0.154800
2.000017	0.1	0.145864
2.001683	0.1	0.138897
2.003350	0.1	0.133733
2.005017	0.1	0.130064
2.006683	0.1	0.127796
2.008350	0.1	0.126688
2.010017	0.1	0.126720
2.011683	0.1	0.128183
2.013350	0.1	0.130241
2.015017	0.1	0.130767
2.016683	0.1	0.128662
2.018350	0.1	0.125165
2.020017	0.1	0.122497
2.021683	0.1	0.121398
2.023350	0.1	0.120420
2.025017	0.1	0.117766
2.026683	0.1	0.113137
2.028350	0.1	0.107163
2.030017	0.1	0.100415
2.031683	0.1	0.093947
2.033350	0.1	0.089398
2.035017	0.1	0.087670
2.036683	0.1	0.088182
2.038350	0.1	0.089379
2.040017	0.1	0.089533
2.041683	0.1	0.087838
2.043350	0.1	0.084671
2.045017	0.1	0.080536
2.046683	0.1	0.075684
2.048350	0.1	0.070892
2.050017	0.1	0.067325
2.051683	0.1	0.064601
2.053350	0.1	0.060769
2.055017	0.1	0.054995
2.056683	0.1	0.048876
2.058350	0.1	0.045132
2.060017	0.1	0.045043
2.061683	0.1	0.047381
2.063350	0.1	0.049989
2.065017	0.1	0.051241
2.066683	0.1	0.050268
2.068350	0.1	0.047316
2.070017	0.1	0.043772
2.071683	0.1	0.041155
2.073350	0.1	0.040098
2.075017	0.1	0.040270
2.076683	0.1	0.040997
2.078350	0.1	0.041546
2.080017	0.1	0.041071
2.081683	0.1	0.039185
2.083350	0.1	0.036415
2.085017	0.1	0.033574
2.086683	0.1	0.031255
2.088350	0.1	0.029872
2.090017	0.1	0.029374
2.091683	0.1	0.028983
2.093350	0.1	0.027572
2.095017	0.1	0.024191
2.096683	0.1	0.018897
2.098350	0.1	0.013495
2.100017	0.1	0.010221
2.101683	0.1	0.009597
2.103350	0.1	0.010380
2.105017	0.1	0.011129
2.106683	0.1	0.011534
2.108350	0.1	0.012089
2.110017	0.1	0.012428
2.111683	0.1	0.011371
2.113350	0.1	0.009160
2.115017	0.1	0.007953
2.116683	0.1	0.008987
2.118350	0.1	0.010645
2.120017	0.1	0.010617
2.121683	0.1	0.008629
2.123350	0.1	0.006235
2.125017	0.1	0.005187
2.126683	0.1	0.006305
2.128350	0.1	0.008931
2.130017	0.1	0.011753
2.131683	0.1	0.014449
2.133350	0.1	0.018217
2.135017	0.1	0.024098
2.136683	0.1	0.030892
2.138350	0.1	0.036121
2.140017	0.1	0.039274
2.141683	0.1	0.041896
2.143350	0.1	0.044624
2.145017	0.1	0.046454
2.146683	0.1	0.046543
2.148350	0.1	0.045174
2.150017	0.1	0.043488
2.151683	0.1	0.042487
2.153350	0.1	0.041989
2.155017	0.1	0.041323
2.156683	0.1	0.040876
2.158350	0.1	0.041495
2.160017	0.1	0.042985
2.161683	0.1	0.044592
2.163350	0.1	0.046105
2.165017	0.1	0.047847
2.166683	0.1	0.050212
2.168350	0.1	0.053062
2.170017	0.1	0.055325
2.171683	0.1	0.055800
2.173350	0.1	0.054371
2.175017	0.1	0.052513
2.176683	0.1	0.052466
2.178350	0.1	0.055088
2.180017	0.1	0.058808
2.181683	0.1	0.061463
2.183350	0.1	0.062580
2.185017	0.1	0.063241
2.186683	0.1	0.064382
2.188350	0.1	0.066361
2.190017	0.1	0.069225
2.191683	0.1	0.072489
2.193350	0.1	0.075353
2.195017	0.1	0.077854
2.196683	0.1	0.080699
2.198350	0.1	0.083642
2.200017	0.1	0.085467
2.201683	0.1	0.085835
2.203350	0.1	0.085589
2.205017	0.1	0.085533
2.206683	0.1	0.085700
2.208350	0.1	0.085947
2.210017	0.1	0.086669
2.211683	0.1	0.087996
2.213350	0.1	0.088988
2.215017	0.1	0.088783
2.216683	0.1	0.087856
2.218350	0.1	0.087512
2.220017	0.1	0.088234
2.221683	0.1	0.088983
2.223350	0.1	0.088681
2.225017	0.1	0.087433
2.226683	0.1	0.085817
2.228350	0.1	0.083954
2.230017	0.1	0.081719
2.231683	0.1	0.079507
2.233350	0.1	0.078389
2.235017	0.1	0.079209
2.236683	0.1	0.082264
2.238350	0.1	0.087973
2.240017	0.1	0.096019
2.241683	0.1	0.103950
2.243350	0.1	0.108164
2.245017	0.1	0.106758
2.246683	0.1	0.101165
2.248350	0.1	0.094827
2.250017	0.1	0.090362
2.251683	0.1	0.088466
2.253350	0.1	0.089332
2.255017	0.1	0.093393
2.256683	0.1	0.099861
2.258350	0.1	0.106539
2.260017	0.1	0.111856
2.261683	0.1	0.115046
2.263350	0.1	0.114888
2.265017	0.1	0.110767
2.266683	0.1	0.104462
2.268350	0.1	0.099768
2.270017	0.1	0.099484
2.271683	0.1	0.102906
2.273350	0.1	0.107340
2.275017	0.1	0.110902
2.276683	0.1	0.112602
2.278350	0.1	0.111614
2.280017	0.1	0.107973
2.281683	0.1	0.102953
2.283350	0.1	0.098273
2.285017	0.1	0.095242
2.286683	0.1	0.094152
2.288350	0.1	0.094441
2.290017	0.1	0.095423
2.291683	0.1	0.096611
2.293350	0.1	0.097654
2.295017	0.1	0.098404
2.296683	0.1	0.098525
2.298350	0.1	0.097281
2.300017	0.1	0.094632
2.301683	0.1	0.092085
2.303350	0.1	0.091498
2.305017	0.1	0.093207
2.306683	0.1	0.095596
2.308350	0.1	0.096257
2.310017	0.1	0.094287
2.311683	0.1	0.091633
2.313350	0.1	0.090851
2.315017	0.1	0.092052
2.316683	0.1	0.093859
2.318350	0.1	0.095647
2.320017	0.1	0.097221
2.321683	0.1	0.097840
2.323350	0.1	0.096867
2.325017	0.1	0.094688
2.326683	0.1	0.092559
2.328350	0.1	0.091540
2.330017	0.1	0.091279
2.331683	0.1	0.090436
2.333350	0.1	0.088513
2.335017	0.1	0.086413
2.336683	0.1	0.085142
2.338350	0.1	0.084508
2.340017	0.1	0.083419
2.341683	0.1	0.081193
2.343350	0.1	0.078087
2.345017	0.1	0.074524
2.346683	0.1	0.070836
2.348350	0.1	0.068126
2.350017	0.1	0.067963
2.351683	0.1	0.070371
2.353350	0.1	0.073127
2.355017	0.1	0.073938
2.356683	0.1	0.072587
2.358350	0.1	0.070287
2.360017	0.1	0.067991
2.361683	0.1	0.066571
2.363350	0.1	0.066953
2.365017	0.1	0.069235
2.366683	0.1	0.072438
2.368350	0.1	0.074967
2.370017	0.1	0.075381
2.371683	0.1	0.073556
2.373350	0.1	0.070399
2.375017	0.1	0.066543
2.376683	0.1	0.062659
2.378350	0.1	0.060229
2.380017	0.1	0.060084
2.381683	0.1	0.060946
2.383350	0.1	0.061067
2.385017	0.1	0.060126
2.386683	0.1	0.058194
2.388350	0.1	0.054822
2.390017	0.1	0.050096
2.391683	0.1	0.044643
2.393350	0.1	0.039022
2.395017	0.1	0.034310
2.396683	0.1	0.031875
2.398350	0.1	0.031381
2.400017	0.1	0.030822
2.401683	0.1	0.029323
2.403350	0.1	0.027767
2.405017	0.1	0.026827
2.406683	0.1	0.026487
2.408350	0.1	0.026673
2.410017	0.1	0.027269
2.411683	0.1	0.028131
2.413350	0.1	0.028904
2.415017	0.1	0.028573
2.416683	0.1	0.026054
2.418350	0.1	0.021774
2.420017	0.1	0.017961
2.421683	0.1	0.016931
2.423350	0.1	0.019046
2.425017	0.1	0.022445
2.426683	0.1	0.024512
2.428350	0.1	0.023432
2.430017	0.1	0.019460
2.431683	0.1	0.014813
2.433350	0.1	0.011767
2.435017	0.1	0.011050
2.436683	0.1	0.011963
2.438350	0.1	0.013509
2.440017	0.1	0.014990
2.441683	0.1	0.016256
2.443350	0.1	0.017439
2.445017	0.1	0.017746
2.446683	0.1	0.015753
2.448350	0.1	0.011604
2.450017	0.1	0.007506
2.451683	0.1	0.005434
2.453350	0.1	0.005290
2.455017	0.1	0.005732
2.456683	0.1	0.005662
2.458350	0.1	0.004484
2.460017	0.1	0.002021
2.461683	0.1	-0.001476
2.463350	0.1	-0.005476
2.465017	0.1	-0.009397
2.466683	0.1	-0.012522
2.468350	0.1	-0.014044
2.470017	0.1	-0.013779
2.471683	0.1	-0.012517
2.473350	0.1	-0.010980
2.475017	0.1	-0.008773
2.476683	0.1	-0.005225
2.478350	0.1	-0.001173
2.480017	0.1	0.001313
2.481683	0.1	0.001388
2.483350	0.1	-0.000452
2.485017	0.1	-0.004121
2.486683	0.1	-0.009583
2.488350	0.1	-0.015865
2.490017	0.1	-0.021704
2.491683	0.1	-0.025872
2.493350	0.1	-0.027171
2.495017	0.1	-0.025225
2.496683	0.1	-0.021043
2.498350	0.1	-0.016936
2.500017	0.1	-0.015390
2.501683	0.1	-0.017053
2.503350	0.1	-0.020117
2.505017	0.1	-0.022817
2.506683	0.1	-0.025304
2.508350	0.1	-0.028308
2.510017	0.1	-0.031726
2.511683	0.1	-0.034790
2.513350	0.1	-0.036438
2.515017	0.1	-0.036075
2.516683	0.1	-0.033970
2.518350	0.1	-0.030645
2.520017	0.1	-0.026957
2.521683	0.1	-0.024363
2.523350	0.1	-0.023982
2.525017	0.1	-0.025495
2.526683	0.1	-0.027381
2.528350	0.1	-0.028335
2.530017	0.1	-0.028275
2.531683	0.1	-0.028233
2.533350	0.1	-0.029500
2.535017	0.1	-0.032252
2.536683	0.1	-0.034855
2.538350	0.1	-0.035856
2.540017	0.1	-0.035944
2.541683	0.1	-0.036443
2.543350	0.1	-0.037113
2.545017	0.1	-0.036932
2.546683	0.1	-0.035949
2.548350	0.1	-0.035185
2.550017	0.1	-0.035125
2.551683	0.1	-0.035167
2.553350	0.1	-0.034389
2.555017	0.1	-0.032540
2.556683	0.1	-0.030077
2.558350	0.1	-0.027237
2.560017	0.1	-0.023548
2.561683	0.1	-0.018734
2.563350	0.1	-0.013495
2.565017	0.1	-0.008950
2.566683	0.1	-0.005686
2.568350	0.1	-0.003856
2.570017	0.1	-0.004093
2.571683	0.1	-0.007488
2.573350	0.1	-0.013723
2.575017	0.1	-0.020266
2.576683	0.1	-0.024522
2.578350	0.1	-0.026147
2.580017	0.1	-0.026533
2.581683	0.1	-0.026687
2.583350	0.1	-0.026147
2.585017	0.1	-0.024028
2.586683	0.1	-0.020615
2.588350	0.1	-0.017290
2.590017	0.1	-0.015530
2.591683	0.1	-0.016065
2.593350	0.1	-0.018138
2.595017	0.1	-0.020117
2.596683	0.1	-0.021053
2.598350	0.1	-0.021299
2.600017	0.1	-0.021579
2.601683	0.1	-0.021779
2.603350	0.1	-0.021644
2.605017	0.1	-0.021914
2.606683	0.1	-0.023097
2.608350	0.1	-0.024163
2.610017	0.1	-0.023898
2.611683	0.1	-0.022375
2.613350	0.1	-0.020545
2.615017	0.1	-0.019311
2.616683	0.1	-0.019162
2.618350	0.1	-0.019991
2.620017	0.1	-0.020848
2.621683	0.1	-0.020764
2.623350	0.1	-0.019819
2.625017	0.1	-0.018836
2.626683	0.1	-0.018370
2.628350	0.1	-0.018487
2.630017	0.1	-0.019395
2.631683	0.1	-0.021453
2.633350	0.1	-0.024084
2.635017	0.1	-0.025476
2.636683	0.1	-0.024196
2.638350	0.1	-0.021127
2.640017	0.1	-0.018878
2.641683	0.1	-0.018678
2.643350	0.1	-0.019181
2.645017	0.1	-0.019195
2.646683	0.1	-0.019544
2.648350	0.1	-0.021248
2.650017	0.1	-0.023982
2.651683	0.1	-0.026627
2.653350	0.1	-0.027912
2.655017	0.1	-0.026971
2.656683	0.1	-0.024345
2.658350	0.1	-0.021672
2.660017	0.1	-0.020051
2.661683	0.1	-0.019479
2.663350	0.1	-0.019800
2.665017	0.1	-0.021136
2.666683	0.1	-0.023274
2.668350	0.1	-0.025444
2.670017	0.1	-0.026985
2.671683	0.1	-0.027674
2.673350	0.1	-0.027358
2.675017	0.1	-0.025677
2.676683	0.1	-0.022119
2.678350	0.1	-0.017085
2.680017	0.1	-0.012852
2.681683	0.1	-0.012042
2.683350	0.1	-0.014510
2.685017	0.1	-0.017253
2.686683	0.1	-0.018091
2.688350	0.1	-0.018268
2.690017	0.1	-0.020531
2.691683	0.1	-0.025225
2.693350	0.1	-0.029481
2.695017	0.1	-0.030794
2.696683	0.1	-0.029393
2.698350	0.1	-0.026827
2.700017	0.1	-0.024564
2.701683	0.1	-0.023516
2.703350	0.1	-0.023521
2.705017	0.1	-0.023637
2.706683	0.1	-0.023386
2.708350	0.1	-0.022887
2.710017	0.1	-0.021923
2.711683	0.1	-0.020131
2.713350	0.1	-0.017746
2.715017	0.1	-0.015041
2.716683	0.1	-0.012061
2.718350	0.1	-0.009206
2.720017	0.1	-0.007227
2.721683	0.1	-0.006887
2.723350	0.1	-0.008559
2.725017	0.1	-0.011581
2.726683	0.1	-0.014165
2.728350	0.1	-0.014361
2.730017	0.1	-0.011376
2.731683	0.1	-0.006161
2.733350	0.1	-0.000694
2.735017	0.1	0.003125
2.736683	0.1	0.004177
2.738350	0.1	0.002715
2.740017	0.1	0.000116
2.741683	0.1	-0.002459
2.743350	0.1	-0.004689
2.745017	0.1	-0.006347
2.746683	0.1	-0.007260
2.748350	0.1	-0.007646
2.750017	0.1	-0.007027
2.751683	0.1	-0.004205
2.753350	0.1	0.000861
2.755017	0.1	0.006859
2.756683	0.1	0.012917
2.758350	0.1	0.019185
2.760017	0.1	0.025351
2.761683	0.1	0.029602
2.763350	0.1	0.030166
2.765017	0.1	0.027320
2.766683	0.1	0.023078
2.768350	0.1	0.019702
2.770017	0.1	0.018217
2.771683	0.1	0.017313
2.773350	0.1	0.014943
2.775017	0.1	0.011153
2.776683	0.1	0.007916
2.778350	0.1	0.006836
2.780017	0.1	0.007725
2.781683	0.1	0.008992
2.783350	0.1	0.009439
2.785017	0.1	0.009220
2.786683	0.1	0.009011
2.788350	0.1	0.009350
2.790017	0.1	0.010640
2.791683	0.1	0.012764
2.793350	0.1	0.014757
2.795017	0.1	0.015483
2.796683	0.1	0.014710
2.798350	0.1	0.012843
2.800017	0.1	0.010268
2.801683	0.1	0.007967
2.803350	0.1	0.007553
2.805017	0.1	0.009690
2.806683	0.1	0.012806
2.808350	0.1	0.014342
2.810017	0.1	0.013378
2.811683	0.1	0.011297
2.813350	0.1	0.010449
2.815017	0.1	0.012363
2.816683	0.1	0.016419
2.818350	0.1	0.020466
2.820017	0.1	0.022836
2.821683	0.1	0.023125
2.823350	0.1	0.021746
2.825017	0.1	0.019670
2.826683	0.1	0.018221
2.828350	0.1	0.018119
2.830017	0.1	0.018855
2.831683	0.1	0.019651
2.833350	0.1	0.020820
2.835017	0.1	0.023292
2.836683	0.1	0.027213
2.838350	0.1	0.031386
2.840017	0.1	0.033928
2.841683	0.1	0.033663
2.843350	0.1	0.030943
2.845017	0.1	0.026869
2.846683	0.1	0.022347
2.848350	0.1	0.018310
2.850017	0.1	0.015823
2.851683	0.1	0.015316
2.853350	0.1	0.016391
2.855017	0.1	0.018929
2.856683	0.1	0.023334
2.858350	0.1	0.029099
2.860017	0.1	0.034212
2.861683	0.1	0.036340
2.863350	0.1	0.034394
2.865017	0.1	0.029714
2.866683	0.1	0.025379
2.868350	0.1	0.023437
2.870017	0.1	0.023744
2.871683	0.1	0.025686
2.873350	0.1	0.028927
2.875017	0.1	0.032652
2.876683	0.1	0.035935
2.878350	0.1	0.038208
2.880017	0.1	0.038887
2.881683	0.1	0.037528
2.883350	0.1	0.034566
2.885017	0.1	0.031595
2.886683	0.1	0.030315
2.888350	0.1	0.030929
2.890017	0.1	0.031753
2.891683	0.1	0.030822
2.893350	0.1	0.027972
2.895017	0.1	0.024708
2.896683	0.1	0.022044
2.898350	0.1	0.019935
2.900017	0.1	0.018468
2.901683	0.1	0.018128
2.903350	0.1	0.019106
2.905017	0.1	0.021141
2.906683	0.1	0.023805
2.908350	0.1	0.026822
2.910017	0.1	0.030203
2.911683	0.1	0.033700
2.913350	0.1	0.036540
2.915017	0.1	0.038235
2.916683	0.1	0.038799
2.918350	0.1	0.037942
2.920017	0.1	0.035218
2.921683	0.1	0.031209
2.923350	0.1	0.027749
2.925017	0.1	0.026403
2.926683	0.1	0.027027
2.928350	0.1	0.028289
2.930017	0.1	0.029216
2.931683	0.1	0.029765
2.933350	0.1	0.030072
2.935017	0.1	0.030044
2.936683	0.1	0.029877
2.938350	0.1	0.030058
2.940017	0.1	0.030706
2.941683	0.1	0.031549
2.943350	0.1	0.032457
2.945017	0.1	0.033076
2.946683	0.1	0.032987
2.948350	0.1	0.032936
2.950017	0.1	0.034221
2.951683	0.1	0.036638
2.953350	0.1	0.038440
2.955017	0.1	0.037886
2.956683	0.1	0.034338
2.958350	0.1	0.028466
2.960017	0.1	0.021476
2.961683	0.1	0.014594
2.963350	0.1	0.009607
2.965017	0.1	0.008591
2.966683	0.1	0.011842
2.968350	0.1	0.017295
2.970017	0.1	0.022491
2.971683	0.1	0.025840
2.973350	0.1	0.026589
2.975017	0.1	0.024950
2.976683	0.1	0.021798
2.978350	0.1	0.018207
2.980017	0.1	0.015469
2.981683	0.1	0.014841
2.983350	0.1	0.017034
2.985017	0.1	0.021886
2.986683	0.1	0.028051
2.988350	0.1	0.033109
2.990017	0.1	0.034939
2.991683	0.1	0.033514
2.993350	0.1	0.030459
2.995017	0.1	0.027246
2.996683	0.1	0.024922
2.998350	0.1	0.024489
3.000017	0.1	0.026352
3.001683	0.1	0.029663
3.003350	0.1	0.032862
3.005017	0.1	0.034599
3.006683	0.1	0.034077
3.008350	0.1	0.031311
3.010017	0.1	0.027274
3.011683	0.1	0.023786
3.013350	0.1	0.022743
3.015017	0.1	0.024987
3.016683	0.1	0.029569
3.018350	0.1	0.034017
3.020017	0.1	0.036168
3.021683	0.1	0.035954
3.023350	0.1	0.034957
3.025017	0.1	0.034240
3.026683	0.1	0.033374
3.028350	0.1	0.031418
3.030017	0.1	0.027926
3.031683	0.1	0.023199
3.033350	0.1	0.018254
3.035017	0.1	0.014305
3.036683	0.1	0.011865
3.038350	0.1	0.010435
3.040017	0.1	0.009169
3.041683	0.1	0.007921
3.043350	0.1	0.007642
3.045017	0.1	0.009672
3.046683	0.1	0.014235
3.048350	0.1	0.019777
3.050017	0.1	0.024200
3.051683	0.1	0.026724
3.053350	0.1	0.027921
3.055017	0.1	0.028135
3.056683	0.1	0.026925
3.058350	0.1	0.024051
3.060017	0.1	0.020480
3.061683	0.1	0.018259
3.063350	0.1	0.019227
3.065017	0.1	0.023097
3.066683	0.1	0.027344
3.068350	0.1	0.029509
3.070017	0.1	0.029132
3.071683	0.1	0.027358
3.073350	0.1	0.025653
3.075017	0.1	0.025076
3.076683	0.1	0.025663
3.078350	0.1	0.026380
3.080017	0.1	0.026217
3.081683	0.1	0.025034
3.083350	0.1	0.023395
3.085017	0.1	0.022147
3.086683	0.1	0.021774
3.088350	0.1	0.021327
3.090017	0.1	0.019441
3.091683	0.1	0.016624
3.093350	0.1	0.014575
3.095017	0.1	0.013537
3.096683	0.1	0.011944
3.098350	0.1	0.008652
3.100017	0.1	0.004522
3.101683	0.1	0.001430
3.103350	0.1	0.000559
3.105017	0.1	0.002030
3.106683	0.1	0.005327
3.108350	0.1	0.009402
3.110017	0.1	0.012373
3.111683	0.1	0.012731
3.113350	0.1	0.011018
3.115017	0.1	0.008908
3.116683	0.1	0.007241
3.118350	0.1	0.005621
3.120017	0.1	0.003683
3.121683	0.1	0.002361
3.123350	0.1	0.003106
3.125017	0.1	0.006030
3.126683	0.1	0.010002
3.128350	0.1	0.014058
3.130017	0.1	0.018026
3.131683	0.1	0.022054
3.133350	0.1	0.025728
3.135017	0.1	0.028121
3.136683	0.1	0.028824
3.138350	0.1	0.028051
3.140017	0.1	0.026645
3.141683	0.1	0.025933
3.143350	0.1	0.026417
3.145017	0.1	0.026836
3.146683	0.1	0.025011
3.148350	0.1	0.020177
3.150017	0.1	0.014133
3.151683	0.1	0.009048
3.153350	0.1	0.005206
3.155017	0.1	0.001723
3.156683	0.1	-0.001555
3.158350	0.1	-0.003781
3.160017	0.1	-0.004065
3.161683	0.1	-0.002058
3.163350	0.1	0.001476
3.165017	0.1	0.004466
3.166683	0.1	0.005215
3.168350	0.1	0.004019
3.170017	0.1	0.002603
3.171683	0.1	0.002487
3.173350	0.1	0.003730
3.175017	0.1	0.005593
3.176683	0.1	0.007967
3.178350	0.1	0.010990
3.180017	0.1	0.013835
3.181683	0.1	0.015339
3.183350	0.1	0.015963
3.185017	0.1	0.017607
3.186683	0.1	0.020987
3.188350	0.1	0.024652
3.190017	0.1	0.026487
3.191683	0.1	0.025365
3.193350	0.1	0.021616
3.195017	0.1	0.016815
3.196683	0.1	0.012978
3.198350	0.1	0.011181
3.200017	0.1	0.011325
3.201683	0.1	0.012675
3.203350	0.1	0.014203
3.205017	0.1	0.015213
3.206683	0.1	0.015455
3.208350	0.1	0.015087
3.210017	0.1	0.014924
3.211683	0.1	0.015409
3.213350	0.1	0.015507
3.215017	0.1	0.013872
3.216683	0.1	0.010389
3.218350	0.1	0.006356
3.220017	0.1	0.003851
3.221683	0.1	0.004312
3.223350	0.1	0.006924
3.225017	0.1	0.008908
3.226683	0.1	0.007916
3.228350	0.1	0.004699
3.230017	0.1	0.002831
3.231683	0.1	0.004801
3.233350	0.1	0.009369
3.235017	0.1	0.013295
3.236683	0.1	0.014622
3.238350	0.1	0.013784
3.240017	0.1	0.011995
3.241683	0.1	0.009798
3.243350	0.1	0.007465
3.245017	0.1	0.005388
3.246683	0.1	0.003469
3.248350	0.1	0.001057
3.250017	0.1	-0.002142
3.251683	0.1	-0.005285
3.253350	0.1	-0.007125
3.255017	0.1	-0.007683
3.256683	0.1	-0.007809
3.258350	0.1	-0.007567
3.260017	0.1	-0.006370
3.261683	0.1	-0.004219
3.263350	0.1	-0.002072
3.265017	0.1	-0.000484
3.266683	0.1	0.001909
3.268350	0.1	0.006249
3.270017	0.1	0.010203
3.271683	0.1	0.010040
3.273350	0.1	0.005299
3.275017	0.1	-0.000773
3.276683	0.1	-0.005052
3.278350	0.1	-0.007153
3.280017	0.1	-0.008354
3.281683	0.1	-0.009588
3.283350	0.1	-0.010650
3.285017	0.1	-0.010845
3.286683	0.1	-0.010417
3.288350	0.1	-0.010245
3.290017	0.1	-0.010477
3.291683	0.1	-0.010831
3.293350	0.1	-0.011642
3.295017	0.1	-0.013877
3.296683	0.1	-0.017928
3.298350	0.1	-0.021914
3.300017	0.1	-0.022333
3.301683	0.1	-0.017774
3.303350	0.1	-0.010869
3.305017	0.1	-0.005490
3.306683	0.1	-0.003213
3.308350	0.1	-0.003139
3.310017	0.1	-0.003465
3.311683	0.1	-0.002794
3.313350	0.1	-0.000866
3.315017	0.1	0.001849
3.316683	0.1	0.004997
3.318350	0.1	0.008349
3.320017	0.1	0.011371
3.321683	0.1	0.013066
3.323350	0.1	0.012447
3.325017	0.1	0.009402
3.326683	0.1	0.004796
3.328350	0.1	0.000130
3.330017	0.1	-0.003045
3.331683	0.1	-0.004284
3.333350	0.1	-0.004373
3.335017	0.1	-0.003939
3.336683	0.1	-0.003022
3.338350	0.1	-0.002123
3.340017	0.1	-0.002207
3.341683	0.1	-0.004051
3.343350	0.1	-0.008265
3.345017	0.1	-0.014803
3.346683	0.1	-0.021844
3.348350	0.1	-0.026231
3.350017	0.1	-0.026161
3.351683	0.1	-0.022864
3.353350	0.1	-0.018789
3.355017	0.1	-0.015204
3.356683	0.1	-0.011632
3.358350	0.1	-0.006980
3.360017	0.1	-0.001495
3.361683	0.1	0.002552
3.363350	0.1	0.003045
3.365017	0.1	-0.000033
3.366683	0.1	-0.005476
3.368350	0.1	-0.012023
3.370017	0.1	-0.018161
3.371683	0.1	-0.022599
3.373350	0.1	-0.025234
3.375017	0.1	-0.026482
3.376683	0.1	-0.026412
3.378350	0.1	-0.025169
3.380017	0.1	-0.023213
3.381683	0.1	-0.021076
3.383350	0.1	-0.019222
3.385017	0.1	-0.017886
3.386683	0.1	-0.017020
3.388350	0.1	-0.016387
3.390017	0.1	-0.015781
3.391683	0.1	-0.015232
3.393350	0.1	-0.014645
3.395017	0.1	-0.013774
3.396683	0.1	-0.013351
3.398350	0.1	-0.014855
3.400017	0.1	-0.018524
3.401683	0.1	-0.022589
3.403350	0.1	-0.024429
3.405017	0.1	-0.022193
3.406683	0.1	-0.016708
3.408350	0.1	-0.011618
3.410017	0.1	-0.010254
3.411683	0.1	-0.012852
3.413350	0.1	-0.017378
3.415017	0.1	-0.022165
3.416683	0.1	-0.026491
3.418350	0.1	-0.029528
3.420017	0.1	-0.030366
3.421683	0.1	-0.028820
3.423350	0.1	-0.025607
3.425017	0.1	-0.021942
3.426683	0.1	-0.019032
3.428350	0.1	-0.017714
3.430017	0.1	-0.018235
3.431683	0.1	-0.020373
3.433350	0.1	-0.023432
3.435017	0.1	-0.025826
3.436683	0.1	-0.025849
3.438350	0.1	-0.023176
3.440017	0.1	-0.018971
3.441683	0.1	-0.014864
3.443350	0.1	-0.011674
3.445017	0.1	-0.008945
3.446683	0.1	-0.006063
3.448350	0.1	-0.003618
3.450017	0.1	-0.003027
3.451683	0.1	-0.004992
3.453350	0.1	-0.008619
3.455017	0.1	-0.012103
3.456683	0.1	-0.013793
3.458350	0.1	-0.012810
3.460017	0.1	-0.009965
3.461683	0.1	-0.007520
3.463350	0.1	-0.006957
3.465017	0.1	-0.007870
3.466683	0.1	-0.008983
3.468350	0.1	-0.009350
3.470017	0.1	-0.008824
3.471683	0.1	-0.008252
3.473350	0.1	-0.009057
3.475017	0.1	-0.011800
3.476683	0.1	-0.014855
3.478350	0.1	-0.015367
3.480017	0.1	-0.011870
3.481683	0.1	-0.005495
3.483350	0.1	0.001607
3.485017	0.1	0.008228
3.486683	0.1	0.014296
3.488350	0.1	0.020522
3.490017	0.1	0.028224
3.491683	0.1	0.039148
3.493350	0.1	0.054808
3.495017	0.1	0.075051
3.496683	0.1	0.097682
3.498350	0.1	0.120117
3.500017	0.1	0.140811
3.501683	0.1	0.159526
3.503350	0.1	0.176975
3.505017	0.1	0.193482
3.506683	0.1	0.208095
3.508350	0.1	0.219992
3.510017	0.1	0.229580
3.511683	0.1	0.237045
3.513350	0.1	0.241399
3.515017	0.1	0.241785
3.516683	0.1	0.238707
3.518350	0.1	0.233701
3.520017	0.1	0.228705
3.521683	0.1	0.224910
3.523350	0.1	0.221087
3.525017	0.1	0.214148
3.526683	0.1	0.202307
3.528350	0.1	0.186521
3.530017	0.1	0.169287
3.531683	0.1	0.153161
3.533350	0.1	0.139764
3.535017	0.1	0.129063
3.536683	0.1	0.119810
3.538350	0.1	0.111824
3.540017	0.1	0.106394
3.541683	0.1	0.103256
3.543350	0.1	0.099642
3.545017	0.1	0.093281
3.546683	0.1	0.084075
3.548350	0.1	0.073435
3.550017	0.1	0.064000
3.551683	0.1	0.058576
3.553350	0.1	0.057565
3.555017	0.1	0.058357
3.556683	0.1	0.058115
3.558350	0.1	0.056438
3.560017	0.1	0.054780
3.561683	0.1	0.053979
3.563350	0.1	0.053323
3.565017	0.1	0.051809
3.566683	0.1	0.049677
3.568350	0.1	0.048061
3.570017	0.1	0.047144
3.571683	0.1	0.045719
3.573350	0.1	0.043125
3.575017	0.1	0.040433
3.576683	0.1	0.038818
3.578350	0.1	0.038058
3.580017	0.1	0.037346
3.581683	0.1	0.036415
3.583350	0.1	0.035199
3.585017	0.1	0.033253
3.586683	0.1	0.030235
3.588350	0.1	0.026952
3.590017	0.1	0.024885
3.591683	0.1	0.024447
3.593350	0.1	0.024871
3.595017	0.1	0.025602
3.596683	0.1	0.026105
3.598350	0.1	0.025230
3.600017	0.1	0.022515
3.601683	0.1	0.018897
3.603350	0.1	0.015935
3.605017	0.1	0.015371
3.606683	0.1	0.018007
3.608350	0.1	0.022599
3.610017	0.1	0.026878
3.611683	0.1	0.029267
3.613350	0.1	0.029476
3.615017	0.1	0.027819
3.616683	0.1	0.024633
3.618350	0.1	0.020945
3.620017	0.1	0.018133
3.621683	0.1	0.016652
3.623350	0.1	0.016000
3.625017	0.1	0.015837
3.626683	0.1	0.016280
3.628350	0.1	0.017420
3.630017	0.1	0.019218
3.631683	0.1	0.021346
3.633350	0.1	0.022543
3.635017	0.1	0.021434
3.636683	0.1	0.018398
3.638350	0.1	0.015702
3.640017	0.1	0.015767
3.641683	0.1	0.019036
3.643350	0.1	0.023460
3.645017	0.1	0.026133
3.646683	0.1	0.025276
3.648350	0.1	0.021388
3.650017	0.1	0.016959
3.651683	0.1	0.014603
3.653350	0.1	0.015241
3.655017	0.1	0.017639
3.656683	0.1	0.019623
3.658350	0.1	0.020294
3.660017	0.1	0.020582
3.661683	0.1	0.021537
3.663350	0.1	0.023069
3.665017	0.1	0.024107
3.666683	0.1	0.023390
3.668350	0.1	0.020573
3.670017	0.1	0.016754
3.671683	0.1	0.013770
3.673350	0.1	0.012601
3.675017	0.1	0.012396
3.676683	0.1	0.011409
3.678350	0.1	0.008326
3.680017	0.1	0.003073
3.681683	0.1	-0.003204
3.683350	0.1	-0.009234
3.685017	0.1	-0.014571
3.686683	0.1	-0.018710
3.688350	0.1	-0.020205
3.690017	0.1	-0.017611
3.691683	0.1	-0.010878
3.693350	0.1	-0.001923
3.695017	0.1	0.006119
3.696683	0.1	0.010682
3.698350	0.1	0.011162
3.700017	0.1	0.009229
3.701683	0.1	0.007562
3.703350	0.1	0.007409
3.705017	0.1	0.007842
3.706683	0.1	0.007474
3.708350	0.1	0.006054
3.710017	0.1	0.004550
3.711683	0.1	0.004405
3.713350	0.1	0.006603
3.715017	0.1	0.010384
3.716683	0.1	0.013397
3.718350	0.1	0.013858
3.720017	0.1	0.011688
3.721683	0.1	0.007818
3.723350	0.1	0.003562
3.725017	0.1	0.000279
3.726683	0.1	-0.001010
3.728350	0.1	-0.000130
3.730017	0.1	0.002128
3.731683	0.1	0.004554
3.733350	0.1	0.005933
3.735017	0.1	0.005658
3.736683	0.1	0.004265
3.738350	0.1	0.002813
3.740017	0.1	0.001714
3.741683	0.1	0.000480
3.743350	0.1	-0.001267
3.745017	0.1	-0.003190
3.746683	0.1	-0.005197
3.748350	0.1	-0.007679
3.750017	0.1	-0.010128
3.751683	0.1	-0.010566
3.753350	0.1	-0.007348
3.755017	0.1	-0.001262
3.756683	0.1	0.004489
3.758350	0.1	0.006766
3.760017	0.1	0.005122
3.761683	0.1	0.002030
3.763350	0.1	0.000703
3.765017	0.1	0.002342
3.766683	0.1	0.005290
3.768350	0.1	0.007180
3.770017	0.1	0.007111
3.771683	0.1	0.005621
3.773350	0.1	0.004019
3.775017	0.1	0.003786
3.776683	0.1	0.005374
3.778350	0.1	0.007562
3.780017	0.1	0.008964
3.781683	0.1	0.009127
3.783350	0.1	0.007637
3.785017	0.1	0.003763
3.786683	0.1	-0.002272
3.788350	0.1	-0.008661
3.790017	0.1	-0.013085
3.791683	0.1	-0.014529
3.793350	0.1	-0.014147
3.795017	0.1	-0.013905
3.796683	0.1	-0.014603
3.798350	0.1	-0.015278
3.800017	0.1	-0.014235
3.801683	0.1	-0.010654
3.803350	0.1	-0.005015
3.805017	0.1	0.001704
3.806683	0.1	0.008424
3.808350	0.1	0.013965
3.810017	0.1	0.017202
3.811683	0.1	0.017295
3.813350	0.1	0.014422
3.815017	0.1	0.009984
3.816683	0.1	0.005607
3.818350	0.1	0.002100
3.820017	0.1	-0.000922
3.821683	0.1	-0.004503
3.823350	0.1	-0.009178
3.825017	0.1	-0.014128
3.826683	0.1	-0.017839
3.828350	0.1	-0.019749
3.830017	0.1	-0.020918
3.831683	0.1	-0.022543
3.833350	0.1	-0.024126
3.835017	0.1	-0.024056
3.836683	0.1	-0.021639
3.838350	0.1	-0.017756
3.840017	0.1	-0.014077
3.841683	0.1	-0.011623
3.843350	0.1	-0.009537
3.845017	0.1	-0.005979
3.846683	0.1	-0.000191
3.848350	0.1	0.006766
3.850017	0.1	0.012699
3.851683	0.1	0.015581
3.853350	0.1	0.014892
3.855017	0.1	0.011786
3.856683	0.1	0.008093
3.858350	0.1	0.005211
3.860017	0.1	0.003753
3.861683	0.1	0.003693
3.863350	0.1	0.004834
3.865017	0.1	0.007236
3.866683	0.1	0.010892
3.868350	0.1	0.014734
3.870017	0.1	0.016573
3.871683	0.1	0.014743
3.873350	0.1	0.009784
3.875017	0.1	0.004033
3.876683	0.1	-0.000386
3.878350	0.1	-0.002547
3.880017	0.1	-0.002510
3.881683	0.1	-0.001439
3.883350	0.1	-0.000997
3.885017	0.1	-0.001672
3.886683	0.1	-0.002687
3.888350	0.1	-0.003246
3.890017	0.1	-0.002547
3.891683	0.1	-0.000121
3.893350	0.1	0.002822
3.895017	0.1	0.004014
3.896683	0.1	0.002086
3.898350	0.1	-0.002724
3.900017	0.1	-0.008731
3.901683	0.1	-0.013518
3.903350	0.1	-0.015474
3.905017	0.1	-0.015055
3.906683	0.1	-0.014026
3.908350	0.1	-0.013551
3.910017	0.1	-0.013653
3.911683	0.1	-0.013988
3.913350	0.1	-0.013742
3.915017	0.1	-0.011520
3.916683	0.1	-0.007376
3.918350	0.1	-0.003818
3.920017	0.1	-0.003232
3.921683	0.1	-0.005299
3.923350	0.1	-0.007702
3.925017	0.1	-0.008857
3.926683	0.1	-0.009565
3.928350	0.1	-0.011851
3.930017	0.1	-0.016470
3.931683	0.1	-0.022035
3.933350	0.1	-0.026044
3.935017	0.1	-0.026277
3.936683	0.1	-0.022040
3.938350	0.1	-0.014892
3.940017	0.1	-0.008093
3.941683	0.1	-0.004442
3.943350	0.1	-0.004023
3.945017	0.1	-0.004335
3.946683	0.1	-0.002696
3.948350	0.1	0.001416
3.950017	0.1	0.005844
3.951683	0.1	0.007637
3.953350	0.1	0.005839
3.955017	0.1	0.002119
3.956683	0.1	-0.001043
3.958350	0.1	-0.002310
3.960017	0.1	-0.002477
3.961683	0.1	-0.003357
3.963350	0.1	-0.005621
3.965017	0.1	-0.008796
3.966683	0.1	-0.012452
3.968350	0.1	-0.015800
3.970017	0.1	-0.017299
3.971683	0.1	-0.016089
3.973350	0.1	-0.013267
3.975017	0.1	-0.010915
3.976683	0.1	-0.010175
3.978350	0.1	-0.010426
3.980017	0.1	-0.010701
3.981683	0.1	-0.011376
3.983350	0.1	-0.013136
3.985017	0.1	-0.015385
3.986683	0.1	-0.016862
3.988350	0.1	-0.016592
3.990017	0.1	-0.014445
3.991683	0.1	-0.011986
3.993350	0.1	-0.011506
3.995017	0.1	-0.013369
3.996683	0.1	-0.015404
3.998350	0.1	-0.015325
4.000017	0.1	-0.013015
4.001683	0.1	-0.010300
4.003350	0.1	-0.009523
4.005017	0.1	-0.012461
4.006683	0.1	-0.019125
4.008350	0.1	-0.026934
4.010017	0.1	-0.032457
4.011683	0.1	-0.034044
4.013350	0.1	-0.032140
4.015017	0.1	-0.028377
4.016683	0.1	-0.024759
4.018350	0.1	-0.022333
4.020017	0.1	-0.020750
4.021683	0.1	-0.019479
4.023350	0.1	-0.018696
4.025017	0.1	-0.018640
4.026683	0.1	-0.018678
4.028350	0.1	-0.017560
4.030017	0.1	-0.014817
4.031683	0.1	-0.010938
4.033350	0.1	-0.006412
4.035017	0.1	-0.002016
4.036683	0.1	0.000484
4.038350	0.1	-0.000740
4.040017	0.1	-0.005811
4.041683	0.1	-0.012489
4.043350	0.1	-0.017462
4.045017	0.1	-0.018608
4.046683	0.1	-0.016252
4.048350	0.1	-0.012359
4.050017	0.1	-0.008624
4.051683	0.1	-0.005746
4.053350	0.1	-0.004345
4.055017	0.1	-0.005071
4.056683	0.1	-0.007111
4.058350	0.1	-0.008224
4.060017	0.1	-0.007129
4.061683	0.1	-0.005127
4.063350	0.1	-0.005183
4.065017	0.1	-0.009276
4.066683	0.1	-0.016363
4.068350	0.1	-0.023469
4.070017	0.1	-0.028443
4.071683	0.1	-0.030706
4.073350	0.1	-0.030245
4.075017	0.1	-0.027078
4.076683	0.1	-0.021635
4.078350	0.1	-0.014943
4.080017	0.1	-0.008647
4.081683	0.1	-0.004657
4.083350	0.1	-0.004261
4.085017	0.1	-0.007330
4.086683	0.1	-0.012247
4.088350	0.1	-0.016568
4.090017	0.1	-0.018342
4.091683	0.1	-0.017132
4.093350	0.1	-0.014231
4.095017	0.1	-0.012228
4.096683	0.1	-0.013416
4.098350	0.1	-0.017793
4.100017	0.1	-0.023334
4.101683	0.1	-0.028131
4.103350	0.1	-0.031157
4.105017	0.1	-0.031679
4.106683	0.1	-0.029285
4.108350	0.1	-0.024512
4.110017	0.1	-0.019106
4.111683	0.1	-0.015358
4.113350	0.1	-0.014557
4.115017	0.1	-0.016033
4.116683	0.1	-0.018110
4.118350	0.1	-0.019348
4.120017	0.1	-0.018720
4.121683	0.1	-0.016000
4.123350	0.1	-0.012508
4.125017	0.1	-0.010016
4.126683	0.1	-0.008973
4.128350	0.1	-0.008750
4.130017	0.1	-0.008838
4.131683	0.1	-0.008843
4.133350	0.1	-0.007907
4.135017	0.1	-0.005118
4.136683	0.1	-0.000773
4.138350	0.1	0.003343
4.140017	0.1	0.005597
4.141683	0.1	0.005933
4.143350	0.1	0.005108
4.145017	0.1	0.003101
4.146683	0.1	-0.000526
4.148350	0.1	-0.004983
4.150017	0.1	-0.008452
4.151683	0.1	-0.010137
4.153350	0.1	-0.011115
4.155017	0.1	-0.012796
4.156683	0.1	-0.015637
4.158350	0.1	-0.018808
4.160017	0.1	-0.020326
4.161683	0.1	-0.018324
4.163350	0.1	-0.013020
4.165017	0.1	-0.006924
4.166683	0.1	-0.003171
4.168350	0.1	-0.003595
4.170017	0.1	-0.007814
4.171683	0.1	-0.013704
4.173350	0.1	-0.019069
4.175017	0.1	-0.022580
4.176683	0.1	-0.023600
4.178350	0.1	-0.022482
4.180017	0.1	-0.020843
4.181683	0.1	-0.020517
4.183350	0.1	-0.022254
4.185017	0.1	-0.025360
4.186683	0.1	-0.028457
4.188350	0.1	-0.030664
4.190017	0.1	-0.031739
4.191683	0.1	-0.031437
4.193350	0.1	-0.029649
4.195017	0.1	-0.027153
4.196683	0.1	-0.025043
4.198350	0.1	-0.023460
4.200017	0.1	-0.021691
4.201683	0.1	-0.019525
4.203350	0.1	-0.017830
4.205017	0.1	-0.017523
4.206683	0.1	-0.018352
4.208350	0.1	-0.019032
4.210017	0.1	-0.018566
4.211683	0.1	-0.017467
4.213350	0.1	-0.017686
4.215017	0.1	-0.020796
4.216683	0.1	-0.026245
4.218350	0.1	-0.031996
4.220017	0.1	-0.036345
4.221683	0.1	-0.038599
4.223350	0.1	-0.038804
4.225017	0.1	-0.037421
4.226683	0.1	-0.035283
4.228350	0.1	-0.033341
4.230017	0.1	-0.032177
4.231683	0.1	-0.031730
4.233350	0.1	-0.031474
4.235017	0.1	-0.030715
4.236683	0.1	-0.028890
4.238350	0.1	-0.026179
4.240017	0.1	-0.023711
4.241683	0.1	-0.022743
4.243350	0.1	-0.023372
4.245017	0.1	-0.024242
4.246683	0.1	-0.023665
4.248350	0.1	-0.020894
4.250017	0.1	-0.016382
4.251683	0.1	-0.011250
4.253350	0.1	-0.007004
4.255017	0.1	-0.005052
4.256683	0.1	-0.005621
4.258350	0.1	-0.007725
4.260017	0.1	-0.010035
4.261683	0.1	-0.011558
4.263350	0.1	-0.012158
4.265017	0.1	-0.012736
4.266683	0.1	-0.014412
4.268350	0.1	-0.017439
4.270017	0.1	-0.021039
4.271683	0.1	-0.024145
4.273350	0.1	-0.026221
4.275017	0.1	-0.027097
4.276683	0.1	-0.026803
4.278350	0.1	-0.026026
4.280017	0.1	-0.025774
4.281683	0.1	-0.026212
4.283350	0.1	-0.026366
4.285017	0.1	-0.024932
4.286683	0.1	-0.021304
4.288350	0.1	-0.016112
4.290017	0.1	-0.011167
4.291683	0.1	-0.008950
4.293350	0.1	-0.011409
4.295017	0.1	-0.018692
4.296683	0.1	-0.028634
4.298350	0.1	-0.037849
4.300017	0.1	-0.043120
4.301683	0.1	-0.042245
4.303350	0.1	-0.035786
4.305017	0.1	-0.027721
4.306683	0.1	-0.022054
4.308350	0.1	-0.019609
4.310017	0.1	-0.019441
4.311683	0.1	-0.021043
4.313350	0.1	-0.023600
4.315017	0.1	-0.025271
4.316683	0.1	-0.024810
4.318350	0.1	-0.022766
4.320017	0.1	-0.020796
4.321683	0.1	-0.020470
4.323350	0.1	-0.022049
4.325017	0.1	-0.023912
4.326683	0.1	-0.023795
4.328350	0.1	-0.020815
4.330017	0.1	-0.016354
4.331683	0.1	-0.013062
4.333350	0.1	-0.012694
4.335017	0.1	-0.015083
4.336683	0.1	-0.018850
4.338350	0.1	-0.022333
4.340017	0.1	-0.024140
4.341683	0.1	-0.024005
4.343350	0.1	-0.022948
4.345017	0.1	-0.021872
4.346683	0.1	-0.020186
4.348350	0.1	-0.016456
4.350017	0.1	-0.010831
4.351683	0.1	-0.005658
4.353350	0.1	-0.003409
4.355017	0.1	-0.004913
4.356683	0.1	-0.009164
4.358350	0.1	-0.013830
4.360017	0.1	-0.016075
4.361683	0.1	-0.014398
4.363350	0.1	-0.010156
4.365017	0.1	-0.006161
4.366683	0.1	-0.004130
4.368350	0.1	-0.003981
4.370017	0.1	-0.004880
4.371683	0.1	-0.006324
4.373350	0.1	-0.008359
4.375017	0.1	-0.010869
4.376683	0.1	-0.013076
4.378350	0.1	-0.014179
4.380017	0.1	-0.014030
4.381683	0.1	-0.012987
4.383350	0.1	-0.011842
4.385017	0.1	-0.011637
4.386683	0.1	-0.013029
4.388350	0.1	-0.015902
4.390017	0.1	-0.019474
4.391683	0.1	-0.022748
4.393350	0.1	-0.025374
4.395017	0.1	-0.028121
4.396683	0.1	-0.031693
4.398350	0.1	-0.035316
4.400017	0.1	-0.037467
4.401683	0.1	-0.037733
4.403350	0.1	-0.037258
4.405017	0.1	-0.037174
4.406683	0.1	-0.036866
4.408350	0.1	-0.034682
4.410017	0.1	-0.030180
4.411683	0.1	-0.024973
4.413350	0.1	-0.021048
4.415017	0.1	-0.018938
4.416683	0.1	-0.018207
4.418350	0.1	-0.019041
4.420017	0.1	-0.021621
4.421683	0.1	-0.024196
4.423350	0.1	-0.023539
4.425017	0.1	-0.018128
4.426683	0.1	-0.010300
4.428350	0.1	-0.003986
4.430017	0.1	-0.000647
4.431683	0.1	0.001108
4.433350	0.1	0.002538
4.435017	0.1	0.002882
4.436683	0.1	0.000549
4.438350	0.1	-0.004768
4.440017	0.1	-0.011763
4.441683	0.1	-0.018235
4.443350	0.1	-0.022156
4.445017	0.1	-0.022626
4.446683	0.1	-0.020117
4.448350	0.1	-0.015716
4.450017	0.1	-0.010300
4.451683	0.1	-0.004489
4.453350	0.1	0.000722
4.455017	0.1	0.003674
4.456683	0.1	0.002971
4.458350	0.1	-0.001150
4.460017	0.1	-0.007055
4.461683	0.1	-0.013085
4.463350	0.1	-0.018235
4.465017	0.1	-0.021635
4.466683	0.1	-0.022608
4.468350	0.1	-0.021150
4.470017	0.1	-0.017635
4.471683	0.1	-0.012689
4.473350	0.1	-0.007707
4.475017	0.1	-0.004587
4.476683	0.1	-0.004130
4.478350	0.1	-0.005090
4.480017	0.1	-0.005541
4.481683	0.1	-0.004750
4.483350	0.1	-0.003390
4.485017	0.1	-0.002896
4.486683	0.1	-0.004754
4.488350	0.1	-0.009378
4.490017	0.1	-0.015418
4.491683	0.1	-0.020373
4.493350	0.1	-0.022710
4.495017	0.1	-0.023404
4.496683	0.1	-0.024424
4.498350	0.1	-0.026091
4.500017	0.1	-0.026976
4.501683	0.1	-0.026217
4.503350	0.1	-0.025178
4.505017	0.1	-0.025802
4.506683	0.1	-0.027302
4.508350	0.1	-0.026659
4.510017	0.1	-0.022659
4.511683	0.1	-0.017355
4.513350	0.1	-0.013462
4.515017	0.1	-0.011479
4.516683	0.1	-0.009830
4.518350	0.1	-0.007702
4.520017	0.1	-0.006692
4.521683	0.1	-0.009183
4.523350	0.1	-0.015488
4.525017	0.1	-0.023288
4.526683	0.1	-0.029155
4.528350	0.1	-0.030296
4.530017	0.1	-0.026096
4.531683	0.1	-0.018813
4.533350	0.1	-0.012279
4.535017	0.1	-0.009676
4.536683	0.1	-0.012130
4.538350	0.1	-0.018473
4.540017	0.1	-0.025798
4.541683	0.1	-0.030920
4.543350	0.1	-0.031716
4.545017	0.1	-0.028028
4.546683	0.1	-0.021844
4.548350	0.1	-0.015474
4.550017	0.1	-0.009499
4.551683	0.1	-0.003842
4.553350	0.1	0.000382
4.555017	0.1	0.001695
4.556683	0.1	-0.000056
4.558350	0.1	-0.003823
4.560017	0.1	-0.008349
4.561683	0.1	-0.012824
4.563350	0.1	-0.016745
4.565017	0.1	-0.019176
4.566683	0.1	-0.018976
4.568350	0.1	-0.016298
4.570017	0.1	-0.013104
4.571683	0.1	-0.011767
4.573350	0.1	-0.013174
4.575017	0.1	-0.016275
4.576683	0.1	-0.019264
4.578350	0.1	-0.020666
4.580017	0.1	-0.019609
4.581683	0.1	-0.016359
4.583350	0.1	-0.012722
4.585017	0.1	-0.010878
4.586683	0.1	-0.011334
4.588350	0.1	-0.012754
4.590017	0.1	-0.013686
4.591683	0.1	-0.013430
4.593350	0.1	-0.012070
4.595017	0.1	-0.011111
4.596683	0.1	-0.012717
4.598350	0.1	-0.017378
4.600017	0.1	-0.023376
4.601683	0.1	-0.028382
4.603350	0.1	-0.030766
4.605017	0.1	-0.030524
4.606683	0.1	-0.029015
4.608350	0.1	-0.027111
4.610017	0.1	-0.024531
4.611683	0.1	-0.020848
4.613350	0.1	-0.016191
4.615017	0.1	-0.011818
4.616683	0.1	-0.010086
4.618350	0.1	-0.012647
4.620017	0.1	-0.018850
4.621683	0.1	-0.025979
4.623350	0.1	-0.030859
4.625017	0.1	-0.031772
4.626683	0.1	-0.029318
4.628350	0.1	-0.025411
4.630017	0.1	-0.021732
4.631683	0.1	-0.018999
4.633350	0.1	-0.017202
4.635017	0.1	-0.016266
4.636683	0.1	-0.016261
4.638350	0.1	-0.016838
4.640017	0.1	-0.017011
4.641683	0.1	-0.016028
4.643350	0.1	-0.014026
4.645017	0.1	-0.011623
4.646683	0.1	-0.009560
4.648350	0.1	-0.008810
4.650017	0.1	-0.009621
4.651683	0.1	-0.010659
4.653350	0.1	-0.010640
4.655017	0.1	-0.010077
4.656683	0.1	-0.010682
4.658350	0.1	-0.013509
4.660017	0.1	-0.017742
4.661683	0.1	-0.020964
4.663350	0.1	-0.021239
4.665017	0.1	-0.018897
4.666683	0.1	-0.015525
4.668350	0.1	-0.011930
4.670017	0.1	-0.008354
4.671683	0.1	-0.005490
4.673350	0.1	-0.003758
4.675017	0.1	-0.002743
4.676683	0.1	-0.002766
4.678350	0.1	-0.005518
4.680017	0.1	-0.011972
4.681683	0.1	-0.020424
4.683350	0.1	-0.027250
4.685017	0.1	-0.030142
4.686683	0.1	-0.029881
4.688350	0.1	-0.028387
4.690017	0.1	-0.026566
4.691683	0.1	-0.024489
4.693350	0.1	-0.021928
4.695017	0.1	-0.018678
4.696683	0.1	-0.015437
4.698350	0.1	-0.013392
4.700017	0.1	-0.012247
4.701683	0.1	-0.010617
4.703350	0.1	-0.008862
4.705017	0.1	-0.008792
4.706683	0.1	-0.010603
4.708350	0.1	-0.012680
4.710017	0.1	-0.013709
4.711683	0.1	-0.013388
4.713350	0.1	-0.011879
4.715017	0.1	-0.009621
4.716683	0.1	-0.007241
4.718350	0.1	-0.005099
4.720017	0.1	-0.003763
4.721683	0.1	-0.004647
4.723350	0.1	-0.008619
4.725017	0.1	-0.013961
4.726683	0.1	-0.017337
4.728350	0.1	-0.017514
4.730017	0.1	-0.016778
4.731683	0.1	-0.018119
4.733350	0.1	-0.022165
4.735017	0.1	-0.026897
4.736683	0.1	-0.029411
4.738350	0.1	-0.028238
4.740017	0.1	-0.024131
4.741683	0.1	-0.018426
4.743350	0.1	-0.011721
4.745017	0.1	-0.004605
4.746683	0.1	0.001076
4.748350	0.1	0.002920
4.750017	0.1	0.000321
4.751683	0.1	-0.004633
4.753350	0.1	-0.009183
4.755017	0.1	-0.012428
4.756683	0.1	-0.015376
4.758350	0.1	-0.019078
4.760017	0.1	-0.023409
4.761683	0.1	-0.027074
4.763350	0.1	-0.028596
4.765017	0.1	-0.027739
4.766683	0.1	-0.025365
4.768350	0.1	-0.022086
4.770017	0.1	-0.018240
4.771683	0.1	-0.014552
4.773350	0.1	-0.011385
4.775017	0.1	-0.008275
4.776683	0.1	-0.005304
4.778350	0.1	-0.003804
4.780017	0.1	-0.004526
4.781683	0.1	-0.006272
4.783350	0.1	-0.006980
4.785017	0.1	-0.005746
4.786683	0.1	-0.003953
4.788350	0.1	-0.003944
4.790017	0.1	-0.006203
4.791683	0.1	-0.008820
4.793350	0.1	-0.009993
4.795017	0.1	-0.009970
4.796683	0.1	-0.010068
4.798350	0.1	-0.010356
4.800017	0.1	-0.009835
4.801683	0.1	-0.008703
4.803350	0.1	-0.008666
4.805017	0.1	-0.010934
4.806683	0.1	-0.014962
4.808350	0.1	-0.019209
4.810017	0.1	-0.022538
4.811683	0.1	-0.024834
4.813350	0.1	-0.026408
4.815017	0.1	-0.026915
4.816683	0.1	-0.025644
4.818350	0.1	-0.022780
4.820017	0.1	-0.019227
4.821683	0.1	-0.015795
4.823350	0.1	-0.013313
4.825017	0.1	-0.012554
4.826683	0.1	-0.013188
4.828350	0.1	-0.013416
4.830017	0.1	-0.011828
4.831683	0.1	-0.009071
4.833350	0.1	-0.006664
4.835017	0.1	-0.005537
4.836683	0.1	-0.006072
4.838350	0.1	-0.007865
4.840017	0.1	-0.009714
4.841683	0.1	-0.010892
4.843350	0.1	-0.011702
4.845017	0.1	-0.012522
4.846683	0.1	-0.012754
4.848350	0.1	-0.011562
4.850017	0.1	-0.009639
4.851683	0.1	-0.008834
4.853350	0.1	-0.010012
4.855017	0.1	-0.012489
4.856683	0.1	-0.014948
4.858350	0.1	-0.015763
4.860017	0.1	-0.013700
4.861683	0.1	-0.009299
4.863350	0.1	-0.004349
4.865017	0.1	-0.000019
4.866683	0.1	0.003399
4.868350	0.1	0.005453
4.870017	0.1	0.005546
4.871683	0.1	0.003641
4.873350	0.1	0.000233
4.875017	0.1	-0.004056
4.876683	0.1	-0.008275
4.878350	0.1	-0.011320
4.880017	0.1	-0.012997
4.881683	0.1	-0.014240
4.883350	0.1	-0.015707
4.885017	0.1	-0.016871
4.886683	0.1	-0.016829
4.888350	0.1	-0.014883
4.890017	0.1	-0.010678
4.891683	0.1	-0.005113
4.893350	0.1	-0.000270
4.895017	0.1	0.002114
4.896683	0.1	0.001527
4.898350	0.1	-0.001262
4.900017	0.1	-0.004545
4.901683	0.1	-0.006659
4.903350	0.1	-0.007022
4.905017	0.1	-0.006342
4.906683	0.1	-0.005648
4.908350	0.1	-0.004885
4.910017	0.1	-0.003115
4.911683	0.1	-0.000037
4.913350	0.1	0.002985
4.915017	0.1	0.003641
4.916683	0.1	0.000964
4.918350	0.1	-0.003176
4.920017	0.1	-0.005201
4.921683	0.1	-0.002626
4.923350	0.1	0.003884
4.925017	0.1	0.011097
4.926683	0.1	0.015604
4.928350	0.1	0.015250
4.930017	0.1	0.010156
4.931683	0.1	0.003101
4.933350	0.1	-0.002487
4.935017	0.1	-0.005020
4.936683	0.1	-0.005057
4.938350	0.1	-0.004089
4.940017	0.1	-0.003153
4.941683	0.1	-0.002040
4.943350	0.1	0.000126
4.945017	0.1	0.003641
4.946683	0.1	0.007679
4.948350	0.1	0.010785
4.950017	0.1	0.011791
4.951683	0.1	0.010659
4.953350	0.1	0.008596
4.955017	0.1	0.007115
4.956683	0.1	0.007055
4.958350	0.1	0.008284
4.960017	0.1	0.009914
4.961683	0.1	0.011111
4.963350	0.1	0.012275
4.965017	0.1	0.014855
4.966683	0.1	0.019418
4.968350	0.1	0.024936
4.970017	0.1	0.030128
4.971683	0.1	0.034170
4.973350	0.1	0.036606
4.975017	0.1	0.037272
4.976683	0.1	0.036252
4.978350	0.1	0.034044
4.980017	0.1	0.031460
4.981683	0.1	0.029290
4.983350	0.1	0.027958
4.985017	0.1	0.027316
4.986683	0.1	0.027381
4.988350	0.1	0.028852
4.990017	0.1	0.032401
4.991683	0.1	0.038045
4.993350	0.1	0.044452
4.995017	0.1	0.049016
4.996683	0.1	0.049775
4.998350	0.1	0.047190
5.000017	0.1	0.043600
5.001683	0.1	0.041826
5.003350	0.1	0.043646
5.005017	0.1	0.048392
5.006683	0.1	0.053984
5.008350	0.1	0.059223
5.010017	0.1	0.063875
5.011683	0.1	0.067595
5.013350	0.1	0.069528
5.015017	0.1	0.068718
5.016683	0.1	0.065546
5.018350	0.1	0.062413
5.020017	0.1	0.062520
5.021683	0.1	0.067516
5.023350	0.1	0.075921
5.025017	0.1	0.084275
5.026683	0.1	0.089821
5.028350	0.1	0.092015
5.030017	0.1	0.092452
5.031683	0.1	0.093686
5.033350	0.1	0.097244
5.035017	0.1	0.102445
5.036683	0.1	0.107083
5.038350	0.1	0.109235
5.040017	0.1	0.108201
5.041683	0.1	0.104657
5.043350	0.1	0.100941
5.045017	0.1	0.100085
5.046683	0.1	0.103205
5.048350	0.1	0.108429
5.050017	0.1	0.113077
5.051683	0.1	0.115968
5.053350	0.1	0.117584
5.055017	0.1	0.119014
5.056683	0.1	0.120909
5.058350	0.1	0.122786
5.060017	0.1	0.123600
5.061683	0.1	0.123004
5.063350	0.1	0.121300
5.065017	0.1	0.118562
5.066683	0.1	0.114911
5.068350	0.1	0.111084
5.070017	0.1	0.107815
5.071683	0.1	0.105719
5.073350	0.1	0.105570
5.075017	0.1	0.108029
5.076683	0.1	0.113510
5.078350	0.1	0.121486
5.080017	0.1	0.129640
5.081683	0.1	0.135154
5.083350	0.1	0.136681
5.085017	0.1	0.134851
5.086683	0.1	0.131312
5.088350	0.1	0.127601
5.090017	0.1	0.124834
5.091683	0.1	0.123493
5.093350	0.1	0.122963
5.095017	0.1	0.122185
5.096683	0.1	0.121128
5.098350	0.1	0.121053
5.100017	0.1	0.122897
5.101683	0.1	0.126292
5.103350	0.1	0.130385
5.105017	0.1	0.134739
5.106683	0.1	0.139032
5.108350	0.1	0.142530
5.110017	0.1	0.144383
5.111683	0.1	0.144145
5.113350	0.1	0.141989
5.115017	0.1	0.138949
5.116683	0.1	0.136350
5.118350	0.1	0.134544
5.120017	0.1	0.133552
5.121683	0.1	0.134199
5.123350	0.1	0.136788
5.125017	0.1	0.140020
5.126683	0.1	0.142385
5.128350	0.1	0.143256
5.130017	0.1	0.142660
5.131683	0.1	0.141370
5.133350	0.1	0.140718
5.135017	0.1	0.141733
5.136683	0.1	0.144625
5.138350	0.1	0.148765
5.140017	0.1	0.152607
5.141683	0.1	0.154465
5.143350	0.1	0.153854
5.145017	0.1	0.151461
5.146683	0.1	0.148229
5.148350	0.1	0.144993
5.150017	0.1	0.141915
5.151683	0.1	0.138329
5.153350	0.1	0.134287
5.155017	0.1	0.131601
5.156683	0.1	0.132006
5.158350	0.1	0.134907
5.160017	0.1	0.137887
5.161683	0.1	0.139275
5.163350	0.1	0.139587
5.165017	0.1	0.140020
5.166683	0.1	0.140681
5.168350	0.1	0.140639
5.170017	0.1	0.138744
5.171683	0.1	0.134907
5.173350	0.1	0.130748
5.175017	0.1	0.128304
5.176683	0.1	0.128075
5.178350	0.1	0.128755
5.180017	0.1	0.129058
5.181683	0.1	0.129589
5.183350	0.1	0.131777
5.185017	0.1	0.135656
5.186683	0.1	0.140052
5.188350	0.1	0.144006
5.190017	0.1	0.146963
5.191683	0.1	0.148858
5.193350	0.1	0.150660
5.195017	0.1	0.153617
5.196683	0.1	0.157515
5.198350	0.1	0.160448
5.200017	0.1	0.160565
5.201683	0.1	0.157803
5.203350	0.1	0.153626
5.205017	0.1	0.149445
5.206683	0.1	0.146395
5.208350	0.1	0.145505
5.210017	0.1	0.146464
5.211683	0.1	0.147466
5.213350	0.1	0.147540
5.215017	0.1	0.147345
5.216683	0.1	0.147773
5.218350	0.1	0.149128
5.220017	0.1	0.150697
5.221683	0.1	0.150437
5.223350	0.1	0.146599
5.225017	0.1	0.139964
5.226683	0.1	0.133510
5.228350	0.1	0.129878
5.230017	0.1	0.129552
5.231683	0.1	0.131163
5.233350	0.1	0.132951
5.235017	0.1	0.134166
5.236683	0.1	0.135317
5.238350	0.1	0.137337
5.240017	0.1	0.140388
5.241683	0.1	0.143158
5.243350	0.1	0.144043
5.245017	0.1	0.143163
5.246683	0.1	0.142423
5.248350	0.1	0.144239
5.250017	0.1	0.149542
5.251683	0.1	0.156071
5.253350	0.1	0.159731
5.255017	0.1	0.158576
5.256683	0.1	0.154641
5.258350	0.1	0.151144
5.260017	0.1	0.149328
5.261683	0.1	0.148918
5.263350	0.1	0.149920
5.265017	0.1	0.152211
5.266683	0.1	0.154460
5.268350	0.1	0.154995
5.270017	0.1	0.153193
5.271683	0.1	0.149426
5.273350	0.1	0.144728
5.275017	0.1	0.140527
5.276683	0.1	0.137757
5.278350	0.1	0.136946
5.280017	0.1	0.138744
5.281683	0.1	0.143140
5.283350	0.1	0.148779
5.285017	0.1	0.153487
5.286683	0.1	0.155121
5.288350	0.1	0.152695
5.290017	0.1	0.147717
5.291683	0.1	0.143899
5.293350	0.1	0.144392
5.295017	0.1	0.148672
5.296683	0.1	0.153268
5.298350	0.1	0.155619
5.300017	0.1	0.155661
5.301683	0.1	0.154045
5.303350	0.1	0.150818
5.305017	0.1	0.146423
5.306683	0.1	0.142925
5.308350	0.1	0.143056
5.310017	0.1	0.147610
5.311683	0.1	0.154227
5.313350	0.1	0.159545
5.315017	0.1	0.162194
5.316683	0.1	0.163014
5.318350	0.1	0.163075
5.320017	0.1	0.162534
5.321683	0.1	0.161412
5.323350	0.1	0.160281
5.325017	0.1	0.159689
5.326683	0.1	0.159689
5.328350	0.1	0.159880
5.330017	0.1	0.159317
5.331683	0.1	0.156974
5.333350	0.1	0.153109
5.335017	0.1	0.149971
5.336683	0.1	0.150064
5.338350	0.1	0.153235
5.340017	0.1	0.156830
5.341683	0.1	0.158856
5.343350	0.1	0.159843
5.345017	0.1	0.161505
5.346683	0.1	0.164350
5.348350	0.1	0.167512
5.350017	0.1	0.170297
5.351683	0.1	0.172658
5.353350	0.1	0.174614
5.355017	0.1	0.175680
5.356683	0.1	0.174860
5.358350	0.1	0.171512
5.360017	0.1	0.166013
5.361683	0.1	0.159619
5.363350	0.1	0.153962
5.365017	0.1	0.150232
5.366683	0.1	0.148909
5.368350	0.1	0.150022
5.370017	0.1	0.152886
5.371683	0.1	0.155559
5.373350	0.1	0.155740
5.375017	0.1	0.152919
5.376683	0.1	0.149533
5.378350	0.1	0.148853
5.380017	0.1	0.151549
5.381683	0.1	0.155293
5.383350	0.1	0.157729
5.385017	0.1	0.158632
5.386683	0.1	0.159526
5.388350	0.1	0.161892
5.390017	0.1	0.165785
5.391683	0.1	0.170185
5.393350	0.1	0.174330
5.395017	0.1	0.177668
5.396683	0.1	0.179126
5.398350	0.1	0.177994
5.400017	0.1	0.175126
5.401683	0.1	0.172104
5.403350	0.1	0.170190
5.405017	0.1	0.170246
5.406683	0.1	0.172388
5.408350	0.1	0.175834
5.410017	0.1	0.179578
5.411683	0.1	0.183024
5.413350	0.1	0.185370
5.415017	0.1	0.184826
5.416683	0.1	0.179904
5.418350	0.1	0.171820
5.420017	0.1	0.164006
5.421683	0.1	0.159107
5.423350	0.1	0.157515
5.425017	0.1	0.157976
5.426683	0.1	0.159065
5.428350	0.1	0.160690
5.430017	0.1	0.163615
5.431683	0.1	0.166860
5.433350	0.1	0.167419
5.435017	0.1	0.163754
5.436683	0.1	0.157952
5.438350	0.1	0.153962
5.440017	0.1	0.154562
5.441683	0.1	0.159102
5.443350	0.1	0.164025
5.445017	0.1	0.166427
5.446683	0.1	0.166344
5.448350	0.1	0.165231
5.450017	0.1	0.163950
5.451683	0.1	0.162744
5.453350	0.1	0.161720
5.455017	0.1	0.160919
5.456683	0.1	0.159810
5.458350	0.1	0.157254
5.460017	0.1	0.153305
5.461683	0.1	0.150092
5.463350	0.1	0.149454
5.465017	0.1	0.151391
5.466683	0.1	0.154921
5.468350	0.1	0.158423
5.470017	0.1	0.159745
5.471683	0.1	0.158167
5.473350	0.1	0.155759
5.475017	0.1	0.154842
5.476683	0.1	0.154716
5.478350	0.1	0.153170
5.480017	0.1	0.149845
5.481683	0.1	0.145896
5.483350	0.1	0.142371
5.485017	0.1	0.140429
5.486683	0.1	0.141230
5.488350	0.1	0.144816
5.490017	0.1	0.150166
5.491683	0.1	0.155824
5.493350	0.1	0.160374
5.495017	0.1	0.162912
5.496683	0.1	0.163154
5.498350	0.1	0.161622
5.500017	0.1	0.159577
5.501683	0.1	0.157920
5.503350	0.1	0.156537
5.505017	0.1	0.155228
5.506683	0.1	0.154539
5.508350	0.1	0.154981
5.510017	0.1	0.156104
5.511683	0.1	0.157012
5.513350	0.1	0.157123
5.515017	0.1	0.156686
5.516683	0.1	0.156676
5.518350	0.1	0.157687
5.520017	0.1	0.159112
5.521683	0.1	0.159503
5.523350	0.1	0.157706
5.525017	0.1	0.154106
5.526683	0.1	0.150865
5.528350	0.1	0.150185
5.530017	0.1	0.152299
5.531683	0.1	0.155331
5.533350	0.1	0.157165
5.535017	0.1	0.157603
5.536683	0.1	0.158329
5.538350	0.1	0.160420
5.540017	0.1	0.162716
5.541683	0.1	0.163219
5.543350	0.1	0.161226
5.545017	0.1	0.157887
5.546683	0.1	0.155098
5.548350	0.1	0.153817
5.550017	0.1	0.153482
5.551683	0.1	0.152919
5.553350	0.1	0.152043
5.555017	0.1	0.152001
5.556683	0.1	0.153384
5.558350	0.1	0.155265
5.560017	0.1	0.156257
5.561683	0.1	0.155717
5.563350	0.1	0.154059
5.565017	0.1	0.152253
5.566683	0.1	0.150749
5.568350	0.1	0.149077
5.570017	0.1	0.146651
5.571683	0.1	0.143368
5.573350	0.1	0.139959
5.575017	0.1	0.138027
5.576683	0.1	0.139130
5.578350	0.1	0.144010
5.580017	0.1	0.152071
5.581683	0.1	0.161184
5.583350	0.1	0.168723
5.585017	0.1	0.172905
5.586683	0.1	0.173096
5.588350	0.1	0.169342
5.590017	0.1	0.162562
5.591683	0.1	0.155182
5.593350	0.1	0.150190
5.595017	0.1	0.149296
5.596683	0.1	0.152085
5.598350	0.1	0.156183
5.600017	0.1	0.158679
5.601683	0.1	0.158148
5.603350	0.1	0.155345
5.605017	0.1	0.152537
5.606683	0.1	0.152234
5.608350	0.1	0.155512
5.610017	0.1	0.161165
5.611683	0.1	0.167005
5.613350	0.1	0.171605
5.615017	0.1	0.174362
5.616683	0.1	0.174902
5.618350	0.1	0.172840
5.620017	0.1	0.167652
5.621683	0.1	0.159694
5.623350	0.1	0.151205
5.625017	0.1	0.144569
5.626683	0.1	0.139955
5.628350	0.1	0.136504
5.630017	0.1	0.134688
5.631683	0.1	0.135545
5.633350	0.1	0.139154
5.635017	0.1	0.144518
5.636683	0.1	0.149850
5.638350	0.1	0.153189
5.640017	0.1	0.153678
5.641683	0.1	0.152397
5.643350	0.1	0.151452
5.645017	0.1	0.152187
5.646683	0.1	0.154516
5.648350	0.1	0.157375
5.650017	0.1	0.159247
5.651683	0.1	0.159154
5.653350	0.1	0.157584
5.655017	0.1	0.155894
5.656683	0.1	0.154711
5.658350	0.1	0.153501
5.660017	0.1	0.152048
5.661683	0.1	0.151237
5.663350	0.1	0.151685
5.665017	0.1	0.152844
5.666683	0.1	0.153631
5.668350	0.1	0.153226
5.670017	0.1	0.151512
5.671683	0.1	0.149319
5.673350	0.1	0.147582
5.675017	0.1	0.146111
5.676683	0.1	0.143987
5.678350	0.1	0.140620
5.680017	0.1	0.136020
5.681683	0.1	0.131270
5.683350	0.1	0.128634
5.685017	0.1	0.129752
5.686683	0.1	0.133235
5.688350	0.1	0.135675
5.690017	0.1	0.135344
5.691683	0.1	0.132984
5.693350	0.1	0.129691
5.695017	0.1	0.126162
5.696683	0.1	0.123167
5.698350	0.1	0.121482
5.700017	0.1	0.121519
5.701683	0.1	0.123195
5.703350	0.1	0.126348
5.705017	0.1	0.130641
5.706683	0.1	0.134679
5.708350	0.1	0.136597
5.710017	0.1	0.135666
5.711683	0.1	0.132155
5.713350	0.1	0.126804
5.715017	0.1	0.120872
5.716683	0.1	0.115777
5.718350	0.1	0.112955
5.720017	0.1	0.113482
5.721683	0.1	0.117221
5.723350	0.1	0.123084
5.725017	0.1	0.129407
5.726683	0.1	0.133896
5.728350	0.1	0.134753
5.730017	0.1	0.131819
5.731683	0.1	0.126259
5.733350	0.1	0.119586
5.735017	0.1	0.113165
5.736683	0.1	0.107950
5.738350	0.1	0.104266
5.740017	0.1	0.101575
5.741683	0.1	0.098660
5.743350	0.1	0.095000
5.745017	0.1	0.092150
5.746683	0.1	0.092709
5.748350	0.1	0.097812
5.750017	0.1	0.106245
5.751683	0.1	0.115326
5.753350	0.1	0.122041
5.755017	0.1	0.124103
5.756683	0.1	0.121281
5.758350	0.1	0.115433
5.760017	0.1	0.108788
5.761683	0.1	0.103102
5.763350	0.1	0.099759
5.765017	0.1	0.099065
5.766683	0.1	0.100220
5.768350	0.1	0.102776
5.770017	0.1	0.106678
5.771683	0.1	0.110562
5.773350	0.1	0.112015
5.775017	0.1	0.109500
5.776683	0.1	0.103512
5.778350	0.1	0.096699
5.780017	0.1	0.092066
5.781683	0.1	0.089882
5.783350	0.1	0.087786
5.785017	0.1	0.083954
5.786683	0.1	0.078753
5.788350	0.1	0.073849
5.790017	0.1	0.070911
5.791683	0.1	0.070506
5.793350	0.1	0.072033
5.795017	0.1	0.074618
5.796683	0.1	0.077048
5.798350	0.1	0.077649
5.800017	0.1	0.075982
5.801683	0.1	0.073700
5.803350	0.1	0.072983
5.805017	0.1	0.074715
5.806683	0.1	0.077942
5.808350	0.1	0.080811
5.810017	0.1	0.082543
5.811683	0.1	0.083959
5.813350	0.1	0.085966
5.815017	0.1	0.088266
5.816683	0.1	0.089710
5.818350	0.1	0.089491
5.820017	0.1	0.087875
5.821683	0.1	0.085495
5.823350	0.1	0.082608
5.825017	0.1	0.079600
5.826683	0.1	0.077733
5.828350	0.1	0.078152
5.830017	0.1	0.080592
5.831683	0.1	0.083349
5.833350	0.1	0.084136
5.835017	0.1	0.081724
5.836683	0.1	0.077104
5.838350	0.1	0.072722
5.840017	0.1	0.070892
5.841683	0.1	0.072774
5.843350	0.1	0.077877
5.845017	0.1	0.084089
5.846683	0.1	0.088946
5.848350	0.1	0.091619
5.850017	0.1	0.093253
5.851683	0.1	0.095032
5.853350	0.1	0.096275
5.855017	0.1	0.095419
5.856683	0.1	0.092643
5.858350	0.1	0.090217
5.860017	0.1	0.090138
5.861683	0.1	0.091717
5.863350	0.1	0.091959
5.865017	0.1	0.088667
5.866683	0.1	0.082566
5.868350	0.1	0.076336
5.870017	0.1	0.072159
5.871683	0.1	0.070408
5.873350	0.1	0.070180
5.875017	0.1	0.070347
5.876683	0.1	0.070045
5.878350	0.1	0.069262
5.880017	0.1	0.069235
5.881683	0.1	0.071460
5.883350	0.1	0.075833
5.885017	0.1	0.079940
5.886683	0.1	0.080904
5.888350	0.1	0.078063
5.890017	0.1	0.073793
5.891683	0.1	0.071535
5.893350	0.1	0.072690
5.895017	0.1	0.075316
5.896683	0.1	0.076019
5.898350	0.1	0.073104
5.900017	0.1	0.067814
5.901683	0.1	0.062622
5.903350	0.1	0.059400
5.905017	0.1	0.059414
5.906683	0.1	0.063176
5.908350	0.1	0.069262
5.910017	0.1	0.074394
5.911683	0.1	0.075884
5.913350	0.1	0.073849
5.915017	0.1	0.070911
5.916683	0.1	0.069919
5.918350	0.1	0.071414
5.920017	0.1	0.073533
5.921683	0.1	0.074510
5.923350	0.1	0.074040
5.925017	0.1	0.072769
5.926683	0.1	0.072215
5.928350	0.1	0.073756
5.930017	0.1	0.076927
5.931683	0.1	0.080196
5.933350	0.1	0.082520
5.935017	0.1	0.083200
5.936683	0.1	0.081784
5.938350	0.1	0.078902
5.940017	0.1	0.076294
5.941683	0.1	0.075628
5.943350	0.1	0.077202
5.945017	0.1	0.079954
5.946683	0.1	0.082422
5.948350	0.1	0.083372
5.950017	0.1	0.081928
5.951683	0.1	0.078278
5.953350	0.1	0.073970
5.955017	0.1	0.070343
5.956683	0.1	0.067269
5.958350	0.1	0.063870
5.960017	0.1	0.059810
5.961683	0.1	0.055842
5.963350	0.1	0.053360
5.965017	0.1	0.053318
5.966683	0.1	0.055688
5.968350	0.1	0.059581
5.970017	0.1	0.063451
5.971683	0.1	0.066138
5.973350	0.1	0.067777
5.975017	0.1	0.069048
5.976683	0.1	0.070329
5.978350	0.1	0.071847
5.980017	0.1	0.073318
5.981683	0.1	0.073467
5.983350	0.1	0.071181
5.985017	0.1	0.066846
5.986683	0.1	0.062292
5.988350	0.1	0.059623
5.990017	0.1	0.059861
5.991683	0.1	0.062417
5.993350	0.1	0.065630
5.995017	0.1	0.067879
5.996683	0.1	0.068275
5.998350	0.1	0.066436
6.000017	0.1	0.062715
6.001683	0.1	0.058622
6.003350	0.1	0.055814
6.005017	0.1	0.054836
6.006683	0.1	0.055046
6.008350	0.1	0.055442
6.010017	0.1	0.055381
6.011683	0.1	0.054277
6.013350	0.1	0.051623
6.015017	0.1	0.048042
6.016683	0.1	0.045542
6.018350	0.1	0.045663
6.020017	0.1	0.047702
6.021683	0.1	0.049486
6.023350	0.1	0.049421
6.025017	0.1	0.047511
6.026683	0.1	0.045118
6.028350	0.1	0.043572
6.030017	0.1	0.043032
6.031683	0.1	0.043176
6.033350	0.1	0.044238
6.035017	0.1	0.046478
6.036683	0.1	0.049281
6.038350	0.1	0.051679
6.040017	0.1	0.053383
6.041683	0.1	0.054240
6.043350	0.1	0.053728
6.045017	0.1	0.051567
6.046683	0.1	0.048070
6.048350	0.1	0.044093
6.050017	0.1	0.040936
6.051683	0.1	0.039609
6.053350	0.1	0.040480
6.055017	0.1	0.043586
6.056683	0.1	0.048261
6.058350	0.1	0.052722
6.060017	0.1	0.055092
6.061683	0.1	0.054543
6.063350	0.1	0.051563
6.065017	0.1	0.048154
6.066683	0.1	0.046683
6.068350	0.1	0.047409
6.070017	0.1	0.048536
6.071683	0.1	0.049206
6.073350	0.1	0.050482
6.075017	0.1	0.053258
6.076683	0.1	0.056783
6.078350	0.1	0.059414
6.080017	0.1	0.059889
6.081683	0.1	0.057998
6.083350	0.1	0.054743
6.085017	0.1	0.051996
6.086683	0.1	0.051185
6.088350	0.1	0.051796
6.090017	0.1	0.051893
6.091683	0.1	0.050268
6.093350	0.1	0.047223
6.095017	0.1	0.044387
6.096683	0.1	0.044513
6.098350	0.1	0.049500
6.100017	0.1	0.057956
6.101683	0.1	0.065533
6.103350	0.1	0.068126
6.105017	0.1	0.064960
6.106683	0.1	0.058417
6.108350	0.1	0.051507
6.110017	0.1	0.046142
6.111683	0.1	0.043302
6.113350	0.1	0.043553
6.115017	0.1	0.046389
6.116683	0.1	0.049523
6.118350	0.1	0.050431
6.120017	0.1	0.048676
6.121683	0.1	0.046324
6.123350	0.1	0.045886
6.125017	0.1	0.047842
6.126683	0.1	0.050426
6.128350	0.1	0.051619
6.130017	0.1	0.050752
6.131683	0.1	0.048508
6.133350	0.1	0.046124
6.135017	0.1	0.044839
6.136683	0.1	0.045169
6.138350	0.1	0.046347
6.140017	0.1	0.046925
6.141683	0.1	0.046096
6.143350	0.1	0.044568
6.145017	0.1	0.044089
6.146683	0.1	0.045667
6.148350	0.1	0.048685
6.150017	0.1	0.051903
6.151683	0.1	0.054236
6.153350	0.1	0.054641
6.155017	0.1	0.052480
6.156683	0.1	0.047917
6.158350	0.1	0.041844
6.160017	0.1	0.036117
6.161683	0.1	0.033271
6.163350	0.1	0.034389
6.165017	0.1	0.038012
6.166683	0.1	0.042110
6.168350	0.1	0.045695
6.170017	0.1	0.048582
6.171683	0.1	0.050878
6.173350	0.1	0.052620
6.175017	0.1	0.053593
6.176683	0.1	0.053379
6.178350	0.1	0.052000
6.180017	0.1	0.050841
6.181683	0.1	0.051698
6.183350	0.1	0.054473
6.185017	0.1	0.057113
6.186683	0.1	0.057877
6.188350	0.1	0.056671
6.190017	0.1	0.054552
6.191683	0.1	0.052922
6.193350	0.1	0.052932
6.195017	0.1	0.054529
6.196683	0.1	0.055949
6.198350	0.1	0.055227
6.200017	0.1	0.052094
6.201683	0.1	0.048173
6.203350	0.1	0.045667
6.205017	0.1	0.045979
6.206683	0.1	0.049034
6.208350	0.1	0.053379
6.210017	0.1	0.057118
6.211683	0.1	0.058971
6.213350	0.1	0.058911
6.215017	0.1	0.057872
6.216683	0.1	0.056885
6.218350	0.1	0.056550
6.220017	0.1	0.056857
6.221683	0.1	0.057109
6.223350	0.1	0.056340
6.225017	0.1	0.053863
6.226683	0.1	0.049500
6.228350	0.1	0.043944
6.230017	0.1	0.039041
6.231683	0.1	0.036713
6.233350	0.1	0.037136
6.235017	0.1	0.038645
6.236683	0.1	0.039311
6.238350	0.1	0.038533
6.240017	0.1	0.037667
6.241683	0.1	0.038287
6.243350	0.1	0.040182
6.245017	0.1	0.041779
6.246683	0.1	0.041719
6.248350	0.1	0.039763
6.250017	0.1	0.037011
6.251683	0.1	0.035362
6.253350	0.1	0.036331
6.255017	0.1	0.039628
6.256683	0.1	0.043032
6.258350	0.1	0.043856
6.260017	0.1	0.041155
6.261683	0.1	0.036531
6.263350	0.1	0.032610
6.265017	0.1	0.031348
6.266683	0.1	0.033351
6.268350	0.1	0.037858
6.270017	0.1	0.043674
6.271683	0.1	0.049891
6.273350	0.1	0.055106
6.275017	0.1	0.057328
6.276683	0.1	0.055674
6.278350	0.1	0.051213
6.280017	0.1	0.046226
6.281683	0.1	0.042701
6.283350	0.1	0.040852
6.285017	0.1	0.039386
6.286683	0.1	0.037393
6.288350	0.1	0.035153
6.290017	0.1	0.033514
6.291683	0.1	0.033001
6.293350	0.1	0.033416
6.295017	0.1	0.034487
6.296683	0.1	0.036336
6.298350	0.1	0.038981
6.300017	0.1	0.042557
6.301683	0.1	0.047437
6.303350	0.1	0.053644
6.305017	0.1	0.060685
6.306683	0.1	0.067498
6.308350	0.1	0.072573
6.310017	0.1	0.074441
6.311683	0.1	0.072028
6.313350	0.1	0.065831
6.315017	0.1	0.058273
6.316683	0.1	0.051716
6.318350	0.1	0.046571
6.320017	0.1	0.042072
6.321683	0.1	0.038226
6.323350	0.1	0.036177
6.325017	0.1	0.037136
6.326683	0.1	0.041751
6.328350	0.1	0.049877
6.330017	0.1	0.059837
6.331683	0.1	0.068452
6.333350	0.1	0.072615
6.335017	0.1	0.071339
6.336683	0.1	0.066455
6.338350	0.1	0.060960
6.340017	0.1	0.056741
6.341683	0.1	0.054045
6.343350	0.1	0.052159
6.345017	0.1	0.050412
6.346683	0.1	0.049039
6.348350	0.1	0.048843
6.350017	0.1	0.050077
6.351683	0.1	0.051875
6.353350	0.1	0.053016
6.355017	0.1	0.053118
6.356683	0.1	0.052601
6.358350	0.1	0.051558
6.360017	0.1	0.049965
6.361683	0.1	0.048527
6.363350	0.1	0.048405
6.365017	0.1	0.050277
6.366683	0.1	0.053803
6.368350	0.1	0.057840
6.370017	0.1	0.061244
6.371683	0.1	0.063214
6.373350	0.1	0.063218
6.375017	0.1	0.061775
6.376683	0.1	0.060638
6.378350	0.1	0.060550
6.380017	0.1	0.060252
6.381683	0.1	0.058413
6.383350	0.1	0.055130
6.385017	0.1	0.051572
6.386683	0.1	0.049178
6.388350	0.1	0.049099
6.390017	0.1	0.051651
6.391683	0.1	0.055921
6.393350	0.1	0.059842
6.395017	0.1	0.060927
6.396683	0.1	0.058059
6.398350	0.1	0.053053
6.400017	0.1	0.049290
6.401683	0.1	0.049034
6.403350	0.1	0.052657
6.405017	0.1	0.059116
6.406683	0.1	0.066482
6.408350	0.1	0.072424
6.410017	0.1	0.074934
6.411683	0.1	0.073123
6.413350	0.1	0.067810
6.415017	0.1	0.061123
6.416683	0.1	0.055418
6.418350	0.1	0.052480
6.420017	0.1	0.053304
6.421683	0.1	0.057700
6.423350	0.1	0.064364
6.425017	0.1	0.071186
6.426683	0.1	0.075563
6.428350	0.1	0.076159
6.430017	0.1	0.074194
6.431683	0.1	0.071810
6.433350	0.1	0.069784
6.435017	0.1	0.067605
6.436683	0.1	0.064964
6.438350	0.1	0.062133
6.440017	0.1	0.059698
6.441683	0.1	0.058562
6.443350	0.1	0.059353
6.445017	0.1	0.061742
6.446683	0.1	0.064932
6.448350	0.1	0.068480
6.450017	0.1	0.072052
6.451683	0.1	0.075190
6.453350	0.1	0.077602
6.455017	0.1	0.079488
6.456683	0.1	0.081267
6.458350	0.1	0.082781
6.460017	0.1	0.082687
6.461683	0.1	0.079628
6.463350	0.1	0.074091
6.465017	0.1	0.067898
6.466683	0.1	0.062310
6.468350	0.1	0.057952
6.470017	0.1	0.055558
6.471683	0.1	0.055828
6.473350	0.1	0.058780
6.475017	0.1	0.063358
6.476683	0.1	0.068080
6.478350	0.1	0.071842
6.480017	0.1	0.073467
6.481683	0.1	0.072275
6.483350	0.1	0.069239
6.485017	0.1	0.065938
6.486683	0.1	0.063460
6.488350	0.1	0.062888
6.490017	0.1	0.065430
6.491683	0.1	0.071181
6.493350	0.1	0.077724
6.495017	0.1	0.080718
6.496683	0.1	0.077104
6.498350	0.1	0.067446
6.500017	0.1	0.055344
6.501683	0.1	0.045779
6.503350	0.1	0.042813
6.505017	0.1	0.047735
6.506683	0.1	0.058757
6.508350	0.1	0.071540
6.510017	0.1	0.081058
6.511683	0.1	0.084592
6.513350	0.1	0.082948
6.515017	0.1	0.079065
6.516683	0.1	0.075521
6.518350	0.1	0.072918
6.520017	0.1	0.070902
6.521683	0.1	0.069998
6.523350	0.1	0.070804
6.525017	0.1	0.072359
6.526683	0.1	0.073169
6.528350	0.1	0.073104
6.530017	0.1	0.072899
6.531683	0.1	0.072941
6.533350	0.1	0.073588
6.535017	0.1	0.074687
6.536683	0.1	0.074906
6.538350	0.1	0.073118
6.540017	0.1	0.070184
6.541683	0.1	0.068545
6.543350	0.1	0.069621
6.545017	0.1	0.072238
6.546683	0.1	0.074557
6.548350	0.1	0.075945
6.550017	0.1	0.076690
6.551683	0.1	0.077677
6.553350	0.1	0.079591
6.555017	0.1	0.081798
6.556683	0.1	0.083223
6.558350	0.1	0.083996
6.560017	0.1	0.085216
6.561683	0.1	0.087633
6.563350	0.1	0.090888
6.565017	0.1	0.093635
6.566683	0.1	0.094501
6.568350	0.1	0.093365
6.570017	0.1	0.091451
6.571683	0.1	0.090059
6.573350	0.1	0.089821
6.575017	0.1	0.091312
6.576683	0.1	0.095326
6.578350	0.1	0.101826
6.580017	0.1	0.109058
6.581683	0.1	0.114571
6.583350	0.1	0.117053
6.585017	0.1	0.116979
6.586683	0.1	0.115866
6.588350	0.1	0.114883
6.590017	0.1	0.114264
6.591683	0.1	0.113845
6.593350	0.1	0.113663
6.595017	0.1	0.113817
6.596683	0.1	0.114175
6.598350	0.1	0.114567
6.600017	0.1	0.115177
6.601683	0.1	0.116224
6.603350	0.1	0.117361
6.605017	0.1	0.117910
6.606683	0.1	0.117584
6.608350	0.1	0.116741
6.610017	0.1	0.116131
6.611683	0.1	0.116532
6.613350	0.1	0.118320
6.615017	0.1	0.121212
6.616683	0.1	0.124709
6.618350	0.1	0.128141
6.620017	0.1	0.131289
6.621683	0.1	0.135438
6.623350	0.1	0.141892
6.625017	0.1	0.149594
6.626683	0.1	0.155922
6.628350	0.1	0.158846
6.630017	0.1	0.157678
6.631683	0.1	0.153556
6.633350	0.1	0.149300
6.635017	0.1	0.147629
6.636683	0.1	0.149398
6.638350	0.1	0.153198
6.640017	0.1	0.156420
6.641683	0.1	0.157827
6.643350	0.1	0.158502
6.645017	0.1	0.159494
6.646683	0.1	0.160444
6.648350	0.1	0.160974
6.650017	0.1	0.161682
6.651683	0.1	0.163596
6.653350	0.1	0.167591
6.655017	0.1	0.173971
6.656683	0.1	0.181845
6.658350	0.1	0.189240
6.660017	0.1	0.194479
6.661683	0.1	0.197426
6.663350	0.1	0.199354
6.665017	0.1	0.201627
6.666683	0.1	0.204747
6.668350	0.1	0.208695
6.670017	0.1	0.213776
6.671683	0.1	0.220002
6.673350	0.1	0.226158
6.675017	0.1	0.230814
6.676683	0.1	0.233804
6.678350	0.1	0.235778
6.680017	0.1	0.237115
6.681683	0.1	0.238013
6.683350	0.1	0.238847
6.685017	0.1	0.239946
6.686683	0.1	0.241594
6.688350	0.1	0.243820
6.690017	0.1	0.245748
6.691683	0.1	0.246102
6.693350	0.1	0.245203
6.695017	0.1	0.245101
6.696683	0.1	0.247480
6.698350	0.1	0.252356
6.700017	0.1	0.258507
6.701683	0.1	0.264659
6.703350	0.1	0.270214
6.705017	0.1	0.274815
6.706683	0.1	0.277678
6.708350	0.1	0.278102
6.710017	0.1	0.276356
6.711683	0.1	0.273669
6.713350	0.1	0.271564
6.715017	0.1	0.271169
6.716683	0.1	0.272477
6.718350	0.1	0.274265
6.720017	0.1	0.275206
6.721683	0.1	0.274857
6.723350	0.1	0.273492
6.725017	0.1	0.271606
6.726683	0.1	0.269692
6.728350	0.1	0.267806
6.730017	0.1	0.265338
6.731683	0.1	0.261553
6.733350	0.1	0.256398
6.735017	0.1	0.251243
6.736683	0.1	0.248547
6.738350	0.1	0.249962
6.740017	0.1	0.254903
6.741683	0.1	0.261017
6.743350	0.1	0.265758
6.745017	0.1	0.267886
6.746683	0.1	0.267969
6.748350	0.1	0.267765
6.750017	0.1	0.269376
6.751683	0.1	0.274354
6.753350	0.1	0.282121
6.755017	0.1	0.289544
6.756683	0.1	0.293222
6.758350	0.1	0.292012
6.760017	0.1	0.287113
6.761683	0.1	0.280850
6.763350	0.1	0.275192
6.765017	0.1	0.270591
6.766683	0.1	0.266484
6.768350	0.1	0.262442
6.770017	0.1	0.258731
6.771683	0.1	0.256370
6.773350	0.1	0.256095
6.775017	0.1	0.257287
6.776683	0.1	0.258875
6.778350	0.1	0.260593
6.780017	0.1	0.262973
6.781683	0.1	0.266726
6.783350	0.1	0.271867
6.785017	0.1	0.277050
6.786683	0.1	0.280151
6.788350	0.1	0.279895
6.790017	0.1	0.276775
6.791683	0.1	0.272500
6.793350	0.1	0.268794
6.795017	0.1	0.266344
6.796683	0.1	0.264528
6.798350	0.1	0.262503
6.800017	0.1	0.260714
6.801683	0.1	0.260770
6.803350	0.1	0.263457
6.805017	0.1	0.267588
6.806683	0.1	0.271229
6.808350	0.1	0.273199
6.810017	0.1	0.273548
6.811683	0.1	0.273148
6.813350	0.1	0.272645
6.815017	0.1	0.271988
6.816683	0.1	0.271043
6.818350	0.1	0.269935
6.820017	0.1	0.268603
6.821683	0.1	0.266614
6.823350	0.1	0.263699
6.825017	0.1	0.260011
6.826683	0.1	0.256109
6.828350	0.1	0.252984
6.830017	0.1	0.251574
6.831683	0.1	0.251890
6.833350	0.1	0.252901
6.835017	0.1	0.253217
6.836683	0.1	0.251862
6.838350	0.1	0.248761
6.840017	0.1	0.245338
6.841683	0.1	0.244407
6.843350	0.1	0.248179
6.845017	0.1	0.256076
6.846683	0.1	0.264980
6.848350	0.1	0.271453
6.850017	0.1	0.273702
6.851683	0.1	0.272109
6.853350	0.1	0.268500
6.855017	0.1	0.265241
6.856683	0.1	0.264570
6.858350	0.1	0.267536
6.860017	0.1	0.272668
6.861683	0.1	0.276505
6.863350	0.1	0.276729
6.865017	0.1	0.274130
6.866683	0.1	0.270898
6.868350	0.1	0.268351
6.870017	0.1	0.266870
6.871683	0.1	0.266316
6.873350	0.1	0.266517
6.875017	0.1	0.267481
6.876683	0.1	0.268542
6.878350	0.1	0.268836
6.880017	0.1	0.268579
6.881683	0.1	0.268333
6.883350	0.1	0.268128
6.885017	0.1	0.268263
6.886683	0.1	0.269511
6.888350	0.1	0.271965
6.890017	0.1	0.274377
6.891683	0.1	0.275024
6.893350	0.1	0.273162
6.895017	0.1	0.269506
6.896683	0.1	0.265734
6.898350	0.1	0.263713
6.900017	0.1	0.264617
6.901683	0.1	0.268007
6.903350	0.1	0.272035
6.905017	0.1	0.274703
6.906683	0.1	0.274857
6.908350	0.1	0.272486
6.910017	0.1	0.268570
6.911683	0.1	0.264719
6.913350	0.1	0.262680
6.915017	0.1	0.263182
6.916683	0.1	0.265129
6.918350	0.1	0.266829
6.920017	0.1	0.267467
6.921683	0.1	0.266838
6.923350	0.1	0.264742
6.925017	0.1	0.261278
6.926683	0.1	0.257827
6.928350	0.1	0.257208
6.930017	0.1	0.261511
6.931683	0.1	0.269921
6.933350	0.1	0.279322
6.935017	0.1	0.286126
6.936683	0.1	0.287741
6.938350	0.1	0.284109
6.940017	0.1	0.277888
6.941683	0.1	0.272226
6.943350	0.1	0.268458
6.945017	0.1	0.266545
6.946683	0.1	0.266498
6.948350	0.1	0.268323
6.950017	0.1	0.271518
6.951683	0.1	0.275043
6.953350	0.1	0.277837
6.955017	0.1	0.279602
6.956683	0.1	0.280910
6.958350	0.1	0.282368
6.960017	0.1	0.283672
6.961683	0.1	0.283564
6.963350	0.1	0.281199
6.965017	0.1	0.277353
6.966683	0.1	0.273515
6.968350	0.1	0.270642
6.970017	0.1	0.269543
6.971683	0.1	0.270810
6.973350	0.1	0.273502
6.975017	0.1	0.275448
6.976683	0.1	0.275536
6.978350	0.1	0.274698
6.980017	0.1	0.274410
6.981683	0.1	0.274656
6.983350	0.1	0.273963
6.985017	0.1	0.271411
6.986683	0.1	0.267420
6.988350	0.1	0.263196
6.990017	0.1	0.260482
6.991683	0.1	0.260761
6.993350	0.1	0.264239
6.995017	0.1	0.269483
6.996683	0.1	0.274023
6.998350	0.1	0.275695
7.000017	0.1	0.273865
7.001683	0.1	0.269562
7.003350	0.1	0.264659
7.005017	0.1	0.260896
7.006683	0.1	0.259299
7.008350	0.1	0.259751
7.010017	0.1	0.260621
7.011683	0.1	0.259513
7.013350	0.1	0.255471
7.015017	0.1	0.250223
7.016683	0.1	0.246898
7.018350	0.1	0.247648
7.020017	0.1	0.252528
7.021683	0.1	0.260291
7.023350	0.1	0.268915
7.025017	0.1	0.275751
7.026683	0.1	0.278638
7.028350	0.1	0.277250
7.030017	0.1	0.273739
7.031683	0.1	0.271681
7.033350	0.1	0.273194
7.035017	0.1	0.277706
7.036683	0.1	0.283029
7.038350	0.1	0.287052
7.040017	0.1	0.288878
7.041683	0.1	0.288542
7.043350	0.1	0.286368
7.045017	0.1	0.283341
7.046683	0.1	0.281241
7.048350	0.1	0.280952
7.050017	0.1	0.280836
7.051683	0.1	0.278102
7.053350	0.1	0.271816
7.055017	0.1	0.264058
7.056683	0.1	0.258680
7.058350	0.1	0.258996
7.060017	0.1	0.265441
7.061683	0.1	0.274889
7.063350	0.1	0.282610
7.065017	0.1	0.285106
7.066683	0.1	0.281823
7.068350	0.1	0.274847
7.070017	0.1	0.267327
7.071683	0.1	0.262144
7.073350	0.1	0.261036
7.075017	0.1	0.263914
7.076683	0.1	0.268682
7.078350	0.1	0.272538
7.080017	0.1	0.273697
7.081683	0.1	0.272160
7.083350	0.1	0.269804
7.085017	0.1	0.269301
7.086683	0.1	0.272207
7.088350	0.1	0.278079
7.090017	0.1	0.284943
7.091683	0.1	0.290801
7.093350	0.1	0.294624
7.095017	0.1	0.295620
7.096683	0.1	0.292845
7.098350	0.1	0.286647
7.100017	0.1	0.279555
7.101683	0.1	0.274894
7.103350	0.1	0.274372
7.105017	0.1	0.277180
7.106683	0.1	0.281329
7.108350	0.1	0.285450
7.110017	0.1	0.289255
7.111683	0.1	0.292659
7.113350	0.1	0.295262
7.115017	0.1	0.296803
7.116683	0.1	0.297409
7.118350	0.1	0.297111
7.120017	0.1	0.295392
7.121683	0.1	0.291737
7.123350	0.1	0.286847
7.125017	0.1	0.282996
7.126683	0.1	0.282484
7.128350	0.1	0.285525
7.130017	0.1	0.290549
7.131683	0.1	0.296123
7.133350	0.1	0.301180
7.135017	0.1	0.304626
7.136683	0.1	0.306023
7.138350	0.1	0.305669
7.140017	0.1	0.304393
7.141683	0.1	0.303378
7.143350	0.1	0.303197
7.145017	0.1	0.303378
7.146683	0.1	0.302987
7.148350	0.1	0.301381
7.150017	0.1	0.299178
7.151683	0.1	0.298182
7.153350	0.1	0.299551
7.155017	0.1	0.302675
7.156683	0.1	0.306084
7.158350	0.1	0.308515
7.160017	0.1	0.308906
7.161683	0.1	0.306694
7.163350	0.1	0.302452
7.165017	0.1	0.297613
7.166683	0.1	0.293516
7.168350	0.1	0.291076
7.170017	0.1	0.290670
7.171683	0.1	0.291960
7.173350	0.1	0.294205
7.175017	0.1	0.296757
7.176683	0.1	0.298941
7.178350	0.1	0.300198
7.180017	0.1	0.300878
7.181683	0.1	0.302163
7.183350	0.1	0.304943
7.185017	0.1	0.308906
7.186683	0.1	0.312417
7.188350	0.1	0.313893
7.190017	0.1	0.313302
7.191683	0.1	0.311905
7.193350	0.1	0.310973
7.195017	0.1	0.311020
7.196683	0.1	0.311481
7.198350	0.1	0.311052
7.200017	0.1	0.308501
7.201683	0.1	0.303471
7.203350	0.1	0.296864
7.205017	0.1	0.290298
7.206683	0.1	0.285082
7.208350	0.1	0.281744
7.210017	0.1	0.279997
7.211683	0.1	0.278894
7.213350	0.1	0.277436
7.215017	0.1	0.275392
7.216683	0.1	0.273245
7.218350	0.1	0.271257
7.220017	0.1	0.269306
7.221683	0.1	0.267588
7.223350	0.1	0.266843
7.225017	0.1	0.268291
7.226683	0.1	0.273138
7.228350	0.1	0.281241
7.230017	0.1	0.290265
7.231683	0.1	0.296887
7.233350	0.1	0.299201
7.235017	0.1	0.297418
7.236683	0.1	0.292789
7.238350	0.1	0.287038
7.240017	0.1	0.282298
7.241683	0.1	0.279867
7.243350	0.1	0.279089
7.245017	0.1	0.278349
7.246683	0.1	0.276882
7.248350	0.1	0.275006
7.250017	0.1	0.273180
7.251683	0.1	0.271671
7.253350	0.1	0.271089
7.255017	0.1	0.271937
7.256683	0.1	0.273483
7.258350	0.1	0.274340
7.260017	0.1	0.273921
7.261683	0.1	0.272542
7.263350	0.1	0.270586
7.265017	0.1	0.268547
7.266683	0.1	0.267564
7.268350	0.1	0.268500
7.270017	0.1	0.270540
7.271683	0.1	0.271681
7.273350	0.1	0.270456
7.275017	0.1	0.267234
7.276683	0.1	0.263834
7.278350	0.1	0.261762
7.280017	0.1	0.261231
7.281683	0.1	0.261758
7.283350	0.1	0.262698
7.285017	0.1	0.263071
7.286683	0.1	0.262111
7.288350	0.1	0.259760
7.290017	0.1	0.255816
7.291683	0.1	0.250284
7.293350	0.1	0.244607
7.295017	0.1	0.240710
7.296683	0.1	0.239527
7.298350	0.1	0.241175
7.300017	0.1	0.244584
7.301683	0.1	0.247108
7.303350	0.1	0.246428
7.305017	0.1	0.242367
7.306683	0.1	0.236304
7.308350	0.1	0.230344
7.310017	0.1	0.226917
7.311683	0.1	0.227494
7.313350	0.1	0.231192
7.315017	0.1	0.235266
7.316683	0.1	0.237031
7.318350	0.1	0.235457
7.320017	0.1	0.231126
7.321683	0.1	0.225059
7.323350	0.1	0.218423
7.325017	0.1	0.212868
7.326683	0.1	0.209948
7.328350	0.1	0.209906
7.330017	0.1	0.211657
7.331683	0.1	0.214158
7.333350	0.1	0.217082
7.335017	0.1	0.220053
7.336683	0.1	0.222423
7.338350	0.1	0.223843
7.340017	0.1	0.224533
7.341683	0.1	0.225315
7.343350	0.1	0.227247
7.345017	0.1	0.230251
7.346683	0.1	0.232435
7.348350	0.1	0.231550
7.350017	0.1	0.226884
7.351683	0.1	0.220030
7.353350	0.1	0.214088
7.355017	0.1	0.211340
7.356683	0.1	0.211704
7.358350	0.1	0.213673
7.360017	0.1	0.215494
7.361683	0.1	0.215336
7.363350	0.1	0.211853
7.365017	0.1	0.205268
7.366683	0.1	0.197892
7.368350	0.1	0.193119
7.370017	0.1	0.193194
7.371683	0.1	0.197394
7.373350	0.1	0.202465
7.375017	0.1	0.205301
7.376683	0.1	0.205524
7.378350	0.1	0.205161
7.380017	0.1	0.206181
7.381683	0.1	0.208723
7.383350	0.1	0.211266
7.385017	0.1	0.212244
7.386683	0.1	0.211424
7.388350	0.1	0.209701
7.390017	0.1	0.207894
7.391683	0.1	0.206069
7.393350	0.1	0.203671
7.395017	0.1	0.200388
7.396683	0.1	0.196896
7.398350	0.1	0.194367
7.400017	0.1	0.193166
7.401683	0.1	0.192742
7.403350	0.1	0.192556
7.405017	0.1	0.192123
7.406683	0.1	0.190563
7.408350	0.1	0.187550
7.410017	0.1	0.184472
7.411683	0.1	0.183377
7.413350	0.1	0.184923
7.415017	0.1	0.188090
7.416683	0.1	0.191154
7.418350	0.1	0.192262
7.420017	0.1	0.190861
7.421683	0.1	0.188421
7.423350	0.1	0.186744
7.425017	0.1	0.186684
7.426683	0.1	0.188621
7.428350	0.1	0.192155
7.430017	0.1	0.195629
7.431683	0.1	0.197249
7.433350	0.1	0.196276
7.435017	0.1	0.193133
7.436683	0.1	0.188770
7.438350	0.1	0.184085
7.440017	0.1	0.180011
7.441683	0.1	0.177398
7.443350	0.1	0.176011
7.445017	0.1	0.174483
7.446683	0.1	0.172323
7.448350	0.1	0.170758
7.450017	0.1	0.171056
7.451683	0.1	0.173631
7.453350	0.1	0.178125
7.455017	0.1	0.182907
7.456683	0.1	0.186102
7.458350	0.1	0.187387
7.460017	0.1	0.187629
7.461683	0.1	0.187373
7.463350	0.1	0.186348
7.465017	0.1	0.183899
7.466683	0.1	0.179452
7.468350	0.1	0.172826
7.470017	0.1	0.165161
7.471683	0.1	0.158930
7.473350	0.1	0.156322
7.475017	0.1	0.157598
7.476683	0.1	0.160797
7.478350	0.1	0.163210
7.480017	0.1	0.163708
7.481683	0.1	0.163494
7.483350	0.1	0.164001
7.485017	0.1	0.164951
7.486683	0.1	0.165538
7.488350	0.1	0.166227
7.490017	0.1	0.167876
7.491683	0.1	0.169612
7.493350	0.1	0.169417
7.495017	0.1	0.167256
7.496683	0.1	0.165449
7.498350	0.1	0.165394
7.500017	0.1	0.166185
7.501683	0.1	0.166348
7.503350	0.1	0.165235
7.505017	0.1	0.162986
7.506683	0.1	0.159917
7.508350	0.1	0.156546
7.510017	0.1	0.154027
7.511683	0.1	0.153156
7.513350	0.1	0.153068
7.515017	0.1	0.151759
7.516683	0.1	0.148099
7.518350	0.1	0.143484
7.520017	0.1	0.140965
7.521683	0.1	0.142329
7.523350	0.1	0.146884
7.525017	0.1	0.152602
7.526683	0.1	0.157538
7.528350	0.1	0.160318
7.530017	0.1	0.160611
7.531683	0.1	0.159200
7.533350	0.1	0.156760
7.535017	0.1	0.153584
7.536683	0.1	0.150632
7.538350	0.1	0.149067
7.540017	0.1	0.149403
7.541683	0.1	0.151535
7.543350	0.1	0.154702
7.545017	0.1	0.158055
7.546683	0.1	0.161231
7.548350	0.1	0.163680
7.550017	0.1	0.164569
7.551683	0.1	0.163876
7.553350	0.1	0.162404
7.555017	0.1	0.160672
7.556683	0.1	0.158809
7.558350	0.1	0.157114
7.560017	0.1	0.156001
7.561683	0.1	0.155712
7.563350	0.1	0.156136
7.565017	0.1	0.156648
7.566683	0.1	0.156430
7.568350	0.1	0.155005
7.570017	0.1	0.152495
7.571683	0.1	0.149752
7.573350	0.1	0.148281
7.575017	0.1	0.149468
7.576683	0.1	0.153496
7.578350	0.1	0.158786
7.580017	0.1	0.162683
7.581683	0.1	0.163550
7.583350	0.1	0.162194
7.585017	0.1	0.160839
7.586683	0.1	0.161049
7.588350	0.1	0.162586
7.590017	0.1	0.164062
7.591683	0.1	0.164709
7.593350	0.1	0.164639
7.595017	0.1	0.164048
7.596683	0.1	0.163866
7.598350	0.1	0.165654
7.600017	0.1	0.169668
7.601683	0.1	0.174330
7.603350	0.1	0.177342
7.605017	0.1	0.177128
7.606683	0.1	0.174246
7.608350	0.1	0.170665
7.610017	0.1	0.167675
7.611683	0.1	0.165445
7.613350	0.1	0.163727
7.615017	0.1	0.162125
7.616683	0.1	0.160341
7.618350	0.1	0.158655
7.620017	0.1	0.157906
7.621683	0.1	0.158935
7.623350	0.1	0.161715
7.625017	0.1	0.165040
7.626683	0.1	0.167065
7.628350	0.1	0.166032
7.630017	0.1	0.161673
7.631683	0.1	0.155712
7.633350	0.1	0.150776
7.635017	0.1	0.149217
7.636683	0.1	0.151983
7.638350	0.1	0.158125
7.640017	0.1	0.165654
7.641683	0.1	0.172402
7.643350	0.1	0.176416
7.645017	0.1	0.176392
7.646683	0.1	0.172532
7.648350	0.1	0.167289
7.650017	0.1	0.163945
7.651683	0.1	0.163768
7.653350	0.1	0.165147
7.655017	0.1	0.165491
7.656683	0.1	0.163526
7.658350	0.1	0.160183
7.660017	0.1	0.157501
7.661683	0.1	0.156588
7.663350	0.1	0.156919
7.665017	0.1	0.157147
7.666683	0.1	0.155955
7.668350	0.1	0.152783
7.670017	0.1	0.148360
7.671683	0.1	0.144523
7.673350	0.1	0.143419
7.675017	0.1	0.146097
7.676683	0.1	0.151582
7.678350	0.1	0.157426
7.680017	0.1	0.161161
7.681683	0.1	0.161510
7.683350	0.1	0.159009
7.685017	0.1	0.156057
7.686683	0.1	0.155857
7.688350	0.1	0.159768
7.690017	0.1	0.165547
7.691683	0.1	0.169598
7.693350	0.1	0.170213
7.695017	0.1	0.168099
7.696683	0.1	0.165310
7.698350	0.1	0.163466
7.700017	0.1	0.162502
7.701683	0.1	0.161454
7.703350	0.1	0.159745
7.705017	0.1	0.157286
7.706683	0.1	0.154306
7.708350	0.1	0.151312
7.710017	0.1	0.148681
7.711683	0.1	0.146851
7.713350	0.1	0.146353
7.715017	0.1	0.147093
7.716683	0.1	0.148672
7.718350	0.1	0.150902
7.720017	0.1	0.153063
7.721683	0.1	0.153864
7.723350	0.1	0.152718
7.725017	0.1	0.150157
7.726683	0.1	0.146916
7.728350	0.1	0.143540
7.730017	0.1	0.141081
7.731683	0.1	0.141128
7.733350	0.1	0.144481
7.735017	0.1	0.149938
7.736683	0.1	0.155238
7.738350	0.1	0.158786
7.740017	0.1	0.159983
7.741683	0.1	0.159061
7.743350	0.1	0.157105
7.745017	0.1	0.155321
7.746683	0.1	0.154185
7.748350	0.1	0.153431
7.750017	0.1	0.152341
7.751683	0.1	0.150320
7.753350	0.1	0.147331
7.755017	0.1	0.143871
7.756683	0.1	0.140700
7.758350	0.1	0.138246
7.760017	0.1	0.136835
7.761683	0.1	0.137496
7.763350	0.1	0.140904
7.765017	0.1	0.145533
7.766683	0.1	0.148430
7.768350	0.1	0.147503
7.770017	0.1	0.143084
7.771683	0.1	0.137887
7.773350	0.1	0.134986
7.775017	0.1	0.135279
7.776683	0.1	0.137193
7.778350	0.1	0.138334
7.780017	0.1	0.137240
7.781683	0.1	0.133947
7.783350	0.1	0.129496
7.785017	0.1	0.125417
7.786683	0.1	0.123209
7.788350	0.1	0.123708
7.790017	0.1	0.127316
7.791683	0.1	0.134292
7.793350	0.1	0.143824
7.795017	0.1	0.153286
7.796683	0.1	0.159009
7.798350	0.1	0.158567
7.800017	0.1	0.152672
7.801683	0.1	0.144546
7.803350	0.1	0.137771
7.805017	0.1	0.134534
7.806683	0.1	0.134441
7.808350	0.1	0.134725
7.810017	0.1	0.132876
7.811683	0.1	0.129212
7.813350	0.1	0.126343
7.815017	0.1	0.126758
7.816683	0.1	0.131191
7.818350	0.1	0.138399
7.820017	0.1	0.146478
7.821683	0.1	0.154083
7.823350	0.1	0.159759
7.825017	0.1	0.161678
7.826683	0.1	0.159489
7.828350	0.1	0.154893
7.830017	0.1	0.149538
7.831683	0.1	0.144085
7.833350	0.1	0.139233
7.835017	0.1	0.135894
7.836683	0.1	0.134590
7.838350	0.1	0.135261
7.840017	0.1	0.137254
7.841683	0.1	0.139601
7.843350	0.1	0.141617
7.845017	0.1	0.143154
7.846683	0.1	0.144509
7.848350	0.1	0.146241
7.850017	0.1	0.148774
7.851683	0.1	0.151992
7.853350	0.1	0.155568
7.855017	0.1	0.159568
7.856683	0.1	0.164201
7.858350	0.1	0.169002
7.860017	0.1	0.172714
7.861683	0.1	0.174618
7.863350	0.1	0.175806
7.865017	0.1	0.178097
7.866683	0.1	0.181794
7.868350	0.1	0.185529
7.870017	0.1	0.187685
7.871683	0.1	0.187503
7.873350	0.1	0.185641
7.875017	0.1	0.184183
7.876683	0.1	0.185552
7.878350	0.1	0.190763
7.880017	0.1	0.198563
7.881683	0.1	0.206223
7.883350	0.1	0.210903
7.885017	0.1	0.211089
7.886683	0.1	0.207741
7.888350	0.1	0.203345
7.890017	0.1	0.199913
7.891683	0.1	0.198535
7.893350	0.1	0.199755
7.895017	0.1	0.203340
7.896683	0.1	0.207848
7.898350	0.1	0.210763
7.900017	0.1	0.209841
7.901683	0.1	0.205478
7.903350	0.1	0.200821
7.905017	0.1	0.199042
7.906683	0.1	0.201566
7.908350	0.1	0.208104
7.910017	0.1	0.216793
7.911683	0.1	0.224863
7.913350	0.1	0.230395
7.915017	0.1	0.233389
7.916683	0.1	0.235168
7.918350	0.1	0.237054
7.920017	0.1	0.239471
7.921683	0.1	0.242032
7.923350	0.1	0.244179
7.925017	0.1	0.245469
7.926683	0.1	0.245660
7.928350	0.1	0.244984
7.930017	0.1	0.244370
7.931683	0.1	0.245483
7.933350	0.1	0.249757
7.935017	0.1	0.257222
7.936683	0.1	0.266330
7.938350	0.1	0.274731
7.940017	0.1	0.280784
7.941683	0.1	0.284459
7.943350	0.1	0.286754
7.945017	0.1	0.288673
7.946683	0.1	0.290824
7.948350	0.1	0.293599
7.950017	0.1	0.297558
7.951683	0.1	0.302889
7.953350	0.1	0.308179
7.955017	0.1	0.310880
7.956683	0.1	0.309809
7.958350	0.1	0.306247
7.960017	0.1	0.302736
7.961683	0.1	0.301716
7.963350	0.1	0.304924
7.965017	0.1	0.312799
7.966683	0.1	0.323909
7.968350	0.1	0.335332
7.970017	0.1	0.343849
7.971683	0.1	0.347225
7.973350	0.1	0.345279
7.975017	0.1	0.340072
7.976683	0.1	0.334876
7.978350	0.1	0.332370
7.980017	0.1	0.333805
7.981683	0.1	0.339132
7.983350	0.1	0.347099
7.985017	0.1	0.355360
7.986683	0.1	0.361349
7.988350	0.1	0.364021
7.990017	0.1	0.364259
7.991683	0.1	0.363197
7.993350	0.1	0.361251
7.995017	0.1	0.358624
7.996683	0.1	0.355588
7.998350	0.1	0.352575
8.000017	0.1	0.350364
8.001683	0.1	0.350098
8.003350	0.1	0.352743
8.005017	0.1	0.358168
8.006683	0.1	0.364874
8.008350	0.1	0.370676
8.010017	0.1	0.373293
8.011683	0.1	0.371588
8.013350	0.1	0.367314
8.015017	0.1	0.364394
8.016683	0.1	0.365810
8.018350	0.1	0.371542
8.020017	0.1	0.379309
8.021683	0.1	0.386597
8.023350	0.1	0.392073
8.025017	0.1	0.395281
8.026683	0.1	0.395761
8.028350	0.1	0.393377
8.030017	0.1	0.389107
8.031683	0.1	0.384678
8.033350	0.1	0.381786
8.035017	0.1	0.380985
8.036683	0.1	0.381144
8.038350	0.1	0.381279
8.040017	0.1	0.381861
8.041683	0.1	0.383011
8.043350	0.1	0.383100
8.045017	0.1	0.380874
8.046683	0.1	0.377735
8.048350	0.1	0.376394
8.050017	0.1	0.378327
8.051683	0.1	0.382881
8.053350	0.1	0.387696
8.055017	0.1	0.390084
8.056683	0.1	0.388650
8.058350	0.1	0.383938
8.060017	0.1	0.377949
8.061683	0.1	0.372441
8.063350	0.1	0.368017
8.065017	0.1	0.365339
8.066683	0.1	0.365842
8.068350	0.1	0.370317
8.070017	0.1	0.377372
8.071683	0.1	0.384208
8.073350	0.1	0.389260
8.075017	0.1	0.392855
8.076683	0.1	0.395156
8.078350	0.1	0.395440
8.080017	0.1	0.393707
8.081683	0.1	0.390983
8.083350	0.1	0.388236
8.085017	0.1	0.386513
8.086683	0.1	0.387016
8.088350	0.1	0.389642
8.090017	0.1	0.392897
8.091683	0.1	0.395412
8.093350	0.1	0.396394
8.095017	0.1	0.395207
8.096683	0.1	0.391919
8.098350	0.1	0.387826
8.100017	0.1	0.384753
8.101683	0.1	0.383724
8.103350	0.1	0.384464
8.105017	0.1	0.386001
8.106683	0.1	0.387412
8.108350	0.1	0.388441
8.110017	0.1	0.389791
8.111683	0.1	0.392366
8.113350	0.1	0.396166
8.115017	0.1	0.400366
8.116683	0.1	0.403943
8.118350	0.1	0.405782
8.120017	0.1	0.405498
8.121683	0.1	0.404436
8.123350	0.1	0.404529
8.125017	0.1	0.406466
8.126683	0.1	0.409479
8.128350	0.1	0.411714
8.130017	0.1	0.411472
8.131683	0.1	0.409270
8.133350	0.1	0.407663
8.135017	0.1	0.408357
8.136683	0.1	0.410262
8.138350	0.1	0.411458
8.140017	0.1	0.411654
8.141683	0.1	0.411356
8.143350	0.1	0.410811
8.145017	0.1	0.411011
8.146683	0.1	0.413307
8.148350	0.1	0.417246
8.150017	0.1	0.420292
8.151683	0.1	0.419854
8.153350	0.1	0.415375
8.155017	0.1	0.408511
8.156683	0.1	0.401516
8.158350	0.1	0.395989
8.160017	0.1	0.393065
8.161683	0.1	0.393549
8.163350	0.1	0.397502
8.165017	0.1	0.403845
8.166683	0.1	0.410327
8.168350	0.1	0.414276
8.170017	0.1	0.414154
8.171683	0.1	0.410429
8.173350	0.1	0.404995
8.175017	0.1	0.399444
8.176683	0.1	0.394159
8.178350	0.1	0.389153
8.180017	0.1	0.385116
8.181683	0.1	0.383318
8.183350	0.1	0.384562
8.185017	0.1	0.388469
8.186683	0.1	0.393954
8.188350	0.1	0.399472
8.190017	0.1	0.402997
8.191683	0.1	0.403440
8.193350	0.1	0.401973
8.195017	0.1	0.400716
8.196683	0.1	0.400762
8.198350	0.1	0.402052
8.200017	0.1	0.403775
8.201683	0.1	0.404869
8.203350	0.1	0.405121
8.205017	0.1	0.405232
8.206683	0.1	0.405582
8.208350	0.1	0.405530
8.210017	0.1	0.404133
8.211683	0.1	0.400930
8.213350	0.1	0.396194
8.215017	0.1	0.391155
8.216683	0.1	0.387514
8.218350	0.1	0.385954
8.220017	0.1	0.385973
8.221683	0.1	0.387514
8.223350	0.1	0.391272
8.225017	0.1	0.397167
8.226683	0.1	0.403957
8.228350	0.1	0.410248
8.230017	0.1	0.414955
8.231683	0.1	0.417205
8.233350	0.1	0.416664
8.235017	0.1	0.413596
8.236683	0.1	0.408287
8.238350	0.1	0.401535
8.240017	0.1	0.395454
8.241683	0.1	0.392348
8.243350	0.1	0.392916
8.245017	0.1	0.395705
8.246683	0.1	0.397940
8.248350	0.1	0.397563
8.250017	0.1	0.394536
8.251683	0.1	0.389856
8.253350	0.1	0.384836
8.255017	0.1	0.381437
8.256683	0.1	0.381065
8.258350	0.1	0.383109
8.260017	0.1	0.385498
8.261683	0.1	0.386210
8.263350	0.1	0.384268
8.265017	0.1	0.380473
8.266683	0.1	0.377200
8.268350	0.1	0.376515
8.270017	0.1	0.378783
8.271683	0.1	0.382769
8.273350	0.1	0.386103
8.275017	0.1	0.386368
8.276683	0.1	0.382764
8.278350	0.1	0.376725
8.280017	0.1	0.371058
8.281683	0.1	0.368166
8.283350	0.1	0.368766
8.285017	0.1	0.372333
8.286683	0.1	0.378261
8.288350	0.1	0.385335
8.290017	0.1	0.390862
8.291683	0.1	0.391998
8.293350	0.1	0.387793
8.295017	0.1	0.379905
8.296683	0.1	0.371467
8.298350	0.1	0.364995
8.300017	0.1	0.361390
8.301683	0.1	0.360454
8.303350	0.1	0.361381
8.305017	0.1	0.363183
8.306683	0.1	0.365307
8.308350	0.1	0.367542
8.310017	0.1	0.369572
8.311683	0.1	0.371193
8.313350	0.1	0.372985
8.315017	0.1	0.376063
8.316683	0.1	0.380734
8.318350	0.1	0.385698
8.320017	0.1	0.389046
8.321683	0.1	0.389586
8.323350	0.1	0.387006
8.325017	0.1	0.381470
8.326683	0.1	0.373907
8.328350	0.1	0.366634
8.330017	0.1	0.362354
8.331683	0.1	0.361828
8.333350	0.1	0.363155
8.335017	0.1	0.363747
8.336683	0.1	0.362485
8.338350	0.1	0.360133
8.340017	0.1	0.358098
8.341683	0.1	0.357009
8.343350	0.1	0.356338
8.345017	0.1	0.355230
8.346683	0.1	0.353414
8.348350	0.1	0.351369
8.350017	0.1	0.349958
8.351683	0.1	0.349879
8.353350	0.1	0.351178
8.355017	0.1	0.353544
8.356683	0.1	0.356282
8.358350	0.1	0.357903
8.360017	0.1	0.357134
8.361683	0.1	0.354568
8.363350	0.1	0.352543
8.365017	0.1	0.353097
8.366683	0.1	0.355970
8.368350	0.1	0.358615
8.370017	0.1	0.358582
8.371683	0.1	0.355216
8.373350	0.1	0.349479
8.375017	0.1	0.343481
8.376683	0.1	0.339723
8.378350	0.1	0.339597
8.380017	0.1	0.342666
8.381683	0.1	0.346769
8.383350	0.1	0.348696
8.385017	0.1	0.345916
8.386683	0.1	0.338480
8.388350	0.1	0.329181
8.390017	0.1	0.321977
8.391683	0.1	0.319933
8.393350	0.1	0.323751
8.395017	0.1	0.331453
8.396683	0.1	0.339430
8.398350	0.1	0.344682
8.400017	0.1	0.346140
8.401683	0.1	0.344068
8.403350	0.1	0.339220
8.405017	0.1	0.332338
8.406683	0.1	0.323947
8.408350	0.1	0.314764
8.410017	0.1	0.306047
8.411683	0.1	0.299169
8.413350	0.1	0.295164
8.415017	0.1	0.294643
8.416683	0.1	0.297301
8.418350	0.1	0.301851
8.420017	0.1	0.306740
8.421683	0.1	0.310233
8.423350	0.1	0.310806
8.425017	0.1	0.309092
8.426683	0.1	0.307695
8.428350	0.1	0.307914
8.430017	0.1	0.308226
8.431683	0.1	0.306680
8.433350	0.1	0.303085
8.435017	0.1	0.298573
8.436683	0.1	0.294307
8.438350	0.1	0.290875
8.440017	0.1	0.288123
8.441683	0.1	0.285055
8.443350	0.1	0.280342
8.445017	0.1	0.273758
8.446683	0.1	0.266805
8.448350	0.1	0.261813
8.450017	0.1	0.260524
8.451683	0.1	0.262456
8.453350	0.1	0.264519
8.455017	0.1	0.263816
8.456683	0.1	0.260309
8.458350	0.1	0.255993
8.460017	0.1	0.252635
8.461683	0.1	0.250796
8.463350	0.1	0.250177
8.465017	0.1	0.250367
8.466683	0.1	0.251383
8.468350	0.1	0.253534
8.470017	0.1	0.256929
8.471683	0.1	0.261236
8.473350	0.1	0.265148
8.475017	0.1	0.266386
8.476683	0.1	0.263955
8.478350	0.1	0.259695
8.480017	0.1	0.256486
8.481683	0.1	0.255606
8.483350	0.1	0.256221
8.485017	0.1	0.256998
8.486683	0.1	0.257390
8.488350	0.1	0.257404
8.490017	0.1	0.256621
8.491683	0.1	0.253865
8.493350	0.1	0.248421
8.495017	0.1	0.241180
8.496683	0.1	0.233529
8.498350	0.1	0.225748
8.500017	0.1	0.217832
8.501683	0.1	0.211084
8.503350	0.1	0.207243
8.505017	0.1	0.206744
8.506683	0.1	0.208714
8.508350	0.1	0.211792
8.510017	0.1	0.214400
8.511683	0.1	0.215033
8.513350	0.1	0.213515
8.515017	0.1	0.211126
8.516683	0.1	0.208654
8.518350	0.1	0.205911
8.520017	0.1	0.203308
8.521683	0.1	0.202106
8.523350	0.1	0.203126
8.525017	0.1	0.205431
8.526683	0.1	0.206530
8.528350	0.1	0.204542
8.530017	0.1	0.199792
8.531683	0.1	0.194060
8.533350	0.1	0.189706
8.535017	0.1	0.189175
8.536683	0.1	0.193212
8.538350	0.1	0.199527
8.540017	0.1	0.204053
8.541683	0.1	0.203899
8.543350	0.1	0.199340
8.545017	0.1	0.192933
8.546683	0.1	0.187480
8.548350	0.1	0.184909
8.550017	0.1	0.185776
8.551683	0.1	0.188686
8.553350	0.1	0.190996
8.555017	0.1	0.191089
8.556683	0.1	0.189580
8.558350	0.1	0.187913
8.560017	0.1	0.186926
8.561683	0.1	0.187019
8.563350	0.1	0.188015
8.565017	0.1	0.189166
8.566683	0.1	0.190209
8.568350	0.1	0.191336
8.570017	0.1	0.191759
8.571683	0.1	0.189878
8.573350	0.1	0.184984
8.575017	0.1	0.178167
8.576683	0.1	0.171810
8.578350	0.1	0.168053
8.580017	0.1	0.167703
8.581683	0.1	0.170344
8.583350	0.1	0.174581
8.585017	0.1	0.178423
8.586683	0.1	0.180439
8.588350	0.1	0.180732
8.590017	0.1	0.180178
8.591683	0.1	0.178819
8.593350	0.1	0.176043
8.595017	0.1	0.172323
8.596683	0.1	0.169287
8.598350	0.1	0.167806
8.600017	0.1	0.167610
8.601683	0.1	0.168593
8.603350	0.1	0.170716
8.605017	0.1	0.173352
8.606683	0.1	0.175890
8.608350	0.1	0.178148
8.610017	0.1	0.180127
8.611683	0.1	0.181845
8.613350	0.1	0.182884
8.615017	0.1	0.182465
8.616683	0.1	0.180523
8.618350	0.1	0.177990
8.620017	0.1	0.176216
8.621683	0.1	0.176481
8.623350	0.1	0.178730
8.625017	0.1	0.180858
8.626683	0.1	0.180644
8.628350	0.1	0.178306
8.630017	0.1	0.176202
8.631683	0.1	0.176243
8.633350	0.1	0.178483
8.635017	0.1	0.181515
8.636683	0.1	0.183531
8.638350	0.1	0.183741
8.640017	0.1	0.182576
8.641683	0.1	0.180169
8.643350	0.1	0.175997
8.645017	0.1	0.170078
8.646683	0.1	0.163503
8.648350	0.1	0.158036
8.650017	0.1	0.155577
8.651683	0.1	0.157175
8.653350	0.1	0.161631
8.655017	0.1	0.165687
8.656683	0.1	0.166832
8.658350	0.1	0.165603
8.660017	0.1	0.164318
8.661683	0.1	0.164215
8.663350	0.1	0.164835
8.665017	0.1	0.165496
8.666683	0.1	0.166595
8.668350	0.1	0.168877
8.670017	0.1	0.171438
8.671683	0.1	0.172243
8.673350	0.1	0.171042
8.675017	0.1	0.169473
8.676683	0.1	0.168663
8.678350	0.1	0.168676
8.680017	0.1	0.169557
8.681683	0.1	0.171405
8.683350	0.1	0.173585
8.685017	0.1	0.174670
8.686683	0.1	0.173696
8.688350	0.1	0.170846
8.690017	0.1	0.166744
8.691683	0.1	0.162162
8.693350	0.1	0.158623
8.695017	0.1	0.157636
8.696683	0.1	0.158856
8.698350	0.1	0.160360
8.700017	0.1	0.160551
8.701683	0.1	0.158823
8.703350	0.1	0.155312
8.705017	0.1	0.150874
8.706683	0.1	0.146809
8.708350	0.1	0.144308
8.710017	0.1	0.143657
8.711683	0.1	0.143531
8.713350	0.1	0.142003
8.715017	0.1	0.138530
8.716683	0.1	0.134134
8.718350	0.1	0.130399
8.720017	0.1	0.128569
8.721683	0.1	0.128848
8.723350	0.1	0.130800
8.725017	0.1	0.134250
8.726683	0.1	0.138907
8.728350	0.1	0.143447
8.730017	0.1	0.146423
8.731683	0.1	0.147815
8.733350	0.1	0.148574
8.735017	0.1	0.149109
8.736683	0.1	0.148895
8.738350	0.1	0.147242
8.740017	0.1	0.144644
8.741683	0.1	0.142790
8.743350	0.1	0.142809
8.745017	0.1	0.144546
8.746683	0.1	0.147740
8.748350	0.1	0.152136
8.750017	0.1	0.156434
8.751683	0.1	0.159047
8.753350	0.1	0.159559
8.755017	0.1	0.158539
8.756683	0.1	0.156788
8.758350	0.1	0.155116
8.760017	0.1	0.153463
8.761683	0.1	0.150418
8.763350	0.1	0.144863
8.765017	0.1	0.137803
8.766683	0.1	0.131642
8.768350	0.1	0.128215
8.770017	0.1	0.128034
8.771683	0.1	0.130897
8.773350	0.1	0.136513
8.775017	0.1	0.143894
8.776683	0.1	0.150930
8.778350	0.1	0.155363
8.780017	0.1	0.155796
8.781683	0.1	0.151959
8.783350	0.1	0.145151
8.785017	0.1	0.138409
8.786683	0.1	0.134856
8.788350	0.1	0.135144
8.790017	0.1	0.137142
8.791683	0.1	0.138427
8.793350	0.1	0.138422
8.795017	0.1	0.138045
8.796683	0.1	0.138036
8.798350	0.1	0.138511
8.800017	0.1	0.139754
8.801683	0.1	0.142432
8.803350	0.1	0.146781
8.805017	0.1	0.151857
8.806683	0.1	0.155829
8.808350	0.1	0.156956
8.810017	0.1	0.154669
8.811683	0.1	0.149878
8.813350	0.1	0.144257
8.815017	0.1	0.139317
8.816683	0.1	0.135582
8.818350	0.1	0.132588
8.820017	0.1	0.129896
8.821683	0.1	0.127410
8.823350	0.1	0.125202
8.825017	0.1	0.123749
8.826683	0.1	0.123787
8.828350	0.1	0.125738
8.830017	0.1	0.129207
8.831683	0.1	0.132709
8.833350	0.1	0.134390
8.835017	0.1	0.133920
8.836683	0.1	0.133286
8.838350	0.1	0.134744
8.840017	0.1	0.138525
8.841683	0.1	0.142804
8.843350	0.1	0.145198
8.845017	0.1	0.144718
8.846683	0.1	0.142478
8.848350	0.1	0.140406
8.850017	0.1	0.139647
8.851683	0.1	0.140048
8.853350	0.1	0.141086
8.855017	0.1	0.142939
8.856683	0.1	0.145901
8.858350	0.1	0.149123
8.860017	0.1	0.150809
8.861683	0.1	0.150180
8.863350	0.1	0.148648
8.865017	0.1	0.148062
8.866683	0.1	0.148597
8.868350	0.1	0.149026
8.870017	0.1	0.148192
8.871683	0.1	0.145645
8.873350	0.1	0.141547
8.875017	0.1	0.137058
8.876683	0.1	0.134306
8.878350	0.1	0.134725
8.880017	0.1	0.137687
8.881683	0.1	0.141668
8.883350	0.1	0.146013
8.885017	0.1	0.150176
8.886683	0.1	0.152718
8.888350	0.1	0.152634
8.890017	0.1	0.150362
8.891683	0.1	0.146837
8.893350	0.1	0.142916
8.895017	0.1	0.139512
8.896683	0.1	0.137836
8.898350	0.1	0.139256
8.900017	0.1	0.143908
8.901683	0.1	0.149733
8.903350	0.1	0.154097
8.905017	0.1	0.155470
8.906683	0.1	0.153491
8.908350	0.1	0.148937
8.910017	0.1	0.143782
8.911683	0.1	0.140355
8.913350	0.1	0.140248
8.915017	0.1	0.143531
8.916683	0.1	0.148467
8.918350	0.1	0.152159
8.920017	0.1	0.152546
8.921683	0.1	0.150455
8.923350	0.1	0.148774
8.925017	0.1	0.149179
8.926683	0.1	0.150944
8.928350	0.1	0.152723
8.930017	0.1	0.154097
8.931683	0.1	0.155233
8.933350	0.1	0.156099
8.935017	0.1	0.156485
8.936683	0.1	0.156229
8.938350	0.1	0.155149
8.940017	0.1	0.153342
8.941683	0.1	0.151279
8.943350	0.1	0.149258
8.945017	0.1	0.147531
8.946683	0.1	0.146865
8.948350	0.1	0.147796
8.950017	0.1	0.149696
8.951683	0.1	0.150916
8.953350	0.1	0.149691
8.955017	0.1	0.146097
8.956683	0.1	0.142832
8.958350	0.1	0.142651
8.960017	0.1	0.145822
8.961683	0.1	0.150697
8.963350	0.1	0.155545
8.965017	0.1	0.159359
8.966683	0.1	0.161505
8.968350	0.1	0.161245
8.970017	0.1	0.158171
8.971683	0.1	0.152625
8.973350	0.1	0.145473
8.975017	0.1	0.138362
8.976683	0.1	0.133510
8.978350	0.1	0.132131
8.980017	0.1	0.133142
8.981683	0.1	0.133938
8.983350	0.1	0.132704
8.985017	0.1	0.129868
8.986683	0.1	0.127107
8.988350	0.1	0.125300
8.990017	0.1	0.124010
8.991683	0.1	0.122706
8.993350	0.1	0.121673
8.995017	0.1	0.121440
8.996683	0.1	0.121878
8.998350	0.1	0.122320
9.000017	0.1	0.122208
9.001683	0.1	0.121547
9.003350	0.1	0.120834
9.005017	0.1	0.120490
9.006683	0.1	0.120429
9.008350	0.1	0.119964
9.010017	0.1	0.118199
9.011683	0.1	0.115186
9.013350	0.1	0.112467
9.015017	0.1	0.111954
9.016683	0.1	0.114497
9.018350	0.1	0.118972
9.020017	0.1	0.123130
9.021683	0.1	0.125319
9.023350	0.1	0.124858
9.025017	0.1	0.122180
9.026683	0.1	0.119098
9.028350	0.1	0.117584
9.030017	0.1	0.118469
9.031683	0.1	0.121561
9.033350	0.1	0.126003
9.035017	0.1	0.130367
9.036683	0.1	0.133049
9.038350	0.1	0.133277
9.040017	0.1	0.131442
9.041683	0.1	0.128383
9.043350	0.1	0.125263
9.045017	0.1	0.123675
9.046683	0.1	0.125011
9.048350	0.1	0.129426
9.050017	0.1	0.135330
9.051683	0.1	0.139913
9.053350	0.1	0.140765
9.055017	0.1	0.137752
9.056683	0.1	0.133165
9.058350	0.1	0.129477
9.060017	0.1	0.127405
9.061683	0.1	0.126427
9.063350	0.1	0.126180
9.065017	0.1	0.126800
9.066683	0.1	0.128564
9.068350	0.1	0.131428
9.070017	0.1	0.134278
9.071683	0.1	0.135354
9.073350	0.1	0.134488
9.075017	0.1	0.133482
9.076683	0.1	0.133510
9.078350	0.1	0.134031
9.080017	0.1	0.134571
9.081683	0.1	0.135484
9.083350	0.1	0.136807
9.085017	0.1	0.137915
9.086683	0.1	0.138446
9.088350	0.1	0.138488
9.090017	0.1	0.138110
9.091683	0.1	0.137449
9.093350	0.1	0.136574
9.095017	0.1	0.134874
9.096683	0.1	0.131745
9.098350	0.1	0.127796
9.100017	0.1	0.124276
9.101683	0.1	0.122054
9.103350	0.1	0.121710
9.105017	0.1	0.123470
9.106683	0.1	0.126790
9.108350	0.1	0.130828
9.110017	0.1	0.135340
9.111683	0.1	0.140248
9.113350	0.1	0.144895
9.115017	0.1	0.148411
9.116683	0.1	0.150301
9.118350	0.1	0.150576
9.120017	0.1	0.149622
9.121683	0.1	0.148243
9.123350	0.1	0.147587
9.125017	0.1	0.148779
9.126683	0.1	0.151857
9.128350	0.1	0.155317
9.130017	0.1	0.157608
9.131683	0.1	0.158329
9.133350	0.1	0.157659
9.135017	0.1	0.155531
9.136683	0.1	0.151778
9.138350	0.1	0.147354
9.140017	0.1	0.144406
9.141683	0.1	0.144374
9.143350	0.1	0.146371
9.145017	0.1	0.147936
9.146683	0.1	0.147549
9.148350	0.1	0.146031
9.150017	0.1	0.145026
9.151683	0.1	0.145268
9.153350	0.1	0.147051
9.155017	0.1	0.151033
9.156683	0.1	0.157245
9.158350	0.1	0.163834
9.160017	0.1	0.167782
9.161683	0.1	0.166991
9.163350	0.1	0.161687
9.165017	0.1	0.154199
9.166683	0.1	0.147382
9.168350	0.1	0.143289
9.170017	0.1	0.142776
9.171683	0.1	0.145156
9.173350	0.1	0.148229
9.175017	0.1	0.149510
9.176683	0.1	0.147955
9.178350	0.1	0.144565
9.180017	0.1	0.141333
9.181683	0.1	0.139955
9.183350	0.1	0.141393
9.185017	0.1	0.145575
9.186683	0.1	0.151298
9.188350	0.1	0.156960
9.190017	0.1	0.161128
9.191683	0.1	0.162567
9.193350	0.1	0.160444
9.195017	0.1	0.155261
9.196683	0.1	0.149403
9.198350	0.1	0.145524
9.200017	0.1	0.144402
9.201683	0.1	0.145086
9.203350	0.1	0.146423
9.205017	0.1	0.147601
9.206683	0.1	0.148541
9.208350	0.1	0.150078
9.210017	0.1	0.152849
9.211683	0.1	0.156141
9.213350	0.1	0.158357
9.215017	0.1	0.158353
9.216683	0.1	0.155750
9.218350	0.1	0.150283
9.220017	0.1	0.142218
9.221683	0.1	0.133696
9.223350	0.1	0.128108
9.225017	0.1	0.127540
9.226683	0.1	0.131382
9.228350	0.1	0.137207
9.230017	0.1	0.142711
9.231683	0.1	0.146688
9.233350	0.1	0.148416
9.235017	0.1	0.147722
9.236683	0.1	0.145286
9.238350	0.1	0.141687
9.240017	0.1	0.137142
9.241683	0.1	0.132769
9.243350	0.1	0.130665
9.245017	0.1	0.132197
9.246683	0.1	0.136397
9.248350	0.1	0.140173
9.250017	0.1	0.140946
9.251683	0.1	0.139126
9.253350	0.1	0.136672
9.255017	0.1	0.134446
9.256683	0.1	0.132727
9.258350	0.1	0.132220
9.260017	0.1	0.133486
9.261683	0.1	0.136523
9.263350	0.1	0.140253
9.265017	0.1	0.142534
9.266683	0.1	0.141789
9.268350	0.1	0.138436
9.270017	0.1	0.134469
9.271683	0.1	0.131880
9.273350	0.1	0.131787
9.275017	0.1	0.134730
9.276683	0.1	0.140686
9.278350	0.1	0.148444
9.280017	0.1	0.155419
9.281683	0.1	0.158544
9.283350	0.1	0.156625
9.285017	0.1	0.152122
9.286683	0.1	0.149165
9.288350	0.1	0.150064
9.290017	0.1	0.154539
9.291683	0.1	0.160881
9.293350	0.1	0.167005
9.295017	0.1	0.171000
9.296683	0.1	0.171312
9.298350	0.1	0.167564
9.300017	0.1	0.161105
9.301683	0.1	0.153938
9.303350	0.1	0.147829
9.305017	0.1	0.144304
9.306683	0.1	0.143866
9.308350	0.1	0.145463
9.310017	0.1	0.147871
9.311683	0.1	0.151526
9.313350	0.1	0.157729
9.315017	0.1	0.166111
9.316683	0.1	0.173929
9.318350	0.1	0.178171
9.320017	0.1	0.178027
9.321683	0.1	0.174707
9.323350	0.1	0.169841
9.325017	0.1	0.164779
9.326683	0.1	0.160462
9.328350	0.1	0.157710
9.330017	0.1	0.157184
9.331683	0.1	0.158991
9.333350	0.1	0.162879
9.335017	0.1	0.168676
9.336683	0.1	0.175587
9.338350	0.1	0.181617
9.340017	0.1	0.184891
9.341683	0.1	0.185128
9.343350	0.1	0.183019
9.345017	0.1	0.179615
9.346683	0.1	0.176779
9.348350	0.1	0.176271
9.350017	0.1	0.178488
9.351683	0.1	0.182907
9.353350	0.1	0.188514
9.355017	0.1	0.193473
9.356683	0.1	0.195769
9.358350	0.1	0.194749
9.360017	0.1	0.191745
9.361683	0.1	0.188914
9.363350	0.1	0.187792
9.365017	0.1	0.189366
9.366683	0.1	0.194358
9.368350	0.1	0.201985
9.370017	0.1	0.209128
9.371683	0.1	0.212584
9.373350	0.1	0.212071
9.375017	0.1	0.209482
9.376683	0.1	0.206036
9.378350	0.1	0.201962
9.380017	0.1	0.198223
9.381683	0.1	0.196681
9.383350	0.1	0.198497
9.385017	0.1	0.203666
9.386683	0.1	0.211224
9.388350	0.1	0.219205
9.390017	0.1	0.225897
9.391683	0.1	0.231131
9.393350	0.1	0.235392
9.395017	0.1	0.238260
9.396683	0.1	0.238465
9.398350	0.1	0.235075
9.400017	0.1	0.228249
9.401683	0.1	0.219597
9.403350	0.1	0.211825
9.405017	0.1	0.207378
9.406683	0.1	0.207704
9.408350	0.1	0.212905
9.410017	0.1	0.221375
9.411683	0.1	0.230200
9.413350	0.1	0.236365
9.415017	0.1	0.238181
9.416683	0.1	0.235708
9.418350	0.1	0.229888
9.420017	0.1	0.222623
9.421683	0.1	0.216579
9.423350	0.1	0.213357
9.425017	0.1	0.213003
9.426683	0.1	0.215075
9.428350	0.1	0.219075
9.430017	0.1	0.224854
9.431683	0.1	0.232477
9.433350	0.1	0.240803
9.435017	0.1	0.247364
9.436683	0.1	0.249902
9.438350	0.1	0.247443
9.440017	0.1	0.240821
9.441683	0.1	0.232435
9.443350	0.1	0.224602
9.445017	0.1	0.218577
9.446683	0.1	0.215052
9.448350	0.1	0.214456
9.450017	0.1	0.217068
9.451683	0.1	0.223094
9.453350	0.1	0.231736
9.455017	0.1	0.240491
9.456683	0.1	0.246502
9.458350	0.1	0.248463
9.460017	0.1	0.246763
9.461683	0.1	0.242200
9.463350	0.1	0.235657
9.465017	0.1	0.228775
9.466683	0.1	0.223815
9.468350	0.1	0.222381
9.470017	0.1	0.224411
9.471683	0.1	0.228402
9.473350	0.1	0.232812
9.475017	0.1	0.236901
9.476683	0.1	0.240402
9.478350	0.1	0.242768
9.480017	0.1	0.243187
9.481683	0.1	0.241590
9.483350	0.1	0.238991
9.485017	0.1	0.236533
9.486683	0.1	0.234926
9.488350	0.1	0.234321
9.490017	0.1	0.234139
9.491683	0.1	0.234297
9.493350	0.1	0.236188
9.495017	0.1	0.240915
9.496683	0.1	0.247299
9.498350	0.1	0.253078
9.500017	0.1	0.257576
9.501683	0.1	0.262200
9.503350	0.1	0.267718
9.505017	0.1	0.272328
9.506683	0.1	0.273581
9.508350	0.1	0.271071
9.510017	0.1	0.266605
9.511683	0.1	0.262470
9.513350	0.1	0.259695
9.515017	0.1	0.257660
9.516683	0.1	0.255364
9.518350	0.1	0.253199
9.520017	0.1	0.252975
9.521683	0.1	0.255578
9.523350	0.1	0.260100
9.525017	0.1	0.265655
9.526683	0.1	0.271751
9.528350	0.1	0.277394
9.530017	0.1	0.281604
9.531683	0.1	0.284188
9.533350	0.1	0.285530
9.535017	0.1	0.285995
9.536683	0.1	0.285730
9.538350	0.1	0.284952
9.540017	0.1	0.284566
9.541683	0.1	0.286046
9.543350	0.1	0.290084
9.545017	0.1	0.295555
9.546683	0.1	0.300664
9.548350	0.1	0.304938
9.550017	0.1	0.309371
9.551683	0.1	0.314615
9.553350	0.1	0.320589
9.555017	0.1	0.327434
9.556683	0.1	0.335439
9.558350	0.1	0.344566
9.560017	0.1	0.354168
9.561683	0.1	0.362699
9.563350	0.1	0.368580
9.565017	0.1	0.371411
9.566683	0.1	0.372049
9.568350	0.1	0.371835
9.570017	0.1	0.371961
9.571683	0.1	0.373167
9.573350	0.1	0.375095
9.575017	0.1	0.376557
9.576683	0.1	0.377335
9.578350	0.1	0.378671
9.580017	0.1	0.381479
9.581683	0.1	0.385512
9.583350	0.1	0.390327
9.585017	0.1	0.395281
9.586683	0.1	0.398979
9.588350	0.1	0.400478
9.590017	0.1	0.400664
9.591683	0.1	0.401638
9.593350	0.1	0.405172
9.595017	0.1	0.411626
9.596683	0.1	0.420162
9.598350	0.1	0.429545
9.600017	0.1	0.438052
9.601683	0.1	0.444171
9.603350	0.1	0.448111
9.605017	0.1	0.451375
9.606683	0.1	0.454807
9.608350	0.1	0.458281
9.610017	0.1	0.461806
9.611683	0.1	0.465643
9.613350	0.1	0.469564
9.615017	0.1	0.473093
9.616683	0.1	0.476316
9.618350	0.1	0.479566
9.620017	0.1	0.482462
9.621683	0.1	0.484376
9.623350	0.1	0.485927
9.625017	0.1	0.489061
9.626683	0.1	0.495296
9.628350	0.1	0.504237
9.630017	0.1	0.513732
9.631683	0.1	0.521052
9.633350	0.1	0.524279
9.635017	0.1	0.523659
9.636683	0.1	0.521126
9.638350	0.1	0.518146
9.640017	0.1	0.515268
9.641683	0.1	0.512972
9.643350	0.1	0.511385
9.645017	0.1	0.510290
9.646683	0.1	0.509750
9.648350	0.1	0.510048
9.650017	0.1	0.511687
9.651683	0.1	0.514998
9.653350	0.1	0.519380
9.655017	0.1	0.524023
9.656683	0.1	0.528190
9.658350	0.1	0.530570
9.660017	0.1	0.530067
9.661683	0.1	0.526453
9.663350	0.1	0.519934
9.665017	0.1	0.511673
9.666683	0.1	0.504046
9.668350	0.1	0.498914
9.670017	0.1	0.496260
9.671683	0.1	0.495058
9.673350	0.1	0.494919
9.675017	0.1	0.496581
9.676683	0.1	0.501345
9.678350	0.1	0.509573
9.680017	0.1	0.519357
9.681683	0.1	0.527487
9.683350	0.1	0.531767
9.685017	0.1	0.532134
9.686683	0.1	0.530281
9.688350	0.1	0.527594
9.690017	0.1	0.523878
9.691683	0.1	0.519110
9.693350	0.1	0.514844
9.695017	0.1	0.512758
9.696683	0.1	0.513038
9.698350	0.1	0.514477
9.700017	0.1	0.515701
9.701683	0.1	0.516600
9.703350	0.1	0.518183
9.705017	0.1	0.521112
9.706683	0.1	0.525243
9.708350	0.1	0.529676
9.710017	0.1	0.532595
9.711683	0.1	0.531720
9.713350	0.1	0.525978
9.715017	0.1	0.516814
9.716683	0.1	0.507408
9.718350	0.1	0.500716
9.720017	0.1	0.497792
9.721683	0.1	0.497852
9.723350	0.1	0.500185
9.725017	0.1	0.505350
9.726683	0.1	0.513662
9.728350	0.1	0.523319
9.730017	0.1	0.531166
9.731683	0.1	0.534933
9.733350	0.1	0.534290
9.735017	0.1	0.530481
9.736683	0.1	0.525624
9.738350	0.1	0.521867
9.740017	0.1	0.520344
9.741683	0.1	0.520512
9.743350	0.1	0.520805
9.745017	0.1	0.520051
9.746683	0.1	0.518369
9.748350	0.1	0.517000
9.750017	0.1	0.517149
9.751683	0.1	0.519147
9.753350	0.1	0.522616
9.755017	0.1	0.526602
9.756683	0.1	0.529871
9.758350	0.1	0.531836
9.760017	0.1	0.532931
9.761683	0.1	0.533629
9.763350	0.1	0.533802
9.765017	0.1	0.533885
9.766683	0.1	0.535203
9.768350	0.1	0.537992
9.770017	0.1	0.540745
9.771683	0.1	0.542193
9.773350	0.1	0.542798
9.775017	0.1	0.544032
9.776683	0.1	0.546654
9.778350	0.1	0.549746
9.780017	0.1	0.551636
9.781683	0.1	0.551767
9.783350	0.1	0.551175
9.785017	0.1	0.551250
9.786683	0.1	0.552335
9.788350	0.1	0.553429
9.790017	0.1	0.553331
9.791683	0.1	0.552423
9.793350	0.1	0.552847
9.795017	0.1	0.556293
9.796683	0.1	0.561709
9.798350	0.1	0.566058
9.800017	0.1	0.567101
9.801683	0.1	0.564819
9.803350	0.1	0.560386
9.805017	0.1	0.554868
9.806683	0.1	0.549485
9.808350	0.1	0.545932
9.810017	0.1	0.545294
9.811683	0.1	0.547222
9.813350	0.1	0.550328
9.815017	0.1	0.553424
9.816683	0.1	0.556223
9.818350	0.1	0.558859
9.820017	0.1	0.561299
9.821683	0.1	0.562998
9.823350	0.1	0.562500
9.825017	0.1	0.558621
9.826683	0.1	0.552488
9.828350	0.1	0.546984
9.830017	0.1	0.544316
9.831683	0.1	0.544977
9.833350	0.1	0.548051
9.835017	0.1	0.551902
9.836683	0.1	0.555455
9.838350	0.1	0.558733
9.840017	0.1	0.561615
9.841683	0.1	0.562589
9.843350	0.1	0.559529
9.845017	0.1	0.551781
9.846683	0.1	0.541727
9.848350	0.1	0.534239
9.850017	0.1	0.533136
9.851683	0.1	0.537769
9.853350	0.1	0.544344
9.855017	0.1	0.549732
9.856683	0.1	0.552800
9.858350	0.1	0.553383
9.860017	0.1	0.551771
9.861683	0.1	0.548945
9.863350	0.1	0.546076
9.865017	0.1	0.543846
9.866683	0.1	0.542598
9.868350	0.1	0.542630
9.870017	0.1	0.544200
9.871683	0.1	0.547394
9.873350	0.1	0.551636
9.875017	0.1	0.555618
9.876683	0.1	0.558016
9.878350	0.1	0.558202
9.880017	0.1	0.556498
9.881683	0.1	0.554156
9.883350	0.1	0.552931
9.885017	0.1	0.553732
9.886683	0.1	0.555627
9.888350	0.1	0.556749
9.890017	0.1	0.556130
9.891683	0.1	0.554486
9.893350	0.1	0.553192
9.895017	0.1	0.552731
9.896683	0.1	0.552139
9.898350	0.1	0.549927
9.900017	0.1	0.545764
9.901683	0.1	0.540707
9.903350	0.1	0.535529
9.905017	0.1	0.530318
9.906683	0.1	0.525587
9.908350	0.1	0.522751
9.910017	0.1	0.522961
9.911683	0.1	0.525699
9.913350	0.1	0.529024
9.915017	0.1	0.531287
9.916683	0.1	0.531916
9.918350	0.1	0.530705
9.920017	0.1	0.527469
9.921683	0.1	0.522775
9.923350	0.1	0.517718
9.925017	0.1	0.512293
9.926683	0.1	0.505159
9.928350	0.1	0.495785
9.930017	0.1	0.485647
9.931683	0.1	0.476814
9.933350	0.1	0.470527
9.935017	0.1	0.467240
9.936683	0.1	0.466793
9.938350	0.1	0.468479
9.940017	0.1	0.471543
9.941683	0.1	0.475710
9.943350	0.1	0.480842
9.945017	0.1	0.486257
9.946683	0.1	0.491128
9.948350	0.1	0.495031
9.950017	0.1	0.497322
9.951683	0.1	0.497065
9.953350	0.1	0.494472
9.955017	0.1	0.490984
9.956683	0.1	0.487519
9.958350	0.1	0.483948
9.960017	0.1	0.480069
9.961683	0.1	0.475813
9.963350	0.1	0.470690
9.965017	0.1	0.464362
9.966683	0.1	0.457182
9.968350	0.1	0.450108
9.970017	0.1	0.445023
9.971683	0.1	0.444311
9.973350	0.1	0.448781
9.975017	0.1	0.456548
9.976683	0.1	0.464232
9.978350	0.1	0.469307
9.980017	0.1	0.471827
9.981683	0.1	0.473536
9.983350	0.1	0.475086
9.985017	0.1	0.475165
9.986683	0.1	0.472739
9.988350	0.1	0.468697
9.990017	0.1	0.464641
9.991683	0.1	0.461475
9.993350	0.1	0.459207
9.995017	0.1	0.457182
9.996683	0.1	0.454448
9.998350	0.1	0.450206
10.000017	0.1	0.444162
10.001683	0.1	0.436883
10.003350	0.1	0.430024
10.005017	0.1	0.425456
10.006683	0.1	0.423873
10.008350	0.1	0.424585
10.010017	0.1	0.426578
10.011683	0.1	0.429386
10.013350	0.1	0.433070
10.015017	0.1	0.437382
10.016683	0.1	0.441470
10.018350	0.1	0.444669
10.020017	0.1	0.447314
10.021683	0.1	0.450290
10.023350	0.1	0.453889
10.025017	0.1	0.457182
10.026683	0.1	0.458877
10.028350	0.1	0.458360
10.030017	0.1	0.455626
10.031683	0.1	0.451300
10.033350	0.1	0.446639
10.035017	0.1	0.442630
10.036683	0.1	0.439198
10.038350	0.1	0.435696
10.040017	0.1	0.432534
10.041683	0.1	0.431859
10.043350	0.1	0.435323
10.045017	0.1	0.441996
10.046683	0.1	0.449507
10.048350	0.1	0.455715
10.050017	0.1	0.459277
10.051683	0.1	0.460297
10.053350	0.1	0.460264
10.055017	0.1	0.460898
10.056683	0.1	0.462946
10.058350	0.1	0.465885
10.060017	0.1	0.468306
10.061683	0.1	0.468837
10.063350	0.1	0.467077
10.065017	0.1	0.463589
10.066683	0.1	0.459338
10.068350	0.1	0.455617
10.070017	0.1	0.453885
10.071683	0.1	0.455035
10.073350	0.1	0.458863
10.075017	0.1	0.464469
10.076683	0.1	0.470737
10.078350	0.1	0.476129
10.080017	0.1	0.478802
10.081683	0.1	0.477568
10.083350	0.1	0.472474
10.085017	0.1	0.464739
10.086683	0.1	0.456530
10.088350	0.1	0.449992
10.090017	0.1	0.446220
10.091683	0.1	0.445419
10.093350	0.1	0.447426
10.095017	0.1	0.451822
10.096683	0.1	0.457629
10.098350	0.1	0.463170
10.100017	0.1	0.466499
10.101683	0.1	0.466243
10.103350	0.1	0.462900
10.105017	0.1	0.458988
10.106683	0.1	0.456763
10.108350	0.1	0.456963
10.110017	0.1	0.459827
10.111683	0.1	0.464893
10.113350	0.1	0.470076
10.115017	0.1	0.473233
10.116683	0.1	0.474663
10.118350	0.1	0.475929
10.120017	0.1	0.477219
10.121683	0.1	0.477671
10.123350	0.1	0.476725
10.125017	0.1	0.473852
10.126683	0.1	0.468227
10.128350	0.1	0.460041
10.130017	0.1	0.451193
10.131683	0.1	0.443906
10.133350	0.1	0.439463
10.135017	0.1	0.438229
10.136683	0.1	0.439952
10.138350	0.1	0.443473
10.140017	0.1	0.446611
10.141683	0.1	0.447826
10.143350	0.1	0.447631
10.145017	0.1	0.446853
10.146683	0.1	0.444865
10.148350	0.1	0.441084
10.150017	0.1	0.437070
10.151683	0.1	0.435710
10.153350	0.1	0.438346
10.155017	0.1	0.443188
10.156683	0.1	0.446951
10.158350	0.1	0.447547
10.160017	0.1	0.444967
10.161683	0.1	0.441177
10.163350	0.1	0.439133
10.165017	0.1	0.440134
10.166683	0.1	0.442327
10.168350	0.1	0.442602
10.170017	0.1	0.439468
10.171683	0.1	0.433740
10.173350	0.1	0.427440
10.175017	0.1	0.422727
10.176683	0.1	0.421368
10.178350	0.1	0.423985
10.180017	0.1	0.429512
10.181683	0.1	0.435743
10.183350	0.1	0.440502
10.185017	0.1	0.442709
10.186683	0.1	0.443114
10.188350	0.1	0.443589
10.190017	0.1	0.444935
10.191683	0.1	0.446294
10.193350	0.1	0.446890
10.195017	0.1	0.446993
10.196683	0.1	0.447202
10.198350	0.1	0.447603
10.200017	0.1	0.447449
10.201683	0.1	0.445801
10.203350	0.1	0.442234
10.205017	0.1	0.436921
10.206683	0.1	0.430956
10.208350	0.1	0.426639
10.210017	0.1	0.426057
10.211683	0.1	0.428902
10.213350	0.1	0.432702
10.215017	0.1	0.435123
10.216683	0.1	0.435552
10.218350	0.1	0.434918
10.220017	0.1	0.434462
10.221683	0.1	0.434639
10.223350	0.1	0.435133
10.225017	0.1	0.435272
10.226683	0.1	0.434411
10.228350	0.1	0.432525
10.230017	0.1	0.430038
10.231683	0.1	0.427081
10.233350	0.1	0.423822
10.235017	0.1	0.420948
10.236683	0.1	0.418974
10.238350	0.1	0.418006
10.240017	0.1	0.418187
10.241683	0.1	0.419659
10.243350	0.1	0.422462
10.245017	0.1	0.426210
10.246683	0.1	0.429531
10.248350	0.1	0.430532
10.250017	0.1	0.428674
10.251683	0.1	0.425661
10.253350	0.1	0.423300
10.255017	0.1	0.421642
10.256683	0.1	0.420418
10.258350	0.1	0.420357
10.260017	0.1	0.421791
10.261683	0.1	0.423309
10.263350	0.1	0.423128
10.265017	0.1	0.421121
10.266683	0.1	0.418839
10.268350	0.1	0.418019
10.270017	0.1	0.419333
10.271683	0.1	0.422001
10.273350	0.1	0.424185
10.275017	0.1	0.424110
10.276683	0.1	0.421833
10.278350	0.1	0.419728
10.280017	0.1	0.420180
10.281683	0.1	0.423212
10.283350	0.1	0.426811
10.285017	0.1	0.429377
10.286683	0.1	0.430960
10.288350	0.1	0.432245
10.290017	0.1	0.433512
10.291683	0.1	0.435100
10.293350	0.1	0.437163
10.295017	0.1	0.438862
10.296683	0.1	0.439319
10.298350	0.1	0.439263
10.300017	0.1	0.440404
10.301683	0.1	0.443519
10.303350	0.1	0.448138
10.305017	0.1	0.453210
10.306683	0.1	0.457694
10.308350	0.1	0.461652
10.310017	0.1	0.465834
10.311683	0.1	0.469647
10.313350	0.1	0.471496
10.315017	0.1	0.471431
10.316683	0.1	0.471179
10.318350	0.1	0.471771
10.320017	0.1	0.473084
10.321683	0.1	0.475021
10.323350	0.1	0.477512
10.325017	0.1	0.480185
10.326683	0.1	0.483645
10.328350	0.1	0.489703
10.330017	0.1	0.498830
10.331683	0.1	0.508833
10.333350	0.1	0.517168
10.335017	0.1	0.523543
10.336683	0.1	0.529597
10.338350	0.1	0.536768
10.340017	0.1	0.544940
10.341683	0.1	0.552363
10.343350	0.1	0.556968
10.345017	0.1	0.558286
10.346683	0.1	0.557657
10.348350	0.1	0.556861
10.350017	0.1	0.557536
10.351683	0.1	0.561108
10.353350	0.1	0.567967
10.355017	0.1	0.577853
10.356683	0.1	0.590715
10.358350	0.1	0.605914
10.360017	0.1	0.621555
10.361683	0.1	0.635376
10.363350	0.1	0.645905
10.365017	0.1	0.653085
10.366683	0.1	0.658394
10.368350	0.1	0.663809
10.370017	0.1	0.670403
10.371683	0.1	0.678082
10.373350	0.1	0.686776
10.375017	0.1	0.696965
10.376683	0.1	0.708704
10.378350	0.1	0.721081
10.380017	0.1	0.733030
10.381683	0.1	0.744294
10.383350	0.1	0.755196
10.385017	0.1	0.765854
10.386683	0.1	0.776504
10.388350	0.1	0.787773
10.390017	0.1	0.800486
10.391683	0.1	0.815690
10.393350	0.1	0.834106
10.395017	0.1	0.855429
10.396683	0.1	0.878689
10.398350	0.1	0.902684
10.400017	0.1	0.926009
10.401683	0.1	0.947346
10.403350	0.1	0.965982
10.405017	0.1	0.982443
10.406683	0.1	0.998494
10.408350	0.1	1.016306
10.410017	0.1	1.037265
10.411683	0.1	1.061307
10.413350	0.1	1.087328
10.415017	0.1	1.114272
10.416683	0.1	1.141438
10.418350	0.1	1.167874
10.420017	0.1	1.192815
10.421683	0.1	1.216559
10.423350	0.1	1.239968
10.425017	0.1	1.264061
10.426683	0.1	1.290166
10.428350	0.1	1.318865
10.430017	0.1	1.348830
10.431683	0.1	1.377920
10.433350	0.1	1.405082
10.435017	0.1	1.431145
10.436683	0.1	1.457892
10.438350	0.1	1.485934
10.440017	0.1	1.514209
10.441683	0.1	1.542047
10.443350	0.1	1.570517
10.445017	0.1	1.600902
10.446683	0.1	1.632520
10.448350	0.1	1.663356
10.450017	0.1	1.692493
10.451683	0.1	1.720432
10.453350	0.1	1.747753
10.455017	0.1	1.775012
10.456683	0.1	1.802985
10.458350	0.1	1.831753
10.460017	0.1	1.859888
10.461683	0.1	1.885667
10.463350	0.1	1.908913
10.465017	0.1	1.930539
10.466683	0.1	1.950846
10.468350	0.1	1.968816
10.470017	0.1	1.982851
10.471683	0.1	1.992700
10.473350	0.1	2.000714
10.475017	0.1	2.010902
10.476683	0.1	2.026185
10.478350	0.1	2.046041
10.480017	0.1	2.067066
10.481683	0.1	2.085869
10.483350	0.1	2.100961
10.485017	0.1	2.112356
10.486683	0.1	2.120561
10.488350	0.1	2.126447
10.490017	0.1	2.131523
10.491683	0.1	2.137329
10.493350	0.1	2.144598
10.495017	0.1	2.153241
10.496683	0.1	2.162345
10.498350	0.1	2.170112
10.500017	0.1	2.174512
10.501683	0.1	2.174871
10.503350	0.1	2.172370
10.505017	0.1	2.168878
10.506683	0.1	2.166140
10.508350	0.1	2.166084
10.510017	0.1	2.170247
10.511683	0.1	2.178429
10.513350	0.1	2.188268
10.515017	0.1	2.196291
10.516683	0.1	2.199672
10.518350	0.1	2.197730
10.520017	0.1	2.192222
10.521683	0.1	2.185944
10.523350	0.1	2.181050
10.525017	0.1	2.178396
10.526683	0.1	2.177651
10.528350	0.1	2.178419
10.530017	0.1	2.180641
10.531683	0.1	2.183239
10.533350	0.1	2.184231
10.535017	0.1	2.182950
10.536683	0.1	2.180492
10.538350	0.1	2.178331
10.540017	0.1	2.177455
10.541683	0.1	2.178112
10.543350	0.1	2.179807
10.545017	0.1	2.181884
10.546683	0.1	2.184194
10.548350	0.1	2.186829
10.550017	0.1	2.189176
10.551683	0.1	2.190038
10.553350	0.1	2.188678
10.555017	0.1	2.185097
10.556683	0.1	2.180282
10.558350	0.1	2.176324
10.560017	0.1	2.174880
10.561683	0.1	2.175779
10.563350	0.1	2.177865
10.565017	0.1	2.180515
10.566683	0.1	2.183900
10.568350	0.1	2.188073
10.570017	0.1	2.192198
10.571683	0.1	2.194722
10.573350	0.1	2.194378
10.575017	0.1	2.191286
10.576683	0.1	2.187002
10.578350	0.1	2.183286
10.580017	0.1	2.181316
10.581683	0.1	2.182075
10.583350	0.1	2.186075
10.585017	0.1	2.192501
10.586683	0.1	2.199472
10.588350	0.1	2.204957
10.590017	0.1	2.207742
10.591683	0.1	2.207975
10.593350	0.1	2.206238
10.595017	0.1	2.202964
10.596683	0.1	2.199267
10.598350	0.1	2.196771
10.600017	0.1	2.196371
10.601683	0.1	2.198122
10.603350	0.1	2.201693
10.605017	0.1	2.206485
10.606683	0.1	2.212115
10.608350	0.1	2.218522
10.610017	0.1	2.225153
10.611683	0.1	2.230350
10.613350	0.1	2.232082
10.615017	0.1	2.229363
10.616683	0.1	2.223472
10.618350	0.1	2.217796
10.620017	0.1	2.215644
10.621683	0.1	2.217628
10.623350	0.1	2.221400
10.625017	0.1	2.224157
10.626683	0.1	2.224897
10.628350	0.1	2.224459
10.630017	0.1	2.224077
10.631683	0.1	2.224138
10.633350	0.1	2.224278
10.635017	0.1	2.224068
10.636683	0.1	2.223309
10.638350	0.1	2.221973
10.640017	0.1	2.219924
10.641683	0.1	2.216818
10.643350	0.1	2.212529
10.645017	0.1	2.207928
10.646683	0.1	2.204850
10.648350	0.1	2.204590
10.650017	0.1	2.206238
10.651683	0.1	2.207416
10.653350	0.1	2.206755
10.655017	0.1	2.204599
10.656683	0.1	2.201218
10.658350	0.1	2.195695
10.660017	0.1	2.187244
10.661683	0.1	2.176450
10.663350	0.1	2.164687
10.665017	0.1	2.152966
10.666683	0.1	2.141958
10.668350	0.1	2.132356
10.670017	0.1	2.124389
10.671683	0.1	2.117804
10.673350	0.1	2.112547
10.675017	0.1	2.108272
10.676683	0.1	2.103583
10.678350	0.1	2.096859
10.680017	0.1	2.087825
10.681683	0.1	2.077054
10.683350	0.1	2.064435
10.685017	0.1	2.049250
10.686683	0.1	2.031717
10.688350	0.1	2.013803
10.690017	0.1	1.997883
10.691683	0.1	1.984504
10.693350	0.1	1.972094
10.695017	0.1	1.958385
10.696683	0.1	1.942031
10.698350	0.1	1.923605
10.700017	0.1	1.905155
10.701683	0.1	1.888475
10.703350	0.1	1.873737
10.705017	0.1	1.859581
10.706683	0.1	1.844023
10.708350	0.1	1.825290
10.710017	0.1	1.802808
10.711683	0.1	1.777750
10.713350	0.1	1.752260
10.715017	0.1	1.728125
10.716683	0.1	1.705913
10.718350	0.1	1.684725
10.720017	0.1	1.662765
10.721683	0.1	1.638988
10.723350	0.1	1.613880
10.725017	0.1	1.588082
10.726683	0.1	1.561791
10.728350	0.1	1.535886
10.730017	0.1	1.512137
10.731683	0.1	1.491616
10.733350	0.1	1.473282
10.735017	0.1	1.454381
10.736683	0.1	1.432509
10.738350	0.1	1.407145
10.740017	0.1	1.379456
10.741683	0.1	1.351074
10.743350	0.1	1.323046
10.745017	0.1	1.295847
10.746683	0.1	1.269882
10.748350	0.1	1.245672
10.750017	0.1	1.223781
10.751683	0.1	1.204424
10.753350	0.1	1.187110
10.755017	0.1	1.170523
10.756683	0.1	1.152814
10.758350	0.1	1.132181
10.760017	0.1	1.107454
10.761683	0.1	1.079114
10.763350	0.1	1.049954
10.765017	0.1	1.023621
10.766683	0.1	1.002490
10.768350	0.1	0.986909
10.770017	0.1	0.974699
10.771683	0.1	0.961716
10.773350	0.1	0.944352
10.775017	0.1	0.921478
10.776683	0.1	0.894656
10.778350	0.1	0.867471
10.780017	0.1	0.843871
10.781683	0.1	0.825934
10.783350	0.1	0.813282
10.785017	0.1	0.804071
10.786683	0.1	0.795522
10.788350	0.1	0.784490
10.790017	0.1	0.769673
10.791683	0.1	0.752839
10.793350	0.1	0.736760
10.795017	0.1	0.722976
10.796683	0.1	0.711731
10.798350	0.1	0.702306
10.800017	0.1	0.693449
10.801683	0.1	0.683973
10.803350	0.1	0.673076
10.805017	0.1	0.660731
10.806683	0.1	0.647563
10.808350	0.1	0.634515
10.810017	0.1	0.623120
10.811683	0.1	0.614999
10.813350	0.1	0.610217
10.815017	0.1	0.607022
10.816683	0.1	0.603870
10.818350	0.1	0.600796
10.820017	0.1	0.597872
10.821683	0.1	0.593746
10.823350	0.1	0.587092
10.825017	0.1	0.578361
10.826683	0.1	0.569355
10.828350	0.1	0.561494
10.830017	0.1	0.555106
10.831683	0.1	0.550300
10.833350	0.1	0.547380
10.835017	0.1	0.546193
10.836683	0.1	0.545802
10.838350	0.1	0.544763
10.840017	0.1	0.542011
10.841683	0.1	0.537634
10.843350	0.1	0.532079
10.845017	0.1	0.525387
10.846683	0.1	0.518048
10.848350	0.1	0.511720
10.850017	0.1	0.507887
10.851683	0.1	0.506621
10.853350	0.1	0.506896
10.855017	0.1	0.507357
10.856683	0.1	0.507096
10.858350	0.1	0.505657
10.860017	0.1	0.502733
10.861683	0.1	0.498751
10.863350	0.1	0.495147
10.865017	0.1	0.493024
10.866683	0.1	0.492344
10.868350	0.1	0.492940
10.870017	0.1	0.495519
10.871683	0.1	0.500586
10.873350	0.1	0.506872
10.875017	0.1	0.511524
10.876683	0.1	0.511939
10.878350	0.1	0.507757
10.880017	0.1	0.501252
10.881683	0.1	0.495482
10.883350	0.1	0.492451
10.885017	0.1	0.492823
10.886683	0.1	0.496521
10.888350	0.1	0.502635
10.890017	0.1	0.508958
10.891683	0.1	0.513331
10.893350	0.1	0.515827
10.895017	0.1	0.518295
10.896683	0.1	0.522342
10.898350	0.1	0.528488
10.900017	0.1	0.536358
10.901683	0.1	0.544884
10.903350	0.1	0.552270
10.905017	0.1	0.556558
10.906683	0.1	0.556796
10.908350	0.1	0.553126
10.910017	0.1	0.546556
10.911683	0.1	0.539082
10.913350	0.1	0.532954
10.915017	0.1	0.529061
10.916683	0.1	0.526961
10.918350	0.1	0.526547
10.920017	0.1	0.528330
10.921683	0.1	0.532046
10.923350	0.1	0.536367
10.925017	0.1	0.540181
10.926683	0.1	0.543320
10.928350	0.1	0.546062
10.930017	0.1	0.548428
10.931683	0.1	0.550458
10.933350	0.1	0.552232
10.935017	0.1	0.553504
10.936683	0.1	0.553727
10.938350	0.1	0.552144
10.940017	0.1	0.548488
10.941683	0.1	0.544013
10.943350	0.1	0.540805
10.945017	0.1	0.540167
10.946683	0.1	0.542323
10.948350	0.1	0.547017
10.950017	0.1	0.553327
10.951683	0.1	0.559762
10.953350	0.1	0.565271
10.955017	0.1	0.569206
10.956683	0.1	0.570910
10.958350	0.1	0.570184
10.960017	0.1	0.567324
10.961683	0.1	0.562784
10.963350	0.1	0.557313
10.965017	0.1	0.551902
10.966683	0.1	0.547362
10.968350	0.1	0.544032
10.970017	0.1	0.541382
10.971683	0.1	0.538533
10.973350	0.1	0.536153
10.975017	0.1	0.536442
10.976683	0.1	0.540125
10.978350	0.1	0.545355
10.980017	0.1	0.549415
10.981683	0.1	0.550402
10.983350	0.1	0.548256
10.985017	0.1	0.544442
10.986683	0.1	0.539962
10.988350	0.1	0.534859
10.990017	0.1	0.530062
10.991683	0.1	0.527417
10.993350	0.1	0.527222
10.995017	0.1	0.527943
10.996683	0.1	0.528749
10.998350	0.1	0.530086
11.000017	0.1	0.531878
11.001683	0.1	0.533327
11.003350	0.1	0.534398
11.005017	0.1	0.535753
11.006683	0.1	0.537718
11.008350	0.1	0.540325
11.010017	0.1	0.543571
11.011683	0.1	0.547348
11.013350	0.1	0.551273
11.015017	0.1	0.554221
11.016683	0.1	0.554663
11.018350	0.1	0.552009
11.020017	0.1	0.547217
11.021683	0.1	0.542100
11.023350	0.1	0.538337
11.025017	0.1	0.536940
11.026683	0.1	0.537983
11.028350	0.1	0.540377
11.030017	0.1	0.541974
11.031683	0.1	0.540782
11.033350	0.1	0.537192
11.035017	0.1	0.534542
11.036683	0.1	0.535944
11.038350	0.1	0.541001
11.040017	0.1	0.546742
11.041683	0.1	0.551189
11.043350	0.1	0.554924
11.045017	0.1	0.559273
11.046683	0.1	0.564498
11.048350	0.1	0.570123
11.050017	0.1	0.575664
11.051683	0.1	0.580540
11.053350	0.1	0.583660
11.055017	0.1	0.583967
11.056683	0.1	0.581616
11.058350	0.1	0.577876
11.060017	0.1	0.574007
11.061683	0.1	0.570770
11.063350	0.1	0.568698
11.065017	0.1	0.568153
11.066683	0.1	0.569141
11.068350	0.1	0.571357
11.070017	0.1	0.574109
11.071683	0.1	0.576130
11.073350	0.1	0.576847
11.075017	0.1	0.577993
11.076683	0.1	0.581900
11.078350	0.1	0.588796
11.080017	0.1	0.597253
11.081683	0.1	0.605718
11.083350	0.1	0.612587
11.085017	0.1	0.616484
11.086683	0.1	0.617122
11.088350	0.1	0.615604
11.090017	0.1	0.613891
11.091683	0.1	0.613830
11.093350	0.1	0.616740
11.095017	0.1	0.622924
11.096683	0.1	0.630789
11.098350	0.1	0.637337
11.100017	0.1	0.640303
11.101683	0.1	0.639204
11.103350	0.1	0.635278
11.105017	0.1	0.631339
11.106683	0.1	0.630151
11.108350	0.1	0.632261
11.110017	0.1	0.636103
11.111683	0.1	0.640242
11.113350	0.1	0.644452
11.115017	0.1	0.648540
11.116683	0.1	0.651805
11.118350	0.1	0.653635
11.120017	0.1	0.653723
11.121683	0.1	0.652489
11.123350	0.1	0.651614
11.125017	0.1	0.652899
11.126683	0.1	0.656871
11.128350	0.1	0.662799
11.130017	0.1	0.669071
11.131683	0.1	0.673714
11.133350	0.1	0.675302
11.135017	0.1	0.673681
11.136683	0.1	0.669761
11.138350	0.1	0.664559
11.140017	0.1	0.658878
11.141683	0.1	0.653574
11.143350	0.1	0.649835
11.145017	0.1	0.649067
11.146683	0.1	0.651856
11.148350	0.1	0.656685
11.150017	0.1	0.661006
11.151683	0.1	0.663544
11.153350	0.1	0.664527
11.155017	0.1	0.664680
11.156683	0.1	0.664764
11.158350	0.1	0.665248
11.160017	0.1	0.666236
11.161683	0.1	0.667782
11.163350	0.1	0.669425
11.165017	0.1	0.669826
11.166683	0.1	0.667758
11.168350	0.1	0.663130
11.170017	0.1	0.656857
11.171683	0.1	0.650161
11.173350	0.1	0.643968
11.175017	0.1	0.639115
11.176683	0.1	0.636494
11.178350	0.1	0.636573
11.180017	0.1	0.639269
11.181683	0.1	0.643786
11.183350	0.1	0.648457
11.185017	0.1	0.651646
11.186683	0.1	0.652946
11.188350	0.1	0.653206
11.190017	0.1	0.653979
11.191683	0.1	0.656480
11.193350	0.1	0.660699
11.195017	0.1	0.665579
11.196683	0.1	0.669919
11.198350	0.1	0.673262
11.200017	0.1	0.676392
11.201683	0.1	0.680368
11.203350	0.1	0.684364
11.205017	0.1	0.685304
11.206683	0.1	0.680387
11.208350	0.1	0.669411
11.210017	0.1	0.655390
11.211683	0.1	0.643115
11.213350	0.1	0.636447
11.215017	0.1	0.636955
11.216683	0.1	0.643972
11.218350	0.1	0.654720
11.220017	0.1	0.665467
11.221683	0.1	0.673365
11.223350	0.1	0.677267
11.225017	0.1	0.678063
11.226683	0.1	0.677840
11.228350	0.1	0.677393
11.230017	0.1	0.675698
11.231683	0.1	0.672671
11.233350	0.1	0.670427
11.235017	0.1	0.670748
11.236683	0.1	0.672811
11.238350	0.1	0.674399
11.240017	0.1	0.674766
11.241683	0.1	0.675102
11.243350	0.1	0.676825
11.245017	0.1	0.680289
11.246683	0.1	0.684615
11.248350	0.1	0.688792
11.250017	0.1	0.692848
11.251683	0.1	0.696867
11.253350	0.1	0.699926
11.255017	0.1	0.700839
11.256683	0.1	0.698902
11.258350	0.1	0.694343
11.260017	0.1	0.688843
11.261683	0.1	0.684583
11.263350	0.1	0.682762
11.265017	0.1	0.683223
11.266683	0.1	0.684876
11.268350	0.1	0.686343
11.270017	0.1	0.686860
11.271683	0.1	0.686930
11.273350	0.1	0.687833
11.275017	0.1	0.690161
11.276683	0.1	0.693393
11.278350	0.1	0.696718
11.280017	0.1	0.699414
11.281683	0.1	0.700913
11.283350	0.1	0.701104
11.285017	0.1	0.700364
11.286683	0.1	0.699246
11.288350	0.1	0.698026
11.290017	0.1	0.696420
11.291683	0.1	0.694529
11.293350	0.1	0.693328
11.295017	0.1	0.692997
11.296683	0.1	0.692415
11.298350	0.1	0.690762
11.300017	0.1	0.687307
11.301683	0.1	0.681342
11.303350	0.1	0.673984
11.305017	0.1	0.667553
11.306683	0.1	0.663088
11.308350	0.1	0.660019
11.310017	0.1	0.657798
11.311683	0.1	0.656978
11.313350	0.1	0.658859
11.315017	0.1	0.663828
11.316683	0.1	0.670105
11.318350	0.1	0.674934
11.320017	0.1	0.676801
11.321683	0.1	0.675898
11.323350	0.1	0.673090
11.325017	0.1	0.669141
11.326683	0.1	0.664880
11.328350	0.1	0.661542
11.330017	0.1	0.659847
11.331683	0.1	0.659111
11.333350	0.1	0.658073
11.335017	0.1	0.656615
11.336683	0.1	0.656238
11.338350	0.1	0.658012
11.340017	0.1	0.660564
11.341683	0.1	0.661626
11.343350	0.1	0.660699
11.345017	0.1	0.658692
11.346683	0.1	0.656294
11.348350	0.1	0.653509
11.350017	0.1	0.649877
11.351683	0.1	0.644685
11.353350	0.1	0.637555
11.355017	0.1	0.628904
11.356683	0.1	0.619600
11.358350	0.1	0.610794
11.360017	0.1	0.603963
11.361683	0.1	0.600489
11.363350	0.1	0.600945
11.365017	0.1	0.604689
11.366683	0.1	0.610217
11.368350	0.1	0.615888
11.370017	0.1	0.619902
11.371683	0.1	0.620424
11.373350	0.1	0.616442
11.375017	0.1	0.608382
11.376683	0.1	0.598179
11.378350	0.1	0.588624
11.380017	0.1	0.581965
11.381683	0.1	0.579120
11.383350	0.1	0.579748
11.385017	0.1	0.582365
11.386683	0.1	0.584899
11.388350	0.1	0.586347
11.390017	0.1	0.587222
11.391683	0.1	0.587814
11.393350	0.1	0.587753
11.395017	0.1	0.587702
11.396683	0.1	0.588829
11.398350	0.1	0.590528
11.400017	0.1	0.590808
11.401683	0.1	0.588782
11.403350	0.1	0.585192
11.405017	0.1	0.581429
11.406683	0.1	0.578901
11.408350	0.1	0.578635
11.410017	0.1	0.580563
11.411683	0.1	0.583082
11.413350	0.1	0.583902
11.415017	0.1	0.581285
11.416683	0.1	0.575134
11.418350	0.1	0.567771
11.420017	0.1	0.562696
11.421683	0.1	0.561685
11.423350	0.1	0.563995
11.425017	0.1	0.568065
11.426683	0.1	0.572726
11.428350	0.1	0.576931
11.430017	0.1	0.579800
11.431683	0.1	0.580647
11.433350	0.1	0.578738
11.435017	0.1	0.574128
11.436683	0.1	0.568270
11.438350	0.1	0.562989
11.440017	0.1	0.559553
11.441683	0.1	0.557974
11.443350	0.1	0.556610
11.445017	0.1	0.553462
11.446683	0.1	0.548293
11.448350	0.1	0.542831
11.450017	0.1	0.538845
11.451683	0.1	0.536842
11.453350	0.1	0.536758
11.455017	0.1	0.538258
11.456683	0.1	0.540456
11.458350	0.1	0.542756
11.460017	0.1	0.545308
11.461683	0.1	0.547594
11.463350	0.1	0.548023
11.465017	0.1	0.545662
11.466683	0.1	0.541215
11.468350	0.1	0.535958
11.470017	0.1	0.530728
11.471683	0.1	0.526076
11.473350	0.1	0.522537
11.475017	0.1	0.520521
11.476683	0.1	0.519995
11.478350	0.1	0.520297
11.480017	0.1	0.520721
11.481683	0.1	0.521098
11.483350	0.1	0.521541
11.485017	0.1	0.521811
11.486683	0.1	0.521140
11.488350	0.1	0.518560
11.490017	0.1	0.513340
11.491683	0.1	0.506015
11.493350	0.1	0.498928
11.495017	0.1	0.494486
11.496683	0.1	0.493070
11.498350	0.1	0.493410
11.500017	0.1	0.494267
11.501683	0.1	0.495198
11.503350	0.1	0.496032
11.505017	0.1	0.496455
11.506683	0.1	0.495920
11.508350	0.1	0.494048
11.510017	0.1	0.491645
11.511683	0.1	0.490202
11.513350	0.1	0.489769
11.515017	0.1	0.488199
11.516683	0.1	0.483016
11.518350	0.1	0.473438
11.520017	0.1	0.460935
11.521683	0.1	0.448576
11.523350	0.1	0.439412
11.525017	0.1	0.434974
11.526683	0.1	0.435314
11.528350	0.1	0.439282
11.530017	0.1	0.444553
11.531683	0.1	0.448348
11.533350	0.1	0.448581
11.535017	0.1	0.445042
11.536683	0.1	0.439626
11.538350	0.1	0.434788
11.540017	0.1	0.431724
11.541683	0.1	0.430113
11.543350	0.1	0.428809
11.545017	0.1	0.426942
11.546683	0.1	0.424637
11.548350	0.1	0.422462
11.550017	0.1	0.420613
11.551683	0.1	0.418834
11.553350	0.1	0.416897
11.555017	0.1	0.415435
11.556683	0.1	0.415640
11.558350	0.1	0.416846
11.560017	0.1	0.416408
11.561683	0.1	0.412976
11.563350	0.1	0.407700
11.565017	0.1	0.401726
11.566683	0.1	0.395081
11.568350	0.1	0.388129
11.570017	0.1	0.381740
11.571683	0.1	0.376725
11.573350	0.1	0.374056
11.575017	0.1	0.373893
11.576683	0.1	0.375030
11.578350	0.1	0.376715
11.580017	0.1	0.379491
11.581683	0.1	0.383989
11.583350	0.1	0.389735
11.585017	0.1	0.394806
11.586683	0.1	0.396660
11.588350	0.1	0.393917
11.590017	0.1	0.387616
11.591683	0.1	0.380673
11.593350	0.1	0.375886
11.595017	0.1	0.374541
11.596683	0.1	0.376189
11.598350	0.1	0.379197
11.600017	0.1	0.381754
11.601683	0.1	0.382876
11.603350	0.1	0.382992
11.605017	0.1	0.383453
11.606683	0.1	0.384930
11.608350	0.1	0.386736
11.610017	0.1	0.387742
11.611683	0.1	0.386895
11.613350	0.1	0.383402
11.615017	0.1	0.377116
11.616683	0.1	0.368222
11.618350	0.1	0.357935
11.620017	0.1	0.349269
11.621683	0.1	0.345022
11.623350	0.1	0.345437
11.625017	0.1	0.348468
11.626683	0.1	0.351737
11.628350	0.1	0.353805
11.630017	0.1	0.354717
11.631683	0.1	0.356017
11.633350	0.1	0.358955
11.635017	0.1	0.362550
11.636683	0.1	0.364808
11.638350	0.1	0.365484
11.640017	0.1	0.366140
11.641683	0.1	0.367840
11.643350	0.1	0.370275
11.645017	0.1	0.372604
11.646683	0.1	0.374089
11.648350	0.1	0.374932
11.650017	0.1	0.376012
11.651683	0.1	0.377353
11.653350	0.1	0.378131
11.655017	0.1	0.378080
11.656683	0.1	0.377619
11.658350	0.1	0.376804
11.660017	0.1	0.374797
11.661683	0.1	0.370867
11.663350	0.1	0.365791
11.665017	0.1	0.360925
11.666683	0.1	0.356557
11.668350	0.1	0.352319
11.670017	0.1	0.347998
11.671683	0.1	0.343733
11.673350	0.1	0.340124
11.675017	0.1	0.337735
11.676683	0.1	0.336324
11.678350	0.1	0.334899
11.680017	0.1	0.332748
11.681683	0.1	0.329963
11.683350	0.1	0.326689
11.685017	0.1	0.322913
11.686683	0.1	0.319416
11.688350	0.1	0.318135
11.690017	0.1	0.320766
11.691683	0.1	0.326768
11.693350	0.1	0.333455
11.695017	0.1	0.338266
11.696683	0.1	0.340100
11.698350	0.1	0.339262
11.700017	0.1	0.336985
11.701683	0.1	0.333916
11.703350	0.1	0.329083
11.705017	0.1	0.321651
11.706683	0.1	0.313106
11.708350	0.1	0.306489
11.710017	0.1	0.303877
11.711683	0.1	0.305371
11.713350	0.1	0.309683
11.715017	0.1	0.314377
11.716683	0.1	0.316552
11.718350	0.1	0.315076
11.720017	0.1	0.311956
11.721683	0.1	0.310112
11.723350	0.1	0.309753
11.725017	0.1	0.308328
11.726683	0.1	0.304030
11.728350	0.1	0.297781
11.730017	0.1	0.291993
11.731683	0.1	0.288570
11.733350	0.1	0.287676
11.735017	0.1	0.287937
11.736683	0.1	0.288012
11.738350	0.1	0.287769
11.740017	0.1	0.287592
11.741683	0.1	0.287085
11.743350	0.1	0.285222
11.745017	0.1	0.281697
11.746683	0.1	0.277581
11.748350	0.1	0.274363
11.750017	0.1	0.272049
11.751683	0.1	0.268701
11.753350	0.1	0.262740
11.755017	0.1	0.255415
11.756683	0.1	0.250288
11.758350	0.1	0.250121
11.760017	0.1	0.254512
11.761683	0.1	0.260426
11.763350	0.1	0.264514
11.765017	0.1	0.265311
11.766683	0.1	0.264077
11.768350	0.1	0.263257
11.770017	0.1	0.264016
11.771683	0.1	0.265664
11.773350	0.1	0.266801
11.775017	0.1	0.266377
11.776683	0.1	0.264486
11.778350	0.1	0.262684
11.780017	0.1	0.262698
11.781683	0.1	0.264393
11.783350	0.1	0.266070
11.785017	0.1	0.266731
11.786683	0.1	0.266894
11.788350	0.1	0.267369
11.790017	0.1	0.268561
11.791683	0.1	0.270982
11.793350	0.1	0.274959
11.795017	0.1	0.280039
11.796683	0.1	0.285315
11.798350	0.1	0.289902
11.800017	0.1	0.292943
11.801683	0.1	0.293585
11.803350	0.1	0.291159
11.805017	0.1	0.285869
11.806683	0.1	0.279206
11.808350	0.1	0.273227
11.810017	0.1	0.269203
11.811683	0.1	0.267276
11.813350	0.1	0.267006
11.815017	0.1	0.267359
11.816683	0.1	0.267057
11.818350	0.1	0.265925
11.820017	0.1	0.264756
11.821683	0.1	0.264044
11.823350	0.1	0.264286
11.825017	0.1	0.266396
11.826683	0.1	0.270191
11.828350	0.1	0.273855
11.830017	0.1	0.275876
11.831683	0.1	0.276002
11.833350	0.1	0.274321
11.835017	0.1	0.271401
11.836683	0.1	0.269134
11.838350	0.1	0.269744
11.840017	0.1	0.273627
11.841683	0.1	0.278703
11.843350	0.1	0.282279
11.845017	0.1	0.283285
11.846683	0.1	0.282391
11.848350	0.1	0.280514
11.850017	0.1	0.278191
11.851683	0.1	0.276258
11.853350	0.1	0.276314
11.855017	0.1	0.279751
11.856683	0.1	0.286447
11.858350	0.1	0.294563
11.860017	0.1	0.301539
11.861683	0.1	0.305590
11.863350	0.1	0.306382
11.865017	0.1	0.304724
11.866683	0.1	0.302037
11.868350	0.1	0.299942
11.870017	0.1	0.300137
11.871683	0.1	0.303932
11.873350	0.1	0.310908
11.875017	0.1	0.318857
11.876683	0.1	0.325521
11.878350	0.1	0.329823
11.880017	0.1	0.331560
11.881683	0.1	0.330540
11.883350	0.1	0.327011
11.885017	0.1	0.322498
11.886683	0.1	0.318806
11.888350	0.1	0.316580
11.890017	0.1	0.315369
11.891683	0.1	0.314284
11.893350	0.1	0.312505
11.895017	0.1	0.309902
11.896683	0.1	0.307113
11.898350	0.1	0.305292
11.900017	0.1	0.306000
11.901683	0.1	0.310391
11.903350	0.1	0.317837
11.905017	0.1	0.325930
11.906683	0.1	0.332203
11.908350	0.1	0.335895
11.910017	0.1	0.337847
11.911683	0.1	0.338978
11.913350	0.1	0.339430
11.915017	0.1	0.339248
11.916683	0.1	0.339262
11.918350	0.1	0.340790
11.920017	0.1	0.344440
11.921683	0.1	0.349367
11.923350	0.1	0.354098
11.925017	0.1	0.357949
11.926683	0.1	0.361106
11.928350	0.1	0.363919
11.930017	0.1	0.366722
11.931683	0.1	0.369865
11.933350	0.1	0.373772
11.935017	0.1	0.378746
11.936683	0.1	0.384436
11.938350	0.1	0.389735
11.940017	0.1	0.393465
11.941683	0.1	0.395169
11.943350	0.1	0.395076
11.945017	0.1	0.393819
11.946683	0.1	0.392622
11.948350	0.1	0.392785
11.950017	0.1	0.394480
11.951683	0.1	0.396911
11.953350	0.1	0.399821
11.955017	0.1	0.403584
11.956683	0.1	0.408073
11.958350	0.1	0.412767
11.960017	0.1	0.417461
11.961683	0.1	0.422099
11.963350	0.1	0.426332
11.965017	0.1	0.429936
11.966683	0.1	0.433461
11.968350	0.1	0.438159
11.970017	0.1	0.444832
11.971683	0.1	0.452772
11.973350	0.1	0.460637
11.975017	0.1	0.467743
11.976683	0.1	0.473773
11.978350	0.1	0.478467
11.980017	0.1	0.482197
11.981683	0.1	0.485787
11.983350	0.1	0.489117
11.985017	0.1	0.490877
11.986683	0.1	0.490462
11.988350	0.1	0.489270
11.990017	0.1	0.489294
11.991683	0.1	0.490784
11.993350	0.1	0.492320
11.995017	0.1	0.492698
11.996683	0.1	0.492306
11.998350	0.1	0.492814
12.000017	0.1	0.495035
12.001683	0.1	0.497461
12.003350	0.1	0.497908
12.005017	0.1	0.496241
12.006683	0.1	0.494556
12.008350	0.1	0.494751
12.010017	0.1	0.497219
12.011683	0.1	0.501941
12.013350	0.1	0.509066
12.015017	0.1	0.518295
12.016683	0.1	0.528852
12.018350	0.1	0.539799
12.020017	0.1	0.550030
12.021683	0.1	0.558435
12.023350	0.1	0.564256
12.025017	0.1	0.567171
12.026683	0.1	0.567636
12.028350	0.1	0.566663
12.030017	0.1	0.564903
12.031683	0.1	0.562640
12.033350	0.1	0.560386
12.035017	0.1	0.558705
12.036683	0.1	0.557532
12.038350	0.1	0.555781
12.040017	0.1	0.552470
12.041683	0.1	0.548656
12.043350	0.1	0.547026
12.045017	0.1	0.549085
12.046683	0.1	0.554225
12.048350	0.1	0.561494
12.050017	0.1	0.570179
12.051683	0.1	0.578547
12.053350	0.1	0.583897
12.055017	0.1	0.584591
12.056683	0.1	0.581392
12.058350	0.1	0.576852
12.060017	0.1	0.574016
12.061683	0.1	0.575162
12.063350	0.1	0.580493
12.065017	0.1	0.588303
12.066683	0.1	0.596833
12.068350	0.1	0.605476
12.070017	0.1	0.613937
12.071683	0.1	0.621481
12.073350	0.1	0.627576
12.075017	0.1	0.631995
12.076683	0.1	0.634319
12.078350	0.1	0.634394
12.080017	0.1	0.633043
12.081683	0.1	0.631479
12.083350	0.1	0.630296
12.085017	0.1	0.629756
12.086683	0.1	0.630319
12.088350	0.1	0.632289
12.090017	0.1	0.635418
12.091683	0.1	0.639269
12.093350	0.1	0.643684
12.095017	0.1	0.648699
12.096683	0.1	0.654147
12.098350	0.1	0.659693
12.100017	0.1	0.665328
12.101683	0.1	0.671544
12.103350	0.1	0.678496
12.105017	0.1	0.684951
12.106683	0.1	0.688806
12.108350	0.1	0.688764
12.110017	0.1	0.685318
12.111683	0.1	0.680070
12.113350	0.1	0.675013
12.115017	0.1	0.672098
12.116683	0.1	0.672191
12.118350	0.1	0.674860
12.120017	0.1	0.679810
12.121683	0.1	0.687474
12.123350	0.1	0.697742
12.125017	0.1	0.708899
12.126683	0.1	0.718427
12.128350	0.1	0.724676
12.130017	0.1	0.727656
12.131683	0.1	0.728946
12.133350	0.1	0.730581
12.135017	0.1	0.733100
12.136683	0.1	0.735414
12.138350	0.1	0.736690
12.140017	0.1	0.737333
12.141683	0.1	0.737696
12.143350	0.1	0.737444
12.145017	0.1	0.736476
12.146683	0.1	0.735219
12.148350	0.1	0.733840
12.150017	0.1	0.732653
12.151683	0.1	0.732844
12.153350	0.1	0.735698
12.155017	0.1	0.741356
12.156683	0.1	0.749095
12.158350	0.1	0.758269
12.160017	0.1	0.768299
12.161683	0.1	0.778008
12.163350	0.1	0.785994
12.165017	0.1	0.791689
12.166683	0.1	0.795498
12.168350	0.1	0.798469
12.170017	0.1	0.801655
12.171683	0.1	0.805296
12.173350	0.1	0.809352
12.175017	0.1	0.814325
12.176683	0.1	0.820747
12.178350	0.1	0.828654
12.180017	0.1	0.837459
12.181683	0.1	0.845841
12.183350	0.1	0.852677
12.185017	0.1	0.858051
12.186683	0.1	0.862549
12.188350	0.1	0.866195
12.190017	0.1	0.869036
12.191683	0.1	0.871951
12.193350	0.1	0.875858
12.195017	0.1	0.881185
12.196683	0.1	0.888524
12.198350	0.1	0.898577
12.200017	0.1	0.911229
12.201683	0.1	0.925367
12.203350	0.1	0.939234
12.205017	0.1	0.951067
12.206683	0.1	0.960021
12.208350	0.1	0.966378
12.210017	0.1	0.971099
12.211683	0.1	0.975532
12.213350	0.1	0.981125
12.215017	0.1	0.988939
12.216683	0.1	0.999360
12.218350	0.1	1.012371
12.220017	0.1	1.027272
12.221683	0.1	1.042476
12.223350	0.1	1.056837
12.225017	0.1	1.070704
12.226683	0.1	1.084721
12.228350	0.1	1.098718
12.230017	0.1	1.112195
12.231683	0.1	1.125429
12.233350	0.1	1.139604
12.235017	0.1	1.155552
12.236683	0.1	1.172619
12.238350	0.1	1.189448
12.240017	0.1	1.205676
12.241683	0.1	1.221662
12.243350	0.1	1.237197
12.245017	0.1	1.251553
12.246683	0.1	1.264354
12.248350	0.1	1.276326
12.250017	0.1	1.289453
12.251683	0.1	1.305989
12.253350	0.1	1.326804
12.255017	0.1	1.350893
12.256683	0.1	1.376546
12.258350	0.1	1.402660
12.260017	0.1	1.428314
12.261683	0.1	1.451578
12.263350	0.1	1.470479
12.265017	0.1	1.485324
12.266683	0.1	1.498875
12.268350	0.1	1.514223
12.270017	0.1	1.532999
12.271683	0.1	1.554992
12.273350	0.1	1.578652
12.275017	0.1	1.602415
12.276683	0.1	1.625801
12.278350	0.1	1.649093
12.280017	0.1	1.672432
12.281683	0.1	1.695585
12.283350	0.1	1.718183
12.285017	0.1	1.739915
12.286683	0.1	1.760712
12.288350	0.1	1.780884
12.290017	0.1	1.800992
12.291683	0.1	1.821108
12.293350	0.1	1.840293
12.295017	0.1	1.857462
12.296683	0.1	1.872508
12.298350	0.1	1.886012
12.300017	0.1	1.898785
12.301683	0.1	1.911861
12.303350	0.1	1.926036
12.305017	0.1	1.941402
12.306683	0.1	1.957742
12.308350	0.1	1.974944
12.310017	0.1	1.993123
12.311683	0.1	2.012705
12.313350	0.1	2.034018
12.315017	0.1	2.056509
12.316683	0.1	2.078414
12.318350	0.1	2.097525
12.320017	0.1	2.112677
12.321683	0.1	2.124300
12.323350	0.1	2.133716
12.325017	0.1	2.142405
12.326683	0.1	2.151229
12.328350	0.1	2.160165
12.330017	0.1	2.168799
12.331683	0.1	2.176878
12.333350	0.1	2.184692
12.335017	0.1	2.193069
12.336683	0.1	2.202364
12.338350	0.1	2.211928
12.340017	0.1	2.221134
12.341683	0.1	2.230136
12.343350	0.1	2.239547
12.345017	0.1	2.249787
12.346683	0.1	2.260637
12.348350	0.1	2.271505
12.350017	0.1	2.281978
12.351683	0.1	2.291920
12.353350	0.1	2.301447
12.355017	0.1	2.311217
12.356683	0.1	2.322234
12.358350	0.1	2.334425
12.360017	0.1	2.346365
12.361683	0.1	2.357289
12.363350	0.1	2.368228
12.365017	0.1	2.380423
12.366683	0.1	2.393024
12.368350	0.1	2.403371
12.370017	0.1	2.409709
12.371683	0.1	2.412363
12.373350	0.1	2.412461
12.375017	0.1	2.411082
12.376683	0.1	2.409858
12.378350	0.1	2.410775
12.380017	0.1	2.414803
12.381683	0.1	2.421336
12.383350	0.1	2.429523
12.385017	0.1	2.439297
12.386683	0.1	2.450612
12.388350	0.1	2.462305
12.390017	0.1	2.472405
12.391683	0.1	2.480065
12.393350	0.1	2.486254
12.395017	0.1	2.492038
12.396683	0.1	2.497234
12.398350	0.1	2.500955
12.400017	0.1	2.502790
12.401683	0.1	2.503279
12.403350	0.1	2.503339
12.405017	0.1	2.503525
12.406683	0.1	2.503991
12.408350	0.1	2.504741
12.410017	0.1	2.506184
12.411683	0.1	2.509332
12.413350	0.1	2.514753
12.415017	0.1	2.521849
12.416683	0.1	2.529882
12.418350	0.1	2.538902
12.420017	0.1	2.548499
12.421683	0.1	2.556802
12.423350	0.1	2.562045
12.425017	0.1	2.564243
12.426683	0.1	2.564923
12.428350	0.1	2.565961
12.430017	0.1	2.568481
12.431683	0.1	2.572313
12.433350	0.1	2.576341
12.435017	0.1	2.579112
12.436683	0.1	2.579163
12.438350	0.1	2.575843
12.440017	0.1	2.570278
12.441683	0.1	2.565337
12.443350	0.1	2.563661
12.445017	0.1	2.565347
12.446683	0.1	2.568117
12.448350	0.1	2.569631
12.450017	0.1	2.569016
12.451683	0.1	2.567037
12.453350	0.1	2.565566
12.455017	0.1	2.566362
12.456683	0.1	2.570129
12.458350	0.1	2.576369
12.460017	0.1	2.583270
12.461683	0.1	2.587857
12.463350	0.1	2.587521
12.465017	0.1	2.581920
12.466683	0.1	2.573300
12.468350	0.1	2.564727
12.470017	0.1	2.556937
12.471683	0.1	2.547773
12.473350	0.1	2.535614
12.475017	0.1	2.522045
12.476683	0.1	2.509952
12.478350	0.1	2.500401
12.480017	0.1	2.492717
12.481683	0.1	2.486398
12.483350	0.1	2.481039
12.485017	0.1	2.475134
12.486683	0.1	2.467171
12.488350	0.1	2.457472
12.490017	0.1	2.447348
12.491683	0.1	2.437416
12.493350	0.1	2.427697
12.495017	0.1	2.418384
12.496683	0.1	2.409578
12.498350	0.1	2.401294
12.500017	0.1	2.393955
12.501683	0.1	2.387553
12.503350	0.1	2.380279
12.505017	0.1	2.369517
12.506683	0.1	2.354290
12.508350	0.1	2.335999
12.510017	0.1	2.316898
12.511683	0.1	2.298523
12.513350	0.1	2.281950
12.515017	0.1	2.267859
12.516683	0.1	2.255496
12.518350	0.1	2.243123
12.520017	0.1	2.229633
12.521683	0.1	2.214867
12.523350	0.1	2.199337
12.525017	0.1	2.184045
12.526683	0.1	2.169604
12.528350	0.1	2.156119
12.530017	0.1	2.143830
12.531683	0.1	2.132403
12.533350	0.1	2.120775
12.535017	0.1	2.108887
12.536683	0.1	2.097650
12.538350	0.1	2.087373
12.540017	0.1	2.077669
12.541683	0.1	2.067960
12.543350	0.1	2.057804
12.545017	0.1	2.046865
12.546683	0.1	2.034893
12.548350	0.1	2.022292
12.550017	0.1	2.010409
12.551683	0.1	2.000839
12.553350	0.1	1.994185
12.555017	0.1	1.989165
12.556683	0.1	1.983284
12.558350	0.1	1.974856
12.560017	0.1	1.964034
12.561683	0.1	1.952183
12.563350	0.1	1.941258
12.565017	0.1	1.933216
12.566683	0.1	1.928667
12.568350	0.1	1.926562
12.570017	0.1	1.925109
12.571683	0.1	1.922227
12.573350	0.1	1.916401
12.575017	0.1	1.908033
12.576683	0.1	1.899009
12.578350	0.1	1.890901
12.580017	0.1	1.884098
12.581683	0.1	1.878599
12.583350	0.1	1.874701
12.585017	0.1	1.872340
12.586683	0.1	1.870510
12.588350	0.1	1.868061
12.590017	0.1	1.864512
12.591683	0.1	1.860345
12.593350	0.1	1.857043
12.595017	0.1	1.856089
12.596683	0.1	1.857495
12.598350	0.1	1.859269
12.600017	0.1	1.858515
12.601683	0.1	1.853760
12.603350	0.1	1.845881
12.605017	0.1	1.836303
12.606683	0.1	1.825881
12.608350	0.1	1.815958
12.610017	0.1	1.808493
12.611683	0.1	1.804372
12.613350	0.1	1.802854
12.615017	0.1	1.802561
12.616683	0.1	1.801918
12.618350	0.1	1.799152
12.620017	0.1	1.792638
12.621683	0.1	1.781923
12.623350	0.1	1.768800
12.625017	0.1	1.756130
12.626683	0.1	1.745340
12.628350	0.1	1.736153
12.630017	0.1	1.728013
12.631683	0.1	1.720716
12.633350	0.1	1.714006
12.635017	0.1	1.707436
12.636683	0.1	1.700860
12.638350	0.1	1.694160
12.640017	0.1	1.686686
12.641683	0.1	1.678159
12.643350	0.1	1.669121
12.645017	0.1	1.659566
12.646683	0.1	1.648543
12.648350	0.1	1.635514
12.650017	0.1	1.621386
12.651683	0.1	1.608040
12.653350	0.1	1.596669
12.655017	0.1	1.587081
12.656683	0.1	1.578438
12.658350	0.1	1.569921
12.660017	0.1	1.561041
12.661683	0.1	1.551611
12.663350	0.1	1.541423
12.665017	0.1	1.530391
12.666683	0.1	1.518736
12.668350	0.1	1.506638
12.670017	0.1	1.494042
12.671683	0.1	1.481166
12.673350	0.1	1.468686
12.675017	0.1	1.456905
12.676683	0.1	1.445361
12.678350	0.1	1.433501
12.680017	0.1	1.421082
12.681683	0.1	1.408169
12.683350	0.1	1.395703
12.685017	0.1	1.385184
12.686683	0.1	1.376858
12.688350	0.1	1.369258
12.690017	0.1	1.360811
12.691683	0.1	1.350925
12.693350	0.1	1.339260
12.695017	0.1	1.324946
12.696683	0.1	1.307786
12.698350	0.1	1.289784
12.700017	0.1	1.274291
12.701683	0.1	1.263623
12.703350	0.1	1.257975
12.705017	0.1	1.256252
12.706683	0.1	1.256047
12.708350	0.1	1.252620
12.710017	0.1	1.241555
12.711683	0.1	1.223027
12.713350	0.1	1.201397
12.715017	0.1	1.181620
12.716683	0.1	1.166454
12.718350	0.1	1.155850
12.720017	0.1	1.148288
12.721683	0.1	1.142239
12.723350	0.1	1.136684
12.725017	0.1	1.130486
12.726683	0.1	1.121685
12.728350	0.1	1.108586
12.730017	0.1	1.091557
12.731683	0.1	1.072823
12.733350	0.1	1.054597
12.735017	0.1	1.038015
12.736683	0.1	1.023891
12.738350	0.1	1.013777
12.740017	0.1	1.008827
12.741683	0.1	1.007346
12.743350	0.1	1.005181
12.745017	0.1	0.999225
12.746683	0.1	0.989232
12.748350	0.1	0.976492
12.750017	0.1	0.962173
12.751683	0.1	0.946978
12.753350	0.1	0.931672
12.755017	0.1	0.917129
12.756683	0.1	0.903918
12.758350	0.1	0.892179
12.760017	0.1	0.881962
12.761683	0.1	0.873758
12.763350	0.1	0.868062
12.765017	0.1	0.863583
12.766683	0.1	0.857231
12.768350	0.1	0.846945
12.770017	0.1	0.833059
12.771683	0.1	0.816910
12.773350	0.1	0.799783
12.775017	0.1	0.783354
12.776683	0.1	0.769589
12.778350	0.1	0.759591
12.780017	0.1	0.753081
12.781683	0.1	0.748634
12.783350	0.1	0.744429
12.785017	0.1	0.739638
12.786683	0.1	0.735275
12.788350	0.1	0.732839
12.790017	0.1	0.731926
12.791683	0.1	0.729812
12.793350	0.1	0.723889
12.795017	0.1	0.714031
12.796683	0.1	0.701845
12.798350	0.1	0.689020
12.800017	0.1	0.677290
12.801683	0.1	0.668522
12.803350	0.1	0.663949
12.805017	0.1	0.663302
12.806683	0.1	0.664764
12.808350	0.1	0.666212
12.810017	0.1	0.666231
12.811683	0.1	0.664224
12.813350	0.1	0.660121
12.815017	0.1	0.654166
12.816683	0.1	0.646766
12.818350	0.1	0.638175
12.820017	0.1	0.628508
12.821683	0.1	0.618547
12.823350	0.1	0.609923
12.825017	0.1	0.604303
12.826683	0.1	0.602608
12.828350	0.1	0.604372
12.830017	0.1	0.607627
12.831683	0.1	0.609830
12.833350	0.1	0.609057
12.835017	0.1	0.604619
12.836683	0.1	0.596833
12.838350	0.1	0.586691
12.840017	0.1	0.576149
12.841683	0.1	0.567958
12.843350	0.1	0.564279
12.845017	0.1	0.565555
12.846683	0.1	0.570631
12.848350	0.1	0.577634
12.850017	0.1	0.584489
12.851683	0.1	0.589062
12.853350	0.1	0.589900
12.855017	0.1	0.587185
12.856683	0.1	0.582188
12.858350	0.1	0.576503
12.860017	0.1	0.572284
12.861683	0.1	0.571515
12.863350	0.1	0.574100
12.865017	0.1	0.577457
12.866683	0.1	0.578528
12.868350	0.1	0.576666
12.870017	0.1	0.574696
12.871683	0.1	0.575823
12.873350	0.1	0.580121
12.875017	0.1	0.585383
12.876683	0.1	0.589695
12.878350	0.1	0.591958
12.880017	0.1	0.591204
12.881683	0.1	0.586775
12.883350	0.1	0.579366
12.885017	0.1	0.571269
12.886683	0.1	0.565327
12.888350	0.1	0.563338
12.890017	0.1	0.565248
12.891683	0.1	0.569732
12.893350	0.1	0.574985
12.895017	0.1	0.579352
12.896683	0.1	0.581704
12.898350	0.1	0.581434
12.900017	0.1	0.578724
12.901683	0.1	0.574598
12.903350	0.1	0.570440
12.905017	0.1	0.567669
12.906683	0.1	0.567492
12.908350	0.1	0.570072
12.910017	0.1	0.574123
12.911683	0.1	0.577630
12.913350	0.1	0.578752
12.915017	0.1	0.576475
12.916683	0.1	0.571413
12.918350	0.1	0.565741
12.920017	0.1	0.561941
12.921683	0.1	0.561699
12.923350	0.1	0.565243
12.925017	0.1	0.571259
12.926683	0.1	0.577848
12.928350	0.1	0.582905
12.930017	0.1	0.584358
12.931683	0.1	0.581392
12.933350	0.1	0.575045
12.935017	0.1	0.567501
12.936683	0.1	0.560977
12.938350	0.1	0.556856
12.940017	0.1	0.555296
12.941683	0.1	0.555869
12.943350	0.1	0.558668
12.945017	0.1	0.564153
12.946683	0.1	0.571487
12.948350	0.1	0.578281
12.950017	0.1	0.582091
12.951683	0.1	0.582207
12.953350	0.1	0.580084
12.955017	0.1	0.577685
12.956683	0.1	0.575534
12.958350	0.1	0.572647
12.960017	0.1	0.568139
12.961683	0.1	0.562645
12.963350	0.1	0.557899
12.965017	0.1	0.555301
12.966683	0.1	0.555296
12.968350	0.1	0.557536
12.970017	0.1	0.560712
12.971683	0.1	0.563017
12.973350	0.1	0.563376
12.975017	0.1	0.561816
12.976683	0.1	0.559078
12.978350	0.1	0.556284
12.980017	0.1	0.554509
12.981683	0.1	0.554323
12.983350	0.1	0.555534
12.985017	0.1	0.557564
12.986683	0.1	0.560046
12.988350	0.1	0.562654
12.990017	0.1	0.564805
12.991683	0.1	0.565355
12.993350	0.1	0.562994
12.995017	0.1	0.557657
12.996683	0.1	0.551245
12.998350	0.1	0.546328
13.000017	0.1	0.544135
13.001683	0.1	0.543832
13.003350	0.1	0.544023
13.005017	0.1	0.544419
13.006683	0.1	0.545685
13.008350	0.1	0.547813
13.010017	0.1	0.549392
13.011683	0.1	0.548987
13.013350	0.1	0.546672
13.015017	0.1	0.544013
13.016683	0.1	0.542914
13.018350	0.1	0.544298
13.020017	0.1	0.547175
13.021683	0.1	0.548959
13.023350	0.1	0.547678
13.025017	0.1	0.543897
13.026683	0.1	0.540013
13.028350	0.1	0.538374
13.030017	0.1	0.539818
13.031683	0.1	0.543259
13.033350	0.1	0.546845
13.035017	0.1	0.549504
13.036683	0.1	0.551254
13.038350	0.1	0.552391
13.040017	0.1	0.552507
13.041683	0.1	0.551064
13.043350	0.1	0.548610
13.045017	0.1	0.546365
13.046683	0.1	0.545019
13.048350	0.1	0.544423
13.050017	0.1	0.544111
13.051683	0.1	0.544200
13.053350	0.1	0.545722
13.055017	0.1	0.549760
13.056683	0.1	0.556023
13.058350	0.1	0.562826
13.060017	0.1	0.568754
13.061683	0.1	0.573383
13.063350	0.1	0.576493
13.065017	0.1	0.577676
13.066683	0.1	0.576908
13.068350	0.1	0.575301
13.070017	0.1	0.574701
13.071683	0.1	0.576316
13.073350	0.1	0.580177
13.075017	0.1	0.585709
13.076683	0.1	0.592512
13.078350	0.1	0.600414
13.080017	0.1	0.608838
13.081683	0.1	0.616382
13.083350	0.1	0.621136
13.085017	0.1	0.621751
13.086683	0.1	0.618910
13.088350	0.1	0.615129
13.090017	0.1	0.613094
13.091683	0.1	0.614822
13.093350	0.1	0.621527
13.095017	0.1	0.632722
13.096683	0.1	0.645542
13.098350	0.1	0.656494
13.100017	0.1	0.664312
13.101683	0.1	0.670021
13.103350	0.1	0.674976
13.105017	0.1	0.679884
13.106683	0.1	0.684783
13.108350	0.1	0.689067
13.110017	0.1	0.692424
13.111683	0.1	0.695651
13.113350	0.1	0.699623
13.115017	0.1	0.704061
13.116683	0.1	0.708206
13.118350	0.1	0.712574
13.120017	0.1	0.718883
13.121683	0.1	0.727512
13.123350	0.1	0.735638
13.125017	0.1	0.739717
13.126683	0.1	0.739605
13.128350	0.1	0.738567
13.130017	0.1	0.739880
13.131683	0.1	0.744825
13.133350	0.1	0.753035
13.135017	0.1	0.763112
13.136683	0.1	0.772984
13.138350	0.1	0.780639
13.140017	0.1	0.785463
13.141683	0.1	0.788667
13.143350	0.1	0.791713
13.145017	0.1	0.794949
13.146683	0.1	0.797850
13.148350	0.1	0.799852
13.150017	0.1	0.800840
13.151683	0.1	0.801305
13.153350	0.1	0.802442
13.155017	0.1	0.805692
13.156683	0.1	0.811378
13.158350	0.1	0.818414
13.160017	0.1	0.825864
13.161683	0.1	0.833366
13.163350	0.1	0.839918
13.165017	0.1	0.844165
13.166683	0.1	0.845827
13.168350	0.1	0.845948
13.170017	0.1	0.846297
13.171683	0.1	0.848314
13.173350	0.1	0.852076
13.175017	0.1	0.856551
13.176683	0.1	0.860463
13.178350	0.1	0.862810
13.180017	0.1	0.863383
13.181683	0.1	0.863043
13.183350	0.1	0.862563
13.185017	0.1	0.861618
13.186683	0.1	0.860360
13.188350	0.1	0.860468
13.190017	0.1	0.863406
13.191683	0.1	0.869045
13.193350	0.1	0.875816
13.195017	0.1	0.881371
13.196683	0.1	0.884021
13.198350	0.1	0.883783
13.200017	0.1	0.882316
13.201683	0.1	0.881590
13.203350	0.1	0.882107
13.205017	0.1	0.882973
13.206683	0.1	0.884007
13.208350	0.1	0.886153
13.210017	0.1	0.889786
13.211683	0.1	0.894312
13.213350	0.1	0.899411
13.215017	0.1	0.905357
13.216683	0.1	0.911979
13.218350	0.1	0.918359
13.220017	0.1	0.924086
13.221683	0.1	0.930503
13.223350	0.1	0.939672
13.225017	0.1	0.951565
13.226683	0.1	0.962969
13.228350	0.1	0.970117
13.230017	0.1	0.971770
13.231683	0.1	0.969754
13.233350	0.1	0.967514
13.235017	0.1	0.967691
13.236683	0.1	0.971295
13.238350	0.1	0.978825
13.240017	0.1	0.989847
13.241683	0.1	1.002466
13.243350	0.1	1.015398
13.245017	0.1	1.028860
13.246683	0.1	1.042918
13.248350	0.1	1.056977
13.250017	0.1	1.070900
13.251683	0.1	1.085228
13.253350	0.1	1.100586
13.255017	0.1	1.117522
13.256683	0.1	1.136349
13.258350	0.1	1.156735
13.260017	0.1	1.177685
13.261683	0.1	1.198128
13.263350	0.1	1.218095
13.265017	0.1	1.239385
13.266683	0.1	1.264284
13.268350	0.1	1.293854
13.270017	0.1	1.327526
13.271683	0.1	1.363386
13.273350	0.1	1.399424
13.275017	0.1	1.435522
13.276683	0.1	1.473050
13.278350	0.1	1.512561
13.280017	0.1	1.553539
13.281683	0.1	1.596226
13.283350	0.1	1.642052
13.285017	0.1	1.691976
13.286683	0.1	1.745592
13.288350	0.1	1.802086
13.290017	0.1	1.860899
13.291683	0.1	1.921724
13.293350	0.1	1.984565
13.295017	0.1	2.049259
13.296683	0.1	2.115057
13.298350	0.1	2.181516
13.300017	0.1	2.249065
13.301683	0.1	2.319156
13.303350	0.1	2.394449
13.305017	0.1	2.476759
13.306683	0.1	2.564797
13.308350	0.1	2.655797
13.310017	0.1	2.748789
13.311683	0.1	2.845246
13.313350	0.1	2.947208
13.315017	0.1	3.055534
13.316683	0.1	3.169673
13.318350	0.1	3.288756
13.320017	0.1	3.412454
13.321683	0.1	3.540367
13.323350	0.1	3.671008
13.325017	0.1	3.802204
13.326683	0.1	3.933152
13.328350	0.1	4.065703
13.330017	0.1	4.203273
13.331683	0.1	4.348722
13.333350	0.1	4.503243
13.335017	0.1	4.666401
13.336683	0.1	4.836549
13.338350	0.1	5.011600
13.340017	0.1	5.189641
13.341683	0.1	5.369671
13.343350	0.1	5.552517
13.345017	0.1	5.740132
13.346683	0.1	5.934243
13.348350	0.1	6.135842
13.350017	0.1	6.344593
13.351683	0.1	6.558779
13.353350	0.1	6.776997
13.355017	0.1	6.999513
13.356683	0.1	7.227720
13.358350	0.1	7.463475
13.360017	0.1	7.708431
13.361683	0.1	7.962631
13.363350	0.1	8.224542
13.365017	0.1	8.493224
13.366683	0.1	8.769697
13.368350	0.1	9.055384
13.370017	0.1	9.349915
13.371683	0.1	9.651454
13.373350	0.1	9.958562
13.375017	0.1	10.271119
13.376683	0.1	10.590097
13.378350	0.1	10.917303
13.380017	0.1	11.255397
13.381683	0.1	11.607399
13.383350	0.1	11.975179
13.385017	0.1	12.357980
13.386683	0.1	12.753303
13.388350	0.1	13.158969
13.390017	0.1	13.573500
13.391683	0.1	13.995674
13.393350	0.1	14.424948
13.395017	0.1	14.861859
13.396683	0.1	15.307879
13.398350	0.1	15.764707
13.400017	0.1	16.233237
13.401683	0.1	16.713967
13.403350	0.1	17.208061
13.405017	0.1	17.716284
13.406683	0.1	18.236809
13.408350	0.1	18.766057
13.410017	0.1	19.301497
13.411683	0.1	19.842391
13.413350	0.1	20.389031
13.415017	0.1	20.942562
13.416683	0.1	21.503777
13.418350	0.1	22.071335
13.420017	0.1	22.642748
13.421683	0.1	23.216722
13.423350	0.1	23.792922
13.425017	0.1	24.370383
13.426683	0.1	24.947887
13.428350	0.1	25.525386
13.430017	0.1	26.103291
13.431683	0.1	26.680138
13.433350	0.1	27.252417
13.435017	0.1	27.816710
13.436683	0.1	28.371229
13.438350	0.1	28.915782
13.440017	0.1	29.450874
13.441683	0.1	29.976647
13.443350	0.1	30.492116
13.445017	0.1	30.995412
13.446683	0.1	31.485031
13.448350	0.1	31.960369
13.450017	0.1	32.421094
13.451683	0.1	32.866942
13.453350	0.1	33.297353
13.455017	0.1	33.711148
13.456683	0.1	34.107389
13.458350	0.1	34.486298
13.460017	0.1	34.848396
13.461683	0.1	35.192915
13.463350	0.1	35.517840
13.465017	0.1	35.821931
13.466683	0.1	36.105816
13.468350	0.1	36.370754
13.470017	0.1	36.617629
13.471683	0.1	36.847256
13.473350	0.1	37.060073
13.475017	0.1	37.255203
13.476683	0.1	37.430627
13.478350	0.1	37.585096
13.480017	0.1	37.719589
13.481683	0.1	37.836744
13.483350	0.1	37.939269
13.485017	0.1	38.028872
13.486683	0.1	38.106050
13.488350	0.1	38.170898
13.490017	0.1	38.223811
13.491683	0.1	38.264664
13.493350	0.1	38.292422
13.495017	0.1	38.306564
13.496683	0.1	38.307514
13.498350	0.1	38.295765
13.500017	0.1	38.271691
13.501683	0.1	38.235751
13.503350	0.1	38.188375
13.505017	0.1	38.129524
13.506683	0.1	38.058260
13.508350	0.1	37.973872
13.510017	0.1	37.877942
13.511683	0.1	37.774015
13.513350	0.1	37.664641
13.515017	0.1	37.549106
13.516683	0.1	37.424313
13.518350	0.1	37.287506
13.520017	0.1	37.138350
13.521683	0.1	36.978084
13.523350	0.1	36.807028
13.525017	0.1	36.624242
13.526683	0.1	36.428990
13.528350	0.1	36.221324
13.530017	0.1	36.001843
13.531683	0.1	35.771355
13.533350	0.1	35.529961
13.535017	0.1	35.276199
13.536683	0.1	35.007745
13.538350	0.1	34.723198
13.540017	0.1	34.423289
13.541683	0.1	34.110211
13.543350	0.1	33.785822
13.545017	0.1	33.450322
13.546683	0.1	33.102459
13.548350	0.1	32.740585
13.550017	0.1	32.363869
13.551683	0.1	31.972849
13.553350	0.1	31.568925
13.555017	0.1	31.152898
13.556683	0.1	30.723703
13.558350	0.1	30.279416
13.560017	0.1	29.819380
13.561683	0.1	29.344545
13.563350	0.1	28.856793
13.565017	0.1	28.358009
13.566683	0.1	27.848939
13.568350	0.1	27.329088
13.570017	0.1	26.798081
13.571683	0.1	26.256889
13.573350	0.1	25.707395
13.575017	0.1	25.151060
13.576683	0.1	24.588252
13.578350	0.1	24.019005
13.580017	0.1	23.444314
13.581683	0.1	22.865990
13.583350	0.1	22.285301
13.585017	0.1	21.702740
13.586683	0.1	21.118755
13.588350	0.1	20.533423
13.590017	0.1	19.946001
13.591683	0.1	19.355747
13.593350	0.1	18.763398
13.595017	0.1	18.171538
13.596683	0.1	17.583189
13.598350	0.1	17.000381
13.600017	0.1	16.424349
13.601683	0.1	15.856591
13.603350	0.1	15.299185
13.605017	0.1	14.753379
13.606683	0.1	14.218022
13.608350	0.1	13.690800
13.610017	0.1	13.170550
13.611683	0.1	12.656972
13.613350	0.1	12.150309
13.615017	0.1	11.652848
13.616683	0.1	11.168383
13.618350	0.1	10.699509
13.620017	0.1	10.246914
13.621683	0.1	9.810589
13.623350	0.1	9.390148
13.625017	0.1	8.984525
13.626683	0.1	8.592298
13.628350	0.1	8.212645
13.630017	0.1	7.845815
13.631683	0.1	7.492239
13.633350	0.1	7.151575
13.635017	0.1	6.823256
13.636683	0.1	6.507174
13.638350	0.1	6.203558
13.640017	0.1	5.912916
13.641683	0.1	5.635885
13.643350	0.1	5.372693
13.645017	0.1	5.122907
13.646683	0.1	4.885993
13.648350	0.1	4.661875
13.650017	0.1	4.450423
13.651683	0.1	4.250826
13.653350	0.1	4.062136
13.655017	0.1	3.883741
13.656683	0.1	3.714906
13.658350	0.1	3.554393
13.660017	0.1	3.401018
13.661683	0.1	3.254325
13.663350	0.1	3.114510
13.665017	0.1	2.982020
13.666683	0.1	2.857023
13.668350	0.1	2.739038
13.670017	0.1	2.627745
13.671683	0.1	2.524117
13.673350	0.1	2.429774
13.675017	0.1	2.344865
13.676683	0.1	2.267431
13.678350	0.1	2.194671
13.680017	0.1	2.124216
13.681683	0.1	2.054702
13.683350	0.1	1.985966
13.685017	0.1	1.919055
13.686683	0.1	1.856047
13.688350	0.1	1.798971
13.690017	0.1	1.747957
13.691683	0.1	1.700860
13.693350	0.1	1.655584
13.695017	0.1	1.611984
13.696683	0.1	1.570955
13.698350	0.1	1.532668
13.700017	0.1	1.496128
13.701683	0.1	1.459890
13.703350	0.1	1.423429
13.705017	0.1	1.387293
13.706683	0.1	1.352010
13.708350	0.1	1.317854
13.710017	0.1	1.285425
13.711683	0.1	1.255400
13.713350	0.1	1.227702
13.715017	0.1	1.201974
13.716683	0.1	1.178654
13.718350	0.1	1.158142
13.720017	0.1	1.139245
13.721683	0.1	1.120162
13.723350	0.1	1.100251
13.725017	0.1	1.080330
13.726683	0.1	1.062262
13.728350	0.1	1.047575
13.730017	0.1	1.035430
13.731683	0.1	1.023114
13.733350	0.1	1.008697
13.735017	0.1	0.992049
13.736683	0.1	0.973837
13.738350	0.1	0.954927
13.740017	0.1	0.936473
13.741683	0.1	0.919732
13.743350	0.1	0.905511
13.745017	0.1	0.893655
13.746683	0.1	0.883345
13.748350	0.1	0.874321
13.750017	0.1	0.866824
13.751683	0.1	0.860225
13.753350	0.1	0.852719
13.755017	0.1	0.842558
13.756683	0.1	0.829282
13.758350	0.1	0.814041
13.760017	0.1	0.798847
13.761683	0.1	0.785477
13.763350	0.1	0.774767
13.765017	0.1	0.766288
13.766683	0.1	0.759019
13.768350	0.1	0.752243
13.770017	0.1	0.745305
13.771683	0.1	0.737724
13.773350	0.1	0.729589
13.775017	0.1	0.721109
13.776683	0.1	0.712802
13.778350	0.1	0.706026
13.780017	0.1	0.701463
13.781683	0.1	0.697873
13.783350	0.1	0.693672
13.785017	0.1	0.688350
13.786683	0.1	0.681975
13.788350	0.1	0.674762
13.790017	0.1	0.667041
13.791683	0.1	0.659153
13.793350	0.1	0.651632
13.795017	0.1	0.645514
13.796683	0.1	0.642124
13.798350	0.1	0.642575
13.800017	0.1	0.646897
13.801683	0.1	0.653015
13.803350	0.1	0.657314
13.805017	0.1	0.656815
13.806683	0.1	0.650873
13.808350	0.1	0.640904
13.810017	0.1	0.628908
13.811683	0.1	0.616494
13.813350	0.1	0.604321
13.815017	0.1	0.592698
13.816683	0.1	0.583148
13.818350	0.1	0.577481
13.820017	0.1	0.575525
13.821683	0.1	0.575553
13.823350	0.1	0.575758
13.825017	0.1	0.574468
13.826683	0.1	0.570882
13.828350	0.1	0.565359
13.830017	0.1	0.558374
13.831683	0.1	0.550519
13.833350	0.1	0.542924
13.835017	0.1	0.536493
13.836683	0.1	0.531427
13.838350	0.1	0.527869
13.840017	0.1	0.526323
13.841683	0.1	0.527031
13.843350	0.1	0.529340
13.845017	0.1	0.532358
13.846683	0.1	0.535175
13.848350	0.1	0.536181
13.850017	0.1	0.534183
13.851683	0.1	0.530304
13.853350	0.1	0.527166
13.855017	0.1	0.526332
13.856683	0.1	0.527697
13.858350	0.1	0.530607
13.860017	0.1	0.534533
13.861683	0.1	0.538332
13.863350	0.1	0.539701
13.865017	0.1	0.537061
13.866683	0.1	0.531455
13.868350	0.1	0.525350
13.870017	0.1	0.520963
13.871683	0.1	0.519995
13.873350	0.1	0.523208
13.875017	0.1	0.529326
13.876683	0.1	0.535259
13.878350	0.1	0.538118
13.880017	0.1	0.536731
13.881683	0.1	0.531785
13.883350	0.1	0.525056
13.885017	0.1	0.518286
13.886683	0.1	0.512851
13.888350	0.1	0.509825
13.890017	0.1	0.509848
13.891683	0.1	0.513154
13.893350	0.1	0.518980
13.895017	0.1	0.525434
13.896683	0.1	0.530956
13.898350	0.1	0.535473
13.900017	0.1	0.539683
13.901683	0.1	0.543860
13.903350	0.1	0.547185
13.905017	0.1	0.548642
13.906683	0.1	0.548237
13.908350	0.1	0.546328
13.910017	0.1	0.543203
13.911683	0.1	0.539999
13.913350	0.1	0.538216
13.915017	0.1	0.538654
13.916683	0.1	0.541355
13.918350	0.1	0.545266
13.920017	0.1	0.548610
13.921683	0.1	0.550607
13.923350	0.1	0.552009
13.925017	0.1	0.553881
13.926683	0.1	0.556600
13.928350	0.1	0.559795
13.930017	0.1	0.563022
13.931683	0.1	0.566430
13.933350	0.1	0.570272
13.935017	0.1	0.574039
13.936683	0.1	0.576875
13.938350	0.1	0.578524
13.940017	0.1	0.580065
13.941683	0.1	0.583651
13.943350	0.1	0.590920
13.945017	0.1	0.601495
13.946683	0.1	0.613322
13.948350	0.1	0.624098
13.950017	0.1	0.632289
13.951683	0.1	0.637481
13.953350	0.1	0.640163
13.955017	0.1	0.640699
13.956683	0.1	0.639376
13.958350	0.1	0.637714
13.960017	0.1	0.638221
13.961683	0.1	0.642384
13.963350	0.1	0.649667
13.965017	0.1	0.658669
13.966683	0.1	0.668545
13.968350	0.1	0.678948
13.970017	0.1	0.689169
13.971683	0.1	0.698538
13.973350	0.1	0.707633
13.975017	0.1	0.717500
13.976683	0.1	0.728150
13.978350	0.1	0.739242
13.980017	0.1	0.750702
13.981683	0.1	0.762190
13.983350	0.1	0.773333
13.985017	0.1	0.784234
13.986683	0.1	0.795168
13.988350	0.1	0.806246
13.990017	0.1	0.817599
13.991683	0.1	0.829548
13.993350	0.1	0.842223
13.995017	0.1	0.855317
13.996683	0.1	0.868980
13.998350	0.1	0.884617
14.000017	0.1	0.903769
14.001683	0.1	0.926573
14.003350	0.1	0.951379
14.005017	0.1	0.975542
14.006683	0.1	0.996911
14.008350	0.1	1.014872
14.010017	0.1	1.030052
14.011683	0.1	1.043612
14.013350	0.1	1.056856
14.015017	0.1	1.071361
14.016683	0.1	1.088814
14.018350	0.1	1.110290
14.020017	0.1	1.135832
14.021683	0.1	1.164824
14.023350	0.1	1.196116
14.025017	0.1	1.227958
14.026683	0.1	1.258356
14.028350	0.1	1.286208
14.030017	0.1	1.312448
14.031683	0.1	1.339545
14.033350	0.1	1.369533
14.035017	0.1	1.403056
14.036683	0.1	1.439680
14.038350	0.1	1.478223
14.040017	0.1	1.516836
14.041683	0.1	1.553590
14.043350	0.1	1.587821
14.045017	0.1	1.620613
14.046683	0.1	1.653233
14.048350	0.1	1.685782
14.050017	0.1	1.717787
14.051683	0.1	1.749233
14.053350	0.1	1.780782
14.055017	0.1	1.813746
14.056683	0.1	1.849625
14.058350	0.1	1.889160
14.060017	0.1	1.932094
14.061683	0.1	1.977831
14.063350	0.1	2.025571
14.065017	0.1	2.074083
14.066683	0.1	2.122093
14.068350	0.1	2.169115
14.070017	0.1	2.215696
14.071683	0.1	2.262574
14.073350	0.1	2.309708
14.075017	0.1	2.356502
14.076683	0.1	2.402947
14.078350	0.1	2.449877
14.080017	0.1	2.497635
14.081683	0.1	2.545016
14.083350	0.1	2.590329
14.085017	0.1	2.632975
14.086683	0.1	2.673827
14.088350	0.1	2.714996
14.090017	0.1	2.758633
14.091683	0.1	2.805502
14.093350	0.1	2.854858
14.095017	0.1	2.905480
14.096683	0.1	2.956223
14.098350	0.1	3.005476
14.100017	0.1	3.051362
14.101683	0.1	3.093225
14.103350	0.1	3.132289
14.105017	0.1	3.170478
14.106683	0.1	3.208830
14.108350	0.1	3.247429
14.110017	0.1	3.286721
14.111683	0.1	3.327206
14.113350	0.1	3.367495
14.115017	0.1	3.404920
14.116683	0.1	3.438038
14.118350	0.1	3.467202
14.120017	0.1	3.493568
14.121683	0.1	3.518490
14.123350	0.1	3.543096
14.125017	0.1	3.567543
14.126683	0.1	3.590942
14.128350	0.1	3.612190
14.130017	0.1	3.630724
14.131683	0.1	3.646952
14.133350	0.1	3.662719
14.135017	0.1	3.680415
14.136683	0.1	3.700498
14.138350	0.1	3.720629
14.140017	0.1	3.738143
14.141683	0.1	3.752266
14.143350	0.1	3.763554
14.145017	0.1	3.772462
14.146683	0.1	3.779200
14.148350	0.1	3.784331
14.150017	0.1	3.788727
14.151683	0.1	3.792359
14.153350	0.1	3.794329
14.155017	0.1	3.794674
14.156683	0.1	3.794716
14.158350	0.1	3.795461
14.160017	0.1	3.796150
14.161683	0.1	3.793975
14.163350	0.1	3.786176
14.165017	0.1	3.772508
14.166683	0.1	3.755046
14.168350	0.1	3.736774
14.170017	0.1	3.720503
14.171683	0.1	3.707265
14.173350	0.1	3.695753
14.175017	0.1	3.683786
14.176683	0.1	3.669309
14.178350	0.1	3.650882
14.180017	0.1	3.629066
14.181683	0.1	3.606039
14.183350	0.1	3.582980
14.185017	0.1	3.559263
14.186683	0.1	3.534127
14.188350	0.1	3.507901
14.190017	0.1	3.480967
14.191683	0.1	3.452417
14.193350	0.1	3.421158
14.195017	0.1	3.387895
14.196683	0.1	3.354619
14.198350	0.1	3.322377
14.200017	0.1	3.290563
14.201683	0.1	3.258144
14.203350	0.1	3.224304
14.205017	0.1	3.188378
14.206683	0.1	3.150366
14.208350	0.1	3.111097
14.210017	0.1	3.070990
14.211683	0.1	3.029038
14.213350	0.1	2.984107
14.215017	0.1	2.936800
14.216683	0.1	2.888939
14.218350	0.1	2.841493
14.220017	0.1	2.794033
14.221683	0.1	2.746368
14.223350	0.1	2.700025
14.225017	0.1	2.656588
14.226683	0.1	2.615368
14.228350	0.1	2.573943
14.230017	0.1	2.529826
14.231683	0.1	2.481509
14.233350	0.1	2.429532
14.235017	0.1	2.376274
14.236683	0.1	2.324069
14.238350	0.1	2.273778
14.240017	0.1	2.225037
14.241683	0.1	2.177041
14.243350	0.1	2.129418
14.245017	0.1	2.082642
14.246683	0.1	2.037296
14.248350	0.1	1.993310
14.250017	0.1	1.950320
14.251683	0.1	1.908094
14.253350	0.1	1.866496
14.255017	0.1	1.825555
14.256683	0.1	1.785229
14.258350	0.1	1.744926
14.260017	0.1	1.704036
14.261683	0.1	1.662946
14.263350	0.1	1.622974
14.265017	0.1	1.585400
14.266683	0.1	1.550619
14.268350	0.1	1.517981
14.270017	0.1	1.485893
14.271683	0.1	1.452998
14.273350	0.1	1.419508
14.275017	0.1	1.386912
14.276683	0.1	1.356499
14.278350	0.1	1.328397
14.280017	0.1	1.302059
14.281683	0.1	1.277165
14.283350	0.1	1.253816
14.285017	0.1	1.232349
14.286683	0.1	1.212922
14.288350	0.1	1.194840
14.290017	0.1	1.176717
14.291683	0.1	1.157979
14.293350	0.1	1.139767
14.295017	0.1	1.123422
14.296683	0.1	1.108786
14.298350	0.1	1.094700
14.300017	0.1	1.080213
14.301683	0.1	1.064758
14.303350	0.1	1.048017
14.305017	0.1	1.030457
14.306683	0.1	1.013568
14.308350	0.1	0.998797
14.310017	0.1	0.986587
14.311683	0.1	0.976440
14.313350	0.1	0.967085
14.315017	0.1	0.957297
14.316683	0.1	0.947760
14.318350	0.1	0.940748
14.320017	0.1	0.937283
14.321683	0.1	0.936058
14.323350	0.1	0.934959
14.325017	0.1	0.932538
14.326683	0.1	0.928766
14.328350	0.1	0.924524
14.330017	0.1	0.920068
14.331683	0.1	0.914824
14.333350	0.1	0.908235
14.335017	0.1	0.900012
14.336683	0.1	0.890233
14.338350	0.1	0.879555
14.340017	0.1	0.869390
14.341683	0.1	0.862218
14.343350	0.1	0.860551
14.345017	0.1	0.864672
14.346683	0.1	0.871695
14.348350	0.1	0.877148
14.350017	0.1	0.877813
14.351683	0.1	0.873497
14.353350	0.1	0.866503
14.355017	0.1	0.859373
14.356683	0.1	0.853003
14.358350	0.1	0.846921
14.360017	0.1	0.841157
14.361683	0.1	0.837268
14.363350	0.1	0.836989
14.365017	0.1	0.840421
14.366683	0.1	0.846395
14.368350	0.1	0.853287
14.370017	0.1	0.858591
14.371683	0.1	0.859932
14.373350	0.1	0.856933
14.375017	0.1	0.851401
14.376683	0.1	0.846246
14.378350	0.1	0.843960
14.380017	0.1	0.845683
14.381683	0.1	0.851713
14.383350	0.1	0.860989
14.385017	0.1	0.870135
14.386683	0.1	0.875751
14.388350	0.1	0.877129
14.390017	0.1	0.875574
14.391683	0.1	0.873059
14.393350	0.1	0.871914
14.395017	0.1	0.873776
14.396683	0.1	0.878819
14.398350	0.1	0.885897
14.400017	0.1	0.892747
14.401683	0.1	0.896561
14.403350	0.1	0.895541
14.405017	0.1	0.890340
14.406683	0.1	0.883993
14.408350	0.1	0.879797
14.410017	0.1	0.879136
14.411683	0.1	0.881404
14.413350	0.1	0.885669
14.415017	0.1	0.891709
14.416683	0.1	0.899071
14.418350	0.1	0.905734
14.420017	0.1	0.909236
14.421683	0.1	0.909357
14.423350	0.1	0.907965
14.425017	0.1	0.906647
14.426683	0.1	0.906042
14.428350	0.1	0.906503
14.430017	0.1	0.908077
14.431683	0.1	0.910321
14.433350	0.1	0.912761
14.435017	0.1	0.915234
14.436683	0.1	0.917609
14.438350	0.1	0.919946
14.440017	0.1	0.922922
14.441683	0.1	0.927211
14.443350	0.1	0.932254
14.445017	0.1	0.936254
14.446683	0.1	0.938023
14.448350	0.1	0.938205
14.450017	0.1	0.938512
14.451683	0.1	0.940147
14.453350	0.1	0.943043
14.455017	0.1	0.946745
14.456683	0.1	0.951416
14.458350	0.1	0.957483
14.460017	0.1	0.964636
14.461683	0.1	0.971495
14.463350	0.1	0.976776
14.465017	0.1	0.980203
14.466683	0.1	0.982080
14.468350	0.1	0.983234
14.470017	0.1	0.985167
14.471683	0.1	0.988883
14.473350	0.1	0.994010
14.475017	0.1	0.999775
14.476683	0.1	1.006038
14.478350	0.1	1.012594
14.480017	0.1	1.018899
14.481683	0.1	1.024874
14.483350	0.1	1.030792
14.485017	0.1	1.036739
14.486683	0.1	1.043277
14.488350	0.1	1.052138
14.490017	0.1	1.064809
14.491683	0.1	1.080837
14.493350	0.1	1.098397
14.495017	0.1	1.115683
14.496683	0.1	1.131529
14.498350	0.1	1.145615
14.500017	0.1	1.158691
14.501683	0.1	1.172828
14.503350	0.1	1.191017
14.505017	0.1	1.215166
14.506683	0.1	1.244252
14.508350	0.1	1.274771
14.510017	0.1	1.303274
14.511683	0.1	1.328485
14.513350	0.1	1.351340
14.515017	0.1	1.373864
14.516683	0.1	1.398004
14.518350	0.1	1.424835
14.520017	0.1	1.454088
14.521683	0.1	1.484510
14.523350	0.1	1.515360
14.525017	0.1	1.547043
14.526683	0.1	1.579514
14.528350	0.1	1.612012
14.530017	0.1	1.645363
14.531683	0.1	1.682304
14.533350	0.1	1.724954
14.535017	0.1	1.773108
14.536683	0.1	1.824363
14.538350	0.1	1.875577
14.540017	0.1	1.924741
14.541683	0.1	1.971265
14.543350	0.1	2.015335
14.545017	0.1	2.058004
14.546683	0.1	2.101394
14.548350	0.1	2.147611
14.550017	0.1	2.197344
14.551683	0.1	2.250485
14.553350	0.1	2.307738
14.555017	0.1	2.370658
14.556683	0.1	2.440382
14.558350	0.1	2.516177
14.560017	0.1	2.594558
14.561683	0.1	2.670526
14.563350	0.1	2.740729
14.565017	0.1	2.805465
14.566683	0.1	2.867868
14.568350	0.1	2.932106
14.570017	0.1	3.001643
14.571683	0.1	3.078091
14.573350	0.1	3.161393
14.575017	0.1	3.250171
14.576683	0.1	3.341879
14.578350	0.1	3.434066
14.580017	0.1	3.525764
14.581683	0.1	3.617415
14.583350	0.1	3.709979
14.585017	0.1	3.804518
14.586683	0.1	3.901781
14.588350	0.1	4.001488
14.590017	0.1	4.102588
14.591683	0.1	4.204176
14.593350	0.1	4.306133
14.595017	0.1	4.409249
14.596683	0.1	4.514242
14.598350	0.1	4.620603
14.600017	0.1	4.727086
14.601683	0.1	4.832977
14.603350	0.1	4.938510
14.605017	0.1	5.044672
14.606683	0.1	5.152528
14.608350	0.1	5.261879
14.610017	0.1	5.370677
14.611683	0.1	5.476098
14.613350	0.1	5.576601
14.615017	0.1	5.673203
14.616683	0.1	5.769134
14.618350	0.1	5.868194
14.620017	0.1	5.972413
14.621683	0.1	6.080964
14.623350	0.1	6.190981
14.625017	0.1	6.298637
14.626683	0.1	6.400472
14.628350	0.1	6.495337
14.630017	0.1	6.584348
14.631683	0.1	6.669252
14.633350	0.1	6.751884
14.635017	0.1	6.834012
14.636683	0.1	6.916095
14.638350	0.1	6.996887
14.640017	0.1	7.074885
14.641683	0.1	7.149428
14.643350	0.1	7.220022
14.645017	0.1	7.285997
14.646683	0.1	7.347455
14.648350	0.1	7.405584
14.650017	0.1	7.461496
14.651683	0.1	7.515159
14.653350	0.1	7.565455
14.655017	0.1	7.611057
14.656683	0.1	7.651658
14.658350	0.1	7.688832
14.660017	0.1	7.725302
14.661683	0.1	7.762914
14.663350	0.1	7.801149
14.665017	0.1	7.837410
14.666683	0.1	7.868572
14.668350	0.1	7.892898
14.670017	0.1	7.911022
14.671683	0.1	7.924889
14.673350	0.1	7.935888
14.675017	0.1	7.944149
14.676683	0.1	7.949104
14.678350	0.1	7.950198
14.680017	0.1	7.947544
14.681683	0.1	7.942226
14.683350	0.1	7.935734
14.685017	0.1	7.928838
14.686683	0.1	7.920964
14.688350	0.1	7.910570
14.690017	0.1	7.896232
14.691683	0.1	7.877797
14.693350	0.1	7.856172
14.695017	0.1	7.831850
14.696683	0.1	7.805000
14.698350	0.1	7.776655
14.700017	0.1	7.748525
14.701683	0.1	7.722033
14.703350	0.1	7.697842
14.705017	0.1	7.675802
14.706683	0.1	7.654834
14.708350	0.1	7.633329
14.710017	0.1	7.610149
14.711683	0.1	7.584868
14.713350	0.1	7.557478
14.715017	0.1	7.529226
14.716683	0.1	7.503121
14.718350	0.1	7.481929
14.720017	0.1	7.466208
14.721683	0.1	7.454515
14.723350	0.1	7.444653
14.725017	0.1	7.434674
14.726683	0.1	7.423651
14.728350	0.1	7.412122
14.730017	0.1	7.401686
14.731683	0.1	7.394352
14.733350	0.1	7.392098
14.735017	0.1	7.396410
14.736683	0.1	7.407423
14.738350	0.1	7.423940
14.740017	0.1	7.444778
14.741683	0.1	7.469878
14.743350	0.1	7.499801
14.745017	0.1	7.534861
14.746683	0.1	7.574414
14.748350	0.1	7.617050
14.750017	0.1	7.661777
14.751683	0.1	7.708534
14.753350	0.1	7.757917
14.755017	0.1	7.810965
14.756683	0.1	7.868693
14.758350	0.1	7.930910
14.760017	0.1	7.996014
14.761683	0.1	8.062497
14.763350	0.1	8.130204
14.765017	0.1	8.200044
14.766683	0.1	8.272571
14.768350	0.1	8.347393
14.770017	0.1	8.424148
14.771683	0.1	8.502533
14.773350	0.1	8.581178
14.775017	0.1	8.658185
14.776683	0.1	8.733030
14.778350	0.1	8.806409
14.780017	0.1	8.878191
14.781683	0.1	8.946904
14.783350	0.1	9.011794
14.785017	0.1	9.074612
14.786683	0.1	9.137969
14.788350	0.1	9.202035
14.790017	0.1	9.264057
14.791683	0.1	9.320644
14.793350	0.1	9.369557
14.795017	0.1	9.409925
14.796683	0.1	9.441846
14.798350	0.1	9.466256
14.800017	0.1	9.484855
14.801683	0.1	9.499420
14.803350	0.1	9.511085
14.805017	0.1	9.519905
14.806683	0.1	9.524804
14.808350	0.1	9.524478
14.810017	0.1	9.518620
14.811683	0.1	9.507779
14.813350	0.1	9.492389
14.815017	0.1	9.472319
14.816683	0.1	9.446628
14.818350	0.1	9.414312
14.820017	0.1	9.375904
14.821683	0.1	9.333394
14.823350	0.1	9.288695
14.825017	0.1	9.242650
14.826683	0.1	9.195185
14.828350	0.1	9.146249
14.830017	0.1	9.095767
14.831683	0.1	9.042826
14.833350	0.1	8.986495
14.835017	0.1	8.927225
14.836683	0.1	8.866438
14.838350	0.1	8.805278
14.840017	0.1	8.744290
14.841683	0.1	8.683284
14.843350	0.1	8.621369
14.845017	0.1	8.556978
14.846683	0.1	8.488013
14.848350	0.1	8.413545
14.850017	0.1	8.335803
14.851683	0.1	8.258601
14.853350	0.1	8.183476
14.855017	0.1	8.109561
14.856683	0.1	8.036289
14.858350	0.1	7.963851
14.860017	0.1	7.891930
14.861683	0.1	7.819203
14.863350	0.1	7.744078
14.865017	0.1	7.666037
14.866683	0.1	7.586139
14.868350	0.1	7.505543
14.870017	0.1	7.423894
14.871683	0.1	7.339912
14.873350	0.1	7.253201
14.875017	0.1	7.164711
14.876683	0.1	7.075155
14.878350	0.1	6.983774
14.880017	0.1	6.889589
14.881683	0.1	6.792741
14.883350	0.1	6.693988
14.885017	0.1	6.593820
14.886683	0.1	6.492627
14.888350	0.1	6.390931
14.890017	0.1	6.288397
14.891683	0.1	6.183260
14.893350	0.1	6.074128
14.895017	0.1	5.962029
14.896683	0.1	5.849488
14.898350	0.1	5.737874
14.900017	0.1	5.626515
14.901683	0.1	5.514268
14.903350	0.1	5.400572
14.905017	0.1	5.284892
14.906683	0.1	5.166256
14.908350	0.1	5.044253
14.910017	0.1	4.919982
14.911683	0.1	4.795194
14.913350	0.1	4.671309
14.915017	0.1	4.549068
14.916683	0.1	4.427955
14.918350	0.1	4.306771
14.920017	0.1	4.185531
14.921683	0.1	4.066192
14.923350	0.1	3.950647
14.925017	0.1	3.838595
14.926683	0.1	3.728475
14.928350	0.1	3.619641
14.930017	0.1	3.512916
14.931683	0.1	3.409423
14.933350	0.1	3.309157
14.935017	0.1	3.211112
14.936683	0.1	3.114799
14.938350	0.1	3.020964
14.940017	0.1	2.930793
14.941683	0.1	2.844888
14.943350	0.1	2.762601
14.945017	0.1	2.682321
14.946683	0.1	2.602492
14.948350	0.1	2.523023
14.950017	0.1	2.445406
14.951683	0.1	2.371292
14.953350	0.1	2.301419
14.955017	0.1	2.235202
14.956683	0.1	2.171495
14.958350	0.1	2.110288
14.960017	0.1	2.052863
14.961683	0.1	2.000579
14.963350	0.1	1.954241
14.965017	0.1	1.913598
14.966683	0.1	1.877001
14.968350	0.1	1.842035
14.970017	0.1	1.806431
14.971683	0.1	1.769713
14.973350	0.1	1.734481
14.975017	0.1	1.703808
14.976683	0.1	1.677694
14.978350	0.1	1.653680
14.980017	0.1	1.629563
14.981683	0.1	1.604669
14.983350	0.1	1.579556
14.985017	0.1	1.555569
14.986683	0.1	1.534331
14.988350	0.1	1.516505
14.990017	0.1	1.501702
14.991683	0.1	1.489767
14.993350	0.1	1.481138
14.995017	0.1	1.476011
14.996683	0.1	1.473348
14.998350	0.1	1.470568
15.000017	0.1	1.465096
15.001683	0.1	1.456430
15.003350	0.1	1.446372
15.005017	0.1	1.437441
15.006683	0.1	1.431280
15.008350	0.1	1.428467
15.010017	0.1	1.429026
15.011683	0.1	1.432206
15.013350	0.1	1.436099
15.015017	0.1	1.438460
15.016683	0.1	1.438153
15.018350	0.1	1.435447
15.020017	0.1	1.431582
15.021683	0.1	1.428840
15.023350	0.1	1.429510
15.025017	0.1	1.433585
15.026683	0.1	1.438521
15.028350	0.1	1.441501
15.030017	0.1	1.441194
15.031683	0.1	1.437892
15.033350	0.1	1.433268
15.035017	0.1	1.429995
15.036683	0.1	1.430619
15.038350	0.1	1.436179
15.040017	0.1	1.445883
15.041683	0.1	1.457599
15.043350	0.1	1.468561
15.045017	0.1	1.476314
15.046683	0.1	1.479960
15.048350	0.1	1.480947
15.050017	0.1	1.482097
15.051683	0.1	1.485148
15.053350	0.1	1.489948
15.055017	0.1	1.496072
15.056683	0.1	1.503909
15.058350	0.1	1.513553
15.060017	0.1	1.523346
15.061683	0.1	1.531108
15.063350	0.1	1.536841
15.065017	0.1	1.542973
15.066683	0.1	1.552082
15.068350	0.1	1.565213
15.070017	0.1	1.581688
15.071683	0.1	1.599966
15.073350	0.1	1.618750
15.075017	0.1	1.636995
15.076683	0.1	1.653414
15.078350	0.1	1.666881
15.080017	0.1	1.676823
15.081683	0.1	1.683393
15.083350	0.1	1.687817
15.085017	0.1	1.692213
15.086683	0.1	1.699044
15.088350	0.1	1.710211
15.090017	0.1	1.726043
15.091683	0.1	1.745368
15.093350	0.1	1.766365
15.095017	0.1	1.787394
15.096683	0.1	1.807744
15.098350	0.1	1.827213
15.100017	0.1	1.845183
15.101683	0.1	1.861481
15.103350	0.1	1.877686
15.105017	0.1	1.895968
15.106683	0.1	1.917421
15.108350	0.1	1.942506
15.110017	0.1	1.971824
15.111683	0.1	2.004881
15.113350	0.1	2.038907
15.115017	0.1	2.070451
15.116683	0.1	2.097953
15.118350	0.1	2.122354
15.120017	0.1	2.145907
15.121683	0.1	2.170927
15.123350	0.1	2.198918
15.125017	0.1	2.230257
15.126683	0.1	2.264497
15.128350	0.1	2.300786
15.130017	0.1	2.338192
15.131683	0.1	2.375753
15.133350	0.1	2.412573
15.135017	0.1	2.448349
15.136683	0.1	2.483851
15.138350	0.1	2.520923
15.140017	0.1	2.561421
15.141683	0.1	2.605622
15.143350	0.1	2.652709
15.145017	0.1	2.702340
15.146683	0.1	2.754396
15.148350	0.1	2.808212
15.150017	0.1	2.862676
15.151683	0.1	2.916916
15.153350	0.1	2.971096
15.155017	0.1	3.026365
15.156683	0.1	3.083600
15.158350	0.1	3.142576
15.160017	0.1	3.202404
15.161683	0.1	3.261985
15.163350	0.1	3.320375
15.165017	0.1	3.377991
15.166683	0.1	3.436976
15.168350	0.1	3.499291
15.170017	0.1	3.565373
15.171683	0.1	3.634533
15.173350	0.1	3.705672
15.175017	0.1	3.778241
15.176683	0.1	3.852518
15.178350	0.1	3.928202
15.180017	0.1	4.004180
15.181683	0.1	4.079980
15.183350	0.1	4.156050
15.185017	0.1	4.233392
15.186683	0.1	4.313611
15.188350	0.1	4.397971
15.190017	0.1	4.485915
15.191683	0.1	4.575448
15.193350	0.1	4.664725
15.195017	0.1	4.752809
15.196683	0.1	4.839511
15.198350	0.1	4.925090
15.200017	0.1	5.010040
15.201683	0.1	5.095303
15.203350	0.1	5.181869
15.205017	0.1	5.269577
15.206683	0.1	5.357214
15.208350	0.1	5.444041
15.210017	0.1	5.529909
15.211683	0.1	5.613947
15.213350	0.1	5.694516
15.215017	0.1	5.770763
15.216683	0.1	5.843681
15.218350	0.1	5.914820
15.220017	0.1	5.983920
15.221683	0.1	6.049597
15.223350	0.1	6.111888
15.225017	0.1	6.172089
15.226683	0.1	6.231181
15.228350	0.1	6.289114
15.230017	0.1	6.344724
15.231683	0.1	6.396417
15.233350	0.1	6.442955
15.235017	0.1	6.483747
15.236683	0.1	6.518993
15.238350	0.1	6.549382
15.240017	0.1	6.576017
15.241683	0.1	6.599994
15.243350	0.1	6.621466
15.245017	0.1	6.639613
15.246683	0.1	6.653271
15.248350	0.1	6.661010
15.250017	0.1	6.661620
15.251683	0.1	6.654980
15.253350	0.1	6.642286
15.255017	0.1	6.625257
15.256683	0.1	6.604893
15.258350	0.1	6.581624
15.260017	0.1	6.556339
15.261683	0.1	6.529870
15.263350	0.1	6.501689
15.265017	0.1	6.470173
15.266683	0.1	6.433604
15.268350	0.1	6.390782
15.270017	0.1	6.341324
15.271683	0.1	6.285990
15.273350	0.1	6.226557
15.275017	0.1	6.164699
15.276683	0.1	6.101471
15.278350	0.1	6.037671
15.280017	0.1	5.973214
15.281683	0.1	5.906909
15.283350	0.1	5.837902
15.285017	0.1	5.766395
15.286683	0.1	5.692677
15.288350	0.1	5.616695
15.290017	0.1	5.538492
15.291683	0.1	5.457881
15.293350	0.1	5.374402
15.295017	0.1	5.288497
15.296683	0.1	5.202247
15.298350	0.1	5.118861
15.300017	0.1	5.040742
15.301683	0.1	4.967097
15.303350	0.1	4.894151
15.305017	0.1	4.818561
15.306683	0.1	4.740353
15.308350	0.1	4.661502
15.310017	0.1	4.582680
15.311683	0.1	4.503159
15.313350	0.1	4.423452
15.315017	0.1	4.346194
15.316683	0.1	4.274095
15.318350	0.1	4.208181
15.320017	0.1	4.147762
15.321683	0.1	4.091295
15.323350	0.1	4.037172
15.325017	0.1	3.984342
15.326683	0.1	3.933306
15.328350	0.1	3.886432
15.330017	0.1	3.846195
15.331683	0.1	3.813109
15.333350	0.1	3.785747
15.335017	0.1	3.762706
15.336683	0.1	3.744354
15.338350	0.1	3.732219
15.340017	0.1	3.726999
15.341683	0.1	3.728261
15.343350	0.1	3.735302
15.345017	0.1	3.747442
15.346683	0.1	3.764606
15.348350	0.1	3.787405
15.350017	0.1	3.816527
15.351683	0.1	3.853003
15.353350	0.1	3.897799
15.355017	0.1	3.950624
15.356683	0.1	4.010084
15.358350	0.1	4.074988
15.360017	0.1	4.145484
15.361683	0.1	4.222658
15.363350	0.1	4.307386
15.365017	0.1	4.400308
15.366683	0.1	4.502442
15.368350	0.1	4.615043
15.370017	0.1	4.738625
15.371683	0.1	4.872414
15.373350	0.1	5.015037
15.375017	0.1	5.165916
15.376683	0.1	5.325987
15.378350	0.1	5.496778
15.380017	0.1	5.679410
15.381683	0.1	5.874843
15.383350	0.1	6.083930
15.385017	0.1	6.306698
15.386683	0.1	6.541768
15.388350	0.1	6.787214
15.390017	0.1	7.042498
15.391683	0.1	7.309513
15.393350	0.1	7.591555
15.395017	0.1	7.891557
15.396683	0.1	8.211220
15.398350	0.1	8.551152
15.400017	0.1	8.911425
15.401683	0.1	9.291861
15.403350	0.1	9.691478
15.405017	0.1	10.108831
15.406683	0.1	10.544709
15.408350	0.1	11.003530
15.410017	0.1	11.491007
15.411683	0.1	12.011016
15.413350	0.1	12.564533
15.415017	0.1	13.150438
15.416683	0.1	13.767206
15.418350	0.1	14.414713
15.420017	0.1	15.095295
15.421683	0.1	15.812940
15.423350	0.1	16.571265
15.425017	0.1	17.372500
15.426683	0.1	18.218332
15.428350	0.1	19.110697
15.430017	0.1	20.051631
15.431683	0.1	21.043494
15.433350	0.1	22.089370
15.435017	0.1	23.192721
15.436683	0.1	24.357275
15.438350	0.1	25.587138
15.440017	0.1	26.885751
15.441683	0.1	28.254753
15.443350	0.1	29.694620
15.445017	0.1	31.206049
15.446683	0.1	32.790559
15.448350	0.1	34.451145
15.450017	0.1	36.192378
15.451683	0.1	38.018725
15.453350	0.1	39.933710
15.455017	0.1	41.940725
15.456683	0.1	44.042235
15.458350	0.1	46.238578
15.460017	0.1	48.529524
15.461683	0.1	50.916057
15.463350	0.1	53.400337
15.465017	0.1	55.985041
15.466683	0.1	58.672982
15.468350	0.1	61.467211
15.470017	0.1	64.370339
15.471683	0.1	67.383242
15.473350	0.1	70.506083
15.475017	0.1	73.740725
15.476683	0.1	77.090096
15.478350	0.1	80.555640
15.480017	0.1	84.137512
15.481683	0.1	87.836394
15.483350	0.1	91.653997
15.485017	0.1	95.592472
15.486683	0.1	99.653867
15.488350	0.1	103.840083
15.490017	0.1	108.153182
15.491683	0.1	112.595414
15.493350	0.1	117.169442
15.495017	0.1	121.878390
15.496683	0.1	126.724863
15.498350	0.1	131.711085
15.500017	0.1	136.841140
15.501683	0.1	142.121725
15.503350	0.1	147.560332
15.505017	0.1	153.163234
15.506683	0.1	158.934789
15.508350	0.1	164.878839
15.510017	0.1	171.001172
15.511683	0.1	177.310985
15.513350	0.1	183.820296
15.515017	0.1	190.541693
15.516683	0.1	197.486011
15.518350	0.1	204.661987
15.520017	0.1	212.078644
15.521683	0.1	219.748495
15.523350	0.1	227.688067
15.525017	0.1	235.915729
15.526683	0.1	244.449927
15.528350	0.1	253.308336
15.530017	0.1	262.506125
15.531683	0.1	272.056051
15.533350	0.1	281.971791
15.535017	0.1	292.269327
15.536683	0.1	302.965115
15.538350	0.1	314.074294
15.540017	0.1	325.609148
15.541683	0.1	337.577495
15.543350	0.1	349.982237
15.545017	0.1	362.822693
15.546683	0.1	376.096233
15.548350	0.1	389.796798
15.550017	0.1	403.911248
15.551683	0.1	418.418576
15.553350	0.1	433.292194
15.555017	0.1	448.501152
15.556683	0.1	464.010355
15.558350	0.1	479.780706
15.560017	0.1	495.767836
15.561683	0.1	511.920457
15.563350	0.1	528.179519
15.565017	0.1	544.478219
15.566683	0.1	560.744969
15.568350	0.1	576.906493
15.570017	0.1	592.885921
15.571683	0.1	608.601301
15.573350	0.1	623.970782
15.575017	0.1	638.918551
15.576683	0.1	653.375779
15.578350	0.1	667.278800
15.580017	0.1	680.566710
15.581683	0.1	693.181744
15.583350	0.1	705.072648
15.585017	0.1	716.195419
15.586683	0.1	726.510245
15.588350	0.1	735.977852
15.590017	0.1	744.560860
15.591683	0.1	752.232336
15.593350	0.1	758.982236
15.595017	0.1	764.814858
15.596683	0.1	769.742635
15.598350	0.1	773.781082
15.600017	0.1	776.945679
15.601683	0.1	779.251536
15.603350	0.1	780.715845
15.605017	0.1	781.361066
15.606683	0.1	781.215430
15.608350	0.1	780.311968
15.610017	0.1	778.689399
15.611683	0.1	776.391733
15.613350	0.1	773.463865
15.615017	0.1	769.948643
15.616683	0.1	765.888217
15.618350	0.1	761.322361
15.620017	0.1	756.283138
15.621683	0.1	750.796661
15.623350	0.1	744.891554
15.625017	0.1	738.602370
15.626683	0.1	731.967064
15.628350	0.1	725.023272
15.630017	0.1	717.803194
15.631683	0.1	710.331095
15.633350	0.1	702.628429
15.635017	0.1	694.719945
15.636683	0.1	686.632139
15.638350	0.1	678.388100
15.640017	0.1	670.006644
15.641683	0.1	661.503990
15.643350	0.1	652.893140
15.645017	0.1	644.183234
15.646683	0.1	635.382184
15.648350	0.1	626.499244
15.650017	0.1	617.545103
15.651683	0.1	608.531992
15.653350	0.1	599.472887
15.655017	0.1	590.379988
15.656683	0.1	581.264757
15.658350	0.1	572.136920
15.660017	0.1	563.001549
15.661683	0.1	553.859897
15.663350	0.1	544.714504
15.665017	0.1	535.571646
15.666683	0.1	526.439478
15.668350	0.1	517.326165
15.670017	0.1	508.239130
15.671683	0.1	499.184039
15.673350	0.1	490.163644
15.675017	0.1	481.178062
15.676683	0.1	472.226390
15.678350	0.1	463.308180
15.680017	0.1	454.424653
15.681683	0.1	445.579556
15.683350	0.1	436.779140
15.685017	0.1	428.031288
15.686683	0.1	419.344018
15.688350	0.1	410.724013
15.690017	0.1	402.176571
15.691683	0.1	393.706914
15.693350	0.1	385.319568
15.695017	0.1	377.016222
15.696683	0.1	368.795810
15.698350	0.1	360.656921
15.700017	0.1	352.599817
15.701683	0.1	344.626825
15.703350	0.1	336.741233
15.705017	0.1	328.945811
15.706683	0.1	321.242540
15.708350	0.1	313.633019
15.710017	0.1	306.118746
15.711683	0.1	298.702005
15.713350	0.1	291.386713
15.715017	0.1	284.177331
15.716683	0.1	277.077137
15.718350	0.1	270.088623
15.720017	0.1	263.215057
15.721683	0.1	256.460286
15.723350	0.1	249.826513
15.725017	0.1	243.313057
15.726683	0.1	236.917581
15.728350	0.1	230.638338
15.730017	0.1	224.475186
15.731683	0.1	218.428923
15.733350	0.1	212.500091
15.735017	0.1	206.688531
15.736683	0.1	200.994360
15.738350	0.1	195.418946
15.740017	0.1	189.964245
15.741683	0.1	184.631455
15.743350	0.1	179.420947
15.745017	0.1	174.332746
15.746683	0.1	169.365993
15.748350	0.1	164.519618
15.750017	0.1	159.793585
15.751683	0.1	155.188223
15.753350	0.1	150.702610
15.755017	0.1	146.334004
15.756683	0.1	142.078838
15.758350	0.1	137.934778
15.760017	0.1	133.901280
15.761683	0.1	129.978312
15.763350	0.1	126.165468
15.765017	0.1	122.462036
15.766683	0.1	118.867182
15.768350	0.1	115.379971
15.770017	0.1	111.999372
15.771683	0.1	108.724097
15.773350	0.1	105.551905
15.775017	0.1	102.479477
15.776683	0.1	99.503207
15.778350	0.1	96.620019
15.780017	0.1	93.827420
15.781683	0.1	91.122999
15.783350	0.1	88.503729
15.785017	0.1	85.966201
15.786683	0.1	83.508189
15.788350	0.1	81.129773
15.790017	0.1	78.832158
15.791683	0.1	76.615424
15.793350	0.1	74.477624
15.795017	0.1	72.415411
15.796683	0.1	70.425025
15.798350	0.1	68.503176
15.800017	0.1	66.647800
15.801683	0.1	64.857677
15.803350	0.1	63.131084
15.805017	0.1	61.465357
15.806683	0.1	59.857303
15.808350	0.1	58.303592
15.810017	0.1	56.801727
15.811683	0.1	55.350601
15.813350	0.1	53.949566
15.815017	0.1	52.597881
15.816683	0.1	51.294859
15.818350	0.1	50.039892
15.820017	0.1	48.832661
15.821683	0.1	47.672559
15.823350	0.1	46.556923
15.825017	0.1	45.480910
15.826683	0.1	44.439849
15.828350	0.1	43.431711
15.830017	0.1	42.456910
15.831683	0.1	41.516391
15.833350	0.1	40.610344
15.835017	0.1	39.737774
15.836683	0.1	38.896385
15.838350	0.1	38.083843
15.840017	0.1	37.299632
15.841683	0.1	36.544581
15.843350	0.1	35.818080
15.845017	0.1	35.117213
15.846683	0.1	34.438376
15.848350	0.1	33.778688
15.850017	0.1	33.137300
15.851683	0.1	32.515610
15.853350	0.1	31.915200
15.855017	0.1	31.335810
15.856683	0.1	30.775876
15.858350	0.1	30.234368
15.860017	0.1	29.710936
15.861683	0.1	29.204562
15.863350	0.1	28.713509
15.865017	0.1	28.237100
15.866683	0.1	27.775662
15.868350	0.1	27.328446
15.870017	0.1	26.893532
15.871683	0.1	26.469571
15.873350	0.1	26.056399
15.875017	0.1	25.654221
15.876683	0.1	25.263056
15.878350	0.1	24.883235
15.880017	0.1	24.515204
15.881683	0.1	24.158810
15.883350	0.1	23.813504
15.885017	0.1	23.478158
15.886683	0.1	23.150980
15.888350	0.1	22.830893
15.890017	0.1	22.518621
15.891683	0.1	22.215592
15.893350	0.1	21.922044
15.895017	0.1	21.636519
15.896683	0.1	21.357164
15.898350	0.1	21.083104
15.900017	0.1	20.814310
15.901683	0.1	20.550974
15.903350	0.1	20.293738
15.905017	0.1	20.044004
15.906683	0.1	19.803015
15.908350	0.1	19.570603
15.910017	0.1	19.344995
15.911683	0.1	19.124057
15.913350	0.1	18.906840
15.915017	0.1	18.693488
15.916683	0.1	18.484634
15.918350	0.1	18.280973
15.920017	0.1	18.082368
15.921683	0.1	17.888248
15.923350	0.1	17.699529
15.925017	0.1	17.518615
15.926683	0.1	17.346228
15.928350	0.1	17.179973
15.930017	0.1	17.017280
15.931683	0.1	16.857958
15.933350	0.1	16.703084
15.935017	0.1	16.552750
15.936683	0.1	16.405853
15.938350	0.1	16.261456
15.940017	0.1	16.120239
15.941683	0.1	15.984452
15.943350	0.1	15.856158
15.945017	0.1	15.735631
15.946683	0.1	15.621665
15.948350	0.1	15.513254
15.950017	0.1	15.409566
15.951683	0.1	15.308624
15.953350	0.1	15.208637
15.955017	0.1	15.110630
15.956683	0.1	15.017604
15.958350	0.1	14.931974
15.960017	0.1	14.854511
15.961683	0.1	14.784262
15.963350	0.1	14.719092
15.965017	0.1	14.657276
15.966683	0.1	14.598453
15.968350	0.1	14.543068
15.970017	0.1	14.491384
15.971683	0.1	14.442769
15.973350	0.1	14.395686
15.975017	0.1	14.348752
15.976683	0.1	14.301906
15.978350	0.1	14.256304
15.980017	0.1	14.213235
15.981683	0.1	14.173910
15.983350	0.1	14.139591
15.985017	0.1	14.109961
15.986683	0.1	14.082575
15.988350	0.1	14.055027
15.990017	0.1	14.026766
15.991683	0.1	13.998984
15.993350	0.1	13.972381
15.995017	0.1	13.944684
15.996683	0.1	13.912432
15.998350	0.1	13.874965
16.000017	0.1	13.834378
16.001683	0.1	13.792319
16.003350	0.1	13.748780
16.005017	0.1	13.702963
16.006683	0.1	13.654018
16.008350	0.1	13.601733
16.010017	0.1	13.546543
16.011683	0.1	13.488121
16.013350	0.1	13.424931
16.015017	0.1	13.355771
16.016683	0.1	13.280585
16.018350	0.1	13.200114
16.020017	0.1	13.115862
16.021683	0.1	13.029934
16.023350	0.1	12.944113
16.025017	0.1	12.858650
16.026683	0.1	12.771413
16.028350	0.1	12.679058
16.030017	0.1	12.579714
16.031683	0.1	12.474135
16.033350	0.1	12.364164
16.035017	0.1	12.250566
16.036683	0.1	12.132986
16.038350	0.1	12.011323
16.040017	0.1	11.886144
16.041683	0.1	11.757873
16.043350	0.1	11.626715
16.045017	0.1	11.493512
16.046683	0.1	11.359649
16.048350	0.1	11.226442
16.050017	0.1	11.095433
16.051683	0.1	10.968111
16.053350	0.1	10.844055
16.055017	0.1	10.720785
16.056683	0.1	10.596300
16.058350	0.1	10.470664
16.060017	0.1	10.345546
16.061683	0.1	10.223091
16.063350	0.1	10.104682
16.065017	0.1	9.990302
16.066683	0.1	9.878608
16.068350	0.1	9.767674
16.070017	0.1	9.656395
16.071683	0.1	9.545349
16.073350	0.1	9.435983
16.075017	0.1	9.329314
16.076683	0.1	9.225626
16.078350	0.1	9.124982
16.080017	0.1	9.027231
16.081683	0.1	8.932003
16.083350	0.1	8.839089
16.085017	0.1	8.748388
16.086683	0.1	8.659591
16.088350	0.1	8.572023
16.090017	0.1	8.485070
16.091683	0.1	8.399044
16.093350	0.1	8.314624
16.095017	0.1	8.231355
16.096683	0.1	8.148216
16.098350	0.1	8.065510
16.100017	0.1	7.984843
16.101683	0.1	7.907203
16.103350	0.1	7.831506
16.105017	0.1	7.755011
16.106683	0.1	7.675784
16.108350	0.1	7.594861
16.110017	0.1	7.515494
16.111683	0.1	7.440909
16.113350	0.1	7.372354
16.115017	0.1	7.308414
16.116683	0.1	7.246579
16.118350	0.1	7.185107
16.120017	0.1	7.122816
16.121683	0.1	7.058289
16.123350	0.1	6.990633
16.125017	0.1	6.920337
16.126683	0.1	6.848858
16.128350	0.1	6.777826
16.130017	0.1	6.708875
16.131683	0.1	6.643320
16.133350	0.1	6.581340
16.135017	0.1	6.522252
16.136683	0.1	6.465623
16.138350	0.1	6.411197
16.140017	0.1	6.358135
16.141683	0.1	6.305170
16.143350	0.1	6.251731
16.145017	0.1	6.198385
16.146683	0.1	6.145593
16.148350	0.1	6.092824
16.150017	0.1	6.039408
16.151683	0.1	5.985447
16.153350	0.1	5.931635
16.155017	0.1	5.878923
16.156683	0.1	5.828673
16.158350	0.1	5.782060
16.160017	0.1	5.739131
16.161683	0.1	5.699177
16.163350	0.1	5.662027
16.165017	0.1	5.628136
16.166683	0.1	5.597528
16.168350	0.1	5.569290
16.170017	0.1	5.542296
16.171683	0.1	5.515805
16.173350	0.1	5.488941
16.175017	0.1	5.460293
16.176683	0.1	5.429033
16.178350	0.1	5.396362
16.180017	0.1	5.364632
16.181683	0.1	5.334741
16.183350	0.1	5.305782
16.185017	0.1	5.277041
16.186683	0.1	5.249316
16.188350	0.1	5.224142
16.190017	0.1	5.202130
16.191683	0.1	5.182228
16.193350	0.1	5.162796
16.195017	0.1	5.143024
16.196683	0.1	5.123275
16.198350	0.1	5.104942
16.200017	0.1	5.089794
16.201683	0.1	5.078395
16.203350	0.1	5.069901
16.205017	0.1	5.063433
16.206683	0.1	5.058721
16.208350	0.1	5.055643
16.210017	0.1	5.053584
16.211683	0.1	5.051433
16.213350	0.1	5.048248
16.215017	0.1	5.043284
16.216683	0.1	5.035903
16.218350	0.1	5.026655
16.220017	0.1	5.017486
16.221683	0.1	5.010054
16.223350	0.1	5.004434
16.225017	0.1	4.999661
16.226683	0.1	4.994879
16.228350	0.1	4.990278
16.230017	0.1	4.986706
16.231683	0.1	4.984909
16.233350	0.1	4.985398
16.235017	0.1	4.987968
16.236683	0.1	4.991689
16.238350	0.1	4.996369
16.240017	0.1	5.002962
16.241683	0.1	5.011763
16.243350	0.1	5.021244
16.245017	0.1	5.029449
16.246683	0.1	5.035764
16.248350	0.1	5.040667
16.250017	0.1	5.044830
16.251683	0.1	5.048867
16.253350	0.1	5.052765
16.255017	0.1	5.055587
16.256683	0.1	5.056830
16.258350	0.1	5.057068
16.260017	0.1	5.056988
16.261683	0.1	5.057058
16.263350	0.1	5.057780
16.265017	0.1	5.059210
16.266683	0.1	5.060742
16.268350	0.1	5.061524
16.270017	0.1	5.060821
16.271683	0.1	5.058236
16.273350	0.1	5.053668
16.275017	0.1	5.047317
16.276683	0.1	5.040076
16.278350	0.1	5.033370
16.280017	0.1	5.028090
16.281683	0.1	5.023936
16.283350	0.1	5.019610
16.285017	0.1	5.013808
16.286683	0.1	5.006040
16.288350	0.1	4.996159
16.290017	0.1	4.984234
16.291683	0.1	4.971260
16.293350	0.1	4.958822
16.295017	0.1	4.948438
16.296683	0.1	4.940610
16.298350	0.1	4.933262
16.300017	0.1	4.922682
16.301683	0.1	4.906757
16.303350	0.1	4.886314
16.305017	0.1	4.864102
16.306683	0.1	4.843017
16.308350	0.1	4.824651
16.310017	0.1	4.809038
16.311683	0.1	4.795478
16.313350	0.1	4.782723
16.315017	0.1	4.768507
16.316683	0.1	4.750253
16.318350	0.1	4.726993
16.320017	0.1	4.700567
16.321683	0.1	4.674685
16.323350	0.1	4.652417
16.325017	0.1	4.634191
16.326683	0.1	4.618187
16.328350	0.1	4.602163
16.330017	0.1	4.584496
16.331683	0.1	4.564775
16.333350	0.1	4.544356
16.335017	0.1	4.525539
16.336683	0.1	4.509436
16.338350	0.1	4.494768
16.340017	0.1	4.478432
16.341683	0.1	4.457817
16.343350	0.1	4.433175
16.345017	0.1	4.407004
16.346683	0.1	4.381635
16.348350	0.1	4.358115
16.350017	0.1	4.336596
16.351683	0.1	4.316885
16.353350	0.1	4.297988
16.355017	0.1	4.277993
16.356683	0.1	4.255865
16.358350	0.1	4.232810
16.360017	0.1	4.211362
16.361683	0.1	4.193224
16.363350	0.1	4.177364
16.365017	0.1	4.160265
16.366683	0.1	4.138718
16.368350	0.1	4.112376
16.370017	0.1	4.083635
16.371683	0.1	4.055817
16.373350	0.1	4.031626
16.375017	0.1	4.012124
16.376683	0.1	3.996375
16.378350	0.1	3.982275
16.380017	0.1	3.968016
16.381683	0.1	3.952878
16.383350	0.1	3.937143
16.385017	0.1	3.921380
16.386683	0.1	3.905725
16.388350	0.1	3.890172
16.390017	0.1	3.875173
16.391683	0.1	3.861180
16.393350	0.1	3.847964
16.395017	0.1	3.834735
16.396683	0.1	3.820839
16.398350	0.1	3.806446
16.400017	0.1	3.792541
16.401683	0.1	3.779717
16.403350	0.1	3.767158
16.405017	0.1	3.753570
16.406683	0.1	3.738627
16.408350	0.1	3.722757
16.410017	0.1	3.706473
16.411683	0.1	3.690319
16.413350	0.1	3.675222
16.415017	0.1	3.663185
16.416683	0.1	3.656517
16.418350	0.1	3.655730
16.420017	0.1	3.658766
16.421683	0.1	3.662156
16.423350	0.1	3.662710
16.425017	0.1	3.658873
16.426683	0.1	3.650989
16.428350	0.1	3.640382
16.430017	0.1	3.628451
16.431683	0.1	3.616428
16.433350	0.1	3.605145
16.435017	0.1	3.594658
16.436683	0.1	3.584302
16.438350	0.1	3.573392
16.440017	0.1	3.562043
16.441683	0.1	3.551547
16.443350	0.1	3.543994
16.445017	0.1	3.540930
16.446683	0.1	3.542216
16.448350	0.1	3.546160
16.450017	0.1	3.550285
16.451683	0.1	3.552288
16.453350	0.1	3.551003
16.455017	0.1	3.546723
16.456683	0.1	3.540702
16.458350	0.1	3.534672
16.460017	0.1	3.530234
16.461683	0.1	3.528106
16.463350	0.1	3.528115
16.465017	0.1	3.530337
16.466683	0.1	3.534677
16.468350	0.1	3.539631
16.470017	0.1	3.543315
16.471683	0.1	3.545182
16.473350	0.1	3.545750
16.475017	0.1	3.545429
16.476683	0.1	3.544013
16.478350	0.1	3.541308
16.480017	0.1	3.537927
16.481683	0.1	3.535077
16.483350	0.1	3.533643
16.485017	0.1	3.533773
16.486683	0.1	3.535431
16.488350	0.1	3.538844
16.490017	0.1	3.544213
16.491683	0.1	3.551189
16.493350	0.1	3.558774
16.495017	0.1	3.565210
16.496683	0.1	3.568586
16.498350	0.1	3.568255
16.500017	0.1	3.564991
16.501683	0.1	3.560525
16.503350	0.1	3.557764
16.505017	0.1	3.559715
16.506683	0.1	3.567548
16.508350	0.1	3.579748
16.510017	0.1	3.592968
16.511683	0.1	3.604325
16.513350	0.1	3.612917
16.515017	0.1	3.618831
16.516683	0.1	3.622002
16.518350	0.1	3.623022
16.520017	0.1	3.624121
16.521683	0.1	3.628214
16.523350	0.1	3.637052
16.525017	0.1	3.650258
16.526683	0.1	3.665448
16.528350	0.1	3.679493
16.530017	0.1	3.690557
16.531683	0.1	3.698627
16.533350	0.1	3.704345
16.535017	0.1	3.708573
16.536683	0.1	3.712722
16.538350	0.1	3.717649
16.540017	0.1	3.723055
16.541683	0.1	3.729030
16.543350	0.1	3.736704
16.545017	0.1	3.746934
16.546683	0.1	3.759135
16.548350	0.1	3.771591
16.550017	0.1	3.783326
16.551683	0.1	3.795195
16.553350	0.1	3.808481
16.555017	0.1	3.823270
16.556683	0.1	3.838926
16.558350	0.1	3.854684
16.560017	0.1	3.869482
16.561683	0.1	3.882679
16.563350	0.1	3.894893
16.565017	0.1	3.907201
16.566683	0.1	3.919881
16.568350	0.1	3.932510
16.570017	0.1	3.945269
16.571683	0.1	3.959187
16.573350	0.1	3.974936
16.575017	0.1	3.992231
16.576683	0.1	4.010275
16.578350	0.1	4.028194
16.580017	0.1	4.045232
16.581683	0.1	4.061433
16.583350	0.1	4.078411
16.585017	0.1	4.098131
16.586683	0.1	4.120469
16.588350	0.1	4.143179
16.590017	0.1	4.164181
16.591683	0.1	4.183385
16.593350	0.1	4.202351
16.595017	0.1	4.222943
16.596683	0.1	4.246444
16.598350	0.1	4.273187
16.600017	0.1	4.302994
16.601683	0.1	4.335693
16.603350	0.1	4.370501
16.605017	0.1	4.405705
16.606683	0.1	4.439252
16.608350	0.1	4.469915
16.610017	0.1	4.498488
16.611683	0.1	4.527224
16.613350	0.1	4.558037
16.615017	0.1	4.591327
16.616683	0.1	4.625581
16.618350	0.1	4.658489
16.620017	0.1	4.688948
16.621683	0.1	4.717950
16.623350	0.1	4.748111
16.625017	0.1	4.782276
16.626683	0.1	4.822076
16.628350	0.1	4.867353
16.630017	0.1	4.916317
16.631683	0.1	4.966161
16.633350	0.1	5.013901
16.635017	0.1	5.057738
16.636683	0.1	5.098181
16.638350	0.1	5.137352
16.640017	0.1	5.177502
16.641683	0.1	5.220342
16.643350	0.1	5.266527
16.645017	0.1	5.314895
16.646683	0.1	5.363300
16.648350	0.1	5.410574
16.650017	0.1	5.456768
16.651683	0.1	5.501616
16.653350	0.1	5.544773
16.655017	0.1	5.587032
16.656683	0.1	5.629445
16.658350	0.1	5.672309
16.660017	0.1	5.715964
16.661683	0.1	5.760649
16.663350	0.1	5.805246
16.665017	0.1	5.847719
16.666683	0.1	5.886490
16.668350	0.1	5.920813
16.670017	0.1	5.950476
16.671683	0.1	5.975878
16.673350	0.1	5.998216
16.675017	0.1	6.018956
16.676683	0.1	6.039082
16.678350	0.1	6.059036
16.680017	0.1	6.078831
16.681683	0.1	6.097681
16.683350	0.1	6.113974
16.685017	0.1	6.126058
16.686683	0.1	6.132787
16.688350	0.1	6.133704
16.690017	0.1	6.129420
16.691683	0.1	6.121378
16.693350	0.1	6.110589
16.695017	0.1	6.097285
16.696683	0.1	6.081946
16.698350	0.1	6.065425
16.700017	0.1	6.047972
16.701683	0.1	6.028940
16.703350	0.1	6.007561
16.705017	0.1	5.983706
16.706683	0.1	5.958122
16.708350	0.1	5.931770
16.710017	0.1	5.904986
16.711683	0.1	5.877344
16.713350	0.1	5.847947
16.715017	0.1	5.815998
16.716683	0.1	5.781599
16.718350	0.1	5.745902
16.720017	0.1	5.710796
16.721683	0.1	5.677873
16.723350	0.1	5.646739
16.725017	0.1	5.615209
16.726683	0.1	5.581360
16.728350	0.1	5.544410
16.730017	0.1	5.504414
16.731683	0.1	5.462412
16.733350	0.1	5.420456
16.735017	0.1	5.380525
16.736683	0.1	5.343263
16.738350	0.1	5.307957
16.740017	0.1	5.274042
16.741683	0.1	5.242215
16.743350	0.1	5.213991
16.745017	0.1	5.190135
16.746683	0.1	5.169800
16.748350	0.1	5.151574
16.750017	0.1	5.134824
16.751683	0.1	5.119117
16.753350	0.1	5.102758
16.755017	0.1	5.083005
16.756683	0.1	5.058330
16.758350	0.1	5.030409
16.760017	0.1	5.003288
16.761683	0.1	4.980727
16.763350	0.1	4.964611
16.765017	0.1	4.954832
16.766683	0.1	4.949532
16.768350	0.1	4.946152
16.770017	0.1	4.942655
16.771683	0.1	4.937635
16.773350	0.1	4.930142
16.775017	0.1	4.919949
16.776683	0.1	4.907665
16.778350	0.1	4.894547
16.780017	0.1	4.882365
16.781683	0.1	4.872540
16.783350	0.1	4.865546
16.785017	0.1	4.861504
16.786683	0.1	4.860335
16.788350	0.1	4.861169
16.790017	0.1	4.862887
16.791683	0.1	4.864689
16.793350	0.1	4.865602
16.795017	0.1	4.864698
16.796683	0.1	4.862049
16.798350	0.1	4.858328
16.800017	0.1	4.854016
16.801683	0.1	4.849625
16.803350	0.1	4.846225
16.805017	0.1	4.845005
16.806683	0.1	4.846333
16.808350	0.1	4.849611
16.810017	0.1	4.853676
16.811683	0.1	4.857457
16.813350	0.1	4.861024
16.815017	0.1	4.865350
16.816683	0.1	4.870207
16.818350	0.1	4.873388
16.820017	0.1	4.872736
16.821683	0.1	4.868009
16.823350	0.1	4.860922
16.825017	0.1	4.854407
16.826683	0.1	4.851380
16.828350	0.1	4.852898
16.830017	0.1	4.857373
16.831683	0.1	4.861718
16.833350	0.1	4.863376
16.835017	0.1	4.861825
16.836683	0.1	4.858635
16.838350	0.1	4.855869
16.840017	0.1	4.854300
16.841683	0.1	4.853383
16.843350	0.1	4.852433
16.845017	0.1	4.851460
16.846683	0.1	4.851203
16.848350	0.1	4.852288
16.850017	0.1	4.854137
16.851683	0.1	4.855753
16.853350	0.1	4.857043
16.855017	0.1	4.858216
16.856683	0.1	4.858850
16.858350	0.1	4.858049
16.860017	0.1	4.855040
16.861683	0.1	4.850053
16.863350	0.1	4.844684
16.865017	0.1	4.841033
16.866683	0.1	4.840088
16.868350	0.1	4.840898
16.870017	0.1	4.841802
16.871683	0.1	4.842202
16.873350	0.1	4.842277
16.875017	0.1	4.841606
16.876683	0.1	4.839371
16.878350	0.1	4.835473
16.880017	0.1	4.830263
16.881683	0.1	4.823320
16.883350	0.1	4.813708
16.885017	0.1	4.801885
16.886683	0.1	4.790379
16.888350	0.1	4.782355
16.890017	0.1	4.779445
16.891683	0.1	4.780600
16.893350	0.1	4.783617
16.895017	0.1	4.787045
16.896683	0.1	4.789890
16.898350	0.1	4.791557
16.900017	0.1	4.792344
16.901683	0.1	4.792055
16.903350	0.1	4.789070
16.905017	0.1	4.782313
16.906683	0.1	4.773359
16.908350	0.1	4.765671
16.910017	0.1	4.761596
16.911683	0.1	4.760008
16.913350	0.1	4.757615
16.915017	0.1	4.752204
16.916683	0.1	4.744316
16.918350	0.1	4.736451
16.920017	0.1	4.730979
16.921683	0.1	4.728679
16.923350	0.1	4.728986
16.925017	0.1	4.730732
16.926683	0.1	4.732343
16.928350	0.1	4.731985
16.930017	0.1	4.728255
16.931683	0.1	4.721414
16.933350	0.1	4.713628
16.935017	0.1	4.707375
16.936683	0.1	4.703794
16.938350	0.1	4.702834
16.940017	0.1	4.704217
16.941683	0.1	4.707468
16.943350	0.1	4.711747
16.945017	0.1	4.715868
16.946683	0.1	4.718346
16.948350	0.1	4.717926
16.950017	0.1	4.714336
16.951683	0.1	4.708096
16.953350	0.1	4.699915
16.955017	0.1	4.690951
16.956683	0.1	4.683342
16.958350	0.1	4.679305
16.960017	0.1	4.679319
16.961683	0.1	4.681433
16.963350	0.1	4.682620
16.965017	0.1	4.680948
16.966683	0.1	4.676385
16.968350	0.1	4.669880
16.970017	0.1	4.662587
16.971683	0.1	4.655789
16.973350	0.1	4.650657
16.975017	0.1	4.647300
16.976683	0.1	4.644557
16.978350	0.1	4.641088
16.980017	0.1	4.635928
16.981683	0.1	4.628361
16.983350	0.1	4.618503
16.985017	0.1	4.607835
16.986683	0.1	4.598354
16.988350	0.1	4.591448
16.990017	0.1	4.587644
16.991683	0.1	4.586540
16.993350	0.1	4.586391
16.995017	0.1	4.584473
16.996683	0.1	4.578517
16.998350	0.1	4.568021
17.000017	0.1	4.554577
17.001683	0.1	4.540724
17.003350	0.1	4.528081
17.005017	0.1	4.517133
17.006683	0.1	4.508318
17.008350	0.1	4.502474
17.010017	0.1	4.499862
17.011683	0.1	4.498931
17.013350	0.1	4.497110
17.015017	0.1	4.492248
17.016683	0.1	4.482614
17.018350	0.1	4.467410
17.020017	0.1	4.448253
17.021683	0.1	4.428984
17.023350	0.1	4.413337
17.025017	0.1	4.402902
17.026683	0.1	4.397049
17.028350	0.1	4.393891
17.030017	0.1	4.390962
17.031683	0.1	4.386208
17.033350	0.1	4.378725
17.035017	0.1	4.367977
17.036683	0.1	4.353342
17.038350	0.1	4.335465
17.040017	0.1	4.316699
17.041683	0.1	4.299525
17.043350	0.1	4.285076
17.045017	0.1	4.272927
17.046683	0.1	4.261825
17.048350	0.1	4.250580
17.050017	0.1	4.238361
17.051683	0.1	4.224475
17.053350	0.1	4.208563
17.055017	0.1	4.191049
17.056683	0.1	4.173233
17.058350	0.1	4.156716
17.060017	0.1	4.142723
17.061683	0.1	4.132017
17.063350	0.1	4.125121
17.065017	0.1	4.121508
17.066683	0.1	4.118523
17.068350	0.1	4.112571
17.070017	0.1	4.101517
17.071683	0.1	4.085065
17.073350	0.1	4.063696
17.075017	0.1	4.038922
17.076683	0.1	4.014159
17.078350	0.1	3.993595
17.080017	0.1	3.979346
17.081683	0.1	3.970070
17.083350	0.1	3.962503
17.085017	0.1	3.954070
17.086683	0.1	3.944174
17.088350	0.1	3.933846
17.090017	0.1	3.924435
17.091683	0.1	3.916435
17.093350	0.1	3.909203
17.095017	0.1	3.901240
17.096683	0.1	3.890954
17.098350	0.1	3.878227
17.100017	0.1	3.865431
17.101683	0.1	3.855866
17.103350	0.1	3.851163
17.105017	0.1	3.850306
17.106683	0.1	3.850418
17.108350	0.1	3.848388
17.110017	0.1	3.842562
17.111683	0.1	3.833449
17.113350	0.1	3.823275
17.115017	0.1	3.814641
17.116683	0.1	3.808881
17.118350	0.1	3.805500
17.120017	0.1	3.803447
17.121683	0.1	3.802637
17.123350	0.1	3.803791
17.125017	0.1	3.807065
17.126683	0.1	3.811624
17.128350	0.1	3.816290
17.130017	0.1	3.820457
17.131683	0.1	3.824201
17.133350	0.1	3.827708
17.135017	0.1	3.831205
17.136683	0.1	3.835070
17.138350	0.1	3.840080
17.140017	0.1	3.847121
17.141683	0.1	3.856397
17.143350	0.1	3.867773
17.145017	0.1	3.881007
17.146683	0.1	3.895527
17.148350	0.1	3.911373
17.150017	0.1	3.929511
17.151683	0.1	3.950396
17.153350	0.1	3.973399
17.155017	0.1	3.997879
17.156683	0.1	4.024026
17.158350	0.1	4.052049
17.160017	0.1	4.081260
17.161683	0.1	4.111109
17.163350	0.1	4.142192
17.165017	0.1	4.175822
17.166683	0.1	4.212838
17.168350	0.1	4.253052
17.170017	0.1	4.296401
17.171683	0.1	4.343861
17.173350	0.1	4.396471
17.175017	0.1	4.454101
17.176683	0.1	4.515778
17.178350	0.1	4.580948
17.180017	0.1	4.649665
17.181683	0.1	4.721475
17.183350	0.1	4.794886
17.185017	0.1	4.868726
17.186683	0.1	4.943796
17.188350	0.1	5.023037
17.190017	0.1	5.110153
17.191683	0.1	5.207197
17.193350	0.1	5.313596
17.195017	0.1	5.427478
17.196683	0.1	5.547572
17.198350	0.1	5.673892
17.200017	0.1	5.806894
17.201683	0.1	5.946290
17.203350	0.1	6.091124
17.205017	0.1	6.240979
17.206683	0.1	6.397148
17.208350	0.1	6.562378
17.210017	0.1	6.739134
17.211683	0.1	6.927773
17.213350	0.1	7.126471
17.215017	0.1	7.332927
17.216683	0.1	7.546269
17.218350	0.1	7.767635
17.220017	0.1	7.999404
17.221683	0.1	8.243690
17.223350	0.1	8.500866
17.225017	0.1	8.769855
17.226683	0.1	9.050202
17.228350	0.1	9.342758
17.230017	0.1	9.648893
17.231683	0.1	9.969822
17.233350	0.1	10.305457
17.235017	0.1	10.654125
17.236683	0.1	11.014584
17.238350	0.1	11.387425
17.240017	0.1	11.774171
17.241683	0.1	12.175813
17.243350	0.1	12.592613
17.245017	0.1	13.025389
17.246683	0.1	13.476447
17.248350	0.1	13.947869
17.250017	0.1	14.439821
17.251683	0.1	14.951350
17.253350	0.1	15.481268
17.255017	0.1	16.027777
17.256683	0.1	16.588760
17.258350	0.1	17.163074
17.260017	0.1	17.751157
17.261683	0.1	18.355055
17.263350	0.1	18.978114
17.265017	0.1	19.623693
17.266683	0.1	20.293687
17.268350	0.1	20.988244
17.270017	0.1	21.706172
17.271683	0.1	22.445228
17.273350	0.1	23.202794
17.275017	0.1	23.977156
17.276683	0.1	24.768305
17.278350	0.1	25.577382
17.280017	0.1	26.405929
17.281683	0.1	27.255798
17.283350	0.1	28.128508
17.285017	0.1	29.023928
17.286683	0.1	29.941029
17.288350	0.1	30.880105
17.290017	0.1	31.843465
17.291683	0.1	32.834206
17.293350	0.1	33.854544
17.295017	0.1	34.904555
17.296683	0.1	35.982239
17.298350	0.1	37.085637
17.300017	0.1	38.214996
17.301683	0.1	39.372053
17.303350	0.1	40.557650
17.305017	0.1	41.771536
17.306683	0.1	43.014754
17.308350	0.1	44.290535
17.310017	0.1	45.602475
17.311683	0.1	46.953098
17.313350	0.1	48.343916
17.315017	0.1	49.775732
17.316683	0.1	51.249298
17.318350	0.1	52.765398
17.320017	0.1	54.323748
17.321683	0.1	55.923252
17.323350	0.1	57.564131
17.325017	0.1	59.249005
17.326683	0.1	60.981424
17.328350	0.1	62.764022
17.330017	0.1	64.598834
17.331683	0.1	66.487920
17.333350	0.1	68.432242
17.335017	0.1	70.430879
17.336683	0.1	72.481954
17.338350	0.1	74.584046
17.340017	0.1	76.737087
17.341683	0.1	78.941742
17.343350	0.1	81.197755
17.345017	0.1	83.503602
17.346683	0.1	85.857161
17.348350	0.1	88.255848
17.350017	0.1	90.697315
17.351683	0.1	93.180109
17.353350	0.1	95.702624
17.355017	0.1	98.261694
17.356683	0.1	100.852409
17.358350	0.1	103.469230
17.360017	0.1	106.107383
17.361683	0.1	108.762635
17.363350	0.1	111.430176
17.365017	0.1	114.104715
17.366683	0.1	116.780363
17.368350	0.1	119.449617
17.370017	0.1	122.103565
17.371683	0.1	124.733318
17.373350	0.1	127.330795
17.375017	0.1	129.888230
17.376683	0.1	132.397669
17.378350	0.1	134.851821
17.380017	0.1	137.244892
17.381683	0.1	139.571601
17.383350	0.1	141.826011
17.385017	0.1	144.001339
17.386683	0.1	146.089890
17.388350	0.1	148.083600
17.390017	0.1	149.974846
17.391683	0.1	151.756504
17.393350	0.1	153.422174
17.395017	0.1	154.966940
17.396683	0.1	156.387594
17.398350	0.1	157.682253
17.400017	0.1	158.849713
17.401683	0.1	159.888244
17.403350	0.1	160.794705
17.405017	0.1	161.564946
17.406683	0.1	162.195554
17.408350	0.1	162.685705
17.410017	0.1	163.037121
17.411683	0.1	163.252270
17.413350	0.1	163.332587
17.415017	0.1	163.277546
17.416683	0.1	163.085391
17.418350	0.1	162.755340
17.420017	0.1	162.289068
17.421683	0.1	161.690316
17.423350	0.1	160.964034
17.425017	0.1	160.115743
17.426683	0.1	159.150823
17.428350	0.1	158.074168
17.430017	0.1	156.889875
17.431683	0.1	155.600421
17.433350	0.1	154.206976
17.435017	0.1	152.711403
17.436683	0.1	151.117165
17.438350	0.1	149.428453
17.440017	0.1	147.650265
17.441683	0.1	145.789557
17.443350	0.1	143.854623
17.445017	0.1	141.852661
17.446683	0.1	139.788278
17.448350	0.1	137.664816
17.450017	0.1	135.486671
17.451683	0.1	133.259255
17.453350	0.1	130.986818
17.455017	0.1	128.671895
17.456683	0.1	126.317018
17.458350	0.1	123.925475
17.460017	0.1	121.500609
17.461683	0.1	119.047193
17.463350	0.1	116.572972
17.465017	0.1	114.086554
17.466683	0.1	111.594820
17.468350	0.1	109.102577
17.470017	0.1	106.612747
17.471683	0.1	104.126842
17.473350	0.1	101.646548
17.475017	0.1	99.174609
17.476683	0.1	96.714133
17.478350	0.1	94.267959
17.480017	0.1	91.838585
17.481683	0.1	89.428746
17.483350	0.1	87.042647
17.485017	0.1	84.685711
17.486683	0.1	82.362271
17.488350	0.1	80.074607
17.490017	0.1	77.823447
17.491683	0.1	75.608501
17.493350	0.1	73.429947
17.495017	0.1	71.289581
17.496683	0.1	69.189761
17.498350	0.1	67.132246
17.500017	0.1	65.119010
17.501683	0.1	63.153184
17.503350	0.1	61.237919
17.505017	0.1	59.374170
17.506683	0.1	57.560075
17.508350	0.1	55.792895
17.510017	0.1	54.071308
17.511683	0.1	52.395733
17.513350	0.1	50.766910
17.515017	0.1	49.184435
17.516683	0.1	47.647306
17.518350	0.1	46.155546
17.520017	0.1	44.710017
17.521683	0.1	43.311152
17.523350	0.1	41.958960
17.525017	0.1	40.653264
17.526683	0.1	39.393059
17.528350	0.1	38.176295
17.530017	0.1	37.000356
17.531683	0.1	35.862946
17.533350	0.1	34.763189
17.535017	0.1	33.701616
17.536683	0.1	32.678680
17.538350	0.1	31.693587
17.540017	0.1	30.744877
17.541683	0.1	29.831352
17.543350	0.1	28.951876
17.545017	0.1	28.105052
17.546683	0.1	27.289442
17.548350	0.1	26.503638
17.550017	0.1	25.745914
17.551683	0.1	25.014519
17.553350	0.1	24.308586
17.555017	0.1	23.627915
17.556683	0.1	22.972026
17.558350	0.1	22.340803
17.560017	0.1	21.734745
17.561683	0.1	21.153535
17.563350	0.1	20.595891
17.565017	0.1	20.060735
17.566683	0.1	19.546738
17.568350	0.1	19.051828
17.570017	0.1	18.574735
17.571683	0.1	18.115314
17.573350	0.1	17.673052
17.575017	0.1	17.246627
17.576683	0.1	16.834303
17.578350	0.1	16.434356
17.580017	0.1	16.046381
17.581683	0.1	15.671947
17.583350	0.1	15.313355
17.585017	0.1	14.971616
17.586683	0.1	14.645741
17.588350	0.1	14.333888
17.590017	0.1	14.034365
17.591683	0.1	13.745357
17.593350	0.1	13.465015
17.595017	0.1	13.192454
17.596683	0.1	12.928187
17.598350	0.1	12.673652
17.600017	0.1	12.430456
17.601683	0.1	12.198947
17.603350	0.1	11.977479
17.605017	0.1	11.763941
17.606683	0.1	11.557103
17.608350	0.1	11.356417
17.610017	0.1	11.161710
17.611683	0.1	10.973290
17.613350	0.1	10.791435
17.615017	0.1	10.615783
17.616683	0.1	10.445840
17.618350	0.1	10.282123
17.620017	0.1	10.125851
17.621683	0.1	9.977501
17.623350	0.1	9.836806
17.625017	0.1	9.703385
17.626683	0.1	9.576390
17.628350	0.1	9.454023
17.630017	0.1	9.333966
17.631683	0.1	9.214343
17.633350	0.1	9.093904
17.635017	0.1	8.972031
17.636683	0.1	8.849632
17.638350	0.1	8.729398
17.640017	0.1	8.614613
17.641683	0.1	8.507520
17.643350	0.1	8.408567
17.645017	0.1	8.317167
17.646683	0.1	8.232160
17.648350	0.1	8.151187
17.650017	0.1	8.071144
17.651683	0.1	7.989923
17.653350	0.1	7.907283
17.655017	0.1	7.824237
17.656683	0.1	7.742117
17.658350	0.1	7.661809
17.660017	0.1	7.583178
17.661683	0.1	7.505864
17.663350	0.1	7.430580
17.665017	0.1	7.359134
17.666683	0.1	7.292875
17.668350	0.1	7.231287
17.670017	0.1	7.172376
17.671683	0.1	7.114140
17.673350	0.1	7.055150
17.675017	0.1	6.994619
17.676683	0.1	6.932644
17.678350	0.1	6.870162
17.680017	0.1	6.808778
17.681683	0.1	6.750468
17.683350	0.1	6.696167
17.685017	0.1	6.645164
17.686683	0.1	6.596819
17.688350	0.1	6.551645
17.690017	0.1	6.509800
17.691683	0.1	6.469730
17.693350	0.1	6.429446
17.695017	0.1	6.388305
17.696683	0.1	6.346842
17.698350	0.1	6.306204
17.700017	0.1	6.268122
17.701683	0.1	6.233831
17.703350	0.1	6.202147
17.705017	0.1	6.170063
17.706683	0.1	6.135856
17.708350	0.1	6.100582
17.710017	0.1	6.066542
17.711683	0.1	6.035022
17.713350	0.1	6.005643
17.715017	0.1	5.977391
17.716683	0.1	5.949852
17.718350	0.1	5.923659
17.720017	0.1	5.899351
17.721683	0.1	5.876338
17.723350	0.1	5.853795
17.725017	0.1	5.832226
17.726683	0.1	5.812785
17.728350	0.1	5.795676
17.730017	0.1	5.780538
17.731683	0.1	5.766819
17.733350	0.1	5.752835
17.735017	0.1	5.736649
17.736683	0.1	5.717985
17.738350	0.1	5.697878
17.740017	0.1	5.677491
17.741683	0.1	5.658185
17.743350	0.1	5.641342
17.745017	0.1	5.627372
17.746683	0.1	5.615368
17.748350	0.1	5.603679
17.750017	0.1	5.590818
17.751683	0.1	5.576224
17.753350	0.1	5.560117
17.755017	0.1	5.542333
17.756683	0.1	5.521625
17.758350	0.1	5.496936
17.760017	0.1	5.469671
17.761683	0.1	5.443781
17.763350	0.1	5.422812
17.765017	0.1	5.407454
17.766683	0.1	5.395575
17.768350	0.1	5.383184
17.770017	0.1	5.366150
17.771683	0.1	5.342588
17.773350	0.1	5.313871
17.775017	0.1	5.282881
17.776683	0.1	5.251584
17.778350	0.1	5.220547
17.780017	0.1	5.190154
17.781683	0.1	5.161008
17.783350	0.1	5.133436
17.785017	0.1	5.107317
17.786683	0.1	5.082083
17.788350	0.1	5.056798
17.790017	0.1	5.030716
17.791683	0.1	5.003582
17.793350	0.1	4.975158
17.795017	0.1	4.944983
17.796683	0.1	4.912782
17.798350	0.1	4.878906
17.800017	0.1	4.843934
17.801683	0.1	4.807962
17.803350	0.1	4.771221
17.805017	0.1	4.735324
17.806683	0.1	4.702145
17.808350	0.1	4.671831
17.810017	0.1	4.643281
17.811683	0.1	4.615472
17.813350	0.1	4.587392
17.815017	0.1	4.558237
17.816683	0.1	4.528207
17.818350	0.1	4.498023
17.820017	0.1	4.467582
17.821683	0.1	4.436607
17.823350	0.1	4.405901
17.825017	0.1	4.376406
17.826683	0.1	4.347847
17.828350	0.1	4.319325
17.830017	0.1	4.290566
17.831683	0.1	4.261653
17.833350	0.1	4.232279
17.835017	0.1	4.202272
17.836683	0.1	4.172623
17.838350	0.1	4.145349
17.840017	0.1	4.121573
17.841683	0.1	4.099845
17.843350	0.1	4.077367
17.845017	0.1	4.052948
17.846683	0.1	4.028045
17.848350	0.1	4.005041
17.850017	0.1	3.984566
17.851683	0.1	3.965343
17.853350	0.1	3.946903
17.855017	0.1	3.930144
17.856683	0.1	3.915420
17.858350	0.1	3.902647
17.860017	0.1	3.891680
17.861683	0.1	3.881208
17.863350	0.1	3.869273
17.865017	0.1	3.855401
17.866683	0.1	3.841622
17.868350	0.1	3.831000
17.870017	0.1	3.824974
17.871683	0.1	3.822567
17.873350	0.1	3.821771
17.875017	0.1	3.820774
17.876683	0.1	3.818213
17.878350	0.1	3.813487
17.880017	0.1	3.807340
17.881683	0.1	3.801798
17.883350	0.1	3.798488
17.885017	0.1	3.797165
17.886683	0.1	3.796448
17.888350	0.1	3.795382
17.890017	0.1	3.793780
17.891683	0.1	3.792066
17.893350	0.1	3.791279
17.895017	0.1	3.792457
17.896683	0.1	3.796089
17.898350	0.1	3.801929
17.900017	0.1	3.808760
17.901683	0.1	3.815382
17.903350	0.1	3.822553
17.905017	0.1	3.832579
17.906683	0.1	3.846181
17.908350	0.1	3.860830
17.910017	0.1	3.873003
17.911683	0.1	3.881156
17.913350	0.1	3.886046
17.915017	0.1	3.889869
17.916683	0.1	3.895424
17.918350	0.1	3.904291
17.920017	0.1	3.916034
17.921683	0.1	3.929776
17.923350	0.1	3.945217
17.925017	0.1	3.961888
17.926683	0.1	3.978619
17.928350	0.1	3.994345
17.930017	0.1	4.009330
17.931683	0.1	4.024748
17.933350	0.1	4.041214
17.935017	0.1	4.058545
17.936683	0.1	4.076706
17.938350	0.1	4.096036
17.940017	0.1	4.116502
17.941683	0.1	4.137545
17.943350	0.1	4.159142
17.945017	0.1	4.182146
17.946683	0.1	4.207180
17.948350	0.1	4.233774
17.950017	0.1	4.260619
17.951683	0.1	4.286440
17.953350	0.1	4.310813
17.955017	0.1	4.334482
17.956683	0.1	4.358916
17.958350	0.1	4.385295
17.960017	0.1	4.414180
17.961683	0.1	4.445873
17.963350	0.1	4.479736
17.965017	0.1	4.513091
17.966683	0.1	4.542959
17.968350	0.1	4.568906
17.970017	0.1	4.593167
17.971683	0.1	4.618913
17.973350	0.1	4.648142
17.975017	0.1	4.680236
17.976683	0.1	4.712814
17.978350	0.1	4.743906
17.980017	0.1	4.772954
17.981683	0.1	4.800553
17.983350	0.1	4.827315
17.985017	0.1	4.852940
17.986683	0.1	4.876619
17.988350	0.1	4.897718
17.990017	0.1	4.915576
17.991683	0.1	4.929965
17.993350	0.1	4.942613
17.995017	0.1	4.956503
17.996683	0.1	4.972820
17.998350	0.1	4.989919
18.000017	0.1	5.005645
18.001683	0.1	5.018814
18.003350	0.1	5.028578
18.005017	0.1	5.034367
18.006683	0.1	5.036294
18.008350	0.1	5.035163
18.010017	0.1	5.032676
18.011683	0.1	5.030381
18.013350	0.1	5.027903
18.015017	0.1	5.023573
18.016683	0.1	5.016318
18.018350	0.1	5.006124
18.020017	0.1	4.993775
18.021683	0.1	4.980154
18.023350	0.1	4.965169
18.025017	0.1	4.947460
18.026683	0.1	4.925448
18.028350	0.1	4.898650
18.030017	0.1	4.867786
18.031683	0.1	4.834379
18.033350	0.1	4.801112
18.035017	0.1	4.771166
18.036683	0.1	4.745647
18.038350	0.1	4.721996
18.040017	0.1	4.695663
18.041683	0.1	4.663300
18.043350	0.1	4.624776
18.045017	0.1	4.583239
18.046683	0.1	4.543187
18.048350	0.1	4.507750
18.050017	0.1	4.477575
18.051683	0.1	4.450763
18.053350	0.1	4.423158
18.055017	0.1	4.390376
18.056683	0.1	4.351060
18.058350	0.1	4.308051
18.060017	0.1	4.266407
18.061683	0.1	4.230239
18.063350	0.1	4.200330
18.065017	0.1	4.174262
18.066683	0.1	4.149075
18.068350	0.1	4.123300
18.070017	0.1	4.096529
18.071683	0.1	4.068553
18.073350	0.1	4.039505
18.075017	0.1	4.009977
18.076683	0.1	3.980668
18.078350	0.1	3.952188
18.080017	0.1	3.925255
18.081683	0.1	3.901068
18.083350	0.1	3.880844
18.085017	0.1	3.864793
18.086683	0.1	3.851852
18.088350	0.1	3.840076
18.090017	0.1	3.827084
18.091683	0.1	3.811158
18.093350	0.1	3.792089
18.095017	0.1	3.770860
18.096683	0.1	3.749067
18.098350	0.1	3.728326
18.100017	0.1	3.709141
18.101683	0.1	3.690813
18.103350	0.1	3.672917
18.105017	0.1	3.655911
18.106683	0.1	3.640302
18.108350	0.1	3.626151
18.110017	0.1	3.613275
18.111683	0.1	3.600628
18.113350	0.1	3.586132
18.115017	0.1	3.568758
18.116683	0.1	3.549913
18.118350	0.1	3.532330
18.120017	0.1	3.518085
18.121683	0.1	3.506183
18.123350	0.1	3.492562
18.125017	0.1	3.473912
18.126683	0.1	3.450639
18.128350	0.1	3.425945
18.130017	0.1	3.403095
18.131683	0.1	3.383388
18.133350	0.1	3.366447
18.135017	0.1	3.351904
18.136683	0.1	3.339774
18.138350	0.1	3.329385
18.140017	0.1	3.319555
18.141683	0.1	3.310125
18.143350	0.1	3.301608
18.145017	0.1	3.293143
18.146683	0.1	3.282684
18.148350	0.1	3.268924
18.150017	0.1	3.251517
18.151683	0.1	3.230670
18.153350	0.1	3.207754
18.155017	0.1	3.185542
18.156683	0.1	3.166720
18.158350	0.1	3.152173
18.160017	0.1	3.140727
18.161683	0.1	3.130189
18.163350	0.1	3.118948
18.165017	0.1	3.106962
18.166683	0.1	3.095139
18.168350	0.1	3.083963
18.170017	0.1	3.073127
18.171683	0.1	3.062095
18.173350	0.1	3.050449
18.175017	0.1	3.038226
18.176683	0.1	3.026170
18.178350	0.1	3.015138
18.180017	0.1	3.005671
18.181683	0.1	2.998374
18.183350	0.1	2.993890
18.185017	0.1	2.991986
18.186683	0.1	2.990626
18.188350	0.1	2.986076
18.190017	0.1	2.975324
18.191683	0.1	2.959194
18.193350	0.1	2.941843
18.195017	0.1	2.927179
18.196683	0.1	2.916572
18.198350	0.1	2.909130
18.200017	0.1	2.903081
18.201683	0.1	2.896911
18.203350	0.1	2.889726
18.205017	0.1	2.881200
18.206683	0.1	2.871570
18.208350	0.1	2.861544
18.210017	0.1	2.851970
18.211683	0.1	2.843626
18.213350	0.1	2.836976
18.215017	0.1	2.831994
18.216683	0.1	2.828077
18.218350	0.1	2.823938
18.220017	0.1	2.818471
18.221683	0.1	2.811486
18.223350	0.1	2.803239
18.225017	0.1	2.794010
18.226683	0.1	2.784161
18.228350	0.1	2.774252
18.230017	0.1	2.765218
18.231683	0.1	2.757953
18.233350	0.1	2.752435
18.235017	0.1	2.747639
18.236683	0.1	2.742475
18.238350	0.1	2.736803
18.240017	0.1	2.731136
18.241683	0.1	2.725325
18.243350	0.1	2.718512
18.245017	0.1	2.710307
18.246683	0.1	2.701357
18.248350	0.1	2.693031
18.250017	0.1	2.686209
18.251683	0.1	2.680477
18.253350	0.1	2.675029
18.255017	0.1	2.669459
18.256683	0.1	2.663648
18.258350	0.1	2.657808
18.260017	0.1	2.652868
18.261683	0.1	2.649915
18.263350	0.1	2.649017
18.265017	0.1	2.649017
18.266683	0.1	2.648537
18.268350	0.1	2.646991
18.270017	0.1	2.644476
18.271683	0.1	2.640928
18.273350	0.1	2.636081
18.275017	0.1	2.630241
18.276683	0.1	2.624509
18.278350	0.1	2.619936
18.280017	0.1	2.616276
18.281683	0.1	2.612127
18.283350	0.1	2.606516
18.285017	0.1	2.599563
18.286683	0.1	2.591582
18.288350	0.1	2.582604
18.290017	0.1	2.573212
18.291683	0.1	2.564956
18.293350	0.1	2.558981
18.295017	0.1	2.554599
18.296683	0.1	2.550585
18.298350	0.1	2.547433
18.300017	0.1	2.546748
18.301683	0.1	2.548923
18.303350	0.1	2.552764
18.305017	0.1	2.556774
18.306683	0.1	2.559889
18.308350	0.1	2.561286
18.310017	0.1	2.560420
18.311683	0.1	2.557603
18.313350	0.1	2.553957
18.315017	0.1	2.550799
18.316683	0.1	2.549430
18.318350	0.1	2.550269
18.320017	0.1	2.551917
18.321683	0.1	2.552602
18.323350	0.1	2.551707
18.325017	0.1	2.549421
18.326683	0.1	2.546636
18.328350	0.1	2.544592
18.330017	0.1	2.543312
18.331683	0.1	2.541253
18.333350	0.1	2.536816
18.335017	0.1	2.529849
18.336683	0.1	2.521928
18.338350	0.1	2.515228
18.340017	0.1	2.511367
18.341683	0.1	2.511009
18.343350	0.1	2.513896
18.345017	0.1	2.518883
18.346683	0.1	2.523870
18.348350	0.1	2.526860
18.350017	0.1	2.527498
18.351683	0.1	2.527237
18.353350	0.1	2.527968
18.355017	0.1	2.530762
18.356683	0.1	2.535302
18.358350	0.1	2.539838
18.360017	0.1	2.542171
18.361683	0.1	2.541575
18.363350	0.1	2.539777
18.365017	0.1	2.539065
18.366683	0.1	2.539926
18.368350	0.1	2.541468
18.370017	0.1	2.543232
18.371683	0.1	2.545062
18.373350	0.1	2.546553
18.375017	0.1	2.547801
18.376683	0.1	2.549347
18.378350	0.1	2.551102
18.380017	0.1	2.552751
18.381683	0.1	2.554534
18.383350	0.1	2.556834
18.385017	0.1	2.559819
18.386683	0.1	2.563354
18.388350	0.1	2.566599
18.390017	0.1	2.568145
18.391683	0.1	2.566990
18.393350	0.1	2.563321
18.395017	0.1	2.558613
18.396683	0.1	2.554879
18.398350	0.1	2.553193
18.400017	0.1	2.553109
18.401683	0.1	2.553863
18.403350	0.1	2.555051
18.405017	0.1	2.555805
18.406683	0.1	2.554916
18.408350	0.1	2.552089
18.410017	0.1	2.548085
18.411683	0.1	2.544145
18.413350	0.1	2.540997
18.415017	0.1	2.538306
18.416683	0.1	2.535987
18.418350	0.1	2.534846
18.420017	0.1	2.535093
18.421683	0.1	2.535451
18.423350	0.1	2.533966
18.425017	0.1	2.529649
18.426683	0.1	2.523288
18.428350	0.1	2.516932
18.430017	0.1	2.512601
18.431683	0.1	2.511041
18.433350	0.1	2.511325
18.435017	0.1	2.511833
18.436683	0.1	2.511535
18.438350	0.1	2.510329
18.440017	0.1	2.508787
18.441683	0.1	2.508042
18.443350	0.1	2.508569
18.445017	0.1	2.508964
18.446683	0.1	2.507316
18.448350	0.1	2.503647
18.450017	0.1	2.500052
18.451683	0.1	2.498282
18.453350	0.1	2.497947
18.455017	0.1	2.496880
18.456683	0.1	2.492885
18.458350	0.1	2.485490
18.460017	0.1	2.476452
18.461683	0.1	2.468238
18.463350	0.1	2.462217
18.465017	0.1	2.458855
18.466683	0.1	2.458640
18.468350	0.1	2.461402
18.470017	0.1	2.465788
18.471683	0.1	2.470464
18.473350	0.1	2.474617
18.475017	0.1	2.477071
18.476683	0.1	2.476396
18.478350	0.1	2.472186
18.480017	0.1	2.465630
18.481683	0.1	2.458701
18.483350	0.1	2.453155
18.485017	0.1	2.449877
18.486683	0.1	2.448582
18.488350	0.1	2.447739
18.490017	0.1	2.445565
18.491683	0.1	2.441453
18.493350	0.1	2.435884
18.495017	0.1	2.429322
18.496683	0.1	2.422547
18.498350	0.1	2.417183
18.500017	0.1	2.414365
18.501683	0.1	2.413238
18.503350	0.1	2.411776
18.505017	0.1	2.408987
18.506683	0.1	2.405578
18.508350	0.1	2.402123
18.510017	0.1	2.398249
18.511683	0.1	2.394384
18.513350	0.1	2.391860
18.515017	0.1	2.390686
18.516683	0.1	2.389480
18.518350	0.1	2.387520
18.520017	0.1	2.384968
18.521683	0.1	2.381806
18.523350	0.1	2.377741
18.525017	0.1	2.372991
18.526683	0.1	2.368442
18.528350	0.1	2.365075
18.530017	0.1	2.363292
18.531683	0.1	2.362491
18.533350	0.1	2.361634
18.535017	0.1	2.360134
18.536683	0.1	2.358006
18.538350	0.1	2.355324
18.540017	0.1	2.352470
18.541683	0.1	2.351096
18.543350	0.1	2.353182
18.545017	0.1	2.358397
18.546683	0.1	2.363645
18.548350	0.1	2.365741
18.550017	0.1	2.363725
18.551683	0.1	2.359077
18.553350	0.1	2.354658
18.555017	0.1	2.352917
18.556683	0.1	2.354607
18.558350	0.1	2.359212
18.560017	0.1	2.365625
18.561683	0.1	2.372465
18.563350	0.1	2.378216
18.565017	0.1	2.381662
18.566683	0.1	2.382891
18.568350	0.1	2.383571
18.570017	0.1	2.385387
18.571683	0.1	2.388307
18.573350	0.1	2.390877
18.575017	0.1	2.391660
18.576683	0.1	2.390351
18.578350	0.1	2.388298
18.580017	0.1	2.387385
18.581683	0.1	2.387920
18.583350	0.1	2.388749
18.585017	0.1	2.389089
18.586683	0.1	2.388991
18.588350	0.1	2.388977
18.590017	0.1	2.390067
18.591683	0.1	2.393136
18.593350	0.1	2.398002
18.595017	0.1	2.403297
18.596683	0.1	2.407231
18.598350	0.1	2.408992
18.600017	0.1	2.409681
18.601683	0.1	2.411269
18.603350	0.1	2.414752
18.605017	0.1	2.419767
18.606683	0.1	2.425234
18.608350	0.1	2.429602
18.610017	0.1	2.431143
18.611683	0.1	2.428927
18.613350	0.1	2.423981
18.615017	0.1	2.419110
18.616683	0.1	2.416968
18.618350	0.1	2.418561
18.620017	0.1	2.422882
18.621683	0.1	2.427585
18.623350	0.1	2.431283
18.625017	0.1	2.434957
18.626683	0.1	2.439888
18.628350	0.1	2.445560
18.630017	0.1	2.450729
18.631683	0.1	2.455143
18.633350	0.1	2.459502
18.635017	0.1	2.464759
18.636683	0.1	2.471264
18.638350	0.1	2.478464
18.640017	0.1	2.485751
18.641683	0.1	2.493025
18.643350	0.1	2.500503
18.645017	0.1	2.508392
18.646683	0.1	2.516452
18.648350	0.1	2.524354
18.650017	0.1	2.532504
18.651683	0.1	2.542171
18.653350	0.1	2.554366
18.655017	0.1	2.568788
18.656683	0.1	2.584588
18.658350	0.1	2.601622
18.660017	0.1	2.620267
18.661683	0.1	2.640854
18.663350	0.1	2.663434
18.665017	0.1	2.687806
18.666683	0.1	2.713343
18.668350	0.1	2.738629
18.670017	0.1	2.763174
18.671683	0.1	2.789642
18.673350	0.1	2.822489
18.675017	0.1	2.864012
18.676683	0.1	2.912390
18.678350	0.1	2.963911
18.680017	0.1	3.016843
18.681683	0.1	3.071944
18.683350	0.1	3.129505
18.685017	0.1	3.188015
18.686683	0.1	3.246092
18.688350	0.1	3.304277
18.690017	0.1	3.364417
18.691683	0.1	3.428068
18.693350	0.1	3.496488
18.695017	0.1	3.571385
18.696683	0.1	3.654035
18.698350	0.1	3.744168
18.700017	0.1	3.840593
18.701683	0.1	3.942079
18.703350	0.1	4.047365
18.705017	0.1	4.155496
18.706683	0.1	4.266948
18.708350	0.1	4.384061
18.710017	0.1	4.509161
18.711683	0.1	4.642266
18.713350	0.1	4.781429
18.715017	0.1	4.924731
18.716683	0.1	5.071643
18.718350	0.1	5.223267
18.720017	0.1	5.381145
18.721683	0.1	5.546007
18.723350	0.1	5.718260
18.725017	0.1	5.898760
18.726683	0.1	6.088112
18.728350	0.1	6.285985
18.730017	0.1	6.491733
18.731683	0.1	6.705234
18.733350	0.1	6.927303
18.735017	0.1	7.159021
18.736683	0.1	7.400666
18.738350	0.1	7.652184
18.740017	0.1	7.914314
18.741683	0.1	8.188076
18.743350	0.1	8.473098
18.745017	0.1	8.767406
18.746683	0.1	9.069010
18.748350	0.1	9.377482
18.750017	0.1	9.693708
18.751683	0.1	10.019094
18.753350	0.1	10.355734
18.755017	0.1	10.705902
18.756683	0.1	11.070343
18.758350	0.1	11.447994
18.760017	0.1	11.837468
18.761683	0.1	12.238296
18.763350	0.1	12.651458
18.765017	0.1	13.078665
18.766683	0.1	13.520396
18.768350	0.1	13.975604
18.770017	0.1	14.443425
18.771683	0.1	14.924100
18.773350	0.1	15.418534
18.775017	0.1	15.927861
18.776683	0.1	16.453438
18.778350	0.1	16.996511
18.780017	0.1	17.557754
18.781683	0.1	18.137726
18.783350	0.1	18.737596
18.785017	0.1	19.358704
18.786683	0.1	20.001689
18.788350	0.1	20.666244
18.790017	0.1	21.351371
18.791683	0.1	22.055805
18.793350	0.1	22.779363
18.795017	0.1	23.524351
18.796683	0.1	24.294462
18.798350	0.1	25.092796
18.800017	0.1	25.921827
18.801683	0.1	26.783166
18.803350	0.1	27.676262
18.805017	0.1	28.598770
18.806683	0.1	29.547955
18.808350	0.1	30.521839
18.810017	0.1	31.520189
18.811683	0.1	32.544043
18.813350	0.1	33.594412
18.815017	0.1	34.672585
18.816683	0.1	35.781409
18.818350	0.1	36.924467
18.820017	0.1	38.103070
18.821683	0.1	39.314637
18.823350	0.1	40.553804
18.825017	0.1	41.813515
18.826683	0.1	43.086354
18.828350	0.1	44.367476
18.830017	0.1	45.655435
18.831683	0.1	46.949312
18.833350	0.1	48.246887
18.835017	0.1	49.545486
18.836683	0.1	50.842329
18.838350	0.1	52.133733
18.840017	0.1	53.415219
18.841683	0.1	54.681837
18.843350	0.1	55.927928
18.845017	0.1	57.146987
18.846683	0.1	58.331545
18.848350	0.1	59.473664
18.850017	0.1	60.566701
18.851683	0.1	61.606458
18.853350	0.1	62.590251
18.855017	0.1	63.515296
18.856683	0.1	64.377692
18.858350	0.1	65.172124
18.860017	0.1	65.892236
18.861683	0.1	66.531822
18.863350	0.1	67.086318
18.865017	0.1	67.553106
18.866683	0.1	67.931204
18.868350	0.1	68.221055
18.870017	0.1	68.423050
18.871683	0.1	68.536392
18.873350	0.1	68.559693
18.875017	0.1	68.491097
18.876683	0.1	68.328520
18.878350	0.1	68.071573
18.880017	0.1	67.722485
18.881683	0.1	67.284647
18.883350	0.1	66.761458
18.885017	0.1	66.156182
18.886683	0.1	65.471558
18.888350	0.1	64.710360
18.890017	0.1	63.876519
18.891683	0.1	62.974179
18.893350	0.1	62.006526
18.895017	0.1	60.976832
18.896683	0.1	59.889904
18.898350	0.1	58.751931
18.900017	0.1	57.569351
18.901683	0.1	56.348103
18.903350	0.1	55.093304
18.905017	0.1	53.809402
18.906683	0.1	52.500782
18.908350	0.1	51.172087
18.910017	0.1	49.827783
18.911683	0.1	48.472066
18.913350	0.1	47.109309
18.915017	0.1	45.743352
18.916683	0.1	44.376208
18.918350	0.1	43.009250
18.920017	0.1	41.645528
18.921683	0.1	40.289732
18.923350	0.1	38.947160
18.925017	0.1	37.623127
18.926683	0.1	36.321906
18.928350	0.1	35.046139
18.930017	0.1	33.797314
18.931683	0.1	32.575894
18.933350	0.1	31.381110
18.935017	0.1	30.212090
18.936683	0.1	29.069595
18.938350	0.1	27.956124
18.940017	0.1	26.874500
18.941683	0.1	25.826916
18.943350	0.1	24.814829
18.945017	0.1	23.838696
18.946683	0.1	22.898121
18.948350	0.1	21.992405
18.950017	0.1	21.120301
18.951683	0.1	20.280341
18.953350	0.1	19.472213
18.955017	0.1	18.696981
18.956683	0.1	17.955601
18.958350	0.1	17.247936
18.960017	0.1	16.572713
18.961683	0.1	15.927707
18.963350	0.1	15.310580
18.965017	0.1	14.720131
18.966683	0.1	14.156406
18.968350	0.1	13.619256
18.970017	0.1	13.107792
18.971683	0.1	12.621502
18.973350	0.1	12.160437
18.975017	0.1	11.724113
18.976683	0.1	11.311038
18.978350	0.1	10.919096
18.980017	0.1	10.546469
18.981683	0.1	10.192157
18.983350	0.1	9.855614
18.985017	0.1	9.536636
18.986683	0.1	9.235237
18.988350	0.1	8.950653
18.990017	0.1	8.680858
18.991683	0.1	8.423897
18.993350	0.1	8.179103
18.995017	0.1	7.946743
18.996683	0.1	7.727104
18.998350	0.1	7.519927
19.000017	0.1	7.323711
19.001683	0.1	7.135877
19.003350	0.1	6.954279
19.005017	0.1	6.778706
19.006683	0.1	6.610421
19.008350	0.1	6.450466
19.010017	0.1	6.299452
19.011683	0.1	6.157933
19.013350	0.1	6.025783
19.015017	0.1	5.901777
19.016683	0.1	5.783914
19.018350	0.1	5.670055
19.020017	0.1	5.558669
19.021683	0.1	5.449187
19.023350	0.1	5.342416
19.025017	0.1	5.240305
19.026683	0.1	5.144286
19.028350	0.1	5.054446
19.030017	0.1	4.970012
19.031683	0.1	4.889783
19.033350	0.1	4.812712
19.035017	0.1	4.738034
19.036683	0.1	4.665237
19.038350	0.1	4.594661
19.040017	0.1	4.527690
19.041683	0.1	4.465757
19.043350	0.1	4.408942
19.045017	0.1	4.355442
19.046683	0.1	4.302524
19.048350	0.1	4.248377
19.050017	0.1	4.193457
19.051683	0.1	4.139752
19.053350	0.1	4.088203
19.055017	0.1	4.037973
19.056683	0.1	3.989022
19.058350	0.1	3.942973
19.060017	0.1	3.900682
19.061683	0.1	3.861417
19.063350	0.1	3.823820
19.065017	0.1	3.786255
19.066683	0.1	3.748415
19.068350	0.1	3.712536
19.070017	0.1	3.680843
19.071683	0.1	3.653150
19.073350	0.1	3.627576
19.075017	0.1	3.602044
19.076683	0.1	3.575422
19.078350	0.1	3.548190
19.080017	0.1	3.521810
19.081683	0.1	3.497377
19.083350	0.1	3.475016
19.085017	0.1	3.453731
19.086683	0.1	3.431416
19.088350	0.1	3.406224
19.090017	0.1	3.378629
19.091683	0.1	3.351565
19.093350	0.1	3.328272
19.095017	0.1	3.309804
19.096683	0.1	3.294032
19.098350	0.1	3.277217
19.100017	0.1	3.256700
19.101683	0.1	3.232630
19.103350	0.1	3.207610
19.105017	0.1	3.184648
19.106683	0.1	3.165575
19.108350	0.1	3.150548
19.110017	0.1	3.138105
19.111683	0.1	3.125882
19.113350	0.1	3.111907
19.115017	0.1	3.095814
19.116683	0.1	3.078436
19.118350	0.1	3.060047
19.120017	0.1	3.039991
19.121683	0.1	3.018216
19.123350	0.1	2.996419
19.125017	0.1	2.977424
19.126683	0.1	2.963436
19.128350	0.1	2.954784
19.130017	0.1	2.949871
19.131683	0.1	2.945736
19.133350	0.1	2.939496
19.135017	0.1	2.929773
19.136683	0.1	2.916735
19.138350	0.1	2.901899
19.140017	0.1	2.887659
19.141683	0.1	2.875691
19.143350	0.1	2.865633
19.145017	0.1	2.855873
19.146683	0.1	2.845624
19.148350	0.1	2.835840
19.150017	0.1	2.828138
19.151683	0.1	2.823025
19.153350	0.1	2.819179
19.155017	0.1	2.814424
19.156683	0.1	2.807658
19.158350	0.1	2.799863
19.160017	0.1	2.792706
19.161683	0.1	2.786503
19.163350	0.1	2.780221
19.165017	0.1	2.773274
19.166683	0.1	2.766512
19.168350	0.1	2.761008
19.170017	0.1	2.756678
19.171683	0.1	2.752887
19.173350	0.1	2.749800
19.175017	0.1	2.748538
19.176683	0.1	2.750172
19.178350	0.1	2.754424
19.180017	0.1	2.759425
19.181683	0.1	2.763174
19.183350	0.1	2.765181
19.185017	0.1	2.766280
19.186683	0.1	2.767211
19.188350	0.1	2.767663
19.190017	0.1	2.766480
19.191683	0.1	2.762643
19.193350	0.1	2.756300
19.195017	0.1	2.749050
19.196683	0.1	2.743034
19.198350	0.1	2.739383
19.200017	0.1	2.737250
19.201683	0.1	2.734857
19.203350	0.1	2.731527
19.205017	0.1	2.728081
19.206683	0.1	2.725404
19.208350	0.1	2.723257
19.210017	0.1	2.720435
19.211683	0.1	2.715741
19.213350	0.1	2.708989
19.215017	0.1	2.700882
19.216683	0.1	2.691657
19.218350	0.1	2.680784
19.220017	0.1	2.668379
19.221683	0.1	2.655652
19.223350	0.1	2.643564
19.225017	0.1	2.632546
19.226683	0.1	2.623154
19.228350	0.1	2.615261
19.230017	0.1	2.607494
19.231683	0.1	2.598688
19.233350	0.1	2.588658
19.235017	0.1	2.577053
19.236683	0.1	2.563139
19.238350	0.1	2.547004
19.240017	0.1	2.529803
19.241683	0.1	2.512811
19.243350	0.1	2.496345
19.245017	0.1	2.479390
19.246683	0.1	2.460885
19.248350	0.1	2.440666
19.250017	0.1	2.418798
19.251683	0.1	2.395781
19.253350	0.1	2.373159
19.255017	0.1	2.352116
19.256683	0.1	2.332404
19.258350	0.1	2.313661
19.260017	0.1	2.296008
19.261683	0.1	2.279039
19.263350	0.1	2.261400
19.265017	0.1	2.241698
19.266683	0.1	2.219849
19.268350	0.1	2.197325
19.270017	0.1	2.176128
19.271683	0.1	2.157646
19.273350	0.1	2.142317
19.275017	0.1	2.129832
19.276683	0.1	2.119229
19.278350	0.1	2.108756
19.280017	0.1	2.096314
19.281683	0.1	2.080896
19.283350	0.1	2.063396
19.285017	0.1	2.045762
19.286683	0.1	2.029845
19.288350	0.1	2.016947
19.290017	0.1	2.007335
19.291683	0.1	2.000025
19.293350	0.1	1.993333
19.295017	0.1	1.985165
19.296683	0.1	1.973538
19.298350	0.1	1.958413
19.300017	0.1	1.942352
19.301683	0.1	1.928811
19.303350	0.1	1.920066
19.305017	0.1	1.916140
19.306683	0.1	1.914874
19.308350	0.1	1.913402
19.310017	0.1	1.909970
19.311683	0.1	1.904066
19.313350	0.1	1.895269
19.315017	0.1	1.883414
19.316683	0.1	1.869579
19.318350	0.1	1.855954
19.320017	0.1	1.845057
19.321683	0.1	1.839008
19.323350	0.1	1.838049
19.325017	0.1	1.839520
19.326683	0.1	1.839511
19.328350	0.1	1.835926
19.330017	0.1	1.829844
19.331683	0.1	1.823874
19.333350	0.1	1.819287
19.335017	0.1	1.815548
19.336683	0.1	1.812126
19.338350	0.1	1.809206
19.340017	0.1	1.807199
19.341683	0.1	1.806351
19.343350	0.1	1.806286
19.345017	0.1	1.806119
19.346683	0.1	1.805369
19.348350	0.1	1.804125
19.350017	0.1	1.802403
19.351683	0.1	1.800079
19.353350	0.1	1.797243
19.355017	0.1	1.794244
19.356683	0.1	1.791525
19.358350	0.1	1.789657
19.360017	0.1	1.788945
19.361683	0.1	1.788600
19.363350	0.1	1.786863
19.365017	0.1	1.782747
19.366683	0.1	1.777238
19.368350	0.1	1.772232
19.370017	0.1	1.768903
19.371683	0.1	1.767371
19.373350	0.1	1.767171
19.375017	0.1	1.767771
19.376683	0.1	1.768852
19.378350	0.1	1.769937
19.380017	0.1	1.769993
19.381683	0.1	1.767995
19.383350	0.1	1.764069
19.385017	0.1	1.758775
19.386683	0.1	1.751566
19.388350	0.1	1.742081
19.390017	0.1	1.732400
19.391683	0.1	1.725880
19.393350	0.1	1.724036
19.395017	0.1	1.725312
19.396683	0.1	1.726518
19.398350	0.1	1.725601
19.400017	0.1	1.723152
19.401683	0.1	1.721270
19.403350	0.1	1.721573
19.405017	0.1	1.724297
19.406683	0.1	1.728116
19.408350	0.1	1.730723
19.410017	0.1	1.730262
19.411683	0.1	1.726309
19.413350	0.1	1.719971
19.415017	0.1	1.713834
19.416683	0.1	1.710667
19.418350	0.1	1.711012
19.420017	0.1	1.712996
19.421683	0.1	1.714774
19.423350	0.1	1.715599
19.425017	0.1	1.715259
19.426683	0.1	1.714462
19.428350	0.1	1.714905
19.430017	0.1	1.717624
19.431683	0.1	1.722365
19.433350	0.1	1.728726
19.435017	0.1	1.735920
19.436683	0.1	1.741643
19.438350	0.1	1.743361
19.440017	0.1	1.740619
19.441683	0.1	1.735194
19.443350	0.1	1.730062
19.445017	0.1	1.728218
19.446683	0.1	1.731138
19.448350	0.1	1.737853
19.450017	0.1	1.746221
19.451683	0.1	1.754896
19.453350	0.1	1.763934
19.455017	0.1	1.773997
19.456683	0.1	1.785145
19.458350	0.1	1.796568
19.460017	0.1	1.807469
19.461683	0.1	1.816931
19.463350	0.1	1.823530
19.465017	0.1	1.827036
19.466683	0.1	1.829625
19.468350	0.1	1.834086
19.470017	0.1	1.841914
19.471683	0.1	1.853290
19.473350	0.1	1.867800
19.475017	0.1	1.884359
19.476683	0.1	1.900741
19.478350	0.1	1.914855
19.480017	0.1	1.926483
19.481683	0.1	1.936704
19.483350	0.1	1.946473
19.485017	0.1	1.956653
19.486683	0.1	1.968052
19.488350	0.1	1.980704
19.490017	0.1	1.993552
19.491683	0.1	2.004756
19.493350	0.1	2.013026
19.495017	0.1	2.019131
19.496683	0.1	2.025357
19.498350	0.1	2.033212
19.500017	0.1	2.042246
19.501683	0.1	2.050842
19.503350	0.1	2.057464
19.505017	0.1	2.061338
19.506683	0.1	2.062605
19.508350	0.1	2.061930
19.510017	0.1	2.060221
19.511683	0.1	2.058852
19.513350	0.1	2.059429
19.515017	0.1	2.062363
19.516683	0.1	2.065804
19.518350	0.1	2.066819
19.520017	0.1	2.063243
19.521683	0.1	2.054437
19.523350	0.1	2.041901
19.525017	0.1	2.029077
19.526683	0.1	2.018684
19.528350	0.1	2.010153
19.530017	0.1	2.000765
19.531683	0.1	1.988667
19.533350	0.1	1.973803
19.535017	0.1	1.956774
19.536683	0.1	1.938003
19.538350	0.1	1.918143
19.540017	0.1	1.898208
19.541683	0.1	1.878883
19.543350	0.1	1.860014
19.545017	0.1	1.840973
19.546683	0.1	1.821308
19.548350	0.1	1.801345
19.550017	0.1	1.782291
19.551683	0.1	1.765429
19.553350	0.1	1.750854
19.555017	0.1	1.736833
19.556683	0.1	1.720930
19.558350	0.1	1.702379
19.560017	0.1	1.682630
19.561683	0.1	1.663347
19.563350	0.1	1.645372
19.565017	0.1	1.629284
19.566683	0.1	1.615505
19.568350	0.1	1.603761
19.570017	0.1	1.593293
19.571683	0.1	1.583230
19.573350	0.1	1.571965
19.575017	0.1	1.558322
19.576683	0.1	1.543886
19.578350	0.1	1.531881
19.580017	0.1	1.524016
19.581683	0.1	1.519932
19.583350	0.1	1.518619
19.585017	0.1	1.519150
19.586683	0.1	1.520282
19.588350	0.1	1.520114
19.590017	0.1	1.517446
19.591683	0.1	1.513101
19.593350	0.1	1.508710
19.595017	0.1	1.504957
19.596683	0.1	1.502195
19.598350	0.1	1.501343
19.600017	0.1	1.503471
19.601683	0.1	1.508598
19.603350	0.1	1.514875
19.605017	0.1	1.519839
19.606683	0.1	1.522508
19.608350	0.1	1.523849
19.610017	0.1	1.525925
19.611683	0.1	1.530475
19.613350	0.1	1.537497
19.615017	0.1	1.545264
19.616683	0.1	1.551658
19.618350	0.1	1.555178
19.620017	0.1	1.555472
19.621683	0.1	1.553777
19.623350	0.1	1.552566
19.625017	0.1	1.553767
19.626683	0.1	1.557400
19.628350	0.1	1.562187
19.630017	0.1	1.566787
19.631683	0.1	1.569875
19.633350	0.1	1.570093
19.635017	0.1	1.566880
19.636683	0.1	1.561535
19.638350	0.1	1.556799
19.640017	0.1	1.554447
19.641683	0.1	1.553474
19.643350	0.1	1.551318
19.645017	0.1	1.546256
19.646683	0.1	1.538196
19.648350	0.1	1.528254
19.650017	0.1	1.518661
19.651683	0.1	1.512081
19.653350	0.1	1.509339
19.655017	0.1	1.508100
19.656683	0.1	1.504608
19.658350	0.1	1.496719
19.660017	0.1	1.485469
19.661683	0.1	1.473972
19.663350	0.1	1.464728
19.665017	0.1	1.457809
19.666683	0.1	1.451294
19.668350	0.1	1.443350
19.670017	0.1	1.433715
19.671683	0.1	1.423163
19.673350	0.1	1.412160
19.675017	0.1	1.400970
19.676683	0.1	1.390828
19.678350	0.1	1.383326
19.680017	0.1	1.378525
19.681683	0.1	1.374660
19.683350	0.1	1.369612
19.685017	0.1	1.362311
19.686683	0.1	1.353067
19.688350	0.1	1.342739
19.690017	0.1	1.331950
19.691683	0.1	1.320974
19.693350	0.1	1.310031
19.695017	0.1	1.299488
19.696683	0.1	1.289696
19.698350	0.1	1.280848
19.700017	0.1	1.272969
19.701683	0.1	1.265737
19.703350	0.1	1.258785
19.705017	0.1	1.251744
19.706683	0.1	1.243870
19.708350	0.1	1.235125
19.710017	0.1	1.227357
19.711683	0.1	1.222715
19.713350	0.1	1.221239
19.715017	0.1	1.220973
19.716683	0.1	1.220335
19.718350	0.1	1.218976
19.720017	0.1	1.216694
19.721683	0.1	1.213700
19.723350	0.1	1.211343
19.725017	0.1	1.210482
19.726683	0.1	1.210365
19.728350	0.1	1.210324
19.730017	0.1	1.210649
19.731683	0.1	1.211190
19.733350	0.1	1.211069
19.735017	0.1	1.209667
19.736683	0.1	1.207148
19.738350	0.1	1.204922
19.740017	0.1	1.204801
19.741683	0.1	1.206398
19.743350	0.1	1.206985
19.745017	0.1	1.204750
19.746683	0.1	1.200396
19.748350	0.1	1.195641
19.750017	0.1	1.191851
19.751683	0.1	1.190221
19.753350	0.1	1.191795
19.755017	0.1	1.196945
19.756683	0.1	1.204959
19.758350	0.1	1.214021
19.760017	0.1	1.222328
19.761683	0.1	1.229183
19.763350	0.1	1.234449
19.765017	0.1	1.238072
19.766683	0.1	1.239916
19.768350	0.1	1.239623
19.770017	0.1	1.237686
19.771683	0.1	1.235879
19.773350	0.1	1.235604
19.775017	0.1	1.236727
19.776683	0.1	1.238594
19.778350	0.1	1.241141
19.780017	0.1	1.244517
19.781683	0.1	1.248550
19.783350	0.1	1.252838
19.785017	0.1	1.257067
19.786683	0.1	1.261095
19.788350	0.1	1.264741
19.790017	0.1	1.267865
19.791683	0.1	1.270813
19.793350	0.1	1.274245
19.795017	0.1	1.278548
19.796683	0.1	1.283693
19.798350	0.1	1.289207
19.800017	0.1	1.294278
19.801683	0.1	1.298231
19.803350	0.1	1.300820
19.805017	0.1	1.301812
19.806683	0.1	1.300690
19.808350	0.1	1.297477
19.810017	0.1	1.293393
19.811683	0.1	1.289672
19.813350	0.1	1.286683
19.815017	0.1	1.284997
19.816683	0.1	1.285565
19.818350	0.1	1.288448
19.820017	0.1	1.292014
19.821683	0.1	1.293616
19.823350	0.1	1.291418
19.825017	0.1	1.285528
19.826683	0.1	1.277500
19.828350	0.1	1.269388
19.830017	0.1	1.263064
19.831683	0.1	1.259348
19.833350	0.1	1.257285
19.835017	0.1	1.254757
19.836683	0.1	1.250384
19.838350	0.1	1.244340
19.840017	0.1	1.237150
19.841683	0.1	1.228978
19.843350	0.1	1.220452
19.845017	0.1	1.212824
19.846683	0.1	1.206957
19.848350	0.1	1.202724
19.850017	0.1	1.198757
19.851683	0.1	1.192898
19.853350	0.1	1.184400
19.855017	0.1	1.174756
19.856683	0.1	1.165769
19.858350	0.1	1.158267
19.860017	0.1	1.152977
19.861683	0.1	1.150989
19.863350	0.1	1.152302
19.865017	0.1	1.154616
19.866683	0.1	1.154593
19.868350	0.1	1.150216
19.870017	0.1	1.141806
19.871683	0.1	1.131333
19.873350	0.1	1.120851
19.875017	0.1	1.111631
19.876683	0.1	1.104549
19.878350	0.1	1.099911
19.880017	0.1	1.096576
19.881683	0.1	1.092665
19.883350	0.1	1.087086
19.885017	0.1	1.079943
19.886683	0.1	1.072418
19.888350	0.1	1.066551
19.890017	0.1	1.063766
19.891683	0.1	1.063519
19.893350	0.1	1.063994
19.895017	0.1	1.063966
19.896683	0.1	1.063389
19.898350	0.1	1.061955
19.900017	0.1	1.058467
19.901683	0.1	1.052739
19.903350	0.1	1.046765
19.905017	0.1	1.043011
19.906683	0.1	1.042401
19.908350	0.1	1.044380
19.910017	0.1	1.047906
19.911683	0.1	1.051920
19.913350	0.1	1.055538
19.915017	0.1	1.057559
19.916683	0.1	1.056665
19.918350	0.1	1.053032
19.920017	0.1	1.047999
19.921683	0.1	1.042699
19.923350	0.1	1.038625
19.925017	0.1	1.037274
19.926683	0.1	1.038415
19.928350	0.1	1.040483
19.930017	0.1	1.042243
19.931683	0.1	1.043514
19.933350	0.1	1.044888
19.935017	0.1	1.046546
19.936683	0.1	1.047864
19.938350	0.1	1.048525
19.940017	0.1	1.049149
19.941683	0.1	1.050555
19.943350	0.1	1.052744
19.945017	0.1	1.054807
19.946683	0.1	1.055920
19.948350	0.1	1.055971
19.950017	0.1	1.055212
19.951683	0.1	1.053745
19.953350	0.1	1.051528
19.955017	0.1	1.048748
19.956683	0.1	1.045824
19.958350	0.1	1.043216
19.960017	0.1	1.041507
19.961683	0.1	1.041298
19.963350	0.1	1.042779
19.965017	0.1	1.045219
19.966683	0.1	1.046727
19.968350	0.1	1.045330
19.970017	0.1	1.040879
19.971683	0.1	1.035617
19.973350	0.1	1.032432
19.975017	0.1	1.032404
19.976683	0.1	1.034201
19.978350	0.1	1.035756
19.980017	0.1	1.035901
19.981683	0.1	1.034443
19.983350	0.1	1.031728
19.985017	0.1	1.028343
19.986683	0.1	1.024897
19.988350	0.1	1.022220
19.990017	0.1	1.021437
19.991683	0.1	1.022783
19.993350	0.1	1.024650
19.995017	0.1	1.024543
19.996683	0.1	1.020734
19.998350	0.1	1.013097
20.000017	0.1	1.003565
20.001683	0.1	0.995155
20.003350	0.1	0.989977
20.005017	0.1	0.988343
20.006683	0.1	0.988813
20.008350	0.1	0.988930
20.010017	0.1	0.987090
20.011683	0.1	0.984133
20.013350	0.1	0.982694
20.015017	0.1	0.984538
20.016683	0.1	0.988818
20.018350	0.1	0.993130
20.020017	0.1	0.995439
20.021683	0.1	0.994601
20.023350	0.1	0.990499
20.025017	0.1	0.984529
20.026683	0.1	0.978909
20.028350	0.1	0.975085
20.030017	0.1	0.972981
20.031683	0.1	0.971006
20.033350	0.1	0.967225
20.035017	0.1	0.961139
20.036683	0.1	0.953884
20.038350	0.1	0.947379
20.040017	0.1	0.943388
20.041683	0.1	0.941898
20.043350	0.1	0.941209
20.045017	0.1	0.940501
20.046683	0.1	0.940273
20.048350	0.1	0.940533
20.050017	0.1	0.940864
20.051683	0.1	0.941386
20.053350	0.1	0.942433
20.055017	0.1	0.943770
20.056683	0.1	0.944519
20.058350	0.1	0.943830
20.060017	0.1	0.941316
20.061683	0.1	0.937018
20.063350	0.1	0.931676
20.065017	0.1	0.926787
20.066683	0.1	0.923187
20.068350	0.1	0.920035
20.070017	0.1	0.916137
20.071683	0.1	0.911243
20.073350	0.1	0.905725
20.075017	0.1	0.900663
20.076683	0.1	0.897949
20.078350	0.1	0.899187
20.080017	0.1	0.904421
20.081683	0.1	0.912049
20.083350	0.1	0.919383
20.085017	0.1	0.923448
20.086683	0.1	0.922149
20.088350	0.1	0.915648
20.090017	0.1	0.906796
20.091683	0.1	0.899509
20.093350	0.1	0.896389
20.095017	0.1	0.897804
20.096683	0.1	0.902242
20.098350	0.1	0.907402
20.100017	0.1	0.912030
20.101683	0.1	0.916505
20.103350	0.1	0.921083
20.105017	0.1	0.925008
20.106683	0.1	0.927607
20.108350	0.1	0.929204
20.110017	0.1	0.931197
20.111683	0.1	0.935257
20.113350	0.1	0.941725
20.115017	0.1	0.949227
20.116683	0.1	0.956194
20.118350	0.1	0.962112
20.120017	0.1	0.967025
20.121683	0.1	0.970643
20.123350	0.1	0.973083
20.125017	0.1	0.975807
20.126683	0.1	0.980585
20.128350	0.1	0.988296
20.130017	0.1	0.998788
20.131683	0.1	1.010522
20.133350	0.1	1.021144
20.135017	0.1	1.029423
20.136683	0.1	1.035989
20.138350	0.1	1.042103
20.140017	0.1	1.048269
20.141683	0.1	1.054485
20.143350	0.1	1.061512
20.145017	0.1	1.070839
20.146683	0.1	1.082956
20.148350	0.1	1.096516
20.150017	0.1	1.109759
20.151683	0.1	1.122220
20.153350	0.1	1.134370
20.155017	0.1	1.146146
20.156683	0.1	1.156875
20.158350	0.1	1.166277
20.160017	0.1	1.174905
20.161683	0.1	1.183534
20.163350	0.1	1.192712
20.165017	0.1	1.203157
20.166683	0.1	1.215786
20.168350	0.1	1.230668
20.170017	0.1	1.247055
20.171683	0.1	1.264457
20.173350	0.1	1.282799
20.175017	0.1	1.301626
20.176683	0.1	1.320015
20.178350	0.1	1.337240
20.180017	0.1	1.352918
20.181683	0.1	1.367428
20.183350	0.1	1.382306
20.185017	0.1	1.399117
20.186683	0.1	1.418209
20.188350	0.1	1.439159
20.190017	0.1	1.461436
20.191683	0.1	1.484500
20.193350	0.1	1.508691
20.195017	0.1	1.535639
20.196683	0.1	1.566298
20.198350	0.1	1.599663
20.200017	0.1	1.634294
20.201683	0.1	1.669321
20.203350	0.1	1.703724
20.205017	0.1	1.736344
20.206683	0.1	1.766798
20.208350	0.1	1.795781
20.210017	0.1	1.824526
20.211683	0.1	1.854179
20.213350	0.1	1.885612
20.215017	0.1	1.919582
20.216683	0.1	1.956639
20.218350	0.1	1.996607
20.220017	0.1	2.038712
20.221683	0.1	2.082158
20.223350	0.1	2.125665
20.225017	0.1	2.166904
20.226683	0.1	2.203980
20.228350	0.1	2.237330
20.230017	0.1	2.269158
20.231683	0.1	2.300977
20.233350	0.1	2.332521
20.235017	0.1	2.363059
20.236683	0.1	2.392665
20.238350	0.1	2.421886
20.240017	0.1	2.450827
20.241683	0.1	2.478547
20.243350	0.1	2.503563
20.245017	0.1	2.524965
20.246683	0.1	2.542185
20.248350	0.1	2.554203
20.250017	0.1	2.560536
20.251683	0.1	2.562446
20.253350	0.1	2.562022
20.255017	0.1	2.560355
20.256683	0.1	2.557277
20.258350	0.1	2.552564
20.260017	0.1	2.546040
20.261683	0.1	2.536834
20.263350	0.1	2.523805
20.265017	0.1	2.506683
20.266683	0.1	2.486203
20.268350	0.1	2.463022
20.270017	0.1	2.437187
20.271683	0.1	2.408447
20.273350	0.1	2.376228
20.275017	0.1	2.339827
20.276683	0.1	2.299091
20.278350	0.1	2.254839
20.280017	0.1	2.208487
20.281683	0.1	2.161479
20.283350	0.1	2.115010
20.285017	0.1	2.070144
20.286683	0.1	2.027410
20.288350	0.1	1.986055
20.290017	0.1	1.944685
20.291683	0.1	1.902524
20.293350	0.1	1.859441
20.295017	0.1	1.815441
20.296683	0.1	1.770570
20.298350	0.1	1.725280
20.300017	0.1	1.680669
20.301683	0.1	1.638560
20.303350	0.1	1.600450
20.305017	0.1	1.565549
20.306683	0.1	1.531742
20.308350	0.1	1.498968
20.310017	0.1	1.468952
20.311683	0.1	1.441790
20.313350	0.1	1.415117
20.315017	0.1	1.386395
20.316683	0.1	1.355116
20.318350	0.1	1.323214
20.320017	0.1	1.293542
20.321683	0.1	1.267735
20.323350	0.1	1.245313
20.325017	0.1	1.224736
20.326683	0.1	1.205239
20.328350	0.1	1.187515
20.330017	0.1	1.172866
20.331683	0.1	1.161867
20.333350	0.1	1.154072
20.335017	0.1	1.148484
20.336683	0.1	1.143627
20.338350	0.1	1.137769
20.340017	0.1	1.129489
20.341683	0.1	1.118048
20.343350	0.1	1.103980
20.345017	0.1	1.089401
20.346683	0.1	1.077028
20.348350	0.1	1.068986
20.350017	0.1	1.066541
20.351683	0.1	1.069577
20.353350	0.1	1.075729
20.355017	0.1	1.081084
20.356683	0.1	1.082681
20.358350	0.1	1.080185
20.360017	0.1	1.075193
20.361683	0.1	1.069359
20.363350	0.1	1.063962
20.365017	0.1	1.060297
20.366683	0.1	1.058914
20.368350	0.1	1.059547
20.370017	0.1	1.062253
20.371683	0.1	1.066970
20.373350	0.1	1.072409
20.375017	0.1	1.077084
20.376683	0.1	1.080805
20.378350	0.1	1.084628
20.380017	0.1	1.090020
20.381683	0.1	1.097354
20.383350	0.1	1.105163
20.385017	0.1	1.111580
20.386683	0.1	1.115859
20.388350	0.1	1.118174
20.390017	0.1	1.119152
20.391683	0.1	1.119697
20.393350	0.1	1.120535
20.395017	0.1	1.122169
20.396683	0.1	1.125322
20.398350	0.1	1.130775
20.400017	0.1	1.138565
20.401683	0.1	1.147562
20.403350	0.1	1.156223
20.405017	0.1	1.163953
20.406683	0.1	1.171557
20.408350	0.1	1.180349
20.410017	0.1	1.190682
20.411683	0.1	1.201667
20.413350	0.1	1.212494
20.415017	0.1	1.222948
20.416683	0.1	1.232279
20.418350	0.1	1.239278
20.420017	0.1	1.243814
20.421683	0.1	1.247255
20.423350	0.1	1.250980
20.425017	0.1	1.255390
20.426683	0.1	1.260345
20.428350	0.1	1.265532
20.430017	0.1	1.270478
20.431683	0.1	1.275223
20.433350	0.1	1.280615
20.435017	0.1	1.287018
20.436683	0.1	1.293542
20.438350	0.1	1.299279
20.440017	0.1	1.303842
20.441683	0.1	1.306431
20.443350	0.1	1.306096
20.445017	0.1	1.303111
20.446683	0.1	1.299269
20.448350	0.1	1.296783
20.450017	0.1	1.297104
20.451683	0.1	1.300210
20.453350	0.1	1.304508
20.455017	0.1	1.307596
20.456683	0.1	1.307623
20.458350	0.1	1.304257
20.460017	0.1	1.298962
20.461683	0.1	1.293854
20.463350	0.1	1.289449
20.465017	0.1	1.284685
20.466683	0.1	1.279106
20.468350	0.1	1.273714
20.470017	0.1	1.269560
20.471683	0.1	1.266408
20.473350	0.1	1.263269
20.475017	0.1	1.259809
20.476683	0.1	1.256261
20.478350	0.1	1.252373
20.480017	0.1	1.247195
20.481683	0.1	1.239935
20.483350	0.1	1.230789
20.485017	0.1	1.221094
20.486683	0.1	1.212768
20.488350	0.1	1.206794
20.490017	0.1	1.201797
20.491683	0.1	1.194836
20.493350	0.1	1.183981
20.495017	0.1	1.170174
20.496683	0.1	1.156623
20.498350	0.1	1.146165
20.500017	0.1	1.138849
20.501683	0.1	1.132679
20.503350	0.1	1.126598
20.505017	0.1	1.121238
20.506683	0.1	1.117312
20.508350	0.1	1.114807
20.510017	0.1	1.112907
20.511683	0.1	1.109773
20.513350	0.1	1.103892
20.515017	0.1	1.096204
20.516683	0.1	1.088683
20.518350	0.1	1.081731
20.520017	0.1	1.075142
20.521683	0.1	1.070094
20.523350	0.1	1.068097
20.525017	0.1	1.068963
20.526683	0.1	1.071100
20.528350	0.1	1.072763
20.530017	0.1	1.072236
20.531683	0.1	1.068027
20.533350	0.1	1.059608
20.535017	0.1	1.047752
20.536683	0.1	1.034546
20.538350	0.1	1.022965
20.540017	0.1	1.015649
20.541683	0.1	1.013759
20.543350	0.1	1.016785
20.545017	0.1	1.022858
20.546683	0.1	1.029493
20.548350	0.1	1.034644
20.550017	0.1	1.037526
20.551683	0.1	1.038872
20.553350	0.1	1.040129
20.555017	0.1	1.042546
20.556683	0.1	1.047091
20.558350	0.1	1.054239
20.560017	0.1	1.063459
20.561683	0.1	1.073405
20.563350	0.1	1.082509
20.565017	0.1	1.089424
20.566683	0.1	1.093540
20.568350	0.1	1.095315
20.570017	0.1	1.096092
20.571683	0.1	1.097438
20.573350	0.1	1.100097
20.575017	0.1	1.103822
20.576683	0.1	1.108400
20.578350	0.1	1.114020
20.580017	0.1	1.120381
20.581683	0.1	1.126020
20.583350	0.1	1.129294
20.585017	0.1	1.130057
20.586683	0.1	1.130123
20.588350	0.1	1.132125
20.590017	0.1	1.137732
20.591683	0.1	1.146425
20.593350	0.1	1.155883
20.595017	0.1	1.163599
20.596683	0.1	1.168065
20.598350	0.1	1.169196
20.600017	0.1	1.168926
20.601683	0.1	1.170770
20.603350	0.1	1.177806
20.605017	0.1	1.191166
20.606683	0.1	1.209397
20.608350	0.1	1.228740
20.610017	0.1	1.245220
20.611683	0.1	1.256741
20.613350	0.1	1.263656
20.615017	0.1	1.267940
20.616683	0.1	1.271712
20.618350	0.1	1.276503
20.620017	0.1	1.283227
20.621683	0.1	1.291968
20.623350	0.1	1.301840
20.625017	0.1	1.311274
20.626683	0.1	1.318688
20.628350	0.1	1.323489
20.630017	0.1	1.326958
20.631683	0.1	1.331433
20.633350	0.1	1.337887
20.635017	0.1	1.345240
20.636683	0.1	1.352392
20.638350	0.1	1.359419
20.640017	0.1	1.366674
20.641683	0.1	1.373892
20.643350	0.1	1.380667
20.645017	0.1	1.386972
20.646683	0.1	1.392672
20.648350	0.1	1.397897
20.650017	0.1	1.403685
20.651683	0.1	1.410735
20.653350	0.1	1.418120
20.655017	0.1	1.424230
20.656683	0.1	1.428607
20.658350	0.1	1.432472
20.660017	0.1	1.437645
20.661683	0.1	1.445347
20.663350	0.1	1.455820
20.665017	0.1	1.468286
20.666683	0.1	1.481702
20.668350	0.1	1.495956
20.670017	0.1	1.511350
20.671683	0.1	1.527830
20.673350	0.1	1.545157
20.675017	0.1	1.562447
20.676683	0.1	1.577870
20.678350	0.1	1.590285
20.680017	0.1	1.601069
20.681683	0.1	1.613894
20.683350	0.1	1.631877
20.685017	0.1	1.654909
20.686683	0.1	1.680474
20.688350	0.1	1.707268
20.690017	0.1	1.736442
20.691683	0.1	1.768754
20.693350	0.1	1.802212
20.695017	0.1	1.833397
20.696683	0.1	1.860512
20.698350	0.1	1.884676
20.700017	0.1	1.908811
20.701683	0.1	1.935782
20.703350	0.1	1.967535
20.705017	0.1	2.004555
20.706683	0.1	2.045003
20.708350	0.1	2.085301
20.710017	0.1	2.123346
20.711683	0.1	2.160436
20.713350	0.1	2.199225
20.715017	0.1	2.240972
20.716683	0.1	2.285065
20.718350	0.1	2.330183
20.720017	0.1	2.376135
20.721683	0.1	2.424181
20.723350	0.1	2.474887
20.725017	0.1	2.526976
20.726683	0.1	2.578897
20.728350	0.1	2.630199
20.730017	0.1	2.681422
20.731683	0.1	2.733604
20.733350	0.1	2.788166
20.735017	0.1	2.846592
20.736683	0.1	2.909554
20.738350	0.1	2.976744
20.740017	0.1	3.047334
20.741683	0.1	3.120052
20.743350	0.1	3.193356
20.745017	0.1	3.266190
20.746683	0.1	3.338386
20.748350	0.1	3.410317
20.750017	0.1	3.482378
20.751683	0.1	3.555035
20.753350	0.1	3.628847
20.755017	0.1	3.704168
20.756683	0.1	3.781449
20.758350	0.1	3.861981
20.760017	0.1	3.947075
20.761683	0.1	4.036124
20.763350	0.1	4.126350
20.765017	0.1	4.214700
20.766683	0.1	4.299525
20.768350	0.1	4.380732
20.770017	0.1	4.458628
20.771683	0.1	4.532696
20.773350	0.1	4.602089
20.775017	0.1	4.667267
20.776683	0.1	4.730299
20.778350	0.1	4.793275
20.780017	0.1	4.856717
20.781683	0.1	4.919488
20.783350	0.1	4.979675
20.785017	0.1	5.035345
20.786683	0.1	5.084914
20.788350	0.1	5.127522
20.790017	0.1	5.163508
20.791683	0.1	5.193977
20.793350	0.1	5.219560
20.795017	0.1	5.239993
20.796683	0.1	5.255127
20.798350	0.1	5.265172
20.800017	0.1	5.269740
20.801683	0.1	5.267994
20.803350	0.1	5.260091
20.805017	0.1	5.247402
20.806683	0.1	5.231388
20.808350	0.1	5.213385
20.810017	0.1	5.194726
20.811683	0.1	5.176011
20.813350	0.1	5.156198
20.815017	0.1	5.133264
20.816683	0.1	5.106204
20.818350	0.1	5.075298
20.820017	0.1	5.041524
20.821683	0.1	5.006613
20.823350	0.1	4.972266
20.825017	0.1	4.938934
20.826683	0.1	4.905993
20.828350	0.1	4.872908
20.830017	0.1	4.840614
20.831683	0.1	4.811538
20.833350	0.1	4.787291
20.835017	0.1	4.767063
20.836683	0.1	4.748870
20.838350	0.1	4.731631
20.840017	0.1	4.715393
20.841683	0.1	4.700040
20.843350	0.1	4.685312
20.845017	0.1	4.671658
20.846683	0.1	4.660147
20.848350	0.1	4.652119
20.850017	0.1	4.648911
20.851683	0.1	4.650964
20.853350	0.1	4.657516
20.855017	0.1	4.667561
20.856683	0.1	4.680455
20.858350	0.1	4.695146
20.860017	0.1	4.709889
20.861683	0.1	4.723459
20.863350	0.1	4.735840
20.865017	0.1	4.747417
20.866683	0.1	4.758490
20.868350	0.1	4.769573
20.870017	0.1	4.781149
20.871683	0.1	4.793443
20.873350	0.1	4.806612
20.875017	0.1	4.820218
20.876683	0.1	4.832488
20.878350	0.1	4.840777
20.880017	0.1	4.843441
20.881683	0.1	4.841192
20.883350	0.1	4.836391
20.885017	0.1	4.830603
20.886683	0.1	4.823008
20.888350	0.1	4.811548
20.890017	0.1	4.794821
20.891683	0.1	4.772879
20.893350	0.1	4.747333
20.895017	0.1	4.720148
20.896683	0.1	4.691822
20.898350	0.1	4.660836
20.900017	0.1	4.624319
20.901683	0.1	4.579490
20.903350	0.1	4.525427
20.905017	0.1	4.463894
20.906683	0.1	4.398730
20.908350	0.1	4.333868
20.910017	0.1	4.271390
20.911683	0.1	4.211324
20.913350	0.1	4.152418
20.915017	0.1	4.092683
20.916683	0.1	4.029726
20.918350	0.1	3.961455
20.920017	0.1	3.887215
20.921683	0.1	3.808145
20.923350	0.1	3.726566
20.925017	0.1	3.645192
20.926683	0.1	3.566165
20.928350	0.1	3.490010
20.930017	0.1	3.415537
20.931683	0.1	3.341204
20.933350	0.1	3.266726
20.935017	0.1	3.192970
20.936683	0.1	3.121197
20.938350	0.1	3.052629
20.940017	0.1	2.986984
20.941683	0.1	2.921671
20.943350	0.1	2.853875
20.945017	0.1	2.783090
20.946683	0.1	2.711364
20.948350	0.1	2.641468
20.950017	0.1	2.575112
20.951683	0.1	2.512517
20.953350	0.1	2.453146
20.955017	0.1	2.396470
20.956683	0.1	2.342341
20.958350	0.1	2.291170
20.960017	0.1	2.243663
20.961683	0.1	2.200021
20.963350	0.1	2.159481
20.965017	0.1	2.120957
20.966683	0.1	2.083606
20.968350	0.1	2.046800
20.970017	0.1	2.010092
20.971683	0.1	1.973580
20.973350	0.1	1.938627
20.975017	0.1	1.907791
20.976683	0.1	1.882613
20.978350	0.1	1.861658
20.980017	0.1	1.842040
20.981683	0.1	1.822268
20.983350	0.1	1.802840
20.985017	0.1	1.784884
20.986683	0.1	1.769094
20.988350	0.1	1.755618
20.990017	0.1	1.743962
20.991683	0.1	1.732847
20.993350	0.1	1.720930
20.995017	0.1	1.708018
20.996683	0.1	1.695626
20.998350	0.1	1.685885
21.000017	0.1	1.679277
21.001683	0.1	1.674048
21.003350	0.1	1.668036
21.005017	0.1	1.660250
21.006683	0.1	1.650713
21.008350	0.1	1.640539
21.010017	0.1	1.632604
21.011683	0.1	1.629987
21.013350	0.1	1.632841
21.015017	0.1	1.638066
21.016683	0.1	1.642019
21.018350	0.1	1.642955
21.020017	0.1	1.641400
21.021683	0.1	1.639151
21.023350	0.1	1.637693
21.025017	0.1	1.637391
21.026683	0.1	1.637754
21.028350	0.1	1.637894
21.030017	0.1	1.637209
21.031683	0.1	1.636068
21.033350	0.1	1.635784
21.035017	0.1	1.637945
21.036683	0.1	1.643174
21.038350	0.1	1.650425
21.040017	0.1	1.658029
21.041683	0.1	1.665112
21.043350	0.1	1.671501
21.045017	0.1	1.677228
21.046683	0.1	1.682662
21.048350	0.1	1.688180
21.050017	0.1	1.693699
21.051683	0.1	1.699296
21.053350	0.1	1.705391
21.055017	0.1	1.712050
21.056683	0.1	1.719282
21.058350	0.1	1.727822
21.060017	0.1	1.738640
21.061683	0.1	1.751678
21.063350	0.1	1.765522
21.065017	0.1	1.778426
21.066683	0.1	1.789043
21.068350	0.1	1.796810
21.070017	0.1	1.802514
21.071683	0.1	1.808144
21.073350	0.1	1.815902
21.075017	0.1	1.827097
21.076683	0.1	1.841593
21.078350	0.1	1.858068
21.080017	0.1	1.875171
21.081683	0.1	1.892596
21.083350	0.1	1.910762
21.085017	0.1	1.929691
21.086683	0.1	1.948257
21.088350	0.1	1.964760
21.090017	0.1	1.978888
21.091683	0.1	1.992569
21.093350	0.1	2.008425
21.095017	0.1	2.028062
21.096683	0.1	2.051508
21.098350	0.1	2.077608
21.100017	0.1	2.105134
21.101683	0.1	2.134051
21.103350	0.1	2.164757
21.105017	0.1	2.195803
21.106683	0.1	2.224478
21.108350	0.1	2.249880
21.110017	0.1	2.273577
21.111683	0.1	2.297629
21.113350	0.1	2.323752
21.115017	0.1	2.353331
21.116683	0.1	2.386221
21.118350	0.1	2.420526
21.120017	0.1	2.454431
21.121683	0.1	2.487265
21.123350	0.1	2.518934
21.125017	0.1	2.549603
21.126683	0.1	2.579587
21.128350	0.1	2.608444
21.130017	0.1	2.634856
21.131683	0.1	2.658265
21.133350	0.1	2.680030
21.135017	0.1	2.702265
21.136683	0.1	2.726051
21.138350	0.1	2.750913
21.140017	0.1	2.775718
21.141683	0.1	2.800026
21.143350	0.1	2.824171
21.145017	0.1	2.847887
21.146683	0.1	2.869610
21.148350	0.1	2.886965
21.150017	0.1	2.897619
21.151683	0.1	2.901084
21.153350	0.1	2.899794
21.155017	0.1	2.897587
21.156683	0.1	2.897489
21.158350	0.1	2.900227
21.160017	0.1	2.903906
21.161683	0.1	2.905983
21.163350	0.1	2.905508
21.165017	0.1	2.902700
21.166683	0.1	2.897303
21.168350	0.1	2.888385
21.170017	0.1	2.874834
21.171683	0.1	2.855673
21.173350	0.1	2.831346
21.175017	0.1	2.805018
21.176683	0.1	2.780547
21.178350	0.1	2.759038
21.180017	0.1	2.738750
21.181683	0.1	2.717539
21.183350	0.1	2.694433
21.185017	0.1	2.669110
21.186683	0.1	2.641045
21.188350	0.1	2.610106
21.190017	0.1	2.577412
21.191683	0.1	2.545021
21.193350	0.1	2.514748
21.195017	0.1	2.487567
21.196683	0.1	2.464042
21.198350	0.1	2.444135
21.200017	0.1	2.426435
21.201683	0.1	2.408098
21.203350	0.1	2.386151
21.205017	0.1	2.359664
21.206683	0.1	2.330351
21.208350	0.1	2.300940
21.210017	0.1	2.274322
21.211683	0.1	2.253088
21.213350	0.1	2.238117
21.215017	0.1	2.227887
21.216683	0.1	2.219710
21.218350	0.1	2.211402
21.220017	0.1	2.202075
21.221683	0.1	2.192343
21.223350	0.1	2.183965
21.225017	0.1	2.178419
21.226683	0.1	2.175611
21.228350	0.1	2.174140
21.230017	0.1	2.172915
21.231683	0.1	2.172464
21.233350	0.1	2.174391
21.235017	0.1	2.179965
21.236683	0.1	2.188734
21.238350	0.1	2.197721
21.240017	0.1	2.203300
21.241683	0.1	2.204529
21.243350	0.1	2.203831
21.245017	0.1	2.204310
21.246683	0.1	2.206955
21.248350	0.1	2.210890
21.250017	0.1	2.215514
21.251683	0.1	2.220813
21.253350	0.1	2.226559
21.255017	0.1	2.232506
21.256683	0.1	2.238532
21.258350	0.1	2.244264
21.260017	0.1	2.249149
21.261683	0.1	2.252953
21.263350	0.1	2.255794
21.265017	0.1	2.257596
21.266683	0.1	2.257964
21.268350	0.1	2.256711
21.270017	0.1	2.253787
21.271683	0.1	2.248818
21.273350	0.1	2.241861
21.275017	0.1	2.234480
21.276683	0.1	2.228855
21.278350	0.1	2.225707
21.280017	0.1	2.223779
21.281683	0.1	2.221121
21.283350	0.1	2.216320
21.285017	0.1	2.208762
21.286683	0.1	2.198569
21.288350	0.1	2.186615
21.290017	0.1	2.174461
21.291683	0.1	2.163723
21.293350	0.1	2.155039
21.295017	0.1	2.147718
21.296683	0.1	2.140519
21.298350	0.1	2.132291
21.300017	0.1	2.122447
21.301683	0.1	2.111332
21.303350	0.1	2.099657
21.305017	0.1	2.087662
21.306683	0.1	2.074484
21.308350	0.1	2.058912
21.310017	0.1	2.041399
21.311683	0.1	2.024136
21.313350	0.1	2.008723
21.315017	0.1	1.994800
21.316683	0.1	1.981077
21.318350	0.1	1.967223
21.320017	0.1	1.954348
21.321683	0.1	1.943540
21.323350	0.1	1.934660
21.325017	0.1	1.926618
21.326683	0.1	1.918268
21.328350	0.1	1.909141
21.330017	0.1	1.899474
21.331683	0.1	1.889314
21.333350	0.1	1.878468
21.335017	0.1	1.867455
21.336683	0.1	1.857211
21.338350	0.1	1.847921
21.340017	0.1	1.839586
21.341683	0.1	1.833010
21.343350	0.1	1.829378
21.345017	0.1	1.828820
21.346683	0.1	1.829285
21.348350	0.1	1.827842
21.350017	0.1	1.823623
21.351683	0.1	1.819003
21.353350	0.1	1.817467
21.355017	0.1	1.820531
21.356683	0.1	1.826864
21.358350	0.1	1.834054
21.360017	0.1	1.840014
21.361683	0.1	1.842789
21.363350	0.1	1.840969
21.365017	0.1	1.835455
21.366683	0.1	1.830058
21.368350	0.1	1.828833
21.370017	0.1	1.833360
21.371683	0.1	1.842999
21.373350	0.1	1.855586
21.375017	0.1	1.867493
21.376683	0.1	1.875497
21.378350	0.1	1.878878
21.380017	0.1	1.879013
21.381683	0.1	1.877933
21.383350	0.1	1.876978
21.385017	0.1	1.876117
21.386683	0.1	1.874762
21.388350	0.1	1.873281
21.390017	0.1	1.873169
21.391683	0.1	1.875726
21.393350	0.1	1.880857
21.395017	0.1	1.887474
21.396683	0.1	1.894855
21.398350	0.1	1.903209
21.400017	0.1	1.913123
21.401683	0.1	1.924746
21.403350	0.1	1.937384
21.405017	0.1	1.949333
21.406683	0.1	1.957975
21.408350	0.1	1.961356
21.410017	0.1	1.960229
21.411683	0.1	1.957966
21.413350	0.1	1.957854
21.415017	0.1	1.960592
21.416683	0.1	1.964509
21.418350	0.1	1.968164
21.420017	0.1	1.971535
21.421683	0.1	1.974632
21.423350	0.1	1.976942
21.425017	0.1	1.978516
21.426683	0.1	1.980071
21.428350	0.1	1.982613
21.430017	0.1	1.987563
21.431683	0.1	1.995633
21.433350	0.1	2.004835
21.435017	0.1	2.010535
21.436683	0.1	2.008798
21.438350	0.1	2.000323
21.440017	0.1	1.990409
21.441683	0.1	1.984038
21.443350	0.1	1.981584
21.445017	0.1	1.979973
21.446683	0.1	1.976718
21.448350	0.1	1.971298
21.450017	0.1	1.963815
21.451683	0.1	1.954553
21.453350	0.1	1.944629
21.455017	0.1	1.935749
21.456683	0.1	1.928899
21.458350	0.1	1.923637
21.460017	0.1	1.918627
21.461683	0.1	1.911954
21.463350	0.1	1.901519
21.465017	0.1	1.886305
21.466683	0.1	1.867395
21.468350	0.1	1.847460
21.470017	0.1	1.829350
21.471683	0.1	1.814230
21.473350	0.1	1.800940
21.475017	0.1	1.787343
21.476683	0.1	1.771972
21.478350	0.1	1.754691
21.480017	0.1	1.736619
21.481683	0.1	1.719310
21.483350	0.1	1.703701
21.485017	0.1	1.689335
21.486683	0.1	1.675002
21.488350	0.1	1.660152
21.490017	0.1	1.645135
21.491683	0.1	1.630066
21.493350	0.1	1.614192
21.495017	0.1	1.597051
21.496683	0.1	1.579607
21.498350	0.1	1.563630
21.500017	0.1	1.550573
21.501683	0.1	1.541097
21.503350	0.1	1.534754
21.505017	0.1	1.529744
21.506683	0.1	1.523253
21.508350	0.1	1.512673
21.510017	0.1	1.497269
21.511683	0.1	1.478456
21.513350	0.1	1.458307
21.515017	0.1	1.438134
21.516683	0.1	1.419191
21.518350	0.1	1.403620
21.520017	0.1	1.393054
21.521683	0.1	1.386497
21.523350	0.1	1.381044
21.525017	0.1	1.374907
21.526683	0.1	1.368625
21.528350	0.1	1.362753
21.530017	0.1	1.356490
21.531683	0.1	1.349463
21.533350	0.1	1.342697
21.535017	0.1	1.336983
21.536683	0.1	1.331666
21.538350	0.1	1.325198
21.540017	0.1	1.316615
21.541683	0.1	1.306413
21.543350	0.1	1.296126
21.545017	0.1	1.286855
21.546683	0.1	1.278161
21.548350	0.1	1.269034
21.550017	0.1	1.259930
21.551683	0.1	1.252755
21.553350	0.1	1.248624
21.555017	0.1	1.246873
21.556683	0.1	1.246063
21.558350	0.1	1.244792
21.560017	0.1	1.242156
21.561683	0.1	1.238324
21.563350	0.1	1.234286
21.565017	0.1	1.231027
21.566683	0.1	1.228731
21.568350	0.1	1.226519
21.570017	0.1	1.223059
21.571683	0.1	1.217742
21.573350	0.1	1.211469
21.575017	0.1	1.206147
21.576683	0.1	1.203255
21.578350	0.1	1.203138
21.580017	0.1	1.205308
21.581683	0.1	1.208591
21.583350	0.1	1.211474
21.585017	0.1	1.212982
21.586683	0.1	1.212801
21.588350	0.1	1.210566
21.590017	0.1	1.205709
21.591683	0.1	1.198314
21.593350	0.1	1.189588
21.595017	0.1	1.181127
21.596683	0.1	1.173983
21.598350	0.1	1.168610
21.600017	0.1	1.165434
21.601683	0.1	1.164698
21.603350	0.1	1.165904
21.605017	0.1	1.168051
21.606683	0.1	1.169620
21.608350	0.1	1.168642
21.610017	0.1	1.163809
21.611683	0.1	1.155771
21.613350	0.1	1.146970
21.615017	0.1	1.140307
21.616683	0.1	1.137615
21.618350	0.1	1.138756
21.620017	0.1	1.141983
21.621683	0.1	1.145070
21.623350	0.1	1.146495
21.625017	0.1	1.146030
21.626683	0.1	1.143990
21.628350	0.1	1.140283
21.630017	0.1	1.135166
21.631683	0.1	1.130323
21.633350	0.1	1.127827
21.635017	0.1	1.128442
21.636683	0.1	1.131464
21.638350	0.1	1.135394
21.640017	0.1	1.138835
21.641683	0.1	1.141075
21.643350	0.1	1.141946
21.645017	0.1	1.141597
21.646683	0.1	1.140474
21.648350	0.1	1.139478
21.650017	0.1	1.139450
21.651683	0.1	1.140595
21.653350	0.1	1.142756
21.655017	0.1	1.145420
21.656683	0.1	1.147087
21.658350	0.1	1.146118
21.660017	0.1	1.142728
21.661683	0.1	1.139101
21.663350	0.1	1.137354
21.665017	0.1	1.137946
21.666683	0.1	1.140195
21.668350	0.1	1.143608
21.670017	0.1	1.148069
21.671683	0.1	1.153718
21.673350	0.1	1.160861
21.675017	0.1	1.169308
21.676683	0.1	1.177816
21.678350	0.1	1.184493
21.680017	0.1	1.188251
21.681683	0.1	1.189848
21.683350	0.1	1.190938
21.685017	0.1	1.192568
21.686683	0.1	1.195241
21.688350	0.1	1.199674
21.690017	0.1	1.206589
21.691683	0.1	1.216317
21.693350	0.1	1.228172
21.695017	0.1	1.239767
21.696683	0.1	1.248652
21.698350	0.1	1.255306
21.700017	0.1	1.263022
21.701683	0.1	1.274343
21.703350	0.1	1.288215
21.705017	0.1	1.301132
21.706683	0.1	1.310110
21.708350	0.1	1.313966
21.710017	0.1	1.313025
21.711683	0.1	1.309454
21.713350	0.1	1.307102
21.715017	0.1	1.309495
21.716683	0.1	1.318203
21.718350	0.1	1.332210
21.720017	0.1	1.347871
21.721683	0.1	1.360807
21.723350	0.1	1.369026
21.725017	0.1	1.373966
21.726683	0.1	1.378255
21.728350	0.1	1.382991
21.730017	0.1	1.387792
21.731683	0.1	1.392127
21.733350	0.1	1.395410
21.735017	0.1	1.397263
21.736683	0.1	1.398386
21.738350	0.1	1.399987
21.740017	0.1	1.402111
21.741683	0.1	1.403415
21.743350	0.1	1.402479
21.745017	0.1	1.398847
21.746683	0.1	1.393431
21.748350	0.1	1.387578
21.750017	0.1	1.381701
21.751683	0.1	1.375559
21.753350	0.1	1.368932
21.755017	0.1	1.361216
21.756683	0.1	1.351596
21.758350	0.1	1.340397
21.760017	0.1	1.329542
21.761683	0.1	1.321007
21.763350	0.1	1.314650
21.765017	0.1	1.307824
21.766683	0.1	1.297579
21.768350	0.1	1.283037
21.770017	0.1	1.265216
21.771683	0.1	1.245434
21.773350	0.1	1.225094
21.775017	0.1	1.205979
21.776683	0.1	1.189127
21.778350	0.1	1.174402
21.780017	0.1	1.161718
21.781683	0.1	1.150677
21.783350	0.1	1.139701
21.785017	0.1	1.127385
21.786683	0.1	1.113974
21.788350	0.1	1.100744
21.790017	0.1	1.088679
21.791683	0.1	1.077554
21.793350	0.1	1.066057
21.795017	0.1	1.053191
21.796683	0.1	1.038862
21.798350	0.1	1.023356
21.800017	0.1	1.007658
21.801683	0.1	0.993302
21.803350	0.1	0.980645
21.805017	0.1	0.968683
21.806683	0.1	0.956794
21.808350	0.1	0.945218
21.810017	0.1	0.934107
21.811683	0.1	0.923127
21.813350	0.1	0.911527
21.815017	0.1	0.898549
21.816683	0.1	0.884193
21.818350	0.1	0.869329
21.820017	0.1	0.855471
21.821683	0.1	0.844481
21.823350	0.1	0.837301
21.825017	0.1	0.832882
21.826683	0.1	0.829427
21.828350	0.1	0.826046
21.830017	0.1	0.822609
21.831683	0.1	0.819312
21.833350	0.1	0.816737
21.835017	0.1	0.814865
21.836683	0.1	0.812081
21.838350	0.1	0.806642
21.840017	0.1	0.798577
21.841683	0.1	0.789436
21.843350	0.1	0.781105
21.845017	0.1	0.775522
21.846683	0.1	0.773980
21.848350	0.1	0.775964
21.850017	0.1	0.779857
21.851683	0.1	0.784378
21.853350	0.1	0.788602
21.855017	0.1	0.792062
21.856683	0.1	0.794865
21.858350	0.1	0.796998
21.860017	0.1	0.797920
21.861683	0.1	0.797166
21.863350	0.1	0.795093
21.865017	0.1	0.792653
21.866683	0.1	0.790814
21.868350	0.1	0.790702
21.870017	0.1	0.793347
21.871683	0.1	0.798451
21.873350	0.1	0.804402
21.875017	0.1	0.810106
21.876683	0.1	0.815731
21.878350	0.1	0.821515
21.880017	0.1	0.826684
21.881683	0.1	0.829832
21.883350	0.1	0.830065
21.885017	0.1	0.827969
21.886683	0.1	0.825836
21.888350	0.1	0.826078
21.890017	0.1	0.828910
21.891683	0.1	0.832384
21.893350	0.1	0.834400
21.895017	0.1	0.834060
21.896683	0.1	0.831778
21.898350	0.1	0.829045
21.900017	0.1	0.827946
21.901683	0.1	0.830335
21.903350	0.1	0.836919
21.905017	0.1	0.846991
21.906683	0.1	0.858409
21.908350	0.1	0.868212
21.910017	0.1	0.874354
21.911683	0.1	0.876328
21.913350	0.1	0.874265
21.915017	0.1	0.868742
21.916683	0.1	0.860812
21.918350	0.1	0.851867
21.920017	0.1	0.843937
21.921683	0.1	0.839164
21.923350	0.1	0.838307
21.925017	0.1	0.840486
21.926683	0.1	0.844402
21.928350	0.1	0.849408
21.930017	0.1	0.854912
21.931683	0.1	0.859313
21.933350	0.1	0.860686
21.935017	0.1	0.857995
21.936683	0.1	0.851979
21.938350	0.1	0.845641
21.940017	0.1	0.842288
21.941683	0.1	0.843094
21.943350	0.1	0.847182
21.945017	0.1	0.852658
21.946683	0.1	0.857050
21.948350	0.1	0.857981
21.950017	0.1	0.854130
21.951683	0.1	0.846740
21.953350	0.1	0.839815
21.955017	0.1	0.837431
21.956683	0.1	0.840970
21.958350	0.1	0.848891
21.960017	0.1	0.858298
21.961683	0.1	0.866977
21.963350	0.1	0.874386
21.965017	0.1	0.880528
21.966683	0.1	0.884980
21.968350	0.1	0.887504
21.970017	0.1	0.888738
21.971683	0.1	0.889827
21.973350	0.1	0.891699
21.975017	0.1	0.895099
21.976683	0.1	0.900896
21.978350	0.1	0.909194
21.980017	0.1	0.918419
21.981683	0.1	0.926349
21.983350	0.1	0.931812
21.985017	0.1	0.935332
21.986683	0.1	0.938224
21.988350	0.1	0.941181
21.990017	0.1	0.944613
21.991683	0.1	0.950000
21.993350	0.1	0.959272
21.995017	0.1	0.972818
21.996683	0.1	0.989148
21.998350	0.1	1.006396
22.000017	0.1	1.023291
22.001683	0.1	1.038532
22.003350	0.1	1.050821
22.005017	0.1	1.060599
22.006683	0.1	1.070309
22.008350	0.1	1.082295
22.010017	0.1	1.097242
22.011683	0.1	1.114281
22.013350	0.1	1.132037
22.015017	0.1	1.149084
22.016683	0.1	1.164093
22.018350	0.1	1.176666
22.020017	0.1	1.188009
22.021683	0.1	1.200326
22.023350	0.1	1.214906
22.025017	0.1	1.230761
22.026683	0.1	1.246356
22.028350	0.1	1.262226
22.030017	0.1	1.280215
22.031683	0.1	1.300662
22.033350	0.1	1.322050
22.035017	0.1	1.343479
22.036683	0.1	1.366269
22.038350	0.1	1.392434
22.040017	0.1	1.422693
22.041683	0.1	1.456449
22.043350	0.1	1.492081
22.045017	0.1	1.527262
22.046683	0.1	1.560133
22.048350	0.1	1.590475
22.050017	0.1	1.619793
22.051683	0.1	1.650308
22.053350	0.1	1.683552
22.055017	0.1	1.719794
22.056683	0.1	1.758323
22.058350	0.1	1.798146
22.060017	0.1	1.838612
22.061683	0.1	1.879483
22.063350	0.1	1.921095
22.065017	0.1	1.964504
22.066683	0.1	2.010451
22.068350	0.1	2.058484
22.070017	0.1	2.107709
22.071683	0.1	2.157432
22.073350	0.1	2.207072
22.075017	0.1	2.256078
22.076683	0.1	2.303990
22.078350	0.1	2.350695
22.080017	0.1	2.396260
22.081683	0.1	2.440303
22.083350	0.1	2.482282
22.085017	0.1	2.522236
22.086683	0.1	2.560206
22.088350	0.1	2.595703
22.090017	0.1	2.628788
22.091683	0.1	2.660807
22.093350	0.1	2.692789
22.095017	0.1	2.723788
22.096683	0.1	2.751555
22.098350	0.1	2.774284
22.100017	0.1	2.791770
22.101683	0.1	2.805335
22.103350	0.1	2.816250
22.105017	0.1	2.824496
22.106683	0.1	2.829214
22.108350	0.1	2.829451
22.110017	0.1	2.824757
22.111683	0.1	2.815383
22.113350	0.1	2.801851
22.115017	0.1	2.784538
22.116683	0.1	2.763625
22.118350	0.1	2.739937
22.120017	0.1	2.715583
22.121683	0.1	2.692249
22.123350	0.1	2.668682
22.125017	0.1	2.641142
22.126683	0.1	2.606595
22.128350	0.1	2.565132
22.130017	0.1	2.519987
22.131683	0.1	2.475511
22.133350	0.1	2.434640
22.135017	0.1	2.397187
22.136683	0.1	2.360367
22.138350	0.1	2.321359
22.140017	0.1	2.279170
22.141683	0.1	2.234229
22.143350	0.1	2.187826
22.145017	0.1	2.142270
22.146683	0.1	2.100072
22.148350	0.1	2.062088
22.150017	0.1	2.027317
22.151683	0.1	1.994832
22.153350	0.1	1.964639
22.155017	0.1	1.936555
22.156683	0.1	1.909537
22.158350	0.1	1.883013
22.160017	0.1	1.858780
22.161683	0.1	1.840563
22.163350	0.1	1.830379
22.165017	0.1	1.826249
22.166683	0.1	1.824480
22.168350	0.1	1.823069
22.170017	0.1	1.822333
22.171683	0.1	1.823567
22.173350	0.1	1.827921
22.175017	0.1	1.835916
22.176683	0.1	1.847413
22.178350	0.1	1.862030
22.180017	0.1	1.879307
22.181683	0.1	1.898683
22.183350	0.1	1.920396
22.185017	0.1	1.945812
22.186683	0.1	1.976048
22.188350	0.1	2.010614
22.190017	0.1	2.048216
22.191683	0.1	2.088356
22.193350	0.1	2.131290
22.195017	0.1	2.177819
22.196683	0.1	2.229526
22.198350	0.1	2.287747
22.200017	0.1	2.352293
22.201683	0.1	2.421690
22.203350	0.1	2.493877
22.205017	0.1	2.566599
22.206683	0.1	2.638283
22.208350	0.1	2.708910
22.210017	0.1	2.779397
22.211683	0.1	2.850397
22.213350	0.1	2.922188
22.215017	0.1	2.995385
22.216683	0.1	3.071032
22.218350	0.1	3.150045
22.220017	0.1	3.232639
22.221683	0.1	3.317506
22.223350	0.1	3.401851
22.225017	0.1	3.482960
22.226683	0.1	3.559799
22.228350	0.1	3.633341
22.230017	0.1	3.705276
22.231683	0.1	3.776182
22.233350	0.1	3.844700
22.235017	0.1	3.908500
22.236683	0.1	3.966214
22.238350	0.1	4.018461
22.240017	0.1	4.067272
22.241683	0.1	4.114411
22.243350	0.1	4.159054
22.245017	0.1	4.197438
22.246683	0.1	4.226188
22.248350	0.1	4.245294
22.250017	0.1	4.257048
22.251683	0.1	4.263190
22.253350	0.1	4.263893
22.255017	0.1	4.258757
22.256683	0.1	4.247855
22.258350	0.1	4.231539
22.260017	0.1	4.209820
22.261683	0.1	4.181918
22.263350	0.1	4.146015
22.265017	0.1	4.100450
22.266683	0.1	4.045521
22.268350	0.1	3.983369
22.270017	0.1	3.916654
22.271683	0.1	3.847857
22.273350	0.1	3.778557
22.275017	0.1	3.708149
22.276683	0.1	3.633858
22.278350	0.1	3.552958
22.280017	0.1	3.464478
22.281683	0.1	3.368980
22.283350	0.1	3.268453
22.285017	0.1	3.166189
22.286683	0.1	3.065160
22.288350	0.1	2.966374
22.290017	0.1	2.868907
22.291683	0.1	2.771365
22.293350	0.1	2.673268
22.295017	0.1	2.575228
22.296683	0.1	2.478701
22.298350	0.1	2.384917
22.300017	0.1	2.293675
22.301683	0.1	2.204054
22.303350	0.1	2.115774
22.305017	0.1	2.029538
22.306683	0.1	1.946888
22.308350	0.1	1.869150
22.310017	0.1	1.795548
22.311683	0.1	1.723557
22.313350	0.1	1.651836
22.315017	0.1	1.581670
22.316683	0.1	1.515308
22.318350	0.1	1.453781
22.320017	0.1	1.396821
22.321683	0.1	1.344034
22.323350	0.1	1.295684
22.325017	0.1	1.252866
22.326683	0.1	1.216829
22.328350	0.1	1.187222
22.330017	0.1	1.161550
22.331683	0.1	1.137089
22.333350	0.1	1.112539
22.335017	0.1	1.087827
22.336683	0.1	1.063417
22.338350	0.1	1.040152
22.340017	0.1	1.019659
22.341683	0.1	1.004343
22.343350	0.1	0.995593
22.345017	0.1	0.992026
22.346683	0.1	0.990992
22.348350	0.1	0.990652
22.350017	0.1	0.990075
22.351683	0.1	0.989344
22.353350	0.1	0.989307
22.355017	0.1	0.990364
22.356683	0.1	0.992538
22.358350	0.1	0.996594
22.360017	0.1	1.004268
22.361683	0.1	1.016869
22.363350	0.1	1.033740
22.365017	0.1	1.052963
22.366683	0.1	1.072669
22.368350	0.1	1.091147
22.370017	0.1	1.107836
22.371683	0.1	1.124633
22.373350	0.1	1.144521
22.375017	0.1	1.168642
22.376683	0.1	1.195101
22.378350	0.1	1.220643
22.380017	0.1	1.243204
22.381683	0.1	1.263083
22.383350	0.1	1.282538
22.385017	0.1	1.304415
22.386683	0.1	1.330483
22.388350	0.1	1.360588
22.390017	0.1	1.393473
22.391683	0.1	1.428165
22.393350	0.1	1.464230
22.395017	0.1	1.501217
22.396683	0.1	1.538647
22.398350	0.1	1.576249
22.400017	0.1	1.614233
22.401683	0.1	1.653885
22.403350	0.1	1.697349
22.405017	0.1	1.746002
22.406683	0.1	1.799311
22.408350	0.1	1.855381
22.410017	0.1	1.911810
22.411683	0.1	1.966394
22.413350	0.1	2.018455
22.415017	0.1	2.069152
22.416683	0.1	2.120235
22.418350	0.1	2.173446
22.420017	0.1	2.230452
22.421683	0.1	2.293028
22.423350	0.1	2.363133
22.425017	0.1	2.441593
22.426683	0.1	2.526906
22.428350	0.1	2.616728
22.430017	0.1	2.709483
22.431683	0.1	2.804133
22.433350	0.1	2.900250
22.435017	0.1	2.999282
22.436683	0.1	3.104489
22.438350	0.1	3.218502
22.440017	0.1	3.341250
22.441683	0.1	3.470816
22.443350	0.1	3.605629
22.445017	0.1	3.745002
22.446683	0.1	3.888565
22.448350	0.1	4.036385
22.450017	0.1	4.189275
22.451683	0.1	4.348787
22.453350	0.1	4.516700
22.455017	0.1	4.694369
22.456683	0.1	4.882505
22.458350	0.1	5.081226
22.460017	0.1	5.289773
22.461683	0.1	5.506701
22.463350	0.1	5.731187
22.465017	0.1	5.964031
22.466683	0.1	6.206525
22.468350	0.1	6.458946
22.470017	0.1	6.720987
22.471683	0.1	6.992556
22.473350	0.1	7.273569
22.475017	0.1	7.564086
22.476683	0.1	7.864498
22.478350	0.1	8.175452
22.480017	0.1	8.498081
22.481683	0.1	8.833767
22.483350	0.1	9.183036
22.485017	0.1	9.545847
22.486683	0.1	9.922842
22.488350	0.1	10.315212
22.490017	0.1	10.723295
22.491683	0.1	11.146041
22.493350	0.1	11.582444
22.495017	0.1	12.033838
22.496683	0.1	12.503462
22.498350	0.1	12.993617
22.500017	0.1	13.504415
22.501683	0.1	14.035697
22.503350	0.1	14.588987
22.505017	0.1	15.166560
22.506683	0.1	15.769429
22.508350	0.1	16.396944
22.510017	0.1	17.048116
22.511683	0.1	17.723385
22.513350	0.1	18.425072
22.515017	0.1	19.156225
22.516683	0.1	19.919695
22.518350	0.1	20.717997
22.520017	0.1	21.553021
22.521683	0.1	22.425661
22.523350	0.1	23.336480
22.525017	0.1	24.285903
22.526683	0.1	25.273464
22.528350	0.1	26.298109
22.530017	0.1	27.358788
22.531683	0.1	28.454619
22.533350	0.1	29.585375
22.535017	0.1	30.751270
22.536683	0.1	31.952797
22.538350	0.1	33.190930
22.540017	0.1	34.465846
22.541683	0.1	35.775416
22.543350	0.1	37.115794
22.545017	0.1	38.482440
22.546683	0.1	39.870311
22.548350	0.1	41.273767
22.550017	0.1	42.686742
22.551683	0.1	44.102869
22.553350	0.1	45.515397
22.555017	0.1	46.917368
22.556683	0.1	48.301821
22.558350	0.1	49.661673
22.560017	0.1	50.990214
22.561683	0.1	52.280957
22.563350	0.1	53.526000
22.565017	0.1	54.716165
22.566683	0.1	55.843494
22.568350	0.1	56.902263
22.570017	0.1	57.887621
22.571683	0.1	58.793975
22.573350	0.1	59.614107
22.575017	0.1	60.340236
22.576683	0.1	60.966527
22.578350	0.1	61.489437
22.580017	0.1	61.905333
22.581683	0.1	62.209717
22.583350	0.1	62.399283
22.585017	0.1	62.472895
22.586683	0.1	62.430608
22.588350	0.1	62.273354
22.590017	0.1	62.003075
22.591683	0.1	61.621689
22.593350	0.1	61.130356
22.595017	0.1	60.530272
22.596683	0.1	59.823766
22.598350	0.1	59.015099
22.600017	0.1	58.110696
22.601683	0.1	57.118069
22.603350	0.1	56.043710
22.605017	0.1	54.892562
22.606683	0.1	53.670011
22.608350	0.1	52.383216
22.610017	0.1	51.039313
22.611683	0.1	49.643801
22.613350	0.1	48.202337
22.615017	0.1	46.722349
22.616683	0.1	45.211944
22.618350	0.1	43.678656
22.620017	0.1	42.129131
22.621683	0.1	40.569496
22.623350	0.1	39.006299
22.625017	0.1	37.446371
22.626683	0.1	35.896092
22.628350	0.1	34.361393
22.630017	0.1	32.847216
22.631683	0.1	31.356607
22.633350	0.1	29.891729
22.635017	0.1	28.456212
22.636683	0.1	27.055028
22.638350	0.1	25.692312
22.640017	0.1	24.370453
22.641683	0.1	23.090858
22.643350	0.1	21.855119
22.645017	0.1	20.665876
22.646683	0.1	19.525820
22.648350	0.1	18.435828
22.650017	0.1	17.395290
22.651683	0.1	16.403887
22.653350	0.1	15.461831
22.655017	0.1	14.568628
22.656683	0.1	13.722554
22.658350	0.1	12.922175
22.660017	0.1	12.167552
22.661683	0.1	11.459249
22.663350	0.1	10.797358
22.665017	0.1	10.181353
22.666683	0.1	9.609577
22.668350	0.1	9.079273
22.670017	0.1	8.587791
22.671683	0.1	8.133138
22.673350	0.1	7.713395
22.675017	0.1	7.326794
22.676683	0.1	6.972686
22.678350	0.1	6.650742
22.680017	0.1	6.359345
22.681683	0.1	6.096256
22.683350	0.1	5.859761
22.685017	0.1	5.648751
22.686683	0.1	5.462584
22.688350	0.1	5.300371
22.690017	0.1	5.160212
22.691683	0.1	5.039801
22.693350	0.1	4.937220
22.695017	0.1	4.851515
22.696683	0.1	4.783068
22.698350	0.1	4.732348
22.700017	0.1	4.698564
22.701683	0.1	4.680315
22.703350	0.1	4.676436
22.705017	0.1	4.685591
22.706683	0.1	4.705796
22.708350	0.1	4.735026
22.710017	0.1	4.772306
22.711683	0.1	4.818179
22.713350	0.1	4.873676
22.715017	0.1	4.938859
22.716683	0.1	5.012522
22.718350	0.1	5.092965
22.720017	0.1	5.178992
22.721683	0.1	5.270070
22.723350	0.1	5.365103
22.725017	0.1	5.462184
22.726683	0.1	5.560499
22.728350	0.1	5.660774
22.730017	0.1	5.763588
22.731683	0.1	5.868082
22.733350	0.1	5.972143
22.735017	0.1	6.074053
22.736683	0.1	6.174082
22.738350	0.1	6.273505
22.740017	0.1	6.372142
22.741683	0.1	6.467784
22.743350	0.1	6.557172
22.745017	0.1	6.637280
22.746683	0.1	6.707092
22.748350	0.1	6.768014
22.750017	0.1	6.822026
22.751683	0.1	6.869789
22.753350	0.1	6.910074
22.755017	0.1	6.940514
22.756683	0.1	6.959499
22.758350	0.1	6.967387
22.760017	0.1	6.965669
22.761683	0.1	6.954935
22.763350	0.1	6.933901
22.765017	0.1	6.901063
22.766683	0.1	6.856737
22.768350	0.1	6.802520
22.770017	0.1	6.740047
22.771683	0.1	6.670421
22.773350	0.1	6.593438
22.775017	0.1	6.507169
22.776683	0.1	6.409045
22.778350	0.1	6.297976
22.780017	0.1	6.175139
22.781683	0.1	6.042682
22.783350	0.1	5.902764
22.785017	0.1	5.757650
22.786683	0.1	5.609514
22.788350	0.1	5.459883
22.790017	0.1	5.309563
22.791683	0.1	5.158298
22.793350	0.1	5.004420
22.795017	0.1	4.846132
22.796683	0.1	4.683044
22.798350	0.1	4.516458
22.800017	0.1	4.349458
22.801683	0.1	4.186057
22.803350	0.1	4.028231
22.805017	0.1	3.874609
22.806683	0.1	3.723106
22.808350	0.1	3.573471
22.810017	0.1	3.426853
22.811683	0.1	3.283732
22.813350	0.1	3.142506
22.815017	0.1	3.000717
22.816683	0.1	2.858383
22.818350	0.1	2.719508
22.820017	0.1	2.589091
22.821683	0.1	2.469271
22.823350	0.1	2.358640
22.825017	0.1	2.254117
22.826683	0.1	2.153213
22.828350	0.1	2.055331
22.830017	0.1	1.961426
22.831683	0.1	1.872280
22.833350	0.1	1.787194
22.835017	0.1	1.704525
22.836683	0.1	1.623742
22.838350	0.1	1.546517
22.840017	0.1	1.475178
22.841683	0.1	1.411140
22.843350	0.1	1.354897
22.845017	0.1	1.305556
22.846683	0.1	1.260876
22.848350	0.1	1.218864
22.850017	0.1	1.178626
22.851683	0.1	1.140158
22.853350	0.1	1.104092
22.855017	0.1	1.070513
22.856683	0.1	1.038117
22.858350	0.1	1.005912
22.860017	0.1	0.974927
22.861683	0.1	0.947006
22.863350	0.1	0.923066
22.865017	0.1	0.902792
22.866683	0.1	0.885134
22.868350	0.1	0.869292
22.870017	0.1	0.854889
22.871683	0.1	0.842009
22.873350	0.1	0.831308
22.875017	0.1	0.822782
22.876683	0.1	0.814735
22.878350	0.1	0.805417
22.880017	0.1	0.794912
22.881683	0.1	0.784704
22.883350	0.1	0.776355
22.885017	0.1	0.770753
22.886683	0.1	0.767740
22.888350	0.1	0.766278
22.890017	0.1	0.765137
22.891683	0.1	0.763559
22.893350	0.1	0.761603
22.895017	0.1	0.759540
22.896683	0.1	0.757170
22.898350	0.1	0.754409
22.900017	0.1	0.751652
22.901683	0.1	0.749156
22.903350	0.1	0.746818
22.905017	0.1	0.744811
22.906683	0.1	0.744057
22.908350	0.1	0.745221
22.910017	0.1	0.747400
22.911683	0.1	0.748886
22.913350	0.1	0.749156
22.915017	0.1	0.749510
22.916683	0.1	0.752141
22.918350	0.1	0.758385
22.920017	0.1	0.767573
22.921683	0.1	0.778013
22.923350	0.1	0.788062
22.925017	0.1	0.796146
22.926683	0.1	0.801417
22.928350	0.1	0.804672
22.930017	0.1	0.807699
22.931683	0.1	0.811918
22.933350	0.1	0.817846
22.935017	0.1	0.825180
22.936683	0.1	0.833087
22.938350	0.1	0.840817
22.940017	0.1	0.848291
22.941683	0.1	0.856440
22.943350	0.1	0.866782
22.945017	0.1	0.879723
22.946683	0.1	0.893385
22.948350	0.1	0.905073
22.950017	0.1	0.914037
22.951683	0.1	0.922214
22.953350	0.1	0.932436
22.955017	0.1	0.946168
22.956683	0.1	0.963085
22.958350	0.1	0.982061
22.960017	0.1	1.001437
22.961683	0.1	1.019230
22.963350	0.1	1.034634
22.965017	0.1	1.048972
22.966683	0.1	1.064246
22.968350	0.1	1.081307
22.970017	0.1	1.099915
22.971683	0.1	1.119403
22.973350	0.1	1.138900
22.975017	0.1	1.158067
22.976683	0.1	1.177937
22.978350	0.1	1.200372
22.980017	0.1	1.226510
22.981683	0.1	1.255744
22.983350	0.1	1.286059
22.985017	0.1	1.315274
22.986683	0.1	1.342087
22.988350	0.1	1.366190
22.990017	0.1	1.388751
22.991683	0.1	1.412448
22.993350	0.1	1.439787
22.995017	0.1	1.471834
22.996683	0.1	1.508268
22.998350	0.1	1.547593
23.000017	0.1	1.588152
23.001683	0.1	1.628767
23.003350	0.1	1.668562
23.005017	0.1	1.707831
23.006683	0.1	1.748372
23.008350	0.1	1.791799
23.010017	0.1	1.838710
23.011683	0.1	1.889188
23.013350	0.1	1.942711
23.015017	0.1	1.998045
23.016683	0.1	2.053701
23.018350	0.1	2.108850
23.020017	0.1	2.163774
23.021683	0.1	2.219393
23.023350	0.1	2.276679
23.025017	0.1	2.335920
23.026683	0.1	2.395990
23.028350	0.1	2.455413
23.030017	0.1	2.513737
23.031683	0.1	2.571493
23.033350	0.1	2.629734
23.035017	0.1	2.689348
23.036683	0.1	2.749730
23.038350	0.1	2.808720
23.040017	0.1	2.864474
23.041683	0.1	2.916600
23.043350	0.1	2.965759
23.045017	0.1	3.012959
23.046683	0.1	3.058929
23.048350	0.1	3.104256
23.050017	0.1	3.149188
23.051683	0.1	3.192364
23.053350	0.1	3.231056
23.055017	0.1	3.263457
23.056683	0.1	3.289478
23.058350	0.1	3.309040
23.060017	0.1	3.321422
23.061683	0.1	3.327006
23.063350	0.1	3.327578
23.065017	0.1	3.323937
23.066683	0.1	3.315182
23.068350	0.1	3.301478
23.070017	0.1	3.285389
23.071683	0.1	3.269413
23.073350	0.1	3.253142
23.075017	0.1	3.233384
23.076683	0.1	3.207177
23.078350	0.1	3.173873
23.080017	0.1	3.133845
23.081683	0.1	3.086855
23.083350	0.1	3.032833
23.085017	0.1	2.973014
23.086683	0.1	2.909042
23.088350	0.1	2.842378
23.090017	0.1	2.775076
23.091683	0.1	2.708868
23.093350	0.1	2.643354
23.095017	0.1	2.576387
23.096683	0.1	2.505621
23.098350	0.1	2.429998
23.100017	0.1	2.350905
23.101683	0.1	2.271701
23.103350	0.1	2.195560
23.105017	0.1	2.123415
23.106683	0.1	2.053520
23.108350	0.1	1.983331
23.110017	0.1	1.912094
23.111683	0.1	1.841285
23.113350	0.1	1.772749
23.115017	0.1	1.706854
23.116683	0.1	1.642471
23.118350	0.1	1.578913
23.120017	0.1	1.517320
23.121683	0.1	1.459909
23.123350	0.1	1.408160
23.125017	0.1	1.361668
23.126683	0.1	1.318371
23.128350	0.1	1.275861
23.130017	0.1	1.232526
23.131683	0.1	1.188037
23.133350	0.1	1.143632
23.135017	0.1	1.102271
23.136683	0.1	1.066970
23.138350	0.1	1.038252
23.140017	0.1	1.014182
23.141683	0.1	0.992315
23.143350	0.1	0.971109
23.145017	0.1	0.950303
23.146683	0.1	0.930415
23.148350	0.1	0.912007
23.150017	0.1	0.895583
23.151683	0.1	0.881264
23.153350	0.1	0.868062
23.155017	0.1	0.853962
23.156683	0.1	0.837939
23.158350	0.1	0.822013
23.160017	0.1	0.810050
23.161683	0.1	0.804123
23.163350	0.1	0.802996
23.165017	0.1	0.803429
23.166683	0.1	0.802330
23.168350	0.1	0.798255
23.170017	0.1	0.791885
23.171683	0.1	0.785282
23.173350	0.1	0.779997
23.175017	0.1	0.775610
23.176683	0.1	0.771070
23.178350	0.1	0.766651
23.180017	0.1	0.763321
23.181683	0.1	0.761086
23.183350	0.1	0.758879
23.185017	0.1	0.755847
23.186683	0.1	0.752266
23.188350	0.1	0.749161
23.190017	0.1	0.747265
23.191683	0.1	0.746660
23.193350	0.1	0.746832
23.195017	0.1	0.746716
23.196683	0.1	0.745128
23.198350	0.1	0.741621
23.200017	0.1	0.736765
23.201683	0.1	0.731470
23.203350	0.1	0.726427
23.205017	0.1	0.722362
23.206683	0.1	0.719810
23.208350	0.1	0.718608
23.210017	0.1	0.718101
23.211683	0.1	0.717393
23.213350	0.1	0.715465
23.215017	0.1	0.711656
23.216683	0.1	0.705495
23.218350	0.1	0.696634
23.220017	0.1	0.686208
23.221683	0.1	0.676876
23.223350	0.1	0.670375
23.225017	0.1	0.666287
23.226683	0.1	0.662748
23.228350	0.1	0.657323
23.230017	0.1	0.647949
23.231683	0.1	0.634254
23.233350	0.1	0.618170
23.235017	0.1	0.602924
23.236683	0.1	0.591269
23.238350	0.1	0.584568
23.240017	0.1	0.582514
23.241683	0.1	0.583064
23.243350	0.1	0.583502
23.245017	0.1	0.581844
23.246683	0.1	0.577364
23.248350	0.1	0.570719
23.250017	0.1	0.563255
23.251683	0.1	0.556181
23.253350	0.1	0.550686
23.255017	0.1	0.547380
23.256683	0.1	0.545364
23.258350	0.1	0.543213
23.260017	0.1	0.540121
23.261683	0.1	0.535324
23.263350	0.1	0.528623
23.265017	0.1	0.521671
23.266683	0.1	0.516460
23.268350	0.1	0.514118
23.270017	0.1	0.515142
23.271683	0.1	0.518560
23.273350	0.1	0.522295
23.275017	0.1	0.524963
23.276683	0.1	0.526770
23.278350	0.1	0.529168
23.280017	0.1	0.533243
23.281683	0.1	0.538109
23.283350	0.1	0.541718
23.285017	0.1	0.543450
23.286683	0.1	0.544540
23.288350	0.1	0.546202
23.290017	0.1	0.548689
23.291683	0.1	0.551473
23.293350	0.1	0.553648
23.295017	0.1	0.554645
23.296683	0.1	0.554640
23.298350	0.1	0.554598
23.300017	0.1	0.555622
23.301683	0.1	0.557904
23.303350	0.1	0.561187
23.305017	0.1	0.565946
23.306683	0.1	0.572479
23.308350	0.1	0.579683
23.310017	0.1	0.585699
23.311683	0.1	0.589387
23.313350	0.1	0.590966
23.315017	0.1	0.591134
23.316683	0.1	0.589951
23.318350	0.1	0.587511
23.320017	0.1	0.585495
23.321683	0.1	0.586701
23.323350	0.1	0.592619
23.325017	0.1	0.602086
23.326683	0.1	0.612093
23.328350	0.1	0.619395
23.330017	0.1	0.622398
23.331683	0.1	0.622319
23.333350	0.1	0.621993
23.335017	0.1	0.623474
23.336683	0.1	0.627236
23.338350	0.1	0.632843
23.340017	0.1	0.639283
23.341683	0.1	0.644750
23.343350	0.1	0.647386
23.345017	0.1	0.646645
23.346683	0.1	0.643265
23.348350	0.1	0.638468
23.350017	0.1	0.633649
23.351683	0.1	0.630021
23.353350	0.1	0.628065
23.355017	0.1	0.627092
23.356683	0.1	0.625486
23.358350	0.1	0.621891
23.360017	0.1	0.616005
23.361683	0.1	0.608019
23.363350	0.1	0.598421
23.365017	0.1	0.588964
23.366683	0.1	0.581872
23.368350	0.1	0.577918
23.370017	0.1	0.576875
23.371683	0.1	0.578514
23.373350	0.1	0.581695
23.375017	0.1	0.584307
23.376683	0.1	0.584866
23.378350	0.1	0.583334
23.380017	0.1	0.580600
23.381683	0.1	0.577657
23.383350	0.1	0.575334
23.385017	0.1	0.574426
23.386683	0.1	0.575231
23.388350	0.1	0.576591
23.390017	0.1	0.576428
23.391683	0.1	0.574025
23.393350	0.1	0.570789
23.395017	0.1	0.568489
23.396683	0.1	0.567534
23.398350	0.1	0.566640
23.400017	0.1	0.563986
23.401683	0.1	0.559068
23.403350	0.1	0.553378
23.405017	0.1	0.549080
23.406683	0.1	0.546970
23.408350	0.1	0.546286
23.410017	0.1	0.546868
23.411683	0.1	0.549778
23.413350	0.1	0.555026
23.415017	0.1	0.560642
23.416683	0.1	0.564707
23.418350	0.1	0.566957
23.420017	0.1	0.567976
23.421683	0.1	0.568000
23.423350	0.1	0.566915
23.425017	0.1	0.565224
23.426683	0.1	0.564256
23.428350	0.1	0.564680
23.430017	0.1	0.565620
23.431683	0.1	0.566631
23.433350	0.1	0.568805
23.435017	0.1	0.572698
23.436683	0.1	0.577276
23.438350	0.1	0.581448
23.440017	0.1	0.585071
23.441683	0.1	0.588493
23.443350	0.1	0.592130
23.445017	0.1	0.596107
23.446683	0.1	0.599790
23.448350	0.1	0.602072
23.450017	0.1	0.602119
23.451683	0.1	0.599725
23.453350	0.1	0.595632
23.455017	0.1	0.591362
23.456683	0.1	0.588144
23.458350	0.1	0.586226
23.460017	0.1	0.585634
23.461683	0.1	0.586570
23.463350	0.1	0.588386
23.465017	0.1	0.589560
23.466683	0.1	0.589225
23.468350	0.1	0.587748
23.470017	0.1	0.585523
23.471683	0.1	0.582258
23.473350	0.1	0.578053
23.475017	0.1	0.573737
23.476683	0.1	0.569788
23.478350	0.1	0.565951
23.480017	0.1	0.561853
23.481683	0.1	0.557662
23.483350	0.1	0.554314
23.485017	0.1	0.552973
23.486683	0.1	0.554263
23.488350	0.1	0.557872
23.490017	0.1	0.562421
23.491683	0.1	0.566416
23.493350	0.1	0.569136
23.495017	0.1	0.570025
23.496683	0.1	0.568489
23.498350	0.1	0.564773
23.500017	0.1	0.560218
23.501683	0.1	0.556605
23.503350	0.1	0.555399
23.505017	0.1	0.557210
23.506683	0.1	0.561690
23.508350	0.1	0.568149
23.510017	0.1	0.575976
23.511683	0.1	0.584661
23.513350	0.1	0.593876
23.515017	0.1	0.603297
23.516683	0.1	0.612102
23.518350	0.1	0.619013
23.520017	0.1	0.623390
23.521683	0.1	0.626338
23.523350	0.1	0.630361
23.525017	0.1	0.637593
23.526683	0.1	0.648275
23.528350	0.1	0.661123
23.530017	0.1	0.674687
23.531683	0.1	0.688136
23.533350	0.1	0.701007
23.535017	0.1	0.712760
23.536683	0.1	0.723540
23.538350	0.1	0.734576
23.540017	0.1	0.746893
23.541683	0.1	0.760439
23.543350	0.1	0.774721
23.545017	0.1	0.789794
23.546683	0.1	0.806716
23.548350	0.1	0.827163
23.550017	0.1	0.852062
23.551683	0.1	0.880733
23.553350	0.1	0.911732
23.555017	0.1	0.943975
23.556683	0.1	0.976389
23.558350	0.1	1.007286
23.560017	0.1	1.035309
23.561683	0.1	1.060944
23.563350	0.1	1.086714
23.565017	0.1	1.115697
23.566683	0.1	1.149783
23.568350	0.1	1.189178
23.570017	0.1	1.233048
23.571683	0.1	1.280010
23.573350	0.1	1.328234
23.575017	0.1	1.375824
23.576683	0.1	1.421836
23.578350	0.1	1.467522
23.580017	0.1	1.516151
23.581683	0.1	1.570629
23.583350	0.1	1.631430
23.585017	0.1	1.697293
23.586683	0.1	1.767166
23.588350	0.1	1.840643
23.590017	0.1	1.917500
23.591683	0.1	1.997445
23.593350	0.1	2.080132
23.595017	0.1	2.165358
23.596683	0.1	2.253540
23.598350	0.1	2.346183
23.600017	0.1	2.445201
23.601683	0.1	2.551684
23.603350	0.1	2.665347
23.605017	0.1	2.785260
23.606683	0.1	2.910723
23.608350	0.1	3.041280
23.610017	0.1	3.176657
23.611683	0.1	3.316719
23.613350	0.1	3.461274
23.615017	0.1	3.609997
23.616683	0.1	3.762846
23.618350	0.1	3.920528
23.620017	0.1	4.084157
23.621683	0.1	4.254510
23.623350	0.1	4.432090
23.625017	0.1	4.617693
23.626683	0.1	4.812698
23.628350	0.1	5.018171
23.630017	0.1	5.233441
23.631683	0.1	5.456111
23.633350	0.1	5.683796
23.635017	0.1	5.916059
23.636683	0.1	6.154501
23.638350	0.1	6.400547
23.640017	0.1	6.654332
23.641683	0.1	6.916439
23.643350	0.1	7.188628
23.645017	0.1	7.471922
23.646683	0.1	7.765885
23.648350	0.1	8.069747
23.650017	0.1	8.383100
23.651683	0.1	8.705868
23.653350	0.1	9.038225
23.655017	0.1	9.380388
23.656683	0.1	9.732279
23.658350	0.1	10.093525
23.660017	0.1	10.464657
23.661683	0.1	10.847752
23.663350	0.1	11.245338
23.665017	0.1	11.659339
23.666683	0.1	12.090630
23.668350	0.1	12.538955
23.670017	0.1	13.003261
23.671683	0.1	13.482627
23.673350	0.1	13.977140
23.675017	0.1	14.488180
23.676683	0.1	15.018219
23.678350	0.1	15.569893
23.680017	0.1	16.145082
23.681683	0.1	16.744770
23.683350	0.1	17.369520
23.685017	0.1	18.020012
23.686683	0.1	18.696906
23.688350	0.1	19.399920
23.690017	0.1	20.127883
23.691683	0.1	20.880140
23.693350	0.1	21.657497
23.695017	0.1	22.461964
23.696683	0.1	23.296112
23.698350	0.1	24.161995
23.700017	0.1	25.059800
23.701683	0.1	25.987639
23.703350	0.1	26.942538
23.705017	0.1	27.922033
23.706683	0.1	28.924882
23.708350	0.1	29.950212
23.710017	0.1	30.996068
23.711683	0.1	32.058363
23.713350	0.1	33.131610
23.715017	0.1	34.211082
23.716683	0.1	35.294034
23.718350	0.1	36.379034
23.720017	0.1	37.463591
23.721683	0.1	38.542324
23.723350	0.1	39.607529
23.725017	0.1	40.651094
23.726683	0.1	41.666334
23.728350	0.1	42.648427
23.730017	0.1	43.593007
23.731683	0.1	44.494984
23.733350	0.1	45.348569
23.735017	0.1	46.147676
23.736683	0.1	46.886345
23.738350	0.1	47.558914
23.740017	0.1	48.159794
23.741683	0.1	48.683761
23.743350	0.1	49.126935
23.745017	0.1	49.487567
23.746683	0.1	49.764919
23.748350	0.1	49.956758
23.750017	0.1	50.059245
23.751683	0.1	50.069583
23.753350	0.1	49.987030
23.755017	0.1	49.811509
23.756683	0.1	49.543162
23.758350	0.1	49.183299
23.760017	0.1	48.734415
23.761683	0.1	48.199170
23.763350	0.1	47.580269
23.765017	0.1	46.881391
23.766683	0.1	46.107769
23.768350	0.1	45.265323
23.770017	0.1	44.359155
23.771683	0.1	43.393769
23.773350	0.1	42.374367
23.775017	0.1	41.306540
23.776683	0.1	40.195119
23.778350	0.1	39.044730
23.780017	0.1	37.860577
23.781683	0.1	36.648130
23.783350	0.1	35.413005
23.785017	0.1	34.160921
23.786683	0.1	32.897308
23.788350	0.1	31.627435
23.790017	0.1	30.357069
23.791683	0.1	29.092007
23.793350	0.1	27.836831
23.795017	0.1	26.594852
23.796683	0.1	25.369297
23.798350	0.1	24.164044
23.800017	0.1	22.983397
23.801683	0.1	21.831361
23.803350	0.1	20.710873
23.805017	0.1	19.623661
23.806683	0.1	18.571029
23.808350	0.1	17.553829
23.810017	0.1	16.571837
23.811683	0.1	15.625078
23.813350	0.1	14.715088
23.815017	0.1	13.843621
23.816683	0.1	13.011391
23.818350	0.1	12.218221
23.820017	0.1	11.463678
23.821683	0.1	10.747504
23.823350	0.1	10.069874
23.825017	0.1	9.431164
23.826683	0.1	8.830428
23.828350	0.1	8.264952
23.830017	0.1	7.732515
23.831683	0.1	7.232409
23.833350	0.1	6.764145
23.835017	0.1	6.327047
23.836683	0.1	5.919980
23.838350	0.1	5.540750
23.840017	0.1	5.187159
23.841683	0.1	4.857816
23.843350	0.1	4.551411
23.845017	0.1	4.266645
23.846683	0.1	4.002689
23.848350	0.1	3.758422
23.850017	0.1	3.531929
23.851683	0.1	3.321595
23.853350	0.1	3.126725
23.855017	0.1	2.946476
23.856683	0.1	2.779691
23.858350	0.1	2.626134
23.860017	0.1	2.486119
23.861683	0.1	2.358779
23.863350	0.1	2.242206
23.865017	0.1	2.134838
23.866683	0.1	2.035978
23.868350	0.1	1.945323
23.870017	0.1	1.862566
23.871683	0.1	1.787110
23.873350	0.1	1.717913
23.875017	0.1	1.653661
23.876683	0.1	1.593689
23.878350	0.1	1.538349
23.880017	0.1	1.488174
23.881683	0.1	1.442940
23.883350	0.1	1.401938
23.885017	0.1	1.364807
23.886683	0.1	1.331330
23.888350	0.1	1.300974
23.890017	0.1	1.273211
23.891683	0.1	1.247237
23.893350	0.1	1.221607
23.895017	0.1	1.195464
23.896683	0.1	1.169369
23.898350	0.1	1.143883
23.900017	0.1	1.118900
23.901683	0.1	1.094965
23.903350	0.1	1.073182
23.905017	0.1	1.053517
23.906683	0.1	1.035035
23.908350	0.1	1.017647
23.910017	0.1	1.002504
23.911683	0.1	0.990941
23.913350	0.1	0.982839
23.915017	0.1	0.975803
23.916683	0.1	0.967267
23.918350	0.1	0.956780
23.920017	0.1	0.945041
23.921683	0.1	0.932049
23.923350	0.1	0.917288
23.925017	0.1	0.901050
23.926683	0.1	0.884910
23.928350	0.1	0.870950
23.930017	0.1	0.860482
23.931683	0.1	0.853082
23.933350	0.1	0.846577
23.935017	0.1	0.838391
23.936683	0.1	0.827657
23.938350	0.1	0.815629
23.940017	0.1	0.804309
23.941683	0.1	0.795065
23.943350	0.1	0.787731
23.945017	0.1	0.780830
23.946683	0.1	0.772956
23.948350	0.1	0.763843
23.950017	0.1	0.753738
23.951683	0.1	0.742157
23.953350	0.1	0.728592
23.955017	0.1	0.713817
23.956683	0.1	0.699032
23.958350	0.1	0.684517
23.960017	0.1	0.670557
23.961683	0.1	0.658268
23.963350	0.1	0.648252
23.965017	0.1	0.639642
23.966683	0.1	0.631409
23.968350	0.1	0.623544
23.970017	0.1	0.616740
23.971683	0.1	0.611329
23.973350	0.1	0.606766
23.975017	0.1	0.602864
23.976683	0.1	0.600461
23.978350	0.1	0.599702
23.980017	0.1	0.599008
23.981683	0.1	0.596987
23.983350	0.1	0.593881
23.985017	0.1	0.590412
23.986683	0.1	0.586812
23.988350	0.1	0.583241
23.990017	0.1	0.579446
23.991683	0.1	0.574710
23.993350	0.1	0.569108
23.995017	0.1	0.563650
23.996683	0.1	0.559175
23.998350	0.1	0.555585
24.000017	0.1	0.552079
24.001683	0.1	0.548563
24.003350	0.1	0.546593
24.005017	0.1	0.548074
24.006683	0.1	0.553015
24.008350	0.1	0.559092
24.010017	0.1	0.563096
24.011683	0.1	0.562659
24.013350	0.1	0.557364
24.015017	0.1	0.548558
24.016683	0.1	0.538561
24.018350	0.1	0.530072
24.020017	0.1	0.525261
24.021683	0.1	0.524670
24.023350	0.1	0.527143
24.025017	0.1	0.531180
24.026683	0.1	0.536395
24.028350	0.1	0.543008
24.030017	0.1	0.550314
24.031683	0.1	0.556908
24.033350	0.1	0.561676
24.035017	0.1	0.563972
24.036683	0.1	0.563865
24.038350	0.1	0.562109
24.040017	0.1	0.559655
24.041683	0.1	0.557555
24.043350	0.1	0.556773
24.045017	0.1	0.558067
24.046683	0.1	0.562188
24.048350	0.1	0.569378
24.050017	0.1	0.578603
24.051683	0.1	0.587851
24.053350	0.1	0.595530
24.055017	0.1	0.601606
24.056683	0.1	0.607069
24.058350	0.1	0.612438
24.060017	0.1	0.617392
24.061683	0.1	0.621532
24.063350	0.1	0.625225
24.065017	0.1	0.629625
24.066683	0.1	0.635395
24.068350	0.1	0.642021
24.070017	0.1	0.648662
24.071683	0.1	0.654906
24.073350	0.1	0.660741
24.075017	0.1	0.666329
24.076683	0.1	0.672163
24.078350	0.1	0.679009
24.080017	0.1	0.687158
24.081683	0.1	0.695721
24.083350	0.1	0.703372
24.085017	0.1	0.710022
24.086683	0.1	0.717496
24.088350	0.1	0.727810
24.090017	0.1	0.741165
24.091683	0.1	0.756141
24.093350	0.1	0.771196
24.095017	0.1	0.785375
24.096683	0.1	0.798088
24.098350	0.1	0.809375
24.100017	0.1	0.820393
24.101683	0.1	0.832467
24.103350	0.1	0.845604
24.105017	0.1	0.858773
24.106683	0.1	0.870600
24.108350	0.1	0.879704
24.110017	0.1	0.885925
24.111683	0.1	0.890852
24.113350	0.1	0.896258
24.115017	0.1	0.902801
24.116683	0.1	0.910265
24.118350	0.1	0.918224
24.120017	0.1	0.926265
24.121683	0.1	0.933856
24.123350	0.1	0.940184
24.125017	0.1	0.944892
24.126683	0.1	0.948519
24.128350	0.1	0.951388
24.130017	0.1	0.953008
24.131683	0.1	0.953460
24.133350	0.1	0.954079
24.135017	0.1	0.956035
24.136683	0.1	0.958950
24.138350	0.1	0.961837
24.140017	0.1	0.964375
24.141683	0.1	0.965917
24.143350	0.1	0.964631
24.145017	0.1	0.959462
24.146683	0.1	0.951830
24.148350	0.1	0.944394
24.150017	0.1	0.939202
24.151683	0.1	0.937199
24.153350	0.1	0.938233
24.155017	0.1	0.941157
24.156683	0.1	0.944394
24.158350	0.1	0.946647
24.160017	0.1	0.947211
24.161683	0.1	0.945642
24.163350	0.1	0.941595
24.165017	0.1	0.935299
24.166683	0.1	0.927360
24.168350	0.1	0.918410
24.170017	0.1	0.909623
24.171683	0.1	0.903145
24.173350	0.1	0.901422
24.175017	0.1	0.905083
24.176683	0.1	0.911332
24.178350	0.1	0.915690
24.180017	0.1	0.915430
24.181683	0.1	0.911271
24.183350	0.1	0.906517
24.185017	0.1	0.904663
24.186683	0.1	0.907616
24.188350	0.1	0.915555
24.190017	0.1	0.927038
24.191683	0.1	0.938913
24.193350	0.1	0.947705
24.195017	0.1	0.952003
24.196683	0.1	0.953311
24.198350	0.1	0.954750
24.200017	0.1	0.958955
24.201683	0.1	0.966643
24.203350	0.1	0.976971
24.205017	0.1	0.988375
24.206683	0.1	0.999277
24.208350	0.1	1.009055
24.210017	0.1	1.018220
24.211683	0.1	1.027575
24.213350	0.1	1.037801
24.215017	0.1	1.049815
24.216683	0.1	1.064627
24.218350	0.1	1.082197
24.220017	0.1	1.101056
24.221683	0.1	1.119915
24.223350	0.1	1.138686
24.225017	0.1	1.157373
24.226683	0.1	1.175515
24.228350	0.1	1.193285
24.230017	0.1	1.211497
24.231683	0.1	1.230664
24.233350	0.1	1.250962
24.235017	0.1	1.272038
24.236683	0.1	1.292424
24.238350	0.1	1.310240
24.240017	0.1	1.324490
24.241683	0.1	1.335028
24.243350	0.1	1.342082
24.245017	0.1	1.346795
24.246683	0.1	1.351517
24.248350	0.1	1.358716
24.250017	0.1	1.369412
24.251683	0.1	1.382474
24.253350	0.1	1.395456
24.255017	0.1	1.406278
24.256683	0.1	1.413897
24.258350	0.1	1.418069
24.260017	0.1	1.419391
24.261683	0.1	1.419252
24.263350	0.1	1.419475
24.265017	0.1	1.421273
24.266683	0.1	1.423871
24.268350	0.1	1.425208
24.270017	0.1	1.423983
24.271683	0.1	1.420011
24.273350	0.1	1.413110
24.275017	0.1	1.402716
24.276683	0.1	1.388583
24.278350	0.1	1.371326
24.280017	0.1	1.351098
24.281683	0.1	1.326823
24.283350	0.1	1.298781
24.285017	0.1	1.269919
24.286683	0.1	1.243157
24.288350	0.1	1.219208
24.290017	0.1	1.197136
24.291683	0.1	1.175720
24.293350	0.1	1.154174
24.295017	0.1	1.131953
24.296683	0.1	1.108418
24.298350	0.1	1.082923
24.300017	0.1	1.055384
24.301683	0.1	1.026778
24.303350	0.1	0.998517
24.305017	0.1	0.971132
24.306683	0.1	0.944077
24.308350	0.1	0.916715
24.310017	0.1	0.889059
24.311683	0.1	0.861413
24.313350	0.1	0.833734
24.315017	0.1	0.805999
24.316683	0.1	0.778451
24.318350	0.1	0.750669
24.320017	0.1	0.721989
24.321683	0.1	0.692951
24.323350	0.1	0.664722
24.325017	0.1	0.637886
24.326683	0.1	0.612987
24.328350	0.1	0.591334
24.330017	0.1	0.573760
24.331683	0.1	0.559278
24.333350	0.1	0.546295
24.335017	0.1	0.534439
24.336683	0.1	0.523869
24.338350	0.1	0.513629
24.340017	0.1	0.502593
24.341683	0.1	0.491072
24.343350	0.1	0.480209
24.345017	0.1	0.470709
24.346683	0.1	0.462313
24.348350	0.1	0.454132
24.350017	0.1	0.445070
24.351683	0.1	0.434006
24.353350	0.1	0.420818
24.355017	0.1	0.407510
24.356683	0.1	0.396725
24.358350	0.1	0.389377
24.360017	0.1	0.384911
24.361683	0.1	0.382410
24.363350	0.1	0.380371
24.365017	0.1	0.377181
24.366683	0.1	0.372338
24.368350	0.1	0.366829
24.370017	0.1	0.362312
24.371683	0.1	0.359486
24.373350	0.1	0.357525
24.375017	0.1	0.355127
24.376683	0.1	0.351337
24.378350	0.1	0.345949
24.380017	0.1	0.339900
24.381683	0.1	0.334932
24.383350	0.1	0.332673
24.385017	0.1	0.333660
24.386683	0.1	0.337404
24.388350	0.1	0.343113
24.390017	0.1	0.349670
24.391683	0.1	0.355351
24.393350	0.1	0.358187
24.395017	0.1	0.356436
24.396683	0.1	0.349963
24.398350	0.1	0.341702
24.400017	0.1	0.336147
24.401683	0.1	0.336040
24.403350	0.1	0.341255
24.405017	0.1	0.349553
24.406683	0.1	0.357903
24.408350	0.1	0.363970
24.410017	0.1	0.367123
24.411683	0.1	0.368543
24.413350	0.1	0.370336
24.415017	0.1	0.373712
24.416683	0.1	0.377949
24.418350	0.1	0.381195
24.420017	0.1	0.382247
24.421683	0.1	0.381777
24.423350	0.1	0.381591
24.425017	0.1	0.382815
24.426683	0.1	0.385297
24.428350	0.1	0.388534
24.430017	0.1	0.392599
24.431683	0.1	0.397633
24.433350	0.1	0.402615
24.435017	0.1	0.405335
24.436683	0.1	0.404054
24.438350	0.1	0.399170
24.440017	0.1	0.392911
24.441683	0.1	0.387682
24.443350	0.1	0.384506
24.445017	0.1	0.382890
24.446683	0.1	0.382192
24.448350	0.1	0.382205
24.450017	0.1	0.382694
24.451683	0.1	0.383747
24.453350	0.1	0.386308
24.455017	0.1	0.391151
24.456683	0.1	0.397614
24.458350	0.1	0.403775
24.460017	0.1	0.408185
24.461683	0.1	0.411063
24.463350	0.1	0.413139
24.465017	0.1	0.414420
24.466683	0.1	0.414387
24.468350	0.1	0.412273
24.470017	0.1	0.407957
24.471683	0.1	0.403123
24.473350	0.1	0.400366
24.475017	0.1	0.401163
24.476683	0.1	0.405223
24.478350	0.1	0.410909
24.480017	0.1	0.416129
24.481683	0.1	0.419687
24.483350	0.1	0.422061
24.485017	0.1	0.424255
24.486683	0.1	0.426131
24.488350	0.1	0.426895
24.490017	0.1	0.426122
24.491683	0.1	0.423845
24.493350	0.1	0.420837
24.495017	0.1	0.418872
24.496683	0.1	0.419864
24.498350	0.1	0.424455
24.500017	0.1	0.431514
24.501683	0.1	0.439086
24.503350	0.1	0.445414
24.505017	0.1	0.448967
24.506683	0.1	0.448409
24.508350	0.1	0.443663
24.510017	0.1	0.436585
24.511683	0.1	0.430141
24.513350	0.1	0.427212
24.515017	0.1	0.429447
24.516683	0.1	0.436241
24.518350	0.1	0.445037
24.520017	0.1	0.453121
24.521683	0.1	0.458532
24.523350	0.1	0.459831
24.525017	0.1	0.456925
24.526683	0.1	0.451854
24.528350	0.1	0.447645
24.530017	0.1	0.446360
24.531683	0.1	0.448362
24.533350	0.1	0.452935
24.535017	0.1	0.458718
24.536683	0.1	0.463789
24.538350	0.1	0.466495
24.540017	0.1	0.466239
24.541683	0.1	0.463282
24.543350	0.1	0.458625
24.545017	0.1	0.453647
24.546683	0.1	0.448958
24.548350	0.1	0.444371
24.550017	0.1	0.440455
24.551683	0.1	0.438658
24.553350	0.1	0.439491
24.555017	0.1	0.441512
24.556683	0.1	0.442830
24.558350	0.1	0.442551
24.560017	0.1	0.440516
24.561683	0.1	0.437098
24.563350	0.1	0.433377
24.565017	0.1	0.430248
24.566683	0.1	0.427570
24.568350	0.1	0.425195
24.570017	0.1	0.423994
24.571683	0.1	0.424571
24.573350	0.1	0.426001
24.575017	0.1	0.427086
24.576683	0.1	0.427617
24.578350	0.1	0.427985
24.580017	0.1	0.428604
24.581683	0.1	0.429624
24.583350	0.1	0.430429
24.585017	0.1	0.429740
24.586683	0.1	0.426774
24.588350	0.1	0.422215
24.590017	0.1	0.417265
24.591683	0.1	0.412073
24.593350	0.1	0.406154
24.595017	0.1	0.399780
24.596683	0.1	0.394215
24.598350	0.1	0.390895
24.600017	0.1	0.390527
24.601683	0.1	0.392967
24.603350	0.1	0.397661
24.605017	0.1	0.403738
24.606683	0.1	0.409735
24.608350	0.1	0.414043
24.610017	0.1	0.415770
24.611683	0.1	0.415109
24.613350	0.1	0.412981
24.615017	0.1	0.410341
24.616683	0.1	0.407989
24.618350	0.1	0.406452
24.620017	0.1	0.405661
24.621683	0.1	0.405335
24.623350	0.1	0.405647
24.625017	0.1	0.406662
24.626683	0.1	0.408059
24.628350	0.1	0.409470
24.630017	0.1	0.410411
24.631683	0.1	0.410154
24.633350	0.1	0.408143
24.635017	0.1	0.404250
24.636683	0.1	0.399021
24.638350	0.1	0.393619
24.640017	0.1	0.389488
24.641683	0.1	0.388124
24.643350	0.1	0.390541
24.645017	0.1	0.396329
24.646683	0.1	0.403919
24.648350	0.1	0.411654
24.650017	0.1	0.417889
24.651683	0.1	0.421028
24.653350	0.1	0.420813
24.655017	0.1	0.419235
24.656683	0.1	0.418946
24.658350	0.1	0.420953
24.660017	0.1	0.424720
24.661683	0.1	0.429810
24.663350	0.1	0.435817
24.665017	0.1	0.441298
24.666683	0.1	0.444916
24.668350	0.1	0.447524
24.670017	0.1	0.450932
24.671683	0.1	0.455473
24.673350	0.1	0.460474
24.675017	0.1	0.465238
24.676683	0.1	0.468362
24.678350	0.1	0.468427
24.680017	0.1	0.466034
24.681683	0.1	0.463696
24.683350	0.1	0.463547
24.685017	0.1	0.466006
24.686683	0.1	0.470430
24.688350	0.1	0.476106
24.690017	0.1	0.481959
24.691683	0.1	0.486015
24.693350	0.1	0.486425
24.695017	0.1	0.483063
24.696683	0.1	0.477624
24.698350	0.1	0.472148
24.700017	0.1	0.467701
24.701683	0.1	0.464339
24.703350	0.1	0.461922
24.705017	0.1	0.461019
24.706683	0.1	0.462690
24.708350	0.1	0.467324
24.710017	0.1	0.474276
24.711683	0.1	0.482057
24.713350	0.1	0.488507
24.715017	0.1	0.492008
24.716683	0.1	0.492390
24.718350	0.1	0.489973
24.720017	0.1	0.485005
24.721683	0.1	0.478490
24.723350	0.1	0.472101
24.725017	0.1	0.466639
24.726683	0.1	0.461731
24.728350	0.1	0.457456
24.730017	0.1	0.455049
24.731683	0.1	0.455892
24.733350	0.1	0.459948
24.735017	0.1	0.464972
24.736683	0.1	0.467980
24.738350	0.1	0.467594
24.740017	0.1	0.464227
24.741683	0.1	0.458760
24.743350	0.1	0.451948
24.745017	0.1	0.444818
24.746683	0.1	0.438802
24.748350	0.1	0.434765
24.750017	0.1	0.432627
24.751683	0.1	0.431798
24.753350	0.1	0.431277
24.755017	0.1	0.430099
24.756683	0.1	0.428162
24.758350	0.1	0.426066
24.760017	0.1	0.423980
24.761683	0.1	0.421167
24.763350	0.1	0.416921
24.765017	0.1	0.411323
24.766683	0.1	0.404990
24.768350	0.1	0.398504
24.770017	0.1	0.392180
24.771683	0.1	0.386159
24.773350	0.1	0.381009
24.775017	0.1	0.377982
24.776683	0.1	0.377991
24.778350	0.1	0.380245
24.780017	0.1	0.382378
24.781683	0.1	0.381730
24.783350	0.1	0.376799
24.785017	0.1	0.368245
24.786683	0.1	0.358280
24.788350	0.1	0.349302
24.790017	0.1	0.343467
24.791683	0.1	0.342014
24.793350	0.1	0.344380
24.795017	0.1	0.348976
24.796683	0.1	0.354280
24.798350	0.1	0.358522
24.800017	0.1	0.360189
24.801683	0.1	0.359113
24.803350	0.1	0.356021
24.805017	0.1	0.351919
24.806683	0.1	0.347868
24.808350	0.1	0.344389
24.810017	0.1	0.341344
24.811683	0.1	0.338722
24.813350	0.1	0.337325
24.815017	0.1	0.338177
24.816683	0.1	0.341162
24.818350	0.1	0.344906
24.820017	0.1	0.347886
24.821683	0.1	0.349609
24.823350	0.1	0.351006
24.825017	0.1	0.353241
24.826683	0.1	0.356166
24.828350	0.1	0.358396
24.830017	0.1	0.359127
24.831683	0.1	0.359146
24.833350	0.1	0.359900
24.835017	0.1	0.362159
24.836683	0.1	0.365265
24.838350	0.1	0.367709
24.840017	0.1	0.368794
24.841683	0.1	0.369553
24.843350	0.1	0.371770
24.845017	0.1	0.376226
24.846683	0.1	0.382713
24.848350	0.1	0.391603
24.850017	0.1	0.403640
24.851683	0.1	0.418103
24.853350	0.1	0.432217
24.855017	0.1	0.442807
24.856683	0.1	0.448581
24.858350	0.1	0.450816
24.860017	0.1	0.451701
24.861683	0.1	0.452935
24.863350	0.1	0.456208
24.865017	0.1	0.462839
24.866683	0.1	0.472087
24.868350	0.1	0.481941
24.870017	0.1	0.491664
24.871683	0.1	0.501620
24.873350	0.1	0.511785
24.875017	0.1	0.522602
24.876683	0.1	0.536079
24.878350	0.1	0.554118
24.880017	0.1	0.576205
24.881683	0.1	0.599581
24.883350	0.1	0.621136
24.885017	0.1	0.639004
24.886683	0.1	0.653276
24.888350	0.1	0.665742
24.890017	0.1	0.678608
24.891683	0.1	0.693114
24.893350	0.1	0.709244
24.895017	0.1	0.726553
24.896683	0.1	0.744979
24.898350	0.1	0.764956
24.900017	0.1	0.786944
24.901683	0.1	0.810502
24.903350	0.1	0.834274
24.905017	0.1	0.857296
24.906683	0.1	0.880058
24.908350	0.1	0.904249
24.910017	0.1	0.931537
24.911683	0.1	0.962792
24.913350	0.1	0.997828
24.915017	0.1	1.035156
24.916683	0.1	1.072544
24.918350	0.1	1.108157
24.920017	0.1	1.141289
24.921683	0.1	1.172153
24.923350	0.1	1.201313
24.925017	0.1	1.229919
24.926683	0.1	1.259851
24.928350	0.1	1.293118
24.930017	0.1	1.331000
24.931683	0.1	1.372658
24.933350	0.1	1.414903
24.935017	0.1	1.454405
24.936683	0.1	1.489795
24.938350	0.1	1.521707
24.940017	0.1	1.552072
24.941683	0.1	1.582960
24.943350	0.1	1.614988
24.945017	0.1	1.647621
24.946683	0.1	1.680576
24.948350	0.1	1.713275
24.950017	0.1	1.743804
24.951683	0.1	1.770118
24.953350	0.1	1.791860
24.955017	0.1	1.810328
24.956683	0.1	1.827190
24.958350	0.1	1.843600
24.960017	0.1	1.860042
24.961683	0.1	1.876517
24.963350	0.1	1.892583
24.965017	0.1	1.907246
24.966683	0.1	1.919325
24.968350	0.1	1.927516
24.970017	0.1	1.930641
24.971683	0.1	1.928727
24.973350	0.1	1.922869
24.975017	0.1	1.914017
24.976683	0.1	1.903242
24.978350	0.1	1.892070
24.980017	0.1	1.881043
24.981683	0.1	1.868871
24.983350	0.1	1.853718
24.985017	0.1	1.834468
24.986683	0.1	1.810850
24.988350	0.1	1.783636
24.990017	0.1	1.754635
24.991683	0.1	1.725983
24.993350	0.1	1.699207
24.995017	0.1	1.674071
24.996683	0.1	1.648185
24.998350	0.1	1.618247
25.000017	0.1	1.582284
25.001683	0.1	1.541539
25.003350	0.1	1.500230
25.005017	0.1	1.462661
25.006683	0.1	1.430311
25.008350	0.1	1.401505
25.010017	0.1	1.373170
25.011683	0.1	1.342315
25.013350	0.1	1.306506
25.015017	0.1	1.264857
25.016683	0.1	1.219325
25.018350	0.1	1.173951
25.020017	0.1	1.132083
25.021683	0.1	1.094309
25.023350	0.1	1.059184
25.025017	0.1	1.025572
25.026683	0.1	0.993144
25.028350	0.1	0.961251
25.030017	0.1	0.929334
25.031683	0.1	0.897967
25.033350	0.1	0.868216
25.035017	0.1	0.840202
25.036683	0.1	0.812756
25.038350	0.1	0.784537
25.040017	0.1	0.755670
25.041683	0.1	0.728164
25.043350	0.1	0.703894
25.045017	0.1	0.682212
25.046683	0.1	0.660885
25.048350	0.1	0.639278
25.050017	0.1	0.618710
25.051683	0.1	0.599762
25.053350	0.1	0.581513
25.055017	0.1	0.563278
25.056683	0.1	0.545336
25.058350	0.1	0.528758
25.060017	0.1	0.514886
25.061683	0.1	0.504260
25.063350	0.1	0.496083
25.065017	0.1	0.488483
25.066683	0.1	0.479338
25.068350	0.1	0.467473
25.070017	0.1	0.453298
25.071683	0.1	0.438299
25.073350	0.1	0.424031
25.075017	0.1	0.411854
25.076683	0.1	0.403188
25.078350	0.1	0.398792
25.080017	0.1	0.397968
25.081683	0.1	0.399291
25.083350	0.1	0.401693
25.085017	0.1	0.404026
25.086683	0.1	0.404711
25.088350	0.1	0.402895
25.090017	0.1	0.399118
25.091683	0.1	0.394373
25.093350	0.1	0.389433
25.095017	0.1	0.384725
25.096683	0.1	0.380459
25.098350	0.1	0.377307
25.100017	0.1	0.375984
25.101683	0.1	0.376250
25.103350	0.1	0.377134
25.105017	0.1	0.377521
25.106683	0.1	0.376450
25.108350	0.1	0.373521
25.110017	0.1	0.368925
25.111683	0.1	0.363677
25.113350	0.1	0.359956
25.115017	0.1	0.359677
25.116683	0.1	0.362629
25.118350	0.1	0.366904
25.120017	0.1	0.370597
25.121683	0.1	0.372757
25.123350	0.1	0.373512
25.125017	0.1	0.373707
25.126683	0.1	0.374434
25.128350	0.1	0.376264
25.130017	0.1	0.378368
25.131683	0.1	0.378746
25.133350	0.1	0.376157
25.135017	0.1	0.371435
25.136683	0.1	0.366783
25.138350	0.1	0.364291
25.140017	0.1	0.364659
25.141683	0.1	0.367058
25.143350	0.1	0.370564
25.145017	0.1	0.375016
25.146683	0.1	0.379886
25.148350	0.1	0.383453
25.150017	0.1	0.383607
25.151683	0.1	0.379379
25.153350	0.1	0.372045
25.155017	0.1	0.364170
25.156683	0.1	0.357283
25.158350	0.1	0.351742
25.160017	0.1	0.348650
25.161683	0.1	0.349618
25.163350	0.1	0.354326
25.165017	0.1	0.360468
25.166683	0.1	0.365647
25.168350	0.1	0.368319
25.170017	0.1	0.367719
25.171683	0.1	0.364217
25.173350	0.1	0.360077
25.175017	0.1	0.358354
25.176683	0.1	0.360860
25.178350	0.1	0.367677
25.180017	0.1	0.377363
25.181683	0.1	0.386909
25.183350	0.1	0.393186
25.185017	0.1	0.395435
25.186683	0.1	0.395663
25.188350	0.1	0.396399
25.190017	0.1	0.398662
25.191683	0.1	0.402033
25.193350	0.1	0.405768
25.195017	0.1	0.408934
25.196683	0.1	0.410560
25.198350	0.1	0.410909
25.200017	0.1	0.411132
25.201683	0.1	0.411943
25.203350	0.1	0.413842
25.205017	0.1	0.417177
25.206683	0.1	0.421349
25.208350	0.1	0.425149
25.210017	0.1	0.427985
25.211683	0.1	0.430089
25.213350	0.1	0.431831
25.215017	0.1	0.433363
25.216683	0.1	0.434909
25.218350	0.1	0.436581
25.220017	0.1	0.437903
25.221683	0.1	0.438015
25.223350	0.1	0.436762
25.225017	0.1	0.435370
25.226683	0.1	0.435729
25.228350	0.1	0.438830
25.230017	0.1	0.444311
25.231683	0.1	0.451240
25.233350	0.1	0.458932
25.235017	0.1	0.467268
25.236683	0.1	0.476916
25.238350	0.1	0.488684
25.240017	0.1	0.501629
25.241683	0.1	0.512791
25.243350	0.1	0.519874
25.245017	0.1	0.523240
25.246683	0.1	0.524963
25.248350	0.1	0.527143
25.250017	0.1	0.531464
25.251683	0.1	0.539375
25.253350	0.1	0.551445
25.255017	0.1	0.566612
25.256683	0.1	0.582649
25.258350	0.1	0.597159
25.260017	0.1	0.608373
25.261683	0.1	0.615842
25.263350	0.1	0.620531
25.265017	0.1	0.624396
25.266683	0.1	0.629565
25.268350	0.1	0.636955
25.270017	0.1	0.646380
25.271683	0.1	0.658371
25.273350	0.1	0.674003
25.275017	0.1	0.692820
25.276683	0.1	0.712718
25.278350	0.1	0.732322
25.280017	0.1	0.752136
25.281683	0.1	0.772951
25.283350	0.1	0.794027
25.285017	0.1	0.813315
25.286683	0.1	0.828961
25.288350	0.1	0.840970
25.290017	0.1	0.851699
25.291683	0.1	0.864477
25.293350	0.1	0.881325
25.295017	0.1	0.902023
25.296683	0.1	0.924803
25.298350	0.1	0.947132
25.300017	0.1	0.966904
25.301683	0.1	0.983868
25.303350	0.1	0.999379
25.305017	0.1	1.015030
25.306683	0.1	1.031980
25.308350	0.1	1.050839
25.310017	0.1	1.071356
25.311683	0.1	1.092595
25.313350	0.1	1.113382
25.315017	0.1	1.132456
25.316683	0.1	1.149154
25.318350	0.1	1.164037
25.320017	0.1	1.178035
25.321683	0.1	1.191138
25.323350	0.1	1.202784
25.325017	0.1	1.213625
25.326683	0.1	1.225863
25.328350	0.1	1.241271
25.330017	0.1	1.260070
25.331683	0.1	1.281458
25.333350	0.1	1.303456
25.335017	0.1	1.322711
25.336683	0.1	1.336848
25.338350	0.1	1.346976
25.340017	0.1	1.357025
25.341683	0.1	1.371056
25.343350	0.1	1.391009
25.345017	0.1	1.416169
25.346683	0.1	1.444118
25.348350	0.1	1.471983
25.350017	0.1	1.497660
25.351683	0.1	1.520589
25.353350	0.1	1.541516
25.355017	0.1	1.561614
25.356683	0.1	1.582270
25.358350	0.1	1.604827
25.360017	0.1	1.630038
25.361683	0.1	1.658192
25.363350	0.1	1.689559
25.365017	0.1	1.723943
25.366683	0.1	1.759678
25.368350	0.1	1.794016
25.370017	0.1	1.825141
25.371683	0.1	1.853276
25.373350	0.1	1.879875
25.375017	0.1	1.905947
25.376683	0.1	1.930888
25.378350	0.1	1.952960
25.380017	0.1	1.971330
25.381683	0.1	1.987182
25.383350	0.1	2.002637
25.385017	0.1	2.019042
25.386683	0.1	2.036602
25.388350	0.1	2.054540
25.390017	0.1	2.071424
25.391683	0.1	2.086237
25.393350	0.1	2.098205
25.395017	0.1	2.105925
25.396683	0.1	2.107862
25.398350	0.1	2.103425
25.400017	0.1	2.093981
25.401683	0.1	2.082433
25.403350	0.1	2.070782
25.405017	0.1	2.059196
25.406683	0.1	2.047424
25.408350	0.1	2.035033
25.410017	0.1	2.021040
25.411683	0.1	2.005044
25.413350	0.1	1.988062
25.415017	0.1	1.970893
25.416683	0.1	1.952210
25.418350	0.1	1.929789
25.420017	0.1	1.902813
25.421683	0.1	1.872047
25.423350	0.1	1.839222
25.425017	0.1	1.806440
25.426683	0.1	1.774910
25.428350	0.1	1.744288
25.430017	0.1	1.713200
25.431683	0.1	1.680385
25.433350	0.1	1.645586
25.435017	0.1	1.609549
25.436683	0.1	1.573339
25.438350	0.1	1.537669
25.440017	0.1	1.502782
25.441683	0.1	1.468891
25.443350	0.1	1.436179
25.445017	0.1	1.404434
25.446683	0.1	1.372858
25.448350	0.1	1.340644
25.450017	0.1	1.307926
25.451683	0.1	1.276061
25.453350	0.1	1.246734
25.455017	0.1	1.220880
25.456683	0.1	1.198133
25.458350	0.1	1.176880
25.460017	0.1	1.155804
25.461683	0.1	1.135059
25.463350	0.1	1.114574
25.465017	0.1	1.092697
25.466683	0.1	1.067892
25.468350	0.1	1.040814
25.470017	0.1	1.014271
25.471683	0.1	0.991165
25.473350	0.1	0.972855
25.475017	0.1	0.958969
25.476683	0.1	0.947420
25.478350	0.1	0.934904
25.480017	0.1	0.918773
25.481683	0.1	0.898754
25.483350	0.1	0.876938
25.485017	0.1	0.855904
25.486683	0.1	0.837087
25.488350	0.1	0.820588
25.490017	0.1	0.805981
25.491683	0.1	0.793044
25.493350	0.1	0.781547
25.495017	0.1	0.770753
25.496683	0.1	0.759852
25.498350	0.1	0.748145
25.500017	0.1	0.734893
25.501683	0.1	0.720290
25.503350	0.1	0.706608
25.505017	0.1	0.696424
25.506683	0.1	0.690049
25.508350	0.1	0.686222
25.510017	0.1	0.684015
25.511683	0.1	0.682371
25.513350	0.1	0.679274
25.515017	0.1	0.673146
25.516683	0.1	0.664615
25.518350	0.1	0.655688
25.520017	0.1	0.647996
25.521683	0.1	0.641989
25.523350	0.1	0.636880
25.525017	0.1	0.631958
25.526683	0.1	0.628284
25.528350	0.1	0.627609
25.530017	0.1	0.629928
25.531683	0.1	0.633802
25.533350	0.1	0.638594
25.535017	0.1	0.644233
25.536683	0.1	0.649523
25.538350	0.1	0.652606
25.540017	0.1	0.652811
25.541683	0.1	0.651348
25.543350	0.1	0.649728
25.545017	0.1	0.647767
25.546683	0.1	0.644061
25.548350	0.1	0.638450
25.550017	0.1	0.633094
25.551683	0.1	0.631046
25.553350	0.1	0.633900
25.555017	0.1	0.640689
25.556683	0.1	0.648950
25.558350	0.1	0.656303
25.560017	0.1	0.661020
25.561683	0.1	0.662273
25.563350	0.1	0.659958
25.565017	0.1	0.654105
25.566683	0.1	0.645206
25.568350	0.1	0.635004
25.570017	0.1	0.625728
25.571683	0.1	0.618678
25.573350	0.1	0.614030
25.575017	0.1	0.610789
25.576683	0.1	0.606948
25.578350	0.1	0.601043
25.580017	0.1	0.593425
25.581683	0.1	0.585746
25.583350	0.1	0.579613
25.585017	0.1	0.575325
25.586683	0.1	0.571688
25.588350	0.1	0.567809
25.590017	0.1	0.564265
25.591683	0.1	0.561224
25.593350	0.1	0.557015
25.595017	0.1	0.549643
25.596683	0.1	0.538640
25.598350	0.1	0.525261
25.600017	0.1	0.511613
25.601683	0.1	0.499124
25.603350	0.1	0.487515
25.605017	0.1	0.475836
25.606683	0.1	0.464297
25.608350	0.1	0.454276
25.610017	0.1	0.446574
25.611683	0.1	0.440725
25.613350	0.1	0.435878
25.615017	0.1	0.431123
25.616683	0.1	0.425102
25.618350	0.1	0.416534
25.620017	0.1	0.405000
25.621683	0.1	0.390997
25.623350	0.1	0.376273
25.625017	0.1	0.363779
25.626683	0.1	0.355639
25.628350	0.1	0.351411
25.630017	0.1	0.349362
25.631683	0.1	0.348510
25.633350	0.1	0.348426
25.635017	0.1	0.348040
25.636683	0.1	0.345861
25.638350	0.1	0.340971
25.640017	0.1	0.333302
25.641683	0.1	0.323821
25.643350	0.1	0.314349
25.645017	0.1	0.306619
25.646683	0.1	0.301562
25.648350	0.1	0.299755
25.650017	0.1	0.301711
25.651683	0.1	0.306843
25.653350	0.1	0.313064
25.655017	0.1	0.318023
25.656683	0.1	0.320310
25.658350	0.1	0.319453
25.660017	0.1	0.315565
25.661683	0.1	0.309502
25.663350	0.1	0.302782
25.665017	0.1	0.297045
25.666683	0.1	0.293604
25.668350	0.1	0.293292
25.670017	0.1	0.296133
25.671683	0.1	0.300729
25.673350	0.1	0.304705
25.675017	0.1	0.306051
25.676683	0.1	0.303593
25.678350	0.1	0.296887
25.680017	0.1	0.286996
25.681683	0.1	0.276687
25.683350	0.1	0.268775
25.685017	0.1	0.264742
25.686683	0.1	0.265175
25.688350	0.1	0.269893
25.690017	0.1	0.276701
25.691683	0.1	0.282046
25.693350	0.1	0.283937
25.695017	0.1	0.283308
25.696683	0.1	0.282293
25.698350	0.1	0.281935
25.700017	0.1	0.282102
25.701683	0.1	0.282573
25.703350	0.1	0.282708
25.705017	0.1	0.281651
25.706683	0.1	0.280109
25.708350	0.1	0.280482
25.710017	0.1	0.284682
25.711683	0.1	0.292626
25.713350	0.1	0.301972
25.715017	0.1	0.308822
25.716683	0.1	0.310331
25.718350	0.1	0.307066
25.720017	0.1	0.301646
25.721683	0.1	0.296244
25.723350	0.1	0.292691
25.725017	0.1	0.292780
25.726683	0.1	0.297111
25.728350	0.1	0.304664
25.730017	0.1	0.313218
25.731683	0.1	0.320021
25.733350	0.1	0.323155
25.735017	0.1	0.322447
25.736683	0.1	0.318545
25.738350	0.1	0.312361
25.740017	0.1	0.305753
25.741683	0.1	0.301050
25.743350	0.1	0.299430
25.745017	0.1	0.300920
25.746683	0.1	0.305176
25.748350	0.1	0.310657
25.750017	0.1	0.314740
25.751683	0.1	0.315318
25.753350	0.1	0.311425
25.755017	0.1	0.304012
25.756683	0.1	0.296729
25.758350	0.1	0.293222
25.760017	0.1	0.293944
25.761683	0.1	0.297329
25.763350	0.1	0.302079
25.765017	0.1	0.307341
25.766683	0.1	0.312100
25.768350	0.1	0.314754
25.770017	0.1	0.313921
25.771683	0.1	0.309693
25.773350	0.1	0.303513
25.775017	0.1	0.296803
25.776683	0.1	0.290140
25.778350	0.1	0.283956
25.780017	0.1	0.279006
25.781683	0.1	0.275439
25.783350	0.1	0.272556
25.785017	0.1	0.270102
25.786683	0.1	0.268444
25.788350	0.1	0.267429
25.790017	0.1	0.266428
25.791683	0.1	0.265390
25.793350	0.1	0.264822
25.795017	0.1	0.264682
25.796683	0.1	0.264244
25.798350	0.1	0.262978
25.800017	0.1	0.261003
25.801683	0.1	0.258521
25.803350	0.1	0.254991
25.805017	0.1	0.249776
25.806683	0.1	0.243797
25.808350	0.1	0.239294
25.810017	0.1	0.238069
25.811683	0.1	0.240328
25.813350	0.1	0.244319
25.815017	0.1	0.247485
25.816683	0.1	0.248649
25.818350	0.1	0.248500
25.820017	0.1	0.247904
25.821683	0.1	0.246861
25.823350	0.1	0.245376
25.825017	0.1	0.244169
25.826683	0.1	0.243806
25.828350	0.1	0.243634
25.830017	0.1	0.242819
25.831683	0.1	0.241590
25.833350	0.1	0.240724
25.835017	0.1	0.240738
25.836683	0.1	0.241417
25.838350	0.1	0.241487
25.840017	0.1	0.239369
25.841683	0.1	0.234963
25.843350	0.1	0.230316
25.845017	0.1	0.227620
25.846683	0.1	0.227005
25.848350	0.1	0.226707
25.850017	0.1	0.224984
25.851683	0.1	0.221981
25.853350	0.1	0.219448
25.855017	0.1	0.218847
25.856683	0.1	0.220747
25.858350	0.1	0.225138
25.860017	0.1	0.230703
25.861683	0.1	0.234963
25.863350	0.1	0.236188
25.865017	0.1	0.234498
25.866683	0.1	0.231341
25.868350	0.1	0.228775
25.870017	0.1	0.228658
25.871683	0.1	0.231354
25.873350	0.1	0.235364
25.875017	0.1	0.238875
25.876683	0.1	0.240859
25.878350	0.1	0.240477
25.880017	0.1	0.237417
25.881683	0.1	0.232430
25.883350	0.1	0.226689
25.885017	0.1	0.221101
25.886683	0.1	0.216123
25.888350	0.1	0.212556
25.890017	0.1	0.212244
25.891683	0.1	0.216356
25.893350	0.1	0.223597
25.895017	0.1	0.230828
25.896683	0.1	0.235145
25.898350	0.1	0.235536
25.900017	0.1	0.232789
25.901683	0.1	0.228314
25.903350	0.1	0.222921
25.905017	0.1	0.216621
25.906683	0.1	0.209766
25.908350	0.1	0.203755
25.910017	0.1	0.200248
25.911683	0.1	0.200379
25.913350	0.1	0.204127
25.915017	0.1	0.209971
25.916683	0.1	0.215918
25.918350	0.1	0.220793
25.920017	0.1	0.224272
25.921683	0.1	0.226335
25.923350	0.1	0.227434
25.925017	0.1	0.228076
25.926683	0.1	0.227578
25.928350	0.1	0.224365
25.930017	0.1	0.218390
25.931683	0.1	0.212141
25.933350	0.1	0.208742
25.935017	0.1	0.209599
25.936683	0.1	0.213771
25.938350	0.1	0.219177
25.940017	0.1	0.224146
25.941683	0.1	0.227527
25.943350	0.1	0.227937
25.945017	0.1	0.224751
25.946683	0.1	0.219704
25.948350	0.1	0.215657
25.950017	0.1	0.214055
25.951683	0.1	0.214372
25.953350	0.1	0.215131
25.955017	0.1	0.215475
25.956683	0.1	0.215941
25.958350	0.1	0.217296
25.960017	0.1	0.219564
25.961683	0.1	0.222460
25.963350	0.1	0.225678
25.965017	0.1	0.228602
25.966683	0.1	0.230344
25.968350	0.1	0.230563
25.970017	0.1	0.229543
25.971683	0.1	0.227611
25.973350	0.1	0.225753
25.975017	0.1	0.225995
25.976683	0.1	0.229119
25.978350	0.1	0.233054
25.980017	0.1	0.235336
25.981683	0.1	0.235899
25.983350	0.1	0.236062
25.985017	0.1	0.236314
25.986683	0.1	0.236291
25.988350	0.1	0.235708
25.990017	0.1	0.234903
25.991683	0.1	0.234679
25.993350	0.1	0.234917
25.995017	0.1	0.233939
25.996683	0.1	0.230335
25.998350	0.1	0.224593
26.000017	0.1	0.218777
26.001683	0.1	0.215396
26.003350	0.1	0.216244
26.005017	0.1	0.221324
26.006683	0.1	0.228635
26.008350	0.1	0.235434
26.010017	0.1	0.239727
26.011683	0.1	0.241003
26.013350	0.1	0.239927
26.015017	0.1	0.237548
26.016683	0.1	0.235219
26.018350	0.1	0.234446
26.020017	0.1	0.235597
26.021683	0.1	0.237548
26.023350	0.1	0.238856
26.025017	0.1	0.238298
26.026683	0.1	0.234842
26.028350	0.1	0.228616
26.030017	0.1	0.221282
26.031683	0.1	0.214758
26.033350	0.1	0.210470
26.035017	0.1	0.209822
26.036683	0.1	0.213673
26.038350	0.1	0.221198
26.040017	0.1	0.230391
26.041683	0.1	0.239043
26.043350	0.1	0.245175
26.045017	0.1	0.247988
26.046683	0.1	0.248319
26.048350	0.1	0.247560
26.050017	0.1	0.246740
26.051683	0.1	0.246731
26.053350	0.1	0.248244
26.055017	0.1	0.250917
26.056683	0.1	0.252845
26.058350	0.1	0.252076
26.060017	0.1	0.248724
26.061683	0.1	0.244868
26.063350	0.1	0.242409
26.065017	0.1	0.241813
26.066683	0.1	0.242814
26.068350	0.1	0.245580
26.070017	0.1	0.250447
26.071683	0.1	0.256710
26.073350	0.1	0.262596
26.075017	0.1	0.266209
26.076683	0.1	0.266517
26.078350	0.1	0.264077
26.080017	0.1	0.260225
26.081683	0.1	0.255569
26.083350	0.1	0.250321
26.085017	0.1	0.245441
26.086683	0.1	0.242521
26.088350	0.1	0.242442
26.090017	0.1	0.244905
26.091683	0.1	0.249115
26.093350	0.1	0.254055
26.095017	0.1	0.258572
26.096683	0.1	0.262260
26.098350	0.1	0.265925
26.100017	0.1	0.270572
26.101683	0.1	0.276156
26.103350	0.1	0.281408
26.105017	0.1	0.284724
26.106683	0.1	0.285329
26.108350	0.1	0.283816
26.110017	0.1	0.281772
26.111683	0.1	0.280859
26.113350	0.1	0.281818
26.115017	0.1	0.284454
26.116683	0.1	0.288617
26.118350	0.1	0.294256
26.120017	0.1	0.300305
26.121683	0.1	0.305143
26.123350	0.1	0.308296
26.125017	0.1	0.310461
26.126683	0.1	0.312408
26.128350	0.1	0.314447
26.130017	0.1	0.317018
26.131683	0.1	0.321292
26.133350	0.1	0.328319
26.135017	0.1	0.337013
26.136683	0.1	0.344398
26.138350	0.1	0.348571
26.140017	0.1	0.350135
26.141683	0.1	0.350531
26.143350	0.1	0.350713
26.145017	0.1	0.351882
26.146683	0.1	0.355551
26.148350	0.1	0.362368
26.150017	0.1	0.371775
26.151683	0.1	0.382634
26.153350	0.1	0.393903
26.155017	0.1	0.404711
26.156683	0.1	0.414057
26.158350	0.1	0.421554
26.160017	0.1	0.428208
26.161683	0.1	0.435105
26.163350	0.1	0.442043
26.165017	0.1	0.448516
26.166683	0.1	0.455147
26.168350	0.1	0.463235
26.170017	0.1	0.473536
26.171683	0.1	0.486043
26.173350	0.1	0.500577
26.175017	0.1	0.516907
26.176683	0.1	0.534123
26.178350	0.1	0.550793
26.180017	0.1	0.565927
26.181683	0.1	0.579543
26.183350	0.1	0.591893
26.185017	0.1	0.602733
26.186683	0.1	0.612154
26.188350	0.1	0.621364
26.190017	0.1	0.632126
26.191683	0.1	0.646217
26.193350	0.1	0.665016
26.195017	0.1	0.688643
26.196683	0.1	0.715344
26.198350	0.1	0.741766
26.200017	0.1	0.764863
26.201683	0.1	0.784029
26.203350	0.1	0.801249
26.205017	0.1	0.819224
26.206683	0.1	0.839592
26.208350	0.1	0.862633
26.210017	0.1	0.887560
26.211683	0.1	0.913232
26.213350	0.1	0.939835
26.215017	0.1	0.968687
26.216683	0.1	1.000278
26.218350	0.1	1.034546
26.220017	0.1	1.071878
26.221683	0.1	1.112078
26.223350	0.1	1.153410
26.225017	0.1	1.193718
26.226683	0.1	1.232172
26.228350	0.1	1.269369
26.230017	0.1	1.306077
26.231683	0.1	1.342916
26.233350	0.1	1.380481
26.235017	0.1	1.418693
26.236683	0.1	1.456602
26.238350	0.1	1.493217
26.240017	0.1	1.528375
26.241683	0.1	1.563113
26.243350	0.1	1.599146
26.245017	0.1	1.637670
26.246683	0.1	1.678476
26.248350	0.1	1.719873
26.250017	0.1	1.759236
26.251683	0.1	1.794454
26.253350	0.1	1.826128
26.255017	0.1	1.857067
26.256683	0.1	1.888392
26.258350	0.1	1.917738
26.260017	0.1	1.942120
26.261683	0.1	1.960918
26.263350	0.1	1.975782
26.265017	0.1	1.988932
26.266683	0.1	2.002092
26.268350	0.1	2.015447
26.270017	0.1	2.027056
26.271683	0.1	2.034334
26.273350	0.1	2.035708
26.275017	0.1	2.030814
26.276683	0.1	2.020476
26.278350	0.1	2.006316
26.280017	0.1	1.989473
26.281683	0.1	1.969938
26.283350	0.1	1.947745
26.285017	0.1	1.924122
26.286683	0.1	1.900159
26.288350	0.1	1.875060
26.290017	0.1	1.847325
26.291683	0.1	1.816549
26.293350	0.1	1.783175
26.295017	0.1	1.747576
26.296683	0.1	1.709615
26.298350	0.1	1.669154
26.300017	0.1	1.626429
26.301683	0.1	1.581768
26.303350	0.1	1.535891
26.305017	0.1	1.490153
26.306683	0.1	1.445613
26.308350	0.1	1.402157
26.310017	0.1	1.358977
26.311683	0.1	1.315628
26.313350	0.1	1.272261
26.315017	0.1	1.228661
26.316683	0.1	1.183962
26.318350	0.1	1.137871
26.320017	0.1	1.091445
26.321683	0.1	1.046290
26.323350	0.1	1.003817
26.325017	0.1	0.964841
26.326683	0.1	0.929362
26.328350	0.1	0.897124
26.330017	0.1	0.867862
26.331683	0.1	0.840784
26.333350	0.1	0.814414
26.335017	0.1	0.787070
26.336683	0.1	0.757794
26.338350	0.1	0.726990
26.340017	0.1	0.695908
26.341683	0.1	0.665523
26.343350	0.1	0.636103
26.345017	0.1	0.608028
26.346683	0.1	0.582468
26.348350	0.1	0.560153
26.350017	0.1	0.540037
26.351683	0.1	0.520516
26.353350	0.1	0.501424
26.355017	0.1	0.483813
26.356683	0.1	0.468604
26.358350	0.1	0.456260
26.360017	0.1	0.446988
26.361683	0.1	0.440297
26.363350	0.1	0.434183
26.365017	0.1	0.426066
26.366683	0.1	0.415044
26.368350	0.1	0.402010
26.370017	0.1	0.388073
26.371683	0.1	0.374434
26.373350	0.1	0.363006
26.375017	0.1	0.355439
26.376683	0.1	0.351220
26.378350	0.1	0.347430
26.380017	0.1	0.340608
26.381683	0.1	0.329297
26.383350	0.1	0.315229
26.385017	0.1	0.301669
26.386683	0.1	0.290642
26.388350	0.1	0.282703
26.390017	0.1	0.278228
26.391683	0.1	0.277190
26.393350	0.1	0.277888
26.395017	0.1	0.277767
26.396683	0.1	0.275774
26.398350	0.1	0.272514
26.400017	0.1	0.269022
26.401683	0.1	0.266056
26.403350	0.1	0.263229
26.405017	0.1	0.258735
26.406683	0.1	0.251061
26.408350	0.1	0.240849
26.410017	0.1	0.230726
26.411683	0.1	0.223652
26.413350	0.1	0.221306
26.415017	0.1	0.223336
26.416683	0.1	0.227913
26.418350	0.1	0.232621
26.420017	0.1	0.235443
26.421683	0.1	0.236058
26.423350	0.1	0.236048
26.425017	0.1	0.236873
26.426683	0.1	0.238153
26.428350	0.1	0.238614
26.430017	0.1	0.237538
26.431683	0.1	0.235015
26.433350	0.1	0.232244
26.435017	0.1	0.231243
26.436683	0.1	0.233110
26.438350	0.1	0.237143
26.440017	0.1	0.242051
26.441683	0.1	0.246735
26.443350	0.1	0.250330
26.445017	0.1	0.252943
26.446683	0.1	0.255457
26.448350	0.1	0.257888
26.450017	0.1	0.258940
26.451683	0.1	0.257315
26.453350	0.1	0.252947
26.455017	0.1	0.247061
26.456683	0.1	0.241320
26.458350	0.1	0.237059
26.460017	0.1	0.234940
26.461683	0.1	0.234721
26.463350	0.1	0.235522
26.465017	0.1	0.236812
26.466683	0.1	0.238726
26.468350	0.1	0.241227
26.470017	0.1	0.243615
26.471683	0.1	0.245092
26.473350	0.1	0.245753
26.475017	0.1	0.246358
26.476683	0.1	0.246479
26.478350	0.1	0.244547
26.480017	0.1	0.240379
26.481683	0.1	0.235639
26.483350	0.1	0.231825
26.485017	0.1	0.229301
26.486683	0.1	0.227867
26.488350	0.1	0.227559
26.490017	0.1	0.228630
26.491683	0.1	0.230386
26.493350	0.1	0.230772
26.495017	0.1	0.228216
26.496683	0.1	0.223285
26.498350	0.1	0.217725
26.500017	0.1	0.212975
26.501683	0.1	0.210428
26.503350	0.1	0.211550
26.505017	0.1	0.216751
26.506683	0.1	0.224533
26.508350	0.1	0.232360
26.510017	0.1	0.238083
26.511683	0.1	0.240779
26.513350	0.1	0.240919
26.515017	0.1	0.239792
26.516683	0.1	0.238717
26.518350	0.1	0.238190
26.520017	0.1	0.237436
26.521683	0.1	0.235564
26.523350	0.1	0.233492
26.525017	0.1	0.233673
26.526683	0.1	0.237511
26.528350	0.1	0.243736
26.530017	0.1	0.248980
26.531683	0.1	0.249678
26.533350	0.1	0.244705
26.535017	0.1	0.236495
26.536683	0.1	0.229198
26.538350	0.1	0.226204
26.540017	0.1	0.228896
26.541683	0.1	0.236141
26.543350	0.1	0.245026
26.545017	0.1	0.252663
26.546683	0.1	0.256808
26.548350	0.1	0.255778
26.550017	0.1	0.249799
26.551683	0.1	0.241874
26.553350	0.1	0.235471
26.555017	0.1	0.231885
26.556683	0.1	0.230027
26.558350	0.1	0.228076
26.560017	0.1	0.225115
26.561683	0.1	0.221673
26.563350	0.1	0.218782
26.565017	0.1	0.216258
26.566683	0.1	0.212286
26.568350	0.1	0.205706
26.570017	0.1	0.198134
26.571683	0.1	0.192677
26.573350	0.1	0.191163
26.575017	0.1	0.192965
26.576683	0.1	0.196188
26.578350	0.1	0.199596
26.580017	0.1	0.203005
26.581683	0.1	0.206176
26.583350	0.1	0.208081
26.585017	0.1	0.207708
26.586683	0.1	0.205697
26.588350	0.1	0.204104
26.590017	0.1	0.204137
26.591683	0.1	0.205440
26.593350	0.1	0.207364
26.595017	0.1	0.209520
26.596683	0.1	0.211317
26.598350	0.1	0.211704
26.600017	0.1	0.209650
26.601683	0.1	0.205408
26.603350	0.1	0.201198
26.605017	0.1	0.199829
26.606683	0.1	0.202493
26.608350	0.1	0.208048
26.610017	0.1	0.213822
26.611683	0.1	0.217236
26.613350	0.1	0.217431
26.615017	0.1	0.215569
26.616683	0.1	0.213454
26.618350	0.1	0.211862
26.620017	0.1	0.210558
26.621683	0.1	0.209622
26.623350	0.1	0.209571
26.625017	0.1	0.210302
26.626683	0.1	0.211140
26.628350	0.1	0.211895
26.630017	0.1	0.212835
26.631683	0.1	0.214144
26.633350	0.1	0.216174
26.635017	0.1	0.219578
26.636683	0.1	0.224700
26.638350	0.1	0.231140
26.640017	0.1	0.237930
26.641683	0.1	0.243671
26.643350	0.1	0.246949
26.645017	0.1	0.247178
26.646683	0.1	0.244710
26.648350	0.1	0.240314
26.650017	0.1	0.235164
26.651683	0.1	0.230614
26.653350	0.1	0.228011
26.655017	0.1	0.229073
26.656683	0.1	0.234810
26.658350	0.1	0.244216
26.660017	0.1	0.254335
26.661683	0.1	0.261278
26.663350	0.1	0.263085
26.665017	0.1	0.261776
26.666683	0.1	0.260700
26.668350	0.1	0.261236
26.670017	0.1	0.263243
26.671683	0.1	0.266698
26.673350	0.1	0.271555
26.675017	0.1	0.277283
26.676683	0.1	0.282899
26.678350	0.1	0.287197
26.680017	0.1	0.290051
26.681683	0.1	0.292677
26.683350	0.1	0.295835
26.685017	0.1	0.299509
26.686683	0.1	0.304407
26.688350	0.1	0.311392
26.690017	0.1	0.320165
26.691683	0.1	0.329646
26.693350	0.1	0.338489
26.695017	0.1	0.345442
26.696683	0.1	0.349875
26.698350	0.1	0.352198
26.700017	0.1	0.354177
26.701683	0.1	0.358806
26.703350	0.1	0.368617
26.705017	0.1	0.383379
26.706683	0.1	0.399272
26.708350	0.1	0.411402
26.710017	0.1	0.418001
26.711683	0.1	0.421554
26.713350	0.1	0.425708
26.715017	0.1	0.433112
26.716683	0.1	0.446043
26.718350	0.1	0.466001
26.720017	0.1	0.491445
26.721683	0.1	0.517550
26.723350	0.1	0.539101
26.725017	0.1	0.553653
26.726683	0.1	0.562211
26.728350	0.1	0.568135
26.730017	0.1	0.575380
26.731683	0.1	0.586710
26.733350	0.1	0.602901
26.735017	0.1	0.622682
26.736683	0.1	0.642873
26.738350	0.1	0.659795
26.740017	0.1	0.671837
26.741683	0.1	0.680592
26.743350	0.1	0.689873
26.745017	0.1	0.703670
26.746683	0.1	0.724094
26.748350	0.1	0.750213
26.750017	0.1	0.778465
26.751683	0.1	0.804570
26.753350	0.1	0.826316
26.755017	0.1	0.845087
26.756683	0.1	0.864165
26.758350	0.1	0.885711
26.760017	0.1	0.910121
26.761683	0.1	0.937036
26.763350	0.1	0.965651
26.765017	0.1	0.994718
26.766683	0.1	1.023267
26.768350	0.1	1.051496
26.770017	0.1	1.080562
26.771683	0.1	1.112088
26.773350	0.1	1.147869
26.775017	0.1	1.188666
26.776683	0.1	1.233183
26.778350	0.1	1.279074
26.780017	0.1	1.324369
26.781683	0.1	1.367922
26.783350	0.1	1.409524
26.785017	0.1	1.450391
26.786683	0.1	1.492612
26.788350	0.1	1.537227
26.790017	0.1	1.583872
26.791683	0.1	1.632678
26.793350	0.1	1.684753
26.795017	0.1	1.740139
26.796683	0.1	1.797052
26.798350	0.1	1.853770
26.800017	0.1	1.910175
26.801683	0.1	1.967470
26.803350	0.1	2.027657
26.805017	0.1	2.092449
26.806683	0.1	2.161749
26.808350	0.1	2.234159
26.810017	0.1	2.308488
26.811683	0.1	2.383869
26.813350	0.1	2.459628
26.815017	0.1	2.535493
26.816683	0.1	2.611186
26.818350	0.1	2.686176
26.820017	0.1	2.760384
26.821683	0.1	2.834583
26.823350	0.1	2.909675
26.825017	0.1	2.985420
26.826683	0.1	3.060224
26.828350	0.1	3.132904
26.830017	0.1	3.204048
26.831683	0.1	3.274749
26.833350	0.1	3.344491
26.835017	0.1	3.410950
26.836683	0.1	3.471961
26.838350	0.1	3.527086
26.840017	0.1	3.577447
26.841683	0.1	3.624675
26.843350	0.1	3.669234
26.845017	0.1	3.709951
26.846683	0.1	3.745365
26.848350	0.1	3.775014
26.850017	0.1	3.799307
26.851683	0.1	3.818446
26.853350	0.1	3.831736
26.855017	0.1	3.838823
26.856683	0.1	3.840607
26.858350	0.1	3.837794
26.860017	0.1	3.829757
26.861683	0.1	3.815643
26.863350	0.1	3.795829
26.865017	0.1	3.772010
26.866683	0.1	3.746185
26.868350	0.1	3.718850
26.870017	0.1	3.688247
26.871683	0.1	3.652084
26.873350	0.1	3.609317
26.875017	0.1	3.559887
26.876683	0.1	3.504618
26.878350	0.1	3.445861
26.880017	0.1	3.386475
26.881683	0.1	3.328039
26.883350	0.1	3.270777
26.885017	0.1	3.214004
26.886683	0.1	3.156085
26.888350	0.1	3.095050
26.890017	0.1	3.030282
26.891683	0.1	2.963641
26.893350	0.1	2.898523
26.895017	0.1	2.837614
26.896683	0.1	2.781684
26.898350	0.1	2.730014
26.900017	0.1	2.681124
26.901683	0.1	2.633422
26.903350	0.1	2.586069
26.905017	0.1	2.539335
26.906683	0.1	2.494077
26.908350	0.1	2.451506
26.910017	0.1	2.413061
26.911683	0.1	2.379660
26.913350	0.1	2.350840
26.915017	0.1	2.324730
26.916683	0.1	2.299198
26.918350	0.1	2.273503
26.920017	0.1	2.249037
26.921683	0.1	2.228138
26.923350	0.1	2.212008
26.925017	0.1	2.200464
26.926683	0.1	2.193120
26.928350	0.1	2.189376
26.930017	0.1	2.188119
26.931683	0.1	2.188203
26.933350	0.1	2.188063
26.935017	0.1	2.185716
26.936683	0.1	2.180343
26.938350	0.1	2.172822
26.940017	0.1	2.164519
26.941683	0.1	2.156124
26.943350	0.1	2.147248
26.945017	0.1	2.136878
26.946683	0.1	2.124682
26.948350	0.1	2.111192
26.950017	0.1	2.096761
26.951683	0.1	2.082107
26.953350	0.1	2.068593
26.955017	0.1	2.056062
26.956683	0.1	2.041860
26.958350	0.1	2.023214
26.960017	0.1	1.999266
26.961683	0.1	1.971289
26.963350	0.1	1.941808
26.965017	0.1	1.912322
26.966683	0.1	1.882198
26.968350	0.1	1.850217
26.970017	0.1	1.815655
26.971683	0.1	1.778435
26.973350	0.1	1.739669
26.975017	0.1	1.700995
26.976683	0.1	1.663254
26.978350	0.1	1.626760
26.980017	0.1	1.591239
26.981683	0.1	1.554624
26.983350	0.1	1.514014
26.985017	0.1	1.468305
26.986683	0.1	1.418823
26.988350	0.1	1.367698
26.990017	0.1	1.316816
26.991683	0.1	1.268364
26.993350	0.1	1.224605
26.995017	0.1	1.186416
26.996683	0.1	1.152596
26.998350	0.1	1.120861
27.000017	0.1	1.089205
27.001683	0.1	1.056246
27.003350	0.1	1.021419
27.005017	0.1	0.985828
27.006683	0.1	0.951872
27.008350	0.1	0.921199
27.010017	0.1	0.893702
27.011683	0.1	0.868160
27.013350	0.1	0.843080
27.015017	0.1	0.817711
27.016683	0.1	0.793017
27.018350	0.1	0.770534
27.020017	0.1	0.750488
27.021683	0.1	0.731903
27.023350	0.1	0.713742
27.025017	0.1	0.695046
27.026683	0.1	0.675218
27.028350	0.1	0.654873
27.030017	0.1	0.636000
27.031683	0.1	0.621118
27.033350	0.1	0.612019
27.035017	0.1	0.608834
27.036683	0.1	0.609769
27.038350	0.1	0.611516
27.040017	0.1	0.610468
27.041683	0.1	0.604438
27.043350	0.1	0.594310
27.045017	0.1	0.583441
27.046683	0.1	0.574458
27.048350	0.1	0.567981
27.050017	0.1	0.563902
27.051683	0.1	0.562225
27.053350	0.1	0.562877
27.055017	0.1	0.565173
27.056683	0.1	0.567678
27.058350	0.1	0.569364
27.060017	0.1	0.570780
27.061683	0.1	0.573285
27.063350	0.1	0.577313
27.065017	0.1	0.582566
27.066683	0.1	0.589145
27.068350	0.1	0.597239
27.070017	0.1	0.606384
27.071683	0.1	0.616112
27.073350	0.1	0.626496
27.075017	0.1	0.637360
27.076683	0.1	0.647525
27.078350	0.1	0.655735
27.080017	0.1	0.661802
27.081683	0.1	0.666804
27.083350	0.1	0.672680
27.085017	0.1	0.681262
27.086683	0.1	0.692895
27.088350	0.1	0.706217
27.090017	0.1	0.719493
27.091683	0.1	0.731964
27.093350	0.1	0.743647
27.095017	0.1	0.754688
27.096683	0.1	0.765757
27.098350	0.1	0.778441
27.100017	0.1	0.794302
27.101683	0.1	0.813496
27.103350	0.1	0.834344
27.105017	0.1	0.854372
27.106683	0.1	0.872053
27.108350	0.1	0.887685
27.110017	0.1	0.902549
27.111683	0.1	0.917711
27.113350	0.1	0.934540
27.115017	0.1	0.954862
27.116683	0.1	0.978285
27.118350	0.1	1.001307
27.120017	0.1	1.021163
27.121683	0.1	1.038471
27.123350	0.1	1.055719
27.125017	0.1	1.075491
27.126683	0.1	1.099538
27.128350	0.1	1.128307
27.130017	0.1	1.160647
27.131683	0.1	1.193569
27.133350	0.1	1.223637
27.135017	0.1	1.249313
27.136683	0.1	1.271507
27.138350	0.1	1.292722
27.140017	0.1	1.316038
27.141683	0.1	1.344276
27.143350	0.1	1.379754
27.145017	0.1	1.422926
27.146683	0.1	1.470260
27.148350	0.1	1.516188
27.150017	0.1	1.558303
27.151683	0.1	1.598531
27.153350	0.1	1.640101
27.155017	0.1	1.685303
27.156683	0.1	1.734504
27.158350	0.1	1.786365
27.160017	0.1	1.839702
27.161683	0.1	1.894645
27.163350	0.1	1.951461
27.165017	0.1	2.009547
27.166683	0.1	2.068118
27.168350	0.1	2.127187
27.170017	0.1	2.188017
27.171683	0.1	2.252827
27.173350	0.1	2.323361
27.175017	0.1	2.399017
27.176683	0.1	2.477104
27.178350	0.1	2.555600
27.180017	0.1	2.635070
27.181683	0.1	2.717730
27.183350	0.1	2.805106
27.185017	0.1	2.897214
27.186683	0.1	2.993722
27.188350	0.1	3.094985
27.190017	0.1	3.201561
27.191683	0.1	3.313241
27.193350	0.1	3.428934
27.195017	0.1	3.547785
27.196683	0.1	3.670868
27.198350	0.1	3.801389
27.200017	0.1	3.942442
27.201683	0.1	4.094276
27.203350	0.1	4.254058
27.205017	0.1	4.418413
27.206683	0.1	4.585837
27.208350	0.1	4.757252
27.210017	0.1	4.935437
27.211683	0.1	5.123564
27.213350	0.1	5.323417
27.215017	0.1	5.534533
27.216683	0.1	5.755140
27.218350	0.1	5.983431
27.220017	0.1	6.217710
27.221683	0.1	6.457078
27.223350	0.1	6.702882
27.225017	0.1	6.957976
27.226683	0.1	7.224130
27.228350	0.1	7.501477
27.230017	0.1	7.789517
27.231683	0.1	8.087005
27.233350	0.1	8.391412
27.235017	0.1	8.699512
27.236683	0.1	9.009391
27.238350	0.1	9.322083
27.240017	0.1	9.640167
27.241683	0.1	9.964751
27.243350	0.1	10.294155
27.245017	0.1	10.624481
27.246683	0.1	10.951567
27.248350	0.1	11.273045
27.250017	0.1	11.588717
27.251683	0.1	11.899173
27.253350	0.1	12.204433
27.255017	0.1	12.503881
27.256683	0.1	12.796759
27.258350	0.1	13.082121
27.260017	0.1	13.358109
27.261683	0.1	13.620895
27.263350	0.1	13.865572
27.265017	0.1	14.089076
27.266683	0.1	14.291368
27.268350	0.1	14.474061
27.270017	0.1	14.638975
27.271683	0.1	14.787428
27.273350	0.1	14.919662
27.275017	0.1	15.034513
27.276683	0.1	15.129554
27.278350	0.1	15.201676
27.280017	0.1	15.248819
27.281683	0.1	15.271497
27.283350	0.1	15.272317
27.285017	0.1	15.254561
27.286683	0.1	15.221168
27.288350	0.1	15.173946
27.290017	0.1	15.113209
27.291683	0.1	15.038210
27.293350	0.1	14.948174
27.295017	0.1	14.842968
27.296683	0.1	14.723474
27.298350	0.1	14.591683
27.300017	0.1	14.450061
27.301683	0.1	14.301031
27.303350	0.1	14.147027
27.305017	0.1	13.990426
27.306683	0.1	13.832245
27.308350	0.1	13.671252
27.310017	0.1	13.506473
27.311683	0.1	13.340078
27.313350	0.1	13.176086
27.315017	0.1	13.017580
27.316683	0.1	12.865881
27.318350	0.1	12.721103
27.320017	0.1	12.583123
27.321683	0.1	12.452202
27.323350	0.1	12.328178
27.325017	0.1	12.209816
27.326683	0.1	12.096153
27.328350	0.1	11.987989
27.330017	0.1	11.886540
27.331683	0.1	11.791359
27.333350	0.1	11.701267
27.335017	0.1	11.616144
27.336683	0.1	11.536088
27.338350	0.1	11.459780
27.340017	0.1	11.385242
27.341683	0.1	11.311923
27.343350	0.1	11.241077
27.345017	0.1	11.174097
27.346683	0.1	11.110646
27.348350	0.1	11.047982
27.350017	0.1	10.982016
27.351683	0.1	10.909410
27.353350	0.1	10.828823
27.355017	0.1	10.740496
27.356683	0.1	10.645203
27.358350	0.1	10.543400
27.360017	0.1	10.434799
27.361683	0.1	10.318453
27.363350	0.1	10.192995
27.365017	0.1	10.056924
27.366683	0.1	9.909398
27.368350	0.1	9.751217
27.370017	0.1	9.584059
27.371683	0.1	9.408458
27.373350	0.1	9.223549
27.375017	0.1	9.028516
27.376683	0.1	8.823690
27.378350	0.1	8.610534
27.380017	0.1	8.390564
27.381683	0.1	8.164449
27.383350	0.1	7.932233
27.385017	0.1	7.694559
27.386683	0.1	7.452993
27.388350	0.1	7.208167
27.390017	0.1	6.958935
27.391683	0.1	6.704419
27.393350	0.1	6.445539
27.395017	0.1	6.184573
27.396683	0.1	5.923733
27.398350	0.1	5.663973
27.400017	0.1	5.405368
27.401683	0.1	5.148984
27.403350	0.1	4.897765
27.405017	0.1	4.654843
27.406683	0.1	4.421007
27.408350	0.1	4.194360
27.410017	0.1	3.972650
27.411683	0.1	3.755651
27.413350	0.1	3.545438
27.415017	0.1	3.344123
27.416683	0.1	3.151973
27.418350	0.1	2.968269
27.420017	0.1	2.792883
27.421683	0.1	2.626162
27.423350	0.1	2.468014
27.425017	0.1	2.317578
27.426683	0.1	2.173707
27.428350	0.1	2.035848
27.430017	0.1	1.904629
27.431683	0.1	1.781499
27.433350	0.1	1.667198
27.435017	0.1	1.560664
27.436683	0.1	1.459867
27.438350	0.1	1.363633
27.440017	0.1	1.272107
27.441683	0.1	1.186226
27.443350	0.1	1.107394
27.445017	0.1	1.036762
27.446683	0.1	0.974713
27.448350	0.1	0.920780
27.450017	0.1	0.873050
27.451683	0.1	0.828076
27.453350	0.1	0.782707
27.455017	0.1	0.736462
27.456683	0.1	0.691824
27.458350	0.1	0.651791
27.460017	0.1	0.617187
27.461683	0.1	0.586654
27.463350	0.1	0.558635
27.465017	0.1	0.532432
27.466683	0.1	0.508185
27.468350	0.1	0.486709
27.470017	0.1	0.468856
27.471683	0.1	0.454737
27.473350	0.1	0.443878
27.475017	0.1	0.435687
27.476683	0.1	0.429251
27.478350	0.1	0.422825
27.480017	0.1	0.414192
27.481683	0.1	0.402490
27.483350	0.1	0.389284
27.485017	0.1	0.377069
27.486683	0.1	0.367532
27.488350	0.1	0.361027
27.490017	0.1	0.356771
27.491683	0.1	0.353670
27.493350	0.1	0.350731
27.495017	0.1	0.346843
27.496683	0.1	0.341153
27.498350	0.1	0.333777
27.500017	0.1	0.325809
27.501683	0.1	0.318964
27.503350	0.1	0.315006
27.505017	0.1	0.314587
27.506683	0.1	0.316198
27.508350	0.1	0.317125
27.510017	0.1	0.315732
27.511683	0.1	0.312431
27.513350	0.1	0.308524
27.515017	0.1	0.304915
27.516683	0.1	0.301860
27.518350	0.1	0.299215
27.520017	0.1	0.296463
27.521683	0.1	0.293008
27.523350	0.1	0.288934
27.525017	0.1	0.285320
27.526683	0.1	0.283509
27.528350	0.1	0.284389
27.530017	0.1	0.287918
27.531683	0.1	0.292682
27.533350	0.1	0.296142
27.535017	0.1	0.296347
27.536683	0.1	0.293530
27.538350	0.1	0.289497
27.540017	0.1	0.285632
27.541683	0.1	0.282102
27.543350	0.1	0.278722
27.545017	0.1	0.275932
27.546683	0.1	0.274456
27.548350	0.1	0.274363
27.550017	0.1	0.275411
27.551683	0.1	0.277176
27.553350	0.1	0.278619
27.555017	0.1	0.278731
27.556683	0.1	0.277590
27.558350	0.1	0.276058
27.560017	0.1	0.274451
27.561683	0.1	0.271904
27.563350	0.1	0.267830
27.565017	0.1	0.263066
27.566683	0.1	0.258973
27.568350	0.1	0.256356
27.570017	0.1	0.255532
27.571683	0.1	0.256202
27.573350	0.1	0.257380
27.575017	0.1	0.258060
27.576683	0.1	0.257315
27.578350	0.1	0.253823
27.580017	0.1	0.246959
27.581683	0.1	0.238381
27.583350	0.1	0.231266
27.585017	0.1	0.227750
27.586683	0.1	0.227261
27.588350	0.1	0.227550
27.590017	0.1	0.227070
27.591683	0.1	0.225790
27.593350	0.1	0.224328
27.595017	0.1	0.223364
27.596683	0.1	0.223275
27.598350	0.1	0.223792
27.600017	0.1	0.223834
27.601683	0.1	0.222176
27.603350	0.1	0.219005
27.605017	0.1	0.216244
27.606683	0.1	0.215517
27.608350	0.1	0.216705
27.610017	0.1	0.218442
27.611683	0.1	0.219098
27.613350	0.1	0.217850
27.615017	0.1	0.215373
27.616683	0.1	0.213017
27.618350	0.1	0.211434
27.620017	0.1	0.210819
27.621683	0.1	0.211429
27.623350	0.1	0.212654
27.625017	0.1	0.212863
27.626683	0.1	0.210996
27.628350	0.1	0.207606
27.630017	0.1	0.204812
27.631683	0.1	0.204970
27.633350	0.1	0.208244
27.635017	0.1	0.212369
27.636683	0.1	0.215424
27.638350	0.1	0.217156
27.640017	0.1	0.217380
27.641683	0.1	0.215271
27.643350	0.1	0.210842
27.645017	0.1	0.205524
27.646683	0.1	0.200821
27.648350	0.1	0.197194
27.650017	0.1	0.194088
27.651683	0.1	0.190660
27.653350	0.1	0.186595
27.655017	0.1	0.182069
27.656683	0.1	0.177873
27.658350	0.1	0.176085
27.660017	0.1	0.179126
27.661683	0.1	0.187051
27.663350	0.1	0.196346
27.665017	0.1	0.202241
27.666683	0.1	0.202470
27.668350	0.1	0.198507
27.670017	0.1	0.193673
27.671683	0.1	0.190753
27.673350	0.1	0.191093
27.675017	0.1	0.194218
27.676683	0.1	0.198260
27.678350	0.1	0.201766
27.680017	0.1	0.204323
27.681683	0.1	0.205711
27.683350	0.1	0.206153
27.685017	0.1	0.206623
27.686683	0.1	0.208104
27.688350	0.1	0.211312
27.690017	0.1	0.216919
27.691683	0.1	0.225008
27.693350	0.1	0.234148
27.695017	0.1	0.241715
27.696683	0.1	0.245697
27.698350	0.1	0.245837
27.700017	0.1	0.243094
27.701683	0.1	0.239229
27.703350	0.1	0.236612
27.705017	0.1	0.237147
27.706683	0.1	0.241050
27.708350	0.1	0.247089
27.710017	0.1	0.253618
27.711683	0.1	0.259420
27.713350	0.1	0.264342
27.715017	0.1	0.269115
27.716683	0.1	0.274545
27.718350	0.1	0.280561
27.720017	0.1	0.286256
27.721683	0.1	0.291187
27.723350	0.1	0.295923
27.725017	0.1	0.300840
27.726683	0.1	0.305306
27.728350	0.1	0.308938
27.730017	0.1	0.313083
27.731683	0.1	0.319867
27.733350	0.1	0.330019
27.735017	0.1	0.342317
27.736683	0.1	0.355258
27.738350	0.1	0.368436
27.740017	0.1	0.381866
27.741683	0.1	0.395002
27.743350	0.1	0.406997
27.745017	0.1	0.417330
27.746683	0.1	0.425922
27.748350	0.1	0.433018
27.750017	0.1	0.439058
27.751683	0.1	0.444837
27.753350	0.1	0.451333
27.755017	0.1	0.458900
27.756683	0.1	0.467314
27.758350	0.1	0.476213
27.760017	0.1	0.485056
27.761683	0.1	0.493396
27.763350	0.1	0.500898
27.765017	0.1	0.507594
27.766683	0.1	0.514546
27.768350	0.1	0.522924
27.770017	0.1	0.532358
27.771683	0.1	0.541159
27.773350	0.1	0.547906
27.775017	0.1	0.552204
27.776683	0.1	0.554435
27.778350	0.1	0.555255
27.780017	0.1	0.555408
27.781683	0.1	0.555585
27.783350	0.1	0.555706
27.785017	0.1	0.554775
27.786683	0.1	0.552228
27.788350	0.1	0.549201
27.790017	0.1	0.547594
27.791683	0.1	0.547701
27.793350	0.1	0.547855
27.795017	0.1	0.546519
27.796683	0.1	0.543497
27.798350	0.1	0.539189
27.800017	0.1	0.533625
27.801683	0.1	0.526304
27.803350	0.1	0.517019
27.805017	0.1	0.506393
27.806683	0.1	0.495506
27.808350	0.1	0.485433
27.810017	0.1	0.476544
27.811683	0.1	0.467738
27.813350	0.1	0.457698
27.815017	0.1	0.446797
27.816683	0.1	0.436488
27.818350	0.1	0.427510
27.820017	0.1	0.419449
27.821683	0.1	0.411430
27.823350	0.1	0.403202
27.825017	0.1	0.395481
27.826683	0.1	0.388790
27.828350	0.1	0.382098
27.830017	0.1	0.373516
27.831683	0.1	0.362559
27.833350	0.1	0.350438
27.835017	0.1	0.338634
27.836683	0.1	0.328063
27.838350	0.1	0.319155
27.840017	0.1	0.312673
27.841683	0.1	0.309707
27.843350	0.1	0.309972
27.845017	0.1	0.311257
27.846683	0.1	0.311108
27.848350	0.1	0.308272
27.850017	0.1	0.302470
27.851683	0.1	0.294382
27.853350	0.1	0.285855
27.855017	0.1	0.278587
27.856683	0.1	0.272621
27.858350	0.1	0.267234
27.860017	0.1	0.262433
27.861683	0.1	0.258721
27.863350	0.1	0.256328
27.865017	0.1	0.255564
27.866683	0.1	0.257315
27.868350	0.1	0.261902
27.870017	0.1	0.267779
27.871683	0.1	0.272491
27.873350	0.1	0.274875
27.875017	0.1	0.275671
27.876683	0.1	0.276291
27.878350	0.1	0.277599
27.880017	0.1	0.279821
27.881683	0.1	0.283350
27.883350	0.1	0.288668
27.885017	0.1	0.295280
27.886683	0.1	0.301898
27.888350	0.1	0.307802
27.890017	0.1	0.313106
27.891683	0.1	0.317842
27.893350	0.1	0.321730
27.895017	0.1	0.324664
27.896683	0.1	0.326545
27.898350	0.1	0.327583
27.900017	0.1	0.328943
27.901683	0.1	0.331844
27.903350	0.1	0.336017
27.905017	0.1	0.339733
27.906683	0.1	0.341348
27.908350	0.1	0.340529
27.910017	0.1	0.338610
27.911683	0.1	0.337739
27.913350	0.1	0.338866
27.915017	0.1	0.341176
27.916683	0.1	0.343570
27.918350	0.1	0.345516
27.920017	0.1	0.346429
27.921683	0.1	0.345432
27.923350	0.1	0.342159
27.925017	0.1	0.337255
27.926683	0.1	0.331821
27.928350	0.1	0.326843
27.930017	0.1	0.323374
27.931683	0.1	0.322699
27.933350	0.1	0.325199
27.935017	0.1	0.329232
27.936683	0.1	0.331961
27.938350	0.1	0.331346
27.940017	0.1	0.327295
27.941683	0.1	0.320957
27.943350	0.1	0.313637
27.945017	0.1	0.306959
27.946683	0.1	0.302591
27.948350	0.1	0.300491
27.950017	0.1	0.298596
27.951683	0.1	0.295057
27.953350	0.1	0.290503
27.955017	0.1	0.287346
27.956683	0.1	0.287169
27.958350	0.1	0.289096
27.960017	0.1	0.290307
27.961683	0.1	0.288030
27.963350	0.1	0.281506
27.965017	0.1	0.272444
27.966683	0.1	0.263997
27.968350	0.1	0.258866
27.970017	0.1	0.257539
27.971683	0.1	0.258363
27.973350	0.1	0.259527
27.975017	0.1	0.260454
27.976683	0.1	0.261078
27.978350	0.1	0.260486
27.980017	0.1	0.257273
27.981683	0.1	0.251806
27.983350	0.1	0.246856
27.985017	0.1	0.245296
27.986683	0.1	0.247876
27.988350	0.1	0.252845
27.990017	0.1	0.257008
27.991683	0.1	0.257986
27.993350	0.1	0.256100
27.995017	0.1	0.253571
27.996683	0.1	0.251904
27.998350	0.1	0.250777
28.000017	0.1	0.249515
28.001683	0.1	0.248640
28.003350	0.1	0.249152
28.005017	0.1	0.250912
28.006683	0.1	0.253222
28.008350	0.1	0.256137
28.010017	0.1	0.259914
28.011683	0.1	0.264118
28.013350	0.1	0.267844
28.015017	0.1	0.270447
28.016683	0.1	0.272198
28.018350	0.1	0.274112
28.020017	0.1	0.277422
28.021683	0.1	0.283113
28.023350	0.1	0.291229
28.025017	0.1	0.300561
28.026683	0.1	0.309548
28.028350	0.1	0.317083
28.030017	0.1	0.322247
28.031683	0.1	0.324538
28.033350	0.1	0.324245
28.035017	0.1	0.322182
28.036683	0.1	0.319565
28.038350	0.1	0.317902
28.040017	0.1	0.318233
28.041683	0.1	0.320738
28.043350	0.1	0.325022
28.045017	0.1	0.329902
28.046683	0.1	0.333143
28.048350	0.1	0.332510
28.050017	0.1	0.328105
28.051683	0.1	0.323281
28.053350	0.1	0.321972
28.055017	0.1	0.325320
28.056683	0.1	0.331216
28.058350	0.1	0.336478
28.060017	0.1	0.338922
28.061683	0.1	0.338363
28.063350	0.1	0.336203
28.065017	0.1	0.333432
28.066683	0.1	0.329544
28.068350	0.1	0.324296
28.070017	0.1	0.319462
28.071683	0.1	0.317371
28.073350	0.1	0.318214
28.075017	0.1	0.319825
28.076683	0.1	0.319541
28.078350	0.1	0.315895
28.080017	0.1	0.309316
28.081683	0.1	0.301911
28.083350	0.1	0.296296
28.085017	0.1	0.293981
28.086683	0.1	0.294289
28.088350	0.1	0.294964
28.090017	0.1	0.293753
28.091683	0.1	0.289734
28.093350	0.1	0.283783
28.095017	0.1	0.277776
28.096683	0.1	0.272915
28.098350	0.1	0.268901
28.100017	0.1	0.264621
28.101683	0.1	0.259583
28.103350	0.1	0.254801
28.105017	0.1	0.252128
28.106683	0.1	0.251764
28.108350	0.1	0.250954
28.110017	0.1	0.246558
28.111683	0.1	0.238544
28.113350	0.1	0.229739
28.115017	0.1	0.223187
28.116683	0.1	0.220281
28.118350	0.1	0.220365
28.120017	0.1	0.221818
28.121683	0.1	0.223140
28.123350	0.1	0.223038
28.125017	0.1	0.221026
28.126683	0.1	0.217962
28.128350	0.1	0.214782
28.130017	0.1	0.211163
28.131683	0.1	0.206362
28.133350	0.1	0.200854
28.135017	0.1	0.196211
28.136683	0.1	0.193785
28.138350	0.1	0.194111
28.140017	0.1	0.197273
28.141683	0.1	0.203019
28.143350	0.1	0.210125
28.145017	0.1	0.215988
28.146683	0.1	0.217701
28.148350	0.1	0.213911
28.150017	0.1	0.206046
28.151683	0.1	0.197669
28.153350	0.1	0.191852
28.155017	0.1	0.189468
28.156683	0.1	0.189827
28.158350	0.1	0.191778
28.160017	0.1	0.193785
28.161683	0.1	0.194213
28.163350	0.1	0.192495
28.165017	0.1	0.189622
28.166683	0.1	0.187042
28.168350	0.1	0.185450
28.170017	0.1	0.185021
28.171683	0.1	0.186265
28.173350	0.1	0.189580
28.175017	0.1	0.193943
28.176683	0.1	0.197506
28.178350	0.1	0.199787
28.180017	0.1	0.201734
28.181683	0.1	0.203680
28.183350	0.1	0.205087
28.185017	0.1	0.205869
28.186683	0.1	0.206339
28.188350	0.1	0.206335
28.190017	0.1	0.205426
28.191683	0.1	0.203433
28.193350	0.1	0.200341
28.195017	0.1	0.196141
28.196683	0.1	0.191308
28.198350	0.1	0.187121
28.200017	0.1	0.185063
28.201683	0.1	0.185743
28.203350	0.1	0.188341
28.205017	0.1	0.191228
28.206683	0.1	0.193389
28.208350	0.1	0.194944
28.210017	0.1	0.196230
28.211683	0.1	0.197496
28.213350	0.1	0.199461
28.215017	0.1	0.202470
28.216683	0.1	0.205343
28.218350	0.1	0.206563
28.220017	0.1	0.206046
28.221683	0.1	0.204956
28.223350	0.1	0.204658
28.225017	0.1	0.205911
28.226683	0.1	0.208458
28.228350	0.1	0.211461
28.230017	0.1	0.214451
28.231683	0.1	0.217436
28.233350	0.1	0.220397
28.235017	0.1	0.223396
28.236683	0.1	0.226721
28.238350	0.1	0.230088
28.240017	0.1	0.232612
28.241683	0.1	0.234153
28.243350	0.1	0.235611
28.245017	0.1	0.237743
28.246683	0.1	0.240295
28.248350	0.1	0.242628
28.250017	0.1	0.245231
28.251683	0.1	0.249343
28.253350	0.1	0.255206
28.255017	0.1	0.261790
28.256683	0.1	0.267783
28.258350	0.1	0.272705
28.260017	0.1	0.277157
28.261683	0.1	0.282465
28.263350	0.1	0.290019
28.265017	0.1	0.299960
28.266683	0.1	0.310247
28.268350	0.1	0.318200
28.270017	0.1	0.322871
28.271683	0.1	0.325097
28.273350	0.1	0.326172
28.275017	0.1	0.327625
28.276683	0.1	0.331132
28.278350	0.1	0.337320
28.280017	0.1	0.344710
28.281683	0.1	0.351029
28.283350	0.1	0.355602
28.285017	0.1	0.359709
28.286683	0.1	0.365111
28.288350	0.1	0.372962
28.290017	0.1	0.383393
28.291683	0.1	0.395486
28.293350	0.1	0.407812
28.295017	0.1	0.418755
28.296683	0.1	0.427007
28.298350	0.1	0.433093
28.300017	0.1	0.439254
28.301683	0.1	0.446998
28.303350	0.1	0.456078
28.305017	0.1	0.465866
28.306683	0.1	0.476167
28.308350	0.1	0.486579
28.310017	0.1	0.496553
28.311683	0.1	0.506109
28.313350	0.1	0.515650
28.315017	0.1	0.525634
28.316683	0.1	0.536563
28.318350	0.1	0.548488
28.320017	0.1	0.560815
28.321683	0.1	0.572647
28.323350	0.1	0.583222
28.325017	0.1	0.592205
28.326683	0.1	0.600046
28.328350	0.1	0.607856
28.330017	0.1	0.616740
28.331683	0.1	0.627209
28.333350	0.1	0.639143
28.335017	0.1	0.652568
28.336683	0.1	0.667572
28.338350	0.1	0.682967
28.340017	0.1	0.696527
28.341683	0.1	0.706986
28.343350	0.1	0.715042
28.345017	0.1	0.722599
28.346683	0.1	0.731135
28.348350	0.1	0.740932
28.350017	0.1	0.751871
28.351683	0.1	0.763964
28.353350	0.1	0.776951
28.355017	0.1	0.789734
28.356683	0.1	0.800360
28.358350	0.1	0.807205
28.360017	0.1	0.810241
28.361683	0.1	0.811089
28.363350	0.1	0.811759
28.365017	0.1	0.813385
28.366683	0.1	0.816379
28.368350	0.1	0.820928
28.370017	0.1	0.826111
28.371683	0.1	0.829478
28.373350	0.1	0.828877
28.375017	0.1	0.824025
28.376683	0.1	0.816244
28.378350	0.1	0.807568
28.380017	0.1	0.800118
28.381683	0.1	0.795480
28.383350	0.1	0.793827
28.385017	0.1	0.793519
28.386683	0.1	0.791755
28.388350	0.1	0.786181
28.390017	0.1	0.776495
28.391683	0.1	0.764215
28.393350	0.1	0.751037
28.395017	0.1	0.738082
28.396683	0.1	0.726152
28.398350	0.1	0.715461
28.400017	0.1	0.705193
28.401683	0.1	0.693882
28.403350	0.1	0.679945
28.405017	0.1	0.662445
28.406683	0.1	0.642384
28.408350	0.1	0.622333
28.410017	0.1	0.604494
28.411683	0.1	0.589485
28.413350	0.1	0.576391
28.415017	0.1	0.563650
28.416683	0.1	0.550090
28.418350	0.1	0.535259
28.420017	0.1	0.519482
28.421683	0.1	0.503627
28.423350	0.1	0.488320
28.425017	0.1	0.473447
28.426683	0.1	0.458504
28.428350	0.1	0.443524
28.430017	0.1	0.429521
28.431683	0.1	0.417749
28.433350	0.1	0.408301
28.435017	0.1	0.399179
28.436683	0.1	0.387598
28.438350	0.1	0.373055
28.440017	0.1	0.358024
28.441683	0.1	0.344790
28.443350	0.1	0.333320
28.445017	0.1	0.322363
28.446683	0.1	0.311043
28.448350	0.1	0.298955
28.450017	0.1	0.285674
28.451683	0.1	0.271318
28.453350	0.1	0.257627
28.455017	0.1	0.247615
28.456683	0.1	0.243415
28.458350	0.1	0.244267
28.460017	0.1	0.246647
28.461683	0.1	0.246610
28.463350	0.1	0.242079
28.465017	0.1	0.233632
28.466683	0.1	0.223746
28.468350	0.1	0.215396
28.470017	0.1	0.210637
28.471683	0.1	0.209589
28.473350	0.1	0.210926
28.475017	0.1	0.212891
28.476683	0.1	0.212821
28.478350	0.1	0.207298
28.480017	0.1	0.195024
28.481683	0.1	0.178735
28.483350	0.1	0.163582
28.485017	0.1	0.154022
28.486683	0.1	0.151484
28.488350	0.1	0.153924
28.490017	0.1	0.157747
28.491683	0.1	0.160262
28.493350	0.1	0.160639
28.495017	0.1	0.159796
28.496683	0.1	0.159605
28.498350	0.1	0.161370
28.500017	0.1	0.165217
28.501683	0.1	0.170507
28.503350	0.1	0.175736
28.505017	0.1	0.179047
28.506683	0.1	0.179638
28.508350	0.1	0.178106
28.510017	0.1	0.175955
28.511683	0.1	0.175005
28.513350	0.1	0.176397
28.515017	0.1	0.179536
28.516683	0.1	0.182521
28.518350	0.1	0.184067
28.520017	0.1	0.184416
28.521683	0.1	0.185026
28.523350	0.1	0.187592
28.525017	0.1	0.192393
28.526683	0.1	0.197999
28.528350	0.1	0.203103
28.530017	0.1	0.207662
28.531683	0.1	0.212002
28.533350	0.1	0.215797
28.535017	0.1	0.218418
28.536683	0.1	0.219578
28.538350	0.1	0.219839
28.540017	0.1	0.220514
28.541683	0.1	0.222716
28.543350	0.1	0.226842
28.545017	0.1	0.232984
28.546683	0.1	0.241199
28.548350	0.1	0.251229
28.550017	0.1	0.262116
28.551683	0.1	0.271793
28.553350	0.1	0.278186
28.555017	0.1	0.281562
28.556683	0.1	0.284878
28.558350	0.1	0.291802
28.560017	0.1	0.304189
28.561683	0.1	0.320179
28.563350	0.1	0.335528
28.565017	0.1	0.347276
28.566683	0.1	0.355360
28.568350	0.1	0.361139
28.570017	0.1	0.366257
28.571683	0.1	0.372855
28.573350	0.1	0.382718
28.575017	0.1	0.395784
28.576683	0.1	0.410671
28.578350	0.1	0.426187
28.580017	0.1	0.441340
28.581683	0.1	0.454779
28.583350	0.1	0.465116
28.585017	0.1	0.472032
28.586683	0.1	0.477098
28.588350	0.1	0.482826
28.590017	0.1	0.490723
28.591683	0.1	0.501098
28.593350	0.1	0.513573
28.595017	0.1	0.527049
28.596683	0.1	0.540055
28.598350	0.1	0.551562
28.600017	0.1	0.561816
28.601683	0.1	0.572200
28.603350	0.1	0.583492
28.605017	0.1	0.595246
28.606683	0.1	0.607353
28.608350	0.1	0.620838
28.610017	0.1	0.636694
28.611683	0.1	0.654501
28.613350	0.1	0.671945
28.615017	0.1	0.686292
28.616683	0.1	0.696587
28.618350	0.1	0.703996
28.620017	0.1	0.710869
28.621683	0.1	0.719684
28.623350	0.1	0.731768
28.625017	0.1	0.746828
28.626683	0.1	0.763624
28.628350	0.1	0.780630
28.630017	0.1	0.796332
28.631683	0.1	0.809561
28.633350	0.1	0.820169
28.635017	0.1	0.829250
28.636683	0.1	0.838903
28.638350	0.1	0.851895
28.640017	0.1	0.870321
28.641683	0.1	0.893846
28.643350	0.1	0.919462
28.645017	0.1	0.943225
28.646683	0.1	0.962708
28.648350	0.1	0.978094
28.650017	0.1	0.991006
28.651683	0.1	1.003104
28.653350	0.1	1.015868
28.655017	0.1	1.030904
28.656683	0.1	1.049610
28.658350	0.1	1.071543
28.660017	0.1	1.093540
28.661683	0.1	1.112041
28.663350	0.1	1.125680
28.665017	0.1	1.135524
28.666683	0.1	1.144814
28.668350	0.1	1.157667
28.670017	0.1	1.176004
28.671683	0.1	1.198202
28.673350	0.1	1.221336
28.675017	0.1	1.244065
28.676683	0.1	1.266948
28.678350	0.1	1.290706
28.680017	0.1	1.315377
28.681683	0.1	1.340904
28.683350	0.1	1.367289
28.685017	0.1	1.393901
28.686683	0.1	1.419717
28.688350	0.1	1.444821
28.690017	0.1	1.470442
28.691683	0.1	1.497506
28.693350	0.1	1.525781
28.695017	0.1	1.554606
28.696683	0.1	1.584147
28.698350	0.1	1.615067
28.700017	0.1	1.647240
28.701683	0.1	1.680753
28.703350	0.1	1.717205
28.705017	0.1	1.757508
28.706683	0.1	1.799958
28.708350	0.1	1.842417
28.710017	0.1	1.885109
28.711683	0.1	1.930427
28.713350	0.1	1.980183
28.715017	0.1	2.034139
28.716683	0.1	2.091392
28.718350	0.1	2.151476
28.720017	0.1	2.213782
28.721683	0.1	2.277773
28.723350	0.1	2.343282
28.725017	0.1	2.409481
28.726683	0.1	2.475139
28.728350	0.1	2.540499
28.730017	0.1	2.608118
28.731683	0.1	2.681124
28.733350	0.1	2.760673
28.735017	0.1	2.845591
28.736683	0.1	2.933834
28.738350	0.1	3.023623
28.740017	0.1	3.113584
28.741683	0.1	3.202683
28.743350	0.1	3.290856
28.745017	0.1	3.379872
28.746683	0.1	3.472683
28.748350	0.1	3.571543
28.750017	0.1	3.677309
28.751683	0.1	3.789463
28.753350	0.1	3.905180
28.755017	0.1	4.020073
28.756683	0.1	4.131696
28.758350	0.1	4.241597
28.760017	0.1	4.353924
28.761683	0.1	4.472542
28.763350	0.1	4.599020
28.765017	0.1	4.733461
28.766683	0.1	4.875832
28.768350	0.1	5.024909
28.770017	0.1	5.177860
28.771683	0.1	5.332744
28.773350	0.1	5.489597
28.775017	0.1	5.648942
28.776683	0.1	5.811434
28.778350	0.1	5.978500
28.780017	0.1	6.152000
28.781683	0.1	6.333324
28.783350	0.1	6.522741
28.785017	0.1	6.719241
28.786683	0.1	6.921375
28.788350	0.1	7.128394
28.790017	0.1	7.340102
28.791683	0.1	7.555522
28.793350	0.1	7.772823
28.795017	0.1	7.990962
28.796683	0.1	8.210768
28.798350	0.1	8.433801
28.800017	0.1	8.660392
28.801683	0.1	8.889236
28.803350	0.1	9.118295
28.805017	0.1	9.345412
28.806683	0.1	9.569027
28.808350	0.1	9.788657
28.810017	0.1	10.003769
28.811683	0.1	10.212190
28.813350	0.1	10.410598
28.815017	0.1	10.596737
28.816683	0.1	10.770508
28.818350	0.1	10.933145
28.820017	0.1	11.085900
28.821683	0.1	11.228602
28.823350	0.1	11.359220
28.825017	0.1	11.475161
28.826683	0.1	11.573988
28.828350	0.1	11.653570
28.830017	0.1	11.712541
28.831683	0.1	11.750134
28.833350	0.1	11.765896
28.835017	0.1	11.760141
28.836683	0.1	11.733938
28.838350	0.1	11.688359
28.840017	0.1	11.624517
28.841683	0.1	11.543497
28.843350	0.1	11.445596
28.845017	0.1	11.330126
28.846683	0.1	11.196304
28.848350	0.1	11.043814
28.850017	0.1	10.872679
28.851683	0.1	10.683513
28.853350	0.1	10.477630
28.855017	0.1	10.255994
28.856683	0.1	10.019131
28.858350	0.1	9.768549
28.860017	0.1	9.507481
28.861683	0.1	9.239856
28.863350	0.1	8.968473
28.865017	0.1	8.693561
28.866683	0.1	8.413247
28.868350	0.1	8.126022
28.870017	0.1	7.832008
28.871683	0.1	7.532020
28.873350	0.1	7.227515
28.875017	0.1	6.921343
28.876683	0.1	6.617382
28.878350	0.1	6.319266
28.880017	0.1	6.029224
28.881683	0.1	5.748048
28.883350	0.1	5.475846
28.885017	0.1	5.212100
28.886683	0.1	4.955307
28.888350	0.1	4.703300
28.890017	0.1	4.454614
28.891683	0.1	4.209685
28.893350	0.1	3.971285
28.895017	0.1	3.743572
28.896683	0.1	3.529587
28.898350	0.1	3.328859
28.900017	0.1	3.137835
28.901683	0.1	2.953145
28.903350	0.1	2.774266
28.905017	0.1	2.603214
28.906683	0.1	2.442324
28.908350	0.1	2.292101
28.910017	0.1	2.150834
28.911683	0.1	2.017114
28.913350	0.1	1.892359
28.915017	0.1	1.779133
28.916683	0.1	1.677540
28.918350	0.1	1.584617
28.920017	0.1	1.496882
28.921683	0.1	1.412989
28.923350	0.1	1.334068
28.925017	0.1	1.261425
28.926683	0.1	1.194947
28.928350	0.1	1.134374
28.930017	0.1	1.080260
28.931683	0.1	1.032548
28.933350	0.1	0.989647
28.935017	0.1	0.949446
28.936683	0.1	0.910768
28.938350	0.1	0.873916
28.940017	0.1	0.839960
28.941683	0.1	0.809808
28.943350	0.1	0.783657
28.945017	0.1	0.760797
28.946683	0.1	0.740453
28.948350	0.1	0.722762
28.950017	0.1	0.708373
28.951683	0.1	0.697766
28.953350	0.1	0.691093
28.955017	0.1	0.687633
28.956683	0.1	0.685458
28.958350	0.1	0.682725
28.960017	0.1	0.678748
28.961683	0.1	0.673663
28.963350	0.1	0.668094
28.965017	0.1	0.662939
28.966683	0.1	0.658422
28.968350	0.1	0.653495
28.970017	0.1	0.646636
28.971683	0.1	0.637188
28.973350	0.1	0.626235
28.975017	0.1	0.616629
28.976683	0.1	0.611423
28.978350	0.1	0.611222
28.980017	0.1	0.613113
28.981683	0.1	0.612973
28.983350	0.1	0.608787
28.985017	0.1	0.601010
28.986683	0.1	0.591031
28.988350	0.1	0.580414
28.990017	0.1	0.570430
28.991683	0.1	0.561308
28.993350	0.1	0.552810
28.995017	0.1	0.545527
28.996683	0.1	0.540013
28.998350	0.1	0.535115
29.000017	0.1	0.528865
29.001683	0.1	0.520591
29.003350	0.1	0.511361
29.005017	0.1	0.502900
29.006683	0.1	0.495887
29.008350	0.1	0.489010
29.010017	0.1	0.480176
29.011683	0.1	0.468632
29.013350	0.1	0.455300
29.015017	0.1	0.441833
29.016683	0.1	0.430355
29.018350	0.1	0.422834
29.020017	0.1	0.419030
29.021683	0.1	0.415957
29.023350	0.1	0.410029
29.025017	0.1	0.399197
29.026683	0.1	0.383905
29.028350	0.1	0.367104
29.030017	0.1	0.352352
29.031683	0.1	0.341148
29.033350	0.1	0.332468
29.035017	0.1	0.324845
29.036683	0.1	0.317818
29.038350	0.1	0.311397
29.040017	0.1	0.305413
29.041683	0.1	0.299430
29.043350	0.1	0.293041
29.045017	0.1	0.286605
29.046683	0.1	0.281176
29.048350	0.1	0.277311
29.050017	0.1	0.274717
29.051683	0.1	0.272929
29.053350	0.1	0.271723
29.055017	0.1	0.270614
29.056683	0.1	0.268356
29.058350	0.1	0.263690
29.060017	0.1	0.256775
29.061683	0.1	0.249115
29.063350	0.1	0.242419
29.065017	0.1	0.237441
29.066683	0.1	0.233753
29.068350	0.1	0.230614
29.070017	0.1	0.227136
29.071683	0.1	0.222325
29.073350	0.1	0.216560
29.075017	0.1	0.212057
29.076683	0.1	0.210656
29.078350	0.1	0.211904
29.080017	0.1	0.214097
29.081683	0.1	0.216113
29.083350	0.1	0.217808
29.085017	0.1	0.219462
29.086683	0.1	0.221469
29.088350	0.1	0.224533
29.090017	0.1	0.229012
29.091683	0.1	0.233250
29.093350	0.1	0.233836
29.095017	0.1	0.229185
29.096683	0.1	0.222055
29.098350	0.1	0.216928
29.100017	0.1	0.215499
29.101683	0.1	0.215839
29.103350	0.1	0.215513
29.105017	0.1	0.214037
29.106683	0.1	0.212044
29.108350	0.1	0.209953
29.110017	0.1	0.208411
29.111683	0.1	0.208183
29.113350	0.1	0.208784
[truncated: 254,460 more chars]
