# Supplementary material for: Fade into you: genetic control of pigmentation patterns in red-flesh apple (Malus domestica)
Source: Front Plant Sci. 2025 Jan 13;15:1462545. doi: 10.3389/fpls.2024.1462545 (PMC11770013; doi:10.3389/fpls.2024.1462545)
Supplement: Supplementary file 4 [file DataSheet1.zip › CR B1UV_VIS_3/CR B1UV_VIS_3.txt]

URL	chrom://thermo-pfav3ojr/ChromeleonLocal/Instrument Data/Vanquish_MS/Dimitri/VALEMA/Pierre/Echantillons 03-04-24.seq/965.smp/UV_VIS_3.channel/UV_VIS_3.chm
Channel	UV_VIS_3

Injection Information:
Data Vault	ChromeleonLocal
Sequence	Echantillons 03-04-24
Name	CR B1
Number	7
Position	B:A7
Comment	colonne SB-AQ MeOH+5%AA
Processing Method	Quantitative
Instrument Method	VALEMA test separation GRAQ 4
Type	Unknown
Status	Finished
Inject Time	4/3/2024 10:10:53 PM +02:00
Volume (µl)	10.0000
Dilution Factor	1.0000
Weight	1.0000

Chromatogram Data Information:
Time Min. (min)	0.001683
Time Max. (min)	47.000017
Data Points	28200
Detector	UV
Generating Data System	Chromeleon 7.3.2.10759
Exporting Data System	Chromeleon 7.3.2.0
Operator	Instrument Controller
Signal Quantity	Absorbance
Signal Unit	mAU
Signal Min.	-5.701906
Signal Max.	411.062641
Channel	UV_VIS_3
Driver Name	VDAD.dll
Channel Type	Evaluation
Min. Step (s)	0.1
Max. Step (s)	0.1
Average Step (s)	0.1

Signal Parameter Information:
Signal Info	WVL:350 nm

Chromatogram Data:
Time (min)	Step (s)	Value (mAU)
0.001683	n.a.	0.000000
0.003350	0.1	-0.000084
0.005017	0.1	-0.000345
0.006683	0.1	-0.000116
0.008350	0.1	0.002324
0.010017	0.1	0.008247
0.011683	0.1	0.016782
0.013350	0.1	0.025192
0.015017	0.1	0.030510
0.016683	0.1	0.031469
0.018350	0.1	0.029234
0.020017	0.1	0.026068
0.021683	0.1	0.023805
0.023350	0.1	0.022743
0.025017	0.1	0.021104
0.026683	0.1	0.016731
0.028350	0.1	0.009667
0.030017	0.1	0.002184
0.031683	0.1	-0.003455
0.033350	0.1	-0.006333
0.035017	0.1	-0.006226
0.036683	0.1	-0.003558
0.038350	0.1	-0.000428
0.040017	0.1	0.000182
0.041683	0.1	-0.003236
0.043350	0.1	-0.009667
0.045017	0.1	-0.016959
0.046683	0.1	-0.023721
0.048350	0.1	-0.029546
0.050017	0.1	-0.033388
0.051683	0.1	-0.032787
0.053350	0.1	-0.026389
0.055017	0.1	-0.016582
0.056683	0.1	-0.007967
0.058350	0.1	-0.003623
0.060017	0.1	-0.003688
0.061683	0.1	-0.006310
0.063350	0.1	-0.008876
0.065017	0.1	-0.009341
0.066683	0.1	-0.007171
0.068350	0.1	-0.002892
0.070017	0.1	0.002766
0.071683	0.1	0.009062
0.073350	0.1	0.015064
0.075017	0.1	0.019115
0.076683	0.1	0.019609
0.078350	0.1	0.017332
0.080017	0.1	0.014873
0.081683	0.1	0.013169
0.083350	0.1	0.011264
0.085017	0.1	0.008726
0.086683	0.1	0.005779
0.088350	0.1	0.002324
0.090017	0.1	-0.001532
0.091683	0.1	-0.004605
0.093350	0.1	-0.005243
0.095017	0.1	-0.003064
0.096683	0.1	0.000903
0.098350	0.1	0.006305
0.100017	0.1	0.013420
0.101683	0.1	0.020401
0.103350	0.1	0.023535
0.105017	0.1	0.020773
0.106683	0.1	0.013108
0.108350	0.1	0.003539
0.110017	0.1	-0.004354
0.111683	0.1	-0.007763
0.113350	0.1	-0.006030
0.115017	0.1	-0.001187
0.116683	0.1	0.003874
0.118350	0.1	0.008023
0.120017	0.1	0.011376
0.121683	0.1	0.013020
0.123350	0.1	0.011306
0.125017	0.1	0.006231
0.126683	0.1	0.000503
0.128350	0.1	-0.002347
0.130017	0.1	-0.000540
0.131683	0.1	0.005332
0.133350	0.1	0.013188
0.135017	0.1	0.020224
0.136683	0.1	0.024117
0.138350	0.1	0.024368
0.140017	0.1	0.022152
0.141683	0.1	0.018706
0.143350	0.1	0.014990
0.145017	0.1	0.012503
0.146683	0.1	0.012624
0.148350	0.1	0.014729
0.150017	0.1	0.016489
0.151683	0.1	0.016210
0.153350	0.1	0.014072
0.155017	0.1	0.011688
0.156683	0.1	0.011213
0.158350	0.1	0.014147
0.160017	0.1	0.019632
0.161683	0.1	0.025094
0.163350	0.1	0.028941
0.165017	0.1	0.031251
0.166683	0.1	0.032461
0.168350	0.1	0.032685
0.170017	0.1	0.031795
0.171683	0.1	0.030100
0.173350	0.1	0.028214
0.175017	0.1	0.026114
0.176683	0.1	0.023805
0.178350	0.1	0.022487
0.180017	0.1	0.023698
0.181683	0.1	0.027176
0.183350	0.1	0.030608
0.185017	0.1	0.032173
0.186683	0.1	0.032089
0.188350	0.1	0.031050
0.190017	0.1	0.028932
0.191683	0.1	0.025649
0.193350	0.1	0.021700
0.195017	0.1	0.017551
0.196683	0.1	0.013756
0.198350	0.1	0.010878
0.200017	0.1	0.008554
0.201683	0.1	0.006454
0.203350	0.1	0.005760
0.205017	0.1	0.007758
0.206683	0.1	0.011758
0.208350	0.1	0.015763
0.210017	0.1	0.018259
0.211683	0.1	0.018277
0.213350	0.1	0.015502
0.215017	0.1	0.011809
0.216683	0.1	0.010463
0.218350	0.1	0.012754
0.220017	0.1	0.017136
0.221683	0.1	0.021462
0.223350	0.1	0.024559
0.225017	0.1	0.026179
0.226683	0.1	0.026282
0.228350	0.1	0.024508
0.230017	0.1	0.020596
0.231683	0.1	0.015232
0.233350	0.1	0.010049
0.235017	0.1	0.006487
0.236683	0.1	0.004759
0.238350	0.1	0.004643
0.240017	0.1	0.006650
0.241683	0.1	0.010855
0.243350	0.1	0.015995
0.245017	0.1	0.021080
0.246683	0.1	0.025718
0.248350	0.1	0.028578
0.250017	0.1	0.027874
0.251683	0.1	0.023614
0.253350	0.1	0.017961
0.255017	0.1	0.012903
0.256683	0.1	0.008959
0.258350	0.1	0.006538
0.260017	0.1	0.006054
0.261683	0.1	0.006459
0.263350	0.1	0.006068
0.265017	0.1	0.004349
0.266683	0.1	0.002272
0.268350	0.1	0.001206
0.270017	0.1	0.001313
0.271683	0.1	0.001537
0.273350	0.1	0.001248
0.275017	0.1	0.001169
0.276683	0.1	0.002314
0.278350	0.1	0.004559
0.280017	0.1	0.007320
0.281683	0.1	0.010706
0.283350	0.1	0.014449
0.285017	0.1	0.017025
0.286683	0.1	0.017183
0.288350	0.1	0.014976
0.290017	0.1	0.011255
0.291683	0.1	0.007572
0.293350	0.1	0.005318
0.295017	0.1	0.004508
0.296683	0.1	0.004466
0.298350	0.1	0.005118
0.300017	0.1	0.006710
0.301683	0.1	0.008694
0.303350	0.1	0.009905
0.305017	0.1	0.010314
0.306683	0.1	0.010566
0.308350	0.1	0.009025
0.310017	0.1	0.002882
0.311683	0.1	-0.006631
0.313350	0.1	-0.013784
0.315017	0.1	-0.014124
0.316683	0.1	-0.008023
0.318350	0.1	0.001104
0.320017	0.1	0.009537
0.321683	0.1	0.015027
0.323350	0.1	0.017202
0.325017	0.1	0.016312
0.326683	0.1	0.013080
0.328350	0.1	0.009080
0.330017	0.1	0.005825
0.331683	0.1	0.004349
0.333350	0.1	0.005052
0.335017	0.1	0.006682
0.336683	0.1	0.007162
0.338350	0.1	0.005835
0.340017	0.1	0.003367
0.341683	0.1	0.000694
0.343350	0.1	-0.000596
0.345017	0.1	0.000992
0.346683	0.1	0.004941
0.348350	0.1	0.009215
0.350017	0.1	0.012224
0.351683	0.1	0.013406
0.353350	0.1	0.012838
0.355017	0.1	0.010785
0.356683	0.1	0.007753
0.358350	0.1	0.004768
0.360017	0.1	0.002719
0.361683	0.1	0.001309
0.363350	0.1	0.000629
0.365017	0.1	0.002063
0.366683	0.1	0.005541
0.368350	0.1	0.008731
0.370017	0.1	0.009467
0.371683	0.1	0.006743
0.373350	0.1	0.001020
0.375017	0.1	-0.005043
0.376683	0.1	-0.007949
0.378350	0.1	-0.006519
0.380017	0.1	-0.003115
0.381683	0.1	-0.001313
0.383350	0.1	-0.002440
0.385017	0.1	-0.005062
0.386683	0.1	-0.007884
0.388350	0.1	-0.011111
0.390017	0.1	-0.014878
0.391683	0.1	-0.018403
0.393350	0.1	-0.020764
0.395017	0.1	-0.021397
0.396683	0.1	-0.019842
0.398350	0.1	-0.015306
0.400017	0.1	-0.007055
0.401683	0.1	0.004219
0.403350	0.1	0.015600
0.405017	0.1	0.023828
0.406683	0.1	0.027888
0.408350	0.1	0.028620
0.410017	0.1	0.026501
0.411683	0.1	0.021476
0.413350	0.1	0.014226
0.415017	0.1	0.006258
0.416683	0.1	-0.000610
0.418350	0.1	-0.004657
0.420017	0.1	-0.005150
0.421683	0.1	-0.003246
0.423350	0.1	-0.001313
0.425017	0.1	-0.000792
0.426683	0.1	-0.001267
0.428350	0.1	-0.001793
0.430017	0.1	-0.001737
0.431683	0.1	-0.000643
0.433350	0.1	0.001630
0.435017	0.1	0.004759
0.436683	0.1	0.008065
0.438350	0.1	0.011008
0.440017	0.1	0.013751
0.441683	0.1	0.016699
0.443350	0.1	0.019399
0.445017	0.1	0.020405
0.446683	0.1	0.019162
0.448350	0.1	0.017346
0.450017	0.1	0.017113
0.451683	0.1	0.018789
0.453350	0.1	0.021229
0.455017	0.1	0.023353
0.456683	0.1	0.024582
0.458350	0.1	0.024498
0.460017	0.1	0.023008
0.461683	0.1	0.020470
0.463350	0.1	0.017472
0.465017	0.1	0.015027
0.466683	0.1	0.014505
0.468350	0.1	0.016657
0.470017	0.1	0.020876
0.471683	0.1	0.025523
0.473350	0.1	0.028564
0.475017	0.1	0.028578
0.476683	0.1	0.026040
0.478350	0.1	0.023115
0.480017	0.1	0.021304
0.481683	0.1	0.019940
0.483350	0.1	0.017877
0.485017	0.1	0.015288
0.486683	0.1	0.013188
0.488350	0.1	0.012210
0.490017	0.1	0.012130
0.491683	0.1	0.012591
0.493350	0.1	0.014137
0.495017	0.1	0.017653
0.496683	0.1	0.022403
0.498350	0.1	0.026068
0.500017	0.1	0.027339
0.501683	0.1	0.026966
0.503350	0.1	0.026212
0.505017	0.1	0.025374
0.506683	0.1	0.023935
0.508350	0.1	0.021500
0.510017	0.1	0.018128
0.511683	0.1	0.014184
0.513350	0.1	0.010412
0.515017	0.1	0.007716
0.516683	0.1	0.006710
0.518350	0.1	0.007804
0.520017	0.1	0.010873
0.521683	0.1	0.014417
0.523350	0.1	0.016023
0.525017	0.1	0.014086
0.526683	0.1	0.009132
0.528350	0.1	0.003707
0.530017	0.1	0.000633
0.531683	0.1	0.000712
0.533350	0.1	0.002221
0.535017	0.1	0.003264
0.536683	0.1	0.003781
0.538350	0.1	0.004736
0.540017	0.1	0.006561
0.541683	0.1	0.009187
0.543350	0.1	0.012182
0.545017	0.1	0.014235
0.546683	0.1	0.013965
0.548350	0.1	0.011399
0.550017	0.1	0.007562
0.551683	0.1	0.003488
0.553350	0.1	0.000233
0.555017	0.1	-0.001495
0.556683	0.1	-0.001676
0.558350	0.1	-0.000698
0.560017	0.1	0.000536
0.561683	0.1	0.000950
0.563350	0.1	0.000582
0.565017	0.1	0.000517
0.566683	0.1	0.000820
0.568350	0.1	0.000293
0.570017	0.1	-0.001672
0.571683	0.1	-0.004764
0.573350	0.1	-0.008293
0.575017	0.1	-0.011199
0.576683	0.1	-0.012717
0.578350	0.1	-0.013327
0.580017	0.1	-0.014030
0.581683	0.1	-0.014775
0.583350	0.1	-0.014543
0.585017	0.1	-0.012666
0.586683	0.1	-0.009695
0.588350	0.1	-0.006869
0.590017	0.1	-0.005052
0.591683	0.1	-0.004759
0.593350	0.1	-0.006407
0.595017	0.1	-0.009937
0.596683	0.1	-0.014803
0.598350	0.1	-0.019907
0.600017	0.1	-0.023609
0.601683	0.1	-0.024326
0.603350	0.1	-0.021509
0.605017	0.1	-0.016340
0.606683	0.1	-0.010794
0.608350	0.1	-0.005523
0.610017	0.1	0.000177
0.611683	0.1	0.006519
0.613350	0.1	0.012335
0.615017	0.1	0.015446
0.616683	0.1	0.014319
0.618350	0.1	0.009746
0.620017	0.1	0.004275
0.621683	0.1	0.000363
0.623350	0.1	-0.000624
0.625017	0.1	0.000983
0.626683	0.1	0.002952
0.628350	0.1	0.002799
0.630017	0.1	0.000317
0.631683	0.1	-0.002207
0.633350	0.1	-0.002333
0.635017	0.1	0.000834
0.636683	0.1	0.006454
0.638350	0.1	0.012056
0.640017	0.1	0.014724
0.641683	0.1	0.013290
0.643350	0.1	0.008810
0.645017	0.1	0.003106
0.646683	0.1	-0.002151
0.648350	0.1	-0.005760
0.650017	0.1	-0.007851
0.651683	0.1	-0.009593
0.653350	0.1	-0.011320
0.655017	0.1	-0.011786
0.656683	0.1	-0.009416
0.658350	0.1	-0.003418
0.660017	0.1	0.005518
0.661683	0.1	0.014636
0.663350	0.1	0.020401
0.665017	0.1	0.021774
0.666683	0.1	0.021090
0.668350	0.1	0.020680
0.670017	0.1	0.020559
0.671683	0.1	0.019833
0.673350	0.1	0.018310
0.675017	0.1	0.016652
0.676683	0.1	0.015949
0.678350	0.1	0.016661
0.680017	0.1	0.017541
0.681683	0.1	0.016815
0.683350	0.1	0.014463
0.685017	0.1	0.011791
0.686683	0.1	0.009602
0.688350	0.1	0.007972
0.690017	0.1	0.006715
0.691683	0.1	0.005560
0.693350	0.1	0.004312
0.695017	0.1	0.002673
0.696683	0.1	0.000377
0.698350	0.1	-0.002012
0.700017	0.1	-0.003371
0.701683	0.1	-0.003213
0.703350	0.1	-0.001905
0.705017	0.1	0.000298
0.706683	0.1	0.003870
0.708350	0.1	0.009076
0.710017	0.1	0.014356
0.711683	0.1	0.017094
0.713350	0.1	0.016475
0.715017	0.1	0.013937
0.716683	0.1	0.011246
0.718350	0.1	0.009430
0.720017	0.1	0.008610
0.721683	0.1	0.007786
0.723350	0.1	0.006007
0.725017	0.1	0.003465
0.726683	0.1	0.000675
0.728350	0.1	-0.002626
0.730017	0.1	-0.006673
0.731683	0.1	-0.010058
0.733350	0.1	-0.010286
0.735017	0.1	-0.006435
0.736683	0.1	0.000079
0.738350	0.1	0.007381
0.740017	0.1	0.014179
0.741683	0.1	0.019041
0.743350	0.1	0.020480
0.745017	0.1	0.018585
0.746683	0.1	0.015115
0.748350	0.1	0.011087
0.750017	0.1	0.006147
0.751683	0.1	0.001313
0.753350	0.1	-0.000531
0.755017	0.1	0.001760
0.756683	0.1	0.006049
0.758350	0.1	0.009560
0.760017	0.1	0.011381
0.761683	0.1	0.011828
0.763350	0.1	0.010352
0.765017	0.1	0.006156
0.766683	0.1	0.000251
0.768350	0.1	-0.005215
0.770017	0.1	-0.008731
0.771683	0.1	-0.009704
0.773350	0.1	-0.008452
0.775017	0.1	-0.006282
0.776683	0.1	-0.004787
0.778350	0.1	-0.004838
0.780017	0.1	-0.006049
0.781683	0.1	-0.007213
0.783350	0.1	-0.007334
0.785017	0.1	-0.006254
0.786683	0.1	-0.004284
0.788350	0.1	-0.001700
0.790017	0.1	0.000875
0.791683	0.1	0.002561
0.793350	0.1	0.003134
0.795017	0.1	0.003413
0.796683	0.1	0.004475
0.798350	0.1	0.006403
0.800017	0.1	0.007944
0.801683	0.1	0.007534
0.803350	0.1	0.004955
0.805017	0.1	0.002105
0.806683	0.1	0.001397
0.808350	0.1	0.002976
0.810017	0.1	0.005071
0.811683	0.1	0.006407
0.813350	0.1	0.006566
0.815017	0.1	0.005155
0.816683	0.1	0.002147
0.818350	0.1	-0.001593
0.820017	0.1	-0.005057
0.821683	0.1	-0.007907
0.823350	0.1	-0.010091
0.825017	0.1	-0.011078
0.826683	0.1	-0.010403
0.828350	0.1	-0.008722
0.830017	0.1	-0.007143
0.831683	0.1	-0.005923
0.833350	0.1	-0.004536
0.835017	0.1	-0.002547
0.836683	0.1	-0.000224
0.838350	0.1	0.001118
0.840017	0.1	-0.000112
0.841683	0.1	-0.003618
0.843350	0.1	-0.007055
0.845017	0.1	-0.008363
0.846683	0.1	-0.006836
0.848350	0.1	-0.002729
0.850017	0.1	0.002645
0.851683	0.1	0.007115
0.853350	0.1	0.008936
0.855017	0.1	0.007483
0.856683	0.1	0.002971
0.858350	0.1	-0.003483
0.860017	0.1	-0.009979
0.861683	0.1	-0.015227
0.863350	0.1	-0.018785
0.865017	0.1	-0.019758
0.866683	0.1	-0.017267
0.868350	0.1	-0.012210
0.870017	0.1	-0.006482
0.871683	0.1	-0.000959
0.873350	0.1	0.004098
0.875017	0.1	0.007381
0.876683	0.1	0.006966
0.878350	0.1	0.002035
0.880017	0.1	-0.006412
0.881683	0.1	-0.015912
0.883350	0.1	-0.024219
0.885017	0.1	-0.030813
0.886683	0.1	-0.035618
0.888350	0.1	-0.037556
0.890017	0.1	-0.036256
0.891683	0.1	-0.033160
0.893350	0.1	-0.029323
0.895017	0.1	-0.024503
0.896683	0.1	-0.018948
0.898350	0.1	-0.013425
0.900017	0.1	-0.008196
0.901683	0.1	-0.003763
0.903350	0.1	-0.001020
0.905017	0.1	-0.000219
0.906683	0.1	-0.001374
0.908350	0.1	-0.004712
0.910017	0.1	-0.009821
0.911683	0.1	-0.015213
0.913350	0.1	-0.018901
0.915017	0.1	-0.019707
0.916683	0.1	-0.018459
0.918350	0.1	-0.017299
0.920017	0.1	-0.017630
0.921683	0.1	-0.019632
0.923350	0.1	-0.022878
0.925017	0.1	-0.025919
0.926683	0.1	-0.026715
0.928350	0.1	-0.024643
0.930017	0.1	-0.021001
0.931683	0.1	-0.017690
0.933350	0.1	-0.015502
0.935017	0.1	-0.013611
0.936683	0.1	-0.010664
0.938350	0.1	-0.005923
0.940017	0.1	0.000047
0.941683	0.1	0.005467
0.943350	0.1	0.008848
0.945017	0.1	0.010761
0.946683	0.1	0.013188
0.948350	0.1	0.016764
0.950017	0.1	0.019781
0.951683	0.1	0.020503
0.953350	0.1	0.019055
0.955017	0.1	0.016368
0.956683	0.1	0.013039
0.958350	0.1	0.010002
0.960017	0.1	0.008428
0.961683	0.1	0.008717
0.963350	0.1	0.010487
0.965017	0.1	0.012890
0.966683	0.1	0.014985
0.968350	0.1	0.016354
0.970017	0.1	0.016592
0.971683	0.1	0.014333
0.973350	0.1	0.008335
0.975017	0.1	-0.000354
0.976683	0.1	-0.008009
0.978350	0.1	-0.010729
0.980017	0.1	-0.008340
0.981683	0.1	-0.004279
0.983350	0.1	-0.000936
0.985017	0.1	0.001201
0.986683	0.1	0.000624
0.988350	0.1	-0.003800
0.990017	0.1	-0.009723
0.991683	0.1	-0.013472
0.993350	0.1	-0.013909
0.995017	0.1	-0.012065
0.996683	0.1	-0.009076
0.998350	0.1	-0.005495
1.000017	0.1	-0.001430
1.001683	0.1	0.002692
1.003350	0.1	0.005038
1.005017	0.1	0.003781
1.006683	0.1	0.000107
1.008350	0.1	-0.002566
1.010017	0.1	-0.002743
1.011683	0.1	-0.001639
1.013350	0.1	-0.000871
1.015017	0.1	-0.001765
1.016683	0.1	-0.005043
1.018350	0.1	-0.009295
1.020017	0.1	-0.011916
1.021683	0.1	-0.012289
1.023350	0.1	-0.012242
1.025017	0.1	-0.012973
1.026683	0.1	-0.013076
1.028350	0.1	-0.010575
1.030017	0.1	-0.005970
1.031683	0.1	-0.001402
1.033350	0.1	0.002314
1.035017	0.1	0.005676
1.036683	0.1	0.008224
1.038350	0.1	0.008517
1.040017	0.1	0.006333
1.041683	0.1	0.003045
1.043350	0.1	-0.000121
1.045017	0.1	-0.002813
1.046683	0.1	-0.004997
1.048350	0.1	-0.007031
1.050017	0.1	-0.009802
1.051683	0.1	-0.013495
1.053350	0.1	-0.017090
1.055017	0.1	-0.019679
1.056683	0.1	-0.020727
1.058350	0.1	-0.019544
1.060017	0.1	-0.016396
1.061683	0.1	-0.013020
1.063350	0.1	-0.010920
1.065017	0.1	-0.010193
1.066683	0.1	-0.009774
1.068350	0.1	-0.007907
1.070017	0.1	-0.003707
1.071683	0.1	0.001788
1.073350	0.1	0.006407
1.075017	0.1	0.007716
1.076683	0.1	0.004256
1.078350	0.1	-0.003036
1.080017	0.1	-0.011125
1.081683	0.1	-0.017094
1.083350	0.1	-0.020079
1.085017	0.1	-0.020987
1.086683	0.1	-0.021285
1.088350	0.1	-0.022026
1.090017	0.1	-0.022799
1.091683	0.1	-0.022468
1.093350	0.1	-0.020717
1.095017	0.1	-0.017742
1.096683	0.1	-0.013267
1.098350	0.1	-0.007539
1.100017	0.1	-0.002207
1.101683	0.1	0.001104
1.103350	0.1	0.001774
1.105017	0.1	-0.000587
1.106683	0.1	-0.005588
1.108350	0.1	-0.010976
1.110017	0.1	-0.013914
1.111683	0.1	-0.013513
1.113350	0.1	-0.011199
1.115017	0.1	-0.008582
1.116683	0.1	-0.005555
1.118350	0.1	-0.001248
1.120017	0.1	0.003385
1.121683	0.1	0.006054
1.123350	0.1	0.006454
1.125017	0.1	0.006435
1.126683	0.1	0.006869
1.128350	0.1	0.006994
1.130017	0.1	0.006221
1.131683	0.1	0.004531
1.133350	0.1	0.001891
1.135017	0.1	-0.001448
1.136683	0.1	-0.004559
1.138350	0.1	-0.006678
1.140017	0.1	-0.008345
1.141683	0.1	-0.010491
1.143350	0.1	-0.013215
1.145017	0.1	-0.016447
1.146683	0.1	-0.019898
1.148350	0.1	-0.022268
1.150017	0.1	-0.022529
1.151683	0.1	-0.020955
1.153350	0.1	-0.017830
1.155017	0.1	-0.012997
1.156683	0.1	-0.006957
1.158350	0.1	-0.001187
1.160017	0.1	0.002636
1.161683	0.1	0.003930
1.163350	0.1	0.003665
1.165017	0.1	0.002668
1.166683	0.1	0.000526
1.168350	0.1	-0.002547
1.170017	0.1	-0.004144
1.171683	0.1	-0.001676
1.173350	0.1	0.004503
1.175017	0.1	0.011339
1.176683	0.1	0.016023
1.178350	0.1	0.017732
1.180017	0.1	0.016852
1.181683	0.1	0.014105
1.183350	0.1	0.010366
1.185017	0.1	0.006096
1.186683	0.1	0.001220
1.188350	0.1	-0.003921
1.190017	0.1	-0.008279
1.191683	0.1	-0.011348
1.193350	0.1	-0.013663
1.195017	0.1	-0.015316
1.196683	0.1	-0.015283
1.198350	0.1	-0.012936
1.200017	0.1	-0.008862
1.201683	0.1	-0.004475
1.203350	0.1	-0.001369
1.205017	0.1	-0.000848
1.206683	0.1	-0.003641
1.208350	0.1	-0.008810
1.210017	0.1	-0.013537
1.211683	0.1	-0.015572
1.213350	0.1	-0.015153
1.215017	0.1	-0.013504
1.216683	0.1	-0.010803
1.218350	0.1	-0.006668
1.220017	0.1	-0.001374
1.221683	0.1	0.004410
1.223350	0.1	0.010147
1.225017	0.1	0.015064
1.226683	0.1	0.018189
1.228350	0.1	0.018915
1.230017	0.1	0.017160
1.231683	0.1	0.013253
1.233350	0.1	0.007530
1.235017	0.1	-0.000023
1.236683	0.1	-0.009267
1.238350	0.1	-0.018780
1.240017	0.1	-0.025858
1.241683	0.1	-0.028359
1.243350	0.1	-0.026282
1.245017	0.1	-0.021691
1.246683	0.1	-0.017392
1.248350	0.1	-0.015176
1.250017	0.1	-0.014594
1.251683	0.1	-0.013541
1.253350	0.1	-0.010342
1.255017	0.1	-0.005323
1.256683	0.1	-0.000433
1.258350	0.1	0.002100
1.260017	0.1	0.001127
1.261683	0.1	-0.002575
1.263350	0.1	-0.007204
1.265017	0.1	-0.011097
1.266683	0.1	-0.012219
1.268350	0.1	-0.009215
1.270017	0.1	-0.003302
1.271683	0.1	0.003027
1.273350	0.1	0.008023
1.275017	0.1	0.010617
1.276683	0.1	0.010282
1.278350	0.1	0.007618
1.280017	0.1	0.003623
1.281683	0.1	-0.001555
1.283350	0.1	-0.007907
1.285017	0.1	-0.014179
1.286683	0.1	-0.017984
1.288350	0.1	-0.017546
1.290017	0.1	-0.013174
1.291683	0.1	-0.006701
1.293350	0.1	-0.000382
1.295017	0.1	0.003357
1.296683	0.1	0.002901
1.298350	0.1	-0.000731
1.300017	0.1	-0.004410
1.301683	0.1	-0.005919
1.303350	0.1	-0.005309
1.305017	0.1	-0.003316
1.306683	0.1	-0.000396
1.308350	0.1	0.002277
1.310017	0.1	0.003171
1.311683	0.1	0.002100
1.313350	0.1	0.000075
1.315017	0.1	-0.002077
1.316683	0.1	-0.003646
1.318350	0.1	-0.003749
1.320017	0.1	-0.002184
1.321683	0.1	0.000536
1.323350	0.1	0.004470
1.325017	0.1	0.011036
1.326683	0.1	0.021853
1.328350	0.1	0.036974
1.330017	0.1	0.054454
1.331683	0.1	0.071288
1.333350	0.1	0.084951
1.335017	0.1	0.095456
1.336683	0.1	0.105686
1.338350	0.1	0.119195
1.340017	0.1	0.137184
1.341683	0.1	0.156756
1.343350	0.1	0.172248
1.345017	0.1	0.179224
1.346683	0.1	0.177226
1.348350	0.1	0.169198
1.350017	0.1	0.159293
1.351683	0.1	0.150776
1.353350	0.1	0.144285
1.355017	0.1	0.137701
1.356683	0.1	0.128732
1.358350	0.1	0.117263
1.360017	0.1	0.104560
1.361683	0.1	0.091586
1.363350	0.1	0.079041
1.365017	0.1	0.068056
1.366683	0.1	0.059502
1.368350	0.1	0.053165
1.370017	0.1	0.048638
1.371683	0.1	0.046245
1.373350	0.1	0.046068
1.375017	0.1	0.046613
1.376683	0.1	0.045812
1.378350	0.1	0.043302
1.380017	0.1	0.039628
1.381683	0.1	0.033942
1.383350	0.1	0.025397
1.385017	0.1	0.015646
1.386683	0.1	0.007427
1.388350	0.1	0.001504
1.390017	0.1	-0.003446
1.391683	0.1	-0.008177
1.393350	0.1	-0.011907
1.395017	0.1	-0.014338
1.396683	0.1	-0.016410
1.398350	0.1	-0.018640
1.400017	0.1	-0.021122
1.401683	0.1	-0.024517
1.403350	0.1	-0.029202
1.405017	0.1	-0.034752
1.406683	0.1	-0.040741
1.408350	0.1	-0.047125
1.410017	0.1	-0.053886
1.411683	0.1	-0.060797
1.413350	0.1	-0.067675
1.415017	0.1	-0.074776
1.416683	0.1	-0.081863
1.418350	0.1	-0.087032
1.420017	0.1	-0.088229
1.421683	0.1	-0.085407
1.423350	0.1	-0.079977
1.425017	0.1	-0.073346
1.426683	0.1	-0.066576
1.428350	0.1	-0.060573
1.430017	0.1	-0.055903
1.431683	0.1	-0.052741
1.433350	0.1	-0.051064
1.435017	0.1	-0.050692
1.436683	0.1	-0.050939
1.438350	0.1	-0.050128
1.440017	0.1	-0.046543
1.441683	0.1	-0.040317
1.443350	0.1	-0.032778
1.445017	0.1	-0.024149
1.446683	0.1	-0.013593
1.448350	0.1	-0.001127
1.450017	0.1	0.011707
1.451683	0.1	0.023223
1.453350	0.1	0.032415
1.455017	0.1	0.038249
1.456683	0.1	0.040149
1.458350	0.1	0.039232
1.460017	0.1	0.037467
1.461683	0.1	0.036294
1.463350	0.1	0.036727
1.465017	0.1	0.039274
1.466683	0.1	0.043348
1.468350	0.1	0.047935
1.470017	0.1	0.052289
1.471683	0.1	0.055823
1.473350	0.1	0.058319
1.475017	0.1	0.059758
1.476683	0.1	0.059470
1.478350	0.1	0.056620
1.480017	0.1	0.052075
1.481683	0.1	0.048541
1.483350	0.1	0.048191
1.485017	0.1	0.050995
1.486683	0.1	0.055595
1.488350	0.1	0.060620
1.490017	0.1	0.064103
1.491683	0.1	0.063381
1.493350	0.1	0.057416
1.495017	0.1	0.048243
1.496683	0.1	0.039516
1.498350	0.1	0.034221
1.500017	0.1	0.033490
1.501683	0.1	0.036396
1.503350	0.1	0.040540
1.505017	0.1	0.043553
1.506683	0.1	0.044615
1.508350	0.1	0.044503
1.510017	0.1	0.044559
1.511683	0.1	0.045723
1.513350	0.1	0.048699
1.515017	0.1	0.054077
1.516683	0.1	0.061081
1.518350	0.1	0.067661
1.520017	0.1	0.072746
1.521683	0.1	0.077360
1.523350	0.1	0.083423
1.525017	0.1	0.092494
1.526683	0.1	0.105146
1.528350	0.1	0.120336
1.530017	0.1	0.136164
1.531683	0.1	0.151386
1.533350	0.1	0.165263
1.535017	0.1	0.176718
1.536683	0.1	0.184611
1.538350	0.1	0.189031
1.540017	0.1	0.192467
1.541683	0.1	0.198395
1.543350	0.1	0.207936
1.545017	0.1	0.218987
1.546683	0.1	0.228561
1.548350	0.1	0.235159
1.550017	0.1	0.239247
1.551683	0.1	0.242847
1.553350	0.1	0.248351
1.555017	0.1	0.256747
1.556683	0.1	0.267704
1.558350	0.1	0.281441
1.560017	0.1	0.299131
1.561683	0.1	0.321236
1.563350	0.1	0.347304
1.565017	0.1	0.377418
1.566683	0.1	0.412692
1.568350	0.1	0.454271
1.570017	0.1	0.501852
1.571683	0.1	0.553266
1.573350	0.1	0.606086
1.575017	0.1	0.659302
1.576683	0.1	0.713384
1.578350	0.1	0.768816
1.580017	0.1	0.824835
1.581683	0.1	0.879890
1.583350	0.1	0.932468
1.585017	0.1	0.981353
1.586683	0.1	1.025666
1.588350	0.1	1.064087
1.590017	0.1	1.094458
1.591683	0.1	1.114109
1.593350	0.1	1.120679
1.595017	0.1	1.113862
1.596683	0.1	1.096069
1.598350	0.1	1.070299
1.600017	0.1	1.039668
1.601683	0.1	1.010881
1.603350	0.1	0.996636
1.605017	0.1	1.013451
1.606683	0.1	1.077945
1.608350	0.1	1.204046
1.610017	0.1	1.402018
1.611683	0.1	1.678998
1.613350	0.1	2.039243
1.615017	0.1	2.482678
1.616683	0.1	3.002635
1.618350	0.1	3.584842
1.620017	0.1	4.208754
1.621683	0.1	4.850375
1.623350	0.1	5.486892
1.625017	0.1	6.102026
1.626683	0.1	6.687199
1.628350	0.1	7.238518
1.630017	0.1	7.754201
1.631683	0.1	8.233837
1.633350	0.1	8.677086
1.635017	0.1	9.081303
1.636683	0.1	9.440929
1.638350	0.1	9.750002
1.640017	0.1	10.005813
1.641683	0.1	10.210569
1.643350	0.1	10.368722
1.645017	0.1	10.482580
1.646683	0.1	10.552094
1.648350	0.1	10.578022
1.650017	0.1	10.562446
1.651683	0.1	10.506776
1.653350	0.1	10.412508
1.655017	0.1	10.283673
1.656683	0.1	10.126866
1.658350	0.1	9.949408
1.660017	0.1	9.757765
1.661683	0.1	9.556860
1.663350	0.1	9.350465
1.665017	0.1	9.141332
1.666683	0.1	8.930126
1.668350	0.1	8.715265
1.670017	0.1	8.494733
1.671683	0.1	8.268259
1.673350	0.1	8.037942
1.675017	0.1	7.806877
1.676683	0.1	7.577236
1.678350	0.1	7.349928
1.680017	0.1	7.125447
1.681683	0.1	6.903731
1.683350	0.1	6.683352
1.685017	0.1	6.462405
1.686683	0.1	6.239954
1.688350	0.1	6.016339
1.690017	0.1	5.793576
1.691683	0.1	5.574031
1.693350	0.1	5.357475
1.695017	0.1	5.141841
1.696683	0.1	4.926673
1.698350	0.1	4.713386
1.700017	0.1	4.503410
1.701683	0.1	4.298016
1.703350	0.1	4.098890
1.705017	0.1	3.907038
1.706683	0.1	3.721518
1.708350	0.1	3.540283
1.710017	0.1	3.362307
1.711683	0.1	3.188197
1.713350	0.1	3.019278
1.715017	0.1	2.856781
1.716683	0.1	2.701101
1.718350	0.1	2.551847
1.720017	0.1	2.408898
1.721683	0.1	2.272180
1.723350	0.1	2.140757
1.725017	0.1	2.013673
1.726683	0.1	1.890957
1.728350	0.1	1.772963
1.730017	0.1	1.659836
1.731683	0.1	1.551723
1.733350	0.1	1.449273
1.735017	0.1	1.353659
1.736683	0.1	1.264894
1.738350	0.1	1.181015
1.740017	0.1	1.100558
1.741683	0.1	1.024255
1.743350	0.1	0.953143
1.745017	0.1	0.886861
1.746683	0.1	0.825180
1.748350	0.1	0.769021
1.750017	0.1	0.718306
1.751683	0.1	0.670720
1.753350	0.1	0.623781
1.755017	0.1	0.576512
1.756683	0.1	0.528768
1.758350	0.1	0.480623
1.760017	0.1	0.433018
1.761683	0.1	0.388529
1.763350	0.1	0.350084
1.765017	0.1	0.318317
1.766683	0.1	0.291546
1.768350	0.1	0.268230
1.770017	0.1	0.247569
1.771683	0.1	0.227895
1.773350	0.1	0.206833
1.775017	0.1	0.183792
1.776683	0.1	0.160742
1.778350	0.1	0.140318
1.780017	0.1	0.124085
1.781683	0.1	0.111852
1.783350	0.1	0.101435
1.785017	0.1	0.089905
1.786683	0.1	0.075926
1.788350	0.1	0.060019
1.790017	0.1	0.043195
1.791683	0.1	0.026664
1.793350	0.1	0.011930
1.795017	0.1	-0.000224
1.796683	0.1	-0.010561
1.798350	0.1	-0.020536
1.800017	0.1	-0.030953
1.801683	0.1	-0.042105
1.803350	0.1	-0.054422
1.805017	0.1	-0.068098
1.806683	0.1	-0.082036
1.808350	0.1	-0.093919
1.810017	0.1	-0.102040
1.811683	0.1	-0.106953
1.813350	0.1	-0.110497
1.815017	0.1	-0.114408
1.816683	0.1	-0.120210
1.818350	0.1	-0.128029
1.820017	0.1	-0.136299
1.821683	0.1	-0.144010
1.823350	0.1	-0.151563
1.825017	0.1	-0.158683
1.826683	0.1	-0.163643
1.828350	0.1	-0.164900
1.830017	0.1	-0.162646
1.831683	0.1	-0.159140
1.833350	0.1	-0.157515
1.835017	0.1	-0.159442
1.836683	0.1	-0.164164
1.838350	0.1	-0.169417
1.840017	0.1	-0.172970
1.841683	0.1	-0.173966
1.843350	0.1	-0.172998
1.845017	0.1	-0.171037
1.846683	0.1	-0.168839
1.848350	0.1	-0.166814
1.850017	0.1	-0.165002
1.851683	0.1	-0.163307
1.853350	0.1	-0.161063
1.855017	0.1	-0.156942
1.856683	0.1	-0.150041
1.858350	0.1	-0.139959
1.860017	0.1	-0.126180
1.861683	0.1	-0.108834
1.863350	0.1	-0.089314
1.865017	0.1	-0.069393
1.866683	0.1	-0.049784
1.868350	0.1	-0.029458
1.870017	0.1	-0.007232
1.871683	0.1	0.016526
1.873350	0.1	0.041281
1.875017	0.1	0.068112
1.876683	0.1	0.098720
1.878350	0.1	0.133594
1.880017	0.1	0.171624
1.881683	0.1	0.210805
1.883350	0.1	0.249227
1.885017	0.1	0.285897
1.886683	0.1	0.321278
1.888350	0.1	0.356222
1.890017	0.1	0.389544
1.891683	0.1	0.418737
1.893350	0.1	0.443347
1.895017	0.1	0.465112
1.896683	0.1	0.485075
1.898350	0.1	0.502793
1.900017	0.1	0.517829
1.901683	0.1	0.530519
1.903350	0.1	0.540819
1.905017	0.1	0.547287
1.906683	0.1	0.548377
1.908350	0.1	0.544400
1.910017	0.1	0.536945
1.911683	0.1	0.526989
1.913350	0.1	0.514835
1.915017	0.1	0.501461
1.916683	0.1	0.488348
1.918350	0.1	0.475859
1.920017	0.1	0.463133
1.921683	0.1	0.449265
1.923350	0.1	0.433698
1.925017	0.1	0.416110
1.926683	0.1	0.397027
1.928350	0.1	0.378615
1.930017	0.1	0.363057
1.931683	0.1	0.349227
1.933350	0.1	0.333558
1.935017	0.1	0.314401
1.936683	0.1	0.293655
1.938350	0.1	0.274181
1.940017	0.1	0.256752
1.941683	0.1	0.240523
1.943350	0.1	0.225464
1.945017	0.1	0.212477
1.946683	0.1	0.202116
1.948350	0.1	0.194395
1.950017	0.1	0.188835
1.951683	0.1	0.183815
1.953350	0.1	0.177040
1.955017	0.1	0.167694
1.956683	0.1	0.156574
1.958350	0.1	0.143722
1.960017	0.1	0.128350
1.961683	0.1	0.111065
1.963350	0.1	0.094031
1.965017	0.1	0.078827
1.966683	0.1	0.065537
1.968350	0.1	0.054273
1.970017	0.1	0.046100
1.971683	0.1	0.041565
1.973350	0.1	0.039297
1.975017	0.1	0.036587
1.976683	0.1	0.030883
1.978350	0.1	0.020578
1.980017	0.1	0.005872
1.981683	0.1	-0.010179
1.983350	0.1	-0.023493
1.985017	0.1	-0.032848
1.986683	0.1	-0.040564
1.988350	0.1	-0.049071
1.990017	0.1	-0.058049
1.991683	0.1	-0.065584
1.993350	0.1	-0.071046
1.995017	0.1	-0.075595
1.996683	0.1	-0.080522
1.998350	0.1	-0.086064
2.000017	0.1	-0.092117
2.001683	0.1	-0.099111
2.003350	0.1	-0.106799
2.005017	0.1	-0.113635
2.006683	0.1	-0.118581
2.008350	0.1	-0.122134
2.010017	0.1	-0.125421
2.011683	0.1	-0.129375
2.013350	0.1	-0.134944
2.015017	0.1	-0.143521
2.016683	0.1	-0.155857
2.018350	0.1	-0.170041
2.020017	0.1	-0.181780
2.021683	0.1	-0.187648
2.023350	0.1	-0.187722
2.025017	0.1	-0.184872
2.026683	0.1	-0.182297
2.028350	0.1	-0.181757
2.030017	0.1	-0.183559
2.031683	0.1	-0.187410
2.033350	0.1	-0.192593
2.035017	0.1	-0.197622
2.036683	0.1	-0.201045
2.038350	0.1	-0.202940
2.040017	0.1	-0.204635
2.041683	0.1	-0.206395
2.043350	0.1	-0.206809
2.045017	0.1	-0.205459
2.046683	0.1	-0.204993
2.048350	0.1	-0.209007
2.050017	0.1	-0.218074
2.051683	0.1	-0.228873
2.053350	0.1	-0.237389
2.055017	0.1	-0.242456
2.056683	0.1	-0.245827
2.058350	0.1	-0.248761
2.060017	0.1	-0.250652
2.061683	0.1	-0.251890
2.063350	0.1	-0.254763
2.065017	0.1	-0.260537
2.066683	0.1	-0.267788
2.068350	0.1	-0.273734
2.070017	0.1	-0.276286
2.071683	0.1	-0.275853
2.073350	0.1	-0.274847
2.075017	0.1	-0.274377
2.076683	0.1	-0.273143
2.078350	0.1	-0.270382
2.080017	0.1	-0.267806
2.081683	0.1	-0.267238
2.083350	0.1	-0.268067
2.085017	0.1	-0.268724
2.086683	0.1	-0.268924
2.088350	0.1	-0.269767
2.090017	0.1	-0.272519
2.091683	0.1	-0.277166
2.093350	0.1	-0.282368
2.095017	0.1	-0.286805
2.096683	0.1	-0.290126
2.098350	0.1	-0.292677
2.100017	0.1	-0.294643
2.101683	0.1	-0.295653
2.103350	0.1	-0.295062
2.105017	0.1	-0.292403
2.106683	0.1	-0.288016
2.108350	0.1	-0.283280
2.110017	0.1	-0.280035
2.111683	0.1	-0.279155
2.113350	0.1	-0.279155
2.115017	0.1	-0.277152
2.116683	0.1	-0.271783
2.118350	0.1	-0.264822
2.120017	0.1	-0.260295
2.121683	0.1	-0.261744
2.123350	0.1	-0.269148
2.125017	0.1	-0.278177
2.126683	0.1	-0.283201
2.128350	0.1	-0.281767
2.130017	0.1	-0.275970
2.131683	0.1	-0.269199
2.133350	0.1	-0.262852
2.135017	0.1	-0.256412
2.136683	0.1	-0.249567
2.138350	0.1	-0.243476
2.140017	0.1	-0.239918
2.141683	0.1	-0.239159
2.143350	0.1	-0.239410
2.145017	0.1	-0.238535
2.146683	0.1	-0.235578
2.148350	0.1	-0.230665
2.150017	0.1	-0.224211
2.151683	0.1	-0.216896
2.153350	0.1	-0.210097
2.155017	0.1	-0.205375
2.156683	0.1	-0.203266
2.158350	0.1	-0.202926
2.160017	0.1	-0.203042
2.161683	0.1	-0.202772
2.163350	0.1	-0.201371
2.165017	0.1	-0.197985
2.166683	0.1	-0.192705
2.168350	0.1	-0.186581
2.170017	0.1	-0.180276
2.171683	0.1	-0.173957
2.173350	0.1	-0.168192
2.175017	0.1	-0.164080
2.176683	0.1	-0.162804
2.178350	0.1	-0.164690
2.180017	0.1	-0.168262
2.181683	0.1	-0.170479
2.183350	0.1	-0.168593
2.185017	0.1	-0.162032
2.186683	0.1	-0.152420
2.188350	0.1	-0.142045
2.190017	0.1	-0.132583
2.191683	0.1	-0.124793
2.193350	0.1	-0.118399
2.195017	0.1	-0.112527
2.196683	0.1	-0.106855
2.198350	0.1	-0.102418
2.200017	0.1	-0.100466
2.201683	0.1	-0.100383
2.203350	0.1	-0.100313
2.205017	0.1	-0.099884
2.206683	0.1	-0.100019
2.208350	0.1	-0.100518
2.210017	0.1	-0.100080
2.211683	0.1	-0.098338
2.213350	0.1	-0.096122
2.215017	0.1	-0.094250
2.216683	0.1	-0.093058
2.218350	0.1	-0.092597
2.220017	0.1	-0.092667
2.221683	0.1	-0.092494
2.223350	0.1	-0.090823
2.225017	0.1	-0.086497
2.226683	0.1	-0.079097
2.228350	0.1	-0.069896
2.230017	0.1	-0.061654
2.231683	0.1	-0.056424
2.233350	0.1	-0.053933
2.235017	0.1	-0.052457
2.236683	0.1	-0.050799
2.238350	0.1	-0.048750
2.240017	0.1	-0.045821
2.241683	0.1	-0.041844
2.243350	0.1	-0.038911
2.245017	0.1	-0.040070
2.246683	0.1	-0.045728
2.248350	0.1	-0.052960
2.250017	0.1	-0.058431
2.251683	0.1	-0.060224
2.253350	0.1	-0.057616
2.255017	0.1	-0.051423
2.256683	0.1	-0.044191
2.258350	0.1	-0.038296
2.260017	0.1	-0.033774
2.261683	0.1	-0.028615
2.263350	0.1	-0.021122
2.265017	0.1	-0.011693
2.266683	0.1	-0.002417
2.268350	0.1	0.004461
2.270017	0.1	0.007050
2.271683	0.1	0.004321
2.273350	0.1	-0.002114
2.275017	0.1	-0.008657
2.276683	0.1	-0.013155
2.278350	0.1	-0.015912
2.280017	0.1	-0.017835
2.281683	0.1	-0.019125
2.283350	0.1	-0.019157
2.285017	0.1	-0.017737
2.286683	0.1	-0.015954
2.288350	0.1	-0.014519
2.290017	0.1	-0.012657
2.291683	0.1	-0.009881
2.293350	0.1	-0.007101
2.295017	0.1	-0.005434
2.296683	0.1	-0.005262
2.298350	0.1	-0.006151
2.300017	0.1	-0.007045
2.301683	0.1	-0.007465
2.303350	0.1	-0.008005
2.305017	0.1	-0.008806
2.306683	0.1	-0.009122
2.308350	0.1	-0.009043
2.310017	0.1	-0.009481
2.311683	0.1	-0.009672
2.313350	0.1	-0.007018
2.315017	0.1	-0.000773
2.316683	0.1	0.006324
2.318350	0.1	0.010887
2.320017	0.1	0.011800
2.321683	0.1	0.010557
2.323350	0.1	0.009397
2.325017	0.1	0.008969
2.326683	0.1	0.009183
2.328350	0.1	0.011120
2.330017	0.1	0.014924
2.331683	0.1	0.017746
2.333350	0.1	0.017057
2.335017	0.1	0.013779
2.336683	0.1	0.010305
2.338350	0.1	0.007283
2.340017	0.1	0.003586
2.341683	0.1	-0.001281
2.343350	0.1	-0.006198
2.345017	0.1	-0.010617
2.346683	0.1	-0.015572
2.348350	0.1	-0.021183
2.350017	0.1	-0.024941
2.351683	0.1	-0.023684
2.353350	0.1	-0.017118
2.355017	0.1	-0.008359
2.356683	0.1	-0.001253
2.358350	0.1	0.002240
2.360017	0.1	0.002827
2.361683	0.1	0.002724
2.363350	0.1	0.003208
2.365017	0.1	0.003870
2.366683	0.1	0.004284
2.368350	0.1	0.005057
2.370017	0.1	0.006575
2.371683	0.1	0.007814
2.373350	0.1	0.007087
2.375017	0.1	0.003711
2.376683	0.1	-0.001700
2.378350	0.1	-0.007940
2.380017	0.1	-0.013537
2.381683	0.1	-0.017132
2.383350	0.1	-0.018263
2.385017	0.1	-0.017881
2.386683	0.1	-0.018007
2.388350	0.1	-0.019716
2.390017	0.1	-0.021728
2.391683	0.1	-0.021840
2.393350	0.1	-0.019292
2.395017	0.1	-0.015739
2.396683	0.1	-0.013513
2.398350	0.1	-0.013099
2.400017	0.1	-0.013425
2.401683	0.1	-0.013532
2.403350	0.1	-0.012801
2.405017	0.1	-0.011073
2.406683	0.1	-0.009490
2.408350	0.1	-0.010491
2.410017	0.1	-0.015819
2.411683	0.1	-0.024154
2.413350	0.1	-0.031400
2.415017	0.1	-0.034147
2.416683	0.1	-0.032387
2.418350	0.1	-0.028387
2.420017	0.1	-0.024070
2.421683	0.1	-0.020619
2.423350	0.1	-0.019781
2.425017	0.1	-0.022841
2.426683	0.1	-0.027982
2.428350	0.1	-0.031372
2.430017	0.1	-0.031288
2.431683	0.1	-0.029467
2.433350	0.1	-0.028424
2.435017	0.1	-0.028485
2.436683	0.1	-0.027954
2.438350	0.1	-0.025765
2.440017	0.1	-0.022799
2.441683	0.1	-0.020615
2.443350	0.1	-0.019949
2.445017	0.1	-0.020624
2.446683	0.1	-0.022152
2.448350	0.1	-0.023902
2.450017	0.1	-0.025230
2.451683	0.1	-0.025760
2.453350	0.1	-0.025723
2.455017	0.1	-0.026301
2.456683	0.1	-0.028657
2.458350	0.1	-0.032564
2.460017	0.1	-0.037178
2.461683	0.1	-0.042389
2.463350	0.1	-0.048419
2.465017	0.1	-0.054543
2.466683	0.1	-0.058962
2.468350	0.1	-0.060103
2.470017	0.1	-0.057863
2.471683	0.1	-0.053523
2.473350	0.1	-0.049025
2.475017	0.1	-0.046142
2.476683	0.1	-0.045812
2.478350	0.1	-0.047726
2.480017	0.1	-0.050422
2.481683	0.1	-0.051912
2.483350	0.1	-0.051484
2.485017	0.1	-0.050846
2.486683	0.1	-0.051684
2.488350	0.1	-0.052904
2.490017	0.1	-0.052457
2.491683	0.1	-0.050352
2.493350	0.1	-0.048224
2.495017	0.1	-0.046953
2.496683	0.1	-0.045709
2.498350	0.1	-0.043232
2.500017	0.1	-0.039721
2.501683	0.1	-0.036946
2.503350	0.1	-0.036103
2.505017	0.1	-0.036354
2.506683	0.1	-0.036750
2.508350	0.1	-0.037863
2.510017	0.1	-0.040107
2.511683	0.1	-0.042999
2.513350	0.1	-0.046440
2.515017	0.1	-0.050515
2.516683	0.1	-0.054771
2.518350	0.1	-0.058487
2.520017	0.1	-0.060629
2.521683	0.1	-0.060340
2.523350	0.1	-0.058394
2.525017	0.1	-0.056685
2.526683	0.1	-0.055754
2.528350	0.1	-0.054482
2.530017	0.1	-0.051758
2.531683	0.1	-0.047185
2.533350	0.1	-0.041514
2.535017	0.1	-0.036675
2.536683	0.1	-0.033928
2.538350	0.1	-0.032769
2.540017	0.1	-0.032512
2.541683	0.1	-0.033146
2.543350	0.1	-0.034100
2.545017	0.1	-0.034026
2.546683	0.1	-0.032429
2.548350	0.1	-0.030869
2.550017	0.1	-0.031665
2.551683	0.1	-0.035120
2.553350	0.1	-0.038873
2.555017	0.1	-0.040410
2.556683	0.1	-0.038990
2.558350	0.1	-0.035353
2.560017	0.1	-0.031553
2.561683	0.1	-0.030310
2.563350	0.1	-0.032363
2.565017	0.1	-0.035269
2.566683	0.1	-0.035786
2.568350	0.1	-0.032731
2.570017	0.1	-0.027637
2.571683	0.1	-0.023302
2.573350	0.1	-0.021337
2.575017	0.1	-0.021034
2.576683	0.1	-0.021085
2.578350	0.1	-0.021327
2.580017	0.1	-0.022128
2.581683	0.1	-0.023046
2.583350	0.1	-0.022617
2.585017	0.1	-0.019944
2.586683	0.1	-0.016275
2.588350	0.1	-0.014189
2.590017	0.1	-0.014738
2.591683	0.1	-0.016238
2.593350	0.1	-0.016475
2.595017	0.1	-0.015339
2.596683	0.1	-0.014445
2.598350	0.1	-0.015004
2.600017	0.1	-0.016312
2.601683	0.1	-0.016093
2.603350	0.1	-0.012796
2.605017	0.1	-0.007902
2.606683	0.1	-0.005052
2.608350	0.1	-0.006445
2.610017	0.1	-0.010799
2.611683	0.1	-0.015125
2.613350	0.1	-0.017677
2.615017	0.1	-0.018445
2.616683	0.1	-0.017760
2.618350	0.1	-0.016168
2.620017	0.1	-0.015195
2.621683	0.1	-0.016443
2.623350	0.1	-0.020047
2.625017	0.1	-0.024252
2.626683	0.1	-0.026016
2.628350	0.1	-0.022845
2.630017	0.1	-0.015241
2.631683	0.1	-0.006864
2.633350	0.1	-0.001355
2.635017	0.1	0.000559
2.636683	0.1	0.000740
2.638350	0.1	0.001215
2.640017	0.1	0.001946
2.641683	0.1	0.001239
2.643350	0.1	-0.001411
2.645017	0.1	-0.004079
2.646683	0.1	-0.005164
2.648350	0.1	-0.005751
2.650017	0.1	-0.008056
2.651683	0.1	-0.012219
2.653350	0.1	-0.015940
2.655017	0.1	-0.017374
2.656683	0.1	-0.017066
2.658350	0.1	-0.016517
2.660017	0.1	-0.015716
2.661683	0.1	-0.012903
2.663350	0.1	-0.007115
2.665017	0.1	-0.000326
2.666683	0.1	0.003809
2.668350	0.1	0.003171
2.670017	0.1	-0.001597
2.671683	0.1	-0.008238
2.673350	0.1	-0.014389
2.675017	0.1	-0.018249
2.676683	0.1	-0.018873
2.678350	0.1	-0.016456
2.680017	0.1	-0.012522
2.681683	0.1	-0.009108
2.683350	0.1	-0.007628
2.685017	0.1	-0.008303
2.686683	0.1	-0.010575
2.688350	0.1	-0.013942
2.690017	0.1	-0.018030
2.691683	0.1	-0.021853
2.693350	0.1	-0.023670
2.695017	0.1	-0.021849
2.696683	0.1	-0.016000
2.698350	0.1	-0.008531
2.700017	0.1	-0.003860
2.701683	0.1	-0.004228
2.703350	0.1	-0.008061
2.705017	0.1	-0.013141
2.706683	0.1	-0.018482
2.708350	0.1	-0.023218
2.710017	0.1	-0.026571
2.711683	0.1	-0.028615
2.713350	0.1	-0.029486
2.715017	0.1	-0.029146
2.716683	0.1	-0.028233
2.718350	0.1	-0.027413
2.720017	0.1	-0.025989
2.721683	0.1	-0.023074
2.723350	0.1	-0.019413
2.725017	0.1	-0.016382
2.726683	0.1	-0.014291
2.728350	0.1	-0.012391
2.730017	0.1	-0.009695
2.731683	0.1	-0.005676
2.733350	0.1	-0.000834
2.735017	0.1	0.002948
2.736683	0.1	0.003148
2.738350	0.1	-0.000834
2.740017	0.1	-0.006519
2.741683	0.1	-0.010431
2.743350	0.1	-0.010924
2.745017	0.1	-0.009132
2.746683	0.1	-0.007413
2.748350	0.1	-0.006892
2.750017	0.1	-0.007013
2.751683	0.1	-0.007665
2.753350	0.1	-0.009928
2.755017	0.1	-0.013867
2.756683	0.1	-0.017360
2.758350	0.1	-0.018170
2.760017	0.1	-0.016363
2.761683	0.1	-0.013839
2.763350	0.1	-0.012373
2.765017	0.1	-0.012340
2.766683	0.1	-0.012657
2.768350	0.1	-0.012261
2.770017	0.1	-0.011949
2.771683	0.1	-0.013686
2.773350	0.1	-0.018328
2.775017	0.1	-0.024554
2.776683	0.1	-0.029844
2.778350	0.1	-0.032014
2.780017	0.1	-0.030347
2.781683	0.1	-0.025830
2.783350	0.1	-0.020298
2.785017	0.1	-0.014897
2.786683	0.1	-0.009667
2.788350	0.1	-0.004605
2.790017	0.1	-0.000666
2.791683	0.1	0.000461
2.793350	0.1	-0.002012
2.795017	0.1	-0.006524
2.796683	0.1	-0.010524
2.798350	0.1	-0.013188
2.800017	0.1	-0.015981
2.801683	0.1	-0.020554
2.803350	0.1	-0.026268
2.805017	0.1	-0.030142
2.806683	0.1	-0.029737
2.808350	0.1	-0.025695
2.810017	0.1	-0.021155
2.811683	0.1	-0.018869
2.813350	0.1	-0.018780
2.815017	0.1	-0.018659
2.816683	0.1	-0.016768
2.818350	0.1	-0.013523
2.820017	0.1	-0.010533
2.821683	0.1	-0.008703
2.823350	0.1	-0.008009
2.825017	0.1	-0.008298
2.826683	0.1	-0.009197
2.828350	0.1	-0.010338
2.830017	0.1	-0.012331
2.831683	0.1	-0.016270
2.833350	0.1	-0.021518
2.835017	0.1	-0.025211
2.836683	0.1	-0.025374
2.838350	0.1	-0.023432
2.840017	0.1	-0.022044
2.841683	0.1	-0.021975
2.843350	0.1	-0.022035
2.845017	0.1	-0.020531
2.846683	0.1	-0.016750
2.848350	0.1	-0.012219
2.850017	0.1	-0.009802
2.851683	0.1	-0.011283
2.853350	0.1	-0.015665
2.855017	0.1	-0.019595
2.856683	0.1	-0.019851
2.858350	0.1	-0.015721
2.860017	0.1	-0.009919
2.861683	0.1	-0.006631
2.863350	0.1	-0.007674
2.865017	0.1	-0.011688
2.866683	0.1	-0.016699
2.868350	0.1	-0.020643
2.870017	0.1	-0.021150
2.871683	0.1	-0.018133
2.873350	0.1	-0.014482
2.875017	0.1	-0.012564
2.876683	0.1	-0.012154
2.878350	0.1	-0.011912
2.880017	0.1	-0.010906
2.881683	0.1	-0.008931
2.883350	0.1	-0.006380
2.885017	0.1	-0.004126
2.886683	0.1	-0.003260
2.888350	0.1	-0.004964
2.890017	0.1	-0.009653
2.891683	0.1	-0.016103
2.893350	0.1	-0.022124
2.895017	0.1	-0.025746
2.896683	0.1	-0.026268
2.898350	0.1	-0.024950
2.900017	0.1	-0.023628
2.901683	0.1	-0.022529
2.903350	0.1	-0.020633
2.905017	0.1	-0.017355
2.906683	0.1	-0.012978
2.908350	0.1	-0.008703
2.910017	0.1	-0.006296
2.911683	0.1	-0.006217
2.913350	0.1	-0.006580
2.915017	0.1	-0.005132
2.916683	0.1	-0.001863
2.918350	0.1	0.001215
2.920017	0.1	0.002249
2.921683	0.1	0.000461
2.923350	0.1	-0.003497
2.925017	0.1	-0.007157
2.926683	0.1	-0.008596
2.928350	0.1	-0.008852
2.930017	0.1	-0.009541
2.931683	0.1	-0.009467
2.933350	0.1	-0.006626
2.935017	0.1	-0.002240
2.936683	0.1	0.000051
2.938350	0.1	-0.001737
2.940017	0.1	-0.005797
2.941683	0.1	-0.008480
2.943350	0.1	-0.007893
2.945017	0.1	-0.005295
2.946683	0.1	-0.003222
2.948350	0.1	-0.003390
2.950017	0.1	-0.006156
2.951683	0.1	-0.010394
2.953350	0.1	-0.014184
2.955017	0.1	-0.016564
2.956683	0.1	-0.017812
2.958350	0.1	-0.018012
2.960017	0.1	-0.016540
2.961683	0.1	-0.013621
2.963350	0.1	-0.011194
2.965017	0.1	-0.010747
2.966683	0.1	-0.011609
2.968350	0.1	-0.012107
2.970017	0.1	-0.011083
2.971683	0.1	-0.008554
2.973350	0.1	-0.005933
2.975017	0.1	-0.004587
2.976683	0.1	-0.003856
2.978350	0.1	-0.001919
2.980017	0.1	0.001146
2.981683	0.1	0.002845
2.983350	0.1	0.001104
2.985017	0.1	-0.003409
2.986683	0.1	-0.008070
2.988350	0.1	-0.010636
2.990017	0.1	-0.010785
2.991683	0.1	-0.009686
2.993350	0.1	-0.008186
2.995017	0.1	-0.005332
2.996683	0.1	0.000633
2.998350	0.1	0.009243
3.000017	0.1	0.016745
3.001683	0.1	0.019260
3.003350	0.1	0.016266
3.005017	0.1	0.009821
3.006683	0.1	0.001951
3.008350	0.1	-0.006058
3.010017	0.1	-0.012959
3.011683	0.1	-0.017700
3.013350	0.1	-0.020037
3.015017	0.1	-0.019758
3.016683	0.1	-0.016103
3.018350	0.1	-0.009947
3.020017	0.1	-0.004959
3.021683	0.1	-0.004563
3.023350	0.1	-0.008997
3.025017	0.1	-0.015553
3.026683	0.1	-0.020643
3.028350	0.1	-0.022342
3.030017	0.1	-0.021439
3.031683	0.1	-0.019968
3.033350	0.1	-0.019218
3.035017	0.1	-0.018957
3.036683	0.1	-0.018212
3.038350	0.1	-0.016754
3.040017	0.1	-0.015236
3.041683	0.1	-0.013690
3.043350	0.1	-0.011120
3.045017	0.1	-0.007036
3.046683	0.1	-0.002114
3.048350	0.1	0.002426
3.050017	0.1	0.004955
3.051683	0.1	0.004014
3.053350	0.1	-0.000279
3.055017	0.1	-0.006226
3.056683	0.1	-0.012079
3.058350	0.1	-0.017197
3.060017	0.1	-0.022189
3.061683	0.1	-0.027865
3.063350	0.1	-0.033262
3.065017	0.1	-0.035865
3.066683	0.1	-0.034617
3.068350	0.1	-0.031353
3.070017	0.1	-0.028694
3.071683	0.1	-0.027949
3.073350	0.1	-0.028173
3.075017	0.1	-0.026561
3.076683	0.1	-0.021700
3.078350	0.1	-0.015725
3.080017	0.1	-0.011488
3.081683	0.1	-0.009346
3.083350	0.1	-0.008042
3.085017	0.1	-0.006915
3.086683	0.1	-0.006668
3.088350	0.1	-0.008624
3.090017	0.1	-0.013206
3.091683	0.1	-0.018887
3.093350	0.1	-0.022925
3.095017	0.1	-0.023544
3.096683	0.1	-0.020973
3.098350	0.1	-0.016810
3.100017	0.1	-0.013364
3.101683	0.1	-0.012619
3.103350	0.1	-0.014505
3.105017	0.1	-0.017015
3.106683	0.1	-0.018608
3.108350	0.1	-0.018799
3.110017	0.1	-0.017006
3.111683	0.1	-0.014049
3.113350	0.1	-0.012447
3.115017	0.1	-0.012703
3.116683	0.1	-0.012950
3.118350	0.1	-0.012396
3.120017	0.1	-0.011735
3.121683	0.1	-0.011157
3.123350	0.1	-0.010077
3.125017	0.1	-0.008363
3.126683	0.1	-0.007218
3.128350	0.1	-0.007870
3.130017	0.1	-0.009327
3.131683	0.1	-0.009243
3.133350	0.1	-0.006789
3.135017	0.1	-0.003171
3.136683	0.1	-0.000452
3.138350	0.1	-0.000950
3.140017	0.1	-0.006082
3.141683	0.1	-0.014477
3.143350	0.1	-0.022254
3.145017	0.1	-0.025891
3.146683	0.1	-0.024466
3.148350	0.1	-0.019530
3.150017	0.1	-0.013788
3.151683	0.1	-0.009746
3.153350	0.1	-0.008363
3.155017	0.1	-0.009029
3.156683	0.1	-0.010580
3.158350	0.1	-0.011469
3.160017	0.1	-0.010245
3.161683	0.1	-0.007115
3.163350	0.1	-0.003986
3.165017	0.1	-0.002789
3.166683	0.1	-0.004424
3.168350	0.1	-0.008289
3.170017	0.1	-0.012359
3.171683	0.1	-0.014491
3.173350	0.1	-0.014626
3.175017	0.1	-0.014720
3.176683	0.1	-0.015697
3.178350	0.1	-0.015628
3.180017	0.1	-0.011926
3.181683	0.1	-0.005024
3.183350	0.1	0.001462
3.185017	0.1	0.004526
3.186683	0.1	0.004047
3.188350	0.1	0.001444
3.190017	0.1	-0.002356
3.191683	0.1	-0.007139
3.193350	0.1	-0.012275
3.195017	0.1	-0.016252
3.196683	0.1	-0.017444
3.198350	0.1	-0.014948
3.200017	0.1	-0.008666
3.201683	0.1	0.000498
3.203350	0.1	0.010007
3.205017	0.1	0.016219
3.206683	0.1	0.016806
3.208350	0.1	0.012205
3.210017	0.1	0.004740
3.211683	0.1	-0.002636
3.213350	0.1	-0.007255
3.215017	0.1	-0.007795
3.216683	0.1	-0.004829
3.218350	0.1	-0.000400
3.220017	0.1	0.003064
3.221683	0.1	0.003763
3.223350	0.1	0.001388
3.225017	0.1	-0.002654
3.226683	0.1	-0.006217
3.228350	0.1	-0.007441
3.230017	0.1	-0.004945
3.231683	0.1	0.001374
3.233350	0.1	0.009332
3.235017	0.1	0.015600
3.236683	0.1	0.017984
3.238350	0.1	0.016238
3.240017	0.1	0.011693
3.241683	0.1	0.006245
3.243350	0.1	0.001327
3.245017	0.1	-0.002170
3.246683	0.1	-0.003679
3.248350	0.1	-0.003176
3.250017	0.1	-0.001569
3.251683	0.1	-0.000512
3.253350	0.1	-0.001588
3.255017	0.1	-0.005551
3.256683	0.1	-0.011171
3.258350	0.1	-0.015120
3.260017	0.1	-0.014636
3.261683	0.1	-0.010030
3.263350	0.1	-0.003972
3.265017	0.1	0.000875
3.266683	0.1	0.003302
3.268350	0.1	0.003595
3.270017	0.1	0.002594
3.271683	0.1	0.000503
3.273350	0.1	-0.002701
3.275017	0.1	-0.005653
3.276683	0.1	-0.005877
3.278350	0.1	-0.002794
3.280017	0.1	0.000955
3.281683	0.1	0.002198
3.283350	0.1	0.000088
3.285017	0.1	-0.003828
3.286683	0.1	-0.007455
3.288350	0.1	-0.009374
3.290017	0.1	-0.008265
3.291683	0.1	-0.003399
3.293350	0.1	0.003269
3.295017	0.1	0.008051
3.296683	0.1	0.008694
3.298350	0.1	0.005481
3.300017	0.1	0.000438
3.301683	0.1	-0.004102
3.303350	0.1	-0.007125
3.305017	0.1	-0.009011
3.306683	0.1	-0.009853
3.308350	0.1	-0.009043
3.310017	0.1	-0.006743
3.311683	0.1	-0.004373
3.313350	0.1	-0.003520
3.315017	0.1	-0.004666
3.316683	0.1	-0.006896
3.318350	0.1	-0.009108
3.320017	0.1	-0.011069
3.321683	0.1	-0.013527
3.323350	0.1	-0.017146
3.325017	0.1	-0.020904
3.326683	0.1	-0.022571
3.328350	0.1	-0.021379
3.330017	0.1	-0.018813
3.331683	0.1	-0.016275
3.333350	0.1	-0.013500
3.335017	0.1	-0.009509
3.336683	0.1	-0.003888
3.338350	0.1	0.002878
3.340017	0.1	0.009267
3.341683	0.1	0.013011
3.343350	0.1	0.012550
3.345017	0.1	0.008545
3.346683	0.1	0.003101
3.348350	0.1	-0.001928
3.350017	0.1	-0.004927
3.351683	0.1	-0.005052
3.353350	0.1	-0.003465
3.355017	0.1	-0.001881
3.356683	0.1	-0.000517
3.358350	0.1	0.000848
3.360017	0.1	0.001779
3.361683	0.1	0.002212
3.363350	0.1	0.003027
3.365017	0.1	0.005225
3.366683	0.1	0.009127
3.368350	0.1	0.014156
3.370017	0.1	0.018966
3.371683	0.1	0.021555
3.373350	0.1	0.020275
3.375017	0.1	0.015479
3.376683	0.1	0.008969
3.378350	0.1	0.001853
3.380017	0.1	-0.005397
3.381683	0.1	-0.011679
3.383350	0.1	-0.016177
3.385017	0.1	-0.019218
3.386683	0.1	-0.020340
3.388350	0.1	-0.017635
3.390017	0.1	-0.010678
3.391683	0.1	-0.002058
3.393350	0.1	0.005267
3.395017	0.1	0.010813
3.396683	0.1	0.015125
3.398350	0.1	0.017215
3.400017	0.1	0.015739
3.401683	0.1	0.011283
3.403350	0.1	0.005751
3.405017	0.1	0.000726
3.406683	0.1	-0.002915
3.408350	0.1	-0.005262
3.410017	0.1	-0.006938
3.411683	0.1	-0.007730
3.413350	0.1	-0.006557
3.415017	0.1	-0.003045
3.416683	0.1	0.001462
3.418350	0.1	0.004852
3.420017	0.1	0.006119
3.421683	0.1	0.006245
3.423350	0.1	0.007050
3.425017	0.1	0.009220
3.426683	0.1	0.011860
3.428350	0.1	0.013830
3.430017	0.1	0.015013
3.431683	0.1	0.016084
3.433350	0.1	0.017192
3.435017	0.1	0.017355
3.436683	0.1	0.015707
3.438350	0.1	0.012466
3.440017	0.1	0.008363
3.441683	0.1	0.004098
3.443350	0.1	0.000419
3.445017	0.1	-0.001094
3.446683	0.1	0.001206
3.448350	0.1	0.006584
3.450017	0.1	0.012126
3.451683	0.1	0.015753
3.453350	0.1	0.017355
3.455017	0.1	0.017625
3.456683	0.1	0.017560
3.458350	0.1	0.017993
3.460017	0.1	0.018333
3.461683	0.1	0.017015
3.463350	0.1	0.014422
3.465017	0.1	0.013039
3.466683	0.1	0.013728
3.468350	0.1	0.014529
3.470017	0.1	0.012987
3.471683	0.1	0.007963
3.473350	0.1	0.000773
3.475017	0.1	-0.005858
3.476683	0.1	-0.010924
3.478350	0.1	-0.015339
3.480017	0.1	-0.019507
3.481683	0.1	-0.022883
3.483350	0.1	-0.025011
3.485017	0.1	-0.025416
3.486683	0.1	-0.022822
3.488350	0.1	-0.015488
3.490017	0.1	-0.002449
3.491683	0.1	0.016359
3.493350	0.1	0.041029
3.495017	0.1	0.070995
3.496683	0.1	0.103069
3.498350	0.1	0.132499
3.500017	0.1	0.156770
3.501683	0.1	0.176979
3.503350	0.1	0.195559
3.505017	0.1	0.213385
3.506683	0.1	0.229334
3.508350	0.1	0.242237
3.510017	0.1	0.252086
3.511683	0.1	0.259574
3.513350	0.1	0.265515
3.515017	0.1	0.270316
3.516683	0.1	0.273534
3.518350	0.1	0.274274
3.520017	0.1	0.272258
3.521683	0.1	0.267611
3.523350	0.1	0.259578
3.525017	0.1	0.246949
3.526683	0.1	0.229999
3.528350	0.1	0.211550
3.530017	0.1	0.195620
3.531683	0.1	0.184677
3.533350	0.1	0.178702
3.535017	0.1	0.176248
3.536683	0.1	0.175098
3.538350	0.1	0.173436
3.540017	0.1	0.171661
3.541683	0.1	0.171103
3.543350	0.1	0.170926
3.545017	0.1	0.168527
3.546683	0.1	0.162399
3.548350	0.1	0.153733
3.550017	0.1	0.145826
3.551683	0.1	0.141552
3.553350	0.1	0.140835
3.555017	0.1	0.141021
3.556683	0.1	0.139303
3.558350	0.1	0.134767
3.560017	0.1	0.128769
3.561683	0.1	0.123740
3.563350	0.1	0.121328
3.565017	0.1	0.120909
3.566683	0.1	0.120820
3.568350	0.1	0.120732
3.570017	0.1	0.120508
3.571683	0.1	0.118236
3.573350	0.1	0.112103
3.575017	0.1	0.102981
3.576683	0.1	0.093663
3.578350	0.1	0.086208
3.580017	0.1	0.080322
3.581683	0.1	0.074571
3.583350	0.1	0.069248
3.585017	0.1	0.066808
3.586683	0.1	0.068778
3.588350	0.1	0.073644
3.590017	0.1	0.078450
3.591683	0.1	0.081216
3.593350	0.1	0.081216
3.595017	0.1	0.078836
3.596683	0.1	0.076024
3.598350	0.1	0.075162
3.600017	0.1	0.076946
3.601683	0.1	0.080350
3.603350	0.1	0.084187
3.605017	0.1	0.087423
3.606683	0.1	0.088722
3.608350	0.1	0.086855
3.610017	0.1	0.082175
3.611683	0.1	0.077630
3.613350	0.1	0.076909
3.615017	0.1	0.081197
3.616683	0.1	0.088178
3.618350	0.1	0.093286
3.620017	0.1	0.092783
3.621683	0.1	0.087135
3.623350	0.1	0.080410
3.625017	0.1	0.075880
3.626683	0.1	0.073607
3.628350	0.1	0.071954
3.630017	0.1	0.069649
3.631683	0.1	0.066361
3.633350	0.1	0.062813
3.635017	0.1	0.060364
3.636683	0.1	0.059833
3.638350	0.1	0.061239
3.640017	0.1	0.064052
3.641683	0.1	0.066701
3.643350	0.1	0.067358
3.645017	0.1	0.065831
3.646683	0.1	0.063027
3.648350	0.1	0.059842
3.650017	0.1	0.057686
3.651683	0.1	0.057924
3.653350	0.1	0.060280
3.655017	0.1	0.062939
3.656683	0.1	0.064536
3.658350	0.1	0.065388
3.660017	0.1	0.066622
3.661683	0.1	0.068387
3.663350	0.1	0.069393
3.665017	0.1	0.068620
3.666683	0.1	0.066929
3.668350	0.1	0.066133
3.670017	0.1	0.066813
3.671683	0.1	0.068168
3.673350	0.1	0.069346
3.675017	0.1	0.069374
3.676683	0.1	0.066729
3.678350	0.1	0.060764
3.680017	0.1	0.053192
3.681683	0.1	0.047078
3.683350	0.1	0.044331
3.685017	0.1	0.044471
3.686683	0.1	0.045896
3.688350	0.1	0.047497
3.690017	0.1	0.049225
3.691683	0.1	0.051907
3.693350	0.1	0.055810
3.695017	0.1	0.059535
3.696683	0.1	0.061179
3.698350	0.1	0.059465
3.700017	0.1	0.053868
3.701683	0.1	0.045109
3.703350	0.1	0.035213
3.705017	0.1	0.026640
3.706683	0.1	0.021476
3.708350	0.1	0.021132
3.710017	0.1	0.026445
3.711683	0.1	0.036866
3.713350	0.1	0.049500
3.715017	0.1	0.060443
3.716683	0.1	0.067060
3.718350	0.1	0.068760
3.720017	0.1	0.066669
3.721683	0.1	0.062855
3.723350	0.1	0.059041
3.725017	0.1	0.055926
3.726683	0.1	0.054096
3.728350	0.1	0.054268
3.730017	0.1	0.055968
3.731683	0.1	0.057598
3.733350	0.1	0.058101
3.735017	0.1	0.057588
3.736683	0.1	0.056853
3.738350	0.1	0.056629
3.740017	0.1	0.056466
3.741683	0.1	0.055213
3.743350	0.1	0.052885
3.745017	0.1	0.050417
3.746683	0.1	0.048019
3.748350	0.1	0.045025
3.750017	0.1	0.041137
3.751683	0.1	0.037230
3.753350	0.1	0.034361
3.755017	0.1	0.032685
3.756683	0.1	0.031763
3.758350	0.1	0.030720
3.760017	0.1	0.027986
3.761683	0.1	0.022273
3.763350	0.1	0.014501
3.765017	0.1	0.007693
3.766683	0.1	0.004251
3.768350	0.1	0.004405
3.770017	0.1	0.007786
3.771683	0.1	0.014585
3.773350	0.1	0.024210
3.775017	0.1	0.034380
3.776683	0.1	0.041830
3.778350	0.1	0.044084
3.780017	0.1	0.041621
3.781683	0.1	0.037635
3.783350	0.1	0.035344
3.785017	0.1	0.035684
3.786683	0.1	0.037285
3.788350	0.1	0.038892
3.790017	0.1	0.040876
3.791683	0.1	0.043521
3.793350	0.1	0.045276
3.795017	0.1	0.044596
3.796683	0.1	0.042384
3.798350	0.1	0.040778
3.800017	0.1	0.040941
3.801683	0.1	0.042873
3.803350	0.1	0.045504
3.805017	0.1	0.046818
3.806683	0.1	0.045192
3.808350	0.1	0.041104
3.810017	0.1	0.036643
3.811683	0.1	0.033649
3.813350	0.1	0.032797
3.815017	0.1	0.033299
3.816683	0.1	0.033267
3.818350	0.1	0.031767
3.820017	0.1	0.030794
3.821683	0.1	0.033597
3.823350	0.1	0.041001
3.825017	0.1	0.050655
3.826683	0.1	0.059158
3.828350	0.1	0.064056
3.830017	0.1	0.064308
3.831683	0.1	0.059926
3.833350	0.1	0.052117
3.835017	0.1	0.043167
3.836683	0.1	0.035488
3.838350	0.1	0.031427
3.840017	0.1	0.032852
3.841683	0.1	0.038948
3.843350	0.1	0.045407
3.845017	0.1	0.047837
3.846683	0.1	0.045444
3.848350	0.1	0.040797
3.850017	0.1	0.036815
3.851683	0.1	0.034445
3.853350	0.1	0.032908
3.855017	0.1	0.031814
3.856683	0.1	0.032079
3.858350	0.1	0.034883
3.860017	0.1	0.040308
3.861683	0.1	0.046859
3.863350	0.1	0.052261
3.865017	0.1	0.054538
3.866683	0.1	0.053137
3.868350	0.1	0.049528
3.870017	0.1	0.045747
3.871683	0.1	0.042347
3.873350	0.1	0.038967
3.875017	0.1	0.035935
3.876683	0.1	0.033691
3.878350	0.1	0.032033
3.880017	0.1	0.031041
3.881683	0.1	0.031148
3.883350	0.1	0.032429
3.885017	0.1	0.034883
3.886683	0.1	0.038096
3.888350	0.1	0.040797
3.890017	0.1	0.042259
3.891683	0.1	0.043274
3.893350	0.1	0.045137
3.895017	0.1	0.048270
3.896683	0.1	0.051451
3.898350	0.1	0.052731
3.900017	0.1	0.051470
3.901683	0.1	0.048550
3.903350	0.1	0.045234
3.905017	0.1	0.042808
3.906683	0.1	0.042054
3.908350	0.1	0.042054
3.910017	0.1	0.040894
3.911683	0.1	0.037933
3.913350	0.1	0.034398
3.915017	0.1	0.032187
3.916683	0.1	0.032596
3.918350	0.1	0.035260
3.920017	0.1	0.038249
3.921683	0.1	0.040005
3.923350	0.1	0.040797
3.925017	0.1	0.041923
3.926683	0.1	0.043754
3.928350	0.1	0.045225
3.930017	0.1	0.045458
3.931683	0.1	0.044536
3.933350	0.1	0.042561
3.935017	0.1	0.039604
3.936683	0.1	0.036829
3.938350	0.1	0.035930
3.940017	0.1	0.036601
3.941683	0.1	0.036396
3.943350	0.1	0.033900
3.945017	0.1	0.030459
3.946683	0.1	0.028647
3.948350	0.1	0.029691
3.950017	0.1	0.032401
3.951683	0.1	0.034757
3.953350	0.1	0.035712
3.955017	0.1	0.035400
3.956683	0.1	0.034855
3.958350	0.1	0.035260
3.960017	0.1	0.036815
3.961683	0.1	0.038450
3.963350	0.1	0.038822
3.965017	0.1	0.037625
3.966683	0.1	0.035954
3.968350	0.1	0.035162
3.970017	0.1	0.034934
3.971683	0.1	0.033770
3.973350	0.1	0.031958
3.975017	0.1	0.031418
3.976683	0.1	0.032624
3.978350	0.1	0.034487
3.980017	0.1	0.037011
3.981683	0.1	0.041178
3.983350	0.1	0.046161
3.985017	0.1	0.048899
3.986683	0.1	0.046971
3.988350	0.1	0.040852
3.990017	0.1	0.033714
3.991683	0.1	0.029118
3.993350	0.1	0.028443
3.995017	0.1	0.030496
3.996683	0.1	0.033271
3.998350	0.1	0.035730
4.000017	0.1	0.038436
4.001683	0.1	0.042310
4.003350	0.1	0.046478
4.005017	0.1	0.048606
4.006683	0.1	0.047567
4.008350	0.1	0.044652
4.010017	0.1	0.042035
4.011683	0.1	0.041304
4.013350	0.1	0.043302
4.015017	0.1	0.047465
4.016683	0.1	0.051400
4.018350	0.1	0.052103
4.020017	0.1	0.047977
4.021683	0.1	0.040312
4.023350	0.1	0.033160
4.025017	0.1	0.030897
4.026683	0.1	0.035129
4.028350	0.1	0.043246
4.030017	0.1	0.050408
4.031683	0.1	0.053779
4.033350	0.1	0.054114
4.035017	0.1	0.053262
4.036683	0.1	0.051786
4.038350	0.1	0.048932
4.040017	0.1	0.043837
4.041683	0.1	0.036703
4.043350	0.1	0.029304
4.045017	0.1	0.024764
4.046683	0.1	0.026072
4.048350	0.1	0.034040
4.050017	0.1	0.046128
4.051683	0.1	0.057574
4.053350	0.1	0.064722
4.055017	0.1	0.066832
4.056683	0.1	0.064732
4.058350	0.1	0.059791
4.060017	0.1	0.054231
4.061683	0.1	0.050217
4.063350	0.1	0.048564
4.065017	0.1	0.048811
4.066683	0.1	0.049239
4.068350	0.1	0.047442
4.070017	0.1	0.042659
4.071683	0.1	0.037006
4.073350	0.1	0.033979
4.075017	0.1	0.036061
4.076683	0.1	0.043083
4.078350	0.1	0.052555
4.080017	0.1	0.061677
4.081683	0.1	0.068718
4.083350	0.1	0.072611
4.085017	0.1	0.072485
4.086683	0.1	0.068005
4.088350	0.1	0.059716
4.090017	0.1	0.049556
4.091683	0.1	0.040899
4.093350	0.1	0.036284
4.095017	0.1	0.035590
4.096683	0.1	0.037826
4.098350	0.1	0.042194
4.100017	0.1	0.046492
4.101683	0.1	0.048410
4.103350	0.1	0.048382
4.105017	0.1	0.048582
4.106683	0.1	0.050315
4.108350	0.1	0.053621
4.110017	0.1	0.057695
4.111683	0.1	0.060885
4.113350	0.1	0.061286
4.115017	0.1	0.057952
4.116683	0.1	0.051432
4.118350	0.1	0.043851
4.120017	0.1	0.038194
4.121683	0.1	0.036745
4.123350	0.1	0.040014
4.125017	0.1	0.046673
4.126683	0.1	0.054017
4.128350	0.1	0.059130
4.130017	0.1	0.060438
4.131683	0.1	0.058138
4.133350	0.1	0.053374
4.135017	0.1	0.047847
4.136683	0.1	0.043260
4.138350	0.1	0.040010
4.140017	0.1	0.037397
4.141683	0.1	0.035190
4.143350	0.1	0.033863
4.145017	0.1	0.033765
4.146683	0.1	0.034994
4.148350	0.1	0.037588
4.150017	0.1	0.041104
4.151683	0.1	0.044401
4.153350	0.1	0.046534
4.155017	0.1	0.047176
4.156683	0.1	0.046100
4.158350	0.1	0.043814
4.160017	0.1	0.042208
4.161683	0.1	0.042799
4.163350	0.1	0.045327
4.165017	0.1	0.048149
4.166683	0.1	0.048606
4.168350	0.1	0.044508
4.170017	0.1	0.036797
4.171683	0.1	0.029365
4.173350	0.1	0.026193
4.175017	0.1	0.029295
4.176683	0.1	0.037225
4.178350	0.1	0.045174
4.180017	0.1	0.048713
4.181683	0.1	0.047390
4.183350	0.1	0.043679
4.185017	0.1	0.040121
4.186683	0.1	0.038347
4.188350	0.1	0.039227
4.190017	0.1	0.042557
4.191683	0.1	0.046669
4.193350	0.1	0.049467
4.195017	0.1	0.051083
4.196683	0.1	0.054077
4.198350	0.1	0.059856
4.200017	0.1	0.066790
4.201683	0.1	0.072438
4.203350	0.1	0.075232
4.205017	0.1	0.074175
4.206683	0.1	0.069006
4.208350	0.1	0.060694
4.210017	0.1	0.051516
4.211683	0.1	0.044429
4.213350	0.1	0.041514
4.215017	0.1	0.042273
4.216683	0.1	0.043670
4.218350	0.1	0.042864
4.220017	0.1	0.039879
4.221683	0.1	0.037113
4.223350	0.1	0.036974
4.225017	0.1	0.040457
4.226683	0.1	0.046785
4.228350	0.1	0.053840
4.230017	0.1	0.059339
4.231683	0.1	0.062087
4.233350	0.1	0.062315
4.235017	0.1	0.060885
4.236683	0.1	0.058757
4.238350	0.1	0.057011
4.240017	0.1	0.056075
4.241683	0.1	0.055204
4.243350	0.1	0.053965
4.245017	0.1	0.053342
4.246683	0.1	0.054431
4.248350	0.1	0.057351
4.250017	0.1	0.061654
4.251683	0.1	0.066222
4.253350	0.1	0.068527
4.255017	0.1	0.065849
4.256683	0.1	0.057910
4.258350	0.1	0.046906
4.260017	0.1	0.035958
4.261683	0.1	0.028270
4.263350	0.1	0.026012
4.265017	0.1	0.028964
4.266683	0.1	0.034496
4.268350	0.1	0.039330
4.270017	0.1	0.041854
4.271683	0.1	0.042873
4.273350	0.1	0.044121
4.275017	0.1	0.046189
4.276683	0.1	0.048080
4.278350	0.1	0.048550
4.280017	0.1	0.047111
4.281683	0.1	0.044010
4.283350	0.1	0.040270
4.285017	0.1	0.038319
4.286683	0.1	0.041034
4.288350	0.1	0.048126
4.290017	0.1	0.055004
4.291683	0.1	0.057053
4.293350	0.1	0.053849
4.295017	0.1	0.048550
4.296683	0.1	0.044489
4.298350	0.1	0.043218
4.300017	0.1	0.045174
4.301683	0.1	0.050510
4.303350	0.1	0.057844
4.305017	0.1	0.063842
4.306683	0.1	0.065812
4.308350	0.1	0.064056
4.310017	0.1	0.061044
4.311683	0.1	0.059237
4.313350	0.1	0.059856
4.315017	0.1	0.062473
4.316683	0.1	0.065505
4.318350	0.1	0.066897
4.320017	0.1	0.064480
4.321683	0.1	0.057598
4.323350	0.1	0.048312
4.325017	0.1	0.039600
4.326683	0.1	0.033546
4.328350	0.1	0.031521
4.330017	0.1	0.033923
4.331683	0.1	0.039358
4.333350	0.1	0.044857
4.335017	0.1	0.047712
4.336683	0.1	0.047246
4.338350	0.1	0.044904
4.340017	0.1	0.042995
4.341683	0.1	0.043679
4.343350	0.1	0.048187
4.345017	0.1	0.055912
4.346683	0.1	0.064434
4.348350	0.1	0.071069
4.350017	0.1	0.074175
4.351683	0.1	0.073602
4.353350	0.1	0.070841
4.355017	0.1	0.068159
4.356683	0.1	0.066827
4.358350	0.1	0.066077
4.360017	0.1	0.064434
4.361683	0.1	0.061770
4.363350	0.1	0.059111
4.365017	0.1	0.056769
4.366683	0.1	0.054329
4.368350	0.1	0.051912
4.370017	0.1	0.050073
4.371683	0.1	0.049113
4.373350	0.1	0.049020
4.375017	0.1	0.049705
4.376683	0.1	0.051563
4.378350	0.1	0.055381
4.380017	0.1	0.060960
4.381683	0.1	0.066664
4.383350	0.1	0.070860
4.385017	0.1	0.072634
4.386683	0.1	0.070948
4.388350	0.1	0.065500
4.390017	0.1	0.058739
4.391683	0.1	0.054678
4.393350	0.1	0.055283
4.395017	0.1	0.058841
4.396683	0.1	0.062129
4.398350	0.1	0.064368
4.400017	0.1	0.067391
4.401683	0.1	0.071176
4.403350	0.1	0.072438
4.405017	0.1	0.068983
4.406683	0.1	0.062943
4.408350	0.1	0.058622
4.410017	0.1	0.058901
4.411683	0.1	0.063917
4.413350	0.1	0.071581
4.415017	0.1	0.078515
4.416683	0.1	0.081477
4.418350	0.1	0.079037
4.420017	0.1	0.072327
4.421683	0.1	0.064368
4.423350	0.1	0.058310
4.425017	0.1	0.055437
4.426683	0.1	0.055018
4.428350	0.1	0.055819
4.430017	0.1	0.056927
4.431683	0.1	0.057882
4.433350	0.1	0.059176
4.435017	0.1	0.061952
4.436683	0.1	0.066441
4.438350	0.1	0.071116
4.440017	0.1	0.073737
4.441683	0.1	0.073374
4.443350	0.1	0.071647
4.445017	0.1	0.071060
4.446683	0.1	0.072378
4.448350	0.1	0.074804
4.450017	0.1	0.077663
4.451683	0.1	0.080667
4.453350	0.1	0.083200
4.455017	0.1	0.084140
4.456683	0.1	0.082664
4.458350	0.1	0.079265
4.460017	0.1	0.075609
4.461683	0.1	0.073146
4.463350	0.1	0.072219
4.465017	0.1	0.071926
4.466683	0.1	0.070492
4.468350	0.1	0.066627
4.470017	0.1	0.060974
4.471683	0.1	0.056587
4.473350	0.1	0.056741
4.475017	0.1	0.061393
4.476683	0.1	0.067218
4.478350	0.1	0.070999
4.480017	0.1	0.071861
4.481683	0.1	0.071255
4.483350	0.1	0.071460
4.485017	0.1	0.073179
4.486683	0.1	0.074776
4.488350	0.1	0.074594
4.490017	0.1	0.072895
4.491683	0.1	0.071269
4.493350	0.1	0.070627
4.495017	0.1	0.070469
4.496683	0.1	0.070184
4.498350	0.1	0.070506
4.500017	0.1	0.073290
4.501683	0.1	0.079833
4.503350	0.1	0.088825
4.505017	0.1	0.096299
4.506683	0.1	0.098655
4.508350	0.1	0.095679
4.510017	0.1	0.090459
4.511683	0.1	0.086557
4.513350	0.1	0.085444
4.515017	0.1	0.086413
4.516683	0.1	0.088131
4.518350	0.1	0.089612
4.520017	0.1	0.090185
4.521683	0.1	0.089426
4.523350	0.1	0.087451
4.525017	0.1	0.084625
4.526683	0.1	0.080634
4.528350	0.1	0.074599
4.530017	0.1	0.067083
4.531683	0.1	0.061244
4.533350	0.1	0.060494
4.535017	0.1	0.065072
4.536683	0.1	0.072056
4.538350	0.1	0.078194
4.540017	0.1	0.081845
4.541683	0.1	0.083339
4.543350	0.1	0.084066
4.545017	0.1	0.084802
4.546683	0.1	0.085169
4.548350	0.1	0.084210
4.550017	0.1	0.081323
4.551683	0.1	0.077072
4.553350	0.1	0.072881
4.555017	0.1	0.069784
4.556683	0.1	0.067838
4.558350	0.1	0.066515
4.560017	0.1	0.065705
4.561683	0.1	0.066240
4.563350	0.1	0.068625
4.565017	0.1	0.071400
4.566683	0.1	0.072564
4.568350	0.1	0.072261
4.570017	0.1	0.072625
4.571683	0.1	0.075558
4.573350	0.1	0.081267
4.575017	0.1	0.087763
4.576683	0.1	0.091996
4.578350	0.1	0.092476
4.580017	0.1	0.089989
4.581683	0.1	0.086036
4.583350	0.1	0.081961
4.585017	0.1	0.078767
4.586683	0.1	0.076555
4.588350	0.1	0.074795
4.590017	0.1	0.073714
4.591683	0.1	0.074119
4.593350	0.1	0.075717
4.595017	0.1	0.076564
4.596683	0.1	0.074557
4.598350	0.1	0.070091
4.600017	0.1	0.066552
4.601683	0.1	0.066920
4.603350	0.1	0.071120
4.605017	0.1	0.077230
4.606683	0.1	0.083069
4.608350	0.1	0.086566
4.610017	0.1	0.086729
4.611683	0.1	0.084825
4.613350	0.1	0.083162
4.615017	0.1	0.082627
4.616683	0.1	0.082357
4.618350	0.1	0.081090
4.620017	0.1	0.078361
4.621683	0.1	0.075279
4.623350	0.1	0.073775
4.625017	0.1	0.074245
4.626683	0.1	0.074725
4.628350	0.1	0.073430
4.630017	0.1	0.071377
4.631683	0.1	0.070943
4.633350	0.1	0.073412
4.635017	0.1	0.078594
4.636683	0.1	0.084676
4.638350	0.1	0.088881
4.640017	0.1	0.090324
4.641683	0.1	0.090930
4.643350	0.1	0.092671
4.645017	0.1	0.095102
4.646683	0.1	0.096080
4.648350	0.1	0.094506
4.650017	0.1	0.091325
4.651683	0.1	0.088224
4.653350	0.1	0.086585
4.655017	0.1	0.087186
4.656683	0.1	0.089575
4.658350	0.1	0.092271
4.660017	0.1	0.094310
4.661683	0.1	0.095307
4.663350	0.1	0.094054
4.665017	0.1	0.089211
4.666683	0.1	0.081249
4.668350	0.1	0.072806
4.670017	0.1	0.067349
4.671683	0.1	0.066957
4.673350	0.1	0.070641
4.675017	0.1	0.075633
4.676683	0.1	0.080224
4.678350	0.1	0.084178
4.680017	0.1	0.087116
4.681683	0.1	0.088401
4.683350	0.1	0.088024
4.685017	0.1	0.086138
4.686683	0.1	0.082552
4.688350	0.1	0.077537
4.690017	0.1	0.072252
4.691683	0.1	0.068112
4.693350	0.1	0.066035
4.695017	0.1	0.065891
4.696683	0.1	0.067041
4.698350	0.1	0.069505
4.700017	0.1	0.074711
4.701683	0.1	0.084704
4.703350	0.1	0.099186
4.705017	0.1	0.113691
4.706683	0.1	0.122385
4.708350	0.1	0.122529
4.710017	0.1	0.115749
4.711683	0.1	0.105789
4.713350	0.1	0.095400
4.715017	0.1	0.085915
4.716683	0.1	0.078785
4.718350	0.1	0.075097
4.720017	0.1	0.074194
4.721683	0.1	0.074585
4.723350	0.1	0.075372
4.725017	0.1	0.076271
4.726683	0.1	0.077235
4.728350	0.1	0.078296
4.730017	0.1	0.079083
4.731683	0.1	0.079037
4.733350	0.1	0.078692
4.735017	0.1	0.079549
4.736683	0.1	0.082203
4.738350	0.1	0.085547
4.740017	0.1	0.087651
4.741683	0.1	0.087507
4.743350	0.1	0.086408
4.745017	0.1	0.086646
4.746683	0.1	0.088722
4.748350	0.1	0.090636
4.750017	0.1	0.090403
4.751683	0.1	0.088797
4.753350	0.1	0.088504
4.755017	0.1	0.090306
4.756683	0.1	0.091889
4.758350	0.1	0.090860
4.760017	0.1	0.087381
4.761683	0.1	0.083544
4.763350	0.1	0.081495
4.765017	0.1	0.082068
4.766683	0.1	0.084769
4.768350	0.1	0.088974
4.770017	0.1	0.094129
4.771683	0.1	0.098846
4.773350	0.1	0.100979
4.775017	0.1	0.099554
4.776683	0.1	0.096350
4.778350	0.1	0.094110
4.780017	0.1	0.093342
4.781683	0.1	0.092271
4.783350	0.1	0.089747
4.785017	0.1	0.086781
4.786683	0.1	0.085146
4.788350	0.1	0.084904
4.790017	0.1	0.083963
4.791683	0.1	0.080816
4.793350	0.1	0.076792
4.795017	0.1	0.074203
4.796683	0.1	0.073845
4.798350	0.1	0.075176
4.800017	0.1	0.077221
4.801683	0.1	0.079544
4.803350	0.1	0.082911
4.805017	0.1	0.088005
4.806683	0.1	0.094417
4.808350	0.1	0.101151
4.810017	0.1	0.106650
4.811683	0.1	0.109170
4.813350	0.1	0.107861
4.815017	0.1	0.103060
4.816683	0.1	0.096178
4.818350	0.1	0.089929
4.820017	0.1	0.088075
4.821683	0.1	0.092750
4.823350	0.1	0.101384
4.825017	0.1	0.108117
4.826683	0.1	0.108653
4.828350	0.1	0.103135
4.830017	0.1	0.095451
4.831683	0.1	0.090315
4.833350	0.1	0.090161
4.835017	0.1	0.094208
4.836683	0.1	0.100322
4.838350	0.1	0.107181
4.840017	0.1	0.113919
4.841683	0.1	0.118632
4.843350	0.1	0.119307
4.845017	0.1	0.116099
4.846683	0.1	0.111386
4.848350	0.1	0.107815
4.850017	0.1	0.106636
4.851683	0.1	0.107340
4.853350	0.1	0.108308
4.855017	0.1	0.108071
4.856683	0.1	0.105919
4.858350	0.1	0.101789
4.860017	0.1	0.096480
4.861683	0.1	0.091633
4.863350	0.1	0.088625
4.865017	0.1	0.087661
4.866683	0.1	0.088559
4.868350	0.1	0.091447
4.870017	0.1	0.095926
4.871683	0.1	0.100820
4.873350	0.1	0.105081
4.875017	0.1	0.108411
4.876683	0.1	0.111368
4.878350	0.1	0.114264
4.880017	0.1	0.115898
4.881683	0.1	0.114189
4.883350	0.1	0.108425
4.885017	0.1	0.100299
4.886683	0.1	0.092960
4.888350	0.1	0.089630
4.890017	0.1	0.091945
4.891683	0.1	0.098711
4.893350	0.1	0.106771
4.895017	0.1	0.112853
4.896683	0.1	0.114348
4.898350	0.1	0.110157
4.900017	0.1	0.101831
4.901683	0.1	0.092550
4.903350	0.1	0.085342
4.905017	0.1	0.081989
4.906683	0.1	0.081831
4.908350	0.1	0.082729
4.910017	0.1	0.083935
4.911683	0.1	0.086227
4.913350	0.1	0.089658
4.915017	0.1	0.092615
4.916683	0.1	0.093603
4.918350	0.1	0.093090
4.920017	0.1	0.092187
4.921683	0.1	0.091018
4.923350	0.1	0.089658
4.925017	0.1	0.089249
4.926683	0.1	0.091186
4.928350	0.1	0.095968
4.930017	0.1	0.103139
4.931683	0.1	0.111461
4.933350	0.1	0.118907
4.935017	0.1	0.123638
4.936683	0.1	0.125389
4.938350	0.1	0.125063
4.940017	0.1	0.123042
4.941683	0.1	0.119261
4.943350	0.1	0.114469
4.945017	0.1	0.110026
4.946683	0.1	0.107023
4.948350	0.1	0.105789
4.950017	0.1	0.105384
4.951683	0.1	0.103638
4.953350	0.1	0.099209
4.955017	0.1	0.093938
4.956683	0.1	0.091773
4.958350	0.1	0.095326
4.960017	0.1	0.103870
4.961683	0.1	0.113351
4.963350	0.1	0.118422
4.965017	0.1	0.116136
4.966683	0.1	0.108471
4.968350	0.1	0.100611
4.970017	0.1	0.096126
4.971683	0.1	0.094520
4.973350	0.1	0.093360
4.975017	0.1	0.091270
4.976683	0.1	0.088657
4.978350	0.1	0.086846
4.980017	0.1	0.087181
4.981683	0.1	0.090618
4.983350	0.1	0.096648
4.985017	0.1	0.102324
4.986683	0.1	0.104224
4.988350	0.1	0.101845
4.990017	0.1	0.098380
4.991683	0.1	0.097877
4.993350	0.1	0.101365
4.995017	0.1	0.106245
4.996683	0.1	0.109719
4.998350	0.1	0.111163
5.000017	0.1	0.111535
5.001683	0.1	0.112052
5.003350	0.1	0.113179
5.005017	0.1	0.114199
5.006683	0.1	0.114013
5.008350	0.1	0.112387
5.010017	0.1	0.110278
5.011683	0.1	0.109025
5.013350	0.1	0.109090
5.015017	0.1	0.109519
5.016683	0.1	0.109044
5.018350	0.1	0.107908
5.020017	0.1	0.107894
5.021683	0.1	0.110464
5.023350	0.1	0.115852
5.025017	0.1	0.123344
5.026683	0.1	0.131004
5.028350	0.1	0.135759
5.030017	0.1	0.135247
5.031683	0.1	0.129724
5.033350	0.1	0.122054
5.035017	0.1	0.115363
5.036683	0.1	0.111125
5.038350	0.1	0.109421
5.040017	0.1	0.109649
5.041683	0.1	0.110916
5.043350	0.1	0.112467
5.045017	0.1	0.113882
5.046683	0.1	0.114590
5.048350	0.1	0.113291
5.050017	0.1	0.109072
5.051683	0.1	0.103237
5.053350	0.1	0.098431
5.055017	0.1	0.096206
5.056683	0.1	0.096913
5.058350	0.1	0.100797
5.060017	0.1	0.107056
5.061683	0.1	0.112951
5.063350	0.1	0.115363
5.065017	0.1	0.113030
5.066683	0.1	0.107610
5.068350	0.1	0.103028
5.070017	0.1	0.102688
5.071683	0.1	0.106511
5.073350	0.1	0.111107
5.075017	0.1	0.113174
5.076683	0.1	0.112108
5.078350	0.1	0.109049
5.080017	0.1	0.105104
5.081683	0.1	0.101468
5.083350	0.1	0.099605
5.085017	0.1	0.100099
5.086683	0.1	0.101891
5.088350	0.1	0.102674
5.090017	0.1	0.100750
5.091683	0.1	0.097402
5.093350	0.1	0.095884
5.095017	0.1	0.097547
5.096683	0.1	0.100671
5.098350	0.1	0.103135
5.100017	0.1	0.104751
5.101683	0.1	0.106674
5.103350	0.1	0.109170
5.105017	0.1	0.110967
5.106683	0.1	0.110706
5.108350	0.1	0.108089
5.110017	0.1	0.103824
5.111683	0.1	0.099419
5.113350	0.1	0.096611
5.115017	0.1	0.096243
5.116683	0.1	0.097984
5.118350	0.1	0.101025
5.120017	0.1	0.104313
5.121683	0.1	0.106893
5.123350	0.1	0.108648
5.125017	0.1	0.110641
5.126683	0.1	0.114427
5.128350	0.1	0.120499
5.130017	0.1	0.127228
5.131683	0.1	0.132076
5.133350	0.1	0.133552
5.135017	0.1	0.131754
5.136683	0.1	0.128392
5.138350	0.1	0.126506
5.140017	0.1	0.127638
5.141683	0.1	0.129063
5.143350	0.1	0.126343
5.145017	0.1	0.118581
5.146683	0.1	0.108946
5.148350	0.1	0.101239
5.150017	0.1	0.097770
5.151683	0.1	0.099270
5.153350	0.1	0.104886
5.155017	0.1	0.112508
5.156683	0.1	0.119884
5.158350	0.1	0.125552
5.160017	0.1	0.128904
5.161683	0.1	0.130306
5.163350	0.1	0.130688
5.165017	0.1	0.130273
5.166683	0.1	0.128485
5.168350	0.1	0.125198
5.170017	0.1	0.121226
5.171683	0.1	0.117873
5.173350	0.1	0.116215
5.175017	0.1	0.116411
5.176683	0.1	0.117635
5.178350	0.1	0.118953
5.180017	0.1	0.119861
5.181683	0.1	0.120108
5.183350	0.1	0.119503
5.185017	0.1	0.117952
5.186683	0.1	0.115861
5.188350	0.1	0.114809
5.190017	0.1	0.116811
5.191683	0.1	0.122203
5.193350	0.1	0.129142
5.195017	0.1	0.135307
5.196683	0.1	0.139130
5.198350	0.1	0.139540
5.200017	0.1	0.135801
5.201683	0.1	0.128318
5.203350	0.1	0.119000
5.205017	0.1	0.110758
5.206683	0.1	0.106692
5.208350	0.1	0.108234
5.210017	0.1	0.113398
5.211683	0.1	0.118576
5.213350	0.1	0.122674
5.215017	0.1	0.127787
5.216683	0.1	0.135414
5.218350	0.1	0.143889
5.220017	0.1	0.149603
5.221683	0.1	0.149896
5.223350	0.1	0.145384
5.225017	0.1	0.139540
5.226683	0.1	0.135158
5.228350	0.1	0.132406
5.230017	0.1	0.130287
5.231683	0.1	0.128089
5.233350	0.1	0.125649
5.235017	0.1	0.123112
5.236683	0.1	0.120355
5.238350	0.1	0.117118
5.240017	0.1	0.114250
5.241683	0.1	0.113570
5.243350	0.1	0.116201
5.245017	0.1	0.121295
5.246683	0.1	0.126464
5.248350	0.1	0.129570
5.250017	0.1	0.129649
5.251683	0.1	0.127004
5.253350	0.1	0.123261
5.255017	0.1	0.120164
5.256683	0.1	0.117687
5.258350	0.1	0.114259
5.260017	0.1	0.109607
5.261683	0.1	0.106250
5.263350	0.1	0.106888
5.265017	0.1	0.111284
5.266683	0.1	0.116620
5.268350	0.1	0.120671
5.270017	0.1	0.124001
5.271683	0.1	0.128625
5.273350	0.1	0.134776
5.275017	0.1	0.140220
5.276683	0.1	0.141957
5.278350	0.1	0.138446
5.280017	0.1	0.131428
5.281683	0.1	0.125156
5.283350	0.1	0.123004
5.285017	0.1	0.125179
5.286683	0.1	0.129701
5.288350	0.1	0.134590
5.290017	0.1	0.138395
5.291683	0.1	0.139875
5.293350	0.1	0.138995
5.295017	0.1	0.137724
5.296683	0.1	0.138134
5.298350	0.1	0.139507
5.300017	0.1	0.138842
5.301683	0.1	0.134683
5.303350	0.1	0.128807
5.305017	0.1	0.123712
5.306683	0.1	0.120318
5.308350	0.1	0.118944
5.310017	0.1	0.120928
5.311683	0.1	0.126772
5.313350	0.1	0.133845
5.315017	0.1	0.138222
5.316683	0.1	0.138190
5.318350	0.1	0.134907
5.320017	0.1	0.130623
5.321683	0.1	0.127223
5.323350	0.1	0.125566
5.325017	0.1	0.125570
5.326683	0.1	0.126902
5.328350	0.1	0.129091
5.330017	0.1	0.131056
5.331683	0.1	0.131908
5.333350	0.1	0.132290
5.335017	0.1	0.133640
5.336683	0.1	0.136727
5.338350	0.1	0.141924
5.340017	0.1	0.148723
5.341683	0.1	0.154274
5.343350	0.1	0.155512
5.345017	0.1	0.152634
5.346683	0.1	0.147941
5.348350	0.1	0.142171
5.350017	0.1	0.134744
5.351683	0.1	0.126571
5.353350	0.1	0.120429
5.355017	0.1	0.118930
5.356683	0.1	0.122678
5.358350	0.1	0.129556
5.360017	0.1	0.135801
5.361683	0.1	0.138679
5.363350	0.1	0.138185
5.365017	0.1	0.136527
5.366683	0.1	0.136411
5.368350	0.1	0.138981
5.370017	0.1	0.143177
5.371683	0.1	0.146991
5.373350	0.1	0.148052
5.375017	0.1	0.144546
5.376683	0.1	0.137775
5.378350	0.1	0.131722
5.380017	0.1	0.129212
5.381683	0.1	0.130208
5.383350	0.1	0.133244
5.385017	0.1	0.137012
5.386683	0.1	0.140816
5.388350	0.1	0.144402
5.390017	0.1	0.147368
5.391683	0.1	0.148774
5.393350	0.1	0.147643
5.395017	0.1	0.143913
5.396683	0.1	0.138492
5.398350	0.1	0.132415
5.400017	0.1	0.126325
5.401683	0.1	0.121063
5.403350	0.1	0.118199
5.405017	0.1	0.118795
5.406683	0.1	0.121989
5.408350	0.1	0.125682
5.410017	0.1	0.128550
5.411683	0.1	0.131009
5.413350	0.1	0.134287
5.415017	0.1	0.138865
5.416683	0.1	0.143754
5.418350	0.1	0.146893
5.420017	0.1	0.147088
5.421683	0.1	0.145370
5.423350	0.1	0.143256
5.425017	0.1	0.140760
5.426683	0.1	0.137142
5.428350	0.1	0.132574
5.430017	0.1	0.128723
5.431683	0.1	0.127512
5.433350	0.1	0.129170
5.435017	0.1	0.132169
5.436683	0.1	0.135251
5.438350	0.1	0.138753
5.440017	0.1	0.143531
5.441683	0.1	0.149142
5.443350	0.1	0.153524
5.445017	0.1	0.154837
5.446683	0.1	0.153328
5.448350	0.1	0.150776
5.450017	0.1	0.148588
5.451683	0.1	0.146981
5.453350	0.1	0.145701
5.455017	0.1	0.144630
5.456683	0.1	0.143987
5.458350	0.1	0.144104
5.460017	0.1	0.145128
5.461683	0.1	0.146907
5.463350	0.1	0.148555
5.465017	0.1	0.148886
5.466683	0.1	0.148038
5.468350	0.1	0.147023
5.470017	0.1	0.145943
5.471683	0.1	0.144453
5.473350	0.1	0.143573
5.475017	0.1	0.145100
5.476683	0.1	0.149077
5.478350	0.1	0.153538
5.480017	0.1	0.156541
5.481683	0.1	0.157715
5.483350	0.1	0.158260
5.485017	0.1	0.159140
5.486683	0.1	0.159424
5.488350	0.1	0.157580
5.490017	0.1	0.153733
5.491683	0.1	0.149934
5.493350	0.1	0.148420
5.495017	0.1	0.149305
5.496683	0.1	0.150218
5.498350	0.1	0.148793
5.500017	0.1	0.145277
5.501683	0.1	0.142255
5.503350	0.1	0.142292
5.505017	0.1	0.145859
5.506683	0.1	0.150944
5.508350	0.1	0.154832
5.510017	0.1	0.156094
5.511683	0.1	0.154898
5.513350	0.1	0.152332
5.515017	0.1	0.149687
5.516683	0.1	0.147987
5.518350	0.1	0.147577
5.520017	0.1	0.147317
5.521683	0.1	0.144979
5.523350	0.1	0.140378
5.525017	0.1	0.137007
5.526683	0.1	0.138418
5.528350	0.1	0.144276
5.530017	0.1	0.151275
5.531683	0.1	0.156532
5.533350	0.1	0.158870
5.535017	0.1	0.157608
5.536683	0.1	0.152239
5.538350	0.1	0.144052
5.540017	0.1	0.136653
5.541683	0.1	0.133556
5.543350	0.1	0.135531
5.545017	0.1	0.140551
5.546683	0.1	0.145976
5.548350	0.1	0.150199
5.550017	0.1	0.152923
5.551683	0.1	0.154972
5.553350	0.1	0.157333
5.555017	0.1	0.159638
5.556683	0.1	0.160411
5.558350	0.1	0.158916
5.560017	0.1	0.155470
5.561683	0.1	0.150483
5.563350	0.1	0.144332
5.565017	0.1	0.138204
5.566683	0.1	0.134604
5.568350	0.1	0.135722
5.570017	0.1	0.140779
5.571683	0.1	0.146502
5.573350	0.1	0.149854
5.575017	0.1	0.149817
5.576683	0.1	0.147391
5.578350	0.1	0.143838
5.580017	0.1	0.139349
5.581683	0.1	0.134264
5.583350	0.1	0.130045
5.585017	0.1	0.128099
5.586683	0.1	0.128718
5.588350	0.1	0.131363
5.590017	0.1	0.135270
5.591683	0.1	0.139596
5.593350	0.1	0.143345
5.595017	0.1	0.145929
5.596683	0.1	0.147740
5.598350	0.1	0.149393
5.600017	0.1	0.150115
5.601683	0.1	0.147349
5.603350	0.1	0.139163
5.605017	0.1	0.127675
5.606683	0.1	0.118781
5.608350	0.1	0.117393
5.610017	0.1	0.123675
5.611683	0.1	0.133999
5.613350	0.1	0.143936
5.615017	0.1	0.150306
5.616683	0.1	0.152579
5.618350	0.1	0.153081
5.620017	0.1	0.154236
5.621683	0.1	0.156104
5.623350	0.1	0.157822
5.625017	0.1	0.159470
5.626683	0.1	0.161235
5.628350	0.1	0.162981
5.630017	0.1	0.164825
5.631683	0.1	0.167168
5.633350	0.1	0.170306
5.635017	0.1	0.173463
5.636683	0.1	0.174539
5.638350	0.1	0.172071
5.640017	0.1	0.166846
5.641683	0.1	0.161421
5.643350	0.1	0.158306
5.645017	0.1	0.158306
5.646683	0.1	0.160011
5.648350	0.1	0.161109
5.650017	0.1	0.160285
5.651683	0.1	0.157515
5.653350	0.1	0.153445
5.655017	0.1	0.149412
5.656683	0.1	0.146674
5.658350	0.1	0.145114
5.660017	0.1	0.143992
5.661683	0.1	0.143494
5.663350	0.1	0.144327
5.665017	0.1	0.146427
5.666683	0.1	0.149058
5.668350	0.1	0.151652
5.670017	0.1	0.153980
5.671683	0.1	0.155973
5.673350	0.1	0.157873
5.675017	0.1	0.159703
5.676683	0.1	0.160532
5.678350	0.1	0.159433
5.680017	0.1	0.157002
5.681683	0.1	0.154665
5.683350	0.1	0.153026
5.685017	0.1	0.151829
5.686683	0.1	0.150660
5.688350	0.1	0.148928
5.690017	0.1	0.146483
5.691683	0.1	0.144616
5.693350	0.1	0.144988
5.695017	0.1	0.146772
5.696683	0.1	0.146725
5.698350	0.1	0.143275
5.700017	0.1	0.138157
5.701683	0.1	0.133943
5.703350	0.1	0.132290
5.705017	0.1	0.133757
5.706683	0.1	0.137389
5.708350	0.1	0.141407
5.710017	0.1	0.144909
5.711683	0.1	0.148308
5.713350	0.1	0.152066
5.715017	0.1	0.155293
5.716683	0.1	0.155722
5.718350	0.1	0.152076
5.720017	0.1	0.146227
5.721683	0.1	0.142083
5.723350	0.1	0.141654
5.725017	0.1	0.143293
5.726683	0.1	0.144588
5.728350	0.1	0.145570
5.730017	0.1	0.148099
5.731683	0.1	0.153026
5.733350	0.1	0.159005
5.735017	0.1	0.163959
5.736683	0.1	0.166837
5.738350	0.1	0.167293
5.740017	0.1	0.165072
5.741683	0.1	0.160900
5.743350	0.1	0.156034
5.745017	0.1	0.150544
5.746683	0.1	0.144420
5.748350	0.1	0.139158
5.750017	0.1	0.135987
5.751683	0.1	0.134208
5.753350	0.1	0.132457
5.755017	0.1	0.130604
5.756683	0.1	0.129896
5.758350	0.1	0.131577
5.760017	0.1	0.135461
5.761683	0.1	0.139624
5.763350	0.1	0.141338
5.765017	0.1	0.139135
5.766683	0.1	0.134548
5.768350	0.1	0.130963
5.770017	0.1	0.130842
5.771683	0.1	0.134641
5.773350	0.1	0.141012
5.775017	0.1	0.147587
5.776683	0.1	0.152560
5.778350	0.1	0.155643
5.780017	0.1	0.157692
5.781683	0.1	0.159363
5.783350	0.1	0.159768
5.785017	0.1	0.157487
5.786683	0.1	0.152844
5.788350	0.1	0.147447
5.790017	0.1	0.142623
5.791683	0.1	0.139684
5.793350	0.1	0.140071
5.795017	0.1	0.143666
5.796683	0.1	0.148281
5.798350	0.1	0.152341
5.800017	0.1	0.156830
5.801683	0.1	0.162842
5.803350	0.1	0.168555
5.805017	0.1	0.170809
5.806683	0.1	0.168546
5.808350	0.1	0.162963
5.810017	0.1	0.156234
5.811683	0.1	0.151163
5.813350	0.1	0.149859
5.815017	0.1	0.151675
5.816683	0.1	0.153785
5.818350	0.1	0.154101
5.820017	0.1	0.152863
5.821683	0.1	0.151587
5.823350	0.1	0.151843
5.825017	0.1	0.155102
5.826683	0.1	0.161803
5.828350	0.1	0.170218
5.830017	0.1	0.177589
5.831683	0.1	0.182311
5.833350	0.1	0.184197
5.835017	0.1	0.183303
5.836683	0.1	0.179773
5.838350	0.1	0.174795
5.840017	0.1	0.169859
5.841683	0.1	0.165254
5.843350	0.1	0.160448
5.845017	0.1	0.155140
5.846683	0.1	0.149794
5.848350	0.1	0.145808
5.850017	0.1	0.144839
5.851683	0.1	0.147265
5.853350	0.1	0.151549
5.855017	0.1	0.155689
5.856683	0.1	0.158977
5.858350	0.1	0.162194
5.860017	0.1	0.166255
5.861683	0.1	0.170427
5.863350	0.1	0.172635
5.865017	0.1	0.172104
5.866683	0.1	0.170288
5.868350	0.1	0.169002
5.870017	0.1	0.168965
5.871683	0.1	0.169724
5.873350	0.1	0.169883
5.875017	0.1	0.167973
5.876683	0.1	0.163675
5.878350	0.1	0.158199
5.880017	0.1	0.153976
5.881683	0.1	0.153058
5.883350	0.1	0.155368
5.885017	0.1	0.159121
5.886683	0.1	0.162194
5.888350	0.1	0.162958
5.890017	0.1	0.161170
5.891683	0.1	0.158660
5.893350	0.1	0.158586
5.895017	0.1	0.162190
5.896683	0.1	0.166600
5.898350	0.1	0.167787
5.900017	0.1	0.164676
5.901683	0.1	0.159307
5.903350	0.1	0.154548
5.905017	0.1	0.152704
5.906683	0.1	0.154967
5.908350	0.1	0.160797
5.910017	0.1	0.167941
5.911683	0.1	0.173659
5.913350	0.1	0.175657
5.915017	0.1	0.172872
5.916683	0.1	0.167158
5.918350	0.1	0.163107
5.920017	0.1	0.164742
5.921683	0.1	0.172290
5.923350	0.1	0.181729
5.925017	0.1	0.187764
5.926683	0.1	0.187908
5.928350	0.1	0.183769
5.930017	0.1	0.178833
5.931683	0.1	0.174609
5.933350	0.1	0.170316
5.935017	0.1	0.165948
5.936683	0.1	0.162497
5.938350	0.1	0.160066
5.940017	0.1	0.158898
5.941683	0.1	0.160537
5.943350	0.1	0.166018
5.945017	0.1	0.173817
5.946683	0.1	0.181175
5.948350	0.1	0.186488
5.950017	0.1	0.188793
5.951683	0.1	0.186493
5.953350	0.1	0.179107
5.955017	0.1	0.169659
5.956683	0.1	0.163196
5.958350	0.1	0.162488
5.960017	0.1	0.165519
5.961683	0.1	0.167438
5.963350	0.1	0.165193
5.965017	0.1	0.160034
5.966683	0.1	0.155238
5.968350	0.1	0.152928
5.970017	0.1	0.153370
5.971683	0.1	0.155540
5.973350	0.1	0.157603
5.975017	0.1	0.157598
5.976683	0.1	0.154683
5.978350	0.1	0.150031
5.980017	0.1	0.145989
5.981683	0.1	0.143903
5.983350	0.1	0.142823
5.985017	0.1	0.140984
5.986683	0.1	0.138767
5.988350	0.1	0.139219
5.990017	0.1	0.144304
5.991683	0.1	0.152150
5.993350	0.1	0.159191
5.995017	0.1	0.163307
5.996683	0.1	0.164243
5.998350	0.1	0.162474
6.000017	0.1	0.158725
6.001683	0.1	0.154381
6.003350	0.1	0.151154
6.005017	0.1	0.149584
6.006683	0.1	0.148951
6.008350	0.1	0.148932
6.010017	0.1	0.149873
6.011683	0.1	0.151461
6.013350	0.1	0.152555
6.015017	0.1	0.152471
6.016683	0.1	0.151857
6.018350	0.1	0.151796
6.020017	0.1	0.152099
6.021683	0.1	0.151093
6.023350	0.1	0.147168
6.025017	0.1	0.140830
6.026683	0.1	0.135466
6.028350	0.1	0.134800
6.030017	0.1	0.139847
6.031683	0.1	0.148821
6.033350	0.1	0.158534
6.035017	0.1	0.165789
6.036683	0.1	0.168793
6.038350	0.1	0.168211
6.040017	0.1	0.166995
6.041683	0.1	0.168104
6.043350	0.1	0.171554
6.045017	0.1	0.174679
6.046683	0.1	0.175261
6.048350	0.1	0.172956
6.050017	0.1	0.168486
6.051683	0.1	0.163335
6.053350	0.1	0.159689
6.055017	0.1	0.159033
6.056683	0.1	0.161021
6.058350	0.1	0.164323
6.060017	0.1	0.167619
6.061683	0.1	0.169561
6.063350	0.1	0.169249
6.065017	0.1	0.167238
6.066683	0.1	0.165077
6.068350	0.1	0.163638
6.070017	0.1	0.162651
6.071683	0.1	0.161990
6.073350	0.1	0.162255
6.075017	0.1	0.164029
6.076683	0.1	0.167242
6.078350	0.1	0.171047
6.080017	0.1	0.173892
6.081683	0.1	0.174297
6.083350	0.1	0.171964
6.085017	0.1	0.167852
6.086683	0.1	0.163419
6.088350	0.1	0.159889
6.090017	0.1	0.157575
6.091683	0.1	0.155866
6.093350	0.1	0.154232
6.095017	0.1	0.153221
6.096683	0.1	0.154027
6.098350	0.1	0.156872
6.100017	0.1	0.160378
6.101683	0.1	0.162786
6.103350	0.1	0.163005
6.105017	0.1	0.160639
6.106683	0.1	0.156183
6.108350	0.1	0.151061
6.110017	0.1	0.147247
6.111683	0.1	0.146739
6.113350	0.1	0.150134
6.115017	0.1	0.155764
6.116683	0.1	0.160988
6.118350	0.1	0.163871
6.120017	0.1	0.164225
6.121683	0.1	0.163661
6.123350	0.1	0.163554
6.125017	0.1	0.163442
6.126683	0.1	0.162353
6.128350	0.1	0.160364
6.130017	0.1	0.158343
6.131683	0.1	0.157021
6.133350	0.1	0.156797
6.135017	0.1	0.158390
6.136683	0.1	0.162655
6.138350	0.1	0.169454
6.140017	0.1	0.177613
6.141683	0.1	0.185333
6.143350	0.1	0.190292
6.145017	0.1	0.190828
6.146683	0.1	0.187489
6.148350	0.1	0.182693
6.150017	0.1	0.178954
6.151683	0.1	0.177287
6.153350	0.1	0.177543
6.155017	0.1	0.179340
6.156683	0.1	0.181366
6.158350	0.1	0.181464
6.160017	0.1	0.178553
6.161683	0.1	0.173566
6.163350	0.1	0.168527
6.165017	0.1	0.165007
6.166683	0.1	0.162981
6.168350	0.1	0.161100
6.170017	0.1	0.158353
6.171683	0.1	0.155396
6.173350	0.1	0.154008
6.175017	0.1	0.155102
6.176683	0.1	0.157668
6.178350	0.1	0.159992
6.180017	0.1	0.161449
6.181683	0.1	0.162646
6.183350	0.1	0.164062
6.185017	0.1	0.165151
6.186683	0.1	0.165082
6.188350	0.1	0.164029
6.190017	0.1	0.162502
6.191683	0.1	0.160038
6.193350	0.1	0.156309
6.195017	0.1	0.153021
6.196683	0.1	0.152881
6.198350	0.1	0.155685
6.200017	0.1	0.157533
6.201683	0.1	0.155778
6.203350	0.1	0.152816
6.205017	0.1	0.153389
6.206683	0.1	0.159624
6.208350	0.1	0.169175
6.210017	0.1	0.176979
6.211683	0.1	0.179163
6.213350	0.1	0.176132
6.215017	0.1	0.171913
6.216683	0.1	0.170586
6.218350	0.1	0.173077
6.220017	0.1	0.177254
6.221683	0.1	0.180439
6.223350	0.1	0.181543
6.225017	0.1	0.181529
6.226683	0.1	0.181883
6.228350	0.1	0.182483
6.230017	0.1	0.182432
6.231683	0.1	0.181780
6.233350	0.1	0.181017
6.235017	0.1	0.180430
6.236683	0.1	0.180351
6.238350	0.1	0.180998
6.240017	0.1	0.181841
6.241683	0.1	0.181850
6.243350	0.1	0.180430
6.245017	0.1	0.178092
6.246683	0.1	0.175959
6.248350	0.1	0.174344
6.250017	0.1	0.172388
6.251683	0.1	0.169394
6.253350	0.1	0.166167
6.255017	0.1	0.164411
6.256683	0.1	0.165016
6.258350	0.1	0.167359
6.260017	0.1	0.169771
6.261683	0.1	0.170446
6.263350	0.1	0.168514
6.265017	0.1	0.164183
6.266683	0.1	0.158888
6.268350	0.1	0.155792
6.270017	0.1	0.157547
6.271683	0.1	0.162902
6.273350	0.1	0.167708
6.275017	0.1	0.169449
6.276683	0.1	0.168732
6.278350	0.1	0.166632
6.280017	0.1	0.162846
6.281683	0.1	0.156634
6.283350	0.1	0.148313
6.285017	0.1	0.139666
6.286683	0.1	0.133449
6.288350	0.1	0.131777
6.290017	0.1	0.134716
6.291683	0.1	0.141133
6.293350	0.1	0.149813
6.295017	0.1	0.158851
6.296683	0.1	0.165817
6.298350	0.1	0.169119
6.300017	0.1	0.168667
6.301683	0.1	0.165780
6.303350	0.1	0.162562
6.305017	0.1	0.160532
6.306683	0.1	0.159396
6.308350	0.1	0.157668
6.310017	0.1	0.154781
6.311683	0.1	0.151899
6.313350	0.1	0.150623
6.315017	0.1	0.152020
6.316683	0.1	0.156011
6.318350	0.1	0.160467
6.320017	0.1	0.162348
6.321683	0.1	0.160593
6.323350	0.1	0.157156
6.325017	0.1	0.155135
6.326683	0.1	0.156239
6.328350	0.1	0.159871
6.330017	0.1	0.164295
6.331683	0.1	0.168253
6.333350	0.1	0.171019
6.335017	0.1	0.172118
6.336683	0.1	0.172011
6.338350	0.1	0.171536
6.340017	0.1	0.170753
6.341683	0.1	0.169803
6.343350	0.1	0.169664
6.345017	0.1	0.170730
6.346683	0.1	0.172029
6.348350	0.1	0.172630
6.350017	0.1	0.172728
6.351683	0.1	0.173482
6.353350	0.1	0.176118
6.355017	0.1	0.181026
6.356683	0.1	0.186893
6.358350	0.1	0.190595
6.360017	0.1	0.189943
6.361683	0.1	0.185836
6.363350	0.1	0.180155
6.365017	0.1	0.173883
6.366683	0.1	0.167792
6.368350	0.1	0.162800
6.370017	0.1	0.159750
6.371683	0.1	0.159242
6.373350	0.1	0.161235
6.375017	0.1	0.164928
6.376683	0.1	0.169086
6.378350	0.1	0.172048
6.380017	0.1	0.172174
6.381683	0.1	0.169007
6.383350	0.1	0.163615
6.385017	0.1	0.158055
6.386683	0.1	0.154823
6.388350	0.1	0.155144
6.390017	0.1	0.157817
6.391683	0.1	0.160714
6.393350	0.1	0.162832
6.395017	0.1	0.164732
6.396683	0.1	0.167927
6.398350	0.1	0.173654
6.400017	0.1	0.181501
6.401683	0.1	0.189147
6.403350	0.1	0.193906
6.405017	0.1	0.195168
6.406683	0.1	0.195135
6.408350	0.1	0.195918
6.410017	0.1	0.196998
6.411683	0.1	0.196924
6.413350	0.1	0.195382
6.415017	0.1	0.192700
6.416683	0.1	0.189180
6.418350	0.1	0.184928
6.420017	0.1	0.179824
6.421683	0.1	0.174060
6.423350	0.1	0.168448
6.425017	0.1	0.164262
6.426683	0.1	0.162884
6.428350	0.1	0.164271
6.430017	0.1	0.165994
6.431683	0.1	0.165612
6.433350	0.1	0.163512
6.435017	0.1	0.162390
6.436683	0.1	0.164197
6.438350	0.1	0.168085
6.440017	0.1	0.171601
6.441683	0.1	0.173058
6.443350	0.1	0.172518
6.445017	0.1	0.171745
6.446683	0.1	0.172630
6.448350	0.1	0.174921
6.450017	0.1	0.176509
6.451683	0.1	0.175522
6.453350	0.1	0.171894
6.455017	0.1	0.168239
6.456683	0.1	0.167950
6.458350	0.1	0.171298
6.460017	0.1	0.175447
6.461683	0.1	0.178241
6.463350	0.1	0.179941
6.465017	0.1	0.181338
6.466683	0.1	0.182092
6.468350	0.1	0.181664
6.470017	0.1	0.180220
6.471683	0.1	0.177776
6.473350	0.1	0.174413
6.475017	0.1	0.171456
6.476683	0.1	0.170693
6.478350	0.1	0.173021
6.480017	0.1	0.177836
6.481683	0.1	0.182786
6.483350	0.1	0.185189
6.485017	0.1	0.184341
6.486683	0.1	0.181198
6.488350	0.1	0.176630
6.490017	0.1	0.171638
6.491683	0.1	0.168346
6.493350	0.1	0.168569
6.495017	0.1	0.171289
6.496683	0.1	0.172840
6.498350	0.1	0.170353
6.500017	0.1	0.164490
6.501683	0.1	0.158804
6.503350	0.1	0.157179
6.505017	0.1	0.161426
6.506683	0.1	0.170027
6.508350	0.1	0.179056
6.510017	0.1	0.184453
6.511683	0.1	0.183992
6.513350	0.1	0.178525
6.515017	0.1	0.171410
6.516683	0.1	0.166288
6.518350	0.1	0.165007
6.520017	0.1	0.166763
6.521683	0.1	0.169287
6.523350	0.1	0.170721
6.525017	0.1	0.169766
6.526683	0.1	0.165384
6.528350	0.1	0.157892
6.530017	0.1	0.149547
6.531683	0.1	0.143312
6.533350	0.1	0.141743
6.535017	0.1	0.146120
6.536683	0.1	0.155084
6.538350	0.1	0.164965
6.540017	0.1	0.172318
6.541683	0.1	0.175750
6.543350	0.1	0.176136
6.545017	0.1	0.175778
6.546683	0.1	0.177110
6.548350	0.1	0.181315
6.550017	0.1	0.187787
6.551683	0.1	0.195224
6.553350	0.1	0.202809
6.555017	0.1	0.209124
6.556683	0.1	0.211257
6.558350	0.1	0.207587
6.560017	0.1	0.199862
6.561683	0.1	0.191345
6.563350	0.1	0.184504
6.565017	0.1	0.180700
6.566683	0.1	0.180346
6.568350	0.1	0.182572
6.570017	0.1	0.185692
6.571683	0.1	0.188570
6.573350	0.1	0.190688
6.575017	0.1	0.191466
6.576683	0.1	0.190535
6.578350	0.1	0.188113
6.580017	0.1	0.185161
6.581683	0.1	0.182982
6.583350	0.1	0.181966
6.585017	0.1	0.180937
6.586683	0.1	0.178204
6.588350	0.1	0.173398
6.590017	0.1	0.168425
6.591683	0.1	0.165612
6.593350	0.1	0.165263
6.595017	0.1	0.166297
6.596683	0.1	0.168039
6.598350	0.1	0.170595
6.600017	0.1	0.174344
6.601683	0.1	0.178996
6.603350	0.1	0.183387
6.605017	0.1	0.186749
6.606683	0.1	0.189007
6.608350	0.1	0.189859
6.610017	0.1	0.189375
6.611683	0.1	0.188742
6.613350	0.1	0.189138
6.615017	0.1	0.190991
6.616683	0.1	0.193855
6.618350	0.1	0.196374
6.620017	0.1	0.197147
6.621683	0.1	0.195936
6.623350	0.1	0.193743
6.625017	0.1	0.191890
6.626683	0.1	0.190502
6.628350	0.1	0.188351
6.630017	0.1	0.184863
6.631683	0.1	0.181417
6.633350	0.1	0.180444
6.635017	0.1	0.183629
6.636683	0.1	0.190809
6.638350	0.1	0.199866
6.640017	0.1	0.207243
6.641683	0.1	0.209617
6.643350	0.1	0.205906
6.645017	0.1	0.197622
6.646683	0.1	0.187950
6.648350	0.1	0.180569
6.650017	0.1	0.178032
6.651683	0.1	0.180649
6.653350	0.1	0.186395
6.655017	0.1	0.191894
6.656683	0.1	0.195126
6.658350	0.1	0.197263
6.660017	0.1	0.200802
6.661683	0.1	0.206437
6.663350	0.1	0.212300
6.665017	0.1	0.215601
6.666683	0.1	0.215168
6.668350	0.1	0.212351
6.670017	0.1	0.209766
6.671683	0.1	0.209571
6.673350	0.1	0.212081
6.675017	0.1	0.215550
6.676683	0.1	0.217357
6.678350	0.1	0.215801
6.680017	0.1	0.211014
6.681683	0.1	0.204439
6.683350	0.1	0.198218
6.685017	0.1	0.194400
6.686683	0.1	0.193631
6.688350	0.1	0.195401
6.690017	0.1	0.199238
6.691683	0.1	0.204504
6.693350	0.1	0.209641
6.695017	0.1	0.213003
6.696683	0.1	0.214963
6.698350	0.1	0.218269
6.700017	0.1	0.224682
6.701683	0.1	0.231857
6.703350	0.1	0.235313
6.705017	0.1	0.232761
6.706683	0.1	0.225282
6.708350	0.1	0.215396
6.710017	0.1	0.205594
6.711683	0.1	0.197664
6.713350	0.1	0.192230
6.715017	0.1	0.189436
6.716683	0.1	0.189398
6.718350	0.1	0.191261
6.720017	0.1	0.193319
6.721683	0.1	0.194348
6.723350	0.1	0.194376
6.725017	0.1	0.194837
6.726683	0.1	0.197222
6.728350	0.1	0.201422
6.730017	0.1	0.206176
6.731683	0.1	0.210279
6.733350	0.1	0.213212
6.735017	0.1	0.214675
6.736683	0.1	0.214004
6.738350	0.1	0.211205
6.740017	0.1	0.207918
6.741683	0.1	0.206009
6.743350	0.1	0.206060
6.745017	0.1	0.207592
6.746683	0.1	0.209752
6.748350	0.1	0.211638
6.750017	0.1	0.212737
6.751683	0.1	0.212882
6.753350	0.1	0.211806
6.755017	0.1	0.209613
6.756683	0.1	0.207033
6.758350	0.1	0.205040
6.760017	0.1	0.204626
6.761683	0.1	0.206637
6.763350	0.1	0.211126
6.765017	0.1	0.216430
6.766683	0.1	0.219638
6.768350	0.1	0.218968
6.770017	0.1	0.215527
6.771683	0.1	0.212085
6.773350	0.1	0.210297
6.775017	0.1	0.209920
6.776683	0.1	0.209962
6.778350	0.1	0.209394
6.780017	0.1	0.207494
6.781683	0.1	0.204495
6.783350	0.1	0.201729
6.785017	0.1	0.200775
6.786683	0.1	0.202409
6.788350	0.1	0.206362
6.790017	0.1	0.211461
6.791683	0.1	0.215648
6.793350	0.1	0.216542
6.795017	0.1	0.213273
6.796683	0.1	0.207592
6.798350	0.1	0.201832
6.800017	0.1	0.196453
6.801683	0.1	0.191247
6.803350	0.1	0.187941
6.805017	0.1	0.188951
6.806683	0.1	0.194195
6.808350	0.1	0.200979
6.810017	0.1	0.206521
6.811683	0.1	0.209073
6.813350	0.1	0.207918
6.815017	0.1	0.204374
6.816683	0.1	0.202060
6.818350	0.1	0.203941
6.820017	0.1	0.209119
6.821683	0.1	0.214074
6.823350	0.1	0.216593
6.825017	0.1	0.216928
6.826683	0.1	0.216127
6.828350	0.1	0.215028
6.830017	0.1	0.214549
6.831683	0.1	0.215657
6.833350	0.1	0.218162
6.835017	0.1	0.220402
6.836683	0.1	0.221129
6.838350	0.1	0.220500
6.840017	0.1	0.219154
6.841683	0.1	0.217916
6.843350	0.1	0.217906
6.845017	0.1	0.219401
6.846683	0.1	0.220686
6.848350	0.1	0.219499
6.850017	0.1	0.215964
6.851683	0.1	0.212840
6.853350	0.1	0.212630
6.855017	0.1	0.215592
6.856683	0.1	0.219955
6.858350	0.1	0.223294
6.860017	0.1	0.224579
6.861683	0.1	0.224845
6.863350	0.1	0.225706
6.865017	0.1	0.227769
6.866683	0.1	0.230353
6.868350	0.1	0.232551
6.870017	0.1	0.233985
6.871683	0.1	0.234433
6.873350	0.1	0.233604
6.875017	0.1	0.231671
6.876683	0.1	0.229264
6.878350	0.1	0.227154
6.880017	0.1	0.225897
6.881683	0.1	0.225315
6.883350	0.1	0.224579
6.885017	0.1	0.223145
6.886683	0.1	0.221259
6.888350	0.1	0.219843
6.890017	0.1	0.220449
6.891683	0.1	0.224048
6.893350	0.1	0.229347
6.895017	0.1	0.233948
6.896683	0.1	0.236854
6.898350	0.1	0.238228
6.900017	0.1	0.238270
6.901683	0.1	0.237268
6.903350	0.1	0.235783
6.905017	0.1	0.234186
6.906683	0.1	0.232104
6.908350	0.1	0.229091
6.910017	0.1	0.225841
6.911683	0.1	0.222954
6.913350	0.1	0.219708
6.915017	0.1	0.216160
6.916683	0.1	0.213999
6.918350	0.1	0.214586
6.920017	0.1	0.217711
6.921683	0.1	0.221594
6.923350	0.1	0.224123
6.925017	0.1	0.224612
6.926683	0.1	0.223937
6.928350	0.1	0.223718
6.930017	0.1	0.225436
6.931683	0.1	0.228998
6.933350	0.1	0.231937
6.935017	0.1	0.231420
6.936683	0.1	0.227541
6.938350	0.1	0.223988
6.940017	0.1	0.225469
6.941683	0.1	0.234079
6.943350	0.1	0.247597
6.945017	0.1	0.260971
6.946683	0.1	0.269008
6.948350	0.1	0.269129
6.950017	0.1	0.263299
6.951683	0.1	0.256104
6.953350	0.1	0.249934
6.955017	0.1	0.244160
6.956683	0.1	0.238908
6.958350	0.1	0.236104
6.960017	0.1	0.236109
6.961683	0.1	0.236183
6.963350	0.1	0.233781
6.965017	0.1	0.230223
6.966683	0.1	0.229091
6.968350	0.1	0.231895
6.970017	0.1	0.237250
6.971683	0.1	0.242372
6.973350	0.1	0.244216
6.975017	0.1	0.241594
6.976683	0.1	0.236328
6.978350	0.1	0.231205
6.980017	0.1	0.227657
6.981683	0.1	0.225641
6.983350	0.1	0.224938
6.985017	0.1	0.225408
6.986683	0.1	0.226698
6.988350	0.1	0.228509
6.990017	0.1	0.230274
6.991683	0.1	0.231247
6.993350	0.1	0.231541
6.995017	0.1	0.232030
6.996683	0.1	0.233329
6.998350	0.1	0.235038
7.000017	0.1	0.235890
7.001683	0.1	0.235005
7.003350	0.1	0.232705
7.005017	0.1	0.229958
7.006683	0.1	0.228039
7.008350	0.1	0.227932
7.010017	0.1	0.228938
7.011683	0.1	0.228882
7.013350	0.1	0.225799
7.015017	0.1	0.219415
7.016683	0.1	0.212193
7.018350	0.1	0.208225
7.020017	0.1	0.209748
7.021683	0.1	0.215448
7.023350	0.1	0.221934
7.025017	0.1	0.226088
7.026683	0.1	0.226707
7.028350	0.1	0.224672
7.030017	0.1	0.221785
7.031683	0.1	0.220127
7.033350	0.1	0.221552
7.035017	0.1	0.226474
7.036683	0.1	0.233292
7.038350	0.1	0.238870
7.040017	0.1	0.239974
7.041683	0.1	0.235359
7.043350	0.1	0.226549
7.045017	0.1	0.217161
7.046683	0.1	0.211736
7.048350	0.1	0.212886
7.050017	0.1	0.218661
7.051683	0.1	0.224533
7.053350	0.1	0.227522
7.055017	0.1	0.227485
7.056683	0.1	0.225995
7.058350	0.1	0.224537
7.060017	0.1	0.223271
7.061683	0.1	0.222102
7.063350	0.1	0.221394
7.065017	0.1	0.220519
7.066683	0.1	0.217771
7.068350	0.1	0.212593
7.070017	0.1	0.207219
7.071683	0.1	0.205794
7.073350	0.1	0.210963
7.075017	0.1	0.221166
7.076683	0.1	0.231899
7.078350	0.1	0.239075
7.080017	0.1	0.240910
7.081683	0.1	0.237990
7.083350	0.1	0.232435
7.085017	0.1	0.227001
7.086683	0.1	0.224379
7.088350	0.1	0.226656
7.090017	0.1	0.234465
7.091683	0.1	0.246065
7.093350	0.1	0.257595
7.095017	0.1	0.264738
7.096683	0.1	0.265087
7.098350	0.1	0.259760
7.100017	0.1	0.252021
7.101683	0.1	0.244742
7.103350	0.1	0.239862
7.105017	0.1	0.238251
7.106683	0.1	0.238931
7.108350	0.1	0.239857
7.110017	0.1	0.239951
7.111683	0.1	0.239410
7.113350	0.1	0.238740
7.115017	0.1	0.238279
7.116683	0.1	0.238167
7.118350	0.1	0.238032
7.120017	0.1	0.237245
7.121683	0.1	0.235727
7.123350	0.1	0.234018
7.125017	0.1	0.232686
7.126683	0.1	0.231792
7.128350	0.1	0.231280
7.130017	0.1	0.231708
7.131683	0.1	0.233697
7.133350	0.1	0.237026
7.135017	0.1	0.240942
7.136683	0.1	0.244812
7.138350	0.1	0.247466
7.140017	0.1	0.247010
7.141683	0.1	0.243285
7.143350	0.1	0.239844
7.145017	0.1	0.241082
7.146683	0.1	0.247378
7.148350	0.1	0.254647
7.150017	0.1	0.258703
7.151683	0.1	0.258423
7.153350	0.1	0.254642
7.155017	0.1	0.248868
7.156683	0.1	0.243806
7.158350	0.1	0.242260
7.160017	0.1	0.244915
7.161683	0.1	0.250223
7.163350	0.1	0.255737
7.165017	0.1	0.259751
7.166683	0.1	0.262670
7.168350	0.1	0.266149
7.170017	0.1	0.270382
7.171683	0.1	0.273432
7.173350	0.1	0.273827
7.175017	0.1	0.271574
7.176683	0.1	0.266703
7.178350	0.1	0.259681
7.180017	0.1	0.252104
7.181683	0.1	0.245450
7.183350	0.1	0.240728
7.185017	0.1	0.238586
7.186683	0.1	0.238474
7.188350	0.1	0.239145
7.190017	0.1	0.239839
7.191683	0.1	0.240314
7.193350	0.1	0.240249
7.195017	0.1	0.239527
7.196683	0.1	0.239182
7.198350	0.1	0.241110
7.200017	0.1	0.246554
7.201683	0.1	0.254880
7.203350	0.1	0.263327
7.205017	0.1	0.268589
7.206683	0.1	0.269180
7.208350	0.1	0.266121
7.210017	0.1	0.261911
7.211683	0.1	0.258437
7.213350	0.1	0.255727
7.215017	0.1	0.253343
7.216683	0.1	0.251671
7.218350	0.1	0.251029
7.220017	0.1	0.250922
7.221683	0.1	0.251108
7.223350	0.1	0.252253
7.225017	0.1	0.254759
7.226683	0.1	0.258186
7.228350	0.1	0.261851
7.230017	0.1	0.264267
7.231683	0.1	0.262861
7.233350	0.1	0.256272
7.235017	0.1	0.246759
7.236683	0.1	0.238684
7.238350	0.1	0.234921
7.240017	0.1	0.235341
7.241683	0.1	0.237860
7.243350	0.1	0.240328
7.245017	0.1	0.241911
7.246683	0.1	0.243057
7.248350	0.1	0.244360
7.250017	0.1	0.245986
7.251683	0.1	0.247625
7.253350	0.1	0.248244
7.255017	0.1	0.246647
7.256683	0.1	0.242991
7.258350	0.1	0.239122
7.260017	0.1	0.236756
7.261683	0.1	0.236314
7.263350	0.1	0.237678
7.265017	0.1	0.240812
7.266683	0.1	0.245534
7.268350	0.1	0.251206
7.270017	0.1	0.256118
7.271683	0.1	0.257650
7.273350	0.1	0.254167
7.275017	0.1	0.246647
7.276683	0.1	0.238153
7.278350	0.1	0.231820
7.280017	0.1	0.229264
7.281683	0.1	0.230386
7.283350	0.1	0.233855
7.285017	0.1	0.238288
7.286683	0.1	0.243438
7.288350	0.1	0.249650
7.290017	0.1	0.256295
7.291683	0.1	0.261609
7.293350	0.1	0.264170
7.295017	0.1	0.264323
7.296683	0.1	0.263648
7.298350	0.1	0.262987
7.300017	0.1	0.261781
7.301683	0.1	0.259406
7.303350	0.1	0.256174
7.305017	0.1	0.252868
7.306683	0.1	0.250018
7.308350	0.1	0.247555
7.310017	0.1	0.245012
7.311683	0.1	0.242400
7.313350	0.1	0.240696
7.315017	0.1	0.241180
7.316683	0.1	0.244165
7.318350	0.1	0.248160
7.320017	0.1	0.250558
7.321683	0.1	0.249534
7.323350	0.1	0.244845
7.325017	0.1	0.237706
7.326683	0.1	0.230689
7.328350	0.1	0.226409
7.330017	0.1	0.225548
7.331683	0.1	0.226810
7.333350	0.1	0.228756
7.335017	0.1	0.230949
7.336683	0.1	0.233315
7.338350	0.1	0.235625
7.340017	0.1	0.237944
7.341683	0.1	0.240551
7.343350	0.1	0.243532
7.345017	0.1	0.246759
7.346683	0.1	0.249762
7.348350	0.1	0.251387
7.350017	0.1	0.249669
7.351683	0.1	0.243066
7.353350	0.1	0.233054
7.355017	0.1	0.224896
7.356683	0.1	0.223885
7.358350	0.1	0.230335
7.360017	0.1	0.239057
7.361683	0.1	0.244291
7.363350	0.1	0.244440
7.365017	0.1	0.241608
7.366683	0.1	0.238623
7.368350	0.1	0.237566
7.370017	0.1	0.239154
7.371683	0.1	0.243126
7.373350	0.1	0.248845
7.375017	0.1	0.254177
7.376683	0.1	0.255764
7.378350	0.1	0.251960
7.380017	0.1	0.244239
7.381683	0.1	0.236197
7.383350	0.1	0.231629
7.385017	0.1	0.232263
7.386683	0.1	0.237538
7.388350	0.1	0.246088
7.390017	0.1	0.255695
7.391683	0.1	0.263094
7.393350	0.1	0.265921
7.395017	0.1	0.264477
7.396683	0.1	0.260808
7.398350	0.1	0.256756
7.400017	0.1	0.253581
7.401683	0.1	0.252537
7.403350	0.1	0.254516
7.405017	0.1	0.259057
7.406683	0.1	0.263965
7.408350	0.1	0.266335
7.410017	0.1	0.264635
7.411683	0.1	0.259508
7.413350	0.1	0.253217
7.415017	0.1	0.248840
7.416683	0.1	0.247816
7.418350	0.1	0.248291
7.420017	0.1	0.247736
7.421683	0.1	0.246037
7.423350	0.1	0.244710
7.425017	0.1	0.245394
7.426683	0.1	0.248896
7.428350	0.1	0.254237
7.430017	0.1	0.259117
7.431683	0.1	0.261376
7.433350	0.1	0.260025
7.435017	0.1	0.255951
7.436683	0.1	0.251653
7.438350	0.1	0.249716
7.440017	0.1	0.250973
7.441683	0.1	0.254135
7.443350	0.1	0.256915
7.445017	0.1	0.257283
7.446683	0.1	0.254395
7.448350	0.1	0.249064
7.450017	0.1	0.243643
7.451683	0.1	0.240793
7.453350	0.1	0.241399
7.455017	0.1	0.244132
7.456683	0.1	0.247518
7.458350	0.1	0.251196
7.460017	0.1	0.254395
7.461683	0.1	0.255103
7.463350	0.1	0.251927
7.465017	0.1	0.245310
7.466683	0.1	0.237082
7.468350	0.1	0.229650
7.470017	0.1	0.224682
7.471683	0.1	0.222321
7.473350	0.1	0.222148
7.475017	0.1	0.223848
7.476683	0.1	0.225725
7.478350	0.1	0.224900
7.480017	0.1	0.220463
7.481683	0.1	0.214665
7.483350	0.1	0.210437
7.485017	0.1	0.209422
7.486683	0.1	0.212225
7.488350	0.1	0.218521
7.490017	0.1	0.226740
7.491683	0.1	0.234740
7.493350	0.1	0.240835
7.495017	0.1	0.244598
7.496683	0.1	0.246996
7.498350	0.1	0.249208
7.500017	0.1	0.251615
7.501683	0.1	0.254167
7.503350	0.1	0.256682
7.505017	0.1	0.258395
7.506683	0.1	0.258335
7.508350	0.1	0.256747
7.510017	0.1	0.254796
7.511683	0.1	0.253203
7.513350	0.1	0.252449
7.515017	0.1	0.252952
7.516683	0.1	0.253790
7.518350	0.1	0.253492
7.520017	0.1	0.252374
7.521683	0.1	0.251695
7.523350	0.1	0.251373
7.525017	0.1	0.250358
7.526683	0.1	0.248170
7.528350	0.1	0.244835
7.530017	0.1	0.240258
7.531683	0.1	0.233883
7.533350	0.1	0.225250
7.535017	0.1	0.215336
7.536683	0.1	0.207014
7.538350	0.1	0.203578
7.540017	0.1	0.206707
7.541683	0.1	0.215406
7.543350	0.1	0.226856
7.545017	0.1	0.238218
7.546683	0.1	0.247573
7.548350	0.1	0.253734
7.550017	0.1	0.255774
7.551683	0.1	0.253399
7.553350	0.1	0.247671
7.555017	0.1	0.240682
7.556683	0.1	0.234363
7.558350	0.1	0.230074
7.560017	0.1	0.228621
7.561683	0.1	0.229366
7.563350	0.1	0.230512
7.565017	0.1	0.231098
7.566683	0.1	0.231271
7.568350	0.1	0.230903
7.570017	0.1	0.229613
7.571683	0.1	0.227680
7.573350	0.1	0.226018
7.575017	0.1	0.225767
7.576683	0.1	0.228290
7.578350	0.1	0.234358
7.580017	0.1	0.242474
7.581683	0.1	0.249334
7.583350	0.1	0.252277
7.585017	0.1	0.250582
7.586683	0.1	0.245445
7.588350	0.1	0.239620
7.590017	0.1	0.236235
7.591683	0.1	0.237268
7.593350	0.1	0.242284
7.595017	0.1	0.248239
7.596683	0.1	0.252076
7.598350	0.1	0.253697
7.600017	0.1	0.254856
7.601683	0.1	0.256416
7.603350	0.1	0.258004
7.605017	0.1	0.258409
7.606683	0.1	0.256319
7.608350	0.1	0.252011
7.610017	0.1	0.247350
7.611683	0.1	0.244039
7.613350	0.1	0.243247
7.615017	0.1	0.245278
7.616683	0.1	0.248128
7.618350	0.1	0.248761
7.620017	0.1	0.246316
7.621683	0.1	0.242102
7.623350	0.1	0.237632
7.625017	0.1	0.234647
7.626683	0.1	0.235471
7.628350	0.1	0.240812
7.630017	0.1	0.248030
7.631683	0.1	0.253096
7.633350	0.1	0.254316
7.635017	0.1	0.253087
7.636683	0.1	0.251173
7.638350	0.1	0.249124
7.640017	0.1	0.247420
7.641683	0.1	0.246488
7.643350	0.1	0.245720
7.645017	0.1	0.244169
7.646683	0.1	0.241869
7.648350	0.1	0.240142
7.650017	0.1	0.240915
7.651683	0.1	0.244919
7.653350	0.1	0.250228
7.655017	0.1	0.253855
7.656683	0.1	0.254679
7.658350	0.1	0.253366
7.660017	0.1	0.250684
7.661683	0.1	0.247532
7.663350	0.1	0.245483
7.665017	0.1	0.245934
7.666683	0.1	0.248761
7.668350	0.1	0.252058
7.670017	0.1	0.253655
7.671683	0.1	0.253152
7.673350	0.1	0.252058
7.675017	0.1	0.251671
7.676683	0.1	0.252421
7.678350	0.1	0.254624
7.680017	0.1	0.257585
7.681683	0.1	0.259290
7.683350	0.1	0.258363
7.685017	0.1	0.254950
7.686683	0.1	0.250163
7.688350	0.1	0.245702
7.690017	0.1	0.243383
7.691683	0.1	0.244267
7.693350	0.1	0.247494
7.695017	0.1	0.250624
7.696683	0.1	0.251466
7.698350	0.1	0.249152
7.700017	0.1	0.244286
7.701683	0.1	0.238759
7.703350	0.1	0.234568
7.705017	0.1	0.232374
7.706683	0.1	0.231289
7.708350	0.1	0.230172
7.710017	0.1	0.228742
7.711683	0.1	0.227396
7.713350	0.1	0.226591
7.715017	0.1	0.227131
7.716683	0.1	0.230293
7.718350	0.1	0.236165
7.720017	0.1	0.242447
7.721683	0.1	0.246880
7.723350	0.1	0.250149
7.725017	0.1	0.254074
7.726683	0.1	0.257525
7.728350	0.1	0.257082
7.730017	0.1	0.251480
7.731683	0.1	0.242833
7.733350	0.1	0.234530
7.735017	0.1	0.229855
7.736683	0.1	0.230959
7.738350	0.1	0.237334
7.740017	0.1	0.245217
7.741683	0.1	0.249571
7.743350	0.1	0.247960
7.745017	0.1	0.241785
7.746683	0.1	0.233906
7.748350	0.1	0.227354
7.750017	0.1	0.224886
7.751683	0.1	0.227462
7.753350	0.1	0.233557
7.755017	0.1	0.240486
7.756683	0.1	0.245846
7.758350	0.1	0.248193
7.760017	0.1	0.247774
7.761683	0.1	0.246819
7.763350	0.1	0.247736
7.765017	0.1	0.250707
7.766683	0.1	0.253138
7.768350	0.1	0.251657
7.770017	0.1	0.244710
7.771683	0.1	0.234144
7.773350	0.1	0.224723
7.775017	0.1	0.221329
7.776683	0.1	0.225645
7.778350	0.1	0.235098
7.780017	0.1	0.244635
7.781683	0.1	0.249441
7.783350	0.1	0.247024
7.785017	0.1	0.238274
7.786683	0.1	0.226940
7.788350	0.1	0.217590
7.790017	0.1	0.213631
7.791683	0.1	0.216560
7.793350	0.1	0.225389
7.795017	0.1	0.236928
7.796683	0.1	0.247513
7.798350	0.1	0.254158
7.800017	0.1	0.255029
7.801683	0.1	0.250628
7.803350	0.1	0.243625
7.805017	0.1	0.236859
7.806683	0.1	0.232477
7.808350	0.1	0.231634
7.810017	0.1	0.233557
7.811683	0.1	0.236426
7.813350	0.1	0.239057
7.815017	0.1	0.240561
7.816683	0.1	0.239909
7.818350	0.1	0.237045
7.820017	0.1	0.233240
7.821683	0.1	0.230074
7.823350	0.1	0.229217
7.825017	0.1	0.232062
7.826683	0.1	0.237520
7.828350	0.1	0.242335
7.830017	0.1	0.244831
7.831683	0.1	0.245632
7.833350	0.1	0.245380
7.835017	0.1	0.244644
7.836683	0.1	0.245129
7.838350	0.1	0.248593
7.840017	0.1	0.254256
7.841683	0.1	0.258503
7.843350	0.1	0.257804
7.845017	0.1	0.251303
7.846683	0.1	0.241343
7.848350	0.1	0.232267
7.850017	0.1	0.227792
7.851683	0.1	0.228891
7.853350	0.1	0.234204
7.855017	0.1	0.241115
7.856683	0.1	0.246479
7.858350	0.1	0.248165
7.860017	0.1	0.246228
7.861683	0.1	0.242209
7.863350	0.1	0.237897
7.865017	0.1	0.235164
7.866683	0.1	0.235811
7.868350	0.1	0.240458
7.870017	0.1	0.247620
7.871683	0.1	0.254340
7.873350	0.1	0.257869
7.875017	0.1	0.256947
7.876683	0.1	0.252700
7.878350	0.1	0.248519
7.880017	0.1	0.247676
7.881683	0.1	0.251136
7.883350	0.1	0.257413
7.885017	0.1	0.263602
7.886683	0.1	0.266614
7.888350	0.1	0.264738
7.890017	0.1	0.259178
7.891683	0.1	0.253227
7.893350	0.1	0.249515
7.895017	0.1	0.248691
7.896683	0.1	0.249986
7.898350	0.1	0.251918
7.900017	0.1	0.252794
7.901683	0.1	0.251378
7.903350	0.1	0.247643
7.905017	0.1	0.242791
7.906683	0.1	0.238833
7.908350	0.1	0.238162
7.910017	0.1	0.241925
7.911683	0.1	0.248146
7.913350	0.1	0.252887
7.915017	0.1	0.253767
7.916683	0.1	0.251634
7.918350	0.1	0.248807
7.920017	0.1	0.246638
7.921683	0.1	0.245245
7.923350	0.1	0.244342
7.925017	0.1	0.243583
7.926683	0.1	0.243308
7.928350	0.1	0.245026
7.930017	0.1	0.249776
7.931683	0.1	0.256342
7.933350	0.1	0.262493
7.935017	0.1	0.267206
7.936683	0.1	0.270489
7.938350	0.1	0.272235
7.940017	0.1	0.272184
7.941683	0.1	0.269841
7.943350	0.1	0.265050
7.945017	0.1	0.259588
7.946683	0.1	0.256631
7.948350	0.1	0.258363
7.950017	0.1	0.264887
7.951683	0.1	0.274312
7.953350	0.1	0.283225
7.955017	0.1	0.288100
7.956683	0.1	0.287239
7.958350	0.1	0.281441
7.960017	0.1	0.272854
7.961683	0.1	0.263304
7.963350	0.1	0.254242
7.965017	0.1	0.247294
7.966683	0.1	0.243937
7.968350	0.1	0.244831
7.970017	0.1	0.249227
7.971683	0.1	0.254870
7.973350	0.1	0.259187
7.975017	0.1	0.260873
7.976683	0.1	0.259988
7.978350	0.1	0.257716
7.980017	0.1	0.256626
7.981683	0.1	0.259103
7.983350	0.1	0.265092
7.985017	0.1	0.272635
7.986683	0.1	0.279760
7.988350	0.1	0.285483
7.990017	0.1	0.289329
7.991683	0.1	0.290512
7.993350	0.1	0.288398
7.995017	0.1	0.283103
7.996683	0.1	0.275150
7.998350	0.1	0.265916
8.000017	0.1	0.257893
8.001683	0.1	0.253147
8.003350	0.1	0.251811
8.005017	0.1	0.252966
8.006683	0.1	0.256291
8.008350	0.1	0.261837
8.010017	0.1	0.268761
8.011683	0.1	0.275108
8.013350	0.1	0.278661
8.015017	0.1	0.278209
8.016683	0.1	0.274810
8.018350	0.1	0.271364
8.020017	0.1	0.270349
8.021683	0.1	0.272226
8.023350	0.1	0.275890
8.025017	0.1	0.279588
8.026683	0.1	0.281082
8.028350	0.1	0.278209
8.030017	0.1	0.270954
8.031683	0.1	0.262205
8.033350	0.1	0.255466
8.035017	0.1	0.252440
8.036683	0.1	0.253050
8.038350	0.1	0.256617
8.040017	0.1	0.261869
8.041683	0.1	0.266759
8.043350	0.1	0.269683
8.045017	0.1	0.269744
8.046683	0.1	0.266079
8.048350	0.1	0.259229
8.050017	0.1	0.252295
8.051683	0.1	0.248873
8.053350	0.1	0.250828
8.055017	0.1	0.258330
8.056683	0.1	0.269450
8.058350	0.1	0.279886
8.060017	0.1	0.286014
8.061683	0.1	0.287667
8.063350	0.1	0.286186
8.065017	0.1	0.282307
8.066683	0.1	0.277064
8.068350	0.1	0.272309
8.070017	0.1	0.269837
8.071683	0.1	0.270349
8.073350	0.1	0.272649
8.075017	0.1	0.274265
8.076683	0.1	0.273203
8.078350	0.1	0.269129
8.080017	0.1	0.263909
8.081683	0.1	0.260547
8.083350	0.1	0.261022
8.085017	0.1	0.265474
8.086683	0.1	0.272873
8.088350	0.1	0.281287
8.090017	0.1	0.288067
8.091683	0.1	0.291257
8.093350	0.1	0.291020
8.095017	0.1	0.288696
8.096683	0.1	0.285176
8.098350	0.1	0.281185
8.100017	0.1	0.278237
8.101683	0.1	0.278195
8.103350	0.1	0.281841
8.105017	0.1	0.288249
8.106683	0.1	0.295453
8.108350	0.1	0.301427
8.110017	0.1	0.304445
8.111683	0.1	0.303197
8.113350	0.1	0.297776
8.115017	0.1	0.290424
8.116683	0.1	0.284305
8.118350	0.1	0.281385
8.120017	0.1	0.281399
8.121683	0.1	0.282233
8.123350	0.1	0.281762
8.125017	0.1	0.280007
8.126683	0.1	0.278647
8.128350	0.1	0.278344
8.130017	0.1	0.278153
8.131683	0.1	0.277255
8.133350	0.1	0.275974
8.135017	0.1	0.275574
8.136683	0.1	0.277492
8.138350	0.1	0.282605
8.140017	0.1	0.290838
8.141683	0.1	0.301083
8.143350	0.1	0.311397
8.145017	0.1	0.319262
8.146683	0.1	0.322224
8.148350	0.1	0.319886
8.150017	0.1	0.314889
8.151683	0.1	0.310657
8.153350	0.1	0.308324
8.155017	0.1	0.306671
8.156683	0.1	0.304175
8.158350	0.1	0.300277
8.160017	0.1	0.295592
8.161683	0.1	0.292002
8.163350	0.1	0.291849
8.165017	0.1	0.296067
8.166683	0.1	0.303350
8.168350	0.1	0.311560
8.170017	0.1	0.319094
8.171683	0.1	0.324468
8.173350	0.1	0.326415
8.175017	0.1	0.324715
8.176683	0.1	0.320054
8.178350	0.1	0.314061
8.180017	0.1	0.309534
8.181683	0.1	0.309036
8.183350	0.1	0.312934
8.185017	0.1	0.319304
8.186683	0.1	0.325469
8.188350	0.1	0.329455
8.190017	0.1	0.330093
8.191683	0.1	0.327267
8.193350	0.1	0.322484
8.195017	0.1	0.317194
8.196683	0.1	0.310955
8.198350	0.1	0.303676
8.200017	0.1	0.297595
8.201683	0.1	0.295043
8.203350	0.1	0.295886
8.205017	0.1	0.297991
8.206683	0.1	0.299029
8.208350	0.1	0.297721
8.210017	0.1	0.294130
8.211683	0.1	0.289306
8.213350	0.1	0.284854
8.215017	0.1	0.282740
8.216683	0.1	0.284538
8.218350	0.1	0.289558
8.220017	0.1	0.294307
8.221683	0.1	0.295606
8.223350	0.1	0.293772
8.225017	0.1	0.291476
8.226683	0.1	0.290410
8.228350	0.1	0.290335
8.230017	0.1	0.291127
8.231683	0.1	0.293837
8.233350	0.1	0.298279
8.235017	0.1	0.301520
8.236683	0.1	0.300966
8.238350	0.1	0.297176
8.240017	0.1	0.292552
8.241683	0.1	0.289227
8.243350	0.1	0.288477
8.245017	0.1	0.290656
8.246683	0.1	0.294740
8.248350	0.1	0.298428
8.250017	0.1	0.299746
8.251683	0.1	0.298563
8.253350	0.1	0.296161
8.255017	0.1	0.294461
8.256683	0.1	0.295443
8.258350	0.1	0.299565
8.260017	0.1	0.305041
8.261683	0.1	0.309562
8.263350	0.1	0.311704
8.265017	0.1	0.310643
8.266683	0.1	0.306275
8.268350	0.1	0.300296
8.270017	0.1	0.295560
8.271683	0.1	0.293711
8.273350	0.1	0.294978
8.275017	0.1	0.299294
8.276683	0.1	0.305432
8.278350	0.1	0.310862
8.280017	0.1	0.313492
8.281683	0.1	0.312235
8.283350	0.1	0.307350
8.285017	0.1	0.301865
8.286683	0.1	0.299988
8.288350	0.1	0.302577
8.290017	0.1	0.305977
8.291683	0.1	0.305441
8.293350	0.1	0.299113
8.295017	0.1	0.289427
8.296683	0.1	0.280882
8.298350	0.1	0.276589
8.300017	0.1	0.277008
8.301683	0.1	0.280747
8.303350	0.1	0.285963
8.305017	0.1	0.291513
8.306683	0.1	0.296738
8.308350	0.1	0.300375
8.310017	0.1	0.300612
8.311683	0.1	0.296282
8.313350	0.1	0.288142
8.315017	0.1	0.279024
8.316683	0.1	0.272454
8.318350	0.1	0.270908
8.320017	0.1	0.274568
8.321683	0.1	0.281124
8.323350	0.1	0.287462
8.325017	0.1	0.292216
8.326683	0.1	0.296105
8.328350	0.1	0.299751
8.330017	0.1	0.302475
8.331683	0.1	0.303714
8.333350	0.1	0.303877
8.335017	0.1	0.303467
8.336683	0.1	0.302345
8.338350	0.1	0.299797
8.340017	0.1	0.295490
8.341683	0.1	0.290335
8.343350	0.1	0.286461
8.345017	0.1	0.285991
8.346683	0.1	0.288542
8.348350	0.1	0.291131
8.350017	0.1	0.291783
8.351683	0.1	0.291406
8.353350	0.1	0.291909
8.355017	0.1	0.294726
8.356683	0.1	0.300379
8.358350	0.1	0.307746
8.360017	0.1	0.314377
8.361683	0.1	0.318070
8.363350	0.1	0.317898
8.365017	0.1	0.314927
8.366683	0.1	0.311881
8.368350	0.1	0.310573
8.370017	0.1	0.310056
8.371683	0.1	0.308310
8.373350	0.1	0.304794
8.375017	0.1	0.300654
8.376683	0.1	0.297441
8.378350	0.1	0.296589
8.380017	0.1	0.299355
8.381683	0.1	0.305446
8.383350	0.1	0.311779
8.385017	0.1	0.314238
8.386683	0.1	0.310568
8.388350	0.1	0.301725
8.390017	0.1	0.291876
8.391683	0.1	0.286303
8.393350	0.1	0.288030
8.395017	0.1	0.295416
8.396683	0.1	0.303350
8.398350	0.1	0.307881
8.400017	0.1	0.309041
8.401683	0.1	0.308636
8.403350	0.1	0.307616
8.405017	0.1	0.306335
8.406683	0.1	0.305222
8.408350	0.1	0.304352
8.410017	0.1	0.303243
8.411683	0.1	0.301227
8.413350	0.1	0.298354
8.415017	0.1	0.295974
8.416683	0.1	0.295718
8.418350	0.1	0.297516
8.420017	0.1	0.299378
8.421683	0.1	0.299560
8.423350	0.1	0.297748
8.425017	0.1	0.294666
8.426683	0.1	0.292165
8.428350	0.1	0.292729
8.430017	0.1	0.297204
8.431683	0.1	0.303439
8.433350	0.1	0.308231
8.435017	0.1	0.310536
8.436683	0.1	0.312072
8.438350	0.1	0.315071
8.440017	0.1	0.320063
8.441683	0.1	0.325376
8.443350	0.1	0.328138
8.445017	0.1	0.326331
8.446683	0.1	0.320626
8.448350	0.1	0.313991
8.450017	0.1	0.309502
8.451683	0.1	0.308421
8.453350	0.1	0.309106
8.455017	0.1	0.308137
8.456683	0.1	0.303704
8.458350	0.1	0.297390
8.460017	0.1	0.292184
8.461683	0.1	0.289958
8.463350	0.1	0.291364
8.465017	0.1	0.296407
8.466683	0.1	0.303672
8.468350	0.1	0.310177
8.470017	0.1	0.313381
8.471683	0.1	0.312869
8.473350	0.1	0.310033
8.475017	0.1	0.306433
8.476683	0.1	0.302643
8.478350	0.1	0.298857
8.480017	0.1	0.295280
8.481683	0.1	0.291825
8.483350	0.1	0.288393
8.485017	0.1	0.285325
8.486683	0.1	0.282968
8.488350	0.1	0.281120
8.490017	0.1	0.279634
8.491683	0.1	0.279318
8.493350	0.1	0.281143
8.495017	0.1	0.284999
8.496683	0.1	0.289558
8.498350	0.1	0.293613
8.500017	0.1	0.297544
8.501683	0.1	0.302135
8.503350	0.1	0.306265
8.505017	0.1	0.307332
8.506683	0.1	0.304063
8.508350	0.1	0.298056
8.510017	0.1	0.292356
8.511683	0.1	0.288691
8.513350	0.1	0.286479
8.515017	0.1	0.284160
8.516683	0.1	0.280938
8.518350	0.1	0.277050
8.520017	0.1	0.273301
8.521683	0.1	0.270722
8.523350	0.1	0.270065
8.525017	0.1	0.271681
8.526683	0.1	0.275448
8.528350	0.1	0.280016
8.530017	0.1	0.282973
8.531683	0.1	0.282554
8.533350	0.1	0.278978
8.535017	0.1	0.274298
8.536683	0.1	0.270833
8.538350	0.1	0.269567
8.540017	0.1	0.269716
8.541683	0.1	0.269567
8.543350	0.1	0.267839
8.545017	0.1	0.264207
8.546683	0.1	0.259425
8.548350	0.1	0.255425
8.550017	0.1	0.254395
8.551683	0.1	0.257287
8.553350	0.1	0.263532
8.555017	0.1	0.271392
8.556683	0.1	0.278144
8.558350	0.1	0.281450
8.560017	0.1	0.280957
8.561683	0.1	0.277669
8.563350	0.1	0.272756
8.565017	0.1	0.267774
8.566683	0.1	0.264561
8.568350	0.1	0.263969
8.570017	0.1	0.265059
8.571683	0.1	0.266042
8.573350	0.1	0.265604
8.575017	0.1	0.263704
8.576683	0.1	0.262251
8.578350	0.1	0.264132
8.580017	0.1	0.270181
8.581683	0.1	0.277702
8.583350	0.1	0.282684
8.585017	0.1	0.283159
8.586683	0.1	0.280291
8.588350	0.1	0.276268
8.590017	0.1	0.271965
8.591683	0.1	0.267387
8.593350	0.1	0.263643
8.595017	0.1	0.262382
8.596683	0.1	0.263648
8.598350	0.1	0.266316
8.600017	0.1	0.269711
8.601683	0.1	0.273548
8.603350	0.1	0.277399
8.605017	0.1	0.281129
8.606683	0.1	0.285120
8.608350	0.1	0.289530
8.610017	0.1	0.293758
8.611683	0.1	0.296608
8.613350	0.1	0.296854
8.615017	0.1	0.294088
8.616683	0.1	0.288864
8.618350	0.1	0.282689
8.620017	0.1	0.278228
8.621683	0.1	0.277921
8.623350	0.1	0.281814
8.625017	0.1	0.288254
8.626683	0.1	0.295476
8.628350	0.1	0.301288
8.630017	0.1	0.303239
8.631683	0.1	0.300435
8.633350	0.1	0.294643
8.635017	0.1	0.288882
8.636683	0.1	0.285259
8.638350	0.1	0.284845
8.640017	0.1	0.288077
8.641683	0.1	0.294172
8.643350	0.1	0.301441
8.645017	0.1	0.308263
8.646683	0.1	0.313073
8.648350	0.1	0.314680
8.650017	0.1	0.313111
8.651683	0.1	0.309842
8.653350	0.1	0.307322
8.655017	0.1	0.307364
8.656683	0.1	0.309735
8.658350	0.1	0.313045
8.660017	0.1	0.315984
8.661683	0.1	0.317441
8.663350	0.1	0.317125
8.665017	0.1	0.315984
8.666683	0.1	0.315360
8.668350	0.1	0.315723
8.670017	0.1	0.315937
8.671683	0.1	0.313832
8.673350	0.1	0.307965
8.675017	0.1	0.299085
8.676683	0.1	0.289544
8.678350	0.1	0.281441
8.680017	0.1	0.276202
8.681683	0.1	0.274777
8.683350	0.1	0.277008
8.685017	0.1	0.281772
8.686683	0.1	0.287844
8.688350	0.1	0.293730
8.690017	0.1	0.297572
8.691683	0.1	0.298587
8.693350	0.1	0.297967
8.695017	0.1	0.297977
8.696683	0.1	0.300510
8.698350	0.1	0.305837
8.700017	0.1	0.311802
8.701683	0.1	0.314782
8.703350	0.1	0.312198
8.705017	0.1	0.304519
8.706683	0.1	0.294475
8.708350	0.1	0.284393
8.710017	0.1	0.275499
8.711683	0.1	0.269613
8.713350	0.1	0.268994
8.715017	0.1	0.274032
8.716683	0.1	0.282140
8.718350	0.1	0.289236
8.720017	0.1	0.292393
8.721683	0.1	0.291811
8.723350	0.1	0.290247
8.725017	0.1	0.289986
8.726683	0.1	0.290978
8.728350	0.1	0.292091
8.730017	0.1	0.292561
8.731683	0.1	0.292100
8.733350	0.1	0.290750
8.735017	0.1	0.288738
8.736683	0.1	0.286466
8.738350	0.1	0.284552
8.740017	0.1	0.283075
8.741683	0.1	0.280822
8.743350	0.1	0.276286
8.745017	0.1	0.269702
8.746683	0.1	0.263806
8.748350	0.1	0.262158
8.750017	0.1	0.265972
8.751683	0.1	0.272719
8.753350	0.1	0.278368
8.755017	0.1	0.280952
8.756683	0.1	0.281418
8.758350	0.1	0.281688
8.760017	0.1	0.282722
8.761683	0.1	0.284067
8.763350	0.1	0.284179
8.765017	0.1	0.281534
8.766683	0.1	0.276174
8.768350	0.1	0.269976
8.770017	0.1	0.265180
8.771683	0.1	0.262749
8.773350	0.1	0.262321
8.775017	0.1	0.263015
8.776683	0.1	0.263825
8.778350	0.1	0.264063
8.780017	0.1	0.263690
8.781683	0.1	0.263206
8.783350	0.1	0.263117
8.785017	0.1	0.263625
8.786683	0.1	0.265408
8.788350	0.1	0.269338
8.790017	0.1	0.274628
8.791683	0.1	0.279001
8.793350	0.1	0.281050
8.795017	0.1	0.280449
8.796683	0.1	0.277092
8.798350	0.1	0.272351
8.800017	0.1	0.269488
8.801683	0.1	0.270540
8.803350	0.1	0.274316
8.805017	0.1	0.278200
8.806683	0.1	0.280482
8.808350	0.1	0.280640
8.810017	0.1	0.278847
8.811683	0.1	0.275918
8.813350	0.1	0.273385
8.815017	0.1	0.272901
8.816683	0.1	0.275141
8.818350	0.1	0.278796
8.820017	0.1	0.280817
8.821683	0.1	0.278167
8.823350	0.1	0.270093
8.825017	0.1	0.259364
8.826683	0.1	0.251299
8.828350	0.1	0.250298
8.830017	0.1	0.256784
8.831683	0.1	0.267229
8.833350	0.1	0.276887
8.835017	0.1	0.282559
8.836683	0.1	0.283523
8.838350	0.1	0.281292
8.840017	0.1	0.278861
8.841683	0.1	0.279192
8.843350	0.1	0.283327
8.845017	0.1	0.288957
8.846683	0.1	0.291681
8.848350	0.1	0.289180
8.850017	0.1	0.283225
8.851683	0.1	0.277660
8.853350	0.1	0.275690
8.855017	0.1	0.277851
8.856683	0.1	0.281883
8.858350	0.1	0.284798
8.860017	0.1	0.284701
8.861683	0.1	0.281371
8.863350	0.1	0.276305
8.865017	0.1	0.271997
8.866683	0.1	0.270763
8.868350	0.1	0.273818
8.870017	0.1	0.280058
8.871683	0.1	0.286093
8.873350	0.1	0.288971
8.875017	0.1	0.288542
8.876683	0.1	0.286587
8.878350	0.1	0.284747
8.880017	0.1	0.284081
8.881683	0.1	0.285488
8.883350	0.1	0.289227
8.885017	0.1	0.294549
8.886683	0.1	0.299811
8.888350	0.1	0.302754
8.890017	0.1	0.301721
8.891683	0.1	0.296752
8.893350	0.1	0.289083
8.895017	0.1	0.280701
8.896683	0.1	0.274740
8.898350	0.1	0.274023
8.900017	0.1	0.278503
8.901683	0.1	0.285339
8.903350	0.1	0.291024
8.905017	0.1	0.293488
8.906683	0.1	0.293069
8.908350	0.1	0.291001
8.910017	0.1	0.287401
8.911683	0.1	0.282605
8.913350	0.1	0.279103
8.915017	0.1	0.280016
8.916683	0.1	0.285958
8.918350	0.1	0.294060
8.920017	0.1	0.299411
8.921683	0.1	0.298587
8.923350	0.1	0.292463
8.925017	0.1	0.285134
8.926683	0.1	0.280766
8.928350	0.1	0.281329
8.930017	0.1	0.286363
8.931683	0.1	0.294219
8.933350	0.1	0.303010
8.935017	0.1	0.310820
8.936683	0.1	0.315765
8.938350	0.1	0.316580
8.940017	0.1	0.313292
8.941683	0.1	0.307150
8.943350	0.1	0.299960
8.945017	0.1	0.293851
8.946683	0.1	0.291439
8.948350	0.1	0.294503
8.950017	0.1	0.301660
8.951683	0.1	0.308570
8.953350	0.1	0.310927
8.955017	0.1	0.307634
8.956683	0.1	0.301227
8.958350	0.1	0.294978
8.960017	0.1	0.290638
8.961683	0.1	0.288473
8.963350	0.1	0.288174
8.965017	0.1	0.289544
8.966683	0.1	0.292086
8.968350	0.1	0.294223
8.970017	0.1	0.294019
8.971683	0.1	0.290847
8.973350	0.1	0.285911
8.975017	0.1	0.280826
8.976683	0.1	0.276626
8.978350	0.1	0.274139
8.980017	0.1	0.273795
8.981683	0.1	0.275178
8.983350	0.1	0.277455
8.985017	0.1	0.279825
8.986683	0.1	0.281823
8.988350	0.1	0.283089
8.990017	0.1	0.282638
8.991683	0.1	0.279429
8.993350	0.1	0.273949
8.995017	0.1	0.268444
8.996683	0.1	0.265068
8.998350	0.1	0.264244
9.000017	0.1	0.264747
9.001683	0.1	0.264784
9.003350	0.1	0.263671
9.005017	0.1	0.262731
9.006683	0.1	0.264063
9.008350	0.1	0.268812
9.010017	0.1	0.275900
9.011683	0.1	0.281399
9.013350	0.1	0.281259
9.015017	0.1	0.275760
9.016683	0.1	0.269013
9.018350	0.1	0.264850
9.020017	0.1	0.264836
9.021683	0.1	0.268542
9.023350	0.1	0.273813
9.025017	0.1	0.277446
9.026683	0.1	0.277460
9.028350	0.1	0.274684
9.030017	0.1	0.270884
9.031683	0.1	0.266894
9.033350	0.1	0.263825
9.035017	0.1	0.263429
9.036683	0.1	0.265907
9.038350	0.1	0.269259
9.040017	0.1	0.271644
9.041683	0.1	0.272873
9.043350	0.1	0.274037
9.045017	0.1	0.276421
9.046683	0.1	0.280063
9.048350	0.1	0.283308
9.050017	0.1	0.283998
9.051683	0.1	0.281380
9.053350	0.1	0.276882
9.055017	0.1	0.272379
9.056683	0.1	0.268542
9.058350	0.1	0.265208
9.060017	0.1	0.262377
9.061683	0.1	0.260426
9.063350	0.1	0.259751
9.065017	0.1	0.260649
9.066683	0.1	0.263830
9.068350	0.1	0.269799
9.070017	0.1	0.277259
9.071683	0.1	0.283304
9.073350	0.1	0.285562
9.075017	0.1	0.283355
9.076683	0.1	0.277548
9.078350	0.1	0.269972
9.080017	0.1	0.262852
9.081683	0.1	0.258968
9.083350	0.1	0.260742
9.085017	0.1	0.267671
9.086683	0.1	0.276668
9.088350	0.1	0.284920
9.090017	0.1	0.290731
9.091683	0.1	0.293013
9.093350	0.1	0.291490
9.095017	0.1	0.287490
9.096683	0.1	0.283974
9.098350	0.1	0.283839
9.100017	0.1	0.287541
9.101683	0.1	0.292738
9.103350	0.1	0.296561
9.105017	0.1	0.297534
9.106683	0.1	0.295378
9.108350	0.1	0.290493
9.110017	0.1	0.283979
9.111683	0.1	0.277325
9.113350	0.1	0.271825
9.115017	0.1	0.268575
9.116683	0.1	0.268528
9.118350	0.1	0.271876
9.120017	0.1	0.277818
9.121683	0.1	0.284859
9.123350	0.1	0.290992
9.125017	0.1	0.294712
9.126683	0.1	0.296291
9.128350	0.1	0.296999
9.130017	0.1	0.297730
9.131683	0.1	0.299187
9.133350	0.1	0.301697
9.135017	0.1	0.304286
9.136683	0.1	0.305106
9.138350	0.1	0.302852
9.140017	0.1	0.298317
9.141683	0.1	0.294326
9.143350	0.1	0.292985
9.145017	0.1	0.293893
9.146683	0.1	0.295318
9.148350	0.1	0.295825
9.150017	0.1	0.295117
9.151683	0.1	0.294317
9.153350	0.1	0.294968
9.155017	0.1	0.297674
9.156683	0.1	0.301879
9.158350	0.1	0.306610
9.160017	0.1	0.310889
9.161683	0.1	0.313451
9.163350	0.1	0.313050
9.165017	0.1	0.309786
9.166683	0.1	0.305474
9.168350	0.1	0.302135
9.170017	0.1	0.300976
9.171683	0.1	0.302754
9.173350	0.1	0.306820
9.175017	0.1	0.310126
9.176683	0.1	0.309828
9.178350	0.1	0.305958
9.180017	0.1	0.300664
9.181683	0.1	0.296435
9.183350	0.1	0.294694
9.185017	0.1	0.294936
9.186683	0.1	0.295788
9.188350	0.1	0.296277
9.190017	0.1	0.295481
9.191683	0.1	0.292505
9.193350	0.1	0.287718
9.195017	0.1	0.283197
9.196683	0.1	0.281534
9.198350	0.1	0.284184
9.200017	0.1	0.290638
9.201683	0.1	0.298298
9.203350	0.1	0.303392
9.205017	0.1	0.303807
9.206683	0.1	0.300785
9.208350	0.1	0.297078
9.210017	0.1	0.294936
9.211683	0.1	0.295937
9.213350	0.1	0.300361
9.215017	0.1	0.306088
9.216683	0.1	0.309953
9.218350	0.1	0.310759
9.220017	0.1	0.309800
9.221683	0.1	0.308426
9.223350	0.1	0.306214
9.225017	0.1	0.301776
9.226683	0.1	0.294773
9.228350	0.1	0.286954
9.230017	0.1	0.281320
9.231683	0.1	0.280165
9.233350	0.1	0.283886
9.235017	0.1	0.290726
9.236683	0.1	0.297506
9.238350	0.1	0.301395
9.240017	0.1	0.301306
9.241683	0.1	0.297530
9.243350	0.1	0.291117
9.245017	0.1	0.284477
9.246683	0.1	0.280808
9.248350	0.1	0.281497
9.250017	0.1	0.284757
9.251683	0.1	0.287541
9.253350	0.1	0.288486
9.255017	0.1	0.288379
9.256683	0.1	0.288286
9.258350	0.1	0.288724
9.260017	0.1	0.289935
9.261683	0.1	0.291299
9.263350	0.1	0.291616
9.265017	0.1	0.290754
9.266683	0.1	0.289478
9.268350	0.1	0.287970
9.270017	0.1	0.285790
9.271683	0.1	0.282116
9.273350	0.1	0.276342
9.275017	0.1	0.269748
9.276683	0.1	0.265613
9.278350	0.1	0.266642
9.280017	0.1	0.272491
9.281683	0.1	0.280361
9.283350	0.1	0.287518
9.285017	0.1	0.292342
9.286683	0.1	0.293842
9.288350	0.1	0.291825
9.290017	0.1	0.287797
9.291683	0.1	0.284375
9.293350	0.1	0.283141
9.295017	0.1	0.283844
9.296683	0.1	0.285753
9.298350	0.1	0.288254
9.300017	0.1	0.289888
9.301683	0.1	0.288389
9.303350	0.1	0.282577
9.305017	0.1	0.273916
9.306683	0.1	0.265618
9.308350	0.1	0.260454
9.310017	0.1	0.259131
9.311683	0.1	0.260398
9.313350	0.1	0.263052
9.315017	0.1	0.267047
9.316683	0.1	0.272552
9.318350	0.1	0.279238
9.320017	0.1	0.286088
9.321683	0.1	0.291411
9.323350	0.1	0.293651
9.325017	0.1	0.292570
9.326683	0.1	0.289367
9.328350	0.1	0.285045
9.330017	0.1	0.279699
9.331683	0.1	0.273925
9.333350	0.1	0.269711
9.335017	0.1	0.269315
9.336683	0.1	0.273436
9.338350	0.1	0.280710
9.340017	0.1	0.288542
9.341683	0.1	0.294638
9.343350	0.1	0.298102
9.345017	0.1	0.298973
9.346683	0.1	0.297623
9.348350	0.1	0.295127
9.350017	0.1	0.292817
9.351683	0.1	0.291038
9.353350	0.1	0.288985
9.355017	0.1	0.285837
9.356683	0.1	0.281744
9.358350	0.1	0.277543
9.360017	0.1	0.274410
9.361683	0.1	0.273930
9.363350	0.1	0.277618
9.365017	0.1	0.285595
9.366683	0.1	0.295835
9.368350	0.1	0.304896
9.370017	0.1	0.309795
9.371683	0.1	0.310042
9.373350	0.1	0.307546
9.375017	0.1	0.304198
9.376683	0.1	0.300617
9.378350	0.1	0.297064
9.380017	0.1	0.294126
9.381683	0.1	0.292524
9.383350	0.1	0.292920
9.385017	0.1	0.295877
9.386683	0.1	0.301739
9.388350	0.1	0.310419
9.390017	0.1	0.321059
9.391683	0.1	0.332338
9.393350	0.1	0.343043
9.395017	0.1	0.351518
9.396683	0.1	0.355309
9.398350	0.1	0.352496
9.400017	0.1	0.343397
9.401683	0.1	0.330447
9.403350	0.1	0.316366
9.405017	0.1	0.302945
9.406683	0.1	0.292179
9.408350	0.1	0.286489
9.410017	0.1	0.286670
9.411683	0.1	0.291518
9.413350	0.1	0.299048
9.415017	0.1	0.307076
9.416683	0.1	0.313730
9.418350	0.1	0.317725
9.420017	0.1	0.318498
9.421683	0.1	0.316259
9.423350	0.1	0.311611
9.425017	0.1	0.305814
9.426683	0.1	0.301092
9.428350	0.1	0.298941
9.430017	0.1	0.298647
9.431683	0.1	0.298587
9.433350	0.1	0.298605
9.435017	0.1	0.300449
9.436683	0.1	0.305097
9.438350	0.1	0.310731
9.440017	0.1	0.314396
9.441683	0.1	0.314526
9.443350	0.1	0.312026
9.445017	0.1	0.309665
9.446683	0.1	0.310200
9.448350	0.1	0.315425
9.450017	0.1	0.325376
9.451683	0.1	0.337078
9.453350	0.1	0.345819
9.455017	0.1	0.348291
9.456683	0.1	0.344114
9.458350	0.1	0.334983
9.460017	0.1	0.323085
9.461683	0.1	0.310615
9.463350	0.1	0.300463
9.465017	0.1	0.295322
9.466683	0.1	0.295034
9.468350	0.1	0.297017
9.470017	0.1	0.299676
9.471683	0.1	0.302801
9.473350	0.1	0.305665
9.475017	0.1	0.307383
9.476683	0.1	0.308235
9.478350	0.1	0.309334
9.480017	0.1	0.311411
9.481683	0.1	0.314657
9.483350	0.1	0.319281
9.485017	0.1	0.324673
9.486683	0.1	0.328668
9.488350	0.1	0.328962
9.490017	0.1	0.325185
9.491683	0.1	0.319299
9.493350	0.1	0.313995
9.495017	0.1	0.310834
9.496683	0.1	0.309870
9.498350	0.1	0.310326
9.500017	0.1	0.311146
9.501683	0.1	0.311285
9.503350	0.1	0.310452
9.505017	0.1	0.309879
9.506683	0.1	0.311350
9.508350	0.1	0.314796
9.510017	0.1	0.317707
9.511683	0.1	0.317222
9.513350	0.1	0.312808
9.515017	0.1	0.306987
9.516683	0.1	0.304007
9.518350	0.1	0.307122
9.520017	0.1	0.316114
9.521683	0.1	0.327886
9.523350	0.1	0.338838
9.525017	0.1	0.345968
9.526683	0.1	0.347514
9.528350	0.1	0.344249
9.530017	0.1	0.339528
9.531683	0.1	0.337022
9.533350	0.1	0.338452
9.535017	0.1	0.342987
9.536683	0.1	0.347947
9.538350	0.1	0.350503
9.540017	0.1	0.349688
9.541683	0.1	0.346741
9.543350	0.1	0.343239
9.545017	0.1	0.339514
9.546683	0.1	0.335397
9.548350	0.1	0.331830
9.550017	0.1	0.330834
9.551683	0.1	0.334205
9.553350	0.1	0.342280
9.555017	0.1	0.353446
9.556683	0.1	0.364748
9.558350	0.1	0.373628
9.560017	0.1	0.379477
9.561683	0.1	0.382997
9.563350	0.1	0.384273
9.565017	0.1	0.382341
9.566683	0.1	0.376608
9.568350	0.1	0.368454
9.570017	0.1	0.361442
9.571683	0.1	0.359146
9.573350	0.1	0.362275
9.575017	0.1	0.368464
9.576683	0.1	0.374839
9.578350	0.1	0.379840
9.580017	0.1	0.383165
9.581683	0.1	0.385460
9.583350	0.1	0.388031
9.585017	0.1	0.392254
9.586683	0.1	0.398955
9.588350	0.1	0.407081
9.590017	0.1	0.413768
9.591683	0.1	0.417158
9.593350	0.1	0.417451
9.595017	0.1	0.415533
9.596683	0.1	0.412771
9.598350	0.1	0.410909
9.600017	0.1	0.411090
9.601683	0.1	0.413768
9.603350	0.1	0.418634
9.605017	0.1	0.424176
9.606683	0.1	0.428441
9.608350	0.1	0.430602
9.610017	0.1	0.431393
9.611683	0.1	0.432171
9.613350	0.1	0.433987
9.615017	0.1	0.437265
9.616683	0.1	0.441298
9.618350	0.1	0.444329
9.620017	0.1	0.445088
9.621683	0.1	0.443840
9.623350	0.1	0.441498
9.625017	0.1	0.438625
9.626683	0.1	0.436162
9.628350	0.1	0.436264
9.630017	0.1	0.440436
9.631683	0.1	0.447608
9.633350	0.1	0.455026
9.635017	0.1	0.460134
9.636683	0.1	0.461894
9.638350	0.1	0.460688
9.640017	0.1	0.456884
9.641683	0.1	0.450742
9.643350	0.1	0.443948
9.645017	0.1	0.439524
9.646683	0.1	0.439603
9.648350	0.1	0.444208
9.650017	0.1	0.452125
9.651683	0.1	0.461387
9.653350	0.1	0.469536
9.655017	0.1	0.474434
9.656683	0.1	0.474975
9.658350	0.1	0.471584
9.660017	0.1	0.466681
9.661683	0.1	0.463305
9.663350	0.1	0.462485
9.665017	0.1	0.463193
9.666683	0.1	0.463887
9.668350	0.1	0.462770
9.670017	0.1	0.458569
9.671683	0.1	0.451761
9.673350	0.1	0.443906
9.675017	0.1	0.436651
9.676683	0.1	0.432110
9.678350	0.1	0.432469
9.680017	0.1	0.438564
9.681683	0.1	0.449312
9.683350	0.1	0.462201
9.685017	0.1	0.474546
9.686683	0.1	0.484595
9.688350	0.1	0.491096
9.690017	0.1	0.492814
9.691683	0.1	0.489317
9.693350	0.1	0.481945
9.695017	0.1	0.473624
9.696683	0.1	0.466895
9.698350	0.1	0.462267
9.700017	0.1	0.459170
9.701683	0.1	0.457740
9.703350	0.1	0.458993
9.705017	0.1	0.463794
9.706683	0.1	0.471580
9.708350	0.1	0.480069
9.710017	0.1	0.486141
9.711683	0.1	0.486905
9.713350	0.1	0.481149
9.715017	0.1	0.470509
9.716683	0.1	0.458690
9.718350	0.1	0.449563
9.720017	0.1	0.445736
9.721683	0.1	0.447687
9.723350	0.1	0.453680
9.725017	0.1	0.461107
9.726683	0.1	0.467924
9.728350	0.1	0.472828
9.730017	0.1	0.474849
9.731683	0.1	0.473652
9.733350	0.1	0.469903
9.735017	0.1	0.464716
9.736683	0.1	0.459170
9.738350	0.1	0.454602
9.740017	0.1	0.452083
9.741683	0.1	0.451892
9.743350	0.1	0.454262
9.745017	0.1	0.459142
9.746683	0.1	0.465107
9.748350	0.1	0.470779
9.750017	0.1	0.476786
9.751683	0.1	0.484292
9.753350	0.1	0.492693
9.755017	0.1	0.499724
9.756683	0.1	0.502910
9.758350	0.1	0.501396
9.760017	0.1	0.496414
9.761683	0.1	0.489675
9.763350	0.1	0.482304
9.765017	0.1	0.475463
9.766683	0.1	0.470788
9.768350	0.1	0.469484
9.770017	0.1	0.471007
9.771683	0.1	0.473349
9.773350	0.1	0.474723
9.775017	0.1	0.474434
9.776683	0.1	0.472893
9.778350	0.1	0.471310
9.780017	0.1	0.470355
9.781683	0.1	0.469461
9.783350	0.1	0.467943
9.785017	0.1	0.465438
9.786683	0.1	0.461284
9.788350	0.1	0.455575
9.790017	0.1	0.450644
9.791683	0.1	0.450001
9.793350	0.1	0.455738
9.795017	0.1	0.467077
9.796683	0.1	0.480968
9.798350	0.1	0.493662
9.800017	0.1	0.501871
9.801683	0.1	0.503515
9.803350	0.1	0.498258
9.805017	0.1	0.488395
9.806683	0.1	0.478341
9.808350	0.1	0.471603
9.810017	0.1	0.468572
9.811683	0.1	0.468390
9.813350	0.1	0.471049
9.815017	0.1	0.476371
9.816683	0.1	0.483012
9.818350	0.1	0.489941
9.820017	0.1	0.497545
9.821683	0.1	0.506416
9.823350	0.1	0.515240
9.825017	0.1	0.520665
9.826683	0.1	0.519967
9.828350	0.1	0.513080
9.830017	0.1	0.501885
9.831683	0.1	0.489228
9.833350	0.1	0.478793
9.835017	0.1	0.473815
9.836683	0.1	0.475273
9.838350	0.1	0.481745
9.840017	0.1	0.490849
9.841683	0.1	0.499971
9.843350	0.1	0.506132
9.845017	0.1	0.506802
9.846683	0.1	0.501713
9.848350	0.1	0.493662
9.850017	0.1	0.486849
9.851683	0.1	0.484115
9.853350	0.1	0.485834
9.855017	0.1	0.490583
9.856683	0.1	0.496130
9.858350	0.1	0.500153
9.860017	0.1	0.501322
9.861683	0.1	0.500320
9.863350	0.1	0.499217
9.865017	0.1	0.499301
9.866683	0.1	0.500139
9.868350	0.1	0.501131
9.870017	0.1	0.502332
9.871683	0.1	0.503194
9.873350	0.1	0.502360
9.875017	0.1	0.499128
9.876683	0.1	0.493876
9.878350	0.1	0.487943
9.880017	0.1	0.483617
9.881683	0.1	0.482807
9.883350	0.1	0.485494
9.885017	0.1	0.490132
9.886683	0.1	0.494961
9.888350	0.1	0.498835
9.890017	0.1	0.501671
9.891683	0.1	0.504320
9.893350	0.1	0.507678
9.895017	0.1	0.511957
9.896683	0.1	0.516428
9.898350	0.1	0.519487
9.900017	0.1	0.519566
9.901683	0.1	0.516302
9.903350	0.1	0.510719
9.905017	0.1	0.504549
9.906683	0.1	0.499347
9.908350	0.1	0.495655
9.910017	0.1	0.492823
9.911683	0.1	0.489838
9.913350	0.1	0.486183
9.915017	0.1	0.482514
9.916683	0.1	0.480362
9.918350	0.1	0.480879
9.920017	0.1	0.483976
9.921683	0.1	0.488176
9.923350	0.1	0.491403
9.925017	0.1	0.492847
9.926683	0.1	0.493247
9.928350	0.1	0.492977
9.930017	0.1	0.491058
9.931683	0.1	0.486341
9.933350	0.1	0.479524
9.935017	0.1	0.473014
9.936683	0.1	0.468111
9.938350	0.1	0.464278
9.940017	0.1	0.461531
9.941683	0.1	0.461191
9.943350	0.1	0.463701
9.945017	0.1	0.467603
9.946683	0.1	0.471179
9.948350	0.1	0.474146
9.950017	0.1	0.477484
9.951683	0.1	0.481638
9.953350	0.1	0.485312
9.955017	0.1	0.486583
9.956683	0.1	0.484725
9.958350	0.1	0.480097
9.960017	0.1	0.473433
9.961683	0.1	0.465848
9.963350	0.1	0.458695
9.965017	0.1	0.453070
9.966683	0.1	0.449438
9.968350	0.1	0.447286
9.970017	0.1	0.445698
9.971683	0.1	0.443780
9.973350	0.1	0.440506
9.975017	0.1	0.435752
9.976683	0.1	0.430709
9.978350	0.1	0.426634
9.980017	0.1	0.424110
9.981683	0.1	0.423514
9.983350	0.1	0.425396
9.985017	0.1	0.429982
9.986683	0.1	0.436222
9.988350	0.1	0.441559
9.990017	0.1	0.443556
9.991683	0.1	0.441913
9.993350	0.1	0.438364
9.995017	0.1	0.435188
9.996683	0.1	0.434201
9.998350	0.1	0.436110
10.000017	0.1	0.440031
10.001683	0.1	0.444022
10.003350	0.1	0.445903
10.005017	0.1	0.443934
10.006683	0.1	0.437791
10.008350	0.1	0.428660
10.010017	0.1	0.418122
10.011683	0.1	0.407756
10.013350	0.1	0.399221
10.015017	0.1	0.394019
10.016683	0.1	0.393330
10.018350	0.1	0.397684
10.020017	0.1	0.406061
10.021683	0.1	0.415952
10.023350	0.1	0.424571
10.025017	0.1	0.429857
10.026683	0.1	0.431226
10.028350	0.1	0.429633
10.030017	0.1	0.426644
10.031683	0.1	0.423496
10.033350	0.1	0.420553
10.035017	0.1	0.417517
10.036683	0.1	0.414397
10.038350	0.1	0.411700
10.040017	0.1	0.409456
10.041683	0.1	0.406755
10.043350	0.1	0.402560
10.045017	0.1	0.396878
10.046683	0.1	0.391467
10.048350	0.1	0.388604
10.050017	0.1	0.388976
10.051683	0.1	0.392157
10.053350	0.1	0.397735
10.055017	0.1	0.404753
10.056683	0.1	0.411365
10.058350	0.1	0.415486
10.060017	0.1	0.415896
10.061683	0.1	0.413130
10.063350	0.1	0.408953
10.065017	0.1	0.404557
10.066683	0.1	0.399654
10.068350	0.1	0.393605
10.070017	0.1	0.387053
10.071683	0.1	0.381945
10.073350	0.1	0.380222
10.075017	0.1	0.382983
10.076683	0.1	0.389847
10.078350	0.1	0.398611
10.080017	0.1	0.406504
10.081683	0.1	0.411812
10.083350	0.1	0.413796
10.085017	0.1	0.412073
10.086683	0.1	0.407049
10.088350	0.1	0.400436
10.090017	0.1	0.394504
10.091683	0.1	0.390736
10.093350	0.1	0.389456
10.095017	0.1	0.390373
10.096683	0.1	0.393032
10.098350	0.1	0.396315
10.100017	0.1	0.398504
10.101683	0.1	0.398667
10.103350	0.1	0.397218
10.105017	0.1	0.395118
10.106683	0.1	0.393218
10.108350	0.1	0.392101
10.110017	0.1	0.392031
10.111683	0.1	0.392953
10.113350	0.1	0.394806
10.115017	0.1	0.397516
10.116683	0.1	0.400580
10.118350	0.1	0.403617
10.120017	0.1	0.406834
10.121683	0.1	0.409973
10.123350	0.1	0.411649
10.125017	0.1	0.410606
10.126683	0.1	0.406508
10.128350	0.1	0.399840
10.130017	0.1	0.392538
10.131683	0.1	0.387626
10.133350	0.1	0.387034
10.135017	0.1	0.390708
10.136683	0.1	0.397395
10.138350	0.1	0.405093
10.140017	0.1	0.411710
10.141683	0.1	0.416143
10.143350	0.1	0.418816
10.145017	0.1	0.421214
10.146683	0.1	0.424213
10.148350	0.1	0.427216
10.150017	0.1	0.429293
10.151683	0.1	0.429782
10.153350	0.1	0.427822
10.155017	0.1	0.422555
10.156683	0.1	0.414359
10.158350	0.1	0.405363
10.160017	0.1	0.398457
10.161683	0.1	0.395756
10.163350	0.1	0.397791
10.165017	0.1	0.403449
10.166683	0.1	0.410164
10.168350	0.1	0.414895
10.170017	0.1	0.415943
10.171683	0.1	0.413498
10.173350	0.1	0.409028
10.175017	0.1	0.404660
10.176683	0.1	0.402131
10.178350	0.1	0.402057
10.180017	0.1	0.403901
10.181683	0.1	0.406341
10.183350	0.1	0.408441
10.185017	0.1	0.410178
10.186683	0.1	0.411212
10.188350	0.1	0.410536
10.190017	0.1	0.407612
10.191683	0.1	0.402830
10.193350	0.1	0.397400
10.195017	0.1	0.393284
10.196683	0.1	0.392091
10.198350	0.1	0.394154
10.200017	0.1	0.398695
10.201683	0.1	0.404068
10.203350	0.1	0.408455
10.205017	0.1	0.411230
10.206683	0.1	0.413149
10.208350	0.1	0.415253
10.210017	0.1	0.417768
10.211683	0.1	0.419943
10.213350	0.1	0.420962
10.215017	0.1	0.420487
10.216683	0.1	0.417852
10.218350	0.1	0.412245
10.220017	0.1	0.404697
10.221683	0.1	0.398336
10.223350	0.1	0.395533
10.225017	0.1	0.395784
10.226683	0.1	0.396892
10.228350	0.1	0.398075
10.230017	0.1	0.400669
10.231683	0.1	0.405558
10.233350	0.1	0.411486
10.235017	0.1	0.416017
10.236683	0.1	0.417344
10.238350	0.1	0.415528
10.240017	0.1	0.411691
10.241683	0.1	0.406443
10.243350	0.1	0.399817
10.245017	0.1	0.392171
10.246683	0.1	0.384809
10.248350	0.1	0.379947
10.250017	0.1	0.379919
10.251683	0.1	0.385842
10.253350	0.1	0.396185
10.255017	0.1	0.406769
10.256683	0.1	0.413284
10.258350	0.1	0.413973
10.260017	0.1	0.409703
10.261683	0.1	0.402257
10.263350	0.1	0.393670
10.265017	0.1	0.386387
10.266683	0.1	0.382704
10.268350	0.1	0.383630
10.270017	0.1	0.388119
10.271683	0.1	0.394071
10.273350	0.1	0.400054
10.275017	0.1	0.405228
10.276683	0.1	0.408450
10.278350	0.1	0.408799
10.280017	0.1	0.406336
10.281683	0.1	0.401912
10.283350	0.1	0.396948
10.285017	0.1	0.393223
10.286683	0.1	0.392166
10.288350	0.1	0.393814
10.290017	0.1	0.396604
10.291683	0.1	0.398466
10.293350	0.1	0.398322
10.295017	0.1	0.396636
10.296683	0.1	0.394545
10.298350	0.1	0.392888
10.300017	0.1	0.392371
10.301683	0.1	0.393298
10.303350	0.1	0.395183
10.305017	0.1	0.397484
10.306683	0.1	0.400529
10.308350	0.1	0.404804
10.310017	0.1	0.409922
10.311683	0.1	0.415212
10.313350	0.1	0.421098
10.315017	0.1	0.429363
10.316683	0.1	0.441046
10.318350	0.1	0.454043
10.320017	0.1	0.464153
10.321683	0.1	0.468525
10.323350	0.1	0.467352
10.325017	0.1	0.462905
10.326683	0.1	0.457773
10.328350	0.1	0.454197
10.330017	0.1	0.454108
10.331683	0.1	0.458057
10.333350	0.1	0.464860
10.335017	0.1	0.473307
10.336683	0.1	0.482523
10.338350	0.1	0.491245
10.340017	0.1	0.497969
10.341683	0.1	0.501340
10.343350	0.1	0.500670
10.345017	0.1	0.496758
10.346683	0.1	0.492642
10.348350	0.1	0.492292
10.350017	0.1	0.497042
10.351683	0.1	0.504609
10.353350	0.1	0.512404
10.355017	0.1	0.519967
10.356683	0.1	0.528255
10.358350	0.1	0.537885
10.360017	0.1	0.548046
10.361683	0.1	0.556693
10.363350	0.1	0.562537
10.365017	0.1	0.566784
10.366683	0.1	0.571939
10.368350	0.1	0.579525
10.370017	0.1	0.589620
10.371683	0.1	0.601290
10.373350	0.1	0.612838
10.375017	0.1	0.622957
10.376683	0.1	0.631949
10.378350	0.1	0.641281
10.380017	0.1	0.652359
10.381683	0.1	0.665607
10.383350	0.1	0.680154
10.385017	0.1	0.694366
10.386683	0.1	0.706580
10.388350	0.1	0.715805
10.390017	0.1	0.722501
10.391683	0.1	0.728788
10.393350	0.1	0.737151
10.395017	0.1	0.748429
10.396683	0.1	0.761608
10.398350	0.1	0.775559
10.400017	0.1	0.789533
10.401683	0.1	0.802940
10.403350	0.1	0.815741
10.405017	0.1	0.827746
10.406683	0.1	0.838782
10.408350	0.1	0.849999
10.410017	0.1	0.863140
10.411683	0.1	0.878731
10.413350	0.1	0.895872
10.415017	0.1	0.913334
10.416683	0.1	0.930168
10.418350	0.1	0.945637
10.420017	0.1	0.959928
10.421683	0.1	0.974885
10.423350	0.1	0.992543
10.425017	0.1	1.013307
10.426683	0.1	1.036343
10.428350	0.1	1.061046
10.430017	0.1	1.086714
10.431683	0.1	1.111440
10.433350	0.1	1.133182
10.435017	0.1	1.151455
10.436683	0.1	1.166947
10.438350	0.1	1.180982
10.440017	0.1	1.195883
10.441683	0.1	1.213797
10.443350	0.1	1.234948
10.445017	0.1	1.257979
10.446683	0.1	1.281183
10.448350	0.1	1.302501
10.450017	0.1	1.319936
10.451683	0.1	1.333361
10.453350	0.1	1.345095
10.455017	0.1	1.358208
10.456683	0.1	1.374283
10.458350	0.1	1.392653
10.460017	0.1	1.411517
10.461683	0.1	1.429669
10.463350	0.1	1.446488
10.465017	0.1	1.461105
10.466683	0.1	1.473227
10.468350	0.1	1.484412
10.470017	0.1	1.497446
10.471683	0.1	1.514051
10.473350	0.1	1.532850
10.475017	0.1	1.550009
10.476683	0.1	1.562447
10.478350	0.1	1.570005
10.480017	0.1	1.575118
10.481683	0.1	1.580995
10.483350	0.1	1.589423
10.485017	0.1	1.599267
10.486683	0.1	1.607551
10.488350	0.1	1.612781
10.490017	0.1	1.616152
10.491683	0.1	1.619533
10.493350	0.1	1.623970
10.495017	0.1	1.629414
10.496683	0.1	1.634811
10.498350	0.1	1.639337
10.500017	0.1	1.643058
10.501683	0.1	1.645596
10.503350	0.1	1.646075
10.505017	0.1	1.644790
10.506683	0.1	1.643230
10.508350	0.1	1.642802
10.510017	0.1	1.644385
10.511683	0.1	1.648464
10.513350	0.1	1.654546
10.515017	0.1	1.660311
10.516683	0.1	1.662611
10.518350	0.1	1.659924
10.520017	0.1	1.653298
10.521683	0.1	1.645014
10.523350	0.1	1.637344
10.525017	0.1	1.632068
10.526683	0.1	1.630117
10.528350	0.1	1.631095
10.530017	0.1	1.633307
10.531683	0.1	1.634206
10.533350	0.1	1.631780
10.535017	0.1	1.626378
10.536683	0.1	1.620520
10.538350	0.1	1.616278
10.540017	0.1	1.613661
10.541683	0.1	1.612077
10.543350	0.1	1.611924
10.545017	0.1	1.613367
10.546683	0.1	1.615472
10.548350	0.1	1.617791
10.550017	0.1	1.620734
10.551683	0.1	1.623938
10.553350	0.1	1.626262
10.555017	0.1	1.626792
10.556683	0.1	1.625014
10.558350	0.1	1.620897
10.560017	0.1	1.615593
10.561683	0.1	1.611589
10.563350	0.1	1.610727
10.565017	0.1	1.612548
10.566683	0.1	1.615621
10.568350	0.1	1.619533
10.570017	0.1	1.624878
10.571683	0.1	1.631738
10.573350	0.1	1.638513
10.575017	0.1	1.642765
10.576683	0.1	1.643016
10.578350	0.1	1.639561
10.580017	0.1	1.633950
10.581683	0.1	1.627896
10.583350	0.1	1.622974
10.585017	0.1	1.620990
10.586683	0.1	1.622834
10.588350	0.1	1.627509
10.590017	0.1	1.633586
10.591683	0.1	1.640068
10.593350	0.1	1.645898
10.595017	0.1	1.650453
10.596683	0.1	1.653610
10.598350	0.1	1.654630
10.600017	0.1	1.652823
10.601683	0.1	1.648790
10.603350	0.1	1.643896
10.605017	0.1	1.639640
10.606683	0.1	1.637246
10.608350	0.1	1.636795
10.610017	0.1	1.637470
10.611683	0.1	1.638955
10.613350	0.1	1.641409
10.615017	0.1	1.644334
10.616683	0.1	1.646690
10.618350	0.1	1.647412
10.620017	0.1	1.645526
10.621683	0.1	1.640832
10.623350	0.1	1.634704
10.625017	0.1	1.629642
10.626683	0.1	1.627808
10.628350	0.1	1.629898
10.630017	0.1	1.635291
10.631683	0.1	1.642830
10.633350	0.1	1.650951
10.635017	0.1	1.657535
10.636683	0.1	1.660748
10.638350	0.1	1.660725
10.640017	0.1	1.659547
10.641683	0.1	1.658895
10.643350	0.1	1.658057
10.645017	0.1	1.655226
10.646683	0.1	1.650159
10.648350	0.1	1.644511
10.650017	0.1	1.639752
10.651683	0.1	1.635486
10.653350	0.1	1.630494
10.655017	0.1	1.625204
10.656683	0.1	1.621763
10.658350	0.1	1.621577
10.660017	0.1	1.623556
10.661683	0.1	1.625107
10.663350	0.1	1.624287
10.665017	0.1	1.620287
10.666683	0.1	1.613125
10.668350	0.1	1.604022
10.670017	0.1	1.594969
10.671683	0.1	1.587197
10.673350	0.1	1.580557
10.675017	0.1	1.574499
10.676683	0.1	1.569097
10.678350	0.1	1.564748
10.680017	0.1	1.561185
10.681683	0.1	1.557381
10.683350	0.1	1.552296
10.685017	0.1	1.545218
10.686683	0.1	1.535448
10.688350	0.1	1.522442
10.690017	0.1	1.506712
10.691683	0.1	1.489711
10.693350	0.1	1.472924
10.695017	0.1	1.457864
10.696683	0.1	1.445748
10.698350	0.1	1.436602
10.700017	0.1	1.429808
10.701683	0.1	1.425380
10.703350	0.1	1.422991
10.705017	0.1	1.420169
10.706683	0.1	1.413496
10.708350	0.1	1.401319
10.710017	0.1	1.384034
10.711683	0.1	1.363331
10.713350	0.1	1.342450
10.715017	0.1	1.324965
10.716683	0.1	1.312080
10.718350	0.1	1.302171
10.720017	0.1	1.292774
10.721683	0.1	1.282403
10.723350	0.1	1.270836
10.725017	0.1	1.257705
10.726683	0.1	1.241202
10.728350	0.1	1.219674
10.730017	0.1	1.194882
10.731683	0.1	1.171795
10.733350	0.1	1.154058
10.735017	0.1	1.141457
10.736683	0.1	1.131911
10.738350	0.1	1.123380
10.740017	0.1	1.114174
10.741683	0.1	1.103235
10.743350	0.1	1.089778
10.745017	0.1	1.072963
10.746683	0.1	1.052907
10.748350	0.1	1.031221
10.750017	0.1	1.009759
10.751683	0.1	0.989530
10.753350	0.1	0.970950
10.755017	0.1	0.954350
10.756683	0.1	0.939448
10.758350	0.1	0.924850
10.760017	0.1	0.909120
10.761683	0.1	0.892044
10.763350	0.1	0.874656
10.765017	0.1	0.858349
10.766683	0.1	0.843913
10.768350	0.1	0.830833
10.770017	0.1	0.817622
10.771683	0.1	0.803000
10.773350	0.1	0.786646
10.775017	0.1	0.769477
10.776683	0.1	0.754208
10.778350	0.1	0.743768
10.780017	0.1	0.737943
10.781683	0.1	0.733281
10.783350	0.1	0.726678
10.785017	0.1	0.717943
10.786683	0.1	0.708885
10.788350	0.1	0.700853
10.790017	0.1	0.693277
10.791683	0.1	0.683996
10.793350	0.1	0.671530
10.795017	0.1	0.656690
10.796683	0.1	0.641020
10.798350	0.1	0.625849
10.800017	0.1	0.613420
10.801683	0.1	0.605960
10.803350	0.1	0.603031
10.805017	0.1	0.601928
10.806683	0.1	0.600130
10.808350	0.1	0.596200
10.810017	0.1	0.589541
10.811683	0.1	0.580810
10.813350	0.1	0.571855
10.815017	0.1	0.564572
10.816683	0.1	0.560079
10.818350	0.1	0.558854
10.820017	0.1	0.560391
10.821683	0.1	0.562374
10.823350	0.1	0.561550
10.825017	0.1	0.555986
10.826683	0.1	0.546663
10.828350	0.1	0.537466
10.830017	0.1	0.532377
10.831683	0.1	0.531962
10.833350	0.1	0.533857
10.835017	0.1	0.535934
10.836683	0.1	0.537145
10.838350	0.1	0.536628
10.840017	0.1	0.533825
10.841683	0.1	0.528581
10.843350	0.1	0.521103
10.845017	0.1	0.512847
10.846683	0.1	0.506667
10.848350	0.1	0.504469
10.850017	0.1	0.505331
10.851683	0.1	0.506812
10.853350	0.1	0.507329
10.855017	0.1	0.506779
10.856683	0.1	0.506113
10.858350	0.1	0.506081
10.860017	0.1	0.505652
10.861683	0.1	0.503012
10.863350	0.1	0.498164
10.865017	0.1	0.492642
10.866683	0.1	0.487571
10.868350	0.1	0.483710
10.870017	0.1	0.481773
10.871683	0.1	0.481536
10.873350	0.1	0.481983
10.875017	0.1	0.482895
10.876683	0.1	0.485135
10.878350	0.1	0.489242
10.880017	0.1	0.494849
10.881683	0.1	0.500791
10.883350	0.1	0.504828
10.885017	0.1	0.504707
10.886683	0.1	0.499841
10.888350	0.1	0.491659
10.890017	0.1	0.483152
10.891683	0.1	0.477284
10.893350	0.1	0.475077
10.895017	0.1	0.475761
10.896683	0.1	0.478686
10.898350	0.1	0.483771
10.900017	0.1	0.490453
10.901683	0.1	0.497648
10.903350	0.1	0.504320
10.905017	0.1	0.509252
10.906683	0.1	0.511045
10.908350	0.1	0.508907
10.910017	0.1	0.503487
10.911683	0.1	0.496600
10.913350	0.1	0.490369
10.915017	0.1	0.486663
10.916683	0.1	0.486402
10.918350	0.1	0.488725
10.920017	0.1	0.491426
10.921683	0.1	0.492791
10.923350	0.1	0.493145
10.925017	0.1	0.494337
10.926683	0.1	0.497228
10.928350	0.1	0.500921
10.930017	0.1	0.504800
10.931683	0.1	0.509215
10.933350	0.1	0.513610
10.935017	0.1	0.516302
10.936683	0.1	0.515832
10.938350	0.1	0.511073
10.940017	0.1	0.501205
10.941683	0.1	0.487291
10.943350	0.1	0.472940
10.945017	0.1	0.462155
10.946683	0.1	0.456576
10.948350	0.1	0.455217
10.950017	0.1	0.456404
10.951683	0.1	0.459068
10.953350	0.1	0.462900
10.955017	0.1	0.467980
10.956683	0.1	0.473936
10.958350	0.1	0.479855
10.960017	0.1	0.485075
10.961683	0.1	0.489037
10.963350	0.1	0.490830
10.965017	0.1	0.489918
10.966683	0.1	0.486993
10.968350	0.1	0.483482
10.970017	0.1	0.480064
10.971683	0.1	0.476195
10.973350	0.1	0.471650
10.975017	0.1	0.467640
10.976683	0.1	0.465438
10.978350	0.1	0.465373
10.980017	0.1	0.467123
10.981683	0.1	0.469671
10.983350	0.1	0.471710
10.985017	0.1	0.472576
10.986683	0.1	0.472073
10.988350	0.1	0.469899
10.990017	0.1	0.465582
10.991683	0.1	0.459193
10.993350	0.1	0.452539
10.995017	0.1	0.448362
10.996683	0.1	0.447677
10.998350	0.1	0.449251
11.000017	0.1	0.451538
11.001683	0.1	0.453601
11.003350	0.1	0.454634
11.005017	0.1	0.454471
11.006683	0.1	0.454299
11.008350	0.1	0.455235
11.010017	0.1	0.457037
11.011683	0.1	0.458811
11.013350	0.1	0.459533
11.015017	0.1	0.458807
11.016683	0.1	0.457754
11.018350	0.1	0.457796
11.020017	0.1	0.458783
11.021683	0.1	0.459231
11.023350	0.1	0.457475
11.025017	0.1	0.452502
11.026683	0.1	0.444846
11.028350	0.1	0.436511
11.030017	0.1	0.429931
11.031683	0.1	0.426746
11.033350	0.1	0.426695
11.035017	0.1	0.428269
11.036683	0.1	0.430131
11.038350	0.1	0.431035
11.040017	0.1	0.430173
11.041683	0.1	0.428306
11.043350	0.1	0.427505
11.045017	0.1	0.430145
11.046683	0.1	0.437419
11.048350	0.1	0.447868
11.050017	0.1	0.458611
11.051683	0.1	0.467277
11.053350	0.1	0.471785
11.055017	0.1	0.470513
11.056683	0.1	0.463673
11.058350	0.1	0.453894
11.060017	0.1	0.445079
11.061683	0.1	0.440320
11.063350	0.1	0.440278
11.065017	0.1	0.442844
11.066683	0.1	0.444818
11.068350	0.1	0.444334
11.070017	0.1	0.441689
11.071683	0.1	0.438760
11.073350	0.1	0.437782
11.075017	0.1	0.440138
11.076683	0.1	0.445805
11.078350	0.1	0.453428
11.080017	0.1	0.460916
11.081683	0.1	0.466011
11.083350	0.1	0.467259
11.085017	0.1	0.465112
11.086683	0.1	0.461233
11.088350	0.1	0.456776
11.090017	0.1	0.452297
11.091683	0.1	0.448772
11.093350	0.1	0.447412
11.095017	0.1	0.448669
11.096683	0.1	0.452120
11.098350	0.1	0.456353
11.100017	0.1	0.459091
11.101683	0.1	0.458779
11.103350	0.1	0.456092
11.105017	0.1	0.453135
11.106683	0.1	0.451268
11.108350	0.1	0.450029
11.110017	0.1	0.448348
11.111683	0.1	0.446043
11.113350	0.1	0.444157
11.115017	0.1	0.444003
11.116683	0.1	0.445712
11.118350	0.1	0.448423
11.120017	0.1	0.451510
11.121683	0.1	0.454849
11.123350	0.1	0.458332
11.125017	0.1	0.460860
11.126683	0.1	0.460455
11.128350	0.1	0.456674
11.130017	0.1	0.451929
11.131683	0.1	0.449638
11.133350	0.1	0.451743
11.135017	0.1	0.457191
11.136683	0.1	0.462392
11.138350	0.1	0.464157
11.140017	0.1	0.461745
11.141683	0.1	0.456763
11.143350	0.1	0.452101
11.145017	0.1	0.449787
11.146683	0.1	0.449400
11.148350	0.1	0.448786
11.150017	0.1	0.446215
11.151683	0.1	0.442215
11.153350	0.1	0.439161
11.155017	0.1	0.438727
11.156683	0.1	0.440800
11.158350	0.1	0.444530
11.160017	0.1	0.448972
11.161683	0.1	0.453084
11.163350	0.1	0.456260
11.165017	0.1	0.458588
11.166683	0.1	0.460353
11.168350	0.1	0.461685
11.170017	0.1	0.462458
11.171683	0.1	0.462211
11.173350	0.1	0.460302
11.175017	0.1	0.456460
11.176683	0.1	0.451356
11.178350	0.1	0.446732
11.180017	0.1	0.444534
11.181683	0.1	0.445195
11.183350	0.1	0.447482
11.185017	0.1	0.450001
11.186683	0.1	0.451747
11.188350	0.1	0.451910
11.190017	0.1	0.450811
11.191683	0.1	0.450308
11.193350	0.1	0.452143
11.195017	0.1	0.456651
11.196683	0.1	0.463263
11.198350	0.1	0.470979
11.200017	0.1	0.478234
11.201683	0.1	0.483696
11.203350	0.1	0.487715
11.205017	0.1	0.491901
11.206683	0.1	0.496348
11.208350	0.1	0.498644
11.210017	0.1	0.496265
11.211683	0.1	0.488968
11.213350	0.1	0.479105
11.215017	0.1	0.470039
11.216683	0.1	0.463910
11.218350	0.1	0.461205
11.220017	0.1	0.461834
11.221683	0.1	0.465722
11.223350	0.1	0.472311
11.225017	0.1	0.480106
11.226683	0.1	0.487268
11.228350	0.1	0.492735
11.230017	0.1	0.496651
11.231683	0.1	0.499766
11.233350	0.1	0.502332
11.235017	0.1	0.503692
11.236683	0.1	0.502798
11.238350	0.1	0.498877
11.240017	0.1	0.491799
11.241683	0.1	0.482770
11.243350	0.1	0.474555
11.245017	0.1	0.469759
11.246683	0.1	0.469051
11.248350	0.1	0.471501
11.250017	0.1	0.475673
11.251683	0.1	0.480581
11.253350	0.1	0.485978
11.255017	0.1	0.491375
11.256683	0.1	0.495422
11.258350	0.1	0.496628
11.260017	0.1	0.494486
11.261683	0.1	0.489638
11.263350	0.1	0.482961
11.265017	0.1	0.475422
11.266683	0.1	0.468791
11.268350	0.1	0.464888
11.270017	0.1	0.464446
11.271683	0.1	0.466886
11.273350	0.1	0.470411
11.275017	0.1	0.473484
11.276683	0.1	0.476283
11.278350	0.1	0.479361
11.280017	0.1	0.481997
11.281683	0.1	0.482956
11.283350	0.1	0.481978
11.285017	0.1	0.479897
11.286683	0.1	0.477680
11.288350	0.1	0.475780
11.290017	0.1	0.474360
11.291683	0.1	0.473470
11.293350	0.1	0.472777
11.295017	0.1	0.471547
11.296683	0.1	0.469345
11.298350	0.1	0.466644
11.300017	0.1	0.464628
11.301683	0.1	0.464404
11.303350	0.1	0.466662
11.305017	0.1	0.471156
11.306683	0.1	0.475808
11.308350	0.1	0.477773
11.310017	0.1	0.475729
11.311683	0.1	0.470458
11.313350	0.1	0.464288
11.315017	0.1	0.460315
11.316683	0.1	0.460618
11.318350	0.1	0.465000
11.320017	0.1	0.471664
11.321683	0.1	0.478490
11.323350	0.1	0.484195
11.325017	0.1	0.488795
11.326683	0.1	0.491953
11.328350	0.1	0.491813
11.330017	0.1	0.487245
11.331683	0.1	0.480353
11.333350	0.1	0.474961
11.335017	0.1	0.473051
11.336683	0.1	0.474276
11.338350	0.1	0.477931
11.340017	0.1	0.483305
11.341683	0.1	0.488902
11.343350	0.1	0.493531
11.345017	0.1	0.497606
11.346683	0.1	0.502248
11.348350	0.1	0.507394
11.350017	0.1	0.511436
11.351683	0.1	0.512023
11.353350	0.1	0.506970
11.355017	0.1	0.496656
11.356683	0.1	0.485824
11.358350	0.1	0.480246
11.360017	0.1	0.481741
11.361683	0.1	0.487678
11.363350	0.1	0.494053
11.365017	0.1	0.498625
11.366683	0.1	0.501722
11.368350	0.1	0.504334
11.370017	0.1	0.506709
11.371683	0.1	0.508553
11.373350	0.1	0.509131
11.375017	0.1	0.507520
11.376683	0.1	0.503529
11.378350	0.1	0.497517
11.380017	0.1	0.489764
11.381683	0.1	0.481326
11.383350	0.1	0.474853
11.385017	0.1	0.473117
11.386683	0.1	0.476432
11.388350	0.1	0.482649
11.390017	0.1	0.489661
11.391683	0.1	0.496511
11.393350	0.1	0.502095
11.395017	0.1	0.504763
11.396683	0.1	0.503943
11.398350	0.1	0.500865
11.400017	0.1	0.497219
11.401683	0.1	0.494216
11.403350	0.1	0.492781
11.405017	0.1	0.493270
11.406683	0.1	0.495217
11.408350	0.1	0.497913
11.410017	0.1	0.501089
11.411683	0.1	0.504917
11.413350	0.1	0.509485
11.415017	0.1	0.513843
11.416683	0.1	0.515659
11.418350	0.1	0.513112
11.420017	0.1	0.507371
11.421683	0.1	0.501871
11.423350	0.1	0.499226
11.425017	0.1	0.499142
11.426683	0.1	0.499235
11.428350	0.1	0.497708
11.430017	0.1	0.495184
11.431683	0.1	0.493540
11.433350	0.1	0.493932
11.435017	0.1	0.496334
11.436683	0.1	0.500181
11.438350	0.1	0.504544
11.440017	0.1	0.507985
11.441683	0.1	0.509098
11.443350	0.1	0.507776
11.445017	0.1	0.505093
11.446683	0.1	0.501922
11.448350	0.1	0.499017
11.450017	0.1	0.498015
11.451683	0.1	0.500353
11.453350	0.1	0.505345
11.455017	0.1	0.510789
11.456683	0.1	0.514789
11.458350	0.1	0.516307
11.460017	0.1	0.515208
11.461683	0.1	0.511841
11.463350	0.1	0.506481
11.465017	0.1	0.499766
11.466683	0.1	0.493056
11.468350	0.1	0.487478
11.470017	0.1	0.483422
11.471683	0.1	0.480949
11.473350	0.1	0.479650
11.475017	0.1	0.478537
11.476683	0.1	0.477135
11.478350	0.1	0.476246
11.480017	0.1	0.476753
11.481683	0.1	0.478164
11.483350	0.1	0.478942
11.485017	0.1	0.477587
11.486683	0.1	0.473289
11.488350	0.1	0.467082
11.490017	0.1	0.461866
11.491683	0.1	0.459896
11.493350	0.1	0.461210
11.495017	0.1	0.464753
11.496683	0.1	0.469652
11.498350	0.1	0.475524
11.500017	0.1	0.482355
11.501683	0.1	0.489661
11.503350	0.1	0.495822
11.505017	0.1	0.499287
11.506683	0.1	0.499990
11.508350	0.1	0.498621
11.510017	0.1	0.495226
11.511683	0.1	0.489480
11.513350	0.1	0.481778
11.515017	0.1	0.472995
11.516683	0.1	0.463920
11.518350	0.1	0.455920
11.520017	0.1	0.450634
11.521683	0.1	0.448027
11.523350	0.1	0.446681
11.525017	0.1	0.446071
11.526683	0.1	0.447086
11.528350	0.1	0.450495
11.530017	0.1	0.455477
11.531683	0.1	0.459887
11.533350	0.1	0.462076
11.535017	0.1	0.461638
11.536683	0.1	0.459212
11.538350	0.1	0.456534
11.540017	0.1	0.455058
11.541683	0.1	0.454341
11.543350	0.1	0.453191
11.545017	0.1	0.451044
11.546683	0.1	0.447757
11.548350	0.1	0.443659
11.550017	0.1	0.439598
11.551683	0.1	0.436124
11.553350	0.1	0.433140
11.555017	0.1	0.430434
11.556683	0.1	0.428231
11.558350	0.1	0.427519
11.560017	0.1	0.429689
11.561683	0.1	0.435119
11.563350	0.1	0.441791
11.565017	0.1	0.446099
11.566683	0.1	0.446457
11.568350	0.1	0.444809
11.570017	0.1	0.443645
11.571683	0.1	0.443286
11.573350	0.1	0.442257
11.575017	0.1	0.439002
11.576683	0.1	0.433926
11.578350	0.1	0.430034
11.580017	0.1	0.429996
11.581683	0.1	0.433023
11.583350	0.1	0.435668
11.585017	0.1	0.435296
11.586683	0.1	0.432534
11.588350	0.1	0.430071
11.590017	0.1	0.429084
11.591683	0.1	0.428413
11.593350	0.1	0.427039
11.595017	0.1	0.425596
11.596683	0.1	0.425922
11.598350	0.1	0.429535
11.600017	0.1	0.435794
11.601683	0.1	0.442164
11.603350	0.1	0.446760
11.605017	0.1	0.449345
11.606683	0.1	0.450378
11.608350	0.1	0.450676
11.610017	0.1	0.451603
11.611683	0.1	0.454206
11.613350	0.1	0.457619
11.615017	0.1	0.459398
11.616683	0.1	0.457815
11.618350	0.1	0.452893
11.620017	0.1	0.445237
11.621683	0.1	0.435226
11.623350	0.1	0.423836
11.625017	0.1	0.413274
11.626683	0.1	0.406071
11.628350	0.1	0.404073
11.630017	0.1	0.408222
11.631683	0.1	0.418006
11.633350	0.1	0.431081
11.635017	0.1	0.444273
11.636683	0.1	0.454909
11.638350	0.1	0.461242
11.640017	0.1	0.462784
11.641683	0.1	0.460194
11.643350	0.1	0.454308
11.645017	0.1	0.446299
11.646683	0.1	0.438415
11.648350	0.1	0.432730
11.650017	0.1	0.429386
11.651683	0.1	0.427435
11.653350	0.1	0.427226
11.655017	0.1	0.430122
11.656683	0.1	0.436413
11.658350	0.1	0.444939
11.660017	0.1	0.453759
11.661683	0.1	0.460385
11.663350	0.1	0.462765
11.665017	0.1	0.460795
11.666683	0.1	0.455952
11.668350	0.1	0.449764
11.670017	0.1	0.443906
11.671683	0.1	0.440520
11.673350	0.1	0.440753
11.675017	0.1	0.443528
11.676683	0.1	0.446523
11.678350	0.1	0.447808
11.680017	0.1	0.447133
11.681683	0.1	0.445992
11.683350	0.1	0.446122
11.685017	0.1	0.448348
11.686683	0.1	0.452674
11.688350	0.1	0.458211
11.690017	0.1	0.462974
11.691683	0.1	0.464693
11.693350	0.1	0.462229
11.695017	0.1	0.456492
11.696683	0.1	0.450024
11.698350	0.1	0.445461
11.700017	0.1	0.443519
11.701683	0.1	0.442956
11.703350	0.1	0.442928
11.705017	0.1	0.443752
11.706683	0.1	0.444916
11.708350	0.1	0.444851
11.710017	0.1	0.442653
11.711683	0.1	0.438821
11.713350	0.1	0.435123
11.715017	0.1	0.433973
11.716683	0.1	0.436576
11.718350	0.1	0.441587
11.720017	0.1	0.445577
11.721683	0.1	0.445009
11.723350	0.1	0.439328
11.725017	0.1	0.432255
11.726683	0.1	0.428762
11.728350	0.1	0.430648
11.730017	0.1	0.435882
11.731683	0.1	0.441596
11.733350	0.1	0.446411
11.735017	0.1	0.450131
11.736683	0.1	0.452516
11.738350	0.1	0.453023
11.740017	0.1	0.451547
11.741683	0.1	0.448334
11.743350	0.1	0.443389
11.745017	0.1	0.436404
11.746683	0.1	0.426937
11.748350	0.1	0.415654
11.750017	0.1	0.405512
11.751683	0.1	0.399607
11.753350	0.1	0.398001
11.755017	0.1	0.398364
11.756683	0.1	0.399002
11.758350	0.1	0.400092
11.760017	0.1	0.402317
11.761683	0.1	0.405563
11.763350	0.1	0.408855
11.765017	0.1	0.411267
11.766683	0.1	0.412869
11.768350	0.1	0.414215
11.770017	0.1	0.415347
11.771683	0.1	0.416455
11.773350	0.1	0.418210
11.775017	0.1	0.420138
11.776683	0.1	0.420064
11.778350	0.1	0.416031
11.780017	0.1	0.408259
11.781683	0.1	0.399346
11.783350	0.1	0.393037
11.785017	0.1	0.391928
11.786683	0.1	0.395617
11.788350	0.1	0.401358
11.790017	0.1	0.406136
11.791683	0.1	0.408324
11.793350	0.1	0.408380
11.795017	0.1	0.408213
11.796683	0.1	0.409670
11.798350	0.1	0.413349
11.800017	0.1	0.418792
11.801683	0.1	0.425167
11.803350	0.1	0.431305
11.805017	0.1	0.436218
11.806683	0.1	0.439920
11.808350	0.1	0.442811
11.810017	0.1	0.444292
11.811683	0.1	0.443109
11.813350	0.1	0.439142
11.815017	0.1	0.433251
11.816683	0.1	0.425684
11.818350	0.1	0.416767
11.820017	0.1	0.408720
11.821683	0.1	0.404469
11.823350	0.1	0.404920
11.825017	0.1	0.408548
11.826683	0.1	0.413209
11.828350	0.1	0.417428
11.830017	0.1	0.420380
11.831683	0.1	0.421805
11.833350	0.1	0.422103
11.835017	0.1	0.421712
11.836683	0.1	0.420869
11.838350	0.1	0.420543
11.840017	0.1	0.422234
11.841683	0.1	0.426029
11.843350	0.1	0.430155
11.845017	0.1	0.432641
11.846683	0.1	0.432995
11.848350	0.1	0.432446
11.850017	0.1	0.432446
11.851683	0.1	0.433470
11.853350	0.1	0.435407
11.855017	0.1	0.437684
11.856683	0.1	0.438984
11.858350	0.1	0.438364
11.860017	0.1	0.436958
11.861683	0.1	0.437200
11.863350	0.1	0.439389
11.865017	0.1	0.440846
11.866683	0.1	0.439552
11.868350	0.1	0.436846
11.870017	0.1	0.436003
11.871683	0.1	0.438783
11.873350	0.1	0.443920
11.875017	0.1	0.448781
11.876683	0.1	0.451398
11.878350	0.1	0.451338
11.880017	0.1	0.449894
11.881683	0.1	0.448893
11.883350	0.1	0.449382
11.885017	0.1	0.451435
11.886683	0.1	0.454444
11.888350	0.1	0.458099
11.890017	0.1	0.462588
11.891683	0.1	0.467384
11.893350	0.1	0.471273
11.895017	0.1	0.473587
11.896683	0.1	0.474555
11.898350	0.1	0.474523
11.900017	0.1	0.473280
11.901683	0.1	0.470476
11.903350	0.1	0.466923
11.905017	0.1	0.464427
11.906683	0.1	0.463878
11.908350	0.1	0.464255
11.910017	0.1	0.464036
11.911683	0.1	0.462569
11.913350	0.1	0.459901
11.915017	0.1	0.456637
11.916683	0.1	0.453899
11.918350	0.1	0.452185
11.920017	0.1	0.450877
11.921683	0.1	0.449619
11.923350	0.1	0.449247
11.925017	0.1	0.450215
11.926683	0.1	0.450970
11.928350	0.1	0.449698
11.930017	0.1	0.447165
11.931683	0.1	0.446327
11.933350	0.1	0.449442
11.935017	0.1	0.456409
11.936683	0.1	0.464912
11.938350	0.1	0.471608
11.940017	0.1	0.474509
11.941683	0.1	0.473927
11.943350	0.1	0.470830
11.945017	0.1	0.465726
11.946683	0.1	0.459347
11.948350	0.1	0.453140
11.950017	0.1	0.448958
11.951683	0.1	0.447850
11.953350	0.1	0.449223
11.955017	0.1	0.451980
11.956683	0.1	0.455831
11.958350	0.1	0.461563
11.960017	0.1	0.469731
11.961683	0.1	0.478583
11.963350	0.1	0.484837
11.965017	0.1	0.486607
11.966683	0.1	0.484409
11.968350	0.1	0.480944
11.970017	0.1	0.480209
11.971683	0.1	0.484716
11.973350	0.1	0.493731
11.975017	0.1	0.504856
11.976683	0.1	0.515962
11.978350	0.1	0.525340
11.980017	0.1	0.531436
11.981683	0.1	0.532838
11.983350	0.1	0.529424
11.985017	0.1	0.523250
11.986683	0.1	0.516442
11.988350	0.1	0.509098
11.990017	0.1	0.500954
11.991683	0.1	0.493489
11.993350	0.1	0.488800
11.995017	0.1	0.487473
11.996683	0.1	0.488614
11.998350	0.1	0.490840
12.000017	0.1	0.492595
12.001683	0.1	0.492372
12.003350	0.1	0.489857
12.005017	0.1	0.486420
12.006683	0.1	0.483715
12.008350	0.1	0.482304
12.010017	0.1	0.481796
12.011683	0.1	0.481927
12.013350	0.1	0.482858
12.015017	0.1	0.485093
12.016683	0.1	0.489671
12.018350	0.1	0.496861
12.020017	0.1	0.504809
12.021683	0.1	0.511166
12.023350	0.1	0.515264
12.025017	0.1	0.517983
12.026683	0.1	0.520200
12.028350	0.1	0.521280
12.030017	0.1	0.519734
12.031683	0.1	0.515925
12.033350	0.1	0.512400
12.035017	0.1	0.510840
12.036683	0.1	0.510523
12.038350	0.1	0.510048
12.040017	0.1	0.508921
12.041683	0.1	0.507468
12.043350	0.1	0.505894
12.045017	0.1	0.503431
12.046683	0.1	0.499059
12.048350	0.1	0.492916
12.050017	0.1	0.485796
12.051683	0.1	0.478500
12.053350	0.1	0.472469
12.055017	0.1	0.469568
12.056683	0.1	0.471091
12.058350	0.1	0.477480
12.060017	0.1	0.487999
12.061683	0.1	0.499962
12.063350	0.1	0.509480
12.065017	0.1	0.514085
12.066683	0.1	0.514733
12.068350	0.1	0.514905
12.070017	0.1	0.517000
12.071683	0.1	0.520279
12.073350	0.1	0.523021
12.075017	0.1	0.524772
12.076683	0.1	0.525671
12.078350	0.1	0.525410
12.080017	0.1	0.523706
12.081683	0.1	0.521191
12.083350	0.1	0.519650
12.085017	0.1	0.521038
12.086683	0.1	0.525862
12.088350	0.1	0.531981
12.090017	0.1	0.535944
12.091683	0.1	0.536083
12.093350	0.1	0.533322
12.095017	0.1	0.529732
12.096683	0.1	0.527371
12.098350	0.1	0.527622
12.100017	0.1	0.530747
12.101683	0.1	0.535431
12.103350	0.1	0.539804
12.105017	0.1	0.543371
12.106683	0.1	0.546528
12.108350	0.1	0.549140
12.110017	0.1	0.550780
12.111683	0.1	0.551236
12.113350	0.1	0.550416
12.115017	0.1	0.548596
12.116683	0.1	0.546402
12.118350	0.1	0.544479
12.120017	0.1	0.543534
12.121683	0.1	0.544414
12.123350	0.1	0.547334
12.125017	0.1	0.551525
12.126683	0.1	0.555809
12.128350	0.1	0.559203
12.130017	0.1	0.561210
12.131683	0.1	0.562067
12.133350	0.1	0.562603
12.135017	0.1	0.563641
12.136683	0.1	0.565806
12.138350	0.1	0.569341
12.140017	0.1	0.573490
12.141683	0.1	0.576559
12.143350	0.1	0.577518
12.145017	0.1	0.576586
12.146683	0.1	0.574715
12.148350	0.1	0.573304
12.150017	0.1	0.573276
12.151683	0.1	0.574472
12.153350	0.1	0.576763
12.155017	0.1	0.579450
12.156683	0.1	0.580461
12.158350	0.1	0.578654
12.160017	0.1	0.575315
12.161683	0.1	0.572694
12.163350	0.1	0.572270
12.165017	0.1	0.574104
12.166683	0.1	0.577532
12.168350	0.1	0.582272
12.170017	0.1	0.588293
12.171683	0.1	0.595273
12.173350	0.1	0.603003
12.175017	0.1	0.611604
12.176683	0.1	0.620293
12.178350	0.1	0.626990
12.180017	0.1	0.630277
12.181683	0.1	0.630547
12.183350	0.1	0.629043
12.185017	0.1	0.626943
12.186683	0.1	0.624862
12.188350	0.1	0.622808
12.190017	0.1	0.621299
12.191683	0.1	0.621444
12.193350	0.1	0.623092
12.195017	0.1	0.624843
12.196683	0.1	0.626324
12.198350	0.1	0.628391
12.200017	0.1	0.631320
12.201683	0.1	0.634622
12.203350	0.1	0.638440
12.205017	0.1	0.643563
12.206683	0.1	0.649849
12.208350	0.1	0.656005
12.210017	0.1	0.661081
12.211683	0.1	0.665109
12.213350	0.1	0.668410
12.215017	0.1	0.671120
12.216683	0.1	0.672909
12.218350	0.1	0.672848
12.220017	0.1	0.670804
12.221683	0.1	0.668676
12.223350	0.1	0.668466
12.225017	0.1	0.670175
12.226683	0.1	0.673127
12.228350	0.1	0.677565
12.230017	0.1	0.683689
12.231683	0.1	0.690729
12.233350	0.1	0.697589
12.235017	0.1	0.703698
12.236683	0.1	0.708671
12.238350	0.1	0.711493
12.240017	0.1	0.711097
12.241683	0.1	0.708285
12.243350	0.1	0.706152
12.245017	0.1	0.707954
12.246683	0.1	0.714208
12.248350	0.1	0.721775
12.250017	0.1	0.726990
12.251683	0.1	0.729063
12.253350	0.1	0.729528
12.255017	0.1	0.730301
12.256683	0.1	0.733021
12.258350	0.1	0.738725
12.260017	0.1	0.747186
12.261683	0.1	0.756900
12.263350	0.1	0.766302
12.265017	0.1	0.774288
12.266683	0.1	0.779550
12.268350	0.1	0.780770
12.270017	0.1	0.778022
12.271683	0.1	0.773571
12.273350	0.1	0.770930
12.275017	0.1	0.772267
12.276683	0.1	0.776681
12.278350	0.1	0.781417
12.280017	0.1	0.783959
12.281683	0.1	0.783335
12.283350	0.1	0.780579
12.285017	0.1	0.778418
12.286683	0.1	0.779810
12.288350	0.1	0.785962
12.290017	0.1	0.795894
12.291683	0.1	0.807671
12.293350	0.1	0.819056
12.295017	0.1	0.827787
12.296683	0.1	0.832016
12.298350	0.1	0.830786
12.300017	0.1	0.825385
12.301683	0.1	0.819811
12.303350	0.1	0.818302
12.305017	0.1	0.822595
12.306683	0.1	0.831592
12.308350	0.1	0.842256
12.310017	0.1	0.851033
12.311683	0.1	0.855913
12.313350	0.1	0.857618
12.315017	0.1	0.858288
12.316683	0.1	0.859313
12.318350	0.1	0.860645
12.320017	0.1	0.861664
12.321683	0.1	0.862493
12.323350	0.1	0.864053
12.325017	0.1	0.866964
12.326683	0.1	0.871448
12.328350	0.1	0.877529
12.330017	0.1	0.884407
12.331683	0.1	0.890563
12.333350	0.1	0.894717
12.335017	0.1	0.896314
12.336683	0.1	0.895704
12.338350	0.1	0.893809
12.340017	0.1	0.891495
12.341683	0.1	0.889734
12.343350	0.1	0.889376
12.345017	0.1	0.890032
12.346683	0.1	0.890642
12.348350	0.1	0.890587
12.350017	0.1	0.889627
12.351683	0.1	0.888170
12.353350	0.1	0.887369
12.355017	0.1	0.888379
12.356683	0.1	0.892063
12.358350	0.1	0.898796
12.360017	0.1	0.908133
12.361683	0.1	0.918899
12.363350	0.1	0.929101
12.365017	0.1	0.935891
12.366683	0.1	0.937628
12.368350	0.1	0.935900
12.370017	0.1	0.933688
12.371683	0.1	0.932151
12.373350	0.1	0.930335
12.375017	0.1	0.926852
12.376683	0.1	0.921194
12.378350	0.1	0.914461
12.380017	0.1	0.908705
12.381683	0.1	0.905157
12.383350	0.1	0.904193
12.385017	0.1	0.906698
12.386683	0.1	0.913674
12.388350	0.1	0.924598
12.390017	0.1	0.937050
12.391683	0.1	0.948026
12.393350	0.1	0.955360
12.395017	0.1	0.958210
12.396683	0.1	0.957507
12.398350	0.1	0.956007
12.400017	0.1	0.956315
12.401683	0.1	0.958787
12.403350	0.1	0.962010
12.405017	0.1	0.964613
12.406683	0.1	0.966163
12.408350	0.1	0.966098
12.410017	0.1	0.963169
12.411683	0.1	0.957367
12.413350	0.1	0.950876
12.415017	0.1	0.945777
12.416683	0.1	0.942298
12.418350	0.1	0.940049
12.420017	0.1	0.939206
12.421683	0.1	0.939821
12.423350	0.1	0.941502
12.425017	0.1	0.943956
12.426683	0.1	0.947127
12.428350	0.1	0.951486
12.430017	0.1	0.957972
12.431683	0.1	0.966708
12.433350	0.1	0.976031
12.435017	0.1	0.983137
12.436683	0.1	0.985893
12.438350	0.1	0.983980
12.440017	0.1	0.978499
12.441683	0.1	0.971234
12.443350	0.1	0.963714
12.445017	0.1	0.956813
12.446683	0.1	0.951579
12.448350	0.1	0.948641
12.450017	0.1	0.946536
12.451683	0.1	0.943090
12.453350	0.1	0.938377
12.455017	0.1	0.934587
12.456683	0.1	0.933311
12.458350	0.1	0.933893
12.460017	0.1	0.934461
12.461683	0.1	0.934112
12.463350	0.1	0.933451
12.465017	0.1	0.933353
12.466683	0.1	0.934051
12.468350	0.1	0.935765
12.470017	0.1	0.938708
12.471683	0.1	0.941954
12.473350	0.1	0.943537
12.475017	0.1	0.941437
12.476683	0.1	0.934526
12.478350	0.1	0.924030
12.480017	0.1	0.913488
12.481683	0.1	0.906275
12.483350	0.1	0.903322
12.485017	0.1	0.902992
12.486683	0.1	0.902610
12.488350	0.1	0.900226
12.490017	0.1	0.895788
12.491683	0.1	0.891155
12.493350	0.1	0.888128
12.495017	0.1	0.886577
12.496683	0.1	0.885078
12.498350	0.1	0.882852
12.500017	0.1	0.880258
12.501683	0.1	0.877869
12.503350	0.1	0.876030
12.505017	0.1	0.874787
12.506683	0.1	0.873925
12.508350	0.1	0.873124
12.510017	0.1	0.871671
12.511683	0.1	0.868449
12.513350	0.1	0.862582
12.515017	0.1	0.854041
12.516683	0.1	0.844006
12.518350	0.1	0.834251
12.520017	0.1	0.826125
12.521683	0.1	0.820514
12.523350	0.1	0.817534
12.525017	0.1	0.816211
12.526683	0.1	0.814754
12.528350	0.1	0.811694
12.530017	0.1	0.807424
12.531683	0.1	0.803461
12.533350	0.1	0.800472
12.535017	0.1	0.798302
12.536683	0.1	0.796365
12.538350	0.1	0.793999
12.540017	0.1	0.791601
12.541683	0.1	0.790064
12.543350	0.1	0.789650
12.545017	0.1	0.790209
12.546683	0.1	0.791252
12.548350	0.1	0.791918
12.550017	0.1	0.791405
12.551683	0.1	0.789016
12.553350	0.1	0.784751
12.555017	0.1	0.779848
12.556683	0.1	0.775997
12.558350	0.1	0.774241
12.560017	0.1	0.774520
12.561683	0.1	0.774916
12.563350	0.1	0.771889
12.565017	0.1	0.763736
12.566683	0.1	0.753100
12.568350	0.1	0.744644
12.570017	0.1	0.741081
12.571683	0.1	0.741514
12.573350	0.1	0.742953
12.575017	0.1	0.743270
12.576683	0.1	0.742069
12.578350	0.1	0.739670
12.580017	0.1	0.736504
12.581683	0.1	0.733058
12.583350	0.1	0.730017
12.585017	0.1	0.727810
12.586683	0.1	0.726366
12.588350	0.1	0.725784
12.590017	0.1	0.726348
12.591683	0.1	0.727996
12.593350	0.1	0.730474
12.595017	0.1	0.733319
12.596683	0.1	0.735782
12.598350	0.1	0.737566
12.600017	0.1	0.739028
12.601683	0.1	0.740606
12.603350	0.1	0.742492
12.605017	0.1	0.743987
12.606683	0.1	0.743447
12.608350	0.1	0.739531
12.610017	0.1	0.732252
12.611683	0.1	0.723167
12.613350	0.1	0.715042
12.615017	0.1	0.710879
12.616683	0.1	0.712406
12.618350	0.1	0.718520
12.620017	0.1	0.725295
12.621683	0.1	0.728918
12.623350	0.1	0.728872
12.625017	0.1	0.727349
12.626683	0.1	0.726357
12.628350	0.1	0.726539
12.630017	0.1	0.727591
12.631683	0.1	0.728555
12.633350	0.1	0.727861
12.635017	0.1	0.724331
12.636683	0.1	0.718748
12.638350	0.1	0.713128
12.640017	0.1	0.708490
12.641683	0.1	0.704797
12.643350	0.1	0.702445
12.645017	0.1	0.702571
12.646683	0.1	0.706101
12.648350	0.1	0.712383
12.650017	0.1	0.718939
12.651683	0.1	0.723354
12.653350	0.1	0.724643
12.655017	0.1	0.722581
12.656683	0.1	0.717957
12.658350	0.1	0.713272
12.660017	0.1	0.711172
12.661683	0.1	0.712452
12.663350	0.1	0.715833
12.665017	0.1	0.719004
12.666683	0.1	0.720602
12.668350	0.1	0.720890
12.670017	0.1	0.720317
12.671683	0.1	0.718851
12.673350	0.1	0.716606
12.675017	0.1	0.713686
12.676683	0.1	0.709663
12.678350	0.1	0.704378
12.680017	0.1	0.699051
12.681683	0.1	0.695344
12.683350	0.1	0.693738
12.685017	0.1	0.694129
12.686683	0.1	0.697044
12.688350	0.1	0.702264
12.690017	0.1	0.707279
12.691683	0.1	0.708904
12.693350	0.1	0.705370
12.695017	0.1	0.696694
12.696683	0.1	0.684564
12.698350	0.1	0.671954
12.700017	0.1	0.662087
12.701683	0.1	0.657071
12.703350	0.1	0.657002
12.705017	0.1	0.660103
12.706683	0.1	0.664205
12.708350	0.1	0.667693
12.710017	0.1	0.668890
12.711683	0.1	0.666534
12.713350	0.1	0.661444
12.715017	0.1	0.656177
12.716683	0.1	0.652657
12.718350	0.1	0.651609
12.720017	0.1	0.653956
12.721683	0.1	0.659833
12.723350	0.1	0.666659
12.725017	0.1	0.670902
12.726683	0.1	0.671037
12.728350	0.1	0.667679
12.730017	0.1	0.662412
12.731683	0.1	0.656662
12.733350	0.1	0.650911
12.735017	0.1	0.645164
12.736683	0.1	0.639902
12.738350	0.1	0.635930
12.740017	0.1	0.633667
12.741683	0.1	0.633323
12.743350	0.1	0.635539
12.745017	0.1	0.640680
12.746683	0.1	0.647465
12.748350	0.1	0.653318
12.750017	0.1	0.656089
12.751683	0.1	0.655255
12.753350	0.1	0.651460
12.755017	0.1	0.645169
12.756683	0.1	0.636973
12.758350	0.1	0.628415
12.760017	0.1	0.621574
12.761683	0.1	0.618147
12.763350	0.1	0.618128
12.765017	0.1	0.619767
12.766683	0.1	0.621364
12.768350	0.1	0.622338
12.770017	0.1	0.622622
12.771683	0.1	0.621802
12.773350	0.1	0.619320
12.775017	0.1	0.614892
12.776683	0.1	0.608438
12.778350	0.1	0.599986
12.780017	0.1	0.589755
12.781683	0.1	0.579162
12.783350	0.1	0.572144
12.785017	0.1	0.572968
12.786683	0.1	0.581346
12.788350	0.1	0.591758
12.790017	0.1	0.598761
12.791683	0.1	0.601327
12.793350	0.1	0.600787
12.795017	0.1	0.597243
12.796683	0.1	0.590524
12.798350	0.1	0.582067
12.800017	0.1	0.573634
12.801683	0.1	0.566486
12.803350	0.1	0.562258
12.805017	0.1	0.562440
12.806683	0.1	0.566905
12.808350	0.1	0.573709
12.810017	0.1	0.579860
12.811683	0.1	0.582659
12.813350	0.1	0.581369
12.815017	0.1	0.577657
12.816683	0.1	0.573965
12.818350	0.1	0.571418
12.820017	0.1	0.569331
12.821683	0.1	0.566333
12.823350	0.1	0.562146
12.825017	0.1	0.558184
12.826683	0.1	0.556530
12.828350	0.1	0.559115
12.830017	0.1	0.566961
12.831683	0.1	0.578701
12.833350	0.1	0.590528
12.835017	0.1	0.598743
12.836683	0.1	0.601863
12.838350	0.1	0.600144
12.840017	0.1	0.594142
12.841683	0.1	0.584880
12.843350	0.1	0.574845
12.845017	0.1	0.567497
12.846683	0.1	0.565364
12.848350	0.1	0.568256
12.850017	0.1	0.573341
12.851683	0.1	0.578002
12.853350	0.1	0.581681
12.855017	0.1	0.584633
12.856683	0.1	0.586580
12.858350	0.1	0.586812
12.860017	0.1	0.584526
12.861683	0.1	0.578929
12.863350	0.1	0.570253
12.865017	0.1	0.560638
12.866683	0.1	0.553229
12.868350	0.1	0.550230
12.870017	0.1	0.551385
12.871683	0.1	0.554253
12.873350	0.1	0.556721
12.875017	0.1	0.558407
12.876683	0.1	0.559702
12.878350	0.1	0.561043
12.880017	0.1	0.562393
12.881683	0.1	0.562747
12.883350	0.1	0.561140
12.885017	0.1	0.558100
12.886683	0.1	0.555892
12.888350	0.1	0.557252
12.890017	0.1	0.562826
12.891683	0.1	0.569937
12.893350	0.1	0.575068
12.895017	0.1	0.577085
12.896683	0.1	0.577406
12.898350	0.1	0.578188
12.900017	0.1	0.580796
12.901683	0.1	0.585066
12.903350	0.1	0.589648
12.905017	0.1	0.592894
12.906683	0.1	0.593783
12.908350	0.1	0.592740
12.910017	0.1	0.591287
12.911683	0.1	0.590454
12.913350	0.1	0.589946
12.915017	0.1	0.588736
12.916683	0.1	0.585946
12.918350	0.1	0.582021
12.920017	0.1	0.579036
12.921683	0.1	0.578780
12.923350	0.1	0.581215
12.925017	0.1	0.584880
12.926683	0.1	0.588149
12.928350	0.1	0.590654
12.930017	0.1	0.593294
12.931683	0.1	0.596540
12.933350	0.1	0.599404
12.935017	0.1	0.599874
12.936683	0.1	0.596396
12.938350	0.1	0.589709
12.940017	0.1	0.582850
12.941683	0.1	0.578766
12.943350	0.1	0.578095
12.945017	0.1	0.579376
12.946683	0.1	0.580875
12.948350	0.1	0.581988
12.950017	0.1	0.583199
12.951683	0.1	0.585038
12.953350	0.1	0.587343
12.955017	0.1	0.589322
12.956683	0.1	0.590291
12.958350	0.1	0.590193
12.960017	0.1	0.588745
12.961683	0.1	0.584549
12.963350	0.1	0.576722
12.965017	0.1	0.567334
12.966683	0.1	0.560475
12.968350	0.1	0.558994
12.970017	0.1	0.562873
12.971683	0.1	0.570030
12.973350	0.1	0.577639
12.975017	0.1	0.583371
12.976683	0.1	0.586277
12.978350	0.1	0.586449
12.980017	0.1	0.583846
12.981683	0.1	0.578114
12.983350	0.1	0.570021
12.985017	0.1	0.562379
12.986683	0.1	0.558714
12.988350	0.1	0.560828
12.990017	0.1	0.567711
12.991683	0.1	0.576605
12.993350	0.1	0.584321
12.995017	0.1	0.587762
12.996683	0.1	0.585206
12.998350	0.1	0.578002
13.000017	0.1	0.569862
13.001683	0.1	0.564056
13.003350	0.1	0.561699
13.005017	0.1	0.562100
13.006683	0.1	0.563827
13.008350	0.1	0.565522
13.010017	0.1	0.566822
13.011683	0.1	0.568349
13.013350	0.1	0.570002
13.015017	0.1	0.570440
13.016683	0.1	0.568614
13.018350	0.1	0.564922
13.020017	0.1	0.561583
13.021683	0.1	0.562109
13.023350	0.1	0.568670
13.025017	0.1	0.579101
13.026683	0.1	0.587292
13.028350	0.1	0.587837
13.030017	0.1	0.580545
13.031683	0.1	0.569886
13.033350	0.1	0.560787
13.035017	0.1	0.556130
13.036683	0.1	0.556959
13.038350	0.1	0.562235
13.040017	0.1	0.568619
13.041683	0.1	0.572265
13.043350	0.1	0.571385
13.045017	0.1	0.566961
13.046683	0.1	0.561099
13.048350	0.1	0.555292
13.050017	0.1	0.550533
13.051683	0.1	0.547636
13.053350	0.1	0.547054
13.055017	0.1	0.549504
13.056683	0.1	0.555557
13.058350	0.1	0.563683
13.060017	0.1	0.570775
13.061683	0.1	0.574808
13.063350	0.1	0.575841
13.065017	0.1	0.574910
13.066683	0.1	0.572936
13.068350	0.1	0.570556
13.070017	0.1	0.568209
13.071683	0.1	0.566174
13.073350	0.1	0.564954
13.075017	0.1	0.565406
13.076683	0.1	0.567767
13.078350	0.1	0.571134
13.080017	0.1	0.574663
13.081683	0.1	0.578794
13.083350	0.1	0.584475
13.085017	0.1	0.591297
13.086683	0.1	0.596992
13.088350	0.1	0.599204
13.090017	0.1	0.597583
13.091683	0.1	0.594025
13.093350	0.1	0.590929
13.095017	0.1	0.590202
13.096683	0.1	0.593551
13.098350	0.1	0.600992
13.100017	0.1	0.609322
13.101683	0.1	0.614882
13.103350	0.1	0.617323
13.105017	0.1	0.619097
13.106683	0.1	0.621881
13.108350	0.1	0.624773
13.110017	0.1	0.626207
13.111683	0.1	0.626510
13.113350	0.1	0.628037
13.115017	0.1	0.632498
13.116683	0.1	0.638515
13.118350	0.1	0.643139
13.120017	0.1	0.645588
13.121683	0.1	0.647865
13.123350	0.1	0.651740
13.125017	0.1	0.656378
13.126683	0.1	0.659176
13.128350	0.1	0.658464
13.130017	0.1	0.654794
13.131683	0.1	0.649905
13.133350	0.1	0.645602
13.135017	0.1	0.643334
13.136683	0.1	0.644284
13.138350	0.1	0.649318
13.140017	0.1	0.657928
13.141683	0.1	0.667712
13.143350	0.1	0.675800
13.145017	0.1	0.680177
13.146683	0.1	0.679772
13.148350	0.1	0.675097
13.150017	0.1	0.669253
13.151683	0.1	0.666426
13.153350	0.1	0.668122
13.155017	0.1	0.672080
13.156683	0.1	0.675563
13.158350	0.1	0.678468
13.160017	0.1	0.682347
13.161683	0.1	0.687181
13.163350	0.1	0.690902
13.165017	0.1	0.692005
13.166683	0.1	0.691251
13.168350	0.1	0.690739
13.170017	0.1	0.691977
13.171683	0.1	0.694687
13.173350	0.1	0.697263
13.175017	0.1	0.698268
13.176683	0.1	0.697486
13.178350	0.1	0.695540
13.180017	0.1	0.692881
13.181683	0.1	0.689477
13.183350	0.1	0.685239
13.185017	0.1	0.680555
13.186683	0.1	0.677011
13.188350	0.1	0.677407
13.190017	0.1	0.683512
13.191683	0.1	0.693789
13.193350	0.1	0.704527
13.195017	0.1	0.713025
13.196683	0.1	0.718781
13.198350	0.1	0.721896
13.200017	0.1	0.721491
13.201683	0.1	0.716676
13.203350	0.1	0.708839
13.205017	0.1	0.701011
13.206683	0.1	0.694972
13.208350	0.1	0.690874
13.210017	0.1	0.688792
13.211683	0.1	0.688904
13.213350	0.1	0.690813
13.215017	0.1	0.693696
13.216683	0.1	0.696923
13.218350	0.1	0.700396
13.220017	0.1	0.703773
13.221683	0.1	0.706166
13.223350	0.1	0.707782
13.225017	0.1	0.710804
13.226683	0.1	0.717142
13.228350	0.1	0.725426
13.230017	0.1	0.731396
13.231683	0.1	0.732001
13.233350	0.1	0.727950
13.235017	0.1	0.722054
13.236683	0.1	0.716839
13.238350	0.1	0.713374
13.240017	0.1	0.711288
13.241683	0.1	0.710045
13.243350	0.1	0.709244
13.245017	0.1	0.708415
13.246683	0.1	0.708047
13.248350	0.1	0.709291
13.250017	0.1	0.712005
13.251683	0.1	0.714674
13.253350	0.1	0.715926
13.255017	0.1	0.715875
13.256683	0.1	0.715749
13.258350	0.1	0.715996
13.260017	0.1	0.715335
13.261683	0.1	0.712243
13.263350	0.1	0.706916
13.265017	0.1	0.701365
13.266683	0.1	0.697616
13.268350	0.1	0.696573
13.270017	0.1	0.698641
13.271683	0.1	0.704532
13.273350	0.1	0.714385
13.275017	0.1	0.726529
13.276683	0.1	0.738241
13.278350	0.1	0.747368
13.280017	0.1	0.752765
13.281683	0.1	0.754725
13.283350	0.1	0.755726
13.285017	0.1	0.759363
13.286683	0.1	0.767899
13.288350	0.1	0.781212
13.290017	0.1	0.797319
13.291683	0.1	0.813357
13.293350	0.1	0.826847
13.295017	0.1	0.836947
13.296683	0.1	0.844304
13.298350	0.1	0.850009
13.300017	0.1	0.855406
13.301683	0.1	0.862535
13.303350	0.1	0.873376
13.305017	0.1	0.888510
13.306683	0.1	0.906596
13.308350	0.1	0.924664
13.310017	0.1	0.939835
13.311683	0.1	0.951923
13.313350	0.1	0.963761
13.315017	0.1	0.978471
13.316683	0.1	0.997176
13.318350	0.1	1.019770
13.320017	0.1	1.046201
13.321683	0.1	1.075868
13.323350	0.1	1.106905
13.325017	0.1	1.136712
13.326683	0.1	1.162975
13.328350	0.1	1.184107
13.330017	0.1	1.200140
13.331683	0.1	1.213946
13.333350	0.1	1.230277
13.335017	0.1	1.252675
13.336683	0.1	1.281532
13.338350	0.1	1.314599
13.340017	0.1	1.348928
13.341683	0.1	1.382832
13.343350	0.1	1.416528
13.345017	0.1	1.450796
13.346683	0.1	1.485893
13.348350	0.1	1.522070
13.350017	0.1	1.560180
13.351683	0.1	1.601269
13.353350	0.1	1.645554
13.355017	0.1	1.691417
13.356683	0.1	1.735613
13.358350	0.1	1.775972
13.360017	0.1	1.813909
13.361683	0.1	1.853253
13.363350	0.1	1.896983
13.365017	0.1	1.945551
13.366683	0.1	1.997589
13.368350	0.1	2.051396
13.370017	0.1	2.105492
13.371683	0.1	2.158727
13.373350	0.1	2.210606
13.375017	0.1	2.261316
13.376683	0.1	2.311585
13.378350	0.1	2.363138
13.380017	0.1	2.418878
13.381683	0.1	2.480801
13.383350	0.1	2.547977
13.385017	0.1	2.618474
13.386683	0.1	2.691746
13.388350	0.1	2.767919
13.390017	0.1	2.846918
13.391683	0.1	2.928330
13.393350	0.1	3.010519
13.395017	0.1	3.091167
13.396683	0.1	3.169291
13.398350	0.1	3.245901
13.400017	0.1	3.323564
13.401683	0.1	3.405432
13.403350	0.1	3.493465
13.405017	0.1	3.587189
13.406683	0.1	3.683707
13.408350	0.1	3.779661
13.410017	0.1	3.873543
13.411683	0.1	3.965702
13.413350	0.1	4.057079
13.415017	0.1	4.148902
13.416683	0.1	4.242994
13.418350	0.1	4.341332
13.420017	0.1	4.444355
13.421683	0.1	4.550330
13.423350	0.1	4.657041
13.425017	0.1	4.763072
13.426683	0.1	4.867637
13.428350	0.1	4.970371
13.430017	0.1	5.071424
13.431683	0.1	5.171360
13.433350	0.1	5.270913
13.435017	0.1	5.370737
13.436683	0.1	5.470836
13.438350	0.1	5.570375
13.440017	0.1	5.668807
13.441683	0.1	5.766484
13.443350	0.1	5.863300
13.445017	0.1	5.958006
13.446683	0.1	6.048917
13.448350	0.1	6.134193
13.450017	0.1	6.212271
13.451683	0.1	6.283554
13.453350	0.1	6.350703
13.455017	0.1	6.416542
13.456683	0.1	6.482499
13.458350	0.1	6.548516
13.460017	0.1	6.613573
13.461683	0.1	6.676153
13.463350	0.1	6.734543
13.465017	0.1	6.787633
13.466683	0.1	6.835400
13.468350	0.1	6.878320
13.470017	0.1	6.916793
13.471683	0.1	6.951480
13.473350	0.1	6.983709
13.475017	0.1	7.015029
13.476683	0.1	7.046163
13.478350	0.1	7.075928
13.480017	0.1	7.101852
13.481683	0.1	7.122722
13.483350	0.1	7.139440
13.485017	0.1	7.153270
13.486683	0.1	7.165014
13.488350	0.1	7.175622
13.490017	0.1	7.186015
13.491683	0.1	7.195934
13.493350	0.1	7.203734
13.495017	0.1	7.207207
13.496683	0.1	7.204590
13.498350	0.1	7.195468
13.500017	0.1	7.181615
13.501683	0.1	7.166173
13.503350	0.1	7.151649
13.505017	0.1	7.138900
13.506683	0.1	7.127752
13.508350	0.1	7.117651
13.510017	0.1	7.107039
13.511683	0.1	7.093255
13.513350	0.1	7.074457
13.515017	0.1	7.051532
13.516683	0.1	7.027667
13.518350	0.1	7.005497
13.520017	0.1	6.984184
13.521683	0.1	6.959643
13.523350	0.1	6.928393
13.525017	0.1	6.890795
13.526683	0.1	6.849989
13.528350	0.1	6.808820
13.530017	0.1	6.768443
13.531683	0.1	6.728838
13.533350	0.1	6.689848
13.535017	0.1	6.650831
13.536683	0.1	6.609028
13.538350	0.1	6.560702
13.540017	0.1	6.504520
13.541683	0.1	6.442419
13.543350	0.1	6.378014
13.545017	0.1	6.314721
13.546683	0.1	6.254050
13.548350	0.1	6.195125
13.550017	0.1	6.135902
13.551683	0.1	6.074365
13.553350	0.1	6.008563
13.555017	0.1	5.936762
13.556683	0.1	5.858680
13.558350	0.1	5.775699
13.560017	0.1	5.689580
13.561683	0.1	5.601086
13.563350	0.1	5.510068
13.565017	0.1	5.417354
13.566683	0.1	5.325060
13.568350	0.1	5.234056
13.570017	0.1	5.142717
13.571683	0.1	5.048774
13.573350	0.1	4.951251
13.575017	0.1	4.850491
13.576683	0.1	4.747608
13.578350	0.1	4.644175
13.580017	0.1	4.541376
13.581683	0.1	4.439377
13.583350	0.1	4.337602
13.585017	0.1	4.234915
13.586683	0.1	4.131030
13.588350	0.1	4.028459
13.590017	0.1	3.930377
13.591683	0.1	3.836579
13.593350	0.1	3.743432
13.595017	0.1	3.646770
13.596683	0.1	3.544074
13.598350	0.1	3.435598
13.600017	0.1	3.324351
13.601683	0.1	3.214283
13.603350	0.1	3.108224
13.605017	0.1	3.007194
13.606683	0.1	2.910998
13.608350	0.1	2.819421
13.610017	0.1	2.732305
13.611683	0.1	2.648146
13.613350	0.1	2.564536
13.615017	0.1	2.480554
13.616683	0.1	2.397071
13.618350	0.1	2.314667
13.620017	0.1	2.233069
13.621683	0.1	2.152296
13.623350	0.1	2.073231
13.625017	0.1	1.997501
13.626683	0.1	1.926441
13.628350	0.1	1.859944
13.630017	0.1	1.797178
13.631683	0.1	1.738174
13.633350	0.1	1.683496
13.635017	0.1	1.632650
13.636683	0.1	1.584347
13.638350	0.1	1.537693
13.640017	0.1	1.492179
13.641683	0.1	1.447373
13.643350	0.1	1.403084
13.645017	0.1	1.359251
13.646683	0.1	1.316383
13.648350	0.1	1.275693
13.650017	0.1	1.238156
13.651683	0.1	1.204046
13.653350	0.1	1.173075
13.655017	0.1	1.144698
13.656683	0.1	1.118532
13.658350	0.1	1.094076
13.660017	0.1	1.069903
13.661683	0.1	1.044231
13.663350	0.1	1.016725
13.665017	0.1	0.988496
13.666683	0.1	0.960301
13.668350	0.1	0.932850
13.670017	0.1	0.908170
13.671683	0.1	0.888002
13.673350	0.1	0.872184
13.675017	0.1	0.859769
13.676683	0.1	0.850121
13.678350	0.1	0.842493
13.680017	0.1	0.835713
13.681683	0.1	0.828500
13.683350	0.1	0.819899
13.685017	0.1	0.809468
13.686683	0.1	0.797464
13.688350	0.1	0.784956
13.690017	0.1	0.773449
13.691683	0.1	0.764183
13.693350	0.1	0.757826
13.695017	0.1	0.754902
13.696683	0.1	0.755414
13.698350	0.1	0.757407
13.700017	0.1	0.757319
13.701683	0.1	0.752476
13.703350	0.1	0.742748
13.705017	0.1	0.730054
13.706683	0.1	0.716741
13.708350	0.1	0.704201
13.710017	0.1	0.692611
13.711683	0.1	0.681938
13.713350	0.1	0.673691
13.715017	0.1	0.670552
13.716683	0.1	0.673090
13.718350	0.1	0.678324
13.720017	0.1	0.681980
13.721683	0.1	0.681565
13.723350	0.1	0.677323
13.725017	0.1	0.670902
13.726683	0.1	0.664084
13.728350	0.1	0.658538
13.730017	0.1	0.655190
13.731683	0.1	0.653719
13.733350	0.1	0.653425
13.735017	0.1	0.653914
13.736683	0.1	0.654329
13.738350	0.1	0.653011
13.740017	0.1	0.648731
13.741683	0.1	0.641448
13.743350	0.1	0.632117
13.745017	0.1	0.622254
13.746683	0.1	0.613099
13.748350	0.1	0.605239
13.750017	0.1	0.599404
13.751683	0.1	0.596754
13.753350	0.1	0.598105
13.755017	0.1	0.602738
13.756683	0.1	0.607693
13.758350	0.1	0.609043
13.760017	0.1	0.604657
13.761683	0.1	0.595953
13.763350	0.1	0.587455
13.765017	0.1	0.583553
13.766683	0.1	0.584722
13.768350	0.1	0.587972
13.770017	0.1	0.590510
13.771683	0.1	0.591390
13.773350	0.1	0.590668
13.775017	0.1	0.588559
13.776683	0.1	0.585308
13.778350	0.1	0.580996
13.780017	0.1	0.575669
13.781683	0.1	0.570063
13.783350	0.1	0.565471
13.785017	0.1	0.562365
13.786683	0.1	0.560037
13.788350	0.1	0.557993
13.790017	0.1	0.556577
13.791683	0.1	0.556251
13.793350	0.1	0.557303
13.795017	0.1	0.559632
13.796683	0.1	0.562603
13.798350	0.1	0.565792
13.800017	0.1	0.569192
13.801683	0.1	0.572321
13.803350	0.1	0.574384
13.805017	0.1	0.575469
13.806683	0.1	0.576479
13.808350	0.1	0.577942
13.810017	0.1	0.579227
13.811683	0.1	0.578403
13.813350	0.1	0.573276
13.815017	0.1	0.563757
13.816683	0.1	0.552856
13.818350	0.1	0.544656
13.820017	0.1	0.541485
13.821683	0.1	0.542942
13.823350	0.1	0.547003
13.825017	0.1	0.551608
13.826683	0.1	0.555161
13.828350	0.1	0.555809
13.830017	0.1	0.551804
13.831683	0.1	0.543571
13.833350	0.1	0.534030
13.835017	0.1	0.525829
13.836683	0.1	0.519860
13.838350	0.1	0.516470
13.840017	0.1	0.515906
13.841683	0.1	0.517527
13.843350	0.1	0.519874
13.845017	0.1	0.521815
13.846683	0.1	0.523822
13.848350	0.1	0.527394
13.850017	0.1	0.532051
13.851683	0.1	0.534779
13.853350	0.1	0.534076
13.855017	0.1	0.532367
13.856683	0.1	0.533019
13.858350	0.1	0.536428
13.860017	0.1	0.539841
13.861683	0.1	0.540237
13.863350	0.1	0.536693
13.865017	0.1	0.530612
13.866683	0.1	0.524893
13.868350	0.1	0.521857
13.870017	0.1	0.521434
13.871683	0.1	0.522402
13.873350	0.1	0.523776
13.875017	0.1	0.524046
13.876683	0.1	0.521978
13.878350	0.1	0.518542
13.880017	0.1	0.515957
13.881683	0.1	0.515394
13.883350	0.1	0.516698
13.885017	0.1	0.519138
13.886683	0.1	0.521904
13.888350	0.1	0.524009
13.890017	0.1	0.524679
13.891683	0.1	0.524386
13.893350	0.1	0.524591
13.895017	0.1	0.526747
13.896683	0.1	0.531850
13.898350	0.1	0.539813
13.900017	0.1	0.549033
13.901683	0.1	0.556894
13.903350	0.1	0.560847
13.905017	0.1	0.559795
13.906683	0.1	0.554230
13.908350	0.1	0.544982
13.910017	0.1	0.533047
13.911683	0.1	0.520595
13.913350	0.1	0.510490
13.915017	0.1	0.504525
13.916683	0.1	0.503124
13.918350	0.1	0.505955
13.920017	0.1	0.511389
13.921683	0.1	0.517000
13.923350	0.1	0.521643
13.925017	0.1	0.525923
13.926683	0.1	0.531101
13.928350	0.1	0.538002
13.930017	0.1	0.545932
13.931683	0.1	0.552796
13.933350	0.1	0.556721
13.935017	0.1	0.557224
13.936683	0.1	0.554821
13.938350	0.1	0.550631
13.940017	0.1	0.546188
13.941683	0.1	0.542407
13.943350	0.1	0.539008
13.945017	0.1	0.535878
13.946683	0.1	0.534104
13.948350	0.1	0.534630
13.950017	0.1	0.536558
13.951683	0.1	0.537783
13.953350	0.1	0.537266
13.955017	0.1	0.535939
13.956683	0.1	0.535594
13.958350	0.1	0.537741
13.960017	0.1	0.542421
13.961683	0.1	0.547422
13.963350	0.1	0.549504
13.965017	0.1	0.546640
13.966683	0.1	0.539287
13.968350	0.1	0.529974
13.970017	0.1	0.521746
13.971683	0.1	0.516786
13.973350	0.1	0.516218
13.975017	0.1	0.520130
13.976683	0.1	0.527506
13.978350	0.1	0.536488
13.980017	0.1	0.545187
13.981683	0.1	0.552479
13.983350	0.1	0.557918
13.985017	0.1	0.561392
13.986683	0.1	0.562789
13.988350	0.1	0.561653
13.990017	0.1	0.558207
13.991683	0.1	0.553876
13.993350	0.1	0.550053
13.995017	0.1	0.547795
13.996683	0.1	0.547762
13.998350	0.1	0.548987
14.000017	0.1	0.549583
14.001683	0.1	0.548833
14.003350	0.1	0.547445
14.005017	0.1	0.546612
14.006683	0.1	0.547189
14.008350	0.1	0.549257
14.010017	0.1	0.552163
14.011683	0.1	0.554728
14.013350	0.1	0.555967
14.015017	0.1	0.556041
14.016683	0.1	0.555925
14.018350	0.1	0.556372
14.020017	0.1	0.557653
14.021683	0.1	0.559674
14.023350	0.1	0.562100
14.025017	0.1	0.564675
14.026683	0.1	0.567124
14.028350	0.1	0.569089
14.030017	0.1	0.570873
14.031683	0.1	0.573518
14.033350	0.1	0.577453
14.035017	0.1	0.582510
14.036683	0.1	0.589290
14.038350	0.1	0.598743
14.040017	0.1	0.610291
14.041683	0.1	0.621681
14.043350	0.1	0.631176
14.045017	0.1	0.638627
14.046683	0.1	0.644042
14.048350	0.1	0.646440
14.050017	0.1	0.644717
14.051683	0.1	0.639218
14.053350	0.1	0.631995
14.055017	0.1	0.625392
14.056683	0.1	0.620428
14.058350	0.1	0.616997
14.060017	0.1	0.615628
14.061683	0.1	0.617928
14.063350	0.1	0.624838
14.065017	0.1	0.635707
14.066683	0.1	0.648978
14.068350	0.1	0.662501
14.070017	0.1	0.674431
14.071683	0.1	0.684499
14.073350	0.1	0.692983
14.075017	0.1	0.699814
14.076683	0.1	0.705202
14.078350	0.1	0.708736
14.080017	0.1	0.709314
14.081683	0.1	0.707628
14.083350	0.1	0.706515
14.085017	0.1	0.708257
14.086683	0.1	0.712904
14.088350	0.1	0.718865
14.090017	0.1	0.724266
14.091683	0.1	0.728010
14.093350	0.1	0.730287
14.095017	0.1	0.732536
14.096683	0.1	0.736434
14.098350	0.1	0.742772
14.100017	0.1	0.751349
14.101683	0.1	0.761403
14.103350	0.1	0.771745
14.105017	0.1	0.780434
14.106683	0.1	0.785156
14.108350	0.1	0.785049
14.110017	0.1	0.781775
14.111683	0.1	0.778334
14.113350	0.1	0.777226
14.115017	0.1	0.779368
14.116683	0.1	0.784835
14.118350	0.1	0.793375
14.120017	0.1	0.803010
14.121683	0.1	0.809780
14.123350	0.1	0.810856
14.125017	0.1	0.807499
14.126683	0.1	0.804039
14.128350	0.1	0.804169
14.130017	0.1	0.808490
14.131683	0.1	0.815028
14.133350	0.1	0.821175
14.135017	0.1	0.825580
14.136683	0.1	0.828765
14.138350	0.1	0.831843
14.140017	0.1	0.835089
14.141683	0.1	0.838484
14.143350	0.1	0.842600
14.145017	0.1	0.847620
14.146683	0.1	0.852053
14.148350	0.1	0.853608
14.150017	0.1	0.851443
14.151683	0.1	0.846740
14.153350	0.1	0.840989
14.155017	0.1	0.835070
14.156683	0.1	0.830293
14.158350	0.1	0.828728
14.160017	0.1	0.831680
14.161683	0.1	0.837878
14.163350	0.1	0.843843
14.165017	0.1	0.846460
14.166683	0.1	0.845054
14.168350	0.1	0.841217
14.170017	0.1	0.837129
14.171683	0.1	0.834116
14.173350	0.1	0.832756
14.175017	0.1	0.833757
14.176683	0.1	0.837510
14.178350	0.1	0.843410
14.180017	0.1	0.850125
14.181683	0.1	0.856062
14.183350	0.1	0.859718
14.185017	0.1	0.860048
14.186683	0.1	0.856430
14.188350	0.1	0.848854
14.190017	0.1	0.838558
14.191683	0.1	0.827997
14.193350	0.1	0.819499
14.195017	0.1	0.813864
14.196683	0.1	0.810344
14.198350	0.1	0.807750
14.200017	0.1	0.805180
14.201683	0.1	0.801962
14.203350	0.1	0.797161
14.205017	0.1	0.790264
14.206683	0.1	0.783005
14.208350	0.1	0.778590
14.210017	0.1	0.778446
14.211683	0.1	0.781165
14.213350	0.1	0.783815
14.215017	0.1	0.783326
14.216683	0.1	0.778278
14.218350	0.1	0.769780
14.220017	0.1	0.759955
14.221683	0.1	0.750162
14.223350	0.1	0.741081
14.225017	0.1	0.733547
14.226683	0.1	0.728359
14.228350	0.1	0.725351
14.230017	0.1	0.723675
14.231683	0.1	0.722511
14.233350	0.1	0.720806
14.235017	0.1	0.717272
14.236683	0.1	0.711204
14.238350	0.1	0.702678
14.240017	0.1	0.692667
14.241683	0.1	0.683386
14.243350	0.1	0.677253
14.245017	0.1	0.674939
14.246683	0.1	0.674841
14.248350	0.1	0.674273
14.250017	0.1	0.671986
14.251683	0.1	0.669379
14.253350	0.1	0.668117
14.255017	0.1	0.667330
14.256683	0.1	0.664238
14.258350	0.1	0.657588
14.260017	0.1	0.649639
14.261683	0.1	0.643888
14.263350	0.1	0.641407
14.265017	0.1	0.640382
14.266683	0.1	0.638752
14.268350	0.1	0.636154
14.270017	0.1	0.633374
14.271683	0.1	0.631008
14.273350	0.1	0.628550
14.275017	0.1	0.625052
14.276683	0.1	0.621038
14.278350	0.1	0.618864
14.280017	0.1	0.620433
14.281683	0.1	0.624787
14.283350	0.1	0.628629
14.285017	0.1	0.629113
14.286683	0.1	0.625742
14.288350	0.1	0.620051
14.290017	0.1	0.614128
14.291683	0.1	0.609313
14.293350	0.1	0.605695
14.295017	0.1	0.602677
14.296683	0.1	0.600023
14.298350	0.1	0.598300
14.300017	0.1	0.598384
14.301683	0.1	0.599930
14.303350	0.1	0.600917
14.305017	0.1	0.599534
14.306683	0.1	0.595925
14.308350	0.1	0.591748
14.310017	0.1	0.588666
14.311683	0.1	0.587078
14.313350	0.1	0.586184
14.315017	0.1	0.585481
14.316683	0.1	0.585332
14.318350	0.1	0.585760
14.320017	0.1	0.585886
14.321683	0.1	0.584871
14.323350	0.1	0.582910
14.325017	0.1	0.580940
14.326683	0.1	0.579734
14.328350	0.1	0.579571
14.330017	0.1	0.580158
14.331683	0.1	0.580847
14.333350	0.1	0.580880
14.335017	0.1	0.579334
14.336683	0.1	0.575497
14.338350	0.1	0.569443
14.340017	0.1	0.561955
14.341683	0.1	0.554319
14.343350	0.1	0.548661
14.345017	0.1	0.547520
14.346683	0.1	0.551450
14.348350	0.1	0.557513
14.350017	0.1	0.562118
14.351683	0.1	0.564731
14.353350	0.1	0.566896
14.355017	0.1	0.569536
14.356683	0.1	0.572843
14.358350	0.1	0.576703
14.360017	0.1	0.580098
14.361683	0.1	0.581290
14.363350	0.1	0.579669
14.365017	0.1	0.577252
14.366683	0.1	0.577024
14.368350	0.1	0.579692
14.370017	0.1	0.582938
14.371683	0.1	0.583888
14.373350	0.1	0.581755
14.375017	0.1	0.578449
14.376683	0.1	0.577206
14.378350	0.1	0.580279
14.380017	0.1	0.587506
14.381683	0.1	0.597029
14.383350	0.1	0.606580
14.385017	0.1	0.614105
14.386683	0.1	0.618431
14.388350	0.1	0.619600
14.390017	0.1	0.617951
14.391683	0.1	0.613770
14.393350	0.1	0.607995
14.395017	0.1	0.601974
14.396683	0.1	0.596880
14.398350	0.1	0.594151
14.400017	0.1	0.594920
14.401683	0.1	0.598589
14.403350	0.1	0.603283
14.405017	0.1	0.607437
14.406683	0.1	0.610366
14.408350	0.1	0.611837
14.410017	0.1	0.612130
14.411683	0.1	0.612736
14.413350	0.1	0.615953
14.415017	0.1	0.622608
14.416683	0.1	0.630566
14.418350	0.1	0.636629
14.420017	0.1	0.639507
14.421683	0.1	0.640452
14.423350	0.1	0.641267
14.425017	0.1	0.642776
14.426683	0.1	0.645518
14.428350	0.1	0.650017
14.430017	0.1	0.655269
14.431683	0.1	0.658673
14.433350	0.1	0.658571
14.435017	0.1	0.655875
14.436683	0.1	0.652703
14.438350	0.1	0.650240
14.440017	0.1	0.649234
14.441683	0.1	0.651036
14.443350	0.1	0.656215
14.445017	0.1	0.663311
14.446683	0.1	0.669709
14.448350	0.1	0.672839
14.450017	0.1	0.671623
14.451683	0.1	0.667577
14.453350	0.1	0.664094
14.455017	0.1	0.664494
14.456683	0.1	0.670436
14.458350	0.1	0.681509
14.460017	0.1	0.695148
14.461683	0.1	0.707735
14.463350	0.1	0.716886
14.465017	0.1	0.721845
14.466683	0.1	0.722576
14.468350	0.1	0.719964
14.470017	0.1	0.715908
14.471683	0.1	0.712560
14.473350	0.1	0.712210
14.475017	0.1	0.717230
14.476683	0.1	0.728397
14.478350	0.1	0.743284
14.480017	0.1	0.757538
14.481683	0.1	0.768187
14.483350	0.1	0.774860
14.485017	0.1	0.778339
14.486683	0.1	0.780015
14.488350	0.1	0.782693
14.490017	0.1	0.789259
14.491683	0.1	0.799722
14.493350	0.1	0.811247
14.495017	0.1	0.820979
14.496683	0.1	0.828183
14.498350	0.1	0.833897
14.500017	0.1	0.839760
14.501683	0.1	0.847625
14.503350	0.1	0.858926
14.505017	0.1	0.873776
14.506683	0.1	0.890903
14.508350	0.1	0.908016
14.510017	0.1	0.922922
14.511683	0.1	0.935337
14.513350	0.1	0.947025
14.515017	0.1	0.960049
14.516683	0.1	0.975309
14.518350	0.1	0.992543
14.520017	0.1	1.011197
14.521683	0.1	1.031053
14.523350	0.1	1.052329
14.525017	0.1	1.075049
14.526683	0.1	1.097489
14.528350	0.1	1.116432
14.530017	0.1	1.130789
14.531683	0.1	1.143096
14.533350	0.1	1.156339
14.535017	0.1	1.171888
14.536683	0.1	1.190216
14.538350	0.1	1.211632
14.540017	0.1	1.236326
14.541683	0.1	1.264052
14.543350	0.1	1.293770
14.545017	0.1	1.323982
14.546683	0.1	1.353226
14.548350	0.1	1.380420
14.550017	0.1	1.405985
14.551683	0.1	1.432444
14.553350	0.1	1.462065
14.555017	0.1	1.494703
14.556683	0.1	1.529260
14.558350	0.1	1.565595
14.560017	0.1	1.604049
14.561683	0.1	1.644474
14.563350	0.1	1.686416
14.565017	0.1	1.729419
14.566683	0.1	1.773071
14.568350	0.1	1.817057
14.570017	0.1	1.860992
14.571683	0.1	1.904238
14.573350	0.1	1.946255
14.575017	0.1	1.986735
14.576683	0.1	2.025533
14.578350	0.1	2.063527
14.580017	0.1	2.103299
14.581683	0.1	2.147495
14.583350	0.1	2.196701
14.585017	0.1	2.250168
14.586683	0.1	2.306942
14.588350	0.1	2.365522
14.590017	0.1	2.424214
14.591683	0.1	2.482124
14.593350	0.1	2.538366
14.595017	0.1	2.591349
14.596683	0.1	2.640421
14.598350	0.1	2.686870
14.600017	0.1	2.732482
14.601683	0.1	2.778559
14.603350	0.1	2.826434
14.605017	0.1	2.877810
14.606683	0.1	2.934551
14.608350	0.1	2.997094
14.610017	0.1	3.063246
14.611683	0.1	3.129649
14.613350	0.1	3.193491
14.615017	0.1	3.252490
14.616683	0.1	3.305213
14.618350	0.1	3.352179
14.620017	0.1	3.396422
14.621683	0.1	3.442145
14.623350	0.1	3.491919
14.625017	0.1	3.545545
14.626683	0.1	3.601471
14.628350	0.1	3.657918
14.630017	0.1	3.712564
14.631683	0.1	3.762585
14.633350	0.1	3.806110
14.635017	0.1	3.843675
14.636683	0.1	3.878376
14.638350	0.1	3.913697
14.640017	0.1	3.950903
14.641683	0.1	3.988836
14.643350	0.1	4.025297
14.645017	0.1	4.058140
14.646683	0.1	4.086285
14.648350	0.1	4.110159
14.650017	0.1	4.130611
14.651683	0.1	4.148236
14.653350	0.1	4.164372
14.655017	0.1	4.180898
14.656683	0.1	4.198244
14.658350	0.1	4.215357
14.660017	0.1	4.231129
14.661683	0.1	4.244400
14.663350	0.1	4.254454
14.665017	0.1	4.261900
14.666683	0.1	4.267767
14.668350	0.1	4.272312
14.670017	0.1	4.274896
14.671683	0.1	4.274705
14.673350	0.1	4.271502
14.675017	0.1	4.265392
14.676683	0.1	4.255860
14.678350	0.1	4.242118
14.680017	0.1	4.224703
14.681683	0.1	4.205727
14.683350	0.1	4.187394
14.685017	0.1	4.170374
14.686683	0.1	4.153121
14.688350	0.1	4.133363
14.690017	0.1	4.110225
14.691683	0.1	4.084050
14.693350	0.1	4.055621
14.695017	0.1	4.026145
14.696683	0.1	3.996408
14.698350	0.1	3.965893
14.700017	0.1	3.933841
14.701683	0.1	3.901096
14.703350	0.1	3.869296
14.705017	0.1	3.838143
14.706683	0.1	3.805072
14.708350	0.1	3.767670
14.710017	0.1	3.725723
14.711683	0.1	3.681392
14.713350	0.1	3.636987
14.715017	0.1	3.592889
14.716683	0.1	3.548684
14.718350	0.1	3.504781
14.720017	0.1	3.461833
14.721683	0.1	3.420115
14.723350	0.1	3.379541
14.725017	0.1	3.339900
14.726683	0.1	3.300975
14.728350	0.1	3.261473
14.730017	0.1	3.218902
14.731683	0.1	3.172113
14.733350	0.1	3.123125
14.735017	0.1	3.075600
14.736683	0.1	3.031874
14.738350	0.1	2.992069
14.740017	0.1	2.955487
14.741683	0.1	2.920935
14.743350	0.1	2.886564
14.745017	0.1	2.851561
14.746683	0.1	2.817083
14.748350	0.1	2.784375
14.750017	0.1	2.752803
14.751683	0.1	2.720426
14.753350	0.1	2.685888
14.755017	0.1	2.648947
14.756683	0.1	2.609598
14.758350	0.1	2.568206
14.760017	0.1	2.526860
14.761683	0.1	2.489667
14.763350	0.1	2.460591
14.765017	0.1	2.440377
14.766683	0.1	2.425611
14.768350	0.1	2.410985
14.770017	0.1	2.393061
14.771683	0.1	2.371948
14.773350	0.1	2.349801
14.775017	0.1	2.328753
14.776683	0.1	2.309652
14.778350	0.1	2.291366
14.780017	0.1	2.271538
14.781683	0.1	2.249298
14.783350	0.1	2.226392
14.785017	0.1	2.204934
14.786683	0.1	2.185549
14.788350	0.1	2.168356
14.790017	0.1	2.153902
14.791683	0.1	2.142233
14.793350	0.1	2.131895
14.795017	0.1	2.120179
14.796683	0.1	2.104132
14.798350	0.1	2.082475
14.800017	0.1	2.057333
14.801683	0.1	2.033180
14.803350	0.1	2.013287
14.805017	0.1	1.997584
14.806683	0.1	1.983647
14.808350	0.1	1.969249
14.810017	0.1	1.954483
14.811683	0.1	1.941482
14.813350	0.1	1.931726
14.815017	0.1	1.924192
14.816683	0.1	1.916010
14.818350	0.1	1.904126
14.820017	0.1	1.887432
14.821683	0.1	1.868042
14.823350	0.1	1.849504
14.825017	0.1	1.833327
14.826683	0.1	1.818282
14.828350	0.1	1.803678
14.830017	0.1	1.791255
14.831683	0.1	1.782458
14.833350	0.1	1.776093
14.835017	0.1	1.769387
14.836683	0.1	1.759832
14.838350	0.1	1.746491
14.840017	0.1	1.730463
14.841683	0.1	1.713829
14.843350	0.1	1.698639
14.845017	0.1	1.686634
14.846683	0.1	1.678616
14.848350	0.1	1.673363
14.850017	0.1	1.667948
14.851683	0.1	1.660064
14.853350	0.1	1.649400
14.855017	0.1	1.636557
14.856683	0.1	1.621991
14.858350	0.1	1.606424
14.860017	0.1	1.591370
14.861683	0.1	1.578382
14.863350	0.1	1.567979
14.865017	0.1	1.559705
14.866683	0.1	1.552543
14.868350	0.1	1.545167
14.870017	0.1	1.536785
14.871683	0.1	1.527616
14.873350	0.1	1.518093
14.875017	0.1	1.507574
14.876683	0.1	1.494233
14.878350	0.1	1.477054
14.880017	0.1	1.457143
14.881683	0.1	1.436970
14.883350	0.1	1.419084
14.885017	0.1	1.404756
14.886683	0.1	1.393310
14.888350	0.1	1.382716
14.890017	0.1	1.370804
14.891683	0.1	1.356839
14.893350	0.1	1.341966
14.895017	0.1	1.327409
14.896683	0.1	1.312839
14.898350	0.1	1.297328
14.900017	0.1	1.281183
14.901683	0.1	1.265318
14.903350	0.1	1.250207
14.905017	0.1	1.236489
14.906683	0.1	1.224694
14.908350	0.1	1.214058
14.910017	0.1	1.203194
14.911683	0.1	1.191227
14.913350	0.1	1.177699
14.915017	0.1	1.162901
14.916683	0.1	1.148153
14.918350	0.1	1.134882
14.920017	0.1	1.123524
14.921683	0.1	1.113475
14.923350	0.1	1.104181
14.925017	0.1	1.095859
14.926683	0.1	1.088330
14.928350	0.1	1.079976
14.930017	0.1	1.069205
14.931683	0.1	1.056758
14.933350	0.1	1.045461
14.935017	0.1	1.036990
14.936683	0.1	1.030318
14.938350	0.1	1.023854
14.940017	0.1	1.017144
14.941683	0.1	1.010187
14.943350	0.1	1.002969
14.945017	0.1	0.996012
14.946683	0.1	0.990443
14.948350	0.1	0.987127
14.950017	0.1	0.985703
14.951683	0.1	0.984184
14.953350	0.1	0.979863
14.955017	0.1	0.971491
14.956683	0.1	0.960552
14.958350	0.1	0.949693
14.960017	0.1	0.940445
14.961683	0.1	0.933311
14.963350	0.1	0.928221
14.965017	0.1	0.924412
14.966683	0.1	0.921153
14.968350	0.1	0.918941
14.970017	0.1	0.919020
14.971683	0.1	0.921185
14.973350	0.1	0.923383
14.975017	0.1	0.924440
14.976683	0.1	0.925460
14.978350	0.1	0.928030
14.980017	0.1	0.932175
14.981683	0.1	0.936459
14.983350	0.1	0.939285
14.985017	0.1	0.939141
14.986683	0.1	0.934615
14.988350	0.1	0.926070
14.990017	0.1	0.917283
14.991683	0.1	0.912710
14.993350	0.1	0.912966
14.995017	0.1	0.915048
14.996683	0.1	0.916240
14.998350	0.1	0.915467
15.000017	0.1	0.912747
15.001683	0.1	0.909311
15.003350	0.1	0.906689
15.005017	0.1	0.904892
15.006683	0.1	0.902694
15.008350	0.1	0.899862
15.010017	0.1	0.897972
15.011683	0.1	0.898847
15.013350	0.1	0.902601
15.015017	0.1	0.907541
15.016683	0.1	0.912189
15.018350	0.1	0.916445
15.020017	0.1	0.920589
15.021683	0.1	0.924389
15.023350	0.1	0.927439
15.025017	0.1	0.930005
15.026683	0.1	0.933171
15.028350	0.1	0.937399
15.030017	0.1	0.941772
15.031683	0.1	0.945297
15.033350	0.1	0.947458
15.035017	0.1	0.947532
15.036683	0.1	0.945656
15.038350	0.1	0.943905
15.040017	0.1	0.944166
15.041683	0.1	0.946238
15.043350	0.1	0.948654
15.045017	0.1	0.950126
15.046683	0.1	0.950214
15.048350	0.1	0.949251
15.050017	0.1	0.948003
15.051683	0.1	0.947742
15.053350	0.1	0.949963
15.055017	0.1	0.955719
15.056683	0.1	0.964850
15.058350	0.1	0.975742
15.060017	0.1	0.986480
15.061683	0.1	0.996217
15.063350	0.1	1.004231
15.065017	0.1	1.008837
15.066683	0.1	1.008809
15.068350	0.1	1.005325
15.070017	0.1	1.001554
15.071683	0.1	1.000296
15.073350	0.1	1.002513
15.075017	0.1	1.007635
15.076683	0.1	1.014164
15.078350	0.1	1.020823
15.080017	0.1	1.027798
15.081683	0.1	1.036217
15.083350	0.1	1.046760
15.085017	0.1	1.059170
15.086683	0.1	1.072311
15.088350	0.1	1.084497
15.090017	0.1	1.094886
15.091683	0.1	1.104008
15.093350	0.1	1.112600
15.095017	0.1	1.121080
15.096683	0.1	1.130141
15.098350	0.1	1.140414
15.100017	0.1	1.151562
15.101683	0.1	1.162123
15.103350	0.1	1.170109
15.105017	0.1	1.174184
15.106683	0.1	1.175469
15.108350	0.1	1.177392
15.110017	0.1	1.182673
15.111683	0.1	1.192084
15.113350	0.1	1.206095
15.115017	0.1	1.224973
15.116683	0.1	1.246952
15.118350	0.1	1.267847
15.120017	0.1	1.283125
15.121683	0.1	1.291377
15.123350	0.1	1.295833
15.125017	0.1	1.301789
15.126683	0.1	1.312569
15.128350	0.1	1.327880
15.130017	0.1	1.345086
15.131683	0.1	1.361538
15.133350	0.1	1.376253
15.135017	0.1	1.389761
15.136683	0.1	1.402786
15.138350	0.1	1.416015
15.140017	0.1	1.430726
15.141683	0.1	1.447904
15.143350	0.1	1.467280
15.145017	0.1	1.488179
15.146683	0.1	1.510568
15.148350	0.1	1.534745
15.150017	0.1	1.560496
15.151683	0.1	1.586871
15.153350	0.1	1.612827
15.155017	0.1	1.638047
15.156683	0.1	1.662909
15.158350	0.1	1.687990
15.160017	0.1	1.713810
15.161683	0.1	1.740460
15.163350	0.1	1.767445
15.165017	0.1	1.793844
15.166683	0.1	1.818803
15.168350	0.1	1.842566
15.170017	0.1	1.866734
15.171683	0.1	1.893151
15.173350	0.1	1.922180
15.175017	0.1	1.952541
15.176683	0.1	1.982786
15.178350	0.1	2.012663
15.180017	0.1	2.043066
15.181683	0.1	2.075038
15.183350	0.1	2.108836
15.185017	0.1	2.144002
15.186683	0.1	2.180133
15.188350	0.1	2.216552
15.190017	0.1	2.251645
15.191683	0.1	2.284586
15.193350	0.1	2.317396
15.195017	0.1	2.353382
15.196683	0.1	2.394058
15.198350	0.1	2.438095
15.200017	0.1	2.482291
15.201683	0.1	2.523353
15.203350	0.1	2.559703
15.205017	0.1	2.592215
15.206683	0.1	2.623373
15.208350	0.1	2.655219
15.210017	0.1	2.688300
15.211683	0.1	2.722577
15.213350	0.1	2.757828
15.215017	0.1	2.793055
15.216683	0.1	2.826331
15.218350	0.1	2.855505
15.220017	0.1	2.879794
15.221683	0.1	2.901037
15.223350	0.1	2.922267
15.225017	0.1	2.945391
15.226683	0.1	2.970677
15.228350	0.1	2.997415
15.230017	0.1	3.024274
15.231683	0.1	3.049425
15.233350	0.1	3.071488
15.235017	0.1	3.090692
15.236683	0.1	3.108117
15.238350	0.1	3.123553
15.240017	0.1	3.135195
15.241683	0.1	3.141738
15.243350	0.1	3.144164
15.245017	0.1	3.145211
15.246683	0.1	3.147232
15.248350	0.1	3.150413
15.250017	0.1	3.152988
15.251683	0.1	3.153048
15.253350	0.1	3.150348
15.255017	0.1	3.146604
15.256683	0.1	3.143027
15.258350	0.1	3.137877
15.260017	0.1	3.128699
15.261683	0.1	3.115647
15.263350	0.1	3.100606
15.265017	0.1	3.084671
15.266683	0.1	3.067157
15.268350	0.1	3.046743
15.270017	0.1	3.023646
15.271683	0.1	2.999501
15.273350	0.1	2.975557
15.275017	0.1	2.952069
15.276683	0.1	2.928777
15.278350	0.1	2.905643
15.280017	0.1	2.882904
15.281683	0.1	2.860273
15.283350	0.1	2.836799
15.285017	0.1	2.811891
15.286683	0.1	2.785609
15.288350	0.1	2.758065
15.290017	0.1	2.729218
15.291683	0.1	2.698856
15.293350	0.1	2.666339
15.295017	0.1	2.631224
15.296683	0.1	2.594879
15.298350	0.1	2.560401
15.300017	0.1	2.529873
15.301683	0.1	2.502901
15.303350	0.1	2.478333
15.305017	0.1	2.455586
15.306683	0.1	2.433597
15.308350	0.1	2.410105
15.310017	0.1	2.383562
15.311683	0.1	2.355203
15.313350	0.1	2.328437
15.315017	0.1	2.306961
15.316683	0.1	2.292492
15.318350	0.1	2.283552
15.320017	0.1	2.276986
15.321683	0.1	2.269829
15.323350	0.1	2.259631
15.325017	0.1	2.245135
15.326683	0.1	2.227500
15.328350	0.1	2.210555
15.330017	0.1	2.198750
15.331683	0.1	2.194638
15.333350	0.1	2.198573
15.335017	0.1	2.209614
15.336683	0.1	2.225954
15.338350	0.1	2.245558
15.340017	0.1	2.266970
15.341683	0.1	2.289265
15.343350	0.1	2.311184
15.345017	0.1	2.331645
15.346683	0.1	2.351780
15.348350	0.1	2.375194
15.350017	0.1	2.405411
15.351683	0.1	2.443879
15.353350	0.1	2.489737
15.355017	0.1	2.540289
15.356683	0.1	2.592471
15.358350	0.1	2.645291
15.360017	0.1	2.700924
15.361683	0.1	2.762824
15.363350	0.1	2.832497
15.365017	0.1	2.908637
15.366683	0.1	2.989303
15.368350	0.1	3.074137
15.370017	0.1	3.164383
15.371683	0.1	3.261478
15.373350	0.1	3.366070
15.375017	0.1	3.477512
15.376683	0.1	3.593541
15.378350	0.1	3.711260
15.380017	0.1	3.829864
15.381683	0.1	3.952086
15.383350	0.1	4.082806
15.385017	0.1	4.226281
15.386683	0.1	4.383749
15.388350	0.1	4.552747
15.390017	0.1	4.728846
15.391683	0.1	4.909034
15.393350	0.1	5.093594
15.395017	0.1	5.285325
15.396683	0.1	5.487991
15.398350	0.1	5.704644
15.400017	0.1	5.935123
15.401683	0.1	6.175940
15.403350	0.1	6.424785
15.405017	0.1	6.683460
15.406683	0.1	6.955531
15.408350	0.1	7.243627
15.410017	0.1	7.549380
15.411683	0.1	7.873587
15.413350	0.1	8.215751
15.415017	0.1	8.575069
15.416683	0.1	8.952683
15.418350	0.1	9.350693
15.420017	0.1	9.768982
15.421683	0.1	10.206238
15.423350	0.1	10.663001
15.425017	0.1	11.141147
15.426683	0.1	11.643181
15.428350	0.1	12.173150
15.430017	0.1	12.734807
15.431683	0.1	13.328870
15.433350	0.1	13.954472
15.435017	0.1	14.612358
15.436683	0.1	15.304931
15.438350	0.1	16.033924
15.440017	0.1	16.799909
15.441683	0.1	17.604218
15.443350	0.1	18.448993
15.445017	0.1	19.335453
15.446683	0.1	20.264341
15.448350	0.1	21.237312
15.450017	0.1	22.256305
15.451683	0.1	23.322743
15.453350	0.1	24.437807
15.455017	0.1	25.602439
15.456683	0.1	26.816889
15.458350	0.1	28.080163
15.460017	0.1	29.390655
15.461683	0.1	30.748500
15.463350	0.1	32.156790
15.465017	0.1	33.619450
15.466683	0.1	35.138261
15.468350	0.1	36.713118
15.470017	0.1	38.344413
15.471683	0.1	40.033055
15.473350	0.1	41.778805
15.475017	0.1	43.580891
15.476683	0.1	45.439024
15.478350	0.1	47.353096
15.480017	0.1	49.323696
15.481683	0.1	51.352656
15.483350	0.1	53.441860
15.485017	0.1	55.592079
15.486683	0.1	57.803043
15.488350	0.1	60.074367
15.490017	0.1	62.406207
15.491683	0.1	64.799083
15.493350	0.1	67.253672
15.495017	0.1	69.771414
15.496683	0.1	72.355424
15.498350	0.1	75.009973
15.500017	0.1	77.737863
15.501683	0.1	80.539105
15.503350	0.1	83.413064
15.505017	0.1	86.360965
15.506683	0.1	89.386255
15.508350	0.1	92.494050
15.510017	0.1	95.690694
15.511683	0.1	98.983743
15.513350	0.1	102.381138
15.515017	0.1	105.889011
15.516683	0.1	109.510934
15.518350	0.1	113.250306
15.520017	0.1	117.112328
15.521683	0.1	121.103749
15.523350	0.1	125.233657
15.525017	0.1	129.513503
15.526683	0.1	133.953905
15.528350	0.1	138.563351
15.530017	0.1	143.350400
15.531683	0.1	148.324156
15.533350	0.1	153.492214
15.535017	0.1	158.859878
15.536683	0.1	164.432228
15.538350	0.1	170.216812
15.540017	0.1	176.223852
15.541683	0.1	182.462437
15.543350	0.1	188.937085
15.545017	0.1	195.648130
15.546683	0.1	202.592630
15.548350	0.1	209.763916
15.550017	0.1	217.152322
15.551683	0.1	224.745632
15.553350	0.1	232.527913
15.555017	0.1	240.480132
15.556683	0.1	248.582061
15.558350	0.1	256.812154
15.560017	0.1	265.146545
15.561683	0.1	273.558195
15.563350	0.1	282.016238
15.565017	0.1	290.487167
15.566683	0.1	298.935497
15.568350	0.1	307.321907
15.570017	0.1	315.603055
15.571683	0.1	323.735560
15.573350	0.1	331.679178
15.575017	0.1	339.395153
15.576683	0.1	346.843410
15.578350	0.1	353.984773
15.580017	0.1	360.786156
15.581683	0.1	367.222345
15.583350	0.1	373.274275
15.585017	0.1	378.925158
15.586683	0.1	384.155880
15.588350	0.1	388.945016
15.590017	0.1	393.273021
15.591683	0.1	397.125227
15.593350	0.1	400.493220
15.595017	0.1	403.376660
15.596683	0.1	405.783006
15.598350	0.1	407.723235
15.600017	0.1	409.208876
15.601683	0.1	410.252251
15.603350	0.1	410.865904
15.605017	0.1	411.062641
15.606683	0.1	410.856959
15.608350	0.1	410.264926
15.610017	0.1	409.304402
15.611683	0.1	407.995992
15.613350	0.1	406.361847
15.615017	0.1	404.424305
15.616683	0.1	402.206127
15.618350	0.1	399.728977
15.620017	0.1	397.011256
15.621683	0.1	394.069604
15.623350	0.1	390.921585
15.625017	0.1	387.585285
15.626683	0.1	384.076150
15.628350	0.1	380.406180
15.630017	0.1	376.587874
15.631683	0.1	372.637394
15.633350	0.1	368.572660
15.635017	0.1	364.409467
15.636683	0.1	360.159893
15.638350	0.1	355.832773
15.640017	0.1	351.435608
15.641683	0.1	346.977455
15.643350	0.1	342.467968
15.645017	0.1	337.912916
15.646683	0.1	333.312978
15.648350	0.1	328.667485
15.650017	0.1	323.979971
15.651683	0.1	319.259628
15.653350	0.1	314.516784
15.655017	0.1	309.759942
15.656683	0.1	304.996693
15.658350	0.1	300.232228
15.660017	0.1	295.466814
15.661683	0.1	290.697720
15.663350	0.1	285.923719
15.665017	0.1	281.146718
15.666683	0.1	276.370012
15.668350	0.1	271.597747
15.670017	0.1	266.835862
15.671683	0.1	262.090783
15.673350	0.1	257.367138
15.675017	0.1	252.666748
15.676683	0.1	247.989348
15.678350	0.1	243.334803
15.680017	0.1	238.703825
15.681683	0.1	234.096800
15.683350	0.1	229.513669
15.685017	0.1	224.954668
15.686683	0.1	220.421204
15.688350	0.1	215.916494
15.690017	0.1	211.444181
15.691683	0.1	207.006759
15.693350	0.1	202.606591
15.695017	0.1	198.246818
15.696683	0.1	193.930264
15.698350	0.1	189.659023
15.700017	0.1	185.435694
15.701683	0.1	181.263345
15.703350	0.1	177.143566
15.705017	0.1	173.075888
15.706683	0.1	169.058736
15.708350	0.1	165.090063
15.710017	0.1	161.168277
15.711683	0.1	157.292998
15.713350	0.1	153.465876
15.715017	0.1	149.690770
15.716683	0.1	145.971230
15.718350	0.1	142.309144
15.720017	0.1	138.706491
15.721683	0.1	135.165779
15.723350	0.1	131.688342
15.725017	0.1	128.274071
15.726683	0.1	124.922581
15.728350	0.1	121.633676
15.730017	0.1	118.406932
15.731683	0.1	115.241893
15.733350	0.1	112.138526
15.735017	0.1	109.096323
15.736683	0.1	106.113739
15.738350	0.1	103.189815
15.740017	0.1	100.325612
15.741683	0.1	97.523471
15.743350	0.1	94.785616
15.745017	0.1	92.113088
15.746683	0.1	89.505231
15.748350	0.1	86.960807
15.750017	0.1	84.479614
15.751683	0.1	82.062385
15.753350	0.1	79.709413
15.755017	0.1	77.419966
15.756683	0.1	75.193001
15.758350	0.1	73.026759
15.760017	0.1	70.918119
15.761683	0.1	68.864529
15.763350	0.1	66.866009
15.765017	0.1	64.923768
15.766683	0.1	63.037886
15.768350	0.1	61.207241
15.770017	0.1	59.430650
15.771683	0.1	57.707760
15.773350	0.1	56.038899
15.775017	0.1	54.423567
15.776683	0.1	52.859425
15.778350	0.1	51.343748
15.780017	0.1	49.874983
15.781683	0.1	48.452336
15.783350	0.1	47.074286
15.785017	0.1	45.738253
15.786683	0.1	44.442527
15.788350	0.1	43.187360
15.790017	0.1	41.973498
15.791683	0.1	40.800832
15.793350	0.1	39.668549
15.795017	0.1	38.576005
15.796683	0.1	37.523080
15.798350	0.1	36.509396
15.800017	0.1	35.533877
15.801683	0.1	34.595411
15.803350	0.1	33.692988
15.805017	0.1	32.824343
15.806683	0.1	31.985133
15.808350	0.1	31.170710
15.810017	0.1	30.378383
15.811683	0.1	29.607769
15.813350	0.1	28.860653
15.815017	0.1	28.140093
15.816683	0.1	27.447403
15.818350	0.1	26.781145
15.820017	0.1	26.139999
15.821683	0.1	25.524017
15.823350	0.1	24.932432
15.825017	0.1	24.362472
15.826683	0.1	23.810817
15.828350	0.1	23.275232
15.830017	0.1	22.755363
15.831683	0.1	22.252719
15.833350	0.1	21.769595
15.835017	0.1	21.307194
15.836683	0.1	20.864103
15.838350	0.1	20.437180
15.840017	0.1	20.024139
15.841683	0.1	19.624396
15.843350	0.1	19.237893
15.845017	0.1	18.864344
15.846683	0.1	18.503345
15.848350	0.1	18.154196
15.850017	0.1	17.815577
15.851683	0.1	17.485917
15.853350	0.1	17.164615
15.855017	0.1	16.852319
15.856683	0.1	16.550100
15.858350	0.1	16.258718
15.860017	0.1	15.977458
15.861683	0.1	15.703933
15.863350	0.1	15.436406
15.865017	0.1	15.175873
15.866683	0.1	14.924649
15.868350	0.1	14.682966
15.870017	0.1	14.448487
15.871683	0.1	14.218781
15.873350	0.1	13.992875
15.875017	0.1	13.770545
15.876683	0.1	13.551582
15.878350	0.1	13.336409
15.880017	0.1	13.126214
15.881683	0.1	12.921589
15.883350	0.1	12.722439
15.885017	0.1	12.528896
15.886683	0.1	12.341202
15.888350	0.1	12.159627
15.890017	0.1	11.984636
15.891683	0.1	11.816244
15.893350	0.1	11.653206
15.895017	0.1	11.493512
15.896683	0.1	11.335243
15.898350	0.1	11.176770
15.900017	0.1	11.017234
15.901683	0.1	10.857829
15.903350	0.1	10.701232
15.905017	0.1	10.549040
15.906683	0.1	10.401350
15.908350	0.1	10.258751
15.910017	0.1	10.123071
15.911683	0.1	9.995755
15.913350	0.1	9.875596
15.915017	0.1	9.758282
15.916683	0.1	9.638732
15.918350	0.1	9.514578
15.920017	0.1	9.388221
15.921683	0.1	9.264508
15.923350	0.1	9.145984
15.925017	0.1	9.032027
15.926683	0.1	8.921609
15.928350	0.1	8.814409
15.930017	0.1	8.710623
15.931683	0.1	8.610203
15.933350	0.1	8.510980
15.935017	0.1	8.409182
15.936683	0.1	8.303169
15.938350	0.1	8.195280
15.940017	0.1	8.089491
15.941683	0.1	7.988550
15.943350	0.1	7.893266
15.945017	0.1	7.803291
15.946683	0.1	7.718173
15.948350	0.1	7.637842
15.950017	0.1	7.562102
15.951683	0.1	7.489529
15.953350	0.1	7.416685
15.955017	0.1	7.339958
15.956683	0.1	7.258975
15.958350	0.1	7.176348
15.960017	0.1	7.094676
15.961683	0.1	7.015779
15.963350	0.1	6.941231
15.965017	0.1	6.871880
15.966683	0.1	6.807242
15.968350	0.1	6.745458
15.970017	0.1	6.684223
15.971683	0.1	6.622933
15.973350	0.1	6.563212
15.975017	0.1	6.506243
15.976683	0.1	6.450289
15.978350	0.1	6.392407
15.980017	0.1	6.331848
15.981683	0.1	6.270413
15.983350	0.1	6.210394
15.985017	0.1	6.153565
15.986683	0.1	6.101155
15.988350	0.1	6.052954
15.990017	0.1	6.006821
15.991683	0.1	5.960083
15.993350	0.1	5.911309
15.995017	0.1	5.860487
15.996683	0.1	5.808151
15.998350	0.1	5.754735
16.000017	0.1	5.700910
16.001683	0.1	5.647978
16.003350	0.1	5.597151
16.005017	0.1	5.548550
16.006683	0.1	5.501290
16.008350	0.1	5.454794
16.010017	0.1	5.409387
16.011683	0.1	5.365657
16.013350	0.1	5.324888
16.015017	0.1	5.288320
16.016683	0.1	5.253768
16.018350	0.1	5.216296
16.020017	0.1	5.173385
16.021683	0.1	5.126107
16.023350	0.1	5.076658
16.025017	0.1	5.027601
16.026683	0.1	4.981593
16.028350	0.1	4.940336
16.030017	0.1	4.904140
16.031683	0.1	4.871776
16.033350	0.1	4.840461
16.035017	0.1	4.806914
16.036683	0.1	4.769168
16.038350	0.1	4.726811
16.040017	0.1	4.679975
16.041683	0.1	4.629674
16.043350	0.1	4.578475
16.045017	0.1	4.529273
16.046683	0.1	4.483406
16.048350	0.1	4.440700
16.050017	0.1	4.401142
16.051683	0.1	4.365784
16.053350	0.1	4.335111
16.055017	0.1	4.307050
16.056683	0.1	4.277341
16.058350	0.1	4.242524
16.060017	0.1	4.202700
16.061683	0.1	4.161363
16.063350	0.1	4.122448
16.065017	0.1	4.087975
16.066683	0.1	4.057968
16.068350	0.1	4.030927
16.070017	0.1	4.004305
16.071683	0.1	3.976114
16.073350	0.1	3.946265
16.075017	0.1	3.915546
16.076683	0.1	3.884034
16.078350	0.1	3.851303
16.080017	0.1	3.817840
16.081683	0.1	3.785547
16.083350	0.1	3.756690
16.085017	0.1	3.732531
16.086683	0.1	3.712745
16.088350	0.1	3.695865
16.090017	0.1	3.679981
16.091683	0.1	3.663623
16.093350	0.1	3.646235
16.095017	0.1	3.627255
16.096683	0.1	3.605741
16.098350	0.1	3.582397
16.100017	0.1	3.559939
16.101683	0.1	3.539920
16.103350	0.1	3.521196
16.105017	0.1	3.502113
16.106683	0.1	3.481810
16.108350	0.1	3.459412
16.110017	0.1	3.434611
16.111683	0.1	3.409479
16.113350	0.1	3.387849
16.115017	0.1	3.372510
16.116683	0.1	3.363453
16.118350	0.1	3.358168
16.120017	0.1	3.353241
16.121683	0.1	3.345786
16.123350	0.1	3.333786
16.125017	0.1	3.316347
16.126683	0.1	3.294707
16.128350	0.1	3.272099
16.130017	0.1	3.251843
16.131683	0.1	3.235228
16.133350	0.1	3.221114
16.135017	0.1	3.207959
16.136683	0.1	3.195852
16.138350	0.1	3.186059
16.140017	0.1	3.178963
16.141683	0.1	3.173351
16.143350	0.1	3.167437
16.145017	0.1	3.159726
16.146683	0.1	3.149402
16.148350	0.1	3.136075
16.150017	0.1	3.119218
16.151683	0.1	3.099176
16.153350	0.1	3.078524
16.155017	0.1	3.060596
16.156683	0.1	3.046882
16.158350	0.1	3.036708
16.160017	0.1	3.028428
16.161683	0.1	3.020861
16.163350	0.1	3.014165
16.165017	0.1	3.009397
16.166683	0.1	3.007320
16.168350	0.1	3.007539
16.170017	0.1	3.008698
16.171683	0.1	3.009257
16.173350	0.1	3.007748
16.175017	0.1	3.002994
16.176683	0.1	2.995296
16.178350	0.1	2.986593
16.180017	0.1	2.978495
16.181683	0.1	2.970924
16.183350	0.1	2.963087
16.185017	0.1	2.954784
16.186683	0.1	2.946276
16.188350	0.1	2.937806
16.190017	0.1	2.929987
16.191683	0.1	2.923813
16.193350	0.1	2.919231
16.195017	0.1	2.914299
16.196683	0.1	2.906881
16.198350	0.1	2.897191
16.200017	0.1	2.887645
16.201683	0.1	2.880492
16.203350	0.1	2.876706
16.205017	0.1	2.876045
16.206683	0.1	2.877135
16.208350	0.1	2.878243
16.210017	0.1	2.878746
16.211683	0.1	2.879859
16.213350	0.1	2.883780
16.215017	0.1	2.891268
16.216683	0.1	2.900073
16.218350	0.1	2.906742
16.220017	0.1	2.909428
16.221683	0.1	2.908586
16.223350	0.1	2.905768
16.225017	0.1	2.902360
16.226683	0.1	2.899840
16.228350	0.1	2.900069
16.230017	0.1	2.903552
16.231683	0.1	2.908506
16.233350	0.1	2.912586
16.235017	0.1	2.914886
16.236683	0.1	2.916707
16.238350	0.1	2.920674
16.240017	0.1	2.928777
16.241683	0.1	2.941121
16.243350	0.1	2.955645
16.245017	0.1	2.968237
16.246683	0.1	2.974411
16.248350	0.1	2.972935
16.250017	0.1	2.967059
16.251683	0.1	2.960674
16.253350	0.1	2.955226
16.255017	0.1	2.950849
16.256683	0.1	2.947776
16.258350	0.1	2.946290
16.260017	0.1	2.946979
16.261683	0.1	2.950677
16.263350	0.1	2.957042
16.265017	0.1	2.964041
16.266683	0.1	2.969475
16.268350	0.1	2.972246
16.270017	0.1	2.972260
16.271683	0.1	2.970300
16.273350	0.1	2.967436
16.275017	0.1	2.963520
16.276683	0.1	2.957541
16.278350	0.1	2.949848
16.280017	0.1	2.942132
16.281683	0.1	2.935394
16.283350	0.1	2.929890
16.285017	0.1	2.926392
16.286683	0.1	2.926043
16.288350	0.1	2.928600
16.290017	0.1	2.931510
16.291683	0.1	2.931696
16.293350	0.1	2.928097
16.295017	0.1	2.921689
16.296683	0.1	2.913913
16.298350	0.1	2.905857
16.300017	0.1	2.898239
16.301683	0.1	2.891063
16.303350	0.1	2.883221
16.305017	0.1	2.874136
16.306683	0.1	2.865656
16.308350	0.1	2.860138
16.310017	0.1	2.857670
16.311683	0.1	2.856730
16.313350	0.1	2.855845
16.315017	0.1	2.853740
16.316683	0.1	2.849484
16.318350	0.1	2.843072
16.320017	0.1	2.834811
16.321683	0.1	2.824040
16.323350	0.1	2.809968
16.325017	0.1	2.793400
16.326683	0.1	2.776142
16.328350	0.1	2.759490
16.330017	0.1	2.744887
16.331683	0.1	2.734601
16.333350	0.1	2.729967
16.335017	0.1	2.729613
16.336683	0.1	2.730270
16.338350	0.1	2.729208
16.340017	0.1	2.725655
16.341683	0.1	2.720356
16.343350	0.1	2.714200
16.345017	0.1	2.707345
16.346683	0.1	2.699601
16.348350	0.1	2.690698
16.350017	0.1	2.680453
16.351683	0.1	2.669534
16.353350	0.1	2.659298
16.355017	0.1	2.650353
16.356683	0.1	2.642260
16.358350	0.1	2.634213
16.360017	0.1	2.625510
16.361683	0.1	2.616351
16.363350	0.1	2.608532
16.365017	0.1	2.604011
16.366683	0.1	2.602148
16.368350	0.1	2.599484
16.370017	0.1	2.593263
16.371683	0.1	2.583684
16.373350	0.1	2.571871
16.375017	0.1	2.558245
16.376683	0.1	2.543814
16.378350	0.1	2.530948
16.380017	0.1	2.521956
16.381683	0.1	2.517342
16.383350	0.1	2.515614
16.385017	0.1	2.514659
16.386683	0.1	2.513062
16.388350	0.1	2.509807
16.390017	0.1	2.503684
16.391683	0.1	2.494198
16.393350	0.1	2.482738
16.395017	0.1	2.471963
16.396683	0.1	2.464019
16.398350	0.1	2.459399
16.400017	0.1	2.457253
16.401683	0.1	2.456149
16.403350	0.1	2.454454
16.405017	0.1	2.450468
16.406683	0.1	2.443451
16.408350	0.1	2.434766
16.410017	0.1	2.427059
16.411683	0.1	2.422077
16.413350	0.1	2.419385
16.415017	0.1	2.416638
16.416683	0.1	2.411809
16.418350	0.1	2.405294
16.420017	0.1	2.398849
16.421683	0.1	2.393727
16.423350	0.1	2.391031
16.425017	0.1	2.391683
16.426683	0.1	2.394980
16.428350	0.1	2.398849
16.430017	0.1	2.401345
16.431683	0.1	2.401108
16.433350	0.1	2.397173
16.435017	0.1	2.388945
16.436683	0.1	2.376926
16.438350	0.1	2.363371
16.440017	0.1	2.351101
16.441683	0.1	2.342020
16.443350	0.1	2.336600
16.445017	0.1	2.333466
16.446683	0.1	2.330225
16.448350	0.1	2.326127
16.450017	0.1	2.323072
16.451683	0.1	2.323054
16.453350	0.1	2.325526
16.455017	0.1	2.327911
16.456683	0.1	2.327943
16.458350	0.1	2.325615
16.460017	0.1	2.323040
16.461683	0.1	2.322071
16.463350	0.1	2.322812
16.465017	0.1	2.324646
16.466683	0.1	2.327370
16.468350	0.1	2.330714
16.470017	0.1	2.333806
16.471683	0.1	2.335487
16.473350	0.1	2.334784
16.475017	0.1	2.331925
16.476683	0.1	2.329121
16.478350	0.1	2.328339
16.480017	0.1	2.329107
16.481683	0.1	2.330188
16.483350	0.1	2.330928
16.485017	0.1	2.330672
16.486683	0.1	2.329098
16.488350	0.1	2.327096
16.490017	0.1	2.326244
16.491683	0.1	2.326928
16.493350	0.1	2.327543
16.495017	0.1	2.326365
16.496683	0.1	2.323873
16.498350	0.1	2.322788
16.500017	0.1	2.325648
16.501683	0.1	2.332078
16.503350	0.1	2.338951
16.505017	0.1	2.343389
16.506683	0.1	2.345215
16.508350	0.1	2.346351
16.510017	0.1	2.348246
16.511683	0.1	2.351003
16.513350	0.1	2.354458
16.515017	0.1	2.358332
16.516683	0.1	2.361713
16.518350	0.1	2.363469
16.520017	0.1	2.363077
16.521683	0.1	2.361229
16.523350	0.1	2.359371
16.525017	0.1	2.358691
16.526683	0.1	2.359813
16.528350	0.1	2.362947
16.530017	0.1	2.368041
16.531683	0.1	2.374835
16.533350	0.1	2.382491
16.535017	0.1	2.389783
16.536683	0.1	2.396060
16.538350	0.1	2.401168
16.540017	0.1	2.404773
16.541683	0.1	2.406859
16.543350	0.1	2.408740
16.545017	0.1	2.412503
16.546683	0.1	2.419166
16.548350	0.1	2.427683
16.550017	0.1	2.435711
16.551683	0.1	2.441071
16.553350	0.1	2.443097
16.555017	0.1	2.443288
16.556683	0.1	2.444326
16.558350	0.1	2.447739
16.560017	0.1	2.452941
16.561683	0.1	2.459134
16.563350	0.1	2.466440
16.565017	0.1	2.474375
16.566683	0.1	2.481365
16.568350	0.1	2.486710
16.570017	0.1	2.491865
16.571683	0.1	2.498599
16.573350	0.1	2.506501
16.575017	0.1	2.513723
16.576683	0.1	2.519516
16.578350	0.1	2.524708
16.580017	0.1	2.530115
16.581683	0.1	2.535945
16.583350	0.1	2.542469
16.585017	0.1	2.549919
16.586683	0.1	2.557365
16.588350	0.1	2.563191
16.590017	0.1	2.566781
16.591683	0.1	2.568793
16.593350	0.1	2.570376
16.595017	0.1	2.572984
16.596683	0.1	2.578218
16.598350	0.1	2.586315
16.600017	0.1	2.595354
16.601683	0.1	2.603070
16.603350	0.1	2.608458
16.605017	0.1	2.611792
16.606683	0.1	2.614586
16.608350	0.1	2.619047
16.610017	0.1	2.626786
16.611683	0.1	2.638414
16.613350	0.1	2.653869
16.615017	0.1	2.672221
16.616683	0.1	2.691573
16.618350	0.1	2.709795
16.620017	0.1	2.725231
16.621683	0.1	2.736594
16.623350	0.1	2.742982
16.625017	0.1	2.744785
16.626683	0.1	2.744421
16.628350	0.1	2.745134
16.630017	0.1	2.749078
16.631683	0.1	2.757264
16.633350	0.1	2.769507
16.635017	0.1	2.783285
16.636683	0.1	2.794857
16.638350	0.1	2.802396
16.640017	0.1	2.807369
16.641683	0.1	2.812780
16.643350	0.1	2.820618
16.645017	0.1	2.831374
16.646683	0.1	2.844823
16.648350	0.1	2.859873
16.650017	0.1	2.874248
16.651683	0.1	2.885843
16.653350	0.1	2.894150
16.655017	0.1	2.899454
16.656683	0.1	2.902099
16.658350	0.1	2.903673
16.660017	0.1	2.907370
16.661683	0.1	2.915724
16.663350	0.1	2.928008
16.665017	0.1	2.940926
16.666683	0.1	2.952446
16.668350	0.1	2.963073
16.670017	0.1	2.973489
16.671683	0.1	2.983492
16.673350	0.1	2.992833
16.675017	0.1	3.001499
16.676683	0.1	3.009839
16.678350	0.1	3.018058
16.680017	0.1	3.025359
16.681683	0.1	3.030812
16.683350	0.1	3.034547
16.685017	0.1	3.037448
16.686683	0.1	3.040130
16.688350	0.1	3.042519
16.690017	0.1	3.044363
16.691683	0.1	3.045737
16.693350	0.1	3.046743
16.695017	0.1	3.047166
16.696683	0.1	3.046561
16.698350	0.1	3.044340
16.700017	0.1	3.040689
16.701683	0.1	3.037695
16.703350	0.1	3.038170
16.705017	0.1	3.043227
16.706683	0.1	3.051665
16.708350	0.1	3.060824
16.710017	0.1	3.067688
16.711683	0.1	3.070403
16.713350	0.1	3.069360
16.715017	0.1	3.066584
16.716683	0.1	3.064270
16.718350	0.1	3.064023
16.720017	0.1	3.065970
16.721683	0.1	3.068307
16.723350	0.1	3.069141
16.725017	0.1	3.068205
16.726683	0.1	3.065988
16.728350	0.1	3.063013
16.730017	0.1	3.059655
16.731683	0.1	3.054813
16.733350	0.1	3.045970
16.735017	0.1	3.032433
16.736683	0.1	3.017210
16.738350	0.1	3.005173
16.740017	0.1	3.000074
16.741683	0.1	3.002463
16.743350	0.1	3.009783
16.745017	0.1	3.018333
16.746683	0.1	3.025131
16.748350	0.1	3.028717
16.750017	0.1	3.028885
16.751683	0.1	3.026393
16.753350	0.1	3.022738
16.755017	0.1	3.019371
16.756683	0.1	3.016763
16.758350	0.1	3.014398
16.760017	0.1	3.012042
16.761683	0.1	3.009923
16.763350	0.1	3.007730
16.765017	0.1	3.005243
16.766683	0.1	3.003795
16.768350	0.1	3.005238
16.770017	0.1	3.009699
16.771683	0.1	3.015548
16.773350	0.1	3.020735
16.775017	0.1	3.023283
16.776683	0.1	3.021997
16.778350	0.1	3.017127
16.780017	0.1	3.009872
16.781683	0.1	3.002128
16.783350	0.1	2.996302
16.785017	0.1	2.994072
16.786683	0.1	2.995408
16.788350	0.1	2.998891
16.790017	0.1	3.002342
16.791683	0.1	3.003995
16.793350	0.1	3.003813
16.795017	0.1	3.003087
16.796683	0.1	3.002454
16.798350	0.1	3.000838
16.800017	0.1	2.996814
16.801683	0.1	2.990849
16.803350	0.1	2.985210
16.805017	0.1	2.981443
16.806683	0.1	2.979501
16.808350	0.1	2.979608
16.810017	0.1	2.982803
16.811683	0.1	2.989382
16.813350	0.1	2.998160
16.815017	0.1	3.006812
16.816683	0.1	3.013313
16.818350	0.1	3.017629
16.820017	0.1	3.021020
16.821683	0.1	3.023730
16.823350	0.1	3.024247
16.825017	0.1	3.021369
16.826683	0.1	3.016475
16.828350	0.1	3.012763
16.830017	0.1	3.012433
16.831683	0.1	3.015548
16.833350	0.1	3.021103
16.835017	0.1	3.028042
16.836683	0.1	3.034980
16.838350	0.1	3.039856
16.840017	0.1	3.040978
16.841683	0.1	3.038454
16.843350	0.1	3.033914
16.845017	0.1	3.028642
16.846683	0.1	3.022738
16.848350	0.1	3.016628
16.850017	0.1	3.012298
16.851683	0.1	3.012037
16.853350	0.1	3.016307
16.855017	0.1	3.023120
16.856683	0.1	3.029499
16.858350	0.1	3.033229
16.860017	0.1	3.033574
16.861683	0.1	3.031115
16.863350	0.1	3.027283
16.865017	0.1	3.023557
16.866683	0.1	3.020638
16.868350	0.1	3.018272
16.870017	0.1	3.016209
16.871683	0.1	3.015283
16.873350	0.1	3.016838
16.875017	0.1	3.021103
16.876683	0.1	3.027311
16.878350	0.1	3.034780
16.880017	0.1	3.042570
16.881683	0.1	3.048489
16.883350	0.1	3.049965
16.885017	0.1	3.046347
16.886683	0.1	3.039842
16.888350	0.1	3.033653
16.890017	0.1	3.029946
16.891683	0.1	3.029681
16.893350	0.1	3.032703
16.895017	0.1	3.037634
16.896683	0.1	3.043008
16.898350	0.1	3.048428
16.900017	0.1	3.053918
16.901683	0.1	3.058915
16.903350	0.1	3.062566
16.905017	0.1	3.064652
16.906683	0.1	3.065648
16.908350	0.1	3.065648
16.910017	0.1	3.063926
16.911683	0.1	3.060238
16.913350	0.1	3.055446
16.915017	0.1	3.050081
16.916683	0.1	3.043856
16.918350	0.1	3.037313
16.920017	0.1	3.032675
16.921683	0.1	3.031562
16.923350	0.1	3.032889
16.925017	0.1	3.034202
16.926683	0.1	3.033956
16.928350	0.1	3.031893
16.930017	0.1	3.028680
16.931683	0.1	3.025830
16.933350	0.1	3.024987
16.935017	0.1	3.026621
16.936683	0.1	3.030011
16.938350	0.1	3.034072
16.940017	0.1	3.037769
16.941683	0.1	3.040750
16.943350	0.1	3.043534
16.945017	0.1	3.046286
16.946683	0.1	3.048307
16.948350	0.1	3.049043
16.950017	0.1	3.048559
16.951683	0.1	3.047278
16.953350	0.1	3.045192
16.955017	0.1	3.041173
16.956683	0.1	3.034673
16.958350	0.1	3.027576
16.960017	0.1	3.022393
16.961683	0.1	3.019399
16.963350	0.1	3.016847
16.965017	0.1	3.013397
16.966683	0.1	3.009294
16.968350	0.1	3.005578
16.970017	0.1	3.002719
16.971683	0.1	3.000200
16.973350	0.1	2.997466
16.975017	0.1	2.994668
16.976683	0.1	2.992512
16.978350	0.1	2.991892
16.980017	0.1	2.993215
16.981683	0.1	2.995301
16.983350	0.1	2.995250
16.985017	0.1	2.990658
16.986683	0.1	2.982072
16.988350	0.1	2.972693
16.990017	0.1	2.965801
16.991683	0.1	2.962546
16.993350	0.1	2.962211
16.995017	0.1	2.963766
16.996683	0.1	2.966160
16.998350	0.1	2.967911
17.000017	0.1	2.967692
17.001683	0.1	2.964344
17.003350	0.1	2.956386
17.005017	0.1	2.943380
17.006683	0.1	2.927058
17.008350	0.1	2.910751
17.010017	0.1	2.898783
17.011683	0.1	2.894541
17.013350	0.1	2.897340
17.015017	0.1	2.902737
17.016683	0.1	2.906537
17.018350	0.1	2.907109
17.020017	0.1	2.904180
17.021683	0.1	2.897466
17.023350	0.1	2.887244
17.025017	0.1	2.875174
17.026683	0.1	2.864026
17.028350	0.1	2.856730
17.030017	0.1	2.854988
17.031683	0.1	2.857847
17.033350	0.1	2.861577
17.035017	0.1	2.861666
17.036683	0.1	2.855631
17.038350	0.1	2.844157
17.040017	0.1	2.830271
17.041683	0.1	2.817488
17.043350	0.1	2.807877
17.045017	0.1	2.801148
17.046683	0.1	2.795565
17.048350	0.1	2.789972
17.050017	0.1	2.784287
17.051683	0.1	2.777367
17.053350	0.1	2.766759
17.055017	0.1	2.751667
17.056683	0.1	2.734177
17.058350	0.1	2.717753
17.060017	0.1	2.705432
17.061683	0.1	2.698828
17.063350	0.1	2.697892
17.065017	0.1	2.700631
17.066683	0.1	2.703480
17.068350	0.1	2.703713
17.070017	0.1	2.701534
17.071683	0.1	2.698642
17.073350	0.1	2.695466
17.075017	0.1	2.690745
17.076683	0.1	2.682521
17.078350	0.1	2.669292
17.080017	0.1	2.651885
17.081683	0.1	2.634204
17.083350	0.1	2.621049
17.085017	0.1	2.614930
17.086683	0.1	2.614846
17.088350	0.1	2.617799
17.090017	0.1	2.620672
17.091683	0.1	2.620905
17.093350	0.1	2.617077
17.095017	0.1	2.609831
17.096683	0.1	2.601449
17.098350	0.1	2.593766
17.100017	0.1	2.586641
17.101683	0.1	2.578925
17.103350	0.1	2.570548
17.105017	0.1	2.563260
17.106683	0.1	2.559181
17.108350	0.1	2.558497
17.110017	0.1	2.559242
17.111683	0.1	2.559079
17.113350	0.1	2.556685
17.115017	0.1	2.552024
17.116683	0.1	2.545943
17.118350	0.1	2.539479
17.120017	0.1	2.533407
17.121683	0.1	2.528494
17.123350	0.1	2.525873
17.125017	0.1	2.526543
17.126683	0.1	2.530357
17.128350	0.1	2.535572
17.130017	0.1	2.540252
17.131683	0.1	2.543968
17.133350	0.1	2.547367
17.135017	0.1	2.550837
17.136683	0.1	2.554143
17.138350	0.1	2.556653
17.140017	0.1	2.557705
17.141683	0.1	2.557207
17.143350	0.1	2.556285
17.145017	0.1	2.556923
17.146683	0.1	2.559973
17.148350	0.1	2.564099
17.150017	0.1	2.567400
17.151683	0.1	2.569151
17.153350	0.1	2.570027
17.155017	0.1	2.571675
17.156683	0.1	2.575461
17.158350	0.1	2.580672
17.160017	0.1	2.585249
17.161683	0.1	2.588932
17.163350	0.1	2.593384
17.165017	0.1	2.599685
17.166683	0.1	2.608029
17.168350	0.1	2.618278
17.170017	0.1	2.629906
17.171683	0.1	2.642283
17.173350	0.1	2.655196
17.175017	0.1	2.668677
17.176683	0.1	2.683066
17.178350	0.1	2.699331
17.180017	0.1	2.717893
17.181683	0.1	2.736985
17.183350	0.1	2.753893
17.185017	0.1	2.767174
17.186683	0.1	2.777353
17.188350	0.1	2.786648
17.190017	0.1	2.797921
17.191683	0.1	2.812655
17.193350	0.1	2.830075
17.195017	0.1	2.849102
17.196683	0.1	2.870345
17.198350	0.1	2.895012
17.200017	0.1	2.923212
17.201683	0.1	2.953778
17.203350	0.1	2.985382
17.205017	0.1	3.017164
17.206683	0.1	3.047921
17.208350	0.1	3.076089
17.210017	0.1	3.101504
17.211683	0.1	3.126790
17.213350	0.1	3.156359
17.215017	0.1	3.193575
17.216683	0.1	3.239000
17.218350	0.1	3.290977
17.220017	0.1	3.346107
17.221683	0.1	3.399649
17.223350	0.1	3.448171
17.225017	0.1	3.492204
17.226683	0.1	3.534309
17.228350	0.1	3.576162
17.230017	0.1	3.619478
17.231683	0.1	3.667441
17.233350	0.1	3.723060
17.235017	0.1	3.786697
17.236683	0.1	3.855480
17.238350	0.1	3.925599
17.240017	0.1	3.995076
17.241683	0.1	4.063766
17.243350	0.1	4.131971
17.245017	0.1	4.200162
17.246683	0.1	4.269239
17.248350	0.1	4.340308
17.250017	0.1	4.414706
17.251683	0.1	4.493571
17.253350	0.1	4.576589
17.255017	0.1	4.661703
17.256683	0.1	4.746555
17.258350	0.1	4.829396
17.260017	0.1	4.909118
17.261683	0.1	4.985793
17.263350	0.1	5.060770
17.265017	0.1	5.135918
17.266683	0.1	5.212887
17.268350	0.1	5.292553
17.270017	0.1	5.375212
17.271683	0.1	5.461047
17.273350	0.1	5.550124
17.275017	0.1	5.642017
17.276683	0.1	5.735606
17.278350	0.1	5.829129
17.280017	0.1	5.920501
17.281683	0.1	6.007492
17.283350	0.1	6.088382
17.285017	0.1	6.163307
17.286683	0.1	6.234511
17.288350	0.1	6.305184
17.290017	0.1	6.377907
17.291683	0.1	6.453199
17.293350	0.1	6.529791
17.295017	0.1	6.606951
17.296683	0.1	6.685439
17.298350	0.1	6.765644
17.300017	0.1	6.846576
17.301683	0.1	6.927550
17.303350	0.1	7.009520
17.305017	0.1	7.093404
17.306683	0.1	7.178290
17.308350	0.1	7.262412
17.310017	0.1	7.345085
17.311683	0.1	7.427190
17.313350	0.1	7.510418
17.315017	0.1	7.596491
17.316683	0.1	7.686652
17.318350	0.1	7.781913
17.320017	0.1	7.883129
17.321683	0.1	7.990231
17.323350	0.1	8.102278
17.325017	0.1	8.218214
17.326683	0.1	8.337144
17.328350	0.1	8.458705
17.330017	0.1	8.583488
17.331683	0.1	8.712527
17.333350	0.1	8.847020
17.335017	0.1	8.988529
17.336683	0.1	9.138593
17.338350	0.1	9.297882
17.340017	0.1	9.465856
17.341683	0.1	9.640874
17.343350	0.1	9.821020
17.345017	0.1	10.005408
17.346683	0.1	10.194290
17.348350	0.1	10.387842
17.350017	0.1	10.586199
17.351683	0.1	10.790052
17.353350	0.1	10.999325
17.355017	0.1	11.212509
17.356683	0.1	11.427905
17.358350	0.1	11.644992
17.360017	0.1	11.864663
17.361683	0.1	12.088111
17.363350	0.1	12.315828
17.365017	0.1	12.547388
17.366683	0.1	12.781392
17.368350	0.1	13.015652
17.370017	0.1	13.247714
17.371683	0.1	13.475819
17.373350	0.1	13.699629
17.375017	0.1	13.919291
17.376683	0.1	14.134692
17.378350	0.1	14.345786
17.380017	0.1	14.552302
17.381683	0.1	14.754045
17.383350	0.1	14.951844
17.385017	0.1	15.146052
17.386683	0.1	15.334385
17.388350	0.1	15.513571
17.390017	0.1	15.682257
17.391683	0.1	15.840158
17.393350	0.1	15.986557
17.395017	0.1	16.121878
17.396683	0.1	16.248403
17.398350	0.1	16.367538
17.400017	0.1	16.477504
17.401683	0.1	16.574422
17.403350	0.1	16.655475
17.405017	0.1	16.720667
17.406683	0.1	16.771774
17.408350	0.1	16.811346
17.410017	0.1	16.841893
17.411683	0.1	16.863584
17.413350	0.1	16.873945
17.415017	0.1	16.870936
17.416683	0.1	16.854075
17.418350	0.1	16.822591
17.420017	0.1	16.775331
17.421683	0.1	16.712681
17.423350	0.1	16.636499
17.425017	0.1	16.549020
17.426683	0.1	16.453015
17.428350	0.1	16.350686
17.430017	0.1	16.242033
17.431683	0.1	16.125697
17.433350	0.1	16.000611
17.435017	0.1	15.866193
17.436683	0.1	15.722257
17.438350	0.1	15.568892
17.440017	0.1	15.406152
17.441683	0.1	15.234048
17.443350	0.1	15.052506
17.445017	0.1	14.861738
17.446683	0.1	14.663506
17.448350	0.1	14.461107
17.450017	0.1	14.257310
17.451683	0.1	14.052992
17.453350	0.1	13.847770
17.455017	0.1	13.640705
17.456683	0.1	13.430291
17.458350	0.1	13.214909
17.460017	0.1	12.993817
17.461683	0.1	12.767422
17.463350	0.1	12.536813
17.465017	0.1	12.303512
17.466683	0.1	12.068735
17.468350	0.1	11.832207
17.470017	0.1	11.593057
17.471683	0.1	11.352259
17.473350	0.1	11.112709
17.475017	0.1	10.877075
17.476683	0.1	10.646917
17.478350	0.1	10.423502
17.480017	0.1	10.207924
17.481683	0.1	9.999690
17.483350	0.1	9.795502
17.485017	0.1	9.591160
17.486683	0.1	9.385287
17.488350	0.1	9.179981
17.490017	0.1	8.977791
17.491683	0.1	8.778884
17.493350	0.1	8.581039
17.495017	0.1	8.382197
17.496683	0.1	8.183052
17.498350	0.1	7.986971
17.500017	0.1	7.797643
17.501683	0.1	7.616305
17.503350	0.1	7.441193
17.505017	0.1	7.270137
17.506683	0.1	7.103127
17.508350	0.1	6.941608
17.510017	0.1	6.786403
17.511683	0.1	6.637061
17.513350	0.1	6.492715
17.515017	0.1	6.352235
17.516683	0.1	6.214129
17.518350	0.1	6.077872
17.520017	0.1	5.944129
17.521683	0.1	5.813604
17.523350	0.1	5.686916
17.525017	0.1	5.564336
17.526683	0.1	5.445802
17.528350	0.1	5.332376
17.530017	0.1	5.225418
17.531683	0.1	5.123713
17.533350	0.1	5.023750
17.535017	0.1	4.923185
17.536683	0.1	4.822663
17.538350	0.1	4.724516
17.540017	0.1	4.631346
17.541683	0.1	4.545213
17.543350	0.1	4.466618
17.545017	0.1	4.394432
17.546683	0.1	4.327158
17.548350	0.1	4.263474
17.550017	0.1	4.201829
17.551683	0.1	4.140241
17.553350	0.1	4.076962
17.555017	0.1	4.011234
17.556683	0.1	3.943793
17.558350	0.1	3.877268
17.560017	0.1	3.815084
17.561683	0.1	3.758785
17.563350	0.1	3.707530
17.565017	0.1	3.660433
17.566683	0.1	3.617564
17.568350	0.1	3.578397
17.570017	0.1	3.540944
17.571683	0.1	3.502774
17.573350	0.1	3.462438
17.575017	0.1	3.419747
17.576683	0.1	3.375616
17.578350	0.1	3.332342
17.580017	0.1	3.292933
17.581683	0.1	3.259047
17.583350	0.1	3.230171
17.585017	0.1	3.204914
17.586683	0.1	3.181691
17.588350	0.1	3.158329
17.590017	0.1	3.132876
17.591683	0.1	3.104787
17.593350	0.1	3.074226
17.595017	0.1	3.042156
17.596683	0.1	3.011450
17.598350	0.1	2.985355
17.600017	0.1	2.964693
17.601683	0.1	2.947617
17.603350	0.1	2.931561
17.605017	0.1	2.914784
17.606683	0.1	2.896129
17.608350	0.1	2.875207
17.610017	0.1	2.853875
17.611683	0.1	2.835309
17.613350	0.1	2.820692
17.615017	0.1	2.808212
17.616683	0.1	2.795230
17.618350	0.1	2.780398
17.620017	0.1	2.764305
17.621683	0.1	2.748943
17.623350	0.1	2.736161
17.625017	0.1	2.726400
17.626683	0.1	2.719220
17.628350	0.1	2.714423
17.630017	0.1	2.711471
17.631683	0.1	2.708770
17.633350	0.1	2.704482
17.635017	0.1	2.697110
17.636683	0.1	2.685618
17.638350	0.1	2.670763
17.640017	0.1	2.655387
17.641683	0.1	2.641771
17.643350	0.1	2.630129
17.645017	0.1	2.620509
17.646683	0.1	2.614153
17.648350	0.1	2.612262
17.650017	0.1	2.614479
17.651683	0.1	2.618246
17.653350	0.1	2.619480
17.655017	0.1	2.614856
17.656683	0.1	2.603862
17.658350	0.1	2.588681
17.660017	0.1	2.572509
17.661683	0.1	2.558306
17.663350	0.1	2.548634
17.665017	0.1	2.544895
17.666683	0.1	2.546306
17.668350	0.1	2.550641
17.670017	0.1	2.555870
17.671683	0.1	2.560713
17.673350	0.1	2.563959
17.675017	0.1	2.563833
17.676683	0.1	2.558907
17.678350	0.1	2.549370
17.680017	0.1	2.537039
17.681683	0.1	2.524629
17.683350	0.1	2.515106
17.685017	0.1	2.510515
17.686683	0.1	2.511158
17.688350	0.1	2.516182
17.690017	0.1	2.524368
17.691683	0.1	2.533570
17.693350	0.1	2.540066
17.695017	0.1	2.540755
17.696683	0.1	2.535996
17.698350	0.1	2.528839
17.700017	0.1	2.522338
17.701683	0.1	2.518436
17.703350	0.1	2.518538
17.705017	0.1	2.523754
17.706683	0.1	2.533626
17.708350	0.1	2.545523
17.710017	0.1	2.556276
17.711683	0.1	2.563717
17.713350	0.1	2.566595
17.715017	0.1	2.564420
17.716683	0.1	2.558460
17.718350	0.1	2.552001
17.720017	0.1	2.548094
17.721683	0.1	2.547130
17.723350	0.1	2.547503
17.725017	0.1	2.548150
17.726683	0.1	2.549365
17.728350	0.1	2.551572
17.730017	0.1	2.554744
17.731683	0.1	2.558883
17.733350	0.1	2.564327
17.735017	0.1	2.571167
17.736683	0.1	2.578269
17.738350	0.1	2.583731
17.740017	0.1	2.585868
17.741683	0.1	2.583382
17.743350	0.1	2.576788
17.745017	0.1	2.569803
17.746683	0.1	2.566813
17.748350	0.1	2.569174
17.750017	0.1	2.575116
17.751683	0.1	2.582306
17.753350	0.1	2.589114
17.755017	0.1	2.594013
17.756683	0.1	2.595559
17.758350	0.1	2.593426
17.760017	0.1	2.588630
17.761683	0.1	2.582585
17.763350	0.1	2.576043
17.765017	0.1	2.569025
17.766683	0.1	2.561612
17.768350	0.1	2.554893
17.770017	0.1	2.551125
17.771683	0.1	2.551987
17.773350	0.1	2.556155
17.775017	0.1	2.559237
17.776683	0.1	2.556657
17.778350	0.1	2.546743
17.780017	0.1	2.531004
17.781683	0.1	2.512718
17.783350	0.1	2.495795
17.785017	0.1	2.482496
17.786683	0.1	2.471507
17.788350	0.1	2.460559
17.790017	0.1	2.450026
17.791683	0.1	2.441308
17.793350	0.1	2.433676
17.795017	0.1	2.425215
17.796683	0.1	2.415413
17.798350	0.1	2.404810
17.800017	0.1	2.393099
17.801683	0.1	2.379254
17.803350	0.1	2.363808
17.805017	0.1	2.349247
17.806683	0.1	2.337494
17.808350	0.1	2.328362
17.810017	0.1	2.320996
17.811683	0.1	2.315231
17.813350	0.1	2.310374
17.815017	0.1	2.304330
17.816683	0.1	2.295636
17.818350	0.1	2.284739
17.820017	0.1	2.272702
17.821683	0.1	2.260697
17.823350	0.1	2.250574
17.825017	0.1	2.243863
17.826683	0.1	2.240120
17.828350	0.1	2.236930
17.830017	0.1	2.231780
17.831683	0.1	2.223984
17.833350	0.1	2.214974
17.835017	0.1	2.206811
17.836683	0.1	2.200431
17.838350	0.1	2.194950
17.840017	0.1	2.189102
17.841683	0.1	2.183439
17.843350	0.1	2.180035
17.845017	0.1	2.179900
17.846683	0.1	2.181707
17.848350	0.1	2.183001
17.850017	0.1	2.181246
17.851683	0.1	2.174522
17.853350	0.1	2.163490
17.855017	0.1	2.152221
17.856683	0.1	2.145292
17.858350	0.1	2.144487
17.860017	0.1	2.148510
17.861683	0.1	2.154573
17.863350	0.1	2.159616
17.865017	0.1	2.161553
17.866683	0.1	2.160650
17.868350	0.1	2.158699
17.870017	0.1	2.156803
17.871683	0.1	2.155406
17.873350	0.1	2.155118
17.875017	0.1	2.155714
17.876683	0.1	2.156151
17.878350	0.1	2.156235
17.880017	0.1	2.156920
17.881683	0.1	2.159155
17.883350	0.1	2.162796
17.885017	0.1	2.166512
17.886683	0.1	2.169963
17.888350	0.1	2.175365
17.890017	0.1	2.184794
17.891683	0.1	2.196589
17.893350	0.1	2.206680
17.895017	0.1	2.212664
17.896683	0.1	2.214988
17.898350	0.1	2.215211
17.900017	0.1	2.215137
17.901683	0.1	2.216892
17.903350	0.1	2.222247
17.905017	0.1	2.231933
17.906683	0.1	2.245307
17.908350	0.1	2.260199
17.910017	0.1	2.273987
17.911683	0.1	2.285051
17.913350	0.1	2.293042
17.915017	0.1	2.298448
17.916683	0.1	2.302239
17.918350	0.1	2.305619
17.920017	0.1	2.309564
17.921683	0.1	2.314295
17.923350	0.1	2.319650
17.925017	0.1	2.325438
17.926683	0.1	2.331468
17.928350	0.1	2.338267
17.930017	0.1	2.347631
17.931683	0.1	2.361685
17.933350	0.1	2.380889
17.935017	0.1	2.403082
17.936683	0.1	2.424018
17.938350	0.1	2.439204
17.940017	0.1	2.446873
17.941683	0.1	2.449495
17.943350	0.1	2.451502
17.945017	0.1	2.456177
17.946683	0.1	2.464717
17.948350	0.1	2.476098
17.950017	0.1	2.487805
17.951683	0.1	2.498082
17.953350	0.1	2.506953
17.955017	0.1	2.514813
17.956683	0.1	2.521877
17.958350	0.1	2.529589
17.960017	0.1	2.540736
17.961683	0.1	2.557128
17.963350	0.1	2.577864
17.965017	0.1	2.600113
17.966683	0.1	2.621361
17.968350	0.1	2.640779
17.970017	0.1	2.658768
17.971683	0.1	2.676491
17.973350	0.1	2.695094
17.975017	0.1	2.713990
17.976683	0.1	2.730736
17.978350	0.1	2.743206
17.980017	0.1	2.751527
17.981683	0.1	2.758061
17.983350	0.1	2.765707
17.985017	0.1	2.775886
17.986683	0.1	2.788170
17.988350	0.1	2.801628
17.990017	0.1	2.815090
17.991683	0.1	2.826173
17.993350	0.1	2.832413
17.995017	0.1	2.833386
17.996683	0.1	2.831165
17.998350	0.1	2.829665
18.000017	0.1	2.832450
18.001683	0.1	2.839603
18.003350	0.1	2.847631
18.005017	0.1	2.853018
18.006683	0.1	2.854448
18.008350	0.1	2.851901
18.010017	0.1	2.846196
18.011683	0.1	2.839388
18.013350	0.1	2.833749
18.015017	0.1	2.830368
18.016683	0.1	2.828618
18.018350	0.1	2.826592
18.020017	0.1	2.822261
18.021683	0.1	2.814941
18.023350	0.1	2.805400
18.025017	0.1	2.794233
18.026683	0.1	2.780948
18.028350	0.1	2.765283
18.030017	0.1	2.748640
18.031683	0.1	2.733916
18.033350	0.1	2.723229
18.035017	0.1	2.715504
18.036683	0.1	2.707439
18.038350	0.1	2.696533
18.040017	0.1	2.682484
18.041683	0.1	2.665999
18.043350	0.1	2.647196
18.045017	0.1	2.626046
18.046683	0.1	2.603205
18.048350	0.1	2.580192
18.050017	0.1	2.558841
18.051683	0.1	2.539731
18.053350	0.1	2.521742
18.055017	0.1	2.503656
18.056683	0.1	2.485304
18.058350	0.1	2.467413
18.060017	0.1	2.451013
18.061683	0.1	2.437197
18.063350	0.1	2.426975
18.065017	0.1	2.420256
18.066683	0.1	2.414733
18.068350	0.1	2.407036
18.070017	0.1	2.396121
18.071683	0.1	2.384041
18.073350	0.1	2.372134
18.075017	0.1	2.359152
18.076683	0.1	2.344358
18.078350	0.1	2.329568
18.080017	0.1	2.317117
18.081683	0.1	2.307529
18.083350	0.1	2.299561
18.085017	0.1	2.291594
18.086683	0.1	2.283487
18.088350	0.1	2.276800
18.090017	0.1	2.272199
18.091683	0.1	2.268045
18.093350	0.1	2.262364
18.095017	0.1	2.254606
18.096683	0.1	2.245656
18.098350	0.1	2.237312
18.100017	0.1	2.231379
18.101683	0.1	2.228445
18.103350	0.1	2.227561
18.105017	0.1	2.227467
18.106683	0.1	2.227803
18.108350	0.1	2.228189
18.110017	0.1	2.226927
18.111683	0.1	2.222424
18.113350	0.1	2.215239
18.115017	0.1	2.207593
18.116683	0.1	2.201614
18.118350	0.1	2.197982
18.120017	0.1	2.195998
18.121683	0.1	2.194787
18.123350	0.1	2.193688
18.125017	0.1	2.192338
18.126683	0.1	2.190741
18.128350	0.1	2.188408
18.130017	0.1	2.184482
18.131683	0.1	2.179230
18.133350	0.1	2.174224
18.135017	0.1	2.170624
18.136683	0.1	2.167900
18.138350	0.1	2.164892
18.140017	0.1	2.161381
18.141683	0.1	2.157963
18.143350	0.1	2.154810
18.145017	0.1	2.151472
18.146683	0.1	2.147793
18.148350	0.1	2.144012
18.150017	0.1	2.139942
18.151683	0.1	2.135462
18.153350	0.1	2.131565
18.155017	0.1	2.129441
18.156683	0.1	2.128971
18.158350	0.1	2.128850
18.160017	0.1	2.127266
18.161683	0.1	2.122647
18.163350	0.1	2.115006
18.165017	0.1	2.106191
18.166683	0.1	2.098083
18.168350	0.1	2.091951
18.170017	0.1	2.088882
18.171683	0.1	2.088319
18.173350	0.1	2.087126
18.175017	0.1	2.082218
18.176683	0.1	2.073376
18.178350	0.1	2.063084
18.180017	0.1	2.054428
18.181683	0.1	2.049562
18.183350	0.1	2.049529
18.185017	0.1	2.053468
18.186683	0.1	2.058242
18.188350	0.1	2.060393
18.190017	0.1	2.058358
18.191683	0.1	2.052393
18.193350	0.1	2.044281
18.195017	0.1	2.036928
18.196683	0.1	2.032197
18.198350	0.1	2.029212
18.200017	0.1	2.026102
18.201683	0.1	2.022344
18.203350	0.1	2.018679
18.205017	0.1	2.015904
18.206683	0.1	2.014339
18.208350	0.1	2.013692
18.210017	0.1	2.013338
18.211683	0.1	2.013301
18.213350	0.1	2.014241
18.215017	0.1	2.015447
18.216683	0.1	2.014283
18.218350	0.1	2.009268
18.220017	0.1	2.002083
18.221683	0.1	1.995652
18.223350	0.1	1.991717
18.225017	0.1	1.990348
18.226683	0.1	1.990180
18.228350	0.1	1.989035
18.230017	0.1	1.985449
18.231683	0.1	1.979847
18.233350	0.1	1.973342
18.235017	0.1	1.966679
18.236683	0.1	1.960713
18.238350	0.1	1.956089
18.240017	0.1	1.952848
18.241683	0.1	1.951284
18.243350	0.1	1.951926
18.245017	0.1	1.954148
18.246683	0.1	1.956304
18.248350	0.1	1.957472
18.250017	0.1	1.957929
18.251683	0.1	1.957873
18.253350	0.1	1.957016
18.255017	0.1	1.955722
18.256683	0.1	1.955410
18.258350	0.1	1.956387
18.260017	0.1	1.955978
18.261683	0.1	1.951125
18.263350	0.1	1.942017
18.265017	0.1	1.931614
18.266683	0.1	1.923079
18.268350	0.1	1.918445
18.270017	0.1	1.918492
18.271683	0.1	1.922469
18.273350	0.1	1.927889
18.275017	0.1	1.931395
18.276683	0.1	1.930529
18.278350	0.1	1.925402
18.280017	0.1	1.918552
18.281683	0.1	1.913235
18.283350	0.1	1.911167
18.285017	0.1	1.910836
18.286683	0.1	1.908648
18.288350	0.1	1.902967
18.290017	0.1	1.896541
18.291683	0.1	1.893998
18.293350	0.1	1.897151
18.295017	0.1	1.903381
18.296683	0.1	1.908285
18.298350	0.1	1.909062
18.300017	0.1	1.905491
18.301683	0.1	1.899172
18.303350	0.1	1.892950
18.305017	0.1	1.889840
18.306683	0.1	1.890827
18.308350	0.1	1.894184
18.310017	0.1	1.897062
18.311683	0.1	1.897458
18.313350	0.1	1.895530
18.315017	0.1	1.893537
18.316683	0.1	1.893896
18.318350	0.1	1.897546
18.320017	0.1	1.903954
18.321683	0.1	1.911242
18.323350	0.1	1.916280
18.325017	0.1	1.916164
18.326683	0.1	1.910026
18.328350	0.1	1.899973
18.330017	0.1	1.890380
18.331683	0.1	1.884960
18.333350	0.1	1.884154
18.335017	0.1	1.885858
18.336683	0.1	1.887688
18.338350	0.1	1.887851
18.340017	0.1	1.885174
18.341683	0.1	1.879632
18.343350	0.1	1.872969
18.345017	0.1	1.867949
18.346683	0.1	1.867008
18.348350	0.1	1.870967
18.350017	0.1	1.878296
18.351683	0.1	1.885700
18.353350	0.1	1.890184
18.355017	0.1	1.890864
18.356683	0.1	1.889225
18.358350	0.1	1.887735
18.360017	0.1	1.887805
18.361683	0.1	1.888964
18.363350	0.1	1.889793
18.365017	0.1	1.889518
18.366683	0.1	1.888569
18.368350	0.1	1.888038
18.370017	0.1	1.888913
18.371683	0.1	1.891037
18.373350	0.1	1.893030
18.375017	0.1	1.893803
18.376683	0.1	1.893197
18.378350	0.1	1.891768
18.380017	0.1	1.890883
18.381683	0.1	1.891730
18.383350	0.1	1.893844
18.385017	0.1	1.896052
18.386683	0.1	1.898212
18.388350	0.1	1.900997
18.390017	0.1	1.904424
18.391683	0.1	1.907409
18.393350	0.1	1.908657
18.395017	0.1	1.907833
18.396683	0.1	1.906017
18.398350	0.1	1.904741
18.400017	0.1	1.904592
18.401683	0.1	1.904937
18.403350	0.1	1.904601
18.405017	0.1	1.902366
18.406683	0.1	1.897486
18.408350	0.1	1.890599
18.410017	0.1	1.884359
18.411683	0.1	1.881979
18.413350	0.1	1.884364
18.415017	0.1	1.889342
18.416683	0.1	1.893979
18.418350	0.1	1.896773
18.420017	0.1	1.897370
18.421683	0.1	1.895642
18.423350	0.1	1.891912
18.425017	0.1	1.887181
18.426683	0.1	1.882766
18.428350	0.1	1.879740
18.430017	0.1	1.878757
18.431683	0.1	1.880587
18.433350	0.1	1.885309
18.435017	0.1	1.890711
18.436683	0.1	1.893397
18.438350	0.1	1.891870
18.440017	0.1	1.887828
18.441683	0.1	1.883982
18.443350	0.1	1.881239
18.445017	0.1	1.878822
18.446683	0.1	1.875651
18.448350	0.1	1.870836
18.450017	0.1	1.864764
18.451683	0.1	1.859535
18.453350	0.1	1.856778
18.455017	0.1	1.855954
18.456683	0.1	1.854999
18.458350	0.1	1.852186
18.460017	0.1	1.847618
18.461683	0.1	1.843297
18.463350	0.1	1.841751
18.465017	0.1	1.843339
18.466683	0.1	1.844689
18.468350	0.1	1.842142
18.470017	0.1	1.835711
18.471683	0.1	1.828196
18.473350	0.1	1.822971
18.475017	0.1	1.822733
18.476683	0.1	1.827017
18.478350	0.1	1.831576
18.480017	0.1	1.832559
18.481683	0.1	1.830072
18.483350	0.1	1.826356
18.485017	0.1	1.822673
18.486683	0.1	1.819110
18.488350	0.1	1.815599
18.490017	0.1	1.812270
18.491683	0.1	1.809248
18.493350	0.1	1.806729
18.495017	0.1	1.804894
18.496683	0.1	1.803045
18.498350	0.1	1.799935
18.500017	0.1	1.795501
18.501683	0.1	1.791329
18.503350	0.1	1.789248
18.505017	0.1	1.789462
18.506683	0.1	1.790342
18.508350	0.1	1.790468
18.510017	0.1	1.789569
18.511683	0.1	1.787185
18.513350	0.1	1.783096
18.515017	0.1	1.778924
18.516683	0.1	1.776898
18.518350	0.1	1.777462
18.520017	0.1	1.778672
18.521683	0.1	1.777266
18.523350	0.1	1.771152
18.525017	0.1	1.761331
18.526683	0.1	1.751189
18.528350	0.1	1.744297
18.530017	0.1	1.742463
18.531683	0.1	1.745014
18.533350	0.1	1.749671
18.535017	0.1	1.753662
18.536683	0.1	1.754737
18.538350	0.1	1.752139
18.540017	0.1	1.746975
18.541683	0.1	1.741517
18.543350	0.1	1.737857
18.545017	0.1	1.736786
18.546683	0.1	1.737867
18.548350	0.1	1.739776
18.550017	0.1	1.740018
18.551683	0.1	1.736074
18.553350	0.1	1.727790
18.555017	0.1	1.717657
18.556683	0.1	1.709005
18.558350	0.1	1.704074
18.560017	0.1	1.703161
18.561683	0.1	1.705582
18.563350	0.1	1.710565
18.565017	0.1	1.716898
18.566683	0.1	1.722556
18.568350	0.1	1.725620
18.570017	0.1	1.725699
18.571683	0.1	1.724199
18.573350	0.1	1.722798
18.575017	0.1	1.721536
18.576683	0.1	1.719175
18.578350	0.1	1.715557
18.580017	0.1	1.712167
18.581683	0.1	1.710239
18.583350	0.1	1.709517
18.585017	0.1	1.708786
18.586683	0.1	1.706732
18.588350	0.1	1.702649
18.590017	0.1	1.697359
18.591683	0.1	1.692669
18.593350	0.1	1.689568
18.595017	0.1	1.687515
18.596683	0.1	1.685130
18.598350	0.1	1.681382
18.600017	0.1	1.676520
18.601683	0.1	1.672250
18.603350	0.1	1.670825
18.605017	0.1	1.673214
18.606683	0.1	1.678234
18.608350	0.1	1.683491
18.610017	0.1	1.686476
18.611683	0.1	1.685768
18.613350	0.1	1.682569
18.615017	0.1	1.680087
18.616683	0.1	1.680977
18.618350	0.1	1.685284
18.620017	0.1	1.689824
18.621683	0.1	1.690248
18.623350	0.1	1.684856
18.625017	0.1	1.675803
18.626683	0.1	1.666555
18.628350	0.1	1.659533
18.630017	0.1	1.656376
18.631683	0.1	1.657773
18.633350	0.1	1.662215
18.635017	0.1	1.666923
18.636683	0.1	1.670071
18.638350	0.1	1.671230
18.640017	0.1	1.670774
18.641683	0.1	1.669847
18.643350	0.1	1.670634
18.645017	0.1	1.674993
18.646683	0.1	1.682709
18.648350	0.1	1.692190
18.650017	0.1	1.702057
18.651683	0.1	1.710774
18.653350	0.1	1.715329
18.655017	0.1	1.712879
18.656683	0.1	1.704269
18.658350	0.1	1.693997
18.660017	0.1	1.686248
18.661683	0.1	1.682695
18.663350	0.1	1.683780
18.665017	0.1	1.689484
18.666683	0.1	1.698220
18.668350	0.1	1.707091
18.670017	0.1	1.714178
18.671683	0.1	1.719608
18.673350	0.1	1.724162
18.675017	0.1	1.728116
18.676683	0.1	1.731669
18.678350	0.1	1.735478
18.680017	0.1	1.740051
18.681683	0.1	1.745084
18.683350	0.1	1.749499
18.685017	0.1	1.752074
18.686683	0.1	1.752735
18.688350	0.1	1.753056
18.690017	0.1	1.755226
18.691683	0.1	1.760623
18.693350	0.1	1.769038
18.695017	0.1	1.779376
18.696683	0.1	1.791054
18.698350	0.1	1.804102
18.700017	0.1	1.817900
18.701683	0.1	1.831003
18.703350	0.1	1.842449
18.705017	0.1	1.852429
18.706683	0.1	1.861528
18.708350	0.1	1.870119
18.710017	0.1	1.878547
18.711683	0.1	1.887702
18.713350	0.1	1.899027
18.715017	0.1	1.913551
18.716683	0.1	1.930501
18.718350	0.1	1.947498
18.720017	0.1	1.962869
18.721683	0.1	1.976984
18.723350	0.1	1.991168
18.725017	0.1	2.006567
18.726683	0.1	2.024164
18.728350	0.1	2.044882
18.730017	0.1	2.068747
18.731683	0.1	2.093650
18.733350	0.1	2.115881
18.735017	0.1	2.133264
18.736683	0.1	2.147150
18.738350	0.1	2.160450
18.740017	0.1	2.175407
18.741683	0.1	2.193931
18.743350	0.1	2.217079
18.745017	0.1	2.243607
18.746683	0.1	2.271044
18.748350	0.1	2.298024
18.750017	0.1	2.325014
18.751683	0.1	2.353387
18.753350	0.1	2.384163
18.755017	0.1	2.417532
18.756683	0.1	2.452903
18.758350	0.1	2.488848
18.760017	0.1	2.523870
18.761683	0.1	2.557724
18.763350	0.1	2.591540
18.765017	0.1	2.626916
18.766683	0.1	2.664514
18.768350	0.1	2.703429
18.770017	0.1	2.743215
18.771683	0.1	2.785977
18.773350	0.1	2.834625
18.775017	0.1	2.889130
18.776683	0.1	2.945801
18.778350	0.1	3.000549
18.780017	0.1	3.051753
18.781683	0.1	3.099930
18.783350	0.1	3.146869
18.785017	0.1	3.195480
18.786683	0.1	3.248854
18.788350	0.1	3.309068
18.790017	0.1	3.376417
18.791683	0.1	3.448511
18.793350	0.1	3.520893
18.795017	0.1	3.590081
18.796683	0.1	3.655567
18.798350	0.1	3.719265
18.800017	0.1	3.784453
18.801683	0.1	3.854856
18.803350	0.1	3.933096
18.805017	0.1	4.019318
18.806683	0.1	4.111351
18.808350	0.1	4.206244
18.810017	0.1	4.301593
18.811683	0.1	4.396057
18.813350	0.1	4.490097
18.815017	0.1	4.585790
18.816683	0.1	4.684781
18.818350	0.1	4.787333
18.820017	0.1	4.893541
18.821683	0.1	5.003852
18.823350	0.1	5.118367
18.825017	0.1	5.236813
18.826683	0.1	5.358867
18.828350	0.1	5.483762
18.830017	0.1	5.609929
18.831683	0.1	5.735499
18.833350	0.1	5.858983
18.835017	0.1	5.979729
18.836683	0.1	6.098407
18.838350	0.1	6.216820
18.840017	0.1	6.336416
18.841683	0.1	6.457213
18.843350	0.1	6.578402
18.845017	0.1	6.698607
18.846683	0.1	6.815312
18.848350	0.1	6.925557
18.850017	0.1	7.027765
18.851683	0.1	7.122778
18.853350	0.1	7.212874
18.855017	0.1	7.299618
18.856683	0.1	7.383148
18.858350	0.1	7.462525
18.860017	0.1	7.535503
18.861683	0.1	7.599243
18.863350	0.1	7.652510
18.865017	0.1	7.696315
18.866683	0.1	7.732399
18.868350	0.1	7.761722
18.870017	0.1	7.784106
18.871683	0.1	7.798793
18.873350	0.1	7.804986
18.875017	0.1	7.802248
18.876683	0.1	7.790327
18.878350	0.1	7.768925
18.880017	0.1	7.738257
18.881683	0.1	7.699672
18.883350	0.1	7.654885
18.885017	0.1	7.604402
18.886683	0.1	7.547410
18.888350	0.1	7.483014
18.890017	0.1	7.410706
18.891683	0.1	7.330044
18.893350	0.1	7.240972
18.895017	0.1	7.144269
18.896683	0.1	7.041581
18.898350	0.1	6.934898
18.900017	0.1	6.825370
18.901683	0.1	6.713117
18.903350	0.1	6.598434
18.905017	0.1	6.482238
18.906683	0.1	6.364877
18.908350	0.1	6.245198
18.910017	0.1	6.121309
18.911683	0.1	5.992572
18.913350	0.1	5.860473
18.915017	0.1	5.727727
18.916683	0.1	5.596760
18.918350	0.1	5.468559
18.920017	0.1	5.342285
18.921683	0.1	5.216151
18.923350	0.1	5.089156
18.925017	0.1	4.961644
18.926683	0.1	4.833932
18.928350	0.1	4.705796
18.930017	0.1	4.578531
18.931683	0.1	4.455312
18.933350	0.1	4.338208
18.935017	0.1	4.226794
18.936683	0.1	4.119459
18.938350	0.1	4.014927
18.940017	0.1	3.912640
18.941683	0.1	3.812080
18.943350	0.1	3.713043
18.945017	0.1	3.616447
18.946683	0.1	3.523622
18.948350	0.1	3.435421
18.950017	0.1	3.352044
18.951683	0.1	3.272537
18.953350	0.1	3.195195
18.955017	0.1	3.119134
18.956683	0.1	3.044810
18.958350	0.1	2.973606
18.960017	0.1	2.907221
18.961683	0.1	2.846224
18.963350	0.1	2.789292
18.965017	0.1	2.734703
18.966683	0.1	2.682139
18.968350	0.1	2.632127
18.970017	0.1	2.584890
18.971683	0.1	2.541188
18.973350	0.1	2.502496
18.975017	0.1	2.468759
18.976683	0.1	2.437532
18.978350	0.1	2.405285
18.980017	0.1	2.368875
18.981683	0.1	2.327724
18.983350	0.1	2.285652
18.985017	0.1	2.248818
18.986683	0.1	2.220832
18.988350	0.1	2.200324
18.990017	0.1	2.183095
18.991683	0.1	2.165395
18.993350	0.1	2.145306
18.995017	0.1	2.122424
18.996683	0.1	2.097418
18.998350	0.1	2.072104
19.000017	0.1	2.048817
19.001683	0.1	2.028607
19.003350	0.1	2.010902
19.005017	0.1	1.994953
19.006683	0.1	1.979987
19.008350	0.1	1.964564
19.010017	0.1	1.947880
19.011683	0.1	1.930897
19.013350	0.1	1.914566
19.015017	0.1	1.898371
19.016683	0.1	1.881784
19.018350	0.1	1.865956
19.020017	0.1	1.853039
19.021683	0.1	1.844005
19.023350	0.1	1.837732
19.025017	0.1	1.831725
19.026683	0.1	1.823576
19.028350	0.1	1.812652
19.030017	0.1	1.800265
19.031683	0.1	1.788191
19.033350	0.1	1.777480
19.035017	0.1	1.767613
19.036683	0.1	1.757038
19.038350	0.1	1.745494
19.040017	0.1	1.734481
19.041683	0.1	1.725322
19.043350	0.1	1.717350
19.045017	0.1	1.707589
19.046683	0.1	1.693713
19.048350	0.1	1.678141
19.050017	0.1	1.666858
19.051683	0.1	1.663421
19.053350	0.1	1.665778
19.055017	0.1	1.668753
19.056683	0.1	1.668250
19.058350	0.1	1.663230
19.060017	0.1	1.654867
19.061683	0.1	1.645051
19.063350	0.1	1.635891
19.065017	0.1	1.628636
19.066683	0.1	1.622750
19.068350	0.1	1.617144
19.070017	0.1	1.611556
19.071683	0.1	1.606862
19.073350	0.1	1.604427
19.075017	0.1	1.604352
19.076683	0.1	1.604725
19.078350	0.1	1.603360
19.080017	0.1	1.599630
19.081683	0.1	1.594862
19.083350	0.1	1.591383
19.085017	0.1	1.590471
19.086683	0.1	1.590797
19.088350	0.1	1.589344
19.090017	0.1	1.584743
19.091683	0.1	1.579118
19.093350	0.1	1.575742
19.095017	0.1	1.575663
19.096683	0.1	1.577171
19.098350	0.1	1.577782
19.100017	0.1	1.575542
19.101683	0.1	1.569013
19.103350	0.1	1.558312
19.105017	0.1	1.546131
19.106683	0.1	1.536142
19.108350	0.1	1.530349
19.110017	0.1	1.528417
19.111683	0.1	1.529115
19.113350	0.1	1.531229
19.115017	0.1	1.533097
19.116683	0.1	1.533292
19.118350	0.1	1.532244
19.120017	0.1	1.531681
19.121683	0.1	1.532859
19.123350	0.1	1.535919
19.125017	0.1	1.539933
19.126683	0.1	1.543020
19.128350	0.1	1.543211
19.130017	0.1	1.540319
19.131683	0.1	1.536096
19.133350	0.1	1.531625
19.135017	0.1	1.526247
19.136683	0.1	1.519918
19.138350	0.1	1.514521
19.140017	0.1	1.511537
19.141683	0.1	1.510126
19.143350	0.1	1.508584
19.145017	0.1	1.505883
19.146683	0.1	1.501585
19.148350	0.1	1.495807
19.150017	0.1	1.489758
19.151683	0.1	1.485040
19.153350	0.1	1.482167
19.155017	0.1	1.480137
19.156683	0.1	1.477292
19.158350	0.1	1.472258
19.160017	0.1	1.465105
19.161683	0.1	1.457566
19.163350	0.1	1.451774
19.165017	0.1	1.449483
19.166683	0.1	1.451285
19.168350	0.1	1.455899
19.170017	0.1	1.461240
19.171683	0.1	1.465441
19.173350	0.1	1.466847
19.175017	0.1	1.465282
19.176683	0.1	1.462945
19.178350	0.1	1.461641
19.180017	0.1	1.459806
19.181683	0.1	1.454004
19.183350	0.1	1.443238
19.185017	0.1	1.431103
19.186683	0.1	1.423080
19.188350	0.1	1.421771
19.190017	0.1	1.425203
19.191683	0.1	1.429385
19.193350	0.1	1.432016
19.195017	0.1	1.433305
19.196683	0.1	1.433771
19.198350	0.1	1.432933
19.200017	0.1	1.430465
19.201683	0.1	1.426917
19.203350	0.1	1.423010
19.205017	0.1	1.419126
19.206683	0.1	1.415680
19.208350	0.1	1.413282
19.210017	0.1	1.412216
19.211683	0.1	1.412584
19.213350	0.1	1.414353
19.215017	0.1	1.416546
19.216683	0.1	1.417482
19.218350	0.1	1.416267
19.220017	0.1	1.413710
19.221683	0.1	1.411256
19.223350	0.1	1.408891
19.225017	0.1	1.405515
19.226683	0.1	1.401375
19.228350	0.1	1.398143
19.230017	0.1	1.396607
19.231683	0.1	1.395899
19.233350	0.1	1.394744
19.235017	0.1	1.392476
19.236683	0.1	1.388961
19.238350	0.1	1.384378
19.240017	0.1	1.379512
19.241683	0.1	1.375368
19.243350	0.1	1.372118
19.245017	0.1	1.369189
19.246683	0.1	1.366069
19.248350	0.1	1.362595
19.250017	0.1	1.358818
19.251683	0.1	1.355051
19.253350	0.1	1.352285
19.255017	0.1	1.351731
19.256683	0.1	1.353375
19.258350	0.1	1.355950
19.260017	0.1	1.358301
19.261683	0.1	1.359717
19.263350	0.1	1.359163
19.265017	0.1	1.355917
19.266683	0.1	1.350921
19.268350	0.1	1.345878
19.270017	0.1	1.341309
19.271683	0.1	1.336462
19.273350	0.1	1.330818
19.275017	0.1	1.324899
19.276683	0.1	1.319642
19.278350	0.1	1.315316
19.280017	0.1	1.311214
19.281683	0.1	1.306585
19.283350	0.1	1.301849
19.285017	0.1	1.298008
19.286683	0.1	1.295246
19.288350	0.1	1.293663
19.290017	0.1	1.294413
19.291683	0.1	1.298273
19.293350	0.1	1.304378
19.295017	0.1	1.311149
19.296683	0.1	1.317002
19.298350	0.1	1.320494
19.300017	0.1	1.320760
19.301683	0.1	1.317309
19.303350	0.1	1.310497
19.305017	0.1	1.302329
19.306683	0.1	1.295088
19.308350	0.1	1.290436
19.310017	0.1	1.289733
19.311683	0.1	1.292829
19.313350	0.1	1.297486
19.315017	0.1	1.301491
19.316683	0.1	1.304420
19.318350	0.1	1.307214
19.320017	0.1	1.310473
19.321683	0.1	1.313607
19.323350	0.1	1.315428
19.325017	0.1	1.315195
19.326683	0.1	1.313104
19.328350	0.1	1.309966
19.330017	0.1	1.306301
19.331683	0.1	1.301798
19.333350	0.1	1.295912
19.335017	0.1	1.289169
19.336683	0.1	1.283237
19.338350	0.1	1.279647
19.340017	0.1	1.278915
19.341683	0.1	1.280480
19.343350	0.1	1.282697
19.345017	0.1	1.283395
19.346683	0.1	1.281328
19.348350	0.1	1.277039
19.350017	0.1	1.272424
19.351683	0.1	1.269546
19.353350	0.1	1.269667
19.355017	0.1	1.273053
19.356683	0.1	1.279437
19.358350	0.1	1.287814
19.360017	0.1	1.295675
19.361683	0.1	1.300122
19.363350	0.1	1.300480
19.365017	0.1	1.298646
19.366683	0.1	1.296722
19.368350	0.1	1.295069
19.370017	0.1	1.292899
19.371683	0.1	1.290510
19.373350	0.1	1.289691
19.375017	0.1	1.291265
19.376683	0.1	1.293817
19.378350	0.1	1.295614
19.380017	0.1	1.296382
19.381683	0.1	1.296699
19.383350	0.1	1.297137
19.385017	0.1	1.298017
19.386683	0.1	1.299134
19.388350	0.1	1.300042
19.390017	0.1	1.300592
19.391683	0.1	1.300033
19.393350	0.1	1.297100
19.395017	0.1	1.291665
19.396683	0.1	1.284955
19.398350	0.1	1.278487
19.400017	0.1	1.273286
19.401683	0.1	1.269435
19.403350	0.1	1.266263
19.405017	0.1	1.262845
19.406683	0.1	1.258682
19.408350	0.1	1.254971
19.410017	0.1	1.254021
19.411683	0.1	1.256554
19.413350	0.1	1.261071
19.415017	0.1	1.265826
19.416683	0.1	1.269751
19.418350	0.1	1.272555
19.420017	0.1	1.274906
19.421683	0.1	1.277635
19.423350	0.1	1.280913
19.425017	0.1	1.284517
19.426683	0.1	1.287996
19.428350	0.1	1.290725
19.430017	0.1	1.292410
19.431683	0.1	1.293216
19.433350	0.1	1.293663
19.435017	0.1	1.294888
19.436683	0.1	1.298077
19.438350	0.1	1.303433
19.440017	0.1	1.309733
19.441683	0.1	1.314743
19.443350	0.1	1.316867
19.445017	0.1	1.317100
19.446683	0.1	1.318459
19.448350	0.1	1.323023
19.450017	0.1	1.329808
19.451683	0.1	1.335549
19.453350	0.1	1.337375
19.455017	0.1	1.335037
19.456683	0.1	1.331186
19.458350	0.1	1.329635
19.460017	0.1	1.332993
19.461683	0.1	1.341412
19.463350	0.1	1.352741
19.465017	0.1	1.363717
19.466683	0.1	1.372239
19.468350	0.1	1.378511
19.470017	0.1	1.384439
19.471683	0.1	1.392728
19.473350	0.1	1.405021
19.475017	0.1	1.420304
19.476683	0.1	1.435764
19.478350	0.1	1.448528
19.480017	0.1	1.456668
19.481683	0.1	1.460365
19.483350	0.1	1.462218
19.485017	0.1	1.465240
19.486683	0.1	1.471355
19.488350	0.1	1.482270
19.490017	0.1	1.498652
19.491683	0.1	1.517721
19.493350	0.1	1.534312
19.495017	0.1	1.544957
19.496683	0.1	1.550056
19.498350	0.1	1.552268
19.500017	0.1	1.554037
19.501683	0.1	1.557022
19.503350	0.1	1.562424
19.505017	0.1	1.570103
19.506683	0.1	1.577782
19.508350	0.1	1.582680
19.510017	0.1	1.583486
19.511683	0.1	1.580575
19.513350	0.1	1.575588
19.515017	0.1	1.570666
19.516683	0.1	1.567318
19.518350	0.1	1.565791
19.520017	0.1	1.564915
19.521683	0.1	1.562755
19.523350	0.1	1.558303
19.525017	0.1	1.552547
19.526683	0.1	1.547202
19.528350	0.1	1.542717
19.530017	0.1	1.538154
19.531683	0.1	1.532813
19.533350	0.1	1.526913
19.535017	0.1	1.520254
19.536683	0.1	1.511499
19.538350	0.1	1.499215
19.540017	0.1	1.482875
19.541683	0.1	1.463359
19.543350	0.1	1.443187
19.545017	0.1	1.425697
19.546683	0.1	1.412830
19.548350	0.1	1.403466
19.550017	0.1	1.394213
19.551683	0.1	1.381952
19.553350	0.1	1.365687
19.555017	0.1	1.346478
19.556683	0.1	1.326511
19.558350	0.1	1.308187
19.560017	0.1	1.293058
19.561683	0.1	1.281272
19.563350	0.1	1.272019
19.565017	0.1	1.264117
19.566683	0.1	1.255879
19.568350	0.1	1.245979
19.570017	0.1	1.235437
19.571683	0.1	1.227078
19.573350	0.1	1.222035
19.575017	0.1	1.218021
19.576683	0.1	1.211357
19.578350	0.1	1.200424
19.580017	0.1	1.187497
19.581683	0.1	1.177252
19.583350	0.1	1.172768
19.585017	0.1	1.172959
19.586683	0.1	1.174286
19.588350	0.1	1.173811
19.590017	0.1	1.170100
19.591683	0.1	1.163241
19.593350	0.1	1.154812
19.595017	0.1	1.146831
19.596683	0.1	1.140782
19.598350	0.1	1.137843
19.600017	0.1	1.138854
19.601683	0.1	1.143171
19.603350	0.1	1.148330
19.605017	0.1	1.151506
19.606683	0.1	1.150928
19.608350	0.1	1.146421
19.610017	0.1	1.139706
19.611683	0.1	1.133718
19.613350	0.1	1.130621
19.615017	0.1	1.130733
19.616683	0.1	1.133215
19.618350	0.1	1.136856
19.620017	0.1	1.140377
19.621683	0.1	1.142663
19.623350	0.1	1.143343
19.625017	0.1	1.143012
19.626683	0.1	1.142002
19.628350	0.1	1.139594
19.630017	0.1	1.135548
19.631683	0.1	1.131156
19.633350	0.1	1.127617
19.635017	0.1	1.124772
19.636683	0.1	1.122667
19.638350	0.1	1.122244
19.640017	0.1	1.123808
19.641683	0.1	1.126328
19.643350	0.1	1.128241
19.645017	0.1	1.128018
19.646683	0.1	1.124833
19.648350	0.1	1.119971
19.650017	0.1	1.116600
19.651683	0.1	1.116521
19.653350	0.1	1.118272
19.655017	0.1	1.119683
19.656683	0.1	1.120246
19.658350	0.1	1.119711
19.660017	0.1	1.116600
19.661683	0.1	1.109405
19.663350	0.1	1.098635
19.665017	0.1	1.087589
19.666683	0.1	1.080669
19.668350	0.1	1.080376
19.670017	0.1	1.085666
19.671683	0.1	1.092427
19.673350	0.1	1.095911
19.675017	0.1	1.093969
19.676683	0.1	1.088716
19.678350	0.1	1.084250
19.680017	0.1	1.082351
19.681683	0.1	1.081801
19.683350	0.1	1.081578
19.685017	0.1	1.081764
19.686683	0.1	1.081233
19.688350	0.1	1.077801
19.690017	0.1	1.071310
19.691683	0.1	1.064637
19.693350	0.1	1.061000
19.695017	0.1	1.060870
19.696683	0.1	1.061736
19.698350	0.1	1.060474
19.700017	0.1	1.055966
19.701683	0.1	1.050187
19.703350	0.1	1.046536
19.705017	0.1	1.046532
19.706683	0.1	1.048595
19.708350	0.1	1.049922
19.710017	0.1	1.048814
19.711683	0.1	1.045479
19.713350	0.1	1.041549
19.715017	0.1	1.038886
19.716683	0.1	1.038155
19.718350	0.1	1.037917
19.720017	0.1	1.035728
19.721683	0.1	1.030867
19.723350	0.1	1.025028
19.725017	0.1	1.020301
19.726683	0.1	1.017610
19.728350	0.1	1.016934
19.730017	0.1	1.017926
19.731683	0.1	1.020217
19.733350	0.1	1.023314
19.735017	0.1	1.026033
19.736683	0.1	1.026760
19.738350	0.1	1.025014
19.740017	0.1	1.022518
19.741683	0.1	1.021866
19.743350	0.1	1.024357
19.745017	0.1	1.029721
19.746683	0.1	1.036189
19.748350	0.1	1.040394
19.750017	0.1	1.039747
19.751683	0.1	1.035114
19.753350	0.1	1.029461
19.755017	0.1	1.024785
19.756683	0.1	1.021125
19.758350	0.1	1.018005
19.760017	0.1	1.016627
19.761683	0.1	1.019398
19.763350	0.1	1.026024
19.765017	0.1	1.032162
19.766683	0.1	1.033209
19.768350	0.1	1.028455
19.770017	0.1	1.021400
19.771683	0.1	1.016236
19.773350	0.1	1.014187
19.775017	0.1	1.013679
19.776683	0.1	1.013246
19.778350	0.1	1.012692
19.780017	0.1	1.012143
19.781683	0.1	1.011803
19.783350	0.1	1.012483
19.785017	0.1	1.015319
19.786683	0.1	1.020250
19.788350	0.1	1.024958
19.790017	0.1	1.026639
19.791683	0.1	1.024925
19.793350	0.1	1.021689
19.795017	0.1	1.018606
19.796683	0.1	1.016278
19.798350	0.1	1.015021
19.800017	0.1	1.014881
19.801683	0.1	1.015086
19.803350	0.1	1.014867
19.805017	0.1	1.014685
19.806683	0.1	1.015486
19.808350	0.1	1.016902
19.810017	0.1	1.017204
19.811683	0.1	1.014643
19.813350	0.1	1.008608
19.815017	0.1	1.000757
19.816683	0.1	0.994275
19.818350	0.1	0.990974
19.820017	0.1	0.990438
19.821683	0.1	0.991994
19.823350	0.1	0.995486
19.825017	0.1	1.000175
19.826683	0.1	1.004310
19.828350	0.1	1.005339
19.830017	0.1	1.001325
19.831683	0.1	0.993414
19.833350	0.1	0.985665
19.835017	0.1	0.981507
19.836683	0.1	0.981330
19.838350	0.1	0.983197
19.840017	0.1	0.984306
19.841683	0.1	0.982648
19.843350	0.1	0.978382
19.845017	0.1	0.973642
19.846683	0.1	0.971230
19.848350	0.1	0.972659
19.850017	0.1	0.976990
19.851683	0.1	0.982103
19.853350	0.1	0.986313
19.855017	0.1	0.988273
19.856683	0.1	0.986848
19.858350	0.1	0.982368
19.860017	0.1	0.976929
19.861683	0.1	0.972496
19.863350	0.1	0.969903
19.865017	0.1	0.969577
19.866683	0.1	0.971286
19.868350	0.1	0.973418
19.870017	0.1	0.974191
19.871683	0.1	0.972981
19.873350	0.1	0.969879
19.875017	0.1	0.965288
19.876683	0.1	0.960664
19.878350	0.1	0.958173
19.880017	0.1	0.958736
19.881683	0.1	0.961223
19.883350	0.1	0.963183
19.885017	0.1	0.962699
19.886683	0.1	0.960352
19.888350	0.1	0.957786
19.890017	0.1	0.955160
19.891683	0.1	0.952221
19.893350	0.1	0.950266
19.895017	0.1	0.951178
19.896683	0.1	0.955421
19.898350	0.1	0.961311
19.900017	0.1	0.965861
19.901683	0.1	0.966690
19.903350	0.1	0.963486
19.905017	0.1	0.957735
19.906683	0.1	0.951733
19.908350	0.1	0.948091
19.910017	0.1	0.948720
19.911683	0.1	0.953386
19.913350	0.1	0.959625
19.915017	0.1	0.964394
19.916683	0.1	0.966080
19.918350	0.1	0.964822
19.920017	0.1	0.961847
19.921683	0.1	0.958904
19.923350	0.1	0.957148
19.925017	0.1	0.956459
19.926683	0.1	0.956422
19.928350	0.1	0.957362
19.930017	0.1	0.959598
19.931683	0.1	0.962554
19.933350	0.1	0.965763
19.935017	0.1	0.969712
19.936683	0.1	0.974634
19.938350	0.1	0.979700
19.940017	0.1	0.983928
19.941683	0.1	0.986857
19.943350	0.1	0.987779
19.945017	0.1	0.985870
19.946683	0.1	0.981437
19.948350	0.1	0.975686
19.950017	0.1	0.969442
19.951683	0.1	0.963625
19.953350	0.1	0.960170
19.955017	0.1	0.960575
19.956683	0.1	0.964561
19.958350	0.1	0.970983
19.960017	0.1	0.978461
19.961683	0.1	0.985502
19.963350	0.1	0.990806
19.965017	0.1	0.993186
19.966683	0.1	0.992198
19.968350	0.1	0.988734
19.970017	0.1	0.983956
19.971683	0.1	0.978461
19.973350	0.1	0.972962
19.975017	0.1	0.968333
19.976683	0.1	0.964291
19.978350	0.1	0.959351
19.980017	0.1	0.952594
19.981683	0.1	0.944678
19.983350	0.1	0.937204
19.985017	0.1	0.932124
19.986683	0.1	0.931793
19.988350	0.1	0.937409
19.990017	0.1	0.946675
19.991683	0.1	0.954834
19.993350	0.1	0.958205
19.995017	0.1	0.956198
19.996683	0.1	0.950657
19.998350	0.1	0.944235
20.000017	0.1	0.939788
20.001683	0.1	0.939555
20.003350	0.1	0.943341
20.005017	0.1	0.948790
20.006683	0.1	0.953865
20.008350	0.1	0.957539
20.010017	0.1	0.958755
20.011683	0.1	0.956417
20.013350	0.1	0.950466
20.015017	0.1	0.942172
20.016683	0.1	0.933567
20.018350	0.1	0.927085
20.020017	0.1	0.924529
20.021683	0.1	0.925385
20.023350	0.1	0.926927
20.025017	0.1	0.926550
20.026683	0.1	0.923881
20.028350	0.1	0.921148
20.030017	0.1	0.921441
20.031683	0.1	0.925823
20.033350	0.1	0.932170
20.035017	0.1	0.937143
20.036683	0.1	0.938261
20.038350	0.1	0.934773
20.040017	0.1	0.928319
20.041683	0.1	0.921981
20.043350	0.1	0.917795
20.045017	0.1	0.915560
20.046683	0.1	0.914051
20.048350	0.1	0.912668
20.050017	0.1	0.911681
20.051683	0.1	0.910917
20.053350	0.1	0.908808
20.055017	0.1	0.903741
20.056683	0.1	0.896282
20.058350	0.1	0.888873
20.060017	0.1	0.883574
20.061683	0.1	0.881101
20.063350	0.1	0.881567
20.065017	0.1	0.885017
20.066683	0.1	0.890871
20.068350	0.1	0.896854
20.070017	0.1	0.899546
20.071683	0.1	0.897362
20.073350	0.1	0.892230
20.075017	0.1	0.887178
20.076683	0.1	0.883113
20.078350	0.1	0.879210
20.080017	0.1	0.875588
20.081683	0.1	0.873855
20.083350	0.1	0.875345
20.085017	0.1	0.879983
20.086683	0.1	0.886433
20.088350	0.1	0.892757
20.090017	0.1	0.897250
20.091683	0.1	0.899006
20.093350	0.1	0.897921
20.095017	0.1	0.894591
20.096683	0.1	0.890656
20.098350	0.1	0.888212
20.100017	0.1	0.888216
20.101683	0.1	0.889869
20.103350	0.1	0.891266
20.105017	0.1	0.890563
20.106683	0.1	0.887355
20.108350	0.1	0.883001
20.110017	0.1	0.879467
20.111683	0.1	0.878139
20.113350	0.1	0.879727
20.115017	0.1	0.884258
20.116683	0.1	0.890759
20.118350	0.1	0.897613
20.120017	0.1	0.903658
20.121683	0.1	0.908407
20.123350	0.1	0.911020
20.125017	0.1	0.910326
20.126683	0.1	0.906419
20.128350	0.1	0.900798
20.130017	0.1	0.894903
20.131683	0.1	0.890335
20.133350	0.1	0.889557
20.135017	0.1	0.893986
20.136683	0.1	0.901772
20.138350	0.1	0.908887
20.140017	0.1	0.912263
20.141683	0.1	0.911793
20.143350	0.1	0.909930
20.145017	0.1	0.909423
20.146683	0.1	0.911076
20.148350	0.1	0.913939
20.150017	0.1	0.917069
20.151683	0.1	0.920282
20.153350	0.1	0.924077
20.155017	0.1	0.929520
20.156683	0.1	0.937567
20.158350	0.1	0.947630
20.160017	0.1	0.956771
20.161683	0.1	0.961218
20.163350	0.1	0.959197
20.165017	0.1	0.952398
20.166683	0.1	0.944873
20.168350	0.1	0.940007
20.170017	0.1	0.938731
20.171683	0.1	0.940482
20.173350	0.1	0.944640
20.175017	0.1	0.950932
20.176683	0.1	0.958848
20.178350	0.1	0.966867
20.180017	0.1	0.973130
20.181683	0.1	0.976683
20.183350	0.1	0.977679
20.185017	0.1	0.976659
20.186683	0.1	0.973879
20.188350	0.1	0.969954
20.190017	0.1	0.966489
20.191683	0.1	0.964911
20.193350	0.1	0.965525
20.195017	0.1	0.968268
20.196683	0.1	0.973307
20.198350	0.1	0.980827
20.200017	0.1	0.990969
20.201683	0.1	1.003561
20.203350	0.1	1.017149
20.205017	0.1	1.029191
20.206683	0.1	1.037740
20.208350	0.1	1.042276
20.210017	0.1	1.043403
20.211683	0.1	1.042872
20.213350	0.1	1.043025
20.215017	0.1	1.045484
20.216683	0.1	1.050518
20.218350	0.1	1.057554
20.220017	0.1	1.065582
20.221683	0.1	1.073186
20.223350	0.1	1.079468
20.225017	0.1	1.084912
20.226683	0.1	1.090276
20.228350	0.1	1.095119
20.230017	0.1	1.097973
20.231683	0.1	1.097801
20.233350	0.1	1.095482
20.235017	0.1	1.093410
20.236683	0.1	1.093834
20.238350	0.1	1.097806
20.240017	0.1	1.104861
20.241683	0.1	1.113764
20.243350	0.1	1.123720
20.245017	0.1	1.134365
20.246683	0.1	1.144730
20.248350	0.1	1.152945
20.250017	0.1	1.157280
20.251683	0.1	1.156935
20.253350	0.1	1.152102
20.255017	0.1	1.144046
20.256683	0.1	1.134444
20.258350	0.1	1.124777
20.260017	0.1	1.116954
20.261683	0.1	1.113620
20.263350	0.1	1.116078
20.265017	0.1	1.122449
20.266683	0.1	1.129340
20.268350	0.1	1.134640
20.270017	0.1	1.137974
20.271683	0.1	1.139254
20.273350	0.1	1.137462
20.275017	0.1	1.131431
20.276683	0.1	1.121080
20.278350	0.1	1.107384
20.280017	0.1	1.092134
20.281683	0.1	1.077843
20.283350	0.1	1.066867
20.285017	0.1	1.059663
20.286683	0.1	1.054667
20.288350	0.1	1.050690
20.290017	0.1	1.048092
20.291683	0.1	1.047030
20.293350	0.1	1.045833
20.295017	0.1	1.042336
20.296683	0.1	1.036348
20.298350	0.1	1.029647
20.300017	0.1	1.023449
20.301683	0.1	1.017037
20.303350	0.1	1.009502
20.305017	0.1	1.001912
20.306683	0.1	0.996618
20.308350	0.1	0.995114
20.310017	0.1	0.996972
20.311683	0.1	1.000068
20.313350	0.1	1.001731
20.315017	0.1	1.000506
20.316683	0.1	0.996869
20.318350	0.1	0.991835
20.320017	0.1	0.985595
20.321683	0.1	0.977693
20.323350	0.1	0.967975
20.325017	0.1	0.957474
20.326683	0.1	0.948384
20.328350	0.1	0.942913
20.330017	0.1	0.942247
20.331683	0.1	0.945968
20.333350	0.1	0.952408
20.335017	0.1	0.959979
20.336683	0.1	0.967504
20.338350	0.1	0.973414
20.340017	0.1	0.976007
20.341683	0.1	0.974638
20.343350	0.1	0.970545
20.345017	0.1	0.965828
20.346683	0.1	0.961139
20.348350	0.1	0.955709
20.350017	0.1	0.949935
20.351683	0.1	0.945688
20.353350	0.1	0.944221
20.355017	0.1	0.945376
20.356683	0.1	0.948575
20.358350	0.1	0.953604
20.360017	0.1	0.959840
20.361683	0.1	0.965213
20.363350	0.1	0.967444
20.365017	0.1	0.965865
20.366683	0.1	0.961069
20.368350	0.1	0.954596
20.370017	0.1	0.949055
20.371683	0.1	0.946294
20.373350	0.1	0.946028
20.375017	0.1	0.946783
20.376683	0.1	0.947043
20.378350	0.1	0.946065
20.380017	0.1	0.944780
20.381683	0.1	0.945372
20.383350	0.1	0.949237
20.385017	0.1	0.955667
20.386683	0.1	0.962941
20.388350	0.1	0.970149
20.390017	0.1	0.976976
20.391683	0.1	0.982508
20.393350	0.1	0.985605
20.395017	0.1	0.985833
20.396683	0.1	0.983533
20.398350	0.1	0.979421
20.400017	0.1	0.974475
20.401683	0.1	0.970303
20.403350	0.1	0.969339
20.405017	0.1	0.973339
20.406683	0.1	0.981637
20.408350	0.1	0.991505
20.410017	0.1	0.999682
20.411683	0.1	1.003803
20.413350	0.1	1.003472
20.415017	0.1	1.000422
20.416683	0.1	0.997712
20.418350	0.1	0.997689
20.420017	0.1	1.000562
20.421683	0.1	1.005619
20.423350	0.1	1.012604
20.425017	0.1	1.020622
20.426683	0.1	1.026900
20.428350	0.1	1.028636
20.430017	0.1	1.025908
20.431683	0.1	1.021461
20.433350	0.1	1.018364
20.435017	0.1	1.018150
20.436683	0.1	1.020189
20.438350	0.1	1.022732
20.440017	0.1	1.024674
20.441683	0.1	1.025931
20.443350	0.1	1.026541
20.445017	0.1	1.025572
20.446683	0.1	1.021498
20.448350	0.1	1.014876
20.450017	0.1	1.008771
20.451683	0.1	1.005479
20.453350	0.1	1.005097
20.455017	0.1	1.006839
20.456683	0.1	1.009018
20.458350	0.1	1.008827
20.460017	0.1	1.004534
20.461683	0.1	0.997074
20.463350	0.1	0.988478
20.465017	0.1	0.980212
20.466683	0.1	0.973335
20.468350	0.1	0.968724
20.470017	0.1	0.966643
20.471683	0.1	0.966419
20.473350	0.1	0.967304
20.475017	0.1	0.969404
20.476683	0.1	0.972743
20.478350	0.1	0.976296
20.480017	0.1	0.978918
20.481683	0.1	0.979784
20.483350	0.1	0.977525
20.485017	0.1	0.970899
20.486683	0.1	0.960883
20.488350	0.1	0.951183
20.490017	0.1	0.945521
20.491683	0.1	0.944706
20.493350	0.1	0.946824
20.495017	0.1	0.949362
20.496683	0.1	0.950652
20.498350	0.1	0.949996
20.500017	0.1	0.947258
20.501683	0.1	0.943169
20.503350	0.1	0.939379
20.505017	0.1	0.936994
20.506683	0.1	0.935653
20.508350	0.1	0.934787
20.510017	0.1	0.934652
20.511683	0.1	0.935667
20.513350	0.1	0.937362
20.515017	0.1	0.938289
20.516683	0.1	0.937181
20.518350	0.1	0.934079
20.520017	0.1	0.929702
20.521683	0.1	0.924575
20.523350	0.1	0.919402
20.525017	0.1	0.915658
20.526683	0.1	0.914875
20.528350	0.1	0.916934
20.530017	0.1	0.919695
20.531683	0.1	0.920156
20.533350	0.1	0.916147
20.535017	0.1	0.908249
20.536683	0.1	0.900133
20.538350	0.1	0.896207
20.540017	0.1	0.898563
20.541683	0.1	0.905669
20.543350	0.1	0.913707
20.545017	0.1	0.918740
20.546683	0.1	0.918461
20.548350	0.1	0.913213
20.550017	0.1	0.905609
20.551683	0.1	0.898261
20.553350	0.1	0.892556
20.555017	0.1	0.889786
20.556683	0.1	0.891276
20.558350	0.1	0.896822
20.560017	0.1	0.904086
20.561683	0.1	0.910056
20.563350	0.1	0.912915
20.565017	0.1	0.912123
20.566683	0.1	0.908072
20.568350	0.1	0.902005
20.570017	0.1	0.895336
20.571683	0.1	0.889772
20.573350	0.1	0.887779
20.575017	0.1	0.891038
20.576683	0.1	0.898135
20.578350	0.1	0.904719
20.580017	0.1	0.906861
20.581683	0.1	0.904314
20.583350	0.1	0.899429
20.585017	0.1	0.893977
20.586683	0.1	0.888691
20.588350	0.1	0.884184
20.590017	0.1	0.881609
20.591683	0.1	0.882805
20.593350	0.1	0.888375
20.595017	0.1	0.896235
20.596683	0.1	0.903332
20.598350	0.1	0.908100
20.600017	0.1	0.910717
20.601683	0.1	0.911891
20.603350	0.1	0.912347
20.605017	0.1	0.913152
20.606683	0.1	0.915271
20.608350	0.1	0.918531
20.610017	0.1	0.921786
20.611683	0.1	0.924296
20.613350	0.1	0.926619
20.615017	0.1	0.929497
20.616683	0.1	0.932673
20.618350	0.1	0.935472
20.620017	0.1	0.937302
20.621683	0.1	0.937837
20.623350	0.1	0.937264
20.625017	0.1	0.935635
20.626683	0.1	0.933073
20.628350	0.1	0.930759
20.630017	0.1	0.930349
20.631683	0.1	0.932198
20.633350	0.1	0.934931
20.635017	0.1	0.937073
20.636683	0.1	0.938470
20.638350	0.1	0.939993
20.640017	0.1	0.942210
20.641683	0.1	0.944468
20.643350	0.1	0.945725
20.645017	0.1	0.945679
20.646683	0.1	0.944566
20.648350	0.1	0.942978
20.650017	0.1	0.942210
20.651683	0.1	0.943597
20.653350	0.1	0.947407
20.655017	0.1	0.952934
20.656683	0.1	0.959425
20.658350	0.1	0.966215
20.660017	0.1	0.972082
20.661683	0.1	0.975383
20.663350	0.1	0.975728
20.665017	0.1	0.974815
20.666683	0.1	0.974648
20.668350	0.1	0.975779
20.670017	0.1	0.977712
20.671683	0.1	0.979570
20.673350	0.1	0.980971
20.675017	0.1	0.983537
20.676683	0.1	0.990126
20.678350	0.1	1.001153
20.680017	0.1	1.012865
20.681683	0.1	1.020590
20.683350	0.1	1.022522
20.685017	0.1	1.020040
20.686683	0.1	1.016008
20.688350	0.1	1.013223
20.690017	0.1	1.013181
20.691683	0.1	1.015817
20.693350	0.1	1.020022
20.695017	0.1	1.024306
20.696683	0.1	1.027687
20.698350	0.1	1.030164
20.700017	0.1	1.032250
20.701683	0.1	1.034411
20.703350	0.1	1.037256
20.705017	0.1	1.041675
20.706683	0.1	1.048623
20.708350	0.1	1.058737
20.710017	0.1	1.071235
20.711683	0.1	1.083808
20.713350	0.1	1.094588
20.715017	0.1	1.103529
20.716683	0.1	1.111128
20.718350	0.1	1.117056
20.720017	0.1	1.120800
20.721683	0.1	1.122938
20.723350	0.1	1.125382
20.725017	0.1	1.129899
20.726683	0.1	1.136092
20.728350	0.1	1.141438
20.730017	0.1	1.144055
20.731683	0.1	1.145108
20.733350	0.1	1.147678
20.735017	0.1	1.154444
20.736683	0.1	1.167138
20.738350	0.1	1.185997
20.740017	0.1	1.208587
20.741683	0.1	1.230622
20.743350	0.1	1.248657
20.745017	0.1	1.261551
20.746683	0.1	1.269998
20.748350	0.1	1.275828
20.750017	0.1	1.281174
20.751683	0.1	1.287432
20.753350	0.1	1.295335
20.755017	0.1	1.305789
20.756683	0.1	1.319894
20.758350	0.1	1.338013
20.760017	0.1	1.358590
20.761683	0.1	1.378581
20.763350	0.1	1.396118
20.765017	0.1	1.411601
20.766683	0.1	1.426013
20.768350	0.1	1.440104
20.770017	0.1	1.454470
20.771683	0.1	1.468658
20.773350	0.1	1.481758
20.775017	0.1	1.494242
20.776683	0.1	1.507616
20.778350	0.1	1.522480
20.780017	0.1	1.538531
20.781683	0.1	1.555756
20.783350	0.1	1.574443
20.785017	0.1	1.594569
20.786683	0.1	1.615328
20.788350	0.1	1.634960
20.790017	0.1	1.651980
20.791683	0.1	1.666113
20.793350	0.1	1.677182
20.795017	0.1	1.684413
20.796683	0.1	1.688194
20.798350	0.1	1.691249
20.800017	0.1	1.696958
20.801683	0.1	1.706639
20.803350	0.1	1.718728
20.805017	0.1	1.730318
20.806683	0.1	1.739608
20.808350	0.1	1.747790
20.810017	0.1	1.758272
20.811683	0.1	1.773117
20.813350	0.1	1.791148
20.815017	0.1	1.809942
20.816683	0.1	1.828074
20.818350	0.1	1.845085
20.820017	0.1	1.860922
20.821683	0.1	1.876284
20.823350	0.1	1.892280
20.825017	0.1	1.908792
20.826683	0.1	1.923982
20.828350	0.1	1.936681
20.830017	0.1	1.948895
20.831683	0.1	1.964574
20.833350	0.1	1.985817
20.835017	0.1	2.011359
20.836683	0.1	2.038628
20.838350	0.1	2.066381
20.840017	0.1	2.095448
20.841683	0.1	2.126964
20.843350	0.1	2.159476
20.845017	0.1	2.188962
20.846683	0.1	2.213074
20.848350	0.1	2.233721
20.850017	0.1	2.254979
20.851683	0.1	2.279505
20.853350	0.1	2.307207
20.855017	0.1	2.337014
20.856683	0.1	2.368884
20.858350	0.1	2.402626
20.860017	0.1	2.435436
20.861683	0.1	2.463371
20.863350	0.1	2.485341
20.865017	0.1	2.504000
20.866683	0.1	2.522925
20.868350	0.1	2.543894
20.870017	0.1	2.566585
20.871683	0.1	2.589938
20.873350	0.1	2.613096
20.875017	0.1	2.634935
20.876683	0.1	2.653426
20.878350	0.1	2.666628
20.880017	0.1	2.674633
20.881683	0.1	2.679629
20.883350	0.1	2.683750
20.885017	0.1	2.687369
20.886683	0.1	2.689199
20.888350	0.1	2.687648
20.890017	0.1	2.681948
20.891683	0.1	2.672696
20.893350	0.1	2.662023
20.895017	0.1	2.651797
20.896683	0.1	2.641715
20.898350	0.1	2.629901
20.900017	0.1	2.614940
20.901683	0.1	2.596709
20.903350	0.1	2.575507
20.905017	0.1	2.551330
20.906683	0.1	2.524331
20.908350	0.1	2.495176
20.910017	0.1	2.464149
20.911683	0.1	2.431092
20.913350	0.1	2.396535
20.915017	0.1	2.361787
20.916683	0.1	2.327394
20.918350	0.1	2.291920
20.920017	0.1	2.252287
20.921683	0.1	2.206280
20.923350	0.1	2.155327
20.925017	0.1	2.104058
20.926683	0.1	2.056514
20.928350	0.1	2.013734
20.930017	0.1	1.974795
20.931683	0.1	1.938818
20.933350	0.1	1.905328
20.935017	0.1	1.873770
20.936683	0.1	1.843199
20.938350	0.1	1.812400
20.940017	0.1	1.781005
20.941683	0.1	1.750216
20.943350	0.1	1.721093
20.945017	0.1	1.692642
20.946683	0.1	1.662592
20.948350	0.1	1.629675
20.950017	0.1	1.594424
20.951683	0.1	1.558783
20.953350	0.1	1.525325
20.955017	0.1	1.496272
20.956683	0.1	1.472905
20.958350	0.1	1.454782
20.960017	0.1	1.439503
20.961683	0.1	1.424369
20.963350	0.1	1.408150
20.965017	0.1	1.391089
20.966683	0.1	1.373864
20.968350	0.1	1.356737
20.970017	0.1	1.339288
20.971683	0.1	1.321165
20.973350	0.1	1.303111
20.975017	0.1	1.286492
20.976683	0.1	1.272582
20.978350	0.1	1.262757
20.980017	0.1	1.257742
20.981683	0.1	1.256387
20.983350	0.1	1.256191
20.985017	0.1	1.254915
20.986683	0.1	1.251623
20.988350	0.1	1.246738
20.990017	0.1	1.241202
20.991683	0.1	1.235437
20.993350	0.1	1.229323
20.995017	0.1	1.223027
20.996683	0.1	1.216806
20.998350	0.1	1.210086
21.000017	0.1	1.202030
21.001683	0.1	1.193401
21.003350	0.1	1.186598
21.005017	0.1	1.183236
21.006683	0.1	1.182221
21.008350	0.1	1.181131
21.010017	0.1	1.179273
21.011683	0.1	1.178170
21.013350	0.1	1.179362
21.015017	0.1	1.182794
21.016683	0.1	1.186975
21.018350	0.1	1.190174
21.020017	0.1	1.190957
21.021683	0.1	1.188084
21.023350	0.1	1.181555
21.025017	0.1	1.173490
21.026683	0.1	1.166323
21.028350	0.1	1.160745
21.030017	0.1	1.156228
21.031683	0.1	1.152549
21.033350	0.1	1.150253
21.035017	0.1	1.149778
21.036683	0.1	1.150533
21.038350	0.1	1.151571
21.040017	0.1	1.153033
21.041683	0.1	1.156065
21.043350	0.1	1.161043
21.045017	0.1	1.166351
21.046683	0.1	1.170002
21.048350	0.1	1.172377
21.050017	0.1	1.175515
21.051683	0.1	1.179944
21.053350	0.1	1.184433
21.055017	0.1	1.187949
21.056683	0.1	1.190039
21.058350	0.1	1.190291
21.060017	0.1	1.189080
21.061683	0.1	1.188689
21.063350	0.1	1.192144
21.065017	0.1	1.200107
21.066683	0.1	1.210081
21.068350	0.1	1.218901
21.070017	0.1	1.225322
21.071683	0.1	1.230412
21.073350	0.1	1.235153
21.075017	0.1	1.238850
21.076683	0.1	1.240452
21.078350	0.1	1.239711
21.080017	0.1	1.237304
21.081683	0.1	1.235330
21.083350	0.1	1.236289
21.085017	0.1	1.240568
21.086683	0.1	1.245965
21.088350	0.1	1.250017
21.090017	0.1	1.251912
21.091683	0.1	1.252391
21.093350	0.1	1.253053
21.095017	0.1	1.255767
21.096683	0.1	1.261877
21.098350	0.1	1.271255
21.100017	0.1	1.282087
21.101683	0.1	1.291614
21.103350	0.1	1.297602
21.105017	0.1	1.300294
21.106683	0.1	1.302576
21.108350	0.1	1.306878
21.110017	0.1	1.312755
21.111683	0.1	1.318529
21.113350	0.1	1.324485
21.115017	0.1	1.332713
21.116683	0.1	1.344173
21.118350	0.1	1.357226
21.120017	0.1	1.369594
21.121683	0.1	1.380877
21.123350	0.1	1.392360
21.125017	0.1	1.404565
21.126683	0.1	1.415825
21.128350	0.1	1.423708
21.130017	0.1	1.427582
21.131683	0.1	1.429473
21.133350	0.1	1.432509
21.135017	0.1	1.438516
21.136683	0.1	1.446693
21.138350	0.1	1.455038
21.140017	0.1	1.462917
21.141683	0.1	1.470950
21.143350	0.1	1.479015
21.145017	0.1	1.485720
21.146683	0.1	1.489446
21.148350	0.1	1.489893
21.150017	0.1	1.488207
21.151683	0.1	1.485520
21.153350	0.1	1.482992
21.155017	0.1	1.482801
21.156683	0.1	1.486647
21.158350	0.1	1.493841
21.160017	0.1	1.501823
21.161683	0.1	1.508030
21.163350	0.1	1.511029
21.165017	0.1	1.510526
21.166683	0.1	1.507001
21.168350	0.1	1.501204
21.170017	0.1	1.493450
21.171683	0.1	1.483704
21.173350	0.1	1.472672
21.175017	0.1	1.462209
21.176683	0.1	1.454121
21.178350	0.1	1.449352
21.180017	0.1	1.448053
21.181683	0.1	1.449157
21.183350	0.1	1.450628
21.185017	0.1	1.451098
21.186683	0.1	1.450200
21.188350	0.1	1.447285
21.190017	0.1	1.441333
21.191683	0.1	1.432560
21.193350	0.1	1.423392
21.195017	0.1	1.416598
21.196683	0.1	1.412821
21.198350	0.1	1.411177
21.200017	0.1	1.411163
21.201683	0.1	1.412323
21.203350	0.1	1.412639
21.205017	0.1	1.408998
21.206683	0.1	1.399261
21.208350	0.1	1.383619
21.210017	0.1	1.364388
21.211683	0.1	1.345128
21.213350	0.1	1.329496
21.215017	0.1	1.320099
21.216683	0.1	1.317686
21.218350	0.1	1.320434
21.220017	0.1	1.324043
21.221683	0.1	1.324341
21.223350	0.1	1.319931
21.225017	0.1	1.311889
21.226683	0.1	1.302599
21.228350	0.1	1.295214
21.230017	0.1	1.292215
21.231683	0.1	1.293677
21.233350	0.1	1.297421
21.235017	0.1	1.300997
21.236683	0.1	1.303670
21.238350	0.1	1.305812
21.240017	0.1	1.306855
21.241683	0.1	1.305374
21.243350	0.1	1.301123
21.245017	0.1	1.295800
21.246683	0.1	1.291819
21.248350	0.1	1.290892
21.250017	0.1	1.292946
21.251683	0.1	1.296452
21.253350	0.1	1.299917
21.255017	0.1	1.302604
21.256683	0.1	1.304485
21.258350	0.1	1.306022
21.260017	0.1	1.307675
21.261683	0.1	1.309654
21.263350	0.1	1.311633
21.265017	0.1	1.312559
21.266683	0.1	1.311414
21.268350	0.1	1.308201
21.270017	0.1	1.303502
21.271683	0.1	1.297696
21.273350	0.1	1.291479
21.275017	0.1	1.286180
21.276683	0.1	1.282566
21.278350	0.1	1.280247
21.280017	0.1	1.278631
21.281683	0.1	1.277952
21.283350	0.1	1.278725
21.285017	0.1	1.280117
21.286683	0.1	1.280205
21.288350	0.1	1.278077
21.290017	0.1	1.274091
21.291683	0.1	1.268741
21.293350	0.1	1.262771
21.295017	0.1	1.257570
21.296683	0.1	1.253826
21.298350	0.1	1.250729
21.300017	0.1	1.247190
21.301683	0.1	1.242650
21.303350	0.1	1.237206
21.305017	0.1	1.231879
21.306683	0.1	1.228289
21.308350	0.1	1.228084
21.310017	0.1	1.232116
21.311683	0.1	1.239572
21.313350	0.1	1.248121
21.315017	0.1	1.254673
21.316683	0.1	1.256932
21.318350	0.1	1.254701
21.320017	0.1	1.249178
21.321683	0.1	1.241858
21.323350	0.1	1.233998
21.325017	0.1	1.226384
21.326683	0.1	1.219418
21.328350	0.1	1.212708
21.330017	0.1	1.205141
21.331683	0.1	1.196079
21.333350	0.1	1.186156
21.335017	0.1	1.177019
21.336683	0.1	1.170360
21.338350	0.1	1.167189
21.340017	0.1	1.167930
21.341683	0.1	1.172498
21.343350	0.1	1.179860
21.345017	0.1	1.188158
21.346683	0.1	1.195027
21.348350	0.1	1.198105
21.350017	0.1	1.196945
21.351683	0.1	1.193793
21.353350	0.1	1.191427
21.355017	0.1	1.191250
21.356683	0.1	1.192964
21.358350	0.1	1.195413
21.360017	0.1	1.197769
21.361683	0.1	1.199860
21.363350	0.1	1.201741
21.365017	0.1	1.203013
21.366683	0.1	1.202221
21.368350	0.1	1.197732
21.370017	0.1	1.189690
21.371683	0.1	1.180819
21.373350	0.1	1.174975
21.375017	0.1	1.174570
21.376683	0.1	1.179115
21.378350	0.1	1.186379
21.380017	0.1	1.194458
21.381683	0.1	1.201862
21.383350	0.1	1.206901
21.385017	0.1	1.208107
21.386683	0.1	1.204666
21.388350	0.1	1.196787
21.390017	0.1	1.186174
21.391683	0.1	1.175920
21.393350	0.1	1.169508
21.395017	0.1	1.169099
21.396683	0.1	1.174011
21.398350	0.1	1.181234
21.400017	0.1	1.187795
21.401683	0.1	1.192391
21.403350	0.1	1.194887
21.405017	0.1	1.194919
21.406683	0.1	1.191534
21.408350	0.1	1.184540
21.410017	0.1	1.175446
21.411683	0.1	1.166752
21.413350	0.1	1.160852
21.415017	0.1	1.159175
21.416683	0.1	1.161457
21.418350	0.1	1.165867
21.420017	0.1	1.170803
21.421683	0.1	1.175855
21.423350	0.1	1.180777
21.425017	0.1	1.184433
21.426683	0.1	1.185215
21.428350	0.1	1.182728
21.430017	0.1	1.178142
21.431683	0.1	1.173066
21.433350	0.1	1.169448
21.435017	0.1	1.169411
21.436683	0.1	1.172912
21.438350	0.1	1.177355
21.440017	0.1	1.180661
21.441683	0.1	1.182468
21.443350	0.1	1.182035
21.445017	0.1	1.177769
21.446683	0.1	1.169425
21.448350	0.1	1.159543
21.450017	0.1	1.151790
21.451683	0.1	1.148228
21.453350	0.1	1.148358
21.455017	0.1	1.150342
21.456683	0.1	1.152758
21.458350	0.1	1.154877
21.460017	0.1	1.155920
21.461683	0.1	1.155003
21.463350	0.1	1.151692
21.465017	0.1	1.146100
21.466683	0.1	1.138449
21.468350	0.1	1.129215
21.470017	0.1	1.120139
21.471683	0.1	1.114104
21.473350	0.1	1.112889
21.475017	0.1	1.115510
21.476683	0.1	1.119208
21.478350	0.1	1.121601
21.480017	0.1	1.121433
21.481683	0.1	1.117866
21.483350	0.1	1.110900
21.485017	0.1	1.102635
21.486683	0.1	1.096046
21.488350	0.1	1.092115
21.490017	0.1	1.089587
21.491683	0.1	1.087072
21.493350	0.1	1.083678
21.495017	0.1	1.078648
21.496683	0.1	1.072241
21.498350	0.1	1.066318
21.500017	0.1	1.063300
21.501683	0.1	1.064418
21.503350	0.1	1.068711
21.505017	0.1	1.073927
21.506683	0.1	1.078178
21.508350	0.1	1.080297
21.510017	0.1	1.079305
21.511683	0.1	1.074467
21.513350	0.1	1.065866
21.515017	0.1	1.054900
21.516683	0.1	1.043975
21.518350	0.1	1.035780
21.520017	0.1	1.032283
21.521683	0.1	1.033465
21.523350	0.1	1.037079
21.525017	0.1	1.040041
21.526683	0.1	1.040176
21.528350	0.1	1.036939
21.530017	0.1	1.031030
21.531683	0.1	1.023845
21.533350	0.1	1.016995
21.535017	0.1	1.012050
21.536683	0.1	1.010257
21.538350	0.1	1.011421
21.540017	0.1	1.013051
21.541683	0.1	1.011668
21.543350	0.1	1.005731
21.545017	0.1	0.996981
21.546683	0.1	0.988916
21.548350	0.1	0.984501
21.550017	0.1	0.984971
21.551683	0.1	0.989488
21.553350	0.1	0.995477
21.555017	0.1	0.999621
21.556683	0.1	0.999365
21.558350	0.1	0.994257
21.560017	0.1	0.986014
21.561683	0.1	0.977060
21.563350	0.1	0.969418
21.565017	0.1	0.964487
21.566683	0.1	0.962564
21.568350	0.1	0.962503
21.570017	0.1	0.962862
21.571683	0.1	0.962941
21.573350	0.1	0.962075
21.575017	0.1	0.959272
21.576683	0.1	0.954163
21.578350	0.1	0.947444
21.580017	0.1	0.940864
21.581683	0.1	0.937032
21.583350	0.1	0.937562
21.585017	0.1	0.941553
21.586683	0.1	0.946275
21.588350	0.1	0.948152
21.590017	0.1	0.944054
21.591683	0.1	0.933628
21.593350	0.1	0.919634
21.595017	0.1	0.906060
21.596683	0.1	0.896235
21.598350	0.1	0.891723
21.600017	0.1	0.892240
21.601683	0.1	0.896500
21.603350	0.1	0.903276
21.605017	0.1	0.911606
21.606683	0.1	0.920193
21.608350	0.1	0.927025
21.610017	0.1	0.930424
21.611683	0.1	0.930326
21.613350	0.1	0.927430
21.615017	0.1	0.921823
21.616683	0.1	0.913814
21.618350	0.1	0.905390
21.620017	0.1	0.899299
21.621683	0.1	0.896920
21.623350	0.1	0.897795
21.625017	0.1	0.900230
21.626683	0.1	0.901842
21.628350	0.1	0.900719
21.630017	0.1	0.896198
21.631683	0.1	0.889045
21.633350	0.1	0.881888
21.635017	0.1	0.878097
21.636683	0.1	0.879052
21.638350	0.1	0.883476
21.640017	0.1	0.889488
21.641683	0.1	0.895811
21.643350	0.1	0.901180
21.645017	0.1	0.904542
21.646683	0.1	0.906317
21.648350	0.1	0.908128
21.650017	0.1	0.910969
21.651683	0.1	0.914293
21.653350	0.1	0.916733
21.655017	0.1	0.917418
21.656683	0.1	0.916505
21.658350	0.1	0.914233
21.660017	0.1	0.910736
21.661683	0.1	0.906754
21.663350	0.1	0.902996
21.665017	0.1	0.899248
21.666683	0.1	0.894913
21.668350	0.1	0.889846
21.670017	0.1	0.884305
21.671683	0.1	0.878894
21.673350	0.1	0.874861
21.675017	0.1	0.873418
21.676683	0.1	0.874642
21.678350	0.1	0.877571
21.680017	0.1	0.881124
21.681683	0.1	0.884812
21.683350	0.1	0.888617
21.685017	0.1	0.892309
21.686683	0.1	0.895192
21.688350	0.1	0.897241
21.690017	0.1	0.899783
21.691683	0.1	0.903653
21.693350	0.1	0.907634
21.695017	0.1	0.909418
21.696683	0.1	0.907234
21.698350	0.1	0.901739
21.700017	0.1	0.896477
21.701683	0.1	0.894954
21.703350	0.1	0.897557
21.705017	0.1	0.901730
21.706683	0.1	0.904589
21.708350	0.1	0.905218
21.710017	0.1	0.904538
21.711683	0.1	0.903578
21.713350	0.1	0.902629
21.715017	0.1	0.901846
21.716683	0.1	0.901869
21.718350	0.1	0.903080
21.720017	0.1	0.904752
21.721683	0.1	0.905558
21.723350	0.1	0.904785
21.725017	0.1	0.902792
21.726683	0.1	0.900207
21.728350	0.1	0.897497
21.730017	0.1	0.895457
21.731683	0.1	0.894787
21.733350	0.1	0.894889
21.735017	0.1	0.894521
21.736683	0.1	0.893939
21.738350	0.1	0.894726
21.740017	0.1	0.897767
21.741683	0.1	0.902298
21.743350	0.1	0.906293
21.745017	0.1	0.907695
21.746683	0.1	0.905697
21.748350	0.1	0.900859
21.750017	0.1	0.894358
21.751683	0.1	0.887113
21.753350	0.1	0.879606
21.755017	0.1	0.872584
21.756683	0.1	0.866782
21.758350	0.1	0.862284
21.760017	0.1	0.859196
21.761683	0.1	0.858097
21.763350	0.1	0.859224
21.765017	0.1	0.861832
21.766683	0.1	0.864416
21.768350	0.1	0.865720
21.770017	0.1	0.865511
21.771683	0.1	0.863583
21.773350	0.1	0.858866
21.775017	0.1	0.850824
21.776683	0.1	0.840775
21.778350	0.1	0.831354
21.780017	0.1	0.825301
21.781683	0.1	0.824141
21.783350	0.1	0.827569
21.785017	0.1	0.833860
21.786683	0.1	0.840169
21.788350	0.1	0.843224
21.790017	0.1	0.841427
21.791683	0.1	0.836020
21.793350	0.1	0.829734
21.795017	0.1	0.824332
21.796683	0.1	0.819373
21.798350	0.1	0.813496
21.800017	0.1	0.806646
21.801683	0.1	0.800737
21.803350	0.1	0.798209
21.805017	0.1	0.799843
21.806683	0.1	0.803964
21.808350	0.1	0.808178
21.810017	0.1	0.811294
21.811683	0.1	0.812733
21.813350	0.1	0.811294
21.815017	0.1	0.805692
21.816683	0.1	0.796230
21.818350	0.1	0.785398
21.820017	0.1	0.776397
21.821683	0.1	0.771801
21.823350	0.1	0.772672
21.825017	0.1	0.777291
21.826683	0.1	0.782418
21.828350	0.1	0.786339
21.830017	0.1	0.789096
21.831683	0.1	0.790916
21.833350	0.1	0.791596
21.835017	0.1	0.790581
21.836683	0.1	0.787457
21.838350	0.1	0.782278
21.840017	0.1	0.775517
21.841683	0.1	0.768630
21.843350	0.1	0.763778
21.845017	0.1	0.761719
21.846683	0.1	0.761254
21.848350	0.1	0.761254
21.850017	0.1	0.762139
21.851683	0.1	0.765338
21.853350	0.1	0.771871
21.855017	0.1	0.781147
21.856683	0.1	0.791149
21.858350	0.1	0.799727
21.860017	0.1	0.804616
21.861683	0.1	0.803722
21.863350	0.1	0.797193
21.865017	0.1	0.788001
21.866683	0.1	0.780090
21.868350	0.1	0.776751
21.870017	0.1	0.779666
21.871683	0.1	0.788248
21.873350	0.1	0.799759
21.875017	0.1	0.810376
21.876683	0.1	0.816658
21.878350	0.1	0.817096
21.880017	0.1	0.812947
21.881683	0.1	0.807089
21.883350	0.1	0.801920
21.885017	0.1	0.798372
21.886683	0.1	0.796383
21.888350	0.1	0.795815
21.890017	0.1	0.796388
21.891683	0.1	0.797426
21.893350	0.1	0.797994
21.895017	0.1	0.796798
21.896683	0.1	0.792905
21.898350	0.1	0.787396
21.900017	0.1	0.782777
21.901683	0.1	0.781198
21.903350	0.1	0.783666
21.905017	0.1	0.789659
21.906683	0.1	0.797776
21.908350	0.1	0.807126
21.910017	0.1	0.817114
21.911683	0.1	0.825981
21.913350	0.1	0.830507
21.915017	0.1	0.828127
21.916683	0.1	0.819322
21.918350	0.1	0.807205
21.920017	0.1	0.795382
21.921683	0.1	0.786423
21.923350	0.1	0.782064
21.925017	0.1	0.783680
21.926683	0.1	0.790823
21.928350	0.1	0.800206
21.930017	0.1	0.807890
21.931683	0.1	0.812183
21.933350	0.1	0.814223
21.935017	0.1	0.816397
21.936683	0.1	0.819918
21.938350	0.1	0.823815
21.940017	0.1	0.826316
21.941683	0.1	0.826772
21.943350	0.1	0.826078
21.945017	0.1	0.825319
21.946683	0.1	0.823671
21.948350	0.1	0.818521
21.950017	0.1	0.809086
21.951683	0.1	0.798926
21.953350	0.1	0.793091
21.955017	0.1	0.793249
21.956683	0.1	0.796784
21.958350	0.1	0.800178
21.960017	0.1	0.801687
21.961683	0.1	0.801510
21.963350	0.1	0.800821
21.965017	0.1	0.799545
21.966683	0.1	0.795866
21.968350	0.1	0.789165
21.970017	0.1	0.781845
21.971683	0.1	0.777156
21.973350	0.1	0.776555
21.975017	0.1	0.779461
21.976683	0.1	0.784574
21.978350	0.1	0.790572
21.980017	0.1	0.796048
21.981683	0.1	0.800355
21.983350	0.1	0.804197
21.985017	0.1	0.807829
21.986683	0.1	0.809645
21.988350	0.1	0.808132
21.990017	0.1	0.804118
21.991683	0.1	0.800285
21.993350	0.1	0.799522
21.995017	0.1	0.803228
21.996683	0.1	0.810260
21.998350	0.1	0.818223
22.000017	0.1	0.825576
22.001683	0.1	0.831587
22.003350	0.1	0.835122
22.005017	0.1	0.835038
22.006683	0.1	0.831829
22.008350	0.1	0.827564
22.010017	0.1	0.824346
22.011683	0.1	0.823238
22.013350	0.1	0.824211
22.015017	0.1	0.826521
22.016683	0.1	0.829059
22.018350	0.1	0.831042
22.020017	0.1	0.832691
22.021683	0.1	0.834521
22.023350	0.1	0.836658
22.025017	0.1	0.839196
22.026683	0.1	0.841832
22.028350	0.1	0.843308
22.030017	0.1	0.842996
22.031683	0.1	0.842530
22.033350	0.1	0.844132
22.035017	0.1	0.848095
22.036683	0.1	0.853310
22.038350	0.1	0.858982
22.040017	0.1	0.865166
22.041683	0.1	0.872789
22.043350	0.1	0.883262
22.045017	0.1	0.896677
22.046683	0.1	0.910484
22.048350	0.1	0.921516
22.050017	0.1	0.928454
22.051683	0.1	0.931667
22.053350	0.1	0.932082
22.055017	0.1	0.930564
22.056683	0.1	0.928184
22.058350	0.1	0.927276
22.060017	0.1	0.930792
22.061683	0.1	0.939821
22.063350	0.1	0.952641
22.065017	0.1	0.966317
22.066683	0.1	0.978233
22.068350	0.1	0.987020
22.070017	0.1	0.993372
22.071683	0.1	0.999505
22.073350	0.1	1.007570
22.075017	0.1	1.018434
22.076683	0.1	1.031314
22.078350	0.1	1.044706
22.080017	0.1	1.057442
22.081683	0.1	1.068423
22.083350	0.1	1.076180
22.085017	0.1	1.079780
22.086683	0.1	1.079990
22.088350	0.1	1.079305
22.090017	0.1	1.080437
22.091683	0.1	1.084614
22.093350	0.1	1.091482
22.095017	0.1	1.100004
22.096683	0.1	1.108730
22.098350	0.1	1.115929
22.100017	0.1	1.120060
22.101683	0.1	1.120395
22.103350	0.1	1.117601
22.105017	0.1	1.114109
22.106683	0.1	1.112972
22.108350	0.1	1.115701
22.110017	0.1	1.121098
22.111683	0.1	1.126006
22.113350	0.1	1.128460
22.115017	0.1	1.130030
22.116683	0.1	1.132921
22.118350	0.1	1.136158
22.120017	0.1	1.136581
22.121683	0.1	1.132218
22.123350	0.1	1.123315
22.125017	0.1	1.110919
22.126683	0.1	1.096199
22.128350	0.1	1.081242
22.130017	0.1	1.068371
22.131683	0.1	1.058546
22.133350	0.1	1.051766
22.135017	0.1	1.048013
22.136683	0.1	1.046234
22.138350	0.1	1.043621
22.140017	0.1	1.037400
22.141683	0.1	1.027021
22.143350	0.1	1.014629
22.145017	0.1	1.003388
22.146683	0.1	0.994946
22.148350	0.1	0.989018
22.150017	0.1	0.984999
22.151683	0.1	0.983155
22.153350	0.1	0.983900
22.155017	0.1	0.986354
22.156683	0.1	0.988576
22.158350	0.1	0.989134
22.160017	0.1	0.987677
22.161683	0.1	0.984338
22.163350	0.1	0.979044
22.165017	0.1	0.971733
22.166683	0.1	0.963486
22.168350	0.1	0.957008
22.170017	0.1	0.955379
22.171683	0.1	0.959919
22.173350	0.1	0.969139
22.175017	0.1	0.979993
22.176683	0.1	0.990122
22.178350	0.1	0.998555
22.180017	0.1	1.005572
22.181683	0.1	1.012646
22.183350	0.1	1.021344
22.185017	0.1	1.031728
22.186683	0.1	1.042364
22.188350	0.1	1.051580
22.190017	0.1	1.058416
22.191683	0.1	1.063482
22.193350	0.1	1.068823
22.195017	0.1	1.076921
22.196683	0.1	1.089391
22.198350	0.1	1.105610
22.200017	0.1	1.123403
22.201683	0.1	1.141424
22.203350	0.1	1.159818
22.205017	0.1	1.179152
22.206683	0.1	1.198668
22.208350	0.1	1.215846
22.210017	0.1	1.229397
22.211683	0.1	1.242007
22.213350	0.1	1.257742
22.215017	0.1	1.277258
22.216683	0.1	1.297714
22.218350	0.1	1.316490
22.220017	0.1	1.333491
22.221683	0.1	1.350660
22.223350	0.1	1.370017
22.225017	0.1	1.392048
22.226683	0.1	1.415582
22.228350	0.1	1.438488
22.230017	0.1	1.458693
22.231683	0.1	1.475164
22.233350	0.1	1.487895
22.235017	0.1	1.497492
22.236683	0.1	1.504975
22.238350	0.1	1.511290
22.240017	0.1	1.517553
22.241683	0.1	1.525474
22.243350	0.1	1.536352
22.245017	0.1	1.549749
22.246683	0.1	1.563174
22.248350	0.1	1.573474
22.250017	0.1	1.579341
22.251683	0.1	1.582173
22.253350	0.1	1.584277
22.255017	0.1	1.586555
22.256683	0.1	1.587975
22.258350	0.1	1.587211
22.260017	0.1	1.583737
22.261683	0.1	1.577293
22.263350	0.1	1.567542
22.265017	0.1	1.554852
22.266683	0.1	1.541181
22.268350	0.1	1.529129
22.270017	0.1	1.519579
22.271683	0.1	1.511029
22.273350	0.1	1.500985
22.275017	0.1	1.487033
22.276683	0.1	1.467816
22.278350	0.1	1.444095
22.280017	0.1	1.417799
22.281683	0.1	1.389966
22.283350	0.1	1.361170
22.285017	0.1	1.332802
22.286683	0.1	1.306483
22.288350	0.1	1.282487
22.290017	0.1	1.259763
22.291683	0.1	1.237611
22.293350	0.1	1.216829
22.295017	0.1	1.198244
22.296683	0.1	1.179911
22.298350	0.1	1.158006
22.300017	0.1	1.131208
22.301683	0.1	1.101862
22.303350	0.1	1.073568
22.305017	0.1	1.049018
22.306683	0.1	1.029419
22.308350	0.1	1.014587
22.310017	0.1	1.002816
22.311683	0.1	0.991463
22.313350	0.1	0.978755
22.315017	0.1	0.964305
22.316683	0.1	0.947919
22.318350	0.1	0.929520
22.320017	0.1	0.910428
22.321683	0.1	0.893157
22.323350	0.1	0.879671
22.325017	0.1	0.871229
22.326683	0.1	0.868798
22.328350	0.1	0.871504
22.330017	0.1	0.876114
22.331683	0.1	0.879131
22.333350	0.1	0.878619
22.335017	0.1	0.874139
22.336683	0.1	0.866721
22.338350	0.1	0.858675
22.340017	0.1	0.852351
22.341683	0.1	0.849152
22.343350	0.1	0.849264
22.345017	0.1	0.851774
22.346683	0.1	0.854987
22.348350	0.1	0.857143
22.350017	0.1	0.857571
22.351683	0.1	0.856952
22.353350	0.1	0.856793
22.355017	0.1	0.859206
22.356683	0.1	0.865851
22.358350	0.1	0.876323
22.360017	0.1	0.888435
22.361683	0.1	0.900147
22.363350	0.1	0.910144
22.365017	0.1	0.917250
22.366683	0.1	0.920752
22.368350	0.1	0.921302
22.370017	0.1	0.920971
22.371683	0.1	0.922168
22.373350	0.1	0.926182
22.375017	0.1	0.932422
22.376683	0.1	0.939318
22.378350	0.1	0.946177
22.380017	0.1	0.953544
22.381683	0.1	0.961521
22.383350	0.1	0.968608
22.385017	0.1	0.973130
22.386683	0.1	0.975090
22.388350	0.1	0.976017
22.390017	0.1	0.977446
22.391683	0.1	0.980296
22.393350	0.1	0.985689
22.395017	0.1	0.994252
22.396683	0.1	1.004133
22.398350	0.1	1.012157
22.400017	0.1	1.016771
22.401683	0.1	1.018164
22.403350	0.1	1.017116
22.405017	0.1	1.015514
22.406683	0.1	1.016902
22.408350	0.1	1.024920
22.410017	0.1	1.040003
22.411683	0.1	1.058090
22.413350	0.1	1.073815
22.415017	0.1	1.084348
22.416683	0.1	1.089526
22.418350	0.1	1.090146
22.420017	0.1	1.088083
22.421683	0.1	1.086793
22.423350	0.1	1.089387
22.425017	0.1	1.096479
22.426683	0.1	1.106947
22.428350	0.1	1.119827
22.430017	0.1	1.134342
22.431683	0.1	1.148852
22.433350	0.1	1.161243
22.435017	0.1	1.170528
22.436683	0.1	1.177406
22.438350	0.1	1.183241
22.440017	0.1	1.189057
22.441683	0.1	1.195925
22.443350	0.1	1.205183
22.445017	0.1	1.217001
22.446683	0.1	1.229951
22.448350	0.1	1.242682
22.450017	0.1	1.254962
22.451683	0.1	1.267446
22.453350	0.1	1.281886
22.455017	0.1	1.300829
22.456683	0.1	1.326483
22.458350	0.1	1.359484
22.460017	0.1	1.397687
22.461683	0.1	1.436779
22.463350	0.1	1.473208
22.465017	0.1	1.505595
22.466683	0.1	1.533506
22.468350	0.1	1.557409
22.470017	0.1	1.579886
22.471683	0.1	1.604790
22.473350	0.1	1.634913
22.475017	0.1	1.671151
22.476683	0.1	1.713028
22.478350	0.1	1.758779
22.480017	0.1	1.805602
22.481683	0.1	1.851367
22.483350	0.1	1.896294
22.485017	0.1	1.942627
22.486683	0.1	1.992765
22.488350	0.1	2.047517
22.490017	0.1	2.106121
22.491683	0.1	2.167136
22.493350	0.1	2.228837
22.495017	0.1	2.289731
22.496683	0.1	2.350062
22.498350	0.1	2.412368
22.500017	0.1	2.479386
22.501683	0.1	2.551819
22.503350	0.1	2.628868
22.505017	0.1	2.709893
22.506683	0.1	2.794205
22.508350	0.1	2.880208
22.510017	0.1	2.967045
22.511683	0.1	3.056512
22.513350	0.1	3.151265
22.515017	0.1	3.252104
22.516683	0.1	3.358647
22.518350	0.1	3.470834
22.520017	0.1	3.588521
22.521683	0.1	3.710841
22.523350	0.1	3.836942
22.525017	0.1	3.966675
22.526683	0.1	4.100082
22.528350	0.1	4.237141
22.530017	0.1	4.377896
22.531683	0.1	4.522074
22.533350	0.1	4.669596
22.535017	0.1	4.821830
22.536683	0.1	4.981123
22.538350	0.1	5.148919
22.540017	0.1	5.324711
22.541683	0.1	5.506426
22.543350	0.1	5.691699
22.545017	0.1	5.878676
22.546683	0.1	6.066104
22.548350	0.1	6.253091
22.550017	0.1	6.438666
22.551683	0.1	6.621908
22.553350	0.1	6.802417
22.555017	0.1	6.980090
22.556683	0.1	7.154755
22.558350	0.1	7.326449
22.560017	0.1	7.495242
22.561683	0.1	7.660864
22.563350	0.1	7.822756
22.565017	0.1	7.979702
22.566683	0.1	8.129585
22.568350	0.1	8.270475
22.570017	0.1	8.401377
22.571683	0.1	8.521937
22.573350	0.1	8.631828
22.575017	0.1	8.729491
22.576683	0.1	8.811527
22.578350	0.1	8.875104
22.580017	0.1	8.920576
22.581683	0.1	8.950434
22.583350	0.1	8.966383
22.585017	0.1	8.968436
22.586683	0.1	8.956790
22.588350	0.1	8.933153
22.590017	0.1	8.898606
22.591683	0.1	8.850959
22.593350	0.1	8.785888
22.595017	0.1	8.700290
22.596683	0.1	8.594417
22.598350	0.1	8.471333
22.600017	0.1	8.335202
22.601683	0.1	8.190288
22.603350	0.1	8.039470
22.605017	0.1	7.882426
22.606683	0.1	7.716576
22.608350	0.1	7.539727
22.610017	0.1	7.351651
22.611683	0.1	7.155361
22.613350	0.1	6.956258
22.615017	0.1	6.757989
22.616683	0.1	6.560767
22.618350	0.1	6.363634
22.620017	0.1	6.165514
22.621683	0.1	5.964953
22.623350	0.1	5.761245
22.625017	0.1	5.555530
22.626683	0.1	5.350043
22.628350	0.1	5.146237
22.630017	0.1	4.943991
22.631683	0.1	4.742611
22.633350	0.1	4.541655
22.635017	0.1	4.341453
22.636683	0.1	4.144236
22.638350	0.1	3.953506
22.640017	0.1	3.771456
22.641683	0.1	3.598533
22.643350	0.1	3.435132
22.645017	0.1	3.281762
22.646683	0.1	3.137803
22.648350	0.1	3.001546
22.650017	0.1	2.871333
22.651683	0.1	2.746289
22.653350	0.1	2.626302
22.655017	0.1	2.510790
22.656683	0.1	2.397862
22.658350	0.1	2.286127
22.660017	0.1	2.177008
22.661683	0.1	2.074321
22.663350	0.1	1.981547
22.665017	0.1	1.899465
22.666683	0.1	1.826272
22.668350	0.1	1.759604
22.670017	0.1	1.697871
22.671683	0.1	1.640352
22.673350	0.1	1.587095
22.675017	0.1	1.538950
22.676683	0.1	1.497157
22.678350	0.1	1.461860
22.680017	0.1	1.431075
22.681683	0.1	1.402521
22.683350	0.1	1.375326
22.685017	0.1	1.348630
22.686683	0.1	1.321514
22.688350	0.1	1.295125
22.690017	0.1	1.272047
22.691683	0.1	1.253546
22.693350	0.1	1.239036
22.695017	0.1	1.227790
22.696683	0.1	1.219441
22.698350	0.1	1.213355
22.700017	0.1	1.209406
22.701683	0.1	1.208982
22.703350	0.1	1.213793
22.705017	0.1	1.223348
22.706683	0.1	1.234501
22.708350	0.1	1.243735
22.710017	0.1	1.249760
22.711683	0.1	1.253719
22.713350	0.1	1.257407
22.715017	0.1	1.261756
22.716683	0.1	1.266832
22.718350	0.1	1.272806
22.720017	0.1	1.280485
22.721683	0.1	1.290757
22.723350	0.1	1.303372
22.725017	0.1	1.317342
22.726683	0.1	1.332229
22.728350	0.1	1.347736
22.730017	0.1	1.362879
22.731683	0.1	1.376597
22.733350	0.1	1.388378
22.735017	0.1	1.398181
22.736683	0.1	1.406395
22.738350	0.1	1.414251
22.740017	0.1	1.423475
22.741683	0.1	1.434949
22.743350	0.1	1.448216
22.745017	0.1	1.462083
22.746683	0.1	1.474977
22.748350	0.1	1.485455
22.750017	0.1	1.492747
22.751683	0.1	1.496789
22.753350	0.1	1.498191
22.755017	0.1	1.497930
22.756683	0.1	1.497199
22.758350	0.1	1.497208
22.760017	0.1	1.498186
22.761683	0.1	1.498903
22.763350	0.1	1.497371
22.765017	0.1	1.492011
22.766683	0.1	1.482717
22.768350	0.1	1.470791
22.770017	0.1	1.457417
22.771683	0.1	1.442619
22.773350	0.1	1.425869
22.775017	0.1	1.407135
22.776683	0.1	1.387238
22.778350	0.1	1.367261
22.780017	0.1	1.348280
22.781683	0.1	1.331796
22.783350	0.1	1.318748
22.785017	0.1	1.307339
22.786683	0.1	1.293486
22.788350	0.1	1.274645
22.790017	0.1	1.252075
22.791683	0.1	1.228959
22.793350	0.1	1.207199
22.795017	0.1	1.186063
22.796683	0.1	1.163702
22.798350	0.1	1.139371
22.800017	0.1	1.113634
22.801683	0.1	1.087547
22.803350	0.1	1.062225
22.805017	0.1	1.038369
22.806683	0.1	1.016245
22.808350	0.1	0.995649
22.810017	0.1	0.975975
22.811683	0.1	0.957153
22.813350	0.1	0.940119
22.815017	0.1	0.925744
22.816683	0.1	0.913702
22.818350	0.1	0.902014
22.820017	0.1	0.887974
22.821683	0.1	0.870689
22.823350	0.1	0.852128
22.825017	0.1	0.834838
22.826683	0.1	0.820039
22.828350	0.1	0.807773
22.830017	0.1	0.797105
22.831683	0.1	0.786413
22.833350	0.1	0.774586
22.835017	0.1	0.761817
22.836683	0.1	0.749300
22.838350	0.1	0.738511
22.840017	0.1	0.730236
22.841683	0.1	0.724187
22.843350	0.1	0.720038
22.845017	0.1	0.717547
22.846683	0.1	0.715721
22.848350	0.1	0.713514
22.850017	0.1	0.711004
22.851683	0.1	0.709086
22.853350	0.1	0.708350
22.855017	0.1	0.708397
22.856683	0.1	0.708029
22.858350	0.1	0.705626
22.860017	0.1	0.699884
22.861683	0.1	0.691367
22.863350	0.1	0.682678
22.865017	0.1	0.676396
22.866683	0.1	0.673272
22.868350	0.1	0.672801
22.870017	0.1	0.674506
22.871683	0.1	0.677202
22.873350	0.1	0.678892
22.875017	0.1	0.678962
22.876683	0.1	0.678729
22.878350	0.1	0.678641
22.880017	0.1	0.677183
22.881683	0.1	0.673225
22.883350	0.1	0.668122
22.885017	0.1	0.664797
22.886683	0.1	0.664922
22.888350	0.1	0.667302
22.890017	0.1	0.668825
22.891683	0.1	0.667376
22.893350	0.1	0.664229
22.895017	0.1	0.662627
22.896683	0.1	0.664024
22.898350	0.1	0.667241
22.900017	0.1	0.670832
22.901683	0.1	0.673882
22.903350	0.1	0.675027
22.905017	0.1	0.672983
22.906683	0.1	0.668224
22.908350	0.1	0.663265
22.910017	0.1	0.660722
22.911683	0.1	0.660806
22.913350	0.1	0.661276
22.915017	0.1	0.660080
22.916683	0.1	0.657174
22.918350	0.1	0.654086
22.920017	0.1	0.653295
22.921683	0.1	0.657085
22.923350	0.1	0.665737
22.925017	0.1	0.677025
22.926683	0.1	0.687116
22.928350	0.1	0.692499
22.930017	0.1	0.692462
22.931683	0.1	0.689328
22.933350	0.1	0.685668
22.935017	0.1	0.682189
22.936683	0.1	0.678441
22.938350	0.1	0.675023
22.940017	0.1	0.674287
22.941683	0.1	0.678478
22.943350	0.1	0.687493
22.945017	0.1	0.698646
22.946683	0.1	0.708010
22.948350	0.1	0.712266
22.950017	0.1	0.710338
22.951683	0.1	0.703461
22.953350	0.1	0.694171
22.955017	0.1	0.685877
22.956683	0.1	0.681896
22.958350	0.1	0.683288
22.960017	0.1	0.688387
22.961683	0.1	0.694655
22.963350	0.1	0.699908
22.965017	0.1	0.702734
22.966683	0.1	0.703470
22.968350	0.1	0.704238
22.970017	0.1	0.706972
22.971683	0.1	0.711405
22.973350	0.1	0.715242
22.975017	0.1	0.716690
22.976683	0.1	0.716718
22.978350	0.1	0.718222
22.980017	0.1	0.722953
22.981683	0.1	0.729887
22.983350	0.1	0.736518
22.985017	0.1	0.741091
22.986683	0.1	0.743237
22.988350	0.1	0.743000
22.990017	0.1	0.740080
22.991683	0.1	0.735223
22.993350	0.1	0.731382
22.995017	0.1	0.731861
22.996683	0.1	0.737924
22.998350	0.1	0.748970
23.000017	0.1	0.763522
23.001683	0.1	0.779140
23.003350	0.1	0.793012
23.005017	0.1	0.803377
23.006683	0.1	0.810074
23.008350	0.1	0.813748
23.010017	0.1	0.815550
23.011683	0.1	0.817548
23.013350	0.1	0.821715
23.015017	0.1	0.827857
23.016683	0.1	0.833655
23.018350	0.1	0.837385
23.020017	0.1	0.839345
23.021683	0.1	0.840775
23.023350	0.1	0.843145
23.025017	0.1	0.847746
23.026683	0.1	0.854749
23.028350	0.1	0.863723
23.030017	0.1	0.875075
23.031683	0.1	0.889124
23.033350	0.1	0.904058
23.035017	0.1	0.916971
23.036683	0.1	0.926512
23.038350	0.1	0.933167
23.040017	0.1	0.937623
23.041683	0.1	0.940110
23.043350	0.1	0.941795
23.045017	0.1	0.945870
23.046683	0.1	0.954978
23.048350	0.1	0.967653
23.050017	0.1	0.979640
23.051683	0.1	0.988264
23.053350	0.1	0.993325
23.055017	0.1	0.995337
23.056683	0.1	0.994829
23.058350	0.1	0.992632
23.060017	0.1	0.990010
23.061683	0.1	0.988184
23.063350	0.1	0.987649
23.065017	0.1	0.988026
23.066683	0.1	0.988045
23.068350	0.1	0.986005
23.070017	0.1	0.981186
23.071683	0.1	0.975062
23.073350	0.1	0.970215
23.075017	0.1	0.968007
23.076683	0.1	0.968124
23.078350	0.1	0.969190
23.080017	0.1	0.968627
23.081683	0.1	0.963290
23.083350	0.1	0.951523
23.085017	0.1	0.934410
23.086683	0.1	0.915369
23.088350	0.1	0.898540
23.090017	0.1	0.886745
23.091683	0.1	0.880193
23.093350	0.1	0.876477
23.095017	0.1	0.872230
23.096683	0.1	0.865501
23.098350	0.1	0.856491
23.100017	0.1	0.846363
23.101683	0.1	0.836044
23.103350	0.1	0.826591
23.105017	0.1	0.819638
23.106683	0.1	0.815936
23.108350	0.1	0.814172
23.110017	0.1	0.811839
23.111683	0.1	0.806809
23.113350	0.1	0.798660
23.115017	0.1	0.788383
23.116683	0.1	0.776500
23.118350	0.1	0.762935
23.120017	0.1	0.748853
23.121683	0.1	0.736928
23.123350	0.1	0.729235
23.125017	0.1	0.725649
23.126683	0.1	0.723833
23.128350	0.1	0.720471
23.130017	0.1	0.713305
23.131683	0.1	0.702678
23.133350	0.1	0.691279
23.135017	0.1	0.682254
23.136683	0.1	0.677342
23.138350	0.1	0.676638
23.140017	0.1	0.678943
23.141683	0.1	0.681817
23.143350	0.1	0.682413
23.145017	0.1	0.679628
23.146683	0.1	0.675363
23.148350	0.1	0.672895
23.150017	0.1	0.673886
23.151683	0.1	0.676857
23.153350	0.1	0.678333
23.155017	0.1	0.675623
23.156683	0.1	0.668787
23.158350	0.1	0.659982
23.160017	0.1	0.651809
23.161683	0.1	0.646221
23.163350	0.1	0.643800
23.165017	0.1	0.643898
23.166683	0.1	0.645746
23.168350	0.1	0.648992
23.170017	0.1	0.652764
23.171683	0.1	0.654934
23.173350	0.1	0.653947
23.175017	0.1	0.651055
23.176683	0.1	0.648978
23.178350	0.1	0.648797
23.180017	0.1	0.649667
23.181683	0.1	0.650631
23.183350	0.1	0.651199
23.185017	0.1	0.651167
23.186683	0.1	0.650836
23.188350	0.1	0.650696
23.190017	0.1	0.650599
23.191683	0.1	0.650212
23.193350	0.1	0.650384
23.195017	0.1	0.652508
23.196683	0.1	0.656722
23.198350	0.1	0.661365
23.200017	0.1	0.663679
23.201683	0.1	0.661723
23.203350	0.1	0.656052
23.205017	0.1	0.649211
23.206683	0.1	0.644089
23.208350	0.1	0.642510
23.210017	0.1	0.644452
23.211683	0.1	0.648322
23.213350	0.1	0.651949
23.215017	0.1	0.653663
23.216683	0.1	0.653211
23.218350	0.1	0.651679
23.220017	0.1	0.650613
23.221683	0.1	0.651595
23.223350	0.1	0.655227
23.225017	0.1	0.659949
23.226683	0.1	0.662655
23.228350	0.1	0.660731
23.230017	0.1	0.653826
23.231683	0.1	0.644107
23.233350	0.1	0.634980
23.235017	0.1	0.629374
23.236683	0.1	0.628028
23.238350	0.1	0.629174
23.240017	0.1	0.631087
23.241683	0.1	0.633593
23.243350	0.1	0.636419
23.245017	0.1	0.638156
23.246683	0.1	0.637332
23.248350	0.1	0.633234
23.250017	0.1	0.626449
23.251683	0.1	0.619125
23.253350	0.1	0.613397
23.255017	0.1	0.609946
23.256683	0.1	0.608326
23.258350	0.1	0.608061
23.260017	0.1	0.609243
23.261683	0.1	0.611562
23.263350	0.1	0.613309
23.265017	0.1	0.612754
23.266683	0.1	0.609998
23.268350	0.1	0.607003
23.270017	0.1	0.605923
23.271683	0.1	0.607250
23.273350	0.1	0.609411
23.275017	0.1	0.610515
23.276683	0.1	0.610845
23.278350	0.1	0.612363
23.280017	0.1	0.615991
23.281683	0.1	0.620862
23.283350	0.1	0.625481
23.285017	0.1	0.628359
23.286683	0.1	0.628103
23.288350	0.1	0.624363
23.290017	0.1	0.619101
23.291683	0.1	0.615977
23.293350	0.1	0.617774
23.295017	0.1	0.623949
23.296683	0.1	0.630836
23.298350	0.1	0.634659
23.300017	0.1	0.633853
23.301683	0.1	0.628750
23.303350	0.1	0.620638
23.305017	0.1	0.612102
23.306683	0.1	0.607041
23.308350	0.1	0.608279
23.310017	0.1	0.615162
23.311683	0.1	0.624494
23.313350	0.1	0.633188
23.315017	0.1	0.639251
23.316683	0.1	0.641313
23.318350	0.1	0.638692
23.320017	0.1	0.632517
23.321683	0.1	0.625728
23.323350	0.1	0.621644
23.325017	0.1	0.622957
23.326683	0.1	0.629895
23.328350	0.1	0.638519
23.330017	0.1	0.642906
23.331683	0.1	0.640000
23.333350	0.1	0.632023
23.335017	0.1	0.624210
23.336683	0.1	0.620401
23.338350	0.1	0.621337
23.340017	0.1	0.625621
23.341683	0.1	0.630827
23.343350	0.1	0.634943
23.345017	0.1	0.637490
23.346683	0.1	0.639246
23.348350	0.1	0.641467
23.350017	0.1	0.644410
23.351683	0.1	0.646519
23.353350	0.1	0.646156
23.355017	0.1	0.643893
23.356683	0.1	0.642203
23.358350	0.1	0.643004
23.360017	0.1	0.646352
23.361683	0.1	0.651185
23.363350	0.1	0.655549
23.365017	0.1	0.656773
23.366683	0.1	0.653439
23.368350	0.1	0.647069
23.370017	0.1	0.641141
23.371683	0.1	0.638617
23.373350	0.1	0.640512
23.375017	0.1	0.645942
23.376683	0.1	0.653053
23.378350	0.1	0.659996
23.380017	0.1	0.665225
23.381683	0.1	0.667353
23.383350	0.1	0.665574
23.385017	0.1	0.660438
23.386683	0.1	0.654291
23.388350	0.1	0.649914
23.390017	0.1	0.648070
23.391683	0.1	0.647404
23.393350	0.1	0.646925
23.395017	0.1	0.646920
23.396683	0.1	0.648047
23.398350	0.1	0.650855
23.400017	0.1	0.655176
23.401683	0.1	0.659674
23.403350	0.1	0.663009
23.405017	0.1	0.664657
23.406683	0.1	0.664312
23.408350	0.1	0.661975
23.410017	0.1	0.658906
23.411683	0.1	0.657314
23.413350	0.1	0.658939
23.415017	0.1	0.664089
23.416683	0.1	0.671376
23.418350	0.1	0.678548
23.420017	0.1	0.684373
23.421683	0.1	0.689002
23.423350	0.1	0.692457
23.425017	0.1	0.694040
23.426683	0.1	0.693519
23.428350	0.1	0.691609
23.430017	0.1	0.689030
23.431683	0.1	0.686031
23.433350	0.1	0.682957
23.435017	0.1	0.680187
23.436683	0.1	0.677891
23.438350	0.1	0.676350
23.440017	0.1	0.675586
23.441683	0.1	0.675060
23.443350	0.1	0.674166
23.445017	0.1	0.672988
23.446683	0.1	0.672019
23.448350	0.1	0.671279
23.450017	0.1	0.670515
23.451683	0.1	0.670059
23.453350	0.1	0.670371
23.455017	0.1	0.671335
23.456683	0.1	0.672690
23.458350	0.1	0.674408
23.460017	0.1	0.676066
23.461683	0.1	0.676545
23.463350	0.1	0.675153
23.465017	0.1	0.672825
23.466683	0.1	0.671814
23.468350	0.1	0.673654
23.470017	0.1	0.677146
23.471683	0.1	0.679176
23.473350	0.1	0.677998
23.475017	0.1	0.674305
23.476683	0.1	0.669183
23.478350	0.1	0.663018
23.480017	0.1	0.656331
23.481683	0.1	0.649821
23.483350	0.1	0.643828
23.485017	0.1	0.639386
23.486683	0.1	0.638915
23.488350	0.1	0.644415
23.490017	0.1	0.655227
23.491683	0.1	0.667511
23.493350	0.1	0.676434
23.495017	0.1	0.679763
23.496683	0.1	0.678543
23.498350	0.1	0.674557
23.500017	0.1	0.668983
23.501683	0.1	0.662878
23.503350	0.1	0.657397
23.505017	0.1	0.653691
23.506683	0.1	0.652527
23.508350	0.1	0.653579
23.510017	0.1	0.655511
23.511683	0.1	0.657123
23.513350	0.1	0.658347
23.515017	0.1	0.659321
23.516683	0.1	0.658850
23.518350	0.1	0.655544
23.520017	0.1	0.650217
23.521683	0.1	0.645462
23.523350	0.1	0.642897
23.525017	0.1	0.642450
23.526683	0.1	0.644419
23.528350	0.1	0.649365
23.530017	0.1	0.655907
23.531683	0.1	0.661537
23.533350	0.1	0.665369
23.535017	0.1	0.668149
23.536683	0.1	0.670520
23.538350	0.1	0.672173
23.540017	0.1	0.672056
23.541683	0.1	0.669346
23.543350	0.1	0.664415
23.545017	0.1	0.658627
23.546683	0.1	0.653402
23.548350	0.1	0.650203
23.550017	0.1	0.651530
23.551683	0.1	0.660103
23.553350	0.1	0.675279
23.555017	0.1	0.692015
23.556683	0.1	0.704736
23.558350	0.1	0.711353
23.560017	0.1	0.713170
23.561683	0.1	0.712648
23.563350	0.1	0.712150
23.565017	0.1	0.713109
23.566683	0.1	0.715568
23.568350	0.1	0.719177
23.570017	0.1	0.724094
23.571683	0.1	0.730501
23.573350	0.1	0.738036
23.575017	0.1	0.745747
23.576683	0.1	0.752765
23.578350	0.1	0.759237
23.580017	0.1	0.765962
23.581683	0.1	0.773310
23.583350	0.1	0.781068
23.585017	0.1	0.789170
23.586683	0.1	0.798181
23.588350	0.1	0.808891
23.590017	0.1	0.821594
23.591683	0.1	0.835825
23.593350	0.1	0.849892
23.595017	0.1	0.861092
23.596683	0.1	0.868286
23.598350	0.1	0.873911
23.600017	0.1	0.882093
23.601683	0.1	0.895653
23.603350	0.1	0.915308
23.605017	0.1	0.939947
23.606683	0.1	0.967178
23.608350	0.1	0.994741
23.610017	0.1	1.021218
23.611683	0.1	1.045703
23.613350	0.1	1.067310
23.615017	0.1	1.085768
23.616683	0.1	1.102109
23.618350	0.1	1.117773
23.620017	0.1	1.133475
23.621683	0.1	1.149988
23.623350	0.1	1.169080
23.625017	0.1	1.192275
23.626683	0.1	1.219353
23.628350	0.1	1.249132
23.630017	0.1	1.280992
23.631683	0.1	1.315265
23.633350	0.1	1.352229
23.635017	0.1	1.390744
23.636683	0.1	1.428728
23.638350	0.1	1.464705
23.640017	0.1	1.498307
23.641683	0.1	1.529930
23.643350	0.1	1.560976
23.645017	0.1	1.594173
23.646683	0.1	1.632147
23.648350	0.1	1.675333
23.650017	0.1	1.722309
23.651683	0.1	1.771450
23.653350	0.1	1.821010
23.655017	0.1	1.869500
23.656683	0.1	1.917598
23.658350	0.1	1.967489
23.660017	0.1	2.019689
23.661683	0.1	2.072998
23.663350	0.1	2.126959
23.665017	0.1	2.182280
23.666683	0.1	2.239649
23.668350	0.1	2.299314
23.670017	0.1	2.360698
23.671683	0.1	2.422305
23.673350	0.1	2.483339
23.675017	0.1	2.545225
23.676683	0.1	2.610702
23.678350	0.1	2.682116
23.680017	0.1	2.760622
23.681683	0.1	2.845726
23.683350	0.1	2.936102
23.685017	0.1	3.031343
23.686683	0.1	3.131535
23.688350	0.1	3.234954
23.690017	0.1	3.338642
23.691683	0.1	3.441582
23.693350	0.1	3.545098
23.695017	0.1	3.651148
23.696683	0.1	3.761868
23.698350	0.1	3.878931
23.700017	0.1	4.002349
23.701683	0.1	4.130909
23.703350	0.1	4.263059
23.705017	0.1	4.397319
23.706683	0.1	4.532589
23.708350	0.1	4.668580
23.710017	0.1	4.806081
23.711683	0.1	4.945840
23.713350	0.1	5.087932
23.715017	0.1	5.232245
23.716683	0.1	5.377950
23.718350	0.1	5.523153
23.720017	0.1	5.665957
23.721683	0.1	5.806102
23.723350	0.1	5.945242
23.725017	0.1	6.084535
23.726683	0.1	6.222650
23.728350	0.1	6.356253
23.730017	0.1	6.481395
23.731683	0.1	6.595501
23.733350	0.1	6.698538
23.735017	0.1	6.791772
23.736683	0.1	6.876634
23.738350	0.1	6.954675
23.740017	0.1	7.026801
23.741683	0.1	7.092915
23.743350	0.1	7.152939
23.745017	0.1	7.206779
23.746683	0.1	7.252786
23.748350	0.1	7.286831
23.750017	0.1	7.303813
23.751683	0.1	7.300908
23.753350	0.1	7.279292
23.755017	0.1	7.242635
23.756683	0.1	7.194304
23.758350	0.1	7.135845
23.760017	0.1	7.067602
23.761683	0.1	6.989907
23.763350	0.1	6.903005
23.765017	0.1	6.806110
23.766683	0.1	6.697853
23.768350	0.1	6.578313
23.770017	0.1	6.449986
23.771683	0.1	6.316379
23.773350	0.1	6.179581
23.775017	0.1	6.038826
23.776683	0.1	5.891593
23.778350	0.1	5.736519
23.780017	0.1	5.575367
23.781683	0.1	5.411478
23.783350	0.1	5.246634
23.785017	0.1	5.080318
23.786683	0.1	4.911437
23.788350	0.1	4.740148
23.790017	0.1	4.567979
23.791683	0.1	4.396075
23.793350	0.1	4.224363
23.795017	0.1	4.053344
23.796683	0.1	3.884886
23.798350	0.1	3.720224
23.800017	0.1	3.558947
23.801683	0.1	3.400687
23.803350	0.1	3.246428
23.805017	0.1	3.097625
23.806683	0.1	2.955357
23.808350	0.1	2.820627
23.810017	0.1	2.694270
23.811683	0.1	2.575838
23.813350	0.1	2.463176
23.815017	0.1	2.353871
23.816683	0.1	2.246681
23.818350	0.1	2.141190
23.820017	0.1	2.036877
23.821683	0.1	1.933998
23.823350	0.1	1.835283
23.825017	0.1	1.744619
23.826683	0.1	1.663463
23.828350	0.1	1.590131
23.830017	0.1	1.522647
23.831683	0.1	1.460365
23.833350	0.1	1.403042
23.835017	0.1	1.350376
23.836683	0.1	1.302250
23.838350	0.1	1.257868
23.840017	0.1	1.215306
23.841683	0.1	1.173089
23.843350	0.1	1.132032
23.845017	0.1	1.095049
23.846683	0.1	1.064804
23.848350	0.1	1.040706
23.850017	0.1	1.018909
23.851683	0.1	0.995337
23.853350	0.1	0.968226
23.855017	0.1	0.938829
23.856683	0.1	0.910214
23.858350	0.1	0.884626
23.860017	0.1	0.862558
23.861683	0.1	0.844249
23.863350	0.1	0.830675
23.865017	0.1	0.822367
23.866683	0.1	0.817599
23.868350	0.1	0.813003
23.870017	0.1	0.806181
23.871683	0.1	0.797091
23.873350	0.1	0.787680
23.875017	0.1	0.780034
23.876683	0.1	0.774297
23.878350	0.1	0.769026
23.880017	0.1	0.763340
23.881683	0.1	0.757738
23.883350	0.1	0.753053
23.885017	0.1	0.749007
23.886683	0.1	0.744802
23.888350	0.1	0.741188
23.890017	0.1	0.740122
23.891683	0.1	0.742115
23.893350	0.1	0.745589
23.895017	0.1	0.748332
23.896683	0.1	0.748388
23.898350	0.1	0.744406
23.900017	0.1	0.736783
23.901683	0.1	0.727936
23.903350	0.1	0.719833
23.905017	0.1	0.712429
23.906683	0.1	0.705938
23.908350	0.1	0.702352
23.910017	0.1	0.702757
23.911683	0.1	0.705426
23.913350	0.1	0.708303
23.915017	0.1	0.711391
23.916683	0.1	0.715456
23.918350	0.1	0.720010
23.920017	0.1	0.722967
23.921683	0.1	0.722092
23.923350	0.1	0.717277
23.925017	0.1	0.710315
23.926683	0.1	0.702390
23.928350	0.1	0.693835
23.930017	0.1	0.685528
23.931683	0.1	0.678743
23.933350	0.1	0.674250
23.935017	0.1	0.671856
23.936683	0.1	0.670445
23.938350	0.1	0.668233
23.940017	0.1	0.663400
23.941683	0.1	0.655502
23.943350	0.1	0.646920
23.945017	0.1	0.641444
23.946683	0.1	0.641169
23.948350	0.1	0.646077
23.950017	0.1	0.654915
23.951683	0.1	0.664769
23.953350	0.1	0.671973
23.955017	0.1	0.674180
23.956683	0.1	0.670892
23.958350	0.1	0.663460
23.960017	0.1	0.654832
23.961683	0.1	0.647819
23.963350	0.1	0.643539
23.965017	0.1	0.641206
23.966683	0.1	0.638925
23.968350	0.1	0.635185
23.970017	0.1	0.630114
23.971683	0.1	0.625271
23.973350	0.1	0.621914
23.975017	0.1	0.619693
23.976683	0.1	0.617518
23.978350	0.1	0.614626
23.980017	0.1	0.611027
23.981683	0.1	0.608023
23.983350	0.1	0.606920
23.985017	0.1	0.607092
23.986683	0.1	0.606910
23.988350	0.1	0.605662
23.990017	0.1	0.603367
23.991683	0.1	0.600195
23.993350	0.1	0.596694
23.995017	0.1	0.593327
23.996683	0.1	0.589960
23.998350	0.1	0.586612
24.000017	0.1	0.583855
24.001683	0.1	0.581853
24.003350	0.1	0.580172
24.005017	0.1	0.578756
24.006683	0.1	0.578393
24.008350	0.1	0.580228
24.010017	0.1	0.584787
24.011683	0.1	0.591348
24.013350	0.1	0.597690
24.015017	0.1	0.600992
24.016683	0.1	0.599739
24.018350	0.1	0.594426
24.020017	0.1	0.587357
24.021683	0.1	0.582025
24.023350	0.1	0.581238
24.025017	0.1	0.585127
24.026683	0.1	0.590789
24.028350	0.1	0.594170
24.030017	0.1	0.592824
24.031683	0.1	0.587092
24.033350	0.1	0.579478
24.035017	0.1	0.573504
24.036683	0.1	0.571930
24.038350	0.1	0.574994
24.040017	0.1	0.580349
24.041683	0.1	0.584573
24.043350	0.1	0.585346
24.045017	0.1	0.583194
24.046683	0.1	0.580698
24.048350	0.1	0.580582
24.050017	0.1	0.584740
24.051683	0.1	0.592852
24.053350	0.1	0.601844
24.055017	0.1	0.608531
24.056683	0.1	0.611995
24.058350	0.1	0.612820
24.060017	0.1	0.611702
24.061683	0.1	0.609104
24.063350	0.1	0.605076
24.065017	0.1	0.599800
24.066683	0.1	0.594254
24.068350	0.1	0.589937
24.070017	0.1	0.588335
24.071683	0.1	0.590319
24.073350	0.1	0.595450
24.075017	0.1	0.602347
24.076683	0.1	0.610282
24.078350	0.1	0.619246
24.080017	0.1	0.627739
24.081683	0.1	0.632708
24.083350	0.1	0.632694
24.085017	0.1	0.629453
24.086683	0.1	0.626752
24.088350	0.1	0.628307
24.090017	0.1	0.635502
24.091683	0.1	0.646603
24.093350	0.1	0.658492
24.095017	0.1	0.668298
24.096683	0.1	0.673612
24.098350	0.1	0.673225
24.100017	0.1	0.668508
24.101683	0.1	0.662636
24.103350	0.1	0.657584
24.105017	0.1	0.653323
24.106683	0.1	0.650776
24.108350	0.1	0.652485
24.110017	0.1	0.658995
24.111683	0.1	0.667367
24.113350	0.1	0.673933
24.115017	0.1	0.676899
24.116683	0.1	0.676643
24.118350	0.1	0.674902
24.120017	0.1	0.673761
24.121683	0.1	0.674920
24.123350	0.1	0.679679
24.125017	0.1	0.688517
24.126683	0.1	0.699549
24.128350	0.1	0.708727
24.130017	0.1	0.713086
24.131683	0.1	0.712937
24.133350	0.1	0.709919
24.135017	0.1	0.705281
24.136683	0.1	0.701360
24.138350	0.1	0.701360
24.140017	0.1	0.705901
24.141683	0.1	0.712299
24.143350	0.1	0.717351
24.145017	0.1	0.719037
24.146683	0.1	0.716508
24.148350	0.1	0.710348
24.150017	0.1	0.702916
24.151683	0.1	0.697500
24.153350	0.1	0.696639
24.155017	0.1	0.701081
24.156683	0.1	0.709416
24.158350	0.1	0.718343
24.160017	0.1	0.724467
24.161683	0.1	0.726394
24.163350	0.1	0.725025
24.165017	0.1	0.722194
24.166683	0.1	0.719335
24.168350	0.1	0.717295
24.170017	0.1	0.717072
24.171683	0.1	0.719982
24.173350	0.1	0.726534
24.175017	0.1	0.735382
24.176683	0.1	0.743456
24.178350	0.1	0.747498
24.180017	0.1	0.746604
24.181683	0.1	0.743251
24.183350	0.1	0.740923
24.185017	0.1	0.741170
24.186683	0.1	0.743787
24.188350	0.1	0.748392
24.190017	0.1	0.754693
24.191683	0.1	0.762497
24.193350	0.1	0.772076
24.195017	0.1	0.783019
24.196683	0.1	0.793138
24.198350	0.1	0.800043
24.200017	0.1	0.803140
24.201683	0.1	0.803759
24.203350	0.1	0.804327
24.205017	0.1	0.807000
24.206683	0.1	0.812197
24.208350	0.1	0.818656
24.210017	0.1	0.825147
24.211683	0.1	0.831787
24.213350	0.1	0.839084
24.215017	0.1	0.846339
24.216683	0.1	0.852384
24.218350	0.1	0.857264
24.220017	0.1	0.861776
24.221683	0.1	0.866246
24.223350	0.1	0.870163
24.225017	0.1	0.872477
24.226683	0.1	0.872365
24.228350	0.1	0.870195
24.230017	0.1	0.867741
24.231683	0.1	0.867331
24.233350	0.1	0.870135
24.235017	0.1	0.875150
24.236683	0.1	0.879760
24.238350	0.1	0.881450
24.240017	0.1	0.879560
24.241683	0.1	0.875723
24.243350	0.1	0.872361
24.245017	0.1	0.870614
24.246683	0.1	0.870270
24.248350	0.1	0.870577
24.250017	0.1	0.870330
24.251683	0.1	0.868458
24.253350	0.1	0.864258
24.255017	0.1	0.856915
24.256683	0.1	0.846037
24.258350	0.1	0.832900
24.260017	0.1	0.820854
24.261683	0.1	0.813473
24.263350	0.1	0.811103
24.265017	0.1	0.810334
24.266683	0.1	0.807573
24.268350	0.1	0.802041
24.270017	0.1	0.795252
24.271683	0.1	0.788947
24.273350	0.1	0.784034
24.275017	0.1	0.780830
24.276683	0.1	0.779233
24.278350	0.1	0.778083
24.280017	0.1	0.775279
24.281683	0.1	0.769240
24.283350	0.1	0.759987
24.285017	0.1	0.748863
24.286683	0.1	0.737393
24.288350	0.1	0.726739
24.290017	0.1	0.717863
24.291683	0.1	0.711144
24.293350	0.1	0.705477
24.295017	0.1	0.698715
24.296683	0.1	0.689849
24.298350	0.1	0.679963
24.300017	0.1	0.671092
24.301683	0.1	0.665346
24.303350	0.1	0.663893
24.305017	0.1	0.665272
24.306683	0.1	0.665733
24.308350	0.1	0.661542
24.310017	0.1	0.651237
24.311683	0.1	0.636885
24.313350	0.1	0.622752
24.315017	0.1	0.611991
24.316683	0.1	0.605350
24.318350	0.1	0.602300
24.320017	0.1	0.601783
24.321683	0.1	0.602230
24.323350	0.1	0.601914
24.325017	0.1	0.599776
24.326683	0.1	0.595804
24.328350	0.1	0.591008
24.330017	0.1	0.586570
24.331683	0.1	0.583320
24.333350	0.1	0.582417
24.335017	0.1	0.584908
24.336683	0.1	0.590212
24.338350	0.1	0.596233
24.340017	0.1	0.600261
24.341683	0.1	0.599804
24.343350	0.1	0.594226
24.345017	0.1	0.585509
24.346683	0.1	0.576698
24.348350	0.1	0.570067
24.350017	0.1	0.566542
24.351683	0.1	0.565350
24.353350	0.1	0.564377
24.355017	0.1	0.562258
24.356683	0.1	0.559748
24.358350	0.1	0.558482
24.360017	0.1	0.558896
24.361683	0.1	0.559664
24.363350	0.1	0.559068
24.365017	0.1	0.556395
24.366683	0.1	0.551855
24.368350	0.1	0.546174
24.370017	0.1	0.541452
24.371683	0.1	0.540544
24.373350	0.1	0.544339
24.375017	0.1	0.551180
24.376683	0.1	0.558603
24.378350	0.1	0.564302
24.380017	0.1	0.566589
24.381683	0.1	0.565033
24.383350	0.1	0.560614
24.385017	0.1	0.555208
24.386683	0.1	0.550905
24.388350	0.1	0.549443
24.390017	0.1	0.551781
24.391683	0.1	0.557611
24.393350	0.1	0.565839
24.395017	0.1	0.574975
24.396683	0.1	0.582561
24.398350	0.1	0.585592
24.400017	0.1	0.582440
24.401683	0.1	0.574165
24.403350	0.1	0.563860
24.405017	0.1	0.554863
24.406683	0.1	0.549504
24.408350	0.1	0.548474
24.410017	0.1	0.550901
24.411683	0.1	0.555045
24.413350	0.1	0.559338
24.415017	0.1	0.563716
24.416683	0.1	0.569546
24.418350	0.1	0.577508
24.420017	0.1	0.586379
24.421683	0.1	0.594151
24.423350	0.1	0.599162
24.425017	0.1	0.600438
24.426683	0.1	0.598258
24.428350	0.1	0.594105
24.430017	0.1	0.589667
24.431683	0.1	0.586128
24.433350	0.1	0.584163
24.435017	0.1	0.584149
24.436683	0.1	0.585392
24.438350	0.1	0.585923
24.440017	0.1	0.584209
24.441683	0.1	0.580098
24.443350	0.1	0.574244
24.445017	0.1	0.567245
24.446683	0.1	0.558835
24.448350	0.1	0.548889
24.450017	0.1	0.539618
24.451683	0.1	0.535068
24.453350	0.1	0.537662
24.455017	0.1	0.546309
24.456683	0.1	0.558021
24.458350	0.1	0.569937
24.460017	0.1	0.579534
24.461683	0.1	0.585103
24.463350	0.1	0.586566
24.465017	0.1	0.585085
24.466683	0.1	0.582137
24.468350	0.1	0.579017
24.470017	0.1	0.576274
24.471683	0.1	0.573690
24.473350	0.1	0.571795
24.475017	0.1	0.572680
24.476683	0.1	0.577313
24.478350	0.1	0.583292
24.480017	0.1	0.587124
24.481683	0.1	0.587255
24.483350	0.1	0.584358
24.485017	0.1	0.580512
24.486683	0.1	0.578109
24.488350	0.1	0.578114
24.490017	0.1	0.579045
24.491683	0.1	0.578463
24.493350	0.1	0.575548
24.495017	0.1	0.571548
24.496683	0.1	0.568368
24.498350	0.1	0.567213
24.500017	0.1	0.567958
24.501683	0.1	0.569834
24.503350	0.1	0.572558
24.505017	0.1	0.575869
24.506683	0.1	0.578202
24.508350	0.1	0.577364
24.510017	0.1	0.573075
24.511683	0.1	0.567334
24.513350	0.1	0.562668
24.515017	0.1	0.561108
24.516683	0.1	0.563492
24.518350	0.1	0.568870
24.520017	0.1	0.574756
24.521683	0.1	0.578514
24.523350	0.1	0.579013
24.525017	0.1	0.576777
24.526683	0.1	0.572843
24.528350	0.1	0.568745
24.530017	0.1	0.566836
24.531683	0.1	0.569313
24.533350	0.1	0.577280
24.535017	0.1	0.590244
24.536683	0.1	0.604852
24.538350	0.1	0.615446
24.540017	0.1	0.617742
24.541683	0.1	0.611441
24.543350	0.1	0.599958
24.545017	0.1	0.588251
24.546683	0.1	0.579623
24.548350	0.1	0.574472
24.550017	0.1	0.571846
24.551683	0.1	0.571245
24.553350	0.1	0.573122
24.555017	0.1	0.577732
24.556683	0.1	0.583646
24.558350	0.1	0.588056
24.560017	0.1	0.588810
24.561683	0.1	0.585727
24.563350	0.1	0.580098
24.565017	0.1	0.573639
24.566683	0.1	0.567799
24.568350	0.1	0.563012
24.570017	0.1	0.558640
24.571683	0.1	0.554030
24.573350	0.1	0.549499
24.575017	0.1	0.546821
24.576683	0.1	0.547995
24.578350	0.1	0.552936
24.580017	0.1	0.559543
24.581683	0.1	0.565760
24.583350	0.1	0.570267
24.585017	0.1	0.571962
24.586683	0.1	0.570174
24.588350	0.1	0.565448
24.590017	0.1	0.559390
24.591683	0.1	0.553471
24.593350	0.1	0.548721
24.595017	0.1	0.545955
24.596683	0.1	0.545373
24.598350	0.1	0.546714
24.600017	0.1	0.549676
24.601683	0.1	0.553695
24.603350	0.1	0.557699
24.605017	0.1	0.560614
24.606683	0.1	0.561960
24.608350	0.1	0.561746
24.610017	0.1	0.560018
24.611683	0.1	0.557220
24.613350	0.1	0.554891
24.615017	0.1	0.554365
24.616683	0.1	0.554859
24.618350	0.1	0.554966
24.620017	0.1	0.554933
24.621683	0.1	0.555413
24.623350	0.1	0.556186
24.625017	0.1	0.557411
24.626683	0.1	0.559930
24.628350	0.1	0.563739
24.630017	0.1	0.567953
24.631683	0.1	0.571501
24.633350	0.1	0.572447
24.635017	0.1	0.568517
24.636683	0.1	0.559487
24.638350	0.1	0.548633
24.640017	0.1	0.541522
24.641683	0.1	0.542942
24.643350	0.1	0.553606
24.645017	0.1	0.569527
24.646683	0.1	0.585206
24.648350	0.1	0.596796
24.650017	0.1	0.602081
24.651683	0.1	0.600028
24.653350	0.1	0.591804
24.655017	0.1	0.580801
24.656683	0.1	0.570794
24.658350	0.1	0.564461
24.660017	0.1	0.563096
24.661683	0.1	0.566402
24.663350	0.1	0.572396
24.665017	0.1	0.578146
24.666683	0.1	0.581229
24.668350	0.1	0.580875
24.670017	0.1	0.577802
24.671683	0.1	0.573378
24.673350	0.1	0.569080
24.675017	0.1	0.566193
24.676683	0.1	0.565555
24.678350	0.1	0.567269
24.680017	0.1	0.571152
24.681683	0.1	0.577085
24.683350	0.1	0.584093
24.685017	0.1	0.590561
24.686683	0.1	0.595516
24.688350	0.1	0.599083
24.690017	0.1	0.601904
24.691683	0.1	0.604298
24.693350	0.1	0.606305
24.695017	0.1	0.608121
24.696683	0.1	0.609797
24.698350	0.1	0.610300
24.700017	0.1	0.607464
24.701683	0.1	0.600046
24.703350	0.1	0.589369
24.705017	0.1	0.578300
24.706683	0.1	0.569359
24.708350	0.1	0.564312
24.710017	0.1	0.564088
24.711683	0.1	0.568135
24.713350	0.1	0.574756
24.715017	0.1	0.581774
24.716683	0.1	0.586659
24.718350	0.1	0.588023
24.720017	0.1	0.586952
24.721683	0.1	0.585183
24.723350	0.1	0.582607
24.725017	0.1	0.578389
24.726683	0.1	0.573085
24.728350	0.1	0.568312
24.730017	0.1	0.565490
24.731683	0.1	0.565280
24.733350	0.1	0.567138
24.735017	0.1	0.569867
24.736683	0.1	0.573187
24.738350	0.1	0.577471
24.740017	0.1	0.581746
24.741683	0.1	0.583646
24.743350	0.1	0.581630
24.745017	0.1	0.576368
24.746683	0.1	0.569778
24.748350	0.1	0.563646
24.750017	0.1	0.559231
24.751683	0.1	0.556526
24.753350	0.1	0.554542
24.755017	0.1	0.553369
24.756683	0.1	0.553769
24.758350	0.1	0.555301
24.760017	0.1	0.556908
24.761683	0.1	0.558565
24.763350	0.1	0.561099
24.765017	0.1	0.564577
24.766683	0.1	0.567166
24.768350	0.1	0.566449
24.770017	0.1	0.562011
24.771683	0.1	0.555506
24.773350	0.1	0.548586
24.775017	0.1	0.541983
24.776683	0.1	0.536432
24.778350	0.1	0.533466
24.780017	0.1	0.533955
24.781683	0.1	0.536423
24.783350	0.1	0.538514
24.785017	0.1	0.539338
24.786683	0.1	0.538793
24.788350	0.1	0.536279
24.790017	0.1	0.531608
24.791683	0.1	0.525778
24.793350	0.1	0.520400
24.795017	0.1	0.517489
24.796683	0.1	0.518598
24.798350	0.1	0.523245
24.800017	0.1	0.529494
24.801683	0.1	0.535422
24.803350	0.1	0.539273
24.805017	0.1	0.539012
24.806683	0.1	0.533462
24.808350	0.1	0.524973
24.810017	0.1	0.518528
24.811683	0.1	0.516935
24.813350	0.1	0.519268
24.815017	0.1	0.523538
24.816683	0.1	0.528740
24.818350	0.1	0.534733
24.820017	0.1	0.540582
24.821683	0.1	0.543818
24.823350	0.1	0.542942
24.825017	0.1	0.539706
24.826683	0.1	0.537229
24.828350	0.1	0.536800
24.830017	0.1	0.537462
24.831683	0.1	0.537569
24.833350	0.1	0.536502
24.835017	0.1	0.535212
24.836683	0.1	0.534840
24.838350	0.1	0.535371
24.840017	0.1	0.536372
24.841683	0.1	0.537969
24.843350	0.1	0.540442
24.845017	0.1	0.543939
24.846683	0.1	0.549005
24.848350	0.1	0.556433
24.850017	0.1	0.565969
24.851683	0.1	0.575576
24.853350	0.1	0.582794
24.855017	0.1	0.586235
24.856683	0.1	0.585834
24.858350	0.1	0.583073
24.860017	0.1	0.580661
24.861683	0.1	0.581192
24.863350	0.1	0.586258
24.865017	0.1	0.595725
24.866683	0.1	0.607087
24.868350	0.1	0.616289
24.870017	0.1	0.620130
24.871683	0.1	0.618780
24.873350	0.1	0.615865
24.875017	0.1	0.615986
24.876683	0.1	0.621835
24.878350	0.1	0.632685
24.880017	0.1	0.645430
24.881683	0.1	0.657020
24.883350	0.1	0.666073
24.885017	0.1	0.672694
24.886683	0.1	0.677593
24.888350	0.1	0.681416
24.890017	0.1	0.685025
24.891683	0.1	0.689975
24.893350	0.1	0.697686
24.895017	0.1	0.708238
24.896683	0.1	0.720504
24.898350	0.1	0.733193
24.900017	0.1	0.745598
24.901683	0.1	0.757701
24.903350	0.1	0.769766
24.905017	0.1	0.781748
24.906683	0.1	0.793226
24.908350	0.1	0.804178
24.910017	0.1	0.815839
24.911683	0.1	0.830218
24.913350	0.1	0.848453
24.915017	0.1	0.869944
24.916683	0.1	0.892649
24.918350	0.1	0.913963
24.920017	0.1	0.931839
24.921683	0.1	0.945767
24.923350	0.1	0.957362
24.925017	0.1	0.969698
24.926683	0.1	0.984729
24.928350	0.1	1.001679
24.930017	0.1	1.018671
24.931683	0.1	1.034532
24.933350	0.1	1.049149
24.935017	0.1	1.063952
24.936683	0.1	1.081070
24.938350	0.1	1.100525
24.940017	0.1	1.119324
24.941683	0.1	1.133806
24.943350	0.1	1.142607
24.945017	0.1	1.147636
24.946683	0.1	1.152367
24.948350	0.1	1.159660
24.950017	0.1	1.170742
24.951683	0.1	1.184582
24.953350	0.1	1.197765
24.955017	0.1	1.206798
24.956683	0.1	1.211325
24.958350	0.1	1.213974
24.960017	0.1	1.217118
24.961683	0.1	1.220820
24.963350	0.1	1.223353
24.965017	0.1	1.222966
24.966683	0.1	1.219590
24.968350	0.1	1.214738
24.970017	0.1	1.209253
24.971683	0.1	1.202384
24.973350	0.1	1.193234
24.975017	0.1	1.181993
24.976683	0.1	1.170547
24.978350	0.1	1.161909
24.980017	0.1	1.157047
24.981683	0.1	1.153378
24.983350	0.1	1.147352
24.985017	0.1	1.136758
24.986683	0.1	1.121052
24.988350	0.1	1.101908
24.990017	0.1	1.082807
24.991683	0.1	1.066294
24.993350	0.1	1.052055
24.995017	0.1	1.038341
24.996683	0.1	1.023896
24.998350	0.1	1.007849
25.000017	0.1	0.989395
25.001683	0.1	0.968617
25.003350	0.1	0.947001
25.005017	0.1	0.926759
25.006683	0.1	0.909255
25.008350	0.1	0.894363
25.010017	0.1	0.881711
25.011683	0.1	0.871471
25.013350	0.1	0.862908
25.015017	0.1	0.853734
25.016683	0.1	0.842181
25.018350	0.1	0.828700
25.020017	0.1	0.814884
25.021683	0.1	0.801575
25.023350	0.1	0.788360
25.025017	0.1	0.774888
25.026683	0.1	0.762115
25.028350	0.1	0.750972
25.030017	0.1	0.740821
25.031683	0.1	0.730660
25.033350	0.1	0.720713
25.035017	0.1	0.711731
25.036683	0.1	0.703745
25.038350	0.1	0.696843
25.040017	0.1	0.691484
25.041683	0.1	0.687102
25.043350	0.1	0.682110
25.045017	0.1	0.675614
25.046683	0.1	0.668010
25.048350	0.1	0.660033
25.050017	0.1	0.652564
25.051683	0.1	0.646831
25.053350	0.1	0.643418
25.055017	0.1	0.641677
25.056683	0.1	0.640689
25.058350	0.1	0.639767
25.060017	0.1	0.638012
25.061683	0.1	0.634901
25.063350	0.1	0.630962
25.065017	0.1	0.626501
25.066683	0.1	0.620466
25.068350	0.1	0.611991
25.070017	0.1	0.602282
25.071683	0.1	0.594249
25.073350	0.1	0.590649
25.075017	0.1	0.592708
25.076683	0.1	0.599478
25.078350	0.1	0.608163
25.080017	0.1	0.615967
25.081683	0.1	0.621751
25.083350	0.1	0.625281
25.085017	0.1	0.626105
25.086683	0.1	0.624303
25.088350	0.1	0.620582
25.090017	0.1	0.614971
25.091683	0.1	0.607255
25.093350	0.1	0.598324
25.095017	0.1	0.590310
25.096683	0.1	0.585760
25.098350	0.1	0.585904
25.100017	0.1	0.589364
25.101683	0.1	0.593401
25.103350	0.1	0.595939
25.105017	0.1	0.595925
25.106683	0.1	0.592782
25.108350	0.1	0.586845
25.110017	0.1	0.580079
25.111683	0.1	0.575115
25.113350	0.1	0.573294
25.115017	0.1	0.573727
25.116683	0.1	0.574412
25.118350	0.1	0.574286
25.120017	0.1	0.573783
25.121683	0.1	0.573280
25.123350	0.1	0.572591
25.125017	0.1	0.572139
25.126683	0.1	0.572912
25.128350	0.1	0.574789
25.130017	0.1	0.576330
25.131683	0.1	0.576712
25.133350	0.1	0.576554
25.135017	0.1	0.576498
25.136683	0.1	0.576382
25.138350	0.1	0.575562
25.140017	0.1	0.573960
25.141683	0.1	0.572954
25.143350	0.1	0.574156
25.145017	0.1	0.577373
25.146683	0.1	0.581075
25.148350	0.1	0.583953
25.150017	0.1	0.584661
25.151683	0.1	0.581690
25.153350	0.1	0.575031
25.155017	0.1	0.567087
25.156683	0.1	0.560805
25.158350	0.1	0.557597
25.160017	0.1	0.557159
25.161683	0.1	0.558454
25.163350	0.1	0.560968
25.165017	0.1	0.564633
25.166683	0.1	0.568321
25.168350	0.1	0.569802
25.170017	0.1	0.567804
25.171683	0.1	0.563241
25.173350	0.1	0.558435
25.175017	0.1	0.555716
25.176683	0.1	0.556735
25.178350	0.1	0.562114
25.180017	0.1	0.570547
25.181683	0.1	0.579180
25.183350	0.1	0.585364
25.185017	0.1	0.587222
25.186683	0.1	0.583851
25.188350	0.1	0.576810
25.190017	0.1	0.570123
25.191683	0.1	0.567366
25.193350	0.1	0.569690
25.195017	0.1	0.576228
25.196683	0.1	0.584647
25.198350	0.1	0.591939
25.200017	0.1	0.596237
25.201683	0.1	0.597266
25.203350	0.1	0.595311
25.205017	0.1	0.591232
25.206683	0.1	0.586975
25.208350	0.1	0.584680
25.210017	0.1	0.585271
25.211683	0.1	0.588358
25.213350	0.1	0.592754
25.215017	0.1	0.596577
25.216683	0.1	0.597914
25.218350	0.1	0.596214
25.220017	0.1	0.592782
25.221683	0.1	0.589876
25.223350	0.1	0.589262
25.225017	0.1	0.591190
25.226683	0.1	0.594473
25.228350	0.1	0.597876
25.230017	0.1	0.601332
25.231683	0.1	0.605267
25.233350	0.1	0.609686
25.235017	0.1	0.614626
25.236683	0.1	0.620913
25.238350	0.1	0.629532
25.240017	0.1	0.639921
25.241683	0.1	0.649579
25.243350	0.1	0.655558
25.245017	0.1	0.655944
25.246683	0.1	0.650692
25.248350	0.1	0.642217
25.250017	0.1	0.635372
25.251683	0.1	0.635441
25.253350	0.1	0.644261
25.255017	0.1	0.658799
25.256683	0.1	0.674743
25.258350	0.1	0.690059
25.260017	0.1	0.704252
25.261683	0.1	0.716643
25.263350	0.1	0.726567
25.265017	0.1	0.733789
25.266683	0.1	0.738543
25.268350	0.1	0.741612
25.270017	0.1	0.744285
25.271683	0.1	0.748667
25.273350	0.1	0.757403
25.275017	0.1	0.771699
25.276683	0.1	0.790106
25.278350	0.1	0.810050
25.280017	0.1	0.829333
25.281683	0.1	0.846214
25.283350	0.1	0.859927
25.285017	0.1	0.871001
25.286683	0.1	0.880458
25.288350	0.1	0.889893
25.290017	0.1	0.901357
25.291683	0.1	0.915942
25.293350	0.1	0.933162
25.295017	0.1	0.951891
25.296683	0.1	0.971402
25.298350	0.1	0.991733
25.300017	0.1	1.013144
25.301683	0.1	1.035300
25.303350	0.1	1.057298
25.305017	0.1	1.078388
25.306683	0.1	1.098602
25.308350	0.1	1.119170
25.310017	0.1	1.142249
25.311683	0.1	1.169224
25.313350	0.1	1.199571
25.315017	0.1	1.232033
25.316683	0.1	1.265486
25.318350	0.1	1.298664
25.320017	0.1	1.330473
25.321683	0.1	1.360662
25.323350	0.1	1.390157
25.325017	0.1	1.420514
25.326683	0.1	1.452607
25.328350	0.1	1.486377
25.330017	0.1	1.522028
25.331683	0.1	1.560724
25.333350	0.1	1.603472
25.335017	0.1	1.649982
25.336683	0.1	1.698928
25.338350	0.1	1.748730
25.340017	0.1	1.798742
25.341683	0.1	1.849984
25.343350	0.1	1.903614
25.345017	0.1	1.959554
25.346683	0.1	2.017347
25.348350	0.1	2.077282
25.350017	0.1	2.139765
25.351683	0.1	2.204385
25.353350	0.1	2.269824
25.355017	0.1	2.334449
25.356683	0.1	2.397387
25.358350	0.1	2.459330
25.360017	0.1	2.521733
25.361683	0.1	2.585370
25.363350	0.1	2.650302
25.365017	0.1	2.716449
25.366683	0.1	2.783029
25.368350	0.1	2.848492
25.370017	0.1	2.912395
25.371683	0.1	2.976130
25.373350	0.1	3.040913
25.375017	0.1	3.106035
25.376683	0.1	3.169477
25.378350	0.1	3.229547
25.380017	0.1	3.285669
25.381683	0.1	3.337888
25.383350	0.1	3.385646
25.385017	0.1	3.427616
25.386683	0.1	3.463519
25.388350	0.1	3.494904
25.390017	0.1	3.523435
25.391683	0.1	3.549443
25.393350	0.1	3.572037
25.395017	0.1	3.589913
25.396683	0.1	3.601913
25.398350	0.1	3.606733
25.400017	0.1	3.603436
25.401683	0.1	3.593247
25.403350	0.1	3.579357
25.405017	0.1	3.563799
25.406683	0.1	3.545620
25.408350	0.1	3.522895
25.410017	0.1	3.495486
25.411683	0.1	3.464278
25.413350	0.1	3.428739
25.415017	0.1	3.387462
25.416683	0.1	3.339867
25.418350	0.1	3.286097
25.420017	0.1	3.227168
25.421683	0.1	3.165728
25.423350	0.1	3.105304
25.425017	0.1	3.048303
25.426683	0.1	2.994533
25.428350	0.1	2.941485
25.430017	0.1	2.886504
25.431683	0.1	2.828855
25.433350	0.1	2.769912
25.435017	0.1	2.711541
25.436683	0.1	2.654423
25.438350	0.1	2.598716
25.440017	0.1	2.545482
25.441683	0.1	2.494929
25.443350	0.1	2.444657
25.445017	0.1	2.392028
25.446683	0.1	2.336781
25.448350	0.1	2.280208
25.450017	0.1	2.223547
25.451683	0.1	2.167742
25.453350	0.1	2.114074
25.455017	0.1	2.064314
25.456683	0.1	2.019419
25.458350	0.1	1.978325
25.460017	0.1	1.938813
25.461683	0.1	1.898990
25.463350	0.1	1.857718
25.465017	0.1	1.814645
25.466683	0.1	1.770761
25.468350	0.1	1.728958
25.470017	0.1	1.692651
25.471683	0.1	1.662411
25.473350	0.1	1.634858
25.475017	0.1	1.606210
25.476683	0.1	1.575155
25.478350	0.1	1.542065
25.480017	0.1	1.507825
25.481683	0.1	1.474149
25.483350	0.1	1.443117
25.485017	0.1	1.415745
25.486683	0.1	1.391750
25.488350	0.1	1.370567
25.490017	0.1	1.351880
25.491683	0.1	1.335377
25.493350	0.1	1.319796
25.495017	0.1	1.302534
25.496683	0.1	1.281705
25.498350	0.1	1.257872
25.500017	0.1	1.233332
25.501683	0.1	1.210547
25.503350	0.1	1.190677
25.505017	0.1	1.173462
25.506683	0.1	1.158728
25.508350	0.1	1.146714
25.510017	0.1	1.137331
25.511683	0.1	1.130365
25.513350	0.1	1.126020
25.515017	0.1	1.124619
25.516683	0.1	1.125406
25.518350	0.1	1.126206
25.520017	0.1	1.124861
25.521683	0.1	1.120404
25.523350	0.1	1.113084
25.525017	0.1	1.104074
25.526683	0.1	1.094993
25.528350	0.1	1.086765
25.530017	0.1	1.079259
25.531683	0.1	1.072888
25.533350	0.1	1.069577
25.535017	0.1	1.071142
25.536683	0.1	1.077685
25.538350	0.1	1.087338
25.540017	0.1	1.096884
25.541683	0.1	1.103869
25.543350	0.1	1.108199
25.545017	0.1	1.111147
25.546683	0.1	1.113596
25.548350	0.1	1.116106
25.550017	0.1	1.119738
25.551683	0.1	1.125331
25.553350	0.1	1.133070
25.555017	0.1	1.142821
25.556683	0.1	1.153718
25.558350	0.1	1.163618
25.560017	0.1	1.169848
25.561683	0.1	1.171282
25.563350	0.1	1.169466
25.565017	0.1	1.166933
25.566683	0.1	1.164773
25.568350	0.1	1.162644
25.570017	0.1	1.160880
25.571683	0.1	1.160791
25.573350	0.1	1.162165
25.575017	0.1	1.161885
25.576683	0.1	1.156437
25.578350	0.1	1.145047
25.580017	0.1	1.129494
25.581683	0.1	1.111920
25.583350	0.1	1.093247
25.585017	0.1	1.073484
25.586683	0.1	1.052818
25.588350	0.1	1.031812
25.590017	0.1	1.011612
25.591683	0.1	0.994010
25.593350	0.1	0.980073
25.595017	0.1	0.968771
25.596683	0.1	0.957889
25.598350	0.1	0.945874
25.600017	0.1	0.932068
25.601683	0.1	0.916100
25.603350	0.1	0.897711
25.605017	0.1	0.877152
25.606683	0.1	0.855885
25.608350	0.1	0.836165
25.610017	0.1	0.819289
25.611683	0.1	0.805319
25.613350	0.1	0.794013
25.615017	0.1	0.784635
25.616683	0.1	0.775689
25.618350	0.1	0.765738
25.620017	0.1	0.753892
25.621683	0.1	0.739433
25.623350	0.1	0.721691
25.625017	0.1	0.700890
25.626683	0.1	0.679041
25.628350	0.1	0.659721
25.630017	0.1	0.646207
25.631683	0.1	0.639446
25.633350	0.1	0.638063
25.635017	0.1	0.639935
25.636683	0.1	0.642780
25.638350	0.1	0.643400
25.640017	0.1	0.637858
25.641683	0.1	0.624307
25.643350	0.1	0.605350
25.645017	0.1	0.586198
25.646683	0.1	0.571357
25.648350	0.1	0.563064
25.650017	0.1	0.561643
25.651683	0.1	0.566184
25.653350	0.1	0.573988
25.655017	0.1	0.580619
25.656683	0.1	0.582300
25.658350	0.1	0.577644
25.660017	0.1	0.566859
25.661683	0.1	0.551357
25.663350	0.1	0.534398
25.665017	0.1	0.520460
25.666683	0.1	0.513345
25.668350	0.1	0.515054
25.670017	0.1	0.525159
25.671683	0.1	0.540097
25.673350	0.1	0.553904
25.675017	0.1	0.560982
25.676683	0.1	0.559189
25.678350	0.1	0.550193
25.680017	0.1	0.537531
25.681683	0.1	0.525210
25.683350	0.1	0.515990
25.685017	0.1	0.510016
25.686683	0.1	0.506300
25.688350	0.1	0.504265
25.690017	0.1	0.503487
25.691683	0.1	0.503506
25.693350	0.1	0.503869
25.695017	0.1	0.504623
25.696683	0.1	0.506323
25.698350	0.1	0.509354
25.700017	0.1	0.513657
25.701683	0.1	0.518360
25.703350	0.1	0.521368
25.705017	0.1	0.521219
25.706683	0.1	0.519543
25.708350	0.1	0.519645
25.710017	0.1	0.522980
25.711683	0.1	0.528051
25.713350	0.1	0.532339
25.715017	0.1	0.534654
25.716683	0.1	0.534845
25.718350	0.1	0.531902
25.720017	0.1	0.524470
25.721683	0.1	0.513280
25.723350	0.1	0.501554
25.725017	0.1	0.492707
25.726683	0.1	0.488292
25.728350	0.1	0.488036
25.730017	0.1	0.491273
25.731683	0.1	0.497499
25.733350	0.1	0.505075
25.735017	0.1	0.510798
25.736683	0.1	0.512120
25.738350	0.1	0.509126
25.740017	0.1	0.503906
25.741683	0.1	0.498923
25.743350	0.1	0.495939
25.745017	0.1	0.495487
25.746683	0.1	0.497028
25.748350	0.1	0.499790
25.750017	0.1	0.503594
25.751683	0.1	0.508344
25.753350	0.1	0.512516
25.755017	0.1	0.513764
25.756683	0.1	0.511757
25.758350	0.1	0.508553
25.760017	0.1	0.505811
25.761683	0.1	0.503985
25.763350	0.1	0.503622
25.765017	0.1	0.504954
25.766683	0.1	0.507119
25.768350	0.1	0.509080
25.770017	0.1	0.510355
25.771683	0.1	0.510560
25.773350	0.1	0.509066
25.775017	0.1	0.505205
25.776683	0.1	0.499212
25.778350	0.1	0.492870
25.780017	0.1	0.488609
25.781683	0.1	0.487189
25.783350	0.1	0.487147
25.785017	0.1	0.487580
25.786683	0.1	0.489317
25.788350	0.1	0.492651
25.790017	0.1	0.496418
25.791683	0.1	0.498989
25.793350	0.1	0.499273
25.795017	0.1	0.497722
25.796683	0.1	0.496111
25.798350	0.1	0.495953
25.800017	0.1	0.497336
25.801683	0.1	0.499208
25.803350	0.1	0.500274
25.805017	0.1	0.499529
25.806683	0.1	0.496288
25.808350	0.1	0.489890
25.810017	0.1	0.480572
25.811683	0.1	0.471319
25.813350	0.1	0.466867
25.815017	0.1	0.469540
25.816683	0.1	0.476968
25.818350	0.1	0.484153
25.820017	0.1	0.487245
25.821683	0.1	0.485787
25.823350	0.1	0.481894
25.825017	0.1	0.477401
25.826683	0.1	0.472586
25.828350	0.1	0.467766
25.830017	0.1	0.464641
25.831683	0.1	0.464818
25.833350	0.1	0.467459
25.835017	0.1	0.469694
25.836683	0.1	0.469205
25.838350	0.1	0.465689
25.840017	0.1	0.460749
25.841683	0.1	0.457368
25.843350	0.1	0.458397
25.845017	0.1	0.464320
25.846683	0.1	0.472651
25.848350	0.1	0.479771
25.850017	0.1	0.482807
25.851683	0.1	0.480348
25.853350	0.1	0.473475
25.855017	0.1	0.465945
25.856683	0.1	0.461587
25.858350	0.1	0.461699
25.860017	0.1	0.465121
25.861683	0.1	0.469950
25.863350	0.1	0.475040
25.865017	0.1	0.479929
25.866683	0.1	0.483994
25.868350	0.1	0.486374
25.870017	0.1	0.486397
25.871683	0.1	0.484041
25.873350	0.1	0.480535
25.875017	0.1	0.478290
25.876683	0.1	0.479361
25.878350	0.1	0.483831
25.880017	0.1	0.490081
25.881683	0.1	0.496116
25.883350	0.1	0.500316
25.885017	0.1	0.501368
25.886683	0.1	0.498546
25.888350	0.1	0.492940
25.890017	0.1	0.487524
25.891683	0.1	0.484698
25.893350	0.1	0.484642
25.895017	0.1	0.486472
25.896683	0.1	0.489126
25.898350	0.1	0.491063
25.900017	0.1	0.490481
25.901683	0.1	0.486271
25.903350	0.1	0.479054
25.905017	0.1	0.470988
25.906683	0.1	0.464399
25.908350	0.1	0.461051
25.910017	0.1	0.461796
25.911683	0.1	0.465671
25.913350	0.1	0.470006
25.915017	0.1	0.472465
25.916683	0.1	0.472548
25.918350	0.1	0.470751
25.920017	0.1	0.467170
25.921683	0.1	0.462071
25.923350	0.1	0.457200
25.925017	0.1	0.455473
25.926683	0.1	0.458998
25.928350	0.1	0.467324
25.930017	0.1	0.477722
25.931683	0.1	0.487007
25.933350	0.1	0.492977
25.935017	0.1	0.495054
25.936683	0.1	0.494267
25.938350	0.1	0.491943
25.940017	0.1	0.488469
25.941683	0.1	0.483776
25.943350	0.1	0.478239
25.945017	0.1	0.472371
25.946683	0.1	0.466760
25.948350	0.1	0.462802
25.950017	0.1	0.461810
25.951683	0.1	0.463012
25.953350	0.1	0.463999
25.955017	0.1	0.463836
25.956683	0.1	0.464283
25.958350	0.1	0.467147
25.960017	0.1	0.472008
25.961683	0.1	0.476693
25.963350	0.1	0.478779
25.965017	0.1	0.477419
25.966683	0.1	0.474444
25.968350	0.1	0.473051
25.970017	0.1	0.475082
25.971683	0.1	0.479445
25.973350	0.1	0.483501
25.975017	0.1	0.485606
25.976683	0.1	0.485531
25.978350	0.1	0.483440
25.980017	0.1	0.479519
25.981683	0.1	0.474094
25.983350	0.1	0.468036
25.985017	0.1	0.463026
25.986683	0.1	0.460758
25.988350	0.1	0.461312
25.990017	0.1	0.462946
25.991683	0.1	0.464399
25.993350	0.1	0.466611
25.995017	0.1	0.470718
25.996683	0.1	0.475342
25.998350	0.1	0.477289
26.000017	0.1	0.474020
26.001683	0.1	0.465703
26.003350	0.1	0.456315
26.005017	0.1	0.451631
26.006683	0.1	0.454872
26.008350	0.1	0.464758
26.010017	0.1	0.477289
26.011683	0.1	0.488064
26.013350	0.1	0.493741
26.015017	0.1	0.493438
26.016683	0.1	0.489419
26.018350	0.1	0.485280
26.020017	0.1	0.483403
26.021683	0.1	0.483966
26.023350	0.1	0.485568
26.025017	0.1	0.486905
26.026683	0.1	0.487831
26.028350	0.1	0.488381
26.030017	0.1	0.487617
26.031683	0.1	0.484549
26.033350	0.1	0.479459
26.035017	0.1	0.473280
26.036683	0.1	0.466830
26.038350	0.1	0.461522
26.040017	0.1	0.458937
26.041683	0.1	0.459482
26.043350	0.1	0.462541
26.045017	0.1	0.466937
26.046683	0.1	0.470905
26.048350	0.1	0.472865
26.050017	0.1	0.472669
26.051683	0.1	0.472344
26.053350	0.1	0.474793
26.055017	0.1	0.480544
26.056683	0.1	0.486984
26.058350	0.1	0.491398
26.060017	0.1	0.492996
26.061683	0.1	0.492041
26.063350	0.1	0.489019
26.065017	0.1	0.485010
26.066683	0.1	0.481838
26.068350	0.1	0.480819
26.070017	0.1	0.481657
26.071683	0.1	0.483165
26.073350	0.1	0.484167
26.075017	0.1	0.483296
26.076683	0.1	0.480027
26.078350	0.1	0.476120
26.080017	0.1	0.474616
26.081683	0.1	0.476842
26.083350	0.1	0.481000
26.085017	0.1	0.484372
26.086683	0.1	0.486886
26.088350	0.1	0.491482
26.090017	0.1	0.500302
26.091683	0.1	0.511454
26.093350	0.1	0.520656
26.095017	0.1	0.525201
26.096683	0.1	0.525285
26.098350	0.1	0.522528
26.100017	0.1	0.518626
26.101683	0.1	0.515543
26.103350	0.1	0.515375
26.105017	0.1	0.519133
26.106683	0.1	0.526113
26.108350	0.1	0.534384
26.110017	0.1	0.542086
26.111683	0.1	0.548931
26.113350	0.1	0.555497
26.115017	0.1	0.561434
26.116683	0.1	0.565918
26.118350	0.1	0.569066
26.120017	0.1	0.571222
26.121683	0.1	0.572610
26.123350	0.1	0.574393
26.125017	0.1	0.577695
26.126683	0.1	0.582207
26.128350	0.1	0.586989
26.130017	0.1	0.591483
26.131683	0.1	0.596065
26.133350	0.1	0.602533
26.135017	0.1	0.612852
26.136683	0.1	0.627576
26.138350	0.1	0.645444
26.140017	0.1	0.663353
26.141683	0.1	0.677970
26.143350	0.1	0.688392
26.145017	0.1	0.696220
26.146683	0.1	0.703363
26.148350	0.1	0.711400
26.150017	0.1	0.721985
26.151683	0.1	0.735866
26.153350	0.1	0.751629
26.155017	0.1	0.766404
26.156683	0.1	0.778036
26.158350	0.1	0.786590
26.160017	0.1	0.794055
26.161683	0.1	0.802442
26.163350	0.1	0.812248
26.165017	0.1	0.823797
26.166683	0.1	0.838502
26.168350	0.1	0.856984
26.170017	0.1	0.877879
26.171683	0.1	0.899499
26.173350	0.1	0.921334
26.175017	0.1	0.943635
26.176683	0.1	0.966140
26.178350	0.1	0.987826
26.180017	0.1	1.007570
26.181683	0.1	1.025475
26.183350	0.1	1.043440
26.185017	0.1	1.063892
26.186683	0.1	1.088008
26.188350	0.1	1.114663
26.190017	0.1	1.141601
26.191683	0.1	1.168954
26.193350	0.1	1.199273
26.195017	0.1	1.233811
26.196683	0.1	1.271372
26.198350	0.1	1.310362
26.200017	0.1	1.349701
26.201683	0.1	1.388220
26.203350	0.1	1.425152
26.205017	0.1	1.461217
26.206683	0.1	1.498135
26.208350	0.1	1.537311
26.210017	0.1	1.578876
26.211683	0.1	1.621614
26.213350	0.1	1.664804
26.215017	0.1	1.709615
26.216683	0.1	1.757755
26.218350	0.1	1.810342
26.220017	0.1	1.868932
26.221683	0.1	1.934916
26.223350	0.1	2.006837
26.225017	0.1	2.080482
26.226683	0.1	2.151602
26.228350	0.1	2.217847
26.230017	0.1	2.279347
26.231683	0.1	2.338430
26.233350	0.1	2.398486
26.235017	0.1	2.462189
26.236683	0.1	2.530199
26.238350	0.1	2.601598
26.240017	0.1	2.674800
26.241683	0.1	2.747537
26.243350	0.1	2.817796
26.245017	0.1	2.885549
26.246683	0.1	2.952032
26.248350	0.1	3.017136
26.250017	0.1	3.078859
26.251683	0.1	3.135693
26.253350	0.1	3.188057
26.255017	0.1	3.237035
26.256683	0.1	3.283122
26.258350	0.1	3.326568
26.260017	0.1	3.367770
26.261683	0.1	3.406093
26.263350	0.1	3.439193
26.265017	0.1	3.464632
26.266683	0.1	3.481437
26.268350	0.1	3.490667
26.270017	0.1	3.495351
26.271683	0.1	3.498187
26.273350	0.1	3.499258
26.275017	0.1	3.496800
26.276683	0.1	3.489093
26.278350	0.1	3.475309
26.280017	0.1	3.454951
26.281683	0.1	3.427025
26.283350	0.1	3.390103
26.285017	0.1	3.343695
26.286683	0.1	3.289832
26.288350	0.1	3.232327
26.290017	0.1	3.173579
26.291683	0.1	3.113775
26.293350	0.1	3.052428
26.295017	0.1	2.988060
26.296683	0.1	2.918020
26.298350	0.1	2.840995
26.300017	0.1	2.758233
26.301683	0.1	2.672449
26.303350	0.1	2.586441
26.305017	0.1	2.502282
26.306683	0.1	2.421485
26.308350	0.1	2.344977
26.310017	0.1	2.272394
26.311683	0.1	2.202308
26.313350	0.1	2.132785
26.315017	0.1	2.061692
26.316683	0.1	1.987652
26.318350	0.1	1.910701
26.320017	0.1	1.832121
26.321683	0.1	1.754286
26.323350	0.1	1.680176
26.325017	0.1	1.612268
26.326683	0.1	1.551155
26.328350	0.1	1.494610
26.330017	0.1	1.439010
26.331683	0.1	1.382581
26.333350	0.1	1.326641
26.335017	0.1	1.273206
26.336683	0.1	1.222719
26.338350	0.1	1.174803
26.340017	0.1	1.129792
26.341683	0.1	1.088595
26.343350	0.1	1.051929
26.345017	0.1	1.020264
26.346683	0.1	0.993204
26.348350	0.1	0.967802
26.350017	0.1	0.939365
26.351683	0.1	0.906000
26.353350	0.1	0.870475
26.355017	0.1	0.836789
26.356683	0.1	0.806670
26.358350	0.1	0.779470
26.360017	0.1	0.754353
26.361683	0.1	0.731805
26.363350	0.1	0.712951
26.365017	0.1	0.697761
26.366683	0.1	0.684648
26.368350	0.1	0.671893
26.370017	0.1	0.658920
26.371683	0.1	0.646026
26.373350	0.1	0.633588
26.375017	0.1	0.621621
26.376683	0.1	0.609937
26.378350	0.1	0.598887
26.380017	0.1	0.589439
26.381683	0.1	0.581997
26.383350	0.1	0.575907
26.385017	0.1	0.570212
26.386683	0.1	0.564242
26.388350	0.1	0.557578
26.390017	0.1	0.550337
26.391683	0.1	0.543850
26.393350	0.1	0.539906
26.395017	0.1	0.539059
26.396683	0.1	0.539813
26.398350	0.1	0.538835
26.400017	0.1	0.532996
26.401683	0.1	0.522593
26.403350	0.1	0.511399
26.405017	0.1	0.503375
26.406683	0.1	0.500293
26.408350	0.1	0.501289
26.410017	0.1	0.504050
26.411683	0.1	0.507208
26.413350	0.1	0.510900
26.415017	0.1	0.514132
26.416683	0.1	0.513778
26.418350	0.1	0.508046
26.420017	0.1	0.498877
26.421683	0.1	0.489750
26.423350	0.1	0.483366
26.425017	0.1	0.481163
26.426683	0.1	0.482756
26.428350	0.1	0.486104
26.430017	0.1	0.489121
26.431683	0.1	0.490597
26.433350	0.1	0.490528
26.435017	0.1	0.490025
26.436683	0.1	0.490095
26.438350	0.1	0.490267
26.440017	0.1	0.489005
26.441683	0.1	0.485843
26.443350	0.1	0.482327
26.445017	0.1	0.480404
26.446683	0.1	0.480530
26.448350	0.1	0.481280
26.450017	0.1	0.480758
26.451683	0.1	0.478476
26.453350	0.1	0.475771
26.455017	0.1	0.474295
26.456683	0.1	0.474160
26.458350	0.1	0.474448
26.460017	0.1	0.474793
26.461683	0.1	0.475375
26.463350	0.1	0.476311
26.465017	0.1	0.477405
26.466683	0.1	0.477801
26.468350	0.1	0.476292
26.470017	0.1	0.472297
26.471683	0.1	0.466527
26.473350	0.1	0.460912
26.475017	0.1	0.457386
26.476683	0.1	0.456804
26.478350	0.1	0.458746
26.480017	0.1	0.462001
26.481683	0.1	0.465317
26.483350	0.1	0.467482
26.485017	0.1	0.467463
26.486683	0.1	0.465666
26.488350	0.1	0.464679
26.490017	0.1	0.467049
26.491683	0.1	0.472688
26.493350	0.1	0.479273
26.495017	0.1	0.484283
26.496683	0.1	0.485703
26.498350	0.1	0.482360
26.500017	0.1	0.474742
26.501683	0.1	0.465321
26.503350	0.1	0.457671
26.505017	0.1	0.453992
26.506683	0.1	0.453810
26.508350	0.1	0.455836
26.510017	0.1	0.459254
26.511683	0.1	0.462472
26.513350	0.1	0.462667
26.515017	0.1	0.457969
26.516683	0.1	0.449358
26.518350	0.1	0.439947
26.520017	0.1	0.432916
26.521683	0.1	0.429903
26.523350	0.1	0.430695
26.525017	0.1	0.434183
26.526683	0.1	0.439575
26.528350	0.1	0.446332
26.530017	0.1	0.452716
26.531683	0.1	0.456092
26.533350	0.1	0.456134
26.535017	0.1	0.455310
26.536683	0.1	0.455044
26.538350	0.1	0.454257
26.540017	0.1	0.452045
26.541683	0.1	0.449717
26.543350	0.1	0.449456
26.545017	0.1	0.452073
26.546683	0.1	0.456492
26.548350	0.1	0.460446
26.550017	0.1	0.461345
26.551683	0.1	0.457522
26.553350	0.1	0.449615
26.555017	0.1	0.440576
26.556683	0.1	0.433116
26.558350	0.1	0.427789
26.560017	0.1	0.424511
26.561683	0.1	0.423794
26.563350	0.1	0.425489
26.565017	0.1	0.428474
26.566683	0.1	0.432106
26.568350	0.1	0.436162
26.570017	0.1	0.439789
26.571683	0.1	0.442350
26.573350	0.1	0.444781
26.575017	0.1	0.448697
26.576683	0.1	0.454620
26.578350	0.1	0.461582
26.580017	0.1	0.467636
26.581683	0.1	0.470164
26.583350	0.1	0.467063
26.585017	0.1	0.459058
26.586683	0.1	0.449470
26.588350	0.1	0.441419
26.590017	0.1	0.436394
26.591683	0.1	0.434453
26.593350	0.1	0.434741
26.595017	0.1	0.435999
26.596683	0.1	0.437144
26.598350	0.1	0.437726
26.600017	0.1	0.438085
26.601683	0.1	0.438937
26.603350	0.1	0.440697
26.605017	0.1	0.442900
26.606683	0.1	0.444269
26.608350	0.1	0.443659
26.610017	0.1	0.441200
26.611683	0.1	0.437787
26.613350	0.1	0.433838
26.615017	0.1	0.429433
26.616683	0.1	0.425088
26.618350	0.1	0.422164
26.620017	0.1	0.422597
26.621683	0.1	0.427212
26.623350	0.1	0.434942
26.625017	0.1	0.444106
26.626683	0.1	0.452730
26.628350	0.1	0.458532
26.630017	0.1	0.460520
26.631683	0.1	0.459272
26.633350	0.1	0.455258
26.635017	0.1	0.449289
26.636683	0.1	0.443803
26.638350	0.1	0.441144
26.640017	0.1	0.441605
26.641683	0.1	0.444474
26.643350	0.1	0.449009
26.645017	0.1	0.453568
26.646683	0.1	0.455733
26.648350	0.1	0.454620
26.650017	0.1	0.452241
26.651683	0.1	0.451514
26.653350	0.1	0.453410
26.655017	0.1	0.457070
26.656683	0.1	0.461610
26.658350	0.1	0.466127
26.660017	0.1	0.469098
26.661683	0.1	0.469591
26.663350	0.1	0.468399
26.665017	0.1	0.467147
26.666683	0.1	0.466979
26.668350	0.1	0.468567
26.670017	0.1	0.472162
26.671683	0.1	0.477000
26.673350	0.1	0.482178
26.675017	0.1	0.488372
26.676683	0.1	0.496968
26.678350	0.1	0.507683
26.680017	0.1	0.518505
26.681683	0.1	0.527301
26.683350	0.1	0.532540
26.685017	0.1	0.533783
26.686683	0.1	0.532847
26.688350	0.1	0.533648
26.690017	0.1	0.539185
26.691683	0.1	0.548502
26.693350	0.1	0.557373
26.695017	0.1	0.562379
26.696683	0.1	0.563813
26.698350	0.1	0.564503
26.700017	0.1	0.567371
26.701683	0.1	0.574528
26.703350	0.1	0.586230
26.705017	0.1	0.600484
26.706683	0.1	0.614859
26.708350	0.1	0.627674
26.710017	0.1	0.637691
26.711683	0.1	0.644540
26.713350	0.1	0.649611
26.715017	0.1	0.656019
26.716683	0.1	0.666752
26.718350	0.1	0.682743
26.720017	0.1	0.703079
26.721683	0.1	0.725742
26.723350	0.1	0.747796
26.725017	0.1	0.766208
26.726683	0.1	0.779452
26.728350	0.1	0.788323
26.730017	0.1	0.795205
26.731683	0.1	0.802833
26.733350	0.1	0.813333
26.735017	0.1	0.827699
26.736683	0.1	0.845571
26.738350	0.1	0.865296
26.740017	0.1	0.884696
26.741683	0.1	0.902237
26.743350	0.1	0.917646
26.745017	0.1	0.931500
26.746683	0.1	0.944906
26.748350	0.1	0.960212
26.750017	0.1	0.980124
26.751683	0.1	1.004981
26.753350	0.1	1.032427
26.755017	0.1	1.059691
26.756683	0.1	1.085405
26.758350	0.1	1.110299
26.760017	0.1	1.136884
26.761683	0.1	1.167371
26.763350	0.1	1.201322
26.765017	0.1	1.236144
26.766683	0.1	1.269882
26.768350	0.1	1.302683
26.770017	0.1	1.335554
26.771683	0.1	1.368835
26.773350	0.1	1.402483
26.775017	0.1	1.437441
26.776683	0.1	1.475657
26.778350	0.1	1.518014
26.780017	0.1	1.563029
26.781683	0.1	1.608827
26.783350	0.1	1.654876
26.785017	0.1	1.701112
26.786683	0.1	1.747627
26.788350	0.1	1.795418
26.790017	0.1	1.846054
26.791683	0.1	1.901435
26.793350	0.1	1.964062
26.795017	0.1	2.035089
26.796683	0.1	2.112216
26.798350	0.1	2.191472
26.800017	0.1	2.270518
26.801683	0.1	2.349121
26.803350	0.1	2.427935
26.805017	0.1	2.507926
26.806683	0.1	2.589598
26.808350	0.1	2.672477
26.810017	0.1	2.756827
26.811683	0.1	2.844865
26.813350	0.1	2.938402
26.815017	0.1	3.036265
26.816683	0.1	3.135684
26.818350	0.1	3.235280
26.820017	0.1	3.335332
26.821683	0.1	3.436431
26.823350	0.1	3.538337
26.825017	0.1	3.639422
26.826683	0.1	3.737714
26.828350	0.1	3.832537
26.830017	0.1	3.924849
26.831683	0.1	4.016520
26.833350	0.1	4.109154
26.835017	0.1	4.202556
26.836683	0.1	4.294044
26.838350	0.1	4.379745
26.840017	0.1	4.457021
26.841683	0.1	4.525455
26.843350	0.1	4.586186
26.845017	0.1	4.641707
26.846683	0.1	4.694578
26.848350	0.1	4.745256
26.850017	0.1	4.792656
26.851683	0.1	4.835655
26.853350	0.1	4.872922
26.855017	0.1	4.902817
26.856683	0.1	4.923749
26.858350	0.1	4.934794
26.860017	0.1	4.936447
26.861683	0.1	4.929979
26.863350	0.1	4.916610
26.865017	0.1	4.897974
26.866683	0.1	4.876042
26.868350	0.1	4.851809
26.870017	0.1	4.824372
26.871683	0.1	4.791557
26.873350	0.1	4.751030
26.875017	0.1	4.701368
26.876683	0.1	4.643612
26.878350	0.1	4.581190
26.880017	0.1	4.517720
26.881683	0.1	4.456015
26.883350	0.1	4.398148
26.885017	0.1	4.343782
26.886683	0.1	4.289411
26.888350	0.1	4.231357
26.890017	0.1	4.168688
26.891683	0.1	4.102616
26.893350	0.1	4.034592
26.895017	0.1	3.966126
26.896683	0.1	3.899918
26.898350	0.1	3.839382
26.900017	0.1	3.786427
26.901683	0.1	3.740941
26.903350	0.1	3.702100
26.905017	0.1	3.668824
26.906683	0.1	3.639045
26.908350	0.1	3.610272
26.910017	0.1	3.581787
26.911683	0.1	3.555249
26.913350	0.1	3.533061
26.915017	0.1	3.516423
26.916683	0.1	3.504124
26.918350	0.1	3.493554
26.920017	0.1	3.483417
26.921683	0.1	3.474941
26.923350	0.1	3.470471
26.925017	0.1	3.471300
26.926683	0.1	3.476972
26.928350	0.1	3.485456
26.930017	0.1	3.493638
26.931683	0.1	3.498793
26.933350	0.1	3.500017
26.935017	0.1	3.498876
26.936683	0.1	3.498979
26.938350	0.1	3.503384
26.940017	0.1	3.511468
26.941683	0.1	3.519165
26.943350	0.1	3.522681
26.945017	0.1	3.521312
26.946683	0.1	3.516120
26.948350	0.1	3.507426
26.950017	0.1	3.494341
26.951683	0.1	3.476054
26.953350	0.1	3.453307
26.955017	0.1	3.427998
26.956683	0.1	3.400636
26.958350	0.1	3.369078
26.960017	0.1	3.331155
26.961683	0.1	3.287648
26.963350	0.1	3.241608
26.965017	0.1	3.195335
26.966683	0.1	3.148993
26.968350	0.1	3.101430
26.970017	0.1	3.050924
26.971683	0.1	2.995636
26.973350	0.1	2.934407
26.975017	0.1	2.867449
26.976683	0.1	2.796394
26.978350	0.1	2.723616
26.980017	0.1	2.651275
26.981683	0.1	2.580509
26.983350	0.1	2.511316
26.985017	0.1	2.442836
26.986683	0.1	2.372507
26.988350	0.1	2.296818
26.990017	0.1	2.215276
26.991683	0.1	2.131551
26.993350	0.1	2.049971
26.995017	0.1	1.973119
26.996683	0.1	1.902091
26.998350	0.1	1.836754
27.000017	0.1	1.775385
27.001683	0.1	1.715124
27.003350	0.1	1.654173
27.005017	0.1	1.593358
27.006683	0.1	1.535094
27.008350	0.1	1.481352
27.010017	0.1	1.432709
27.011683	0.1	1.388490
27.013350	0.1	1.347573
27.015017	0.1	1.309300
27.016683	0.1	1.273151
27.018350	0.1	1.237798
27.020017	0.1	1.201895
27.021683	0.1	1.165429
27.023350	0.1	1.129289
27.025017	0.1	1.094406
27.026683	0.1	1.062262
27.028350	0.1	1.034928
27.030017	0.1	1.013582
27.031683	0.1	0.997456
27.033350	0.1	0.984492
27.035017	0.1	0.972711
27.036683	0.1	0.961218
27.038350	0.1	0.950429
27.040017	0.1	0.940762
27.041683	0.1	0.931141
27.043350	0.1	0.919565
27.045017	0.1	0.905143
27.046683	0.1	0.889087
27.048350	0.1	0.873897
27.050017	0.1	0.861748
27.051683	0.1	0.853925
27.053350	0.1	0.851653
27.055017	0.1	0.855979
27.056683	0.1	0.865986
27.058350	0.1	0.877911
27.060017	0.1	0.887769
27.061683	0.1	0.894382
27.063350	0.1	0.898517
27.065017	0.1	0.900733
27.066683	0.1	0.901427
27.068350	0.1	0.901646
27.070017	0.1	0.903020
27.071683	0.1	0.907495
27.073350	0.1	0.916771
27.075017	0.1	0.931020
27.076683	0.1	0.948072
27.078350	0.1	0.964357
27.080017	0.1	0.977092
27.081683	0.1	0.986191
27.083350	0.1	0.993903
27.085017	0.1	1.003272
27.086683	0.1	1.016972
27.088350	0.1	1.035873
27.090017	0.1	1.058024
27.091683	0.1	1.079771
27.093350	0.1	1.098355
27.095017	0.1	1.113671
27.096683	0.1	1.127818
27.098350	0.1	1.143105
27.100017	0.1	1.160633
27.101683	0.1	1.181168
27.103350	0.1	1.205960
27.105017	0.1	1.235586
27.106683	0.1	1.268629
27.108350	0.1	1.302157
27.110017	0.1	1.333631
27.111683	0.1	1.362022
27.113350	0.1	1.387973
27.115017	0.1	1.414069
27.116683	0.1	1.443438
27.118350	0.1	1.476798
27.120017	0.1	1.511881
27.121683	0.1	1.546014
27.123350	0.1	1.578317
27.125017	0.1	1.610164
27.126683	0.1	1.644623
27.128350	0.1	1.684288
27.130017	0.1	1.729201
27.131683	0.1	1.777462
27.133350	0.1	1.826705
27.135017	0.1	1.875339
27.136683	0.1	1.923982
27.138350	0.1	1.974949
27.140017	0.1	2.029473
27.141683	0.1	2.086922
27.143350	0.1	2.146508
27.145017	0.1	2.207733
27.146683	0.1	2.269978
27.148350	0.1	2.333592
27.150017	0.1	2.399371
27.151683	0.1	2.466473
27.153350	0.1	2.532699
27.155017	0.1	2.596970
27.156683	0.1	2.660709
27.158350	0.1	2.726987
27.160017	0.1	2.798378
27.161683	0.1	2.875635
27.163350	0.1	2.958090
27.165017	0.1	3.044615
27.166683	0.1	3.134212
27.168350	0.1	3.226376
27.170017	0.1	3.321203
27.171683	0.1	3.419109
27.173350	0.1	3.520702
27.175017	0.1	3.627008
27.176683	0.1	3.738655
27.178350	0.1	3.854870
27.180017	0.1	3.974447
27.181683	0.1	4.097223
27.183350	0.1	4.223618
27.185017	0.1	4.354189
27.186683	0.1	4.489906
27.188350	0.1	4.631612
27.190017	0.1	4.779375
27.191683	0.1	4.932797
27.193350	0.1	5.091480
27.195017	0.1	5.255947
27.196683	0.1	5.428237
27.198350	0.1	5.611139
27.200017	0.1	5.806629
27.201683	0.1	6.014556
27.203350	0.1	6.232159
27.205017	0.1	6.455886
27.206683	0.1	6.684372
27.208350	0.1	6.919387
27.210017	0.1	7.164343
27.211683	0.1	7.422240
27.213350	0.1	7.694503
27.215017	0.1	7.981355
27.216683	0.1	8.283164
27.218350	0.1	8.600401
27.220017	0.1	8.931858
27.221683	0.1	9.275023
27.223350	0.1	9.628595
27.225017	0.1	9.992979
27.226683	0.1	10.369062
27.228350	0.1	10.757511
27.230017	0.1	11.158329
27.231683	0.1	11.570132
27.233350	0.1	11.990303
27.235017	0.1	12.416476
27.236683	0.1	12.847492
27.238350	0.1	13.282625
27.240017	0.1	13.720761
27.241683	0.1	14.160592
27.243350	0.1	14.601043
27.245017	0.1	15.041176
27.246683	0.1	15.479201
27.248350	0.1	15.911851
27.250017	0.1	16.335291
27.251683	0.1	16.746544
27.253350	0.1	17.143707
27.255017	0.1	17.525251
27.256683	0.1	17.889766
27.258350	0.1	18.235552
27.260017	0.1	18.559881
27.261683	0.1	18.859650
27.263350	0.1	19.132788
27.265017	0.1	19.378602
27.266683	0.1	19.596959
27.268350	0.1	19.787229
27.270017	0.1	19.947453
27.271683	0.1	20.074514
27.273350	0.1	20.165523
27.275017	0.1	20.218720
27.276683	0.1	20.233504
27.278350	0.1	20.210766
27.280017	0.1	20.151837
27.281683	0.1	20.056553
27.283350	0.1	19.924282
27.285017	0.1	19.756304
27.286683	0.1	19.555460
27.288350	0.1	19.324250
27.290017	0.1	19.063717
27.291683	0.1	18.773447
27.293350	0.1	18.453267
27.295017	0.1	18.105367
27.296683	0.1	17.733686
27.298350	0.1	17.341846
27.300017	0.1	16.932338
27.301683	0.1	16.507027
27.303350	0.1	16.067787
27.305017	0.1	15.616496
27.306683	0.1	15.154048
27.308350	0.1	14.680475
27.310017	0.1	14.197198
27.311683	0.1	13.708132
27.313350	0.1	13.217926
27.315017	0.1	12.729676
27.316683	0.1	12.244345
27.318350	0.1	11.761966
27.320017	0.1	11.283206
27.321683	0.1	10.810038
27.323350	0.1	10.345564
27.325017	0.1	9.892448
27.326683	0.1	9.451285
27.328350	0.1	9.021452
27.330017	0.1	8.602962
27.331683	0.1	8.196384
27.333350	0.1	7.802034
27.335017	0.1	7.420443
27.336683	0.1	7.053339
27.338350	0.1	6.702775
27.340017	0.1	6.368784
27.341683	0.1	6.049406
27.343350	0.1	5.743522
27.345017	0.1	5.451934
27.346683	0.1	5.175774
27.348350	0.1	4.915437
27.350017	0.1	4.670578
27.351683	0.1	4.440178
27.353350	0.1	4.223036
27.355017	0.1	4.018229
27.356683	0.1	3.824541
27.358350	0.1	3.640051
27.360017	0.1	3.463514
27.361683	0.1	3.295946
27.363350	0.1	3.139572
27.365017	0.1	2.995334
27.366683	0.1	2.861973
27.368350	0.1	2.737283
27.370017	0.1	2.619904
27.371683	0.1	2.509444
27.373350	0.1	2.405383
27.375017	0.1	2.306551
27.376683	0.1	2.211723
27.378350	0.1	2.120459
27.380017	0.1	2.033394
27.381683	0.1	1.951377
27.383350	0.1	1.874580
27.385017	0.1	1.802389
27.386683	0.1	1.734090
27.388350	0.1	1.670006
27.390017	0.1	1.611398
27.391683	0.1	1.558624
27.393350	0.1	1.509846
27.395017	0.1	1.462512
27.396683	0.1	1.415289
27.398350	0.1	1.367950
27.400017	0.1	1.320746
27.401683	0.1	1.274608
27.403350	0.1	1.231059
27.405017	0.1	1.191408
27.406683	0.1	1.156414
27.408350	0.1	1.126132
27.410017	0.1	1.099580
27.411683	0.1	1.074998
27.413350	0.1	1.051375
27.415017	0.1	1.028646
27.416683	0.1	1.005731
27.418350	0.1	0.980855
27.420017	0.1	0.954564
27.421683	0.1	0.929488
27.423350	0.1	0.906992
27.425017	0.1	0.886121
27.426683	0.1	0.865697
27.428350	0.1	0.845990
27.430017	0.1	0.828099
27.431683	0.1	0.812411
27.433350	0.1	0.798474
27.435017	0.1	0.786004
27.436683	0.1	0.774702
27.438350	0.1	0.763573
27.440017	0.1	0.752015
27.441683	0.1	0.740811
27.443350	0.1	0.731451
27.445017	0.1	0.724932
27.446683	0.1	0.720741
27.448350	0.1	0.716969
27.450017	0.1	0.711461
27.451683	0.1	0.702697
27.453350	0.1	0.690310
27.455017	0.1	0.675218
27.456683	0.1	0.659516
27.458350	0.1	0.645984
27.460017	0.1	0.637020
27.461683	0.1	0.633588
27.463350	0.1	0.634864
27.465017	0.1	0.638040
27.466683	0.1	0.638789
27.468350	0.1	0.634175
27.470017	0.1	0.625043
27.471683	0.1	0.614454
27.473350	0.1	0.605220
27.475017	0.1	0.598836
27.476683	0.1	0.594906
27.478350	0.1	0.591776
27.480017	0.1	0.588223
27.481683	0.1	0.584396
27.483350	0.1	0.581238
27.485017	0.1	0.579553
27.486683	0.1	0.579217
27.488350	0.1	0.578878
27.490017	0.1	0.577099
27.491683	0.1	0.574235
27.493350	0.1	0.572461
27.495017	0.1	0.573210
27.496683	0.1	0.575031
27.498350	0.1	0.574919
27.500017	0.1	0.571315
27.501683	0.1	0.565317
27.503350	0.1	0.559604
27.505017	0.1	0.556884
27.506683	0.1	0.558137
27.508350	0.1	0.561848
27.510017	0.1	0.565443
27.511683	0.1	0.566822
27.513350	0.1	0.564954
27.515017	0.1	0.560293
27.516683	0.1	0.554519
27.518350	0.1	0.549508
27.520017	0.1	0.546994
27.521683	0.1	0.548121
27.523350	0.1	0.551641
27.525017	0.1	0.553811
27.526683	0.1	0.551566
27.528350	0.1	0.545131
27.530017	0.1	0.537331
27.531683	0.1	0.531552
27.533350	0.1	0.529829
27.535017	0.1	0.531762
27.536683	0.1	0.534779
27.538350	0.1	0.535860
27.540017	0.1	0.533811
27.541683	0.1	0.529890
27.543350	0.1	0.526425
27.545017	0.1	0.525392
27.546683	0.1	0.527971
27.548350	0.1	0.533927
27.550017	0.1	0.540535
27.551683	0.1	0.543925
27.553350	0.1	0.542044
27.555017	0.1	0.535585
27.556683	0.1	0.527110
27.558350	0.1	0.519934
27.560017	0.1	0.515869
27.561683	0.1	0.513648
27.563350	0.1	0.511087
27.565017	0.1	0.508297
27.566683	0.1	0.506900
27.568350	0.1	0.507268
27.570017	0.1	0.508279
27.571683	0.1	0.508605
27.573350	0.1	0.507073
27.575017	0.1	0.503114
27.576683	0.1	0.497373
27.578350	0.1	0.491450
27.580017	0.1	0.486854
27.581683	0.1	0.483957
27.583350	0.1	0.482295
27.585017	0.1	0.481885
27.586683	0.1	0.483096
27.588350	0.1	0.485289
27.590017	0.1	0.486430
27.591683	0.1	0.484944
27.593350	0.1	0.481484
27.595017	0.1	0.477764
27.596683	0.1	0.474276
27.598350	0.1	0.470444
27.600017	0.1	0.465941
27.601683	0.1	0.460669
27.603350	0.1	0.454667
27.605017	0.1	0.449126
27.606683	0.1	0.446844
27.608350	0.1	0.450201
27.610017	0.1	0.458332
27.611683	0.1	0.466909
27.613350	0.1	0.471636
27.615017	0.1	0.471412
27.616683	0.1	0.467263
27.618350	0.1	0.459920
27.620017	0.1	0.450481
27.621683	0.1	0.441382
27.623350	0.1	0.434760
27.625017	0.1	0.431053
27.626683	0.1	0.429391
27.628350	0.1	0.428739
27.630017	0.1	0.428432
27.631683	0.1	0.427836
27.633350	0.1	0.426592
27.635017	0.1	0.424888
27.636683	0.1	0.422560
27.638350	0.1	0.418723
27.640017	0.1	0.412669
27.641683	0.1	0.404739
27.643350	0.1	0.396371
27.645017	0.1	0.389568
27.646683	0.1	0.386420
27.648350	0.1	0.388557
27.650017	0.1	0.395989
27.651683	0.1	0.406331
27.653350	0.1	0.415640
27.655017	0.1	0.420879
27.656683	0.1	0.422299
27.658350	0.1	0.422760
27.660017	0.1	0.424306
27.661683	0.1	0.426751
27.663350	0.1	0.429158
27.665017	0.1	0.430779
27.666683	0.1	0.430886
27.668350	0.1	0.428762
27.670017	0.1	0.424157
27.671683	0.1	0.417856
27.673350	0.1	0.412003
27.675017	0.1	0.409293
27.676683	0.1	0.411016
27.678350	0.1	0.415542
27.680017	0.1	0.419337
27.681683	0.1	0.419780
27.683350	0.1	0.416413
27.685017	0.1	0.409787
27.686683	0.1	0.400785
27.688350	0.1	0.391454
27.690017	0.1	0.385335
27.691683	0.1	0.385875
27.693350	0.1	0.392911
27.695017	0.1	0.401768
27.696683	0.1	0.407803
27.698350	0.1	0.410224
27.700017	0.1	0.410494
27.701683	0.1	0.409898
27.703350	0.1	0.409470
27.705017	0.1	0.410043
27.706683	0.1	0.412092
27.708350	0.1	0.415822
27.710017	0.1	0.420380
27.711683	0.1	0.423943
27.713350	0.1	0.425116
27.715017	0.1	0.423566
27.716683	0.1	0.420162
27.718350	0.1	0.417060
27.720017	0.1	0.416776
27.721683	0.1	0.420641
27.723350	0.1	0.427584
27.725017	0.1	0.434406
27.726683	0.1	0.437829
27.728350	0.1	0.436730
27.730017	0.1	0.432632
27.731683	0.1	0.427985
27.733350	0.1	0.424068
27.735017	0.1	0.421209
27.736683	0.1	0.420259
27.738350	0.1	0.422494
27.740017	0.1	0.428734
27.741683	0.1	0.438290
27.743350	0.1	0.448101
27.745017	0.1	0.454490
27.746683	0.1	0.456767
27.748350	0.1	0.457414
27.750017	0.1	0.458318
27.751683	0.1	0.458797
27.753350	0.1	0.457931
27.755017	0.1	0.456693
27.756683	0.1	0.456907
27.758350	0.1	0.458909
27.760017	0.1	0.461009
27.761683	0.1	0.461657
27.763350	0.1	0.461447
27.765017	0.1	0.462402
27.766683	0.1	0.465959
27.768350	0.1	0.472190
27.770017	0.1	0.479873
27.771683	0.1	0.486644
27.773350	0.1	0.490164
27.775017	0.1	0.489876
27.776683	0.1	0.486691
27.778350	0.1	0.481601
27.780017	0.1	0.475757
27.781683	0.1	0.470774
27.783350	0.1	0.468045
27.785017	0.1	0.467543
27.786683	0.1	0.467403
27.788350	0.1	0.465680
27.790017	0.1	0.462518
27.791683	0.1	0.459380
27.793350	0.1	0.457037
27.795017	0.1	0.455640
27.796683	0.1	0.455584
27.798350	0.1	0.457484
27.800017	0.1	0.461224
27.801683	0.1	0.465252
27.803350	0.1	0.467547
27.805017	0.1	0.466923
27.806683	0.1	0.463552
27.808350	0.1	0.458779
27.810017	0.1	0.454034
27.811683	0.1	0.449913
27.813350	0.1	0.446653
27.815017	0.1	0.444613
27.816683	0.1	0.443566
27.818350	0.1	0.442094
27.820017	0.1	0.438443
27.821683	0.1	0.432278
27.823350	0.1	0.424902
27.825017	0.1	0.417740
27.826683	0.1	0.411482
27.828350	0.1	0.406951
27.830017	0.1	0.405153
27.831683	0.1	0.405880
27.833350	0.1	0.407929
27.835017	0.1	0.410569
27.836683	0.1	0.413191
27.838350	0.1	0.414397
27.840017	0.1	0.413274
27.841683	0.1	0.410411
27.843350	0.1	0.406848
27.845017	0.1	0.403579
27.846683	0.1	0.402178
27.848350	0.1	0.403803
27.850017	0.1	0.407044
27.851683	0.1	0.408702
27.853350	0.1	0.407482
27.855017	0.1	0.405489
27.856683	0.1	0.405675
27.858350	0.1	0.408562
27.860017	0.1	0.411496
27.861683	0.1	0.410802
27.863350	0.1	0.404906
27.865017	0.1	0.396147
27.866683	0.1	0.389288
27.868350	0.1	0.387225
27.870017	0.1	0.388790
27.871683	0.1	0.391034
27.873350	0.1	0.392562
27.875017	0.1	0.393344
27.876683	0.1	0.392389
27.878350	0.1	0.388329
27.880017	0.1	0.381884
27.881683	0.1	0.375262
27.883350	0.1	0.370094
27.885017	0.1	0.367034
27.886683	0.1	0.366089
27.888350	0.1	0.366885
27.890017	0.1	0.369363
27.891683	0.1	0.373791
27.893350	0.1	0.379514
27.895017	0.1	0.384469
27.896683	0.1	0.386359
27.898350	0.1	0.384003
27.900017	0.1	0.378303
27.901683	0.1	0.372333
27.903350	0.1	0.368971
27.905017	0.1	0.368562
27.906683	0.1	0.369740
27.908350	0.1	0.371430
27.910017	0.1	0.373265
27.911683	0.1	0.375202
27.913350	0.1	0.377703
27.915017	0.1	0.381488
27.916683	0.1	0.386392
27.918350	0.1	0.391263
27.920017	0.1	0.395132
27.921683	0.1	0.397330
27.923350	0.1	0.397014
27.925017	0.1	0.393908
27.926683	0.1	0.389395
27.928350	0.1	0.385917
27.930017	0.1	0.384762
27.931683	0.1	0.385237
27.933350	0.1	0.386140
27.935017	0.1	0.386923
27.936683	0.1	0.387663
27.938350	0.1	0.388529
27.940017	0.1	0.388594
27.941683	0.1	0.386015
27.943350	0.1	0.380552
27.945017	0.1	0.374475
27.946683	0.1	0.370373
27.948350	0.1	0.369167
27.950017	0.1	0.370378
27.951683	0.1	0.373293
27.953350	0.1	0.377102
27.955017	0.1	0.380259
27.956683	0.1	0.381591
27.958350	0.1	0.382066
27.960017	0.1	0.383323
27.961683	0.1	0.385214
27.963350	0.1	0.386289
27.965017	0.1	0.385144
27.966683	0.1	0.380734
27.968350	0.1	0.373339
27.970017	0.1	0.365232
27.971683	0.1	0.359607
27.973350	0.1	0.358629
27.975017	0.1	0.362066
27.976683	0.1	0.367942
27.978350	0.1	0.373828
27.980017	0.1	0.377172
27.981683	0.1	0.376250
27.983350	0.1	0.371477
27.985017	0.1	0.364934
27.986683	0.1	0.359020
27.988350	0.1	0.355826
27.990017	0.1	0.357018
27.991683	0.1	0.362964
27.993350	0.1	0.371411
27.995017	0.1	0.378317
27.996683	0.1	0.380790
27.998350	0.1	0.379011
28.000017	0.1	0.375332
28.001683	0.1	0.371784
28.003350	0.1	0.369088
28.005017	0.1	0.367579
28.006683	0.1	0.367793
28.008350	0.1	0.370312
28.010017	0.1	0.375006
28.011683	0.1	0.380049
28.013350	0.1	0.382522
28.015017	0.1	0.380659
28.016683	0.1	0.375235
28.018350	0.1	0.368771
28.020017	0.1	0.363360
28.021683	0.1	0.359956
28.023350	0.1	0.359118
28.025017	0.1	0.360659
28.026683	0.1	0.363495
28.028350	0.1	0.366876
28.030017	0.1	0.370187
28.031683	0.1	0.371612
28.033350	0.1	0.369460
28.035017	0.1	0.364389
28.036683	0.1	0.358545
28.038350	0.1	0.353651
28.040017	0.1	0.351113
28.041683	0.1	0.352166
28.043350	0.1	0.356976
28.045017	0.1	0.364515
28.046683	0.1	0.372506
28.048350	0.1	0.377661
28.050017	0.1	0.378005
28.051683	0.1	0.374843
28.053350	0.1	0.371551
28.055017	0.1	0.371374
28.056683	0.1	0.375807
28.058350	0.1	0.383416
28.060017	0.1	0.390778
28.061683	0.1	0.394923
28.063350	0.1	0.394569
28.065017	0.1	0.390308
28.066683	0.1	0.384147
28.068350	0.1	0.377907
28.070017	0.1	0.372520
28.071683	0.1	0.368757
28.073350	0.1	0.366890
28.075017	0.1	0.365805
28.076683	0.1	0.363807
28.078350	0.1	0.360436
28.080017	0.1	0.356929
28.081683	0.1	0.355127
28.083350	0.1	0.355951
28.085017	0.1	0.358708
28.086683	0.1	0.361586
28.088350	0.1	0.363057
28.090017	0.1	0.363048
28.091683	0.1	0.362145
28.093350	0.1	0.359821
28.095017	0.1	0.355211
28.096683	0.1	0.349348
28.098350	0.1	0.344585
28.100017	0.1	0.342201
28.101683	0.1	0.341763
28.103350	0.1	0.341991
28.105017	0.1	0.342121
28.106683	0.1	0.342848
28.108350	0.1	0.345153
28.110017	0.1	0.348282
28.111683	0.1	0.349903
28.113350	0.1	0.348273
28.115017	0.1	0.343579
28.116683	0.1	0.337330
28.118350	0.1	0.331388
28.120017	0.1	0.327793
28.121683	0.1	0.327947
28.123350	0.1	0.331253
28.125017	0.1	0.335947
28.126683	0.1	0.340813
28.128350	0.1	0.344748
28.130017	0.1	0.346014
28.131683	0.1	0.343611
28.133350	0.1	0.338326
28.135017	0.1	0.331858
28.136683	0.1	0.325982
28.138350	0.1	0.322429
28.140017	0.1	0.322424
28.141683	0.1	0.325846
28.143350	0.1	0.331635
28.145017	0.1	0.339658
28.146683	0.1	0.350145
28.148350	0.1	0.360655
28.150017	0.1	0.366787
28.151683	0.1	0.365954
28.153350	0.1	0.359230
28.155017	0.1	0.350424
28.156683	0.1	0.343686
28.158350	0.1	0.341428
28.160017	0.1	0.343337
28.161683	0.1	0.346368
28.163350	0.1	0.346913
28.165017	0.1	0.343663
28.166683	0.1	0.337856
28.168350	0.1	0.331742
28.170017	0.1	0.327225
28.171683	0.1	0.325027
28.173350	0.1	0.325120
28.175017	0.1	0.327285
28.176683	0.1	0.330717
28.178350	0.1	0.333763
28.180017	0.1	0.334615
28.181683	0.1	0.332822
28.183350	0.1	0.329940
28.185017	0.1	0.328268
28.186683	0.1	0.329157
28.188350	0.1	0.332547
28.190017	0.1	0.337586
28.191683	0.1	0.342648
28.193350	0.1	0.345563
28.195017	0.1	0.345176
28.196683	0.1	0.342368
28.198350	0.1	0.339439
28.200017	0.1	0.338368
28.201683	0.1	0.339644
28.203350	0.1	0.342503
28.205017	0.1	0.345735
28.206683	0.1	0.348184
28.208350	0.1	0.348724
28.210017	0.1	0.346485
28.211683	0.1	0.342061
28.213350	0.1	0.337749
28.215017	0.1	0.335933
28.216683	0.1	0.337744
28.218350	0.1	0.342815
28.220017	0.1	0.349469
28.221683	0.1	0.355314
28.223350	0.1	0.358215
28.225017	0.1	0.357353
28.226683	0.1	0.353595
28.228350	0.1	0.349013
28.230017	0.1	0.346010
28.231683	0.1	0.346117
28.233350	0.1	0.349511
28.235017	0.1	0.355705
28.236683	0.1	0.363486
28.238350	0.1	0.370760
28.240017	0.1	0.375854
28.241683	0.1	0.378159
28.243350	0.1	0.377558
28.245017	0.1	0.374750
28.246683	0.1	0.371709
28.248350	0.1	0.370629
28.250017	0.1	0.372585
28.251683	0.1	0.377237
28.253350	0.1	0.382909
28.255017	0.1	0.387030
28.256683	0.1	0.388115
28.258350	0.1	0.387747
28.260017	0.1	0.389167
28.261683	0.1	0.393791
28.263350	0.1	0.399966
28.265017	0.1	0.404851
28.266683	0.1	0.407016
28.268350	0.1	0.406858
28.270017	0.1	0.405367
28.271683	0.1	0.403463
28.273350	0.1	0.401721
28.275017	0.1	0.400711
28.276683	0.1	0.401526
28.278350	0.1	0.404911
28.280017	0.1	0.410196
28.281683	0.1	0.416315
28.283350	0.1	0.422667
28.285017	0.1	0.428548
28.286683	0.1	0.433405
28.288350	0.1	0.437577
28.290017	0.1	0.441298
28.291683	0.1	0.443920
28.293350	0.1	0.444967
28.295017	0.1	0.444860
28.296683	0.1	0.444283
28.298350	0.1	0.444092
28.300017	0.1	0.445261
28.301683	0.1	0.447552
28.303350	0.1	0.449512
28.305017	0.1	0.450895
28.306683	0.1	0.452953
28.308350	0.1	0.455547
28.310017	0.1	0.456455
28.311683	0.1	0.454201
28.313350	0.1	0.449750
28.315017	0.1	0.445819
28.316683	0.1	0.445652
28.318350	0.1	0.450970
28.320017	0.1	0.460423
28.321683	0.1	0.471198
28.323350	0.1	0.481098
28.325017	0.1	0.488656
28.326683	0.1	0.493135
28.328350	0.1	0.494486
28.330017	0.1	0.492851
28.331683	0.1	0.488609
28.333350	0.1	0.482774
28.335017	0.1	0.477480
28.336683	0.1	0.475659
28.338350	0.1	0.479124
28.340017	0.1	0.487072
28.341683	0.1	0.496958
28.343350	0.1	0.505778
28.345017	0.1	0.510924
28.346683	0.1	0.511701
28.348350	0.1	0.510081
28.350017	0.1	0.509080
28.351683	0.1	0.510789
28.353350	0.1	0.515655
28.355017	0.1	0.522775
28.356683	0.1	0.530523
28.358350	0.1	0.537285
28.360017	0.1	0.542412
28.361683	0.1	0.546216
28.363350	0.1	0.548707
28.365017	0.1	0.549206
28.366683	0.1	0.547334
28.368350	0.1	0.543706
28.370017	0.1	0.539650
28.371683	0.1	0.536540
28.373350	0.1	0.534877
28.375017	0.1	0.534109
28.376683	0.1	0.533718
28.378350	0.1	0.533913
28.380017	0.1	0.534980
28.381683	0.1	0.536623
28.383350	0.1	0.538439
28.385017	0.1	0.540642
28.386683	0.1	0.542966
28.388350	0.1	0.543473
28.390017	0.1	0.540521
28.391683	0.1	0.534886
28.393350	0.1	0.528824
28.395017	0.1	0.524027
28.396683	0.1	0.520321
28.398350	0.1	0.516204
28.400017	0.1	0.511124
28.401683	0.1	0.506206
28.403350	0.1	0.502509
28.405017	0.1	0.499766
28.406683	0.1	0.497405
28.408350	0.1	0.495589
28.410017	0.1	0.494667
28.411683	0.1	0.494155
28.413350	0.1	0.492847
28.415017	0.1	0.489722
28.416683	0.1	0.484469
28.418350	0.1	0.477848
28.420017	0.1	0.471356
28.421683	0.1	0.465917
28.423350	0.1	0.461321
28.425017	0.1	0.457186
28.426683	0.1	0.453461
28.428350	0.1	0.450290
28.430017	0.1	0.447915
28.431683	0.1	0.446220
28.433350	0.1	0.444441
28.435017	0.1	0.441982
28.436683	0.1	0.438956
28.438350	0.1	0.435458
28.440017	0.1	0.431002
28.441683	0.1	0.424981
28.443350	0.1	0.417391
28.445017	0.1	0.409042
28.446683	0.1	0.401186
28.448350	0.1	0.395332
28.450017	0.1	0.392408
28.451683	0.1	0.391263
28.453350	0.1	0.389633
28.455017	0.1	0.386569
28.456683	0.1	0.382960
28.458350	0.1	0.380450
28.460017	0.1	0.379938
28.461683	0.1	0.380715
28.463350	0.1	0.381465
28.465017	0.1	0.381651
28.466683	0.1	0.381768
28.468350	0.1	0.382634
28.470017	0.1	0.384683
28.471683	0.1	0.387579
28.473350	0.1	0.390029
28.475017	0.1	0.390220
28.476683	0.1	0.387030
28.478350	0.1	0.380236
28.480017	0.1	0.369814
28.481683	0.1	0.357092
28.483350	0.1	0.345842
28.485017	0.1	0.339821
28.486683	0.1	0.339672
28.488350	0.1	0.343416
28.490017	0.1	0.348538
28.491683	0.1	0.352836
28.493350	0.1	0.355239
28.495017	0.1	0.356571
28.496683	0.1	0.358541
28.498350	0.1	0.361879
28.500017	0.1	0.365716
28.501683	0.1	0.368506
28.503350	0.1	0.369176
28.505017	0.1	0.367351
28.506683	0.1	0.363137
28.508350	0.1	0.356589
28.510017	0.1	0.347868
28.511683	0.1	0.338880
28.513350	0.1	0.333553
28.515017	0.1	0.334955
28.516683	0.1	0.342489
28.518350	0.1	0.352496
28.520017	0.1	0.361041
28.521683	0.1	0.365875
28.523350	0.1	0.366741
28.525017	0.1	0.364650
28.526683	0.1	0.361572
28.528350	0.1	0.360394
28.530017	0.1	0.362997
28.531683	0.1	0.368422
28.533350	0.1	0.374438
28.535017	0.1	0.379952
28.536683	0.1	0.384799
28.538350	0.1	0.389055
28.540017	0.1	0.393027
28.541683	0.1	0.396343
28.543350	0.1	0.397768
28.545017	0.1	0.397218
28.546683	0.1	0.396511
28.548350	0.1	0.397558
28.550017	0.1	0.400534
28.551683	0.1	0.403360
28.553350	0.1	0.403333
28.555017	0.1	0.400250
28.556683	0.1	0.397344
28.558350	0.1	0.398094
28.560017	0.1	0.403323
28.561683	0.1	0.411696
28.563350	0.1	0.421023
28.565017	0.1	0.429116
28.566683	0.1	0.435114
28.568350	0.1	0.439608
28.570017	0.1	0.443067
28.571683	0.1	0.445340
28.573350	0.1	0.446583
28.575017	0.1	0.447584
28.576683	0.1	0.449419
28.578350	0.1	0.453033
28.580017	0.1	0.457880
28.581683	0.1	0.461466
28.583350	0.1	0.462173
28.585017	0.1	0.461643
28.586683	0.1	0.462816
28.588350	0.1	0.467026
28.590017	0.1	0.473633
28.591683	0.1	0.481429
28.593350	0.1	0.488996
28.595017	0.1	0.494230
28.596683	0.1	0.495492
28.598350	0.1	0.493606
28.600017	0.1	0.491650
28.601683	0.1	0.492465
28.603350	0.1	0.496525
28.605017	0.1	0.502290
28.606683	0.1	0.507967
28.608350	0.1	0.512484
28.610017	0.1	0.515776
28.611683	0.1	0.518495
28.613350	0.1	0.520940
28.615017	0.1	0.522328
28.616683	0.1	0.521201
28.618350	0.1	0.516744
28.620017	0.1	0.510244
28.621683	0.1	0.504917
28.623350	0.1	0.503454
28.625017	0.1	0.505727
28.626683	0.1	0.509578
28.628350	0.1	0.512949
28.630017	0.1	0.514463
28.631683	0.1	0.513485
28.633350	0.1	0.510630
28.635017	0.1	0.507156
28.636683	0.1	0.503380
28.638350	0.1	0.498602
28.640017	0.1	0.492572
28.641683	0.1	0.486756
28.643350	0.1	0.483808
28.645017	0.1	0.485177
28.646683	0.1	0.489061
28.648350	0.1	0.491231
28.650017	0.1	0.488474
28.651683	0.1	0.481247
28.653350	0.1	0.472819
28.655017	0.1	0.466229
28.656683	0.1	0.461997
28.658350	0.1	0.458113
28.660017	0.1	0.452125
28.661683	0.1	0.443556
28.663350	0.1	0.434378
28.665017	0.1	0.427258
28.666683	0.1	0.423784
28.668350	0.1	0.423980
28.670017	0.1	0.426788
28.671683	0.1	0.431212
28.673350	0.1	0.437284
28.675017	0.1	0.444991
28.676683	0.1	0.452097
28.678350	0.1	0.455030
28.680017	0.1	0.452544
28.681683	0.1	0.447035
28.683350	0.1	0.442341
28.685017	0.1	0.440720
28.686683	0.1	0.441652
28.688350	0.1	0.442942
28.690017	0.1	0.442904
28.691683	0.1	0.441317
28.693350	0.1	0.438434
28.695017	0.1	0.434262
28.696683	0.1	0.429060
28.698350	0.1	0.423472
28.700017	0.1	0.418229
28.701683	0.1	0.414453
28.703350	0.1	0.413456
28.705017	0.1	0.415319
28.706683	0.1	0.417694
28.708350	0.1	0.416879
28.710017	0.1	0.411100
28.711683	0.1	0.402355
28.713350	0.1	0.394871
28.715017	0.1	0.391849
28.716683	0.1	0.393274
28.718350	0.1	0.396813
28.720017	0.1	0.400110
28.721683	0.1	0.401814
28.723350	0.1	0.402010
28.725017	0.1	0.401745
28.726683	0.1	0.401651
28.728350	0.1	0.401875
28.730017	0.1	0.403258
28.731683	0.1	0.407165
28.733350	0.1	0.413693
28.735017	0.1	0.420734
28.736683	0.1	0.425354
28.738350	0.1	0.426136
28.740017	0.1	0.423621
28.741683	0.1	0.419011
28.743350	0.1	0.413554
28.745017	0.1	0.408879
28.746683	0.1	0.406657
28.748350	0.1	0.407561
28.750017	0.1	0.411216
28.751683	0.1	0.417121
28.753350	0.1	0.424306
28.755017	0.1	0.431119
28.756683	0.1	0.436697
28.758350	0.1	0.441275
28.760017	0.1	0.444860
28.761683	0.1	0.447212
28.763350	0.1	0.448767
28.765017	0.1	0.450634
28.766683	0.1	0.454085
28.768350	0.1	0.459873
28.770017	0.1	0.467203
28.771683	0.1	0.473699
28.773350	0.1	0.477196
28.775017	0.1	0.477978
28.776683	0.1	0.478160
28.778350	0.1	0.479091
28.780017	0.1	0.481270
28.781683	0.1	0.485769
28.783350	0.1	0.493312
28.785017	0.1	0.503524
28.786683	0.1	0.516055
28.788350	0.1	0.530346
28.790017	0.1	0.544395
28.791683	0.1	0.555976
28.793350	0.1	0.564791
28.795017	0.1	0.571921
28.796683	0.1	0.577760
28.798350	0.1	0.581411
28.800017	0.1	0.582417
28.801683	0.1	0.583008
28.803350	0.1	0.587371
28.805017	0.1	0.597895
28.806683	0.1	0.612605
28.808350	0.1	0.627530
28.810017	0.1	0.640610
28.811683	0.1	0.651446
28.813350	0.1	0.659311
28.815017	0.1	0.663293
28.816683	0.1	0.663670
28.818350	0.1	0.662562
28.820017	0.1	0.662515
28.821683	0.1	0.664634
28.823350	0.1	0.668787
28.825017	0.1	0.674454
28.826683	0.1	0.680671
28.828350	0.1	0.686282
28.830017	0.1	0.690250
28.831683	0.1	0.691726
28.833350	0.1	0.690967
28.835017	0.1	0.689649
28.836683	0.1	0.688699
28.838350	0.1	0.687214
28.840017	0.1	0.684434
28.841683	0.1	0.680583
28.843350	0.1	0.676336
28.845017	0.1	0.673039
28.846683	0.1	0.671819
28.848350	0.1	0.672461
28.850017	0.1	0.674254
28.851683	0.1	0.676066
28.853350	0.1	0.675460
28.855017	0.1	0.670315
28.856683	0.1	0.660564
28.858350	0.1	0.647441
28.860017	0.1	0.633183
28.861683	0.1	0.621243
28.863350	0.1	0.614333
28.865017	0.1	0.612233
28.866683	0.1	0.612065
28.868350	0.1	0.610547
28.870017	0.1	0.605984
28.871683	0.1	0.598119
28.873350	0.1	0.586356
28.875017	0.1	0.570100
28.876683	0.1	0.551580
28.878350	0.1	0.535692
28.880017	0.1	0.525815
28.881683	0.1	0.521569
28.883350	0.1	0.520819
28.885017	0.1	0.521643
28.886683	0.1	0.521997
28.888350	0.1	0.519948
28.890017	0.1	0.514723
28.891683	0.1	0.507142
28.893350	0.1	0.498975
28.895017	0.1	0.491831
28.896683	0.1	0.486732
28.898350	0.1	0.484185
28.900017	0.1	0.483971
28.901683	0.1	0.485955
28.903350	0.1	0.490649
28.905017	0.1	0.497508
28.906683	0.1	0.503734
28.908350	0.1	0.506081
28.910017	0.1	0.503538
28.911683	0.1	0.497727
28.913350	0.1	0.491207
28.915017	0.1	0.486304
28.916683	0.1	0.484856
28.918350	0.1	0.487566
28.920017	0.1	0.493336
28.921683	0.1	0.499557
28.923350	0.1	0.503785
28.925017	0.1	0.505573
28.926683	0.1	0.506118
28.928350	0.1	0.506993
28.930017	0.1	0.509927
28.931683	0.1	0.516279
28.933350	0.1	0.525522
28.935017	0.1	0.534998
28.936683	0.1	0.542225
28.938350	0.1	0.547078
28.940017	0.1	0.551231
28.941683	0.1	0.556367
28.943350	0.1	0.562747
28.945017	0.1	0.569029
28.946683	0.1	0.573797
28.948350	0.1	0.577387
28.950017	0.1	0.581583
28.951683	0.1	0.587800
28.953350	0.1	0.596014
28.955017	0.1	0.604633
28.956683	0.1	0.611269
28.958350	0.1	0.614324
28.960017	0.1	0.614240
28.961683	0.1	0.613374
28.963350	0.1	0.614198
28.965017	0.1	0.617658
28.966683	0.1	0.622994
28.968350	0.1	0.628363
28.970017	0.1	0.632149
28.971683	0.1	0.634147
28.973350	0.1	0.635246
28.975017	0.1	0.636773
28.976683	0.1	0.639744
28.978350	0.1	0.643712
28.980017	0.1	0.646780
28.981683	0.1	0.646957
28.983350	0.1	0.643535
28.985017	0.1	0.637826
28.986683	0.1	0.632005
28.988350	0.1	0.626640
28.990017	0.1	0.620559
28.991683	0.1	0.613057
28.993350	0.1	0.604587
28.995017	0.1	0.595404
28.996683	0.1	0.585057
28.998350	0.1	0.573546
29.000017	0.1	0.562035
29.001683	0.1	0.552232
29.003350	0.1	0.545583
29.005017	0.1	0.542705
29.006683	0.1	0.542970
29.008350	0.1	0.544670
29.010017	0.1	0.545345
29.011683	0.1	0.542318
29.013350	0.1	0.533923
29.015017	0.1	0.520535
29.016683	0.1	0.504563
29.018350	0.1	0.488982
29.020017	0.1	0.475454
29.021683	0.1	0.463999
29.023350	0.1	0.454015
29.025017	0.1	0.445354
29.026683	0.1	0.438136
29.028350	0.1	0.431738
29.030017	0.1	0.425316
29.031683	0.1	0.419272
29.033350	0.1	0.414615
29.035017	0.1	0.411114
29.036683	0.1	0.407393
29.038350	0.1	0.402657
29.040017	0.1	0.397437
29.041683	0.1	0.392613
29.043350	0.1	0.388194
29.045017	0.1	0.383505
29.046683	0.1	0.377819
29.048350	0.1	0.370503
29.050017	0.1	0.361758
29.051683	0.1	0.353460
29.053350	0.1	0.348082
29.055017	0.1	0.346303
29.056683	0.1	0.346433
29.058350	0.1	0.345921
29.060017	0.1	0.343034
29.061683	0.1	0.337651
29.063350	0.1	0.330955
29.065017	0.1	0.325069
29.066683	0.1	0.322470
29.068350	0.1	0.324394
29.070017	0.1	0.329562
29.071683	0.1	0.335202
29.073350	0.1	0.339001
29.075017	0.1	0.339942
29.076683	0.1	0.338582
29.078350	0.1	0.336519
29.080017	0.1	0.334946
29.081683	0.1	0.334233
29.083350	0.1	0.334387
29.085017	0.1	0.335369
29.086683	0.1	0.337316
29.088350	0.1	0.339877
29.090017	0.1	0.341856
29.091683	0.1	0.342182
29.093350	0.1	0.340804
29.095017	0.1	0.338582
29.096683	0.1	0.336436
29.098350	0.1	0.335090
29.100017	0.1	0.334955
29.101683	0.1	0.335304
29.103350	0.1	0.334908
29.105017	0.1	0.333693
29.106683	0.1	0.332310
29.108350	0.1	0.330522
29.110017	0.1	0.327402
29.111683	0.1	0.322554
29.113350	0.1	0.316063
29.115017	0.1	0.308459
29.116683	0.1	0.301064
29.118350	0.1	0.295523
29.120017	0.1	0.293320
29.121683	0.1	0.295243
29.123350	0.1	0.300128
29.125017	0.1	0.304859
29.126683	0.1	0.306508
29.128350	0.1	0.304384
29.130017	0.1	0.300286
29.131683	0.1	0.296724
29.133350	0.1	0.294819
29.135017	0.1	0.294172
29.136683	0.1	0.294242
29.138350	0.1	0.294633
29.140017	0.1	0.294996
29.141683	0.1	0.295690
29.143350	0.1	0.297423
29.145017	0.1	0.299839
29.146683	0.1	0.301190
29.148350	0.1	0.299858
29.150017	0.1	0.296240
29.151683	0.1	0.292794
29.153350	0.1	0.292175
29.155017	0.1	0.295620
29.156683	0.1	0.303229
29.158350	0.1	0.314703
29.160017	0.1	0.328571
29.161683	0.1	0.340985
29.163350	0.1	0.347183
29.165017	0.1	0.344901
29.166683	0.1	0.335895
29.168350	0.1	0.324538
29.170017	0.1	0.315141
29.171683	0.1	0.309986
29.173350	0.1	0.309553
29.175017	0.1	0.313665
29.176683	0.1	0.320976
29.178350	0.1	0.328524
29.180017	0.1	0.333311
29.181683	0.1	0.334135
29.183350	0.1	0.331928
29.185017	0.1	0.328626
29.186683	0.1	0.326042
29.188350	0.1	0.326289
29.190017	0.1	0.331355
29.191683	0.1	0.341204
29.193350	0.1	0.353293
29.195017	0.1	0.363840
29.196683	0.1	0.369484
29.198350	0.1	0.368627
29.200017	0.1	0.362159
29.201683	0.1	0.353088
29.203350	0.1	0.344762
29.205017	0.1	0.339206
29.206683	0.1	0.337446
29.208350	0.1	0.340398
29.210017	0.1	0.348534
29.211683	0.1	0.360338
29.213350	0.1	0.371863
29.215017	0.1	0.379262
[truncated: 252,563 more chars]
