# Supplementary material for: Fade into you: genetic control of pigmentation patterns in red-flesh apple (Malus domestica)
Source: Front Plant Sci. 2025 Jan 13;15:1462545. doi: 10.3389/fpls.2024.1462545 (PMC11770013; doi:10.3389/fpls.2024.1462545)
Supplement: Supplementary file 4 [file DataSheet1.zip › CR B1UV_VIS_4/CR B1UV_VIS_4.txt]

URL	chrom://thermo-pfav3ojr/ChromeleonLocal/Instrument Data/Vanquish_MS/Dimitri/VALEMA/Pierre/Echantillons 03-04-24.seq/965.smp/UV_VIS_4.channel/UV_VIS_4.chm
Channel	UV_VIS_4

Injection Information:
Data Vault	ChromeleonLocal
Sequence	Echantillons 03-04-24
Name	CR B1
Number	7
Position	B:A7
Comment	colonne SB-AQ MeOH+5%AA
Processing Method	Quantitative
Instrument Method	VALEMA test separation GRAQ 4
Type	Unknown
Status	Finished
Inject Time	4/3/2024 10:10:53 PM +02:00
Volume (µl)	10.0000
Dilution Factor	1.0000
Weight	1.0000

Chromatogram Data Information:
Time Min. (min)	0.001683
Time Max. (min)	47.000017
Data Points	28200
Detector	UV
Generating Data System	Chromeleon 7.3.2.10759
Exporting Data System	Chromeleon 7.3.2.0
Operator	Instrument Controller
Signal Quantity	Absorbance
Signal Unit	mAU
Signal Min.	-7.595718
Signal Max.	29.680161
Channel	UV_VIS_4
Driver Name	VDAD.dll
Channel Type	Evaluation
Min. Step (s)	0.1
Max. Step (s)	0.1
Average Step (s)	0.1

Signal Parameter Information:
Signal Info	WVL:512 nm

Chromatogram Data:
Time (min)	Step (s)	Value (mAU)
0.001683	n.a.	0.000000
0.003350	0.1	0.000019
0.005017	0.1	0.000247
0.006683	0.1	0.001290
0.008350	0.1	0.003846
0.010017	0.1	0.007837
0.011683	0.1	0.012163
0.013350	0.1	0.015679
0.015017	0.1	0.018231
0.016683	0.1	0.020335
0.018350	0.1	0.022207
0.020017	0.1	0.023497
0.021683	0.1	0.023348
0.023350	0.1	0.020773
0.025017	0.1	0.015954
0.026683	0.1	0.010445
0.028350	0.1	0.005472
0.030017	0.1	0.000992
0.031683	0.1	-0.003381
0.033350	0.1	-0.007483
0.035017	0.1	-0.010757
0.036683	0.1	-0.012922
0.038350	0.1	-0.014286
0.040017	0.1	-0.015260
0.041683	0.1	-0.015763
0.043350	0.1	-0.015399
0.045017	0.1	-0.013979
0.046683	0.1	-0.011688
0.048350	0.1	-0.009122
0.050017	0.1	-0.007111
0.051683	0.1	-0.005951
0.053350	0.1	-0.005155
0.055017	0.1	-0.004019
0.056683	0.1	-0.002300
0.058350	0.1	-0.000554
0.060017	0.1	-0.000070
0.061683	0.1	-0.001597
0.063350	0.1	-0.004247
0.065017	0.1	-0.006412
0.066683	0.1	-0.007180
0.068350	0.1	-0.006533
0.070017	0.1	-0.004997
0.071683	0.1	-0.003390
0.073350	0.1	-0.002636
0.075017	0.1	-0.003027
0.076683	0.1	-0.003544
0.078350	0.1	-0.002789
0.080017	0.1	-0.000736
0.081683	0.1	0.001276
0.083350	0.1	0.002021
0.085017	0.1	0.001276
0.086683	0.1	-0.000335
0.088350	0.1	-0.001951
0.090017	0.1	-0.003218
0.091683	0.1	-0.004321
0.093350	0.1	-0.005285
0.095017	0.1	-0.005774
0.096683	0.1	-0.005574
0.098350	0.1	-0.004843
0.100017	0.1	-0.003711
0.101683	0.1	-0.002119
0.103350	0.1	-0.000130
0.105017	0.1	0.001760
0.106683	0.1	0.002785
0.108350	0.1	0.002431
0.110017	0.1	0.000680
0.111683	0.1	-0.001988
0.113350	0.1	-0.004573
0.115017	0.1	-0.005970
0.116683	0.1	-0.005784
0.118350	0.1	-0.004312
0.120017	0.1	-0.001905
0.121683	0.1	0.000987
0.123350	0.1	0.003614
0.125017	0.1	0.005374
0.126683	0.1	0.006114
0.128350	0.1	0.006058
0.130017	0.1	0.005621
0.131683	0.1	0.004927
0.133350	0.1	0.003865
0.135017	0.1	0.002650
0.136683	0.1	0.001802
0.138350	0.1	0.001518
0.140017	0.1	0.001518
0.141683	0.1	0.001416
0.143350	0.1	0.001136
0.145017	0.1	0.000885
0.146683	0.1	0.000740
0.148350	0.1	0.000484
0.150017	0.1	-0.000405
0.151683	0.1	-0.002645
0.153350	0.1	-0.006207
0.155017	0.1	-0.009742
0.156683	0.1	-0.011721
0.158350	0.1	-0.011814
0.160017	0.1	-0.010626
0.161683	0.1	-0.008736
0.163350	0.1	-0.006557
0.165017	0.1	-0.004414
0.166683	0.1	-0.002226
0.168350	0.1	0.000340
0.170017	0.1	0.003246
0.171683	0.1	0.005942
0.173350	0.1	0.007600
0.175017	0.1	0.007520
0.176683	0.1	0.005756
0.178350	0.1	0.003218
0.180017	0.1	0.000820
0.181683	0.1	-0.000698
0.183350	0.1	-0.000652
0.185017	0.1	0.001015
0.186683	0.1	0.003278
0.188350	0.1	0.004778
0.190017	0.1	0.004661
0.191683	0.1	0.002813
0.193350	0.1	-0.000414
0.195017	0.1	-0.004349
0.196683	0.1	-0.008158
0.198350	0.1	-0.011087
0.200017	0.1	-0.012619
0.201683	0.1	-0.012526
0.203350	0.1	-0.010845
0.205017	0.1	-0.008228
0.206683	0.1	-0.006002
0.208350	0.1	-0.005215
0.210017	0.1	-0.005658
0.211683	0.1	-0.006412
0.213350	0.1	-0.007045
0.215017	0.1	-0.007907
0.216683	0.1	-0.009495
0.218350	0.1	-0.011763
0.220017	0.1	-0.014021
0.221683	0.1	-0.015306
0.223350	0.1	-0.015018
0.225017	0.1	-0.013574
0.226683	0.1	-0.012279
0.228350	0.1	-0.012331
0.230017	0.1	-0.014077
0.231683	0.1	-0.016820
0.233350	0.1	-0.019348
0.235017	0.1	-0.020964
0.236683	0.1	-0.021271
0.238350	0.1	-0.019451
0.240017	0.1	-0.015404
0.241683	0.1	-0.011036
0.243350	0.1	-0.008605
0.245017	0.1	-0.008494
0.246683	0.1	-0.009662
0.248350	0.1	-0.011176
0.250017	0.1	-0.012363
0.251683	0.1	-0.012587
0.253350	0.1	-0.011753
0.255017	0.1	-0.010477
0.256683	0.1	-0.009700
0.258350	0.1	-0.010151
0.260017	0.1	-0.011660
0.261683	0.1	-0.013183
0.263350	0.1	-0.013914
0.265017	0.1	-0.014058
0.266683	0.1	-0.014254
0.268350	0.1	-0.014799
0.270017	0.1	-0.015427
0.271683	0.1	-0.015581
0.273350	0.1	-0.014789
0.275017	0.1	-0.012941
0.276683	0.1	-0.010296
0.278350	0.1	-0.007311
0.280017	0.1	-0.004466
0.281683	0.1	-0.002198
0.283350	0.1	-0.000508
0.285017	0.1	0.000964
0.286683	0.1	0.002077
0.288350	0.1	0.002133
0.290017	0.1	0.000894
0.291683	0.1	-0.000903
0.293350	0.1	-0.002207
0.295017	0.1	-0.002687
0.296683	0.1	-0.002976
0.298350	0.1	-0.003814
0.300017	0.1	-0.005346
0.301683	0.1	-0.007232
0.303350	0.1	-0.009164
0.305017	0.1	-0.011181
0.306683	0.1	-0.013388
0.308350	0.1	-0.015381
0.310017	0.1	-0.016391
0.311683	0.1	-0.016191
0.313350	0.1	-0.015292
0.315017	0.1	-0.014226
0.316683	0.1	-0.013141
0.318350	0.1	-0.011879
0.320017	0.1	-0.010268
0.321683	0.1	-0.008396
0.323350	0.1	-0.006445
0.325017	0.1	-0.004442
0.326683	0.1	-0.002254
0.328350	0.1	0.000210
0.330017	0.1	0.002738
0.331683	0.1	0.004475
0.333350	0.1	0.004629
0.335017	0.1	0.003497
0.336683	0.1	0.001877
0.338350	0.1	0.000065
0.340017	0.1	-0.001839
0.341683	0.1	-0.003721
0.343350	0.1	-0.005611
0.345017	0.1	-0.007502
0.346683	0.1	-0.009229
0.348350	0.1	-0.010352
0.350017	0.1	-0.010077
0.351683	0.1	-0.007967
0.353350	0.1	-0.004759
0.355017	0.1	-0.001825
0.356683	0.1	-0.000023
0.358350	0.1	0.000331
0.360017	0.1	-0.001336
0.361683	0.1	-0.005271
0.363350	0.1	-0.010193
0.365017	0.1	-0.013863
0.366683	0.1	-0.014887
0.368350	0.1	-0.013574
0.370017	0.1	-0.011413
0.371683	0.1	-0.009891
0.373350	0.1	-0.009579
0.375017	0.1	-0.010170
0.376683	0.1	-0.011022
0.378350	0.1	-0.011632
0.380017	0.1	-0.011772
0.381683	0.1	-0.011316
0.383350	0.1	-0.010333
0.385017	0.1	-0.009346
0.386683	0.1	-0.009085
0.388350	0.1	-0.009686
0.390017	0.1	-0.010589
0.391683	0.1	-0.011311
0.393350	0.1	-0.011926
0.395017	0.1	-0.012829
0.396683	0.1	-0.014161
0.398350	0.1	-0.015399
0.400017	0.1	-0.015991
0.401683	0.1	-0.016000
0.403350	0.1	-0.015600
0.405017	0.1	-0.014631
0.406683	0.1	-0.013062
0.408350	0.1	-0.011255
0.410017	0.1	-0.009653
0.411683	0.1	-0.008573
0.413350	0.1	-0.008382
0.415017	0.1	-0.009625
0.416683	0.1	-0.012387
0.418350	0.1	-0.015404
0.420017	0.1	-0.016806
0.421683	0.1	-0.016028
0.423350	0.1	-0.014068
0.425017	0.1	-0.011935
0.426683	0.1	-0.009676
0.428350	0.1	-0.006962
0.430017	0.1	-0.003912
0.431683	0.1	-0.001476
0.433350	0.1	-0.001034
0.435017	0.1	-0.003157
0.436683	0.1	-0.006799
0.438350	0.1	-0.010198
0.440017	0.1	-0.012037
0.441683	0.1	-0.011842
0.443350	0.1	-0.009988
0.445017	0.1	-0.007399
0.446683	0.1	-0.004820
0.448350	0.1	-0.002752
0.450017	0.1	-0.001672
0.451683	0.1	-0.001783
0.453350	0.1	-0.002682
0.455017	0.1	-0.003567
0.456683	0.1	-0.003804
0.458350	0.1	-0.003418
0.460017	0.1	-0.002952
0.461683	0.1	-0.002845
0.463350	0.1	-0.003134
0.465017	0.1	-0.003730
0.466683	0.1	-0.004801
0.468350	0.1	-0.006370
0.470017	0.1	-0.008084
0.471683	0.1	-0.009742
0.473350	0.1	-0.011032
0.475017	0.1	-0.011181
0.476683	0.1	-0.009746
0.478350	0.1	-0.007185
0.480017	0.1	-0.004512
0.481683	0.1	-0.002631
0.483350	0.1	-0.001723
0.485017	0.1	-0.001513
0.486683	0.1	-0.002063
0.488350	0.1	-0.003669
0.490017	0.1	-0.006086
0.491683	0.1	-0.008414
0.493350	0.1	-0.009453
0.495017	0.1	-0.008396
0.496683	0.1	-0.005751
0.498350	0.1	-0.003218
0.500017	0.1	-0.002370
0.501683	0.1	-0.003721
0.503350	0.1	-0.006575
0.505017	0.1	-0.009318
0.506683	0.1	-0.010547
0.508350	0.1	-0.010366
0.510017	0.1	-0.010002
0.511683	0.1	-0.010151
0.513350	0.1	-0.010384
0.515017	0.1	-0.010408
0.516683	0.1	-0.010715
0.518350	0.1	-0.011791
0.520017	0.1	-0.013681
0.521683	0.1	-0.016224
0.523350	0.1	-0.019148
0.525017	0.1	-0.021779
0.526683	0.1	-0.023176
0.528350	0.1	-0.022976
0.530017	0.1	-0.021784
0.531683	0.1	-0.020321
0.533350	0.1	-0.019032
0.535017	0.1	-0.018436
0.536683	0.1	-0.019041
0.538350	0.1	-0.020750
0.540017	0.1	-0.022650
0.541683	0.1	-0.023497
0.543350	0.1	-0.022571
0.545017	0.1	-0.020168
0.546683	0.1	-0.017276
0.548350	0.1	-0.014836
0.550017	0.1	-0.012945
0.551683	0.1	-0.010654
0.553350	0.1	-0.007157
0.555017	0.1	-0.002929
0.556683	0.1	0.000834
0.558350	0.1	0.003218
0.560017	0.1	0.003646
0.561683	0.1	0.001662
0.563350	0.1	-0.002701
0.565017	0.1	-0.008396
0.566683	0.1	-0.013728
0.568350	0.1	-0.017285
0.570017	0.1	-0.018822
0.571683	0.1	-0.019162
0.573350	0.1	-0.018985
0.575017	0.1	-0.018440
0.576683	0.1	-0.017933
0.578350	0.1	-0.018138
0.580017	0.1	-0.019032
0.581683	0.1	-0.019809
0.583350	0.1	-0.019846
0.585017	0.1	-0.019246
0.586683	0.1	-0.018589
0.588350	0.1	-0.018505
0.590017	0.1	-0.019437
0.591683	0.1	-0.021425
0.593350	0.1	-0.023874
0.595017	0.1	-0.025663
0.596683	0.1	-0.025639
0.598350	0.1	-0.023339
0.600017	0.1	-0.019358
0.601683	0.1	-0.014976
0.603350	0.1	-0.011367
0.605017	0.1	-0.009136
0.606683	0.1	-0.008461
0.608350	0.1	-0.009374
0.610017	0.1	-0.011413
0.611683	0.1	-0.013667
0.613350	0.1	-0.015576
0.615017	0.1	-0.017472
0.616683	0.1	-0.020047
0.618350	0.1	-0.023125
0.620017	0.1	-0.025560
0.621683	0.1	-0.026571
0.623350	0.1	-0.026259
0.625017	0.1	-0.025127
0.626683	0.1	-0.023814
0.628350	0.1	-0.022952
0.630017	0.1	-0.022836
0.631683	0.1	-0.023171
0.633350	0.1	-0.023106
0.635017	0.1	-0.021751
0.636683	0.1	-0.019092
0.638350	0.1	-0.016219
0.640017	0.1	-0.014463
0.641683	0.1	-0.014375
0.643350	0.1	-0.015642
0.645017	0.1	-0.017378
0.646683	0.1	-0.018207
0.648350	0.1	-0.017076
0.650017	0.1	-0.014598
0.651683	0.1	-0.012638
0.653350	0.1	-0.012210
0.655017	0.1	-0.012489
0.656683	0.1	-0.012112
0.658350	0.1	-0.010612
0.660017	0.1	-0.008545
0.661683	0.1	-0.007339
0.663350	0.1	-0.008577
0.665017	0.1	-0.012293
0.666683	0.1	-0.016987
0.668350	0.1	-0.021169
0.670017	0.1	-0.023893
0.671683	0.1	-0.024969
0.673350	0.1	-0.025211
0.675017	0.1	-0.025826
0.676683	0.1	-0.027423
0.678350	0.1	-0.029453
0.680017	0.1	-0.030622
0.681683	0.1	-0.030254
0.683350	0.1	-0.029104
0.685017	0.1	-0.028503
0.686683	0.1	-0.029029
0.688350	0.1	-0.030315
0.690017	0.1	-0.031479
0.691683	0.1	-0.031576
0.693350	0.1	-0.030142
0.695017	0.1	-0.027581
0.696683	0.1	-0.024852
0.698350	0.1	-0.022706
0.700017	0.1	-0.021500
0.701683	0.1	-0.021448
0.703350	0.1	-0.022189
0.705017	0.1	-0.022580
0.706683	0.1	-0.021840
0.708350	0.1	-0.020466
0.710017	0.1	-0.019716
0.711683	0.1	-0.020307
0.713350	0.1	-0.021919
0.715017	0.1	-0.023735
0.716683	0.1	-0.024550
0.718350	0.1	-0.023032
0.720017	0.1	-0.019022
0.721683	0.1	-0.013970
0.723350	0.1	-0.009690
0.725017	0.1	-0.007176
0.726683	0.1	-0.006370
0.728350	0.1	-0.006706
0.730017	0.1	-0.007860
0.731683	0.1	-0.009923
0.733350	0.1	-0.012745
0.735017	0.1	-0.015670
0.736683	0.1	-0.018212
0.738350	0.1	-0.020489
0.740017	0.1	-0.022417
0.741683	0.1	-0.023451
0.743350	0.1	-0.023278
0.745017	0.1	-0.022105
0.746683	0.1	-0.020647
0.748350	0.1	-0.019930
0.750017	0.1	-0.020536
0.751683	0.1	-0.022002
0.753350	0.1	-0.023316
0.755017	0.1	-0.023800
0.756683	0.1	-0.023479
0.758350	0.1	-0.022659
0.760017	0.1	-0.021597
0.761683	0.1	-0.020578
0.763350	0.1	-0.020009
0.765017	0.1	-0.019907
0.766683	0.1	-0.019637
0.768350	0.1	-0.018873
0.770017	0.1	-0.018138
0.771683	0.1	-0.017872
0.773350	0.1	-0.017886
0.775017	0.1	-0.018105
0.776683	0.1	-0.018775
0.778350	0.1	-0.019888
0.780017	0.1	-0.020978
0.781683	0.1	-0.021574
0.783350	0.1	-0.021467
0.785017	0.1	-0.020908
0.786683	0.1	-0.020731
0.788350	0.1	-0.021956
0.790017	0.1	-0.024894
0.791683	0.1	-0.028587
0.793350	0.1	-0.031418
0.795017	0.1	-0.032582
0.796683	0.1	-0.032349
0.798350	0.1	-0.031218
0.800017	0.1	-0.029607
0.801683	0.1	-0.028112
0.803350	0.1	-0.026859
0.805017	0.1	-0.025071
0.806683	0.1	-0.022156
0.808350	0.1	-0.018976
0.810017	0.1	-0.017197
0.811683	0.1	-0.017481
0.813350	0.1	-0.019120
0.815017	0.1	-0.021267
0.816683	0.1	-0.023544
0.818350	0.1	-0.025644
0.820017	0.1	-0.027185
0.821683	0.1	-0.028079
0.823350	0.1	-0.028485
0.825017	0.1	-0.028522
0.826683	0.1	-0.028214
0.828350	0.1	-0.027851
0.830017	0.1	-0.027879
0.831683	0.1	-0.028047
0.833350	0.1	-0.027311
0.835017	0.1	-0.025043
0.836683	0.1	-0.022249
0.838350	0.1	-0.020801
0.840017	0.1	-0.021467
0.841683	0.1	-0.023530
0.843350	0.1	-0.025816
0.845017	0.1	-0.027153
0.846683	0.1	-0.026766
0.848350	0.1	-0.025025
0.850017	0.1	-0.023213
0.851683	0.1	-0.022356
0.853350	0.1	-0.022482
0.855017	0.1	-0.022859
0.856683	0.1	-0.022571
0.858350	0.1	-0.020899
0.860017	0.1	-0.017951
0.861683	0.1	-0.014999
0.863350	0.1	-0.013500
0.865017	0.1	-0.013760
0.866683	0.1	-0.015073
0.868350	0.1	-0.016964
0.870017	0.1	-0.019767
0.871683	0.1	-0.023893
0.873350	0.1	-0.028899
0.875017	0.1	-0.033462
0.876683	0.1	-0.036275
0.878350	0.1	-0.037104
0.880017	0.1	-0.036755
0.881683	0.1	-0.036154
0.883350	0.1	-0.035707
0.885017	0.1	-0.035372
0.886683	0.1	-0.035078
0.888350	0.1	-0.034892
0.890017	0.1	-0.034855
0.891683	0.1	-0.035064
0.893350	0.1	-0.035632
0.895017	0.1	-0.036419
0.896683	0.1	-0.036950
0.898350	0.1	-0.036894
0.900017	0.1	-0.036466
0.901683	0.1	-0.036410
0.903350	0.1	-0.037379
0.905017	0.1	-0.039255
0.906683	0.1	-0.041462
0.908350	0.1	-0.043348
0.910017	0.1	-0.044014
0.911683	0.1	-0.042762
0.913350	0.1	-0.039730
0.915017	0.1	-0.035767
0.916683	0.1	-0.032103
0.918350	0.1	-0.029877
0.920017	0.1	-0.029537
0.921683	0.1	-0.030352
0.923350	0.1	-0.030822
0.925017	0.1	-0.029923
0.926683	0.1	-0.028154
0.928350	0.1	-0.027274
0.930017	0.1	-0.028722
0.931683	0.1	-0.032536
0.933350	0.1	-0.037593
0.935017	0.1	-0.042096
0.936683	0.1	-0.044201
0.938350	0.1	-0.043167
0.940017	0.1	-0.040042
0.941683	0.1	-0.036564
0.943350	0.1	-0.033653
0.945017	0.1	-0.031539
0.946683	0.1	-0.030664
0.948350	0.1	-0.031167
0.950017	0.1	-0.031879
0.951683	0.1	-0.031237
0.953350	0.1	-0.028918
0.955017	0.1	-0.025639
0.956683	0.1	-0.022165
0.958350	0.1	-0.019115
0.960017	0.1	-0.016824
0.961683	0.1	-0.014971
0.963350	0.1	-0.013029
0.965017	0.1	-0.011437
0.966683	0.1	-0.011320
0.968350	0.1	-0.013043
0.970017	0.1	-0.015744
0.971683	0.1	-0.018259
0.973350	0.1	-0.020009
0.975017	0.1	-0.020983
0.976683	0.1	-0.021551
0.978350	0.1	-0.022738
0.980017	0.1	-0.025430
0.981683	0.1	-0.028904
0.983350	0.1	-0.031022
0.985017	0.1	-0.030254
0.986683	0.1	-0.027027
0.988350	0.1	-0.022994
0.990017	0.1	-0.019777
0.991683	0.1	-0.018538
0.993350	0.1	-0.019674
0.995017	0.1	-0.022608
0.996683	0.1	-0.026501
0.998350	0.1	-0.030724
1.000017	0.1	-0.034468
1.001683	0.1	-0.036587
1.003350	0.1	-0.036187
1.005017	0.1	-0.033332
1.006683	0.1	-0.029346
1.008350	0.1	-0.025998
1.010017	0.1	-0.024303
1.011683	0.1	-0.024163
1.013350	0.1	-0.024899
1.015017	0.1	-0.025909
1.016683	0.1	-0.026794
1.018350	0.1	-0.027148
1.020017	0.1	-0.026701
1.021683	0.1	-0.025681
1.023350	0.1	-0.024829
1.025017	0.1	-0.024708
1.026683	0.1	-0.025174
1.028350	0.1	-0.025746
1.030017	0.1	-0.026319
1.031683	0.1	-0.027209
1.033350	0.1	-0.028545
1.035017	0.1	-0.029821
1.036683	0.1	-0.030263
1.038350	0.1	-0.029565
1.040017	0.1	-0.028154
1.041683	0.1	-0.026799
1.043350	0.1	-0.026268
1.045017	0.1	-0.026803
1.046683	0.1	-0.027819
1.048350	0.1	-0.028750
1.050017	0.1	-0.029663
1.051683	0.1	-0.030939
1.053350	0.1	-0.032862
1.055017	0.1	-0.035162
1.056683	0.1	-0.037081
1.058350	0.1	-0.038105
1.060017	0.1	-0.038468
1.061683	0.1	-0.039008
1.063350	0.1	-0.040275
1.065017	0.1	-0.041774
1.066683	0.1	-0.042398
1.068350	0.1	-0.041379
1.070017	0.1	-0.039041
1.071683	0.1	-0.036815
1.073350	0.1	-0.036256
1.075017	0.1	-0.037714
1.076683	0.1	-0.039991
1.078350	0.1	-0.041504
1.080017	0.1	-0.041588
1.081683	0.1	-0.040233
1.083350	0.1	-0.037407
1.085017	0.1	-0.033532
1.086683	0.1	-0.029895
1.088350	0.1	-0.027791
1.090017	0.1	-0.027372
1.091683	0.1	-0.027870
1.093350	0.1	-0.028834
1.095017	0.1	-0.030533
1.096683	0.1	-0.033281
1.098350	0.1	-0.036876
1.100017	0.1	-0.040792
1.101683	0.1	-0.044373
1.103350	0.1	-0.046794
1.105017	0.1	-0.047125
1.106683	0.1	-0.045090
1.108350	0.1	-0.041439
1.110017	0.1	-0.037514
1.111683	0.1	-0.034580
1.113350	0.1	-0.033216
1.115017	0.1	-0.032820
1.116683	0.1	-0.032284
1.118350	0.1	-0.031274
1.120017	0.1	-0.030240
1.121683	0.1	-0.029532
1.123350	0.1	-0.029211
1.125017	0.1	-0.029420
1.126683	0.1	-0.030496
1.128350	0.1	-0.032648
1.130017	0.1	-0.035539
1.131683	0.1	-0.038119
1.133350	0.1	-0.039032
1.135017	0.1	-0.037765
1.136683	0.1	-0.035651
1.138350	0.1	-0.034636
1.140017	0.1	-0.034985
1.141683	0.1	-0.035721
1.143350	0.1	-0.036606
1.145017	0.1	-0.038077
1.146683	0.1	-0.039875
1.148350	0.1	-0.040918
1.150017	0.1	-0.040517
1.151683	0.1	-0.039111
1.153350	0.1	-0.037663
1.155017	0.1	-0.036736
1.156683	0.1	-0.036284
1.158350	0.1	-0.035833
1.160017	0.1	-0.035008
1.161683	0.1	-0.033961
1.163350	0.1	-0.033211
1.165017	0.1	-0.033239
1.166683	0.1	-0.034133
1.168350	0.1	-0.035465
1.170017	0.1	-0.036694
1.171683	0.1	-0.037677
1.173350	0.1	-0.038496
1.175017	0.1	-0.039013
1.176683	0.1	-0.039218
1.178350	0.1	-0.039288
1.180017	0.1	-0.038780
1.181683	0.1	-0.037053
1.183350	0.1	-0.034939
1.185017	0.1	-0.034305
1.186683	0.1	-0.035772
1.188350	0.1	-0.037896
1.190017	0.1	-0.038682
1.191683	0.1	-0.037202
1.193350	0.1	-0.033742
1.195017	0.1	-0.029304
1.196683	0.1	-0.025411
1.198350	0.1	-0.023702
1.200017	0.1	-0.025048
1.201683	0.1	-0.028820
1.203350	0.1	-0.033132
1.205017	0.1	-0.036107
1.206683	0.1	-0.037057
1.208350	0.1	-0.036499
1.210017	0.1	-0.035530
1.211683	0.1	-0.035325
1.213350	0.1	-0.036336
1.215017	0.1	-0.037965
1.216683	0.1	-0.038990
1.218350	0.1	-0.038333
1.220017	0.1	-0.036140
1.221683	0.1	-0.033914
1.223350	0.1	-0.032941
1.225017	0.1	-0.033244
1.226683	0.1	-0.034170
1.228350	0.1	-0.035176
1.230017	0.1	-0.035814
1.231683	0.1	-0.035614
1.233350	0.1	-0.034412
1.235017	0.1	-0.032783
1.236683	0.1	-0.031767
1.238350	0.1	-0.031963
1.240017	0.1	-0.032894
1.241683	0.1	-0.033421
1.243350	0.1	-0.032452
1.245017	0.1	-0.029635
1.246683	0.1	-0.025509
1.248350	0.1	-0.021160
1.250017	0.1	-0.017616
1.251683	0.1	-0.015455
1.253350	0.1	-0.014952
1.255017	0.1	-0.016298
1.256683	0.1	-0.019162
1.258350	0.1	-0.022552
1.260017	0.1	-0.025914
1.261683	0.1	-0.029481
1.263350	0.1	-0.033141
1.265017	0.1	-0.036061
1.266683	0.1	-0.037886
1.268350	0.1	-0.039302
1.270017	0.1	-0.040792
1.271683	0.1	-0.041854
1.273350	0.1	-0.042007
1.275017	0.1	-0.041649
1.276683	0.1	-0.041383
1.278350	0.1	-0.041146
1.280017	0.1	-0.040545
1.281683	0.1	-0.039930
1.283350	0.1	-0.040461
1.285017	0.1	-0.042669
1.286683	0.1	-0.045374
1.288350	0.1	-0.046655
1.290017	0.1	-0.045858
1.291683	0.1	-0.044038
1.293350	0.1	-0.042906
1.295017	0.1	-0.043819
1.296683	0.1	-0.047139
1.298350	0.1	-0.052000
1.300017	0.1	-0.057081
1.301683	0.1	-0.061779
1.303350	0.1	-0.066692
1.305017	0.1	-0.073048
1.306683	0.1	-0.081374
1.308350	0.1	-0.090757
1.310017	0.1	-0.099540
1.311683	0.1	-0.106473
1.313350	0.1	-0.111265
1.315017	0.1	-0.114404
1.316683	0.1	-0.116429
1.318350	0.1	-0.116900
1.320017	0.1	-0.114478
1.321683	0.1	-0.108019
1.323350	0.1	-0.097095
1.325017	0.1	-0.082045
1.326683	0.1	-0.064201
1.328350	0.1	-0.045397
1.330017	0.1	-0.027083
1.331683	0.1	-0.009951
1.333350	0.1	0.005984
1.335017	0.1	0.020880
1.336683	0.1	0.034552
1.338350	0.1	0.046380
1.340017	0.1	0.055195
1.341683	0.1	0.059493
1.343350	0.1	0.058613
1.345017	0.1	0.053635
1.346683	0.1	0.046692
1.348350	0.1	0.039679
1.350017	0.1	0.033500
1.351683	0.1	0.028238
1.353350	0.1	0.023334
1.355017	0.1	0.017756
1.356683	0.1	0.010720
1.358350	0.1	0.002515
1.360017	0.1	-0.005672
1.361683	0.1	-0.012815
1.363350	0.1	-0.018855
1.365017	0.1	-0.024224
1.366683	0.1	-0.028745
1.368350	0.1	-0.031660
1.370017	0.1	-0.032643
1.371683	0.1	-0.032489
1.373350	0.1	-0.032648
1.375017	0.1	-0.034072
1.376683	0.1	-0.036829
1.378350	0.1	-0.040364
1.380017	0.1	-0.044107
1.381683	0.1	-0.048131
1.383350	0.1	-0.053043
1.385017	0.1	-0.059302
1.386683	0.1	-0.067144
1.388350	0.1	-0.076578
1.390017	0.1	-0.087093
1.391683	0.1	-0.098138
1.393350	0.1	-0.110278
1.395017	0.1	-0.124695
1.396683	0.1	-0.141300
1.398350	0.1	-0.158688
1.400017	0.1	-0.175829
1.401683	0.1	-0.192840
1.403350	0.1	-0.210484
1.405017	0.1	-0.229785
1.406683	0.1	-0.251513
1.408350	0.1	-0.275178
1.410017	0.1	-0.299099
1.411683	0.1	-0.322121
1.413350	0.1	-0.344529
1.415017	0.1	-0.366820
1.416683	0.1	-0.388040
1.418350	0.1	-0.405968
1.420017	0.1	-0.419272
1.421683	0.1	-0.429135
1.423350	0.1	-0.438243
1.425017	0.1	-0.448441
1.426683	0.1	-0.459943
1.428350	0.1	-0.472255
1.430017	0.1	-0.484679
1.431683	0.1	-0.496213
1.433350	0.1	-0.506029
1.435017	0.1	-0.514206
1.436683	0.1	-0.521541
1.438350	0.1	-0.528651
1.440017	0.1	-0.535487
1.441683	0.1	-0.541345
1.443350	0.1	-0.545271
1.445017	0.1	-0.546947
1.446683	0.1	-0.547338
1.448350	0.1	-0.547920
1.450017	0.1	-0.549490
1.451683	0.1	-0.552014
1.453350	0.1	-0.555101
1.455017	0.1	-0.558086
1.456683	0.1	-0.560069
1.458350	0.1	-0.560610
1.460017	0.1	-0.560256
1.461683	0.1	-0.560433
1.463350	0.1	-0.562333
1.465017	0.1	-0.565853
1.466683	0.1	-0.570053
1.468350	0.1	-0.574202
1.470017	0.1	-0.578184
1.471683	0.1	-0.582403
1.473350	0.1	-0.587301
1.475017	0.1	-0.592968
1.476683	0.1	-0.599083
1.478350	0.1	-0.605155
1.480017	0.1	-0.610906
1.481683	0.1	-0.616871
1.483350	0.1	-0.624363
1.485017	0.1	-0.634231
1.486683	0.1	-0.645886
1.488350	0.1	-0.658114
1.490017	0.1	-0.670389
1.491683	0.1	-0.682827
1.493350	0.1	-0.695395
1.495017	0.1	-0.707521
1.496683	0.1	-0.718599
1.498350	0.1	-0.728872
1.500017	0.1	-0.739521
1.501683	0.1	-0.751382
1.503350	0.1	-0.763866
1.505017	0.1	-0.775587
1.506683	0.1	-0.785273
1.508350	0.1	-0.791978
1.510017	0.1	-0.795294
1.511683	0.1	-0.795648
1.513350	0.1	-0.794018
1.515017	0.1	-0.791177
1.516683	0.1	-0.787107
1.518350	0.1	-0.781277
1.520017	0.1	-0.773533
1.521683	0.1	-0.764183
1.523350	0.1	-0.753612
1.525017	0.1	-0.742325
1.526683	0.1	-0.730800
1.528350	0.1	-0.719228
1.530017	0.1	-0.707633
1.531683	0.1	-0.696317
1.533350	0.1	-0.685882
1.535017	0.1	-0.676536
1.536683	0.1	-0.667595
1.538350	0.1	-0.657868
1.540017	0.1	-0.646831
1.541683	0.1	-0.635278
1.543350	0.1	-0.624480
1.545017	0.1	-0.615381
1.546683	0.1	-0.608494
1.548350	0.1	-0.603711
1.550017	0.1	-0.600391
1.551683	0.1	-0.597565
1.553350	0.1	-0.594133
1.555017	0.1	-0.589015
1.556683	0.1	-0.581234
1.558350	0.1	-0.570058
1.560017	0.1	-0.555636
1.561683	0.1	-0.539487
1.563350	0.1	-0.523520
1.565017	0.1	-0.508176
1.566683	0.1	-0.492656
1.568350	0.1	-0.477107
1.570017	0.1	-0.463556
1.571683	0.1	-0.454751
1.573350	0.1	-0.453433
1.575017	0.1	-0.462770
1.576683	0.1	-0.486528
1.578350	0.1	-0.528297
1.580017	0.1	-0.590659
1.581683	0.1	-0.675628
1.583350	0.1	-0.786418
1.585017	0.1	-0.928752
1.586683	0.1	-1.110113
1.588350	0.1	-1.337980
1.590017	0.1	-1.619039
1.591683	0.1	-1.959307
1.593350	0.1	-2.363273
1.595017	0.1	-2.832101
1.596683	0.1	-3.362261
1.598350	0.1	-3.944696
1.600017	0.1	-4.563574
1.601683	0.1	-5.194666
1.603350	0.1	-5.804682
1.605017	0.1	-6.352332
1.606683	0.1	-6.791204
1.608350	0.1	-7.074331
1.610017	0.1	-7.159393
1.611683	0.1	-7.013306
1.613350	0.1	-6.616092
1.615017	0.1	-5.964148
1.616683	0.1	-5.072118
1.618350	0.1	-3.971774
1.620017	0.1	-2.707639
1.621683	0.1	-1.330916
1.623350	0.1	0.106138
1.625017	0.1	1.554787
1.626683	0.1	2.973555
1.628350	0.1	4.330203
1.630017	0.1	5.601631
1.631683	0.1	6.772690
1.633350	0.1	7.834653
1.635017	0.1	8.783075
1.636683	0.1	9.615365
1.638350	0.1	10.329378
1.640017	0.1	10.923971
1.641683	0.1	11.400133
1.643350	0.1	11.760928
1.645017	0.1	12.011132
1.646683	0.1	12.157913
1.648350	0.1	12.210654
1.650017	0.1	12.179273
1.651683	0.1	12.073549
1.653350	0.1	11.903923
1.655017	0.1	11.681588
1.656683	0.1	11.417121
1.658350	0.1	11.119251
1.660017	0.1	10.795803
1.661683	0.1	10.455255
1.663350	0.1	10.105837
1.665017	0.1	9.753527
1.666683	0.1	9.401874
1.668350	0.1	9.053187
1.670017	0.1	8.709007
1.671683	0.1	8.369689
1.673350	0.1	8.035032
1.675017	0.1	7.705316
1.676683	0.1	7.381239
1.678350	0.1	7.063802
1.680017	0.1	6.754100
1.681683	0.1	6.452445
1.683350	0.1	6.158487
1.685017	0.1	5.871975
1.686683	0.1	5.592322
1.688350	0.1	5.318872
1.690017	0.1	5.051908
1.691683	0.1	4.791869
1.693350	0.1	4.538419
1.695017	0.1	4.291274
1.696683	0.1	4.050778
1.698350	0.1	3.816895
1.700017	0.1	3.588498
1.701683	0.1	3.364426
1.703350	0.1	3.145146
1.705017	0.1	2.932781
1.706683	0.1	2.729325
1.708350	0.1	2.535493
1.710017	0.1	2.351268
1.711683	0.1	2.176273
1.713350	0.1	2.009384
1.715017	0.1	1.849220
1.716683	0.1	1.694914
1.718350	0.1	1.546107
1.720017	0.1	1.402842
1.721683	0.1	1.265528
1.723350	0.1	1.134332
1.725017	0.1	1.008604
1.726683	0.1	0.887541
1.728350	0.1	0.771056
1.730017	0.1	0.659325
1.731683	0.1	0.552200
1.733350	0.1	0.449698
1.735017	0.1	0.352724
1.736683	0.1	0.262158
1.738350	0.1	0.177082
1.740017	0.1	0.095381
1.741683	0.1	0.016191
1.743350	0.1	-0.059493
1.745017	0.1	-0.130353
1.746683	0.1	-0.196132
1.748350	0.1	-0.257385
1.750017	0.1	-0.314564
1.751683	0.1	-0.367872
1.753350	0.1	-0.417628
1.755017	0.1	-0.464064
1.756683	0.1	-0.507222
1.758350	0.1	-0.547674
1.760017	0.1	-0.586621
1.761683	0.1	-0.624820
1.763350	0.1	-0.661863
1.765017	0.1	-0.696848
1.766683	0.1	-0.729142
1.768350	0.1	-0.758413
1.770017	0.1	-0.784649
1.771683	0.1	-0.808262
1.773350	0.1	-0.829888
1.775017	0.1	-0.850083
1.776683	0.1	-0.869059
1.778350	0.1	-0.886838
1.780017	0.1	-0.903332
1.781683	0.1	-0.918191
1.783350	0.1	-0.931388
1.785017	0.1	-0.943667
1.786683	0.1	-0.955677
1.788350	0.1	-0.967202
1.790017	0.1	-0.977945
1.791683	0.1	-0.988273
1.793350	0.1	-0.998396
1.795017	0.1	-1.007752
1.796683	0.1	-1.015440
1.798350	0.1	-1.020851
1.800017	0.1	-1.024143
1.801683	0.1	-1.026350
1.803350	0.1	-1.028683
1.805017	0.1	-1.031775
1.806683	0.1	-1.035524
1.808350	0.1	-1.039505
1.810017	0.1	-1.043440
1.811683	0.1	-1.047282
1.813350	0.1	-1.050667
1.815017	0.1	-1.052949
1.816683	0.1	-1.053875
1.818350	0.1	-1.053694
1.820017	0.1	-1.052725
1.821683	0.1	-1.051137
1.823350	0.1	-1.048883
1.825017	0.1	-1.045731
1.826683	0.1	-1.041656
1.828350	0.1	-1.037181
1.830017	0.1	-1.033037
1.831683	0.1	-1.029572
1.833350	0.1	-1.026685
1.835017	0.1	-1.024348
1.836683	0.1	-1.022727
1.838350	0.1	-1.021703
1.840017	0.1	-1.020809
1.841683	0.1	-1.019896
1.843350	0.1	-1.019221
1.845017	0.1	-1.018625
1.846683	0.1	-1.017302
1.848350	0.1	-1.014709
1.850017	0.1	-1.011174
1.851683	0.1	-1.007412
1.853350	0.1	-1.003766
1.855017	0.1	-1.000199
1.856683	0.1	-0.996566
1.858350	0.1	-0.992101
1.860017	0.1	-0.984883
1.861683	0.1	-0.972897
1.863350	0.1	-0.955504
1.865017	0.1	-0.933092
1.866683	0.1	-0.905790
1.868350	0.1	-0.873460
1.870017	0.1	-0.836728
1.871683	0.1	-0.797096
1.873350	0.1	-0.755754
1.875017	0.1	-0.712867
1.876683	0.1	-0.668168
1.878350	0.1	-0.621635
1.880017	0.1	-0.573359
1.881683	0.1	-0.523566
1.883350	0.1	-0.473256
1.885017	0.1	-0.424171
1.886683	0.1	-0.377856
1.888350	0.1	-0.335504
1.890017	0.1	-0.298554
1.891683	0.1	-0.268472
1.893350	0.1	-0.246074
1.895017	0.1	-0.231499
1.896683	0.1	-0.224640
1.898350	0.1	-0.225045
1.900017	0.1	-0.231029
1.901683	0.1	-0.240053
1.903350	0.1	-0.250852
1.905017	0.1	-0.263932
1.906683	0.1	-0.279676
1.908350	0.1	-0.297511
1.910017	0.1	-0.316943
1.911683	0.1	-0.337809
1.913350	0.1	-0.359598
1.915017	0.1	-0.381358
1.916683	0.1	-0.402373
1.918350	0.1	-0.422490
1.920017	0.1	-0.441684
1.921683	0.1	-0.459612
1.923350	0.1	-0.475966
1.925017	0.1	-0.490919
1.926683	0.1	-0.504814
1.928350	0.1	-0.517676
1.930017	0.1	-0.529471
1.931683	0.1	-0.540279
1.933350	0.1	-0.549736
1.935017	0.1	-0.556968
1.936683	0.1	-0.561900
1.938350	0.1	-0.565909
1.940017	0.1	-0.570440
1.941683	0.1	-0.575776
1.943350	0.1	-0.581280
1.945017	0.1	-0.586188
1.946683	0.1	-0.590393
1.948350	0.1	-0.594533
1.950017	0.1	-0.598938
1.951683	0.1	-0.602887
1.953350	0.1	-0.605132
1.955017	0.1	-0.604768
1.956683	0.1	-0.602286
1.958350	0.1	-0.599842
1.960017	0.1	-0.599544
1.961683	0.1	-0.601541
1.963350	0.1	-0.604624
1.965017	0.1	-0.608065
1.966683	0.1	-0.612061
1.968350	0.1	-0.616545
1.970017	0.1	-0.620759
1.971683	0.1	-0.624191
1.973350	0.1	-0.626985
1.975017	0.1	-0.629285
1.976683	0.1	-0.630808
1.978350	0.1	-0.631134
1.980017	0.1	-0.629881
1.981683	0.1	-0.627055
1.983350	0.1	-0.623781
1.985017	0.1	-0.621900
1.986683	0.1	-0.622394
1.988350	0.1	-0.624629
1.990017	0.1	-0.627167
1.991683	0.1	-0.629127
1.993350	0.1	-0.630645
1.995017	0.1	-0.632070
1.996683	0.1	-0.633537
1.998350	0.1	-0.635162
2.000017	0.1	-0.636955
2.001683	0.1	-0.638589
2.003350	0.1	-0.639618
2.005017	0.1	-0.639493
2.006683	0.1	-0.637821
2.008350	0.1	-0.634957
2.010017	0.1	-0.631567
2.011683	0.1	-0.628009
2.013350	0.1	-0.624494
2.015017	0.1	-0.621639
2.016683	0.1	-0.620373
2.018350	0.1	-0.620894
2.020017	0.1	-0.621942
2.021683	0.1	-0.621798
2.023350	0.1	-0.620075
2.025017	0.1	-0.617774
2.026683	0.1	-0.615856
2.028350	0.1	-0.614477
2.030017	0.1	-0.613504
2.031683	0.1	-0.613243
2.033350	0.1	-0.614310
2.035017	0.1	-0.616661
2.036683	0.1	-0.619283
2.038350	0.1	-0.620871
2.040017	0.1	-0.620666
2.041683	0.1	-0.618710
2.043350	0.1	-0.615628
2.045017	0.1	-0.612531
2.046683	0.1	-0.610682
2.048350	0.1	-0.610459
2.050017	0.1	-0.610910
2.051683	0.1	-0.610668
2.053350	0.1	-0.609248
2.055017	0.1	-0.607106
2.056683	0.1	-0.604680
2.058350	0.1	-0.601900
2.060017	0.1	-0.598929
2.061683	0.1	-0.596615
2.063350	0.1	-0.595544
2.065017	0.1	-0.595050
2.066683	0.1	-0.594025
2.068350	0.1	-0.592167
2.070017	0.1	-0.590077
2.071683	0.1	-0.588545
2.073350	0.1	-0.587855
2.075017	0.1	-0.587692
2.076683	0.1	-0.587692
2.078350	0.1	-0.587679
2.080017	0.1	-0.587231
2.081683	0.1	-0.585145
2.083350	0.1	-0.580316
2.085017	0.1	-0.573425
2.086683	0.1	-0.566607
2.088350	0.1	-0.561415
2.090017	0.1	-0.557909
2.091683	0.1	-0.555357
2.093350	0.1	-0.553061
2.095017	0.1	-0.550775
2.096683	0.1	-0.548461
2.098350	0.1	-0.545718
2.100017	0.1	-0.541834
2.101683	0.1	-0.536740
2.103350	0.1	-0.531469
2.105017	0.1	-0.527082
2.106683	0.1	-0.523468
2.108350	0.1	-0.519566
2.110017	0.1	-0.514709
2.111683	0.1	-0.509233
2.113350	0.1	-0.503710
2.115017	0.1	-0.498197
2.116683	0.1	-0.492446
2.118350	0.1	-0.486434
2.120017	0.1	-0.480562
2.121683	0.1	-0.475328
2.123350	0.1	-0.470858
2.125017	0.1	-0.466807
2.126683	0.1	-0.462541
2.128350	0.1	-0.457359
2.130017	0.1	-0.450681
2.131683	0.1	-0.442360
2.133350	0.1	-0.433140
2.135017	0.1	-0.424795
2.136683	0.1	-0.419146
2.138350	0.1	-0.416674
2.140017	0.1	-0.416040
2.141683	0.1	-0.414974
2.143350	0.1	-0.411710
2.145017	0.1	-0.405856
2.146683	0.1	-0.398075
2.148350	0.1	-0.389018
2.150017	0.1	-0.379332
2.151683	0.1	-0.370210
2.153350	0.1	-0.362499
2.155017	0.1	-0.355728
2.156683	0.1	-0.348948
2.158350	0.1	-0.342242
2.160017	0.1	-0.336785
2.161683	0.1	-0.333246
2.163350	0.1	-0.330899
2.165017	0.1	-0.328715
2.166683	0.1	-0.326354
2.168350	0.1	-0.323788
2.170017	0.1	-0.320617
2.171683	0.1	-0.315947
2.173350	0.1	-0.309278
2.175017	0.1	-0.301534
2.176683	0.1	-0.294442
2.178350	0.1	-0.288673
2.180017	0.1	-0.283676
2.181683	0.1	-0.278694
2.183350	0.1	-0.273236
2.185017	0.1	-0.267350
2.186683	0.1	-0.261473
2.188350	0.1	-0.255858
2.190017	0.1	-0.250582
2.191683	0.1	-0.245860
2.193350	0.1	-0.241525
2.195017	0.1	-0.236817
2.196683	0.1	-0.231615
2.198350	0.1	-0.226982
2.200017	0.1	-0.223997
2.201683	0.1	-0.222465
2.203350	0.1	-0.220840
2.205017	0.1	-0.217562
2.206683	0.1	-0.212435
2.208350	0.1	-0.206600
2.210017	0.1	-0.201468
2.211683	0.1	-0.197981
2.213350	0.1	-0.195894
2.215017	0.1	-0.193696
2.216683	0.1	-0.190088
2.218350	0.1	-0.185384
2.220017	0.1	-0.180961
2.221683	0.1	-0.177817
2.223350	0.1	-0.175713
2.225017	0.1	-0.173589
2.226683	0.1	-0.170814
2.228350	0.1	-0.167512
2.230017	0.1	-0.163959
2.231683	0.1	-0.160509
2.233350	0.1	-0.157612
2.235017	0.1	-0.155373
2.236683	0.1	-0.153310
2.238350	0.1	-0.150744
2.240017	0.1	-0.147684
2.241683	0.1	-0.144853
2.243350	0.1	-0.142753
2.245017	0.1	-0.141170
2.246683	0.1	-0.139317
2.248350	0.1	-0.136369
2.250017	0.1	-0.132252
2.251683	0.1	-0.127563
2.253350	0.1	-0.122562
2.255017	0.1	-0.117160
2.256683	0.1	-0.112075
2.258350	0.1	-0.108643
2.260017	0.1	-0.107326
2.261683	0.1	-0.107181
2.263350	0.1	-0.106795
2.265017	0.1	-0.105393
2.266683	0.1	-0.103144
2.268350	0.1	-0.100629
2.270017	0.1	-0.098296
2.271683	0.1	-0.096508
2.273350	0.1	-0.095600
2.275017	0.1	-0.095437
2.276683	0.1	-0.095265
2.278350	0.1	-0.094390
2.280017	0.1	-0.092620
2.281683	0.1	-0.090441
2.283350	0.1	-0.088974
2.285017	0.1	-0.089142
2.286683	0.1	-0.090497
2.288350	0.1	-0.091563
2.290017	0.1	-0.091386
2.291683	0.1	-0.090278
2.293350	0.1	-0.089067
2.295017	0.1	-0.088047
2.296683	0.1	-0.086753
2.298350	0.1	-0.084816
2.300017	0.1	-0.082501
2.301683	0.1	-0.080275
2.303350	0.1	-0.078445
2.305017	0.1	-0.077263
2.306683	0.1	-0.076978
2.308350	0.1	-0.077765
2.310017	0.1	-0.079405
2.311683	0.1	-0.081309
2.313350	0.1	-0.082850
2.315017	0.1	-0.083526
2.316683	0.1	-0.082916
2.318350	0.1	-0.080960
2.320017	0.1	-0.078264
2.321683	0.1	-0.075833
2.323350	0.1	-0.074287
2.325017	0.1	-0.073244
2.326683	0.1	-0.071535
2.328350	0.1	-0.068587
2.330017	0.1	-0.065560
2.331683	0.1	-0.064536
2.333350	0.1	-0.066441
2.335017	0.1	-0.070091
2.336683	0.1	-0.073141
2.338350	0.1	-0.073905
2.340017	0.1	-0.072466
2.341683	0.1	-0.070208
2.343350	0.1	-0.068294
2.345017	0.1	-0.066883
2.346683	0.1	-0.065397
2.348350	0.1	-0.063181
2.350017	0.1	-0.060182
2.351683	0.1	-0.056927
2.353350	0.1	-0.053961
2.355017	0.1	-0.051656
2.356683	0.1	-0.050128
2.358350	0.1	-0.049090
2.360017	0.1	-0.048080
2.361683	0.1	-0.046929
2.363350	0.1	-0.045993
2.365017	0.1	-0.045919
2.366683	0.1	-0.046971
2.368350	0.1	-0.048690
2.370017	0.1	-0.050529
2.371683	0.1	-0.052364
2.373350	0.1	-0.053975
2.375017	0.1	-0.054771
2.376683	0.1	-0.054445
2.378350	0.1	-0.053532
2.380017	0.1	-0.053020
2.381683	0.1	-0.053556
2.383350	0.1	-0.055106
2.385017	0.1	-0.057337
2.386683	0.1	-0.059800
2.388350	0.1	-0.061467
2.390017	0.1	-0.061058
2.391683	0.1	-0.058478
2.393350	0.1	-0.054990
2.395017	0.1	-0.051945
2.396683	0.1	-0.049784
2.398350	0.1	-0.048089
2.400017	0.1	-0.046282
2.401683	0.1	-0.044275
2.403350	0.1	-0.042608
2.405017	0.1	-0.041891
2.406683	0.1	-0.042031
2.408350	0.1	-0.042459
2.410017	0.1	-0.043032
2.411683	0.1	-0.044131
2.413350	0.1	-0.046059
2.415017	0.1	-0.048848
2.416683	0.1	-0.052149
2.418350	0.1	-0.054748
2.420017	0.1	-0.055325
2.421683	0.1	-0.054170
2.423350	0.1	-0.052773
2.425017	0.1	-0.052084
2.426683	0.1	-0.051996
2.428350	0.1	-0.051837
2.430017	0.1	-0.050981
2.431683	0.1	-0.049425
2.433350	0.1	-0.047768
2.435017	0.1	-0.046561
2.436683	0.1	-0.046049
2.438350	0.1	-0.046506
2.440017	0.1	-0.047912
2.441683	0.1	-0.049192
2.443350	0.1	-0.048988
2.445017	0.1	-0.047232
2.446683	0.1	-0.045206
2.448350	0.1	-0.044205
2.450017	0.1	-0.044657
2.451683	0.1	-0.046245
2.453350	0.1	-0.048256
2.455017	0.1	-0.049747
2.456683	0.1	-0.049970
2.458350	0.1	-0.048988
2.460017	0.1	-0.047819
2.461683	0.1	-0.047600
2.463350	0.1	-0.048722
2.465017	0.1	-0.050934
2.466683	0.1	-0.053816
2.468350	0.1	-0.056769
2.470017	0.1	-0.058892
2.471683	0.1	-0.059311
2.473350	0.1	-0.057723
2.475017	0.1	-0.054846
2.476683	0.1	-0.052177
2.478350	0.1	-0.050971
2.480017	0.1	-0.051311
2.481683	0.1	-0.052443
2.483350	0.1	-0.053989
2.485017	0.1	-0.056224
2.486683	0.1	-0.059074
2.488350	0.1	-0.061900
2.490017	0.1	-0.064289
2.491683	0.1	-0.066347
2.493350	0.1	-0.068271
2.495017	0.1	-0.070208
2.496683	0.1	-0.072327
2.498350	0.1	-0.074646
2.500017	0.1	-0.076629
2.501683	0.1	-0.077328
2.503350	0.1	-0.076313
2.505017	0.1	-0.074222
2.506683	0.1	-0.072061
2.508350	0.1	-0.070240
2.510017	0.1	-0.068541
2.511683	0.1	-0.066711
2.513350	0.1	-0.064769
2.515017	0.1	-0.063032
2.516683	0.1	-0.061966
2.518350	0.1	-0.061900
2.520017	0.1	-0.062757
2.521683	0.1	-0.064289
2.523350	0.1	-0.066115
2.525017	0.1	-0.067446
2.526683	0.1	-0.067330
2.528350	0.1	-0.065314
2.530017	0.1	-0.061961
2.531683	0.1	-0.058711
2.533350	0.1	-0.056815
2.535017	0.1	-0.056643
2.536683	0.1	-0.058059
2.538350	0.1	-0.060778
2.540017	0.1	-0.064122
2.541683	0.1	-0.066948
2.543350	0.1	-0.068131
2.545017	0.1	-0.067106
2.546683	0.1	-0.064410
2.548350	0.1	-0.061681
2.550017	0.1	-0.060811
2.551683	0.1	-0.062790
2.553350	0.1	-0.066883
2.555017	0.1	-0.070976
2.556683	0.1	-0.073384
2.558350	0.1	-0.074171
2.560017	0.1	-0.074389
2.561683	0.1	-0.074720
2.563350	0.1	-0.075195
2.565017	0.1	-0.075730
2.566683	0.1	-0.076382
2.568350	0.1	-0.076909
2.570017	0.1	-0.076485
2.571683	0.1	-0.074506
2.573350	0.1	-0.071405
2.575017	0.1	-0.068066
2.576683	0.1	-0.065179
2.578350	0.1	-0.063325
2.580017	0.1	-0.062636
2.581683	0.1	-0.062445
2.583350	0.1	-0.061891
2.585017	0.1	-0.060652
2.586683	0.1	-0.059106
2.588350	0.1	-0.058068
2.590017	0.1	-0.058296
2.591683	0.1	-0.060019
2.593350	0.1	-0.062650
2.595017	0.1	-0.065118
2.596683	0.1	-0.066692
2.598350	0.1	-0.067251
2.600017	0.1	-0.067116
2.601683	0.1	-0.066813
2.603350	0.1	-0.066715
2.605017	0.1	-0.066734
2.606683	0.1	-0.066347
2.608350	0.1	-0.065290
2.610017	0.1	-0.064024
2.611683	0.1	-0.063195
2.613350	0.1	-0.062999
2.615017	0.1	-0.063214
2.616683	0.1	-0.063586
2.618350	0.1	-0.064503
2.620017	0.1	-0.066836
2.621683	0.1	-0.070576
2.623350	0.1	-0.074073
2.625017	0.1	-0.075037
2.626683	0.1	-0.072392
2.628350	0.1	-0.067512
2.630017	0.1	-0.063307
2.631683	0.1	-0.061919
2.633350	0.1	-0.063432
2.635017	0.1	-0.066268
2.636683	0.1	-0.068634
2.638350	0.1	-0.069784
2.640017	0.1	-0.070008
2.641683	0.1	-0.069723
2.643350	0.1	-0.068890
2.645017	0.1	-0.067498
2.646683	0.1	-0.066506
2.648350	0.1	-0.067083
2.650017	0.1	-0.069072
2.651683	0.1	-0.071130
2.653350	0.1	-0.072080
2.655017	0.1	-0.071675
2.656683	0.1	-0.070482
2.658350	0.1	-0.069235
2.660017	0.1	-0.068271
2.661683	0.1	-0.067530
2.663350	0.1	-0.067060
2.665017	0.1	-0.067167
2.666683	0.1	-0.067786
2.668350	0.1	-0.068285
2.670017	0.1	-0.068303
2.671683	0.1	-0.068094
2.673350	0.1	-0.067921
2.675017	0.1	-0.067865
2.676683	0.1	-0.067856
2.678350	0.1	-0.067623
2.680017	0.1	-0.067083
2.681683	0.1	-0.066515
2.683350	0.1	-0.065938
2.685017	0.1	-0.064746
2.686683	0.1	-0.062264
2.688350	0.1	-0.058487
2.690017	0.1	-0.054687
2.691683	0.1	-0.052713
2.693350	0.1	-0.053444
2.695017	0.1	-0.056424
2.696683	0.1	-0.060662
2.698350	0.1	-0.065411
2.700017	0.1	-0.070017
2.701683	0.1	-0.073379
2.703350	0.1	-0.074478
2.705017	0.1	-0.073495
2.706683	0.1	-0.071749
2.708350	0.1	-0.070962
2.710017	0.1	-0.071852
2.711683	0.1	-0.073011
2.713350	0.1	-0.072625
2.715017	0.1	-0.070697
2.716683	0.1	-0.068638
2.718350	0.1	-0.067614
2.720017	0.1	-0.067651
2.721683	0.1	-0.067954
2.723350	0.1	-0.067842
2.725017	0.1	-0.067367
2.726683	0.1	-0.066953
2.728350	0.1	-0.066473
2.730017	0.1	-0.065346
2.731683	0.1	-0.063661
2.733350	0.1	-0.062394
2.735017	0.1	-0.062417
2.736683	0.1	-0.063791
2.738350	0.1	-0.065775
2.740017	0.1	-0.067344
2.741683	0.1	-0.067810
2.743350	0.1	-0.067228
2.745017	0.1	-0.066208
2.746683	0.1	-0.065002
2.748350	0.1	-0.063283
2.750017	0.1	-0.060881
2.751683	0.1	-0.058496
2.753350	0.1	-0.057286
2.755017	0.1	-0.057723
2.756683	0.1	-0.059451
2.758350	0.1	-0.061886
2.760017	0.1	-0.064168
2.761683	0.1	-0.065286
2.763350	0.1	-0.065044
2.765017	0.1	-0.064229
2.766683	0.1	-0.063367
2.768350	0.1	-0.062105
2.770017	0.1	-0.060289
2.771683	0.1	-0.058683
2.773350	0.1	-0.058059
2.775017	0.1	-0.058184
2.776683	0.1	-0.058087
2.778350	0.1	-0.057095
2.780017	0.1	-0.055442
2.781683	0.1	-0.053886
2.783350	0.1	-0.052913
2.785017	0.1	-0.052499
2.786683	0.1	-0.052652
2.788350	0.1	-0.053672
2.790017	0.1	-0.055707
2.791683	0.1	-0.058278
2.793350	0.1	-0.060336
2.795017	0.1	-0.061146
2.796683	0.1	-0.060974
2.798350	0.1	-0.060769
2.800017	0.1	-0.061383
2.801683	0.1	-0.062753
2.803350	0.1	-0.063963
2.805017	0.1	-0.064108
2.806683	0.1	-0.063078
2.808350	0.1	-0.061612
2.810017	0.1	-0.060499
2.811683	0.1	-0.059935
2.813350	0.1	-0.059563
2.815017	0.1	-0.058846
2.816683	0.1	-0.057472
2.818350	0.1	-0.055749
2.820017	0.1	-0.054520
2.821683	0.1	-0.054273
2.823350	0.1	-0.054492
2.825017	0.1	-0.054138
2.826683	0.1	-0.052988
2.828350	0.1	-0.051823
2.830017	0.1	-0.051097
2.831683	0.1	-0.050482
2.833350	0.1	-0.049900
2.835017	0.1	-0.049905
2.836683	0.1	-0.050953
2.838350	0.1	-0.053034
2.840017	0.1	-0.056075
2.841683	0.1	-0.059698
2.843350	0.1	-0.062808
2.845017	0.1	-0.064238
2.846683	0.1	-0.063749
2.848350	0.1	-0.061975
2.850017	0.1	-0.059539
2.851683	0.1	-0.056801
2.853350	0.1	-0.054417
2.855017	0.1	-0.053374
2.856683	0.1	-0.054291
2.858350	0.1	-0.056825
2.860017	0.1	-0.059828
2.861683	0.1	-0.062096
2.863350	0.1	-0.062962
2.865017	0.1	-0.062324
2.866683	0.1	-0.060434
2.868350	0.1	-0.057817
2.870017	0.1	-0.055288
2.871683	0.1	-0.053775
2.873350	0.1	-0.053691
2.875017	0.1	-0.054203
2.876683	0.1	-0.053546
2.878350	0.1	-0.050785
2.880017	0.1	-0.047055
2.881683	0.1	-0.044382
2.883350	0.1	-0.043847
2.885017	0.1	-0.045216
2.886683	0.1	-0.047688
2.888350	0.1	-0.050678
2.890017	0.1	-0.053882
2.891683	0.1	-0.057025
2.893350	0.1	-0.059768
2.895017	0.1	-0.061826
2.896683	0.1	-0.063120
2.898350	0.1	-0.063647
2.900017	0.1	-0.063214
2.901683	0.1	-0.061844
2.903350	0.1	-0.060140
2.905017	0.1	-0.058571
2.906683	0.1	-0.057053
2.908350	0.1	-0.055651
2.910017	0.1	-0.054915
2.911683	0.1	-0.055130
2.913350	0.1	-0.055884
2.915017	0.1	-0.056624
2.916683	0.1	-0.057225
2.918350	0.1	-0.057835
2.920017	0.1	-0.058380
2.921683	0.1	-0.058231
2.923350	0.1	-0.056666
2.925017	0.1	-0.053863
2.926683	0.1	-0.051027
2.928350	0.1	-0.049328
2.930017	0.1	-0.048946
2.931683	0.1	-0.049248
2.933350	0.1	-0.049705
2.935017	0.1	-0.050450
2.936683	0.1	-0.051823
2.938350	0.1	-0.053612
2.940017	0.1	-0.055297
2.941683	0.1	-0.056820
2.943350	0.1	-0.058501
2.945017	0.1	-0.060201
2.946683	0.1	-0.060922
2.948350	0.1	-0.059530
2.950017	0.1	-0.056252
2.951683	0.1	-0.053290
2.953350	0.1	-0.052969
2.955017	0.1	-0.055381
2.956683	0.1	-0.058552
2.958350	0.1	-0.060350
2.960017	0.1	-0.059824
2.961683	0.1	-0.057486
2.963350	0.1	-0.054962
2.965017	0.1	-0.053942
2.966683	0.1	-0.054911
2.968350	0.1	-0.056690
2.970017	0.1	-0.057337
2.971683	0.1	-0.055744
2.973350	0.1	-0.052606
2.975017	0.1	-0.049779
2.976683	0.1	-0.048550
2.978350	0.1	-0.048592
2.980017	0.1	-0.048829
2.981683	0.1	-0.048853
2.983350	0.1	-0.049029
2.985017	0.1	-0.049681
2.986683	0.1	-0.050562
2.988350	0.1	-0.051381
2.990017	0.1	-0.052564
2.991683	0.1	-0.054827
2.993350	0.1	-0.058147
2.995017	0.1	-0.061439
2.996683	0.1	-0.063404
2.998350	0.1	-0.063763
3.000017	0.1	-0.063279
3.001683	0.1	-0.062576
3.003350	0.1	-0.061649
3.005017	0.1	-0.060615
3.006683	0.1	-0.059833
3.008350	0.1	-0.059418
3.010017	0.1	-0.059013
3.011683	0.1	-0.057998
3.013350	0.1	-0.055837
3.015017	0.1	-0.052620
3.016683	0.1	-0.049490
3.018350	0.1	-0.048093
3.020017	0.1	-0.048866
3.021683	0.1	-0.050734
3.023350	0.1	-0.052527
3.025017	0.1	-0.053658
3.026683	0.1	-0.054119
3.028350	0.1	-0.054408
3.030017	0.1	-0.054776
3.031683	0.1	-0.054711
3.033350	0.1	-0.053798
3.035017	0.1	-0.052406
3.036683	0.1	-0.050999
3.038350	0.1	-0.049495
3.040017	0.1	-0.048005
3.041683	0.1	-0.047460
3.043350	0.1	-0.048713
3.045017	0.1	-0.051204
3.046683	0.1	-0.053183
3.048350	0.1	-0.053272
3.050017	0.1	-0.051479
3.051683	0.1	-0.048941
3.053350	0.1	-0.047185
3.055017	0.1	-0.047204
3.056683	0.1	-0.049067
3.058350	0.1	-0.052503
3.060017	0.1	-0.057016
3.061683	0.1	-0.061262
3.063350	0.1	-0.063474
3.065017	0.1	-0.063092
3.066683	0.1	-0.061314
3.068350	0.1	-0.059609
3.070017	0.1	-0.058613
3.071683	0.1	-0.058296
3.073350	0.1	-0.058217
3.075017	0.1	-0.057858
3.076683	0.1	-0.057290
3.078350	0.1	-0.057174
3.080017	0.1	-0.057919
3.081683	0.1	-0.059032
3.083350	0.1	-0.059521
3.085017	0.1	-0.058780
3.086683	0.1	-0.057062
3.088350	0.1	-0.055358
3.090017	0.1	-0.054650
3.091683	0.1	-0.055027
3.093350	0.1	-0.055800
3.095017	0.1	-0.056443
3.096683	0.1	-0.056811
3.098350	0.1	-0.056471
3.100017	0.1	-0.054860
3.101683	0.1	-0.052317
3.103350	0.1	-0.050087
3.105017	0.1	-0.049029
3.106683	0.1	-0.049020
3.108350	0.1	-0.049644
3.110017	0.1	-0.050832
3.111683	0.1	-0.052480
3.113350	0.1	-0.054161
3.115017	0.1	-0.055502
3.116683	0.1	-0.056513
3.118350	0.1	-0.057425
3.120017	0.1	-0.058329
3.121683	0.1	-0.058920
3.123350	0.1	-0.058534
3.125017	0.1	-0.056773
3.126683	0.1	-0.054110
3.128350	0.1	-0.051642
3.130017	0.1	-0.050147
3.131683	0.1	-0.049486
3.133350	0.1	-0.049202
3.135017	0.1	-0.049146
3.136683	0.1	-0.049407
3.138350	0.1	-0.049993
3.140017	0.1	-0.050762
3.141683	0.1	-0.051609
3.143350	0.1	-0.052527
3.145017	0.1	-0.053491
3.146683	0.1	-0.054482
3.148350	0.1	-0.055586
3.150017	0.1	-0.056629
3.151683	0.1	-0.057137
3.153350	0.1	-0.056908
3.155017	0.1	-0.056378
3.156683	0.1	-0.056080
3.158350	0.1	-0.055721
3.160017	0.1	-0.054338
3.161683	0.1	-0.051600
3.163350	0.1	-0.048601
3.165017	0.1	-0.047185
3.166683	0.1	-0.048494
3.168350	0.1	-0.051749
3.170017	0.1	-0.054720
3.171683	0.1	-0.055754
3.173350	0.1	-0.055120
3.175017	0.1	-0.053947
3.176683	0.1	-0.052624
3.178350	0.1	-0.050813
3.180017	0.1	-0.048373
3.181683	0.1	-0.045849
3.183350	0.1	-0.044163
3.185017	0.1	-0.044028
3.186683	0.1	-0.045337
3.188350	0.1	-0.046799
3.190017	0.1	-0.046785
3.191683	0.1	-0.045137
3.193350	0.1	-0.043395
3.195017	0.1	-0.043027
3.196683	0.1	-0.044047
3.198350	0.1	-0.045374
3.200017	0.1	-0.046124
3.201683	0.1	-0.046529
3.203350	0.1	-0.047730
3.205017	0.1	-0.050305
3.206683	0.1	-0.053267
3.208350	0.1	-0.055064
3.210017	0.1	-0.055176
3.211683	0.1	-0.054250
3.213350	0.1	-0.053099
3.215017	0.1	-0.052107
3.216683	0.1	-0.051069
3.218350	0.1	-0.049546
3.220017	0.1	-0.047665
3.221683	0.1	-0.046166
3.223350	0.1	-0.045593
3.225017	0.1	-0.045924
3.226683	0.1	-0.046785
3.228350	0.1	-0.047777
3.230017	0.1	-0.048634
3.231683	0.1	-0.048936
3.233350	0.1	-0.048256
3.235017	0.1	-0.046869
3.236683	0.1	-0.045742
3.238350	0.1	-0.045379
3.240017	0.1	-0.045281
3.241683	0.1	-0.044983
3.243350	0.1	-0.044731
3.245017	0.1	-0.044946
3.246683	0.1	-0.045602
3.248350	0.1	-0.046035
3.250017	0.1	-0.045318
3.251683	0.1	-0.043251
3.253350	0.1	-0.040876
3.255017	0.1	-0.039577
3.256683	0.1	-0.039809
3.258350	0.1	-0.041067
3.260017	0.1	-0.042720
3.261683	0.1	-0.044648
3.263350	0.1	-0.047018
3.265017	0.1	-0.049486
3.266683	0.1	-0.050827
3.268350	0.1	-0.049970
3.270017	0.1	-0.047241
3.271683	0.1	-0.044205
3.273350	0.1	-0.042198
3.275017	0.1	-0.041118
3.276683	0.1	-0.039926
3.278350	0.1	-0.038217
3.280017	0.1	-0.036578
3.281683	0.1	-0.035609
3.283350	0.1	-0.035539
3.285017	0.1	-0.036401
3.286683	0.1	-0.038017
3.288350	0.1	-0.039842
3.290017	0.1	-0.041001
3.291683	0.1	-0.040666
3.293350	0.1	-0.038822
3.295017	0.1	-0.036680
3.296683	0.1	-0.035907
3.298350	0.1	-0.037439
3.300017	0.1	-0.040946
3.301683	0.1	-0.044904
3.303350	0.1	-0.047348
3.305017	0.1	-0.047195
3.306683	0.1	-0.045006
3.308350	0.1	-0.042352
3.310017	0.1	-0.040638
3.311683	0.1	-0.040289
3.313350	0.1	-0.040685
3.315017	0.1	-0.040932
3.316683	0.1	-0.040792
3.318350	0.1	-0.040908
3.320017	0.1	-0.042203
3.321683	0.1	-0.045090
3.323350	0.1	-0.048955
3.325017	0.1	-0.052378
3.326683	0.1	-0.053947
3.328350	0.1	-0.053099
3.330017	0.1	-0.050166
3.331683	0.1	-0.045924
3.333350	0.1	-0.041528
3.335017	0.1	-0.038273
3.336683	0.1	-0.036666
3.338350	0.1	-0.036084
3.340017	0.1	-0.035535
3.341683	0.1	-0.034710
3.343350	0.1	-0.034082
3.345017	0.1	-0.033784
3.346683	0.1	-0.033160
3.348350	0.1	-0.031665
3.350017	0.1	-0.029714
3.351683	0.1	-0.028806
3.353350	0.1	-0.030706
3.355017	0.1	-0.035749
3.356683	0.1	-0.041928
3.358350	0.1	-0.046189
3.360017	0.1	-0.046436
3.361683	0.1	-0.042845
3.363350	0.1	-0.037579
3.365017	0.1	-0.033262
3.366683	0.1	-0.031507
3.368350	0.1	-0.032429
3.370017	0.1	-0.035195
3.371683	0.1	-0.038715
3.373350	0.1	-0.041937
3.375017	0.1	-0.044047
3.376683	0.1	-0.044708
3.378350	0.1	-0.044238
3.380017	0.1	-0.043632
3.381683	0.1	-0.043679
3.383350	0.1	-0.044205
3.385017	0.1	-0.044489
3.386683	0.1	-0.043926
3.388350	0.1	-0.042263
3.390017	0.1	-0.039698
3.391683	0.1	-0.036890
3.393350	0.1	-0.034757
3.395017	0.1	-0.034017
3.396683	0.1	-0.034850
3.398350	0.1	-0.036960
3.400017	0.1	-0.039693
3.401683	0.1	-0.042343
3.403350	0.1	-0.044280
3.405017	0.1	-0.044797
3.406683	0.1	-0.043507
3.408350	0.1	-0.041071
3.410017	0.1	-0.038953
3.411683	0.1	-0.038422
3.413350	0.1	-0.039856
3.415017	0.1	-0.043004
3.416683	0.1	-0.047293
3.418350	0.1	-0.051926
3.420017	0.1	-0.055959
3.421683	0.1	-0.058287
3.423350	0.1	-0.057966
3.425017	0.1	-0.055358
3.426683	0.1	-0.052061
3.428350	0.1	-0.049383
3.430017	0.1	-0.047456
3.431683	0.1	-0.045891
3.433350	0.1	-0.044592
3.435017	0.1	-0.043702
3.436683	0.1	-0.043334
3.438350	0.1	-0.043791
3.440017	0.1	-0.045565
3.441683	0.1	-0.048708
3.443350	0.1	-0.052233
3.445017	0.1	-0.054347
3.446683	0.1	-0.053756
3.448350	0.1	-0.050650
3.450017	0.1	-0.046641
3.451683	0.1	-0.043618
3.453350	0.1	-0.042529
3.455017	0.1	-0.043032
3.456683	0.1	-0.044159
3.458350	0.1	-0.045570
3.460017	0.1	-0.048024
3.461683	0.1	-0.052215
3.463350	0.1	-0.057938
3.465017	0.1	-0.065337
3.466683	0.1	-0.075530
3.468350	0.1	-0.089249
3.470017	0.1	-0.106045
3.471683	0.1	-0.125207
3.473350	0.1	-0.146097
3.475017	0.1	-0.167643
3.476683	0.1	-0.188313
3.478350	0.1	-0.206581
3.480017	0.1	-0.221469
3.481683	0.1	-0.232519
3.483350	0.1	-0.239159
3.485017	0.1	-0.240975
3.486683	0.1	-0.238526
3.488350	0.1	-0.232672
3.490017	0.1	-0.223396
3.491683	0.1	-0.210097
3.493350	0.1	-0.192719
3.495017	0.1	-0.171820
3.496683	0.1	-0.148015
3.498350	0.1	-0.122278
3.500017	0.1	-0.096266
3.501683	0.1	-0.071605
3.503350	0.1	-0.049109
3.505017	0.1	-0.028941
3.506683	0.1	-0.011325
3.508350	0.1	0.003106
3.510017	0.1	0.013839
3.511683	0.1	0.021025
3.513350	0.1	0.025094
3.515017	0.1	0.026347
3.516683	0.1	0.025267
3.518350	0.1	0.022892
3.520017	0.1	0.020810
3.521683	0.1	0.020359
3.523350	0.1	0.021299
3.525017	0.1	0.022301
3.526683	0.1	0.022841
3.528350	0.1	0.023539
3.530017	0.1	0.024787
3.531683	0.1	0.026054
3.533350	0.1	0.026552
3.535017	0.1	0.025970
3.536683	0.1	0.024503
3.538350	0.1	0.023004
3.540017	0.1	0.022934
3.541683	0.1	0.024806
3.543350	0.1	0.027167
3.545017	0.1	0.028247
3.546683	0.1	0.027870
3.548350	0.1	0.027027
3.550017	0.1	0.026487
3.551683	0.1	0.026408
3.553350	0.1	0.026575
3.555017	0.1	0.026571
3.556683	0.1	0.026254
3.558350	0.1	0.026268
3.560017	0.1	0.027441
3.561683	0.1	0.029565
3.563350	0.1	0.031330
3.565017	0.1	0.031665
3.566683	0.1	0.030315
3.568350	0.1	0.027535
3.570017	0.1	0.024051
3.571683	0.1	0.021020
3.573350	0.1	0.019283
3.575017	0.1	0.018752
3.576683	0.1	0.018729
3.578350	0.1	0.018394
3.580017	0.1	0.017020
3.581683	0.1	0.014296
3.583350	0.1	0.010887
3.585017	0.1	0.008214
3.586683	0.1	0.007362
3.588350	0.1	0.008326
3.590017	0.1	0.010347
3.591683	0.1	0.012647
3.593350	0.1	0.014724
3.595017	0.1	0.016550
3.596683	0.1	0.018235
3.598350	0.1	0.019381
3.600017	0.1	0.019502
3.601683	0.1	0.018924
3.603350	0.1	0.018640
3.605017	0.1	0.019395
3.606683	0.1	0.020834
3.608350	0.1	0.021909
3.610017	0.1	0.021905
3.611683	0.1	0.020512
3.613350	0.1	0.017704
3.615017	0.1	0.013993
3.616683	0.1	0.010114
3.618350	0.1	0.006566
3.620017	0.1	0.003944
3.621683	0.1	0.002850
3.623350	0.1	0.003190
3.625017	0.1	0.004000
3.626683	0.1	0.004205
3.628350	0.1	0.003502
3.630017	0.1	0.002454
3.631683	0.1	0.001732
3.633350	0.1	0.001173
3.635017	0.1	-0.000121
3.636683	0.1	-0.002561
3.638350	0.1	-0.005257
3.640017	0.1	-0.006962
3.641683	0.1	-0.007562
3.643350	0.1	-0.007926
3.645017	0.1	-0.008577
3.646683	0.1	-0.009341
3.648350	0.1	-0.010007
3.650017	0.1	-0.010431
3.651683	0.1	-0.010286
3.653350	0.1	-0.009499
3.655017	0.1	-0.008736
3.656683	0.1	-0.008931
3.658350	0.1	-0.010245
3.660017	0.1	-0.011679
3.661683	0.1	-0.011967
3.663350	0.1	-0.010678
3.665017	0.1	-0.008596
3.666683	0.1	-0.007185
3.668350	0.1	-0.007395
3.670017	0.1	-0.008992
3.671683	0.1	-0.011004
3.673350	0.1	-0.012475
3.675017	0.1	-0.013062
3.676683	0.1	-0.013104
3.678350	0.1	-0.013015
3.680017	0.1	-0.012806
3.681683	0.1	-0.012275
3.683350	0.1	-0.011562
3.685017	0.1	-0.011227
3.686683	0.1	-0.011572
3.688350	0.1	-0.012317
3.690017	0.1	-0.012894
3.691683	0.1	-0.012722
3.693350	0.1	-0.011562
3.695017	0.1	-0.009788
3.696683	0.1	-0.008182
3.698350	0.1	-0.007218
3.700017	0.1	-0.006277
3.701683	0.1	-0.004265
3.703350	0.1	-0.001271
3.705017	0.1	0.001332
3.706683	0.1	0.002282
3.708350	0.1	0.001420
3.710017	0.1	-0.000405
3.711683	0.1	-0.002240
3.713350	0.1	-0.003697
3.715017	0.1	-0.004866
3.716683	0.1	-0.006296
3.718350	0.1	-0.008680
3.720017	0.1	-0.012014
3.721683	0.1	-0.015292
3.723350	0.1	-0.017220
3.725017	0.1	-0.017174
3.726683	0.1	-0.015479
3.728350	0.1	-0.013062
3.730017	0.1	-0.011167
3.731683	0.1	-0.010692
3.733350	0.1	-0.011479
3.735017	0.1	-0.012778
3.736683	0.1	-0.014175
3.738350	0.1	-0.015325
3.740017	0.1	-0.015772
3.741683	0.1	-0.015819
3.743350	0.1	-0.016410
3.745017	0.1	-0.017826
3.746683	0.1	-0.019255
3.748350	0.1	-0.019670
3.750017	0.1	-0.018799
3.751683	0.1	-0.017122
3.753350	0.1	-0.015176
3.755017	0.1	-0.013267
3.756683	0.1	-0.011576
3.758350	0.1	-0.010203
3.760017	0.1	-0.009597
3.761683	0.1	-0.010510
3.763350	0.1	-0.012699
3.765017	0.1	-0.014598
3.766683	0.1	-0.015167
3.768350	0.1	-0.014766
3.770017	0.1	-0.014333
3.771683	0.1	-0.014887
3.773350	0.1	-0.017229
3.775017	0.1	-0.021239
3.776683	0.1	-0.025746
3.778350	0.1	-0.029122
3.780017	0.1	-0.030114
3.781683	0.1	-0.028508
3.783350	0.1	-0.025136
3.785017	0.1	-0.021150
3.786683	0.1	-0.017672
3.788350	0.1	-0.015642
3.790017	0.1	-0.015046
3.791683	0.1	-0.014794
3.793350	0.1	-0.014110
3.795017	0.1	-0.013462
3.796683	0.1	-0.013416
3.798350	0.1	-0.013318
3.800017	0.1	-0.012266
3.801683	0.1	-0.010743
3.803350	0.1	-0.010161
3.805017	0.1	-0.011260
3.806683	0.1	-0.013574
3.808350	0.1	-0.016070
3.810017	0.1	-0.017756
3.811683	0.1	-0.018002
3.813350	0.1	-0.016922
3.815017	0.1	-0.015427
3.816683	0.1	-0.014706
3.818350	0.1	-0.015283
3.820017	0.1	-0.016666
3.821683	0.1	-0.018124
3.823350	0.1	-0.019581
3.825017	0.1	-0.021276
3.826683	0.1	-0.022934
3.828350	0.1	-0.023921
3.830017	0.1	-0.023874
3.831683	0.1	-0.022794
3.833350	0.1	-0.020969
3.835017	0.1	-0.018897
3.836683	0.1	-0.017011
3.838350	0.1	-0.015660
3.840017	0.1	-0.015176
3.841683	0.1	-0.015609
3.843350	0.1	-0.016931
3.845017	0.1	-0.019209
3.846683	0.1	-0.021951
3.848350	0.1	-0.023842
3.850017	0.1	-0.023781
3.851683	0.1	-0.021728
3.853350	0.1	-0.018352
3.855017	0.1	-0.014640
3.856683	0.1	-0.011558
3.858350	0.1	-0.009835
3.860017	0.1	-0.010072
3.861683	0.1	-0.012433
3.863350	0.1	-0.016084
3.865017	0.1	-0.019534
3.866683	0.1	-0.021299
3.868350	0.1	-0.020307
3.870017	0.1	-0.016964
3.871683	0.1	-0.013425
3.873350	0.1	-0.011809
3.875017	0.1	-0.012661
3.876683	0.1	-0.015213
3.878350	0.1	-0.018133
3.880017	0.1	-0.020200
3.881683	0.1	-0.021122
3.883350	0.1	-0.021574
3.885017	0.1	-0.022259
3.886683	0.1	-0.023055
3.888350	0.1	-0.023344
3.890017	0.1	-0.022813
3.891683	0.1	-0.021718
3.893350	0.1	-0.020582
3.895017	0.1	-0.020117
3.896683	0.1	-0.020936
3.898350	0.1	-0.022724
3.900017	0.1	-0.024359
3.901683	0.1	-0.025132
3.903350	0.1	-0.025313
3.905017	0.1	-0.025528
3.906683	0.1	-0.026012
3.908350	0.1	-0.026529
3.910017	0.1	-0.026533
3.911683	0.1	-0.025495
3.913350	0.1	-0.023488
3.915017	0.1	-0.021062
3.916683	0.1	-0.018873
3.918350	0.1	-0.017760
3.920017	0.1	-0.018408
3.921683	0.1	-0.020573
3.923350	0.1	-0.022925
3.925017	0.1	-0.023874
3.926683	0.1	-0.022599
3.928350	0.1	-0.019423
3.930017	0.1	-0.015385
3.931683	0.1	-0.011809
3.933350	0.1	-0.009933
3.935017	0.1	-0.010207
3.936683	0.1	-0.012112
3.938350	0.1	-0.014948
3.940017	0.1	-0.018473
3.941683	0.1	-0.022305
3.943350	0.1	-0.025150
3.945017	0.1	-0.025700
3.946683	0.1	-0.024182
3.948350	0.1	-0.022296
3.950017	0.1	-0.021639
3.951683	0.1	-0.022380
3.953350	0.1	-0.023372
3.955017	0.1	-0.023162
3.956683	0.1	-0.021025
3.958350	0.1	-0.017532
3.960017	0.1	-0.014128
3.961683	0.1	-0.011879
3.963350	0.1	-0.010938
3.965017	0.1	-0.010966
3.966683	0.1	-0.011628
3.968350	0.1	-0.012666
3.970017	0.1	-0.013728
3.971683	0.1	-0.014356
3.973350	0.1	-0.014328
3.975017	0.1	-0.013970
3.976683	0.1	-0.013900
3.978350	0.1	-0.014505
3.980017	0.1	-0.015628
3.981683	0.1	-0.016466
3.983350	0.1	-0.015977
3.985017	0.1	-0.013993
3.986683	0.1	-0.011707
3.988350	0.1	-0.010589
3.990017	0.1	-0.010906
3.991683	0.1	-0.011707
3.993350	0.1	-0.012396
3.995017	0.1	-0.013248
3.996683	0.1	-0.014468
3.998350	0.1	-0.015856
4.000017	0.1	-0.016927
4.001683	0.1	-0.016978
4.003350	0.1	-0.015809
4.005017	0.1	-0.014217
4.006683	0.1	-0.013411
4.008350	0.1	-0.014021
4.010017	0.1	-0.015488
4.011683	0.1	-0.016531
4.013350	0.1	-0.016266
4.015017	0.1	-0.014836
4.016683	0.1	-0.013048
4.018350	0.1	-0.011646
4.020017	0.1	-0.010841
4.021683	0.1	-0.010366
4.023350	0.1	-0.009649
4.025017	0.1	-0.008293
4.026683	0.1	-0.006729
4.028350	0.1	-0.006021
4.030017	0.1	-0.006766
4.031683	0.1	-0.008731
4.033350	0.1	-0.011087
4.035017	0.1	-0.012699
4.036683	0.1	-0.013011
4.038350	0.1	-0.012778
4.040017	0.1	-0.013136
4.041683	0.1	-0.014240
4.043350	0.1	-0.015069
4.045017	0.1	-0.014286
4.046683	0.1	-0.011446
4.048350	0.1	-0.007362
4.050017	0.1	-0.003437
4.051683	0.1	-0.000768
4.053350	0.1	0.000317
4.055017	0.1	0.000186
4.056683	0.1	-0.000619
4.058350	0.1	-0.001639
4.060017	0.1	-0.002538
4.061683	0.1	-0.003274
4.063350	0.1	-0.004061
4.065017	0.1	-0.005029
4.066683	0.1	-0.006119
4.068350	0.1	-0.007111
4.070017	0.1	-0.007600
4.071683	0.1	-0.007297
4.073350	0.1	-0.006570
4.075017	0.1	-0.006165
4.076683	0.1	-0.006226
4.078350	0.1	-0.006105
4.080017	0.1	-0.005485
4.081683	0.1	-0.005029
4.083350	0.1	-0.005318
4.085017	0.1	-0.005909
4.086683	0.1	-0.006063
4.088350	0.1	-0.005825
4.090017	0.1	-0.005779
4.091683	0.1	-0.006035
4.093350	0.1	-0.006007
4.095017	0.1	-0.005267
4.096683	0.1	-0.003893
4.098350	0.1	-0.002086
4.100017	0.1	-0.000126
4.101683	0.1	0.001392
4.103350	0.1	0.001886
4.105017	0.1	0.001080
4.106683	0.1	-0.000857
4.108350	0.1	-0.003153
4.110017	0.1	-0.004591
4.111683	0.1	-0.004363
4.113350	0.1	-0.002901
4.115017	0.1	-0.001504
4.116683	0.1	-0.000778
4.118350	0.1	-0.000289
4.120017	0.1	0.000065
4.121683	0.1	-0.000312
4.123350	0.1	-0.001858
4.125017	0.1	-0.004550
4.126683	0.1	-0.007753
4.128350	0.1	-0.010370
4.130017	0.1	-0.011828
4.131683	0.1	-0.012782
4.133350	0.1	-0.014124
4.135017	0.1	-0.015902
4.136683	0.1	-0.017737
4.138350	0.1	-0.019390
4.140017	0.1	-0.020461
4.141683	0.1	-0.020205
4.143350	0.1	-0.018198
4.145017	0.1	-0.014990
4.146683	0.1	-0.011488
4.148350	0.1	-0.008149
4.150017	0.1	-0.005262
4.151683	0.1	-0.003637
4.153350	0.1	-0.004126
4.155017	0.1	-0.006319
4.156683	0.1	-0.008424
4.158350	0.1	-0.008913
4.160017	0.1	-0.007832
4.161683	0.1	-0.006384
4.163350	0.1	-0.005695
4.165017	0.1	-0.006096
4.166683	0.1	-0.007227
4.168350	0.1	-0.008531
4.170017	0.1	-0.009388
4.171683	0.1	-0.009020
4.173350	0.1	-0.006813
4.175017	0.1	-0.002864
4.176683	0.1	0.001839
4.178350	0.1	0.005797
4.180017	0.1	0.007660
4.181683	0.1	0.007045
4.183350	0.1	0.004731
4.185017	0.1	0.001797
4.186683	0.1	-0.001141
4.188350	0.1	-0.003893
4.190017	0.1	-0.006407
4.191683	0.1	-0.008605
4.193350	0.1	-0.010300
4.195017	0.1	-0.011148
4.196683	0.1	-0.010864
4.198350	0.1	-0.009607
4.200017	0.1	-0.007893
4.201683	0.1	-0.006054
4.203350	0.1	-0.004312
4.205017	0.1	-0.003036
4.206683	0.1	-0.002468
4.208350	0.1	-0.002552
4.210017	0.1	-0.003222
4.211683	0.1	-0.004754
4.213350	0.1	-0.007371
4.215017	0.1	-0.010449
4.216683	0.1	-0.012736
4.218350	0.1	-0.013304
4.220017	0.1	-0.011977
4.221683	0.1	-0.009486
4.223350	0.1	-0.007325
4.225017	0.1	-0.006733
4.226683	0.1	-0.007646
4.228350	0.1	-0.008903
4.230017	0.1	-0.009290
4.231683	0.1	-0.008279
4.233350	0.1	-0.006016
4.235017	0.1	-0.003092
4.236683	0.1	-0.000475
4.238350	0.1	0.000764
4.240017	0.1	0.000140
4.241683	0.1	-0.001942
4.243350	0.1	-0.004480
4.245017	0.1	-0.006324
4.246683	0.1	-0.006980
4.248350	0.1	-0.006682
4.250017	0.1	-0.005667
4.251683	0.1	-0.004107
4.253350	0.1	-0.002440
4.255017	0.1	-0.001350
4.256683	0.1	-0.001499
4.258350	0.1	-0.003017
4.260017	0.1	-0.005355
4.261683	0.1	-0.007609
4.263350	0.1	-0.008806
4.265017	0.1	-0.008391
4.266683	0.1	-0.006910
4.268350	0.1	-0.005807
4.270017	0.1	-0.006394
4.271683	0.1	-0.008768
4.273350	0.1	-0.011823
4.275017	0.1	-0.014324
4.276683	0.1	-0.015586
4.278350	0.1	-0.015358
4.280017	0.1	-0.013788
4.281683	0.1	-0.011316
4.283350	0.1	-0.008564
4.285017	0.1	-0.006193
4.286683	0.1	-0.004666
4.288350	0.1	-0.004494
4.290017	0.1	-0.006058
4.291683	0.1	-0.008596
4.293350	0.1	-0.010300
4.295017	0.1	-0.010110
4.296683	0.1	-0.008382
4.298350	0.1	-0.005900
4.300017	0.1	-0.003204
4.301683	0.1	-0.000745
4.303350	0.1	0.001146
4.305017	0.1	0.002179
4.306683	0.1	0.001988
4.308350	0.1	0.000414
4.310017	0.1	-0.002054
4.311683	0.1	-0.004605
4.313350	0.1	-0.006491
4.315017	0.1	-0.007339
4.316683	0.1	-0.007600
4.318350	0.1	-0.008368
4.320017	0.1	-0.010291
4.321683	0.1	-0.012689
4.323350	0.1	-0.014058
4.325017	0.1	-0.013462
4.326683	0.1	-0.011371
4.328350	0.1	-0.009327
4.330017	0.1	-0.008554
4.331683	0.1	-0.009146
4.333350	0.1	-0.010529
4.335017	0.1	-0.011851
4.336683	0.1	-0.012200
4.338350	0.1	-0.011376
4.340017	0.1	-0.009928
4.341683	0.1	-0.008224
4.343350	0.1	-0.006342
4.345017	0.1	-0.004815
4.346683	0.1	-0.004545
4.348350	0.1	-0.005686
4.350017	0.1	-0.007441
4.351683	0.1	-0.009127
4.353350	0.1	-0.010626
4.355017	0.1	-0.011814
4.356683	0.1	-0.012387
4.358350	0.1	-0.012247
4.360017	0.1	-0.011511
4.361683	0.1	-0.010626
4.363350	0.1	-0.010123
4.365017	0.1	-0.009625
4.366683	0.1	-0.008247
4.368350	0.1	-0.006342
4.370017	0.1	-0.005243
4.371683	0.1	-0.005420
4.373350	0.1	-0.006091
4.375017	0.1	-0.006445
4.376683	0.1	-0.006561
4.378350	0.1	-0.006822
4.380017	0.1	-0.007139
4.381683	0.1	-0.007204
4.383350	0.1	-0.007022
4.385017	0.1	-0.007097
4.386683	0.1	-0.008126
4.388350	0.1	-0.010314
4.390017	0.1	-0.012824
4.391683	0.1	-0.014533
4.393350	0.1	-0.015255
4.395017	0.1	-0.015581
4.396683	0.1	-0.015520
4.398350	0.1	-0.014375
4.400017	0.1	-0.012014
4.401683	0.1	-0.009174
4.403350	0.1	-0.006794
4.405017	0.1	-0.005444
4.406683	0.1	-0.005090
4.408350	0.1	-0.005141
4.410017	0.1	-0.004862
4.411683	0.1	-0.003879
4.413350	0.1	-0.002631
4.415017	0.1	-0.002282
4.416683	0.1	-0.003823
4.418350	0.1	-0.006887
4.420017	0.1	-0.009993
4.421683	0.1	-0.011860
4.423350	0.1	-0.011995
4.425017	0.1	-0.010761
4.426683	0.1	-0.009011
4.428350	0.1	-0.007194
4.430017	0.1	-0.005211
4.431683	0.1	-0.003041
4.433350	0.1	-0.000969
4.435017	0.1	0.000563
4.436683	0.1	0.001285
4.438350	0.1	0.001309
4.440017	0.1	0.000824
4.441683	0.1	0.000149
4.443350	0.1	-0.000065
4.445017	0.1	0.000447
4.446683	0.1	0.001239
4.448350	0.1	0.002272
4.450017	0.1	0.004135
4.451683	0.1	0.006920
4.453350	0.1	0.009700
4.455017	0.1	0.011208
4.456683	0.1	0.010929
4.458350	0.1	0.009518
4.460017	0.1	0.007958
4.461683	0.1	0.006757
4.463350	0.1	0.006091
4.465017	0.1	0.005891
4.466683	0.1	0.005648
4.468350	0.1	0.005024
4.470017	0.1	0.004335
4.471683	0.1	0.003953
4.473350	0.1	0.003660
4.475017	0.1	0.002841
4.476683	0.1	0.001183
4.478350	0.1	-0.000899
4.480017	0.1	-0.002468
4.481683	0.1	-0.002566
4.483350	0.1	-0.001248
4.485017	0.1	0.000037
4.486683	0.1	0.000214
4.488350	0.1	-0.000228
4.490017	0.1	-0.000484
4.491683	0.1	-0.000480
4.493350	0.1	-0.000284
4.495017	0.1	0.000158
4.496683	0.1	0.000531
4.498350	0.1	0.000456
4.500017	0.1	-0.000028
4.501683	0.1	-0.001146
4.503350	0.1	-0.003516
4.505017	0.1	-0.006948
4.506683	0.1	-0.010002
4.508350	0.1	-0.010985
4.510017	0.1	-0.008992
4.511683	0.1	-0.004480
4.513350	0.1	0.000661
4.515017	0.1	0.004387
4.516683	0.1	0.006068
4.518350	0.1	0.006189
4.520017	0.1	0.005024
4.521683	0.1	0.002696
4.523350	0.1	0.000233
4.525017	0.1	-0.000773
4.526683	0.1	0.000102
4.528350	0.1	0.001788
4.530017	0.1	0.003320
4.531683	0.1	0.004699
4.533350	0.1	0.006147
4.535017	0.1	0.007614
4.536683	0.1	0.009187
4.538350	0.1	0.011115
4.540017	0.1	0.013071
4.541683	0.1	0.014049
4.543350	0.1	0.013160
4.545017	0.1	0.010384
4.546683	0.1	0.006822
4.548350	0.1	0.004196
4.550017	0.1	0.003818
4.551683	0.1	0.005513
4.553350	0.1	0.007576
4.555017	0.1	0.008391
4.556683	0.1	0.007735
4.558350	0.1	0.006161
4.560017	0.1	0.004005
4.561683	0.1	0.001467
4.563350	0.1	-0.000880
4.565017	0.1	-0.002212
4.566683	0.1	-0.001811
4.568350	0.1	0.000638
4.570017	0.1	0.004685
4.571683	0.1	0.009206
4.573350	0.1	0.013188
4.575017	0.1	0.016112
4.576683	0.1	0.017751
4.578350	0.1	0.018044
4.580017	0.1	0.016941
4.581683	0.1	0.014543
4.583350	0.1	0.011590
4.585017	0.1	0.008936
4.586683	0.1	0.006850
4.588350	0.1	0.005621
4.590017	0.1	0.005635
4.591683	0.1	0.006668
4.593350	0.1	0.008056
4.595017	0.1	0.009248
4.596683	0.1	0.009928
4.598350	0.1	0.009984
4.600017	0.1	0.009239
4.601683	0.1	0.007628
4.603350	0.1	0.005546
4.605017	0.1	0.003469
4.606683	0.1	0.001728
4.608350	0.1	0.000848
4.610017	0.1	0.001369
4.611683	0.1	0.003232
4.613350	0.1	0.005793
4.615017	0.1	0.008075
4.616683	0.1	0.008955
4.618350	0.1	0.007809
4.620017	0.1	0.005406
4.621683	0.1	0.003334
4.623350	0.1	0.002631
4.625017	0.1	0.003288
4.626683	0.1	0.004638
4.628350	0.1	0.005849
4.630017	0.1	0.006626
4.631683	0.1	0.007427
4.633350	0.1	0.008708
4.635017	0.1	0.010226
4.636683	0.1	0.011455
4.638350	0.1	0.012475
4.640017	0.1	0.013784
4.641683	0.1	0.015590
4.643350	0.1	0.017658
4.645017	0.1	0.019525
4.646683	0.1	0.020582
4.648350	0.1	0.020335
4.650017	0.1	0.018901
4.651683	0.1	0.016973
4.653350	0.1	0.015139
4.655017	0.1	0.013746
4.656683	0.1	0.013141
4.658350	0.1	0.013458
4.660017	0.1	0.014668
4.661683	0.1	0.016536
4.663350	0.1	0.018245
4.665017	0.1	0.018771
4.666683	0.1	0.017867
4.668350	0.1	0.016023
4.670017	0.1	0.013467
4.671683	0.1	0.009765
4.673350	0.1	0.004917
4.675017	0.1	0.000391
4.676683	0.1	-0.001928
4.678350	0.1	-0.001648
4.680017	0.1	0.000102
4.681683	0.1	0.002189
4.683350	0.1	0.004186
4.685017	0.1	0.005974
4.686683	0.1	0.007129
4.688350	0.1	0.006910
4.690017	0.1	0.005038
4.691683	0.1	0.002109
4.693350	0.1	-0.001048
4.695017	0.1	-0.003818
4.696683	0.1	-0.005490
4.698350	0.1	-0.005136
4.700017	0.1	-0.002524
4.701683	0.1	0.000959
4.703350	0.1	0.003478
4.705017	0.1	0.004685
4.706683	0.1	0.005518
4.708350	0.1	0.006710
4.710017	0.1	0.008196
4.711683	0.1	0.009579
4.713350	0.1	0.011013
4.715017	0.1	0.013178
4.716683	0.1	0.016042
4.718350	0.1	0.018333
4.720017	0.1	0.018752
4.721683	0.1	0.017271
4.723350	0.1	0.015013
4.725017	0.1	0.013271
4.726683	0.1	0.012927
4.728350	0.1	0.014165
4.730017	0.1	0.016219
4.731683	0.1	0.017928
4.733350	0.1	0.018496
4.735017	0.1	0.017448
4.736683	0.1	0.014910
4.738350	0.1	0.011940
4.740017	0.1	0.009807
4.741683	0.1	0.009141
4.743350	0.1	0.009895
4.745017	0.1	0.011479
4.746683	0.1	0.012848
4.748350	0.1	0.013364
4.750017	0.1	0.013402
4.751683	0.1	0.013951
4.753350	0.1	0.015711
4.755017	0.1	0.018147
4.756683	0.1	0.019921
4.758350	0.1	0.020443
4.760017	0.1	0.020261
4.761683	0.1	0.020005
4.763350	0.1	0.019749
4.765017	0.1	0.019530
4.766683	0.1	0.019833
4.768350	0.1	0.021006
4.770017	0.1	0.022515
4.771683	0.1	0.023274
4.773350	0.1	0.022566
4.775017	0.1	0.020540
4.776683	0.1	0.017895
4.778350	0.1	0.015157
4.780017	0.1	0.012415
4.781683	0.1	0.009933
4.783350	0.1	0.008699
4.785017	0.1	0.009928
4.786683	0.1	0.013481
4.788350	0.1	0.017285
4.790017	0.1	0.019167
4.791683	0.1	0.018901
4.793350	0.1	0.018165
4.795017	0.1	0.018496
4.796683	0.1	0.019865
4.798350	0.1	0.021174
4.800017	0.1	0.021700
4.801683	0.1	0.021700
4.803350	0.1	0.021933
4.805017	0.1	0.023008
4.806683	0.1	0.025053
4.808350	0.1	0.027567
4.810017	0.1	0.029416
4.811683	0.1	0.029332
4.813350	0.1	0.026957
4.815017	0.1	0.023386
4.816683	0.1	0.020410
4.818350	0.1	0.019199
4.820017	0.1	0.019711
4.821683	0.1	0.021351
4.823350	0.1	0.023739
4.825017	0.1	0.026696
4.826683	0.1	0.029886
4.828350	0.1	0.032713
4.830017	0.1	0.034627
4.831683	0.1	0.035246
4.833350	0.1	0.034329
4.835017	0.1	0.032191
4.836683	0.1	0.029923
4.838350	0.1	0.028629
4.840017	0.1	0.028634
4.841683	0.1	0.029462
4.843350	0.1	0.030440
4.845017	0.1	0.031204
4.846683	0.1	0.031502
4.848350	0.1	0.030831
4.850017	0.1	0.028904
4.851683	0.1	0.026226
4.853350	0.1	0.023656
4.855017	0.1	0.021732
4.856683	0.1	0.020787
4.858350	0.1	0.021262
4.860017	0.1	0.023455
4.861683	0.1	0.027111
4.863350	0.1	0.031157
4.865017	0.1	0.034268
4.866683	0.1	0.035935
4.868350	0.1	0.036405
4.870017	0.1	0.035889
4.871683	0.1	0.034510
4.873350	0.1	0.032508
4.875017	0.1	0.030142
4.876683	0.1	0.027847
4.878350	0.1	0.026310
4.880017	0.1	0.025877
4.881683	0.1	0.026268
4.883350	0.1	0.026952
4.885017	0.1	0.027120
4.886683	0.1	0.025942
4.888350	0.1	0.023423
4.890017	0.1	0.020540
4.891683	0.1	0.018361
4.893350	0.1	0.017523
4.895017	0.1	0.018189
4.896683	0.1	0.020093
4.898350	0.1	0.022831
4.900017	0.1	0.025905
4.901683	0.1	0.028485
4.903350	0.1	0.029779
4.905017	0.1	0.029812
4.906683	0.1	0.029318
4.908350	0.1	0.028708
4.910017	0.1	0.027502
4.911683	0.1	0.025062
4.913350	0.1	0.021691
4.915017	0.1	0.018738
4.916683	0.1	0.017313
4.918350	0.1	0.017285
4.920017	0.1	0.017975
4.921683	0.1	0.018920
4.923350	0.1	0.019697
4.925017	0.1	0.019800
4.926683	0.1	0.018957
4.928350	0.1	0.017257
4.930017	0.1	0.015078
4.931683	0.1	0.013225
4.933350	0.1	0.012699
4.935017	0.1	0.013774
4.936683	0.1	0.015651
4.938350	0.1	0.017304
4.940017	0.1	0.018291
4.941683	0.1	0.018687
4.943350	0.1	0.018841
4.945017	0.1	0.019288
4.946683	0.1	0.020182
4.948350	0.1	0.020703
4.950017	0.1	0.020028
4.951683	0.1	0.018538
4.953350	0.1	0.017169
4.955017	0.1	0.016401
4.956683	0.1	0.016158
4.958350	0.1	0.016224
4.960017	0.1	0.016512
4.961683	0.1	0.016964
4.963350	0.1	0.017160
4.965017	0.1	0.016741
4.966683	0.1	0.016224
4.968350	0.1	0.016880
4.970017	0.1	0.019250
4.971683	0.1	0.022231
4.973350	0.1	0.024135
4.975017	0.1	0.024168
4.976683	0.1	0.022557
4.978350	0.1	0.020149
4.980017	0.1	0.017961
4.981683	0.1	0.016717
4.983350	0.1	0.016587
4.985017	0.1	0.017048
4.986683	0.1	0.017094
4.988350	0.1	0.016186
4.990017	0.1	0.014878
4.991683	0.1	0.014063
4.993350	0.1	0.014226
4.995017	0.1	0.015744
4.996683	0.1	0.018645
4.998350	0.1	0.021895
5.000017	0.1	0.024117
5.001683	0.1	0.024764
5.003350	0.1	0.024298
5.005017	0.1	0.023786
5.006683	0.1	0.024303
5.008350	0.1	0.026142
5.010017	0.1	0.028363
5.011683	0.1	0.029504
5.013350	0.1	0.029020
5.015017	0.1	0.027674
5.016683	0.1	0.026636
5.018350	0.1	0.026608
5.020017	0.1	0.027427
5.021683	0.1	0.028349
5.023350	0.1	0.028652
5.025017	0.1	0.028214
5.026683	0.1	0.027544
5.028350	0.1	0.027036
5.030017	0.1	0.026426
5.031683	0.1	0.025295
5.033350	0.1	0.023860
5.035017	0.1	0.022934
5.036683	0.1	0.023036
5.038350	0.1	0.023870
5.040017	0.1	0.024708
5.041683	0.1	0.025020
5.043350	0.1	0.024666
5.045017	0.1	0.023954
5.046683	0.1	0.023530
5.048350	0.1	0.023721
5.050017	0.1	0.024377
5.051683	0.1	0.025318
5.053350	0.1	0.026464
5.055017	0.1	0.027604
5.056683	0.1	0.028345
5.058350	0.1	0.028242
5.060017	0.1	0.026994
5.061683	0.1	0.024643
5.063350	0.1	0.021677
5.065017	0.1	0.018948
5.066683	0.1	0.017169
5.068350	0.1	0.016545
5.070017	0.1	0.017076
5.071683	0.1	0.018743
5.073350	0.1	0.021076
5.075017	0.1	0.023451
5.076683	0.1	0.025975
5.078350	0.1	0.029299
5.080017	0.1	0.033388
5.081683	0.1	0.037160
5.083350	0.1	0.039251
5.085017	0.1	0.038813
5.086683	0.1	0.036154
5.088350	0.1	0.032932
5.090017	0.1	0.031483
5.091683	0.1	0.032941
5.093350	0.1	0.036117
5.095017	0.1	0.038957
5.096683	0.1	0.040303
5.098350	0.1	0.039903
5.100017	0.1	0.038221
5.101683	0.1	0.036149
5.103350	0.1	0.034170
5.105017	0.1	0.032131
5.106683	0.1	0.029979
5.108350	0.1	0.028093
5.110017	0.1	0.027088
5.111683	0.1	0.027418
5.113350	0.1	0.028876
5.115017	0.1	0.030654
5.116683	0.1	0.031898
5.118350	0.1	0.032182
5.120017	0.1	0.031935
5.121683	0.1	0.032228
5.123350	0.1	0.033751
5.125017	0.1	0.036228
5.126683	0.1	0.038422
5.128350	0.1	0.038748
5.130017	0.1	0.036824
5.131683	0.1	0.033993
5.133350	0.1	0.031674
5.135017	0.1	0.030356
5.136683	0.1	0.030100
5.138350	0.1	0.030776
5.140017	0.1	0.032107
5.141683	0.1	0.033900
5.143350	0.1	0.035772
5.145017	0.1	0.036713
5.146683	0.1	0.035916
5.148350	0.1	0.033756
5.150017	0.1	0.031190
5.151683	0.1	0.028876
5.153350	0.1	0.027232
5.155017	0.1	0.026515
5.156683	0.1	0.026850
5.158350	0.1	0.028452
5.160017	0.1	0.031297
5.161683	0.1	0.034599
5.163350	0.1	0.037043
5.165017	0.1	0.037667
5.166683	0.1	0.036429
5.168350	0.1	0.034156
5.170017	0.1	0.032173
5.171683	0.1	0.031465
5.173350	0.1	0.032196
5.175017	0.1	0.033937
5.176683	0.1	0.035977
5.178350	0.1	0.037909
5.180017	0.1	0.040042
5.181683	0.1	0.042706
5.183350	0.1	0.045425
5.185017	0.1	0.046804
5.186683	0.1	0.045374
5.188350	0.1	0.041160
5.190017	0.1	0.036093
5.191683	0.1	0.032340
5.193350	0.1	0.030515
5.195017	0.1	0.029979
5.196683	0.1	0.029928
5.198350	0.1	0.029560
5.200017	0.1	0.028275
5.201683	0.1	0.026338
5.203350	0.1	0.024843
5.205017	0.1	0.024675
5.206683	0.1	0.025802
5.208350	0.1	0.027544
5.210017	0.1	0.029090
5.211683	0.1	0.029793
5.213350	0.1	0.029434
5.215017	0.1	0.028657
5.216683	0.1	0.028792
5.218350	0.1	0.030720
5.220017	0.1	0.033821
5.221683	0.1	0.036708
5.223350	0.1	0.038426
5.225017	0.1	0.038715
5.226683	0.1	0.037961
5.228350	0.1	0.036899
5.230017	0.1	0.035944
5.231683	0.1	0.035116
5.233350	0.1	0.034268
5.235017	0.1	0.033174
5.236683	0.1	0.031963
5.238350	0.1	0.031143
5.240017	0.1	0.031055
5.241683	0.1	0.031549
5.243350	0.1	0.032135
5.245017	0.1	0.032424
5.246683	0.1	0.032578
5.248350	0.1	0.032964
5.250017	0.1	0.033369
5.251683	0.1	0.033192
5.253350	0.1	0.032247
5.255017	0.1	0.031050
5.256683	0.1	0.030301
5.258350	0.1	0.030342
5.260017	0.1	0.031129
5.261683	0.1	0.032559
5.263350	0.1	0.034473
5.265017	0.1	0.036359
5.266683	0.1	0.037281
5.268350	0.1	0.036582
5.270017	0.1	0.034561
5.271683	0.1	0.032438
5.273350	0.1	0.031497
5.275017	0.1	0.032149
5.276683	0.1	0.033970
5.278350	0.1	0.036405
5.280017	0.1	0.039004
5.281683	0.1	0.041346
5.283350	0.1	0.043134
5.285017	0.1	0.044168
5.286683	0.1	0.044322
5.288350	0.1	0.043851
5.290017	0.1	0.043432
5.291683	0.1	0.043367
5.293350	0.1	0.043004
5.295017	0.1	0.041686
5.296683	0.1	0.040070
5.298350	0.1	0.039856
5.300017	0.1	0.042021
5.301683	0.1	0.045737
5.303350	0.1	0.049178
5.305017	0.1	0.051069
5.306683	0.1	0.051488
5.308350	0.1	0.051144
5.310017	0.1	0.050599
5.311683	0.1	0.050114
5.313350	0.1	0.049593
5.315017	0.1	0.048936
5.316683	0.1	0.048298
5.318350	0.1	0.047926
5.320017	0.1	0.048005
5.321683	0.1	0.048429
5.323350	0.1	0.048690
5.325017	0.1	0.048638
5.326683	0.1	0.048811
5.328350	0.1	0.049481
5.330017	0.1	0.050329
5.331683	0.1	0.051130
5.333350	0.1	0.051982
5.335017	0.1	0.053104
5.336683	0.1	0.054874
5.338350	0.1	0.057295
5.340017	0.1	0.059544
5.341683	0.1	0.060722
5.343350	0.1	0.060713
5.345017	0.1	0.059959
5.346683	0.1	0.058906
5.348350	0.1	0.057756
5.350017	0.1	0.056583
5.351683	0.1	0.055605
5.353350	0.1	0.055102
5.355017	0.1	0.055125
5.356683	0.1	0.055423
5.358350	0.1	0.055777
5.360017	0.1	0.056098
5.361683	0.1	0.056205
5.363350	0.1	0.056061
5.365017	0.1	0.055931
5.366683	0.1	0.055810
5.368350	0.1	0.055195
5.370017	0.1	0.053532
5.371683	0.1	0.050804
5.373350	0.1	0.047898
5.375017	0.1	0.046231
5.376683	0.1	0.046594
5.378350	0.1	0.048527
5.380017	0.1	0.050887
5.381683	0.1	0.052634
5.383350	0.1	0.053137
5.385017	0.1	0.052573
5.386683	0.1	0.052014
5.388350	0.1	0.052275
5.390017	0.1	0.053006
5.391683	0.1	0.053132
5.393350	0.1	0.051958
5.395017	0.1	0.049779
5.396683	0.1	0.047367
5.398350	0.1	0.045295
5.400017	0.1	0.044033
5.401683	0.1	0.043935
5.403350	0.1	0.044815
5.405017	0.1	0.046291
5.406683	0.1	0.048331
5.408350	0.1	0.050636
5.410017	0.1	0.052187
5.411683	0.1	0.052280
5.413350	0.1	0.051293
5.415017	0.1	0.050007
5.416683	0.1	0.048843
5.418350	0.1	0.047870
5.420017	0.1	0.047307
5.421683	0.1	0.047586
5.423350	0.1	0.048433
5.425017	0.1	0.048848
5.426683	0.1	0.048401
5.428350	0.1	0.047782
5.430017	0.1	0.047972
5.431683	0.1	0.049449
5.433350	0.1	0.051777
5.435017	0.1	0.054082
5.436683	0.1	0.055986
5.438350	0.1	0.057570
5.440017	0.1	0.058534
5.441683	0.1	0.058333
5.443350	0.1	0.056927
5.445017	0.1	0.054729
5.446683	0.1	0.052303
5.448350	0.1	0.050166
5.450017	0.1	0.048531
5.451683	0.1	0.047497
5.453350	0.1	0.047251
5.455017	0.1	0.047707
5.456683	0.1	0.048373
5.458350	0.1	0.048676
5.460017	0.1	0.048419
5.461683	0.1	0.048210
5.463350	0.1	0.048964
5.465017	0.1	0.050743
5.466683	0.1	0.052750
5.468350	0.1	0.054212
5.470017	0.1	0.054976
5.471683	0.1	0.055595
5.473350	0.1	0.056801
5.475017	0.1	0.058822
5.476683	0.1	0.061230
5.478350	0.1	0.063069
5.480017	0.1	0.063442
5.481683	0.1	0.062231
5.483350	0.1	0.059949
5.485017	0.1	0.057034
5.486683	0.1	0.053663
5.488350	0.1	0.050357
5.490017	0.1	0.048373
5.491683	0.1	0.048820
5.493350	0.1	0.051591
5.495017	0.1	0.055521
5.496683	0.1	0.059130
5.498350	0.1	0.061328
5.500017	0.1	0.061989
5.501683	0.1	0.061719
5.503350	0.1	0.060876
5.505017	0.1	0.059428
5.506683	0.1	0.057770
5.508350	0.1	0.056881
5.510017	0.1	0.057342
5.511683	0.1	0.058562
5.513350	0.1	0.059041
5.515017	0.1	0.057649
5.516683	0.1	0.054822
5.518350	0.1	0.052261
5.520017	0.1	0.051232
5.521683	0.1	0.051525
5.523350	0.1	0.052219
5.525017	0.1	0.052871
5.526683	0.1	0.053775
5.528350	0.1	0.055479
5.530017	0.1	0.058226
5.531683	0.1	0.061756
5.533350	0.1	0.065132
5.535017	0.1	0.067046
5.536683	0.1	0.066804
5.538350	0.1	0.065216
5.540017	0.1	0.063898
5.541683	0.1	0.063600
5.543350	0.1	0.063730
5.545017	0.1	0.063651
5.546683	0.1	0.063269
5.548350	0.1	0.062706
5.550017	0.1	0.062231
5.551683	0.1	0.062110
5.553350	0.1	0.062156
5.555017	0.1	0.062138
5.556683	0.1	0.062250
5.558350	0.1	0.062883
5.560017	0.1	0.064038
5.561683	0.1	0.065258
5.563350	0.1	0.066073
5.565017	0.1	0.066324
5.566683	0.1	0.066240
5.568350	0.1	0.066129
5.570017	0.1	0.065928
5.571683	0.1	0.065360
5.573350	0.1	0.064573
5.575017	0.1	0.064177
5.576683	0.1	0.064890
5.578350	0.1	0.066971
5.580017	0.1	0.069607
5.581683	0.1	0.071567
5.583350	0.1	0.072345
5.585017	0.1	0.072038
5.586683	0.1	0.070785
5.588350	0.1	0.068732
5.590017	0.1	0.066329
5.591683	0.1	0.064215
5.593350	0.1	0.062929
5.595017	0.1	0.062883
5.596683	0.1	0.064182
5.598350	0.1	0.066375
5.600017	0.1	0.068569
5.601683	0.1	0.069998
5.603350	0.1	0.070217
5.605017	0.1	0.069151
5.606683	0.1	0.067363
5.608350	0.1	0.065854
5.610017	0.1	0.065421
5.611683	0.1	0.066143
5.613350	0.1	0.067437
5.615017	0.1	0.068680
5.616683	0.1	0.069644
5.618350	0.1	0.070455
5.620017	0.1	0.071274
5.621683	0.1	0.072126
5.623350	0.1	0.072876
5.625017	0.1	0.073351
5.626683	0.1	0.073579
5.628350	0.1	0.073626
5.630017	0.1	0.073332
5.631683	0.1	0.072639
5.633350	0.1	0.071898
5.635017	0.1	0.071484
5.636683	0.1	0.071405
5.638350	0.1	0.071451
5.640017	0.1	0.071265
5.641683	0.1	0.070627
5.643350	0.1	0.070115
5.645017	0.1	0.070441
5.646683	0.1	0.071279
5.648350	0.1	0.071744
5.650017	0.1	0.071442
5.651683	0.1	0.070375
5.653350	0.1	0.068713
5.655017	0.1	0.067111
5.656683	0.1	0.066282
5.658350	0.1	0.066091
5.660017	0.1	0.065914
5.661683	0.1	0.065649
5.663350	0.1	0.065588
5.665017	0.1	0.065467
5.666683	0.1	0.064620
5.668350	0.1	0.062976
5.670017	0.1	0.061188
5.671683	0.1	0.059954
5.673350	0.1	0.059903
5.675017	0.1	0.061486
5.676683	0.1	0.064066
5.678350	0.1	0.066301
5.680017	0.1	0.067810
5.681683	0.1	0.069076
5.683350	0.1	0.070077
5.685017	0.1	0.070441
5.686683	0.1	0.069956
5.688350	0.1	0.068550
5.690017	0.1	0.066562
5.691683	0.1	0.064652
5.693350	0.1	0.063041
5.695017	0.1	0.061835
5.696683	0.1	0.061924
5.698350	0.1	0.064247
5.700017	0.1	0.068475
5.701683	0.1	0.073053
5.703350	0.1	0.076224
5.705017	0.1	0.076918
5.706683	0.1	0.074841
5.708350	0.1	0.070389
5.710017	0.1	0.064801
5.711683	0.1	0.059716
5.713350	0.1	0.056066
5.715017	0.1	0.053542
5.716683	0.1	0.051595
5.718350	0.1	0.050557
5.720017	0.1	0.051106
5.721683	0.1	0.053002
5.723350	0.1	0.055013
5.725017	0.1	0.056159
5.726683	0.1	0.056620
5.728350	0.1	0.057351
5.730017	0.1	0.059144
5.731683	0.1	0.062217
5.733350	0.1	0.066156
5.735017	0.1	0.069989
5.736683	0.1	0.072713
5.738350	0.1	0.074231
5.740017	0.1	0.075200
5.741683	0.1	0.075814
5.743350	0.1	0.075432
5.745017	0.1	0.073561
5.746683	0.1	0.070403
5.748350	0.1	0.066771
5.750017	0.1	0.063726
5.751683	0.1	0.062035
5.753350	0.1	0.061612
5.755017	0.1	0.061439
5.756683	0.1	0.060443
5.758350	0.1	0.058627
5.760017	0.1	0.057085
5.761683	0.1	0.057006
5.763350	0.1	0.058953
5.765017	0.1	0.062650
5.766683	0.1	0.066836
5.768350	0.1	0.069975
5.770017	0.1	0.071623
5.771683	0.1	0.072517
5.773350	0.1	0.073100
5.775017	0.1	0.072932
5.776683	0.1	0.071754
5.778350	0.1	0.070082
5.780017	0.1	0.068690
5.781683	0.1	0.067973
5.783350	0.1	0.067931
5.785017	0.1	0.068420
5.786683	0.1	0.069276
5.788350	0.1	0.070357
5.790017	0.1	0.071535
5.791683	0.1	0.072522
5.793350	0.1	0.072890
5.795017	0.1	0.072327
5.796683	0.1	0.071260
5.798350	0.1	0.070846
5.800017	0.1	0.072024
5.801683	0.1	0.074669
5.803350	0.1	0.077439
5.805017	0.1	0.078417
5.806683	0.1	0.076727
5.808350	0.1	0.073407
5.810017	0.1	0.070496
5.811683	0.1	0.069416
5.813350	0.1	0.069896
5.815017	0.1	0.070459
5.816683	0.1	0.069863
5.818350	0.1	0.068163
5.820017	0.1	0.066720
5.821683	0.1	0.067092
5.823350	0.1	0.069528
5.825017	0.1	0.072876
5.826683	0.1	0.075861
5.828350	0.1	0.078003
5.830017	0.1	0.079349
5.831683	0.1	0.080145
5.833350	0.1	0.080625
5.835017	0.1	0.080480
5.836683	0.1	0.079065
5.838350	0.1	0.076634
5.840017	0.1	0.074534
5.841683	0.1	0.073742
5.843350	0.1	0.074166
5.845017	0.1	0.075223
5.846683	0.1	0.076406
5.848350	0.1	0.077491
5.850017	0.1	0.078334
5.851683	0.1	0.078762
5.853350	0.1	0.078767
5.855017	0.1	0.078678
5.856683	0.1	0.078971
5.858350	0.1	0.079973
5.860017	0.1	0.081616
5.861683	0.1	0.083102
5.863350	0.1	0.082864
5.865017	0.1	0.080084
5.866683	0.1	0.076103
5.868350	0.1	0.073262
5.870017	0.1	0.072522
5.871683	0.1	0.073244
5.873350	0.1	0.074469
5.875017	0.1	0.075414
5.876683	0.1	0.075484
5.878350	0.1	0.074711
5.880017	0.1	0.073588
5.881683	0.1	0.072219
5.883350	0.1	0.070184
5.885017	0.1	0.067535
5.886683	0.1	0.065202
5.888350	0.1	0.064177
5.890017	0.1	0.064890
5.891683	0.1	0.067274
5.893350	0.1	0.070827
5.895017	0.1	0.074757
5.896683	0.1	0.078226
5.898350	0.1	0.080299
5.900017	0.1	0.080434
5.901683	0.1	0.079446
5.903350	0.1	0.079088
5.905017	0.1	0.080457
5.906683	0.1	0.083367
5.908350	0.1	0.087083
5.910017	0.1	0.090580
5.911683	0.1	0.092476
5.913350	0.1	0.091922
5.915017	0.1	0.089519
5.916683	0.1	0.086622
5.918350	0.1	0.084280
5.920017	0.1	0.082944
5.921683	0.1	0.082380
5.923350	0.1	0.082068
5.925017	0.1	0.081686
5.926683	0.1	0.081542
5.928350	0.1	0.082371
5.930017	0.1	0.084308
5.931683	0.1	0.086427
5.933350	0.1	0.087377
5.935017	0.1	0.086306
5.936683	0.1	0.083828
5.938350	0.1	0.081710
5.940017	0.1	0.081258
5.941683	0.1	0.082329
5.943350	0.1	0.083568
5.945017	0.1	0.083391
5.946683	0.1	0.081472
5.948350	0.1	0.079414
5.950017	0.1	0.079218
5.951683	0.1	0.081216
5.953350	0.1	0.084154
5.955017	0.1	0.086520
5.956683	0.1	0.087274
5.958350	0.1	0.086077
5.960017	0.1	0.083097
5.961683	0.1	0.078562
5.963350	0.1	0.073016
5.965017	0.1	0.067861
5.966683	0.1	0.064773
5.968350	0.1	0.064373
5.970017	0.1	0.065807
5.971683	0.1	0.067689
5.973350	0.1	0.069067
5.975017	0.1	0.070008
5.976683	0.1	0.071372
5.978350	0.1	0.073533
5.980017	0.1	0.075647
5.981683	0.1	0.076317
5.983350	0.1	0.074892
5.985017	0.1	0.071805
5.986683	0.1	0.067651
5.988350	0.1	0.063102
5.990017	0.1	0.059512
5.991683	0.1	0.058180
5.993350	0.1	0.059339
5.995017	0.1	0.062338
5.996683	0.1	0.066073
5.998350	0.1	0.069430
6.000017	0.1	0.071777
6.001683	0.1	0.073025
6.003350	0.1	0.073561
6.005017	0.1	0.074226
6.006683	0.1	0.075614
6.008350	0.1	0.077332
6.010017	0.1	0.078436
6.011683	0.1	0.078506
6.013350	0.1	0.078171
6.015017	0.1	0.078678
6.016683	0.1	0.081030
6.018350	0.1	0.085281
6.020017	0.1	0.090287
6.021683	0.1	0.094310
6.023350	0.1	0.095894
6.025017	0.1	0.094646
6.026683	0.1	0.091349
6.028350	0.1	0.087409
6.030017	0.1	0.084252
6.031683	0.1	0.082836
6.033350	0.1	0.083521
6.035017	0.1	0.086254
6.036683	0.1	0.090129
6.038350	0.1	0.093170
6.040017	0.1	0.094054
6.041683	0.1	0.093356
6.043350	0.1	0.092080
6.045017	0.1	0.090413
6.046683	0.1	0.088369
6.048350	0.1	0.086310
6.050017	0.1	0.084708
6.051683	0.1	0.084140
6.053350	0.1	0.085114
6.055017	0.1	0.087353
6.056683	0.1	0.089775
6.058350	0.1	0.091284
6.060017	0.1	0.091419
6.061683	0.1	0.090585
6.063350	0.1	0.089826
6.065017	0.1	0.090124
6.066683	0.1	0.091526
6.068350	0.1	0.093109
6.070017	0.1	0.093896
6.071683	0.1	0.093556
6.073350	0.1	0.092257
6.075017	0.1	0.090366
6.076683	0.1	0.088420
6.078350	0.1	0.087032
6.080017	0.1	0.086464
6.081683	0.1	0.086529
6.083350	0.1	0.086897
6.085017	0.1	0.087689
6.086683	0.1	0.089752
6.088350	0.1	0.093509
6.090017	0.1	0.097589
6.091683	0.1	0.099856
6.093350	0.1	0.099745
6.095017	0.1	0.098418
6.096683	0.1	0.097062
6.098350	0.1	0.096150
6.100017	0.1	0.095954
6.101683	0.1	0.096736
6.103350	0.1	0.098320
6.105017	0.1	0.099936
6.106683	0.1	0.100750
6.108350	0.1	0.100448
6.110017	0.1	0.099400
6.111683	0.1	0.098343
6.113350	0.1	0.097766
6.115017	0.1	0.097430
6.116683	0.1	0.096573
6.118350	0.1	0.094487
6.120017	0.1	0.091186
6.121683	0.1	0.087586
6.123350	0.1	0.085006
6.125017	0.1	0.084280
6.126683	0.1	0.085291
6.128350	0.1	0.087060
6.130017	0.1	0.088485
6.131683	0.1	0.089109
6.133350	0.1	0.089123
6.135017	0.1	0.089114
6.136683	0.1	0.089942
6.138350	0.1	0.092238
6.140017	0.1	0.095638
6.141683	0.1	0.098888
6.143350	0.1	0.100983
6.145017	0.1	0.101929
6.146683	0.1	0.102278
6.148350	0.1	0.102394
6.150017	0.1	0.102366
6.151683	0.1	0.102133
6.153350	0.1	0.101575
6.155017	0.1	0.100695
6.156683	0.1	0.099633
6.158350	0.1	0.098418
6.160017	0.1	0.096816
6.161683	0.1	0.094851
6.163350	0.1	0.093295
6.165017	0.1	0.092969
6.166683	0.1	0.093798
6.168350	0.1	0.095046
6.170017	0.1	0.096173
6.171683	0.1	0.096867
6.173350	0.1	0.096513
6.175017	0.1	0.094525
6.176683	0.1	0.090934
6.178350	0.1	0.086245
6.180017	0.1	0.081328
6.181683	0.1	0.077696
6.183350	0.1	0.076997
6.185017	0.1	0.079777
6.186683	0.1	0.085006
6.188350	0.1	0.090548
6.190017	0.1	0.094273
6.191683	0.1	0.095274
6.193350	0.1	0.094399
6.195017	0.1	0.093579
6.196683	0.1	0.094040
6.198350	0.1	0.095204
6.200017	0.1	0.095693
6.201683	0.1	0.094953
6.203350	0.1	0.093589
6.205017	0.1	0.092681
6.206683	0.1	0.092899
6.208350	0.1	0.093863
6.210017	0.1	0.094771
6.211683	0.1	0.095288
6.213350	0.1	0.095144
6.215017	0.1	0.093789
6.216683	0.1	0.091349
6.218350	0.1	0.088648
6.220017	0.1	0.086334
6.221683	0.1	0.084727
6.223350	0.1	0.083912
6.225017	0.1	0.083605
6.226683	0.1	0.083484
6.228350	0.1	0.083786
6.230017	0.1	0.085086
6.231683	0.1	0.087665
6.233350	0.1	0.091293
6.235017	0.1	0.095298
6.236683	0.1	0.098567
6.238350	0.1	0.099759
6.240017	0.1	0.098096
6.241683	0.1	0.094073
6.243350	0.1	0.089225
6.245017	0.1	0.085193
6.246683	0.1	0.082972
6.248350	0.1	0.082557
6.250017	0.1	0.083093
6.251683	0.1	0.083824
6.253350	0.1	0.084392
6.255017	0.1	0.084289
6.256683	0.1	0.083172
6.258350	0.1	0.081570
6.260017	0.1	0.080545
6.261683	0.1	0.080853
6.263350	0.1	0.082934
6.265017	0.1	0.086799
6.266683	0.1	0.091433
6.268350	0.1	0.095107
6.270017	0.1	0.096764
6.271683	0.1	0.096792
6.273350	0.1	0.096345
6.275017	0.1	0.096243
6.276683	0.1	0.096629
6.278350	0.1	0.097081
6.280017	0.1	0.096904
6.281683	0.1	0.095558
6.283350	0.1	0.093277
6.285017	0.1	0.091074
6.286683	0.1	0.089733
6.288350	0.1	0.089221
6.290017	0.1	0.089314
6.291683	0.1	0.090087
6.293350	0.1	0.091414
6.295017	0.1	0.092476
6.296683	0.1	0.092443
6.298350	0.1	0.091502
6.300017	0.1	0.090525
6.301683	0.1	0.090026
6.303350	0.1	0.089989
6.305017	0.1	0.090096
6.306683	0.1	0.089775
6.308350	0.1	0.088625
6.310017	0.1	0.087088
6.311683	0.1	0.086478
6.313350	0.1	0.087987
6.315017	0.1	0.091419
6.316683	0.1	0.095200
6.318350	0.1	0.097742
6.320017	0.1	0.098548
6.321683	0.1	0.097984
6.323350	0.1	0.096867
6.325017	0.1	0.096378
6.326683	0.1	0.097402
6.328350	0.1	0.099521
6.330017	0.1	0.101263
6.331683	0.1	0.101491
6.333350	0.1	0.100238
6.335017	0.1	0.098203
6.336683	0.1	0.095884
6.338350	0.1	0.093575
6.340017	0.1	0.092224
6.341683	0.1	0.092979
6.343350	0.1	0.095731
6.345017	0.1	0.099181
6.346683	0.1	0.101919
6.348350	0.1	0.103153
6.350017	0.1	0.103065
6.351683	0.1	0.102529
6.353350	0.1	0.102478
6.355017	0.1	0.103582
6.356683	0.1	0.105659
6.358350	0.1	0.107186
6.360017	0.1	0.106622
6.361683	0.1	0.104038
6.363350	0.1	0.100904
6.365017	0.1	0.098827
6.366683	0.1	0.098655
6.368350	0.1	0.099922
6.370017	0.1	0.101081
6.371683	0.1	0.100764
6.373350	0.1	0.098776
6.375017	0.1	0.096066
6.376683	0.1	0.094292
6.378350	0.1	0.094590
6.380017	0.1	0.096494
6.381683	0.1	0.098678
6.383350	0.1	0.100136
6.385017	0.1	0.100341
6.386683	0.1	0.099558
6.388350	0.1	0.098781
6.390017	0.1	0.098748
6.391683	0.1	0.099265
6.393350	0.1	0.099661
6.395017	0.1	0.099693
6.396683	0.1	0.099465
6.398350	0.1	0.098809
6.400017	0.1	0.097710
6.401683	0.1	0.096760
6.403350	0.1	0.096667
6.405017	0.1	0.097258
6.406683	0.1	0.097407
6.408350	0.1	0.096224
6.410017	0.1	0.094059
6.411683	0.1	0.091847
6.413350	0.1	0.089956
6.415017	0.1	0.088490
6.416683	0.1	0.087973
6.418350	0.1	0.089039
6.420017	0.1	0.091679
6.421683	0.1	0.094902
6.423350	0.1	0.097398
6.425017	0.1	0.098520
6.426683	0.1	0.098362
6.428350	0.1	0.097444
6.430017	0.1	0.096695
6.431683	0.1	0.096783
6.433350	0.1	0.097584
6.435017	0.1	0.098469
6.436683	0.1	0.098827
6.438350	0.1	0.098478
6.440017	0.1	0.097835
6.441683	0.1	0.097258
6.443350	0.1	0.096727
6.445017	0.1	0.096257
6.446683	0.1	0.095838
6.448350	0.1	0.095060
6.450017	0.1	0.093519
6.451683	0.1	0.091456
6.453350	0.1	0.089915
6.455017	0.1	0.090073
6.456683	0.1	0.092275
6.458350	0.1	0.095852
6.460017	0.1	0.099856
6.461683	0.1	0.103367
6.463350	0.1	0.105388
6.465017	0.1	0.105384
6.466683	0.1	0.103824
6.468350	0.1	0.101686
6.470017	0.1	0.099647
6.471683	0.1	0.097905
6.473350	0.1	0.096122
6.475017	0.1	0.093961
6.476683	0.1	0.091805
6.478350	0.1	0.090445
6.480017	0.1	0.090525
6.481683	0.1	0.092378
6.483350	0.1	0.095447
6.485017	0.1	0.098036
6.486683	0.1	0.098534
6.488350	0.1	0.096806
6.490017	0.1	0.094036
6.491683	0.1	0.091675
6.493350	0.1	0.090618
6.495017	0.1	0.090618
6.496683	0.1	0.090702
6.498350	0.1	0.090259
6.500017	0.1	0.089454
6.501683	0.1	0.088681
6.503350	0.1	0.087982
6.505017	0.1	0.087414
6.506683	0.1	0.087614
6.508350	0.1	0.089128
6.510017	0.1	0.091642
6.511683	0.1	0.094366
6.513350	0.1	0.096406
6.515017	0.1	0.097156
6.516683	0.1	0.097100
6.518350	0.1	0.097356
6.520017	0.1	0.098175
6.521683	0.1	0.099004
6.523350	0.1	0.099451
6.525017	0.1	0.099419
6.526683	0.1	0.098906
6.528350	0.1	0.098082
6.530017	0.1	0.097384
6.531683	0.1	0.097449
6.533350	0.1	0.098604
6.535017	0.1	0.100331
6.536683	0.1	0.101379
6.538350	0.1	0.100746
6.540017	0.1	0.098548
6.541683	0.1	0.095712
6.543350	0.1	0.092993
6.545017	0.1	0.090911
6.546683	0.1	0.090054
6.548350	0.1	0.090552
6.550017	0.1	0.091898
6.551683	0.1	0.093724
6.553350	0.1	0.096047
6.555017	0.1	0.098529
6.556683	0.1	0.100331
6.558350	0.1	0.100960
6.560017	0.1	0.100783
6.561683	0.1	0.100583
6.563350	0.1	0.101179
6.565017	0.1	0.103330
6.566683	0.1	0.107167
6.568350	0.1	0.111596
6.570017	0.1	0.114823
6.571683	0.1	0.115735
6.573350	0.1	0.114837
6.575017	0.1	0.113808
6.576683	0.1	0.113687
6.578350	0.1	0.113947
6.580017	0.1	0.113393
6.581683	0.1	0.111666
6.583350	0.1	0.109612
6.585017	0.1	0.108373
6.586683	0.1	0.108392
6.588350	0.1	0.109444
6.590017	0.1	0.110986
6.591683	0.1	0.112425
6.593350	0.1	0.113565
6.595017	0.1	0.114786
6.596683	0.1	0.116569
6.598350	0.1	0.118832
6.600017	0.1	0.120918
6.601683	0.1	0.122348
6.603350	0.1	0.123028
6.605017	0.1	0.122995
6.606683	0.1	0.122455
6.608350	0.1	0.122078
6.610017	0.1	0.122674
6.611683	0.1	0.124457
6.613350	0.1	0.126804
6.615017	0.1	0.128769
6.616683	0.1	0.129673
6.618350	0.1	0.129603
6.620017	0.1	0.129305
6.621683	0.1	0.129202
6.623350	0.1	0.128755
6.625017	0.1	0.127126
6.626683	0.1	0.123922
6.628350	0.1	0.119237
6.630017	0.1	0.113705
6.631683	0.1	0.108569
6.633350	0.1	0.105165
6.635017	0.1	0.103954
6.636683	0.1	0.104285
6.638350	0.1	0.105165
6.640017	0.1	0.105822
6.641683	0.1	0.105933
6.643350	0.1	0.105719
6.645017	0.1	0.105766
6.646683	0.1	0.106576
6.648350	0.1	0.108089
6.650017	0.1	0.109696
6.651683	0.1	0.110706
6.653350	0.1	0.110883
6.655017	0.1	0.110581
6.656683	0.1	0.110529
6.658350	0.1	0.111503
6.660017	0.1	0.113570
6.661683	0.1	0.115787
6.663350	0.1	0.117272
6.665017	0.1	0.118143
6.666683	0.1	0.118879
6.668350	0.1	0.119535
6.670017	0.1	0.119810
6.671683	0.1	0.119340
6.673350	0.1	0.118185
6.675017	0.1	0.117086
6.676683	0.1	0.116918
6.678350	0.1	0.117542
6.680017	0.1	0.117929
6.681683	0.1	0.117649
6.683350	0.1	0.117440
6.685017	0.1	0.118143
6.686683	0.1	0.119954
6.688350	0.1	0.122571
6.690017	0.1	0.125435
6.691683	0.1	0.127996
6.693350	0.1	0.130036
6.695017	0.1	0.131689
6.696683	0.1	0.132928
6.698350	0.1	0.133081
6.700017	0.1	0.131507
6.701683	0.1	0.128448
6.703350	0.1	0.124588
6.705017	0.1	0.120294
6.706683	0.1	0.115708
6.708350	0.1	0.111293
6.710017	0.1	0.108136
6.711683	0.1	0.107447
6.713350	0.1	0.109510
6.715017	0.1	0.113118
6.716683	0.1	0.116448
6.718350	0.1	0.118506
6.720017	0.1	0.119428
6.721683	0.1	0.119442
6.723350	0.1	0.118245
6.725017	0.1	0.115791
6.726683	0.1	0.112746
6.728350	0.1	0.110054
6.730017	0.1	0.108192
6.731683	0.1	0.106855
6.733350	0.1	0.105686
6.735017	0.1	0.104904
6.736683	0.1	0.104927
6.738350	0.1	0.106022
6.740017	0.1	0.108518
6.741683	0.1	0.112290
6.743350	0.1	0.116108
6.745017	0.1	0.118385
6.746683	0.1	0.118436
6.748350	0.1	0.116536
6.750017	0.1	0.113253
6.751683	0.1	0.109402
6.753350	0.1	0.106362
6.755017	0.1	0.105258
6.756683	0.1	0.105896
6.758350	0.1	0.107200
6.760017	0.1	0.108327
6.761683	0.1	0.109077
6.763350	0.1	0.109579
6.765017	0.1	0.109803
6.766683	0.1	0.109468
6.768350	0.1	0.108532
6.770017	0.1	0.107419
6.771683	0.1	0.106790
6.773350	0.1	0.107316
6.775017	0.1	0.109505
6.776683	0.1	0.113212
6.778350	0.1	0.117440
6.780017	0.1	0.120937
6.781683	0.1	0.122911
6.783350	0.1	0.123265
6.785017	0.1	0.122488
6.786683	0.1	0.121305
6.788350	0.1	0.120332
6.790017	0.1	0.119810
6.791683	0.1	0.119363
6.793350	0.1	0.118515
6.795017	0.1	0.117482
6.796683	0.1	0.116942
6.798350	0.1	0.117118
6.800017	0.1	0.117496
6.801683	0.1	0.117519
6.803350	0.1	0.117137
6.805017	0.1	0.116490
6.806683	0.1	0.115386
6.808350	0.1	0.113598
6.810017	0.1	0.111386
6.811683	0.1	0.109286
6.813350	0.1	0.107721
6.815017	0.1	0.107009
6.816683	0.1	0.107484
6.818350	0.1	0.109607
6.820017	0.1	0.113412
6.821683	0.1	0.117882
6.823350	0.1	0.121482
6.825017	0.1	0.123344
6.826683	0.1	0.123694
6.828350	0.1	0.123340
6.830017	0.1	0.122981
6.831683	0.1	0.123014
6.833350	0.1	0.123456
6.835017	0.1	0.123610
6.836683	0.1	0.122469
6.838350	0.1	0.119945
6.840017	0.1	0.117128
6.841683	0.1	0.115358
6.843350	0.1	0.115470
6.845017	0.1	0.117458
6.846683	0.1	0.120476
6.848350	0.1	0.123261
6.850017	0.1	0.125053
6.851683	0.1	0.126059
6.853350	0.1	0.126595
6.855017	0.1	0.126571
6.856683	0.1	0.126078
6.858350	0.1	0.125780
6.860017	0.1	0.126143
6.861683	0.1	0.126655
6.863350	0.1	0.126143
6.865017	0.1	0.124006
6.866683	0.1	0.121230
6.868350	0.1	0.119735
6.870017	0.1	0.120839
6.871683	0.1	0.124616
6.873350	0.1	0.129784
6.875017	0.1	0.134124
6.876683	0.1	0.136034
6.878350	0.1	0.135764
6.880017	0.1	0.134818
6.881683	0.1	0.134739
6.883350	0.1	0.136187
6.885017	0.1	0.138255
6.886683	0.1	0.139182
6.888350	0.1	0.138581
6.890017	0.1	0.137649
6.891683	0.1	0.137072
6.893350	0.1	0.136183
6.895017	0.1	0.134204
6.896683	0.1	0.131484
6.898350	0.1	0.129258
6.900017	0.1	0.128332
6.901683	0.1	0.128485
6.903350	0.1	0.129063
6.905017	0.1	0.129547
6.906683	0.1	0.129817
6.908350	0.1	0.130045
6.910017	0.1	0.130152
6.911683	0.1	0.129906
6.913350	0.1	0.129417
6.915017	0.1	0.128904
6.916683	0.1	0.128397
6.918350	0.1	0.127885
6.920017	0.1	0.126986
6.921683	0.1	0.124732
6.923350	0.1	0.120797
6.925017	0.1	0.116685
6.926683	0.1	0.114683
6.928350	0.1	0.115749
6.930017	0.1	0.118851
6.931683	0.1	0.122180
6.933350	0.1	0.124439
6.935017	0.1	0.125021
6.936683	0.1	0.123871
6.938350	0.1	0.121640
6.940017	0.1	0.119517
6.941683	0.1	0.118529
6.943350	0.1	0.118879
6.945017	0.1	0.119898
6.946683	0.1	0.120462
6.948350	0.1	0.119549
6.950017	0.1	0.117309
6.951683	0.1	0.115335
6.953350	0.1	0.115335
6.955017	0.1	0.117882
6.956683	0.1	0.122390
6.958350	0.1	0.127605
6.960017	0.1	0.131689
6.961683	0.1	0.132769
6.963350	0.1	0.130478
6.965017	0.1	0.126581
6.966683	0.1	0.123363
6.968350	0.1	0.121901
6.970017	0.1	0.121961
6.971683	0.1	0.122637
6.973350	0.1	0.122925
6.975017	0.1	0.122557
6.976683	0.1	0.122031
6.978350	0.1	0.121724
6.980017	0.1	0.121505
6.981683	0.1	0.121188
6.983350	0.1	0.120783
6.985017	0.1	0.120392
6.986683	0.1	0.120201
6.988350	0.1	0.120290
6.990017	0.1	0.120485
6.991683	0.1	0.120718
6.993350	0.1	0.121128
6.995017	0.1	0.121770
6.996683	0.1	0.122660
6.998350	0.1	0.123819
7.000017	0.1	0.125123
7.001683	0.1	0.126399
7.003350	0.1	0.127447
7.005017	0.1	0.128285
7.006683	0.1	0.129477
7.008350	0.1	0.131214
7.010017	0.1	0.132746
7.011683	0.1	0.133282
7.013350	0.1	0.132718
7.015017	0.1	0.131070
7.016683	0.1	0.128192
7.018350	0.1	0.124332
7.020017	0.1	0.120169
7.021683	0.1	0.116508
7.023350	0.1	0.114096
7.025017	0.1	0.113365
7.026683	0.1	0.114315
7.028350	0.1	0.116625
7.030017	0.1	0.119554
7.031683	0.1	0.122353
7.033350	0.1	0.124774
7.035017	0.1	0.126543
7.036683	0.1	0.127037
7.038350	0.1	0.126231
7.040017	0.1	0.125100
7.041683	0.1	0.124676
7.043350	0.1	0.125589
7.045017	0.1	0.127959
7.046683	0.1	0.131130
7.048350	0.1	0.133966
7.050017	0.1	0.135782
7.051683	0.1	0.136527
7.053350	0.1	0.136360
7.055017	0.1	0.135605
7.056683	0.1	0.135000
7.058350	0.1	0.135321
7.060017	0.1	0.136686
7.061683	0.1	0.138287
7.063350	0.1	0.138874
7.065017	0.1	0.137747
7.066683	0.1	0.135116
7.068350	0.1	0.131787
7.070017	0.1	0.128821
7.071683	0.1	0.127223
7.073350	0.1	0.127307
7.075017	0.1	0.128285
7.076683	0.1	0.129049
7.078350	0.1	0.129375
7.080017	0.1	0.129943
7.081683	0.1	0.131130
7.083350	0.1	0.132788
7.085017	0.1	0.134967
7.086683	0.1	0.138069
7.088350	0.1	0.142292
7.090017	0.1	0.147088
7.091683	0.1	0.151005
7.093350	0.1	0.152588
7.095017	0.1	0.151847
7.096683	0.1	0.150204
7.098350	0.1	0.148481
7.100017	0.1	0.146041
7.101683	0.1	0.142381
7.103350	0.1	0.138697
7.105017	0.1	0.137188
7.106683	0.1	0.139088
7.108350	0.1	0.143638
7.110017	0.1	0.148839
7.111683	0.1	0.152676
7.113350	0.1	0.154055
7.115017	0.1	0.153221
7.116683	0.1	0.151377
7.118350	0.1	0.149473
7.120017	0.1	0.147410
7.121683	0.1	0.144974
7.123350	0.1	0.142702
7.125017	0.1	0.141226
7.126683	0.1	0.140485
7.128350	0.1	0.140332
7.130017	0.1	0.141179
7.131683	0.1	0.143349
7.133350	0.1	0.146325
7.135017	0.1	0.148937
7.136683	0.1	0.150152
7.138350	0.1	0.149608
7.140017	0.1	0.147703
7.141683	0.1	0.145696
7.143350	0.1	0.145081
7.145017	0.1	0.146222
7.146683	0.1	0.148206
7.148350	0.1	0.150218
7.150017	0.1	0.151838
7.151683	0.1	0.152597
7.153350	0.1	0.152243
7.155017	0.1	0.151014
7.156683	0.1	0.149398
7.158350	0.1	0.147941
7.160017	0.1	0.147047
7.161683	0.1	0.146814
7.163350	0.1	0.147065
7.165017	0.1	0.147456
7.166683	0.1	0.147717
7.168350	0.1	0.147792
7.170017	0.1	0.147508
7.171683	0.1	0.146530
7.173350	0.1	0.144849
7.175017	0.1	0.142823
7.176683	0.1	0.140490
7.178350	0.1	0.137649
7.180017	0.1	0.134697
7.181683	0.1	0.132699
7.183350	0.1	0.132788
7.185017	0.1	0.135284
7.186683	0.1	0.139116
7.188350	0.1	0.142455
7.190017	0.1	0.144099
7.191683	0.1	0.143964
7.193350	0.1	0.142669
7.195017	0.1	0.140928
7.196683	0.1	0.139326
7.198350	0.1	0.138255
7.200017	0.1	0.137398
7.201683	0.1	0.135875
7.203350	0.1	0.133389
7.205017	0.1	0.130981
7.206683	0.1	0.130292
7.208350	0.1	0.132285
7.210017	0.1	0.136700
7.211683	0.1	0.141864
7.213350	0.1	0.145440
7.215017	0.1	0.146064
7.216683	0.1	0.143992
7.218350	0.1	0.140448
7.220017	0.1	0.136993
7.221683	0.1	0.134669
7.223350	0.1	0.133202
7.225017	0.1	0.131736
7.226683	0.1	0.130339
7.228350	0.1	0.129999
7.230017	0.1	0.131303
7.231683	0.1	0.133668
7.233350	0.1	0.135791
7.235017	0.1	0.136578
7.236683	0.1	0.135861
7.238350	0.1	0.134325
7.240017	0.1	0.132695
7.241683	0.1	0.131018
7.243350	0.1	0.128895
7.245017	0.1	0.126278
7.246683	0.1	0.123736
7.248350	0.1	0.121738
7.250017	0.1	0.120313
7.251683	0.1	0.119470
7.253350	0.1	0.119591
7.255017	0.1	0.121216
7.256683	0.1	0.124429
7.258350	0.1	0.128220
7.260017	0.1	0.131032
7.261683	0.1	0.132327
7.263350	0.1	0.132998
7.265017	0.1	0.133947
7.266683	0.1	0.134730
7.268350	0.1	0.134050
7.270017	0.1	0.131493
7.271683	0.1	0.128252
7.273350	0.1	0.126152
7.275017	0.1	0.126245
7.276683	0.1	0.128164
7.278350	0.1	0.130818
7.280017	0.1	0.133552
7.281683	0.1	0.136062
7.283350	0.1	0.137775
7.285017	0.1	0.138259
7.286683	0.1	0.137701
7.288350	0.1	0.136606
7.290017	0.1	0.135624
7.291683	0.1	0.135493
7.293350	0.1	0.136467
7.295017	0.1	0.137854
7.296683	0.1	0.138953
7.298350	0.1	0.140290
7.300017	0.1	0.142837
7.301683	0.1	0.146213
7.303350	0.1	0.148886
7.305017	0.1	0.149691
7.306683	0.1	0.148262
7.308350	0.1	0.144830
7.310017	0.1	0.140304
7.311683	0.1	0.135982
7.313350	0.1	0.132914
7.315017	0.1	0.131456
7.316683	0.1	0.131293
7.318350	0.1	0.131908
7.320017	0.1	0.132909
7.321683	0.1	0.133850
7.323350	0.1	0.134460
7.325017	0.1	0.135289
7.326683	0.1	0.137179
7.328350	0.1	0.139927
7.330017	0.1	0.142353
7.331683	0.1	0.143647
7.333350	0.1	0.143987
7.335017	0.1	0.143992
7.336683	0.1	0.144360
7.338350	0.1	0.145813
7.340017	0.1	0.148872
7.341683	0.1	0.153366
7.343350	0.1	0.158362
7.345017	0.1	0.162362
7.346683	0.1	0.163917
7.348350	0.1	0.162567
7.350017	0.1	0.158977
7.351683	0.1	0.154558
7.353350	0.1	0.151107
7.355017	0.1	0.149729
7.356683	0.1	0.150162
7.358350	0.1	0.151824
7.360017	0.1	0.154409
7.361683	0.1	0.157277
7.363350	0.1	0.159587
7.365017	0.1	0.161114
7.366683	0.1	0.162064
7.368350	0.1	0.162357
7.370017	0.1	0.161929
7.371683	0.1	0.161515
7.373350	0.1	0.162129
7.375017	0.1	0.163922
7.376683	0.1	0.166032
7.378350	0.1	0.166981
7.380017	0.1	0.165636
7.381683	0.1	0.162367
7.383350	0.1	0.158860
7.385017	0.1	0.156709
7.386683	0.1	0.156243
7.388350	0.1	0.156546
7.390017	0.1	0.156718
7.391683	0.1	0.156756
7.393350	0.1	0.157044
7.395017	0.1	0.157584
7.396683	0.1	0.158334
7.398350	0.1	0.159359
7.400017	0.1	0.160239
7.401683	0.1	0.160378
7.403350	0.1	0.159731
7.405017	0.1	0.158679
7.406683	0.1	0.157640
7.408350	0.1	0.156909
7.410017	0.1	0.156634
7.411683	0.1	0.156774
7.413350	0.1	0.157119
7.415017	0.1	0.157459
7.416683	0.1	0.157543
7.418350	0.1	0.157007
7.420017	0.1	0.155871
7.421683	0.1	0.154832
7.423350	0.1	0.154614
7.425017	0.1	0.154953
7.426683	0.1	0.154707
7.428350	0.1	0.153072
7.430017	0.1	0.150274
7.431683	0.1	0.147093
7.433350	0.1	0.144569
7.435017	0.1	0.144057
7.436683	0.1	0.146157
7.438350	0.1	0.149515
7.440017	0.1	0.152034
7.441683	0.1	0.152895
7.443350	0.1	0.152504
7.445017	0.1	0.151447
7.446683	0.1	0.149971
7.448350	0.1	0.148113
7.450017	0.1	0.146381
7.451683	0.1	0.145761
7.453350	0.1	0.146604
7.455017	0.1	0.147987
7.456683	0.1	0.148877
7.458350	0.1	0.149333
7.460017	0.1	0.149985
7.461683	0.1	0.151005
7.463350	0.1	0.151806
7.465017	0.1	0.151284
7.466683	0.1	0.148718
7.468350	0.1	0.144844
7.470017	0.1	0.141622
7.471683	0.1	0.140504
7.473350	0.1	0.141226
7.475017	0.1	0.142469
7.476683	0.1	0.143270
7.478350	0.1	0.143624
7.480017	0.1	0.144057
7.481683	0.1	0.145067
7.483350	0.1	0.146707
7.485017	0.1	0.148402
7.486683	0.1	0.149379
7.488350	0.1	0.149477
7.490017	0.1	0.149272
7.491683	0.1	0.149319
7.493350	0.1	0.149352
7.495017	0.1	0.148518
7.496683	0.1	0.146381
7.498350	0.1	0.143680
7.500017	0.1	0.141733
7.501683	0.1	0.141398
7.503350	0.1	0.142758
7.505017	0.1	0.144974
7.506683	0.1	0.146576
7.508350	0.1	0.146544
7.510017	0.1	0.145053
7.511683	0.1	0.143251
7.513350	0.1	0.142022
7.515017	0.1	0.141053
7.516683	0.1	0.139750
7.518350	0.1	0.138558
7.520017	0.1	0.138581
7.521683	0.1	0.140262
7.523350	0.1	0.142893
7.525017	0.1	0.145249
7.526683	0.1	0.146325
7.528350	0.1	0.145440
7.530017	0.1	0.142651
7.531683	0.1	0.139270
7.533350	0.1	0.136858
7.535017	0.1	0.136164
7.536683	0.1	0.137300
7.538350	0.1	0.139754
7.540017	0.1	0.142208
7.541683	0.1	0.143354
7.543350	0.1	0.142767
7.545017	0.1	0.140783
7.546683	0.1	0.138148
7.548350	0.1	0.135507
7.550017	0.1	0.133156
7.551683	0.1	0.131605
7.553350	0.1	0.132080
7.555017	0.1	0.135470
7.556683	0.1	0.141100
7.558350	0.1	0.147102
7.560017	0.1	0.151801
7.561683	0.1	0.154385
7.563350	0.1	0.154912
7.565017	0.1	0.153948
7.566683	0.1	0.152183
7.568350	0.1	0.150329
7.570017	0.1	0.148956
7.571683	0.1	0.148201
7.573350	0.1	0.147843
7.575017	0.1	0.147698
7.576683	0.1	0.147717
7.578350	0.1	0.148113
7.580017	0.1	0.149310
7.581683	0.1	0.151293
7.583350	0.1	0.153547
7.585017	0.1	0.155866
7.586683	0.1	0.158404
7.588350	0.1	0.160844
7.590017	0.1	0.162497
7.591683	0.1	0.163275
7.593350	0.1	0.163787
7.595017	0.1	0.164472
7.596683	0.1	0.165198
7.598350	0.1	0.165720
7.600017	0.1	0.166181
7.601683	0.1	0.167103
7.603350	0.1	0.168546
7.605017	0.1	0.169338
7.606683	0.1	0.167778
7.608350	0.1	0.163517
7.610017	0.1	0.158213
7.611683	0.1	0.154180
7.613350	0.1	0.152658
7.615017	0.1	0.153217
7.616683	0.1	0.154623
7.618350	0.1	0.155899
7.620017	0.1	0.156797
7.621683	0.1	0.157622
7.623350	0.1	0.158851
7.625017	0.1	0.160704
7.626683	0.1	0.162832
7.628350	0.1	0.164481
7.630017	0.1	0.165123
7.631683	0.1	0.164816
7.633350	0.1	0.163992
7.635017	0.1	0.163089
7.636683	0.1	0.162320
7.638350	0.1	0.161803
7.640017	0.1	0.161598
7.641683	0.1	0.161505
7.643350	0.1	0.161072
7.645017	0.1	0.159796
7.646683	0.1	0.157608
7.648350	0.1	0.155428
7.650017	0.1	0.154637
7.651683	0.1	0.155754
7.653350	0.1	0.157906
7.655017	0.1	0.159470
7.656683	0.1	0.159442
7.658350	0.1	0.157957
7.660017	0.1	0.155903
7.661683	0.1	0.154576
7.663350	0.1	0.155182
7.665017	0.1	0.157570
7.666683	0.1	0.159689
7.668350	0.1	0.159368
7.670017	0.1	0.156593
7.671683	0.1	0.153319
7.673350	0.1	0.151377
7.675017	0.1	0.151107
7.676683	0.1	0.151661
7.678350	0.1	0.152001
7.680017	0.1	0.151619
7.681683	0.1	0.150893
7.683350	0.1	0.150683
7.685017	0.1	0.151405
7.686683	0.1	0.152998
7.688350	0.1	0.155517
7.690017	0.1	0.158669
7.691683	0.1	0.161505
7.693350	0.1	0.163252
7.695017	0.1	0.163862
7.696683	0.1	0.163829
7.698350	0.1	0.163889
7.700017	0.1	0.164462
7.701683	0.1	0.165030
7.703350	0.1	0.164653
7.705017	0.1	0.163182
7.706683	0.1	0.161701
7.708350	0.1	0.161491
7.710017	0.1	0.162683
7.711683	0.1	0.164080
7.713350	0.1	0.164043
7.715017	0.1	0.161794
7.716683	0.1	0.158041
7.718350	0.1	0.154306
7.720017	0.1	0.151889
7.721683	0.1	0.151275
7.723350	0.1	0.152062
7.725017	0.1	0.153519
7.726683	0.1	0.154907
7.728350	0.1	0.155368
7.730017	0.1	0.154367
7.731683	0.1	0.152225
7.733350	0.1	0.150017
7.735017	0.1	0.148984
7.736683	0.1	0.149603
7.738350	0.1	0.151098
7.740017	0.1	0.151992
7.741683	0.1	0.151498
7.743350	0.1	0.150227
7.745017	0.1	0.149389
7.746683	0.1	0.149645
7.748350	0.1	0.150991
7.750017	0.1	0.153091
7.751683	0.1	0.155168
7.753350	0.1	0.155992
7.755017	0.1	0.154781
7.756683	0.1	0.151992
7.758350	0.1	0.148909
7.760017	0.1	0.146781
7.761683	0.1	0.146353
7.763350	0.1	0.147484
7.765017	0.1	0.148895
7.766683	0.1	0.148774
7.768350	0.1	0.146274
7.770017	0.1	0.142297
7.771683	0.1	0.138511
7.773350	0.1	0.136164
7.775017	0.1	0.135954
7.776683	0.1	0.137929
7.778350	0.1	0.141226
7.780017	0.1	0.144397
7.781683	0.1	0.146311
7.783350	0.1	0.146674
7.785017	0.1	0.145729
7.786683	0.1	0.143978
7.788350	0.1	0.142399
7.790017	0.1	0.142003
7.791683	0.1	0.143182
7.793350	0.1	0.145594
7.795017	0.1	0.148239
7.796683	0.1	0.149957
7.798350	0.1	0.150218
7.800017	0.1	0.149147
7.801683	0.1	0.147163
7.803350	0.1	0.144998
7.805017	0.1	0.143587
7.806683	0.1	0.143456
7.808350	0.1	0.144416
7.810017	0.1	0.145668
7.811683	0.1	0.146134
7.813350	0.1	0.145277
7.815017	0.1	0.143675
7.816683	0.1	0.142595
7.818350	0.1	0.143000
7.820017	0.1	0.144937
7.821683	0.1	0.147480
7.823350	0.1	0.149193
7.825017	0.1	0.149165
7.826683	0.1	0.147624
7.828350	0.1	0.145361
7.830017	0.1	0.142860
7.831683	0.1	0.140434
7.833350	0.1	0.138618
7.835017	0.1	0.137980
7.836683	0.1	0.138702
7.838350	0.1	0.140569
7.840017	0.1	0.143126
7.841683	0.1	0.145645
7.843350	0.1	0.147624
7.845017	0.1	0.149189
7.846683	0.1	0.150814
7.848350	0.1	0.152825
7.850017	0.1	0.155298
7.851683	0.1	0.158483
7.853350	0.1	0.162683
7.855017	0.1	0.167242
7.856683	0.1	0.170399
7.858350	0.1	0.170786
7.860017	0.1	0.168732
7.861683	0.1	0.165775
7.863350	0.1	0.163577
7.865017	0.1	0.163433
7.866683	0.1	0.165724
7.868350	0.1	0.169477
7.870017	0.1	0.172737
7.871683	0.1	0.173603
7.873350	0.1	0.171461
7.875017	0.1	0.167238
7.876683	0.1	0.162506
7.878350	0.1	0.158683
7.880017	0.1	0.156676
7.881683	0.1	0.156751
7.883350	0.1	0.158702
7.885017	0.1	0.161934
7.886683	0.1	0.165422
7.888350	0.1	0.168085
7.890017	0.1	0.169165
7.891683	0.1	0.168341
7.893350	0.1	0.165855
7.895017	0.1	0.162409
7.896683	0.1	0.158902
7.898350	0.1	0.156146
7.900017	0.1	0.154078
7.901683	0.1	0.151894
7.903350	0.1	0.149566
7.905017	0.1	0.148374
7.906683	0.1	0.149738
7.908350	0.1	0.153603
7.910017	0.1	0.157892
7.911683	0.1	0.160146
7.913350	0.1	0.159796
7.915017	0.1	0.158101
7.916683	0.1	0.156392
7.918350	0.1	0.155070
7.920017	0.1	0.154143
7.921683	0.1	0.153873
7.923350	0.1	0.154427
7.925017	0.1	0.155503
7.926683	0.1	0.156900
7.928350	0.1	0.158744
7.930017	0.1	0.161184
7.931683	0.1	0.164257
7.933350	0.1	0.167624
7.935017	0.1	0.170441
7.936683	0.1	0.171857
7.938350	0.1	0.171550
7.940017	0.1	0.169850
7.941683	0.1	0.167578
7.943350	0.1	0.165394
7.945017	0.1	0.163387
7.946683	0.1	0.161654
7.948350	0.1	0.160486
7.950017	0.1	0.159745
7.951683	0.1	0.159056
7.953350	0.1	0.158395
7.955017	0.1	0.157673
7.956683	0.1	0.156476
7.958350	0.1	0.154767
7.960017	0.1	0.153058
7.961683	0.1	0.151573
7.963350	0.1	0.149980
7.965017	0.1	0.148318
7.966683	0.1	0.147414
7.968350	0.1	0.148150
7.970017	0.1	0.150618
7.971683	0.1	0.154041
7.973350	0.1	0.157012
7.975017	0.1	0.158036
7.976683	0.1	0.156658
7.978350	0.1	0.154194
7.980017	0.1	0.152485
7.981683	0.1	0.152290
7.983350	0.1	0.153193
7.985017	0.1	0.154288
7.986683	0.1	0.155061
7.988350	0.1	0.155759
7.990017	0.1	0.156667
7.991683	0.1	0.157482
7.993350	0.1	0.157724
7.995017	0.1	0.157319
7.996683	0.1	0.156751
7.998350	0.1	0.156695
8.000017	0.1	0.157254
8.001683	0.1	0.157943
8.003350	0.1	0.158404
8.005017	0.1	0.158455
8.006683	0.1	0.157859
8.008350	0.1	0.156760
8.010017	0.1	0.155838
8.011683	0.1	0.155633
8.013350	0.1	0.156173
8.015017	0.1	0.157338
8.016683	0.1	0.159084
8.018350	0.1	0.161566
8.020017	0.1	0.164961
8.021683	0.1	0.168639
8.023350	0.1	0.171117
8.025017	0.1	0.171266
8.026683	0.1	0.169217
8.028350	0.1	0.166041
8.030017	0.1	0.162804
8.031683	0.1	0.160104
8.033350	0.1	0.158269
8.035017	0.1	0.157221
8.036683	0.1	0.156467
8.038350	0.1	0.156001
8.040017	0.1	0.156588
8.041683	0.1	0.158423
8.043350	0.1	0.160527
8.045017	0.1	0.161743
8.046683	0.1	0.161855
8.048350	0.1	0.161598
8.050017	0.1	0.161706
8.051683	0.1	0.162213
8.053350	0.1	0.162595
8.055017	0.1	0.162311
8.056683	0.1	0.161147
8.058350	0.1	0.159252
8.060017	0.1	0.157151
8.061683	0.1	0.155722
8.063350	0.1	0.155955
8.065017	0.1	0.158069
8.066683	0.1	0.160905
8.068350	0.1	0.162818
8.070017	0.1	0.163158
8.071683	0.1	0.162134
8.073350	0.1	0.160150
8.075017	0.1	0.157887
8.076683	0.1	0.156206
8.078350	0.1	0.155894
8.080017	0.1	0.157650
8.081683	0.1	0.161449
8.083350	0.1	0.166036
8.085017	0.1	0.169971
8.086683	0.1	0.172663
8.088350	0.1	0.173887
8.090017	0.1	0.173417
8.091683	0.1	0.171592
8.093350	0.1	0.169300
8.095017	0.1	0.167317
8.096683	0.1	0.166087
8.098350	0.1	0.165943
8.100017	0.1	0.167200
8.101683	0.1	0.169668
8.103350	0.1	0.172225
8.105017	0.1	0.173575
8.106683	0.1	0.173477
8.108350	0.1	0.172849
8.110017	0.1	0.172732
8.111683	0.1	0.173477
8.113350	0.1	0.174916
8.115017	0.1	0.177016
8.116683	0.1	0.179829
8.118350	0.1	0.182879
8.120017	0.1	0.185468
8.121683	0.1	0.187722
8.123350	0.1	0.190292
8.125017	0.1	0.192882
8.126683	0.1	0.193999
8.128350	0.1	0.192765
8.130017	0.1	0.190060
8.131683	0.1	0.187387
8.133350	0.1	0.185561
8.135017	0.1	0.184812
8.136683	0.1	0.185291
8.138350	0.1	0.187107
8.140017	0.1	0.189906
8.141683	0.1	0.192849
8.143350	0.1	0.195159
8.145017	0.1	0.196341
8.146683	0.1	0.196220
8.148350	0.1	0.194982
8.150017	0.1	0.192658
8.151683	0.1	0.189319
8.153350	0.1	0.185897
8.155017	0.1	0.183578
8.156683	0.1	0.182725
8.158350	0.1	0.183047
8.160017	0.1	0.183941
8.161683	0.1	0.184625
8.163350	0.1	0.184677
8.165017	0.1	0.184281
8.166683	0.1	0.183950
8.168350	0.1	0.184039
8.170017	0.1	0.184290
8.171683	0.1	0.184230
8.173350	0.1	0.184025
8.175017	0.1	0.184351
8.176683	0.1	0.185543
8.178350	0.1	0.187452
8.180017	0.1	0.189557
8.181683	0.1	0.190837
8.183350	0.1	0.190376
8.185017	0.1	0.188383
8.186683	0.1	0.186185
8.188350	0.1	0.185175
8.190017	0.1	0.185734
8.191683	0.1	0.186847
8.193350	0.1	0.187061
8.195017	0.1	0.185990
8.196683	0.1	0.184812
8.198350	0.1	0.185068
8.200017	0.1	0.186982
8.201683	0.1	0.189319
8.203350	0.1	0.190670
8.205017	0.1	0.190292
8.206683	0.1	0.188430
8.208350	0.1	0.185762
8.210017	0.1	0.182753
8.211683	0.1	0.180011
8.213350	0.1	0.178642
8.215017	0.1	0.179373
8.216683	0.1	0.181617
8.218350	0.1	0.183880
8.220017	0.1	0.184844
8.221683	0.1	0.183983
8.223350	0.1	0.181720
8.225017	0.1	0.179163
8.226683	0.1	0.177412
8.228350	0.1	0.176937
8.230017	0.1	0.177524
8.231683	0.1	0.178521
8.233350	0.1	0.179089
8.235017	0.1	0.178707
8.236683	0.1	0.177785
8.238350	0.1	0.177277
8.240017	0.1	0.177673
8.241683	0.1	0.178758
8.243350	0.1	0.180220
8.245017	0.1	0.181929
8.246683	0.1	0.183904
8.248350	0.1	0.185929
8.250017	0.1	0.187191
8.251683	0.1	0.187200
8.253350	0.1	0.186726
8.255017	0.1	0.186963
8.256683	0.1	0.188323
8.258350	0.1	0.190176
8.260017	0.1	0.191284
8.261683	0.1	0.190632
8.263350	0.1	0.188216
8.265017	0.1	0.185012
8.266683	0.1	0.182479
8.268350	0.1	0.181911
8.270017	0.1	0.183713
8.271683	0.1	0.186972
8.273350	0.1	0.190157
8.275017	0.1	0.192118
8.276683	0.1	0.192625
8.278350	0.1	0.192178
8.280017	0.1	0.191252
8.281683	0.1	0.189845
8.283350	0.1	0.188043
8.285017	0.1	0.186595
8.286683	0.1	0.186395
8.288350	0.1	0.187350
8.290017	0.1	0.188421
8.291683	0.1	0.188826
8.293350	0.1	0.188574
8.295017	0.1	0.187866
8.296683	0.1	0.186632
8.298350	0.1	0.185031
8.300017	0.1	0.183927
8.301683	0.1	0.184285
8.303350	0.1	0.185943
8.305017	0.1	0.187652
8.306683	0.1	0.188295
8.308350	0.1	0.187750
8.310017	0.1	0.186800
8.311683	0.1	0.186497
8.313350	0.1	0.187242
8.315017	0.1	0.188705
8.316683	0.1	0.190507
8.318350	0.1	0.192397
8.320017	0.1	0.193832
8.321683	0.1	0.193622
8.323350	0.1	0.190586
8.325017	0.1	0.185282
8.326683	0.1	0.180285
8.328350	0.1	0.177906
8.330017	0.1	0.178502
8.331683	0.1	0.181133
8.333350	0.1	0.184593
8.335017	0.1	0.187722
8.336683	0.1	0.189967
8.338350	0.1	0.191424
8.340017	0.1	0.192067
8.341683	0.1	0.191890
8.343350	0.1	0.191387
8.345017	0.1	0.190982
8.346683	0.1	0.190637
8.348350	0.1	0.190460
8.350017	0.1	0.190958
8.351683	0.1	0.192244
8.353350	0.1	0.193589
8.355017	0.1	0.194167
8.356683	0.1	0.193650
8.358350	0.1	0.192211
8.360017	0.1	0.190707
8.361683	0.1	0.190148
8.363350	0.1	0.190553
8.365017	0.1	0.191205
8.366683	0.1	0.191815
8.368350	0.1	0.192882
8.370017	0.1	0.194875
8.371683	0.1	0.197454
8.373350	0.1	0.199676
8.375017	0.1	0.200882
8.376683	0.1	0.201282
8.378350	0.1	0.202009
8.380017	0.1	0.204318
8.381683	0.1	0.208225
8.383350	0.1	0.212365
8.385017	0.1	0.215331
8.386683	0.1	0.216612
8.388350	0.1	0.216602
8.390017	0.1	0.216030
8.391683	0.1	0.215094
8.393350	0.1	0.213515
8.395017	0.1	0.211163
8.396683	0.1	0.208095
8.398350	0.1	0.204779
8.400017	0.1	0.202418
8.401683	0.1	0.202325
8.403350	0.1	0.204640
8.405017	0.1	0.207885
8.406683	0.1	0.210032
8.408350	0.1	0.209878
8.410017	0.1	0.207778
8.411683	0.1	0.205338
8.413350	0.1	0.203899
8.415017	0.1	0.203280
8.416683	0.1	0.202577
8.418350	0.1	0.201464
8.420017	0.1	0.199908
8.421683	0.1	0.197734
8.423350	0.1	0.195354
8.425017	0.1	0.193790
8.426683	0.1	0.193687
8.428350	0.1	0.195047
8.430017	0.1	0.197454
8.431683	0.1	0.200071
8.433350	0.1	0.201780
8.435017	0.1	0.201985
8.436683	0.1	0.201212
8.438350	0.1	0.200514
8.440017	0.1	0.200449
8.441683	0.1	0.200830
8.443350	0.1	0.201063
8.445017	0.1	0.200872
8.446683	0.1	0.200849
8.448350	0.1	0.202004
8.450017	0.1	0.204453
8.451683	0.1	0.207075
8.453350	0.1	0.208640
8.455017	0.1	0.208649
8.456683	0.1	0.207215
8.458350	0.1	0.204952
8.460017	0.1	0.202954
8.461683	0.1	0.201911
8.463350	0.1	0.201403
8.465017	0.1	0.200481
8.466683	0.1	0.199019
8.468350	0.1	0.197846
8.470017	0.1	0.197389
8.471683	0.1	0.197287
8.473350	0.1	0.197180
8.475017	0.1	0.197156
8.476683	0.1	0.197738
8.478350	0.1	0.199298
8.480017	0.1	0.201273
8.481683	0.1	0.202497
8.483350	0.1	0.202246
8.485017	0.1	0.200453
8.486683	0.1	0.197473
8.488350	0.1	0.194074
8.490017	0.1	0.191233
8.491683	0.1	0.189538
8.493350	0.1	0.188793
8.495017	0.1	0.188327
8.496683	0.1	0.187494
8.498350	0.1	0.186143
8.500017	0.1	0.184616
8.501683	0.1	0.183377
8.503350	0.1	0.182986
8.505017	0.1	0.184043
8.506683	0.1	0.186497
8.508350	0.1	0.189492
8.510017	0.1	0.192248
8.511683	0.1	0.194521
8.513350	0.1	0.196090
8.515017	0.1	0.196402
8.516683	0.1	0.195224
8.518350	0.1	0.193357
8.520017	0.1	0.192188
8.521683	0.1	0.192719
8.523350	0.1	0.194949
8.525017	0.1	0.197813
8.526683	0.1	0.199890
8.528350	0.1	0.200514
8.530017	0.1	0.199829
8.531683	0.1	0.198241
8.533350	0.1	0.196337
8.535017	0.1	0.194837
8.536683	0.1	0.194111
8.538350	0.1	0.193901
8.540017	0.1	0.193552
8.541683	0.1	0.192588
8.543350	0.1	0.191107
8.545017	0.1	0.189450
8.546683	0.1	0.187848
8.548350	0.1	0.186544
8.550017	0.1	0.185850
8.551683	0.1	0.185948
8.553350	0.1	0.186735
8.555017	0.1	0.187657
8.556683	0.1	0.187792
8.558350	0.1	0.186483
8.560017	0.1	0.184043
8.561683	0.1	0.181682
8.563350	0.1	0.180970
8.565017	0.1	0.182982
8.566683	0.1	0.187587
8.568350	0.1	0.193445
8.570017	0.1	0.198819
8.571683	0.1	0.202414
8.573350	0.1	0.203778
8.575017	0.1	0.203047
8.576683	0.1	0.200882
8.578350	0.1	0.198320
8.580017	0.1	0.196062
8.581683	0.1	0.194148
8.583350	0.1	0.192313
8.585017	0.1	0.190488
8.586683	0.1	0.189124
8.588350	0.1	0.189138
8.590017	0.1	0.191047
8.591683	0.1	0.194134
8.593350	0.1	0.196900
8.595017	0.1	0.198269
8.596683	0.1	0.198032
8.598350	0.1	0.196542
8.600017	0.1	0.194563
8.601683	0.1	0.192900
8.603350	0.1	0.192146
8.605017	0.1	0.192872
8.606683	0.1	0.195485
8.608350	0.1	0.199447
8.610017	0.1	0.203499
8.611683	0.1	0.206656
8.613350	0.1	0.208677
8.615017	0.1	0.210009
8.616683	0.1	0.211168
8.618350	0.1	0.211969
8.620017	0.1	0.211797
8.621683	0.1	0.210707
8.623350	0.1	0.209729
8.625017	0.1	0.210055
8.626683	0.1	0.212202
8.628350	0.1	0.215569
8.630017	0.1	0.218670
8.631683	0.1	0.220235
8.633350	0.1	0.220011
8.635017	0.1	0.218595
8.636683	0.1	0.216970
8.638350	0.1	0.216328
8.640017	0.1	0.217459
8.641683	0.1	0.219722
8.643350	0.1	0.221450
8.645017	0.1	0.221604
8.646683	0.1	0.220495
8.648350	0.1	0.219154
8.650017	0.1	0.218325
8.651683	0.1	0.218125
8.653350	0.1	0.218479
8.655017	0.1	0.219354
8.656683	0.1	0.220332
8.658350	0.1	0.220672
8.660017	0.1	0.220006
8.661683	0.1	0.218772
8.663350	0.1	0.217734
8.665017	0.1	0.217138
8.666683	0.1	0.216621
8.668350	0.1	0.215964
8.670017	0.1	0.215583
8.671683	0.1	0.215820
8.673350	0.1	0.216085
8.675017	0.1	0.215149
8.676683	0.1	0.212188
8.678350	0.1	0.207592
8.680017	0.1	0.203289
8.681683	0.1	0.201720
8.683350	0.1	0.203680
8.685017	0.1	0.207694
8.686683	0.1	0.211564
8.688350	0.1	0.213971
8.690017	0.1	0.214879
8.691683	0.1	0.214903
8.693350	0.1	0.214572
8.695017	0.1	0.214092
8.696683	0.1	0.213352
8.698350	0.1	0.212071
8.700017	0.1	0.210139
8.701683	0.1	0.207736
8.703350	0.1	0.205366
8.705017	0.1	0.203755
8.706683	0.1	0.203438
8.708350	0.1	0.204612
8.710017	0.1	0.207089
8.711683	0.1	0.210186
8.713350	0.1	0.212914
8.715017	0.1	0.214367
8.716683	0.1	0.214004
8.718350	0.1	0.211764
8.720017	0.1	0.208160
8.721683	0.1	0.204439
8.723350	0.1	0.202185
8.725017	0.1	0.202139
8.726683	0.1	0.203638
8.728350	0.1	0.205259
8.730017	0.1	0.205794
8.731683	0.1	0.205147
8.733350	0.1	0.204225
8.735017	0.1	0.203801
8.736683	0.1	0.204043
8.738350	0.1	0.204877
8.740017	0.1	0.205915
8.741683	0.1	0.206451
8.743350	0.1	0.205985
8.745017	0.1	0.204886
8.746683	0.1	0.204141
8.748350	0.1	0.204248
8.750017	0.1	0.204747
8.751683	0.1	0.204835
8.753350	0.1	0.203894
8.755017	0.1	0.201752
8.756683	0.1	0.198917
8.758350	0.1	0.195950
8.760017	0.1	0.192919
8.761683	0.1	0.189915
8.763350	0.1	0.187326
8.765017	0.1	0.185356
8.766683	0.1	0.184183
8.768350	0.1	0.184262
8.770017	0.1	0.186181
8.771683	0.1	0.190046
8.773350	0.1	0.195038
8.775017	0.1	0.199755
8.776683	0.1	0.202935
8.778350	0.1	0.203899
8.780017	0.1	0.202646
8.781683	0.1	0.199820
8.783350	0.1	0.196872
8.785017	0.1	0.195457
8.786683	0.1	0.195964
8.788350	0.1	0.197473
8.790017	0.1	0.198917
8.791683	0.1	0.199522
8.793350	0.1	0.198879
8.795017	0.1	0.197394
8.796683	0.1	0.195778
8.798350	0.1	0.194325
8.800017	0.1	0.193259
8.801683	0.1	0.193217
8.803350	0.1	0.194651
8.805017	0.1	0.197398
8.806683	0.1	0.201035
8.808350	0.1	0.205040
8.810017	0.1	0.208644
8.811683	0.1	0.211000
8.813350	0.1	0.211801
8.815017	0.1	0.211378
8.816683	0.1	0.210037
8.818350	0.1	0.207904
8.820017	0.1	0.205636
8.821683	0.1	0.204276
8.823350	0.1	0.204090
8.825017	0.1	0.204542
8.826683	0.1	0.205678
8.828350	0.1	0.208137
8.830017	0.1	0.211718
8.831683	0.1	0.215024
8.833350	0.1	0.216733
8.835017	0.1	0.216928
8.836683	0.1	0.216840
8.838350	0.1	0.217487
8.840017	0.1	0.218810
8.841683	0.1	0.219867
8.843350	0.1	0.219857
8.845017	0.1	0.218526
8.846683	0.1	0.215699
8.848350	0.1	0.211941
8.850017	0.1	0.209282
8.851683	0.1	0.209841
8.853350	0.1	0.213902
8.855017	0.1	0.219569
8.856683	0.1	0.224118
8.858350	0.1	0.225683
8.860017	0.1	0.224099
8.861683	0.1	0.220626
8.863350	0.1	0.217245
8.865017	0.1	0.215825
8.866683	0.1	0.217105
8.868350	0.1	0.220290
8.870017	0.1	0.223713
8.871683	0.1	0.225701
8.873350	0.1	0.225422
8.875017	0.1	0.223587
8.876683	0.1	0.221613
8.878350	0.1	0.220351
8.880017	0.1	0.220179
8.881683	0.1	0.221725
8.883350	0.1	0.225347
8.885017	0.1	0.230176
8.886683	0.1	0.234311
8.888350	0.1	0.235988
8.890017	0.1	0.234474
8.891683	0.1	0.230535
8.893350	0.1	0.226106
8.895017	0.1	0.222987
8.896683	0.1	0.221664
8.898350	0.1	0.221455
8.900017	0.1	0.221557
8.901683	0.1	0.221790
8.903350	0.1	0.222330
8.905017	0.1	0.223112
8.906683	0.1	0.223708
8.908350	0.1	0.223718
8.910017	0.1	0.223331
8.911683	0.1	0.223396
8.913350	0.1	0.224509
8.915017	0.1	0.226703
8.916683	0.1	0.229799
8.918350	0.1	0.233306
8.920017	0.1	0.236062
8.921683	0.1	0.236826
8.923350	0.1	0.235196
8.925017	0.1	0.231848
8.926683	0.1	0.228011
8.928350	0.1	0.224952
8.930017	0.1	0.223513
8.931683	0.1	0.223662
8.933350	0.1	0.224439
8.935017	0.1	0.224761
8.936683	0.1	0.224118
8.938350	0.1	0.222665
8.940017	0.1	0.221194
8.941683	0.1	0.220831
8.943350	0.1	0.222102
8.945017	0.1	0.224649
8.946683	0.1	0.227741
8.948350	0.1	0.230465
8.950017	0.1	0.231620
8.951683	0.1	0.229990
8.953350	0.1	0.225208
8.955017	0.1	0.218558
8.956683	0.1	0.212649
8.958350	0.1	0.209720
8.960017	0.1	0.210074
8.961683	0.1	0.212439
8.963350	0.1	0.215513
8.965017	0.1	0.218656
8.966683	0.1	0.221306
8.968350	0.1	0.222530
8.970017	0.1	0.221874
8.971683	0.1	0.220235
8.973350	0.1	0.218814
8.975017	0.1	0.217841
8.976683	0.1	0.217119
8.978350	0.1	0.216914
8.980017	0.1	0.217650
8.981683	0.1	0.219163
8.983350	0.1	0.220286
8.985017	0.1	0.219587
8.986683	0.1	0.216584
8.988350	0.1	0.211899
8.990017	0.1	0.206837
8.991683	0.1	0.203052
8.993350	0.1	0.201785
8.995017	0.1	0.203149
8.996683	0.1	0.206404
8.998350	0.1	0.210586
9.000017	0.1	0.214600
9.001683	0.1	0.217431
9.003350	0.1	0.218363
9.005017	0.1	0.217077
9.006683	0.1	0.214176
9.008350	0.1	0.210963
9.010017	0.1	0.208425
9.011683	0.1	0.207047
9.013350	0.1	0.206768
9.015017	0.1	0.206823
9.016683	0.1	0.206460
9.018350	0.1	0.205636
9.020017	0.1	0.205277
9.021683	0.1	0.206451
9.023350	0.1	0.208919
9.025017	0.1	0.211378
9.026683	0.1	0.212924
9.028350	0.1	0.213389
9.030017	0.1	0.213333
9.031683	0.1	0.213739
9.033350	0.1	0.215126
9.035017	0.1	0.217068
9.036683	0.1	0.218679
9.038350	0.1	0.219299
9.040017	0.1	0.218870
9.041683	0.1	0.217818
9.043350	0.1	0.216565
9.045017	0.1	0.214954
9.046683	0.1	0.212640
9.048350	0.1	0.210335
9.050017	0.1	0.209399
9.051683	0.1	0.210134
9.053350	0.1	0.211708
9.055017	0.1	0.213161
9.056683	0.1	0.213692
9.058350	0.1	0.212686
9.060017	0.1	0.210088
9.061683	0.1	0.206609
9.063350	0.1	0.203485
9.065017	0.1	0.201855
9.066683	0.1	0.202078
9.068350	0.1	0.203797
9.070017	0.1	0.206325
9.071683	0.1	0.208914
9.073350	0.1	0.211145
9.075017	0.1	0.213059
9.076683	0.1	0.214591
9.078350	0.1	0.215359
9.080017	0.1	0.215191
9.081683	0.1	0.214414
9.083350	0.1	0.213617
9.085017	0.1	0.213194
9.086683	0.1	0.212705
9.088350	0.1	0.211191
9.090017	0.1	0.208416
9.091683	0.1	0.205482
9.093350	0.1	0.203983
9.095017	0.1	0.204495
9.096683	0.1	0.206055
9.098350	0.1	0.207387
9.100017	0.1	0.208137
9.101683	0.1	0.208663
9.103350	0.1	0.209305
9.105017	0.1	0.210064
9.106683	0.1	0.211080
9.108350	0.1	0.212919
9.110017	0.1	0.215862
9.111683	0.1	0.219471
9.113350	0.1	0.222959
9.115017	0.1	0.225524
9.116683	0.1	0.226763
9.118350	0.1	0.226786
9.120017	0.1	0.225729
9.121683	0.1	0.223625
9.123350	0.1	0.220747
9.125017	0.1	0.217818
9.126683	0.1	0.215876
9.128350	0.1	0.215415
9.130017	0.1	0.215974
9.131683	0.1	0.216924
9.133350	0.1	0.218409
9.135017	0.1	0.221003
9.136683	0.1	0.224584
9.138350	0.1	0.228011
9.140017	0.1	0.230274
9.141683	0.1	0.231974
9.143350	0.1	0.234758
9.145017	0.1	0.238875
9.146683	0.1	0.242493
9.148350	0.1	0.243797
9.150017	0.1	0.242996
9.151683	0.1	0.241823
9.153350	0.1	0.241515
9.155017	0.1	0.241888
9.156683	0.1	0.242102
9.158350	0.1	0.241585
9.160017	0.1	0.240165
9.161683	0.1	0.238190
9.163350	0.1	0.236477
9.165017	0.1	0.235839
9.166683	0.1	0.236649
9.168350	0.1	0.238423
9.170017	0.1	0.240118
9.171683	0.1	0.241017
9.173350	0.1	0.241068
9.175017	0.1	0.240728
9.176683	0.1	0.240519
9.178350	0.1	0.240305
9.180017	0.1	0.239559
9.181683	0.1	0.238344
9.183350	0.1	0.237594
9.185017	0.1	0.238195
9.186683	0.1	0.239904
9.188350	0.1	0.241161
9.190017	0.1	0.240407
9.191683	0.1	0.237511
9.193350	0.1	0.233646
9.195017	0.1	0.230051
9.196683	0.1	0.227420
9.198350	0.1	0.226223
9.200017	0.1	0.226730
9.201683	0.1	0.228374
9.203350	0.1	0.229944
9.205017	0.1	0.230703
9.206683	0.1	0.230987
9.208350	0.1	0.231625
9.210017	0.1	0.232873
9.211683	0.1	0.234307
9.213350	0.1	0.235415
9.215017	0.1	0.235611
9.216683	0.1	0.234540
9.218350	0.1	0.232700
9.220017	0.1	0.231182
9.221683	0.1	0.230619
9.223350	0.1	0.230912
9.225017	0.1	0.231653
9.226683	0.1	0.232235
9.228350	0.1	0.232211
9.230017	0.1	0.231806
9.231683	0.1	0.231457
9.233350	0.1	0.231201
9.235017	0.1	0.230647
9.236683	0.1	0.229422
9.238350	0.1	0.227811
9.240017	0.1	0.226870
9.241683	0.1	0.227522
9.243350	0.1	0.229520
9.245017	0.1	0.231392
9.246683	0.1	0.231559
9.248350	0.1	0.229683
9.250017	0.1	0.226698
9.251683	0.1	0.223741
9.253350	0.1	0.221757
9.255017	0.1	0.221557
9.256683	0.1	0.223084
9.258350	0.1	0.225157
9.260017	0.1	0.226828
9.261683	0.1	0.228151
9.263350	0.1	0.228975
9.265017	0.1	0.228402
9.266683	0.1	0.226060
9.268350	0.1	0.223038
9.270017	0.1	0.221105
9.271683	0.1	0.221226
9.273350	0.1	0.222963
9.275017	0.1	0.225520
9.276683	0.1	0.228630
9.278350	0.1	0.231876
9.280017	0.1	0.234097
9.281683	0.1	0.234153
9.283350	0.1	0.231881
9.285017	0.1	0.228393
9.286683	0.1	0.225510
9.288350	0.1	0.224588
9.290017	0.1	0.225739
9.291683	0.1	0.228025
9.293350	0.1	0.230246
9.295017	0.1	0.231662
9.296683	0.1	0.232239
9.298350	0.1	0.232351
9.300017	0.1	0.232044
9.301683	0.1	0.230810
9.303350	0.1	0.228509
9.305017	0.1	0.225897
9.306683	0.1	0.223867
9.308350	0.1	0.222796
9.310017	0.1	0.222456
9.311683	0.1	0.222386
9.313350	0.1	0.222521
9.315017	0.1	0.223052
9.316683	0.1	0.223611
9.318350	0.1	0.223364
9.320017	0.1	0.222148
9.321683	0.1	0.220751
9.323350	0.1	0.219955
9.325017	0.1	0.219769
9.326683	0.1	0.219801
9.328350	0.1	0.219978
9.330017	0.1	0.220607
9.331683	0.1	0.222130
9.333350	0.1	0.224849
9.335017	0.1	0.228565
9.336683	0.1	0.232351
9.338350	0.1	0.235215
9.340017	0.1	0.236775
9.341683	0.1	0.237003
9.343350	0.1	0.235927
9.345017	0.1	0.233771
9.346683	0.1	0.231038
9.348350	0.1	0.228113
9.350017	0.1	0.225124
9.351683	0.1	0.222358
9.353350	0.1	0.220519
9.355017	0.1	0.220374
9.356683	0.1	0.222158
9.358350	0.1	0.225157
9.360017	0.1	0.228179
9.361683	0.1	0.230544
9.363350	0.1	0.232500
9.365017	0.1	0.234349
9.366683	0.1	0.235634
9.368350	0.1	0.235881
9.370017	0.1	0.235690
9.371683	0.1	0.236132
9.373350	0.1	0.237580
9.375017	0.1	0.239629
9.376683	0.1	0.241757
9.378350	0.1	0.243685
9.380017	0.1	0.245213
9.381683	0.1	0.246237
9.383350	0.1	0.247001
9.385017	0.1	0.247811
9.386683	0.1	0.248933
9.388350	0.1	0.250684
9.390017	0.1	0.252933
9.391683	0.1	0.255043
9.393350	0.1	0.256435
9.395017	0.1	0.256752
9.396683	0.1	0.255811
9.398350	0.1	0.253813
9.400017	0.1	0.251243
9.401683	0.1	0.248593
9.403350	0.1	0.246693
9.405017	0.1	0.246619
9.406683	0.1	0.248561
9.408350	0.1	0.251667
9.410017	0.1	0.255220
9.411683	0.1	0.258782
9.413350	0.1	0.261441
9.415017	0.1	0.262018
9.416683	0.1	0.260011
9.418350	0.1	0.256221
9.420017	0.1	0.252267
9.421683	0.1	0.249157
9.423350	0.1	0.246824
9.425017	0.1	0.244956
9.426683	0.1	0.243657
9.428350	0.1	0.243415
9.430017	0.1	0.244635
9.431683	0.1	0.247178
9.433350	0.1	0.250405
9.435017	0.1	0.253543
9.436683	0.1	0.255932
9.438350	0.1	0.256919
9.440017	0.1	0.255946
9.441683	0.1	0.253003
9.443350	0.1	0.248770
9.445017	0.1	0.244118
9.446683	0.1	0.239890
9.448350	0.1	0.236710
9.450017	0.1	0.234684
9.451683	0.1	0.233720
9.453350	0.1	0.234167
9.455017	0.1	0.236584
9.456683	0.1	0.240766
9.458350	0.1	0.245543
9.460017	0.1	0.249445
9.461683	0.1	0.251159
9.463350	0.1	0.249962
9.465017	0.1	0.246381
9.466683	0.1	0.241846
9.468350	0.1	0.237543
9.470017	0.1	0.234176
9.471683	0.1	0.232742
9.473350	0.1	0.234218
9.475017	0.1	0.238069
9.476683	0.1	0.242428
9.478350	0.1	0.245715
9.480017	0.1	0.247192
9.481683	0.1	0.246870
9.483350	0.1	0.245585
9.485017	0.1	0.244384
9.486683	0.1	0.243378
9.488350	0.1	0.242181
9.490017	0.1	0.241362
9.491683	0.1	0.241706
9.493350	0.1	0.242633
9.495017	0.1	0.243206
9.496683	0.1	0.243494
9.498350	0.1	0.243746
9.500017	0.1	0.243797
9.501683	0.1	0.243736
9.503350	0.1	0.244020
9.505017	0.1	0.244658
9.506683	0.1	0.244761
9.508350	0.1	0.243192
9.510017	0.1	0.239918
9.511683	0.1	0.236249
9.513350	0.1	0.233501
9.515017	0.1	0.232081
9.516683	0.1	0.231694
9.518350	0.1	0.232072
9.520017	0.1	0.233389
9.521683	0.1	0.235946
9.523350	0.1	0.239424
9.525017	0.1	0.242791
9.526683	0.1	0.244849
9.528350	0.1	0.245036
9.530017	0.1	0.243946
9.531683	0.1	0.242768
9.533350	0.1	0.242228
9.535017	0.1	0.242228
9.536683	0.1	0.242107
9.538350	0.1	0.241534
9.540017	0.1	0.241231
9.541683	0.1	0.242000
9.543350	0.1	0.243373
9.545017	0.1	0.244072
9.546683	0.1	0.243695
9.548350	0.1	0.243238
9.550017	0.1	0.243862
9.551683	0.1	0.245939
9.553350	0.1	0.249092
9.555017	0.1	0.252463
9.556683	0.1	0.254954
9.558350	0.1	0.255834
9.560017	0.1	0.255005
9.561683	0.1	0.252775
9.563350	0.1	0.249813
9.565017	0.1	0.247071
9.566683	0.1	0.245408
9.568350	0.1	0.245296
9.570017	0.1	0.246549
9.571683	0.1	0.248281
9.573350	0.1	0.249585
9.575017	0.1	0.250428
9.576683	0.1	0.251308
9.578350	0.1	0.252184
9.580017	0.1	0.252416
9.581683	0.1	0.251699
9.583350	0.1	0.250512
9.585017	0.1	0.249716
9.586683	0.1	0.249920
9.588350	0.1	0.251099
9.590017	0.1	0.252635
9.591683	0.1	0.253813
9.593350	0.1	0.254377
9.595017	0.1	0.254717
9.596683	0.1	0.255276
9.598350	0.1	0.255713
9.600017	0.1	0.255438
9.601683	0.1	0.254787
9.603350	0.1	0.254577
9.605017	0.1	0.255033
9.606683	0.1	0.255764
9.608350	0.1	0.256314
9.610017	0.1	0.256444
9.611683	0.1	0.256021
9.613350	0.1	0.254982
9.615017	0.1	0.253734
9.616683	0.1	0.252989
9.618350	0.1	0.253003
9.620017	0.1	0.254111
9.621683	0.1	0.257166
9.623350	0.1	0.262107
9.625017	0.1	0.267224
9.626683	0.1	0.270740
9.628350	0.1	0.272128
9.630017	0.1	0.271834
9.631683	0.1	0.270447
9.633350	0.1	0.268524
9.635017	0.1	0.266857
9.636683	0.1	0.266274
9.638350	0.1	0.266996
9.640017	0.1	0.268184
9.641683	0.1	0.268822
9.643350	0.1	0.268836
9.645017	0.1	0.268715
9.646683	0.1	0.268691
9.648350	0.1	0.268836
9.650017	0.1	0.269632
9.651683	0.1	0.271769
9.653350	0.1	0.275061
9.655017	0.1	0.278037
9.656683	0.1	0.278745
9.658350	0.1	0.276295
9.660017	0.1	0.271746
9.661683	0.1	0.267494
9.663350	0.1	0.265376
9.665017	0.1	0.265478
9.666683	0.1	0.266898
9.668350	0.1	0.269106
9.670017	0.1	0.271853
9.671683	0.1	0.274414
9.673350	0.1	0.275481
9.675017	0.1	0.273911
9.676683	0.1	0.269907
9.678350	0.1	0.265474
9.680017	0.1	0.263024
9.681683	0.1	0.263616
9.683350	0.1	0.266409
9.685017	0.1	0.269357
9.686683	0.1	0.270698
9.688350	0.1	0.270237
9.690017	0.1	0.268938
9.691683	0.1	0.267792
9.693350	0.1	0.267187
9.695017	0.1	0.266796
9.696683	0.1	0.266158
9.698350	0.1	0.265371
9.700017	0.1	0.264789
9.701683	0.1	0.264533
9.703350	0.1	0.264589
9.705017	0.1	0.264859
9.706683	0.1	0.265026
9.708350	0.1	0.264649
9.710017	0.1	0.263117
9.711683	0.1	0.259718
9.713350	0.1	0.254749
9.715017	0.1	0.249944
9.716683	0.1	0.246787
9.718350	0.1	0.245813
9.720017	0.1	0.247336
9.721683	0.1	0.250894
9.723350	0.1	0.254735
9.725017	0.1	0.257199
9.726683	0.1	0.257986
9.728350	0.1	0.257785
9.730017	0.1	0.257283
9.731683	0.1	0.256663
9.733350	0.1	0.255862
9.735017	0.1	0.254903
9.736683	0.1	0.253860
9.738350	0.1	0.252659
9.740017	0.1	0.251215
9.741683	0.1	0.250000
9.743350	0.1	0.249958
9.745017	0.1	0.251574
9.746683	0.1	0.253930
9.748350	0.1	0.255289
9.750017	0.1	0.254996
9.751683	0.1	0.253906
9.753350	0.1	0.252970
9.755017	0.1	0.252253
9.756683	0.1	0.251173
9.758350	0.1	0.249208
9.760017	0.1	0.246386
9.761683	0.1	0.243462
9.763350	0.1	0.241669
9.765017	0.1	0.241897
9.766683	0.1	0.244128
9.768350	0.1	0.247541
9.770017	0.1	0.251010
9.771683	0.1	0.253590
9.773350	0.1	0.254535
9.775017	0.1	0.253320
9.776683	0.1	0.250051
9.778350	0.1	0.245757
9.780017	0.1	0.242013
9.781683	0.1	0.240048
9.783350	0.1	0.239932
9.785017	0.1	0.240868
9.786683	0.1	0.242344
9.788350	0.1	0.244360
9.790017	0.1	0.246814
9.791683	0.1	0.249301
9.793350	0.1	0.251285
9.795017	0.1	0.252440
9.796683	0.1	0.252845
9.798350	0.1	0.252617
9.800017	0.1	0.251755
9.801683	0.1	0.250246
9.803350	0.1	0.248081
9.805017	0.1	0.245674
9.806683	0.1	0.244211
9.808350	0.1	0.244412
9.810017	0.1	0.245576
9.811683	0.1	0.246931
9.813350	0.1	0.248607
9.815017	0.1	0.250842
9.816683	0.1	0.253459
9.818350	0.1	0.256053
9.820017	0.1	0.257925
9.821683	0.1	0.258223
9.823350	0.1	0.256500
9.825017	0.1	0.252947
9.826683	0.1	0.248337
9.828350	0.1	0.244072
9.830017	0.1	0.241832
9.831683	0.1	0.242526
9.833350	0.1	0.245553
9.835017	0.1	0.249250
9.836683	0.1	0.252053
9.838350	0.1	0.253413
9.840017	0.1	0.253934
9.841683	0.1	0.254647
9.843350	0.1	0.256160
9.845017	0.1	0.258400
9.846683	0.1	0.260780
9.848350	0.1	0.262409
9.850017	0.1	0.262605
9.851683	0.1	0.261408
9.853350	0.1	0.259248
9.855017	0.1	0.256430
9.856683	0.1	0.253604
9.858350	0.1	0.251844
9.860017	0.1	0.251960
9.861683	0.1	0.254228
9.863350	0.1	0.258400
9.865017	0.1	0.263611
9.866683	0.1	0.268579
9.868350	0.1	0.272384
9.870017	0.1	0.275089
9.871683	0.1	0.277320
9.873350	0.1	0.279155
9.875017	0.1	0.279816
9.876683	0.1	0.278535
9.878350	0.1	0.275532
9.880017	0.1	0.271853
9.881683	0.1	0.268542
9.883350	0.1	0.266572
9.885017	0.1	0.266670
9.886683	0.1	0.268500
9.888350	0.1	0.270982
9.890017	0.1	0.273655
9.891683	0.1	0.276985
9.893350	0.1	0.281273
9.895017	0.1	0.285800
9.896683	0.1	0.289180
9.898350	0.1	0.290554
9.900017	0.1	0.290154
9.901683	0.1	0.288798
9.903350	0.1	0.287076
9.905017	0.1	0.285148
9.906683	0.1	0.282866
9.908350	0.1	0.280170
9.910017	0.1	0.277548
9.911683	0.1	0.275895
9.913350	0.1	0.276025
9.915017	0.1	0.278470
9.916683	0.1	0.282819
9.918350	0.1	0.287360
9.920017	0.1	0.290391
9.921683	0.1	0.291499
9.923350	0.1	0.291169
9.925017	0.1	0.290121
9.926683	0.1	0.289017
9.928350	0.1	0.288119
9.930017	0.1	0.287089
9.931683	0.1	0.285325
9.933350	0.1	0.282819
9.935017	0.1	0.280412
9.936683	0.1	0.278917
9.938350	0.1	0.278335
9.940017	0.1	0.278219
9.941683	0.1	0.278228
9.943350	0.1	0.278181
9.945017	0.1	0.277869
9.946683	0.1	0.277190
9.948350	0.1	0.276524
9.950017	0.1	0.276393
9.951683	0.1	0.276649
9.953350	0.1	0.276593
9.955017	0.1	0.275830
9.956683	0.1	0.274638
9.958350	0.1	0.273511
9.960017	0.1	0.272794
9.961683	0.1	0.272538
9.963350	0.1	0.272575
9.965017	0.1	0.272729
9.966683	0.1	0.272878
9.968350	0.1	0.272803
9.970017	0.1	0.272174
9.971683	0.1	0.271141
9.973350	0.1	0.270265
9.975017	0.1	0.269609
9.976683	0.1	0.268677
9.978350	0.1	0.267201
9.980017	0.1	0.265632
9.981683	0.1	0.264854
9.983350	0.1	0.265092
9.985017	0.1	0.265432
9.986683	0.1	0.264966
9.988350	0.1	0.263881
9.990017	0.1	0.262945
9.991683	0.1	0.262712
9.993350	0.1	0.263634
9.995017	0.1	0.265925
9.996683	0.1	0.268896
9.998350	0.1	0.271243
10.000017	0.1	0.272347
10.001683	0.1	0.272333
10.003350	0.1	0.271169
10.005017	0.1	0.268565
10.006683	0.1	0.264421
10.008350	0.1	0.259150
10.010017	0.1	0.253725
10.011683	0.1	0.249352
10.013350	0.1	0.246856
10.015017	0.1	0.246209
10.016683	0.1	0.247047
10.018350	0.1	0.249529
10.020017	0.1	0.253818
10.021683	0.1	0.259415
10.023350	0.1	0.265152
10.025017	0.1	0.269278
10.026683	0.1	0.270111
10.028350	0.1	0.267504
10.030017	0.1	0.263052
10.031683	0.1	0.258838
10.033350	0.1	0.256356
10.035017	0.1	0.255778
10.036683	0.1	0.255713
10.038350	0.1	0.254642
10.040017	0.1	0.252295
10.041683	0.1	0.249352
10.043350	0.1	0.246693
10.045017	0.1	0.245143
10.046683	0.1	0.244733
10.048350	0.1	0.244598
10.050017	0.1	0.244477
10.051683	0.1	0.245469
10.053350	0.1	0.248412
10.055017	0.1	0.252561
10.056683	0.1	0.256468
10.058350	0.1	0.259052
10.060017	0.1	0.259764
10.061683	0.1	0.258894
10.063350	0.1	0.257669
10.065017	0.1	0.257343
10.066683	0.1	0.258451
10.068350	0.1	0.260826
10.070017	0.1	0.263648
10.071683	0.1	0.265776
10.073350	0.1	0.266512
10.075017	0.1	0.265832
10.076683	0.1	0.264104
10.078350	0.1	0.261967
10.080017	0.1	0.260016
10.081683	0.1	0.258265
10.083350	0.1	0.256277
10.085017	0.1	0.253976
10.086683	0.1	0.252021
10.088350	0.1	0.251243
10.090017	0.1	0.251825
10.091683	0.1	0.253175
10.093350	0.1	0.254828
10.095017	0.1	0.257022
10.096683	0.1	0.259914
10.098350	0.1	0.263071
10.100017	0.1	0.266074
10.101683	0.1	0.268272
10.103350	0.1	0.268389
10.105017	0.1	0.265981
10.106683	0.1	0.262344
10.108350	0.1	0.259220
10.110017	0.1	0.257823
10.111683	0.1	0.259099
10.113350	0.1	0.263364
10.115017	0.1	0.269329
10.116683	0.1	0.274675
10.118350	0.1	0.277744
10.120017	0.1	0.278233
10.121683	0.1	0.276878
10.123350	0.1	0.275117
10.125017	0.1	0.274139
10.126683	0.1	0.273995
10.128350	0.1	0.274032
10.130017	0.1	0.273795
10.131683	0.1	0.273376
10.133350	0.1	0.273292
10.135017	0.1	0.273981
10.136683	0.1	0.275341
10.138350	0.1	0.277008
10.140017	0.1	0.278903
10.141683	0.1	0.281064
10.143350	0.1	0.283234
10.145017	0.1	0.285176
10.146683	0.1	0.286964
10.148350	0.1	0.288673
10.150017	0.1	0.290223
10.151683	0.1	0.291336
10.153350	0.1	0.291592
10.155017	0.1	0.291024
10.156683	0.1	0.290312
10.158350	0.1	0.290200
10.160017	0.1	0.290941
10.161683	0.1	0.292310
10.163350	0.1	0.293599
10.165017	0.1	0.293949
10.166683	0.1	0.293171
10.168350	0.1	0.291634
10.170017	0.1	0.289218
10.171683	0.1	0.285432
10.173350	0.1	0.280454
10.175017	0.1	0.275443
10.176683	0.1	0.271793
10.178350	0.1	0.270251
10.180017	0.1	0.270666
10.181683	0.1	0.272277
10.183350	0.1	0.274149
10.185017	0.1	0.275602
10.186683	0.1	0.276659
10.188350	0.1	0.278056
10.190017	0.1	0.280500
10.191683	0.1	0.283616
10.193350	0.1	0.286009
10.195017	0.1	0.286666
10.196683	0.1	0.285921
10.198350	0.1	0.285110
10.200017	0.1	0.285348
10.201683	0.1	0.286507
10.203350	0.1	0.287523
10.205017	0.1	0.287546
10.206683	0.1	0.286642
10.208350	0.1	0.285655
10.210017	0.1	0.285483
10.211683	0.1	0.286335
10.213350	0.1	0.287751
10.215017	0.1	0.288929
10.216683	0.1	0.288952
10.218350	0.1	0.287364
10.220017	0.1	0.284701
10.221683	0.1	0.282107
10.223350	0.1	0.280370
10.225017	0.1	0.279611
10.226683	0.1	0.279397
10.228350	0.1	0.279075
10.230017	0.1	0.278442
10.231683	0.1	0.277758
10.233350	0.1	0.277152
10.235017	0.1	0.276491
10.236683	0.1	0.275411
10.238350	0.1	0.273576
10.240017	0.1	0.271224
10.241683	0.1	0.269157
10.243350	0.1	0.268123
10.245017	0.1	0.268184
10.246683	0.1	0.268468
10.248350	0.1	0.268053
10.250017	0.1	0.266926
10.251683	0.1	0.265720
10.253350	0.1	0.265162
10.255017	0.1	0.265865
10.256683	0.1	0.268021
10.258350	0.1	0.271262
10.260017	0.1	0.274740
10.261683	0.1	0.277171
10.263350	0.1	0.277585
10.265017	0.1	0.276039
10.266683	0.1	0.273506
10.268350	0.1	0.271215
10.270017	0.1	0.270251
10.271683	0.1	0.271248
10.273350	0.1	0.273874
10.275017	0.1	0.276719
10.276683	0.1	0.278126
10.278350	0.1	0.276952
10.280017	0.1	0.272980
10.281683	0.1	0.267257
10.283350	0.1	0.261907
10.285017	0.1	0.259220
10.286683	0.1	0.260225
10.288350	0.1	0.263876
10.290017	0.1	0.267709
10.291683	0.1	0.269553
10.293350	0.1	0.268891
10.295017	0.1	0.266759
10.296683	0.1	0.264416
10.298350	0.1	0.262270
10.300017	0.1	0.260277
10.301683	0.1	0.258894
10.303350	0.1	0.258870
10.305017	0.1	0.260444
10.306683	0.1	0.263141
10.308350	0.1	0.266046
10.310017	0.1	0.268579
10.311683	0.1	0.271127
10.313350	0.1	0.274158
10.315017	0.1	0.277152
10.316683	0.1	0.279071
10.318350	0.1	0.279322
10.320017	0.1	0.278056
10.321683	0.1	0.276091
10.323350	0.1	0.274773
10.325017	0.1	0.275052
10.326683	0.1	0.276584
10.328350	0.1	0.278312
10.330017	0.1	0.279760
10.331683	0.1	0.281204
10.333350	0.1	0.282973
10.335017	0.1	0.284845
10.336683	0.1	0.285991
10.338350	0.1	0.285716
10.340017	0.1	0.284160
10.341683	0.1	0.281986
10.343350	0.1	0.279872
10.345017	0.1	0.278461
10.346683	0.1	0.278288
10.348350	0.1	0.279499
10.350017	0.1	0.281790
10.351683	0.1	0.284580
10.353350	0.1	0.287364
10.355017	0.1	0.289930
10.356683	0.1	0.292296
10.358350	0.1	0.294424
10.360017	0.1	0.296035
10.361683	0.1	0.296729
10.363350	0.1	0.296328
10.365017	0.1	0.295057
10.366683	0.1	0.293492
10.368350	0.1	0.292351
10.370017	0.1	0.292375
10.371683	0.1	0.294149
10.373350	0.1	0.297660
10.375017	0.1	0.301837
10.376683	0.1	0.305120
10.378350	0.1	0.306745
10.380017	0.1	0.307220
10.381683	0.1	0.307485
10.383350	0.1	0.307965
10.385017	0.1	0.308678
10.386683	0.1	0.309753
10.388350	0.1	0.311392
10.390017	0.1	0.313404
10.391683	0.1	0.315160
10.393350	0.1	0.316044
10.395017	0.1	0.316068
10.396683	0.1	0.315872
10.398350	0.1	0.315928
10.400017	0.1	0.315998
10.401683	0.1	0.315658
10.403350	0.1	0.315043
10.405017	0.1	0.314731
10.406683	0.1	0.314852
10.408350	0.1	0.314908
10.410017	0.1	0.314498
10.411683	0.1	0.313632
10.413350	0.1	0.312650
10.415017	0.1	0.312086
10.416683	0.1	0.312170
10.418350	0.1	0.312668
10.420017	0.1	0.313460
10.421683	0.1	0.314638
10.423350	0.1	0.316044
10.425017	0.1	0.317325
10.426683	0.1	0.318368
10.428350	0.1	0.319262
10.430017	0.1	0.319881
10.431683	0.1	0.319746
10.433350	0.1	0.318564
10.435017	0.1	0.316757
10.436683	0.1	0.314997
10.438350	0.1	0.313506
10.440017	0.1	0.312380
10.441683	0.1	0.312165
10.443350	0.1	0.313628
10.445017	0.1	0.316724
10.446683	0.1	0.320361
10.448350	0.1	0.323253
10.450017	0.1	0.324538
10.451683	0.1	0.324044
10.453350	0.1	0.322331
10.455017	0.1	0.320114
10.456683	0.1	0.317749
10.458350	0.1	0.315574
10.460017	0.1	0.314345
10.461683	0.1	0.314415
10.463350	0.1	0.314945
10.465017	0.1	0.314866
10.466683	0.1	0.313977
10.468350	0.1	0.312650
10.470017	0.1	0.311248
10.471683	0.1	0.309916
10.473350	0.1	0.308692
10.475017	0.1	0.307951
10.476683	0.1	0.308417
10.478350	0.1	0.310265
10.480017	0.1	0.312673
10.481683	0.1	0.314675
10.483350	0.1	0.315956
10.485017	0.1	0.316361
10.486683	0.1	0.315332
10.488350	0.1	0.312426
10.490017	0.1	0.308091
10.491683	0.1	0.303993
10.493350	0.1	0.302242
10.495017	0.1	0.303546
10.496683	0.1	0.306410
10.498350	0.1	0.308631
10.500017	0.1	0.309073
10.501683	0.1	0.308040
10.503350	0.1	0.306796
10.505017	0.1	0.306317
10.506683	0.1	0.306224
10.508350	0.1	0.305469
10.510017	0.1	0.303811
10.511683	0.1	0.301842
10.513350	0.1	0.300189
10.515017	0.1	0.299178
10.516683	0.1	0.298996
10.518350	0.1	0.299755
10.520017	0.1	0.301558
10.521683	0.1	0.304100
10.523350	0.1	0.306400
10.525017	0.1	0.307579
10.526683	0.1	0.307602
10.528350	0.1	0.307118
10.530017	0.1	0.306633
10.531683	0.1	0.305898
10.533350	0.1	0.304189
10.535017	0.1	0.301087
10.536683	0.1	0.297236
10.538350	0.1	0.294056
10.540017	0.1	0.292542
10.541683	0.1	0.292608
10.543350	0.1	0.293376
10.545017	0.1	0.293972
10.546683	0.1	0.294303
10.548350	0.1	0.294810
10.550017	0.1	0.295471
10.551683	0.1	0.295606
10.553350	0.1	0.294480
10.555017	0.1	0.291816
10.556683	0.1	0.288207
10.558350	0.1	0.285096
10.560017	0.1	0.283904
10.561683	0.1	0.284952
10.563350	0.1	0.287318
10.565017	0.1	0.289879
10.566683	0.1	0.292072
10.568350	0.1	0.293530
10.570017	0.1	0.294065
10.571683	0.1	0.293977
10.573350	0.1	0.293548
10.575017	0.1	0.292934
10.576683	0.1	0.292533
10.578350	0.1	0.292752
10.580017	0.1	0.293842
10.581683	0.1	0.295886
10.583350	0.1	0.298196
10.585017	0.1	0.299830
10.586683	0.1	0.300813
10.588350	0.1	0.301437
10.590017	0.1	0.301264
10.591683	0.1	0.300030
10.593350	0.1	0.298498
10.595017	0.1	0.297958
10.596683	0.1	0.298973
10.598350	0.1	0.300719
10.600017	0.1	0.301613
10.601683	0.1	0.300701
10.603350	0.1	0.298601
10.605017	0.1	0.297059
10.606683	0.1	0.297143
10.608350	0.1	0.298372
10.610017	0.1	0.299853
10.611683	0.1	0.301478
10.613350	0.1	0.303439
10.615017	0.1	0.305278
10.616683	0.1	0.306214
10.618350	0.1	0.306265
10.620017	0.1	0.306373
10.621683	0.1	0.307425
10.623350	0.1	0.309632
10.625017	0.1	0.312654
10.626683	0.1	0.315788
10.628350	0.1	0.318228
10.630017	0.1	0.319486
10.631683	0.1	0.319714
10.633350	0.1	0.319509
10.635017	0.1	0.319392
10.636683	0.1	0.319621
10.638350	0.1	0.320449
10.640017	0.1	0.322233
10.641683	0.1	0.324752
10.643350	0.1	0.326927
10.645017	0.1	0.327840
10.646683	0.1	0.327574
10.648350	0.1	0.326680
10.650017	0.1	0.325167
10.651683	0.1	0.322880
10.653350	0.1	0.320221
10.655017	0.1	0.318140
10.656683	0.1	0.317423
10.658350	0.1	0.318089
10.660017	0.1	0.319490
10.661683	0.1	0.320994
10.663350	0.1	0.322359
10.665017	0.1	0.323644
10.666683	0.1	0.324966
10.668350	0.1	0.326200
10.670017	0.1	0.326633
10.671683	0.1	0.325390
10.673350	0.1	0.322522
10.675017	0.1	0.319299
10.676683	0.1	0.317241
10.678350	0.1	0.317032
10.680017	0.1	0.318405
10.681683	0.1	0.320883
10.683350	0.1	0.324165
10.685017	0.1	0.327714
10.686683	0.1	0.330340
10.688350	0.1	0.330629
10.690017	0.1	0.328030
10.691683	0.1	0.323635
10.693350	0.1	0.319560
10.695017	0.1	0.317479
10.696683	0.1	0.317614
10.698350	0.1	0.318973
10.700017	0.1	0.320310
10.701683	0.1	0.320738
10.703350	0.1	0.319770
10.705017	0.1	0.317562
10.706683	0.1	0.314759
10.708350	0.1	0.311909
10.710017	0.1	0.309409
10.711683	0.1	0.307537
10.713350	0.1	0.306261
10.715017	0.1	0.305530
10.716683	0.1	0.305511
10.718350	0.1	0.306298
10.720017	0.1	0.307877
10.721683	0.1	0.309916
10.723350	0.1	0.311406
10.725017	0.1	0.311364
10.726683	0.1	0.309944
10.728350	0.1	0.308058
10.730017	0.1	0.306424
10.731683	0.1	0.305511
10.733350	0.1	0.305572
10.735017	0.1	0.306149
10.736683	0.1	0.306540
10.738350	0.1	0.306736
10.740017	0.1	0.307299
10.741683	0.1	0.308440
10.743350	0.1	0.309558
10.745017	0.1	0.309567
10.746683	0.1	0.308184
10.748350	0.1	0.306768
10.750017	0.1	0.306834
10.751683	0.1	0.308249
10.753350	0.1	0.309828
10.755017	0.1	0.310643
10.756683	0.1	0.310093
10.758350	0.1	0.307863
10.760017	0.1	0.304640
10.761683	0.1	0.301939
10.763350	0.1	0.300370
10.765017	0.1	0.299145
10.766683	0.1	0.297478
10.768350	0.1	0.295704
10.770017	0.1	0.294931
10.771683	0.1	0.295686
10.773350	0.1	0.297055
10.775017	0.1	0.297436
10.776683	0.1	0.296226
10.778350	0.1	0.294512
10.780017	0.1	0.294293
10.781683	0.1	0.296794
10.783350	0.1	0.301162
10.785017	0.1	0.305162
10.786683	0.1	0.307062
10.788350	0.1	0.306638
10.790017	0.1	0.304631
10.791683	0.1	0.301753
10.793350	0.1	0.298768
10.795017	0.1	0.296789
10.796683	0.1	0.296724
10.798350	0.1	0.298424
10.800017	0.1	0.300878
10.801683	0.1	0.303118
10.803350	0.1	0.304277
10.805017	0.1	0.303448
10.806683	0.1	0.300636
10.808350	0.1	0.296836
10.810017	0.1	0.293320
10.811683	0.1	0.291411
10.813350	0.1	0.291923
10.815017	0.1	0.294559
10.816683	0.1	0.298028
10.818350	0.1	0.300496
10.820017	0.1	0.300598
10.821683	0.1	0.298750
10.823350	0.1	0.296966
10.825017	0.1	0.296971
10.826683	0.1	0.298694
10.828350	0.1	0.300901
10.830017	0.1	0.302517
10.831683	0.1	0.303122
10.833350	0.1	0.302764
10.835017	0.1	0.301674
10.836683	0.1	0.300570
10.838350	0.1	0.300533
10.840017	0.1	0.301697
10.841683	0.1	0.302610
10.843350	0.1	0.301916
10.845017	0.1	0.299937
10.846683	0.1	0.297921
10.848350	0.1	0.296803
10.850017	0.1	0.296938
10.851683	0.1	0.298391
10.853350	0.1	0.301069
10.855017	0.1	0.304757
10.856683	0.1	0.309166
10.858350	0.1	0.313683
10.860017	0.1	0.317050
10.861683	0.1	0.317884
10.863350	0.1	0.315765
10.865017	0.1	0.311602
10.866683	0.1	0.307099
10.868350	0.1	0.303746
10.870017	0.1	0.302149
10.871683	0.1	0.302172
10.873350	0.1	0.303290
10.875017	0.1	0.304952
10.876683	0.1	0.306927
10.878350	0.1	0.309171
10.880017	0.1	0.311472
10.881683	0.1	0.313567
10.883350	0.1	0.315220
10.885017	0.1	0.316245
10.886683	0.1	0.316608
10.888350	0.1	0.316249
10.890017	0.1	0.315276
10.891683	0.1	0.314494
10.893350	0.1	0.315020
10.895017	0.1	0.317213
10.896683	0.1	0.320226
10.898350	0.1	0.322936
10.900017	0.1	0.325148
10.901683	0.1	0.327248
10.903350	0.1	0.329027
10.905017	0.1	0.329786
10.906683	0.1	0.329092
10.908350	0.1	0.327011
10.910017	0.1	0.324384
10.911683	0.1	0.322722
10.913350	0.1	0.322899
10.915017	0.1	0.324091
10.916683	0.1	0.324561
10.918350	0.1	0.323327
10.920017	0.1	0.321027
10.921683	0.1	0.319364
10.923350	0.1	0.319788
10.925017	0.1	0.322494
10.926683	0.1	0.326219
10.928350	0.1	0.328971
10.930017	0.1	0.329474
10.931683	0.1	0.327979
10.933350	0.1	0.325753
10.935017	0.1	0.324119
10.936683	0.1	0.323658
10.938350	0.1	0.323732
10.940017	0.1	0.323090
10.941683	0.1	0.321022
10.943350	0.1	0.317828
10.945017	0.1	0.314652
10.946683	0.1	0.313031
10.948350	0.1	0.313958
10.950017	0.1	0.317269
10.951683	0.1	0.321674
10.953350	0.1	0.325553
10.955017	0.1	0.327947
10.956683	0.1	0.328794
10.958350	0.1	0.328589
10.960017	0.1	0.327788
10.961683	0.1	0.326154
10.963350	0.1	0.323146
10.965017	0.1	0.318997
10.966683	0.1	0.314806
10.968350	0.1	0.311551
10.970017	0.1	0.309576
10.971683	0.1	0.309022
10.973350	0.1	0.309916
10.975017	0.1	0.311625
10.976683	0.1	0.312994
10.978350	0.1	0.313311
10.980017	0.1	0.312966
10.981683	0.1	0.312999
10.983350	0.1	0.313981
10.985017	0.1	0.315350
10.986683	0.1	0.315835
10.988350	0.1	0.314475
10.990017	0.1	0.311527
10.991683	0.1	0.308175
10.993350	0.1	0.305111
10.995017	0.1	0.302331
10.996683	0.1	0.299998
10.998350	0.1	0.298610
11.000017	0.1	0.298372
11.001683	0.1	0.298894
11.003350	0.1	0.299574
11.005017	0.1	0.300398
11.006683	0.1	0.301697
11.008350	0.1	0.302731
11.010017	0.1	0.301707
11.011683	0.1	0.297790
11.013350	0.1	0.292133
11.015017	0.1	0.286764
11.016683	0.1	0.283271
11.018350	0.1	0.282186
11.020017	0.1	0.283103
11.021683	0.1	0.285516
11.023350	0.1	0.289124
11.025017	0.1	0.292961
11.026683	0.1	0.295271
11.028350	0.1	0.294955
11.030017	0.1	0.292649
11.031683	0.1	0.290144
11.033350	0.1	0.288715
11.035017	0.1	0.288440
11.036683	0.1	0.288738
11.038350	0.1	0.288971
11.040017	0.1	0.288966
11.041683	0.1	0.289003
11.043350	0.1	0.289329
11.045017	0.1	0.290009
11.046683	0.1	0.290875
11.048350	0.1	0.291620
11.050017	0.1	0.292128
11.051683	0.1	0.292566
11.053350	0.1	0.293110
11.055017	0.1	0.293679
11.056683	0.1	0.293902
11.058350	0.1	0.293315
11.060017	0.1	0.291686
11.061683	0.1	0.289339
11.063350	0.1	0.286698
11.065017	0.1	0.283839
11.066683	0.1	0.281166
11.068350	0.1	0.279765
11.070017	0.1	0.280375
11.071683	0.1	0.282675
11.073350	0.1	0.286005
11.075017	0.1	0.289846
11.076683	0.1	0.293315
11.078350	0.1	0.295416
11.080017	0.1	0.295984
11.081683	0.1	0.295755
11.083350	0.1	0.295532
11.085017	0.1	0.295597
11.086683	0.1	0.295579
11.088350	0.1	0.295048
11.090017	0.1	0.294424
11.091683	0.1	0.294712
11.093350	0.1	0.296538
11.095017	0.1	0.299732
11.096683	0.1	0.303658
11.098350	0.1	0.307653
11.100017	0.1	0.311038
11.101683	0.1	0.313031
11.103350	0.1	0.313330
11.105017	0.1	0.312412
11.106683	0.1	0.310801
11.108350	0.1	0.308533
11.110017	0.1	0.305609
11.111683	0.1	0.302233
11.113350	0.1	0.298577
11.115017	0.1	0.295029
11.116683	0.1	0.292519
11.118350	0.1	0.291914
11.120017	0.1	0.293357
11.121683	0.1	0.296570
11.123350	0.1	0.301269
11.125017	0.1	0.306689
11.126683	0.1	0.311630
11.128350	0.1	0.315318
11.130017	0.1	0.317451
11.131683	0.1	0.317879
11.133350	0.1	0.317008
11.135017	0.1	0.315774
11.136683	0.1	0.314680
11.138350	0.1	0.313283
11.140017	0.1	0.310964
11.141683	0.1	0.308217
11.143350	0.1	0.306387
11.145017	0.1	0.306205
11.146683	0.1	0.307518
11.148350	0.1	0.310009
11.150017	0.1	0.313506
11.151683	0.1	0.317767
11.153350	0.1	0.322280
11.155017	0.1	0.326349
11.156683	0.1	0.329339
11.158350	0.1	0.331043
11.160017	0.1	0.332021
11.161683	0.1	0.332911
11.163350	0.1	0.333623
11.165017	0.1	0.333660
11.166683	0.1	0.332841
11.168350	0.1	0.331509
11.170017	0.1	0.330224
11.171683	0.1	0.329334
11.173350	0.1	0.328864
11.175017	0.1	0.328543
11.176683	0.1	0.327830
11.178350	0.1	0.326158
11.180017	0.1	0.323607
11.181683	0.1	0.321069
11.183350	0.1	0.319281
11.185017	0.1	0.318130
11.186683	0.1	0.317455
11.188350	0.1	0.317493
11.190017	0.1	0.318214
11.191683	0.1	0.319229
11.193350	0.1	0.320477
11.195017	0.1	0.322717
11.196683	0.1	0.326736
11.198350	0.1	0.331854
11.200017	0.1	0.336105
11.201683	0.1	0.337907
11.203350	0.1	0.336990
11.205017	0.1	0.334238
11.206683	0.1	0.331006
11.208350	0.1	0.328193
11.210017	0.1	0.325833
11.211683	0.1	0.323812
11.213350	0.1	0.322289
11.215017	0.1	0.321413
11.216683	0.1	0.321334
11.218350	0.1	0.322359
11.220017	0.1	0.324324
11.221683	0.1	0.326158
11.223350	0.1	0.326610
11.225017	0.1	0.325404
11.226683	0.1	0.323406
11.228350	0.1	0.321711
11.230017	0.1	0.320780
11.231683	0.1	0.320314
11.233350	0.1	0.319756
11.235017	0.1	0.318754
11.236683	0.1	0.317376
11.238350	0.1	0.316366
11.240017	0.1	0.316775
11.241683	0.1	0.318852
11.243350	0.1	0.321865
11.245017	0.1	0.324827
11.246683	0.1	0.326890
11.248350	0.1	0.327695
11.250017	0.1	0.327779
11.251683	0.1	0.327956
11.253350	0.1	0.328347
11.255017	0.1	0.328436
11.256683	0.1	0.327923
11.258350	0.1	0.327155
11.260017	0.1	0.326517
11.261683	0.1	0.325656
11.263350	0.1	0.323988
11.265017	0.1	0.321902
11.266683	0.1	0.320310
11.268350	0.1	0.319327
11.270017	0.1	0.318321
11.271683	0.1	0.316873
11.273350	0.1	0.315267
11.275017	0.1	0.314363
11.276683	0.1	0.314806
11.278350	0.1	0.316226
11.280017	0.1	0.317479
11.281683	0.1	0.317884
11.283350	0.1	0.317628
11.285017	0.1	0.317027
11.286683	0.1	0.316082
11.288350	0.1	0.314745
11.290017	0.1	0.313246
11.291683	0.1	0.312156
11.293350	0.1	0.311686
11.295017	0.1	0.311350
11.296683	0.1	0.310987
11.298350	0.1	0.311024
11.300017	0.1	0.311732
11.301683	0.1	0.313292
11.303350	0.1	0.315858
11.305017	0.1	0.318782
11.306683	0.1	0.320845
11.308350	0.1	0.321609
11.310017	0.1	0.321432
11.311683	0.1	0.320594
11.313350	0.1	0.319527
11.315017	0.1	0.319183
11.316683	0.1	0.320030
11.318350	0.1	0.321502
11.320017	0.1	0.322964
11.321683	0.1	0.324426
11.323350	0.1	0.326224
11.325017	0.1	0.328766
11.326683	0.1	0.332259
11.328350	0.1	0.335979
11.330017	0.1	0.338168
11.331683	0.1	0.337600
11.333350	0.1	0.335025
11.335017	0.1	0.332156
11.336683	0.1	0.329944
11.338350	0.1	0.328538
11.340017	0.1	0.327751
11.341683	0.1	0.327332
11.343350	0.1	0.327448
11.345017	0.1	0.328766
11.346683	0.1	0.331630
11.348350	0.1	0.335323
11.350017	0.1	0.338443
11.351683	0.1	0.339779
11.353350	0.1	0.338960
11.355017	0.1	0.336855
11.356683	0.1	0.335122
11.358350	0.1	0.334801
11.360017	0.1	0.335327
11.361683	0.1	0.335583
11.363350	0.1	0.335672
11.365017	0.1	0.336664
11.366683	0.1	0.339164
11.368350	0.1	0.342950
11.370017	0.1	0.347313
11.371683	0.1	0.351253
11.373350	0.1	0.353418
11.375017	0.1	0.352710
11.376683	0.1	0.349344
11.378350	0.1	0.344887
11.380017	0.1	0.341209
11.381683	0.1	0.339570
11.383350	0.1	0.340343
11.385017	0.1	0.343281
11.386683	0.1	0.348180
11.388350	0.1	0.354801
11.390017	0.1	0.361954
11.391683	0.1	0.367695
11.393350	0.1	0.370680
11.395017	0.1	0.370899
11.396683	0.1	0.369470
11.398350	0.1	0.367928
11.400017	0.1	0.367137
11.401683	0.1	0.366932
11.403350	0.1	0.366908
11.405017	0.1	0.366978
11.406683	0.1	0.367337
11.408350	0.1	0.368347
11.410017	0.1	0.370191
11.411683	0.1	0.372590
11.413350	0.1	0.374964
11.415017	0.1	0.376692
11.416683	0.1	0.377316
11.418350	0.1	0.376725
11.420017	0.1	0.375188
11.421683	0.1	0.373363
11.423350	0.1	0.371938
11.425017	0.1	0.371123
11.426683	0.1	0.370727
11.428350	0.1	0.370592
11.430017	0.1	0.370876
11.431683	0.1	0.372026
11.433350	0.1	0.374462
11.435017	0.1	0.377791
11.436683	0.1	0.380673
11.438350	0.1	0.382033
11.440017	0.1	0.381772
11.441683	0.1	0.380082
11.443350	0.1	0.377088
11.445017	0.1	0.373423
11.446683	0.1	0.370336
11.448350	0.1	0.369065
11.450017	0.1	0.369814
11.451683	0.1	0.371449
11.453350	0.1	0.372590
11.455017	0.1	0.372864
11.456683	0.1	0.372659
11.458350	0.1	0.372319
11.460017	0.1	0.372035
11.461683	0.1	0.371677
11.463350	0.1	0.371002
11.465017	0.1	0.370368
11.466683	0.1	0.370280
11.468350	0.1	0.370424
11.470017	0.1	0.370122
11.471683	0.1	0.369363
11.473350	0.1	0.368739
11.475017	0.1	0.368697
11.476683	0.1	0.369237
11.478350	0.1	0.369749
11.480017	0.1	0.369470
11.481683	0.1	0.368091
11.483350	0.1	0.365479
11.485017	0.1	0.361693
11.486683	0.1	0.357851
11.488350	0.1	0.355789
11.490017	0.1	0.356301
11.491683	0.1	0.358359
11.493350	0.1	0.360310
11.495017	0.1	0.361120
11.496683	0.1	0.360301
11.498350	0.1	0.357963
11.500017	0.1	0.355071
11.501683	0.1	0.352818
11.503350	0.1	0.351672
11.505017	0.1	0.351393
11.506683	0.1	0.351612
11.508350	0.1	0.352045
11.510017	0.1	0.352273
11.511683	0.1	0.351886
11.513350	0.1	0.350811
11.515017	0.1	0.349330
11.516683	0.1	0.347858
11.518350	0.1	0.346708
11.520017	0.1	0.346256
11.521683	0.1	0.346727
11.523350	0.1	0.347677
11.525017	0.1	0.348515
11.526683	0.1	0.348957
11.528350	0.1	0.348683
11.530017	0.1	0.347281
11.531683	0.1	0.344617
11.533350	0.1	0.341116
11.535017	0.1	0.337814
11.536683	0.1	0.335607
11.538350	0.1	0.334736
11.540017	0.1	0.335043
11.541683	0.1	0.336180
11.543350	0.1	0.337632
11.545017	0.1	0.338731
11.546683	0.1	0.339029
11.548350	0.1	0.338885
11.550017	0.1	0.339020
11.551683	0.1	0.339746
11.553350	0.1	0.341162
11.555017	0.1	0.343155
11.556683	0.1	0.344906
11.558350	0.1	0.345483
11.560017	0.1	0.344804
11.561683	0.1	0.343486
11.563350	0.1	0.342354
11.565017	0.1	0.341842
11.566683	0.1	0.341409
11.568350	0.1	0.340226
11.570017	0.1	0.338191
11.571683	0.1	0.336100
11.573350	0.1	0.335360
11.575017	0.1	0.336980
11.576683	0.1	0.340734
11.578350	0.1	0.345549
11.580017	0.1	0.350242
11.581683	0.1	0.353931
11.583350	0.1	0.356128
11.585017	0.1	0.356832
11.586683	0.1	0.356510
11.588350	0.1	0.355784
11.590017	0.1	0.354848
11.591683	0.1	0.353390
11.593350	0.1	0.351197
11.595017	0.1	0.348478
11.596683	0.1	0.345740
11.598350	0.1	0.343905
11.600017	0.1	0.344017
11.601683	0.1	0.346368
11.603350	0.1	0.350466
11.605017	0.1	0.355528
11.606683	0.1	0.360440
11.608350	0.1	0.363924
11.610017	0.1	0.365446
11.611683	0.1	0.365758
11.613350	0.1	0.366000
11.615017	0.1	0.366401
11.616683	0.1	0.366261
11.618350	0.1	0.364995
11.620017	0.1	0.362801
11.621683	0.1	0.360487
11.623350	0.1	0.358839
11.625017	0.1	0.358210
11.626683	0.1	0.358350
11.628350	0.1	0.358662
11.630017	0.1	0.359011
11.631683	0.1	0.359914
11.633350	0.1	0.361819
11.635017	0.1	0.364324
11.636683	0.1	0.366368
11.638350	0.1	0.367207
11.640017	0.1	0.367081
11.641683	0.1	0.366643
11.643350	0.1	0.366070
11.645017	0.1	0.365353
11.646683	0.1	0.364981
11.648350	0.1	0.365563
11.650017	0.1	0.367169
11.651683	0.1	0.369363
11.653350	0.1	0.371621
11.655017	0.1	0.373400
11.656683	0.1	0.374350
11.658350	0.1	0.374732
11.660017	0.1	0.375435
11.661683	0.1	0.377255
11.663350	0.1	0.379998
11.665017	0.1	0.382583
11.666683	0.1	0.383970
11.668350	0.1	0.383658
11.670017	0.1	0.382010
11.671683	0.1	0.380012
11.673350	0.1	0.378331
11.675017	0.1	0.376920
11.676683	0.1	0.375672
11.678350	0.1	0.375058
11.680017	0.1	0.375709
11.681683	0.1	0.377679
11.683350	0.1	0.380110
11.685017	0.1	0.381861
11.686683	0.1	0.382457
11.688350	0.1	0.381926
11.690017	0.1	0.380394
11.691683	0.1	0.378359
11.693350	0.1	0.376357
11.695017	0.1	0.374322
11.696683	0.1	0.371765
11.698350	0.1	0.368617
11.700017	0.1	0.365740
11.701683	0.1	0.364385
11.703350	0.1	0.364757
11.705017	0.1	0.365665
11.706683	0.1	0.366066
11.708350	0.1	0.366252
11.710017	0.1	0.367141
11.711683	0.1	0.369190
11.713350	0.1	0.372347
11.715017	0.1	0.375970
11.716683	0.1	0.378950
11.718350	0.1	0.380646
11.720017	0.1	0.381246
11.721683	0.1	0.381093
11.723350	0.1	0.380129
11.725017	0.1	0.378271
11.726683	0.1	0.376133
11.728350	0.1	0.374829
11.730017	0.1	0.374750
11.731683	0.1	0.375193
11.733350	0.1	0.375216
11.735017	0.1	0.374285
11.736683	0.1	0.372170
11.738350	0.1	0.368971
11.740017	0.1	0.365237
11.741683	0.1	0.361861
11.743350	0.1	0.359886
11.745017	0.1	0.359779
11.746683	0.1	0.360766
11.748350	0.1	0.361400
11.750017	0.1	0.360990
11.751683	0.1	0.359849
11.753350	0.1	0.358406
11.755017	0.1	0.356599
11.756683	0.1	0.354243
11.758350	0.1	0.351435
11.760017	0.1	0.348408
11.761683	0.1	0.345325
11.763350	0.1	0.342708
11.765017	0.1	0.341390
11.766683	0.1	0.341488
11.768350	0.1	0.342377
11.770017	0.1	0.343760
11.771683	0.1	0.345716
11.773350	0.1	0.348100
11.775017	0.1	0.350303
11.776683	0.1	0.351602
11.778350	0.1	0.351793
11.780017	0.1	0.351230
11.781683	0.1	0.350452
11.783350	0.1	0.349940
11.785017	0.1	0.349833
11.786683	0.1	0.349889
11.788350	0.1	0.350042
11.790017	0.1	0.350485
11.791683	0.1	0.351099
11.793350	0.1	0.351449
11.795017	0.1	0.351332
11.796683	0.1	0.351048
11.798350	0.1	0.351053
11.800017	0.1	0.351677
11.801683	0.1	0.352729
11.803350	0.1	0.353572
11.805017	0.1	0.353656
11.806683	0.1	0.352673
11.808350	0.1	0.350475
11.810017	0.1	0.347295
11.811683	0.1	0.343695
11.813350	0.1	0.340464
11.815017	0.1	0.338461
11.816683	0.1	0.338121
11.818350	0.1	0.338987
11.820017	0.1	0.340058
11.821683	0.1	0.340622
11.823350	0.1	0.340501
11.825017	0.1	0.339788
11.826683	0.1	0.338741
11.828350	0.1	0.338010
11.830017	0.1	0.338401
11.831683	0.1	0.340128
11.833350	0.1	0.342652
11.835017	0.1	0.345577
11.836683	0.1	0.349279
11.838350	0.1	0.354131
11.840017	0.1	0.359411
11.841683	0.1	0.363821
11.843350	0.1	0.366783
11.845017	0.1	0.368673
11.846683	0.1	0.369917
11.848350	0.1	0.370550
11.850017	0.1	0.370671
11.851683	0.1	0.370354
11.853350	0.1	0.369255
11.855017	0.1	0.367411
11.856683	0.1	0.365870
11.858350	0.1	0.365707
11.860017	0.1	0.366997
11.861683	0.1	0.369139
11.863350	0.1	0.371672
11.865017	0.1	0.374443
11.866683	0.1	0.376943
11.868350	0.1	0.378210
11.870017	0.1	0.377903
11.871683	0.1	0.376655
11.873350	0.1	0.375244
11.875017	0.1	0.373838
11.876683	0.1	0.372119
11.878350	0.1	0.370108
11.880017	0.1	0.368715
11.881683	0.1	0.369060
11.883350	0.1	0.371323
11.885017	0.1	0.374489
11.886683	0.1	0.377214
11.888350	0.1	0.378573
11.890017	0.1	0.378336
11.891683	0.1	0.377144
11.893350	0.1	0.376357
11.895017	0.1	0.376916
11.896683	0.1	0.378615
11.898350	0.1	0.380739
11.900017	0.1	0.383044
11.901683	0.1	0.385698
11.903350	0.1	0.388534
11.905017	0.1	0.390904
11.906683	0.1	0.392278
11.908350	0.1	0.392557
11.910017	0.1	0.391896
11.911683	0.1	0.390625
11.913350	0.1	0.389540
11.915017	0.1	0.389367
11.916683	0.1	0.389898
11.918350	0.1	0.390313
11.920017	0.1	0.390215
11.921683	0.1	0.389903
11.923350	0.1	0.389689
11.925017	0.1	0.389619
11.926683	0.1	0.389796
11.928350	0.1	0.390280
11.930017	0.1	0.390876
11.931683	0.1	0.391249
11.933350	0.1	0.391132
11.935017	0.1	0.390462
11.936683	0.1	0.389400
11.938350	0.1	0.388180
11.940017	0.1	0.387272
11.941683	0.1	0.387388
11.943350	0.1	0.388776
11.945017	0.1	0.390783
11.946683	0.1	0.392604
11.948350	0.1	0.394117
11.950017	0.1	0.395593
11.951683	0.1	0.397083
11.953350	0.1	0.398513
11.955017	0.1	0.399626
11.956683	0.1	0.399882
11.958350	0.1	0.399300
11.960017	0.1	0.398769
11.961683	0.1	0.399258
11.963350	0.1	0.401232
11.965017	0.1	0.404539
11.966683	0.1	0.408543
11.968350	0.1	0.412315
11.970017	0.1	0.414490
11.971683	0.1	0.413842
11.973350	0.1	0.410578
11.975017	0.1	0.406522
11.976683	0.1	0.403845
11.978350	0.1	0.403714
11.980017	0.1	0.405842
11.981683	0.1	0.408869
11.983350	0.1	0.411039
11.985017	0.1	0.410900
11.986683	0.1	0.408110
11.988350	0.1	0.403635
11.990017	0.1	0.398881
11.991683	0.1	0.394690
11.993350	0.1	0.391342
11.995017	0.1	0.389158
11.996683	0.1	0.388329
11.998350	0.1	0.388362
12.000017	0.1	0.388427
12.001683	0.1	0.387891
12.003350	0.1	0.386415
12.005017	0.1	0.384036
12.006683	0.1	0.381162
12.008350	0.1	0.378555
12.010017	0.1	0.377316
12.011683	0.1	0.378266
12.013350	0.1	0.381237
12.015017	0.1	0.385162
12.016683	0.1	0.388906
12.018350	0.1	0.391868
12.020017	0.1	0.393735
12.021683	0.1	0.394378
12.023350	0.1	0.394303
12.025017	0.1	0.394252
12.026683	0.1	0.394322
12.028350	0.1	0.393977
12.030017	0.1	0.392413
12.031683	0.1	0.389060
12.033350	0.1	0.384352
12.035017	0.1	0.379877
12.036683	0.1	0.377148
12.038350	0.1	0.376436
12.040017	0.1	0.377190
12.041683	0.1	0.378839
12.043350	0.1	0.380599
12.045017	0.1	0.381628
12.046683	0.1	0.381581
12.048350	0.1	0.380473
12.050017	0.1	0.378340
12.051683	0.1	0.375560
12.053350	0.1	0.372948
12.055017	0.1	0.371304
12.056683	0.1	0.370983
12.058350	0.1	0.372101
12.060017	0.1	0.374364
12.061683	0.1	0.376352
12.063350	0.1	0.376417
12.065017	0.1	0.374857
12.066683	0.1	0.373852
12.068350	0.1	0.374727
12.070017	0.1	0.376729
12.071683	0.1	0.378387
12.073350	0.1	0.378904
12.075017	0.1	0.378313
12.076683	0.1	0.377232
12.078350	0.1	0.376524
12.080017	0.1	0.376855
12.081683	0.1	0.378438
12.083350	0.1	0.380920
12.085017	0.1	0.383365
12.086683	0.1	0.385009
12.088350	0.1	0.385880
12.090017	0.1	0.386434
12.091683	0.1	0.387095
12.093350	0.1	0.388133
12.095017	0.1	0.389498
12.096683	0.1	0.390941
12.098350	0.1	0.392268
12.100017	0.1	0.393442
12.101683	0.1	0.394522
12.103350	0.1	0.395793
12.105017	0.1	0.397656
12.106683	0.1	0.399807
12.108350	0.1	0.401060
12.110017	0.1	0.400692
12.111683	0.1	0.399360
12.113350	0.1	0.398275
12.115017	0.1	0.397838
12.116683	0.1	0.397800
12.118350	0.1	0.398625
12.120017	0.1	0.401465
12.121683	0.1	0.406685
12.123350	0.1	0.413177
12.125017	0.1	0.419184
12.126683	0.1	0.423342
12.128350	0.1	0.425088
12.130017	0.1	0.424939
12.131683	0.1	0.424385
12.133350	0.1	0.424888
12.135017	0.1	0.426881
12.136683	0.1	0.429889
12.138350	0.1	0.433186
12.140017	0.1	0.436110
12.141683	0.1	0.438108
12.143350	0.1	0.438686
12.145017	0.1	0.437628
12.146683	0.1	0.435272
12.148350	0.1	0.432432
12.150017	0.1	0.430015
12.151683	0.1	0.428739
12.153350	0.1	0.428888
12.155017	0.1	0.430266
12.156683	0.1	0.432483
12.158350	0.1	0.435184
12.160017	0.1	0.438290
12.161683	0.1	0.442178
12.163350	0.1	0.447282
12.165017	0.1	0.452902
12.166683	0.1	0.457210
12.168350	0.1	0.459119
12.170017	0.1	0.459487
12.171683	0.1	0.459873
12.173350	0.1	0.461135
12.175017	0.1	0.463324
12.176683	0.1	0.465880
12.178350	0.1	0.468041
12.180017	0.1	0.469368
12.181683	0.1	0.469671
12.183350	0.1	0.468884
12.185017	0.1	0.467259
12.186683	0.1	0.465186
12.188350	0.1	0.462853
12.190017	0.1	0.460707
12.191683	0.1	0.459952
12.193350	0.1	0.461545
12.195017	0.1	0.465051
12.196683	0.1	0.469214
12.198350	0.1	0.473135
12.200017	0.1	0.476455
12.201683	0.1	0.479035
12.203350	0.1	0.480851
12.205017	0.1	0.482169
12.206683	0.1	0.483491
12.208350	0.1	0.485005
12.210017	0.1	0.486155
12.211683	0.1	0.486365
12.213350	0.1	0.485778
12.215017	0.1	0.484651
12.216683	0.1	0.483105
12.218350	0.1	0.481661
12.220017	0.1	0.481047
12.221683	0.1	0.481121
12.223350	0.1	0.480711
12.225017	0.1	0.478933
12.226683	0.1	0.476651
12.228350	0.1	0.475952
12.230017	0.1	0.478020
12.231683	0.1	0.481969
12.233350	0.1	0.485885
12.235017	0.1	0.488525
12.236683	0.1	0.489890
12.238350	0.1	0.490630
12.240017	0.1	0.491170
12.241683	0.1	0.491291
12.243350	0.1	0.490593
12.245017	0.1	0.489182
12.246683	0.1	0.487673
12.248350	0.1	0.486644
12.250017	0.1	0.486374
12.251683	0.1	0.486919
12.253350	0.1	0.487943
12.255017	0.1	0.488916
12.256683	0.1	0.489927
12.258350	0.1	0.491766
12.260017	0.1	0.494863
12.261683	0.1	0.498360
12.263350	0.1	0.500707
12.265017	0.1	0.501391
12.266683	0.1	0.501531
12.268350	0.1	0.502211
12.270017	0.1	0.503077
12.271683	0.1	0.502965
12.273350	0.1	0.501494
12.275017	0.1	0.499603
12.276683	0.1	0.498835
12.278350	0.1	0.500362
12.280017	0.1	0.504400
12.281683	0.1	0.509960
12.283350	0.1	0.515617
12.285017	0.1	0.520516
12.286683	0.1	0.524428
12.288350	0.1	0.527296
12.290017	0.1	0.529285
12.291683	0.1	0.531026
12.293350	0.1	0.533173
12.295017	0.1	0.535576
12.296683	0.1	0.537531
12.298350	0.1	0.538807
12.300017	0.1	0.539869
12.301683	0.1	0.541373
12.303350	0.1	0.543706
12.305017	0.1	0.546719
12.306683	0.1	0.549890
12.308350	0.1	0.553052
12.310017	0.1	0.556838
12.311683	0.1	0.561932
12.313350	0.1	0.568214
12.315017	0.1	0.574780
12.316683	0.1	0.580484
12.318350	0.1	0.584684
12.320017	0.1	0.587353
12.321683	0.1	0.588796
12.323350	0.1	0.589890
12.325017	0.1	0.592005
12.326683	0.1	0.595511
12.328350	0.1	0.599013
12.330017	0.1	0.601015
12.331683	0.1	0.601532
12.333350	0.1	0.601653
12.335017	0.1	0.602342
12.336683	0.1	0.603814
12.338350	0.1	0.605681
12.340017	0.1	0.607437
12.341683	0.1	0.608712
12.343350	0.1	0.609471
12.345017	0.1	0.610254
12.346683	0.1	0.611972
12.348350	0.1	0.615027
12.350017	0.1	0.618808
12.351683	0.1	0.622259
12.353350	0.1	0.624829
12.355017	0.1	0.626608
12.356683	0.1	0.628005
12.358350	0.1	0.629518
12.360017	0.1	0.631665
12.361683	0.1	0.634999
12.363350	0.1	0.639968
12.365017	0.1	0.646319
12.366683	0.1	0.652829
12.368350	0.1	0.658189
12.370017	0.1	0.662003
12.371683	0.1	0.664825
12.373350	0.1	0.667474
12.375017	0.1	0.670119
12.376683	0.1	0.672280
12.378350	0.1	0.673896
12.380017	0.1	0.675577
12.381683	0.1	0.677989
12.383350	0.1	0.681491
12.385017	0.1	0.686203
12.386683	0.1	0.692070
12.388350	0.1	0.698688
12.390017	0.1	0.705095
12.391683	0.1	0.710157
12.393350	0.1	0.713468
12.395017	0.1	0.715796
12.396683	0.1	0.718124
12.398350	0.1	0.720592
12.400017	0.1	0.722776
12.401683	0.1	0.724322
12.403350	0.1	0.725291
12.405017	0.1	0.726213
12.406683	0.1	0.727638
12.408350	0.1	0.729933
12.410017	0.1	0.733379
12.411683	0.1	0.737989
12.413350	0.1	0.743582
12.415017	0.1	0.750022
12.416683	0.1	0.756821
12.418350	0.1	0.762935
12.420017	0.1	0.767247
12.421683	0.1	0.769254
12.423350	0.1	0.769575
12.425017	0.1	0.769831
12.426683	0.1	0.771815
12.428350	0.1	0.776271
12.430017	0.1	0.782218
12.431683	0.1	0.788169
12.433350	0.1	0.793585
12.435017	0.1	0.798441
12.436683	0.1	0.802283
12.438350	0.1	0.804826
12.440017	0.1	0.806451
12.441683	0.1	0.807508
12.443350	0.1	0.807820
12.445017	0.1	0.807350
12.446683	0.1	0.806716
12.448350	0.1	0.806628
12.450017	0.1	0.807154
12.451683	0.1	0.807839
12.453350	0.1	0.808411
12.455017	0.1	0.809375
12.456683	0.1	0.811587
12.458350	0.1	0.815364
12.460017	0.1	0.820262
12.461683	0.1	0.825166
12.463350	0.1	0.828700
12.465017	0.1	0.830265
12.466683	0.1	0.830609
12.468350	0.1	0.831299
12.470017	0.1	0.833473
12.471683	0.1	0.836924
12.473350	0.1	0.840626
12.475017	0.1	0.843802
12.476683	0.1	0.846153
12.478350	0.1	0.847522
12.480017	0.1	0.847634
12.481683	0.1	0.846153
12.483350	0.1	0.843252
12.485017	0.1	0.839885
12.486683	0.1	0.837310
12.488350	0.1	0.836207
12.490017	0.1	0.836323
12.491683	0.1	0.836803
12.493350	0.1	0.836975
12.495017	0.1	0.836803
12.496683	0.1	0.836547
12.498350	0.1	0.836523
12.500017	0.1	0.837264
12.501683	0.1	0.839289
12.503350	0.1	0.842782
12.505017	0.1	0.847466
12.506683	0.1	0.852467
12.508350	0.1	0.856351
12.510017	0.1	0.858041
12.511683	0.1	0.857562
12.513350	0.1	0.855569
12.515017	0.1	0.852747
12.516683	0.1	0.850013
12.518350	0.1	0.848374
12.520017	0.1	0.848193
12.521683	0.1	0.848854
12.523350	0.1	0.849059
12.525017	0.1	0.847415
12.526683	0.1	0.843257
12.528350	0.1	0.837236
12.530017	0.1	0.830987
12.531683	0.1	0.826125
12.533350	0.1	0.823783
12.535017	0.1	0.824546
12.536683	0.1	0.827978
12.538350	0.1	0.832542
12.540017	0.1	0.836551
12.541683	0.1	0.839089
12.543350	0.1	0.840626
12.545017	0.1	0.842460
12.546683	0.1	0.845292
12.548350	0.1	0.848621
12.550017	0.1	0.851173
12.551683	0.1	0.851648
12.553350	0.1	0.849715
12.555017	0.1	0.846488
12.556683	0.1	0.843205
12.558350	0.1	0.839774
12.560017	0.1	0.835620
12.561683	0.1	0.831136
12.563350	0.1	0.827280
12.565017	0.1	0.824654
12.566683	0.1	0.823596
12.568350	0.1	0.824397
12.570017	0.1	0.826884
12.571683	0.1	0.830176
12.573350	0.1	0.833096
12.575017	0.1	0.834647
12.576683	0.1	0.834488
12.578350	0.1	0.833073
12.580017	0.1	0.831159
12.581683	0.1	0.829604
12.583350	0.1	0.828924
12.585017	0.1	0.828509
12.586683	0.1	0.827149
12.588350	0.1	0.824323
12.590017	0.1	0.820770
12.591683	0.1	0.817850
12.593350	0.1	0.816127
12.595017	0.1	0.815187
12.596683	0.1	0.814814
12.598350	0.1	0.815224
12.600017	0.1	0.816290
12.601683	0.1	0.817310
12.603350	0.1	0.817431
12.605017	0.1	0.816183
12.606683	0.1	0.813855
12.608350	0.1	0.811019
12.610017	0.1	0.807955
12.611683	0.1	0.804653
12.613350	0.1	0.801203
12.615017	0.1	0.798274
12.616683	0.1	0.796821
12.618350	0.1	0.796933
12.620017	0.1	0.797492
12.621683	0.1	0.797343
12.623350	0.1	0.796258
12.625017	0.1	0.794488
12.626683	0.1	0.791918
12.628350	0.1	0.788406
12.630017	0.1	0.784569
12.631683	0.1	0.781380
12.633350	0.1	0.779349
12.635017	0.1	0.778320
12.636683	0.1	0.777878
12.638350	0.1	0.777841
12.640017	0.1	0.778288
12.641683	0.1	0.779266
12.643350	0.1	0.780527
12.645017	0.1	0.781603
12.646683	0.1	0.782148
12.648350	0.1	0.782129
12.650017	0.1	0.781580
12.651683	0.1	0.780565
12.653350	0.1	0.779154
12.655017	0.1	0.777207
12.656683	0.1	0.774427
12.658350	0.1	0.771028
12.660017	0.1	0.768099
12.661683	0.1	0.766707
12.663350	0.1	0.766944
12.665017	0.1	0.768006
12.666683	0.1	0.768681
12.668350	0.1	0.767764
12.670017	0.1	0.764821
12.671683	0.1	0.760392
12.673350	0.1	0.755261
12.675017	0.1	0.750069
12.676683	0.1	0.745477
12.678350	0.1	0.742129
12.680017	0.1	0.740541
12.681683	0.1	0.740634
12.683350	0.1	0.741305
12.685017	0.1	0.740858
12.686683	0.1	0.738106
12.688350	0.1	0.733323
12.690017	0.1	0.727964
12.691683	0.1	0.723251
12.693350	0.1	0.719270
12.695017	0.1	0.715717
12.696683	0.1	0.712811
12.698350	0.1	0.710860
12.700017	0.1	0.709635
12.701683	0.1	0.708802
12.703350	0.1	0.708262
12.705017	0.1	0.707656
12.706683	0.1	0.706138
12.708350	0.1	0.702818
12.710017	0.1	0.697435
12.711683	0.1	0.690799
12.713350	0.1	0.684657
12.715017	0.1	0.680527
12.716683	0.1	0.678343
12.718350	0.1	0.676750
12.720017	0.1	0.674482
12.721683	0.1	0.671260
12.723350	0.1	0.667558
12.725017	0.1	0.663525
12.726683	0.1	0.658790
12.728350	0.1	0.653476
12.730017	0.1	0.648587
12.731683	0.1	0.644899
12.733350	0.1	0.642007
12.735017	0.1	0.638789
12.736683	0.1	0.634999
12.738350	0.1	0.631623
12.740017	0.1	0.629476
12.741683	0.1	0.628554
12.743350	0.1	0.628615
12.745017	0.1	0.629178
12.746683	0.1	0.629053
12.748350	0.1	0.626631
12.750017	0.1	0.621248
12.751683	0.1	0.614147
12.753350	0.1	0.607483
12.755017	0.1	0.602365
12.756683	0.1	0.598482
12.758350	0.1	0.595162
12.760017	0.1	0.592005
12.761683	0.1	0.589006
12.763350	0.1	0.586188
12.765017	0.1	0.583162
12.766683	0.1	0.579571
12.768350	0.1	0.575446
12.770017	0.1	0.570929
12.771683	0.1	0.566547
12.773350	0.1	0.563045
12.775017	0.1	0.560456
12.776683	0.1	0.558211
12.778350	0.1	0.556204
12.780017	0.1	0.554961
12.781683	0.1	0.554859
12.783350	0.1	0.555688
12.785017	0.1	0.556838
12.786683	0.1	0.557597
12.788350	0.1	0.557606
12.790017	0.1	0.557308
12.791683	0.1	0.557569
12.793350	0.1	0.558556
12.795017	0.1	0.559492
12.796683	0.1	0.559655
12.798350	0.1	0.558905
12.800017	0.1	0.557397
12.801683	0.1	0.555282
12.803350	0.1	0.552638
12.805017	0.1	0.549690
12.806683	0.1	0.547026
12.808350	0.1	0.545261
12.810017	0.1	0.544442
12.811683	0.1	0.543906
12.813350	0.1	0.542812
12.815017	0.1	0.540577
12.816683	0.1	0.536721
12.818350	0.1	0.530914
12.820017	0.1	0.523822
12.821683	0.1	0.517140
12.823350	0.1	0.512330
12.825017	0.1	0.510081
12.826683	0.1	0.510351
12.828350	0.1	0.512381
12.830017	0.1	0.515142
12.831683	0.1	0.517801
12.833350	0.1	0.519874
12.835017	0.1	0.521480
12.836683	0.1	0.523166
12.838350	0.1	0.525145
12.840017	0.1	0.526672
12.841683	0.1	0.526784
12.843350	0.1	0.525666
12.845017	0.1	0.524493
12.846683	0.1	0.524106
12.848350	0.1	0.524349
12.850017	0.1	0.524363
12.851683	0.1	0.523441
12.853350	0.1	0.521680
12.855017	0.1	0.519878
12.856683	0.1	0.518439
12.858350	0.1	0.516861
12.860017	0.1	0.514509
12.861683	0.1	0.511776
12.863350	0.1	0.509801
12.865017	0.1	0.509229
12.866683	0.1	0.509974
12.868350	0.1	0.511878
12.870017	0.1	0.514751
12.871683	0.1	0.518002
12.873350	0.1	0.520814
12.875017	0.1	0.522588
12.876683	0.1	0.523198
12.878350	0.1	0.523031
12.880017	0.1	0.522644
12.881683	0.1	0.522221
12.883350	0.1	0.521722
12.885017	0.1	0.520977
12.886683	0.1	0.519701
12.888350	0.1	0.518085
12.890017	0.1	0.517019
12.891683	0.1	0.517303
12.893350	0.1	0.518910
12.895017	0.1	0.521149
12.896683	0.1	0.523231
12.898350	0.1	0.524647
12.900017	0.1	0.525233
12.901683	0.1	0.525191
12.903350	0.1	0.524861
12.905017	0.1	0.524479
12.906683	0.1	0.524027
12.908350	0.1	0.523357
12.910017	0.1	0.522658
12.911683	0.1	0.522221
12.913350	0.1	0.521769
12.915017	0.1	0.521014
12.916683	0.1	0.520428
12.918350	0.1	0.520488
12.920017	0.1	0.520977
12.921683	0.1	0.521564
12.923350	0.1	0.522402
12.925017	0.1	0.523794
12.926683	0.1	0.525592
12.928350	0.1	0.527296
12.930017	0.1	0.528540
12.931683	0.1	0.529140
12.933350	0.1	0.528805
12.935017	0.1	0.527315
12.936683	0.1	0.524810
12.938350	0.1	0.521792
12.940017	0.1	0.518830
12.941683	0.1	0.516302
12.943350	0.1	0.514635
12.945017	0.1	0.514458
12.946683	0.1	0.515790
12.948350	0.1	0.517429
12.950017	0.1	0.518146
12.951683	0.1	0.517638
12.953350	0.1	0.515901
12.955017	0.1	0.513080
12.956683	0.1	0.509941
12.958350	0.1	0.507575
12.960017	0.1	0.506612
12.961683	0.1	0.506695
12.963350	0.1	0.506826
12.965017	0.1	0.506528
12.966683	0.1	0.506039
12.968350	0.1	0.505429
12.970017	0.1	0.504274
12.971683	0.1	0.501834
12.973350	0.1	0.497629
12.975017	0.1	0.492581
12.976683	0.1	0.488586
12.978350	0.1	0.486835
12.980017	0.1	0.486998
12.981683	0.1	0.487873
12.983350	0.1	0.488386
12.985017	0.1	0.487934
12.986683	0.1	0.486183
12.988350	0.1	0.483259
12.990017	0.1	0.479859
12.991683	0.1	0.477005
12.993350	0.1	0.475468
12.995017	0.1	0.475007
12.996683	0.1	0.474551
12.998350	0.1	0.473489
13.000017	0.1	0.472232
13.001683	0.1	0.471491
13.003350	0.1	0.471063
13.005017	0.1	0.469880
13.006683	0.1	0.467333
13.008350	0.1	0.463841
13.010017	0.1	0.460376
13.011683	0.1	0.457577
13.013350	0.1	0.455417
13.015017	0.1	0.454094
13.016683	0.1	0.454187
13.018350	0.1	0.455468
13.020017	0.1	0.456991
13.021683	0.1	0.458173
13.023350	0.1	0.458700
13.025017	0.1	0.458243
13.026683	0.1	0.456879
13.028350	0.1	0.454746
13.030017	0.1	0.451650
13.031683	0.1	0.447766
13.033350	0.1	0.444218
13.035017	0.1	0.442276
13.036683	0.1	0.442136
13.038350	0.1	0.442839
13.040017	0.1	0.443254
13.041683	0.1	0.442523
13.043350	0.1	0.440036
13.045017	0.1	0.435784
13.046683	0.1	0.430611
13.048350	0.1	0.426006
13.050017	0.1	0.423463
13.051683	0.1	0.423724
13.053350	0.1	0.426415
13.055017	0.1	0.429917
13.056683	0.1	0.432292
13.058350	0.1	0.432874
13.060017	0.1	0.432441
13.061683	0.1	0.431617
13.063350	0.1	0.430057
13.065017	0.1	0.427612
13.066683	0.1	0.425419
13.068350	0.1	0.424664
13.070017	0.1	0.425172
13.071683	0.1	0.425959
13.073350	0.1	0.426616
13.075017	0.1	0.427538
13.076683	0.1	0.429046
13.078350	0.1	0.430802
13.080017	0.1	0.432138
13.081683	0.1	0.432669
13.083350	0.1	0.432483
13.085017	0.1	0.431724
13.086683	0.1	0.430420
13.088350	0.1	0.428790
13.090017	0.1	0.427449
13.091683	0.1	0.427053
13.093350	0.1	0.427742
13.095017	0.1	0.429135
13.096683	0.1	0.430988
13.098350	0.1	0.433358
13.100017	0.1	0.436092
13.101683	0.1	0.438793
13.103350	0.1	0.441363
13.105017	0.1	0.443840
13.106683	0.1	0.445833
13.108350	0.1	0.446741
13.110017	0.1	0.446709
13.111683	0.1	0.446900
13.113350	0.1	0.448404
13.115017	0.1	0.450783
13.116683	0.1	0.452264
13.118350	0.1	0.451654
13.120017	0.1	0.449819
13.121683	0.1	0.448818
13.123350	0.1	0.449517
13.125017	0.1	0.450537
13.126683	0.1	0.450225
13.128350	0.1	0.448739
13.130017	0.1	0.447431
13.131683	0.1	0.447230
13.133350	0.1	0.448441
13.135017	0.1	0.450853
13.136683	0.1	0.453601
13.138350	0.1	0.455817
13.140017	0.1	0.457349
13.141683	0.1	0.458453
13.143350	0.1	0.459380
13.145017	0.1	0.460185
13.146683	0.1	0.460730
13.148350	0.1	0.460898
13.150017	0.1	0.460926
13.151683	0.1	0.461498
13.153350	0.1	0.463519
13.155017	0.1	0.467412
13.156683	0.1	0.472413
13.158350	0.1	0.476865
13.160017	0.1	0.479333
13.161683	0.1	0.478849
13.163350	0.1	0.475217
13.165017	0.1	0.469820
13.166683	0.1	0.465033
13.168350	0.1	0.462378
13.170017	0.1	0.461880
13.171683	0.1	0.462718
13.173350	0.1	0.463966
13.175017	0.1	0.465126
13.176683	0.1	0.466448
13.178350	0.1	0.468162
13.180017	0.1	0.469703
13.181683	0.1	0.470560
13.183350	0.1	0.471123
13.185017	0.1	0.471910
13.186683	0.1	0.472455
13.188350	0.1	0.471878
13.190017	0.1	0.470267
13.191683	0.1	0.468683
13.193350	0.1	0.468097
13.195017	0.1	0.468474
13.196683	0.1	0.468954
13.198350	0.1	0.469140
13.200017	0.1	0.469224
13.201683	0.1	0.469182
13.203350	0.1	0.468860
13.205017	0.1	0.468241
13.206683	0.1	0.467193
13.208350	0.1	0.465810
13.210017	0.1	0.464777
13.211683	0.1	0.464399
13.213350	0.1	0.463631
13.215017	0.1	0.461191
13.216683	0.1	0.457326
13.218350	0.1	0.453633
13.220017	0.1	0.451831
13.221683	0.1	0.452707
13.223350	0.1	0.455622
13.225017	0.1	0.459012
13.226683	0.1	0.461498
13.228350	0.1	0.462541
13.230017	0.1	0.462150
13.231683	0.1	0.460451
13.233350	0.1	0.458015
13.235017	0.1	0.455910
13.236683	0.1	0.454974
13.238350	0.1	0.455086
13.240017	0.1	0.455608
13.241683	0.1	0.456250
13.243350	0.1	0.456874
13.245017	0.1	0.456888
13.246683	0.1	0.455705
13.248350	0.1	0.453428
13.250017	0.1	0.450672
13.251683	0.1	0.448148
13.253350	0.1	0.446448
13.255017	0.1	0.445903
13.256683	0.1	0.446234
13.258350	0.1	0.446644
13.260017	0.1	0.446448
13.261683	0.1	0.445643
13.263350	0.1	0.444651
13.265017	0.1	0.443622
13.266683	0.1	0.442364
13.268350	0.1	0.440967
13.270017	0.1	0.440073
13.271683	0.1	0.440436
13.273350	0.1	0.442220
13.275017	0.1	0.444697
13.276683	0.1	0.446504
13.278350	0.1	0.446187
13.280017	0.1	0.443105
13.281683	0.1	0.438318
13.283350	0.1	0.433833
13.285017	0.1	0.431007
13.286683	0.1	0.430332
13.288350	0.1	0.431677
13.290017	0.1	0.433973
13.291683	0.1	0.435570
13.293350	0.1	0.435645
13.295017	0.1	0.435002
13.296683	0.1	0.434988
13.298350	0.1	0.435822
13.300017	0.1	0.436590
13.301683	0.1	0.436590
13.303350	0.1	0.436055
13.305017	0.1	0.435603
13.306683	0.1	0.435426
13.308350	0.1	0.435370
13.310017	0.1	0.435393
13.311683	0.1	0.435528
13.313350	0.1	0.435966
13.315017	0.1	0.437242
13.316683	0.1	0.439724
13.318350	0.1	0.442844
13.320017	0.1	0.445344
13.321683	0.1	0.446364
13.323350	0.1	0.445964
13.325017	0.1	0.444730
13.326683	0.1	0.443226
13.328350	0.1	0.441875
13.330017	0.1	0.440972
13.331683	0.1	0.440739
13.333350	0.1	0.441428
13.335017	0.1	0.443053
13.336683	0.1	0.444907
13.338350	0.1	0.445563
13.340017	0.1	0.444064
13.341683	0.1	0.441112
13.343350	0.1	0.438471
13.345017	0.1	0.437354
13.346683	0.1	0.438048
13.348350	0.1	0.440320
13.350017	0.1	0.443682
13.351683	0.1	0.447482
13.353350	0.1	0.450835
13.355017	0.1	0.452842
13.356683	0.1	0.453042
13.358350	0.1	0.451622
13.360017	0.1	0.449400
13.361683	0.1	0.447645
13.363350	0.1	0.447733
13.365017	0.1	0.450467
13.366683	0.1	0.455370
13.368350	0.1	0.460669
13.370017	0.1	0.464371
13.371683	0.1	0.465526
13.373350	0.1	0.464367
13.375017	0.1	0.461759
13.376683	0.1	0.458928
13.378350	0.1	0.457112
13.380017	0.1	0.456963
13.381683	0.1	0.458327
13.383350	0.1	0.460753
13.385017	0.1	0.463771
13.386683	0.1	0.466881
13.388350	0.1	0.469796
13.390017	0.1	0.472139
13.391683	0.1	0.473168
13.393350	0.1	0.472772
13.395017	0.1	0.472227
13.396683	0.1	0.472958
13.398350	0.1	0.474816
13.400017	0.1	0.476358
13.401683	0.1	0.476651
13.403350	0.1	0.476148
13.405017	0.1	0.475696
13.406683	0.1	0.475328
13.408350	0.1	0.474756
13.410017	0.1	0.474160
13.411683	0.1	0.473862
13.413350	0.1	0.473834
13.415017	0.1	0.473927
13.416683	0.1	0.474160
13.418350	0.1	0.474830
13.420017	0.1	0.476167
13.421683	0.1	0.478146
13.423350	0.1	0.480744
13.425017	0.1	0.483571
13.426683	0.1	0.485620
13.428350	0.1	0.486183
13.430017	0.1	0.485629
13.431683	0.1	0.484949
13.433350	0.1	0.484926
13.435017	0.1	0.485531
13.436683	0.1	0.486011
13.438350	0.1	0.485838
13.440017	0.1	0.485363
13.441683	0.1	0.485275
13.443350	0.1	0.485890
13.445017	0.1	0.487114
13.446683	0.1	0.488479
13.448350	0.1	0.489159
13.450017	0.1	0.488474
13.451683	0.1	0.486439
13.453350	0.1	0.483636
13.455017	0.1	0.480907
13.456683	0.1	0.478998
13.458350	0.1	0.477987
13.460017	0.1	0.477103
13.461683	0.1	0.475501
13.463350	0.1	0.473103
13.465017	0.1	0.470644
13.466683	0.1	0.468898
13.468350	0.1	0.467873
13.470017	0.1	0.467072
13.471683	0.1	0.466406
13.473350	0.1	0.466332
13.475017	0.1	0.466979
13.476683	0.1	0.467729
13.478350	0.1	0.467547
13.480017	0.1	0.465498
13.481683	0.1	0.461764
13.483350	0.1	0.458118
13.485017	0.1	0.456460
13.486683	0.1	0.457182
13.488350	0.1	0.459277
13.490017	0.1	0.461079
13.491683	0.1	0.460953
13.493350	0.1	0.458607
13.495017	0.1	0.455603
13.496683	0.1	0.453801
13.498350	0.1	0.453759
13.500017	0.1	0.455156
13.501683	0.1	0.457535
13.503350	0.1	0.460125
13.505017	0.1	0.461950
13.506683	0.1	0.462211
13.508350	0.1	0.460730
13.510017	0.1	0.458471
13.511683	0.1	0.456828
13.513350	0.1	0.456120
13.515017	0.1	0.455598
13.516683	0.1	0.454872
13.518350	0.1	0.454416
13.520017	0.1	0.454439
13.521683	0.1	0.454597
13.523350	0.1	0.454830
13.525017	0.1	0.455338
13.526683	0.1	0.455752
13.528350	0.1	0.455296
13.530017	0.1	0.453838
13.531683	0.1	0.452404
13.533350	0.1	0.452027
13.535017	0.1	0.452637
13.536683	0.1	0.453689
13.538350	0.1	0.454909
13.540017	0.1	0.455924
13.541683	0.1	0.456101
13.543350	0.1	0.455445
13.545017	0.1	0.455021
13.546683	0.1	0.456022
13.548350	0.1	0.458630
13.550017	0.1	0.461889
13.551683	0.1	0.464525
13.553350	0.1	0.465545
13.555017	0.1	0.464600
13.556683	0.1	0.462322
13.558350	0.1	0.459990
13.560017	0.1	0.458532
13.561683	0.1	0.457913
13.563350	0.1	0.457298
13.565017	0.1	0.455901
13.566683	0.1	0.453684
13.568350	0.1	0.451282
13.570017	0.1	0.449670
13.571683	0.1	0.449494
13.573350	0.1	0.450378
13.575017	0.1	0.451165
13.576683	0.1	0.450853
13.578350	0.1	0.449074
13.580017	0.1	0.446248
13.581683	0.1	0.443552
13.583350	0.1	0.442266
13.585017	0.1	0.443035
13.586683	0.1	0.445643
13.588350	0.1	0.449042
13.590017	0.1	0.451780
13.591683	0.1	0.452870
13.593350	0.1	0.452222
13.595017	0.1	0.450560
13.596683	0.1	0.449023
13.598350	0.1	0.448311
13.600017	0.1	0.448450
13.601683	0.1	0.449331
13.603350	0.1	0.450858
13.605017	0.1	0.452795
13.606683	0.1	0.454895
13.608350	0.1	0.457000
13.610017	0.1	0.459095
13.611683	0.1	0.461075
13.613350	0.1	0.462350
13.615017	0.1	0.462392
13.616683	0.1	0.461433
13.618350	0.1	0.460343
13.620017	0.1	0.460050
13.621683	0.1	0.461261
13.623350	0.1	0.464004
13.625017	0.1	0.467389
13.626683	0.1	0.470332
13.628350	0.1	0.472544
13.630017	0.1	0.474206
13.631683	0.1	0.475030
13.633350	0.1	0.474732
13.635017	0.1	0.473741
13.636683	0.1	0.472469
13.638350	0.1	0.471002
13.640017	0.1	0.469871
13.641683	0.1	0.469750
13.643350	0.1	0.470346
13.645017	0.1	0.470988
13.646683	0.1	0.471785
13.648350	0.1	0.473270
13.650017	0.1	0.475659
13.651683	0.1	0.478937
13.653350	0.1	0.482807
13.655017	0.1	0.486327
13.656683	0.1	0.488344
13.658350	0.1	0.488381
13.660017	0.1	0.487049
13.661683	0.1	0.485405
13.663350	0.1	0.484111
13.665017	0.1	0.483254
13.666683	0.1	0.482812
13.668350	0.1	0.482909
13.670017	0.1	0.483724
13.671683	0.1	0.485359
13.673350	0.1	0.487440
13.675017	0.1	0.489014
13.676683	0.1	0.489382
13.678350	0.1	0.488707
13.680017	0.1	0.487636
13.681683	0.1	0.486742
13.683350	0.1	0.486383
13.685017	0.1	0.486663
13.686683	0.1	0.487464
13.688350	0.1	0.488670
13.690017	0.1	0.490192
13.691683	0.1	0.491850
13.693350	0.1	0.493303
13.695017	0.1	0.494258
13.696683	0.1	0.494584
13.698350	0.1	0.494253
13.700017	0.1	0.493396
13.701683	0.1	0.492167
13.703350	0.1	0.490570
13.705017	0.1	0.488861
13.706683	0.1	0.487766
13.708350	0.1	0.487706
13.710017	0.1	0.488390
13.711683	0.1	0.489447
13.713350	0.1	0.490770
13.715017	0.1	0.492129
13.716683	0.1	0.492902
13.718350	0.1	0.492376
13.720017	0.1	0.490383
13.721683	0.1	0.487296
13.723350	0.1	0.483454
13.725017	0.1	0.479142
13.726683	0.1	0.474984
13.728350	0.1	0.471617
13.730017	0.1	0.469098
13.731683	0.1	0.467445
13.733350	0.1	0.467175
13.735017	0.1	0.468302
13.736683	0.1	0.469638
13.738350	0.1	0.469815
13.740017	0.1	0.468618
13.741683	0.1	0.466984
13.743350	0.1	0.465503
13.745017	0.1	0.463766
13.746683	0.1	0.461512
13.748350	0.1	0.459217
13.750017	0.1	0.457289
13.751683	0.1	0.455682
13.753350	0.1	0.454406
13.755017	0.1	0.453582
13.756683	0.1	0.452707
13.758350	0.1	0.450993
13.760017	0.1	0.448734
13.761683	0.1	0.447212
13.763350	0.1	0.447440
13.765017	0.1	0.449559
13.766683	0.1	0.452874
13.768350	0.1	0.456017
13.770017	0.1	0.457722
13.771683	0.1	0.457698
13.773350	0.1	0.456222
13.775017	0.1	0.453219
13.776683	0.1	0.448967
13.778350	0.1	0.445088
13.780017	0.1	0.443324
13.781683	0.1	0.443691
13.783350	0.1	0.444790
13.785017	0.1	0.445386
13.786683	0.1	0.445135
13.788350	0.1	0.444208
13.790017	0.1	0.442704
13.791683	0.1	0.440669
13.793350	0.1	0.438746
13.795017	0.1	0.438346
13.796683	0.1	0.440776
13.798350	0.1	0.446248
13.800017	0.1	0.453638
13.801683	0.1	0.461061
13.803350	0.1	0.466499
13.805017	0.1	0.468716
13.806683	0.1	0.467999
13.808350	0.1	0.465401
13.810017	0.1	0.461857
13.811683	0.1	0.458402
13.813350	0.1	0.455831
13.815017	0.1	0.453759
13.816683	0.1	0.451128
13.818350	0.1	0.447915
13.820017	0.1	0.445605
13.821683	0.1	0.445684
13.823350	0.1	0.448036
13.825017	0.1	0.451123
13.826683	0.1	0.453321
13.828350	0.1	0.453773
13.830017	0.1	0.452534
13.831683	0.1	0.450457
13.833350	0.1	0.448693
13.835017	0.1	0.447738
13.836683	0.1	0.447240
13.838350	0.1	0.446467
13.840017	0.1	0.444851
13.841683	0.1	0.442564
13.843350	0.1	0.440744
13.845017	0.1	0.440693
13.846683	0.1	0.442858
13.848350	0.1	0.446555
13.850017	0.1	0.450565
13.851683	0.1	0.453694
13.853350	0.1	0.455207
13.855017	0.1	0.455622
13.856683	0.1	0.456627
13.858350	0.1	0.459393
13.860017	0.1	0.463193
13.861683	0.1	0.465917
13.863350	0.1	0.465703
13.865017	0.1	0.462322
13.866683	0.1	0.456953
13.868350	0.1	0.451203
13.870017	0.1	0.446751
13.871683	0.1	0.444911
13.873350	0.1	0.445889
13.875017	0.1	0.448660
13.876683	0.1	0.451906
13.878350	0.1	0.454951
13.880017	0.1	0.457452
13.881683	0.1	0.458686
13.883350	0.1	0.458206
13.885017	0.1	0.456763
13.886683	0.1	0.455612
13.888350	0.1	0.455421
13.890017	0.1	0.456301
13.891683	0.1	0.458574
13.893350	0.1	0.462644
13.895017	0.1	0.467962
13.896683	0.1	0.473005
13.898350	0.1	0.476683
13.900017	0.1	0.478895
13.901683	0.1	0.479687
13.903350	0.1	0.478849
13.905017	0.1	0.476544
13.906683	0.1	0.473610
13.908350	0.1	0.471110
13.910017	0.1	0.469629
13.911683	0.1	0.468846
13.913350	0.1	0.467910
13.915017	0.1	0.466756
13.916683	0.1	0.466369
13.918350	0.1	0.467445
13.920017	0.1	0.469680
13.921683	0.1	0.472572
13.923350	0.1	0.476162
13.925017	0.1	0.480758
13.926683	0.1	0.485992
13.928350	0.1	0.490202
13.930017	0.1	0.491659
13.931683	0.1	0.490481
13.933350	0.1	0.488502
13.935017	0.1	0.487342
13.936683	0.1	0.487370
13.938350	0.1	0.488232
13.940017	0.1	0.489433
13.941683	0.1	0.490271
13.943350	0.1	0.490127
13.945017	0.1	0.489014
13.946683	0.1	0.487184
13.948350	0.1	0.484763
13.950017	0.1	0.482318
13.951683	0.1	0.480944
13.953350	0.1	0.481470
13.955017	0.1	0.483734
13.956683	0.1	0.486537
13.958350	0.1	0.488358
13.960017	0.1	0.488413
13.961683	0.1	0.487068
13.963350	0.1	0.484865
13.965017	0.1	0.481564
13.966683	0.1	0.476800
13.968350	0.1	0.471380
13.970017	0.1	0.467226
13.971683	0.1	0.465834
13.973350	0.1	0.466928
13.975017	0.1	0.468721
13.976683	0.1	0.469605
13.978350	0.1	0.469666
13.980017	0.1	0.470248
13.981683	0.1	0.472032
13.983350	0.1	0.474169
13.985017	0.1	0.475352
13.986683	0.1	0.474812
13.988350	0.1	0.472134
13.990017	0.1	0.467249
13.991683	0.1	0.461135
13.993350	0.1	0.455505
13.995017	0.1	0.451654
13.996683	0.1	0.450327
13.998350	0.1	0.451715
14.000017	0.1	0.454844
14.001683	0.1	0.458108
14.003350	0.1	0.460646
14.005017	0.1	0.462504
14.006683	0.1	0.463747
14.008350	0.1	0.463980
14.010017	0.1	0.462569
14.011683	0.1	0.459389
14.013350	0.1	0.455310
14.015017	0.1	0.451514
14.016683	0.1	0.448762
14.018350	0.1	0.447417
14.020017	0.1	0.447333
14.021683	0.1	0.447612
14.023350	0.1	0.447310
14.025017	0.1	0.446080
14.026683	0.1	0.443878
14.028350	0.1	0.440888
14.030017	0.1	0.437628
14.031683	0.1	0.434923
14.033350	0.1	0.433796
14.035017	0.1	0.434997
14.036683	0.1	0.438481
14.038350	0.1	0.443128
14.040017	0.1	0.447249
14.041683	0.1	0.449424
14.043350	0.1	0.449023
14.045017	0.1	0.446402
14.046683	0.1	0.442648
14.048350	0.1	0.438909
14.050017	0.1	0.435929
14.051683	0.1	0.434075
14.053350	0.1	0.433470
14.055017	0.1	0.434220
14.056683	0.1	0.436115
14.058350	0.1	0.438038
14.060017	0.1	0.438476
14.061683	0.1	0.436935
14.063350	0.1	0.434215
14.065017	0.1	0.431431
14.066683	0.1	0.429419
14.068350	0.1	0.428827
14.070017	0.1	0.430136
14.071683	0.1	0.433102
14.073350	0.1	0.436599
14.075017	0.1	0.439258
14.076683	0.1	0.440311
14.078350	0.1	0.439947
14.080017	0.1	0.439058
14.081683	0.1	0.438537
14.083350	0.1	0.438793
14.085017	0.1	0.439989
14.086683	0.1	0.442234
14.088350	0.1	0.444879
14.090017	0.1	0.446378
14.091683	0.1	0.445694
14.093350	0.1	0.443412
14.095017	0.1	0.441223
14.096683	0.1	0.440432
14.098350	0.1	0.440995
14.100017	0.1	0.442052
14.101683	0.1	0.443235
14.103350	0.1	0.444716
14.105017	0.1	0.446462
14.106683	0.1	0.448334
14.108350	0.1	0.450495
14.110017	0.1	0.453074
14.111683	0.1	0.455943
14.113350	0.1	0.459100
14.115017	0.1	0.462444
14.116683	0.1	0.464898
14.118350	0.1	0.464963
14.120017	0.1	0.462388
14.121683	0.1	0.458262
14.123350	0.1	0.453861
14.125017	0.1	0.450071
14.126683	0.1	0.447538
14.128350	0.1	0.446886
14.130017	0.1	0.448227
14.131683	0.1	0.451035
14.133350	0.1	0.454923
14.135017	0.1	0.459845
14.136683	0.1	0.465293
14.138350	0.1	0.470034
14.140017	0.1	0.472940
14.141683	0.1	0.473843
14.143350	0.1	0.473713
14.145017	0.1	0.474113
14.146683	0.1	0.476018
14.148350	0.1	0.478784
14.150017	0.1	0.480805
14.151683	0.1	0.481238
14.153350	0.1	0.480507
14.155017	0.1	0.479487
14.156683	0.1	0.478565
14.158350	0.1	0.477377
14.160017	0.1	0.475482
14.161683	0.1	0.473196
14.163350	0.1	0.471398
14.165017	0.1	0.470718
14.166683	0.1	0.471300
14.168350	0.1	0.472972
14.170017	0.1	0.475366
14.171683	0.1	0.477936
14.173350	0.1	0.479813
14.175017	0.1	0.480358
14.176683	0.1	0.479985
14.178350	0.1	0.479696
14.180017	0.1	0.480153
14.181683	0.1	0.481391
14.183350	0.1	0.482816
14.185017	0.1	0.483422
14.186683	0.1	0.482555
14.188350	0.1	0.480623
14.190017	0.1	0.478951
14.191683	0.1	0.478970
14.193350	0.1	0.481317
14.195017	0.1	0.485405
14.196683	0.1	0.489713
14.198350	0.1	0.492767
14.200017	0.1	0.494090
14.201683	0.1	0.494020
14.203350	0.1	0.493010
14.205017	0.1	0.491505
14.206683	0.1	0.489955
14.208350	0.1	0.488637
14.210017	0.1	0.487752
14.211683	0.1	0.487249
14.213350	0.1	0.486812
14.215017	0.1	0.486202
14.216683	0.1	0.485126
14.218350	0.1	0.483091
14.220017	0.1	0.480153
14.221683	0.1	0.477266
14.223350	0.1	0.475664
14.225017	0.1	0.476115
14.226683	0.1	0.478416
14.228350	0.1	0.481759
14.230017	0.1	0.485466
14.231683	0.1	0.488828
14.233350	0.1	0.490784
14.235017	0.1	0.490285
14.236683	0.1	0.487133
14.238350	0.1	0.482542
14.240017	0.1	0.478607
14.241683	0.1	0.477051
14.243350	0.1	0.478351
14.245017	0.1	0.481443
14.246683	0.1	0.484297
14.248350	0.1	0.485652
14.250017	0.1	0.485685
14.251683	0.1	0.484674
14.253350	0.1	0.482439
14.255017	0.1	0.479422
14.256683	0.1	0.476753
14.258350	0.1	0.474928
14.260017	0.1	0.473415
14.261683	0.1	0.471519
14.263350	0.1	0.469261
14.265017	0.1	0.467645
14.266683	0.1	0.467803
14.268350	0.1	0.469363
14.270017	0.1	0.470462
14.271683	0.1	0.469703
14.273350	0.1	0.467347
14.275017	0.1	0.464744
14.276683	0.1	0.463491
14.278350	0.1	0.464544
14.280017	0.1	0.467366
14.281683	0.1	0.470299
14.283350	0.1	0.472013
14.285017	0.1	0.472460
14.286683	0.1	0.472320
14.288350	0.1	0.471757
14.290017	0.1	0.470392
14.291683	0.1	0.468241
14.293350	0.1	0.465852
14.295017	0.1	0.463831
14.296683	0.1	0.462988
14.298350	0.1	0.464311
14.300017	0.1	0.468185
14.301683	0.1	0.473591
14.303350	0.1	0.478518
14.305017	0.1	0.481447
14.306683	0.1	0.481955
14.308350	0.1	0.480055
14.310017	0.1	0.476250
14.311683	0.1	0.472083
14.313350	0.1	0.469480
14.315017	0.1	0.469154
14.316683	0.1	0.470062
14.318350	0.1	0.470458
14.320017	0.1	0.469415
14.321683	0.1	0.467319
14.323350	0.1	0.465014
14.325017	0.1	0.462900
14.326683	0.1	0.461210
14.328350	0.1	0.460716
14.330017	0.1	0.462239
14.331683	0.1	0.465601
14.333350	0.1	0.469713
14.335017	0.1	0.473512
14.336683	0.1	0.476451
14.338350	0.1	0.478444
14.340017	0.1	0.479789
14.341683	0.1	0.480856
14.343350	0.1	0.481950
14.345017	0.1	0.483533
14.346683	0.1	0.485796
14.348350	0.1	0.487952
14.350017	0.1	0.488972
14.351683	0.1	0.489000
14.353350	0.1	0.489028
14.355017	0.1	0.489233
14.356683	0.1	0.488791
14.358350	0.1	0.487468
14.360017	0.1	0.486476
14.361683	0.1	0.487538
14.363350	0.1	0.491105
14.365017	0.1	0.496078
14.366683	0.1	0.500968
14.368350	0.1	0.504712
14.370017	0.1	0.506705
14.371683	0.1	0.506938
14.373350	0.1	0.506178
14.375017	0.1	0.505527
14.376683	0.1	0.505438
14.378350	0.1	0.505676
14.380017	0.1	0.506220
14.381683	0.1	0.507357
14.383350	0.1	0.508972
14.385017	0.1	0.510649
14.386683	0.1	0.512223
14.388350	0.1	0.513932
14.390017	0.1	0.516274
14.391683	0.1	0.519389
14.393350	0.1	0.522328
14.395017	0.1	0.523743
14.396683	0.1	0.523296
14.398350	0.1	0.521578
14.400017	0.1	0.519361
14.401683	0.1	0.517508
14.403350	0.1	0.516581
14.405017	0.1	0.516148
14.406683	0.1	0.515520
14.408350	0.1	0.515096
14.410017	0.1	0.515813
14.411683	0.1	0.517676
14.413350	0.1	0.520246
14.415017	0.1	0.523538
14.416683	0.1	0.527306
14.418350	0.1	0.530374
14.420017	0.1	0.531636
14.421683	0.1	0.531133
14.423350	0.1	0.529853
14.425017	0.1	0.529126
14.426683	0.1	0.529569
14.428350	0.1	0.530505
14.430017	0.1	0.531198
14.431683	0.1	0.531878
14.433350	0.1	0.533066
14.435017	0.1	0.534668
14.436683	0.1	0.536018
14.438350	0.1	0.536866
14.440017	0.1	0.538081
14.441683	0.1	0.540819
14.443350	0.1	0.545383
14.445017	0.1	0.550868
14.446683	0.1	0.555511
14.448350	0.1	0.557764
14.450017	0.1	0.557289
14.451683	0.1	0.555022
14.453350	0.1	0.552251
14.455017	0.1	0.550020
14.456683	0.1	0.549075
14.458350	0.1	0.549671
14.460017	0.1	0.551371
14.461683	0.1	0.553285
14.463350	0.1	0.554523
14.465017	0.1	0.554742
14.466683	0.1	0.554342
14.468350	0.1	0.553890
14.470017	0.1	0.553732
14.471683	0.1	0.554472
14.473350	0.1	0.556652
14.475017	0.1	0.559911
14.476683	0.1	0.563362
14.478350	0.1	0.566156
14.480017	0.1	0.567455
14.481683	0.1	0.566863
14.483350	0.1	0.564712
14.485017	0.1	0.561667
14.486683	0.1	0.558663
14.488350	0.1	0.556898
14.490017	0.1	0.556922
14.491683	0.1	0.558007
14.493350	0.1	0.558887
14.495017	0.1	0.558808
14.496683	0.1	0.557723
14.498350	0.1	0.555865
14.500017	0.1	0.553625
14.501683	0.1	0.551404
14.503350	0.1	0.549313
14.505017	0.1	0.547362
14.506683	0.1	0.545927
14.508350	0.1	0.545587
14.510017	0.1	0.546696
14.511683	0.1	0.549257
14.513350	0.1	0.552754
14.515017	0.1	0.555995
14.516683	0.1	0.557862
14.518350	0.1	0.558435
14.520017	0.1	0.558812
14.521683	0.1	0.559976
14.523350	0.1	0.562095
14.525017	0.1	0.564698
14.526683	0.1	0.567012
14.528350	0.1	0.568191
14.530017	0.1	0.567897
14.531683	0.1	0.566537
14.533350	0.1	0.564633
14.535017	0.1	0.562444
14.536683	0.1	0.560335
14.538350	0.1	0.558947
14.540017	0.1	0.558640
14.541683	0.1	0.558835
14.543350	0.1	0.558216
14.545017	0.1	0.556009
14.546683	0.1	0.553159
14.548350	0.1	0.551511
14.550017	0.1	0.551925
14.551683	0.1	0.553690
14.553350	0.1	0.555352
14.555017	0.1	0.555925
14.556683	0.1	0.555692
14.558350	0.1	0.555594
14.560017	0.1	0.555972
14.561683	0.1	0.556461
14.563350	0.1	0.556698
14.565017	0.1	0.556745
14.566683	0.1	0.556763
14.568350	0.1	0.556642
14.570017	0.1	0.556307
14.571683	0.1	0.555869
14.573350	0.1	0.555222
14.575017	0.1	0.554156
14.576683	0.1	0.552884
14.578350	0.1	0.551948
14.580017	0.1	0.551818
14.581683	0.1	0.552670
14.583350	0.1	0.554137
14.585017	0.1	0.555916
14.586683	0.1	0.558151
14.588350	0.1	0.561113
14.590017	0.1	0.564833
14.591683	0.1	0.568782
14.593350	0.1	0.571930
14.595017	0.1	0.573425
14.596683	0.1	0.573392
14.598350	0.1	0.572829
14.600017	0.1	0.572773
14.601683	0.1	0.573574
14.603350	0.1	0.574943
14.605017	0.1	0.576205
14.606683	0.1	0.576470
14.608350	0.1	0.575227
14.610017	0.1	0.572754
14.611683	0.1	0.569657
14.613350	0.1	0.566463
14.615017	0.1	0.563925
14.616683	0.1	0.563194
14.618350	0.1	0.565238
14.620017	0.1	0.569834
14.621683	0.1	0.575092
14.623350	0.1	0.578663
14.625017	0.1	0.579678
14.626683	0.1	0.579078
14.628350	0.1	0.578533
14.630017	0.1	0.579390
14.631683	0.1	0.581853
14.633350	0.1	0.585001
14.635017	0.1	0.587828
14.636683	0.1	0.589779
14.638350	0.1	0.590524
14.640017	0.1	0.589858
14.641683	0.1	0.588042
14.643350	0.1	0.585932
14.645017	0.1	0.584568
14.646683	0.1	0.584535
14.648350	0.1	0.585886
14.650017	0.1	0.588205
14.651683	0.1	0.590575
14.653350	0.1	0.591883
14.655017	0.1	0.591548
14.656683	0.1	0.590263
14.658350	0.1	0.589709
14.660017	0.1	0.591166
14.661683	0.1	0.594500
14.663350	0.1	0.598677
14.665017	0.1	0.602813
14.666683	0.1	0.606258
14.668350	0.1	0.608186
14.670017	0.1	0.607786
14.671683	0.1	0.604941
14.673350	0.1	0.600475
14.675017	0.1	0.595688
14.676683	0.1	0.591860
14.678350	0.1	0.589923
14.680017	0.1	0.590035
14.681683	0.1	0.591595
14.683350	0.1	0.594300
14.685017	0.1	0.598733
14.686683	0.1	0.605220
14.688350	0.1	0.612508
14.690017	0.1	0.618342
14.691683	0.1	0.621276
14.693350	0.1	0.621453
14.695017	0.1	0.619814
14.696683	0.1	0.617341
14.698350	0.1	0.615027
14.700017	0.1	0.613807
14.701683	0.1	0.613886
14.703350	0.1	0.614719
14.705017	0.1	0.615842
14.706683	0.1	0.617350
14.708350	0.1	0.619409
14.710017	0.1	0.621439
14.711683	0.1	0.622123
14.713350	0.1	0.620452
14.715017	0.1	0.616778
14.716683	0.1	0.612796
14.718350	0.1	0.610431
14.720017	0.1	0.610356
14.721683	0.1	0.611269
14.723350	0.1	0.611190
14.725017	0.1	0.609462
14.726683	0.1	0.606808
14.728350	0.1	0.604340
14.730017	0.1	0.602892
14.731683	0.1	0.602487
14.733350	0.1	0.602258
14.735017	0.1	0.601313
14.736683	0.1	0.599562
14.738350	0.1	0.597565
14.740017	0.1	0.595646
14.741683	0.1	0.593513
14.743350	0.1	0.591008
14.745017	0.1	0.588787
14.746683	0.1	0.587865
14.748350	0.1	0.588675
14.750017	0.1	0.590621
14.751683	0.1	0.592321
14.753350	0.1	0.592577
14.755017	0.1	0.591381
14.756683	0.1	0.589406
14.758350	0.1	0.587110
14.760017	0.1	0.584996
14.761683	0.1	0.583748
14.763350	0.1	0.583557
14.765017	0.1	0.584018
14.766683	0.1	0.585020
14.768350	0.1	0.586966
14.770017	0.1	0.589583
14.771683	0.1	0.591534
14.773350	0.1	0.591967
14.775017	0.1	0.591073
14.776683	0.1	0.589080
14.778350	0.1	0.586375
14.780017	0.1	0.584084
14.781683	0.1	0.582947
14.783350	0.1	0.582375
14.785017	0.1	0.581499
14.786683	0.1	0.580358
14.788350	0.1	0.579632
14.790017	0.1	0.580051
14.791683	0.1	0.582021
14.793350	0.1	0.584903
14.795017	0.1	0.587096
14.796683	0.1	0.587488
14.798350	0.1	0.586291
14.800017	0.1	0.584344
14.801683	0.1	0.582337
14.803350	0.1	0.580745
14.805017	0.1	0.579958
14.806683	0.1	0.580382
14.808350	0.1	0.582342
14.810017	0.1	0.585499
14.811683	0.1	0.588503
14.813350	0.1	0.590133
14.815017	0.1	0.590375
14.816683	0.1	0.590091
14.818350	0.1	0.590333
14.820017	0.1	0.591674
14.821683	0.1	0.593364
14.823350	0.1	0.593825
14.825017	0.1	0.592298
14.826683	0.1	0.589606
14.828350	0.1	0.587427
14.830017	0.1	0.586989
14.831683	0.1	0.588661
14.833350	0.1	0.592349
14.835017	0.1	0.597397
14.836683	0.1	0.602170
14.838350	0.1	0.604945
14.840017	0.1	0.605271
14.841683	0.1	0.604074
14.843350	0.1	0.602724
14.845017	0.1	0.602342
14.846683	0.1	0.603390
14.848350	0.1	0.605490
14.850017	0.1	0.608102
14.851683	0.1	0.611460
14.853350	0.1	0.615795
14.855017	0.1	0.620070
14.856683	0.1	0.622668
14.858350	0.1	0.623111
14.860017	0.1	0.622342
14.861683	0.1	0.621513
14.863350	0.1	0.621118
14.865017	0.1	0.621043
14.866683	0.1	0.620838
14.868350	0.1	0.619995
14.870017	0.1	0.618636
14.871683	0.1	0.617965
14.873350	0.1	0.619139
14.875017	0.1	0.621816
14.876683	0.1	0.624629
14.878350	0.1	0.626734
14.880017	0.1	0.628424
14.881683	0.1	0.630352
14.883350	0.1	0.632899
14.885017	0.1	0.636247
14.886683	0.1	0.640303
14.888350	0.1	0.644615
14.890017	0.1	0.648466
14.891683	0.1	0.651148
14.893350	0.1	0.652461
14.895017	0.1	0.652708
14.896683	0.1	0.652252
14.898350	0.1	0.651325
14.900017	0.1	0.649830
14.901683	0.1	0.647511
14.903350	0.1	0.644801
14.905017	0.1	0.642855
14.906683	0.1	0.642873
14.908350	0.1	0.645495
14.910017	0.1	0.650133
14.911683	0.1	0.655185
14.913350	0.1	0.659251
14.915017	0.1	0.661826
14.916683	0.1	0.663130
14.918350	0.1	0.663833
14.920017	0.1	0.664811
14.921683	0.1	0.666785
14.923350	0.1	0.669779
14.925017	0.1	0.672936
14.926683	0.1	0.675125
14.928350	0.1	0.675577
14.930017	0.1	0.674059
14.931683	0.1	0.671279
14.933350	0.1	0.668876
14.935017	0.1	0.668368
14.936683	0.1	0.670385
14.938350	0.1	0.674506
14.940017	0.1	0.679404
14.941683	0.1	0.684028
14.943350	0.1	0.688522
14.945017	0.1	0.693691
14.946683	0.1	0.699647
14.948350	0.1	0.705072
14.950017	0.1	0.707889
14.951683	0.1	0.706902
14.953350	0.1	0.702678
14.955017	0.1	0.696764
14.956683	0.1	0.690632
14.958350	0.1	0.685561
14.960017	0.1	0.682594
14.961683	0.1	0.682045
14.963350	0.1	0.683581
14.965017	0.1	0.686641
14.966683	0.1	0.690315
14.968350	0.1	0.693505
14.970017	0.1	0.695591
14.971683	0.1	0.696564
14.973350	0.1	0.696704
14.975017	0.1	0.696355
14.976683	0.1	0.696038
14.978350	0.1	0.696485
14.980017	0.1	0.697947
14.981683	0.1	0.699577
14.983350	0.1	0.699977
14.985017	0.1	0.698334
14.986683	0.1	0.694920
14.988350	0.1	0.690753
14.990017	0.1	0.687172
14.991683	0.1	0.685374
14.993350	0.1	0.685798
14.995017	0.1	0.687623
14.996683	0.1	0.689426
14.998350	0.1	0.690427
15.000017	0.1	0.690422
15.001683	0.1	0.689076
15.003350	0.1	0.686175
15.005017	0.1	0.682059
15.006683	0.1	0.677784
15.008350	0.1	0.675018
15.010017	0.1	0.675153
15.011683	0.1	0.678054
15.013350	0.1	0.682203
15.015017	0.1	0.685710
15.016683	0.1	0.686850
15.018350	0.1	0.684788
15.020017	0.1	0.680252
15.021683	0.1	0.674869
15.023350	0.1	0.670073
15.025017	0.1	0.666869
15.026683	0.1	0.665300
15.028350	0.1	0.663837
15.030017	0.1	0.660722
15.031683	0.1	0.655698
15.033350	0.1	0.649886
15.035017	0.1	0.644899
15.036683	0.1	0.642305
15.038350	0.1	0.642636
15.040017	0.1	0.644815
15.041683	0.1	0.647120
15.043350	0.1	0.648471
15.045017	0.1	0.648489
15.046683	0.1	0.647134
15.048350	0.1	0.644922
15.050017	0.1	0.642915
15.051683	0.1	0.641881
15.053350	0.1	0.641928
15.055017	0.1	0.643060
15.056683	0.1	0.645160
15.058350	0.1	0.647418
15.060017	0.1	0.648927
15.061683	0.1	0.649635
15.063350	0.1	0.649705
15.065017	0.1	0.648629
15.066683	0.1	0.646082
15.068350	0.1	0.642953
15.070017	0.1	0.640708
15.071683	0.1	0.640289
15.073350	0.1	0.641844
15.075017	0.1	0.644727
15.076683	0.1	0.647679
15.078350	0.1	0.649723
15.080017	0.1	0.650822
15.081683	0.1	0.651581
15.083350	0.1	0.652373
15.085017	0.1	0.652922
15.086683	0.1	0.652792
15.088350	0.1	0.651991
15.090017	0.1	0.651125
15.091683	0.1	0.651404
15.093350	0.1	0.654054
15.095017	0.1	0.658906
15.096683	0.1	0.663809
15.098350	0.1	0.666152
15.100017	0.1	0.664969
15.101683	0.1	0.661286
15.103350	0.1	0.656978
15.105017	0.1	0.653863
15.106683	0.1	0.653048
15.108350	0.1	0.654287
15.110017	0.1	0.656461
15.111683	0.1	0.658822
15.113350	0.1	0.661169
15.115017	0.1	0.663232
15.116683	0.1	0.664461
15.118350	0.1	0.664527
15.120017	0.1	0.663768
15.121683	0.1	0.663064
15.123350	0.1	0.663092
15.125017	0.1	0.664042
15.126683	0.1	0.665891
15.128350	0.1	0.668191
15.130017	0.1	0.670250
15.131683	0.1	0.671982
15.133350	0.1	0.673775
15.135017	0.1	0.675824
15.136683	0.1	0.678021
15.138350	0.1	0.680168
15.140017	0.1	0.682198
15.141683	0.1	0.684010
15.143350	0.1	0.685467
15.145017	0.1	0.686771
15.146683	0.1	0.688313
15.148350	0.1	0.690087
15.150017	0.1	0.691717
15.151683	0.1	0.692788
15.153350	0.1	0.693011
15.155017	0.1	0.692224
15.156683	0.1	0.690455
15.158350	0.1	0.688545
15.160017	0.1	0.688354
15.161683	0.1	0.691176
15.163350	0.1	0.696266
15.165017	0.1	0.701570
15.166683	0.1	0.705584
15.168350	0.1	0.707931
15.170017	0.1	0.708764
15.171683	0.1	0.708555
15.173350	0.1	0.707982
15.175017	0.1	0.707535
15.176683	0.1	0.707493
15.178350	0.1	0.708061
15.180017	0.1	0.709388
15.181683	0.1	0.711395
15.183350	0.1	0.713333
15.185017	0.1	0.714422
15.186683	0.1	0.714827
15.188350	0.1	0.715377
15.190017	0.1	0.716820
15.191683	0.1	0.719354
15.193350	0.1	0.722273
15.195017	0.1	0.724550
15.196683	0.1	0.725798
15.198350	0.1	0.726213
15.200017	0.1	0.725826
15.201683	0.1	0.724578
15.203350	0.1	0.722846
15.205017	0.1	0.721519
15.206683	0.1	0.721388
15.208350	0.1	0.722609
15.210017	0.1	0.724462
15.211683	0.1	0.725784
15.213350	0.1	0.725808
15.215017	0.1	0.724685
15.216683	0.1	0.723056
15.218350	0.1	0.721463
15.220017	0.1	0.720322
15.221683	0.1	0.720085
15.223350	0.1	0.721230
15.225017	0.1	0.723773
15.226683	0.1	0.726921
15.228350	0.1	0.729728
15.230017	0.1	0.731670
15.231683	0.1	0.732462
15.233350	0.1	0.731968
15.235017	0.1	0.730413
15.236683	0.1	0.728108
15.238350	0.1	0.725151
15.240017	0.1	0.721822
15.241683	0.1	0.718716
15.243350	0.1	0.716294
15.245017	0.1	0.714543
15.246683	0.1	0.712988
15.248350	0.1	0.711242
15.250017	0.1	0.709398
15.251683	0.1	0.707642
15.253350	0.1	0.705910
15.255017	0.1	0.704294
15.256683	0.1	0.703307
15.258350	0.1	0.703465
15.260017	0.1	0.704727
15.261683	0.1	0.706450
15.263350	0.1	0.707889
15.265017	0.1	0.708685
15.266683	0.1	0.708969
15.268350	0.1	0.708736
15.270017	0.1	0.707479
15.271683	0.1	0.704802
15.273350	0.1	0.700955
15.275017	0.1	0.696606
15.276683	0.1	0.692704
15.278350	0.1	0.689980
15.280017	0.1	0.688350
15.281683	0.1	0.687162
15.283350	0.1	0.685714
15.285017	0.1	0.683740
15.286683	0.1	0.681859
15.288350	0.1	0.680862
15.290017	0.1	0.680690
15.291683	0.1	0.680732
15.293350	0.1	0.680899
15.295017	0.1	0.681430
15.296683	0.1	0.682240
15.298350	0.1	0.683111
15.300017	0.1	0.683959
15.301683	0.1	0.684648
15.303350	0.1	0.685300
15.305017	0.1	0.686361
15.306683	0.1	0.687977
15.308350	0.1	0.689691
15.310017	0.1	0.691172
15.311683	0.1	0.692797
15.313350	0.1	0.695069
15.315017	0.1	0.697761
15.316683	0.1	0.700001
15.318350	0.1	0.700946
15.320017	0.1	0.700294
15.321683	0.1	0.698650
15.323350	0.1	0.697104
15.325017	0.1	0.696210
15.326683	0.1	0.695740
15.328350	0.1	0.695563
15.330017	0.1	0.696252
15.331683	0.1	0.698459
15.333350	0.1	0.702194
15.335017	0.1	0.707032
15.336683	0.1	0.712262
15.338350	0.1	0.716918
15.340017	0.1	0.720304
15.341683	0.1	0.722064
15.343350	0.1	0.721836
15.345017	0.1	0.719591
15.346683	0.1	0.716024
15.348350	0.1	0.712317
15.350017	0.1	0.710227
15.351683	0.1	0.711614
15.353350	0.1	0.716788
15.355017	0.1	0.723605
15.356683	0.1	0.728811
15.358350	0.1	0.730185
15.360017	0.1	0.727903
15.361683	0.1	0.724215
15.363350	0.1	0.721524
15.365017	0.1	0.721063
15.366683	0.1	0.722893
15.368350	0.1	0.726231
15.370017	0.1	0.730082
15.371683	0.1	0.733556
15.373350	0.1	0.735843
15.375017	0.1	0.736723
15.376683	0.1	0.736956
15.378350	0.1	0.737645
15.380017	0.1	0.739475
15.381683	0.1	0.742399
15.383350	0.1	0.745677
15.385017	0.1	0.748662
15.386683	0.1	0.751461
15.388350	0.1	0.753999
15.390017	0.1	0.755102
15.391683	0.1	0.753552
15.393350	0.1	0.749640
15.395017	0.1	0.744951
15.396683	0.1	0.741179
15.398350	0.1	0.739633
15.400017	0.1	0.741091
15.401683	0.1	0.745431
15.403350	0.1	0.751498
15.405017	0.1	0.757705
15.406683	0.1	0.762916
15.408350	0.1	0.766697
15.410017	0.1	0.769370
15.411683	0.1	0.771759
15.413350	0.1	0.774493
15.415017	0.1	0.777426
15.416683	0.1	0.779671
15.418350	0.1	0.780253
15.420017	0.1	0.778879
15.421683	0.1	0.775834
15.423350	0.1	0.771787
15.425017	0.1	0.767964
15.426683	0.1	0.765552
15.428350	0.1	0.764588
15.430017	0.1	0.764136
15.431683	0.1	0.763452
15.433350	0.1	0.762530
15.435017	0.1	0.761938
15.436683	0.1	0.762292
15.438350	0.1	0.763754
15.440017	0.1	0.765994
15.441683	0.1	0.768490
15.443350	0.1	0.770339
15.445017	0.1	0.770614
15.446683	0.1	0.769501
15.448350	0.1	0.768560
15.450017	0.1	0.769314
15.451683	0.1	0.771862
15.453350	0.1	0.775368
15.455017	0.1	0.779051
15.456683	0.1	0.782213
15.458350	0.1	0.784094
15.460017	0.1	0.784383
15.461683	0.1	0.783652
15.463350	0.1	0.782795
15.465017	0.1	0.782399
15.466683	0.1	0.783084
15.468350	0.1	0.785319
15.470017	0.1	0.788397
15.471683	0.1	0.790632
15.473350	0.1	0.791154
15.475017	0.1	0.790721
15.476683	0.1	0.790861
15.478350	0.1	0.792430
15.480017	0.1	0.795010
15.481683	0.1	0.797450
15.483350	0.1	0.799168
15.485017	0.1	0.800318
15.486683	0.1	0.800877
15.488350	0.1	0.800299
15.490017	0.1	0.798362
15.491683	0.1	0.795657
15.493350	0.1	0.793128
15.495017	0.1	0.791526
15.496683	0.1	0.791452
15.498350	0.1	0.793403
15.500017	0.1	0.797468
15.501683	0.1	0.803052
15.503350	0.1	0.808937
15.505017	0.1	0.813631
15.506683	0.1	0.816020
15.508350	0.1	0.816262
15.510017	0.1	0.815876
15.511683	0.1	0.816495
15.513350	0.1	0.818786
15.515017	0.1	0.822456
15.516683	0.1	0.826642
15.518350	0.1	0.830297
15.520017	0.1	0.832658
15.521683	0.1	0.833506
15.523350	0.1	0.833450
15.525017	0.1	0.833631
15.526683	0.1	0.834689
15.528350	0.1	0.836574
15.530017	0.1	0.839084
15.531683	0.1	0.841864
15.533350	0.1	0.844286
15.535017	0.1	0.845860
15.536683	0.1	0.846731
15.538350	0.1	0.847625
15.540017	0.1	0.849320
15.541683	0.1	0.852081
15.543350	0.1	0.855722
15.545017	0.1	0.860221
15.546683	0.1	0.865785
15.548350	0.1	0.872267
15.550017	0.1	0.878833
15.551683	0.1	0.884486
15.553350	0.1	0.888915
15.555017	0.1	0.892645
15.556683	0.1	0.896384
15.558350	0.1	0.900282
15.560017	0.1	0.904058
15.561683	0.1	0.907751
15.563350	0.1	0.911593
15.565017	0.1	0.915332
15.566683	0.1	0.918624
15.568350	0.1	0.921735
15.570017	0.1	0.925050
15.571683	0.1	0.928505
15.573350	0.1	0.931770
15.575017	0.1	0.934559
15.576683	0.1	0.936971
15.578350	0.1	0.939425
15.580017	0.1	0.942033
15.581683	0.1	0.944571
15.583350	0.1	0.947216
15.585017	0.1	0.950401
15.586683	0.1	0.953688
15.588350	0.1	0.955663
15.590017	0.1	0.955286
15.591683	0.1	0.952869
15.593350	0.1	0.949446
15.595017	0.1	0.945502
15.596683	0.1	0.941176
15.598350	0.1	0.937432
15.600017	0.1	0.935597
15.601683	0.1	0.935961
15.603350	0.1	0.937670
15.605017	0.1	0.939304
15.606683	0.1	0.939402
15.608350	0.1	0.937493
15.610017	0.1	0.934433
15.611683	0.1	0.931313
15.613350	0.1	0.928706
15.615017	0.1	0.927132
15.616683	0.1	0.927020
15.618350	0.1	0.928016
15.620017	0.1	0.929045
15.621683	0.1	0.929236
15.623350	0.1	0.928389
15.625017	0.1	0.926820
15.626683	0.1	0.925036
15.628350	0.1	0.923192
15.630017	0.1	0.921092
15.631683	0.1	0.918824
15.633350	0.1	0.916589
15.635017	0.1	0.914405
15.636683	0.1	0.912286
15.638350	0.1	0.910293
15.640017	0.1	0.908580
15.641683	0.1	0.907485
15.643350	0.1	0.907001
15.645017	0.1	0.906838
15.646683	0.1	0.906987
15.648350	0.1	0.907429
15.650017	0.1	0.907588
15.651683	0.1	0.906787
15.653350	0.1	0.905236
15.655017	0.1	0.903974
15.656683	0.1	0.903597
15.658350	0.1	0.903257
15.660017	0.1	0.901241
15.661683	0.1	0.896621
15.663350	0.1	0.890284
15.665017	0.1	0.884091
15.666683	0.1	0.879532
15.668350	0.1	0.877213
15.670017	0.1	0.876947
15.671683	0.1	0.877869
15.673350	0.1	0.878721
15.675017	0.1	0.878503
15.676683	0.1	0.876961
15.678350	0.1	0.874568
15.680017	0.1	0.871853
15.681683	0.1	0.869068
15.683350	0.1	0.866707
15.685017	0.1	0.865199
15.686683	0.1	0.863955
15.688350	0.1	0.861911
15.690017	0.1	0.858726
15.691683	0.1	0.854828
15.693350	0.1	0.850726
15.695017	0.1	0.846796
15.696683	0.1	0.843625
15.698350	0.1	0.842041
15.700017	0.1	0.842786
15.701683	0.1	0.846013
15.703350	0.1	0.850679
15.705017	0.1	0.854866
15.706683	0.1	0.857213
15.708350	0.1	0.857720
15.710017	0.1	0.857087
15.711683	0.1	0.855802
15.713350	0.1	0.854041
15.715017	0.1	0.851857
15.716683	0.1	0.849166
15.718350	0.1	0.846069
15.720017	0.1	0.843108
15.721683	0.1	0.840947
15.723350	0.1	0.840039
15.725017	0.1	0.840472
15.726683	0.1	0.841832
15.728350	0.1	0.843355
15.730017	0.1	0.844165
15.731683	0.1	0.843578
15.733350	0.1	0.841180
15.735017	0.1	0.836435
15.736683	0.1	0.828910
15.738350	0.1	0.819378
15.740017	0.1	0.810190
15.741683	0.1	0.803624
15.743350	0.1	0.800388
15.745017	0.1	0.799857
15.746683	0.1	0.800979
15.748350	0.1	0.802474
15.750017	0.1	0.802916
15.751683	0.1	0.801589
15.753350	0.1	0.799140
15.755017	0.1	0.796649
15.756683	0.1	0.794400
15.758350	0.1	0.791950
15.760017	0.1	0.788723
15.761683	0.1	0.784532
15.763350	0.1	0.779852
15.765017	0.1	0.775266
15.766683	0.1	0.770832
15.768350	0.1	0.766465
15.770017	0.1	0.762483
15.771683	0.1	0.759596
15.773350	0.1	0.758609
15.775017	0.1	0.760015
15.776683	0.1	0.763428
15.778350	0.1	0.767256
15.780017	0.1	0.769263
15.781683	0.1	0.767987
15.783350	0.1	0.763927
15.785017	0.1	0.758842
15.786683	0.1	0.754488
15.788350	0.1	0.751815
15.790017	0.1	0.750590
15.791683	0.1	0.749822
15.793350	0.1	0.749193
15.795017	0.1	0.749440
15.796683	0.1	0.751256
15.798350	0.1	0.754623
15.800017	0.1	0.759060
15.801683	0.1	0.763508
15.803350	0.1	0.766325
15.805017	0.1	0.766544
15.806683	0.1	0.764867
15.808350	0.1	0.762832
15.810017	0.1	0.761142
15.811683	0.1	0.759470
15.813350	0.1	0.757580
15.815017	0.1	0.755540
15.816683	0.1	0.753314
15.818350	0.1	0.751121
15.820017	0.1	0.749705
15.821683	0.1	0.749668
15.823350	0.1	0.750716
15.825017	0.1	0.751833
15.826683	0.1	0.752169
15.828350	0.1	0.751703
15.830017	0.1	0.751335
15.831683	0.1	0.752462
15.833350	0.1	0.755894
15.835017	0.1	0.760895
15.836683	0.1	0.765738
15.838350	0.1	0.769105
15.840017	0.1	0.770530
15.841683	0.1	0.770064
15.843350	0.1	0.768453
15.845017	0.1	0.767075
15.846683	0.1	0.766804
15.848350	0.1	0.767405
15.850017	0.1	0.768518
15.851683	0.1	0.770641
15.853350	0.1	0.774581
15.855017	0.1	0.780220
15.856683	0.1	0.786334
15.858350	0.1	0.791592
15.860017	0.1	0.795326
15.861683	0.1	0.797552
15.863350	0.1	0.798679
15.865017	0.1	0.799079
15.866683	0.1	0.799149
15.868350	0.1	0.799629
15.870017	0.1	0.801161
15.871683	0.1	0.803634
15.873350	0.1	0.806260
15.875017	0.1	0.808123
15.876683	0.1	0.808975
15.878350	0.1	0.809450
15.880017	0.1	0.810316
15.881683	0.1	0.811843
15.883350	0.1	0.813976
15.885017	0.1	0.816383
15.886683	0.1	0.818409
15.888350	0.1	0.819815
15.890017	0.1	0.821445
15.891683	0.1	0.824556
15.893350	0.1	0.829617
15.895017	0.1	0.835871
15.896683	0.1	0.842111
15.898350	0.1	0.847722
15.900017	0.1	0.852761
15.901683	0.1	0.857133
15.903350	0.1	0.860095
15.905017	0.1	0.860812
15.906683	0.1	0.859718
15.908350	0.1	0.858638
15.910017	0.1	0.859285
15.911683	0.1	0.862135
15.913350	0.1	0.866512
15.915017	0.1	0.871252
15.916683	0.1	0.875373
15.918350	0.1	0.878177
15.920017	0.1	0.879387
15.921683	0.1	0.879616
15.923350	0.1	0.880286
15.925017	0.1	0.882498
15.926683	0.1	0.886070
15.928350	0.1	0.889897
15.930017	0.1	0.892947
15.931683	0.1	0.894731
15.933350	0.1	0.895383
15.935017	0.1	0.895555
15.936683	0.1	0.895960
15.938350	0.1	0.897148
15.940017	0.1	0.899523
15.941683	0.1	0.902843
15.943350	0.1	0.906177
15.945017	0.1	0.909111
15.946683	0.1	0.912487
15.948350	0.1	0.917558
15.950017	0.1	0.924622
15.951683	0.1	0.932408
15.953350	0.1	0.939029
15.955017	0.1	0.943583
15.956683	0.1	0.946848
15.958350	0.1	0.950163
15.960017	0.1	0.953795
15.961683	0.1	0.956822
15.963350	0.1	0.958438
15.965017	0.1	0.958848
15.966683	0.1	0.959127
15.968350	0.1	0.960454
15.970017	0.1	0.963155
15.971683	0.1	0.966601
15.973350	0.1	0.970140
15.975017	0.1	0.973432
15.976683	0.1	0.976068
15.978350	0.1	0.977763
15.980017	0.1	0.978955
15.981683	0.1	0.980739
15.983350	0.1	0.984035
15.985017	0.1	0.988930
15.986683	0.1	0.994476
15.988350	0.1	0.999207
15.990017	0.1	1.002438
15.991683	0.1	1.004911
15.993350	0.1	1.007821
15.995017	0.1	1.011216
15.996683	0.1	1.014126
15.998350	0.1	1.016175
16.000017	0.1	1.017731
16.001683	0.1	1.018913
16.003350	0.1	1.019766
16.005017	0.1	1.021000
16.006683	0.1	1.023891
16.008350	0.1	1.029288
16.010017	0.1	1.036581
16.011683	0.1	1.043887
16.013350	0.1	1.049391
16.015017	0.1	1.052707
16.016683	0.1	1.054620
16.018350	0.1	1.055500
16.020017	0.1	1.055030
16.021683	0.1	1.053731
16.023350	0.1	1.053493
16.025017	0.1	1.056208
16.026683	0.1	1.062471
16.028350	0.1	1.071123
16.030017	0.1	1.080032
16.031683	0.1	1.087296
16.033350	0.1	1.092195
16.035017	0.1	1.095189
16.036683	0.1	1.096982
16.038350	0.1	1.098132
16.040017	0.1	1.099580
16.041683	0.1	1.102318
16.043350	0.1	1.106341
16.045017	0.1	1.110807
16.046683	0.1	1.115301
16.048350	0.1	1.120479
16.050017	0.1	1.127333
16.051683	0.1	1.136074
16.053350	0.1	1.145662
16.055017	0.1	1.154360
16.056683	0.1	1.160894
16.058350	0.1	1.165215
16.060017	0.1	1.168577
16.061683	0.1	1.172586
16.063350	0.1	1.178007
16.065017	0.1	1.184270
16.066683	0.1	1.190347
16.068350	0.1	1.196014
16.070017	0.1	1.202011
16.071683	0.1	1.208927
16.073350	0.1	1.216414
16.075017	0.1	1.223600
16.076683	0.1	1.229597
16.078350	0.1	1.233993
16.080017	0.1	1.237621
16.081683	0.1	1.242189
16.083350	0.1	1.248792
16.085017	0.1	1.257374
16.086683	0.1	1.267134
16.088350	0.1	1.277160
16.090017	0.1	1.286981
16.091683	0.1	1.296601
16.093350	0.1	1.305752
16.095017	0.1	1.313714
16.096683	0.1	1.320154
16.098350	0.1	1.325789
16.100017	0.1	1.331996
16.101683	0.1	1.339740
16.103350	0.1	1.348755
16.105017	0.1	1.357873
16.106683	0.1	1.365962
16.108350	0.1	1.372523
16.110017	0.1	1.378008
16.111683	0.1	1.383638
16.113350	0.1	1.390772
16.115017	0.1	1.399983
16.116683	0.1	1.410563
16.118350	0.1	1.421184
16.120017	0.1	1.431219
16.121683	0.1	1.441059
16.123350	0.1	1.451075
16.125017	0.1	1.460849
16.126683	0.1	1.469958
16.128350	0.1	1.478624
16.130017	0.1	1.487136
16.131683	0.1	1.495201
16.133350	0.1	1.502503
16.135017	0.1	1.509618
16.136683	0.1	1.517795
16.138350	0.1	1.527951
16.140017	0.1	1.540333
16.141683	0.1	1.554433
16.143350	0.1	1.568776
16.145017	0.1	1.581423
16.146683	0.1	1.591197
16.148350	0.1	1.598122
16.150017	0.1	1.603304
16.151683	0.1	1.608599
16.153350	0.1	1.615700
16.155017	0.1	1.625288
16.156683	0.1	1.636762
16.158350	0.1	1.648506
16.160017	0.1	1.659077
16.161683	0.1	1.668828
16.163350	0.1	1.679831
16.165017	0.1	1.693941
16.166683	0.1	1.711226
16.168350	0.1	1.730076
16.170017	0.1	1.748456
16.171683	0.1	1.765010
16.173350	0.1	1.779222
16.175017	0.1	1.791222
16.176683	0.1	1.801620
16.178350	0.1	1.811027
16.180017	0.1	1.819828
16.181683	0.1	1.828377
16.183350	0.1	1.837187
16.185017	0.1	1.846817
16.186683	0.1	1.857546
16.188350	0.1	1.869267
16.190017	0.1	1.881816
16.191683	0.1	1.894934
16.193350	0.1	1.908233
16.195017	0.1	1.921626
16.196683	0.1	1.935330
16.198350	0.1	1.949328
16.200017	0.1	1.963438
16.201683	0.1	1.977859
16.203350	0.1	1.993096
16.205017	0.1	2.009207
16.206683	0.1	2.025436
16.208350	0.1	2.040854
16.210017	0.1	2.055205
16.211683	0.1	2.068835
16.213350	0.1	2.082046
16.215017	0.1	2.095047
16.216683	0.1	2.108132
16.218350	0.1	2.121208
16.220017	0.1	2.133795
16.221683	0.1	2.145870
16.223350	0.1	2.158373
16.225017	0.1	2.172343
16.226683	0.1	2.187439
16.228350	0.1	2.201987
16.230017	0.1	2.214978
16.231683	0.1	2.227174
16.233350	0.1	2.239887
16.235017	0.1	2.253815
16.236683	0.1	2.268991
16.238350	0.1	2.285214
16.240017	0.1	2.302276
16.241683	0.1	2.319957
16.243350	0.1	2.337703
16.245017	0.1	2.354658
16.246683	0.1	2.370211
16.248350	0.1	2.384381
16.250017	0.1	2.397797
16.251683	0.1	2.411571
16.253350	0.1	2.426556
16.255017	0.1	2.442575
16.256683	0.1	2.458845
16.258350	0.1	2.474990
16.260017	0.1	2.491395
16.261683	0.1	2.508797
16.263350	0.1	2.527372
16.265017	0.1	2.546427
16.266683	0.1	2.565058
16.268350	0.1	2.583070
16.270017	0.1	2.601100
16.271683	0.1	2.619717
16.273350	0.1	2.638674
16.275017	0.1	2.657380
16.276683	0.1	2.675722
16.278350	0.1	2.694037
16.280017	0.1	2.712556
16.281683	0.1	2.731308
16.283350	0.1	2.750386
16.285017	0.1	2.769888
16.286683	0.1	2.789437
16.288350	0.1	2.807975
16.290017	0.1	2.824548
16.291683	0.1	2.839472
16.293350	0.1	2.854457
16.295017	0.1	2.871696
16.296683	0.1	2.892287
16.298350	0.1	2.915137
16.300017	0.1	2.938085
16.301683	0.1	2.959711
16.303350	0.1	2.979953
16.305017	0.1	3.000051
16.306683	0.1	3.021737
16.308350	0.1	3.045755
16.310017	0.1	3.071274
16.311683	0.1	3.096717
16.313350	0.1	3.120769
16.315017	0.1	3.143023
16.316683	0.1	3.164061
16.318350	0.1	3.184741
16.320017	0.1	3.205780
16.321683	0.1	3.227592
16.323350	0.1	3.250213
16.325017	0.1	3.273822
16.326683	0.1	3.298908
16.328350	0.1	3.325599
16.330017	0.1	3.353506
16.331683	0.1	3.382168
16.333350	0.1	3.411020
16.335017	0.1	3.439104
16.336683	0.1	3.465572
16.338350	0.1	3.490485
16.340017	0.1	3.514839
16.341683	0.1	3.539803
16.343350	0.1	3.565834
16.345017	0.1	3.592474
16.346683	0.1	3.618919
16.348350	0.1	3.644796
16.350017	0.1	3.670193
16.351683	0.1	3.695381
16.353350	0.1	3.720974
16.355017	0.1	3.747824
16.356683	0.1	3.776303
16.358350	0.1	3.805817
16.360017	0.1	3.835508
16.361683	0.1	3.865343
16.363350	0.1	3.896039
16.365017	0.1	3.928039
16.366683	0.1	3.961087
16.368350	0.1	3.994522
16.370017	0.1	4.027491
16.371683	0.1	4.059211
16.373350	0.1	4.089535
16.375017	0.1	4.119179
16.376683	0.1	4.148968
16.378350	0.1	4.179194
16.380017	0.1	4.210011
16.381683	0.1	4.241723
16.383350	0.1	4.274342
16.385017	0.1	4.307372
16.386683	0.1	4.340587
16.388350	0.1	4.374334
16.390017	0.1	4.408699
16.391683	0.1	4.443140
16.393350	0.1	4.477208
16.395017	0.1	4.511145
16.396683	0.1	4.545669
16.398350	0.1	4.581292
16.400017	0.1	4.617991
16.401683	0.1	4.655202
16.403350	0.1	4.691905
16.405017	0.1	4.727524
16.406683	0.1	4.762574
16.408350	0.1	4.797606
16.410017	0.1	4.832298
16.411683	0.1	4.866486
16.413350	0.1	4.900685
16.415017	0.1	4.935381
16.416683	0.1	4.970795
16.418350	0.1	5.007363
16.420017	0.1	5.045505
16.421683	0.1	5.084905
16.423350	0.1	5.124509
16.425017	0.1	5.163033
16.426683	0.1	5.199369
16.428350	0.1	5.233432
16.430017	0.1	5.266909
16.431683	0.1	5.301950
16.433350	0.1	5.339202
16.435017	0.1	5.377848
16.436683	0.1	5.416963
16.438350	0.1	5.456246
16.440017	0.1	5.495944
16.441683	0.1	5.536471
16.443350	0.1	5.578101
16.445017	0.1	5.620802
16.446683	0.1	5.664025
16.448350	0.1	5.706828
16.450017	0.1	5.748672
16.451683	0.1	5.789911
16.453350	0.1	5.831104
16.455017	0.1	5.872319
16.456683	0.1	5.913731
16.458350	0.1	5.956092
16.460017	0.1	5.999748
16.461683	0.1	6.043878
16.463350	0.1	6.087339
16.465017	0.1	6.129709
16.466683	0.1	6.171409
16.468350	0.1	6.212867
16.470017	0.1	6.254097
16.471683	0.1	6.295191
16.473350	0.1	6.336640
16.475017	0.1	6.378847
16.476683	0.1	6.421707
16.478350	0.1	6.464734
16.480017	0.1	6.507919
16.481683	0.1	6.552194
16.483350	0.1	6.598281
16.485017	0.1	6.645154
16.486683	0.1	6.690961
16.488350	0.1	6.735213
16.490017	0.1	6.778920
16.491683	0.1	6.823111
16.493350	0.1	6.867908
16.495017	0.1	6.912737
16.496683	0.1	6.957087
16.498350	0.1	7.000933
16.500017	0.1	7.044468
16.501683	0.1	7.087770
16.503350	0.1	7.130830
16.505017	0.1	7.174066
16.506683	0.1	7.218784
16.508350	0.1	7.266426
16.510017	0.1	7.317038
16.511683	0.1	7.369118
16.513350	0.1	7.421100
16.515017	0.1	7.472155
16.516683	0.1	7.521771
16.518350	0.1	7.569455
16.520017	0.1	7.615220
16.521683	0.1	7.659895
16.523350	0.1	7.704734
16.525017	0.1	7.750955
16.526683	0.1	7.799347
16.528350	0.1	7.849853
16.530017	0.1	7.901918
16.531683	0.1	7.954943
16.533350	0.1	8.008271
16.535017	0.1	8.061104
16.536683	0.1	8.112639
16.538350	0.1	8.162772
16.540017	0.1	8.212486
16.541683	0.1	8.263071
16.543350	0.1	8.315160
16.545017	0.1	8.368734
16.546683	0.1	8.423445
16.548350	0.1	8.478845
16.550017	0.1	8.534445
16.551683	0.1	8.589732
16.553350	0.1	8.644620
16.555017	0.1	8.699540
16.556683	0.1	8.754632
16.558350	0.1	8.809455
16.560017	0.1	8.864119
16.561683	0.1	8.919775
16.563350	0.1	8.977260
16.565017	0.1	9.036064
16.566683	0.1	9.094891
16.568350	0.1	9.152796
16.570017	0.1	9.209765
16.571683	0.1	9.266371
16.573350	0.1	9.323349
16.575017	0.1	9.381566
16.576683	0.1	9.441427
16.578350	0.1	9.502368
16.580017	0.1	9.563505
16.581683	0.1	9.624283
16.583350	0.1	9.684381
16.585017	0.1	9.743744
16.586683	0.1	9.802887
16.588350	0.1	9.862920
16.590017	0.1	9.925058
16.591683	0.1	9.989711
16.593350	0.1	10.056314
16.595017	0.1	10.123672
16.596683	0.1	10.190369
16.598350	0.1	10.255515
16.600017	0.1	10.319198
16.601683	0.1	10.381890
16.603350	0.1	10.444089
16.605017	0.1	10.506576
16.606683	0.1	10.570074
16.608350	0.1	10.634591
16.610017	0.1	10.700058
16.611683	0.1	10.766834
16.613350	0.1	10.834872
16.615017	0.1	10.903426
16.616683	0.1	10.972084
16.618350	0.1	11.041267
16.620017	0.1	11.111661
16.621683	0.1	11.183787
16.623350	0.1	11.257813
16.625017	0.1	11.333050
16.626683	0.1	11.407901
16.628350	0.1	11.480995
16.630017	0.1	11.551967
16.631683	0.1	11.621024
16.633350	0.1	11.688555
16.635017	0.1	11.755135
16.636683	0.1	11.821417
16.638350	0.1	11.888132
16.640017	0.1	11.956142
16.641683	0.1	12.026271
16.643350	0.1	12.098784
16.645017	0.1	12.173126
16.646683	0.1	12.248191
16.648350	0.1	12.322976
16.650017	0.1	12.397189
16.651683	0.1	12.471117
16.653350	0.1	12.544873
16.655017	0.1	12.617516
16.656683	0.1	12.687161
16.658350	0.1	12.752712
16.660017	0.1	12.815497
16.661683	0.1	12.878440
16.663350	0.1	12.943856
16.665017	0.1	13.012369
16.666683	0.1	13.082852
16.668350	0.1	13.153092
16.670017	0.1	13.221358
16.671683	0.1	13.287277
16.673350	0.1	13.351073
16.675017	0.1	13.412675
16.676683	0.1	13.472047
16.678350	0.1	13.529584
16.680017	0.1	13.586101
16.681683	0.1	13.642428
16.683350	0.1	13.698475
16.685017	0.1	13.752873
16.686683	0.1	13.804273
16.688350	0.1	13.852608
16.690017	0.1	13.898639
16.691683	0.1	13.942728
16.693350	0.1	13.984838
16.695017	0.1	14.025290
16.696683	0.1	14.064866
16.698350	0.1	14.104024
16.700017	0.1	14.142413
16.701683	0.1	14.179754
16.703350	0.1	14.216616
16.705017	0.1	14.253552
16.706683	0.1	14.290190
16.708350	0.1	14.325725
16.710017	0.1	14.359667
16.711683	0.1	14.391588
16.713350	0.1	14.421111
16.715017	0.1	14.448566
16.716683	0.1	14.474881
16.718350	0.1	14.500981
16.720017	0.1	14.527608
16.721683	0.1	14.555086
16.723350	0.1	14.583338
16.725017	0.1	14.611981
16.726683	0.1	14.640074
16.728350	0.1	14.666398
16.730017	0.1	14.690151
16.731683	0.1	14.711414
16.733350	0.1	14.731111
16.735017	0.1	14.750464
16.736683	0.1	14.770250
16.738350	0.1	14.790404
16.740017	0.1	14.810502
16.741683	0.1	14.830735
16.743350	0.1	14.851708
16.745017	0.1	14.873450
16.746683	0.1	14.895578
16.748350	0.1	14.918102
16.750017	0.1	14.941357
16.751683	0.1	14.965511
16.753350	0.1	14.990382
16.755017	0.1	15.015192
16.756683	0.1	15.038601
16.758350	0.1	15.059812
16.760017	0.1	15.079621
16.761683	0.1	15.099733
16.763350	0.1	15.121587
16.765017	0.1	15.145983
16.766683	0.1	15.172805
16.768350	0.1	15.200949
16.770017	0.1	15.229131
16.771683	0.1	15.256736
16.773350	0.1	15.283711
16.775017	0.1	15.309900
16.776683	0.1	15.334911
16.778350	0.1	15.358394
16.780017	0.1	15.380243
16.781683	0.1	15.400797
16.783350	0.1	15.420644
16.785017	0.1	15.440299
16.786683	0.1	15.460416
16.788350	0.1	15.481664
16.790017	0.1	15.504286
16.791683	0.1	15.528076
16.793350	0.1	15.552444
16.795017	0.1	15.576440
16.796683	0.1	15.599239
16.798350	0.1	15.620794
16.800017	0.1	15.641619
16.801683	0.1	15.661954
16.803350	0.1	15.681875
16.805017	0.1	15.701698
16.806683	0.1	15.721684
16.808350	0.1	15.741913
16.810017	0.1	15.762164
16.811683	0.1	15.781675
16.813350	0.1	15.799766
16.815017	0.1	15.816796
16.816683	0.1	15.833592
16.818350	0.1	15.850156
16.820017	0.1	15.865695
16.821683	0.1	15.880200
16.823350	0.1	15.894924
16.825017	0.1	15.910855
16.826683	0.1	15.927767
16.828350	0.1	15.945025
16.830017	0.1	15.962161
16.831683	0.1	15.978585
16.833350	0.1	15.993626
16.835017	0.1	16.007004
16.836683	0.1	16.018911
16.838350	0.1	16.029663
16.840017	0.1	16.039223
16.841683	0.1	16.047615
16.843350	0.1	16.055554
16.845017	0.1	16.064094
16.846683	0.1	16.073859
16.848350	0.1	16.084644
16.850017	0.1	16.095513
16.851683	0.1	16.105408
16.853350	0.1	16.113664
16.855017	0.1	16.120062
16.856683	0.1	16.124877
16.858350	0.1	16.128928
16.860017	0.1	16.133208
16.861683	0.1	16.138498
16.863350	0.1	16.145003
16.865017	0.1	16.152249
16.866683	0.1	16.159327
16.868350	0.1	16.164961
16.870017	0.1	16.167746
16.871683	0.1	16.167182
16.873350	0.1	16.164524
16.875017	0.1	16.161841
16.876683	0.1	16.160021
16.878350	0.1	16.158056
16.880017	0.1	16.154209
16.881683	0.1	16.147513
16.883350	0.1	16.138223
16.885017	0.1	16.127247
16.886683	0.1	16.115778
16.888350	0.1	16.105268
16.890017	0.1	16.097073
16.891683	0.1	16.091624
16.893350	0.1	16.087876
16.895017	0.1	16.083987
16.896683	0.1	16.078455
16.898350	0.1	16.070367
16.900017	0.1	16.059489
16.901683	0.1	16.046464
16.903350	0.1	16.032164
16.905017	0.1	16.016881
16.906683	0.1	16.000746
16.908350	0.1	15.984508
16.910017	0.1	15.969132
16.911683	0.1	15.954752
16.913350	0.1	15.940755
16.915017	0.1	15.926505
16.916683	0.1	15.911502
16.918350	0.1	15.895166
16.920017	0.1	15.877197
16.921683	0.1	15.858128
16.923350	0.1	15.839036
16.925017	0.1	15.820377
16.926683	0.1	15.801284
16.928350	0.1	15.780246
16.930017	0.1	15.756553
16.931683	0.1	15.730942
16.933350	0.1	15.704883
16.935017	0.1	15.679305
16.936683	0.1	15.654145
16.938350	0.1	15.629199
16.940017	0.1	15.604734
16.941683	0.1	15.580780
16.943350	0.1	15.556421
16.945017	0.1	15.530419
16.946683	0.1	15.502241
16.948350	0.1	15.472034
16.950017	0.1	15.440118
16.951683	0.1	15.407070
16.953350	0.1	15.373784
16.955017	0.1	15.341002
16.956683	0.1	15.308745
16.958350	0.1	15.276442
16.960017	0.1	15.243548
16.961683	0.1	15.210025
16.963350	0.1	15.175985
16.965017	0.1	15.141410
16.966683	0.1	15.106448
16.968350	0.1	15.071356
16.970017	0.1	15.035910
16.971683	0.1	14.999625
16.973350	0.1	14.962270
16.975017	0.1	14.923615
16.976683	0.1	14.883708
16.978350	0.1	14.843266
16.980017	0.1	14.802823
16.981683	0.1	14.761961
16.983350	0.1	14.719972
16.985017	0.1	14.677076
16.986683	0.1	14.634593
16.988350	0.1	14.593252
16.990017	0.1	14.552008
16.991683	0.1	14.509237
16.993350	0.1	14.464413
16.995017	0.1	14.418312
16.996683	0.1	14.371960
16.998350	0.1	14.325404
17.000017	0.1	14.277860
17.001683	0.1	14.228993
17.003350	0.1	14.179386
17.005017	0.1	14.129933
17.006683	0.1	14.081178
17.008350	0.1	14.033127
17.010017	0.1	13.985378
17.011683	0.1	13.937340
17.013350	0.1	13.888553
17.015017	0.1	13.838676
17.016683	0.1	13.787076
17.018350	0.1	13.732947
17.020017	0.1	13.676011
17.021683	0.1	13.616933
17.023350	0.1	13.557239
17.025017	0.1	13.498706
17.026683	0.1	13.442347
17.028350	0.1	13.387874
17.030017	0.1	13.334057
17.031683	0.1	13.279584
17.033350	0.1	13.223900
17.035017	0.1	13.167537
17.036683	0.1	13.111639
17.038350	0.1	13.056975
17.040017	0.1	13.003345
17.041683	0.1	12.949808
17.043350	0.1	12.895046
17.045017	0.1	12.838063
17.046683	0.1	12.779115
17.048350	0.1	12.719608
17.050017	0.1	12.660571
17.051683	0.1	12.602122
17.053350	0.1	12.544119
17.055017	0.1	12.486405
17.056683	0.1	12.428490
17.058350	0.1	12.369691
17.060017	0.1	12.309765
17.061683	0.1	12.249225
17.063350	0.1	12.188652
17.065017	0.1	12.128144
17.066683	0.1	12.067803
17.068350	0.1	12.008045
17.070017	0.1	11.949004
17.071683	0.1	11.889981
17.073350	0.1	11.829897
17.075017	0.1	11.768299
17.076683	0.1	11.705724
17.078350	0.1	11.642822
17.080017	0.1	11.579711
17.081683	0.1	11.516707
17.083350	0.1	11.454946
17.085017	0.1	11.395230
17.086683	0.1	11.336985
17.088350	0.1	11.278964
17.090017	0.1	11.220574
17.091683	0.1	11.161990
17.093350	0.1	11.103204
17.095017	0.1	11.043744
17.096683	0.1	10.983339
17.098350	0.1	10.921904
17.100017	0.1	10.859333
17.101683	0.1	10.795812
17.103350	0.1	10.731933
17.105017	0.1	10.668137
17.106683	0.1	10.604439
17.108350	0.1	10.540932
17.110017	0.1	10.477910
17.111683	0.1	10.415125
17.113350	0.1	10.352074
17.115017	0.1	10.289019
17.116683	0.1	10.226625
17.118350	0.1	10.165111
17.120017	0.1	10.104417
17.121683	0.1	10.044309
17.123350	0.1	9.984216
17.125017	0.1	9.923917
17.126683	0.1	9.864061
17.128350	0.1	9.805565
17.130017	0.1	9.748535
17.131683	0.1	9.692064
17.133350	0.1	9.634835
17.135017	0.1	9.575887
17.136683	0.1	9.515081
17.138350	0.1	9.452957
17.140017	0.1	9.390083
17.141683	0.1	9.326735
17.143350	0.1	9.263037
17.145017	0.1	9.198994
17.146683	0.1	9.134444
17.148350	0.1	9.069270
17.150017	0.1	9.003952
17.151683	0.1	8.939933
17.153350	0.1	8.878643
17.155017	0.1	8.820300
17.156683	0.1	8.764248
17.158350	0.1	8.709570
17.160017	0.1	8.654795
17.161683	0.1	8.598086
17.163350	0.1	8.538649
17.165017	0.1	8.477489
17.166683	0.1	8.416418
17.168350	0.1	8.356334
17.170017	0.1	8.296710
17.171683	0.1	8.236594
17.173350	0.1	8.175853
17.175017	0.1	8.115023
17.176683	0.1	8.054501
17.178350	0.1	7.994729
17.180017	0.1	7.936731
17.181683	0.1	7.881131
17.183350	0.1	7.826728
17.185017	0.1	7.771296
17.186683	0.1	7.713814
17.188350	0.1	7.655136
17.190017	0.1	7.596612
17.191683	0.1	7.538763
17.193350	0.1	7.481580
17.195017	0.1	7.425444
17.196683	0.1	7.371060
17.198350	0.1	7.318128
17.200017	0.1	7.265089
17.201683	0.1	7.210439
17.203350	0.1	7.153819
17.205017	0.1	7.096007
17.206683	0.1	7.038428
17.208350	0.1	6.982200
17.210017	0.1	6.927485
17.211683	0.1	6.873780
17.213350	0.1	6.820355
17.215017	0.1	6.766608
17.216683	0.1	6.712819
17.218350	0.1	6.659860
17.220017	0.1	6.607939
17.221683	0.1	6.556525
17.223350	0.1	6.504906
17.225017	0.1	6.452431
17.226683	0.1	6.398996
17.228350	0.1	6.345301
17.230017	0.1	6.292202
17.231683	0.1	6.240103
17.233350	0.1	6.189011
17.235017	0.1	6.138459
17.236683	0.1	6.087567
17.238350	0.1	6.035697
17.240017	0.1	5.983114
17.241683	0.1	5.930620
17.243350	0.1	5.878843
17.245017	0.1	5.827984
17.246683	0.1	5.777935
17.248350	0.1	5.728579
17.250017	0.1	5.680057
17.251683	0.1	5.632769
17.253350	0.1	5.586972
17.255017	0.1	5.542235
17.256683	0.1	5.497476
17.258350	0.1	5.451948
17.260017	0.1	5.405787
17.261683	0.1	5.359366
17.263350	0.1	5.312553
17.265017	0.1	5.265060
17.266683	0.1	5.217213
17.268350	0.1	5.169814
17.270017	0.1	5.123299
17.271683	0.1	5.077450
17.273350	0.1	5.031843
17.275017	0.1	4.986399
17.276683	0.1	4.941700
17.278350	0.1	4.898408
17.280017	0.1	4.856372
17.281683	0.1	4.814793
17.283350	0.1	4.773214
17.285017	0.1	4.731971
17.286683	0.1	4.691719
17.288350	0.1	4.652655
17.290017	0.1	4.614056
17.291683	0.1	4.574885
17.293350	0.1	4.534903
17.295017	0.1	4.494614
17.296683	0.1	4.454521
17.298350	0.1	4.414986
17.300017	0.1	4.376131
17.301683	0.1	4.337574
17.303350	0.1	4.298911
17.305017	0.1	4.260149
17.306683	0.1	4.221420
17.308350	0.1	4.182914
17.310017	0.1	4.145214
17.311683	0.1	4.108977
17.313350	0.1	4.074313
17.315017	0.1	4.040892
17.316683	0.1	4.008282
17.318350	0.1	3.975877
17.320017	0.1	3.942992
17.321683	0.1	3.909520
17.323350	0.1	3.876071
17.325017	0.1	3.843186
17.326683	0.1	3.810939
17.328350	0.1	3.779521
17.330017	0.1	3.749309
17.331683	0.1	3.720047
17.333350	0.1	3.691050
17.335017	0.1	3.662249
17.336683	0.1	3.634035
17.338350	0.1	3.606440
17.340017	0.1	3.579087
17.341683	0.1	3.551971
17.343350	0.1	3.525377
17.345017	0.1	3.499049
17.346683	0.1	3.472460
17.348350	0.1	3.445637
17.350017	0.1	3.419146
17.351683	0.1	3.393306
17.353350	0.1	3.367672
17.355017	0.1	3.341436
17.356683	0.1	3.314307
17.358350	0.1	3.286726
17.360017	0.1	3.259405
17.361683	0.1	3.233147
17.363350	0.1	3.208607
17.365017	0.1	3.185975
17.366683	0.1	3.164932
17.368350	0.1	3.144662
17.370017	0.1	3.123824
17.371683	0.1	3.101230
17.373350	0.1	3.076792
17.375017	0.1	3.051348
17.376683	0.1	3.025965
17.378350	0.1	3.001560
17.380017	0.1	2.978309
17.381683	0.1	2.955683
17.383350	0.1	2.933443
17.385017	0.1	2.912115
17.386683	0.1	2.892502
17.388350	0.1	2.874830
17.390017	0.1	2.858141
17.391683	0.1	2.841111
17.393350	0.1	2.823430
17.395017	0.1	2.805572
17.396683	0.1	2.787579
17.398350	0.1	2.769041
17.400017	0.1	2.750093
17.401683	0.1	2.731578
17.403350	0.1	2.714200
17.405017	0.1	2.698135
17.406683	0.1	2.683345
17.408350	0.1	2.669799
17.410017	0.1	2.657371
17.411683	0.1	2.645263
17.413350	0.1	2.631922
17.415017	0.1	2.616495
17.416683	0.1	2.599722
17.418350	0.1	2.582599
17.420017	0.1	2.565002
17.421683	0.1	2.546371
17.423350	0.1	2.526823
17.425017	0.1	2.507023
17.426683	0.1	2.487795
17.428350	0.1	2.470175
17.430017	0.1	2.455264
17.431683	0.1	2.443627
17.433350	0.1	2.434677
17.435017	0.1	2.426980
17.436683	0.1	2.419124
17.438350	0.1	2.409997
17.440017	0.1	2.398742
17.441683	0.1	2.384954
17.443350	0.1	2.368893
17.445017	0.1	2.351375
17.446683	0.1	2.333401
17.448350	0.1	2.315915
17.450017	0.1	2.299682
17.451683	0.1	2.285149
17.453350	0.1	2.272245
17.455017	0.1	2.260348
17.456683	0.1	2.248478
17.458350	0.1	2.236092
17.460017	0.1	2.223607
17.461683	0.1	2.211821
17.463350	0.1	2.200818
17.465017	0.1	2.189893
17.466683	0.1	2.178606
17.468350	0.1	2.167053
17.470017	0.1	2.155108
17.471683	0.1	2.142568
17.473350	0.1	2.129902
17.475017	0.1	2.118023
17.476683	0.1	2.107499
17.478350	0.1	2.098004
17.480017	0.1	2.088761
17.481683	0.1	2.079504
17.483350	0.1	2.070800
17.485017	0.1	2.063387
17.486683	0.1	2.057324
17.488350	0.1	2.051946
17.490017	0.1	2.046111
17.491683	0.1	2.038591
17.493350	0.1	2.028872
17.495017	0.1	2.017780
17.496683	0.1	2.006972
17.498350	0.1	1.997314
17.500017	0.1	1.988201
17.501683	0.1	1.978637
17.503350	0.1	1.968266
17.505017	0.1	1.957044
17.506683	0.1	1.945030
17.508350	0.1	1.932955
17.510017	0.1	1.922031
17.511683	0.1	1.912699
17.513350	0.1	1.904294
17.515017	0.1	1.896154
17.516683	0.1	1.888466
17.518350	0.1	1.881821
17.520017	0.1	1.876256
17.521683	0.1	1.871092
17.523350	0.1	1.865686
17.525017	0.1	1.859749
17.526683	0.1	1.853048
17.528350	0.1	1.845253
17.530017	0.1	1.836200
17.531683	0.1	1.826244
17.533350	0.1	1.816200
17.535017	0.1	1.807036
17.536683	0.1	1.799632
17.538350	0.1	1.794300
17.540017	0.1	1.790407
17.541683	0.1	1.786919
17.543350	0.1	1.783152
17.545017	0.1	1.778863
17.546683	0.1	1.774132
17.548350	0.1	1.768987
17.550017	0.1	1.763296
17.551683	0.1	1.757033
17.553350	0.1	1.750425
17.555017	0.1	1.744074
17.556683	0.1	1.738905
17.558350	0.1	1.735450
17.560017	0.1	1.732935
17.561683	0.1	1.730071
17.563350	0.1	1.726388
17.565017	0.1	1.721876
17.566683	0.1	1.716637
17.568350	0.1	1.711394
17.570017	0.1	1.707035
17.571683	0.1	1.703305
17.573350	0.1	1.698923
17.575017	0.1	1.693126
17.576683	0.1	1.686472
17.578350	0.1	1.680092
17.580017	0.1	1.674746
17.581683	0.1	1.670634
17.583350	0.1	1.667589
17.585017	0.1	1.664991
17.586683	0.1	1.661880
17.588350	0.1	1.657787
17.590017	0.1	1.653261
17.591683	0.1	1.649102
17.593350	0.1	1.645493
17.595017	0.1	1.642182
17.596683	0.1	1.639081
17.598350	0.1	1.636459
17.600017	0.1	1.634764
17.601683	0.1	1.634434
17.603350	0.1	1.635323
17.605017	0.1	1.636394
17.606683	0.1	1.636380
17.608350	0.1	1.634657
17.610017	0.1	1.631258
17.611683	0.1	1.626597
17.613350	0.1	1.621395
17.615017	0.1	1.616296
17.616683	0.1	1.611314
17.618350	0.1	1.606308
17.620017	0.1	1.601707
17.621683	0.1	1.598084
17.623350	0.1	1.595635
17.625017	0.1	1.594312
17.626683	0.1	1.593954
17.628350	0.1	1.594387
17.630017	0.1	1.595519
17.631683	0.1	1.597009
17.633350	0.1	1.598145
17.635017	0.1	1.598103
17.636683	0.1	1.596543
17.638350	0.1	1.593912
17.640017	0.1	1.590936
17.641683	0.1	1.588129
17.643350	0.1	1.585870
17.645017	0.1	1.584571
17.646683	0.1	1.584487
17.648350	0.1	1.585581
17.650017	0.1	1.587332
17.651683	0.1	1.588678
17.653350	0.1	1.588529
17.655017	0.1	1.586522
17.656683	0.1	1.583216
17.658350	0.1	1.579355
17.660017	0.1	1.575281
17.661683	0.1	1.571425
17.663350	0.1	1.568766
17.665017	0.1	1.568077
17.666683	0.1	1.569283
17.668350	0.1	1.571728
17.670017	0.1	1.574382
17.671683	0.1	1.576021
17.673350	0.1	1.575788
17.675017	0.1	1.573679
17.676683	0.1	1.570508
17.678350	0.1	1.567355
17.680017	0.1	1.564878
17.681683	0.1	1.563127
17.683350	0.1	1.561744
17.685017	0.1	1.560058
17.686683	0.1	1.557446
17.688350	0.1	1.553847
17.690017	0.1	1.549828
17.691683	0.1	1.546093
17.693350	0.1	1.542852
17.695017	0.1	1.539872
17.696683	0.1	1.537213
17.698350	0.1	1.535183
17.700017	0.1	1.533558
17.701683	0.1	1.531779
17.703350	0.1	1.529939
17.705017	0.1	1.528766
17.706683	0.1	1.528719
17.708350	0.1	1.529311
17.710017	0.1	1.528882
17.711683	0.1	1.525776
17.713350	0.1	1.520296
17.715017	0.1	1.514447
17.716683	0.1	1.509711
17.718350	0.1	1.506344
17.720017	0.1	1.504244
17.721683	0.1	1.503229
17.723350	0.1	1.503048
17.725017	0.1	1.503569
17.726683	0.1	1.504379
17.728350	0.1	1.504617
17.730017	0.1	1.503648
17.731683	0.1	1.501488
17.733350	0.1	1.498382
17.735017	0.1	1.494433
17.736683	0.1	1.489748
17.738350	0.1	1.484477
17.740017	0.1	1.478484
17.741683	0.1	1.471969
17.743350	0.1	1.466032
17.745017	0.1	1.461850
17.746683	0.1	1.459685
17.748350	0.1	1.458623
17.750017	0.1	1.457334
17.751683	0.1	1.455178
17.753350	0.1	1.452309
17.755017	0.1	1.448994
17.756683	0.1	1.445296
17.758350	0.1	1.441166
17.760017	0.1	1.436709
17.761683	0.1	1.432211
17.763350	0.1	1.427857
17.765017	0.1	1.423913
17.766683	0.1	1.420933
17.768350	0.1	1.419149
17.770017	0.1	1.417892
17.771683	0.1	1.415974
17.773350	0.1	1.412597
17.775017	0.1	1.407959
17.776683	0.1	1.402944
17.778350	0.1	1.398204
17.780017	0.1	1.393720
17.781683	0.1	1.389217
17.783350	0.1	1.384444
17.785017	0.1	1.379345
17.786683	0.1	1.374613
17.788350	0.1	1.371335
17.790017	0.1	1.369794
17.791683	0.1	1.369091
17.793350	0.1	1.367941
17.795017	0.1	1.365542
17.796683	0.1	1.362027
17.798350	0.1	1.358087
17.800017	0.1	1.354204
17.801683	0.1	1.350082
17.803350	0.1	1.345049
17.805017	0.1	1.339288
17.806683	0.1	1.334138
17.808350	0.1	1.330599
17.810017	0.1	1.328466
17.811683	0.1	1.326865
17.813350	0.1	1.324872
17.815017	0.1	1.322119
17.816683	0.1	1.319186
17.818350	0.1	1.316988
17.820017	0.1	1.315637
17.821683	0.1	1.314362
17.823350	0.1	1.312578
17.825017	0.1	1.310776
17.826683	0.1	1.310040
17.828350	0.1	1.310487
17.830017	0.1	1.310986
17.831683	0.1	1.310520
17.833350	0.1	1.309016
17.835017	0.1	1.306836
17.836683	0.1	1.304573
17.838350	0.1	1.302981
17.840017	0.1	1.302310
17.841683	0.1	1.301807
17.843350	0.1	1.300466
17.845017	0.1	1.298077
17.846683	0.1	1.295097
17.848350	0.1	1.291949
17.850017	0.1	1.289183
17.851683	0.1	1.287679
17.853350	0.1	1.287907
17.855017	0.1	1.289416
17.856683	0.1	1.291288
17.858350	0.1	1.292573
17.860017	0.1	1.292289
17.861683	0.1	1.289961
17.863350	0.1	1.286124
17.865017	0.1	1.281784
17.866683	0.1	1.277751
17.868350	0.1	1.274385
17.870017	0.1	1.271809
17.871683	0.1	1.270608
17.873350	0.1	1.271591
17.875017	0.1	1.274589
17.876683	0.1	1.278142
17.878350	0.1	1.280452
17.880017	0.1	1.280415
17.881683	0.1	1.278250
17.883350	0.1	1.275293
17.885017	0.1	1.273039
17.886683	0.1	1.272275
17.888350	0.1	1.272885
17.890017	0.1	1.274226
17.891683	0.1	1.275553
17.893350	0.1	1.276284
17.895017	0.1	1.276340
17.896683	0.1	1.276154
17.898350	0.1	1.276210
17.900017	0.1	1.276638
17.901683	0.1	1.277076
17.903350	0.1	1.277085
17.905017	0.1	1.276992
17.906683	0.1	1.277709
17.908350	0.1	1.279549
17.910017	0.1	1.281789
17.911683	0.1	1.283358
17.913350	0.1	1.283684
17.915017	0.1	1.283032
17.916683	0.1	1.281989
17.918350	0.1	1.280578
17.920017	0.1	1.278343
17.921683	0.1	1.275423
17.923350	0.1	1.273085
17.925017	0.1	1.272797
17.926683	0.1	1.274981
17.928350	0.1	1.278929
17.930017	0.1	1.283642
17.931683	0.1	1.288438
17.933350	0.1	1.292927
17.935017	0.1	1.296517
17.936683	0.1	1.298073
17.938350	0.1	1.296820
17.940017	0.1	1.293193
17.941683	0.1	1.288154
17.943350	0.1	1.282427
17.945017	0.1	1.276699
17.946683	0.1	1.271968
17.948350	0.1	1.269015
17.950017	0.1	1.267772
17.951683	0.1	1.267460
17.953350	0.1	1.267460
17.955017	0.1	1.268019
17.956683	0.1	1.269896
17.958350	0.1	1.273016
17.960017	0.1	1.276066
17.961683	0.1	1.277588
17.963350	0.1	1.276927
17.965017	0.1	1.274259
17.966683	0.1	1.270459
17.968350	0.1	1.266906
17.970017	0.1	1.264694
17.971683	0.1	1.264163
17.973350	0.1	1.264941
17.975017	0.1	1.265998
17.976683	0.1	1.266375
17.978350	0.1	1.266287
17.980017	0.1	1.266547
17.981683	0.1	1.267283
17.983350	0.1	1.267986
17.985017	0.1	1.268215
17.986683	0.1	1.267619
17.988350	0.1	1.265756
17.990017	0.1	1.262333
17.991683	0.1	1.257663
17.993350	0.1	1.252592
17.995017	0.1	1.248005
17.996683	0.1	1.244652
17.998350	0.1	1.243176
18.000017	0.1	1.243707
18.001683	0.1	1.245420
18.003350	0.1	1.246897
18.005017	0.1	1.246906
18.006683	0.1	1.244983
18.008350	0.1	1.241704
18.010017	0.1	1.238235
18.011683	0.1	1.235530
18.013350	0.1	1.233974
18.015017	0.1	1.233527
18.016683	0.1	1.233774
18.018350	0.1	1.233961
18.020017	0.1	1.233183
18.021683	0.1	1.230664
18.023350	0.1	1.226389
18.025017	0.1	1.221639
18.026683	0.1	1.218375
18.028350	0.1	1.217681
18.030017	0.1	1.218864
18.031683	0.1	1.220247
18.033350	0.1	1.220568
18.035017	0.1	1.219474
18.036683	0.1	1.217229
18.038350	0.1	1.214352
18.040017	0.1	1.211399
18.041683	0.1	1.208866
18.043350	0.1	1.207087
18.045017	0.1	1.205956
18.046683	0.1	1.205020
18.048350	0.1	1.204000
18.050017	0.1	1.202999
18.051683	0.1	1.202240
18.053350	0.1	1.201751
18.055017	0.1	1.201406
18.056683	0.1	1.201029
18.058350	0.1	1.200363
18.060017	0.1	1.199320
18.061683	0.1	1.198067
18.063350	0.1	1.196777
18.065017	0.1	1.195907
18.066683	0.1	1.196181
18.068350	0.1	1.197569
18.070017	0.1	1.199045
18.071683	0.1	1.199679
18.073350	0.1	1.199204
18.075017	0.1	1.197751
18.076683	0.1	1.195753
18.078350	0.1	1.193867
18.080017	0.1	1.192559
18.081683	0.1	1.191902
18.083350	0.1	1.191795
18.085017	0.1	1.192093
18.086683	0.1	1.192386
18.088350	0.1	1.192116
18.090017	0.1	1.191325
18.091683	0.1	1.190766
18.093350	0.1	1.191422
18.095017	0.1	1.194002
18.096683	0.1	1.198221
18.098350	0.1	1.202635
18.100017	0.1	1.205676
18.101683	0.1	1.206552
18.103350	0.1	1.205229
18.105017	0.1	1.202472
18.106683	0.1	1.199697
18.108350	0.1	1.198049
18.110017	0.1	1.197918
18.111683	0.1	1.198985
18.113350	0.1	1.200219
18.115017	0.1	1.200535
18.116683	0.1	1.199669
18.118350	0.1	1.198207
18.120017	0.1	1.197015
18.121683	0.1	1.196801
18.123350	0.1	1.197839
18.125017	0.1	1.199883
18.126683	0.1	1.202328
18.128350	0.1	1.204726
18.130017	0.1	1.207171
18.131683	0.1	1.209835
18.133350	0.1	1.212619
18.135017	0.1	1.215301
18.136683	0.1	1.217495
18.138350	0.1	1.218659
18.140017	0.1	1.218705
18.141683	0.1	1.218230
18.143350	0.1	1.218049
18.145017	0.1	1.218813
18.146683	0.1	1.220382
18.148350	0.1	1.221676
18.150017	0.1	1.221867
18.151683	0.1	1.221406
18.153350	0.1	1.221513
18.155017	0.1	1.222920
18.156683	0.1	1.225406
18.158350	0.1	1.228414
18.160017	0.1	1.231073
18.161683	0.1	1.232144
18.163350	0.1	1.230920
18.165017	0.1	1.228102
18.166683	0.1	1.225234
18.168350	0.1	1.223539
18.170017	0.1	1.223553
18.171683	0.1	1.224955
18.173350	0.1	1.226491
18.175017	0.1	1.227004
18.176683	0.1	1.226431
18.178350	0.1	1.225555
18.180017	0.1	1.225350
18.181683	0.1	1.226566
18.183350	0.1	1.229309
18.185017	0.1	1.233057
18.186683	0.1	1.237202
18.188350	0.1	1.241174
18.190017	0.1	1.244079
18.191683	0.1	1.244820
18.193350	0.1	1.242775
18.195017	0.1	1.238496
18.196683	0.1	1.233979
18.198350	0.1	1.231474
18.200017	0.1	1.231469
18.201683	0.1	1.232643
18.203350	0.1	1.233495
18.205017	0.1	1.233108
18.206683	0.1	1.231208
18.208350	0.1	1.228172
18.210017	0.1	1.224745
18.211683	0.1	1.221704
18.213350	0.1	1.219758
18.215017	0.1	1.219208
18.216683	0.1	1.219539
18.218350	0.1	1.219595
18.220017	0.1	1.218664
18.221683	0.1	1.217108
18.223350	0.1	1.215800
18.225017	0.1	1.215111
18.226683	0.1	1.214640
18.228350	0.1	1.213811
18.230017	0.1	1.212335
18.231683	0.1	1.210030
18.233350	0.1	1.206859
18.235017	0.1	1.203367
18.236683	0.1	1.200768
18.238350	0.1	1.200344
18.240017	0.1	1.202412
18.241683	0.1	1.205490
18.243350	0.1	1.206654
18.245017	0.1	1.203641
18.246683	0.1	1.196638
18.248350	0.1	1.188139
18.250017	0.1	1.181019
18.251683	0.1	1.176596
18.253350	0.1	1.174579
18.255017	0.1	1.174309
18.256683	0.1	1.174812
18.258350	0.1	1.174579
18.260017	0.1	1.172791
18.261683	0.1	1.170407
18.263350	0.1	1.168870
18.265017	0.1	1.168349
18.266683	0.1	1.167902
18.268350	0.1	1.167031
18.270017	0.1	1.166221
18.271683	0.1	1.165713
18.273350	0.1	1.164814
18.275017	0.1	1.162738
18.276683	0.1	1.159315
18.278350	0.1	1.155026
18.280017	0.1	1.150761
18.281683	0.1	1.147394
18.283350	0.1	1.145462
18.285017	0.1	1.144693
18.286683	0.1	1.143962
18.288350	0.1	1.142388
18.290017	0.1	1.140255
18.291683	0.1	1.138295
18.293350	0.1	1.136740
18.295017	0.1	1.135431
18.296683	0.1	1.133964
18.298350	0.1	1.132032
18.300017	0.1	1.130034
18.301683	0.1	1.128945
18.303350	0.1	1.129350
18.305017	0.1	1.130812
18.306683	0.1	1.132260
18.308350	0.1	1.132633
18.310017	0.1	1.131310
18.311683	0.1	1.128362
18.313350	0.1	1.124446
18.315017	0.1	1.120619
18.316683	0.1	1.117913
18.318350	0.1	1.116712
18.320017	0.1	1.116493
18.321683	0.1	1.116209
18.323350	0.1	1.115059
18.325017	0.1	1.112814
18.326683	0.1	1.109722
18.328350	0.1	1.106961
18.330017	0.1	1.106360
18.331683	0.1	1.108600
18.333350	0.1	1.112502
18.335017	0.1	1.116316
18.336683	0.1	1.118793
18.338350	0.1	1.119459
18.340017	0.1	1.118425
18.341683	0.1	1.116083
18.343350	0.1	1.113159
18.345017	0.1	1.110784
18.346683	0.1	1.109857
18.348350	0.1	1.110407
18.350017	0.1	1.111627
18.351683	0.1	1.112567
18.353350	0.1	1.113126
18.355017	0.1	1.113997
18.356683	0.1	1.115594
18.358350	0.1	1.117541
18.360017	0.1	1.119096
18.361683	0.1	1.119990
18.363350	0.1	1.120740
18.365017	0.1	1.122076
18.366683	0.1	1.124050
18.368350	0.1	1.125894
18.370017	0.1	1.126663
18.371683	0.1	1.126043
18.373350	0.1	1.124530
18.375017	0.1	1.122868
18.376683	0.1	1.121573
18.378350	0.1	1.120972
18.380017	0.1	1.121275
18.381683	0.1	1.122472
18.383350	0.1	1.124227
18.385017	0.1	1.125871
18.386683	0.1	1.126672
18.388350	0.1	1.126244
18.390017	0.1	1.124712
18.391683	0.1	1.122481
18.393350	0.1	1.120018
18.395017	0.1	1.118039
18.396683	0.1	1.117387
18.398350	0.1	1.118495
18.400017	0.1	1.121042
18.401683	0.1	1.124255
18.403350	0.1	1.127240
18.405017	0.1	1.129159
18.406683	0.1	1.129727
18.408350	0.1	1.129555
18.410017	0.1	1.129415
18.411683	0.1	1.129722
18.413350	0.1	1.130947
18.415017	0.1	1.133517
18.416683	0.1	1.136833
18.418350	0.1	1.139273
18.420017	0.1	1.139645
18.421683	0.1	1.138370
18.423350	0.1	1.136954
18.425017	0.1	1.136390
18.426683	0.1	1.136437
18.428350	0.1	1.136265
18.430017	0.1	1.135427
18.431683	0.1	1.134267
18.433350	0.1	1.133280
18.435017	0.1	1.132595
18.436683	0.1	1.132353
18.438350	0.1	1.132805
18.440017	0.1	1.133825
18.441683	0.1	1.134919
18.443350	0.1	1.135939
18.445017	0.1	1.137508
18.446683	0.1	1.140316
18.448350	0.1	1.143734
18.450017	0.1	1.145988
18.451683	0.1	1.146090
18.453350	0.1	1.144586
18.455017	0.1	1.142598
18.456683	0.1	1.140730
18.458350	0.1	1.138696
18.460017	0.1	1.135939
18.461683	0.1	1.132856
18.463350	0.1	1.130686
18.465017	0.1	1.130123
18.466683	0.1	1.130709
18.468350	0.1	1.131678
18.470017	0.1	1.132842
18.471683	0.1	1.134197
18.473350	0.1	1.135319
18.475017	0.1	1.135808
18.476683	0.1	1.135604
18.478350	0.1	1.134705
18.480017	0.1	1.133196
18.481683	0.1	1.131292
18.483350	0.1	1.129149
18.485017	0.1	1.126733
18.486683	0.1	1.123915
18.488350	0.1	1.120786
18.490017	0.1	1.118048
18.491683	0.1	1.116893
18.493350	0.1	1.117797
18.495017	0.1	1.119650
18.496683	0.1	1.121089
18.498350	0.1	1.121806
18.500017	0.1	1.122206
18.501683	0.1	1.122453
18.503350	0.1	1.121936
18.505017	0.1	1.119580
18.506683	0.1	1.115063
18.508350	0.1	1.109694
18.510017	0.1	1.105554
18.511683	0.1	1.103780
18.513350	0.1	1.103864
18.515017	0.1	1.104358
18.516683	0.1	1.103859
18.518350	0.1	1.101694
18.520017	0.1	1.098197
18.521683	0.1	1.094183
18.523350	0.1	1.090192
18.525017	0.1	1.086378
18.526683	0.1	1.082863
18.528350	0.1	1.079957
18.530017	0.1	1.078034
18.531683	0.1	1.077335
18.533350	0.1	1.077489
18.535017	0.1	1.077424
18.536683	0.1	1.076194
18.538350	0.1	1.073806
18.540017	0.1	1.070919
18.541683	0.1	1.068437
18.543350	0.1	1.067305
18.545017	0.1	1.068036
18.546683	0.1	1.070374
18.548350	0.1	1.073377
18.550017	0.1	1.075612
18.551683	0.1	1.075808
18.553350	0.1	1.074015
18.555017	0.1	1.071687
18.556683	0.1	1.070052
18.558350	0.1	1.069009
18.560017	0.1	1.067640
18.561683	0.1	1.065382
18.563350	0.1	1.062499
18.565017	0.1	1.059598
18.566683	0.1	1.057107
18.568350	0.1	1.055491
18.570017	0.1	1.055319
18.571683	0.1	1.056627
18.573350	0.1	1.058746
18.575017	0.1	1.060651
18.576683	0.1	1.061349
18.578350	0.1	1.060376
18.580017	0.1	1.058299
18.581683	0.1	1.056674
18.583350	0.1	1.056748
18.585017	0.1	1.058327
18.586683	0.1	1.060534
18.588350	0.1	1.062909
18.590017	0.1	1.065149
18.591683	0.1	1.066690
18.593350	0.1	1.067277
18.595017	0.1	1.067459
18.596683	0.1	1.068017
18.598350	0.1	1.069242
18.600017	0.1	1.070965
18.601683	0.1	1.072818
18.603350	0.1	1.074346
18.605017	0.1	1.075165
18.606683	0.1	1.075091
18.608350	0.1	1.074290
18.610017	0.1	1.073480
18.611683	0.1	1.073726
18.613350	0.1	1.075831
18.615017	0.1	1.079803
18.616683	0.1	1.084842
18.618350	0.1	1.089917
18.620017	0.1	1.094057
18.621683	0.1	1.096614
18.623350	0.1	1.097759
18.625017	0.1	1.098351
18.626683	0.1	1.099142
18.628350	0.1	1.100386
18.630017	0.1	1.101554
18.631683	0.1	1.101852
18.633350	0.1	1.100982
18.635017	0.1	1.099012
18.636683	0.1	1.096143
18.638350	0.1	1.093317
18.640017	0.1	1.092148
18.641683	0.1	1.093480
18.643350	0.1	1.096656
18.645017	0.1	1.100861
18.646683	0.1	1.105862
18.648350	0.1	1.111096
18.650017	0.1	1.115319
18.651683	0.1	1.117536
18.653350	0.1	1.117676
18.655017	0.1	1.116353
18.656683	0.1	1.114644
18.658350	0.1	1.113932
18.660017	0.1	1.115189
18.661683	0.1	1.118118
18.663350	0.1	1.121340
18.665017	0.1	1.123408
18.666683	0.1	1.123701
18.668350	0.1	1.122626
18.670017	0.1	1.120917
18.671683	0.1	1.118947
18.673350	0.1	1.116828
18.675017	0.1	1.114970
18.676683	0.1	1.114090
18.678350	0.1	1.114924
18.680017	0.1	1.117233
18.681683	0.1	1.119263
18.683350	0.1	1.119454
18.685017	0.1	1.118118
18.686683	0.1	1.116432
18.688350	0.1	1.114807
18.690017	0.1	1.113196
18.691683	0.1	1.112027
18.693350	0.1	1.111655
18.695017	0.1	1.111659
18.696683	0.1	1.111543
18.698350	0.1	1.111287
18.700017	0.1	1.110914
18.701683	0.1	1.110281
18.703350	0.1	1.109154
18.705017	0.1	1.107492
18.706683	0.1	1.105662
18.708350	0.1	1.104027
18.710017	0.1	1.102434
18.711683	0.1	1.100493
18.713350	0.1	1.098141
18.715017	0.1	1.095813
18.716683	0.1	1.093806
18.718350	0.1	1.091985
18.720017	0.1	1.090462
18.721683	0.1	1.089824
18.723350	0.1	1.090583
18.725017	0.1	1.093014
18.726683	0.1	1.097023
18.728350	0.1	1.101228
18.730017	0.1	1.103184
18.731683	0.1	1.101498
18.733350	0.1	1.097028
18.735017	0.1	1.092004
18.736683	0.1	1.088199
18.738350	0.1	1.086001
18.740017	0.1	1.084893
18.741683	0.1	1.084469
18.743350	0.1	1.084534
18.745017	0.1	1.084562
18.746683	0.1	1.083775
18.748350	0.1	1.081913
18.750017	0.1	1.079617
18.751683	0.1	1.078197
18.753350	0.1	1.078793
18.755017	0.1	1.081256
18.756683	0.1	1.084292
18.758350	0.1	1.086756
18.760017	0.1	1.088004
18.761683	0.1	1.087682
18.763350	0.1	1.085997
18.765017	0.1	1.083533
18.766683	0.1	1.080562
18.768350	0.1	1.077149
18.770017	0.1	1.073894
18.771683	0.1	1.071976
18.773350	0.1	1.072278
18.775017	0.1	1.074504
18.776683	0.1	1.077191
18.778350	0.1	1.078667
18.780017	0.1	1.078141
18.781683	0.1	1.075752
18.783350	0.1	1.072097
18.785017	0.1	1.068106
18.786683	0.1	1.064860
18.788350	0.1	1.063212
18.790017	0.1	1.063417
18.791683	0.1	1.064804
18.793350	0.1	1.066118
18.795017	0.1	1.066430
18.796683	0.1	1.065396
18.798350	0.1	1.063207
18.800017	0.1	1.061149
18.801683	0.1	1.061358
18.803350	0.1	1.064967
18.805017	0.1	1.070965
18.806683	0.1	1.077079
18.808350	0.1	1.081396
18.810017	0.1	1.083380
18.811683	0.1	1.083654
18.813350	0.1	1.083170
18.815017	0.1	1.082770
18.816683	0.1	1.082812
18.818350	0.1	1.083007
18.820017	0.1	1.082942
18.821683	0.1	1.082490
18.823350	0.1	1.081857
18.825017	0.1	1.081564
18.826683	0.1	1.081955
18.828350	0.1	1.083082
18.830017	0.1	1.085117
18.831683	0.1	1.088218
18.833350	0.1	1.091720
18.835017	0.1	1.094355
18.836683	0.1	1.095673
18.838350	0.1	1.096823
18.840017	0.1	1.099599
18.841683	0.1	1.104884
18.843350	0.1	1.112055
18.845017	0.1	1.119650
18.846683	0.1	1.126542
18.848350	0.1	1.132293
18.850017	0.1	1.136744
18.851683	0.1	1.140023
18.853350	0.1	1.142896
18.855017	0.1	1.146439
18.856683	0.1	1.151022
18.858350	0.1	1.155920
18.860017	0.1	1.160256
18.861683	0.1	1.164004
18.863350	0.1	1.167851
18.865017	0.1	1.172302
18.866683	0.1	1.177308
18.868350	0.1	1.182724
18.870017	0.1	1.188787
18.871683	0.1	1.195725
18.873350	0.1	1.203064
18.875017	0.1	1.210095
18.876683	0.1	1.216824
18.878350	0.1	1.223763
18.880017	0.1	1.230887
18.881683	0.1	1.237602
18.883350	0.1	1.243488
18.885017	0.1	1.248908
18.886683	0.1	1.254929
18.888350	0.1	1.262291
18.890017	0.1	1.270240
18.891683	0.1	1.276657
18.893350	0.1	1.279810
18.895017	0.1	1.279707
18.896683	0.1	1.277644
18.898350	0.1	1.275297
18.900017	0.1	1.274431
18.901683	0.1	1.276452
18.903350	0.1	1.281472
18.905017	0.1	1.288150
18.906683	0.1	1.294897
18.908350	0.1	1.300685
18.910017	0.1	1.304913
18.911683	0.1	1.307628
18.913350	0.1	1.309598
18.915017	0.1	1.311386
18.916683	0.1	1.312825
18.918350	0.1	1.313277
18.920017	0.1	1.312001
18.921683	0.1	1.308830
18.923350	0.1	1.304718
18.925017	0.1	1.300904
18.926683	0.1	1.297705
18.928350	0.1	1.294715
18.930017	0.1	1.291810
18.931683	0.1	1.289020
18.933350	0.1	1.285793
18.935017	0.1	1.281211
18.936683	0.1	1.275060
18.938350	0.1	1.268177
18.940017	0.1	1.261616
18.941683	0.1	1.255968
18.943350	0.1	1.251353
18.945017	0.1	1.247735
18.946683	0.1	1.244866
18.948350	0.1	1.242044
18.950017	0.1	1.238445
18.951683	0.1	1.233681
18.953350	0.1	1.227609
18.955017	0.1	1.220126
18.956683	0.1	1.211548
18.958350	0.1	1.202859
18.960017	0.1	1.195138
18.961683	0.1	1.188735
18.963350	0.1	1.182891
18.965017	0.1	1.176223
18.966683	0.1	1.168163
18.968350	0.1	1.159655
18.970017	0.1	1.152055
18.971683	0.1	1.146048
18.973350	0.1	1.141736
18.975017	0.1	1.138477
18.976683	0.1	1.134695
18.978350	0.1	1.128996
18.980017	0.1	1.121378
18.981683	0.1	1.113070
18.983350	0.1	1.105396
18.985017	0.1	1.098877
18.986683	0.1	1.093475
18.988350	0.1	1.089019
18.990017	0.1	1.085419
18.991683	0.1	1.082746
18.993350	0.1	1.080954
18.995017	0.1	1.079510
18.996683	0.1	1.077633
18.998350	0.1	1.074700
19.000017	0.1	1.070597
19.001683	0.1	1.065927
19.003350	0.1	1.061554
19.005017	0.1	1.057512
19.006683	0.1	1.053056
19.008350	0.1	1.048194
19.010017	0.1	1.043733
19.011683	0.1	1.039817
19.013350	0.1	1.035989
19.015017	0.1	1.032529
19.016683	0.1	1.030313
19.018350	0.1	1.029465
19.020017	0.1	1.029153
19.021683	0.1	1.028297
19.023350	0.1	1.025931
19.025017	0.1	1.021409
19.026683	0.1	1.015021
19.028350	0.1	1.008022
19.030017	0.1	1.001796
19.031683	0.1	0.997274
19.033350	0.1	0.994783
19.035017	0.1	0.993893
19.036683	0.1	0.993507
19.038350	0.1	0.992496
19.040017	0.1	0.990392
19.041683	0.1	0.987481
19.043350	0.1	0.984236
19.045017	0.1	0.980822
19.046683	0.1	0.977339
19.048350	0.1	0.974080
19.050017	0.1	0.971337
19.051683	0.1	0.968953
19.053350	0.1	0.966331
19.055017	0.1	0.963062
19.056683	0.1	0.959272
19.058350	0.1	0.955532
19.060017	0.1	0.952678
19.061683	0.1	0.951509
19.063350	0.1	0.952091
19.065017	0.1	0.953376
19.066683	0.1	0.954135
19.068350	0.1	0.954163
19.070017	0.1	0.953982
19.071683	0.1	0.953884
19.073350	0.1	0.953763
19.075017	0.1	0.953143
19.076683	0.1	0.951234
19.078350	0.1	0.947714
19.080017	0.1	0.943411
19.081683	0.1	0.940077
19.083350	0.1	0.938978
19.085017	0.1	0.940152
19.086683	0.1	0.942908
19.088350	0.1	0.946145
19.090017	0.1	0.948664
19.091683	0.1	0.950317
19.093350	0.1	0.952175
19.095017	0.1	0.955123
19.096683	0.1	0.958834
19.098350	0.1	0.961833
19.100017	0.1	0.962256
19.101683	0.1	0.959155
19.103350	0.1	0.953218
19.105017	0.1	0.946177
19.106683	0.1	0.939644
19.108350	0.1	0.934321
19.110017	0.1	0.930177
19.111683	0.1	0.927374
19.113350	0.1	0.926885
19.115017	0.1	0.929968
19.116683	0.1	0.936948
19.118350	0.1	0.946536
19.120017	0.1	0.956464
19.121683	0.1	0.964631
19.123350	0.1	0.969428
19.125017	0.1	0.969805
19.126683	0.1	0.966052
19.128350	0.1	0.960268
19.130017	0.1	0.955323
19.131683	0.1	0.952673
19.133350	0.1	0.951467
19.135017	0.1	0.950056
19.136683	0.1	0.947844
19.138350	0.1	0.945730
19.140017	0.1	0.944901
19.141683	0.1	0.945344
19.143350	0.1	0.945763
19.145017	0.1	0.944803
19.146683	0.1	0.942242
19.148350	0.1	0.939039
19.150017	0.1	0.936300
19.151683	0.1	0.934661
19.153350	0.1	0.934214
19.155017	0.1	0.934536
19.156683	0.1	0.935150
19.158350	0.1	0.935858
19.160017	0.1	0.936557
19.161683	0.1	0.937073
19.163350	0.1	0.936980
19.165017	0.1	0.935551
19.166683	0.1	0.932710
19.168350	0.1	0.929744
19.170017	0.1	0.928175
19.171683	0.1	0.928110
19.173350	0.1	0.928324
19.175017	0.1	0.927830
19.176683	0.1	0.926983
19.178350	0.1	0.926680
19.180017	0.1	0.926997
19.181683	0.1	0.927364
19.183350	0.1	0.927714
19.185017	0.1	0.928580
19.186683	0.1	0.930219
19.188350	0.1	0.932044
19.190017	0.1	0.932971
19.191683	0.1	0.932119
19.193350	0.1	0.929413
19.195017	0.1	0.925823
19.196683	0.1	0.922526
19.198350	0.1	0.919714
19.200017	0.1	0.916878
19.201683	0.1	0.914116
19.203350	0.1	0.912067
19.205017	0.1	0.910889
19.206683	0.1	0.910088
19.208350	0.1	0.909050
19.210017	0.1	0.907653
19.211683	0.1	0.906456
19.213350	0.1	0.906065
19.215017	0.1	0.906549
19.216683	0.1	0.907360
19.218350	0.1	0.907579
19.220017	0.1	0.906400
19.221683	0.1	0.903644
19.223350	0.1	0.900086
19.225017	0.1	0.897222
19.226683	0.1	0.895811
19.228350	0.1	0.895029
19.230017	0.1	0.893623
19.231683	0.1	0.891211
19.233350	0.1	0.888263
19.235017	0.1	0.885702
19.236683	0.1	0.884300
19.238350	0.1	0.883993
19.240017	0.1	0.884035
19.241683	0.1	0.883606
19.243350	0.1	0.882442
19.245017	0.1	0.880728
19.246683	0.1	0.878507
19.248350	0.1	0.875690
19.250017	0.1	0.872468
19.251683	0.1	0.869245
19.253350	0.1	0.866465
19.255017	0.1	0.864416
19.256683	0.1	0.862922
19.258350	0.1	0.861320
19.260017	0.1	0.858833
19.261683	0.1	0.855015
19.263350	0.1	0.849781
19.265017	0.1	0.843485
19.266683	0.1	0.837208
19.268350	0.1	0.832514
19.270017	0.1	0.830395
19.271683	0.1	0.830484
19.273350	0.1	0.831438
19.275017	0.1	0.831806
19.276683	0.1	0.830591
19.278350	0.1	0.827555
19.280017	0.1	0.823187
19.281683	0.1	0.818484
19.283350	0.1	0.814600
19.285017	0.1	0.812109
19.286683	0.1	0.810614
19.288350	0.1	0.809082
19.290017	0.1	0.806483
19.291683	0.1	0.802595
19.293350	0.1	0.798171
19.295017	0.1	0.794120
19.296683	0.1	0.790558
19.298350	0.1	0.786842
19.300017	0.1	0.782800
19.301683	0.1	0.779610
19.303350	0.1	0.779051
19.305017	0.1	0.782171
19.306683	0.1	0.788281
19.308350	0.1	0.794875
19.310017	0.1	0.799005
19.311683	0.1	0.799205
19.313350	0.1	0.796034
19.315017	0.1	0.791224
19.316683	0.1	0.786465
19.318350	0.1	0.782702
19.320017	0.1	0.780178
19.321683	0.1	0.778763
19.323350	0.1	0.778008
19.325017	0.1	0.777366
19.326683	0.1	0.776602
19.328350	0.1	0.775796
19.330017	0.1	0.775005
19.331683	0.1	0.774222
19.333350	0.1	0.773203
19.335017	0.1	0.771447
19.336683	0.1	0.768634
19.338350	0.1	0.765151
19.340017	0.1	0.762194
19.341683	0.1	0.761035
19.343350	0.1	0.761813
19.345017	0.1	0.763298
19.346683	0.1	0.764006
19.348350	0.1	0.763400
19.350017	0.1	0.761794
19.351683	0.1	0.759871
19.353350	0.1	0.758520
19.355017	0.1	0.758152
19.356683	0.1	0.758395
19.358350	0.1	0.759005
19.360017	0.1	0.760509
19.361683	0.1	0.763154
19.363350	0.1	0.766208
19.365017	0.1	0.768928
19.366683	0.1	0.770935
19.368350	0.1	0.771745
19.370017	0.1	0.771200
19.371683	0.1	0.769882
19.373350	0.1	0.768672
19.375017	0.1	0.768169
19.376683	0.1	0.768579
19.378350	0.1	0.769896
19.380017	0.1	0.771945
19.381683	0.1	0.774125
19.383350	0.1	0.775554
19.385017	0.1	0.775727
19.386683	0.1	0.774870
19.388350	0.1	0.773622
19.390017	0.1	0.772411
19.391683	0.1	0.771293
19.393350	0.1	0.770395
19.395017	0.1	0.770069
19.396683	0.1	0.770679
19.398350	0.1	0.772430
19.400017	0.1	0.775149
19.401683	0.1	0.778325
19.403350	0.1	0.781384
19.405017	0.1	0.784043
19.406683	0.1	0.786530
19.408350	0.1	0.789175
19.410017	0.1	0.791885
19.411683	0.1	0.793962
19.413350	0.1	0.794604
19.415017	0.1	0.793631
19.416683	0.1	0.791699
19.418350	0.1	0.789794
19.420017	0.1	0.788616
19.421683	0.1	0.788141
19.423350	0.1	0.787848
19.425017	0.1	0.787452
19.426683	0.1	0.787014
19.428350	0.1	0.786753
19.430017	0.1	0.786977
19.431683	0.1	0.787745
19.433350	0.1	0.788453
19.435017	0.1	0.788141
19.436683	0.1	0.786488
19.438350	0.1	0.784253
19.440017	0.1	0.782683
19.441683	0.1	0.782483
19.443350	0.1	0.783606
19.445017	0.1	0.785599
19.446683	0.1	0.787429
19.448350	0.1	0.787661
19.450017	0.1	0.785519
19.451683	0.1	0.781529
19.453350	0.1	0.776923
19.455017	0.1	0.772602
19.456683	0.1	0.768835
19.458350	0.1	0.765738
19.460017	0.1	0.763573
19.461683	0.1	0.762446
19.463350	0.1	0.761808
19.465017	0.1	0.760816
19.466683	0.1	0.759126
19.468350	0.1	0.756923
19.470017	0.1	0.754828
19.471683	0.1	0.753864
19.473350	0.1	0.754632
19.475017	0.1	0.756504
19.476683	0.1	0.758264
19.478350	0.1	0.758837
19.480017	0.1	0.757710
19.481683	0.1	0.755438
19.483350	0.1	0.753189
19.485017	0.1	0.751563
19.486683	0.1	0.750218
19.488350	0.1	0.748322
19.490017	0.1	0.745212
19.491683	0.1	0.740984
19.493350	0.1	0.736709
19.495017	0.1	0.733589
19.496683	0.1	0.731698
19.498350	0.1	0.730171
19.500017	0.1	0.728341
19.501683	0.1	0.726227
19.503350	0.1	0.724122
19.505017	0.1	0.721985
19.506683	0.1	0.719526
19.508350	0.1	0.717021
19.510017	0.1	0.715354
19.511683	0.1	0.715042
19.513350	0.1	0.715973
19.515017	0.1	0.717901
19.516683	0.1	0.720429
19.518350	0.1	0.722622
19.520017	0.1	0.723028
19.521683	0.1	0.720397
19.523350	0.1	0.714604
19.525017	0.1	0.707153
19.526683	0.1	0.700657
19.528350	0.1	0.697374
19.530017	0.1	0.697868
19.531683	0.1	0.700736
19.533350	0.1	0.703577
19.535017	0.1	0.704215
19.536683	0.1	0.701491
19.538350	0.1	0.695526
19.540017	0.1	0.687530
19.541683	0.1	0.679372
19.543350	0.1	0.673174
19.545017	0.1	0.670664
19.546683	0.1	0.672112
19.548350	0.1	0.675996
19.550017	0.1	0.679772
19.551683	0.1	0.681351
19.553350	0.1	0.680396
19.555017	0.1	0.678035
19.556683	0.1	0.675507
19.558350	0.1	0.673602
19.560017	0.1	0.672652
19.561683	0.1	0.672550
19.563350	0.1	0.673188
19.565017	0.1	0.674510
19.566683	0.1	0.676163
19.568350	0.1	0.677463
19.570017	0.1	0.677723
19.571683	0.1	0.676764
19.573350	0.1	0.674813
19.575017	0.1	0.672038
19.576683	0.1	0.668755
19.578350	0.1	0.665425
19.580017	0.1	0.662119
19.581683	0.1	0.658850
19.583350	0.1	0.656322
19.585017	0.1	0.655479
19.586683	0.1	0.656410
19.588350	0.1	0.658087
19.590017	0.1	0.659120
19.591683	0.1	0.658571
19.593350	0.1	0.656550
19.595017	0.1	0.654291
19.596683	0.1	0.653109
19.598350	0.1	0.653164
19.600017	0.1	0.653812
19.601683	0.1	0.654915
19.603350	0.1	0.657118
19.605017	0.1	0.660480
19.606683	0.1	0.663684
19.608350	0.1	0.665253
19.610017	0.1	0.664885
19.611683	0.1	0.663535
19.613350	0.1	0.662352
19.615017	0.1	0.661784
19.616683	0.1	0.661593
19.618350	0.1	0.661449
19.620017	0.1	0.661155
19.621683	0.1	0.660764
19.623350	0.1	0.660643
19.625017	0.1	0.661095
19.626683	0.1	0.661928
19.628350	0.1	0.662701
19.630017	0.1	0.663199
19.631683	0.1	0.663521
19.633350	0.1	0.663935
19.635017	0.1	0.664778
19.636683	0.1	0.666524
19.638350	0.1	0.669677
19.640017	0.1	0.674282
19.641683	0.1	0.679344
19.643350	0.1	0.682971
19.645017	0.1	0.683991
19.646683	0.1	0.682948
19.648350	0.1	0.681030
19.650017	0.1	0.678925
19.651683	0.1	0.677048
19.653350	0.1	0.675912
19.655017	0.1	0.675726
19.656683	0.1	0.676061
19.658350	0.1	0.676112
19.660017	0.1	0.675349
19.661683	0.1	0.673933
19.663350	0.1	0.672527
19.665017	0.1	0.671633
19.666683	0.1	0.671241
19.668350	0.1	0.670915
19.670017	0.1	0.670352
19.671683	0.1	0.669947
19.673350	0.1	0.670571
19.675017	0.1	0.672666
19.676683	0.1	0.676173
19.678350	0.1	0.680797
19.680017	0.1	0.685682
19.681683	0.1	0.689412
19.683350	0.1	0.691153
19.685017	0.1	0.691386
19.686683	0.1	0.691223
19.688350	0.1	0.691456
19.690017	0.1	0.692289
19.691683	0.1	0.693374
19.693350	0.1	0.693905
19.695017	0.1	0.692811
19.696683	0.1	0.689542
19.698350	0.1	0.685072
19.700017	0.1	0.681356
19.701683	0.1	0.679689
19.703350	0.1	0.679879
19.705017	0.1	0.680625
19.706683	0.1	0.680517
19.708350	0.1	0.678897
19.710017	0.1	0.675921
19.711683	0.1	0.672438
19.713350	0.1	0.669453
19.715017	0.1	0.667330
19.716683	0.1	0.665816
19.718350	0.1	0.664904
19.720017	0.1	0.664950
19.721683	0.1	0.666017
19.723350	0.1	0.667968
19.725017	0.1	0.670869
19.726683	0.1	0.674347
19.728350	0.1	0.676862
19.730017	0.1	0.676587
19.731683	0.1	0.673383
19.733350	0.1	0.669202
19.735017	0.1	0.666212
19.736683	0.1	0.664960
19.738350	0.1	0.664601
19.740017	0.1	0.664247
19.741683	0.1	0.663912
19.743350	0.1	0.664392
19.745017	0.1	0.666226
19.746683	0.1	0.668792
19.748350	0.1	0.670794
19.750017	0.1	0.671563
19.751683	0.1	0.671241
19.753350	0.1	0.669840
19.755017	0.1	0.667418
19.756683	0.1	0.664960
19.758350	0.1	0.663907
19.760017	0.1	0.664857
19.761683	0.1	0.667186
19.763350	0.1	0.669793
19.765017	0.1	0.671986
19.766683	0.1	0.673560
19.768350	0.1	0.674240
19.770017	0.1	0.673737
19.771683	0.1	0.672126
19.773350	0.1	0.669975
19.775017	0.1	0.668564
19.776683	0.1	0.669365
19.778350	0.1	0.672489
19.780017	0.1	0.676559
19.781683	0.1	0.680382
19.783350	0.1	0.683363
19.785017	0.1	0.684923
19.786683	0.1	0.685127
19.788350	0.1	0.685132
19.790017	0.1	0.685845
19.791683	0.1	0.687051
19.793350	0.1	0.688308
19.795017	0.1	0.689663
19.796683	0.1	0.691577
19.798350	0.1	0.694511
19.800017	0.1	0.698175
19.801683	0.1	0.701537
19.803350	0.1	0.703735
19.805017	0.1	0.704965
19.806683	0.1	0.706436
19.808350	0.1	0.709351
19.810017	0.1	0.713761
19.811683	0.1	0.718380
19.813350	0.1	0.721416
19.815017	0.1	0.722054
19.816683	0.1	0.721184
19.818350	0.1	0.720550
19.820017	0.1	0.721277
19.821683	0.1	0.723572
19.823350	0.1	0.727172
19.825017	0.1	0.731256
19.826683	0.1	0.734678
19.828350	0.1	0.736807
19.830017	0.1	0.737761
19.831683	0.1	0.738017
19.833350	0.1	0.738022
19.835017	0.1	0.737850
19.836683	0.1	0.737170
19.838350	0.1	0.735703
19.840017	0.1	0.733477
19.841683	0.1	0.730646
19.843350	0.1	0.727298
19.845017	0.1	0.723531
19.846683	0.1	0.719666
19.848350	0.1	0.716317
19.850017	0.1	0.714418
19.851683	0.1	0.714501
19.853350	0.1	0.715787
19.855017	0.1	0.716685
19.856683	0.1	0.716369
19.858350	0.1	0.715149
19.860017	0.1	0.713971
19.861683	0.1	0.713957
19.863350	0.1	0.715707
19.865017	0.1	0.718813
19.866683	0.1	0.722134
19.868350	0.1	0.724425
19.870017	0.1	0.724932
19.871683	0.1	0.723703
19.873350	0.1	0.721174
19.875017	0.1	0.717659
19.876683	0.1	0.713454
19.878350	0.1	0.709486
19.880017	0.1	0.707088
19.881683	0.1	0.706711
19.883350	0.1	0.707363
19.885017	0.1	0.707796
19.886683	0.1	0.707642
19.888350	0.1	0.707251
19.890017	0.1	0.707097
19.891683	0.1	0.707251
19.893350	0.1	0.707181
19.895017	0.1	0.706674
19.896683	0.1	0.706459
19.898350	0.1	0.707349
19.900017	0.1	0.709319
19.901683	0.1	0.711591
19.903350	0.1	0.713188
19.905017	0.1	0.713659
19.906683	0.1	0.713505
19.908350	0.1	0.713822
19.910017	0.1	0.715335
19.911683	0.1	0.717747
19.913350	0.1	0.720075
19.915017	0.1	0.721542
19.916683	0.1	0.721985
19.918350	0.1	0.721375
19.920017	0.1	0.719409
19.921683	0.1	0.715996
19.923350	0.1	0.712108
19.925017	0.1	0.709561
19.926683	0.1	0.709617
19.928350	0.1	0.712024
19.930017	0.1	0.715679
19.931683	0.1	0.719847
19.933350	0.1	0.724089
19.935017	0.1	0.727721
19.936683	0.1	0.730120
19.938350	0.1	0.731614
19.940017	0.1	0.733240
19.941683	0.1	0.735451
19.943350	0.1	0.737468
19.945017	0.1	0.738241
19.946683	0.1	0.737789
19.948350	0.1	0.736909
19.950017	0.1	0.735819
19.951683	0.1	0.733957
19.953350	0.1	0.730935
19.955017	0.1	0.727195
19.956683	0.1	0.723791
19.958350	0.1	0.721868
19.960017	0.1	0.722115
19.961683	0.1	0.724532
19.963350	0.1	0.728187
19.965017	0.1	0.731382
19.966683	0.1	0.732606
19.968350	0.1	0.731270
19.970017	0.1	0.727824
19.971683	0.1	0.723680
19.973350	0.1	0.720820
19.975017	0.1	0.720597
19.976683	0.1	0.722650
19.978350	0.1	0.725565
19.980017	0.1	0.727903
19.981683	0.1	0.728709
19.983350	0.1	0.727996
19.985017	0.1	0.726474
19.986683	0.1	0.724797
19.988350	0.1	0.723395
19.990017	0.1	0.722469
19.991683	0.1	0.721817
19.993350	0.1	0.721025
19.995017	0.1	0.719964
19.996683	0.1	0.718716
19.998350	0.1	0.717142
20.000017	0.1	0.715083
20.001683	0.1	0.712965
20.003350	0.1	0.711647
20.005017	0.1	0.711465
20.006683	0.1	0.711498
20.008350	0.1	0.710455
20.010017	0.1	0.708136
20.011683	0.1	0.705542
20.013350	0.1	0.703521
20.015017	0.1	0.701905
20.016683	0.1	0.700215
20.018350	0.1	0.698506
20.020017	0.1	0.697025
20.021683	0.1	0.695623
20.023350	0.1	0.693747
20.025017	0.1	0.691339
20.026683	0.1	0.689342
20.028350	0.1	0.688792
20.030017	0.1	0.689998
20.031683	0.1	0.692396
20.033350	0.1	0.694506
20.035017	0.1	0.694585
20.036683	0.1	0.692131
20.038350	0.1	0.688434
20.040017	0.1	0.685737
20.041683	0.1	0.685649
20.043350	0.1	0.687898
20.045017	0.1	0.690809
20.046683	0.1	0.692704
20.048350	0.1	0.692955
20.050017	0.1	0.692010
20.051683	0.1	0.690329
20.053350	0.1	0.687982
20.055017	0.1	0.685076
20.056683	0.1	0.681821
20.058350	0.1	0.678296
20.060017	0.1	0.674720
20.061683	0.1	0.671693
20.063350	0.1	0.670115
20.065017	0.1	0.670967
20.066683	0.1	0.674450
20.068350	0.1	0.679065
20.070017	0.1	0.682482
20.071683	0.1	0.683269
20.073350	0.1	0.681677
20.075017	0.1	0.679148
20.076683	0.1	0.677127
20.078350	0.1	0.676205
20.080017	0.1	0.676448
20.081683	0.1	0.677891
20.083350	0.1	0.680159
20.085017	0.1	0.682003
20.086683	0.1	0.681994
20.088350	0.1	0.679540
20.090017	0.1	0.675567
20.091683	0.1	0.672508
20.093350	0.1	0.672457
20.095017	0.1	0.675330
20.096683	0.1	0.679512
20.098350	0.1	0.683716
20.100017	0.1	0.687246
20.101683	0.1	0.689258
20.103350	0.1	0.688978
20.105017	0.1	0.686459
20.106683	0.1	0.682552
20.108350	0.1	0.678692
20.110017	0.1	0.676615
20.111683	0.1	0.677356
20.113350	0.1	0.680680
20.115017	0.1	0.685649
20.116683	0.1	0.691107
20.118350	0.1	0.695707
20.120017	0.1	0.698124
20.121683	0.1	0.698008
20.123350	0.1	0.696317
20.125017	0.1	0.694301
20.126683	0.1	0.692671
20.128350	0.1	0.691819
20.130017	0.1	0.692303
20.131683	0.1	0.694785
20.133350	0.1	0.699344
20.135017	0.1	0.705281
20.136683	0.1	0.711423
20.138350	0.1	0.716494
20.140017	0.1	0.719912
20.141683	0.1	0.722171
20.143350	0.1	0.724113
20.145017	0.1	0.725780
20.146683	0.1	0.726674
20.148350	0.1	0.727223
20.150017	0.1	0.728583
20.151683	0.1	0.731000
20.153350	0.1	0.733472
20.155017	0.1	0.735074
20.156683	0.1	0.735843
20.158350	0.1	0.736206
20.160017	0.1	0.736089
20.161683	0.1	0.735428
20.163350	0.1	0.734953
20.165017	0.1	0.735568
20.166683	0.1	0.737277
20.168350	0.1	0.739149
20.170017	0.1	0.740150
20.171683	0.1	0.740164
20.173350	0.1	0.740206
20.175017	0.1	0.741347
20.176683	0.1	0.743722
20.178350	0.1	0.746874
20.180017	0.1	0.750376
20.181683	0.1	0.753505
20.183350	0.1	0.755056
20.185017	0.1	0.754418
20.186683	0.1	0.752462
20.188350	0.1	0.750762
20.190017	0.1	0.750185
20.191683	0.1	0.750581
20.193350	0.1	0.751438
20.195017	0.1	0.752625
20.196683	0.1	0.754744
20.198350	0.1	0.758399
20.200017	0.1	0.763186
20.201683	0.1	0.767643
20.203350	0.1	0.770120
20.205017	0.1	0.769747
20.206683	0.1	0.766898
20.208350	0.1	0.763144
20.210017	0.1	0.760430
20.211683	0.1	0.759666
20.213350	0.1	0.760499
20.215017	0.1	0.762129
20.216683	0.1	0.763889
20.218350	0.1	0.765533
20.220017	0.1	0.767428
20.221683	0.1	0.769841
20.223350	0.1	0.771908
20.225017	0.1	0.772229
20.226683	0.1	0.770362
20.228350	0.1	0.767168
20.230017	0.1	0.763885
20.231683	0.1	0.761300
20.233350	0.1	0.759438
20.235017	0.1	0.757868
20.236683	0.1	0.756723
20.238350	0.1	0.756681
20.240017	0.1	0.758017
20.241683	0.1	0.760346
20.243350	0.1	0.763005
20.245017	0.1	0.765314
20.246683	0.1	0.766790
20.248350	0.1	0.767019
20.250017	0.1	0.765822
20.251683	0.1	0.763931
20.253350	0.1	0.762884
20.255017	0.1	0.763829
20.256683	0.1	0.766763
20.258350	0.1	0.771023
20.260017	0.1	0.775917
20.261683	0.1	0.780639
20.263350	0.1	0.784276
20.265017	0.1	0.786176
20.266683	0.1	0.786064
20.268350	0.1	0.784057
20.270017	0.1	0.780975
20.271683	0.1	0.778381
20.273350	0.1	0.777827
20.275017	0.1	0.779801
20.276683	0.1	0.783433
20.278350	0.1	0.786930
20.280017	0.1	0.788602
20.281683	0.1	0.787769
20.283350	0.1	0.784891
20.285017	0.1	0.781165
20.286683	0.1	0.778050
20.288350	0.1	0.776378
20.290017	0.1	0.776062
20.291683	0.1	0.777002
20.293350	0.1	0.779252
20.295017	0.1	0.781985
20.296683	0.1	0.783885
20.298350	0.1	0.784551
20.300017	0.1	0.784630
20.301683	0.1	0.785124
20.303350	0.1	0.786688
20.305017	0.1	0.789012
20.306683	0.1	0.791084
20.308350	0.1	0.792346
20.310017	0.1	0.793068
20.311683	0.1	0.793906
20.313350	0.1	0.795685
20.315017	0.1	0.798996
20.316683	0.1	0.803522
20.318350	0.1	0.808300
20.320017	0.1	0.812490
20.321683	0.1	0.815764
20.323350	0.1	0.818269
20.325017	0.1	0.820458
20.326683	0.1	0.822721
20.328350	0.1	0.824956
20.330017	0.1	0.826828
20.331683	0.1	0.828346
20.333350	0.1	0.829762
20.335017	0.1	0.831001
20.336683	0.1	0.831839
20.338350	0.1	0.832542
20.340017	0.1	0.833892
20.341683	0.1	0.836570
20.343350	0.1	0.840817
20.345017	0.1	0.846465
20.346683	0.1	0.852877
20.348350	0.1	0.858922
20.350017	0.1	0.863699
20.351683	0.1	0.867350
20.353350	0.1	0.870479
20.355017	0.1	0.873320
20.356683	0.1	0.875997
20.358350	0.1	0.879080
20.360017	0.1	0.882898
20.361683	0.1	0.886782
20.363350	0.1	0.889902
20.365017	0.1	0.892538
20.366683	0.1	0.895718
20.368350	0.1	0.900002
20.370017	0.1	0.905013
20.371683	0.1	0.909762
20.373350	0.1	0.913506
20.375017	0.1	0.916370
20.376683	0.1	0.918899
20.378350	0.1	0.921655
20.380017	0.1	0.925381
20.381683	0.1	0.930876
20.383350	0.1	0.938042
20.385017	0.1	0.945544
20.386683	0.1	0.952119
20.388350	0.1	0.957595
20.390017	0.1	0.962173
20.391683	0.1	0.965968
20.393350	0.1	0.969246
20.395017	0.1	0.972124
20.396683	0.1	0.974545
20.398350	0.1	0.976911
20.400017	0.1	0.979998
20.401683	0.1	0.983966
20.403350	0.1	0.987905
20.405017	0.1	0.990531
20.406683	0.1	0.991616
20.408350	0.1	0.992818
20.410017	0.1	0.996240
20.411683	0.1	1.002266
20.413350	0.1	1.009679
20.415017	0.1	1.017316
20.416683	0.1	1.024655
20.418350	0.1	1.031179
20.420017	0.1	1.036348
20.421683	0.1	1.040297
20.423350	0.1	1.044003
20.425017	0.1	1.048362
20.426683	0.1	1.053419
20.428350	0.1	1.058765
20.430017	0.1	1.064250
20.431683	0.1	1.069750
20.433350	0.1	1.074984
20.435017	0.1	1.079929
20.436683	0.1	1.084902
20.438350	0.1	1.090257
20.440017	0.1	1.095915
20.441683	0.1	1.100968
20.443350	0.1	1.104218
20.445017	0.1	1.105350
20.446683	0.1	1.105047
20.448350	0.1	1.104255
20.450017	0.1	1.103869
20.451683	0.1	1.104940
20.453350	0.1	1.108572
20.455017	0.1	1.115100
20.456683	0.1	1.123729
20.458350	0.1	1.133056
20.460017	0.1	1.141489
20.461683	0.1	1.147622
20.463350	0.1	1.151124
20.465017	0.1	1.152945
20.466683	0.1	1.154374
20.468350	0.1	1.156256
20.470017	0.1	1.158863
20.471683	0.1	1.162160
20.473350	0.1	1.166156
20.475017	0.1	1.170812
20.476683	0.1	1.175650
20.478350	0.1	1.179953
20.480017	0.1	1.183394
20.481683	0.1	1.185904
20.483350	0.1	1.187678
20.485017	0.1	1.189476
20.486683	0.1	1.192051
20.488350	0.1	1.195464
20.490017	0.1	1.199525
20.491683	0.1	1.204102
20.493350	0.1	1.208857
20.495017	0.1	1.213411
20.496683	0.1	1.217700
20.498350	0.1	1.221797
20.500017	0.1	1.225872
20.501683	0.1	1.230170
20.503350	0.1	1.234883
20.505017	0.1	1.240144
20.506683	0.1	1.246063
20.508350	0.1	1.252475
20.510017	0.1	1.258734
20.511683	0.1	1.264056
20.513350	0.1	1.268061
20.515017	0.1	1.271083
20.516683	0.1	1.273896
20.518350	0.1	1.276936
20.520017	0.1	1.280149
20.521683	0.1	1.283553
20.523350	0.1	1.287274
20.525017	0.1	1.291232
20.526683	0.1	1.295535
20.528350	0.1	1.300634
20.530017	0.1	1.306660
20.531683	0.1	1.313076
20.533350	0.1	1.319209
20.535017	0.1	1.324699
20.536683	0.1	1.329593
20.538350	0.1	1.334269
20.540017	0.1	1.339191
20.541683	0.1	1.344723
20.543350	0.1	1.350879
20.545017	0.1	1.357147
20.546683	0.1	1.362902
20.548350	0.1	1.368006
20.550017	0.1	1.372849
20.551683	0.1	1.378055
20.553350	0.1	1.384332
20.555017	0.1	1.392346
20.556683	0.1	1.402386
20.558350	0.1	1.413678
20.560017	0.1	1.424584
20.561683	0.1	1.433743
20.563350	0.1	1.440481
20.565017	0.1	1.444905
20.566683	0.1	1.448174
20.568350	0.1	1.451992
20.570017	0.1	1.457338
20.571683	0.1	1.464053
20.573350	0.1	1.471792
20.575017	0.1	1.480640
20.576683	0.1	1.490121
20.578350	0.1	1.498796
20.580017	0.1	1.505585
20.581683	0.1	1.510931
20.583350	0.1	1.516310
20.585017	0.1	1.522917
20.586683	0.1	1.531104
20.588350	0.1	1.540584
20.590017	0.1	1.550717
20.591683	0.1	1.560743
20.593350	0.1	1.570275
20.595017	0.1	1.579220
20.596683	0.1	1.587579
20.598350	0.1	1.595742
20.600017	0.1	1.604701
20.601683	0.1	1.615505
20.603350	0.1	1.628390
20.605017	0.1	1.642406
20.606683	0.1	1.655966
20.608350	0.1	1.668232
20.610017	0.1	1.679659
20.611683	0.1	1.690965
20.613350	0.1	1.701824
20.615017	0.1	1.711124
20.616683	0.1	1.718584
20.618350	0.1	1.725373
20.620017	0.1	1.733112
20.621683	0.1	1.742700
20.623350	0.1	1.753815
20.625017	0.1	1.765131
20.626683	0.1	1.775543
20.628350	0.1	1.784917
20.630017	0.1	1.793453
20.631683	0.1	1.801192
20.633350	0.1	1.808195
20.635017	0.1	1.814798
20.636683	0.1	1.821653
20.638350	0.1	1.829127
20.640017	0.1	1.836922
20.641683	0.1	1.844601
20.643350	0.1	1.852112
20.645017	0.1	1.859716
20.646683	0.1	1.867567
20.648350	0.1	1.875400
20.650017	0.1	1.882683
20.651683	0.1	1.888941
20.653350	0.1	1.894175
20.655017	0.1	1.899367
20.656683	0.1	1.906171
20.658350	0.1	1.915526
20.660017	0.1	1.926497
20.661683	0.1	1.937011
20.663350	0.1	1.945626
20.665017	0.1	1.952220
20.666683	0.1	1.957663
20.668350	0.1	1.962981
20.670017	0.1	1.968490
20.671683	0.1	1.974055
20.673350	0.1	1.979582
20.675017	0.1	1.985272
20.676683	0.1	1.991661
20.678350	0.1	1.998991
20.680017	0.1	2.006725
20.681683	0.1	2.013925
20.683350	0.1	2.020039
20.685017	0.1	2.025743
20.686683	0.1	2.032584
20.688350	0.1	2.041482
20.690017	0.1	2.052113
20.691683	0.1	2.063317
20.693350	0.1	2.073278
20.695017	0.1	2.080165
20.696683	0.1	2.083792
20.698350	0.1	2.085953
20.700017	0.1	2.088933
20.701683	0.1	2.094060
20.703350	0.1	2.101404
20.705017	0.1	2.110302
20.706683	0.1	2.120137
20.708350	0.1	2.130605
20.710017	0.1	2.141157
20.711683	0.1	2.150512
20.713350	0.1	2.157334
20.715017	0.1	2.161590
20.716683	0.1	2.164873
20.718350	0.1	2.168994
20.720017	0.1	2.174596
20.721683	0.1	2.181521
20.723350	0.1	2.189763
20.725017	0.1	2.199486
20.726683	0.1	2.210340
20.728350	0.1	2.221339
20.730017	0.1	2.231416
20.731683	0.1	2.239970
20.733350	0.1	2.247002
20.735017	0.1	2.253097
20.736683	0.1	2.259272
20.738350	0.1	2.266616
20.740017	0.1	2.275766
20.741683	0.1	2.286551
20.743350	0.1	2.298183
20.745017	0.1	2.309936
20.746683	0.1	2.321471
20.748350	0.1	2.332260
20.750017	0.1	2.341224
20.751683	0.1	2.347771
20.753350	0.1	2.352740
20.755017	0.1	2.357881
20.756683	0.1	2.364926
20.758350	0.1	2.374779
20.760017	0.1	2.386877
20.761683	0.1	2.399427
20.763350	0.1	2.410649
20.765017	0.1	2.419646
20.766683	0.1	2.426878
20.768350	0.1	2.433830
20.770017	0.1	2.441294
20.771683	0.1	2.448726
20.773350	0.1	2.455628
20.775017	0.1	2.462287
20.776683	0.1	2.469276
20.778350	0.1	2.477118
20.780017	0.1	2.486012
20.781683	0.1	2.495735
20.783350	0.1	2.506152
20.785017	0.1	2.517467
20.786683	0.1	2.529798
20.788350	0.1	2.542720
20.790017	0.1	2.555260
20.791683	0.1	2.566534
20.793350	0.1	2.576350
20.795017	0.1	2.584970
20.796683	0.1	2.592742
20.798350	0.1	2.599931
20.800017	0.1	2.606586
20.801683	0.1	2.612984
20.803350	0.1	2.619820
20.805017	0.1	2.627536
20.806683	0.1	2.636174
20.808350	0.1	2.646064
20.810017	0.1	2.658139
20.811683	0.1	2.672984
20.813350	0.1	2.689692
20.815017	0.1	2.706279
20.816683	0.1	2.720742
20.818350	0.1	2.731630
20.820017	0.1	2.738768
20.821683	0.1	2.743751
20.823350	0.1	2.748705
20.825017	0.1	2.754675
20.826683	0.1	2.761763
20.828350	0.1	2.770242
20.830017	0.1	2.780650
20.831683	0.1	2.793064
20.833350	0.1	2.807202
20.835017	0.1	2.822741
20.836683	0.1	2.838830
20.838350	0.1	2.853787
20.840017	0.1	2.866434
20.841683	0.1	2.877251
20.843350	0.1	2.887384
20.845017	0.1	2.897293
20.846683	0.1	2.907105
20.848350	0.1	2.917098
20.850017	0.1	2.927231
20.851683	0.1	2.937191
20.853350	0.1	2.947212
20.855017	0.1	2.957848
20.856683	0.1	2.969061
20.858350	0.1	2.980395
20.860017	0.1	2.991743
20.861683	0.1	3.003255
20.863350	0.1	3.014654
20.865017	0.1	3.025560
20.866683	0.1	3.036126
20.868350	0.1	3.046924
20.870017	0.1	3.058705
20.871683	0.1	3.072065
20.873350	0.1	3.086696
20.875017	0.1	3.101458
20.876683	0.1	3.115437
20.878350	0.1	3.128462
20.880017	0.1	3.140816
20.881683	0.1	3.152927
20.883350	0.1	3.165035
20.885017	0.1	3.177058
20.886683	0.1	3.188616
20.888350	0.1	3.199126
20.890017	0.1	3.208481
20.891683	0.1	3.217692
20.893350	0.1	3.228299
20.895017	0.1	3.241063
20.896683	0.1	3.255415
20.898350	0.1	3.270297
20.900017	0.1	3.285273
20.901683	0.1	3.300430
20.903350	0.1	3.315737
20.905017	0.1	3.330843
20.906683	0.1	3.345138
20.908350	0.1	3.358102
20.910017	0.1	3.370042
20.911683	0.1	3.382005
20.913350	0.1	3.394946
20.915017	0.1	3.409358
20.916683	0.1	3.425013
20.918350	0.1	3.440548
20.920017	0.1	3.454024
20.921683	0.1	3.464394
20.923350	0.1	3.472143
20.925017	0.1	3.479025
20.926683	0.1	3.487184
20.928350	0.1	3.498062
20.930017	0.1	3.511636
20.931683	0.1	3.526830
20.933350	0.1	3.542271
20.935017	0.1	3.556605
20.936683	0.1	3.569173
20.938350	0.1	3.580730
20.940017	0.1	3.592698
20.941683	0.1	3.605806
20.943350	0.1	3.619776
20.945017	0.1	3.633499
20.946683	0.1	3.645481
20.948350	0.1	3.654938
20.950017	0.1	3.662691
20.951683	0.1	3.670505
20.953350	0.1	3.679618
20.955017	0.1	3.690473
20.956683	0.1	3.702985
20.958350	0.1	3.716387
20.960017	0.1	3.729598
20.961683	0.1	3.742003
20.963350	0.1	3.753435
20.965017	0.1	3.763889
20.966683	0.1	3.773719
20.968350	0.1	3.783540
20.970017	0.1	3.793645
20.971683	0.1	3.803438
20.973350	0.1	3.811866
20.975017	0.1	3.819009
20.976683	0.1	3.826637
20.978350	0.1	3.836742
20.980017	0.1	3.850190
20.981683	0.1	3.866502
20.983350	0.1	3.884146
20.985017	0.1	3.901045
20.986683	0.1	3.915611
20.988350	0.1	3.927709
20.990017	0.1	3.938321
20.991683	0.1	3.948151
20.993350	0.1	3.957306
20.995017	0.1	3.965804
20.996683	0.1	3.973823
20.998350	0.1	3.981893
21.000017	0.1	3.990820
21.001683	0.1	4.000715
21.003350	0.1	4.010648
21.005017	0.1	4.019835
21.006683	0.1	4.028692
21.008350	0.1	4.038354
21.010017	0.1	4.049796
21.011683	0.1	4.063309
21.013350	0.1	4.078108
21.015017	0.1	4.092753
21.016683	0.1	4.106397
21.018350	0.1	4.119328
21.020017	0.1	4.131994
21.021683	0.1	4.143929
21.023350	0.1	4.154230
21.025017	0.1	4.162616
21.026683	0.1	4.169620
21.028350	0.1	4.176237
21.030017	0.1	4.183636
21.031683	0.1	4.192581
21.033350	0.1	4.202724
21.035017	0.1	4.212935
21.036683	0.1	4.222486
21.038350	0.1	4.231846
21.040017	0.1	4.242104
21.041683	0.1	4.253769
21.043350	0.1	4.266431
21.045017	0.1	4.279376
21.046683	0.1	4.291711
21.048350	0.1	4.302557
21.050017	0.1	4.312000
21.051683	0.1	4.321393
21.053350	0.1	4.332052
21.055017	0.1	4.344536
21.056683	0.1	4.359125
21.058350	0.1	4.375647
21.060017	0.1	4.393100
21.061683	0.1	4.410353
21.063350	0.1	4.426697
21.065017	0.1	4.441501
21.066683	0.1	4.454241
21.068350	0.1	4.465245
21.070017	0.1	4.475890
21.071683	0.1	4.487713
21.073350	0.1	4.501245
21.075017	0.1	4.515639
21.076683	0.1	4.529408
21.078350	0.1	4.541636
21.080017	0.1	4.552836
21.081683	0.1	4.564459
21.083350	0.1	4.577427
21.085017	0.1	4.591411
21.086683	0.1	4.605381
21.088350	0.1	4.618242
21.090017	0.1	4.629553
21.091683	0.1	4.640440
21.093350	0.1	4.653023
21.095017	0.1	4.668627
21.096683	0.1	4.687086
21.098350	0.1	4.707314
21.100017	0.1	4.727878
21.101683	0.1	4.747696
21.103350	0.1	4.766602
21.105017	0.1	4.784944
21.106683	0.1	4.802854
21.108350	0.1	4.820148
21.110017	0.1	4.836665
21.111683	0.1	4.852782
21.113350	0.1	4.869369
21.115017	0.1	4.887171
21.116683	0.1	4.906300
21.118350	0.1	4.926450
21.120017	0.1	4.947283
21.121683	0.1	4.968494
21.123350	0.1	4.989631
21.125017	0.1	5.010022
21.126683	0.1	5.029035
21.128350	0.1	5.046413
21.130017	0.1	5.062507
21.131683	0.1	5.078199
21.133350	0.1	5.094139
21.135017	0.1	5.110102
21.136683	0.1	5.125524
21.138350	0.1	5.140533
21.140017	0.1	5.155872
21.141683	0.1	5.172272
21.143350	0.1	5.189874
21.145017	0.1	5.208026
21.146683	0.1	5.225572
21.148350	0.1	5.241428
21.150017	0.1	5.254955
21.151683	0.1	5.265987
21.153350	0.1	5.274885
21.155017	0.1	5.282485
21.156683	0.1	5.289619
21.158350	0.1	5.296767
21.160017	0.1	5.304185
21.161683	0.1	5.312124
21.163350	0.1	5.320408
21.165017	0.1	5.328204
21.166683	0.1	5.334723
21.168350	0.1	5.339677
21.170017	0.1	5.342793
21.171683	0.1	5.343612
21.173350	0.1	5.342267
21.175017	0.1	5.339915
21.176683	0.1	5.338080
21.178350	0.1	5.337764
21.180017	0.1	5.339375
21.181683	0.1	5.342667
21.183350	0.1	5.346546
21.185017	0.1	5.349582
21.186683	0.1	5.350732
21.188350	0.1	5.349177
21.190017	0.1	5.344483
21.191683	0.1	5.337354
21.193350	0.1	5.329321
21.195017	0.1	5.321358
21.196683	0.1	5.313414
21.198350	0.1	5.305284
21.200017	0.1	5.297144
21.201683	0.1	5.289144
21.203350	0.1	5.280571
21.205017	0.1	5.270224
21.206683	0.1	5.257903
21.208350	0.1	5.245116
21.210017	0.1	5.234079
21.211683	0.1	5.226121
21.213350	0.1	5.220999
21.215017	0.1	5.217562
21.216683	0.1	5.214578
21.218350	0.1	5.210838
21.220017	0.1	5.205292
21.221683	0.1	5.197842
21.223350	0.1	5.189641
21.225017	0.1	5.182009
21.226683	0.1	5.175429
21.228350	0.1	5.169874
21.230017	0.1	5.165176
21.231683	0.1	5.160994
21.233350	0.1	5.157203
21.235017	0.1	5.153804
21.236683	0.1	5.150354
21.238350	0.1	5.146307
21.240017	0.1	5.141678
21.241683	0.1	5.136956
21.243350	0.1	5.132677
21.245017	0.1	5.129292
21.246683	0.1	5.126959
21.248350	0.1	5.125478
21.250017	0.1	5.124388
21.251683	0.1	5.123075
21.253350	0.1	5.121185
21.255017	0.1	5.119075
21.256683	0.1	5.117320
21.258350	0.1	5.115722
21.260017	0.1	5.113268
21.261683	0.1	5.109245
21.263350	0.1	5.103983
21.265017	0.1	5.098628
21.266683	0.1	5.094274
21.268350	0.1	5.091154
21.270017	0.1	5.088462
21.271683	0.1	5.085301
21.273350	0.1	5.081757
21.275017	0.1	5.078679
21.276683	0.1	5.076677
21.278350	0.1	5.075624
21.280017	0.1	5.074455
21.281683	0.1	5.071573
21.283350	0.1	5.066283
21.285017	0.1	5.059550
21.286683	0.1	5.052965
21.288350	0.1	5.047563
21.290017	0.1	5.043587
21.291683	0.1	5.040830
21.293350	0.1	5.038986
21.295017	0.1	5.037775
21.296683	0.1	5.036811
21.298350	0.1	5.035498
21.300017	0.1	5.033151
21.301683	0.1	5.029347
21.303350	0.1	5.024234
21.305017	0.1	5.018548
21.306683	0.1	5.013561
21.308350	0.1	5.010553
21.310017	0.1	5.009761
21.311683	0.1	5.009789
21.313350	0.1	5.008560
21.315017	0.1	5.004671
21.316683	0.1	4.998036
21.318350	0.1	4.989943
21.320017	0.1	4.982245
21.321683	0.1	4.976094
21.323350	0.1	4.971530
21.325017	0.1	4.967754
21.326683	0.1	4.963637
21.328350	0.1	4.958380
21.330017	0.1	4.951716
21.331683	0.1	4.943912
21.333350	0.1	4.935879
21.335017	0.1	4.928685
21.336683	0.1	4.923013
21.338350	0.1	4.919241
21.340017	0.1	4.917206
21.341683	0.1	4.915604
21.343350	0.1	4.912689
21.345017	0.1	4.907930
21.346683	0.1	4.902435
21.348350	0.1	4.897662
21.350017	0.1	4.893984
21.351683	0.1	4.890659
21.353350	0.1	4.886519
21.355017	0.1	4.880405
21.356683	0.1	4.871818
21.358350	0.1	4.862002
21.360017	0.1	4.853369
21.361683	0.1	4.847390
21.363350	0.1	4.843688
21.365017	0.1	4.840759
21.366683	0.1	4.837029
21.368350	0.1	4.831771
21.370017	0.1	4.825243
21.371683	0.1	4.818281
21.373350	0.1	4.811720
21.375017	0.1	4.805713
21.376683	0.1	4.799683
21.378350	0.1	4.792809
21.380017	0.1	4.784768
21.381683	0.1	4.776008
21.383350	0.1	4.766942
21.385017	0.1	4.757512
21.386683	0.1	4.747929
21.388350	0.1	4.738560
21.390017	0.1	4.729712
21.391683	0.1	4.721927
21.393350	0.1	4.715351
21.395017	0.1	4.709051
21.396683	0.1	4.701954
21.398350	0.1	4.694015
21.400017	0.1	4.685931
21.401683	0.1	4.678317
21.403350	0.1	4.671118
21.405017	0.1	4.663584
21.406683	0.1	4.654913
21.408350	0.1	4.644985
21.410017	0.1	4.634485
21.411683	0.1	4.624268
21.413350	0.1	4.614647
21.415017	0.1	4.605316
21.416683	0.1	4.596026
21.418350	0.1	4.586787
21.420017	0.1	4.577367
21.421683	0.1	4.567159
21.423350	0.1	4.555602
21.425017	0.1	4.542866
21.426683	0.1	4.530060
21.428350	0.1	4.518437
21.430017	0.1	4.508710
21.431683	0.1	4.500975
21.433350	0.1	4.494363
21.435017	0.1	4.487229
21.436683	0.1	4.478539
21.438350	0.1	4.468369
21.440017	0.1	4.456923
21.441683	0.1	4.444178
21.443350	0.1	4.430381
21.445017	0.1	4.416406
21.446683	0.1	4.403470
21.448350	0.1	4.392462
21.450017	0.1	4.383540
21.451683	0.1	4.375866
21.453350	0.1	4.367577
21.455017	0.1	4.356955
21.456683	0.1	4.343991
21.458350	0.1	4.330180
21.460017	0.1	4.316955
21.461683	0.1	4.304647
21.463350	0.1	4.292461
21.465017	0.1	4.279003
21.466683	0.1	4.263204
21.468350	0.1	4.245359
21.470017	0.1	4.227031
21.471683	0.1	4.209639
21.473350	0.1	4.193606
21.475017	0.1	4.178481
21.476683	0.1	4.163547
21.478350	0.1	4.148753
21.480017	0.1	4.134742
21.481683	0.1	4.121629
21.483350	0.1	4.108478
21.485017	0.1	4.094495
21.486683	0.1	4.080096
21.488350	0.1	4.066294
21.490017	0.1	4.053428
21.491683	0.1	4.040720
21.493350	0.1	4.026936
21.495017	0.1	4.011746
21.496683	0.1	3.996291
21.498350	0.1	3.982126
21.500017	0.1	3.969660
21.501683	0.1	3.957786
21.503350	0.1	3.945278
21.505017	0.1	3.932165
21.506683	0.1	3.918754
21.508350	0.1	3.904416
21.510017	0.1	3.888439
21.511683	0.1	3.871266
21.513350	0.1	3.854102
21.515017	0.1	3.837985
21.516683	0.1	3.823373
21.518350	0.1	3.810311
21.520017	0.1	3.798422
21.521683	0.1	3.786781
21.523350	0.1	3.774147
21.525017	0.1	3.759782
21.526683	0.1	3.743805
21.528350	0.1	3.726715
21.530017	0.1	3.709011
21.531683	0.1	3.691535
21.533350	0.1	3.675539
21.535017	0.1	3.661914
21.536683	0.1	3.650356
21.538350	0.1	3.639455
21.540017	0.1	3.627324
21.541683	0.1	3.612782
21.543350	0.1	3.596121
21.545017	0.1	3.578439
21.546683	0.1	3.560712
21.548350	0.1	3.543561
21.550017	0.1	3.527356
21.551683	0.1	3.512101
21.553350	0.1	3.497261
21.555017	0.1	3.482001
21.556683	0.1	3.465749
21.558350	0.1	3.448292
21.560017	0.1	3.429940
21.561683	0.1	3.411709
21.563350	0.1	3.394741
21.565017	0.1	3.379420
21.566683	0.1	3.365236
21.568350	0.1	3.351271
21.570017	0.1	3.336752
21.571683	0.1	3.321581
21.573350	0.1	3.306372
21.575017	0.1	3.291639
21.576683	0.1	3.277278
21.578350	0.1	3.263108
21.580017	0.1	3.249138
21.581683	0.1	3.235247
21.583350	0.1	3.221510
21.585017	0.1	3.208742
21.586683	0.1	3.197626
21.588350	0.1	3.187428
21.590017	0.1	3.176415
21.591683	0.1	3.163465
21.593350	0.1	3.148587
21.595017	0.1	3.132024
21.596683	0.1	3.113784
21.598350	0.1	3.094501
21.600017	0.1	3.075833
21.601683	0.1	3.059325
21.603350	0.1	3.045560
21.605017	0.1	3.034207
21.606683	0.1	3.024219
21.608350	0.1	3.014412
21.610017	0.1	3.004167
21.611683	0.1	2.993317
21.613350	0.1	2.981629
21.615017	0.1	2.968814
21.616683	0.1	2.954765
21.618350	0.1	2.939631
21.620017	0.1	2.923878
21.621683	0.1	2.908031
21.623350	0.1	2.892171
21.625017	0.1	2.876152
21.626683	0.1	2.860264
21.628350	0.1	2.845242
21.630017	0.1	2.831561
21.631683	0.1	2.819314
21.633350	0.1	2.808585
21.635017	0.1	2.799071
21.636683	0.1	2.789637
21.638350	0.1	2.779230
21.640017	0.1	2.767751
21.641683	0.1	2.755634
21.643350	0.1	2.743099
21.645017	0.1	2.730186
21.646683	0.1	2.716947
21.648350	0.1	2.703401
21.650017	0.1	2.689506
21.651683	0.1	2.675145
21.653350	0.1	2.660397
21.655017	0.1	2.645995
21.656683	0.1	2.632495
21.658350	0.1	2.619405
21.660017	0.1	2.606260
21.661683	0.1	2.593691
21.663350	0.1	2.582464
21.665017	0.1	2.572523
21.666683	0.1	2.563098
21.668350	0.1	2.553184
21.670017	0.1	2.542152
21.671683	0.1	2.530008
21.673350	0.1	2.517202
21.675017	0.1	2.504275
21.676683	0.1	2.491483
21.678350	0.1	2.478794
21.680017	0.1	2.466077
21.681683	0.1	2.453020
21.683350	0.1	2.439423
21.685017	0.1	2.425704
21.686683	0.1	2.412829
21.688350	0.1	2.401397
21.690017	0.1	2.391138
21.691683	0.1	2.381145
21.693350	0.1	2.370370
21.695017	0.1	2.358379
21.696683	0.1	2.345587
21.698350	0.1	2.332581
21.700017	0.1	2.319794
21.701683	0.1	2.307431
21.703350	0.1	2.294937
21.705017	0.1	2.281433
21.706683	0.1	2.266830
21.708350	0.1	2.251775
21.710017	0.1	2.236846
21.711683	0.1	2.222583
21.713350	0.1	2.209740
21.715017	0.1	2.199090
21.716683	0.1	2.190825
21.718350	0.1	2.183942
21.720017	0.1	2.176492
21.721683	0.1	2.166796
21.723350	0.1	2.154238
21.725017	0.1	2.139262
21.726683	0.1	2.123495
21.728350	0.1	2.109045
21.730017	0.1	2.096849
21.731683	0.1	2.086041
21.733350	0.1	2.074945
21.735017	0.1	2.062297
21.736683	0.1	2.047797
21.738350	0.1	2.032337
21.740017	0.1	2.017803
21.741683	0.1	2.005720
21.743350	0.1	1.995871
21.745017	0.1	1.986944
21.746683	0.1	1.977929
21.748350	0.1	1.968155
21.750017	0.1	1.957109
21.751683	0.1	1.944853
21.753350	0.1	1.932024
21.755017	0.1	1.919400
21.756683	0.1	1.907819
21.758350	0.1	1.897905
21.760017	0.1	1.889574
21.761683	0.1	1.882142
21.763350	0.1	1.874748
21.765017	0.1	1.866608
21.766683	0.1	1.857281
21.768350	0.1	1.846617
21.770017	0.1	1.834771
21.771683	0.1	1.822095
21.773350	0.1	1.809071
21.775017	0.1	1.796251
21.776683	0.1	1.784046
21.778350	0.1	1.772731
21.780017	0.1	1.762765
21.781683	0.1	1.754700
21.783350	0.1	1.748512
21.785017	0.1	1.743166
21.786683	0.1	1.737005
21.788350	0.1	1.728768
21.790017	0.1	1.718262
21.791683	0.1	1.706271
21.793350	0.1	1.693936
21.795017	0.1	1.682295
21.796683	0.1	1.672190
21.798350	0.1	1.664101
21.800017	0.1	1.657871
21.801683	0.1	1.653000
21.803350	0.1	1.649014
21.805017	0.1	1.645228
21.806683	0.1	1.640781
21.808350	0.1	1.634927
21.810017	0.1	1.627002
21.811683	0.1	1.616566
21.813350	0.1	1.603835
21.815017	0.1	1.589763
21.816683	0.1	1.575584
21.818350	0.1	1.562471
21.820017	0.1	1.551323
21.821683	0.1	1.542452
21.823350	0.1	1.535630
21.825017	0.1	1.530312
21.826683	0.1	1.525609
21.828350	0.1	1.520659
21.830017	0.1	1.515178
21.831683	0.1	1.509450
21.833350	0.1	1.503709
21.835017	0.1	1.497641
21.836683	0.1	1.490698
21.838350	0.1	1.482689
21.840017	0.1	1.474060
21.841683	0.1	1.465753
21.843350	0.1	1.458647
21.845017	0.1	1.452658
21.846683	0.1	1.446479
21.848350	0.1	1.438828
21.850017	0.1	1.430046
21.851683	0.1	1.421636
21.853350	0.1	1.414497
21.855017	0.1	1.408635
21.856683	0.1	1.403871
21.858350	0.1	1.399782
21.860017	0.1	1.395550
21.861683	0.1	1.390656
21.863350	0.1	1.385356
21.865017	0.1	1.380276
21.866683	0.1	1.375671
21.868350	0.1	1.371377
21.870017	0.1	1.367321
21.871683	0.1	1.363484
21.873350	0.1	1.359466
21.875017	0.1	1.354590
21.876683	0.1	1.348550
21.878350	0.1	1.341803
21.880017	0.1	1.335233
21.881683	0.1	1.329598
21.883350	0.1	1.325011
21.885017	0.1	1.321030
21.886683	0.1	1.317319
21.888350	0.1	1.313896
21.890017	0.1	1.310566
21.891683	0.1	1.306599
21.893350	0.1	1.301197
21.895017	0.1	1.294236
21.896683	0.1	1.286804
21.898350	0.1	1.280280
21.900017	0.1	1.274701
21.901683	0.1	1.268866
21.903350	0.1	1.262054
21.905017	0.1	1.255018
21.906683	0.1	1.249434
21.908350	0.1	1.246575
21.910017	0.1	1.246040
21.911683	0.1	1.246016
21.913350	0.1	1.244820
21.915017	0.1	1.241565
21.916683	0.1	1.236224
21.918350	0.1	1.229793
21.920017	0.1	1.223758
21.921683	0.1	1.219357
21.923350	0.1	1.217127
21.925017	0.1	1.216484
21.926683	0.1	1.216214
21.928350	0.1	1.215436
21.930017	0.1	1.213625
21.931683	0.1	1.210524
21.933350	0.1	1.206212
21.935017	0.1	1.200642
21.936683	0.1	1.193755
21.938350	0.1	1.186277
21.940017	0.1	1.179473
21.941683	0.1	1.173997
21.943350	0.1	1.169471
21.945017	0.1	1.165289
21.946683	0.1	1.161029
21.948350	0.1	1.156037
21.950017	0.1	1.149694
21.951683	0.1	1.142332
21.953350	0.1	1.135264
21.955017	0.1	1.129643
21.956683	0.1	1.125690
21.958350	0.1	1.122933
21.960017	0.1	1.120637
21.961683	0.1	1.117866
21.963350	0.1	1.113787
21.965017	0.1	1.108218
21.966683	0.1	1.101745
21.968350	0.1	1.095403
21.970017	0.1	1.090192
21.971683	0.1	1.086676
21.973350	0.1	1.084814
21.975017	0.1	1.083859
21.976683	0.1	1.082383
21.978350	0.1	1.078965
21.980017	0.1	1.073037
21.981683	0.1	1.065070
21.983350	0.1	1.056246
21.985017	0.1	1.047924
21.986683	0.1	1.040976
21.988350	0.1	1.035659
21.990017	0.1	1.032008
21.991683	0.1	1.029898
21.993350	0.1	1.028711
21.995017	0.1	1.027454
21.996683	0.1	1.025111
21.998350	0.1	1.020702
22.000017	0.1	1.014122
22.001683	0.1	1.006778
22.003350	0.1	1.000203
22.005017	0.1	0.994452
22.006683	0.1	0.988794
22.008350	0.1	0.983435
22.010017	0.1	0.979197
22.011683	0.1	0.975938
22.013350	0.1	0.972566
22.015017	0.1	0.968510
22.016683	0.1	0.964217
22.018350	0.1	0.960422
22.020017	0.1	0.957334
22.021683	0.1	0.954308
22.023350	0.1	0.950126
22.025017	0.1	0.944119
22.026683	0.1	0.936920
22.028350	0.1	0.929846
22.030017	0.1	0.923844
22.031683	0.1	0.919448
22.033350	0.1	0.917120
22.035017	0.1	0.916687
22.036683	0.1	0.916789
22.038350	0.1	0.915849
22.040017	0.1	0.913544
22.041683	0.1	0.910889
22.043350	0.1	0.908724
22.045017	0.1	0.906424
22.046683	0.1	0.902428
22.048350	0.1	0.895951
22.050017	0.1	0.887793
22.051683	0.1	0.879611
22.053350	0.1	0.872654
22.055017	0.1	0.867117
22.056683	0.1	0.862568
22.058350	0.1	0.858987
22.060017	0.1	0.856793
22.061683	0.1	0.855881
22.063350	0.1	0.855424
22.065017	0.1	0.854465
22.066683	0.1	0.852295
22.068350	0.1	0.848821
22.070017	0.1	0.844738
22.071683	0.1	0.840803
22.073350	0.1	0.836952
22.075017	0.1	0.832817
22.076683	0.1	0.828523
22.078350	0.1	0.824388
22.080017	0.1	0.820630
22.081683	0.1	0.817413
22.083350	0.1	0.814442
22.085017	0.1	0.811298
22.086683	0.1	0.808327
22.088350	0.1	0.806213
22.090017	0.1	0.805277
22.091683	0.1	0.805627
22.093350	0.1	0.806851
22.095017	0.1	0.807596
22.096683	0.1	0.806754
22.098350	0.1	0.804574
22.100017	0.1	0.801948
22.101683	0.1	0.799545
22.103350	0.1	0.797715
22.105017	0.1	0.796379
22.106683	0.1	0.795042
22.108350	0.1	0.793221
22.110017	0.1	0.791238
22.111683	0.1	0.790125
22.113350	0.1	0.790190
22.115017	0.1	0.790413
22.116683	0.1	0.789589
22.118350	0.1	0.787033
22.120017	0.1	0.782539
22.121683	0.1	0.776560
22.123350	0.1	0.770157
22.125017	0.1	0.764579
22.126683	0.1	0.760723
22.128350	0.1	0.758874
22.130017	0.1	0.758735
22.131683	0.1	0.759568
22.133350	0.1	0.760541
22.135017	0.1	0.761263
22.136683	0.1	0.761803
22.138350	0.1	0.762148
22.140017	0.1	0.761803
22.141683	0.1	0.760187
22.143350	0.1	0.757440
22.145017	0.1	0.754395
22.146683	0.1	0.751717
22.148350	0.1	0.749459
22.150017	0.1	0.747540
22.151683	0.1	0.746166
22.153350	0.1	0.745431
22.155017	0.1	0.745174
22.156683	0.1	0.745496
22.158350	0.1	0.746641
22.160017	0.1	0.748201
22.161683	0.1	0.749012
22.163350	0.1	0.748304
22.165017	0.1	0.746152
22.166683	0.1	0.742823
22.168350	0.1	0.738730
22.170017	0.1	0.734897
22.171683	0.1	0.732755
22.173350	0.1	0.732951
22.175017	0.1	0.734758
22.176683	0.1	0.736881
22.178350	0.1	0.738287
22.180017	0.1	0.738394
22.181683	0.1	0.737342
22.183350	0.1	0.735568
22.185017	0.1	0.733114
22.186683	0.1	0.729961
22.188350	0.1	0.726786
22.190017	0.1	0.724406
22.191683	0.1	0.722627
22.193350	0.1	0.720411
22.195017	0.1	0.717267
22.196683	0.1	0.713672
22.198350	0.1	0.710306
22.200017	0.1	0.707679
22.201683	0.1	0.706534
22.203350	0.1	0.707437
22.205017	0.1	0.709710
22.206683	0.1	0.711558
22.208350	0.1	0.711703
22.210017	0.1	0.710357
22.211683	0.1	0.708615
22.213350	0.1	0.707349
22.215017	0.1	0.706636
22.216683	0.1	0.706143
22.218350	0.1	0.705430
22.220017	0.1	0.703903
22.221683	0.1	0.701183
22.223350	0.1	0.697747
22.225017	0.1	0.694604
22.226683	0.1	0.692219
22.228350	0.1	0.690203
22.230017	0.1	0.687721
22.231683	0.1	0.684154
22.233350	0.1	0.679456
22.235017	0.1	0.673840
22.236683	0.1	0.667856
22.238350	0.1	0.662804
22.240017	0.1	0.659744
22.241683	0.1	0.658324
22.243350	0.1	0.657574
22.245017	0.1	0.657057
22.246683	0.1	0.656564
22.248350	0.1	0.655283
22.250017	0.1	0.652061
22.251683	0.1	0.646985
22.253350	0.1	0.641812
22.255017	0.1	0.638263
22.256683	0.1	0.636587
22.258350	0.1	0.635870
22.260017	0.1	0.635237
22.261683	0.1	0.634608
22.263350	0.1	0.634510
22.265017	0.1	0.635348
22.266683	0.1	0.636689
22.268350	0.1	0.637146
22.270017	0.1	0.635614
22.271683	0.1	0.632703
22.273350	0.1	0.630403
22.275017	0.1	0.630240
22.276683	0.1	0.632047
22.278350	0.1	0.634231
22.280017	0.1	0.634845
22.281683	0.1	0.632866
22.283350	0.1	0.628652
22.285017	0.1	0.623264
22.286683	0.1	0.617993
22.288350	0.1	0.614505
22.290017	0.1	0.614189
22.291683	0.1	0.616964
22.293350	0.1	0.620973
22.295017	0.1	0.623777
22.296683	0.1	0.624028
22.298350	0.1	0.621951
22.300017	0.1	0.618673
22.301683	0.1	0.615478
22.303350	0.1	0.613243
22.305017	0.1	0.612377
22.306683	0.1	0.613281
22.308350	0.1	0.616168
22.310017	0.1	0.620633
22.311683	0.1	0.625709
22.313350	0.1	0.629993
22.315017	0.1	0.632401
22.316683	0.1	0.633048
22.318350	0.1	0.632931
22.320017	0.1	0.632983
22.321683	0.1	0.633695
22.323350	0.1	0.635241
22.325017	0.1	0.637672
22.326683	0.1	0.640838
22.328350	0.1	0.644154
22.330017	0.1	0.646617
22.331683	0.1	0.647460
22.333350	0.1	0.646608
22.335017	0.1	0.644610
22.336683	0.1	0.642580
22.338350	0.1	0.641900
22.340017	0.1	0.643358
22.341683	0.1	0.646384
22.343350	0.1	0.649635
22.345017	0.1	0.652294
22.346683	0.1	0.654496
22.348350	0.1	0.656359
22.350017	0.1	0.657556
22.351683	0.1	0.658068
22.353350	0.1	0.658366
22.355017	0.1	0.658892
22.356683	0.1	0.659944
22.358350	0.1	0.661504
22.360017	0.1	0.663209
22.361683	0.1	0.664797
22.363350	0.1	0.666245
22.365017	0.1	0.667595
22.366683	0.1	0.668881
22.368350	0.1	0.669700
22.370017	0.1	0.669314
22.371683	0.1	0.667707
22.373350	0.1	0.665779
22.375017	0.1	0.664233
22.376683	0.1	0.662869
22.378350	0.1	0.661169
22.380017	0.1	0.659204
22.381683	0.1	0.657202
22.383350	0.1	0.655190
22.385017	0.1	0.653532
22.386683	0.1	0.652531
22.388350	0.1	0.651814
22.390017	0.1	0.650994
22.391683	0.1	0.650333
22.393350	0.1	0.650291
22.395017	0.1	0.650636
22.396683	0.1	0.650440
22.398350	0.1	0.648922
22.400017	0.1	0.646026
22.401683	0.1	0.642273
22.403350	0.1	0.638072
22.405017	0.1	0.633248
22.406683	0.1	0.627702
22.408350	0.1	0.622324
22.410017	0.1	0.618589
22.411683	0.1	0.617225
22.413350	0.1	0.617527
22.415017	0.1	0.617770
22.416683	0.1	0.616363
22.418350	0.1	0.613150
22.420017	0.1	0.609527
22.421683	0.1	0.606910
22.423350	0.1	0.605243
22.425017	0.1	0.603548
22.426683	0.1	0.601285
22.428350	0.1	0.598370
22.430017	0.1	0.594640
22.431683	0.1	0.590174
22.433350	0.1	0.585625
22.435017	0.1	0.581541
22.436683	0.1	0.577806
22.438350	0.1	0.574123
22.440017	0.1	0.570850
22.441683	0.1	0.568866
22.443350	0.1	0.568386
22.445017	0.1	0.568544
22.446683	0.1	0.568372
22.448350	0.1	0.567604
22.450017	0.1	0.566649
22.451683	0.1	0.565979
22.453350	0.1	0.565504
22.455017	0.1	0.564731
22.456683	0.1	0.563129
22.458350	0.1	0.560512
22.460017	0.1	0.557494
22.461683	0.1	0.555036
22.463350	0.1	0.553438
22.465017	0.1	0.552223
22.466683	0.1	0.550593
22.468350	0.1	0.548065
22.470017	0.1	0.544805
22.471683	0.1	0.541564
22.473350	0.1	0.539282
22.475017	0.1	0.538453
22.476683	0.1	0.538775
22.478350	0.1	0.539380
22.480017	0.1	0.539310
22.481683	0.1	0.537983
22.483350	0.1	0.535329
22.485017	0.1	0.531864
22.486683	0.1	0.528609
22.488350	0.1	0.526332
22.490017	0.1	0.524707
22.491683	0.1	0.522784
22.493350	0.1	0.520064
22.495017	0.1	0.516539
22.496683	0.1	0.512572
22.498350	0.1	0.508954
22.500017	0.1	0.506495
22.501683	0.1	0.505797
22.503350	0.1	0.507249
22.505017	0.1	0.510355
22.506683	0.1	0.513373
22.508350	0.1	0.514509
22.510017	0.1	0.513340
22.511683	0.1	0.510816
22.513350	0.1	0.508274
22.515017	0.1	0.506584
22.516683	0.1	0.505727
22.518350	0.1	0.504805
22.520017	0.1	0.502784
22.521683	0.1	0.499864
22.523350	0.1	0.497671
22.525017	0.1	0.497694
22.526683	0.1	0.500060
22.528350	0.1	0.503915
22.530017	0.1	0.507953
22.531683	0.1	0.510714
22.533350	0.1	0.511385
22.535017	0.1	0.510276
22.536683	0.1	0.508488
22.538350	0.1	0.507305
22.540017	0.1	0.507743
22.541683	0.1	0.510095
22.543350	0.1	0.513494
22.545017	0.1	0.516046
22.546683	0.1	0.515948
22.548350	0.1	0.512819
22.550017	0.1	0.507818
22.551683	0.1	0.502565
22.553350	0.1	0.498230
22.555017	0.1	0.495412
22.556683	0.1	0.494225
22.558350	0.1	0.494258
22.560017	0.1	0.494746
22.561683	0.1	0.494900
22.563350	0.1	0.494202
22.565017	0.1	0.492516
22.566683	0.1	0.490034
22.568350	0.1	0.487007
22.570017	0.1	0.483822
22.571683	0.1	0.481266
22.573350	0.1	0.480083
22.575017	0.1	0.480353
22.576683	0.1	0.481512
22.578350	0.1	0.482961
22.580017	0.1	0.484353
22.581683	0.1	0.485010
22.583350	0.1	0.483962
22.585017	0.1	0.481037
22.586683	0.1	0.476874
22.588350	0.1	0.472092
22.590017	0.1	0.467314
22.591683	0.1	0.463291
22.593350	0.1	0.460409
22.595017	0.1	0.458620
22.596683	0.1	0.457806
22.598350	0.1	0.457796
22.600017	0.1	0.458518
22.601683	0.1	0.460073
22.603350	0.1	0.461987
22.605017	0.1	0.463072
22.606683	0.1	0.462462
22.608350	0.1	0.460083
22.610017	0.1	0.456483
22.611683	0.1	0.452776
22.613350	0.1	0.449880
22.615017	0.1	0.447826
22.616683	0.1	0.446136
22.618350	0.1	0.444199
22.620017	0.1	0.441582
22.621683	0.1	0.438830
22.623350	0.1	0.437363
22.625017	0.1	0.438103
22.626683	0.1	0.440762
22.628350	0.1	0.444315
22.630017	0.1	0.447603
22.631683	0.1	0.449861
22.633350	0.1	0.451123
22.635017	0.1	0.452246
22.636683	0.1	0.454467
22.638350	0.1	0.458052
22.640017	0.1	0.461722
22.641683	0.1	0.464148
22.643350	0.1	0.465182
22.645017	0.1	0.465293
22.646683	0.1	0.464846
22.648350	0.1	0.463841
22.650017	0.1	0.462043
22.651683	0.1	0.459556
22.653350	0.1	0.457242
22.655017	0.1	0.456111
22.656683	0.1	0.456455
22.658350	0.1	0.457722
22.660017	0.1	0.459244
22.661683	0.1	0.461093
22.663350	0.1	0.463761
22.665017	0.1	0.467109
22.666683	0.1	0.470197
22.668350	0.1	0.471887
22.670017	0.1	0.471286
22.671683	0.1	0.468511
22.673350	0.1	0.465242
22.675017	0.1	0.463687
22.676683	0.1	0.464916
22.678350	0.1	0.468390
22.680017	0.1	0.472656
22.681683	0.1	0.476241
22.683350	0.1	0.478351
22.685017	0.1	0.479054
22.686683	0.1	0.479026
22.688350	0.1	0.478830
22.690017	0.1	0.478299
22.691683	0.1	0.476977
22.693350	0.1	0.474877
22.695017	0.1	0.472348
22.696683	0.1	0.469703
22.698350	0.1	0.467394
22.700017	0.1	0.465815
22.701683	0.1	0.464735
22.703350	0.1	0.463864
22.705017	0.1	0.463491
22.706683	0.1	0.463971
22.708350	0.1	0.464995
22.710017	0.1	0.466108
22.711683	0.1	0.467314
22.713350	0.1	0.468749
22.715017	0.1	0.470178
22.716683	0.1	0.471119
22.718350	0.1	0.471012
22.720017	0.1	0.469489
22.721683	0.1	0.466565
22.723350	0.1	0.462458
22.725017	0.1	0.457582
22.726683	0.1	0.453009
22.728350	0.1	0.450038
22.730017	0.1	0.448972
22.731683	0.1	0.448991
22.733350	0.1	0.449186
22.735017	0.1	0.449200
22.736683	0.1	0.448879
22.738350	0.1	0.448064
22.740017	0.1	0.446793
22.741683	0.1	0.444981
22.743350	0.1	0.442378
22.745017	0.1	0.439254
22.746683	0.1	0.436632
22.748350	0.1	0.435356
22.750017	0.1	0.435244
22.751683	0.1	0.435584
22.753350	0.1	0.435915
22.755017	0.1	0.436036
22.756683	0.1	0.435626
22.758350	0.1	0.434667
22.760017	0.1	0.433978
22.761683	0.1	0.434644
22.763350	0.1	0.436562
22.765017	0.1	0.438183
22.766683	0.1	0.437908
22.768350	0.1	0.435137
22.770017	0.1	0.430509
22.771683	0.1	0.425647
22.773350	0.1	0.422173
22.775017	0.1	0.420781
22.776683	0.1	0.421223
22.778350	0.1	0.422499
22.780017	0.1	0.423216
22.781683	0.1	0.422425
22.783350	0.1	0.420534
22.785017	0.1	0.418727
22.786683	0.1	0.417493
22.788350	0.1	0.416301
22.790017	0.1	0.414429
22.791683	0.1	0.411961
22.793350	0.1	0.409787
22.795017	0.1	0.408450
22.796683	0.1	0.407612
22.798350	0.1	0.407184
22.800017	0.1	0.407831
22.801683	0.1	0.409810
22.803350	0.1	0.412189
22.805017	0.1	0.413531
22.806683	0.1	0.413056
22.808350	0.1	0.411207
22.810017	0.1	0.409056
22.811683	0.1	0.407659
22.813350	0.1	0.408115
22.815017	0.1	0.411025
22.816683	0.1	0.415416
22.818350	0.1	0.418918
22.820017	0.1	0.419631
22.821683	0.1	0.417731
22.823350	0.1	0.414960
22.825017	0.1	0.413158
22.826683	0.1	0.413051
22.828350	0.1	0.414159
22.830017	0.1	0.415733
22.831683	0.1	0.417475
22.833350	0.1	0.419267
22.835017	0.1	0.420576
22.836683	0.1	0.420650
22.838350	0.1	0.419449
22.840017	0.1	0.417940
22.841683	0.1	0.416855
22.843350	0.1	0.416073
22.845017	0.1	0.415421
22.846683	0.1	0.414872
22.848350	0.1	0.414331
22.850017	0.1	0.414243
22.851683	0.1	0.415421
22.853350	0.1	0.417870
22.855017	0.1	0.420497
22.856683	0.1	0.422141
22.858350	0.1	0.422676
22.860017	0.1	0.423007
22.861683	0.1	0.424078
22.863350	0.1	0.425931
22.865017	0.1	0.427822
22.866683	0.1	0.429060
22.868350	0.1	0.429591
22.870017	0.1	0.429950
22.871683	0.1	0.430774
22.873350	0.1	0.432306
22.875017	0.1	0.434215
22.876683	0.1	0.435747
22.878350	0.1	0.436166
22.880017	0.1	0.435412
22.881683	0.1	0.434364
22.883350	0.1	0.434178
22.885017	0.1	0.435286
22.886683	0.1	0.437154
22.888350	0.1	0.439091
22.890017	0.1	0.440888
22.891683	0.1	0.442457
22.893350	0.1	0.443617
22.895017	0.1	0.444539
22.896683	0.1	0.445531
22.898350	0.1	0.446304
22.900017	0.1	0.446192
22.901683	0.1	0.444925
22.903350	0.1	0.442918
22.905017	0.1	0.441023
22.906683	0.1	0.439840
22.908350	0.1	0.439323
22.910017	0.1	0.439142
22.911683	0.1	0.439272
22.913350	0.1	0.440073
22.915017	0.1	0.441945
22.916683	0.1	0.444534
22.918350	0.1	0.447035
22.920017	0.1	0.449046
22.921683	0.1	0.450201
22.923350	0.1	0.449559
22.925017	0.1	0.446546
22.926683	0.1	0.442024
22.928350	0.1	0.437959
22.930017	0.1	0.435752
22.931683	0.1	0.435263
22.933350	0.1	0.435538
22.935017	0.1	0.436027
22.936683	0.1	0.436939
22.938350	0.1	0.438904
22.940017	0.1	0.442136
22.941683	0.1	0.445996
22.943350	0.1	0.449414
22.945017	0.1	0.451119
22.946683	0.1	0.449917
22.948350	0.1	0.445708
22.950017	0.1	0.439803
22.951683	0.1	0.434262
22.953350	0.1	0.430788
22.955017	0.1	0.430192
22.956683	0.1	0.432269
22.958350	0.1	0.435873
22.960017	0.1	0.439598
22.961683	0.1	0.442672
22.963350	0.1	0.444734
22.965017	0.1	0.445261
22.966683	0.1	0.443910
22.968350	0.1	0.441163
22.970017	0.1	0.438248
22.971683	0.1	0.435920
22.973350	0.1	0.433531
22.975017	0.1	0.429954
22.976683	0.1	0.425163
22.978350	0.1	0.420269
22.980017	0.1	0.416399
22.981683	0.1	0.414317
22.983350	0.1	0.414588
22.985017	0.1	0.416897
22.986683	0.1	0.419668
22.988350	0.1	0.421270
22.990017	0.1	0.421326
22.991683	0.1	0.420334
22.993350	0.1	0.418639
22.995017	0.1	0.416622
22.996683	0.1	0.414997
22.998350	0.1	0.413917
23.000017	0.1	0.412604
23.001683	0.1	0.410681
23.003350	0.1	0.408688
23.005017	0.1	0.407156
23.006683	0.1	0.406015
23.008350	0.1	0.404743
23.010017	0.1	0.402979
23.011683	0.1	0.400781
23.013350	0.1	0.398322
23.015017	0.1	0.395644
23.016683	0.1	0.392883
23.018350	0.1	0.390722
23.020017	0.1	0.390490
23.021683	0.1	0.393065
23.023350	0.1	0.397502
23.025017	0.1	0.401512
23.026683	0.1	0.403449
23.028350	0.1	0.403035
23.030017	0.1	0.400720
23.031683	0.1	0.397316
23.033350	0.1	0.393922
23.035017	0.1	0.391682
23.036683	0.1	0.391267
23.038350	0.1	0.392240
23.040017	0.1	0.393456
23.041683	0.1	0.394131
23.043350	0.1	0.394098
23.045017	0.1	0.393661
23.046683	0.1	0.393512
23.048350	0.1	0.394178
23.050017	0.1	0.395258
23.051683	0.1	0.395575
23.053350	0.1	0.394215
23.055017	0.1	0.391304
23.056683	0.1	0.387779
23.058350	0.1	0.384538
23.060017	0.1	0.381935
23.061683	0.1	0.379770
23.063350	0.1	0.377586
23.065017	0.1	0.375262
23.066683	0.1	0.373181
23.068350	0.1	0.371439
23.070017	0.1	0.369782
23.071683	0.1	0.368371
23.073350	0.1	0.368105
23.075017	0.1	0.369735
23.076683	0.1	0.373013
23.078350	0.1	0.376967
23.080017	0.1	0.380934
23.081683	0.1	0.384916
23.083350	0.1	0.389051
23.085017	0.1	0.392864
23.086683	0.1	0.395174
23.088350	0.1	0.395016
23.090017	0.1	0.392580
23.091683	0.1	0.388958
23.093350	0.1	0.385218
23.095017	0.1	0.382033
23.096683	0.1	0.379896
23.098350	0.1	0.379109
23.100017	0.1	0.379770
23.101683	0.1	0.381782
23.103350	0.1	0.384622
23.105017	0.1	0.387533
23.106683	0.1	0.390233
23.108350	0.1	0.392753
23.110017	0.1	0.394844
23.111683	0.1	0.396338
23.113350	0.1	0.397582
23.115017	0.1	0.398648
23.116683	0.1	0.398778
23.118350	0.1	0.397088
23.120017	0.1	0.393661
23.121683	0.1	0.389810
23.123350	0.1	0.387300
23.125017	0.1	0.387072
23.126683	0.1	0.388613
23.128350	0.1	0.390601
23.130017	0.1	0.392059
23.131683	0.1	0.393041
23.133350	0.1	0.394294
23.135017	0.1	0.396236
23.136683	0.1	0.398345
23.138350	0.1	0.399430
23.140017	0.1	0.398564
23.141683	0.1	0.396199
23.143350	0.1	0.394066
23.145017	0.1	0.393675
23.146683	0.1	0.395202
23.148350	0.1	0.398108
23.150017	0.1	0.401842
23.151683	0.1	0.405638
23.153350	0.1	0.408450
23.155017	0.1	0.409586
23.156683	0.1	0.409223
23.158350	0.1	0.408189
23.160017	0.1	0.407225
23.161683	0.1	0.406639
23.163350	0.1	0.406383
23.165017	0.1	0.406061
23.166683	0.1	0.405065
23.168350	0.1	0.403137
23.170017	0.1	0.400832
23.171683	0.1	0.399314
23.173350	0.1	0.399733
23.175017	0.1	0.402136
23.176683	0.1	0.405107
23.178350	0.1	0.407351
23.180017	0.1	0.408734
23.181683	0.1	0.409419
23.183350	0.1	0.409256
23.185017	0.1	0.408450
23.186683	0.1	0.407868
23.188350	0.1	0.407966
23.190017	0.1	0.408362
23.191683	0.1	0.408832
23.193350	0.1	0.409815
23.195017	0.1	0.411486
23.196683	0.1	0.413028
23.198350	0.1	0.413181
23.200017	0.1	0.411649
23.201683	0.1	0.409978
23.203350	0.1	0.410369
23.205017	0.1	0.413032
23.206683	0.1	0.416003
23.208350	0.1	0.417507
23.210017	0.1	0.417391
23.211683	0.1	0.416534
23.213350	0.1	0.415645
23.215017	0.1	0.414751
23.216683	0.1	0.413638
23.218350	0.1	0.412199
23.220017	0.1	0.410243
23.221683	0.1	0.407561
23.223350	0.1	0.404748
23.225017	0.1	0.403356
23.226683	0.1	0.404459
23.228350	0.1	0.407291
23.230017	0.1	0.409824
23.231683	0.1	0.410508
23.233350	0.1	0.409074
23.235017	0.1	0.406289
23.236683	0.1	0.403309
23.238350	0.1	0.400878
23.240017	0.1	0.398671
23.241683	0.1	0.395617
23.243350	0.1	0.391365
23.245017	0.1	0.386923
23.246683	0.1	0.383360
23.248350	0.1	0.380939
23.250017	0.1	0.379761
23.251683	0.1	0.380022
23.253350	0.1	0.381661
23.255017	0.1	0.384273
23.256683	0.1	0.386867
23.258350	0.1	0.388394
23.260017	0.1	0.388762
23.261683	0.1	0.388548
23.263350	0.1	0.388338
23.265017	0.1	0.388599
23.266683	0.1	0.389498
23.268350	0.1	0.390839
23.270017	0.1	0.392161
23.271683	0.1	0.392799
23.273350	0.1	0.392245
23.275017	0.1	0.390611
23.276683	0.1	0.388725
23.278350	0.1	0.387551
23.280017	0.1	0.387221
23.281683	0.1	0.387016
23.283350	0.1	0.386494
23.285017	0.1	0.386089
23.286683	0.1	0.386350
23.288350	0.1	0.386974
23.290017	0.1	0.387249
23.291683	0.1	0.387253
23.293350	0.1	0.387481
23.295017	0.1	0.387914
23.296683	0.1	0.388362
23.298350	0.1	0.388864
23.300017	0.1	0.389423
23.301683	0.1	0.389796
23.303350	0.1	0.389866
23.305017	0.1	0.390252
23.306683	0.1	0.391826
23.308350	0.1	0.394550
23.310017	0.1	0.397544
23.311683	0.1	0.399919
23.313350	0.1	0.401130
23.315017	0.1	0.401298
23.316683	0.1	0.401298
23.318350	0.1	0.401884
23.320017	0.1	0.403207
23.321683	0.1	0.405144
23.323350	0.1	0.407239
23.325017	0.1	0.408860
23.326683	0.1	0.409926
23.328350	0.1	0.410764
23.330017	0.1	0.411398
23.331683	0.1	0.411482
23.333350	0.1	0.410774
23.335017	0.1	0.409577
23.336683	0.1	0.408883
23.338350	0.1	0.409721
23.340017	0.1	0.412557
23.341683	0.1	0.417102
23.343350	0.1	0.422420
23.345017	0.1	0.427291
23.346683	0.1	0.430723
23.348350	0.1	0.432511
23.350017	0.1	0.433424
23.351683	0.1	0.434490
23.353350	0.1	0.436013
23.355017	0.1	0.437349
23.356683	0.1	0.437861
23.358350	0.1	0.437568
23.360017	0.1	0.436846
23.361683	0.1	0.436162
23.363350	0.1	0.435910
23.365017	0.1	0.436110
23.366683	0.1	0.436418
23.368350	0.1	0.436460
23.370017	0.1	0.435840
23.371683	0.1	0.434257
23.373350	0.1	0.431775
23.375017	0.1	0.428762
23.376683	0.1	0.425568
23.378350	0.1	0.422588
23.380017	0.1	0.420371
23.381683	0.1	0.419519
23.383350	0.1	0.420371
23.385017	0.1	0.422676
23.386683	0.1	0.425605
23.388350	0.1	0.428180
23.390017	0.1	0.429726
23.391683	0.1	0.429940
23.393350	0.1	0.428879
23.395017	0.1	0.427337
23.396683	0.1	0.426373
23.398350	0.1	0.426215
23.400017	0.1	0.426350
23.401683	0.1	0.426201
23.403350	0.1	0.425163
23.405017	0.1	0.422630
23.406683	0.1	0.418527
23.408350	0.1	0.413642
23.410017	0.1	0.409065
23.411683	0.1	0.405554
23.413350	0.1	0.403658
23.415017	0.1	0.403784
23.416683	0.1	0.405326
23.418350	0.1	0.406555
23.420017	0.1	0.406061
23.421683	0.1	0.403789
23.423350	0.1	0.400664
23.425017	0.1	0.397665
23.426683	0.1	0.395500
23.428350	0.1	0.394480
23.430017	0.1	0.394098
23.431683	0.1	0.393596
23.433350	0.1	0.393181
23.435017	0.1	0.393349
23.436683	0.1	0.393768
23.438350	0.1	0.394015
23.440017	0.1	0.394187
23.441683	0.1	0.394387
23.443350	0.1	0.394499
23.445017	0.1	0.394220
23.446683	0.1	0.393074
23.448350	0.1	0.390974
23.450017	0.1	0.388413
23.451683	0.1	0.386061
23.453350	0.1	0.384292
23.455017	0.1	0.382834
23.456683	0.1	0.381251
23.458350	0.1	0.379747
23.460017	0.1	0.378801
23.461683	0.1	0.378555
23.463350	0.1	0.378746
23.465017	0.1	0.378820
23.466683	0.1	0.378229
23.468350	0.1	0.376729
23.470017	0.1	0.374094
23.471683	0.1	0.370434
23.473350	0.1	0.366727
23.475017	0.1	0.364161
23.476683	0.1	0.363090
23.478350	0.1	0.362992
23.480017	0.1	0.363225
23.481683	0.1	0.363761
23.483350	0.1	0.364827
23.485017	0.1	0.366112
23.486683	0.1	0.367030
23.488350	0.1	0.367532
23.490017	0.1	0.367691
23.491683	0.1	0.366834
23.493350	0.1	0.364310
23.495017	0.1	0.360510
23.496683	0.1	0.356263
23.498350	0.1	0.352217
23.500017	0.1	0.348976
23.501683	0.1	0.346852
23.503350	0.1	0.345544
23.505017	0.1	0.344659
23.506683	0.1	0.344347
23.508350	0.1	0.345097
23.510017	0.1	0.346992
23.511683	0.1	0.349637
23.513350	0.1	0.352352
23.515017	0.1	0.354135
23.516683	0.1	0.354061
23.518350	0.1	0.352003
23.520017	0.1	0.348669
23.521683	0.1	0.345195
23.523350	0.1	0.342671
23.525017	0.1	0.341665
23.526683	0.1	0.342145
23.528350	0.1	0.343737
23.530017	0.1	0.345721
23.531683	0.1	0.346904
23.533350	0.1	0.346280
23.535017	0.1	0.344263
23.536683	0.1	0.342377
23.538350	0.1	0.341451
23.540017	0.1	0.340762
23.541683	0.1	0.339020
23.543350	0.1	0.335607
23.545017	0.1	0.331178
23.546683	0.1	0.327267
23.548350	0.1	0.325213
23.550017	0.1	0.325409
23.551683	0.1	0.327048
23.553350	0.1	0.328817
23.555017	0.1	0.330159
23.556683	0.1	0.331253
23.558350	0.1	0.331695
23.560017	0.1	0.330643
23.561683	0.1	0.328263
23.563350	0.1	0.325846
23.565017	0.1	0.324789
23.566683	0.1	0.325879
23.568350	0.1	0.328827
23.570017	0.1	0.332515
23.571683	0.1	0.335826
23.573350	0.1	0.337940
23.575017	0.1	0.338345
23.576683	0.1	0.337032
23.578350	0.1	0.334522
23.580017	0.1	0.331854
23.581683	0.1	0.330256
23.583350	0.1	0.330303
23.585017	0.1	0.331495
23.586683	0.1	0.332999
23.588350	0.1	0.334345
23.590017	0.1	0.335313
23.591683	0.1	0.335779
23.593350	0.1	0.335975
23.595017	0.1	0.336212
23.596683	0.1	0.336720
23.598350	0.1	0.337744
23.600017	0.1	0.339239
23.601683	0.1	0.340906
23.603350	0.1	0.342922
23.605017	0.1	0.345600
23.606683	0.1	0.348510
23.608350	0.1	0.350624
23.610017	0.1	0.351253
23.611683	0.1	0.350312
23.613350	0.1	0.347928
23.615017	0.1	0.344450
23.616683	0.1	0.340613
23.618350	0.1	0.337469
23.620017	0.1	0.335956
23.621683	0.1	0.336301
23.623350	0.1	0.338079
23.625017	0.1	0.340473
23.626683	0.1	0.342494
23.628350	0.1	0.343840
23.630017	0.1	0.345344
23.631683	0.1	0.347658
23.633350	0.1	0.350345
23.635017	0.1	0.352603
23.636683	0.1	0.353851
23.638350	0.1	0.353791
23.640017	0.1	0.352734
23.641683	0.1	0.351304
23.643350	0.1	0.349921
23.645017	0.1	0.349134
23.646683	0.1	0.349642
23.648350	0.1	0.351453
23.650017	0.1	0.353609
23.651683	0.1	0.354834
23.653350	0.1	0.354457
23.655017	0.1	0.353181
23.656683	0.1	0.352752
23.658350	0.1	0.354559
23.660017	0.1	0.358075
23.661683	0.1	0.361013
23.663350	0.1	0.361358
23.665017	0.1	0.359188
23.666683	0.1	0.356492
23.668350	0.1	0.355127
23.670017	0.1	0.355206
23.671683	0.1	0.356054
23.673350	0.1	0.357595
23.675017	0.1	0.359952
23.676683	0.1	0.362662
23.678350	0.1	0.364850
23.680017	0.1	0.365796
23.681683	0.1	0.365395
23.683350	0.1	0.364161
23.685017	0.1	0.362983
23.686683	0.1	0.362783
23.688350	0.1	0.363775
23.690017	0.1	0.365032
23.691683	0.1	0.365260
23.693350	0.1	0.363984
23.695017	0.1	0.361740
23.696683	0.1	0.359439
23.698350	0.1	0.357679
23.700017	0.1	0.356636
23.701683	0.1	0.356664
23.703350	0.1	0.358098
23.705017	0.1	0.360366
23.706683	0.1	0.362499
23.708350	0.1	0.364198
23.710017	0.1	0.365418
23.711683	0.1	0.365884
23.713350	0.1	0.365516
23.715017	0.1	0.364403
23.716683	0.1	0.362513
23.718350	0.1	0.360310
23.720017	0.1	0.358880
23.721683	0.1	0.358894
23.723350	0.1	0.359970
23.725017	0.1	0.361060
23.726683	0.1	0.361060
23.728350	0.1	0.359137
23.730017	0.1	0.355085
23.731683	0.1	0.349777
23.733350	0.1	0.344636
23.735017	0.1	0.340492
23.736683	0.1	0.337535
23.738350	0.1	0.335891
23.740017	0.1	0.335514
23.741683	0.1	0.335728
23.743350	0.1	0.335299
23.745017	0.1	0.333507
23.746683	0.1	0.331006
23.748350	0.1	0.328887
23.750017	0.1	0.327113
23.751683	0.1	0.324734
23.753350	0.1	0.321348
23.755017	0.1	0.317618
23.756683	0.1	0.314480
23.758350	0.1	0.312291
23.760017	0.1	0.310899
23.761683	0.1	0.309967
23.763350	0.1	0.308817
23.765017	0.1	0.306717
23.766683	0.1	0.303709
23.768350	0.1	0.300305
23.770017	0.1	0.296514
23.771683	0.1	0.292468
23.773350	0.1	0.289259
23.775017	0.1	0.288249
23.776683	0.1	0.289916
23.778350	0.1	0.293427
23.780017	0.1	0.297069
23.781683	0.1	0.299271
23.783350	0.1	0.299443
23.785017	0.1	0.297930
23.786683	0.1	0.295383
23.788350	0.1	0.292319
23.790017	0.1	0.289055
23.791683	0.1	0.285674
23.793350	0.1	0.282237
23.795017	0.1	0.279066
23.796683	0.1	0.276654
23.798350	0.1	0.275434
23.800017	0.1	0.275574
23.801683	0.1	0.276943
23.803350	0.1	0.279224
23.805017	0.1	0.281888
23.806683	0.1	0.284258
23.808350	0.1	0.285869
23.810017	0.1	0.286559
23.811683	0.1	0.286442
23.813350	0.1	0.285693
23.815017	0.1	0.284314
23.816683	0.1	0.282321
23.818350	0.1	0.279946
23.820017	0.1	0.277404
23.821683	0.1	0.274749
23.823350	0.1	0.272230
23.825017	0.1	0.270582
23.826683	0.1	0.270577
23.828350	0.1	0.272151
23.830017	0.1	0.274461
23.831683	0.1	0.276878
23.833350	0.1	0.279290
23.835017	0.1	0.281725
23.836683	0.1	0.284226
23.838350	0.1	0.286712
23.840017	0.1	0.288989
23.841683	0.1	0.290959
23.843350	0.1	0.292542
23.845017	0.1	0.293604
23.846683	0.1	0.294135
23.848350	0.1	0.294168
23.850017	0.1	0.293334
23.851683	0.1	0.291029
23.853350	0.1	0.287560
23.855017	0.1	0.284715
23.856683	0.1	0.284188
23.858350	0.1	0.285632
23.860017	0.1	0.287462
23.861683	0.1	0.288826
23.863350	0.1	0.290019
23.865017	0.1	0.291555
23.866683	0.1	0.293585
23.868350	0.1	0.295779
23.870017	0.1	0.297613
23.871683	0.1	0.298833
23.873350	0.1	0.299490
23.875017	0.1	0.299634
23.876683	0.1	0.299346
23.878350	0.1	0.298787
23.880017	0.1	0.297897
23.881683	0.1	0.296719
23.883350	0.1	0.295937
23.885017	0.1	0.296496
23.886683	0.1	0.298577
23.888350	0.1	0.301241
23.890017	0.1	0.303127
23.891683	0.1	0.303602
23.893350	0.1	0.303006
23.895017	0.1	0.301735
23.896683	0.1	0.300016
23.898350	0.1	0.298675
23.900017	0.1	0.298703
23.901683	0.1	0.299891
23.903350	0.1	0.300966
23.905017	0.1	0.301176
23.906683	0.1	0.301204
23.908350	0.1	0.302363
23.910017	0.1	0.304957
23.911683	0.1	0.307895
23.913350	0.1	0.309912
23.915017	0.1	0.310768
23.916683	0.1	0.311052
23.918350	0.1	0.310997
23.920017	0.1	0.310200
23.921683	0.1	0.308538
23.923350	0.1	0.306754
23.925017	0.1	0.305520
23.926683	0.1	0.304482
23.928350	0.1	0.302936
23.930017	0.1	0.301120
23.931683	0.1	0.299830
23.933350	0.1	0.299229
23.935017	0.1	0.298908
23.936683	0.1	0.298512
23.938350	0.1	0.297930
23.940017	0.1	0.297520
23.941683	0.1	0.297925
23.943350	0.1	0.299281
23.945017	0.1	0.301246
23.946683	0.1	0.303569
23.948350	0.1	0.306005
23.950017	0.1	0.308184
23.951683	0.1	0.309842
23.953350	0.1	0.310703
23.955017	0.1	0.310289
23.956683	0.1	0.308254
23.958350	0.1	0.304924
23.960017	0.1	0.301246
23.961683	0.1	0.297953
23.963350	0.1	0.295448
23.965017	0.1	0.294419
23.966683	0.1	0.295392
23.968350	0.1	0.297586
23.970017	0.1	0.299169
23.971683	0.1	0.298750
23.973350	0.1	0.296244
23.975017	0.1	0.292864
23.976683	0.1	0.290330
23.978350	0.1	0.289558
23.980017	0.1	0.290130
23.981683	0.1	0.291509
23.983350	0.1	0.293916
23.985017	0.1	0.297506
23.986683	0.1	0.301311
23.988350	0.1	0.303583
23.990017	0.1	0.303159
23.991683	0.1	0.300324
23.993350	0.1	0.296286
23.995017	0.1	0.292049
23.996683	0.1	0.288077
23.998350	0.1	0.284715
24.000017	0.1	0.282205
24.001683	0.1	0.280393
24.003350	0.1	0.279029
24.005017	0.1	0.278093
24.006683	0.1	0.277651
24.008350	0.1	0.277702
24.010017	0.1	0.278177
24.011683	0.1	0.278736
24.013350	0.1	0.278763
24.015017	0.1	0.278153
24.016683	0.1	0.277739
24.018350	0.1	0.278214
24.020017	0.1	0.279159
24.021683	0.1	0.279760
24.023350	0.1	0.279951
24.025017	0.1	0.280431
24.026683	0.1	0.281595
24.028350	0.1	0.282852
24.030017	0.1	0.283420
24.031683	0.1	0.283187
24.033350	0.1	0.282452
24.035017	0.1	0.281641
24.036683	0.1	0.281306
24.038350	0.1	0.281730
24.040017	0.1	0.282316
24.041683	0.1	0.281879
24.043350	0.1	0.280091
24.045017	0.1	0.277897
24.046683	0.1	0.276188
24.048350	0.1	0.275187
24.050017	0.1	0.275113
24.051683	0.1	0.276072
24.053350	0.1	0.277734
24.055017	0.1	0.279685
24.056683	0.1	0.281623
24.058350	0.1	0.283150
24.060017	0.1	0.283821
24.061683	0.1	0.283397
24.063350	0.1	0.281925
24.065017	0.1	0.279723
24.066683	0.1	0.277152
24.068350	0.1	0.274573
24.070017	0.1	0.272756
24.071683	0.1	0.272803
24.073350	0.1	0.275332
24.075017	0.1	0.279937
24.076683	0.1	0.285297
24.078350	0.1	0.289641
24.080017	0.1	0.291816
24.081683	0.1	0.292198
24.083350	0.1	0.292272
24.085017	0.1	0.293329
24.086683	0.1	0.295616
24.088350	0.1	0.298386
24.090017	0.1	0.300780
24.091683	0.1	0.302549
24.093350	0.1	0.303970
24.095017	0.1	0.305315
24.096683	0.1	0.306624
24.098350	0.1	0.307774
24.100017	0.1	0.308477
24.101683	0.1	0.308477
24.103350	0.1	0.308044
24.105017	0.1	0.308175
24.106683	0.1	0.309749
24.108350	0.1	0.312468
24.110017	0.1	0.315038
24.111683	0.1	0.316454
24.113350	0.1	0.316566
24.115017	0.1	0.315569
24.116683	0.1	0.313763
24.118350	0.1	0.312096
24.120017	0.1	0.311751
24.121683	0.1	0.313120
24.123350	0.1	0.315835
24.125017	0.1	0.319132
24.126683	0.1	0.321995
24.128350	0.1	0.323858
24.130017	0.1	0.325078
24.131683	0.1	0.326075
24.133350	0.1	0.326545
24.135017	0.1	0.326145
24.136683	0.1	0.325274
24.138350	0.1	0.324538
24.140017	0.1	0.324305
24.141683	0.1	0.324789
24.143350	0.1	0.325921
24.145017	0.1	0.327188
24.146683	0.1	0.328245
24.148350	0.1	0.329604
24.150017	0.1	0.332184
24.151683	0.1	0.336007
24.153350	0.1	0.340156
24.155017	0.1	0.343942
24.156683	0.1	0.346825
24.158350	0.1	0.347397
24.160017	0.1	0.344245
24.161683	0.1	0.337991
24.163350	0.1	0.331150
24.165017	0.1	0.325921
24.166683	0.1	0.323006
24.168350	0.1	0.322117
24.170017	0.1	0.322629
24.171683	0.1	0.323905
24.173350	0.1	0.325362
24.175017	0.1	0.326419
24.176683	0.1	0.326340
24.178350	0.1	0.324319
24.180017	0.1	0.320235
24.181683	0.1	0.315085
24.183350	0.1	0.309953
24.185017	0.1	0.305171
24.186683	0.1	0.300724
24.188350	0.1	0.296650
24.190017	0.1	0.293055
24.191683	0.1	0.290382
24.193350	0.1	0.289329
24.195017	0.1	0.290195
24.196683	0.1	0.292463
24.198350	0.1	0.294927
24.200017	0.1	0.296114
24.201683	0.1	0.295388
24.203350	0.1	0.293599
24.205017	0.1	0.292002
24.206683	0.1	0.290871
24.208350	0.1	0.289390
24.210017	0.1	0.286498
24.211683	0.1	0.281981
24.213350	0.1	0.276915
24.215017	0.1	0.272915
24.216683	0.1	0.270912
24.218350	0.1	0.270572
24.220017	0.1	0.270703
24.221683	0.1	0.270535
24.223350	0.1	0.270372
24.225017	0.1	0.270619
24.226683	0.1	0.271187
24.228350	0.1	0.272030
24.230017	0.1	0.272868
24.231683	0.1	0.272896
24.233350	0.1	0.271476
24.235017	0.1	0.268649
24.236683	0.1	0.264822
24.238350	0.1	0.260598
24.240017	0.1	0.256989
24.241683	0.1	0.255047
24.243350	0.1	0.254954
24.245017	0.1	0.255983
24.246683	0.1	0.257492
24.248350	0.1	0.259345
24.250017	0.1	0.261227
24.251683	0.1	0.262386
24.253350	0.1	0.262270
24.255017	0.1	0.261110
24.256683	0.1	0.259746
24.258350	0.1	0.258898
24.260017	0.1	0.258805
24.261683	0.1	0.259662
24.263350	0.1	0.261446
24.265017	0.1	0.263345
24.266683	0.1	0.264146
24.268350	0.1	0.262782
24.270017	0.1	0.258745
24.271683	0.1	0.252742
24.273350	0.1	0.246679
24.275017	0.1	0.242312
24.276683	0.1	0.240305
24.278350	0.1	0.240323
24.280017	0.1	0.241348
24.281683	0.1	0.242246
24.283350	0.1	0.242507
24.285017	0.1	0.242307
24.286683	0.1	0.242223
24.288350	0.1	0.243024
24.290017	0.1	0.244915
24.291683	0.1	0.247080
24.293350	0.1	0.248221
24.295017	0.1	0.247718
24.296683	0.1	0.246321
24.298350	0.1	0.245315
24.300017	0.1	0.245078
24.301683	0.1	0.245189
24.303350	0.1	0.245399
24.305017	0.1	0.245478
24.306683	0.1	0.244719
24.308350	0.1	0.242554
24.310017	0.1	0.239438
24.311683	0.1	0.236575
24.313350	0.1	0.235043
24.315017	0.1	0.235341
24.316683	0.1	0.237375
24.318350	0.1	0.240272
24.320017	0.1	0.242614
24.321683	0.1	0.243331
24.323350	0.1	0.242386
24.325017	0.1	0.240547
24.326683	0.1	0.238614
24.328350	0.1	0.236910
24.330017	0.1	0.235760
24.331683	0.1	0.235797
24.333350	0.1	0.237343
24.335017	0.1	0.239769
24.336683	0.1	0.241767
24.338350	0.1	0.242339
24.340017	0.1	0.241483
24.341683	0.1	0.240393
24.343350	0.1	0.240901
24.345017	0.1	0.243974
24.346683	0.1	0.248803
24.348350	0.1	0.253678
24.350017	0.1	0.257296
24.351683	0.1	0.259047
24.353350	0.1	0.258754
24.355017	0.1	0.256747
24.356683	0.1	0.253837
24.358350	0.1	0.250717
24.360017	0.1	0.247466
24.361683	0.1	0.244114
24.363350	0.1	0.241194
24.365017	0.1	0.239261
24.366683	0.1	0.238591
24.368350	0.1	0.239233
24.370017	0.1	0.240793
24.371683	0.1	0.242540
24.373350	0.1	0.243881
24.375017	0.1	0.244775
24.376683	0.1	0.245804
24.378350	0.1	0.247331
24.380017	0.1	0.248468
24.381683	0.1	0.247825
24.383350	0.1	0.245227
24.385017	0.1	0.241874
24.386683	0.1	0.239201
24.388350	0.1	0.238023
24.390017	0.1	0.238521
24.391683	0.1	0.240286
24.393350	0.1	0.242391
24.395017	0.1	0.243876
24.396683	0.1	0.244346
24.398350	0.1	0.244197
24.400017	0.1	0.244426
24.401683	0.1	0.245878
24.403350	0.1	0.248314
24.405017	0.1	0.250693
24.406683	0.1	0.252314
24.408350	0.1	0.253450
24.410017	0.1	0.254819
24.411683	0.1	0.256952
24.413350	0.1	0.260095
24.415017	0.1	0.264044
24.416683	0.1	0.267792
24.418350	0.1	0.270256
24.420017	0.1	0.271611
24.421683	0.1	0.273292
24.423350	0.1	0.276468
24.425017	0.1	0.280826
24.426683	0.1	0.284701
24.428350	0.1	0.286219
24.430017	0.1	0.284859
24.431683	0.1	0.281828
24.433350	0.1	0.278605
24.435017	0.1	0.275536
24.436683	0.1	0.271997
24.438350	0.1	0.267532
24.440017	0.1	0.262507
24.441683	0.1	0.257785
24.443350	0.1	0.253906
24.445017	0.1	0.251047
24.446683	0.1	0.249580
24.448350	0.1	0.249813
24.450017	0.1	0.251331
24.451683	0.1	0.253185
24.453350	0.1	0.254759
24.455017	0.1	0.255955
24.456683	0.1	0.256877
24.458350	0.1	0.257394
24.460017	0.1	0.257129
24.461683	0.1	0.255867
24.463350	0.1	0.253683
24.465017	0.1	0.250814
24.466683	0.1	0.247788
24.468350	0.1	0.245399
24.470017	0.1	0.244249
24.471683	0.1	0.244598
24.473350	0.1	0.246535
24.475017	0.1	0.249795
24.476683	0.1	0.253497
24.478350	0.1	0.256482
24.480017	0.1	0.258046
24.481683	0.1	0.258191
24.483350	0.1	0.257134
24.485017	0.1	0.254861
24.486683	0.1	0.251476
24.488350	0.1	0.247643
24.490017	0.1	0.244267
24.491683	0.1	0.241962
24.493350	0.1	0.240877
24.495017	0.1	0.240621
24.496683	0.1	0.240789
24.498350	0.1	0.241450
24.500017	0.1	0.242856
24.501683	0.1	0.244975
24.503350	0.1	0.247280
24.505017	0.1	0.248589
24.506683	0.1	0.247923
24.508350	0.1	0.245543
24.510017	0.1	0.242670
24.511683	0.1	0.240537
24.513350	0.1	0.239769
24.515017	0.1	0.240169
24.516683	0.1	0.241189
24.518350	0.1	0.242414
24.520017	0.1	0.243485
24.521683	0.1	0.244020
24.523350	0.1	0.243988
24.525017	0.1	0.243792
24.526683	0.1	0.243373
24.528350	0.1	0.242037
24.530017	0.1	0.239532
24.531683	0.1	0.236430
24.533350	0.1	0.233650
24.535017	0.1	0.232384
24.536683	0.1	0.233538
24.538350	0.1	0.236603
24.540017	0.1	0.239885
24.541683	0.1	0.241748
24.543350	0.1	0.241208
24.545017	0.1	0.238186
24.546683	0.1	0.233809
24.548350	0.1	0.229641
24.550017	0.1	0.226623
24.551683	0.1	0.225198
24.553350	0.1	0.225604
24.555017	0.1	0.227704
24.556683	0.1	0.230949
24.558350	0.1	0.234349
24.560017	0.1	0.236640
24.561683	0.1	0.237217
24.563350	0.1	0.236607
24.565017	0.1	0.235583
24.566683	0.1	0.234377
24.568350	0.1	0.232542
24.570017	0.1	0.229301
24.571683	0.1	0.224588
24.573350	0.1	0.219550
24.575017	0.1	0.215857
24.576683	0.1	0.214470
24.578350	0.1	0.214973
24.580017	0.1	0.216211
24.581683	0.1	0.217319
24.583350	0.1	0.217860
24.585017	0.1	0.217357
24.586683	0.1	0.215615
24.588350	0.1	0.213566
24.590017	0.1	0.212728
24.591683	0.1	0.213734
24.593350	0.1	0.216127
24.595017	0.1	0.219108
24.596683	0.1	0.221971
24.598350	0.1	0.224430
24.600017	0.1	0.226493
24.601683	0.1	0.227932
24.603350	0.1	0.228430
24.605017	0.1	0.228058
24.606683	0.1	0.227061
24.608350	0.1	0.225506
24.610017	0.1	0.223373
24.611683	0.1	0.220900
24.613350	0.1	0.218851
24.615017	0.1	0.218190
24.616683	0.1	0.219052
24.618350	0.1	0.220477
24.620017	0.1	0.221645
24.621683	0.1	0.222838
24.623350	0.1	0.224835
24.625017	0.1	0.227834
24.626683	0.1	0.230996
24.628350	0.1	0.232942
24.630017	0.1	0.232882
24.631683	0.1	0.231117
24.633350	0.1	0.228500
24.635017	0.1	0.225683
24.636683	0.1	0.223233
24.638350	0.1	0.221659
24.640017	0.1	0.220928
24.641683	0.1	0.220463
24.643350	0.1	0.219806
24.645017	0.1	0.219410
24.646683	0.1	0.220300
24.648350	0.1	0.222796
24.650017	0.1	0.226046
24.651683	0.1	0.228928
24.653350	0.1	0.231173
24.655017	0.1	0.233338
24.656683	0.1	0.235997
24.658350	0.1	0.239485
24.660017	0.1	0.244020
24.661683	0.1	0.249185
24.663350	0.1	0.253553
24.665017	0.1	0.255606
24.666683	0.1	0.254558
24.668350	0.1	0.250740
24.670017	0.1	0.245706
24.671683	0.1	0.241185
24.673350	0.1	0.237697
24.675017	0.1	0.234921
24.676683	0.1	0.232919
24.678350	0.1	0.232160
24.680017	0.1	0.232602
24.681683	0.1	0.233548
24.683350	0.1	0.234372
24.685017	0.1	0.234963
24.686683	0.1	0.235578
24.688350	0.1	0.236472
24.690017	0.1	0.237627
24.691683	0.1	0.239066
24.693350	0.1	0.240766
24.695017	0.1	0.242116
24.696683	0.1	0.242372
24.698350	0.1	0.241534
24.700017	0.1	0.240216
24.701683	0.1	0.238856
24.703350	0.1	0.237487
24.705017	0.1	0.236039
24.706683	0.1	0.234521
24.708350	0.1	0.233077
24.710017	0.1	0.232169
24.711683	0.1	0.232277
24.713350	0.1	0.233422
24.715017	0.1	0.235178
24.716683	0.1	0.236859
24.718350	0.1	0.237725
24.720017	0.1	0.237338
24.721683	0.1	0.235466
24.723350	0.1	0.232188
24.725017	0.1	0.228356
24.726683	0.1	0.225496
24.728350	0.1	0.224859
24.730017	0.1	0.226316
24.731683	0.1	0.228388
24.733350	0.1	0.229413
24.735017	0.1	0.228663
24.736683	0.1	0.226665
24.738350	0.1	0.224379
24.740017	0.1	0.222242
24.741683	0.1	0.219964
24.743350	0.1	0.216919
24.745017	0.1	0.212989
24.746683	0.1	0.208905
24.748350	0.1	0.205510
24.750017	0.1	0.203280
24.751683	0.1	0.202456
24.753350	0.1	0.202977
24.755017	0.1	0.204532
24.756683	0.1	0.206670
24.758350	0.1	0.208733
24.760017	0.1	0.210213
24.761683	0.1	0.211047
24.763350	0.1	0.211201
24.765017	0.1	0.210288
24.766683	0.1	0.207918
24.768350	0.1	0.204472
24.770017	0.1	0.201100
24.771683	0.1	0.198730
24.773350	0.1	0.197375
24.775017	0.1	0.196551
24.776683	0.1	0.196011
24.778350	0.1	0.196015
24.780017	0.1	0.196984
24.781683	0.1	0.198656
24.783350	0.1	0.199839
24.785017	0.1	0.199392
24.786683	0.1	0.197268
24.788350	0.1	0.194404
24.790017	0.1	0.191834
24.791683	0.1	0.190199
24.793350	0.1	0.189743
24.795017	0.1	0.190283
24.796683	0.1	0.191359
24.798350	0.1	0.192788
24.800017	0.1	0.194451
24.801683	0.1	0.195908
24.803350	0.1	0.196993
24.805017	0.1	0.198032
24.806683	0.1	0.199159
24.808350	0.1	0.199908
24.810017	0.1	0.199806
24.811683	0.1	0.198707
24.813350	0.1	0.196630
24.815017	0.1	0.194092
24.816683	0.1	0.192248
24.818350	0.1	0.191708
24.820017	0.1	0.191620
24.821683	0.1	0.190842
24.823350	0.1	0.189282
24.825017	0.1	0.187592
24.826683	0.1	0.186255
24.828350	0.1	0.185217
24.830017	0.1	0.184407
24.831683	0.1	0.184234
24.833350	0.1	0.184830
24.835017	0.1	0.185538
24.836683	0.1	0.185571
24.838350	0.1	0.184714
24.840017	0.1	0.183238
24.841683	0.1	0.181613
24.843350	0.1	0.180476
24.845017	0.1	0.180504
24.846683	0.1	0.181971
24.848350	0.1	0.184467
24.850017	0.1	0.187298
24.851683	0.1	0.190060
24.853350	0.1	0.192304
24.855017	0.1	0.193203
24.856683	0.1	0.192500
24.858350	0.1	0.191219
24.860017	0.1	0.190684
24.861683	0.1	0.191317
24.863350	0.1	0.192868
24.865017	0.1	0.195205
24.866683	0.1	0.198325
24.868350	0.1	0.201520
24.870017	0.1	0.203326
24.871683	0.1	0.202772
24.873350	0.1	0.200481
24.875017	0.1	0.198153
24.876683	0.1	0.197203
24.878350	0.1	0.197985
24.880017	0.1	0.199834
24.881683	0.1	0.201510
24.883350	0.1	0.201762
24.885017	0.1	0.200067
24.886683	0.1	0.196979
24.888350	0.1	0.193901
24.890017	0.1	0.192360
24.891683	0.1	0.192942
24.893350	0.1	0.194800
24.895017	0.1	0.196397
24.896683	0.1	0.196546
24.898350	0.1	0.195233
24.900017	0.1	0.193776
24.901683	0.1	0.193771
24.903350	0.1	0.195783
24.905017	0.1	0.199084
24.906683	0.1	0.202251
24.908350	0.1	0.204202
24.910017	0.1	0.205003
24.911683	0.1	0.205543
24.913350	0.1	0.206716
24.915017	0.1	0.208598
24.916683	0.1	0.210418
24.918350	0.1	0.211229
24.920017	0.1	0.210390
24.921683	0.1	0.207759
24.923350	0.1	0.203974
24.925017	0.1	0.200095
24.926683	0.1	0.196779
24.928350	0.1	0.194418
24.930017	0.1	0.193263
24.931683	0.1	0.192723
24.933350	0.1	0.191843
24.935017	0.1	0.190628
24.936683	0.1	0.189869
24.938350	0.1	0.190069
24.940017	0.1	0.190991
24.941683	0.1	0.191964
24.943350	0.1	0.192663
24.945017	0.1	0.193678
24.946683	0.1	0.195699
24.948350	0.1	0.198549
24.950017	0.1	0.201501
24.951683	0.1	0.203811
24.953350	0.1	0.204640
24.955017	0.1	0.203368
24.956683	0.1	0.200085
24.958350	0.1	0.195648
24.960017	0.1	0.191377
24.961683	0.1	0.188444
24.963350	0.1	0.187219
24.965017	0.1	0.186996
24.966683	0.1	0.186944
24.968350	0.1	0.187159
24.970017	0.1	0.187773
24.971683	0.1	0.188062
24.973350	0.1	0.187559
24.975017	0.1	0.187028
24.976683	0.1	0.187666
24.978350	0.1	0.189571
24.980017	0.1	0.191275
24.981683	0.1	0.191382
24.983350	0.1	0.190130
24.985017	0.1	0.188723
24.986683	0.1	0.187694
24.988350	0.1	0.186563
24.990017	0.1	0.184868
24.991683	0.1	0.182763
24.993350	0.1	0.180630
24.995017	0.1	0.178744
24.996683	0.1	0.177263
24.998350	0.1	0.176197
25.000017	0.1	0.175433
25.001683	0.1	0.174767
25.003350	0.1	0.173892
25.005017	0.1	0.172565
25.006683	0.1	0.170972
25.008350	0.1	0.169771
25.010017	0.1	0.169696
25.011683	0.1	0.171000
25.013350	0.1	0.173305
25.015017	0.1	0.176155
25.016683	0.1	0.179284
25.018350	0.1	0.182036
25.020017	0.1	0.183596
25.021683	0.1	0.183857
25.023350	0.1	0.183349
25.025017	0.1	0.182460
25.026683	0.1	0.181203
25.028350	0.1	0.179461
25.030017	0.1	0.177305
25.031683	0.1	0.175256
25.033350	0.1	0.174069
25.035017	0.1	0.174078
25.036683	0.1	0.175033
25.038350	0.1	0.176160
25.040017	0.1	0.175950
25.041683	0.1	0.173259
25.043350	0.1	0.168825
25.045017	0.1	0.164649
25.046683	0.1	0.162087
25.048350	0.1	0.161263
25.050017	0.1	0.161706
25.051683	0.1	0.162977
25.053350	0.1	0.164746
25.055017	0.1	0.166479
25.056683	0.1	0.167326
25.058350	0.1	0.166851
25.060017	0.1	0.165803
25.061683	0.1	0.165203
25.063350	0.1	0.165105
25.065017	0.1	0.164993
25.066683	0.1	0.164537
25.068350	0.1	0.163722
25.070017	0.1	0.162642
25.071683	0.1	0.161189
25.073350	0.1	0.159279
25.075017	0.1	0.157687
25.076683	0.1	0.157496
25.078350	0.1	0.159000
25.080017	0.1	0.161743
25.081683	0.1	0.165026
25.083350	0.1	0.168453
25.085017	0.1	0.172011
25.086683	0.1	0.175289
25.088350	0.1	0.177328
25.090017	0.1	0.177622
25.091683	0.1	0.176583
25.093350	0.1	0.174912
25.095017	0.1	0.172863
25.096683	0.1	0.170702
25.098350	0.1	0.169338
25.100017	0.1	0.169929
25.101683	0.1	0.172835
25.103350	0.1	0.177003
25.105017	0.1	0.180597
25.106683	0.1	0.182237
25.108350	0.1	0.181696
25.110017	0.1	0.179606
25.111683	0.1	0.176840
25.113350	0.1	0.174269
25.115017	0.1	0.172593
25.116683	0.1	0.172057
25.118350	0.1	0.172425
25.120017	0.1	0.173524
25.121683	0.1	0.175619
25.123350	0.1	0.179047
25.125017	0.1	0.183652
25.126683	0.1	0.188700
25.128350	0.1	0.193059
25.130017	0.1	0.195615
25.131683	0.1	0.195699
25.133350	0.1	0.193459
25.135017	0.1	0.189883
25.136683	0.1	0.186353
25.138350	0.1	0.183973
25.140017	0.1	0.182996
25.141683	0.1	0.182772
25.143350	0.1	0.182493
25.145017	0.1	0.181808
25.146683	0.1	0.180923
25.148350	0.1	0.180267
25.150017	0.1	0.180034
25.151683	0.1	0.180029
25.153350	0.1	0.179941
25.155017	0.1	0.179820
25.156683	0.1	0.180174
25.158350	0.1	0.181282
25.160017	0.1	0.182604
25.161683	0.1	0.183391
25.163350	0.1	0.183475
25.165017	0.1	0.182884
25.166683	0.1	0.181412
25.168350	0.1	0.179149
25.170017	0.1	0.176826
25.171683	0.1	0.175079
25.173350	0.1	0.173873
25.175017	0.1	0.172979
25.176683	0.1	0.172560
25.178350	0.1	0.172905
25.180017	0.1	0.173943
25.181683	0.1	0.175098
25.183350	0.1	0.175582
25.185017	0.1	0.175121
25.186683	0.1	0.174125
25.188350	0.1	0.172853
25.190017	0.1	0.171387
25.191683	0.1	0.170632
25.193350	0.1	0.172174
25.195017	0.1	0.176639
25.196683	0.1	0.182730
25.198350	0.1	0.188136
25.200017	0.1	0.191177
25.201683	0.1	0.191508
25.203350	0.1	0.189687
25.205017	0.1	0.186707
25.206683	0.1	0.183610
25.208350	0.1	0.181273
25.210017	0.1	0.180174
25.211683	0.1	0.179997
25.213350	0.1	0.179685
25.215017	0.1	0.178581
25.216683	0.1	0.177184
25.218350	0.1	0.176597
25.220017	0.1	0.177482
25.221683	0.1	0.179242
25.223350	0.1	0.180411
25.225017	0.1	0.180355
25.226683	0.1	0.179973
25.228350	0.1	0.179978
25.230017	0.1	0.179629
25.231683	0.1	0.177696
25.233350	0.1	0.174246
25.235017	0.1	0.170656
25.236683	0.1	0.168332
25.238350	0.1	0.167722
25.240017	0.1	0.168215
25.241683	0.1	0.168798
25.243350	0.1	0.168751
25.245017	0.1	0.167964
25.246683	0.1	0.166860
25.248350	0.1	0.165673
25.250017	0.1	0.164043
25.251683	0.1	0.161934
25.253350	0.1	0.160434
25.255017	0.1	0.160737
25.256683	0.1	0.162967
25.258350	0.1	0.166479
25.260017	0.1	0.170353
25.261683	0.1	0.173380
25.263350	0.1	0.174181
25.265017	0.1	0.171745
25.266683	0.1	0.166311
25.268350	0.1	0.159671
25.270017	0.1	0.154120
25.271683	0.1	0.151284
25.273350	0.1	0.151573
25.275017	0.1	0.154199
25.276683	0.1	0.157659
25.278350	0.1	0.160658
25.280017	0.1	0.162823
25.281683	0.1	0.164318
25.283350	0.1	0.164928
25.285017	0.1	0.163973
25.286683	0.1	0.161123
25.288350	0.1	0.157119
25.290017	0.1	0.153217
25.291683	0.1	0.150120
25.293350	0.1	0.147861
25.295017	0.1	0.146562
25.296683	0.1	0.146497
25.298350	0.1	0.147284
25.300017	0.1	0.147815
25.301683	0.1	0.147279
25.303350	0.1	0.145966
25.305017	0.1	0.145044
25.306683	0.1	0.145659
25.308350	0.1	0.148206
25.310017	0.1	0.152076
25.311683	0.1	0.155992
25.313350	0.1	0.158800
25.315017	0.1	0.160206
25.316683	0.1	0.160872
25.318350	0.1	0.161538
25.320017	0.1	0.161990
25.321683	0.1	0.161328
25.323350	0.1	0.159368
25.325017	0.1	0.157226
25.326683	0.1	0.156178
25.328350	0.1	0.156425
25.330017	0.1	0.157198
25.331683	0.1	0.157510
25.333350	0.1	0.156774
25.335017	0.1	0.155051
25.336683	0.1	0.152802
25.338350	0.1	0.150451
25.340017	0.1	0.148555
25.341683	0.1	0.147922
25.343350	0.1	0.148755
25.345017	0.1	0.150348
25.346683	0.1	0.152010
25.348350	0.1	0.153733
25.350017	0.1	0.155503
25.351683	0.1	0.156681
25.353350	0.1	0.157072
25.355017	0.1	0.157505
25.356683	0.1	0.158590
25.358350	0.1	0.160048
25.360017	0.1	0.161165
25.361683	0.1	0.161254
25.363350	0.1	0.160187
25.365017	0.1	0.158544
25.366683	0.1	0.156951
25.368350	0.1	0.155545
25.370017	0.1	0.154115
25.371683	0.1	0.152732
25.373350	0.1	0.151973
25.375017	0.1	0.152313
25.376683	0.1	0.153542
25.378350	0.1	0.154874
25.380017	0.1	0.155722
25.381683	0.1	0.156104
25.383350	0.1	0.156062
25.385017	0.1	0.155256
25.386683	0.1	0.153482
25.388350	0.1	0.151140
25.390017	0.1	0.149258
25.391683	0.1	0.148937
25.393350	0.1	0.150455
25.395017	0.1	0.153123
25.396683	0.1	0.155889
25.398350	0.1	0.157678
25.400017	0.1	0.157831
25.401683	0.1	0.156485
25.403350	0.1	0.154292
25.405017	0.1	0.151647
25.406683	0.1	0.148620
25.408350	0.1	0.145868
25.410017	0.1	0.144746
25.411683	0.1	0.146097
25.413350	0.1	0.149393
25.415017	0.1	0.153286
25.416683	0.1	0.156700
25.418350	0.1	0.159149
25.420017	0.1	0.160513
25.421683	0.1	0.161193
25.423350	0.1	0.161882
25.425017	0.1	0.162912
25.426683	0.1	0.163731
25.428350	0.1	0.163182
25.430017	0.1	0.160607
25.431683	0.1	0.157035
25.433350	0.1	0.154618
25.435017	0.1	0.154385
25.436683	0.1	0.155354
25.438350	0.1	0.156146
25.440017	0.1	0.156397
25.441683	0.1	0.156476
25.443350	0.1	0.156807
25.445017	0.1	0.157696
25.446683	0.1	0.159210
25.448350	0.1	0.160821
25.450017	0.1	0.161720
25.451683	0.1	0.161682
25.453350	0.1	0.161408
25.455017	0.1	0.161878
25.456683	0.1	0.163401
25.458350	0.1	0.165296
25.460017	0.1	0.166595
25.461683	0.1	0.166758
25.463350	0.1	0.165864
25.465017	0.1	0.164402
25.466683	0.1	0.163079
25.468350	0.1	0.162460
25.470017	0.1	0.162427
25.471683	0.1	0.162357
25.473350	0.1	0.162092
25.475017	0.1	0.162036
25.476683	0.1	0.162213
25.478350	0.1	0.161850
25.480017	0.1	0.160155
25.481683	0.1	0.157198
25.483350	0.1	0.153906
25.485017	0.1	0.151373
25.486683	0.1	0.150464
25.488350	0.1	0.151671
25.490017	0.1	0.154581
25.491683	0.1	0.157524
25.493350	0.1	0.158730
25.495017	0.1	0.158073
25.496683	0.1	0.156960
25.498350	0.1	0.156714
25.500017	0.1	0.157617
25.501683	0.1	0.159331
25.503350	0.1	0.161305
25.505017	0.1	0.162981
25.506683	0.1	0.164150
25.508350	0.1	0.164546
25.510017	0.1	0.163740
25.511683	0.1	0.161971
25.513350	0.1	0.160341
25.515017	0.1	0.159470
25.516683	0.1	0.158669
25.518350	0.1	0.157333
25.520017	0.1	0.156155
25.521683	0.1	0.156099
25.523350	0.1	0.157203
25.525017	0.1	0.159037
25.526683	0.1	0.161268
25.528350	0.1	0.163321
25.530017	0.1	0.164360
25.531683	0.1	0.164029
25.533350	0.1	0.162735
25.535017	0.1	0.161226
25.536683	0.1	0.160285
25.538350	0.1	0.160355
25.540017	0.1	0.161240
25.541683	0.1	0.162330
25.543350	0.1	0.162744
25.545017	0.1	0.161557
25.546683	0.1	0.158697
25.548350	0.1	0.155256
25.550017	0.1	0.152579
25.551683	0.1	0.151470
25.553350	0.1	0.152108
25.555017	0.1	0.154097
25.556683	0.1	0.156760
25.558350	0.1	0.159405
25.560017	0.1	0.161259
25.561683	0.1	0.161803
25.563350	0.1	0.161226
25.565017	0.1	0.159978
25.566683	0.1	0.158246
25.568350	0.1	0.156290
25.570017	0.1	0.154711
25.571683	0.1	0.154250
25.573350	0.1	0.155568
25.575017	0.1	0.158530
25.576683	0.1	0.161733
25.578350	0.1	0.163484
25.580017	0.1	0.163205
25.581683	0.1	0.161603
25.583350	0.1	0.160076
25.585017	0.1	0.159862
25.586683	0.1	0.161151
25.588350	0.1	0.162995
25.590017	0.1	0.164150
25.591683	0.1	0.164346
25.593350	0.1	0.164439
25.595017	0.1	0.165226
25.596683	0.1	0.166614
25.598350	0.1	0.168174
25.600017	0.1	0.169687
25.601683	0.1	0.170791
25.603350	0.1	0.170930
25.605017	0.1	0.170036
25.606683	0.1	0.168667
25.608350	0.1	0.167508
25.610017	0.1	0.167280
25.611683	0.1	0.168686
25.613350	0.1	0.171871
25.615017	0.1	0.176341
25.616683	0.1	0.181166
25.618350	0.1	0.184947
25.620017	0.1	0.186046
25.621683	0.1	0.183727
25.623350	0.1	0.179149
25.625017	0.1	0.174697
25.626683	0.1	0.172229
25.628350	0.1	0.172108
25.630017	0.1	0.173626
25.631683	0.1	0.175885
25.633350	0.1	0.178134
25.635017	0.1	0.179647
25.636683	0.1	0.179815
25.638350	0.1	0.178409
25.640017	0.1	0.175531
25.641683	0.1	0.171806
25.643350	0.1	0.168569
25.645017	0.1	0.166772
25.646683	0.1	0.166055
25.648350	0.1	0.165594
25.650017	0.1	0.165286
25.651683	0.1	0.165324
25.653350	0.1	0.165412
25.655017	0.1	0.165161
25.656683	0.1	0.164378
25.658350	0.1	0.162981
25.660017	0.1	0.161235
25.661683	0.1	0.159880
25.663350	0.1	0.160048
25.665017	0.1	0.162488
25.666683	0.1	0.166614
25.668350	0.1	0.170898
25.670017	0.1	0.173887
25.671683	0.1	0.174572
25.673350	0.1	0.172537
25.675017	0.1	0.168169
25.676683	0.1	0.162558
25.678350	0.1	0.157100
25.680017	0.1	0.152732
25.681683	0.1	0.149594
25.683350	0.1	0.147559
25.685017	0.1	0.146534
25.686683	0.1	0.146399
25.688350	0.1	0.146884
25.690017	0.1	0.147740
25.691683	0.1	0.148872
25.693350	0.1	0.150022
25.695017	0.1	0.150590
25.696683	0.1	0.150437
25.698350	0.1	0.150353
25.700017	0.1	0.151116
25.701683	0.1	0.152304
25.703350	0.1	0.152695
25.705017	0.1	0.151852
25.706683	0.1	0.150483
25.708350	0.1	0.149179
25.710017	0.1	0.148043
25.711683	0.1	0.147298
25.713350	0.1	0.147042
25.715017	0.1	0.146604
25.716683	0.1	0.145189
25.718350	0.1	0.142953
25.720017	0.1	0.140825
25.721683	0.1	0.139377
25.723350	0.1	0.138511
25.725017	0.1	0.138120
25.726683	0.1	0.138474
25.728350	0.1	0.139680
25.730017	0.1	0.141384
25.731683	0.1	0.143060
25.733350	0.1	0.143866
25.735017	0.1	0.142548
25.736683	0.1	0.138590
25.738350	0.1	0.133179
25.740017	0.1	0.127894
25.741683	0.1	0.123037
25.743350	0.1	0.118241
25.745017	0.1	0.113980
25.746683	0.1	0.111349
25.748350	0.1	0.110711
25.750017	0.1	0.111554
25.751683	0.1	0.113160
25.753350	0.1	0.115009
25.755017	0.1	0.116713
25.756683	0.1	0.117812
25.758350	0.1	0.117808
25.760017	0.1	0.116769
25.761683	0.1	0.115652
25.763350	0.1	0.115600
25.765017	0.1	0.117114
25.766683	0.1	0.119563
25.768350	0.1	0.121654
25.770017	0.1	0.122613
25.771683	0.1	0.122692
25.773350	0.1	0.122492
25.775017	0.1	0.122054
25.776683	0.1	0.120858
25.778350	0.1	0.118800
25.780017	0.1	0.116602
25.781683	0.1	0.115298
25.783350	0.1	0.115698
25.785017	0.1	0.117775
25.786683	0.1	0.120411
25.788350	0.1	0.122371
25.790017	0.1	0.123056
25.791683	0.1	0.122166
25.793350	0.1	0.119782
25.795017	0.1	0.116769
25.796683	0.1	0.114362
25.798350	0.1	0.113086
25.800017	0.1	0.112560
25.801683	0.1	0.112574
25.803350	0.1	0.113361
25.805017	0.1	0.114571
25.806683	0.1	0.115200
25.808350	0.1	0.114469
25.810017	0.1	0.112471
25.811683	0.1	0.109980
25.813350	0.1	0.107787
25.815017	0.1	0.106329
25.816683	0.1	0.105598
25.818350	0.1	0.104951
25.820017	0.1	0.103540
25.821683	0.1	0.101235
25.823350	0.1	0.098655
25.825017	0.1	0.096299
25.826683	0.1	0.094185
25.828350	0.1	0.092373
25.830017	0.1	0.091409
25.831683	0.1	0.092043
25.833350	0.1	0.094478
25.835017	0.1	0.097994
25.836683	0.1	0.101272
25.838350	0.1	0.103340
25.840017	0.1	0.104150
25.841683	0.1	0.104387
25.843350	0.1	0.104713
25.845017	0.1	0.105100
25.846683	0.1	0.105300
25.848350	0.1	0.105435
25.850017	0.1	0.105649
25.851683	0.1	0.105952
25.853350	0.1	0.106497
25.855017	0.1	0.107754
25.856683	0.1	0.110362
25.858350	0.1	0.114767
25.860017	0.1	0.120676
25.861683	0.1	0.126851
25.863350	0.1	0.131414
25.865017	0.1	0.132862
25.866683	0.1	0.130991
25.868350	0.1	0.126618
25.870017	0.1	0.121049
25.871683	0.1	0.115726
25.873350	0.1	0.111684
25.875017	0.1	0.109426
25.876683	0.1	0.109086
25.878350	0.1	0.109882
25.880017	0.1	0.110241
25.881683	0.1	0.109072
25.883350	0.1	0.106576
25.885017	0.1	0.103824
25.886683	0.1	0.101812
25.888350	0.1	0.101011
25.890017	0.1	0.101724
25.891683	0.1	0.104066
25.893350	0.1	0.107558
25.895017	0.1	0.111018
25.896683	0.1	0.113137
25.898350	0.1	0.113389
25.900017	0.1	0.112266
25.901683	0.1	0.110744
25.903350	0.1	0.109556
25.905017	0.1	0.108811
25.906683	0.1	0.108215
25.908350	0.1	0.107731
25.910017	0.1	0.107517
25.911683	0.1	0.107354
25.913350	0.1	0.106832
25.915017	0.1	0.106199
25.916683	0.1	0.106124
25.918350	0.1	0.106422
25.920017	0.1	0.106227
25.921683	0.1	0.105486
25.923350	0.1	0.105128
25.925017	0.1	0.105826
25.926683	0.1	0.107456
25.928350	0.1	0.109593
25.930017	0.1	0.112052
25.931683	0.1	0.114795
25.933350	0.1	0.117719
25.935017	0.1	0.120518
25.936683	0.1	0.122669
25.938350	0.1	0.123703
25.940017	0.1	0.123517
25.941683	0.1	0.122353
25.943350	0.1	0.120546
25.945017	0.1	0.118339
25.946683	0.1	0.115708
25.948350	0.1	0.112350
25.950017	0.1	0.108168
25.951683	0.1	0.103931
25.953350	0.1	0.100979
25.955017	0.1	0.099964
25.956683	0.1	0.100173
25.958350	0.1	0.100750
25.960017	0.1	0.101672
25.961683	0.1	0.103004
25.963350	0.1	0.104485
25.965017	0.1	0.106017
25.966683	0.1	0.107666
25.968350	0.1	0.109179
25.970017	0.1	0.110269
25.971683	0.1	0.111088
25.973350	0.1	0.111894
25.975017	0.1	0.112401
25.976683	0.1	0.112043
25.978350	0.1	0.110660
25.980017	0.1	0.108443
25.981683	0.1	0.105770
25.983350	0.1	0.103340
25.985017	0.1	0.101984
25.986683	0.1	0.102082
25.988350	0.1	0.103177
25.990017	0.1	0.104513
25.991683	0.1	0.105677
25.993350	0.1	0.106185
25.995017	0.1	0.105188
25.996683	0.1	0.102120
25.998350	0.1	0.097328
26.000017	0.1	0.091866
26.001683	0.1	0.086902
26.003350	0.1	0.083377
26.005017	0.1	0.082115
26.006683	0.1	0.083391
26.008350	0.1	0.086087
26.010017	0.1	0.088271
26.011683	0.1	0.088862
26.013350	0.1	0.088126
26.015017	0.1	0.087051
26.016683	0.1	0.086487
26.018350	0.1	0.086715
26.020017	0.1	0.087763
26.021683	0.1	0.089831
26.023350	0.1	0.092816
26.025017	0.1	0.095675
26.026683	0.1	0.097165
26.028350	0.1	0.096969
26.030017	0.1	0.095279
26.031683	0.1	0.091949
26.033350	0.1	0.087139
26.035017	0.1	0.082259
26.036683	0.1	0.079479
26.038350	0.1	0.080168
26.040017	0.1	0.083754
26.041683	0.1	0.087963
26.043350	0.1	0.090348
26.045017	0.1	0.090185
26.046683	0.1	0.088867
26.048350	0.1	0.087777
26.050017	0.1	0.086511
26.051683	0.1	0.084070
26.053350	0.1	0.080848
26.055017	0.1	0.078296
26.056683	0.1	0.077467
26.058350	0.1	0.078375
26.060017	0.1	0.079945
26.061683	0.1	0.080517
26.063350	0.1	0.078999
26.065017	0.1	0.075744
26.066683	0.1	0.072233
26.068350	0.1	0.070105
26.070017	0.1	0.070082
26.071683	0.1	0.071414
26.073350	0.1	0.072825
26.075017	0.1	0.073719
26.076683	0.1	0.074082
26.078350	0.1	0.073803
26.080017	0.1	0.072755
26.081683	0.1	0.071195
26.083350	0.1	0.069598
26.085017	0.1	0.068429
26.086683	0.1	0.068080
26.088350	0.1	0.068541
26.090017	0.1	0.069048
26.091683	0.1	0.068401
26.093350	0.1	0.066101
26.095017	0.1	0.062957
26.096683	0.1	0.060326
26.098350	0.1	0.058953
26.100017	0.1	0.059055
26.101683	0.1	0.060820
26.103350	0.1	0.064005
26.105017	0.1	0.067549
26.106683	0.1	0.070315
26.108350	0.1	0.071749
26.110017	0.1	0.071577
26.111683	0.1	0.069789
26.113350	0.1	0.067223
26.115017	0.1	0.065435
26.116683	0.1	0.065519
26.118350	0.1	0.067139
26.120017	0.1	0.068597
26.121683	0.1	0.068177
26.123350	0.1	0.065886
26.125017	0.1	0.063465
26.126683	0.1	0.062524
26.128350	0.1	0.063102
26.130017	0.1	0.064122
26.131683	0.1	0.064834
26.133350	0.1	0.065630
26.135017	0.1	0.067344
26.136683	0.1	0.069807
26.138350	0.1	0.071693
26.140017	0.1	0.071833
26.141683	0.1	0.070087
26.143350	0.1	0.067274
26.145017	0.1	0.064704
26.146683	0.1	0.063241
26.148350	0.1	0.062962
26.150017	0.1	0.063870
26.151683	0.1	0.066063
26.153350	0.1	0.069016
26.155017	0.1	0.071516
26.156683	0.1	0.072429
26.158350	0.1	0.071344
26.160017	0.1	0.068592
26.161683	0.1	0.065151
26.163350	0.1	0.062180
26.165017	0.1	0.060089
26.166683	0.1	0.058613
26.168350	0.1	0.057556
26.170017	0.1	0.056964
26.171683	0.1	0.057267
26.173350	0.1	0.059130
26.175017	0.1	0.062650
26.176683	0.1	0.067186
26.178350	0.1	0.071693
26.180017	0.1	0.074659
26.181683	0.1	0.074445
26.183350	0.1	0.070287
26.185017	0.1	0.063209
26.186683	0.1	0.055991
26.188350	0.1	0.051847
26.190017	0.1	0.052294
26.191683	0.1	0.056271
26.193350	0.1	0.061458
26.195017	0.1	0.066143
26.196683	0.1	0.069868
26.198350	0.1	0.072550
26.200017	0.1	0.073737
26.201683	0.1	0.073276
26.203350	0.1	0.071833
26.205017	0.1	0.070184
26.206683	0.1	0.068629
26.208350	0.1	0.067106
26.210017	0.1	0.065514
26.211683	0.1	0.063921
26.213350	0.1	0.062408
26.215017	0.1	0.060648
26.216683	0.1	0.058371
26.218350	0.1	0.055940
26.220017	0.1	0.054166
26.221683	0.1	0.053598
26.223350	0.1	0.054287
26.225017	0.1	0.055712
26.226683	0.1	0.056918
26.228350	0.1	0.057239
26.230017	0.1	0.056592
26.231683	0.1	0.055083
26.233350	0.1	0.052992
26.235017	0.1	0.050915
26.236683	0.1	0.049556
26.238350	0.1	0.049174
26.240017	0.1	0.049467
26.241683	0.1	0.050180
26.243350	0.1	0.051213
26.245017	0.1	0.052126
26.246683	0.1	0.052089
26.248350	0.1	0.050627
26.250017	0.1	0.047931
26.251683	0.1	0.044773
26.253350	0.1	0.042487
26.255017	0.1	0.042324
26.256683	0.1	0.044494
26.258350	0.1	0.048000
26.260017	0.1	0.051190
26.261683	0.1	0.052960
26.263350	0.1	0.053737
26.265017	0.1	0.054603
26.266683	0.1	0.055758
26.268350	0.1	0.056410
26.270017	0.1	0.055712
26.271683	0.1	0.053518
26.273350	0.1	0.050832
26.275017	0.1	0.049323
26.276683	0.1	0.049644
26.278350	0.1	0.050617
26.280017	0.1	0.050822
26.281683	0.1	0.050184
26.283350	0.1	0.049328
26.285017	0.1	0.048708
26.286683	0.1	0.048624
26.288350	0.1	0.048992
26.290017	0.1	0.049276
26.291683	0.1	0.049216
26.293350	0.1	0.049043
26.295017	0.1	0.049002
26.296683	0.1	0.048880
26.298350	0.1	0.048419
26.300017	0.1	0.047656
26.301683	0.1	0.046422
26.303350	0.1	0.044559
26.305017	0.1	0.042929
26.306683	0.1	0.042794
26.308350	0.1	0.044224
26.310017	0.1	0.045742
26.311683	0.1	0.045653
26.313350	0.1	0.043628
26.315017	0.1	0.041137
26.316683	0.1	0.040019
26.318350	0.1	0.040452
26.320017	0.1	0.040950
26.321683	0.1	0.040564
26.323350	0.1	0.040005
26.325017	0.1	0.040224
26.326683	0.1	0.040974
26.328350	0.1	0.041095
26.330017	0.1	0.039805
26.331683	0.1	0.037327
26.333350	0.1	0.034273
26.335017	0.1	0.031181
26.336683	0.1	0.028675
26.338350	0.1	0.027423
26.340017	0.1	0.027972
26.341683	0.1	0.030440
26.343350	0.1	0.033900
26.345017	0.1	0.036727
26.346683	0.1	0.037826
26.348350	0.1	0.037220
26.350017	0.1	0.035544
26.351683	0.1	0.033197
26.353350	0.1	0.030533
26.355017	0.1	0.028769
26.356683	0.1	0.029476
26.358350	0.1	0.033062
26.360017	0.1	0.038305
26.361683	0.1	0.043232
26.363350	0.1	0.046287
26.365017	0.1	0.047204
26.366683	0.1	0.046920
26.368350	0.1	0.046631
26.370017	0.1	0.046869
26.371683	0.1	0.047102
26.373350	0.1	0.046520
26.375017	0.1	0.045202
26.376683	0.1	0.043656
26.378350	0.1	0.041770
26.380017	0.1	0.039423
26.381683	0.1	0.037174
26.383350	0.1	0.035497
26.385017	0.1	0.034422
26.386683	0.1	0.034049
26.388350	0.1	0.034613
26.390017	0.1	0.035851
26.391683	0.1	0.037020
26.393350	0.1	0.037625
26.395017	0.1	0.037542
26.396683	0.1	0.036568
26.398350	0.1	0.034329
26.400017	0.1	0.030678
26.401683	0.1	0.026389
26.403350	0.1	0.023125
26.405017	0.1	0.022398
26.406683	0.1	0.024592
26.408350	0.1	0.028792
26.410017	0.1	0.033588
26.411683	0.1	0.037919
26.413350	0.1	0.041230
26.415017	0.1	0.043041
26.416683	0.1	0.042538
26.418350	0.1	0.039353
26.420017	0.1	0.034538
26.421683	0.1	0.029909
26.423350	0.1	0.026859
26.425017	0.1	0.026021
26.426683	0.1	0.027386
26.428350	0.1	0.030277
26.430017	0.1	0.033355
26.431683	0.1	0.034980
26.433350	0.1	0.034017
26.435017	0.1	0.030533
26.436683	0.1	0.025770
26.438350	0.1	0.021518
26.440017	0.1	0.019497
26.441683	0.1	0.020512
26.443350	0.1	0.023767
26.445017	0.1	0.027390
26.446683	0.1	0.029998
26.448350	0.1	0.031507
26.450017	0.1	0.032443
26.451683	0.1	0.032857
26.453350	0.1	0.032284
26.455017	0.1	0.030808
26.456683	0.1	0.029267
26.458350	0.1	0.028163
26.460017	0.1	0.027176
26.461683	0.1	0.025993
26.463350	0.1	0.025025
26.465017	0.1	0.024796
26.466683	0.1	0.024913
26.468350	0.1	0.024335
26.470017	0.1	0.022803
26.471683	0.1	0.021313
26.473350	0.1	0.021118
26.475017	0.1	0.022757
26.476683	0.1	0.026170
26.478350	0.1	0.030813
26.480017	0.1	0.035465
26.481683	0.1	0.038436
26.483350	0.1	0.038571
26.485017	0.1	0.036247
26.486683	0.1	0.033225
26.488350	0.1	0.031306
26.490017	0.1	0.030901
26.491683	0.1	0.030943
26.493350	0.1	0.030398
26.495017	0.1	0.029071
26.496683	0.1	0.027143
26.498350	0.1	0.024792
26.500017	0.1	0.022086
26.501683	0.1	0.019292
26.503350	0.1	0.017234
26.505017	0.1	0.016890
26.506683	0.1	0.018617
26.508350	0.1	0.021756
26.510017	0.1	0.024694
26.511683	0.1	0.025639
26.513350	0.1	0.023698
26.515017	0.1	0.019399
26.516683	0.1	0.014324
26.518350	0.1	0.010035
26.520017	0.1	0.007274
26.521683	0.1	0.006072
26.523350	0.1	0.006282
26.525017	0.1	0.007697
26.526683	0.1	0.009798
26.528350	0.1	0.011767
26.530017	0.1	0.012959
26.531683	0.1	0.013183
26.533350	0.1	0.012564
26.535017	0.1	0.011409
26.536683	0.1	0.010203
26.538350	0.1	0.009597
26.540017	0.1	0.010235
26.541683	0.1	0.012177
26.543350	0.1	0.014533
26.545017	0.1	0.015935
26.546683	0.1	0.015530
26.548350	0.1	0.013644
26.550017	0.1	0.011427
26.551683	0.1	0.009844
26.553350	0.1	0.009472
26.555017	0.1	0.010757
26.556683	0.1	0.013327
26.558350	0.1	0.015711
26.560017	0.1	0.016675
26.561683	0.1	0.016261
26.563350	0.1	0.015106
26.565017	0.1	0.013569
26.566683	0.1	0.011781
26.568350	0.1	0.010012
26.570017	0.1	0.008666
26.571683	0.1	0.008107
26.573350	0.1	0.008419
26.575017	0.1	0.009388
26.576683	0.1	0.010808
26.578350	0.1	0.012708
26.580017	0.1	0.015185
26.581683	0.1	0.018151
26.583350	0.1	0.020959
26.585017	0.1	0.022682
26.586683	0.1	0.023027
26.588350	0.1	0.022491
26.590017	0.1	0.021607
26.591683	0.1	0.020289
26.593350	0.1	0.018254
26.595017	0.1	0.015520
26.596683	0.1	0.012391
26.598350	0.1	0.009281
26.600017	0.1	0.006636
26.601683	0.1	0.004796
26.603350	0.1	0.004093
26.605017	0.1	0.004834
26.606683	0.1	0.007069
26.608350	0.1	0.010347
26.610017	0.1	0.013784
26.611683	0.1	0.016666
26.613350	0.1	0.018878
26.615017	0.1	0.020554
26.616683	0.1	0.021579
26.618350	0.1	0.021681
26.620017	0.1	0.020992
26.621683	0.1	0.020275
26.623350	0.1	0.020270
26.625017	0.1	0.020857
26.626683	0.1	0.021178
26.628350	0.1	0.020727
26.630017	0.1	0.019823
26.631683	0.1	0.019078
26.633350	0.1	0.018943
26.635017	0.1	0.019530
26.636683	0.1	0.020335
26.638350	0.1	0.020955
26.640017	0.1	0.021714
26.641683	0.1	0.022883
26.643350	0.1	0.023940
26.645017	0.1	0.024051
26.646683	0.1	0.022789
26.648350	0.1	0.020363
26.650017	0.1	0.017155
26.651683	0.1	0.013504
26.653350	0.1	0.010240
26.655017	0.1	0.008680
26.656683	0.1	0.009588
26.658350	0.1	0.012466
26.660017	0.1	0.016084
26.661683	0.1	0.019418
26.663350	0.1	0.021700
26.665017	0.1	0.022356
26.666683	0.1	0.021406
26.668350	0.1	0.019558
26.670017	0.1	0.017718
26.671683	0.1	0.016564
26.673350	0.1	0.016340
26.675017	0.1	0.016671
26.676683	0.1	0.016638
26.678350	0.1	0.015376
26.680017	0.1	0.012894
26.681683	0.1	0.010296
26.683350	0.1	0.008801
26.685017	0.1	0.008806
26.686683	0.1	0.010054
26.688350	0.1	0.012121
26.690017	0.1	0.014515
26.691683	0.1	0.016512
26.693350	0.1	0.017248
26.695017	0.1	0.016261
26.696683	0.1	0.013621
26.698350	0.1	0.009807
26.700017	0.1	0.005956
26.701683	0.1	0.003702
26.703350	0.1	0.004210
26.705017	0.1	0.007432
26.706683	0.1	0.012079
26.708350	0.1	0.016429
26.710017	0.1	0.019409
26.711683	0.1	0.020606
26.713350	0.1	0.019865
26.715017	0.1	0.017830
26.716683	0.1	0.016093
26.718350	0.1	0.016107
26.720017	0.1	0.018268
26.721683	0.1	0.021886
26.723350	0.1	0.025383
26.725017	0.1	0.027171
26.726683	0.1	0.026827
26.728350	0.1	0.025341
26.730017	0.1	0.024168
26.731683	0.1	0.024238
26.733350	0.1	0.025411
26.735017	0.1	0.026491
26.736683	0.1	0.025849
26.738350	0.1	0.022347
26.740017	0.1	0.015949
26.741683	0.1	0.007828
26.743350	0.1	-0.000014
26.745017	0.1	-0.005420
26.746683	0.1	-0.007101
26.748350	0.1	-0.005495
26.750017	0.1	-0.002547
26.751683	0.1	-0.000251
26.753350	0.1	0.000480
26.755017	0.1	-0.000224
26.756683	0.1	-0.001541
26.758350	0.1	-0.002561
26.760017	0.1	-0.002822
26.761683	0.1	-0.002105
26.763350	0.1	-0.000317
26.765017	0.1	0.001867
26.766683	0.1	0.003204
26.768350	0.1	0.002868
26.770017	0.1	0.000880
26.771683	0.1	-0.001993
26.773350	0.1	-0.004871
26.775017	0.1	-0.007222
26.776683	0.1	-0.008354
26.778350	0.1	-0.007586
26.780017	0.1	-0.005253
26.781683	0.1	-0.002459
26.783350	0.1	-0.000279
26.785017	0.1	0.000582
26.786683	0.1	-0.000065
26.788350	0.1	-0.001816
26.790017	0.1	-0.003944
26.791683	0.1	-0.005630
26.793350	0.1	-0.006221
26.795017	0.1	-0.005630
26.796683	0.1	-0.004349
26.798350	0.1	-0.002831
26.800017	0.1	-0.001113
26.801683	0.1	0.000605
26.803350	0.1	0.001485
26.805017	0.1	0.000941
26.806683	0.1	-0.000508
26.808350	0.1	-0.002086
26.810017	0.1	-0.003842
26.811683	0.1	-0.005998
26.813350	0.1	-0.008103
26.815017	0.1	-0.009472
26.816683	0.1	-0.010026
26.818350	0.1	-0.009951
26.820017	0.1	-0.008987
26.821683	0.1	-0.006752
26.823350	0.1	-0.003474
26.825017	0.1	-0.000265
26.826683	0.1	0.001453
26.828350	0.1	0.001108
26.830017	0.1	-0.000661
26.831683	0.1	-0.002757
26.833350	0.1	-0.004144
26.835017	0.1	-0.004200
26.836683	0.1	-0.003348
26.838350	0.1	-0.002962
26.840017	0.1	-0.004298
26.841683	0.1	-0.007665
26.843350	0.1	-0.012438
26.845017	0.1	-0.017639
26.846683	0.1	-0.022389
26.848350	0.1	-0.025555
26.850017	0.1	-0.025746
26.851683	0.1	-0.022403
26.853350	0.1	-0.016349
26.855017	0.1	-0.009350
26.856683	0.1	-0.003329
26.858350	0.1	0.000447
26.860017	0.1	0.001676
26.861683	0.1	0.000549
26.863350	0.1	-0.002552
26.865017	0.1	-0.006766
26.866683	0.1	-0.010533
26.868350	0.1	-0.012307
26.870017	0.1	-0.011860
26.871683	0.1	-0.010356
26.873350	0.1	-0.009132
26.875017	0.1	-0.008792
26.876683	0.1	-0.009248
26.878350	0.1	-0.009770
26.880017	0.1	-0.009257
26.881683	0.1	-0.007232
26.883350	0.1	-0.004191
26.885017	0.1	-0.001048
26.886683	0.1	0.001346
26.888350	0.1	0.002598
26.890017	0.1	0.002910
26.891683	0.1	0.002435
26.893350	0.1	0.000931
26.895017	0.1	-0.001593
26.896683	0.1	-0.004373
26.898350	0.1	-0.006664
26.900017	0.1	-0.008671
26.901683	0.1	-0.011292
26.903350	0.1	-0.014869
26.905017	0.1	-0.018599
26.906683	0.1	-0.021337
26.908350	0.1	-0.022654
26.910017	0.1	-0.022859
26.911683	0.1	-0.022431
26.913350	0.1	-0.021774
26.915017	0.1	-0.021346
26.916683	0.1	-0.021770
26.918350	0.1	-0.023586
26.920017	0.1	-0.026398
26.921683	0.1	-0.028671
26.923350	0.1	-0.028815
26.925017	0.1	-0.026450
26.926683	0.1	-0.022650
26.928350	0.1	-0.019004
26.930017	0.1	-0.016456
26.931683	0.1	-0.015111
26.933350	0.1	-0.014571
26.935017	0.1	-0.014231
26.936683	0.1	-0.013569
26.938350	0.1	-0.012298
26.940017	0.1	-0.010412
26.941683	0.1	-0.008326
26.943350	0.1	-0.006817
26.945017	0.1	-0.006459
26.946683	0.1	-0.007180
26.948350	0.1	-0.008279
26.950017	0.1	-0.008862
26.951683	0.1	-0.008661
26.953350	0.1	-0.008303
26.955017	0.1	-0.008410
26.956683	0.1	-0.009253
26.958350	0.1	-0.011139
26.960017	0.1	-0.014259
26.961683	0.1	-0.018165
26.963350	0.1	-0.021765
26.965017	0.1	-0.023851
26.966683	0.1	-0.024089
26.968350	0.1	-0.023399
26.970017	0.1	-0.022934
26.971683	0.1	-0.023176
26.973350	0.1	-0.024433
26.975017	0.1	-0.026897
26.976683	0.1	-0.029849
26.978350	0.1	-0.032028
26.980017	0.1	-0.032634
26.981683	0.1	-0.031749
26.983350	0.1	-0.030259
26.985017	0.1	-0.029486
26.986683	0.1	-0.030245
26.988350	0.1	-0.032131
26.990017	0.1	-0.033965
26.991683	0.1	-0.034864
26.993350	0.1	-0.034710
26.995017	0.1	-0.033700
26.996683	0.1	-0.032177
26.998350	0.1	-0.031111
27.000017	0.1	-0.031576
27.001683	0.1	-0.033453
27.003350	0.1	-0.035558
27.005017	0.1	-0.036703
27.006683	0.1	-0.036308
27.008350	0.1	-0.034482
27.010017	0.1	-0.031730
27.011683	0.1	-0.028578
27.013350	0.1	-0.025444
27.015017	0.1	-0.022599
27.016683	0.1	-0.020363
27.018350	0.1	-0.019195
27.020017	0.1	-0.019334
27.021683	0.1	-0.020415
27.023350	0.1	-0.021444
27.025017	0.1	-0.021658
27.026683	0.1	-0.021439
27.028350	0.1	-0.021933
27.030017	0.1	-0.023786
27.031683	0.1	-0.026538
27.033350	0.1	-0.029081
27.035017	0.1	-0.030296
27.036683	0.1	-0.029565
27.038350	0.1	-0.027129
27.040017	0.1	-0.024140
27.041683	0.1	-0.022249
27.043350	0.1	-0.022613
27.045017	0.1	-0.025057
27.046683	0.1	-0.028335
27.048350	0.1	-0.031390
27.050017	0.1	-0.034226
27.051683	0.1	-0.037211
27.053350	0.1	-0.039781
27.055017	0.1	-0.040694
27.056683	0.1	-0.039539
27.058350	0.1	-0.037085
27.060017	0.1	-0.034259
27.061683	0.1	-0.031833
27.063350	0.1	-0.030803
27.065017	0.1	-0.031679
27.066683	0.1	-0.033798
27.068350	0.1	-0.036210
27.070017	0.1	-0.038510
27.071683	0.1	-0.040373
27.073350	0.1	-0.041071
27.075017	0.1	-0.040177
27.076683	0.1	-0.038352
27.078350	0.1	-0.036969
27.080017	0.1	-0.036936
27.081683	0.1	-0.038226
27.083350	0.1	-0.040312
27.085017	0.1	-0.042394
27.086683	0.1	-0.043414
27.088350	0.1	-0.042850
27.090017	0.1	-0.041421
27.091683	0.1	-0.040303
27.093350	0.1	-0.039856
27.095017	0.1	-0.039539
27.096683	0.1	-0.038771
27.098350	0.1	-0.037672
27.100017	0.1	-0.036992
27.101683	0.1	-0.037318
27.103350	0.1	-0.038682
27.105017	0.1	-0.040731
27.106683	0.1	-0.042855
27.108350	0.1	-0.044378
27.110017	0.1	-0.044685
27.111683	0.1	-0.043251
27.113350	0.1	-0.040098
27.115017	0.1	-0.036047
27.116683	0.1	-0.032354
27.118350	0.1	-0.029961
27.120017	0.1	-0.029313
27.121683	0.1	-0.030492
27.123350	0.1	-0.032834
27.125017	0.1	-0.035120
27.126683	0.1	-0.036601
27.128350	0.1	-0.037276
27.130017	0.1	-0.037397
27.131683	0.1	-0.037244
27.133350	0.1	-0.037234
27.135017	0.1	-0.037849
27.136683	0.1	-0.039320
27.138350	0.1	-0.041532
27.140017	0.1	-0.043963
27.141683	0.1	-0.045667
27.143350	0.1	-0.045868
27.145017	0.1	-0.044620
27.146683	0.1	-0.042790
27.148350	0.1	-0.041430
27.150017	0.1	-0.041258
27.151683	0.1	-0.042049
27.153350	0.1	-0.042687
27.155017	0.1	-0.042524
27.156683	0.1	-0.042184
27.158350	0.1	-0.042571
27.160017	0.1	-0.043893
27.161683	0.1	-0.045686
27.163350	0.1	-0.047325
27.165017	0.1	-0.048210
27.166683	0.1	-0.047823
27.168350	0.1	-0.046059
27.170017	0.1	-0.043251
27.171683	0.1	-0.040079
27.173350	0.1	-0.037649
27.175017	0.1	-0.036811
27.176683	0.1	-0.037537
27.178350	0.1	-0.039358
27.180017	0.1	-0.041714
27.181683	0.1	-0.043898
27.183350	0.1	-0.045313
27.185017	0.1	-0.045802
27.186683	0.1	-0.045160
27.188350	0.1	-0.042766
27.190017	0.1	-0.038766
27.191683	0.1	-0.034934
27.193350	0.1	-0.033099
27.195017	0.1	-0.033346
27.196683	0.1	-0.034412
27.198350	0.1	-0.035209
27.200017	0.1	-0.035539
27.201683	0.1	-0.036112
27.203350	0.1	-0.037998
27.205017	0.1	-0.041449
27.206683	0.1	-0.045113
27.208350	0.1	-0.047078
27.210017	0.1	-0.046724
27.211683	0.1	-0.044890
27.213350	0.1	-0.042249
27.215017	0.1	-0.038738
27.216683	0.1	-0.034650
27.218350	0.1	-0.030850
27.220017	0.1	-0.028037
27.221683	0.1	-0.026501
27.223350	0.1	-0.026571
27.225017	0.1	-0.028387
27.226683	0.1	-0.031153
27.228350	0.1	-0.033565
27.230017	0.1	-0.034985
27.231683	0.1	-0.035772
27.233350	0.1	-0.036568
27.235017	0.1	-0.037486
27.236683	0.1	-0.037891
27.238350	0.1	-0.037276
27.240017	0.1	-0.036201
27.241683	0.1	-0.035795
27.243350	0.1	-0.036568
27.245017	0.1	-0.038133
27.246683	0.1	-0.039851
27.248350	0.1	-0.041160
27.250017	0.1	-0.041574
27.251683	0.1	-0.040946
27.253350	0.1	-0.039707
27.255017	0.1	-0.038655
27.256683	0.1	-0.038366
27.258350	0.1	-0.038613
27.260017	0.1	-0.038515
27.261683	0.1	-0.037700
27.263350	0.1	-0.036862
27.265017	0.1	-0.036852
27.266683	0.1	-0.037812
27.268350	0.1	-0.039102
27.270017	0.1	-0.039791
27.271683	0.1	-0.039376
27.273350	0.1	-0.038003
27.275017	0.1	-0.036275
27.276683	0.1	-0.035013
27.278350	0.1	-0.034817
27.280017	0.1	-0.035740
27.281683	0.1	-0.037448
27.283350	0.1	-0.039400
27.285017	0.1	-0.040955
27.286683	0.1	-0.041677
27.288350	0.1	-0.041602
27.290017	0.1	-0.041183
27.291683	0.1	-0.041095
27.293350	0.1	-0.041905
27.295017	0.1	-0.043740
27.296683	0.1	-0.046468
27.298350	0.1	-0.049970
27.300017	0.1	-0.053509
27.301683	0.1	-0.055558
27.303350	0.1	-0.054962
27.305017	0.1	-0.052103
27.306683	0.1	-0.048890
27.308350	0.1	-0.047400
27.310017	0.1	-0.048266
27.311683	0.1	-0.050454
27.313350	0.1	-0.052638
27.315017	0.1	-0.054198
27.316683	0.1	-0.054981
27.318350	0.1	-0.055064
27.320017	0.1	-0.055013
27.321683	0.1	-0.055553
27.323350	0.1	-0.056671
27.325017	0.1	-0.057872
27.326683	0.1	-0.059018
27.328350	0.1	-0.060238
27.330017	0.1	-0.061393
27.331683	0.1	-0.062082
27.333350	0.1	-0.062119
27.335017	0.1	-0.061742
27.336683	0.1	-0.061360
27.338350	0.1	-0.061430
27.340017	0.1	-0.062156
27.341683	0.1	-0.063293
27.343350	0.1	-0.064136
27.345017	0.1	-0.063754
27.346683	0.1	-0.061677
27.348350	0.1	-0.058408
27.350017	0.1	-0.054957
27.351683	0.1	-0.052145
27.353350	0.1	-0.050585
27.355017	0.1	-0.050636
27.356683	0.1	-0.052336
27.358350	0.1	-0.055316
27.360017	0.1	-0.058701
27.361683	0.1	-0.061695
27.363350	0.1	-0.064340
27.365017	0.1	-0.067237
27.366683	0.1	-0.070618
27.368350	0.1	-0.073891
27.370017	0.1	-0.075824
27.371683	0.1	-0.075349
27.373350	0.1	-0.072611
27.375017	0.1	-0.068974
27.376683	0.1	-0.066045
27.378350	0.1	-0.064927
27.380017	0.1	-0.065900
27.381683	0.1	-0.068424
27.383350	0.1	-0.071679
27.385017	0.1	-0.075055
27.386683	0.1	-0.077831
27.388350	0.1	-0.079232
27.390017	0.1	-0.079158
27.391683	0.1	-0.078161
27.393350	0.1	-0.076629
27.395017	0.1	-0.074608
27.396683	0.1	-0.072340
27.398350	0.1	-0.070385
27.400017	0.1	-0.069118
27.401683	0.1	-0.068471
27.403350	0.1	-0.068066
27.405017	0.1	-0.067647
27.406683	0.1	-0.067600
27.408350	0.1	-0.068629
27.410017	0.1	-0.070878
27.411683	0.1	-0.073840
27.413350	0.1	-0.077044
27.415017	0.1	-0.080206
27.416683	0.1	-0.082972
27.418350	0.1	-0.084769
27.420017	0.1	-0.084988
27.421683	0.1	-0.083582
27.423350	0.1	-0.081328
27.425017	0.1	-0.079293
27.426683	0.1	-0.078329
27.428350	0.1	-0.078576
27.430017	0.1	-0.079153
27.431683	0.1	-0.079097
27.433350	0.1	-0.078650
27.435017	0.1	-0.078799
27.436683	0.1	-0.079968
27.438350	0.1	-0.081607
27.440017	0.1	-0.082841
27.441683	0.1	-0.083307
27.443350	0.1	-0.083512
27.445017	0.1	-0.084168
27.446683	0.1	-0.085365
27.448350	0.1	-0.086776
27.450017	0.1	-0.088275
27.451683	0.1	-0.089947
27.453350	0.1	-0.091838
27.455017	0.1	-0.094040
27.456683	0.1	-0.096504
27.458350	0.1	-0.098343
27.460017	0.1	-0.098264
27.461683	0.1	-0.096019
27.463350	0.1	-0.092466
27.465017	0.1	-0.088448
27.466683	0.1	-0.084373
27.468350	0.1	-0.080434
27.470017	0.1	-0.076871
27.471683	0.1	-0.074417
27.473350	0.1	-0.073952
27.475017	0.1	-0.075307
27.476683	0.1	-0.077132
27.478350	0.1	-0.078483
27.480017	0.1	-0.079805
27.481683	0.1	-0.081994
27.483350	0.1	-0.085067
27.485017	0.1	-0.088071
27.486683	0.1	-0.089975
27.488350	0.1	-0.090469
27.490017	0.1	-0.090161
27.491683	0.1	-0.090064
27.493350	0.1	-0.090641
27.495017	0.1	-0.091530
27.496683	0.1	-0.092387
27.498350	0.1	-0.093509
27.500017	0.1	-0.095535
27.501683	0.1	-0.098422
27.503350	0.1	-0.100890
27.505017	0.1	-0.101272
27.506683	0.1	-0.099116
27.508350	0.1	-0.095633
27.510017	0.1	-0.092490
27.511683	0.1	-0.090552
27.513350	0.1	-0.089919
27.515017	0.1	-0.090473
27.516683	0.1	-0.091912
27.518350	0.1	-0.093472
27.520017	0.1	-0.094078
27.521683	0.1	-0.093286
27.523350	0.1	-0.092019
27.525017	0.1	-0.091768
27.526683	0.1	-0.092792
27.528350	0.1	-0.093924
27.530017	0.1	-0.093961
27.531683	0.1	-0.092532
27.533350	0.1	-0.090287
27.535017	0.1	-0.088383
27.536683	0.1	-0.087437
27.538350	0.1	-0.087344
27.540017	0.1	-0.088061
27.541683	0.1	-0.089593
27.543350	0.1	-0.091242
27.545017	0.1	-0.091628
27.546683	0.1	-0.089724
27.548350	0.1	-0.085770
27.550017	0.1	-0.081635
27.551683	0.1	-0.079656
27.553350	0.1	-0.080648
27.555017	0.1	-0.083395
27.556683	0.1	-0.086194
27.558350	0.1	-0.088410
27.560017	0.1	-0.090562
27.561683	0.1	-0.093146
27.563350	0.1	-0.095894
27.565017	0.1	-0.098259
27.566683	0.1	-0.100075
27.568350	0.1	-0.101416
27.570017	0.1	-0.102324
27.571683	0.1	-0.102813
27.573350	0.1	-0.103037
27.575017	0.1	-0.103237
27.576683	0.1	-0.103456
27.578350	0.1	-0.103470
27.580017	0.1	-0.103144
27.581683	0.1	-0.102422
27.583350	0.1	-0.101076
27.585017	0.1	-0.098897
27.586683	0.1	-0.096094
27.588350	0.1	-0.093491
27.590017	0.1	-0.092085
27.591683	0.1	-0.092206
27.593350	0.1	-0.093109
27.595017	0.1	-0.093607
27.596683	0.1	-0.093011
27.598350	0.1	-0.091419
27.600017	0.1	-0.089710
27.601683	0.1	-0.089067
27.603350	0.1	-0.090003
27.605017	0.1	-0.092164
27.606683	0.1	-0.094739
27.608350	0.1	-0.096695
27.610017	0.1	-0.097617
27.611683	0.1	-0.098045
27.613350	0.1	-0.098520
27.615017	0.1	-0.098739
27.616683	0.1	-0.098036
27.618350	0.1	-0.096364
27.620017	0.1	-0.094660
27.621683	0.1	-0.094282
27.623350	0.1	-0.095987
27.625017	0.1	-0.099181
27.626683	0.1	-0.102250
27.628350	0.1	-0.103889
27.630017	0.1	-0.103936
27.631683	0.1	-0.103200
27.633350	0.1	-0.102697
27.635017	0.1	-0.102771
27.636683	0.1	-0.103093
27.638350	0.1	-0.103591
27.640017	0.1	-0.104597
27.641683	0.1	-0.106357
27.643350	0.1	-0.108853
27.645017	0.1	-0.111414
27.646683	0.1	-0.112560
27.648350	0.1	-0.111018
27.650017	0.1	-0.107172
27.651683	0.1	-0.102809
27.653350	0.1	-0.099214
27.655017	0.1	-0.096168
27.656683	0.1	-0.092941
27.658350	0.1	-0.089658
27.660017	0.1	-0.087414
27.661683	0.1	-0.087554
27.663350	0.1	-0.090720
27.665017	0.1	-0.096057
27.666683	0.1	-0.101575
27.668350	0.1	-0.105826
27.670017	0.1	-0.108513
27.671683	0.1	-0.109361
27.673350	0.1	-0.107884
27.675017	0.1	-0.104606
27.676683	0.1	-0.101333
27.678350	0.1	-0.099987
27.680017	0.1	-0.101342
27.681683	0.1	-0.104490
27.683350	0.1	-0.107540
27.685017	0.1	-0.109049
27.686683	0.1	-0.108429
27.688350	0.1	-0.105519
27.690017	0.1	-0.100974
27.691683	0.1	-0.097081
27.693350	0.1	-0.096550
27.695017	0.1	-0.099987
27.696683	0.1	-0.105505
27.698350	0.1	-0.110716
27.700017	0.1	-0.114222
27.701683	0.1	-0.115647
27.703350	0.1	-0.115386
27.705017	0.1	-0.114134
27.706683	0.1	-0.112201
27.708350	0.1	-0.109691
27.710017	0.1	-0.107232
27.711683	0.1	-0.105677
27.713350	0.1	-0.105281
27.715017	0.1	-0.105514
27.716683	0.1	-0.105393
27.718350	0.1	-0.104317
27.720017	0.1	-0.102799
27.721683	0.1	-0.101901
27.723350	0.1	-0.102157
27.725017	0.1	-0.103340
27.726683	0.1	-0.105081
27.728350	0.1	-0.107270
27.730017	0.1	-0.109542
27.731683	0.1	-0.111326
27.733350	0.1	-0.112648
27.735017	0.1	-0.114092
27.736683	0.1	-0.116033
27.738350	0.1	-0.118436
27.740017	0.1	-0.120974
27.741683	0.1	-0.123051
27.743350	0.1	-0.124159
27.745017	0.1	-0.124192
27.746683	0.1	-0.123270
27.748350	0.1	-0.121435
27.750017	0.1	-0.118595
27.751683	0.1	-0.114706
27.753350	0.1	-0.110166
27.755017	0.1	-0.106008
27.756683	0.1	-0.103298
27.758350	0.1	-0.102599
27.760017	0.1	-0.104168
27.761683	0.1	-0.107912
27.763350	0.1	-0.112620
27.765017	0.1	-0.116243
27.766683	0.1	-0.117533
27.768350	0.1	-0.116909
27.770017	0.1	-0.115642
27.771683	0.1	-0.114939
27.773350	0.1	-0.115619
27.775017	0.1	-0.117677
27.776683	0.1	-0.119884
27.778350	0.1	-0.120569
27.780017	0.1	-0.119191
27.781683	0.1	-0.116909
27.783350	0.1	-0.115200
27.785017	0.1	-0.114390
27.786683	0.1	-0.113891
27.788350	0.1	-0.113477
27.790017	0.1	-0.113780
27.791683	0.1	-0.115549
27.793350	0.1	-0.118529
27.795017	0.1	-0.121198
27.796683	0.1	-0.121901
27.798350	0.1	-0.120108
27.800017	0.1	-0.116774
27.801683	0.1	-0.113780
27.803350	0.1	-0.112890
27.805017	0.1	-0.114674
27.806683	0.1	-0.117826
27.808350	0.1	-0.119898
27.810017	0.1	-0.119200
27.811683	0.1	-0.116122
27.813350	0.1	-0.112513
27.815017	0.1	-0.109863
27.816683	0.1	-0.108248
27.818350	0.1	-0.106813
27.820017	0.1	-0.104988
27.821683	0.1	-0.103465
27.823350	0.1	-0.103596
27.825017	0.1	-0.105826
27.826683	0.1	-0.109165
27.828350	0.1	-0.111805
27.830017	0.1	-0.112490
27.831683	0.1	-0.111908
27.833350	0.1	-0.112150
27.835017	0.1	-0.114427
27.836683	0.1	-0.117901
27.838350	0.1	-0.120974
27.840017	0.1	-0.123070
27.841683	0.1	-0.124555
27.843350	0.1	-0.125645
27.845017	0.1	-0.126115
27.846683	0.1	-0.125710
27.848350	0.1	-0.124667
27.850017	0.1	-0.123945
27.851683	0.1	-0.124257
27.853350	0.1	-0.125216
27.855017	0.1	-0.125892
27.856683	0.1	-0.125743
27.858350	0.1	-0.124807
27.860017	0.1	-0.123344
27.861683	0.1	-0.121621
27.863350	0.1	-0.120178
27.865017	0.1	-0.119642
27.866683	0.1	-0.119931
27.868350	0.1	-0.120057
27.870017	0.1	-0.119139
27.871683	0.1	-0.117510
27.873350	0.1	-0.116499
27.875017	0.1	-0.117184
27.876683	0.1	-0.119139
27.878350	0.1	-0.120616
27.880017	0.1	-0.120276
27.881683	0.1	-0.118213
27.883350	0.1	-0.115391
27.885017	0.1	-0.112802
27.886683	0.1	-0.111279
27.888350	0.1	-0.111419
27.890017	0.1	-0.113216
27.891683	0.1	-0.115884
27.893350	0.1	-0.118478
27.895017	0.1	-0.120527
27.896683	0.1	-0.122078
27.898350	0.1	-0.123205
27.900017	0.1	-0.123596
27.901683	0.1	-0.123223
27.903350	0.1	-0.122869
27.905017	0.1	-0.123349
27.906683	0.1	-0.124746
27.908350	0.1	-0.126418
27.910017	0.1	-0.127614
27.911683	0.1	-0.128038
27.913350	0.1	-0.127675
27.915017	0.1	-0.126534
27.916683	0.1	-0.125049
27.918350	0.1	-0.124187
27.920017	0.1	-0.124816
27.921683	0.1	-0.126972
27.923350	0.1	-0.130148
27.925017	0.1	-0.133789
27.926683	0.1	-0.137398
27.928350	0.1	-0.140551
27.930017	0.1	-0.142972
27.931683	0.1	-0.144490
27.933350	0.1	-0.144676
27.935017	0.1	-0.143130
27.936683	0.1	-0.140150
27.938350	0.1	-0.136951
27.940017	0.1	-0.135014
27.941683	0.1	-0.135107
27.943350	0.1	-0.136993
27.945017	0.1	-0.140034
27.946683	0.1	-0.143596
27.948350	0.1	-0.146655
27.950017	0.1	-0.147838
27.951683	0.1	-0.146567
27.953350	0.1	-0.143624
27.955017	0.1	-0.140225
27.956683	0.1	-0.137100
27.958350	0.1	-0.134734
27.960017	0.1	-0.133817
27.961683	0.1	-0.134697
27.963350	0.1	-0.136979
27.965017	0.1	-0.139908
27.966683	0.1	-0.142683
27.968350	0.1	-0.144518
27.970017	0.1	-0.145007
27.971683	0.1	-0.144509
27.973350	0.1	-0.143941
27.975017	0.1	-0.144159
27.976683	0.1	-0.145268
27.978350	0.1	-0.146460
27.980017	0.1	-0.146795
27.981683	0.1	-0.146287
27.983350	0.1	-0.146143
27.985017	0.1	-0.147489
27.986683	0.1	-0.149929
27.988350	0.1	-0.151782
27.990017	0.1	-0.151675
27.991683	0.1	-0.149691
27.993350	0.1	-0.147326
27.995017	0.1	-0.146213
27.996683	0.1	-0.146823
27.998350	0.1	-0.148467
28.000017	0.1	-0.150171
28.001683	0.1	-0.151219
28.003350	0.1	-0.151261
28.005017	0.1	-0.150469
28.006683	0.1	-0.149207
28.008350	0.1	-0.147596
28.010017	0.1	-0.145878
28.011683	0.1	-0.144946
28.013350	0.1	-0.145878
28.015017	0.1	-0.149044
28.016683	0.1	-0.153687
28.018350	0.1	-0.157994
28.020017	0.1	-0.159829
28.021683	0.1	-0.158325
28.023350	0.1	-0.154688
28.025017	0.1	-0.150790
28.026683	0.1	-0.147666
28.028350	0.1	-0.145617
28.030017	0.1	-0.144946
28.031683	0.1	-0.145896
28.033350	0.1	-0.148020
28.035017	0.1	-0.150139
28.036683	0.1	-0.151056
28.038350	0.1	-0.150199
28.040017	0.1	-0.147624
28.041683	0.1	-0.143661
28.043350	0.1	-0.138986
28.045017	0.1	-0.135181
28.046683	0.1	-0.134208
28.048350	0.1	-0.136769
28.050017	0.1	-0.141696
28.051683	0.1	-0.146753
28.053350	0.1	-0.149920
28.055017	0.1	-0.150474
28.056683	0.1	-0.148998
28.058350	0.1	-0.146865
28.060017	0.1	-0.145538
28.061683	0.1	-0.145533
28.063350	0.1	-0.146176
28.065017	0.1	-0.146925
28.066683	0.1	-0.148281
28.068350	0.1	-0.150846
28.070017	0.1	-0.154325
28.071683	0.1	-0.157701
28.073350	0.1	-0.160122
28.075017	0.1	-0.161319
28.076683	0.1	-0.161207
28.078350	0.1	-0.159699
28.080017	0.1	-0.157254
28.081683	0.1	-0.154721
28.083350	0.1	-0.152518
28.085017	0.1	-0.150725
28.086683	0.1	-0.149440
28.088350	0.1	-0.148788
28.090017	0.1	-0.148793
28.091683	0.1	-0.149501
28.093350	0.1	-0.151042
28.095017	0.1	-0.153254
28.096683	0.1	-0.155293
28.098350	0.1	-0.156094
28.100017	0.1	-0.155340
28.101683	0.1	-0.153622
28.103350	0.1	-0.151698
28.105017	0.1	-0.149896
28.106683	0.1	-0.148397
28.108350	0.1	-0.147605
28.110017	0.1	-0.147903
28.111683	0.1	-0.149412
28.113350	0.1	-0.151852
28.115017	0.1	-0.154399
28.116683	0.1	-0.156057
28.118350	0.1	-0.156565
28.120017	0.1	-0.156448
28.121683	0.1	-0.156146
28.123350	0.1	-0.155689
28.125017	0.1	-0.154921
28.126683	0.1	-0.153701
28.128350	0.1	-0.152378
28.130017	0.1	-0.151866
28.131683	0.1	-0.152644
28.133350	0.1	-0.154139
28.135017	0.1	-0.155601
28.136683	0.1	-0.156984
28.138350	0.1	-0.158446
28.140017	0.1	-0.159736
28.141683	0.1	-0.160360
28.143350	0.1	-0.160160
28.145017	0.1	-0.159666
28.146683	0.1	-0.159624
28.148350	0.1	-0.160304
28.150017	0.1	-0.161706
28.151683	0.1	-0.163838
28.153350	0.1	-0.166367
28.155017	0.1	-0.168574
28.156683	0.1	-0.169869
28.158350	0.1	-0.170195
28.160017	0.1	-0.170339
28.161683	0.1	-0.171317
28.163350	0.1	-0.173086
28.165017	0.1	-0.174511
28.166683	0.1	-0.174642
28.168350	0.1	-0.173361
28.170017	0.1	-0.171028
28.171683	0.1	-0.168188
28.173350	0.1	-0.165496
28.175017	0.1	-0.163554
28.176683	0.1	-0.162651
28.178350	0.1	-0.162702
28.180017	0.1	-0.163335
28.181683	0.1	-0.163927
28.183350	0.1	-0.163829
28.185017	0.1	-0.163014
28.186683	0.1	-0.162236
28.188350	0.1	-0.162199
28.190017	0.1	-0.162954
28.191683	0.1	-0.164192
28.193350	0.1	-0.165584
28.195017	0.1	-0.166842
28.196683	0.1	-0.167768
28.198350	0.1	-0.168369
28.200017	0.1	-0.168891
28.201683	0.1	-0.169845
28.203350	0.1	-0.171475
28.205017	0.1	-0.173198
28.206683	0.1	-0.174255
28.208350	0.1	-0.174637
28.210017	0.1	-0.174725
28.211683	0.1	-0.174753
28.213350	0.1	-0.174730
28.215017	0.1	-0.174283
28.216683	0.1	-0.172881
28.218350	0.1	-0.170614
28.220017	0.1	-0.168481
28.221683	0.1	-0.167834
28.223350	0.1	-0.169324
28.225017	0.1	-0.172360
28.226683	0.1	-0.175689
28.228350	0.1	-0.178260
28.230017	0.1	-0.179615
28.231683	0.1	-0.179745
28.233350	0.1	-0.178940
28.235017	0.1	-0.177752
28.236683	0.1	-0.176798
28.238350	0.1	-0.176462
28.240017	0.1	-0.176802
28.241683	0.1	-0.177450
28.243350	0.1	-0.177743
28.245017	0.1	-0.177389
28.246683	0.1	-0.176555
28.248350	0.1	-0.175354
28.250017	0.1	-0.174092
28.251683	0.1	-0.173561
28.253350	0.1	-0.174358
28.255017	0.1	-0.176169
28.256683	0.1	-0.177822
28.258350	0.1	-0.178060
28.260017	0.1	-0.176551
28.261683	0.1	-0.174246
28.263350	0.1	-0.172197
28.265017	0.1	-0.170511
28.266683	0.1	-0.169091
28.268350	0.1	-0.168537
28.270017	0.1	-0.169496
28.271683	0.1	-0.171764
28.273350	0.1	-0.174465
28.275017	0.1	-0.176602
28.276683	0.1	-0.177273
28.278350	0.1	-0.175699
28.280017	0.1	-0.171899
28.281683	0.1	-0.167629
28.283350	0.1	-0.165431
28.285017	0.1	-0.166269
28.286683	0.1	-0.168919
28.288350	0.1	-0.171433
28.290017	0.1	-0.172541
28.291683	0.1	-0.172067
28.293350	0.1	-0.170567
28.295017	0.1	-0.168914
28.296683	0.1	-0.167899
28.298350	0.1	-0.167852
28.300017	0.1	-0.168597
28.301683	0.1	-0.169701
28.303350	0.1	-0.170786
28.305017	0.1	-0.171484
28.306683	0.1	-0.171512
28.308350	0.1	-0.171019
28.310017	0.1	-0.170497
28.311683	0.1	-0.170120
28.313350	0.1	-0.169873
28.315017	0.1	-0.169803
28.316683	0.1	-0.169449
28.318350	0.1	-0.167941
28.320017	0.1	-0.165268
28.321683	0.1	-0.162581
28.323350	0.1	-0.160942
28.325017	0.1	-0.160323
28.326683	0.1	-0.160132
28.328350	0.1	-0.159824
28.330017	0.1	-0.158991
28.331683	0.1	-0.157924
28.333350	0.1	-0.157710
28.335017	0.1	-0.158926
28.336683	0.1	-0.161007
28.338350	0.1	-0.163093
28.340017	0.1	-0.164821
28.341683	0.1	-0.166381
28.343350	0.1	-0.167759
28.345017	0.1	-0.168015
28.346683	0.1	-0.166120
28.348350	0.1	-0.162586
28.350017	0.1	-0.159433
28.351683	0.1	-0.158292
28.353350	0.1	-0.159335
28.355017	0.1	-0.161626
28.356683	0.1	-0.164034
28.358350	0.1	-0.166125
28.360017	0.1	-0.168243
28.361683	0.1	-0.170404
28.363350	0.1	-0.171838
28.365017	0.1	-0.172188
28.366683	0.1	-0.172271
28.368350	0.1	-0.172975
28.370017	0.1	-0.174236
28.371683	0.1	-0.175713
28.373350	0.1	-0.177277
28.375017	0.1	-0.178609
28.376683	0.1	-0.179433
28.378350	0.1	-0.180122
28.380017	0.1	-0.181277
28.381683	0.1	-0.182656
28.383350	0.1	-0.183322
28.385017	0.1	-0.182884
28.386683	0.1	-0.181897
28.388350	0.1	-0.181110
28.390017	0.1	-0.180779
28.391683	0.1	-0.180500
28.393350	0.1	-0.179806
28.395017	0.1	-0.178898
28.396683	0.1	-0.178623
28.398350	0.1	-0.179657
28.400017	0.1	-0.181864
28.401683	0.1	-0.184430
28.403350	0.1	-0.186446
28.405017	0.1	-0.187424
28.406683	0.1	-0.187252
28.408350	0.1	-0.185738
28.410017	0.1	-0.182744
28.411683	0.1	-0.178767
28.413350	0.1	-0.174982
28.415017	0.1	-0.172849
28.416683	0.1	-0.173585
28.418350	0.1	-0.177519
28.420017	0.1	-0.183997
28.421683	0.1	-0.191634
28.423350	0.1	-0.198521
28.425017	0.1	-0.202940
28.426683	0.1	-0.204341
28.428350	0.1	-0.203578
28.430017	0.1	-0.202074
28.431683	0.1	-0.200910
28.433350	0.1	-0.200733
28.435017	0.1	-0.201655
28.436683	0.1	-0.203094
28.438350	0.1	-0.204057
28.440017	0.1	-0.203578
28.441683	0.1	-0.201138
28.443350	0.1	-0.197203
28.445017	0.1	-0.193147
28.446683	0.1	-0.190176
28.448350	0.1	-0.188658
28.450017	0.1	-0.188439
28.451683	0.1	-0.189184
28.453350	0.1	-0.190409
28.455017	0.1	-0.191787
28.456683	0.1	-0.193380
28.458350	0.1	-0.195331
28.460017	0.1	-0.197678
28.461683	0.1	-0.200388
28.463350	0.1	-0.203149
28.465017	0.1	-0.205301
28.466683	0.1	-0.206190
28.468350	0.1	-0.205645
28.470017	0.1	-0.204081
28.471683	0.1	-0.202013
28.473350	0.1	-0.199792
28.475017	0.1	-0.197934
28.476683	0.1	-0.197147
28.478350	0.1	-0.197757
28.480017	0.1	-0.199382
28.481683	0.1	-0.201240
28.483350	0.1	-0.202712
28.485017	0.1	-0.203531
28.486683	0.1	-0.203773
28.488350	0.1	-0.203564
28.490017	0.1	-0.202884
28.491683	0.1	-0.201766
28.493350	0.1	-0.200551
28.495017	0.1	-0.199741
28.496683	0.1	-0.199722
28.498350	0.1	-0.200514
28.500017	0.1	-0.201701
28.501683	0.1	-0.202628
28.503350	0.1	-0.202707
28.505017	0.1	-0.201613
28.506683	0.1	-0.199405
28.508350	0.1	-0.196528
28.510017	0.1	-0.193547
28.511683	0.1	-0.190912
28.513350	0.1	-0.188863
28.515017	0.1	-0.187685
28.516683	0.1	-0.188062
28.518350	0.1	-0.190539
28.520017	0.1	-0.194488
28.521683	0.1	-0.198246
28.523350	0.1	-0.200439
28.525017	0.1	-0.200616
28.526683	0.1	-0.199047
28.528350	0.1	-0.196490
28.530017	0.1	-0.194167
28.531683	0.1	-0.193166
28.533350	0.1	-0.193468
28.535017	0.1	-0.194036
28.536683	0.1	-0.194176
28.538350	0.1	-0.193999
28.540017	0.1	-0.193692
28.541683	0.1	-0.193156
28.543350	0.1	-0.192607
28.545017	0.1	-0.192295
28.546683	0.1	-0.191778
28.548350	0.1	-0.190707
28.550017	0.1	-0.189715
28.551683	0.1	-0.189561
28.553350	0.1	-0.190400
28.555017	0.1	-0.191969
28.556683	0.1	-0.193925
28.558350	0.1	-0.196020
28.560017	0.1	-0.197827
28.561683	0.1	-0.198819
28.563350	0.1	-0.199000
28.565017	0.1	-0.199098
28.566683	0.1	-0.199885
28.568350	0.1	-0.201445
28.570017	0.1	-0.203117
28.571683	0.1	-0.204025
28.573350	0.1	-0.203764
28.575017	0.1	-0.202740
28.576683	0.1	-0.201669
28.578350	0.1	-0.201012
28.580017	0.1	-0.200933
28.581683	0.1	-0.201357
28.583350	0.1	-0.201967
28.585017	0.1	-0.202302
28.586683	0.1	-0.201836
28.588350	0.1	-0.200244
28.590017	0.1	-0.197687
28.591683	0.1	-0.194865
28.593350	0.1	-0.192747
28.595017	0.1	-0.191829
28.596683	0.1	-0.191741
28.598350	0.1	-0.191904
28.600017	0.1	-0.192602
28.601683	0.1	-0.194940
28.603350	0.1	-0.199601
28.605017	0.1	-0.205729
28.606683	0.1	-0.211280
28.608350	0.1	-0.214605
28.610017	0.1	-0.215392
28.611683	0.1	-0.214390
28.613350	0.1	-0.212849
28.615017	0.1	-0.212085
28.616683	0.1	-0.212812
28.618350	0.1	-0.214702
28.620017	0.1	-0.216928
28.621683	0.1	-0.218870
28.623350	0.1	-0.219909
28.625017	0.1	-0.219494
28.626683	0.1	-0.218018
28.628350	0.1	-0.216700
28.630017	0.1	-0.216253
28.631683	0.1	-0.216574
28.633350	0.1	-0.217487
28.635017	0.1	-0.218796
28.636683	0.1	-0.220044
28.638350	0.1	-0.220742
28.640017	0.1	-0.220770
28.641683	0.1	-0.220649
28.643350	0.1	-0.221222
28.645017	0.1	-0.222791
28.646683	0.1	-0.224733
28.648350	0.1	-0.225967
28.650017	0.1	-0.225687
28.651683	0.1	-0.223867
28.653350	0.1	-0.221129
28.655017	0.1	-0.218260
28.656683	0.1	-0.216127
28.658350	0.1	-0.215587
28.660017	0.1	-0.216984
28.661683	0.1	-0.219825
28.663350	0.1	-0.223038
28.665017	0.1	-0.225510
28.666683	0.1	-0.226549
28.668350	0.1	-0.225818
28.670017	0.1	-0.223308
28.671683	0.1	-0.219825
28.673350	0.1	-0.216835
28.675017	0.1	-0.215461
28.676683	0.1	-0.215764
28.678350	0.1	-0.216849
28.680017	0.1	-0.217855
28.681683	0.1	-0.218744
28.683350	0.1	-0.219727
28.685017	0.1	-0.220765
28.686683	0.1	-0.221664
28.688350	0.1	-0.222051
28.690017	0.1	-0.221794
28.691683	0.1	-0.221566
28.693350	0.1	-0.222386
28.695017	0.1	-0.224453
28.696683	0.1	-0.226856
28.698350	0.1	-0.228565
28.700017	0.1	-0.229133
28.701683	0.1	-0.228537
28.703350	0.1	-0.227201
28.705017	0.1	-0.226218
28.706683	0.1	-0.226628
28.708350	0.1	-0.228439
28.710017	0.1	-0.230796
28.711683	0.1	-0.232519
28.713350	0.1	-0.232547
28.715017	0.1	-0.230530
28.716683	0.1	-0.227075
28.718350	0.1	-0.223480
28.720017	0.1	-0.221124
28.721683	0.1	-0.220439
28.723350	0.1	-0.220593
28.725017	0.1	-0.220728
28.726683	0.1	-0.220966
28.728350	0.1	-0.221683
28.730017	0.1	-0.222730
28.731683	0.1	-0.223671
28.733350	0.1	-0.224365
28.735017	0.1	-0.225022
28.736683	0.1	-0.226097
28.738350	0.1	-0.228183
28.740017	0.1	-0.231336
28.741683	0.1	-0.234642
28.743350	0.1	-0.237012
28.745017	0.1	-0.238116
28.746683	0.1	-0.238335
28.748350	0.1	-0.238190
28.750017	0.1	-0.238009
28.751683	0.1	-0.237967
28.753350	0.1	-0.238018
28.755017	0.1	-0.237692
28.756683	0.1	-0.236635
28.758350	0.1	-0.235247
28.760017	0.1	-0.234414
28.761683	0.1	-0.234428
28.763350	0.1	-0.234679
28.765017	0.1	-0.234130
28.766683	0.1	-0.231750
28.768350	0.1	-0.227364
28.770017	0.1	-0.222228
28.771683	0.1	-0.218139
28.773350	0.1	-0.216234
28.775017	0.1	-0.216532
28.776683	0.1	-0.217981
28.778350	0.1	-0.219108
28.780017	0.1	-0.219243
28.781683	0.1	-0.218865
28.783350	0.1	-0.218782
28.785017	0.1	-0.219326
28.786683	0.1	-0.220370
28.788350	0.1	-0.221776
28.790017	0.1	-0.223676
28.791683	0.1	-0.226218
28.793350	0.1	-0.228849
28.795017	0.1	-0.230335
28.796683	0.1	-0.229995
28.798350	0.1	-0.228244
28.800017	0.1	-0.225930
28.801683	0.1	-0.223792
28.803350	0.1	-0.222144
28.805017	0.1	-0.220616
28.806683	0.1	-0.218563
28.808350	0.1	-0.215997
28.810017	0.1	-0.213874
28.811683	0.1	-0.213082
28.813350	0.1	-0.213841
28.815017	0.1	-0.215927
28.816683	0.1	-0.218749
28.818350	0.1	-0.221361
28.820017	0.1	-0.222898
28.821683	0.1	-0.223126
28.823350	0.1	-0.222628
28.825017	0.1	-0.222218
28.826683	0.1	-0.222004
28.828350	0.1	-0.221413
28.830017	0.1	-0.220132
28.831683	0.1	-0.218824
28.833350	0.1	-0.218693
28.835017	0.1	-0.220602
28.836683	0.1	-0.224393
28.838350	0.1	-0.228947
28.840017	0.1	-0.232784
28.841683	0.1	-0.234912
28.843350	0.1	-0.235317
28.845017	0.1	-0.234707
28.846683	0.1	-0.233762
28.848350	0.1	-0.232528
28.850017	0.1	-0.230595
28.851683	0.1	-0.227964
28.853350	0.1	-0.225431
28.855017	0.1	-0.223937
28.856683	0.1	-0.223797
28.858350	0.1	-0.224686
28.860017	0.1	-0.226102
28.861683	0.1	-0.227503
28.863350	0.1	-0.228337
28.865017	0.1	-0.228486
28.866683	0.1	-0.228579
28.868350	0.1	-0.229864
28.870017	0.1	-0.233343
28.871683	0.1	-0.238782
28.873350	0.1	-0.244533
28.875017	0.1	-0.248426
28.876683	0.1	-0.249264
28.878350	0.1	-0.247760
28.880017	0.1	-0.245734
28.881683	0.1	-0.244607
28.883350	0.1	-0.244612
28.885017	0.1	-0.245199
28.886683	0.1	-0.246041
28.888350	0.1	-0.247341
28.890017	0.1	-0.248975
28.891683	0.1	-0.250307
28.893350	0.1	-0.250847
28.895017	0.1	-0.250353
28.896683	0.1	-0.248882
28.898350	0.1	-0.247126
28.900017	0.1	-0.245920
28.901683	0.1	-0.245483
28.903350	0.1	-0.245608
28.905017	0.1	-0.246428
28.906683	0.1	-0.248486
28.908350	0.1	-0.251792
28.910017	0.1	-0.255383
28.911683	0.1	-0.258135
28.913350	0.1	-0.259285
28.915017	0.1	-0.258479
28.916683	0.1	-0.256118
28.918350	0.1	-0.253217
28.920017	0.1	-0.250782
28.921683	0.1	-0.249655
28.923350	0.1	-0.250465
28.925017	0.1	-0.252831
28.926683	0.1	-0.255322
28.928350	0.1	-0.256565
28.930017	0.1	-0.255690
28.931683	0.1	-0.252519
28.933350	0.1	-0.248076
28.935017	0.1	-0.244309
28.936683	0.1	-0.242926
28.938350	0.1	-0.244551
28.940017	0.1	-0.248556
28.941683	0.1	-0.253338
28.943350	0.1	-0.257352
28.945017	0.1	-0.259955
28.946683	0.1	-0.261250
28.948350	0.1	-0.261376
28.950017	0.1	-0.260491
28.951683	0.1	-0.259061
28.953350	0.1	-0.257832
28.955017	0.1	-0.257608
28.956683	0.1	-0.259075
28.958350	0.1	-0.262121
28.960017	0.1	-0.265446
28.961683	0.1	-0.267620
28.963350	0.1	-0.268146
28.965017	0.1	-0.267271
28.966683	0.1	-0.265408
28.968350	0.1	-0.262926
28.970017	0.1	-0.260579
28.971683	0.1	-0.259634
28.973350	0.1	-0.260393
28.975017	0.1	-0.261487
28.976683	0.1	-0.261613
28.978350	0.1	-0.260854
28.980017	0.1	-0.260067
28.981683	0.1	-0.260058
28.983350	0.1	-0.261003
28.985017	0.1	-0.262307
28.986683	0.1	-0.263331
28.988350	0.1	-0.264212
28.990017	0.1	-0.265231
28.991683	0.1	-0.265762
28.993350	0.1	-0.264612
28.995017	0.1	-0.261338
28.996683	0.1	-0.256933
28.998350	0.1	-0.253143
29.000017	0.1	-0.250819
29.001683	0.1	-0.249329
29.003350	0.1	-0.247816
29.005017	0.1	-0.246251
29.006683	0.1	-0.245380
29.008350	0.1	-0.245883
29.010017	0.1	-0.247387
29.011683	0.1	-0.248961
29.013350	0.1	-0.250381
29.015017	0.1	-0.251932
29.016683	0.1	-0.253539
29.018350	0.1	-0.254712
29.020017	0.1	-0.255103
29.021683	0.1	-0.254908
29.023350	0.1	-0.254693
29.025017	0.1	-0.254610
29.026683	0.1	-0.254130
29.028350	0.1	-0.252863
29.030017	0.1	-0.251229
29.031683	0.1	-0.249753
29.033350	0.1	-0.248118
29.035017	0.1	-0.245827
29.036683	0.1	-0.243294
29.038350	0.1	-0.241534
29.040017	0.1	-0.241157
29.041683	0.1	-0.241995
29.043350	0.1	-0.243266
[truncated: 256,972 more chars]
