# Supplementary material for: Fade into you: genetic control of pigmentation patterns in red-flesh apple (Malus domestica)
Source: Front Plant Sci. 2025 Jan 13;15:1462545. doi: 10.3389/fpls.2024.1462545 (PMC11770013; doi:10.3389/fpls.2024.1462545)
Supplement: Supplementary file 4 [file DataSheet1.zip › CR B2EXT250NM/CR B2EXT250NM.txt]

URL	chrom://thermo-pfav3ojr/ChromeleonLocal/Instrument Data/Vanquish_MS/Dimitri/VALEMA/Pierre/Echantillons 03-04-24.seq/155.smp/EXT250NM.channel/EXT250NM.chm
Channel	EXT250NM

Injection Information:
Data Vault	ChromeleonLocal
Sequence	Echantillons 03-04-24
Name	CR B2
Number	12
Position	B:B3
Comment	colonne SB-AQ MeOH+5%AA
Processing Method	Quantitative
Instrument Method	VALEMA test separation GRAQ 4
Type	Unknown
Status	Finished
Inject Time	4/4/2024 2:13:18 AM +02:00
Volume (µl)	10.0000
Dilution Factor	1.0000
Weight	1.0000

Chromatogram Data Information:
Time Min. (min)	0.001700
Time Max. (min)	47.000033
Data Points	28200
Detector	UV
Generating Data System	Chromeleon 7.3.2.10759
Exporting Data System	Chromeleon 7.3.2.0
Operator	Administrator
Signal Quantity	Absorbance
Signal Unit	mAU
Signal Min.	-0.717223
Signal Max.	496.693283
Channel	EXT250NM
Driver Name	VDAD.dll
Channel Type	Evaluation
Min. Step (s)	0.1
Max. Step (s)	0.1
Average Step (s)	0.1

Signal Parameter Information:
Signal Info	WVL:250 nm

Chromatogram Data:
Time (min)	Step (s)	Value (mAU)
0.001700	n.a.	0.000000
0.003367	0.1	-0.000060
0.005033	0.1	-0.000179
0.006700	0.1	-0.000477
0.008367	0.1	-0.000715
0.010033	0.1	-0.000834
0.011700	0.1	-0.000656
0.013367	0.1	-0.000596
0.015033	0.1	-0.001729
0.016700	0.1	-0.005305
0.018367	0.1	-0.011086
0.020033	0.1	-0.017524
0.021700	0.1	-0.022948
0.023367	0.1	-0.027001
0.025033	0.1	-0.029743
0.026700	0.1	-0.031233
0.028367	0.1	-0.031590
0.030033	0.1	-0.031292
0.031700	0.1	-0.030696
0.033367	0.1	-0.029683
0.035033	0.1	-0.028610
0.036700	0.1	-0.027597
0.038367	0.1	-0.026703
0.040033	0.1	-0.026405
0.041700	0.1	-0.027895
0.043367	0.1	-0.031769
0.045033	0.1	-0.036836
0.046700	0.1	-0.040412
0.048367	0.1	-0.039876
0.050033	0.1	-0.034273
0.051700	0.1	-0.025451
0.053367	0.1	-0.016630
0.055033	0.1	-0.009894
0.056700	0.1	-0.005543
0.058367	0.1	-0.002980
0.060033	0.1	-0.001788
0.061700	0.1	-0.001669
0.063367	0.1	-0.001669
0.065033	0.1	-0.001132
0.066700	0.1	-0.000179
0.068367	0.1	0.000954
0.070033	0.1	0.002265
0.071700	0.1	0.003815
0.073367	0.1	0.005662
0.075033	0.1	0.007987
0.076700	0.1	0.010490
0.078367	0.1	0.012994
0.080033	0.1	0.015259
0.081700	0.1	0.017285
0.083367	0.1	0.018537
0.085033	0.1	0.018716
0.086700	0.1	0.018358
0.088367	0.1	0.018060
0.090033	0.1	0.017941
0.091700	0.1	0.017464
0.093367	0.1	0.016034
0.095033	0.1	0.012815
0.096700	0.1	0.007808
0.098367	0.1	0.002265
0.100033	0.1	-0.001490
0.101700	0.1	-0.001967
0.103367	0.1	0.000417
0.105033	0.1	0.003695
0.106700	0.1	0.005782
0.108367	0.1	0.006020
0.110033	0.1	0.005305
0.111700	0.1	0.005364
0.113367	0.1	0.007749
0.115033	0.1	0.011683
0.116700	0.1	0.014603
0.118367	0.1	0.014424
0.120033	0.1	0.011325
0.121700	0.1	0.007629
0.123367	0.1	0.005305
0.125033	0.1	0.003994
0.126700	0.1	0.002444
0.128367	0.1	0.001252
0.130033	0.1	0.001550
0.131700	0.1	0.003338
0.133367	0.1	0.005305
0.135033	0.1	0.006557
0.136700	0.1	0.007093
0.138367	0.1	0.006616
0.140033	0.1	0.004530
0.141700	0.1	0.001132
0.143367	0.1	-0.002325
0.145033	0.1	-0.004947
0.146700	0.1	-0.006258
0.148367	0.1	-0.005901
0.150033	0.1	-0.004113
0.151700	0.1	-0.001609
0.153367	0.1	0.000715
0.155033	0.1	0.001967
0.156700	0.1	0.002146
0.158367	0.1	0.001967
0.160033	0.1	0.001609
0.161700	0.1	0.001073
0.163367	0.1	-0.000060
0.165033	0.1	-0.001848
0.166700	0.1	-0.003517
0.168367	0.1	-0.003576
0.170033	0.1	-0.001311
0.171700	0.1	0.002205
0.173367	0.1	0.004709
0.175033	0.1	0.004590
0.176700	0.1	0.002086
0.178367	0.1	-0.001073
0.180033	0.1	-0.003576
0.181700	0.1	-0.004649
0.183367	0.1	-0.003934
0.185033	0.1	-0.001848
0.186700	0.1	0.000119
0.188367	0.1	0.000358
0.190033	0.1	-0.001967
0.191700	0.1	-0.005960
0.193367	0.1	-0.009775
0.195033	0.1	-0.011742
0.196700	0.1	-0.011206
0.198367	0.1	-0.007927
0.200033	0.1	-0.002861
0.201700	0.1	0.002027
0.203367	0.1	0.005066
0.205033	0.1	0.005424
0.206700	0.1	0.002921
0.208367	0.1	-0.001848
0.210033	0.1	-0.007272
0.211700	0.1	-0.011325
0.213367	0.1	-0.012696
0.215033	0.1	-0.011504
0.216700	0.1	-0.009060
0.218367	0.1	-0.006974
0.220033	0.1	-0.005901
0.221700	0.1	-0.005305
0.223367	0.1	-0.004768
0.225033	0.1	-0.004947
0.226700	0.1	-0.005960
0.228367	0.1	-0.007570
0.230033	0.1	-0.009179
0.231700	0.1	-0.010252
0.233367	0.1	-0.010908
0.235033	0.1	-0.011444
0.236700	0.1	-0.011921
0.238367	0.1	-0.012040
0.240033	0.1	-0.011265
0.241700	0.1	-0.009179
0.243367	0.1	-0.006020
0.245033	0.1	-0.002801
0.246700	0.1	-0.001490
0.248367	0.1	-0.004053
0.250033	0.1	-0.009477
0.251700	0.1	-0.014722
0.253367	0.1	-0.017166
0.255033	0.1	-0.016153
0.256700	0.1	-0.011742
0.258367	0.1	-0.005484
0.260033	0.1	-0.000358
0.261700	0.1	0.001431
0.263367	0.1	-0.000238
0.265033	0.1	-0.003099
0.266700	0.1	-0.004470
0.268367	0.1	-0.003576
0.270033	0.1	-0.002027
0.271700	0.1	-0.002384
0.273367	0.1	-0.005782
0.275033	0.1	-0.011563
0.276700	0.1	-0.017464
0.278367	0.1	-0.021517
0.280033	0.1	-0.023246
0.281700	0.1	-0.022769
0.283367	0.1	-0.020266
0.285033	0.1	-0.016212
0.286700	0.1	-0.011325
0.288367	0.1	-0.006855
0.290033	0.1	-0.003994
0.291700	0.1	-0.003099
0.293367	0.1	-0.003934
0.295033	0.1	-0.005841
0.296700	0.1	-0.007927
0.298367	0.1	-0.009835
0.300033	0.1	-0.012338
0.301700	0.1	-0.015914
0.303367	0.1	-0.019491
0.305033	0.1	-0.022054
0.306700	0.1	-0.023603
0.308367	0.1	-0.024140
0.310033	0.1	-0.023127
0.311700	0.1	-0.019789
0.313367	0.1	-0.014305
0.315033	0.1	-0.007629
0.316700	0.1	-0.000954
0.318367	0.1	0.004947
0.320033	0.1	0.009358
0.321700	0.1	0.011086
0.323367	0.1	0.009120
0.325033	0.1	0.003636
0.326700	0.1	-0.003278
0.328367	0.1	-0.009418
0.330033	0.1	-0.013649
0.331700	0.1	-0.015795
0.333367	0.1	-0.015616
0.335033	0.1	-0.013411
0.336700	0.1	-0.010967
0.338367	0.1	-0.010192
0.340033	0.1	-0.011027
0.341700	0.1	-0.012219
0.343367	0.1	-0.013232
0.345033	0.1	-0.013947
0.346700	0.1	-0.014305
0.348367	0.1	-0.013292
0.350033	0.1	-0.010669
0.351700	0.1	-0.007451
0.353367	0.1	-0.004828
0.355033	0.1	-0.003278
0.356700	0.1	-0.002563
0.358367	0.1	-0.002205
0.360033	0.1	-0.002503
0.361700	0.1	-0.004172
0.363367	0.1	-0.007272
0.365033	0.1	-0.011146
0.366700	0.1	-0.014901
0.368367	0.1	-0.018001
0.370033	0.1	-0.020266
0.371700	0.1	-0.021219
0.373367	0.1	-0.020444
0.375033	0.1	-0.018239
0.376700	0.1	-0.015438
0.378367	0.1	-0.012875
0.380033	0.1	-0.011325
0.381700	0.1	-0.011384
0.383367	0.1	-0.012457
0.385033	0.1	-0.013292
0.386700	0.1	-0.012994
0.388367	0.1	-0.011802
0.390033	0.1	-0.010371
0.391700	0.1	-0.009418
0.393367	0.1	-0.009477
0.395033	0.1	-0.010550
0.396700	0.1	-0.011742
0.398367	0.1	-0.012934
0.400033	0.1	-0.014603
0.401700	0.1	-0.016809
0.403367	0.1	-0.018537
0.405033	0.1	-0.018775
0.406700	0.1	-0.017166
0.408367	0.1	-0.014603
0.410033	0.1	-0.012696
0.411700	0.1	-0.012577
0.413367	0.1	-0.013828
0.415033	0.1	-0.015020
0.416700	0.1	-0.015199
0.418367	0.1	-0.014663
0.420033	0.1	-0.014663
0.421700	0.1	-0.015974
0.423367	0.1	-0.017762
0.425033	0.1	-0.018001
0.426700	0.1	-0.015676
0.428367	0.1	-0.011683
0.430033	0.1	-0.007868
0.431700	0.1	-0.005603
0.433367	0.1	-0.005186
0.435033	0.1	-0.005901
0.436700	0.1	-0.006676
0.438367	0.1	-0.007093
0.440033	0.1	-0.007689
0.441700	0.1	-0.009239
0.443367	0.1	-0.011265
0.445033	0.1	-0.012219
0.446700	0.1	-0.011742
0.448367	0.1	-0.011384
0.450033	0.1	-0.012457
0.451700	0.1	-0.014663
0.453367	0.1	-0.016928
0.455033	0.1	-0.018477
0.456700	0.1	-0.019073
0.458367	0.1	-0.019550
0.460033	0.1	-0.020504
0.461700	0.1	-0.021338
0.463367	0.1	-0.020981
0.465033	0.1	-0.019133
0.466700	0.1	-0.016570
0.468367	0.1	-0.014484
0.470033	0.1	-0.013113
0.471700	0.1	-0.011981
0.473367	0.1	-0.010490
0.475033	0.1	-0.009418
0.476700	0.1	-0.010192
0.478367	0.1	-0.012934
0.480033	0.1	-0.016332
0.481700	0.1	-0.019550
0.483367	0.1	-0.022531
0.485033	0.1	-0.025153
0.486700	0.1	-0.027061
0.488367	0.1	-0.028312
0.490033	0.1	-0.028849
0.491700	0.1	-0.029147
0.493367	0.1	-0.029087
0.495033	0.1	-0.028729
0.496700	0.1	-0.028372
0.498367	0.1	-0.028074
0.500033	0.1	-0.027418
0.501700	0.1	-0.026047
0.503367	0.1	-0.024974
0.505033	0.1	-0.025570
0.506700	0.1	-0.027955
0.508367	0.1	-0.030756
0.510033	0.1	-0.032663
0.511700	0.1	-0.033557
0.513367	0.1	-0.034213
0.515033	0.1	-0.035107
0.516700	0.1	-0.035882
0.518367	0.1	-0.035822
0.520033	0.1	-0.034809
0.521700	0.1	-0.033140
0.523367	0.1	-0.031412
0.525033	0.1	-0.029445
0.526700	0.1	-0.026822
0.528367	0.1	-0.023425
0.530033	0.1	-0.019133
0.531700	0.1	-0.014424
0.533367	0.1	-0.010669
0.535033	0.1	-0.009000
0.536700	0.1	-0.009775
0.538367	0.1	-0.012815
0.540033	0.1	-0.017583
0.541700	0.1	-0.023544
0.543367	0.1	-0.029743
0.545033	0.1	-0.035048
0.546700	0.1	-0.038028
0.548367	0.1	-0.037789
0.550033	0.1	-0.034571
0.551700	0.1	-0.030041
0.553367	0.1	-0.026226
0.555033	0.1	-0.023842
0.556700	0.1	-0.021577
0.558367	0.1	-0.018120
0.560033	0.1	-0.013530
0.561700	0.1	-0.008702
0.563367	0.1	-0.005126
0.565033	0.1	-0.004292
0.566700	0.1	-0.007093
0.568367	0.1	-0.012934
0.570033	0.1	-0.019848
0.571700	0.1	-0.026166
0.573367	0.1	-0.031233
0.575033	0.1	-0.034928
0.576700	0.1	-0.037014
0.578367	0.1	-0.037074
0.580033	0.1	-0.035226
0.581700	0.1	-0.032187
0.583367	0.1	-0.029206
0.585033	0.1	-0.027597
0.586700	0.1	-0.027776
0.588367	0.1	-0.029087
0.590033	0.1	-0.030756
0.591700	0.1	-0.032306
0.593367	0.1	-0.033259
0.595033	0.1	-0.032842
0.596700	0.1	-0.031233
0.598367	0.1	-0.029862
0.600033	0.1	-0.030100
0.601700	0.1	-0.031948
0.603367	0.1	-0.034273
0.605033	0.1	-0.035584
0.606700	0.1	-0.035107
0.608367	0.1	-0.033498
0.610033	0.1	-0.031888
0.611700	0.1	-0.031054
0.613367	0.1	-0.030875
0.615033	0.1	-0.030577
0.616700	0.1	-0.029683
0.618367	0.1	-0.028312
0.620033	0.1	-0.026882
0.621700	0.1	-0.025570
0.623367	0.1	-0.024378
0.625033	0.1	-0.023305
0.626700	0.1	-0.022769
0.628367	0.1	-0.023246
0.630033	0.1	-0.025272
0.631700	0.1	-0.028670
0.633367	0.1	-0.032961
0.635033	0.1	-0.037313
0.636700	0.1	-0.040531
0.638367	0.1	-0.042021
0.640033	0.1	-0.042558
0.641700	0.1	-0.042856
0.643367	0.1	-0.043035
0.645033	0.1	-0.042737
0.646700	0.1	-0.043094
0.648367	0.1	-0.044823
0.650033	0.1	-0.046849
0.651700	0.1	-0.047624
0.653367	0.1	-0.046730
0.655033	0.1	-0.044703
0.656700	0.1	-0.042379
0.658367	0.1	-0.040650
0.660033	0.1	-0.039458
0.661700	0.1	-0.038683
0.663367	0.1	-0.038087
0.665033	0.1	-0.037193
0.666700	0.1	-0.034988
0.668367	0.1	-0.030875
0.670033	0.1	-0.025153
0.671700	0.1	-0.019133
0.673367	0.1	-0.014782
0.675033	0.1	-0.013709
0.676700	0.1	-0.015557
0.678367	0.1	-0.018835
0.680033	0.1	-0.022233
0.681700	0.1	-0.025690
0.683367	0.1	-0.029206
0.685033	0.1	-0.032604
0.686700	0.1	-0.035286
0.688367	0.1	-0.036478
0.690033	0.1	-0.035822
0.691700	0.1	-0.033557
0.693367	0.1	-0.030756
0.695033	0.1	-0.029266
0.696700	0.1	-0.030637
0.698367	0.1	-0.034094
0.700033	0.1	-0.037491
0.701700	0.1	-0.038981
0.703367	0.1	-0.038505
0.705033	0.1	-0.037253
0.706700	0.1	-0.036418
0.708367	0.1	-0.036001
0.710033	0.1	-0.035644
0.711700	0.1	-0.035346
0.713367	0.1	-0.035107
0.715033	0.1	-0.034690
0.716700	0.1	-0.034571
0.718367	0.1	-0.035405
0.720033	0.1	-0.037432
0.721700	0.1	-0.039458
0.723367	0.1	-0.039756
0.725033	0.1	-0.037670
0.726700	0.1	-0.034988
0.728367	0.1	-0.034153
0.730033	0.1	-0.035584
0.731700	0.1	-0.038207
0.733367	0.1	-0.040650
0.735033	0.1	-0.042021
0.736700	0.1	-0.041664
0.738367	0.1	-0.039160
0.740033	0.1	-0.035167
0.741700	0.1	-0.031114
0.743367	0.1	-0.027955
0.745033	0.1	-0.025988
0.746700	0.1	-0.025511
0.748367	0.1	-0.026941
0.750033	0.1	-0.030160
0.751700	0.1	-0.033975
0.753367	0.1	-0.036776
0.755033	0.1	-0.037849
0.756700	0.1	-0.037372
0.758367	0.1	-0.036120
0.760033	0.1	-0.035107
0.761700	0.1	-0.035703
0.763367	0.1	-0.038207
0.765033	0.1	-0.041604
0.766700	0.1	-0.044167
0.768367	0.1	-0.044703
0.770033	0.1	-0.043392
0.771700	0.1	-0.041485
0.773367	0.1	-0.039697
0.775033	0.1	-0.037491
0.776700	0.1	-0.034690
0.778367	0.1	-0.032127
0.780033	0.1	-0.031352
0.781700	0.1	-0.033438
0.783367	0.1	-0.038862
0.785033	0.1	-0.046134
0.786700	0.1	-0.052571
0.788367	0.1	-0.056446
0.790033	0.1	-0.058234
0.791700	0.1	-0.059187
0.793367	0.1	-0.059366
0.795033	0.1	-0.058293
0.796700	0.1	-0.056148
0.798367	0.1	-0.053465
0.800033	0.1	-0.050128
0.801700	0.1	-0.046074
0.803367	0.1	-0.041783
0.805033	0.1	-0.037849
0.806700	0.1	-0.034750
0.808367	0.1	-0.032961
0.810033	0.1	-0.033140
0.811700	0.1	-0.035763
0.813367	0.1	-0.040710
0.815033	0.1	-0.047088
0.816700	0.1	-0.053585
0.818367	0.1	-0.059009
0.820033	0.1	-0.062764
0.821700	0.1	-0.064194
0.823367	0.1	-0.063300
0.825033	0.1	-0.060976
0.826700	0.1	-0.058770
0.828367	0.1	-0.057876
0.830033	0.1	-0.058055
0.831700	0.1	-0.058055
0.833367	0.1	-0.057220
0.835033	0.1	-0.056148
0.836700	0.1	-0.055492
0.838367	0.1	-0.054538
0.840033	0.1	-0.053287
0.841700	0.1	-0.052869
0.843367	0.1	-0.054061
0.845033	0.1	-0.056028
0.846700	0.1	-0.057459
0.848367	0.1	-0.057280
0.850033	0.1	-0.055194
0.851700	0.1	-0.052392
0.853367	0.1	-0.050247
0.855033	0.1	-0.049293
0.856700	0.1	-0.049114
0.858367	0.1	-0.049293
0.860033	0.1	-0.049055
0.861700	0.1	-0.047922
0.863367	0.1	-0.046492
0.865033	0.1	-0.045896
0.866700	0.1	-0.046611
0.868367	0.1	-0.048280
0.870033	0.1	-0.050247
0.871700	0.1	-0.051796
0.873367	0.1	-0.052810
0.875033	0.1	-0.053763
0.876700	0.1	-0.054896
0.878367	0.1	-0.056088
0.880033	0.1	-0.057101
0.881700	0.1	-0.057995
0.883367	0.1	-0.059366
0.885033	0.1	-0.061035
0.886700	0.1	-0.060797
0.888367	0.1	-0.057042
0.890033	0.1	-0.050843
0.891700	0.1	-0.044882
0.893367	0.1	-0.040829
0.895033	0.1	-0.039518
0.896700	0.1	-0.041544
0.898367	0.1	-0.045955
0.900033	0.1	-0.050545
0.901700	0.1	-0.053644
0.903367	0.1	-0.055194
0.905033	0.1	-0.055552
0.906700	0.1	-0.054955
0.908367	0.1	-0.053763
0.910033	0.1	-0.052452
0.911700	0.1	-0.050902
0.913367	0.1	-0.048578
0.915033	0.1	-0.045598
0.916700	0.1	-0.043094
0.918367	0.1	-0.041664
0.920033	0.1	-0.040948
0.921700	0.1	-0.040591
0.923367	0.1	-0.040650
0.925033	0.1	-0.041485
0.926700	0.1	-0.042737
0.928367	0.1	-0.043929
0.930033	0.1	-0.044584
0.931700	0.1	-0.044644
0.933367	0.1	-0.044227
0.935033	0.1	-0.043213
0.936700	0.1	-0.041425
0.938367	0.1	-0.038862
0.940033	0.1	-0.036120
0.941700	0.1	-0.034094
0.943367	0.1	-0.033677
0.945033	0.1	-0.035167
0.946700	0.1	-0.038266
0.948367	0.1	-0.042260
0.950033	0.1	-0.046015
0.951700	0.1	-0.048816
0.953367	0.1	-0.050485
0.955033	0.1	-0.051320
0.956700	0.1	-0.052154
0.958367	0.1	-0.054419
0.960033	0.1	-0.057995
0.961700	0.1	-0.060916
0.963367	0.1	-0.061333
0.965033	0.1	-0.059783
0.966700	0.1	-0.058293
0.968367	0.1	-0.058234
0.970033	0.1	-0.058830
0.971700	0.1	-0.058472
0.973367	0.1	-0.057042
0.975033	0.1	-0.055552
0.976700	0.1	-0.054836
0.978367	0.1	-0.054955
0.980033	0.1	-0.055730
0.981700	0.1	-0.056803
0.983367	0.1	-0.057817
0.985033	0.1	-0.058472
0.986700	0.1	-0.058651
0.988367	0.1	-0.058115
0.990033	0.1	-0.056744
0.991700	0.1	-0.054300
0.993367	0.1	-0.051498
0.995033	0.1	-0.049114
0.996700	0.1	-0.047863
0.998367	0.1	-0.047743
1.000033	0.1	-0.048399
1.001700	0.1	-0.049770
1.003367	0.1	-0.051916
1.005033	0.1	-0.053525
1.006700	0.1	-0.052929
1.008367	0.1	-0.050128
1.010033	0.1	-0.046730
1.011700	0.1	-0.044823
1.013367	0.1	-0.045776
1.015033	0.1	-0.049770
1.016700	0.1	-0.055432
1.018367	0.1	-0.060558
1.020033	0.1	-0.063598
1.021700	0.1	-0.064611
1.023367	0.1	-0.064433
1.025033	0.1	-0.063956
1.026700	0.1	-0.062883
1.028367	0.1	-0.060797
1.030033	0.1	-0.057757
1.031700	0.1	-0.054657
1.033367	0.1	-0.052691
1.035033	0.1	-0.052691
1.036700	0.1	-0.054896
1.038367	0.1	-0.058353
1.040033	0.1	-0.061154
1.041700	0.1	-0.062406
1.043367	0.1	-0.062227
1.045033	0.1	-0.060856
1.046700	0.1	-0.058711
1.048367	0.1	-0.056863
1.050033	0.1	-0.056326
1.051700	0.1	-0.056922
1.053367	0.1	-0.057876
1.055033	0.1	-0.059247
1.056700	0.1	-0.060737
1.058367	0.1	-0.061929
1.060033	0.1	-0.062704
1.061700	0.1	-0.063539
1.063367	0.1	-0.064552
1.065033	0.1	-0.064969
1.066700	0.1	-0.063896
1.068367	0.1	-0.061393
1.070033	0.1	-0.058115
1.071700	0.1	-0.055194
1.073367	0.1	-0.053704
1.075033	0.1	-0.054181
1.076700	0.1	-0.056446
1.078367	0.1	-0.060201
1.080033	0.1	-0.065267
1.081700	0.1	-0.070751
1.083367	0.1	-0.074744
1.085033	0.1	-0.075817
1.086700	0.1	-0.074148
1.088367	0.1	-0.071049
1.090033	0.1	-0.067294
1.091700	0.1	-0.063598
1.093367	0.1	-0.061095
1.095033	0.1	-0.060260
1.096700	0.1	-0.060976
1.098367	0.1	-0.062287
1.100033	0.1	-0.063419
1.101700	0.1	-0.063717
1.103367	0.1	-0.062644
1.105033	0.1	-0.060558
1.106700	0.1	-0.058651
1.108367	0.1	-0.058115
1.110033	0.1	-0.059009
1.111700	0.1	-0.060678
1.113367	0.1	-0.062406
1.115033	0.1	-0.064135
1.116700	0.1	-0.066042
1.118367	0.1	-0.068009
1.120033	0.1	-0.069022
1.121700	0.1	-0.068605
1.123367	0.1	-0.067949
1.125033	0.1	-0.069022
1.126700	0.1	-0.072241
1.128367	0.1	-0.076115
1.130033	0.1	-0.079036
1.131700	0.1	-0.080168
1.133367	0.1	-0.079393
1.135033	0.1	-0.076652
1.136700	0.1	-0.072122
1.138367	0.1	-0.066817
1.140033	0.1	-0.061989
1.141700	0.1	-0.058770
1.143367	0.1	-0.057578
1.145033	0.1	-0.058353
1.146700	0.1	-0.060916
1.148367	0.1	-0.064135
1.150033	0.1	-0.066280
1.151700	0.1	-0.066340
1.153367	0.1	-0.064969
1.155033	0.1	-0.064433
1.156700	0.1	-0.066161
1.158367	0.1	-0.069201
1.160033	0.1	-0.071108
1.161700	0.1	-0.070453
1.163367	0.1	-0.067711
1.165033	0.1	-0.064492
1.166700	0.1	-0.061929
1.168367	0.1	-0.060678
1.170033	0.1	-0.060618
1.171700	0.1	-0.060618
1.173367	0.1	-0.059664
1.175033	0.1	-0.058353
1.176700	0.1	-0.057995
1.178367	0.1	-0.059128
1.180033	0.1	-0.061035
1.181700	0.1	-0.063419
1.183367	0.1	-0.066638
1.185033	0.1	-0.071049
1.186700	0.1	-0.075459
1.188367	0.1	-0.077844
1.190033	0.1	-0.077367
1.191700	0.1	-0.075102
1.193367	0.1	-0.072241
1.195033	0.1	-0.069380
1.196700	0.1	-0.066876
1.198367	0.1	-0.065088
1.200033	0.1	-0.064135
1.201700	0.1	-0.064135
1.203367	0.1	-0.064969
1.205033	0.1	-0.066161
1.206700	0.1	-0.067055
1.208367	0.1	-0.067413
1.210033	0.1	-0.067413
1.211700	0.1	-0.068247
1.213367	0.1	-0.070810
1.215033	0.1	-0.074804
1.216700	0.1	-0.079036
1.218367	0.1	-0.082314
1.220033	0.1	-0.084460
1.221700	0.1	-0.085890
1.223367	0.1	-0.086904
1.225033	0.1	-0.087321
1.226700	0.1	-0.087082
1.228367	0.1	-0.086725
1.230033	0.1	-0.086486
1.231700	0.1	-0.086188
1.233367	0.1	-0.085592
1.235033	0.1	-0.085056
1.236700	0.1	-0.084758
1.238367	0.1	-0.084579
1.240033	0.1	-0.084877
1.241700	0.1	-0.085831
1.243367	0.1	-0.087559
1.245033	0.1	-0.089884
1.246700	0.1	-0.092447
1.248367	0.1	-0.094652
1.250033	0.1	-0.096262
1.251700	0.1	-0.097334
1.253367	0.1	-0.098288
1.255033	0.1	-0.099123
1.256700	0.1	-0.098705
1.258367	0.1	-0.096202
1.260033	0.1	-0.092506
1.261700	0.1	-0.090063
1.263367	0.1	-0.091076
1.265033	0.1	-0.096083
1.266700	0.1	-0.103712
1.268367	0.1	-0.112116
1.270033	0.1	-0.119329
1.271700	0.1	-0.123501
1.273367	0.1	-0.123799
1.275033	0.1	-0.121117
1.276700	0.1	-0.117660
1.278367	0.1	-0.115275
1.280033	0.1	-0.114501
1.281700	0.1	-0.114739
1.283367	0.1	-0.115454
1.285033	0.1	-0.116527
1.286700	0.1	-0.118017
1.288367	0.1	-0.119686
1.290033	0.1	-0.121057
1.291700	0.1	-0.121474
1.293367	0.1	-0.120640
1.295033	0.1	-0.118673
1.296700	0.1	-0.115573
1.298367	0.1	-0.111043
1.300033	0.1	-0.105381
1.301700	0.1	-0.098944
1.303367	0.1	-0.092089
1.305033	0.1	-0.084996
1.306700	0.1	-0.077605
1.308367	0.1	-0.070572
1.310033	0.1	-0.064373
1.311700	0.1	-0.058532
1.313367	0.1	-0.052035
1.315033	0.1	-0.045121
1.316700	0.1	-0.039518
1.318367	0.1	-0.036955
1.320033	0.1	-0.038028
1.321700	0.1	-0.042021
1.323367	0.1	-0.047684
1.325033	0.1	-0.054538
1.326700	0.1	-0.062883
1.328367	0.1	-0.072181
1.330033	0.1	-0.080943
1.331700	0.1	-0.087976
1.333367	0.1	-0.093341
1.335033	0.1	-0.097692
1.336700	0.1	-0.101626
1.338367	0.1	-0.106215
1.340033	0.1	-0.112295
1.341700	0.1	-0.119805
1.343367	0.1	-0.127256
1.345033	0.1	-0.133216
1.346700	0.1	-0.137508
1.348367	0.1	-0.140667
1.350033	0.1	-0.143170
1.351700	0.1	-0.145972
1.353367	0.1	-0.149906
1.355033	0.1	-0.155687
1.356700	0.1	-0.163138
1.358367	0.1	-0.172019
1.360033	0.1	-0.182152
1.361700	0.1	-0.192881
1.363367	0.1	-0.202656
1.365033	0.1	-0.210226
1.366700	0.1	-0.214636
1.368367	0.1	-0.215769
1.370033	0.1	-0.214815
1.371700	0.1	-0.213742
1.373367	0.1	-0.213325
1.375033	0.1	-0.213325
1.376700	0.1	-0.213087
1.378367	0.1	-0.212014
1.380033	0.1	-0.208735
1.381700	0.1	-0.202954
1.383367	0.1	-0.195980
1.385033	0.1	-0.189960
1.386700	0.1	-0.186145
1.388367	0.1	-0.184596
1.390033	0.1	-0.184953
1.391700	0.1	-0.186741
1.393367	0.1	-0.189364
1.395033	0.1	-0.191748
1.396700	0.1	-0.193238
1.398367	0.1	-0.194073
1.400033	0.1	-0.194848
1.401700	0.1	-0.195563
1.403367	0.1	-0.196278
1.405033	0.1	-0.197589
1.406700	0.1	-0.200272
1.408367	0.1	-0.204444
1.410033	0.1	-0.209510
1.411700	0.1	-0.214815
1.413367	0.1	-0.219882
1.415033	0.1	-0.224054
1.416700	0.1	-0.227153
1.418367	0.1	-0.229538
1.420033	0.1	-0.232279
1.421700	0.1	-0.235736
1.423367	0.1	-0.239491
1.425033	0.1	-0.242710
1.426700	0.1	-0.244975
1.428367	0.1	-0.246167
1.430033	0.1	-0.245929
1.431700	0.1	-0.243902
1.433367	0.1	-0.239790
1.435033	0.1	-0.233948
1.436700	0.1	-0.226975
1.438367	0.1	-0.219226
1.440033	0.1	-0.210643
1.441700	0.1	-0.200927
1.443367	0.1	-0.189960
1.445033	0.1	-0.178039
1.446700	0.1	-0.165582
1.448367	0.1	-0.152826
1.450033	0.1	-0.140548
1.451700	0.1	-0.128806
1.453367	0.1	-0.116885
1.455033	0.1	-0.104070
1.456700	0.1	-0.089645
1.458367	0.1	-0.073373
1.460033	0.1	-0.055611
1.461700	0.1	-0.037432
1.463367	0.1	-0.019133
1.465033	0.1	-0.000715
1.466700	0.1	0.017524
1.468367	0.1	0.035524
1.470033	0.1	0.053942
1.471700	0.1	0.073016
1.473367	0.1	0.092328
1.475033	0.1	0.110745
1.476700	0.1	0.127196
1.478367	0.1	0.141561
1.480033	0.1	0.154853
1.481700	0.1	0.168324
1.483367	0.1	0.183046
1.485033	0.1	0.199437
1.486700	0.1	0.216663
1.488367	0.1	0.233412
1.490033	0.1	0.248969
1.491700	0.1	0.263512
1.493367	0.1	0.277340
1.495033	0.1	0.290573
1.496700	0.1	0.303686
1.498367	0.1	0.316978
1.500033	0.1	0.330269
1.501700	0.1	0.343442
1.503367	0.1	0.356853
1.505033	0.1	0.370502
1.506700	0.1	0.384033
1.508367	0.1	0.397325
1.510033	0.1	0.410855
1.511700	0.1	0.424087
1.513367	0.1	0.436008
1.515033	0.1	0.446856
1.516700	0.1	0.457943
1.518367	0.1	0.470996
1.520033	0.1	0.486970
1.521700	0.1	0.505805
1.523367	0.1	0.526488
1.525033	0.1	0.547946
1.526700	0.1	0.570357
1.528367	0.1	0.595272
1.530033	0.1	0.623465
1.531700	0.1	0.654340
1.533367	0.1	0.686824
1.535033	0.1	0.720561
1.536700	0.1	0.755966
1.538367	0.1	0.793695
1.540033	0.1	0.834525
1.541700	0.1	0.880063
1.543367	0.1	0.932038
1.545033	0.1	0.990093
1.546700	0.1	1.052916
1.548367	0.1	1.119733
1.550033	0.1	1.190960
1.551700	0.1	1.267016
1.553367	0.1	1.348734
1.555033	0.1	1.437187
1.556700	0.1	1.532912
1.558367	0.1	1.636744
1.560033	0.1	1.750589
1.561700	0.1	1.878381
1.563367	0.1	2.025008
1.565033	0.1	2.194584
1.566700	0.1	2.389312
1.568367	0.1	2.610564
1.570033	0.1	2.860427
1.571700	0.1	3.141046
1.573367	0.1	3.454566
1.575033	0.1	3.802717
1.576700	0.1	4.187823
1.578367	0.1	4.611910
1.580033	0.1	5.075991
1.581700	0.1	5.579293
1.583367	0.1	6.119430
1.585033	0.1	6.691635
1.586700	0.1	7.289768
1.588367	0.1	7.907928
1.590033	0.1	8.539737
1.591700	0.1	9.177983
1.593367	0.1	9.815574
1.595033	0.1	10.445715
1.596700	0.1	11.060835
1.598367	0.1	11.653186
1.600033	0.1	12.216628
1.601700	0.1	12.747646
1.603367	0.1	13.244630
1.605033	0.1	13.705552
1.606700	0.1	14.127613
1.608367	0.1	14.509142
1.610033	0.1	14.849485
1.611700	0.1	15.147866
1.613367	0.1	15.401960
1.615033	0.1	15.606941
1.616700	0.1	15.756429
1.618367	0.1	15.843273
1.620033	0.1	15.860260
1.621700	0.1	15.800417
1.623367	0.1	15.658976
1.625033	0.1	15.434564
1.626700	0.1	15.129806
1.628367	0.1	14.751614
1.630033	0.1	14.311016
1.631700	0.1	13.820768
1.633367	0.1	13.294042
1.635033	0.1	12.745679
1.636700	0.1	12.191594
1.638367	0.1	11.646808
1.640033	0.1	11.124016
1.641700	0.1	10.633588
1.643367	0.1	10.184527
1.645033	0.1	9.783865
1.646700	0.1	9.437264
1.648367	0.1	9.148956
1.650033	0.1	8.921862
1.651700	0.1	8.756996
1.653367	0.1	8.653343
1.655033	0.1	8.607507
1.656700	0.1	8.613349
1.658367	0.1	8.663297
1.660033	0.1	8.749188
1.661700	0.1	8.863748
1.663367	0.1	9.000123
1.665033	0.1	9.151280
1.666700	0.1	9.310544
1.668367	0.1	9.472967
1.670033	0.1	9.634674
1.671700	0.1	9.791315
1.673367	0.1	9.937883
1.675033	0.1	10.070563
1.676700	0.1	10.187328
1.678367	0.1	10.286689
1.680033	0.1	10.367633
1.681700	0.1	10.430277
1.683367	0.1	10.475875
1.685033	0.1	10.506154
1.686700	0.1	10.523260
1.688367	0.1	10.529817
1.690033	0.1	10.527731
1.691700	0.1	10.518253
1.693367	0.1	10.501922
1.695033	0.1	10.478974
1.696700	0.1	10.450423
1.698367	0.1	10.418118
1.700033	0.1	10.384083
1.701700	0.1	10.350407
1.703367	0.1	10.319234
1.705033	0.1	10.291935
1.706700	0.1	10.268093
1.708367	0.1	10.246158
1.710033	0.1	10.224701
1.711700	0.1	10.203958
1.713367	0.1	10.185302
1.715033	0.1	10.169626
1.716700	0.1	10.156215
1.718367	0.1	10.143817
1.720033	0.1	10.131598
1.721700	0.1	10.120154
1.723367	0.1	10.110438
1.725033	0.1	10.102213
1.726700	0.1	10.093809
1.728367	0.1	10.084034
1.730033	0.1	10.073007
1.731700	0.1	10.061503
1.733367	0.1	10.049880
1.735033	0.1	10.038257
1.736700	0.1	10.026515
1.738367	0.1	10.012985
1.740033	0.1	9.995640
1.741700	0.1	9.974123
1.743367	0.1	9.949685
1.745033	0.1	9.922624
1.746700	0.1	9.892643
1.748367	0.1	9.859980
1.750033	0.1	9.826601
1.751700	0.1	9.794236
1.753367	0.1	9.763539
1.755033	0.1	9.734154
1.756700	0.1	9.705365
1.758367	0.1	9.676695
1.760033	0.1	9.647847
1.761700	0.1	9.618581
1.763367	0.1	9.588421
1.765033	0.1	9.556234
1.766700	0.1	9.521485
1.768367	0.1	9.485007
1.770033	0.1	9.448588
1.771700	0.1	9.413303
1.773367	0.1	9.378911
1.775033	0.1	9.345472
1.776700	0.1	9.313942
1.778367	0.1	9.285451
1.780033	0.1	9.259761
1.781700	0.1	9.235919
1.783367	0.1	9.213448
1.785033	0.1	9.192050
1.786700	0.1	9.170652
1.788367	0.1	9.148241
1.790033	0.1	9.125174
1.791700	0.1	9.102703
1.793367	0.1	9.081901
1.795033	0.1	9.062887
1.796700	0.1	9.044946
1.798367	0.1	9.027422
1.800033	0.1	9.010196
1.801700	0.1	8.993686
1.803367	0.1	8.978129
1.805033	0.1	8.963168
1.806700	0.1	8.948267
1.808367	0.1	8.933247
1.810033	0.1	8.918047
1.811700	0.1	8.902252
1.813367	0.1	8.885563
1.815033	0.1	8.868337
1.816700	0.1	8.851529
1.818367	0.1	8.835257
1.820033	0.1	8.818687
1.821700	0.1	8.800924
1.823367	0.1	8.781314
1.825033	0.1	8.760453
1.826700	0.1	8.739532
1.828367	0.1	8.719564
1.830033	0.1	8.700669
1.831700	0.1	8.682311
1.833367	0.1	8.663238
1.835033	0.1	8.642734
1.836700	0.1	8.621216
1.838367	0.1	8.600474
1.840033	0.1	8.582593
1.841700	0.1	8.568645
1.843367	0.1	8.558453
1.845033	0.1	8.551002
1.846700	0.1	8.545876
1.848367	0.1	8.543611
1.850033	0.1	8.544982
1.851700	0.1	8.551002
1.853367	0.1	8.562387
1.855033	0.1	8.579672
1.856700	0.1	8.602977
1.858367	0.1	8.631945
1.860033	0.1	8.666754
1.861700	0.1	8.708895
1.863367	0.1	8.758605
1.865033	0.1	8.813859
1.866700	0.1	8.872152
1.868367	0.1	8.933247
1.870033	0.1	8.998752
1.871700	0.1	9.070516
1.873367	0.1	9.149194
1.875033	0.1	9.234429
1.876700	0.1	9.325505
1.878367	0.1	9.422005
1.880033	0.1	9.523929
1.881700	0.1	9.630621
1.883367	0.1	9.740770
1.885033	0.1	9.853125
1.886700	0.1	9.967745
1.888367	0.1	10.085762
1.890033	0.1	10.207713
1.891700	0.1	10.332406
1.893367	0.1	10.457874
1.895033	0.1	10.583342
1.896700	0.1	10.708810
1.898367	0.1	10.833920
1.900033	0.1	10.957540
1.901700	0.1	11.077762
1.903367	0.1	11.193395
1.905033	0.1	11.304558
1.906700	0.1	11.411548
1.908367	0.1	11.514009
1.910033	0.1	11.611880
1.911700	0.1	11.705459
1.913367	0.1	11.794627
1.915033	0.1	11.879087
1.916700	0.1	11.959017
1.918367	0.1	12.034953
1.920033	0.1	12.106479
1.921700	0.1	12.172402
1.923367	0.1	12.232841
1.925033	0.1	12.289227
1.926700	0.1	12.342156
1.928367	0.1	12.390793
1.930033	0.1	12.435377
1.931700	0.1	12.477279
1.933367	0.1	12.518109
1.935033	0.1	12.557925
1.936700	0.1	12.595356
1.938367	0.1	12.628914
1.940033	0.1	12.658716
1.941700	0.1	12.685538
1.943367	0.1	12.709976
1.945033	0.1	12.731553
1.946700	0.1	12.749494
1.948367	0.1	12.763799
1.950033	0.1	12.774885
1.951700	0.1	12.783469
1.953367	0.1	12.789906
1.955033	0.1	12.794674
1.956700	0.1	12.797416
1.958367	0.1	12.797714
1.960033	0.1	12.795628
1.961700	0.1	12.792588
1.963367	0.1	12.790025
1.965033	0.1	12.787879
1.966700	0.1	12.784899
1.968367	0.1	12.779773
1.970033	0.1	12.772442
1.971700	0.1	12.763382
1.973367	0.1	12.752415
1.975033	0.1	12.738229
1.976700	0.1	12.720586
1.978367	0.1	12.700916
1.980033	0.1	12.681187
1.981700	0.1	12.662352
1.983367	0.1	12.643815
1.985033	0.1	12.624861
1.986700	0.1	12.605429
1.988367	0.1	12.585283
1.990033	0.1	12.563408
1.991700	0.1	12.539149
1.993367	0.1	12.513340
1.995033	0.1	12.487174
1.996700	0.1	12.460590
1.998367	0.1	12.433172
2.000033	0.1	12.405217
2.001700	0.1	12.377084
2.003367	0.1	12.348355
2.005033	0.1	12.318135
2.006700	0.1	12.285829
2.008367	0.1	12.251616
2.010033	0.1	12.215913
2.011700	0.1	12.179137
2.013367	0.1	12.141348
2.015033	0.1	12.103022
2.016700	0.1	12.065411
2.018367	0.1	12.029410
2.020033	0.1	11.994243
2.021700	0.1	11.957885
2.023367	0.1	11.919499
2.025033	0.1	11.879862
2.026700	0.1	11.840285
2.028367	0.1	11.801780
2.030033	0.1	11.764885
2.031700	0.1	11.729480
2.033367	0.1	11.694849
2.035033	0.1	11.659563
2.036700	0.1	11.622549
2.038367	0.1	11.583746
2.040033	0.1	11.543990
2.041700	0.1	11.504055
2.043367	0.1	11.463881
2.045033	0.1	11.423350
2.046700	0.1	11.382461
2.048367	0.1	11.340857
2.050033	0.1	11.298121
2.051700	0.1	11.253954
2.053367	0.1	11.208654
2.055033	0.1	11.163712
2.056700	0.1	11.120797
2.058367	0.1	11.079848
2.060033	0.1	11.038840
2.061700	0.1	10.997117
2.063367	0.1	10.956407
2.065033	0.1	10.917724
2.066700	0.1	10.880411
2.068367	0.1	10.843635
2.070033	0.1	10.806382
2.071700	0.1	10.766984
2.073367	0.1	10.724188
2.075033	0.1	10.678888
2.076700	0.1	10.632873
2.078367	0.1	10.586858
2.080033	0.1	10.540307
2.081700	0.1	10.492325
2.083367	0.1	10.442973
2.085033	0.1	10.393918
2.086700	0.1	10.347784
2.088367	0.1	10.306121
2.090033	0.1	10.268391
2.091700	0.1	10.232330
2.093367	0.1	10.195375
2.095033	0.1	10.156096
2.096700	0.1	10.113836
2.098367	0.1	10.069430
2.100033	0.1	10.024131
2.101700	0.1	9.979725
2.103367	0.1	9.936989
2.105033	0.1	9.895146
2.106700	0.1	9.852172
2.108367	0.1	9.807349
2.110033	0.1	9.762526
2.111700	0.1	9.719611
2.113367	0.1	9.678722
2.115033	0.1	9.638191
2.116700	0.1	9.596646
2.118367	0.1	9.554446
2.120033	0.1	9.512902
2.121700	0.1	9.472728
2.123367	0.1	9.433687
2.125033	0.1	9.395302
2.126700	0.1	9.356738
2.128367	0.1	9.317339
2.130033	0.1	9.277642
2.131700	0.1	9.238482
2.133367	0.1	9.199858
2.135033	0.1	9.161473
2.136700	0.1	9.123922
2.138367	0.1	9.088040
2.140033	0.1	9.053171
2.141700	0.1	9.017587
2.143367	0.1	8.980275
2.145033	0.1	8.941949
2.146700	0.1	8.903266
2.148367	0.1	8.863926
2.150033	0.1	8.823753
2.151700	0.1	8.783639
2.153367	0.1	8.744240
2.155033	0.1	8.705497
2.156700	0.1	8.667172
2.158367	0.1	8.629263
2.160033	0.1	8.591533
2.161700	0.1	8.553625
2.163367	0.1	8.515418
2.165033	0.1	8.477390
2.166700	0.1	8.440078
2.168367	0.1	8.403481
2.170033	0.1	8.366943
2.171700	0.1	8.329988
2.173367	0.1	8.292258
2.175033	0.1	8.253754
2.176700	0.1	8.215666
2.178367	0.1	8.179248
2.180033	0.1	8.144796
2.181700	0.1	8.111418
2.183367	0.1	8.077264
2.185033	0.1	8.041621
2.186700	0.1	8.005083
2.188367	0.1	7.967830
2.190033	0.1	7.929266
2.191700	0.1	7.888794
2.193367	0.1	7.846833
2.195033	0.1	7.804275
2.196700	0.1	7.761837
2.198367	0.1	7.720590
2.200033	0.1	7.681668
2.201700	0.1	7.645131
2.203367	0.1	7.610023
2.205033	0.1	7.574738
2.206700	0.1	7.538021
2.208367	0.1	7.499040
2.210033	0.1	7.458508
2.211700	0.1	7.417798
2.213367	0.1	7.378281
2.215033	0.1	7.340134
2.216700	0.1	7.302523
2.218367	0.1	7.264674
2.220033	0.1	7.226408
2.221700	0.1	7.187844
2.223367	0.1	7.149160
2.225033	0.1	7.110954
2.226700	0.1	7.074118
2.228367	0.1	7.039667
2.230033	0.1	7.007480
2.231700	0.1	6.975592
2.233367	0.1	6.941200
2.235033	0.1	6.903172
2.236700	0.1	6.862820
2.238367	0.1	6.822050
2.240033	0.1	6.781817
2.241700	0.1	6.742955
2.243367	0.1	6.705881
2.245033	0.1	6.670237
2.246700	0.1	6.634117
2.248367	0.1	6.595970
2.250033	0.1	6.556929
2.251700	0.1	6.519378
2.253367	0.1	6.484270
2.255033	0.1	6.450892
2.256700	0.1	6.418884
2.258367	0.1	6.387830
2.260033	0.1	6.356240
2.261700	0.1	6.322265
2.263367	0.1	6.285251
2.265033	0.1	6.246508
2.266700	0.1	6.207824
2.268367	0.1	6.169975
2.270033	0.1	6.132484
2.271700	0.1	6.095767
2.273367	0.1	6.061316
2.275033	0.1	6.029904
2.276700	0.1	6.000698
2.278367	0.1	5.971730
2.280033	0.1	5.941332
2.281700	0.1	5.909384
2.283367	0.1	5.876840
2.285033	0.1	5.843938
2.286700	0.1	5.810202
2.288367	0.1	5.775214
2.290033	0.1	5.739808
2.291700	0.1	5.705595
2.293367	0.1	5.674482
2.295033	0.1	5.647362
2.296700	0.1	5.623341
2.298367	0.1	5.600334
2.300033	0.1	5.576730
2.301700	0.1	5.551577
2.303367	0.1	5.524278
2.305033	0.1	5.495131
2.306700	0.1	5.464733
2.308367	0.1	5.432844
2.310033	0.1	5.399108
2.311700	0.1	5.364180
2.313367	0.1	5.330026
2.315033	0.1	5.298734
2.316700	0.1	5.271256
2.318367	0.1	5.246461
2.320033	0.1	5.222023
2.321700	0.1	5.196572
2.323367	0.1	5.169690
2.325033	0.1	5.141378
2.326700	0.1	5.111933
2.328367	0.1	5.082071
2.330033	0.1	5.052388
2.331700	0.1	5.023182
2.333367	0.1	4.994750
2.335033	0.1	4.967511
2.336700	0.1	4.940927
2.338367	0.1	4.913271
2.340033	0.1	4.883766
2.341700	0.1	4.853308
2.343367	0.1	4.823208
2.345033	0.1	4.794061
2.346700	0.1	4.765988
2.348367	0.1	4.738868
2.350033	0.1	4.712642
2.351700	0.1	4.686654
2.353367	0.1	4.660130
2.355033	0.1	4.632235
2.356700	0.1	4.603505
2.358367	0.1	4.575134
2.360033	0.1	4.547715
2.361700	0.1	4.521489
2.363367	0.1	4.496336
2.365033	0.1	4.471302
2.366700	0.1	4.445017
2.368367	0.1	4.416287
2.370033	0.1	4.385472
2.371700	0.1	4.354120
2.373367	0.1	4.323006
2.375033	0.1	4.291773
2.376700	0.1	4.260183
2.378367	0.1	4.228652
2.380033	0.1	4.197538
2.381700	0.1	4.166961
2.383367	0.1	4.136503
2.385033	0.1	4.105151
2.386700	0.1	4.072726
2.388367	0.1	4.040420
2.390033	0.1	4.008889
2.391700	0.1	3.977299
2.393367	0.1	3.945291
2.395033	0.1	3.913343
2.396700	0.1	3.882110
2.398367	0.1	3.851176
2.400033	0.1	3.820241
2.401700	0.1	3.789783
2.403367	0.1	3.761173
2.405033	0.1	3.734350
2.406700	0.1	3.707528
2.408367	0.1	3.678858
2.410033	0.1	3.648639
2.411700	0.1	3.618896
2.413367	0.1	3.590524
2.415033	0.1	3.562808
2.416700	0.1	3.534973
2.418367	0.1	3.507018
2.420033	0.1	3.479004
2.421700	0.1	3.450394
2.423367	0.1	3.421545
2.425033	0.1	3.393710
2.426700	0.1	3.366888
2.428367	0.1	3.339291
2.430033	0.1	3.309131
2.431700	0.1	3.276229
2.433367	0.1	3.242314
2.435033	0.1	3.209591
2.436700	0.1	3.179252
2.438367	0.1	3.151357
2.440033	0.1	3.124595
2.441700	0.1	3.097534
2.443367	0.1	3.069282
2.445033	0.1	3.040075
2.446700	0.1	3.011048
2.448367	0.1	2.982676
2.450033	0.1	2.954841
2.451700	0.1	2.927005
2.453367	0.1	2.898634
2.455033	0.1	2.869964
2.456700	0.1	2.841592
2.458367	0.1	2.814055
2.460033	0.1	2.787292
2.461700	0.1	2.760828
2.463367	0.1	2.734423
2.465033	0.1	2.708256
2.466700	0.1	2.682686
2.468367	0.1	2.658129
2.470033	0.1	2.634108
2.471700	0.1	2.609670
2.473367	0.1	2.584040
2.475033	0.1	2.557576
2.476700	0.1	2.531231
2.478367	0.1	2.505779
2.480033	0.1	2.481163
2.481700	0.1	2.457202
2.483367	0.1	2.433717
2.485033	0.1	2.410650
2.486700	0.1	2.387345
2.488367	0.1	2.362847
2.490033	0.1	2.337098
2.491700	0.1	2.311051
2.493367	0.1	2.285779
2.495033	0.1	2.261996
2.496700	0.1	2.239943
2.498367	0.1	2.218902
2.500033	0.1	2.198041
2.501700	0.1	2.177179
2.503367	0.1	2.156854
2.505033	0.1	2.138198
2.506700	0.1	2.121270
2.508367	0.1	2.104759
2.510033	0.1	2.086818
2.511700	0.1	2.066851
2.513367	0.1	2.045810
2.515033	0.1	2.024591
2.516700	0.1	2.003729
2.518367	0.1	1.983583
2.520033	0.1	1.964748
2.521700	0.1	1.947463
2.523367	0.1	1.931369
2.525033	0.1	1.915038
2.526700	0.1	1.897276
2.528367	0.1	1.878619
2.530033	0.1	1.859844
2.531700	0.1	1.840472
2.533367	0.1	1.820088
2.535033	0.1	1.799584
2.536700	0.1	1.780868
2.538367	0.1	1.765072
2.540033	0.1	1.751959
2.541700	0.1	1.740396
2.543367	0.1	1.728833
2.545033	0.1	1.715958
2.546700	0.1	1.701057
2.548367	0.1	1.684129
2.550033	0.1	1.665175
2.551700	0.1	1.645029
2.553367	0.1	1.625240
2.555033	0.1	1.607239
2.556700	0.1	1.591385
2.558367	0.1	1.577616
2.560033	0.1	1.566053
2.561700	0.1	1.556754
2.563367	0.1	1.549244
2.565033	0.1	1.542389
2.566700	0.1	1.534462
2.568367	0.1	1.523912
2.570033	0.1	1.511216
2.571700	0.1	1.497686
2.573367	0.1	1.483619
2.575033	0.1	1.469195
2.576700	0.1	1.455665
2.578367	0.1	1.444399
2.580033	0.1	1.434684
2.581700	0.1	1.424790
2.583367	0.1	1.413107
2.585033	0.1	1.399636
2.586700	0.1	1.386225
2.588367	0.1	1.375139
2.590033	0.1	1.367092
2.591700	0.1	1.360357
2.593367	0.1	1.352489
2.595033	0.1	1.342416
2.596700	0.1	1.330793
2.598367	0.1	1.318872
2.600033	0.1	1.307547
2.601700	0.1	1.297414
2.603367	0.1	1.288772
2.605033	0.1	1.281262
2.606700	0.1	1.274228
2.608367	0.1	1.267433
2.610033	0.1	1.261354
2.611700	0.1	1.256704
2.613367	0.1	1.253307
2.615033	0.1	1.249909
2.616700	0.1	1.245022
2.618367	0.1	1.238287
2.620033	0.1	1.230657
2.621700	0.1	1.223266
2.623367	0.1	1.215637
2.625033	0.1	1.206815
2.626700	0.1	1.196683
2.628367	0.1	1.186848
2.630033	0.1	1.178503
2.631700	0.1	1.171649
2.633367	0.1	1.166165
2.635033	0.1	1.161933
2.636700	0.1	1.158178
2.638367	0.1	1.153767
2.640033	0.1	1.148045
2.641700	0.1	1.141012
2.643367	0.1	1.133442
2.645033	0.1	1.126170
2.646700	0.1	1.119554
2.648367	0.1	1.113772
2.650033	0.1	1.109541
2.651700	0.1	1.107216
2.653367	0.1	1.106024
2.655033	0.1	1.104474
2.656700	0.1	1.101613
2.658367	0.1	1.097798
2.660033	0.1	1.093924
2.661700	0.1	1.090586
2.663367	0.1	1.087666
2.665033	0.1	1.084507
2.666700	0.1	1.080692
2.668367	0.1	1.076222
2.670033	0.1	1.071215
2.671700	0.1	1.066029
2.673367	0.1	1.061261
2.675033	0.1	1.056910
2.676700	0.1	1.052797
2.678367	0.1	1.048744
2.680033	0.1	1.044571
2.681700	0.1	1.040101
2.683367	0.1	1.035988
2.685033	0.1	1.033127
2.686700	0.1	1.031816
2.688367	0.1	1.031339
2.690033	0.1	1.030564
2.691700	0.1	1.029074
2.693367	0.1	1.026690
2.695033	0.1	1.023710
2.696700	0.1	1.020789
2.698367	0.1	1.018405
2.700033	0.1	1.016259
2.701700	0.1	1.014054
2.703367	0.1	1.011968
2.705033	0.1	1.010478
2.706700	0.1	1.009345
2.708367	0.1	1.008153
2.710033	0.1	1.006961
2.711700	0.1	1.006365
2.713367	0.1	1.006901
2.715033	0.1	1.008034
2.716700	0.1	1.008928
2.718367	0.1	1.009524
2.720033	0.1	1.009405
2.721700	0.1	1.007557
2.723367	0.1	1.003861
2.725033	0.1	0.999987
2.726700	0.1	0.997663
2.728367	0.1	0.997245
2.730033	0.1	0.997782
2.731700	0.1	0.998437
2.733367	0.1	0.998795
2.735033	0.1	0.998557
2.736700	0.1	0.997365
2.738367	0.1	0.995696
2.740033	0.1	0.994742
2.741700	0.1	0.995815
2.743367	0.1	0.998676
2.745033	0.1	1.002193
2.746700	0.1	1.005709
2.748367	0.1	1.009405
2.750033	0.1	1.013339
2.751700	0.1	1.016676
2.753367	0.1	1.018047
2.755033	0.1	1.017153
2.756700	0.1	1.014888
2.758367	0.1	1.012921
2.760033	0.1	1.012385
2.761700	0.1	1.013219
2.763367	0.1	1.015186
2.765033	0.1	1.018643
2.766700	0.1	1.023769
2.768367	0.1	1.029611
2.770033	0.1	1.034200
2.771700	0.1	1.035810
2.773367	0.1	1.034677
2.775033	0.1	1.032531
2.776700	0.1	1.031101
2.778367	0.1	1.031280
2.780033	0.1	1.033008
2.781700	0.1	1.035750
2.783367	0.1	1.038849
2.785033	0.1	1.041830
2.786700	0.1	1.044095
2.788367	0.1	1.045644
2.790033	0.1	1.047313
2.791700	0.1	1.050055
2.793367	0.1	1.053631
2.795033	0.1	1.057804
2.796700	0.1	1.062572
2.798367	0.1	1.067340
2.800033	0.1	1.070917
2.801700	0.1	1.073062
2.803367	0.1	1.074553
2.805033	0.1	1.076639
2.806700	0.1	1.080096
2.808367	0.1	1.084566
2.810033	0.1	1.088798
2.811700	0.1	1.091659
2.813367	0.1	1.092494
2.815033	0.1	1.091719
2.816700	0.1	1.090050
2.818367	0.1	1.088679
2.820033	0.1	1.089394
2.821700	0.1	1.093507
2.823367	0.1	1.100779
2.825033	0.1	1.109183
2.826700	0.1	1.115918
2.828367	0.1	1.119912
2.830033	0.1	1.122713
2.831700	0.1	1.126170
2.833367	0.1	1.130462
2.835033	0.1	1.134336
2.836700	0.1	1.136482
2.838367	0.1	1.136959
2.840033	0.1	1.137078
2.841700	0.1	1.138032
2.843367	0.1	1.140118
2.845033	0.1	1.142979
2.846700	0.1	1.146317
2.848367	0.1	1.150131
2.850033	0.1	1.154244
2.851700	0.1	1.158178
2.853367	0.1	1.161277
2.855033	0.1	1.163244
2.856700	0.1	1.164198
2.858367	0.1	1.164913
2.860033	0.1	1.166344
2.861700	0.1	1.168668
2.863367	0.1	1.170755
2.865033	0.1	1.171708
2.866700	0.1	1.171768
2.868367	0.1	1.172423
2.870033	0.1	1.174986
2.871700	0.1	1.179874
2.873367	0.1	1.186490
2.875033	0.1	1.193702
2.876700	0.1	1.200020
2.878367	0.1	1.204729
2.880033	0.1	1.207769
2.881700	0.1	1.209736
2.883367	0.1	1.211107
2.885033	0.1	1.211882
2.886700	0.1	1.212120
2.888367	0.1	1.211941
2.890033	0.1	1.211584
2.891700	0.1	1.211405
2.893367	0.1	1.211763
2.895033	0.1	1.212478
2.896700	0.1	1.212776
2.898367	0.1	1.212239
2.900033	0.1	1.211345
2.901700	0.1	1.210988
2.903367	0.1	1.212597
2.905033	0.1	1.217008
2.906700	0.1	1.222551
2.908367	0.1	1.226902
2.910033	0.1	1.229346
2.911700	0.1	1.230478
2.913367	0.1	1.230121
2.915033	0.1	1.227975
2.916700	0.1	1.224399
2.918367	0.1	1.220346
2.920033	0.1	1.216948
2.921700	0.1	1.214862
2.923367	0.1	1.214027
2.925033	0.1	1.213551
2.926700	0.1	1.212657
2.928367	0.1	1.211345
2.930033	0.1	1.210511
2.931700	0.1	1.210928
2.933367	0.1	1.212299
2.935033	0.1	1.214027
2.936700	0.1	1.215279
2.938367	0.1	1.215518
2.940033	0.1	1.214504
2.941700	0.1	1.212478
2.943367	0.1	1.210153
2.945033	0.1	1.207471
2.946700	0.1	1.203775
2.948367	0.1	1.198948
2.950033	0.1	1.193404
2.951700	0.1	1.188755
2.953367	0.1	1.186490
2.955033	0.1	1.186252
2.956700	0.1	1.186013
2.958367	0.1	1.184583
2.960033	0.1	1.182973
2.961700	0.1	1.182973
2.963367	0.1	1.184821
2.965033	0.1	1.187146
2.966700	0.1	1.188159
2.968367	0.1	1.186967
2.970033	0.1	1.184166
2.971700	0.1	1.181662
2.973367	0.1	1.180649
2.975033	0.1	1.181126
2.976700	0.1	1.182318
2.978367	0.1	1.183391
2.980033	0.1	1.184046
2.981700	0.1	1.184642
2.983367	0.1	1.185298
2.985033	0.1	1.185775
2.986700	0.1	1.186252
2.988367	0.1	1.186729
2.990033	0.1	1.186907
2.991700	0.1	1.186729
2.993367	0.1	1.186252
2.995033	0.1	1.185417
2.996700	0.1	1.183868
2.998367	0.1	1.181841
3.000033	0.1	1.180172
3.001700	0.1	1.178861
3.003367	0.1	1.177311
3.005033	0.1	1.175046
3.006700	0.1	1.172900
3.008367	0.1	1.171827
3.010033	0.1	1.171827
3.011700	0.1	1.171827
3.013367	0.1	1.171231
3.015033	0.1	1.169741
3.016700	0.1	1.167297
3.018367	0.1	1.163960
3.020033	0.1	1.160145
3.021700	0.1	1.156926
3.023367	0.1	1.154721
3.025033	0.1	1.152814
3.026700	0.1	1.150072
3.028367	0.1	1.146138
3.030033	0.1	1.141608
3.031700	0.1	1.136482
3.033367	0.1	1.130879
3.035033	0.1	1.125813
3.036700	0.1	1.122654
3.038367	0.1	1.121461
3.040033	0.1	1.121223
3.041700	0.1	1.121581
3.043367	0.1	1.122594
3.045033	0.1	1.124203
3.046700	0.1	1.126766
3.048367	0.1	1.130283
3.050033	0.1	1.133740
3.051700	0.1	1.135409
3.053367	0.1	1.134098
3.055033	0.1	1.129747
3.056700	0.1	1.123250
3.058367	0.1	1.115859
3.060033	0.1	1.108527
3.061700	0.1	1.101732
3.063367	0.1	1.096010
3.065033	0.1	1.092017
3.066700	0.1	1.089871
3.068367	0.1	1.089096
3.070033	0.1	1.089275
3.071700	0.1	1.090288
3.073367	0.1	1.091003
3.075033	0.1	1.089513
3.076700	0.1	1.085103
3.078367	0.1	1.079142
3.080033	0.1	1.073778
3.081700	0.1	1.069963
3.083367	0.1	1.067102
3.085033	0.1	1.064122
3.086700	0.1	1.061022
3.088367	0.1	1.058579
3.090033	0.1	1.057506
3.091700	0.1	1.057506
3.093367	0.1	1.058042
3.095033	0.1	1.058459
3.096700	0.1	1.058400
3.098367	0.1	1.058102
3.100033	0.1	1.057804
3.101700	0.1	1.057088
3.103367	0.1	1.055420
3.105033	0.1	1.052618
3.106700	0.1	1.049578
3.108367	0.1	1.047552
3.110033	0.1	1.046777
3.111700	0.1	1.046538
3.113367	0.1	1.045883
3.115033	0.1	1.044810
3.116700	0.1	1.043379
3.118367	0.1	1.041353
3.120033	0.1	1.038194
3.121700	0.1	1.033545
3.123367	0.1	1.027167
3.125033	0.1	1.019478
3.126700	0.1	1.012087
3.128367	0.1	1.006305
3.130033	0.1	1.002669
3.131700	0.1	1.000881
3.133367	0.1	0.999868
3.135033	0.1	0.998378
3.136700	0.1	0.995815
3.138367	0.1	0.992775
3.140033	0.1	0.989974
3.141700	0.1	0.987172
3.143367	0.1	0.983775
3.145033	0.1	0.979185
3.146700	0.1	0.973463
3.148367	0.1	0.967324
3.150033	0.1	0.961840
3.151700	0.1	0.958145
3.153367	0.1	0.956476
3.155033	0.1	0.956535
3.156700	0.1	0.957727
3.158367	0.1	0.958800
3.160033	0.1	0.959098
3.161700	0.1	0.958204
3.163367	0.1	0.955701
3.165033	0.1	0.950873
3.166700	0.1	0.944197
3.168367	0.1	0.936806
3.170033	0.1	0.929534
3.171700	0.1	0.922859
3.173367	0.1	0.917018
3.175033	0.1	0.911951
3.176700	0.1	0.908256
3.178367	0.1	0.906706
3.180033	0.1	0.907004
3.181700	0.1	0.907123
3.183367	0.1	0.905216
3.185033	0.1	0.901341
3.186700	0.1	0.897348
3.188367	0.1	0.894666
3.190033	0.1	0.893235
3.191700	0.1	0.892460
3.193367	0.1	0.891686
3.195033	0.1	0.889182
3.196700	0.1	0.883222
3.198367	0.1	0.873864
3.200033	0.1	0.863850
3.201700	0.1	0.855863
3.203367	0.1	0.850380
3.205033	0.1	0.846684
3.206700	0.1	0.844359
3.208367	0.1	0.842750
3.210033	0.1	0.840724
3.211700	0.1	0.836909
3.213367	0.1	0.830829
3.215033	0.1	0.824034
3.216700	0.1	0.819325
3.218367	0.1	0.817895
3.220033	0.1	0.818908
3.221700	0.1	0.820339
3.223367	0.1	0.820398
3.225033	0.1	0.818014
3.226700	0.1	0.813365
3.228367	0.1	0.807583
3.230033	0.1	0.801742
3.231700	0.1	0.796616
3.233367	0.1	0.792682
3.235033	0.1	0.789702
3.236700	0.1	0.786722
3.238367	0.1	0.782907
3.240033	0.1	0.778079
3.241700	0.1	0.772357
3.243367	0.1	0.766516
3.245033	0.1	0.761509
3.246700	0.1	0.757992
3.248367	0.1	0.755906
3.250033	0.1	0.753820
3.251700	0.1	0.751019
3.253367	0.1	0.747979
3.255033	0.1	0.745297
3.256700	0.1	0.742495
3.258367	0.1	0.738919
3.260033	0.1	0.734746
3.261700	0.1	0.730336
3.263367	0.1	0.725687
3.265033	0.1	0.720561
3.266700	0.1	0.715137
3.268367	0.1	0.710011
3.270033	0.1	0.705719
3.271700	0.1	0.702262
3.273367	0.1	0.699043
3.275033	0.1	0.695467
3.276700	0.1	0.691652
3.278367	0.1	0.688136
3.280033	0.1	0.684440
3.281700	0.1	0.679553
3.283367	0.1	0.673890
3.285033	0.1	0.668585
3.286700	0.1	0.663877
3.288367	0.1	0.658989
3.290033	0.1	0.653863
3.291700	0.1	0.649869
3.293367	0.1	0.648320
3.295033	0.1	0.648677
3.296700	0.1	0.649333
3.298367	0.1	0.649095
3.300033	0.1	0.647843
3.301700	0.1	0.645578
3.303367	0.1	0.641942
3.305033	0.1	0.636518
3.306700	0.1	0.630021
3.308367	0.1	0.624120
3.310033	0.1	0.619829
3.311700	0.1	0.616729
3.313367	0.1	0.614166
3.315033	0.1	0.611424
3.316700	0.1	0.608027
3.318367	0.1	0.603914
3.320033	0.1	0.599265
3.321700	0.1	0.594020
3.323367	0.1	0.588298
3.325033	0.1	0.582278
3.326700	0.1	0.576496
3.328367	0.1	0.571191
3.330033	0.1	0.565529
3.331700	0.1	0.558794
3.333367	0.1	0.552297
3.335033	0.1	0.547826
3.336700	0.1	0.545740
3.338367	0.1	0.544846
3.340033	0.1	0.543952
3.341700	0.1	0.542343
3.343367	0.1	0.540316
3.345033	0.1	0.538647
3.346700	0.1	0.537336
3.348367	0.1	0.535548
3.350033	0.1	0.533104
3.351700	0.1	0.530243
3.353367	0.1	0.526845
3.355033	0.1	0.523031
3.356700	0.1	0.518680
3.358367	0.1	0.513732
3.360033	0.1	0.508845
3.361700	0.1	0.504851
3.363367	0.1	0.501871
3.365033	0.1	0.499189
3.366700	0.1	0.495911
3.368367	0.1	0.491440
3.370033	0.1	0.486136
3.371700	0.1	0.481129
3.373367	0.1	0.477612
3.375033	0.1	0.475764
3.376700	0.1	0.474393
3.378367	0.1	0.472784
3.380033	0.1	0.471354
3.381700	0.1	0.470936
3.383367	0.1	0.470996
3.385033	0.1	0.469804
3.386700	0.1	0.466228
3.388367	0.1	0.460267
3.390033	0.1	0.453174
3.391700	0.1	0.446379
3.393367	0.1	0.440776
3.395033	0.1	0.437379
3.396700	0.1	0.436604
3.398367	0.1	0.437558
3.400033	0.1	0.437975
3.401700	0.1	0.436425
3.403367	0.1	0.432968
3.405033	0.1	0.429392
3.406700	0.1	0.427246
3.408367	0.1	0.426829
3.410033	0.1	0.426590
3.411700	0.1	0.424385
3.413367	0.1	0.419140
3.415033	0.1	0.411451
3.416700	0.1	0.402927
3.418367	0.1	0.395536
3.420033	0.1	0.390530
3.421700	0.1	0.387788
3.423367	0.1	0.386477
3.425033	0.1	0.385523
3.426700	0.1	0.384033
3.428367	0.1	0.381827
3.430033	0.1	0.379205
3.431700	0.1	0.376761
3.433367	0.1	0.375152
3.435033	0.1	0.374079
3.436700	0.1	0.373065
3.438367	0.1	0.372112
3.440033	0.1	0.370979
3.441700	0.1	0.368416
3.443367	0.1	0.363886
3.445033	0.1	0.358999
3.446700	0.1	0.356197
3.448367	0.1	0.356972
3.450033	0.1	0.360727
3.451700	0.1	0.365615
3.453367	0.1	0.370383
3.455033	0.1	0.374794
3.456700	0.1	0.379622
3.458367	0.1	0.385761
3.460033	0.1	0.393391
3.461700	0.1	0.401795
3.463367	0.1	0.410438
3.465033	0.1	0.420451
3.466700	0.1	0.432909
3.468367	0.1	0.447094
3.470033	0.1	0.460565
3.471700	0.1	0.471294
3.473367	0.1	0.478506
3.475033	0.1	0.482738
3.476700	0.1	0.484407
3.478367	0.1	0.483573
3.480033	0.1	0.479817
3.481700	0.1	0.472903
3.483367	0.1	0.462830
3.485033	0.1	0.450015
3.486700	0.1	0.435948
3.488367	0.1	0.422895
3.490033	0.1	0.412822
3.491700	0.1	0.406742
3.493367	0.1	0.404537
3.495033	0.1	0.405490
3.496700	0.1	0.409246
3.498367	0.1	0.415802
3.500033	0.1	0.424922
3.501700	0.1	0.436425
3.503367	0.1	0.450194
3.505033	0.1	0.465691
3.506700	0.1	0.482142
3.508367	0.1	0.498891
3.510033	0.1	0.514865
3.511700	0.1	0.528872
3.513367	0.1	0.540853
3.515033	0.1	0.551641
3.516700	0.1	0.561714
3.518367	0.1	0.571251
3.520033	0.1	0.580609
3.521700	0.1	0.590622
3.523367	0.1	0.601292
3.525033	0.1	0.611663
3.526700	0.1	0.621140
3.528367	0.1	0.629544
3.530033	0.1	0.637233
3.531700	0.1	0.644207
3.533367	0.1	0.649810
3.535033	0.1	0.653565
3.536700	0.1	0.655949
3.538367	0.1	0.657380
3.540033	0.1	0.657857
3.541700	0.1	0.657380
3.543367	0.1	0.656307
3.545033	0.1	0.655651
3.546700	0.1	0.655830
3.548367	0.1	0.656784
3.550033	0.1	0.657976
3.551700	0.1	0.658751
3.553367	0.1	0.658810
3.555033	0.1	0.658333
3.556700	0.1	0.657439
3.558367	0.1	0.656426
3.560033	0.1	0.655711
3.561700	0.1	0.655532
3.563367	0.1	0.655592
3.565033	0.1	0.655413
3.566700	0.1	0.655115
3.568367	0.1	0.654638
3.570033	0.1	0.654221
3.571700	0.1	0.654519
3.573367	0.1	0.656068
3.575033	0.1	0.658095
3.576700	0.1	0.659466
3.578367	0.1	0.659645
3.580033	0.1	0.658214
3.581700	0.1	0.655055
3.583367	0.1	0.651419
3.585033	0.1	0.649154
3.586700	0.1	0.649393
3.588367	0.1	0.651896
3.590033	0.1	0.655770
3.591700	0.1	0.660241
3.593367	0.1	0.664532
3.595033	0.1	0.667572
3.596700	0.1	0.668585
3.598367	0.1	0.667751
3.600033	0.1	0.666201
3.601700	0.1	0.665247
3.603367	0.1	0.665307
3.605033	0.1	0.665605
3.606700	0.1	0.665009
3.608367	0.1	0.662863
3.610033	0.1	0.659406
3.611700	0.1	0.655651
3.613367	0.1	0.652313
3.615033	0.1	0.649214
3.616700	0.1	0.646472
3.618367	0.1	0.644624
3.620033	0.1	0.643730
3.621700	0.1	0.642836
3.623367	0.1	0.641346
3.625033	0.1	0.639260
3.626700	0.1	0.637174
3.628367	0.1	0.635445
3.630033	0.1	0.633717
3.631700	0.1	0.631928
3.633367	0.1	0.630081
3.635033	0.1	0.628471
3.636700	0.1	0.627697
3.638367	0.1	0.627875
3.640033	0.1	0.628471
3.641700	0.1	0.628591
3.643367	0.1	0.627518
3.645033	0.1	0.625312
3.646700	0.1	0.622630
3.648367	0.1	0.619650
3.650033	0.1	0.616670
3.651700	0.1	0.614345
3.653367	0.1	0.613689
3.655033	0.1	0.614524
3.656700	0.1	0.615358
3.658367	0.1	0.614643
3.660033	0.1	0.612855
3.661700	0.1	0.611424
3.663367	0.1	0.611067
3.665033	0.1	0.611186
3.666700	0.1	0.611305
3.668367	0.1	0.611782
3.670033	0.1	0.612497
3.671700	0.1	0.612140
3.673367	0.1	0.609934
3.675033	0.1	0.606358
3.676700	0.1	0.602186
3.678367	0.1	0.598133
3.680033	0.1	0.594735
3.681700	0.1	0.592351
3.683367	0.1	0.590980
3.685033	0.1	0.590026
3.686700	0.1	0.589192
3.688367	0.1	0.588477
3.690033	0.1	0.588059
3.691700	0.1	0.588596
3.693367	0.1	0.590265
3.695033	0.1	0.592172
3.696700	0.1	0.593007
3.698367	0.1	0.592232
3.700033	0.1	0.589967
3.701700	0.1	0.586271
3.703367	0.1	0.581384
3.705033	0.1	0.576377
3.706700	0.1	0.573158
3.708367	0.1	0.572562
3.710033	0.1	0.574112
3.711700	0.1	0.576437
3.713367	0.1	0.577807
3.715033	0.1	0.576735
3.716700	0.1	0.573218
3.718367	0.1	0.569582
3.720033	0.1	0.568390
3.721700	0.1	0.570297
3.723367	0.1	0.573635
3.725033	0.1	0.577211
3.726700	0.1	0.580370
3.728367	0.1	0.582159
3.730033	0.1	0.581324
3.731700	0.1	0.577390
3.733367	0.1	0.570357
3.735033	0.1	0.560999
3.736700	0.1	0.550807
3.738367	0.1	0.542045
3.740033	0.1	0.536680
3.741700	0.1	0.535131
3.743367	0.1	0.536919
3.745033	0.1	0.540793
3.746700	0.1	0.544548
3.748367	0.1	0.546217
3.750033	0.1	0.545740
3.751700	0.1	0.544548
3.753367	0.1	0.543296
3.755033	0.1	0.541389
3.756700	0.1	0.538409
3.758367	0.1	0.535429
3.760033	0.1	0.534296
3.761700	0.1	0.535548
3.763367	0.1	0.537932
3.765033	0.1	0.539899
3.766700	0.1	0.540376
3.768367	0.1	0.539362
3.770033	0.1	0.537157
3.771700	0.1	0.534356
3.773367	0.1	0.531912
3.775033	0.1	0.530541
3.776700	0.1	0.530124
3.778367	0.1	0.530064
3.780033	0.1	0.529468
3.781700	0.1	0.527740
3.783367	0.1	0.525117
3.785033	0.1	0.522673
3.786700	0.1	0.520587
3.788367	0.1	0.517547
3.790033	0.1	0.512600
3.791700	0.1	0.506699
3.793367	0.1	0.502169
3.795033	0.1	0.500083
3.796700	0.1	0.499427
3.798367	0.1	0.498414
3.800033	0.1	0.496984
3.801700	0.1	0.496209
3.803367	0.1	0.496805
3.805033	0.1	0.498116
3.806700	0.1	0.499308
3.808367	0.1	0.499249
3.810033	0.1	0.497162
3.811700	0.1	0.493467
3.813367	0.1	0.490010
3.815033	0.1	0.488162
3.816700	0.1	0.488460
3.818367	0.1	0.490129
3.820033	0.1	0.491560
3.821700	0.1	0.491083
3.823367	0.1	0.488579
3.825033	0.1	0.485420
3.826700	0.1	0.482261
3.828367	0.1	0.478625
3.830033	0.1	0.474513
3.831700	0.1	0.470698
3.833367	0.1	0.467420
3.835033	0.1	0.464559
3.836700	0.1	0.462294
3.838367	0.1	0.460863
3.840033	0.1	0.460327
3.841700	0.1	0.460446
3.843367	0.1	0.460446
3.845033	0.1	0.459790
3.846700	0.1	0.458241
3.848367	0.1	0.456095
3.850033	0.1	0.453711
3.851700	0.1	0.451565
3.853367	0.1	0.449955
3.855033	0.1	0.449359
3.856700	0.1	0.449836
3.858367	0.1	0.450730
3.860033	0.1	0.450254
3.861700	0.1	0.447571
3.863367	0.1	0.443041
3.865033	0.1	0.438035
3.866700	0.1	0.433862
3.868367	0.1	0.430942
3.870033	0.1	0.428140
3.871700	0.1	0.424445
3.873367	0.1	0.419796
3.875033	0.1	0.415087
3.876700	0.1	0.412166
3.878367	0.1	0.412881
3.880033	0.1	0.417054
3.881700	0.1	0.421643
3.883367	0.1	0.423968
3.885033	0.1	0.423849
3.886700	0.1	0.422537
3.888367	0.1	0.420511
3.890033	0.1	0.417650
3.891700	0.1	0.414312
3.893367	0.1	0.411332
3.895033	0.1	0.409067
3.896700	0.1	0.407279
3.898367	0.1	0.405312
3.900033	0.1	0.402689
3.901700	0.1	0.399768
3.903367	0.1	0.396907
3.905033	0.1	0.394464
3.906700	0.1	0.393271
3.908367	0.1	0.393510
3.910033	0.1	0.393391
3.911700	0.1	0.391364
3.913367	0.1	0.387371
3.915033	0.1	0.382662
3.916700	0.1	0.378728
3.918367	0.1	0.376284
3.920033	0.1	0.375032
3.921700	0.1	0.374436
3.923367	0.1	0.374258
3.925033	0.1	0.374615
3.926700	0.1	0.375569
3.928367	0.1	0.376523
3.930033	0.1	0.376821
3.931700	0.1	0.376165
3.933367	0.1	0.374734
3.935033	0.1	0.372589
3.936700	0.1	0.369608
3.938367	0.1	0.365973
3.940033	0.1	0.362217
3.941700	0.1	0.358462
3.943367	0.1	0.353813
3.945033	0.1	0.347972
3.946700	0.1	0.342011
3.948367	0.1	0.337958
3.950033	0.1	0.336647
3.951700	0.1	0.338197
3.953367	0.1	0.341654
3.955033	0.1	0.345230
3.956700	0.1	0.346780
3.958367	0.1	0.346005
3.960033	0.1	0.343859
3.961700	0.1	0.340998
3.963367	0.1	0.336409
3.965033	0.1	0.329793
3.966700	0.1	0.322998
3.968367	0.1	0.318110
3.970033	0.1	0.315368
3.971700	0.1	0.313580
3.973367	0.1	0.311315
3.975033	0.1	0.308216
3.976700	0.1	0.305235
3.978367	0.1	0.304103
3.980033	0.1	0.305712
3.981700	0.1	0.309169
3.983367	0.1	0.312805
3.985033	0.1	0.316083
3.986700	0.1	0.319302
3.988367	0.1	0.322580
3.990033	0.1	0.325024
3.991700	0.1	0.324905
3.993367	0.1	0.321567
3.995033	0.1	0.316322
3.996700	0.1	0.311017
3.998367	0.1	0.306249
4.000033	0.1	0.300944
4.001700	0.1	0.293970
4.003367	0.1	0.286222
4.005033	0.1	0.280082
4.006700	0.1	0.277638
4.008367	0.1	0.278950
4.010033	0.1	0.282228
4.011700	0.1	0.285625
4.013367	0.1	0.288248
4.015033	0.1	0.289917
4.016700	0.1	0.290275
4.018367	0.1	0.289202
4.020033	0.1	0.286639
4.021700	0.1	0.283480
4.023367	0.1	0.280678
4.025033	0.1	0.278592
4.026700	0.1	0.276744
4.028367	0.1	0.274777
4.030033	0.1	0.272870
4.031700	0.1	0.271201
4.033367	0.1	0.269115
4.035033	0.1	0.265896
4.036700	0.1	0.261724
4.038367	0.1	0.257671
4.040033	0.1	0.254869
4.041700	0.1	0.253677
4.043367	0.1	0.254035
4.045033	0.1	0.255287
4.046700	0.1	0.256479
4.048367	0.1	0.257254
4.050033	0.1	0.257492
4.051700	0.1	0.256896
4.053367	0.1	0.255644
4.055033	0.1	0.254214
4.056700	0.1	0.252783
4.058367	0.1	0.251174
4.060033	0.1	0.249505
4.061700	0.1	0.248373
4.063367	0.1	0.247419
4.065033	0.1	0.245154
4.066700	0.1	0.240624
4.068367	0.1	0.234962
4.070033	0.1	0.229895
4.071700	0.1	0.226200
4.073367	0.1	0.223458
4.075033	0.1	0.221312
4.076700	0.1	0.220597
4.078367	0.1	0.222147
4.080033	0.1	0.225306
4.081700	0.1	0.228107
4.083367	0.1	0.229239
4.085033	0.1	0.229299
4.086700	0.1	0.229478
4.088367	0.1	0.230134
4.090033	0.1	0.230432
4.091700	0.1	0.229299
4.093367	0.1	0.226796
4.095033	0.1	0.223935
4.096700	0.1	0.221014
4.098367	0.1	0.217438
4.100033	0.1	0.213027
4.101700	0.1	0.208378
4.103367	0.1	0.204206
4.105033	0.1	0.201345
4.106700	0.1	0.200152
4.108367	0.1	0.200212
4.110033	0.1	0.201106
4.111700	0.1	0.202358
4.113367	0.1	0.203311
4.115033	0.1	0.203490
4.116700	0.1	0.202656
4.118367	0.1	0.200808
4.120033	0.1	0.197947
4.121700	0.1	0.194550
4.123367	0.1	0.191629
4.125033	0.1	0.190794
4.126700	0.1	0.193000
4.128367	0.1	0.197589
4.130033	0.1	0.202358
4.131700	0.1	0.204921
4.133367	0.1	0.204682
4.135033	0.1	0.201941
4.136700	0.1	0.196934
4.138367	0.1	0.190854
4.140033	0.1	0.185668
4.141700	0.1	0.182807
4.143367	0.1	0.182569
4.145033	0.1	0.184119
4.146700	0.1	0.185847
4.148367	0.1	0.186682
4.150033	0.1	0.186682
4.151700	0.1	0.186563
4.153367	0.1	0.186086
4.155033	0.1	0.184596
4.156700	0.1	0.182152
4.158367	0.1	0.179172
4.160033	0.1	0.175715
4.161700	0.1	0.171542
4.163367	0.1	0.166237
4.165033	0.1	0.160694
4.166700	0.1	0.156462
4.168367	0.1	0.154912
4.170033	0.1	0.156701
4.171700	0.1	0.161231
4.173367	0.1	0.166595
4.175033	0.1	0.170469
4.176700	0.1	0.171423
4.178367	0.1	0.169396
4.180033	0.1	0.165463
4.181700	0.1	0.160575
4.183367	0.1	0.155628
4.185033	0.1	0.151396
4.186700	0.1	0.147998
4.188367	0.1	0.145078
4.190033	0.1	0.142217
4.191700	0.1	0.139833
4.193367	0.1	0.138402
4.195033	0.1	0.137687
4.196700	0.1	0.136137
4.198367	0.1	0.133395
4.200033	0.1	0.130832
4.201700	0.1	0.129581
4.203367	0.1	0.129163
4.205033	0.1	0.128686
4.206700	0.1	0.128031
4.208367	0.1	0.127912
4.210033	0.1	0.128865
4.211700	0.1	0.130773
4.213367	0.1	0.132740
4.215033	0.1	0.133693
4.216700	0.1	0.133157
4.218367	0.1	0.132203
4.220033	0.1	0.132024
4.221700	0.1	0.132382
4.223367	0.1	0.132203
4.225033	0.1	0.131428
4.226700	0.1	0.131190
4.228367	0.1	0.132501
4.230033	0.1	0.134766
4.231700	0.1	0.136673
4.233367	0.1	0.137508
4.235033	0.1	0.137270
4.236700	0.1	0.136137
4.238367	0.1	0.134349
4.240033	0.1	0.132263
4.241700	0.1	0.130057
4.243367	0.1	0.128150
4.245033	0.1	0.127375
4.246700	0.1	0.128031
4.248367	0.1	0.129163
4.250033	0.1	0.129461
4.251700	0.1	0.128627
4.253367	0.1	0.127316
4.255033	0.1	0.125766
4.256700	0.1	0.123739
4.258367	0.1	0.121117
4.260033	0.1	0.118256
4.261700	0.1	0.116169
4.263367	0.1	0.115275
4.265033	0.1	0.115514
4.266700	0.1	0.115752
4.268367	0.1	0.115216
4.270033	0.1	0.114024
4.271700	0.1	0.112772
4.273367	0.1	0.111759
4.275033	0.1	0.110984
4.276700	0.1	0.110507
4.278367	0.1	0.110984
4.280033	0.1	0.112951
4.281700	0.1	0.115633
4.283367	0.1	0.117958
4.285033	0.1	0.119448
4.286700	0.1	0.120282
4.288367	0.1	0.120103
4.290033	0.1	0.117838
4.291700	0.1	0.113428
4.293367	0.1	0.107825
4.295033	0.1	0.102878
4.296700	0.1	0.099599
4.298367	0.1	0.098169
4.300033	0.1	0.098407
4.301700	0.1	0.099719
4.303367	0.1	0.101328
4.305033	0.1	0.102103
4.306700	0.1	0.101328
4.308367	0.1	0.099301
4.310033	0.1	0.096738
4.311700	0.1	0.094652
4.313367	0.1	0.093043
4.315033	0.1	0.091910
4.316700	0.1	0.091255
4.318367	0.1	0.091136
4.320033	0.1	0.091672
4.321700	0.1	0.093400
4.323367	0.1	0.096262
4.325033	0.1	0.099957
4.326700	0.1	0.103951
4.328367	0.1	0.107646
4.330033	0.1	0.109613
4.331700	0.1	0.108421
4.333367	0.1	0.103951
4.335033	0.1	0.098288
4.336700	0.1	0.094235
4.338367	0.1	0.093400
4.340033	0.1	0.095546
4.341700	0.1	0.098765
4.343367	0.1	0.101149
4.345033	0.1	0.101209
4.346700	0.1	0.098884
4.348367	0.1	0.094831
4.350033	0.1	0.090957
4.351700	0.1	0.089169
4.353367	0.1	0.090361
4.355033	0.1	0.093758
4.356700	0.1	0.098050
4.358367	0.1	0.101566
4.360033	0.1	0.103056
4.361700	0.1	0.102282
4.363367	0.1	0.100493
4.365033	0.1	0.099480
4.366700	0.1	0.100851
4.368367	0.1	0.104785
4.370033	0.1	0.109792
4.371700	0.1	0.114381
4.373367	0.1	0.117898
4.375033	0.1	0.119865
4.376700	0.1	0.120044
4.378367	0.1	0.118494
4.380033	0.1	0.116587
4.381700	0.1	0.115871
4.383367	0.1	0.116527
4.385033	0.1	0.118017
4.386700	0.1	0.120103
4.388367	0.1	0.122309
4.390033	0.1	0.123918
4.391700	0.1	0.124633
4.393367	0.1	0.124991
4.395033	0.1	0.125349
4.396700	0.1	0.125945
4.398367	0.1	0.126839
4.400033	0.1	0.127733
4.401700	0.1	0.127733
4.403367	0.1	0.126421
4.405033	0.1	0.124156
4.406700	0.1	0.122249
4.408367	0.1	0.121474
4.410033	0.1	0.121534
4.411700	0.1	0.122011
4.413367	0.1	0.122964
4.415033	0.1	0.125170
4.416700	0.1	0.128627
4.418367	0.1	0.132501
4.420033	0.1	0.135362
4.421700	0.1	0.136852
4.423367	0.1	0.137746
4.425033	0.1	0.138879
4.426700	0.1	0.139892
4.428367	0.1	0.139892
4.430033	0.1	0.138164
4.431700	0.1	0.134230
4.433367	0.1	0.128686
4.435033	0.1	0.123024
4.436700	0.1	0.119269
4.438367	0.1	0.118792
4.440033	0.1	0.121951
4.441700	0.1	0.127137
4.443367	0.1	0.131607
4.445033	0.1	0.133157
4.446700	0.1	0.131071
4.448367	0.1	0.126481
4.450033	0.1	0.122130
4.451700	0.1	0.120819
4.453367	0.1	0.123441
4.455033	0.1	0.128329
4.456700	0.1	0.132561
4.458367	0.1	0.134528
4.460033	0.1	0.134289
4.461700	0.1	0.132501
4.463367	0.1	0.129640
4.465033	0.1	0.126481
4.466700	0.1	0.124335
4.468367	0.1	0.123501
4.470033	0.1	0.122845
4.471700	0.1	0.121593
4.473367	0.1	0.120759
4.475033	0.1	0.121892
4.476700	0.1	0.125229
4.478367	0.1	0.128865
4.480033	0.1	0.130892
4.481700	0.1	0.131071
4.483367	0.1	0.130415
4.485033	0.1	0.129163
4.486700	0.1	0.127256
4.488367	0.1	0.124991
4.490033	0.1	0.123143
4.491700	0.1	0.122011
4.493367	0.1	0.121355
4.495033	0.1	0.120759
4.496700	0.1	0.120461
4.498367	0.1	0.120521
4.500033	0.1	0.120401
4.501700	0.1	0.119329
4.503367	0.1	0.117660
4.505033	0.1	0.116706
4.506700	0.1	0.117123
4.508367	0.1	0.118256
4.510033	0.1	0.119090
4.511700	0.1	0.119150
4.513367	0.1	0.118971
4.515033	0.1	0.119090
4.516700	0.1	0.119329
4.518367	0.1	0.119567
4.520033	0.1	0.120223
4.521700	0.1	0.121415
4.523367	0.1	0.122249
4.525033	0.1	0.122070
4.526700	0.1	0.120521
4.528367	0.1	0.117660
4.530033	0.1	0.114560
4.531700	0.1	0.113368
4.533367	0.1	0.114620
4.535033	0.1	0.115991
4.536700	0.1	0.115097
4.538367	0.1	0.112295
4.540033	0.1	0.109971
4.541700	0.1	0.110149
4.543367	0.1	0.112653
4.545033	0.1	0.115514
4.546700	0.1	0.117242
4.548367	0.1	0.117719
4.550033	0.1	0.117660
4.551700	0.1	0.117302
4.553367	0.1	0.115931
4.555033	0.1	0.113130
4.556700	0.1	0.109315
4.558367	0.1	0.105441
4.560033	0.1	0.102043
4.561700	0.1	0.100017
4.563367	0.1	0.100017
4.565033	0.1	0.102282
4.566700	0.1	0.106394
4.568367	0.1	0.111341
4.570033	0.1	0.115871
4.571700	0.1	0.118971
4.573367	0.1	0.120759
4.575033	0.1	0.122011
4.576700	0.1	0.123024
4.578367	0.1	0.123382
4.580033	0.1	0.123024
4.581700	0.1	0.122368
4.583367	0.1	0.120997
4.585033	0.1	0.117421
4.586700	0.1	0.111222
4.588367	0.1	0.104487
4.590033	0.1	0.099719
4.591700	0.1	0.097930
4.593367	0.1	0.098348
4.595033	0.1	0.100076
4.596700	0.1	0.102937
4.598367	0.1	0.105917
4.600033	0.1	0.108182
4.601700	0.1	0.109315
4.603367	0.1	0.109792
4.605033	0.1	0.109971
4.606700	0.1	0.110745
4.608367	0.1	0.112414
4.610033	0.1	0.114322
4.611700	0.1	0.115693
4.613367	0.1	0.116587
4.615033	0.1	0.117004
4.616700	0.1	0.116646
4.618367	0.1	0.115156
4.620033	0.1	0.112832
4.621700	0.1	0.110209
4.623367	0.1	0.108480
4.625033	0.1	0.108302
4.626700	0.1	0.109375
4.628367	0.1	0.110567
4.630033	0.1	0.111103
4.631700	0.1	0.111401
4.633367	0.1	0.112653
4.635033	0.1	0.115335
4.636700	0.1	0.118554
4.638367	0.1	0.121057
4.640033	0.1	0.122488
4.641700	0.1	0.122666
4.643367	0.1	0.121236
4.645033	0.1	0.118375
4.646700	0.1	0.115097
4.648367	0.1	0.112593
4.650033	0.1	0.111997
4.651700	0.1	0.113904
4.653367	0.1	0.117004
4.655033	0.1	0.119090
4.656700	0.1	0.119030
4.658367	0.1	0.117838
4.660033	0.1	0.117064
4.661700	0.1	0.117362
4.663367	0.1	0.118196
4.665033	0.1	0.118792
4.666700	0.1	0.118136
4.668367	0.1	0.115871
4.670033	0.1	0.112593
4.671700	0.1	0.109732
4.673367	0.1	0.108778
4.675033	0.1	0.110686
4.676700	0.1	0.114799
4.678367	0.1	0.118911
4.680033	0.1	0.120938
4.681700	0.1	0.120521
4.683367	0.1	0.119150
4.685033	0.1	0.118434
4.686700	0.1	0.118613
4.688367	0.1	0.118732
4.690033	0.1	0.118315
4.691700	0.1	0.117898
4.693367	0.1	0.117838
4.695033	0.1	0.117958
4.696700	0.1	0.116885
4.698367	0.1	0.113547
4.700033	0.1	0.108957
4.701700	0.1	0.105321
4.703367	0.1	0.103831
4.705033	0.1	0.104368
4.706700	0.1	0.106454
4.708367	0.1	0.109434
4.710033	0.1	0.111997
4.711700	0.1	0.113666
4.713367	0.1	0.115156
4.715033	0.1	0.117302
4.716700	0.1	0.119686
4.718367	0.1	0.120819
4.720033	0.1	0.120044
4.721700	0.1	0.118375
4.723367	0.1	0.117838
4.725033	0.1	0.119030
4.726700	0.1	0.120699
4.728367	0.1	0.121653
4.730033	0.1	0.121593
4.731700	0.1	0.121057
4.733367	0.1	0.120699
4.735033	0.1	0.120997
4.736700	0.1	0.121534
4.738367	0.1	0.121534
4.740033	0.1	0.120878
4.741700	0.1	0.120342
4.743367	0.1	0.121236
4.745033	0.1	0.123620
4.746700	0.1	0.126541
4.748367	0.1	0.128508
4.750033	0.1	0.128567
4.751700	0.1	0.126898
4.753367	0.1	0.124812
4.755033	0.1	0.123918
4.756700	0.1	0.124872
4.758367	0.1	0.127018
4.760033	0.1	0.129581
4.761700	0.1	0.131786
4.763367	0.1	0.133038
4.765033	0.1	0.133336
4.766700	0.1	0.133038
4.768367	0.1	0.132322
4.770033	0.1	0.131428
4.771700	0.1	0.131249
4.773367	0.1	0.132144
4.775033	0.1	0.133812
4.776700	0.1	0.134885
4.778367	0.1	0.134587
4.780033	0.1	0.133455
4.781700	0.1	0.132382
4.783367	0.1	0.131547
4.785033	0.1	0.130773
4.786700	0.1	0.130534
4.788367	0.1	0.131071
4.790033	0.1	0.132203
4.791700	0.1	0.133574
4.793367	0.1	0.135303
4.795033	0.1	0.137746
4.796700	0.1	0.141203
4.798367	0.1	0.144780
4.800033	0.1	0.147223
4.801700	0.1	0.147641
4.803367	0.1	0.146449
4.805033	0.1	0.145137
4.806700	0.1	0.144780
4.808367	0.1	0.145018
4.810033	0.1	0.144959
4.811700	0.1	0.144005
4.813367	0.1	0.142276
4.815033	0.1	0.140429
4.816700	0.1	0.139356
4.818367	0.1	0.139713
4.820033	0.1	0.141144
4.821700	0.1	0.142336
4.823367	0.1	0.141859
4.825033	0.1	0.139356
4.826700	0.1	0.136018
4.828367	0.1	0.133038
4.830033	0.1	0.131190
4.831700	0.1	0.130892
4.833367	0.1	0.131607
4.835033	0.1	0.132203
4.836700	0.1	0.131607
4.838367	0.1	0.129938
4.840033	0.1	0.128746
4.841700	0.1	0.129759
4.843367	0.1	0.133276
4.845033	0.1	0.138402
4.846700	0.1	0.143468
4.848367	0.1	0.146747
4.850033	0.1	0.147343
4.851700	0.1	0.146210
4.853367	0.1	0.145197
4.855033	0.1	0.144899
4.856700	0.1	0.144362
4.858367	0.1	0.142872
4.860033	0.1	0.140607
4.861700	0.1	0.137448
4.863367	0.1	0.134051
4.865033	0.1	0.131845
4.866700	0.1	0.132561
4.868367	0.1	0.136197
4.870033	0.1	0.141084
4.871700	0.1	0.145853
4.873367	0.1	0.150085
4.875033	0.1	0.153363
4.876700	0.1	0.155091
4.878367	0.1	0.154912
4.880033	0.1	0.153363
4.881700	0.1	0.151277
4.883367	0.1	0.149906
4.885033	0.1	0.149965
4.886700	0.1	0.150859
4.888367	0.1	0.150919
4.890033	0.1	0.148952
4.891700	0.1	0.145316
4.893367	0.1	0.141203
4.895033	0.1	0.137508
4.896700	0.1	0.134528
4.898367	0.1	0.132084
4.900033	0.1	0.130177
4.901700	0.1	0.129104
4.903367	0.1	0.129282
4.905033	0.1	0.131130
4.906700	0.1	0.134587
4.908367	0.1	0.138998
4.910033	0.1	0.143588
4.911700	0.1	0.148177
4.913367	0.1	0.152588
4.915033	0.1	0.156164
4.916700	0.1	0.158727
4.918367	0.1	0.160515
4.920033	0.1	0.161767
4.921700	0.1	0.161886
4.923367	0.1	0.159979
4.925033	0.1	0.156164
4.926700	0.1	0.151694
4.928367	0.1	0.148475
4.930033	0.1	0.148177
4.931700	0.1	0.150919
4.933367	0.1	0.155330
4.935033	0.1	0.159502
4.936700	0.1	0.162244
4.938367	0.1	0.163436
4.940033	0.1	0.163198
4.941700	0.1	0.161767
4.943367	0.1	0.159502
4.945033	0.1	0.157416
4.946700	0.1	0.156760
4.948367	0.1	0.157893
4.950033	0.1	0.160038
4.951700	0.1	0.161946
4.953367	0.1	0.163376
4.955033	0.1	0.165522
4.956700	0.1	0.169575
4.958367	0.1	0.174761
4.960033	0.1	0.179172
4.961700	0.1	0.181437
4.963367	0.1	0.181079
4.965033	0.1	0.178635
4.966700	0.1	0.175774
4.968367	0.1	0.173926
4.970033	0.1	0.173926
4.971700	0.1	0.176013
4.973367	0.1	0.180066
4.975033	0.1	0.185430
4.976700	0.1	0.190973
4.978367	0.1	0.195861
4.980033	0.1	0.199318
4.981700	0.1	0.200748
4.983367	0.1	0.200033
4.985033	0.1	0.198007
4.986700	0.1	0.196636
4.988367	0.1	0.197291
4.990033	0.1	0.199854
4.991700	0.1	0.203371
4.993367	0.1	0.206947
4.995033	0.1	0.210047
4.996700	0.1	0.212252
4.998367	0.1	0.214160
5.000033	0.1	0.216544
5.001700	0.1	0.219762
5.003367	0.1	0.223517
5.005033	0.1	0.227153
5.006700	0.1	0.230372
5.008367	0.1	0.233531
5.010033	0.1	0.236928
5.011700	0.1	0.239313
5.013367	0.1	0.239849
5.015033	0.1	0.239253
5.016700	0.1	0.239193
5.018367	0.1	0.240505
5.020033	0.1	0.242531
5.021700	0.1	0.245094
5.023367	0.1	0.247955
5.025033	0.1	0.250995
5.026700	0.1	0.254273
5.028367	0.1	0.257969
5.030033	0.1	0.262141
5.031700	0.1	0.266671
5.033367	0.1	0.271142
5.035033	0.1	0.274599
5.036700	0.1	0.276089
5.038367	0.1	0.276208
5.040033	0.1	0.276625
5.041700	0.1	0.278294
5.043367	0.1	0.280738
5.045033	0.1	0.282705
5.046700	0.1	0.283599
5.048367	0.1	0.283480
5.050033	0.1	0.283241
5.051700	0.1	0.283420
5.053367	0.1	0.284016
5.055033	0.1	0.284791
5.056700	0.1	0.285983
5.058367	0.1	0.287414
5.060033	0.1	0.288546
5.061700	0.1	0.288904
5.063367	0.1	0.289142
5.065033	0.1	0.290096
5.066700	0.1	0.291705
5.068367	0.1	0.293255
5.070033	0.1	0.294447
5.071700	0.1	0.295520
5.073367	0.1	0.296593
5.075033	0.1	0.298321
5.076700	0.1	0.301003
5.078367	0.1	0.304580
5.080033	0.1	0.308335
5.081700	0.1	0.311673
5.083367	0.1	0.314295
5.085033	0.1	0.316322
5.086700	0.1	0.318170
5.088367	0.1	0.320435
5.090033	0.1	0.322998
5.091700	0.1	0.325441
5.093367	0.1	0.327230
5.095033	0.1	0.327885
5.096700	0.1	0.327408
5.098367	0.1	0.327230
5.100033	0.1	0.328660
5.101700	0.1	0.331759
5.103367	0.1	0.335395
5.105033	0.1	0.338495
5.106700	0.1	0.340581
5.108367	0.1	0.341713
5.110033	0.1	0.341952
5.111700	0.1	0.342429
5.113367	0.1	0.344753
5.115033	0.1	0.349224
5.116700	0.1	0.354350
5.118367	0.1	0.358582
5.120033	0.1	0.361621
5.121700	0.1	0.363469
5.123367	0.1	0.364184
5.125033	0.1	0.364542
5.126700	0.1	0.365913
5.128367	0.1	0.369191
5.130033	0.1	0.373364
5.131700	0.1	0.376821
5.133367	0.1	0.378430
5.135033	0.1	0.378788
5.136700	0.1	0.379920
5.138367	0.1	0.383616
5.140033	0.1	0.389636
5.141700	0.1	0.396669
5.143367	0.1	0.403464
5.145033	0.1	0.409544
5.146700	0.1	0.414729
5.148367	0.1	0.419438
5.150033	0.1	0.423670
5.151700	0.1	0.427783
5.153367	0.1	0.433207
5.155033	0.1	0.441074
5.156700	0.1	0.450611
5.158367	0.1	0.459850
5.160033	0.1	0.466704
5.161700	0.1	0.470936
5.163367	0.1	0.474036
5.165033	0.1	0.477493
5.166700	0.1	0.482440
5.168367	0.1	0.489652
5.170033	0.1	0.499547
5.171700	0.1	0.511110
5.173367	0.1	0.521839
5.175033	0.1	0.529051
5.176700	0.1	0.532031
5.178367	0.1	0.532448
5.180033	0.1	0.533044
5.181700	0.1	0.535727
5.183367	0.1	0.540197
5.185033	0.1	0.545502
5.186700	0.1	0.550866
5.188367	0.1	0.556290
5.190033	0.1	0.562668
5.191700	0.1	0.570834
5.193367	0.1	0.580668
5.195033	0.1	0.591278
5.196700	0.1	0.601113
5.198367	0.1	0.608802
5.200033	0.1	0.613749
5.201700	0.1	0.617027
5.203367	0.1	0.620663
5.205033	0.1	0.626266
5.206700	0.1	0.633359
5.208367	0.1	0.640690
5.210033	0.1	0.647664
5.211700	0.1	0.654161
5.213367	0.1	0.659645
5.215033	0.1	0.663757
5.216700	0.1	0.666201
5.218367	0.1	0.667155
5.220033	0.1	0.667512
5.221700	0.1	0.668466
5.223367	0.1	0.671327
5.225033	0.1	0.676155
5.226700	0.1	0.680745
5.228367	0.1	0.682890
5.230033	0.1	0.682592
5.231700	0.1	0.681937
5.233367	0.1	0.682890
5.235033	0.1	0.686526
5.236700	0.1	0.692070
5.238367	0.1	0.697672
5.240033	0.1	0.701785
5.241700	0.1	0.703991
5.243367	0.1	0.704527
5.245033	0.1	0.703573
5.246700	0.1	0.701249
5.248367	0.1	0.697911
5.250033	0.1	0.694931
5.251700	0.1	0.693858
5.253367	0.1	0.695169
5.255033	0.1	0.698388
5.256700	0.1	0.703275
5.258367	0.1	0.709295
5.260033	0.1	0.715554
5.261700	0.1	0.720561
5.263367	0.1	0.723422
5.265033	0.1	0.724554
5.266700	0.1	0.725627
5.268367	0.1	0.727892
5.270033	0.1	0.730217
5.271700	0.1	0.730097
5.273367	0.1	0.726581
5.275033	0.1	0.721455
5.276700	0.1	0.717342
5.278367	0.1	0.715852
5.280033	0.1	0.716806
5.281700	0.1	0.719011
5.283367	0.1	0.721335
5.285033	0.1	0.723243
5.286700	0.1	0.724733
5.288367	0.1	0.725567
5.290033	0.1	0.725329
5.291700	0.1	0.723720
5.293367	0.1	0.720620
5.295033	0.1	0.716448
5.296700	0.1	0.712156
5.298367	0.1	0.708580
5.300033	0.1	0.706315
5.301700	0.1	0.705600
5.303367	0.1	0.706554
5.305033	0.1	0.709355
5.306700	0.1	0.713527
5.308367	0.1	0.717044
5.310033	0.1	0.717640
5.311700	0.1	0.715315
5.313367	0.1	0.712514
5.315033	0.1	0.711680
5.316700	0.1	0.712991
5.318367	0.1	0.714541
5.320033	0.1	0.714779
5.321700	0.1	0.713289
5.323367	0.1	0.710309
5.325033	0.1	0.706494
5.326700	0.1	0.702977
5.328367	0.1	0.701428
5.330033	0.1	0.703156
5.331700	0.1	0.707686
5.333367	0.1	0.713110
5.335033	0.1	0.717878
5.336700	0.1	0.721753
5.338367	0.1	0.724614
5.340033	0.1	0.725508
5.341700	0.1	0.723958
5.343367	0.1	0.720918
5.345033	0.1	0.718474
5.346700	0.1	0.717640
5.348367	0.1	0.718176
5.350033	0.1	0.718713
5.351700	0.1	0.718296
5.353367	0.1	0.716865
5.355033	0.1	0.715077
5.356700	0.1	0.713110
5.358367	0.1	0.710845
5.360033	0.1	0.708401
5.361700	0.1	0.705779
5.363367	0.1	0.704050
5.365033	0.1	0.705242
5.366700	0.1	0.710309
5.368367	0.1	0.717521
5.370033	0.1	0.723779
5.371700	0.1	0.726819
5.373367	0.1	0.726283
5.375033	0.1	0.722826
5.376700	0.1	0.717342
5.378367	0.1	0.711143
5.380033	0.1	0.705659
5.381700	0.1	0.701666
5.383367	0.1	0.699878
5.385033	0.1	0.700712
5.386700	0.1	0.704229
5.388367	0.1	0.709176
5.390033	0.1	0.713527
5.391700	0.1	0.715792
5.393367	0.1	0.715315
5.395033	0.1	0.712156
5.396700	0.1	0.707448
5.398367	0.1	0.703275
5.400033	0.1	0.701308
5.401700	0.1	0.701547
5.403367	0.1	0.702679
5.405033	0.1	0.703514
5.406700	0.1	0.703752
5.408367	0.1	0.703692
5.410033	0.1	0.703394
5.411700	0.1	0.702441
5.413367	0.1	0.701070
5.415033	0.1	0.700235
5.416700	0.1	0.700414
5.418367	0.1	0.701010
5.420033	0.1	0.700951
5.421700	0.1	0.700116
5.423367	0.1	0.699639
5.425033	0.1	0.700772
5.426700	0.1	0.704050
5.428367	0.1	0.708461
5.430033	0.1	0.711918
5.431700	0.1	0.712991
5.433367	0.1	0.711858
5.435033	0.1	0.709713
5.436700	0.1	0.707150
5.438367	0.1	0.704467
5.440033	0.1	0.702381
5.441700	0.1	0.701010
5.443367	0.1	0.699937
5.445033	0.1	0.699163
5.446700	0.1	0.698865
5.448367	0.1	0.699043
5.450033	0.1	0.699699
5.451700	0.1	0.700712
5.453367	0.1	0.701547
5.455033	0.1	0.701845
5.456700	0.1	0.702024
5.458367	0.1	0.703156
5.460033	0.1	0.705123
5.461700	0.1	0.707150
5.463367	0.1	0.708163
5.465033	0.1	0.707686
5.466700	0.1	0.705659
5.468367	0.1	0.702918
5.470033	0.1	0.700295
5.471700	0.1	0.698268
5.473367	0.1	0.696719
5.475033	0.1	0.695467
5.476700	0.1	0.694931
5.478367	0.1	0.695705
5.480033	0.1	0.697494
5.481700	0.1	0.699699
5.483367	0.1	0.701785
5.485033	0.1	0.703096
5.486700	0.1	0.702918
5.488367	0.1	0.701428
5.490033	0.1	0.699818
5.491700	0.1	0.699103
5.493367	0.1	0.699222
5.495033	0.1	0.699878
5.496700	0.1	0.700653
5.498367	0.1	0.700951
5.500033	0.1	0.700295
5.501700	0.1	0.698805
5.503367	0.1	0.697613
5.505033	0.1	0.698090
5.506700	0.1	0.700533
5.508367	0.1	0.703752
5.510033	0.1	0.706196
5.511700	0.1	0.707030
5.513367	0.1	0.706017
5.515033	0.1	0.702739
5.516700	0.1	0.697136
5.518367	0.1	0.690162
5.520033	0.1	0.683427
5.521700	0.1	0.678599
5.523367	0.1	0.676990
5.525033	0.1	0.679135
5.526700	0.1	0.683785
5.528367	0.1	0.688493
5.530033	0.1	0.691295
5.531700	0.1	0.692010
5.533367	0.1	0.691354
5.535033	0.1	0.689626
5.536700	0.1	0.687599
5.538367	0.1	0.686109
5.540033	0.1	0.685275
5.541700	0.1	0.684321
5.543367	0.1	0.683010
5.545033	0.1	0.682175
5.546700	0.1	0.682771
5.548367	0.1	0.684917
5.550033	0.1	0.687718
5.551700	0.1	0.689864
5.553367	0.1	0.690579
5.555033	0.1	0.690579
5.556700	0.1	0.690818
5.558367	0.1	0.692010
5.560033	0.1	0.694096
5.561700	0.1	0.696540
5.563367	0.1	0.698686
5.565033	0.1	0.700295
5.566700	0.1	0.701428
5.568367	0.1	0.701666
5.570033	0.1	0.701129
5.571700	0.1	0.700533
5.573367	0.1	0.700474
5.575033	0.1	0.700951
5.576700	0.1	0.701785
5.578367	0.1	0.702262
5.580033	0.1	0.701368
5.581700	0.1	0.698984
5.583367	0.1	0.695825
5.585033	0.1	0.693083
5.586700	0.1	0.692129
5.588367	0.1	0.693440
5.590033	0.1	0.695705
5.591700	0.1	0.697017
5.593367	0.1	0.696600
5.595033	0.1	0.695467
5.596700	0.1	0.694990
5.598367	0.1	0.695884
5.600033	0.1	0.697672
5.601700	0.1	0.698984
5.603367	0.1	0.699043
5.605033	0.1	0.698268
5.606700	0.1	0.697672
5.608367	0.1	0.697613
5.610033	0.1	0.697315
5.611700	0.1	0.696003
5.613367	0.1	0.693560
5.615033	0.1	0.691056
5.616700	0.1	0.689805
5.618367	0.1	0.690520
5.620033	0.1	0.692606
5.621700	0.1	0.694513
5.623367	0.1	0.695169
5.625033	0.1	0.695050
5.626700	0.1	0.694275
5.628367	0.1	0.692129
5.630033	0.1	0.688970
5.631700	0.1	0.685990
5.633367	0.1	0.684023
5.635033	0.1	0.683129
5.636700	0.1	0.682950
5.638367	0.1	0.683248
5.640033	0.1	0.683963
5.641700	0.1	0.685036
5.643367	0.1	0.686348
5.645033	0.1	0.688255
5.646700	0.1	0.690877
5.648367	0.1	0.694215
5.650033	0.1	0.697553
5.651700	0.1	0.699878
5.653367	0.1	0.700176
5.655033	0.1	0.697792
5.656700	0.1	0.692964
5.658367	0.1	0.686407
5.660033	0.1	0.679553
5.661700	0.1	0.674307
5.663367	0.1	0.672340
5.665033	0.1	0.674546
5.666700	0.1	0.679612
5.668367	0.1	0.684559
5.670033	0.1	0.686884
5.671700	0.1	0.685990
5.673367	0.1	0.683069
5.675033	0.1	0.679612
5.676700	0.1	0.677288
5.678367	0.1	0.676990
5.680033	0.1	0.678599
5.681700	0.1	0.681281
5.683367	0.1	0.683785
5.685033	0.1	0.684798
5.686700	0.1	0.683308
5.688367	0.1	0.679374
5.690033	0.1	0.674486
5.691700	0.1	0.671029
5.693367	0.1	0.671029
5.695033	0.1	0.674903
5.696700	0.1	0.680566
5.698367	0.1	0.685215
5.700033	0.1	0.687122
5.701700	0.1	0.686228
5.703367	0.1	0.683248
5.705033	0.1	0.679314
5.706700	0.1	0.675678
5.708367	0.1	0.673115
5.710033	0.1	0.671566
5.711700	0.1	0.670254
5.713367	0.1	0.668168
5.715033	0.1	0.664651
5.716700	0.1	0.659883
5.718367	0.1	0.654697
5.720033	0.1	0.650287
5.721700	0.1	0.647247
5.723367	0.1	0.645220
5.725033	0.1	0.643075
5.726700	0.1	0.640214
5.728367	0.1	0.637293
5.730033	0.1	0.635624
5.731700	0.1	0.636280
5.733367	0.1	0.640154
5.735033	0.1	0.646472
5.736700	0.1	0.652432
5.738367	0.1	0.655472
5.740033	0.1	0.655174
5.741700	0.1	0.652850
5.743367	0.1	0.649989
5.745033	0.1	0.647664
5.746700	0.1	0.646174
5.748367	0.1	0.644863
5.750033	0.1	0.642419
5.751700	0.1	0.639498
5.753367	0.1	0.637949
5.755033	0.1	0.639081
5.756700	0.1	0.642002
5.758367	0.1	0.645399
5.760033	0.1	0.648797
5.761700	0.1	0.652134
5.763367	0.1	0.655174
5.765033	0.1	0.656605
5.766700	0.1	0.655115
5.768367	0.1	0.650883
5.770033	0.1	0.646114
5.771700	0.1	0.643015
5.773367	0.1	0.642180
5.775033	0.1	0.642479
5.776700	0.1	0.642479
5.778367	0.1	0.641465
5.780033	0.1	0.638962
5.781700	0.1	0.634849
5.783367	0.1	0.630140
5.785033	0.1	0.626683
5.786700	0.1	0.626326
5.788367	0.1	0.628829
5.790033	0.1	0.632107
5.791700	0.1	0.633895
5.793367	0.1	0.633836
5.795033	0.1	0.633299
5.796700	0.1	0.632942
5.798367	0.1	0.632167
5.800033	0.1	0.630558
5.801700	0.1	0.628471
5.803367	0.1	0.625968
5.805033	0.1	0.623167
5.806700	0.1	0.620723
5.808367	0.1	0.618994
5.810033	0.1	0.617504
5.811700	0.1	0.615656
5.813367	0.1	0.613570
5.815033	0.1	0.611842
5.816700	0.1	0.610352
5.818367	0.1	0.609040
5.820033	0.1	0.608742
5.821700	0.1	0.609875
5.823367	0.1	0.611663
5.825033	0.1	0.612855
5.826700	0.1	0.612974
5.828367	0.1	0.612259
5.830033	0.1	0.611305
5.831700	0.1	0.609994
5.833367	0.1	0.608861
5.835033	0.1	0.608861
5.836700	0.1	0.610471
5.838367	0.1	0.613511
5.840033	0.1	0.617027
5.841700	0.1	0.619888
5.843367	0.1	0.621438
5.845033	0.1	0.621140
5.846700	0.1	0.618339
5.848367	0.1	0.613153
5.850033	0.1	0.607371
5.851700	0.1	0.603139
5.853367	0.1	0.601172
5.855033	0.1	0.600696
5.856700	0.1	0.600874
5.858367	0.1	0.600874
5.860033	0.1	0.599802
5.861700	0.1	0.597775
5.863367	0.1	0.596225
5.865033	0.1	0.596583
5.866700	0.1	0.598609
5.868367	0.1	0.600696
5.870033	0.1	0.601709
5.871700	0.1	0.601471
5.873367	0.1	0.600278
5.875033	0.1	0.598490
5.876700	0.1	0.596404
5.878367	0.1	0.594497
5.880033	0.1	0.592947
5.881700	0.1	0.591636
5.883367	0.1	0.590265
5.885033	0.1	0.589132
5.886700	0.1	0.588775
5.888367	0.1	0.589848
5.890033	0.1	0.592232
5.891700	0.1	0.594556
5.893367	0.1	0.594854
5.895033	0.1	0.592709
5.896700	0.1	0.589371
5.898367	0.1	0.586689
5.900033	0.1	0.585020
5.901700	0.1	0.583231
5.903367	0.1	0.580847
5.905033	0.1	0.577867
5.906700	0.1	0.575066
5.908367	0.1	0.573099
5.910033	0.1	0.572503
5.911700	0.1	0.573337
5.913367	0.1	0.574470
5.915033	0.1	0.574708
5.916700	0.1	0.574231
5.918367	0.1	0.574589
5.920033	0.1	0.576973
5.921700	0.1	0.580609
5.923367	0.1	0.583410
5.925033	0.1	0.584126
5.926700	0.1	0.582874
5.928367	0.1	0.580549
5.930033	0.1	0.578463
5.931700	0.1	0.576973
5.933367	0.1	0.575423
5.935033	0.1	0.573576
5.936700	0.1	0.571489
5.938367	0.1	0.568986
5.940033	0.1	0.565290
5.941700	0.1	0.560522
5.943367	0.1	0.555694
5.945033	0.1	0.551760
5.946700	0.1	0.548840
5.948367	0.1	0.546455
5.950033	0.1	0.543475
5.951700	0.1	0.538945
5.953367	0.1	0.532925
5.955033	0.1	0.526965
5.956700	0.1	0.523269
5.958367	0.1	0.522792
5.960033	0.1	0.524819
5.961700	0.1	0.527442
5.963367	0.1	0.529170
5.965033	0.1	0.529289
5.966700	0.1	0.527382
5.968367	0.1	0.522971
5.970033	0.1	0.516534
5.971700	0.1	0.510097
5.973367	0.1	0.505567
5.975033	0.1	0.503719
5.976700	0.1	0.503719
5.978367	0.1	0.504732
5.980033	0.1	0.506461
5.981700	0.1	0.508785
5.983367	0.1	0.510991
5.985033	0.1	0.511944
5.986700	0.1	0.511110
5.988367	0.1	0.507891
5.990033	0.1	0.501931
5.991700	0.1	0.493825
5.993367	0.1	0.485957
5.995033	0.1	0.480294
5.996700	0.1	0.476956
5.998367	0.1	0.475109
6.000033	0.1	0.473917
6.001700	0.1	0.473022
6.003367	0.1	0.472486
6.005033	0.1	0.472486
6.006700	0.1	0.472844
6.008367	0.1	0.472724
6.010033	0.1	0.471592
6.011700	0.1	0.469625
6.013367	0.1	0.467718
6.015033	0.1	0.466526
6.016700	0.1	0.466049
6.018367	0.1	0.465691
6.020033	0.1	0.464857
6.021700	0.1	0.462830
6.023367	0.1	0.459015
6.025033	0.1	0.454307
6.026700	0.1	0.451088
6.028367	0.1	0.451386
6.030033	0.1	0.454307
6.031700	0.1	0.456452
6.033367	0.1	0.455380
6.035033	0.1	0.451446
6.036700	0.1	0.445962
6.038367	0.1	0.439465
6.040033	0.1	0.432014
6.041700	0.1	0.424504
6.043367	0.1	0.418425
6.045033	0.1	0.414729
6.046700	0.1	0.413120
6.048367	0.1	0.412703
6.050033	0.1	0.412524
6.051700	0.1	0.411749
6.053367	0.1	0.409722
6.055033	0.1	0.406861
6.056700	0.1	0.404120
6.058367	0.1	0.402510
6.060033	0.1	0.402868
6.061700	0.1	0.405312
6.063367	0.1	0.408590
6.065033	0.1	0.410855
6.066700	0.1	0.411391
6.068367	0.1	0.410795
6.070033	0.1	0.410020
6.071700	0.1	0.409067
6.073367	0.1	0.407040
6.075033	0.1	0.402868
6.076700	0.1	0.396967
6.078367	0.1	0.391185
6.080033	0.1	0.387490
6.081700	0.1	0.386119
6.083367	0.1	0.385582
6.085033	0.1	0.384688
6.086700	0.1	0.382960
6.088367	0.1	0.381053
6.090033	0.1	0.380754
6.091700	0.1	0.383258
6.093367	0.1	0.387192
6.095033	0.1	0.389397
6.096700	0.1	0.388324
6.098367	0.1	0.385523
6.100033	0.1	0.383258
6.101700	0.1	0.382900
6.103367	0.1	0.384152
6.105033	0.1	0.385404
6.106700	0.1	0.384808
6.108367	0.1	0.381768
6.110033	0.1	0.377417
6.111700	0.1	0.373840
6.113367	0.1	0.372231
6.115033	0.1	0.371993
6.116700	0.1	0.371277
6.118367	0.1	0.369251
6.120033	0.1	0.366986
6.121700	0.1	0.365973
6.123367	0.1	0.366807
6.125033	0.1	0.368893
6.126700	0.1	0.371516
6.128367	0.1	0.373840
6.130033	0.1	0.374794
6.131700	0.1	0.374079
6.133367	0.1	0.372827
6.135033	0.1	0.372171
6.136700	0.1	0.372946
6.138367	0.1	0.375211
6.140033	0.1	0.377953
6.141700	0.1	0.379205
6.143367	0.1	0.378013
6.145033	0.1	0.374973
6.146700	0.1	0.371575
6.148367	0.1	0.368834
6.150033	0.1	0.367284
6.151700	0.1	0.367582
6.153367	0.1	0.370026
6.155033	0.1	0.374377
6.156700	0.1	0.379086
6.158367	0.1	0.382483
6.160033	0.1	0.383616
6.161700	0.1	0.382900
6.163367	0.1	0.381053
6.165033	0.1	0.378072
6.166700	0.1	0.374258
6.168367	0.1	0.370801
6.170033	0.1	0.368595
6.171700	0.1	0.367463
6.173367	0.1	0.366747
6.175033	0.1	0.365973
6.176700	0.1	0.364959
6.178367	0.1	0.363350
6.180033	0.1	0.361323
6.181700	0.1	0.359416
6.183367	0.1	0.358820
6.185033	0.1	0.359893
6.186700	0.1	0.361979
6.188367	0.1	0.363827
6.190033	0.1	0.365078
6.191700	0.1	0.365973
6.193367	0.1	0.367761
6.195033	0.1	0.371039
6.196700	0.1	0.374794
6.198367	0.1	0.377357
6.200033	0.1	0.378490
6.201700	0.1	0.378728
6.203367	0.1	0.378013
6.205033	0.1	0.376165
6.206700	0.1	0.373721
6.208367	0.1	0.371814
6.210033	0.1	0.370443
6.211700	0.1	0.369072
6.213367	0.1	0.367701
6.215033	0.1	0.366867
6.216700	0.1	0.366449
6.218367	0.1	0.365496
6.220033	0.1	0.363946
6.221700	0.1	0.363231
6.223367	0.1	0.365615
6.225033	0.1	0.371814
6.226700	0.1	0.380635
6.228367	0.1	0.389397
6.230033	0.1	0.395358
6.231700	0.1	0.396729
6.233367	0.1	0.394344
6.235033	0.1	0.390947
6.236700	0.1	0.389099
6.238367	0.1	0.389397
6.240033	0.1	0.390768
6.241700	0.1	0.392258
6.243367	0.1	0.393569
6.245033	0.1	0.394762
6.246700	0.1	0.395834
6.248367	0.1	0.396609
6.250033	0.1	0.396788
6.251700	0.1	0.396907
6.253367	0.1	0.397861
6.255033	0.1	0.399828
6.256700	0.1	0.401676
6.258367	0.1	0.402510
6.260033	0.1	0.402749
6.261700	0.1	0.404120
6.263367	0.1	0.407875
6.265033	0.1	0.413001
6.266700	0.1	0.417471
6.268367	0.1	0.420392
6.270033	0.1	0.422180
6.271700	0.1	0.423312
6.273367	0.1	0.423968
6.275033	0.1	0.423968
6.276700	0.1	0.423551
6.278367	0.1	0.423491
6.280033	0.1	0.424325
6.281700	0.1	0.425756
6.283367	0.1	0.426948
6.285033	0.1	0.427485
6.286700	0.1	0.428379
6.288367	0.1	0.430822
6.290033	0.1	0.435472
6.291700	0.1	0.441909
6.293367	0.1	0.449300
6.295033	0.1	0.456393
6.296700	0.1	0.462592
6.298367	0.1	0.467837
6.300033	0.1	0.472128
6.301700	0.1	0.475526
6.303367	0.1	0.478387
6.305033	0.1	0.481606
6.306700	0.1	0.485361
6.308367	0.1	0.489235
6.310033	0.1	0.492036
6.311700	0.1	0.493228
6.313367	0.1	0.494003
6.315033	0.1	0.496209
6.316700	0.1	0.501215
6.318367	0.1	0.508547
6.320033	0.1	0.516415
6.321700	0.1	0.523686
6.323367	0.1	0.530362
6.325033	0.1	0.536680
6.326700	0.1	0.542760
6.328367	0.1	0.549495
6.330033	0.1	0.557542
6.331700	0.1	0.566542
6.333367	0.1	0.575423
6.335033	0.1	0.582933
6.336700	0.1	0.588656
6.338367	0.1	0.593305
6.340033	0.1	0.598431
6.341700	0.1	0.605524
6.343367	0.1	0.614524
6.345033	0.1	0.624239
6.346700	0.1	0.633180
6.348367	0.1	0.640750
6.350033	0.1	0.647068
6.351700	0.1	0.652552
6.353367	0.1	0.657976
6.355033	0.1	0.664711
6.356700	0.1	0.673771
6.358367	0.1	0.685096
6.360033	0.1	0.697255
6.361700	0.1	0.708401
6.363367	0.1	0.717998
6.365033	0.1	0.726819
6.366700	0.1	0.736058
6.368367	0.1	0.746489
6.370033	0.1	0.758171
6.371700	0.1	0.770867
6.373367	0.1	0.784218
6.375033	0.1	0.797689
6.376700	0.1	0.810921
6.378367	0.1	0.824332
6.380033	0.1	0.838041
6.381700	0.1	0.851810
6.383367	0.1	0.865042
6.385033	0.1	0.877857
6.386700	0.1	0.890315
6.388367	0.1	0.902891
6.390033	0.1	0.915468
6.391700	0.1	0.927806
6.393367	0.1	0.939667
6.395033	0.1	0.951231
6.396700	0.1	0.962794
6.398367	0.1	0.974476
6.400033	0.1	0.985980
6.401700	0.1	0.997007
6.403367	0.1	1.007021
6.405033	0.1	1.015902
6.406700	0.1	1.023769
6.408367	0.1	1.031041
6.410033	0.1	1.038551
6.411700	0.1	1.047194
6.413367	0.1	1.057446
6.415033	0.1	1.068473
6.416700	0.1	1.078487
6.418367	0.1	1.086235
6.420033	0.1	1.091719
6.421700	0.1	1.096308
6.423367	0.1	1.101852
6.425033	0.1	1.109898
6.426700	0.1	1.120269
6.428367	0.1	1.131535
6.430033	0.1	1.141548
6.431700	0.1	1.148701
6.433367	0.1	1.152694
6.435033	0.1	1.155019
6.436700	0.1	1.157641
6.438367	0.1	1.161695
6.440033	0.1	1.167178
6.441700	0.1	1.172841
6.443367	0.1	1.176715
6.445033	0.1	1.177132
6.446700	0.1	1.174212
6.448367	0.1	1.170278
6.450033	0.1	1.168132
6.451700	0.1	1.168609
6.453367	0.1	1.170278
6.455033	0.1	1.170993
6.456700	0.1	1.169682
6.458367	0.1	1.166880
6.460033	0.1	1.164854
6.461700	0.1	1.165211
6.463367	0.1	1.167297
6.465033	0.1	1.169384
6.466700	0.1	1.170218
6.468367	0.1	1.169503
6.470033	0.1	1.167357
6.471700	0.1	1.163840
6.473367	0.1	1.159191
6.475033	0.1	1.153767
6.476700	0.1	1.148641
6.478367	0.1	1.145005
6.480033	0.1	1.144171
6.481700	0.1	1.146674
6.483367	0.1	1.151741
6.485033	0.1	1.157284
6.486700	0.1	1.160681
6.488367	0.1	1.160681
6.490033	0.1	1.157940
6.491700	0.1	1.153648
6.493367	0.1	1.148582
6.495033	0.1	1.143813
6.496700	0.1	1.139939
6.498367	0.1	1.137018
6.500033	0.1	1.134574
6.501700	0.1	1.132727
6.503367	0.1	1.132011
6.505033	0.1	1.133204
6.506700	0.1	1.135826
6.508367	0.1	1.138032
6.510033	0.1	1.137793
6.511700	0.1	1.134694
6.513367	0.1	1.130164
6.515033	0.1	1.126289
6.516700	0.1	1.124263
6.518367	0.1	1.123667
6.520033	0.1	1.123011
6.521700	0.1	1.121879
6.523367	0.1	1.120806
6.525033	0.1	1.120389
6.526700	0.1	1.120329
6.528367	0.1	1.120389
6.530033	0.1	1.120985
6.531700	0.1	1.121819
6.533367	0.1	1.122296
6.535033	0.1	1.121759
6.536700	0.1	1.120508
6.538367	0.1	1.119316
6.540033	0.1	1.119256
6.541700	0.1	1.120687
6.543367	0.1	1.122534
6.545033	0.1	1.123369
6.546700	0.1	1.123428
6.548367	0.1	1.123786
6.550033	0.1	1.124680
6.551700	0.1	1.125276
6.553367	0.1	1.124322
6.555033	0.1	1.121581
6.556700	0.1	1.118422
6.558367	0.1	1.116455
6.560033	0.1	1.115859
6.561700	0.1	1.115799
6.563367	0.1	1.115680
6.565033	0.1	1.115501
6.566700	0.1	1.116037
6.568367	0.1	1.118124
6.570033	0.1	1.121283
6.571700	0.1	1.123965
6.573367	0.1	1.125038
6.575033	0.1	1.124382
6.576700	0.1	1.122236
6.578367	0.1	1.119554
6.580033	0.1	1.118064
6.581700	0.1	1.118958
6.583367	0.1	1.121998
6.585033	0.1	1.126170
6.586700	0.1	1.130283
6.588367	0.1	1.133859
6.590033	0.1	1.136601
6.591700	0.1	1.138210
6.593367	0.1	1.138389
6.595033	0.1	1.137376
6.596700	0.1	1.135528
6.598367	0.1	1.133740
6.600033	0.1	1.133263
6.601700	0.1	1.135171
6.603367	0.1	1.139462
6.605033	0.1	1.144767
6.606700	0.1	1.149654
6.608367	0.1	1.153052
6.610033	0.1	1.154482
6.611700	0.1	1.154304
6.613367	0.1	1.152992
6.615033	0.1	1.150906
6.616700	0.1	1.148880
6.618367	0.1	1.148880
6.620033	0.1	1.151919
6.621700	0.1	1.156986
6.623367	0.1	1.161933
6.625033	0.1	1.165390
6.626700	0.1	1.167357
6.628367	0.1	1.168668
6.630033	0.1	1.170099
6.631700	0.1	1.171887
6.633367	0.1	1.173556
6.635033	0.1	1.174688
6.636700	0.1	1.175404
6.638367	0.1	1.176477
6.640033	0.1	1.178682
6.641700	0.1	1.182139
6.643367	0.1	1.186192
6.645033	0.1	1.189649
6.646700	0.1	1.191914
6.648367	0.1	1.192629
6.650033	0.1	1.191497
6.651700	0.1	1.188874
6.653367	0.1	1.186609
6.655033	0.1	1.186788
6.656700	0.1	1.189709
6.658367	0.1	1.193643
6.660033	0.1	1.196981
6.661700	0.1	1.199544
6.663367	0.1	1.201749
6.665033	0.1	1.203895
6.666700	0.1	1.205862
6.668367	0.1	1.207411
6.670033	0.1	1.208782
6.671700	0.1	1.210094
6.673367	0.1	1.210809
6.675033	0.1	1.211047
6.676700	0.1	1.212120
6.678367	0.1	1.215398
6.680033	0.1	1.221299
6.681700	0.1	1.228333
6.683367	0.1	1.234233
6.685033	0.1	1.237392
6.686700	0.1	1.237571
6.688367	0.1	1.236200
6.690033	0.1	1.235426
6.691700	0.1	1.236379
6.693367	0.1	1.238942
6.695033	0.1	1.241982
6.696700	0.1	1.244068
6.698367	0.1	1.244962
6.700033	0.1	1.245141
6.701700	0.1	1.244783
6.703367	0.1	1.244068
6.705033	0.1	1.243293
6.706700	0.1	1.242995
6.708367	0.1	1.243711
6.710033	0.1	1.245558
6.711700	0.1	1.247823
6.713367	0.1	1.249373
6.715033	0.1	1.249909
6.716700	0.1	1.249969
6.718367	0.1	1.249731
6.720033	0.1	1.249015
6.721700	0.1	1.247883
6.723367	0.1	1.247883
6.725033	0.1	1.250267
6.726700	0.1	1.255214
6.728367	0.1	1.260996
6.730033	0.1	1.265585
6.731700	0.1	1.267552
6.733367	0.1	1.266837
6.735033	0.1	1.264453
6.736700	0.1	1.261056
6.738367	0.1	1.256943
6.740033	0.1	1.252890
6.741700	0.1	1.250207
6.743367	0.1	1.249790
6.745033	0.1	1.251578
6.746700	0.1	1.254916
6.748367	0.1	1.258314
6.750033	0.1	1.260340
6.751700	0.1	1.260400
6.753367	0.1	1.258731
6.755033	0.1	1.256168
6.756700	0.1	1.253724
6.758367	0.1	1.252532
6.760033	0.1	1.253009
6.761700	0.1	1.254618
6.763367	0.1	1.255751
6.765033	0.1	1.255691
6.766700	0.1	1.255095
6.768367	0.1	1.254678
6.770033	0.1	1.254320
6.771700	0.1	1.253426
6.773367	0.1	1.252294
6.775033	0.1	1.251817
6.776700	0.1	1.252055
6.778367	0.1	1.253247
6.780033	0.1	1.255393
6.781700	0.1	1.257598
6.783367	0.1	1.258612
6.785033	0.1	1.258493
6.786700	0.1	1.258254
6.788367	0.1	1.258552
6.790033	0.1	1.259089
6.791700	0.1	1.259089
6.793367	0.1	1.258433
6.795033	0.1	1.257837
6.796700	0.1	1.258493
6.798367	0.1	1.260042
6.800033	0.1	1.261473
6.801700	0.1	1.261771
6.803367	0.1	1.261354
6.805033	0.1	1.261115
6.806700	0.1	1.261532
6.808367	0.1	1.261771
6.810033	0.1	1.261056
6.811700	0.1	1.259923
6.813367	0.1	1.259267
6.815033	0.1	1.259089
6.816700	0.1	1.258373
6.818367	0.1	1.256108
6.820033	0.1	1.252651
6.821700	0.1	1.250088
6.823367	0.1	1.250446
6.825033	0.1	1.253545
6.826700	0.1	1.256824
6.828367	0.1	1.258195
6.830033	0.1	1.256585
6.831700	0.1	1.252532
6.833367	0.1	1.247704
6.835033	0.1	1.244247
6.836700	0.1	1.243591
6.838367	0.1	1.245558
6.840033	0.1	1.248241
6.841700	0.1	1.249671
6.843367	0.1	1.248896
6.845033	0.1	1.246452
6.846700	0.1	1.243413
6.848367	0.1	1.241267
6.850033	0.1	1.241326
6.851700	0.1	1.243353
6.853367	0.1	1.245678
6.855033	0.1	1.246393
6.856700	0.1	1.245201
6.858367	0.1	1.242995
6.860033	0.1	1.241326
6.861700	0.1	1.242101
6.863367	0.1	1.245558
6.865033	0.1	1.249790
6.866700	0.1	1.252413
6.868367	0.1	1.252770
6.870033	0.1	1.252532
6.871700	0.1	1.253486
6.873367	0.1	1.255691
6.875033	0.1	1.257181
6.876700	0.1	1.256466
6.878367	0.1	1.253069
6.880033	0.1	1.248479
6.881700	0.1	1.244664
6.883367	0.1	1.242340
6.885033	0.1	1.241207
6.886700	0.1	1.240552
6.888367	0.1	1.240075
6.890033	0.1	1.240254
6.891700	0.1	1.241028
6.893367	0.1	1.241446
6.895033	0.1	1.240671
6.896700	0.1	1.238644
6.898367	0.1	1.236439
6.900033	0.1	1.235366
6.901700	0.1	1.235545
6.903367	0.1	1.236022
6.905033	0.1	1.236141
6.906700	0.1	1.235902
6.908367	0.1	1.235426
6.910033	0.1	1.234591
6.911700	0.1	1.233637
6.913367	0.1	1.233339
6.915033	0.1	1.234293
6.916700	0.1	1.236200
6.918367	0.1	1.238108
6.920033	0.1	1.239359
6.921700	0.1	1.239300
6.923367	0.1	1.238287
6.925033	0.1	1.237035
6.926700	0.1	1.235545
6.928367	0.1	1.233697
6.930033	0.1	1.232386
6.931700	0.1	1.232803
6.933367	0.1	1.234472
6.935033	0.1	1.235664
6.936700	0.1	1.235068
6.938367	0.1	1.232386
6.940033	0.1	1.227737
6.941700	0.1	1.222313
6.943367	0.1	1.218319
6.945033	0.1	1.217544
6.946700	0.1	1.220048
6.948367	0.1	1.224458
6.950033	0.1	1.229107
6.951700	0.1	1.232326
6.953367	0.1	1.233995
6.955033	0.1	1.235187
6.956700	0.1	1.236975
6.958367	0.1	1.239121
6.960033	0.1	1.240194
6.961700	0.1	1.239359
6.963367	0.1	1.237214
6.965033	0.1	1.235187
6.966700	0.1	1.234591
6.968367	0.1	1.235187
6.970033	0.1	1.235128
6.971700	0.1	1.232445
6.973367	0.1	1.227260
6.975033	0.1	1.221478
6.976700	0.1	1.217127
6.978367	0.1	1.214445
6.980033	0.1	1.212359
6.981700	0.1	1.210451
6.983367	0.1	1.209021
6.985033	0.1	1.208067
6.986700	0.1	1.207531
6.988367	0.1	1.206815
6.990033	0.1	1.204789
6.991700	0.1	1.200676
6.993367	0.1	1.194477
6.995033	0.1	1.187146
6.996700	0.1	1.180291
6.998367	0.1	1.175046
7.000033	0.1	1.171947
7.001700	0.1	1.170576
7.003367	0.1	1.169622
7.005033	0.1	1.168192
7.006700	0.1	1.165867
7.008367	0.1	1.162052
7.010033	0.1	1.156509
7.011700	0.1	1.150072
7.013367	0.1	1.144409
7.015033	0.1	1.140475
7.016700	0.1	1.138330
7.018367	0.1	1.137257
7.020033	0.1	1.135886
7.021700	0.1	1.132786
7.023367	0.1	1.127601
7.025033	0.1	1.121342
7.026700	0.1	1.115561
7.028367	0.1	1.111150
7.030033	0.1	1.108170
7.031700	0.1	1.105964
7.033367	0.1	1.103818
7.035033	0.1	1.100779
7.036700	0.1	1.096189
7.038367	0.1	1.090527
7.040033	0.1	1.084566
7.041700	0.1	1.079500
7.043367	0.1	1.075506
7.045033	0.1	1.071334
7.046700	0.1	1.065433
7.048367	0.1	1.057744
7.050033	0.1	1.050055
7.051700	0.1	1.044095
7.053367	0.1	1.040161
7.055033	0.1	1.037896
7.056700	0.1	1.037061
7.058367	0.1	1.036763
7.060033	0.1	1.035571
7.061700	0.1	1.031876
7.063367	0.1	1.025498
7.065033	0.1	1.017869
7.066700	0.1	1.010478
7.068367	0.1	1.003981
7.070033	0.1	0.997782
7.071700	0.1	0.991046
7.073367	0.1	0.983477
7.075033	0.1	0.976324
7.076700	0.1	0.970841
7.078367	0.1	0.966907
7.080033	0.1	0.963569
7.081700	0.1	0.960112
7.083367	0.1	0.956357
7.085033	0.1	0.952125
7.086700	0.1	0.947416
7.088367	0.1	0.942588
7.090033	0.1	0.937760
7.091700	0.1	0.932992
7.093367	0.1	0.928521
7.095033	0.1	0.924051
7.096700	0.1	0.919223
7.098367	0.1	0.914395
7.100033	0.1	0.910878
7.101700	0.1	0.909507
7.103367	0.1	0.909865
7.105033	0.1	0.910044
7.106700	0.1	0.908494
7.108367	0.1	0.904262
7.110033	0.1	0.897586
7.111700	0.1	0.889063
7.113367	0.1	0.880361
7.115033	0.1	0.873685
7.116700	0.1	0.869930
7.118367	0.1	0.868440
7.120033	0.1	0.868142
7.121700	0.1	0.868022
7.123367	0.1	0.867784
7.125033	0.1	0.867426
7.126700	0.1	0.866532
7.128367	0.1	0.864744
7.130033	0.1	0.862479
7.131700	0.1	0.860393
7.133367	0.1	0.858665
7.135033	0.1	0.857115
7.136700	0.1	0.855267
7.138367	0.1	0.853062
7.140033	0.1	0.850737
7.141700	0.1	0.849247
7.143367	0.1	0.849068
7.145033	0.1	0.850439
7.146700	0.1	0.852943
7.148367	0.1	0.855684
7.150033	0.1	0.857353
7.151700	0.1	0.857055
7.153367	0.1	0.854492
7.155033	0.1	0.850558
7.156700	0.1	0.846982
7.158367	0.1	0.845552
7.160033	0.1	0.846982
7.161700	0.1	0.850141
7.163367	0.1	0.853777
7.165033	0.1	0.857353
7.166700	0.1	0.861049
7.168367	0.1	0.863969
7.170033	0.1	0.864267
7.171700	0.1	0.861049
7.173367	0.1	0.855565
7.175033	0.1	0.851035
7.176700	0.1	0.850081
7.178367	0.1	0.852943
7.180033	0.1	0.857592
7.181700	0.1	0.861108
7.183367	0.1	0.861108
7.185033	0.1	0.857890
7.186700	0.1	0.854969
7.188367	0.1	0.856161
7.190033	0.1	0.862658
7.191700	0.1	0.872135
7.193367	0.1	0.881016
7.195033	0.1	0.887454
7.196700	0.1	0.892162
7.198367	0.1	0.897110
7.200033	0.1	0.902832
7.201700	0.1	0.908077
7.203367	0.1	0.911176
7.205033	0.1	0.911236
7.206700	0.1	0.909150
7.208367	0.1	0.906825
7.210033	0.1	0.906050
7.211700	0.1	0.907481
7.213367	0.1	0.910878
7.215033	0.1	0.914753
7.216700	0.1	0.917494
7.218367	0.1	0.918865
7.220033	0.1	0.919819
7.221700	0.1	0.921369
7.223367	0.1	0.923872
7.225033	0.1	0.926852
7.226700	0.1	0.929296
7.228367	0.1	0.930965
7.230033	0.1	0.932396
7.231700	0.1	0.933945
7.233367	0.1	0.934660
7.235033	0.1	0.933707
7.236700	0.1	0.931501
7.238367	0.1	0.929356
7.240033	0.1	0.928283
7.241700	0.1	0.928998
7.243367	0.1	0.931978
7.245033	0.1	0.936985
7.246700	0.1	0.943005
7.248367	0.1	0.948191
7.250033	0.1	0.950873
7.251700	0.1	0.950277
7.253367	0.1	0.947475
7.255033	0.1	0.944257
7.256700	0.1	0.942469
7.258367	0.1	0.942946
7.260033	0.1	0.945509
7.261700	0.1	0.949144
7.263367	0.1	0.952959
7.265033	0.1	0.955939
7.266700	0.1	0.956833
7.268367	0.1	0.955164
7.270033	0.1	0.952065
7.271700	0.1	0.949025
7.273367	0.1	0.946283
7.275033	0.1	0.943840
7.276700	0.1	0.941873
7.278367	0.1	0.940621
7.280033	0.1	0.940204
7.281700	0.1	0.941515
7.283367	0.1	0.945330
7.285033	0.1	0.950933
7.286700	0.1	0.955582
7.288367	0.1	0.956953
7.290033	0.1	0.954449
7.291700	0.1	0.949204
7.293367	0.1	0.942886
7.295033	0.1	0.937581
7.296700	0.1	0.934780
7.298367	0.1	0.934660
7.300033	0.1	0.935733
7.301700	0.1	0.936508
7.303367	0.1	0.936866
7.305033	0.1	0.937402
7.306700	0.1	0.939190
7.308367	0.1	0.942707
7.310033	0.1	0.947416
7.311700	0.1	0.951886
7.313367	0.1	0.954688
7.315033	0.1	0.955164
7.316700	0.1	0.953317
7.318367	0.1	0.950038
7.320033	0.1	0.946641
7.321700	0.1	0.944316
7.323367	0.1	0.943244
7.325033	0.1	0.943005
7.326700	0.1	0.943422
7.328367	0.1	0.943959
7.330033	0.1	0.944018
7.331700	0.1	0.943482
7.333367	0.1	0.942528
7.335033	0.1	0.941038
7.336700	0.1	0.938237
7.338367	0.1	0.934184
7.340033	0.1	0.930548
7.341700	0.1	0.929833
7.343367	0.1	0.933111
7.345033	0.1	0.939131
7.346700	0.1	0.945032
7.348367	0.1	0.948787
7.350033	0.1	0.949919
7.351700	0.1	0.949085
7.353367	0.1	0.947058
7.355033	0.1	0.944614
7.356700	0.1	0.942290
7.358367	0.1	0.940502
7.360033	0.1	0.940085
7.361700	0.1	0.941575
7.363367	0.1	0.944138
7.365033	0.1	0.945926
7.366700	0.1	0.945509
7.368367	0.1	0.943065
7.370033	0.1	0.940383
7.371700	0.1	0.939548
7.373367	0.1	0.941813
7.375033	0.1	0.946343
7.376700	0.1	0.950933
7.378367	0.1	0.953972
7.380033	0.1	0.955105
7.381700	0.1	0.954926
7.383367	0.1	0.953674
7.385033	0.1	0.951588
7.386700	0.1	0.949085
7.388367	0.1	0.947237
7.390033	0.1	0.947237
7.391700	0.1	0.949085
7.393367	0.1	0.951231
7.395033	0.1	0.951886
7.396700	0.1	0.950873
7.398367	0.1	0.949025
7.400033	0.1	0.947356
7.401700	0.1	0.945687
7.403367	0.1	0.943124
7.405033	0.1	0.939608
7.406700	0.1	0.936329
7.408367	0.1	0.934482
7.410033	0.1	0.934303
7.411700	0.1	0.935197
7.413367	0.1	0.936329
7.415033	0.1	0.937283
7.416700	0.1	0.938296
7.418367	0.1	0.939846
7.420033	0.1	0.941575
7.421700	0.1	0.942826
7.423367	0.1	0.943303
7.425033	0.1	0.942886
7.426700	0.1	0.941515
7.428367	0.1	0.939250
7.430033	0.1	0.936389
7.431700	0.1	0.934124
7.433367	0.1	0.933647
7.435033	0.1	0.935197
7.436700	0.1	0.938177
7.438367	0.1	0.941694
7.440033	0.1	0.944972
7.441700	0.1	0.946939
7.443367	0.1	0.946462
7.445033	0.1	0.943065
7.446700	0.1	0.938535
7.448367	0.1	0.935614
7.450033	0.1	0.936508
7.451700	0.1	0.941277
7.453367	0.1	0.948250
7.455033	0.1	0.955522
7.456700	0.1	0.961244
7.458367	0.1	0.963211
7.460033	0.1	0.960350
7.461700	0.1	0.953674
7.463367	0.1	0.946045
7.465033	0.1	0.939906
7.466700	0.1	0.936210
7.468367	0.1	0.934959
7.470033	0.1	0.935853
7.471700	0.1	0.938058
7.473367	0.1	0.940323
7.475033	0.1	0.941694
7.476700	0.1	0.941694
7.478367	0.1	0.939846
7.480033	0.1	0.936270
7.481700	0.1	0.932038
7.483367	0.1	0.928760
7.485033	0.1	0.927210
7.486700	0.1	0.927448
7.488367	0.1	0.928998
7.490033	0.1	0.931561
7.491700	0.1	0.935078
7.493367	0.1	0.939190
7.495033	0.1	0.942409
7.496700	0.1	0.943065
7.498367	0.1	0.940263
7.500033	0.1	0.934541
7.501700	0.1	0.927329
7.503367	0.1	0.920355
7.505033	0.1	0.915349
7.506700	0.1	0.913262
7.508367	0.1	0.913978
7.510033	0.1	0.916600
7.511700	0.1	0.919938
7.513367	0.1	0.923038
7.515033	0.1	0.925243
7.516700	0.1	0.926614
7.518367	0.1	0.927806
7.520033	0.1	0.929177
7.521700	0.1	0.930369
7.523367	0.1	0.931084
7.525033	0.1	0.930488
7.526700	0.1	0.928044
7.528367	0.1	0.923872
7.530033	0.1	0.918925
7.531700	0.1	0.914514
7.533367	0.1	0.911653
7.535033	0.1	0.910342
7.536700	0.1	0.910223
7.538367	0.1	0.910640
7.540033	0.1	0.910759
7.541700	0.1	0.910759
7.543367	0.1	0.912130
7.545033	0.1	0.916183
7.546700	0.1	0.921786
7.548367	0.1	0.926673
7.550033	0.1	0.929594
7.551700	0.1	0.930727
7.553367	0.1	0.930607
7.555033	0.1	0.929475
7.556700	0.1	0.927270
7.558367	0.1	0.923336
7.560033	0.1	0.917673
7.561700	0.1	0.911951
7.563367	0.1	0.908196
7.565033	0.1	0.906885
7.566700	0.1	0.906169
7.568367	0.1	0.904441
7.570033	0.1	0.901520
7.571700	0.1	0.898957
7.573367	0.1	0.898004
7.575033	0.1	0.898242
7.576700	0.1	0.898361
7.578367	0.1	0.898063
7.580033	0.1	0.897527
7.581700	0.1	0.897110
7.583367	0.1	0.897408
7.585033	0.1	0.898838
7.586700	0.1	0.900984
7.588367	0.1	0.902414
7.590033	0.1	0.902236
7.591700	0.1	0.901222
7.593367	0.1	0.900924
7.595033	0.1	0.901341
7.596700	0.1	0.901341
7.598367	0.1	0.900090
7.600033	0.1	0.898063
7.601700	0.1	0.895917
7.603367	0.1	0.894427
7.605033	0.1	0.894427
7.606700	0.1	0.895977
7.608367	0.1	0.898361
7.610033	0.1	0.900805
7.611700	0.1	0.903249
7.613367	0.1	0.905573
7.615033	0.1	0.907481
7.616700	0.1	0.908077
7.618367	0.1	0.906527
7.620033	0.1	0.902534
7.621700	0.1	0.897527
7.623367	0.1	0.893533
7.625033	0.1	0.891328
7.626700	0.1	0.890434
7.628367	0.1	0.890136
7.630033	0.1	0.890195
7.631700	0.1	0.890493
7.633367	0.1	0.891209
7.635033	0.1	0.892282
7.636700	0.1	0.893712
7.638367	0.1	0.895500
7.640033	0.1	0.897169
7.641700	0.1	0.897527
7.643367	0.1	0.896752
7.645033	0.1	0.895619
7.646700	0.1	0.894308
7.648367	0.1	0.892162
7.650033	0.1	0.889301
7.651700	0.1	0.887156
7.653367	0.1	0.886977
7.655033	0.1	0.888288
7.656700	0.1	0.889182
7.658367	0.1	0.888348
7.660033	0.1	0.886619
7.661700	0.1	0.885248
7.663367	0.1	0.885487
7.665033	0.1	0.887752
7.666700	0.1	0.891447
7.668367	0.1	0.895441
7.670033	0.1	0.898778
7.671700	0.1	0.901222
7.673367	0.1	0.902772
7.675033	0.1	0.903428
7.676700	0.1	0.903487
7.678367	0.1	0.903487
7.680033	0.1	0.903964
7.681700	0.1	0.904739
7.683367	0.1	0.905335
7.685033	0.1	0.905752
7.686700	0.1	0.905931
7.688367	0.1	0.905216
7.690033	0.1	0.902593
7.691700	0.1	0.898302
7.693367	0.1	0.894070
7.695033	0.1	0.891507
7.696700	0.1	0.891447
7.698367	0.1	0.893533
7.700033	0.1	0.896573
7.701700	0.1	0.898540
7.703367	0.1	0.897944
7.705033	0.1	0.894845
7.706700	0.1	0.891626
7.708367	0.1	0.890672
7.710033	0.1	0.892043
7.711700	0.1	0.893593
7.713367	0.1	0.894308
7.715033	0.1	0.894606
7.716700	0.1	0.894845
7.718367	0.1	0.895023
7.720033	0.1	0.895202
7.721700	0.1	0.895500
7.723367	0.1	0.896215
7.725033	0.1	0.897765
7.726700	0.1	0.899613
7.728367	0.1	0.900447
7.730033	0.1	0.899255
7.731700	0.1	0.896454
7.733367	0.1	0.892878
7.735033	0.1	0.889838
7.736700	0.1	0.887632
7.738367	0.1	0.886023
7.740033	0.1	0.884533
7.741700	0.1	0.883520
7.743367	0.1	0.883341
7.745033	0.1	0.884414
7.746700	0.1	0.885963
7.748367	0.1	0.886262
7.750033	0.1	0.884593
7.751700	0.1	0.881612
7.753367	0.1	0.878274
7.755033	0.1	0.874400
7.756700	0.1	0.869215
7.758367	0.1	0.862181
7.760033	0.1	0.853539
7.761700	0.1	0.844896
7.763367	0.1	0.838876
7.765033	0.1	0.837803
7.766700	0.1	0.841498
7.768367	0.1	0.847399
7.770033	0.1	0.852227
7.771700	0.1	0.854015
7.773367	0.1	0.853062
7.775033	0.1	0.850678
7.776700	0.1	0.847578
7.778367	0.1	0.843704
7.780033	0.1	0.839531
7.781700	0.1	0.836134
7.783367	0.1	0.834823
7.785033	0.1	0.836194
7.786700	0.1	0.838816
7.788367	0.1	0.839651
7.790033	0.1	0.837743
7.791700	0.1	0.834644
7.793367	0.1	0.832021
7.795033	0.1	0.829577
7.796700	0.1	0.826418
7.798367	0.1	0.822842
7.800033	0.1	0.819922
7.801700	0.1	0.818312
7.803367	0.1	0.817835
7.805033	0.1	0.817895
7.806700	0.1	0.817716
7.808367	0.1	0.816703
7.810033	0.1	0.814676
7.811700	0.1	0.811636
7.813367	0.1	0.808001
7.815033	0.1	0.804961
7.816700	0.1	0.803709
7.818367	0.1	0.804305
7.820033	0.1	0.805318
7.821700	0.1	0.805616
7.823367	0.1	0.805438
7.825033	0.1	0.805855
7.826700	0.1	0.807405
7.828367	0.1	0.809908
7.830033	0.1	0.812531
7.831700	0.1	0.813484
7.833367	0.1	0.812292
7.835033	0.1	0.810862
7.836700	0.1	0.811279
7.838367	0.1	0.813305
7.840033	0.1	0.815392
7.841700	0.1	0.816047
7.843367	0.1	0.814796
7.845033	0.1	0.812173
7.846700	0.1	0.810206
7.848367	0.1	0.810683
7.850033	0.1	0.813186
7.851700	0.1	0.815451
7.853367	0.1	0.815511
7.855033	0.1	0.813723
7.856700	0.1	0.812173
7.858367	0.1	0.812829
7.860033	0.1	0.816047
7.861700	0.1	0.820339
7.863367	0.1	0.823796
7.865033	0.1	0.824928
7.866700	0.1	0.823677
7.868367	0.1	0.820637
7.870033	0.1	0.816524
7.871700	0.1	0.811338
7.873367	0.1	0.804782
7.875033	0.1	0.797749
7.876700	0.1	0.792205
7.878367	0.1	0.789762
7.880033	0.1	0.790238
7.881700	0.1	0.791848
7.883367	0.1	0.792921
7.885033	0.1	0.793099
7.886700	0.1	0.792861
7.888367	0.1	0.792444
7.890033	0.1	0.791252
7.891700	0.1	0.788629
7.893367	0.1	0.784993
7.895033	0.1	0.781715
7.896700	0.1	0.779927
7.898367	0.1	0.780046
7.900033	0.1	0.781834
7.901700	0.1	0.784218
7.903367	0.1	0.785708
7.905033	0.1	0.785172
7.906700	0.1	0.782490
7.908367	0.1	0.778377
7.910033	0.1	0.775099
7.911700	0.1	0.775039
7.913367	0.1	0.778317
7.915033	0.1	0.783324
7.916700	0.1	0.788391
7.918367	0.1	0.792325
7.920033	0.1	0.794470
7.921700	0.1	0.795007
7.923367	0.1	0.795007
7.925033	0.1	0.795305
7.926700	0.1	0.795841
7.928367	0.1	0.796318
7.930033	0.1	0.797629
7.931700	0.1	0.800431
7.933367	0.1	0.803828
7.935033	0.1	0.805914
7.936700	0.1	0.804961
7.938367	0.1	0.800908
7.940033	0.1	0.795782
7.941700	0.1	0.791729
7.943367	0.1	0.789225
7.945033	0.1	0.787914
7.946700	0.1	0.787258
7.948367	0.1	0.787616
7.950033	0.1	0.789225
7.951700	0.1	0.791192
7.953367	0.1	0.792265
7.955033	0.1	0.792563
7.956700	0.1	0.792980
7.958367	0.1	0.793695
7.960033	0.1	0.794172
7.961700	0.1	0.794172
7.963367	0.1	0.793695
7.965033	0.1	0.792444
7.966700	0.1	0.790834
7.968367	0.1	0.790298
7.970033	0.1	0.791729
7.971700	0.1	0.794172
7.973367	0.1	0.795841
7.975033	0.1	0.795722
7.976700	0.1	0.794172
7.978367	0.1	0.792205
7.980033	0.1	0.790775
7.981700	0.1	0.789881
7.983367	0.1	0.788450
7.985033	0.1	0.786424
7.986700	0.1	0.785291
7.988367	0.1	0.786245
7.990033	0.1	0.789166
7.991700	0.1	0.792921
7.993367	0.1	0.796020
7.995033	0.1	0.797689
7.996700	0.1	0.797868
7.998367	0.1	0.797510
8.000033	0.1	0.797510
8.001700	0.1	0.797987
8.003367	0.1	0.798106
8.005033	0.1	0.796676
8.006700	0.1	0.794053
8.008367	0.1	0.791848
8.010033	0.1	0.791848
8.011700	0.1	0.793994
8.013367	0.1	0.797093
8.015033	0.1	0.799716
8.016700	0.1	0.801086
8.018367	0.1	0.801444
8.020033	0.1	0.801563
8.021700	0.1	0.801444
8.023367	0.1	0.799477
8.025033	0.1	0.794828
8.026700	0.1	0.788689
8.028367	0.1	0.783622
8.030033	0.1	0.781477
8.031700	0.1	0.782013
8.033367	0.1	0.783861
8.035033	0.1	0.785947
8.036700	0.1	0.787497
8.038367	0.1	0.788152
8.040033	0.1	0.787854
8.041700	0.1	0.787139
8.043367	0.1	0.786841
8.045033	0.1	0.787556
8.046700	0.1	0.788748
8.048367	0.1	0.789523
8.050033	0.1	0.789106
8.051700	0.1	0.787795
8.053367	0.1	0.786305
8.055033	0.1	0.784814
8.056700	0.1	0.782847
8.058367	0.1	0.780046
8.060033	0.1	0.777304
8.061700	0.1	0.776112
8.063367	0.1	0.777483
8.065033	0.1	0.781059
8.066700	0.1	0.785351
8.068367	0.1	0.789642
8.070033	0.1	0.793874
8.071700	0.1	0.797629
8.073367	0.1	0.799835
8.075033	0.1	0.799894
8.076700	0.1	0.798523
8.078367	0.1	0.796557
8.080033	0.1	0.793994
8.081700	0.1	0.791192
8.083367	0.1	0.789225
8.085033	0.1	0.789106
8.086700	0.1	0.790894
8.088367	0.1	0.793636
8.090033	0.1	0.796139
8.091700	0.1	0.797331
8.093367	0.1	0.796557
8.095033	0.1	0.793338
8.096700	0.1	0.788391
8.098367	0.1	0.783920
8.100033	0.1	0.782669
8.101700	0.1	0.785351
8.103367	0.1	0.790119
8.105033	0.1	0.794649
8.106700	0.1	0.797451
8.108367	0.1	0.798285
8.110033	0.1	0.798285
8.111700	0.1	0.799000
8.113367	0.1	0.800729
8.115033	0.1	0.802398
8.116700	0.1	0.803173
8.118367	0.1	0.802875
8.120033	0.1	0.801921
8.121700	0.1	0.800729
8.123367	0.1	0.799835
8.125033	0.1	0.799418
8.126700	0.1	0.799179
8.128367	0.1	0.798881
8.130033	0.1	0.799000
8.131700	0.1	0.799894
8.133367	0.1	0.800848
8.135033	0.1	0.800669
8.136700	0.1	0.798821
8.138367	0.1	0.796020
8.140033	0.1	0.794113
8.141700	0.1	0.794947
8.143367	0.1	0.798345
8.145033	0.1	0.802040
8.146700	0.1	0.803828
8.148367	0.1	0.803232
8.150033	0.1	0.801504
8.151700	0.1	0.800908
8.153367	0.1	0.802994
8.155033	0.1	0.806809
8.156700	0.1	0.809670
8.158367	0.1	0.810146
8.160033	0.1	0.809491
8.161700	0.1	0.809431
8.163367	0.1	0.810802
8.165033	0.1	0.813127
8.166700	0.1	0.815392
8.168367	0.1	0.816703
8.170033	0.1	0.816226
8.171700	0.1	0.814140
8.173367	0.1	0.811815
8.175033	0.1	0.811219
8.176700	0.1	0.812829
8.178367	0.1	0.815153
8.180033	0.1	0.816405
8.181700	0.1	0.816166
8.183367	0.1	0.815213
8.185033	0.1	0.814736
8.186700	0.1	0.815094
8.188367	0.1	0.816226
8.190033	0.1	0.818193
8.191700	0.1	0.820875
8.193367	0.1	0.823200
8.195033	0.1	0.823915
8.196700	0.1	0.823319
8.198367	0.1	0.823081
8.200033	0.1	0.824750
8.201700	0.1	0.828445
8.203367	0.1	0.833213
8.205033	0.1	0.837743
8.206700	0.1	0.841141
8.208367	0.1	0.842869
8.210033	0.1	0.843823
8.211700	0.1	0.845254
8.213367	0.1	0.847757
8.215033	0.1	0.850439
8.216700	0.1	0.852466
8.218367	0.1	0.853479
8.220033	0.1	0.853360
8.221700	0.1	0.852168
8.223367	0.1	0.851512
8.225033	0.1	0.853598
8.226700	0.1	0.858426
8.228367	0.1	0.863969
8.230033	0.1	0.868440
8.231700	0.1	0.872016
8.233367	0.1	0.876010
8.235033	0.1	0.881553
8.236700	0.1	0.888109
8.238367	0.1	0.893951
8.240033	0.1	0.897884
8.241700	0.1	0.899971
8.243367	0.1	0.900924
8.245033	0.1	0.902295
8.246700	0.1	0.905156
8.248367	0.1	0.909209
8.250033	0.1	0.913143
8.251700	0.1	0.915945
8.253367	0.1	0.917196
8.255033	0.1	0.917673
8.256700	0.1	0.919163
8.258367	0.1	0.923038
8.260033	0.1	0.929058
8.261700	0.1	0.935197
8.263367	0.1	0.939369
8.265033	0.1	0.940919
8.266700	0.1	0.941515
8.268367	0.1	0.942946
8.270033	0.1	0.945091
8.271700	0.1	0.946701
8.273367	0.1	0.947416
8.275033	0.1	0.947952
8.276700	0.1	0.949621
8.278367	0.1	0.952840
8.280033	0.1	0.956476
8.281700	0.1	0.958800
8.283367	0.1	0.959635
8.285033	0.1	0.959933
8.286700	0.1	0.960589
8.288367	0.1	0.961423
8.290033	0.1	0.962555
8.291700	0.1	0.964403
8.293367	0.1	0.966609
8.295033	0.1	0.967979
8.296700	0.1	0.967681
8.298367	0.1	0.966072
8.300033	0.1	0.964761
8.301700	0.1	0.964582
8.303367	0.1	0.964940
8.305033	0.1	0.964820
8.306700	0.1	0.963867
8.308367	0.1	0.962496
8.310033	0.1	0.961006
8.311700	0.1	0.960290
8.313367	0.1	0.960946
8.315033	0.1	0.963032
8.316700	0.1	0.965476
8.318367	0.1	0.966907
8.320033	0.1	0.966311
8.321700	0.1	0.963569
8.323367	0.1	0.959516
8.325033	0.1	0.955522
8.326700	0.1	0.952482
8.328367	0.1	0.951052
8.330033	0.1	0.951529
8.331700	0.1	0.953615
8.333367	0.1	0.956059
8.335033	0.1	0.957906
8.336700	0.1	0.958562
8.338367	0.1	0.958502
8.340033	0.1	0.959039
8.341700	0.1	0.960648
8.343367	0.1	0.962317
8.345033	0.1	0.962377
8.346700	0.1	0.960290
8.348367	0.1	0.957072
8.350033	0.1	0.953972
8.351700	0.1	0.951290
8.353367	0.1	0.948846
8.355033	0.1	0.946581
8.356700	0.1	0.944734
8.358367	0.1	0.943363
8.360033	0.1	0.942767
8.361700	0.1	0.943244
8.363367	0.1	0.944495
8.365033	0.1	0.945270
8.366700	0.1	0.944316
8.368367	0.1	0.941396
8.370033	0.1	0.937581
8.371700	0.1	0.934541
8.373367	0.1	0.932992
8.375033	0.1	0.932634
8.376700	0.1	0.932396
8.378367	0.1	0.931382
8.380033	0.1	0.929534
8.381700	0.1	0.927448
8.383367	0.1	0.925660
8.385033	0.1	0.924408
8.386700	0.1	0.924289
8.388367	0.1	0.926256
8.390033	0.1	0.930607
8.391700	0.1	0.936687
8.393367	0.1	0.943422
8.395033	0.1	0.949085
8.396700	0.1	0.952303
8.398367	0.1	0.952721
8.400033	0.1	0.950933
8.401700	0.1	0.947475
8.403367	0.1	0.942946
8.405033	0.1	0.938475
8.406700	0.1	0.935853
8.408367	0.1	0.935495
8.410033	0.1	0.936687
8.411700	0.1	0.938296
8.413367	0.1	0.939548
8.415033	0.1	0.940502
8.416700	0.1	0.941515
8.418367	0.1	0.942826
8.420033	0.1	0.943661
8.421700	0.1	0.943244
8.423367	0.1	0.941873
8.425033	0.1	0.940919
8.426700	0.1	0.941336
8.428367	0.1	0.943303
8.430033	0.1	0.946105
8.431700	0.1	0.948370
8.433367	0.1	0.948787
8.435033	0.1	0.947535
8.436700	0.1	0.946343
8.438367	0.1	0.946939
8.440033	0.1	0.949621
8.441700	0.1	0.953078
8.443367	0.1	0.955224
8.445033	0.1	0.955045
8.446700	0.1	0.953198
8.448367	0.1	0.951409
8.450033	0.1	0.951648
8.451700	0.1	0.954628
8.453367	0.1	0.959039
8.455033	0.1	0.962436
8.456700	0.1	0.963390
8.458367	0.1	0.962138
8.460033	0.1	0.959992
8.461700	0.1	0.958800
8.463367	0.1	0.960112
8.465033	0.1	0.963509
8.466700	0.1	0.967264
8.468367	0.1	0.970125
8.470033	0.1	0.971973
8.471700	0.1	0.974119
8.473367	0.1	0.977397
8.475033	0.1	0.981152
8.476700	0.1	0.983536
8.478367	0.1	0.983238
8.480033	0.1	0.981033
8.481700	0.1	0.978410
8.483367	0.1	0.976622
8.485033	0.1	0.975728
8.486700	0.1	0.975251
8.488367	0.1	0.974298
8.490033	0.1	0.972629
8.491700	0.1	0.970483
8.493367	0.1	0.968695
8.495033	0.1	0.968576
8.496700	0.1	0.970244
8.498367	0.1	0.972450
8.500033	0.1	0.973702
8.501700	0.1	0.973821
8.503367	0.1	0.973582
8.505033	0.1	0.974357
8.506700	0.1	0.976980
8.508367	0.1	0.981450
8.510033	0.1	0.986517
8.511700	0.1	0.990331
8.513367	0.1	0.991583
8.515033	0.1	0.990152
8.516700	0.1	0.987232
8.518367	0.1	0.984848
8.520033	0.1	0.984967
8.521700	0.1	0.988066
8.523367	0.1	0.992775
8.525033	0.1	0.996292
8.526700	0.1	0.996709
8.528367	0.1	0.995457
8.530033	0.1	0.995576
8.531700	0.1	0.998378
8.533367	0.1	1.002669
8.535033	0.1	1.006544
8.536700	0.1	1.008570
8.538367	0.1	1.008332
8.540033	0.1	1.007140
8.541700	0.1	1.007021
8.543367	0.1	1.009643
8.545033	0.1	1.014888
8.546700	0.1	1.020372
8.548367	0.1	1.024127
8.550033	0.1	1.025736
8.551700	0.1	1.025677
8.553367	0.1	1.024962
8.555033	0.1	1.024723
8.556700	0.1	1.025617
8.558367	0.1	1.027584
8.560033	0.1	1.030326
8.561700	0.1	1.033962
8.563367	0.1	1.038492
8.565033	0.1	1.043022
8.566700	0.1	1.046181
8.568367	0.1	1.046658
8.570033	0.1	1.044512
8.571700	0.1	1.041055
8.573367	0.1	1.038253
8.575033	0.1	1.037598
8.576700	0.1	1.038909
8.578367	0.1	1.040340
8.580033	0.1	1.040578
8.581700	0.1	1.039922
8.583367	0.1	1.039624
8.585033	0.1	1.040816
8.586700	0.1	1.044452
8.588367	0.1	1.050353
8.590033	0.1	1.056969
8.591700	0.1	1.061916
8.593367	0.1	1.064003
8.595033	0.1	1.063526
8.596700	0.1	1.061738
8.598367	0.1	1.059949
8.600033	0.1	1.059473
8.601700	0.1	1.060546
8.603367	0.1	1.062393
8.605033	0.1	1.064003
8.606700	0.1	1.065195
8.608367	0.1	1.065552
8.610033	0.1	1.064301
8.611700	0.1	1.061499
8.613367	0.1	1.058936
8.615033	0.1	1.057923
8.616700	0.1	1.058221
8.618367	0.1	1.058877
8.620033	0.1	1.058996
8.621700	0.1	1.057744
8.623367	0.1	1.055241
8.625033	0.1	1.052797
8.626700	0.1	1.051962
8.628367	0.1	1.053214
8.630033	0.1	1.055241
8.631700	0.1	1.056552
8.633367	0.1	1.056492
8.635033	0.1	1.055002
8.636700	0.1	1.052082
8.638367	0.1	1.047850
8.640033	0.1	1.042962
8.641700	0.1	1.038015
8.643367	0.1	1.033306
8.645033	0.1	1.029253
8.646700	0.1	1.025736
8.648367	0.1	1.022339
8.650033	0.1	1.019359
8.651700	0.1	1.017571
8.653367	0.1	1.017034
8.655033	0.1	1.016438
8.656700	0.1	1.014531
8.658367	0.1	1.011312
8.660033	0.1	1.008332
8.661700	0.1	1.007080
8.663367	0.1	1.007080
8.665033	0.1	1.006246
8.666700	0.1	1.002967
8.668367	0.1	0.997663
8.670033	0.1	0.992060
8.671700	0.1	0.987947
8.673367	0.1	0.986040
8.675033	0.1	0.985384
8.676700	0.1	0.984669
8.678367	0.1	0.982523
8.680033	0.1	0.979066
8.681700	0.1	0.975490
8.683367	0.1	0.972509
8.685033	0.1	0.969827
8.686700	0.1	0.967026
8.688367	0.1	0.964046
8.690033	0.1	0.960946
8.691700	0.1	0.957727
8.693367	0.1	0.954330
8.695033	0.1	0.950635
8.696700	0.1	0.947118
8.698367	0.1	0.944555
8.700033	0.1	0.943363
8.701700	0.1	0.942349
8.703367	0.1	0.940204
8.705033	0.1	0.936568
8.706700	0.1	0.931799
8.708367	0.1	0.926852
8.710033	0.1	0.922561
8.711700	0.1	0.918925
8.713367	0.1	0.915110
8.715033	0.1	0.910997
8.716700	0.1	0.907302
8.718367	0.1	0.905037
8.720033	0.1	0.904083
8.721700	0.1	0.903785
8.723367	0.1	0.902951
8.725033	0.1	0.900447
8.726700	0.1	0.896573
8.728367	0.1	0.893593
8.730033	0.1	0.893354
8.731700	0.1	0.895560
8.733367	0.1	0.897884
8.735033	0.1	0.898063
8.736700	0.1	0.895441
8.738367	0.1	0.890911
8.740033	0.1	0.886560
8.741700	0.1	0.883818
8.743367	0.1	0.882745
8.745033	0.1	0.882328
8.746700	0.1	0.882745
8.748367	0.1	0.885010
8.750033	0.1	0.888765
8.751700	0.1	0.891686
8.753367	0.1	0.891566
8.755033	0.1	0.888467
8.756700	0.1	0.884712
8.758367	0.1	0.882685
8.760033	0.1	0.882864
8.761700	0.1	0.883877
8.763367	0.1	0.884414
8.765033	0.1	0.884652
8.766700	0.1	0.885487
8.768367	0.1	0.887573
8.770033	0.1	0.890613
8.771700	0.1	0.893533
8.773367	0.1	0.895560
8.775033	0.1	0.895977
8.776700	0.1	0.894487
8.778367	0.1	0.891328
8.780033	0.1	0.887692
8.781700	0.1	0.884533
8.783367	0.1	0.882089
8.785033	0.1	0.880361
8.786700	0.1	0.880003
8.788367	0.1	0.881732
8.790033	0.1	0.884712
8.791700	0.1	0.887275
8.793367	0.1	0.887990
8.795033	0.1	0.887036
8.796700	0.1	0.885665
8.798367	0.1	0.885665
8.800033	0.1	0.888109
8.801700	0.1	0.892401
8.803367	0.1	0.896692
8.805033	0.1	0.898957
8.806700	0.1	0.898421
8.808367	0.1	0.895977
8.810033	0.1	0.893295
8.811700	0.1	0.891805
8.813367	0.1	0.891566
8.815033	0.1	0.891984
8.816700	0.1	0.892758
8.818367	0.1	0.894189
8.820033	0.1	0.896215
8.821700	0.1	0.898123
8.823367	0.1	0.899136
8.825033	0.1	0.899494
8.826700	0.1	0.899971
8.828367	0.1	0.900507
8.830033	0.1	0.899971
8.831700	0.1	0.898302
8.833367	0.1	0.897348
8.835033	0.1	0.898302
8.836700	0.1	0.901043
8.838367	0.1	0.904679
8.840033	0.1	0.908315
8.841700	0.1	0.910759
8.843367	0.1	0.911415
8.845033	0.1	0.910103
8.846700	0.1	0.907421
8.848367	0.1	0.904262
8.850033	0.1	0.901818
8.851700	0.1	0.901520
8.853367	0.1	0.903785
8.855033	0.1	0.907779
8.856700	0.1	0.911832
8.858367	0.1	0.914872
8.860033	0.1	0.917018
8.861700	0.1	0.918984
8.863367	0.1	0.921249
8.865033	0.1	0.923395
8.866700	0.1	0.924528
8.868367	0.1	0.923693
8.870033	0.1	0.921190
8.871700	0.1	0.918090
8.873367	0.1	0.915706
8.875033	0.1	0.914753
8.876700	0.1	0.915051
8.878367	0.1	0.915945
8.880033	0.1	0.917018
8.881700	0.1	0.918806
8.883367	0.1	0.921369
8.885033	0.1	0.923753
8.886700	0.1	0.925005
8.888367	0.1	0.925064
8.890033	0.1	0.925183
8.891700	0.1	0.926971
8.893367	0.1	0.930846
8.895033	0.1	0.934601
8.896700	0.1	0.935733
8.898367	0.1	0.934243
8.900033	0.1	0.932992
8.901700	0.1	0.934482
8.903367	0.1	0.938773
8.905033	0.1	0.943720
8.906700	0.1	0.946999
8.908367	0.1	0.947774
8.910033	0.1	0.947475
8.911700	0.1	0.948012
8.913367	0.1	0.949383
8.915033	0.1	0.949860
8.916700	0.1	0.948846
8.918367	0.1	0.947416
8.920033	0.1	0.946879
8.921700	0.1	0.947774
8.923367	0.1	0.950277
8.925033	0.1	0.953376
8.926700	0.1	0.955582
8.928367	0.1	0.956237
8.930033	0.1	0.955999
8.931700	0.1	0.955761
8.933367	0.1	0.955522
8.935033	0.1	0.954568
8.936700	0.1	0.952900
8.938367	0.1	0.951469
8.940033	0.1	0.951409
8.941700	0.1	0.952363
8.943367	0.1	0.952900
8.945033	0.1	0.952065
8.946700	0.1	0.950277
8.948367	0.1	0.948370
8.950033	0.1	0.947774
8.951700	0.1	0.949681
8.953367	0.1	0.954151
8.955033	0.1	0.959814
8.956700	0.1	0.964224
8.958367	0.1	0.966311
8.960033	0.1	0.966370
8.961700	0.1	0.965357
8.963367	0.1	0.963807
8.965033	0.1	0.961483
8.966700	0.1	0.958085
8.968367	0.1	0.953674
8.970033	0.1	0.948489
8.971700	0.1	0.943303
8.973367	0.1	0.939250
8.975033	0.1	0.937343
8.976700	0.1	0.937522
8.978367	0.1	0.938952
8.980033	0.1	0.940442
8.981700	0.1	0.941932
8.983367	0.1	0.943661
8.985033	0.1	0.944972
8.986700	0.1	0.944316
8.988367	0.1	0.941575
8.990033	0.1	0.938118
8.991700	0.1	0.935674
8.993367	0.1	0.935316
8.995033	0.1	0.936806
8.996700	0.1	0.938833
8.998367	0.1	0.939786
9.000033	0.1	0.939071
9.001700	0.1	0.937700
9.003367	0.1	0.937223
9.005033	0.1	0.938296
9.006700	0.1	0.940025
9.008367	0.1	0.940859
9.010033	0.1	0.940144
9.011700	0.1	0.938833
9.013367	0.1	0.937879
9.015033	0.1	0.937343
9.016700	0.1	0.937462
9.018367	0.1	0.939190
9.020033	0.1	0.942349
9.021700	0.1	0.944912
9.023367	0.1	0.944555
9.025033	0.1	0.941217
9.026700	0.1	0.936866
9.028367	0.1	0.933051
9.030033	0.1	0.930190
9.031700	0.1	0.928760
9.033367	0.1	0.929654
9.035033	0.1	0.933409
9.036700	0.1	0.938833
9.038367	0.1	0.943661
9.040033	0.1	0.946283
9.041700	0.1	0.946999
9.043367	0.1	0.947416
9.045033	0.1	0.948429
9.046700	0.1	0.949264
9.048367	0.1	0.948608
9.050033	0.1	0.946105
9.051700	0.1	0.942886
9.053367	0.1	0.940085
9.055033	0.1	0.938296
9.056700	0.1	0.937820
9.058367	0.1	0.938833
9.060033	0.1	0.940979
9.061700	0.1	0.943422
9.063367	0.1	0.944555
9.065033	0.1	0.943601
9.066700	0.1	0.941992
9.068367	0.1	0.941336
9.070033	0.1	0.940800
9.071700	0.1	0.939071
9.073367	0.1	0.935555
9.075033	0.1	0.930548
9.076700	0.1	0.925422
9.078367	0.1	0.922084
9.080033	0.1	0.921488
9.081700	0.1	0.922561
9.083367	0.1	0.923812
9.085033	0.1	0.924349
9.086700	0.1	0.923753
9.088367	0.1	0.922084
9.090033	0.1	0.920236
9.091700	0.1	0.919581
9.093367	0.1	0.921249
9.095033	0.1	0.925005
9.096700	0.1	0.929594
9.098367	0.1	0.933349
9.100033	0.1	0.935137
9.101700	0.1	0.934482
9.103367	0.1	0.931740
9.105033	0.1	0.928342
9.106700	0.1	0.925720
9.108367	0.1	0.925005
9.110033	0.1	0.926077
9.111700	0.1	0.927687
9.113367	0.1	0.927985
9.115033	0.1	0.926375
9.116700	0.1	0.923991
9.118367	0.1	0.921667
9.120033	0.1	0.919402
9.121700	0.1	0.917673
9.123367	0.1	0.917375
9.125033	0.1	0.918567
9.126700	0.1	0.920057
9.128367	0.1	0.920177
9.130033	0.1	0.918210
9.131700	0.1	0.914812
9.133367	0.1	0.912011
9.135033	0.1	0.911415
9.136700	0.1	0.912309
9.138367	0.1	0.912666
9.140033	0.1	0.911117
9.141700	0.1	0.907660
9.143367	0.1	0.903606
9.145033	0.1	0.900865
9.146700	0.1	0.901103
9.148367	0.1	0.903904
9.150033	0.1	0.907779
9.151700	0.1	0.911176
9.153367	0.1	0.913382
9.155033	0.1	0.914455
9.156700	0.1	0.915110
9.158367	0.1	0.915527
9.160033	0.1	0.915229
9.161700	0.1	0.914037
9.163367	0.1	0.911474
9.165033	0.1	0.907362
9.166700	0.1	0.902355
9.168367	0.1	0.897527
9.170033	0.1	0.894368
9.171700	0.1	0.893951
9.173367	0.1	0.895977
9.175033	0.1	0.898898
9.176700	0.1	0.901282
9.178367	0.1	0.902295
9.180033	0.1	0.901759
9.181700	0.1	0.899911
9.183367	0.1	0.897646
9.185033	0.1	0.895619
9.186700	0.1	0.893652
9.188367	0.1	0.891268
9.190033	0.1	0.889182
9.191700	0.1	0.888705
9.193367	0.1	0.890136
9.195033	0.1	0.892580
9.196700	0.1	0.894547
9.198367	0.1	0.895798
9.200033	0.1	0.896812
9.201700	0.1	0.898004
9.203367	0.1	0.898659
9.205033	0.1	0.897765
9.206700	0.1	0.895619
9.208367	0.1	0.894010
9.210033	0.1	0.894189
9.211700	0.1	0.895441
9.213367	0.1	0.895858
9.215033	0.1	0.894845
9.216700	0.1	0.893295
9.218367	0.1	0.892758
9.220033	0.1	0.894308
9.221700	0.1	0.897586
9.223367	0.1	0.900865
9.225033	0.1	0.902236
9.226700	0.1	0.900686
9.228367	0.1	0.896692
9.230033	0.1	0.891984
9.231700	0.1	0.888348
9.233367	0.1	0.886023
9.235033	0.1	0.884116
9.236700	0.1	0.882149
9.238367	0.1	0.881076
9.240033	0.1	0.881910
9.241700	0.1	0.884652
9.243367	0.1	0.888109
9.245033	0.1	0.889897
9.246700	0.1	0.888228
9.248367	0.1	0.883579
9.250033	0.1	0.878751
9.251700	0.1	0.876725
9.253367	0.1	0.878155
9.255033	0.1	0.881553
9.256700	0.1	0.885427
9.258367	0.1	0.889301
9.260033	0.1	0.892401
9.261700	0.1	0.893593
9.263367	0.1	0.891984
9.265033	0.1	0.888050
9.266700	0.1	0.883043
9.268367	0.1	0.878573
9.270033	0.1	0.876367
9.271700	0.1	0.876367
9.273367	0.1	0.877380
9.275033	0.1	0.878215
9.276700	0.1	0.878096
9.278367	0.1	0.877023
9.280033	0.1	0.875950
9.281700	0.1	0.875831
9.283367	0.1	0.876904
9.285033	0.1	0.879586
9.286700	0.1	0.883997
9.288367	0.1	0.888825
9.290033	0.1	0.892401
9.291700	0.1	0.894487
9.293367	0.1	0.895739
9.295033	0.1	0.896752
9.296700	0.1	0.897408
9.298367	0.1	0.897527
9.300033	0.1	0.897229
9.301700	0.1	0.896752
9.303367	0.1	0.895917
9.305033	0.1	0.894129
9.306700	0.1	0.891268
9.308367	0.1	0.888169
9.310033	0.1	0.886142
9.311700	0.1	0.885606
9.313367	0.1	0.886679
9.315033	0.1	0.889123
9.316700	0.1	0.893116
9.318367	0.1	0.898838
9.320033	0.1	0.905037
9.321700	0.1	0.909448
9.323367	0.1	0.910342
9.325033	0.1	0.907958
9.326700	0.1	0.903785
9.328367	0.1	0.899911
9.330033	0.1	0.897884
9.331700	0.1	0.898063
9.333367	0.1	0.900030
9.335033	0.1	0.902712
9.336700	0.1	0.905752
9.338367	0.1	0.909746
9.340033	0.1	0.914812
9.341700	0.1	0.919521
9.343367	0.1	0.921249
9.345033	0.1	0.918925
9.346700	0.1	0.914514
9.348367	0.1	0.910759
9.350033	0.1	0.909209
9.351700	0.1	0.909567
9.353367	0.1	0.910759
9.355033	0.1	0.911653
9.356700	0.1	0.912011
9.358367	0.1	0.912488
9.360033	0.1	0.914574
9.361700	0.1	0.919104
9.363367	0.1	0.925303
9.365033	0.1	0.930786
9.366700	0.1	0.934005
9.368367	0.1	0.935495
9.370033	0.1	0.936627
9.371700	0.1	0.937879
9.373367	0.1	0.939190
9.375033	0.1	0.940263
9.376700	0.1	0.940323
9.378367	0.1	0.939310
9.380033	0.1	0.938177
9.381700	0.1	0.938237
9.383367	0.1	0.939906
9.385033	0.1	0.942230
9.386700	0.1	0.943124
9.388367	0.1	0.941873
9.390033	0.1	0.939488
9.391700	0.1	0.938237
9.393367	0.1	0.939548
9.395033	0.1	0.943124
9.396700	0.1	0.947714
9.398367	0.1	0.952303
9.400033	0.1	0.955999
9.401700	0.1	0.958026
9.403367	0.1	0.958741
9.405033	0.1	0.959039
9.406700	0.1	0.959694
9.408367	0.1	0.960946
9.410033	0.1	0.962913
9.411700	0.1	0.965118
9.413367	0.1	0.966311
9.415033	0.1	0.965953
9.416700	0.1	0.964165
9.418367	0.1	0.962019
9.420033	0.1	0.961006
9.421700	0.1	0.961483
9.423367	0.1	0.962377
9.425033	0.1	0.962615
9.426700	0.1	0.962257
9.428367	0.1	0.962198
9.430033	0.1	0.963330
9.431700	0.1	0.964582
9.433367	0.1	0.964046
9.435033	0.1	0.960767
9.436700	0.1	0.956178
9.438367	0.1	0.952661
9.440033	0.1	0.951886
9.441700	0.1	0.953972
9.443367	0.1	0.958026
9.445033	0.1	0.962853
9.446700	0.1	0.967503
9.448367	0.1	0.972033
9.450033	0.1	0.976622
9.451700	0.1	0.980794
9.453367	0.1	0.983894
9.455033	0.1	0.985503
9.456700	0.1	0.985920
9.458367	0.1	0.985563
9.460033	0.1	0.984550
9.461700	0.1	0.982940
9.463367	0.1	0.980794
9.465033	0.1	0.979364
9.466700	0.1	0.980020
9.468367	0.1	0.982642
9.470033	0.1	0.985324
9.471700	0.1	0.986099
9.473367	0.1	0.985146
9.475033	0.1	0.983477
9.476700	0.1	0.981987
9.478367	0.1	0.981271
9.480033	0.1	0.982106
9.481700	0.1	0.984192
9.483367	0.1	0.985503
9.485033	0.1	0.984192
9.486700	0.1	0.980914
9.488367	0.1	0.977457
9.490033	0.1	0.975013
9.491700	0.1	0.973761
9.493367	0.1	0.974178
9.495033	0.1	0.976622
9.496700	0.1	0.980794
9.498367	0.1	0.985622
9.500033	0.1	0.989497
9.501700	0.1	0.991225
9.503367	0.1	0.990450
9.505033	0.1	0.987947
9.506700	0.1	0.985384
9.508367	0.1	0.984430
9.510033	0.1	0.986695
9.511700	0.1	0.991762
9.513367	0.1	0.997365
9.515033	0.1	1.000881
9.516700	0.1	1.001716
9.518367	0.1	1.001000
9.520033	0.1	1.000047
9.521700	0.1	0.999749
9.523367	0.1	1.000345
9.525033	0.1	1.001597
9.526700	0.1	1.003683
9.528367	0.1	1.007378
9.530033	0.1	1.012623
9.531700	0.1	1.018465
9.533367	0.1	1.022935
9.535033	0.1	1.025081
9.536700	0.1	1.024902
9.538367	0.1	1.023233
9.540033	0.1	1.020849
9.541700	0.1	1.018584
9.543367	0.1	1.017511
9.545033	0.1	1.018405
9.546700	0.1	1.020968
9.548367	0.1	1.024604
9.550033	0.1	1.029134
9.551700	0.1	1.034498
9.553367	0.1	1.040101
9.555033	0.1	1.044512
9.556700	0.1	1.047075
9.558367	0.1	1.048327
9.560033	0.1	1.049280
9.561700	0.1	1.050472
9.563367	0.1	1.052737
9.565033	0.1	1.057088
9.566700	0.1	1.063347
9.568367	0.1	1.069188
9.570033	0.1	1.072586
9.571700	0.1	1.073539
9.573367	0.1	1.073062
9.575033	0.1	1.071870
9.576700	0.1	1.070261
9.578367	0.1	1.068890
9.580033	0.1	1.069605
9.581700	0.1	1.074195
9.583367	0.1	1.082242
9.585033	0.1	1.090944
9.586700	0.1	1.097381
9.588367	0.1	1.100123
9.590033	0.1	1.099289
9.591700	0.1	1.096308
9.593367	0.1	1.093507
9.595033	0.1	1.092732
9.596700	0.1	1.094103
9.598367	0.1	1.095951
9.600033	0.1	1.097024
9.601700	0.1	1.097560
9.603367	0.1	1.098991
9.605033	0.1	1.101732
9.606700	0.1	1.104832
9.608367	0.1	1.106322
9.610033	0.1	1.105845
9.611700	0.1	1.105309
9.613367	0.1	1.106560
9.615033	0.1	1.109183
9.616700	0.1	1.111388
9.618367	0.1	1.112342
9.620033	0.1	1.112580
9.621700	0.1	1.112998
9.623367	0.1	1.114547
9.625033	0.1	1.117706
9.626700	0.1	1.121938
9.628367	0.1	1.126766
9.630033	0.1	1.132250
9.631700	0.1	1.137436
9.633367	0.1	1.139999
9.635033	0.1	1.138628
9.636700	0.1	1.134694
9.638367	0.1	1.131058
9.640033	0.1	1.129866
9.641700	0.1	1.131475
9.643367	0.1	1.134336
9.645033	0.1	1.136184
9.646700	0.1	1.136363
9.648367	0.1	1.135528
9.650033	0.1	1.134574
9.651700	0.1	1.133561
9.653367	0.1	1.132190
9.655033	0.1	1.130104
9.656700	0.1	1.127660
9.658367	0.1	1.125991
9.660033	0.1	1.125693
9.661700	0.1	1.126409
9.663367	0.1	1.127601
9.665033	0.1	1.129389
9.666700	0.1	1.131356
9.668367	0.1	1.132786
9.670033	0.1	1.133561
9.671700	0.1	1.134098
9.673367	0.1	1.135051
9.675033	0.1	1.136541
9.676700	0.1	1.138389
9.678367	0.1	1.140058
9.680033	0.1	1.141250
9.681700	0.1	1.141429
9.683367	0.1	1.140654
9.685033	0.1	1.139045
9.686700	0.1	1.136303
9.688367	0.1	1.132608
9.690033	0.1	1.128793
9.691700	0.1	1.126289
9.693367	0.1	1.126051
9.695033	0.1	1.127839
9.696700	0.1	1.130402
9.698367	0.1	1.132429
9.700033	0.1	1.133502
9.701700	0.1	1.134813
9.703367	0.1	1.137078
9.705033	0.1	1.139283
9.706700	0.1	1.140118
9.708367	0.1	1.139343
9.710033	0.1	1.137614
9.711700	0.1	1.135647
9.713367	0.1	1.134098
9.715033	0.1	1.132429
9.716700	0.1	1.129627
9.718367	0.1	1.125038
9.720033	0.1	1.119673
9.721700	0.1	1.115739
9.723367	0.1	1.115263
9.725033	0.1	1.117826
9.726700	0.1	1.120865
9.728367	0.1	1.122415
9.730033	0.1	1.122713
9.731700	0.1	1.123011
9.733367	0.1	1.124501
9.735033	0.1	1.127660
9.736700	0.1	1.131475
9.738367	0.1	1.134098
9.740033	0.1	1.133919
9.741700	0.1	1.131177
9.743367	0.1	1.127958
9.745033	0.1	1.126885
9.746700	0.1	1.129210
9.748367	0.1	1.134038
9.750033	0.1	1.139641
9.751700	0.1	1.144171
9.753367	0.1	1.146495
9.755033	0.1	1.146674
9.756700	0.1	1.145721
9.758367	0.1	1.144946
9.760033	0.1	1.144588
9.761700	0.1	1.144290
9.763367	0.1	1.143634
9.765033	0.1	1.142800
9.766700	0.1	1.141429
9.768367	0.1	1.139820
9.770033	0.1	1.138806
9.771700	0.1	1.139224
9.773367	0.1	1.141131
9.775033	0.1	1.144111
9.776700	0.1	1.147688
9.778367	0.1	1.150787
9.780033	0.1	1.152873
9.781700	0.1	1.154602
9.783367	0.1	1.156151
9.785033	0.1	1.156688
9.786700	0.1	1.155853
9.788367	0.1	1.154125
9.790033	0.1	1.152456
9.791700	0.1	1.151383
9.793367	0.1	1.151681
9.795033	0.1	1.153946
9.796700	0.1	1.157582
9.798367	0.1	1.160979
9.800033	0.1	1.163185
9.801700	0.1	1.164377
9.803367	0.1	1.164556
9.805033	0.1	1.163244
9.806700	0.1	1.159847
9.808367	0.1	1.154900
9.810033	0.1	1.150310
9.811700	0.1	1.148760
9.813367	0.1	1.151204
9.815033	0.1	1.156449
9.816700	0.1	1.161873
9.818367	0.1	1.165390
9.820033	0.1	1.166284
9.821700	0.1	1.164854
9.823367	0.1	1.161575
9.825033	0.1	1.157463
9.826700	0.1	1.153648
9.828367	0.1	1.150847
9.830033	0.1	1.149952
9.831700	0.1	1.151502
9.833367	0.1	1.154482
9.835033	0.1	1.156747
9.836700	0.1	1.157224
9.838367	0.1	1.156747
9.840033	0.1	1.156211
9.841700	0.1	1.155436
9.843367	0.1	1.154184
9.845033	0.1	1.152575
9.846700	0.1	1.151204
9.848367	0.1	1.150608
9.850033	0.1	1.150966
9.851700	0.1	1.151502
9.853367	0.1	1.151681
9.855033	0.1	1.151562
9.856700	0.1	1.151443
9.858367	0.1	1.151741
9.860033	0.1	1.152635
9.861700	0.1	1.154006
9.863367	0.1	1.155496
9.865033	0.1	1.156628
9.866700	0.1	1.157165
9.868367	0.1	1.156986
9.870033	0.1	1.156509
9.871700	0.1	1.156032
9.873367	0.1	1.155198
9.875033	0.1	1.153827
9.876700	0.1	1.152515
9.878367	0.1	1.152277
9.880033	0.1	1.153231
9.881700	0.1	1.154304
9.883367	0.1	1.154125
9.885033	0.1	1.152396
9.886700	0.1	1.150549
9.888367	0.1	1.150727
9.890033	0.1	1.153529
9.891700	0.1	1.157582
9.893367	0.1	1.160979
9.895033	0.1	1.162887
9.896700	0.1	1.163542
9.898367	0.1	1.162887
9.900033	0.1	1.160264
9.901700	0.1	1.155555
9.903367	0.1	1.149833
9.905033	0.1	1.144767
9.906700	0.1	1.142144
9.908367	0.1	1.142502
9.910033	0.1	1.145005
9.911700	0.1	1.148045
9.913367	0.1	1.150191
9.915033	0.1	1.150787
9.916700	0.1	1.149893
9.918367	0.1	1.148582
9.920033	0.1	1.147926
9.921700	0.1	1.147568
9.923367	0.1	1.146197
9.925033	0.1	1.143932
9.926700	0.1	1.141965
9.928367	0.1	1.140893
9.930033	0.1	1.140654
9.931700	0.1	1.140952
9.933367	0.1	1.141012
9.935033	0.1	1.139999
9.936700	0.1	1.138151
9.938367	0.1	1.136720
9.940033	0.1	1.136541
9.941700	0.1	1.137555
9.943367	0.1	1.138747
9.945033	0.1	1.138449
9.946700	0.1	1.135290
9.948367	0.1	1.129866
9.950033	0.1	1.124203
9.951700	0.1	1.120269
9.953367	0.1	1.119316
9.955033	0.1	1.121163
9.956700	0.1	1.123130
9.958367	0.1	1.122236
9.960033	0.1	1.117706
9.961700	0.1	1.110733
9.963367	0.1	1.103222
9.965033	0.1	1.096964
9.966700	0.1	1.093209
9.968367	0.1	1.092374
9.970033	0.1	1.093745
9.971700	0.1	1.096368
9.973367	0.1	1.099467
9.975033	0.1	1.102686
9.976700	0.1	1.105607
9.978367	0.1	1.107454
9.980033	0.1	1.106918
9.981700	0.1	1.104176
9.983367	0.1	1.100659
9.985033	0.1	1.097500
9.986700	0.1	1.094878
9.988367	0.1	1.092613
9.990033	0.1	1.090527
9.991700	0.1	1.088977
9.993367	0.1	1.088917
9.995033	0.1	1.090527
9.996700	0.1	1.092374
9.998367	0.1	1.093924
10.000033	0.1	1.095951
10.001700	0.1	1.098275
10.003367	0.1	1.099467
10.005033	0.1	1.098692
10.006700	0.1	1.096845
10.008367	0.1	1.095057
10.010033	0.1	1.093328
10.011700	0.1	1.090944
10.013367	0.1	1.087844
10.015033	0.1	1.084864
10.016700	0.1	1.082540
10.018367	0.1	1.080930
10.020033	0.1	1.079857
10.021700	0.1	1.078963
10.023367	0.1	1.077950
10.025033	0.1	1.076877
10.026700	0.1	1.076400
10.028367	0.1	1.076698
10.030033	0.1	1.077235
10.031700	0.1	1.077533
10.033367	0.1	1.077831
10.035033	0.1	1.078308
10.036700	0.1	1.078725
10.038367	0.1	1.078308
10.040033	0.1	1.076520
10.041700	0.1	1.073480
10.043367	0.1	1.070201
10.045033	0.1	1.067162
10.046700	0.1	1.063943
10.048367	0.1	1.060128
10.050033	0.1	1.055837
10.051700	0.1	1.052141
10.053367	0.1	1.051009
10.055033	0.1	1.053751
10.056700	0.1	1.059413
10.058367	0.1	1.065254
10.060033	0.1	1.069069
10.061700	0.1	1.070976
10.063367	0.1	1.071692
10.065033	0.1	1.071096
10.066700	0.1	1.068592
10.068367	0.1	1.064599
10.070033	0.1	1.060247
10.071700	0.1	1.056075
10.073367	0.1	1.052320
10.075033	0.1	1.049280
10.076700	0.1	1.047671
10.078367	0.1	1.048565
10.080033	0.1	1.052499
10.081700	0.1	1.058459
10.083367	0.1	1.064062
10.085033	0.1	1.066923
10.086700	0.1	1.065910
10.088367	0.1	1.062453
10.090033	0.1	1.059115
10.091700	0.1	1.057804
10.093367	0.1	1.058698
10.095033	0.1	1.060784
10.096700	0.1	1.062453
10.098367	0.1	1.062453
10.100033	0.1	1.060963
10.101700	0.1	1.059711
10.103367	0.1	1.059890
10.105033	0.1	1.060605
10.106700	0.1	1.060724
10.108367	0.1	1.060188
10.110033	0.1	1.059830
10.111700	0.1	1.059711
10.113367	0.1	1.058996
10.115033	0.1	1.057029
10.116700	0.1	1.053751
10.118367	0.1	1.049697
10.120033	0.1	1.046419
10.121700	0.1	1.045942
10.123367	0.1	1.048863
10.125033	0.1	1.053214
10.126700	0.1	1.056016
10.128367	0.1	1.056135
10.130033	0.1	1.054645
10.131700	0.1	1.052797
10.133367	0.1	1.050890
10.135033	0.1	1.048923
10.136700	0.1	1.047850
10.138367	0.1	1.049101
10.140033	0.1	1.053095
10.141700	0.1	1.058340
10.143367	0.1	1.062393
10.145033	0.1	1.063764
10.146700	0.1	1.062036
10.148367	0.1	1.058221
10.150033	0.1	1.053870
10.151700	0.1	1.050711
10.153367	0.1	1.049578
10.155033	0.1	1.050234
10.156700	0.1	1.051843
10.158367	0.1	1.053751
10.160033	0.1	1.055121
10.161700	0.1	1.055062
10.163367	0.1	1.053572
10.165033	0.1	1.051843
10.166700	0.1	1.051486
10.168367	0.1	1.053333
10.170033	0.1	1.056433
10.171700	0.1	1.058579
10.173367	0.1	1.058459
10.175033	0.1	1.057029
10.176700	0.1	1.056194
10.178367	0.1	1.056612
10.180033	0.1	1.057625
10.181700	0.1	1.058221
10.183367	0.1	1.057983
10.185033	0.1	1.056969
10.186700	0.1	1.056373
10.188367	0.1	1.058400
10.190033	0.1	1.063943
10.191700	0.1	1.071513
10.193367	0.1	1.077831
10.195033	0.1	1.079917
10.196700	0.1	1.077771
10.198367	0.1	1.073897
10.200033	0.1	1.070321
10.201700	0.1	1.067221
10.203367	0.1	1.064003
10.205033	0.1	1.060426
10.206700	0.1	1.056552
10.208367	0.1	1.052916
10.210033	0.1	1.049995
10.211700	0.1	1.048446
10.213367	0.1	1.048625
10.215033	0.1	1.050353
10.216700	0.1	1.053035
10.218367	0.1	1.056314
10.220033	0.1	1.059592
10.221700	0.1	1.061618
10.223367	0.1	1.061916
10.225033	0.1	1.060724
10.226700	0.1	1.058996
10.228367	0.1	1.057267
10.230033	0.1	1.055718
10.231700	0.1	1.053870
10.233367	0.1	1.051724
10.235033	0.1	1.049817
10.236700	0.1	1.048982
10.238367	0.1	1.049519
10.240033	0.1	1.051664
10.241700	0.1	1.055360
10.243367	0.1	1.060009
10.245033	0.1	1.064479
10.246700	0.1	1.067460
10.248367	0.1	1.068473
10.250033	0.1	1.068413
10.251700	0.1	1.068950
10.253367	0.1	1.070738
10.255033	0.1	1.072884
10.256700	0.1	1.074374
10.258367	0.1	1.075685
10.260033	0.1	1.077592
10.261700	0.1	1.079619
10.263367	0.1	1.080751
10.265033	0.1	1.081288
10.266700	0.1	1.082718
10.268367	0.1	1.085281
10.270033	0.1	1.088321
10.271700	0.1	1.091421
10.273367	0.1	1.094282
10.275033	0.1	1.097024
10.276700	0.1	1.100063
10.278367	0.1	1.102984
10.280033	0.1	1.104057
10.281700	0.1	1.102269
10.283367	0.1	1.099229
10.285033	0.1	1.097560
10.286700	0.1	1.097977
10.288367	0.1	1.099169
10.290033	0.1	1.099885
10.291700	0.1	1.100540
10.293367	0.1	1.102209
10.295033	0.1	1.104355
10.296700	0.1	1.104832
10.298367	0.1	1.103222
10.300033	0.1	1.101792
10.301700	0.1	1.103222
10.303367	0.1	1.107931
10.305033	0.1	1.113772
10.306700	0.1	1.118243
10.308367	0.1	1.120269
10.310033	0.1	1.120567
10.311700	0.1	1.120031
10.313367	0.1	1.119495
10.315033	0.1	1.119852
10.316700	0.1	1.121759
10.318367	0.1	1.125097
10.320033	0.1	1.129150
10.321700	0.1	1.133263
10.323367	0.1	1.137734
10.325033	0.1	1.143158
10.326700	0.1	1.149535
10.328367	0.1	1.156151
10.330033	0.1	1.162291
10.331700	0.1	1.167715
10.333367	0.1	1.172423
10.335033	0.1	1.176655
10.336700	0.1	1.180530
10.338367	0.1	1.184046
10.340033	0.1	1.187980
10.341700	0.1	1.193702
10.343367	0.1	1.201868
10.345033	0.1	1.212180
10.346700	0.1	1.222849
10.348367	0.1	1.232266
10.350033	0.1	1.240313
10.351700	0.1	1.248777
10.353367	0.1	1.258373
10.355033	0.1	1.267910
10.356700	0.1	1.275301
10.358367	0.1	1.279891
10.360033	0.1	1.283109
10.361700	0.1	1.286984
10.363367	0.1	1.292944
10.365033	0.1	1.301646
10.366700	0.1	1.312852
10.368367	0.1	1.325667
10.370033	0.1	1.339018
10.371700	0.1	1.351774
10.373367	0.1	1.362681
10.375033	0.1	1.371741
10.376700	0.1	1.379669
10.378367	0.1	1.387715
10.380033	0.1	1.396716
10.381700	0.1	1.406550
10.383367	0.1	1.417458
10.385033	0.1	1.429737
10.386700	0.1	1.442909
10.388367	0.1	1.456738
10.390033	0.1	1.471937
10.391700	0.1	1.489222
10.393367	0.1	1.507878
10.395033	0.1	1.526058
10.396700	0.1	1.543164
10.398367	0.1	1.559615
10.400033	0.1	1.576185
10.401700	0.1	1.592994
10.403367	0.1	1.609624
10.405033	0.1	1.625657
10.406700	0.1	1.641631
10.408367	0.1	1.658976
10.410033	0.1	1.678646
10.411700	0.1	1.700640
10.413367	0.1	1.723588
10.415033	0.1	1.745403
10.416700	0.1	1.764536
10.418367	0.1	1.781523
10.420033	0.1	1.798213
10.421700	0.1	1.815319
10.423367	0.1	1.832187
10.425033	0.1	1.848281
10.426700	0.1	1.864672
10.428367	0.1	1.882672
10.430033	0.1	1.903534
10.431700	0.1	1.927018
10.433367	0.1	1.951814
10.435033	0.1	1.976133
10.436700	0.1	1.999259
10.438367	0.1	2.021551
10.440033	0.1	2.043724
10.441700	0.1	2.065778
10.443367	0.1	2.086640
10.445033	0.1	2.104759
10.446700	0.1	2.119541
10.448367	0.1	2.131879
10.450033	0.1	2.144158
10.451700	0.1	2.159000
10.453367	0.1	2.177656
10.455033	0.1	2.198994
10.456700	0.1	2.220631
10.458367	0.1	2.240837
10.460033	0.1	2.259553
10.461700	0.1	2.277076
10.463367	0.1	2.292931
10.465033	0.1	2.306461
10.466700	0.1	2.317846
10.468367	0.1	2.328336
10.470033	0.1	2.338946
10.471700	0.1	2.349615
10.473367	0.1	2.360046
10.475033	0.1	2.370417
10.476700	0.1	2.380908
10.478367	0.1	2.391935
10.480033	0.1	2.403438
10.481700	0.1	2.415002
10.483367	0.1	2.426028
10.485033	0.1	2.436400
10.486700	0.1	2.446532
10.488367	0.1	2.456665
10.490033	0.1	2.466321
10.491700	0.1	2.474666
10.493367	0.1	2.481342
10.495033	0.1	2.486289
10.496700	0.1	2.490461
10.498367	0.1	2.495587
10.500033	0.1	2.502918
10.501700	0.1	2.512098
10.503367	0.1	2.521336
10.505033	0.1	2.529204
10.506700	0.1	2.535701
10.508367	0.1	2.542019
10.510033	0.1	2.548754
10.511700	0.1	2.555370
10.513367	0.1	2.561689
10.515033	0.1	2.568185
10.516700	0.1	2.575696
10.518367	0.1	2.584994
10.520033	0.1	2.595604
10.521700	0.1	2.604902
10.523367	0.1	2.610505
10.525033	0.1	2.612233
10.526700	0.1	2.611876
10.528367	0.1	2.611816
10.530033	0.1	2.613664
10.531700	0.1	2.617240
10.533367	0.1	2.621174
10.535033	0.1	2.624333
10.536700	0.1	2.626717
10.538367	0.1	2.629340
10.540033	0.1	2.632678
10.541700	0.1	2.636194
10.543367	0.1	2.639890
10.545033	0.1	2.644062
10.546700	0.1	2.648473
10.548367	0.1	2.651572
10.550033	0.1	2.652168
10.551700	0.1	2.650559
10.553367	0.1	2.647877
10.555033	0.1	2.645195
10.556700	0.1	2.643526
10.558367	0.1	2.643466
10.560033	0.1	2.644539
10.561700	0.1	2.645075
10.563367	0.1	2.644301
10.565033	0.1	2.643049
10.566700	0.1	2.643049
10.568367	0.1	2.645254
10.570033	0.1	2.649307
10.571700	0.1	2.654076
10.573367	0.1	2.658248
10.575033	0.1	2.660811
10.576700	0.1	2.661169
10.578367	0.1	2.660155
10.580033	0.1	2.659619
10.581700	0.1	2.661169
10.583367	0.1	2.664924
10.585033	0.1	2.669096
10.586700	0.1	2.671957
10.588367	0.1	2.672851
10.590033	0.1	2.671957
10.591700	0.1	2.670050
10.593367	0.1	2.668739
10.595033	0.1	2.669931
10.596700	0.1	2.674043
10.598367	0.1	2.679527
10.600033	0.1	2.683222
10.601700	0.1	2.682984
10.603367	0.1	2.679050
10.605033	0.1	2.673745
10.606700	0.1	2.669394
10.608367	0.1	2.667248
10.610033	0.1	2.667308
10.611700	0.1	2.669096
10.613367	0.1	2.672494
10.615033	0.1	2.677500
10.616700	0.1	2.682924
10.618367	0.1	2.686680
10.620033	0.1	2.687156
10.621700	0.1	2.684653
10.623367	0.1	2.680600
10.625033	0.1	2.676428
10.626700	0.1	2.673328
10.628367	0.1	2.672434
10.630033	0.1	2.674103
10.631700	0.1	2.677620
10.633367	0.1	2.681434
10.635033	0.1	2.683699
10.636700	0.1	2.683520
10.638367	0.1	2.681613
10.640033	0.1	2.679706
10.641700	0.1	2.678991
10.643367	0.1	2.679169
10.645033	0.1	2.679587
10.646700	0.1	2.679527
10.648367	0.1	2.679169
10.650033	0.1	2.678991
10.651700	0.1	2.678633
10.653367	0.1	2.677024
10.655033	0.1	2.673567
10.656700	0.1	2.668500
10.658367	0.1	2.662122
10.660033	0.1	2.654672
10.661700	0.1	2.646625
10.663367	0.1	2.638817
10.665033	0.1	2.632082
10.666700	0.1	2.627254
10.668367	0.1	2.624333
10.670033	0.1	2.622605
10.671700	0.1	2.620876
10.673367	0.1	2.618194
10.675033	0.1	2.613425
10.676700	0.1	2.606452
10.678367	0.1	2.598107
10.680033	0.1	2.589166
10.681700	0.1	2.579630
10.683367	0.1	2.569318
10.685033	0.1	2.559006
10.686700	0.1	2.549887
10.688367	0.1	2.543330
10.690033	0.1	2.539277
10.691700	0.1	2.535701
10.693367	0.1	2.529860
10.695033	0.1	2.520561
10.696700	0.1	2.508760
10.698367	0.1	2.496123
10.700033	0.1	2.484024
10.701700	0.1	2.472878
10.703367	0.1	2.462387
10.705033	0.1	2.451956
10.706700	0.1	2.441168
10.708367	0.1	2.429247
10.710033	0.1	2.415657
10.711700	0.1	2.400756
10.713367	0.1	2.385914
10.715033	0.1	2.372265
10.716700	0.1	2.360225
10.718367	0.1	2.349436
10.720033	0.1	2.338529
10.721700	0.1	2.325356
10.723367	0.1	2.309084
10.725033	0.1	2.291680
10.726700	0.1	2.275884
10.728367	0.1	2.263010
10.730033	0.1	2.252281
10.731700	0.1	2.242029
10.733367	0.1	2.231002
10.735033	0.1	2.218425
10.736700	0.1	2.204120
10.738367	0.1	2.188504
10.740033	0.1	2.172589
10.741700	0.1	2.157688
10.743367	0.1	2.144396
10.745033	0.1	2.132177
10.746700	0.1	2.119720
10.748367	0.1	2.105653
10.750033	0.1	2.089799
10.751700	0.1	2.073169
10.753367	0.1	2.056718
10.755033	0.1	2.040684
10.756700	0.1	2.025724
10.758367	0.1	2.012730
10.760033	0.1	2.001822
10.761700	0.1	1.991212
10.763367	0.1	1.979232
10.765033	0.1	1.965821
10.766700	0.1	1.951754
10.768367	0.1	1.937568
10.770033	0.1	1.923502
10.771700	0.1	1.910031
10.773367	0.1	1.897872
10.775033	0.1	1.886785
10.776700	0.1	1.875997
10.778367	0.1	1.865149
10.780033	0.1	1.855075
10.781700	0.1	1.846194
10.783367	0.1	1.838029
10.785033	0.1	1.830042
10.786700	0.1	1.821220
10.788367	0.1	1.811028
10.790033	0.1	1.799643
10.791700	0.1	1.787305
10.793367	0.1	1.774252
10.795033	0.1	1.760662
10.796700	0.1	1.747668
10.798367	0.1	1.736105
10.800033	0.1	1.725853
10.801700	0.1	1.716077
10.803367	0.1	1.706183
10.805033	0.1	1.695931
10.806700	0.1	1.685381
10.808367	0.1	1.675308
10.810033	0.1	1.665652
10.811700	0.1	1.655758
10.813367	0.1	1.645506
10.815033	0.1	1.635313
10.816700	0.1	1.625955
10.818367	0.1	1.617372
10.820033	0.1	1.609385
10.821700	0.1	1.601815
10.823367	0.1	1.594126
10.825033	0.1	1.586020
10.826700	0.1	1.578033
10.828367	0.1	1.570881
10.830033	0.1	1.564562
10.831700	0.1	1.558244
10.833367	0.1	1.551628
10.835033	0.1	1.545310
10.836700	0.1	1.540005
10.838367	0.1	1.535595
10.840033	0.1	1.531482
10.841700	0.1	1.527608
10.843367	0.1	1.523674
10.845033	0.1	1.519263
10.846700	0.1	1.513898
10.848367	0.1	1.507580
10.850033	0.1	1.500666
10.851700	0.1	1.494289
10.853367	0.1	1.489878
10.855033	0.1	1.488030
10.856700	0.1	1.487851
10.858367	0.1	1.487672
10.860033	0.1	1.485527
10.861700	0.1	1.480937
10.863367	0.1	1.475334
10.865033	0.1	1.470506
10.866700	0.1	1.467109
10.868367	0.1	1.464665
10.870033	0.1	1.462102
10.871700	0.1	1.459658
10.873367	0.1	1.458287
10.875033	0.1	1.458824
10.876700	0.1	1.461029
10.878367	0.1	1.463354
10.880033	0.1	1.464129
10.881700	0.1	1.462102
10.883367	0.1	1.457691
10.885033	0.1	1.452267
10.886700	0.1	1.447380
10.888367	0.1	1.444280
10.890033	0.1	1.443267
10.891700	0.1	1.443863
10.893367	0.1	1.445174
10.895033	0.1	1.445949
10.896700	0.1	1.445532
10.898367	0.1	1.444280
10.900033	0.1	1.443386
10.901700	0.1	1.444042
10.903367	0.1	1.446188
10.905033	0.1	1.448572
10.906700	0.1	1.450181
10.908367	0.1	1.450598
10.910033	0.1	1.449525
10.911700	0.1	1.446366
10.913367	0.1	1.441360
10.915033	0.1	1.435876
10.916700	0.1	1.431644
10.918367	0.1	1.429200
10.920033	0.1	1.428068
10.921700	0.1	1.427174
10.923367	0.1	1.425743
10.925033	0.1	1.424074
10.926700	0.1	1.423538
10.928367	0.1	1.424790
10.930033	0.1	1.426637
10.931700	0.1	1.427412
10.933367	0.1	1.426876
10.935033	0.1	1.425564
10.936700	0.1	1.423657
10.938367	0.1	1.421571
10.940033	0.1	1.420438
10.941700	0.1	1.420438
10.943367	0.1	1.421392
10.945033	0.1	1.423538
10.946700	0.1	1.426458
10.948367	0.1	1.428425
10.950033	0.1	1.427472
10.951700	0.1	1.423240
10.953367	0.1	1.417279
10.955033	0.1	1.411855
10.956700	0.1	1.408339
10.958367	0.1	1.406550
10.960033	0.1	1.405954
10.961700	0.1	1.406014
10.963367	0.1	1.406550
10.965033	0.1	1.407325
10.966700	0.1	1.407802
10.968367	0.1	1.407325
10.970033	0.1	1.405954
10.971700	0.1	1.404047
10.973367	0.1	1.401961
10.975033	0.1	1.399934
10.976700	0.1	1.398623
10.978367	0.1	1.398683
10.980033	0.1	1.400054
10.981700	0.1	1.401901
10.983367	0.1	1.404047
10.985033	0.1	1.406789
10.986700	0.1	1.409888
10.988367	0.1	1.412034
10.990033	0.1	1.412273
10.991700	0.1	1.410008
10.993367	0.1	1.405835
10.995033	0.1	1.401544
10.996700	0.1	1.398802
10.998367	0.1	1.398563
11.000033	0.1	1.400054
11.001700	0.1	1.402199
11.003367	0.1	1.404464
11.005033	0.1	1.406670
11.006700	0.1	1.408875
11.008367	0.1	1.411676
11.010033	0.1	1.415610
11.011700	0.1	1.420021
11.013367	0.1	1.423419
11.015033	0.1	1.424849
11.016700	0.1	1.424790
11.018367	0.1	1.424670
11.020033	0.1	1.425445
11.021700	0.1	1.426458
11.023367	0.1	1.425982
11.025033	0.1	1.423359
11.026700	0.1	1.419604
11.028367	0.1	1.416862
11.030033	0.1	1.416445
11.031700	0.1	1.418293
11.033367	0.1	1.421213
11.035033	0.1	1.424491
11.036700	0.1	1.427889
11.038367	0.1	1.431465
11.040033	0.1	1.434624
11.041700	0.1	1.437128
11.043367	0.1	1.439035
11.045033	0.1	1.440644
11.046700	0.1	1.442552
11.048367	0.1	1.444757
11.050033	0.1	1.447141
11.051700	0.1	1.450181
11.053367	0.1	1.454651
11.055033	0.1	1.460135
11.056700	0.1	1.465201
11.058367	0.1	1.468539
11.060033	0.1	1.470924
11.061700	0.1	1.474440
11.063367	0.1	1.479924
11.065033	0.1	1.486361
11.066700	0.1	1.491666
11.068367	0.1	1.494944
11.070033	0.1	1.496732
11.071700	0.1	1.497686
11.073367	0.1	1.498222
11.075033	0.1	1.498640
11.076700	0.1	1.499653
11.078367	0.1	1.501381
11.080033	0.1	1.503408
11.081700	0.1	1.505673
11.083367	0.1	1.509428
11.085033	0.1	1.515925
11.086700	0.1	1.524747
11.088367	0.1	1.533210
11.090033	0.1	1.538873
11.091700	0.1	1.541078
11.093367	0.1	1.541257
11.095033	0.1	1.541376
11.096700	0.1	1.543343
11.098367	0.1	1.547873
11.100033	0.1	1.554251
11.101700	0.1	1.560450
11.103367	0.1	1.565218
11.105033	0.1	1.568794
11.106700	0.1	1.572251
11.108367	0.1	1.576543
11.110033	0.1	1.581967
11.111700	0.1	1.588166
11.113367	0.1	1.594007
11.115033	0.1	1.598358
11.116700	0.1	1.600921
11.118367	0.1	1.602769
11.120033	0.1	1.605749
11.121700	0.1	1.610816
11.123367	0.1	1.617193
11.125033	0.1	1.623094
11.126700	0.1	1.627684
11.128367	0.1	1.631081
11.130033	0.1	1.633763
11.131700	0.1	1.636028
11.133367	0.1	1.638413
11.135033	0.1	1.641095
11.136700	0.1	1.644075
11.138367	0.1	1.646996
11.140033	0.1	1.649559
11.141700	0.1	1.651287
11.143367	0.1	1.651824
11.145033	0.1	1.651049
11.146700	0.1	1.649737
11.148367	0.1	1.648784
11.150033	0.1	1.648665
11.151700	0.1	1.649380
11.153367	0.1	1.650810
11.155033	0.1	1.653314
11.156700	0.1	1.657128
11.158367	0.1	1.661956
11.160033	0.1	1.667202
11.161700	0.1	1.672268
11.163367	0.1	1.676083
11.165033	0.1	1.677692
11.166700	0.1	1.676738
11.168367	0.1	1.673818
11.170033	0.1	1.670241
11.171700	0.1	1.667678
11.173367	0.1	1.666963
11.175033	0.1	1.667857
11.176700	0.1	1.669526
11.178367	0.1	1.671612
11.180033	0.1	1.674295
11.181700	0.1	1.677752
11.183367	0.1	1.682401
11.185033	0.1	1.688719
11.186700	0.1	1.696885
11.188367	0.1	1.706243
11.190033	0.1	1.714826
11.191700	0.1	1.719892
11.193367	0.1	1.720131
11.195033	0.1	1.716852
11.196700	0.1	1.713038
11.198367	0.1	1.710951
11.200033	0.1	1.711488
11.201700	0.1	1.713872
11.203367	0.1	1.716673
11.205033	0.1	1.718819
11.206700	0.1	1.720846
11.208367	0.1	1.724184
11.210033	0.1	1.729190
11.211700	0.1	1.735568
11.213367	0.1	1.743019
11.215033	0.1	1.750827
11.216700	0.1	1.757324
11.218367	0.1	1.760364
11.220033	0.1	1.759768
11.221700	0.1	1.757324
11.223367	0.1	1.755059
11.225033	0.1	1.753628
11.226700	0.1	1.753569
11.228367	0.1	1.755476
11.230033	0.1	1.759827
11.231700	0.1	1.765907
11.233367	0.1	1.771629
11.235033	0.1	1.775086
11.236700	0.1	1.776040
11.238367	0.1	1.776159
11.240033	0.1	1.776695
11.241700	0.1	1.777470
11.243367	0.1	1.777709
11.245033	0.1	1.777470
11.246700	0.1	1.777232
11.248367	0.1	1.777291
11.250033	0.1	1.777828
11.251700	0.1	1.777887
11.253367	0.1	1.776517
11.255033	0.1	1.773954
11.256700	0.1	1.771331
11.258367	0.1	1.770258
11.260033	0.1	1.771510
11.261700	0.1	1.774788
11.263367	0.1	1.778424
11.265033	0.1	1.781106
11.266700	0.1	1.782298
11.268367	0.1	1.782239
11.270033	0.1	1.781166
11.271700	0.1	1.779258
11.273367	0.1	1.776695
11.275033	0.1	1.773775
11.276700	0.1	1.770914
11.278367	0.1	1.768708
11.280033	0.1	1.767576
11.281700	0.1	1.766980
11.283367	0.1	1.765728
11.285033	0.1	1.763702
11.286700	0.1	1.761973
11.288367	0.1	1.761437
11.290033	0.1	1.762390
11.291700	0.1	1.764178
11.293367	0.1	1.765430
11.295033	0.1	1.764894
11.296700	0.1	1.761973
11.298367	0.1	1.757801
11.300033	0.1	1.754105
11.301700	0.1	1.752198
11.303367	0.1	1.751900
11.305033	0.1	1.751959
11.306700	0.1	1.751244
11.308367	0.1	1.749814
11.310033	0.1	1.749039
11.311700	0.1	1.749575
11.313367	0.1	1.750290
11.315033	0.1	1.749873
11.316700	0.1	1.747847
11.318367	0.1	1.745105
11.320033	0.1	1.742542
11.321700	0.1	1.740277
11.323367	0.1	1.737654
11.325033	0.1	1.734972
11.326700	0.1	1.733899
11.328367	0.1	1.735389
11.330033	0.1	1.738429
11.331700	0.1	1.741648
11.333367	0.1	1.744688
11.335033	0.1	1.747906
11.336700	0.1	1.750827
11.338367	0.1	1.753152
11.340033	0.1	1.754761
11.341700	0.1	1.755476
11.343367	0.1	1.755416
11.345033	0.1	1.754522
11.346700	0.1	1.752615
11.348367	0.1	1.749992
11.350033	0.1	1.747847
11.351700	0.1	1.746655
11.353367	0.1	1.745164
11.355033	0.1	1.742303
11.356700	0.1	1.739144
11.358367	0.1	1.737475
11.360033	0.1	1.737893
11.361700	0.1	1.739860
11.363367	0.1	1.742900
11.365033	0.1	1.745999
11.366700	0.1	1.748264
11.368367	0.1	1.748920
11.370033	0.1	1.747370
11.371700	0.1	1.743317
11.373367	0.1	1.737714
11.375033	0.1	1.733065
11.376700	0.1	1.731157
11.378367	0.1	1.731873
11.380033	0.1	1.733661
11.381700	0.1	1.736224
11.383367	0.1	1.740277
11.385033	0.1	1.745761
11.386700	0.1	1.751602
11.388367	0.1	1.757085
11.390033	0.1	1.762629
11.391700	0.1	1.768649
11.393367	0.1	1.774669
11.395033	0.1	1.779497
11.396700	0.1	1.782000
11.398367	0.1	1.782179
11.400033	0.1	1.781106
11.401700	0.1	1.780152
11.403367	0.1	1.779616
11.405033	0.1	1.779378
11.406700	0.1	1.779676
11.408367	0.1	1.780987
11.410033	0.1	1.783729
11.411700	0.1	1.787365
11.413367	0.1	1.790822
11.415033	0.1	1.792550
11.416700	0.1	1.792610
11.418367	0.1	1.791954
11.420033	0.1	1.791537
11.421700	0.1	1.791656
11.423367	0.1	1.792729
11.425033	0.1	1.794815
11.426700	0.1	1.797855
11.428367	0.1	1.802027
11.430033	0.1	1.806498
11.431700	0.1	1.809359
11.433367	0.1	1.809538
11.435033	0.1	1.807809
11.436700	0.1	1.805425
11.438367	0.1	1.803219
11.440033	0.1	1.801431
11.441700	0.1	1.800478
11.443367	0.1	1.800776
11.445033	0.1	1.801610
11.446700	0.1	1.801372
11.448367	0.1	1.799107
11.450033	0.1	1.795471
11.451700	0.1	1.792669
11.453367	0.1	1.792252
11.455033	0.1	1.794338
11.456700	0.1	1.797676
11.458367	0.1	1.801252
11.460033	0.1	1.804710
11.461700	0.1	1.807213
11.463367	0.1	1.807392
11.465033	0.1	1.804590
11.466700	0.1	1.799584
11.468367	0.1	1.794398
11.470033	0.1	1.790881
11.471700	0.1	1.789868
11.473367	0.1	1.791597
11.475033	0.1	1.795352
11.476700	0.1	1.799762
11.478367	0.1	1.803279
11.480033	0.1	1.805425
11.481700	0.1	1.805902
11.483367	0.1	1.804352
11.485033	0.1	1.800954
11.486700	0.1	1.796723
11.488367	0.1	1.792789
11.490033	0.1	1.789630
11.491700	0.1	1.788020
11.493367	0.1	1.788199
11.495033	0.1	1.789153
11.496700	0.1	1.789689
11.498367	0.1	1.789451
11.500033	0.1	1.788735
11.501700	0.1	1.787841
11.503367	0.1	1.787067
11.505033	0.1	1.787126
11.506700	0.1	1.787961
11.508367	0.1	1.788795
11.510033	0.1	1.789153
11.511700	0.1	1.789212
11.513367	0.1	1.789451
11.515033	0.1	1.790226
11.516700	0.1	1.791060
11.518367	0.1	1.791060
11.520033	0.1	1.789808
11.521700	0.1	1.788020
11.523367	0.1	1.786590
11.525033	0.1	1.785159
11.526700	0.1	1.782537
11.528367	0.1	1.778543
11.530033	0.1	1.773894
11.531700	0.1	1.769841
11.533367	0.1	1.767814
11.535033	0.1	1.768410
11.536700	0.1	1.770794
11.538367	0.1	1.773179
11.540033	0.1	1.774252
11.541700	0.1	1.773536
11.543367	0.1	1.771271
11.545033	0.1	1.768947
11.546700	0.1	1.767993
11.548367	0.1	1.767993
11.550033	0.1	1.767755
11.551700	0.1	1.766563
11.553367	0.1	1.765132
11.555033	0.1	1.764178
11.556700	0.1	1.764119
11.558367	0.1	1.764298
11.560033	0.1	1.763582
11.561700	0.1	1.760960
11.563367	0.1	1.756430
11.565033	0.1	1.751125
11.566700	0.1	1.746535
11.568367	0.1	1.743734
11.570033	0.1	1.742125
11.571700	0.1	1.740158
11.573367	0.1	1.736581
11.575033	0.1	1.731217
11.576700	0.1	1.724839
11.578367	0.1	1.718879
11.580033	0.1	1.713872
11.581700	0.1	1.708388
11.583367	0.1	1.701355
11.585033	0.1	1.693547
11.586700	0.1	1.686931
11.588367	0.1	1.682460
11.590033	0.1	1.679361
11.591700	0.1	1.676500
11.593367	0.1	1.673162
11.595033	0.1	1.668871
11.596700	0.1	1.663506
11.598367	0.1	1.657307
11.600033	0.1	1.651108
11.601700	0.1	1.645625
11.603367	0.1	1.640380
11.605033	0.1	1.634359
11.606700	0.1	1.627028
11.608367	0.1	1.618862
11.610033	0.1	1.610696
11.611700	0.1	1.603425
11.613367	0.1	1.597762
11.615033	0.1	1.594126
11.616700	0.1	1.592159
11.618367	0.1	1.590610
11.620033	0.1	1.588523
11.621700	0.1	1.585364
11.623367	0.1	1.581073
11.625033	0.1	1.576066
11.626700	0.1	1.571357
11.628367	0.1	1.567483
11.630033	0.1	1.564503
11.631700	0.1	1.562357
11.633367	0.1	1.560629
11.635033	0.1	1.558662
11.636700	0.1	1.555979
11.638367	0.1	1.552343
11.640033	0.1	1.548052
11.641700	0.1	1.543522
11.643367	0.1	1.538754
11.645033	0.1	1.533508
11.646700	0.1	1.527548
11.648367	0.1	1.520932
11.650033	0.1	1.514316
11.651700	0.1	1.509070
11.653367	0.1	1.506209
11.655033	0.1	1.505852
11.656700	0.1	1.507104
11.658367	0.1	1.508236
11.660033	0.1	1.507759
11.661700	0.1	1.505733
11.663367	0.1	1.502693
11.665033	0.1	1.498818
11.666700	0.1	1.494408
11.668367	0.1	1.489699
11.670033	0.1	1.484513
11.671700	0.1	1.478434
11.673367	0.1	1.471579
11.675033	0.1	1.465321
11.676700	0.1	1.460612
11.678367	0.1	1.456797
11.680033	0.1	1.452863
11.681700	0.1	1.448691
11.683367	0.1	1.444995
11.685033	0.1	1.443148
11.686700	0.1	1.443684
11.688367	0.1	1.445949
11.690033	0.1	1.448274
11.691700	0.1	1.449466
11.693367	0.1	1.449347
11.695033	0.1	1.448691
11.696700	0.1	1.448095
11.698367	0.1	1.447857
11.700033	0.1	1.447618
11.701700	0.1	1.446664
11.703367	0.1	1.444459
11.705033	0.1	1.441419
11.706700	0.1	1.438201
11.708367	0.1	1.435638
11.710033	0.1	1.434207
11.711700	0.1	1.434386
11.713367	0.1	1.435876
11.715033	0.1	1.437128
11.716700	0.1	1.436174
11.718367	0.1	1.432777
11.720033	0.1	1.428247
11.721700	0.1	1.424253
11.723367	0.1	1.420975
11.725033	0.1	1.417160
11.726700	0.1	1.412094
11.728367	0.1	1.406729
11.730033	0.1	1.402378
11.731700	0.1	1.399338
11.733367	0.1	1.397610
11.735033	0.1	1.397252
11.736700	0.1	1.397729
11.738367	0.1	1.398504
11.740033	0.1	1.398802
11.741700	0.1	1.398444
11.743367	0.1	1.397789
11.745033	0.1	1.397789
11.746700	0.1	1.398981
11.748367	0.1	1.401007
11.750033	0.1	1.402199
11.751700	0.1	1.400352
11.753367	0.1	1.394570
11.755033	0.1	1.387060
11.756700	0.1	1.381636
11.758367	0.1	1.380682
11.760033	0.1	1.383126
11.761700	0.1	1.386523
11.763367	0.1	1.389444
11.765033	0.1	1.391292
11.766700	0.1	1.391709
11.768367	0.1	1.390934
11.770033	0.1	1.389742
11.771700	0.1	1.389325
11.773367	0.1	1.389623
11.775033	0.1	1.389623
11.776700	0.1	1.388490
11.778367	0.1	1.386464
11.780033	0.1	1.384437
11.781700	0.1	1.383185
11.783367	0.1	1.383305
11.785033	0.1	1.384497
11.786700	0.1	1.385510
11.788367	0.1	1.385629
11.790033	0.1	1.384854
11.791700	0.1	1.383185
11.793367	0.1	1.380503
11.795033	0.1	1.377523
11.796700	0.1	1.375496
11.798367	0.1	1.375079
11.800033	0.1	1.375616
11.801700	0.1	1.376152
11.803367	0.1	1.376271
11.805033	0.1	1.375854
11.806700	0.1	1.375675
11.808367	0.1	1.377165
11.810033	0.1	1.381099
11.811700	0.1	1.386523
11.813367	0.1	1.391113
11.815033	0.1	1.393259
11.816700	0.1	1.393557
11.818367	0.1	1.393020
11.820033	0.1	1.392126
11.821700	0.1	1.391769
11.823367	0.1	1.392543
11.825033	0.1	1.394034
11.826700	0.1	1.394987
11.828367	0.1	1.394510
11.830033	0.1	1.392245
11.831700	0.1	1.388848
11.833367	0.1	1.385570
11.835033	0.1	1.383901
11.836700	0.1	1.384676
11.838367	0.1	1.387656
11.840033	0.1	1.391172
11.841700	0.1	1.393676
11.843367	0.1	1.395047
11.845033	0.1	1.396239
11.846700	0.1	1.397669
11.848367	0.1	1.399160
11.850033	0.1	1.399875
11.851700	0.1	1.398802
11.853367	0.1	1.395166
11.855033	0.1	1.389921
11.856700	0.1	1.385510
11.858367	0.1	1.384497
11.860033	0.1	1.387715
11.861700	0.1	1.394451
11.863367	0.1	1.402736
11.865033	0.1	1.410067
11.866700	0.1	1.414597
11.868367	0.1	1.416206
11.870033	0.1	1.416206
11.871700	0.1	1.416743
11.873367	0.1	1.419067
11.875033	0.1	1.422525
11.876700	0.1	1.425743
11.878367	0.1	1.428068
11.880033	0.1	1.429319
11.881700	0.1	1.429558
11.883367	0.1	1.428843
11.885033	0.1	1.427353
11.886700	0.1	1.425803
11.888367	0.1	1.424253
11.890033	0.1	1.422405
11.891700	0.1	1.420736
11.893367	0.1	1.420796
11.895033	0.1	1.423597
11.896700	0.1	1.429021
11.898367	0.1	1.435757
11.900033	0.1	1.442909
11.901700	0.1	1.449823
11.903367	0.1	1.456142
11.905033	0.1	1.461804
11.906700	0.1	1.466334
11.908367	0.1	1.469374
11.910033	0.1	1.471341
11.911700	0.1	1.472592
11.913367	0.1	1.473487
11.915033	0.1	1.474142
11.916700	0.1	1.474917
11.918367	0.1	1.476407
11.920033	0.1	1.478136
11.921700	0.1	1.479030
11.923367	0.1	1.478195
11.925033	0.1	1.476586
11.926700	0.1	1.476348
11.928367	0.1	1.479328
11.930033	0.1	1.485348
11.931700	0.1	1.492679
11.933367	0.1	1.498997
11.935033	0.1	1.503110
11.936700	0.1	1.505435
11.938367	0.1	1.507282
11.940033	0.1	1.509249
11.941700	0.1	1.511157
11.943367	0.1	1.513124
11.945033	0.1	1.515329
11.946700	0.1	1.517415
11.948367	0.1	1.518846
11.950033	0.1	1.519501
11.951700	0.1	1.520217
11.953367	0.1	1.522064
11.955033	0.1	1.525641
11.956700	0.1	1.530767
11.958367	0.1	1.536548
11.960033	0.1	1.542091
11.961700	0.1	1.547515
11.963367	0.1	1.552761
11.965033	0.1	1.557767
11.966700	0.1	1.562536
11.968367	0.1	1.568079
11.970033	0.1	1.574576
11.971700	0.1	1.580954
11.973367	0.1	1.585603
11.975033	0.1	1.587749
11.976700	0.1	1.587808
11.978367	0.1	1.587212
11.980033	0.1	1.588225
11.981700	0.1	1.592338
11.983367	0.1	1.599610
11.985033	0.1	1.607776
11.986700	0.1	1.614630
11.988367	0.1	1.619458
11.990033	0.1	1.622915
11.991700	0.1	1.626194
11.993367	0.1	1.630247
11.995033	0.1	1.634538
11.996700	0.1	1.638234
11.998367	0.1	1.641154
12.000033	0.1	1.643956
12.001700	0.1	1.646936
12.003367	0.1	1.650393
12.005033	0.1	1.654267
12.006700	0.1	1.659393
12.008367	0.1	1.666546
12.010033	0.1	1.675785
12.011700	0.1	1.686216
12.013367	0.1	1.697123
12.015033	0.1	1.707971
12.016700	0.1	1.717627
12.018367	0.1	1.725316
12.020033	0.1	1.731694
12.021700	0.1	1.739025
12.023367	0.1	1.749277
12.025033	0.1	1.762092
12.026700	0.1	1.775086
12.028367	0.1	1.786053
12.030033	0.1	1.794636
12.031700	0.1	1.801789
12.033367	0.1	1.808882
12.035033	0.1	1.816809
12.036700	0.1	1.824975
12.038367	0.1	1.831710
12.040033	0.1	1.836479
12.041700	0.1	1.840949
12.043367	0.1	1.847923
12.045033	0.1	1.858831
12.046700	0.1	1.873076
12.048367	0.1	1.889110
12.050033	0.1	1.905322
12.051700	0.1	1.920402
12.053367	0.1	1.933634
12.055033	0.1	1.945257
12.056700	0.1	1.956523
12.058367	0.1	1.968801
12.060033	0.1	1.981855
12.061700	0.1	1.994372
12.063367	0.1	2.005398
12.065033	0.1	2.014399
12.066700	0.1	2.021313
12.068367	0.1	2.026439
12.070033	0.1	2.030730
12.071700	0.1	2.035260
12.073367	0.1	2.040923
12.075033	0.1	2.048433
12.076700	0.1	2.058149
12.078367	0.1	2.070129
12.080033	0.1	2.083302
12.081700	0.1	2.096236
12.083367	0.1	2.108336
12.085033	0.1	2.120435
12.086700	0.1	2.133548
12.088367	0.1	2.146840
12.090033	0.1	2.158404
12.091700	0.1	2.166867
12.093367	0.1	2.171934
12.095033	0.1	2.174854
12.096700	0.1	2.177358
12.098367	0.1	2.180696
12.100033	0.1	2.185106
12.101700	0.1	2.190948
12.103367	0.1	2.198577
12.105033	0.1	2.207637
12.106700	0.1	2.216876
12.108367	0.1	2.225101
12.110033	0.1	2.232492
12.111700	0.1	2.240002
12.113367	0.1	2.248585
12.115033	0.1	2.257466
12.116700	0.1	2.264261
12.118367	0.1	2.268016
12.120033	0.1	2.269924
12.121700	0.1	2.271652
12.123367	0.1	2.273679
12.125033	0.1	2.276719
12.126700	0.1	2.281249
12.128367	0.1	2.287090
12.130033	0.1	2.293289
12.131700	0.1	2.298772
12.133367	0.1	2.302587
12.135033	0.1	2.304733
12.136700	0.1	2.306223
12.138367	0.1	2.308369
12.140033	0.1	2.311945
12.141700	0.1	2.316892
12.143367	0.1	2.322257
12.145033	0.1	2.326310
12.146700	0.1	2.328456
12.148367	0.1	2.328932
12.150033	0.1	2.328813
12.151700	0.1	2.328873
12.153367	0.1	2.329290
12.155033	0.1	2.329767
12.156700	0.1	2.330661
12.158367	0.1	2.332628
12.160033	0.1	2.336145
12.161700	0.1	2.340853
12.163367	0.1	2.345979
12.165033	0.1	2.350390
12.166700	0.1	2.353132
12.168367	0.1	2.354086
12.170033	0.1	2.353251
12.171700	0.1	2.350211
12.173367	0.1	2.345204
12.175033	0.1	2.339184
12.176700	0.1	2.333224
12.178367	0.1	2.328217
12.180033	0.1	2.324522
12.181700	0.1	2.321482
12.183367	0.1	2.318502
12.185033	0.1	2.315641
12.186700	0.1	2.313197
12.188367	0.1	2.311170
12.190033	0.1	2.309442
12.191700	0.1	2.308011
12.193367	0.1	2.306700
12.195033	0.1	2.304912
12.196700	0.1	2.302289
12.198367	0.1	2.299190
12.200033	0.1	2.296388
12.201700	0.1	2.293766
12.203367	0.1	2.290607
12.205033	0.1	2.286792
12.206700	0.1	2.282918
12.208367	0.1	2.280057
12.210033	0.1	2.278268
12.211700	0.1	2.276719
12.213367	0.1	2.274752
12.215033	0.1	2.271950
12.216700	0.1	2.268493
12.218367	0.1	2.264023
12.220033	0.1	2.258241
12.221700	0.1	2.251685
12.223367	0.1	2.246022
12.225033	0.1	2.242923
12.226700	0.1	2.242684
12.228367	0.1	2.243638
12.230033	0.1	2.243459
12.231700	0.1	2.241194
12.233367	0.1	2.237857
12.235033	0.1	2.234995
12.236700	0.1	2.233207
12.238367	0.1	2.231956
12.240033	0.1	2.230823
12.241700	0.1	2.229512
12.243367	0.1	2.228201
12.245033	0.1	2.227187
12.246700	0.1	2.226174
12.248367	0.1	2.225042
12.250033	0.1	2.224267
12.251700	0.1	2.224505
12.253367	0.1	2.225518
12.255033	0.1	2.226412
12.256700	0.1	2.226472
12.258367	0.1	2.225340
12.260033	0.1	2.223790
12.261700	0.1	2.223551
12.263367	0.1	2.225757
12.265033	0.1	2.230168
12.266700	0.1	2.235174
12.268367	0.1	2.239049
12.270033	0.1	2.240837
12.271700	0.1	2.241135
12.273367	0.1	2.241016
12.275033	0.1	2.240837
12.276700	0.1	2.240420
12.278367	0.1	2.240420
12.280033	0.1	2.241552
12.281700	0.1	2.243996
12.283367	0.1	2.247870
12.285033	0.1	2.253056
12.286700	0.1	2.258420
12.288367	0.1	2.263010
12.290033	0.1	2.267122
12.291700	0.1	2.271593
12.293367	0.1	2.275646
12.295033	0.1	2.277970
12.296700	0.1	2.278268
12.298367	0.1	2.277732
12.300033	0.1	2.277434
12.301700	0.1	2.277970
12.303367	0.1	2.279580
12.305033	0.1	2.282441
12.306700	0.1	2.286255
12.308367	0.1	2.290249
12.310033	0.1	2.293885
12.311700	0.1	2.297282
12.313367	0.1	2.300799
12.315033	0.1	2.304137
12.316700	0.1	2.307356
12.318367	0.1	2.311349
12.320033	0.1	2.316713
12.321700	0.1	2.323389
12.323367	0.1	2.330780
12.325033	0.1	2.339065
12.326700	0.1	2.348781
12.328367	0.1	2.359331
12.330033	0.1	2.369106
12.331700	0.1	2.376616
12.333367	0.1	2.381504
12.335033	0.1	2.384603
12.336700	0.1	2.387405
12.338367	0.1	2.391517
12.340033	0.1	2.397418
12.341700	0.1	2.404809
12.343367	0.1	2.413333
12.345033	0.1	2.422929
12.346700	0.1	2.432704
12.348367	0.1	2.441108
12.350033	0.1	2.446711
12.351700	0.1	2.450049
12.353367	0.1	2.452850
12.355033	0.1	2.456367
12.356700	0.1	2.460957
12.358367	0.1	2.466262
12.360033	0.1	2.472162
12.361700	0.1	2.479017
12.363367	0.1	2.487481
12.365033	0.1	2.496898
12.366700	0.1	2.505958
12.368367	0.1	2.514124
12.370033	0.1	2.521634
12.371700	0.1	2.528668
12.373367	0.1	2.535224
12.375033	0.1	2.541363
12.376700	0.1	2.547324
12.378367	0.1	2.553702
12.380033	0.1	2.561033
12.381700	0.1	2.568960
12.383367	0.1	2.576947
12.385033	0.1	2.584517
12.386700	0.1	2.591789
12.388367	0.1	2.598763
12.390033	0.1	2.604783
12.391700	0.1	2.609015
12.393367	0.1	2.611518
12.395033	0.1	2.613604
12.396700	0.1	2.616704
12.398367	0.1	2.620876
12.400033	0.1	2.624989
12.401700	0.1	2.628505
12.403367	0.1	2.632082
12.405033	0.1	2.636492
12.406700	0.1	2.641559
12.408367	0.1	2.646506
12.410033	0.1	2.650500
12.411700	0.1	2.654016
12.413367	0.1	2.657712
12.415033	0.1	2.662122
12.416700	0.1	2.667606
12.418367	0.1	2.674937
12.420033	0.1	2.684295
12.421700	0.1	2.694488
12.423367	0.1	2.703905
12.425033	0.1	2.711773
12.426700	0.1	2.718806
12.428367	0.1	2.725959
12.430033	0.1	2.733231
12.431700	0.1	2.740085
12.433367	0.1	2.746940
12.435033	0.1	2.754152
12.436700	0.1	2.761007
12.438367	0.1	2.766073
12.440033	0.1	2.768934
12.441700	0.1	2.770960
12.443367	0.1	2.773822
12.445033	0.1	2.778351
12.446700	0.1	2.784550
12.448367	0.1	2.791345
12.450033	0.1	2.797604
12.451700	0.1	2.802730
12.453367	0.1	2.807021
12.455033	0.1	2.810896
12.456700	0.1	2.813757
12.458367	0.1	2.815545
12.460033	0.1	2.817810
12.461700	0.1	2.821446
12.463367	0.1	2.825082
12.465033	0.1	2.826631
12.466700	0.1	2.825856
12.468367	0.1	2.824664
12.470033	0.1	2.825320
12.471700	0.1	2.828241
12.473367	0.1	2.832294
12.475033	0.1	2.836824
12.476700	0.1	2.841771
12.478367	0.1	2.846599
12.480033	0.1	2.849698
12.481700	0.1	2.850592
12.483367	0.1	2.851248
12.485033	0.1	2.853513
12.486700	0.1	2.857328
12.488367	0.1	2.860606
12.490033	0.1	2.861917
12.491700	0.1	2.861500
12.493367	0.1	2.860546
12.495033	0.1	2.859831
12.496700	0.1	2.859235
12.498367	0.1	2.859116
12.500033	0.1	2.860248
12.501700	0.1	2.862036
12.503367	0.1	2.863288
12.505033	0.1	2.863288
12.506700	0.1	2.861738
12.508367	0.1	2.858818
12.510033	0.1	2.855003
12.511700	0.1	2.851248
12.513367	0.1	2.848506
12.515033	0.1	2.847493
12.516700	0.1	2.847731
12.518367	0.1	2.848089
12.520033	0.1	2.847672
12.521700	0.1	2.846122
12.523367	0.1	2.844453
12.525033	0.1	2.843857
12.526700	0.1	2.843678
12.528367	0.1	2.842069
12.530033	0.1	2.838016
12.531700	0.1	2.832174
12.533367	0.1	2.825678
12.535033	0.1	2.819717
12.536700	0.1	2.815128
12.538367	0.1	2.812386
12.540033	0.1	2.811313
12.541700	0.1	2.810598
12.543367	0.1	2.808452
12.545033	0.1	2.804339
12.546700	0.1	2.799153
12.548367	0.1	2.794087
12.550033	0.1	2.789378
12.551700	0.1	2.784908
12.553367	0.1	2.781212
12.555033	0.1	2.779782
12.556700	0.1	2.781332
12.558367	0.1	2.784193
12.560033	0.1	2.785862
12.561700	0.1	2.784670
12.563367	0.1	2.780438
12.565033	0.1	2.774239
12.566700	0.1	2.767801
12.568367	0.1	2.762437
12.570033	0.1	2.758265
12.571700	0.1	2.754927
12.573367	0.1	2.752662
12.575033	0.1	2.751231
12.576700	0.1	2.749622
12.578367	0.1	2.747357
12.580033	0.1	2.744615
12.581700	0.1	2.741635
12.583367	0.1	2.738595
12.585033	0.1	2.735436
12.586700	0.1	2.731919
12.588367	0.1	2.727688
12.590033	0.1	2.723217
12.591700	0.1	2.719045
12.593367	0.1	2.715230
12.595033	0.1	2.711773
12.596700	0.1	2.708197
12.598367	0.1	2.703309
12.600033	0.1	2.696574
12.601700	0.1	2.689421
12.603367	0.1	2.684474
12.605033	0.1	2.683044
12.606700	0.1	2.684474
12.608367	0.1	2.686501
12.610033	0.1	2.686799
12.611700	0.1	2.684236
12.613367	0.1	2.678633
12.615033	0.1	2.670705
12.616700	0.1	2.661884
12.618367	0.1	2.653301
12.620033	0.1	2.645433
12.621700	0.1	2.638281
12.623367	0.1	2.632022
12.625033	0.1	2.626658
12.626700	0.1	2.622008
12.628367	0.1	2.618253
12.630033	0.1	2.615512
12.631700	0.1	2.613485
12.633367	0.1	2.611876
12.635033	0.1	2.610028
12.636700	0.1	2.607465
12.638367	0.1	2.603769
12.640033	0.1	2.598465
12.641700	0.1	2.591312
12.643367	0.1	2.582967
12.645033	0.1	2.574682
12.646700	0.1	2.566934
12.648367	0.1	2.559424
12.650033	0.1	2.551615
12.651700	0.1	2.543867
12.653367	0.1	2.536178
12.655033	0.1	2.527893
12.656700	0.1	2.518654
12.658367	0.1	2.508938
12.660033	0.1	2.499163
12.661700	0.1	2.489150
12.663367	0.1	2.478361
12.665033	0.1	2.467334
12.666700	0.1	2.457440
12.668367	0.1	2.449691
12.670033	0.1	2.443969
12.671700	0.1	2.440214
12.673367	0.1	2.438188
12.675033	0.1	2.436876
12.676700	0.1	2.434373
12.678367	0.1	2.429605
12.680033	0.1	2.423406
12.681700	0.1	2.417624
12.683367	0.1	2.412379
12.685033	0.1	2.406180
12.686700	0.1	2.398074
12.688367	0.1	2.388358
12.690033	0.1	2.378643
12.691700	0.1	2.370000
12.693367	0.1	2.363324
12.695033	0.1	2.358914
12.696700	0.1	2.356589
12.698367	0.1	2.355695
12.700033	0.1	2.355158
12.701700	0.1	2.353311
12.703367	0.1	2.349556
12.705033	0.1	2.344370
12.706700	0.1	2.338529
12.708367	0.1	2.332032
12.710033	0.1	2.324402
12.711700	0.1	2.315819
12.713367	0.1	2.307236
12.715033	0.1	2.300322
12.716700	0.1	2.296090
12.718367	0.1	2.294600
12.720033	0.1	2.294958
12.721700	0.1	2.295613
12.723367	0.1	2.295971
12.725033	0.1	2.296388
12.726700	0.1	2.297223
12.728367	0.1	2.297998
12.730033	0.1	2.297461
12.731700	0.1	2.294839
12.733367	0.1	2.290428
12.735033	0.1	2.286196
12.736700	0.1	2.284169
12.738367	0.1	2.284229
12.740033	0.1	2.284646
12.741700	0.1	2.284408
12.743367	0.1	2.283991
12.745033	0.1	2.284229
12.746700	0.1	2.284289
12.748367	0.1	2.282798
12.750033	0.1	2.279759
12.751700	0.1	2.276600
12.753367	0.1	2.274335
12.755033	0.1	2.273500
12.756700	0.1	2.274573
12.758367	0.1	2.277851
12.760033	0.1	2.282739
12.761700	0.1	2.287686
12.763367	0.1	2.291441
12.765033	0.1	2.293348
12.766700	0.1	2.293110
12.768367	0.1	2.290845
12.770033	0.1	2.287626
12.771700	0.1	2.285600
12.773367	0.1	2.286494
12.775033	0.1	2.289593
12.776700	0.1	2.292752
12.778367	0.1	2.294123
12.780033	0.1	2.293944
12.781700	0.1	2.294004
12.783367	0.1	2.296388
12.785033	0.1	2.301037
12.786700	0.1	2.306402
12.788367	0.1	2.312064
12.790033	0.1	2.318204
12.791700	0.1	2.324641
12.793367	0.1	2.330423
12.795033	0.1	2.334476
12.796700	0.1	2.337039
12.798367	0.1	2.339602
12.800033	0.1	2.343714
12.801700	0.1	2.349675
12.803367	0.1	2.356589
12.805033	0.1	2.362728
12.806700	0.1	2.367020
12.808367	0.1	2.370179
12.810033	0.1	2.373994
12.811700	0.1	2.379060
12.813367	0.1	2.384842
12.815033	0.1	2.391040
12.816700	0.1	2.398133
12.818367	0.1	2.406120
12.820033	0.1	2.414286
12.821700	0.1	2.421677
12.823367	0.1	2.427936
12.825033	0.1	2.433717
12.826700	0.1	2.439857
12.828367	0.1	2.446950
12.830033	0.1	2.454877
12.831700	0.1	2.463281
12.833367	0.1	2.471984
12.835033	0.1	2.480984
12.836700	0.1	2.489925
12.838367	0.1	2.498031
12.840033	0.1	2.505243
12.841700	0.1	2.512932
12.843367	0.1	2.521992
12.845033	0.1	2.533078
12.846700	0.1	2.545834
12.848367	0.1	2.559006
12.850033	0.1	2.571106
12.851700	0.1	2.581835
12.853367	0.1	2.592445
12.855033	0.1	2.603948
12.856700	0.1	2.616406
12.858367	0.1	2.629221
12.860033	0.1	2.641618
12.861700	0.1	2.652943
12.863367	0.1	2.662957
12.865033	0.1	2.672196
12.866700	0.1	2.681375
12.868367	0.1	2.691686
12.870033	0.1	2.704024
12.871700	0.1	2.718866
12.873367	0.1	2.736569
12.875033	0.1	2.756655
12.876700	0.1	2.777636
12.878367	0.1	2.797127
12.880033	0.1	2.813339
12.881700	0.1	2.826691
12.883367	0.1	2.838850
12.885033	0.1	2.851546
12.886700	0.1	2.865017
12.888367	0.1	2.878905
12.890033	0.1	2.892673
12.891700	0.1	2.906919
12.893367	0.1	2.921760
12.895033	0.1	2.936542
12.896700	0.1	2.949953
12.898367	0.1	2.961099
12.900033	0.1	2.970576
12.901700	0.1	2.980471
12.903367	0.1	2.991796
12.905033	0.1	3.004253
12.906700	0.1	3.017366
12.908367	0.1	3.030539
12.910033	0.1	3.043235
12.911700	0.1	3.055334
12.913367	0.1	3.067911
12.915033	0.1	3.081262
12.916700	0.1	3.094793
12.918367	0.1	3.107131
12.920033	0.1	3.117264
12.921700	0.1	3.124774
12.923367	0.1	3.129661
12.925033	0.1	3.131867
12.926700	0.1	3.132463
12.928367	0.1	3.133893
12.930033	0.1	3.138066
12.931700	0.1	3.144562
12.933367	0.1	3.151834
12.935033	0.1	3.158987
12.936700	0.1	3.166139
12.938367	0.1	3.173471
12.940033	0.1	3.179789
12.941700	0.1	3.183305
12.943367	0.1	3.183663
12.945033	0.1	3.182709
12.946700	0.1	3.181875
12.948367	0.1	3.181338
12.950033	0.1	3.180862
12.951700	0.1	3.180802
12.953367	0.1	3.181875
12.955033	0.1	3.184080
12.956700	0.1	3.186524
12.958367	0.1	3.188312
12.960033	0.1	3.188551
12.961700	0.1	3.187120
12.963367	0.1	3.184378
12.965033	0.1	3.181517
12.966700	0.1	3.179968
12.968367	0.1	3.179729
12.970033	0.1	3.179491
12.971700	0.1	3.178418
12.973367	0.1	3.176868
12.975033	0.1	3.175616
12.976700	0.1	3.175199
12.978367	0.1	3.175616
12.980033	0.1	3.175676
12.981700	0.1	3.173828
12.983367	0.1	3.169418
12.985033	0.1	3.163517
12.986700	0.1	3.157139
12.988367	0.1	3.150583
12.990033	0.1	3.144145
12.991700	0.1	3.138185
12.993367	0.1	3.132642
12.995033	0.1	3.126681
12.996700	0.1	3.119230
12.998367	0.1	3.109753
13.000033	0.1	3.098071
13.001700	0.1	3.084779
13.003367	0.1	3.070951
13.005033	0.1	3.058434
13.006700	0.1	3.048420
13.008367	0.1	3.040433
13.010033	0.1	3.032148
13.011700	0.1	3.021717
13.013367	0.1	3.008962
13.015033	0.1	2.994538
13.016700	0.1	2.979160
13.018367	0.1	2.963841
13.020033	0.1	2.949596
13.021700	0.1	2.936483
13.023367	0.1	2.923846
13.025033	0.1	2.911091
13.026700	0.1	2.897799
13.028367	0.1	2.883375
13.030033	0.1	2.866566
13.031700	0.1	2.846420
13.033367	0.1	2.823293
13.035033	0.1	2.799273
13.036700	0.1	2.776981
13.038367	0.1	2.758145
13.040033	0.1	2.742946
13.041700	0.1	2.729833
13.043367	0.1	2.716303
13.045033	0.1	2.701044
13.046700	0.1	2.684176
13.048367	0.1	2.666593
13.050033	0.1	2.648711
13.051700	0.1	2.630592
13.053367	0.1	2.612174
13.055033	0.1	2.593935
13.056700	0.1	2.576351
13.058367	0.1	2.559781
13.060033	0.1	2.544463
13.061700	0.1	2.530039
13.063367	0.1	2.515376
13.065033	0.1	2.499521
13.066700	0.1	2.483130
13.068367	0.1	2.467871
13.070033	0.1	2.455056
13.071700	0.1	2.444744
13.073367	0.1	2.436340
13.075033	0.1	2.428949
13.076700	0.1	2.421618
13.078367	0.1	2.413392
13.080033	0.1	2.404153
13.081700	0.1	2.394676
13.083367	0.1	2.385795
13.085033	0.1	2.377987
13.086700	0.1	2.371073
13.088367	0.1	2.364397
13.090033	0.1	2.358198
13.091700	0.1	2.353192
13.093367	0.1	2.349615
13.095033	0.1	2.346635
13.096700	0.1	2.343536
13.098367	0.1	2.340019
13.100033	0.1	2.336145
13.101700	0.1	2.331913
13.103367	0.1	2.327562
13.105033	0.1	2.322972
13.106700	0.1	2.317786
13.108367	0.1	2.312362
13.110033	0.1	2.308428
13.111700	0.1	2.307654
13.113367	0.1	2.309799
13.115033	0.1	2.312660
13.116700	0.1	2.314210
13.118367	0.1	2.313614
13.120033	0.1	2.311289
13.121700	0.1	2.308667
13.123367	0.1	2.307236
13.125033	0.1	2.307415
13.126700	0.1	2.308905
13.128367	0.1	2.311528
13.130033	0.1	2.316177
13.131700	0.1	2.322614
13.133367	0.1	2.328694
13.135033	0.1	2.332270
13.136700	0.1	2.333045
13.138367	0.1	2.332509
13.140033	0.1	2.332807
13.141700	0.1	2.334952
13.143367	0.1	2.338290
13.145033	0.1	2.341807
13.146700	0.1	2.345204
13.148367	0.1	2.348304
13.150033	0.1	2.350509
13.151700	0.1	2.351463
13.153367	0.1	2.351463
13.155033	0.1	2.351225
13.156700	0.1	2.351344
13.158367	0.1	2.351642
13.160033	0.1	2.352238
13.161700	0.1	2.353907
13.163367	0.1	2.357781
13.165033	0.1	2.364099
13.166700	0.1	2.372503
13.168367	0.1	2.382040
13.170033	0.1	2.390564
13.171700	0.1	2.396286
13.173367	0.1	2.399564
13.175033	0.1	2.402723
13.176700	0.1	2.407551
13.178367	0.1	2.413988
13.180033	0.1	2.420664
13.181700	0.1	2.426446
13.183367	0.1	2.431095
13.185033	0.1	2.435625
13.186700	0.1	2.441049
13.188367	0.1	2.448023
13.190033	0.1	2.456308
13.191700	0.1	2.464712
13.193367	0.1	2.471864
13.195033	0.1	2.476871
13.196700	0.1	2.479911
13.198367	0.1	2.482176
13.200033	0.1	2.484381
13.201700	0.1	2.487064
13.203367	0.1	2.490521
13.205033	0.1	2.494514
13.206700	0.1	2.497971
13.208367	0.1	2.500951
13.210033	0.1	2.504349
13.211700	0.1	2.508581
13.213367	0.1	2.513468
13.215033	0.1	2.518833
13.216700	0.1	2.524555
13.218367	0.1	2.530098
13.220033	0.1	2.534926
13.221700	0.1	2.539158
13.223367	0.1	2.543569
13.225033	0.1	2.548576
13.226700	0.1	2.554178
13.228367	0.1	2.559900
13.230033	0.1	2.565444
13.231700	0.1	2.570748
13.233367	0.1	2.575576
13.235033	0.1	2.579332
13.236700	0.1	2.581716
13.238367	0.1	2.582908
13.240033	0.1	2.584160
13.241700	0.1	2.586425
13.243367	0.1	2.589762
13.245033	0.1	2.593160
13.246700	0.1	2.595782
13.248367	0.1	2.597928
13.250033	0.1	2.600312
13.251700	0.1	2.602816
13.253367	0.1	2.605140
13.255033	0.1	2.607644
13.256700	0.1	2.611101
13.258367	0.1	2.615929
13.260033	0.1	2.622187
13.261700	0.1	2.629519
13.263367	0.1	2.636612
13.265033	0.1	2.641916
13.266700	0.1	2.645135
13.268367	0.1	2.648056
13.270033	0.1	2.652705
13.271700	0.1	2.659619
13.273367	0.1	2.667070
13.275033	0.1	2.672255
13.276700	0.1	2.674580
13.278367	0.1	2.675831
13.280033	0.1	2.677858
13.281700	0.1	2.680540
13.283367	0.1	2.683222
13.285033	0.1	2.685726
13.286700	0.1	2.689064
13.288367	0.1	2.694428
13.290033	0.1	2.702177
13.291700	0.1	2.711117
13.293367	0.1	2.719104
13.295033	0.1	2.725005
13.296700	0.1	2.729714
13.298367	0.1	2.735317
13.300033	0.1	2.743006
13.301700	0.1	2.751768
13.303367	0.1	2.759814
13.305033	0.1	2.766133
13.306700	0.1	2.771139
13.308367	0.1	2.775908
13.310033	0.1	2.782047
13.311700	0.1	2.790153
13.313367	0.1	2.799988
13.315033	0.1	2.811134
13.316700	0.1	2.823234
13.318367	0.1	2.835393
13.320033	0.1	2.846897
13.321700	0.1	2.857804
13.323367	0.1	2.868831
13.325033	0.1	2.880812
13.326700	0.1	2.893806
13.328367	0.1	2.907217
13.330033	0.1	2.920568
13.331700	0.1	2.933800
13.333367	0.1	2.947092
13.335033	0.1	2.960384
13.336700	0.1	2.973974
13.338367	0.1	2.988398
13.340033	0.1	3.004313
13.341700	0.1	3.021419
13.343367	0.1	3.038585
13.345033	0.1	3.055036
13.346700	0.1	3.070653
13.348367	0.1	3.085673
13.350033	0.1	3.100991
13.351700	0.1	3.117442
13.353367	0.1	3.134966
13.355033	0.1	3.153146
13.356700	0.1	3.171981
13.358367	0.1	3.191769
13.360033	0.1	3.212333
13.361700	0.1	3.233612
13.363367	0.1	3.256440
13.365033	0.1	3.282130
13.366700	0.1	3.310323
13.368367	0.1	3.339172
13.370033	0.1	3.366769
13.371700	0.1	3.392935
13.373367	0.1	3.418684
13.375033	0.1	3.444374
13.376700	0.1	3.470242
13.378367	0.1	3.496528
13.380033	0.1	3.523529
13.381700	0.1	3.551543
13.383367	0.1	3.580868
13.385033	0.1	3.612161
13.386700	0.1	3.646016
13.388367	0.1	3.681421
13.390033	0.1	3.715754
13.391700	0.1	3.747821
13.393367	0.1	3.779769
13.395033	0.1	3.815353
13.396700	0.1	3.855825
13.398367	0.1	3.899932
13.400033	0.1	3.945410
13.401700	0.1	3.990293
13.403367	0.1	4.033447
13.405033	0.1	4.074455
13.406700	0.1	4.113674
13.408367	0.1	4.151821
13.410033	0.1	4.190207
13.411700	0.1	4.229903
13.413367	0.1	4.271508
13.415033	0.1	4.314125
13.416700	0.1	4.355908
13.418367	0.1	4.396260
13.420033	0.1	4.436672
13.421700	0.1	4.478514
13.423367	0.1	4.521430
13.425033	0.1	4.563332
13.426700	0.1	4.602492
13.428367	0.1	4.638493
13.430033	0.1	4.671753
13.431700	0.1	4.703641
13.433367	0.1	4.734993
13.435033	0.1	4.765928
13.436700	0.1	4.796207
13.438367	0.1	4.825652
13.440033	0.1	4.854620
13.441700	0.1	4.883290
13.443367	0.1	4.911244
13.445033	0.1	4.938305
13.446700	0.1	4.965008
13.448367	0.1	4.991651
13.450033	0.1	5.017758
13.451700	0.1	5.041838
13.453367	0.1	5.062282
13.455033	0.1	5.078972
13.456700	0.1	5.093634
13.458367	0.1	5.108178
13.460033	0.1	5.122543
13.461700	0.1	5.135536
13.463367	0.1	5.146206
13.465033	0.1	5.154491
13.466700	0.1	5.160272
13.468367	0.1	5.164564
13.470033	0.1	5.169034
13.471700	0.1	5.175054
13.473367	0.1	5.183041
13.475033	0.1	5.191922
13.476700	0.1	5.199194
13.478367	0.1	5.202592
13.480033	0.1	5.201996
13.481700	0.1	5.199015
13.483367	0.1	5.195618
13.485033	0.1	5.192936
13.486700	0.1	5.190969
13.488367	0.1	5.189240
13.490033	0.1	5.187512
13.491700	0.1	5.186141
13.493367	0.1	5.184651
13.495033	0.1	5.182088
13.496700	0.1	5.177558
13.498367	0.1	5.171120
13.500033	0.1	5.164087
13.501700	0.1	5.157352
13.503367	0.1	5.150438
13.505033	0.1	5.142570
13.506700	0.1	5.133331
13.508367	0.1	5.122602
13.510033	0.1	5.110145
13.511700	0.1	5.095363
13.513367	0.1	5.078197
13.515033	0.1	5.059660
13.516700	0.1	5.041302
13.518367	0.1	5.023718
13.520033	0.1	5.007029
13.521700	0.1	4.991055
13.523367	0.1	4.975617
13.525033	0.1	4.959703
13.526700	0.1	4.941583
13.528367	0.1	4.920304
13.530033	0.1	4.896581
13.531700	0.1	4.872203
13.533367	0.1	4.848838
13.535033	0.1	4.827142
13.536700	0.1	4.806221
13.538367	0.1	4.783750
13.540033	0.1	4.757941
13.541700	0.1	4.728496
13.543367	0.1	4.696489
13.545033	0.1	4.663229
13.546700	0.1	4.630029
13.548367	0.1	4.597545
13.550033	0.1	4.565954
13.551700	0.1	4.534424
13.553367	0.1	4.501939
13.555033	0.1	4.467547
13.556700	0.1	4.430950
13.558367	0.1	4.391969
13.560033	0.1	4.351020
13.561700	0.1	4.309297
13.563367	0.1	4.268408
13.565033	0.1	4.229009
13.566700	0.1	4.190624
13.568367	0.1	4.151881
13.570033	0.1	4.111827
13.571700	0.1	4.070044
13.573367	0.1	4.026830
13.575033	0.1	3.982723
13.576700	0.1	3.938854
13.578367	0.1	3.896713
13.580033	0.1	3.857613
13.581700	0.1	3.821075
13.583367	0.1	3.785134
13.585033	0.1	3.748000
13.586700	0.1	3.709614
13.588367	0.1	3.671169
13.590033	0.1	3.633321
13.591700	0.1	3.595829
13.593367	0.1	3.558517
13.595033	0.1	3.521979
13.596700	0.1	3.487647
13.598367	0.1	3.455937
13.600033	0.1	3.425360
13.601700	0.1	3.394008
13.603367	0.1	3.361345
13.605033	0.1	3.328443
13.606700	0.1	3.297031
13.608367	0.1	3.268004
13.610033	0.1	3.240764
13.611700	0.1	3.213883
13.613367	0.1	3.186941
13.615033	0.1	3.160954
13.616700	0.1	3.136873
13.618367	0.1	3.115177
13.620033	0.1	3.095508
13.621700	0.1	3.077090
13.623367	0.1	3.059030
13.625033	0.1	3.041148
13.626700	0.1	3.024638
13.628367	0.1	3.009856
13.630033	0.1	2.995551
13.631700	0.1	2.980411
13.633367	0.1	2.964735
13.635033	0.1	2.949655
13.636700	0.1	2.935231
13.638367	0.1	2.920389
13.640033	0.1	2.904833
13.641700	0.1	2.889633
13.643367	0.1	2.876580
13.645033	0.1	2.866745
13.646700	0.1	2.859950
13.648367	0.1	2.854467
13.650033	0.1	2.848149
13.651700	0.1	2.840161
13.653367	0.1	2.832174
13.655033	0.1	2.826035
13.656700	0.1	2.821803
13.658367	0.1	2.817273
13.660033	0.1	2.810419
13.661700	0.1	2.801418
13.663367	0.1	2.792239
13.665033	0.1	2.785087
13.666700	0.1	2.780259
13.668367	0.1	2.776981
13.670033	0.1	2.774835
13.671700	0.1	2.774179
13.673367	0.1	2.774954
13.675033	0.1	2.776086
13.676700	0.1	2.776325
13.678367	0.1	2.775192
13.680033	0.1	2.772927
13.681700	0.1	2.769709
13.683367	0.1	2.766013
13.685033	0.1	2.762735
13.686700	0.1	2.760470
13.688367	0.1	2.759159
13.690033	0.1	2.758622
13.691700	0.1	2.758742
13.693367	0.1	2.759576
13.695033	0.1	2.760828
13.696700	0.1	2.762020
13.698367	0.1	2.762497
13.700033	0.1	2.762079
13.701700	0.1	2.760947
13.703367	0.1	2.758861
13.705033	0.1	2.756059
13.706700	0.1	2.753616
13.708367	0.1	2.752841
13.710033	0.1	2.753973
13.711700	0.1	2.756179
13.713367	0.1	2.758145
13.715033	0.1	2.759159
13.716700	0.1	2.759934
13.718367	0.1	2.761543
13.720033	0.1	2.763748
13.721700	0.1	2.765417
13.723367	0.1	2.765715
13.725033	0.1	2.765358
13.726700	0.1	2.765298
13.728367	0.1	2.766311
13.730033	0.1	2.768099
13.731700	0.1	2.769709
13.733367	0.1	2.770186
13.735033	0.1	2.769470
13.736700	0.1	2.768457
13.738367	0.1	2.768040
13.740033	0.1	2.768636
13.741700	0.1	2.770364
13.743367	0.1	2.773225
13.745033	0.1	2.777159
13.746700	0.1	2.782345
13.748367	0.1	2.788603
13.750033	0.1	2.794862
13.751700	0.1	2.799213
13.753367	0.1	2.800703
13.755033	0.1	2.799988
13.756700	0.1	2.798855
13.758367	0.1	2.798915
13.760033	0.1	2.800882
13.761700	0.1	2.804756
13.763367	0.1	2.809882
13.765033	0.1	2.815545
13.766700	0.1	2.821207
13.768367	0.1	2.826810
13.770033	0.1	2.832830
13.771700	0.1	2.839685
13.773367	0.1	2.846778
13.775033	0.1	2.852678
13.776700	0.1	2.855659
13.778367	0.1	2.855957
13.780033	0.1	2.855838
13.781700	0.1	2.857626
13.783367	0.1	2.861321
13.785033	0.1	2.865255
13.786700	0.1	2.867937
13.788367	0.1	2.869427
13.790033	0.1	2.871156
13.791700	0.1	2.875090
13.793367	0.1	2.881944
13.795033	0.1	2.891421
13.796700	0.1	2.902389
13.798367	0.1	2.913058
13.800033	0.1	2.921641
13.801700	0.1	2.926886
13.803367	0.1	2.929330
13.805033	0.1	2.930463
13.806700	0.1	2.931953
13.808367	0.1	2.934575
13.810033	0.1	2.937496
13.811700	0.1	2.940417
13.813367	0.1	2.944410
13.815033	0.1	2.950728
13.816700	0.1	2.958954
13.818367	0.1	2.967537
13.820033	0.1	2.974510
13.821700	0.1	2.978146
13.823367	0.1	2.978385
13.825033	0.1	2.976656
13.826700	0.1	2.975941
13.828367	0.1	2.978683
13.830033	0.1	2.985895
13.831700	0.1	2.995968
13.833367	0.1	3.006280
13.835033	0.1	3.014922
13.836700	0.1	3.021777
13.838367	0.1	3.027260
13.840033	0.1	3.031433
13.841700	0.1	3.034949
13.843367	0.1	3.038764
13.845033	0.1	3.043473
13.846700	0.1	3.048718
13.848367	0.1	3.053546
13.850033	0.1	3.057301
13.851700	0.1	3.060103
13.853367	0.1	3.062904
13.855033	0.1	3.066063
13.856700	0.1	3.069341
13.858367	0.1	3.072202
13.860033	0.1	3.074348
13.861700	0.1	3.076196
13.863367	0.1	3.078461
13.865033	0.1	3.082037
13.866700	0.1	3.087461
13.868367	0.1	3.094137
13.870033	0.1	3.100455
13.871700	0.1	3.105223
13.873367	0.1	3.108561
13.875033	0.1	3.112018
13.876700	0.1	3.116369
13.878367	0.1	3.120542
13.880033	0.1	3.123343
13.881700	0.1	3.125251
13.883367	0.1	3.127873
13.885033	0.1	3.131688
13.886700	0.1	3.135741
13.888367	0.1	3.139019
13.890033	0.1	3.140629
13.891700	0.1	3.140748
13.893367	0.1	3.140450
13.895033	0.1	3.141344
13.896700	0.1	3.144443
13.898367	0.1	3.149629
13.900033	0.1	3.155530
13.901700	0.1	3.160477
13.903367	0.1	3.163219
13.905033	0.1	3.163398
13.906700	0.1	3.161848
13.908367	0.1	3.159940
13.910033	0.1	3.159225
13.911700	0.1	3.160298
13.913367	0.1	3.162742
13.915033	0.1	3.165484
13.916700	0.1	3.167391
13.918367	0.1	3.168404
13.920033	0.1	3.169835
13.921700	0.1	3.172875
13.923367	0.1	3.177107
13.925033	0.1	3.181338
13.926700	0.1	3.185332
13.928367	0.1	3.189087
13.930033	0.1	3.192485
13.931700	0.1	3.195465
13.933367	0.1	3.197551
13.935033	0.1	3.198266
13.936700	0.1	3.198624
13.938367	0.1	3.200114
13.940033	0.1	3.203154
13.941700	0.1	3.206372
13.943367	0.1	3.208518
13.945033	0.1	3.209233
13.946700	0.1	3.208876
13.948367	0.1	3.208578
13.950033	0.1	3.209174
13.951700	0.1	3.210843
13.953367	0.1	3.212929
13.955033	0.1	3.214836
13.956700	0.1	3.216565
13.958367	0.1	3.218413
13.960033	0.1	3.220797
13.961700	0.1	3.223956
13.963367	0.1	3.228069
13.965033	0.1	3.232956
13.966700	0.1	3.237486
13.968367	0.1	3.240466
13.970033	0.1	3.241182
13.971700	0.1	3.239751
13.973367	0.1	3.238023
13.975033	0.1	3.238499
13.976700	0.1	3.242493
13.978367	0.1	3.249288
13.980033	0.1	3.257096
13.981700	0.1	3.264010
13.983367	0.1	3.268719
13.985033	0.1	3.271520
13.986700	0.1	3.273606
13.988367	0.1	3.275395
13.990033	0.1	3.276289
13.991700	0.1	3.275931
13.993367	0.1	3.275156
13.995033	0.1	3.275991
13.996700	0.1	3.279448
13.998367	0.1	3.284991
14.000033	0.1	3.291726
14.001700	0.1	3.298819
14.003367	0.1	3.304720
14.005033	0.1	3.308177
14.006700	0.1	3.310502
14.008367	0.1	3.314972
14.010033	0.1	3.324151
14.011700	0.1	3.337443
14.013367	0.1	3.351510
14.015033	0.1	3.362656
14.016700	0.1	3.369272
14.018367	0.1	3.372908
14.020033	0.1	3.376544
14.021700	0.1	3.381908
14.023367	0.1	3.388167
14.025033	0.1	3.393591
14.026700	0.1	3.397703
14.028367	0.1	3.401637
14.030033	0.1	3.407002
14.031700	0.1	3.414571
14.033367	0.1	3.424227
14.035033	0.1	3.434599
14.036700	0.1	3.444195
14.038367	0.1	3.452599
14.040033	0.1	3.460646
14.041700	0.1	3.468514
14.043367	0.1	3.475309
14.045033	0.1	3.480196
14.046700	0.1	3.483772
14.048367	0.1	3.487945
14.050033	0.1	3.494323
14.051700	0.1	3.502667
14.053367	0.1	3.511608
14.055033	0.1	3.520012
14.056700	0.1	3.528416
14.058367	0.1	3.537655
14.060033	0.1	3.548205
14.061700	0.1	3.559828
14.063367	0.1	3.571630
14.065033	0.1	3.582597
14.066700	0.1	3.592849
14.068367	0.1	3.603876
14.070033	0.1	3.616572
14.071700	0.1	3.629565
14.073367	0.1	3.640473
14.075033	0.1	3.648997
14.076700	0.1	3.656924
14.078367	0.1	3.665745
14.080033	0.1	3.675997
14.081700	0.1	3.688097
14.083367	0.1	3.701925
14.085033	0.1	3.716529
14.086700	0.1	3.730715
14.088367	0.1	3.743887
14.090033	0.1	3.756047
14.091700	0.1	3.767312
14.093367	0.1	3.777921
14.095033	0.1	3.787995
14.096700	0.1	3.798008
14.098367	0.1	3.808320
14.100033	0.1	3.818631
14.101700	0.1	3.828705
14.103367	0.1	3.838659
14.105033	0.1	3.848970
14.106700	0.1	3.859937
14.108367	0.1	3.872037
14.110033	0.1	3.884793
14.111700	0.1	3.896713
14.113367	0.1	3.906131
14.115033	0.1	3.913820
14.116700	0.1	3.922403
14.118367	0.1	3.933549
14.120033	0.1	3.946662
14.121700	0.1	3.960192
14.123367	0.1	3.973246
14.125033	0.1	3.985524
14.126700	0.1	3.996849
14.128367	0.1	4.007459
14.130033	0.1	4.017651
14.131700	0.1	4.028082
14.133367	0.1	4.039228
14.135033	0.1	4.050792
14.136700	0.1	4.062236
14.138367	0.1	4.073084
14.140033	0.1	4.082620
14.141700	0.1	4.089892
14.143367	0.1	4.094839
14.145033	0.1	4.098952
14.146700	0.1	4.104316
14.148367	0.1	4.111469
14.150033	0.1	4.119754
14.151700	0.1	4.128039
14.153367	0.1	4.135371
14.155033	0.1	4.141271
14.156700	0.1	4.145861
14.158367	0.1	4.150212
14.160033	0.1	4.155517
14.161700	0.1	4.162193
14.163367	0.1	4.169464
14.165033	0.1	4.176021
14.166700	0.1	4.181028
14.168367	0.1	4.185319
14.170033	0.1	4.190386
14.171700	0.1	4.197121
14.173367	0.1	4.204929
14.175033	0.1	4.212082
14.176700	0.1	4.217446
14.178367	0.1	4.221261
14.180033	0.1	4.224897
14.181700	0.1	4.229069
14.183367	0.1	4.233122
14.185033	0.1	4.236281
14.186700	0.1	4.237950
14.188367	0.1	4.238069
14.190033	0.1	4.237056
14.191700	0.1	4.235864
14.193367	0.1	4.236102
14.195033	0.1	4.239261
14.196700	0.1	4.245460
14.198367	0.1	4.252553
14.200033	0.1	4.257739
14.201700	0.1	4.259944
14.203367	0.1	4.260063
14.205033	0.1	4.259408
14.206700	0.1	4.258096
14.208367	0.1	4.255474
14.210033	0.1	4.251421
14.211700	0.1	4.247010
14.213367	0.1	4.243851
14.215033	0.1	4.242957
14.216700	0.1	4.243672
14.218367	0.1	4.244328
14.220033	0.1	4.243434
14.221700	0.1	4.241348
14.223367	0.1	4.238963
14.225033	0.1	4.237294
14.226700	0.1	4.237294
14.228367	0.1	4.239440
14.230033	0.1	4.242659
14.231700	0.1	4.245222
14.233367	0.1	4.245758
14.235033	0.1	4.243374
14.236700	0.1	4.238487
14.238367	0.1	4.232466
14.240033	0.1	4.227281
14.241700	0.1	4.224181
14.243367	0.1	4.222870
14.245033	0.1	4.222214
14.246700	0.1	4.221380
14.248367	0.1	4.221022
14.250033	0.1	4.221559
14.251700	0.1	4.222214
14.253367	0.1	4.221618
14.255033	0.1	4.219175
14.256700	0.1	4.216016
14.258367	0.1	4.213095
14.260033	0.1	4.210830
14.261700	0.1	4.209697
14.263367	0.1	4.209876
14.265033	0.1	4.210294
14.266700	0.1	4.208982
14.268367	0.1	4.205287
14.270033	0.1	4.200757
14.271700	0.1	4.198015
14.273367	0.1	4.198194
14.275033	0.1	4.200816
14.276700	0.1	4.204631
14.278367	0.1	4.208744
14.280033	0.1	4.212618
14.281700	0.1	4.216194
14.283367	0.1	4.219771
14.285033	0.1	4.223466
14.286700	0.1	4.226625
14.288367	0.1	4.228890
14.290033	0.1	4.230500
14.291700	0.1	4.232168
14.293367	0.1	4.234195
14.295033	0.1	4.235983
14.296700	0.1	4.236937
14.298367	0.1	4.237473
14.300033	0.1	4.238487
14.301700	0.1	4.240215
14.303367	0.1	4.242003
14.305033	0.1	4.243434
14.306700	0.1	4.244626
14.308367	0.1	4.246712
14.310033	0.1	4.250407
14.311700	0.1	4.255533
14.313367	0.1	4.260481
14.315033	0.1	4.263520
14.316700	0.1	4.264713
14.318367	0.1	4.266143
14.320033	0.1	4.269541
14.321700	0.1	4.274428
14.323367	0.1	4.279793
14.325033	0.1	4.285634
14.326700	0.1	4.291833
14.328367	0.1	4.297436
14.330033	0.1	4.301846
14.331700	0.1	4.305065
14.333367	0.1	4.307688
14.335033	0.1	4.310012
14.336700	0.1	4.311741
14.338367	0.1	4.312694
14.340033	0.1	4.313708
14.341700	0.1	4.315853
14.343367	0.1	4.319608
14.345033	0.1	4.324138
14.346700	0.1	4.328072
14.348367	0.1	4.330874
14.350033	0.1	4.333973
14.351700	0.1	4.338980
14.353367	0.1	4.345715
14.355033	0.1	4.353106
14.356700	0.1	4.360557
14.358367	0.1	4.368127
14.360033	0.1	4.375935
14.361700	0.1	4.384041
14.363367	0.1	4.392207
14.365033	0.1	4.399956
14.366700	0.1	4.407227
14.368367	0.1	4.414618
14.370033	0.1	4.422963
14.371700	0.1	4.431665
14.373367	0.1	4.439891
14.375033	0.1	4.447520
14.376700	0.1	4.454911
14.378367	0.1	4.462302
14.380033	0.1	4.469633
14.381700	0.1	4.477322
14.383367	0.1	4.485846
14.385033	0.1	4.495740
14.386700	0.1	4.507005
14.388367	0.1	4.518867
14.390033	0.1	4.530549
14.391700	0.1	4.541755
14.393367	0.1	4.553080
14.395033	0.1	4.565239
14.396700	0.1	4.578352
14.398367	0.1	4.591883
14.400033	0.1	4.605234
14.401700	0.1	4.618466
14.403367	0.1	4.632056
14.405033	0.1	4.645646
14.406700	0.1	4.658401
14.408367	0.1	4.670918
14.410033	0.1	4.684985
14.411700	0.1	4.700899
14.413367	0.1	4.716695
14.415033	0.1	4.730702
14.416700	0.1	4.743159
14.418367	0.1	4.755914
14.420033	0.1	4.770339
14.421700	0.1	4.785657
14.423367	0.1	4.800022
14.425033	0.1	4.812062
14.426700	0.1	4.821837
14.428367	0.1	4.830957
14.430033	0.1	4.841626
14.431700	0.1	4.855097
14.433367	0.1	4.870415
14.435033	0.1	4.886210
14.436700	0.1	4.901707
14.438367	0.1	4.917205
14.440033	0.1	4.933000
14.441700	0.1	4.949093
14.443367	0.1	4.964292
14.445033	0.1	4.978121
14.446700	0.1	4.991472
14.448367	0.1	5.005360
14.450033	0.1	5.019963
14.451700	0.1	5.034685
14.453367	0.1	5.048812
14.455033	0.1	5.062402
14.456700	0.1	5.075753
14.458367	0.1	5.089581
14.460033	0.1	5.104304
14.461700	0.1	5.120039
14.463367	0.1	5.135835
14.465033	0.1	5.151451
14.466700	0.1	5.167961
14.468367	0.1	5.185962
14.470033	0.1	5.204618
14.471700	0.1	5.222619
14.473367	0.1	5.239070
14.475033	0.1	5.253494
14.476700	0.1	5.266071
14.478367	0.1	5.277992
14.480033	0.1	5.290985
14.481700	0.1	5.306065
14.483367	0.1	5.323470
14.485033	0.1	5.343020
14.486700	0.1	5.364061
14.488367	0.1	5.385578
14.490033	0.1	5.406440
14.491700	0.1	5.425811
14.493367	0.1	5.443395
14.495033	0.1	5.459488
14.496700	0.1	5.475402
14.498367	0.1	5.492449
14.500033	0.1	5.511821
14.501700	0.1	5.533815
14.503367	0.1	5.557776
14.505033	0.1	5.582929
14.506700	0.1	5.609095
14.508367	0.1	5.636573
14.510033	0.1	5.665660
14.511700	0.1	5.696535
14.513367	0.1	5.729556
14.515033	0.1	5.764187
14.516700	0.1	5.799532
14.518367	0.1	5.835176
14.520033	0.1	5.871415
14.521700	0.1	5.908132
14.523367	0.1	5.945325
14.525033	0.1	5.983234
14.526700	0.1	6.022752
14.528367	0.1	6.064952
14.530033	0.1	6.109953
14.531700	0.1	6.156743
14.533367	0.1	6.204009
14.535033	0.1	6.251395
14.536700	0.1	6.299734
14.538367	0.1	6.349981
14.540033	0.1	6.402374
14.541700	0.1	6.456435
14.543367	0.1	6.511987
14.545033	0.1	6.569505
14.546700	0.1	6.630600
14.548367	0.1	6.696582
14.550033	0.1	6.766379
14.551700	0.1	6.837488
14.553367	0.1	6.908298
14.555033	0.1	6.978989
14.556700	0.1	7.050455
14.558367	0.1	7.124126
14.560033	0.1	7.201195
14.561700	0.1	7.281602
14.563367	0.1	7.364691
14.565033	0.1	7.450104
14.566700	0.1	7.537067
14.568367	0.1	7.625103
14.570033	0.1	7.714808
14.571700	0.1	7.807017
14.573367	0.1	7.902503
14.575033	0.1	8.001268
14.576700	0.1	8.102477
14.578367	0.1	8.204341
14.580033	0.1	8.305848
14.581700	0.1	8.407176
14.583367	0.1	8.509219
14.585033	0.1	8.611858
14.586700	0.1	8.714438
14.588367	0.1	8.817316
14.590033	0.1	8.922101
14.591700	0.1	9.030641
14.593367	0.1	9.143115
14.595033	0.1	9.257913
14.596700	0.1	9.372354
14.598367	0.1	9.484590
14.600033	0.1	9.594441
14.601700	0.1	9.703577
14.603367	0.1	9.813488
14.605033	0.1	9.923816
14.606700	0.1	10.032833
14.608367	0.1	10.139645
14.610033	0.1	10.244966
14.611700	0.1	10.349453
14.613367	0.1	10.453225
14.615033	0.1	10.555566
14.616700	0.1	10.656059
14.618367	0.1	10.754705
14.620033	0.1	10.851980
14.621700	0.1	10.947228
14.623367	0.1	11.038900
14.625033	0.1	11.125148
14.626700	0.1	11.205495
14.628367	0.1	11.281014
14.630033	0.1	11.353136
14.631700	0.1	11.423112
14.633367	0.1	11.491359
14.635033	0.1	11.557401
14.636700	0.1	11.620761
14.638367	0.1	11.681557
14.640033	0.1	11.740030
14.641700	0.1	11.795641
14.643367	0.1	11.847258
14.645033	0.1	11.894227
14.646700	0.1	11.936308
14.648367	0.1	11.973501
14.650033	0.1	12.006105
14.651700	0.1	12.034715
14.653367	0.1	12.059391
14.655033	0.1	12.079538
14.656700	0.1	12.094379
14.658367	0.1	12.103558
14.660033	0.1	12.107313
14.661700	0.1	12.106837
14.663367	0.1	12.103081
14.665033	0.1	12.096585
14.666700	0.1	12.087107
14.668367	0.1	12.074292
14.670033	0.1	12.057544
14.671700	0.1	12.036920
14.673367	0.1	12.012661
14.675033	0.1	11.984170
14.676700	0.1	11.950732
14.678367	0.1	11.912287
14.680033	0.1	11.870087
14.681700	0.1	11.825920
14.683367	0.1	11.781216
14.685033	0.1	11.736453
14.686700	0.1	11.690796
14.688367	0.1	11.643530
14.690033	0.1	11.594594
14.691700	0.1	11.544109
14.693367	0.1	11.491836
14.695033	0.1	11.437715
14.696700	0.1	11.382402
14.698367	0.1	11.326671
14.700033	0.1	11.271239
14.701700	0.1	11.216284
14.703367	0.1	11.161388
14.705033	0.1	11.105836
14.706700	0.1	11.050046
14.708367	0.1	10.996044
14.710033	0.1	10.945321
14.711700	0.1	10.897160
14.713367	0.1	10.849000
14.715033	0.1	10.798932
14.716700	0.1	10.747910
14.718367	0.1	10.698736
14.720033	0.1	10.654271
14.721700	0.1	10.615945
14.723367	0.1	10.583699
14.725033	0.1	10.555983
14.726700	0.1	10.530949
14.728367	0.1	10.507644
14.730033	0.1	10.486305
14.731700	0.1	10.468066
14.733367	0.1	10.454178
14.735033	0.1	10.445119
14.736700	0.1	10.439695
14.738367	0.1	10.436178
14.740033	0.1	10.434151
14.741700	0.1	10.434807
14.743367	0.1	10.439873
14.745033	0.1	10.449708
14.746700	0.1	10.463417
14.748367	0.1	10.479451
14.750033	0.1	10.497213
14.751700	0.1	10.517240
14.753367	0.1	10.539652
14.755033	0.1	10.563851
14.756700	0.1	10.589600
14.758367	0.1	10.616482
14.760033	0.1	10.643364
14.761700	0.1	10.669947
14.763367	0.1	10.697604
14.765033	0.1	10.728241
14.766700	0.1	10.761977
14.768367	0.1	10.797203
14.770033	0.1	10.831953
14.771700	0.1	10.865093
14.773367	0.1	10.896683
14.775033	0.1	10.927201
14.776700	0.1	10.956884
14.778367	0.1	10.985375
14.780033	0.1	11.011780
14.781700	0.1	11.034966
14.783367	0.1	11.054338
14.785033	0.1	11.070848
14.786700	0.1	11.086107
14.788367	0.1	11.100949
14.790033	0.1	11.114956
14.791700	0.1	11.127353
14.793367	0.1	11.137546
14.795033	0.1	11.145175
14.796700	0.1	11.149526
14.798367	0.1	11.150361
14.800033	0.1	11.147857
14.801700	0.1	11.142731
14.803367	0.1	11.135877
14.805033	0.1	11.128665
14.806700	0.1	11.121393
14.808367	0.1	11.113406
14.810033	0.1	11.104048
14.811700	0.1	11.093021
14.813367	0.1	11.079491
14.815033	0.1	11.062623
14.816700	0.1	11.042953
14.818367	0.1	11.022449
14.820033	0.1	11.002601
14.821700	0.1	10.983647
14.823367	0.1	10.964633
14.825033	0.1	10.944308
14.826700	0.1	10.921896
14.828367	0.1	10.897875
14.830033	0.1	10.873736
14.831700	0.1	10.850132
14.833367	0.1	10.825873
14.835033	0.1	10.799170
14.836700	0.1	10.769666
14.838367	0.1	10.738791
14.840033	0.1	10.708213
14.841700	0.1	10.678948
14.843367	0.1	10.650397
14.845033	0.1	10.621906
14.846700	0.1	10.593177
14.848367	0.1	10.564626
14.850033	0.1	10.537029
14.851700	0.1	10.509909
14.853367	0.1	10.482252
14.855033	0.1	10.453165
14.856700	0.1	10.422290
14.858367	0.1	10.388733
14.860033	0.1	10.351837
14.861700	0.1	10.312260
14.863367	0.1	10.271431
14.865033	0.1	10.230721
14.866700	0.1	10.191084
14.868367	0.1	10.153115
14.870033	0.1	10.116518
14.871700	0.1	10.080040
14.873367	0.1	10.043085
14.875033	0.1	10.005534
14.876700	0.1	9.967745
14.878367	0.1	9.930075
14.880033	0.1	9.892107
14.881700	0.1	9.852827
14.883367	0.1	9.812177
14.885033	0.1	9.771050
14.886700	0.1	9.730638
14.888367	0.1	9.691060
14.890033	0.1	9.652138
14.891700	0.1	9.613872
14.893367	0.1	9.576798
14.895033	0.1	9.540976
14.896700	0.1	9.505869
14.898367	0.1	9.470881
14.900033	0.1	9.436131
14.901700	0.1	9.403349
14.903367	0.1	9.374321
14.905033	0.1	9.350122
14.906700	0.1	9.330810
14.908367	0.1	9.315312
14.910033	0.1	9.301663
14.911700	0.1	9.287537
14.913367	0.1	9.271741
14.915033	0.1	9.255469
14.916700	0.1	9.240628
14.918367	0.1	9.227753
14.920033	0.1	9.216965
14.921700	0.1	9.208978
14.923367	0.1	9.204746
14.925033	0.1	9.205163
14.926700	0.1	9.211124
14.928367	0.1	9.222627
14.930033	0.1	9.238005
14.931700	0.1	9.255827
14.933367	0.1	9.275973
14.935033	0.1	9.298325
14.936700	0.1	9.321273
14.938367	0.1	9.343625
14.940033	0.1	9.366394
14.941700	0.1	9.392024
14.943367	0.1	9.422541
14.945033	0.1	9.458960
14.946700	0.1	9.500862
14.948367	0.1	9.547413
14.950033	0.1	9.597958
14.951700	0.1	9.651900
14.953367	0.1	9.708524
14.955033	0.1	9.767473
14.956700	0.1	9.828210
14.958367	0.1	9.890319
14.960033	0.1	9.952844
14.961700	0.1	10.015548
14.963367	0.1	10.078848
14.965033	0.1	10.143936
14.966700	0.1	10.212184
14.968367	0.1	10.284424
14.970033	0.1	10.360063
14.971700	0.1	10.437787
14.973367	0.1	10.516823
14.975033	0.1	10.596455
14.976700	0.1	10.676385
14.978367	0.1	10.756195
14.980033	0.1	10.834933
14.981700	0.1	10.911406
14.983367	0.1	10.985554
14.985033	0.1	11.058927
14.986700	0.1	11.133671
14.988367	0.1	11.210681
14.990033	0.1	11.288524
14.991700	0.1	11.364938
14.993367	0.1	11.437774
14.995033	0.1	11.505962
14.996700	0.1	11.569799
14.998367	0.1	11.629821
15.000033	0.1	11.686743
15.001700	0.1	11.741520
15.003367	0.1	11.795343
15.005033	0.1	11.847854
15.006700	0.1	11.898161
15.008367	0.1	11.946083
15.010033	0.1	11.992217
15.011700	0.1	12.036801
15.013367	0.1	12.079418
15.015033	0.1	12.119354
15.016700	0.1	12.155712
15.018367	0.1	12.188078
15.020033	0.1	12.216628
15.021700	0.1	12.241483
15.023367	0.1	12.262524
15.025033	0.1	12.279571
15.026700	0.1	12.293220
15.028367	0.1	12.304605
15.030033	0.1	12.314380
15.031700	0.1	12.322129
15.033367	0.1	12.327135
15.035033	0.1	12.329102
15.036700	0.1	12.328864
15.038367	0.1	12.327016
15.040033	0.1	12.324096
15.041700	0.1	12.319685
15.043367	0.1	12.312353
15.045033	0.1	12.301148
15.046700	0.1	12.286723
15.048367	0.1	12.270451
15.050033	0.1	12.252868
15.051700	0.1	12.233616
15.053367	0.1	12.211800
15.055033	0.1	12.187064
15.056700	0.1	12.159885
15.058367	0.1	12.131572
15.060033	0.1	12.102426
15.061700	0.1	12.071312
15.063367	0.1	12.038112
15.065033	0.1	12.005151
15.066700	0.1	11.974872
15.068367	0.1	11.946977
15.070033	0.1	11.919201
15.071700	0.1	11.890054
15.073367	0.1	11.859000
15.075033	0.1	11.825562
15.076700	0.1	11.789323
15.078367	0.1	11.750818
15.080033	0.1	11.712015
15.081700	0.1	11.675180
15.083367	0.1	11.642397
15.085033	0.1	11.613966
15.086700	0.1	11.587501
15.088367	0.1	11.559845
15.090033	0.1	11.529983
15.091700	0.1	11.499167
15.093367	0.1	11.470199
15.095033	0.1	11.444987
15.096700	0.1	11.423290
15.098367	0.1	11.402965
15.100033	0.1	11.383117
15.101700	0.1	11.365057
15.103367	0.1	11.350573
15.105033	0.1	11.339427
15.106700	0.1	11.329532
15.108367	0.1	11.318923
15.110033	0.1	11.307955
15.111700	0.1	11.298538
15.113367	0.1	11.292220
15.115033	0.1	11.289418
15.116700	0.1	11.290730
15.118367	0.1	11.296869
15.120033	0.1	11.308194
15.121700	0.1	11.323989
15.123367	0.1	11.343241
15.125033	0.1	11.364580
15.126700	0.1	11.386514
15.128367	0.1	11.408807
15.130033	0.1	11.432946
15.131700	0.1	11.460305
15.133367	0.1	11.491001
15.135033	0.1	11.524440
15.136700	0.1	11.560739
15.138367	0.1	11.600435
15.140033	0.1	11.643947
15.141700	0.1	11.691273
15.143367	0.1	11.742414
15.145033	0.1	11.796535
15.146700	0.1	11.853100
15.148367	0.1	11.911572
15.150033	0.1	11.970938
15.151700	0.1	12.030662
15.153367	0.1	12.091876
15.155033	0.1	12.156547
15.156700	0.1	12.225331
15.158367	0.1	12.297929
15.160033	0.1	12.373269
15.161700	0.1	12.450338
15.163367	0.1	12.529076
15.165033	0.1	12.610138
15.166700	0.1	12.694360
15.168367	0.1	12.781740
15.170033	0.1	12.871266
15.171700	0.1	12.961746
15.173367	0.1	13.052584
15.175033	0.1	13.144077
15.176700	0.1	13.236881
15.178367	0.1	13.331772
15.180033	0.1	13.429523
15.181700	0.1	13.529719
15.183367	0.1	13.630272
15.185033	0.1	13.729096
15.186700	0.1	13.825835
15.188367	0.1	13.921679
15.190033	0.1	14.018298
15.191700	0.1	14.115930
15.193367	0.1	14.213622
15.195033	0.1	14.310122
15.196700	0.1	14.405371
15.198367	0.1	14.500142
15.200033	0.1	14.594913
15.201700	0.1	14.689327
15.203367	0.1	14.781893
15.205033	0.1	14.870764
15.206700	0.1	14.954747
15.208367	0.1	15.034080
15.210033	0.1	15.109898
15.211700	0.1	15.183927
15.213367	0.1	15.257419
15.215033	0.1	15.330375
15.216700	0.1	15.401722
15.218367	0.1	15.469135
15.220033	0.1	15.530885
15.221700	0.1	15.586556
15.223367	0.1	15.636803
15.225033	0.1	15.681804
15.226700	0.1	15.721799
15.228367	0.1	15.757383
15.230033	0.1	15.789093
15.231700	0.1	15.817047
15.233367	0.1	15.841306
15.235033	0.1	15.862466
15.236700	0.1	15.880884
15.238367	0.1	15.896321
15.240033	0.1	15.907825
15.241700	0.1	15.915037
15.243367	0.1	15.917958
15.245033	0.1	15.916348
15.246700	0.1	15.909554
15.248367	0.1	15.897394
15.250033	0.1	15.881003
15.251700	0.1	15.862049
15.253367	0.1	15.841187
15.255033	0.1	15.817762
15.256700	0.1	15.791536
15.258367	0.1	15.762568
15.260033	0.1	15.730144
15.261700	0.1	15.693367
15.263367	0.1	15.651585
15.265033	0.1	15.605451
15.266700	0.1	15.556217
15.268367	0.1	15.505494
15.270033	0.1	15.453936
15.271700	0.1	15.401603
15.273367	0.1	15.348614
15.275033	0.1	15.295089
15.276700	0.1	15.241266
15.278367	0.1	15.186907
15.280033	0.1	15.131355
15.281700	0.1	15.073837
15.283367	0.1	15.014172
15.285033	0.1	14.952899
15.286700	0.1	14.890135
15.288367	0.1	14.826656
15.290033	0.1	14.763714
15.291700	0.1	14.703155
15.293367	0.1	14.646829
15.295033	0.1	14.595509
15.296700	0.1	14.548005
15.298367	0.1	14.501751
15.300033	0.1	14.454664
15.301700	0.1	14.406861
15.303367	0.1	14.360071
15.305033	0.1	14.316202
15.306700	0.1	14.275909
15.308367	0.1	14.239133
15.310033	0.1	14.205516
15.311700	0.1	14.173985
15.313367	0.1	14.143885
15.315033	0.1	14.116228
15.316700	0.1	14.093340
15.318367	0.1	14.076651
15.320033	0.1	14.065863
15.321700	0.1	14.060260
15.323367	0.1	14.059962
15.325033	0.1	14.066101
15.326700	0.1	14.078856
15.328367	0.1	14.096440
15.330033	0.1	14.116348
15.331700	0.1	14.137686
15.333367	0.1	14.161766
15.335033	0.1	14.190555
15.336700	0.1	14.225543
15.338367	0.1	14.266790
15.340033	0.1	14.313997
15.341700	0.1	14.366866
15.343367	0.1	14.425338
15.345033	0.1	14.489115
15.346700	0.1	14.557899
15.348367	0.1	14.632107
15.350033	0.1	14.712931
15.351700	0.1	14.801563
15.353367	0.1	14.897705
15.355033	0.1	14.999987
15.356700	0.1	15.107275
15.358367	0.1	15.219630
15.360033	0.1	15.337468
15.361700	0.1	15.461088
15.363367	0.1	15.590847
15.365033	0.1	15.727581
15.366700	0.1	15.872301
15.368367	0.1	16.025902
15.370033	0.1	16.188563
15.371700	0.1	16.360105
15.373367	0.1	16.540946
15.375033	0.1	16.731740
15.376700	0.1	16.931952
15.378367	0.1	17.140032
15.380033	0.1	17.355682
15.381700	0.1	17.580629
15.383367	0.1	17.817379
15.385033	0.1	18.068136
15.386700	0.1	18.333913
15.388367	0.1	18.614174
15.390033	0.1	18.908263
15.391700	0.1	19.216598
15.393367	0.1	19.540490
15.395033	0.1	19.880058
15.396700	0.1	20.234705
15.398367	0.1	20.604790
15.400033	0.1	20.991982
15.401700	0.1	21.399082
15.403367	0.1	21.828414
15.405033	0.1	22.281886
15.406700	0.1	22.760869
15.408367	0.1	23.266078
15.410033	0.1	23.797990
15.411700	0.1	24.357261
15.413367	0.1	24.944784
15.415033	0.1	25.561275
15.416700	0.1	26.207925
15.418367	0.1	26.887597
15.420033	0.1	27.604403
15.421700	0.1	28.361859
15.423367	0.1	29.161872
15.425033	0.1	30.004563
15.426700	0.1	30.889155
15.428367	0.1	31.815352
15.430033	0.1	32.785537
15.431700	0.1	33.804180
15.433367	0.1	34.875276
15.435033	0.1	36.001088
15.436700	0.1	37.182631
15.438367	0.1	38.419726
15.440033	0.1	39.711537
15.441700	0.1	41.057649
15.443367	0.1	42.459431
15.445033	0.1	43.919864
15.446700	0.1	45.441928
15.448367	0.1	47.028425
15.450033	0.1	48.682037
15.451700	0.1	50.405028
15.453367	0.1	52.198652
15.455033	0.1	54.062787
15.456700	0.1	55.996660
15.458367	0.1	58.000210
15.460033	0.1	60.074810
15.461700	0.1	62.222484
15.463367	0.1	64.445678
15.465033	0.1	66.746716
15.466700	0.1	69.127385
15.468367	0.1	71.588878
15.470033	0.1	74.131791
15.471700	0.1	76.756422
15.473367	0.1	79.463069
15.475033	0.1	82.252627
15.476700	0.1	85.126942
15.478367	0.1	88.088279
15.480033	0.1	91.138547
15.481700	0.1	94.278043
15.483367	0.1	97.507602
15.485033	0.1	100.830203
15.486700	0.1	104.250855
15.488367	0.1	107.774443
15.490033	0.1	111.404545
15.491700	0.1	115.143544
15.493367	0.1	118.994243
15.495033	0.1	122.961111
15.496700	0.1	127.049156
15.498367	0.1	131.263324
15.500033	0.1	135.608681
15.501700	0.1	140.091726
15.503367	0.1	144.719609
15.505033	0.1	149.499008
15.506700	0.1	154.436180
15.508367	0.1	159.537504
15.510033	0.1	164.810548
15.511700	0.1	170.264075
15.513367	0.1	175.907861
15.515033	0.1	181.751322
15.516700	0.1	187.802684
15.518367	0.1	194.070232
15.520033	0.1	200.563741
15.521700	0.1	207.293106
15.523367	0.1	214.265836
15.525033	0.1	221.486045
15.526700	0.1	228.956117
15.528367	0.1	236.677840
15.530033	0.1	244.651273
15.531700	0.1	252.873674
15.533367	0.1	261.338250
15.535033	0.1	270.035223
15.536700	0.1	278.952734
15.538367	0.1	288.077968
15.540033	0.1	297.396022
15.541700	0.1	306.886632
15.543367	0.1	316.521961
15.545033	0.1	326.269229
15.546700	0.1	336.094280
15.548367	0.1	345.961472
15.550033	0.1	355.832896
15.551700	0.1	365.667484
15.553367	0.1	375.421904
15.555033	0.1	385.051035
15.556700	0.1	394.508981
15.558367	0.1	403.751695
15.560033	0.1	412.737335
15.561700	0.1	421.424235
15.563367	0.1	429.770495
15.565033	0.1	437.737133
15.566700	0.1	445.288267
15.568367	0.1	452.390340
15.570033	0.1	459.014264
15.571700	0.1	465.136735
15.573367	0.1	470.738499
15.575033	0.1	475.803821
15.576700	0.1	480.321257
15.578367	0.1	484.284311
15.580033	0.1	487.690001
15.581700	0.1	490.538030
15.583367	0.1	492.831796
15.585033	0.1	494.579106
15.586700	0.1	495.793253
15.588367	0.1	496.491581
15.590033	0.1	496.693283
15.591700	0.1	496.417254
15.593367	0.1	495.683580
15.595033	0.1	494.515627
15.596700	0.1	492.938548
15.598367	0.1	490.974754
15.600033	0.1	488.643854
15.601700	0.1	485.968380
15.603367	0.1	482.974618
15.605033	0.1	479.689269
15.606700	0.1	476.135938
15.608367	0.1	472.334771
15.610033	0.1	468.303231
15.611700	0.1	464.058904
15.613367	0.1	459.621874
15.615033	0.1	455.014196
15.616700	0.1	450.255957
15.618367	0.1	445.362416
15.620033	0.1	440.346386
15.621700	0.1	435.221162
15.623367	0.1	430.000688
15.625033	0.1	424.696828
15.626700	0.1	419.318284
15.628367	0.1	413.873220
15.630033	0.1	408.370638
15.631700	0.1	402.819598
15.633367	0.1	397.227013
15.635033	0.1	391.598606
15.636700	0.1	385.941528
15.638367	0.1	380.263649
15.640033	0.1	374.570571
15.641700	0.1	368.866108
15.643367	0.1	363.154731
15.645033	0.1	357.441983
15.646700	0.1	351.733169
15.648367	0.1	346.032759
15.650033	0.1	340.343794
15.651700	0.1	334.667583
15.653367	0.1	329.005499
15.655033	0.1	323.360939
15.656700	0.1	317.737658
15.658367	0.1	312.138159
15.660033	0.1	306.563217
15.661700	0.1	301.013726
15.663367	0.1	295.493203
15.665033	0.1	290.007072
15.666700	0.1	284.559863
15.668367	0.1	279.153542
15.670033	0.1	273.787217
15.671700	0.1	268.458978
15.673367	0.1	263.168887
15.675033	0.1	257.919983
15.676700	0.1	252.716437
15.678367	0.1	247.561350
15.680033	0.1	242.456629
15.681700	0.1	237.403943
15.683367	0.1	232.405080
15.685033	0.1	227.462246
15.686700	0.1	222.578062
15.688367	0.1	217.755092
15.690033	0.1	212.995303
15.691700	0.1	208.299828
15.693367	0.1	203.669858
15.695033	0.1	199.106824
15.696700	0.1	194.611323
15.698367	0.1	190.182936
15.700033	0.1	185.821604
15.701700	0.1	181.528460
15.703367	0.1	177.305351
15.705033	0.1	173.153828
15.706700	0.1	169.074545
15.708367	0.1	165.068279
15.710033	0.1	161.136816
15.711700	0.1	157.281170
15.713367	0.1	153.500328
15.715033	0.1	149.793395
15.716700	0.1	146.161327
15.718367	0.1	142.606326
15.720033	0.1	139.129707
15.721700	0.1	135.731228
15.723367	0.1	132.409938
15.725033	0.1	129.164405
15.726700	0.1	125.994153
15.728367	0.1	122.899897
15.730033	0.1	119.882650
15.731700	0.1	116.942115
15.733367	0.1	114.077336
15.735033	0.1	111.287600
15.736700	0.1	108.572311
15.738367	0.1	105.930633
15.740033	0.1	103.361494
15.741700	0.1	100.863880
15.743367	0.1	98.436361
15.745033	0.1	96.077150
15.746700	0.1	93.785530
15.748367	0.1	91.561323
15.750033	0.1	89.404409
15.751700	0.1	87.314253
15.753367	0.1	85.289662
15.755033	0.1	83.328669
15.756700	0.1	81.428056
15.758367	0.1	79.584842
15.760033	0.1	77.798908
15.761700	0.1	76.071803
15.763367	0.1	74.404423
15.765033	0.1	72.795515
15.766700	0.1	71.242516
15.768367	0.1	69.742624
15.770033	0.1	68.293814
15.771700	0.1	66.895131
15.773367	0.1	65.545384
15.775033	0.1	64.242009
15.776700	0.1	62.982563
15.778367	0.1	61.766092
15.780033	0.1	60.592655
15.781700	0.1	59.461955
15.783367	0.1	58.372561
15.785033	0.1	57.323400
15.786700	0.1	56.313756
15.788367	0.1	55.342916
15.790033	0.1	54.409388
15.791700	0.1	53.510967
15.793367	0.1	52.645329
15.795033	0.1	51.811400
15.796700	0.1	51.009360
15.798367	0.1	50.238255
15.800033	0.1	49.496356
15.801700	0.1	48.782292
15.803367	0.1	48.095170
15.805033	0.1	47.435048
15.806700	0.1	46.802166
15.808367	0.1	46.195689
15.810033	0.1	45.613768
15.811700	0.1	45.054796
15.813367	0.1	44.517937
15.815033	0.1	44.002714
15.816700	0.1	43.508234
15.818367	0.1	43.032828
15.820033	0.1	42.574766
15.821700	0.1	42.132976
15.823367	0.1	41.706922
15.825033	0.1	41.296425
15.826700	0.1	40.901485
15.828367	0.1	40.521863
15.830033	0.1	40.157201
15.831700	0.1	39.807322
15.833367	0.1	39.472105
15.835033	0.1	39.150538
15.836700	0.1	38.841011
15.838367	0.1	38.542213
15.840033	0.1	38.254025
15.841700	0.1	37.976684
15.843367	0.1	37.710311
15.845033	0.1	37.455203
15.846700	0.1	37.211659
15.848367	0.1	36.979439
15.850033	0.1	36.757531
15.851700	0.1	36.543908
15.853367	0.1	36.336841
15.855033	0.1	36.135735
15.856700	0.1	35.941365
15.858367	0.1	35.755338
15.860033	0.1	35.578670
15.861700	0.1	35.410347
15.863367	0.1	35.248043
15.865033	0.1	35.089793
15.866700	0.1	34.934702
15.868367	0.1	34.783127
15.870033	0.1	34.636500
15.871700	0.1	34.496071
15.873367	0.1	34.362318
15.875033	0.1	34.233811
15.876700	0.1	34.108522
15.878367	0.1	33.985736
15.880033	0.1	33.867182
15.881700	0.1	33.754470
15.883367	0.1	33.647897
15.885033	0.1	33.546450
15.886700	0.1	33.449115
15.888367	0.1	33.355536
15.890033	0.1	33.265473
15.891700	0.1	33.178629
15.893367	0.1	33.095302
15.895033	0.1	33.016386
15.896700	0.1	32.942237
15.898367	0.1	32.872858
15.900033	0.1	32.807889
15.901700	0.1	32.747032
15.903367	0.1	32.688858
15.905033	0.1	32.630982
15.906700	0.1	32.572271
15.908367	0.1	32.513978
15.910033	0.1	32.458903
15.911700	0.1	32.409372
15.913367	0.1	32.365801
15.915033	0.1	32.326343
15.916700	0.1	32.288196
15.918367	0.1	32.250227
15.920033	0.1	32.213869
15.921700	0.1	32.181146
15.923367	0.1	32.152357
15.925033	0.1	32.125952
15.926700	0.1	32.100977
15.928367	0.1	32.077493
15.930033	0.1	32.056393
15.931700	0.1	32.038989
15.933367	0.1	32.026531
15.935033	0.1	32.019617
15.936700	0.1	32.016816
15.938367	0.1	32.016041
15.940033	0.1	32.015802
15.941700	0.1	32.016339
15.943367	0.1	32.017948
15.945033	0.1	32.019975
15.946700	0.1	32.022061
15.948367	0.1	32.025458
15.950033	0.1	32.032432
15.951700	0.1	32.043638
15.953367	0.1	32.057704
15.955033	0.1	32.073321
15.956700	0.1	32.090249
15.958367	0.1	32.108905
15.960033	0.1	32.129528
15.961700	0.1	32.151463
15.963367	0.1	32.173397
15.965033	0.1	32.194199
15.966700	0.1	32.213928
15.968367	0.1	32.234075
15.970033	0.1	32.256963
15.971700	0.1	32.284083
15.973367	0.1	32.315375
15.975033	0.1	32.349469
15.976700	0.1	32.384994
15.978367	0.1	32.421174
15.980033	0.1	32.457652
15.981700	0.1	32.495381
15.983367	0.1	32.535376
15.985033	0.1	32.577278
15.986700	0.1	32.620492
15.988367	0.1	32.665135
15.990033	0.1	32.711627
15.991700	0.1	32.759490
15.993367	0.1	32.808425
15.995033	0.1	32.859149
15.996700	0.1	32.912852
15.998367	0.1	32.969358
16.000033	0.1	33.027532
16.001700	0.1	33.086242
16.003367	0.1	33.144536
16.005033	0.1	33.201935
16.006700	0.1	33.258619
16.008367	0.1	33.315482
16.010033	0.1	33.373239
16.011700	0.1	33.432188
16.013367	0.1	33.492746
16.015033	0.1	33.555808
16.016700	0.1	33.621552
16.018367	0.1	33.689501
16.020033	0.1	33.758344
16.021700	0.1	33.826234
16.023367	0.1	33.891739
16.025033	0.1	33.954682
16.026700	0.1	34.016194
16.028367	0.1	34.078302
16.030033	0.1	34.142317
16.031700	0.1	34.208300
16.033367	0.1	34.274759
16.035033	0.1	34.340324
16.036700	0.1	34.404041
16.038367	0.1	34.465315
16.040033	0.1	34.523549
16.041700	0.1	34.578445
16.043367	0.1	34.630181
16.045033	0.1	34.679415
16.046700	0.1	34.728112
16.048367	0.1	34.778478
16.050033	0.1	34.830632
16.051700	0.1	34.882309
16.053367	0.1	34.930529
16.055033	0.1	34.973445
16.056700	0.1	35.011472
16.058367	0.1	35.046282
16.060033	0.1	35.079481
16.061700	0.1	35.111370
16.063367	0.1	35.141113
16.065033	0.1	35.167100
16.066700	0.1	35.188558
16.068367	0.1	35.205486
16.070033	0.1	35.219314
16.071700	0.1	35.231294
16.073367	0.1	35.242023
16.075033	0.1	35.250249
16.076700	0.1	35.254540
16.078367	0.1	35.254302
16.080033	0.1	35.250606
16.081700	0.1	35.244884
16.083367	0.1	35.238328
16.085033	0.1	35.231354
16.086700	0.1	35.223188
16.088367	0.1	35.211565
16.090033	0.1	35.194697
16.091700	0.1	35.172941
16.093367	0.1	35.148623
16.095033	0.1	35.123768
16.096700	0.1	35.099151
16.098367	0.1	35.074236
16.100033	0.1	35.048666
16.101700	0.1	35.022380
16.103367	0.1	34.995558
16.105033	0.1	34.969272
16.106700	0.1	34.944536
16.108367	0.1	34.921469
16.110033	0.1	34.899237
16.111700	0.1	34.877481
16.113367	0.1	34.856858
16.115033	0.1	34.837844
16.116700	0.1	34.820082
16.118367	0.1	34.804287
16.120033	0.1	34.791948
16.121700	0.1	34.783187
16.123367	0.1	34.775974
16.125033	0.1	34.769001
16.126700	0.1	34.762981
16.128367	0.1	34.759106
16.130033	0.1	34.758212
16.131700	0.1	34.760775
16.133367	0.1	34.766795
16.135033	0.1	34.776034
16.136700	0.1	34.787597
16.138367	0.1	34.800114
16.140033	0.1	34.813049
16.141700	0.1	34.828069
16.143367	0.1	34.846844
16.145033	0.1	34.869911
16.146700	0.1	34.896674
16.148367	0.1	34.926834
16.150033	0.1	34.960272
16.151700	0.1	34.996214
16.153367	0.1	35.032990
16.155033	0.1	35.069885
16.156700	0.1	35.107555
16.158367	0.1	35.147013
16.160033	0.1	35.188975
16.161700	0.1	35.233798
16.163367	0.1	35.281541
16.165033	0.1	35.331609
16.166700	0.1	35.383048
16.168367	0.1	35.435142
16.170033	0.1	35.488190
16.171700	0.1	35.543265
16.173367	0.1	35.601439
16.175033	0.1	35.662832
16.176700	0.1	35.726669
16.178367	0.1	35.791697
16.180033	0.1	35.856905
16.181700	0.1	35.922172
16.183367	0.1	35.987916
16.185033	0.1	36.054256
16.186700	0.1	36.120834
16.188367	0.1	36.187114
16.190033	0.1	36.253633
16.191700	0.1	36.322000
16.193367	0.1	36.393049
16.195033	0.1	36.466362
16.196700	0.1	36.540928
16.198367	0.1	36.616387
16.200033	0.1	36.692264
16.201700	0.1	36.768021
16.203367	0.1	36.843779
16.205033	0.1	36.920728
16.206700	0.1	36.999287
16.208367	0.1	37.078621
16.210033	0.1	37.158193
16.211700	0.1	37.238540
16.213367	0.1	37.319960
16.215033	0.1	37.401440
16.216700	0.1	37.481370
16.218367	0.1	37.559690
16.220033	0.1	37.638190
16.221700	0.1	37.718835
16.223367	0.1	37.801566
16.225033	0.1	37.885311
16.226700	0.1	37.969293
16.228367	0.1	38.053515
16.230033	0.1	38.137200
16.231700	0.1	38.219216
16.233367	0.1	38.299742
16.235033	0.1	38.380625
16.236700	0.1	38.463118
16.238367	0.1	38.546326
16.240033	0.1	38.628163
16.241700	0.1	38.707259
16.243367	0.1	38.784923
16.245033	0.1	38.864019
16.246700	0.1	38.946631
16.248367	0.1	39.032760
16.250033	0.1	39.120617
16.251700	0.1	39.208176
16.253367	0.1	39.293232
16.255033	0.1	39.374533
16.256700	0.1	39.452853
16.258367	0.1	39.531114
16.260033	0.1	39.611759
16.261700	0.1	39.695146
16.263367	0.1	39.780083
16.265033	0.1	39.864900
16.266700	0.1	39.948704
16.268367	0.1	40.032270
16.270033	0.1	40.116670
16.271700	0.1	40.201905
16.273367	0.1	40.286961
16.275033	0.1	40.370765
16.276700	0.1	40.453317
16.278367	0.1	40.535929
16.280033	0.1	40.620568
16.281700	0.1	40.708067
16.283367	0.1	40.797176
16.285033	0.1	40.886464
16.286700	0.1	40.975096
16.288367	0.1	41.062238
16.290033	0.1	41.147771
16.291700	0.1	41.232827
16.293367	0.1	41.319373
16.295033	0.1	41.408660
16.296700	0.1	41.500809
16.298367	0.1	41.594687
16.300033	0.1	41.688624
16.301700	0.1	41.780892
16.303367	0.1	41.870954
16.305033	0.1	41.959169
16.306700	0.1	42.046669
16.308367	0.1	42.135122
16.310033	0.1	42.226138
16.311700	0.1	42.320135
16.313367	0.1	42.416277
16.315033	0.1	42.513671
16.316700	0.1	42.612257
16.318367	0.1	42.712095
16.320033	0.1	42.813125
16.321700	0.1	42.915287
16.323367	0.1	43.019297
16.325033	0.1	43.125096
16.326700	0.1	43.231728
16.328367	0.1	43.337884
16.330033	0.1	43.443086
16.331700	0.1	43.547216
16.333367	0.1	43.651405
16.335033	0.1	43.757680
16.336700	0.1	43.867293
16.338367	0.1	43.979230
16.340033	0.1	44.091347
16.341700	0.1	44.202211
16.343367	0.1	44.311288
16.345033	0.1	44.419470
16.346700	0.1	44.528427
16.348367	0.1	44.639292
16.350033	0.1	44.751826
16.351700	0.1	44.865372
16.353367	0.1	44.979337
16.355033	0.1	45.092883
16.356700	0.1	45.206251
16.358367	0.1	45.320871
16.360033	0.1	45.437756
16.361700	0.1	45.556429
16.363367	0.1	45.675638
16.365033	0.1	45.795086
16.366700	0.1	45.915010
16.368367	0.1	46.035650
16.370033	0.1	46.157542
16.371700	0.1	46.282056
16.373367	0.1	46.409371
16.375033	0.1	46.537819
16.376700	0.1	46.665373
16.378367	0.1	46.791199
16.380033	0.1	46.915355
16.381700	0.1	47.038916
16.383367	0.1	47.162953
16.385033	0.1	47.287944
16.386700	0.1	47.414008
16.388367	0.1	47.540727
16.390033	0.1	47.667625
16.391700	0.1	47.795418
16.393367	0.1	47.924819
16.395033	0.1	48.055950
16.396700	0.1	48.187795
16.398367	0.1	48.318866
16.400033	0.1	48.448625
16.401700	0.1	48.578444
16.403367	0.1	48.710349
16.405033	0.1	48.844758
16.406700	0.1	48.980537
16.408367	0.1	49.116316
16.410033	0.1	49.251798
16.411700	0.1	49.387458
16.413367	0.1	49.523595
16.415033	0.1	49.660686
16.416700	0.1	49.799445
16.418367	0.1	49.939993
16.420033	0.1	50.081733
16.421700	0.1	50.224069
16.423367	0.1	50.366941
16.425033	0.1	50.510350
16.426700	0.1	50.653759
16.428367	0.1	50.796214
16.430033	0.1	50.937656
16.431700	0.1	51.078799
16.433367	0.1	51.220301
16.435033	0.1	51.361922
16.436700	0.1	51.503781
16.438367	0.1	51.647309
16.440033	0.1	51.793459
16.441700	0.1	51.941100
16.443367	0.1	52.087370
16.445033	0.1	52.230421
16.446700	0.1	52.370730
16.448367	0.1	52.510503
16.450033	0.1	52.652124
16.451700	0.1	52.797142
16.453367	0.1	52.945200
16.455033	0.1	53.094629
16.456700	0.1	53.243879
16.458367	0.1	53.392652
16.460033	0.1	53.541127
16.461700	0.1	53.689483
16.463367	0.1	53.837303
16.465033	0.1	53.983751
16.466700	0.1	54.128352
16.468367	0.1	54.272178
16.470033	0.1	54.417315
16.471700	0.1	54.565135
16.473367	0.1	54.714623
16.475033	0.1	54.863993
16.476700	0.1	55.012885
16.478367	0.1	55.162672
16.480033	0.1	55.314544
16.481700	0.1	55.468026
16.483367	0.1	55.621866
16.485033	0.1	55.775228
16.486700	0.1	55.927816
16.488367	0.1	56.079570
16.490033	0.1	56.231264
16.491700	0.1	56.384567
16.493367	0.1	56.541327
16.495033	0.1	56.701664
16.496700	0.1	56.863907
16.498367	0.1	57.025257
16.500033	0.1	57.184044
16.501700	0.1	57.341937
16.503367	0.1	57.502750
16.505033	0.1	57.668570
16.506700	0.1	57.837907
16.508367	0.1	58.008257
16.510033	0.1	58.177892
16.511700	0.1	58.346990
16.513367	0.1	58.517758
16.515033	0.1	58.692518
16.516700	0.1	58.872167
16.518367	0.1	59.055809
16.520033	0.1	59.241298
16.521700	0.1	59.426967
16.523367	0.1	59.611980
16.525033	0.1	59.797171
16.526700	0.1	59.984688
16.528367	0.1	60.175661
16.530033	0.1	60.369674
16.531700	0.1	60.566846
16.533367	0.1	60.767893
16.535033	0.1	60.972813
16.536700	0.1	61.180893
16.538367	0.1	61.391536
16.540033	0.1	61.604086
16.541700	0.1	61.818067
16.543367	0.1	62.033776
16.545033	0.1	62.252406
16.546700	0.1	62.474791
16.548367	0.1	62.700395
16.550033	0.1	62.928263
16.551700	0.1	63.158277
16.553367	0.1	63.391451
16.555033	0.1	63.628499
16.556700	0.1	63.869659
16.558367	0.1	64.114992
16.560033	0.1	64.364497
16.561700	0.1	64.616982
16.563367	0.1	64.871136
16.565033	0.1	65.126959
16.566700	0.1	65.386001
16.568367	0.1	65.650229
16.570033	0.1	65.919940
16.571700	0.1	66.194359
16.573367	0.1	66.472177
16.575033	0.1	66.752974
16.576700	0.1	67.037646
16.578367	0.1	67.327801
16.580033	0.1	67.623679
16.581700	0.1	67.924086
16.583367	0.1	68.228726
16.585033	0.1	68.537537
16.586700	0.1	68.849985
16.588367	0.1	69.165174
16.590033	0.1	69.483046
16.591700	0.1	69.805149
16.593367	0.1	70.133631
16.595033	0.1	70.469384
16.596700	0.1	70.811455
16.598367	0.1	71.159009
16.600033	0.1	71.512107
16.601700	0.1	71.871345
16.603367	0.1	72.237079
16.605033	0.1	72.609071
16.606700	0.1	72.987680
16.608367	0.1	73.374395
16.610033	0.1	73.770408
16.611700	0.1	74.175541
16.613367	0.1	74.588363
16.615033	0.1	75.006907
16.616700	0.1	75.429146
16.618367	0.1	75.854187
16.620033	0.1	76.282327
16.621700	0.1	76.714997
16.623367	0.1	77.153508
16.625033	0.1	77.598040
16.626700	0.1	78.047578
16.628367	0.1	78.500872
16.630033	0.1	78.956847
16.631700	0.1	79.414670
16.633367	0.1	79.873149
16.635033	0.1	80.330436
16.636700	0.1	80.783551
16.638367	0.1	81.229632
16.640033	0.1	81.667786
16.641700	0.1	82.099145
16.643367	0.1	82.524424
16.645033	0.1	82.942670
16.646700	0.1	83.351736
16.648367	0.1	83.750015
16.650033	0.1	84.137147
16.651700	0.1	84.513073
16.653367	0.1	84.876066
16.655033	0.1	85.223024
16.656700	0.1	85.551327
16.658367	0.1	85.860556
16.660033	0.1	86.151963
16.661700	0.1	86.427396
16.663367	0.1	86.687391
16.665033	0.1	86.929565
16.666700	0.1	87.150400
16.668367	0.1	87.347811
16.670033	0.1	87.521916
16.671700	0.1	87.675040
16.673367	0.1	87.810104
16.675033	0.1	87.928479
16.676700	0.1	88.028853
16.678367	0.1	88.108962
16.680033	0.1	88.167971
16.681700	0.1	88.207548
16.683367	0.1	88.230496
16.685033	0.1	88.238781
16.686700	0.1	88.232523
16.688367	0.1	88.211422
16.690033	0.1	88.176733
16.691700	0.1	88.131791
16.693367	0.1	88.079994
16.695033	0.1	88.022953
16.696700	0.1	87.960368
16.698367	0.1	87.891345
16.700033	0.1	87.815946
16.701700	0.1	87.735420
16.703367	0.1	87.651437
16.705033	0.1	87.565904
16.706700	0.1	87.480133
16.708367	0.1	87.394541
16.710033	0.1	87.309902
16.711700	0.1	87.227350
16.713367	0.1	87.148910
16.715033	0.1	87.077802
16.716700	0.1	87.016051
16.718367	0.1	86.962824
16.720033	0.1	86.915617
16.721700	0.1	86.874073
16.723367	0.1	86.840218
16.725033	0.1	86.815839
16.726700	0.1	86.801057
16.728367	0.1	86.795216
16.730033	0.1	86.798315
16.731700	0.1	86.810236
16.733367	0.1	86.830264
16.735033	0.1	86.858278
16.736700	0.1	86.894756
16.738367	0.1	86.939459
16.740033	0.1	86.991792
16.741700	0.1	87.051754
16.743367	0.1	87.120240
16.745033	0.1	87.198799
16.746700	0.1	87.288385
16.748367	0.1	87.387090
16.750033	0.1	87.489789
16.751700	0.1	87.592249
16.753367	0.1	87.695008
16.755033	0.1	87.802535
16.756700	0.1	87.918883
16.758367	0.1	88.045602
16.760033	0.1	88.181978
16.761700	0.1	88.325089
16.763367	0.1	88.471478
16.765033	0.1	88.618820
16.766700	0.1	88.767355
16.768367	0.1	88.918512
16.770033	0.1	89.074557
16.771700	0.1	89.237159
16.773367	0.1	89.406078
16.775033	0.1	89.579290
16.776700	0.1	89.755421
16.778367	0.1	89.933818
16.780033	0.1	90.113228
16.781700	0.1	90.292578
16.783367	0.1	90.472882
16.785033	0.1	90.656048
16.786700	0.1	90.842491
16.788367	0.1	91.030484
16.790033	0.1	91.218298
16.791700	0.1	91.406232
16.793367	0.1	91.596311
16.795033	0.1	91.790443
16.796700	0.1	91.989463
16.798367	0.1	92.193073
16.800033	0.1	92.399841
16.801700	0.1	92.606788
16.803367	0.1	92.811113
16.805033	0.1	93.012160
16.806700	0.1	93.211358
16.808367	0.1	93.410915
16.810033	0.1	93.611782
16.811700	0.1	93.814617
16.813367	0.1	94.021207
16.815033	0.1	94.233399
16.816700	0.1	94.450837
16.818367	0.1	94.670599
16.820033	0.1	94.889885
16.821700	0.1	95.107442
16.823367	0.1	95.324284
16.825033	0.1	95.542139
16.826700	0.1	95.761543
16.828367	0.1	95.982021
16.830033	0.1	96.202856
16.831700	0.1	96.423930
16.833367	0.1	96.645838
16.835033	0.1	96.868878
16.836700	0.1	97.092992
16.838367	0.1	97.317582
16.840033	0.1	97.541696
16.841700	0.1	97.764438
16.843367	0.1	97.987062
16.845033	0.1	98.212129
16.846700	0.1	98.441011
16.848367	0.1	98.672873
16.850033	0.1	98.906523
16.851700	0.1	99.140948
16.853367	0.1	99.375492
16.855033	0.1	99.609321
16.856700	0.1	99.841601
16.858367	0.1	100.072211
16.860033	0.1	100.301987
16.861700	0.1	100.531524
16.863367	0.1	100.760943
16.865033	0.1	100.989825
16.866700	0.1	101.218349
16.868367	0.1	101.447290
16.870033	0.1	101.677722
16.871700	0.1	101.910240
16.873367	0.1	102.144545
16.875033	0.1	102.380222
16.876700	0.1	102.617151
16.878367	0.1	102.855212
16.880033	0.1	103.093571
16.881700	0.1	103.330976
16.883367	0.1	103.566891
16.885033	0.1	103.802210
16.886700	0.1	104.038483
16.888367	0.1	104.276186
16.890033	0.1	104.514188
16.891700	0.1	104.750401
16.893367	0.1	104.983574
16.895033	0.1	105.213350
16.896700	0.1	105.440742
16.898367	0.1	105.667657
16.900033	0.1	105.895943
16.901700	0.1	106.125957
16.903367	0.1	106.356985
16.905033	0.1	106.588012
16.906700	0.1	106.817788
16.908367	0.1	107.044644
16.910033	0.1	107.267625
16.911700	0.1	107.487685
16.913367	0.1	107.707209
16.915033	0.1	107.926852
16.916700	0.1	108.144945
16.918367	0.1	108.360476
16.920033	0.1	108.574397
16.921700	0.1	108.787305
16.923367	0.1	108.998365
16.925033	0.1	109.206325
16.926700	0.1	109.410531
16.928367	0.1	109.610981
16.930033	0.1	109.808273
16.931700	0.1	110.002941
16.933367	0.1	110.195763
16.935033	0.1	110.387570
16.936700	0.1	110.578722
16.938367	0.1	110.768802
16.940033	0.1	110.957093
16.941700	0.1	111.142404
16.943367	0.1	111.323900
16.945033	0.1	111.502237
16.946700	0.1	111.678667
16.948367	0.1	111.853368
16.950033	0.1	112.025029
16.951700	0.1	112.192578
16.953367	0.1	112.355775
16.955033	0.1	112.515277
16.956700	0.1	112.671918
16.958367	0.1	112.826354
16.960033	0.1	112.978704
16.961700	0.1	113.128490
16.963367	0.1	113.275773
16.965033	0.1	113.421328
16.966700	0.1	113.566167
16.968367	0.1	113.711006
16.970033	0.1	113.855190
16.971700	0.1	113.997287
16.973367	0.1	114.136226
16.975033	0.1	114.272005
16.976700	0.1	114.405341
16.978367	0.1	114.536650
16.980033	0.1	114.666469
16.981700	0.1	114.795632
16.983367	0.1	114.925928
16.985033	0.1	115.058310
16.986700	0.1	115.191765
16.988367	0.1	115.323372
16.990033	0.1	115.450568
16.991700	0.1	115.573532
16.993367	0.1	115.694411
16.995033	0.1	115.815170
16.996700	0.1	115.935452
16.998367	0.1	116.054363
17.000033	0.1	116.173095
17.001700	0.1	116.294987
17.003367	0.1	116.421468
17.005033	0.1	116.549737
17.006700	0.1	116.676397
17.008367	0.1	116.800613
17.010033	0.1	116.923876
17.011700	0.1	117.047496
17.013367	0.1	117.172069
17.015033	0.1	117.297299
17.016700	0.1	117.422826
17.018367	0.1	117.549188
17.020033	0.1	117.677159
17.021700	0.1	117.806680
17.023367	0.1	117.937155
17.025033	0.1	118.067629
17.026700	0.1	118.197746
17.028367	0.1	118.327863
17.030033	0.1	118.458755
17.031700	0.1	118.590600
17.033367	0.1	118.723280
17.035033	0.1	118.856616
17.036700	0.1	118.990607
17.038367	0.1	119.125433
17.040033	0.1	119.261391
17.041700	0.1	119.398661
17.043367	0.1	119.536824
17.045033	0.1	119.674809
17.046700	0.1	119.812376
17.048367	0.1	119.950540
17.050033	0.1	120.090492
17.051700	0.1	120.232232
17.053367	0.1	120.375521
17.055033	0.1	120.520062
17.056700	0.1	120.665557
17.058367	0.1	120.811589
17.060033	0.1	120.957322
17.061700	0.1	121.101029
17.063367	0.1	121.242232
17.065033	0.1	121.383376
17.066700	0.1	121.528156
17.068367	0.1	121.677585
17.070033	0.1	121.829159
17.071700	0.1	121.979244
17.073367	0.1	122.127063
17.075033	0.1	122.274466
17.076700	0.1	122.423835
17.078367	0.1	122.575767
17.080033	0.1	122.728951
17.081700	0.1	122.882075
17.083367	0.1	123.034902
17.085033	0.1	123.188205
17.086700	0.1	123.341687
17.088367	0.1	123.494573
17.090033	0.1	123.647101
17.091700	0.1	123.801120
17.093367	0.1	123.957999
17.095033	0.1	124.117024
17.096700	0.1	124.275692
17.098367	0.1	124.432452
17.100033	0.1	124.588616
17.101700	0.1	124.746568
17.103367	0.1	124.906965
17.105033	0.1	125.068434
17.106700	0.1	125.229903
17.108367	0.1	125.391312
17.110033	0.1	125.553019
17.111700	0.1	125.715502
17.113367	0.1	125.878103
17.115033	0.1	126.040287
17.116700	0.1	126.203187
17.118367	0.1	126.367994
17.120033	0.1	126.534768
17.121700	0.1	126.702733
17.123367	0.1	126.870640
17.125033	0.1	127.036817
17.126700	0.1	127.200730
17.128367	0.1	127.363153
17.130033	0.1	127.525337
17.131700	0.1	127.688237
17.133367	0.1	127.852448
17.135033	0.1	128.018268
17.136700	0.1	128.185876
17.138367	0.1	128.355809
17.140033	0.1	128.527768
17.141700	0.1	128.700204
17.143367	0.1	128.870972
17.145033	0.1	129.038282
17.146700	0.1	129.201539
17.148367	0.1	129.361280
17.150033	0.1	129.520007
17.151700	0.1	129.679807
17.153367	0.1	129.841157
17.155033	0.1	130.003043
17.156700	0.1	130.165287
17.158367	0.1	130.327948
17.160033	0.1	130.490668
17.161700	0.1	130.651959
17.163367	0.1	130.810090
17.165033	0.1	130.964525
17.166700	0.1	131.116636
17.168367	0.1	131.269522
17.170033	0.1	131.425150
17.171700	0.1	131.583102
17.173367	0.1	131.740995
17.175033	0.1	131.896802
17.176700	0.1	132.050462
17.178367	0.1	132.203289
17.180033	0.1	132.355817
17.181700	0.1	132.507392
17.183367	0.1	132.657357
17.185033	0.1	132.806547
17.186700	0.1	132.956215
17.188367	0.1	133.107074
17.190033	0.1	133.258708
17.191700	0.1	133.409508
17.193367	0.1	133.558222
17.195033	0.1	133.705982
17.196700	0.1	133.854576
17.198367	0.1	134.004660
17.200033	0.1	134.155818
17.201700	0.1	134.306916
17.203367	0.1	134.456762
17.205033	0.1	134.605475
17.206700	0.1	134.754189
17.208367	0.1	134.904095
17.210033	0.1	135.055490
17.211700	0.1	135.208496
17.213367	0.1	135.362574
17.215033	0.1	135.516950
17.216700	0.1	135.670789
17.218367	0.1	135.824390
17.220033	0.1	135.979362
17.221700	0.1	136.137434
17.223367	0.1	136.299499
17.225033	0.1	136.464604
17.226700	0.1	136.630066
17.228367	0.1	136.794277
17.230033	0.1	136.957832
17.231700	0.1	137.122699
17.233367	0.1	137.289830
17.235033	0.1	137.458631
17.236700	0.1	137.628862
17.238367	0.1	137.801179
17.240033	0.1	137.976357
17.241700	0.1	138.153800
17.243367	0.1	138.332256
17.245033	0.1	138.510176
17.246700	0.1	138.686844
17.248367	0.1	138.861962
17.250033	0.1	139.035889
17.251700	0.1	139.210173
17.253367	0.1	139.386901
17.255033	0.1	139.567622
17.256700	0.1	139.752039
17.258367	0.1	139.938065
17.260033	0.1	140.123733
17.261700	0.1	140.308567
17.263367	0.1	140.493461
17.265033	0.1	140.679487
17.266700	0.1	140.866884
17.268367	0.1	141.055414
17.270033	0.1	141.244718
17.271700	0.1	141.434738
17.273367	0.1	141.626068
17.275033	0.1	141.819903
17.276700	0.1	142.016240
17.278367	0.1	142.214784
17.280033	0.1	142.415949
17.281700	0.1	142.620512
17.283367	0.1	142.828175
17.285033	0.1	143.037328
17.286700	0.1	143.246600
17.288367	0.1	143.455216
17.290033	0.1	143.663117
17.291700	0.1	143.871137
17.293367	0.1	144.081661
17.295033	0.1	144.297847
17.296700	0.1	144.522020
17.298367	0.1	144.755312
17.300033	0.1	144.996592
17.301700	0.1	145.242998
17.303367	0.1	145.492324
17.305033	0.1	145.744213
17.306700	0.1	145.999679
17.308367	0.1	146.260807
17.310033	0.1	146.530041
17.311700	0.1	146.808991
17.313367	0.1	147.098431
17.315033	0.1	147.397408
17.316700	0.1	147.704133
17.318367	0.1	148.016998
17.320033	0.1	148.336181
17.321700	0.1	148.662874
17.323367	0.1	148.997018
17.325033	0.1	149.336645
17.326700	0.1	149.680981
17.328367	0.1	150.031754
17.330033	0.1	150.391230
17.331700	0.1	150.759944
17.333367	0.1	151.136765
17.335033	0.1	151.520082
17.336700	0.1	151.908764
17.338367	0.1	152.302811
17.340033	0.1	152.702460
17.341700	0.1	153.106758
17.343367	0.1	153.514394
17.345033	0.1	153.925309
17.346700	0.1	154.340515
17.348367	0.1	154.760728
17.350033	0.1	155.184636
17.351700	0.1	155.610213
17.353367	0.1	156.035850
17.355033	0.1	156.461248
17.356700	0.1	156.886945
17.358367	0.1	157.312999
17.360033	0.1	157.737503
17.361700	0.1	158.157000
17.363367	0.1	158.569405
17.365033	0.1	158.974717
17.366700	0.1	159.374008
17.368367	0.1	159.767518
17.370033	0.1	160.155008
17.371700	0.1	160.536239
17.373367	0.1	160.910735
17.375033	0.1	161.277900
17.376700	0.1	161.636601
17.378367	0.1	161.984811
17.380033	0.1	162.319670
17.381700	0.1	162.639985
17.383367	0.1	162.946890
17.385033	0.1	163.243363
17.386700	0.1	163.532028
17.388367	0.1	163.812826
17.390033	0.1	164.082954
17.391700	0.1	164.338897
17.393367	0.1	164.578924
17.395033	0.1	164.802919
17.396700	0.1	165.011654
17.398367	0.1	165.206085
17.400033	0.1	165.387819
17.401700	0.1	165.558527
17.403367	0.1	165.719161
17.405033	0.1	165.870080
17.406700	0.1	166.010807
17.408367	0.1	166.139374
17.410033	0.1	166.253636
17.411700	0.1	166.352997
17.413367	0.1	166.439245
17.415033	0.1	166.514764
17.416700	0.1	166.580687
17.418367	0.1	166.636358
17.420033	0.1	166.681419
17.421700	0.1	166.716943
17.423367	0.1	166.744183
17.425033	0.1	166.763196
17.426700	0.1	166.773627
17.428367	0.1	166.776011
17.430033	0.1	166.771958
17.431700	0.1	166.762839
17.433367	0.1	166.748593
17.435033	0.1	166.727791
17.436700	0.1	166.700313
17.438367	0.1	166.668485
17.440033	0.1	166.635404
17.441700	0.1	166.602502
17.443367	0.1	166.568885
17.445033	0.1	166.532646
17.446700	0.1	166.493426
17.448367	0.1	166.452477
17.450033	0.1	166.411350
17.451700	0.1	166.370700
17.453367	0.1	166.331957
17.455033	0.1	166.296432
17.456700	0.1	166.264365
17.458367	0.1	166.234146
17.460033	0.1	166.203390
17.461700	0.1	166.169951
17.463367	0.1	166.134069
17.465033	0.1	166.097949
17.466700	0.1	166.064511
17.468367	0.1	166.035424
17.470033	0.1	166.011105
17.471700	0.1	165.991912
17.473367	0.1	165.978382
17.475033	0.1	165.970633
17.476700	0.1	165.968368
17.478367	0.1	165.971110
17.480033	0.1	165.977846
17.481700	0.1	165.987978
17.483367	0.1	166.001330
17.485033	0.1	166.017840
17.486700	0.1	166.037629
17.488367	0.1	166.061173
17.490033	0.1	166.088412
17.491700	0.1	166.118870
17.493367	0.1	166.153083
17.495033	0.1	166.192840
17.496700	0.1	166.239152
17.498367	0.1	166.290412
17.500033	0.1	166.344176
17.501700	0.1	166.399250
17.503367	0.1	166.456054
17.505033	0.1	166.515777
17.506700	0.1	166.580031
17.508367	0.1	166.649828
17.510033	0.1	166.725526
17.511700	0.1	166.806708
17.513367	0.1	166.892360
17.515033	0.1	166.980694
17.516700	0.1	167.069028
17.518367	0.1	167.156349
17.520033	0.1	167.245219
17.521700	0.1	167.339454
17.523367	0.1	167.440484
17.525033	0.1	167.546461
17.526700	0.1	167.655538
17.528367	0.1	167.767058
17.530033	0.1	167.880843
17.531700	0.1	167.995940
17.533367	0.1	168.111394
17.535033	0.1	168.227146
17.536700	0.1	168.343733
17.538367	0.1	168.462048
17.540033	0.1	168.582926
17.541700	0.1	168.707560
17.543367	0.1	168.836961
17.545033	0.1	168.971251
17.546700	0.1	169.109712
17.548367	0.1	169.251690
17.550033	0.1	169.396649
17.551700	0.1	169.543694
17.553367	0.1	169.691096
17.555033	0.1	169.837366
17.556700	0.1	169.982205
17.558367	0.1	170.128117
17.560033	0.1	170.278917
17.561700	0.1	170.436512
17.563367	0.1	170.599709
17.565033	0.1	170.766662
17.566700	0.1	170.936595
17.568367	0.1	171.109865
17.570033	0.1	171.286236
17.571700	0.1	171.463321
17.573367	0.1	171.638141
17.575033	0.1	171.810637
17.576700	0.1	171.983491
17.578367	0.1	172.159861
17.580033	0.1	172.341893
17.581700	0.1	172.529588
17.583367	0.1	172.720621
17.585033	0.1	172.911952
17.586700	0.1	173.101972
17.588367	0.1	173.291097
17.590033	0.1	173.481296
17.591700	0.1	173.674713
17.593367	0.1	173.872004
17.595033	0.1	174.071740
17.596700	0.1	174.271177
17.598367	0.1	174.468707
17.600033	0.1	174.664091
17.601700	0.1	174.858640
17.603367	0.1	175.054322
17.605033	0.1	175.252388
17.606700	0.1	175.452600
17.608367	0.1	175.653766
17.610033	0.1	175.854157
17.611700	0.1	176.052700
17.613367	0.1	176.249872
17.615033	0.1	176.447342
17.616700	0.1	176.645886
17.618367	0.1	176.844905
17.620033	0.1	177.043091
17.621700	0.1	177.239846
17.623367	0.1	177.434813
17.625033	0.1	177.627455
17.626700	0.1	177.818190
17.628367	0.1	178.008090
17.630033	0.1	178.198050
17.631700	0.1	178.387653
17.633367	0.1	178.575288
17.635033	0.1	178.759347
17.636700	0.1	178.939949
17.638367	0.1	179.118286
17.640033	0.1	179.295551
17.641700	0.1	179.471980
17.643367	0.1	179.647814
17.645033	0.1	179.823350
17.646700	0.1	179.997932
17.648367	0.1	180.169712
17.650033	0.1	180.337797
17.651700	0.1	180.501710
17.653367	0.1	180.661331
17.655033	0.1	180.817138
17.656700	0.1	180.971097
17.658367	0.1	181.124281
17.660033	0.1	181.276630
17.661700	0.1	181.427490
17.663367	0.1	181.576382
17.665033	0.1	181.721639
17.666700	0.1	181.861113
17.668367	0.1	181.994330
17.670033	0.1	182.122182
17.671700	0.1	182.246100
17.673367	0.1	182.366978
17.675033	0.1	182.485114
17.676700	0.1	182.601463
17.678367	0.1	182.717275
17.680033	0.1	182.832967
17.681700	0.1	182.947587
17.683367	0.1	183.059763
17.685033	0.1	183.168363
17.686700	0.1	183.272730
17.688367	0.1	183.372032
17.690033	0.1	183.466028
17.691700	0.1	183.556150
17.693367	0.1	183.644425
17.695033	0.1	183.731567
17.696700	0.1	183.817815
17.698367	0.1	183.903824
17.700033	0.1	183.989476
17.701700	0.1	184.072863
17.703367	0.1	184.153031
17.705033	0.1	184.230815
17.706700	0.1	184.306931
17.708367	0.1	184.380900
17.710033	0.1	184.451710
17.711700	0.1	184.518587
17.713367	0.1	184.582185
17.715033	0.1	184.643518
17.716700	0.1	184.702646
17.718367	0.1	184.759270
17.720033	0.1	184.814345
17.721700	0.1	184.869837
17.723367	0.1	184.925984
17.725033	0.1	184.981536
17.726700	0.1	185.034763
17.728367	0.1	185.085129
17.730033	0.1	185.133587
17.731700	0.1	185.180675
17.733367	0.1	185.226094
17.735033	0.1	185.269605
17.736700	0.1	185.312103
17.738367	0.1	185.354184
17.740033	0.1	185.394417
17.741700	0.1	185.431551
17.743367	0.1	185.466777
17.745033	0.1	185.502361
17.746700	0.1	185.538839
17.748367	0.1	185.575496
17.750033	0.1	185.611736
17.751700	0.1	185.646664
17.753367	0.1	185.679924
17.755033	0.1	185.711872
17.756700	0.1	185.742628
17.758367	0.1	185.772013
17.760033	0.1	185.800981
17.761700	0.1	185.830783
17.763367	0.1	185.861777
17.765033	0.1	185.893010
17.766700	0.1	185.922515
17.768367	0.1	185.949515
17.770033	0.1	185.975503
17.771700	0.1	186.002385
17.773367	0.1	186.030280
17.775033	0.1	186.058711
17.776700	0.1	186.088096
17.778367	0.1	186.118316
17.780033	0.1	186.147939
17.781700	0.1	186.175596
17.783367	0.1	186.201584
17.785033	0.1	186.227631
17.786700	0.1	186.255228
17.788367	0.1	186.284613
17.790033	0.1	186.314475
17.791700	0.1	186.343621
17.793367	0.1	186.372947
17.795033	0.1	186.403882
17.796700	0.1	186.436843
17.798367	0.1	186.470877
17.800033	0.1	186.504852
17.801700	0.1	186.538588
17.803367	0.1	186.572861
17.805033	0.1	186.608385
17.806700	0.1	186.644923
17.808367	0.1	186.681639
17.810033	0.1	186.719011
17.811700	0.1	186.758112
17.813367	0.1	186.799120
17.815033	0.1	186.840963
17.816700	0.1	186.882447
17.818367	0.1	186.923873
17.820033	0.1	186.967503
17.821700	0.1	187.015485
17.823367	0.1	187.066626
17.825033	0.1	187.117707
17.826700	0.1	187.167298
17.828367	0.1	187.217128
17.830033	0.1	187.269639
17.831700	0.1	187.325250
17.833367	0.1	187.382471
17.835033	0.1	187.439572
17.836700	0.1	187.496137
17.838367	0.1	187.552642
17.840033	0.1	187.609863
17.841700	0.1	187.668633
17.843367	0.1	187.729727
17.845033	0.1	187.793087
17.846700	0.1	187.857639
17.848367	0.1	187.921654
17.850033	0.1	187.982928
17.851700	0.1	188.041043
17.853367	0.1	188.098144
17.855033	0.1	188.157450
17.856700	0.1	188.220035
17.858367	0.1	188.285124
17.860033	0.1	188.351464
17.861700	0.1	188.418340
17.863367	0.1	188.485753
17.865033	0.1	188.554298
17.866700	0.1	188.623738
17.868367	0.1	188.692998
17.870033	0.1	188.760828
17.871700	0.1	188.826334
17.873367	0.1	188.889813
17.875033	0.1	188.952457
17.876700	0.1	189.014804
17.878367	0.1	189.076852
17.880033	0.1	189.138424
17.881700	0.1	189.199697
17.883367	0.1	189.260732
17.885033	0.1	189.321052
17.886700	0.1	189.379882
17.888367	0.1	189.436626
17.890033	0.1	189.490747
17.891700	0.1	189.542543
17.893367	0.1	189.592552
17.895033	0.1	189.640891
17.896700	0.1	189.687204
17.898367	0.1	189.731252
17.900033	0.1	189.772617
17.901700	0.1	189.811062
17.903367	0.1	189.847183
17.905033	0.1	189.881276
17.906700	0.1	189.913344
17.908367	0.1	189.943146
17.910033	0.1	189.970803
17.911700	0.1	189.996909
17.913367	0.1	190.021109
17.915033	0.1	190.042507
17.916700	0.1	190.060746
17.918367	0.1	190.075886
17.920033	0.1	190.088343
17.921700	0.1	190.097761
17.923367	0.1	190.102648
17.925033	0.1	190.101933
17.926700	0.1	190.096390
17.928367	0.1	190.088701
17.930033	0.1	190.080296
17.931700	0.1	190.070223
17.933367	0.1	190.056633
17.935033	0.1	190.039169
17.936700	0.1	190.018665
17.938367	0.1	189.996135
17.940033	0.1	189.972114
17.941700	0.1	189.945590
17.943367	0.1	189.914715
17.945033	0.1	189.877939
17.946700	0.1	189.836275
17.948367	0.1	189.792942
17.950033	0.1	189.750385
17.951700	0.1	189.708781
17.953367	0.1	189.666819
17.955033	0.1	189.622712
17.956700	0.1	189.575028
17.958367	0.1	189.524364
17.960033	0.1	189.472329
17.961700	0.1	189.420175
17.963367	0.1	189.367425
17.965033	0.1	189.313185
17.966700	0.1	189.257991
17.968367	0.1	189.202797
17.970033	0.1	189.146828
17.971700	0.1	189.087462
17.973367	0.1	189.022910
17.975033	0.1	188.953828
17.976700	0.1	188.881885
17.978367	0.1	188.807499
17.980033	0.1	188.730430
17.981700	0.1	188.651335
17.983367	0.1	188.571822
17.985033	0.1	188.493621
17.986700	0.1	188.417506
17.988367	0.1	188.343477
17.990033	0.1	188.271415
17.991700	0.1	188.199651
17.993367	0.1	188.125979
17.995033	0.1	188.049328
17.996700	0.1	187.970411
17.998367	0.1	187.890243
18.000033	0.1	187.809896
18.001700	0.1	187.729847
18.003367	0.1	187.649559
18.005033	0.1	187.567841
18.006700	0.1	187.484633
18.008367	0.1	187.401187
18.010033	0.1	187.319290
18.011700	0.1	187.239956
18.013367	0.1	187.162828
18.015033	0.1	187.087070
18.016700	0.1	187.012624
18.018367	0.1	186.939906
18.020033	0.1	186.868500
18.021700	0.1	186.797332
18.023367	0.1	186.726104
18.025033	0.1	186.656248
18.026700	0.1	186.589550
18.028367	0.1	186.526131
18.030033	0.1	186.464678
18.031700	0.1	186.405133
18.033367	0.1	186.348092
18.035033	0.1	186.293911
18.036700	0.1	186.242055
18.038367	0.1	186.191749
18.040033	0.1	186.142098
18.041700	0.1	186.092447
18.043367	0.1	186.043095
18.045033	0.1	185.994934
18.046700	0.1	185.949158
18.048367	0.1	185.907017
18.050033	0.1	185.868692
18.051700	0.1	185.832869
18.053367	0.1	185.797941
18.055033	0.1	185.763370
18.056700	0.1	185.729276
18.058367	0.1	185.694706
18.060033	0.1	185.658645
18.061700	0.1	185.621451
18.063367	0.1	185.584258
18.065033	0.1	185.547482
18.066700	0.1	185.511660
18.068367	0.1	185.477923
18.070033	0.1	185.447406
18.071700	0.1	185.419630
18.073367	0.1	185.393225
18.075033	0.1	185.366999
18.076700	0.1	185.339998
18.078367	0.1	185.311030
18.080033	0.1	185.278725
18.081700	0.1	185.241591
18.083367	0.1	185.199629
18.085033	0.1	185.154807
18.086700	0.1	185.110699
18.088367	0.1	185.069632
18.090033	0.1	185.031127
18.091700	0.1	184.992622
18.093367	0.1	184.951793
18.095033	0.1	184.907507
18.096700	0.1	184.859466
18.098367	0.1	184.808086
18.100033	0.1	184.753429
18.101700	0.1	184.695076
18.103367	0.1	184.632670
18.105033	0.1	184.566390
18.106700	0.1	184.497725
18.108367	0.1	184.428345
18.110033	0.1	184.357833
18.111700	0.1	184.284042
18.113367	0.1	184.204470
18.115033	0.1	184.119057
18.116700	0.1	184.030365
18.118367	0.1	183.940898
18.120033	0.1	183.851193
18.121700	0.1	183.760177
18.123367	0.1	183.667015
18.125033	0.1	183.571350
18.126700	0.1	183.472704
18.128367	0.1	183.370959
18.130033	0.1	183.266412
18.131700	0.1	183.160018
18.133367	0.1	183.051239
18.135033	0.1	182.939063
18.136700	0.1	182.824027
18.138367	0.1	182.707976
18.140033	0.1	182.591747
18.141700	0.1	182.475041
18.143367	0.1	182.357263
18.145033	0.1	182.236861
18.146700	0.1	182.112287
18.148367	0.1	181.983541
18.150033	0.1	181.852530
18.151700	0.1	181.721519
18.153367	0.1	181.590985
18.155033	0.1	181.459378
18.156700	0.1	181.325089
18.158367	0.1	181.189071
18.160033	0.1	181.054305
18.161700	0.1	180.922936
18.163367	0.1	180.793296
18.165033	0.1	180.661451
18.166700	0.1	180.524181
18.168367	0.1	180.381190
18.170033	0.1	180.234503
18.171700	0.1	180.087518
18.173367	0.1	179.943453
18.175033	0.1	179.803263
18.176700	0.1	179.665815
18.178367	0.1	179.529558
18.180033	0.1	179.394613
18.181700	0.1	179.260741
18.183367	0.1	179.126571
18.185033	0.1	178.990554
18.186700	0.1	178.852748
18.188367	0.1	178.713869
18.190033	0.1	178.573917
18.191700	0.1	178.433429
18.193367	0.1	178.293596
18.195033	0.1	178.155552
18.196700	0.1	178.018700
18.198367	0.1	177.882563
18.200033	0.1	177.747320
18.201700	0.1	177.613388
18.203367	0.1	177.480053
18.205033	0.1	177.346061
18.206700	0.1	177.210342
18.208367	0.1	177.072297
18.210033	0.1	176.932286
18.211700	0.1	176.791678
18.213367	0.1	176.652621
18.215033	0.1	176.517080
18.216700	0.1	176.386307
18.218367	0.1	176.259469
18.220033	0.1	176.134180
18.221700	0.1	176.007758
18.223367	0.1	175.879131
18.225033	0.1	175.749074
18.226700	0.1	175.618361
18.228367	0.1	175.486158
18.230033	0.1	175.351869
18.231700	0.1	175.216983
18.233367	0.1	175.084303
18.235033	0.1	174.955557
18.236700	0.1	174.830924
18.238367	0.1	174.709152
18.240033	0.1	174.588512
18.241700	0.1	174.468110
18.243367	0.1	174.347888
18.245033	0.1	174.228619
18.246700	0.1	174.111198
18.248367	0.1	173.995446
18.250033	0.1	173.879455
18.251700	0.1	173.761497
18.253367	0.1	173.641215
18.255033	0.1	173.520337
18.256700	0.1	173.401664
18.258367	0.1	173.286925
18.260033	0.1	173.175405
18.261700	0.1	173.065494
18.263367	0.1	172.956417
18.265033	0.1	172.848354
18.266700	0.1	172.742019
18.268367	0.1	172.638665
18.270033	0.1	172.538529
18.271700	0.1	172.439943
18.273367	0.1	172.341357
18.275033	0.1	172.243188
18.276700	0.1	172.146688
18.278367	0.1	172.052215
18.280033	0.1	171.959828
18.281700	0.1	171.869765
18.283367	0.1	171.782206
18.285033	0.1	171.696912
18.286700	0.1	171.614180
18.288367	0.1	171.534966
18.290033	0.1	171.459625
18.291700	0.1	171.386908
18.293367	0.1	171.314607
18.295033	0.1	171.240817
18.296700	0.1	171.165178
18.298367	0.1	171.089659
18.300033	0.1	171.017061
18.301700	0.1	170.948575
18.303367	0.1	170.883368
18.305033	0.1	170.820664
18.306700	0.1	170.760999
18.308367	0.1	170.705567
18.310033	0.1	170.654128
18.311700	0.1	170.605372
18.313367	0.1	170.558463
18.315033	0.1	170.513521
18.316700	0.1	170.471321
18.318367	0.1	170.432816
18.320033	0.1	170.398245
18.321700	0.1	170.366715
18.323367	0.1	170.336912
18.325033	0.1	170.308839
18.326700	0.1	170.283447
18.328367	0.1	170.260022
18.330033	0.1	170.236419
18.331700	0.1	170.211921
18.333367	0.1	170.187364
18.335033	0.1	170.163165
18.336700	0.1	170.138906
18.338367	0.1	170.114408
18.340033	0.1	170.090328
18.341700	0.1	170.067022
18.343367	0.1	170.043479
18.345033	0.1	170.017491
18.346700	0.1	169.987748
18.348367	0.1	169.954548
18.350033	0.1	169.918726
18.351700	0.1	169.879983
18.353367	0.1	169.837962
18.355033	0.1	169.793318
18.356700	0.1	169.746826
18.358367	0.1	169.698904
18.360033	0.1	169.648955
18.361700	0.1	169.595252
18.363367	0.1	169.536243
18.365033	0.1	169.471155
18.366700	0.1	169.400046
18.368367	0.1	169.322978
18.370033	0.1	169.240485
18.371700	0.1	169.152508
18.373367	0.1	169.058393
18.375033	0.1	168.957601
18.376700	0.1	168.850313
18.378367	0.1	168.736826
18.380033	0.1	168.616603
18.381700	0.1	168.488632
18.383367	0.1	168.351779
18.385033	0.1	168.205748
18.386700	0.1	168.051134
18.388367	0.1	167.889784
18.390033	0.1	167.724202
18.391700	0.1	167.556534
18.393367	0.1	167.387436
18.395033	0.1	167.215774
18.396700	0.1	167.039583
18.398367	0.1	166.857372
18.400033	0.1	166.668306
18.401700	0.1	166.471849
18.403367	0.1	166.267941
18.405033	0.1	166.057537
18.406700	0.1	165.843020
18.408367	0.1	165.626893
18.410033	0.1	165.410588
18.411700	0.1	165.193687
18.413367	0.1	164.975355
18.415033	0.1	164.756248
18.416700	0.1	164.537380
18.418367	0.1	164.318095
18.420033	0.1	164.095650
18.421700	0.1	163.868079
18.423367	0.1	163.635979
18.425033	0.1	163.402806
18.426700	0.1	163.172076
18.428367	0.1	162.944684
18.430033	0.1	162.719021
18.431700	0.1	162.493715
18.433367	0.1	162.268350
18.435033	0.1	162.042389
18.436700	0.1	161.815474
18.438367	0.1	161.587486
18.440033	0.1	161.358366
18.441700	0.1	161.128471
18.443367	0.1	160.899112
18.445033	0.1	160.671542
18.446700	0.1	160.445879
18.448367	0.1	160.221467
18.450033	0.1	159.997711
18.451700	0.1	159.773955
18.453367	0.1	159.549186
18.455033	0.1	159.321914
18.456700	0.1	159.092197
18.458367	0.1	158.861170
18.460033	0.1	158.630738
18.461700	0.1	158.402333
18.463367	0.1	158.176134
18.465033	0.1	157.951901
18.466700	0.1	157.729635
18.468367	0.1	157.509396
18.470033	0.1	157.290170
18.471700	0.1	157.069871
18.473367	0.1	156.847427
18.475033	0.1	156.622777
18.476700	0.1	156.395564
18.478367	0.1	156.165132
18.480033	0.1	155.932317
18.481700	0.1	155.699084
18.483367	0.1	155.466566
18.485033	0.1	155.234823
18.486700	0.1	155.002842
18.488367	0.1	154.769668
18.490033	0.1	154.535422
18.491700	0.1	154.301712
18.493367	0.1	154.070089
18.495033	0.1	153.840372
18.496700	0.1	153.610358
18.498367	0.1	153.377721
18.500033	0.1	153.141925
18.501700	0.1	152.904102
18.503367	0.1	152.666161
18.505033	0.1	152.429888
18.506700	0.1	152.195701
18.508367	0.1	151.962766
18.510033	0.1	151.729414
18.511700	0.1	151.494750
18.513367	0.1	151.258299
18.515033	0.1	151.020238
18.516700	0.1	150.781640
18.518367	0.1	150.543401
18.520033	0.1	150.305519
18.521700	0.1	150.066981
18.523367	0.1	149.828085
18.525033	0.1	149.591157
18.526700	0.1	149.358341
18.528367	0.1	149.129638
18.530033	0.1	148.903379
18.531700	0.1	148.678312
18.533367	0.1	148.454139
18.535033	0.1	148.229965
18.536700	0.1	148.004302
18.538367	0.1	147.776195
18.540033	0.1	147.545943
18.541700	0.1	147.314617
18.543367	0.1	147.083410
18.545033	0.1	146.853038
18.546700	0.1	146.624395
18.548367	0.1	146.398374
18.550033	0.1	146.175691
18.551700	0.1	145.956167
18.553367	0.1	145.739326
18.555033	0.1	145.524689
18.556700	0.1	145.311066
18.558367	0.1	145.096251
18.560033	0.1	144.878813
18.561700	0.1	144.659230
18.563367	0.1	144.439765
18.565033	0.1	144.222089
18.566700	0.1	144.006619
18.568367	0.1	143.792578
18.570033	0.1	143.579492
18.571700	0.1	143.367597
18.573367	0.1	143.157133
18.575033	0.1	142.947325
18.576700	0.1	142.736682
18.578367	0.1	142.524430
18.580033	0.1	142.311462
18.581700	0.1	142.099985
18.583367	0.1	141.891607
18.585033	0.1	141.685613
18.586700	0.1	141.480454
18.588367	0.1	141.275653
18.590033	0.1	141.072103
18.591700	0.1	140.870162
18.593367	0.1	140.668997
18.595033	0.1	140.467235
18.596700	0.1	140.264519
18.598367	0.1	140.060135
18.600033	0.1	139.853009
18.601700	0.1	139.642843
18.603367	0.1	139.430948
18.605033	0.1	139.218696
18.606700	0.1	139.007159
18.608367	0.1	138.798245
18.610033	0.1	138.592311
18.611700	0.1	138.387629
18.613367	0.1	138.182231
18.615033	0.1	137.975463
18.616700	0.1	137.767740
18.618367	0.1	137.559005
18.620033	0.1	137.348779
18.621700	0.1	137.137064
18.623367	0.1	136.925169
18.625033	0.1	136.714109
18.626700	0.1	136.503466
18.628367	0.1	136.292466
18.630033	0.1	136.081465
18.631700	0.1	135.871478
18.633367	0.1	135.662802
18.635033	0.1	135.454603
18.636700	0.1	135.245868
18.638367	0.1	135.037013
18.640033	0.1	134.828874
18.641700	0.1	134.621807
18.643367	0.1	134.415575
18.645033	0.1	134.209820
18.646700	0.1	134.004124
18.648367	0.1	133.798071
18.650033	0.1	133.591362
18.651700	0.1	133.383938
18.653367	0.1	133.176096
18.655033	0.1	132.968672
18.656700	0.1	132.762857
18.658367	0.1	132.558950
18.660033	0.1	132.356592
18.661700	0.1	132.155367
18.663367	0.1	131.954320
18.665033	0.1	131.751068
18.666700	0.1	131.544657
18.668367	0.1	131.336876
18.670033	0.1	131.130524
18.671700	0.1	130.926557
18.673367	0.1	130.724736
18.675033	0.1	130.524405
18.676700	0.1	130.324908
18.678367	0.1	130.125292
18.680033	0.1	129.925318
18.681700	0.1	129.725822
18.683367	0.1	129.527875
18.685033	0.1	129.332252
18.686700	0.1	129.138895
18.688367	0.1	128.946968
18.690033	0.1	128.754504
18.691700	0.1	128.559418
18.693367	0.1	128.360756
18.695033	0.1	128.159948
18.696700	0.1	127.959378
18.698367	0.1	127.760954
18.700033	0.1	127.564855
18.701700	0.1	127.370902
18.703367	0.1	127.178617
18.705033	0.1	126.986511
18.706700	0.1	126.792617
18.708367	0.1	126.595862
18.710033	0.1	126.397498
18.711700	0.1	126.200147
18.713367	0.1	126.006194
18.715033	0.1	125.816353
18.716700	0.1	125.628777
18.718367	0.1	125.440724
18.720033	0.1	125.250943
18.721700	0.1	125.059970
18.723367	0.1	124.868341
18.725033	0.1	124.676235
18.726700	0.1	124.484964
18.728367	0.1	124.296911
18.730033	0.1	124.112852
18.731700	0.1	123.931296
18.733367	0.1	123.749621
18.735033	0.1	123.566098
18.736700	0.1	123.380549
18.738367	0.1	123.193867
18.740033	0.1	123.007305
18.741700	0.1	122.821756
18.743367	0.1	122.637994
18.745033	0.1	122.456677
18.746700	0.1	122.277982
18.748367	0.1	122.101374
18.750033	0.1	121.925063
18.751700	0.1	121.747561
18.753367	0.1	121.568866
18.755033	0.1	121.390529
18.756700	0.1	121.214457
18.758367	0.1	121.042736
18.760033	0.1	120.876498
18.761700	0.1	120.714731
18.763367	0.1	120.554991
18.765033	0.1	120.395906
18.766700	0.1	120.237775
18.768367	0.1	120.082028
18.770033	0.1	119.929261
18.771700	0.1	119.779236
18.773367	0.1	119.631834
18.775033	0.1	119.487174
18.776700	0.1	119.345136
18.778367	0.1	119.204946
18.780033	0.1	119.065888
18.781700	0.1	118.928261
18.783367	0.1	118.793673
18.785033	0.1	118.664331
18.786700	0.1	118.541546
18.788367	0.1	118.425853
18.790033	0.1	118.316657
18.791700	0.1	118.212588
18.793367	0.1	118.111856
18.795033	0.1	118.013627
18.796700	0.1	117.918320
18.798367	0.1	117.826946
18.800033	0.1	117.739684
18.801700	0.1	117.656536
18.803367	0.1	117.577977
18.805033	0.1	117.504604
18.806700	0.1	117.436356
18.808367	0.1	117.371983
18.810033	0.1	117.309637
18.811700	0.1	117.248423
18.813367	0.1	117.189414
18.815033	0.1	117.134459
18.816700	0.1	117.084093
18.818367	0.1	117.037959
18.820033	0.1	116.996057
18.821700	0.1	116.958387
18.823367	0.1	116.924770
18.825033	0.1	116.895027
18.826700	0.1	116.868503
18.828367	0.1	116.845019
18.830033	0.1	116.825111
18.831700	0.1	116.809196
18.833367	0.1	116.795666
18.835033	0.1	116.781242
18.836700	0.1	116.763718
18.838367	0.1	116.743989
18.840033	0.1	116.725154
18.841700	0.1	116.709180
18.843367	0.1	116.695530
18.845033	0.1	116.682477
18.846700	0.1	116.668827
18.848367	0.1	116.653390
18.850033	0.1	116.634197
18.851700	0.1	116.609878
18.853367	0.1	116.581030
18.855033	0.1	116.549201
18.856700	0.1	116.514630
18.858367	0.1	116.475768
18.860033	0.1	116.430588
18.861700	0.1	116.378076
18.863367	0.1	116.319008
18.865033	0.1	116.254813
18.866700	0.1	116.186328
18.868367	0.1	116.113372
18.870033	0.1	116.034813
18.871700	0.1	115.947909
18.873367	0.1	115.849740
18.875033	0.1	115.739412
18.876700	0.1	115.617640
18.878367	0.1	115.485019
18.880033	0.1	115.340121
18.881700	0.1	115.181036
18.883367	0.1	115.007229
18.885033	0.1	114.819176
18.886700	0.1	114.617891
18.888367	0.1	114.403493
18.890033	0.1	114.174909
18.891700	0.1	113.931007
18.893367	0.1	113.672323
18.895033	0.1	113.399930
18.896700	0.1	113.113470
18.898367	0.1	112.812228
18.900033	0.1	112.496621
18.901700	0.1	112.168438
18.903367	0.1	111.828691
18.905033	0.1	111.476666
18.906700	0.1	111.112005
18.908367	0.1	110.736079
18.910033	0.1	110.350735
18.911700	0.1	109.957046
18.913367	0.1	109.555668
18.915033	0.1	109.148151
18.916700	0.1	108.736641
18.918367	0.1	108.323163
18.920033	0.1	107.908255
18.921700	0.1	107.490129
18.923367	0.1	107.066697
18.925033	0.1	106.638498
18.926700	0.1	106.208033
18.928367	0.1	105.777687
18.930033	0.1	105.349070
18.931700	0.1	104.923493
18.933367	0.1	104.502684
18.935033	0.1	104.087478
18.936700	0.1	103.676921
18.938367	0.1	103.270418
18.940033	0.1	102.869338
18.941700	0.1	102.475530
18.943367	0.1	102.089888
18.945033	0.1	101.712054
18.946700	0.1	101.340717
18.948367	0.1	100.974804
18.950033	0.1	100.614196
18.951700	0.1	100.259489
18.953367	0.1	99.911577
18.955033	0.1	99.571353
18.956700	0.1	99.239832
18.958367	0.1	98.918265
18.960033	0.1	98.606950
18.961700	0.1	98.304695
18.963367	0.1	98.010009
18.965033	0.1	97.721881
18.966700	0.1	97.438699
18.968367	0.1	97.158855
18.970033	0.1	96.882230
18.971700	0.1	96.610194
18.973367	0.1	96.343940
18.975033	0.1	96.084004
18.976700	0.1	95.830804
18.978367	0.1	95.585114
18.980033	0.1	95.346993
18.981700	0.1	95.114773
18.983367	0.1	94.885891
18.985033	0.1	94.658559
18.986700	0.1	94.432300
18.988367	0.1	94.206816
18.990033	0.1	93.982046
18.991700	0.1	93.758887
18.993367	0.1	93.538826
18.995033	0.1	93.322342
18.996700	0.1	93.109911
18.998367	0.1	92.901712
19.000033	0.1	92.696732
19.001700	0.1	92.492765
19.003367	0.1	92.289036
19.005033	0.1	92.086678
19.006700	0.1	91.887122
19.008367	0.1	91.690903
19.010033	0.1	91.496950
19.011700	0.1	91.303533
19.013367	0.1	91.110056
19.015033	0.1	90.917295
19.016700	0.1	90.726023
19.018367	0.1	90.535944
19.020033	0.1	90.347176
19.021700	0.1	90.159600
19.023367	0.1	89.972561
19.025033	0.1	89.785760
19.026700	0.1	89.599555
19.028367	0.1	89.413946
19.030033	0.1	89.229529
19.031700	0.1	89.047735
19.033367	0.1	88.869577
19.035033	0.1	88.694876
19.036700	0.1	88.522141
19.038367	0.1	88.349348
19.040033	0.1	88.175302
19.041700	0.1	88.000124
19.043367	0.1	87.824529
19.045033	0.1	87.649351
19.046700	0.1	87.475186
19.048367	0.1	87.302630
19.050033	0.1	87.132459
19.051700	0.1	86.964970
19.053367	0.1	86.799508
19.055033	0.1	86.634939
19.056700	0.1	86.470549
19.058367	0.1	86.306458
19.060033	0.1	86.143439
19.061700	0.1	85.981970
19.063367	0.1	85.821693
19.065033	0.1	85.662787
19.066700	0.1	85.506027
19.068367	0.1	85.351234
19.070033	0.1	85.196321
19.071700	0.1	85.040217
19.073367	0.1	84.884410
19.075033	0.1	84.731584
19.076700	0.1	84.582811
19.078367	0.1	84.436660
19.080033	0.1	84.290092
19.081700	0.1	84.140604
19.083367	0.1	83.987956
19.085033	0.1	83.834057
19.086700	0.1	83.681529
19.088367	0.1	83.531742
19.090033	0.1	83.384638
19.091700	0.1	83.239680
19.093367	0.1	83.096032
19.095033	0.1	82.952981
19.096700	0.1	82.810288
19.098367	0.1	82.668369
19.100033	0.1	82.527940
19.101700	0.1	82.390015
19.103367	0.1	82.254772
19.105033	0.1	82.120960
19.106700	0.1	81.986969
19.108367	0.1	81.852203
19.110033	0.1	81.717138
19.111700	0.1	81.582372
19.113367	0.1	81.448560
19.115033	0.1	81.315343
19.116700	0.1	81.181889
19.118367	0.1	81.048315
19.120033	0.1	80.915694
19.121700	0.1	80.784683
19.123367	0.1	80.654984
19.125033	0.1	80.526357
19.126700	0.1	80.398803
19.128367	0.1	80.272381
19.130033	0.1	80.146437
19.131700	0.1	80.020194
19.133367	0.1	79.893117
19.135033	0.1	79.764609
19.136700	0.1	79.634910
19.138367	0.1	79.505269
19.140033	0.1	79.377716
19.141700	0.1	79.253321
19.143367	0.1	79.131608
19.145033	0.1	79.010789
19.146700	0.1	78.889852
19.148367	0.1	78.769450
19.150033	0.1	78.650300
19.151700	0.1	78.532283
19.153367	0.1	78.414266
19.155033	0.1	78.295295
19.156700	0.1	78.175788
19.158367	0.1	78.056221
19.160033	0.1	77.935700
19.161700	0.1	77.813332
19.163367	0.1	77.689473
19.165033	0.1	77.565377
19.166700	0.1	77.441280
19.168367	0.1	77.316885
19.170033	0.1	77.193444
19.171700	0.1	77.073161
19.173367	0.1	76.956038
19.175033	0.1	76.838915
19.176700	0.1	76.718871
19.178367	0.1	76.595192
19.180033	0.1	76.468890
19.181700	0.1	76.341395
19.183367	0.1	76.213782
19.185033	0.1	76.085691
19.186700	0.1	75.956111
19.188367	0.1	75.824742
19.190033	0.1	75.692360
19.191700	0.1	75.559978
19.193367	0.1	75.427954
19.195033	0.1	75.295214
19.196700	0.1	75.160567
19.198367	0.1	75.023954
19.200033	0.1	74.885313
19.201700	0.1	74.744467
19.203367	0.1	74.600701
19.205033	0.1	74.453597
19.206700	0.1	74.303989
19.208367	0.1	74.153726
19.210033	0.1	74.004416
19.211700	0.1	73.856537
19.213367	0.1	73.708837
19.215033	0.1	73.559765
19.216700	0.1	73.408846
19.218367	0.1	73.256497
19.220033	0.1	73.103611
19.221700	0.1	72.951142
19.223367	0.1	72.799627
19.225033	0.1	72.648768
19.226700	0.1	72.497372
19.228367	0.1	72.343771
19.230033	0.1	72.186772
19.231700	0.1	72.026257
19.233367	0.1	71.863536
19.235033	0.1	71.701233
19.236700	0.1	71.541850
19.238367	0.1	71.386401
19.240033	0.1	71.233277
19.241700	0.1	71.079437
19.243367	0.1	70.923035
19.245033	0.1	70.765023
19.246700	0.1	70.606832
19.248367	0.1	70.448701
19.250033	0.1	70.290272
19.251700	0.1	70.131723
19.253367	0.1	69.973771
19.255033	0.1	69.818024
19.256700	0.1	69.665794
19.258367	0.1	69.516782
19.260033	0.1	69.368426
19.261700	0.1	69.218520
19.263367	0.1	69.067065
19.265033	0.1	68.915490
19.266700	0.1	68.764631
19.268367	0.1	68.614666
19.270033	0.1	68.465356
19.271700	0.1	68.316583
19.273367	0.1	68.168048
19.275033	0.1	68.019275
19.276700	0.1	67.870025
19.278367	0.1	67.721490
19.280033	0.1	67.574743
19.281700	0.1	67.429964
19.283367	0.1	67.286615
19.285033	0.1	67.144934
19.286700	0.1	67.005519
19.288367	0.1	66.868905
19.290033	0.1	66.735093
19.291700	0.1	66.602949
19.293367	0.1	66.470567
19.295033	0.1	66.336934
19.296700	0.1	66.202406
19.298367	0.1	66.068057
19.300033	0.1	65.934543
19.301700	0.1	65.802280
19.303367	0.1	65.672044
19.305033	0.1	65.544371
19.306700	0.1	65.417890
19.308367	0.1	65.290336
19.310033	0.1	65.160934
19.311700	0.1	65.031056
19.313367	0.1	64.902309
19.315033	0.1	64.775471
19.316700	0.1	64.650420
19.318367	0.1	64.526979
19.320033	0.1	64.405207
19.321700	0.1	64.285223
19.323367	0.1	64.166669
19.325033	0.1	64.048592
19.326700	0.1	63.929681
19.328367	0.1	63.810352
19.330033	0.1	63.692454
19.331700	0.1	63.576404
19.333367	0.1	63.460831
19.335033	0.1	63.344482
19.336700	0.1	63.227478
19.338367	0.1	63.111428
19.340033	0.1	62.997226
19.341700	0.1	62.884036
19.343367	0.1	62.770430
19.345033	0.1	62.656526
19.346700	0.1	62.543575
19.348367	0.1	62.431995
19.350033	0.1	62.320773
19.351700	0.1	62.208835
19.353367	0.1	62.095944
19.355033	0.1	61.983172
19.356700	0.1	61.871234
19.358367	0.1	61.759833
19.360033	0.1	61.649028
19.361700	0.1	61.539832
19.363367	0.1	61.432484
19.365033	0.1	61.326329
19.366700	0.1	61.220232
19.368367	0.1	61.113540
19.370033	0.1	61.006609
19.371700	0.1	60.900692
19.373367	0.1	60.795966
19.375033	0.1	60.691122
19.376700	0.1	60.585502
19.378367	0.1	60.479585
19.380033	0.1	60.373668
19.381700	0.1	60.267035
19.383367	0.1	60.158912
19.385033	0.1	60.049895
19.386700	0.1	59.941832
19.388367	0.1	59.835974
19.390033	0.1	59.732083
19.391700	0.1	59.628729
19.393367	0.1	59.524122
19.395033	0.1	59.417669
19.396700	0.1	59.310738
19.398367	0.1	59.205238
19.400033	0.1	59.101943
19.401700	0.1	58.999840
19.403367	0.1	58.896843
19.405033	0.1	58.791403
19.406700	0.1	58.683578
19.408367	0.1	58.574561
19.410033	0.1	58.465902
19.411700	0.1	58.358971
19.413367	0.1	58.254543
19.415033	0.1	58.152858
19.416700	0.1	58.053020
19.418367	0.1	57.952825
19.420033	0.1	57.850245
19.421700	0.1	57.745937
19.423367	0.1	57.642702
19.425033	0.1	57.542506
19.426700	0.1	57.443741
19.428367	0.1	57.343427
19.430033	0.1	57.240430
19.431700	0.1	57.135883
19.433367	0.1	57.031814
19.435033	0.1	56.929592
19.436700	0.1	56.829337
19.438367	0.1	56.730155
19.440033	0.1	56.631270
19.441700	0.1	56.531909
19.443367	0.1	56.431416
19.445033	0.1	56.329909
19.446700	0.1	56.228522
19.448367	0.1	56.128088
19.450033	0.1	56.028071
19.451700	0.1	55.927459
19.453367	0.1	55.825892
19.455033	0.1	55.724684
19.456700	0.1	55.625025
19.458367	0.1	55.525783
19.460033	0.1	55.424574
19.461700	0.1	55.320505
19.463367	0.1	55.214885
19.465033	0.1	55.110100
19.466700	0.1	55.008117
19.468367	0.1	54.909829
19.470033	0.1	54.814580
19.471700	0.1	54.720405
19.473367	0.1	54.624561
19.475033	0.1	54.524485
19.476700	0.1	54.419819
19.478367	0.1	54.312948
19.480033	0.1	54.207328
19.481700	0.1	54.104391
19.483367	0.1	54.002527
19.485033	0.1	53.899470
19.486700	0.1	53.794626
19.488367	0.1	53.689721
19.490033	0.1	53.586725
19.491700	0.1	53.485754
19.493367	0.1	53.384665
19.495033	0.1	53.281370
19.496700	0.1	53.175333
19.498367	0.1	53.066853
19.500033	0.1	52.956346
19.501700	0.1	52.844528
19.503367	0.1	52.733007
19.505033	0.1	52.622798
19.506700	0.1	52.513603
19.508367	0.1	52.404347
19.510033	0.1	52.294019
19.511700	0.1	52.182618
19.513367	0.1	52.070859
19.515033	0.1	51.959399
19.516700	0.1	51.847699
19.518367	0.1	51.734331
19.520033	0.1	51.618758
19.521700	0.1	51.502052
19.523367	0.1	51.385644
19.525033	0.1	51.270905
19.526700	0.1	51.158550
19.528367	0.1	51.047745
19.530033	0.1	50.937060
19.531700	0.1	50.825360
19.533367	0.1	50.712648
19.535033	0.1	50.599757
19.536700	0.1	50.487641
19.538367	0.1	50.376597
19.540033	0.1	50.266030
19.541700	0.1	50.155643
19.543367	0.1	50.045851
19.545033	0.1	49.937370
19.546700	0.1	49.830201
19.548367	0.1	49.724224
19.550033	0.1	49.619380
19.551700	0.1	49.515548
19.553367	0.1	49.412850
19.555033	0.1	49.312535
19.556700	0.1	49.214902
19.558367	0.1	49.118641
19.560033	0.1	49.021903
19.561700	0.1	48.924270
19.563367	0.1	48.826578
19.565033	0.1	48.729244
19.566700	0.1	48.632565
19.568367	0.1	48.537317
19.570033	0.1	48.445406
19.571700	0.1	48.357609
19.573367	0.1	48.272553
19.575033	0.1	48.188093
19.576700	0.1	48.102978
19.578367	0.1	48.016849
19.580033	0.1	47.930184
19.581700	0.1	47.843459
19.583367	0.1	47.756675
19.585033	0.1	47.670129
19.586700	0.1	47.584715
19.588367	0.1	47.500911
19.590033	0.1	47.418478
19.591700	0.1	47.336581
19.593367	0.1	47.254565
19.595033	0.1	47.171834
19.596700	0.1	47.088507
19.598367	0.1	47.005716
19.600033	0.1	46.925548
19.601700	0.1	46.849432
19.603367	0.1	46.777192
19.605033	0.1	46.707096
19.606700	0.1	46.636882
19.608367	0.1	46.564999
19.610033	0.1	46.490255
19.611700	0.1	46.412471
19.613367	0.1	46.332243
19.615033	0.1	46.250584
19.616700	0.1	46.169105
19.618367	0.1	46.089294
19.620033	0.1	46.011689
19.621700	0.1	45.935455
19.623367	0.1	45.859518
19.625033	0.1	45.783224
19.626700	0.1	45.706096
19.628367	0.1	45.627597
19.630033	0.1	45.547071
19.631700	0.1	45.464816
19.633367	0.1	45.382562
19.635033	0.1	45.302275
19.636700	0.1	45.224073
19.638367	0.1	45.146647
19.640033	0.1	45.068684
19.641700	0.1	44.990065
19.643367	0.1	44.911089
19.645033	0.1	44.831577
19.646700	0.1	44.751528
19.648367	0.1	44.670942
19.650033	0.1	44.590476
19.651700	0.1	44.511321
19.653367	0.1	44.434312
19.655033	0.1	44.358793
19.656700	0.1	44.282856
19.658367	0.1	44.204655
19.660033	0.1	44.124308
19.661700	0.1	44.042948
19.663367	0.1	43.962124
19.665033	0.1	43.883326
19.666700	0.1	43.806555
19.668367	0.1	43.729785
19.670033	0.1	43.651166
19.671700	0.1	43.571415
19.673367	0.1	43.492856
19.675033	0.1	43.416920
19.676700	0.1	43.342712
19.678367	0.1	43.268504
19.680033	0.1	43.193879
19.681700	0.1	43.120268
19.683367	0.1	43.049278
19.685033	0.1	42.980733
19.686700	0.1	42.912724
19.688367	0.1	42.843464
19.690033	0.1	42.772236
19.691700	0.1	42.699518
19.693367	0.1	42.625966
19.695033	0.1	42.552056
19.696700	0.1	42.478326
19.698367	0.1	42.405131
19.700033	0.1	42.332771
19.701700	0.1	42.260590
19.703367	0.1	42.187872
19.705033	0.1	42.115214
19.706700	0.1	42.044284
19.708367	0.1	41.976097
19.710033	0.1	41.910472
19.711700	0.1	41.846159
19.713367	0.1	41.781547
19.715033	0.1	41.715803
19.716700	0.1	41.648629
19.718367	0.1	41.580620
19.720033	0.1	41.513088
19.721700	0.1	41.447940
19.723367	0.1	41.385951
19.725033	0.1	41.326823
19.726700	0.1	41.269484
19.728367	0.1	41.212680
19.730033	0.1	41.155222
19.731700	0.1	41.096392
19.733367	0.1	41.036251
19.735033	0.1	40.975752
19.736700	0.1	40.917041
19.738367	0.1	40.862324
19.740033	0.1	40.811958
19.741700	0.1	40.764155
19.743367	0.1	40.716531
19.745033	0.1	40.667596
19.746700	0.1	40.617707
19.748367	0.1	40.568116
19.750033	0.1	40.520313
19.751700	0.1	40.474596
19.753367	0.1	40.429833
19.755033	0.1	40.384831
19.756700	0.1	40.339711
19.758367	0.1	40.296080
19.760033	0.1	40.255191
19.761700	0.1	40.216866
19.763367	0.1	40.180268
19.765033	0.1	40.145340
19.766700	0.1	40.112140
19.768367	0.1	40.079656
19.770033	0.1	40.046039
19.771700	0.1	40.010097
19.773367	0.1	39.972129
19.775033	0.1	39.933922
19.776700	0.1	39.897742
19.778367	0.1	39.864185
19.780033	0.1	39.831700
19.781700	0.1	39.797666
19.783367	0.1	39.760413
19.785033	0.1	39.719942
19.786700	0.1	39.677026
19.788367	0.1	39.632978
19.790033	0.1	39.588871
19.791700	0.1	39.544406
19.793367	0.1	39.498332
19.795033	0.1	39.449873
19.796700	0.1	39.398851
19.798367	0.1	39.344730
19.800033	0.1	39.286735
19.801700	0.1	39.225044
19.803367	0.1	39.160790
19.805033	0.1	39.094331
19.806700	0.1	39.025190
19.808367	0.1	38.953485
19.810033	0.1	38.879218
19.811700	0.1	38.801672
19.813367	0.1	38.720252
19.815033	0.1	38.635554
19.816700	0.1	38.548889
19.818367	0.1	38.460853
19.820033	0.1	38.370969
19.821700	0.1	38.278403
19.823367	0.1	38.183095
19.825033	0.1	38.085046
19.826700	0.1	37.984254
19.828367	0.1	37.881615
19.830033	0.1	37.778976
19.831700	0.1	37.677231
19.833367	0.1	37.575664
19.835033	0.1	37.473383
19.836700	0.1	37.370744
19.838367	0.1	37.269237
19.840033	0.1	37.169757
19.841700	0.1	37.072422
19.843367	0.1	36.976399
19.845033	0.1	36.880972
19.846700	0.1	36.785068
19.848367	0.1	36.688270
19.850033	0.1	36.590936
19.851700	0.1	36.494913
19.853367	0.1	36.402168
19.855033	0.1	36.313596
19.856700	0.1	36.228480
19.858367	0.1	36.144736
19.860033	0.1	36.060514
19.861700	0.1	35.975637
19.863367	0.1	35.891833
19.865033	0.1	35.811128
19.866700	0.1	35.734298
19.868367	0.1	35.660925
19.870033	0.1	35.589518
19.871700	0.1	35.518648
19.873367	0.1	35.448076
19.875033	0.1	35.378637
19.876700	0.1	35.310390
19.878367	0.1	35.243156
19.880033	0.1	35.176995
19.881700	0.1	35.112025
19.883367	0.1	35.048368
19.885033	0.1	34.985842
19.886700	0.1	34.923973
19.888367	0.1	34.862163
19.890033	0.1	34.800412
19.891700	0.1	34.739377
19.893367	0.1	34.679951
19.895033	0.1	34.623387
19.896700	0.1	34.570100
19.898367	0.1	34.519436
19.900033	0.1	34.470739
19.901700	0.1	34.423175
19.903367	0.1	34.375729
19.905033	0.1	34.326973
19.906700	0.1	34.276428
19.908367	0.1	34.224691
19.910033	0.1	34.172299
19.911700	0.1	34.119846
19.913367	0.1	34.068825
19.915033	0.1	34.020545
19.916700	0.1	33.974769
19.918367	0.1	33.929171
19.920033	0.1	33.881249
19.921700	0.1	33.830168
19.923367	0.1	33.777060
19.925033	0.1	33.724191
19.926700	0.1	33.673586
19.928367	0.1	33.625903
19.930033	0.1	33.579411
19.931700	0.1	33.531370
19.933367	0.1	33.480348
19.935033	0.1	33.427538
19.936700	0.1	33.376100
19.938367	0.1	33.328654
19.940033	0.1	33.285441
19.941700	0.1	33.244671
19.943367	0.1	33.203723
19.945033	0.1	33.160510
19.946700	0.1	33.114733
19.948367	0.1	33.068003
19.950033	0.1	33.021929
19.951700	0.1	32.977464
19.953367	0.1	32.934250
19.955033	0.1	32.891037
19.956700	0.1	32.846870
19.958367	0.1	32.801570
19.960033	0.1	32.755556
19.961700	0.1	32.709183
19.963367	0.1	32.662870
19.965033	0.1	32.617034
19.966700	0.1	32.572093
19.968367	0.1	32.528224
19.970033	0.1	32.485547
19.971700	0.1	32.443227
19.973367	0.1	32.400014
19.975033	0.1	32.354536
19.976700	0.1	32.306733
19.978367	0.1	32.258036
19.980033	0.1	32.210710
19.981700	0.1	32.165887
19.983367	0.1	32.123210
19.985033	0.1	32.080950
19.986700	0.1	32.037081
19.988367	0.1	31.990590
19.990033	0.1	31.941893
19.991700	0.1	31.892242
19.993367	0.1	31.842472
19.995033	0.1	31.792583
19.996700	0.1	31.742634
19.998367	0.1	31.692686
20.000033	0.1	31.642618
20.001700	0.1	31.592848
20.003367	0.1	31.543734
20.005033	0.1	31.494917
20.006700	0.1	31.445088
20.008367	0.1	31.393351
20.010033	0.1	31.339826
20.011700	0.1	31.284811
20.013367	0.1	31.228544
20.015033	0.1	31.170966
20.016700	0.1	31.112971
20.018367	0.1	31.056227
20.020033	0.1	31.002225
20.021700	0.1	30.950846
20.023367	0.1	30.901136
20.025033	0.1	30.852379
20.026700	0.1	30.803384
20.028367	0.1	30.753138
20.030033	0.1	30.701699
20.031700	0.1	30.650498
20.033367	0.1	30.600430
20.035033	0.1	30.550482
20.036700	0.1	30.498924
20.038367	0.1	30.444803
20.040033	0.1	30.388894
20.041700	0.1	30.333342
20.043367	0.1	30.280234
20.045033	0.1	30.229988
20.046700	0.1	30.180873
20.048367	0.1	30.130925
20.050033	0.1	30.079545
20.051700	0.1	30.027809
20.053367	0.1	29.977025
20.055033	0.1	29.928388
20.056700	0.1	29.882790
20.058367	0.1	29.840173
20.060033	0.1	29.798688
20.061700	0.1	29.755892
20.063367	0.1	29.711308
20.065033	0.1	29.665651
20.066700	0.1	29.620232
20.068367	0.1	29.576184
20.070033	0.1	29.534342
20.071700	0.1	29.494883
20.073367	0.1	29.456081
20.075033	0.1	29.415490
20.076700	0.1	29.372098
20.078367	0.1	29.327871
20.080033	0.1	29.285552
20.081700	0.1	29.246213
20.083367	0.1	29.209079
20.085033	0.1	29.173436
20.086700	0.1	29.138209
20.088367	0.1	29.101910
20.090033	0.1	29.063763
20.091700	0.1	29.025258
20.093367	0.1	28.988780
20.095033	0.1	28.954865
20.096700	0.1	28.921427
20.098367	0.1	28.886618
20.100033	0.1	28.850736
20.101700	0.1	28.815271
20.103367	0.1	28.780939
20.105033	0.1	28.748276
20.106700	0.1	28.717758
20.108367	0.1	28.689744
20.110033	0.1	28.663041
20.111700	0.1	28.635802
20.113367	0.1	28.606774
20.115033	0.1	28.576435
20.116700	0.1	28.546395
20.118367	0.1	28.517784
20.120033	0.1	28.491380
20.121700	0.1	28.467120
20.123367	0.1	28.443457
20.125033	0.1	28.418185
20.126700	0.1	28.389992
20.128367	0.1	28.359117
20.130033	0.1	28.327348
20.131700	0.1	28.296770
20.133367	0.1	28.268279
20.135033	0.1	28.241457
20.136700	0.1	28.215589
20.138367	0.1	28.190972
20.140033	0.1	28.167845
20.141700	0.1	28.144898
20.143367	0.1	28.120162
20.145033	0.1	28.093220
20.146700	0.1	28.065683
20.148367	0.1	28.039338
20.150033	0.1	28.014662
20.151700	0.1	27.990581
20.153367	0.1	27.965369
20.155033	0.1	27.938546
20.156700	0.1	27.911128
20.158367	0.1	27.884604
20.160033	0.1	27.860107
20.161700	0.1	27.837695
20.163367	0.1	27.816715
20.165033	0.1	27.796687
20.166700	0.1	27.777375
20.168367	0.1	27.758004
20.170033	0.1	27.737381
20.171700	0.1	27.714314
20.173367	0.1	27.688684
20.175033	0.1	27.661266
20.176700	0.1	27.633371
20.178367	0.1	27.606251
20.180033	0.1	27.580442
20.181700	0.1	27.556600
20.183367	0.1	27.535202
20.185033	0.1	27.515830
20.186700	0.1	27.497234
20.188367	0.1	27.477922
20.190033	0.1	27.457597
20.191700	0.1	27.437510
20.193367	0.1	27.418734
20.195033	0.1	27.401151
20.196700	0.1	27.384164
20.198367	0.1	27.367415
20.200033	0.1	27.350547
20.201700	0.1	27.333142
20.203367	0.1	27.314665
20.205033	0.1	27.294816
20.206700	0.1	27.273597
20.208367	0.1	27.251066
20.210033	0.1	27.228178
20.211700	0.1	27.206363
20.213367	0.1	27.186813
20.215033	0.1	27.168991
20.216700	0.1	27.151467
20.218367	0.1	27.132692
20.220033	0.1	27.111651
20.221700	0.1	27.088048
20.223367	0.1	27.063014
20.225033	0.1	27.037980
20.226700	0.1	27.013542
20.228367	0.1	26.989402
20.230033	0.1	26.965083
20.231700	0.1	26.939930
20.233367	0.1	26.913227
20.235033	0.1	26.884498
20.236700	0.1	26.852848
20.238367	0.1	26.817681
20.240033	0.1	26.779951
20.241700	0.1	26.742043
20.243367	0.1	26.705922
20.245033	0.1	26.672186
20.246700	0.1	26.640119
20.248367	0.1	26.607694
20.250033	0.1	26.572050
20.251700	0.1	26.531698
20.253367	0.1	26.488067
20.255033	0.1	26.444258
20.256700	0.1	26.403071
20.258367	0.1	26.365282
20.260033	0.1	26.328982
20.261700	0.1	26.291014
20.263367	0.1	26.249470
20.265033	0.1	26.204349
20.266700	0.1	26.156546
20.268367	0.1	26.107730
20.270033	0.1	26.059271
20.271700	0.1	26.012065
20.273367	0.1	25.966169
20.275033	0.1	25.921108
20.276700	0.1	25.875928
20.278367	0.1	25.830390
20.280033	0.1	25.784673
20.281700	0.1	25.738896
20.283367	0.1	25.693657
20.285033	0.1	25.649072
20.286700	0.1	25.604667
20.288367	0.1	25.560083
20.290033	0.1	25.516392
20.291700	0.1	25.474907
20.293367	0.1	25.435747
20.295033	0.1	25.398316
20.296700	0.1	25.361301
20.298367	0.1	25.322677
20.300033	0.1	25.281252
20.301700	0.1	25.237264
20.303367	0.1	25.191845
20.305033	0.1	25.146486
20.306700	0.1	25.102915
20.308367	0.1	25.062145
20.310033	0.1	25.024773
20.311700	0.1	24.990977
20.313367	0.1	24.959208
20.315033	0.1	24.927200
20.316700	0.1	24.893345
20.318367	0.1	24.857761
20.320033	0.1	24.822177
20.321700	0.1	24.787904
20.323367	0.1	24.755003
20.325033	0.1	24.722101
20.326700	0.1	24.688245
20.328367	0.1	24.653496
20.330033	0.1	24.618806
20.331700	0.1	24.585129
20.333367	0.1	24.552287
20.335033	0.1	24.519922
20.336700	0.1	24.488272
20.338367	0.1	24.457933
20.340033	0.1	24.428548
20.341700	0.1	24.399342
20.343367	0.1	24.370255
20.345033	0.1	24.341764
20.346700	0.1	24.313869
20.348367	0.1	24.286093
20.350033	0.1	24.258079
20.351700	0.1	24.230601
20.353367	0.1	24.205269
20.355033	0.1	24.182440
20.356700	0.1	24.160446
20.358367	0.1	24.137439
20.360033	0.1	24.112584
20.361700	0.1	24.085940
20.363367	0.1	24.057926
20.365033	0.1	24.029554
20.366700	0.1	24.002613
20.368367	0.1	23.978175
20.370033	0.1	23.955883
20.371700	0.1	23.934425
20.373367	0.1	23.913027
20.375033	0.1	23.891689
20.376700	0.1	23.870887
20.378367	0.1	23.850442
20.380033	0.1	23.829104
20.381700	0.1	23.806216
20.383367	0.1	23.782672
20.385033	0.1	23.759784
20.386700	0.1	23.738207
20.388367	0.1	23.717464
20.390033	0.1	23.696603
20.391700	0.1	23.674847
20.393367	0.1	23.652555
20.395033	0.1	23.631038
20.396700	0.1	23.611607
20.398367	0.1	23.593844
20.400033	0.1	23.576380
20.401700	0.1	23.558380
20.403367	0.1	23.540081
20.405033	0.1	23.521782
20.406700	0.1	23.503245
20.408367	0.1	23.484053
20.410033	0.1	23.463966
20.411700	0.1	23.443521
20.413367	0.1	23.423375
20.415033	0.1	23.404242
20.416700	0.1	23.386480
20.418367	0.1	23.369612
20.420033	0.1	23.351969
20.421700	0.1	23.332001
20.423367	0.1	23.310245
20.425033	0.1	23.288669
20.426700	0.1	23.267688
20.428367	0.1	23.245098
20.430033	0.1	23.219348
20.431700	0.1	23.191751
20.433367	0.1	23.165466
20.435033	0.1	23.142756
20.436700	0.1	23.123504
20.438367	0.1	23.106040
20.440033	0.1	23.088933
20.441700	0.1	23.071827
20.443367	0.1	23.054482
20.445033	0.1	23.037018
20.446700	0.1	23.019673
20.448367	0.1	23.002030
20.450033	0.1	22.983135
20.451700	0.1	22.962452
20.453367	0.1	22.939981
20.455033	0.1	22.916080
20.456700	0.1	22.892059
20.458367	0.1	22.868992
20.460033	0.1	22.846819
20.461700	0.1	22.825004
20.463367	0.1	22.803666
20.465033	0.1	22.783221
20.466700	0.1	22.763432
20.468367	0.1	22.743286
20.470033	0.1	22.722365
20.471700	0.1	22.702397
20.473367	0.1	22.685529
20.475033	0.1	22.671641
20.476700	0.1	22.658171
20.478367	0.1	22.642316
20.480033	0.1	22.622408
20.481700	0.1	22.599043
20.483367	0.1	22.574486
20.485033	0.1	22.552015
20.486700	0.1	22.533895
20.488367	0.1	22.520722
20.490033	0.1	22.510411
20.491700	0.1	22.499443
20.493367	0.1	22.485317
20.495033	0.1	22.468449
20.496700	0.1	22.450508
20.498367	0.1	22.432686
20.500033	0.1	22.416057
20.501700	0.1	22.402169
20.503367	0.1	22.391738
20.505033	0.1	22.383453
20.506700	0.1	22.374989
20.508367	0.1	22.364856
20.510033	0.1	22.353770
20.511700	0.1	22.343518
20.513367	0.1	22.334637
20.515033	0.1	22.326590
20.516700	0.1	22.318424
20.518367	0.1	22.309662
20.520033	0.1	22.300125
20.521700	0.1	22.289873
20.523367	0.1	22.279443
20.525033	0.1	22.270204
20.526700	0.1	22.262515
20.528367	0.1	22.256078
20.530033	0.1	22.251071
20.531700	0.1	22.247971
20.533367	0.1	22.246720
20.535033	0.1	22.246958
20.536700	0.1	22.248508
20.538367	0.1	22.251011
20.540033	0.1	22.254111
20.541700	0.1	22.257449
20.543367	0.1	22.260965
20.545033	0.1	22.264840
20.546700	0.1	22.269846
20.548367	0.1	22.277655
20.550033	0.1	22.289456
20.551700	0.1	22.304834
20.553367	0.1	22.322000
20.555033	0.1	22.338749
20.556700	0.1	22.353591
20.558367	0.1	22.366763
20.560033	0.1	22.379996
20.561700	0.1	22.395314
20.563367	0.1	22.413792
20.565033	0.1	22.435607
20.566700	0.1	22.460104
20.568367	0.1	22.486271
20.570033	0.1	22.513272
20.571700	0.1	22.540749
20.573367	0.1	22.569300
20.575033	0.1	22.599937
20.576700	0.1	22.632779
20.578367	0.1	22.666813
20.580033	0.1	22.701384
20.581700	0.1	22.736134
20.583367	0.1	22.770585
20.585033	0.1	22.804321
20.586700	0.1	22.837283
20.588367	0.1	22.869767
20.590033	0.1	22.902907
20.591700	0.1	22.937299
20.593367	0.1	22.971214
20.595033	0.1	23.001374
20.596700	0.1	23.025931
20.598367	0.1	23.045303
20.600033	0.1	23.060860
20.601700	0.1	23.073913
20.603367	0.1	23.084821
20.605033	0.1	23.092629
20.606700	0.1	23.096026
20.608367	0.1	23.094715
20.610033	0.1	23.090304
20.611700	0.1	23.084165
20.613367	0.1	23.075582
20.615033	0.1	23.062231
20.616700	0.1	23.042323
20.618367	0.1	23.015739
20.620033	0.1	22.982956
20.621700	0.1	22.945465
20.623367	0.1	22.904517
20.625033	0.1	22.861005
20.626700	0.1	22.814812
20.628367	0.1	22.765817
20.630033	0.1	22.714139
20.631700	0.1	22.660078
20.633367	0.1	22.604348
20.635033	0.1	22.547425
20.636700	0.1	22.489132
20.638367	0.1	22.428395
20.640033	0.1	22.364618
20.641700	0.1	22.298099
20.643367	0.1	22.230030
20.645033	0.1	22.162558
20.646700	0.1	22.097172
20.648367	0.1	22.034050
20.650033	0.1	21.972062
20.651700	0.1	21.909953
20.653367	0.1	21.847428
20.655033	0.1	21.784963
20.656700	0.1	21.723629
20.658367	0.1	21.663965
20.660033	0.1	21.606268
20.661700	0.1	21.550776
20.663367	0.1	21.497787
20.665033	0.1	21.447481
20.666700	0.1	21.400572
20.668367	0.1	21.357597
20.670033	0.1	21.318079
20.671700	0.1	21.281244
20.673367	0.1	21.246554
20.675033	0.1	21.213235
20.676700	0.1	21.180393
20.678367	0.1	21.148325
20.680033	0.1	21.118344
20.681700	0.1	21.091224
20.683367	0.1	21.066667
20.685033	0.1	21.043958
20.686700	0.1	21.023036
20.688367	0.1	21.004022
20.690033	0.1	20.986201
20.691700	0.1	20.968498
20.693367	0.1	20.950259
20.695033	0.1	20.932199
20.696700	0.1	20.915569
20.698367	0.1	20.901860
20.700033	0.1	20.891727
20.701700	0.1	20.884634
20.703367	0.1	20.878733
20.705033	0.1	20.873131
20.706700	0.1	20.868243
20.708367	0.1	20.865263
20.710033	0.1	20.864548
20.711700	0.1	20.864965
20.713367	0.1	20.865144
20.715033	0.1	20.864786
20.716700	0.1	20.864786
20.718367	0.1	20.865740
20.720033	0.1	20.867349
20.721700	0.1	20.869614
20.723367	0.1	20.873309
20.725033	0.1	20.879687
20.726700	0.1	20.888628
20.728367	0.1	20.898403
20.730033	0.1	20.907105
20.731700	0.1	20.914258
20.733367	0.1	20.920457
20.735033	0.1	20.926834
20.736700	0.1	20.934762
20.738367	0.1	20.944537
20.740033	0.1	20.955862
20.741700	0.1	20.967842
20.743367	0.1	20.979644
20.745033	0.1	20.990492
20.746700	0.1	21.000387
20.748367	0.1	21.009625
20.750033	0.1	21.018387
20.751700	0.1	21.026970
20.753367	0.1	21.035136
20.755033	0.1	21.041991
20.756700	0.1	21.047415
20.758367	0.1	21.051945
20.760033	0.1	21.056296
20.761700	0.1	21.060349
20.763367	0.1	21.064283
20.765033	0.1	21.069528
20.766700	0.1	21.076323
20.768367	0.1	21.082641
20.770033	0.1	21.086694
20.771700	0.1	21.087886
20.773367	0.1	21.086992
20.775033	0.1	21.085621
20.776700	0.1	21.084966
20.778367	0.1	21.084966
20.780033	0.1	21.084071
20.781700	0.1	21.081091
20.783367	0.1	21.075667
20.785033	0.1	21.068097
20.786700	0.1	21.059038
20.788367	0.1	21.049799
20.790033	0.1	21.041573
20.791700	0.1	21.035076
20.793367	0.1	21.029891
20.795033	0.1	21.025003
20.796700	0.1	21.019937
20.798367	0.1	21.014572
20.800033	0.1	21.009208
20.801700	0.1	21.003903
20.803367	0.1	20.998300
20.805033	0.1	20.992161
20.806700	0.1	20.986379
20.808367	0.1	20.981849
20.810033	0.1	20.979167
20.811700	0.1	20.977498
20.813367	0.1	20.975531
20.815033	0.1	20.973266
20.816700	0.1	20.972909
20.818367	0.1	20.976008
20.820033	0.1	20.981551
20.821700	0.1	20.987393
20.823367	0.1	20.992757
20.825033	0.1	20.998777
20.826700	0.1	21.006526
20.828367	0.1	21.016718
20.830033	0.1	21.028937
20.831700	0.1	21.042229
20.833367	0.1	21.056057
20.835033	0.1	21.070720
20.836700	0.1	21.086634
20.838367	0.1	21.103562
20.840033	0.1	21.120371
20.841700	0.1	21.135570
20.843367	0.1	21.148266
20.845033	0.1	21.159769
20.846700	0.1	21.172406
20.848367	0.1	21.187128
20.850033	0.1	21.203102
20.851700	0.1	21.218838
20.853367	0.1	21.232666
20.855033	0.1	21.243812
20.856700	0.1	21.252276
20.858367	0.1	21.258236
20.860033	0.1	21.261932
20.861700	0.1	21.264018
20.863367	0.1	21.265806
20.865033	0.1	21.267415
20.866700	0.1	21.266939
20.868367	0.1	21.262111
20.870033	0.1	21.252574
20.871700	0.1	21.239759
20.873367	0.1	21.224977
20.875033	0.1	21.208764
20.876700	0.1	21.190823
20.878367	0.1	21.170617
20.880033	0.1	21.148146
20.881700	0.1	21.123947
20.883367	0.1	21.098615
20.885033	0.1	21.071793
20.886700	0.1	21.042765
20.888367	0.1	21.011175
20.890033	0.1	20.977320
20.891700	0.1	20.941497
20.893367	0.1	20.903589
20.895033	0.1	20.863534
20.896700	0.1	20.821215
20.898367	0.1	20.777048
20.900033	0.1	20.731391
20.901700	0.1	20.684840
20.903367	0.1	20.637633
20.905033	0.1	20.590783
20.906700	0.1	20.546140
20.908367	0.1	20.505310
20.910033	0.1	20.467879
20.911700	0.1	20.431043
20.913367	0.1	20.391823
20.915033	0.1	20.349683
20.916700	0.1	20.306410
20.918367	0.1	20.264150
20.920033	0.1	20.223380
20.921700	0.1	20.182968
20.923367	0.1	20.141543
20.925033	0.1	20.099164
20.926700	0.1	20.057858
20.928367	0.1	20.019294
20.930033	0.1	19.983650
20.931700	0.1	19.949795
20.933367	0.1	19.916834
20.935033	0.1	19.885303
20.936700	0.1	19.856514
20.938367	0.1	19.831480
20.940033	0.1	19.808949
20.941700	0.1	19.786121
20.943367	0.1	19.761146
20.945033	0.1	19.735039
20.946700	0.1	19.710244
20.948367	0.1	19.687833
20.950033	0.1	19.666733
20.951700	0.1	19.645513
20.953367	0.1	19.624056
20.955033	0.1	19.604148
20.956700	0.1	19.587697
20.958367	0.1	19.574763
20.960033	0.1	19.562961
20.961700	0.1	19.549907
20.963367	0.1	19.534529
20.965033	0.1	19.517721
20.966700	0.1	19.501270
20.968367	0.1	19.486548
20.970033	0.1	19.473196
20.971700	0.1	19.460083
20.973367	0.1	19.446613
20.975033	0.1	19.433380
20.976700	0.1	19.422115
20.978367	0.1	19.413830
20.980033	0.1	19.407810
20.981700	0.1	19.402267
20.983367	0.1	19.396068
20.985033	0.1	19.388617
20.986700	0.1	19.379557
20.988367	0.1	19.368709
20.990033	0.1	19.357206
20.991700	0.1	19.346715
20.993367	0.1	19.338192
20.995033	0.1	19.331635
20.996700	0.1	19.326926
20.998367	0.1	19.323112
21.000033	0.1	19.318284
21.001700	0.1	19.310893
21.003367	0.1	19.301892
21.005033	0.1	19.293548
21.006700	0.1	19.287885
21.008367	0.1	19.284548
21.010033	0.1	19.281925
21.011700	0.1	19.278587
21.013367	0.1	19.273938
21.015033	0.1	19.268216
21.016700	0.1	19.262673
21.018367	0.1	19.257845
21.020033	0.1	19.252659
21.021700	0.1	19.245506
21.023367	0.1	19.236864
21.025033	0.1	19.228579
21.026700	0.1	19.222082
21.028367	0.1	19.217850
21.030033	0.1	19.216658
21.031700	0.1	19.218863
21.033367	0.1	19.223334
21.035033	0.1	19.228102
21.036700	0.1	19.231440
21.038367	0.1	19.232632
21.040033	0.1	19.230725
21.041700	0.1	19.225479
21.043367	0.1	19.217850
21.045033	0.1	19.209803
21.046700	0.1	19.203128
21.048367	0.1	19.198240
21.050033	0.1	19.194843
21.051700	0.1	19.192399
21.053367	0.1	19.190968
21.055033	0.1	19.191803
21.056700	0.1	19.195975
21.058367	0.1	19.202412
21.060033	0.1	19.207896
21.061700	0.1	19.210161
21.063367	0.1	19.209923
21.065033	0.1	19.209684
21.066700	0.1	19.211949
21.068367	0.1	19.217612
21.070033	0.1	19.225777
21.071700	0.1	19.234778
21.073367	0.1	19.243003
21.075033	0.1	19.249500
21.076700	0.1	19.254507
21.078367	0.1	19.259394
21.080033	0.1	19.265593
21.081700	0.1	19.273759
21.083367	0.1	19.282819
21.085033	0.1	19.290746
21.086700	0.1	19.296230
21.088367	0.1	19.299687
21.090033	0.1	19.303383
21.091700	0.1	19.309880
21.093367	0.1	19.320251
21.095033	0.1	19.333245
21.096700	0.1	19.346715
21.098367	0.1	19.359351
21.100033	0.1	19.371213
21.101700	0.1	19.383670
21.103367	0.1	19.398035
21.105033	0.1	19.414068
21.106700	0.1	19.430460
21.108367	0.1	19.446195
21.110033	0.1	19.460918
21.111700	0.1	19.473733
21.113367	0.1	19.483389
21.115033	0.1	19.489468
21.116700	0.1	19.492925
21.118367	0.1	19.496084
21.120033	0.1	19.500912
21.121700	0.1	19.508899
21.123367	0.1	19.520045
21.125033	0.1	19.532622
21.126700	0.1	19.544424
21.128367	0.1	19.554795
21.130033	0.1	19.563855
21.131700	0.1	19.571246
21.133367	0.1	19.576312
21.135033	0.1	19.578935
21.136700	0.1	19.579471
21.138367	0.1	19.578935
21.140033	0.1	19.577504
21.141700	0.1	19.574822
21.143367	0.1	19.570531
21.145033	0.1	19.564630
21.146700	0.1	19.556822
21.148367	0.1	19.546748
21.150033	0.1	19.535185
21.151700	0.1	19.523503
21.153367	0.1	19.512535
21.155033	0.1	19.501806
21.156700	0.1	19.490243
21.158367	0.1	19.477071
21.160033	0.1	19.462050
21.161700	0.1	19.445897
21.163367	0.1	19.429804
21.165033	0.1	19.414307
21.166700	0.1	19.399048
21.168367	0.1	19.382836
21.170033	0.1	19.365133
21.171700	0.1	19.346060
21.173367	0.1	19.325913
21.175033	0.1	19.305350
21.176700	0.1	19.285263
21.178367	0.1	19.265593
21.180033	0.1	19.245387
21.181700	0.1	19.224287
21.183367	0.1	19.203128
21.185033	0.1	19.182743
21.186700	0.1	19.163014
21.188367	0.1	19.143225
21.190033	0.1	19.123913
21.191700	0.1	19.105734
21.193367	0.1	19.088210
21.195033	0.1	19.070150
21.196700	0.1	19.051195
21.198367	0.1	19.032122
21.200033	0.1	19.014062
21.201700	0.1	18.997909
21.203367	0.1	18.983246
21.205033	0.1	18.969418
21.206700	0.1	18.956424
21.208367	0.1	18.944920
21.210033	0.1	18.935145
21.211700	0.1	18.926502
21.213367	0.1	18.917979
21.215033	0.1	18.908859
21.216700	0.1	18.899025
21.218367	0.1	18.888475
21.220033	0.1	18.877031
21.221700	0.1	18.864871
21.223367	0.1	18.853129
21.225033	0.1	18.843414
21.226700	0.1	18.836619
21.228367	0.1	18.831850
21.230033	0.1	18.827737
21.231700	0.1	18.822671
21.233367	0.1	18.815459
21.235033	0.1	18.806518
21.236700	0.1	18.797876
21.238367	0.1	18.791379
21.240033	0.1	18.786968
21.241700	0.1	18.782557
21.243367	0.1	18.776179
21.245033	0.1	18.768252
21.246700	0.1	18.760801
21.248367	0.1	18.755079
21.250033	0.1	18.749775
21.251700	0.1	18.742384
21.253367	0.1	18.732132
21.255033	0.1	18.720270
21.256700	0.1	18.708171
21.258367	0.1	18.696309
21.260033	0.1	18.685342
21.261700	0.1	18.675746
21.263367	0.1	18.667520
21.265033	0.1	18.659474
21.266700	0.1	18.649758
21.268367	0.1	18.638016
21.270033	0.1	18.625976
21.271700	0.1	18.615068
21.273367	0.1	18.605412
21.275033	0.1	18.596233
21.276700	0.1	18.586696
21.278367	0.1	18.576683
21.280033	0.1	18.566013
21.281700	0.1	18.553795
21.283367	0.1	18.540324
21.285033	0.1	18.527032
21.286700	0.1	18.515230
21.288367	0.1	18.504501
21.290033	0.1	18.492879
21.291700	0.1	18.479289
21.293367	0.1	18.464268
21.295033	0.1	18.448592
21.296700	0.1	18.433036
21.298367	0.1	18.418671
21.300033	0.1	18.405737
21.301700	0.1	18.392385
21.303367	0.1	18.376113
21.305033	0.1	18.357099
21.306700	0.1	18.337906
21.308367	0.1	18.321038
21.310033	0.1	18.306793
21.311700	0.1	18.293620
21.313367	0.1	18.279613
21.315033	0.1	18.263878
21.316700	0.1	18.247188
21.318367	0.1	18.231512
21.320033	0.1	18.218459
21.321700	0.1	18.207968
21.323367	0.1	18.198730
21.325033	0.1	18.188776
21.326700	0.1	18.176438
21.328367	0.1	18.161536
21.330033	0.1	18.145622
21.331700	0.1	18.130721
21.333367	0.1	18.117250
21.335033	0.1	18.104256
21.336700	0.1	18.091024
21.338367	0.1	18.077673
21.340033	0.1	18.065275
21.341700	0.1	18.055082
21.343367	0.1	18.047513
21.345033	0.1	18.041254
21.346700	0.1	18.034102
21.348367	0.1	18.024446
21.350033	0.1	18.012227
21.351700	0.1	17.998339
21.353367	0.1	17.983855
21.355033	0.1	17.969550
21.356700	0.1	17.956318
21.358367	0.1	17.944933
21.360033	0.1	17.935933
21.361700	0.1	17.928959
21.363367	0.1	17.922879
21.365033	0.1	17.916204
21.366700	0.1	17.908634
21.368367	0.1	17.901600
21.370033	0.1	17.895521
21.371700	0.1	17.889620
21.373367	0.1	17.883361
21.375033	0.1	17.876626
21.376700	0.1	17.870010
21.378367	0.1	17.864288
21.380033	0.1	17.859162
21.381700	0.1	17.852725
21.383367	0.1	17.843903
21.385033	0.1	17.834128
21.386700	0.1	17.825724
21.388367	0.1	17.819823
21.390033	0.1	17.816187
21.391700	0.1	17.813505
21.393367	0.1	17.810584
21.395033	0.1	17.806710
21.396700	0.1	17.802359
21.398367	0.1	17.797769
21.400033	0.1	17.792882
21.401700	0.1	17.787994
21.403367	0.1	17.784239
21.405033	0.1	17.782034
21.406700	0.1	17.780067
21.408367	0.1	17.776610
21.410033	0.1	17.770470
21.411700	0.1	17.762126
21.413367	0.1	17.753483
21.415033	0.1	17.746748
21.416700	0.1	17.742575
21.418367	0.1	17.739178
21.420033	0.1	17.734290
21.421700	0.1	17.726780
21.423367	0.1	17.716588
21.425033	0.1	17.704607
21.426700	0.1	17.692209
21.428367	0.1	17.680527
21.430033	0.1	17.670096
21.431700	0.1	17.660380
21.433367	0.1	17.650367
21.435033	0.1	17.639340
21.436700	0.1	17.626883
21.438367	0.1	17.612935
21.440033	0.1	17.598392
21.441700	0.1	17.583610
21.443367	0.1	17.568172
21.445033	0.1	17.551840
21.446700	0.1	17.535211
21.448367	0.1	17.518700
21.450033	0.1	17.502428
21.451700	0.1	17.486216
21.453367	0.1	17.469884
21.455033	0.1	17.452718
21.456700	0.1	17.433883
21.458367	0.1	17.412783
21.460033	0.1	17.390073
21.461700	0.1	17.367364
21.463367	0.1	17.346383
21.465033	0.1	17.327548
21.466700	0.1	17.309428
21.468367	0.1	17.289699
21.470033	0.1	17.266871
21.471700	0.1	17.241896
21.473367	0.1	17.216981
21.475033	0.1	17.193140
21.476700	0.1	17.169953
21.478367	0.1	17.147602
21.480033	0.1	17.125965
21.481700	0.1	17.104150
21.483367	0.1	17.081321
21.485033	0.1	17.058135
21.486700	0.1	17.035366
21.488367	0.1	17.012478
21.490033	0.1	16.988159
21.491700	0.1	16.961695
21.493367	0.1	16.933204
21.495033	0.1	16.903997
21.496700	0.1	16.875864
21.498367	0.1	16.849757
21.500033	0.1	16.825141
21.501700	0.1	16.801001
21.503367	0.1	16.777218
21.505033	0.1	16.754747
21.506700	0.1	16.733826
21.508367	0.1	16.713441
21.510033	0.1	16.693057
21.511700	0.1	16.672970
21.513367	0.1	16.653420
21.515033	0.1	16.633869
21.516700	0.1	16.613246
21.518367	0.1	16.590835
21.520033	0.1	16.567589
21.521700	0.1	16.545297
21.523367	0.1	16.525210
21.525033	0.1	16.507448
21.526700	0.1	16.490997
21.528367	0.1	16.474665
21.530033	0.1	16.458155
21.531700	0.1	16.441704
21.533367	0.1	16.425968
21.535033	0.1	16.411425
21.536700	0.1	16.397418
21.538367	0.1	16.382516
21.540033	0.1	16.366602
21.541700	0.1	16.350509
21.543367	0.1	16.334654
21.545033	0.1	16.319157
21.546700	0.1	16.303779
21.548367	0.1	16.288401
21.550033	0.1	16.273500
21.551700	0.1	16.260327
21.553367	0.1	16.249598
21.555033	0.1	16.240181
21.556700	0.1	16.230227
21.558367	0.1	16.219319
21.560033	0.1	16.207934
21.561700	0.1	16.195835
21.563367	0.1	16.181887
21.565033	0.1	16.165555
21.566700	0.1	16.148270
21.568367	0.1	16.132356
21.570033	0.1	16.119064
21.571700	0.1	16.108275
21.573367	0.1	16.099275
21.575033	0.1	16.091169
21.576700	0.1	16.082407
21.578367	0.1	16.072274
21.580033	0.1	16.061665
21.581700	0.1	16.052187
21.583367	0.1	16.044677
21.585033	0.1	16.038002
21.586700	0.1	16.030193
21.588367	0.1	16.019703
21.590033	0.1	16.006828
21.591700	0.1	15.993596
21.593367	0.1	15.982033
21.595033	0.1	15.972436
21.596700	0.1	15.963853
21.598367	0.1	15.955449
21.600033	0.1	15.947641
21.601700	0.1	15.941025
21.603367	0.1	15.935005
21.605033	0.1	15.928091
21.606700	0.1	15.919209
21.608367	0.1	15.908600
21.610033	0.1	15.896977
21.611700	0.1	15.885116
21.613367	0.1	15.874029
21.615033	0.1	15.864135
21.616700	0.1	15.855254
21.618367	0.1	15.847088
21.620033	0.1	15.839220
21.621700	0.1	15.830577
21.623367	0.1	15.820564
21.625033	0.1	15.810133
21.626700	0.1	15.801371
21.628367	0.1	15.795411
21.630033	0.1	15.791477
21.631700	0.1	15.787841
21.633367	0.1	15.783132
21.635033	0.1	15.776933
21.636700	0.1	15.769661
21.638367	0.1	15.761674
21.640033	0.1	15.753270
21.641700	0.1	15.744866
21.643367	0.1	15.737117
21.645033	0.1	15.730859
21.646700	0.1	15.726627
21.648367	0.1	15.723587
21.650033	0.1	15.720547
21.651700	0.1	15.716732
21.653367	0.1	15.711666
21.655033	0.1	15.706182
21.656700	0.1	15.701772
21.658367	0.1	15.699030
21.660033	0.1	15.697242
21.661700	0.1	15.694858
21.663367	0.1	15.691579
21.665033	0.1	15.688539
21.666700	0.1	15.687228
21.668367	0.1	15.688063
21.670033	0.1	15.690328
21.671700	0.1	15.693010
21.673367	0.1	15.695692
21.675033	0.1	15.699745
21.676700	0.1	15.706719
21.678367	0.1	15.717150
21.680033	0.1	15.729428
21.681700	0.1	15.740872
21.683367	0.1	15.749396
21.685033	0.1	15.755654
21.686700	0.1	15.761734
21.688367	0.1	15.768648
21.690033	0.1	15.775920
21.691700	0.1	15.782178
21.693367	0.1	15.786351
21.695033	0.1	15.788556
21.696700	0.1	15.790225
21.698367	0.1	15.793563
21.700033	0.1	15.800179
21.701700	0.1	15.810014
21.703367	0.1	15.821339
21.705033	0.1	15.832246
21.706700	0.1	15.841366
21.708367	0.1	15.848220
21.710033	0.1	15.853704
21.711700	0.1	15.859068
21.713367	0.1	15.864910
21.715033	0.1	15.870751
21.716700	0.1	15.875817
21.718367	0.1	15.879453
21.720033	0.1	15.881361
21.721700	0.1	15.881718
21.723367	0.1	15.880645
21.725033	0.1	15.878261
21.726700	0.1	15.874029
21.728367	0.1	15.867413
21.730033	0.1	15.858055
21.731700	0.1	15.846373
21.733367	0.1	15.833558
21.735033	0.1	15.820504
21.736700	0.1	15.806676
21.738367	0.1	15.790702
21.740033	0.1	15.771509
21.741700	0.1	15.749455
21.743367	0.1	15.725435
21.745033	0.1	15.699030
21.746700	0.1	15.668751
21.748367	0.1	15.634061
21.750033	0.1	15.596271
21.751700	0.1	15.556873
21.753367	0.1	15.516640
21.755033	0.1	15.476109
21.756700	0.1	15.435339
21.758367	0.1	15.393735
21.760033	0.1	15.350641
21.761700	0.1	15.306414
21.763367	0.1	15.261353
21.765033	0.1	15.215398
21.766700	0.1	15.168966
21.768367	0.1	15.123309
21.770033	0.1	15.079916
21.771700	0.1	15.038551
21.773367	0.1	14.996887
21.775033	0.1	14.952541
21.776700	0.1	14.905632
21.778367	0.1	14.858306
21.780033	0.1	14.812709
21.781700	0.1	14.769138
21.783367	0.1	14.725924
21.785033	0.1	14.681221
21.786700	0.1	14.634789
21.788367	0.1	14.588297
21.790033	0.1	14.544130
21.791700	0.1	14.504314
21.793367	0.1	14.469028
21.795033	0.1	14.436186
21.796700	0.1	14.403165
21.798367	0.1	14.368475
21.800033	0.1	14.333309
21.801700	0.1	14.299751
21.803367	0.1	14.269055
21.805033	0.1	14.240206
21.806700	0.1	14.211477
21.808367	0.1	14.182390
21.810033	0.1	14.154673
21.811700	0.1	14.130176
21.813367	0.1	14.108778
21.815033	0.1	14.088989
21.816700	0.1	14.069677
21.818367	0.1	14.050723
21.820033	0.1	14.032722
21.821700	0.1	14.016093
21.823367	0.1	14.000476
21.825033	0.1	13.984800
21.826700	0.1	13.968051
21.828367	0.1	13.949931
21.830033	0.1	13.931394
21.831700	0.1	13.914467
21.833367	0.1	13.900400
21.835033	0.1	13.888241
21.836700	0.1	13.876201
21.838367	0.1	13.863326
21.840033	0.1	13.850213
21.841700	0.1	13.838113
21.843367	0.1	13.827086
21.845033	0.1	13.816596
21.846700	0.1	13.806404
21.848367	0.1	13.796807
21.850033	0.1	13.788045
21.851700	0.1	13.780058
21.853367	0.1	13.772727
21.855033	0.1	13.765872
21.856700	0.1	13.759375
21.858367	0.1	13.752938
21.860033	0.1	13.746203
21.861700	0.1	13.738752
21.863367	0.1	13.730884
21.865033	0.1	13.723732
21.866700	0.1	13.717831
21.868367	0.1	13.712467
21.870033	0.1	13.706685
21.871700	0.1	13.699950
21.873367	0.1	13.692737
21.875033	0.1	13.686181
21.876700	0.1	13.680757
21.878367	0.1	13.675512
21.880033	0.1	13.669611
21.881700	0.1	13.662816
21.883367	0.1	13.655425
21.885033	0.1	13.647796
21.886700	0.1	13.640166
21.888367	0.1	13.632716
21.890033	0.1	13.626278
21.891700	0.1	13.621629
21.893367	0.1	13.618649
21.895033	0.1	13.616324
21.896700	0.1	13.612867
21.898367	0.1	13.606966
21.900033	0.1	13.598681
21.901700	0.1	13.589502
21.903367	0.1	13.581336
21.905033	0.1	13.575495
21.906700	0.1	13.572098
21.908367	0.1	13.569713
21.910033	0.1	13.566614
21.911700	0.1	13.561607
21.913367	0.1	13.554633
21.915033	0.1	13.546289
21.916700	0.1	13.537467
21.918367	0.1	13.528169
21.920033	0.1	13.518573
21.921700	0.1	13.509036
21.923367	0.1	13.499916
21.925033	0.1	13.491095
21.926700	0.1	13.482869
21.928367	0.1	13.476015
21.930033	0.1	13.470114
21.931700	0.1	13.464094
21.933367	0.1	13.458014
21.935033	0.1	13.452233
21.936700	0.1	13.446749
21.938367	0.1	13.440848
21.940033	0.1	13.434411
21.941700	0.1	13.428093
21.943367	0.1	13.422430
21.945033	0.1	13.416887
21.946700	0.1	13.410748
21.948367	0.1	13.403715
21.950033	0.1	13.396324
21.951700	0.1	13.389290
21.953367	0.1	13.382972
21.955033	0.1	13.377906
21.956700	0.1	13.373972
21.958367	0.1	13.370455
21.960033	0.1	13.366044
21.961700	0.1	13.360740
21.963367	0.1	13.355375
21.965033	0.1	13.350190
21.966700	0.1	13.344706
21.968367	0.1	13.338149
21.970033	0.1	13.330937
21.971700	0.1	13.324619
21.973367	0.1	13.320685
21.975033	0.1	13.319314
21.976700	0.1	13.319434
21.978367	0.1	13.319195
21.980033	0.1	13.317109
21.981700	0.1	13.312639
21.983367	0.1	13.306261
21.985033	0.1	13.298989
21.986700	0.1	13.292373
21.988367	0.1	13.287128
21.990033	0.1	13.283134
21.991700	0.1	13.280035
21.993367	0.1	13.277889
21.995033	0.1	13.276518
21.996700	0.1	13.275386
21.998367	0.1	13.273657
22.000033	0.1	13.270021
22.001700	0.1	13.264180
22.003367	0.1	13.257445
22.005033	0.1	13.251723
22.006700	0.1	13.248444
22.008367	0.1	13.247670
22.010033	0.1	13.248623
22.011700	0.1	13.249577
22.013367	0.1	13.249338
22.015033	0.1	13.247908
22.016700	0.1	13.246477
22.018367	0.1	13.245881
22.020033	0.1	13.245703
22.021700	0.1	13.244809
22.023367	0.1	13.243497
22.025033	0.1	13.243438
22.026700	0.1	13.245881
22.028367	0.1	13.250173
22.030033	0.1	13.255061
22.031700	0.1	13.259650
22.033367	0.1	13.264359
22.035033	0.1	13.269544
22.036700	0.1	13.275028
22.038367	0.1	13.280452
22.040033	0.1	13.285161
22.041700	0.1	13.288797
22.043367	0.1	13.291419
22.045033	0.1	13.293327
22.046700	0.1	13.295472
22.048367	0.1	13.299168
22.050033	0.1	13.305248
22.051700	0.1	13.313950
22.053367	0.1	13.324679
22.055033	0.1	13.336182
22.056700	0.1	13.347090
22.058367	0.1	13.356984
22.060033	0.1	13.366342
22.061700	0.1	13.375939
22.063367	0.1	13.386608
22.065033	0.1	13.398767
22.066700	0.1	13.411761
22.068367	0.1	13.424159
22.070033	0.1	13.434769
22.071700	0.1	13.443352
22.073367	0.1	13.450564
22.075033	0.1	13.456941
22.076700	0.1	13.462246
22.078367	0.1	13.466717
22.080033	0.1	13.471068
22.081700	0.1	13.476611
22.083367	0.1	13.484181
22.085033	0.1	13.492525
22.086700	0.1	13.498963
22.088367	0.1	13.502181
22.090033	0.1	13.503254
22.091700	0.1	13.503731
22.093367	0.1	13.503195
22.095033	0.1	13.499976
22.096700	0.1	13.492823
22.098367	0.1	13.482810
22.100033	0.1	13.471962
22.101700	0.1	13.461829
22.103367	0.1	13.452590
22.105033	0.1	13.444007
22.106700	0.1	13.435126
22.108367	0.1	13.424874
22.110033	0.1	13.411642
22.111700	0.1	13.394655
22.113367	0.1	13.374985
22.115033	0.1	13.354660
22.116700	0.1	13.335050
22.118367	0.1	13.316096
22.120033	0.1	13.297439
22.121700	0.1	13.279141
22.123367	0.1	13.262213
22.125033	0.1	13.246477
22.126700	0.1	13.230265
22.128367	0.1	13.211668
22.130033	0.1	13.190568
22.131700	0.1	13.167680
22.133367	0.1	13.143659
22.135033	0.1	13.119281
22.136700	0.1	13.095558
22.138367	0.1	13.073147
22.140033	0.1	13.053239
22.141700	0.1	13.036669
22.143367	0.1	13.023020
22.145033	0.1	13.010741
22.146700	0.1	12.998224
22.148367	0.1	12.983740
22.150033	0.1	12.966932
22.151700	0.1	12.949348
22.153367	0.1	12.933374
22.155033	0.1	12.920321
22.156700	0.1	12.909830
22.158367	0.1	12.901009
22.160033	0.1	12.893380
22.161700	0.1	12.887181
22.163367	0.1	12.882472
22.165033	0.1	12.878598
22.166700	0.1	12.873948
22.168367	0.1	12.868226
22.170033	0.1	12.862862
22.171700	0.1	12.859584
22.173367	0.1	12.858153
22.175033	0.1	12.857259
22.176700	0.1	12.855769
22.178367	0.1	12.853623
22.180033	0.1	12.850643
22.181700	0.1	12.846709
22.183367	0.1	12.842000
22.185033	0.1	12.837411
22.186700	0.1	12.833775
22.188367	0.1	12.831569
22.190033	0.1	12.831569
22.191700	0.1	12.833715
22.193367	0.1	12.837113
22.195033	0.1	12.840272
22.196700	0.1	12.842954
22.198367	0.1	12.845934
22.200033	0.1	12.850047
22.201700	0.1	12.855173
22.203367	0.1	12.860835
22.205033	0.1	12.866915
22.206700	0.1	12.873531
22.208367	0.1	12.880445
22.210033	0.1	12.887181
22.211700	0.1	12.892903
22.213367	0.1	12.897313
22.215033	0.1	12.900711
22.216700	0.1	12.903810
22.218367	0.1	12.906612
22.220033	0.1	12.908698
22.221700	0.1	12.910248
22.223367	0.1	12.912870
22.225033	0.1	12.918115
22.226700	0.1	12.925447
22.228367	0.1	12.932659
22.230033	0.1	12.937964
22.231700	0.1	12.940467
22.233367	0.1	12.940646
22.235033	0.1	12.939871
22.236700	0.1	12.939931
22.238367	0.1	12.941540
22.240033	0.1	12.944163
22.241700	0.1	12.946308
22.243367	0.1	12.946249
22.245033	0.1	12.943090
22.246700	0.1	12.937070
22.248367	0.1	12.929381
22.250033	0.1	12.922049
22.251700	0.1	12.917102
22.253367	0.1	12.915552
22.255033	0.1	12.916208
22.256700	0.1	12.916864
22.258367	0.1	12.916089
22.260033	0.1	12.913287
22.261700	0.1	12.908221
22.263367	0.1	12.900592
22.265033	0.1	12.890399
22.266700	0.1	12.878538
22.268367	0.1	12.866379
22.270033	0.1	12.855709
22.271700	0.1	12.847961
22.273367	0.1	12.843550
22.275033	0.1	12.841225
22.276700	0.1	12.838662
22.278367	0.1	12.833298
22.280033	0.1	12.824238
22.281700	0.1	12.812794
22.283367	0.1	12.801529
22.285033	0.1	12.791813
22.286700	0.1	12.783290
22.288367	0.1	12.775362
22.290033	0.1	12.767793
22.291700	0.1	12.760580
22.293367	0.1	12.752474
22.295033	0.1	12.741924
22.296700	0.1	12.728930
22.298367	0.1	12.715936
22.300033	0.1	12.706102
22.301700	0.1	12.700916
22.303367	0.1	12.700022
22.305033	0.1	12.701691
22.306700	0.1	12.703658
22.308367	0.1	12.704373
22.310033	0.1	12.703837
22.311700	0.1	12.702227
22.313367	0.1	12.699486
22.315033	0.1	12.696625
22.316700	0.1	12.695134
22.318367	0.1	12.695730
22.320033	0.1	12.698055
22.321700	0.1	12.701512
22.323367	0.1	12.706102
22.325033	0.1	12.711347
22.326700	0.1	12.715638
22.328367	0.1	12.717725
22.330033	0.1	12.718440
22.331700	0.1	12.720705
22.333367	0.1	12.726725
22.335033	0.1	12.735606
22.336700	0.1	12.744427
22.338367	0.1	12.750805
22.340033	0.1	12.755037
22.341700	0.1	12.759209
22.343367	0.1	12.765528
22.345033	0.1	12.774409
22.346700	0.1	12.784661
22.348367	0.1	12.794674
22.350033	0.1	12.803734
22.351700	0.1	12.811662
22.353367	0.1	12.818635
22.355033	0.1	12.825490
22.356700	0.1	12.833358
22.358367	0.1	12.842060
22.360033	0.1	12.850941
22.361700	0.1	12.860180
22.363367	0.1	12.869776
22.365033	0.1	12.879074
22.366700	0.1	12.887538
22.368367	0.1	12.896419
22.370033	0.1	12.907625
22.371700	0.1	12.921394
22.373367	0.1	12.935699
22.375033	0.1	12.948454
22.376700	0.1	12.959004
22.378367	0.1	12.967826
22.380033	0.1	12.976528
22.381700	0.1	12.986601
22.383367	0.1	12.998045
22.385033	0.1	13.009609
22.386700	0.1	13.020635
22.388367	0.1	13.031126
22.390033	0.1	13.041497
22.391700	0.1	13.051511
22.393367	0.1	13.061465
22.395033	0.1	13.071657
22.396700	0.1	13.082207
22.398367	0.1	13.093413
22.400033	0.1	13.105274
22.401700	0.1	13.116420
22.403367	0.1	13.125420
22.405033	0.1	13.132871
22.406700	0.1	13.141335
22.408367	0.1	13.152660
22.410033	0.1	13.166488
22.411700	0.1	13.181091
22.413367	0.1	13.195873
22.415033	0.1	13.211251
22.416700	0.1	13.227523
22.418367	0.1	13.244093
22.420033	0.1	13.259948
22.421700	0.1	13.274730
22.423367	0.1	13.289154
22.425033	0.1	13.303579
22.426700	0.1	13.318361
22.428367	0.1	13.335050
22.430033	0.1	13.355256
22.431700	0.1	13.379038
22.433367	0.1	13.405026
22.435033	0.1	13.431908
22.436700	0.1	13.459206
22.438367	0.1	13.487042
22.440033	0.1	13.516010
22.441700	0.1	13.546170
22.443367	0.1	13.576747
22.445033	0.1	13.607741
22.446700	0.1	13.640703
22.448367	0.1	13.677181
22.450033	0.1	13.717116
22.451700	0.1	13.758958
22.453367	0.1	13.801874
22.455033	0.1	13.845862
22.456700	0.1	13.891757
22.458367	0.1	13.940395
22.460033	0.1	13.992906
22.461700	0.1	14.050127
22.463367	0.1	14.112533
22.465033	0.1	14.180125
22.466700	0.1	14.251948
22.468367	0.1	14.326871
22.470033	0.1	14.404894
22.471700	0.1	14.486850
22.473367	0.1	14.571846
22.475033	0.1	14.657617
22.476700	0.1	14.743508
22.478367	0.1	14.831246
22.480033	0.1	14.923037
22.481700	0.1	15.019656
22.483367	0.1	15.120746
22.485033	0.1	15.225888
22.486700	0.1	15.335620
22.488367	0.1	15.450240
22.490033	0.1	15.569390
22.491700	0.1	15.693487
22.493367	0.1	15.823961
22.495033	0.1	15.962363
22.496700	0.1	16.109348
22.498367	0.1	16.264678
22.500033	0.1	16.428054
22.501700	0.1	16.599358
22.503367	0.1	16.778589
22.505033	0.1	16.966046
22.506700	0.1	17.161966
22.508367	0.1	17.365337
22.510033	0.1	17.576040
22.511700	0.1	17.795623
22.513367	0.1	18.025995
22.515033	0.1	18.267275
22.516700	0.1	18.518807
22.518367	0.1	18.780352
22.520033	0.1	19.052387
22.521700	0.1	19.334854
22.523367	0.1	19.626559
22.525033	0.1	19.926788
22.526700	0.1	20.236315
22.528367	0.1	20.556511
22.530033	0.1	20.887913
22.531700	0.1	21.229924
22.533367	0.1	21.582068
22.535033	0.1	21.943809
22.536700	0.1	22.313835
22.538367	0.1	22.689940
22.540033	0.1	23.069562
22.541700	0.1	23.450495
22.543367	0.1	23.831429
22.545033	0.1	24.212123
22.546700	0.1	24.592520
22.548367	0.1	24.971546
22.550033	0.1	25.346757
22.551700	0.1	25.714816
22.553367	0.1	26.072802
22.555033	0.1	26.418091
22.556700	0.1	26.748182
22.558367	0.1	27.060928
22.560033	0.1	27.354123
22.561700	0.1	27.626039
22.563367	0.1	27.875544
22.565033	0.1	28.102161
22.566700	0.1	28.305055
22.568367	0.1	28.482975
22.570033	0.1	28.634133
22.571700	0.1	28.756561
22.573367	0.1	28.848292
22.575033	0.1	28.907837
22.576700	0.1	28.934421
22.578367	0.1	28.927984
22.580033	0.1	28.889419
22.581700	0.1	28.820338
22.583367	0.1	28.721394
22.585033	0.1	28.592409
22.586700	0.1	28.433861
22.588367	0.1	28.247000
22.590033	0.1	28.033020
22.591700	0.1	27.792336
22.593367	0.1	27.525009
22.595033	0.1	27.231397
22.596700	0.1	26.913346
22.598367	0.1	26.573898
22.600033	0.1	26.216330
22.601700	0.1	25.843443
22.603367	0.1	25.456907
22.605033	0.1	25.057973
22.606700	0.1	24.648310
22.608367	0.1	24.230303
22.610033	0.1	23.806633
22.611700	0.1	23.379864
22.613367	0.1	22.951485
22.615033	0.1	22.521676
22.616700	0.1	22.090317
22.618367	0.1	21.658541
22.620033	0.1	21.229030
22.621700	0.1	20.804108
22.623367	0.1	20.385326
22.625033	0.1	19.973577
22.626700	0.1	19.570113
22.628367	0.1	19.176127
22.630033	0.1	18.792452
22.631700	0.1	18.419624
22.633367	0.1	18.058838
22.635033	0.1	17.711819
22.636700	0.1	17.379523
22.638367	0.1	17.060937
22.640033	0.1	16.754449
22.641700	0.1	16.459406
22.643367	0.1	16.177238
22.645033	0.1	15.909554
22.646700	0.1	15.656234
22.648367	0.1	15.415848
22.650033	0.1	15.186847
22.651700	0.1	14.969171
22.653367	0.1	14.764310
22.655033	0.1	14.573575
22.656700	0.1	14.396966
22.658367	0.1	14.233471
22.660033	0.1	14.082313
22.661700	0.1	13.942898
22.663367	0.1	13.814510
22.665033	0.1	13.696433
22.666700	0.1	13.587237
22.668367	0.1	13.485611
22.670033	0.1	13.390661
22.671700	0.1	13.303459
22.673367	0.1	13.226152
22.675033	0.1	13.159931
22.676700	0.1	13.103963
22.678367	0.1	13.055981
22.680033	0.1	13.014496
22.681700	0.1	12.978853
22.683367	0.1	12.947620
22.685033	0.1	12.919606
22.686700	0.1	12.894274
22.688367	0.1	12.872399
22.690033	0.1	12.854756
22.691700	0.1	12.842179
22.693367	0.1	12.834907
22.695033	0.1	12.832702
22.696700	0.1	12.834967
22.698367	0.1	12.840987
22.700033	0.1	12.849868
22.701700	0.1	12.860895
22.703367	0.1	12.873770
22.705033	0.1	12.888373
22.706700	0.1	12.904645
22.708367	0.1	12.923182
22.710033	0.1	12.945176
22.711700	0.1	12.970866
22.713367	0.1	12.998939
22.715033	0.1	13.027430
22.716700	0.1	13.054908
22.718367	0.1	13.080836
22.720033	0.1	13.105393
22.721700	0.1	13.129533
22.723367	0.1	13.154090
22.725033	0.1	13.179601
22.726700	0.1	13.205589
22.728367	0.1	13.231695
22.730033	0.1	13.257445
22.731700	0.1	13.282419
22.733367	0.1	13.305844
22.735033	0.1	13.327123
22.736700	0.1	13.345660
22.738367	0.1	13.360918
22.740033	0.1	13.371588
22.741700	0.1	13.377190
22.743367	0.1	13.379157
22.745033	0.1	13.379992
22.746700	0.1	13.381065
22.748367	0.1	13.381303
22.750033	0.1	13.379336
22.751700	0.1	13.373853
22.753367	0.1	13.363541
22.755033	0.1	13.347627
22.756700	0.1	13.326705
22.758367	0.1	13.301910
22.760033	0.1	13.274909
22.761700	0.1	13.247014
22.763367	0.1	13.218344
22.765033	0.1	13.188780
22.766700	0.1	13.158382
22.768367	0.1	13.126851
22.770033	0.1	13.093353
22.771700	0.1	13.056696
22.773367	0.1	13.016403
22.775033	0.1	12.972594
22.776700	0.1	12.925864
22.778367	0.1	12.877465
22.780033	0.1	12.829364
22.781700	0.1	12.782932
22.783367	0.1	12.738109
22.785033	0.1	12.692810
22.786700	0.1	12.644769
22.788367	0.1	12.593747
22.790033	0.1	12.540520
22.791700	0.1	12.486399
22.793367	0.1	12.432397
22.795033	0.1	12.379528
22.796700	0.1	12.328804
22.798367	0.1	12.280942
22.800033	0.1	12.235821
22.801700	0.1	12.193442
22.803367	0.1	12.153686
22.805033	0.1	12.116373
22.806700	0.1	12.080074
22.808367	0.1	12.042464
22.810033	0.1	12.002588
22.811700	0.1	11.962534
22.813367	0.1	11.924804
22.815033	0.1	11.890233
22.816700	0.1	11.858345
22.818367	0.1	11.828364
22.820033	0.1	11.799515
22.821700	0.1	11.771441
22.823367	0.1	11.744083
22.825033	0.1	11.717916
22.826700	0.1	11.693836
22.828367	0.1	11.672140
22.830033	0.1	11.651993
22.831700	0.1	11.632741
22.833367	0.1	11.614681
22.835033	0.1	11.597813
22.836700	0.1	11.581541
22.838367	0.1	11.566163
22.840033	0.1	11.552692
22.841700	0.1	11.541248
22.843367	0.1	11.530877
22.845033	0.1	11.520386
22.846700	0.1	11.509121
22.848367	0.1	11.496783
22.850033	0.1	11.483849
22.851700	0.1	11.471093
22.853367	0.1	11.458994
22.855033	0.1	11.447848
22.856700	0.1	11.437774
22.858367	0.1	11.429072
22.860033	0.1	11.422396
22.861700	0.1	11.417747
22.863367	0.1	11.413813
22.865033	0.1	11.409105
22.866700	0.1	11.402846
22.868367	0.1	11.395694
22.870033	0.1	11.388899
22.871700	0.1	11.382998
22.873367	0.1	11.377931
22.875033	0.1	11.373819
22.876700	0.1	11.370600
22.878367	0.1	11.368156
22.880033	0.1	11.366428
22.881700	0.1	11.364818
22.883367	0.1	11.362673
22.885033	0.1	11.360288
22.886700	0.1	11.358679
22.888367	0.1	11.357964
22.890033	0.1	11.357427
22.891700	0.1	11.356116
22.893367	0.1	11.353255
22.895033	0.1	11.348725
22.896700	0.1	11.343718
22.898367	0.1	11.340142
22.900033	0.1	11.339606
22.901700	0.1	11.342407
22.903367	0.1	11.346281
22.905033	0.1	11.348367
22.906700	0.1	11.347473
22.908367	0.1	11.344135
22.910033	0.1	11.339665
22.911700	0.1	11.335672
22.913367	0.1	11.333407
22.915033	0.1	11.333466
22.916700	0.1	11.336029
22.918367	0.1	11.339904
22.920033	0.1	11.343778
22.921700	0.1	11.347235
22.923367	0.1	11.350573
22.925033	0.1	11.353851
22.926700	0.1	11.356533
22.928367	0.1	11.358321
22.930033	0.1	11.359513
22.931700	0.1	11.360586
22.933367	0.1	11.362136
22.935033	0.1	11.364818
22.936700	0.1	11.369408
22.938367	0.1	11.375249
22.940033	0.1	11.380435
22.941700	0.1	11.383117
22.943367	0.1	11.382998
22.945033	0.1	11.381150
22.946700	0.1	11.379421
22.948367	0.1	11.379362
22.950033	0.1	11.381090
22.951700	0.1	11.384369
22.953367	0.1	11.389912
22.955033	0.1	11.398078
22.956700	0.1	11.408151
22.958367	0.1	11.418462
22.960033	0.1	11.427642
22.961700	0.1	11.435390
22.963367	0.1	11.442960
22.965033	0.1	11.451185
22.966700	0.1	11.459411
22.968367	0.1	11.466385
22.970033	0.1	11.472047
22.971700	0.1	11.477531
22.973367	0.1	11.483551
22.975033	0.1	11.490167
22.976700	0.1	11.497200
22.978367	0.1	11.505366
22.980033	0.1	11.515022
22.981700	0.1	11.525095
22.983367	0.1	11.533976
22.985033	0.1	11.541963
22.986700	0.1	11.550248
22.988367	0.1	11.559606
22.990033	0.1	11.569977
22.991700	0.1	11.581243
22.993367	0.1	11.593402
22.995033	0.1	11.606694
22.996700	0.1	11.620820
22.998367	0.1	11.635066
23.000033	0.1	11.649669
23.001700	0.1	11.665762
23.003367	0.1	11.684061
23.005033	0.1	11.703850
23.006700	0.1	11.723996
23.008367	0.1	11.743665
23.010033	0.1	11.762858
23.011700	0.1	11.782051
23.013367	0.1	11.801899
23.015033	0.1	11.823118
23.016700	0.1	11.845649
23.018367	0.1	11.868895
23.020033	0.1	11.892439
23.021700	0.1	11.915327
23.023367	0.1	11.936606
23.025033	0.1	11.955977
23.026700	0.1	11.973859
23.028367	0.1	11.990607
23.030033	0.1	12.005926
23.031700	0.1	12.020231
23.033367	0.1	12.034655
23.035033	0.1	12.050391
23.036700	0.1	12.067796
23.038367	0.1	12.086094
23.040033	0.1	12.103439
23.041700	0.1	12.118221
23.043367	0.1	12.130202
23.045033	0.1	12.140156
23.046700	0.1	12.149096
23.048367	0.1	12.157799
23.050033	0.1	12.166560
23.051700	0.1	12.175322
23.053367	0.1	12.183250
23.055033	0.1	12.189031
23.056700	0.1	12.191177
23.058367	0.1	12.189806
23.060033	0.1	12.186707
23.061700	0.1	12.183429
23.063367	0.1	12.179912
23.065033	0.1	12.175501
23.066700	0.1	12.169541
23.068367	0.1	12.162030
23.070033	0.1	12.153030
23.071700	0.1	12.142599
23.073367	0.1	12.130619
23.075033	0.1	12.117744
23.076700	0.1	12.104810
23.078367	0.1	12.092531
23.080033	0.1	12.080551
23.081700	0.1	12.068153
23.083367	0.1	12.055457
23.085033	0.1	12.043060
23.086700	0.1	12.030662
23.088367	0.1	12.017489
23.090033	0.1	12.003780
23.091700	0.1	11.990667
23.093367	0.1	11.978031
23.095033	0.1	11.963785
23.096700	0.1	11.946738
23.098367	0.1	11.928201
23.100033	0.1	11.910916
23.101700	0.1	11.896313
23.103367	0.1	11.883796
23.105033	0.1	11.871696
23.106700	0.1	11.858762
23.108367	0.1	11.845411
23.110033	0.1	11.833192
23.111700	0.1	11.823178
23.113367	0.1	11.815072
23.115033	0.1	11.807383
23.116700	0.1	11.798263
23.118367	0.1	11.787058
23.120033	0.1	11.774362
23.121700	0.1	11.760891
23.123367	0.1	11.746646
23.125033	0.1	11.731804
23.126700	0.1	11.717737
23.128367	0.1	11.706532
23.130033	0.1	11.698902
23.131700	0.1	11.693240
23.133367	0.1	11.687697
23.135033	0.1	11.681557
23.136700	0.1	11.674882
23.138367	0.1	11.667431
23.140033	0.1	11.658014
23.141700	0.1	11.645258
23.143367	0.1	11.629284
23.145033	0.1	11.612058
23.146700	0.1	11.596263
23.148367	0.1	11.583627
23.150033	0.1	11.573315
23.151700	0.1	11.563302
23.153367	0.1	11.551500
23.155033	0.1	11.537672
23.156700	0.1	11.523367
23.158367	0.1	11.510313
23.160033	0.1	11.498690
23.161700	0.1	11.487246
23.163367	0.1	11.474789
23.165033	0.1	11.461080
23.166700	0.1	11.446238
23.168367	0.1	11.430264
23.170033	0.1	11.413635
23.171700	0.1	11.397839
23.173367	0.1	11.383177
23.175033	0.1	11.368931
23.176700	0.1	11.354864
23.178367	0.1	11.341155
23.180033	0.1	11.327923
23.181700	0.1	11.314870
23.183367	0.1	11.302114
23.185033	0.1	11.289836
23.186700	0.1	11.278332
23.188367	0.1	11.268020
23.190033	0.1	11.258364
23.191700	0.1	11.247934
23.193367	0.1	11.235834
23.195033	0.1	11.222304
23.196700	0.1	11.208237
23.198367	0.1	11.194409
23.200033	0.1	11.181355
23.201700	0.1	11.169375
23.203367	0.1	11.157931
23.205033	0.1	11.146308
23.206700	0.1	11.134089
23.208367	0.1	11.121572
23.210033	0.1	11.109353
23.211700	0.1	11.098684
23.213367	0.1	11.090697
23.215033	0.1	11.085153
23.216700	0.1	11.080623
23.218367	0.1	11.075557
23.220033	0.1	11.069656
23.221700	0.1	11.063159
23.223367	0.1	11.056007
23.225033	0.1	11.047662
23.226700	0.1	11.038066
23.228367	0.1	11.027933
23.230033	0.1	11.018813
23.231700	0.1	11.012138
23.233367	0.1	11.007727
23.235033	0.1	11.003853
23.236700	0.1	10.998786
23.238367	0.1	10.992587
23.240033	0.1	10.986567
23.241700	0.1	10.981024
23.243367	0.1	10.975779
23.245033	0.1	10.970712
23.246700	0.1	10.966480
23.248367	0.1	10.963500
23.250033	0.1	10.961235
23.251700	0.1	10.958255
23.253367	0.1	10.953367
23.255033	0.1	10.947169
23.256700	0.1	10.940850
23.258367	0.1	10.935307
23.260033	0.1	10.930896
23.261700	0.1	10.927499
23.263367	0.1	10.924578
23.265033	0.1	10.922135
23.266700	0.1	10.920406
23.268367	0.1	10.918976
23.270033	0.1	10.916532
23.271700	0.1	10.912359
23.273367	0.1	10.906637
23.275033	0.1	10.900796
23.276700	0.1	10.896207
23.278367	0.1	10.893286
23.280033	0.1	10.891438
23.281700	0.1	10.889292
23.283367	0.1	10.885835
23.285033	0.1	10.880888
23.286700	0.1	10.875345
23.288367	0.1	10.870517
23.290033	0.1	10.867775
23.291700	0.1	10.867596
23.293367	0.1	10.869265
23.295033	0.1	10.870994
23.296700	0.1	10.871709
23.298367	0.1	10.871113
23.300033	0.1	10.869504
23.301700	0.1	10.867477
23.303367	0.1	10.865570
23.305033	0.1	10.864199
23.306700	0.1	10.862888
23.308367	0.1	10.860563
23.310033	0.1	10.857106
23.311700	0.1	10.853351
23.313367	0.1	10.849953
23.315033	0.1	10.846735
23.316700	0.1	10.843814
23.318367	0.1	10.841847
23.320033	0.1	10.840953
23.321700	0.1	10.840238
23.323367	0.1	10.838390
23.325033	0.1	10.835052
23.326700	0.1	10.831059
23.328367	0.1	10.827840
23.330033	0.1	10.825992
23.331700	0.1	10.825515
23.333367	0.1	10.825933
23.335033	0.1	10.826886
23.336700	0.1	10.827900
23.338367	0.1	10.828198
23.340033	0.1	10.827244
23.341700	0.1	10.825158
23.343367	0.1	10.823072
23.345033	0.1	10.821820
23.346700	0.1	10.821403
23.348367	0.1	10.821224
23.350033	0.1	10.820747
23.351700	0.1	10.819734
23.353367	0.1	10.818065
23.355033	0.1	10.815740
23.356700	0.1	10.813475
23.358367	0.1	10.812343
23.360033	0.1	10.812939
23.361700	0.1	10.814667
23.363367	0.1	10.815979
23.365033	0.1	10.815263
23.366700	0.1	10.811926
23.368367	0.1	10.807098
23.370033	0.1	10.802746
23.371700	0.1	10.800303
23.373367	0.1	10.799170
23.375033	0.1	10.798038
23.376700	0.1	10.796369
23.378367	0.1	10.794759
23.380033	0.1	10.794163
23.381700	0.1	10.794461
23.383367	0.1	10.794223
23.385033	0.1	10.792077
23.386700	0.1	10.787905
23.388367	0.1	10.783077
23.390033	0.1	10.779203
23.391700	0.1	10.777176
23.393367	0.1	10.777116
23.395033	0.1	10.778309
23.396700	0.1	10.780097
23.398367	0.1	10.781944
23.400033	0.1	10.784627
23.401700	0.1	10.789037
23.403367	0.1	10.794461
23.405033	0.1	10.798574
23.406700	0.1	10.800183
23.408367	0.1	10.800005
23.410033	0.1	10.799349
23.411700	0.1	10.798217
23.413367	0.1	10.795773
23.415033	0.1	10.791720
23.416700	0.1	10.787607
23.418367	0.1	10.784746
23.420033	0.1	10.783256
23.421700	0.1	10.783017
23.423367	0.1	10.784031
23.425033	0.1	10.786355
23.426700	0.1	10.789812
23.428367	0.1	10.793865
23.430033	0.1	10.798217
23.431700	0.1	10.802389
23.433367	0.1	10.805906
23.435033	0.1	10.808767
23.436700	0.1	10.810793
23.438367	0.1	10.811091
23.440033	0.1	10.808945
23.441700	0.1	10.804833
23.443367	0.1	10.800005
23.445033	0.1	10.796250
23.446700	0.1	10.794998
23.448367	0.1	10.796071
23.450033	0.1	10.797740
23.451700	0.1	10.797740
23.453367	0.1	10.795117
23.455033	0.1	10.790468
23.456700	0.1	10.785342
23.458367	0.1	10.781050
23.460033	0.1	10.777534
23.461700	0.1	10.774434
23.463367	0.1	10.771394
23.465033	0.1	10.768831
23.466700	0.1	10.767401
23.468367	0.1	10.767043
23.470033	0.1	10.767282
23.471700	0.1	10.767520
23.473367	0.1	10.767043
23.475033	0.1	10.766030
23.476700	0.1	10.765792
23.478367	0.1	10.767103
23.480033	0.1	10.768951
23.481700	0.1	10.769427
23.483367	0.1	10.767222
23.485033	0.1	10.762811
23.486700	0.1	10.757864
23.488367	0.1	10.753871
23.490033	0.1	10.750771
23.491700	0.1	10.747493
23.493367	0.1	10.743738
23.495033	0.1	10.740102
23.496700	0.1	10.736824
23.498367	0.1	10.733367
23.500033	0.1	10.729194
23.501700	0.1	10.724366
23.503367	0.1	10.719836
23.505033	0.1	10.716737
23.506700	0.1	10.715485
23.508367	0.1	10.716379
23.510033	0.1	10.719181
23.511700	0.1	10.722340
23.513367	0.1	10.724128
23.515033	0.1	10.724068
23.516700	0.1	10.723711
23.518367	0.1	10.724545
23.520033	0.1	10.726631
23.521700	0.1	10.728956
23.523367	0.1	10.730684
23.525033	0.1	10.731579
23.526700	0.1	10.732115
23.528367	0.1	10.733069
23.530033	0.1	10.734738
23.531700	0.1	10.736943
23.533367	0.1	10.739685
23.535033	0.1	10.743082
23.536700	0.1	10.747195
23.538367	0.1	10.752381
23.540033	0.1	10.758877
23.541700	0.1	10.766090
23.543367	0.1	10.772885
23.545033	0.1	10.778189
23.546700	0.1	10.782183
23.548367	0.1	10.786117
23.550033	0.1	10.791004
23.551700	0.1	10.796965
23.553367	0.1	10.803164
23.555033	0.1	10.809124
23.556700	0.1	10.815561
23.558367	0.1	10.823787
23.560033	0.1	10.834695
23.561700	0.1	10.848165
23.563367	0.1	10.863126
23.565033	0.1	10.878266
23.566700	0.1	10.892928
23.568367	0.1	10.907293
23.570033	0.1	10.921598
23.571700	0.1	10.936082
23.573367	0.1	10.951281
23.575033	0.1	10.968507
23.576700	0.1	10.988832
23.578367	0.1	11.012376
23.580033	0.1	11.037887
23.581700	0.1	11.063994
23.583367	0.1	11.089862
23.585033	0.1	11.115432
23.586700	0.1	11.140526
23.588367	0.1	11.165143
23.590033	0.1	11.189521
23.591700	0.1	11.214913
23.593367	0.1	11.243046
23.595033	0.1	11.274338
23.596700	0.1	11.307538
23.598367	0.1	11.341632
23.600033	0.1	11.377037
23.601700	0.1	11.415184
23.603367	0.1	11.457086
23.605033	0.1	11.503041
23.606700	0.1	11.552692
23.608367	0.1	11.605621
23.610033	0.1	11.660696
23.611700	0.1	11.716128
23.613367	0.1	11.771084
23.615033	0.1	11.826277
23.616700	0.1	11.882902
23.618367	0.1	11.941970
23.620033	0.1	12.003303
23.621700	0.1	12.066007
23.623367	0.1	12.129844
23.625033	0.1	12.194992
23.626700	0.1	12.261928
23.628367	0.1	12.331486
23.630033	0.1	12.405039
23.631700	0.1	12.483180
23.633367	0.1	12.565375
23.635033	0.1	12.650550
23.636700	0.1	12.737752
23.638367	0.1	12.826145
23.640033	0.1	12.916029
23.641700	0.1	13.007940
23.643367	0.1	13.102711
23.645033	0.1	13.201536
23.646700	0.1	13.304950
23.648367	0.1	13.411940
23.650033	0.1	13.521314
23.651700	0.1	13.633669
23.653367	0.1	13.750375
23.655033	0.1	13.872326
23.656700	0.1	13.999403
23.658367	0.1	14.130951
23.660033	0.1	14.266611
23.661700	0.1	14.407159
23.663367	0.1	14.553667
23.665033	0.1	14.707089
23.666700	0.1	14.867724
23.668367	0.1	15.034796
23.670033	0.1	15.206934
23.671700	0.1	15.382589
23.673367	0.1	15.560926
23.675033	0.1	15.742899
23.676700	0.1	15.931250
23.678367	0.1	16.128601
23.680033	0.1	16.335667
23.681700	0.1	16.551674
23.683367	0.1	16.776265
23.685033	0.1	17.008663
23.686700	0.1	17.246843
23.688367	0.1	17.489256
23.690033	0.1	17.736078
23.691700	0.1	17.988564
23.693367	0.1	18.247784
23.695033	0.1	18.513323
23.696700	0.1	18.783451
23.698367	0.1	19.056798
23.700033	0.1	19.332887
23.701700	0.1	19.611300
23.703367	0.1	19.890190
23.705033	0.1	20.167471
23.706700	0.1	20.442964
23.708367	0.1	20.717622
23.710033	0.1	20.990254
23.711700	0.1	21.256687
23.713367	0.1	21.512033
23.715033	0.1	21.753670
23.716700	0.1	21.981121
23.718367	0.1	22.194804
23.720033	0.1	22.395255
23.721700	0.1	22.582473
23.723367	0.1	22.755326
23.725033	0.1	22.912444
23.726700	0.1	23.052455
23.728367	0.1	23.173930
23.730033	0.1	23.275198
23.731700	0.1	23.354114
23.733367	0.1	23.409428
23.735033	0.1	23.441376
23.736700	0.1	23.450674
23.738367	0.1	23.437144
23.740033	0.1	23.400189
23.741700	0.1	23.339750
23.743367	0.1	23.256780
23.745033	0.1	23.152055
23.746700	0.1	23.025037
23.748367	0.1	22.874655
23.750033	0.1	22.701205
23.751700	0.1	22.506894
23.753367	0.1	22.294940
23.755033	0.1	22.066893
23.756700	0.1	21.822871
23.758367	0.1	21.563412
23.760033	0.1	21.290542
23.761700	0.1	21.007003
23.763367	0.1	20.715119
23.765033	0.1	20.416559
23.766700	0.1	20.111979
23.768367	0.1	19.801081
23.770033	0.1	19.483925
23.771700	0.1	19.161762
23.773367	0.1	18.836440
23.775033	0.1	18.510402
23.776700	0.1	18.185736
23.778367	0.1	17.863573
23.780033	0.1	17.544330
23.781700	0.1	17.228783
23.783367	0.1	16.917945
23.785033	0.1	16.612412
23.786700	0.1	16.312839
23.788367	0.1	16.020597
23.790033	0.1	15.736998
23.791700	0.1	15.463711
23.793367	0.1	15.201629
23.795033	0.1	14.950038
23.796700	0.1	14.707328
23.798367	0.1	14.472485
23.800033	0.1	14.245451
23.801700	0.1	14.026464
23.803367	0.1	13.816357
23.805033	0.1	13.616324
23.806700	0.1	13.427735
23.808367	0.1	13.250829
23.810033	0.1	13.084234
23.811700	0.1	12.925745
23.813367	0.1	12.774647
23.815033	0.1	12.631536
23.816700	0.1	12.496651
23.818367	0.1	12.369216
23.820033	0.1	12.249172
23.821700	0.1	12.137414
23.823367	0.1	12.034357
23.825033	0.1	11.939586
23.826700	0.1	11.851848
23.828367	0.1	11.769653
23.830033	0.1	11.691690
23.831700	0.1	11.616648
23.833367	0.1	11.544228
23.835033	0.1	11.475862
23.836700	0.1	11.413515
23.838367	0.1	11.357249
23.840033	0.1	11.305512
23.841700	0.1	11.256517
23.843367	0.1	11.210383
23.845033	0.1	11.168242
23.846700	0.1	11.130453
23.848367	0.1	11.094988
23.850033	0.1	11.059642
23.851700	0.1	11.024416
23.853367	0.1	10.991038
23.855033	0.1	10.960639
23.856700	0.1	10.933042
23.858367	0.1	10.908068
23.860033	0.1	10.886074
23.861700	0.1	10.866881
23.863367	0.1	10.849238
23.865033	0.1	10.831416
23.866700	0.1	10.812700
23.868367	0.1	10.793746
23.870033	0.1	10.775388
23.871700	0.1	10.757268
23.873367	0.1	10.738791
23.875033	0.1	10.720373
23.876700	0.1	10.703386
23.878367	0.1	10.689080
23.880033	0.1	10.677517
23.881700	0.1	10.667265
23.883367	0.1	10.656775
23.885033	0.1	10.645867
23.886700	0.1	10.635675
23.888367	0.1	10.627092
23.890033	0.1	10.620356
23.891700	0.1	10.615290
23.893367	0.1	10.611535
23.895033	0.1	10.608674
23.896700	0.1	10.606111
23.898367	0.1	10.602475
23.900033	0.1	10.595859
23.901700	0.1	10.585666
23.903367	0.1	10.572911
23.905033	0.1	10.559977
23.906700	0.1	10.549009
23.908367	0.1	10.541857
23.910033	0.1	10.539294
23.911700	0.1	10.540367
23.913367	0.1	10.542691
23.915033	0.1	10.543526
23.916700	0.1	10.541201
23.918367	0.1	10.535896
23.920033	0.1	10.528923
23.921700	0.1	10.521651
23.923367	0.1	10.514439
23.925033	0.1	10.507525
23.926700	0.1	10.501326
23.928367	0.1	10.496557
23.930033	0.1	10.493637
23.931700	0.1	10.492385
23.933367	0.1	10.491670
23.935033	0.1	10.490776
23.936700	0.1	10.489345
23.938367	0.1	10.487676
23.940033	0.1	10.485590
23.941700	0.1	10.482789
23.943367	0.1	10.479451
23.945033	0.1	10.476232
23.946700	0.1	10.473014
23.948367	0.1	10.469735
23.950033	0.1	10.467470
23.951700	0.1	10.466517
23.953367	0.1	10.465384
23.955033	0.1	10.462523
23.956700	0.1	10.458470
23.958367	0.1	10.454834
23.960033	0.1	10.452569
23.961700	0.1	10.451377
23.963367	0.1	10.450006
23.965033	0.1	10.447741
23.966700	0.1	10.444940
23.968367	0.1	10.442019
23.970033	0.1	10.439158
23.971700	0.1	10.436476
23.973367	0.1	10.434092
23.975033	0.1	10.432244
23.976700	0.1	10.432125
23.978367	0.1	10.434449
23.980033	0.1	10.437906
23.981700	0.1	10.440052
23.983367	0.1	10.440231
23.985033	0.1	10.438800
23.986700	0.1	10.435939
23.988367	0.1	10.431946
23.990033	0.1	10.427893
23.991700	0.1	10.424376
23.993367	0.1	10.421515
23.995033	0.1	10.419369
23.996700	0.1	10.418595
23.998367	0.1	10.419429
24.000033	0.1	10.421098
24.001700	0.1	10.422230
24.003367	0.1	10.422111
24.005033	0.1	10.421396
24.006700	0.1	10.421336
24.008367	0.1	10.422528
24.010033	0.1	10.423959
24.011700	0.1	10.423721
24.013367	0.1	10.421217
24.015033	0.1	10.417760
24.016700	0.1	10.415078
24.018367	0.1	10.413588
24.020033	0.1	10.412813
24.021700	0.1	10.412336
24.023367	0.1	10.412276
24.025033	0.1	10.412574
24.026700	0.1	10.412872
24.028367	0.1	10.412932
24.030033	0.1	10.412872
24.031700	0.1	10.412932
24.033367	0.1	10.413886
24.035033	0.1	10.416747
24.036700	0.1	10.420919
24.038367	0.1	10.424436
24.040033	0.1	10.425389
24.041700	0.1	10.423482
24.043367	0.1	10.419846
24.045033	0.1	10.416091
24.046700	0.1	10.414124
24.048367	0.1	10.415376
24.050033	0.1	10.419906
24.051700	0.1	10.426045
24.053367	0.1	10.431886
24.055033	0.1	10.437132
24.056700	0.1	10.442079
24.058367	0.1	10.446668
24.060033	0.1	10.450185
24.061700	0.1	10.451735
24.063367	0.1	10.451496
24.065033	0.1	10.450066
24.066700	0.1	10.448516
24.068367	0.1	10.447682
24.070033	0.1	10.447920
24.071700	0.1	10.448516
24.073367	0.1	10.448576
24.075033	0.1	10.448218
24.076700	0.1	10.448695
24.078367	0.1	10.451139
24.080033	0.1	10.455490
24.081700	0.1	10.461152
24.083367	0.1	10.467172
24.085033	0.1	10.472418
24.086700	0.1	10.475457
24.088367	0.1	10.476530
24.090033	0.1	10.477305
24.091700	0.1	10.479034
24.093367	0.1	10.482252
24.095033	0.1	10.486663
24.096700	0.1	10.492385
24.098367	0.1	10.499538
24.100033	0.1	10.507525
24.101700	0.1	10.514618
24.103367	0.1	10.519267
24.105033	0.1	10.521591
24.106700	0.1	10.523201
24.108367	0.1	10.524810
24.110033	0.1	10.525168
24.111700	0.1	10.523558
24.113367	0.1	10.521591
24.115033	0.1	10.522009
24.116700	0.1	10.525108
24.118367	0.1	10.528803
24.120033	0.1	10.531486
24.121700	0.1	10.533453
24.123367	0.1	10.535956
24.125033	0.1	10.539234
24.126700	0.1	10.541917
24.128367	0.1	10.542334
24.130033	0.1	10.540307
24.131700	0.1	10.537387
24.133367	0.1	10.535241
24.135033	0.1	10.534347
24.136700	0.1	10.534108
24.138367	0.1	10.534168
24.140033	0.1	10.535241
24.141700	0.1	10.538042
24.143367	0.1	10.541738
24.145033	0.1	10.544718
24.146700	0.1	10.546625
24.148367	0.1	10.548473
24.150033	0.1	10.551155
24.151700	0.1	10.554374
24.153367	0.1	10.556400
24.155033	0.1	10.555924
24.156700	0.1	10.553778
24.158367	0.1	10.551990
24.160033	0.1	10.552049
24.161700	0.1	10.553957
24.163367	0.1	10.556758
24.165033	0.1	10.559559
24.166700	0.1	10.561348
24.168367	0.1	10.561467
24.170033	0.1	10.560275
24.171700	0.1	10.559381
24.173367	0.1	10.560632
24.175033	0.1	10.563732
24.176700	0.1	10.566772
24.178367	0.1	10.568560
24.180033	0.1	10.570348
24.181700	0.1	10.573745
24.183367	0.1	10.578216
24.185033	0.1	10.582448
24.186700	0.1	10.585845
24.188367	0.1	10.588527
24.190033	0.1	10.591031
24.191700	0.1	10.593951
24.193367	0.1	10.597170
24.195033	0.1	10.599912
24.196700	0.1	10.602236
24.198367	0.1	10.605217
24.200033	0.1	10.609687
24.201700	0.1	10.614932
24.203367	0.1	10.620058
24.205033	0.1	10.624350
24.206700	0.1	10.627926
24.208367	0.1	10.630847
24.210033	0.1	10.632694
24.211700	0.1	10.632873
24.213367	0.1	10.630847
24.215033	0.1	10.626913
24.216700	0.1	10.622621
24.218367	0.1	10.619462
24.220033	0.1	10.618330
24.221700	0.1	10.619462
24.223367	0.1	10.621787
24.225033	0.1	10.623217
24.226700	0.1	10.621966
24.228367	0.1	10.617912
24.230033	0.1	10.612548
24.231700	0.1	10.608197
24.233367	0.1	10.605455
24.235033	0.1	10.603071
24.236700	0.1	10.599793
24.238367	0.1	10.594607
24.240033	0.1	10.587216
24.241700	0.1	10.577977
24.243367	0.1	10.568500
24.245033	0.1	10.560334
24.246700	0.1	10.553361
24.248367	0.1	10.546923
24.250033	0.1	10.540903
24.251700	0.1	10.535777
24.253367	0.1	10.531963
24.255033	0.1	10.528744
24.256700	0.1	10.525168
24.258367	0.1	10.520816
24.260033	0.1	10.515810
24.261700	0.1	10.510028
24.263367	0.1	10.502756
24.265033	0.1	10.493756
24.266700	0.1	10.483564
24.268367	0.1	10.473788
24.270033	0.1	10.466159
24.271700	0.1	10.460556
24.273367	0.1	10.455847
24.275033	0.1	10.451198
24.276700	0.1	10.447026
24.278367	0.1	10.443807
24.280033	0.1	10.441363
24.281700	0.1	10.438502
24.283367	0.1	10.433794
24.285033	0.1	10.426641
24.286700	0.1	10.416985
24.288367	0.1	10.405541
24.290033	0.1	10.393680
24.291700	0.1	10.383487
24.293367	0.1	10.376871
24.295033	0.1	10.373653
24.296700	0.1	10.371686
24.298367	0.1	10.368944
24.300033	0.1	10.364950
24.301700	0.1	10.360838
24.303367	0.1	10.358275
24.305033	0.1	10.357977
24.306700	0.1	10.359169
24.308367	0.1	10.360838
24.310033	0.1	10.361851
24.311700	0.1	10.361851
24.313367	0.1	10.361374
24.315033	0.1	10.361732
24.316700	0.1	10.363043
24.318367	0.1	10.363937
24.320033	0.1	10.361732
24.321700	0.1	10.355414
24.323367	0.1	10.347009
24.325033	0.1	10.340036
24.326700	0.1	10.335982
24.328367	0.1	10.333598
24.330033	0.1	10.330916
24.331700	0.1	10.327280
24.333367	0.1	10.323406
24.335033	0.1	10.321081
24.336700	0.1	10.321975
24.338367	0.1	10.325671
24.340033	0.1	10.329486
24.341700	0.1	10.330856
24.343367	0.1	10.329247
24.345033	0.1	10.325909
24.346700	0.1	10.322512
24.348367	0.1	10.320366
24.350033	0.1	10.320366
24.351700	0.1	10.321975
24.353367	0.1	10.323585
24.355033	0.1	10.324300
24.356700	0.1	10.324062
24.358367	0.1	10.323644
24.360033	0.1	10.324181
24.361700	0.1	10.326028
24.363367	0.1	10.327817
24.365033	0.1	10.327757
24.366700	0.1	10.325909
24.368367	0.1	10.323823
24.370033	0.1	10.322810
24.371700	0.1	10.322989
24.373367	0.1	10.324479
24.375033	0.1	10.326803
24.376700	0.1	10.329009
24.378367	0.1	10.329605
24.380033	0.1	10.327638
24.381700	0.1	10.323823
24.383367	0.1	10.320128
24.385033	0.1	10.318339
24.386700	0.1	10.319114
24.388367	0.1	10.322095
24.390033	0.1	10.326267
24.391700	0.1	10.330916
24.393367	0.1	10.335804
24.395033	0.1	10.340274
24.396700	0.1	10.343016
24.398367	0.1	10.343791
24.400033	0.1	10.343433
24.401700	0.1	10.342777
24.403367	0.1	10.342777
24.405033	0.1	10.343850
24.406700	0.1	10.345817
24.408367	0.1	10.347784
24.410033	0.1	10.349751
24.411700	0.1	10.352433
24.413367	0.1	10.355712
24.415033	0.1	10.358394
24.416700	0.1	10.359049
24.418367	0.1	10.356904
24.420033	0.1	10.352672
24.421700	0.1	10.348440
24.423367	0.1	10.346771
24.425033	0.1	10.348142
24.426700	0.1	10.350347
24.428367	0.1	10.351539
24.430033	0.1	10.351658
24.431700	0.1	10.352493
24.433367	0.1	10.356129
24.435033	0.1	10.363281
24.436700	0.1	10.371745
24.438367	0.1	10.377765
24.440033	0.1	10.379613
24.441700	0.1	10.378540
24.443367	0.1	10.376335
24.445033	0.1	10.374368
24.446700	0.1	10.373355
24.448367	0.1	10.373474
24.450033	0.1	10.374368
24.451700	0.1	10.376037
24.453367	0.1	10.378183
24.455033	0.1	10.380150
24.456700	0.1	10.381699
24.458367	0.1	10.382713
24.460033	0.1	10.383368
24.461700	0.1	10.383905
24.463367	0.1	10.384620
24.465033	0.1	10.385395
24.466700	0.1	10.386050
24.468367	0.1	10.386468
24.470033	0.1	10.386527
24.471700	0.1	10.386527
24.473367	0.1	10.387004
24.475033	0.1	10.387779
24.476700	0.1	10.388256
24.478367	0.1	10.388077
24.480033	0.1	10.387004
24.481700	0.1	10.385097
24.483367	0.1	10.382832
24.485033	0.1	10.380924
24.486700	0.1	10.379911
24.488367	0.1	10.380448
24.490033	0.1	10.383487
24.491700	0.1	10.389269
24.493367	0.1	10.396302
24.495033	0.1	10.402263
24.496700	0.1	10.405362
24.498367	0.1	10.405422
24.500033	0.1	10.403932
24.501700	0.1	10.402501
24.503367	0.1	10.401846
24.505033	0.1	10.401607
24.506700	0.1	10.400952
24.508367	0.1	10.399044
24.510033	0.1	10.396362
24.511700	0.1	10.394157
24.513367	0.1	10.393501
24.515033	0.1	10.394335
24.516700	0.1	10.396183
24.518367	0.1	10.398448
24.520033	0.1	10.400117
24.521700	0.1	10.400773
24.523367	0.1	10.401548
24.525033	0.1	10.404289
24.526700	0.1	10.409058
24.528367	0.1	10.414065
24.530033	0.1	10.416985
24.531700	0.1	10.416985
24.533367	0.1	10.414661
24.535033	0.1	10.411382
24.536700	0.1	10.407389
24.538367	0.1	10.402203
24.540033	0.1	10.396362
24.541700	0.1	10.391236
24.543367	0.1	10.388435
24.545033	0.1	10.388792
24.546700	0.1	10.391594
24.548367	0.1	10.394574
24.550033	0.1	10.395587
24.551700	0.1	10.394395
24.553367	0.1	10.392368
24.555033	0.1	10.390938
24.556700	0.1	10.390521
24.558367	0.1	10.390878
24.560033	0.1	10.391176
24.561700	0.1	10.391594
24.563367	0.1	10.392786
24.565033	0.1	10.394633
24.566700	0.1	10.395647
24.568367	0.1	10.394455
24.570033	0.1	10.391653
24.571700	0.1	10.389746
24.573367	0.1	10.390759
24.575033	0.1	10.394693
24.576700	0.1	10.399521
24.578367	0.1	10.402501
24.580033	0.1	10.401905
24.581700	0.1	10.398448
24.583367	0.1	10.394335
24.585033	0.1	10.391594
24.586700	0.1	10.391296
24.588367	0.1	10.393680
24.590033	0.1	10.398448
24.591700	0.1	10.404528
24.593367	0.1	10.409952
24.595033	0.1	10.412992
24.596700	0.1	10.413111
24.598367	0.1	10.410846
24.600033	0.1	10.407627
24.601700	0.1	10.405303
24.603367	0.1	10.405064
24.605033	0.1	10.406256
24.606700	0.1	10.407746
24.608367	0.1	10.409535
24.610033	0.1	10.411978
24.611700	0.1	10.415257
24.613367	0.1	10.419429
24.615033	0.1	10.424555
24.616700	0.1	10.429919
24.618367	0.1	10.433913
24.620033	0.1	10.435463
24.621700	0.1	10.434807
24.623367	0.1	10.432840
24.625033	0.1	10.430456
24.626700	0.1	10.428608
24.628367	0.1	10.428250
24.630033	0.1	10.429621
24.631700	0.1	10.431469
24.633367	0.1	10.432602
24.635033	0.1	10.433794
24.636700	0.1	10.436655
24.638367	0.1	10.441304
24.640033	0.1	10.445715
24.641700	0.1	10.447980
24.643367	0.1	10.448218
24.645033	0.1	10.447205
24.646700	0.1	10.445357
24.648367	0.1	10.443152
24.650033	0.1	10.441662
24.651700	0.1	10.441483
24.653367	0.1	10.442734
24.655033	0.1	10.445119
24.656700	0.1	10.448158
24.658367	0.1	10.451317
24.660033	0.1	10.454357
24.661700	0.1	10.457218
24.663367	0.1	10.459662
24.665033	0.1	10.460914
24.666700	0.1	10.459901
24.668367	0.1	10.456682
24.670033	0.1	10.452867
24.671700	0.1	10.450364
24.673367	0.1	10.449708
24.675033	0.1	10.449947
24.676700	0.1	10.449887
24.678367	0.1	10.448933
24.680033	0.1	10.447980
24.681700	0.1	10.447562
24.683367	0.1	10.448039
24.685033	0.1	10.449768
24.686700	0.1	10.452867
24.688367	0.1	10.456443
24.690033	0.1	10.459066
24.691700	0.1	10.459543
24.693367	0.1	10.457993
24.695033	0.1	10.455907
24.696700	0.1	10.455192
24.698367	0.1	10.456741
24.700033	0.1	10.459841
24.701700	0.1	10.463238
24.703367	0.1	10.465503
24.705033	0.1	10.466159
24.706700	0.1	10.465742
24.708367	0.1	10.465623
24.710033	0.1	10.466457
24.711700	0.1	10.467888
24.713367	0.1	10.468662
24.715033	0.1	10.467530
24.716700	0.1	10.465086
24.718367	0.1	10.462464
24.720033	0.1	10.460199
24.721700	0.1	10.457814
24.723367	0.1	10.455371
24.725033	0.1	10.454000
24.726700	0.1	10.454357
24.728367	0.1	10.455967
24.730033	0.1	10.458470
24.731700	0.1	10.461510
24.733367	0.1	10.463954
24.735033	0.1	10.465265
24.736700	0.1	10.465682
24.738367	0.1	10.465444
24.740033	0.1	10.464430
24.741700	0.1	10.463358
24.743367	0.1	10.463596
24.745033	0.1	10.465623
24.746700	0.1	10.468126
24.748367	0.1	10.469139
24.750033	0.1	10.468066
24.751700	0.1	10.465682
24.753367	0.1	10.463298
24.755033	0.1	10.461689
24.756700	0.1	10.461093
24.758367	0.1	10.461689
24.760033	0.1	10.463477
24.761700	0.1	10.465325
24.763367	0.1	10.466517
24.765033	0.1	10.467590
24.766700	0.1	10.469258
24.768367	0.1	10.471523
24.770033	0.1	10.473967
24.771700	0.1	10.475994
24.773367	0.1	10.477007
24.775033	0.1	10.476947
24.776700	0.1	10.475755
24.778367	0.1	10.473490
24.780033	0.1	10.471106
24.781700	0.1	10.470451
24.783367	0.1	10.472358
24.785033	0.1	10.475636
24.786700	0.1	10.478140
24.788367	0.1	10.478497
24.790033	0.1	10.476411
24.791700	0.1	10.472477
24.793367	0.1	10.468066
24.795033	0.1	10.465325
24.796700	0.1	10.465623
24.798367	0.1	10.468782
24.800033	0.1	10.472418
24.801700	0.1	10.473908
24.803367	0.1	10.471941
24.805033	0.1	10.467232
24.806700	0.1	10.461689
24.808367	0.1	10.457457
24.810033	0.1	10.455669
24.811700	0.1	10.456324
24.813367	0.1	10.458589
24.815033	0.1	10.461748
24.816700	0.1	10.465563
24.818367	0.1	10.469497
24.820033	0.1	10.473014
24.821700	0.1	10.475517
24.823367	0.1	10.476709
24.825033	0.1	10.476709
24.826700	0.1	10.475934
24.828367	0.1	10.474802
24.830033	0.1	10.473252
24.831700	0.1	10.471583
24.833367	0.1	10.470153
24.835033	0.1	10.468960
24.836700	0.1	10.468007
24.838367	0.1	10.468245
24.840033	0.1	10.470272
24.841700	0.1	10.474265
24.843367	0.1	10.479749
24.845033	0.1	10.486305
24.846700	0.1	10.493279
24.848367	0.1	10.500193
24.850033	0.1	10.506571
24.851700	0.1	10.511816
24.853367	0.1	10.515512
24.855033	0.1	10.517300
24.856700	0.1	10.517479
24.858367	0.1	10.516704
24.860033	0.1	10.516287
24.861700	0.1	10.517836
24.863367	0.1	10.522307
24.865033	0.1	10.529638
24.866700	0.1	10.538400
24.868367	0.1	10.546446
24.870033	0.1	10.552169
24.871700	0.1	10.556102
24.873367	0.1	10.559559
24.875033	0.1	10.563911
24.876700	0.1	10.570348
24.878367	0.1	10.579646
24.880033	0.1	10.591567
24.881700	0.1	10.605217
24.883367	0.1	10.619760
24.885033	0.1	10.634244
24.886700	0.1	10.646940
24.888367	0.1	10.656238
24.890033	0.1	10.663391
24.891700	0.1	10.671378
24.893367	0.1	10.682405
24.895033	0.1	10.695816
24.896700	0.1	10.709346
24.898367	0.1	10.721505
24.900033	0.1	10.732949
24.901700	0.1	10.744990
24.903367	0.1	10.758103
24.905033	0.1	10.772527
24.906700	0.1	10.788680
24.908367	0.1	10.807455
24.910033	0.1	10.829032
24.911700	0.1	10.852099
24.913367	0.1	10.874212
24.915033	0.1	10.893524
24.916700	0.1	10.910333
24.918367	0.1	10.925949
24.920033	0.1	10.941506
24.921700	0.1	10.957301
24.923367	0.1	10.973097
24.925033	0.1	10.988475
24.926700	0.1	11.003555
24.928367	0.1	11.018277
24.930033	0.1	11.032165
24.931700	0.1	11.043788
24.933367	0.1	11.052311
24.935033	0.1	11.058272
24.936700	0.1	11.064053
24.938367	0.1	11.071981
24.940033	0.1	11.082411
24.941700	0.1	11.093736
24.943367	0.1	11.103929
24.945033	0.1	11.112154
24.946700	0.1	11.118413
24.948367	0.1	11.123181
24.950033	0.1	11.126698
24.951700	0.1	11.128903
24.953367	0.1	11.129499
24.955033	0.1	11.128724
24.956700	0.1	11.127055
24.958367	0.1	11.125029
24.960033	0.1	11.122704
24.961700	0.1	11.119843
24.963367	0.1	11.115492
24.965033	0.1	11.109234
24.966700	0.1	11.101068
24.968367	0.1	11.090816
24.970033	0.1	11.078180
24.971700	0.1	11.063100
24.973367	0.1	11.046589
24.975033	0.1	11.030555
24.976700	0.1	11.016489
24.978367	0.1	11.004329
24.980033	0.1	10.992945
24.981700	0.1	10.980845
24.983367	0.1	10.967315
24.985033	0.1	10.952593
24.986700	0.1	10.938109
24.988367	0.1	10.924340
24.990033	0.1	10.910392
24.991700	0.1	10.894836
24.993367	0.1	10.877550
24.995033	0.1	10.859669
24.996700	0.1	10.842980
24.998367	0.1	10.828853
25.000033	0.1	10.816992
25.001700	0.1	10.805548
25.003367	0.1	10.792554
25.005033	0.1	10.776997
25.006700	0.1	10.760189
25.008367	0.1	10.744155
25.010033	0.1	10.729731
25.011700	0.1	10.716081
25.013367	0.1	10.702968
25.015033	0.1	10.691226
25.016700	0.1	10.681093
25.018367	0.1	10.672212
25.020033	0.1	10.664404
25.021700	0.1	10.657669
25.023367	0.1	10.651291
25.025033	0.1	10.644258
25.026700	0.1	10.636211
25.028367	0.1	10.627509
25.030033	0.1	10.618866
25.031700	0.1	10.611058
25.033367	0.1	10.604144
25.035033	0.1	10.598243
25.036700	0.1	10.594488
25.038367	0.1	10.592938
25.040033	0.1	10.591627
25.041700	0.1	10.588229
25.043367	0.1	10.582388
25.045033	0.1	10.575534
25.046700	0.1	10.568739
25.048367	0.1	10.561646
25.050033	0.1	10.554255
25.051700	0.1	10.547817
25.053367	0.1	10.543228
25.055033	0.1	10.540605
25.056700	0.1	10.539711
25.058367	0.1	10.539771
25.060033	0.1	10.539234
25.061700	0.1	10.537148
25.063367	0.1	10.534406
25.065033	0.1	10.532499
25.066700	0.1	10.531068
25.068367	0.1	10.528505
25.070033	0.1	10.524154
25.071700	0.1	10.519148
25.073367	0.1	10.515392
25.075033	0.1	10.515154
25.076700	0.1	10.519684
25.078367	0.1	10.527731
25.080033	0.1	10.535300
25.081700	0.1	10.538400
25.083367	0.1	10.536254
25.085033	0.1	10.532082
25.086700	0.1	10.530115
25.088367	0.1	10.532201
25.090033	0.1	10.536254
25.091700	0.1	10.539234
25.093367	0.1	10.539354
25.095033	0.1	10.537327
25.096700	0.1	10.535062
25.098367	0.1	10.533929
25.100033	0.1	10.533691
25.101700	0.1	10.533274
25.103367	0.1	10.531784
25.105033	0.1	10.528565
25.106700	0.1	10.523856
25.108367	0.1	10.519386
25.110033	0.1	10.517181
25.111700	0.1	10.517121
25.113367	0.1	10.517061
25.115033	0.1	10.515333
25.116700	0.1	10.512412
25.118367	0.1	10.510386
25.120033	0.1	10.511101
25.121700	0.1	10.515094
25.123367	0.1	10.520459
25.125033	0.1	10.524333
25.126700	0.1	10.525883
25.128367	0.1	10.526419
25.130033	0.1	10.527313
25.131700	0.1	10.528505
25.133367	0.1	10.529280
25.135033	0.1	10.529340
25.136700	0.1	10.529102
25.138367	0.1	10.529161
25.140033	0.1	10.529876
25.141700	0.1	10.530651
25.143367	0.1	10.529817
25.145033	0.1	10.526598
25.146700	0.1	10.521770
25.148367	0.1	10.517240
25.150033	0.1	10.514498
25.151700	0.1	10.514141
25.153367	0.1	10.515631
25.155033	0.1	10.517896
25.156700	0.1	10.520280
25.158367	0.1	10.523081
25.160033	0.1	10.526717
25.161700	0.1	10.530770
25.163367	0.1	10.534228
25.165033	0.1	10.536016
25.166700	0.1	10.535896
25.168367	0.1	10.535122
25.170033	0.1	10.535420
25.171700	0.1	10.537089
25.173367	0.1	10.538757
25.175033	0.1	10.539055
25.176700	0.1	10.538161
25.178367	0.1	10.537387
25.180033	0.1	10.538042
25.181700	0.1	10.540784
25.183367	0.1	10.544897
25.185033	0.1	10.548235
25.186700	0.1	10.549129
25.188367	0.1	10.548056
25.190033	0.1	10.546566
25.191700	0.1	10.545731
25.193367	0.1	10.545731
25.195033	0.1	10.546864
25.196700	0.1	10.549844
25.198367	0.1	10.554255
25.200033	0.1	10.558665
25.201700	0.1	10.561526
25.203367	0.1	10.563136
25.205033	0.1	10.564805
25.206700	0.1	10.567368
25.208367	0.1	10.570467
25.210033	0.1	10.573149
25.211700	0.1	10.575593
25.213367	0.1	10.579289
25.215033	0.1	10.584713
25.216700	0.1	10.590315
25.218367	0.1	10.594428
25.220033	0.1	10.597110
25.221700	0.1	10.600091
25.223367	0.1	10.604978
25.225033	0.1	10.612190
25.226700	0.1	10.620833
25.228367	0.1	10.629357
25.230033	0.1	10.636867
25.231700	0.1	10.643960
25.233367	0.1	10.652304
25.235033	0.1	10.662974
25.236700	0.1	10.675550
25.238367	0.1	10.688186
25.240033	0.1	10.699213
25.241700	0.1	10.708035
25.243367	0.1	10.715128
25.245033	0.1	10.721386
25.246700	0.1	10.727645
25.248367	0.1	10.735155
25.250033	0.1	10.745347
25.251700	0.1	10.758877
25.253367	0.1	10.774851
25.255033	0.1	10.791362
25.256700	0.1	10.806919
25.258367	0.1	10.821224
25.260033	0.1	10.834993
25.261700	0.1	10.848702
25.263367	0.1	10.862709
25.265033	0.1	10.877729
25.266700	0.1	10.894359
25.268367	0.1	10.911763
25.270033	0.1	10.929228
25.271700	0.1	10.947169
25.273367	0.1	10.965944
25.275033	0.1	10.985971
25.276700	0.1	11.007369
25.278367	0.1	11.029542
25.280033	0.1	11.051417
25.281700	0.1	11.072756
25.283367	0.1	11.093915
25.285033	0.1	11.115313
25.286700	0.1	11.137129
25.288367	0.1	11.159838
25.290033	0.1	11.183501
25.291700	0.1	11.207641
25.293367	0.1	11.232138
25.295033	0.1	11.256993
25.296700	0.1	11.281789
25.298367	0.1	11.306644
25.300033	0.1	11.332215
25.301700	0.1	11.358739
25.303367	0.1	11.386216
25.305033	0.1	11.414946
25.306700	0.1	11.446119
25.308367	0.1	11.480869
25.310033	0.1	11.519254
25.311700	0.1	11.559606
25.313367	0.1	11.599959
25.315033	0.1	11.639953
25.316700	0.1	11.681021
25.318367	0.1	11.724354
25.320033	0.1	11.770130
25.321700	0.1	11.817635
25.323367	0.1	11.866570
25.325033	0.1	11.917592
25.326700	0.1	11.971415
25.328367	0.1	12.027264
25.330033	0.1	12.083352
25.331700	0.1	12.138844
25.333367	0.1	12.194813
25.335033	0.1	12.252749
25.336700	0.1	12.313486
25.338367	0.1	12.377024
25.340033	0.1	12.443424
25.341700	0.1	12.512506
25.343367	0.1	12.583435
25.345033	0.1	12.654603
25.346700	0.1	12.724579
25.348367	0.1	12.792886
25.350033	0.1	12.859524
25.351700	0.1	12.925328
25.353367	0.1	12.991370
25.355033	0.1	13.058425
25.356700	0.1	13.127745
25.358367	0.1	13.200224
25.360033	0.1	13.274670
25.361700	0.1	13.347209
25.363367	0.1	13.413430
25.365033	0.1	13.470651
25.366700	0.1	13.519526
25.368367	0.1	13.563217
25.370033	0.1	13.604284
25.371700	0.1	13.642968
25.373367	0.1	13.677598
25.375033	0.1	13.705731
25.376700	0.1	13.726831
25.378367	0.1	13.742925
25.380033	0.1	13.757051
25.381700	0.1	13.770641
25.383367	0.1	13.781846
25.385033	0.1	13.787032
25.386700	0.1	13.784052
25.388367	0.1	13.773740
25.390033	0.1	13.758303
25.391700	0.1	13.738693
25.393367	0.1	13.714612
25.395033	0.1	13.685644
25.396700	0.1	13.652325
25.398367	0.1	13.615371
25.400033	0.1	13.575197
25.401700	0.1	13.530613
25.403367	0.1	13.480604
25.405033	0.1	13.425709
25.406700	0.1	13.367892
25.408367	0.1	13.309301
25.410033	0.1	13.250769
25.411700	0.1	13.191403
25.413367	0.1	13.129175
25.415033	0.1	13.063253
25.416700	0.1	12.994827
25.418367	0.1	12.926520
25.420033	0.1	12.860835
25.421700	0.1	12.798608
25.423367	0.1	12.738109
25.425033	0.1	12.676955
25.426700	0.1	12.614191
25.428367	0.1	12.551428
25.430033	0.1	12.490333
25.431700	0.1	12.431145
25.433367	0.1	12.373389
25.435033	0.1	12.316764
25.436700	0.1	12.261153
25.438367	0.1	12.206555
25.440033	0.1	12.153567
25.441700	0.1	12.103022
25.443367	0.1	12.055577
25.445033	0.1	12.010635
25.446700	0.1	11.966587
25.448367	0.1	11.922599
25.450033	0.1	11.879564
25.451700	0.1	11.838020
25.453367	0.1	11.798323
25.455033	0.1	11.760712
25.456700	0.1	11.725248
25.458367	0.1	11.691154
25.460033	0.1	11.657060
25.461700	0.1	11.622132
25.463367	0.1	11.586428
25.465033	0.1	11.551023
25.466700	0.1	11.516929
25.468367	0.1	11.484802
25.470033	0.1	11.454046
25.471700	0.1	11.424185
25.473367	0.1	11.395097
25.475033	0.1	11.366964
25.476700	0.1	11.339367
25.478367	0.1	11.312187
25.480033	0.1	11.284531
25.481700	0.1	11.255801
25.483367	0.1	11.226774
25.485033	0.1	11.199475
25.486700	0.1	11.174918
25.488367	0.1	11.152447
25.490033	0.1	11.130512
25.491700	0.1	11.107684
25.493367	0.1	11.084378
25.495033	0.1	11.062086
25.496700	0.1	11.043072
25.498367	0.1	11.028588
25.500033	0.1	11.017383
25.501700	0.1	11.006535
25.503367	0.1	10.993541
25.505033	0.1	10.978282
25.506700	0.1	10.963321
25.508367	0.1	10.950924
25.510033	0.1	10.941029
25.511700	0.1	10.931254
25.513367	0.1	10.919929
25.515033	0.1	10.907293
25.516700	0.1	10.894895
25.518367	0.1	10.884226
25.520033	0.1	10.875583
25.521700	0.1	10.867894
25.523367	0.1	10.860384
25.525033	0.1	10.853232
25.526700	0.1	10.846973
25.528367	0.1	10.842026
25.530033	0.1	10.838271
25.531700	0.1	10.834337
25.533367	0.1	10.829151
25.535033	0.1	10.823191
25.536700	0.1	10.818184
25.538367	0.1	10.815144
25.540033	0.1	10.813654
25.541700	0.1	10.812641
25.543367	0.1	10.811568
25.545033	0.1	10.810137
25.546700	0.1	10.807992
25.548367	0.1	10.805429
25.550033	0.1	10.803462
25.551700	0.1	10.802568
25.553367	0.1	10.801197
25.555033	0.1	10.797859
25.556700	0.1	10.792852
25.558367	0.1	10.787547
25.560033	0.1	10.782481
25.561700	0.1	10.776342
25.563367	0.1	10.767759
25.565033	0.1	10.757805
25.566700	0.1	10.749221
25.568367	0.1	10.743559
25.570033	0.1	10.740460
25.571700	0.1	10.737658
25.573367	0.1	10.733188
25.575033	0.1	10.726631
25.576700	0.1	10.719002
25.578367	0.1	10.711194
25.580033	0.1	10.703862
25.581700	0.1	10.697067
25.583367	0.1	10.690034
25.585033	0.1	10.682226
25.586700	0.1	10.673822
25.588367	0.1	10.665298
25.590033	0.1	10.656834
25.591700	0.1	10.648668
25.593367	0.1	10.641397
25.595033	0.1	10.635019
25.596700	0.1	10.628999
25.598367	0.1	10.622204
25.600033	0.1	10.614277
25.601700	0.1	10.605872
25.603367	0.1	10.598541
25.605033	0.1	10.592998
25.606700	0.1	10.588647
25.608367	0.1	10.584295
25.610033	0.1	10.579169
25.611700	0.1	10.573090
25.613367	0.1	10.566235
25.615033	0.1	10.559083
25.616700	0.1	10.552586
25.618367	0.1	10.547937
25.620033	0.1	10.545552
25.621700	0.1	10.544420
25.623367	0.1	10.542691
25.625033	0.1	10.539652
25.626700	0.1	10.536016
25.628367	0.1	10.532141
25.630033	0.1	10.527909
25.631700	0.1	10.523260
25.633367	0.1	10.518253
25.635033	0.1	10.513426
25.636700	0.1	10.509432
25.638367	0.1	10.506809
25.640033	0.1	10.505260
25.641700	0.1	10.504246
25.643367	0.1	10.504425
25.645033	0.1	10.506392
25.646700	0.1	10.509730
25.648367	0.1	10.513485
25.650033	0.1	10.516704
25.651700	0.1	10.517657
25.653367	0.1	10.515512
25.655033	0.1	10.511101
25.656700	0.1	10.506213
25.658367	0.1	10.501683
25.660033	0.1	10.497869
25.661700	0.1	10.495783
25.663367	0.1	10.496438
25.665033	0.1	10.499836
25.666700	0.1	10.505021
25.668367	0.1	10.510445
25.670033	0.1	10.514022
25.671700	0.1	10.514081
25.673367	0.1	10.511041
25.675033	0.1	10.507048
25.676700	0.1	10.504068
25.678367	0.1	10.502339
25.680033	0.1	10.500670
25.681700	0.1	10.498465
25.683367	0.1	10.496379
25.685033	0.1	10.495783
25.686700	0.1	10.498107
25.688367	0.1	10.503531
25.690033	0.1	10.510386
25.691700	0.1	10.515929
25.693367	0.1	10.518432
25.695033	0.1	10.518075
25.696700	0.1	10.515929
25.698367	0.1	10.512412
25.700033	0.1	10.507227
25.701700	0.1	10.500253
25.703367	0.1	10.492623
25.705033	0.1	10.486723
25.706700	0.1	10.485173
25.708367	0.1	10.488630
25.710033	0.1	10.495544
25.711700	0.1	10.503352
25.713367	0.1	10.509492
25.715033	0.1	10.511935
25.716700	0.1	10.510803
25.718367	0.1	10.507703
25.720033	0.1	10.504366
25.721700	0.1	10.501922
25.723367	0.1	10.500730
25.725033	0.1	10.500789
25.726700	0.1	10.501803
25.728367	0.1	10.502995
25.730033	0.1	10.504127
25.731700	0.1	10.505498
25.733367	0.1	10.507227
25.735033	0.1	10.508896
25.736700	0.1	10.509909
25.738367	0.1	10.511101
25.740033	0.1	10.513366
25.741700	0.1	10.516465
25.743367	0.1	10.519088
25.745033	0.1	10.519922
25.746700	0.1	10.518730
25.748367	0.1	10.516048
25.750033	0.1	10.512770
25.751700	0.1	10.509492
25.753367	0.1	10.506631
25.755033	0.1	10.504306
25.756700	0.1	10.502458
25.758367	0.1	10.501207
25.760033	0.1	10.500909
25.761700	0.1	10.501445
25.763367	0.1	10.501862
25.765033	0.1	10.501803
25.766700	0.1	10.501445
25.768367	0.1	10.501266
25.770033	0.1	10.501326
25.771700	0.1	10.500789
25.773367	0.1	10.498048
25.775033	0.1	10.492266
25.776700	0.1	10.484636
25.778367	0.1	10.477603
25.780033	0.1	10.472537
25.781700	0.1	10.468901
25.783367	0.1	10.465801
25.785033	0.1	10.462940
25.786700	0.1	10.460854
25.788367	0.1	10.460437
25.790033	0.1	10.462225
25.791700	0.1	10.465742
25.793367	0.1	10.469497
25.795033	0.1	10.471821
25.796700	0.1	10.471941
25.798367	0.1	10.470451
25.800033	0.1	10.468007
25.801700	0.1	10.464192
25.803367	0.1	10.458589
25.805033	0.1	10.451735
25.806700	0.1	10.445417
25.808367	0.1	10.441602
25.810033	0.1	10.441483
25.811700	0.1	10.444165
25.813367	0.1	10.447920
25.815033	0.1	10.451258
25.816700	0.1	10.453642
25.818367	0.1	10.454715
25.820033	0.1	10.454894
25.821700	0.1	10.455311
25.823367	0.1	10.456384
25.825033	0.1	10.456801
25.826700	0.1	10.455430
25.828367	0.1	10.452748
25.830033	0.1	10.450125
25.831700	0.1	10.448635
25.833367	0.1	10.448337
25.835033	0.1	10.448695
25.836700	0.1	10.449231
25.838367	0.1	10.449649
25.840033	0.1	10.449887
25.841700	0.1	10.449887
25.843367	0.1	10.449470
25.845033	0.1	10.448516
25.846700	0.1	10.447264
25.848367	0.1	10.446191
25.850033	0.1	10.444821
25.851700	0.1	10.442734
25.853367	0.1	10.440291
25.855033	0.1	10.438324
25.856700	0.1	10.437847
25.858367	0.1	10.438741
25.860033	0.1	10.440767
25.861700	0.1	10.443628
25.863367	0.1	10.446489
25.865033	0.1	10.448576
25.866700	0.1	10.449768
25.868367	0.1	10.450245
25.870033	0.1	10.449649
25.871700	0.1	10.447920
25.873367	0.1	10.445774
25.875033	0.1	10.444225
25.876700	0.1	10.443628
25.878367	0.1	10.443569
25.880033	0.1	10.443330
25.881700	0.1	10.442556
25.883367	0.1	10.441304
25.885033	0.1	10.439635
25.886700	0.1	10.437668
25.888367	0.1	10.436595
25.890033	0.1	10.437787
25.891700	0.1	10.441483
25.893367	0.1	10.446311
25.895033	0.1	10.450721
25.896700	0.1	10.454000
25.898367	0.1	10.456563
25.900033	0.1	10.458589
25.901700	0.1	10.459364
25.903367	0.1	10.458589
25.905033	0.1	10.456741
25.906700	0.1	10.454357
25.908367	0.1	10.452390
25.910033	0.1	10.452271
25.911700	0.1	10.454298
25.913367	0.1	10.457338
25.915033	0.1	10.460139
25.916700	0.1	10.461569
25.918367	0.1	10.461391
25.920033	0.1	10.460675
25.921700	0.1	10.460675
25.923367	0.1	10.461569
25.925033	0.1	10.463060
25.926700	0.1	10.464729
25.928367	0.1	10.466397
25.930033	0.1	10.468424
25.931700	0.1	10.470927
25.933367	0.1	10.473848
25.935033	0.1	10.476232
25.936700	0.1	10.477186
25.938367	0.1	10.477305
25.940033	0.1	10.478020
25.941700	0.1	10.480703
25.943367	0.1	10.484577
25.945033	0.1	10.487736
25.946700	0.1	10.489286
25.948367	0.1	10.489703
25.950033	0.1	10.489643
25.951700	0.1	10.489107
25.953367	0.1	10.487855
25.955033	0.1	10.486425
25.956700	0.1	10.485531
25.958367	0.1	10.485233
25.960033	0.1	10.484756
25.961700	0.1	10.483385
25.963367	0.1	10.480941
25.965033	0.1	10.478259
25.966700	0.1	10.476530
25.968367	0.1	10.476769
25.970033	0.1	10.478914
25.971700	0.1	10.482014
25.973367	0.1	10.485113
25.975033	0.1	10.487676
25.976700	0.1	10.489226
25.978367	0.1	10.489286
25.980033	0.1	10.487557
25.981700	0.1	10.484219
25.983367	0.1	10.480464
25.985033	0.1	10.477722
25.986700	0.1	10.476828
25.988367	0.1	10.477365
25.990033	0.1	10.478080
25.991700	0.1	10.477603
25.993367	0.1	10.475577
25.995033	0.1	10.473014
25.996700	0.1	10.470868
25.998367	0.1	10.469616
26.000033	0.1	10.468841
26.001700	0.1	10.467411
26.003367	0.1	10.464848
26.005033	0.1	10.462046
26.006700	0.1	10.460258
26.008367	0.1	10.460020
26.010033	0.1	10.461033
26.011700	0.1	10.462881
26.013367	0.1	10.465205
26.015033	0.1	10.466934
26.016700	0.1	10.466576
26.018367	0.1	10.464311
26.020033	0.1	10.461987
26.021700	0.1	10.461689
26.023367	0.1	10.464490
26.025033	0.1	10.469139
26.026700	0.1	10.472716
26.028367	0.1	10.473490
26.030033	0.1	10.472418
26.031700	0.1	10.471464
26.033367	0.1	10.471523
26.035033	0.1	10.472179
26.036700	0.1	10.472596
26.038367	0.1	10.471941
26.040033	0.1	10.469556
26.041700	0.1	10.466159
26.043367	0.1	10.463358
26.045033	0.1	10.463000
26.046700	0.1	10.465503
26.048367	0.1	10.469080
26.050033	0.1	10.471762
26.051700	0.1	10.473312
26.053367	0.1	10.474742
26.055033	0.1	10.477245
26.056700	0.1	10.481120
26.058367	0.1	10.486365
26.060033	0.1	10.492862
26.061700	0.1	10.500491
26.063367	0.1	10.508061
26.065033	0.1	10.513247
26.066700	0.1	10.514498
26.068367	0.1	10.512591
26.070033	0.1	10.510326
26.071700	0.1	10.509611
26.073367	0.1	10.510147
26.075033	0.1	10.510803
26.076700	0.1	10.511220
26.078367	0.1	10.512412
26.080033	0.1	10.515810
26.081700	0.1	10.521770
26.083367	0.1	10.529578
26.085033	0.1	10.538102
26.086700	0.1	10.546566
26.088367	0.1	10.554255
26.090033	0.1	10.560871
26.091700	0.1	10.565878
26.093367	0.1	10.569394
26.095033	0.1	10.572494
26.096700	0.1	10.576487
26.098367	0.1	10.582030
26.100033	0.1	10.588527
26.101700	0.1	10.595382
26.103367	0.1	10.602594
26.105033	0.1	10.610223
26.106700	0.1	10.617972
26.108367	0.1	10.625005
26.110033	0.1	10.630906
26.111700	0.1	10.636330
26.113367	0.1	10.641874
26.115033	0.1	10.647655
26.116700	0.1	10.653556
26.118367	0.1	10.659934
26.120033	0.1	10.667205
26.121700	0.1	10.675431
26.123367	0.1	10.683895
26.125033	0.1	10.692061
26.126700	0.1	10.700524
26.128367	0.1	10.710598
26.130033	0.1	10.722817
26.131700	0.1	10.736764
26.133367	0.1	10.751844
26.135033	0.1	10.767103
26.136700	0.1	10.781706
26.138367	0.1	10.795177
26.140033	0.1	10.807634
26.141700	0.1	10.819793
26.143367	0.1	10.832310
26.145033	0.1	10.845066
26.146700	0.1	10.857762
26.148367	0.1	10.870875
26.150033	0.1	10.885955
26.151700	0.1	10.904551
26.153367	0.1	10.926903
26.155033	0.1	10.951341
26.156700	0.1	10.975719
26.158367	0.1	10.999382
26.160033	0.1	11.023164
26.161700	0.1	11.047722
26.163367	0.1	11.073054
26.165033	0.1	11.098445
26.166700	0.1	11.122764
26.168367	0.1	11.145533
26.170033	0.1	11.167944
26.171700	0.1	11.191667
26.173367	0.1	11.217654
26.175033	0.1	11.245847
26.176700	0.1	11.276127
26.178367	0.1	11.308194
26.180033	0.1	11.341096
26.181700	0.1	11.374355
26.183367	0.1	11.408985
26.185033	0.1	11.445523
26.186700	0.1	11.483193
26.188367	0.1	11.522055
26.190033	0.1	11.563302
26.191700	0.1	11.607230
26.193367	0.1	11.653484
26.195033	0.1	11.701644
26.196700	0.1	11.752010
26.198367	0.1	11.804403
26.200033	0.1	11.858822
26.201700	0.1	11.915506
26.203367	0.1	11.974991
26.205033	0.1	12.036861
26.206700	0.1	12.099446
26.208367	0.1	12.161792
26.210033	0.1	12.224437
26.211700	0.1	12.288929
26.213367	0.1	12.356520
26.215033	0.1	12.427033
26.216700	0.1	12.499452
26.218367	0.1	12.573303
26.220033	0.1	12.648822
26.221700	0.1	12.725294
26.223367	0.1	12.800337
26.225033	0.1	12.871087
26.226700	0.1	12.936474
26.228367	0.1	12.997747
26.230033	0.1	13.057411
26.231700	0.1	13.116718
26.233367	0.1	13.175250
26.235033	0.1	13.232709
26.236700	0.1	13.288737
26.238367	0.1	13.342799
26.240033	0.1	13.394416
26.241700	0.1	13.443888
26.243367	0.1	13.491333
26.245033	0.1	13.535739
26.246700	0.1	13.574422
26.248367	0.1	13.604701
26.250033	0.1	13.625563
26.251700	0.1	13.638736
26.253367	0.1	13.646603
26.255033	0.1	13.650180
26.256700	0.1	13.649166
26.258367	0.1	13.643087
26.260033	0.1	13.631702
26.261700	0.1	13.615251
26.263367	0.1	13.593973
26.265033	0.1	13.567210
26.266700	0.1	13.533831
26.268367	0.1	13.493419
26.270033	0.1	13.446272
26.271700	0.1	13.392926
26.273367	0.1	13.334692
26.275033	0.1	13.272882
26.276700	0.1	13.208986
26.278367	0.1	13.143659
26.280033	0.1	13.077081
26.281700	0.1	13.009132
26.283367	0.1	12.939573
26.285033	0.1	12.868048
26.286700	0.1	12.793661
26.288367	0.1	12.716175
26.290033	0.1	12.636781
26.291700	0.1	12.557269
26.293367	0.1	12.477875
26.295033	0.1	12.397886
26.296700	0.1	12.317360
26.298367	0.1	12.237848
26.300033	0.1	12.161136
26.301700	0.1	12.087882
26.303367	0.1	12.017728
26.305033	0.1	11.950136
26.306700	0.1	11.885107
26.308367	0.1	11.822344
26.310033	0.1	11.761666
26.311700	0.1	11.702657
26.313367	0.1	11.644781
26.315033	0.1	11.587382
26.316700	0.1	11.530281
26.318367	0.1	11.473835
26.320033	0.1	11.419237
26.321700	0.1	11.368216
26.323367	0.1	11.322380
26.325033	0.1	11.281849
26.326700	0.1	11.244477
26.328367	0.1	11.207820
26.330033	0.1	11.170865
26.331700	0.1	11.134327
26.333367	0.1	11.099518
26.335033	0.1	11.067391
26.336700	0.1	11.038483
26.338367	0.1	11.013032
26.340033	0.1	10.990680
26.341700	0.1	10.969938
26.343367	0.1	10.950030
26.345033	0.1	10.930837
26.346700	0.1	10.912538
26.348367	0.1	10.894955
26.350033	0.1	10.877789
26.351700	0.1	10.860801
26.353367	0.1	10.843874
26.355033	0.1	10.827661
26.356700	0.1	10.813475
26.358367	0.1	10.802627
26.360033	0.1	10.795952
26.361700	0.1	10.793091
26.363367	0.1	10.791898
26.365033	0.1	10.789693
26.366700	0.1	10.784448
26.368367	0.1	10.775686
26.370033	0.1	10.764898
26.371700	0.1	10.754586
26.373367	0.1	10.746003
26.375033	0.1	10.739029
26.376700	0.1	10.733307
26.378367	0.1	10.729075
26.380033	0.1	10.726035
26.381700	0.1	10.723770
26.383367	0.1	10.722578
26.385033	0.1	10.722876
26.386700	0.1	10.724188
26.388367	0.1	10.725737
26.390033	0.1	10.726870
26.391700	0.1	10.727287
26.393367	0.1	10.727108
26.395033	0.1	10.725976
26.396700	0.1	10.723055
26.398367	0.1	10.717929
26.400033	0.1	10.711730
26.401700	0.1	10.706425
26.403367	0.1	10.703386
26.405033	0.1	10.702313
26.406700	0.1	10.701180
26.408367	0.1	10.698081
26.410033	0.1	10.693074
26.411700	0.1	10.688008
26.413367	0.1	10.684729
26.415033	0.1	10.684014
26.416700	0.1	10.685266
26.418367	0.1	10.687054
26.420033	0.1	10.688008
26.421700	0.1	10.687531
26.423367	0.1	10.686100
26.425033	0.1	10.684252
26.426700	0.1	10.681868
26.428367	0.1	10.678709
26.430033	0.1	10.675252
26.431700	0.1	10.672212
26.433367	0.1	10.670603
26.435033	0.1	10.670782
26.436700	0.1	10.671676
26.438367	0.1	10.671557
26.440033	0.1	10.668874
26.441700	0.1	10.662735
26.443367	0.1	10.653794
26.445033	0.1	10.644854
26.446700	0.1	10.639072
26.448367	0.1	10.637940
26.450033	0.1	10.640205
26.451700	0.1	10.643066
26.453367	0.1	10.644377
26.455033	0.1	10.644913
26.456700	0.1	10.646821
26.458367	0.1	10.650337
26.460033	0.1	10.652900
26.461700	0.1	10.652483
26.463367	0.1	10.648907
26.465033	0.1	10.643185
26.466700	0.1	10.637463
26.468367	0.1	10.634363
26.470033	0.1	10.634900
26.471700	0.1	10.637940
26.473367	0.1	10.641575
26.475033	0.1	10.643960
26.476700	0.1	10.644258
26.478367	0.1	10.643066
26.480033	0.1	10.642231
26.481700	0.1	10.642708
26.483367	0.1	10.643244
26.485033	0.1	10.642410
26.486700	0.1	10.639966
26.488367	0.1	10.637344
26.490033	0.1	10.635615
26.491700	0.1	10.634959
26.493367	0.1	10.635079
26.495033	0.1	10.636211
26.496700	0.1	10.638416
26.498367	0.1	10.641158
26.500033	0.1	10.643304
26.501700	0.1	10.644079
26.503367	0.1	10.643721
26.505033	0.1	10.643006
26.506700	0.1	10.642410
26.508367	0.1	10.642589
26.510033	0.1	10.643602
26.511700	0.1	10.644437
26.513367	0.1	10.644377
26.515033	0.1	10.643244
26.516700	0.1	10.641575
26.518367	0.1	10.640383
26.520033	0.1	10.640026
26.521700	0.1	10.640443
26.523367	0.1	10.641874
26.525033	0.1	10.644794
26.526700	0.1	10.648192
26.528367	0.1	10.649682
26.530033	0.1	10.647357
26.531700	0.1	10.641874
26.533367	0.1	10.635973
26.535033	0.1	10.632218
26.536700	0.1	10.631145
26.538367	0.1	10.631443
26.540033	0.1	10.631085
26.541700	0.1	10.629535
26.543367	0.1	10.628224
26.545033	0.1	10.628999
26.546700	0.1	10.631622
26.548367	0.1	10.633767
26.550033	0.1	10.633231
26.551700	0.1	10.630251
26.553367	0.1	10.627151
26.555033	0.1	10.625363
26.556700	0.1	10.624409
26.558367	0.1	10.623396
26.560033	0.1	10.622681
26.561700	0.1	10.623456
26.563367	0.1	10.626197
26.565033	0.1	10.629655
26.566700	0.1	10.631622
26.568367	0.1	10.631323
26.570033	0.1	10.629893
26.571700	0.1	10.629178
26.573367	0.1	10.629953
26.575033	0.1	10.631562
26.576700	0.1	10.632933
26.578367	0.1	10.633469
26.580033	0.1	10.633290
26.581700	0.1	10.632456
26.583367	0.1	10.631085
26.585033	0.1	10.629357
26.586700	0.1	10.628343
26.588367	0.1	10.629535
26.590033	0.1	10.633410
26.591700	0.1	10.638476
26.593367	0.1	10.642589
26.595033	0.1	10.644973
26.596700	0.1	10.646284
26.598367	0.1	10.647894
26.600033	0.1	10.650159
26.601700	0.1	10.652245
26.603367	0.1	10.653318
26.605033	0.1	10.653377
26.606700	0.1	10.653496
26.608367	0.1	10.654748
26.610033	0.1	10.657371
26.611700	0.1	10.659934
26.613367	0.1	10.661007
26.615033	0.1	10.660232
26.616700	0.1	10.658384
26.618367	0.1	10.657311
26.620033	0.1	10.658324
26.621700	0.1	10.661066
26.623367	0.1	10.664106
26.625033	0.1	10.666252
26.626700	0.1	10.667921
26.628367	0.1	10.670424
26.630033	0.1	10.675193
26.631700	0.1	10.681570
26.633367	0.1	10.687411
26.635033	0.1	10.690809
26.636700	0.1	10.692001
26.638367	0.1	10.693193
26.640033	0.1	10.696591
26.641700	0.1	10.702611
26.643367	0.1	10.709346
26.645033	0.1	10.715128
26.646700	0.1	10.719598
26.648367	0.1	10.723890
26.650033	0.1	10.729254
26.651700	0.1	10.736108
26.653367	0.1	10.743499
26.655033	0.1	10.750592
26.656700	0.1	10.757030
26.658367	0.1	10.762931
26.660033	0.1	10.768712
26.661700	0.1	10.775150
26.663367	0.1	10.782421
26.665033	0.1	10.789931
26.666700	0.1	10.796667
26.668367	0.1	10.802448
26.670033	0.1	10.808170
26.671700	0.1	10.814727
26.673367	0.1	10.822058
26.675033	0.1	10.829271
26.676700	0.1	10.836363
26.678367	0.1	10.844529
26.680033	0.1	10.854483
26.681700	0.1	10.865331
26.683367	0.1	10.875226
26.685033	0.1	10.883570
26.686700	0.1	10.891081
26.688367	0.1	10.898710
26.690033	0.1	10.907293
26.691700	0.1	10.917009
26.693367	0.1	10.928035
26.695033	0.1	10.940612
26.696700	0.1	10.955156
26.698367	0.1	10.970951
26.700033	0.1	10.986210
26.701700	0.1	10.999382
26.703367	0.1	11.011005
26.705033	0.1	11.022926
26.706700	0.1	11.036695
26.708367	0.1	11.052013
26.710033	0.1	11.067510
26.711700	0.1	11.082054
26.713367	0.1	11.096299
26.715033	0.1	11.111916
26.716700	0.1	11.130155
26.718367	0.1	11.150599
26.720033	0.1	11.171640
26.721700	0.1	11.192263
26.723367	0.1	11.212767
26.725033	0.1	11.234403
26.726700	0.1	11.257649
26.728367	0.1	11.282147
26.730033	0.1	11.307121
26.731700	0.1	11.332513
26.733367	0.1	11.358321
26.735033	0.1	11.384190
26.736700	0.1	11.409224
26.738367	0.1	11.433423
26.740033	0.1	11.458040
26.741700	0.1	11.484504
26.743367	0.1	11.513413
26.745033	0.1	11.544407
26.746700	0.1	11.577547
26.748367	0.1	11.613429
26.750033	0.1	11.652172
26.751700	0.1	11.692584
26.753367	0.1	11.733711
26.755033	0.1	11.774958
26.756700	0.1	11.815429
26.758367	0.1	11.854232
26.760033	0.1	11.891723
26.761700	0.1	11.929930
26.763367	0.1	11.971772
26.765033	0.1	12.018920
26.766700	0.1	12.071431
26.768367	0.1	12.127877
26.770033	0.1	12.186468
26.771700	0.1	12.245894
26.773367	0.1	12.305737
26.775033	0.1	12.366355
26.776700	0.1	12.428284
26.778367	0.1	12.492419
26.780033	0.1	12.559474
26.781700	0.1	12.629808
26.783367	0.1	12.703539
26.785033	0.1	12.780309
26.786700	0.1	12.859643
26.788367	0.1	12.941123
26.790033	0.1	13.024152
26.791700	0.1	13.108671
26.793367	0.1	13.195813
26.795033	0.1	13.286651
26.796700	0.1	13.381780
26.798367	0.1	13.480604
26.800033	0.1	13.582469
26.801700	0.1	13.686539
26.803367	0.1	13.791800
26.805033	0.1	13.897003
26.806700	0.1	14.001430
26.808367	0.1	14.105202
26.810033	0.1	14.208914
26.811700	0.1	14.312805
26.813367	0.1	14.416636
26.815033	0.1	14.519633
26.816700	0.1	14.621080
26.818367	0.1	14.719547
26.820033	0.1	14.814080
26.821700	0.1	14.904798
26.823367	0.1	14.992000
26.825033	0.1	15.074850
26.826700	0.1	15.152276
26.828367	0.1	15.223802
26.830033	0.1	15.289248
26.831700	0.1	15.348733
26.833367	0.1	15.402020
26.835033	0.1	15.448094
26.836700	0.1	15.486062
26.838367	0.1	15.515805
26.840033	0.1	15.537919
26.841700	0.1	15.553416
26.843367	0.1	15.562237
26.845033	0.1	15.563370
26.846700	0.1	15.555860
26.848367	0.1	15.539587
26.850033	0.1	15.515924
26.851700	0.1	15.487791
26.853367	0.1	15.456975
26.855033	0.1	15.422524
26.856700	0.1	15.382529
26.858367	0.1	15.336216
26.860033	0.1	15.284480
26.861700	0.1	15.228332
26.863367	0.1	15.168847
26.865033	0.1	15.107156
26.866700	0.1	15.044094
26.868367	0.1	14.979900
26.870033	0.1	14.914633
26.871700	0.1	14.847756
26.873367	0.1	14.778734
26.875033	0.1	14.708222
26.876700	0.1	14.638186
26.878367	0.1	14.571489
26.880033	0.1	14.509798
26.881700	0.1	14.453054
26.883367	0.1	14.400423
26.885033	0.1	14.350773
26.886700	0.1	14.302970
26.888367	0.1	14.256538
26.890033	0.1	14.212907
26.891700	0.1	14.174403
26.893367	0.1	14.141560
26.895033	0.1	14.113665
26.896700	0.1	14.090181
26.898367	0.1	14.071167
26.900033	0.1	14.056743
26.901700	0.1	14.046491
26.903367	0.1	14.039160
26.905033	0.1	14.033736
26.906700	0.1	14.030040
26.908367	0.1	14.028252
26.910033	0.1	14.029027
26.911700	0.1	14.032126
26.913367	0.1	14.035762
26.915033	0.1	14.038623
26.916700	0.1	14.041305
26.918367	0.1	14.045478
26.920033	0.1	14.051379
26.921700	0.1	14.057876
26.923367	0.1	14.063955
26.925033	0.1	14.068724
26.926700	0.1	14.071525
26.928367	0.1	14.071227
26.930033	0.1	14.066459
26.931700	0.1	14.056505
26.933367	0.1	14.041782
26.935033	0.1	14.023364
26.936700	0.1	14.002264
26.938367	0.1	13.978482
26.940033	0.1	13.951183
26.941700	0.1	13.918937
26.943367	0.1	13.880909
26.945033	0.1	13.837756
26.946700	0.1	13.791741
26.948367	0.1	13.744057
26.950033	0.1	13.693274
26.951700	0.1	13.637246
26.953367	0.1	13.574959
26.955033	0.1	13.508142
26.956700	0.1	13.439716
26.958367	0.1	13.372064
26.960033	0.1	13.304652
26.961700	0.1	13.235391
26.963367	0.1	13.162435
26.965033	0.1	13.086141
26.966700	0.1	13.008238
26.968367	0.1	12.929977
26.970033	0.1	12.851001
26.971700	0.1	12.770892
26.973367	0.1	12.690128
26.975033	0.1	12.610019
26.976700	0.1	12.532056
26.978367	0.1	12.457073
26.980033	0.1	12.385071
26.981700	0.1	12.315691
26.983367	0.1	12.248040
26.985033	0.1	12.181104
26.986700	0.1	12.114704
26.988367	0.1	12.049616
26.990033	0.1	11.987031
26.991700	0.1	11.928082
26.993367	0.1	11.872948
26.995033	0.1	11.820675
26.996700	0.1	11.769474
26.998367	0.1	11.718274
27.000033	0.1	11.667968
27.001700	0.1	11.620701
27.003367	0.1	11.577309
27.005033	0.1	11.537135
27.006700	0.1	11.499644
27.008367	0.1	11.464954
27.010033	0.1	11.433840
27.011700	0.1	11.406840
27.013367	0.1	11.383475
27.015033	0.1	11.361898
27.016700	0.1	11.340380
27.018367	0.1	11.318446
27.020033	0.1	11.297286
27.021700	0.1	11.278809
27.023367	0.1	11.264265
27.025033	0.1	11.253656
27.026700	0.1	11.245728
27.028367	0.1	11.238456
27.030033	0.1	11.230827
27.031700	0.1	11.223317
27.033367	0.1	11.217356
27.035033	0.1	11.213899
27.036700	0.1	11.212826
27.038367	0.1	11.213303
27.040033	0.1	11.214615
27.041700	0.1	11.215926
27.043367	0.1	11.216582
27.045033	0.1	11.216999
27.046700	0.1	11.218072
27.048367	0.1	11.220635
27.050033	0.1	11.225105
27.051700	0.1	11.231900
27.053367	0.1	11.241437
27.055033	0.1	11.253834
27.056700	0.1	11.268140
27.058367	0.1	11.283041
27.060033	0.1	11.297346
27.061700	0.1	11.310280
27.063367	0.1	11.322022
27.065033	0.1	11.334122
27.066700	0.1	11.349023
27.068367	0.1	11.368156
27.070033	0.1	11.390508
27.071700	0.1	11.413456
27.073367	0.1	11.434735
27.075033	0.1	11.453331
27.076700	0.1	11.470021
27.078367	0.1	11.487365
27.080033	0.1	11.508346
27.081700	0.1	11.534095
27.083367	0.1	11.563242
27.085033	0.1	11.593521
27.086700	0.1	11.623502
27.088367	0.1	11.652709
27.090033	0.1	11.681557
27.091700	0.1	11.711598
27.093367	0.1	11.744023
27.095033	0.1	11.778773
27.096700	0.1	11.815549
27.098367	0.1	11.854411
27.100033	0.1	11.895002
27.101700	0.1	11.936308
27.103367	0.1	11.977733
27.105033	0.1	12.019277
27.106700	0.1	12.061418
27.108367	0.1	12.104572
27.110033	0.1	12.149812
27.111700	0.1	12.198926
27.113367	0.1	12.252510
27.115033	0.1	12.309850
27.116700	0.1	12.370051
27.118367	0.1	12.431920
27.120033	0.1	12.494088
27.121700	0.1	12.555183
27.123367	0.1	12.614966
27.125033	0.1	12.675226
27.126700	0.1	12.738705
27.128367	0.1	12.806536
27.130033	0.1	12.878061
27.131700	0.1	12.952686
27.133367	0.1	13.030172
27.135033	0.1	13.109804
27.136700	0.1	13.190926
27.138367	0.1	13.273896
27.140033	0.1	13.359786
27.141700	0.1	13.448597
27.143367	0.1	13.539732
27.145033	0.1	13.632716
27.146700	0.1	13.728381
27.148367	0.1	13.828040
27.150033	0.1	13.932825
27.151700	0.1	14.043213
27.153367	0.1	14.158429
27.155033	0.1	14.276863
27.156700	0.1	14.397086
27.158367	0.1	14.518858
27.160033	0.1	14.643074
27.161700	0.1	14.771939
27.163367	0.1	14.908076
27.165033	0.1	15.052558
27.166700	0.1	15.203894
27.168367	0.1	15.359641
27.170033	0.1	15.518964
27.171700	0.1	15.683056
27.173367	0.1	15.853883
27.175033	0.1	16.033174
27.176700	0.1	16.221465
27.178367	0.1	16.419054
27.180033	0.1	16.626121
27.181700	0.1	16.842724
27.183367	0.1	17.068685
27.185033	0.1	17.303825
27.186700	0.1	17.548443
27.188367	0.1	17.803670
27.190033	0.1	18.071414
27.191700	0.1	18.353523
27.193367	0.1	18.650771
27.195033	0.1	18.962146
27.196700	0.1	19.285263
27.198367	0.1	19.618632
27.200033	0.1	19.963087
27.201700	0.1	20.321668
27.203367	0.1	20.697118
27.205033	0.1	21.090151
27.206700	0.1	21.499099
27.208367	0.1	21.921338
27.210033	0.1	22.355260
27.211700	0.1	22.801818
27.213367	0.1	23.262323
27.215033	0.1	23.736776
27.216700	0.1	24.223210
27.218367	0.1	24.719836
27.220033	0.1	25.225641
27.221700	0.1	25.739910
27.223367	0.1	26.260974
27.225033	0.1	26.786091
27.226700	0.1	27.312340
27.228367	0.1	27.837397
27.230033	0.1	28.358878
27.231700	0.1	28.874220
27.233367	0.1	29.381873
27.235033	0.1	29.881002
27.236700	0.1	30.369284
27.238367	0.1	30.843141
27.240033	0.1	31.299056
27.241700	0.1	31.734290
27.243367	0.1	32.146158
27.245033	0.1	32.531263
27.246700	0.1	32.885971
27.248367	0.1	33.207717
27.250033	0.1	33.495965
27.251700	0.1	33.750894
27.253367	0.1	33.971491
27.255033	0.1	34.154417
27.256700	0.1	34.296097
27.258367	0.1	34.394684
27.260033	0.1	34.449639
27.261700	0.1	34.461620
27.263367	0.1	34.431698
27.265033	0.1	34.361007
27.266700	0.1	34.250023
27.268367	0.1	34.099044
27.270033	0.1	33.908488
27.271700	0.1	33.678653
27.273367	0.1	33.409597
27.275033	0.1	33.101680
27.276700	0.1	32.756569
27.278367	0.1	32.376709
27.280033	0.1	31.964125
27.281700	0.1	31.520965
27.283367	0.1	31.050505
27.285033	0.1	30.557038
27.286700	0.1	30.044379
27.288367	0.1	29.514791
27.290033	0.1	28.969290
27.291700	0.1	28.409066
27.293367	0.1	27.836682
27.295033	0.1	27.255358
27.296700	0.1	26.669385
27.298367	0.1	26.083233
27.300033	0.1	25.499405
27.301700	0.1	24.918319
27.303367	0.1	24.339856
27.305033	0.1	23.764612
27.306700	0.1	23.194612
27.308367	0.1	22.633256
27.310033	0.1	22.083939
27.311700	0.1	21.548272
27.313367	0.1	21.026017
27.315033	0.1	20.517708
27.316700	0.1	20.025076
27.318367	0.1	19.549550
27.320033	0.1	19.091190
27.321700	0.1	18.649877
27.323367	0.1	18.226625
27.325033	0.1	17.822326
27.326700	0.1	17.436923
27.328367	0.1	17.069460
27.330033	0.1	16.718985
27.331700	0.1	16.385199
27.333367	0.1	16.068519
27.335033	0.1	15.769840
27.336700	0.1	15.489341
27.338367	0.1	15.225292
27.340033	0.1	14.975072
27.341700	0.1	14.737786
27.343367	0.1	14.514149
27.345033	0.1	14.304400
27.346700	0.1	14.106930
27.348367	0.1	13.919891
27.350033	0.1	13.742448
27.351700	0.1	13.574601
27.353367	0.1	13.416947
27.355033	0.1	13.270021
27.356700	0.1	13.134182
27.358367	0.1	13.009251
27.360033	0.1	12.894572
27.361700	0.1	12.788297
27.363367	0.1	12.688101
27.365033	0.1	12.591899
27.366700	0.1	12.499154
27.368367	0.1	12.410641
27.370033	0.1	12.327731
27.371700	0.1	12.250663
27.373367	0.1	12.178541
27.375033	0.1	12.110234
27.376700	0.1	12.044490
27.378367	0.1	11.981607
27.380033	0.1	11.923195
27.381700	0.1	11.870027
27.383367	0.1	11.820853
27.385033	0.1	11.773885
27.386700	0.1	11.728407
27.388367	0.1	11.684836
27.390033	0.1	11.643649
27.391700	0.1	11.604608
27.393367	0.1	11.566222
27.395033	0.1	11.527241
27.396700	0.1	11.488438
27.398367	0.1	11.452318
27.400033	0.1	11.420608
27.401700	0.1	11.393369
27.403367	0.1	11.369050
27.405033	0.1	11.345745
27.406700	0.1	11.322380
27.408367	0.1	11.299372
27.410033	0.1	11.277736
27.411700	0.1	11.258007
27.413367	0.1	11.240125
27.415033	0.1	11.224151
27.416700	0.1	11.209906
27.418367	0.1	11.196614
27.420033	0.1	11.183382
27.421700	0.1	11.170090
27.423367	0.1	11.156560
27.425033	0.1	11.142791
27.426700	0.1	11.129261
27.428367	0.1	11.116982
27.430033	0.1	11.106492
27.431700	0.1	11.097193
27.433367	0.1	11.087478
27.435033	0.1	11.076689
27.436700	0.1	11.066318
27.438367	0.1	11.057735
27.440033	0.1	11.050821
27.441700	0.1	11.044324
27.443367	0.1	11.036575
27.445033	0.1	11.026622
27.446700	0.1	11.015118
27.448367	0.1	11.003614
27.450033	0.1	10.994554
27.451700	0.1	10.990561
27.453367	0.1	10.992051
27.455033	0.1	10.996402
27.456700	0.1	11.000097
27.458367	0.1	11.001230
27.460033	0.1	10.999621
27.461700	0.1	10.995925
27.463367	0.1	10.991753
27.465033	0.1	10.988355
27.466700	0.1	10.985792
27.468367	0.1	10.983408
27.470033	0.1	10.981441
27.471700	0.1	10.980070
27.473367	0.1	10.979057
27.475033	0.1	10.977328
27.476700	0.1	10.974169
27.478367	0.1	10.969520
27.480033	0.1	10.964215
27.481700	0.1	10.959507
27.483367	0.1	10.956288
27.485033	0.1	10.954977
27.486700	0.1	10.955334
27.488367	0.1	10.956705
27.490033	0.1	10.957659
27.491700	0.1	10.956884
27.493367	0.1	10.954321
27.495033	0.1	10.951639
27.496700	0.1	10.951102
27.498367	0.1	10.953844
27.500033	0.1	10.959030
27.501700	0.1	10.964096
27.503367	0.1	10.966540
27.505033	0.1	10.964633
27.506700	0.1	10.958017
27.508367	0.1	10.948361
27.510033	0.1	10.938764
27.511700	0.1	10.931731
27.513367	0.1	10.927678
27.515033	0.1	10.925294
27.516700	0.1	10.923804
27.518367	0.1	10.923327
27.520033	0.1	10.924221
27.521700	0.1	10.926128
27.523367	0.1	10.928333
27.525033	0.1	10.929347
27.526700	0.1	10.928274
27.528367	0.1	10.925472
27.530033	0.1	10.921419
27.531700	0.1	10.916830
27.533367	0.1	10.912240
27.535033	0.1	10.908127
27.536700	0.1	10.904790
27.538367	0.1	10.902286
27.540033	0.1	10.900021
27.541700	0.1	10.896683
27.543367	0.1	10.891140
27.545033	0.1	10.884703
27.546700	0.1	10.879875
27.548367	0.1	10.877848
27.550033	0.1	10.877550
27.551700	0.1	10.877371
27.553367	0.1	10.876716
27.555033	0.1	10.875703
27.556700	0.1	10.874034
27.558367	0.1	10.870934
27.560033	0.1	10.866523
27.561700	0.1	10.861815
27.563367	0.1	10.858238
27.565033	0.1	10.856808
27.566700	0.1	10.857762
27.568367	0.1	10.859192
27.570033	0.1	10.858715
27.571700	0.1	10.855854
27.573367	0.1	10.852159
27.575033	0.1	10.849119
27.576700	0.1	10.847450
27.578367	0.1	10.846735
27.580033	0.1	10.846258
27.581700	0.1	10.845423
27.583367	0.1	10.844470
27.585033	0.1	10.843933
27.586700	0.1	10.843933
27.588367	0.1	10.844291
27.590033	0.1	10.845245
27.591700	0.1	10.846973
27.593367	0.1	10.848404
27.595033	0.1	10.848284
27.596700	0.1	10.846496
27.598367	0.1	10.843874
27.600033	0.1	10.841013
27.601700	0.1	10.838271
27.603367	0.1	10.835708
27.605033	0.1	10.833562
27.606700	0.1	10.831655
27.608367	0.1	10.829449
27.610033	0.1	10.826827
27.611700	0.1	10.825217
27.613367	0.1	10.825992
27.615033	0.1	10.828853
27.616700	0.1	10.831714
27.618367	0.1	10.832787
27.620033	0.1	10.832012
27.621700	0.1	10.830582
27.623367	0.1	10.829747
27.625033	0.1	10.830105
27.626700	0.1	10.831536
27.628367	0.1	10.833622
27.630033	0.1	10.835410
27.631700	0.1	10.835648
27.633367	0.1	10.834099
27.635033	0.1	10.832191
27.636700	0.1	10.831655
27.638367	0.1	10.833145
27.640033	0.1	10.835648
27.641700	0.1	10.837556
27.643367	0.1	10.838390
27.645033	0.1	10.839046
27.646700	0.1	10.839642
27.648367	0.1	10.839344
27.650033	0.1	10.837854
27.651700	0.1	10.836721
27.653367	0.1	10.837496
27.655033	0.1	10.839761
27.656700	0.1	10.841132
27.658367	0.1	10.839999
27.660033	0.1	10.837019
27.661700	0.1	10.834397
27.663367	0.1	10.833979
27.665033	0.1	10.836244
27.666700	0.1	10.840357
27.668367	0.1	10.845483
27.670033	0.1	10.851205
27.671700	0.1	10.856927
27.673367	0.1	10.860682
27.675033	0.1	10.860503
27.676700	0.1	10.856629
27.678367	0.1	10.851324
27.680033	0.1	10.846973
27.681700	0.1	10.844589
27.683367	0.1	10.842980
27.685033	0.1	10.840774
27.686700	0.1	10.838152
27.688367	0.1	10.836900
27.690033	0.1	10.838211
27.691700	0.1	10.842145
27.693367	0.1	10.848106
27.695033	0.1	10.855020
27.696700	0.1	10.861815
27.698367	0.1	10.867418
27.700033	0.1	10.871292
27.701700	0.1	10.873438
27.703367	0.1	10.874868
27.705033	0.1	10.876597
27.706700	0.1	10.878862
27.708367	0.1	10.880888
27.710033	0.1	10.882140
27.711700	0.1	10.882855
27.713367	0.1	10.883749
27.715033	0.1	10.884941
27.716700	0.1	10.885955
27.718367	0.1	10.886431
27.720033	0.1	10.886789
27.721700	0.1	10.887623
27.723367	0.1	10.890067
27.725033	0.1	10.894776
27.726700	0.1	10.901094
27.728367	0.1	10.906876
27.730033	0.1	10.910810
27.731700	0.1	10.913075
27.733367	0.1	10.914744
27.735033	0.1	10.916472
27.736700	0.1	10.917426
27.738367	0.1	10.917664
27.740033	0.1	10.918141
27.741700	0.1	10.919870
27.743367	0.1	10.922909
27.745033	0.1	10.927082
27.746700	0.1	10.932565
27.748367	0.1	10.939182
27.750033	0.1	10.946215
27.751700	0.1	10.952533
27.753367	0.1	10.956884
27.755033	0.1	10.958970
27.756700	0.1	10.960460
27.758367	0.1	10.963381
27.760033	0.1	10.968090
27.761700	0.1	10.972977
27.763367	0.1	10.975898
27.765033	0.1	10.976494
27.766700	0.1	10.975660
27.768367	0.1	10.974110
27.770033	0.1	10.971308
27.771700	0.1	10.967076
27.773367	0.1	10.962725
27.775033	0.1	10.960401
27.776700	0.1	10.960341
27.778367	0.1	10.960460
27.780033	0.1	10.958255
27.781700	0.1	10.953427
27.783367	0.1	10.947765
27.785033	0.1	10.943771
27.786700	0.1	10.942937
27.788367	0.1	10.945142
27.790033	0.1	10.948659
27.791700	0.1	10.951400
27.793367	0.1	10.952473
27.795033	0.1	10.952175
27.796700	0.1	10.950804
27.798367	0.1	10.947884
27.800033	0.1	10.943473
27.801700	0.1	10.939003
27.803367	0.1	10.936261
27.805033	0.1	10.935844
27.806700	0.1	10.936917
27.808367	0.1	10.937632
27.810033	0.1	10.936559
27.811700	0.1	10.933817
27.813367	0.1	10.929824
27.815033	0.1	10.924817
27.816700	0.1	10.918797
27.818367	0.1	10.911823
27.820033	0.1	10.904074
27.821700	0.1	10.896385
27.823367	0.1	10.889412
27.825033	0.1	10.884345
27.826700	0.1	10.883094
27.828367	0.1	10.886610
27.830033	0.1	10.893465
27.831700	0.1	10.900498
27.833367	0.1	10.904968
27.835033	0.1	10.906101
27.836700	0.1	10.904790
27.838367	0.1	10.901631
27.840033	0.1	10.897279
27.841700	0.1	10.892332
27.843367	0.1	10.887325
27.845033	0.1	10.882855
27.846700	0.1	10.879696
27.848367	0.1	10.878087
27.850033	0.1	10.877908
27.851700	0.1	10.878742
27.853367	0.1	10.880054
27.855033	0.1	10.880709
27.856700	0.1	10.879815
27.858367	0.1	10.877073
27.860033	0.1	10.873795
27.861700	0.1	10.872126
27.863367	0.1	10.872961
27.865033	0.1	10.875583
27.866700	0.1	10.878385
27.868367	0.1	10.880173
27.870033	0.1	10.881425
27.871700	0.1	10.883332
27.873367	0.1	10.885895
27.875033	0.1	10.887266
27.876700	0.1	10.885478
27.878367	0.1	10.881007
27.880033	0.1	10.875822
27.881700	0.1	10.871828
27.883367	0.1	10.870398
27.885033	0.1	10.872365
27.886700	0.1	10.877610
27.888367	0.1	10.884762
27.890033	0.1	10.891677
27.891700	0.1	10.896922
27.893367	0.1	10.900498
27.895033	0.1	10.903419
27.896700	0.1	10.905863
27.898367	0.1	10.906935
27.900033	0.1	10.906757
27.901700	0.1	10.906697
27.903367	0.1	10.908545
27.905033	0.1	10.912538
27.906700	0.1	10.917128
27.908367	0.1	10.920764
27.910033	0.1	10.922492
27.911700	0.1	10.922552
27.913367	0.1	10.922075
27.915033	0.1	10.922254
27.916700	0.1	10.923029
27.918367	0.1	10.923505
27.920033	0.1	10.922909
27.921700	0.1	10.921419
27.923367	0.1	10.919750
27.925033	0.1	10.918976
27.926700	0.1	10.919989
27.928367	0.1	10.922611
27.930033	0.1	10.926128
27.931700	0.1	10.929943
27.933367	0.1	10.933936
27.935033	0.1	10.938049
27.936700	0.1	10.942102
27.938367	0.1	10.945976
27.940033	0.1	10.949493
27.941700	0.1	10.952175
27.943367	0.1	10.954202
27.945033	0.1	10.955930
27.946700	0.1	10.957897
27.948367	0.1	10.960580
27.950033	0.1	10.964573
27.951700	0.1	10.969282
27.953367	0.1	10.974050
27.955033	0.1	10.979057
27.956700	0.1	10.984541
27.958367	0.1	10.989667
27.960033	0.1	10.993899
27.961700	0.1	10.997058
27.963367	0.1	10.998548
27.965033	0.1	10.998250
27.966700	0.1	10.997236
27.968367	0.1	10.997177
27.970033	0.1	10.998905
27.971700	0.1	11.002243
27.973367	0.1	11.006356
27.975033	0.1	11.010469
27.976700	0.1	11.014105
27.978367	0.1	11.017144
27.980033	0.1	11.019588
27.981700	0.1	11.021257
27.983367	0.1	11.021972
27.985033	0.1	11.022092
27.986700	0.1	11.022866
27.988367	0.1	11.025727
27.990033	0.1	11.031032
27.991700	0.1	11.037648
27.993367	0.1	11.043728
27.995033	0.1	11.048556
27.996700	0.1	11.053146
27.998367	0.1	11.059106
28.000033	0.1	11.066318
28.001700	0.1	11.072517
28.003367	0.1	11.075497
28.005033	0.1	11.075557
28.006700	0.1	11.075140
28.008367	0.1	11.076630
28.010033	0.1	11.080504
28.011700	0.1	11.085332
28.013367	0.1	11.089206
28.015033	0.1	11.091889
28.016700	0.1	11.094750
28.018367	0.1	11.098564
28.020033	0.1	11.102737
28.021700	0.1	11.106313
28.023367	0.1	11.109234
28.025033	0.1	11.112214
28.026700	0.1	11.116028
28.028367	0.1	11.120737
28.030033	0.1	11.125982
28.031700	0.1	11.130691
28.033367	0.1	11.134387
28.035033	0.1	11.137486
28.036700	0.1	11.141003
28.038367	0.1	11.145712
28.040033	0.1	11.151553
28.041700	0.1	11.157573
28.043367	0.1	11.162341
28.045033	0.1	11.165202
28.046700	0.1	11.166216
28.048367	0.1	11.165500
28.050033	0.1	11.163951
28.051700	0.1	11.163116
28.053367	0.1	11.164785
28.055033	0.1	11.169255
28.056700	0.1	11.174679
28.058367	0.1	11.179269
28.060033	0.1	11.183322
28.061700	0.1	11.188091
28.063367	0.1	11.193932
28.065033	0.1	11.199892
28.066700	0.1	11.204422
28.068367	0.1	11.206508
28.070033	0.1	11.206508
28.071700	0.1	11.206151
28.073367	0.1	11.206806
28.075033	0.1	11.208535
28.076700	0.1	11.211277
28.078367	0.1	11.215270
28.080033	0.1	11.220098
28.081700	0.1	11.224330
28.083367	0.1	11.227012
28.085033	0.1	11.228502
28.086700	0.1	11.229695
28.088367	0.1	11.231244
28.090033	0.1	11.232734
28.091700	0.1	11.232973
28.093367	0.1	11.232138
28.095033	0.1	11.231721
28.096700	0.1	11.232973
28.098367	0.1	11.235595
28.100033	0.1	11.237920
28.101700	0.1	11.238397
28.103367	0.1	11.236370
28.105033	0.1	11.232258
28.106700	0.1	11.227132
28.108367	0.1	11.222006
28.110033	0.1	11.218370
28.111700	0.1	11.216999
28.113367	0.1	11.217654
28.115033	0.1	11.219741
28.116700	0.1	11.222602
28.118367	0.1	11.225045
28.120033	0.1	11.225343
28.121700	0.1	11.223019
28.123367	0.1	11.218906
28.125033	0.1	11.214615
28.126700	0.1	11.210740
28.128367	0.1	11.207164
28.130033	0.1	11.204065
28.131700	0.1	11.202455
28.133367	0.1	11.202276
28.135033	0.1	11.201859
28.136700	0.1	11.199535
28.138367	0.1	11.194885
28.140033	0.1	11.188865
28.141700	0.1	11.183024
28.143367	0.1	11.178673
28.145033	0.1	11.175812
28.146700	0.1	11.173249
28.148367	0.1	11.170150
28.150033	0.1	11.166037
28.151700	0.1	11.160136
28.153367	0.1	11.152566
28.155033	0.1	11.145175
28.156700	0.1	11.140466
28.158367	0.1	11.139155
28.160033	0.1	11.139155
28.161700	0.1	11.138201
28.163367	0.1	11.135579
28.165033	0.1	11.132181
28.166700	0.1	11.129022
28.168367	0.1	11.126340
28.170033	0.1	11.123837
28.171700	0.1	11.121512
28.173367	0.1	11.119545
28.175033	0.1	11.117936
28.176700	0.1	11.116327
28.178367	0.1	11.114062
28.180033	0.1	11.110783
28.181700	0.1	11.107267
28.183367	0.1	11.105121
28.185033	0.1	11.104763
28.186700	0.1	11.104942
28.188367	0.1	11.103869
28.190033	0.1	11.100591
28.191700	0.1	11.096061
28.193367	0.1	11.092425
28.195033	0.1	11.091471
28.196700	0.1	11.093200
28.198367	0.1	11.096001
28.200033	0.1	11.098803
28.201700	0.1	11.101902
28.203367	0.1	11.105002
28.205033	0.1	11.106730
28.206700	0.1	11.105836
28.208367	0.1	11.102379
28.210033	0.1	11.097968
28.211700	0.1	11.094213
28.213367	0.1	11.091710
28.215033	0.1	11.090458
28.216700	0.1	11.090279
28.218367	0.1	11.090637
28.220033	0.1	11.090220
28.221700	0.1	11.088074
28.223367	0.1	11.085153
28.225033	0.1	11.083365
28.226700	0.1	11.083902
28.228367	0.1	11.086286
28.230033	0.1	11.089445
28.231700	0.1	11.092723
28.233367	0.1	11.096240
28.235033	0.1	11.100531
28.236700	0.1	11.105538
28.238367	0.1	11.110247
28.240033	0.1	11.113287
28.241700	0.1	11.114419
28.243367	0.1	11.114777
28.245033	0.1	11.115909
28.246700	0.1	11.118472
28.248367	0.1	11.122108
28.250033	0.1	11.125446
28.251700	0.1	11.127115
28.253367	0.1	11.127115
28.255033	0.1	11.126400
28.256700	0.1	11.125744
28.258367	0.1	11.125386
28.260033	0.1	11.126340
28.261700	0.1	11.129440
28.263367	0.1	11.134089
28.265033	0.1	11.138082
28.266700	0.1	11.139632
28.268367	0.1	11.139095
28.270033	0.1	11.138261
28.271700	0.1	11.139036
28.273367	0.1	11.141897
28.275033	0.1	11.146069
28.276700	0.1	11.149824
28.278367	0.1	11.151732
28.280033	0.1	11.151493
28.281700	0.1	11.150003
28.283367	0.1	11.148632
28.285033	0.1	11.148334
28.286700	0.1	11.149049
28.288367	0.1	11.150361
28.290033	0.1	11.152387
28.291700	0.1	11.155427
28.293367	0.1	11.159659
28.295033	0.1	11.165202
28.296700	0.1	11.171580
28.298367	0.1	11.178375
28.300033	0.1	11.185528
28.301700	0.1	11.191905
28.303367	0.1	11.196316
28.305033	0.1	11.198641
28.306700	0.1	11.199594
28.308367	0.1	11.200667
28.310033	0.1	11.202872
28.311700	0.1	11.206508
28.313367	0.1	11.210859
28.315033	0.1	11.215330
28.316700	0.1	11.219741
28.318367	0.1	11.224032
28.320033	0.1	11.228085
28.321700	0.1	11.232496
28.323367	0.1	11.238218
28.325033	0.1	11.245967
28.326700	0.1	11.254967
28.328367	0.1	11.263490
28.330033	0.1	11.269451
28.331700	0.1	11.272371
28.333367	0.1	11.273683
28.335033	0.1	11.275411
28.336700	0.1	11.278511
28.338367	0.1	11.283339
28.340033	0.1	11.290551
28.341700	0.1	11.299909
28.343367	0.1	11.309446
28.345033	0.1	11.317015
28.346700	0.1	11.322022
28.348367	0.1	11.324824
28.350033	0.1	11.326075
28.351700	0.1	11.326552
28.353367	0.1	11.327148
28.355033	0.1	11.328221
28.356700	0.1	11.329115
28.358367	0.1	11.329115
28.360033	0.1	11.327744
28.361700	0.1	11.325062
28.363367	0.1	11.321724
28.365033	0.1	11.318446
28.366700	0.1	11.315406
28.368367	0.1	11.312485
28.370033	0.1	11.309982
28.371700	0.1	11.308850
28.373367	0.1	11.309624
28.375033	0.1	11.310876
28.376700	0.1	11.310340
28.378367	0.1	11.307002
28.380033	0.1	11.302055
28.381700	0.1	11.297286
28.383367	0.1	11.293591
28.385033	0.1	11.291326
28.386700	0.1	11.290074
28.388367	0.1	11.288524
28.390033	0.1	11.285246
28.391700	0.1	11.279703
28.393367	0.1	11.272550
28.395033	0.1	11.264802
28.396700	0.1	11.257172
28.398367	0.1	11.250079
28.400033	0.1	11.244477
28.401700	0.1	11.241496
28.403367	0.1	11.241019
28.405033	0.1	11.240841
28.406700	0.1	11.238158
28.408367	0.1	11.231900
28.410033	0.1	11.223496
28.411700	0.1	11.215330
28.413367	0.1	11.208237
28.415033	0.1	11.201382
28.416700	0.1	11.193336
28.418367	0.1	11.184097
28.420033	0.1	11.175216
28.421700	0.1	11.169017
28.423367	0.1	11.166275
28.425033	0.1	11.165858
28.426700	0.1	11.166156
28.428367	0.1	11.166275
28.430033	0.1	11.165143
28.431700	0.1	11.162461
28.433367	0.1	11.158586
28.435033	0.1	11.153877
28.436700	0.1	11.148096
28.438367	0.1	11.141658
28.440033	0.1	11.136354
28.441700	0.1	11.133373
28.443367	0.1	11.132062
28.445033	0.1	11.131168
28.446700	0.1	11.129976
28.448367	0.1	11.128784
28.450033	0.1	11.127651
28.451700	0.1	11.126638
28.453367	0.1	11.125804
28.455033	0.1	11.125208
28.456700	0.1	11.124969
28.458367	0.1	11.125386
28.460033	0.1	11.126221
28.461700	0.1	11.127055
28.463367	0.1	11.126936
28.465033	0.1	11.125208
28.466700	0.1	11.121810
28.468367	0.1	11.118115
28.470033	0.1	11.116327
28.471700	0.1	11.117161
28.473367	0.1	11.119426
28.475033	0.1	11.121274
28.476700	0.1	11.121631
28.478367	0.1	11.120797
28.480033	0.1	11.119664
28.481700	0.1	11.118770
28.483367	0.1	11.118055
28.485033	0.1	11.117042
28.486700	0.1	11.115254
28.488367	0.1	11.112929
28.490033	0.1	11.111141
28.491700	0.1	11.111320
28.493367	0.1	11.113227
28.495033	0.1	11.115134
28.496700	0.1	11.115790
28.498367	0.1	11.115432
28.500033	0.1	11.115730
28.501700	0.1	11.117817
28.503367	0.1	11.121691
28.505033	0.1	11.125923
28.506700	0.1	11.128903
28.508367	0.1	11.130095
28.510033	0.1	11.129738
28.511700	0.1	11.128307
28.513367	0.1	11.126340
28.515033	0.1	11.124552
28.516700	0.1	11.123539
28.518367	0.1	11.123539
28.520033	0.1	11.124850
28.521700	0.1	11.127175
28.523367	0.1	11.129618
28.525033	0.1	11.131526
28.526700	0.1	11.133373
28.528367	0.1	11.136294
28.530033	0.1	11.140764
28.531700	0.1	11.146129
28.533367	0.1	11.151255
28.535033	0.1	11.155189
28.536700	0.1	11.157871
28.538367	0.1	11.160315
28.540033	0.1	11.163176
28.541700	0.1	11.166454
28.543367	0.1	11.170209
28.545033	0.1	11.174083
28.546700	0.1	11.177779
28.548367	0.1	11.181415
28.550033	0.1	11.185587
28.551700	0.1	11.190713
28.553367	0.1	11.197329
28.555033	0.1	11.205435
28.556700	0.1	11.213721
28.558367	0.1	11.220992
28.560033	0.1	11.227310
28.561700	0.1	11.233152
28.563367	0.1	11.238158
[truncated: 263,176 more chars]
