# Supplementary material for: Fade into you: genetic control of pigmentation patterns in red-flesh apple (Malus domestica)
Source: Front Plant Sci. 2025 Jan 13;15:1462545. doi: 10.3389/fpls.2024.1462545 (PMC11770013; doi:10.3389/fpls.2024.1462545)
Supplement: Supplementary file 4 [file DataSheet1.zip › CR B2EXT284NM/CR B2EXT284NM.txt]

URL	chrom://thermo-pfav3ojr/ChromeleonLocal/Instrument Data/Vanquish_MS/Dimitri/VALEMA/Pierre/Echantillons 03-04-24.seq/155.smp/EXT284NM.channel/EXT284NM.chm
Channel	EXT284NM

Injection Information:
Data Vault	ChromeleonLocal
Sequence	Echantillons 03-04-24
Name	CR B2
Number	12
Position	B:B3
Comment	colonne SB-AQ MeOH+5%AA
Processing Method	Quantitative
Instrument Method	VALEMA test separation GRAQ 4
Type	Unknown
Status	Finished
Inject Time	4/4/2024 2:13:18 AM +02:00
Volume (µl)	10.0000
Dilution Factor	1.0000
Weight	1.0000

Chromatogram Data Information:
Time Min. (min)	0.001700
Time Max. (min)	47.000033
Data Points	28200
Detector	UV
Generating Data System	Chromeleon 7.3.2.10759
Exporting Data System	Chromeleon 7.3.2.0
Operator	Administrator
Signal Quantity	Absorbance
Signal Unit	mAU
Signal Min.	-1.304925
Signal Max.	518.189163
Channel	EXT284NM
Driver Name	VDAD.dll
Channel Type	Evaluation
Min. Step (s)	0.1
Max. Step (s)	0.1
Average Step (s)	0.1

Signal Parameter Information:
Signal Info	WVL:284 nm

Chromatogram Data:
Time (min)	Step (s)	Value (mAU)
0.001700	n.a.	0.000000
0.003367	0.1	-0.000119
0.005033	0.1	-0.000954
0.006700	0.1	-0.003874
0.008367	0.1	-0.009060
0.010033	0.1	-0.013530
0.011700	0.1	-0.013351
0.013367	0.1	-0.008762
0.015033	0.1	-0.003934
0.016700	0.1	-0.003278
0.018367	0.1	-0.008106
0.020033	0.1	-0.016153
0.021700	0.1	-0.024021
0.023367	0.1	-0.028849
0.025033	0.1	-0.028908
0.026700	0.1	-0.023961
0.028367	0.1	-0.015855
0.030033	0.1	-0.007808
0.031700	0.1	-0.002325
0.033367	0.1	0.000238
0.035033	0.1	0.000894
0.036700	0.1	0.000954
0.038367	0.1	0.001729
0.040033	0.1	0.003457
0.041700	0.1	0.004888
0.043367	0.1	0.003636
0.045033	0.1	-0.000775
0.046700	0.1	-0.007212
0.048367	0.1	-0.013709
0.050033	0.1	-0.018954
0.051700	0.1	-0.021875
0.053367	0.1	-0.022411
0.055033	0.1	-0.021577
0.056700	0.1	-0.021338
0.058367	0.1	-0.022352
0.060033	0.1	-0.022888
0.061700	0.1	-0.020802
0.063367	0.1	-0.016749
0.065033	0.1	-0.013173
0.066700	0.1	-0.011504
0.068367	0.1	-0.011086
0.070033	0.1	-0.010669
0.071700	0.1	-0.010431
0.073367	0.1	-0.011861
0.075033	0.1	-0.015438
0.076700	0.1	-0.019550
0.078367	0.1	-0.021577
0.080033	0.1	-0.020444
0.081700	0.1	-0.017762
0.083367	0.1	-0.015497
0.085033	0.1	-0.013649
0.086700	0.1	-0.010610
0.088367	0.1	-0.006318
0.090033	0.1	-0.002444
0.091700	0.1	-0.000060
0.093367	0.1	0.000775
0.095033	0.1	0.001192
0.096700	0.1	0.001550
0.098367	0.1	0.001669
0.100033	0.1	0.001073
0.101700	0.1	-0.000238
0.103367	0.1	-0.002027
0.105033	0.1	-0.003636
0.106700	0.1	-0.004768
0.108367	0.1	-0.005960
0.110033	0.1	-0.007570
0.111700	0.1	-0.008821
0.113367	0.1	-0.009477
0.115033	0.1	-0.010550
0.116700	0.1	-0.012100
0.118367	0.1	-0.012755
0.120033	0.1	-0.011921
0.121700	0.1	-0.009954
0.123367	0.1	-0.007212
0.125033	0.1	-0.004292
0.126700	0.1	-0.002682
0.128367	0.1	-0.002921
0.130033	0.1	-0.003636
0.131700	0.1	-0.003338
0.133367	0.1	-0.002503
0.135033	0.1	-0.002265
0.136700	0.1	-0.003755
0.138367	0.1	-0.006855
0.140033	0.1	-0.010192
0.141700	0.1	-0.012636
0.143367	0.1	-0.014722
0.145033	0.1	-0.017345
0.146700	0.1	-0.019789
0.148367	0.1	-0.020742
0.150033	0.1	-0.019610
0.151700	0.1	-0.015914
0.153367	0.1	-0.010014
0.155033	0.1	-0.003994
0.156700	0.1	-0.000536
0.158367	0.1	-0.001073
0.160033	0.1	-0.004828
0.161700	0.1	-0.009537
0.163367	0.1	-0.013173
0.165033	0.1	-0.014782
0.166700	0.1	-0.014782
0.168367	0.1	-0.013888
0.170033	0.1	-0.013232
0.171700	0.1	-0.013351
0.173367	0.1	-0.013888
0.175033	0.1	-0.014424
0.176700	0.1	-0.014663
0.178367	0.1	-0.014544
0.180033	0.1	-0.014067
0.181700	0.1	-0.013888
0.183367	0.1	-0.015795
0.185033	0.1	-0.019729
0.186700	0.1	-0.023484
0.188367	0.1	-0.025213
0.190033	0.1	-0.025094
0.191700	0.1	-0.023484
0.193367	0.1	-0.021040
0.195033	0.1	-0.019252
0.196700	0.1	-0.019491
0.198367	0.1	-0.021875
0.200033	0.1	-0.025392
0.201700	0.1	-0.029624
0.203367	0.1	-0.034273
0.205033	0.1	-0.038981
0.206700	0.1	-0.043452
0.208367	0.1	-0.047386
0.210033	0.1	-0.050008
0.211700	0.1	-0.050604
0.213367	0.1	-0.049233
0.215033	0.1	-0.046015
0.216700	0.1	-0.041127
0.218367	0.1	-0.035524
0.220033	0.1	-0.031173
0.221700	0.1	-0.028431
0.223367	0.1	-0.026584
0.225033	0.1	-0.024974
0.226700	0.1	-0.023484
0.228367	0.1	-0.021577
0.230033	0.1	-0.018537
0.231700	0.1	-0.014365
0.233367	0.1	-0.010252
0.235033	0.1	-0.007629
0.236700	0.1	-0.006378
0.238367	0.1	-0.005603
0.240033	0.1	-0.005722
0.241700	0.1	-0.008762
0.243367	0.1	-0.016272
0.245033	0.1	-0.026286
0.246700	0.1	-0.034750
0.248367	0.1	-0.038505
0.250033	0.1	-0.037193
0.251700	0.1	-0.033140
0.253367	0.1	-0.029087
0.255033	0.1	-0.026822
0.256700	0.1	-0.025630
0.258367	0.1	-0.024438
0.260033	0.1	-0.023007
0.261700	0.1	-0.022292
0.263367	0.1	-0.023544
0.265033	0.1	-0.026345
0.266700	0.1	-0.028193
0.268367	0.1	-0.027776
0.270033	0.1	-0.026226
0.271700	0.1	-0.025511
0.273367	0.1	-0.025809
0.275033	0.1	-0.026047
0.276700	0.1	-0.024199
0.278367	0.1	-0.019312
0.280033	0.1	-0.012815
0.281700	0.1	-0.008225
0.283367	0.1	-0.007927
0.285033	0.1	-0.011384
0.286700	0.1	-0.016868
0.288367	0.1	-0.022352
0.290033	0.1	-0.026047
0.291700	0.1	-0.026882
0.293367	0.1	-0.025570
0.295033	0.1	-0.023544
0.296700	0.1	-0.021935
0.298367	0.1	-0.020444
0.300033	0.1	-0.017881
0.301700	0.1	-0.013828
0.303367	0.1	-0.009477
0.305033	0.1	-0.005782
0.306700	0.1	-0.002444
0.308367	0.1	0.000060
0.310033	0.1	0.000417
0.311700	0.1	-0.001550
0.313367	0.1	-0.005126
0.315033	0.1	-0.010252
0.316700	0.1	-0.017464
0.318367	0.1	-0.026584
0.320033	0.1	-0.036061
0.321700	0.1	-0.042677
0.323367	0.1	-0.044167
0.325033	0.1	-0.041306
0.326700	0.1	-0.036538
0.328367	0.1	-0.032187
0.330033	0.1	-0.029445
0.331700	0.1	-0.027835
0.333367	0.1	-0.026226
0.335033	0.1	-0.024199
0.336700	0.1	-0.021935
0.338367	0.1	-0.019848
0.340033	0.1	-0.018179
0.341700	0.1	-0.016689
0.343367	0.1	-0.015378
0.345033	0.1	-0.015080
0.346700	0.1	-0.016570
0.348367	0.1	-0.019550
0.350033	0.1	-0.023246
0.351700	0.1	-0.026703
0.353367	0.1	-0.029445
0.355033	0.1	-0.030577
0.356700	0.1	-0.030041
0.358367	0.1	-0.028789
0.360033	0.1	-0.028014
0.361700	0.1	-0.028253
0.363367	0.1	-0.029385
0.365033	0.1	-0.030160
0.366700	0.1	-0.029087
0.368367	0.1	-0.025928
0.370033	0.1	-0.022292
0.371700	0.1	-0.020027
0.373367	0.1	-0.019073
0.375033	0.1	-0.017524
0.376700	0.1	-0.013828
0.378367	0.1	-0.008762
0.380033	0.1	-0.004888
0.381700	0.1	-0.003994
0.383367	0.1	-0.006676
0.385033	0.1	-0.012279
0.386700	0.1	-0.019014
0.388367	0.1	-0.024855
0.390033	0.1	-0.028729
0.391700	0.1	-0.030518
0.393367	0.1	-0.030816
0.395033	0.1	-0.030637
0.396700	0.1	-0.031114
0.398367	0.1	-0.032544
0.400033	0.1	-0.033796
0.401700	0.1	-0.032902
0.403367	0.1	-0.029266
0.405033	0.1	-0.023961
0.406700	0.1	-0.018299
0.408367	0.1	-0.012457
0.410033	0.1	-0.006616
0.411700	0.1	-0.001669
0.413367	0.1	0.000656
0.415033	0.1	-0.000298
0.416700	0.1	-0.003636
0.418367	0.1	-0.006735
0.420033	0.1	-0.008583
0.421700	0.1	-0.010073
0.423367	0.1	-0.011683
0.425033	0.1	-0.012159
0.426700	0.1	-0.010729
0.428367	0.1	-0.008821
0.430033	0.1	-0.008702
0.431700	0.1	-0.011384
0.433367	0.1	-0.016272
0.435033	0.1	-0.021279
0.436700	0.1	-0.024557
0.438367	0.1	-0.026405
0.440033	0.1	-0.028551
0.441700	0.1	-0.032127
0.443367	0.1	-0.036716
0.445033	0.1	-0.040591
0.446700	0.1	-0.041544
0.448367	0.1	-0.039101
0.450033	0.1	-0.034988
0.451700	0.1	-0.031292
0.453367	0.1	-0.028551
0.455033	0.1	-0.026226
0.456700	0.1	-0.024438
0.458367	0.1	-0.023901
0.460033	0.1	-0.025034
0.461700	0.1	-0.027776
0.463367	0.1	-0.030816
0.465033	0.1	-0.031352
0.466700	0.1	-0.027299
0.468367	0.1	-0.020444
0.470033	0.1	-0.014603
0.471700	0.1	-0.011742
0.473367	0.1	-0.011325
0.475033	0.1	-0.013351
0.476700	0.1	-0.018299
0.478367	0.1	-0.025034
0.480033	0.1	-0.031173
0.481700	0.1	-0.035405
0.483367	0.1	-0.038505
0.485033	0.1	-0.041485
0.486700	0.1	-0.044405
0.488367	0.1	-0.046432
0.490033	0.1	-0.045836
0.491700	0.1	-0.041723
0.493367	0.1	-0.035346
0.495033	0.1	-0.029981
0.496700	0.1	-0.027955
0.498367	0.1	-0.028312
0.500033	0.1	-0.028431
0.501700	0.1	-0.027061
0.503367	0.1	-0.025392
0.505033	0.1	-0.024438
0.506700	0.1	-0.023425
0.508367	0.1	-0.020266
0.510033	0.1	-0.014246
0.511700	0.1	-0.006974
0.513367	0.1	-0.001609
0.515033	0.1	0.000000
0.516700	0.1	-0.001848
0.518367	0.1	-0.006080
0.520033	0.1	-0.011623
0.521700	0.1	-0.017345
0.523367	0.1	-0.022233
0.525033	0.1	-0.025868
0.526700	0.1	-0.028968
0.528367	0.1	-0.031531
0.530033	0.1	-0.032425
0.531700	0.1	-0.031054
0.533367	0.1	-0.028849
0.535033	0.1	-0.027299
0.536700	0.1	-0.027001
0.538367	0.1	-0.028670
0.540033	0.1	-0.032246
0.541700	0.1	-0.035942
0.543367	0.1	-0.037849
0.545033	0.1	-0.037730
0.546700	0.1	-0.037134
0.548367	0.1	-0.037313
0.550033	0.1	-0.038564
0.551700	0.1	-0.039995
0.553367	0.1	-0.040412
0.555033	0.1	-0.039637
0.556700	0.1	-0.038922
0.558367	0.1	-0.039101
0.560033	0.1	-0.040054
0.561700	0.1	-0.041366
0.563367	0.1	-0.042617
0.565033	0.1	-0.043273
0.566700	0.1	-0.042737
0.568367	0.1	-0.040948
0.570033	0.1	-0.038564
0.571700	0.1	-0.035703
0.573367	0.1	-0.032008
0.575033	0.1	-0.027657
0.576700	0.1	-0.023842
0.578367	0.1	-0.021875
0.580033	0.1	-0.022590
0.581700	0.1	-0.026703
0.583367	0.1	-0.033259
0.585033	0.1	-0.040174
0.586700	0.1	-0.046313
0.588367	0.1	-0.051260
0.590033	0.1	-0.054002
0.591700	0.1	-0.053167
0.593367	0.1	-0.048637
0.595033	0.1	-0.041842
0.596700	0.1	-0.035882
0.598367	0.1	-0.033081
0.600033	0.1	-0.033736
0.601700	0.1	-0.035703
0.603367	0.1	-0.037193
0.605033	0.1	-0.037849
0.606700	0.1	-0.038564
0.608367	0.1	-0.039995
0.610033	0.1	-0.041842
0.611700	0.1	-0.043511
0.613367	0.1	-0.044942
0.615033	0.1	-0.045896
0.616700	0.1	-0.045300
0.618367	0.1	-0.042319
0.620033	0.1	-0.036895
0.621700	0.1	-0.030220
0.623367	0.1	-0.024617
0.625033	0.1	-0.022173
0.626700	0.1	-0.023961
0.628367	0.1	-0.029325
0.630033	0.1	-0.036657
0.631700	0.1	-0.043511
0.633367	0.1	-0.048041
0.635033	0.1	-0.050187
0.636700	0.1	-0.051439
0.638367	0.1	-0.053167
0.640033	0.1	-0.055194
0.641700	0.1	-0.057161
0.643367	0.1	-0.059009
0.645033	0.1	-0.060797
0.646700	0.1	-0.060916
0.648367	0.1	-0.056744
0.650033	0.1	-0.047922
0.651700	0.1	-0.038207
0.653367	0.1	-0.031769
0.655033	0.1	-0.029802
0.656700	0.1	-0.031471
0.658367	0.1	-0.035405
0.660033	0.1	-0.040293
0.661700	0.1	-0.044942
0.663367	0.1	-0.048757
0.665033	0.1	-0.051796
0.666700	0.1	-0.054300
0.668367	0.1	-0.055969
0.670033	0.1	-0.056088
0.671700	0.1	-0.054717
0.673367	0.1	-0.052452
0.675033	0.1	-0.049949
0.676700	0.1	-0.047684
0.678367	0.1	-0.046134
0.680033	0.1	-0.046134
0.681700	0.1	-0.048399
0.683367	0.1	-0.052392
0.685033	0.1	-0.055492
0.686700	0.1	-0.053883
0.688367	0.1	-0.046730
0.690033	0.1	-0.037551
0.691700	0.1	-0.030875
0.693367	0.1	-0.028789
0.695033	0.1	-0.031292
0.696700	0.1	-0.036716
0.698367	0.1	-0.042737
0.700033	0.1	-0.046849
0.701700	0.1	-0.047863
0.703367	0.1	-0.045598
0.705033	0.1	-0.040531
0.706700	0.1	-0.034511
0.708367	0.1	-0.030458
0.710033	0.1	-0.030100
0.711700	0.1	-0.032783
0.713367	0.1	-0.036120
0.715033	0.1	-0.038743
0.716700	0.1	-0.039756
0.718367	0.1	-0.039220
0.720033	0.1	-0.038207
0.721700	0.1	-0.038326
0.723367	0.1	-0.040412
0.725033	0.1	-0.043392
0.726700	0.1	-0.045657
0.728367	0.1	-0.045478
0.730033	0.1	-0.041902
0.731700	0.1	-0.035405
0.733367	0.1	-0.028312
0.735033	0.1	-0.022769
0.736700	0.1	-0.020146
0.738367	0.1	-0.020921
0.740033	0.1	-0.025094
0.741700	0.1	-0.030935
0.743367	0.1	-0.035286
0.745033	0.1	-0.036359
0.746700	0.1	-0.034988
0.748367	0.1	-0.033021
0.750033	0.1	-0.031948
0.751700	0.1	-0.032425
0.753367	0.1	-0.034571
0.755033	0.1	-0.037730
0.756700	0.1	-0.040174
0.758367	0.1	-0.040591
0.760033	0.1	-0.039220
0.761700	0.1	-0.036836
0.763367	0.1	-0.034630
0.765033	0.1	-0.033915
0.766700	0.1	-0.034928
0.768367	0.1	-0.036359
0.770033	0.1	-0.037491
0.771700	0.1	-0.039279
0.773367	0.1	-0.042737
0.775033	0.1	-0.046909
0.776700	0.1	-0.049591
0.778367	0.1	-0.048935
0.780033	0.1	-0.045002
0.781700	0.1	-0.040293
0.783367	0.1	-0.037670
0.785033	0.1	-0.037968
0.786700	0.1	-0.040054
0.788367	0.1	-0.042856
0.790033	0.1	-0.046015
0.791700	0.1	-0.049233
0.793367	0.1	-0.051856
0.795033	0.1	-0.052750
0.796700	0.1	-0.051260
0.798367	0.1	-0.047684
0.800033	0.1	-0.042617
0.801700	0.1	-0.037014
0.803367	0.1	-0.033081
0.805033	0.1	-0.033379
0.806700	0.1	-0.038505
0.808367	0.1	-0.046313
0.810033	0.1	-0.053406
0.811700	0.1	-0.057459
0.813367	0.1	-0.057876
0.815033	0.1	-0.055432
0.816700	0.1	-0.051498
0.818367	0.1	-0.047386
0.820033	0.1	-0.044227
0.821700	0.1	-0.042617
0.823367	0.1	-0.043213
0.825033	0.1	-0.045180
0.826700	0.1	-0.046492
0.828367	0.1	-0.045836
0.830033	0.1	-0.044286
0.831700	0.1	-0.042975
0.833367	0.1	-0.042379
0.835033	0.1	-0.042439
0.836700	0.1	-0.042975
0.838367	0.1	-0.043273
0.840033	0.1	-0.043690
0.841700	0.1	-0.044703
0.843367	0.1	-0.046134
0.845033	0.1	-0.047147
0.846700	0.1	-0.047445
0.848367	0.1	-0.047326
0.850033	0.1	-0.047266
0.851700	0.1	-0.048041
0.853367	0.1	-0.048935
0.855033	0.1	-0.048578
0.856700	0.1	-0.046372
0.858367	0.1	-0.042975
0.860033	0.1	-0.039637
0.861700	0.1	-0.037670
0.863367	0.1	-0.038207
0.865033	0.1	-0.041008
0.866700	0.1	-0.045061
0.868367	0.1	-0.049114
0.870033	0.1	-0.052333
0.871700	0.1	-0.053704
0.873367	0.1	-0.052392
0.875033	0.1	-0.048578
0.876700	0.1	-0.043154
0.878367	0.1	-0.036716
0.880033	0.1	-0.030339
0.881700	0.1	-0.025630
0.883367	0.1	-0.023365
0.885033	0.1	-0.022948
0.886700	0.1	-0.022948
0.888367	0.1	-0.022888
0.890033	0.1	-0.023901
0.891700	0.1	-0.027001
0.893367	0.1	-0.031948
0.895033	0.1	-0.038445
0.896700	0.1	-0.046015
0.898367	0.1	-0.052333
0.900033	0.1	-0.054181
0.901700	0.1	-0.051200
0.903367	0.1	-0.045955
0.905033	0.1	-0.040948
0.906700	0.1	-0.037014
0.908367	0.1	-0.033677
0.910033	0.1	-0.030220
0.911700	0.1	-0.026405
0.913367	0.1	-0.023544
0.915033	0.1	-0.023603
0.916700	0.1	-0.027597
0.918367	0.1	-0.034213
0.920033	0.1	-0.040948
0.921700	0.1	-0.045657
0.923367	0.1	-0.047922
0.925033	0.1	-0.048876
0.926700	0.1	-0.049353
0.928367	0.1	-0.049710
0.930033	0.1	-0.049651
0.931700	0.1	-0.049114
0.933367	0.1	-0.048459
0.935033	0.1	-0.047743
0.936700	0.1	-0.046790
0.938367	0.1	-0.045359
0.940033	0.1	-0.043929
0.941700	0.1	-0.043213
0.943367	0.1	-0.043452
0.945033	0.1	-0.043929
0.946700	0.1	-0.044107
0.948367	0.1	-0.044465
0.950033	0.1	-0.045598
0.951700	0.1	-0.047922
0.953367	0.1	-0.050545
0.955033	0.1	-0.051796
0.956700	0.1	-0.050485
0.958367	0.1	-0.047863
0.960033	0.1	-0.046611
0.961700	0.1	-0.048220
0.963367	0.1	-0.052094
0.965033	0.1	-0.056565
0.966700	0.1	-0.059962
0.968367	0.1	-0.061274
0.970033	0.1	-0.060618
0.971700	0.1	-0.059485
0.973367	0.1	-0.059307
0.975033	0.1	-0.059783
0.976700	0.1	-0.059664
0.978367	0.1	-0.058234
0.980033	0.1	-0.055969
0.981700	0.1	-0.053823
0.983367	0.1	-0.052392
0.985033	0.1	-0.052094
0.986700	0.1	-0.053227
0.988367	0.1	-0.055254
0.990033	0.1	-0.056624
0.991700	0.1	-0.056624
0.993367	0.1	-0.055492
0.995033	0.1	-0.053942
0.996700	0.1	-0.052392
0.998367	0.1	-0.050724
1.000033	0.1	-0.048697
1.001700	0.1	-0.046134
1.003367	0.1	-0.043988
1.005033	0.1	-0.043631
1.006700	0.1	-0.045121
1.008367	0.1	-0.046372
1.010033	0.1	-0.045657
1.011700	0.1	-0.042796
1.013367	0.1	-0.038803
1.015033	0.1	-0.035107
1.016700	0.1	-0.033379
1.018367	0.1	-0.035226
1.020033	0.1	-0.040889
1.021700	0.1	-0.048459
1.023367	0.1	-0.055075
1.025033	0.1	-0.059366
1.026700	0.1	-0.062168
1.028367	0.1	-0.065088
1.030033	0.1	-0.068128
1.031700	0.1	-0.069380
1.033367	0.1	-0.067294
1.035033	0.1	-0.063002
1.036700	0.1	-0.059068
1.038367	0.1	-0.057697
1.040033	0.1	-0.059187
1.041700	0.1	-0.061214
1.043367	0.1	-0.061452
1.045033	0.1	-0.059962
1.046700	0.1	-0.058293
1.048367	0.1	-0.056803
1.050033	0.1	-0.054657
1.051700	0.1	-0.051677
1.053367	0.1	-0.048995
1.055033	0.1	-0.047445
1.056700	0.1	-0.047505
1.058367	0.1	-0.048518
1.060033	0.1	-0.048935
1.061700	0.1	-0.048280
1.063367	0.1	-0.047982
1.065033	0.1	-0.049651
1.066700	0.1	-0.053048
1.068367	0.1	-0.056446
1.070033	0.1	-0.058293
1.071700	0.1	-0.058532
1.073367	0.1	-0.057638
1.075033	0.1	-0.055850
1.076700	0.1	-0.053883
1.078367	0.1	-0.052452
1.080033	0.1	-0.052094
1.081700	0.1	-0.053287
1.083367	0.1	-0.056207
1.085033	0.1	-0.059664
1.086700	0.1	-0.061631
1.088367	0.1	-0.060678
1.090033	0.1	-0.057995
1.091700	0.1	-0.056207
1.093367	0.1	-0.057757
1.095033	0.1	-0.063062
1.096700	0.1	-0.070214
1.098367	0.1	-0.076473
1.100033	0.1	-0.079632
1.101700	0.1	-0.078440
1.103367	0.1	-0.073314
1.105033	0.1	-0.065982
1.106700	0.1	-0.058353
1.108367	0.1	-0.051260
1.110033	0.1	-0.045121
1.111700	0.1	-0.041127
1.113367	0.1	-0.040412
1.115033	0.1	-0.042200
1.116700	0.1	-0.044882
1.118367	0.1	-0.047505
1.120033	0.1	-0.049472
1.121700	0.1	-0.049710
1.123367	0.1	-0.048041
1.125033	0.1	-0.045478
1.126700	0.1	-0.043869
1.128367	0.1	-0.044644
1.130033	0.1	-0.047445
1.131700	0.1	-0.050187
1.133367	0.1	-0.051379
1.135033	0.1	-0.051498
1.136700	0.1	-0.051618
1.138367	0.1	-0.051856
1.140033	0.1	-0.052392
1.141700	0.1	-0.053942
1.143367	0.1	-0.056446
1.145033	0.1	-0.058711
1.146700	0.1	-0.059485
1.148367	0.1	-0.058234
1.150033	0.1	-0.055432
1.151700	0.1	-0.052273
1.153367	0.1	-0.050008
1.155033	0.1	-0.049055
1.156700	0.1	-0.049114
1.158367	0.1	-0.049591
1.160033	0.1	-0.050843
1.161700	0.1	-0.053167
1.163367	0.1	-0.056088
1.165033	0.1	-0.058711
1.166700	0.1	-0.061333
1.168367	0.1	-0.063598
1.170033	0.1	-0.064254
1.171700	0.1	-0.062287
1.173367	0.1	-0.057876
1.175033	0.1	-0.052214
1.176700	0.1	-0.046432
1.178367	0.1	-0.040650
1.180033	0.1	-0.035167
1.181700	0.1	-0.031173
1.183367	0.1	-0.029385
1.185033	0.1	-0.030398
1.186700	0.1	-0.034153
1.188367	0.1	-0.039756
1.190033	0.1	-0.045300
1.191700	0.1	-0.050247
1.193367	0.1	-0.054896
1.195033	0.1	-0.058830
1.196700	0.1	-0.060916
1.198367	0.1	-0.060856
1.200033	0.1	-0.059128
1.201700	0.1	-0.055850
1.203367	0.1	-0.051141
1.205033	0.1	-0.045836
1.206700	0.1	-0.041544
1.208367	0.1	-0.039518
1.210033	0.1	-0.039876
1.211700	0.1	-0.042319
1.213367	0.1	-0.046015
1.215033	0.1	-0.049353
1.216700	0.1	-0.051081
1.218367	0.1	-0.051558
1.220033	0.1	-0.051856
1.221700	0.1	-0.052512
1.223367	0.1	-0.053763
1.225033	0.1	-0.055313
1.226700	0.1	-0.056684
1.228367	0.1	-0.057876
1.230033	0.1	-0.059247
1.231700	0.1	-0.060081
1.233367	0.1	-0.058591
1.235033	0.1	-0.054538
1.236700	0.1	-0.050008
1.238367	0.1	-0.048280
1.240033	0.1	-0.050247
1.241700	0.1	-0.053763
1.243367	0.1	-0.055432
1.245033	0.1	-0.053942
1.246700	0.1	-0.051081
1.248367	0.1	-0.049889
1.250033	0.1	-0.051737
1.251700	0.1	-0.055194
1.253367	0.1	-0.056863
1.255033	0.1	-0.055194
1.256700	0.1	-0.052214
1.258367	0.1	-0.050724
1.260033	0.1	-0.051856
1.261700	0.1	-0.055075
1.263367	0.1	-0.059545
1.265033	0.1	-0.063419
1.266700	0.1	-0.065386
1.268367	0.1	-0.065684
1.270033	0.1	-0.065923
1.271700	0.1	-0.066280
1.273367	0.1	-0.065982
1.275033	0.1	-0.064969
1.276700	0.1	-0.063717
1.278367	0.1	-0.062346
1.280033	0.1	-0.061333
1.281700	0.1	-0.060976
1.283367	0.1	-0.060618
1.285033	0.1	-0.059783
1.286700	0.1	-0.058591
1.288367	0.1	-0.056803
1.290033	0.1	-0.054181
1.291700	0.1	-0.050962
1.293367	0.1	-0.047922
1.295033	0.1	-0.045598
1.296700	0.1	-0.043988
1.298367	0.1	-0.042677
1.300033	0.1	-0.041366
1.301700	0.1	-0.040054
1.303367	0.1	-0.038803
1.305033	0.1	-0.038445
1.306700	0.1	-0.039816
1.308367	0.1	-0.042140
1.310033	0.1	-0.043690
1.311700	0.1	-0.043869
1.313367	0.1	-0.043929
1.315033	0.1	-0.044525
1.316700	0.1	-0.044942
1.318367	0.1	-0.044644
1.320033	0.1	-0.044823
1.321700	0.1	-0.047028
1.323367	0.1	-0.051498
1.325033	0.1	-0.057220
1.326700	0.1	-0.062346
1.328367	0.1	-0.064671
1.330033	0.1	-0.063479
1.331700	0.1	-0.059903
1.333367	0.1	-0.055373
1.335033	0.1	-0.049710
1.336700	0.1	-0.042558
1.338367	0.1	-0.034511
1.340033	0.1	-0.026941
1.341700	0.1	-0.021219
1.343367	0.1	-0.018656
1.345033	0.1	-0.019610
1.346700	0.1	-0.022948
1.348367	0.1	-0.026822
1.350033	0.1	-0.029624
1.351700	0.1	-0.030875
1.353367	0.1	-0.031531
1.355033	0.1	-0.032663
1.356700	0.1	-0.034332
1.358367	0.1	-0.036061
1.360033	0.1	-0.039160
1.361700	0.1	-0.044703
1.363367	0.1	-0.051737
1.365033	0.1	-0.057995
1.366700	0.1	-0.063062
1.368367	0.1	-0.068188
1.370033	0.1	-0.073493
1.371700	0.1	-0.077486
1.373367	0.1	-0.078797
1.375033	0.1	-0.077724
1.376700	0.1	-0.075459
1.378367	0.1	-0.072598
1.380033	0.1	-0.069320
1.381700	0.1	-0.066578
1.383367	0.1	-0.065565
1.385033	0.1	-0.066042
1.386700	0.1	-0.066102
1.388367	0.1	-0.064492
1.390033	0.1	-0.061631
1.391700	0.1	-0.058651
1.393367	0.1	-0.055552
1.395033	0.1	-0.052214
1.396700	0.1	-0.048637
1.398367	0.1	-0.044405
1.400033	0.1	-0.038922
1.401700	0.1	-0.032127
1.403367	0.1	-0.024438
1.405033	0.1	-0.016689
1.406700	0.1	-0.009418
1.408367	0.1	-0.003099
1.410033	0.1	0.002801
1.411700	0.1	0.010431
1.413367	0.1	0.023007
1.415033	0.1	0.042021
1.416700	0.1	0.066042
1.418367	0.1	0.092208
1.420033	0.1	0.119030
1.421700	0.1	0.146568
1.423367	0.1	0.175297
1.425033	0.1	0.204802
1.426700	0.1	0.235200
1.428367	0.1	0.267565
1.430033	0.1	0.302494
1.431700	0.1	0.339746
1.433367	0.1	0.379682
1.435033	0.1	0.422478
1.436700	0.1	0.468075
1.438367	0.1	0.516772
1.440033	0.1	0.568748
1.441700	0.1	0.622332
1.443367	0.1	0.675201
1.445033	0.1	0.726938
1.446700	0.1	0.778437
1.448367	0.1	0.830293
1.450033	0.1	0.883281
1.451700	0.1	0.938535
1.453367	0.1	0.996351
1.455033	0.1	1.055837
1.456700	0.1	1.115680
1.458367	0.1	1.175225
1.460033	0.1	1.233816
1.461700	0.1	1.290023
1.463367	0.1	1.343727
1.465033	0.1	1.396835
1.466700	0.1	1.451135
1.468367	0.1	1.506090
1.470033	0.1	1.561225
1.471700	0.1	1.616061
1.473367	0.1	1.669705
1.475033	0.1	1.721203
1.476700	0.1	1.771689
1.478367	0.1	1.823127
1.480033	0.1	1.876354
1.481700	0.1	1.931310
1.483367	0.1	1.987577
1.485033	0.1	2.043307
1.486700	0.1	2.096176
1.488367	0.1	2.146185
1.490033	0.1	2.195120
1.491700	0.1	2.244175
1.493367	0.1	2.294004
1.495033	0.1	2.345920
1.496700	0.1	2.400458
1.498367	0.1	2.456427
1.500033	0.1	2.512157
1.501700	0.1	2.566993
1.503367	0.1	2.620459
1.505033	0.1	2.671600
1.506700	0.1	2.719820
1.508367	0.1	2.766550
1.510033	0.1	2.813935
1.511700	0.1	2.863228
1.513367	0.1	2.914548
1.515033	0.1	2.967537
1.516700	0.1	3.021777
1.518367	0.1	3.076256
1.520033	0.1	3.129602
1.521700	0.1	3.180504
1.523367	0.1	3.228367
1.525033	0.1	3.274381
1.526700	0.1	3.320754
1.528367	0.1	3.369153
1.530033	0.1	3.419399
1.531700	0.1	3.470421
1.533367	0.1	3.520966
1.535033	0.1	3.570497
1.536700	0.1	3.619850
1.538367	0.1	3.670097
1.540033	0.1	3.720880
1.541700	0.1	3.770709
1.543367	0.1	3.818453
1.545033	0.1	3.864765
1.546700	0.1	3.911436
1.548367	0.1	3.959477
1.550033	0.1	4.008472
1.551700	0.1	4.057646
1.553367	0.1	4.106760
1.555033	0.1	4.155636
1.556700	0.1	4.204631
1.558367	0.1	4.255116
1.560033	0.1	4.308105
1.561700	0.1	4.364252
1.563367	0.1	4.424989
1.565033	0.1	4.492700
1.566700	0.1	4.568935
1.568367	0.1	4.654289
1.570033	0.1	4.748822
1.571700	0.1	4.851997
1.573367	0.1	4.963637
1.575033	0.1	5.084277
1.576700	0.1	5.213261
1.578367	0.1	5.349458
1.580033	0.1	5.492688
1.581700	0.1	5.643368
1.583367	0.1	5.801022
1.585033	0.1	5.964339
1.586700	0.1	6.131053
1.588367	0.1	6.297350
1.590033	0.1	6.458998
1.591700	0.1	6.612718
1.593367	0.1	6.756843
1.595033	0.1	6.890476
1.596700	0.1	7.013202
1.598367	0.1	7.125259
1.600033	0.1	7.226766
1.601700	0.1	7.318497
1.603367	0.1	7.401824
1.605033	0.1	7.479370
1.606700	0.1	7.555902
1.608367	0.1	7.637859
1.610033	0.1	7.731200
1.611700	0.1	7.838667
1.613367	0.1	7.957697
1.615033	0.1	8.081735
1.616700	0.1	8.201242
1.618367	0.1	8.303762
1.620033	0.1	8.375049
1.621700	0.1	8.402825
1.623367	0.1	8.378923
1.625033	0.1	8.299113
1.626700	0.1	8.163751
1.628367	0.1	7.977725
1.630033	0.1	7.748962
1.631700	0.1	7.487894
1.633367	0.1	7.206262
1.635033	0.1	6.915570
1.636700	0.1	6.625533
1.638367	0.1	6.344796
1.640033	0.1	6.081880
1.641700	0.1	5.844057
1.643367	0.1	5.634964
1.645033	0.1	5.455971
1.646700	0.1	5.309522
1.648367	0.1	5.196989
1.650033	0.1	5.116880
1.651700	0.1	5.065799
1.653367	0.1	5.040229
1.655033	0.1	5.036235
1.656700	0.1	5.049706
1.658367	0.1	5.076766
1.660033	0.1	5.113602
1.661700	0.1	5.156458
1.663367	0.1	5.201698
1.665033	0.1	5.246818
1.666700	0.1	5.290687
1.668367	0.1	5.332709
1.670033	0.1	5.372048
1.671700	0.1	5.406916
1.673367	0.1	5.435586
1.675033	0.1	5.457163
1.676700	0.1	5.472005
1.678367	0.1	5.481065
1.680033	0.1	5.484462
1.681700	0.1	5.481005
1.683367	0.1	5.469323
1.685033	0.1	5.448401
1.686700	0.1	5.418063
1.688367	0.1	5.379975
1.690033	0.1	5.336881
1.691700	0.1	5.292237
1.693367	0.1	5.248308
1.695033	0.1	5.205453
1.696700	0.1	5.161465
1.698367	0.1	5.113721
1.700033	0.1	5.061031
1.701700	0.1	5.004525
1.703367	0.1	4.946709
1.705033	0.1	4.889548
1.706700	0.1	4.834295
1.708367	0.1	4.782021
1.710033	0.1	4.732788
1.711700	0.1	4.684806
1.713367	0.1	4.636705
1.715033	0.1	4.589439
1.716700	0.1	4.545272
1.718367	0.1	4.504621
1.720033	0.1	4.466057
1.721700	0.1	4.427552
1.723367	0.1	4.387915
1.725033	0.1	4.348099
1.726700	0.1	4.310489
1.728367	0.1	4.276335
1.730033	0.1	4.245341
1.731700	0.1	4.217029
1.733367	0.1	4.190564
1.735033	0.1	4.164279
1.736700	0.1	4.136384
1.738367	0.1	4.107535
1.740033	0.1	4.081249
1.741700	0.1	4.060447
1.743367	0.1	4.045129
1.745033	0.1	4.032672
1.746700	0.1	4.019320
1.748367	0.1	4.002512
1.750033	0.1	3.982127
1.751700	0.1	3.961146
1.753367	0.1	3.943086
1.755033	0.1	3.929079
1.756700	0.1	3.917277
1.758367	0.1	3.906429
1.760033	0.1	3.896952
1.761700	0.1	3.889084
1.763367	0.1	3.882110
1.765033	0.1	3.875852
1.766700	0.1	3.870666
1.768367	0.1	3.866196
1.770033	0.1	3.860772
1.771700	0.1	3.853262
1.773367	0.1	3.844202
1.775033	0.1	3.834665
1.776700	0.1	3.825426
1.778367	0.1	3.816128
1.780033	0.1	3.806174
1.781700	0.1	3.796280
1.783367	0.1	3.787756
1.785033	0.1	3.780782
1.786700	0.1	3.774524
1.788367	0.1	3.767729
1.790033	0.1	3.759206
1.791700	0.1	3.749013
1.793367	0.1	3.738523
1.795033	0.1	3.728569
1.796700	0.1	3.718496
1.798367	0.1	3.706575
1.800033	0.1	3.691673
1.801700	0.1	3.675103
1.803367	0.1	3.659547
1.805033	0.1	3.646493
1.806700	0.1	3.635824
1.808367	0.1	3.626526
1.810033	0.1	3.617525
1.811700	0.1	3.607691
1.813367	0.1	3.595770
1.815033	0.1	3.580630
1.816700	0.1	3.562272
1.818367	0.1	3.542662
1.820033	0.1	3.524482
1.821700	0.1	3.509045
1.823367	0.1	3.496051
1.825033	0.1	3.485263
1.826700	0.1	3.476024
1.828367	0.1	3.465772
1.830033	0.1	3.450990
1.831700	0.1	3.431440
1.833367	0.1	3.410399
1.835033	0.1	3.391624
1.836700	0.1	3.376246
1.838367	0.1	3.363252
1.840033	0.1	3.351689
1.841700	0.1	3.340841
1.843367	0.1	3.329575
1.845033	0.1	3.317476
1.846700	0.1	3.305257
1.848367	0.1	3.292799
1.850033	0.1	3.279150
1.851700	0.1	3.264964
1.853367	0.1	3.252268
1.855033	0.1	3.242791
1.856700	0.1	3.237307
1.858367	0.1	3.234744
1.860033	0.1	3.232837
1.861700	0.1	3.230035
1.863367	0.1	3.225565
1.865033	0.1	3.218234
1.866700	0.1	3.206611
1.868367	0.1	3.189445
1.870033	0.1	3.166378
1.871700	0.1	3.139198
1.873367	0.1	3.111839
1.875033	0.1	3.087938
1.876700	0.1	3.068209
1.878367	0.1	3.050387
1.880033	0.1	3.031910
1.881700	0.1	3.011763
1.883367	0.1	2.990484
1.885033	0.1	2.969146
1.886700	0.1	2.948880
1.888367	0.1	2.930522
1.890033	0.1	2.913594
1.891700	0.1	2.896547
1.893367	0.1	2.878547
1.895033	0.1	2.859354
1.896700	0.1	2.838373
1.898367	0.1	2.815545
1.900033	0.1	2.792001
1.901700	0.1	2.769172
1.903367	0.1	2.748370
1.905033	0.1	2.729476
1.906700	0.1	2.710819
1.908367	0.1	2.690971
1.910033	0.1	2.669931
1.911700	0.1	2.647937
1.913367	0.1	2.624929
1.915033	0.1	2.600253
1.916700	0.1	2.573729
1.918367	0.1	2.547026
1.920033	0.1	2.522767
1.921700	0.1	2.502740
1.923367	0.1	2.487719
1.925033	0.1	2.476394
1.926700	0.1	2.465010
1.928367	0.1	2.450049
1.930033	0.1	2.430022
1.931700	0.1	2.405405
1.933367	0.1	2.378225
1.935033	0.1	2.350748
1.936700	0.1	2.324999
1.938367	0.1	2.302230
1.940033	0.1	2.282381
1.941700	0.1	2.264381
1.943367	0.1	2.247870
1.945033	0.1	2.233386
1.946700	0.1	2.221227
1.948367	0.1	2.210677
1.950033	0.1	2.200246
1.951700	0.1	2.188087
1.953367	0.1	2.172768
1.955033	0.1	2.154648
1.956700	0.1	2.136469
1.958367	0.1	2.120853
1.960033	0.1	2.107918
1.961700	0.1	2.095580
1.963367	0.1	2.081692
1.965033	0.1	2.065897
1.966700	0.1	2.050460
1.968367	0.1	2.038002
1.970033	0.1	2.029061
1.971700	0.1	2.021909
1.973367	0.1	2.015174
1.975033	0.1	2.007902
1.976700	0.1	1.998901
1.978367	0.1	1.987755
1.980033	0.1	1.975715
1.981700	0.1	1.964033
1.983367	0.1	1.952708
1.985033	0.1	1.941502
1.986700	0.1	1.931131
1.988367	0.1	1.922369
1.990033	0.1	1.914740
1.991700	0.1	1.906693
1.993367	0.1	1.897514
1.995033	0.1	1.887560
1.996700	0.1	1.877785
1.998367	0.1	1.868487
2.000033	0.1	1.859784
2.001700	0.1	1.852453
2.003367	0.1	1.847148
2.005033	0.1	1.842499
2.006700	0.1	1.835823
2.008367	0.1	1.826048
2.010033	0.1	1.815081
2.011700	0.1	1.806438
2.013367	0.1	1.802027
2.015033	0.1	1.801431
2.016700	0.1	1.802266
2.018367	0.1	1.801908
2.020033	0.1	1.799226
2.021700	0.1	1.795113
2.023367	0.1	1.790881
2.025033	0.1	1.786292
2.026700	0.1	1.780689
2.028367	0.1	1.774073
2.030033	0.1	1.766622
2.031700	0.1	1.759172
2.033367	0.1	1.752853
2.035033	0.1	1.748443
2.036700	0.1	1.745701
2.038367	0.1	1.744092
2.040033	0.1	1.743257
2.041700	0.1	1.742721
2.043367	0.1	1.741707
2.045033	0.1	1.739919
2.046700	0.1	1.737595
2.048367	0.1	1.734376
2.050033	0.1	1.730085
2.051700	0.1	1.725733
2.053367	0.1	1.722574
2.055033	0.1	1.720488
2.056700	0.1	1.717925
2.058367	0.1	1.713097
2.060033	0.1	1.705527
2.061700	0.1	1.696766
2.063367	0.1	1.688421
2.065033	0.1	1.681328
2.066700	0.1	1.675785
2.068367	0.1	1.672149
2.070033	0.1	1.669884
2.071700	0.1	1.667440
2.073367	0.1	1.663447
2.075033	0.1	1.658023
2.076700	0.1	1.651645
2.078367	0.1	1.644313
2.080033	0.1	1.635909
2.081700	0.1	1.627445
2.083367	0.1	1.620829
2.085033	0.1	1.616478
2.086700	0.1	1.613259
2.088367	0.1	1.609981
2.090033	0.1	1.605570
2.091700	0.1	1.598716
2.093367	0.1	1.588285
2.095033	0.1	1.574099
2.096700	0.1	1.558006
2.098367	0.1	1.542807
2.100033	0.1	1.530469
2.101700	0.1	1.521826
2.103367	0.1	1.516581
2.105033	0.1	1.513064
2.106700	0.1	1.509190
2.108367	0.1	1.504362
2.110033	0.1	1.500070
2.111700	0.1	1.497388
2.113367	0.1	1.495302
2.115033	0.1	1.492143
2.116700	0.1	1.487255
2.118367	0.1	1.480460
2.120033	0.1	1.470983
2.121700	0.1	1.458585
2.123367	0.1	1.444757
2.125033	0.1	1.431465
2.126700	0.1	1.420200
2.128367	0.1	1.411736
2.130033	0.1	1.405835
2.131700	0.1	1.400054
2.133367	0.1	1.392067
2.135033	0.1	1.381755
2.136700	0.1	1.371026
2.138367	0.1	1.361430
2.140033	0.1	1.353145
2.141700	0.1	1.346052
2.143367	0.1	1.340687
2.145033	0.1	1.336753
2.146700	0.1	1.332641
2.148367	0.1	1.327694
2.150033	0.1	1.322925
2.151700	0.1	1.318872
2.153367	0.1	1.314342
2.155033	0.1	1.308024
2.156700	0.1	1.299977
2.158367	0.1	1.291335
2.160033	0.1	1.282215
2.161700	0.1	1.272261
2.163367	0.1	1.261592
2.165033	0.1	1.250863
2.166700	0.1	1.241326
2.168367	0.1	1.233816
2.170033	0.1	1.227617
2.171700	0.1	1.221240
2.173367	0.1	1.214027
2.175033	0.1	1.206100
2.176700	0.1	1.198232
2.178367	0.1	1.191557
2.180033	0.1	1.186788
2.181700	0.1	1.183093
2.183367	0.1	1.178861
2.185033	0.1	1.173616
2.186700	0.1	1.168311
2.188367	0.1	1.163364
2.190033	0.1	1.157940
2.191700	0.1	1.151800
2.193367	0.1	1.146197
2.195033	0.1	1.141667
2.196700	0.1	1.136482
2.198367	0.1	1.128256
2.200033	0.1	1.116991
2.201700	0.1	1.104832
2.203367	0.1	1.093924
2.205033	0.1	1.085699
2.206700	0.1	1.080632
2.208367	0.1	1.077652
2.210033	0.1	1.074910
2.211700	0.1	1.070440
2.213367	0.1	1.063585
2.215033	0.1	1.055062
2.216700	0.1	1.046360
2.218367	0.1	1.038730
2.220033	0.1	1.032710
2.221700	0.1	1.028597
2.223367	0.1	1.025617
2.225033	0.1	1.021445
2.226700	0.1	1.014710
2.228367	0.1	1.006365
2.230033	0.1	0.997663
2.231700	0.1	0.989139
2.233367	0.1	0.981450
2.235033	0.1	0.975430
2.236700	0.1	0.971258
2.238367	0.1	0.967860
2.240033	0.1	0.963807
2.241700	0.1	0.958741
2.243367	0.1	0.953674
2.245033	0.1	0.950098
2.246700	0.1	0.948370
2.248367	0.1	0.947118
2.250033	0.1	0.944495
2.251700	0.1	0.939429
2.253367	0.1	0.932932
2.255033	0.1	0.927329
2.256700	0.1	0.923395
2.258367	0.1	0.919342
2.260033	0.1	0.913382
2.261700	0.1	0.905573
2.263367	0.1	0.897706
2.265033	0.1	0.890911
2.266700	0.1	0.885248
2.268367	0.1	0.880420
2.270033	0.1	0.876129
2.271700	0.1	0.871003
2.273367	0.1	0.863254
2.275033	0.1	0.853062
2.276700	0.1	0.843167
2.278367	0.1	0.836372
2.280033	0.1	0.833035
2.281700	0.1	0.831723
2.283367	0.1	0.831604
2.285033	0.1	0.832081
2.286700	0.1	0.832677
2.288367	0.1	0.832737
2.290033	0.1	0.832677
2.291700	0.1	0.833452
2.293367	0.1	0.835598
2.295033	0.1	0.838280
2.296700	0.1	0.839710
2.298367	0.1	0.838339
2.300033	0.1	0.833988
2.301700	0.1	0.827372
2.303367	0.1	0.820279
2.305033	0.1	0.815094
2.306700	0.1	0.812888
2.308367	0.1	0.812471
2.310033	0.1	0.811696
2.311700	0.1	0.810206
2.313367	0.1	0.809073
2.315033	0.1	0.808775
2.316700	0.1	0.808060
2.318367	0.1	0.805140
2.320033	0.1	0.800908
2.321700	0.1	0.797868
2.323367	0.1	0.797212
2.325033	0.1	0.798345
2.326700	0.1	0.800014
2.328367	0.1	0.800908
2.330033	0.1	0.800133
2.331700	0.1	0.797868
2.333367	0.1	0.795484
2.335033	0.1	0.793815
2.336700	0.1	0.792265
2.338367	0.1	0.789404
2.340033	0.1	0.785172
2.341700	0.1	0.780642
2.343367	0.1	0.776947
2.345033	0.1	0.774920
2.346700	0.1	0.774503
2.348367	0.1	0.773966
2.350033	0.1	0.770867
2.351700	0.1	0.764012
2.353367	0.1	0.755608
2.355033	0.1	0.749588
2.356700	0.1	0.747919
2.358367	0.1	0.749588
2.360033	0.1	0.751913
2.361700	0.1	0.754118
2.363367	0.1	0.757694
2.365033	0.1	0.763476
2.366700	0.1	0.768662
2.368367	0.1	0.769496
2.370033	0.1	0.765145
2.371700	0.1	0.757933
2.373367	0.1	0.750721
2.375033	0.1	0.744760
2.376700	0.1	0.739872
2.378367	0.1	0.735402
2.380033	0.1	0.731289
2.381700	0.1	0.728726
2.383367	0.1	0.729203
2.385033	0.1	0.732243
2.386700	0.1	0.735104
2.388367	0.1	0.734925
2.390033	0.1	0.731409
2.391700	0.1	0.726461
2.393367	0.1	0.722468
2.395033	0.1	0.721216
2.396700	0.1	0.722110
2.398367	0.1	0.722587
2.400033	0.1	0.720739
2.401700	0.1	0.717044
2.403367	0.1	0.712454
2.405033	0.1	0.707150
2.406700	0.1	0.701010
2.408367	0.1	0.694096
2.410033	0.1	0.686824
2.411700	0.1	0.680029
2.413367	0.1	0.674903
2.415033	0.1	0.672758
2.416700	0.1	0.673354
2.418367	0.1	0.674367
2.420033	0.1	0.673235
2.421700	0.1	0.669301
2.423367	0.1	0.664532
2.425033	0.1	0.661075
2.426700	0.1	0.659406
2.428367	0.1	0.658095
2.430033	0.1	0.655532
2.431700	0.1	0.651300
2.433367	0.1	0.645518
2.435033	0.1	0.639081
2.436700	0.1	0.633597
2.438367	0.1	0.630200
2.440033	0.1	0.629246
2.441700	0.1	0.630379
2.443367	0.1	0.632823
2.445033	0.1	0.634968
2.446700	0.1	0.635505
2.448367	0.1	0.633776
2.450033	0.1	0.630498
2.451700	0.1	0.626743
2.453367	0.1	0.623345
2.455033	0.1	0.620484
2.456700	0.1	0.617743
2.458367	0.1	0.613511
2.460033	0.1	0.606954
2.461700	0.1	0.598908
2.463367	0.1	0.591874
2.465033	0.1	0.588417
2.466700	0.1	0.589550
2.468367	0.1	0.594020
2.470033	0.1	0.598788
2.471700	0.1	0.602186
2.473367	0.1	0.604332
2.475033	0.1	0.605285
2.476700	0.1	0.604153
2.478367	0.1	0.601649
2.480033	0.1	0.599682
2.481700	0.1	0.599504
2.483367	0.1	0.600278
2.485033	0.1	0.600100
2.486700	0.1	0.598013
2.488367	0.1	0.594735
2.490033	0.1	0.590801
2.491700	0.1	0.585735
2.493367	0.1	0.579357
2.495033	0.1	0.572860
2.496700	0.1	0.568450
2.498367	0.1	0.567436
2.500033	0.1	0.569284
2.501700	0.1	0.572622
2.503367	0.1	0.576139
2.505033	0.1	0.578582
2.506700	0.1	0.578165
2.508367	0.1	0.573933
2.510033	0.1	0.567198
2.511700	0.1	0.560641
2.513367	0.1	0.555933
2.515033	0.1	0.552774
2.516700	0.1	0.550032
2.518367	0.1	0.547111
2.520033	0.1	0.544310
2.521700	0.1	0.542045
2.523367	0.1	0.540078
2.525033	0.1	0.537872
2.526700	0.1	0.535369
2.528367	0.1	0.533164
2.530033	0.1	0.532031
2.531700	0.1	0.532270
2.533367	0.1	0.533462
2.535033	0.1	0.534952
2.536700	0.1	0.535488
2.538367	0.1	0.533640
2.540033	0.1	0.529289
2.541700	0.1	0.523865
2.543367	0.1	0.518680
2.545033	0.1	0.514150
2.546700	0.1	0.510275
2.548367	0.1	0.506580
2.550033	0.1	0.502467
2.551700	0.1	0.497699
2.553367	0.1	0.493109
2.555033	0.1	0.489652
2.556700	0.1	0.488043
2.558367	0.1	0.488877
2.560033	0.1	0.491083
2.561700	0.1	0.492811
2.563367	0.1	0.493169
2.565033	0.1	0.492632
2.566700	0.1	0.492156
2.568367	0.1	0.491858
2.570033	0.1	0.491321
2.571700	0.1	0.490487
2.573367	0.1	0.489414
2.575033	0.1	0.487447
2.576700	0.1	0.484586
2.578367	0.1	0.481844
2.580033	0.1	0.480235
2.581700	0.1	0.479102
2.583367	0.1	0.476897
2.585033	0.1	0.473380
2.586700	0.1	0.470519
2.588367	0.1	0.469923
2.590033	0.1	0.470579
2.591700	0.1	0.469863
2.593367	0.1	0.465512
2.595033	0.1	0.457466
2.596700	0.1	0.447810
2.598367	0.1	0.439703
2.600033	0.1	0.435531
2.601700	0.1	0.435650
2.603367	0.1	0.438750
2.605033	0.1	0.442624
2.606700	0.1	0.445545
2.608367	0.1	0.447333
2.610033	0.1	0.449896
2.611700	0.1	0.454187
2.613367	0.1	0.458002
2.615033	0.1	0.458121
2.616700	0.1	0.453830
2.618367	0.1	0.447333
2.620033	0.1	0.440717
2.621700	0.1	0.434876
2.623367	0.1	0.429690
2.625033	0.1	0.425756
2.626700	0.1	0.423789
2.628367	0.1	0.423610
2.630033	0.1	0.424802
2.631700	0.1	0.426769
2.633367	0.1	0.428736
2.635033	0.1	0.429750
2.636700	0.1	0.429273
2.638367	0.1	0.427485
2.640033	0.1	0.424325
2.641700	0.1	0.420570
2.643367	0.1	0.417948
2.645033	0.1	0.417292
2.646700	0.1	0.417411
2.648367	0.1	0.417233
2.650033	0.1	0.416815
2.651700	0.1	0.416636
2.653367	0.1	0.415742
2.655033	0.1	0.412285
2.656700	0.1	0.406384
2.658367	0.1	0.401139
2.660033	0.1	0.399411
2.661700	0.1	0.400543
2.663367	0.1	0.402391
2.665033	0.1	0.403345
2.666700	0.1	0.403225
2.668367	0.1	0.402033
2.670033	0.1	0.399530
2.671700	0.1	0.396013
2.673367	0.1	0.393808
2.675033	0.1	0.395298
2.676700	0.1	0.399411
2.678367	0.1	0.402093
2.680033	0.1	0.401139
2.681700	0.1	0.397742
2.683367	0.1	0.393868
2.685033	0.1	0.390291
2.686700	0.1	0.386775
2.688367	0.1	0.383675
2.690033	0.1	0.382185
2.691700	0.1	0.383079
2.693367	0.1	0.385523
2.695033	0.1	0.387311
2.696700	0.1	0.387192
2.698367	0.1	0.385582
2.700033	0.1	0.383854
2.701700	0.1	0.382543
2.703367	0.1	0.381827
2.705033	0.1	0.381708
2.706700	0.1	0.382125
2.708367	0.1	0.382006
2.710033	0.1	0.380158
2.711700	0.1	0.375748
2.713367	0.1	0.369191
2.715033	0.1	0.363171
2.716700	0.1	0.360787
2.718367	0.1	0.363290
2.720033	0.1	0.368893
2.721700	0.1	0.374079
2.723367	0.1	0.376344
2.725033	0.1	0.375688
2.726700	0.1	0.374198
2.728367	0.1	0.373304
2.730033	0.1	0.373125
2.731700	0.1	0.373602
2.733367	0.1	0.374973
2.735033	0.1	0.376761
2.736700	0.1	0.377476
2.738367	0.1	0.376165
2.740033	0.1	0.373662
2.741700	0.1	0.371218
2.743367	0.1	0.369549
2.745033	0.1	0.368297
2.746700	0.1	0.366926
2.748367	0.1	0.366032
2.750033	0.1	0.366867
2.751700	0.1	0.370145
2.753367	0.1	0.375211
2.755033	0.1	0.380099
2.756700	0.1	0.383437
2.758367	0.1	0.385344
2.760033	0.1	0.385642
2.761700	0.1	0.383198
2.763367	0.1	0.377059
2.765033	0.1	0.368357
2.766700	0.1	0.359654
2.768367	0.1	0.353575
2.770033	0.1	0.352383
2.771700	0.1	0.356495
2.773367	0.1	0.363827
2.775033	0.1	0.370860
2.776700	0.1	0.375927
2.778367	0.1	0.379622
2.780033	0.1	0.383616
2.781700	0.1	0.387907
2.783367	0.1	0.390589
2.785033	0.1	0.389934
2.786700	0.1	0.385582
2.788367	0.1	0.378609
2.790033	0.1	0.370860
2.791700	0.1	0.364244
2.793367	0.1	0.359774
2.795033	0.1	0.357032
2.796700	0.1	0.355184
2.798367	0.1	0.353336
2.800033	0.1	0.351548
2.801700	0.1	0.350118
2.803367	0.1	0.349700
2.805033	0.1	0.350714
2.806700	0.1	0.353038
2.808367	0.1	0.356019
2.810033	0.1	0.359476
2.811700	0.1	0.363767
2.813367	0.1	0.369191
2.815033	0.1	0.375152
2.816700	0.1	0.379980
2.818367	0.1	0.382602
2.820033	0.1	0.383496
2.821700	0.1	0.382841
2.823367	0.1	0.379801
2.825033	0.1	0.374675
2.826700	0.1	0.370085
2.828367	0.1	0.368476
2.830033	0.1	0.369847
2.831700	0.1	0.371933
2.833367	0.1	0.373781
2.835033	0.1	0.376523
2.836700	0.1	0.380456
2.838367	0.1	0.384033
2.840033	0.1	0.386000
2.841700	0.1	0.386775
2.843367	0.1	0.387311
2.845033	0.1	0.388205
2.846700	0.1	0.388443
2.848367	0.1	0.386238
2.850033	0.1	0.381708
2.851700	0.1	0.377119
2.853367	0.1	0.374019
2.855033	0.1	0.372589
2.856700	0.1	0.372827
2.858367	0.1	0.375390
2.860033	0.1	0.380635
2.861700	0.1	0.387013
2.863367	0.1	0.392139
2.865033	0.1	0.395119
2.866700	0.1	0.397503
2.868367	0.1	0.400782
2.870033	0.1	0.404179
2.871700	0.1	0.405610
2.873367	0.1	0.404656
2.875033	0.1	0.402272
2.876700	0.1	0.399530
2.878367	0.1	0.397205
2.880033	0.1	0.397086
2.881700	0.1	0.401258
2.883367	0.1	0.409305
2.885033	0.1	0.417590
2.886700	0.1	0.422657
2.888367	0.1	0.424027
2.890033	0.1	0.424087
2.891700	0.1	0.424385
2.893367	0.1	0.423849
2.895033	0.1	0.421047
2.896700	0.1	0.416040
2.898367	0.1	0.409663
2.900033	0.1	0.403285
2.901700	0.1	0.399232
2.903367	0.1	0.399530
2.905033	0.1	0.403762
2.906700	0.1	0.409544
2.908367	0.1	0.414133
2.910033	0.1	0.416994
2.911700	0.1	0.419140
2.913367	0.1	0.421464
2.915033	0.1	0.423729
2.916700	0.1	0.425100
2.918367	0.1	0.424802
2.920033	0.1	0.422657
2.921700	0.1	0.419736
2.923367	0.1	0.418842
2.925033	0.1	0.421882
2.926700	0.1	0.427961
2.928367	0.1	0.434220
2.930033	0.1	0.438273
2.931700	0.1	0.438750
2.933367	0.1	0.435472
2.935033	0.1	0.429988
2.936700	0.1	0.424564
2.938367	0.1	0.420213
2.940033	0.1	0.416517
2.941700	0.1	0.413060
2.943367	0.1	0.410259
2.945033	0.1	0.409186
2.946700	0.1	0.410736
2.948367	0.1	0.414491
2.950033	0.1	0.419319
2.951700	0.1	0.424504
2.953367	0.1	0.429928
2.955033	0.1	0.435114
2.956700	0.1	0.438273
2.958367	0.1	0.437319
2.960033	0.1	0.432730
2.961700	0.1	0.426888
2.963367	0.1	0.421524
2.965033	0.1	0.417292
2.966700	0.1	0.415623
2.968367	0.1	0.418067
2.970033	0.1	0.423491
2.971700	0.1	0.428319
2.973367	0.1	0.430167
2.975033	0.1	0.430107
2.976700	0.1	0.430465
2.978367	0.1	0.431299
2.980033	0.1	0.430465
2.981700	0.1	0.425935
2.983367	0.1	0.418603
2.985033	0.1	0.411093
2.986700	0.1	0.405490
2.988367	0.1	0.402510
2.990033	0.1	0.402749
2.991700	0.1	0.406206
2.993367	0.1	0.411093
2.995033	0.1	0.414312
2.996700	0.1	0.413895
2.998367	0.1	0.411510
3.000033	0.1	0.410855
3.001700	0.1	0.413775
3.003367	0.1	0.418365
3.005033	0.1	0.421405
3.006700	0.1	0.421762
3.008367	0.1	0.420570
3.010033	0.1	0.419259
3.011700	0.1	0.418842
3.013367	0.1	0.419319
3.015033	0.1	0.420868
3.016700	0.1	0.423729
3.018367	0.1	0.426888
3.020033	0.1	0.428796
3.021700	0.1	0.428617
3.023367	0.1	0.426829
3.025033	0.1	0.424325
3.026700	0.1	0.420988
3.028367	0.1	0.416458
3.030033	0.1	0.410974
3.031700	0.1	0.405967
3.033367	0.1	0.403464
3.035033	0.1	0.404954
3.036700	0.1	0.409722
3.038367	0.1	0.415027
3.040033	0.1	0.417471
3.041700	0.1	0.415146
3.043367	0.1	0.408709
3.045033	0.1	0.401020
3.046700	0.1	0.395417
3.048367	0.1	0.393569
3.050033	0.1	0.395417
3.051700	0.1	0.399590
3.053367	0.1	0.404060
3.055033	0.1	0.406802
3.056700	0.1	0.406504
3.058367	0.1	0.403047
3.060033	0.1	0.398219
3.061700	0.1	0.394940
3.063367	0.1	0.394702
3.065033	0.1	0.396311
3.066700	0.1	0.398278
3.068367	0.1	0.400007
3.070033	0.1	0.400305
3.071700	0.1	0.397980
3.073367	0.1	0.394046
3.075033	0.1	0.391185
3.076700	0.1	0.391364
3.078367	0.1	0.393868
3.080033	0.1	0.396311
3.081700	0.1	0.397444
3.083367	0.1	0.398219
3.085033	0.1	0.399351
3.086700	0.1	0.400841
3.088367	0.1	0.402927
3.090033	0.1	0.405908
3.091700	0.1	0.408947
3.093367	0.1	0.411212
3.095033	0.1	0.412822
3.096700	0.1	0.414133
3.098367	0.1	0.415206
3.100033	0.1	0.415981
3.101700	0.1	0.415802
3.103367	0.1	0.413537
3.105033	0.1	0.408709
3.106700	0.1	0.402033
3.108367	0.1	0.395596
3.110033	0.1	0.391185
3.111700	0.1	0.389636
3.113367	0.1	0.391006
3.115033	0.1	0.394881
3.116700	0.1	0.400007
3.118367	0.1	0.404894
3.120033	0.1	0.408769
3.121700	0.1	0.410974
3.123367	0.1	0.409961
3.125033	0.1	0.404418
3.126700	0.1	0.395715
3.128367	0.1	0.387788
3.130033	0.1	0.383914
3.131700	0.1	0.384629
3.133367	0.1	0.388145
3.135033	0.1	0.391781
3.136700	0.1	0.394404
3.138367	0.1	0.396073
3.140033	0.1	0.396490
3.141700	0.1	0.394404
3.143367	0.1	0.389218
3.145033	0.1	0.382602
3.146700	0.1	0.376940
3.148367	0.1	0.373364
3.150033	0.1	0.371575
3.151700	0.1	0.371158
3.153367	0.1	0.372291
3.155033	0.1	0.374675
3.156700	0.1	0.377178
3.158367	0.1	0.377476
3.160033	0.1	0.374496
3.161700	0.1	0.370085
3.163367	0.1	0.366271
3.165033	0.1	0.363171
3.166700	0.1	0.360549
3.168367	0.1	0.359416
3.170033	0.1	0.360787
3.171700	0.1	0.363946
3.173367	0.1	0.366628
3.175033	0.1	0.367999
3.176700	0.1	0.369847
3.178367	0.1	0.372946
3.180033	0.1	0.375271
3.181700	0.1	0.374436
3.183367	0.1	0.370204
3.185033	0.1	0.364900
3.186700	0.1	0.361085
3.188367	0.1	0.358582
3.190033	0.1	0.356019
3.191700	0.1	0.352919
3.193367	0.1	0.350297
3.195033	0.1	0.349700
3.196700	0.1	0.351787
3.198367	0.1	0.355065
3.200033	0.1	0.357151
3.201700	0.1	0.356138
3.203367	0.1	0.351548
3.205033	0.1	0.345111
3.206700	0.1	0.339687
3.208367	0.1	0.336707
3.210033	0.1	0.336051
3.211700	0.1	0.337362
3.213367	0.1	0.339687
3.215033	0.1	0.341356
3.216700	0.1	0.341237
3.218367	0.1	0.339031
3.220033	0.1	0.334620
3.221700	0.1	0.329018
3.223367	0.1	0.324368
3.225033	0.1	0.322282
3.226700	0.1	0.322044
3.228367	0.1	0.322580
3.230033	0.1	0.323772
3.231700	0.1	0.325322
3.233367	0.1	0.325620
3.235033	0.1	0.323057
3.236700	0.1	0.318110
3.238367	0.1	0.312626
3.240033	0.1	0.308037
3.241700	0.1	0.304580
3.243367	0.1	0.302136
3.245033	0.1	0.300944
3.246700	0.1	0.301421
3.248367	0.1	0.303745
3.250033	0.1	0.307560
3.251700	0.1	0.311792
3.253367	0.1	0.314295
3.255033	0.1	0.313401
3.256700	0.1	0.309467
3.258367	0.1	0.304699
3.260033	0.1	0.301898
3.261700	0.1	0.301301
3.263367	0.1	0.301361
3.265033	0.1	0.301182
3.266700	0.1	0.301361
3.268367	0.1	0.301957
3.270033	0.1	0.302017
3.271700	0.1	0.300944
3.273367	0.1	0.298977
3.275033	0.1	0.296056
3.276700	0.1	0.292242
3.278367	0.1	0.288367
3.280033	0.1	0.285685
3.281700	0.1	0.284076
3.283367	0.1	0.282168
3.285033	0.1	0.278115
3.286700	0.1	0.271499
3.288367	0.1	0.264049
3.290033	0.1	0.258327
3.291700	0.1	0.255883
3.293367	0.1	0.256062
3.295033	0.1	0.256777
3.296700	0.1	0.256717
3.298367	0.1	0.255942
3.300033	0.1	0.255287
3.301700	0.1	0.254750
3.303367	0.1	0.253260
3.305033	0.1	0.250220
3.306700	0.1	0.246763
3.308367	0.1	0.245035
3.310033	0.1	0.246882
3.311700	0.1	0.252128
3.313367	0.1	0.258744
3.315033	0.1	0.264466
3.316700	0.1	0.267565
3.318367	0.1	0.267744
3.320033	0.1	0.265896
3.321700	0.1	0.263393
3.323367	0.1	0.260949
3.325033	0.1	0.257790
3.326700	0.1	0.252604
3.328367	0.1	0.245631
3.330033	0.1	0.238240
3.331700	0.1	0.231862
3.333367	0.1	0.227511
3.335033	0.1	0.225782
3.336700	0.1	0.226200
3.338367	0.1	0.227451
3.340033	0.1	0.228882
3.341700	0.1	0.230968
3.343367	0.1	0.233591
3.345033	0.1	0.234902
3.346700	0.1	0.233769
3.348367	0.1	0.231147
3.350033	0.1	0.228524
3.351700	0.1	0.226557
3.353367	0.1	0.225961
3.355033	0.1	0.227511
3.356700	0.1	0.230014
3.358367	0.1	0.230372
3.360033	0.1	0.227034
3.361700	0.1	0.221491
3.363367	0.1	0.216424
3.365033	0.1	0.212967
3.366700	0.1	0.210464
3.368367	0.1	0.207901
3.370033	0.1	0.205755
3.371700	0.1	0.205040
3.373367	0.1	0.205934
3.375033	0.1	0.207603
3.376700	0.1	0.208974
3.378367	0.1	0.209332
3.380033	0.1	0.208616
3.381700	0.1	0.207245
3.383367	0.1	0.205874
3.385033	0.1	0.204742
3.386700	0.1	0.203669
3.388367	0.1	0.203431
3.390033	0.1	0.204265
3.391700	0.1	0.205278
3.393367	0.1	0.205159
3.395033	0.1	0.203133
3.396700	0.1	0.199378
3.398367	0.1	0.194967
3.400033	0.1	0.191510
3.401700	0.1	0.190198
3.403367	0.1	0.191748
3.405033	0.1	0.195324
3.406700	0.1	0.198483
3.408367	0.1	0.198126
3.410033	0.1	0.193834
3.411700	0.1	0.188589
3.413367	0.1	0.184894
3.415033	0.1	0.182927
3.416700	0.1	0.182211
3.418367	0.1	0.182807
3.420033	0.1	0.185609
3.421700	0.1	0.191331
3.423367	0.1	0.198424
3.425033	0.1	0.202894
3.426700	0.1	0.202000
3.428367	0.1	0.196338
3.430033	0.1	0.188351
3.431700	0.1	0.180841
3.433367	0.1	0.176191
3.435033	0.1	0.175118
3.436700	0.1	0.175655
3.438367	0.1	0.176251
3.440033	0.1	0.177264
3.441700	0.1	0.180006
3.443367	0.1	0.184596
3.445033	0.1	0.189960
3.446700	0.1	0.194073
3.448367	0.1	0.195146
3.450033	0.1	0.193417
3.451700	0.1	0.190973
3.453367	0.1	0.190854
3.455033	0.1	0.194967
3.456700	0.1	0.203431
3.458367	0.1	0.214815
3.460033	0.1	0.226975
3.461700	0.1	0.237584
3.463367	0.1	0.245690
3.465033	0.1	0.251889
3.466700	0.1	0.256777
3.468367	0.1	0.259578
3.470033	0.1	0.258982
3.471700	0.1	0.255108
3.473367	0.1	0.249386
3.475033	0.1	0.243545
3.476700	0.1	0.238717
3.478367	0.1	0.235260
3.480033	0.1	0.232756
3.481700	0.1	0.230908
3.483367	0.1	0.229418
3.485033	0.1	0.228047
3.486700	0.1	0.226796
3.488367	0.1	0.225842
3.490033	0.1	0.224054
3.491700	0.1	0.220180
3.493367	0.1	0.214934
3.495033	0.1	0.211120
3.496700	0.1	0.211477
3.498367	0.1	0.216603
3.500033	0.1	0.224769
3.501700	0.1	0.232935
3.503367	0.1	0.239313
3.505033	0.1	0.243902
3.506700	0.1	0.246823
3.508367	0.1	0.247240
3.510033	0.1	0.244558
3.511700	0.1	0.239134
3.513367	0.1	0.232637
3.515033	0.1	0.226796
3.516700	0.1	0.221849
3.518367	0.1	0.216305
3.520033	0.1	0.209749
3.521700	0.1	0.203431
3.523367	0.1	0.198245
3.525033	0.1	0.193775
3.526700	0.1	0.188530
3.528367	0.1	0.181556
3.530033	0.1	0.173688
3.531700	0.1	0.167787
3.533367	0.1	0.165999
3.535033	0.1	0.167310
3.536700	0.1	0.168443
3.538367	0.1	0.167131
3.540033	0.1	0.163138
3.541700	0.1	0.158131
3.543367	0.1	0.153959
3.545033	0.1	0.150919
3.546700	0.1	0.148356
3.548367	0.1	0.145555
3.550033	0.1	0.141859
3.551700	0.1	0.137150
3.553367	0.1	0.132382
3.555033	0.1	0.129104
3.556700	0.1	0.129044
3.558367	0.1	0.132680
3.560033	0.1	0.137746
3.561700	0.1	0.140309
3.563367	0.1	0.138164
3.565033	0.1	0.132442
3.566700	0.1	0.126243
3.568367	0.1	0.121772
3.570033	0.1	0.119448
3.571700	0.1	0.118792
3.573367	0.1	0.118494
3.575033	0.1	0.117242
3.576700	0.1	0.114203
3.578367	0.1	0.109553
3.580033	0.1	0.105083
3.581700	0.1	0.102460
3.583367	0.1	0.102580
3.585033	0.1	0.105023
3.586700	0.1	0.109255
3.588367	0.1	0.114918
3.590033	0.1	0.121355
3.591700	0.1	0.127375
3.593367	0.1	0.131786
3.595033	0.1	0.133693
3.596700	0.1	0.132918
3.598367	0.1	0.130177
3.600033	0.1	0.126898
3.601700	0.1	0.124037
3.603367	0.1	0.121474
3.605033	0.1	0.118852
3.606700	0.1	0.116408
3.608367	0.1	0.114441
3.610033	0.1	0.113249
3.611700	0.1	0.113606
3.613367	0.1	0.115633
3.615033	0.1	0.118017
3.616700	0.1	0.119388
3.618367	0.1	0.118434
3.620033	0.1	0.114918
3.621700	0.1	0.110090
3.623367	0.1	0.105202
3.625033	0.1	0.100613
3.626700	0.1	0.097036
3.628367	0.1	0.097096
3.630033	0.1	0.102878
3.631700	0.1	0.112772
3.633367	0.1	0.122547
3.635033	0.1	0.128865
3.636700	0.1	0.131011
3.638367	0.1	0.130117
3.640033	0.1	0.127375
3.641700	0.1	0.122726
3.643367	0.1	0.116527
3.645033	0.1	0.110567
3.646700	0.1	0.106752
3.648367	0.1	0.105381
3.650033	0.1	0.104964
3.651700	0.1	0.104547
3.653367	0.1	0.104308
3.655033	0.1	0.104070
3.656700	0.1	0.103772
3.658367	0.1	0.104129
3.660033	0.1	0.106275
3.661700	0.1	0.109375
3.663367	0.1	0.110984
3.665033	0.1	0.108898
3.666700	0.1	0.103593
3.668367	0.1	0.097275
3.670033	0.1	0.092506
3.671700	0.1	0.089884
3.673367	0.1	0.088274
3.675033	0.1	0.087142
3.676700	0.1	0.087142
3.678367	0.1	0.088990
3.680033	0.1	0.092030
3.681700	0.1	0.094891
3.683367	0.1	0.097096
3.685033	0.1	0.098407
3.686700	0.1	0.099182
3.688367	0.1	0.100374
3.690033	0.1	0.102878
3.691700	0.1	0.106454
3.693367	0.1	0.109196
3.695033	0.1	0.108719
3.696700	0.1	0.104487
3.698367	0.1	0.098109
3.700033	0.1	0.092089
3.701700	0.1	0.088990
3.703367	0.1	0.089467
3.705033	0.1	0.091612
3.706700	0.1	0.092566
3.708367	0.1	0.091612
3.710033	0.1	0.089943
3.711700	0.1	0.088036
3.713367	0.1	0.085592
3.715033	0.1	0.083745
3.716700	0.1	0.084460
3.718367	0.1	0.087500
3.720033	0.1	0.090122
3.721700	0.1	0.089645
3.723367	0.1	0.085831
3.725033	0.1	0.081360
3.726700	0.1	0.080287
3.728367	0.1	0.084400
3.730033	0.1	0.091434
3.731700	0.1	0.097632
3.733367	0.1	0.100672
3.735033	0.1	0.099421
3.736700	0.1	0.093579
3.738367	0.1	0.085056
3.740033	0.1	0.077307
3.741700	0.1	0.072241
3.743367	0.1	0.069857
3.745033	0.1	0.069797
3.746700	0.1	0.072181
3.748367	0.1	0.076652
3.750033	0.1	0.082076
3.751700	0.1	0.087738
3.753367	0.1	0.092268
3.755033	0.1	0.093758
3.756700	0.1	0.091910
3.758367	0.1	0.088573
3.760033	0.1	0.086129
3.761700	0.1	0.085413
3.763367	0.1	0.086367
3.765033	0.1	0.088811
3.766700	0.1	0.092745
3.768367	0.1	0.097632
3.770033	0.1	0.102282
3.771700	0.1	0.105798
3.773367	0.1	0.108898
3.775033	0.1	0.112176
3.776700	0.1	0.114679
3.778367	0.1	0.114501
3.780033	0.1	0.111461
3.781700	0.1	0.107527
3.783367	0.1	0.104368
3.785033	0.1	0.102162
3.786700	0.1	0.100076
3.788367	0.1	0.097752
3.790033	0.1	0.096262
3.791700	0.1	0.097096
3.793367	0.1	0.100911
3.795033	0.1	0.106394
3.796700	0.1	0.111401
3.798367	0.1	0.114262
3.800033	0.1	0.114381
3.801700	0.1	0.111699
3.803367	0.1	0.106335
3.805033	0.1	0.098884
3.806700	0.1	0.090718
3.808367	0.1	0.084043
3.810033	0.1	0.080824
3.811700	0.1	0.081897
3.813367	0.1	0.086665
3.815033	0.1	0.093281
3.816700	0.1	0.098705
3.818367	0.1	0.100911
3.820033	0.1	0.099897
3.821700	0.1	0.097692
3.823367	0.1	0.096798
3.825033	0.1	0.097811
3.826700	0.1	0.099480
3.828367	0.1	0.100553
3.830033	0.1	0.101149
3.831700	0.1	0.101864
3.833367	0.1	0.102222
3.835033	0.1	0.101566
3.836700	0.1	0.100017
3.838367	0.1	0.098526
3.840033	0.1	0.096738
3.841700	0.1	0.092924
3.843367	0.1	0.086963
3.845033	0.1	0.081003
3.846700	0.1	0.077128
3.848367	0.1	0.076234
3.850033	0.1	0.077069
3.851700	0.1	0.077963
3.853367	0.1	0.078917
3.855033	0.1	0.081122
3.856700	0.1	0.084043
3.858367	0.1	0.086069
3.860033	0.1	0.085890
3.861700	0.1	0.083327
3.863367	0.1	0.079751
3.865033	0.1	0.077009
3.866700	0.1	0.076354
3.868367	0.1	0.078022
3.870033	0.1	0.081360
3.871700	0.1	0.085235
3.873367	0.1	0.088692
3.875033	0.1	0.091672
3.876700	0.1	0.093460
3.878367	0.1	0.093341
3.880033	0.1	0.091136
3.881700	0.1	0.087857
3.883367	0.1	0.085354
3.885033	0.1	0.085175
3.886700	0.1	0.087023
3.888367	0.1	0.088930
3.890033	0.1	0.088930
3.891700	0.1	0.086427
3.893367	0.1	0.082433
3.895033	0.1	0.078857
3.896700	0.1	0.077009
3.898367	0.1	0.076652
3.900033	0.1	0.076175
3.901700	0.1	0.074446
3.903367	0.1	0.072122
3.905033	0.1	0.071049
3.906700	0.1	0.072300
3.908367	0.1	0.074744
3.910033	0.1	0.076234
3.911700	0.1	0.075817
3.913367	0.1	0.074685
3.915033	0.1	0.074327
3.916700	0.1	0.074863
3.918367	0.1	0.075102
3.920033	0.1	0.074029
3.921700	0.1	0.072002
3.923367	0.1	0.070333
3.925033	0.1	0.069678
3.926700	0.1	0.069678
3.928367	0.1	0.069857
3.930033	0.1	0.070035
3.931700	0.1	0.070870
3.933367	0.1	0.072718
3.935033	0.1	0.074923
3.936700	0.1	0.075638
3.938367	0.1	0.073731
3.940033	0.1	0.070333
3.941700	0.1	0.067174
3.943367	0.1	0.064731
3.945033	0.1	0.062227
3.946700	0.1	0.059903
3.948367	0.1	0.058591
3.950033	0.1	0.058413
3.951700	0.1	0.057936
3.953367	0.1	0.055313
3.955033	0.1	0.050962
3.956700	0.1	0.047028
3.958367	0.1	0.045419
3.960033	0.1	0.046432
3.961700	0.1	0.048637
3.963367	0.1	0.050247
3.965033	0.1	0.051320
3.966700	0.1	0.053644
3.968367	0.1	0.058174
3.970033	0.1	0.063241
3.971700	0.1	0.066340
3.973367	0.1	0.065923
3.975033	0.1	0.063002
3.976700	0.1	0.060320
3.978367	0.1	0.060022
3.980033	0.1	0.061393
3.981700	0.1	0.061810
3.983367	0.1	0.059187
3.985033	0.1	0.054479
3.986700	0.1	0.050068
3.988367	0.1	0.047207
3.990033	0.1	0.045836
3.991700	0.1	0.045359
3.993367	0.1	0.045180
3.995033	0.1	0.045419
3.996700	0.1	0.046313
3.998367	0.1	0.047922
4.000033	0.1	0.049591
4.001700	0.1	0.050962
4.003367	0.1	0.052154
4.005033	0.1	0.054538
4.006700	0.1	0.059247
4.008367	0.1	0.065267
4.010033	0.1	0.070274
4.011700	0.1	0.072420
4.013367	0.1	0.071287
4.015033	0.1	0.067234
4.016700	0.1	0.061750
4.018367	0.1	0.057042
4.020033	0.1	0.054717
4.021700	0.1	0.054240
4.023367	0.1	0.053704
4.025033	0.1	0.052333
4.026700	0.1	0.050604
4.028367	0.1	0.049651
4.030033	0.1	0.050724
4.031700	0.1	0.053167
4.033367	0.1	0.055075
4.035033	0.1	0.055552
4.036700	0.1	0.054955
4.038367	0.1	0.054419
4.040033	0.1	0.054240
4.041700	0.1	0.053763
4.043367	0.1	0.051916
4.045033	0.1	0.047982
4.046700	0.1	0.042677
4.048367	0.1	0.037670
4.050033	0.1	0.034750
4.051700	0.1	0.034034
4.053367	0.1	0.034451
4.055033	0.1	0.035346
4.056700	0.1	0.037014
4.058367	0.1	0.038981
4.060033	0.1	0.039637
4.061700	0.1	0.038147
4.063367	0.1	0.035882
4.065033	0.1	0.035405
4.066700	0.1	0.038207
4.068367	0.1	0.043273
4.070033	0.1	0.048041
4.071700	0.1	0.050664
4.073367	0.1	0.051618
4.075033	0.1	0.052214
4.076700	0.1	0.052691
4.078367	0.1	0.051916
4.080033	0.1	0.048995
4.081700	0.1	0.044882
4.083367	0.1	0.040948
4.085033	0.1	0.037849
4.086700	0.1	0.035703
4.088367	0.1	0.034928
4.090033	0.1	0.035167
4.091700	0.1	0.036001
4.093367	0.1	0.037014
4.095033	0.1	0.037730
4.096700	0.1	0.036895
4.098367	0.1	0.033975
4.100033	0.1	0.029981
4.101700	0.1	0.026882
4.103367	0.1	0.026524
4.105033	0.1	0.028908
4.106700	0.1	0.032187
4.108367	0.1	0.034451
4.110033	0.1	0.035167
4.111700	0.1	0.034332
4.113367	0.1	0.031650
4.115033	0.1	0.027597
4.116700	0.1	0.023663
4.118367	0.1	0.021279
4.120033	0.1	0.020504
4.121700	0.1	0.020266
4.123367	0.1	0.021279
4.125033	0.1	0.024617
4.126700	0.1	0.029266
4.128367	0.1	0.032365
4.130033	0.1	0.032127
4.131700	0.1	0.029504
4.133367	0.1	0.026047
4.135033	0.1	0.022829
4.136700	0.1	0.020385
4.138367	0.1	0.019014
4.140033	0.1	0.018358
4.141700	0.1	0.018418
4.143367	0.1	0.019550
4.145033	0.1	0.021219
4.146700	0.1	0.022173
4.148367	0.1	0.021696
4.150033	0.1	0.020146
4.151700	0.1	0.018537
4.153367	0.1	0.017107
4.155033	0.1	0.015974
4.156700	0.1	0.015318
4.158367	0.1	0.015378
4.160033	0.1	0.015736
4.161700	0.1	0.016212
4.163367	0.1	0.017464
4.165033	0.1	0.020206
4.166700	0.1	0.023723
4.168367	0.1	0.025332
4.170033	0.1	0.023127
4.171700	0.1	0.018179
4.173367	0.1	0.013530
4.175033	0.1	0.011027
4.176700	0.1	0.010192
4.178367	0.1	0.010073
4.180033	0.1	0.010312
4.181700	0.1	0.011742
4.183367	0.1	0.014782
4.185033	0.1	0.018716
4.186700	0.1	0.022769
4.188367	0.1	0.027299
4.190033	0.1	0.032544
4.191700	0.1	0.037670
4.193367	0.1	0.041068
4.195033	0.1	0.041187
4.196700	0.1	0.037968
4.198367	0.1	0.032544
4.200033	0.1	0.026047
4.201700	0.1	0.019729
4.203367	0.1	0.015855
4.205033	0.1	0.015557
4.206700	0.1	0.017941
4.208367	0.1	0.020921
4.210033	0.1	0.022888
4.211700	0.1	0.023603
4.213367	0.1	0.023603
4.215033	0.1	0.023901
4.216700	0.1	0.024974
4.218367	0.1	0.026345
4.220033	0.1	0.026464
4.221700	0.1	0.024855
4.223367	0.1	0.022471
4.225033	0.1	0.019610
4.226700	0.1	0.015676
4.228367	0.1	0.010550
4.230033	0.1	0.004828
4.231700	0.1	-0.000179
4.233367	0.1	-0.002623
4.235033	0.1	-0.001788
4.236700	0.1	0.000834
4.238367	0.1	0.003159
4.240033	0.1	0.004232
4.241700	0.1	0.004649
4.243367	0.1	0.005245
4.245033	0.1	0.006855
4.246700	0.1	0.009954
4.248367	0.1	0.014722
4.250033	0.1	0.020802
4.251700	0.1	0.028193
4.253367	0.1	0.035346
4.255033	0.1	0.039160
4.256700	0.1	0.038207
4.258367	0.1	0.034034
4.260033	0.1	0.028849
4.261700	0.1	0.023484
4.263367	0.1	0.018656
4.265033	0.1	0.014842
4.266700	0.1	0.012040
4.268367	0.1	0.009656
4.270033	0.1	0.007629
4.271700	0.1	0.006139
4.273367	0.1	0.004768
4.275033	0.1	0.002980
4.276700	0.1	0.000775
4.278367	0.1	-0.000834
4.280033	0.1	-0.000656
4.281700	0.1	0.001490
4.283367	0.1	0.004351
4.285033	0.1	0.006676
4.286700	0.1	0.008523
4.288367	0.1	0.010550
4.290033	0.1	0.013113
4.291700	0.1	0.015259
4.293367	0.1	0.016034
4.295033	0.1	0.015438
4.296700	0.1	0.014603
4.298367	0.1	0.014782
4.300033	0.1	0.016332
4.301700	0.1	0.018299
4.303367	0.1	0.019014
4.305033	0.1	0.017285
4.306700	0.1	0.013530
4.308367	0.1	0.009418
4.310033	0.1	0.007033
4.311700	0.1	0.006855
4.313367	0.1	0.007331
4.315033	0.1	0.007093
4.316700	0.1	0.006616
4.318367	0.1	0.007153
4.320033	0.1	0.008702
4.321700	0.1	0.010133
4.323367	0.1	0.011146
4.325033	0.1	0.012279
4.326700	0.1	0.014246
4.328367	0.1	0.016391
4.330033	0.1	0.017464
4.331700	0.1	0.017166
4.333367	0.1	0.016212
4.335033	0.1	0.015080
4.336700	0.1	0.013471
4.338367	0.1	0.010908
4.340033	0.1	0.006795
4.341700	0.1	0.001609
4.343367	0.1	-0.003040
4.345033	0.1	-0.005484
4.346700	0.1	-0.005424
4.348367	0.1	-0.003576
4.350033	0.1	-0.000298
4.351700	0.1	0.004709
4.353367	0.1	0.011981
4.355033	0.1	0.020981
4.356700	0.1	0.028670
4.358367	0.1	0.032187
4.360033	0.1	0.030756
4.361700	0.1	0.026464
4.363367	0.1	0.021935
4.365033	0.1	0.018120
4.366700	0.1	0.014603
4.368367	0.1	0.012219
4.370033	0.1	0.012100
4.371700	0.1	0.014365
4.373367	0.1	0.017226
4.375033	0.1	0.018358
4.376700	0.1	0.016749
4.378367	0.1	0.014544
4.380033	0.1	0.014663
4.381700	0.1	0.017464
4.383367	0.1	0.021160
4.385033	0.1	0.024140
4.386700	0.1	0.025749
4.388367	0.1	0.025511
4.390033	0.1	0.023127
4.391700	0.1	0.019252
4.393367	0.1	0.015795
4.395033	0.1	0.014782
4.396700	0.1	0.016332
4.398367	0.1	0.018716
4.400033	0.1	0.020325
4.401700	0.1	0.021458
4.403367	0.1	0.023305
4.405033	0.1	0.025809
4.406700	0.1	0.027657
4.408367	0.1	0.026941
4.410033	0.1	0.024140
4.411700	0.1	0.021994
4.413367	0.1	0.022352
4.415033	0.1	0.024199
4.416700	0.1	0.025868
4.418367	0.1	0.027418
4.420033	0.1	0.029504
4.421700	0.1	0.032008
4.423367	0.1	0.033855
4.425033	0.1	0.034153
4.426700	0.1	0.033259
4.428367	0.1	0.032306
4.430033	0.1	0.031650
4.431700	0.1	0.031352
4.433367	0.1	0.031888
4.435033	0.1	0.033259
4.436700	0.1	0.035167
4.438367	0.1	0.037432
4.440033	0.1	0.039935
4.441700	0.1	0.041902
4.443367	0.1	0.042140
4.445033	0.1	0.039697
4.446700	0.1	0.034511
4.448367	0.1	0.028372
4.450033	0.1	0.023961
4.451700	0.1	0.022292
4.453367	0.1	0.022531
4.455033	0.1	0.024021
4.456700	0.1	0.026286
4.458367	0.1	0.029206
4.460033	0.1	0.032246
4.461700	0.1	0.034571
4.463367	0.1	0.035703
4.465033	0.1	0.036716
4.466700	0.1	0.039041
4.468367	0.1	0.042677
4.470033	0.1	0.045121
4.471700	0.1	0.043988
4.473367	0.1	0.038683
4.475033	0.1	0.030160
4.476700	0.1	0.020146
4.478367	0.1	0.011325
4.480033	0.1	0.006378
4.481700	0.1	0.005424
4.483367	0.1	0.006855
4.485033	0.1	0.009596
4.486700	0.1	0.013411
4.488367	0.1	0.018418
4.490033	0.1	0.023961
4.491700	0.1	0.028670
4.493367	0.1	0.031531
4.495033	0.1	0.032425
4.496700	0.1	0.031829
4.498367	0.1	0.030100
4.500033	0.1	0.028312
4.501700	0.1	0.028312
4.503367	0.1	0.030398
4.505033	0.1	0.033259
4.506700	0.1	0.035405
4.508367	0.1	0.035405
4.510033	0.1	0.032961
4.511700	0.1	0.029445
4.513367	0.1	0.027239
4.515033	0.1	0.026703
4.516700	0.1	0.026226
4.518367	0.1	0.024915
4.520033	0.1	0.023484
4.521700	0.1	0.023127
4.523367	0.1	0.023544
4.525033	0.1	0.023961
4.526700	0.1	0.024617
4.528367	0.1	0.025630
4.530033	0.1	0.025570
4.531700	0.1	0.022352
4.533367	0.1	0.015974
4.535033	0.1	0.009120
4.536700	0.1	0.005603
4.538367	0.1	0.007331
4.540033	0.1	0.012994
4.541700	0.1	0.018418
4.543367	0.1	0.020802
4.545033	0.1	0.020266
4.546700	0.1	0.018477
4.548367	0.1	0.016153
4.550033	0.1	0.012934
4.551700	0.1	0.008881
4.553367	0.1	0.005603
4.555033	0.1	0.005364
4.556700	0.1	0.009298
4.558367	0.1	0.016391
4.560033	0.1	0.024557
4.561700	0.1	0.032067
4.563367	0.1	0.037670
4.565033	0.1	0.040650
4.566700	0.1	0.040650
4.568367	0.1	0.038505
4.570033	0.1	0.035822
4.571700	0.1	0.033677
4.573367	0.1	0.031590
4.575033	0.1	0.028193
4.576700	0.1	0.023901
4.578367	0.1	0.020862
4.580033	0.1	0.020206
4.581700	0.1	0.021100
4.583367	0.1	0.022054
4.585033	0.1	0.021815
4.586700	0.1	0.020444
4.588367	0.1	0.018656
4.590033	0.1	0.017643
4.591700	0.1	0.017405
4.593367	0.1	0.017345
4.595033	0.1	0.017345
4.596700	0.1	0.017643
4.598367	0.1	0.018418
4.600033	0.1	0.019133
4.601700	0.1	0.019610
4.603367	0.1	0.020444
4.605033	0.1	0.022531
4.606700	0.1	0.026226
4.608367	0.1	0.030518
4.610033	0.1	0.034034
4.611700	0.1	0.036955
4.613367	0.1	0.040591
4.615033	0.1	0.044584
4.616700	0.1	0.045836
4.618367	0.1	0.041723
4.620033	0.1	0.032485
4.621700	0.1	0.020981
4.623367	0.1	0.010967
4.625033	0.1	0.005007
4.626700	0.1	0.003159
4.628367	0.1	0.003874
4.630033	0.1	0.006199
4.631700	0.1	0.010073
4.633367	0.1	0.014961
4.635033	0.1	0.019550
4.636700	0.1	0.022590
4.638367	0.1	0.024259
4.640033	0.1	0.025451
4.641700	0.1	0.026762
4.643367	0.1	0.028491
4.645033	0.1	0.030279
4.646700	0.1	0.032246
4.648367	0.1	0.035167
4.650033	0.1	0.038981
4.651700	0.1	0.041783
4.653367	0.1	0.041306
4.655033	0.1	0.037193
4.656700	0.1	0.031710
4.658367	0.1	0.028133
4.660033	0.1	0.027716
4.661700	0.1	0.030160
4.663367	0.1	0.034571
4.665033	0.1	0.039697
4.666700	0.1	0.042915
4.668367	0.1	0.041187
4.670033	0.1	0.033915
4.671700	0.1	0.024080
4.673367	0.1	0.015438
4.675033	0.1	0.009239
4.676700	0.1	0.005066
4.678367	0.1	0.002384
4.680033	0.1	0.001371
4.681700	0.1	0.001669
4.683367	0.1	0.002682
4.685033	0.1	0.003338
4.686700	0.1	0.002742
4.688367	0.1	0.001311
4.690033	0.1	0.000536
4.691700	0.1	0.001729
4.693367	0.1	0.005424
4.695033	0.1	0.011206
4.696700	0.1	0.017524
4.698367	0.1	0.022352
4.700033	0.1	0.024438
4.701700	0.1	0.024557
4.703367	0.1	0.024796
4.705033	0.1	0.027001
4.706700	0.1	0.031590
4.708367	0.1	0.037730
4.710033	0.1	0.043690
4.711700	0.1	0.047326
4.713367	0.1	0.047624
4.715033	0.1	0.045300
4.716700	0.1	0.041604
4.718367	0.1	0.037611
4.720033	0.1	0.034392
4.721700	0.1	0.032425
4.723367	0.1	0.030816
4.725033	0.1	0.028133
4.726700	0.1	0.023663
4.728367	0.1	0.018775
4.730033	0.1	0.016630
4.731700	0.1	0.019014
4.733367	0.1	0.024080
4.735033	0.1	0.028789
4.736700	0.1	0.031888
4.738367	0.1	0.034511
4.740033	0.1	0.037789
4.741700	0.1	0.041783
4.743367	0.1	0.045300
4.745033	0.1	0.046551
4.746700	0.1	0.045061
4.748367	0.1	0.041723
4.750033	0.1	0.037491
4.751700	0.1	0.032783
4.753367	0.1	0.028551
4.755033	0.1	0.026524
4.756700	0.1	0.027776
4.758367	0.1	0.030994
4.760033	0.1	0.033081
4.761700	0.1	0.032425
4.763367	0.1	0.029504
4.765033	0.1	0.025928
4.766700	0.1	0.022590
4.768367	0.1	0.019372
4.770033	0.1	0.015259
4.771700	0.1	0.010371
4.773367	0.1	0.006497
4.775033	0.1	0.005901
4.776700	0.1	0.009298
4.778367	0.1	0.015855
4.780033	0.1	0.023603
4.781700	0.1	0.029504
4.783367	0.1	0.031173
4.785033	0.1	0.028908
4.786700	0.1	0.026107
4.788367	0.1	0.026464
4.790033	0.1	0.030458
4.791700	0.1	0.035286
4.793367	0.1	0.037313
4.795033	0.1	0.035226
4.796700	0.1	0.030994
4.798367	0.1	0.027299
4.800033	0.1	0.025749
4.801700	0.1	0.026047
4.803367	0.1	0.026882
4.805033	0.1	0.027120
4.806700	0.1	0.027120
4.808367	0.1	0.027597
4.810033	0.1	0.028968
4.811700	0.1	0.030816
4.813367	0.1	0.032604
4.815033	0.1	0.033855
4.816700	0.1	0.034153
4.818367	0.1	0.032902
4.820033	0.1	0.029504
4.821700	0.1	0.024378
4.823367	0.1	0.019550
4.825033	0.1	0.017166
4.826700	0.1	0.017643
4.828367	0.1	0.019252
4.830033	0.1	0.019789
4.831700	0.1	0.019550
4.833367	0.1	0.020683
4.835033	0.1	0.023901
4.836700	0.1	0.027180
4.838367	0.1	0.027955
4.840033	0.1	0.025570
4.841700	0.1	0.021219
4.843367	0.1	0.017285
4.845033	0.1	0.016332
4.846700	0.1	0.018656
4.848367	0.1	0.021458
4.850033	0.1	0.021577
4.851700	0.1	0.018179
4.853367	0.1	0.013411
4.855033	0.1	0.010014
4.856700	0.1	0.009954
4.858367	0.1	0.012934
4.860033	0.1	0.018120
4.861700	0.1	0.024676
4.863367	0.1	0.031292
4.865033	0.1	0.035405
4.866700	0.1	0.035584
4.868367	0.1	0.033021
4.870033	0.1	0.030220
4.871700	0.1	0.028610
4.873367	0.1	0.027955
4.875033	0.1	0.028670
4.876700	0.1	0.031173
4.878367	0.1	0.035465
4.880033	0.1	0.040829
4.881700	0.1	0.046074
4.883367	0.1	0.050247
4.885033	0.1	0.052869
4.886700	0.1	0.053585
4.888367	0.1	0.051916
4.890033	0.1	0.048459
4.891700	0.1	0.044584
4.893367	0.1	0.041723
4.895033	0.1	0.040650
4.896700	0.1	0.040650
4.898367	0.1	0.041068
4.900033	0.1	0.042140
4.901700	0.1	0.043869
4.903367	0.1	0.046074
4.905033	0.1	0.049472
4.906700	0.1	0.055015
4.908367	0.1	0.062287
4.910033	0.1	0.069022
4.911700	0.1	0.073493
4.913367	0.1	0.076115
4.915033	0.1	0.079393
4.916700	0.1	0.085354
4.918367	0.1	0.094116
4.920033	0.1	0.104070
4.921700	0.1	0.113010
4.923367	0.1	0.119507
4.925033	0.1	0.123084
4.926700	0.1	0.124693
4.928367	0.1	0.125587
4.930033	0.1	0.125527
4.931700	0.1	0.123560
4.933367	0.1	0.121236
4.935033	0.1	0.121713
4.936700	0.1	0.125825
4.938367	0.1	0.131667
4.940033	0.1	0.137866
4.941700	0.1	0.144959
4.943367	0.1	0.154555
4.945033	0.1	0.166774
4.946700	0.1	0.179231
4.948367	0.1	0.188649
4.950033	0.1	0.193834
4.951700	0.1	0.196397
4.953367	0.1	0.199378
4.955033	0.1	0.204980
4.956700	0.1	0.213623
4.958367	0.1	0.224412
4.960033	0.1	0.235736
4.961700	0.1	0.245988
4.963367	0.1	0.254095
4.965033	0.1	0.260234
4.966700	0.1	0.265598
4.968367	0.1	0.272274
4.970033	0.1	0.281990
4.971700	0.1	0.294864
4.973367	0.1	0.309527
4.975033	0.1	0.324488
4.976700	0.1	0.338256
4.978367	0.1	0.350297
4.980033	0.1	0.361145
4.981700	0.1	0.371873
4.983367	0.1	0.382066
4.985033	0.1	0.391066
4.986700	0.1	0.399947
4.988367	0.1	0.410974
4.990033	0.1	0.425160
4.991700	0.1	0.441432
4.993367	0.1	0.458658
4.995033	0.1	0.475884
4.996700	0.1	0.491738
4.998367	0.1	0.504911
5.000033	0.1	0.515223
5.001700	0.1	0.523567
5.003367	0.1	0.531912
5.005033	0.1	0.542760
5.006700	0.1	0.557482
5.008367	0.1	0.574946
5.010033	0.1	0.593424
5.011700	0.1	0.611901
5.013367	0.1	0.629604
5.015033	0.1	0.645518
5.016700	0.1	0.658870
5.018367	0.1	0.668943
5.020033	0.1	0.676036
5.021700	0.1	0.681937
5.023367	0.1	0.688613
5.025033	0.1	0.696778
5.026700	0.1	0.705838
5.028367	0.1	0.715673
5.030033	0.1	0.726461
5.031700	0.1	0.737906
5.033367	0.1	0.748813
5.035033	0.1	0.758767
5.036700	0.1	0.768840
5.038367	0.1	0.780642
5.040033	0.1	0.794530
5.041700	0.1	0.809431
5.043367	0.1	0.823855
5.045033	0.1	0.837386
5.046700	0.1	0.849664
5.048367	0.1	0.859201
5.050033	0.1	0.864804
5.051700	0.1	0.867486
5.053367	0.1	0.870109
5.055033	0.1	0.875473
5.056700	0.1	0.884235
5.058367	0.1	0.894725
5.060033	0.1	0.904441
5.061700	0.1	0.911832
5.063367	0.1	0.916481
5.065033	0.1	0.919163
5.066700	0.1	0.920713
5.068367	0.1	0.921845
5.070033	0.1	0.923157
5.071700	0.1	0.925124
5.073367	0.1	0.927270
5.075033	0.1	0.928283
5.076700	0.1	0.928342
5.078367	0.1	0.928521
5.080033	0.1	0.930011
5.081700	0.1	0.933409
5.083367	0.1	0.938714
5.085033	0.1	0.945270
5.086700	0.1	0.952363
5.088367	0.1	0.958979
5.090033	0.1	0.963688
5.091700	0.1	0.965595
5.093367	0.1	0.965238
5.095033	0.1	0.964046
5.096700	0.1	0.962973
5.098367	0.1	0.962436
5.100033	0.1	0.963211
5.101700	0.1	0.965238
5.103367	0.1	0.966907
5.105033	0.1	0.966609
5.106700	0.1	0.965238
5.108367	0.1	0.965059
5.110033	0.1	0.967205
5.111700	0.1	0.971258
5.113367	0.1	0.975788
5.115033	0.1	0.979304
5.116700	0.1	0.981331
5.118367	0.1	0.982761
5.120033	0.1	0.984430
5.121700	0.1	0.985742
5.123367	0.1	0.985146
5.125033	0.1	0.981867
5.126700	0.1	0.977099
5.128367	0.1	0.972807
5.130033	0.1	0.970662
5.131700	0.1	0.971139
5.133367	0.1	0.973225
5.135033	0.1	0.975609
5.136700	0.1	0.977755
5.138367	0.1	0.979245
5.140033	0.1	0.979841
5.141700	0.1	0.980318
5.143367	0.1	0.982285
5.145033	0.1	0.986338
5.146700	0.1	0.990808
5.148367	0.1	0.993609
5.150033	0.1	0.994325
5.151700	0.1	0.994027
5.153367	0.1	0.993669
5.155033	0.1	0.993192
5.156700	0.1	0.993133
5.158367	0.1	0.994027
5.160033	0.1	0.996351
5.161700	0.1	0.999808
5.163367	0.1	1.004040
5.165033	0.1	1.008570
5.166700	0.1	1.013398
5.168367	0.1	1.019061
5.170033	0.1	1.025438
5.171700	0.1	1.031578
5.173367	0.1	1.036167
5.175033	0.1	1.038492
5.176700	0.1	1.039147
5.178367	0.1	1.039624
5.180033	0.1	1.040340
5.181700	0.1	1.039922
5.183367	0.1	1.036525
5.185033	0.1	1.030386
5.186700	0.1	1.023591
5.188367	0.1	1.018763
5.190033	0.1	1.017630
5.191700	0.1	1.020134
5.193367	0.1	1.024127
5.195033	0.1	1.026869
5.196700	0.1	1.027465
5.198367	0.1	1.026869
5.200033	0.1	1.026809
5.201700	0.1	1.028776
5.203367	0.1	1.032889
5.205033	0.1	1.037300
5.206700	0.1	1.040280
5.208367	0.1	1.041830
5.210033	0.1	1.043201
5.211700	0.1	1.045227
5.213367	0.1	1.047909
5.215033	0.1	1.050890
5.216700	0.1	1.053631
5.218367	0.1	1.055121
5.220033	0.1	1.054347
5.221700	0.1	1.051366
5.223367	0.1	1.047194
5.225033	0.1	1.042962
5.226700	0.1	1.039565
5.228367	0.1	1.037717
5.230033	0.1	1.038194
5.231700	0.1	1.041293
5.233367	0.1	1.046717
5.235033	0.1	1.053155
5.236700	0.1	1.058817
5.238367	0.1	1.061738
5.240033	0.1	1.061678
5.241700	0.1	1.060307
5.243367	0.1	1.059413
5.245033	0.1	1.060247
5.246700	0.1	1.063049
5.248367	0.1	1.067042
5.250033	0.1	1.070321
5.251700	0.1	1.070917
5.253367	0.1	1.067638
5.255033	0.1	1.061201
5.256700	0.1	1.054943
5.258367	0.1	1.051843
5.260033	0.1	1.051962
5.261700	0.1	1.053989
5.263367	0.1	1.057565
5.265033	0.1	1.062036
5.266700	0.1	1.065493
5.268367	0.1	1.065672
5.270033	0.1	1.061797
5.271700	0.1	1.055539
5.273367	0.1	1.050174
5.275033	0.1	1.048625
5.276700	0.1	1.051247
5.278367	0.1	1.056135
5.280033	0.1	1.060605
5.281700	0.1	1.062512
5.283367	0.1	1.061738
5.285033	0.1	1.059234
5.286700	0.1	1.055658
5.288367	0.1	1.051962
5.290033	0.1	1.049876
5.291700	0.1	1.050472
5.293367	0.1	1.053274
5.295033	0.1	1.057029
5.296700	0.1	1.060128
5.298367	0.1	1.061022
5.300033	0.1	1.060486
5.301700	0.1	1.061261
5.303367	0.1	1.064420
5.305033	0.1	1.067996
5.306700	0.1	1.068771
5.308367	0.1	1.065254
5.310033	0.1	1.059532
5.311700	0.1	1.055420
5.313367	0.1	1.055002
5.315033	0.1	1.057804
5.316700	0.1	1.062810
5.318367	0.1	1.069307
5.320033	0.1	1.076162
5.321700	0.1	1.081228
5.323367	0.1	1.082361
5.325033	0.1	1.079023
5.326700	0.1	1.072764
5.328367	0.1	1.066208
5.330033	0.1	1.062274
5.331700	0.1	1.062095
5.333367	0.1	1.064181
5.335033	0.1	1.065910
5.336700	0.1	1.065970
5.338367	0.1	1.065314
5.340033	0.1	1.064897
5.341700	0.1	1.064241
5.343367	0.1	1.062989
5.345033	0.1	1.061916
5.346700	0.1	1.062036
5.348367	0.1	1.062751
5.350033	0.1	1.062751
5.351700	0.1	1.061440
5.353367	0.1	1.059473
5.355033	0.1	1.058281
5.356700	0.1	1.058817
5.358367	0.1	1.060724
5.360033	0.1	1.062453
5.361700	0.1	1.063407
5.363367	0.1	1.063883
5.365033	0.1	1.064301
5.366700	0.1	1.064420
5.368367	0.1	1.063705
5.370033	0.1	1.062214
5.371700	0.1	1.059473
5.373367	0.1	1.055420
5.375033	0.1	1.051307
5.376700	0.1	1.049340
5.378367	0.1	1.050234
5.380033	0.1	1.052737
5.381700	0.1	1.054347
5.383367	0.1	1.053631
5.385033	0.1	1.051903
5.386700	0.1	1.051486
5.388367	0.1	1.052857
5.390033	0.1	1.054049
5.391700	0.1	1.053095
5.393367	0.1	1.048803
5.395033	0.1	1.042128
5.396700	0.1	1.036227
5.398367	0.1	1.034141
5.400033	0.1	1.036584
5.401700	0.1	1.041710
5.403367	0.1	1.047492
5.405033	0.1	1.052558
5.406700	0.1	1.055896
5.408367	0.1	1.056016
5.410033	0.1	1.051486
5.411700	0.1	1.043975
5.413367	0.1	1.037121
5.415033	0.1	1.032770
5.416700	0.1	1.030624
5.418367	0.1	1.030147
5.420033	0.1	1.030386
5.421700	0.1	1.029491
5.423367	0.1	1.026928
5.425033	0.1	1.023829
5.426700	0.1	1.021087
5.428367	0.1	1.019239
5.430033	0.1	1.018763
5.431700	0.1	1.020193
5.433367	0.1	1.022577
5.435033	0.1	1.023948
5.436700	0.1	1.022816
5.438367	0.1	1.019061
5.440033	0.1	1.013696
5.441700	0.1	1.008451
5.443367	0.1	1.004517
5.445033	0.1	1.002252
5.446700	0.1	1.001239
5.448367	0.1	1.001298
5.450033	0.1	1.002729
5.451700	0.1	1.006067
5.453367	0.1	1.010716
5.455033	0.1	1.015127
5.456700	0.1	1.017809
5.458367	0.1	1.018584
5.460033	0.1	1.018524
5.461700	0.1	1.018643
5.463367	0.1	1.018643
5.465033	0.1	1.016378
5.466700	0.1	1.010954
5.468367	0.1	1.004398
5.470033	0.1	0.999451
5.471700	0.1	0.996947
5.473367	0.1	0.996351
5.475033	0.1	0.996828
5.476700	0.1	0.998080
5.478367	0.1	1.000226
5.480033	0.1	1.002491
5.481700	0.1	1.002729
5.483367	0.1	0.998974
5.485033	0.1	0.991762
5.486700	0.1	0.984252
5.488367	0.1	0.979662
5.490033	0.1	0.978947
5.491700	0.1	0.980854
5.493367	0.1	0.984311
5.495033	0.1	0.989080
5.496700	0.1	0.995398
5.498367	0.1	1.002073
5.500033	0.1	1.006544
5.501700	0.1	1.006365
5.503367	0.1	1.000345
5.505033	0.1	0.990093
5.506700	0.1	0.978947
5.508367	0.1	0.970006
5.510033	0.1	0.964701
5.511700	0.1	0.962138
5.513367	0.1	0.960887
5.515033	0.1	0.960589
5.516700	0.1	0.961900
5.518367	0.1	0.964522
5.520033	0.1	0.967622
5.521700	0.1	0.970125
5.523367	0.1	0.971258
5.525033	0.1	0.970900
5.526700	0.1	0.970125
5.528367	0.1	0.969768
5.530033	0.1	0.968516
5.531700	0.1	0.964403
5.533367	0.1	0.957549
5.535033	0.1	0.951052
5.536700	0.1	0.948191
5.538367	0.1	0.949442
5.540033	0.1	0.952780
5.541700	0.1	0.956357
5.543367	0.1	0.958502
5.545033	0.1	0.958026
5.546700	0.1	0.954986
5.548367	0.1	0.950873
5.550033	0.1	0.946820
5.551700	0.1	0.942886
5.553367	0.1	0.938654
5.555033	0.1	0.934660
5.556700	0.1	0.931919
5.558367	0.1	0.931263
5.560033	0.1	0.933111
5.561700	0.1	0.936866
5.563367	0.1	0.940919
5.565033	0.1	0.943482
5.566700	0.1	0.943840
5.568367	0.1	0.941873
5.570033	0.1	0.938594
5.571700	0.1	0.935614
5.573367	0.1	0.934064
5.575033	0.1	0.932813
5.576700	0.1	0.930011
5.578367	0.1	0.924528
5.580033	0.1	0.916958
5.581700	0.1	0.909090
5.583367	0.1	0.903010
5.585033	0.1	0.899434
5.586700	0.1	0.898421
5.588367	0.1	0.899851
5.590033	0.1	0.902951
5.591700	0.1	0.906408
5.593367	0.1	0.909627
5.595033	0.1	0.912547
5.596700	0.1	0.914753
5.598367	0.1	0.915229
5.600033	0.1	0.913262
5.601700	0.1	0.908732
5.603367	0.1	0.902355
5.605033	0.1	0.896037
5.606700	0.1	0.891447
5.608367	0.1	0.887990
5.610033	0.1	0.883579
5.611700	0.1	0.876963
5.613367	0.1	0.869155
5.615033	0.1	0.862718
5.616700	0.1	0.859737
5.618367	0.1	0.860214
5.620033	0.1	0.862241
5.621700	0.1	0.863195
5.623367	0.1	0.862300
5.625033	0.1	0.860810
5.626700	0.1	0.859737
5.628367	0.1	0.858009
5.630033	0.1	0.853896
5.631700	0.1	0.846565
5.633367	0.1	0.837565
5.635033	0.1	0.829160
5.636700	0.1	0.823081
5.638367	0.1	0.820100
5.640033	0.1	0.820816
5.641700	0.1	0.824690
5.643367	0.1	0.828803
5.645033	0.1	0.829160
5.646700	0.1	0.824690
5.648367	0.1	0.817955
5.650033	0.1	0.810921
5.651700	0.1	0.803232
5.653367	0.1	0.794232
5.655033	0.1	0.785708
5.656700	0.1	0.780404
5.658367	0.1	0.778735
5.660033	0.1	0.779212
5.661700	0.1	0.780165
5.663367	0.1	0.780880
5.665033	0.1	0.780225
5.666700	0.1	0.777245
5.668367	0.1	0.772417
5.670033	0.1	0.767350
5.671700	0.1	0.762880
5.673367	0.1	0.758410
5.675033	0.1	0.753880
5.676700	0.1	0.750005
5.678367	0.1	0.746727
5.680033	0.1	0.743747
5.681700	0.1	0.740767
5.683367	0.1	0.737071
5.685033	0.1	0.731289
5.686700	0.1	0.723124
5.688367	0.1	0.714302
5.690033	0.1	0.708044
5.691700	0.1	0.706494
5.693367	0.1	0.708699
5.695033	0.1	0.710845
5.696700	0.1	0.708938
5.698367	0.1	0.701606
5.700033	0.1	0.691354
5.701700	0.1	0.680745
5.703367	0.1	0.670731
5.705033	0.1	0.661552
5.706700	0.1	0.654280
5.708367	0.1	0.649273
5.710033	0.1	0.645578
5.711700	0.1	0.642002
5.713367	0.1	0.638306
5.715033	0.1	0.634849
5.716700	0.1	0.631452
5.718367	0.1	0.626922
5.720033	0.1	0.621080
5.721700	0.1	0.614941
5.723367	0.1	0.609696
5.725033	0.1	0.606000
5.726700	0.1	0.603795
5.728367	0.1	0.601828
5.730033	0.1	0.597656
5.731700	0.1	0.590146
5.733367	0.1	0.581026
5.735033	0.1	0.573337
5.736700	0.1	0.568628
5.738367	0.1	0.565410
5.740033	0.1	0.561774
5.741700	0.1	0.556886
5.743367	0.1	0.551105
5.745033	0.1	0.545263
5.746700	0.1	0.539601
5.748367	0.1	0.533998
5.750033	0.1	0.528276
5.751700	0.1	0.522912
5.753367	0.1	0.518978
5.755033	0.1	0.516892
5.756700	0.1	0.515938
5.758367	0.1	0.515044
5.760033	0.1	0.513673
5.761700	0.1	0.511050
5.763367	0.1	0.506699
5.765033	0.1	0.501394
5.766700	0.1	0.495851
5.768367	0.1	0.490248
5.770033	0.1	0.484467
5.771700	0.1	0.478864
5.773367	0.1	0.473201
5.775033	0.1	0.466466
5.776700	0.1	0.457525
5.778367	0.1	0.447214
5.780033	0.1	0.438094
5.781700	0.1	0.432730
5.783367	0.1	0.431776
5.785033	0.1	0.434041
5.786700	0.1	0.436366
5.788367	0.1	0.435948
5.790033	0.1	0.432074
5.791700	0.1	0.426590
5.793367	0.1	0.421524
5.795033	0.1	0.417411
5.796700	0.1	0.412881
5.798367	0.1	0.406563
5.800033	0.1	0.398934
5.801700	0.1	0.391841
5.803367	0.1	0.386417
5.805033	0.1	0.381947
5.806700	0.1	0.377059
5.808367	0.1	0.371277
5.810033	0.1	0.365496
5.811700	0.1	0.359952
5.813367	0.1	0.354826
5.815033	0.1	0.350893
5.816700	0.1	0.349283
5.818367	0.1	0.349939
5.820033	0.1	0.351727
5.821700	0.1	0.352740
5.823367	0.1	0.351667
5.825033	0.1	0.348747
5.826700	0.1	0.345409
5.828367	0.1	0.343084
5.830033	0.1	0.341654
5.831700	0.1	0.338972
5.833367	0.1	0.333369
5.835033	0.1	0.325561
5.836700	0.1	0.318050
5.838367	0.1	0.312984
5.840033	0.1	0.310898
5.841700	0.1	0.310421
5.843367	0.1	0.309825
5.845033	0.1	0.308752
5.846700	0.1	0.308633
5.848367	0.1	0.310242
5.850033	0.1	0.312924
5.851700	0.1	0.315607
5.853367	0.1	0.317574
5.855033	0.1	0.317931
5.856700	0.1	0.316262
5.858367	0.1	0.313044
5.860033	0.1	0.309646
5.861700	0.1	0.307381
5.863367	0.1	0.306129
5.865033	0.1	0.304461
5.866700	0.1	0.300646
5.868367	0.1	0.293911
5.870033	0.1	0.285387
5.871700	0.1	0.277579
5.873367	0.1	0.272453
5.875033	0.1	0.271440
5.876700	0.1	0.274479
5.878367	0.1	0.279307
5.880033	0.1	0.282347
5.881700	0.1	0.281811
5.883367	0.1	0.278771
5.885033	0.1	0.275731
5.886700	0.1	0.273943
5.888367	0.1	0.273466
5.890033	0.1	0.274003
5.891700	0.1	0.274360
5.893367	0.1	0.273347
5.895033	0.1	0.270844
5.896700	0.1	0.268459
5.898367	0.1	0.267506
5.900033	0.1	0.266850
5.901700	0.1	0.264823
5.903367	0.1	0.261426
5.905033	0.1	0.258505
5.906700	0.1	0.257850
5.908367	0.1	0.259519
5.910033	0.1	0.262141
5.911700	0.1	0.263870
5.913367	0.1	0.263393
5.915033	0.1	0.261426
5.916700	0.1	0.259578
5.918367	0.1	0.258684
5.920033	0.1	0.258029
5.921700	0.1	0.256717
5.923367	0.1	0.254691
5.925033	0.1	0.251472
5.926700	0.1	0.246644
5.928367	0.1	0.241339
5.930033	0.1	0.237525
5.931700	0.1	0.236094
5.933367	0.1	0.236213
5.935033	0.1	0.236452
5.936700	0.1	0.236154
5.938367	0.1	0.235617
5.940033	0.1	0.236094
5.941700	0.1	0.238359
5.943367	0.1	0.241458
5.945033	0.1	0.243843
5.946700	0.1	0.244856
5.948367	0.1	0.244856
5.950033	0.1	0.244498
5.951700	0.1	0.244081
5.953367	0.1	0.243902
5.955033	0.1	0.244021
5.956700	0.1	0.243485
5.958367	0.1	0.241160
5.960033	0.1	0.237286
5.961700	0.1	0.232875
5.963367	0.1	0.228465
5.965033	0.1	0.223517
5.966700	0.1	0.217795
5.968367	0.1	0.212312
5.970033	0.1	0.208735
5.971700	0.1	0.207901
5.973367	0.1	0.208557
5.975033	0.1	0.208855
5.976700	0.1	0.207663
5.978367	0.1	0.205338
5.980033	0.1	0.202835
5.981700	0.1	0.200808
5.983367	0.1	0.199556
5.985033	0.1	0.198901
5.986700	0.1	0.197768
5.988367	0.1	0.195086
5.990033	0.1	0.191569
5.991700	0.1	0.188828
5.993367	0.1	0.188231
5.995033	0.1	0.189960
5.996700	0.1	0.193536
5.998367	0.1	0.198305
6.000033	0.1	0.203371
6.001700	0.1	0.207543
6.003367	0.1	0.209987
6.005033	0.1	0.210345
6.006700	0.1	0.208735
6.008367	0.1	0.206232
6.010033	0.1	0.204325
6.011700	0.1	0.203371
6.013367	0.1	0.202537
6.015033	0.1	0.201941
6.016700	0.1	0.202060
6.018367	0.1	0.202119
6.020033	0.1	0.201404
6.021700	0.1	0.200152
6.023367	0.1	0.199676
6.025033	0.1	0.201225
6.026700	0.1	0.204623
6.028367	0.1	0.207305
6.030033	0.1	0.206709
6.031700	0.1	0.202537
6.033367	0.1	0.197351
6.035033	0.1	0.193298
6.036700	0.1	0.190616
6.038367	0.1	0.188172
6.040033	0.1	0.186205
6.041700	0.1	0.186145
6.043367	0.1	0.188589
6.045033	0.1	0.192404
6.046700	0.1	0.195503
6.048367	0.1	0.196636
6.050033	0.1	0.195503
6.051700	0.1	0.192940
6.053367	0.1	0.190139
6.055033	0.1	0.188291
6.056700	0.1	0.187635
6.058367	0.1	0.187933
6.060033	0.1	0.188708
6.061700	0.1	0.188768
6.063367	0.1	0.186920
6.065033	0.1	0.182986
6.066700	0.1	0.178039
6.068367	0.1	0.173450
6.070033	0.1	0.169873
6.071700	0.1	0.168264
6.073367	0.1	0.169098
6.075033	0.1	0.172198
6.076700	0.1	0.176907
6.078367	0.1	0.182271
6.080033	0.1	0.186503
6.081700	0.1	0.188053
6.083367	0.1	0.187337
6.085033	0.1	0.185668
6.086700	0.1	0.183702
6.088367	0.1	0.181854
6.090033	0.1	0.181079
6.091700	0.1	0.181556
6.093367	0.1	0.182748
6.095033	0.1	0.183821
6.096700	0.1	0.184357
6.098367	0.1	0.184178
6.100033	0.1	0.183463
6.101700	0.1	0.181854
6.103367	0.1	0.178635
6.105033	0.1	0.174761
6.106700	0.1	0.173390
6.108367	0.1	0.176370
6.110033	0.1	0.181973
6.111700	0.1	0.186324
6.113367	0.1	0.186622
6.115033	0.1	0.183225
6.116700	0.1	0.178576
6.118367	0.1	0.175297
6.120033	0.1	0.174761
6.121700	0.1	0.176668
6.123367	0.1	0.179708
6.125033	0.1	0.182509
6.126700	0.1	0.184357
6.128367	0.1	0.185430
6.130033	0.1	0.186563
6.131700	0.1	0.188410
6.133367	0.1	0.190973
6.135033	0.1	0.193417
6.136700	0.1	0.194788
6.138367	0.1	0.194192
6.140033	0.1	0.190794
6.141700	0.1	0.185072
6.143367	0.1	0.179172
6.145033	0.1	0.175059
6.146700	0.1	0.173509
6.148367	0.1	0.173926
6.150033	0.1	0.175655
6.151700	0.1	0.178397
6.153367	0.1	0.182033
6.155033	0.1	0.185251
6.156700	0.1	0.186503
6.158367	0.1	0.185072
6.160033	0.1	0.182152
6.161700	0.1	0.179410
6.163367	0.1	0.177205
6.165033	0.1	0.174880
6.166700	0.1	0.172913
6.168367	0.1	0.172734
6.170033	0.1	0.175118
6.171700	0.1	0.179231
6.173367	0.1	0.183642
6.175033	0.1	0.186384
6.176700	0.1	0.186682
6.178367	0.1	0.185967
6.180033	0.1	0.186861
6.181700	0.1	0.190377
6.183367	0.1	0.195980
6.185033	0.1	0.201643
6.186700	0.1	0.204802
6.188367	0.1	0.204504
6.190033	0.1	0.202596
6.191700	0.1	0.201345
6.193367	0.1	0.201166
6.195033	0.1	0.200689
6.196700	0.1	0.198305
6.198367	0.1	0.194073
6.200033	0.1	0.189543
6.201700	0.1	0.186324
6.203367	0.1	0.185251
6.205033	0.1	0.186324
6.206700	0.1	0.188053
6.208367	0.1	0.188708
6.210033	0.1	0.187993
6.211700	0.1	0.187516
6.213367	0.1	0.188410
6.215033	0.1	0.189662
6.216700	0.1	0.188887
6.218367	0.1	0.184298
6.220033	0.1	0.176430
6.221700	0.1	0.168502
6.223367	0.1	0.164449
6.225033	0.1	0.165463
6.226700	0.1	0.169754
6.228367	0.1	0.174165
6.230033	0.1	0.177205
6.231700	0.1	0.179052
6.233367	0.1	0.180721
6.235033	0.1	0.182986
6.236700	0.1	0.186324
6.238367	0.1	0.190437
6.240033	0.1	0.194550
6.241700	0.1	0.197768
6.243367	0.1	0.199974
6.245033	0.1	0.201821
6.246700	0.1	0.202775
6.248367	0.1	0.201464
6.250033	0.1	0.197530
6.251700	0.1	0.192642
6.253367	0.1	0.188887
6.255033	0.1	0.187397
6.256700	0.1	0.187755
6.258367	0.1	0.188291
6.260033	0.1	0.187516
6.261700	0.1	0.184953
6.263367	0.1	0.182152
6.265033	0.1	0.181913
6.266700	0.1	0.185967
6.268367	0.1	0.193596
6.270033	0.1	0.200868
6.271700	0.1	0.203788
6.273367	0.1	0.201821
6.275033	0.1	0.197828
6.276700	0.1	0.193238
6.278367	0.1	0.188410
6.280033	0.1	0.184298
6.281700	0.1	0.182033
6.283367	0.1	0.181675
6.285033	0.1	0.182450
6.286700	0.1	0.183165
6.288367	0.1	0.182867
6.290033	0.1	0.181675
6.291700	0.1	0.181019
6.293367	0.1	0.182033
6.295033	0.1	0.184059
6.296700	0.1	0.185430
6.298367	0.1	0.184774
6.300033	0.1	0.182688
6.301700	0.1	0.181198
6.303367	0.1	0.181913
6.305033	0.1	0.184774
6.306700	0.1	0.188887
6.308367	0.1	0.193119
6.310033	0.1	0.197053
6.311700	0.1	0.201166
6.313367	0.1	0.205338
6.315033	0.1	0.208080
6.316700	0.1	0.206888
6.318367	0.1	0.201106
6.320033	0.1	0.192881
6.321700	0.1	0.185609
6.323367	0.1	0.181973
6.325033	0.1	0.182688
6.326700	0.1	0.186563
6.328367	0.1	0.191212
6.330033	0.1	0.194788
6.331700	0.1	0.196338
6.333367	0.1	0.195801
6.335033	0.1	0.193238
6.336700	0.1	0.189722
6.338367	0.1	0.187397
6.340033	0.1	0.187576
6.341700	0.1	0.189304
6.343367	0.1	0.189900
6.345033	0.1	0.187576
6.346700	0.1	0.183165
6.348367	0.1	0.179231
6.350033	0.1	0.177622
6.351700	0.1	0.178158
6.353367	0.1	0.180364
6.355033	0.1	0.184059
6.356700	0.1	0.188887
6.358367	0.1	0.193656
6.360033	0.1	0.195682
6.361700	0.1	0.193000
6.363367	0.1	0.186384
6.365033	0.1	0.178337
6.366700	0.1	0.171542
6.368367	0.1	0.167370
6.370033	0.1	0.165582
6.371700	0.1	0.164926
6.373367	0.1	0.165522
6.375033	0.1	0.168085
6.376700	0.1	0.172734
6.378367	0.1	0.178754
6.380033	0.1	0.185013
6.381700	0.1	0.190556
6.383367	0.1	0.195265
6.385033	0.1	0.199974
6.386700	0.1	0.205636
6.388367	0.1	0.211835
6.390033	0.1	0.216484
6.391700	0.1	0.217915
6.393367	0.1	0.216782
6.395033	0.1	0.215113
6.396700	0.1	0.214517
6.398367	0.1	0.215411
6.400033	0.1	0.216365
6.401700	0.1	0.214756
6.403367	0.1	0.208735
6.405033	0.1	0.200212
6.406700	0.1	0.193357
6.408367	0.1	0.191271
6.410033	0.1	0.192761
6.411700	0.1	0.194728
6.413367	0.1	0.195265
6.415033	0.1	0.194669
6.416700	0.1	0.194252
6.418367	0.1	0.194967
6.420033	0.1	0.197172
6.421700	0.1	0.200748
6.423367	0.1	0.205100
6.425033	0.1	0.209272
6.426700	0.1	0.211775
6.428367	0.1	0.211656
6.430033	0.1	0.208795
6.431700	0.1	0.204921
6.433367	0.1	0.202775
6.435033	0.1	0.204325
6.436700	0.1	0.209987
6.438367	0.1	0.217915
6.440033	0.1	0.225127
6.441700	0.1	0.229180
6.443367	0.1	0.229955
6.445033	0.1	0.228524
6.446700	0.1	0.226498
6.448367	0.1	0.224650
6.450033	0.1	0.223339
6.451700	0.1	0.222564
6.453367	0.1	0.221968
6.455033	0.1	0.221372
6.456700	0.1	0.221074
6.458367	0.1	0.221491
6.460033	0.1	0.222623
6.461700	0.1	0.223398
6.463367	0.1	0.222325
6.465033	0.1	0.219405
6.466700	0.1	0.215769
6.468367	0.1	0.212312
6.470033	0.1	0.208616
6.471700	0.1	0.203729
6.473367	0.1	0.197887
6.475033	0.1	0.192523
6.476700	0.1	0.189304
6.478367	0.1	0.189006
6.480033	0.1	0.191927
6.481700	0.1	0.197172
6.483367	0.1	0.202835
6.485033	0.1	0.207067
6.486700	0.1	0.210047
6.488367	0.1	0.213921
6.490033	0.1	0.220120
6.491700	0.1	0.227332
6.493367	0.1	0.232518
6.495033	0.1	0.232875
6.496700	0.1	0.228107
6.498367	0.1	0.220180
6.500033	0.1	0.212014
6.501700	0.1	0.207424
6.503367	0.1	0.209093
6.505033	0.1	0.214934
6.506700	0.1	0.220001
6.508367	0.1	0.220716
6.510033	0.1	0.217378
6.511700	0.1	0.212252
6.513367	0.1	0.208020
6.515033	0.1	0.206709
6.516700	0.1	0.207305
6.518367	0.1	0.207305
6.520033	0.1	0.206709
6.521700	0.1	0.208080
6.523367	0.1	0.213027
6.525033	0.1	0.220120
6.526700	0.1	0.226796
6.528367	0.1	0.231206
6.530033	0.1	0.231981
6.531700	0.1	0.228822
6.533367	0.1	0.223696
6.535033	0.1	0.220656
6.536700	0.1	0.222266
6.538367	0.1	0.227511
6.540033	0.1	0.232816
6.541700	0.1	0.235498
6.543367	0.1	0.235438
6.545033	0.1	0.233769
6.546700	0.1	0.231981
6.548367	0.1	0.231862
6.550033	0.1	0.233650
6.551700	0.1	0.235915
6.553367	0.1	0.237286
6.555033	0.1	0.238240
6.556700	0.1	0.239372
6.558367	0.1	0.240386
6.560033	0.1	0.240982
6.561700	0.1	0.241101
6.563367	0.1	0.240624
6.565033	0.1	0.239611
6.566700	0.1	0.238538
6.568367	0.1	0.237703
6.570033	0.1	0.237048
6.571700	0.1	0.237286
6.573367	0.1	0.239015
6.575033	0.1	0.241756
6.576700	0.1	0.244260
6.578367	0.1	0.245988
6.580033	0.1	0.247359
6.581700	0.1	0.248790
6.583367	0.1	0.249982
6.585033	0.1	0.250757
6.586700	0.1	0.251889
6.588367	0.1	0.255227
6.590033	0.1	0.261128
6.591700	0.1	0.268042
6.593367	0.1	0.273049
6.595033	0.1	0.274420
6.596700	0.1	0.272453
6.598367	0.1	0.268817
6.600033	0.1	0.264823
6.601700	0.1	0.261188
6.603367	0.1	0.258684
6.605033	0.1	0.258803
6.606700	0.1	0.262558
6.608367	0.1	0.268340
6.610033	0.1	0.272572
6.611700	0.1	0.273108
6.613367	0.1	0.270188
6.615033	0.1	0.266135
6.616700	0.1	0.264049
6.618367	0.1	0.265777
6.620033	0.1	0.270903
6.621700	0.1	0.278175
6.623367	0.1	0.285923
6.625033	0.1	0.292063
6.626700	0.1	0.294805
6.628367	0.1	0.294030
6.630033	0.1	0.290394
6.631700	0.1	0.284910
6.633367	0.1	0.279009
6.635033	0.1	0.274181
6.636700	0.1	0.271082
6.638367	0.1	0.270784
6.640033	0.1	0.274837
6.641700	0.1	0.283122
6.643367	0.1	0.293016
6.645033	0.1	0.300586
6.646700	0.1	0.303447
6.648367	0.1	0.301600
6.650033	0.1	0.297189
6.651700	0.1	0.292957
6.653367	0.1	0.290573
6.655033	0.1	0.290394
6.656700	0.1	0.291765
6.658367	0.1	0.293314
6.660033	0.1	0.294089
6.661700	0.1	0.294149
6.663367	0.1	0.293732
6.665033	0.1	0.292778
6.666700	0.1	0.292122
6.668367	0.1	0.293016
6.670033	0.1	0.296116
6.671700	0.1	0.300467
6.673367	0.1	0.305057
6.675033	0.1	0.309110
6.676700	0.1	0.312150
6.678367	0.1	0.314355
6.680033	0.1	0.315785
6.681700	0.1	0.315726
6.683367	0.1	0.314236
6.685033	0.1	0.312805
6.686700	0.1	0.312686
6.688367	0.1	0.313938
6.690033	0.1	0.314951
6.691700	0.1	0.313520
6.693367	0.1	0.309169
6.695033	0.1	0.303328
6.696700	0.1	0.297248
6.698367	0.1	0.291348
6.700033	0.1	0.286818
6.701700	0.1	0.285625
6.703367	0.1	0.288248
6.705033	0.1	0.293136
6.706700	0.1	0.297785
6.708367	0.1	0.300527
6.710033	0.1	0.301063
6.711700	0.1	0.301421
6.713367	0.1	0.304520
6.715033	0.1	0.310540
6.716700	0.1	0.316620
6.718367	0.1	0.319541
6.720033	0.1	0.318706
6.721700	0.1	0.315309
6.723367	0.1	0.310123
6.725033	0.1	0.304163
6.726700	0.1	0.299454
6.728367	0.1	0.297606
6.730033	0.1	0.297844
6.731700	0.1	0.299037
6.733367	0.1	0.301361
6.735033	0.1	0.304997
6.736700	0.1	0.308692
6.738367	0.1	0.310719
6.740033	0.1	0.310361
6.741700	0.1	0.308335
6.743367	0.1	0.305772
6.745033	0.1	0.303090
6.746700	0.1	0.300944
6.748367	0.1	0.299931
6.750033	0.1	0.300407
6.751700	0.1	0.301659
6.753367	0.1	0.303328
6.755033	0.1	0.305712
6.756700	0.1	0.308990
6.758367	0.1	0.311434
6.760033	0.1	0.310838
6.761700	0.1	0.306487
6.763367	0.1	0.299394
6.765033	0.1	0.291586
6.766700	0.1	0.285089
6.768367	0.1	0.280976
6.770033	0.1	0.279665
6.771700	0.1	0.281453
6.773367	0.1	0.286162
6.775033	0.1	0.291526
6.776700	0.1	0.294387
6.778367	0.1	0.292957
6.780033	0.1	0.288606
6.781700	0.1	0.283837
6.783367	0.1	0.280559
6.785033	0.1	0.279367
6.786700	0.1	0.279665
6.788367	0.1	0.280023
6.790033	0.1	0.279307
6.791700	0.1	0.278056
6.793367	0.1	0.277936
6.795033	0.1	0.279129
6.796700	0.1	0.279725
6.798367	0.1	0.277340
6.800033	0.1	0.272095
6.801700	0.1	0.266314
6.803367	0.1	0.263095
6.805033	0.1	0.264406
6.806700	0.1	0.269890
6.808367	0.1	0.276923
6.810033	0.1	0.282049
6.811700	0.1	0.283539
6.813367	0.1	0.281692
6.815033	0.1	0.277817
6.816700	0.1	0.273347
6.818367	0.1	0.269949
6.820033	0.1	0.268877
6.821700	0.1	0.270426
6.823367	0.1	0.273228
6.825033	0.1	0.274897
6.826700	0.1	0.273526
6.828367	0.1	0.270307
6.830033	0.1	0.267625
6.831700	0.1	0.266969
6.833367	0.1	0.268400
6.835033	0.1	0.270963
6.836700	0.1	0.274003
6.838367	0.1	0.277877
6.840033	0.1	0.283062
6.841700	0.1	0.288427
6.843367	0.1	0.291824
6.845033	0.1	0.292122
6.846700	0.1	0.290275
6.848367	0.1	0.287950
6.850033	0.1	0.285506
6.851700	0.1	0.281811
6.853367	0.1	0.275731
6.855033	0.1	0.267327
6.856700	0.1	0.258863
6.858367	0.1	0.253141
6.860033	0.1	0.251114
6.861700	0.1	0.250518
6.863367	0.1	0.248909
6.865033	0.1	0.246286
6.866700	0.1	0.244915
6.868367	0.1	0.246406
6.870033	0.1	0.249565
6.871700	0.1	0.251532
6.873367	0.1	0.250459
6.875033	0.1	0.247002
6.876700	0.1	0.243962
6.878367	0.1	0.243962
6.880033	0.1	0.247180
6.881700	0.1	0.251114
6.883367	0.1	0.253201
6.885033	0.1	0.253081
6.886700	0.1	0.252843
6.888367	0.1	0.254154
6.890033	0.1	0.256598
6.891700	0.1	0.258148
6.893367	0.1	0.258029
6.895033	0.1	0.256956
6.896700	0.1	0.255883
6.898367	0.1	0.254631
6.900033	0.1	0.253320
6.901700	0.1	0.253201
6.903367	0.1	0.255585
6.905033	0.1	0.259340
6.906700	0.1	0.261128
6.908367	0.1	0.258863
6.910033	0.1	0.253439
6.911700	0.1	0.247359
6.913367	0.1	0.241995
6.915033	0.1	0.238001
6.916700	0.1	0.236511
6.918367	0.1	0.238538
6.920033	0.1	0.242770
6.921700	0.1	0.247002
6.923367	0.1	0.250399
6.925033	0.1	0.253439
6.926700	0.1	0.256062
6.928367	0.1	0.257611
6.930033	0.1	0.257969
6.931700	0.1	0.257730
6.933367	0.1	0.257909
6.935033	0.1	0.258386
6.936700	0.1	0.257850
6.938367	0.1	0.255585
6.940033	0.1	0.252485
6.941700	0.1	0.249743
6.943367	0.1	0.248134
6.945033	0.1	0.247777
6.946700	0.1	0.247478
6.948367	0.1	0.246644
6.950033	0.1	0.245392
6.951700	0.1	0.244021
6.953367	0.1	0.243366
6.955033	0.1	0.244260
6.956700	0.1	0.246048
6.958367	0.1	0.246346
6.960033	0.1	0.243783
6.961700	0.1	0.239849
6.963367	0.1	0.238001
6.965033	0.1	0.239730
6.966700	0.1	0.243604
6.968367	0.1	0.246882
6.970033	0.1	0.247717
6.971700	0.1	0.245988
6.973367	0.1	0.242412
6.975033	0.1	0.237823
6.976700	0.1	0.232935
6.978367	0.1	0.229001
6.980033	0.1	0.227511
6.981700	0.1	0.228643
6.983367	0.1	0.231147
6.985033	0.1	0.233114
6.986700	0.1	0.232220
6.988367	0.1	0.227928
6.990033	0.1	0.223041
6.991700	0.1	0.221491
6.993367	0.1	0.224590
6.995033	0.1	0.230312
6.996700	0.1	0.235140
6.998367	0.1	0.237286
7.000033	0.1	0.237286
7.001700	0.1	0.237346
7.003367	0.1	0.238955
7.005033	0.1	0.241101
7.006700	0.1	0.241637
7.008367	0.1	0.239372
7.010033	0.1	0.235379
7.011700	0.1	0.231862
7.013367	0.1	0.230372
7.015033	0.1	0.230789
7.016700	0.1	0.231385
7.018367	0.1	0.230789
7.020033	0.1	0.228882
7.021700	0.1	0.227094
7.023367	0.1	0.227094
7.025033	0.1	0.229418
7.026700	0.1	0.232995
7.028367	0.1	0.235796
7.030033	0.1	0.236273
7.031700	0.1	0.235260
7.033367	0.1	0.234723
7.035033	0.1	0.235677
7.036700	0.1	0.237346
7.038367	0.1	0.238240
7.040033	0.1	0.238299
7.041700	0.1	0.238538
7.043367	0.1	0.239968
7.045033	0.1	0.242591
7.046700	0.1	0.245392
7.048367	0.1	0.246763
7.050033	0.1	0.244975
7.051700	0.1	0.240088
7.053367	0.1	0.234425
7.055033	0.1	0.231326
7.056700	0.1	0.232518
7.058367	0.1	0.236571
7.060033	0.1	0.240743
7.061700	0.1	0.243366
7.063367	0.1	0.244558
7.065033	0.1	0.245631
7.066700	0.1	0.247657
7.068367	0.1	0.249982
7.070033	0.1	0.251174
7.071700	0.1	0.250518
7.073367	0.1	0.247955
7.075033	0.1	0.243962
7.076700	0.1	0.239432
7.078367	0.1	0.234723
7.080033	0.1	0.229180
7.081700	0.1	0.222504
7.083367	0.1	0.216544
7.085033	0.1	0.214934
7.086700	0.1	0.219703
7.088367	0.1	0.229597
7.090033	0.1	0.241101
7.091700	0.1	0.251174
7.093367	0.1	0.257075
7.095033	0.1	0.256658
7.096700	0.1	0.250220
7.098367	0.1	0.241876
7.100033	0.1	0.236392
7.101700	0.1	0.235260
7.103367	0.1	0.236511
7.105033	0.1	0.237942
7.106700	0.1	0.238836
7.108367	0.1	0.240266
7.110033	0.1	0.243008
7.111700	0.1	0.245631
7.113367	0.1	0.245810
7.115033	0.1	0.242889
7.116700	0.1	0.238419
7.118367	0.1	0.234604
7.120033	0.1	0.233591
7.121700	0.1	0.236273
7.123367	0.1	0.242114
7.125033	0.1	0.248551
7.126700	0.1	0.252306
7.128367	0.1	0.252366
7.130033	0.1	0.250220
7.131700	0.1	0.248253
7.133367	0.1	0.248194
7.135033	0.1	0.250757
7.136700	0.1	0.254929
7.138367	0.1	0.259221
7.140033	0.1	0.263095
7.141700	0.1	0.267029
7.143367	0.1	0.271320
7.145033	0.1	0.275552
7.146700	0.1	0.278354
7.148367	0.1	0.277638
7.150033	0.1	0.272512
7.151700	0.1	0.265241
7.153367	0.1	0.259578
7.155033	0.1	0.257790
7.156700	0.1	0.258982
7.158367	0.1	0.260592
7.160033	0.1	0.261128
7.161700	0.1	0.261605
7.163367	0.1	0.263691
7.165033	0.1	0.267565
7.166700	0.1	0.271797
7.168367	0.1	0.274658
7.170033	0.1	0.275493
7.171700	0.1	0.275552
7.173367	0.1	0.276625
7.175033	0.1	0.279188
7.176700	0.1	0.282407
7.178367	0.1	0.286758
7.180033	0.1	0.292897
7.181700	0.1	0.299454
7.183367	0.1	0.304341
7.185033	0.1	0.307143
7.186700	0.1	0.308871
7.188367	0.1	0.310540
7.190033	0.1	0.311732
7.191700	0.1	0.311494
7.193367	0.1	0.309765
7.195033	0.1	0.307202
7.196700	0.1	0.304878
7.198367	0.1	0.303864
7.200033	0.1	0.305355
7.201700	0.1	0.309050
7.203367	0.1	0.312865
7.205033	0.1	0.315368
7.206700	0.1	0.317633
7.208367	0.1	0.321448
7.210033	0.1	0.327110
7.211700	0.1	0.333607
7.213367	0.1	0.339210
7.215033	0.1	0.342250
7.216700	0.1	0.342250
7.218367	0.1	0.341058
7.220033	0.1	0.341058
7.221700	0.1	0.343263
7.223367	0.1	0.346839
7.225033	0.1	0.349581
7.226700	0.1	0.349462
7.228367	0.1	0.346839
7.230033	0.1	0.343561
7.231700	0.1	0.340939
7.233367	0.1	0.338912
7.235033	0.1	0.336945
7.236700	0.1	0.335574
7.238367	0.1	0.336349
7.240033	0.1	0.340283
7.241700	0.1	0.346124
7.243367	0.1	0.351369
7.245033	0.1	0.353694
7.246700	0.1	0.352800
7.248367	0.1	0.350773
7.250033	0.1	0.349641
7.251700	0.1	0.349522
7.253367	0.1	0.349760
7.255033	0.1	0.350118
7.256700	0.1	0.350356
7.258367	0.1	0.350237
7.260033	0.1	0.349820
7.261700	0.1	0.349820
7.263367	0.1	0.350952
7.265033	0.1	0.353098
7.266700	0.1	0.355124
7.268367	0.1	0.356257
7.270033	0.1	0.356793
7.271700	0.1	0.357211
7.273367	0.1	0.357509
7.275033	0.1	0.356913
7.276700	0.1	0.355005
7.278367	0.1	0.352800
7.280033	0.1	0.352502
7.281700	0.1	0.355303
7.283367	0.1	0.359952
7.285033	0.1	0.363886
7.286700	0.1	0.365973
7.288367	0.1	0.366628
7.290033	0.1	0.367105
7.291700	0.1	0.368178
7.293367	0.1	0.369251
7.295033	0.1	0.369132
7.296700	0.1	0.367105
7.298367	0.1	0.363708
7.300033	0.1	0.360012
7.301700	0.1	0.355601
7.303367	0.1	0.349879
7.305033	0.1	0.343680
7.306700	0.1	0.339091
7.308367	0.1	0.337183
7.310033	0.1	0.337183
7.311700	0.1	0.337660
7.313367	0.1	0.337780
7.315033	0.1	0.337839
7.316700	0.1	0.338078
7.318367	0.1	0.338435
7.320033	0.1	0.339568
7.321700	0.1	0.342727
7.323367	0.1	0.347316
7.325033	0.1	0.350058
7.326700	0.1	0.348091
7.328367	0.1	0.341833
7.330033	0.1	0.335276
7.331700	0.1	0.332236
7.333367	0.1	0.333488
7.335033	0.1	0.337303
7.336700	0.1	0.341535
7.338367	0.1	0.344634
7.340033	0.1	0.346184
7.341700	0.1	0.346184
7.343367	0.1	0.345171
7.345033	0.1	0.344217
7.346700	0.1	0.344694
7.348367	0.1	0.346899
7.350033	0.1	0.349820
7.351700	0.1	0.351787
7.353367	0.1	0.351489
7.355033	0.1	0.349283
7.356700	0.1	0.347018
7.358367	0.1	0.345409
7.360033	0.1	0.343144
7.361700	0.1	0.339091
7.363367	0.1	0.334024
7.365033	0.1	0.329375
7.366700	0.1	0.325739
7.368367	0.1	0.323296
7.370033	0.1	0.322998
7.371700	0.1	0.325680
7.373367	0.1	0.330269
7.375033	0.1	0.334442
7.376700	0.1	0.337064
7.378367	0.1	0.338972
7.380033	0.1	0.341594
7.381700	0.1	0.345349
7.383367	0.1	0.348330
7.385033	0.1	0.348032
7.386700	0.1	0.344396
7.388367	0.1	0.340343
7.390033	0.1	0.338972
7.391700	0.1	0.340104
7.393367	0.1	0.340939
7.395033	0.1	0.339270
7.396700	0.1	0.335813
7.398367	0.1	0.333250
7.400033	0.1	0.333726
7.401700	0.1	0.337005
7.403367	0.1	0.341415
7.405033	0.1	0.344872
7.406700	0.1	0.346720
7.408367	0.1	0.347734
7.410033	0.1	0.349045
7.411700	0.1	0.351369
7.413367	0.1	0.354111
7.415033	0.1	0.355423
7.416700	0.1	0.353396
7.418367	0.1	0.348389
7.420033	0.1	0.342727
7.421700	0.1	0.338554
7.423367	0.1	0.336230
7.425033	0.1	0.334442
7.426700	0.1	0.332713
7.428367	0.1	0.332236
7.430033	0.1	0.333369
7.431700	0.1	0.334680
7.433367	0.1	0.333786
7.435033	0.1	0.330687
7.436700	0.1	0.328004
7.438367	0.1	0.328243
7.440033	0.1	0.331521
7.441700	0.1	0.335276
7.443367	0.1	0.337303
7.445033	0.1	0.337839
7.446700	0.1	0.338852
7.448367	0.1	0.341296
7.450033	0.1	0.343859
7.451700	0.1	0.344813
7.453367	0.1	0.344276
7.455033	0.1	0.342786
7.456700	0.1	0.339985
7.458367	0.1	0.336230
7.460033	0.1	0.333488
7.461700	0.1	0.333309
7.463367	0.1	0.334740
7.465033	0.1	0.335693
7.466700	0.1	0.334859
7.468367	0.1	0.332415
7.470033	0.1	0.329077
7.471700	0.1	0.325799
7.473367	0.1	0.323296
7.475033	0.1	0.320852
7.476700	0.1	0.317574
7.478367	0.1	0.314355
7.480033	0.1	0.313461
7.481700	0.1	0.316679
7.483367	0.1	0.323594
7.485033	0.1	0.331104
7.486700	0.1	0.335872
7.488367	0.1	0.336409
7.490033	0.1	0.332654
7.491700	0.1	0.325918
7.493367	0.1	0.319183
7.495033	0.1	0.315011
7.496700	0.1	0.312984
7.498367	0.1	0.311255
7.500033	0.1	0.309408
7.501700	0.1	0.308454
7.503367	0.1	0.309169
7.505033	0.1	0.311553
7.506700	0.1	0.315428
7.508367	0.1	0.320494
7.510033	0.1	0.325501
7.511700	0.1	0.328600
7.513367	0.1	0.329375
7.515033	0.1	0.327945
7.516700	0.1	0.324309
7.518367	0.1	0.318408
7.520033	0.1	0.311852
7.521700	0.1	0.307083
7.523367	0.1	0.305235
7.525033	0.1	0.305116
7.526700	0.1	0.305414
7.528367	0.1	0.305712
7.530033	0.1	0.306666
7.531700	0.1	0.308871
7.533367	0.1	0.312507
7.535033	0.1	0.316441
7.536700	0.1	0.319839
7.538367	0.1	0.323117
7.540033	0.1	0.327051
7.541700	0.1	0.332534
7.543367	0.1	0.339270
7.545033	0.1	0.344336
7.546700	0.1	0.343859
7.548367	0.1	0.336409
7.550033	0.1	0.324607
7.551700	0.1	0.313282
7.553367	0.1	0.305772
7.555033	0.1	0.302553
7.556700	0.1	0.301838
7.558367	0.1	0.302494
7.560033	0.1	0.304103
7.561700	0.1	0.306427
7.563367	0.1	0.308812
7.565033	0.1	0.310242
7.566700	0.1	0.310302
7.568367	0.1	0.310123
7.570033	0.1	0.310719
7.571700	0.1	0.312150
7.573367	0.1	0.313878
7.575033	0.1	0.315726
7.576700	0.1	0.317395
7.578367	0.1	0.318110
7.580033	0.1	0.317454
7.581700	0.1	0.315785
7.583367	0.1	0.313640
7.585033	0.1	0.311017
7.586700	0.1	0.307202
7.588367	0.1	0.302553
7.590033	0.1	0.299573
7.591700	0.1	0.300527
7.593367	0.1	0.305474
7.595033	0.1	0.311792
7.596700	0.1	0.316560
7.598367	0.1	0.318766
7.600033	0.1	0.319660
7.601700	0.1	0.320733
7.603367	0.1	0.322878
7.605033	0.1	0.326276
7.606700	0.1	0.329852
7.608367	0.1	0.333190
7.610033	0.1	0.336766
7.611700	0.1	0.340521
7.613367	0.1	0.343204
7.615033	0.1	0.343561
7.616700	0.1	0.341356
7.618367	0.1	0.337124
7.620033	0.1	0.331521
7.621700	0.1	0.326037
7.623367	0.1	0.321865
7.625033	0.1	0.319779
7.626700	0.1	0.320315
7.628367	0.1	0.323772
7.630033	0.1	0.329793
7.631700	0.1	0.337720
7.633367	0.1	0.347257
7.635033	0.1	0.357091
7.636700	0.1	0.364244
7.638367	0.1	0.366092
7.640033	0.1	0.362873
7.641700	0.1	0.357628
7.643367	0.1	0.353038
7.645033	0.1	0.349104
7.646700	0.1	0.344694
7.648367	0.1	0.341773
7.650033	0.1	0.342846
7.651700	0.1	0.348032
7.653367	0.1	0.354528
7.655033	0.1	0.359952
7.656700	0.1	0.363350
7.658367	0.1	0.365078
7.660033	0.1	0.365853
7.661700	0.1	0.366747
7.663367	0.1	0.368953
7.665033	0.1	0.372469
7.666700	0.1	0.375807
7.668367	0.1	0.378728
7.670033	0.1	0.382781
7.671700	0.1	0.388801
7.673367	0.1	0.396013
7.675033	0.1	0.402749
7.676700	0.1	0.406742
7.678367	0.1	0.405729
7.680033	0.1	0.399470
7.681700	0.1	0.391901
7.683367	0.1	0.388682
7.685033	0.1	0.391603
7.686700	0.1	0.398159
7.688367	0.1	0.404954
7.690033	0.1	0.410616
7.691700	0.1	0.415742
7.693367	0.1	0.421286
7.695033	0.1	0.427783
7.696700	0.1	0.434160
7.698367	0.1	0.438929
7.700033	0.1	0.441909
7.701700	0.1	0.443339
7.703367	0.1	0.442922
7.705033	0.1	0.440776
7.706700	0.1	0.438154
7.708367	0.1	0.436485
7.710033	0.1	0.436902
7.711700	0.1	0.439882
7.713367	0.1	0.445128
7.715033	0.1	0.451267
7.716700	0.1	0.456393
7.718367	0.1	0.459373
7.720033	0.1	0.460982
7.721700	0.1	0.462711
7.723367	0.1	0.464559
7.725033	0.1	0.464976
7.726700	0.1	0.462890
7.728367	0.1	0.458539
7.730033	0.1	0.453353
7.731700	0.1	0.448227
7.733367	0.1	0.444174
7.735033	0.1	0.442266
7.736700	0.1	0.442207
7.738367	0.1	0.443101
7.740033	0.1	0.444710
7.741700	0.1	0.447154
7.743367	0.1	0.449896
7.745033	0.1	0.451624
7.746700	0.1	0.451148
7.748367	0.1	0.447810
7.750033	0.1	0.441611
7.751700	0.1	0.434041
7.753367	0.1	0.426948
7.755033	0.1	0.420928
7.756700	0.1	0.415921
7.758367	0.1	0.411987
7.760033	0.1	0.410020
7.761700	0.1	0.411212
7.763367	0.1	0.415564
7.765033	0.1	0.421226
7.766700	0.1	0.426233
7.768367	0.1	0.428736
7.770033	0.1	0.427902
7.771700	0.1	0.424564
7.773367	0.1	0.420868
7.775033	0.1	0.417113
7.776700	0.1	0.412524
7.778367	0.1	0.407636
7.780033	0.1	0.403404
7.781700	0.1	0.400186
7.783367	0.1	0.397742
7.785033	0.1	0.395894
7.786700	0.1	0.395238
7.788367	0.1	0.396967
7.790033	0.1	0.400901
7.791700	0.1	0.405490
7.793367	0.1	0.408411
7.795033	0.1	0.407934
7.796700	0.1	0.403821
7.798367	0.1	0.398278
7.800033	0.1	0.394404
7.801700	0.1	0.393152
7.803367	0.1	0.393212
7.805033	0.1	0.392497
7.806700	0.1	0.390589
7.808367	0.1	0.388205
7.810033	0.1	0.386536
7.811700	0.1	0.386000
7.813367	0.1	0.386119
7.815033	0.1	0.386298
7.816700	0.1	0.386238
7.818367	0.1	0.386536
7.820033	0.1	0.387430
7.821700	0.1	0.387967
7.823367	0.1	0.386834
7.825033	0.1	0.383616
7.826700	0.1	0.379980
7.828367	0.1	0.377953
7.830033	0.1	0.377655
7.831700	0.1	0.377834
7.833367	0.1	0.377655
7.835033	0.1	0.377238
7.836700	0.1	0.377417
7.838367	0.1	0.378966
7.840033	0.1	0.381589
7.841700	0.1	0.384748
7.843367	0.1	0.388324
7.845033	0.1	0.391603
7.846700	0.1	0.393331
7.848367	0.1	0.392616
7.850033	0.1	0.390053
7.851700	0.1	0.387788
7.853367	0.1	0.388801
7.855033	0.1	0.394523
7.856700	0.1	0.403285
7.858367	0.1	0.410318
7.860033	0.1	0.410795
7.861700	0.1	0.404835
7.863367	0.1	0.396371
7.865033	0.1	0.389278
7.866700	0.1	0.385165
7.868367	0.1	0.383496
7.870033	0.1	0.382960
7.871700	0.1	0.382841
7.873367	0.1	0.383675
7.875033	0.1	0.385582
7.876700	0.1	0.387490
7.878367	0.1	0.388801
7.880033	0.1	0.389278
7.881700	0.1	0.388503
7.883367	0.1	0.386119
7.885033	0.1	0.383079
7.886700	0.1	0.380695
7.888367	0.1	0.379324
7.890033	0.1	0.378907
7.891700	0.1	0.379145
7.893367	0.1	0.379443
7.895033	0.1	0.379443
7.896700	0.1	0.379026
7.898367	0.1	0.377893
7.900033	0.1	0.376463
7.901700	0.1	0.376046
7.903367	0.1	0.376999
7.905033	0.1	0.378490
7.906700	0.1	0.380099
7.908367	0.1	0.382185
7.910033	0.1	0.385940
7.911700	0.1	0.392377
7.913367	0.1	0.400722
7.915033	0.1	0.408769
7.916700	0.1	0.413597
7.918367	0.1	0.413656
7.920033	0.1	0.409305
7.921700	0.1	0.402451
7.923367	0.1	0.395715
7.925033	0.1	0.391483
7.926700	0.1	0.390768
7.928367	0.1	0.392437
7.930033	0.1	0.394821
7.931700	0.1	0.397086
7.933367	0.1	0.399113
7.935033	0.1	0.401199
7.936700	0.1	0.404120
7.938367	0.1	0.408113
7.940033	0.1	0.412643
7.941700	0.1	0.417173
7.943367	0.1	0.420988
7.945033	0.1	0.423133
7.946700	0.1	0.423849
7.948367	0.1	0.424743
7.950033	0.1	0.427663
7.951700	0.1	0.432134
7.953367	0.1	0.436604
7.955033	0.1	0.440419
7.956700	0.1	0.443757
7.958367	0.1	0.445843
7.960033	0.1	0.445068
7.961700	0.1	0.441074
7.963367	0.1	0.435650
7.965033	0.1	0.431478
7.966700	0.1	0.430524
7.968367	0.1	0.432730
7.970033	0.1	0.436664
7.971700	0.1	0.440896
7.973367	0.1	0.445187
7.975033	0.1	0.450313
7.976700	0.1	0.456750
7.978367	0.1	0.463247
7.980033	0.1	0.467479
7.981700	0.1	0.467956
7.983367	0.1	0.465572
7.985033	0.1	0.462532
7.986700	0.1	0.460327
7.988367	0.1	0.458896
7.990033	0.1	0.458002
7.991700	0.1	0.457346
7.993367	0.1	0.456691
7.995033	0.1	0.455737
7.996700	0.1	0.454307
7.998367	0.1	0.451267
8.000033	0.1	0.445366
8.001700	0.1	0.436962
8.003367	0.1	0.428677
8.005033	0.1	0.423968
8.006700	0.1	0.425339
8.008367	0.1	0.432253
8.010033	0.1	0.441134
8.011700	0.1	0.448048
8.013367	0.1	0.451386
8.015033	0.1	0.452578
8.016700	0.1	0.454009
8.018367	0.1	0.456274
8.020033	0.1	0.458717
8.021700	0.1	0.460029
8.023367	0.1	0.459492
8.025033	0.1	0.458062
8.026700	0.1	0.458002
8.028367	0.1	0.460565
8.030033	0.1	0.464380
8.031700	0.1	0.466347
8.033367	0.1	0.464261
8.035033	0.1	0.458539
8.036700	0.1	0.451624
8.038367	0.1	0.446022
8.040033	0.1	0.442565
8.041700	0.1	0.441074
8.043367	0.1	0.441730
8.045033	0.1	0.444651
8.046700	0.1	0.449002
8.048367	0.1	0.453532
8.050033	0.1	0.457227
8.051700	0.1	0.459850
8.053367	0.1	0.461698
8.055033	0.1	0.462592
8.056700	0.1	0.461757
8.058367	0.1	0.459671
8.060033	0.1	0.458539
8.061700	0.1	0.460207
8.063367	0.1	0.463843
8.065033	0.1	0.466585
8.066700	0.1	0.466704
8.068367	0.1	0.464499
8.070033	0.1	0.461221
8.071700	0.1	0.457943
8.073367	0.1	0.455737
8.075033	0.1	0.456333
8.076700	0.1	0.460029
8.078367	0.1	0.465333
8.080033	0.1	0.469983
8.081700	0.1	0.472426
8.083367	0.1	0.472009
8.085033	0.1	0.469565
8.086700	0.1	0.466883
8.088367	0.1	0.465035
8.090033	0.1	0.463247
8.091700	0.1	0.460625
8.093367	0.1	0.458241
8.095033	0.1	0.457227
8.096700	0.1	0.457346
8.098367	0.1	0.457168
8.100033	0.1	0.455439
8.101700	0.1	0.451684
8.103367	0.1	0.447094
8.105033	0.1	0.443220
8.106700	0.1	0.440538
8.108367	0.1	0.438869
8.110033	0.1	0.438452
8.111700	0.1	0.438750
8.113367	0.1	0.438631
8.115033	0.1	0.437975
8.116700	0.1	0.437677
8.118367	0.1	0.438273
8.120033	0.1	0.438690
8.121700	0.1	0.437379
8.123367	0.1	0.433445
8.125033	0.1	0.427663
8.126700	0.1	0.422716
8.128367	0.1	0.422180
8.130033	0.1	0.427723
8.131700	0.1	0.436902
8.133367	0.1	0.444710
8.135033	0.1	0.447691
8.136700	0.1	0.445902
8.138367	0.1	0.441909
8.140033	0.1	0.438452
8.141700	0.1	0.437021
8.143367	0.1	0.436425
8.145033	0.1	0.434160
8.146700	0.1	0.428677
8.148367	0.1	0.422001
8.150033	0.1	0.417769
8.151700	0.1	0.418067
8.153367	0.1	0.421762
8.155033	0.1	0.425875
8.156700	0.1	0.428259
8.158367	0.1	0.428200
8.160033	0.1	0.426233
8.161700	0.1	0.423789
8.163367	0.1	0.422001
8.165033	0.1	0.420511
8.166700	0.1	0.418186
8.168367	0.1	0.414729
8.170033	0.1	0.410497
8.171700	0.1	0.406146
8.173367	0.1	0.401676
8.175033	0.1	0.396669
8.176700	0.1	0.391662
8.178367	0.1	0.388086
8.180033	0.1	0.387192
8.181700	0.1	0.389278
8.183367	0.1	0.393450
8.185033	0.1	0.397801
8.186700	0.1	0.400424
8.188367	0.1	0.400901
8.190033	0.1	0.400186
8.191700	0.1	0.398994
8.193367	0.1	0.397444
8.195033	0.1	0.395119
8.196700	0.1	0.392079
8.198367	0.1	0.389159
8.200033	0.1	0.387490
8.201700	0.1	0.388086
8.203367	0.1	0.390768
8.205033	0.1	0.393987
8.206700	0.1	0.395715
8.208367	0.1	0.396311
8.210033	0.1	0.398576
8.211700	0.1	0.404418
8.213367	0.1	0.412643
8.215033	0.1	0.419796
8.216700	0.1	0.423133
8.218367	0.1	0.422716
8.220033	0.1	0.420451
8.221700	0.1	0.417888
8.223367	0.1	0.414789
8.225033	0.1	0.410616
8.226700	0.1	0.406384
8.228367	0.1	0.403702
8.230033	0.1	0.402808
8.231700	0.1	0.403166
8.233367	0.1	0.404537
8.235033	0.1	0.406325
8.236700	0.1	0.407994
8.238367	0.1	0.409067
8.240033	0.1	0.409782
8.241700	0.1	0.411451
8.243367	0.1	0.414431
8.245033	0.1	0.416875
8.246700	0.1	0.416517
8.248367	0.1	0.412524
8.250033	0.1	0.406683
8.251700	0.1	0.402212
8.253367	0.1	0.401914
8.255033	0.1	0.406027
8.256700	0.1	0.411928
8.258367	0.1	0.416100
8.260033	0.1	0.417352
8.261700	0.1	0.417531
8.263367	0.1	0.418484
8.265033	0.1	0.420094
8.266700	0.1	0.421345
8.268367	0.1	0.421405
8.270033	0.1	0.419617
8.271700	0.1	0.415802
8.273367	0.1	0.411510
8.275033	0.1	0.409126
8.276700	0.1	0.409901
8.278367	0.1	0.412583
8.280033	0.1	0.415146
8.281700	0.1	0.416696
8.283367	0.1	0.417411
8.285033	0.1	0.417650
8.286700	0.1	0.418186
8.288367	0.1	0.420153
8.290033	0.1	0.424147
8.291700	0.1	0.428855
8.293367	0.1	0.432670
8.295033	0.1	0.434935
8.296700	0.1	0.436485
8.298367	0.1	0.438213
8.300033	0.1	0.439942
8.301700	0.1	0.440359
8.303367	0.1	0.437856
8.305033	0.1	0.432849
8.306700	0.1	0.428140
8.308367	0.1	0.426412
8.310033	0.1	0.427961
8.311700	0.1	0.431240
8.313367	0.1	0.433862
8.315033	0.1	0.433266
8.316700	0.1	0.428557
8.318367	0.1	0.421882
8.320033	0.1	0.416756
8.321700	0.1	0.415325
8.323367	0.1	0.416040
8.325033	0.1	0.415325
8.326700	0.1	0.410497
8.328367	0.1	0.401974
8.330033	0.1	0.392616
8.331700	0.1	0.385523
8.333367	0.1	0.382364
8.335033	0.1	0.382543
8.336700	0.1	0.383079
8.338367	0.1	0.381708
8.340033	0.1	0.379086
8.341700	0.1	0.376940
8.343367	0.1	0.376225
8.345033	0.1	0.376046
8.346700	0.1	0.374973
8.348367	0.1	0.372946
8.350033	0.1	0.371814
8.351700	0.1	0.372648
8.353367	0.1	0.374258
8.355033	0.1	0.374794
8.356700	0.1	0.373781
8.358367	0.1	0.371635
8.360033	0.1	0.368476
8.361700	0.1	0.364780
8.363367	0.1	0.361621
8.365033	0.1	0.359237
8.366700	0.1	0.356495
8.368367	0.1	0.352502
8.370033	0.1	0.348628
8.371700	0.1	0.347555
8.373367	0.1	0.350714
8.375033	0.1	0.356436
8.376700	0.1	0.361621
8.378367	0.1	0.363350
8.380033	0.1	0.360370
8.381700	0.1	0.353873
8.383367	0.1	0.347018
8.385033	0.1	0.343382
8.386700	0.1	0.344396
8.388367	0.1	0.348508
8.390033	0.1	0.352740
8.391700	0.1	0.355244
8.393367	0.1	0.355840
8.395033	0.1	0.355661
8.396700	0.1	0.355601
8.398367	0.1	0.355482
8.400033	0.1	0.354648
8.401700	0.1	0.352621
8.403367	0.1	0.349879
8.405033	0.1	0.347197
8.406700	0.1	0.345111
8.408367	0.1	0.343978
8.410033	0.1	0.343621
8.411700	0.1	0.343442
8.413367	0.1	0.342488
8.415033	0.1	0.340223
8.416700	0.1	0.337064
8.418367	0.1	0.333548
8.420033	0.1	0.329733
8.421700	0.1	0.326037
8.423367	0.1	0.323296
8.425033	0.1	0.321805
8.426700	0.1	0.320673
8.428367	0.1	0.319779
8.430033	0.1	0.319660
8.431700	0.1	0.320375
8.433367	0.1	0.320315
8.435033	0.1	0.318289
8.436700	0.1	0.315428
8.438367	0.1	0.314236
8.440033	0.1	0.314593
8.441700	0.1	0.314116
8.443367	0.1	0.311434
8.445033	0.1	0.308037
8.446700	0.1	0.305653
8.448367	0.1	0.304401
8.450033	0.1	0.304580
8.451700	0.1	0.306904
8.453367	0.1	0.311077
8.455033	0.1	0.315845
8.456700	0.1	0.319839
8.458367	0.1	0.321925
8.460033	0.1	0.321627
8.461700	0.1	0.320196
8.463367	0.1	0.318408
8.465033	0.1	0.316203
8.466700	0.1	0.313103
8.468367	0.1	0.309169
8.470033	0.1	0.305176
8.471700	0.1	0.302315
8.473367	0.1	0.301003
8.475033	0.1	0.300527
8.476700	0.1	0.300109
8.478367	0.1	0.299931
8.480033	0.1	0.301063
8.481700	0.1	0.304341
8.483367	0.1	0.308871
8.485033	0.1	0.312090
8.486700	0.1	0.312626
8.488367	0.1	0.310540
8.490033	0.1	0.307143
8.491700	0.1	0.304222
8.493367	0.1	0.303388
8.495033	0.1	0.305116
8.496700	0.1	0.308275
8.498367	0.1	0.311017
8.500033	0.1	0.311792
8.501700	0.1	0.310540
8.503367	0.1	0.309050
8.505033	0.1	0.309229
8.506700	0.1	0.311852
8.508367	0.1	0.316083
8.510033	0.1	0.319362
8.511700	0.1	0.318885
8.513367	0.1	0.313938
8.515033	0.1	0.306904
8.516700	0.1	0.300765
8.518367	0.1	0.297785
8.520033	0.1	0.298440
8.521700	0.1	0.301659
8.523367	0.1	0.305533
8.525033	0.1	0.310063
8.526700	0.1	0.316501
8.528367	0.1	0.324667
8.530033	0.1	0.332117
8.531700	0.1	0.335574
8.533367	0.1	0.334024
8.535033	0.1	0.329673
8.536700	0.1	0.325799
8.538367	0.1	0.324190
8.540033	0.1	0.324607
8.541700	0.1	0.326097
8.543367	0.1	0.327587
8.545033	0.1	0.328481
8.546700	0.1	0.328541
8.548367	0.1	0.328422
8.550033	0.1	0.328839
8.551700	0.1	0.329614
8.553367	0.1	0.329077
8.555033	0.1	0.325799
8.556700	0.1	0.320792
8.558367	0.1	0.316799
8.560033	0.1	0.316083
8.561700	0.1	0.318944
8.563367	0.1	0.323772
8.565033	0.1	0.328064
8.566700	0.1	0.330269
8.568367	0.1	0.330925
8.570033	0.1	0.331759
8.571700	0.1	0.334382
8.573367	0.1	0.339508
8.575033	0.1	0.346184
8.576700	0.1	0.351965
8.578367	0.1	0.353932
8.580033	0.1	0.349998
8.581700	0.1	0.341296
8.583367	0.1	0.331283
8.585033	0.1	0.323653
8.586700	0.1	0.320733
8.588367	0.1	0.322521
8.590033	0.1	0.325978
8.591700	0.1	0.328064
8.593367	0.1	0.328243
8.595033	0.1	0.327766
8.596700	0.1	0.327945
8.598367	0.1	0.329018
8.600033	0.1	0.329912
8.601700	0.1	0.328541
8.603367	0.1	0.324428
8.605033	0.1	0.319541
8.606700	0.1	0.316679
8.608367	0.1	0.317276
8.610033	0.1	0.320911
8.611700	0.1	0.326157
8.613367	0.1	0.331283
8.615033	0.1	0.334561
8.616700	0.1	0.334978
8.618367	0.1	0.333309
8.620033	0.1	0.331283
8.621700	0.1	0.330210
8.623367	0.1	0.330985
8.625033	0.1	0.333607
8.626700	0.1	0.336707
8.628367	0.1	0.337839
8.630033	0.1	0.335395
8.631700	0.1	0.330210
8.633367	0.1	0.325263
8.635033	0.1	0.322998
8.636700	0.1	0.323057
8.638367	0.1	0.322998
8.640033	0.1	0.320852
8.641700	0.1	0.316799
8.643367	0.1	0.312209
8.645033	0.1	0.309348
8.646700	0.1	0.309229
8.648367	0.1	0.310779
8.650033	0.1	0.311911
8.651700	0.1	0.310838
8.653367	0.1	0.307620
8.655033	0.1	0.303388
8.656700	0.1	0.299573
8.658367	0.1	0.296950
8.660033	0.1	0.295520
8.661700	0.1	0.294685
8.663367	0.1	0.293136
8.665033	0.1	0.289917
8.666700	0.1	0.284731
8.668367	0.1	0.278473
8.670033	0.1	0.272453
8.671700	0.1	0.268102
8.673367	0.1	0.266135
8.675033	0.1	0.265837
8.676700	0.1	0.264943
8.678367	0.1	0.261724
8.680033	0.1	0.256419
8.681700	0.1	0.251710
8.683367	0.1	0.250161
8.685033	0.1	0.251889
8.686700	0.1	0.254571
8.688367	0.1	0.256538
8.690033	0.1	0.257850
8.691700	0.1	0.259459
8.693367	0.1	0.261962
8.695033	0.1	0.264943
8.696700	0.1	0.266075
8.698367	0.1	0.262439
8.700033	0.1	0.253320
8.701700	0.1	0.240028
8.703367	0.1	0.224531
8.705033	0.1	0.209689
8.706700	0.1	0.198841
8.708367	0.1	0.193715
8.710033	0.1	0.193357
8.711700	0.1	0.195682
8.713367	0.1	0.198364
8.715033	0.1	0.200152
8.716700	0.1	0.201225
8.718367	0.1	0.202298
8.720033	0.1	0.203133
8.721700	0.1	0.203013
8.723367	0.1	0.201881
8.725033	0.1	0.200033
8.726700	0.1	0.197709
8.728367	0.1	0.195026
8.730033	0.1	0.191271
8.731700	0.1	0.185847
8.733367	0.1	0.179410
8.735033	0.1	0.173807
8.736700	0.1	0.171065
8.738367	0.1	0.172079
8.740033	0.1	0.175655
8.741700	0.1	0.179112
8.743367	0.1	0.180662
8.745033	0.1	0.181675
8.746700	0.1	0.183642
8.748367	0.1	0.185609
8.750033	0.1	0.185013
8.751700	0.1	0.181079
8.753367	0.1	0.174940
8.755033	0.1	0.168622
8.756700	0.1	0.163913
8.758367	0.1	0.161350
8.760033	0.1	0.160337
8.761700	0.1	0.160396
8.763367	0.1	0.161707
8.765033	0.1	0.163853
8.766700	0.1	0.165820
8.768367	0.1	0.166774
8.770033	0.1	0.166655
8.771700	0.1	0.165939
8.773367	0.1	0.165403
8.775033	0.1	0.166297
8.776700	0.1	0.169694
8.778367	0.1	0.174999
8.780033	0.1	0.179708
8.781700	0.1	0.182331
8.783367	0.1	0.183225
8.785033	0.1	0.183404
8.786700	0.1	0.183225
8.788367	0.1	0.182390
8.790033	0.1	0.181258
8.791700	0.1	0.181258
8.793367	0.1	0.183523
8.795033	0.1	0.187159
8.796700	0.1	0.189364
8.798367	0.1	0.188351
8.800033	0.1	0.184119
8.801700	0.1	0.177860
8.803367	0.1	0.170946
8.805033	0.1	0.164986
8.806700	0.1	0.161827
8.808367	0.1	0.162125
8.810033	0.1	0.164807
8.811700	0.1	0.167847
8.813367	0.1	0.169992
8.815033	0.1	0.171363
8.816700	0.1	0.172615
8.818367	0.1	0.173330
8.820033	0.1	0.173330
8.821700	0.1	0.173569
8.823367	0.1	0.174701
8.825033	0.1	0.175893
8.826700	0.1	0.175715
8.828367	0.1	0.173867
8.830033	0.1	0.171244
8.831700	0.1	0.168979
8.833367	0.1	0.167191
8.835033	0.1	0.166059
8.836700	0.1	0.166416
8.838367	0.1	0.169098
8.840033	0.1	0.173569
8.841700	0.1	0.178933
8.843367	0.1	0.183880
8.845033	0.1	0.187159
8.846700	0.1	0.187993
8.848367	0.1	0.186682
8.850033	0.1	0.184238
8.851700	0.1	0.181973
8.853367	0.1	0.180066
8.855033	0.1	0.177383
8.856700	0.1	0.174344
8.858367	0.1	0.173330
8.860033	0.1	0.177085
8.861700	0.1	0.185847
8.863367	0.1	0.196695
8.865033	0.1	0.204504
8.866700	0.1	0.206411
8.868367	0.1	0.204146
8.870033	0.1	0.201345
8.871700	0.1	0.200570
8.873367	0.1	0.202060
8.875033	0.1	0.204086
8.876700	0.1	0.205278
8.878367	0.1	0.205576
8.880033	0.1	0.204980
8.881700	0.1	0.203490
8.883367	0.1	0.201643
8.885033	0.1	0.200868
8.886700	0.1	0.202179
8.888367	0.1	0.205517
8.890033	0.1	0.209868
8.891700	0.1	0.213861
8.893367	0.1	0.216723
8.895033	0.1	0.218093
8.896700	0.1	0.217974
8.898367	0.1	0.216842
8.900033	0.1	0.215173
8.901700	0.1	0.213146
8.903367	0.1	0.211000
8.905033	0.1	0.208378
8.906700	0.1	0.205040
8.908367	0.1	0.202477
8.910033	0.1	0.203133
8.911700	0.1	0.207365
8.913367	0.1	0.212908
8.915033	0.1	0.216961
8.916700	0.1	0.218570
8.918367	0.1	0.218809
8.920033	0.1	0.219226
8.921700	0.1	0.220239
8.923367	0.1	0.220656
8.925033	0.1	0.218332
8.926700	0.1	0.213325
8.928367	0.1	0.208139
8.930033	0.1	0.204802
8.931700	0.1	0.203431
8.933367	0.1	0.203550
8.935033	0.1	0.205517
8.936700	0.1	0.209689
8.938367	0.1	0.214994
8.940033	0.1	0.219464
8.941700	0.1	0.222087
8.943367	0.1	0.222802
8.945033	0.1	0.221908
8.946700	0.1	0.220358
8.948367	0.1	0.219882
8.950033	0.1	0.221968
8.951700	0.1	0.226378
8.953367	0.1	0.230789
8.955033	0.1	0.231683
8.956700	0.1	0.227332
8.958367	0.1	0.218749
8.960033	0.1	0.209332
8.961700	0.1	0.202894
8.963367	0.1	0.201225
8.965033	0.1	0.202835
8.966700	0.1	0.204325
8.968367	0.1	0.204146
8.970033	0.1	0.202835
8.971700	0.1	0.201404
8.973367	0.1	0.200927
8.975033	0.1	0.201643
8.976700	0.1	0.202477
8.978367	0.1	0.202119
8.980033	0.1	0.200808
8.981700	0.1	0.199854
8.983367	0.1	0.200033
8.985033	0.1	0.200689
8.986700	0.1	0.201166
8.988367	0.1	0.200987
8.990033	0.1	0.199735
8.991700	0.1	0.197053
8.993367	0.1	0.193298
8.995033	0.1	0.189066
8.996700	0.1	0.185132
8.998367	0.1	0.182271
9.000033	0.1	0.181139
9.001700	0.1	0.181675
9.003367	0.1	0.183344
9.005033	0.1	0.185847
9.006700	0.1	0.188768
9.008367	0.1	0.192285
9.010033	0.1	0.196993
9.011700	0.1	0.202000
9.013367	0.1	0.204384
9.015033	0.1	0.202596
9.016700	0.1	0.197411
9.018367	0.1	0.190556
9.020033	0.1	0.183821
9.021700	0.1	0.179052
9.023367	0.1	0.177622
9.025033	0.1	0.179708
9.026700	0.1	0.183702
9.028367	0.1	0.185907
9.030033	0.1	0.183702
9.031700	0.1	0.178099
9.033367	0.1	0.172615
9.035033	0.1	0.169754
9.036700	0.1	0.168979
9.038367	0.1	0.168383
9.040033	0.1	0.167966
9.041700	0.1	0.168800
9.043367	0.1	0.170350
9.045033	0.1	0.170827
9.046700	0.1	0.169575
9.048367	0.1	0.168324
9.050033	0.1	0.168383
9.051700	0.1	0.169158
9.053367	0.1	0.169218
9.055033	0.1	0.168920
9.056700	0.1	0.170052
9.058367	0.1	0.173450
9.060033	0.1	0.177860
9.061700	0.1	0.181019
9.063367	0.1	0.181973
9.065033	0.1	0.181258
9.066700	0.1	0.179589
9.068367	0.1	0.177205
9.070033	0.1	0.174284
9.071700	0.1	0.171661
9.073367	0.1	0.170350
9.075033	0.1	0.170946
9.076700	0.1	0.173271
9.078367	0.1	0.177026
9.080033	0.1	0.181496
9.081700	0.1	0.184655
9.083367	0.1	0.184894
9.085033	0.1	0.182331
9.086700	0.1	0.178397
9.088367	0.1	0.174105
9.090033	0.1	0.169635
9.091700	0.1	0.165284
9.093367	0.1	0.161588
9.095033	0.1	0.158191
9.096700	0.1	0.154078
9.098367	0.1	0.148416
9.100033	0.1	0.141621
9.101700	0.1	0.136435
9.103367	0.1	0.136018
9.105033	0.1	0.141263
9.106700	0.1	0.150085
9.108367	0.1	0.159502
9.110033	0.1	0.168204
9.111700	0.1	0.175774
9.113367	0.1	0.181913
9.115033	0.1	0.185370
9.116700	0.1	0.184238
9.118367	0.1	0.177443
9.120033	0.1	0.167429
9.121700	0.1	0.159800
9.123367	0.1	0.158906
9.125033	0.1	0.163674
9.126700	0.1	0.169039
9.128367	0.1	0.170112
9.130033	0.1	0.165820
9.131700	0.1	0.158846
9.133367	0.1	0.152469
9.135033	0.1	0.148475
9.136700	0.1	0.146806
9.138367	0.1	0.146270
9.140033	0.1	0.145614
9.141700	0.1	0.144303
9.143367	0.1	0.142992
9.145033	0.1	0.141919
9.146700	0.1	0.140965
9.148367	0.1	0.139594
9.150033	0.1	0.137508
9.151700	0.1	0.134408
9.153367	0.1	0.130653
9.155033	0.1	0.128150
9.156700	0.1	0.128865
9.158367	0.1	0.132501
9.160033	0.1	0.137270
9.161700	0.1	0.141799
9.163367	0.1	0.146031
9.165033	0.1	0.150442
9.166700	0.1	0.154436
9.168367	0.1	0.155926
9.170033	0.1	0.154138
9.171700	0.1	0.150204
9.173367	0.1	0.146389
9.175033	0.1	0.143290
9.176700	0.1	0.140369
9.178367	0.1	0.137448
9.180033	0.1	0.135839
9.181700	0.1	0.137389
9.183367	0.1	0.142753
9.185033	0.1	0.149488
9.186700	0.1	0.153601
9.188367	0.1	0.152469
9.190033	0.1	0.147164
9.191700	0.1	0.141084
9.193367	0.1	0.137150
9.195033	0.1	0.136256
9.196700	0.1	0.137210
9.198367	0.1	0.138283
9.200033	0.1	0.138104
9.201700	0.1	0.136673
9.203367	0.1	0.135064
9.205033	0.1	0.134349
9.206700	0.1	0.134170
9.208367	0.1	0.133455
9.210033	0.1	0.131607
9.211700	0.1	0.129819
9.213367	0.1	0.129640
9.215033	0.1	0.131667
9.216700	0.1	0.134587
9.218367	0.1	0.136435
9.220033	0.1	0.136256
9.221700	0.1	0.133872
9.223367	0.1	0.129640
9.225033	0.1	0.124872
9.226700	0.1	0.121057
9.228367	0.1	0.119209
9.230033	0.1	0.120223
9.231700	0.1	0.124812
9.233367	0.1	0.131965
9.235033	0.1	0.138998
9.236700	0.1	0.142753
9.238367	0.1	0.141799
9.240033	0.1	0.136912
9.241700	0.1	0.129700
9.243367	0.1	0.122130
9.245033	0.1	0.116527
9.246700	0.1	0.115395
9.248367	0.1	0.118852
9.250033	0.1	0.123680
9.251700	0.1	0.126421
9.253367	0.1	0.126481
9.255033	0.1	0.125825
9.256700	0.1	0.126421
9.258367	0.1	0.129223
9.260033	0.1	0.134230
9.261700	0.1	0.140071
9.263367	0.1	0.145316
9.265033	0.1	0.149190
9.266700	0.1	0.151753
9.268367	0.1	0.153065
9.270033	0.1	0.152469
9.271700	0.1	0.148952
9.273367	0.1	0.142574
9.275033	0.1	0.136137
9.276700	0.1	0.133276
9.278367	0.1	0.135064
9.280033	0.1	0.139534
9.281700	0.1	0.143290
9.283367	0.1	0.144064
9.285033	0.1	0.142515
9.286700	0.1	0.140905
9.288367	0.1	0.140905
9.290033	0.1	0.142515
9.291700	0.1	0.145197
9.293367	0.1	0.149012
9.295033	0.1	0.154078
9.296700	0.1	0.159383
9.298367	0.1	0.163138
9.300033	0.1	0.164270
9.301700	0.1	0.162482
9.303367	0.1	0.158846
9.305033	0.1	0.155091
9.306700	0.1	0.153601
9.308367	0.1	0.155091
9.310033	0.1	0.156939
9.311700	0.1	0.156283
9.313367	0.1	0.153363
9.315033	0.1	0.150859
9.316700	0.1	0.150561
9.318367	0.1	0.152111
9.320033	0.1	0.153720
9.321700	0.1	0.154316
9.323367	0.1	0.154555
9.325033	0.1	0.156283
9.326700	0.1	0.161052
9.328367	0.1	0.168324
9.330033	0.1	0.175416
9.331700	0.1	0.179708
9.333367	0.1	0.181139
9.335033	0.1	0.181973
9.336700	0.1	0.183702
9.338367	0.1	0.185847
9.340033	0.1	0.187755
9.341700	0.1	0.189543
9.343367	0.1	0.191212
9.345033	0.1	0.191927
9.346700	0.1	0.191569
9.348367	0.1	0.191629
9.350033	0.1	0.194252
9.351700	0.1	0.200272
9.353367	0.1	0.208020
9.355033	0.1	0.214934
9.356700	0.1	0.220060
9.358367	0.1	0.224113
9.360033	0.1	0.227630
9.361700	0.1	0.229180
9.363367	0.1	0.226796
9.365033	0.1	0.220954
9.366700	0.1	0.215232
9.368367	0.1	0.213027
9.370033	0.1	0.214577
9.371700	0.1	0.217199
9.373367	0.1	0.217438
9.375033	0.1	0.214577
9.376700	0.1	0.210881
9.378367	0.1	0.209212
9.380033	0.1	0.210524
9.381700	0.1	0.213563
9.383367	0.1	0.216365
9.385033	0.1	0.218987
9.386700	0.1	0.222385
9.388367	0.1	0.226319
9.390033	0.1	0.228822
9.391700	0.1	0.228286
9.393367	0.1	0.225067
9.395033	0.1	0.221193
9.396700	0.1	0.219047
9.398367	0.1	0.219524
9.400033	0.1	0.221670
9.401700	0.1	0.224352
9.403367	0.1	0.227392
9.405033	0.1	0.231564
9.406700	0.1	0.237227
9.408367	0.1	0.242829
9.410033	0.1	0.246584
9.411700	0.1	0.247657
9.413367	0.1	0.246465
9.415033	0.1	0.244439
9.416700	0.1	0.243008
9.418367	0.1	0.242710
9.420033	0.1	0.243008
9.421700	0.1	0.243008
9.423367	0.1	0.243187
9.425033	0.1	0.245273
9.426700	0.1	0.250638
9.428367	0.1	0.257730
9.430033	0.1	0.262678
9.431700	0.1	0.262320
9.433367	0.1	0.256658
9.435033	0.1	0.249028
9.436700	0.1	0.243366
9.438367	0.1	0.241160
9.440033	0.1	0.241101
9.441700	0.1	0.240266
9.443367	0.1	0.236928
9.445033	0.1	0.231922
9.446700	0.1	0.227869
9.448367	0.1	0.226736
9.450033	0.1	0.228822
9.451700	0.1	0.233114
9.453367	0.1	0.239074
9.455033	0.1	0.246286
9.456700	0.1	0.253379
9.458367	0.1	0.258148
9.460033	0.1	0.259221
9.461700	0.1	0.256717
9.463367	0.1	0.252366
9.465033	0.1	0.248790
9.466700	0.1	0.247657
9.468367	0.1	0.249147
9.470033	0.1	0.252247
9.471700	0.1	0.256002
9.473367	0.1	0.258803
9.475033	0.1	0.258803
9.476700	0.1	0.255525
9.478367	0.1	0.250459
9.480033	0.1	0.246108
9.481700	0.1	0.244856
9.483367	0.1	0.247180
9.485033	0.1	0.250995
9.486700	0.1	0.253797
9.488367	0.1	0.254333
9.490033	0.1	0.252783
9.491700	0.1	0.249565
9.493367	0.1	0.246167
9.495033	0.1	0.245035
9.496700	0.1	0.247657
9.498367	0.1	0.253081
9.500033	0.1	0.259519
9.501700	0.1	0.264645
9.503367	0.1	0.266850
9.505033	0.1	0.266731
9.506700	0.1	0.267029
9.508367	0.1	0.269830
9.510033	0.1	0.274122
9.511700	0.1	0.276864
9.513367	0.1	0.276268
9.515033	0.1	0.273228
9.516700	0.1	0.270247
9.518367	0.1	0.269771
9.520033	0.1	0.271738
9.521700	0.1	0.273168
9.523367	0.1	0.271618
9.525033	0.1	0.267863
9.526700	0.1	0.264347
9.528367	0.1	0.262737
9.530033	0.1	0.262916
9.531700	0.1	0.264347
9.533367	0.1	0.266969
9.535033	0.1	0.271142
9.536700	0.1	0.276864
9.538367	0.1	0.283539
9.540033	0.1	0.290215
9.541700	0.1	0.295877
9.543367	0.1	0.299752
9.545033	0.1	0.300825
9.546700	0.1	0.299275
9.548367	0.1	0.297308
9.550033	0.1	0.297785
9.551700	0.1	0.302076
9.553367	0.1	0.309169
9.555033	0.1	0.316799
9.556700	0.1	0.322580
9.558367	0.1	0.325143
9.560033	0.1	0.324190
9.561700	0.1	0.320911
9.563367	0.1	0.317395
9.565033	0.1	0.316501
9.566700	0.1	0.320554
9.568367	0.1	0.329196
9.570033	0.1	0.339448
9.571700	0.1	0.348091
9.573367	0.1	0.353217
9.575033	0.1	0.354826
9.576700	0.1	0.354648
9.578367	0.1	0.355065
9.580033	0.1	0.357568
9.581700	0.1	0.362575
9.583367	0.1	0.369489
9.585033	0.1	0.376821
9.586700	0.1	0.383079
9.588367	0.1	0.387609
9.590033	0.1	0.390828
9.591700	0.1	0.393212
9.593367	0.1	0.393927
9.595033	0.1	0.391722
9.596700	0.1	0.386298
9.598367	0.1	0.378549
9.600033	0.1	0.370801
9.601700	0.1	0.366330
9.603367	0.1	0.366449
9.605033	0.1	0.369072
9.606700	0.1	0.371218
9.608367	0.1	0.372231
9.610033	0.1	0.373304
9.611700	0.1	0.375271
9.613367	0.1	0.378132
9.615033	0.1	0.381649
9.616700	0.1	0.385642
9.618367	0.1	0.389397
9.620033	0.1	0.391841
9.621700	0.1	0.392377
9.623367	0.1	0.390589
9.625033	0.1	0.387073
9.626700	0.1	0.383437
9.628367	0.1	0.381708
9.630033	0.1	0.383496
9.631700	0.1	0.388443
9.633367	0.1	0.394106
9.635033	0.1	0.397265
9.636700	0.1	0.397444
9.638367	0.1	0.396609
9.640033	0.1	0.397027
9.641700	0.1	0.398695
9.643367	0.1	0.400364
9.645033	0.1	0.401557
9.646700	0.1	0.403166
9.648367	0.1	0.405073
9.650033	0.1	0.405490
9.651700	0.1	0.403464
9.653367	0.1	0.399590
9.655033	0.1	0.395298
9.656700	0.1	0.391483
9.658367	0.1	0.388742
9.660033	0.1	0.387549
9.661700	0.1	0.387847
9.663367	0.1	0.389040
9.665033	0.1	0.391006
9.666700	0.1	0.392556
9.668367	0.1	0.391722
9.670033	0.1	0.388384
9.671700	0.1	0.385046
9.673367	0.1	0.384271
9.675033	0.1	0.386417
9.676700	0.1	0.389218
9.678367	0.1	0.389874
9.680033	0.1	0.387907
9.681700	0.1	0.384867
9.683367	0.1	0.382364
9.685033	0.1	0.381172
9.686700	0.1	0.381053
9.688367	0.1	0.381708
9.690033	0.1	0.382900
9.691700	0.1	0.384450
9.693367	0.1	0.385940
9.695033	0.1	0.387311
9.696700	0.1	0.389099
9.698367	0.1	0.391901
9.700033	0.1	0.395417
9.701700	0.1	0.397623
9.703367	0.1	0.396431
9.705033	0.1	0.391722
9.706700	0.1	0.385404
9.708367	0.1	0.379980
9.710033	0.1	0.376344
9.711700	0.1	0.373662
9.713367	0.1	0.370443
9.715033	0.1	0.366092
9.716700	0.1	0.361741
9.718367	0.1	0.358999
9.720033	0.1	0.358999
9.721700	0.1	0.361025
9.723367	0.1	0.363350
9.725033	0.1	0.364125
9.726700	0.1	0.361800
9.728367	0.1	0.356674
9.730033	0.1	0.350893
9.731700	0.1	0.347614
9.733367	0.1	0.347793
9.735033	0.1	0.349820
9.736700	0.1	0.351965
9.738367	0.1	0.354111
9.740033	0.1	0.356615
9.741700	0.1	0.358760
9.743367	0.1	0.359595
9.745033	0.1	0.358820
9.746700	0.1	0.357091
9.748367	0.1	0.355244
9.750033	0.1	0.354290
9.751700	0.1	0.355363
9.753367	0.1	0.359058
9.755033	0.1	0.364721
9.756700	0.1	0.370145
9.758367	0.1	0.373542
9.760033	0.1	0.374436
9.761700	0.1	0.373185
9.763367	0.1	0.370502
9.765033	0.1	0.368536
9.766700	0.1	0.369012
9.768367	0.1	0.370860
9.770033	0.1	0.371277
9.771700	0.1	0.369251
9.773367	0.1	0.366688
9.775033	0.1	0.366151
9.776700	0.1	0.368238
9.778367	0.1	0.371397
9.780033	0.1	0.373602
9.781700	0.1	0.373721
9.783367	0.1	0.372052
9.785033	0.1	0.369728
9.786700	0.1	0.367284
9.788367	0.1	0.365317
9.790033	0.1	0.365078
9.791700	0.1	0.368118
9.793367	0.1	0.373423
9.795033	0.1	0.377715
9.796700	0.1	0.378191
9.798367	0.1	0.375211
9.800033	0.1	0.371516
9.801700	0.1	0.369608
9.803367	0.1	0.369549
9.805033	0.1	0.370026
9.806700	0.1	0.370801
9.808367	0.1	0.372529
9.810033	0.1	0.375152
9.811700	0.1	0.377417
9.813367	0.1	0.378132
9.815033	0.1	0.376880
9.816700	0.1	0.374854
9.818367	0.1	0.373185
9.820033	0.1	0.372469
9.821700	0.1	0.373065
9.823367	0.1	0.375390
9.825033	0.1	0.379741
9.826700	0.1	0.385702
9.828367	0.1	0.391841
9.830033	0.1	0.396132
9.831700	0.1	0.396907
9.833367	0.1	0.393391
9.835033	0.1	0.386477
9.836700	0.1	0.378251
9.838367	0.1	0.370741
9.840033	0.1	0.364900
9.841700	0.1	0.361323
9.843367	0.1	0.360787
9.845033	0.1	0.363052
9.846700	0.1	0.366151
9.848367	0.1	0.367820
9.850033	0.1	0.367343
9.851700	0.1	0.365317
9.853367	0.1	0.362813
9.855033	0.1	0.361323
9.856700	0.1	0.361502
9.858367	0.1	0.363112
9.860033	0.1	0.364780
9.861700	0.1	0.365198
9.863367	0.1	0.363469
9.865033	0.1	0.359535
9.866700	0.1	0.354290
9.868367	0.1	0.349522
9.870033	0.1	0.346065
9.871700	0.1	0.343442
9.873367	0.1	0.341654
9.875033	0.1	0.341296
9.876700	0.1	0.343204
9.878367	0.1	0.347674
9.880033	0.1	0.353813
9.881700	0.1	0.360072
9.883367	0.1	0.365913
9.885033	0.1	0.371516
9.886700	0.1	0.376701
9.888367	0.1	0.379086
9.890033	0.1	0.375748
9.891700	0.1	0.366271
9.893367	0.1	0.354350
9.895033	0.1	0.344813
9.896700	0.1	0.340223
9.898367	0.1	0.340402
9.900033	0.1	0.344157
9.901700	0.1	0.349522
9.903367	0.1	0.353634
9.905033	0.1	0.355005
9.906700	0.1	0.354469
9.908367	0.1	0.352919
9.910033	0.1	0.350356
9.911700	0.1	0.347197
9.913367	0.1	0.344515
9.915033	0.1	0.342906
9.916700	0.1	0.342965
9.918367	0.1	0.344634
9.920033	0.1	0.346482
9.921700	0.1	0.346899
9.923367	0.1	0.344813
9.925033	0.1	0.340641
9.926700	0.1	0.335753
9.928367	0.1	0.331461
9.930033	0.1	0.328660
9.931700	0.1	0.328124
9.933367	0.1	0.329912
9.935033	0.1	0.333428
9.936700	0.1	0.337541
9.938367	0.1	0.340700
9.940033	0.1	0.342071
9.941700	0.1	0.341415
9.943367	0.1	0.338316
9.945033	0.1	0.332832
9.946700	0.1	0.327170
9.948367	0.1	0.324011
9.950033	0.1	0.324190
9.951700	0.1	0.325918
9.953367	0.1	0.326633
9.955033	0.1	0.325143
9.956700	0.1	0.321805
9.958367	0.1	0.317574
9.960033	0.1	0.312984
9.961700	0.1	0.308335
9.963367	0.1	0.303745
9.965033	0.1	0.299811
9.966700	0.1	0.297904
9.968367	0.1	0.298917
9.970033	0.1	0.301540
9.971700	0.1	0.303149
9.973367	0.1	0.302732
9.975033	0.1	0.301063
9.976700	0.1	0.299096
9.978367	0.1	0.298023
9.980033	0.1	0.298977
9.981700	0.1	0.302613
9.983367	0.1	0.308692
9.985033	0.1	0.316024
9.986700	0.1	0.322878
9.988367	0.1	0.327170
9.990033	0.1	0.327110
9.991700	0.1	0.322521
9.993367	0.1	0.315011
9.995033	0.1	0.306547
9.996700	0.1	0.299394
9.998367	0.1	0.295639
10.000033	0.1	0.296474
10.001700	0.1	0.300646
10.003367	0.1	0.305176
10.005033	0.1	0.308037
10.006700	0.1	0.309229
10.008367	0.1	0.309229
10.010033	0.1	0.308037
10.011700	0.1	0.306249
10.013367	0.1	0.304997
10.015033	0.1	0.305712
10.016700	0.1	0.309169
10.018367	0.1	0.314355
10.020033	0.1	0.318229
10.021700	0.1	0.317931
10.023367	0.1	0.313103
10.025033	0.1	0.306010
10.026700	0.1	0.299454
10.028367	0.1	0.294924
10.030033	0.1	0.292242
10.031700	0.1	0.290513
10.033367	0.1	0.289083
10.035033	0.1	0.287950
10.036700	0.1	0.287354
10.038367	0.1	0.287533
10.040033	0.1	0.289321
10.041700	0.1	0.293672
10.043367	0.1	0.300109
10.045033	0.1	0.305414
10.046700	0.1	0.306368
10.048367	0.1	0.303090
10.050033	0.1	0.299037
10.051700	0.1	0.297129
10.053367	0.1	0.297785
10.055033	0.1	0.299752
10.056700	0.1	0.301361
10.058367	0.1	0.301659
10.060033	0.1	0.300467
10.061700	0.1	0.298619
10.063367	0.1	0.297546
10.065033	0.1	0.297487
10.066700	0.1	0.297129
10.068367	0.1	0.295401
10.070033	0.1	0.293195
10.071700	0.1	0.291884
10.073367	0.1	0.291646
10.075033	0.1	0.292122
10.076700	0.1	0.292718
10.078367	0.1	0.293195
10.080033	0.1	0.293076
10.081700	0.1	0.292003
10.083367	0.1	0.289857
10.085033	0.1	0.286579
10.086700	0.1	0.282705
10.088367	0.1	0.279248
10.090033	0.1	0.276804
10.091700	0.1	0.275075
10.093367	0.1	0.273466
10.095033	0.1	0.272572
10.096700	0.1	0.273526
10.098367	0.1	0.276744
10.100033	0.1	0.280976
10.101700	0.1	0.284433
10.103367	0.1	0.286579
10.105033	0.1	0.288367
10.106700	0.1	0.291348
10.108367	0.1	0.296116
10.110033	0.1	0.301480
10.111700	0.1	0.304163
10.113367	0.1	0.301898
10.115033	0.1	0.295639
10.116700	0.1	0.289023
10.118367	0.1	0.286102
10.120033	0.1	0.288486
10.121700	0.1	0.294864
10.123367	0.1	0.302076
10.125033	0.1	0.307083
10.126700	0.1	0.308692
10.128367	0.1	0.308156
10.130033	0.1	0.306785
10.131700	0.1	0.304103
10.133367	0.1	0.299096
10.135033	0.1	0.292838
10.136700	0.1	0.287950
10.138367	0.1	0.285804
10.140033	0.1	0.285208
10.141700	0.1	0.284433
10.143367	0.1	0.283599
10.145033	0.1	0.284314
10.146700	0.1	0.287354
10.148367	0.1	0.292063
10.150033	0.1	0.297010
10.151700	0.1	0.300467
10.153367	0.1	0.301480
10.155033	0.1	0.300169
10.156700	0.1	0.297666
10.158367	0.1	0.295103
10.160033	0.1	0.293136
10.161700	0.1	0.292420
10.163367	0.1	0.293553
10.165033	0.1	0.296652
10.166700	0.1	0.300825
10.168367	0.1	0.304699
10.170033	0.1	0.306606
10.171700	0.1	0.306010
10.173367	0.1	0.303566
10.175033	0.1	0.300407
10.176700	0.1	0.296593
10.178367	0.1	0.291944
10.180033	0.1	0.287592
10.181700	0.1	0.284195
10.183367	0.1	0.281930
10.185033	0.1	0.281930
10.186700	0.1	0.285983
10.188367	0.1	0.293136
10.190033	0.1	0.299215
10.191700	0.1	0.301003
10.193367	0.1	0.298798
10.195033	0.1	0.295103
10.196700	0.1	0.292718
10.198367	0.1	0.292718
10.200033	0.1	0.293791
10.201700	0.1	0.293493
10.203367	0.1	0.290453
10.205033	0.1	0.286222
10.206700	0.1	0.283480
10.208367	0.1	0.284076
10.210033	0.1	0.288069
10.211700	0.1	0.293732
10.213367	0.1	0.298917
10.215033	0.1	0.302374
10.216700	0.1	0.303388
10.218367	0.1	0.301957
10.220033	0.1	0.298977
10.221700	0.1	0.295639
10.223367	0.1	0.294089
10.225033	0.1	0.295818
10.226700	0.1	0.299513
10.228367	0.1	0.301778
10.230033	0.1	0.300765
10.231700	0.1	0.297844
10.233367	0.1	0.295937
10.235033	0.1	0.296593
10.236700	0.1	0.299215
10.238367	0.1	0.301838
10.240033	0.1	0.302494
10.241700	0.1	0.300467
10.243367	0.1	0.296831
10.245033	0.1	0.293553
10.246700	0.1	0.292003
10.248367	0.1	0.291169
10.250033	0.1	0.289440
10.251700	0.1	0.286758
10.253367	0.1	0.284791
10.255033	0.1	0.285268
10.256700	0.1	0.288606
10.258367	0.1	0.293195
10.260033	0.1	0.295818
10.261700	0.1	0.294864
10.263367	0.1	0.291765
10.265033	0.1	0.289977
10.266700	0.1	0.291049
10.268367	0.1	0.293255
10.270033	0.1	0.294387
10.271700	0.1	0.294268
10.273367	0.1	0.294030
10.275033	0.1	0.294626
10.276700	0.1	0.296712
10.278367	0.1	0.299752
10.280033	0.1	0.301957
10.281700	0.1	0.301838
10.283367	0.1	0.300109
10.285033	0.1	0.298142
10.286700	0.1	0.296891
10.288367	0.1	0.296414
10.290033	0.1	0.296295
10.291700	0.1	0.297010
10.293367	0.1	0.300050
10.295033	0.1	0.306666
10.296700	0.1	0.315607
10.298367	0.1	0.325084
10.300033	0.1	0.334620
10.301700	0.1	0.343740
10.303367	0.1	0.350893
10.305033	0.1	0.354648
10.306700	0.1	0.354826
10.308367	0.1	0.352621
10.310033	0.1	0.349462
10.311700	0.1	0.346363
10.313367	0.1	0.343859
10.315033	0.1	0.342727
10.316700	0.1	0.344276
10.318367	0.1	0.349402
10.320033	0.1	0.357628
10.321700	0.1	0.367582
10.323367	0.1	0.377476
10.325033	0.1	0.385404
10.326700	0.1	0.389993
10.328367	0.1	0.391841
10.330033	0.1	0.392914
10.331700	0.1	0.394881
10.333367	0.1	0.398219
10.335033	0.1	0.402451
10.336700	0.1	0.407100
10.338367	0.1	0.411868
10.340033	0.1	0.417590
10.341700	0.1	0.425100
10.343367	0.1	0.433683
10.345033	0.1	0.441253
10.346700	0.1	0.446558
10.348367	0.1	0.450611
10.350033	0.1	0.455320
10.351700	0.1	0.462353
10.353367	0.1	0.471830
10.355033	0.1	0.482380
10.356700	0.1	0.492215
10.358367	0.1	0.499666
10.360033	0.1	0.503838
10.361700	0.1	0.506461
10.363367	0.1	0.511169
10.365033	0.1	0.520647
10.366700	0.1	0.534833
10.368367	0.1	0.551820
10.370033	0.1	0.568628
10.371700	0.1	0.582695
10.373367	0.1	0.593245
10.375033	0.1	0.602245
10.376700	0.1	0.611782
10.378367	0.1	0.622094
10.380033	0.1	0.631392
10.381700	0.1	0.637353
10.383367	0.1	0.640154
10.385033	0.1	0.643790
10.386700	0.1	0.652611
10.388367	0.1	0.667870
10.390033	0.1	0.687301
10.391700	0.1	0.707090
10.393367	0.1	0.723660
10.395033	0.1	0.736177
10.396700	0.1	0.747681
10.398367	0.1	0.762045
10.400033	0.1	0.780523
10.401700	0.1	0.801504
10.403367	0.1	0.823140
10.405033	0.1	0.844300
10.406700	0.1	0.864983
10.408367	0.1	0.886023
10.410033	0.1	0.907481
10.411700	0.1	0.928223
10.413367	0.1	0.947893
10.415033	0.1	0.967503
10.416700	0.1	0.988364
10.418367	0.1	1.010299
10.420033	0.1	1.032054
10.421700	0.1	1.052558
10.423367	0.1	1.071572
10.425033	0.1	1.089633
10.426700	0.1	1.107216
10.428367	0.1	1.125813
10.430033	0.1	1.146257
10.431700	0.1	1.167595
10.433367	0.1	1.188040
10.435033	0.1	1.206935
10.436700	0.1	1.224756
10.438367	0.1	1.241624
10.440033	0.1	1.257598
10.441700	0.1	1.273096
10.443367	0.1	1.289427
10.445033	0.1	1.307368
10.446700	0.1	1.326978
10.448367	0.1	1.348436
10.450033	0.1	1.371086
10.451700	0.1	1.392782
10.453367	0.1	1.411676
10.455033	0.1	1.427949
10.456700	0.1	1.443505
10.458367	0.1	1.458585
10.460033	0.1	1.471400
10.461700	0.1	1.479983
10.463367	0.1	1.485050
10.465033	0.1	1.490057
10.466700	0.1	1.498401
10.468367	0.1	1.511216
10.470033	0.1	1.526475
10.471700	0.1	1.541019
10.473367	0.1	1.552940
10.475033	0.1	1.562655
10.476700	0.1	1.571834
10.478367	0.1	1.580417
10.480033	0.1	1.587033
10.481700	0.1	1.590490
10.483367	0.1	1.591802
10.485033	0.1	1.592994
10.486700	0.1	1.595378
10.488367	0.1	1.598835
10.490033	0.1	1.602411
10.491700	0.1	1.605451
10.493367	0.1	1.607299
10.495033	0.1	1.607895
10.496700	0.1	1.608074
10.498367	0.1	1.608789
10.500033	0.1	1.610041
10.501700	0.1	1.611948
10.503367	0.1	1.615107
10.505033	0.1	1.619995
10.506700	0.1	1.626253
10.508367	0.1	1.633227
10.510033	0.1	1.639664
10.511700	0.1	1.644433
10.513367	0.1	1.647771
10.515033	0.1	1.650870
10.516700	0.1	1.654029
10.518367	0.1	1.657248
10.520033	0.1	1.660109
10.521700	0.1	1.661599
10.523367	0.1	1.660764
10.525033	0.1	1.657665
10.526700	0.1	1.653016
10.528367	0.1	1.647949
10.530033	0.1	1.643837
10.531700	0.1	1.641870
10.533367	0.1	1.642645
10.535033	0.1	1.646817
10.536700	0.1	1.653791
10.538367	0.1	1.660466
10.540033	0.1	1.663804
10.541700	0.1	1.664043
10.543367	0.1	1.664162
10.545033	0.1	1.666606
10.546700	0.1	1.671374
10.548367	0.1	1.676262
10.550033	0.1	1.678467
10.551700	0.1	1.676440
10.553367	0.1	1.672030
10.555033	0.1	1.668930
10.556700	0.1	1.669347
10.558367	0.1	1.673162
10.560033	0.1	1.678705
10.561700	0.1	1.683951
10.563367	0.1	1.687110
10.565033	0.1	1.687229
10.566700	0.1	1.685619
10.568367	0.1	1.684368
10.570033	0.1	1.684547
10.571700	0.1	1.685977
10.573367	0.1	1.687825
10.575033	0.1	1.689136
10.576700	0.1	1.689255
10.578367	0.1	1.688600
10.580033	0.1	1.688600
10.581700	0.1	1.689613
10.583367	0.1	1.690507
10.585033	0.1	1.690567
10.586700	0.1	1.690745
10.588367	0.1	1.691759
10.590033	0.1	1.693249
10.591700	0.1	1.694739
10.593367	0.1	1.696050
10.595033	0.1	1.697421
10.596700	0.1	1.698971
10.598367	0.1	1.700878
10.600033	0.1	1.703560
10.601700	0.1	1.708031
10.603367	0.1	1.714766
10.605033	0.1	1.722455
10.606700	0.1	1.728535
10.608367	0.1	1.731336
10.610033	0.1	1.730681
10.611700	0.1	1.727700
10.613367	0.1	1.724899
10.615033	0.1	1.725137
10.616700	0.1	1.730085
10.618367	0.1	1.737297
10.620033	0.1	1.741946
10.621700	0.1	1.740694
10.623367	0.1	1.734674
10.625033	0.1	1.727641
10.626700	0.1	1.723111
10.628367	0.1	1.722276
10.630033	0.1	1.724124
10.631700	0.1	1.726747
10.633367	0.1	1.728892
10.635033	0.1	1.730323
10.636700	0.1	1.731157
10.638367	0.1	1.732051
10.640033	0.1	1.733601
10.641700	0.1	1.734912
10.643367	0.1	1.733661
10.645033	0.1	1.728594
10.646700	0.1	1.721025
10.648367	0.1	1.713574
10.650033	0.1	1.708269
10.651700	0.1	1.704574
10.653367	0.1	1.700401
10.655033	0.1	1.694858
10.656700	0.1	1.689553
10.658367	0.1	1.686752
10.660033	0.1	1.686037
10.661700	0.1	1.684725
10.663367	0.1	1.681090
10.665033	0.1	1.675844
10.666700	0.1	1.671136
10.668367	0.1	1.667559
10.670033	0.1	1.663864
10.671700	0.1	1.658023
10.673367	0.1	1.649499
10.675033	0.1	1.639187
10.676700	0.1	1.628161
10.678367	0.1	1.617134
10.680033	0.1	1.606524
10.681700	0.1	1.597405
10.683367	0.1	1.590014
10.685033	0.1	1.583636
10.686700	0.1	1.577914
10.688367	0.1	1.572371
10.690033	0.1	1.565635
10.691700	0.1	1.556695
10.693367	0.1	1.544654
10.695033	0.1	1.529753
10.696700	0.1	1.514018
10.698367	0.1	1.500189
10.700033	0.1	1.488984
10.701700	0.1	1.478911
10.703367	0.1	1.468122
10.705033	0.1	1.456201
10.706700	0.1	1.444101
10.708367	0.1	1.431882
10.710033	0.1	1.418293
10.711700	0.1	1.402557
10.713367	0.1	1.385808
10.715033	0.1	1.369476
10.716700	0.1	1.353443
10.718367	0.1	1.336873
10.720033	0.1	1.319945
10.721700	0.1	1.303673
10.723367	0.1	1.289427
10.725033	0.1	1.278520
10.726700	0.1	1.270294
10.728367	0.1	1.262069
10.730033	0.1	1.251280
10.731700	0.1	1.236916
10.733367	0.1	1.219452
10.735033	0.1	1.200080
10.736700	0.1	1.180708
10.738367	0.1	1.162827
10.740033	0.1	1.146853
10.741700	0.1	1.132727
10.743367	0.1	1.119793
10.745033	0.1	1.107335
10.746700	0.1	1.095176
10.748367	0.1	1.083374
10.750033	0.1	1.070917
10.751700	0.1	1.057088
10.753367	0.1	1.042664
10.755033	0.1	1.029372
10.756700	0.1	1.017332
10.758367	0.1	1.004994
10.760033	0.1	0.991762
10.761700	0.1	0.979126
10.763367	0.1	0.968814
10.765033	0.1	0.961125
10.766700	0.1	0.954926
10.768367	0.1	0.948370
10.770033	0.1	0.938892
10.771700	0.1	0.925005
10.773367	0.1	0.908434
10.775033	0.1	0.892401
10.776700	0.1	0.879526
10.778367	0.1	0.870347
10.780033	0.1	0.863791
10.781700	0.1	0.858486
10.783367	0.1	0.853658
10.785033	0.1	0.848711
10.786700	0.1	0.842750
10.788367	0.1	0.835061
10.790033	0.1	0.824869
10.791700	0.1	0.812352
10.793367	0.1	0.798881
10.795033	0.1	0.785887
10.796700	0.1	0.774205
10.798367	0.1	0.764310
10.800033	0.1	0.756860
10.801700	0.1	0.751853
10.803367	0.1	0.748217
10.805033	0.1	0.745893
10.806700	0.1	0.745773
10.808367	0.1	0.747383
10.810033	0.1	0.747740
10.811700	0.1	0.744879
10.813367	0.1	0.740349
10.815033	0.1	0.737071
10.816700	0.1	0.735521
10.818367	0.1	0.733197
10.820033	0.1	0.728428
10.821700	0.1	0.721812
10.823367	0.1	0.715256
10.825033	0.1	0.709951
10.826700	0.1	0.705659
10.828367	0.1	0.701010
10.830033	0.1	0.695109
10.831700	0.1	0.687718
10.833367	0.1	0.679553
10.835033	0.1	0.672162
10.836700	0.1	0.667870
10.838367	0.1	0.668228
10.840033	0.1	0.672877
10.841700	0.1	0.679731
10.843367	0.1	0.685811
10.845033	0.1	0.688732
10.846700	0.1	0.687718
10.848367	0.1	0.684738
10.850033	0.1	0.683129
10.851700	0.1	0.684738
10.853367	0.1	0.688493
10.855033	0.1	0.691593
10.856700	0.1	0.691414
10.858367	0.1	0.687957
10.860033	0.1	0.683725
10.861700	0.1	0.681520
10.863367	0.1	0.682116
10.865033	0.1	0.684202
10.866700	0.1	0.685573
10.868367	0.1	0.684321
10.870033	0.1	0.680029
10.871700	0.1	0.674665
10.873367	0.1	0.670850
10.875033	0.1	0.669777
10.876700	0.1	0.671446
10.878367	0.1	0.675857
10.880033	0.1	0.681818
10.881700	0.1	0.687182
10.883367	0.1	0.690579
10.885033	0.1	0.692368
10.886700	0.1	0.694394
10.888367	0.1	0.697851
10.890033	0.1	0.702143
10.891700	0.1	0.705719
10.893367	0.1	0.708044
10.895033	0.1	0.709951
10.896700	0.1	0.712037
10.898367	0.1	0.713706
10.900033	0.1	0.713110
10.901700	0.1	0.709176
10.903367	0.1	0.703275
10.905033	0.1	0.698328
10.906700	0.1	0.695407
10.908367	0.1	0.693023
10.910033	0.1	0.689864
10.911700	0.1	0.686765
10.913367	0.1	0.685334
10.915033	0.1	0.686646
10.916700	0.1	0.690579
10.918367	0.1	0.696242
10.920033	0.1	0.702560
10.921700	0.1	0.708580
10.923367	0.1	0.713289
10.925033	0.1	0.716269
10.926700	0.1	0.718296
10.928367	0.1	0.720024
10.930033	0.1	0.720501
10.931700	0.1	0.718355
10.933367	0.1	0.714362
10.935033	0.1	0.711381
10.936700	0.1	0.711322
10.938367	0.1	0.712812
10.940033	0.1	0.713706
10.941700	0.1	0.712454
10.943367	0.1	0.709117
10.945033	0.1	0.705004
10.946700	0.1	0.702083
10.948367	0.1	0.701129
10.950033	0.1	0.701547
10.951700	0.1	0.702679
10.953367	0.1	0.704467
10.955033	0.1	0.706375
10.956700	0.1	0.707746
10.958367	0.1	0.707388
10.960033	0.1	0.704050
10.961700	0.1	0.697732
10.963367	0.1	0.690877
10.965033	0.1	0.686884
10.966700	0.1	0.688136
10.968367	0.1	0.694633
10.970033	0.1	0.702798
10.971700	0.1	0.708342
10.973367	0.1	0.709891
10.975033	0.1	0.709117
10.976700	0.1	0.707984
10.978367	0.1	0.706732
10.980033	0.1	0.704110
10.981700	0.1	0.699937
10.983367	0.1	0.695407
10.985033	0.1	0.691772
10.986700	0.1	0.689566
10.988367	0.1	0.688255
10.990033	0.1	0.687361
10.991700	0.1	0.688195
10.993367	0.1	0.692666
10.995033	0.1	0.700593
10.996700	0.1	0.709474
10.998367	0.1	0.715971
11.000033	0.1	0.717342
11.001700	0.1	0.713289
11.003367	0.1	0.705659
11.005033	0.1	0.697792
11.006700	0.1	0.692546
11.008367	0.1	0.691116
11.010033	0.1	0.692546
11.011700	0.1	0.694573
11.013367	0.1	0.695527
11.015033	0.1	0.695825
11.016700	0.1	0.696421
11.018367	0.1	0.697196
11.020033	0.1	0.697672
11.021700	0.1	0.697851
11.023367	0.1	0.697970
11.025033	0.1	0.698388
11.026700	0.1	0.700235
11.028367	0.1	0.703991
11.030033	0.1	0.709057
11.031700	0.1	0.714064
11.033367	0.1	0.718176
11.035033	0.1	0.721812
11.036700	0.1	0.725806
11.038367	0.1	0.730455
11.040033	0.1	0.735283
11.041700	0.1	0.740171
11.043367	0.1	0.745416
11.045033	0.1	0.750959
11.046700	0.1	0.756085
11.048367	0.1	0.759959
11.050033	0.1	0.762343
11.051700	0.1	0.763059
11.053367	0.1	0.761926
11.055033	0.1	0.760198
11.056700	0.1	0.760317
11.058367	0.1	0.764191
11.060033	0.1	0.771940
11.061700	0.1	0.782788
11.063367	0.1	0.794649
11.065033	0.1	0.804603
11.066700	0.1	0.810802
11.068367	0.1	0.813603
11.070033	0.1	0.814080
11.071700	0.1	0.813007
11.073367	0.1	0.811338
11.075033	0.1	0.810146
11.076700	0.1	0.810027
11.078367	0.1	0.811279
11.080033	0.1	0.814676
11.081700	0.1	0.820994
11.083367	0.1	0.829339
11.085033	0.1	0.838220
11.086700	0.1	0.846088
11.088367	0.1	0.851750
11.090033	0.1	0.855029
11.091700	0.1	0.856936
11.093367	0.1	0.859439
11.095033	0.1	0.864148
11.096700	0.1	0.871301
11.098367	0.1	0.878990
11.100033	0.1	0.884354
11.101700	0.1	0.886023
11.103367	0.1	0.885487
11.105033	0.1	0.886083
11.106700	0.1	0.889957
11.108367	0.1	0.896514
11.110033	0.1	0.903785
11.111700	0.1	0.910282
11.113367	0.1	0.914276
11.115033	0.1	0.914514
11.116700	0.1	0.911713
11.118367	0.1	0.908434
11.120033	0.1	0.907362
11.121700	0.1	0.909090
11.123367	0.1	0.913024
11.125033	0.1	0.918210
11.126700	0.1	0.923395
11.128367	0.1	0.927508
11.130033	0.1	0.930548
11.131700	0.1	0.932813
11.133367	0.1	0.934362
11.135033	0.1	0.934660
11.136700	0.1	0.933588
11.138367	0.1	0.931859
11.140033	0.1	0.929773
11.141700	0.1	0.928164
11.143367	0.1	0.927925
11.145033	0.1	0.928462
11.146700	0.1	0.928342
11.148367	0.1	0.926733
11.150033	0.1	0.924349
11.151700	0.1	0.922084
11.153367	0.1	0.919282
11.155033	0.1	0.914276
11.156700	0.1	0.906766
11.158367	0.1	0.898540
11.160033	0.1	0.891686
11.161700	0.1	0.887334
11.163367	0.1	0.886381
11.165033	0.1	0.889838
11.166700	0.1	0.897110
11.168367	0.1	0.905156
11.170033	0.1	0.910580
11.171700	0.1	0.912249
11.173367	0.1	0.911534
11.175033	0.1	0.910997
11.176700	0.1	0.911653
11.178367	0.1	0.912905
11.180033	0.1	0.913024
11.181700	0.1	0.910878
11.183367	0.1	0.907064
11.185033	0.1	0.904083
11.186700	0.1	0.904739
11.188367	0.1	0.909686
11.190033	0.1	0.916421
11.191700	0.1	0.921011
11.193367	0.1	0.920534
11.195033	0.1	0.915468
11.196700	0.1	0.909150
11.198367	0.1	0.905633
11.200033	0.1	0.905991
11.201700	0.1	0.908315
11.203367	0.1	0.911236
11.205033	0.1	0.914931
11.206700	0.1	0.918865
11.208367	0.1	0.921190
11.210033	0.1	0.920177
11.211700	0.1	0.916600
11.213367	0.1	0.912964
11.215033	0.1	0.911772
11.216700	0.1	0.913143
11.218367	0.1	0.914693
11.220033	0.1	0.914335
11.221700	0.1	0.912011
11.223367	0.1	0.908613
11.225033	0.1	0.905752
11.226700	0.1	0.905395
11.228367	0.1	0.908732
11.230033	0.1	0.914395
11.231700	0.1	0.918984
11.233367	0.1	0.920415
11.235033	0.1	0.919223
11.236700	0.1	0.917673
11.238367	0.1	0.917256
11.240033	0.1	0.917792
11.241700	0.1	0.918627
11.243367	0.1	0.919461
11.245033	0.1	0.920653
11.246700	0.1	0.922322
11.248367	0.1	0.923455
11.250033	0.1	0.923336
11.251700	0.1	0.922322
11.253367	0.1	0.922442
11.255033	0.1	0.925243
11.256700	0.1	0.929654
11.258367	0.1	0.932515
11.260033	0.1	0.931740
11.261700	0.1	0.927568
11.263367	0.1	0.921905
11.265033	0.1	0.916421
11.266700	0.1	0.912666
11.268367	0.1	0.911951
11.270033	0.1	0.914156
11.271700	0.1	0.916541
11.273367	0.1	0.916243
11.275033	0.1	0.912666
11.276700	0.1	0.907540
11.278367	0.1	0.902474
11.280033	0.1	0.897586
11.281700	0.1	0.891984
11.283367	0.1	0.885665
11.285033	0.1	0.879586
11.286700	0.1	0.874698
11.288367	0.1	0.871182
11.290033	0.1	0.868678
11.291700	0.1	0.867665
11.293367	0.1	0.869036
11.295033	0.1	0.872493
11.296700	0.1	0.876308
11.298367	0.1	0.879526
11.300033	0.1	0.881434
11.301700	0.1	0.881314
11.303367	0.1	0.878692
11.305033	0.1	0.874102
11.306700	0.1	0.868678
11.308367	0.1	0.863254
11.310033	0.1	0.857711
11.311700	0.1	0.851572
11.313367	0.1	0.844419
11.315033	0.1	0.836730
11.316700	0.1	0.829756
11.318367	0.1	0.824690
11.320033	0.1	0.822067
11.321700	0.1	0.820994
11.323367	0.1	0.819564
11.325033	0.1	0.817478
11.326700	0.1	0.816345
11.328367	0.1	0.816524
11.330033	0.1	0.816166
11.331700	0.1	0.813484
11.333367	0.1	0.808895
11.335033	0.1	0.804663
11.336700	0.1	0.802815
11.338367	0.1	0.803471
11.340033	0.1	0.803590
11.341700	0.1	0.800073
11.343367	0.1	0.793219
11.345033	0.1	0.785530
11.346700	0.1	0.778914
11.348367	0.1	0.773668
11.350033	0.1	0.769675
11.351700	0.1	0.766516
11.353367	0.1	0.764847
11.355033	0.1	0.766099
11.356700	0.1	0.770271
11.358367	0.1	0.775635
11.360033	0.1	0.780582
11.361700	0.1	0.784755
11.363367	0.1	0.788033
11.365033	0.1	0.789166
11.366700	0.1	0.786603
11.368367	0.1	0.779688
11.370033	0.1	0.770330
11.371700	0.1	0.761688
11.373367	0.1	0.755847
11.375033	0.1	0.752032
11.376700	0.1	0.747800
11.378367	0.1	0.741541
11.380033	0.1	0.734985
11.381700	0.1	0.730813
11.383367	0.1	0.729978
11.385033	0.1	0.731647
11.386700	0.1	0.734627
11.388367	0.1	0.737667
11.390033	0.1	0.739634
11.391700	0.1	0.741124
11.393367	0.1	0.743091
11.395033	0.1	0.745118
11.396700	0.1	0.746548
11.398367	0.1	0.747979
11.400033	0.1	0.750780
11.401700	0.1	0.754952
11.403367	0.1	0.759244
11.405033	0.1	0.762463
11.406700	0.1	0.764191
11.408367	0.1	0.764489
11.410033	0.1	0.763536
11.411700	0.1	0.760913
11.413367	0.1	0.756621
11.415033	0.1	0.752211
11.416700	0.1	0.749171
11.418367	0.1	0.747740
11.420033	0.1	0.747025
11.421700	0.1	0.745058
11.423367	0.1	0.740647
11.425033	0.1	0.735462
11.426700	0.1	0.732601
11.428367	0.1	0.732958
11.430033	0.1	0.735045
11.431700	0.1	0.737727
11.433367	0.1	0.741363
11.435033	0.1	0.745416
11.436700	0.1	0.748158
11.438367	0.1	0.748694
11.440033	0.1	0.747681
11.441700	0.1	0.745356
11.443367	0.1	0.741482
11.445033	0.1	0.736535
11.446700	0.1	0.732243
11.448367	0.1	0.730217
11.450033	0.1	0.730813
11.451700	0.1	0.734031
11.453367	0.1	0.739515
11.455033	0.1	0.746191
11.456700	0.1	0.751793
11.458367	0.1	0.754476
11.460033	0.1	0.753164
11.461700	0.1	0.748396
11.463367	0.1	0.742495
11.465033	0.1	0.738204
11.466700	0.1	0.737071
11.468367	0.1	0.739038
11.470033	0.1	0.741899
11.471700	0.1	0.742376
11.473367	0.1	0.738859
11.475033	0.1	0.732362
11.476700	0.1	0.726044
11.478367	0.1	0.723302
11.480033	0.1	0.724971
11.481700	0.1	0.728667
11.483367	0.1	0.730872
11.485033	0.1	0.730455
11.486700	0.1	0.728786
11.488367	0.1	0.726819
11.490033	0.1	0.724137
11.491700	0.1	0.720322
11.493367	0.1	0.716567
11.495033	0.1	0.714421
11.496700	0.1	0.714064
11.498367	0.1	0.714541
11.500033	0.1	0.714898
11.501700	0.1	0.715435
11.503367	0.1	0.717044
11.505033	0.1	0.719965
11.506700	0.1	0.723839
11.508367	0.1	0.727296
11.510033	0.1	0.728667
11.511700	0.1	0.726998
11.513367	0.1	0.722885
11.515033	0.1	0.718117
11.516700	0.1	0.714004
11.518367	0.1	0.710726
11.520033	0.1	0.708163
11.521700	0.1	0.707150
11.523367	0.1	0.708997
11.525033	0.1	0.713766
11.526700	0.1	0.720024
11.528367	0.1	0.724852
11.530033	0.1	0.726521
11.531700	0.1	0.726163
11.533367	0.1	0.725448
11.535033	0.1	0.724971
11.536700	0.1	0.723839
11.538367	0.1	0.720978
11.540033	0.1	0.716209
11.541700	0.1	0.710785
11.543367	0.1	0.706673
11.545033	0.1	0.704169
11.546700	0.1	0.702083
11.548367	0.1	0.700176
11.550033	0.1	0.700355
11.551700	0.1	0.703275
11.553367	0.1	0.706255
11.555033	0.1	0.706315
11.556700	0.1	0.702858
11.558367	0.1	0.696778
11.560033	0.1	0.689149
11.561700	0.1	0.681162
11.563367	0.1	0.674546
11.565033	0.1	0.670731
11.566700	0.1	0.669837
11.568367	0.1	0.670373
11.570033	0.1	0.670433
11.571700	0.1	0.669181
11.573367	0.1	0.666916
11.575033	0.1	0.664353
11.576700	0.1	0.661075
11.578367	0.1	0.656366
11.580033	0.1	0.650287
11.581700	0.1	0.644207
11.583367	0.1	0.639319
11.585033	0.1	0.636220
11.586700	0.1	0.634134
11.588367	0.1	0.631750
11.590033	0.1	0.627577
11.591700	0.1	0.621200
11.593367	0.1	0.614405
11.595033	0.1	0.609696
11.596700	0.1	0.608027
11.598367	0.1	0.608027
11.600033	0.1	0.607610
11.601700	0.1	0.605106
11.603367	0.1	0.600636
11.605033	0.1	0.595272
11.606700	0.1	0.589907
11.608367	0.1	0.584602
11.610033	0.1	0.579536
11.611700	0.1	0.574768
11.613367	0.1	0.569463
11.615033	0.1	0.562370
11.616700	0.1	0.553727
11.618367	0.1	0.545681
11.620033	0.1	0.540674
11.621700	0.1	0.538886
11.623367	0.1	0.538170
11.625033	0.1	0.535905
11.626700	0.1	0.531852
11.628367	0.1	0.528157
11.630033	0.1	0.526488
11.631700	0.1	0.526488
11.633367	0.1	0.526369
11.635033	0.1	0.524640
11.636700	0.1	0.521004
11.638367	0.1	0.515819
11.640033	0.1	0.510216
11.641700	0.1	0.505865
11.643367	0.1	0.503957
11.645033	0.1	0.503898
11.646700	0.1	0.503600
11.648367	0.1	0.501990
11.650033	0.1	0.499606
11.651700	0.1	0.497699
11.653367	0.1	0.496089
11.655033	0.1	0.493825
11.656700	0.1	0.490963
11.658367	0.1	0.488162
11.660033	0.1	0.486136
11.661700	0.1	0.485122
11.663367	0.1	0.485003
11.665033	0.1	0.485063
11.666700	0.1	0.485122
11.668367	0.1	0.485122
11.670033	0.1	0.484765
11.671700	0.1	0.483573
11.673367	0.1	0.481188
11.675033	0.1	0.477493
11.676700	0.1	0.472665
11.678367	0.1	0.466943
11.680033	0.1	0.460684
11.681700	0.1	0.454485
11.683367	0.1	0.449717
11.685033	0.1	0.447810
11.686700	0.1	0.448704
11.688367	0.1	0.450492
11.690033	0.1	0.451088
11.691700	0.1	0.449300
11.693367	0.1	0.445485
11.695033	0.1	0.440598
11.696700	0.1	0.435114
11.698367	0.1	0.429153
11.700033	0.1	0.423372
11.701700	0.1	0.418305
11.703367	0.1	0.414431
11.705033	0.1	0.412047
11.706700	0.1	0.410855
11.708367	0.1	0.409484
11.710033	0.1	0.406981
11.711700	0.1	0.403285
11.713367	0.1	0.399649
11.715033	0.1	0.397563
11.716700	0.1	0.397325
11.718367	0.1	0.397921
11.720033	0.1	0.397801
11.721700	0.1	0.395775
11.723367	0.1	0.391543
11.725033	0.1	0.385702
11.726700	0.1	0.379264
11.728367	0.1	0.374019
11.730033	0.1	0.371635
11.731700	0.1	0.372827
11.733367	0.1	0.375927
11.735033	0.1	0.377297
11.736700	0.1	0.374496
11.738367	0.1	0.368595
11.740033	0.1	0.362694
11.741700	0.1	0.358999
11.743367	0.1	0.357449
11.745033	0.1	0.356376
11.746700	0.1	0.353575
11.748367	0.1	0.348449
11.750033	0.1	0.342667
11.751700	0.1	0.338674
11.753367	0.1	0.338376
11.755033	0.1	0.342488
11.756700	0.1	0.350237
11.758367	0.1	0.358939
11.760033	0.1	0.365019
11.761700	0.1	0.365734
11.763367	0.1	0.361204
11.765033	0.1	0.353277
11.766700	0.1	0.345111
11.768367	0.1	0.340164
11.770033	0.1	0.339746
11.771700	0.1	0.342608
11.773367	0.1	0.346720
11.775033	0.1	0.351131
11.776700	0.1	0.355423
11.778367	0.1	0.359416
11.780033	0.1	0.362456
11.781700	0.1	0.363469
11.783367	0.1	0.362158
11.785033	0.1	0.359118
11.786700	0.1	0.355303
11.788367	0.1	0.352383
11.790033	0.1	0.351727
11.791700	0.1	0.353396
11.793367	0.1	0.356019
11.795033	0.1	0.358284
11.796700	0.1	0.359774
11.798367	0.1	0.360012
11.800033	0.1	0.357986
11.801700	0.1	0.354290
11.803367	0.1	0.351369
11.805033	0.1	0.351250
11.806700	0.1	0.354290
11.808367	0.1	0.358939
11.810033	0.1	0.362813
11.811700	0.1	0.364304
11.813367	0.1	0.363469
11.815033	0.1	0.361681
11.816700	0.1	0.361025
11.818367	0.1	0.363112
11.820033	0.1	0.368357
11.821700	0.1	0.374854
11.823367	0.1	0.379384
11.825033	0.1	0.379860
11.826700	0.1	0.376642
11.828367	0.1	0.371158
11.830033	0.1	0.365436
11.831700	0.1	0.361741
11.833367	0.1	0.361443
11.835033	0.1	0.364423
11.836700	0.1	0.369191
11.838367	0.1	0.374258
11.840033	0.1	0.379026
11.841700	0.1	0.383496
11.843367	0.1	0.388026
11.845033	0.1	0.392795
11.846700	0.1	0.397503
11.848367	0.1	0.401795
11.850033	0.1	0.405192
11.851700	0.1	0.407279
11.853367	0.1	0.408113
11.855033	0.1	0.408173
11.856700	0.1	0.407636
11.858367	0.1	0.407696
11.860033	0.1	0.409365
11.861700	0.1	0.411928
11.863367	0.1	0.413358
11.865033	0.1	0.412345
11.866700	0.1	0.409424
11.868367	0.1	0.406384
11.870033	0.1	0.405550
11.871700	0.1	0.408232
11.873367	0.1	0.414372
11.875033	0.1	0.422955
11.876700	0.1	0.432491
11.878367	0.1	0.441551
11.880033	0.1	0.448525
11.881700	0.1	0.452161
11.883367	0.1	0.452340
11.885033	0.1	0.450552
11.886700	0.1	0.448763
11.888367	0.1	0.449121
11.890033	0.1	0.453591
11.891700	0.1	0.462949
11.893367	0.1	0.475645
11.895033	0.1	0.487745
11.896700	0.1	0.495672
11.898367	0.1	0.499785
11.900033	0.1	0.502765
11.901700	0.1	0.507116
11.903367	0.1	0.513792
11.905033	0.1	0.522733
11.906700	0.1	0.532746
11.908367	0.1	0.541687
11.910033	0.1	0.547230
11.911700	0.1	0.548780
11.913367	0.1	0.548422
11.915033	0.1	0.549793
11.916700	0.1	0.555515
11.918367	0.1	0.564456
11.920033	0.1	0.572979
11.921700	0.1	0.578761
11.923367	0.1	0.582874
11.925033	0.1	0.587821
11.926700	0.1	0.594914
11.928367	0.1	0.603080
11.930033	0.1	0.609994
11.931700	0.1	0.614643
11.933367	0.1	0.617445
11.935033	0.1	0.620961
11.936700	0.1	0.628471
11.938367	0.1	0.641584
11.940033	0.1	0.658095
11.941700	0.1	0.674069
11.943367	0.1	0.686526
11.945033	0.1	0.694692
11.946700	0.1	0.700057
11.948367	0.1	0.704885
11.950033	0.1	0.710726
11.951700	0.1	0.716925
11.953367	0.1	0.721991
11.955033	0.1	0.725627
11.956700	0.1	0.728667
11.958367	0.1	0.732899
11.960033	0.1	0.739574
11.961700	0.1	0.748932
11.963367	0.1	0.760019
11.965033	0.1	0.771344
11.966700	0.1	0.781834
11.968367	0.1	0.792146
11.970033	0.1	0.803173
11.971700	0.1	0.815034
11.973367	0.1	0.826836
11.975033	0.1	0.837922
11.976700	0.1	0.847757
11.978367	0.1	0.856280
11.980033	0.1	0.863314
11.981700	0.1	0.868619
11.983367	0.1	0.872076
11.985033	0.1	0.873864
11.986700	0.1	0.874400
11.988367	0.1	0.875711
11.990033	0.1	0.881434
11.991700	0.1	0.893712
11.993367	0.1	0.910521
11.995033	0.1	0.927448
11.996700	0.1	0.941515
11.998367	0.1	0.952005
12.000033	0.1	0.959218
12.001700	0.1	0.963926
12.003367	0.1	0.967205
12.005033	0.1	0.970364
12.006700	0.1	0.974715
12.008367	0.1	0.982523
12.010033	0.1	0.995278
12.011700	0.1	1.012325
12.013367	0.1	1.030982
12.015033	0.1	1.048029
12.016700	0.1	1.061380
12.018367	0.1	1.071096
12.020033	0.1	1.079142
12.021700	0.1	1.088440
12.023367	0.1	1.100481
12.025033	0.1	1.114547
12.026700	0.1	1.128674
12.028367	0.1	1.141071
12.030033	0.1	1.151323
12.031700	0.1	1.160801
12.033367	0.1	1.171053
12.035033	0.1	1.182973
12.036700	0.1	1.196086
12.038367	0.1	1.209915
12.040033	0.1	1.224637
12.041700	0.1	1.240313
12.043367	0.1	1.256585
12.045033	0.1	1.272798
12.046700	0.1	1.288116
12.048367	0.1	1.301527
12.050033	0.1	1.312792
12.051700	0.1	1.322746
12.053367	0.1	1.332104
12.055033	0.1	1.341522
12.056700	0.1	1.351833
12.058367	0.1	1.363874
12.060033	0.1	1.377881
12.061700	0.1	1.392901
12.063367	0.1	1.408219
12.065033	0.1	1.422942
12.066700	0.1	1.436174
12.068367	0.1	1.447082
12.070033	0.1	1.455546
12.071700	0.1	1.462519
12.073367	0.1	1.469731
12.075033	0.1	1.478314
12.076700	0.1	1.488030
12.078367	0.1	1.497924
12.080033	0.1	1.507282
12.081700	0.1	1.516163
12.083367	0.1	1.524031
12.085033	0.1	1.530230
12.086700	0.1	1.535237
12.088367	0.1	1.540601
12.090033	0.1	1.548231
12.091700	0.1	1.558244
12.093367	0.1	1.568556
12.095033	0.1	1.577079
12.096700	0.1	1.584411
12.098367	0.1	1.592636
12.100033	0.1	1.602769
12.101700	0.1	1.613200
12.103367	0.1	1.620948
12.105033	0.1	1.624525
12.106700	0.1	1.625598
12.108367	0.1	1.626551
12.110033	0.1	1.628161
12.111700	0.1	1.630366
12.113367	0.1	1.633227
12.115033	0.1	1.636684
12.116700	0.1	1.640439
12.118367	0.1	1.644611
12.120033	0.1	1.649678
12.121700	0.1	1.655460
12.123367	0.1	1.659751
12.125033	0.1	1.660407
12.126700	0.1	1.657367
12.128367	0.1	1.653254
12.130033	0.1	1.650870
12.131700	0.1	1.651526
12.133367	0.1	1.654804
12.135033	0.1	1.658738
12.136700	0.1	1.661718
12.138367	0.1	1.663566
12.140033	0.1	1.664996
12.141700	0.1	1.665413
12.143367	0.1	1.663208
12.145033	0.1	1.657307
12.146700	0.1	1.648665
12.148367	0.1	1.639605
12.150033	0.1	1.631975
12.151700	0.1	1.625896
12.153367	0.1	1.621246
12.155033	0.1	1.618981
12.156700	0.1	1.619697
12.158367	0.1	1.623154
12.160033	0.1	1.628161
12.161700	0.1	1.632929
12.163367	0.1	1.636326
12.165033	0.1	1.638174
12.166700	0.1	1.638711
12.168367	0.1	1.638234
12.170033	0.1	1.636148
12.171700	0.1	1.631677
12.173367	0.1	1.625359
12.175033	0.1	1.618743
12.176700	0.1	1.612306
12.178367	0.1	1.605749
12.180033	0.1	1.598954
12.181700	0.1	1.592100
12.183367	0.1	1.585484
12.185033	0.1	1.580358
12.186700	0.1	1.577795
12.188367	0.1	1.577079
12.190033	0.1	1.575887
12.191700	0.1	1.572549
12.193367	0.1	1.567602
12.195033	0.1	1.563370
12.196700	0.1	1.561344
12.198367	0.1	1.560450
12.200033	0.1	1.558125
12.201700	0.1	1.553238
12.203367	0.1	1.546681
12.205033	0.1	1.540661
12.206700	0.1	1.536906
12.208367	0.1	1.535952
12.210033	0.1	1.537025
12.211700	0.1	1.538992
12.213367	0.1	1.540780
12.215033	0.1	1.541019
12.216700	0.1	1.538336
12.218367	0.1	1.533091
12.220033	0.1	1.528084
12.221700	0.1	1.526237
12.223367	0.1	1.528680
12.225033	0.1	1.534581
12.226700	0.1	1.541793
12.228367	0.1	1.547635
12.230033	0.1	1.549602
12.231700	0.1	1.547039
12.233367	0.1	1.542568
12.235033	0.1	1.539707
12.236700	0.1	1.539767
12.238367	0.1	1.541257
12.240033	0.1	1.542091
12.241700	0.1	1.542270
12.243367	0.1	1.543462
12.245033	0.1	1.547217
12.246700	0.1	1.553536
12.248367	0.1	1.560986
12.250033	0.1	1.568377
12.251700	0.1	1.575172
12.253367	0.1	1.580715
12.255033	0.1	1.585066
12.256700	0.1	1.589894
12.258367	0.1	1.596809
12.260033	0.1	1.605570
12.261700	0.1	1.615524
12.263367	0.1	1.626432
12.265033	0.1	1.637876
12.266700	0.1	1.648665
12.268367	0.1	1.658023
12.270033	0.1	1.666963
12.271700	0.1	1.677215
12.273367	0.1	1.688957
12.275033	0.1	1.701295
12.276700	0.1	1.713932
12.278367	0.1	1.726806
12.280033	0.1	1.739562
12.281700	0.1	1.752377
12.283367	0.1	1.766086
12.285033	0.1	1.781464
12.286700	0.1	1.798213
12.288367	0.1	1.814962
12.290033	0.1	1.831234
12.291700	0.1	1.847744
12.293367	0.1	1.864791
12.295033	0.1	1.880825
12.296700	0.1	1.894057
12.298367	0.1	1.905382
12.300033	0.1	1.917362
12.301700	0.1	1.930714
12.303367	0.1	1.943886
12.305033	0.1	1.955509
12.306700	0.1	1.966179
12.308367	0.1	1.977861
12.310033	0.1	1.992226
12.311700	0.1	2.008379
12.313367	0.1	2.024293
12.315033	0.1	2.039611
12.316700	0.1	2.055466
12.318367	0.1	2.072096
12.320033	0.1	2.088368
12.321700	0.1	2.103686
12.323367	0.1	2.118707
12.325033	0.1	2.134562
12.326700	0.1	2.151787
12.328367	0.1	2.169967
12.330033	0.1	2.187908
12.331700	0.1	2.205432
12.333367	0.1	2.223909
12.335033	0.1	2.243996
12.336700	0.1	2.264738
12.338367	0.1	2.284646
12.340033	0.1	2.303481
12.341700	0.1	2.321124
12.343367	0.1	2.337039
12.345033	0.1	2.351105
12.346700	0.1	2.364218
12.348367	0.1	2.377510
12.350033	0.1	2.392054
12.351700	0.1	2.408981
12.353367	0.1	2.428889
12.355033	0.1	2.450347
12.356700	0.1	2.471030
12.358367	0.1	2.490640
12.360033	0.1	2.511263
12.361700	0.1	2.534449
12.363367	0.1	2.558947
12.365033	0.1	2.582014
12.366700	0.1	2.602518
12.368367	0.1	2.621472
12.370033	0.1	2.640307
12.371700	0.1	2.658785
12.373367	0.1	2.675533
12.375033	0.1	2.691269
12.376700	0.1	2.708078
12.378367	0.1	2.726913
12.380033	0.1	2.746225
12.381700	0.1	2.764166
12.383367	0.1	2.780736
12.385033	0.1	2.797425
12.386700	0.1	2.816320
12.388367	0.1	2.838552
12.390033	0.1	2.864242
12.391700	0.1	2.893031
12.393367	0.1	2.924740
12.395033	0.1	2.957761
12.396700	0.1	2.988517
12.398367	0.1	3.014684
12.400033	0.1	3.037214
12.401700	0.1	3.058195
12.403367	0.1	3.079057
12.405033	0.1	3.099859
12.406700	0.1	3.120601
12.408367	0.1	3.141761
12.410033	0.1	3.164709
12.411700	0.1	3.189922
12.413367	0.1	3.216863
12.415033	0.1	3.244400
12.416700	0.1	3.271818
12.418367	0.1	3.299594
12.420033	0.1	3.329098
12.421700	0.1	3.361464
12.423367	0.1	3.395319
12.425033	0.1	3.428161
12.426700	0.1	3.459156
12.428367	0.1	3.488302
12.430033	0.1	3.515125
12.431700	0.1	3.539443
12.433367	0.1	3.562510
12.435033	0.1	3.585994
12.436700	0.1	3.611207
12.438367	0.1	3.638566
12.440033	0.1	3.668010
12.441700	0.1	3.698945
12.443367	0.1	3.729880
12.445033	0.1	3.758848
12.446700	0.1	3.784538
12.448367	0.1	3.807783
12.450033	0.1	3.830910
12.451700	0.1	3.855407
12.453367	0.1	3.879845
12.455033	0.1	3.901541
12.456700	0.1	3.919423
12.458367	0.1	3.936053
12.460033	0.1	3.955245
12.461700	0.1	3.978193
12.463367	0.1	4.002333
12.465033	0.1	4.024506
12.466700	0.1	4.043162
12.468367	0.1	4.058421
12.470033	0.1	4.071057
12.471700	0.1	4.081726
12.473367	0.1	4.090846
12.475033	0.1	4.098356
12.476700	0.1	4.104316
12.478367	0.1	4.109383
12.480033	0.1	4.114270
12.481700	0.1	4.119039
12.483367	0.1	4.123152
12.485033	0.1	4.126609
12.486700	0.1	4.129589
12.488367	0.1	4.132033
12.490033	0.1	4.133702
12.491700	0.1	4.134417
12.493367	0.1	4.134894
12.495033	0.1	4.135788
12.496700	0.1	4.136443
12.498367	0.1	4.135371
12.500033	0.1	4.132152
12.501700	0.1	4.127920
12.503367	0.1	4.124224
12.505033	0.1	4.122257
12.506700	0.1	4.121125
12.508367	0.1	4.117668
12.510033	0.1	4.109204
12.511700	0.1	4.096210
12.513367	0.1	4.081369
12.515033	0.1	4.068017
12.516700	0.1	4.058540
12.518367	0.1	4.052937
12.520033	0.1	4.049719
12.521700	0.1	4.048050
12.523367	0.1	4.047632
12.525033	0.1	4.047275
12.526700	0.1	4.044831
12.528367	0.1	4.039347
12.530033	0.1	4.031778
12.531700	0.1	4.023552
12.533367	0.1	4.016102
12.535033	0.1	4.010558
12.536700	0.1	4.007459
12.538367	0.1	4.006207
12.540033	0.1	4.005254
12.541700	0.1	4.002512
12.543367	0.1	3.997028
12.545033	0.1	3.989220
12.546700	0.1	3.980398
12.548367	0.1	3.970921
12.550033	0.1	3.960729
12.551700	0.1	3.951013
12.553367	0.1	3.943324
12.555033	0.1	3.937781
12.556700	0.1	3.933132
12.558367	0.1	3.929198
12.560033	0.1	3.926456
12.561700	0.1	3.924966
12.563367	0.1	3.923774
12.565033	0.1	3.921330
12.566700	0.1	3.916204
12.568367	0.1	3.908515
12.570033	0.1	3.900230
12.571700	0.1	3.893376
12.573367	0.1	3.888369
12.575033	0.1	3.883720
12.576700	0.1	3.878415
12.578367	0.1	3.872156
12.580033	0.1	3.864348
12.581700	0.1	3.854335
12.583367	0.1	3.842771
12.585033	0.1	3.830850
12.586700	0.1	3.819525
12.588367	0.1	3.808797
12.590033	0.1	3.797829
12.591700	0.1	3.785372
12.593367	0.1	3.770769
12.595033	0.1	3.753841
12.596700	0.1	3.735125
12.598367	0.1	3.716171
12.600033	0.1	3.698826
12.601700	0.1	3.683925
12.603367	0.1	3.670335
12.605033	0.1	3.656745
12.606700	0.1	3.643215
12.608367	0.1	3.630400
12.610033	0.1	3.617943
12.611700	0.1	3.603757
12.613367	0.1	3.585220
12.615033	0.1	3.561139
12.616700	0.1	3.532410
12.618367	0.1	3.501952
12.620033	0.1	3.473103
12.621700	0.1	3.447712
12.623367	0.1	3.425241
12.625033	0.1	3.403425
12.626700	0.1	3.379882
12.628367	0.1	3.353477
12.630033	0.1	3.325045
12.631700	0.1	3.296614
12.633367	0.1	3.270149
12.635033	0.1	3.244758
12.636700	0.1	3.217578
12.638367	0.1	3.187180
12.640033	0.1	3.155112
12.641700	0.1	3.123820
12.643367	0.1	3.094375
12.645033	0.1	3.065705
12.646700	0.1	3.035665
12.648367	0.1	3.003478
12.650033	0.1	2.969921
12.651700	0.1	2.936006
12.653367	0.1	2.902985
12.655033	0.1	2.871335
12.656700	0.1	2.840936
12.658367	0.1	2.810896
12.660033	0.1	2.780795
12.661700	0.1	2.750337
12.663367	0.1	2.719641
12.665033	0.1	2.688825
12.666700	0.1	2.658069
12.668367	0.1	2.627134
12.670033	0.1	2.596021
12.671700	0.1	2.565265
12.673367	0.1	2.535463
12.675033	0.1	2.506197
12.676700	0.1	2.476871
12.678367	0.1	2.447724
12.680033	0.1	2.419531
12.681700	0.1	2.392233
12.683367	0.1	2.365112
12.685033	0.1	2.337754
12.686700	0.1	2.309978
12.688367	0.1	2.281368
12.690033	0.1	2.252996
12.691700	0.1	2.226174
12.693367	0.1	2.201855
12.695033	0.1	2.180100
12.696700	0.1	2.160430
12.698367	0.1	2.142191
12.700033	0.1	2.124310
12.701700	0.1	2.105594
12.703367	0.1	2.085865
12.705033	0.1	2.065539
12.706700	0.1	2.045274
12.708367	0.1	2.024889
12.710033	0.1	2.003312
12.711700	0.1	1.980007
12.713367	0.1	1.955748
12.715033	0.1	1.932263
12.716700	0.1	1.909971
12.718367	0.1	1.888096
12.720033	0.1	1.866281
12.721700	0.1	1.845360
12.723367	0.1	1.826346
12.725033	0.1	1.809120
12.726700	0.1	1.792371
12.728367	0.1	1.774490
12.730033	0.1	1.754522
12.731700	0.1	1.733422
12.733367	0.1	1.713753
12.735033	0.1	1.696825
12.736700	0.1	1.681864
12.738367	0.1	1.668096
12.740033	0.1	1.656175
12.741700	0.1	1.646519
12.743367	0.1	1.637995
12.745033	0.1	1.628280
12.746700	0.1	1.615763
12.748367	0.1	1.601935
12.750033	0.1	1.589537
12.751700	0.1	1.580000
12.753367	0.1	1.572013
12.755033	0.1	1.564145
12.756700	0.1	1.556337
12.758367	0.1	1.548946
12.760033	0.1	1.542270
12.761700	0.1	1.535893
12.763367	0.1	1.528800
12.765033	0.1	1.519799
12.766700	0.1	1.509786
12.768367	0.1	1.501083
12.770033	0.1	1.495123
12.771700	0.1	1.491070
12.773367	0.1	1.487911
12.775033	0.1	1.485109
12.776700	0.1	1.481831
12.778367	0.1	1.477718
12.780033	0.1	1.473904
12.781700	0.1	1.471877
12.783367	0.1	1.471996
12.785033	0.1	1.473308
12.786700	0.1	1.474738
12.788367	0.1	1.476407
12.790033	0.1	1.479209
12.791700	0.1	1.482725
12.793367	0.1	1.484633
12.795033	0.1	1.483619
12.796700	0.1	1.480997
12.798367	0.1	1.479626
12.800033	0.1	1.481176
12.801700	0.1	1.484573
12.803367	0.1	1.487613
12.805033	0.1	1.489937
12.806700	0.1	1.492739
12.808367	0.1	1.497686
12.810033	0.1	1.504958
12.811700	0.1	1.512706
12.813367	0.1	1.518428
12.815033	0.1	1.522124
12.816700	0.1	1.526177
12.818367	0.1	1.533449
12.820033	0.1	1.544774
12.821700	0.1	1.558960
12.823367	0.1	1.573920
12.825033	0.1	1.587510
12.826700	0.1	1.597881
12.828367	0.1	1.604915
12.830033	0.1	1.611829
12.831700	0.1	1.622856
12.833367	0.1	1.639426
12.835033	0.1	1.659334
12.836700	0.1	1.678348
12.838367	0.1	1.693606
12.840033	0.1	1.705766
12.841700	0.1	1.717985
12.843367	0.1	1.732469
12.845033	0.1	1.748800
12.846700	0.1	1.765609
12.848367	0.1	1.782239
12.850033	0.1	1.798987
12.851700	0.1	1.815617
12.853367	0.1	1.830518
12.855033	0.1	1.842678
12.856700	0.1	1.853407
12.858367	0.1	1.865089
12.860033	0.1	1.879156
12.861700	0.1	1.895249
12.863367	0.1	1.911819
12.865033	0.1	1.927972
12.866700	0.1	1.943946
12.868367	0.1	1.960099
12.870033	0.1	1.976252
12.871700	0.1	1.992285
12.873367	0.1	2.008200
12.875033	0.1	2.023637
12.876700	0.1	2.037406
12.878367	0.1	2.048910
12.880033	0.1	2.059221
12.881700	0.1	2.069950
12.883367	0.1	2.081633
12.885033	0.1	2.093554
12.886700	0.1	2.105653
12.888367	0.1	2.119303
12.890033	0.1	2.135813
12.891700	0.1	2.154470
12.893367	0.1	2.172411
12.895033	0.1	2.187133
12.896700	0.1	2.198517
12.898367	0.1	2.207518
12.900033	0.1	2.214730
12.901700	0.1	2.220512
12.903367	0.1	2.225220
12.905033	0.1	2.229214
12.906700	0.1	2.232611
12.908367	0.1	2.235174
12.910033	0.1	2.237857
12.911700	0.1	2.242625
12.913367	0.1	2.250612
12.915033	0.1	2.260566
12.916700	0.1	2.269805
12.918367	0.1	2.276123
12.920033	0.1	2.278924
12.921700	0.1	2.278984
12.923367	0.1	2.277732
12.925033	0.1	2.276480
12.926700	0.1	2.275705
12.928367	0.1	2.275229
12.930033	0.1	2.273917
12.931700	0.1	2.270520
12.933367	0.1	2.265513
12.935033	0.1	2.260506
12.936700	0.1	2.256751
12.938367	0.1	2.254546
12.940033	0.1	2.254129
12.941700	0.1	2.255559
12.943367	0.1	2.258659
12.945033	0.1	2.262592
12.946700	0.1	2.265930
12.948367	0.1	2.267122
12.950033	0.1	2.265692
12.951700	0.1	2.262473
12.953367	0.1	2.258003
12.955033	0.1	2.251804
12.956700	0.1	2.243042
12.958367	0.1	2.232254
12.960033	0.1	2.221942
12.961700	0.1	2.214372
12.963367	0.1	2.209962
12.965033	0.1	2.207756
12.966700	0.1	2.206862
12.968367	0.1	2.206802
12.970033	0.1	2.205789
12.971700	0.1	2.200961
12.973367	0.1	2.191007
12.975033	0.1	2.177894
12.976700	0.1	2.164364
12.978367	0.1	2.151549
12.980033	0.1	2.139807
12.981700	0.1	2.130091
12.983367	0.1	2.122939
12.985033	0.1	2.117157
12.986700	0.1	2.111137
12.988367	0.1	2.104283
12.990033	0.1	2.096474
12.991700	0.1	2.087295
12.993367	0.1	2.076209
12.995033	0.1	2.063751
12.996700	0.1	2.050936
12.998367	0.1	2.038121
13.000033	0.1	2.024412
13.001700	0.1	2.009332
13.003367	0.1	1.993537
13.005033	0.1	1.977384
13.006700	0.1	1.960158
13.008367	0.1	1.941860
13.010033	0.1	1.924157
13.011700	0.1	1.908779
13.013367	0.1	1.895249
13.015033	0.1	1.881123
13.016700	0.1	1.865149
13.018367	0.1	1.847744
13.020033	0.1	1.829565
13.021700	0.1	1.811326
13.023367	0.1	1.792908
13.025033	0.1	1.773715
13.026700	0.1	1.753211
13.028367	0.1	1.731277
13.030033	0.1	1.708388
13.031700	0.1	1.685262
13.033367	0.1	1.662076
13.035033	0.1	1.639009
13.036700	0.1	1.617074
13.038367	0.1	1.597464
13.040033	0.1	1.580119
13.041700	0.1	1.563847
13.043367	0.1	1.547814
13.045033	0.1	1.531422
13.046700	0.1	1.513958
13.048367	0.1	1.493931
13.050033	0.1	1.470864
13.051700	0.1	1.446545
13.053367	0.1	1.423895
13.055033	0.1	1.403749
13.056700	0.1	1.384556
13.058367	0.1	1.364589
13.060033	0.1	1.344144
13.061700	0.1	1.324892
13.063367	0.1	1.307905
13.065033	0.1	1.293242
13.066700	0.1	1.279831
13.068367	0.1	1.266599
13.070033	0.1	1.253665
13.071700	0.1	1.241863
13.073367	0.1	1.231790
13.075033	0.1	1.223326
13.076700	0.1	1.216412
13.078367	0.1	1.210094
13.080033	0.1	1.203597
13.081700	0.1	1.196027
13.083367	0.1	1.187384
13.085033	0.1	1.177967
13.086700	0.1	1.167655
13.088367	0.1	1.156628
13.090033	0.1	1.145899
13.091700	0.1	1.136780
13.093367	0.1	1.129806
13.095033	0.1	1.125276
13.096700	0.1	1.122892
13.098367	0.1	1.121342
13.100033	0.1	1.118660
13.101700	0.1	1.114011
13.103367	0.1	1.108110
13.105033	0.1	1.102567
13.106700	0.1	1.098335
13.108367	0.1	1.094639
13.110033	0.1	1.090348
13.111700	0.1	1.086474
13.113367	0.1	1.085222
13.115033	0.1	1.087487
13.116700	0.1	1.091302
13.118367	0.1	1.093745
13.120033	0.1	1.093924
13.121700	0.1	1.092732
13.123367	0.1	1.090407
13.125033	0.1	1.087010
13.126700	0.1	1.083851
13.128367	0.1	1.082540
13.130033	0.1	1.083016
13.131700	0.1	1.083195
13.133367	0.1	1.081169
13.135033	0.1	1.077771
13.136700	0.1	1.075864
13.138367	0.1	1.077414
13.140033	0.1	1.082301
13.141700	0.1	1.088858
13.143367	0.1	1.095116
13.145033	0.1	1.100123
13.146700	0.1	1.104832
13.148367	0.1	1.110673
13.150033	0.1	1.117647
13.151700	0.1	1.124084
13.153367	0.1	1.128912
13.155033	0.1	1.131833
13.156700	0.1	1.132488
13.158367	0.1	1.129687
13.160033	0.1	1.123250
13.161700	0.1	1.115561
13.163367	0.1	1.110971
13.165033	0.1	1.112759
13.166700	0.1	1.120985
13.168367	0.1	1.131833
13.170033	0.1	1.140952
13.171700	0.1	1.145959
13.173367	0.1	1.147449
13.175033	0.1	1.146913
13.176700	0.1	1.145840
13.178367	0.1	1.145244
13.180033	0.1	1.145959
13.181700	0.1	1.148164
13.183367	0.1	1.151443
13.185033	0.1	1.155019
13.186700	0.1	1.158714
13.188367	0.1	1.162767
13.190033	0.1	1.166761
13.191700	0.1	1.169741
13.193367	0.1	1.171827
13.195033	0.1	1.174510
13.196700	0.1	1.178980
13.198367	0.1	1.184046
13.200033	0.1	1.187146
13.201700	0.1	1.187861
13.203367	0.1	1.188457
13.205033	0.1	1.191318
13.206700	0.1	1.196623
13.208367	0.1	1.202345
13.210033	0.1	1.206577
13.211700	0.1	1.209259
13.213367	0.1	1.211941
13.215033	0.1	1.216114
13.216700	0.1	1.221716
13.218367	0.1	1.228094
13.220033	0.1	1.235485
13.221700	0.1	1.244068
13.223367	0.1	1.252949
13.225033	0.1	1.260698
13.226700	0.1	1.266599
13.228367	0.1	1.270771
13.230033	0.1	1.273871
13.231700	0.1	1.276791
13.233367	0.1	1.280367
13.235033	0.1	1.284301
13.236700	0.1	1.287580
13.238367	0.1	1.290560
13.240033	0.1	1.295209
13.241700	0.1	1.303732
13.243367	0.1	1.316249
13.245033	0.1	1.330733
13.246700	0.1	1.344681
13.248367	0.1	1.357257
13.250033	0.1	1.369119
13.251700	0.1	1.380920
13.253367	0.1	1.393259
13.255033	0.1	1.406729
13.256700	0.1	1.421690
13.258367	0.1	1.438260
13.260033	0.1	1.456678
13.261700	0.1	1.477301
13.263367	0.1	1.500309
13.265033	0.1	1.524747
13.266700	0.1	1.549184
13.268367	0.1	1.572549
13.270033	0.1	1.594961
13.271700	0.1	1.616657
13.273367	0.1	1.638115
13.275033	0.1	1.660943
13.276700	0.1	1.687825
13.278367	0.1	1.719236
13.280033	0.1	1.752496
13.281700	0.1	1.784921
13.283367	0.1	1.817048
13.285033	0.1	1.851916
13.286700	0.1	1.891613
13.288367	0.1	1.934409
13.290033	0.1	1.977027
13.291700	0.1	2.018631
13.293367	0.1	2.061248
13.295033	0.1	2.107382
13.296700	0.1	2.157569
13.298367	0.1	2.210617
13.300033	0.1	2.264619
13.301700	0.1	2.319217
13.303367	0.1	2.375901
13.305033	0.1	2.435744
13.306700	0.1	2.497614
13.308367	0.1	2.560020
13.310033	0.1	2.623141
13.311700	0.1	2.688110
13.313367	0.1	2.756179
13.315033	0.1	2.827466
13.316700	0.1	2.901197
13.318367	0.1	2.976954
13.320033	0.1	3.055990
13.321700	0.1	3.140032
13.323367	0.1	3.229320
13.325033	0.1	3.322244
13.326700	0.1	3.416896
13.328367	0.1	3.511906
13.330033	0.1	3.606618
13.331700	0.1	3.701329
13.333367	0.1	3.796935
13.335033	0.1	3.894627
13.336700	0.1	3.997028
13.338367	0.1	4.106343
13.340033	0.1	4.222036
13.341700	0.1	4.341126
13.343367	0.1	4.462302
13.345033	0.1	4.587293
13.346700	0.1	4.718304
13.348367	0.1	4.854024
13.350033	0.1	4.990518
13.351700	0.1	5.125940
13.353367	0.1	5.262137
13.355033	0.1	5.402506
13.356700	0.1	5.549312
13.358367	0.1	5.702675
13.360033	0.1	5.862475
13.361700	0.1	6.029189
13.363367	0.1	6.202758
13.365033	0.1	6.381810
13.366700	0.1	6.564081
13.368367	0.1	6.748498
13.370033	0.1	6.935955
13.371700	0.1	7.127703
13.373367	0.1	7.323385
13.375033	0.1	7.522464
13.376700	0.1	7.726312
13.378367	0.1	7.937253
13.380033	0.1	8.156419
13.381700	0.1	8.383930
13.383367	0.1	8.618534
13.385033	0.1	8.858383
13.386700	0.1	9.102524
13.388367	0.1	9.351314
13.390033	0.1	9.605468
13.391700	0.1	9.864987
13.393367	0.1	10.129750
13.395033	0.1	10.399640
13.396700	0.1	10.674179
13.398367	0.1	10.952235
13.400033	0.1	11.233271
13.401700	0.1	11.517525
13.403367	0.1	11.804820
13.405033	0.1	12.094081
13.406700	0.1	12.383462
13.408367	0.1	12.672187
13.410033	0.1	12.961150
13.411700	0.1	13.251663
13.413367	0.1	13.543785
13.415033	0.1	13.835491
13.416700	0.1	14.125050
13.418367	0.1	14.412166
13.420033	0.1	14.696301
13.421700	0.1	14.975489
13.423367	0.1	15.246988
13.425033	0.1	15.509904
13.426700	0.1	15.766264
13.428367	0.1	16.018809
13.430033	0.1	16.268791
13.431700	0.1	16.514779
13.433367	0.1	16.753913
13.435033	0.1	16.983808
13.436700	0.1	17.203988
13.438367	0.1	17.415703
13.440033	0.1	17.619730
13.441700	0.1	17.816068
13.443367	0.1	18.005134
13.445033	0.1	18.188120
13.446700	0.1	18.364788
13.448367	0.1	18.533112
13.450033	0.1	18.690647
13.451700	0.1	18.835903
13.453367	0.1	18.968643
13.455033	0.1	19.089521
13.456700	0.1	19.199551
13.458367	0.1	19.300462
13.460033	0.1	19.394995
13.461700	0.1	19.485415
13.463367	0.1	19.571127
13.465033	0.1	19.649388
13.466700	0.1	19.717873
13.468367	0.1	19.775273
13.470033	0.1	19.820811
13.471700	0.1	19.854904
13.473367	0.1	19.879700
13.475033	0.1	19.897581
13.476700	0.1	19.910098
13.478367	0.1	19.919099
13.480033	0.1	19.926251
13.481700	0.1	19.931258
13.483367	0.1	19.931496
13.485033	0.1	19.924463
13.486700	0.1	19.909800
13.488367	0.1	19.888700
13.490033	0.1	19.863189
13.491700	0.1	19.833745
13.493367	0.1	19.798995
13.495033	0.1	19.757689
13.496700	0.1	19.710244
13.498367	0.1	19.657732
13.500033	0.1	19.600571
13.501700	0.1	19.539179
13.503367	0.1	19.473196
13.505033	0.1	19.401134
13.506700	0.1	19.321741
13.508367	0.1	19.235672
13.510033	0.1	19.144596
13.511700	0.1	19.049526
13.513367	0.1	18.949450
13.515033	0.1	18.842221
13.516700	0.1	18.726231
13.518367	0.1	18.600644
13.520033	0.1	18.466533
13.521700	0.1	18.327416
13.523367	0.1	18.186451
13.525033	0.1	18.044115
13.526700	0.1	17.897726
13.528367	0.1	17.744363
13.530033	0.1	17.582596
13.531700	0.1	17.413081
13.533367	0.1	17.237068
13.535033	0.1	17.054618
13.536700	0.1	16.864956
13.538367	0.1	16.667367
13.540033	0.1	16.461433
13.541700	0.1	16.247333
13.543367	0.1	16.026259
13.545033	0.1	15.799643
13.546700	0.1	15.567542
13.548367	0.1	15.328885
13.550033	0.1	15.083373
13.551700	0.1	14.832080
13.553367	0.1	14.575601
13.555033	0.1	14.314354
13.556700	0.1	14.049114
13.558367	0.1	13.780177
13.560033	0.1	13.507248
13.561700	0.1	13.230146
13.563367	0.1	12.948514
13.565033	0.1	12.661696
13.566700	0.1	12.369931
13.568367	0.1	12.075127
13.570033	0.1	11.780620
13.571700	0.1	11.488200
13.573367	0.1	11.197270
13.575033	0.1	10.906876
13.576700	0.1	10.617495
13.578367	0.1	10.330082
13.580033	0.1	10.044337
13.581700	0.1	9.758950
13.583367	0.1	9.472907
13.585033	0.1	9.186984
13.586700	0.1	8.903742
13.588367	0.1	8.624673
13.590033	0.1	8.349479
13.591700	0.1	8.077145
13.593367	0.1	7.807971
13.595033	0.1	7.543207
13.596700	0.1	7.284284
13.598367	0.1	7.031620
13.600033	0.1	6.785036
13.601700	0.1	6.544650
13.603367	0.1	6.311059
13.605033	0.1	6.085456
13.606700	0.1	5.868554
13.608367	0.1	5.659819
13.610033	0.1	5.458057
13.611700	0.1	5.262196
13.613367	0.1	5.071104
13.615033	0.1	4.883766
13.616700	0.1	4.699767
13.618367	0.1	4.519284
13.620033	0.1	4.343748
13.621700	0.1	4.176796
13.623367	0.1	4.021347
13.625033	0.1	3.877223
13.626700	0.1	3.742457
13.628367	0.1	3.614605
13.630033	0.1	3.491342
13.631700	0.1	3.371835
13.633367	0.1	3.257096
13.635033	0.1	3.147543
13.636700	0.1	3.041983
13.638367	0.1	2.939761
13.640033	0.1	2.842426
13.641700	0.1	2.752364
13.643367	0.1	2.670467
13.645033	0.1	2.595544
13.646700	0.1	2.526045
13.648367	0.1	2.460599
13.650033	0.1	2.397895
13.651700	0.1	2.336562
13.653367	0.1	2.275884
13.655033	0.1	2.215922
13.656700	0.1	2.156258
13.658367	0.1	2.096534
13.660033	0.1	2.038479
13.661700	0.1	1.985490
13.663367	0.1	1.939178
13.665033	0.1	1.898229
13.666700	0.1	1.860023
13.668367	0.1	1.824319
13.670033	0.1	1.791895
13.671700	0.1	1.762509
13.673367	0.1	1.734734
13.675033	0.1	1.707256
13.676700	0.1	1.679957
13.678367	0.1	1.654625
13.680033	0.1	1.632810
13.681700	0.1	1.614273
13.683367	0.1	1.597345
13.685033	0.1	1.580775
13.686700	0.1	1.564324
13.688367	0.1	1.547754
13.690033	0.1	1.530469
13.691700	0.1	1.512230
13.693367	0.1	1.492918
13.695033	0.1	1.473606
13.696700	0.1	1.456201
13.698367	0.1	1.442373
13.700033	0.1	1.432717
13.701700	0.1	1.425862
13.703367	0.1	1.419246
13.705033	0.1	1.411319
13.706700	0.1	1.401782
13.708367	0.1	1.390457
13.710033	0.1	1.377463
13.711700	0.1	1.363278
13.713367	0.1	1.349092
13.715033	0.1	1.336336
13.716700	0.1	1.326382
13.718367	0.1	1.319289
13.720033	0.1	1.313329
13.721700	0.1	1.306176
13.723367	0.1	1.298368
13.725033	0.1	1.292825
13.726700	0.1	1.291394
13.728367	0.1	1.292110
13.730033	0.1	1.291752
13.731700	0.1	1.288772
13.733367	0.1	1.283646
13.735033	0.1	1.277685
13.736700	0.1	1.272202
13.738367	0.1	1.267493
13.740033	0.1	1.262128
13.741700	0.1	1.254976
13.743367	0.1	1.246154
13.745033	0.1	1.237273
13.746700	0.1	1.230359
13.748367	0.1	1.226425
13.750033	0.1	1.225293
13.751700	0.1	1.225948
13.753367	0.1	1.227379
13.755033	0.1	1.228690
13.756700	0.1	1.228213
13.758367	0.1	1.225174
13.760033	0.1	1.221061
13.761700	0.1	1.219809
13.763367	0.1	1.223862
13.765033	0.1	1.232266
13.766700	0.1	1.242220
13.768367	0.1	1.251340
13.770033	0.1	1.257837
13.771700	0.1	1.260340
13.773367	0.1	1.258075
13.775033	0.1	1.252294
13.776700	0.1	1.246274
13.778367	0.1	1.242995
13.780033	0.1	1.242876
13.781700	0.1	1.244545
13.783367	0.1	1.246393
13.785033	0.1	1.247466
13.786700	0.1	1.247227
13.788367	0.1	1.245499
13.790033	0.1	1.242876
13.791700	0.1	1.241326
13.793367	0.1	1.243115
13.795033	0.1	1.248002
13.796700	0.1	1.253724
13.798367	0.1	1.257658
13.800033	0.1	1.258433
13.801700	0.1	1.256347
13.803367	0.1	1.253903
13.805033	0.1	1.253486
13.806700	0.1	1.255632
13.808367	0.1	1.258314
13.810033	0.1	1.259863
13.811700	0.1	1.260579
13.813367	0.1	1.261592
13.815033	0.1	1.263321
13.816700	0.1	1.265228
13.818367	0.1	1.265884
13.820033	0.1	1.264930
13.821700	0.1	1.263797
13.823367	0.1	1.265049
13.825033	0.1	1.270115
13.826700	0.1	1.277208
13.828367	0.1	1.282513
13.830033	0.1	1.284242
13.831700	0.1	1.284242
13.833367	0.1	1.285315
13.835033	0.1	1.288891
13.836700	0.1	1.294017
13.838367	0.1	1.298547
13.840033	0.1	1.301050
13.841700	0.1	1.301706
13.843367	0.1	1.301825
13.845033	0.1	1.302660
13.846700	0.1	1.303911
13.848367	0.1	1.304984
13.850033	0.1	1.306832
13.851700	0.1	1.311123
13.853367	0.1	1.318574
13.855033	0.1	1.327276
13.856700	0.1	1.333892
13.858367	0.1	1.337230
13.860033	0.1	1.339018
13.861700	0.1	1.341581
13.863367	0.1	1.346111
13.865033	0.1	1.352370
13.866700	0.1	1.358986
13.868367	0.1	1.363993
13.870033	0.1	1.365960
13.871700	0.1	1.365066
13.873367	0.1	1.363337
13.875033	0.1	1.362503
13.876700	0.1	1.363218
13.878367	0.1	1.364768
13.880033	0.1	1.366317
13.881700	0.1	1.367152
13.883367	0.1	1.367629
13.885033	0.1	1.368702
13.886700	0.1	1.370609
13.888367	0.1	1.373112
13.890033	0.1	1.376391
13.891700	0.1	1.380444
13.893367	0.1	1.384854
13.895033	0.1	1.388788
13.896700	0.1	1.391709
13.898367	0.1	1.393735
13.900033	0.1	1.395464
13.901700	0.1	1.397729
13.903367	0.1	1.400948
13.905033	0.1	1.404941
13.906700	0.1	1.409471
13.908367	0.1	1.414597
13.910033	0.1	1.419485
13.911700	0.1	1.423061
13.913367	0.1	1.425803
13.915033	0.1	1.428962
13.916700	0.1	1.432896
13.918367	0.1	1.436889
13.920033	0.1	1.440525
13.921700	0.1	1.444221
13.923367	0.1	1.448155
13.925033	0.1	1.452386
13.926700	0.1	1.456857
13.928367	0.1	1.462400
13.930033	0.1	1.469672
13.931700	0.1	1.477718
13.933367	0.1	1.485467
13.935033	0.1	1.492739
13.936700	0.1	1.499891
13.938367	0.1	1.505971
13.940033	0.1	1.510084
13.941700	0.1	1.512587
13.943367	0.1	1.515091
13.945033	0.1	1.519144
13.946700	0.1	1.524806
13.948367	0.1	1.531124
13.950033	0.1	1.537025
13.951700	0.1	1.542747
13.953367	0.1	1.550019
13.955033	0.1	1.560271
13.956700	0.1	1.571775
13.958367	0.1	1.580715
13.960033	0.1	1.585186
13.961700	0.1	1.587212
13.963367	0.1	1.590192
13.965033	0.1	1.595795
13.966700	0.1	1.603305
13.968367	0.1	1.612067
13.970033	0.1	1.621604
13.971700	0.1	1.631677
13.973367	0.1	1.642108
13.975033	0.1	1.652897
13.976700	0.1	1.663864
13.978367	0.1	1.675129
13.980033	0.1	1.686514
13.981700	0.1	1.697958
13.983367	0.1	1.708686
13.985033	0.1	1.718283
13.986700	0.1	1.727641
13.988367	0.1	1.738072
13.990033	0.1	1.749814
13.991700	0.1	1.762390
13.993367	0.1	1.774788
13.995033	0.1	1.786769
13.996700	0.1	1.799226
13.998367	0.1	1.813471
14.000033	0.1	1.829803
14.001700	0.1	1.848102
14.003367	0.1	1.867235
14.005033	0.1	1.884878
14.006700	0.1	1.898885
14.008367	0.1	1.909375
14.010033	0.1	1.918376
14.011700	0.1	1.928151
14.013367	0.1	1.939952
14.015033	0.1	1.954615
14.016700	0.1	1.971901
14.018367	0.1	1.991272
14.020033	0.1	2.012432
14.021700	0.1	2.034962
14.023367	0.1	2.058387
14.025033	0.1	2.082229
14.026700	0.1	2.106905
14.028367	0.1	2.133668
14.030033	0.1	2.162933
14.031700	0.1	2.192557
14.033367	0.1	2.219558
14.035033	0.1	2.243221
14.036700	0.1	2.265513
14.038367	0.1	2.288997
14.040033	0.1	2.315283
14.041700	0.1	2.344787
14.043367	0.1	2.376676
14.045033	0.1	2.409816
14.046700	0.1	2.442956
14.048367	0.1	2.474964
14.050033	0.1	2.504885
14.051700	0.1	2.533019
14.053367	0.1	2.561212
14.055033	0.1	2.591968
14.056700	0.1	2.626598
14.058367	0.1	2.664387
14.060033	0.1	2.701998
14.061700	0.1	2.735675
14.063367	0.1	2.765000
14.065033	0.1	2.793074
14.066700	0.1	2.824187
14.068367	0.1	2.859950
14.070033	0.1	2.898693
14.071700	0.1	2.937734
14.073367	0.1	2.975404
14.075033	0.1	3.010392
14.076700	0.1	3.041923
14.078367	0.1	3.069997
14.080033	0.1	3.095567
14.081700	0.1	3.121376
14.083367	0.1	3.150821
14.085033	0.1	3.185809
14.086700	0.1	3.225148
14.088367	0.1	3.264904
14.090033	0.1	3.301442
14.091700	0.1	3.333688
14.093367	0.1	3.362656
14.095033	0.1	3.390372
14.096700	0.1	3.417969
14.098367	0.1	3.444791
14.100033	0.1	3.469706
14.101700	0.1	3.492892
14.103367	0.1	3.515542
14.105033	0.1	3.538370
14.106700	0.1	3.561676
14.108367	0.1	3.584922
14.110033	0.1	3.607393
14.111700	0.1	3.628850
14.113367	0.1	3.650487
14.115033	0.1	3.673256
14.116700	0.1	3.696382
14.118367	0.1	3.717542
14.120033	0.1	3.735602
14.121700	0.1	3.750921
14.123367	0.1	3.764272
14.125033	0.1	3.776670
14.126700	0.1	3.789127
14.128367	0.1	3.801167
14.130033	0.1	3.811598
14.131700	0.1	3.820241
14.133367	0.1	3.828645
14.135033	0.1	3.838182
14.136700	0.1	3.848672
14.138367	0.1	3.858388
14.140033	0.1	3.866017
14.141700	0.1	3.872276
14.143367	0.1	3.878892
14.145033	0.1	3.887177
14.146700	0.1	3.896892
14.148367	0.1	3.905833
14.150033	0.1	3.911376
14.151700	0.1	3.912688
14.153367	0.1	3.912330
14.155033	0.1	3.913045
14.156700	0.1	3.914714
14.158367	0.1	3.914237
14.160033	0.1	3.909111
14.161700	0.1	3.899694
14.163367	0.1	3.888846
14.165033	0.1	3.878832
14.166700	0.1	3.869772
14.168367	0.1	3.860474
14.170033	0.1	3.849924
14.171700	0.1	3.838122
14.173367	0.1	3.825426
14.175033	0.1	3.812433
14.176700	0.1	3.799856
14.178367	0.1	3.788173
14.180033	0.1	3.776193
14.181700	0.1	3.761888
14.183367	0.1	3.744066
14.185033	0.1	3.724098
14.186700	0.1	3.704012
14.188367	0.1	3.685355
14.190033	0.1	3.668905
14.191700	0.1	3.653765
14.193367	0.1	3.636837
14.195033	0.1	3.614962
14.196700	0.1	3.587425
14.198367	0.1	3.556371
14.200033	0.1	3.525436
14.201700	0.1	3.498316
14.203367	0.1	3.476799
14.205033	0.1	3.459156
14.206700	0.1	3.440857
14.208367	0.1	3.418744
14.210033	0.1	3.392816
14.211700	0.1	3.364384
14.213367	0.1	3.335238
14.215033	0.1	3.307045
14.216700	0.1	3.279865
14.218367	0.1	3.252030
14.220033	0.1	3.221691
14.221700	0.1	3.188312
14.223367	0.1	3.152788
14.225033	0.1	3.116846
14.226700	0.1	3.082335
14.228367	0.1	3.050685
14.230033	0.1	3.022731
14.231700	0.1	2.998352
14.233367	0.1	2.976477
14.235033	0.1	2.955020
14.236700	0.1	2.932131
14.238367	0.1	2.906919
14.240033	0.1	2.879977
14.241700	0.1	2.851963
14.243367	0.1	2.823532
14.245033	0.1	2.795160
14.246700	0.1	2.766967
14.248367	0.1	2.739012
14.250033	0.1	2.713382
14.251700	0.1	2.692700
14.253367	0.1	2.677679
14.255033	0.1	2.665460
14.256700	0.1	2.652645
14.258367	0.1	2.637744
14.260033	0.1	2.621591
14.261700	0.1	2.605260
14.263367	0.1	2.588689
14.265033	0.1	2.571821
14.266700	0.1	2.555192
14.268367	0.1	2.539694
14.270033	0.1	2.525687
14.271700	0.1	2.512515
14.273367	0.1	2.498567
14.275033	0.1	2.482414
14.276700	0.1	2.464771
14.278367	0.1	2.447784
14.280033	0.1	2.432943
14.281700	0.1	2.420306
14.283367	0.1	2.410054
14.285033	0.1	2.402127
14.286700	0.1	2.395690
14.288367	0.1	2.389610
14.290033	0.1	2.384186
14.291700	0.1	2.379656
14.293367	0.1	2.375305
14.295033	0.1	2.369821
14.296700	0.1	2.363503
14.298367	0.1	2.357960
14.300033	0.1	2.353549
14.301700	0.1	2.349496
14.303367	0.1	2.345503
14.305033	0.1	2.342403
14.306700	0.1	2.340257
14.308367	0.1	2.338708
14.310033	0.1	2.337754
14.311700	0.1	2.337098
14.313367	0.1	2.335966
14.315033	0.1	2.334178
14.316700	0.1	2.332449
14.318367	0.1	2.331436
14.320033	0.1	2.330899
14.321700	0.1	2.330661
14.323367	0.1	2.330303
14.325033	0.1	2.329588
14.326700	0.1	2.327860
14.328367	0.1	2.324939
14.330033	0.1	2.321065
14.331700	0.1	2.316654
14.333367	0.1	2.311826
14.335033	0.1	2.306461
14.336700	0.1	2.301335
14.338367	0.1	2.297580
14.340033	0.1	2.295375
14.341700	0.1	2.294481
14.343367	0.1	2.295017
14.345033	0.1	2.296865
14.346700	0.1	2.299547
14.348367	0.1	2.302587
14.350033	0.1	2.305865
14.351700	0.1	2.309919
14.353367	0.1	2.314747
14.355033	0.1	2.319336
14.356700	0.1	2.322197
14.358367	0.1	2.323032
14.360033	0.1	2.322972
14.361700	0.1	2.323330
14.363367	0.1	2.324581
14.365033	0.1	2.326310
14.366700	0.1	2.328456
14.368367	0.1	2.331913
14.370033	0.1	2.337635
14.371700	0.1	2.345622
14.373367	0.1	2.354741
14.375033	0.1	2.363444
14.376700	0.1	2.371431
14.378367	0.1	2.379596
14.380033	0.1	2.388775
14.381700	0.1	2.398074
14.383367	0.1	2.406240
14.385033	0.1	2.413094
14.386700	0.1	2.419889
14.388367	0.1	2.427995
14.390033	0.1	2.437592
14.391700	0.1	2.447069
14.393367	0.1	2.454639
14.395033	0.1	2.460897
14.396700	0.1	2.467990
14.398367	0.1	2.476812
14.400033	0.1	2.485812
14.401700	0.1	2.493262
14.403367	0.1	2.499283
14.405033	0.1	2.506018
14.406700	0.1	2.515555
14.408367	0.1	2.527535
14.410033	0.1	2.540052
14.411700	0.1	2.552271
14.413367	0.1	2.564788
14.415033	0.1	2.577424
14.416700	0.1	2.588928
14.418367	0.1	2.598882
14.420033	0.1	2.607286
14.421700	0.1	2.614677
14.423367	0.1	2.622426
14.425033	0.1	2.632439
14.426700	0.1	2.645374
14.428367	0.1	2.659321
14.430033	0.1	2.671182
14.431700	0.1	2.679110
14.433367	0.1	2.684474
14.435033	0.1	2.690554
14.436700	0.1	2.699793
14.438367	0.1	2.712667
14.440033	0.1	2.727807
14.441700	0.1	2.743125
14.443367	0.1	2.756894
14.445033	0.1	2.769113
14.446700	0.1	2.780259
14.448367	0.1	2.789974
14.450033	0.1	2.797902
14.451700	0.1	2.804637
14.453367	0.1	2.811015
14.455033	0.1	2.818644
14.456700	0.1	2.829433
14.458367	0.1	2.843678
14.460033	0.1	2.858758
14.461700	0.1	2.871633
14.463367	0.1	2.881527
14.465033	0.1	2.890706
14.466700	0.1	2.901673
14.468367	0.1	2.915383
14.470033	0.1	2.929390
14.471700	0.1	2.940715
14.473367	0.1	2.949357
14.475033	0.1	2.958477
14.476700	0.1	2.971113
14.478367	0.1	2.987147
14.480033	0.1	3.004372
14.481700	0.1	3.020108
14.483367	0.1	3.033638
14.485033	0.1	3.045798
14.486700	0.1	3.057838
14.488367	0.1	3.071428
14.490033	0.1	3.088236
14.491700	0.1	3.108382
14.493367	0.1	3.129840
14.495033	0.1	3.150881
14.496700	0.1	3.172159
14.498367	0.1	3.194928
14.500033	0.1	3.219128
14.501700	0.1	3.243625
14.503367	0.1	3.268182
14.505033	0.1	3.294647
14.506700	0.1	3.325463
14.508367	0.1	3.361285
14.510033	0.1	3.399372
14.511700	0.1	3.436208
14.513367	0.1	3.470600
14.515033	0.1	3.503859
14.516700	0.1	3.538430
14.518367	0.1	3.576458
14.520033	0.1	3.618479
14.521700	0.1	3.663421
14.523367	0.1	3.709495
14.525033	0.1	3.755927
14.526700	0.1	3.803075
14.528367	0.1	3.851831
14.530033	0.1	3.902316
14.531700	0.1	3.952563
14.533367	0.1	4.000664
14.535033	0.1	4.047990
14.536700	0.1	4.098952
14.538367	0.1	4.157126
14.540033	0.1	4.222811
14.541700	0.1	4.293561
14.543367	0.1	4.367054
14.545033	0.1	4.442454
14.546700	0.1	4.519940
14.548367	0.1	4.599631
14.550033	0.1	4.681111
14.551700	0.1	4.763782
14.553367	0.1	4.847408
14.555033	0.1	4.932940
14.556700	0.1	5.022109
14.558367	0.1	5.115569
14.560033	0.1	5.212784
14.561700	0.1	5.313099
14.563367	0.1	5.416334
14.565033	0.1	5.523265
14.566700	0.1	5.634070
14.568367	0.1	5.747617
14.570033	0.1	5.862415
14.571700	0.1	5.978883
14.573367	0.1	6.098926
14.575033	0.1	6.223143
14.576700	0.1	6.350160
14.578367	0.1	6.477714
14.580033	0.1	6.604433
14.581700	0.1	6.731093
14.583367	0.1	6.860733
14.585033	0.1	6.995380
14.586700	0.1	7.134498
14.588367	0.1	7.277132
14.590033	0.1	7.423401
14.591700	0.1	7.573605
14.593367	0.1	7.725776
14.595033	0.1	7.876397
14.596700	0.1	8.023024
14.598367	0.1	8.166194
14.600033	0.1	8.308709
14.601700	0.1	8.452774
14.603367	0.1	8.598984
14.605033	0.1	8.746803
14.606700	0.1	8.895398
14.608367	0.1	9.043754
14.610033	0.1	9.191156
14.611700	0.1	9.338618
14.613367	0.1	9.487451
14.615033	0.1	9.637476
14.616700	0.1	9.786308
14.618367	0.1	9.930850
14.620033	0.1	10.069669
14.621700	0.1	10.204137
14.623367	0.1	10.336459
14.625033	0.1	10.467411
14.626700	0.1	10.595680
14.628367	0.1	10.720373
14.630033	0.1	10.841847
14.631700	0.1	10.959984
14.633367	0.1	11.074365
14.635033	0.1	11.184991
14.636700	0.1	11.292518
14.638367	0.1	11.397541
14.640033	0.1	11.499346
14.641700	0.1	11.595846
14.643367	0.1	11.684955
14.645033	0.1	11.767090
14.646700	0.1	11.844636
14.648367	0.1	11.920274
14.650033	0.1	11.995674
14.651700	0.1	12.071849
14.653367	0.1	12.148381
14.655033	0.1	12.224079
14.656700	0.1	12.296737
14.658367	0.1	12.363733
14.660033	0.1	12.423397
14.661700	0.1	12.476147
14.663367	0.1	12.523115
14.665033	0.1	12.564660
14.666700	0.1	12.601436
14.668367	0.1	12.634755
14.670033	0.1	12.666822
14.671700	0.1	12.699545
14.673367	0.1	12.732745
14.675033	0.1	12.765110
14.676700	0.1	12.795866
14.678367	0.1	12.824715
14.680033	0.1	12.852014
14.681700	0.1	12.878538
14.683367	0.1	12.904704
14.685033	0.1	12.929977
14.686700	0.1	12.954713
14.688367	0.1	12.980820
14.690033	0.1	13.010145
14.691700	0.1	13.042451
14.693367	0.1	13.076425
14.695033	0.1	13.112009
14.696700	0.1	13.151348
14.698367	0.1	13.196767
14.700033	0.1	13.248325
14.701700	0.1	13.304175
14.703367	0.1	13.362766
14.705033	0.1	13.425530
14.706700	0.1	13.495684
14.708367	0.1	13.574720
14.710033	0.1	13.661028
14.711700	0.1	13.752938
14.713367	0.1	13.850928
14.715033	0.1	13.957561
14.716700	0.1	14.076234
14.718367	0.1	14.209033
14.720033	0.1	14.356018
14.721700	0.1	14.515401
14.723367	0.1	14.685036
14.725033	0.1	14.863850
14.726700	0.1	15.051783
14.728367	0.1	15.249015
14.730033	0.1	15.456856
14.731700	0.1	15.676619
14.733367	0.1	15.909077
14.735033	0.1	16.154231
14.736700	0.1	16.412319
14.738367	0.1	16.682447
14.740033	0.1	16.961933
14.741700	0.1	17.248512
14.743367	0.1	17.541827
14.745033	0.1	17.842532
14.746700	0.1	18.150867
14.748367	0.1	18.467308
14.750033	0.1	18.792154
14.751700	0.1	19.124569
14.753367	0.1	19.462169
14.755033	0.1	19.801320
14.756700	0.1	20.138503
14.758367	0.1	20.471693
14.760033	0.1	20.800651
14.761700	0.1	21.126272
14.763367	0.1	21.448494
14.765033	0.1	21.766068
14.766700	0.1	22.076787
14.768367	0.1	22.378923
14.770033	0.1	22.671641
14.771700	0.1	22.954823
14.773367	0.1	23.228826
14.775033	0.1	23.493232
14.776700	0.1	23.745419
14.778367	0.1	23.981751
14.780033	0.1	24.199785
14.781700	0.1	24.399759
14.783367	0.1	24.583341
14.785033	0.1	24.751963
14.786700	0.1	24.905504
14.788367	0.1	25.042953
14.790033	0.1	25.163533
14.791700	0.1	25.267126
14.793367	0.1	25.353970
14.795033	0.1	25.423946
14.796700	0.1	25.476219
14.798367	0.1	25.509895
14.800033	0.1	25.525631
14.801700	0.1	25.525989
14.803367	0.1	25.513710
14.805033	0.1	25.489630
14.806700	0.1	25.453867
14.808367	0.1	25.407793
14.810033	0.1	25.352301
14.811700	0.1	25.287093
14.813367	0.1	25.212468
14.815033	0.1	25.130273
14.816700	0.1	25.042476
14.818367	0.1	24.949254
14.820033	0.1	24.849357
14.821700	0.1	24.741770
14.823367	0.1	24.626674
14.825033	0.1	24.504901
14.826700	0.1	24.377228
14.828367	0.1	24.244608
14.830033	0.1	24.107636
14.831700	0.1	23.966552
14.833367	0.1	23.821892
14.835033	0.1	23.674728
14.836700	0.1	23.525657
14.838367	0.1	23.374618
14.840033	0.1	23.220600
14.841700	0.1	23.062767
14.843367	0.1	22.901417
14.845033	0.1	22.738637
14.846700	0.1	22.575797
14.848367	0.1	22.411765
14.850033	0.1	22.243561
14.851700	0.1	22.068919
14.853367	0.1	21.887721
14.855033	0.1	21.701099
14.856700	0.1	21.510245
14.858367	0.1	21.315636
14.860033	0.1	21.117033
14.861700	0.1	20.914317
14.863367	0.1	20.706834
14.865033	0.1	20.493032
14.866700	0.1	20.271958
14.868367	0.1	20.044090
14.870033	0.1	19.810857
14.871700	0.1	19.574703
14.873367	0.1	19.337774
14.875033	0.1	19.099773
14.876700	0.1	18.858076
14.878367	0.1	18.610121
14.880033	0.1	18.355788
14.881700	0.1	18.096985
14.883367	0.1	17.835439
14.885033	0.1	17.572344
14.886700	0.1	17.307819
14.888367	0.1	17.041029
14.890033	0.1	16.771437
14.891700	0.1	16.499759
14.893367	0.1	16.228379
14.895033	0.1	15.960933
14.896700	0.1	15.699924
14.898367	0.1	15.444160
14.900033	0.1	15.190543
14.901700	0.1	14.938236
14.903367	0.1	14.689387
14.905033	0.1	14.447332
14.906700	0.1	14.213026
14.908367	0.1	13.985098
14.910033	0.1	13.763071
14.911700	0.1	13.548494
14.913367	0.1	13.343097
14.915033	0.1	13.147176
14.916700	0.1	12.959958
14.918367	0.1	12.781382
14.920033	0.1	12.613118
14.921700	0.1	12.457491
14.923367	0.1	12.315095
14.925033	0.1	12.184919
14.926700	0.1	12.066127
14.928367	0.1	11.959077
14.930033	0.1	11.865795
14.931700	0.1	11.787236
14.933367	0.1	11.722089
14.935033	0.1	11.668027
14.936700	0.1	11.624516
14.938367	0.1	11.594058
14.940033	0.1	11.579991
14.941700	0.1	11.584640
14.943367	0.1	11.608482
14.945033	0.1	11.649550
14.946700	0.1	11.703611
14.948367	0.1	11.766017
14.950033	0.1	11.835159
14.951700	0.1	11.912943
14.953367	0.1	12.002052
14.955033	0.1	12.102128
14.956700	0.1	12.211443
14.958367	0.1	12.329162
14.960033	0.1	12.455703
14.961700	0.1	12.591899
14.963367	0.1	12.739182
14.965033	0.1	12.899459
14.966700	0.1	13.071657
14.968367	0.1	13.251007
14.970033	0.1	13.433100
14.971700	0.1	13.616682
14.973367	0.1	13.803483
14.975033	0.1	13.995052
14.976700	0.1	14.191032
14.978367	0.1	14.389277
14.980033	0.1	14.587165
14.981700	0.1	14.783145
14.983367	0.1	14.977218
14.985033	0.1	15.170158
14.986700	0.1	15.362264
14.988367	0.1	15.551926
14.990033	0.1	15.737117
14.991700	0.1	15.917123
14.993367	0.1	16.092778
14.995033	0.1	16.265095
14.996700	0.1	16.433717
14.998367	0.1	16.598166
15.000033	0.1	16.758145
15.001700	0.1	16.912044
15.003367	0.1	17.056943
15.005033	0.1	17.191053
15.006700	0.1	17.313958
15.008367	0.1	17.425479
15.010033	0.1	17.525853
15.011700	0.1	17.616213
15.013367	0.1	17.697633
15.015033	0.1	17.771007
15.016700	0.1	17.837704
15.018367	0.1	17.897488
15.020033	0.1	17.947138
15.021700	0.1	17.982782
15.023367	0.1	18.003703
15.025033	0.1	18.012286
15.026700	0.1	18.011273
15.028367	0.1	18.002869
15.030033	0.1	17.987848
15.031700	0.1	17.965139
15.033367	0.1	17.933310
15.035033	0.1	17.892481
15.036700	0.1	17.843367
15.038367	0.1	17.786206
15.040033	0.1	17.720164
15.041700	0.1	17.643930
15.043367	0.1	17.556490
15.045033	0.1	17.457605
15.046700	0.1	17.348171
15.048367	0.1	17.230095
15.050033	0.1	17.106355
15.051700	0.1	16.979636
15.053367	0.1	16.851307
15.055033	0.1	16.720236
15.056700	0.1	16.583622
15.058367	0.1	16.440214
15.060033	0.1	16.290904
15.061700	0.1	16.137124
15.063367	0.1	15.978278
15.065033	0.1	15.812338
15.066700	0.1	15.638352
15.068367	0.1	15.457750
15.070033	0.1	15.273870
15.071700	0.1	15.089990
15.073367	0.1	14.906228
15.075033	0.1	14.719308
15.076700	0.1	14.526606
15.078367	0.1	14.329375
15.080033	0.1	14.131189
15.081700	0.1	13.934613
15.083367	0.1	13.740481
15.085033	0.1	13.548375
15.086700	0.1	13.357521
15.088367	0.1	13.168038
15.090033	0.1	12.980760
15.091700	0.1	12.796582
15.093367	0.1	12.615026
15.095033	0.1	12.434781
15.096700	0.1	12.255550
15.098367	0.1	12.078226
15.100033	0.1	11.904360
15.101700	0.1	11.735678
15.103367	0.1	11.573196
15.105033	0.1	11.415959
15.106700	0.1	11.261821
15.108367	0.1	11.110962
15.110033	0.1	10.966719
15.111700	0.1	10.831953
15.113367	0.1	10.705531
15.115033	0.1	10.583699
15.116700	0.1	10.464073
15.118367	0.1	10.348261
15.120033	0.1	10.239781
15.121700	0.1	10.140360
15.123367	0.1	10.048569
15.125033	0.1	9.961844
15.126700	0.1	9.879351
15.128367	0.1	9.801925
15.130033	0.1	9.731055
15.131700	0.1	9.667755
15.133367	0.1	9.612740
15.135033	0.1	9.565890
15.136700	0.1	9.526611
15.138367	0.1	9.493352
15.140033	0.1	9.463549
15.141700	0.1	9.435058
15.143367	0.1	9.407938
15.145033	0.1	9.384811
15.146700	0.1	9.368897
15.148367	0.1	9.361327
15.150033	0.1	9.361446
15.151700	0.1	9.368122
15.153367	0.1	9.380341
15.155033	0.1	9.397090
15.156700	0.1	9.416998
15.158367	0.1	9.439111
15.160033	0.1	9.463192
15.161700	0.1	9.489477
15.163367	0.1	9.518505
15.165033	0.1	9.551049
15.166700	0.1	9.588361
15.168367	0.1	9.631217
15.170033	0.1	9.679854
15.171700	0.1	9.734035
15.173367	0.1	9.792388
15.175033	0.1	9.852172
15.176700	0.1	9.911419
15.178367	0.1	9.970070
15.180033	0.1	10.029197
15.181700	0.1	10.089279
15.183367	0.1	10.150791
15.185033	0.1	10.214270
15.186700	0.1	10.279835
15.188367	0.1	10.345638
15.190033	0.1	10.408998
15.191700	0.1	10.468782
15.193367	0.1	10.526837
15.195033	0.1	10.586262
15.196700	0.1	10.648370
15.198367	0.1	10.711790
15.200033	0.1	10.775090
15.201700	0.1	10.839344
15.203367	0.1	10.905505
15.205033	0.1	10.972143
15.206700	0.1	11.035443
15.208367	0.1	11.092485
15.210033	0.1	11.142910
15.211700	0.1	11.188031
15.213367	0.1	11.228979
15.215033	0.1	11.266888
15.216700	0.1	11.302710
15.218367	0.1	11.337639
15.220033	0.1	11.372507
15.221700	0.1	11.406899
15.223367	0.1	11.439265
15.225033	0.1	11.467458
15.226700	0.1	11.489928
15.228367	0.1	11.506320
15.230033	0.1	11.516810
15.231700	0.1	11.522592
15.233367	0.1	11.524916
15.235033	0.1	11.524797
15.236700	0.1	11.522353
15.238367	0.1	11.516453
15.240033	0.1	11.504949
15.241700	0.1	11.486293
15.243367	0.1	11.461318
15.245033	0.1	11.432112
15.246700	0.1	11.400223
15.248367	0.1	11.365832
15.250033	0.1	11.328102
15.251700	0.1	11.286498
15.253367	0.1	11.241556
15.255033	0.1	11.194170
15.256700	0.1	11.144758
15.258367	0.1	11.092842
15.260033	0.1	11.038304
15.261700	0.1	10.981620
15.263367	0.1	10.923684
15.265033	0.1	10.865451
15.266700	0.1	10.807276
15.268367	0.1	10.748804
15.270033	0.1	10.688306
15.271700	0.1	10.623396
15.273367	0.1	10.552943
15.275033	0.1	10.477544
15.276700	0.1	10.399581
15.278367	0.1	10.321141
15.280033	0.1	10.243476
15.281700	0.1	10.167897
15.283367	0.1	10.095716
15.285033	0.1	10.026515
15.286700	0.1	9.957195
15.288367	0.1	9.885729
15.290033	0.1	9.813846
15.291700	0.1	9.744585
15.293367	0.1	9.678186
15.295033	0.1	9.612442
15.296700	0.1	9.544731
15.298367	0.1	9.474099
15.300033	0.1	9.402276
15.301700	0.1	9.332002
15.303367	0.1	9.265125
15.305033	0.1	9.202481
15.306700	0.1	9.145737
15.308367	0.1	9.095848
15.310033	0.1	9.051920
15.311700	0.1	9.011448
15.313367	0.1	8.972407
15.315033	0.1	8.934379
15.316700	0.1	8.898914
15.318367	0.1	8.868397
15.320033	0.1	8.844138
15.321700	0.1	8.825541
15.323367	0.1	8.811594
15.325033	0.1	8.802534
15.326700	0.1	8.799255
15.328367	0.1	8.801699
15.330033	0.1	8.808196
15.331700	0.1	8.817435
15.333367	0.1	8.829773
15.335033	0.1	8.846820
15.336700	0.1	8.869649
15.338367	0.1	8.897365
15.340033	0.1	8.929134
15.341700	0.1	8.965552
15.343367	0.1	9.006978
15.345033	0.1	9.052218
15.346700	0.1	9.100617
15.348367	0.1	9.154380
15.350033	0.1	9.216726
15.351700	0.1	9.289504
15.353367	0.1	9.371341
15.355033	0.1	9.458900
15.356700	0.1	9.550036
15.358367	0.1	9.644688
15.360033	0.1	9.743393
15.361700	0.1	9.847105
15.363367	0.1	9.957195
15.365033	0.1	10.074795
15.366700	0.1	10.200740
15.368367	0.1	10.335148
15.370033	0.1	10.478438
15.371700	0.1	10.631383
15.373367	0.1	10.794283
15.375033	0.1	10.966361
15.376700	0.1	11.146248
15.378367	0.1	11.333109
15.380033	0.1	11.527718
15.381700	0.1	11.732579
15.383367	0.1	11.950553
15.385033	0.1	12.182594
15.386700	0.1	12.427331
15.388367	0.1	12.683512
15.390033	0.1	12.951554
15.391700	0.1	13.232828
15.393367	0.1	13.528825
15.395033	0.1	13.841689
15.396700	0.1	14.173270
15.398367	0.1	14.524163
15.400033	0.1	14.894010
15.401700	0.1	15.282691
15.403367	0.1	15.691043
15.405033	0.1	16.121686
15.406700	0.1	16.578377
15.408367	0.1	17.063619
15.410033	0.1	17.578066
15.411700	0.1	18.120469
15.413367	0.1	18.688918
15.415033	0.1	19.283773
15.416700	0.1	19.908072
15.418367	0.1	20.566405
15.420033	0.1	21.264018
15.421700	0.1	22.004367
15.423367	0.1	22.787990
15.425033	0.1	23.614110
15.426700	0.1	24.482609
15.428367	0.1	25.396110
15.430033	0.1	26.358546
15.431700	0.1	27.372541
15.433367	0.1	28.438272
15.435033	0.1	29.556038
15.436700	0.1	30.727746
15.438367	0.1	31.955900
15.440033	0.1	33.242645
15.441700	0.1	34.589591
15.443367	0.1	35.997572
15.445033	0.1	37.467363
15.446700	0.1	39.000335
15.448367	0.1	40.598812
15.450033	0.1	42.265597
15.451700	0.1	44.003370
15.453367	0.1	45.814040
15.455033	0.1	47.697785
15.456700	0.1	49.653414
15.458367	0.1	51.680210
15.460033	0.1	53.779128
15.461700	0.1	55.952791
15.463367	0.1	58.203641
15.465033	0.1	60.533408
15.466700	0.1	62.943820
15.468367	0.1	65.437380
15.470033	0.1	68.016176
15.471700	0.1	70.680801
15.473367	0.1	73.430900
15.475033	0.1	76.266353
15.476700	0.1	79.188650
15.478367	0.1	82.200234
15.480033	0.1	85.304265
15.481700	0.1	88.503843
15.483367	0.1	91.801470
15.485033	0.1	95.200246
15.486700	0.1	98.704642
15.488367	0.1	102.318949
15.490033	0.1	106.045908
15.491700	0.1	109.887487
15.493367	0.1	113.846011
15.495033	0.1	117.924757
15.496700	0.1	122.128613
15.498367	0.1	126.464851
15.500033	0.1	130.942591
15.501700	0.1	135.570057
15.503367	0.1	140.353509
15.505033	0.1	145.298847
15.506700	0.1	150.414833
15.508367	0.1	155.713150
15.510033	0.1	161.206493
15.511700	0.1	166.905771
15.513367	0.1	172.817956
15.515033	0.1	178.947877
15.516700	0.1	185.302567
15.518367	0.1	191.892635
15.520033	0.1	198.730123
15.521700	0.1	205.825043
15.523367	0.1	213.184667
15.525033	0.1	220.814003
15.526700	0.1	228.718056
15.528367	0.1	236.903264
15.530033	0.1	245.374992
15.531700	0.1	254.132882
15.533367	0.1	263.167695
15.535033	0.1	272.464888
15.536700	0.1	282.008307
15.538367	0.1	291.781026
15.540033	0.1	301.763851
15.541700	0.1	311.933178
15.543367	0.1	322.260995
15.545033	0.1	332.716187
15.546700	0.1	343.265375
15.548367	0.1	353.871426
15.550033	0.1	364.493094
15.551700	0.1	375.085138
15.553367	0.1	385.599100
15.555033	0.1	395.985031
15.556700	0.1	406.193042
15.558367	0.1	416.173781
15.560033	0.1	425.880815
15.561700	0.1	435.272481
15.563367	0.1	444.306937
15.565033	0.1	452.940014
15.566700	0.1	461.129156
15.568367	0.1	468.839077
15.570033	0.1	476.041465
15.571700	0.1	482.712834
15.573367	0.1	488.831907
15.575033	0.1	494.379848
15.576700	0.1	499.344796
15.578367	0.1	503.723115
15.580033	0.1	507.513255
15.581700	0.1	510.713190
15.583367	0.1	513.325245
15.585033	0.1	515.360923
15.586700	0.1	516.838462
15.588367	0.1	517.776222
15.590033	0.1	518.189163
15.591700	0.1	518.091352
15.593367	0.1	517.500729
15.595033	0.1	516.440720
15.596700	0.1	514.938326
15.598367	0.1	513.020367
15.600033	0.1	510.712118
15.601700	0.1	508.040101
15.603367	0.1	505.033642
15.605033	0.1	501.720756
15.606700	0.1	498.125285
15.608367	0.1	494.268030
15.610033	0.1	490.169614
15.611700	0.1	485.851198
15.613367	0.1	481.331794
15.615033	0.1	476.624875
15.616700	0.1	471.740572
15.618367	0.1	466.692952
15.620033	0.1	461.502878
15.621700	0.1	456.191567
15.623367	0.1	450.775710
15.625033	0.1	445.266810
15.626700	0.1	439.674940
15.628367	0.1	434.011962
15.630033	0.1	428.290571
15.631700	0.1	422.519173
15.633367	0.1	416.700209
15.635033	0.1	410.834158
15.636700	0.1	404.924536
15.638367	0.1	398.977780
15.640033	0.1	393.001520
15.641700	0.1	387.004577
15.643367	0.1	380.996548
15.645033	0.1	374.986552
15.646700	0.1	368.982218
15.648367	0.1	362.987957
15.650033	0.1	357.003650
15.651700	0.1	351.025006
15.653367	0.1	345.050117
15.655033	0.1	339.082857
15.656700	0.1	333.130380
15.658367	0.1	327.198286
15.660033	0.1	321.289976
15.661700	0.1	315.409679
15.663367	0.1	309.563298
15.665033	0.1	303.754407
15.666700	0.1	297.981518
15.668367	0.1	292.240935
15.670033	0.1	286.531346
15.671700	0.1	280.854719
15.673367	0.1	275.214987
15.675033	0.1	269.617156
15.676700	0.1	264.066354
15.678367	0.1	258.566335
15.680033	0.1	253.119365
15.681700	0.1	247.726515
15.683367	0.1	242.388084
15.685033	0.1	237.104728
15.686700	0.1	231.877520
15.688367	0.1	226.709260
15.690033	0.1	221.604480
15.691700	0.1	216.568185
15.693367	0.1	211.603773
15.695033	0.1	206.711722
15.696700	0.1	201.890004
15.698367	0.1	197.136712
15.700033	0.1	192.451787
15.701700	0.1	187.836837
15.703367	0.1	183.293294
15.705033	0.1	178.822230
15.706700	0.1	174.424957
15.708367	0.1	170.102547
15.710033	0.1	165.856312
15.711700	0.1	161.688039
15.713367	0.1	157.598743
15.715033	0.1	153.589019
15.716700	0.1	149.659881
15.718367	0.1	145.812222
15.720033	0.1	142.045149
15.721700	0.1	138.357469
15.723367	0.1	134.750136
15.725033	0.1	131.225057
15.726700	0.1	127.782352
15.728367	0.1	124.419101
15.730033	0.1	121.131427
15.731700	0.1	117.917545
15.733367	0.1	114.779181
15.735033	0.1	111.719317
15.736700	0.1	108.738906
15.738367	0.1	105.837232
15.740033	0.1	103.014416
15.741700	0.1	100.271827
15.743367	0.1	97.609585
15.745033	0.1	95.024472
15.746700	0.1	92.511898
15.748367	0.1	90.069061
15.750033	0.1	87.696319
15.751700	0.1	85.394149
15.753367	0.1	83.161419
15.755033	0.1	80.995505
15.756700	0.1	78.893726
15.758367	0.1	76.854710
15.760033	0.1	74.879353
15.761700	0.1	72.968845
15.763367	0.1	71.122055
15.765033	0.1	69.335942
15.766700	0.1	67.608062
15.768367	0.1	65.937583
15.770033	0.1	64.324144
15.771700	0.1	62.766913
15.773367	0.1	61.263446
15.775033	0.1	59.810344
15.776700	0.1	58.406058
15.778367	0.1	57.052139
15.780033	0.1	55.749837
15.781700	0.1	54.497722
15.783367	0.1	53.291622
15.785033	0.1	52.126530
15.786700	0.1	50.999287
15.788367	0.1	49.909475
15.790033	0.1	48.858288
15.791700	0.1	47.847274
15.793367	0.1	46.876970
15.795033	0.1	45.945409
15.796700	0.1	45.047524
15.798367	0.1	44.178071
15.800033	0.1	43.335858
15.801700	0.1	42.523267
15.803367	0.1	41.743043
15.805033	0.1	40.996018
15.806700	0.1	40.280881
15.808367	0.1	39.595189
15.810033	0.1	38.936617
15.811700	0.1	38.303437
15.813367	0.1	37.693860
15.815033	0.1	37.105086
15.816700	0.1	36.534371
15.818367	0.1	35.980644
15.820033	0.1	35.445513
15.821700	0.1	34.931125
15.823367	0.1	34.438791
15.825033	0.1	33.967557
15.826700	0.1	33.514680
15.828367	0.1	33.077540
15.830033	0.1	32.655599
15.831700	0.1	32.249870
15.833367	0.1	31.860115
15.835033	0.1	31.484487
15.836700	0.1	31.121792
15.838367	0.1	30.771734
15.840033	0.1	30.434908
15.841700	0.1	30.111493
15.843367	0.1	29.800953
15.845033	0.1	29.502751
15.846700	0.1	29.216828
15.848367	0.1	28.942766
15.850033	0.1	28.679432
15.851700	0.1	28.425099
15.853367	0.1	28.177680
15.855033	0.1	27.936162
15.856700	0.1	27.700903
15.858367	0.1	27.473332
15.860033	0.1	27.253749
15.861700	0.1	27.040722
15.863367	0.1	26.832582
15.865033	0.1	26.629509
15.866700	0.1	26.433827
15.868367	0.1	26.248099
15.870033	0.1	26.073398
15.871700	0.1	25.909127
15.873367	0.1	25.752009
15.875033	0.1	25.597633
15.876700	0.1	25.443973
15.878367	0.1	25.292160
15.880033	0.1	25.143982
15.881700	0.1	24.999858
15.883367	0.1	24.860205
15.885033	0.1	24.726869
15.886700	0.1	24.601699
15.888367	0.1	24.485530
15.890033	0.1	24.376930
15.891700	0.1	24.272443
15.893367	0.1	24.168254
15.895033	0.1	24.063350
15.896700	0.1	23.960234
15.898367	0.1	23.862244
15.900033	0.1	23.769917
15.901700	0.1	23.681165
15.903367	0.1	23.594083
15.905033	0.1	23.508193
15.906700	0.1	23.423971
15.908367	0.1	23.343564
15.910033	0.1	23.269178
15.911700	0.1	23.201348
15.913367	0.1	23.139001
15.915033	0.1	23.080708
15.916700	0.1	23.025156
15.918367	0.1	22.971870
15.920033	0.1	22.922160
15.921700	0.1	22.878171
15.923367	0.1	22.839905
15.925033	0.1	22.805275
15.926700	0.1	22.772135
15.928367	0.1	22.740127
15.930033	0.1	22.710205
15.931700	0.1	22.682907
15.933367	0.1	22.658230
15.935033	0.1	22.637130
15.936700	0.1	22.621156
15.938367	0.1	22.611679
15.940033	0.1	22.608401
15.941700	0.1	22.609295
15.943367	0.1	22.612513
15.945033	0.1	22.617401
15.946700	0.1	22.625150
15.948367	0.1	22.636653
15.950033	0.1	22.651733
15.951700	0.1	22.668899
15.953367	0.1	22.687079
15.955033	0.1	22.706570
15.956700	0.1	22.729100
15.958367	0.1	22.756816
15.960033	0.1	22.789599
15.961700	0.1	22.824229
15.963367	0.1	22.857250
15.965033	0.1	22.888543
15.966700	0.1	22.920491
15.968367	0.1	22.955836
15.970033	0.1	22.995533
15.971700	0.1	23.038567
15.973367	0.1	23.082317
15.975033	0.1	23.124041
15.976700	0.1	23.163260
15.978367	0.1	23.202242
15.980033	0.1	23.243429
15.981700	0.1	23.287238
15.983367	0.1	23.332061
15.985033	0.1	23.375632
15.986700	0.1	23.415925
15.988367	0.1	23.452879
15.990033	0.1	23.488046
15.991700	0.1	23.523511
15.993367	0.1	23.560287
15.995033	0.1	23.597838
15.996700	0.1	23.634495
15.998367	0.1	23.668410
16.000033	0.1	23.698629
16.001700	0.1	23.725094
16.003367	0.1	23.749055
16.005033	0.1	23.772181
16.006700	0.1	23.794831
16.008367	0.1	23.816468
16.010033	0.1	23.837210
16.011700	0.1	23.857893
16.013367	0.1	23.879053
16.015033	0.1	23.901047
16.016700	0.1	23.922743
16.018367	0.1	23.941280
16.020033	0.1	23.953320
16.021700	0.1	23.957075
16.023367	0.1	23.954512
16.025033	0.1	23.949565
16.026700	0.1	23.945810
16.028367	0.1	23.944737
16.030033	0.1	23.946525
16.031700	0.1	23.951651
16.033367	0.1	23.959936
16.035033	0.1	23.968996
16.036700	0.1	23.975135
16.038367	0.1	23.976029
16.040033	0.1	23.972155
16.041700	0.1	23.964824
16.043367	0.1	23.955347
16.045033	0.1	23.945929
16.046700	0.1	23.938300
16.048367	0.1	23.932399
16.050033	0.1	23.926736
16.051700	0.1	23.920001
16.053367	0.1	23.910882
16.055033	0.1	23.898782
16.056700	0.1	23.884417
16.058367	0.1	23.869397
16.060033	0.1	23.854078
16.061700	0.1	23.837031
16.063367	0.1	23.817004
16.065033	0.1	23.793758
16.066700	0.1	23.767413
16.068367	0.1	23.737432
16.070033	0.1	23.703040
16.071700	0.1	23.664178
16.073367	0.1	23.621024
16.075033	0.1	23.573400
16.076700	0.1	23.521782
16.078367	0.1	23.468973
16.080033	0.1	23.417176
16.081700	0.1	23.366155
16.083367	0.1	23.313583
16.085033	0.1	23.258151
16.086700	0.1	23.199381
16.088367	0.1	23.136498
16.090033	0.1	23.069264
16.091700	0.1	22.999586
16.093367	0.1	22.929610
16.095033	0.1	22.859873
16.096700	0.1	22.789241
16.098367	0.1	22.715928
16.100033	0.1	22.639038
16.101700	0.1	22.559704
16.103367	0.1	22.480847
16.105033	0.1	22.405387
16.106700	0.1	22.333564
16.108367	0.1	22.263349
16.110033	0.1	22.192837
16.111700	0.1	22.122742
16.113367	0.1	22.054793
16.115033	0.1	21.990301
16.116700	0.1	21.929504
16.118367	0.1	21.871210
16.120033	0.1	21.813454
16.121700	0.1	21.754683
16.123367	0.1	21.695079
16.125033	0.1	21.636130
16.126700	0.1	21.579505
16.128367	0.1	21.526338
16.130033	0.1	21.477462
16.131700	0.1	21.432997
16.133367	0.1	21.391989
16.135033	0.1	21.354081
16.136700	0.1	21.319867
16.138367	0.1	21.288813
16.140033	0.1	21.258952
16.141700	0.1	21.229030
16.143367	0.1	21.199466
16.145033	0.1	21.172048
16.146700	0.1	21.149100
16.148367	0.1	21.132411
16.150033	0.1	21.122099
16.151700	0.1	21.116258
16.153367	0.1	21.112026
16.155033	0.1	21.107198
16.156700	0.1	21.102907
16.158367	0.1	21.102668
16.160033	0.1	21.108867
16.161700	0.1	21.119775
16.163367	0.1	21.132053
16.165033	0.1	21.143497
16.166700	0.1	21.153749
16.168367	0.1	21.164001
16.170033	0.1	21.176578
16.171700	0.1	21.193029
16.173367	0.1	21.212341
16.175033	0.1	21.231831
16.176700	0.1	21.250905
16.178367	0.1	21.271290
16.180033	0.1	21.294237
16.181700	0.1	21.319629
16.183367	0.1	21.347047
16.185033	0.1	21.376730
16.186700	0.1	21.409572
16.188367	0.1	21.446349
16.190033	0.1	21.486999
16.191700	0.1	21.530331
16.193367	0.1	21.574141
16.195033	0.1	21.616520
16.196700	0.1	21.657349
16.198367	0.1	21.698417
16.200033	0.1	21.741332
16.201700	0.1	21.785499
16.203367	0.1	21.829189
16.205033	0.1	21.871330
16.206700	0.1	21.912993
16.208367	0.1	21.956624
16.210033	0.1	22.003831
16.211700	0.1	22.053779
16.213367	0.1	22.105159
16.215033	0.1	22.157670
16.216700	0.1	22.211315
16.218367	0.1	22.265495
16.220033	0.1	22.319080
16.221700	0.1	22.371472
16.223367	0.1	22.422315
16.225033	0.1	22.470774
16.226700	0.1	22.516729
16.228367	0.1	22.561909
16.230033	0.1	22.609116
16.231700	0.1	22.660674
16.233367	0.1	22.716464
16.235033	0.1	22.774757
16.236700	0.1	22.833826
16.238367	0.1	22.892000
16.240033	0.1	22.947492
16.241700	0.1	23.000421
16.243367	0.1	23.052634
16.245033	0.1	23.105861
16.246700	0.1	23.159744
16.248367	0.1	23.212673
16.250033	0.1	23.264171
16.251700	0.1	23.315968
16.253367	0.1	23.369731
16.255033	0.1	23.424984
16.256700	0.1	23.480298
16.258367	0.1	23.534895
16.260033	0.1	23.587526
16.261700	0.1	23.637117
16.263367	0.1	23.683907
16.265033	0.1	23.729803
16.266700	0.1	23.776771
16.268367	0.1	23.826481
16.270033	0.1	23.879768
16.271700	0.1	23.935915
16.273367	0.1	23.992421
16.275033	0.1	24.046661
16.276700	0.1	24.098040
16.278367	0.1	24.147750
16.280033	0.1	24.197938
16.281700	0.1	24.250270
16.283367	0.1	24.304272
16.285033	0.1	24.357320
16.286700	0.1	24.407150
16.288367	0.1	24.453820
16.290033	0.1	24.499060
16.291700	0.1	24.545850
16.293367	0.1	24.596454
16.295033	0.1	24.651231
16.296700	0.1	24.708392
16.298367	0.1	24.764539
16.300033	0.1	24.816395
16.301700	0.1	24.864198
16.303367	0.1	24.911405
16.305033	0.1	24.962427
16.306700	0.1	25.020243
16.308367	0.1	25.083901
16.310033	0.1	25.148751
16.311700	0.1	25.210024
16.313367	0.1	25.266410
16.315033	0.1	25.319995
16.316700	0.1	25.375189
16.318367	0.1	25.435449
16.320033	0.1	25.500537
16.321700	0.1	25.567831
16.323367	0.1	25.635244
16.325033	0.1	25.701048
16.326700	0.1	25.763573
16.328367	0.1	25.822224
16.330033	0.1	25.877895
16.331700	0.1	25.933208
16.333367	0.1	25.991322
16.335033	0.1	26.053669
16.336700	0.1	26.119174
16.338367	0.1	26.185037
16.340033	0.1	26.249231
16.341700	0.1	26.311697
16.343367	0.1	26.374044
16.345033	0.1	26.438655
16.346700	0.1	26.507260
16.348367	0.1	26.579739
16.350033	0.1	26.653947
16.351700	0.1	26.727499
16.353367	0.1	26.799442
16.355033	0.1	26.871146
16.356700	0.1	26.945056
16.358367	0.1	27.022363
16.360033	0.1	27.102710
16.361700	0.1	27.184369
16.363367	0.1	27.263703
16.365033	0.1	27.337672
16.366700	0.1	27.406635
16.368367	0.1	27.474584
16.370033	0.1	27.546109
16.371700	0.1	27.622880
16.373367	0.1	27.703227
16.375033	0.1	27.784588
16.376700	0.1	27.865173
16.378367	0.1	27.944209
16.380033	0.1	28.021337
16.381700	0.1	28.098048
16.383367	0.1	28.177084
16.385033	0.1	28.260173
16.386700	0.1	28.347077
16.388367	0.1	28.436007
16.390033	0.1	28.524579
16.391700	0.1	28.611006
16.393367	0.1	28.695227
16.395033	0.1	28.778912
16.396700	0.1	28.864505
16.398367	0.1	28.953554
16.400033	0.1	29.046120
16.401700	0.1	29.141368
16.403367	0.1	29.238285
16.405033	0.1	29.336037
16.406700	0.1	29.432477
16.408367	0.1	29.525639
16.410033	0.1	29.616477
16.411700	0.1	29.709401
16.413367	0.1	29.807510
16.415033	0.1	29.908659
16.416700	0.1	30.007841
16.418367	0.1	30.101659
16.420033	0.1	30.189933
16.421700	0.1	30.275466
16.423367	0.1	30.362489
16.425033	0.1	30.454578
16.426700	0.1	30.552329
16.428367	0.1	30.653479
16.430033	0.1	30.754687
16.431700	0.1	30.854763
16.433367	0.1	30.954959
16.435033	0.1	31.057598
16.436700	0.1	31.163516
16.438367	0.1	31.271042
16.440033	0.1	31.377258
16.441700	0.1	31.480672
16.443367	0.1	31.581821
16.445033	0.1	31.682434
16.446700	0.1	31.783583
16.448367	0.1	31.885089
16.450033	0.1	31.987013
16.451700	0.1	32.091321
16.453367	0.1	32.199504
16.455033	0.1	32.310309
16.456700	0.1	32.420756
16.458367	0.1	32.528462
16.460033	0.1	32.632830
16.461700	0.1	32.734575
16.463367	0.1	32.834949
16.465033	0.1	32.935502
16.466700	0.1	33.037724
16.468367	0.1	33.142569
16.470033	0.1	33.251168
16.471700	0.1	33.364060
16.473367	0.1	33.479275
16.475033	0.1	33.592763
16.476700	0.1	33.702614
16.478367	0.1	33.809783
16.480033	0.1	33.916297
16.481700	0.1	34.023287
16.483367	0.1	34.131112
16.485033	0.1	34.240307
16.486700	0.1	34.352066
16.488367	0.1	34.467759
16.490033	0.1	34.587803
16.491700	0.1	34.710827
16.493367	0.1	34.834983
16.495033	0.1	34.957471
16.496700	0.1	35.075249
16.498367	0.1	35.186829
16.500033	0.1	35.294475
16.501700	0.1	35.403731
16.503367	0.1	35.519781
16.505033	0.1	35.644116
16.506700	0.1	35.774352
16.508367	0.1	35.906794
16.510033	0.1	36.038759
16.511700	0.1	36.168816
16.513367	0.1	36.296847
16.515033	0.1	36.424043
16.516700	0.1	36.552729
16.518367	0.1	36.684277
16.520033	0.1	36.817851
16.521700	0.1	36.952736
16.523367	0.1	37.089588
16.525033	0.1	37.230017
16.526700	0.1	37.375333
16.528367	0.1	37.524881
16.530033	0.1	37.675860
16.531700	0.1	37.825408
16.533367	0.1	37.972572
16.535033	0.1	38.118186
16.536700	0.1	38.264277
16.538367	0.1	38.412990
16.540033	0.1	38.565698
16.541700	0.1	38.721921
16.543367	0.1	38.880231
16.545033	0.1	39.040866
16.546700	0.1	39.204600
16.548367	0.1	39.370599
16.550033	0.1	39.536717
16.551700	0.1	39.702358
16.553367	0.1	39.868894
16.555033	0.1	40.037754
16.556700	0.1	40.209236
16.558367	0.1	40.383222
16.560033	0.1	40.558758
16.561700	0.1	40.734711
16.563367	0.1	40.911975
16.565033	0.1	41.093113
16.566700	0.1	41.280034
16.568367	0.1	41.472199
16.570033	0.1	41.667523
16.571700	0.1	41.864159
16.573367	0.1	42.060735
16.575033	0.1	42.256417
16.576700	0.1	42.451027
16.578367	0.1	42.645695
16.580033	0.1	42.842629
16.581700	0.1	43.042722
16.583367	0.1	43.245259
16.585033	0.1	43.449345
16.586700	0.1	43.654862
16.588367	0.1	43.862107
16.590033	0.1	44.071975
16.591700	0.1	44.284644
16.593367	0.1	44.499102
16.595033	0.1	44.713559
16.596700	0.1	44.927063
16.598367	0.1	45.141282
16.600033	0.1	45.358899
16.601700	0.1	45.581224
16.603367	0.1	45.808139
16.605033	0.1	46.039763
16.606700	0.1	46.275678
16.608367	0.1	46.514156
16.610033	0.1	46.753052
16.611700	0.1	46.992305
16.613367	0.1	47.234359
16.615033	0.1	47.481778
16.616700	0.1	47.735336
16.618367	0.1	47.992650
16.620033	0.1	48.249605
16.621700	0.1	48.503104
16.623367	0.1	48.754457
16.625033	0.1	49.007717
16.626700	0.1	49.266043
16.628367	0.1	49.529257
16.630033	0.1	49.794558
16.631700	0.1	50.059381
16.633367	0.1	50.322238
16.635033	0.1	50.583008
16.636700	0.1	50.842229
16.638367	0.1	51.100078
16.640033	0.1	51.355782
16.641700	0.1	51.607850
16.643367	0.1	51.855627
16.645033	0.1	52.098873
16.646700	0.1	52.337530
16.648367	0.1	52.572134
16.650033	0.1	52.802745
16.651700	0.1	53.027275
16.653367	0.1	53.242985
16.655033	0.1	53.447786
16.656700	0.1	53.641442
16.658367	0.1	53.825620
16.660033	0.1	54.003182
16.661700	0.1	54.175797
16.663367	0.1	54.341737
16.665033	0.1	54.497484
16.666700	0.1	54.640892
16.668367	0.1	54.772559
16.670033	0.1	54.893676
16.671700	0.1	55.004898
16.673367	0.1	55.107239
16.675033	0.1	55.202070
16.676700	0.1	55.289510
16.678367	0.1	55.368308
16.680033	0.1	55.438224
16.681700	0.1	55.499855
16.683367	0.1	55.553499
16.685033	0.1	55.598799
16.686700	0.1	55.636230
16.688367	0.1	55.666510
16.690033	0.1	55.689875
16.691700	0.1	55.706564
16.693367	0.1	55.718008
16.695033	0.1	55.726174
16.696700	0.1	55.732611
16.698367	0.1	55.737558
16.700033	0.1	55.740181
16.701700	0.1	55.739704
16.703367	0.1	55.735830
16.705033	0.1	55.728856
16.706700	0.1	55.719737
16.708367	0.1	55.710557
16.710033	0.1	55.703345
16.711700	0.1	55.699292
16.713367	0.1	55.699113
16.715033	0.1	55.702451
16.716700	0.1	55.707398
16.718367	0.1	55.712167
16.720033	0.1	55.717174
16.721700	0.1	55.725697
16.723367	0.1	55.741433
16.725033	0.1	55.764440
16.726700	0.1	55.790606
16.728367	0.1	55.816117
16.730033	0.1	55.840853
16.731700	0.1	55.867616
16.733367	0.1	55.899504
16.735033	0.1	55.937830
16.736700	0.1	55.982235
16.738367	0.1	56.031469
16.740033	0.1	56.084755
16.741700	0.1	56.141499
16.743367	0.1	56.201700
16.745033	0.1	56.265596
16.746700	0.1	56.331459
16.748367	0.1	56.396786
16.750033	0.1	56.461218
16.751700	0.1	56.527201
16.753367	0.1	56.598369
16.755033	0.1	56.677345
16.756700	0.1	56.763414
16.758367	0.1	56.852761
16.760033	0.1	56.941811
16.761700	0.1	57.030502
16.763367	0.1	57.121280
16.765033	0.1	57.215098
16.766700	0.1	57.310644
16.768367	0.1	57.406787
16.770033	0.1	57.503525
16.771700	0.1	57.601276
16.773367	0.1	57.701412
16.775033	0.1	57.805005
16.776700	0.1	57.911817
16.778367	0.1	58.020834
16.780033	0.1	58.131460
16.781700	0.1	58.243517
16.783367	0.1	58.357183
16.785033	0.1	58.471445
16.786700	0.1	58.583859
16.788367	0.1	58.692578
16.790033	0.1	58.798436
16.791700	0.1	58.904413
16.793367	0.1	59.013668
16.795033	0.1	59.127275
16.796700	0.1	59.243385
16.798367	0.1	59.359137
16.800033	0.1	59.473757
16.801700	0.1	59.588555
16.803367	0.1	59.705797
16.805033	0.1	59.826437
16.806700	0.1	59.949044
16.808367	0.1	60.071234
16.810033	0.1	60.191516
16.811700	0.1	60.309831
16.813367	0.1	60.427192
16.815033	0.1	60.544137
16.816700	0.1	60.659770
16.818367	0.1	60.773615
16.820033	0.1	60.886506
16.821700	0.1	61.000053
16.823367	0.1	61.115686
16.825033	0.1	61.233882
16.826700	0.1	61.353568
16.828367	0.1	61.473373
16.830033	0.1	61.592344
16.831700	0.1	61.710481
16.833367	0.1	61.828498
16.835033	0.1	61.946753
16.836700	0.1	62.065069
16.838367	0.1	62.183920
16.840033	0.1	62.304500
16.841700	0.1	62.428240
16.843367	0.1	62.555317
16.845033	0.1	62.684778
16.846700	0.1	62.814955
16.848367	0.1	62.944058
16.850033	0.1	63.069407
16.851700	0.1	63.188974
16.853367	0.1	63.302700
16.855033	0.1	63.413207
16.856700	0.1	63.524369
16.858367	0.1	63.638870
16.860033	0.1	63.756947
16.861700	0.1	63.877527
16.863367	0.1	63.999061
16.865033	0.1	64.120296
16.866700	0.1	64.240281
16.868367	0.1	64.359132
16.870033	0.1	64.477507
16.871700	0.1	64.596359
16.873367	0.1	64.715866
16.875033	0.1	64.836089
16.876700	0.1	64.957146
16.878367	0.1	65.078322
16.880033	0.1	65.198545
16.881700	0.1	65.317694
16.883367	0.1	65.436427
16.885033	0.1	65.554682
16.886700	0.1	65.671031
16.888367	0.1	65.783922
16.890033	0.1	65.893058
16.891700	0.1	66.000346
16.893367	0.1	66.109363
16.895033	0.1	66.223208
16.896700	0.1	66.342715
16.898367	0.1	66.465441
16.900033	0.1	66.586856
16.901700	0.1	66.703741
16.903367	0.1	66.815440
16.905033	0.1	66.923324
16.906700	0.1	67.028825
16.908367	0.1	67.132656
16.910033	0.1	67.236129
16.911700	0.1	67.340378
16.913367	0.1	67.444686
16.915033	0.1	67.546968
16.916700	0.1	67.646686
16.918367	0.1	67.745332
16.920033	0.1	67.844753
16.921700	0.1	67.944948
16.923367	0.1	68.044547
16.925033	0.1	68.142418
16.926700	0.1	68.238024
16.928367	0.1	68.330352
16.930033	0.1	68.417911
16.931700	0.1	68.501417
16.933367	0.1	68.584089
16.935033	0.1	68.668727
16.936700	0.1	68.754737
16.938367	0.1	68.839435
16.940033	0.1	68.920855
16.941700	0.1	68.998102
16.943367	0.1	69.071833
16.945033	0.1	69.143299
16.946700	0.1	69.212858
16.948367	0.1	69.279913
16.950033	0.1	69.343869
16.951700	0.1	69.404308
16.953367	0.1	69.461648
16.955033	0.1	69.516544
16.956700	0.1	69.569592
16.958367	0.1	69.621508
16.960033	0.1	69.673483
16.961700	0.1	69.726889
16.963367	0.1	69.782023
16.965033	0.1	69.837038
16.966700	0.1	69.888715
16.968367	0.1	69.934670
16.970033	0.1	69.974903
16.971700	0.1	70.011501
16.973367	0.1	70.046310
16.975033	0.1	70.080046
16.976700	0.1	70.112769
16.978367	0.1	70.144956
16.980033	0.1	70.177678
16.981700	0.1	70.211951
16.983367	0.1	70.247833
16.985033	0.1	70.283238
16.986700	0.1	70.315663
16.988367	0.1	70.344273
16.990033	0.1	70.370738
16.991700	0.1	70.398096
16.993367	0.1	70.427720
16.995033	0.1	70.458834
16.996700	0.1	70.489172
16.998367	0.1	70.517067
17.000033	0.1	70.542042
17.001700	0.1	70.564989
17.003367	0.1	70.586447
17.005033	0.1	70.607011
17.006700	0.1	70.628707
17.008367	0.1	70.654873
17.010033	0.1	70.686881
17.011700	0.1	70.721034
17.013367	0.1	70.751969
17.015033	0.1	70.777361
17.016700	0.1	70.800011
17.018367	0.1	70.824508
17.020033	0.1	70.854489
17.021700	0.1	70.890133
17.023367	0.1	70.928399
17.025033	0.1	70.965294
17.026700	0.1	70.998494
17.028367	0.1	71.028237
17.030033	0.1	71.055834
17.031700	0.1	71.081881
17.033367	0.1	71.105961
17.035033	0.1	71.128492
17.036700	0.1	71.151559
17.038367	0.1	71.177248
17.040033	0.1	71.205620
17.041700	0.1	71.235482
17.043367	0.1	71.266179
17.045033	0.1	71.297650
17.046700	0.1	71.329896
17.048367	0.1	71.362321
17.050033	0.1	71.394150
17.051700	0.1	71.425502
17.053367	0.1	71.456973
17.055033	0.1	71.489458
17.056700	0.1	71.523075
17.058367	0.1	71.557168
17.060033	0.1	71.589832
17.061700	0.1	71.619098
17.063367	0.1	71.645026
17.065033	0.1	71.669642
17.066700	0.1	71.695570
17.068367	0.1	71.724181
17.070033	0.1	71.755473
17.071700	0.1	71.788434
17.073367	0.1	71.822350
17.075033	0.1	71.857159
17.076700	0.1	71.892266
17.078367	0.1	71.926717
17.080033	0.1	71.960036
17.081700	0.1	71.992461
17.083367	0.1	72.024230
17.085033	0.1	72.055940
17.086700	0.1	72.088604
17.088367	0.1	72.122519
17.090033	0.1	72.157149
17.091700	0.1	72.192494
17.093367	0.1	72.228674
17.095033	0.1	72.264914
17.096700	0.1	72.301332
17.098367	0.1	72.339658
17.100033	0.1	72.381620
17.101700	0.1	72.426502
17.103367	0.1	72.471504
17.105033	0.1	72.514181
17.106700	0.1	72.554354
17.108367	0.1	72.594051
17.110033	0.1	72.635774
17.111700	0.1	72.680895
17.113367	0.1	72.728877
17.115033	0.1	72.778348
17.116700	0.1	72.829072
17.118367	0.1	72.881345
17.120033	0.1	72.934095
17.121700	0.1	72.984938
17.123367	0.1	73.031728
17.125033	0.1	73.074643
17.126700	0.1	73.116903
17.128367	0.1	73.162739
17.130033	0.1	73.214297
17.131700	0.1	73.270266
17.133367	0.1	73.328261
17.135033	0.1	73.386912
17.136700	0.1	73.445325
17.138367	0.1	73.502247
17.140033	0.1	73.558037
17.141700	0.1	73.614781
17.143367	0.1	73.673551
17.145033	0.1	73.734407
17.146700	0.1	73.798065
17.148367	0.1	73.865299
17.150033	0.1	73.935692
17.151700	0.1	74.007754
17.153367	0.1	74.079876
17.155033	0.1	74.151520
17.156700	0.1	74.222986
17.158367	0.1	74.294572
17.160033	0.1	74.366395
17.161700	0.1	74.438517
17.163367	0.1	74.512069
17.165033	0.1	74.589376
17.166700	0.1	74.671631
17.168367	0.1	74.757521
17.170033	0.1	74.844722
17.171700	0.1	74.931149
17.173367	0.1	75.016622
17.175033	0.1	75.103585
17.176700	0.1	75.195317
17.178367	0.1	75.292234
17.180033	0.1	75.391953
17.181700	0.1	75.492327
17.183367	0.1	75.594072
17.185033	0.1	75.700764
17.186700	0.1	75.816278
17.188367	0.1	75.941508
17.190033	0.1	76.073651
17.191700	0.1	76.209490
17.193367	0.1	76.347892
17.195033	0.1	76.489155
17.196700	0.1	76.633160
17.198367	0.1	76.779430
17.200033	0.1	76.928501
17.201700	0.1	77.082877
17.203367	0.1	77.246194
17.205033	0.1	77.419941
17.206700	0.1	77.601676
17.208367	0.1	77.788119
17.210033	0.1	77.979033
17.211700	0.1	78.177278
17.213367	0.1	78.384643
17.215033	0.1	78.600531
17.216700	0.1	78.823810
17.218367	0.1	79.054480
17.220033	0.1	79.293077
17.221700	0.1	79.540734
17.223367	0.1	79.798703
17.225033	0.1	80.068712
17.226700	0.1	80.352073
17.228367	0.1	80.648487
17.230033	0.1	80.956047
17.231700	0.1	81.272845
17.233367	0.1	81.597989
17.235033	0.1	81.932013
17.236700	0.1	82.277184
17.238367	0.1	82.636063
17.240033	0.1	83.009546
17.241700	0.1	83.396619
17.243367	0.1	83.795851
17.245033	0.1	84.206884
17.246700	0.1	84.630018
17.248367	0.1	85.065668
17.250033	0.1	85.513895
17.251700	0.1	85.975294
17.253367	0.1	86.451238
17.255033	0.1	86.942976
17.256700	0.1	87.450211
17.258367	0.1	87.971275
17.260033	0.1	88.505571
17.261700	0.1	89.055186
17.263367	0.1	89.621311
17.265033	0.1	90.203291
17.266700	0.1	90.800291
17.268367	0.1	91.413444
17.270033	0.1	92.045491
17.271700	0.1	92.697387
17.273367	0.1	93.366867
17.275033	0.1	94.051009
17.276700	0.1	94.749933
17.278367	0.1	95.467037
17.280033	0.1	96.205300
17.281700	0.1	96.965140
17.283367	0.1	97.745484
17.285033	0.1	98.545915
17.286700	0.1	99.367803
17.288367	0.1	100.213355
17.290033	0.1	101.083940
17.291700	0.1	101.979739
17.293367	0.1	102.899975
17.295033	0.1	103.844470
17.296700	0.1	104.814476
17.298367	0.1	105.810708
17.300033	0.1	106.832928
17.301700	0.1	107.881195
17.303367	0.1	108.956403
17.305033	0.1	110.059924
17.306700	0.1	111.194081
17.308367	0.1	112.361795
17.310033	0.1	113.565392
17.311700	0.1	114.804811
17.313367	0.1	116.077668
17.315033	0.1	117.381461
17.316700	0.1	118.716128
17.318367	0.1	120.084651
17.320033	0.1	121.490009
17.321700	0.1	122.931369
17.323367	0.1	124.404915
17.325033	0.1	125.907667
17.326700	0.1	127.439924
17.328367	0.1	129.002281
17.330033	0.1	130.592950
17.331700	0.1	132.209667
17.333367	0.1	133.852073
17.335033	0.1	135.521003
17.336700	0.1	137.215801
17.338367	0.1	138.933488
17.340033	0.1	140.669295
17.341700	0.1	142.417141
17.343367	0.1	144.171545
17.345033	0.1	145.928570
17.346700	0.1	147.684821
17.348367	0.1	149.436185
17.350033	0.1	151.178429
17.351700	0.1	152.908573
17.353367	0.1	154.625604
17.355033	0.1	156.328091
17.356700	0.1	158.012161
17.358367	0.1	159.671614
17.360033	0.1	161.298106
17.361700	0.1	162.883828
17.363367	0.1	164.425025
17.365033	0.1	165.919969
17.366700	0.1	167.364846
17.368367	0.1	168.753753
17.370033	0.1	170.080970
17.371700	0.1	171.342622
17.373367	0.1	172.536026
17.375033	0.1	173.658858
17.376700	0.1	174.708317
17.378367	0.1	175.681363
17.380033	0.1	176.575910
17.381700	0.1	177.390467
17.383367	0.1	178.122948
17.385033	0.1	178.771685
17.386700	0.1	179.336499
17.388367	0.1	179.816614
17.390033	0.1	180.209767
17.391700	0.1	180.513870
17.393367	0.1	180.728983
17.395033	0.1	180.858146
17.396700	0.1	180.904280
17.398367	0.1	180.866848
17.400033	0.1	180.743049
17.401700	0.1	180.533301
17.403367	0.1	180.242311
17.405033	0.1	179.876279
17.406700	0.1	179.438304
17.408367	0.1	178.927790
17.410033	0.1	178.344022
17.411700	0.1	177.689086
17.413367	0.1	176.966976
17.415033	0.1	176.180433
17.416700	0.1	175.330947
17.418367	0.1	174.420963
17.420033	0.1	173.453461
17.421700	0.1	172.431360
17.423367	0.1	171.357046
17.425033	0.1	170.233737
17.426700	0.1	169.065664
17.428367	0.1	167.857419
17.430033	0.1	166.612397
17.431700	0.1	165.332685
17.433367	0.1	164.021144
17.435033	0.1	162.682066
17.436700	0.1	161.319921
17.438367	0.1	159.935901
17.440033	0.1	158.528337
17.441700	0.1	157.097111
17.443367	0.1	155.646870
17.445033	0.1	154.185304
17.446700	0.1	152.719447
17.448367	0.1	151.252398
17.450033	0.1	149.783501
17.451700	0.1	148.312220
17.453367	0.1	146.840402
17.455033	0.1	145.371207
17.456700	0.1	143.907734
17.458367	0.1	142.453619
17.460033	0.1	141.013035
17.461700	0.1	139.590033
17.463367	0.1	138.185688
17.465033	0.1	136.797198
17.466700	0.1	135.421880
17.468367	0.1	134.061941
17.470033	0.1	132.721730
17.471700	0.1	131.403633
17.473367	0.1	130.109318
17.475033	0.1	128.841646
17.476700	0.1	127.603658
17.478367	0.1	126.396366
17.480033	0.1	125.218339
17.481700	0.1	124.066301
17.483367	0.1	122.938402
17.485033	0.1	121.836312
17.486700	0.1	120.764680
17.488367	0.1	119.726367
17.490033	0.1	118.720419
17.491700	0.1	117.743976
17.493367	0.1	116.795904
17.495033	0.1	115.877278
17.496700	0.1	114.988572
17.498367	0.1	114.129073
17.500033	0.1	113.297648
17.501700	0.1	112.494177
17.503367	0.1	111.719019
17.505033	0.1	110.972292
17.506700	0.1	110.253102
17.508367	0.1	109.560973
17.510033	0.1	108.896858
17.511700	0.1	108.261294
17.513367	0.1	107.652432
17.515033	0.1	107.066280
17.516700	0.1	106.499976
17.518367	0.1	105.953044
17.520033	0.1	105.425781
17.521700	0.1	104.918069
17.523367	0.1	104.429966
17.525033	0.1	103.962904
17.526700	0.1	103.519029
17.528367	0.1	103.098697
17.530033	0.1	102.699405
17.531700	0.1	102.318531
17.533367	0.1	101.954764
17.535033	0.1	101.607388
17.536700	0.1	101.275092
17.538367	0.1	100.957102
17.540033	0.1	100.653476
17.541700	0.1	100.364691
17.543367	0.1	100.091165
17.545033	0.1	99.832541
17.546700	0.1	99.587864
17.548367	0.1	99.355644
17.550033	0.1	99.134690
17.551700	0.1	98.925000
17.553367	0.1	98.726994
17.555033	0.1	98.540908
17.556700	0.1	98.366147
17.558367	0.1	98.201400
17.560033	0.1	98.044878
17.561700	0.1	97.895151
17.563367	0.1	97.752756
17.565033	0.1	97.620553
17.566700	0.1	97.501105
17.568367	0.1	97.394174
17.570033	0.1	97.296721
17.571700	0.1	97.206420
17.573367	0.1	97.123152
17.575033	0.1	97.048646
17.576700	0.1	96.984273
17.578367	0.1	96.929139
17.580033	0.1	96.880680
17.581700	0.1	96.837526
17.583367	0.1	96.800333
17.585033	0.1	96.769935
17.586700	0.1	96.745318
17.588367	0.1	96.725470
17.590033	0.1	96.710628
17.591700	0.1	96.700138
17.593367	0.1	96.692568
17.595033	0.1	96.687323
17.596700	0.1	96.686429
17.598367	0.1	96.692627
17.600033	0.1	96.706396
17.601700	0.1	96.725172
17.603367	0.1	96.745616
17.605033	0.1	96.766597
17.606700	0.1	96.789247
17.608367	0.1	96.814996
17.610033	0.1	96.843725
17.611700	0.1	96.874124
17.613367	0.1	96.906072
17.615033	0.1	96.940404
17.616700	0.1	96.978432
17.618367	0.1	97.020811
17.620033	0.1	97.067064
17.621700	0.1	97.116417
17.623367	0.1	97.168869
17.625033	0.1	97.224241
17.626700	0.1	97.280747
17.628367	0.1	97.335702
17.630033	0.1	97.388273
17.631700	0.1	97.440368
17.633367	0.1	97.494072
17.635033	0.1	97.549921
17.636700	0.1	97.606546
17.638367	0.1	97.662216
17.640033	0.1	97.715622
17.641700	0.1	97.765869
17.643367	0.1	97.812837
17.645033	0.1	97.858077
17.646700	0.1	97.904450
17.648367	0.1	97.954339
17.650033	0.1	98.008042
17.651700	0.1	98.063475
17.653367	0.1	98.117357
17.655033	0.1	98.167843
17.656700	0.1	98.216361
17.658367	0.1	98.264938
17.660033	0.1	98.313218
17.661700	0.1	98.358935
17.663367	0.1	98.401493
17.665033	0.1	98.443037
17.666700	0.1	98.486191
17.668367	0.1	98.531550
17.670033	0.1	98.576790
17.671700	0.1	98.618692
17.673367	0.1	98.656005
17.675033	0.1	98.690158
17.676700	0.1	98.722702
17.678367	0.1	98.753935
17.680033	0.1	98.783857
17.681700	0.1	98.813242
17.683367	0.1	98.843163
17.685033	0.1	98.873919
17.686700	0.1	98.905390
17.688367	0.1	98.937517
17.690033	0.1	98.970121
17.691700	0.1	99.002486
17.693367	0.1	99.033004
17.695033	0.1	99.059945
17.696700	0.1	99.082953
17.698367	0.1	99.103099
17.700033	0.1	99.122471
17.701700	0.1	99.143332
17.703367	0.1	99.167353
17.705033	0.1	99.193639
17.706700	0.1	99.218792
17.708367	0.1	99.238878
17.710033	0.1	99.252826
17.711700	0.1	99.263853
17.713367	0.1	99.277621
17.715033	0.1	99.297708
17.716700	0.1	99.322921
17.718367	0.1	99.349147
17.720033	0.1	99.372393
17.721700	0.1	99.390453
17.723367	0.1	99.403387
17.725033	0.1	99.413639
17.726700	0.1	99.424130
17.728367	0.1	99.437422
17.730033	0.1	99.453515
17.731700	0.1	99.470204
17.733367	0.1	99.485701
17.735033	0.1	99.499589
17.736700	0.1	99.511331
17.738367	0.1	99.520510
17.740033	0.1	99.528140
17.741700	0.1	99.536425
17.743367	0.1	99.546558
17.745033	0.1	99.558479
17.746700	0.1	99.571115
17.748367	0.1	99.582559
17.750033	0.1	99.591023
17.751700	0.1	99.595970
17.753367	0.1	99.597996
17.755033	0.1	99.598533
17.756700	0.1	99.599248
17.758367	0.1	99.601752
17.760033	0.1	99.606937
17.761700	0.1	99.614567
17.763367	0.1	99.622732
17.765033	0.1	99.629289
17.766700	0.1	99.633759
17.768367	0.1	99.637037
17.770033	0.1	99.638945
17.771700	0.1	99.638289
17.773367	0.1	99.635249
17.775033	0.1	99.632567
17.776700	0.1	99.633402
17.778367	0.1	99.637932
17.780033	0.1	99.644130
17.781700	0.1	99.650031
17.783367	0.1	99.655634
17.785033	0.1	99.662191
17.786700	0.1	99.671072
17.788367	0.1	99.682516
17.790033	0.1	99.695390
17.791700	0.1	99.708027
17.793367	0.1	99.719948
17.795033	0.1	99.730319
17.796700	0.1	99.737591
17.798367	0.1	99.741584
17.800033	0.1	99.744683
17.801700	0.1	99.749750
17.803367	0.1	99.757379
17.805033	0.1	99.766618
17.806700	0.1	99.775797
17.808367	0.1	99.784142
17.810033	0.1	99.793142
17.811700	0.1	99.805123
17.813367	0.1	99.819547
17.815033	0.1	99.833554
17.816700	0.1	99.845773
17.818367	0.1	99.857932
17.820033	0.1	99.872833
17.821700	0.1	99.890834
17.823367	0.1	99.910027
17.825033	0.1	99.928504
17.826700	0.1	99.947101
17.828367	0.1	99.967963
17.830033	0.1	99.992281
17.831700	0.1	100.019163
17.833367	0.1	100.046581
17.835033	0.1	100.074178
17.836700	0.1	100.103980
17.838367	0.1	100.138253
17.840033	0.1	100.176340
17.841700	0.1	100.215679
17.843367	0.1	100.253826
17.845033	0.1	100.290662
17.846700	0.1	100.327200
17.848367	0.1	100.363678
17.850033	0.1	100.399858
17.851700	0.1	100.436157
17.853367	0.1	100.473827
17.855033	0.1	100.514001
17.856700	0.1	100.556260
17.858367	0.1	100.599951
17.860033	0.1	100.646204
17.861700	0.1	100.697166
17.863367	0.1	100.752479
17.865033	0.1	100.808567
17.866700	0.1	100.861198
17.868367	0.1	100.907809
17.870033	0.1	100.949591
17.871700	0.1	100.990421
17.873367	0.1	101.034230
17.875033	0.1	101.081854
17.876700	0.1	101.130968
17.878367	0.1	101.179785
17.880033	0.1	101.229733
17.881700	0.1	101.282126
17.883367	0.1	101.335293
17.885033	0.1	101.385957
17.886700	0.1	101.432210
17.888367	0.1	101.474172
17.890033	0.1	101.513928
17.891700	0.1	101.554042
17.893367	0.1	101.595706
17.895033	0.1	101.637548
17.896700	0.1	101.677245
17.898367	0.1	101.714498
17.900033	0.1	101.751453
17.901700	0.1	101.790375
17.903367	0.1	101.831859
17.905033	0.1	101.874179
17.906700	0.1	101.913875
17.908367	0.1	101.948506
17.910033	0.1	101.978904
17.911700	0.1	102.006561
17.913367	0.1	102.030999
17.915033	0.1	102.051264
17.916700	0.1	102.069086
17.918367	0.1	102.087563
17.920033	0.1	102.106935
17.921700	0.1	102.124697
17.923367	0.1	102.138525
17.925033	0.1	102.148539
17.926700	0.1	102.155811
17.928367	0.1	102.161592
17.930033	0.1	102.166540
17.931700	0.1	102.170831
17.933367	0.1	102.174407
17.935033	0.1	102.177209
17.936700	0.1	102.179176
17.938367	0.1	102.180308
17.940033	0.1	102.180249
17.941700	0.1	102.178043
17.943367	0.1	102.172202
17.945033	0.1	102.161235
17.946700	0.1	102.145678
17.948367	0.1	102.128512
17.950033	0.1	102.112597
17.951700	0.1	102.098233
17.953367	0.1	102.083033
17.955033	0.1	102.065510
17.956700	0.1	102.047032
17.958367	0.1	102.029687
17.960033	0.1	102.012700
17.961700	0.1	101.992256
17.963367	0.1	101.965016
17.965033	0.1	101.931399
17.966700	0.1	101.894564
17.968367	0.1	101.856595
17.970033	0.1	101.817793
17.971700	0.1	101.778990
17.973367	0.1	101.742572
17.975033	0.1	101.709908
17.976700	0.1	101.679748
17.978367	0.1	101.649410
17.980033	0.1	101.616746
17.981700	0.1	101.580745
17.983367	0.1	101.541048
17.985033	0.1	101.497060
17.986700	0.1	101.449138
17.988367	0.1	101.399130
17.990033	0.1	101.349837
17.991700	0.1	101.302868
17.993367	0.1	101.257807
17.995033	0.1	101.213521
17.996700	0.1	101.169115
17.998367	0.1	101.124352
18.000033	0.1	101.079053
18.001700	0.1	101.033276
18.003367	0.1	100.986248
18.005033	0.1	100.937611
18.006700	0.1	100.888199
18.008367	0.1	100.839919
18.010033	0.1	100.794143
18.011700	0.1	100.751346
18.013367	0.1	100.710934
18.015033	0.1	100.670821
18.016700	0.1	100.627965
18.018367	0.1	100.579864
18.020033	0.1	100.525743
18.021700	0.1	100.467986
18.023367	0.1	100.411183
18.025033	0.1	100.359386
18.026700	0.1	100.313610
18.028367	0.1	100.272006
18.030033	0.1	100.232786
18.031700	0.1	100.196546
18.033367	0.1	100.164539
18.035033	0.1	100.136226
18.036700	0.1	100.108927
18.038367	0.1	100.080913
18.040033	0.1	100.052422
18.041700	0.1	100.024766
18.043367	0.1	99.998838
18.045033	0.1	99.974698
18.046700	0.1	99.951035
18.048367	0.1	99.926656
18.050033	0.1	99.901682
18.051700	0.1	99.877006
18.053367	0.1	99.853224
18.055033	0.1	99.829918
18.056700	0.1	99.806315
18.058367	0.1	99.782473
18.060033	0.1	99.760538
18.061700	0.1	99.742836
18.063367	0.1	99.729186
18.065033	0.1	99.716550
18.066700	0.1	99.701887
18.068367	0.1	99.684066
18.070033	0.1	99.663740
18.071700	0.1	99.641746
18.073367	0.1	99.619096
18.075033	0.1	99.596149
18.076700	0.1	99.572724
18.078367	0.1	99.547809
18.080033	0.1	99.520093
18.081700	0.1	99.489278
18.083367	0.1	99.456793
18.085033	0.1	99.424666
18.086700	0.1	99.393493
18.088367	0.1	99.361962
18.090033	0.1	99.328166
18.091700	0.1	99.291807
18.093367	0.1	99.253005
18.095033	0.1	99.211818
18.096700	0.1	99.168903
18.098367	0.1	99.125451
18.100033	0.1	99.081105
18.101700	0.1	99.034852
18.103367	0.1	98.986393
18.105033	0.1	98.936802
18.106700	0.1	98.887271
18.108367	0.1	98.837680
18.110033	0.1	98.785764
18.111700	0.1	98.729020
18.113367	0.1	98.667031
18.115033	0.1	98.602062
18.116700	0.1	98.537332
18.118367	0.1	98.474449
18.120033	0.1	98.412341
18.121700	0.1	98.347968
18.123367	0.1	98.278946
18.125033	0.1	98.205572
18.126700	0.1	98.130530
18.128367	0.1	98.056501
18.130033	0.1	97.984081
18.131700	0.1	97.911304
18.133367	0.1	97.835785
18.135033	0.1	97.756630
18.136700	0.1	97.675270
18.138367	0.1	97.594029
18.140033	0.1	97.514039
18.141700	0.1	97.434348
18.143367	0.1	97.352987
18.145033	0.1	97.268647
18.146700	0.1	97.181803
18.148367	0.1	97.094661
18.150033	0.1	97.008830
18.151700	0.1	96.924072
18.153367	0.1	96.838420
18.155033	0.1	96.750384
18.156700	0.1	96.660381
18.158367	0.1	96.569544
18.160033	0.1	96.479124
18.161700	0.1	96.389597
18.163367	0.1	96.300429
18.165033	0.1	96.211022
18.166700	0.1	96.121019
18.168367	0.1	96.029705
18.170033	0.1	95.937019
18.171700	0.1	95.843500
18.173367	0.1	95.749622
18.175033	0.1	95.655507
18.176700	0.1	95.561748
18.178367	0.1	95.468884
18.180033	0.1	95.377093
18.181700	0.1	95.286494
18.183367	0.1	95.197624
18.185033	0.1	95.109886
18.186700	0.1	95.020538
18.188367	0.1	94.927197
18.190033	0.1	94.830757
18.191700	0.1	94.733780
18.193367	0.1	94.637936
18.195033	0.1	94.543045
18.196700	0.1	94.448453
18.198367	0.1	94.353085
18.200033	0.1	94.256347
18.201700	0.1	94.159788
18.203367	0.1	94.065910
18.205033	0.1	93.975728
18.206700	0.1	93.887275
18.208367	0.1	93.797272
18.210033	0.1	93.703752
18.211700	0.1	93.608147
18.213367	0.1	93.514329
18.215033	0.1	93.425816
18.216700	0.1	93.343085
18.218367	0.1	93.264108
18.220033	0.1	93.185609
18.221700	0.1	93.104308
18.223367	0.1	93.018835
18.225033	0.1	92.930620
18.226700	0.1	92.841452
18.228367	0.1	92.752403
18.230033	0.1	92.663472
18.231700	0.1	92.574900
18.233367	0.1	92.487758
18.235033	0.1	92.403596
18.236700	0.1	92.322415
18.238367	0.1	92.241054
18.240033	0.1	92.156535
18.241700	0.1	92.070049
18.243367	0.1	91.985589
18.245033	0.1	91.905659
18.246700	0.1	91.829425
18.248367	0.1	91.753429
18.250033	0.1	91.674512
18.251700	0.1	91.592496
18.253367	0.1	91.510421
18.255033	0.1	91.431623
18.256700	0.1	91.357713
18.258367	0.1	91.286843
18.260033	0.1	91.216152
18.261700	0.1	91.144806
18.263367	0.1	91.075128
18.265033	0.1	91.009920
18.266700	0.1	90.949362
18.268367	0.1	90.889638
18.270033	0.1	90.827292
18.271700	0.1	90.762203
18.273367	0.1	90.696102
18.275033	0.1	90.629821
18.276700	0.1	90.561753
18.278367	0.1	90.490049
18.280033	0.1	90.415483
18.281700	0.1	90.341097
18.283367	0.1	90.270644
18.285033	0.1	90.206867
18.286700	0.1	90.149408
18.288367	0.1	90.094691
18.290033	0.1	90.038543
18.291700	0.1	89.978998
18.293367	0.1	89.917844
18.295033	0.1	89.858001
18.296700	0.1	89.800244
18.298367	0.1	89.744037
18.300033	0.1	89.689320
18.301700	0.1	89.636033
18.303367	0.1	89.583998
18.305033	0.1	89.533394
18.306700	0.1	89.484399
18.308367	0.1	89.435940
18.310033	0.1	89.386230
18.311700	0.1	89.335685
18.313367	0.1	89.286690
18.315033	0.1	89.241570
18.316700	0.1	89.200383
18.318367	0.1	89.160209
18.320033	0.1	89.118128
18.321700	0.1	89.074379
18.323367	0.1	89.030450
18.325033	0.1	88.986998
18.326700	0.1	88.944321
18.328367	0.1	88.902419
18.330033	0.1	88.860815
18.331700	0.1	88.819628
18.333367	0.1	88.779693
18.335033	0.1	88.741487
18.336700	0.1	88.704413
18.338367	0.1	88.666862
18.340033	0.1	88.627642
18.341700	0.1	88.586813
18.343367	0.1	88.544970
18.345033	0.1	88.502532
18.346700	0.1	88.459855
18.348367	0.1	88.417893
18.350033	0.1	88.377958
18.351700	0.1	88.341182
18.353367	0.1	88.306849
18.355033	0.1	88.272040
18.356700	0.1	88.235086
18.358367	0.1	88.196760
18.360033	0.1	88.157897
18.361700	0.1	88.118618
18.363367	0.1	88.078683
18.365033	0.1	88.038152
18.366700	0.1	87.997323
18.368367	0.1	87.956076
18.370033	0.1	87.914651
18.371700	0.1	87.873583
18.373367	0.1	87.833410
18.375033	0.1	87.794011
18.376700	0.1	87.754493
18.378367	0.1	87.712472
18.380033	0.1	87.665444
18.381700	0.1	87.613051
18.383367	0.1	87.557559
18.385033	0.1	87.502306
18.386700	0.1	87.449139
18.388367	0.1	87.397283
18.390033	0.1	87.345248
18.391700	0.1	87.291842
18.393367	0.1	87.235456
18.395033	0.1	87.175255
18.396700	0.1	87.112611
18.398367	0.1	87.050026
18.400033	0.1	86.988454
18.401700	0.1	86.926942
18.403367	0.1	86.863702
18.405033	0.1	86.797600
18.406700	0.1	86.728995
18.408367	0.1	86.659437
18.410033	0.1	86.590295
18.411700	0.1	86.522763
18.413367	0.1	86.456781
18.415033	0.1	86.390560
18.416700	0.1	86.321478
18.418367	0.1	86.248820
18.420033	0.1	86.172407
18.421700	0.1	86.092060
18.423367	0.1	86.009329
18.425033	0.1	85.927134
18.426700	0.1	85.846787
18.428367	0.1	85.766857
18.430033	0.1	85.684960
18.431700	0.1	85.599368
18.433367	0.1	85.509484
18.435033	0.1	85.416203
18.436700	0.1	85.321431
18.438367	0.1	85.226183
18.440033	0.1	85.129147
18.441700	0.1	85.028236
18.443367	0.1	84.924524
18.445033	0.1	84.821825
18.446700	0.1	84.724133
18.448367	0.1	84.631686
18.450033	0.1	84.541803
18.451700	0.1	84.451382
18.453367	0.1	84.357922
18.455033	0.1	84.259873
18.456700	0.1	84.156697
18.458367	0.1	84.048932
18.460033	0.1	83.936994
18.461700	0.1	83.821600
18.463367	0.1	83.704417
18.465033	0.1	83.588069
18.466700	0.1	83.474343
18.468367	0.1	83.364074
18.470033	0.1	83.257382
18.471700	0.1	83.153074
18.473367	0.1	83.048110
18.475033	0.1	82.938378
18.476700	0.1	82.822983
18.478367	0.1	82.704430
18.480033	0.1	82.584267
18.481700	0.1	82.461481
18.483367	0.1	82.334702
18.485033	0.1	82.204108
18.486700	0.1	82.071250
18.488367	0.1	81.938927
18.490033	0.1	81.810241
18.491700	0.1	81.686442
18.493367	0.1	81.566517
18.495033	0.1	81.449037
18.496700	0.1	81.332152
18.498367	0.1	81.213062
18.500033	0.1	81.089025
18.501700	0.1	80.958788
18.503367	0.1	80.823486
18.505033	0.1	80.686395
18.506700	0.1	80.551152
18.508367	0.1	80.420618
18.510033	0.1	80.296044
18.511700	0.1	80.176537
18.513367	0.1	80.059295
18.515033	0.1	79.940920
18.516700	0.1	79.818611
18.518367	0.1	79.692309
18.520033	0.1	79.563682
18.521700	0.1	79.434340
18.523367	0.1	79.305415
18.525033	0.1	79.177980
18.526700	0.1	79.052274
18.528367	0.1	78.928714
18.530033	0.1	78.807537
18.531700	0.1	78.688209
18.533367	0.1	78.568582
18.535033	0.1	78.446035
18.536700	0.1	78.320210
18.538367	0.1	78.193371
18.540033	0.1	78.067725
18.541700	0.1	77.942912
18.543367	0.1	77.817147
18.545033	0.1	77.688997
18.546700	0.1	77.559297
18.548367	0.1	77.429836
18.550033	0.1	77.302818
18.551700	0.1	77.180331
18.553367	0.1	77.063446
18.555033	0.1	76.950257
18.556700	0.1	76.836889
18.558367	0.1	76.720004
18.560033	0.1	76.598470
18.561700	0.1	76.473956
18.563367	0.1	76.349442
18.565033	0.1	76.226775
18.566700	0.1	76.106076
18.568367	0.1	75.987820
18.570033	0.1	75.872724
18.571700	0.1	75.760667
18.573367	0.1	75.650279
18.575033	0.1	75.539474
18.576700	0.1	75.426404
18.578367	0.1	75.310652
18.580033	0.1	75.193529
18.581700	0.1	75.077181
18.583367	0.1	74.963216
18.585033	0.1	74.851458
18.586700	0.1	74.740891
18.588367	0.1	74.631397
18.590033	0.1	74.522559
18.591700	0.1	74.413006
18.593367	0.1	74.300890
18.595033	0.1	74.185912
18.596700	0.1	74.069564
18.598367	0.1	73.953037
18.600033	0.1	73.836152
18.601700	0.1	73.717897
18.603367	0.1	73.599104
18.605033	0.1	73.481624
18.606700	0.1	73.366289
18.608367	0.1	73.252980
18.610033	0.1	73.142175
18.611700	0.1	73.034410
18.613367	0.1	72.928493
18.615033	0.1	72.821621
18.616700	0.1	72.711710
18.618367	0.1	72.599296
18.620033	0.1	72.486405
18.621700	0.1	72.374885
18.623367	0.1	72.264616
18.625033	0.1	72.153871
18.626700	0.1	72.041456
18.628367	0.1	71.928982
18.630033	0.1	71.819906
18.631700	0.1	71.715300
18.633367	0.1	71.612660
18.635033	0.1	71.508769
18.636700	0.1	71.403150
18.638367	0.1	71.297650
18.640033	0.1	71.194415
18.641700	0.1	71.094338
18.643367	0.1	70.996646
18.645033	0.1	70.900325
18.646700	0.1	70.804541
18.648367	0.1	70.708577
18.650033	0.1	70.611839
18.651700	0.1	70.514981
18.653367	0.1	70.419733
18.655033	0.1	70.327405
18.656700	0.1	70.237939
18.658367	0.1	70.151631
18.660033	0.1	70.068781
18.661700	0.1	69.988374
18.663367	0.1	69.908921
18.665033	0.1	69.830481
18.666700	0.1	69.754843
18.668367	0.1	69.683437
18.670033	0.1	69.615309
18.671700	0.1	69.548253
18.673367	0.1	69.480721
18.675033	0.1	69.413070
18.676700	0.1	69.347147
18.678367	0.1	69.284801
18.680033	0.1	69.226031
18.681700	0.1	69.168333
18.683367	0.1	69.109682
18.685033	0.1	69.051329
18.686700	0.1	68.997208
18.688367	0.1	68.950717
18.690033	0.1	68.912629
18.691700	0.1	68.881933
18.693367	0.1	68.856839
18.695033	0.1	68.835084
18.696700	0.1	68.814997
18.698367	0.1	68.796162
18.700033	0.1	68.779115
18.701700	0.1	68.765168
18.703367	0.1	68.755631
18.705033	0.1	68.751220
18.706700	0.1	68.750862
18.708367	0.1	68.753545
18.710033	0.1	68.760042
18.711700	0.1	68.772201
18.713367	0.1	68.792168
18.715033	0.1	68.820540
18.716700	0.1	68.855409
18.718367	0.1	68.893616
18.720033	0.1	68.934862
18.721700	0.1	68.981056
18.723367	0.1	69.032971
18.725033	0.1	69.089178
18.726700	0.1	69.149021
18.728367	0.1	69.214289
18.730033	0.1	69.287960
18.731700	0.1	69.370572
18.733367	0.1	69.460694
18.735033	0.1	69.556419
18.736700	0.1	69.655721
18.738367	0.1	69.756989
18.740033	0.1	69.860939
18.741700	0.1	69.970850
18.743367	0.1	70.090775
18.745033	0.1	70.223276
18.746700	0.1	70.368473
18.748367	0.1	70.524935
18.750033	0.1	70.690278
18.751700	0.1	70.862834
18.753367	0.1	71.042482
18.755033	0.1	71.230595
18.756700	0.1	71.427946
18.758367	0.1	71.633284
18.760033	0.1	71.844522
18.761700	0.1	72.061781
18.763367	0.1	72.288279
18.765033	0.1	72.528486
18.766700	0.1	72.784845
18.768367	0.1	73.057477
18.770033	0.1	73.345725
18.771700	0.1	73.648815
18.773367	0.1	73.965494
18.775033	0.1	74.294870
18.776700	0.1	74.636523
18.778367	0.1	74.991231
18.780033	0.1	75.360303
18.781700	0.1	75.745229
18.783367	0.1	76.146846
18.785033	0.1	76.566343
18.786700	0.1	77.005331
18.788367	0.1	77.465360
18.790033	0.1	77.947085
18.791700	0.1	78.450446
18.793367	0.1	78.974311
18.795033	0.1	79.516475
18.796700	0.1	80.075030
18.798367	0.1	80.650275
18.800033	0.1	81.242626
18.801700	0.1	81.850951
18.803367	0.1	82.473402
18.805033	0.1	83.110516
18.806700	0.1	83.763902
18.808367	0.1	84.433501
18.810033	0.1	85.117405
18.811700	0.1	85.812872
18.813367	0.1	86.517280
18.815033	0.1	87.228065
18.816700	0.1	87.942129
18.818367	0.1	88.655119
18.820033	0.1	89.363342
18.821700	0.1	90.064293
18.823367	0.1	90.756004
18.825033	0.1	91.435796
18.826700	0.1	92.100387
18.828367	0.1	92.746681
18.830033	0.1	93.372947
18.831700	0.1	93.976801
18.833367	0.1	94.554549
18.835033	0.1	95.102972
18.836700	0.1	95.619386
18.838367	0.1	96.099621
18.840033	0.1	96.537953
18.841700	0.1	96.930808
18.843367	0.1	97.278124
18.845033	0.1	97.580975
18.846700	0.1	97.838825
18.848367	0.1	98.048633
18.850033	0.1	98.206943
18.851700	0.1	98.310894
18.853367	0.1	98.359889
18.855033	0.1	98.354465
18.856700	0.1	98.293966
18.858367	0.1	98.176128
18.860033	0.1	98.000532
18.861700	0.1	97.769981
18.863367	0.1	97.487157
18.865033	0.1	97.152179
18.866700	0.1	96.764689
18.868367	0.1	96.326595
18.870033	0.1	95.841652
18.871700	0.1	95.313495
18.873367	0.1	94.743913
18.875033	0.1	94.132846
18.876700	0.1	93.480533
18.878367	0.1	92.789119
18.880033	0.1	92.061823
18.881700	0.1	91.301685
18.883367	0.1	90.511387
18.885033	0.1	89.694148
18.886700	0.1	88.853603
18.888367	0.1	87.993448
18.890033	0.1	87.117260
18.891700	0.1	86.227720
18.893367	0.1	85.325604
18.895033	0.1	84.410374
18.896700	0.1	83.482509
18.898367	0.1	82.545226
18.900033	0.1	81.604247
18.901700	0.1	80.664699
18.903367	0.1	79.728310
18.905033	0.1	78.793709
18.906700	0.1	77.860360
18.908367	0.1	76.930885
18.910033	0.1	76.009397
18.911700	0.1	75.099175
18.913367	0.1	74.202125
18.915033	0.1	73.319022
18.916700	0.1	72.449748
18.918367	0.1	71.593647
18.920033	0.1	70.751254
18.921700	0.1	69.925134
18.923367	0.1	69.119100
18.925033	0.1	68.335597
18.926700	0.1	67.574207
18.928367	0.1	66.833560
18.930033	0.1	66.113416
18.931700	0.1	65.415088
18.933367	0.1	64.738874
18.935033	0.1	64.082984
18.936700	0.1	63.445572
18.938367	0.1	62.826876
18.940033	0.1	62.228445
18.941700	0.1	61.650816
18.943367	0.1	61.093215
18.945033	0.1	60.554746
18.946700	0.1	60.035530
18.948367	0.1	59.536222
18.950033	0.1	59.055630
18.951700	0.1	58.591846
18.953367	0.1	58.144513
18.955033	0.1	57.713929
18.956700	0.1	57.299617
18.958367	0.1	56.899909
18.960033	0.1	56.514505
18.961700	0.1	56.144777
18.963367	0.1	55.791620
18.965033	0.1	55.454019
18.966700	0.1	55.129949
18.968367	0.1	54.817918
18.970033	0.1	54.517213
18.971700	0.1	54.226879
18.973367	0.1	53.946319
18.975033	0.1	53.675297
18.976700	0.1	53.414527
18.978367	0.1	53.163949
18.980033	0.1	52.921775
18.981700	0.1	52.685979
18.983367	0.1	52.456024
18.985033	0.1	52.233043
18.986700	0.1	52.018824
18.988367	0.1	51.813904
18.990033	0.1	51.616255
18.991700	0.1	51.422480
18.993367	0.1	51.231745
18.995033	0.1	51.046196
18.996700	0.1	50.867441
18.998367	0.1	50.694349
19.000033	0.1	50.524238
19.001700	0.1	50.355795
19.003367	0.1	50.189319
19.005033	0.1	50.026181
19.006700	0.1	49.867514
19.008367	0.1	49.712720
19.010033	0.1	49.560073
19.011700	0.1	49.409035
19.013367	0.1	49.260917
19.015033	0.1	49.117151
19.016700	0.1	48.977497
19.018367	0.1	48.841181
19.020033	0.1	48.708323
19.021700	0.1	48.580173
19.023367	0.1	48.456851
19.025033	0.1	48.336270
19.026700	0.1	48.216048
19.028367	0.1	48.094275
19.030033	0.1	47.969821
19.031700	0.1	47.843221
19.033367	0.1	47.716322
19.035033	0.1	47.590855
19.036700	0.1	47.469440
19.038367	0.1	47.354284
19.040033	0.1	47.245684
19.041700	0.1	47.141436
19.043367	0.1	47.038737
19.045033	0.1	46.935740
19.046700	0.1	46.831432
19.048367	0.1	46.725455
19.050033	0.1	46.617928
19.051700	0.1	46.509328
19.053367	0.1	46.400729
19.055033	0.1	46.294155
19.056700	0.1	46.191576
19.058367	0.1	46.092990
19.060033	0.1	45.995536
19.061700	0.1	45.896175
19.063367	0.1	45.794847
19.065033	0.1	45.693162
19.066700	0.1	45.591238
19.068367	0.1	45.488003
19.070033	0.1	45.383456
19.071700	0.1	45.279327
19.073367	0.1	45.178178
19.075033	0.1	45.081201
19.076700	0.1	44.987502
19.078367	0.1	44.895413
19.080033	0.1	44.804397
19.081700	0.1	44.715050
19.083367	0.1	44.626835
19.085033	0.1	44.537607
19.086700	0.1	44.445756
19.088367	0.1	44.351938
19.090033	0.1	44.258180
19.091700	0.1	44.166329
19.093367	0.1	44.077041
19.095033	0.1	43.990257
19.096700	0.1	43.905320
19.098367	0.1	43.821039
19.100033	0.1	43.736043
19.101700	0.1	43.650093
19.103367	0.1	43.563965
19.105033	0.1	43.478968
19.106700	0.1	43.396535
19.108367	0.1	43.317738
19.110033	0.1	43.241682
19.111700	0.1	43.166044
19.113367	0.1	43.088975
19.115033	0.1	43.009999
19.116700	0.1	42.930486
19.118367	0.1	42.853358
19.120033	0.1	42.780402
19.121700	0.1	42.710009
19.123367	0.1	42.638543
19.125033	0.1	42.563262
19.126700	0.1	42.484882
19.128367	0.1	42.408052
19.130033	0.1	42.337003
19.131700	0.1	42.271497
19.133367	0.1	42.207720
19.135033	0.1	42.142930
19.136700	0.1	42.078378
19.138367	0.1	42.016568
19.140033	0.1	41.958037
19.141700	0.1	41.900995
19.143367	0.1	41.842344
19.145033	0.1	41.780295
19.146700	0.1	41.715744
19.148367	0.1	41.651728
19.150033	0.1	41.590514
19.151700	0.1	41.532459
19.153367	0.1	41.475656
19.155033	0.1	41.417184
19.156700	0.1	41.355910
19.158367	0.1	41.294160
19.160033	0.1	41.234853
19.161700	0.1	41.179063
19.163367	0.1	41.126134
19.165033	0.1	41.075411
19.166700	0.1	41.025701
19.168367	0.1	40.975454
19.170033	0.1	40.923359
19.171700	0.1	40.868583
19.173367	0.1	40.810587
19.175033	0.1	40.749135
19.176700	0.1	40.685537
19.178367	0.1	40.622356
19.180033	0.1	40.561082
19.181700	0.1	40.500524
19.183367	0.1	40.438833
19.185033	0.1	40.375831
19.186700	0.1	40.312650
19.188367	0.1	40.250065
19.190033	0.1	40.188375
19.191700	0.1	40.126565
19.193367	0.1	40.062251
19.195033	0.1	39.993646
19.196700	0.1	39.921882
19.198367	0.1	39.849403
19.200033	0.1	39.777520
19.201700	0.1	39.704802
19.203367	0.1	39.628389
19.205033	0.1	39.546671
19.206700	0.1	39.460423
19.208367	0.1	39.371374
19.210033	0.1	39.281490
19.211700	0.1	39.191666
19.213367	0.1	39.102259
19.215033	0.1	39.013150
19.216700	0.1	38.923743
19.218367	0.1	38.832846
19.220033	0.1	38.739862
19.221700	0.1	38.646402
19.223367	0.1	38.554492
19.225033	0.1	38.464429
19.226700	0.1	38.374903
19.228367	0.1	38.284840
19.230033	0.1	38.193169
19.231700	0.1	38.098636
19.233367	0.1	38.000467
19.235033	0.1	37.898781
19.236700	0.1	37.794413
19.238367	0.1	37.689032
19.240033	0.1	37.585082
19.241700	0.1	37.484231
19.243367	0.1	37.387254
19.245033	0.1	37.293556
19.246700	0.1	37.200215
19.248367	0.1	37.103894
19.250033	0.1	37.003758
19.251700	0.1	36.901595
19.253367	0.1	36.799791
19.255033	0.1	36.699416
19.256700	0.1	36.599757
19.258367	0.1	36.499085
19.260033	0.1	36.397221
19.261700	0.1	36.296906
19.263367	0.1	36.201300
19.265033	0.1	36.110642
19.266700	0.1	36.022069
19.268367	0.1	35.932603
19.270033	0.1	35.841050
19.271700	0.1	35.748305
19.273367	0.1	35.654845
19.275033	0.1	35.560372
19.276700	0.1	35.465004
19.278367	0.1	35.370829
19.280033	0.1	35.280707
19.281700	0.1	35.194757
19.283367	0.1	35.110714
19.285033	0.1	35.027029
19.286700	0.1	34.944179
19.288367	0.1	34.862878
19.290033	0.1	34.782233
19.291700	0.1	34.700098
19.293367	0.1	34.615817
19.295033	0.1	34.530701
19.296700	0.1	34.446182
19.298367	0.1	34.363093
19.300033	0.1	34.282269
19.301700	0.1	34.204783
19.303367	0.1	34.130695
19.305033	0.1	34.058573
19.306700	0.1	33.986570
19.308367	0.1	33.914449
19.310033	0.1	33.842923
19.311700	0.1	33.771815
19.313367	0.1	33.699574
19.315033	0.1	33.624472
19.316700	0.1	33.545973
19.318367	0.1	33.465983
19.320033	0.1	33.387961
19.321700	0.1	33.314707
19.323367	0.1	33.246460
19.325033	0.1	33.181431
19.326700	0.1	33.118310
19.328367	0.1	33.056738
19.330033	0.1	32.996239
19.331700	0.1	32.935323
19.333367	0.1	32.873334
19.335033	0.1	32.810690
19.336700	0.1	32.748224
19.338367	0.1	32.686653
19.340033	0.1	32.626512
19.341700	0.1	32.567265
19.343367	0.1	32.507600
19.345033	0.1	32.446982
19.346700	0.1	32.385709
19.348367	0.1	32.323958
19.350033	0.1	32.261374
19.351700	0.1	32.198491
19.353367	0.1	32.136621
19.355033	0.1	32.076241
19.356700	0.1	32.016577
19.358367	0.1	31.956377
19.360033	0.1	31.895222
19.361700	0.1	31.833710
19.363367	0.1	31.772556
19.365033	0.1	31.711878
19.366700	0.1	31.652393
19.368367	0.1	31.595351
19.370033	0.1	31.541588
19.371700	0.1	31.489791
19.373367	0.1	31.437637
19.375033	0.1	31.383397
19.376700	0.1	31.326892
19.378367	0.1	31.269552
19.380033	0.1	31.212451
19.381700	0.1	31.154754
19.383367	0.1	31.094791
19.385033	0.1	31.032803
19.386700	0.1	30.970873
19.388367	0.1	30.911090
19.390033	0.1	30.853869
19.391700	0.1	30.798556
19.393367	0.1	30.744972
19.395033	0.1	30.693652
19.396700	0.1	30.644061
19.398367	0.1	30.593397
19.400033	0.1	30.539395
19.401700	0.1	30.482711
19.403367	0.1	30.426027
19.405033	0.1	30.371370
19.406700	0.1	30.318322
19.408367	0.1	30.265214
19.410033	0.1	30.211272
19.411700	0.1	30.157031
19.413367	0.1	30.102493
19.415033	0.1	30.046405
19.416700	0.1	29.987516
19.418367	0.1	29.927196
19.420033	0.1	29.869022
19.421700	0.1	29.815974
19.423367	0.1	29.768171
19.425033	0.1	29.723229
19.426700	0.1	29.679419
19.428367	0.1	29.636146
19.430033	0.1	29.592277
19.431700	0.1	29.545428
19.433367	0.1	29.493512
19.435033	0.1	29.437365
19.436700	0.1	29.380204
19.438367	0.1	29.324354
19.440033	0.1	29.269876
19.441700	0.1	29.216232
19.443367	0.1	29.163660
19.445033	0.1	29.112698
19.446700	0.1	29.063227
19.448367	0.1	29.014768
19.450033	0.1	28.967203
19.451700	0.1	28.920950
19.453367	0.1	28.876724
19.455033	0.1	28.834047
19.456700	0.1	28.791668
19.458367	0.1	28.749289
19.460033	0.1	28.706612
19.461700	0.1	28.662266
19.463367	0.1	28.615059
19.465033	0.1	28.565587
19.466700	0.1	28.514983
19.468367	0.1	28.464259
19.470033	0.1	28.414192
19.471700	0.1	28.365077
19.473367	0.1	28.316082
19.475033	0.1	28.267147
19.476700	0.1	28.219165
19.478367	0.1	28.172614
19.480033	0.1	28.126301
19.481700	0.1	28.078439
19.483367	0.1	28.027953
19.485033	0.1	27.975442
19.486700	0.1	27.923228
19.488367	0.1	27.873756
19.490033	0.1	27.826549
19.491700	0.1	27.778746
19.493367	0.1	27.727904
19.495033	0.1	27.674021
19.496700	0.1	27.617814
19.498367	0.1	27.559401
19.500033	0.1	27.498605
19.501700	0.1	27.436258
19.503367	0.1	27.373316
19.505033	0.1	27.310075
19.506700	0.1	27.246179
19.508367	0.1	27.181985
19.510033	0.1	27.117969
19.511700	0.1	27.053358
19.513367	0.1	26.987673
19.515033	0.1	26.921870
19.516700	0.1	26.857676
19.518367	0.1	26.795508
19.520033	0.1	26.733638
19.521700	0.1	26.669683
19.523367	0.1	26.602687
19.525033	0.1	26.533486
19.526700	0.1	26.463868
19.528367	0.1	26.395144
19.530033	0.1	26.327671
19.531700	0.1	26.260676
19.533367	0.1	26.193740
19.535033	0.1	26.127161
19.536700	0.1	26.061894
19.538367	0.1	25.998713
19.540033	0.1	25.937916
19.541700	0.1	25.878371
19.543367	0.1	25.818230
19.545033	0.1	25.755705
19.546700	0.1	25.690676
19.548367	0.1	25.624575
19.550033	0.1	25.559904
19.551700	0.1	25.499107
19.553367	0.1	25.443079
19.555033	0.1	25.390030
19.556700	0.1	25.337876
19.558367	0.1	25.286318
19.560033	0.1	25.236429
19.561700	0.1	25.188030
19.563367	0.1	25.139035
19.565033	0.1	25.088193
19.566700	0.1	25.036992
19.568367	0.1	24.988295
19.570033	0.1	24.943711
19.571700	0.1	24.901988
19.573367	0.1	24.859788
19.575033	0.1	24.815740
19.576700	0.1	24.772884
19.578367	0.1	24.735631
19.580033	0.1	24.705709
19.581700	0.1	24.680914
19.583367	0.1	24.656595
19.585033	0.1	24.628641
19.586700	0.1	24.595143
19.588367	0.1	24.557175
19.590033	0.1	24.517657
19.591700	0.1	24.479033
19.593367	0.1	24.443151
19.595033	0.1	24.410428
19.596700	0.1	24.379672
19.598367	0.1	24.348260
19.600033	0.1	24.313988
19.601700	0.1	24.276258
19.603367	0.1	24.237277
19.605033	0.1	24.200262
19.606700	0.1	24.166824
19.608367	0.1	24.135055
19.610033	0.1	24.102093
19.611700	0.1	24.066628
19.613367	0.1	24.028243
19.615033	0.1	23.986699
19.616700	0.1	23.942651
19.618367	0.1	23.897292
19.620033	0.1	23.850979
19.621700	0.1	23.803057
19.623367	0.1	23.754240
19.625033	0.1	23.706378
19.626700	0.1	23.660661
19.628367	0.1	23.616375
19.630033	0.1	23.572148
19.631700	0.1	23.526730
19.633367	0.1	23.478390
19.635033	0.1	23.426415
19.636700	0.1	23.371936
19.638367	0.1	23.316325
19.640033	0.1	23.260535
19.641700	0.1	23.204984
19.643367	0.1	23.149909
19.645033	0.1	23.094894
19.646700	0.1	23.040296
19.648367	0.1	22.986771
19.650033	0.1	22.933663
19.651700	0.1	22.879483
19.653367	0.1	22.823097
19.655033	0.1	22.764803
19.656700	0.1	22.706093
19.658367	0.1	22.649230
19.660033	0.1	22.595049
19.661700	0.1	22.543372
19.663367	0.1	22.493543
19.665033	0.1	22.443952
19.666700	0.1	22.392572
19.668367	0.1	22.338570
19.670033	0.1	22.282781
19.671700	0.1	22.226216
19.673367	0.1	22.169353
19.675033	0.1	22.112848
19.676700	0.1	22.057952
19.678367	0.1	22.006036
19.680033	0.1	21.957518
19.681700	0.1	21.911861
19.683367	0.1	21.867873
19.685033	0.1	21.824063
19.686700	0.1	21.780075
19.688367	0.1	21.735491
19.690033	0.1	21.689893
19.691700	0.1	21.643044
19.693367	0.1	21.595241
19.695033	0.1	21.547259
19.696700	0.1	21.500648
19.698367	0.1	21.456958
19.700033	0.1	21.416904
19.701700	0.1	21.379651
19.703367	0.1	21.343948
19.705033	0.1	21.307887
19.706700	0.1	21.269978
19.708367	0.1	21.230580
19.710033	0.1	21.191121
19.711700	0.1	21.152140
19.713367	0.1	21.113516
19.715033	0.1	21.076025
19.716700	0.1	21.041335
19.718367	0.1	21.009625
19.720033	0.1	20.978750
19.721700	0.1	20.945967
19.723367	0.1	20.910205
19.725033	0.1	20.872952
19.726700	0.1	20.837308
19.728367	0.1	20.804883
19.730033	0.1	20.774604
19.731700	0.1	20.743610
19.733367	0.1	20.710529
19.735033	0.1	20.676256
19.736700	0.1	20.642818
19.738367	0.1	20.612122
19.740033	0.1	20.583512
19.741700	0.1	20.554544
19.743367	0.1	20.523907
19.745033	0.1	20.492913
19.746700	0.1	20.464004
19.748367	0.1	20.438672
19.750033	0.1	20.415784
19.751700	0.1	20.392777
19.753367	0.1	20.368220
19.755033	0.1	20.342709
19.756700	0.1	20.317556
19.758367	0.1	20.293714
19.760033	0.1	20.271362
19.761700	0.1	20.250620
19.763367	0.1	20.231427
19.765033	0.1	20.212830
19.766700	0.1	20.194293
19.768367	0.1	20.175875
19.770033	0.1	20.156206
19.771700	0.1	20.133437
19.773367	0.1	20.108343
19.775033	0.1	20.084859
19.776700	0.1	20.066382
19.778367	0.1	20.052375
19.780033	0.1	20.038785
19.781700	0.1	20.022155
19.783367	0.1	20.001830
19.785033	0.1	19.978286
19.786700	0.1	19.952596
19.788367	0.1	19.926370
19.790033	0.1	19.901575
19.791700	0.1	19.878210
19.793367	0.1	19.854428
19.795033	0.1	19.828321
19.796700	0.1	19.799234
19.798367	0.1	19.767286
19.800033	0.1	19.733371
19.801700	0.1	19.698740
19.803367	0.1	19.664408
19.805033	0.1	19.629897
19.806700	0.1	19.594253
19.808367	0.1	19.556822
19.810033	0.1	19.517721
19.811700	0.1	19.477190
19.813367	0.1	19.435526
19.815033	0.1	19.392432
19.816700	0.1	19.346954
19.818367	0.1	19.297541
19.820033	0.1	19.244136
19.821700	0.1	19.189359
19.823367	0.1	19.136609
19.825033	0.1	19.087316
19.826700	0.1	19.040586
19.828367	0.1	18.994332
19.830033	0.1	18.946410
19.831700	0.1	18.895985
19.833367	0.1	18.843592
19.835033	0.1	18.789710
19.836700	0.1	18.734456
19.838367	0.1	18.677534
19.840033	0.1	18.618942
19.841700	0.1	18.560053
19.843367	0.1	18.502654
19.845033	0.1	18.448235
19.846700	0.1	18.397273
19.848367	0.1	18.349053
19.850033	0.1	18.302084
19.851700	0.1	18.255294
19.853367	0.1	18.208147
19.855033	0.1	18.160404
19.856700	0.1	18.112363
19.858367	0.1	18.064917
19.860033	0.1	18.018426
19.861700	0.1	17.973484
19.863367	0.1	17.930926
19.865033	0.1	17.890574
19.866700	0.1	17.850340
19.868367	0.1	17.807664
19.870033	0.1	17.762364
19.871700	0.1	17.716528
19.873367	0.1	17.673076
19.875033	0.1	17.633260
19.876700	0.1	17.596425
19.878367	0.1	17.560781
19.880033	0.1	17.524959
19.881700	0.1	17.489315
19.883367	0.1	17.455340
19.885033	0.1	17.424644
19.886700	0.1	17.397166
19.888367	0.1	17.369867
19.890033	0.1	17.339886
19.891700	0.1	17.307163
19.893367	0.1	17.273248
19.895033	0.1	17.239512
19.896700	0.1	17.206908
19.898367	0.1	17.176152
19.900033	0.1	17.147423
19.901700	0.1	17.120303
19.903367	0.1	17.093540
19.905033	0.1	17.066361
19.906700	0.1	17.039240
19.908367	0.1	17.012478
19.910033	0.1	16.985894
19.911700	0.1	16.959489
19.913367	0.1	16.934157
19.915033	0.1	16.911627
19.916700	0.1	16.891540
19.918367	0.1	16.870976
19.920033	0.1	16.846181
19.921700	0.1	16.816736
19.923367	0.1	16.785682
19.925033	0.1	16.757906
19.926700	0.1	16.736389
19.928367	0.1	16.719700
19.930033	0.1	16.703487
19.931700	0.1	16.684354
19.933367	0.1	16.662658
19.935033	0.1	16.640903
19.936700	0.1	16.620756
19.938367	0.1	16.601683
19.940033	0.1	16.581417
19.941700	0.1	16.558529
19.943367	0.1	16.533972
19.945033	0.1	16.510428
19.946700	0.1	16.490162
19.948367	0.1	16.472817
19.950033	0.1	16.456009
19.951700	0.1	16.437591
19.953367	0.1	16.417266
19.955033	0.1	16.395927
19.956700	0.1	16.374708
19.958367	0.1	16.354323
19.960033	0.1	16.335071
19.961700	0.1	16.317309
19.963367	0.1	16.301573
19.965033	0.1	16.288103
19.966700	0.1	16.274990
19.968367	0.1	16.259314
19.970033	0.1	16.239704
19.971700	0.1	16.217948
19.973367	0.1	16.197265
19.975033	0.1	16.178609
19.976700	0.1	16.160072
19.978367	0.1	16.139508
19.980033	0.1	16.116858
19.981700	0.1	16.093315
19.983367	0.1	16.070128
19.985033	0.1	16.047657
19.986700	0.1	16.025425
19.988367	0.1	16.002179
19.990033	0.1	15.976788
19.991700	0.1	15.948654
19.993367	0.1	15.918077
19.995033	0.1	15.885771
19.996700	0.1	15.853406
19.998367	0.1	15.822590
20.000033	0.1	15.793146
20.001700	0.1	15.763880
20.003367	0.1	15.733601
20.005033	0.1	15.702606
20.006700	0.1	15.672685
20.008367	0.1	15.644670
20.010033	0.1	15.618683
20.011700	0.1	15.593828
20.013367	0.1	15.567959
20.015033	0.1	15.538574
20.016700	0.1	15.504898
20.018367	0.1	15.469373
20.020033	0.1	15.434624
20.021700	0.1	15.401603
20.023367	0.1	15.368880
20.025033	0.1	15.334905
20.026700	0.1	15.299023
20.028367	0.1	15.261413
20.030033	0.1	15.223266
20.031700	0.1	15.186549
20.033367	0.1	15.152932
20.035033	0.1	15.121818
20.036700	0.1	15.091003
20.038367	0.1	15.058340
20.040033	0.1	15.022994
20.041700	0.1	14.986337
20.043367	0.1	14.950694
20.045033	0.1	14.916838
20.046700	0.1	14.884234
20.048367	0.1	14.852346
20.050033	0.1	14.821232
20.051700	0.1	14.790655
20.053367	0.1	14.760495
20.055033	0.1	14.731110
20.056700	0.1	14.702738
20.058367	0.1	14.674307
20.060033	0.1	14.645041
20.061700	0.1	14.615835
20.063367	0.1	14.588357
20.065033	0.1	14.563621
20.066700	0.1	14.541269
20.068367	0.1	14.519812
20.070033	0.1	14.497758
20.071700	0.1	14.474154
20.073367	0.1	14.449120
20.075033	0.1	14.423610
20.076700	0.1	14.398993
20.078367	0.1	14.376343
20.080033	0.1	14.356733
20.081700	0.1	14.341236
20.083367	0.1	14.330150
20.085033	0.1	14.322759
20.086700	0.1	14.316262
20.088367	0.1	14.307619
20.090033	0.1	14.295162
20.091700	0.1	14.280260
20.093367	0.1	14.265717
20.095033	0.1	14.252962
20.096700	0.1	14.241339
20.098367	0.1	14.229895
20.100033	0.1	14.218391
20.101700	0.1	14.206887
20.103367	0.1	14.195860
20.105033	0.1	14.186145
20.106700	0.1	14.179052
20.108367	0.1	14.174760
20.110033	0.1	14.172018
20.111700	0.1	14.169634
20.113367	0.1	14.168383
20.115033	0.1	14.170171
20.116700	0.1	14.175118
20.118367	0.1	14.180482
20.120033	0.1	14.182330
20.121700	0.1	14.179052
20.123367	0.1	14.172257
20.125033	0.1	14.165462
20.126700	0.1	14.162124
20.128367	0.1	14.163197
20.130033	0.1	14.167429
20.131700	0.1	14.173032
20.133367	0.1	14.179529
20.135033	0.1	14.187873
20.136700	0.1	14.199675
20.138367	0.1	14.215768
20.140033	0.1	14.234782
20.141700	0.1	14.253856
20.143367	0.1	14.270306
20.145033	0.1	14.283956
20.146700	0.1	14.296473
20.148367	0.1	14.309407
20.150033	0.1	14.323414
20.151700	0.1	14.338375
20.153367	0.1	14.353872
20.155033	0.1	14.370144
20.156700	0.1	14.388681
20.158367	0.1	14.411212
20.160033	0.1	14.437974
20.161700	0.1	14.468254
20.163367	0.1	14.500559
20.165033	0.1	14.533640
20.166700	0.1	14.567614
20.168367	0.1	14.603675
20.170033	0.1	14.642538
20.171700	0.1	14.683367
20.173367	0.1	14.724196
20.175033	0.1	14.764906
20.176700	0.1	14.806808
20.178367	0.1	14.851094
20.180033	0.1	14.899553
20.181700	0.1	14.954031
20.183367	0.1	15.013159
20.185033	0.1	15.073241
20.186700	0.1	15.132607
20.188367	0.1	15.193046
20.190033	0.1	15.255869
20.191700	0.1	15.320719
20.193367	0.1	15.386821
20.195033	0.1	15.454174
20.196700	0.1	15.523077
20.198367	0.1	15.593708
20.200033	0.1	15.665890
20.201700	0.1	15.739740
20.203367	0.1	15.816272
20.205033	0.1	15.895368
20.206700	0.1	15.974463
20.208367	0.1	16.050161
20.210033	0.1	16.121269
20.211700	0.1	16.189040
20.213367	0.1	16.255618
20.215033	0.1	16.321839
20.216700	0.1	16.385795
20.218367	0.1	16.444148
20.220033	0.1	16.494752
20.221700	0.1	16.537787
20.223367	0.1	16.575397
20.225033	0.1	16.609789
20.226700	0.1	16.640724
20.228367	0.1	16.665877
20.230033	0.1	16.682685
20.231700	0.1	16.689242
20.233367	0.1	16.684712
20.235033	0.1	16.669990
20.236700	0.1	16.647161
20.238367	0.1	16.617776
20.240033	0.1	16.581954
20.241700	0.1	16.538740
20.243367	0.1	16.488136
20.245033	0.1	16.431929
20.246700	0.1	16.372384
20.248367	0.1	16.309382
20.250033	0.1	16.240061
20.251700	0.1	16.161860
20.253367	0.1	16.074658
20.255033	0.1	15.979529
20.256700	0.1	15.877069
20.258367	0.1	15.767635
20.260033	0.1	15.652240
20.261700	0.1	15.532495
20.263367	0.1	15.409649
20.265033	0.1	15.284599
20.266700	0.1	15.158297
20.268367	0.1	15.030921
20.270033	0.1	14.902295
20.271700	0.1	14.772356
20.273367	0.1	14.642299
20.275033	0.1	14.514149
20.276700	0.1	14.389754
20.278367	0.1	14.269293
20.280033	0.1	14.151812
20.281700	0.1	14.036060
20.283367	0.1	13.921083
20.285033	0.1	13.807119
20.286700	0.1	13.696075
20.288367	0.1	13.589741
20.290033	0.1	13.489128
20.291700	0.1	13.394476
20.293367	0.1	13.305486
20.295033	0.1	13.221324
20.296700	0.1	13.140202
20.298367	0.1	13.060869
20.300033	0.1	12.983263
20.301700	0.1	12.907685
20.303367	0.1	12.834311
20.305033	0.1	12.763322
20.306700	0.1	12.695492
20.308367	0.1	12.632490
20.310033	0.1	12.576044
20.311700	0.1	12.525619
20.313367	0.1	12.478054
20.315033	0.1	12.430728
20.316700	0.1	12.383819
20.318367	0.1	12.339891
20.320033	0.1	12.301088
20.321700	0.1	12.266994
20.323367	0.1	12.235225
20.325033	0.1	12.204231
20.326700	0.1	12.174071
20.328367	0.1	12.145341
20.330033	0.1	12.118281
20.331700	0.1	12.093724
20.333367	0.1	12.072385
20.335033	0.1	12.054086
20.336700	0.1	12.036801
20.338367	0.1	12.018562
20.340033	0.1	11.999012
20.341700	0.1	11.979640
20.343367	0.1	11.960984
20.345033	0.1	11.942685
20.346700	0.1	11.925340
20.348367	0.1	11.911035
20.350033	0.1	11.900485
20.351700	0.1	11.891485
20.353367	0.1	11.881293
20.355033	0.1	11.869133
20.356700	0.1	11.856795
20.358367	0.1	11.846245
20.360033	0.1	11.838496
20.361700	0.1	11.833609
20.363367	0.1	11.831403
20.365033	0.1	11.830688
20.366700	0.1	11.829258
20.368367	0.1	11.824787
20.370033	0.1	11.817039
20.371700	0.1	11.807800
20.373367	0.1	11.799575
20.375033	0.1	11.793674
20.376700	0.1	11.790157
20.378367	0.1	11.788548
20.380033	0.1	11.788250
20.381700	0.1	11.788429
20.383367	0.1	11.787415
20.385033	0.1	11.784793
20.386700	0.1	11.782051
20.388367	0.1	11.780918
20.390033	0.1	11.781395
20.391700	0.1	11.782289
20.393367	0.1	11.782885
20.395033	0.1	11.783064
20.396700	0.1	11.782826
20.398367	0.1	11.782289
20.400033	0.1	11.782468
20.401700	0.1	11.785031
20.403367	0.1	11.790336
20.405033	0.1	11.796892
20.406700	0.1	11.802316
20.408367	0.1	11.805297
20.410033	0.1	11.806131
20.411700	0.1	11.805952
20.413367	0.1	11.806012
20.415033	0.1	11.807204
20.416700	0.1	11.808694
20.418367	0.1	11.808873
20.420033	0.1	11.807204
20.421700	0.1	11.805237
20.423367	0.1	11.805058
20.425033	0.1	11.806906
20.426700	0.1	11.809886
20.428367	0.1	11.813224
20.430033	0.1	11.816741
20.431700	0.1	11.820079
20.433367	0.1	11.822940
20.435033	0.1	11.825443
20.436700	0.1	11.827589
20.438367	0.1	11.828840
20.440033	0.1	11.828125
20.441700	0.1	11.824787
20.443367	0.1	11.820079
20.445033	0.1	11.815906
20.446700	0.1	11.812807
20.448367	0.1	11.809171
20.450033	0.1	11.803270
20.451700	0.1	11.794866
20.453367	0.1	11.785568
20.455033	0.1	11.777223
20.456700	0.1	11.770190
20.458367	0.1	11.763275
20.460033	0.1	11.754692
20.461700	0.1	11.743487
20.463367	0.1	11.730612
20.465033	0.1	11.718274
20.466700	0.1	11.707426
20.468367	0.1	11.697174
20.470033	0.1	11.685849
20.471700	0.1	11.672915
20.473367	0.1	11.658550
20.475033	0.1	11.643351
20.476700	0.1	11.627734
20.478367	0.1	11.612476
20.480033	0.1	11.598409
20.481700	0.1	11.586607
20.483367	0.1	11.576892
20.485033	0.1	11.568130
20.486700	0.1	11.558474
20.488367	0.1	11.546195
20.490033	0.1	11.531115
20.491700	0.1	11.514366
20.493367	0.1	11.497498
20.495033	0.1	11.481941
20.496700	0.1	11.469007
20.498367	0.1	11.459292
20.500033	0.1	11.452735
20.501700	0.1	11.448980
20.503367	0.1	11.446954
20.505033	0.1	11.444450
20.506700	0.1	11.438788
20.508367	0.1	11.428774
20.510033	0.1	11.415661
20.511700	0.1	11.402310
20.513367	0.1	11.391283
20.515033	0.1	11.384249
20.516700	0.1	11.381269
20.518367	0.1	11.380673
20.520033	0.1	11.380077
20.521700	0.1	11.377574
20.523367	0.1	11.372865
20.525033	0.1	11.367381
20.526700	0.1	11.363388
20.528367	0.1	11.361540
20.530033	0.1	11.360169
20.531700	0.1	11.358441
20.533367	0.1	11.357487
20.535033	0.1	11.358917
20.536700	0.1	11.363328
20.538367	0.1	11.369825
20.540033	0.1	11.376203
20.541700	0.1	11.380256
20.543367	0.1	11.381329
20.545033	0.1	11.380673
20.546700	0.1	11.380733
20.548367	0.1	11.383415
20.550033	0.1	11.388243
20.551700	0.1	11.393667
20.553367	0.1	11.399270
20.555033	0.1	11.405946
20.556700	0.1	11.414052
20.558367	0.1	11.422396
20.560033	0.1	11.430920
20.561700	0.1	11.440814
20.563367	0.1	11.453093
20.565033	0.1	11.467696
20.566700	0.1	11.484326
20.568367	0.1	11.501909
20.570033	0.1	11.518896
20.571700	0.1	11.533619
20.573367	0.1	11.545838
20.575033	0.1	11.556864
20.576700	0.1	11.568189
20.578367	0.1	11.581183
20.580033	0.1	11.596800
20.581700	0.1	11.615158
20.583367	0.1	11.634470
20.585033	0.1	11.653066
20.586700	0.1	11.671007
20.588367	0.1	11.689127
20.590033	0.1	11.706651
20.591700	0.1	11.721493
20.593367	0.1	11.732639
20.595033	0.1	11.740983
20.596700	0.1	11.748434
20.598367	0.1	11.756659
20.600033	0.1	11.766256
20.601700	0.1	11.775673
20.603367	0.1	11.782349
20.605033	0.1	11.786044
20.606700	0.1	11.789203
20.608367	0.1	11.794627
20.610033	0.1	11.803151
20.611700	0.1	11.813045
20.613367	0.1	11.820436
20.615033	0.1	11.821688
20.616700	0.1	11.816681
20.618367	0.1	11.808933
20.620033	0.1	11.802316
20.621700	0.1	11.798442
20.623367	0.1	11.795521
20.625033	0.1	11.790217
20.626700	0.1	11.780501
20.628367	0.1	11.766673
20.630033	0.1	11.749864
20.631700	0.1	11.730731
20.633367	0.1	11.709333
20.635033	0.1	11.686743
20.636700	0.1	11.664987
20.638367	0.1	11.645377
20.640033	0.1	11.627734
20.641700	0.1	11.611582
20.643367	0.1	11.596382
20.645033	0.1	11.581302
20.646700	0.1	11.566818
20.648367	0.1	11.553944
20.650033	0.1	11.543334
20.651700	0.1	11.534930
20.653367	0.1	11.528254
20.655033	0.1	11.522771
20.656700	0.1	11.518121
20.658367	0.1	11.513293
20.660033	0.1	11.506737
20.661700	0.1	11.497915
20.663367	0.1	11.488736
20.665033	0.1	11.481941
20.666700	0.1	11.479676
20.668367	0.1	11.481524
20.670033	0.1	11.485279
20.671700	0.1	11.488200
20.673367	0.1	11.489869
20.675033	0.1	11.492134
20.676700	0.1	11.497677
20.678367	0.1	11.507214
20.680033	0.1	11.519194
20.681700	0.1	11.531532
20.683367	0.1	11.543215
20.685033	0.1	11.554719
20.686700	0.1	11.567176
20.688367	0.1	11.581302
20.690033	0.1	11.596442
20.691700	0.1	11.611343
20.693367	0.1	11.625887
20.695033	0.1	11.641503
20.696700	0.1	11.659682
20.698367	0.1	11.680425
20.700033	0.1	11.703253
20.701700	0.1	11.727632
20.703367	0.1	11.752725
20.705033	0.1	11.778534
20.706700	0.1	11.805773
20.708367	0.1	11.834622
20.710033	0.1	11.864424
20.711700	0.1	11.895002
20.713367	0.1	11.927069
20.715033	0.1	11.960746
20.716700	0.1	11.995495
20.718367	0.1	12.030483
20.720033	0.1	12.065709
20.721700	0.1	12.102128
20.723367	0.1	12.141228
20.725033	0.1	12.183965
20.726700	0.1	12.229920
20.728367	0.1	12.277365
20.730033	0.1	12.325109
20.731700	0.1	12.372554
20.733367	0.1	12.419523
20.735033	0.1	12.465239
20.736700	0.1	12.509526
20.738367	0.1	12.553454
20.740033	0.1	12.598635
20.741700	0.1	12.645603
20.743367	0.1	12.694360
20.745033	0.1	12.744427
20.746700	0.1	12.794317
20.748367	0.1	12.841821
20.750033	0.1	12.885810
20.751700	0.1	12.927950
20.753367	0.1	12.970389
20.755033	0.1	13.012887
20.756700	0.1	13.053180
20.758367	0.1	13.088466
20.760033	0.1	13.118327
20.761700	0.1	13.144911
20.763367	0.1	13.171137
20.765033	0.1	13.198675
20.766700	0.1	13.227702
20.768367	0.1	13.256551
20.770033	0.1	13.281942
20.771700	0.1	13.301791
20.773367	0.1	13.316751
20.775033	0.1	13.329268
20.776700	0.1	13.340593
20.778367	0.1	13.349593
20.780033	0.1	13.354600
20.781700	0.1	13.355554
20.783367	0.1	13.353289
20.785033	0.1	13.348699
20.786700	0.1	13.341964
20.788367	0.1	13.332010
20.790033	0.1	13.317943
20.791700	0.1	13.300956
20.793367	0.1	13.283492
20.795033	0.1	13.266505
20.796700	0.1	13.249815
20.798367	0.1	13.233484
20.800033	0.1	13.217569
20.801700	0.1	13.201178
20.803367	0.1	13.183595
20.805033	0.1	13.165117
20.806700	0.1	13.146461
20.808367	0.1	13.127328
20.810033	0.1	13.107360
20.811700	0.1	13.087989
20.813367	0.1	13.071895
20.815033	0.1	13.060571
20.816700	0.1	13.053120
20.818367	0.1	13.046683
20.820033	0.1	13.038517
20.821700	0.1	13.028801
20.823367	0.1	13.020635
20.825033	0.1	13.018072
20.826700	0.1	13.022364
20.828367	0.1	13.030887
20.830033	0.1	13.039590
20.831700	0.1	13.045610
20.833367	0.1	13.048948
20.835033	0.1	13.051689
20.836700	0.1	13.055862
20.838367	0.1	13.062537
20.840033	0.1	13.071776
20.841700	0.1	13.083578
20.843367	0.1	13.097823
20.845033	0.1	13.113917
20.846700	0.1	13.130427
20.848367	0.1	13.145746
20.850033	0.1	13.159455
20.851700	0.1	13.172031
20.853367	0.1	13.184608
20.855033	0.1	13.197423
20.856700	0.1	13.209523
20.858367	0.1	13.219775
20.860033	0.1	13.228775
20.861700	0.1	13.238192
20.863367	0.1	13.248742
20.865033	0.1	13.259233
20.866700	0.1	13.268233
20.868367	0.1	13.275028
20.870033	0.1	13.279796
20.871700	0.1	13.282538
20.873367	0.1	13.281942
20.875033	0.1	13.276161
20.876700	0.1	13.264955
20.878367	0.1	13.249815
20.880033	0.1	13.232172
20.881700	0.1	13.212860
20.883367	0.1	13.191701
20.885033	0.1	13.166846
20.886700	0.1	13.136805
20.888367	0.1	13.103009
20.890033	0.1	13.068438
20.891700	0.1	13.035358
20.893367	0.1	13.003887
20.895033	0.1	12.973190
20.896700	0.1	12.941361
20.898367	0.1	12.906016
20.900033	0.1	12.865723
20.901700	0.1	12.821556
20.903367	0.1	12.776912
20.905033	0.1	12.735606
20.906700	0.1	12.698711
20.908367	0.1	12.664557
20.910033	0.1	12.629569
20.911700	0.1	12.590826
20.913367	0.1	12.547553
20.915033	0.1	12.501837
20.916700	0.1	12.456716
20.918367	0.1	12.413681
20.920033	0.1	12.372256
20.921700	0.1	12.332321
20.923367	0.1	12.295247
20.925033	0.1	12.262047
20.926700	0.1	12.232245
20.928367	0.1	12.203754
20.930033	0.1	12.175203
20.931700	0.1	12.146474
20.933367	0.1	12.117446
20.935033	0.1	12.088300
20.936700	0.1	12.059689
20.938367	0.1	12.032688
20.940033	0.1	12.007416
20.941700	0.1	11.983515
20.943367	0.1	11.961103
20.945033	0.1	11.940301
20.946700	0.1	11.920393
20.948367	0.1	11.900903
20.950033	0.1	11.883081
20.951700	0.1	11.868954
20.953367	0.1	11.858583
20.955033	0.1	11.849285
20.956700	0.1	11.839331
20.958367	0.1	11.829079
20.960033	0.1	11.819483
20.961700	0.1	11.810780
20.963367	0.1	11.804283
20.965033	0.1	11.801542
20.966700	0.1	11.802257
20.968367	0.1	11.803687
20.970033	0.1	11.802793
20.971700	0.1	11.799038
20.973367	0.1	11.794508
20.975033	0.1	11.791290
20.976700	0.1	11.789084
20.978367	0.1	11.785985
20.980033	0.1	11.782349
20.981700	0.1	11.781038
20.983367	0.1	11.784018
20.985033	0.1	11.790992
20.986700	0.1	11.800111
20.988367	0.1	11.808992
20.990033	0.1	11.816025
20.991700	0.1	11.821390
20.993367	0.1	11.826576
20.995033	0.1	11.833430
20.996700	0.1	11.842669
20.998367	0.1	11.853994
21.000033	0.1	11.866689
21.001700	0.1	11.880160
21.003367	0.1	11.894167
21.005033	0.1	11.908413
21.006700	0.1	11.921883
21.008367	0.1	11.933029
21.010033	0.1	11.941970
21.011700	0.1	11.950792
21.013367	0.1	11.962355
21.015033	0.1	11.978508
21.016700	0.1	11.997939
21.018367	0.1	12.018026
21.020033	0.1	12.036920
21.021700	0.1	12.054384
21.023367	0.1	12.070418
21.025033	0.1	12.085021
21.026700	0.1	12.099326
21.028367	0.1	12.114883
21.030033	0.1	12.132586
21.031700	0.1	12.152315
21.033367	0.1	12.173236
21.035033	0.1	12.194634
21.036700	0.1	12.216032
21.038367	0.1	12.237550
21.040033	0.1	12.258828
21.041700	0.1	12.279869
21.043367	0.1	12.301088
21.045033	0.1	12.323440
21.046700	0.1	12.347580
21.048367	0.1	12.373508
21.050033	0.1	12.400389
21.051700	0.1	12.428821
21.053367	0.1	12.459875
21.055033	0.1	12.493253
21.056700	0.1	12.526751
21.058367	0.1	12.558401
21.060033	0.1	12.588561
21.061700	0.1	12.619556
21.063367	0.1	12.653590
21.065033	0.1	12.691618
21.066700	0.1	12.732924
21.068367	0.1	12.775601
21.070033	0.1	12.817324
21.071700	0.1	12.857021
21.073367	0.1	12.896062
21.075033	0.1	12.937547
21.076700	0.1	12.984336
21.078367	0.1	13.036788
21.080033	0.1	13.092280
21.081700	0.1	13.147057
21.083367	0.1	13.198257
21.085033	0.1	13.246179
21.086700	0.1	13.293804
21.088367	0.1	13.345540
21.090033	0.1	13.404370
21.091700	0.1	13.471425
21.093367	0.1	13.545037
21.095033	0.1	13.620795
21.096700	0.1	13.694347
21.098367	0.1	13.764561
21.100033	0.1	13.832689
21.101700	0.1	13.900281
21.103367	0.1	13.968528
21.105033	0.1	14.038206
21.106700	0.1	14.109016
21.108367	0.1	14.180363
21.110033	0.1	14.252544
21.111700	0.1	14.325977
21.113367	0.1	14.400006
21.115033	0.1	14.471949
21.116700	0.1	14.538885
21.118367	0.1	14.599384
21.120033	0.1	14.654935
21.121700	0.1	14.708281
21.123367	0.1	14.759720
21.125033	0.1	14.806868
21.126700	0.1	14.848829
21.128367	0.1	14.887155
21.130033	0.1	14.923931
21.131700	0.1	14.959992
21.133367	0.1	14.993668
21.135033	0.1	15.020848
21.136700	0.1	15.038730
21.138367	0.1	15.047551
21.140033	0.1	15.049518
21.141700	0.1	15.046955
21.143367	0.1	15.040995
21.145033	0.1	15.031815
21.146700	0.1	15.019060
21.148367	0.1	15.002192
21.150033	0.1	14.980317
21.151700	0.1	14.953257
21.153367	0.1	14.921189
21.155033	0.1	14.884175
21.156700	0.1	14.841319
21.158367	0.1	14.792145
21.160033	0.1	14.737786
21.161700	0.1	14.679969
21.163367	0.1	14.619649
21.165033	0.1	14.557362
21.166700	0.1	14.494062
21.168367	0.1	14.432312
21.170033	0.1	14.374197
21.171700	0.1	14.319778
21.173367	0.1	14.267207
21.175033	0.1	14.214278
21.176700	0.1	14.158548
21.178367	0.1	14.098228
21.180033	0.1	14.033676
21.181700	0.1	13.967217
21.183367	0.1	13.902129
21.185033	0.1	13.841570
21.186700	0.1	13.787449
21.188367	0.1	13.739646
21.190033	0.1	13.696314
21.191700	0.1	13.655544
21.193367	0.1	13.616026
21.195033	0.1	13.577700
21.196700	0.1	13.541938
21.198367	0.1	13.510228
21.200033	0.1	13.482989
21.201700	0.1	13.459266
21.203367	0.1	13.437749
21.205033	0.1	13.418198
21.206700	0.1	13.401330
21.208367	0.1	13.387502
21.210033	0.1	13.376058
21.211700	0.1	13.366283
21.213367	0.1	13.358594
21.215033	0.1	13.354064
21.216700	0.1	13.353885
21.218367	0.1	13.358057
21.220033	0.1	13.365210
21.221700	0.1	13.373793
21.223367	0.1	13.382495
21.225033	0.1	13.390065
21.226700	0.1	13.396681
21.228367	0.1	13.403655
21.230033	0.1	13.411761
21.231700	0.1	13.420404
21.233367	0.1	13.428629
21.235033	0.1	13.436437
21.236700	0.1	13.445140
21.238367	0.1	13.455571
21.240033	0.1	13.466359
21.241700	0.1	13.475180
21.243367	0.1	13.480783
21.245033	0.1	13.484062
21.246700	0.1	13.486327
21.248367	0.1	13.487340
21.250033	0.1	13.485850
21.251700	0.1	13.481916
21.253367	0.1	13.476492
21.255033	0.1	13.469935
21.256700	0.1	13.461591
21.258367	0.1	13.450504
21.260033	0.1	13.436974
21.261700	0.1	13.421536
21.263367	0.1	13.403834
21.265033	0.1	13.383032
21.266700	0.1	13.359488
21.268367	0.1	13.334335
21.270033	0.1	13.308287
21.271700	0.1	13.280989
21.273367	0.1	13.251127
21.275033	0.1	13.217271
21.276700	0.1	13.180018
21.278367	0.1	13.141990
21.280033	0.1	13.105334
21.281700	0.1	13.070107
21.283367	0.1	13.034702
21.285033	0.1	12.997747
21.286700	0.1	12.958945
21.288367	0.1	12.917996
21.290033	0.1	12.873710
21.291700	0.1	12.825847
21.293367	0.1	12.776912
21.295033	0.1	12.730897
21.296700	0.1	12.689710
21.298367	0.1	12.651981
21.300033	0.1	12.615562
21.301700	0.1	12.579561
21.303367	0.1	12.543619
21.305033	0.1	12.507678
21.306700	0.1	12.471498
21.308367	0.1	12.433649
21.310033	0.1	12.392700
21.311700	0.1	12.349487
21.313367	0.1	12.307347
21.315033	0.1	12.269319
21.316700	0.1	12.235821
21.318367	0.1	12.205303
21.320033	0.1	12.175978
21.321700	0.1	12.147010
21.323367	0.1	12.118579
21.325033	0.1	12.090684
21.326700	0.1	12.062670
21.328367	0.1	12.033821
21.330033	0.1	12.004555
21.331700	0.1	11.975587
21.333367	0.1	11.948050
21.335033	0.1	11.923433
21.336700	0.1	11.902750
21.338367	0.1	11.884630
21.340033	0.1	11.866391
21.341700	0.1	11.846305
21.343367	0.1	11.824430
21.345033	0.1	11.801124
21.346700	0.1	11.777402
21.348367	0.1	11.754752
21.350033	0.1	11.734665
21.351700	0.1	11.717857
21.353367	0.1	11.703313
21.355033	0.1	11.689187
21.356700	0.1	11.675001
21.358367	0.1	11.661351
21.360033	0.1	11.648954
21.361700	0.1	11.638106
21.363367	0.1	11.628926
21.365033	0.1	11.619926
21.366700	0.1	11.609138
21.368367	0.1	11.595369
21.370033	0.1	11.579395
21.371700	0.1	11.563659
21.373367	0.1	11.550844
21.375033	0.1	11.542798
21.376700	0.1	11.538864
21.378367	0.1	11.536778
21.380033	0.1	11.533797
21.381700	0.1	11.528791
21.383367	0.1	11.522413
21.385033	0.1	11.515618
21.386700	0.1	11.508644
21.388367	0.1	11.500359
21.390033	0.1	11.488915
21.391700	0.1	11.473358
21.393367	0.1	11.454941
21.395033	0.1	11.437119
21.396700	0.1	11.423231
21.398367	0.1	11.414946
21.400033	0.1	11.411429
21.401700	0.1	11.410475
21.403367	0.1	11.409581
21.405033	0.1	11.407853
21.406700	0.1	11.405290
21.408367	0.1	11.401118
21.410033	0.1	11.393607
21.411700	0.1	11.381567
21.413367	0.1	11.366010
21.415033	0.1	11.350454
21.416700	0.1	11.337281
21.418367	0.1	11.324943
21.420033	0.1	11.310220
21.421700	0.1	11.292339
21.423367	0.1	11.272848
21.425033	0.1	11.252702
21.426700	0.1	11.232913
21.428367	0.1	11.214793
21.430033	0.1	11.198343
21.431700	0.1	11.181832
21.433367	0.1	11.163593
21.435033	0.1	11.143745
21.436700	0.1	11.123837
21.438367	0.1	11.104704
21.440033	0.1	11.086286
21.441700	0.1	11.068047
21.443367	0.1	11.049212
21.445033	0.1	11.028171
21.446700	0.1	11.004925
21.448367	0.1	10.980309
21.450033	0.1	10.954381
21.451700	0.1	10.926486
21.453367	0.1	10.896743
21.455033	0.1	10.867119
21.456700	0.1	10.840357
21.458367	0.1	10.817350
21.460033	0.1	10.796846
21.461700	0.1	10.777057
21.463367	0.1	10.755957
21.465033	0.1	10.731817
21.466700	0.1	10.703922
21.468367	0.1	10.673166
21.470033	0.1	10.642350
21.471700	0.1	10.614753
21.473367	0.1	10.591865
21.475033	0.1	10.571480
21.476700	0.1	10.550023
21.478367	0.1	10.525764
21.480033	0.1	10.499240
21.481700	0.1	10.471166
21.483367	0.1	10.442258
21.485033	0.1	10.413409
21.486700	0.1	10.385752
21.488367	0.1	10.359228
21.490033	0.1	10.333241
21.491700	0.1	10.307611
21.493367	0.1	10.282994
21.495033	0.1	10.259689
21.496700	0.1	10.236502
21.498367	0.1	10.211588
21.500033	0.1	10.184289
21.501700	0.1	10.155380
21.503367	0.1	10.126532
21.505033	0.1	10.099412
21.506700	0.1	10.074854
21.508367	0.1	10.052682
21.510033	0.1	10.031939
21.511700	0.1	10.012150
21.513367	0.1	9.993375
21.515033	0.1	9.974242
21.516700	0.1	9.953678
21.518367	0.1	9.932399
21.520033	0.1	9.911717
21.521700	0.1	9.891511
21.523367	0.1	9.870470
21.525033	0.1	9.847642
21.526700	0.1	9.824038
21.528367	0.1	9.802461
21.530033	0.1	9.785474
21.531700	0.1	9.772957
21.533367	0.1	9.763301
21.535033	0.1	9.754122
21.536700	0.1	9.742618
21.538367	0.1	9.726167
21.540033	0.1	9.704710
21.541700	0.1	9.680093
21.543367	0.1	9.654523
21.545033	0.1	9.629369
21.546700	0.1	9.605766
21.548367	0.1	9.585381
21.550033	0.1	9.569228
21.551700	0.1	9.557129
21.553367	0.1	9.547353
21.555033	0.1	9.537519
21.556700	0.1	9.525896
21.558367	0.1	9.512783
21.560033	0.1	9.499670
21.561700	0.1	9.486914
21.563367	0.1	9.473801
21.565033	0.1	9.459556
21.566700	0.1	9.444357
21.568367	0.1	9.429217
21.570033	0.1	9.414614
21.571700	0.1	9.400964
21.573367	0.1	9.388388
21.575033	0.1	9.376348
21.576700	0.1	9.364009
21.578367	0.1	9.351194
21.580033	0.1	9.337843
21.581700	0.1	9.323061
21.583367	0.1	9.306193
21.585033	0.1	9.287954
21.586700	0.1	9.269775
21.588367	0.1	9.253502
21.590033	0.1	9.240509
21.591700	0.1	9.230853
21.593367	0.1	9.223044
21.595033	0.1	9.215773
21.596700	0.1	9.208859
21.598367	0.1	9.201646
21.600033	0.1	9.192944
21.601700	0.1	9.181321
21.603367	0.1	9.165645
21.605033	0.1	9.145856
21.606700	0.1	9.123743
21.608367	0.1	9.101630
21.610033	0.1	9.081662
21.611700	0.1	9.065331
21.613367	0.1	9.054244
21.615033	0.1	9.048760
21.616700	0.1	9.046615
21.618367	0.1	9.042860
21.620033	0.1	9.034455
21.621700	0.1	9.022713
21.623367	0.1	9.011567
21.625033	0.1	9.003282
21.626700	0.1	8.997322
21.628367	0.1	8.991957
21.630033	0.1	8.986176
21.631700	0.1	8.979500
21.633367	0.1	8.972169
21.635033	0.1	8.964956
21.636700	0.1	8.958042
21.638367	0.1	8.950592
21.640033	0.1	8.943022
21.641700	0.1	8.936644
21.643367	0.1	8.932174
21.645033	0.1	8.929551
21.646700	0.1	8.928299
21.648367	0.1	8.927465
21.650033	0.1	8.925677
21.651700	0.1	8.921147
21.653367	0.1	8.913756
21.655033	0.1	8.905888
21.656700	0.1	8.900762
21.658367	0.1	8.899332
21.660033	0.1	8.900822
21.661700	0.1	8.904756
21.663367	0.1	8.911491
21.665033	0.1	8.920014
21.666700	0.1	8.928061
21.668367	0.1	8.934141
21.670033	0.1	8.938253
21.671700	0.1	8.941234
21.673367	0.1	8.943976
21.675033	0.1	8.948505
21.676700	0.1	8.956492
21.678367	0.1	8.966923
21.680033	0.1	8.977295
21.681700	0.1	8.987129
21.683367	0.1	8.998335
21.685033	0.1	9.012223
21.686700	0.1	9.028495
21.688367	0.1	9.045661
21.690033	0.1	9.062350
21.691700	0.1	9.078444
21.693367	0.1	9.094298
21.695033	0.1	9.109676
21.696700	0.1	9.123982
21.698367	0.1	9.136379
21.700033	0.1	9.145380
21.701700	0.1	9.150446
21.703367	0.1	9.153486
21.705033	0.1	9.158075
21.706700	0.1	9.166778
21.708367	0.1	9.178579
21.710033	0.1	9.189427
21.711700	0.1	9.195567
21.713367	0.1	9.195865
21.715033	0.1	9.192765
21.716700	0.1	9.189904
21.718367	0.1	9.188235
21.720033	0.1	9.185374
21.721700	0.1	9.178341
21.723367	0.1	9.166539
21.725033	0.1	9.152055
21.726700	0.1	9.137333
21.728367	0.1	9.122313
21.730033	0.1	9.104491
21.731700	0.1	9.081185
21.733367	0.1	9.051920
21.735033	0.1	9.018958
21.736700	0.1	8.984924
21.738367	0.1	8.951068
21.740033	0.1	8.916140
21.741700	0.1	8.877397
21.743367	0.1	8.833409
21.745033	0.1	8.785368
21.746700	0.1	8.735717
21.748367	0.1	8.685589
21.750033	0.1	8.635223
21.751700	0.1	8.583427
21.753367	0.1	8.528472
21.755033	0.1	8.470536
21.756700	0.1	8.411885
21.758367	0.1	8.354962
21.760033	0.1	8.301199
21.761700	0.1	8.250356
21.763367	0.1	8.200288
21.765033	0.1	8.148253
21.766700	0.1	8.093060
21.768367	0.1	8.035124
21.770033	0.1	7.975460
21.771700	0.1	7.914663
21.773367	0.1	7.852912
21.775033	0.1	7.790924
21.776700	0.1	7.730008
21.778367	0.1	7.671953
21.780033	0.1	7.617832
21.781700	0.1	7.567347
21.783367	0.1	7.518530
21.785033	0.1	7.469655
21.786700	0.1	7.420779
21.788367	0.1	7.374049
21.790033	0.1	7.331133
21.791700	0.1	7.291079
21.793367	0.1	7.250727
21.795033	0.1	7.208586
21.796700	0.1	7.166863
21.798367	0.1	7.128954
21.800033	0.1	7.096291
21.801700	0.1	7.067144
21.803367	0.1	7.037580
21.805033	0.1	7.004857
21.806700	0.1	6.969572
21.808367	0.1	6.934762
21.810033	0.1	6.902516
21.811700	0.1	6.873429
21.813367	0.1	6.847203
21.815033	0.1	6.823063
21.816700	0.1	6.799937
21.818367	0.1	6.778062
21.820033	0.1	6.758809
21.821700	0.1	6.742418
21.823367	0.1	6.727040
21.825033	0.1	6.710709
21.826700	0.1	6.693364
21.828367	0.1	6.675721
21.830033	0.1	6.658793
21.831700	0.1	6.643534
21.833367	0.1	6.630361
21.835033	0.1	6.618441
21.836700	0.1	6.605745
21.838367	0.1	6.591797
21.840033	0.1	6.579042
21.841700	0.1	6.570995
21.843367	0.1	6.567538
21.845033	0.1	6.564796
21.846700	0.1	6.558597
21.848367	0.1	6.547749
21.850033	0.1	6.533921
21.851700	0.1	6.520033
21.853367	0.1	6.508530
21.855033	0.1	6.499589
21.856700	0.1	6.491185
21.858367	0.1	6.480337
21.860033	0.1	6.466329
21.861700	0.1	6.451965
21.863367	0.1	6.440401
21.865033	0.1	6.432474
21.866700	0.1	6.426037
21.868367	0.1	6.418467
21.870033	0.1	6.408275
21.871700	0.1	6.395817
21.873367	0.1	6.382645
21.875033	0.1	6.370485
21.876700	0.1	6.360293
21.878367	0.1	6.352127
21.880033	0.1	6.346047
21.881700	0.1	6.342709
21.883367	0.1	6.341935
21.885033	0.1	6.341219
21.886700	0.1	6.337583
21.888367	0.1	6.330073
21.890033	0.1	6.319404
21.891700	0.1	6.307960
21.893367	0.1	6.298125
21.895033	0.1	6.290615
21.896700	0.1	6.284178
21.898367	0.1	6.277681
21.900033	0.1	6.271184
21.901700	0.1	6.265462
21.903367	0.1	6.260634
21.905033	0.1	6.255865
21.906700	0.1	6.249667
21.908367	0.1	6.241858
21.910033	0.1	6.233633
21.911700	0.1	6.226480
21.913367	0.1	6.220222
21.915033	0.1	6.214023
21.916700	0.1	6.207168
21.918367	0.1	6.199241
21.920033	0.1	6.190300
21.921700	0.1	6.180644
21.923367	0.1	6.170273
21.925033	0.1	6.159664
21.926700	0.1	6.149650
21.928367	0.1	6.140530
21.930033	0.1	6.131828
21.931700	0.1	6.123960
21.933367	0.1	6.118596
21.935033	0.1	6.116152
21.936700	0.1	6.113947
21.938367	0.1	6.108940
21.940033	0.1	6.101668
21.941700	0.1	6.094814
21.943367	0.1	6.089509
21.945033	0.1	6.084741
21.946700	0.1	6.079376
21.948367	0.1	6.073475
21.950033	0.1	6.067396
21.951700	0.1	6.061435
21.953367	0.1	6.055117
21.955033	0.1	6.047488
21.956700	0.1	6.038010
21.958367	0.1	6.027401
21.960033	0.1	6.017030
21.961700	0.1	6.007970
21.963367	0.1	6.000758
21.965033	0.1	5.995214
21.966700	0.1	5.990446
21.968367	0.1	5.986929
21.970033	0.1	5.985797
21.971700	0.1	5.987168
21.973367	0.1	5.989015
21.975033	0.1	5.988837
21.976700	0.1	5.985082
21.978367	0.1	5.977750
21.980033	0.1	5.968511
21.981700	0.1	5.959571
21.983367	0.1	5.952418
21.985033	0.1	5.948186
21.986700	0.1	5.946577
21.988367	0.1	5.946398
21.990033	0.1	5.946219
21.991700	0.1	5.945027
21.993367	0.1	5.942583
21.995033	0.1	5.940140
21.996700	0.1	5.939901
21.998367	0.1	5.942107
22.000033	0.1	5.945623
22.001700	0.1	5.949796
22.003367	0.1	5.954862
22.005033	0.1	5.960107
22.006700	0.1	5.963922
22.008367	0.1	5.964876
22.010033	0.1	5.962670
22.011700	0.1	5.958498
22.013367	0.1	5.954504
22.015033	0.1	5.953193
22.016700	0.1	5.956710
22.018367	0.1	5.964578
22.020033	0.1	5.973518
22.021700	0.1	5.980492
22.023367	0.1	5.984486
22.025033	0.1	5.986631
22.026700	0.1	5.989433
22.028367	0.1	5.995870
22.030033	0.1	6.006718
22.031700	0.1	6.019414
22.033367	0.1	6.030500
22.035033	0.1	6.039083
22.036700	0.1	6.047011
22.038367	0.1	6.056250
22.040033	0.1	6.067157
22.041700	0.1	6.078422
22.043367	0.1	6.088496
22.045033	0.1	6.097496
22.046700	0.1	6.106675
22.048367	0.1	6.117106
22.050033	0.1	6.129086
22.051700	0.1	6.142915
22.053367	0.1	6.158948
22.055033	0.1	6.177605
22.056700	0.1	6.199420
22.058367	0.1	6.224275
22.060033	0.1	6.250739
22.061700	0.1	6.276310
22.063367	0.1	6.298960
22.065033	0.1	6.317914
22.066700	0.1	6.333530
22.068367	0.1	6.347299
22.070033	0.1	6.361425
22.071700	0.1	6.377638
22.073367	0.1	6.395877
22.075033	0.1	6.413818
22.076700	0.1	6.429315
22.078367	0.1	6.442070
22.080033	0.1	6.453336
22.081700	0.1	6.464363
22.083367	0.1	6.475330
22.085033	0.1	6.485641
22.086700	0.1	6.495178
22.088367	0.1	6.503880
22.090033	0.1	6.509960
22.091700	0.1	6.512404
22.093367	0.1	6.512463
22.095033	0.1	6.512762
22.096700	0.1	6.514252
22.098367	0.1	6.515146
22.100033	0.1	6.513000
22.101700	0.1	6.507039
22.103367	0.1	6.498516
22.105033	0.1	6.489039
22.106700	0.1	6.478131
22.108367	0.1	6.463230
22.110033	0.1	6.442964
22.111700	0.1	6.418944
22.113367	0.1	6.393612
22.115033	0.1	6.367982
22.116700	0.1	6.340802
22.118367	0.1	6.311298
22.120033	0.1	6.280721
22.121700	0.1	6.251991
22.123367	0.1	6.226004
22.125033	0.1	6.201208
22.126700	0.1	6.175638
22.128367	0.1	6.149531
22.130033	0.1	6.124378
22.131700	0.1	6.100774
22.133367	0.1	6.077052
22.135033	0.1	6.050945
22.136700	0.1	6.021977
22.138367	0.1	5.991459
22.140033	0.1	5.960584
22.141700	0.1	5.930841
22.143367	0.1	5.904019
22.145033	0.1	5.881012
22.146700	0.1	5.860389
22.148367	0.1	5.840421
22.150033	0.1	5.821228
22.151700	0.1	5.803705
22.153367	0.1	5.787611
22.155033	0.1	5.771816
22.156700	0.1	5.755663
22.158367	0.1	5.739749
22.160033	0.1	5.725682
22.161700	0.1	5.714417
22.163367	0.1	5.705536
22.165033	0.1	5.698681
22.166700	0.1	5.694032
22.168367	0.1	5.691588
22.170033	0.1	5.690396
22.171700	0.1	5.689264
22.173367	0.1	5.687714
22.175033	0.1	5.686879
22.176700	0.1	5.688131
22.178367	0.1	5.692125
22.180033	0.1	5.698622
22.181700	0.1	5.707026
22.183367	0.1	5.717397
22.185033	0.1	5.730033
22.186700	0.1	5.744577
22.188367	0.1	5.759538
22.190033	0.1	5.773545
22.191700	0.1	5.786658
22.193367	0.1	5.799771
22.195033	0.1	5.813718
22.196700	0.1	5.828917
22.198367	0.1	5.845785
22.200033	0.1	5.864144
22.201700	0.1	5.882919
22.203367	0.1	5.901754
22.205033	0.1	5.921543
22.206700	0.1	5.943120
22.208367	0.1	5.965531
22.210033	0.1	5.987108
22.211700	0.1	6.006778
22.213367	0.1	6.024361
22.215033	0.1	6.040514
22.216700	0.1	6.056309
22.218367	0.1	6.072164
22.220033	0.1	6.087780
22.221700	0.1	6.103576
22.223367	0.1	6.121576
22.225033	0.1	6.143093
22.226700	0.1	6.167055
22.228367	0.1	6.190837
22.230033	0.1	6.212652
22.231700	0.1	6.231964
22.233367	0.1	6.248653
22.235033	0.1	6.262064
22.236700	0.1	6.271363
22.238367	0.1	6.276787
22.240033	0.1	6.279529
22.241700	0.1	6.280780
22.243367	0.1	6.280780
22.245033	0.1	6.279350
22.246700	0.1	6.276846
22.248367	0.1	6.273687
22.250033	0.1	6.269098
22.251700	0.1	6.262303
22.253367	0.1	6.253660
22.255033	0.1	6.244958
22.256700	0.1	6.236673
22.258367	0.1	6.227136
22.260033	0.1	6.213606
22.261700	0.1	6.193877
22.263367	0.1	6.168247
22.265033	0.1	6.140292
22.266700	0.1	6.114006
22.268367	0.1	6.090284
22.270033	0.1	6.066978
22.271700	0.1	6.042242
22.273367	0.1	6.016612
22.275033	0.1	5.991042
22.276700	0.1	5.964697
22.278367	0.1	5.935014
22.280033	0.1	5.899787
22.281700	0.1	5.859316
22.283367	0.1	5.816460
22.285033	0.1	5.774439
22.286700	0.1	5.735517
22.288367	0.1	5.699635
22.290033	0.1	5.665481
22.291700	0.1	5.633295
22.293367	0.1	5.603850
22.295033	0.1	5.577684
22.296700	0.1	5.554974
22.298367	0.1	5.535722
22.300033	0.1	5.517900
22.301700	0.1	5.498469
22.303367	0.1	5.475104
22.305033	0.1	5.448342
22.306700	0.1	5.421102
22.308367	0.1	5.396784
22.310033	0.1	5.377233
22.311700	0.1	5.361975
22.313367	0.1	5.349398
22.315033	0.1	5.338073
22.316700	0.1	5.326748
22.318367	0.1	5.315662
22.320033	0.1	5.306840
22.321700	0.1	5.302370
22.323367	0.1	5.302251
22.325033	0.1	5.304754
22.326700	0.1	5.307734
22.328367	0.1	5.309940
22.330033	0.1	5.311728
22.331700	0.1	5.314112
22.333367	0.1	5.318225
22.335033	0.1	5.324900
22.336700	0.1	5.334437
22.338367	0.1	5.347014
22.340033	0.1	5.362571
22.341700	0.1	5.380690
22.343367	0.1	5.400241
22.345033	0.1	5.420506
22.346700	0.1	5.441666
22.348367	0.1	5.463541
22.350033	0.1	5.485356
22.351700	0.1	5.506695
22.353367	0.1	5.528748
22.355033	0.1	5.552948
22.356700	0.1	5.580008
22.358367	0.1	5.609751
22.360033	0.1	5.641640
22.361700	0.1	5.675257
22.363367	0.1	5.710245
22.365033	0.1	5.747319
22.366700	0.1	5.788148
22.368367	0.1	5.833865
22.370033	0.1	5.883575
22.371700	0.1	5.935073
22.373367	0.1	5.988002
22.375033	0.1	6.043315
22.376700	0.1	6.102026
22.378367	0.1	6.163478
22.380033	0.1	6.225407
22.381700	0.1	6.284893
22.383367	0.1	6.342411
22.385033	0.1	6.402135
22.386700	0.1	6.468296
22.388367	0.1	6.542385
22.390033	0.1	6.624818
22.391700	0.1	6.716609
22.393367	0.1	6.817997
22.395033	0.1	6.927789
22.396700	0.1	7.044137
22.398367	0.1	7.164419
22.400033	0.1	7.285893
22.401700	0.1	7.407904
22.403367	0.1	7.533014
22.405033	0.1	7.665337
22.406700	0.1	7.807494
22.408367	0.1	7.959486
22.410033	0.1	8.119941
22.411700	0.1	8.287609
22.413367	0.1	8.462072
22.415033	0.1	8.643210
22.416700	0.1	8.831382
22.418367	0.1	9.028793
22.420033	0.1	9.238899
22.421700	0.1	9.463668
22.423367	0.1	9.701610
22.425033	0.1	9.949804
22.426700	0.1	10.207117
22.428367	0.1	10.474504
22.430033	0.1	10.753692
22.431700	0.1	11.046231
22.433367	0.1	11.353672
22.435033	0.1	11.677922
22.436700	0.1	12.019993
22.438367	0.1	12.379647
22.440033	0.1	12.755752
22.441700	0.1	13.146818
22.443367	0.1	13.551892
22.445033	0.1	13.971985
22.446700	0.1	14.410258
22.448367	0.1	14.869870
22.450033	0.1	15.352250
22.451700	0.1	15.857936
22.453367	0.1	16.386510
22.455033	0.1	16.936899
22.456700	0.1	17.508031
22.458367	0.1	18.099011
22.460033	0.1	18.711270
22.461700	0.1	19.348324
22.463367	0.1	20.012559
22.465033	0.1	20.703436
22.466700	0.1	21.420182
22.468367	0.1	22.163214
22.470033	0.1	22.932531
22.471700	0.1	23.727657
22.473367	0.1	24.549784
22.475033	0.1	25.403143
22.476700	0.1	26.291908
22.478367	0.1	27.217271
22.480033	0.1	28.177680
22.481700	0.1	29.171945
22.483367	0.1	30.201198
22.485033	0.1	31.268956
22.486700	0.1	32.378675
22.488367	0.1	33.531489
22.490033	0.1	34.726443
22.491700	0.1	35.965147
22.493367	0.1	37.253084
22.495033	0.1	38.596036
22.496700	0.1	39.997163
22.498367	0.1	41.457238
22.500033	0.1	42.976501
22.501700	0.1	44.556322
22.503367	0.1	46.199325
22.505033	0.1	47.909680
22.506700	0.1	49.691680
22.508367	0.1	51.549795
22.510033	0.1	53.488615
22.511700	0.1	55.512134
22.513367	0.1	57.623926
22.515033	0.1	59.826318
22.516700	0.1	62.120084
22.518367	0.1	64.506713
22.520033	0.1	66.989903
22.521700	0.1	69.573168
22.523367	0.1	72.255437
22.525033	0.1	75.031047
22.526700	0.1	77.894931
22.528367	0.1	80.845242
22.530033	0.1	83.881800
22.531700	0.1	87.002879
22.533367	0.1	90.203589
22.535033	0.1	93.475109
22.536700	0.1	96.806294
22.538367	0.1	100.185817
22.540033	0.1	103.603131
22.541700	0.1	107.046909
22.543367	0.1	110.502905
22.545033	0.1	113.955505
22.546700	0.1	117.389090
22.548367	0.1	120.788105
22.550033	0.1	124.136396
22.551700	0.1	127.416738
22.553367	0.1	130.610474
22.555033	0.1	133.698650
22.556700	0.1	136.663326
22.558367	0.1	139.486679
22.560033	0.1	142.149159
22.561700	0.1	144.630262
22.563367	0.1	146.910736
22.565033	0.1	148.975262
22.566700	0.1	150.810310
22.568367	0.1	152.402768
22.570033	0.1	153.740475
22.571700	0.1	154.813895
22.573367	0.1	155.615995
22.575033	0.1	156.141529
22.576700	0.1	156.386742
22.578367	0.1	156.350562
22.580033	0.1	156.034002
22.581700	0.1	155.437479
22.583367	0.1	154.560933
22.585033	0.1	153.406927
22.586700	0.1	151.982674
22.588367	0.1	150.298366
22.590033	0.1	148.364910
22.591700	0.1	146.193573
22.593367	0.1	143.797406
22.595033	0.1	141.191074
22.596700	0.1	138.389536
22.598367	0.1	135.407039
22.600033	0.1	132.258662
22.601700	0.1	128.962524
22.603367	0.1	125.537999
22.605033	0.1	122.002967
22.606700	0.1	118.373938
22.608367	0.1	114.668734
22.610033	0.1	110.905415
22.611700	0.1	107.101089
22.613367	0.1	103.270835
22.615033	0.1	99.429375
22.616700	0.1	95.592683
22.618367	0.1	91.776734
22.620033	0.1	87.994998
22.621700	0.1	84.258263
22.623367	0.1	80.576723
22.625033	0.1	76.961164
22.626700	0.1	73.422258
22.628367	0.1	69.968526
22.630033	0.1	66.606406
22.631700	0.1	63.343171
22.633367	0.1	60.186390
22.635033	0.1	57.141307
22.636700	0.1	54.210010
22.638367	0.1	51.393154
22.640033	0.1	48.692527
22.641700	0.1	46.109977
22.643367	0.1	43.646517
22.645033	0.1	41.302445
22.646700	0.1	39.079132
22.648367	0.1	36.978843
22.650033	0.1	35.002353
22.651700	0.1	33.146324
22.653367	0.1	31.404974
22.655033	0.1	29.773535
22.656700	0.1	28.248967
22.658367	0.1	26.827695
22.660033	0.1	25.505246
22.661700	0.1	24.277271
22.663367	0.1	23.141445
22.665033	0.1	22.096397
22.666700	0.1	21.139504
22.668367	0.1	20.266176
22.670033	0.1	19.472123
22.671700	0.1	18.753768
22.673367	0.1	18.107296
22.675033	0.1	17.528297
22.676700	0.1	17.013432
22.678367	0.1	16.559840
22.680033	0.1	16.164363
22.681700	0.1	15.823246
22.683367	0.1	15.533031
22.685033	0.1	15.290857
22.686700	0.1	15.094281
22.688367	0.1	14.940859
22.690033	0.1	14.827550
22.691700	0.1	14.749349
22.693367	0.1	14.701963
22.695033	0.1	14.684738
22.696700	0.1	14.697851
22.698367	0.1	14.740110
22.700033	0.1	14.809669
22.701700	0.1	14.906169
22.703367	0.1	15.030027
22.705033	0.1	15.179337
22.706700	0.1	15.349091
22.708367	0.1	15.532912
22.710033	0.1	15.726686
22.711700	0.1	15.930356
22.713367	0.1	16.145290
22.715033	0.1	16.370834
22.716700	0.1	16.604305
22.718367	0.1	16.843260
22.720033	0.1	17.086567
22.721700	0.1	17.333449
22.723367	0.1	17.581941
22.725033	0.1	17.829419
22.726700	0.1	18.072845
22.728367	0.1	18.308760
22.730033	0.1	18.534244
22.731700	0.1	18.747629
22.733367	0.1	18.948318
22.735033	0.1	19.135596
22.736700	0.1	19.307734
22.738367	0.1	19.461693
22.740033	0.1	19.593776
22.741700	0.1	19.701601
22.743367	0.1	19.784690
22.745033	0.1	19.843103
22.746700	0.1	19.876302
22.748367	0.1	19.883813
22.750033	0.1	19.866050
22.751700	0.1	19.824446
22.753367	0.1	19.759775
22.755033	0.1	19.671859
22.756700	0.1	19.560100
22.758367	0.1	19.424142
22.760033	0.1	19.263328
22.761700	0.1	19.076945
22.763367	0.1	18.864573
22.765033	0.1	18.627585
22.766700	0.1	18.368662
22.768367	0.1	18.090905
22.770033	0.1	17.796041
22.771700	0.1	17.483951
22.773367	0.1	17.154337
22.775033	0.1	16.808392
22.776700	0.1	16.448976
22.778367	0.1	16.078890
22.780033	0.1	15.699805
22.781700	0.1	15.313030
22.783367	0.1	14.921308
22.785033	0.1	14.527679
22.786700	0.1	14.133633
22.788367	0.1	13.739110
22.790033	0.1	13.343991
22.791700	0.1	12.949527
22.793367	0.1	12.557925
22.795033	0.1	12.171627
22.796700	0.1	11.793495
22.798367	0.1	11.425377
22.800033	0.1	11.066914
22.801700	0.1	10.716856
22.803367	0.1	10.375262
22.805033	0.1	10.043741
22.806700	0.1	9.723783
22.808367	0.1	9.415806
22.810033	0.1	9.119809
22.811700	0.1	8.836031
22.813367	0.1	8.564830
22.815033	0.1	8.305371
22.816700	0.1	8.057058
22.818367	0.1	7.821203
22.820033	0.1	7.598639
22.821700	0.1	7.388413
22.823367	0.1	7.188499
22.825033	0.1	6.997526
22.826700	0.1	6.815792
22.828367	0.1	6.645263
22.830033	0.1	6.487310
22.831700	0.1	6.341577
22.833367	0.1	6.205857
22.835033	0.1	6.078720
22.836700	0.1	5.960167
22.838367	0.1	5.851508
22.840033	0.1	5.752504
22.841700	0.1	5.661249
22.843367	0.1	5.575359
22.845033	0.1	5.493641
22.846700	0.1	5.416811
22.848367	0.1	5.346775
22.850033	0.1	5.284131
22.851700	0.1	5.226970
22.853367	0.1	5.173385
22.855033	0.1	5.123616
22.856700	0.1	5.079508
22.858367	0.1	5.041600
22.860033	0.1	5.008579
22.861700	0.1	4.979074
22.863367	0.1	4.951716
22.865033	0.1	4.924476
22.866700	0.1	4.895807
22.868367	0.1	4.867375
22.870033	0.1	4.842103
22.871700	0.1	4.820824
22.873367	0.1	4.802287
22.875033	0.1	4.785240
22.876700	0.1	4.768908
22.878367	0.1	4.752696
22.880033	0.1	4.736424
22.881700	0.1	4.721105
22.883367	0.1	4.707873
22.885033	0.1	4.697442
22.886700	0.1	4.690767
22.888367	0.1	4.688382
22.890033	0.1	4.689276
22.891700	0.1	4.690469
22.893367	0.1	4.689217
22.895033	0.1	4.684270
22.896700	0.1	4.677415
22.898367	0.1	4.671991
22.900033	0.1	4.669488
22.901700	0.1	4.667878
22.903367	0.1	4.664839
22.905033	0.1	4.661024
22.906700	0.1	4.659593
22.908367	0.1	4.661799
22.910033	0.1	4.666567
22.911700	0.1	4.673064
22.913367	0.1	4.682124
22.915033	0.1	4.694760
22.916700	0.1	4.710496
22.918367	0.1	4.726768
22.920033	0.1	4.740358
22.921700	0.1	4.749716
22.923367	0.1	4.756689
22.925033	0.1	4.765213
22.926700	0.1	4.778445
22.928367	0.1	4.796386
22.930033	0.1	4.817009
22.931700	0.1	4.838288
22.933367	0.1	4.859329
22.935033	0.1	4.880309
22.936700	0.1	4.901827
22.938367	0.1	4.923702
22.940033	0.1	4.945576
22.941700	0.1	4.968345
22.943367	0.1	4.994214
22.945033	0.1	5.024910
22.946700	0.1	5.059243
22.948367	0.1	5.093992
22.950033	0.1	5.127371
22.951700	0.1	5.159974
22.953367	0.1	5.193413
22.955033	0.1	5.229414
22.956700	0.1	5.268514
22.958367	0.1	5.308926
22.960033	0.1	5.349100
22.961700	0.1	5.389631
22.963367	0.1	5.432725
22.965033	0.1	5.480290
22.966700	0.1	5.532921
22.968367	0.1	5.589247
22.970033	0.1	5.647362
22.971700	0.1	5.706668
22.973367	0.1	5.767823
22.975033	0.1	5.831302
22.976700	0.1	5.896867
22.978367	0.1	5.964220
22.980033	0.1	6.033004
22.981700	0.1	6.103456
22.983367	0.1	6.177307
22.985033	0.1	6.256700
22.986700	0.1	6.341696
22.988367	0.1	6.429971
22.990033	0.1	6.519437
22.991700	0.1	6.610513
22.993367	0.1	6.705046
22.995033	0.1	6.804049
22.996700	0.1	6.907821
22.998367	0.1	7.017315
23.000033	0.1	7.133842
23.001700	0.1	7.257879
23.003367	0.1	7.387877
23.005033	0.1	7.520974
23.006700	0.1	7.655323
23.008367	0.1	7.791162
23.010033	0.1	7.929326
23.011700	0.1	8.069635
23.013367	0.1	8.210600
23.015033	0.1	8.352042
23.016700	0.1	8.496106
23.018367	0.1	8.644701
23.020033	0.1	8.797646
23.021700	0.1	8.952737
23.023367	0.1	9.107829
23.025033	0.1	9.261728
23.026700	0.1	9.413243
23.028367	0.1	9.559811
23.030033	0.1	9.699584
23.031700	0.1	9.832681
23.033367	0.1	9.959996
23.035033	0.1	10.081590
23.036700	0.1	10.196746
23.038367	0.1	10.304750
23.040033	0.1	10.405362
23.041700	0.1	10.497928
23.043367	0.1	10.581136
23.045033	0.1	10.653198
23.046700	0.1	10.712326
23.048367	0.1	10.757328
23.050033	0.1	10.787666
23.051700	0.1	10.802925
23.053367	0.1	10.803164
23.055033	0.1	10.789872
23.056700	0.1	10.764957
23.058367	0.1	10.728598
23.060033	0.1	10.679246
23.061700	0.1	10.615945
23.063367	0.1	10.539830
23.065033	0.1	10.452867
23.066700	0.1	10.357083
23.068367	0.1	10.252715
23.070033	0.1	10.138214
23.071700	0.1	10.011793
23.073367	0.1	9.873391
23.075033	0.1	9.725035
23.076700	0.1	9.568692
23.078367	0.1	9.404004
23.080033	0.1	9.231389
23.081700	0.1	9.054304
23.083367	0.1	8.877218
23.085033	0.1	8.700491
23.086700	0.1	8.521200
23.088367	0.1	8.337617
23.090033	0.1	8.150876
23.091700	0.1	7.962525
23.093367	0.1	7.773579
23.095033	0.1	7.585645
23.096700	0.1	7.400930
23.098367	0.1	7.221044
23.100033	0.1	7.046342
23.101700	0.1	6.877184
23.103367	0.1	6.713510
23.105033	0.1	6.555438
23.106700	0.1	6.403625
23.108367	0.1	6.259323
23.110033	0.1	6.122113
23.111700	0.1	5.989850
23.113367	0.1	5.860389
23.115033	0.1	5.733788
23.116700	0.1	5.612612
23.118367	0.1	5.499184
23.120033	0.1	5.394638
23.121700	0.1	5.299032
23.123367	0.1	5.211652
23.125033	0.1	5.131066
23.126700	0.1	5.055070
23.128367	0.1	4.981995
23.130033	0.1	4.911900
23.131700	0.1	4.846573
23.133367	0.1	4.787326
23.135033	0.1	4.733801
23.136700	0.1	4.684449
23.138367	0.1	4.638017
23.140033	0.1	4.594326
23.141700	0.1	4.553378
23.143367	0.1	4.514754
23.145033	0.1	4.477263
23.146700	0.1	4.439950
23.148367	0.1	4.404009
23.150033	0.1	4.371763
23.151700	0.1	4.343570
23.153367	0.1	4.318714
23.155033	0.1	4.296780
23.156700	0.1	4.277885
23.158367	0.1	4.261315
23.160033	0.1	4.246354
23.161700	0.1	4.233539
23.163367	0.1	4.224062
23.165033	0.1	4.217804
23.166700	0.1	4.212499
23.168367	0.1	4.205346
23.170033	0.1	4.195035
23.171700	0.1	4.182697
23.173367	0.1	4.170060
23.175033	0.1	4.158378
23.176700	0.1	4.148722
23.178367	0.1	4.140735
23.180033	0.1	4.132569
23.181700	0.1	4.122317
23.183367	0.1	4.111052
23.185033	0.1	4.101515
23.186700	0.1	4.094780
23.188367	0.1	4.089058
23.190033	0.1	4.082740
23.191700	0.1	4.076779
23.193367	0.1	4.073680
23.195033	0.1	4.074037
23.196700	0.1	4.076064
23.198367	0.1	4.077256
23.200033	0.1	4.076004
23.201700	0.1	4.071594
23.203367	0.1	4.063189
23.205033	0.1	4.051149
23.206700	0.1	4.037857
23.208367	0.1	4.026890
23.210033	0.1	4.019916
23.211700	0.1	4.016638
23.213367	0.1	4.014790
23.215033	0.1	4.012048
23.216700	0.1	4.007280
23.218367	0.1	4.001081
23.220033	0.1	3.995061
23.221700	0.1	3.990293
23.223367	0.1	3.986717
23.225033	0.1	3.983140
23.226700	0.1	3.978670
23.228367	0.1	3.973902
23.230033	0.1	3.970146
23.231700	0.1	3.967881
23.233367	0.1	3.965855
23.235033	0.1	3.962815
23.236700	0.1	3.959537
23.238367	0.1	3.958047
23.240033	0.1	3.958524
23.241700	0.1	3.959835
23.243367	0.1	3.960967
23.245033	0.1	3.961563
23.246700	0.1	3.961444
23.248367	0.1	3.960908
23.250033	0.1	3.960371
23.251700	0.1	3.960073
23.253367	0.1	3.960610
23.255033	0.1	3.962815
23.256700	0.1	3.966511
23.258367	0.1	3.970444
23.260033	0.1	3.972233
23.261700	0.1	3.970027
23.263367	0.1	3.964126
23.265033	0.1	3.957331
23.266700	0.1	3.951967
23.268367	0.1	3.948689
23.270033	0.1	3.947675
23.271700	0.1	3.949702
23.273367	0.1	3.954411
23.275033	0.1	3.959835
23.276700	0.1	3.964484
23.278367	0.1	3.968477
23.280033	0.1	3.972173
23.281700	0.1	3.975749
23.283367	0.1	3.979445
23.285033	0.1	3.983021
23.286700	0.1	3.985226
23.288367	0.1	3.985048
23.290033	0.1	3.982842
23.291700	0.1	3.979743
23.293367	0.1	3.977537
23.295033	0.1	3.977359
23.296700	0.1	3.978729
23.298367	0.1	3.979981
23.300033	0.1	3.980458
23.301700	0.1	3.980875
23.303367	0.1	3.982008
23.305033	0.1	3.984094
23.306700	0.1	3.986478
23.308367	0.1	3.987909
23.310033	0.1	3.987253
23.311700	0.1	3.984213
23.313367	0.1	3.979743
23.315033	0.1	3.975153
23.316700	0.1	3.971756
23.318367	0.1	3.970266
23.320033	0.1	3.970444
23.321700	0.1	3.970862
23.323367	0.1	3.969968
23.325033	0.1	3.967405
23.326700	0.1	3.964484
23.328367	0.1	3.962398
23.330033	0.1	3.961087
23.331700	0.1	3.959596
23.333367	0.1	3.957510
23.335033	0.1	3.954888
23.336700	0.1	3.951907
23.338367	0.1	3.949821
23.340033	0.1	3.950596
23.341700	0.1	3.954232
23.343367	0.1	3.957987
23.345033	0.1	3.958822
23.346700	0.1	3.956259
23.348367	0.1	3.952682
23.350033	0.1	3.951788
23.351700	0.1	3.955245
23.353367	0.1	3.961861
23.355033	0.1	3.969252
23.356700	0.1	3.976524
23.358367	0.1	3.984154
23.360033	0.1	3.991366
23.361700	0.1	3.996194
23.363367	0.1	3.997326
23.365033	0.1	3.995836
23.366700	0.1	3.994227
23.368367	0.1	3.994584
23.370033	0.1	3.998161
23.371700	0.1	4.005671
23.373367	0.1	4.016817
23.375033	0.1	4.029632
23.376700	0.1	4.041434
23.378367	0.1	4.050672
23.380033	0.1	4.058182
23.381700	0.1	4.065335
23.383367	0.1	4.073322
23.385033	0.1	4.083276
23.386700	0.1	4.095793
23.388367	0.1	4.110754
23.390033	0.1	4.127383
23.391700	0.1	4.144073
23.393367	0.1	4.159093
23.395033	0.1	4.171610
23.396700	0.1	4.182160
23.398367	0.1	4.192293
23.400033	0.1	4.202962
23.401700	0.1	4.213274
23.403367	0.1	4.222036
23.405033	0.1	4.229129
23.406700	0.1	4.235208
23.408367	0.1	4.240394
23.410033	0.1	4.244507
23.411700	0.1	4.248083
23.413367	0.1	4.252196
23.415033	0.1	4.256308
23.416700	0.1	4.259110
23.418367	0.1	4.260898
23.420033	0.1	4.264176
23.421700	0.1	4.270137
23.423367	0.1	4.276514
23.425033	0.1	4.280269
23.426700	0.1	4.281044
23.428367	0.1	4.280031
23.430033	0.1	4.277587
23.431700	0.1	4.273415
23.433367	0.1	4.267991
23.435033	0.1	4.261196
23.436700	0.1	4.252255
23.438367	0.1	4.240990
23.440033	0.1	4.229367
23.441700	0.1	4.219175
23.443367	0.1	4.210055
23.445033	0.1	4.200876
23.446700	0.1	4.191578
23.448367	0.1	4.181862
23.450033	0.1	4.171252
23.451700	0.1	4.159630
23.453367	0.1	4.147411
23.455033	0.1	4.135132
23.456700	0.1	4.122854
23.458367	0.1	4.109323
23.460033	0.1	4.092813
23.461700	0.1	4.073859
23.463367	0.1	4.054308
23.465033	0.1	4.035592
23.466700	0.1	4.018486
23.468367	0.1	4.003465
23.470033	0.1	3.990591
23.471700	0.1	3.979087
23.473367	0.1	3.968776
23.475033	0.1	3.959179
23.476700	0.1	3.949404
23.478367	0.1	3.938139
23.480033	0.1	3.925503
23.481700	0.1	3.912688
23.483367	0.1	3.901899
23.485033	0.1	3.894925
23.486700	0.1	3.892720
23.488367	0.1	3.895402
23.490033	0.1	3.901899
23.491700	0.1	3.910303
23.493367	0.1	3.919363
23.495033	0.1	3.928781
23.496700	0.1	3.938079
23.498367	0.1	3.946662
23.500033	0.1	3.954113
23.501700	0.1	3.960729
23.503367	0.1	3.967881
23.505033	0.1	3.977061
23.506700	0.1	3.988862
23.508367	0.1	4.002691
23.510033	0.1	4.018128
23.511700	0.1	4.035890
23.513367	0.1	4.058123
23.515033	0.1	4.085481
23.516700	0.1	4.115641
23.518367	0.1	4.145801
23.520033	0.1	4.175902
23.521700	0.1	4.207075
23.523367	0.1	4.239321
23.525033	0.1	4.271508
23.526700	0.1	4.303694
23.528367	0.1	4.337967
23.530033	0.1	4.376769
23.531700	0.1	4.420579
23.533367	0.1	4.468560
23.535033	0.1	4.519880
23.536700	0.1	4.573942
23.538367	0.1	4.630328
23.540033	0.1	4.688680
23.541700	0.1	4.749120
23.543367	0.1	4.812360
23.545033	0.1	4.878998
23.546700	0.1	4.948914
23.548367	0.1	5.022526
23.550033	0.1	5.101323
23.551700	0.1	5.185783
23.553367	0.1	5.275309
23.555033	0.1	5.369664
23.556700	0.1	5.469501
23.558367	0.1	5.575478
23.560033	0.1	5.688489
23.561700	0.1	5.809367
23.563367	0.1	5.938471
23.565033	0.1	6.074906
23.566700	0.1	6.216705
23.568367	0.1	6.362200
23.570033	0.1	6.511927
23.571700	0.1	6.668687
23.573367	0.1	6.835282
23.575033	0.1	7.012248
23.576700	0.1	7.198334
23.578367	0.1	7.393539
23.580033	0.1	7.599652
23.581700	0.1	7.818282
23.583367	0.1	8.048952
23.585033	0.1	8.289516
23.586700	0.1	8.539141
23.588367	0.1	8.799136
23.590033	0.1	9.070874
23.591700	0.1	9.355188
23.593367	0.1	9.652436
23.595033	0.1	9.963394
23.596700	0.1	10.289252
23.598367	0.1	10.631323
23.600033	0.1	10.990799
23.601700	0.1	11.368097
23.603367	0.1	11.762322
23.605033	0.1	12.171090
23.606700	0.1	12.592555
23.608367	0.1	13.026834
23.610033	0.1	13.475419
23.611700	0.1	13.940454
23.613367	0.1	14.423788
23.615033	0.1	14.926792
23.616700	0.1	15.449346
23.618367	0.1	15.990556
23.620033	0.1	16.548813
23.621700	0.1	17.123521
23.623367	0.1	17.715694
23.625033	0.1	18.328072
23.626700	0.1	18.962682
23.628367	0.1	19.619824
23.630033	0.1	20.298125
23.631700	0.1	20.996989
23.633367	0.1	21.718325
23.635033	0.1	22.464754
23.636700	0.1	23.237349
23.638367	0.1	24.035098
23.640033	0.1	24.856509
23.641700	0.1	25.701048
23.643367	0.1	26.569547
23.645033	0.1	27.463795
23.646700	0.1	28.386177
23.648367	0.1	29.340031
23.650033	0.1	30.329289
23.651700	0.1	31.357052
23.653367	0.1	32.423975
23.655033	0.1	33.529284
23.656700	0.1	34.672739
23.658367	0.1	35.855534
23.660033	0.1	37.079933
23.661700	0.1	38.348260
23.663367	0.1	39.663436
23.665033	0.1	41.029098
23.666700	0.1	42.448166
23.668367	0.1	43.922129
23.670033	0.1	45.452299
23.671700	0.1	47.041061
23.673367	0.1	48.691454
23.675033	0.1	50.405923
23.676700	0.1	52.185419
23.678367	0.1	54.029230
23.680033	0.1	55.936280
23.681700	0.1	57.907168
23.683367	0.1	59.943382
23.685033	0.1	62.046114
23.686700	0.1	64.215247
23.688367	0.1	66.448990
23.690033	0.1	68.744246
23.691700	0.1	71.096663
23.693367	0.1	73.498909
23.695033	0.1	75.941508
23.696700	0.1	78.416889
23.698367	0.1	80.920284
23.700033	0.1	83.446448
23.701700	0.1	85.986262
23.703367	0.1	88.526433
23.705033	0.1	91.053312
23.706700	0.1	93.555873
23.708367	0.1	96.025353
23.710033	0.1	98.452872
23.711700	0.1	100.826985
23.713367	0.1	103.133029
23.715033	0.1	105.354971
23.716700	0.1	107.477254
23.718367	0.1	109.484381
23.720033	0.1	111.361331
23.721700	0.1	113.095588
23.723367	0.1	114.676244
23.725033	0.1	116.093046
23.726700	0.1	117.336936
23.728367	0.1	118.400998
23.730033	0.1	119.278200
23.731700	0.1	119.959719
23.733367	0.1	120.436378
23.735033	0.1	120.701976
23.736700	0.1	120.754607
23.738367	0.1	120.595164
23.740033	0.1	120.225317
23.741700	0.1	119.646199
23.743367	0.1	118.859358
23.745033	0.1	117.866762
23.746700	0.1	116.672165
23.748367	0.1	115.282066
23.750033	0.1	113.704509
23.751700	0.1	111.948139
23.753367	0.1	110.021955
23.755033	0.1	107.936508
23.756700	0.1	105.704254
23.758367	0.1	103.339380
23.760033	0.1	100.856131
23.761700	0.1	98.266846
23.763367	0.1	95.583087
23.765033	0.1	92.817670
23.766700	0.1	89.985257
23.768367	0.1	87.099855
23.770033	0.1	84.173327
23.771700	0.1	81.216102
23.773367	0.1	78.239922
23.775033	0.1	75.256948
23.776700	0.1	72.278325
23.778367	0.1	69.314424
23.780033	0.1	66.376332
23.781700	0.1	63.475315
23.783367	0.1	60.621563
23.785033	0.1	57.823900
23.786700	0.1	55.088583
23.788367	0.1	52.420142
23.790033	0.1	49.821797
23.791700	0.1	47.296527
23.793367	0.1	44.848266
23.795033	0.1	42.482617
23.796700	0.1	40.204289
23.798367	0.1	38.015725
23.800033	0.1	35.917344
23.801700	0.1	33.908846
23.803367	0.1	31.990172
23.805033	0.1	30.162396
23.806700	0.1	28.426470
23.808367	0.1	26.781501
23.810033	0.1	25.225641
23.811700	0.1	23.757698
23.813367	0.1	22.375585
23.815033	0.1	21.075071
23.816700	0.1	19.851805
23.818367	0.1	18.701912
23.820033	0.1	17.622472
23.821700	0.1	16.611398
23.823367	0.1	15.666009
23.825033	0.1	14.782489
23.826700	0.1	13.958276
23.828367	0.1	13.192774
23.830033	0.1	12.485088
23.831700	0.1	11.831761
23.833367	0.1	11.228860
23.835033	0.1	10.672868
23.836700	0.1	10.160447
23.838367	0.1	9.688616
23.840033	0.1	9.254277
23.841700	0.1	8.854271
23.843367	0.1	8.485616
23.845033	0.1	8.146227
23.846700	0.1	7.834018
23.848367	0.1	7.547200
23.850033	0.1	7.284403
23.851700	0.1	7.044197
23.853367	0.1	6.823957
23.855033	0.1	6.620348
23.856700	0.1	6.431640
23.858367	0.1	6.258548
23.860033	0.1	6.102205
23.861700	0.1	5.962551
23.863367	0.1	5.838395
23.865033	0.1	5.726874
23.866700	0.1	5.624473
23.868367	0.1	5.528450
23.870033	0.1	5.438209
23.871700	0.1	5.354107
23.873367	0.1	5.277038
23.875033	0.1	5.206883
23.876700	0.1	5.142212
23.878367	0.1	5.081535
23.880033	0.1	5.024135
23.881700	0.1	4.970551
23.883367	0.1	4.921139
23.885033	0.1	4.875362
23.886700	0.1	4.832328
23.888367	0.1	4.791260
23.890033	0.1	4.752040
23.891700	0.1	4.715264
23.893367	0.1	4.682362
23.895033	0.1	4.654408
23.896700	0.1	4.630745
23.898367	0.1	4.608691
23.900033	0.1	4.585564
23.901700	0.1	4.560709
23.903367	0.1	4.534304
23.905033	0.1	4.506946
23.906700	0.1	4.480005
23.908367	0.1	4.454553
23.910033	0.1	4.431129
23.911700	0.1	4.409313
23.913367	0.1	4.388809
23.915033	0.1	4.369676
23.916700	0.1	4.350961
23.918367	0.1	4.330695
23.920033	0.1	4.308164
23.921700	0.1	4.284203
23.923367	0.1	4.260063
23.925033	0.1	4.237592
23.926700	0.1	4.218400
23.928367	0.1	4.202128
23.930033	0.1	4.186332
23.931700	0.1	4.167974
23.933367	0.1	4.145980
23.935033	0.1	4.121661
23.936700	0.1	4.096627
23.938367	0.1	4.071772
23.940033	0.1	4.047990
23.941700	0.1	4.025936
23.943367	0.1	4.004777
23.945033	0.1	3.983557
23.946700	0.1	3.962696
23.948367	0.1	3.943861
23.950033	0.1	3.928364
23.951700	0.1	3.914774
23.953367	0.1	3.900051
23.955033	0.1	3.882528
23.956700	0.1	3.863693
23.958367	0.1	3.845394
23.960033	0.1	3.827870
23.961700	0.1	3.810466
23.963367	0.1	3.793419
23.965033	0.1	3.778517
23.966700	0.1	3.767252
23.968367	0.1	3.758371
23.970033	0.1	3.748477
23.971700	0.1	3.735423
23.973367	0.1	3.720641
23.975033	0.1	3.706634
23.976700	0.1	3.694475
23.978367	0.1	3.684283
23.980033	0.1	3.675819
23.981700	0.1	3.668368
23.983367	0.1	3.660798
23.985033	0.1	3.652811
23.986700	0.1	3.644884
23.988367	0.1	3.637851
23.990033	0.1	3.632844
23.991700	0.1	3.630042
23.993367	0.1	3.628195
23.995033	0.1	3.625512
23.996700	0.1	3.621102
23.998367	0.1	3.614724
24.000033	0.1	3.606141
24.001700	0.1	3.595770
24.003367	0.1	3.585458
24.005033	0.1	3.577531
24.006700	0.1	3.573239
24.008367	0.1	3.571630
24.010033	0.1	3.570318
24.011700	0.1	3.568590
24.013367	0.1	3.567279
24.015033	0.1	3.565788
24.016700	0.1	3.561616
24.018367	0.1	3.553689
24.020033	0.1	3.543318
24.021700	0.1	3.533006
24.023367	0.1	3.524840
24.025033	0.1	3.519178
24.026700	0.1	3.514827
24.028367	0.1	3.511012
24.030033	0.1	3.508628
24.031700	0.1	3.508806
24.033367	0.1	3.511667
24.035033	0.1	3.516138
24.036700	0.1	3.519833
24.038367	0.1	3.520847
24.040033	0.1	3.518880
24.041700	0.1	3.515303
24.043367	0.1	3.511965
24.045033	0.1	3.509462
24.046700	0.1	3.506720
24.048367	0.1	3.502965
24.050033	0.1	3.498793
24.051700	0.1	3.495872
24.053367	0.1	3.495395
24.055033	0.1	3.497124
24.056700	0.1	3.500343
24.058367	0.1	3.504813
24.060033	0.1	3.510535
24.061700	0.1	3.516615
24.063367	0.1	3.521502
24.065033	0.1	3.524065
24.066700	0.1	3.524244
24.068367	0.1	3.523410
24.070033	0.1	3.523231
24.071700	0.1	3.523588
24.073367	0.1	3.523171
24.075033	0.1	3.522754
24.076700	0.1	3.524780
24.078367	0.1	3.530443
24.080033	0.1	3.538192
24.081700	0.1	3.545463
24.083367	0.1	3.549814
24.085033	0.1	3.550232
24.086700	0.1	3.548026
24.088367	0.1	3.545702
24.090033	0.1	3.544748
24.091700	0.1	3.546417
24.093367	0.1	3.551483
24.095033	0.1	3.559053
24.096700	0.1	3.566444
24.098367	0.1	3.571570
24.100033	0.1	3.574372
24.101700	0.1	3.576219
24.103367	0.1	3.579140
24.105033	0.1	3.584564
24.106700	0.1	3.591120
24.108367	0.1	3.596902
24.110033	0.1	3.601670
24.111700	0.1	3.606141
24.113367	0.1	3.610432
24.115033	0.1	3.614009
24.116700	0.1	3.616631
24.118367	0.1	3.619135
24.120033	0.1	3.622055
24.121700	0.1	3.624916
24.123367	0.1	3.626585
24.125033	0.1	3.627241
24.126700	0.1	3.627897
24.128367	0.1	3.629267
24.130033	0.1	3.631532
24.131700	0.1	3.634215
24.133367	0.1	3.636420
24.135033	0.1	3.637612
24.136700	0.1	3.638268
24.138367	0.1	3.639043
24.140033	0.1	3.639996
24.141700	0.1	3.640950
24.143367	0.1	3.642380
24.145033	0.1	3.644943
24.146700	0.1	3.648341
24.148367	0.1	3.651321
24.150033	0.1	3.652394
24.151700	0.1	3.650725
24.153367	0.1	3.647208
24.155033	0.1	3.643751
24.156700	0.1	3.642082
24.158367	0.1	3.642261
24.160033	0.1	3.642977
24.161700	0.1	3.642082
24.163367	0.1	3.638268
24.165033	0.1	3.631950
24.166700	0.1	3.625810
24.168367	0.1	3.623247
24.170033	0.1	3.626168
24.171700	0.1	3.633082
24.173367	0.1	3.641069
24.175033	0.1	3.648281
24.176700	0.1	3.654599
24.178367	0.1	3.660441
24.180033	0.1	3.665567
24.181700	0.1	3.669799
24.183367	0.1	3.674150
24.185033	0.1	3.680110
24.186700	0.1	3.687799
24.188367	0.1	3.696382
24.190033	0.1	3.706038
24.191700	0.1	3.718078
24.193367	0.1	3.732383
24.195033	0.1	3.747761
24.196700	0.1	3.762722
24.198367	0.1	3.775954
24.200033	0.1	3.787160
24.201700	0.1	3.797293
24.203367	0.1	3.807605
24.205033	0.1	3.818989
24.206700	0.1	3.832042
24.208367	0.1	3.846944
24.210033	0.1	3.862798
24.211700	0.1	3.878355
24.213367	0.1	3.892660
24.215033	0.1	3.905177
24.216700	0.1	3.916085
24.218367	0.1	3.925860
24.220033	0.1	3.935218
24.221700	0.1	3.945589
24.223367	0.1	3.959179
24.225033	0.1	3.976882
24.226700	0.1	3.996134
24.228367	0.1	4.012227
24.230033	0.1	4.022241
24.231700	0.1	4.027128
24.233367	0.1	4.029989
24.235033	0.1	4.032910
24.236700	0.1	4.036963
24.238367	0.1	4.042506
24.240033	0.1	4.048527
24.241700	0.1	4.053414
24.243367	0.1	4.055918
24.245033	0.1	4.055321
24.246700	0.1	4.051268
24.248367	0.1	4.044235
24.250033	0.1	4.035890
24.251700	0.1	4.028261
24.253367	0.1	4.021883
24.255033	0.1	4.015506
24.256700	0.1	4.007578
24.258367	0.1	3.998101
24.260033	0.1	3.988266
24.261700	0.1	3.979028
24.263367	0.1	3.969372
24.265033	0.1	3.957868
24.266700	0.1	3.943622
24.268367	0.1	3.926158
24.270033	0.1	3.905177
24.271700	0.1	3.880084
24.273367	0.1	3.851652
24.275033	0.1	3.821612
24.276700	0.1	3.792107
24.278367	0.1	3.764570
24.280033	0.1	3.740072
24.281700	0.1	3.718317
24.283367	0.1	3.697813
24.285033	0.1	3.676832
24.286700	0.1	3.655493
24.288367	0.1	3.635228
24.290033	0.1	3.616989
24.291700	0.1	3.600896
24.293367	0.1	3.586173
24.295033	0.1	3.571451
24.296700	0.1	3.555894
24.298367	0.1	3.539920
24.300033	0.1	3.523827
24.301700	0.1	3.506601
24.303367	0.1	3.486932
24.305033	0.1	3.464103
24.306700	0.1	3.437877
24.308367	0.1	3.409922
24.310033	0.1	3.383398
24.311700	0.1	3.360987
24.313367	0.1	3.342986
24.315033	0.1	3.328085
24.316700	0.1	3.314972
24.318367	0.1	3.303051
24.320033	0.1	3.292084
24.321700	0.1	3.281653
24.323367	0.1	3.271103
24.325033	0.1	3.259301
24.326700	0.1	3.246665
24.328367	0.1	3.234983
24.330033	0.1	3.225863
24.331700	0.1	3.219307
24.333367	0.1	3.213942
24.335033	0.1	3.209233
24.336700	0.1	3.205776
24.338367	0.1	3.203035
24.340033	0.1	3.198743
24.341700	0.1	3.192485
24.343367	0.1	3.186763
24.345033	0.1	3.183961
24.346700	0.1	3.183901
24.348367	0.1	3.184438
24.350033	0.1	3.183365
24.351700	0.1	3.179729
24.353367	0.1	3.174603
24.355033	0.1	3.170014
24.356700	0.1	3.167093
24.358367	0.1	3.165603
24.360033	0.1	3.165126
24.361700	0.1	3.165364
24.363367	0.1	3.165186
24.365033	0.1	3.164172
24.366700	0.1	3.163040
24.368367	0.1	3.163159
24.370033	0.1	3.164351
24.371700	0.1	3.164828
24.373367	0.1	3.162146
24.375033	0.1	3.155530
24.376700	0.1	3.147364
24.378367	0.1	3.141403
24.380033	0.1	3.140271
24.381700	0.1	3.143728
24.383367	0.1	3.148735
24.385033	0.1	3.151655
24.386700	0.1	3.150404
24.388367	0.1	3.145457
24.390033	0.1	3.139138
24.391700	0.1	3.134906
24.393367	0.1	3.135443
24.395033	0.1	3.140629
24.396700	0.1	3.148318
24.398367	0.1	3.155649
24.400033	0.1	3.160238
24.401700	0.1	3.161609
24.403367	0.1	3.160954
24.405033	0.1	3.160596
24.406700	0.1	3.162146
24.408367	0.1	3.165186
24.410033	0.1	3.167689
24.411700	0.1	3.168345
24.413367	0.1	3.167451
24.415033	0.1	3.164590
24.416700	0.1	3.159464
24.418367	0.1	3.153086
24.420033	0.1	3.147245
24.421700	0.1	3.143728
24.423367	0.1	3.143013
24.425033	0.1	3.143370
24.426700	0.1	3.141344
24.428367	0.1	3.135622
24.430033	0.1	3.128827
24.431700	0.1	3.124654
24.433367	0.1	3.125072
24.435033	0.1	3.129542
24.436700	0.1	3.136695
24.438367	0.1	3.145516
24.440033	0.1	3.155112
24.441700	0.1	3.163934
24.443367	0.1	3.169358
24.445033	0.1	3.169596
24.446700	0.1	3.166437
24.448367	0.1	3.163934
24.450033	0.1	3.164351
24.451700	0.1	3.166616
24.453367	0.1	3.168702
24.455033	0.1	3.170431
24.456700	0.1	3.172398
24.458367	0.1	3.174722
24.460033	0.1	3.176570
24.461700	0.1	3.176809
24.463367	0.1	3.174365
24.465033	0.1	3.169418
24.466700	0.1	3.164351
24.468367	0.1	3.162205
24.470033	0.1	3.164232
24.471700	0.1	3.169000
24.473367	0.1	3.174126
24.475033	0.1	3.177703
24.476700	0.1	3.179133
24.478367	0.1	3.179133
24.480033	0.1	3.178954
24.481700	0.1	3.180146
24.483367	0.1	3.183782
24.485033	0.1	3.189445
24.486700	0.1	3.195465
24.488367	0.1	3.201127
24.490033	0.1	3.206730
24.491700	0.1	3.211796
24.493367	0.1	3.214657
24.495033	0.1	3.213108
24.496700	0.1	3.206790
24.498367	0.1	3.198087
24.500033	0.1	3.191710
24.501700	0.1	3.191769
24.503367	0.1	3.198624
24.505033	0.1	3.208399
24.506700	0.1	3.216148
24.508367	0.1	3.218711
24.510033	0.1	3.216446
24.511700	0.1	3.212571
24.513367	0.1	3.209830
24.515033	0.1	3.208220
24.516700	0.1	3.206730
24.518367	0.1	3.205061
24.520033	0.1	3.203809
24.521700	0.1	3.204048
24.523367	0.1	3.206134
24.525033	0.1	3.209591
24.526700	0.1	3.213346
24.528367	0.1	3.216386
24.530033	0.1	3.217817
24.531700	0.1	3.217638
24.533367	0.1	3.216088
24.535033	0.1	3.213465
24.536700	0.1	3.210187
24.538367	0.1	3.207326
24.540033	0.1	3.205776
24.541700	0.1	3.205419
24.543367	0.1	3.205240
24.545033	0.1	3.204167
24.546700	0.1	3.201366
24.548367	0.1	3.197015
24.550033	0.1	3.192783
24.551700	0.1	3.190458
24.553367	0.1	3.189981
24.555033	0.1	3.190577
24.556700	0.1	3.191889
24.558367	0.1	3.194153
24.560033	0.1	3.197849
24.561700	0.1	3.202558
24.563367	0.1	3.207147
24.565033	0.1	3.210485
24.566700	0.1	3.211498
24.568367	0.1	3.210008
24.570033	0.1	3.206849
24.571700	0.1	3.203333
24.573367	0.1	3.200412
24.575033	0.1	3.198862
24.576700	0.1	3.199101
24.578367	0.1	3.200889
24.580033	0.1	3.204227
24.581700	0.1	3.208995
24.583367	0.1	3.213883
24.585033	0.1	3.217042
24.586700	0.1	3.217995
24.588367	0.1	3.217280
24.590033	0.1	3.215194
24.591700	0.1	3.212273
24.593367	0.1	3.209889
24.595033	0.1	3.209949
24.596700	0.1	3.212989
24.598367	0.1	3.217578
24.600033	0.1	3.222406
24.601700	0.1	3.227115
24.603367	0.1	3.231526
24.605033	0.1	3.234983
24.606700	0.1	3.237367
24.608367	0.1	3.238678
24.610033	0.1	3.238917
24.611700	0.1	3.237784
24.613367	0.1	3.235460
24.615033	0.1	3.233493
24.616700	0.1	3.233910
24.618367	0.1	3.237963
24.620033	0.1	3.244937
24.621700	0.1	3.253162
24.623367	0.1	3.261209
24.625033	0.1	3.268779
24.626700	0.1	3.275156
24.628367	0.1	3.278971
24.630033	0.1	3.279448
24.631700	0.1	3.277719
24.633367	0.1	3.276587
24.635033	0.1	3.278315
24.636700	0.1	3.283143
24.638367	0.1	3.290177
24.640033	0.1	3.299117
24.641700	0.1	3.308833
24.643367	0.1	3.317297
24.645033	0.1	3.323496
24.646700	0.1	3.328443
24.648367	0.1	3.333390
24.650033	0.1	3.338635
24.651700	0.1	3.344119
24.653367	0.1	3.350377
24.655033	0.1	3.358543
24.656700	0.1	3.369808
24.658367	0.1	3.384471
24.660033	0.1	3.401220
24.661700	0.1	3.417552
24.663367	0.1	3.430784
24.665033	0.1	3.440142
24.666700	0.1	3.446520
24.668367	0.1	3.451765
24.670033	0.1	3.457010
24.671700	0.1	3.462613
24.673367	0.1	3.467798
24.675033	0.1	3.471494
24.676700	0.1	3.473520
24.678367	0.1	3.475428
24.680033	0.1	3.478825
24.681700	0.1	3.483713
24.683367	0.1	3.488898
24.685033	0.1	3.493071
24.686700	0.1	3.496230
24.688367	0.1	3.499389
24.690033	0.1	3.503263
24.691700	0.1	3.507316
24.693367	0.1	3.510833
24.695033	0.1	3.513634
24.696700	0.1	3.515721
24.698367	0.1	3.516972
24.700033	0.1	3.516913
24.701700	0.1	3.515601
24.703367	0.1	3.513932
24.705033	0.1	3.512323
24.706700	0.1	3.509641
24.708367	0.1	3.503978
24.710033	0.1	3.495574
24.711700	0.1	3.486634
24.713367	0.1	3.478945
24.715033	0.1	3.473282
24.716700	0.1	3.469765
24.718367	0.1	3.467560
24.720033	0.1	3.465295
24.721700	0.1	3.462553
24.723367	0.1	3.459156
24.725033	0.1	3.453732
24.726700	0.1	3.445149
24.728367	0.1	3.433585
24.730033	0.1	3.420115
24.731700	0.1	3.406048
24.733367	0.1	3.393054
24.735033	0.1	3.382921
24.736700	0.1	3.376246
24.738367	0.1	3.371477
24.740033	0.1	3.366828
24.741700	0.1	3.361643
24.743367	0.1	3.356159
24.745033	0.1	3.350377
24.746700	0.1	3.344178
24.748367	0.1	3.337503
24.750033	0.1	3.330529
24.751700	0.1	3.323078
24.753367	0.1	3.314913
24.755033	0.1	3.306091
24.756700	0.1	3.296673
24.758367	0.1	3.286839
24.760033	0.1	3.277660
24.761700	0.1	3.271163
24.763367	0.1	3.266931
24.765033	0.1	3.261447
24.766700	0.1	3.251791
24.768367	0.1	3.238201
24.770033	0.1	3.223777
24.771700	0.1	3.212273
24.773367	0.1	3.205955
24.775033	0.1	3.204644
24.776700	0.1	3.206492
24.778367	0.1	3.208697
24.780033	0.1	3.208697
24.781700	0.1	3.204644
24.783367	0.1	3.196061
24.785033	0.1	3.183961
24.786700	0.1	3.170490
24.788367	0.1	3.158093
24.790033	0.1	3.148556
24.791700	0.1	3.143192
24.793367	0.1	3.142536
24.795033	0.1	3.145635
24.796700	0.1	3.149510
24.798367	0.1	3.150523
24.800033	0.1	3.146708
24.801700	0.1	3.139317
24.803367	0.1	3.131926
24.805033	0.1	3.128052
24.806700	0.1	3.127992
24.808367	0.1	3.129423
24.810033	0.1	3.128946
24.811700	0.1	3.124654
24.813367	0.1	3.117621
24.815033	0.1	3.110767
24.816700	0.1	3.106237
24.818367	0.1	3.104449
24.820033	0.1	3.104747
24.821700	0.1	3.105819
24.823367	0.1	3.105939
24.825033	0.1	3.104687
24.826700	0.1	3.103018
24.828367	0.1	3.101647
24.830033	0.1	3.099621
24.831700	0.1	3.096104
24.833367	0.1	3.091574
24.835033	0.1	3.088474
24.836700	0.1	3.089488
24.838367	0.1	3.094971
24.840033	0.1	3.102184
24.841700	0.1	3.107548
24.843367	0.1	3.109634
24.845033	0.1	3.109276
24.846700	0.1	3.108859
24.848367	0.1	3.110230
24.850033	0.1	3.113151
24.851700	0.1	3.115654
24.853367	0.1	3.115416
24.855033	0.1	3.111780
24.856700	0.1	3.106356
24.858367	0.1	3.101528
24.860033	0.1	3.098786
24.861700	0.1	3.098607
24.863367	0.1	3.100813
24.865033	0.1	3.105521
24.866700	0.1	3.113091
24.868367	0.1	3.123462
24.870033	0.1	3.135503
24.871700	0.1	3.147245
24.873367	0.1	3.157258
24.875033	0.1	3.165662
24.876700	0.1	3.173232
24.878367	0.1	3.180266
24.880033	0.1	3.187120
24.881700	0.1	3.194392
24.883367	0.1	3.202737
24.885033	0.1	3.212989
24.886700	0.1	3.225506
24.888367	0.1	3.239393
24.890033	0.1	3.252447
24.891700	0.1	3.262818
24.893367	0.1	3.271222
24.895033	0.1	3.280342
24.896700	0.1	3.292978
24.898367	0.1	3.309965
24.900033	0.1	3.330291
24.901700	0.1	3.352344
24.903367	0.1	3.374517
24.905033	0.1	3.395200
24.906700	0.1	3.413260
24.908367	0.1	3.429234
24.910033	0.1	3.444433
24.911700	0.1	3.459096
24.913367	0.1	3.472924
24.915033	0.1	3.486991
24.916700	0.1	3.503740
24.918367	0.1	3.524423
24.920033	0.1	3.548622
24.921700	0.1	3.574133
24.923367	0.1	3.598273
24.925033	0.1	3.619492
24.926700	0.1	3.637552
24.928367	0.1	3.652573
24.930033	0.1	3.664494
24.931700	0.1	3.674627
24.933367	0.1	3.685892
24.935033	0.1	3.700435
24.936700	0.1	3.717959
24.938367	0.1	3.735781
24.940033	0.1	3.751636
24.941700	0.1	3.765285
24.943367	0.1	3.777683
24.945033	0.1	3.788769
24.946700	0.1	3.797651
24.948367	0.1	3.803432
24.950033	0.1	3.806293
24.951700	0.1	3.807545
24.953367	0.1	3.808618
24.955033	0.1	3.810406
24.956700	0.1	3.812731
24.958367	0.1	3.814459
24.960033	0.1	3.813923
24.961700	0.1	3.810227
24.963367	0.1	3.803134
24.965033	0.1	3.793061
24.966700	0.1	3.780723
24.968367	0.1	3.767193
24.970033	0.1	3.753484
24.971700	0.1	3.740370
24.973367	0.1	3.729165
24.975033	0.1	3.720165
24.976700	0.1	3.710926
24.978367	0.1	3.697455
24.980033	0.1	3.679097
24.981700	0.1	3.658593
24.983367	0.1	3.639341
24.985033	0.1	3.623367
24.986700	0.1	3.610015
24.988367	0.1	3.597081
24.990033	0.1	3.582716
24.991700	0.1	3.566981
24.993367	0.1	3.550947
24.995033	0.1	3.535509
24.996700	0.1	3.520012
24.998367	0.1	3.502786
25.000033	0.1	3.482580
25.001700	0.1	3.459394
25.003367	0.1	3.434479
25.005033	0.1	3.409445
25.006700	0.1	3.385604
25.008367	0.1	3.363252
25.010033	0.1	3.342748
25.011700	0.1	3.324926
25.013367	0.1	3.309846
25.015033	0.1	3.296316
25.016700	0.1	3.282547
25.018367	0.1	3.266394
25.020033	0.1	3.246904
25.021700	0.1	3.225506
25.023367	0.1	3.204823
25.025033	0.1	3.186584
25.026700	0.1	3.170788
25.028367	0.1	3.156245
25.030033	0.1	3.141463
25.031700	0.1	3.126502
25.033367	0.1	3.113210
25.035033	0.1	3.103495
25.036700	0.1	3.098071
25.038367	0.1	3.095806
25.040033	0.1	3.093958
25.041700	0.1	3.089071
25.043367	0.1	3.080249
25.045033	0.1	3.069699
25.046700	0.1	3.059745
25.048367	0.1	3.050804
25.050033	0.1	3.042579
25.051700	0.1	3.035724
25.053367	0.1	3.030777
25.055033	0.1	3.027499
25.056700	0.1	3.025353
25.058367	0.1	3.023267
25.060033	0.1	3.020346
25.061700	0.1	3.016651
25.063367	0.1	3.013015
25.065033	0.1	3.009379
25.066700	0.1	3.004909
25.068367	0.1	2.999127
25.070033	0.1	2.993703
25.071700	0.1	2.991200
25.073367	0.1	2.992928
25.075033	0.1	2.997101
25.076700	0.1	2.999783
25.078367	0.1	2.998233
25.080033	0.1	2.992690
25.081700	0.1	2.985954
25.083367	0.1	2.981425
25.085033	0.1	2.980709
25.086700	0.1	2.982319
25.088367	0.1	2.982795
25.090033	0.1	2.980828
25.091700	0.1	2.978563
25.093367	0.1	2.978802
25.095033	0.1	2.981782
25.096700	0.1	2.985418
25.098367	0.1	2.987504
25.100033	0.1	2.987087
25.101700	0.1	2.984226
25.103367	0.1	2.980292
25.105033	0.1	2.977133
25.106700	0.1	2.975643
25.108367	0.1	2.975226
25.110033	0.1	2.975285
25.111700	0.1	2.975583
25.113367	0.1	2.975285
25.115033	0.1	2.973616
25.116700	0.1	2.971113
25.118367	0.1	2.969384
25.120033	0.1	2.968788
25.121700	0.1	2.967894
25.123367	0.1	2.966225
25.125033	0.1	2.965152
25.126700	0.1	2.966225
25.128367	0.1	2.969384
25.130033	0.1	2.973437
25.131700	0.1	2.976477
25.133367	0.1	2.977371
25.135033	0.1	2.977073
25.136700	0.1	2.977729
25.138367	0.1	2.979636
25.140033	0.1	2.981425
25.141700	0.1	2.982378
25.143367	0.1	2.983272
25.145033	0.1	2.984345
25.146700	0.1	2.985120
25.148367	0.1	2.985776
25.150033	0.1	2.986312
25.151700	0.1	2.985537
25.153367	0.1	2.982795
25.155033	0.1	2.979875
25.156700	0.1	2.979636
25.158367	0.1	2.983689
25.160033	0.1	2.990842
25.161700	0.1	2.997756
25.163367	0.1	3.001750
25.165033	0.1	3.002405
25.166700	0.1	3.001213
25.168367	0.1	2.999485
25.170033	0.1	2.998114
25.171700	0.1	2.996981
25.173367	0.1	2.995312
25.175033	0.1	2.991796
25.176700	0.1	2.985656
25.178367	0.1	2.978087
25.180033	0.1	2.972663
25.181700	0.1	2.972543
25.183367	0.1	2.977669
25.185033	0.1	2.985299
25.186700	0.1	2.992273
25.188367	0.1	2.997339
25.190033	0.1	3.000498
25.191700	0.1	3.001988
25.193367	0.1	3.001988
25.195033	0.1	3.001273
25.196700	0.1	3.002227
25.198367	0.1	3.006399
25.200033	0.1	3.013134
25.201700	0.1	3.020585
25.203367	0.1	3.027141
25.205033	0.1	3.031433
25.206700	0.1	3.033459
25.208367	0.1	3.034711
25.210033	0.1	3.036678
25.211700	0.1	3.039658
25.213367	0.1	3.043413
25.215033	0.1	3.047228
25.216700	0.1	3.050745
25.218367	0.1	3.054142
25.220033	0.1	3.058374
25.221700	0.1	3.063679
25.223367	0.1	3.068686
25.225033	0.1	3.070831
25.226700	0.1	3.069341
25.228367	0.1	3.066302
25.230033	0.1	3.065825
25.231700	0.1	3.070891
25.233367	0.1	3.081441
25.235033	0.1	3.095210
25.236700	0.1	3.109276
25.238367	0.1	3.121734
25.240033	0.1	3.132820
25.241700	0.1	3.143788
25.243367	0.1	3.154636
25.245033	0.1	3.164113
25.246700	0.1	3.172219
25.248367	0.1	3.180802
25.250033	0.1	3.191114
25.251700	0.1	3.202796
25.253367	0.1	3.215134
25.255033	0.1	3.227711
25.256700	0.1	3.239989
25.258367	0.1	3.251732
25.260033	0.1	3.263533
25.261700	0.1	3.275871
25.263367	0.1	3.288448
25.265033	0.1	3.301084
25.266700	0.1	3.314257
25.268367	0.1	3.329337
25.270033	0.1	3.346741
25.271700	0.1	3.365457
25.273367	0.1	3.383875
25.275033	0.1	3.401220
25.276700	0.1	3.417611
25.278367	0.1	3.433705
25.280033	0.1	3.450334
25.281700	0.1	3.467441
25.283367	0.1	3.484905
25.285033	0.1	3.502608
25.286700	0.1	3.520072
25.288367	0.1	3.536880
25.290033	0.1	3.553450
25.291700	0.1	3.569901
25.293367	0.1	3.585875
25.295033	0.1	3.601134
25.296700	0.1	3.615976
25.298367	0.1	3.630281
25.300033	0.1	3.643215
25.301700	0.1	3.654242
25.303367	0.1	3.664613
25.305033	0.1	3.675580
25.306700	0.1	3.687442
25.308367	0.1	3.700316
25.310033	0.1	3.714442
25.311700	0.1	3.729463
25.313367	0.1	3.745198
25.315033	0.1	3.762126
25.316700	0.1	3.780604
25.318367	0.1	3.799737
25.320033	0.1	3.818035
25.321700	0.1	3.834546
25.323367	0.1	3.849924
25.325033	0.1	3.865361
25.326700	0.1	3.880978
25.328367	0.1	3.895462
25.330033	0.1	3.907919
25.331700	0.1	3.919125
25.333367	0.1	3.930748
25.335033	0.1	3.944934
25.336700	0.1	3.962577
25.338367	0.1	3.981829
25.340033	0.1	3.999353
25.341700	0.1	4.013717
25.343367	0.1	4.026830
25.345033	0.1	4.042387
25.346700	0.1	4.063010
25.348367	0.1	4.087687
25.350033	0.1	4.112244
25.351700	0.1	4.132569
25.353367	0.1	4.148603
25.355033	0.1	4.163981
25.356700	0.1	4.181981
25.358367	0.1	4.201710
25.360033	0.1	4.220188
25.361700	0.1	4.235566
25.363367	0.1	4.248381
25.365033	0.1	4.260123
25.366700	0.1	4.272104
25.368367	0.1	4.284978
25.370033	0.1	4.298330
25.371700	0.1	4.310489
25.373367	0.1	4.320026
25.375033	0.1	4.326999
25.376700	0.1	4.332602
25.378367	0.1	4.337847
25.380033	0.1	4.342556
25.381700	0.1	4.344881
25.383367	0.1	4.343212
25.385033	0.1	4.337728
25.386700	0.1	4.329980
25.388367	0.1	4.320681
25.390033	0.1	4.309893
25.391700	0.1	4.297555
25.393367	0.1	4.283428
25.395033	0.1	4.267574
25.396700	0.1	4.250050
25.398367	0.1	4.230619
25.400033	0.1	4.208744
25.401700	0.1	4.184485
25.403367	0.1	4.158855
25.405033	0.1	4.133165
25.406700	0.1	4.108727
25.408367	0.1	4.086435
25.410033	0.1	4.064799
25.411700	0.1	4.040480
25.413367	0.1	4.011572
25.415033	0.1	3.980160
25.416700	0.1	3.950536
25.418367	0.1	3.925503
25.420033	0.1	3.904402
25.421700	0.1	3.884256
25.423367	0.1	3.861428
25.425033	0.1	3.834188
25.426700	0.1	3.804028
25.428367	0.1	3.774047
25.430033	0.1	3.746093
25.431700	0.1	3.720403
25.433367	0.1	3.696501
25.435033	0.1	3.673852
25.436700	0.1	3.651977
25.438367	0.1	3.630519
25.440033	0.1	3.609538
25.441700	0.1	3.589750
25.443367	0.1	3.571272
25.445033	0.1	3.553093
25.446700	0.1	3.534198
25.448367	0.1	3.514827
25.450033	0.1	3.495753
25.451700	0.1	3.477156
25.453367	0.1	3.459096
25.455033	0.1	3.442228
25.456700	0.1	3.428102
25.458367	0.1	3.417492
25.460033	0.1	3.408432
25.461700	0.1	3.397525
25.463367	0.1	3.383219
25.465033	0.1	3.367007
25.466700	0.1	3.351152
25.468367	0.1	3.336132
25.470033	0.1	3.320694
25.471700	0.1	3.304243
25.473367	0.1	3.287435
25.475033	0.1	3.271938
25.476700	0.1	3.259301
25.478367	0.1	3.249645
25.480033	0.1	3.241897
25.481700	0.1	3.234506
25.483367	0.1	3.226638
25.485033	0.1	3.218532
25.486700	0.1	3.210604
25.488367	0.1	3.202617
25.490033	0.1	3.194273
25.491700	0.1	3.185213
25.493367	0.1	3.176451
25.495033	0.1	3.169954
25.496700	0.1	3.167212
25.498367	0.1	3.166557
25.500033	0.1	3.163278
25.501700	0.1	3.153503
25.503367	0.1	3.137887
25.505033	0.1	3.120244
25.506700	0.1	3.104210
25.508367	0.1	3.092647
25.510033	0.1	3.087282
25.511700	0.1	3.087580
25.513367	0.1	3.091157
25.515033	0.1	3.095031
25.516700	0.1	3.096640
25.518367	0.1	3.094614
25.520033	0.1	3.089428
25.521700	0.1	3.082276
25.523367	0.1	3.074348
25.525033	0.1	3.066898
25.526700	0.1	3.061176
25.528367	0.1	3.057659
25.530033	0.1	3.055513
25.531700	0.1	3.053606
25.533367	0.1	3.051222
25.535033	0.1	3.048182
25.536700	0.1	3.045798
25.538367	0.1	3.045559
25.540033	0.1	3.047347
25.541700	0.1	3.048897
25.543367	0.1	3.048480
25.545033	0.1	3.046334
25.546700	0.1	3.043592
25.548367	0.1	3.040731
25.550033	0.1	3.037274
25.551700	0.1	3.033221
25.553367	0.1	3.029823
25.555033	0.1	3.028810
25.556700	0.1	3.030420
25.558367	0.1	3.032744
25.560033	0.1	3.033579
25.561700	0.1	3.032088
25.563367	0.1	3.028572
25.565033	0.1	3.023386
25.566700	0.1	3.015936
25.568367	0.1	3.005386
25.570033	0.1	2.992153
25.571700	0.1	2.978087
25.573367	0.1	2.965987
25.575033	0.1	2.958536
25.576700	0.1	2.955377
25.578367	0.1	2.953649
25.580033	0.1	2.950728
25.581700	0.1	2.946079
25.583367	0.1	2.940953
25.585033	0.1	2.936900
25.586700	0.1	2.934098
25.588367	0.1	2.931535
25.590033	0.1	2.927900
25.591700	0.1	2.922416
25.593367	0.1	2.914667
25.595033	0.1	2.905548
25.596700	0.1	2.896547
25.598367	0.1	2.889097
25.600033	0.1	2.882779
25.601700	0.1	2.875984
25.603367	0.1	2.867997
25.605033	0.1	2.859771
25.606700	0.1	2.852559
25.608367	0.1	2.846539
25.610033	0.1	2.841532
25.611700	0.1	2.837479
25.613367	0.1	2.834737
25.615033	0.1	2.833665
25.616700	0.1	2.833963
25.618367	0.1	2.833963
25.620033	0.1	2.831757
25.621700	0.1	2.827227
25.623367	0.1	2.821982
25.625033	0.1	2.817094
25.626700	0.1	2.812863
25.628367	0.1	2.810061
25.630033	0.1	2.809227
25.631700	0.1	2.808631
25.633367	0.1	2.806485
25.635033	0.1	2.802789
25.636700	0.1	2.798975
25.638367	0.1	2.796233
25.640033	0.1	2.794862
25.641700	0.1	2.793849
25.643367	0.1	2.792001
25.645033	0.1	2.789498
25.646700	0.1	2.787233
25.648367	0.1	2.786458
25.650033	0.1	2.788544
25.651700	0.1	2.793491
25.653367	0.1	2.798736
25.655033	0.1	2.801001
25.656700	0.1	2.799750
25.658367	0.1	2.796471
25.660033	0.1	2.792537
25.661700	0.1	2.788305
25.663367	0.1	2.784610
25.665033	0.1	2.782107
25.666700	0.1	2.781034
25.668367	0.1	2.781093
25.670033	0.1	2.781749
25.671700	0.1	2.782583
25.673367	0.1	2.783418
25.675033	0.1	2.783597
25.676700	0.1	2.782226
25.678367	0.1	2.778649
25.680033	0.1	2.773464
25.681700	0.1	2.768696
25.683367	0.1	2.766907
25.685033	0.1	2.769709
25.686700	0.1	2.776563
25.688367	0.1	2.784610
25.690033	0.1	2.790630
25.691700	0.1	2.793193
25.693367	0.1	2.793014
25.695033	0.1	2.792001
25.696700	0.1	2.791524
25.698367	0.1	2.791345
25.700033	0.1	2.790094
25.701700	0.1	2.787113
25.703367	0.1	2.783716
25.705033	0.1	2.782703
25.706700	0.1	2.785742
25.708367	0.1	2.791464
25.710033	0.1	2.796590
25.711700	0.1	2.798200
25.713367	0.1	2.795458
25.715033	0.1	2.789438
25.716700	0.1	2.782643
25.718367	0.1	2.777457
25.720033	0.1	2.774179
25.721700	0.1	2.771735
25.723367	0.1	2.768696
25.725033	0.1	2.764940
25.726700	0.1	2.761424
25.728367	0.1	2.759993
25.730033	0.1	2.762020
25.731700	0.1	2.767146
25.733367	0.1	2.772927
25.735033	0.1	2.776683
25.736700	0.1	2.778292
25.738367	0.1	2.779603
25.740033	0.1	2.780914
25.741700	0.1	2.780259
25.743367	0.1	2.776385
25.745033	0.1	2.770364
25.746700	0.1	2.764106
25.748367	0.1	2.758861
25.750033	0.1	2.755165
25.751700	0.1	2.753556
25.753367	0.1	2.754569
25.755033	0.1	2.757669
25.756700	0.1	2.761603
25.758367	0.1	2.765358
25.760033	0.1	2.768278
25.761700	0.1	2.769113
25.763367	0.1	2.767861
25.765033	0.1	2.765834
25.766700	0.1	2.764583
25.768367	0.1	2.763629
25.770033	0.1	2.761364
25.771700	0.1	2.756536
25.773367	0.1	2.749980
25.775033	0.1	2.743364
25.776700	0.1	2.737761
25.778367	0.1	2.733708
25.780033	0.1	2.731383
25.781700	0.1	2.729893
25.783367	0.1	2.727449
25.785033	0.1	2.723396
25.786700	0.1	2.718687
25.788367	0.1	2.716124
25.790033	0.1	2.718151
25.791700	0.1	2.723932
25.793367	0.1	2.729356
25.795033	0.1	2.731085
25.796700	0.1	2.728462
25.798367	0.1	2.722681
25.800033	0.1	2.715588
25.801700	0.1	2.709210
25.803367	0.1	2.704919
25.805033	0.1	2.703071
25.806700	0.1	2.703726
25.808367	0.1	2.706707
25.810033	0.1	2.710402
25.811700	0.1	2.712608
25.813367	0.1	2.712250
25.815033	0.1	2.710402
25.816700	0.1	2.709329
25.818367	0.1	2.710581
25.820033	0.1	2.713263
25.821700	0.1	2.715469
25.823367	0.1	2.715707
25.825033	0.1	2.713502
25.826700	0.1	2.709091
25.828367	0.1	2.703786
25.830033	0.1	2.699196
25.831700	0.1	2.695799
25.833367	0.1	2.693117
25.835033	0.1	2.690256
25.836700	0.1	2.687633
25.838367	0.1	2.686083
25.840033	0.1	2.685666
25.841700	0.1	2.685428
25.843367	0.1	2.684415
25.845033	0.1	2.683282
25.846700	0.1	2.683520
25.848367	0.1	2.686322
25.850033	0.1	2.691388
25.851700	0.1	2.697349
25.853367	0.1	2.702415
25.855033	0.1	2.705336
25.856700	0.1	2.706170
25.858367	0.1	2.705813
25.860033	0.1	2.704621
25.861700	0.1	2.702832
25.863367	0.1	2.701700
25.865033	0.1	2.703130
25.866700	0.1	2.707124
25.868367	0.1	2.710879
25.870033	0.1	2.710998
25.871700	0.1	2.706647
25.873367	0.1	2.699793
25.875033	0.1	2.693236
25.876700	0.1	2.688527
25.878367	0.1	2.685189
25.880033	0.1	2.682507
25.881700	0.1	2.680659
25.883367	0.1	2.679527
25.885033	0.1	2.678514
25.886700	0.1	2.677560
25.888367	0.1	2.676726
25.890033	0.1	2.675355
25.891700	0.1	2.673149
25.893367	0.1	2.671063
25.895033	0.1	2.670288
25.896700	0.1	2.671421
25.898367	0.1	2.673805
25.900033	0.1	2.676070
25.901700	0.1	2.677322
25.903367	0.1	2.678275
25.905033	0.1	2.680183
25.906700	0.1	2.682746
25.908367	0.1	2.683878
25.910033	0.1	2.682090
25.911700	0.1	2.678693
25.913367	0.1	2.676547
25.915033	0.1	2.677739
25.916700	0.1	2.682090
25.918367	0.1	2.687037
25.920033	0.1	2.689243
25.921700	0.1	2.687216
25.923367	0.1	2.682030
25.925033	0.1	2.676189
25.926700	0.1	2.672315
25.928367	0.1	2.671719
25.930033	0.1	2.674580
25.931700	0.1	2.679944
25.933367	0.1	2.685845
25.935033	0.1	2.690137
25.936700	0.1	2.691627
25.938367	0.1	2.690435
25.940033	0.1	2.687454
25.941700	0.1	2.684117
25.943367	0.1	2.681971
25.945033	0.1	2.682150
25.946700	0.1	2.685189
25.948367	0.1	2.691090
25.950033	0.1	2.697945
25.951700	0.1	2.702475
25.953367	0.1	2.702177
25.955033	0.1	2.696932
25.956700	0.1	2.689004
25.958367	0.1	2.680719
25.960033	0.1	2.673805
25.961700	0.1	2.668858
25.963367	0.1	2.666056
25.965033	0.1	2.665103
25.966700	0.1	2.665520
25.968367	0.1	2.667308
25.970033	0.1	2.670825
25.971700	0.1	2.676189
25.973367	0.1	2.683580
25.975033	0.1	2.691448
25.976700	0.1	2.697408
25.978367	0.1	2.701044
25.980033	0.1	2.703130
25.981700	0.1	2.703786
25.983367	0.1	2.702236
25.985033	0.1	2.699077
25.986700	0.1	2.696157
25.988367	0.1	2.694965
25.990033	0.1	2.695501
25.991700	0.1	2.696872
25.993367	0.1	2.698481
25.995033	0.1	2.699793
25.996700	0.1	2.699673
25.998367	0.1	2.697885
26.000033	0.1	2.695382
26.001700	0.1	2.693117
26.003367	0.1	2.692044
26.005033	0.1	2.693176
26.006700	0.1	2.696633
26.008367	0.1	2.700925
26.010033	0.1	2.703965
26.011700	0.1	2.704680
26.013367	0.1	2.703726
26.015033	0.1	2.702773
26.016700	0.1	2.703726
26.018367	0.1	2.706945
26.020033	0.1	2.711535
26.021700	0.1	2.715469
26.023367	0.1	2.716184
26.025033	0.1	2.713084
26.026700	0.1	2.707899
26.028367	0.1	2.703250
26.030033	0.1	2.699852
26.031700	0.1	2.696514
26.033367	0.1	2.693057
26.035033	0.1	2.691269
26.036700	0.1	2.692700
26.038367	0.1	2.696514
26.040033	0.1	2.700925
26.041700	0.1	2.704978
26.043367	0.1	2.708793
26.045033	0.1	2.712667
26.046700	0.1	2.717137
26.048367	0.1	2.722204
26.050033	0.1	2.726913
26.051700	0.1	2.729952
26.053367	0.1	2.730608
26.055033	0.1	2.728760
26.056700	0.1	2.724528
26.058367	0.1	2.718926
26.060033	0.1	2.714574
26.061700	0.1	2.713919
26.063367	0.1	2.716184
26.065033	0.1	2.718508
26.066700	0.1	2.718687
26.068367	0.1	2.717078
26.070033	0.1	2.715886
26.071700	0.1	2.716601
26.073367	0.1	2.718985
26.075033	0.1	2.722085
26.076700	0.1	2.725005
26.078367	0.1	2.727211
26.080033	0.1	2.728522
26.081700	0.1	2.728999
26.083367	0.1	2.728999
26.085033	0.1	2.729118
26.086700	0.1	2.729535
26.088367	0.1	2.729833
26.090033	0.1	2.729893
26.091700	0.1	2.730370
26.093367	0.1	2.732515
26.095033	0.1	2.737045
26.096700	0.1	2.743602
26.098367	0.1	2.751172
26.100033	0.1	2.758622
26.101700	0.1	2.765238
26.103367	0.1	2.770245
26.105033	0.1	2.772689
26.106700	0.1	2.772331
26.108367	0.1	2.770424
26.110033	0.1	2.768934
26.111700	0.1	2.768099
26.113367	0.1	2.765954
26.115033	0.1	2.761483
26.116700	0.1	2.756596
26.118367	0.1	2.754808
26.120033	0.1	2.757967
26.121700	0.1	2.765000
26.123367	0.1	2.773643
26.125033	0.1	2.782345
26.126700	0.1	2.790094
26.128367	0.1	2.795756
26.130033	0.1	2.798736
26.131700	0.1	2.799452
26.133367	0.1	2.799452
26.135033	0.1	2.800882
26.136700	0.1	2.805293
26.138367	0.1	2.812088
26.140033	0.1	2.819061
26.141700	0.1	2.824843
26.143367	0.1	2.830386
26.145033	0.1	2.836764
26.146700	0.1	2.843678
26.148367	0.1	2.850712
26.150033	0.1	2.858639
26.151700	0.1	2.868354
26.153367	0.1	2.879143
26.155033	0.1	2.889216
26.156700	0.1	2.897740
26.158367	0.1	2.905131
26.160033	0.1	2.911687
26.161700	0.1	2.916813
26.163367	0.1	2.920807
26.165033	0.1	2.925813
26.166700	0.1	2.933622
26.168367	0.1	2.943635
26.170033	0.1	2.954602
26.171700	0.1	2.966225
26.173367	0.1	2.979040
26.175033	0.1	2.992988
26.176700	0.1	3.007353
26.178367	0.1	3.020644
26.180033	0.1	3.032088
26.181700	0.1	3.042221
26.183367	0.1	3.052235
26.185033	0.1	3.062487
26.186700	0.1	3.073514
26.188367	0.1	3.086686
26.190033	0.1	3.103256
26.191700	0.1	3.123939
26.193367	0.1	3.148437
26.195033	0.1	3.174961
26.196700	0.1	3.200889
26.198367	0.1	3.224433
26.200033	0.1	3.246069
26.201700	0.1	3.267825
26.203367	0.1	3.290951
26.205033	0.1	3.315151
26.206700	0.1	3.339946
26.208367	0.1	3.366471
26.210033	0.1	3.396988
26.211700	0.1	3.432036
26.213367	0.1	3.468991
26.215033	0.1	3.504276
26.216700	0.1	3.536344
26.218367	0.1	3.565848
26.220033	0.1	3.594518
26.221700	0.1	3.624082
26.223367	0.1	3.654897
26.225033	0.1	3.686071
26.226700	0.1	3.716469
26.228367	0.1	3.745079
26.230033	0.1	3.771723
26.231700	0.1	3.797293
26.233367	0.1	3.822446
26.235033	0.1	3.847540
26.236700	0.1	3.872574
26.238367	0.1	3.896892
26.240033	0.1	3.919959
26.241700	0.1	3.941238
26.243367	0.1	3.959894
26.245033	0.1	3.974259
26.246700	0.1	3.983557
26.248367	0.1	3.989518
26.250033	0.1	3.994704
26.251700	0.1	4.001081
26.253367	0.1	4.008353
26.255033	0.1	4.014910
26.256700	0.1	4.019618
26.258367	0.1	4.022479
26.260033	0.1	4.022956
26.261700	0.1	4.019499
26.263367	0.1	4.010380
26.265033	0.1	3.995955
26.266700	0.1	3.978133
26.268367	0.1	3.958822
26.270033	0.1	3.938079
26.271700	0.1	3.914774
26.273367	0.1	3.888846
26.275033	0.1	3.861547
26.276700	0.1	3.833771
26.278367	0.1	3.805042
26.280033	0.1	3.775537
26.281700	0.1	3.746569
26.283367	0.1	3.718496
26.285033	0.1	3.689170
26.286700	0.1	3.656745
26.288367	0.1	3.621936
26.290033	0.1	3.587067
26.291700	0.1	3.552973
26.293367	0.1	3.518999
26.295033	0.1	3.485441
26.296700	0.1	3.453970
26.298367	0.1	3.425837
26.300033	0.1	3.400207
26.301700	0.1	3.374994
26.303367	0.1	3.348172
26.305033	0.1	3.319204
26.306700	0.1	3.288984
26.308367	0.1	3.258527
26.310033	0.1	3.228069
26.311700	0.1	3.197909
26.313367	0.1	3.169358
26.315033	0.1	3.143668
26.316700	0.1	3.120780
26.318367	0.1	3.099382
26.320033	0.1	3.078819
26.321700	0.1	3.059447
26.323367	0.1	3.040850
26.325033	0.1	3.021717
26.326700	0.1	3.001332
26.328367	0.1	2.980113
26.330033	0.1	2.959490
26.331700	0.1	2.941251
26.333367	0.1	2.925754
26.335033	0.1	2.912104
26.336700	0.1	2.899885
26.338367	0.1	2.888024
26.340033	0.1	2.874613
26.341700	0.1	2.858639
26.343367	0.1	2.841234
26.345033	0.1	2.825976
26.346700	0.1	2.815306
26.348367	0.1	2.808154
26.350033	0.1	2.801836
26.351700	0.1	2.794504
26.353367	0.1	2.785266
26.355033	0.1	2.774000
26.356700	0.1	2.761483
26.358367	0.1	2.749741
26.360033	0.1	2.740443
26.361700	0.1	2.734006
26.363367	0.1	2.729714
26.365033	0.1	2.725542
26.366700	0.1	2.719402
26.368367	0.1	2.711475
26.370033	0.1	2.703548
26.371700	0.1	2.697826
26.373367	0.1	2.695441
26.375033	0.1	2.695680
26.376700	0.1	2.696276
26.378367	0.1	2.695143
26.380033	0.1	2.691269
26.381700	0.1	2.684713
26.383367	0.1	2.676428
26.385033	0.1	2.667606
26.386700	0.1	2.659023
26.388367	0.1	2.651751
26.390033	0.1	2.647460
26.391700	0.1	2.647221
26.393367	0.1	2.650142
26.395033	0.1	2.653480
26.396700	0.1	2.654493
26.398367	0.1	2.651394
26.400033	0.1	2.644837
26.401700	0.1	2.638161
26.403367	0.1	2.634764
26.405033	0.1	2.635300
26.406700	0.1	2.638340
26.408367	0.1	2.642214
26.410033	0.1	2.646268
26.411700	0.1	2.650142
26.413367	0.1	2.652526
26.415033	0.1	2.651572
26.416700	0.1	2.647400
26.418367	0.1	2.642691
26.420033	0.1	2.640248
26.421700	0.1	2.641022
26.423367	0.1	2.644003
26.425033	0.1	2.647877
26.426700	0.1	2.651155
26.428367	0.1	2.652466
26.430033	0.1	2.650321
26.431700	0.1	2.644181
26.433367	0.1	2.635241
26.435033	0.1	2.626598
26.436700	0.1	2.621114
26.438367	0.1	2.619744
26.440033	0.1	2.621234
26.441700	0.1	2.623439
26.443367	0.1	2.624750
26.445033	0.1	2.624691
26.446700	0.1	2.623916
26.448367	0.1	2.623677
26.450033	0.1	2.624929
26.451700	0.1	2.627373
26.453367	0.1	2.629280
26.455033	0.1	2.628446
26.456700	0.1	2.623916
26.458367	0.1	2.616763
26.460033	0.1	2.609074
26.461700	0.1	2.602637
26.463367	0.1	2.598882
26.465033	0.1	2.599001
26.466700	0.1	2.602995
26.468367	0.1	2.608717
26.470033	0.1	2.612889
26.471700	0.1	2.613783
26.473367	0.1	2.612233
26.475033	0.1	2.610564
26.476700	0.1	2.611578
26.478367	0.1	2.616584
26.480033	0.1	2.624035
26.481700	0.1	2.629876
26.483367	0.1	2.630770
26.485033	0.1	2.627731
26.486700	0.1	2.624691
26.488367	0.1	2.624452
26.490033	0.1	2.626479
26.491700	0.1	2.627790
26.493367	0.1	2.626181
26.495033	0.1	2.622187
26.496700	0.1	2.618730
26.498367	0.1	2.617717
26.500033	0.1	2.618373
26.501700	0.1	2.618134
26.503367	0.1	2.616286
26.505033	0.1	2.614737
26.506700	0.1	2.615690
26.508367	0.1	2.618253
26.510033	0.1	2.619445
26.511700	0.1	2.618075
26.513367	0.1	2.615810
26.515033	0.1	2.614916
26.516700	0.1	2.616227
26.518367	0.1	2.618909
26.520033	0.1	2.621830
26.521700	0.1	2.624273
26.523367	0.1	2.625406
26.525033	0.1	2.624095
26.526700	0.1	2.618730
26.528367	0.1	2.608717
26.530033	0.1	2.596617
26.531700	0.1	2.587736
26.533367	0.1	2.585352
26.535033	0.1	2.588034
26.536700	0.1	2.591312
26.538367	0.1	2.592802
26.540033	0.1	2.593219
26.541700	0.1	2.594531
26.543367	0.1	2.597630
26.545033	0.1	2.601803
26.546700	0.1	2.605260
26.548367	0.1	2.606571
26.550033	0.1	2.605796
26.551700	0.1	2.603829
26.553367	0.1	2.601862
26.555033	0.1	2.600968
26.556700	0.1	2.601743
26.558367	0.1	2.604544
26.560033	0.1	2.609015
26.561700	0.1	2.614319
26.563367	0.1	2.618492
26.565033	0.1	2.619028
26.566700	0.1	2.614975
26.568367	0.1	2.608657
26.570033	0.1	2.604246
26.571700	0.1	2.603829
26.573367	0.1	2.606511
26.575033	0.1	2.609968
26.576700	0.1	2.611518
26.578367	0.1	2.609790
26.580033	0.1	2.606392
26.581700	0.1	2.603829
26.583367	0.1	2.603471
26.585033	0.1	2.604783
26.586700	0.1	2.606094
26.588367	0.1	2.605677
26.590033	0.1	2.603114
26.591700	0.1	2.600134
26.593367	0.1	2.599359
26.595033	0.1	2.601922
26.596700	0.1	2.606213
26.598367	0.1	2.609730
26.600033	0.1	2.611697
26.601700	0.1	2.612472
26.603367	0.1	2.611816
26.605033	0.1	2.610326
26.606700	0.1	2.609909
26.608367	0.1	2.612293
26.610033	0.1	2.616465
26.611700	0.1	2.619803
26.613367	0.1	2.620161
26.615033	0.1	2.617419
26.616700	0.1	2.613664
26.618367	0.1	2.611637
26.620033	0.1	2.612472
26.621700	0.1	2.615988
26.623367	0.1	2.621055
26.625033	0.1	2.626002
26.626700	0.1	2.629280
26.628367	0.1	2.630532
26.630033	0.1	2.630472
26.631700	0.1	2.629459
26.633367	0.1	2.628923
26.635033	0.1	2.630711
26.636700	0.1	2.635479
26.638367	0.1	2.641440
26.640033	0.1	2.645850
26.641700	0.1	2.647579
26.643367	0.1	2.646506
26.645033	0.1	2.643883
26.646700	0.1	2.642155
26.648367	0.1	2.643824
26.650033	0.1	2.649129
26.651700	0.1	2.656222
26.653367	0.1	2.662778
26.655033	0.1	2.667725
26.656700	0.1	2.671004
26.658367	0.1	2.672553
26.660033	0.1	2.672136
26.661700	0.1	2.670586
26.663367	0.1	2.668977
26.665033	0.1	2.668321
26.666700	0.1	2.669335
26.668367	0.1	2.672315
26.670033	0.1	2.676070
26.671700	0.1	2.679169
26.673367	0.1	2.680719
26.675033	0.1	2.681434
26.676700	0.1	2.683342
26.678367	0.1	2.687574
26.680033	0.1	2.693832
26.681700	0.1	2.700985
26.683367	0.1	2.708316
26.685033	0.1	2.715647
26.686700	0.1	2.722263
26.688367	0.1	2.727270
26.690033	0.1	2.730727
26.691700	0.1	2.733350
26.693367	0.1	2.735794
26.695033	0.1	2.739847
26.696700	0.1	2.748251
26.698367	0.1	2.761305
26.700033	0.1	2.776325
26.701700	0.1	2.790511
26.703367	0.1	2.802372
26.705033	0.1	2.811730
26.706700	0.1	2.820015
26.708367	0.1	2.828956
26.710033	0.1	2.839089
26.711700	0.1	2.849996
26.713367	0.1	2.860964
26.715033	0.1	2.871633
26.716700	0.1	2.881885
26.718367	0.1	2.892077
26.720033	0.1	2.902985
26.721700	0.1	2.915502
26.723367	0.1	2.928972
26.725033	0.1	2.941489
26.726700	0.1	2.952099
26.728367	0.1	2.961695
26.730033	0.1	2.971590
26.731700	0.1	2.982736
26.733367	0.1	2.995968
26.735033	0.1	3.012240
26.736700	0.1	3.031731
26.738367	0.1	3.053606
26.740033	0.1	3.075719
26.741700	0.1	3.095329
26.743367	0.1	3.109932
26.745033	0.1	3.119588
26.746700	0.1	3.128410
26.748367	0.1	3.141701
26.750033	0.1	3.162325
26.751700	0.1	3.189504
26.753367	0.1	3.220439
26.755033	0.1	3.251612
26.756700	0.1	3.279865
26.758367	0.1	3.304064
26.760033	0.1	3.326297
26.761700	0.1	3.350020
26.763367	0.1	3.377497
26.765033	0.1	3.408790
26.766700	0.1	3.442764
26.768367	0.1	3.477931
26.770033	0.1	3.512502
26.771700	0.1	3.545284
26.773367	0.1	3.576756
26.775033	0.1	3.609479
26.776700	0.1	3.645420
26.778367	0.1	3.685117
26.780033	0.1	3.727079
26.781700	0.1	3.769160
26.783367	0.1	3.810227
26.785033	0.1	3.851831
26.786700	0.1	3.896356
26.788367	0.1	3.945172
26.790033	0.1	3.997386
26.791700	0.1	4.051626
26.793367	0.1	4.107416
26.795033	0.1	4.164279
26.796700	0.1	4.221618
26.798367	0.1	4.279018
26.800033	0.1	4.336119
26.801700	0.1	4.391909
26.803367	0.1	4.445792
26.805033	0.1	4.498720
26.806700	0.1	4.553259
26.808367	0.1	4.611552
26.810033	0.1	4.673898
26.811700	0.1	4.738212
26.813367	0.1	4.801572
26.815033	0.1	4.862309
26.816700	0.1	4.919589
26.818367	0.1	4.973054
26.820033	0.1	5.023301
26.821700	0.1	5.071223
26.823367	0.1	5.117238
26.825033	0.1	5.160034
26.826700	0.1	5.197823
26.828367	0.1	5.230367
26.830033	0.1	5.260468
26.831700	0.1	5.290568
26.833367	0.1	5.319953
26.835033	0.1	5.345822
26.836700	0.1	5.366564
26.838367	0.1	5.382657
26.840033	0.1	5.395472
26.841700	0.1	5.406082
26.843367	0.1	5.414546
26.845033	0.1	5.420029
26.846700	0.1	5.420745
26.848367	0.1	5.414784
26.850033	0.1	5.401731
26.851700	0.1	5.382240
26.853367	0.1	5.357921
26.855033	0.1	5.330742
26.856700	0.1	5.301595
26.858367	0.1	5.269885
26.860033	0.1	5.234599
26.861700	0.1	5.195678
26.863367	0.1	5.154431
26.865033	0.1	5.112648
26.866700	0.1	5.070925
26.868367	0.1	5.028963
26.870033	0.1	4.986584
26.871700	0.1	4.942954
26.873367	0.1	4.896701
26.875033	0.1	4.847050
26.876700	0.1	4.795611
26.878367	0.1	4.745543
26.880033	0.1	4.699588
26.881700	0.1	4.658640
26.883367	0.1	4.621327
26.885033	0.1	4.584909
26.886700	0.1	4.546881
26.888367	0.1	4.507244
26.890033	0.1	4.468441
26.891700	0.1	4.432619
26.893367	0.1	4.399717
26.895033	0.1	4.368842
26.896700	0.1	4.339636
26.898367	0.1	4.311681
26.900033	0.1	4.284442
26.901700	0.1	4.257798
26.903367	0.1	4.232943
26.905033	0.1	4.211605
26.906700	0.1	4.195273
26.908367	0.1	4.183352
26.910033	0.1	4.174352
26.911700	0.1	4.166365
26.913367	0.1	4.157543
26.915033	0.1	4.147470
26.916700	0.1	4.136861
26.918367	0.1	4.126311
26.920033	0.1	4.116357
26.921700	0.1	4.107416
26.923367	0.1	4.099906
26.925033	0.1	4.093230
26.926700	0.1	4.086077
26.928367	0.1	4.076302
26.930033	0.1	4.062593
26.931700	0.1	4.046321
26.933367	0.1	4.030645
26.935033	0.1	4.017711
26.936700	0.1	4.006863
26.938367	0.1	3.995896
26.940033	0.1	3.982544
26.941700	0.1	3.965616
26.943367	0.1	3.945410
26.945033	0.1	3.923774
26.946700	0.1	3.902197
26.948367	0.1	3.880501
26.950033	0.1	3.857017
26.951700	0.1	3.830791
26.953367	0.1	3.801286
26.955033	0.1	3.768921
26.956700	0.1	3.735662
26.958367	0.1	3.703237
26.960033	0.1	3.671766
26.961700	0.1	3.640890
26.963367	0.1	3.610969
26.965033	0.1	3.582061
26.966700	0.1	3.552735
26.968367	0.1	3.521621
26.970033	0.1	3.488124
26.971700	0.1	3.453076
26.973367	0.1	3.418386
26.975033	0.1	3.386200
26.976700	0.1	3.355980
26.978367	0.1	3.325999
26.980033	0.1	3.295481
26.981700	0.1	3.264070
26.983367	0.1	3.232062
26.985033	0.1	3.199995
26.986700	0.1	3.168285
26.988367	0.1	3.137469
26.990033	0.1	3.109694
26.991700	0.1	3.087163
26.993367	0.1	3.069163
26.995033	0.1	3.051877
26.996700	0.1	3.031969
26.998367	0.1	3.009260
27.000033	0.1	2.985835
27.001700	0.1	2.963901
27.003367	0.1	2.943874
27.005033	0.1	2.924621
27.006700	0.1	2.905250
27.008367	0.1	2.886832
27.010033	0.1	2.870739
27.011700	0.1	2.857328
27.013367	0.1	2.846599
27.015033	0.1	2.839327
27.016700	0.1	2.835810
27.018367	0.1	2.834976
27.020033	0.1	2.835334
27.021700	0.1	2.835572
27.023367	0.1	2.833843
27.025033	0.1	2.828777
27.026700	0.1	2.820730
27.028367	0.1	2.811670
27.030033	0.1	2.803505
27.031700	0.1	2.797246
27.033367	0.1	2.792657
27.035033	0.1	2.788663
27.036700	0.1	2.785623
27.038367	0.1	2.785683
27.040033	0.1	2.790928
27.041700	0.1	2.800644
27.043367	0.1	2.810836
27.045033	0.1	2.816975
27.046700	0.1	2.817273
27.048367	0.1	2.814055
27.050033	0.1	2.812267
27.051700	0.1	2.815604
27.053367	0.1	2.823770
27.055033	0.1	2.833426
27.056700	0.1	2.841175
27.058367	0.1	2.845884
27.060033	0.1	2.849102
27.061700	0.1	2.852917
27.063367	0.1	2.858102
27.065033	0.1	2.864599
27.066700	0.1	2.872467
27.068367	0.1	2.881766
27.070033	0.1	2.891421
27.071700	0.1	2.899945
27.073367	0.1	2.907515
27.075033	0.1	2.916336
27.076700	0.1	2.928615
27.078367	0.1	2.944112
27.080033	0.1	2.959669
27.081700	0.1	2.971530
27.083367	0.1	2.978146
27.085033	0.1	2.981723
27.086700	0.1	2.986491
27.088367	0.1	2.995432
27.090033	0.1	3.008127
27.091700	0.1	3.022969
27.093367	0.1	3.039479
27.095033	0.1	3.057838
27.096700	0.1	3.077448
27.098367	0.1	3.096998
27.100033	0.1	3.115535
27.101700	0.1	3.133238
27.103367	0.1	3.151119
27.105033	0.1	3.170192
27.106700	0.1	3.190816
27.108367	0.1	3.212393
27.110033	0.1	3.234267
27.111700	0.1	3.255367
27.113367	0.1	3.274739
27.115033	0.1	3.292024
27.116700	0.1	3.308773
27.118367	0.1	3.327549
27.120033	0.1	3.349304
27.121700	0.1	3.372848
27.123367	0.1	3.397763
27.125033	0.1	3.425241
27.126700	0.1	3.455520
27.128367	0.1	3.485918
27.130033	0.1	3.513396
27.131700	0.1	3.538192
27.133367	0.1	3.563762
27.135033	0.1	3.593207
27.136700	0.1	3.627241
27.138367	0.1	3.664792
27.140033	0.1	3.703118
27.141700	0.1	3.738582
27.143367	0.1	3.769875
27.145033	0.1	3.799319
27.146700	0.1	3.830910
27.148367	0.1	3.867746
27.150033	0.1	3.911257
27.151700	0.1	3.961265
27.153367	0.1	4.015863
27.155033	0.1	4.072309
27.156700	0.1	4.128456
27.158367	0.1	4.183531
27.160033	0.1	4.238367
27.161700	0.1	4.294455
27.163367	0.1	4.352212
27.165033	0.1	4.411638
27.166700	0.1	4.473269
27.168367	0.1	4.538715
27.170033	0.1	4.609049
27.171700	0.1	4.684091
27.173367	0.1	4.762173
27.175033	0.1	4.841984
27.176700	0.1	4.923582
27.178367	0.1	5.007387
27.180033	0.1	5.094052
27.181700	0.1	5.184233
27.183367	0.1	5.278528
27.185033	0.1	5.377829
27.186700	0.1	5.483270
27.188367	0.1	5.595565
27.190033	0.1	5.714834
27.191700	0.1	5.840481
27.193367	0.1	5.971849
27.195033	0.1	6.108582
27.196700	0.1	6.251216
27.198367	0.1	6.400526
27.200033	0.1	6.557465
27.201700	0.1	6.722629
27.203367	0.1	6.895125
27.205033	0.1	7.072449
27.206700	0.1	7.252634
27.208367	0.1	7.435322
27.210033	0.1	7.621825
27.211700	0.1	7.814646
27.213367	0.1	8.016170
27.215033	0.1	8.226336
27.216700	0.1	8.443296
27.218367	0.1	8.665324
27.220033	0.1	8.891941
27.221700	0.1	9.123147
27.223367	0.1	9.357989
27.225033	0.1	9.593905
27.226700	0.1	9.827614
27.228367	0.1	10.056794
27.230033	0.1	10.281861
27.231700	0.1	10.504842
27.233367	0.1	10.727466
27.235033	0.1	10.949910
27.236700	0.1	11.170388
27.238367	0.1	11.387230
27.240033	0.1	11.598945
27.241700	0.1	11.803509
27.243367	0.1	11.997939
27.245033	0.1	12.179316
27.246700	0.1	12.346924
27.248367	0.1	12.502671
27.250033	0.1	12.648226
27.251700	0.1	12.782574
27.253367	0.1	12.902201
27.255033	0.1	13.005615
27.256700	0.1	13.094009
27.258367	0.1	13.168813
27.260033	0.1	13.229013
27.261700	0.1	13.270856
27.263367	0.1	13.291717
27.265033	0.1	13.292373
27.266700	0.1	13.276280
27.268367	0.1	13.245941
27.270033	0.1	13.201297
27.271700	0.1	13.141394
27.273367	0.1	13.066412
27.275033	0.1	12.977660
27.276700	0.1	12.876213
27.278367	0.1	12.763203
27.280033	0.1	12.639404
27.281700	0.1	12.505353
27.283367	0.1	12.361885
27.285033	0.1	12.210191
27.286700	0.1	12.051643
27.288367	0.1	11.887372
27.290033	0.1	11.718572
27.291700	0.1	11.546195
27.293367	0.1	11.370779
27.295033	0.1	11.192620
27.296700	0.1	11.012495
27.298367	0.1	10.831536
27.300033	0.1	10.651649
27.301700	0.1	10.475338
27.303367	0.1	10.305524
27.305033	0.1	10.144115
27.306700	0.1	9.991408
27.308367	0.1	9.845019
27.310033	0.1	9.701968
27.311700	0.1	9.560884
27.313367	0.1	9.422184
27.315033	0.1	9.287954
27.316700	0.1	9.160698
27.318367	0.1	9.040654
27.320033	0.1	8.925975
27.321700	0.1	8.815885
27.323367	0.1	8.712054
27.325033	0.1	8.615613
27.326700	0.1	8.524359
27.328367	0.1	8.434475
27.330033	0.1	8.344353
27.331700	0.1	8.255661
27.333367	0.1	8.171261
27.335033	0.1	8.091510
27.336700	0.1	8.014203
27.338367	0.1	7.936955
27.340033	0.1	7.859886
27.341700	0.1	7.783771
27.343367	0.1	7.708610
27.345033	0.1	7.633090
27.346700	0.1	7.554949
27.348367	0.1	7.473469
27.350033	0.1	7.389307
27.351700	0.1	7.302821
27.353367	0.1	7.213593
27.355033	0.1	7.120848
27.356700	0.1	7.024885
27.358367	0.1	6.926239
27.360033	0.1	6.825149
27.361700	0.1	6.720841
27.363367	0.1	6.611765
27.365033	0.1	6.498218
27.366700	0.1	6.382704
27.368367	0.1	6.267846
27.370033	0.1	6.153643
27.371700	0.1	6.038607
27.373367	0.1	5.921245
27.375033	0.1	5.801261
27.376700	0.1	5.679310
27.378367	0.1	5.556524
27.380033	0.1	5.433619
27.381700	0.1	5.310536
27.383367	0.1	5.187214
27.385033	0.1	5.064428
27.386700	0.1	4.943669
27.388367	0.1	4.826367
27.390033	0.1	4.712165
27.391700	0.1	4.599095
27.393367	0.1	4.485429
27.395033	0.1	4.371822
27.396700	0.1	4.260540
27.398367	0.1	4.153312
27.400033	0.1	4.050255
27.401700	0.1	3.950894
27.403367	0.1	3.855348
27.405033	0.1	3.763676
27.406700	0.1	3.675878
27.408367	0.1	3.593385
27.410033	0.1	3.517926
27.411700	0.1	3.450155
27.413367	0.1	3.388763
27.415033	0.1	3.331900
27.416700	0.1	3.278136
27.418367	0.1	3.226519
27.420033	0.1	3.176630
27.421700	0.1	3.128588
27.423367	0.1	3.082693
27.425033	0.1	3.038824
27.426700	0.1	2.996624
27.428367	0.1	2.955377
27.430033	0.1	2.915383
27.431700	0.1	2.878547
27.433367	0.1	2.846956
27.435033	0.1	2.820671
27.436700	0.1	2.797425
27.438367	0.1	2.774060
27.440033	0.1	2.748668
27.441700	0.1	2.722383
27.443367	0.1	2.698898
27.445033	0.1	2.680957
27.446700	0.1	2.668023
27.448367	0.1	2.657533
27.450033	0.1	2.648354
27.451700	0.1	2.641022
27.453367	0.1	2.635837
27.455033	0.1	2.630532
27.456700	0.1	2.622008
27.458367	0.1	2.609432
27.460033	0.1	2.594292
27.461700	0.1	2.579391
27.463367	0.1	2.567589
27.465033	0.1	2.560854
27.466700	0.1	2.559364
27.468367	0.1	2.561391
27.470033	0.1	2.564013
27.471700	0.1	2.563298
27.473367	0.1	2.556622
27.475033	0.1	2.544940
27.476700	0.1	2.532005
27.478367	0.1	2.521217
27.480033	0.1	2.514780
27.481700	0.1	2.512634
27.483367	0.1	2.512634
27.485033	0.1	2.512634
27.486700	0.1	2.513290
27.488367	0.1	2.516687
27.490033	0.1	2.522946
27.491700	0.1	2.529204
27.493367	0.1	2.532542
27.495033	0.1	2.532780
27.496700	0.1	2.531350
27.498367	0.1	2.528966
27.500033	0.1	2.525449
27.501700	0.1	2.521634
27.503367	0.1	2.518594
27.505033	0.1	2.515912
27.506700	0.1	2.511680
27.508367	0.1	2.504945
27.510033	0.1	2.497912
27.511700	0.1	2.493680
27.513367	0.1	2.492905
27.515033	0.1	2.494037
27.516700	0.1	2.495647
27.518367	0.1	2.497375
27.520033	0.1	2.499163
27.521700	0.1	2.500773
27.523367	0.1	2.501428
27.525033	0.1	2.500415
27.526700	0.1	2.497733
27.528367	0.1	2.494693
27.530033	0.1	2.492309
27.531700	0.1	2.490461
27.533367	0.1	2.488732
27.535033	0.1	2.486885
27.536700	0.1	2.485693
27.538367	0.1	2.485812
27.540033	0.1	2.487004
27.541700	0.1	2.488017
27.543367	0.1	2.487540
27.545033	0.1	2.484679
27.546700	0.1	2.480030
27.548367	0.1	2.475262
27.550033	0.1	2.472282
27.551700	0.1	2.472580
27.553367	0.1	2.476216
27.555033	0.1	2.480984
27.556700	0.1	2.483547
27.558367	0.1	2.481997
27.560033	0.1	2.477050
27.561700	0.1	2.471149
27.563367	0.1	2.467096
27.565033	0.1	2.465844
27.566700	0.1	2.465964
27.568367	0.1	2.465427
27.570033	0.1	2.463043
27.571700	0.1	2.458930
27.573367	0.1	2.454043
27.575033	0.1	2.449393
27.576700	0.1	2.445698
27.578367	0.1	2.443195
27.580033	0.1	2.442062
27.581700	0.1	2.441466
27.583367	0.1	2.439499
27.585033	0.1	2.435088
27.586700	0.1	2.429843
27.588367	0.1	2.426028
27.590033	0.1	2.425015
27.591700	0.1	2.426565
27.593367	0.1	2.429009
27.595033	0.1	2.430380
27.596700	0.1	2.430558
27.598367	0.1	2.430916
27.600033	0.1	2.432346
27.601700	0.1	2.434671
27.603367	0.1	2.436876
27.605033	0.1	2.437055
27.606700	0.1	2.434194
27.608367	0.1	2.429068
27.610033	0.1	2.423406
27.611700	0.1	2.418697
27.613367	0.1	2.416074
27.615033	0.1	2.416551
27.616700	0.1	2.419949
27.618367	0.1	2.424777
27.620033	0.1	2.428234
27.621700	0.1	2.427638
27.623367	0.1	2.422273
27.625033	0.1	2.414227
27.626700	0.1	2.406836
27.628367	0.1	2.402544
27.630033	0.1	2.401352
27.631700	0.1	2.401948
27.633367	0.1	2.403915
27.635033	0.1	2.407730
27.636700	0.1	2.412677
27.638367	0.1	2.416551
27.640033	0.1	2.418101
27.641700	0.1	2.418161
27.643367	0.1	2.418637
27.645033	0.1	2.420187
27.646700	0.1	2.421379
27.648367	0.1	2.421320
27.650033	0.1	2.421200
27.651700	0.1	2.422154
27.653367	0.1	2.423644
27.655033	0.1	2.423763
27.656700	0.1	2.421975
27.658367	0.1	2.419830
27.660033	0.1	2.418876
27.661700	0.1	2.419055
27.663367	0.1	2.418995
27.665033	0.1	2.418161
27.666700	0.1	2.417624
27.668367	0.1	2.418757
27.670033	0.1	2.421677
27.671700	0.1	2.425134
27.673367	0.1	2.427697
27.675033	0.1	2.428830
27.676700	0.1	2.428830
27.678367	0.1	2.428413
27.680033	0.1	2.428353
27.681700	0.1	2.429128
27.683367	0.1	2.430678
27.685033	0.1	2.432943
27.686700	0.1	2.435267
27.688367	0.1	2.436698
27.690033	0.1	2.436400
27.691700	0.1	2.435386
27.693367	0.1	2.435744
27.695033	0.1	2.438486
27.696700	0.1	2.442658
27.698367	0.1	2.446830
27.700033	0.1	2.449095
27.701700	0.1	2.448619
27.703367	0.1	2.445996
27.705033	0.1	2.443254
27.706700	0.1	2.442539
27.708367	0.1	2.445400
27.710033	0.1	2.451837
27.711700	0.1	2.460063
27.713367	0.1	2.468050
27.715033	0.1	2.474427
27.716700	0.1	2.478719
27.718367	0.1	2.481401
27.720033	0.1	2.483010
27.721700	0.1	2.483189
27.723367	0.1	2.481938
27.725033	0.1	2.480686
27.726700	0.1	2.481043
27.728367	0.1	2.484441
27.730033	0.1	2.491832
27.731700	0.1	2.503634
27.733367	0.1	2.518058
27.735033	0.1	2.531529
27.736700	0.1	2.541304
27.738367	0.1	2.547324
27.740033	0.1	2.551675
27.741700	0.1	2.556265
27.743367	0.1	2.561391
27.745033	0.1	2.566278
27.746700	0.1	2.570391
27.748367	0.1	2.574265
27.750033	0.1	2.578437
27.751700	0.1	2.582371
27.753367	0.1	2.585590
27.755033	0.1	2.589226
27.756700	0.1	2.593994
27.758367	0.1	2.599359
27.760033	0.1	2.603710
27.761700	0.1	2.605379
27.763367	0.1	2.603948
27.765033	0.1	2.600730
27.766700	0.1	2.597690
27.768367	0.1	2.596080
27.770033	0.1	2.595723
27.771700	0.1	2.596080
27.773367	0.1	2.596617
27.775033	0.1	2.596915
27.776700	0.1	2.595663
27.778367	0.1	2.591908
27.780033	0.1	2.586961
27.781700	0.1	2.582967
27.783367	0.1	2.580822
27.785033	0.1	2.580345
27.786700	0.1	2.579749
27.788367	0.1	2.577365
27.790033	0.1	2.573192
27.791700	0.1	2.569020
27.793367	0.1	2.565622
27.795033	0.1	2.560973
27.796700	0.1	2.552927
27.798367	0.1	2.542317
27.800033	0.1	2.531409
27.801700	0.1	2.520979
27.803367	0.1	2.510488
27.805033	0.1	2.499819
27.806700	0.1	2.490401
27.808367	0.1	2.484203
27.810033	0.1	2.481878
27.811700	0.1	2.482295
27.813367	0.1	2.483905
27.815033	0.1	2.485454
27.816700	0.1	2.486646
27.818367	0.1	2.487064
27.820033	0.1	2.486169
27.821700	0.1	2.484083
27.823367	0.1	2.481759
27.825033	0.1	2.479375
27.826700	0.1	2.475560
27.828367	0.1	2.469123
27.830033	0.1	2.460301
27.831700	0.1	2.450347
27.833367	0.1	2.442062
27.835033	0.1	2.438486
27.836700	0.1	2.440453
27.838367	0.1	2.445758
27.840033	0.1	2.451182
27.841700	0.1	2.454937
27.843367	0.1	2.457202
27.845033	0.1	2.459169
27.846700	0.1	2.461910
27.848367	0.1	2.464295
27.850033	0.1	2.464116
27.851700	0.1	2.461195
27.853367	0.1	2.458036
27.855033	0.1	2.456665
27.856700	0.1	2.456725
27.858367	0.1	2.457440
27.860033	0.1	2.459049
27.861700	0.1	2.462030
27.863367	0.1	2.465546
27.865033	0.1	2.468109
27.866700	0.1	2.469480
27.868367	0.1	2.470315
27.870033	0.1	2.470434
27.871700	0.1	2.468765
27.873367	0.1	2.466202
27.875033	0.1	2.465725
27.876700	0.1	2.469301
27.878367	0.1	2.475321
27.880033	0.1	2.480984
27.881700	0.1	2.484381
27.883367	0.1	2.485931
27.885033	0.1	2.487600
27.886700	0.1	2.491117
27.888367	0.1	2.496660
27.890033	0.1	2.502561
27.891700	0.1	2.506852
27.893367	0.1	2.508640
27.895033	0.1	2.508283
27.896700	0.1	2.506614
27.898367	0.1	2.504945
27.900033	0.1	2.504647
27.901700	0.1	2.505958
27.903367	0.1	2.508283
27.905033	0.1	2.510607
27.906700	0.1	2.511919
27.908367	0.1	2.511501
27.910033	0.1	2.510369
27.911700	0.1	2.509833
27.913367	0.1	2.509654
27.915033	0.1	2.509058
27.916700	0.1	2.507389
27.918367	0.1	2.504647
27.920033	0.1	2.500713
27.921700	0.1	2.495110
27.923367	0.1	2.487838
27.925033	0.1	2.479792
27.926700	0.1	2.472878
27.928367	0.1	2.468586
27.930033	0.1	2.466738
27.931700	0.1	2.466738
27.933367	0.1	2.468169
27.935033	0.1	2.470672
27.936700	0.1	2.472937
27.938367	0.1	2.473533
27.940033	0.1	2.472043
27.941700	0.1	2.470374
27.943367	0.1	2.470315
27.945033	0.1	2.471388
27.946700	0.1	2.471328
27.948367	0.1	2.469182
27.950033	0.1	2.466142
27.951700	0.1	2.463937
27.953367	0.1	2.462506
27.955033	0.1	2.460122
27.956700	0.1	2.454996
27.958367	0.1	2.447724
27.960033	0.1	2.441347
27.961700	0.1	2.439141
27.963367	0.1	2.442300
27.965033	0.1	2.448738
27.966700	0.1	2.455056
27.968367	0.1	2.459526
27.970033	0.1	2.462506
27.971700	0.1	2.463997
27.973367	0.1	2.463639
27.975033	0.1	2.461553
27.976700	0.1	2.458990
27.978367	0.1	2.457202
27.980033	0.1	2.456904
27.981700	0.1	2.457440
27.983367	0.1	2.458275
27.985033	0.1	2.459526
27.986700	0.1	2.462149
27.988367	0.1	2.466440
27.990033	0.1	2.471328
27.991700	0.1	2.474845
27.993367	0.1	2.476216
27.995033	0.1	2.476514
27.996700	0.1	2.477288
27.998367	0.1	2.479017
28.000033	0.1	2.481818
28.001700	0.1	2.485752
28.003367	0.1	2.491176
28.005033	0.1	2.498508
28.006700	0.1	2.508164
28.008367	0.1	2.519727
28.010033	0.1	2.531469
28.011700	0.1	2.540529
28.013367	0.1	2.544940
28.015033	0.1	2.545595
28.016700	0.1	2.544701
28.018367	0.1	2.544165
28.020033	0.1	2.544403
28.021700	0.1	2.545238
28.023367	0.1	2.546668
28.025033	0.1	2.549589
28.026700	0.1	2.554476
28.028367	0.1	2.559722
28.030033	0.1	2.563119
28.031700	0.1	2.563954
28.033367	0.1	2.563536
28.035033	0.1	2.564371
28.036700	0.1	2.567887
28.038367	0.1	2.573967
28.040033	0.1	2.581656
28.041700	0.1	2.589941
28.043367	0.1	2.597809
28.045033	0.1	2.603591
28.046700	0.1	2.605736
28.048367	0.1	2.604962
28.050033	0.1	2.604723
28.051700	0.1	2.607644
28.053367	0.1	2.612710
28.055033	0.1	2.617181
28.056700	0.1	2.619684
28.058367	0.1	2.620876
28.060033	0.1	2.622068
28.061700	0.1	2.623439
28.063367	0.1	2.624870
28.065033	0.1	2.626121
28.066700	0.1	2.626419
28.068367	0.1	2.625108
28.070033	0.1	2.621532
28.071700	0.1	2.615929
28.073367	0.1	2.609909
28.075033	0.1	2.605975
28.076700	0.1	2.605558
28.078367	0.1	2.607525
28.080033	0.1	2.609670
28.081700	0.1	2.611101
28.083367	0.1	2.612174
28.085033	0.1	2.613008
28.086700	0.1	2.613127
28.088367	0.1	2.612174
28.090033	0.1	2.610564
28.091700	0.1	2.608597
28.093367	0.1	2.606154
28.095033	0.1	2.603114
28.096700	0.1	2.599597
28.098367	0.1	2.596319
28.100033	0.1	2.593517
28.101700	0.1	2.591252
28.103367	0.1	2.589822
28.105033	0.1	2.589762
28.106700	0.1	2.590060
28.108367	0.1	2.589226
28.110033	0.1	2.586246
28.111700	0.1	2.581120
28.113367	0.1	2.575338
28.115033	0.1	2.571106
28.116700	0.1	2.568960
28.118367	0.1	2.567291
28.120033	0.1	2.565026
28.121700	0.1	2.563059
28.123367	0.1	2.562761
28.125033	0.1	2.564013
28.126700	0.1	2.565742
28.128367	0.1	2.567828
28.130033	0.1	2.570570
28.131700	0.1	2.573013
28.133367	0.1	2.573013
28.135033	0.1	2.569795
28.136700	0.1	2.565503
28.138367	0.1	2.562285
28.140033	0.1	2.560377
28.141700	0.1	2.557993
28.143367	0.1	2.554178
28.145033	0.1	2.549708
28.146700	0.1	2.546132
28.148367	0.1	2.543748
28.150033	0.1	2.541363
28.151700	0.1	2.537966
28.153367	0.1	2.533734
28.155033	0.1	2.529562
28.156700	0.1	2.526164
28.158367	0.1	2.524138
28.160033	0.1	2.523661
28.161700	0.1	2.524197
28.163367	0.1	2.524793
28.165033	0.1	2.524316
28.166700	0.1	2.521575
28.168367	0.1	2.516329
28.170033	0.1	2.510011
28.171700	0.1	2.504528
28.173367	0.1	2.501130
28.175033	0.1	2.499998
28.176700	0.1	2.500534
28.178367	0.1	2.500951
28.180033	0.1	2.499759
28.181700	0.1	2.497137
28.183367	0.1	2.494157
28.185033	0.1	2.491951
28.186700	0.1	2.490640
28.188367	0.1	2.489388
28.190033	0.1	2.487421
28.191700	0.1	2.484799
28.193367	0.1	2.481699
28.195033	0.1	2.478242
28.196700	0.1	2.474845
28.198367	0.1	2.472162
28.200033	0.1	2.469897
28.201700	0.1	2.467394
28.203367	0.1	2.464831
28.205033	0.1	2.462089
28.206700	0.1	2.458990
28.208367	0.1	2.457082
28.210033	0.1	2.458275
28.211700	0.1	2.461493
28.213367	0.1	2.463281
28.215033	0.1	2.461851
28.216700	0.1	2.458930
28.218367	0.1	2.457142
28.220033	0.1	2.457142
28.221700	0.1	2.458334
28.223367	0.1	2.459705
28.225033	0.1	2.461195
28.226700	0.1	2.463460
28.228367	0.1	2.467036
28.230033	0.1	2.471030
28.231700	0.1	2.473772
28.233367	0.1	2.473891
28.235033	0.1	2.471507
28.236700	0.1	2.468527
28.238367	0.1	2.466560
28.240033	0.1	2.466262
28.241700	0.1	2.467215
28.243367	0.1	2.469003
28.245033	0.1	2.470851
28.246700	0.1	2.471984
28.248367	0.1	2.473056
28.250033	0.1	2.474487
28.251700	0.1	2.475381
28.253367	0.1	2.474845
28.255033	0.1	2.473772
28.256700	0.1	2.474666
28.258367	0.1	2.479196
28.260033	0.1	2.486229
28.261700	0.1	2.492488
28.263367	0.1	2.495170
28.265033	0.1	2.494097
28.266700	0.1	2.491772
28.268367	0.1	2.491355
28.270033	0.1	2.493918
28.271700	0.1	2.497733
28.273367	0.1	2.501369
28.275033	0.1	2.505243
28.276700	0.1	2.509773
28.278367	0.1	2.514422
28.280033	0.1	2.518177
28.281700	0.1	2.521336
28.283367	0.1	2.526045
28.285033	0.1	2.534330
28.286700	0.1	2.545595
28.288367	0.1	2.557278
28.290033	0.1	2.566755
28.291700	0.1	2.573013
28.293367	0.1	2.576530
28.295033	0.1	2.579034
28.296700	0.1	2.581179
28.298367	0.1	2.582371
28.300033	0.1	2.582014
28.301700	0.1	2.581656
28.303367	0.1	2.583921
28.305033	0.1	2.590537
28.306700	0.1	2.600610
28.308367	0.1	2.611280
28.310033	0.1	2.620340
28.311700	0.1	2.627433
28.313367	0.1	2.633691
28.315033	0.1	2.639532
28.316700	0.1	2.644420
28.318367	0.1	2.648235
28.320033	0.1	2.652109
28.321700	0.1	2.658248
28.323367	0.1	2.667546
28.325033	0.1	2.678573
28.326700	0.1	2.688706
28.328367	0.1	2.696991
28.330033	0.1	2.703846
28.331700	0.1	2.709150
28.333367	0.1	2.712369
28.335033	0.1	2.714276
28.336700	0.1	2.716959
28.338367	0.1	2.722263
28.340033	0.1	2.730668
28.341700	0.1	2.741814
28.343367	0.1	2.754271
28.345033	0.1	2.765834
28.346700	0.1	2.774298
28.348367	0.1	2.778530
28.350033	0.1	2.778948
28.351700	0.1	2.776981
28.353367	0.1	2.773941
28.355033	0.1	2.770186
28.356700	0.1	2.765417
28.358367	0.1	2.760053
28.360033	0.1	2.755106
28.361700	0.1	2.750635
28.363367	0.1	2.745867
28.365033	0.1	2.740443
28.366700	0.1	2.735377
28.368367	0.1	2.732992
28.370033	0.1	2.734840
28.371700	0.1	2.739787
28.373367	0.1	2.744615
28.375033	0.1	2.746046
28.376700	0.1	2.742291
28.378367	0.1	2.733529
28.380033	0.1	2.721071
28.381700	0.1	2.706826
28.383367	0.1	2.692402
28.385033	0.1	2.678752
28.386700	0.1	2.666533
28.388367	0.1	2.656043
28.390033	0.1	2.647221
28.391700	0.1	2.639830
28.393367	0.1	2.632618
28.395033	0.1	2.624571
28.396700	0.1	2.616465
28.398367	0.1	2.610326
28.400033	0.1	2.606750
28.401700	0.1	2.603650
28.403367	0.1	2.598345
28.405033	0.1	2.589584
28.406700	0.1	2.578855
28.408367	0.1	2.568662
28.410033	0.1	2.560854
28.411700	0.1	2.554894
28.413367	0.1	2.548695
28.415033	0.1	2.539218
28.416700	0.1	2.525211
28.418367	0.1	2.508581
28.420033	0.1	2.493143
28.421700	0.1	2.481759
28.423367	0.1	2.474666
28.425033	0.1	2.469182
28.426700	0.1	2.461851
28.428367	0.1	2.451182
28.430033	0.1	2.438724
28.431700	0.1	2.426803
28.433367	0.1	2.417207
28.435033	0.1	2.410650
28.436700	0.1	2.406836
28.438367	0.1	2.404452
28.440033	0.1	2.402663
28.441700	0.1	2.401412
28.443367	0.1	2.401054
28.445033	0.1	2.401650
28.446700	0.1	2.402127
28.448367	0.1	2.400875
28.450033	0.1	2.397597
28.451700	0.1	2.393484
28.453367	0.1	2.388954
28.455033	0.1	2.383411
28.456700	0.1	2.377093
28.458367	0.1	2.370834
28.460033	0.1	2.365053
28.461700	0.1	2.360225
28.463367	0.1	2.357185
28.465033	0.1	2.356589
28.466700	0.1	2.358079
28.468367	0.1	2.361298
28.470033	0.1	2.365470
28.471700	0.1	2.369106
28.473367	0.1	2.370834
28.475033	0.1	2.369702
28.476700	0.1	2.366245
28.478367	0.1	2.362609
28.480033	0.1	2.361536
28.481700	0.1	2.363920
28.483367	0.1	2.368212
28.485033	0.1	2.371252
28.486700	0.1	2.370894
28.488367	0.1	2.367020
28.490033	0.1	2.361119
28.491700	0.1	2.355814
28.493367	0.1	2.353132
28.495033	0.1	2.353132
28.496700	0.1	2.354980
28.498367	0.1	2.358854
28.500033	0.1	2.365470
28.501700	0.1	2.373874
28.503367	0.1	2.380610
28.505033	0.1	2.383173
28.506700	0.1	2.382159
28.508367	0.1	2.380788
28.510033	0.1	2.382577
28.511700	0.1	2.389014
28.513367	0.1	2.398193
28.515033	0.1	2.407313
28.516700	0.1	2.415061
28.518367	0.1	2.421558
28.520033	0.1	2.426565
28.521700	0.1	2.430082
28.523367	0.1	2.433360
28.525033	0.1	2.438128
28.526700	0.1	2.444625
28.528367	0.1	2.451539
28.530033	0.1	2.457917
28.531700	0.1	2.464116
28.533367	0.1	2.470791
28.535033	0.1	2.478182
28.536700	0.1	2.485931
28.538367	0.1	2.493799
28.540033	0.1	2.502322
28.541700	0.1	2.511799
28.543367	0.1	2.521396
28.545033	0.1	2.529919
28.546700	0.1	2.537549
28.548367	0.1	2.544999
28.550033	0.1	2.552033
28.551700	0.1	2.558768
28.553367	0.1	2.566695
28.555033	0.1	2.577186
28.556700	0.1	2.589584
28.558367	0.1	2.602458
28.560033	0.1	2.615512
28.561700	0.1	2.629697
28.563367	0.1	2.644837
28.565033	0.1	2.658844
28.566700	0.1	2.669931
28.568367	0.1	2.678454
28.570033	0.1	2.686441
28.571700	0.1	2.695203
28.573367	0.1	2.705217
28.575033	0.1	2.716899
28.576700	0.1	2.731085
28.578367	0.1	2.748251
28.580033	0.1	2.766788
28.581700	0.1	2.783418
28.583367	0.1	2.796650
28.585033	0.1	2.807796
28.586700	0.1	2.818406
28.588367	0.1	2.828360
28.590033	0.1	2.836824
28.591700	0.1	2.844513
28.593367	0.1	2.853692
28.595033	0.1	2.865613
28.596700	0.1	2.878964
28.598367	0.1	2.892077
28.600033	0.1	2.903938
28.601700	0.1	2.914190
28.603367	0.1	2.923429
28.605033	0.1	2.933622
28.606700	0.1	2.946139
28.608367	0.1	2.960622
28.610033	0.1	2.975762
28.611700	0.1	2.990365
28.613367	0.1	3.004849
28.615033	0.1	3.021002
28.616700	0.1	3.039718
28.618367	0.1	3.059924
28.620033	0.1	3.079832
28.621700	0.1	3.098071
28.623367	0.1	3.114701
28.625033	0.1	3.130973
28.626700	0.1	3.148496
28.628367	0.1	3.168345
28.630033	0.1	3.189504
28.631700	0.1	3.209412
28.633367	0.1	3.225744
28.635033	0.1	3.239691
28.636700	0.1	3.253997
28.638367	0.1	3.271103
28.640033	0.1	3.291428
28.641700	0.1	3.313780
28.643367	0.1	3.336668
28.645033	0.1	3.359556
28.646700	0.1	3.382802
28.648367	0.1	3.407717
28.650033	0.1	3.435850
28.651700	0.1	3.467143
28.653367	0.1	3.498793
28.655033	0.1	3.526807
28.656700	0.1	3.549397
28.658367	0.1	3.568769
28.660033	0.1	3.588677
28.661700	0.1	3.611624
28.663367	0.1	3.637731
28.665033	0.1	3.665924
28.666700	0.1	3.695429
28.668367	0.1	3.726781
28.670033	0.1	3.760457
28.671700	0.1	3.795624
28.673367	0.1	3.830970
28.675033	0.1	3.866792
28.676700	0.1	3.904522
28.678367	0.1	3.944874
28.680033	0.1	3.987313
28.681700	0.1	4.031301
28.683367	0.1	4.076839
28.685033	0.1	4.123986
28.686700	0.1	4.173458
28.688367	0.1	4.225910
28.690033	0.1	4.280210
28.691700	0.1	4.335046
28.693367	0.1	4.391194
28.695033	0.1	4.450500
28.696700	0.1	4.513204
28.698367	0.1	4.577399
28.700033	0.1	4.642010
28.701700	0.1	4.708410
28.703367	0.1	4.778922
28.705033	0.1	4.854441
28.706700	0.1	4.934490
28.708367	0.1	5.017817
28.710033	0.1	5.103052
28.711700	0.1	5.189717
28.713367	0.1	5.278528
28.715033	0.1	5.370438
28.716700	0.1	5.466163
28.718367	0.1	5.564988
28.720033	0.1	5.664826
28.721700	0.1	5.764127
28.723367	0.1	5.863667
28.725033	0.1	5.966485
28.726700	0.1	6.074906
28.728367	0.1	6.188095
28.730033	0.1	6.303251
28.731700	0.1	6.420076
28.733367	0.1	6.541193
28.735033	0.1	6.668389
28.736700	0.1	6.801188
28.738367	0.1	6.938518
28.740033	0.1	7.079721
28.741700	0.1	7.224381
28.743367	0.1	7.371843
28.745033	0.1	7.522107
28.746700	0.1	7.675708
28.748367	0.1	7.833839
28.750033	0.1	7.998348
28.751700	0.1	8.170903
28.753367	0.1	8.351982
28.755033	0.1	8.540690
28.756700	0.1	8.735896
28.758367	0.1	8.936704
28.760033	0.1	9.142578
28.761700	0.1	9.353042
28.763367	0.1	9.568394
28.765033	0.1	9.789527
28.766700	0.1	10.016680
28.768367	0.1	10.249437
28.770033	0.1	10.487557
28.771700	0.1	10.730386
28.773367	0.1	10.976911
28.775033	0.1	11.226297
28.776700	0.1	11.478723
28.778367	0.1	11.734069
28.780033	0.1	11.991561
28.781700	0.1	12.249828
28.783367	0.1	12.506843
28.785033	0.1	12.759746
28.786700	0.1	13.006688
28.788367	0.1	13.247014
28.790033	0.1	13.479889
28.791700	0.1	13.705254
28.793367	0.1	13.923586
28.795033	0.1	14.134587
28.796700	0.1	14.336170
28.798367	0.1	14.524938
28.800033	0.1	14.697731
28.801700	0.1	14.851690
28.803367	0.1	14.985741
28.805033	0.1	15.099884
28.806700	0.1	15.194119
28.808367	0.1	15.266956
28.810033	0.1	15.316785
28.811700	0.1	15.343369
28.813367	0.1	15.347661
28.815033	0.1	15.331269
28.816700	0.1	15.296162
28.818367	0.1	15.242220
28.820033	0.1	15.166462
28.821700	0.1	15.065134
28.823367	0.1	14.937521
28.825033	0.1	14.785767
28.826700	0.1	14.612437
28.828367	0.1	14.418364
28.830033	0.1	14.203370
28.831700	0.1	13.969303
28.833367	0.1	13.719858
28.835033	0.1	13.458849
28.836700	0.1	13.188124
28.838367	0.1	12.907923
28.840033	0.1	12.618244
28.841700	0.1	12.319446
28.843367	0.1	12.011052
28.845033	0.1	11.692346
28.846700	0.1	11.364043
28.848367	0.1	11.029542
28.850033	0.1	10.693789
28.851700	0.1	10.360301
28.853367	0.1	10.030032
28.855033	0.1	9.702445
28.856700	0.1	9.376944
28.858367	0.1	9.053827
28.860033	0.1	8.734525
28.861700	0.1	8.421243
28.863367	0.1	8.115530
28.865033	0.1	7.817090
28.866700	0.1	7.524610
28.868367	0.1	7.238448
28.870033	0.1	6.961525
28.871700	0.1	6.696940
28.873367	0.1	6.445170
28.875033	0.1	6.204367
28.876700	0.1	5.971909
28.878367	0.1	5.745948
28.880033	0.1	5.526841
28.881700	0.1	5.317629
28.883367	0.1	5.120933
28.885033	0.1	4.936695
28.886700	0.1	4.763425
28.888367	0.1	4.599691
28.890033	0.1	4.445136
28.891700	0.1	4.300118
28.893367	0.1	4.164398
28.895033	0.1	4.037380
28.896700	0.1	3.919602
28.898367	0.1	3.811658
28.900033	0.1	3.712833
28.901700	0.1	3.622234
28.903367	0.1	3.539503
28.905033	0.1	3.463388
28.906700	0.1	3.391564
[truncated: 250,295 more chars]
