# Supplementary material for: Fade into you: genetic control of pigmentation patterns in red-flesh apple (Malus domestica)
Source: Front Plant Sci. 2025 Jan 13;15:1462545. doi: 10.3389/fpls.2024.1462545 (PMC11770013; doi:10.3389/fpls.2024.1462545)
Supplement: Supplementary file 4 [file DataSheet1.zip › CR B2EXT325NM/CR B2EXT325NM.txt]

URL	chrom://thermo-pfav3ojr/ChromeleonLocal/Instrument Data/Vanquish_MS/Dimitri/VALEMA/Pierre/Echantillons 03-04-24.seq/155.smp/EXT325NM.channel/EXT325NM.chm
Channel	EXT325NM

Injection Information:
Data Vault	ChromeleonLocal
Sequence	Echantillons 03-04-24
Name	CR B2
Number	12
Position	B:B3
Comment	colonne SB-AQ MeOH+5%AA
Processing Method	Quantitative
Instrument Method	VALEMA test separation GRAQ 4
Type	Unknown
Status	Finished
Inject Time	4/4/2024 2:13:18 AM +02:00
Volume (µl)	10.0000
Dilution Factor	1.0000
Weight	1.0000

Chromatogram Data Information:
Time Min. (min)	0.001700
Time Max. (min)	47.000033
Data Points	28200
Detector	UV
Generating Data System	Chromeleon 7.3.2.10759
Exporting Data System	Chromeleon 7.3.2.0
Operator	Administrator
Signal Quantity	Absorbance
Signal Unit	mAU
Signal Min.	-4.596591
Signal Max.	872.392051
Channel	EXT325NM
Driver Name	VDAD.dll
Channel Type	Evaluation
Min. Step (s)	0.1
Max. Step (s)	0.1
Average Step (s)	0.1

Signal Parameter Information:
Signal Info	WVL:325 nm

Chromatogram Data:
Time (min)	Step (s)	Value (mAU)
0.001700	n.a.	0.000000
0.003367	0.1	0.000060
0.005033	0.1	0.000596
0.006700	0.1	0.002861
0.008367	0.1	0.007451
0.010033	0.1	0.012994
0.011700	0.1	0.016630
0.013367	0.1	0.016868
0.015033	0.1	0.014544
0.016700	0.1	0.011563
0.018367	0.1	0.009179
0.020033	0.1	0.008166
0.021700	0.1	0.008941
0.023367	0.1	0.010312
0.025033	0.1	0.010669
0.026700	0.1	0.010431
0.028367	0.1	0.011742
0.030033	0.1	0.014901
0.031700	0.1	0.017405
0.033367	0.1	0.016749
0.035033	0.1	0.012517
0.036700	0.1	0.005305
0.038367	0.1	-0.004053
0.040033	0.1	-0.014067
0.041700	0.1	-0.022650
0.043367	0.1	-0.029325
0.045033	0.1	-0.035226
0.046700	0.1	-0.042140
0.048367	0.1	-0.051081
0.050033	0.1	-0.061393
0.051700	0.1	-0.071228
0.053367	0.1	-0.079095
0.055033	0.1	-0.084460
0.056700	0.1	-0.086427
0.058367	0.1	-0.083983
0.060033	0.1	-0.077128
0.061700	0.1	-0.067472
0.063367	0.1	-0.056863
0.065033	0.1	-0.046551
0.066700	0.1	-0.036895
0.068367	0.1	-0.027657
0.070033	0.1	-0.019133
0.071700	0.1	-0.012100
0.073367	0.1	-0.007212
0.075033	0.1	-0.004768
0.076700	0.1	-0.004590
0.078367	0.1	-0.005722
0.080033	0.1	-0.007570
0.081700	0.1	-0.011027
0.083367	0.1	-0.016570
0.085033	0.1	-0.021636
0.086700	0.1	-0.023067
0.088367	0.1	-0.020742
0.090033	0.1	-0.017047
0.091700	0.1	-0.013590
0.093367	0.1	-0.010490
0.095033	0.1	-0.007510
0.096700	0.1	-0.004828
0.098367	0.1	-0.002205
0.100033	0.1	0.000477
0.101700	0.1	0.003099
0.103367	0.1	0.005960
0.105033	0.1	0.009775
0.106700	0.1	0.013888
0.108367	0.1	0.016749
0.110033	0.1	0.017703
0.111700	0.1	0.016868
0.113367	0.1	0.014007
0.115033	0.1	0.009775
0.116700	0.1	0.005722
0.118367	0.1	0.002205
0.120033	0.1	-0.001550
0.121700	0.1	-0.005066
0.123367	0.1	-0.006974
0.125033	0.1	-0.006437
0.126700	0.1	-0.003219
0.128367	0.1	0.001967
0.130033	0.1	0.006974
0.131700	0.1	0.009239
0.133367	0.1	0.007927
0.135033	0.1	0.004709
0.136700	0.1	0.001669
0.138367	0.1	-0.000060
0.140033	0.1	-0.000775
0.141700	0.1	-0.001609
0.143367	0.1	-0.003517
0.145033	0.1	-0.006139
0.146700	0.1	-0.007927
0.148367	0.1	-0.007272
0.150033	0.1	-0.003934
0.151700	0.1	0.000894
0.153367	0.1	0.006676
0.155033	0.1	0.012219
0.156700	0.1	0.015497
0.158367	0.1	0.014544
0.160033	0.1	0.010133
0.161700	0.1	0.004828
0.163367	0.1	0.000536
0.165033	0.1	-0.002682
0.166700	0.1	-0.004590
0.168367	0.1	-0.004828
0.170033	0.1	-0.004053
0.171700	0.1	-0.003636
0.173367	0.1	-0.004053
0.175033	0.1	-0.004947
0.176700	0.1	-0.005424
0.178367	0.1	-0.003934
0.180033	0.1	0.000477
0.181700	0.1	0.006080
0.183367	0.1	0.009894
0.185033	0.1	0.010729
0.186700	0.1	0.009477
0.188367	0.1	0.007570
0.190033	0.1	0.006199
0.191700	0.1	0.006437
0.193367	0.1	0.008821
0.195033	0.1	0.012636
0.196700	0.1	0.017583
0.198367	0.1	0.023544
0.200033	0.1	0.028670
0.201700	0.1	0.030220
0.203367	0.1	0.027418
0.205033	0.1	0.021577
0.206700	0.1	0.014961
0.208367	0.1	0.009596
0.210033	0.1	0.006795
0.211700	0.1	0.006258
0.213367	0.1	0.006199
0.215033	0.1	0.005126
0.216700	0.1	0.003099
0.218367	0.1	0.000775
0.220033	0.1	-0.000596
0.221700	0.1	-0.000536
0.223367	0.1	0.000596
0.225033	0.1	0.002086
0.226700	0.1	0.004053
0.228367	0.1	0.006974
0.230033	0.1	0.009775
0.231700	0.1	0.010669
0.233367	0.1	0.010192
0.235033	0.1	0.010669
0.236700	0.1	0.012755
0.238367	0.1	0.015080
0.240033	0.1	0.016689
0.241700	0.1	0.016987
0.243367	0.1	0.015199
0.245033	0.1	0.011802
0.246700	0.1	0.008404
0.248367	0.1	0.006735
0.250033	0.1	0.007272
0.251700	0.1	0.010371
0.253367	0.1	0.015497
0.255033	0.1	0.020385
0.256700	0.1	0.022292
0.258367	0.1	0.020504
0.260033	0.1	0.017107
0.261700	0.1	0.015140
0.263367	0.1	0.015020
0.265033	0.1	0.015020
0.266700	0.1	0.014365
0.268367	0.1	0.013351
0.270033	0.1	0.010908
0.271700	0.1	0.006616
0.273367	0.1	0.002623
0.275033	0.1	0.001550
0.276700	0.1	0.003755
0.278367	0.1	0.007570
0.280033	0.1	0.010729
0.281700	0.1	0.011921
0.283367	0.1	0.011146
0.285033	0.1	0.008643
0.286700	0.1	0.005305
0.288367	0.1	0.003219
0.290033	0.1	0.004172
0.291700	0.1	0.006974
0.293367	0.1	0.008881
0.295033	0.1	0.008821
0.296700	0.1	0.008166
0.298367	0.1	0.008762
0.300033	0.1	0.010669
0.301700	0.1	0.013173
0.303367	0.1	0.015438
0.305033	0.1	0.017703
0.306700	0.1	0.019550
0.308367	0.1	0.018835
0.310033	0.1	0.014007
0.311700	0.1	0.006258
0.313367	0.1	-0.001431
0.315033	0.1	-0.006199
0.316700	0.1	-0.007033
0.318367	0.1	-0.005245
0.320033	0.1	-0.002563
0.321700	0.1	0.000834
0.323367	0.1	0.004947
0.325033	0.1	0.007868
0.326700	0.1	0.007153
0.328367	0.1	0.002682
0.330033	0.1	-0.002205
0.331700	0.1	-0.004530
0.333367	0.1	-0.004053
0.335033	0.1	-0.002146
0.336700	0.1	0.000954
0.338367	0.1	0.005722
0.340033	0.1	0.011206
0.341700	0.1	0.015140
0.343367	0.1	0.015736
0.345033	0.1	0.013709
0.346700	0.1	0.011027
0.348367	0.1	0.009120
0.350033	0.1	0.008523
0.351700	0.1	0.008643
0.353367	0.1	0.008762
0.355033	0.1	0.008643
0.356700	0.1	0.008345
0.358367	0.1	0.007331
0.360033	0.1	0.004768
0.361700	0.1	0.000477
0.363367	0.1	-0.004470
0.365033	0.1	-0.007987
0.366700	0.1	-0.008047
0.368367	0.1	-0.003815
0.370033	0.1	0.003457
0.371700	0.1	0.010669
0.373367	0.1	0.014603
0.375033	0.1	0.014246
0.376700	0.1	0.011146
0.378367	0.1	0.007212
0.380033	0.1	0.003219
0.381700	0.1	-0.000238
0.383367	0.1	-0.002503
0.385033	0.1	-0.003278
0.386700	0.1	-0.001669
0.388367	0.1	0.003278
0.390033	0.1	0.010133
0.391700	0.1	0.016272
0.393367	0.1	0.020087
0.395033	0.1	0.020862
0.396700	0.1	0.018001
0.398367	0.1	0.012159
0.400033	0.1	0.005662
0.401700	0.1	0.000119
0.403367	0.1	-0.004053
0.405033	0.1	-0.006676
0.406700	0.1	-0.007570
0.408367	0.1	-0.007212
0.410033	0.1	-0.006139
0.411700	0.1	-0.004351
0.413367	0.1	-0.001848
0.415033	0.1	0.000656
0.416700	0.1	0.002801
0.418367	0.1	0.004590
0.420033	0.1	0.006080
0.421700	0.1	0.006616
0.423367	0.1	0.005841
0.425033	0.1	0.003874
0.426700	0.1	0.001073
0.428367	0.1	-0.001252
0.430033	0.1	-0.001192
0.431700	0.1	0.002205
0.433367	0.1	0.008166
0.435033	0.1	0.014901
0.436700	0.1	0.020325
0.438367	0.1	0.022292
0.440033	0.1	0.020385
0.441700	0.1	0.015855
0.443367	0.1	0.010550
0.445033	0.1	0.005484
0.446700	0.1	0.001967
0.448367	0.1	0.001907
0.450033	0.1	0.006557
0.451700	0.1	0.014722
0.453367	0.1	0.022948
0.455033	0.1	0.027776
0.456700	0.1	0.027180
0.458367	0.1	0.021815
0.460033	0.1	0.014603
0.461700	0.1	0.008881
0.463367	0.1	0.006676
0.465033	0.1	0.008106
0.466700	0.1	0.011384
0.468367	0.1	0.013709
0.470033	0.1	0.013411
0.471700	0.1	0.011802
0.473367	0.1	0.011325
0.475033	0.1	0.012994
0.476700	0.1	0.016034
0.478367	0.1	0.019610
0.480033	0.1	0.022590
0.481700	0.1	0.024438
0.483367	0.1	0.025332
0.485033	0.1	0.026286
0.486700	0.1	0.027061
0.488367	0.1	0.026524
0.490033	0.1	0.024259
0.491700	0.1	0.020683
0.493367	0.1	0.015616
0.495033	0.1	0.008941
0.496700	0.1	0.002265
0.498367	0.1	-0.002563
0.500033	0.1	-0.004709
0.501700	0.1	-0.004828
0.503367	0.1	-0.003457
0.505033	0.1	-0.001073
0.506700	0.1	0.001311
0.508367	0.1	0.002801
0.510033	0.1	0.003636
0.511700	0.1	0.004530
0.513367	0.1	0.006080
0.515033	0.1	0.007987
0.516700	0.1	0.009298
0.518367	0.1	0.008702
0.520033	0.1	0.006497
0.521700	0.1	0.004292
0.523367	0.1	0.003159
0.525033	0.1	0.003159
0.526700	0.1	0.003934
0.528367	0.1	0.005901
0.530033	0.1	0.009120
0.531700	0.1	0.012994
0.533367	0.1	0.017226
0.535033	0.1	0.021636
0.536700	0.1	0.025690
0.538367	0.1	0.028193
0.540033	0.1	0.027776
0.541700	0.1	0.024438
0.543367	0.1	0.019550
0.545033	0.1	0.013709
0.546700	0.1	0.007212
0.548367	0.1	0.000834
0.550033	0.1	-0.004292
0.551700	0.1	-0.007868
0.553367	0.1	-0.009954
0.555033	0.1	-0.010014
0.556700	0.1	-0.007153
0.558367	0.1	-0.001550
0.560033	0.1	0.004828
0.561700	0.1	0.009775
0.563367	0.1	0.012398
0.565033	0.1	0.013053
0.566700	0.1	0.011921
0.568367	0.1	0.008345
0.570033	0.1	0.001848
0.571700	0.1	-0.007570
0.573367	0.1	-0.018477
0.575033	0.1	-0.028014
0.576700	0.1	-0.033319
0.578367	0.1	-0.033498
0.580033	0.1	-0.029564
0.581700	0.1	-0.022888
0.583367	0.1	-0.015199
0.585033	0.1	-0.007808
0.586700	0.1	-0.001311
0.588367	0.1	0.003099
0.590033	0.1	0.003159
0.591700	0.1	-0.002205
0.593367	0.1	-0.010490
0.595033	0.1	-0.017166
0.596700	0.1	-0.019789
0.598367	0.1	-0.018835
0.600033	0.1	-0.016093
0.601700	0.1	-0.013888
0.603367	0.1	-0.014126
0.605033	0.1	-0.016153
0.606700	0.1	-0.017583
0.608367	0.1	-0.016093
0.610033	0.1	-0.011384
0.611700	0.1	-0.005364
0.613367	0.1	-0.000894
0.615033	0.1	0.000477
0.616700	0.1	-0.000298
0.618367	0.1	-0.001550
0.620033	0.1	-0.002205
0.621700	0.1	-0.002205
0.623367	0.1	-0.001669
0.625033	0.1	-0.000238
0.626700	0.1	0.002027
0.628367	0.1	0.004053
0.630033	0.1	0.004590
0.631700	0.1	0.003934
0.633367	0.1	0.003338
0.635033	0.1	0.003397
0.636700	0.1	0.002861
0.638367	0.1	-0.000596
0.640033	0.1	-0.006497
0.641700	0.1	-0.011027
0.643367	0.1	-0.011384
0.645033	0.1	-0.009239
0.646700	0.1	-0.007629
0.648367	0.1	-0.007570
0.650033	0.1	-0.008464
0.651700	0.1	-0.010312
0.653367	0.1	-0.013232
0.655033	0.1	-0.016809
0.656700	0.1	-0.018954
0.658367	0.1	-0.018001
0.660033	0.1	-0.014901
0.661700	0.1	-0.011265
0.663367	0.1	-0.007093
0.665033	0.1	-0.001729
0.666700	0.1	0.003576
0.668367	0.1	0.006795
0.670033	0.1	0.007868
0.671700	0.1	0.007689
0.673367	0.1	0.006735
0.675033	0.1	0.004649
0.676700	0.1	0.000894
0.678367	0.1	-0.004172
0.680033	0.1	-0.009120
0.681700	0.1	-0.012875
0.683367	0.1	-0.015616
0.685033	0.1	-0.017643
0.686700	0.1	-0.018239
0.688367	0.1	-0.016391
0.690033	0.1	-0.012457
0.691700	0.1	-0.008225
0.693367	0.1	-0.005007
0.695033	0.1	-0.002563
0.696700	0.1	-0.000179
0.698367	0.1	0.002325
0.700033	0.1	0.005126
0.701700	0.1	0.008762
0.703367	0.1	0.013173
0.705033	0.1	0.016630
0.706700	0.1	0.017524
0.708367	0.1	0.016153
0.710033	0.1	0.014007
0.711700	0.1	0.011444
0.713367	0.1	0.007153
0.715033	0.1	-0.000238
0.716700	0.1	-0.010073
0.718367	0.1	-0.020027
0.720033	0.1	-0.026762
0.721700	0.1	-0.027657
0.723367	0.1	-0.022471
0.725033	0.1	-0.014186
0.726700	0.1	-0.006676
0.728367	0.1	-0.001490
0.730033	0.1	0.002623
0.731700	0.1	0.007212
0.733367	0.1	0.012219
0.735033	0.1	0.015795
0.736700	0.1	0.016212
0.738367	0.1	0.013471
0.740033	0.1	0.009239
0.741700	0.1	0.004947
0.743367	0.1	0.001371
0.745033	0.1	-0.001431
0.746700	0.1	-0.003517
0.748367	0.1	-0.005424
0.750033	0.1	-0.007927
0.751700	0.1	-0.010371
0.753367	0.1	-0.010967
0.755033	0.1	-0.008702
0.756700	0.1	-0.004232
0.758367	0.1	0.000417
0.760033	0.1	0.002980
0.761700	0.1	0.001669
0.763367	0.1	-0.002921
0.765033	0.1	-0.007749
0.766700	0.1	-0.010014
0.768367	0.1	-0.009954
0.770033	0.1	-0.010490
0.771700	0.1	-0.012994
0.773367	0.1	-0.015736
0.775033	0.1	-0.016928
0.776700	0.1	-0.016868
0.778367	0.1	-0.016272
0.780033	0.1	-0.015199
0.781700	0.1	-0.013947
0.783367	0.1	-0.013113
0.785033	0.1	-0.013053
0.786700	0.1	-0.014365
0.788367	0.1	-0.017464
0.790033	0.1	-0.021875
0.791700	0.1	-0.025392
0.793367	0.1	-0.025451
0.795033	0.1	-0.020444
0.796700	0.1	-0.011027
0.798367	0.1	-0.000238
0.800033	0.1	0.008583
0.801700	0.1	0.014424
0.803367	0.1	0.017822
0.805033	0.1	0.018597
0.806700	0.1	0.016153
0.808367	0.1	0.011265
0.810033	0.1	0.005782
0.811700	0.1	0.001132
0.813367	0.1	-0.001848
0.815033	0.1	-0.002682
0.816700	0.1	-0.002384
0.818367	0.1	-0.002384
0.820033	0.1	-0.003397
0.821700	0.1	-0.005186
0.823367	0.1	-0.007629
0.825033	0.1	-0.010192
0.826700	0.1	-0.013053
0.828367	0.1	-0.016451
0.830033	0.1	-0.019431
0.831700	0.1	-0.020683
0.833367	0.1	-0.019968
0.835033	0.1	-0.018358
0.836700	0.1	-0.016868
0.838367	0.1	-0.015378
0.840033	0.1	-0.012755
0.841700	0.1	-0.009000
0.843367	0.1	-0.006258
0.845033	0.1	-0.006676
0.846700	0.1	-0.010312
0.848367	0.1	-0.015020
0.850033	0.1	-0.018418
0.851700	0.1	-0.019133
0.853367	0.1	-0.016570
0.855033	0.1	-0.011504
0.856700	0.1	-0.006258
0.858367	0.1	-0.003159
0.860033	0.1	-0.001907
0.861700	0.1	0.000000
0.863367	0.1	0.003278
0.865033	0.1	0.006676
0.866700	0.1	0.008762
0.868367	0.1	0.008643
0.870033	0.1	0.005901
0.871700	0.1	0.001907
0.873367	0.1	-0.001192
0.875033	0.1	-0.001729
0.876700	0.1	-0.000358
0.878367	0.1	0.000596
0.880033	0.1	-0.001609
0.881700	0.1	-0.006914
0.883367	0.1	-0.011921
0.885033	0.1	-0.013411
0.886700	0.1	-0.010729
0.888367	0.1	-0.005722
0.890033	0.1	-0.000119
0.891700	0.1	0.004768
0.893367	0.1	0.007272
0.895033	0.1	0.006318
0.896700	0.1	0.002801
0.898367	0.1	-0.001788
0.900033	0.1	-0.006795
0.901700	0.1	-0.012100
0.903367	0.1	-0.016332
0.905033	0.1	-0.017583
0.906700	0.1	-0.015497
0.908367	0.1	-0.010729
0.910033	0.1	-0.004351
0.911700	0.1	0.001132
0.913367	0.1	0.003099
0.915033	0.1	0.001967
0.916700	0.1	0.000298
0.918367	0.1	-0.001073
0.920033	0.1	-0.003576
0.921700	0.1	-0.008166
0.923367	0.1	-0.013173
0.925033	0.1	-0.016212
0.926700	0.1	-0.015497
0.928367	0.1	-0.010550
0.930033	0.1	-0.003040
0.931700	0.1	0.004292
0.933367	0.1	0.008821
0.935033	0.1	0.009954
0.936700	0.1	0.008345
0.938367	0.1	0.004649
0.940033	0.1	-0.000298
0.941700	0.1	-0.005722
0.943367	0.1	-0.010610
0.945033	0.1	-0.013828
0.946700	0.1	-0.014126
0.948367	0.1	-0.011086
0.950033	0.1	-0.006557
0.951700	0.1	-0.003040
0.953367	0.1	-0.001669
0.955033	0.1	-0.001669
0.956700	0.1	-0.002265
0.958367	0.1	-0.003755
0.960033	0.1	-0.005543
0.961700	0.1	-0.005424
0.963367	0.1	-0.001669
0.965033	0.1	0.004768
0.966700	0.1	0.011504
0.968367	0.1	0.016332
0.970033	0.1	0.017524
0.971700	0.1	0.014722
0.973367	0.1	0.009835
0.975033	0.1	0.006080
0.976700	0.1	0.005364
0.978367	0.1	0.007093
0.980033	0.1	0.008762
0.981700	0.1	0.008464
0.983367	0.1	0.006080
0.985033	0.1	0.002563
0.986700	0.1	-0.001609
0.988367	0.1	-0.006318
0.990033	0.1	-0.010908
0.991700	0.1	-0.014246
0.993367	0.1	-0.015914
0.995033	0.1	-0.015438
0.996700	0.1	-0.012577
0.998367	0.1	-0.007570
1.000033	0.1	-0.001609
1.001700	0.1	0.002742
1.003367	0.1	0.003278
1.005033	0.1	0.001371
1.006700	0.1	0.000536
1.008367	0.1	0.002027
1.010033	0.1	0.003278
1.011700	0.1	0.002086
1.013367	0.1	-0.000060
1.015033	0.1	-0.000417
1.016700	0.1	0.002146
1.018367	0.1	0.006497
1.020033	0.1	0.009596
1.021700	0.1	0.008523
1.023367	0.1	0.003338
1.025033	0.1	-0.003994
1.026700	0.1	-0.011802
1.028367	0.1	-0.017822
1.030033	0.1	-0.019193
1.031700	0.1	-0.015795
1.033367	0.1	-0.010729
1.035033	0.1	-0.006795
1.036700	0.1	-0.005007
1.038367	0.1	-0.005603
1.040033	0.1	-0.007868
1.041700	0.1	-0.010371
1.043367	0.1	-0.012398
1.045033	0.1	-0.014186
1.046700	0.1	-0.015378
1.048367	0.1	-0.014782
1.050033	0.1	-0.012100
1.051700	0.1	-0.008643
1.053367	0.1	-0.006258
1.055033	0.1	-0.005305
1.056700	0.1	-0.005245
1.058367	0.1	-0.005960
1.060033	0.1	-0.007868
1.061700	0.1	-0.010312
1.063367	0.1	-0.011921
1.065033	0.1	-0.012934
1.066700	0.1	-0.014484
1.068367	0.1	-0.016749
1.070033	0.1	-0.018716
1.071700	0.1	-0.019729
1.073367	0.1	-0.020146
1.075033	0.1	-0.020146
1.076700	0.1	-0.019252
1.078367	0.1	-0.017107
1.080033	0.1	-0.014842
1.081700	0.1	-0.013828
1.083367	0.1	-0.014603
1.085033	0.1	-0.016809
1.086700	0.1	-0.019014
1.088367	0.1	-0.019729
1.090033	0.1	-0.019193
1.091700	0.1	-0.018358
1.093367	0.1	-0.016987
1.095033	0.1	-0.014246
1.096700	0.1	-0.010669
1.098367	0.1	-0.008047
1.100033	0.1	-0.007331
1.101700	0.1	-0.008643
1.103367	0.1	-0.012279
1.105033	0.1	-0.017464
1.106700	0.1	-0.021517
1.108367	0.1	-0.021875
1.110033	0.1	-0.019014
1.111700	0.1	-0.015080
1.113367	0.1	-0.011802
1.115033	0.1	-0.010014
1.116700	0.1	-0.010252
1.118367	0.1	-0.012100
1.120033	0.1	-0.014603
1.121700	0.1	-0.017405
1.123367	0.1	-0.020683
1.125033	0.1	-0.023425
1.126700	0.1	-0.023901
1.128367	0.1	-0.022292
1.130033	0.1	-0.020504
1.131700	0.1	-0.019431
1.133367	0.1	-0.018179
1.135033	0.1	-0.014842
1.136700	0.1	-0.009000
1.138367	0.1	-0.003994
1.140033	0.1	-0.004053
1.141700	0.1	-0.009656
1.143367	0.1	-0.016809
1.145033	0.1	-0.020862
1.146700	0.1	-0.019550
1.148367	0.1	-0.013649
1.150033	0.1	-0.006735
1.151700	0.1	-0.002444
1.153367	0.1	-0.001729
1.155033	0.1	-0.003695
1.156700	0.1	-0.006914
1.158367	0.1	-0.010133
1.160033	0.1	-0.012338
1.161700	0.1	-0.013053
1.163367	0.1	-0.012159
1.165033	0.1	-0.010490
1.166700	0.1	-0.009596
1.168367	0.1	-0.009477
1.170033	0.1	-0.008404
1.171700	0.1	-0.004351
1.173367	0.1	0.002146
1.175033	0.1	0.007868
1.176700	0.1	0.009298
1.178367	0.1	0.005424
1.180033	0.1	-0.001252
1.181700	0.1	-0.007212
1.183367	0.1	-0.010431
1.185033	0.1	-0.011325
1.186700	0.1	-0.010610
1.188367	0.1	-0.009358
1.190033	0.1	-0.008345
1.191700	0.1	-0.007331
1.193367	0.1	-0.005484
1.195033	0.1	-0.002980
1.196700	0.1	-0.001073
1.198367	0.1	-0.001132
1.200033	0.1	-0.002801
1.201700	0.1	-0.003994
1.203367	0.1	-0.003636
1.205033	0.1	-0.002861
1.206700	0.1	-0.002265
1.208367	0.1	-0.001490
1.210033	0.1	-0.000894
1.211700	0.1	-0.001252
1.213367	0.1	-0.002623
1.215033	0.1	-0.004232
1.216700	0.1	-0.005782
1.218367	0.1	-0.006616
1.220033	0.1	-0.006497
1.221700	0.1	-0.005722
1.223367	0.1	-0.005066
1.225033	0.1	-0.005007
1.226700	0.1	-0.005186
1.228367	0.1	-0.005245
1.230033	0.1	-0.005245
1.231700	0.1	-0.005245
1.233367	0.1	-0.004530
1.235033	0.1	-0.002205
1.236700	0.1	0.001073
1.238367	0.1	0.003934
1.240033	0.1	0.005543
1.241700	0.1	0.005841
1.243367	0.1	0.004113
1.245033	0.1	0.000358
1.246700	0.1	-0.003457
1.248367	0.1	-0.005186
1.250033	0.1	-0.004888
1.251700	0.1	-0.003695
1.253367	0.1	-0.001848
1.255033	0.1	0.000834
1.256700	0.1	0.003755
1.258367	0.1	0.006676
1.260033	0.1	0.009120
1.261700	0.1	0.009179
1.263367	0.1	0.005841
1.265033	0.1	0.001132
1.266700	0.1	-0.002325
1.268367	0.1	-0.004470
1.270033	0.1	-0.005662
1.271700	0.1	-0.005543
1.273367	0.1	-0.003755
1.275033	0.1	-0.001371
1.276700	0.1	0.000060
1.278367	0.1	-0.000596
1.280033	0.1	-0.003338
1.281700	0.1	-0.007093
1.283367	0.1	-0.010133
1.285033	0.1	-0.010669
1.286700	0.1	-0.007927
1.288367	0.1	-0.002980
1.290033	0.1	0.002205
1.291700	0.1	0.006378
1.293367	0.1	0.009775
1.295033	0.1	0.013530
1.296700	0.1	0.017822
1.298367	0.1	0.021160
1.300033	0.1	0.022531
1.301700	0.1	0.022173
1.303367	0.1	0.020564
1.305033	0.1	0.017583
1.306700	0.1	0.013351
1.308367	0.1	0.007927
1.310033	0.1	0.002384
1.311700	0.1	-0.002027
1.313367	0.1	-0.004232
1.315033	0.1	-0.004470
1.316700	0.1	-0.003159
1.318367	0.1	0.000119
1.320033	0.1	0.007629
1.321700	0.1	0.020802
1.323367	0.1	0.037372
1.325033	0.1	0.053763
1.326700	0.1	0.069380
1.328367	0.1	0.084698
1.330033	0.1	0.099123
1.331700	0.1	0.111580
1.333367	0.1	0.123084
1.335033	0.1	0.136077
1.336700	0.1	0.152051
1.338367	0.1	0.169814
1.340033	0.1	0.185788
1.341700	0.1	0.196517
1.343367	0.1	0.200808
1.345033	0.1	0.199735
1.346700	0.1	0.194967
1.348367	0.1	0.188410
1.350033	0.1	0.180900
1.351700	0.1	0.172079
1.353367	0.1	0.160813
1.355033	0.1	0.146508
1.356700	0.1	0.129998
1.358367	0.1	0.112414
1.360033	0.1	0.094652
1.361700	0.1	0.077903
1.363367	0.1	0.063956
1.365033	0.1	0.053167
1.366700	0.1	0.044465
1.368367	0.1	0.038028
1.370033	0.1	0.034869
1.371700	0.1	0.033557
1.373367	0.1	0.030518
1.375033	0.1	0.023603
1.376700	0.1	0.015020
1.378367	0.1	0.008881
1.380033	0.1	0.007272
1.381700	0.1	0.008345
1.383367	0.1	0.008821
1.385033	0.1	0.007093
1.386700	0.1	0.004411
1.388367	0.1	0.001907
1.390033	0.1	-0.001073
1.391700	0.1	-0.005960
1.393367	0.1	-0.013292
1.395033	0.1	-0.022590
1.396700	0.1	-0.032187
1.398367	0.1	-0.039756
1.400033	0.1	-0.043929
1.401700	0.1	-0.045538
1.403367	0.1	-0.045598
1.405033	0.1	-0.043631
1.406700	0.1	-0.039399
1.408367	0.1	-0.034094
1.410033	0.1	-0.029683
1.411700	0.1	-0.026226
1.413367	0.1	-0.022888
1.415033	0.1	-0.019848
1.416700	0.1	-0.018120
1.418367	0.1	-0.018299
1.420033	0.1	-0.019491
1.421700	0.1	-0.019670
1.423367	0.1	-0.017583
1.425033	0.1	-0.012875
1.426700	0.1	-0.006318
1.428367	0.1	0.000000
1.430033	0.1	0.004709
1.431700	0.1	0.008941
1.433367	0.1	0.014067
1.435033	0.1	0.019968
1.436700	0.1	0.026047
1.438367	0.1	0.032187
1.440033	0.1	0.038445
1.441700	0.1	0.044763
1.443367	0.1	0.051022
1.445033	0.1	0.057518
1.446700	0.1	0.065029
1.448367	0.1	0.074029
1.450033	0.1	0.084817
1.451700	0.1	0.097036
1.453367	0.1	0.108838
1.455033	0.1	0.117302
1.456700	0.1	0.120461
1.458367	0.1	0.119209
1.460033	0.1	0.116944
1.461700	0.1	0.116825
1.463367	0.1	0.120282
1.465033	0.1	0.127196
1.466700	0.1	0.136733
1.468367	0.1	0.147641
1.470033	0.1	0.157893
1.471700	0.1	0.164509
1.473367	0.1	0.165820
1.475033	0.1	0.163734
1.476700	0.1	0.162184
1.478367	0.1	0.162661
1.480033	0.1	0.164032
1.481700	0.1	0.164866
1.483367	0.1	0.165045
1.485033	0.1	0.165522
1.486700	0.1	0.167727
1.488367	0.1	0.171542
1.490033	0.1	0.174582
1.491700	0.1	0.174582
1.493367	0.1	0.171185
1.495033	0.1	0.166059
1.496700	0.1	0.162065
1.498367	0.1	0.161350
1.500033	0.1	0.164390
1.501700	0.1	0.170589
1.503367	0.1	0.178754
1.505033	0.1	0.187039
1.506700	0.1	0.193775
1.508367	0.1	0.198424
1.510033	0.1	0.201464
1.511700	0.1	0.204742
1.513367	0.1	0.210643
1.515033	0.1	0.219345
1.516700	0.1	0.228643
1.518367	0.1	0.237048
1.520033	0.1	0.245750
1.521700	0.1	0.256538
1.523367	0.1	0.269055
1.525033	0.1	0.281692
1.526700	0.1	0.293851
1.528367	0.1	0.304759
1.530033	0.1	0.313818
1.531700	0.1	0.321627
1.533367	0.1	0.329077
1.535033	0.1	0.335336
1.536700	0.1	0.339627
1.538367	0.1	0.342608
1.540033	0.1	0.345171
1.541700	0.1	0.347972
1.543367	0.1	0.352204
1.545033	0.1	0.358880
1.546700	0.1	0.367045
1.548367	0.1	0.373900
1.550033	0.1	0.377178
1.551700	0.1	0.378072
1.553367	0.1	0.380754
1.555033	0.1	0.388682
1.556700	0.1	0.401616
1.558367	0.1	0.416040
1.560033	0.1	0.429630
1.561700	0.1	0.443518
1.563367	0.1	0.460684
1.565033	0.1	0.483573
1.566700	0.1	0.512421
1.568367	0.1	0.546515
1.570033	0.1	0.584841
1.571700	0.1	0.626624
1.573367	0.1	0.670195
1.575033	0.1	0.712931
1.576700	0.1	0.752926
1.578367	0.1	0.791490
1.580033	0.1	0.831366
1.581700	0.1	0.873268
1.583367	0.1	0.914812
1.585033	0.1	0.953674
1.586700	0.1	0.988722
1.588367	0.1	1.019597
1.590033	0.1	1.047015
1.591700	0.1	1.072168
1.593367	0.1	1.095176
1.595033	0.1	1.114547
1.596700	0.1	1.129687
1.598367	0.1	1.142025
1.600033	0.1	1.155496
1.601700	0.1	1.176953
1.603367	0.1	1.215637
1.605033	0.1	1.282334
1.606700	0.1	1.389146
1.608367	0.1	1.548886
1.610033	0.1	1.772523
1.611700	0.1	2.065838
1.613367	0.1	2.427042
1.615033	0.1	2.846897
1.616700	0.1	3.309906
1.618367	0.1	3.797114
1.620033	0.1	4.288495
1.621700	0.1	4.766763
1.623367	0.1	5.218804
1.625033	0.1	5.636216
1.626700	0.1	6.014288
1.628367	0.1	6.351352
1.630033	0.1	6.648302
1.631700	0.1	6.909609
1.633367	0.1	7.142127
1.635033	0.1	7.351101
1.636700	0.1	7.537663
1.638367	0.1	7.700325
1.640033	0.1	7.837058
1.641700	0.1	7.945776
1.643367	0.1	8.025587
1.645033	0.1	8.076907
1.646700	0.1	8.100212
1.648367	0.1	8.094967
1.650033	0.1	8.061409
1.651700	0.1	8.002937
1.653367	0.1	7.923544
1.655033	0.1	7.825435
1.656700	0.1	7.710338
1.658367	0.1	7.581592
1.660033	0.1	7.442236
1.661700	0.1	7.293702
1.663367	0.1	7.136941
1.665033	0.1	6.974519
1.666700	0.1	6.810010
1.668367	0.1	6.645143
1.670033	0.1	6.480217
1.671700	0.1	6.316543
1.673367	0.1	6.155849
1.675033	0.1	5.997777
1.676700	0.1	5.839110
1.678367	0.1	5.675912
1.680033	0.1	5.506397
1.681700	0.1	5.331636
1.683367	0.1	5.153776
1.685033	0.1	4.974187
1.686700	0.1	4.794061
1.688367	0.1	4.615307
1.690033	0.1	4.439295
1.691700	0.1	4.265070
1.693367	0.1	4.091621
1.695033	0.1	3.919900
1.696700	0.1	3.750563
1.698367	0.1	3.582597
1.700033	0.1	3.414989
1.701700	0.1	3.248096
1.703367	0.1	3.082991
1.705033	0.1	2.921462
1.706700	0.1	2.766013
1.708367	0.1	2.617777
1.710033	0.1	2.475560
1.711700	0.1	2.336562
1.713367	0.1	2.199412
1.715033	0.1	2.065182
1.716700	0.1	1.936019
1.718367	0.1	1.813293
1.720033	0.1	1.697660
1.721700	0.1	1.588941
1.723367	0.1	1.485467
1.725033	0.1	1.384914
1.726700	0.1	1.285851
1.728367	0.1	1.188517
1.730033	0.1	1.095235
1.731700	0.1	1.008689
1.733367	0.1	0.929892
1.735033	0.1	0.857592
1.736700	0.1	0.788927
1.738367	0.1	0.721932
1.740033	0.1	0.656545
1.741700	0.1	0.593782
1.743367	0.1	0.534356
1.745033	0.1	0.478804
1.746700	0.1	0.428259
1.748367	0.1	0.383139
1.750033	0.1	0.343323
1.751700	0.1	0.308335
1.753367	0.1	0.277519
1.755033	0.1	0.249624
1.756700	0.1	0.222683
1.758367	0.1	0.194967
1.760033	0.1	0.167251
1.761700	0.1	0.142515
1.763367	0.1	0.122428
1.765033	0.1	0.105560
1.766700	0.1	0.089645
1.768367	0.1	0.072837
1.770033	0.1	0.054479
1.771700	0.1	0.035107
1.773367	0.1	0.015974
1.775033	0.1	-0.002265
1.776700	0.1	-0.018656
1.778367	0.1	-0.032425
1.780033	0.1	-0.044107
1.781700	0.1	-0.055611
1.783367	0.1	-0.068069
1.785033	0.1	-0.079930
1.786700	0.1	-0.089169
1.788367	0.1	-0.095189
1.790033	0.1	-0.099361
1.791700	0.1	-0.103831
1.793367	0.1	-0.110447
1.795033	0.1	-0.119030
1.796700	0.1	-0.127316
1.798367	0.1	-0.133216
1.800033	0.1	-0.136256
1.801700	0.1	-0.137329
1.803367	0.1	-0.137627
1.805033	0.1	-0.138521
1.806700	0.1	-0.141025
1.808367	0.1	-0.145555
1.810033	0.1	-0.151515
1.811700	0.1	-0.157833
1.813367	0.1	-0.163257
1.815033	0.1	-0.166953
1.816700	0.1	-0.169098
1.818367	0.1	-0.169635
1.820033	0.1	-0.168622
1.821700	0.1	-0.167012
1.823367	0.1	-0.166297
1.825033	0.1	-0.166535
1.826700	0.1	-0.167370
1.828367	0.1	-0.170708
1.830033	0.1	-0.178814
1.831700	0.1	-0.190318
1.833367	0.1	-0.200748
1.835033	0.1	-0.206649
1.836700	0.1	-0.207305
1.838367	0.1	-0.203431
1.840033	0.1	-0.196040
1.841700	0.1	-0.187337
1.843367	0.1	-0.179827
1.845033	0.1	-0.174165
1.846700	0.1	-0.169158
1.848367	0.1	-0.163198
1.850033	0.1	-0.155389
1.851700	0.1	-0.145435
1.853367	0.1	-0.133038
1.855033	0.1	-0.118852
1.856700	0.1	-0.103652
1.858367	0.1	-0.087142
1.860033	0.1	-0.068963
1.861700	0.1	-0.048935
1.863367	0.1	-0.026405
1.865033	0.1	-0.000894
1.866700	0.1	0.027120
1.868367	0.1	0.057459
1.870033	0.1	0.090301
1.871700	0.1	0.126302
1.873367	0.1	0.165463
1.875033	0.1	0.207186
1.876700	0.1	0.250459
1.878367	0.1	0.294685
1.880033	0.1	0.339329
1.881700	0.1	0.384033
1.883367	0.1	0.427842
1.885033	0.1	0.469625
1.886700	0.1	0.508666
1.888367	0.1	0.545204
1.890033	0.1	0.579894
1.891700	0.1	0.613034
1.893367	0.1	0.643313
1.895033	0.1	0.667810
1.896700	0.1	0.683248
1.898367	0.1	0.688374
1.900033	0.1	0.685871
1.901700	0.1	0.680804
1.903367	0.1	0.676334
1.905033	0.1	0.671625
1.906700	0.1	0.664890
1.908367	0.1	0.655115
1.910033	0.1	0.641882
1.911700	0.1	0.625372
1.913367	0.1	0.607491
1.915033	0.1	0.590205
1.916700	0.1	0.574172
1.918367	0.1	0.559092
1.920033	0.1	0.543654
1.921700	0.1	0.526249
1.923367	0.1	0.506163
1.925033	0.1	0.483930
1.926700	0.1	0.459671
1.928367	0.1	0.433683
1.930033	0.1	0.407100
1.931700	0.1	0.381112
1.933367	0.1	0.356376
1.935033	0.1	0.333726
1.936700	0.1	0.313699
1.938367	0.1	0.296295
1.940033	0.1	0.280559
1.941700	0.1	0.266731
1.943367	0.1	0.255704
1.945033	0.1	0.248194
1.946700	0.1	0.243187
1.948367	0.1	0.238717
1.950033	0.1	0.232875
1.951700	0.1	0.224710
1.953367	0.1	0.214577
1.955033	0.1	0.202596
1.956700	0.1	0.188291
1.958367	0.1	0.172079
1.960033	0.1	0.155211
1.961700	0.1	0.139117
1.963367	0.1	0.125110
1.965033	0.1	0.114203
1.966700	0.1	0.105560
1.968367	0.1	0.096381
1.970033	0.1	0.085235
1.971700	0.1	0.073552
1.973367	0.1	0.063598
1.975033	0.1	0.055254
1.976700	0.1	0.046968
1.978367	0.1	0.038803
1.980033	0.1	0.031888
1.981700	0.1	0.025153
1.983367	0.1	0.015855
1.985033	0.1	0.003934
1.986700	0.1	-0.007510
1.988367	0.1	-0.015974
1.990033	0.1	-0.021338
1.991700	0.1	-0.024676
1.993367	0.1	-0.027001
1.995033	0.1	-0.029504
1.996700	0.1	-0.034094
1.998367	0.1	-0.041664
2.000033	0.1	-0.051320
2.001700	0.1	-0.061393
2.003367	0.1	-0.071287
2.005033	0.1	-0.080347
2.006700	0.1	-0.086904
2.008367	0.1	-0.089288
2.010033	0.1	-0.087798
2.011700	0.1	-0.084937
2.013367	0.1	-0.084281
2.015033	0.1	-0.087321
2.016700	0.1	-0.092804
2.018367	0.1	-0.098169
2.020033	0.1	-0.101566
2.021700	0.1	-0.103712
2.023367	0.1	-0.107229
2.025033	0.1	-0.114739
2.026700	0.1	-0.126421
2.028367	0.1	-0.139356
2.030033	0.1	-0.149667
2.031700	0.1	-0.154853
2.033367	0.1	-0.154793
2.035033	0.1	-0.151277
2.036700	0.1	-0.145972
2.038367	0.1	-0.139713
2.040033	0.1	-0.133514
2.041700	0.1	-0.129640
2.043367	0.1	-0.129342
2.045033	0.1	-0.132084
2.046700	0.1	-0.136793
2.048367	0.1	-0.142396
2.050033	0.1	-0.147223
2.051700	0.1	-0.149727
2.053367	0.1	-0.150323
2.055033	0.1	-0.150740
2.056700	0.1	-0.152826
2.058367	0.1	-0.156343
2.060033	0.1	-0.160038
2.061700	0.1	-0.163615
2.063367	0.1	-0.167727
2.065033	0.1	-0.171542
2.066700	0.1	-0.172675
2.068367	0.1	-0.170887
2.070033	0.1	-0.168443
2.071700	0.1	-0.167429
2.073367	0.1	-0.167906
2.075033	0.1	-0.168562
2.076700	0.1	-0.168681
2.078367	0.1	-0.168800
2.080033	0.1	-0.170290
2.081700	0.1	-0.174105
2.083367	0.1	-0.180304
2.085033	0.1	-0.187993
2.086700	0.1	-0.194907
2.088367	0.1	-0.198424
2.090033	0.1	-0.197887
2.091700	0.1	-0.194311
2.093367	0.1	-0.189006
2.095033	0.1	-0.182986
2.096700	0.1	-0.177860
2.098367	0.1	-0.175059
2.100033	0.1	-0.174642
2.101700	0.1	-0.175178
2.103367	0.1	-0.175476
2.105033	0.1	-0.175774
2.106700	0.1	-0.176489
2.108367	0.1	-0.177801
2.110033	0.1	-0.179231
2.111700	0.1	-0.180006
2.113367	0.1	-0.179708
2.115033	0.1	-0.178337
2.116700	0.1	-0.176311
2.118367	0.1	-0.173807
2.120033	0.1	-0.170648
2.121700	0.1	-0.167191
2.123367	0.1	-0.165045
2.125033	0.1	-0.165403
2.126700	0.1	-0.166655
2.128367	0.1	-0.166893
2.130033	0.1	-0.166476
2.131700	0.1	-0.167072
2.133367	0.1	-0.168145
2.135033	0.1	-0.168026
2.136700	0.1	-0.166059
2.138367	0.1	-0.163615
2.140033	0.1	-0.161886
2.141700	0.1	-0.160754
2.143367	0.1	-0.159502
2.145033	0.1	-0.157237
2.146700	0.1	-0.152826
2.148367	0.1	-0.145137
2.150033	0.1	-0.134766
2.151700	0.1	-0.124633
2.153367	0.1	-0.117898
2.155033	0.1	-0.115395
2.156700	0.1	-0.115395
2.158367	0.1	-0.115275
2.160033	0.1	-0.113606
2.161700	0.1	-0.110686
2.163367	0.1	-0.107646
2.165033	0.1	-0.105202
2.166700	0.1	-0.102997
2.168367	0.1	-0.099778
2.170033	0.1	-0.094473
2.171700	0.1	-0.087798
2.173367	0.1	-0.081599
2.175033	0.1	-0.076830
2.176700	0.1	-0.073552
2.178367	0.1	-0.071943
2.180033	0.1	-0.072241
2.181700	0.1	-0.073612
2.183367	0.1	-0.074744
2.185033	0.1	-0.073910
2.186700	0.1	-0.070035
2.188367	0.1	-0.063539
2.190033	0.1	-0.055671
2.191700	0.1	-0.047743
2.193367	0.1	-0.040770
2.195033	0.1	-0.035763
2.196700	0.1	-0.032842
2.198367	0.1	-0.031114
2.200033	0.1	-0.029266
2.201700	0.1	-0.027180
2.203367	0.1	-0.025570
2.205033	0.1	-0.024736
2.206700	0.1	-0.024378
2.208367	0.1	-0.025094
2.210033	0.1	-0.027001
2.211700	0.1	-0.028789
2.213367	0.1	-0.028789
2.215033	0.1	-0.027359
2.216700	0.1	-0.025511
2.218367	0.1	-0.023007
2.220033	0.1	-0.018179
2.221700	0.1	-0.010848
2.223367	0.1	-0.002444
2.225033	0.1	0.005960
2.226700	0.1	0.013530
2.228367	0.1	0.019729
2.230033	0.1	0.024498
2.231700	0.1	0.027657
2.233367	0.1	0.029325
2.235033	0.1	0.030816
2.236700	0.1	0.033736
2.238367	0.1	0.037432
2.240033	0.1	0.039697
2.241700	0.1	0.039876
2.243367	0.1	0.038683
2.245033	0.1	0.035942
2.246700	0.1	0.031888
2.248367	0.1	0.028074
2.250033	0.1	0.025809
2.251700	0.1	0.024736
2.253367	0.1	0.024438
2.255033	0.1	0.024557
2.256700	0.1	0.024855
2.258367	0.1	0.025451
2.260033	0.1	0.027895
2.261700	0.1	0.033021
2.263367	0.1	0.038862
2.265033	0.1	0.042498
2.266700	0.1	0.043452
2.268367	0.1	0.044167
2.270033	0.1	0.046492
2.271700	0.1	0.050008
2.273367	0.1	0.054240
2.275033	0.1	0.059068
2.276700	0.1	0.062883
2.278367	0.1	0.063598
2.280033	0.1	0.061512
2.281700	0.1	0.058711
2.283367	0.1	0.056326
2.285033	0.1	0.053644
2.286700	0.1	0.050068
2.288367	0.1	0.045955
2.290033	0.1	0.041246
2.291700	0.1	0.035644
2.293367	0.1	0.030458
2.295033	0.1	0.028253
2.296700	0.1	0.029862
2.298367	0.1	0.034392
2.300033	0.1	0.040472
2.301700	0.1	0.046492
2.303367	0.1	0.050783
2.305033	0.1	0.052512
2.306700	0.1	0.051498
2.308367	0.1	0.048518
2.310033	0.1	0.044644
2.311700	0.1	0.041187
2.313367	0.1	0.039816
2.315033	0.1	0.041485
2.316700	0.1	0.045478
2.318367	0.1	0.049591
2.320033	0.1	0.052452
2.321700	0.1	0.053406
2.323367	0.1	0.051498
2.325033	0.1	0.046968
2.326700	0.1	0.041723
2.328367	0.1	0.036895
2.330033	0.1	0.032008
2.331700	0.1	0.026882
2.333367	0.1	0.022829
2.335033	0.1	0.020921
2.336700	0.1	0.020683
2.338367	0.1	0.020206
2.340033	0.1	0.019193
2.341700	0.1	0.018597
2.343367	0.1	0.018775
2.345033	0.1	0.019789
2.346700	0.1	0.022531
2.348367	0.1	0.026941
2.350033	0.1	0.030935
2.351700	0.1	0.032842
2.353367	0.1	0.033021
2.355033	0.1	0.032842
2.356700	0.1	0.032783
2.358367	0.1	0.032425
2.360033	0.1	0.031292
2.361700	0.1	0.029027
2.363367	0.1	0.025153
2.365033	0.1	0.020325
2.366700	0.1	0.016153
2.368367	0.1	0.014126
2.370033	0.1	0.014305
2.371700	0.1	0.015736
2.373367	0.1	0.017703
2.375033	0.1	0.020742
2.376700	0.1	0.025272
2.378367	0.1	0.029445
2.380033	0.1	0.030994
2.381700	0.1	0.029683
2.383367	0.1	0.027180
2.385033	0.1	0.024140
2.386700	0.1	0.020146
2.388367	0.1	0.015557
2.390033	0.1	0.011802
2.391700	0.1	0.010014
2.393367	0.1	0.009775
2.395033	0.1	0.010133
2.396700	0.1	0.009835
2.398367	0.1	0.008285
2.400033	0.1	0.006080
2.401700	0.1	0.003695
2.403367	0.1	0.000834
2.405033	0.1	-0.002801
2.406700	0.1	-0.006437
2.408367	0.1	-0.009239
2.410033	0.1	-0.010729
2.411700	0.1	-0.010431
2.413367	0.1	-0.008106
2.415033	0.1	-0.004172
2.416700	0.1	-0.000536
2.418367	0.1	0.000536
2.420033	0.1	-0.001550
2.421700	0.1	-0.004649
2.423367	0.1	-0.006974
2.425033	0.1	-0.008821
2.426700	0.1	-0.010610
2.428367	0.1	-0.011861
2.430033	0.1	-0.012279
2.431700	0.1	-0.012934
2.433367	0.1	-0.014007
2.435033	0.1	-0.014007
2.436700	0.1	-0.011742
2.438367	0.1	-0.008464
2.440033	0.1	-0.006557
2.441700	0.1	-0.007808
2.443367	0.1	-0.011802
2.445033	0.1	-0.016809
2.446700	0.1	-0.020921
2.448367	0.1	-0.023425
2.450033	0.1	-0.024199
2.451700	0.1	-0.023723
2.453367	0.1	-0.022113
2.455033	0.1	-0.019968
2.456700	0.1	-0.018477
2.458367	0.1	-0.019252
2.460033	0.1	-0.023544
2.461700	0.1	-0.031054
2.463367	0.1	-0.039816
2.465033	0.1	-0.046730
2.466700	0.1	-0.049412
2.468367	0.1	-0.048459
2.470033	0.1	-0.046372
2.471700	0.1	-0.043809
2.473367	0.1	-0.039399
2.475033	0.1	-0.033438
2.476700	0.1	-0.029147
2.478367	0.1	-0.028670
2.480033	0.1	-0.030875
2.481700	0.1	-0.033021
2.483367	0.1	-0.033796
2.485033	0.1	-0.034094
2.486700	0.1	-0.035346
2.488367	0.1	-0.037670
2.490033	0.1	-0.039697
2.491700	0.1	-0.039697
2.493367	0.1	-0.036776
2.495033	0.1	-0.031710
2.496700	0.1	-0.027359
2.498367	0.1	-0.026405
2.500033	0.1	-0.030160
2.501700	0.1	-0.037134
2.503367	0.1	-0.044048
2.505033	0.1	-0.048816
2.506700	0.1	-0.051320
2.508367	0.1	-0.051677
2.510033	0.1	-0.048995
2.511700	0.1	-0.043631
2.513367	0.1	-0.038505
2.515033	0.1	-0.036836
2.516700	0.1	-0.039220
2.518367	0.1	-0.043809
2.520033	0.1	-0.048637
2.521700	0.1	-0.052810
2.523367	0.1	-0.056028
2.525033	0.1	-0.057697
2.526700	0.1	-0.057638
2.528367	0.1	-0.056744
2.530033	0.1	-0.056028
2.531700	0.1	-0.055552
2.533367	0.1	-0.054359
2.535033	0.1	-0.052571
2.536700	0.1	-0.051856
2.538367	0.1	-0.052452
2.540033	0.1	-0.051141
2.541700	0.1	-0.045240
2.543367	0.1	-0.037074
2.545033	0.1	-0.031471
2.546700	0.1	-0.031054
2.548367	0.1	-0.034153
2.550033	0.1	-0.038207
2.551700	0.1	-0.042200
2.553367	0.1	-0.046194
2.555033	0.1	-0.049233
2.556700	0.1	-0.050187
2.558367	0.1	-0.049949
2.560033	0.1	-0.050485
2.561700	0.1	-0.052035
2.563367	0.1	-0.053644
2.565033	0.1	-0.054419
2.566700	0.1	-0.053465
2.568367	0.1	-0.050187
2.570033	0.1	-0.045657
2.571700	0.1	-0.042200
2.573367	0.1	-0.041485
2.575033	0.1	-0.043213
2.576700	0.1	-0.045776
2.578367	0.1	-0.047624
2.580033	0.1	-0.048935
2.581700	0.1	-0.051320
2.583367	0.1	-0.054598
2.585033	0.1	-0.056267
2.586700	0.1	-0.054300
2.588367	0.1	-0.049591
2.590033	0.1	-0.044763
2.591700	0.1	-0.041902
2.593367	0.1	-0.041187
2.595033	0.1	-0.041008
2.596700	0.1	-0.040889
2.598367	0.1	-0.041723
2.600033	0.1	-0.042260
2.601700	0.1	-0.039816
2.603367	0.1	-0.033677
2.605033	0.1	-0.026286
2.606700	0.1	-0.020504
2.608367	0.1	-0.017107
2.610033	0.1	-0.015020
2.611700	0.1	-0.013232
2.613367	0.1	-0.012934
2.615033	0.1	-0.015914
2.616700	0.1	-0.021338
2.618367	0.1	-0.026464
2.620033	0.1	-0.029624
2.621700	0.1	-0.031352
2.623367	0.1	-0.032663
2.625033	0.1	-0.032961
2.626700	0.1	-0.031888
2.628367	0.1	-0.030279
2.630033	0.1	-0.028789
2.631700	0.1	-0.026822
2.633367	0.1	-0.023961
2.635033	0.1	-0.021517
2.636700	0.1	-0.021994
2.638367	0.1	-0.026524
2.640033	0.1	-0.033617
2.641700	0.1	-0.039577
2.643367	0.1	-0.041723
2.645033	0.1	-0.041068
2.646700	0.1	-0.039279
2.648367	0.1	-0.036418
2.650033	0.1	-0.032127
2.651700	0.1	-0.028610
2.653367	0.1	-0.028372
2.655033	0.1	-0.031292
2.656700	0.1	-0.035167
2.658367	0.1	-0.037968
2.660033	0.1	-0.038683
2.661700	0.1	-0.037789
2.663367	0.1	-0.035644
2.665033	0.1	-0.031888
2.666700	0.1	-0.027597
2.668367	0.1	-0.025213
2.670033	0.1	-0.025094
2.671700	0.1	-0.025272
2.673367	0.1	-0.025332
2.675033	0.1	-0.027180
2.676700	0.1	-0.031233
2.678367	0.1	-0.036061
2.680033	0.1	-0.040412
2.681700	0.1	-0.043273
2.683367	0.1	-0.043750
2.685033	0.1	-0.042439
2.686700	0.1	-0.040650
2.688367	0.1	-0.038087
2.690033	0.1	-0.033975
2.691700	0.1	-0.028551
2.693367	0.1	-0.022352
2.695033	0.1	-0.016510
2.696700	0.1	-0.012696
2.698367	0.1	-0.011861
2.700033	0.1	-0.014007
2.701700	0.1	-0.017881
2.703367	0.1	-0.022173
2.705033	0.1	-0.025630
2.706700	0.1	-0.027537
2.708367	0.1	-0.027716
2.710033	0.1	-0.027061
2.711700	0.1	-0.026941
2.713367	0.1	-0.026822
2.715033	0.1	-0.025034
2.716700	0.1	-0.022292
2.718367	0.1	-0.021338
2.720033	0.1	-0.023186
2.721700	0.1	-0.025272
2.723367	0.1	-0.024617
2.725033	0.1	-0.020385
2.726700	0.1	-0.014424
2.728367	0.1	-0.009239
2.730033	0.1	-0.006020
2.731700	0.1	-0.005066
2.733367	0.1	-0.006080
2.735033	0.1	-0.008464
2.736700	0.1	-0.011504
2.738367	0.1	-0.015140
2.740033	0.1	-0.019610
2.741700	0.1	-0.024438
2.743367	0.1	-0.026882
2.745033	0.1	-0.023901
2.746700	0.1	-0.015080
2.748367	0.1	-0.003874
2.750033	0.1	0.004768
2.751700	0.1	0.007629
2.753367	0.1	0.005245
2.755033	0.1	0.000238
2.756700	0.1	-0.004590
2.758367	0.1	-0.008285
2.760033	0.1	-0.011623
2.761700	0.1	-0.015318
2.763367	0.1	-0.018418
2.765033	0.1	-0.019968
2.766700	0.1	-0.020385
2.768367	0.1	-0.020862
2.770033	0.1	-0.023007
2.771700	0.1	-0.027895
2.773367	0.1	-0.034392
2.775033	0.1	-0.039041
2.776700	0.1	-0.038147
2.778367	0.1	-0.030994
2.780033	0.1	-0.020325
2.781700	0.1	-0.010371
2.783367	0.1	-0.004470
2.785033	0.1	-0.003338
2.786700	0.1	-0.004947
2.788367	0.1	-0.006914
2.790033	0.1	-0.007629
2.791700	0.1	-0.006616
2.793367	0.1	-0.004411
2.795033	0.1	-0.002205
2.796700	0.1	-0.001192
2.798367	0.1	-0.002384
2.800033	0.1	-0.005126
2.801700	0.1	-0.007153
2.803367	0.1	-0.006795
2.805033	0.1	-0.004292
2.806700	0.1	-0.001669
2.808367	0.1	-0.000715
2.810033	0.1	-0.001371
2.811700	0.1	-0.002921
2.813367	0.1	-0.005126
2.815033	0.1	-0.006914
2.816700	0.1	-0.006199
2.818367	0.1	-0.002146
2.820033	0.1	0.003517
2.821700	0.1	0.008583
2.823367	0.1	0.011384
2.825033	0.1	0.011265
2.826700	0.1	0.008821
2.828367	0.1	0.006378
2.830033	0.1	0.005960
2.831700	0.1	0.006974
2.833367	0.1	0.007093
2.835033	0.1	0.005126
2.836700	0.1	0.000656
2.838367	0.1	-0.006557
2.840033	0.1	-0.014842
2.841700	0.1	-0.020266
2.843367	0.1	-0.019729
2.845033	0.1	-0.014305
2.846700	0.1	-0.007391
2.848367	0.1	-0.002265
2.850033	0.1	-0.000656
2.851700	0.1	-0.002265
2.853367	0.1	-0.005066
2.855033	0.1	-0.006080
2.856700	0.1	-0.003278
2.858367	0.1	0.002623
2.860033	0.1	0.009000
2.861700	0.1	0.012577
2.863367	0.1	0.011742
2.865033	0.1	0.007868
2.866700	0.1	0.004053
2.868367	0.1	0.002027
2.870033	0.1	0.001788
2.871700	0.1	0.002861
2.873367	0.1	0.004828
2.875033	0.1	0.006855
2.876700	0.1	0.008166
2.878367	0.1	0.007868
2.880033	0.1	0.005484
2.881700	0.1	0.001729
2.883367	0.1	-0.001788
2.885033	0.1	-0.004351
2.886700	0.1	-0.006557
2.888367	0.1	-0.009537
2.890033	0.1	-0.013173
2.891700	0.1	-0.016212
2.893367	0.1	-0.017405
2.895033	0.1	-0.015855
2.896700	0.1	-0.010967
2.898367	0.1	-0.003636
2.900033	0.1	0.003338
2.901700	0.1	0.007272
2.903367	0.1	0.007451
2.905033	0.1	0.005603
2.906700	0.1	0.004351
2.908367	0.1	0.004411
2.910033	0.1	0.004768
2.911700	0.1	0.004232
2.913367	0.1	0.003755
2.915033	0.1	0.005007
2.916700	0.1	0.007868
2.918367	0.1	0.010431
2.920033	0.1	0.011623
2.921700	0.1	0.010848
2.923367	0.1	0.007212
2.925033	0.1	0.000894
2.926700	0.1	-0.006080
2.928367	0.1	-0.010550
2.930033	0.1	-0.010729
2.931700	0.1	-0.007868
2.933367	0.1	-0.005603
2.935033	0.1	-0.006199
2.936700	0.1	-0.008762
2.938367	0.1	-0.009835
2.940033	0.1	-0.007629
2.941700	0.1	-0.003517
2.943367	0.1	0.000775
2.945033	0.1	0.004649
2.946700	0.1	0.007808
2.948367	0.1	0.010073
2.950033	0.1	0.012457
2.951700	0.1	0.016153
2.953367	0.1	0.020087
2.955033	0.1	0.021040
2.956700	0.1	0.017405
2.958367	0.1	0.011086
2.960033	0.1	0.005245
2.961700	0.1	0.001192
2.963367	0.1	-0.001192
2.965033	0.1	-0.001729
2.966700	0.1	-0.000536
2.968367	0.1	0.001132
2.970033	0.1	0.001073
2.971700	0.1	-0.001907
2.973367	0.1	-0.006199
2.975033	0.1	-0.008702
2.976700	0.1	-0.007272
2.978367	0.1	-0.003159
2.980033	0.1	0.001073
2.981700	0.1	0.003695
2.983367	0.1	0.004649
2.985033	0.1	0.004113
2.986700	0.1	0.001669
2.988367	0.1	-0.001729
2.990033	0.1	-0.003397
2.991700	0.1	-0.001550
2.993367	0.1	0.002027
2.995033	0.1	0.003397
2.996700	0.1	0.001013
2.998367	0.1	-0.003815
3.000033	0.1	-0.008464
3.001700	0.1	-0.011206
3.003367	0.1	-0.012398
3.005033	0.1	-0.013053
3.006700	0.1	-0.013173
3.008367	0.1	-0.011981
3.010033	0.1	-0.007868
3.011700	0.1	0.000417
3.013367	0.1	0.011444
3.015033	0.1	0.021219
3.016700	0.1	0.027180
3.018367	0.1	0.029504
3.020033	0.1	0.028908
3.021700	0.1	0.025332
3.023367	0.1	0.019431
3.025033	0.1	0.013709
3.026700	0.1	0.011027
3.028367	0.1	0.012040
3.030033	0.1	0.015020
3.031700	0.1	0.017226
3.033367	0.1	0.017166
3.035033	0.1	0.014603
3.036700	0.1	0.009179
3.038367	0.1	0.000358
3.040033	0.1	-0.010908
3.041700	0.1	-0.020921
3.043367	0.1	-0.025392
3.045033	0.1	-0.023603
3.046700	0.1	-0.017643
3.048367	0.1	-0.008941
3.050033	0.1	0.002444
3.051700	0.1	0.014663
3.053367	0.1	0.023782
3.055033	0.1	0.026703
3.056700	0.1	0.023842
3.058367	0.1	0.018179
3.060033	0.1	0.012636
3.061700	0.1	0.007987
3.063367	0.1	0.003636
3.065033	0.1	-0.000596
3.066700	0.1	-0.003219
3.068367	0.1	-0.003636
3.070033	0.1	-0.003338
3.071700	0.1	-0.004292
3.073367	0.1	-0.005782
3.075033	0.1	-0.006258
3.076700	0.1	-0.006258
3.078367	0.1	-0.007987
3.080033	0.1	-0.011802
3.081700	0.1	-0.015259
3.083367	0.1	-0.014961
3.085033	0.1	-0.010312
3.086700	0.1	-0.004292
3.088367	0.1	-0.000417
3.090033	0.1	0.000894
3.091700	0.1	0.001550
3.093367	0.1	0.001967
3.095033	0.1	0.001252
3.096700	0.1	-0.000417
3.098367	0.1	-0.001371
3.100033	0.1	-0.000238
3.101700	0.1	0.002563
3.103367	0.1	0.006080
3.105033	0.1	0.009775
3.106700	0.1	0.012815
3.108367	0.1	0.013292
3.110033	0.1	0.010133
3.111700	0.1	0.003934
3.113367	0.1	-0.003040
3.115033	0.1	-0.008225
3.116700	0.1	-0.010431
3.118367	0.1	-0.009954
3.120033	0.1	-0.007391
3.121700	0.1	-0.004053
3.123367	0.1	-0.001550
3.125033	0.1	-0.000298
3.126700	0.1	0.000536
3.128367	0.1	0.001907
3.130033	0.1	0.004172
3.131700	0.1	0.007391
3.133367	0.1	0.010014
3.135033	0.1	0.009835
3.136700	0.1	0.006199
3.138367	0.1	0.000775
3.140033	0.1	-0.003397
3.141700	0.1	-0.003755
3.143367	0.1	0.000417
3.145033	0.1	0.006378
3.146700	0.1	0.009239
3.148367	0.1	0.006199
3.150033	0.1	-0.001192
3.151700	0.1	-0.009298
3.153367	0.1	-0.014961
3.155033	0.1	-0.016749
3.156700	0.1	-0.015438
3.158367	0.1	-0.013590
3.160033	0.1	-0.013649
3.161700	0.1	-0.016987
3.163367	0.1	-0.023127
3.165033	0.1	-0.030279
3.166700	0.1	-0.035703
3.168367	0.1	-0.037134
3.170033	0.1	-0.034630
3.171700	0.1	-0.030398
3.173367	0.1	-0.026166
3.175033	0.1	-0.021696
3.176700	0.1	-0.016689
3.178367	0.1	-0.012517
3.180033	0.1	-0.009716
3.181700	0.1	-0.007331
3.183367	0.1	-0.004709
3.185033	0.1	-0.002027
3.186700	0.1	0.000238
3.188367	0.1	0.001550
3.190033	0.1	0.001311
3.191700	0.1	-0.000596
3.193367	0.1	-0.004172
3.195033	0.1	-0.009179
3.196700	0.1	-0.013888
3.198367	0.1	-0.016212
3.200033	0.1	-0.015676
3.201700	0.1	-0.014186
3.203367	0.1	-0.013351
3.205033	0.1	-0.012994
3.206700	0.1	-0.012279
3.208367	0.1	-0.011981
3.210033	0.1	-0.013530
3.211700	0.1	-0.017345
3.213367	0.1	-0.022352
3.215033	0.1	-0.027597
3.216700	0.1	-0.032902
3.218367	0.1	-0.037372
3.220033	0.1	-0.039577
3.221700	0.1	-0.038624
3.223367	0.1	-0.035524
3.225033	0.1	-0.031233
3.226700	0.1	-0.024974
3.228367	0.1	-0.016153
3.230033	0.1	-0.008345
3.231700	0.1	-0.006735
3.233367	0.1	-0.012219
3.235033	0.1	-0.020981
3.236700	0.1	-0.028729
3.238367	0.1	-0.033379
3.240033	0.1	-0.034571
3.241700	0.1	-0.032544
3.243367	0.1	-0.028133
3.245033	0.1	-0.022769
3.246700	0.1	-0.018477
3.248367	0.1	-0.016868
3.250033	0.1	-0.017464
3.251700	0.1	-0.018239
3.253367	0.1	-0.017822
3.255033	0.1	-0.016153
3.256700	0.1	-0.013471
3.258367	0.1	-0.009716
3.260033	0.1	-0.005543
3.261700	0.1	-0.003219
3.263367	0.1	-0.005066
3.265033	0.1	-0.010371
3.266700	0.1	-0.016451
3.268367	0.1	-0.021577
3.270033	0.1	-0.025034
3.271700	0.1	-0.026166
3.273367	0.1	-0.023365
3.275033	0.1	-0.016153
3.276700	0.1	-0.006676
3.278367	0.1	0.000834
3.280033	0.1	0.002861
3.281700	0.1	-0.001371
3.283367	0.1	-0.010014
3.285033	0.1	-0.019491
3.286700	0.1	-0.026584
3.288367	0.1	-0.029922
3.290033	0.1	-0.030220
3.291700	0.1	-0.028670
3.293367	0.1	-0.025511
3.295033	0.1	-0.020802
3.296700	0.1	-0.015259
3.298367	0.1	-0.010431
3.300033	0.1	-0.008166
3.301700	0.1	-0.008941
3.303367	0.1	-0.010192
3.305033	0.1	-0.008702
3.306700	0.1	-0.004053
3.308367	0.1	0.001431
3.310033	0.1	0.004470
3.311700	0.1	0.003755
3.313367	0.1	0.000715
3.315033	0.1	-0.002027
3.316700	0.1	-0.003755
3.318367	0.1	-0.005186
3.320033	0.1	-0.006676
3.321700	0.1	-0.007212
3.323367	0.1	-0.005901
3.325033	0.1	-0.003934
3.326700	0.1	-0.004053
3.328367	0.1	-0.006914
3.330033	0.1	-0.010371
3.331700	0.1	-0.012338
3.333367	0.1	-0.012755
3.335033	0.1	-0.012696
3.336700	0.1	-0.013649
3.338367	0.1	-0.015497
3.340033	0.1	-0.017047
3.341700	0.1	-0.017047
3.343367	0.1	-0.015318
3.345033	0.1	-0.012517
3.346700	0.1	-0.010014
3.348367	0.1	-0.009060
3.350033	0.1	-0.009775
3.351700	0.1	-0.011384
3.353367	0.1	-0.011981
3.355033	0.1	-0.010848
3.356700	0.1	-0.009477
3.358367	0.1	-0.009954
3.360033	0.1	-0.012457
3.361700	0.1	-0.015378
3.363367	0.1	-0.016749
3.365033	0.1	-0.015676
3.366700	0.1	-0.012994
3.368367	0.1	-0.011802
3.370033	0.1	-0.015259
3.371700	0.1	-0.022829
3.373367	0.1	-0.030816
3.375033	0.1	-0.036061
3.376700	0.1	-0.036299
3.378367	0.1	-0.029564
3.380033	0.1	-0.018299
3.381700	0.1	-0.008702
3.383367	0.1	-0.005424
3.385033	0.1	-0.008821
3.386700	0.1	-0.016391
3.388367	0.1	-0.024796
3.390033	0.1	-0.030637
3.391700	0.1	-0.031888
3.393367	0.1	-0.029027
3.395033	0.1	-0.024140
3.396700	0.1	-0.018954
3.398367	0.1	-0.015140
3.400033	0.1	-0.014305
3.401700	0.1	-0.016749
3.403367	0.1	-0.020444
3.405033	0.1	-0.023007
3.406700	0.1	-0.024021
3.408367	0.1	-0.024199
3.410033	0.1	-0.022888
3.411700	0.1	-0.019133
3.413367	0.1	-0.013351
3.415033	0.1	-0.007808
3.416700	0.1	-0.004292
3.418367	0.1	-0.002682
3.420033	0.1	-0.001311
3.421700	0.1	0.000834
3.423367	0.1	0.003755
3.425033	0.1	0.006735
3.426700	0.1	0.008583
3.428367	0.1	0.008285
3.430033	0.1	0.005782
3.431700	0.1	0.001550
3.433367	0.1	-0.002921
3.435033	0.1	-0.005782
3.436700	0.1	-0.006676
3.438367	0.1	-0.006974
3.440033	0.1	-0.008047
3.441700	0.1	-0.009775
3.443367	0.1	-0.011802
3.445033	0.1	-0.014126
3.446700	0.1	-0.016749
3.448367	0.1	-0.018716
3.450033	0.1	-0.017881
3.451700	0.1	-0.012636
3.453367	0.1	-0.003695
3.455033	0.1	0.006437
3.456700	0.1	0.013590
3.458367	0.1	0.014126
3.460033	0.1	0.007510
3.461700	0.1	-0.002503
3.463367	0.1	-0.010490
3.465033	0.1	-0.013828
3.466700	0.1	-0.013888
3.468367	0.1	-0.013888
3.470033	0.1	-0.015736
3.471700	0.1	-0.017881
3.473367	0.1	-0.017166
3.475033	0.1	-0.011742
3.476700	0.1	-0.002980
3.478367	0.1	0.006914
3.480033	0.1	0.016868
3.481700	0.1	0.027478
3.483367	0.1	0.039399
3.485033	0.1	0.052929
3.486700	0.1	0.067770
3.488367	0.1	0.083566
3.490033	0.1	0.100672
3.491700	0.1	0.120938
3.493367	0.1	0.146747
3.495033	0.1	0.177562
3.496700	0.1	0.208914
3.498367	0.1	0.235915
3.500033	0.1	0.257671
3.501700	0.1	0.276864
3.503367	0.1	0.294864
3.505033	0.1	0.309467
3.506700	0.1	0.317752
3.508367	0.1	0.319660
3.510033	0.1	0.317276
3.511700	0.1	0.312686
3.513367	0.1	0.306070
3.515033	0.1	0.295579
3.516700	0.1	0.279129
3.518367	0.1	0.257730
3.520033	0.1	0.236213
3.521700	0.1	0.219703
3.523367	0.1	0.209034
3.525033	0.1	0.201225
3.526700	0.1	0.193238
3.528367	0.1	0.184655
3.530033	0.1	0.176072
3.531700	0.1	0.167072
3.533367	0.1	0.156760
3.535033	0.1	0.145376
3.536700	0.1	0.134110
3.538367	0.1	0.124812
3.540033	0.1	0.119746
3.541700	0.1	0.119984
3.543367	0.1	0.124097
3.545033	0.1	0.129163
3.546700	0.1	0.133038
3.548367	0.1	0.134885
3.550033	0.1	0.134408
3.551700	0.1	0.130832
3.553367	0.1	0.123441
3.555033	0.1	0.112534
3.556700	0.1	0.101089
3.558367	0.1	0.093162
3.560033	0.1	0.089824
3.561700	0.1	0.088930
3.563367	0.1	0.088513
3.565033	0.1	0.088751
3.566700	0.1	0.089645
3.568367	0.1	0.089169
3.570033	0.1	0.085771
3.571700	0.1	0.080943
3.573367	0.1	0.077546
3.575033	0.1	0.076473
3.576700	0.1	0.074863
3.578367	0.1	0.069201
3.580033	0.1	0.058949
3.581700	0.1	0.047147
3.583367	0.1	0.038028
3.585033	0.1	0.034571
3.586700	0.1	0.037134
3.588367	0.1	0.042975
3.590033	0.1	0.048280
3.591700	0.1	0.051737
3.593367	0.1	0.054777
3.595033	0.1	0.059068
3.596700	0.1	0.065267
3.598367	0.1	0.072777
3.600033	0.1	0.078678
3.601700	0.1	0.079215
3.603367	0.1	0.073671
3.605033	0.1	0.065565
3.606700	0.1	0.058830
3.608367	0.1	0.054836
3.610033	0.1	0.052333
3.611700	0.1	0.050128
3.613367	0.1	0.048459
3.615033	0.1	0.047803
3.616700	0.1	0.047445
3.618367	0.1	0.045717
3.620033	0.1	0.041664
3.621700	0.1	0.036240
3.623367	0.1	0.031531
3.625033	0.1	0.030041
3.626700	0.1	0.033438
3.628367	0.1	0.040412
3.630033	0.1	0.047207
3.631700	0.1	0.050783
3.633367	0.1	0.050128
3.635033	0.1	0.046313
3.636700	0.1	0.041246
3.638367	0.1	0.036836
3.640033	0.1	0.034034
3.641700	0.1	0.032723
3.643367	0.1	0.032127
3.645033	0.1	0.031650
3.646700	0.1	0.031292
3.648367	0.1	0.031710
3.650033	0.1	0.033021
3.651700	0.1	0.035286
3.653367	0.1	0.038564
3.655033	0.1	0.042558
3.656700	0.1	0.046074
3.658367	0.1	0.047922
3.660033	0.1	0.047743
3.661700	0.1	0.046432
3.663367	0.1	0.045478
3.665033	0.1	0.046551
3.666700	0.1	0.050962
3.668367	0.1	0.058889
3.670033	0.1	0.067830
3.671700	0.1	0.073969
3.673367	0.1	0.075758
3.675033	0.1	0.074506
3.676700	0.1	0.071049
3.678367	0.1	0.064909
3.680033	0.1	0.057161
3.681700	0.1	0.050902
3.683367	0.1	0.048518
3.685033	0.1	0.049710
3.686700	0.1	0.053108
3.688367	0.1	0.056982
3.690033	0.1	0.060081
3.691700	0.1	0.061393
3.693367	0.1	0.060439
3.695033	0.1	0.057995
3.696700	0.1	0.055552
3.698367	0.1	0.053763
3.700033	0.1	0.052273
3.701700	0.1	0.050604
3.703367	0.1	0.048816
3.705033	0.1	0.047803
3.706700	0.1	0.049531
3.708367	0.1	0.054181
3.710033	0.1	0.059068
3.711700	0.1	0.060916
3.713367	0.1	0.059187
3.715033	0.1	0.056386
3.716700	0.1	0.055254
3.718367	0.1	0.055850
3.720033	0.1	0.056207
3.721700	0.1	0.055313
3.723367	0.1	0.053883
3.725033	0.1	0.052929
3.726700	0.1	0.052452
3.728367	0.1	0.051379
3.730033	0.1	0.049055
3.731700	0.1	0.045896
3.733367	0.1	0.043035
3.735033	0.1	0.040472
3.736700	0.1	0.037491
3.738367	0.1	0.035346
3.740033	0.1	0.035763
3.741700	0.1	0.038803
3.743367	0.1	0.042439
3.745033	0.1	0.044703
3.746700	0.1	0.045240
3.748367	0.1	0.044346
3.750033	0.1	0.042081
3.751700	0.1	0.037849
3.753367	0.1	0.032425
3.755033	0.1	0.028074
3.756700	0.1	0.027299
3.758367	0.1	0.030756
3.760033	0.1	0.037551
3.761700	0.1	0.045240
3.763367	0.1	0.050604
3.765033	0.1	0.052333
3.766700	0.1	0.051796
3.768367	0.1	0.050366
3.770033	0.1	0.048459
3.771700	0.1	0.047028
3.773367	0.1	0.047565
3.775033	0.1	0.050604
3.776700	0.1	0.054717
3.778367	0.1	0.057817
3.780033	0.1	0.058770
3.781700	0.1	0.058353
3.783367	0.1	0.056982
3.785033	0.1	0.053465
3.786700	0.1	0.046432
3.788367	0.1	0.037730
3.790033	0.1	0.031650
3.791700	0.1	0.031412
3.793367	0.1	0.036538
3.795033	0.1	0.043929
3.796700	0.1	0.050724
3.798367	0.1	0.055313
3.800033	0.1	0.057817
3.801700	0.1	0.059307
3.803367	0.1	0.060856
3.805033	0.1	0.062287
3.806700	0.1	0.063062
3.808367	0.1	0.062644
3.810033	0.1	0.060439
3.811700	0.1	0.055432
3.813367	0.1	0.047207
3.815033	0.1	0.037014
3.816700	0.1	0.028312
3.818367	0.1	0.025034
3.820033	0.1	0.027776
3.821700	0.1	0.033796
3.823367	0.1	0.040293
3.825033	0.1	0.045717
3.826700	0.1	0.049889
3.828367	0.1	0.053287
3.830033	0.1	0.055850
3.831700	0.1	0.055492
3.833367	0.1	0.051379
3.835033	0.1	0.045598
3.836700	0.1	0.041664
3.838367	0.1	0.041187
3.840033	0.1	0.042737
3.841700	0.1	0.044048
3.843367	0.1	0.044346
3.845033	0.1	0.044644
3.846700	0.1	0.045300
3.848367	0.1	0.044703
3.850033	0.1	0.040770
3.851700	0.1	0.033915
3.853367	0.1	0.027776
3.855033	0.1	0.026286
3.856700	0.1	0.030398
3.858367	0.1	0.037253
3.860033	0.1	0.043333
3.861700	0.1	0.046909
3.863367	0.1	0.047863
3.865033	0.1	0.046611
3.866700	0.1	0.044286
3.868367	0.1	0.042439
3.870033	0.1	0.042200
3.871700	0.1	0.043571
3.873367	0.1	0.046134
3.875033	0.1	0.048816
3.876700	0.1	0.050664
3.878367	0.1	0.051081
3.880033	0.1	0.050247
3.881700	0.1	0.049055
3.883367	0.1	0.048280
3.885033	0.1	0.048220
3.886700	0.1	0.047922
3.888367	0.1	0.045240
3.890033	0.1	0.038683
3.891700	0.1	0.029743
3.893367	0.1	0.022769
3.895033	0.1	0.021458
3.896700	0.1	0.025630
3.898367	0.1	0.032485
3.900033	0.1	0.039399
3.901700	0.1	0.044346
3.903367	0.1	0.045896
3.905033	0.1	0.043869
3.906700	0.1	0.039339
3.908367	0.1	0.034511
3.910033	0.1	0.030994
3.911700	0.1	0.029206
3.913367	0.1	0.028670
3.915033	0.1	0.029325
3.916700	0.1	0.030577
3.918367	0.1	0.031292
3.920033	0.1	0.030994
3.921700	0.1	0.030518
3.923367	0.1	0.031054
3.925033	0.1	0.033379
3.926700	0.1	0.038207
3.928367	0.1	0.045359
3.930033	0.1	0.052989
3.931700	0.1	0.058115
3.933367	0.1	0.058532
3.935033	0.1	0.053525
3.936700	0.1	0.044107
3.938367	0.1	0.033140
3.940033	0.1	0.024378
3.941700	0.1	0.020862
3.943367	0.1	0.022471
3.945033	0.1	0.026166
3.946700	0.1	0.028253
3.948367	0.1	0.027776
3.950033	0.1	0.026107
3.951700	0.1	0.023484
3.953367	0.1	0.019491
3.955033	0.1	0.015020
3.956700	0.1	0.012398
3.958367	0.1	0.013411
3.960033	0.1	0.017703
3.961700	0.1	0.022531
3.963367	0.1	0.024855
3.965033	0.1	0.024378
3.966700	0.1	0.023127
3.968367	0.1	0.022590
3.970033	0.1	0.022054
3.971700	0.1	0.020623
3.973367	0.1	0.019491
3.975033	0.1	0.020564
3.976700	0.1	0.023484
3.978367	0.1	0.026524
3.980033	0.1	0.028133
3.981700	0.1	0.028193
3.983367	0.1	0.027120
3.985033	0.1	0.025630
3.986700	0.1	0.023901
3.988367	0.1	0.022471
3.990033	0.1	0.022471
3.991700	0.1	0.025272
3.993367	0.1	0.031054
3.995033	0.1	0.037789
3.996700	0.1	0.042975
3.998367	0.1	0.045002
4.000033	0.1	0.043511
4.001700	0.1	0.039995
4.003367	0.1	0.037193
4.005033	0.1	0.036538
4.006700	0.1	0.036299
4.008367	0.1	0.033677
4.010033	0.1	0.029087
4.011700	0.1	0.025094
4.013367	0.1	0.023663
4.015033	0.1	0.024259
4.016700	0.1	0.024796
4.018367	0.1	0.024617
4.020033	0.1	0.024617
4.021700	0.1	0.025511
4.023367	0.1	0.026643
4.025033	0.1	0.027061
4.026700	0.1	0.027061
4.028367	0.1	0.026822
4.030033	0.1	0.025272
4.031700	0.1	0.021338
4.033367	0.1	0.015080
4.035033	0.1	0.007749
4.036700	0.1	0.001550
4.038367	0.1	-0.001848
4.040033	0.1	-0.003159
4.041700	0.1	-0.003874
4.043367	0.1	-0.004351
4.045033	0.1	-0.003457
4.046700	0.1	-0.000179
4.048367	0.1	0.005543
4.050033	0.1	0.012636
4.051700	0.1	0.018537
4.053367	0.1	0.021040
4.055033	0.1	0.020683
4.056700	0.1	0.019491
4.058367	0.1	0.019431
4.060033	0.1	0.020981
4.061700	0.1	0.023484
4.063367	0.1	0.025868
4.065033	0.1	0.028133
4.066700	0.1	0.030756
4.068367	0.1	0.033081
4.070033	0.1	0.034034
4.071700	0.1	0.033438
4.073367	0.1	0.032544
4.075033	0.1	0.033319
4.076700	0.1	0.036240
4.078367	0.1	0.039577
4.080033	0.1	0.041366
4.081700	0.1	0.041127
4.083367	0.1	0.038683
4.085033	0.1	0.033855
4.086700	0.1	0.027776
4.088367	0.1	0.022411
4.090033	0.1	0.018716
4.091700	0.1	0.016332
4.093367	0.1	0.014901
4.095033	0.1	0.014007
4.096700	0.1	0.013053
4.098367	0.1	0.012577
4.100033	0.1	0.013530
4.101700	0.1	0.016093
4.103367	0.1	0.019908
4.105033	0.1	0.024617
4.106700	0.1	0.030279
4.108367	0.1	0.037134
4.110033	0.1	0.043690
4.111700	0.1	0.046730
4.113367	0.1	0.044525
4.115033	0.1	0.038564
4.116700	0.1	0.031948
4.118367	0.1	0.026703
4.120033	0.1	0.023663
4.121700	0.1	0.023007
4.123367	0.1	0.024199
4.125033	0.1	0.026524
4.126700	0.1	0.029147
4.128367	0.1	0.030696
4.130033	0.1	0.030041
4.131700	0.1	0.028193
4.133367	0.1	0.027180
4.135033	0.1	0.027359
4.136700	0.1	0.026703
4.138367	0.1	0.024021
4.140033	0.1	0.020921
4.141700	0.1	0.019670
4.143367	0.1	0.020385
4.145033	0.1	0.021458
4.146700	0.1	0.022113
4.148367	0.1	0.022233
4.150033	0.1	0.020981
4.151700	0.1	0.017881
4.153367	0.1	0.014663
4.155033	0.1	0.014305
4.156700	0.1	0.017643
4.158367	0.1	0.022352
4.160033	0.1	0.025034
4.161700	0.1	0.024140
4.163367	0.1	0.020146
4.165033	0.1	0.015736
4.166700	0.1	0.013947
4.168367	0.1	0.015259
4.170033	0.1	0.018477
4.171700	0.1	0.022531
4.173367	0.1	0.026166
4.175033	0.1	0.027716
4.176700	0.1	0.026405
4.178367	0.1	0.023782
4.180033	0.1	0.022173
4.181700	0.1	0.021935
4.183367	0.1	0.021100
4.185033	0.1	0.017881
4.186700	0.1	0.012994
4.188367	0.1	0.009954
4.190033	0.1	0.011384
4.191700	0.1	0.017107
4.193367	0.1	0.025272
4.195033	0.1	0.033617
4.196700	0.1	0.039160
4.198367	0.1	0.039637
4.200033	0.1	0.034392
4.201700	0.1	0.024617
4.203367	0.1	0.013292
4.205033	0.1	0.004232
4.206700	0.1	0.000238
4.208367	0.1	0.001431
4.210033	0.1	0.005722
4.211700	0.1	0.009656
4.213367	0.1	0.011265
4.215033	0.1	0.011683
4.216700	0.1	0.012696
4.218367	0.1	0.013351
4.220033	0.1	0.011265
4.221700	0.1	0.006914
4.223367	0.1	0.004292
4.225033	0.1	0.006139
4.226700	0.1	0.011146
4.228367	0.1	0.016153
4.230033	0.1	0.019431
4.231700	0.1	0.020802
4.233367	0.1	0.020802
4.235033	0.1	0.020444
4.236700	0.1	0.020564
4.238367	0.1	0.021338
4.240033	0.1	0.022709
4.241700	0.1	0.024438
4.243367	0.1	0.025988
4.245033	0.1	0.026345
4.246700	0.1	0.024259
4.248367	0.1	0.019670
4.250033	0.1	0.014901
4.251700	0.1	0.012934
4.253367	0.1	0.015259
4.255033	0.1	0.021935
4.256700	0.1	0.031114
4.258367	0.1	0.039399
4.260033	0.1	0.043631
4.261700	0.1	0.042140
4.263367	0.1	0.035584
4.265033	0.1	0.027239
4.266700	0.1	0.020862
4.268367	0.1	0.017524
4.270033	0.1	0.016212
4.271700	0.1	0.016630
4.273367	0.1	0.018835
4.275033	0.1	0.022054
4.276700	0.1	0.025213
4.278367	0.1	0.027359
4.280033	0.1	0.027657
4.281700	0.1	0.025809
4.283367	0.1	0.022233
4.285033	0.1	0.018299
4.286700	0.1	0.015438
4.288367	0.1	0.013769
4.290033	0.1	0.012875
4.291700	0.1	0.012398
4.293367	0.1	0.012279
4.295033	0.1	0.013053
4.296700	0.1	0.015080
4.298367	0.1	0.017524
4.300033	0.1	0.018895
4.301700	0.1	0.018656
4.303367	0.1	0.017285
4.305033	0.1	0.015557
4.306700	0.1	0.014186
4.308367	0.1	0.014365
4.310033	0.1	0.016034
4.311700	0.1	0.017524
4.313367	0.1	0.017762
4.315033	0.1	0.017166
4.316700	0.1	0.016272
4.318367	0.1	0.014603
4.320033	0.1	0.012159
4.321700	0.1	0.010312
4.323367	0.1	0.010729
4.325033	0.1	0.012815
4.326700	0.1	0.015140
4.328367	0.1	0.016809
4.330033	0.1	0.017881
4.331700	0.1	0.019073
4.333367	0.1	0.021517
4.335033	0.1	0.025153
4.336700	0.1	0.027776
4.338367	0.1	0.027716
4.340033	0.1	0.025809
4.341700	0.1	0.024021
4.343367	0.1	0.023305
4.345033	0.1	0.023901
4.346700	0.1	0.025451
4.348367	0.1	0.027597
4.350033	0.1	0.029266
4.351700	0.1	0.029504
4.353367	0.1	0.027895
4.355033	0.1	0.024796
4.356700	0.1	0.022113
4.358367	0.1	0.021875
4.360033	0.1	0.024438
4.361700	0.1	0.027716
4.363367	0.1	0.028789
4.365033	0.1	0.026166
4.366700	0.1	0.021100
4.368367	0.1	0.015497
4.370033	0.1	0.011504
4.371700	0.1	0.010967
4.373367	0.1	0.013947
4.375033	0.1	0.018299
4.376700	0.1	0.021994
4.378367	0.1	0.024080
4.380033	0.1	0.023961
4.381700	0.1	0.021875
4.383367	0.1	0.019848
4.385033	0.1	0.020504
4.386700	0.1	0.023842
4.388367	0.1	0.027299
4.390033	0.1	0.028431
4.391700	0.1	0.027418
4.393367	0.1	0.025511
4.395033	0.1	0.023425
4.396700	0.1	0.021636
4.398367	0.1	0.021219
4.400033	0.1	0.022590
4.401700	0.1	0.024736
4.403367	0.1	0.025451
4.405033	0.1	0.023127
4.406700	0.1	0.017703
4.408367	0.1	0.010550
4.410033	0.1	0.003219
4.411700	0.1	-0.003278
4.413367	0.1	-0.008345
4.415033	0.1	-0.010788
4.416700	0.1	-0.009179
4.418367	0.1	-0.002325
4.420033	0.1	0.008881
4.421700	0.1	0.020742
4.423367	0.1	0.028968
4.425033	0.1	0.032127
4.426700	0.1	0.031769
4.428367	0.1	0.029981
4.430033	0.1	0.028372
4.431700	0.1	0.028491
4.433367	0.1	0.031054
4.435033	0.1	0.034690
4.436700	0.1	0.036418
4.438367	0.1	0.035107
4.440033	0.1	0.032306
4.441700	0.1	0.030935
4.443367	0.1	0.032365
4.445033	0.1	0.034213
4.446700	0.1	0.032187
4.448367	0.1	0.024378
4.450033	0.1	0.013649
4.451700	0.1	0.004649
4.453367	0.1	0.000954
4.455033	0.1	0.003636
4.456700	0.1	0.011384
4.458367	0.1	0.021338
4.460033	0.1	0.030696
4.461700	0.1	0.037849
4.463367	0.1	0.041902
4.465033	0.1	0.042319
4.466700	0.1	0.038624
4.468367	0.1	0.031412
4.470033	0.1	0.022829
4.471700	0.1	0.016332
4.473367	0.1	0.014365
4.475033	0.1	0.017285
4.476700	0.1	0.024080
4.478367	0.1	0.033557
4.480033	0.1	0.043273
4.481700	0.1	0.049233
4.483367	0.1	0.048876
4.485033	0.1	0.042796
4.486700	0.1	0.033736
4.488367	0.1	0.025272
4.490033	0.1	0.020921
4.491700	0.1	0.023007
4.493367	0.1	0.030875
4.495033	0.1	0.040412
4.496700	0.1	0.045598
4.498367	0.1	0.043392
4.500033	0.1	0.035405
4.501700	0.1	0.026524
4.503367	0.1	0.020564
4.505033	0.1	0.018418
4.506700	0.1	0.019610
4.508367	0.1	0.023782
4.510033	0.1	0.029147
4.511700	0.1	0.032485
4.513367	0.1	0.031888
4.515033	0.1	0.029266
4.516700	0.1	0.028729
4.518367	0.1	0.032365
4.520033	0.1	0.038087
4.521700	0.1	0.042319
4.523367	0.1	0.043809
4.525033	0.1	0.043333
4.526700	0.1	0.042200
4.528367	0.1	0.041425
4.530033	0.1	0.041425
4.531700	0.1	0.042021
4.533367	0.1	0.043750
4.535033	0.1	0.046849
4.536700	0.1	0.049651
4.538367	0.1	0.049472
4.540033	0.1	0.045657
4.541700	0.1	0.040710
4.543367	0.1	0.038445
4.545033	0.1	0.040591
4.546700	0.1	0.044823
4.548367	0.1	0.047445
4.550033	0.1	0.046432
4.551700	0.1	0.043035
4.553367	0.1	0.040054
4.555033	0.1	0.040114
4.556700	0.1	0.043571
4.558367	0.1	0.048220
4.560033	0.1	0.051677
4.561700	0.1	0.053167
4.563367	0.1	0.052512
4.565033	0.1	0.048935
4.566700	0.1	0.042200
4.568367	0.1	0.034809
4.570033	0.1	0.029802
4.571700	0.1	0.027597
4.573367	0.1	0.026524
4.575033	0.1	0.025690
4.576700	0.1	0.025213
4.578367	0.1	0.025630
4.580033	0.1	0.027299
4.581700	0.1	0.029981
4.583367	0.1	0.032842
4.585033	0.1	0.034869
4.586700	0.1	0.035524
4.588367	0.1	0.035048
4.590033	0.1	0.033736
4.591700	0.1	0.031948
4.593367	0.1	0.030041
4.595033	0.1	0.028312
4.596700	0.1	0.026822
4.598367	0.1	0.026286
4.600033	0.1	0.027418
4.601700	0.1	0.031054
4.603367	0.1	0.037193
4.605033	0.1	0.043452
4.606700	0.1	0.046611
4.608367	0.1	0.045300
4.610033	0.1	0.041068
4.611700	0.1	0.036955
4.613367	0.1	0.034809
4.615033	0.1	0.034451
4.616700	0.1	0.034809
4.618367	0.1	0.035286
4.620033	0.1	0.036955
4.621700	0.1	0.041187
4.623367	0.1	0.047565
4.625033	0.1	0.053942
4.626700	0.1	0.058055
4.628367	0.1	0.058591
4.630033	0.1	0.056148
4.631700	0.1	0.052392
4.633367	0.1	0.048816
4.635033	0.1	0.046372
4.636700	0.1	0.046074
4.638367	0.1	0.047326
4.640033	0.1	0.048757
4.641700	0.1	0.050128
4.643367	0.1	0.052571
4.645033	0.1	0.056088
4.646700	0.1	0.059485
4.648367	0.1	0.060618
4.650033	0.1	0.058472
4.651700	0.1	0.054121
4.653367	0.1	0.050604
4.655033	0.1	0.049889
4.656700	0.1	0.050783
4.658367	0.1	0.050306
4.660033	0.1	0.046432
4.661700	0.1	0.039577
4.663367	0.1	0.032723
4.665033	0.1	0.028968
4.666700	0.1	0.029683
4.668367	0.1	0.033736
4.670033	0.1	0.038505
4.671700	0.1	0.042379
4.673367	0.1	0.045717
4.675033	0.1	0.048757
4.676700	0.1	0.051200
4.678367	0.1	0.052929
4.680033	0.1	0.054121
4.681700	0.1	0.054002
4.683367	0.1	0.051439
4.685033	0.1	0.046372
4.686700	0.1	0.041187
4.688367	0.1	0.039339
4.690033	0.1	0.041604
4.691700	0.1	0.044763
4.693367	0.1	0.045657
4.695033	0.1	0.043869
4.696700	0.1	0.041366
4.698367	0.1	0.040710
4.700033	0.1	0.042677
4.701700	0.1	0.045002
4.703367	0.1	0.044882
4.705033	0.1	0.042260
4.706700	0.1	0.038207
4.708367	0.1	0.033617
4.710033	0.1	0.029445
4.711700	0.1	0.027180
4.713367	0.1	0.027478
4.715033	0.1	0.028968
4.716700	0.1	0.030041
4.718367	0.1	0.030398
4.720033	0.1	0.031292
4.721700	0.1	0.033379
4.723367	0.1	0.036061
4.725033	0.1	0.038445
4.726700	0.1	0.041306
4.728367	0.1	0.045478
4.730033	0.1	0.050843
4.731700	0.1	0.056088
4.733367	0.1	0.058651
4.735033	0.1	0.056505
4.736700	0.1	0.050187
4.738367	0.1	0.043094
4.740033	0.1	0.038981
4.741700	0.1	0.039577
4.743367	0.1	0.043750
4.745033	0.1	0.049412
4.746700	0.1	0.054240
4.748367	0.1	0.056565
4.750033	0.1	0.055611
4.751700	0.1	0.051558
4.753367	0.1	0.045121
4.755033	0.1	0.038683
4.756700	0.1	0.035882
4.758367	0.1	0.038505
4.760033	0.1	0.045002
4.761700	0.1	0.052214
4.763367	0.1	0.057995
4.765033	0.1	0.061274
4.766700	0.1	0.061572
4.768367	0.1	0.059485
4.770033	0.1	0.057518
4.771700	0.1	0.057399
4.773367	0.1	0.057817
4.775033	0.1	0.056505
4.776700	0.1	0.053942
4.778367	0.1	0.052273
4.780033	0.1	0.051796
4.781700	0.1	0.050545
4.783367	0.1	0.046551
4.785033	0.1	0.041306
4.786700	0.1	0.039220
4.788367	0.1	0.043035
4.790033	0.1	0.050783
4.791700	0.1	0.057936
4.793367	0.1	0.061214
4.795033	0.1	0.060856
4.796700	0.1	0.059962
4.798367	0.1	0.060797
4.800033	0.1	0.062525
4.801700	0.1	0.062048
4.803367	0.1	0.058353
4.805033	0.1	0.053465
4.806700	0.1	0.050187
4.808367	0.1	0.050128
4.810033	0.1	0.052512
4.811700	0.1	0.055850
4.813367	0.1	0.058830
4.815033	0.1	0.061095
4.816700	0.1	0.063300
4.818367	0.1	0.065088
4.820033	0.1	0.065327
4.821700	0.1	0.063717
4.823367	0.1	0.061691
4.825033	0.1	0.059783
4.826700	0.1	0.057578
4.828367	0.1	0.055313
4.830033	0.1	0.053525
4.831700	0.1	0.052571
4.833367	0.1	0.052631
4.835033	0.1	0.052750
4.836700	0.1	0.051260
4.838367	0.1	0.048876
4.840033	0.1	0.048757
4.841700	0.1	0.052869
4.843367	0.1	0.059664
4.845033	0.1	0.066459
4.846700	0.1	0.070989
4.848367	0.1	0.071824
4.850033	0.1	0.068843
4.851700	0.1	0.063360
4.853367	0.1	0.057518
4.855033	0.1	0.053167
4.856700	0.1	0.050962
4.858367	0.1	0.050008
4.860033	0.1	0.048935
4.861700	0.1	0.047386
4.863367	0.1	0.046551
4.865033	0.1	0.048041
4.866700	0.1	0.052094
4.868367	0.1	0.056982
4.870033	0.1	0.060499
4.871700	0.1	0.061393
4.873367	0.1	0.060022
4.875033	0.1	0.058115
4.876700	0.1	0.057280
4.878367	0.1	0.056803
4.880033	0.1	0.055015
4.881700	0.1	0.051498
4.883367	0.1	0.047266
4.885033	0.1	0.043631
4.886700	0.1	0.040889
4.888367	0.1	0.038803
4.890033	0.1	0.037670
4.891700	0.1	0.038147
4.893367	0.1	0.039697
4.895033	0.1	0.041842
4.896700	0.1	0.044405
4.898367	0.1	0.046551
4.900033	0.1	0.047684
4.901700	0.1	0.048101
4.903367	0.1	0.047565
4.905033	0.1	0.046492
4.906700	0.1	0.047088
4.908367	0.1	0.050485
4.910033	0.1	0.054836
4.911700	0.1	0.056624
4.913367	0.1	0.053465
4.915033	0.1	0.047147
4.916700	0.1	0.041723
4.918367	0.1	0.039637
4.920033	0.1	0.040114
4.921700	0.1	0.041425
4.923367	0.1	0.042617
4.925033	0.1	0.043213
4.926700	0.1	0.043750
4.928367	0.1	0.045180
4.930033	0.1	0.047386
4.931700	0.1	0.049293
4.933367	0.1	0.050366
4.935033	0.1	0.050247
4.936700	0.1	0.048041
4.938367	0.1	0.043452
4.940033	0.1	0.038385
4.941700	0.1	0.035644
4.943367	0.1	0.037432
4.945033	0.1	0.043511
4.946700	0.1	0.051677
4.948367	0.1	0.058949
4.950033	0.1	0.064552
4.951700	0.1	0.069320
4.953367	0.1	0.073791
4.955033	0.1	0.077128
4.956700	0.1	0.078678
4.958367	0.1	0.078201
4.960033	0.1	0.075758
4.961700	0.1	0.072360
4.963367	0.1	0.069201
4.965033	0.1	0.066817
4.966700	0.1	0.066340
4.968367	0.1	0.068367
4.970033	0.1	0.071049
4.971700	0.1	0.070989
4.973367	0.1	0.066459
4.975033	0.1	0.058591
4.976700	0.1	0.050128
4.978367	0.1	0.043273
4.980033	0.1	0.039220
4.981700	0.1	0.038564
4.983367	0.1	0.041366
4.985033	0.1	0.046909
4.986700	0.1	0.053287
4.988367	0.1	0.059068
4.990033	0.1	0.063360
4.991700	0.1	0.064731
4.993367	0.1	0.061750
4.995033	0.1	0.055492
4.996700	0.1	0.049531
4.998367	0.1	0.046670
5.000033	0.1	0.047386
5.001700	0.1	0.049829
5.003367	0.1	0.051320
5.005033	0.1	0.050664
5.006700	0.1	0.049055
5.008367	0.1	0.048637
5.010033	0.1	0.050902
5.011700	0.1	0.055790
5.013367	0.1	0.061989
5.015033	0.1	0.067651
5.016700	0.1	0.071168
5.018367	0.1	0.072479
5.020033	0.1	0.073910
5.021700	0.1	0.077605
5.023367	0.1	0.082731
5.025033	0.1	0.087082
5.026700	0.1	0.089467
5.028367	0.1	0.090599
5.030033	0.1	0.091016
5.031700	0.1	0.089765
5.033367	0.1	0.085056
5.035033	0.1	0.076950
5.036700	0.1	0.069201
5.038367	0.1	0.065565
5.040033	0.1	0.066459
5.041700	0.1	0.069499
5.043367	0.1	0.073373
5.045033	0.1	0.077724
5.046700	0.1	0.081003
5.048367	0.1	0.080168
5.050033	0.1	0.074446
5.051700	0.1	0.066876
5.053367	0.1	0.061929
5.055033	0.1	0.061333
5.056700	0.1	0.064015
5.058367	0.1	0.068009
5.060033	0.1	0.072777
5.061700	0.1	0.078022
5.063367	0.1	0.082076
5.065033	0.1	0.082850
5.066700	0.1	0.079870
5.068367	0.1	0.075281
5.070033	0.1	0.072300
5.071700	0.1	0.072539
5.073367	0.1	0.074923
5.075033	0.1	0.078261
5.076700	0.1	0.082433
5.078367	0.1	0.087202
5.080033	0.1	0.091553
5.081700	0.1	0.094473
5.083367	0.1	0.095904
5.085033	0.1	0.095487
5.086700	0.1	0.092745
5.088367	0.1	0.088453
5.090033	0.1	0.084460
5.091700	0.1	0.082791
5.093367	0.1	0.084281
5.095033	0.1	0.087857
5.096700	0.1	0.091493
5.098367	0.1	0.094056
5.100033	0.1	0.096321
5.101700	0.1	0.099838
5.103367	0.1	0.103772
5.105033	0.1	0.105560
5.106700	0.1	0.104368
5.108367	0.1	0.100851
5.110033	0.1	0.095725
5.111700	0.1	0.089467
5.113367	0.1	0.083923
5.115033	0.1	0.081718
5.116700	0.1	0.083625
5.118367	0.1	0.088573
5.120033	0.1	0.094533
5.121700	0.1	0.098646
5.123367	0.1	0.098825
5.125033	0.1	0.095069
5.126700	0.1	0.088990
5.128367	0.1	0.083089
5.130033	0.1	0.080049
5.131700	0.1	0.081182
5.133367	0.1	0.085473
5.135033	0.1	0.090539
5.136700	0.1	0.093758
5.138367	0.1	0.094771
5.140033	0.1	0.095904
5.141700	0.1	0.099003
5.143367	0.1	0.102401
5.145033	0.1	0.102818
5.146700	0.1	0.100136
5.148367	0.1	0.097871
5.150033	0.1	0.099003
5.151700	0.1	0.102699
5.153367	0.1	0.105977
5.155033	0.1	0.106335
5.156700	0.1	0.103533
5.158367	0.1	0.099778
5.160033	0.1	0.098169
5.161700	0.1	0.099957
5.163367	0.1	0.103116
5.165033	0.1	0.104249
5.166700	0.1	0.102222
5.168367	0.1	0.099480
5.170033	0.1	0.098884
5.171700	0.1	0.100493
5.173367	0.1	0.102580
5.175033	0.1	0.103652
5.176700	0.1	0.103056
5.178367	0.1	0.101507
5.180033	0.1	0.100255
5.181700	0.1	0.099003
5.183367	0.1	0.096202
5.185033	0.1	0.091791
5.186700	0.1	0.087380
5.188367	0.1	0.084639
5.190033	0.1	0.084877
5.191700	0.1	0.088751
5.193367	0.1	0.095844
5.195033	0.1	0.103533
5.196700	0.1	0.109136
5.198367	0.1	0.111103
5.200033	0.1	0.109971
5.201700	0.1	0.106573
5.203367	0.1	0.101626
5.205033	0.1	0.096381
5.206700	0.1	0.092685
5.208367	0.1	0.091851
5.210033	0.1	0.092864
5.211700	0.1	0.093758
5.213367	0.1	0.094354
5.215033	0.1	0.095963
5.216700	0.1	0.099480
5.218367	0.1	0.104606
5.220033	0.1	0.109613
5.221700	0.1	0.112593
5.223367	0.1	0.112891
5.225033	0.1	0.111282
5.226700	0.1	0.109077
5.228367	0.1	0.108123
5.230033	0.1	0.108540
5.231700	0.1	0.108182
5.233367	0.1	0.105143
5.235033	0.1	0.099242
5.236700	0.1	0.092328
5.238367	0.1	0.087202
5.240033	0.1	0.085235
5.241700	0.1	0.084698
5.243367	0.1	0.083566
5.245033	0.1	0.081718
5.246700	0.1	0.081122
5.248367	0.1	0.083208
5.250033	0.1	0.087023
5.251700	0.1	0.090718
5.253367	0.1	0.094116
5.255033	0.1	0.098348
5.256700	0.1	0.103474
5.258367	0.1	0.107586
5.260033	0.1	0.109613
5.261700	0.1	0.110447
5.263367	0.1	0.111341
5.265033	0.1	0.112712
5.266700	0.1	0.113964
5.268367	0.1	0.114262
5.270033	0.1	0.112891
5.271700	0.1	0.109971
5.273367	0.1	0.106871
5.275033	0.1	0.105023
5.276700	0.1	0.104129
5.278367	0.1	0.102878
5.280033	0.1	0.100434
5.281700	0.1	0.097394
5.283367	0.1	0.095189
5.285033	0.1	0.094414
5.286700	0.1	0.094235
5.288367	0.1	0.093758
5.290033	0.1	0.093639
5.291700	0.1	0.095248
5.293367	0.1	0.099242
5.295033	0.1	0.104070
5.296700	0.1	0.107229
5.298367	0.1	0.107646
5.300033	0.1	0.107229
5.301700	0.1	0.108540
5.303367	0.1	0.111938
5.305033	0.1	0.115693
5.306700	0.1	0.118673
5.308367	0.1	0.121117
5.310033	0.1	0.123203
5.311700	0.1	0.123739
5.313367	0.1	0.121057
5.315033	0.1	0.114679
5.316700	0.1	0.106156
5.318367	0.1	0.098765
5.320033	0.1	0.094712
5.321700	0.1	0.093937
5.323367	0.1	0.095248
5.325033	0.1	0.097811
5.326700	0.1	0.100732
5.328367	0.1	0.104189
5.330033	0.1	0.108123
5.331700	0.1	0.110090
5.333367	0.1	0.107706
5.335033	0.1	0.101924
5.336700	0.1	0.096142
5.338367	0.1	0.093222
5.340033	0.1	0.094295
5.341700	0.1	0.098288
5.343367	0.1	0.103116
5.345033	0.1	0.108004
5.346700	0.1	0.113070
5.348367	0.1	0.117242
5.350033	0.1	0.119388
5.351700	0.1	0.119448
5.353367	0.1	0.118911
5.355033	0.1	0.119805
5.356700	0.1	0.122666
5.358367	0.1	0.125229
5.360033	0.1	0.124574
5.361700	0.1	0.121236
5.363367	0.1	0.118792
5.365033	0.1	0.119209
5.366700	0.1	0.120640
5.368367	0.1	0.120699
5.370033	0.1	0.120163
5.371700	0.1	0.121057
5.373367	0.1	0.123978
5.375033	0.1	0.128388
5.376700	0.1	0.133216
5.378367	0.1	0.137389
5.380033	0.1	0.140309
5.381700	0.1	0.141144
5.383367	0.1	0.138998
5.385033	0.1	0.134110
5.386700	0.1	0.128567
5.388367	0.1	0.124753
5.390033	0.1	0.123322
5.391700	0.1	0.123739
5.393367	0.1	0.125408
5.395033	0.1	0.128090
5.396700	0.1	0.130951
5.398367	0.1	0.132561
5.400033	0.1	0.131845
5.401700	0.1	0.129044
5.403367	0.1	0.125349
5.405033	0.1	0.121534
5.406700	0.1	0.117123
5.408367	0.1	0.111103
5.410033	0.1	0.104070
5.411700	0.1	0.099123
5.413367	0.1	0.098288
5.415033	0.1	0.101209
5.416700	0.1	0.105560
5.418367	0.1	0.108898
5.420033	0.1	0.109851
5.421700	0.1	0.109613
5.423367	0.1	0.110984
5.425033	0.1	0.115097
5.426700	0.1	0.120759
5.428367	0.1	0.126064
5.430033	0.1	0.129879
5.431700	0.1	0.132203
5.433367	0.1	0.132501
5.435033	0.1	0.130177
5.436700	0.1	0.125825
5.438367	0.1	0.120997
5.440033	0.1	0.117123
5.441700	0.1	0.114679
5.443367	0.1	0.113964
5.445033	0.1	0.115097
5.446700	0.1	0.116944
5.448367	0.1	0.117421
5.450033	0.1	0.115871
5.451700	0.1	0.113785
5.453367	0.1	0.113666
5.455033	0.1	0.116646
5.456700	0.1	0.121772
5.458367	0.1	0.127375
5.460033	0.1	0.131428
5.461700	0.1	0.132442
5.463367	0.1	0.130057
5.465033	0.1	0.125289
5.466700	0.1	0.120044
5.468367	0.1	0.116110
5.470033	0.1	0.114977
5.471700	0.1	0.117362
5.473367	0.1	0.122845
5.475033	0.1	0.128150
5.476700	0.1	0.129759
5.478367	0.1	0.127316
5.480033	0.1	0.122309
5.481700	0.1	0.116050
5.483367	0.1	0.109255
5.485033	0.1	0.103772
5.486700	0.1	0.102043
5.488367	0.1	0.105500
5.490033	0.1	0.112951
5.491700	0.1	0.121415
5.493367	0.1	0.127852
5.495033	0.1	0.131190
5.496700	0.1	0.131667
5.498367	0.1	0.130236
5.500033	0.1	0.128329
5.501700	0.1	0.126779
5.503367	0.1	0.124991
5.505033	0.1	0.123203
5.506700	0.1	0.122130
5.508367	0.1	0.121057
5.510033	0.1	0.119030
5.511700	0.1	0.116289
5.513367	0.1	0.114501
5.515033	0.1	0.114560
5.516700	0.1	0.115216
5.518367	0.1	0.113547
5.520033	0.1	0.108182
5.521700	0.1	0.101149
5.523367	0.1	0.096440
5.525033	0.1	0.096202
5.526700	0.1	0.099719
5.528367	0.1	0.104666
5.530033	0.1	0.108778
5.531700	0.1	0.111163
5.533367	0.1	0.112057
5.535033	0.1	0.112593
5.536700	0.1	0.113726
5.538367	0.1	0.115573
5.540033	0.1	0.117600
5.541700	0.1	0.118554
5.543367	0.1	0.117660
5.545033	0.1	0.115454
5.546700	0.1	0.114024
5.548367	0.1	0.115156
5.550033	0.1	0.118613
5.551700	0.1	0.121593
5.553367	0.1	0.121117
5.555033	0.1	0.117004
5.556700	0.1	0.112236
5.558367	0.1	0.110567
5.560033	0.1	0.112712
5.561700	0.1	0.116527
5.563367	0.1	0.119090
5.565033	0.1	0.118196
5.566700	0.1	0.113666
5.568367	0.1	0.107586
5.570033	0.1	0.103116
5.571700	0.1	0.102341
5.573367	0.1	0.104964
5.575033	0.1	0.109196
5.576700	0.1	0.113130
5.578367	0.1	0.115454
5.580033	0.1	0.115693
5.581700	0.1	0.114679
5.583367	0.1	0.113726
5.585033	0.1	0.113785
5.586700	0.1	0.115514
5.588367	0.1	0.118017
5.590033	0.1	0.119388
5.591700	0.1	0.119686
5.593367	0.1	0.121176
5.595033	0.1	0.124991
5.596700	0.1	0.129581
5.598367	0.1	0.132382
5.600033	0.1	0.132799
5.601700	0.1	0.131726
5.603367	0.1	0.130415
5.605033	0.1	0.129342
5.606700	0.1	0.127733
5.608367	0.1	0.123978
5.610033	0.1	0.117362
5.611700	0.1	0.110030
5.613367	0.1	0.105381
5.615033	0.1	0.106156
5.616700	0.1	0.111997
5.618367	0.1	0.119448
5.620033	0.1	0.124335
5.621700	0.1	0.125110
5.623367	0.1	0.122964
5.625033	0.1	0.120759
5.626700	0.1	0.121057
5.628367	0.1	0.124812
5.630033	0.1	0.132203
5.631700	0.1	0.141621
5.633367	0.1	0.149548
5.635033	0.1	0.152886
5.636700	0.1	0.150740
5.638367	0.1	0.144184
5.640033	0.1	0.135839
5.641700	0.1	0.129223
5.643367	0.1	0.126779
5.645033	0.1	0.128388
5.646700	0.1	0.132501
5.648367	0.1	0.138223
5.650033	0.1	0.145316
5.651700	0.1	0.152230
5.653367	0.1	0.156045
5.655033	0.1	0.154436
5.656700	0.1	0.147700
5.658367	0.1	0.139117
5.660033	0.1	0.132978
5.661700	0.1	0.131488
5.663367	0.1	0.132501
5.665033	0.1	0.131667
5.666700	0.1	0.126183
5.668367	0.1	0.117183
5.670033	0.1	0.108182
5.671700	0.1	0.102818
5.673367	0.1	0.102580
5.675033	0.1	0.106275
5.676700	0.1	0.111103
5.678367	0.1	0.114799
5.680033	0.1	0.115931
5.681700	0.1	0.114203
5.683367	0.1	0.111103
5.685033	0.1	0.109315
5.686700	0.1	0.110745
5.688367	0.1	0.115216
5.690033	0.1	0.120938
5.691700	0.1	0.126004
5.693367	0.1	0.129402
5.695033	0.1	0.129640
5.696700	0.1	0.126064
5.698367	0.1	0.120580
5.700033	0.1	0.116885
5.701700	0.1	0.117302
5.703367	0.1	0.121415
5.705033	0.1	0.126421
5.706700	0.1	0.129104
5.708367	0.1	0.127792
5.710033	0.1	0.122905
5.711700	0.1	0.116527
5.713367	0.1	0.111759
5.715033	0.1	0.110805
5.716700	0.1	0.113785
5.718367	0.1	0.117958
5.720033	0.1	0.120282
5.721700	0.1	0.120163
5.723367	0.1	0.119269
5.725033	0.1	0.119627
5.726700	0.1	0.121415
5.728367	0.1	0.123084
5.730033	0.1	0.122905
5.731700	0.1	0.119507
5.733367	0.1	0.112772
5.735033	0.1	0.104725
5.736700	0.1	0.099123
5.738367	0.1	0.098526
5.740033	0.1	0.102699
5.741700	0.1	0.108957
5.743367	0.1	0.113726
5.745033	0.1	0.114799
5.746700	0.1	0.112414
5.748367	0.1	0.108480
5.750033	0.1	0.105321
5.751700	0.1	0.104964
5.753367	0.1	0.108063
5.755033	0.1	0.113189
5.756700	0.1	0.117898
5.758367	0.1	0.120580
5.760033	0.1	0.121057
5.761700	0.1	0.119567
5.763367	0.1	0.115752
5.765033	0.1	0.109732
5.766700	0.1	0.104249
5.768367	0.1	0.102878
5.770033	0.1	0.106335
5.771700	0.1	0.110567
5.773367	0.1	0.111163
5.775033	0.1	0.107348
5.776700	0.1	0.101805
5.778367	0.1	0.098109
5.780033	0.1	0.098109
5.781700	0.1	0.101745
5.783367	0.1	0.106752
5.785033	0.1	0.109494
5.786700	0.1	0.108540
5.788367	0.1	0.106335
5.790033	0.1	0.107110
5.791700	0.1	0.111759
5.793367	0.1	0.118613
5.795033	0.1	0.126541
5.796700	0.1	0.134170
5.798367	0.1	0.139713
5.800033	0.1	0.141382
5.801700	0.1	0.138700
5.803367	0.1	0.132978
5.805033	0.1	0.126779
5.806700	0.1	0.122130
5.808367	0.1	0.119388
5.810033	0.1	0.117660
5.811700	0.1	0.116527
5.813367	0.1	0.116408
5.815033	0.1	0.118077
5.816700	0.1	0.122130
5.818367	0.1	0.126600
5.820033	0.1	0.127494
5.821700	0.1	0.122547
5.823367	0.1	0.113904
5.825033	0.1	0.106692
5.826700	0.1	0.104547
5.828367	0.1	0.107467
5.830033	0.1	0.112534
5.831700	0.1	0.116825
5.833367	0.1	0.119805
5.835033	0.1	0.122845
5.836700	0.1	0.126958
5.838367	0.1	0.132203
5.840033	0.1	0.137091
5.841700	0.1	0.138998
5.843367	0.1	0.136733
5.845033	0.1	0.132144
5.846700	0.1	0.129282
5.848367	0.1	0.130236
5.850033	0.1	0.134051
5.851700	0.1	0.137329
5.853367	0.1	0.137329
5.855033	0.1	0.133514
5.856700	0.1	0.128031
5.858367	0.1	0.123501
5.860033	0.1	0.121951
5.861700	0.1	0.123560
5.863367	0.1	0.126839
5.865033	0.1	0.130534
5.866700	0.1	0.135005
5.868367	0.1	0.140071
5.870033	0.1	0.143170
5.871700	0.1	0.141203
5.873367	0.1	0.135064
5.875033	0.1	0.128508
5.876700	0.1	0.124753
5.878367	0.1	0.124455
5.880033	0.1	0.126064
5.881700	0.1	0.127792
5.883367	0.1	0.128210
5.885033	0.1	0.126600
5.886700	0.1	0.123143
5.888367	0.1	0.118256
5.890033	0.1	0.112176
5.891700	0.1	0.105917
5.893367	0.1	0.102222
5.895033	0.1	0.103951
5.896700	0.1	0.111401
5.898367	0.1	0.121117
5.900033	0.1	0.128150
5.901700	0.1	0.129104
5.903367	0.1	0.123978
5.905033	0.1	0.115991
5.906700	0.1	0.110209
5.908367	0.1	0.109613
5.910033	0.1	0.113308
5.911700	0.1	0.118673
5.913367	0.1	0.124097
5.915033	0.1	0.129402
5.916700	0.1	0.133812
5.918367	0.1	0.135064
5.920033	0.1	0.132024
5.921700	0.1	0.125825
5.923367	0.1	0.118613
5.925033	0.1	0.111818
5.926700	0.1	0.106931
5.928367	0.1	0.105619
5.930033	0.1	0.107586
5.931700	0.1	0.111461
5.933367	0.1	0.115812
5.935033	0.1	0.119865
5.936700	0.1	0.123858
5.938367	0.1	0.128329
5.940033	0.1	0.133157
5.941700	0.1	0.136852
5.943367	0.1	0.137329
5.945033	0.1	0.133276
5.946700	0.1	0.125408
5.948367	0.1	0.116825
5.950033	0.1	0.111520
5.951700	0.1	0.110686
5.953367	0.1	0.112474
5.955033	0.1	0.114679
5.956700	0.1	0.116050
5.958367	0.1	0.115573
5.960033	0.1	0.112355
5.961700	0.1	0.106454
5.963367	0.1	0.099480
5.965033	0.1	0.093877
5.966700	0.1	0.091791
5.968367	0.1	0.094354
5.970033	0.1	0.100791
5.971700	0.1	0.107527
5.973367	0.1	0.110567
5.975033	0.1	0.109315
5.976700	0.1	0.106514
5.978367	0.1	0.105083
5.980033	0.1	0.106335
5.981700	0.1	0.109196
5.983367	0.1	0.111103
5.985033	0.1	0.110388
5.986700	0.1	0.107765
5.988367	0.1	0.105083
5.990033	0.1	0.104189
5.991700	0.1	0.106633
5.993367	0.1	0.112474
5.995033	0.1	0.119329
5.996700	0.1	0.123084
5.998367	0.1	0.121951
6.000033	0.1	0.118017
6.001700	0.1	0.114977
6.003367	0.1	0.114143
6.005033	0.1	0.113428
6.006700	0.1	0.109792
6.008367	0.1	0.102997
6.010033	0.1	0.095367
6.011700	0.1	0.088990
6.013367	0.1	0.084877
6.015033	0.1	0.083089
6.016700	0.1	0.082493
6.018367	0.1	0.082552
6.020033	0.1	0.084519
6.021700	0.1	0.090003
6.023367	0.1	0.098169
6.025033	0.1	0.105798
6.026700	0.1	0.110090
6.028367	0.1	0.111759
6.030033	0.1	0.113785
6.031700	0.1	0.117183
6.033367	0.1	0.120640
6.035033	0.1	0.122011
6.036700	0.1	0.119925
6.038367	0.1	0.114203
6.040033	0.1	0.106692
6.041700	0.1	0.100255
6.043367	0.1	0.096262
6.045033	0.1	0.094533
6.046700	0.1	0.094652
6.048367	0.1	0.096083
6.050033	0.1	0.098050
6.051700	0.1	0.100732
6.053367	0.1	0.105202
6.055033	0.1	0.111401
6.056700	0.1	0.116587
6.058367	0.1	0.117660
6.060033	0.1	0.113904
6.061700	0.1	0.107646
6.063367	0.1	0.103056
6.065033	0.1	0.104308
6.066700	0.1	0.112891
6.068367	0.1	0.125349
6.070033	0.1	0.135183
6.071700	0.1	0.137925
6.073367	0.1	0.134170
6.075033	0.1	0.128269
6.076700	0.1	0.124931
6.078367	0.1	0.125885
6.080033	0.1	0.129044
6.081700	0.1	0.130892
6.083367	0.1	0.129402
6.085033	0.1	0.125051
6.086700	0.1	0.119329
6.088367	0.1	0.113666
6.090033	0.1	0.109792
6.091700	0.1	0.109494
6.093367	0.1	0.112891
6.095033	0.1	0.118434
6.096700	0.1	0.124276
6.098367	0.1	0.128746
6.100033	0.1	0.130415
6.101700	0.1	0.128329
6.103367	0.1	0.122547
6.105033	0.1	0.114799
6.106700	0.1	0.108421
6.108367	0.1	0.106156
6.110033	0.1	0.108242
6.111700	0.1	0.113368
6.113367	0.1	0.120580
6.115033	0.1	0.127852
6.116700	0.1	0.131965
6.118367	0.1	0.131547
6.120033	0.1	0.128806
6.121700	0.1	0.127137
6.123367	0.1	0.127316
6.125033	0.1	0.128627
6.126700	0.1	0.130355
6.128367	0.1	0.131786
6.130033	0.1	0.131786
6.131700	0.1	0.129879
6.133367	0.1	0.127137
6.135033	0.1	0.124276
6.136700	0.1	0.121057
6.138367	0.1	0.118494
6.140033	0.1	0.119030
6.141700	0.1	0.123203
6.143367	0.1	0.128627
6.145033	0.1	0.132501
6.146700	0.1	0.134051
6.148367	0.1	0.134528
6.150033	0.1	0.136018
6.151700	0.1	0.138640
6.153367	0.1	0.140369
6.155033	0.1	0.138760
6.156700	0.1	0.134170
6.158367	0.1	0.129223
6.160033	0.1	0.126898
6.161700	0.1	0.127971
6.163367	0.1	0.130355
6.165033	0.1	0.130653
6.166700	0.1	0.127494
6.168367	0.1	0.123024
6.170033	0.1	0.119984
6.171700	0.1	0.119388
6.173367	0.1	0.120580
6.175033	0.1	0.122488
6.176700	0.1	0.124335
6.178367	0.1	0.124753
6.180033	0.1	0.122428
6.181700	0.1	0.117421
6.183367	0.1	0.110567
6.185033	0.1	0.103176
6.186700	0.1	0.097513
6.188367	0.1	0.096023
6.190033	0.1	0.100017
6.191700	0.1	0.108421
6.193367	0.1	0.117660
6.195033	0.1	0.124037
6.196700	0.1	0.126779
6.198367	0.1	0.127554
6.200033	0.1	0.127375
6.201700	0.1	0.125766
6.203367	0.1	0.122070
6.205033	0.1	0.116766
6.206700	0.1	0.111997
6.208367	0.1	0.109732
6.210033	0.1	0.110269
6.211700	0.1	0.112474
6.213367	0.1	0.114977
6.215033	0.1	0.116408
6.216700	0.1	0.116110
6.218367	0.1	0.115037
6.220033	0.1	0.114739
6.221700	0.1	0.115633
6.223367	0.1	0.117123
6.225033	0.1	0.118613
6.226700	0.1	0.119925
6.228367	0.1	0.121057
6.230033	0.1	0.122130
6.231700	0.1	0.123024
6.233367	0.1	0.122905
6.235033	0.1	0.121117
6.236700	0.1	0.118315
6.238367	0.1	0.115693
6.240033	0.1	0.114560
6.241700	0.1	0.115395
6.243367	0.1	0.117958
6.245033	0.1	0.121295
6.246700	0.1	0.124216
6.248367	0.1	0.125706
6.250033	0.1	0.125825
6.251700	0.1	0.124753
6.253367	0.1	0.122249
6.255033	0.1	0.118136
6.256700	0.1	0.113904
6.258367	0.1	0.111640
6.260033	0.1	0.110924
6.261700	0.1	0.110745
6.263367	0.1	0.111699
6.265033	0.1	0.114083
6.266700	0.1	0.116348
6.268367	0.1	0.117123
6.270033	0.1	0.115991
6.271700	0.1	0.112832
6.273367	0.1	0.107884
6.275033	0.1	0.102639
6.276700	0.1	0.098705
6.278367	0.1	0.096798
6.280033	0.1	0.096083
6.281700	0.1	0.096202
6.283367	0.1	0.097930
6.285033	0.1	0.101864
6.286700	0.1	0.106990
6.288367	0.1	0.111520
6.290033	0.1	0.115097
6.291700	0.1	0.118613
6.293367	0.1	0.121832
6.295033	0.1	0.123978
6.296700	0.1	0.125885
6.298367	0.1	0.130117
6.300033	0.1	0.137210
6.301700	0.1	0.144482
6.303367	0.1	0.148535
6.305033	0.1	0.148296
6.306700	0.1	0.144660
6.308367	0.1	0.138164
6.310033	0.1	0.128329
6.311700	0.1	0.115931
6.313367	0.1	0.105023
6.315033	0.1	0.100017
6.316700	0.1	0.101805
6.318367	0.1	0.107765
6.320033	0.1	0.114560
6.321700	0.1	0.119388
6.323367	0.1	0.120699
6.325033	0.1	0.119686
6.326700	0.1	0.118732
6.328367	0.1	0.119507
6.330033	0.1	0.121892
6.331700	0.1	0.124931
6.333367	0.1	0.127971
6.335033	0.1	0.130534
6.336700	0.1	0.132859
6.338367	0.1	0.134885
6.340033	0.1	0.136256
6.341700	0.1	0.137031
6.343367	0.1	0.138044
6.345033	0.1	0.139475
6.346700	0.1	0.140071
6.348367	0.1	0.139415
6.350033	0.1	0.138402
6.351700	0.1	0.137746
6.353367	0.1	0.137389
6.355033	0.1	0.137091
6.356700	0.1	0.136077
6.358367	0.1	0.133872
6.360033	0.1	0.130296
6.361700	0.1	0.125289
6.363367	0.1	0.119627
6.365033	0.1	0.115216
6.366700	0.1	0.113606
6.368367	0.1	0.114799
6.370033	0.1	0.116825
6.371700	0.1	0.117481
6.373367	0.1	0.115871
6.375033	0.1	0.113010
6.376700	0.1	0.110924
6.378367	0.1	0.111818
6.380033	0.1	0.116289
6.381700	0.1	0.122488
6.383367	0.1	0.127852
6.385033	0.1	0.130534
6.386700	0.1	0.130415
6.388367	0.1	0.128567
6.390033	0.1	0.127316
6.391700	0.1	0.128686
6.393367	0.1	0.132978
6.395033	0.1	0.138879
6.396700	0.1	0.144243
6.398367	0.1	0.147045
6.400033	0.1	0.146687
6.401700	0.1	0.143528
6.403367	0.1	0.138938
6.405033	0.1	0.134230
6.406700	0.1	0.130355
6.408367	0.1	0.127792
6.410033	0.1	0.127375
6.411700	0.1	0.129581
6.413367	0.1	0.133753
6.415033	0.1	0.138700
6.416700	0.1	0.142932
6.418367	0.1	0.144660
6.420033	0.1	0.143588
6.421700	0.1	0.141203
6.423367	0.1	0.139177
6.425033	0.1	0.137925
6.426700	0.1	0.136614
6.428367	0.1	0.134408
6.430033	0.1	0.131547
6.431700	0.1	0.129223
6.433367	0.1	0.129104
6.435033	0.1	0.132442
6.436700	0.1	0.138164
6.438367	0.1	0.142694
6.440033	0.1	0.142872
6.441700	0.1	0.138879
6.443367	0.1	0.133932
6.445033	0.1	0.131190
6.446700	0.1	0.131428
6.448367	0.1	0.133872
6.450033	0.1	0.137329
6.451700	0.1	0.140190
6.453367	0.1	0.141025
6.455033	0.1	0.140607
6.456700	0.1	0.141084
6.458367	0.1	0.142813
6.460033	0.1	0.143826
6.461700	0.1	0.142813
6.463367	0.1	0.140131
6.465033	0.1	0.136912
6.466700	0.1	0.134349
6.468367	0.1	0.132322
6.470033	0.1	0.129521
6.471700	0.1	0.125051
6.473367	0.1	0.119805
6.475033	0.1	0.116408
6.476700	0.1	0.116646
6.478367	0.1	0.119269
6.480033	0.1	0.121474
6.481700	0.1	0.121892
6.483367	0.1	0.121355
6.485033	0.1	0.121474
6.486700	0.1	0.123322
6.488367	0.1	0.126958
6.490033	0.1	0.131726
6.491700	0.1	0.137031
6.493367	0.1	0.141263
6.495033	0.1	0.142574
6.496700	0.1	0.141323
6.498367	0.1	0.140309
6.500033	0.1	0.142038
6.501700	0.1	0.146329
6.503367	0.1	0.150442
6.505033	0.1	0.151753
6.506700	0.1	0.150085
6.508367	0.1	0.146091
6.510033	0.1	0.140190
6.511700	0.1	0.133455
6.513367	0.1	0.128388
6.515033	0.1	0.126660
6.516700	0.1	0.128031
6.518367	0.1	0.131011
6.520033	0.1	0.134587
6.521700	0.1	0.138462
6.523367	0.1	0.142217
6.525033	0.1	0.145435
6.526700	0.1	0.148237
6.528367	0.1	0.151038
6.530033	0.1	0.153899
6.531700	0.1	0.155926
6.533367	0.1	0.155509
6.535033	0.1	0.152290
6.536700	0.1	0.147820
6.538367	0.1	0.143230
6.540033	0.1	0.138283
6.541700	0.1	0.133395
6.543367	0.1	0.130713
6.545033	0.1	0.132084
6.546700	0.1	0.137210
6.548367	0.1	0.143766
6.550033	0.1	0.148952
6.551700	0.1	0.151575
6.553367	0.1	0.152528
6.555033	0.1	0.153005
6.556700	0.1	0.153840
6.558367	0.1	0.155687
6.560033	0.1	0.158072
6.561700	0.1	0.158668
6.563367	0.1	0.155389
6.565033	0.1	0.149369
6.566700	0.1	0.144541
6.568367	0.1	0.144780
6.570033	0.1	0.150025
6.571700	0.1	0.156224
6.573367	0.1	0.158846
6.575033	0.1	0.157237
6.576700	0.1	0.154257
6.578367	0.1	0.153184
6.580033	0.1	0.155270
6.581700	0.1	0.158787
6.583367	0.1	0.162065
6.585033	0.1	0.165343
6.586700	0.1	0.170290
6.588367	0.1	0.177264
6.590033	0.1	0.184059
6.591700	0.1	0.187814
6.593367	0.1	0.187635
6.595033	0.1	0.184894
6.596700	0.1	0.181913
6.598367	0.1	0.180244
6.600033	0.1	0.179112
6.601700	0.1	0.177264
6.603367	0.1	0.175536
6.605033	0.1	0.175893
6.606700	0.1	0.180364
6.608367	0.1	0.189185
6.610033	0.1	0.200391
6.611700	0.1	0.210404
6.613367	0.1	0.216663
6.615033	0.1	0.219047
6.616700	0.1	0.219643
6.618367	0.1	0.221133
6.620033	0.1	0.224173
6.621700	0.1	0.228107
6.623367	0.1	0.232101
6.625033	0.1	0.235438
6.626700	0.1	0.237167
6.628367	0.1	0.237286
6.630033	0.1	0.235796
6.631700	0.1	0.232816
6.633367	0.1	0.229359
6.635033	0.1	0.227273
6.636700	0.1	0.228047
6.638367	0.1	0.231028
6.640033	0.1	0.234664
6.641700	0.1	0.238776
6.643367	0.1	0.244617
6.645033	0.1	0.252247
6.646700	0.1	0.259638
6.648367	0.1	0.264704
6.650033	0.1	0.267565
6.651700	0.1	0.270486
6.653367	0.1	0.275254
6.655033	0.1	0.281394
6.656700	0.1	0.286579
6.658367	0.1	0.288367
6.660033	0.1	0.286281
6.661700	0.1	0.282109
6.663367	0.1	0.279009
6.665033	0.1	0.279009
6.666700	0.1	0.281930
6.668367	0.1	0.286162
6.670033	0.1	0.290871
6.671700	0.1	0.296712
6.673367	0.1	0.303864
6.675033	0.1	0.310779
6.676700	0.1	0.315547
6.678367	0.1	0.317335
6.680033	0.1	0.317037
6.681700	0.1	0.316799
6.683367	0.1	0.318110
6.685033	0.1	0.320613
6.686700	0.1	0.322580
6.688367	0.1	0.322819
6.690033	0.1	0.320613
6.691700	0.1	0.315785
6.693367	0.1	0.310481
6.695033	0.1	0.308216
6.696700	0.1	0.309765
6.698367	0.1	0.312865
6.700033	0.1	0.314832
6.701700	0.1	0.314355
6.703367	0.1	0.311553
6.705033	0.1	0.307620
6.706700	0.1	0.304878
6.708367	0.1	0.306129
6.710033	0.1	0.312150
6.711700	0.1	0.320017
6.713367	0.1	0.325739
6.715033	0.1	0.327945
6.716700	0.1	0.327230
6.718367	0.1	0.324786
6.720033	0.1	0.322223
6.721700	0.1	0.321329
6.723367	0.1	0.322759
6.725033	0.1	0.325739
6.726700	0.1	0.328481
6.728367	0.1	0.329912
6.730033	0.1	0.330329
6.731700	0.1	0.331461
6.733367	0.1	0.334620
6.735033	0.1	0.338495
6.736700	0.1	0.340283
6.738367	0.1	0.338376
6.740033	0.1	0.333071
6.741700	0.1	0.326812
6.743367	0.1	0.323057
6.745033	0.1	0.323474
6.746700	0.1	0.326335
6.748367	0.1	0.329256
6.750033	0.1	0.331640
6.751700	0.1	0.334501
6.753367	0.1	0.337660
6.755033	0.1	0.338435
6.756700	0.1	0.334263
6.758367	0.1	0.326157
6.760033	0.1	0.318229
6.761700	0.1	0.314057
6.763367	0.1	0.313580
6.765033	0.1	0.314415
6.766700	0.1	0.314653
6.768367	0.1	0.314891
6.770033	0.1	0.316441
6.771700	0.1	0.319481
6.773367	0.1	0.323474
6.775033	0.1	0.326872
6.776700	0.1	0.326693
6.778367	0.1	0.320673
6.780033	0.1	0.310361
6.781700	0.1	0.300527
6.783367	0.1	0.295401
6.785033	0.1	0.296354
6.786700	0.1	0.301480
6.788367	0.1	0.307739
6.790033	0.1	0.313282
6.791700	0.1	0.317752
6.793367	0.1	0.320375
6.795033	0.1	0.320315
6.796700	0.1	0.317752
6.798367	0.1	0.313520
6.800033	0.1	0.308156
6.801700	0.1	0.302732
6.803367	0.1	0.299275
6.805033	0.1	0.299692
6.806700	0.1	0.304043
6.808367	0.1	0.310600
6.810033	0.1	0.317752
6.811700	0.1	0.324786
6.813367	0.1	0.330925
6.815033	0.1	0.335217
6.816700	0.1	0.337243
6.818367	0.1	0.337422
6.820033	0.1	0.337243
6.821700	0.1	0.337958
6.823367	0.1	0.338674
6.825033	0.1	0.338197
6.826700	0.1	0.337064
6.828367	0.1	0.336826
6.830033	0.1	0.337124
6.831700	0.1	0.335991
6.833367	0.1	0.333250
6.835033	0.1	0.331104
6.836700	0.1	0.331104
6.838367	0.1	0.332415
6.840033	0.1	0.332534
6.841700	0.1	0.329494
6.843367	0.1	0.322998
6.845033	0.1	0.314653
6.846700	0.1	0.306547
6.848367	0.1	0.300348
6.850033	0.1	0.296950
6.851700	0.1	0.296712
6.853367	0.1	0.299335
6.855033	0.1	0.303626
6.856700	0.1	0.308573
6.858367	0.1	0.313878
6.860033	0.1	0.319004
6.861700	0.1	0.323236
6.863367	0.1	0.326097
6.865033	0.1	0.328064
6.866700	0.1	0.330925
6.868367	0.1	0.335991
6.870033	0.1	0.341952
6.871700	0.1	0.344694
6.873367	0.1	0.340939
6.875033	0.1	0.331402
6.876700	0.1	0.320256
6.878367	0.1	0.311553
6.880033	0.1	0.306606
6.881700	0.1	0.304759
6.883367	0.1	0.305712
6.885033	0.1	0.310063
6.886700	0.1	0.317574
6.888367	0.1	0.326335
6.890033	0.1	0.333428
6.891700	0.1	0.336945
6.893367	0.1	0.336587
6.895033	0.1	0.333548
6.896700	0.1	0.329077
6.898367	0.1	0.324667
6.900033	0.1	0.322163
6.901700	0.1	0.322938
6.903367	0.1	0.326455
6.905033	0.1	0.330746
6.906700	0.1	0.333965
6.908367	0.1	0.335097
6.910033	0.1	0.333726
6.911700	0.1	0.330567
6.913367	0.1	0.327408
6.915033	0.1	0.326037
6.916700	0.1	0.326037
6.918367	0.1	0.325263
6.920033	0.1	0.323057
6.921700	0.1	0.321269
6.923367	0.1	0.321865
6.925033	0.1	0.324249
6.926700	0.1	0.326455
6.928367	0.1	0.326991
6.930033	0.1	0.325799
6.931700	0.1	0.324070
6.933367	0.1	0.323355
6.935033	0.1	0.323474
6.936700	0.1	0.321984
6.938367	0.1	0.317812
6.940033	0.1	0.313282
6.941700	0.1	0.311494
6.943367	0.1	0.313759
6.945033	0.1	0.318944
6.946700	0.1	0.324607
6.948367	0.1	0.328958
6.950033	0.1	0.331938
6.951700	0.1	0.334144
6.953367	0.1	0.336289
6.955033	0.1	0.338018
6.956700	0.1	0.338197
6.958367	0.1	0.336468
6.960033	0.1	0.333607
6.961700	0.1	0.330567
6.963367	0.1	0.328004
6.965033	0.1	0.325561
6.966700	0.1	0.321686
6.968367	0.1	0.315666
6.970033	0.1	0.309527
6.971700	0.1	0.306070
6.973367	0.1	0.306189
6.975033	0.1	0.309050
6.976700	0.1	0.313878
6.978367	0.1	0.319362
6.980033	0.1	0.324249
6.981700	0.1	0.327706
6.983367	0.1	0.329375
6.985033	0.1	0.328422
6.986700	0.1	0.324547
6.988367	0.1	0.319660
6.990033	0.1	0.316620
6.991700	0.1	0.316203
6.993367	0.1	0.316560
6.995033	0.1	0.315607
6.996700	0.1	0.312984
6.998367	0.1	0.309467
7.000033	0.1	0.306785
7.001700	0.1	0.305831
7.003367	0.1	0.306010
7.005033	0.1	0.306308
7.006700	0.1	0.307262
7.008367	0.1	0.309885
7.010033	0.1	0.314295
7.011700	0.1	0.319183
7.013367	0.1	0.323117
7.015033	0.1	0.324428
7.016700	0.1	0.322163
7.018367	0.1	0.317514
7.020033	0.1	0.313520
7.021700	0.1	0.313103
7.023367	0.1	0.316441
7.025033	0.1	0.321090
7.026700	0.1	0.324130
7.028367	0.1	0.324368
7.030033	0.1	0.322998
7.031700	0.1	0.322163
7.033367	0.1	0.322759
7.035033	0.1	0.324249
7.036700	0.1	0.325143
7.038367	0.1	0.324070
7.040033	0.1	0.321507
7.041700	0.1	0.319362
7.043367	0.1	0.317872
7.045033	0.1	0.315428
7.046700	0.1	0.311434
7.048367	0.1	0.307560
7.050033	0.1	0.305712
7.051700	0.1	0.307441
7.053367	0.1	0.313520
7.055033	0.1	0.322223
7.056700	0.1	0.329077
7.058367	0.1	0.329971
7.060033	0.1	0.324845
7.061700	0.1	0.317574
7.063367	0.1	0.312805
7.065033	0.1	0.312030
7.066700	0.1	0.313401
7.068367	0.1	0.314653
7.070033	0.1	0.314891
7.071700	0.1	0.314653
7.073367	0.1	0.315845
7.075033	0.1	0.319600
7.076700	0.1	0.324845
7.078367	0.1	0.328898
7.080033	0.1	0.330865
7.081700	0.1	0.330925
7.083367	0.1	0.329196
7.085033	0.1	0.325739
7.086700	0.1	0.321865
7.088367	0.1	0.319242
7.090033	0.1	0.317752
7.091700	0.1	0.315845
7.093367	0.1	0.312984
7.095033	0.1	0.310659
7.096700	0.1	0.310242
7.098367	0.1	0.311017
7.100033	0.1	0.311196
7.101700	0.1	0.310242
7.103367	0.1	0.308573
7.105033	0.1	0.307143
7.106700	0.1	0.306904
7.108367	0.1	0.308096
7.110033	0.1	0.310481
7.111700	0.1	0.313878
7.113367	0.1	0.318766
7.115033	0.1	0.325441
7.116700	0.1	0.332475
7.118367	0.1	0.337422
7.120033	0.1	0.339150
7.121700	0.1	0.338018
7.123367	0.1	0.334442
7.125033	0.1	0.329316
7.126700	0.1	0.324130
7.128367	0.1	0.319898
7.130033	0.1	0.316441
7.131700	0.1	0.314653
7.133367	0.1	0.315785
7.135033	0.1	0.319302
7.136700	0.1	0.323415
7.138367	0.1	0.328004
7.140033	0.1	0.333667
7.141700	0.1	0.339925
7.143367	0.1	0.345349
7.145033	0.1	0.348210
7.146700	0.1	0.347316
7.148367	0.1	0.342608
7.150033	0.1	0.336230
7.151700	0.1	0.331759
7.153367	0.1	0.331700
7.155033	0.1	0.334978
7.156700	0.1	0.339031
7.158367	0.1	0.342906
7.160033	0.1	0.347137
7.161700	0.1	0.351667
7.163367	0.1	0.354707
7.165033	0.1	0.354588
7.166700	0.1	0.351131
7.168367	0.1	0.345469
7.170033	0.1	0.339329
7.171700	0.1	0.333726
7.173367	0.1	0.330031
7.175033	0.1	0.329077
7.176700	0.1	0.329733
7.178367	0.1	0.329852
7.180033	0.1	0.328183
7.181700	0.1	0.324845
7.183367	0.1	0.321984
7.185033	0.1	0.322223
7.186700	0.1	0.325561
7.188367	0.1	0.329316
7.190033	0.1	0.331819
7.191700	0.1	0.333428
7.193367	0.1	0.334859
7.195033	0.1	0.336349
7.196700	0.1	0.337958
7.198367	0.1	0.339270
7.200033	0.1	0.338495
7.201700	0.1	0.333965
7.203367	0.1	0.325978
7.205033	0.1	0.316918
7.206700	0.1	0.310123
7.208367	0.1	0.308037
7.210033	0.1	0.310540
7.211700	0.1	0.315607
7.213367	0.1	0.320911
7.215033	0.1	0.324726
7.216700	0.1	0.326276
7.218367	0.1	0.325859
7.220033	0.1	0.324130
7.221700	0.1	0.321269
7.223367	0.1	0.317752
7.225033	0.1	0.314534
7.226700	0.1	0.312507
7.228367	0.1	0.312686
7.230033	0.1	0.316381
7.231700	0.1	0.322938
7.233367	0.1	0.328839
7.235033	0.1	0.330091
7.236700	0.1	0.326574
7.238367	0.1	0.322044
7.240033	0.1	0.319839
7.241700	0.1	0.319242
7.243367	0.1	0.317276
7.245033	0.1	0.311971
7.246700	0.1	0.304043
7.248367	0.1	0.295639
7.250033	0.1	0.288546
7.251700	0.1	0.283420
7.253367	0.1	0.281155
7.255033	0.1	0.282049
7.256700	0.1	0.285327
7.258367	0.1	0.289917
7.260033	0.1	0.295043
7.261700	0.1	0.299335
7.263367	0.1	0.300288
7.265033	0.1	0.296056
7.266700	0.1	0.287533
7.268367	0.1	0.277877
7.270033	0.1	0.271022
7.271700	0.1	0.269592
7.273367	0.1	0.273108
7.275033	0.1	0.277936
7.276700	0.1	0.280559
7.278367	0.1	0.280499
7.280033	0.1	0.279248
7.281700	0.1	0.278234
7.283367	0.1	0.277817
7.285033	0.1	0.277519
7.286700	0.1	0.276864
7.288367	0.1	0.276983
7.290033	0.1	0.278473
7.291700	0.1	0.280857
7.293367	0.1	0.282645
7.295033	0.1	0.282764
7.296700	0.1	0.281215
7.298367	0.1	0.278771
7.300033	0.1	0.277221
7.301700	0.1	0.278234
7.303367	0.1	0.282109
7.305033	0.1	0.286579
7.306700	0.1	0.288606
7.308367	0.1	0.287652
7.310033	0.1	0.285447
7.311700	0.1	0.283539
7.313367	0.1	0.281870
7.315033	0.1	0.280499
7.316700	0.1	0.278950
7.318367	0.1	0.276446
7.320033	0.1	0.272870
7.321700	0.1	0.268996
7.323367	0.1	0.265598
7.325033	0.1	0.263155
7.326700	0.1	0.262558
7.328367	0.1	0.264764
7.330033	0.1	0.269115
7.331700	0.1	0.273228
7.333367	0.1	0.275373
7.335033	0.1	0.276446
7.336700	0.1	0.278115
7.338367	0.1	0.280619
7.340033	0.1	0.281811
7.341700	0.1	0.279248
7.343367	0.1	0.272691
7.345033	0.1	0.264943
7.346700	0.1	0.258982
7.348367	0.1	0.256062
7.350033	0.1	0.255108
7.351700	0.1	0.253916
7.353367	0.1	0.251174
7.355033	0.1	0.247777
7.356700	0.1	0.245452
7.358367	0.1	0.245750
7.360033	0.1	0.249028
7.361700	0.1	0.253737
7.363367	0.1	0.257313
7.365033	0.1	0.257909
7.366700	0.1	0.255823
7.368367	0.1	0.252366
7.370033	0.1	0.248194
7.371700	0.1	0.243723
7.373367	0.1	0.240207
7.375033	0.1	0.239372
7.376700	0.1	0.241935
7.378367	0.1	0.246584
7.380033	0.1	0.251174
7.381700	0.1	0.253975
7.383367	0.1	0.256002
7.385033	0.1	0.260234
7.386700	0.1	0.268340
7.388367	0.1	0.277579
7.390033	0.1	0.282824
7.391700	0.1	0.281096
7.393367	0.1	0.273705
7.395033	0.1	0.265121
7.396700	0.1	0.259221
7.398367	0.1	0.256956
7.400033	0.1	0.257313
7.401700	0.1	0.259399
7.403367	0.1	0.262022
7.405033	0.1	0.262916
7.406700	0.1	0.260413
7.408367	0.1	0.254571
7.410033	0.1	0.247538
7.411700	0.1	0.242233
7.413367	0.1	0.241041
7.415033	0.1	0.243604
7.416700	0.1	0.247777
7.418367	0.1	0.251591
7.420033	0.1	0.255644
7.421700	0.1	0.261664
7.423367	0.1	0.268936
7.425033	0.1	0.274301
7.426700	0.1	0.276327
7.428367	0.1	0.276744
7.430033	0.1	0.277400
7.431700	0.1	0.276804
7.433367	0.1	0.272632
7.435033	0.1	0.265718
7.436700	0.1	0.259101
7.438367	0.1	0.255048
7.440033	0.1	0.254214
7.441700	0.1	0.257075
7.443367	0.1	0.262976
7.445033	0.1	0.268698
7.446700	0.1	0.269830
7.448367	0.1	0.264347
7.450033	0.1	0.253856
7.451700	0.1	0.242829
7.453367	0.1	0.236034
7.455033	0.1	0.234962
7.456700	0.1	0.237048
7.458367	0.1	0.238895
7.460033	0.1	0.239253
7.461700	0.1	0.239015
7.463367	0.1	0.239790
7.465033	0.1	0.241935
7.466700	0.1	0.244498
7.468367	0.1	0.246227
7.470033	0.1	0.246823
7.471700	0.1	0.247002
7.473367	0.1	0.247717
7.475033	0.1	0.249147
7.476700	0.1	0.250876
7.478367	0.1	0.251532
7.480033	0.1	0.249743
7.481700	0.1	0.245810
7.483367	0.1	0.240684
7.485033	0.1	0.235260
7.486700	0.1	0.229955
7.488367	0.1	0.225425
7.490033	0.1	0.222325
7.491700	0.1	0.221014
7.493367	0.1	0.220895
7.495033	0.1	0.220060
7.496700	0.1	0.217199
7.498367	0.1	0.213563
7.500033	0.1	0.211835
7.501700	0.1	0.214279
7.503367	0.1	0.219762
7.505033	0.1	0.223994
7.506700	0.1	0.224412
7.508367	0.1	0.222802
7.510033	0.1	0.222564
7.511700	0.1	0.224352
7.513367	0.1	0.226140
7.515033	0.1	0.227213
7.516700	0.1	0.228703
7.518367	0.1	0.230670
7.520033	0.1	0.231266
7.521700	0.1	0.229120
7.523367	0.1	0.224233
7.525033	0.1	0.217974
7.526700	0.1	0.212908
7.528367	0.1	0.211716
7.530033	0.1	0.215232
7.531700	0.1	0.221610
7.533367	0.1	0.227094
7.535033	0.1	0.228822
7.536700	0.1	0.226080
7.538367	0.1	0.219286
7.540033	0.1	0.210106
7.541700	0.1	0.201106
7.543367	0.1	0.195146
7.545033	0.1	0.193298
7.546700	0.1	0.194967
7.548367	0.1	0.199556
7.550033	0.1	0.206888
7.551700	0.1	0.215769
7.553367	0.1	0.223279
7.555033	0.1	0.226915
7.556700	0.1	0.227273
7.558367	0.1	0.227213
7.560033	0.1	0.227213
7.561700	0.1	0.225902
7.563367	0.1	0.223279
7.565033	0.1	0.220478
7.566700	0.1	0.218511
7.568367	0.1	0.217974
7.570033	0.1	0.220120
7.571700	0.1	0.225425
7.573367	0.1	0.232697
7.575033	0.1	0.239313
7.576700	0.1	0.243247
7.578367	0.1	0.244558
7.580033	0.1	0.243843
7.581700	0.1	0.240743
7.583367	0.1	0.234485
7.585033	0.1	0.226140
7.586700	0.1	0.218511
7.588367	0.1	0.213742
7.590033	0.1	0.212669
7.591700	0.1	0.215113
7.593367	0.1	0.220418
7.595033	0.1	0.227809
7.596700	0.1	0.236332
7.598367	0.1	0.244200
7.600033	0.1	0.249326
7.601700	0.1	0.250340
7.603367	0.1	0.246167
7.605033	0.1	0.237465
7.606700	0.1	0.227094
7.608367	0.1	0.218451
7.610033	0.1	0.214398
7.611700	0.1	0.215530
7.613367	0.1	0.219703
7.615033	0.1	0.223577
7.616700	0.1	0.225425
7.618367	0.1	0.225246
7.620033	0.1	0.224173
7.621700	0.1	0.223279
7.623367	0.1	0.223994
7.625033	0.1	0.227034
7.626700	0.1	0.230968
7.628367	0.1	0.233412
7.630033	0.1	0.233710
7.631700	0.1	0.233173
7.633367	0.1	0.232637
7.635033	0.1	0.231743
7.636700	0.1	0.229716
7.638367	0.1	0.227153
7.640033	0.1	0.225842
7.641700	0.1	0.227094
7.643367	0.1	0.229776
7.645033	0.1	0.231802
7.646700	0.1	0.231028
7.648367	0.1	0.226378
7.650033	0.1	0.219226
7.651700	0.1	0.212729
7.653367	0.1	0.209570
7.655033	0.1	0.210345
7.656700	0.1	0.214279
7.658367	0.1	0.220776
7.660033	0.1	0.228941
7.661700	0.1	0.237763
7.663367	0.1	0.245929
7.665033	0.1	0.252008
7.666700	0.1	0.255823
7.668367	0.1	0.258088
7.670033	0.1	0.259221
7.671700	0.1	0.259161
7.673367	0.1	0.257730
7.675033	0.1	0.255287
7.676700	0.1	0.252426
7.678367	0.1	0.249565
7.680033	0.1	0.246882
7.681700	0.1	0.244439
7.683367	0.1	0.242353
7.685033	0.1	0.241339
7.686700	0.1	0.241399
7.688367	0.1	0.241756
7.690033	0.1	0.241518
7.691700	0.1	0.240028
7.693367	0.1	0.236869
7.695033	0.1	0.232518
7.696700	0.1	0.227451
7.698367	0.1	0.222504
7.700033	0.1	0.218928
7.701700	0.1	0.217438
7.703367	0.1	0.217378
7.705033	0.1	0.217974
7.706700	0.1	0.219286
7.708367	0.1	0.221193
7.710033	0.1	0.222623
7.711700	0.1	0.222445
7.713367	0.1	0.219882
7.715033	0.1	0.215411
7.716700	0.1	0.210643
7.718367	0.1	0.207841
7.720033	0.1	0.207961
7.721700	0.1	0.209391
7.723367	0.1	0.209510
7.725033	0.1	0.207603
7.726700	0.1	0.205338
7.728367	0.1	0.204563
7.730033	0.1	0.205994
7.731700	0.1	0.208795
7.733367	0.1	0.212133
7.735033	0.1	0.214994
7.736700	0.1	0.215828
7.738367	0.1	0.214219
7.740033	0.1	0.212133
7.741700	0.1	0.211895
7.743367	0.1	0.212848
7.745033	0.1	0.212312
7.746700	0.1	0.208974
7.748367	0.1	0.204384
7.750033	0.1	0.200748
7.751700	0.1	0.198960
7.753367	0.1	0.199318
7.755033	0.1	0.202298
7.756700	0.1	0.207841
7.758367	0.1	0.214279
7.760033	0.1	0.218689
7.761700	0.1	0.218987
7.763367	0.1	0.215590
7.765033	0.1	0.211000
7.766700	0.1	0.207782
7.768367	0.1	0.206888
7.770033	0.1	0.208318
7.771700	0.1	0.211537
7.773367	0.1	0.215232
7.775033	0.1	0.217378
7.776700	0.1	0.216603
7.778367	0.1	0.213861
7.780033	0.1	0.211656
7.781700	0.1	0.211954
7.783367	0.1	0.214100
7.785033	0.1	0.216007
7.786700	0.1	0.216723
7.788367	0.1	0.217319
7.790033	0.1	0.218570
7.791700	0.1	0.218809
7.793367	0.1	0.215948
7.795033	0.1	0.210643
7.796700	0.1	0.205874
7.798367	0.1	0.204504
7.800033	0.1	0.206172
7.801700	0.1	0.207782
7.803367	0.1	0.206947
7.805033	0.1	0.204265
7.806700	0.1	0.201404
7.808367	0.1	0.199020
7.810033	0.1	0.196636
7.811700	0.1	0.194192
7.813367	0.1	0.193656
7.815033	0.1	0.196815
7.816700	0.1	0.203967
7.818367	0.1	0.213981
7.820033	0.1	0.224054
7.821700	0.1	0.232339
7.823367	0.1	0.238657
7.825033	0.1	0.243247
7.826700	0.1	0.245273
7.828367	0.1	0.243306
7.830033	0.1	0.237107
7.831700	0.1	0.228822
7.833367	0.1	0.220954
7.835033	0.1	0.214815
7.836700	0.1	0.210702
7.838367	0.1	0.208616
7.840033	0.1	0.208616
7.841700	0.1	0.211120
7.843367	0.1	0.216067
7.845033	0.1	0.222087
7.846700	0.1	0.227094
7.848367	0.1	0.229895
7.850033	0.1	0.230789
7.851700	0.1	0.231326
7.853367	0.1	0.233471
7.855033	0.1	0.238001
7.856700	0.1	0.243962
7.858367	0.1	0.249982
7.860033	0.1	0.254869
7.861700	0.1	0.257373
7.863367	0.1	0.257075
7.865033	0.1	0.255346
7.866700	0.1	0.254333
7.868367	0.1	0.254810
7.870033	0.1	0.256002
7.871700	0.1	0.257790
7.873367	0.1	0.261009
7.875033	0.1	0.265539
7.876700	0.1	0.269413
7.878367	0.1	0.271678
7.880033	0.1	0.273466
7.881700	0.1	0.276268
7.883367	0.1	0.279725
7.885033	0.1	0.282049
7.886700	0.1	0.281215
7.888367	0.1	0.277102
7.890033	0.1	0.272572
7.891700	0.1	0.271678
7.893367	0.1	0.276029
7.895033	0.1	0.283480
7.896700	0.1	0.290155
7.898367	0.1	0.293970
7.900033	0.1	0.295699
7.901700	0.1	0.296474
7.903367	0.1	0.296593
7.905033	0.1	0.296116
7.906700	0.1	0.295639
7.908367	0.1	0.296116
7.910033	0.1	0.298619
7.911700	0.1	0.303328
7.913367	0.1	0.308573
7.915033	0.1	0.312209
7.916700	0.1	0.313520
7.918367	0.1	0.313163
7.920033	0.1	0.312865
7.921700	0.1	0.313997
7.923367	0.1	0.317097
7.925033	0.1	0.320911
7.926700	0.1	0.323951
7.928367	0.1	0.325441
7.930033	0.1	0.326157
7.931700	0.1	0.327528
7.933367	0.1	0.330269
7.935033	0.1	0.333250
7.936700	0.1	0.335395
7.938367	0.1	0.336230
7.940033	0.1	0.335693
7.941700	0.1	0.334144
7.943367	0.1	0.333548
7.945033	0.1	0.336409
7.946700	0.1	0.343084
7.948367	0.1	0.351846
7.950033	0.1	0.360787
7.951700	0.1	0.369072
7.953367	0.1	0.376105
7.955033	0.1	0.381291
7.956700	0.1	0.383973
7.958367	0.1	0.384331
7.960033	0.1	0.383258
7.961700	0.1	0.381827
7.963367	0.1	0.380456
7.965033	0.1	0.379562
7.966700	0.1	0.379264
7.968367	0.1	0.378251
7.970033	0.1	0.376284
7.971700	0.1	0.374913
7.973367	0.1	0.375092
7.975033	0.1	0.376344
7.976700	0.1	0.378132
7.978367	0.1	0.380874
7.980033	0.1	0.384629
7.981700	0.1	0.388980
7.983367	0.1	0.392914
7.985033	0.1	0.395119
7.986700	0.1	0.394821
7.988367	0.1	0.392497
7.990033	0.1	0.389457
7.991700	0.1	0.387430
7.993367	0.1	0.387788
7.995033	0.1	0.391126
7.996700	0.1	0.397623
7.998367	0.1	0.406265
8.000033	0.1	0.414073
8.001700	0.1	0.418007
8.003367	0.1	0.417531
8.005033	0.1	0.415027
8.006700	0.1	0.412405
8.008367	0.1	0.409424
8.010033	0.1	0.404835
8.011700	0.1	0.398874
8.013367	0.1	0.394464
8.015033	0.1	0.395536
8.016700	0.1	0.402272
8.018367	0.1	0.410199
8.020033	0.1	0.414133
8.021700	0.1	0.412583
8.023367	0.1	0.408411
8.025033	0.1	0.406027
8.026700	0.1	0.408053
8.028367	0.1	0.413835
8.030033	0.1	0.420451
8.031700	0.1	0.423789
8.033367	0.1	0.421286
8.035033	0.1	0.414133
8.036700	0.1	0.406206
8.038367	0.1	0.400722
8.040033	0.1	0.398397
8.041700	0.1	0.397980
8.043367	0.1	0.397980
8.045033	0.1	0.397682
8.046700	0.1	0.397503
8.048367	0.1	0.398219
8.050033	0.1	0.400424
8.051700	0.1	0.404298
8.053367	0.1	0.409067
8.055033	0.1	0.412762
8.056700	0.1	0.414014
8.058367	0.1	0.412881
8.060033	0.1	0.410318
8.061700	0.1	0.406683
8.063367	0.1	0.402629
8.065033	0.1	0.398517
8.066700	0.1	0.394166
8.068367	0.1	0.390351
8.070033	0.1	0.390112
8.071700	0.1	0.395477
8.073367	0.1	0.404894
8.075033	0.1	0.414372
8.076700	0.1	0.420690
8.078367	0.1	0.423014
8.080033	0.1	0.423312
8.081700	0.1	0.423729
8.083367	0.1	0.424325
8.085033	0.1	0.424266
8.086700	0.1	0.423193
8.088367	0.1	0.421226
8.090033	0.1	0.418901
8.091700	0.1	0.417233
8.093367	0.1	0.416994
8.095033	0.1	0.418246
8.096700	0.1	0.420272
8.098367	0.1	0.422299
8.100033	0.1	0.423849
8.101700	0.1	0.424385
8.103367	0.1	0.423551
8.105033	0.1	0.421762
8.106700	0.1	0.419617
8.108367	0.1	0.417471
8.110033	0.1	0.416040
8.111700	0.1	0.414968
8.113367	0.1	0.412762
8.115033	0.1	0.408292
8.116700	0.1	0.403643
8.118367	0.1	0.402153
8.120033	0.1	0.404954
8.121700	0.1	0.410497
8.123367	0.1	0.417471
8.125033	0.1	0.425279
8.126700	0.1	0.432491
8.128367	0.1	0.437081
8.130033	0.1	0.438094
8.131700	0.1	0.436246
8.133367	0.1	0.433326
8.135033	0.1	0.431299
8.136700	0.1	0.431180
8.138367	0.1	0.432849
8.140033	0.1	0.434876
8.141700	0.1	0.436127
8.143367	0.1	0.436306
8.145033	0.1	0.436187
8.146700	0.1	0.436783
8.148367	0.1	0.437915
8.150033	0.1	0.438511
8.151700	0.1	0.437796
8.153367	0.1	0.435293
8.155033	0.1	0.431299
8.156700	0.1	0.427187
8.158367	0.1	0.424862
8.160033	0.1	0.425100
8.161700	0.1	0.426769
8.163367	0.1	0.428319
8.165033	0.1	0.429630
8.166700	0.1	0.431120
8.168367	0.1	0.432611
8.170033	0.1	0.432849
8.171700	0.1	0.431001
8.173367	0.1	0.426888
8.175033	0.1	0.421047
8.176700	0.1	0.415444
8.178367	0.1	0.412226
8.180033	0.1	0.412166
8.181700	0.1	0.414252
8.183367	0.1	0.417173
8.185033	0.1	0.420511
8.186700	0.1	0.423849
8.188367	0.1	0.426531
8.190033	0.1	0.428259
8.191700	0.1	0.429451
8.193367	0.1	0.430405
8.195033	0.1	0.431299
8.196700	0.1	0.432253
8.198367	0.1	0.433505
8.200033	0.1	0.434995
8.201700	0.1	0.436008
8.203367	0.1	0.434935
8.205033	0.1	0.430942
8.206700	0.1	0.425756
8.208367	0.1	0.421584
8.210033	0.1	0.418484
8.211700	0.1	0.415385
8.213367	0.1	0.411749
8.215033	0.1	0.407696
8.216700	0.1	0.403523
8.218367	0.1	0.400364
8.220033	0.1	0.399828
8.221700	0.1	0.401974
8.223367	0.1	0.404537
8.225033	0.1	0.405192
8.226700	0.1	0.403643
8.228367	0.1	0.401378
8.230033	0.1	0.400662
8.231700	0.1	0.401974
8.233367	0.1	0.403762
8.235033	0.1	0.405669
8.236700	0.1	0.409126
8.238367	0.1	0.414372
8.240033	0.1	0.419080
8.241700	0.1	0.421405
8.243367	0.1	0.421822
8.245033	0.1	0.421107
8.246700	0.1	0.418603
8.248367	0.1	0.413477
8.250033	0.1	0.407100
8.251700	0.1	0.401974
8.253367	0.1	0.398695
8.255033	0.1	0.396013
8.256700	0.1	0.393927
8.258367	0.1	0.393391
8.260033	0.1	0.394702
8.261700	0.1	0.397563
8.263367	0.1	0.401437
8.265033	0.1	0.404954
8.266700	0.1	0.406146
8.268367	0.1	0.403583
8.270033	0.1	0.397921
8.271700	0.1	0.391901
8.273367	0.1	0.388205
8.275033	0.1	0.387490
8.276700	0.1	0.389159
8.278367	0.1	0.391781
8.280033	0.1	0.393450
8.281700	0.1	0.393212
8.283367	0.1	0.391901
8.285033	0.1	0.391424
8.286700	0.1	0.392377
8.288367	0.1	0.392973
8.290033	0.1	0.391364
8.291700	0.1	0.388324
8.293367	0.1	0.387132
8.295033	0.1	0.391126
8.296700	0.1	0.400484
8.298367	0.1	0.411272
8.300033	0.1	0.418842
8.301700	0.1	0.421047
8.303367	0.1	0.418127
8.305033	0.1	0.411868
8.306700	0.1	0.405133
8.308367	0.1	0.400245
8.310033	0.1	0.397980
8.311700	0.1	0.397682
8.313367	0.1	0.397921
8.315033	0.1	0.397861
8.316700	0.1	0.397682
8.318367	0.1	0.398397
8.320033	0.1	0.400841
8.321700	0.1	0.404716
8.323367	0.1	0.408232
8.325033	0.1	0.410378
8.326700	0.1	0.411630
8.328367	0.1	0.411928
8.330033	0.1	0.410795
8.331700	0.1	0.408411
8.333367	0.1	0.406027
8.335033	0.1	0.404239
8.336700	0.1	0.401378
8.338367	0.1	0.395536
8.340033	0.1	0.387251
8.341700	0.1	0.379503
8.343367	0.1	0.375807
8.345033	0.1	0.377893
8.346700	0.1	0.385225
8.348367	0.1	0.395358
8.350033	0.1	0.404894
8.351700	0.1	0.409961
8.353367	0.1	0.407875
8.355033	0.1	0.400543
8.356700	0.1	0.393748
8.358367	0.1	0.392079
8.360033	0.1	0.394762
8.361700	0.1	0.398397
8.363367	0.1	0.400543
8.365033	0.1	0.400364
8.366700	0.1	0.397563
8.368367	0.1	0.393152
8.370033	0.1	0.389576
8.371700	0.1	0.389218
8.373367	0.1	0.391901
8.375033	0.1	0.395417
8.376700	0.1	0.397563
8.378367	0.1	0.397742
8.380033	0.1	0.396669
8.381700	0.1	0.396252
8.383367	0.1	0.397503
8.385033	0.1	0.399470
8.386700	0.1	0.400186
8.388367	0.1	0.399232
8.390033	0.1	0.398040
8.391700	0.1	0.397682
8.393367	0.1	0.397801
8.395033	0.1	0.397384
8.396700	0.1	0.395536
8.398367	0.1	0.391126
8.400033	0.1	0.383914
8.401700	0.1	0.375807
8.403367	0.1	0.369728
8.405033	0.1	0.367284
8.406700	0.1	0.366807
8.408367	0.1	0.366151
8.410033	0.1	0.365198
8.411700	0.1	0.365317
8.413367	0.1	0.366330
8.415033	0.1	0.366688
8.416700	0.1	0.364840
8.418367	0.1	0.360191
8.420033	0.1	0.353932
8.421700	0.1	0.348151
8.423367	0.1	0.343800
8.425033	0.1	0.340164
8.426700	0.1	0.337362
8.428367	0.1	0.335932
8.430033	0.1	0.336170
8.431700	0.1	0.336826
8.433367	0.1	0.336468
8.435033	0.1	0.335515
8.436700	0.1	0.335455
8.438367	0.1	0.336587
8.440033	0.1	0.338137
8.441700	0.1	0.339806
8.443367	0.1	0.341594
8.445033	0.1	0.342727
8.446700	0.1	0.342488
8.448367	0.1	0.340819
8.450033	0.1	0.337839
8.451700	0.1	0.333190
8.453367	0.1	0.327289
8.455033	0.1	0.321388
8.456700	0.1	0.317097
8.458367	0.1	0.314951
8.460033	0.1	0.313818
8.461700	0.1	0.312090
8.463367	0.1	0.308931
8.465033	0.1	0.304103
8.466700	0.1	0.298679
8.468367	0.1	0.295699
8.470033	0.1	0.297427
8.471700	0.1	0.302613
8.473367	0.1	0.308573
8.475033	0.1	0.313520
8.476700	0.1	0.317574
8.478367	0.1	0.321269
8.480033	0.1	0.324428
8.481700	0.1	0.325978
8.483367	0.1	0.324965
8.485033	0.1	0.321746
8.486700	0.1	0.317514
8.488367	0.1	0.314415
8.490033	0.1	0.314534
8.491700	0.1	0.318944
8.493367	0.1	0.325024
8.495033	0.1	0.328004
8.496700	0.1	0.325501
8.498367	0.1	0.319302
8.500033	0.1	0.312448
8.501700	0.1	0.306785
8.503367	0.1	0.302017
8.505033	0.1	0.297368
8.506700	0.1	0.293195
8.508367	0.1	0.290632
8.510033	0.1	0.290155
8.511700	0.1	0.291049
8.513367	0.1	0.292718
8.515033	0.1	0.294447
8.516700	0.1	0.295103
8.518367	0.1	0.293732
8.520033	0.1	0.291169
8.521700	0.1	0.289679
8.523367	0.1	0.289798
8.525033	0.1	0.289440
8.526700	0.1	0.286400
8.528367	0.1	0.281572
8.530033	0.1	0.276744
8.531700	0.1	0.272572
8.533367	0.1	0.269592
8.535033	0.1	0.269532
8.536700	0.1	0.273049
8.538367	0.1	0.277638
8.540033	0.1	0.279486
8.541700	0.1	0.276804
8.543367	0.1	0.270903
8.545033	0.1	0.264764
8.546700	0.1	0.261009
8.548367	0.1	0.260055
8.550033	0.1	0.260890
8.551700	0.1	0.262439
8.553367	0.1	0.263989
8.555033	0.1	0.265241
8.556700	0.1	0.267029
8.558367	0.1	0.270426
8.560033	0.1	0.274658
8.561700	0.1	0.277162
8.563367	0.1	0.276327
8.565033	0.1	0.273347
8.566700	0.1	0.270545
8.568367	0.1	0.269413
8.570033	0.1	0.269830
8.571700	0.1	0.269830
8.573367	0.1	0.267446
8.575033	0.1	0.262082
8.576700	0.1	0.255346
8.578367	0.1	0.250340
8.580033	0.1	0.249565
8.581700	0.1	0.252843
8.583367	0.1	0.257850
8.585033	0.1	0.261784
8.586700	0.1	0.262618
8.588367	0.1	0.259399
8.590033	0.1	0.252962
8.591700	0.1	0.245154
8.593367	0.1	0.238836
8.595033	0.1	0.236869
8.596700	0.1	0.239491
8.598367	0.1	0.243783
8.600033	0.1	0.247478
8.601700	0.1	0.250697
8.603367	0.1	0.254273
8.605033	0.1	0.259697
8.606700	0.1	0.268638
8.608367	0.1	0.281036
8.610033	0.1	0.292897
8.611700	0.1	0.298917
8.613367	0.1	0.296175
8.615033	0.1	0.286222
8.616700	0.1	0.274062
8.618367	0.1	0.265121
8.620033	0.1	0.261247
8.621700	0.1	0.260532
8.623367	0.1	0.260651
8.625033	0.1	0.260174
8.626700	0.1	0.258327
8.628367	0.1	0.254810
8.630033	0.1	0.251710
8.631700	0.1	0.251710
8.633367	0.1	0.255823
8.635033	0.1	0.262558
8.636700	0.1	0.268638
8.638367	0.1	0.270844
8.640033	0.1	0.268400
8.641700	0.1	0.264049
8.643367	0.1	0.261307
8.645033	0.1	0.261307
8.646700	0.1	0.262916
8.648367	0.1	0.264466
8.650033	0.1	0.263989
8.651700	0.1	0.260949
8.653367	0.1	0.257611
8.655033	0.1	0.257552
8.656700	0.1	0.263095
8.658367	0.1	0.273287
8.660033	0.1	0.284135
8.661700	0.1	0.291169
8.663367	0.1	0.292301
8.665033	0.1	0.288725
8.666700	0.1	0.283182
8.668367	0.1	0.277698
8.670033	0.1	0.272989
8.671700	0.1	0.269353
8.673367	0.1	0.267923
8.675033	0.1	0.268757
8.676700	0.1	0.270545
8.678367	0.1	0.272274
8.680033	0.1	0.274301
8.681700	0.1	0.275970
8.683367	0.1	0.275016
8.685033	0.1	0.270009
8.686700	0.1	0.262320
8.688367	0.1	0.254929
8.690033	0.1	0.250459
8.691700	0.1	0.249982
8.693367	0.1	0.252664
8.695033	0.1	0.256419
8.696700	0.1	0.259161
8.698367	0.1	0.260055
8.700033	0.1	0.259876
8.701700	0.1	0.259757
8.703367	0.1	0.258803
8.705033	0.1	0.255287
8.706700	0.1	0.249684
8.708367	0.1	0.244796
8.710033	0.1	0.243187
8.711700	0.1	0.244737
8.713367	0.1	0.247180
8.715033	0.1	0.248730
8.716700	0.1	0.248730
8.718367	0.1	0.247121
8.720033	0.1	0.244260
8.721700	0.1	0.241160
8.723367	0.1	0.238955
8.725033	0.1	0.238717
8.726700	0.1	0.240743
8.728367	0.1	0.243783
8.730033	0.1	0.246465
8.731700	0.1	0.248253
8.733367	0.1	0.248969
8.735033	0.1	0.248909
8.736700	0.1	0.248313
8.738367	0.1	0.246763
8.740033	0.1	0.243783
8.741700	0.1	0.240862
8.743367	0.1	0.240386
8.745033	0.1	0.242293
8.746700	0.1	0.243604
8.748367	0.1	0.241518
8.750033	0.1	0.235975
8.751700	0.1	0.228524
8.753367	0.1	0.221014
8.755033	0.1	0.216067
8.756700	0.1	0.215948
8.758367	0.1	0.220060
8.760033	0.1	0.226021
8.761700	0.1	0.231326
8.763367	0.1	0.234485
8.765033	0.1	0.235379
8.766700	0.1	0.234664
8.768367	0.1	0.233233
8.770033	0.1	0.231802
8.771700	0.1	0.231266
8.773367	0.1	0.232279
8.775033	0.1	0.235319
8.776700	0.1	0.239372
8.778367	0.1	0.241816
8.780033	0.1	0.240326
8.781700	0.1	0.235081
8.783367	0.1	0.228465
8.785033	0.1	0.222683
8.786700	0.1	0.218928
8.788367	0.1	0.218153
8.790033	0.1	0.221252
8.791700	0.1	0.226915
8.793367	0.1	0.231802
8.795033	0.1	0.233710
8.796700	0.1	0.232637
8.798367	0.1	0.230253
8.800033	0.1	0.228345
8.801700	0.1	0.228763
8.803367	0.1	0.231802
8.805033	0.1	0.235736
8.806700	0.1	0.237346
8.808367	0.1	0.234127
8.810033	0.1	0.226617
8.811700	0.1	0.219107
8.813367	0.1	0.216186
8.815033	0.1	0.218868
8.816700	0.1	0.225604
8.818367	0.1	0.233173
8.820033	0.1	0.237942
8.821700	0.1	0.237465
8.823367	0.1	0.232220
8.825033	0.1	0.225484
8.826700	0.1	0.219643
8.828367	0.1	0.215054
8.830033	0.1	0.212014
8.831700	0.1	0.211358
8.833367	0.1	0.213385
8.835033	0.1	0.217140
8.836700	0.1	0.220358
8.838367	0.1	0.220716
8.840033	0.1	0.217855
8.841700	0.1	0.213921
8.843367	0.1	0.211775
8.845033	0.1	0.212550
8.846700	0.1	0.215113
8.848367	0.1	0.217795
8.850033	0.1	0.219822
8.851700	0.1	0.221670
8.853367	0.1	0.224531
8.855033	0.1	0.229120
8.856700	0.1	0.234723
8.858367	0.1	0.240147
8.860033	0.1	0.244260
8.861700	0.1	0.245869
8.863367	0.1	0.244498
8.865033	0.1	0.240505
8.866700	0.1	0.235379
8.868367	0.1	0.231147
8.870033	0.1	0.229359
8.871700	0.1	0.229716
8.873367	0.1	0.230968
8.875033	0.1	0.231802
8.876700	0.1	0.231981
8.878367	0.1	0.231743
8.880033	0.1	0.230968
8.881700	0.1	0.229538
8.883367	0.1	0.228226
8.885033	0.1	0.228941
8.886700	0.1	0.232041
8.888367	0.1	0.235915
8.890033	0.1	0.238299
8.891700	0.1	0.237942
8.893367	0.1	0.235140
8.895033	0.1	0.231504
8.896700	0.1	0.229716
8.898367	0.1	0.231683
8.900033	0.1	0.237286
8.901700	0.1	0.243902
8.903367	0.1	0.248909
8.905033	0.1	0.251889
8.906700	0.1	0.254333
8.908367	0.1	0.257254
8.910033	0.1	0.259042
8.911700	0.1	0.256360
8.913367	0.1	0.248671
8.915033	0.1	0.239134
8.916700	0.1	0.231743
8.918367	0.1	0.227690
8.920033	0.1	0.225186
8.921700	0.1	0.222266
8.923367	0.1	0.218689
8.925033	0.1	0.216484
8.926700	0.1	0.217438
8.928367	0.1	0.221789
8.930033	0.1	0.227332
8.931700	0.1	0.231206
8.933367	0.1	0.231981
8.935033	0.1	0.230253
8.936700	0.1	0.227511
8.938367	0.1	0.225365
8.940033	0.1	0.225127
8.941700	0.1	0.226557
8.943367	0.1	0.228405
8.945033	0.1	0.230134
8.946700	0.1	0.232041
8.948367	0.1	0.234604
8.950033	0.1	0.237465
8.951700	0.1	0.238836
8.953367	0.1	0.236690
8.955033	0.1	0.230789
8.956700	0.1	0.223398
8.958367	0.1	0.217855
8.960033	0.1	0.215352
8.961700	0.1	0.214160
8.963367	0.1	0.212073
8.965033	0.1	0.209034
8.966700	0.1	0.206411
8.968367	0.1	0.205219
8.970033	0.1	0.205159
8.971700	0.1	0.205040
8.973367	0.1	0.204444
8.975033	0.1	0.203788
8.976700	0.1	0.203908
8.978367	0.1	0.205696
8.980033	0.1	0.209689
8.981700	0.1	0.215352
8.983367	0.1	0.221431
8.985033	0.1	0.226855
8.986700	0.1	0.230789
8.988367	0.1	0.232637
8.990033	0.1	0.231743
8.991700	0.1	0.228167
8.993367	0.1	0.223517
8.995033	0.1	0.220895
8.996700	0.1	0.222743
8.998367	0.1	0.228643
9.000033	0.1	0.234664
9.001700	0.1	0.236273
9.003367	0.1	0.231624
9.005033	0.1	0.222683
9.006700	0.1	0.213683
9.008367	0.1	0.208914
9.010033	0.1	0.209570
9.011700	0.1	0.213504
9.013367	0.1	0.218511
9.015033	0.1	0.223994
9.016700	0.1	0.228405
9.018367	0.1	0.229239
9.020033	0.1	0.226080
9.021700	0.1	0.221491
9.023367	0.1	0.218153
9.025033	0.1	0.216603
9.026700	0.1	0.215769
9.028367	0.1	0.214815
9.030033	0.1	0.214160
9.031700	0.1	0.214636
9.033367	0.1	0.216544
9.035033	0.1	0.219047
9.036700	0.1	0.220478
9.038367	0.1	0.220478
9.040033	0.1	0.220895
9.041700	0.1	0.223517
9.043367	0.1	0.227511
9.045033	0.1	0.230014
9.046700	0.1	0.229657
9.048367	0.1	0.227749
9.050033	0.1	0.225604
9.051700	0.1	0.223100
9.053367	0.1	0.220239
9.055033	0.1	0.218093
9.056700	0.1	0.217438
9.058367	0.1	0.218332
9.060033	0.1	0.221610
9.061700	0.1	0.227809
9.063367	0.1	0.235200
9.065033	0.1	0.241756
9.066700	0.1	0.245869
9.068367	0.1	0.246525
9.070033	0.1	0.243187
9.071700	0.1	0.236273
9.073367	0.1	0.227571
9.075033	0.1	0.220120
9.076700	0.1	0.217021
9.078367	0.1	0.218987
9.080033	0.1	0.223935
9.081700	0.1	0.229120
9.083367	0.1	0.233531
9.085033	0.1	0.238359
9.086700	0.1	0.245094
9.088367	0.1	0.252545
9.090033	0.1	0.257134
9.091700	0.1	0.257015
9.093367	0.1	0.253677
9.095033	0.1	0.249207
9.096700	0.1	0.243902
9.098367	0.1	0.236988
9.100033	0.1	0.229657
9.101700	0.1	0.224710
9.103367	0.1	0.223160
9.105033	0.1	0.223279
9.106700	0.1	0.222921
9.108367	0.1	0.222504
9.110033	0.1	0.224292
9.111700	0.1	0.229418
9.113367	0.1	0.236332
9.115033	0.1	0.242233
9.116700	0.1	0.245690
9.118367	0.1	0.247180
9.120033	0.1	0.248194
9.121700	0.1	0.250041
9.123367	0.1	0.252903
9.125033	0.1	0.255466
9.126700	0.1	0.256300
9.128367	0.1	0.253499
9.130033	0.1	0.246763
9.131700	0.1	0.238121
9.133367	0.1	0.229836
9.135033	0.1	0.222445
9.136700	0.1	0.216305
9.138367	0.1	0.212610
9.140033	0.1	0.213325
9.141700	0.1	0.219286
9.143367	0.1	0.229538
9.145033	0.1	0.240862
9.146700	0.1	0.248432
9.148367	0.1	0.249743
9.150033	0.1	0.246882
9.151700	0.1	0.243902
9.153367	0.1	0.242531
9.155033	0.1	0.243068
9.156700	0.1	0.246465
9.158367	0.1	0.253022
9.160033	0.1	0.260592
9.161700	0.1	0.265539
9.163367	0.1	0.264347
9.165033	0.1	0.256181
9.166700	0.1	0.244319
9.168367	0.1	0.234246
9.170033	0.1	0.230253
9.171700	0.1	0.232041
9.173367	0.1	0.235200
9.175033	0.1	0.235736
9.176700	0.1	0.234246
9.178367	0.1	0.234842
9.180033	0.1	0.240386
9.181700	0.1	0.250101
9.183367	0.1	0.260055
9.185033	0.1	0.266433
9.186700	0.1	0.267565
9.188367	0.1	0.263989
9.190033	0.1	0.258386
9.191700	0.1	0.253677
9.193367	0.1	0.251174
9.195033	0.1	0.249743
9.196700	0.1	0.247657
9.198367	0.1	0.243723
9.200033	0.1	0.237942
9.201700	0.1	0.231504
9.203367	0.1	0.226855
9.205033	0.1	0.226438
9.206700	0.1	0.230908
9.208367	0.1	0.237823
9.210033	0.1	0.243187
9.211700	0.1	0.244915
9.213367	0.1	0.244319
9.215033	0.1	0.242889
9.216700	0.1	0.240505
9.218367	0.1	0.236154
9.220033	0.1	0.230253
9.221700	0.1	0.225008
9.223367	0.1	0.223100
9.225033	0.1	0.225484
9.226700	0.1	0.229776
9.228367	0.1	0.232518
9.230033	0.1	0.232518
9.231700	0.1	0.231683
9.233367	0.1	0.232160
9.235033	0.1	0.233769
9.236700	0.1	0.235140
9.238367	0.1	0.235319
9.240033	0.1	0.235021
9.241700	0.1	0.235856
9.243367	0.1	0.238240
9.245033	0.1	0.240982
9.246700	0.1	0.242174
9.248367	0.1	0.241220
9.250033	0.1	0.238836
9.251700	0.1	0.235856
9.253367	0.1	0.233471
9.255033	0.1	0.233114
9.256700	0.1	0.235677
9.258367	0.1	0.240147
9.260033	0.1	0.243962
9.261700	0.1	0.245750
9.263367	0.1	0.246584
9.265033	0.1	0.248671
9.266700	0.1	0.252128
9.268367	0.1	0.254393
9.270033	0.1	0.252724
9.271700	0.1	0.247836
9.273367	0.1	0.243485
9.275033	0.1	0.242889
9.276700	0.1	0.245392
9.278367	0.1	0.248313
9.280033	0.1	0.250101
9.281700	0.1	0.251770
9.283367	0.1	0.254452
9.285033	0.1	0.257194
9.286700	0.1	0.258207
9.288367	0.1	0.256956
9.290033	0.1	0.254810
9.291700	0.1	0.253618
9.293367	0.1	0.254393
9.295033	0.1	0.257373
9.296700	0.1	0.261605
9.298367	0.1	0.265419
9.300033	0.1	0.267684
9.301700	0.1	0.268757
9.303367	0.1	0.269234
9.305033	0.1	0.268757
9.306700	0.1	0.266552
9.308367	0.1	0.262737
9.310033	0.1	0.258684
9.311700	0.1	0.255823
9.313367	0.1	0.254929
9.315033	0.1	0.256181
9.316700	0.1	0.258327
9.318367	0.1	0.259459
9.320033	0.1	0.259638
9.321700	0.1	0.259817
9.323367	0.1	0.260413
9.325033	0.1	0.260830
9.326700	0.1	0.260472
9.328367	0.1	0.259042
9.330033	0.1	0.256956
9.331700	0.1	0.254810
9.333367	0.1	0.253260
9.335033	0.1	0.253439
9.336700	0.1	0.256121
9.338367	0.1	0.260293
9.340033	0.1	0.264227
9.341700	0.1	0.268161
9.343367	0.1	0.274003
9.345033	0.1	0.282168
9.346700	0.1	0.291467
9.348367	0.1	0.299990
9.350033	0.1	0.305831
9.351700	0.1	0.308275
9.353367	0.1	0.308394
9.355033	0.1	0.308454
9.356700	0.1	0.309706
9.358367	0.1	0.311553
9.360033	0.1	0.313103
9.361700	0.1	0.314534
9.363367	0.1	0.316560
9.365033	0.1	0.320256
9.366700	0.1	0.325799
9.368367	0.1	0.331044
9.370033	0.1	0.332594
9.371700	0.1	0.328124
9.373367	0.1	0.318885
9.375033	0.1	0.308573
9.376700	0.1	0.301003
9.378367	0.1	0.298083
9.380033	0.1	0.298798
9.381700	0.1	0.300229
9.383367	0.1	0.300586
9.385033	0.1	0.300705
9.386700	0.1	0.302851
9.388367	0.1	0.308275
9.390033	0.1	0.315964
9.391700	0.1	0.322640
9.393367	0.1	0.325263
9.395033	0.1	0.322461
9.396700	0.1	0.315130
9.398367	0.1	0.306129
9.400033	0.1	0.299394
9.401700	0.1	0.297546
9.403367	0.1	0.300407
9.405033	0.1	0.306129
9.406700	0.1	0.311732
9.408367	0.1	0.314832
9.410033	0.1	0.315428
9.411700	0.1	0.314891
9.413367	0.1	0.314116
9.415033	0.1	0.313878
9.416700	0.1	0.315249
9.418367	0.1	0.318229
9.420033	0.1	0.321746
9.421700	0.1	0.324726
9.423367	0.1	0.326097
9.425033	0.1	0.325561
9.426700	0.1	0.323951
9.428367	0.1	0.322938
9.430033	0.1	0.322878
9.431700	0.1	0.323117
9.433367	0.1	0.323653
9.435033	0.1	0.325739
9.436700	0.1	0.330210
9.438367	0.1	0.336409
9.440033	0.1	0.342786
9.441700	0.1	0.347018
9.443367	0.1	0.347972
9.445033	0.1	0.346839
9.446700	0.1	0.345945
9.448367	0.1	0.345826
9.450033	0.1	0.344992
9.451700	0.1	0.342309
9.453367	0.1	0.339210
9.455033	0.1	0.338674
9.456700	0.1	0.341713
9.458367	0.1	0.345886
9.460033	0.1	0.348091
9.461700	0.1	0.347197
9.463367	0.1	0.343621
9.465033	0.1	0.338376
9.466700	0.1	0.333190
9.468367	0.1	0.329554
9.470033	0.1	0.327587
9.471700	0.1	0.326872
9.473367	0.1	0.327349
9.475033	0.1	0.328958
9.476700	0.1	0.330746
9.478367	0.1	0.331402
9.480033	0.1	0.330508
9.481700	0.1	0.328958
9.483367	0.1	0.328541
9.485033	0.1	0.330985
9.486700	0.1	0.336528
9.488367	0.1	0.343978
9.490033	0.1	0.351191
9.491700	0.1	0.356197
9.493367	0.1	0.357986
9.495033	0.1	0.357449
9.496700	0.1	0.356376
9.498367	0.1	0.355780
9.500033	0.1	0.355065
9.501700	0.1	0.353873
9.503367	0.1	0.352502
9.505033	0.1	0.352025
9.506700	0.1	0.353277
9.508367	0.1	0.355899
9.510033	0.1	0.358462
9.511700	0.1	0.360906
9.513367	0.1	0.364602
9.515033	0.1	0.370562
9.516700	0.1	0.377655
9.518367	0.1	0.383496
9.520033	0.1	0.386477
9.521700	0.1	0.387311
9.523367	0.1	0.387669
9.525033	0.1	0.389397
9.526700	0.1	0.393510
9.528367	0.1	0.399470
9.530033	0.1	0.405431
9.531700	0.1	0.410080
9.533367	0.1	0.413537
9.535033	0.1	0.417054
9.536700	0.1	0.421703
9.538367	0.1	0.427246
9.540033	0.1	0.431061
9.541700	0.1	0.430286
9.543367	0.1	0.425160
9.545033	0.1	0.419557
9.546700	0.1	0.417948
9.548367	0.1	0.421941
9.550033	0.1	0.429273
9.551700	0.1	0.436842
9.553367	0.1	0.443459
9.555033	0.1	0.450373
9.556700	0.1	0.458062
9.558367	0.1	0.465572
9.560033	0.1	0.471354
9.561700	0.1	0.475407
9.563367	0.1	0.478923
9.565033	0.1	0.483036
9.566700	0.1	0.488222
9.568367	0.1	0.495017
9.570033	0.1	0.503123
9.571700	0.1	0.509679
9.573367	0.1	0.511587
9.575033	0.1	0.508845
9.576700	0.1	0.504613
9.578367	0.1	0.501633
9.580033	0.1	0.500798
9.581700	0.1	0.501573
9.583367	0.1	0.503480
9.585033	0.1	0.506938
9.586700	0.1	0.512838
9.588367	0.1	0.522137
9.590033	0.1	0.534117
9.591700	0.1	0.546694
9.593367	0.1	0.557363
9.595033	0.1	0.563920
9.596700	0.1	0.565469
9.598367	0.1	0.563979
9.600033	0.1	0.563204
9.601700	0.1	0.565529
9.603367	0.1	0.570297
9.605033	0.1	0.576139
9.606700	0.1	0.582159
9.608367	0.1	0.587285
9.610033	0.1	0.589967
9.611700	0.1	0.589490
9.613367	0.1	0.587463
9.615033	0.1	0.587344
9.616700	0.1	0.591576
9.618367	0.1	0.598967
9.620033	0.1	0.606597
9.621700	0.1	0.612319
9.623367	0.1	0.615478
9.625033	0.1	0.616729
9.626700	0.1	0.617802
9.628367	0.1	0.620723
9.630033	0.1	0.625849
9.631700	0.1	0.631750
9.633367	0.1	0.636935
9.635033	0.1	0.640929
9.636700	0.1	0.644147
9.638367	0.1	0.646412
9.640033	0.1	0.646770
9.641700	0.1	0.644326
9.643367	0.1	0.639617
9.645033	0.1	0.635445
9.646700	0.1	0.634790
9.648367	0.1	0.637949
9.650033	0.1	0.642300
9.651700	0.1	0.644922
9.653367	0.1	0.644565
9.655033	0.1	0.641763
9.656700	0.1	0.638008
9.658367	0.1	0.634372
9.660033	0.1	0.630379
9.661700	0.1	0.625730
9.663367	0.1	0.621080
9.665033	0.1	0.618517
9.666700	0.1	0.619471
9.668367	0.1	0.624180
9.670033	0.1	0.631332
9.671700	0.1	0.638783
9.673367	0.1	0.644505
9.675033	0.1	0.647247
9.676700	0.1	0.647962
9.678367	0.1	0.647485
9.680033	0.1	0.645280
9.681700	0.1	0.640869
9.683367	0.1	0.634491
9.685033	0.1	0.627577
9.686700	0.1	0.622630
9.688367	0.1	0.621736
9.690033	0.1	0.625014
9.691700	0.1	0.631094
9.693367	0.1	0.637829
9.695033	0.1	0.643730
9.696700	0.1	0.647843
9.698367	0.1	0.649929
9.700033	0.1	0.650048
9.701700	0.1	0.648856
9.703367	0.1	0.647724
9.705033	0.1	0.647306
9.706700	0.1	0.647068
9.708367	0.1	0.647068
9.710033	0.1	0.647545
9.711700	0.1	0.647545
9.713367	0.1	0.644982
9.715033	0.1	0.639617
9.716700	0.1	0.634611
9.718367	0.1	0.633299
9.720033	0.1	0.635326
9.721700	0.1	0.637770
9.723367	0.1	0.638723
9.725033	0.1	0.637949
9.726700	0.1	0.636160
9.728367	0.1	0.634670
9.730033	0.1	0.635505
9.731700	0.1	0.639260
9.733367	0.1	0.643790
9.735033	0.1	0.645399
9.736700	0.1	0.643194
9.738367	0.1	0.639916
9.740033	0.1	0.638068
9.741700	0.1	0.637353
9.743367	0.1	0.636518
9.745033	0.1	0.636816
9.746700	0.1	0.640988
9.748367	0.1	0.650108
9.750033	0.1	0.662088
9.751700	0.1	0.672996
9.753367	0.1	0.679791
9.755033	0.1	0.681996
9.756700	0.1	0.680566
9.758367	0.1	0.676572
9.760033	0.1	0.670850
9.761700	0.1	0.664711
9.763367	0.1	0.659645
9.765033	0.1	0.656366
9.766700	0.1	0.655174
9.768367	0.1	0.656605
9.770033	0.1	0.662029
9.771700	0.1	0.672758
9.773367	0.1	0.687003
9.775033	0.1	0.700057
9.776700	0.1	0.707209
9.778367	0.1	0.707209
9.780033	0.1	0.702620
9.781700	0.1	0.697136
9.783367	0.1	0.692666
9.785033	0.1	0.688613
9.786700	0.1	0.684023
9.788367	0.1	0.680566
9.790033	0.1	0.681400
9.791700	0.1	0.688195
9.793367	0.1	0.698209
9.795033	0.1	0.706494
9.796700	0.1	0.709891
9.798367	0.1	0.708520
9.800033	0.1	0.703514
9.801700	0.1	0.694096
9.803367	0.1	0.680685
9.805033	0.1	0.667870
9.806700	0.1	0.661850
9.808367	0.1	0.665605
9.810033	0.1	0.676692
9.811700	0.1	0.689149
9.813367	0.1	0.697434
9.815033	0.1	0.699639
9.816700	0.1	0.697613
9.818367	0.1	0.694513
9.820033	0.1	0.691474
9.821700	0.1	0.688136
9.823367	0.1	0.684023
9.825033	0.1	0.679493
9.826700	0.1	0.675023
9.828367	0.1	0.670731
9.830033	0.1	0.667036
9.831700	0.1	0.664949
9.833367	0.1	0.665784
9.835033	0.1	0.669122
9.836700	0.1	0.672340
9.838367	0.1	0.673235
9.840033	0.1	0.672519
9.841700	0.1	0.672460
9.843367	0.1	0.673711
9.845033	0.1	0.675201
9.846700	0.1	0.675142
9.848367	0.1	0.673413
9.850033	0.1	0.671864
9.851700	0.1	0.672042
9.853367	0.1	0.673771
9.855033	0.1	0.675499
9.856700	0.1	0.676274
9.858367	0.1	0.675798
9.860033	0.1	0.673533
9.861700	0.1	0.668764
9.863367	0.1	0.661671
9.865033	0.1	0.653863
9.866700	0.1	0.647485
9.868367	0.1	0.643969
9.870033	0.1	0.642717
9.871700	0.1	0.642419
9.873367	0.1	0.642479
9.875033	0.1	0.643730
9.876700	0.1	0.647306
9.878367	0.1	0.652611
9.880033	0.1	0.656784
9.881700	0.1	0.657678
9.883367	0.1	0.655711
9.885033	0.1	0.652909
9.886700	0.1	0.650227
9.888367	0.1	0.647128
9.890033	0.1	0.643611
9.891700	0.1	0.641286
9.893367	0.1	0.641644
9.895033	0.1	0.644803
9.896700	0.1	0.649691
9.898367	0.1	0.654697
9.900033	0.1	0.658274
9.901700	0.1	0.659645
9.903367	0.1	0.658453
9.905033	0.1	0.654757
9.906700	0.1	0.648916
9.908367	0.1	0.643373
9.910033	0.1	0.641406
9.911700	0.1	0.643790
9.913367	0.1	0.647724
9.915033	0.1	0.649571
9.916700	0.1	0.647426
9.918367	0.1	0.641704
9.920033	0.1	0.634491
9.921700	0.1	0.628233
9.923367	0.1	0.624120
9.925033	0.1	0.622213
9.926700	0.1	0.622392
9.928367	0.1	0.624239
9.930033	0.1	0.626206
9.931700	0.1	0.626445
9.933367	0.1	0.624359
9.935033	0.1	0.621200
9.936700	0.1	0.618875
9.938367	0.1	0.618219
9.940033	0.1	0.618398
9.941700	0.1	0.616849
9.943367	0.1	0.611484
9.945033	0.1	0.603259
9.946700	0.1	0.595868
9.948367	0.1	0.592113
9.950033	0.1	0.591099
9.951700	0.1	0.589669
9.953367	0.1	0.586212
9.955033	0.1	0.582039
9.956700	0.1	0.579178
9.958367	0.1	0.578463
9.960033	0.1	0.578582
9.961700	0.1	0.577569
9.963367	0.1	0.574470
9.965033	0.1	0.569999
9.966700	0.1	0.565350
9.968367	0.1	0.562012
9.970033	0.1	0.561178
9.971700	0.1	0.562429
9.973367	0.1	0.564337
9.975033	0.1	0.565350
9.976700	0.1	0.564754
9.978367	0.1	0.562727
9.980033	0.1	0.560641
9.981700	0.1	0.559688
9.983367	0.1	0.559092
9.985033	0.1	0.557184
9.986700	0.1	0.553370
9.988367	0.1	0.548363
9.990033	0.1	0.544131
9.991700	0.1	0.542760
9.993367	0.1	0.545204
9.995033	0.1	0.550568
9.996700	0.1	0.556290
9.998367	0.1	0.558972
10.000033	0.1	0.556469
10.001700	0.1	0.549555
10.003367	0.1	0.541687
10.005033	0.1	0.537097
10.006700	0.1	0.537753
10.008367	0.1	0.542164
10.010033	0.1	0.547588
10.011700	0.1	0.552177
10.013367	0.1	0.555933
10.015033	0.1	0.559688
10.016700	0.1	0.563800
10.018367	0.1	0.566900
10.020033	0.1	0.567019
10.021700	0.1	0.563741
10.023367	0.1	0.558853
10.025033	0.1	0.554681
10.026700	0.1	0.551641
10.028367	0.1	0.548482
10.030033	0.1	0.544369
10.031700	0.1	0.539601
10.033367	0.1	0.535429
10.035033	0.1	0.533164
10.036700	0.1	0.533104
10.038367	0.1	0.535369
10.040033	0.1	0.539839
10.041700	0.1	0.545859
10.043367	0.1	0.551701
10.045033	0.1	0.555813
10.046700	0.1	0.557423
10.048367	0.1	0.556409
10.050033	0.1	0.554502
10.051700	0.1	0.553489
10.053367	0.1	0.552833
10.055033	0.1	0.550747
10.056700	0.1	0.547171
10.058367	0.1	0.543952
10.060033	0.1	0.543237
10.061700	0.1	0.545919
10.063367	0.1	0.550449
10.065033	0.1	0.554681
10.066700	0.1	0.557959
10.068367	0.1	0.560820
10.070033	0.1	0.563204
10.071700	0.1	0.563443
10.073367	0.1	0.560522
10.075033	0.1	0.555813
10.076700	0.1	0.552416
10.078367	0.1	0.552118
10.080033	0.1	0.553489
10.081700	0.1	0.553548
10.083367	0.1	0.551283
10.085033	0.1	0.548422
10.086700	0.1	0.546575
10.088367	0.1	0.545025
10.090033	0.1	0.541985
10.091700	0.1	0.536919
10.093367	0.1	0.530899
10.095033	0.1	0.525475
10.096700	0.1	0.521839
10.098367	0.1	0.520647
10.100033	0.1	0.521123
10.101700	0.1	0.522018
10.103367	0.1	0.522614
10.105033	0.1	0.522792
10.106700	0.1	0.523269
10.108367	0.1	0.524521
10.110033	0.1	0.526071
10.111700	0.1	0.526607
10.113367	0.1	0.525892
10.115033	0.1	0.526130
10.116700	0.1	0.529289
10.118367	0.1	0.535131
10.120033	0.1	0.541151
10.121700	0.1	0.544548
10.123367	0.1	0.543952
10.125033	0.1	0.539899
10.126700	0.1	0.534654
10.128367	0.1	0.530899
10.130033	0.1	0.530362
10.131700	0.1	0.533164
10.133367	0.1	0.536859
10.135033	0.1	0.538886
10.136700	0.1	0.538409
10.138367	0.1	0.536025
10.140033	0.1	0.532866
10.141700	0.1	0.530362
10.143367	0.1	0.529051
10.145033	0.1	0.528514
10.146700	0.1	0.527799
10.148367	0.1	0.526309
10.150033	0.1	0.525177
10.151700	0.1	0.526786
10.153367	0.1	0.532925
10.155033	0.1	0.542045
10.156700	0.1	0.548840
10.158367	0.1	0.549018
10.160033	0.1	0.543416
10.161700	0.1	0.536323
10.163367	0.1	0.531614
10.165033	0.1	0.530303
10.166700	0.1	0.530958
10.168367	0.1	0.530899
10.170033	0.1	0.529051
10.171700	0.1	0.526130
10.173367	0.1	0.523984
10.175033	0.1	0.523508
10.176700	0.1	0.524282
10.178367	0.1	0.524998
10.180033	0.1	0.524998
10.181700	0.1	0.523627
10.183367	0.1	0.521243
10.185033	0.1	0.519693
10.186700	0.1	0.520885
10.188367	0.1	0.525475
10.190033	0.1	0.531971
10.191700	0.1	0.538290
10.193367	0.1	0.542343
10.195033	0.1	0.542939
10.196700	0.1	0.540137
10.198367	0.1	0.534713
10.200033	0.1	0.527978
10.201700	0.1	0.522316
10.203367	0.1	0.519872
10.205033	0.1	0.520408
10.206700	0.1	0.522316
10.208367	0.1	0.525057
10.210033	0.1	0.528634
10.211700	0.1	0.531554
10.213367	0.1	0.532270
10.215033	0.1	0.529945
10.216700	0.1	0.524700
10.218367	0.1	0.518739
10.220033	0.1	0.515759
10.221700	0.1	0.518143
10.223367	0.1	0.525713
10.225033	0.1	0.535429
10.226700	0.1	0.542581
10.228367	0.1	0.543177
10.230033	0.1	0.537157
10.231700	0.1	0.527799
10.233367	0.1	0.519514
10.235033	0.1	0.514805
10.236700	0.1	0.512779
10.238367	0.1	0.511408
10.240033	0.1	0.510037
10.241700	0.1	0.510097
10.243367	0.1	0.513315
10.245033	0.1	0.519276
10.246700	0.1	0.525177
10.248367	0.1	0.528157
10.250033	0.1	0.526965
10.251700	0.1	0.523210
10.253367	0.1	0.521004
10.255033	0.1	0.522733
10.256700	0.1	0.526607
10.258367	0.1	0.528455
10.260033	0.1	0.525415
10.261700	0.1	0.518799
10.263367	0.1	0.512958
10.265033	0.1	0.511646
10.266700	0.1	0.515819
10.268367	0.1	0.523746
10.270033	0.1	0.533164
10.271700	0.1	0.542164
10.273367	0.1	0.548899
10.275033	0.1	0.551701
10.276700	0.1	0.550330
10.278367	0.1	0.546455
10.280033	0.1	0.542522
10.281700	0.1	0.539959
10.283367	0.1	0.538766
10.285033	0.1	0.538528
10.286700	0.1	0.539064
10.288367	0.1	0.541091
10.290033	0.1	0.545383
10.291700	0.1	0.551879
10.293367	0.1	0.558913
10.295033	0.1	0.564158
10.296700	0.1	0.566959
10.298367	0.1	0.568748
10.300033	0.1	0.570595
10.301700	0.1	0.571430
10.303367	0.1	0.569403
10.305033	0.1	0.564337
10.306700	0.1	0.558019
10.308367	0.1	0.553906
10.310033	0.1	0.555038
10.311700	0.1	0.561833
10.313367	0.1	0.571370
10.315033	0.1	0.580668
10.316700	0.1	0.589132
10.318367	0.1	0.597239
10.320033	0.1	0.604630
10.321700	0.1	0.610828
10.323367	0.1	0.616014
10.325033	0.1	0.620782
10.326700	0.1	0.625908
10.328367	0.1	0.632525
10.330033	0.1	0.640214
10.331700	0.1	0.647068
10.333367	0.1	0.651956
10.335033	0.1	0.656307
10.336700	0.1	0.663281
10.338367	0.1	0.675142
10.340033	0.1	0.691652
10.341700	0.1	0.709713
10.343367	0.1	0.725627
10.345033	0.1	0.737131
10.346700	0.1	0.743687
10.348367	0.1	0.746489
10.350033	0.1	0.747979
10.351700	0.1	0.750601
10.353367	0.1	0.755250
10.355033	0.1	0.761986
10.356700	0.1	0.771523
10.358367	0.1	0.785410
10.360033	0.1	0.803292
10.361700	0.1	0.821710
10.363367	0.1	0.837326
10.365033	0.1	0.849068
10.366700	0.1	0.858903
10.368367	0.1	0.869691
10.370033	0.1	0.882864
10.371700	0.1	0.897467
10.373367	0.1	0.912190
10.375033	0.1	0.927448
10.376700	0.1	0.944614
10.378367	0.1	0.964165
10.380033	0.1	0.985980
10.381700	0.1	1.009703
10.383367	0.1	1.034200
10.385033	0.1	1.058579
10.386700	0.1	1.082778
10.388367	0.1	1.106203
10.390033	0.1	1.126289
10.391700	0.1	1.141310
10.393367	0.1	1.153529
10.395033	0.1	1.168132
10.396700	0.1	1.188874
10.398367	0.1	1.215100
10.400033	0.1	1.243234
10.401700	0.1	1.270771
10.403367	0.1	1.297772
10.405033	0.1	1.326144
10.406700	0.1	1.356661
10.408367	0.1	1.387179
10.410033	0.1	1.414716
10.411700	0.1	1.438558
10.413367	0.1	1.461625
10.415033	0.1	1.487315
10.416700	0.1	1.516342
10.418367	0.1	1.546741
10.420033	0.1	1.576901
10.421700	0.1	1.607180
10.423367	0.1	1.638830
10.425033	0.1	1.673102
10.426700	0.1	1.709700
10.428367	0.1	1.745701
10.430033	0.1	1.776993
10.431700	0.1	1.802266
10.433367	0.1	1.824737
10.435033	0.1	1.849711
10.436700	0.1	1.880050
10.438367	0.1	1.914144
10.440033	0.1	1.948178
10.441700	0.1	1.979053
10.443367	0.1	2.005518
10.445033	0.1	2.028525
10.446700	0.1	2.050221
10.448367	0.1	2.071977
10.450033	0.1	2.093017
10.451700	0.1	2.113044
10.453367	0.1	2.133489
10.455033	0.1	2.155721
10.456700	0.1	2.177954
10.458367	0.1	2.197564
10.460033	0.1	2.213478
10.461700	0.1	2.226949
10.463367	0.1	2.240181
10.465033	0.1	2.254784
10.466700	0.1	2.270222
10.468367	0.1	2.285361
10.470033	0.1	2.300203
10.471700	0.1	2.314687
10.473367	0.1	2.327621
10.475033	0.1	2.338588
10.476700	0.1	2.349019
10.478367	0.1	2.360165
10.480033	0.1	2.371669
10.481700	0.1	2.381981
10.483367	0.1	2.389550
10.485033	0.1	2.393782
10.486700	0.1	2.395511
10.488367	0.1	2.396464
10.490033	0.1	2.398133
10.491700	0.1	2.401173
10.493367	0.1	2.405346
10.495033	0.1	2.409220
10.496700	0.1	2.410352
10.498367	0.1	2.406716
10.500033	0.1	2.398849
10.501700	0.1	2.389074
10.503367	0.1	2.379477
10.505033	0.1	2.371073
10.506700	0.1	2.364278
10.508367	0.1	2.358973
10.510033	0.1	2.354562
10.511700	0.1	2.351344
10.513367	0.1	2.350271
10.515033	0.1	2.351642
10.516700	0.1	2.353966
10.518367	0.1	2.355099
10.520033	0.1	2.354443
10.521700	0.1	2.352595
10.523367	0.1	2.349973
10.525033	0.1	2.347112
10.526700	0.1	2.345920
10.528367	0.1	2.348423
10.530033	0.1	2.354801
10.531700	0.1	2.363324
10.533367	0.1	2.371669
10.535033	0.1	2.377749
10.536700	0.1	2.380073
10.538367	0.1	2.377629
10.540033	0.1	2.371311
10.541700	0.1	2.364695
10.543367	0.1	2.360821
10.545033	0.1	2.360284
10.546700	0.1	2.361894
10.548367	0.1	2.364278
10.550033	0.1	2.366126
10.551700	0.1	2.367675
10.553367	0.1	2.369762
10.555033	0.1	2.371848
10.556700	0.1	2.372801
10.558367	0.1	2.372265
10.560033	0.1	2.370894
10.561700	0.1	2.369106
10.563367	0.1	2.367079
10.565033	0.1	2.365530
10.566700	0.1	2.365768
10.568367	0.1	2.368152
10.570033	0.1	2.371609
10.571700	0.1	2.374649
10.573367	0.1	2.376557
10.575033	0.1	2.377868
10.576700	0.1	2.379537
10.578367	0.1	2.382040
10.580033	0.1	2.384663
10.581700	0.1	2.386332
10.583367	0.1	2.386391
10.585033	0.1	2.385438
10.586700	0.1	2.385080
10.588367	0.1	2.386332
10.590033	0.1	2.388835
10.591700	0.1	2.390623
10.593367	0.1	2.389848
10.595033	0.1	2.386153
10.596700	0.1	2.380848
10.598367	0.1	2.376318
10.600033	0.1	2.375245
10.601700	0.1	2.379537
10.603367	0.1	2.387881
10.605033	0.1	2.396464
10.606700	0.1	2.402246
10.608367	0.1	2.403379
10.610033	0.1	2.400220
10.611700	0.1	2.396166
10.613367	0.1	2.394498
10.615033	0.1	2.394974
10.616700	0.1	2.394557
10.618367	0.1	2.390564
10.620033	0.1	2.383053
10.621700	0.1	2.374530
10.623367	0.1	2.367020
10.625033	0.1	2.361894
10.626700	0.1	2.360702
10.628367	0.1	2.364159
10.630033	0.1	2.370119
10.631700	0.1	2.374530
10.633367	0.1	2.374590
10.635033	0.1	2.370596
10.636700	0.1	2.363682
10.638367	0.1	2.354026
10.640033	0.1	2.342582
10.641700	0.1	2.331495
10.643367	0.1	2.322137
10.645033	0.1	2.314806
10.646700	0.1	2.309501
10.648367	0.1	2.305269
10.650033	0.1	2.301037
10.651700	0.1	2.297044
10.653367	0.1	2.294004
10.655033	0.1	2.291143
10.656700	0.1	2.287686
10.658367	0.1	2.283692
10.660033	0.1	2.278805
10.661700	0.1	2.271354
10.663367	0.1	2.260387
10.665033	0.1	2.247214
10.666700	0.1	2.234101
10.668367	0.1	2.221704
10.670033	0.1	2.209127
10.671700	0.1	2.194882
10.673367	0.1	2.179325
10.675033	0.1	2.164126
10.676700	0.1	2.150655
10.678367	0.1	2.137959
10.680033	0.1	2.124548
10.681700	0.1	2.109885
10.683367	0.1	2.094686
10.685033	0.1	2.079249
10.686700	0.1	2.063215
10.688367	0.1	2.046049
10.690033	0.1	2.027273
10.691700	0.1	2.006650
10.693367	0.1	1.984596
10.695033	0.1	1.961768
10.696700	0.1	1.938641
10.698367	0.1	1.914740
10.700033	0.1	1.890242
10.701700	0.1	1.866460
10.703367	0.1	1.844764
10.705033	0.1	1.825333
10.706700	0.1	1.806259
10.708367	0.1	1.784265
10.710033	0.1	1.757324
10.711700	0.1	1.727700
10.713367	0.1	1.699090
10.715033	0.1	1.673401
10.716700	0.1	1.650334
10.718367	0.1	1.627743
10.720033	0.1	1.603544
10.721700	0.1	1.577318
10.723367	0.1	1.550615
10.725033	0.1	1.525164
10.726700	0.1	1.501918
10.728367	0.1	1.481533
10.730033	0.1	1.463294
10.731700	0.1	1.444876
10.733367	0.1	1.424313
10.735033	0.1	1.401782
10.736700	0.1	1.377523
10.738367	0.1	1.351833
10.740033	0.1	1.325607
10.741700	0.1	1.299143
10.743367	0.1	1.271963
10.745033	0.1	1.244187
10.746700	0.1	1.217663
10.748367	0.1	1.194418
10.750033	0.1	1.175642
10.751700	0.1	1.159430
10.753367	0.1	1.142800
10.755033	0.1	1.124084
10.756700	0.1	1.103222
10.758367	0.1	1.080751
10.760033	0.1	1.058161
10.761700	0.1	1.037180
10.763367	0.1	1.019239
10.765033	0.1	1.003742
10.766700	0.1	0.988960
10.768367	0.1	0.973642
10.770033	0.1	0.958145
10.771700	0.1	0.943422
10.773367	0.1	0.929892
10.775033	0.1	0.917494
10.776700	0.1	0.905216
10.778367	0.1	0.891268
10.780033	0.1	0.875175
10.781700	0.1	0.859261
10.783367	0.1	0.845909
10.785033	0.1	0.834584
10.786700	0.1	0.822067
10.788367	0.1	0.806451
10.790033	0.1	0.788927
10.791700	0.1	0.772595
10.793367	0.1	0.760794
10.795033	0.1	0.755072
10.796700	0.1	0.753105
10.798367	0.1	0.749767
10.800033	0.1	0.741720
10.801700	0.1	0.729978
10.803367	0.1	0.718176
10.805033	0.1	0.709534
10.806700	0.1	0.704944
10.808367	0.1	0.702083
10.810033	0.1	0.697851
10.811700	0.1	0.691235
10.813367	0.1	0.683427
10.815033	0.1	0.676274
10.816700	0.1	0.670672
10.818367	0.1	0.665844
10.820033	0.1	0.659883
10.821700	0.1	0.652731
10.823367	0.1	0.646353
10.825033	0.1	0.642419
10.826700	0.1	0.640273
10.828367	0.1	0.638187
10.830033	0.1	0.634670
10.831700	0.1	0.628948
10.833367	0.1	0.621676
10.835033	0.1	0.616193
10.836700	0.1	0.615239
10.838367	0.1	0.618100
10.840033	0.1	0.621617
10.841700	0.1	0.622928
10.843367	0.1	0.620306
10.845033	0.1	0.615060
10.846700	0.1	0.611246
10.848367	0.1	0.611723
10.850033	0.1	0.615597
10.851700	0.1	0.620246
10.853367	0.1	0.623822
10.855033	0.1	0.626266
10.856700	0.1	0.629246
10.858367	0.1	0.633717
10.860033	0.1	0.638664
10.861700	0.1	0.641584
10.863367	0.1	0.640273
10.865033	0.1	0.634193
10.866700	0.1	0.626624
10.868367	0.1	0.622511
10.870033	0.1	0.623345
10.871700	0.1	0.625670
10.873367	0.1	0.625670
10.875033	0.1	0.622809
10.876700	0.1	0.618637
10.878367	0.1	0.614166
10.880033	0.1	0.609458
10.881700	0.1	0.605226
10.883367	0.1	0.602901
10.885033	0.1	0.604153
10.886700	0.1	0.609338
10.888367	0.1	0.616729
10.890033	0.1	0.623524
10.891700	0.1	0.628352
10.893367	0.1	0.631809
10.895033	0.1	0.634193
10.896700	0.1	0.634491
10.898367	0.1	0.631690
10.900033	0.1	0.627279
10.901700	0.1	0.625014
10.903367	0.1	0.627041
10.905033	0.1	0.632167
10.906700	0.1	0.637472
10.908367	0.1	0.641525
10.910033	0.1	0.644565
10.911700	0.1	0.647247
10.913367	0.1	0.649810
10.915033	0.1	0.651062
10.916700	0.1	0.649333
10.918367	0.1	0.645161
10.920033	0.1	0.641406
10.921700	0.1	0.640869
10.923367	0.1	0.644088
10.925033	0.1	0.648677
10.926700	0.1	0.650168
10.928367	0.1	0.646234
10.930033	0.1	0.638962
10.931700	0.1	0.633061
10.933367	0.1	0.631630
10.935033	0.1	0.633657
10.936700	0.1	0.636160
10.938367	0.1	0.636935
10.940033	0.1	0.635386
10.941700	0.1	0.632405
10.943367	0.1	0.629783
10.945033	0.1	0.628471
10.946700	0.1	0.627518
10.948367	0.1	0.625134
10.950033	0.1	0.621617
10.951700	0.1	0.619173
10.953367	0.1	0.618756
10.955033	0.1	0.619233
10.956700	0.1	0.620008
10.958367	0.1	0.621676
10.960033	0.1	0.625372
10.961700	0.1	0.631511
10.963367	0.1	0.639141
10.965033	0.1	0.646174
10.966700	0.1	0.650168
10.968367	0.1	0.649929
10.970033	0.1	0.646532
10.971700	0.1	0.641644
10.973367	0.1	0.636756
10.975033	0.1	0.632405
10.976700	0.1	0.628114
10.978367	0.1	0.622809
10.980033	0.1	0.617623
10.981700	0.1	0.615120
10.983367	0.1	0.617087
10.985033	0.1	0.622988
10.986700	0.1	0.629544
10.988367	0.1	0.632763
10.990033	0.1	0.631034
10.991700	0.1	0.625968
10.993367	0.1	0.620484
10.995033	0.1	0.617564
10.996700	0.1	0.619054
10.998367	0.1	0.625134
11.000033	0.1	0.634313
11.001700	0.1	0.643611
11.003367	0.1	0.649333
11.005033	0.1	0.649452
11.006700	0.1	0.644386
11.008367	0.1	0.636220
11.010033	0.1	0.626624
11.011700	0.1	0.616908
11.013367	0.1	0.609160
11.015033	0.1	0.605047
11.016700	0.1	0.604034
11.018367	0.1	0.603795
11.020033	0.1	0.602484
11.021700	0.1	0.600100
11.023367	0.1	0.598788
11.025033	0.1	0.600576
11.026700	0.1	0.605166
11.028367	0.1	0.609756
11.030033	0.1	0.612319
11.031700	0.1	0.613749
11.033367	0.1	0.616193
11.035033	0.1	0.620067
11.036700	0.1	0.623405
11.038367	0.1	0.623286
11.040033	0.1	0.617623
11.041700	0.1	0.607252
11.043367	0.1	0.596583
11.045033	0.1	0.590682
11.046700	0.1	0.591397
11.048367	0.1	0.596583
11.050033	0.1	0.603080
11.051700	0.1	0.609636
11.053367	0.1	0.617206
11.055033	0.1	0.626028
11.056700	0.1	0.634968
11.058367	0.1	0.642121
11.060033	0.1	0.645280
11.061700	0.1	0.643790
11.063367	0.1	0.639558
11.065033	0.1	0.635266
11.066700	0.1	0.632167
11.068367	0.1	0.631154
11.070033	0.1	0.633836
11.071700	0.1	0.640750
11.073367	0.1	0.648975
11.075033	0.1	0.653446
11.076700	0.1	0.651121
11.078367	0.1	0.644028
11.080033	0.1	0.637353
11.081700	0.1	0.634134
11.083367	0.1	0.633955
11.085033	0.1	0.634551
11.086700	0.1	0.633597
11.088367	0.1	0.630617
11.090033	0.1	0.628054
11.091700	0.1	0.628591
11.093367	0.1	0.633299
11.095033	0.1	0.641763
11.096700	0.1	0.651419
11.098367	0.1	0.658333
11.100033	0.1	0.659168
11.101700	0.1	0.654340
11.103367	0.1	0.647366
11.105033	0.1	0.641286
11.106700	0.1	0.637770
11.108367	0.1	0.637710
11.110033	0.1	0.640512
11.111700	0.1	0.643969
11.113367	0.1	0.645638
11.115033	0.1	0.645280
11.116700	0.1	0.644326
11.118367	0.1	0.644565
11.120033	0.1	0.646293
11.121700	0.1	0.648260
11.123367	0.1	0.649452
11.125033	0.1	0.650704
11.126700	0.1	0.653565
11.128367	0.1	0.657320
11.130033	0.1	0.659525
11.131700	0.1	0.658810
11.133367	0.1	0.655532
11.135033	0.1	0.650883
11.136700	0.1	0.646949
11.138367	0.1	0.644624
11.140033	0.1	0.643849
11.141700	0.1	0.644863
11.143367	0.1	0.648558
11.145033	0.1	0.654280
11.146700	0.1	0.660062
11.148367	0.1	0.664055
11.150033	0.1	0.664353
11.151700	0.1	0.659883
11.153367	0.1	0.652015
11.155033	0.1	0.643730
11.156700	0.1	0.636935
11.158367	0.1	0.631809
11.160033	0.1	0.628829
11.161700	0.1	0.628829
11.163367	0.1	0.631988
11.165033	0.1	0.636876
11.166700	0.1	0.641465
11.168367	0.1	0.644863
11.170033	0.1	0.647128
11.171700	0.1	0.648201
11.173367	0.1	0.648141
11.175033	0.1	0.647664
11.176700	0.1	0.647545
11.178367	0.1	0.647843
11.180033	0.1	0.648797
11.181700	0.1	0.651300
11.183367	0.1	0.655413
11.185033	0.1	0.659466
11.186700	0.1	0.661016
11.188367	0.1	0.659406
11.190033	0.1	0.655353
11.191700	0.1	0.649989
11.193367	0.1	0.644803
11.195033	0.1	0.642240
11.196700	0.1	0.643551
11.198367	0.1	0.646830
11.200033	0.1	0.649154
11.201700	0.1	0.650346
11.203367	0.1	0.652969
11.205033	0.1	0.659406
11.206700	0.1	0.669003
11.208367	0.1	0.678122
11.210033	0.1	0.682414
11.211700	0.1	0.680566
11.213367	0.1	0.674307
11.215033	0.1	0.666201
11.216700	0.1	0.657976
11.218367	0.1	0.650406
11.220033	0.1	0.643551
11.221700	0.1	0.637591
11.223367	0.1	0.634193
11.225033	0.1	0.635266
11.226700	0.1	0.641406
11.228367	0.1	0.651300
11.230033	0.1	0.661910
11.231700	0.1	0.669956
11.233367	0.1	0.674903
11.235033	0.1	0.678957
11.236700	0.1	0.684142
11.238367	0.1	0.689566
11.240033	0.1	0.692964
11.241700	0.1	0.694037
11.243367	0.1	0.695050
11.245033	0.1	0.697911
11.246700	0.1	0.700891
11.248367	0.1	0.700653
11.250033	0.1	0.695765
11.251700	0.1	0.688613
11.253367	0.1	0.683785
11.255033	0.1	0.684977
11.256700	0.1	0.691295
11.258367	0.1	0.697553
11.260033	0.1	0.698328
11.261700	0.1	0.692844
11.263367	0.1	0.685692
11.265033	0.1	0.681818
11.266700	0.1	0.681162
11.268367	0.1	0.679493
11.270033	0.1	0.674248
11.271700	0.1	0.667751
11.273367	0.1	0.664353
11.275033	0.1	0.665844
11.276700	0.1	0.670075
11.278367	0.1	0.673533
11.280033	0.1	0.674605
11.281700	0.1	0.674784
11.283367	0.1	0.676155
11.285033	0.1	0.679374
11.286700	0.1	0.683248
11.288367	0.1	0.685871
11.290033	0.1	0.686109
11.291700	0.1	0.684142
11.293367	0.1	0.681341
11.295033	0.1	0.679374
11.296700	0.1	0.679195
11.298367	0.1	0.679731
11.300033	0.1	0.679255
11.301700	0.1	0.676990
11.303367	0.1	0.672698
11.305033	0.1	0.666440
11.306700	0.1	0.659704
11.308367	0.1	0.654578
11.310033	0.1	0.651896
11.311700	0.1	0.651181
11.313367	0.1	0.652731
11.315033	0.1	0.657499
11.316700	0.1	0.664413
11.318367	0.1	0.670373
11.320033	0.1	0.672281
11.321700	0.1	0.669360
11.323367	0.1	0.663638
11.325033	0.1	0.658095
11.326700	0.1	0.654280
11.328367	0.1	0.651300
11.330033	0.1	0.646949
11.331700	0.1	0.641167
11.333367	0.1	0.636160
11.335033	0.1	0.633776
11.336700	0.1	0.634253
11.338367	0.1	0.635982
11.340033	0.1	0.636876
11.341700	0.1	0.636339
11.343367	0.1	0.636280
11.345033	0.1	0.638664
11.346700	0.1	0.642777
11.348367	0.1	0.646353
11.350033	0.1	0.647903
11.351700	0.1	0.647485
11.353367	0.1	0.645697
11.355033	0.1	0.642419
11.356700	0.1	0.636876
11.358367	0.1	0.629962
11.360033	0.1	0.624538
11.361700	0.1	0.622451
11.363367	0.1	0.622928
11.365033	0.1	0.624239
11.366700	0.1	0.626445
11.368367	0.1	0.630617
11.370033	0.1	0.637054
11.371700	0.1	0.643313
11.373367	0.1	0.646114
11.375033	0.1	0.644982
11.376700	0.1	0.642479
11.378367	0.1	0.640512
11.380033	0.1	0.638843
11.381700	0.1	0.635922
11.383367	0.1	0.630796
11.385033	0.1	0.624418
11.386700	0.1	0.618875
11.388367	0.1	0.615299
11.390033	0.1	0.612974
11.391700	0.1	0.609994
11.393367	0.1	0.605762
11.395033	0.1	0.602245
11.396700	0.1	0.602305
11.398367	0.1	0.607789
11.400033	0.1	0.617385
11.401700	0.1	0.626922
11.403367	0.1	0.632227
11.405033	0.1	0.632048
11.406700	0.1	0.627935
11.408367	0.1	0.622213
11.410033	0.1	0.616193
11.411700	0.1	0.610292
11.413367	0.1	0.605106
11.415033	0.1	0.602424
11.416700	0.1	0.603318
11.418367	0.1	0.606120
11.420033	0.1	0.607133
11.421700	0.1	0.605226
11.423367	0.1	0.602424
11.425033	0.1	0.600636
11.426700	0.1	0.599802
11.428367	0.1	0.599861
11.430033	0.1	0.601590
11.431700	0.1	0.605881
11.433367	0.1	0.611901
11.435033	0.1	0.616014
11.436700	0.1	0.614822
11.438367	0.1	0.608742
11.440033	0.1	0.601172
11.441700	0.1	0.595033
11.443367	0.1	0.590563
11.445033	0.1	0.586987
11.446700	0.1	0.584722
11.448367	0.1	0.585079
11.450033	0.1	0.587583
11.451700	0.1	0.589848
11.453367	0.1	0.589430
11.455033	0.1	0.586748
11.456700	0.1	0.584483
11.458367	0.1	0.584185
11.460033	0.1	0.583947
11.461700	0.1	0.581026
11.463367	0.1	0.575185
11.465033	0.1	0.569165
11.466700	0.1	0.564873
11.468367	0.1	0.561416
11.470033	0.1	0.557184
11.471700	0.1	0.551403
11.473367	0.1	0.544667
11.475033	0.1	0.538588
11.476700	0.1	0.534058
11.478367	0.1	0.531316
11.480033	0.1	0.530303
11.481700	0.1	0.531137
11.483367	0.1	0.534534
11.485033	0.1	0.539899
11.486700	0.1	0.545502
11.488367	0.1	0.549316
11.490033	0.1	0.549912
11.491700	0.1	0.546217
11.493367	0.1	0.538588
11.495033	0.1	0.528574
11.496700	0.1	0.517666
11.498367	0.1	0.506997
11.500033	0.1	0.498533
11.501700	0.1	0.493586
11.503367	0.1	0.491321
11.505033	0.1	0.490427
11.506700	0.1	0.490367
11.508367	0.1	0.491381
11.510033	0.1	0.494242
11.511700	0.1	0.499547
11.513367	0.1	0.505447
11.515033	0.1	0.508666
11.516700	0.1	0.507593
11.518367	0.1	0.503302
11.520033	0.1	0.498235
11.521700	0.1	0.494123
11.523367	0.1	0.490963
11.525033	0.1	0.487745
11.526700	0.1	0.483990
11.528367	0.1	0.480056
11.530033	0.1	0.477314
11.531700	0.1	0.476837
11.533367	0.1	0.477970
11.535033	0.1	0.479519
11.536700	0.1	0.480890
11.538367	0.1	0.482142
11.540033	0.1	0.483692
11.541700	0.1	0.485659
11.543367	0.1	0.487864
11.545033	0.1	0.489295
11.546700	0.1	0.488341
11.548367	0.1	0.484049
11.550033	0.1	0.476599
11.551700	0.1	0.467837
11.553367	0.1	0.459790
11.555033	0.1	0.453472
11.556700	0.1	0.448942
11.558367	0.1	0.446260
11.560033	0.1	0.444949
11.561700	0.1	0.444829
11.563367	0.1	0.446379
11.565033	0.1	0.449419
11.566700	0.1	0.452101
11.568367	0.1	0.451922
11.570033	0.1	0.448525
11.571700	0.1	0.443518
11.573367	0.1	0.439584
11.575033	0.1	0.437737
11.576700	0.1	0.436962
11.578367	0.1	0.436008
11.580033	0.1	0.436008
11.581700	0.1	0.438809
11.583367	0.1	0.444174
11.585033	0.1	0.449598
11.586700	0.1	0.452936
11.588367	0.1	0.453115
11.590033	0.1	0.450850
11.591700	0.1	0.447989
11.593367	0.1	0.445664
11.595033	0.1	0.443876
11.596700	0.1	0.442743
11.598367	0.1	0.442028
11.600033	0.1	0.441015
11.601700	0.1	0.439525
11.603367	0.1	0.438273
11.605033	0.1	0.437737
11.606700	0.1	0.438511
11.608367	0.1	0.440776
11.610033	0.1	0.443399
11.611700	0.1	0.444293
11.613367	0.1	0.443161
11.615033	0.1	0.442147
11.616700	0.1	0.443816
11.618367	0.1	0.448287
11.620033	0.1	0.452817
11.621700	0.1	0.453770
11.623367	0.1	0.449836
11.625033	0.1	0.442624
11.626700	0.1	0.434399
11.628367	0.1	0.427067
11.630033	0.1	0.422418
11.631700	0.1	0.421643
11.633367	0.1	0.424445
11.635033	0.1	0.429273
11.636700	0.1	0.435114
11.638367	0.1	0.442326
11.640033	0.1	0.450075
11.641700	0.1	0.454724
11.643367	0.1	0.452936
11.645033	0.1	0.445843
11.646700	0.1	0.438392
11.648367	0.1	0.435531
11.650033	0.1	0.438452
11.651700	0.1	0.444412
11.653367	0.1	0.448525
11.655033	0.1	0.447631
11.656700	0.1	0.442386
11.658367	0.1	0.436544
11.660033	0.1	0.433981
11.661700	0.1	0.435770
11.663367	0.1	0.440002
11.665033	0.1	0.443459
11.666700	0.1	0.444233
11.668367	0.1	0.443339
11.670033	0.1	0.443220
11.671700	0.1	0.444651
11.673367	0.1	0.446856
11.675033	0.1	0.447631
11.676700	0.1	0.445604
11.678367	0.1	0.441551
11.680033	0.1	0.438035
11.681700	0.1	0.436842
11.683367	0.1	0.437617
11.685033	0.1	0.439405
11.686700	0.1	0.441849
11.688367	0.1	0.444770
11.690033	0.1	0.447691
11.691700	0.1	0.449657
11.693367	0.1	0.450313
11.695033	0.1	0.449836
11.696700	0.1	0.447691
11.698367	0.1	0.442266
11.700033	0.1	0.433326
11.701700	0.1	0.423968
11.703367	0.1	0.418961
11.705033	0.1	0.420213
11.706700	0.1	0.424922
11.708367	0.1	0.428379
11.710033	0.1	0.427902
11.711700	0.1	0.424266
11.713367	0.1	0.421166
11.715033	0.1	0.421762
11.716700	0.1	0.425518
11.718367	0.1	0.429094
11.720033	0.1	0.429034
11.721700	0.1	0.423491
11.723367	0.1	0.413299
11.725033	0.1	0.401914
11.726700	0.1	0.392973
11.728367	0.1	0.388324
11.730033	0.1	0.387430
11.731700	0.1	0.388145
11.733367	0.1	0.387549
11.735033	0.1	0.384927
11.736700	0.1	0.382245
11.738367	0.1	0.382841
11.740033	0.1	0.388503
11.741700	0.1	0.398815
11.743367	0.1	0.410914
11.745033	0.1	0.420094
11.746700	0.1	0.422895
11.748367	0.1	0.418842
11.750033	0.1	0.410616
11.751700	0.1	0.402927
11.753367	0.1	0.399888
11.755033	0.1	0.403106
11.756700	0.1	0.411510
11.758367	0.1	0.420392
11.760033	0.1	0.424802
11.761700	0.1	0.422895
11.763367	0.1	0.416160
11.765033	0.1	0.406861
11.766700	0.1	0.397563
11.768367	0.1	0.391066
11.770033	0.1	0.388920
11.771700	0.1	0.390410
11.773367	0.1	0.393331
11.775033	0.1	0.395775
11.776700	0.1	0.396907
11.778367	0.1	0.396848
11.780033	0.1	0.395775
11.781700	0.1	0.394702
11.783367	0.1	0.394642
11.785033	0.1	0.395715
11.786700	0.1	0.397623
11.788367	0.1	0.399590
11.790033	0.1	0.400245
11.791700	0.1	0.398874
11.793367	0.1	0.396192
11.795033	0.1	0.393629
11.796700	0.1	0.391901
11.798367	0.1	0.390291
11.800033	0.1	0.387549
11.801700	0.1	0.383198
11.803367	0.1	0.378728
11.805033	0.1	0.375927
11.806700	0.1	0.375092
11.808367	0.1	0.375986
11.810033	0.1	0.378072
11.811700	0.1	0.380635
11.813367	0.1	0.382602
11.815033	0.1	0.383079
11.816700	0.1	0.382483
11.818367	0.1	0.382900
11.820033	0.1	0.385523
11.821700	0.1	0.389576
11.823367	0.1	0.393689
11.825033	0.1	0.397205
11.826700	0.1	0.399828
11.828367	0.1	0.401914
11.830033	0.1	0.404775
11.831700	0.1	0.408947
11.833367	0.1	0.412762
11.835033	0.1	0.413537
11.836700	0.1	0.410080
11.838367	0.1	0.404358
11.840033	0.1	0.400305
11.841700	0.1	0.400364
11.843367	0.1	0.403345
11.845033	0.1	0.406563
11.846700	0.1	0.409007
11.848367	0.1	0.410557
11.850033	0.1	0.410199
11.851700	0.1	0.407875
11.853367	0.1	0.406206
11.855033	0.1	0.408053
11.856700	0.1	0.412822
11.858367	0.1	0.416696
11.860033	0.1	0.416517
11.861700	0.1	0.412524
11.863367	0.1	0.407815
11.865033	0.1	0.406027
11.866700	0.1	0.409067
11.868367	0.1	0.415146
11.870033	0.1	0.420332
11.871700	0.1	0.421882
11.873367	0.1	0.420272
11.875033	0.1	0.418484
11.876700	0.1	0.419021
11.878367	0.1	0.422299
11.880033	0.1	0.427902
11.881700	0.1	0.435293
11.883367	0.1	0.443041
11.885033	0.1	0.448644
11.886700	0.1	0.450015
11.888367	0.1	0.447452
11.890033	0.1	0.443518
11.891700	0.1	0.440419
11.893367	0.1	0.438273
11.895033	0.1	0.436902
11.896700	0.1	0.436544
11.898367	0.1	0.438035
11.900033	0.1	0.441909
11.901700	0.1	0.447989
11.903367	0.1	0.454247
11.905033	0.1	0.458479
11.906700	0.1	0.460148
11.908367	0.1	0.460744
11.910033	0.1	0.461280
11.911700	0.1	0.462353
11.913367	0.1	0.464916
11.915033	0.1	0.469863
11.916700	0.1	0.476420
11.918367	0.1	0.482321
11.920033	0.1	0.486672
11.921700	0.1	0.490725
11.923367	0.1	0.495732
11.925033	0.1	0.501454
11.926700	0.1	0.506640
11.928367	0.1	0.509799
11.930033	0.1	0.510395
11.931700	0.1	0.509381
11.933367	0.1	0.508606
11.935033	0.1	0.509799
11.936700	0.1	0.513494
11.938367	0.1	0.519097
11.940033	0.1	0.524759
11.941700	0.1	0.527382
11.943367	0.1	0.525415
11.945033	0.1	0.520766
11.946700	0.1	0.517368
11.948367	0.1	0.517249
11.950033	0.1	0.519991
11.951700	0.1	0.524282
11.953367	0.1	0.528693
11.955033	0.1	0.531733
11.956700	0.1	0.532746
11.958367	0.1	0.532150
11.960033	0.1	0.530541
11.961700	0.1	0.528336
11.963367	0.1	0.526607
11.965033	0.1	0.526845
11.966700	0.1	0.529826
11.968367	0.1	0.534892
11.970033	0.1	0.540495
11.971700	0.1	0.545025
11.973367	0.1	0.547767
11.975033	0.1	0.549316
11.976700	0.1	0.551581
11.978367	0.1	0.556111
11.980033	0.1	0.562310
11.981700	0.1	0.568092
11.983367	0.1	0.571370
11.985033	0.1	0.571549
11.986700	0.1	0.570774
11.988367	0.1	0.572383
11.990033	0.1	0.576854
11.991700	0.1	0.581384
11.993367	0.1	0.583053
11.995033	0.1	0.582337
11.996700	0.1	0.581622
11.998367	0.1	0.582516
12.000033	0.1	0.583947
12.001700	0.1	0.584185
12.003367	0.1	0.582755
12.005033	0.1	0.580967
12.006700	0.1	0.580967
12.008367	0.1	0.584424
12.010033	0.1	0.590026
12.011700	0.1	0.594199
12.013367	0.1	0.594497
12.015033	0.1	0.592172
12.016700	0.1	0.591040
12.018367	0.1	0.594378
12.020033	0.1	0.601828
12.021700	0.1	0.610411
12.023367	0.1	0.616968
12.025033	0.1	0.619769
12.026700	0.1	0.619710
12.028367	0.1	0.618994
12.030033	0.1	0.619829
12.031700	0.1	0.623107
12.033367	0.1	0.628293
12.035033	0.1	0.633478
12.036700	0.1	0.637293
12.038367	0.1	0.639617
12.040033	0.1	0.641584
12.041700	0.1	0.643730
12.043367	0.1	0.645340
12.045033	0.1	0.645876
12.046700	0.1	0.645757
12.048367	0.1	0.645995
12.050033	0.1	0.647128
12.051700	0.1	0.649512
12.053367	0.1	0.653386
12.055033	0.1	0.657678
12.056700	0.1	0.660479
12.058367	0.1	0.659943
12.060033	0.1	0.657201
12.061700	0.1	0.656426
12.063367	0.1	0.660002
12.065033	0.1	0.666082
12.066700	0.1	0.671208
12.068367	0.1	0.674427
12.070033	0.1	0.677884
12.071700	0.1	0.683904
12.073367	0.1	0.691950
12.075033	0.1	0.699282
12.076700	0.1	0.703394
12.078367	0.1	0.702977
12.080033	0.1	0.699639
12.081700	0.1	0.696123
12.083367	0.1	0.693798
12.085033	0.1	0.692070
12.086700	0.1	0.690997
12.088367	0.1	0.693023
12.090033	0.1	0.700116
12.091700	0.1	0.710607
12.093367	0.1	0.720441
12.095033	0.1	0.726342
12.096700	0.1	0.728548
12.098367	0.1	0.729680
12.100033	0.1	0.731289
12.101700	0.1	0.732601
12.103367	0.1	0.732660
12.105033	0.1	0.732362
12.106700	0.1	0.733376
12.108367	0.1	0.736594
12.110033	0.1	0.741422
12.111700	0.1	0.746012
12.113367	0.1	0.748277
12.115033	0.1	0.748456
12.116700	0.1	0.749230
12.118367	0.1	0.752747
12.120033	0.1	0.758529
12.121700	0.1	0.764132
12.123367	0.1	0.768125
12.125033	0.1	0.771761
12.126700	0.1	0.777066
12.128367	0.1	0.783503
12.130033	0.1	0.788510
12.131700	0.1	0.791490
12.133367	0.1	0.794947
12.135033	0.1	0.800848
12.136700	0.1	0.808954
12.138367	0.1	0.817299
12.140033	0.1	0.824630
12.141700	0.1	0.830770
12.143367	0.1	0.835955
12.145033	0.1	0.840366
12.146700	0.1	0.844896
12.148367	0.1	0.850558
12.150033	0.1	0.857234
12.151700	0.1	0.863135
12.153367	0.1	0.866294
12.155033	0.1	0.866950
12.156700	0.1	0.867903
12.158367	0.1	0.871897
12.160033	0.1	0.878632
12.161700	0.1	0.886202
12.163367	0.1	0.894070
12.165033	0.1	0.902891
12.166700	0.1	0.912249
12.168367	0.1	0.919819
12.170033	0.1	0.923634
12.171700	0.1	0.925183
12.173367	0.1	0.928581
12.175033	0.1	0.937045
12.176700	0.1	0.949919
12.178367	0.1	0.963152
12.180033	0.1	0.973642
12.181700	0.1	0.980735
12.183367	0.1	0.985622
12.185033	0.1	0.990570
12.186700	0.1	0.996947
12.188367	0.1	1.004517
12.190033	0.1	1.011849
12.191700	0.1	1.018345
12.193367	0.1	1.025379
12.195033	0.1	1.035333
12.196700	0.1	1.048148
12.198367	0.1	1.061559
12.200033	0.1	1.073718
12.201700	0.1	1.085341
12.203367	0.1	1.097262
12.205033	0.1	1.107812
12.206700	0.1	1.116037
12.208367	0.1	1.123965
12.210033	0.1	1.133919
12.211700	0.1	1.145959
12.213367	0.1	1.158238
12.215033	0.1	1.168192
12.216700	0.1	1.174688
12.218367	0.1	1.179278
12.220033	0.1	1.184702
12.221700	0.1	1.192868
12.223367	0.1	1.204431
12.225033	0.1	1.218677
12.226700	0.1	1.234710
12.228367	0.1	1.252115
12.230033	0.1	1.271188
12.231700	0.1	1.292110
12.233367	0.1	1.314581
12.235033	0.1	1.337051
12.236700	0.1	1.356959
12.238367	0.1	1.372695
12.240033	0.1	1.385450
12.241700	0.1	1.398444
12.243367	0.1	1.413703
12.245033	0.1	1.430631
12.246700	0.1	1.447082
12.248367	0.1	1.462460
12.250033	0.1	1.477599
12.251700	0.1	1.493514
12.253367	0.1	1.510680
12.255033	0.1	1.528800
12.256700	0.1	1.547456
12.258367	0.1	1.566649
12.260033	0.1	1.586616
12.261700	0.1	1.607061
12.263367	0.1	1.626313
12.265033	0.1	1.642645
12.266700	0.1	1.655758
12.268367	0.1	1.667798
12.270033	0.1	1.681805
12.271700	0.1	1.698732
12.273367	0.1	1.715899
12.275033	0.1	1.729965
12.276700	0.1	1.741350
12.278367	0.1	1.753688
12.280033	0.1	1.768887
12.281700	0.1	1.784980
12.283367	0.1	1.798928
12.285033	0.1	1.810014
12.286700	0.1	1.819551
12.288367	0.1	1.829803
12.290033	0.1	1.843333
12.291700	0.1	1.860559
12.293367	0.1	1.878440
12.295033	0.1	1.893282
12.296700	0.1	1.904786
12.298367	0.1	1.915276
12.300033	0.1	1.926005
12.301700	0.1	1.935423
12.303367	0.1	1.941800
12.305033	0.1	1.946032
12.306700	0.1	1.951516
12.308367	0.1	1.961053
12.310033	0.1	1.974225
12.311700	0.1	1.988471
12.313367	0.1	2.002418
12.315033	0.1	2.016306
12.316700	0.1	2.030373
12.318367	0.1	2.043486
12.320033	0.1	2.054632
12.321700	0.1	2.063394
12.323367	0.1	2.069473
12.325033	0.1	2.072930
12.326700	0.1	2.075195
12.328367	0.1	2.077699
12.330033	0.1	2.081454
12.331700	0.1	2.086878
12.333367	0.1	2.094209
12.335033	0.1	2.103567
12.336700	0.1	2.114058
12.338367	0.1	2.124488
12.340033	0.1	2.134562
12.341700	0.1	2.144218
12.343367	0.1	2.152801
12.345033	0.1	2.158582
12.346700	0.1	2.160311
12.348367	0.1	2.159894
12.350033	0.1	2.161145
12.351700	0.1	2.165795
12.353367	0.1	2.171457
12.355033	0.1	2.175331
12.356700	0.1	2.178073
12.358367	0.1	2.182186
12.360033	0.1	2.188504
12.361700	0.1	2.196014
12.363367	0.1	2.203643
12.365033	0.1	2.210558
12.366700	0.1	2.216041
12.368367	0.1	2.219796
12.370033	0.1	2.222002
12.371700	0.1	2.223194
12.373367	0.1	2.224028
12.375033	0.1	2.225280
12.376700	0.1	2.227664
12.378367	0.1	2.231598
12.380033	0.1	2.236962
12.381700	0.1	2.243102
12.383367	0.1	2.249599
12.385033	0.1	2.255917
12.386700	0.1	2.260685
12.388367	0.1	2.262831
12.390033	0.1	2.263785
12.391700	0.1	2.265871
12.393367	0.1	2.268970
12.395033	0.1	2.270818
12.396700	0.1	2.270103
12.398367	0.1	2.268016
12.400033	0.1	2.266526
12.401700	0.1	2.266109
12.403367	0.1	2.265871
12.405033	0.1	2.265394
12.406700	0.1	2.265513
12.408367	0.1	2.266646
12.410033	0.1	2.268016
12.411700	0.1	2.268732
12.413367	0.1	2.268434
12.415033	0.1	2.266944
12.416700	0.1	2.264500
12.418367	0.1	2.261698
12.420033	0.1	2.259791
12.421700	0.1	2.260447
12.423367	0.1	2.263785
12.425033	0.1	2.266824
12.426700	0.1	2.265751
12.428367	0.1	2.259195
12.430033	0.1	2.249837
12.431700	0.1	2.242327
12.433367	0.1	2.238989
12.435033	0.1	2.237857
12.436700	0.1	2.235472
12.438367	0.1	2.230704
12.440033	0.1	2.225340
12.441700	0.1	2.221048
12.443367	0.1	2.216935
12.445033	0.1	2.210558
12.446700	0.1	2.201855
12.448367	0.1	2.192795
12.450033	0.1	2.185226
12.451700	0.1	2.179563
12.453367	0.1	2.174854
12.455033	0.1	2.170921
12.456700	0.1	2.168536
12.458367	0.1	2.167404
12.460033	0.1	2.165496
12.461700	0.1	2.160788
12.463367	0.1	2.152920
12.465033	0.1	2.143979
12.466700	0.1	2.135992
12.468367	0.1	2.128065
12.470033	0.1	2.117813
12.471700	0.1	2.105236
12.473367	0.1	2.093017
12.475033	0.1	2.083302
12.476700	0.1	2.075076
12.478367	0.1	2.065480
12.480033	0.1	2.052903
12.481700	0.1	2.038300
12.483367	0.1	2.024114
12.485033	0.1	2.012491
12.486700	0.1	2.003789
12.488367	0.1	1.995146
12.490033	0.1	1.983285
12.491700	0.1	1.967669
12.493367	0.1	1.950443
12.495033	0.1	1.934111
12.496700	0.1	1.920879
12.498367	0.1	1.910985
12.500033	0.1	1.900673
12.501700	0.1	1.885891
12.503367	0.1	1.867652
12.505033	0.1	1.850426
12.506700	0.1	1.836479
12.508367	0.1	1.824796
12.510033	0.1	1.813054
12.511700	0.1	1.800358
12.513367	0.1	1.787186
12.515033	0.1	1.773536
12.516700	0.1	1.758516
12.518367	0.1	1.742184
12.520033	0.1	1.727522
12.521700	0.1	1.717448
12.523367	0.1	1.709998
12.525033	0.1	1.700044
12.526700	0.1	1.684725
12.528367	0.1	1.666904
12.530033	0.1	1.652241
12.531700	0.1	1.644313
12.533367	0.1	1.642525
12.535033	0.1	1.642346
12.536700	0.1	1.638830
12.538367	0.1	1.630843
12.540033	0.1	1.620352
12.541700	0.1	1.609326
12.543367	0.1	1.597703
12.545033	0.1	1.584470
12.546700	0.1	1.569986
12.548367	0.1	1.556695
12.550033	0.1	1.547337
12.551700	0.1	1.541615
12.553367	0.1	1.536667
12.555033	0.1	1.530528
12.556700	0.1	1.522720
12.558367	0.1	1.513839
12.560033	0.1	1.505911
12.561700	0.1	1.500905
12.563367	0.1	1.498699
12.565033	0.1	1.496077
12.566700	0.1	1.489699
12.568367	0.1	1.479924
12.570033	0.1	1.470983
12.571700	0.1	1.466155
12.573367	0.1	1.465380
12.575033	0.1	1.466751
12.576700	0.1	1.468599
12.578367	0.1	1.469076
12.580033	0.1	1.466096
12.581700	0.1	1.458585
12.583367	0.1	1.447916
12.585033	0.1	1.437008
12.586700	0.1	1.428783
12.588367	0.1	1.424432
12.590033	0.1	1.422525
12.591700	0.1	1.420677
12.593367	0.1	1.417220
12.595033	0.1	1.412392
12.596700	0.1	1.407206
12.598367	0.1	1.402915
12.600033	0.1	1.400769
12.601700	0.1	1.400530
12.603367	0.1	1.399636
12.605033	0.1	1.396060
12.606700	0.1	1.390100
12.608367	0.1	1.383782
12.610033	0.1	1.378179
12.611700	0.1	1.372099
12.613367	0.1	1.365125
12.615033	0.1	1.359344
12.616700	0.1	1.357436
12.618367	0.1	1.359463
12.620033	0.1	1.361847
12.621700	0.1	1.360238
12.623367	0.1	1.352489
12.625033	0.1	1.340449
12.626700	0.1	1.327932
12.628367	0.1	1.318455
12.630033	0.1	1.312673
12.631700	0.1	1.308262
12.633367	0.1	1.302660
12.635033	0.1	1.295030
12.636700	0.1	1.286268
12.638367	0.1	1.277804
12.640033	0.1	1.270235
12.641700	0.1	1.262665
12.643367	0.1	1.253784
12.645033	0.1	1.243711
12.646700	0.1	1.234531
12.648367	0.1	1.228035
12.650033	0.1	1.223207
12.651700	0.1	1.217961
12.653367	0.1	1.211345
12.655033	0.1	1.204312
12.656700	0.1	1.197934
12.658367	0.1	1.192212
12.660033	0.1	1.186490
12.661700	0.1	1.179576
12.663367	0.1	1.170337
12.665033	0.1	1.158416
12.666700	0.1	1.144469
12.668367	0.1	1.129985
12.670033	0.1	1.117230
12.671700	0.1	1.108170
12.673367	0.1	1.103759
12.675033	0.1	1.102865
12.676700	0.1	1.102507
12.678367	0.1	1.100421
12.680033	0.1	1.096129
12.681700	0.1	1.090169
12.683367	0.1	1.083374
12.685033	0.1	1.076937
12.686700	0.1	1.071632
12.688367	0.1	1.067638
12.690033	0.1	1.063585
12.691700	0.1	1.057386
12.693367	0.1	1.049280
12.695033	0.1	1.041114
12.696700	0.1	1.034439
12.698367	0.1	1.028419
12.700033	0.1	1.021743
12.701700	0.1	1.013577
12.703367	0.1	1.004219
12.705033	0.1	0.994265
12.706700	0.1	0.984192
12.708367	0.1	0.974059
12.710033	0.1	0.964642
12.711700	0.1	0.957549
12.713367	0.1	0.954330
12.715033	0.1	0.953913
12.716700	0.1	0.952900
12.718367	0.1	0.947654
12.720033	0.1	0.937283
12.721700	0.1	0.924647
12.723367	0.1	0.913560
12.725033	0.1	0.905335
12.726700	0.1	0.899434
12.728367	0.1	0.895202
12.730033	0.1	0.892520
12.731700	0.1	0.892162
12.733367	0.1	0.894308
12.735033	0.1	0.897110
12.736700	0.1	0.897229
12.738367	0.1	0.892520
12.740033	0.1	0.883579
12.741700	0.1	0.872791
12.743367	0.1	0.862479
12.745033	0.1	0.853539
12.746700	0.1	0.845313
12.748367	0.1	0.837565
12.750033	0.1	0.829876
12.751700	0.1	0.821769
12.753367	0.1	0.813961
12.755033	0.1	0.808060
12.756700	0.1	0.804961
12.758367	0.1	0.804365
12.760033	0.1	0.805080
12.761700	0.1	0.805199
12.763367	0.1	0.802815
12.765033	0.1	0.797927
12.766700	0.1	0.791490
12.768367	0.1	0.784218
12.770033	0.1	0.776589
12.771700	0.1	0.769436
12.773367	0.1	0.762582
12.775033	0.1	0.755668
12.776700	0.1	0.749290
12.778367	0.1	0.744522
12.780033	0.1	0.741482
12.781700	0.1	0.738323
12.783367	0.1	0.732541
12.785033	0.1	0.722766
12.786700	0.1	0.711143
12.788367	0.1	0.702024
12.790033	0.1	0.698805
12.791700	0.1	0.700772
12.793367	0.1	0.703752
12.795033	0.1	0.703573
12.796700	0.1	0.700116
12.798367	0.1	0.695705
12.800033	0.1	0.692129
12.801700	0.1	0.690222
12.803367	0.1	0.690162
12.805033	0.1	0.691652
12.806700	0.1	0.693858
12.808367	0.1	0.694931
12.810033	0.1	0.693858
12.811700	0.1	0.691831
12.813367	0.1	0.690758
12.815033	0.1	0.691772
12.816700	0.1	0.693977
12.818367	0.1	0.694752
12.820033	0.1	0.692248
12.821700	0.1	0.687540
12.823367	0.1	0.683308
12.825033	0.1	0.679791
12.826700	0.1	0.675619
12.828367	0.1	0.670910
12.830033	0.1	0.668228
12.831700	0.1	0.670135
12.833367	0.1	0.675976
12.835033	0.1	0.682354
12.836700	0.1	0.685573
12.838367	0.1	0.684023
12.840033	0.1	0.679255
12.841700	0.1	0.674784
12.843367	0.1	0.672638
12.845033	0.1	0.671864
12.846700	0.1	0.671208
12.848367	0.1	0.670850
12.850033	0.1	0.671506
12.851700	0.1	0.672638
12.853367	0.1	0.673652
12.855033	0.1	0.674605
12.856700	0.1	0.675440
12.858367	0.1	0.675082
12.860033	0.1	0.672340
12.861700	0.1	0.667572
12.863367	0.1	0.663281
12.865033	0.1	0.661731
12.866700	0.1	0.662327
12.868367	0.1	0.662267
12.870033	0.1	0.659525
12.871700	0.1	0.654936
12.873367	0.1	0.651419
12.875033	0.1	0.650168
12.876700	0.1	0.649869
12.878367	0.1	0.649035
12.880033	0.1	0.648439
12.881700	0.1	0.649691
12.883367	0.1	0.653505
12.885033	0.1	0.658810
12.886700	0.1	0.663877
12.888367	0.1	0.667870
12.890033	0.1	0.671089
12.891700	0.1	0.673652
12.893367	0.1	0.674725
12.895033	0.1	0.673592
12.896700	0.1	0.670552
12.898367	0.1	0.666499
12.900033	0.1	0.662804
12.901700	0.1	0.660956
12.903367	0.1	0.662386
12.905033	0.1	0.667155
12.906700	0.1	0.674009
12.908367	0.1	0.680685
12.910033	0.1	0.684917
12.911700	0.1	0.686109
12.913367	0.1	0.685513
12.915033	0.1	0.684500
12.916700	0.1	0.682533
12.918367	0.1	0.678718
12.920033	0.1	0.674248
12.921700	0.1	0.671387
12.923367	0.1	0.670552
12.925033	0.1	0.670135
12.926700	0.1	0.669777
12.928367	0.1	0.670135
12.930033	0.1	0.671446
12.931700	0.1	0.672936
12.933367	0.1	0.673711
12.935033	0.1	0.673831
12.936700	0.1	0.673413
12.938367	0.1	0.671804
12.940033	0.1	0.670075
12.941700	0.1	0.670970
12.943367	0.1	0.675023
12.945033	0.1	0.679374
12.946700	0.1	0.681043
12.948367	0.1	0.679612
12.950033	0.1	0.676990
12.951700	0.1	0.675321
12.953367	0.1	0.675082
12.955033	0.1	0.675499
12.956700	0.1	0.675738
12.958367	0.1	0.675976
12.960033	0.1	0.676692
12.961700	0.1	0.677347
12.963367	0.1	0.676453
12.965033	0.1	0.673890
12.966700	0.1	0.671744
12.968367	0.1	0.671685
12.970033	0.1	0.673175
12.971700	0.1	0.675142
12.973367	0.1	0.676870
12.975033	0.1	0.677884
12.976700	0.1	0.677705
12.978367	0.1	0.675559
12.980033	0.1	0.671804
12.981700	0.1	0.668645
12.983367	0.1	0.668705
12.985033	0.1	0.671804
12.986700	0.1	0.675619
12.988367	0.1	0.678957
12.990033	0.1	0.682294
12.991700	0.1	0.685751
12.993367	0.1	0.688553
12.995033	0.1	0.690162
12.996700	0.1	0.690520
12.998367	0.1	0.689268
13.000033	0.1	0.686765
13.001700	0.1	0.684261
13.003367	0.1	0.682831
13.005033	0.1	0.681639
13.006700	0.1	0.679612
13.008367	0.1	0.676751
13.010033	0.1	0.674307
13.011700	0.1	0.674009
13.013367	0.1	0.676930
13.015033	0.1	0.682950
13.016700	0.1	0.691176
13.018367	0.1	0.699759
13.020033	0.1	0.704467
13.021700	0.1	0.701666
13.023367	0.1	0.692308
13.025033	0.1	0.681043
13.026700	0.1	0.671804
13.028367	0.1	0.666559
13.030033	0.1	0.665486
13.031700	0.1	0.667334
13.033367	0.1	0.669956
13.035033	0.1	0.672400
13.036700	0.1	0.675142
13.038367	0.1	0.678599
13.040033	0.1	0.681937
13.041700	0.1	0.683725
13.043367	0.1	0.684202
13.045033	0.1	0.684679
13.046700	0.1	0.686109
13.048367	0.1	0.688553
13.050033	0.1	0.692308
13.051700	0.1	0.698447
13.053367	0.1	0.706494
13.055033	0.1	0.713885
13.056700	0.1	0.718474
13.058367	0.1	0.720143
13.060033	0.1	0.720024
13.061700	0.1	0.719130
13.063367	0.1	0.718951
13.065033	0.1	0.721395
13.066700	0.1	0.726998
13.068367	0.1	0.733674
13.070033	0.1	0.739515
13.071700	0.1	0.744641
13.073367	0.1	0.750423
13.075033	0.1	0.757039
13.076700	0.1	0.763416
13.078367	0.1	0.768960
13.080033	0.1	0.775278
13.081700	0.1	0.783443
13.083367	0.1	0.791132
13.085033	0.1	0.795722
13.086700	0.1	0.797749
13.088367	0.1	0.800133
13.090033	0.1	0.804126
13.091700	0.1	0.808775
13.093367	0.1	0.812352
13.095033	0.1	0.814140
13.096700	0.1	0.814617
13.098367	0.1	0.815332
13.100033	0.1	0.818133
13.101700	0.1	0.824511
13.103367	0.1	0.835359
13.105033	0.1	0.849545
13.106700	0.1	0.862598
13.108367	0.1	0.870168
13.110033	0.1	0.872612
13.111700	0.1	0.874102
13.113367	0.1	0.878334
13.115033	0.1	0.885189
13.116700	0.1	0.892162
13.118367	0.1	0.897467
13.120033	0.1	0.901222
13.121700	0.1	0.903904
13.123367	0.1	0.905752
13.125033	0.1	0.907362
13.126700	0.1	0.909507
13.128367	0.1	0.912666
13.130033	0.1	0.916481
13.131700	0.1	0.920951
13.133367	0.1	0.926673
13.135033	0.1	0.933826
13.136700	0.1	0.940681
13.138367	0.1	0.945628
13.140033	0.1	0.948429
13.141700	0.1	0.949442
13.143367	0.1	0.949860
13.145033	0.1	0.951529
13.146700	0.1	0.955820
13.148367	0.1	0.962436
13.150033	0.1	0.968218
13.151700	0.1	0.970006
13.153367	0.1	0.967681
13.155033	0.1	0.964105
13.156700	0.1	0.961840
13.158367	0.1	0.961661
13.160033	0.1	0.963211
13.161700	0.1	0.966132
13.163367	0.1	0.970185
13.165033	0.1	0.975132
13.166700	0.1	0.980854
13.168367	0.1	0.987053
13.170033	0.1	0.992775
13.171700	0.1	0.996649
13.173367	0.1	0.998139
13.175033	0.1	0.998020
13.176700	0.1	0.998020
13.178367	0.1	0.998974
13.180033	0.1	1.000226
13.181700	0.1	1.000762
13.183367	0.1	1.000881
13.185033	0.1	1.002371
13.186700	0.1	1.006961
13.188367	0.1	1.014292
13.190033	0.1	1.022339
13.191700	0.1	1.029193
13.193367	0.1	1.033723
13.195033	0.1	1.034737
13.196700	0.1	1.032412
13.198367	0.1	1.028538
13.200033	0.1	1.025736
13.201700	0.1	1.025260
13.203367	0.1	1.027048
13.205033	0.1	1.030207
13.206700	0.1	1.033723
13.208367	0.1	1.037419
13.210033	0.1	1.042545
13.211700	0.1	1.049101
13.213367	0.1	1.055539
13.215033	0.1	1.060128
13.216700	0.1	1.062930
13.218367	0.1	1.066387
13.220033	0.1	1.073241
13.221700	0.1	1.083791
13.223367	0.1	1.096129
13.225033	0.1	1.107872
13.226700	0.1	1.116693
13.228367	0.1	1.121998
13.230033	0.1	1.125932
13.231700	0.1	1.131237
13.233367	0.1	1.138866
13.235033	0.1	1.147807
13.236700	0.1	1.157582
13.238367	0.1	1.170099
13.240033	0.1	1.187384
13.241700	0.1	1.208186
13.243367	0.1	1.229405
13.245033	0.1	1.249135
13.246700	0.1	1.268387
13.248367	0.1	1.288593
13.250033	0.1	1.310706
13.251700	0.1	1.335263
13.253367	0.1	1.362205
13.255033	0.1	1.391292
13.256700	0.1	1.422167
13.258367	0.1	1.453757
13.260033	0.1	1.485765
13.261700	0.1	1.519024
13.263367	0.1	1.554668
13.265033	0.1	1.593232
13.266700	0.1	1.633942
13.268367	0.1	1.675546
13.270033	0.1	1.717746
13.271700	0.1	1.760841
13.273367	0.1	1.804829
13.275033	0.1	1.849830
13.276700	0.1	1.896978
13.278367	0.1	1.948297
13.280033	0.1	2.005577
13.281700	0.1	2.069235
13.283367	0.1	2.137840
13.285033	0.1	2.208591
13.286700	0.1	2.278030
13.288367	0.1	2.344549
13.290033	0.1	2.410412
13.291700	0.1	2.480745
13.293367	0.1	2.558947
13.295033	0.1	2.645195
13.296700	0.1	2.737999
13.298367	0.1	2.835334
13.300033	0.1	2.936423
13.301700	0.1	3.041446
13.303367	0.1	3.149867
13.305033	0.1	3.259838
13.306700	0.1	3.369868
13.308367	0.1	3.481090
13.310033	0.1	3.597081
13.311700	0.1	3.720582
13.313367	0.1	3.851414
13.315033	0.1	3.987134
13.316700	0.1	4.124463
13.318367	0.1	4.261732
13.320033	0.1	4.400075
13.321700	0.1	4.541695
13.323367	0.1	4.687786
13.325033	0.1	4.838646
13.326700	0.1	4.995406
13.328367	0.1	5.159676
13.330033	0.1	5.332530
13.331700	0.1	5.513728
13.333367	0.1	5.701542
13.335033	0.1	5.894184
13.336700	0.1	6.091535
13.338367	0.1	6.293893
13.340033	0.1	6.500841
13.341700	0.1	6.711901
13.343367	0.1	6.927550
13.345033	0.1	7.148624
13.346700	0.1	7.375360
13.348367	0.1	7.608414
13.350033	0.1	7.849575
13.351700	0.1	8.100629
13.353367	0.1	8.361638
13.355033	0.1	8.631170
13.356700	0.1	8.907140
13.358367	0.1	9.188474
13.360033	0.1	9.475530
13.361700	0.1	9.769381
13.363367	0.1	10.070980
13.365033	0.1	10.380984
13.366700	0.1	10.700167
13.368367	0.1	11.029542
13.370033	0.1	11.369467
13.371700	0.1	11.719049
13.373367	0.1	12.076677
13.375033	0.1	12.441994
13.376700	0.1	12.816847
13.378367	0.1	13.204039
13.380033	0.1	13.604701
13.381700	0.1	14.017404
13.383367	0.1	14.439345
13.385033	0.1	14.868439
13.386700	0.1	15.303911
13.388367	0.1	15.746356
13.390033	0.1	16.198457
13.391700	0.1	16.662420
13.393367	0.1	17.136813
13.395033	0.1	17.618478
13.396700	0.1	18.106164
13.398367	0.1	18.600644
13.400033	0.1	19.102038
13.401700	0.1	19.609691
13.403367	0.1	20.122112
13.405033	0.1	20.637096
13.406700	0.1	21.152438
13.408367	0.1	21.667661
13.410033	0.1	22.183718
13.411700	0.1	22.700728
13.413367	0.1	23.216368
13.415033	0.1	23.727538
13.416700	0.1	24.233819
13.418367	0.1	24.737181
13.420033	0.1	25.238754
13.421700	0.1	25.736155
13.423367	0.1	26.224794
13.425033	0.1	26.701810
13.426700	0.1	27.167143
13.428367	0.1	27.622403
13.430033	0.1	28.068783
13.431700	0.1	28.505267
13.433367	0.1	28.929474
13.435033	0.1	29.339673
13.436700	0.1	29.735209
13.438367	0.1	30.115129
13.440033	0.1	30.477824
13.441700	0.1	30.822339
13.443367	0.1	31.150104
13.445033	0.1	31.463327
13.446700	0.1	31.762602
13.448367	0.1	32.045784
13.450033	0.1	32.310369
13.451700	0.1	32.555940
13.453367	0.1	32.784643
13.455033	0.1	32.998623
13.456700	0.1	33.198239
13.458367	0.1	33.382656
13.460033	0.1	33.551635
13.461700	0.1	33.705892
13.463367	0.1	33.844652
13.465033	0.1	33.965292
13.466700	0.1	34.067394
13.468367	0.1	34.154775
13.470033	0.1	34.231963
13.471700	0.1	34.300687
13.473367	0.1	34.359040
13.475033	0.1	34.404041
13.476700	0.1	34.434261
13.478367	0.1	34.451785
13.480033	0.1	34.459593
13.481700	0.1	34.457924
13.483367	0.1	34.443738
13.485033	0.1	34.415545
13.486700	0.1	34.375670
13.488367	0.1	34.327390
13.490033	0.1	34.272554
13.491700	0.1	34.210386
13.493367	0.1	34.138920
13.495033	0.1	34.057083
13.496700	0.1	33.964576
13.498367	0.1	33.861818
13.500033	0.1	33.750000
13.501700	0.1	33.630910
13.503367	0.1	33.505978
13.505033	0.1	33.374192
13.506700	0.1	33.232572
13.508367	0.1	33.078434
13.510033	0.1	32.912077
13.511700	0.1	32.736125
13.513367	0.1	32.552244
13.515033	0.1	32.358708
13.516700	0.1	32.152357
13.518367	0.1	31.931581
13.520033	0.1	31.696619
13.521700	0.1	31.448664
13.523367	0.1	31.188430
13.525033	0.1	30.916156
13.526700	0.1	30.632200
13.528367	0.1	30.338945
13.530033	0.1	30.039372
13.531700	0.1	29.733481
13.533367	0.1	29.417040
13.535033	0.1	29.084446
13.536700	0.1	28.733434
13.538367	0.1	28.366746
13.540033	0.1	27.988674
13.541700	0.1	27.600588
13.543367	0.1	27.200879
13.545033	0.1	26.789011
13.546700	0.1	26.367308
13.548367	0.1	25.938632
13.550033	0.1	25.502922
13.551700	0.1	25.057556
13.553367	0.1	24.599971
13.555033	0.1	24.129333
13.556700	0.1	23.647369
13.558367	0.1	23.157002
13.560033	0.1	22.660436
13.561700	0.1	22.159280
13.563367	0.1	21.654965
13.565033	0.1	21.147670
13.566700	0.1	20.636381
13.568367	0.1	20.120622
13.570033	0.1	19.601287
13.571700	0.1	19.079329
13.573367	0.1	18.555523
13.575033	0.1	18.031837
13.576700	0.1	17.510713
13.578367	0.1	16.991914
13.580033	0.1	16.473056
13.581700	0.1	15.952826
13.583367	0.1	15.433312
13.585033	0.1	14.918328
13.586700	0.1	14.410735
13.588367	0.1	13.910831
13.590033	0.1	13.417960
13.591700	0.1	12.932421
13.593367	0.1	12.456001
13.595033	0.1	11.991144
13.596700	0.1	11.538208
13.598367	0.1	11.095584
13.600033	0.1	10.661483
13.601700	0.1	10.236025
13.603367	0.1	9.821296
13.605033	0.1	9.419382
13.606700	0.1	9.030581
13.608367	0.1	8.653760
13.610033	0.1	8.288146
13.611700	0.1	7.934213
13.613367	0.1	7.592440
13.615033	0.1	7.261694
13.616700	0.1	6.940425
13.618367	0.1	6.628514
13.620033	0.1	6.328404
13.621700	0.1	6.042600
13.623367	0.1	5.771578
13.625033	0.1	5.514026
13.626700	0.1	5.268753
13.628367	0.1	5.036593
13.630033	0.1	4.818857
13.631700	0.1	4.613400
13.633367	0.1	4.415930
13.635033	0.1	4.224062
13.636700	0.1	4.038811
13.638367	0.1	3.862620
13.640033	0.1	3.697455
13.641700	0.1	3.543318
13.643367	0.1	3.398478
13.645033	0.1	3.260791
13.646700	0.1	3.128946
13.648367	0.1	3.002703
13.650033	0.1	2.882600
13.651700	0.1	2.770126
13.653367	0.1	2.666116
13.655033	0.1	2.569735
13.656700	0.1	2.479434
13.658367	0.1	2.395272
13.660033	0.1	2.317548
13.661700	0.1	2.245069
13.663367	0.1	2.175331
13.665033	0.1	2.107203
13.666700	0.1	2.041459
13.668367	0.1	1.979113
13.670033	0.1	1.919568
13.671700	0.1	1.861394
13.673367	0.1	1.804113
13.675033	0.1	1.748562
13.676700	0.1	1.697123
13.678367	0.1	1.652718
13.680033	0.1	1.615822
13.681700	0.1	1.583338
13.683367	0.1	1.551151
13.685033	0.1	1.518130
13.686700	0.1	1.485705
13.688367	0.1	1.454949
13.690033	0.1	1.424372
13.691700	0.1	1.392186
13.693367	0.1	1.359642
13.695033	0.1	1.329839
13.696700	0.1	1.303434
13.698367	0.1	1.279533
13.700033	0.1	1.258135
13.701700	0.1	1.239419
13.703367	0.1	1.222253
13.705033	0.1	1.204848
13.706700	0.1	1.186848
13.708367	0.1	1.168966
13.710033	0.1	1.151204
13.711700	0.1	1.132488
13.713367	0.1	1.112998
13.715033	0.1	1.094997
13.716700	0.1	1.080751
13.718367	0.1	1.069725
13.720033	0.1	1.059294
13.721700	0.1	1.047373
13.723367	0.1	1.033723
13.725033	0.1	1.019597
13.726700	0.1	1.006723
13.728367	0.1	0.995994
13.730033	0.1	0.986576
13.731700	0.1	0.977814
13.733367	0.1	0.969708
13.735033	0.1	0.961602
13.736700	0.1	0.951707
13.738367	0.1	0.937879
13.740033	0.1	0.920415
13.741700	0.1	0.903249
13.743367	0.1	0.890315
13.745033	0.1	0.881553
13.746700	0.1	0.873566
13.748367	0.1	0.864506
13.750033	0.1	0.856459
13.751700	0.1	0.851214
13.753367	0.1	0.847697
13.755033	0.1	0.843525
13.756700	0.1	0.837386
13.758367	0.1	0.829876
13.760033	0.1	0.822842
13.761700	0.1	0.816345
13.763367	0.1	0.808716
13.765033	0.1	0.799060
13.766700	0.1	0.789166
13.768367	0.1	0.782251
13.770033	0.1	0.779390
13.771700	0.1	0.777602
13.773367	0.1	0.773013
13.775033	0.1	0.764847
13.776700	0.1	0.755072
13.778367	0.1	0.745356
13.780033	0.1	0.736058
13.781700	0.1	0.726998
13.783367	0.1	0.718772
13.785033	0.1	0.712276
13.786700	0.1	0.707865
13.788367	0.1	0.705302
13.790033	0.1	0.703514
13.791700	0.1	0.701368
13.793367	0.1	0.699043
13.795033	0.1	0.697374
13.796700	0.1	0.696302
13.798367	0.1	0.694394
13.800033	0.1	0.690818
13.801700	0.1	0.686884
13.803367	0.1	0.684619
13.805033	0.1	0.684738
13.806700	0.1	0.685573
13.808367	0.1	0.684798
13.810033	0.1	0.682056
13.811700	0.1	0.677824
13.813367	0.1	0.671566
13.815033	0.1	0.662744
13.816700	0.1	0.651956
13.818367	0.1	0.640750
13.820033	0.1	0.632107
13.821700	0.1	0.628829
13.823367	0.1	0.630736
13.825033	0.1	0.634432
13.826700	0.1	0.635982
13.828367	0.1	0.633419
13.830033	0.1	0.628054
13.831700	0.1	0.623226
13.833367	0.1	0.621498
13.835033	0.1	0.621855
13.836700	0.1	0.621736
13.838367	0.1	0.620306
13.840033	0.1	0.617802
13.841700	0.1	0.614703
13.843367	0.1	0.611544
13.845033	0.1	0.609160
13.846700	0.1	0.607729
13.848367	0.1	0.606358
13.850033	0.1	0.604808
13.851700	0.1	0.604749
13.853367	0.1	0.607550
13.855033	0.1	0.612438
13.856700	0.1	0.616849
13.858367	0.1	0.618517
13.860033	0.1	0.618577
13.861700	0.1	0.620008
13.863367	0.1	0.623524
13.865033	0.1	0.626266
13.866700	0.1	0.625074
13.868367	0.1	0.618875
13.870033	0.1	0.609219
13.871700	0.1	0.599027
13.873367	0.1	0.591874
13.875033	0.1	0.590444
13.876700	0.1	0.594258
13.878367	0.1	0.600040
13.880033	0.1	0.604689
13.881700	0.1	0.607371
13.883367	0.1	0.608265
13.885033	0.1	0.607252
13.886700	0.1	0.604451
13.888367	0.1	0.601351
13.890033	0.1	0.600159
13.891700	0.1	0.602424
13.893367	0.1	0.607431
13.895033	0.1	0.612438
13.896700	0.1	0.614166
13.898367	0.1	0.611782
13.900033	0.1	0.607967
13.901700	0.1	0.606477
13.903367	0.1	0.608981
13.905033	0.1	0.614762
13.906700	0.1	0.622988
13.908367	0.1	0.631809
13.910033	0.1	0.638306
13.911700	0.1	0.639796
13.913367	0.1	0.635684
13.915033	0.1	0.629246
13.916700	0.1	0.624895
13.918367	0.1	0.624180
13.920033	0.1	0.625670
13.921700	0.1	0.628769
13.923367	0.1	0.634074
13.925033	0.1	0.641167
13.926700	0.1	0.648439
13.928367	0.1	0.653386
13.930033	0.1	0.654757
13.931700	0.1	0.653565
13.933367	0.1	0.653029
13.935033	0.1	0.656247
13.936700	0.1	0.663877
13.938367	0.1	0.674009
13.940033	0.1	0.684500
13.941700	0.1	0.694096
13.943367	0.1	0.701666
13.945033	0.1	0.706017
13.946700	0.1	0.707269
13.948367	0.1	0.706971
13.950033	0.1	0.707865
13.951700	0.1	0.712693
13.953367	0.1	0.721932
13.955033	0.1	0.732064
13.956700	0.1	0.738740
13.958367	0.1	0.741124
13.960033	0.1	0.742078
13.961700	0.1	0.744581
13.963367	0.1	0.749350
13.965033	0.1	0.755250
13.966700	0.1	0.761211
13.968367	0.1	0.767827
13.970033	0.1	0.776827
13.971700	0.1	0.788152
13.973367	0.1	0.800252
13.975033	0.1	0.812531
13.976700	0.1	0.825882
13.978367	0.1	0.840664
13.980033	0.1	0.856280
13.981700	0.1	0.872135
13.983367	0.1	0.887156
13.985033	0.1	0.900984
13.986700	0.1	0.914216
13.988367	0.1	0.927985
13.990033	0.1	0.942230
13.991700	0.1	0.955999
13.993367	0.1	0.968278
13.995033	0.1	0.979662
13.996700	0.1	0.992656
13.998367	0.1	1.009584
14.000033	0.1	1.030386
14.001700	0.1	1.052320
14.003367	0.1	1.072109
14.005033	0.1	1.089335
14.006700	0.1	1.107097
14.008367	0.1	1.128376
14.010033	0.1	1.152396
14.011700	0.1	1.176179
14.013367	0.1	1.197636
14.015033	0.1	1.216829
14.016700	0.1	1.235902
14.018367	0.1	1.256466
14.020033	0.1	1.277864
14.021700	0.1	1.299143
14.023367	0.1	1.321435
14.025033	0.1	1.347184
14.026700	0.1	1.377523
14.028367	0.1	1.411140
14.030033	0.1	1.444876
14.031700	0.1	1.474977
14.033367	0.1	1.499534
14.035033	0.1	1.520515
14.036700	0.1	1.541317
14.038367	0.1	1.563907
14.040033	0.1	1.588762
14.041700	0.1	1.615584
14.043367	0.1	1.643956
14.045033	0.1	1.674295
14.046700	0.1	1.707614
14.048367	0.1	1.743496
14.050033	0.1	1.779795
14.051700	0.1	1.815438
14.053367	0.1	1.851380
14.055033	0.1	1.888514
14.056700	0.1	1.926065
14.058367	0.1	1.962841
14.060033	0.1	1.998961
14.061700	0.1	2.035082
14.063367	0.1	2.070665
14.065033	0.1	2.105415
14.066700	0.1	2.139747
14.068367	0.1	2.173543
14.070033	0.1	2.206683
14.071700	0.1	2.240658
14.073367	0.1	2.278030
14.075033	0.1	2.318919
14.076700	0.1	2.360225
14.078367	0.1	2.398670
14.080033	0.1	2.433300
14.081700	0.1	2.465904
14.083367	0.1	2.498031
14.085033	0.1	2.530277
14.086700	0.1	2.563000
14.088367	0.1	2.595961
14.090033	0.1	2.628744
14.091700	0.1	2.660692
14.093367	0.1	2.691031
14.095033	0.1	2.719641
14.096700	0.1	2.747595
14.098367	0.1	2.776146
14.100033	0.1	2.806008
14.101700	0.1	2.837241
14.103367	0.1	2.869070
14.105033	0.1	2.899468
14.106700	0.1	2.925396
14.108367	0.1	2.944470
14.110033	0.1	2.957583
14.111700	0.1	2.968848
14.113367	0.1	2.982915
14.115033	0.1	3.000915
14.116700	0.1	3.020227
14.118367	0.1	3.037334
14.120033	0.1	3.052056
14.121700	0.1	3.067315
14.123367	0.1	3.085017
14.125033	0.1	3.103852
14.126700	0.1	3.120423
14.128367	0.1	3.131390
14.130033	0.1	3.135622
14.131700	0.1	3.135562
14.133367	0.1	3.134906
14.135033	0.1	3.134608
14.136700	0.1	3.133536
14.138367	0.1	3.131390
14.140033	0.1	3.129125
14.141700	0.1	3.127098
14.143367	0.1	3.126383
14.145033	0.1	3.128112
14.146700	0.1	3.130555
14.148367	0.1	3.130377
14.150033	0.1	3.126085
14.151700	0.1	3.119111
14.153367	0.1	3.111422
14.155033	0.1	3.103614
14.156700	0.1	3.095031
14.158367	0.1	3.084839
14.160033	0.1	3.073156
14.161700	0.1	3.060162
14.163367	0.1	3.046811
14.165033	0.1	3.034234
14.166700	0.1	3.022134
14.168367	0.1	3.007949
14.170033	0.1	2.989948
14.171700	0.1	2.968729
14.173367	0.1	2.946675
14.175033	0.1	2.924979
14.176700	0.1	2.902866
14.178367	0.1	2.879679
14.180033	0.1	2.855420
14.181700	0.1	2.830029
14.183367	0.1	2.802789
14.185033	0.1	2.773047
14.186700	0.1	2.741039
14.188367	0.1	2.708733
14.190033	0.1	2.678633
14.191700	0.1	2.651453
14.193367	0.1	2.625883
14.195033	0.1	2.600372
14.196700	0.1	2.575338
14.198367	0.1	2.550602
14.200033	0.1	2.523661
14.201700	0.1	2.491892
14.203367	0.1	2.455533
14.205033	0.1	2.416611
14.206700	0.1	2.376437
14.208367	0.1	2.335489
14.210033	0.1	2.295077
14.211700	0.1	2.256930
14.213367	0.1	2.221048
14.215033	0.1	2.185822
14.216700	0.1	2.149761
14.218367	0.1	2.112687
14.220033	0.1	2.075911
14.221700	0.1	2.040923
14.223367	0.1	2.007067
14.225033	0.1	1.972377
14.226700	0.1	1.936078
14.228367	0.1	1.898885
14.230033	0.1	1.862228
14.231700	0.1	1.827180
14.233367	0.1	1.793146
14.235033	0.1	1.757383
14.236700	0.1	1.718640
14.238367	0.1	1.680076
14.240033	0.1	1.646519
14.241700	0.1	1.619399
14.243367	0.1	1.595497
14.245033	0.1	1.570523
14.246700	0.1	1.541913
14.248367	0.1	1.509786
14.250033	0.1	1.475930
14.251700	0.1	1.442194
14.253367	0.1	1.409233
14.255033	0.1	1.376450
14.256700	0.1	1.344264
14.258367	0.1	1.314819
14.260033	0.1	1.290202
14.261700	0.1	1.270473
14.263367	0.1	1.253724
14.265033	0.1	1.238406
14.266700	0.1	1.224339
14.268367	0.1	1.211941
14.270033	0.1	1.200676
14.271700	0.1	1.188636
14.273367	0.1	1.174390
14.275033	0.1	1.158297
14.276700	0.1	1.142025
14.278367	0.1	1.126587
14.280033	0.1	1.111209
14.281700	0.1	1.093865
14.283367	0.1	1.074672
14.285033	0.1	1.056254
14.286700	0.1	1.041174
14.288367	0.1	1.029611
14.290033	0.1	1.020312
14.291700	0.1	1.011849
14.293367	0.1	1.003563
14.295033	0.1	0.995755
14.296700	0.1	0.989080
14.298367	0.1	0.983596
14.300033	0.1	0.979006
14.301700	0.1	0.974715
14.303367	0.1	0.969231
14.305033	0.1	0.961006
14.306700	0.1	0.949800
14.308367	0.1	0.937223
14.310033	0.1	0.926018
14.311700	0.1	0.919282
14.313367	0.1	0.918269
14.315033	0.1	0.921547
14.316700	0.1	0.925660
14.318367	0.1	0.927806
14.320033	0.1	0.927448
14.321700	0.1	0.925481
14.323367	0.1	0.922799
14.325033	0.1	0.920236
14.326700	0.1	0.919163
14.328367	0.1	0.920057
14.330033	0.1	0.921190
14.331700	0.1	0.919819
14.333367	0.1	0.914514
14.335033	0.1	0.906766
14.336700	0.1	0.899792
14.338367	0.1	0.895441
14.340033	0.1	0.893533
14.341700	0.1	0.893056
14.343367	0.1	0.893295
14.345033	0.1	0.894129
14.346700	0.1	0.894964
14.348367	0.1	0.895143
14.350033	0.1	0.893831
14.351700	0.1	0.890732
14.353367	0.1	0.887930
14.355033	0.1	0.888765
14.356700	0.1	0.895143
14.358367	0.1	0.905633
14.360033	0.1	0.915408
14.361700	0.1	0.920415
14.363367	0.1	0.920296
14.365033	0.1	0.917792
14.366700	0.1	0.916243
14.368367	0.1	0.917375
14.370033	0.1	0.920177
14.371700	0.1	0.922203
14.373367	0.1	0.921726
14.375033	0.1	0.918984
14.376700	0.1	0.915527
14.378367	0.1	0.914156
14.380033	0.1	0.917137
14.381700	0.1	0.924766
14.383367	0.1	0.935793
14.385033	0.1	0.948250
14.386700	0.1	0.960350
14.388367	0.1	0.969887
14.390033	0.1	0.974238
14.391700	0.1	0.971675
14.393367	0.1	0.963152
14.395033	0.1	0.952542
14.396700	0.1	0.944495
14.398367	0.1	0.941157
14.400033	0.1	0.942469
14.401700	0.1	0.947833
14.403367	0.1	0.956297
14.405033	0.1	0.966489
14.406700	0.1	0.975847
14.408367	0.1	0.981808
14.410033	0.1	0.983894
14.411700	0.1	0.984132
14.413367	0.1	0.984311
14.415033	0.1	0.984490
14.416700	0.1	0.984132
14.418367	0.1	0.982761
14.420033	0.1	0.980675
14.421700	0.1	0.979126
14.423367	0.1	0.980139
14.425033	0.1	0.984848
14.426700	0.1	0.992417
14.428367	0.1	1.001000
14.430033	0.1	1.009107
14.431700	0.1	1.015902
14.433367	0.1	1.021206
14.435033	0.1	1.025379
14.436700	0.1	1.028359
14.438367	0.1	1.029432
14.440033	0.1	1.028717
14.441700	0.1	1.028001
14.443367	0.1	1.029611
14.445033	0.1	1.034141
14.446700	0.1	1.040399
14.448367	0.1	1.047790
14.450033	0.1	1.056254
14.451700	0.1	1.065314
14.453367	0.1	1.073599
14.455033	0.1	1.080751
14.456700	0.1	1.088858
14.458367	0.1	1.099527
14.460033	0.1	1.111806
14.461700	0.1	1.123726
14.463367	0.1	1.135588
14.465033	0.1	1.149356
14.466700	0.1	1.165569
14.468367	0.1	1.182914
14.470033	0.1	1.199305
14.471700	0.1	1.213551
14.473367	0.1	1.225472
14.475033	0.1	1.236081
14.476700	0.1	1.246691
14.478367	0.1	1.257658
14.480033	0.1	1.268148
14.481700	0.1	1.278281
14.483367	0.1	1.290262
14.485033	0.1	1.306534
14.486700	0.1	1.328111
14.488367	0.1	1.354277
14.490033	0.1	1.383841
14.491700	0.1	1.415193
14.493367	0.1	1.445830
14.495033	0.1	1.473963
14.496700	0.1	1.499534
14.498367	0.1	1.523972
14.500033	0.1	1.549006
14.501700	0.1	1.576245
14.503367	0.1	1.606882
14.505033	0.1	1.641154
14.506700	0.1	1.678586
14.508367	0.1	1.718462
14.510033	0.1	1.759887
14.511700	0.1	1.802385
14.513367	0.1	1.846612
14.515033	0.1	1.893282
14.516700	0.1	1.941621
14.518367	0.1	1.988888
14.520033	0.1	2.032817
14.521700	0.1	2.074123
14.523367	0.1	2.116919
14.525033	0.1	2.166093
14.526700	0.1	2.223969
14.528367	0.1	2.289176
14.530033	0.1	2.357662
14.531700	0.1	2.425313
14.533367	0.1	2.490401
14.535033	0.1	2.554238
14.536700	0.1	2.619684
14.538367	0.1	2.688170
14.540033	0.1	2.759218
14.541700	0.1	2.831996
14.543367	0.1	2.906919
14.545033	0.1	2.984703
14.546700	0.1	3.064454
14.548367	0.1	3.144086
14.550033	0.1	3.222943
14.551700	0.1	3.302276
14.553367	0.1	3.383398
14.555033	0.1	3.467024
14.556700	0.1	3.553331
14.558367	0.1	3.642500
14.560033	0.1	3.734589
14.561700	0.1	3.829777
14.563367	0.1	3.928244
14.565033	0.1	4.029513
14.566700	0.1	4.133106
14.568367	0.1	4.238963
14.570033	0.1	4.347325
14.571700	0.1	4.457832
14.573367	0.1	4.569233
14.575033	0.1	4.680515
14.576700	0.1	4.791677
14.578367	0.1	4.903317
14.580033	0.1	5.015970
14.581700	0.1	5.130112
14.583367	0.1	5.245686
14.585033	0.1	5.361915
14.586700	0.1	5.478680
14.588367	0.1	5.597353
14.590033	0.1	5.718768
14.591700	0.1	5.841613
14.593367	0.1	5.963803
14.595033	0.1	6.084502
14.596700	0.1	6.204188
14.598367	0.1	6.322742
14.600033	0.1	6.438136
14.601700	0.1	6.548644
14.603367	0.1	6.654978
14.605033	0.1	6.760240
14.606700	0.1	6.867230
14.608367	0.1	6.975711
14.610033	0.1	7.082105
14.611700	0.1	7.182301
14.613367	0.1	7.275224
14.615033	0.1	7.363379
14.616700	0.1	7.449270
14.618367	0.1	7.533432
14.620033	0.1	7.614971
14.621700	0.1	7.692993
14.623367	0.1	7.767797
14.625033	0.1	7.840097
14.626700	0.1	7.910192
14.628367	0.1	7.977546
14.630033	0.1	8.041144
14.631700	0.1	8.101404
14.633367	0.1	8.158982
14.635033	0.1	8.213997
14.636700	0.1	8.266092
14.638367	0.1	8.314670
14.640033	0.1	8.358419
14.641700	0.1	8.396507
14.643367	0.1	8.428991
14.645033	0.1	8.456231
14.646700	0.1	8.478702
14.648367	0.1	8.496464
14.650033	0.1	8.508862
14.651700	0.1	8.515597
14.653367	0.1	8.518100
14.655033	0.1	8.518935
14.656700	0.1	8.519352
14.658367	0.1	8.518935
14.660033	0.1	8.516133
14.661700	0.1	8.508862
14.663367	0.1	8.495451
14.665033	0.1	8.476496
14.666700	0.1	8.454919
14.668367	0.1	8.432806
14.670033	0.1	8.408726
14.671700	0.1	8.379162
14.673367	0.1	8.341432
14.675033	0.1	8.296371
14.676700	0.1	8.247257
14.678367	0.1	8.197189
14.680033	0.1	8.147777
14.681700	0.1	8.099199
14.683367	0.1	8.050442
14.685033	0.1	8.000792
14.686700	0.1	7.950843
14.688367	0.1	7.900298
14.690033	0.1	7.846952
14.691700	0.1	7.788957
14.693367	0.1	7.727087
14.695033	0.1	7.664502
14.696700	0.1	7.604063
14.698367	0.1	7.547558
14.700033	0.1	7.494808
14.701700	0.1	7.444680
14.703367	0.1	7.395983
14.705033	0.1	7.348299
14.706700	0.1	7.301450
14.708367	0.1	7.254780
14.710033	0.1	7.206798
14.711700	0.1	7.156432
14.713367	0.1	7.104814
14.715033	0.1	7.054866
14.716700	0.1	7.008493
14.718367	0.1	6.965220
14.720033	0.1	6.924510
14.721700	0.1	6.887675
14.723367	0.1	6.855965
14.725033	0.1	6.828666
14.726700	0.1	6.803453
14.728367	0.1	6.778002
14.730033	0.1	6.752611
14.731700	0.1	6.730497
14.733367	0.1	6.715358
14.735033	0.1	6.708563
14.736700	0.1	6.708563
14.738367	0.1	6.712974
14.740033	0.1	6.720186
14.741700	0.1	6.729842
14.743367	0.1	6.741345
14.745033	0.1	6.752909
14.746700	0.1	6.763459
14.748367	0.1	6.774009
14.750033	0.1	6.785632
14.751700	0.1	6.798029
14.753367	0.1	6.810069
14.755033	0.1	6.821573
14.756700	0.1	6.834150
14.758367	0.1	6.849945
14.760033	0.1	6.869138
14.761700	0.1	6.889522
14.763367	0.1	6.907940
14.765033	0.1	6.922841
14.766700	0.1	6.934226
14.768367	0.1	6.943465
14.770033	0.1	6.951869
14.771700	0.1	6.960094
14.773367	0.1	6.968081
14.775033	0.1	6.975413
14.776700	0.1	6.980300
14.778367	0.1	6.981314
14.780033	0.1	6.978691
14.781700	0.1	6.973863
14.783367	0.1	6.967724
14.785033	0.1	6.959677
14.786700	0.1	6.949127
14.788367	0.1	6.935955
14.790033	0.1	6.921053
14.791700	0.1	6.905675
14.793367	0.1	6.889880
14.795033	0.1	6.871283
14.796700	0.1	6.846607
14.798367	0.1	6.814480
14.800033	0.1	6.776333
14.801700	0.1	6.734193
14.803367	0.1	6.690562
14.805033	0.1	6.648899
14.806700	0.1	6.610692
14.808367	0.1	6.574154
14.810033	0.1	6.536544
14.811700	0.1	6.496191
14.813367	0.1	6.452382
14.815033	0.1	6.404937
14.816700	0.1	6.355524
14.818367	0.1	6.306172
14.820033	0.1	6.256879
14.821700	0.1	6.206513
14.823367	0.1	6.154836
14.825033	0.1	6.102384
14.826700	0.1	6.049574
14.828367	0.1	5.996585
14.830033	0.1	5.943537
14.831700	0.1	5.889833
14.833367	0.1	5.835891
14.835033	0.1	5.783856
14.836700	0.1	5.734980
14.838367	0.1	5.687952
14.840033	0.1	5.640328
14.841700	0.1	5.590320
14.843367	0.1	5.537153
14.845033	0.1	5.481601
14.846700	0.1	5.425155
14.848367	0.1	5.368114
14.850033	0.1	5.308867
14.851700	0.1	5.245447
14.853367	0.1	5.178511
14.855033	0.1	5.112410
14.856700	0.1	5.051136
14.858367	0.1	4.994631
14.860033	0.1	4.940391
14.861700	0.1	4.886210
14.863367	0.1	4.830838
14.865033	0.1	4.773259
14.866700	0.1	4.712403
14.868367	0.1	4.647553
14.870033	0.1	4.577935
14.871700	0.1	4.502893
14.873367	0.1	4.423797
14.875033	0.1	4.343868
14.876700	0.1	4.265785
14.878367	0.1	4.190445
14.880033	0.1	4.117728
14.881700	0.1	4.046560
14.883367	0.1	3.975868
14.885033	0.1	3.905058
14.886700	0.1	3.833413
14.888367	0.1	3.759682
14.890033	0.1	3.683090
14.891700	0.1	3.604651
14.893367	0.1	3.527045
14.895033	0.1	3.452659
14.896700	0.1	3.381252
14.898367	0.1	3.309548
14.900033	0.1	3.234089
14.901700	0.1	3.154636
14.903367	0.1	3.074169
14.905033	0.1	2.995670
14.906700	0.1	2.920151
14.908367	0.1	2.846956
14.910033	0.1	2.775669
14.911700	0.1	2.705932
14.913367	0.1	2.637804
14.915033	0.1	2.571047
14.916700	0.1	2.505601
14.918367	0.1	2.442420
14.920033	0.1	2.383590
14.921700	0.1	2.328992
14.923367	0.1	2.275825
14.925033	0.1	2.220512
14.926700	0.1	2.161443
14.928367	0.1	2.100885
14.930033	0.1	2.044141
14.931700	0.1	1.995564
14.933367	0.1	1.953483
14.935033	0.1	1.912952
14.936700	0.1	1.871288
14.938367	0.1	1.830340
14.940033	0.1	1.793027
14.941700	0.1	1.760125
14.943367	0.1	1.729846
14.945033	0.1	1.699507
14.946700	0.1	1.667917
14.948367	0.1	1.637042
14.950033	0.1	1.610398
14.951700	0.1	1.589894
14.953367	0.1	1.575530
14.955033	0.1	1.565039
14.956700	0.1	1.553834
14.958367	0.1	1.537204
14.960033	0.1	1.514554
14.961700	0.1	1.489818
14.963367	0.1	1.467824
14.965033	0.1	1.450300
14.966700	0.1	1.436114
14.968367	0.1	1.424134
14.970033	0.1	1.414120
14.971700	0.1	1.406431
14.973367	0.1	1.400769
14.975033	0.1	1.396358
14.976700	0.1	1.391888
14.978367	0.1	1.386285
14.980033	0.1	1.379430
14.981700	0.1	1.373530
14.983367	0.1	1.372278
14.985033	0.1	1.377761
14.986700	0.1	1.387954
14.988367	0.1	1.397729
14.990033	0.1	1.402557
14.991700	0.1	1.400948
14.993367	0.1	1.393795
14.995033	0.1	1.383603
14.996700	0.1	1.374781
14.998367	0.1	1.371026
15.000033	0.1	1.372337
15.001700	0.1	1.376271
15.003367	0.1	1.380503
15.005033	0.1	1.384199
15.006700	0.1	1.388848
15.008367	0.1	1.396656
15.010033	0.1	1.407683
15.011700	0.1	1.419664
15.013367	0.1	1.429916
15.015033	0.1	1.437724
15.016700	0.1	1.443386
15.018367	0.1	1.446486
15.020033	0.1	1.447320
15.021700	0.1	1.448214
15.023367	0.1	1.452088
15.025033	0.1	1.459956
15.026700	0.1	1.470864
15.028367	0.1	1.482189
15.030033	0.1	1.491070
15.031700	0.1	1.497090
15.033367	0.1	1.503050
15.035033	0.1	1.511455
15.036700	0.1	1.521766
15.038367	0.1	1.531303
15.040033	0.1	1.538396
15.041700	0.1	1.543939
15.043367	0.1	1.550496
15.045033	0.1	1.559854
15.046700	0.1	1.571357
15.048367	0.1	1.583397
15.050033	0.1	1.595676
15.051700	0.1	1.609564
15.053367	0.1	1.625419
15.055033	0.1	1.641393
15.056700	0.1	1.655340
15.058367	0.1	1.667380
15.060033	0.1	1.679301
15.061700	0.1	1.692832
15.063367	0.1	1.707554
15.065033	0.1	1.722038
15.066700	0.1	1.735807
15.068367	0.1	1.749933
15.070033	0.1	1.765013
15.071700	0.1	1.780570
15.073367	0.1	1.794994
15.075033	0.1	1.806736
15.076700	0.1	1.817167
15.078367	0.1	1.829982
15.080033	0.1	1.848519
15.081700	0.1	1.873613
15.083367	0.1	1.903951
15.085033	0.1	1.937211
15.086700	0.1	1.971066
15.088367	0.1	2.003372
15.090033	0.1	2.031803
15.091700	0.1	2.055526
15.093367	0.1	2.076328
15.095033	0.1	2.097905
15.096700	0.1	2.123416
15.098367	0.1	2.154708
15.100033	0.1	2.191126
15.101700	0.1	2.229869
15.103367	0.1	2.267242
15.105033	0.1	2.301693
15.106700	0.1	2.334118
15.108367	0.1	2.367318
15.110033	0.1	2.404034
15.111700	0.1	2.444565
15.113367	0.1	2.487242
15.115033	0.1	2.530515
15.116700	0.1	2.574086
15.118367	0.1	2.618373
15.120033	0.1	2.663553
15.121700	0.1	2.708435
15.123367	0.1	2.752066
15.125033	0.1	2.795220
15.126700	0.1	2.840161
15.128367	0.1	2.888441
15.130033	0.1	2.940118
15.131700	0.1	2.994240
15.133367	0.1	3.050447
15.135033	0.1	3.108800
15.136700	0.1	3.169000
15.138367	0.1	3.229380
15.140033	0.1	3.289283
15.141700	0.1	3.350437
15.143367	0.1	3.414393
15.145033	0.1	3.480613
15.146700	0.1	3.547669
15.148367	0.1	3.615082
15.150033	0.1	3.683686
15.151700	0.1	3.754914
15.153367	0.1	3.830075
15.155033	0.1	3.908873
15.156700	0.1	3.989756
15.158367	0.1	4.071713
15.160033	0.1	4.155219
15.161700	0.1	4.241646
15.163367	0.1	4.331887
15.165033	0.1	4.425228
15.166700	0.1	4.520119
15.168367	0.1	4.615248
15.170033	0.1	4.709482
15.171700	0.1	4.801572
15.173367	0.1	4.891157
15.175033	0.1	4.980028
15.176700	0.1	5.071223
15.178367	0.1	5.166710
15.180033	0.1	5.265832
15.181700	0.1	5.367041
15.183367	0.1	5.469144
15.185033	0.1	5.571008
15.186700	0.1	5.670667
15.188367	0.1	5.766929
15.190033	0.1	5.861581
15.191700	0.1	5.957485
15.193367	0.1	6.055951
15.195033	0.1	6.155134
15.196700	0.1	6.251872
15.198367	0.1	6.343842
15.200033	0.1	6.430388
15.201700	0.1	6.513179
15.203367	0.1	6.593883
15.205033	0.1	6.673515
15.206700	0.1	6.752074
15.208367	0.1	6.828309
15.210033	0.1	6.900132
15.211700	0.1	6.965936
15.213367	0.1	7.025123
15.215033	0.1	7.078827
15.216700	0.1	7.129014
15.218367	0.1	7.177175
15.220033	0.1	7.224143
15.221700	0.1	7.270575
15.223367	0.1	7.315815
15.225033	0.1	7.357240
15.226700	0.1	7.391990
15.228367	0.1	7.417918
15.230033	0.1	7.434428
15.231700	0.1	7.442773
15.233367	0.1	7.445753
15.235033	0.1	7.446111
15.236700	0.1	7.444859
15.238367	0.1	7.440389
15.240033	0.1	7.429839
15.241700	0.1	7.412494
15.243367	0.1	7.389904
15.245033	0.1	7.363737
15.246700	0.1	7.334114
15.248367	0.1	7.300139
15.250033	0.1	7.260561
15.251700	0.1	7.215500
15.253367	0.1	7.166028
15.255033	0.1	7.113517
15.256700	0.1	7.058680
15.258367	0.1	7.000089
15.260033	0.1	6.936253
15.261700	0.1	6.867290
15.263367	0.1	6.794811
15.265033	0.1	6.719292
15.266700	0.1	6.640792
15.268367	0.1	6.559432
15.270033	0.1	6.475389
15.271700	0.1	6.390036
15.273367	0.1	6.306231
15.275033	0.1	6.224931
15.276700	0.1	6.143570
15.278367	0.1	6.059170
15.280033	0.1	5.971432
15.281700	0.1	5.881906
15.283367	0.1	5.792141
15.285033	0.1	5.702973
15.286700	0.1	5.613447
15.288367	0.1	5.521775
15.290033	0.1	5.428136
15.291700	0.1	5.334676
15.293367	0.1	5.243361
15.295033	0.1	5.155683
15.296700	0.1	5.072415
15.298367	0.1	4.994512
15.300033	0.1	4.922867
15.301700	0.1	4.856110
15.303367	0.1	4.790664
15.305033	0.1	4.724145
15.306700	0.1	4.657269
15.308367	0.1	4.592479
15.310033	0.1	4.531980
15.311700	0.1	4.477680
15.313367	0.1	4.431367
15.315033	0.1	4.393697
15.316700	0.1	4.363120
15.318367	0.1	4.336238
15.320033	0.1	4.309893
15.321700	0.1	4.285157
15.323367	0.1	4.266620
15.325033	0.1	4.257441
15.326700	0.1	4.256785
15.328367	0.1	4.262269
15.330033	0.1	4.272938
15.331700	0.1	4.289866
15.333367	0.1	4.314482
15.335033	0.1	4.347742
15.336700	0.1	4.390240
15.338367	0.1	4.442454
15.340033	0.1	4.505039
15.341700	0.1	4.577518
15.343367	0.1	4.657269
15.345033	0.1	4.741311
15.346700	0.1	4.830480
15.348367	0.1	4.929364
15.350033	0.1	5.041898
15.351700	0.1	5.169452
15.353367	0.1	5.310834
15.355033	0.1	5.463720
15.356700	0.1	5.625785
15.358367	0.1	5.795479
15.360033	0.1	5.973578
15.361700	0.1	6.162525
15.363367	0.1	6.364584
15.365033	0.1	6.580174
15.366700	0.1	6.807983
15.368367	0.1	7.045746
15.370033	0.1	7.292688
15.371700	0.1	7.551671
15.373367	0.1	7.827938
15.375033	0.1	8.125544
15.376700	0.1	8.444310
15.378367	0.1	8.782328
15.380033	0.1	9.139538
15.381700	0.1	9.517015
15.383367	0.1	9.914637
15.385033	0.1	10.332883
15.386700	0.1	10.774136
15.388367	0.1	11.240662
15.390033	0.1	11.732460
15.391700	0.1	12.248576
15.393367	0.1	12.789906
15.395033	0.1	13.360382
15.396700	0.1	13.965429
15.398367	0.1	14.608861
15.400033	0.1	15.291573
15.401700	0.1	16.012789
15.403367	0.1	16.773165
15.405033	0.1	17.575384
15.406700	0.1	18.422784
15.408367	0.1	19.317926
15.410033	0.1	20.262541
15.411700	0.1	21.257700
15.413367	0.1	22.304953
15.415033	0.1	23.406984
15.416700	0.1	24.567725
15.418367	0.1	25.791885
15.420033	0.1	27.083220
15.421700	0.1	28.443279
15.423367	0.1	29.872777
15.425033	0.1	31.375589
15.426700	0.1	32.958152
15.428367	0.1	34.625830
15.430033	0.1	36.381426
15.431700	0.1	38.227322
15.433367	0.1	40.166023
15.435033	0.1	42.199733
15.436700	0.1	44.328990
15.438367	0.1	46.552959
15.440033	0.1	48.871878
15.441700	0.1	51.289144
15.443367	0.1	53.810659
15.445033	0.1	56.442145
15.446700	0.1	59.186999
15.448367	0.1	62.046949
15.450033	0.1	65.024082
15.451700	0.1	68.120543
15.453367	0.1	71.336572
15.455033	0.1	74.671631
15.456700	0.1	78.126972
15.458367	0.1	81.706708
15.460033	0.1	85.414355
15.461700	0.1	89.249497
15.463367	0.1	93.210047
15.465033	0.1	97.296959
15.466700	0.1	101.514703
15.468367	0.1	105.867809
15.470033	0.1	110.357232
15.471700	0.1	114.981479
15.473367	0.1	119.740672
15.475033	0.1	124.637611
15.476700	0.1	129.675396
15.478367	0.1	134.857126
15.480033	0.1	140.188345
15.481700	0.1	145.677456
15.483367	0.1	151.332626
15.485033	0.1	157.158563
15.486700	0.1	163.156877
15.488367	0.1	169.328402
15.490033	0.1	175.675939
15.491700	0.1	182.206284
15.493367	0.1	188.929569
15.495033	0.1	195.855808
15.496700	0.1	202.995134
15.498367	0.1	210.359586
15.500033	0.1	217.962218
15.501700	0.1	225.813939
15.503367	0.1	233.924343
15.505033	0.1	242.306187
15.506700	0.1	250.977293
15.508367	0.1	259.956793
15.510033	0.1	269.262270
15.511700	0.1	278.909163
15.513367	0.1	288.913029
15.515033	0.1	299.292582
15.516700	0.1	310.069878
15.518367	0.1	321.265180
15.520033	0.1	332.892736
15.521700	0.1	344.961425
15.523367	0.1	357.481203
15.525033	0.1	370.467983
15.526700	0.1	383.936726
15.528367	0.1	397.892856
15.530033	0.1	412.330652
15.531700	0.1	427.237179
15.533367	0.1	442.599561
15.535033	0.1	458.406714
15.536700	0.1	474.641351
15.538367	0.1	491.273134
15.540033	0.1	508.262545
15.541700	0.1	525.564881
15.543367	0.1	543.129775
15.545033	0.1	560.899530
15.546700	0.1	578.812514
15.548367	0.1	596.806919
15.550033	0.1	614.818192
15.551700	0.1	632.775464
15.553367	0.1	650.598922
15.555033	0.1	668.196837
15.556700	0.1	685.469966
15.558367	0.1	702.327651
15.560033	0.1	718.695505
15.561700	0.1	734.509631
15.563367	0.1	749.707326
15.565033	0.1	764.220581
15.566700	0.1	777.979480
15.568367	0.1	790.922749
15.570033	0.1	803.002227
15.571700	0.1	814.173449
15.573367	0.1	824.390341
15.575033	0.1	833.619048
15.576700	0.1	841.848960
15.578367	0.1	849.085262
15.580033	0.1	855.334929
15.581700	0.1	860.598437
15.583367	0.1	864.871792
15.585033	0.1	868.160657
15.586700	0.1	870.488517
15.588367	0.1	871.888034
15.590033	0.1	872.392051
15.591700	0.1	872.035853
15.593367	0.1	870.862655
15.595033	0.1	868.923477
15.596700	0.1	866.267375
15.598367	0.1	862.930886
15.600033	0.1	858.945063
15.601700	0.1	854.353181
15.603367	0.1	849.206379
15.605033	0.1	843.541911
15.606700	0.1	837.379982
15.608367	0.1	830.742766
15.610033	0.1	823.668350
15.611700	0.1	816.204060
15.613367	0.1	808.391977
15.615033	0.1	800.266552
15.616700	0.1	791.862654
15.618367	0.1	783.214795
15.620033	0.1	774.350928
15.621700	0.1	765.290962
15.623367	0.1	756.049618
15.625033	0.1	746.641919
15.626700	0.1	737.087651
15.628367	0.1	727.408274
15.630033	0.1	717.619641
15.631700	0.1	707.727534
15.633367	0.1	697.735709
15.635033	0.1	687.657516
15.636700	0.1	677.516262
15.638367	0.1	667.332093
15.640033	0.1	657.113114
15.641700	0.1	646.858910
15.643367	0.1	636.573174
15.645033	0.1	626.269974
15.646700	0.1	615.968383
15.648367	0.1	605.681932
15.650033	0.1	595.414197
15.651700	0.1	585.163211
15.653367	0.1	574.927543
15.655033	0.1	564.709399
15.656700	0.1	554.513607
15.658367	0.1	544.347259
15.660033	0.1	534.218522
15.661700	0.1	524.135084
15.663367	0.1	514.102192
15.665033	0.1	504.120797
15.666700	0.1	494.189649
15.668367	0.1	484.311192
15.670033	0.1	474.493770
15.671700	0.1	464.746622
15.673367	0.1	455.072907
15.675033	0.1	445.470300
15.676700	0.1	435.938682
15.678367	0.1	426.483537
15.680033	0.1	417.113508
15.681700	0.1	407.837296
15.683367	0.1	398.660803
15.685033	0.1	389.585876
15.686700	0.1	380.613529
15.688367	0.1	371.748589
15.690033	0.1	362.998507
15.691700	0.1	354.367337
15.693367	0.1	345.853349
15.695033	0.1	337.452909
15.696700	0.1	329.166492
15.698367	0.1	320.998032
15.700033	0.1	312.950749
15.701700	0.1	305.025417
15.703367	0.1	297.222215
15.705033	0.1	289.543288
15.706700	0.1	281.992929
15.708367	0.1	274.572985
15.710033	0.1	267.283098
15.711700	0.1	260.124103
15.713367	0.1	253.099635
15.715033	0.1	246.213391
15.716700	0.1	239.467635
15.718367	0.1	232.863321
15.720033	0.1	226.400389
15.721700	0.1	220.077170
15.723367	0.1	213.890804
15.725033	0.1	207.839740
15.726700	0.1	201.923740
15.728367	0.1	196.142089
15.730033	0.1	190.493655
15.731700	0.1	184.978317
15.733367	0.1	179.598283
15.735033	0.1	174.356054
15.736700	0.1	169.251750
15.738367	0.1	164.282511
15.740033	0.1	159.444640
15.741700	0.1	154.734740
15.743367	0.1	150.150308
15.745033	0.1	145.690569
15.746700	0.1	141.355821
15.748367	0.1	137.146660
15.750033	0.1	133.062967
15.751700	0.1	129.103132
15.753367	0.1	125.262864
15.755033	0.1	121.537871
15.756700	0.1	117.926247
15.758367	0.1	114.427275
15.760033	0.1	111.039884
15.761700	0.1	107.761747
15.763367	0.1	104.588336
15.765033	0.1	101.514584
15.766700	0.1	98.537391
15.768367	0.1	95.656401
15.770033	0.1	92.871671
15.771700	0.1	90.181177
15.773367	0.1	87.580746
15.775033	0.1	85.067039
15.776700	0.1	82.639520
15.778367	0.1	80.298071
15.780033	0.1	78.039949
15.781700	0.1	75.860505
15.783367	0.1	73.755507
15.785033	0.1	71.722810
15.786700	0.1	69.761698
15.788367	0.1	67.871038
15.790033	0.1	66.047613
15.791700	0.1	64.287905
15.793367	0.1	62.590126
15.795033	0.1	60.953919
15.796700	0.1	59.378449
15.798367	0.1	57.860974
15.800033	0.1	56.397918
15.801700	0.1	54.986897
15.803367	0.1	53.626302
15.805033	0.1	52.313927
15.806700	0.1	51.046971
15.808367	0.1	49.823466
15.810033	0.1	48.644009
15.811700	0.1	47.509613
15.813367	0.1	46.418193
15.815033	0.1	45.365694
15.816700	0.1	44.350209
15.818367	0.1	43.372693
15.820033	0.1	42.433264
15.821700	0.1	41.528943
15.823367	0.1	40.655198
15.825033	0.1	39.808514
15.826700	0.1	38.986685
15.828367	0.1	38.189652
15.830033	0.1	37.418308
15.831700	0.1	36.673310
15.833367	0.1	35.953881
15.835033	0.1	35.258653
15.836700	0.1	34.587028
15.838367	0.1	33.938529
15.840033	0.1	33.311488
15.841700	0.1	32.704236
15.843367	0.1	32.115879
15.845033	0.1	31.546058
15.846700	0.1	30.994238
15.848367	0.1	30.458989
15.850033	0.1	29.938998
15.851700	0.1	29.433371
15.853367	0.1	28.941991
15.855033	0.1	28.466167
15.856700	0.1	28.007807
15.858367	0.1	27.566554
15.860033	0.1	27.138890
15.861700	0.1	26.721539
15.863367	0.1	26.314201
15.865033	0.1	25.917651
15.866700	0.1	25.531890
15.868367	0.1	25.156619
15.870033	0.1	24.790646
15.871700	0.1	24.431826
15.873367	0.1	24.079026
15.875033	0.1	23.733260
15.876700	0.1	23.396732
15.878367	0.1	23.069920
15.880033	0.1	22.751035
15.881700	0.1	22.438051
15.883367	0.1	22.130908
15.885033	0.1	21.831931
15.886700	0.1	21.543623
15.888367	0.1	21.266104
15.890033	0.1	20.996453
15.891700	0.1	20.730616
15.893367	0.1	20.466687
15.895033	0.1	20.205797
15.896700	0.1	19.950749
15.898367	0.1	19.703985
15.900033	0.1	19.466878
15.901700	0.1	19.238652
15.903367	0.1	19.016744
15.905033	0.1	18.799008
15.906700	0.1	18.585564
15.908367	0.1	18.376948
15.910033	0.1	18.172742
15.911700	0.1	17.972470
15.913367	0.1	17.776550
15.915033	0.1	17.585517
15.916700	0.1	17.398895
15.918367	0.1	17.216087
15.920033	0.1	17.037333
15.921700	0.1	16.863407
15.923367	0.1	16.694428
15.925033	0.1	16.530694
15.926700	0.1	16.373278
15.928367	0.1	16.222836
15.930033	0.1	16.077460
15.931700	0.1	15.935005
15.933367	0.1	15.796841
15.935033	0.1	15.665771
15.936700	0.1	15.542448
15.938367	0.1	15.425743
15.940033	0.1	15.313686
15.941700	0.1	15.204729
15.943367	0.1	15.098275
15.945033	0.1	14.994265
15.946700	0.1	14.892698
15.948367	0.1	14.793993
15.950033	0.1	14.699102
15.951700	0.1	14.608026
15.953367	0.1	14.519394
15.955033	0.1	14.432133
15.956700	0.1	14.346839
15.958367	0.1	14.265180
15.960033	0.1	14.189006
15.961700	0.1	14.118374
15.963367	0.1	14.050425
15.965033	0.1	13.981880
15.966700	0.1	13.911665
15.968367	0.1	13.840617
15.970033	0.1	13.769270
15.971700	0.1	13.697983
15.973367	0.1	13.626755
15.975033	0.1	13.556064
15.976700	0.1	13.487221
15.978367	0.1	13.420463
15.980033	0.1	13.352991
15.981700	0.1	13.281465
15.983367	0.1	13.205767
15.985033	0.1	13.129354
15.986700	0.1	13.055564
15.988367	0.1	12.984813
15.990033	0.1	12.913407
15.991700	0.1	12.836457
15.993367	0.1	12.750388
15.995033	0.1	12.653888
15.996700	0.1	12.548805
15.998367	0.1	12.439550
16.000033	0.1	12.330771
16.001700	0.1	12.224317
16.003367	0.1	12.118996
16.005033	0.1	12.012959
16.006700	0.1	11.904836
16.008367	0.1	11.793555
16.010033	0.1	11.679114
16.011700	0.1	11.561990
16.013367	0.1	11.442364
16.015033	0.1	11.318684
16.016700	0.1	11.188865
16.018367	0.1	11.052967
16.020033	0.1	10.913492
16.021700	0.1	10.773898
16.023367	0.1	10.636986
16.025033	0.1	10.502995
16.026700	0.1	10.369301
16.028367	0.1	10.233522
16.030033	0.1	10.096491
16.031700	0.1	9.960533
16.033367	0.1	9.827614
16.035033	0.1	9.697378
16.036700	0.1	9.568692
16.038367	0.1	9.440899
16.040033	0.1	9.314716
16.041700	0.1	9.192110
16.043367	0.1	9.074688
16.045033	0.1	8.961976
16.046700	0.1	8.851171
16.048367	0.1	8.738936
16.050033	0.1	8.623422
16.051700	0.1	8.504630
16.053367	0.1	8.385778
16.055033	0.1	8.271337
16.056700	0.1	8.164406
16.058367	0.1	8.066237
16.060033	0.1	7.975758
16.061700	0.1	7.889569
16.063367	0.1	7.804990
16.065033	0.1	7.722617
16.066700	0.1	7.643879
16.068367	0.1	7.568956
16.070033	0.1	7.496417
16.071700	0.1	7.424474
16.073367	0.1	7.352233
16.075033	0.1	7.280529
16.076700	0.1	7.211745
16.078367	0.1	7.147491
16.080033	0.1	7.087589
16.081700	0.1	7.030905
16.083367	0.1	6.975532
16.085033	0.1	6.919444
16.086700	0.1	6.862641
16.088367	0.1	6.807030
16.090033	0.1	6.753922
16.091700	0.1	6.702781
16.093367	0.1	6.652594
16.095033	0.1	6.602765
16.096700	0.1	6.554187
16.098367	0.1	6.507874
16.100033	0.1	6.462694
16.101700	0.1	6.416083
16.103367	0.1	6.367088
16.105033	0.1	6.317079
16.106700	0.1	6.268382
16.108367	0.1	6.223381
16.110033	0.1	6.184876
16.111700	0.1	6.153524
16.113367	0.1	6.126702
16.115033	0.1	6.099761
16.116700	0.1	6.068826
16.118367	0.1	6.032944
16.120033	0.1	5.995036
16.121700	0.1	5.959392
16.123367	0.1	5.928755
16.125033	0.1	5.903542
16.126700	0.1	5.881191
16.128367	0.1	5.857051
16.130033	0.1	5.828381
16.131700	0.1	5.796552
16.133367	0.1	5.764664
16.135033	0.1	5.734563
16.136700	0.1	5.706489
16.138367	0.1	5.679548
16.140033	0.1	5.652547
16.141700	0.1	5.625010
16.143367	0.1	5.597115
16.145033	0.1	5.569101
16.146700	0.1	5.541385
16.148367	0.1	5.514801
16.150033	0.1	5.490303
16.151700	0.1	5.468309
16.153367	0.1	5.447984
16.155033	0.1	5.427659
16.156700	0.1	5.406678
16.158367	0.1	5.386234
16.160033	0.1	5.367995
16.161700	0.1	5.351127
16.163367	0.1	5.333484
16.165033	0.1	5.314410
16.166700	0.1	5.295158
16.168367	0.1	5.277455
16.170033	0.1	5.262912
16.171700	0.1	5.251825
16.173367	0.1	5.242706
16.175033	0.1	5.233944
16.176700	0.1	5.225540
16.178367	0.1	5.218208
16.180033	0.1	5.211294
16.181700	0.1	5.203843
16.183367	0.1	5.196035
16.185033	0.1	5.189359
16.186700	0.1	5.185187
16.188367	0.1	5.183399
16.190033	0.1	5.182386
16.191700	0.1	5.180955
16.193367	0.1	5.178988
16.195033	0.1	5.176664
16.196700	0.1	5.173087
16.198367	0.1	5.168200
16.200033	0.1	5.163729
16.201700	0.1	5.162359
16.203367	0.1	5.164683
16.205033	0.1	5.168200
16.206700	0.1	5.169809
16.208367	0.1	5.169392
16.210033	0.1	5.169630
16.211700	0.1	5.172432
16.213367	0.1	5.177021
16.215033	0.1	5.181670
16.216700	0.1	5.185843
16.218367	0.1	5.190611
16.220033	0.1	5.196810
16.221700	0.1	5.203605
16.223367	0.1	5.208731
16.225033	0.1	5.211056
16.226700	0.1	5.212784
16.228367	0.1	5.217016
16.230033	0.1	5.225659
16.231700	0.1	5.238533
16.233367	0.1	5.254567
16.235033	0.1	5.271316
16.236700	0.1	5.285561
16.238367	0.1	5.293966
16.240033	0.1	5.295098
16.241700	0.1	5.290926
16.243367	0.1	5.284727
16.245033	0.1	5.278945
16.246700	0.1	5.274892
16.248367	0.1	5.273342
16.250033	0.1	5.274594
16.251700	0.1	5.277694
16.253367	0.1	5.281210
16.255033	0.1	5.283654
16.256700	0.1	5.283594
16.258367	0.1	5.279601
16.260033	0.1	5.271137
16.261700	0.1	5.259216
16.263367	0.1	5.246878
16.265033	0.1	5.237341
16.266700	0.1	5.231262
16.268367	0.1	5.226374
16.270033	0.1	5.219102
16.271700	0.1	5.206704
16.273367	0.1	5.188942
16.275033	0.1	5.168975
16.276700	0.1	5.150736
16.278367	0.1	5.135954
16.280033	0.1	5.123914
16.281700	0.1	5.113185
16.283367	0.1	5.102396
16.285033	0.1	5.090297
16.286700	0.1	5.075157
16.288367	0.1	5.055845
16.290033	0.1	5.033017
16.291700	0.1	5.009055
16.293367	0.1	4.986346
16.295033	0.1	4.965544
16.296700	0.1	4.945517
16.298367	0.1	4.924000
16.300033	0.1	4.899562
16.301700	0.1	4.873395
16.303367	0.1	4.848779
16.305033	0.1	4.827917
16.306700	0.1	4.808665
16.308367	0.1	4.787028
16.310033	0.1	4.760385
16.311700	0.1	4.729986
16.313367	0.1	4.699648
16.315033	0.1	4.673422
16.316700	0.1	4.652441
16.318367	0.1	4.634738
16.320033	0.1	4.616142
16.321700	0.1	4.593611
16.323367	0.1	4.567445
16.325033	0.1	4.540384
16.326700	0.1	4.514754
16.328367	0.1	4.491389
16.330033	0.1	4.469812
16.331700	0.1	4.449249
16.333367	0.1	4.428685
16.335033	0.1	4.407227
16.336700	0.1	4.383922
16.338367	0.1	4.358530
16.340033	0.1	4.332066
16.341700	0.1	4.305899
16.343367	0.1	4.280508
16.345033	0.1	4.255951
16.346700	0.1	4.232109
16.348367	0.1	4.207969
16.350033	0.1	4.180908
16.351700	0.1	4.150152
16.353367	0.1	4.118622
16.355033	0.1	4.090429
16.356700	0.1	4.067540
16.358367	0.1	4.048825
16.360033	0.1	4.031778
16.361700	0.1	4.013598
16.363367	0.1	3.992498
16.365033	0.1	3.968477
16.366700	0.1	3.943503
16.368367	0.1	3.919840
16.370033	0.1	3.899813
16.371700	0.1	3.884077
16.373367	0.1	3.870309
16.375033	0.1	3.855288
16.376700	0.1	3.838003
16.378367	0.1	3.819525
16.380033	0.1	3.801227
16.381700	0.1	3.784240
16.383367	0.1	3.769398
16.385033	0.1	3.756762
16.386700	0.1	3.745675
16.388367	0.1	3.734529
16.390033	0.1	3.721595
16.391700	0.1	3.706336
16.393367	0.1	3.689230
16.395033	0.1	3.671050
16.396700	0.1	3.653050
16.398367	0.1	3.637731
16.400033	0.1	3.626585
16.401700	0.1	3.618717
16.403367	0.1	3.611565
16.405033	0.1	3.602922
16.406700	0.1	3.592193
16.408367	0.1	3.579617
16.410033	0.1	3.565848
16.411700	0.1	3.551007
16.413367	0.1	3.535271
16.415033	0.1	3.519476
16.416700	0.1	3.505111
16.418367	0.1	3.493846
16.420033	0.1	3.487289
16.421700	0.1	3.486097
16.423367	0.1	3.489256
16.425033	0.1	3.493846
16.426700	0.1	3.496647
16.428367	0.1	3.495634
16.430033	0.1	3.490687
16.431700	0.1	3.482640
16.433367	0.1	3.472507
16.435033	0.1	3.461957
16.436700	0.1	3.452897
16.438367	0.1	3.446460
16.440033	0.1	3.442586
16.441700	0.1	3.440261
16.443367	0.1	3.438354
16.445033	0.1	3.436983
16.446700	0.1	3.436804
16.448367	0.1	3.438473
16.450033	0.1	3.441572
16.451700	0.1	3.444195
16.453367	0.1	3.443957
16.455033	0.1	3.439069
16.456700	0.1	3.429711
16.458367	0.1	3.418148
16.460033	0.1	3.407657
16.461700	0.1	3.400743
16.463367	0.1	3.398180
16.465033	0.1	3.399611
16.466700	0.1	3.403962
16.468367	0.1	3.409445
16.470033	0.1	3.413618
16.471700	0.1	3.414691
16.473367	0.1	3.412724
16.475033	0.1	3.409744
16.476700	0.1	3.408492
16.478367	0.1	3.409803
16.480033	0.1	3.411412
16.481700	0.1	3.410816
16.483367	0.1	3.408611
16.485033	0.1	3.408611
16.486700	0.1	3.413022
16.488367	0.1	3.419817
16.490033	0.1	3.425598
16.491700	0.1	3.428400
16.493367	0.1	3.428996
16.495033	0.1	3.429115
16.496700	0.1	3.430426
16.498367	0.1	3.433645
16.500033	0.1	3.437817
16.501700	0.1	3.440857
16.503367	0.1	3.442049
16.505033	0.1	3.442764
16.506700	0.1	3.443897
16.508367	0.1	3.445208
16.510033	0.1	3.446222
16.511700	0.1	3.447175
16.513367	0.1	3.449321
16.515033	0.1	3.453732
16.516700	0.1	3.459215
16.518367	0.1	3.462315
16.520033	0.1	3.460527
16.521700	0.1	3.454864
16.523367	0.1	3.449261
16.525033	0.1	3.448308
16.526700	0.1	3.453672
16.528367	0.1	3.463328
16.530033	0.1	3.473461
16.531700	0.1	3.481508
16.533367	0.1	3.486991
16.535033	0.1	3.490746
16.536700	0.1	3.493965
16.538367	0.1	3.498078
16.540033	0.1	3.505290
16.541700	0.1	3.517330
16.543367	0.1	3.534019
16.545033	0.1	3.552437
16.546700	0.1	3.567815
16.548367	0.1	3.576696
16.550033	0.1	3.578723
16.551700	0.1	3.576339
16.553367	0.1	3.573001
16.555033	0.1	3.571630
16.556700	0.1	3.573895
16.558367	0.1	3.580749
16.560033	0.1	3.593028
16.561700	0.1	3.610015
16.563367	0.1	3.628791
16.565033	0.1	3.645301
16.566700	0.1	3.657460
16.568367	0.1	3.665269
16.570033	0.1	3.669620
16.571700	0.1	3.672600
16.573367	0.1	3.675819
16.575033	0.1	3.680706
16.576700	0.1	3.689051
16.578367	0.1	3.702641
16.580033	0.1	3.719986
16.581700	0.1	3.737211
16.583367	0.1	3.750384
16.585033	0.1	3.758252
16.586700	0.1	3.762722
16.588367	0.1	3.766954
16.590033	0.1	3.773689
16.591700	0.1	3.784299
16.593367	0.1	3.798723
16.595033	0.1	3.815115
16.596700	0.1	3.830493
16.598367	0.1	3.843129
16.600033	0.1	3.854156
16.601700	0.1	3.866673
16.603367	0.1	3.882289
16.605033	0.1	3.898978
16.606700	0.1	3.914178
16.608367	0.1	3.927946
16.610033	0.1	3.941953
16.611700	0.1	3.956735
16.613367	0.1	3.971040
16.615033	0.1	3.983855
16.616700	0.1	3.995836
16.618367	0.1	4.008293
16.620033	0.1	4.021943
16.621700	0.1	4.036784
16.623367	0.1	4.051686
16.625033	0.1	4.065693
16.626700	0.1	4.079461
16.628367	0.1	4.094482
16.630033	0.1	4.110635
16.631700	0.1	4.125834
16.633367	0.1	4.138470
16.635033	0.1	4.149437
16.636700	0.1	4.161954
16.638367	0.1	4.178047
16.640033	0.1	4.196525
16.641700	0.1	4.214466
16.643367	0.1	4.228890
16.645033	0.1	4.239083
16.646700	0.1	4.247189
16.648367	0.1	4.256547
16.650033	0.1	4.267812
16.651700	0.1	4.279554
16.653367	0.1	4.290641
16.655033	0.1	4.301548
16.656700	0.1	4.313290
16.658367	0.1	4.325867
16.660033	0.1	4.337788
16.661700	0.1	4.347682
16.663367	0.1	4.354656
16.665033	0.1	4.358471
16.666700	0.1	4.359842
16.668367	0.1	4.360736
16.670033	0.1	4.363537
16.671700	0.1	4.369259
16.673367	0.1	4.376769
16.675033	0.1	4.383862
16.676700	0.1	4.388929
16.678367	0.1	4.392147
16.680033	0.1	4.395545
16.681700	0.1	4.401088
16.683367	0.1	4.408360
16.685033	0.1	4.415155
16.686700	0.1	4.419923
16.688367	0.1	4.423321
16.690033	0.1	4.426539
16.691700	0.1	4.428506
16.693367	0.1	4.425824
16.695033	0.1	4.416108
16.696700	0.1	4.401028
16.698367	0.1	4.384697
16.700033	0.1	4.370690
16.701700	0.1	4.359484
16.703367	0.1	4.349888
16.705033	0.1	4.340887
16.706700	0.1	4.333794
16.708367	0.1	4.331053
16.710033	0.1	4.334629
16.711700	0.1	4.343450
16.713367	0.1	4.352868
16.715033	0.1	4.356921
16.716700	0.1	4.352808
16.718367	0.1	4.343212
16.720033	0.1	4.333616
16.721700	0.1	4.328072
16.723367	0.1	4.326523
16.725033	0.1	4.325211
16.726700	0.1	4.320145
16.728367	0.1	4.310191
16.730033	0.1	4.297316
16.731700	0.1	4.285097
16.733367	0.1	4.276276
16.735033	0.1	4.271567
16.736700	0.1	4.269004
16.738367	0.1	4.265964
16.740033	0.1	4.261852
16.741700	0.1	4.259229
16.743367	0.1	4.260242
16.745033	0.1	4.263520
16.746700	0.1	4.265189
16.748367	0.1	4.262805
16.750033	0.1	4.258156
16.751700	0.1	4.254878
16.753367	0.1	4.255057
16.755033	0.1	4.257560
16.756700	0.1	4.259467
16.758367	0.1	4.258693
16.760033	0.1	4.254759
16.761700	0.1	4.248798
16.763367	0.1	4.242361
16.765033	0.1	4.236520
16.766700	0.1	4.232288
16.768367	0.1	4.229963
16.770033	0.1	4.229605
16.771700	0.1	4.230976
16.773367	0.1	4.233539
16.775033	0.1	4.235745
16.776700	0.1	4.236222
16.778367	0.1	4.234791
16.780033	0.1	4.232824
16.781700	0.1	4.232466
16.783367	0.1	4.234791
16.785033	0.1	4.239142
16.786700	0.1	4.244030
16.788367	0.1	4.248262
16.790033	0.1	4.251719
16.791700	0.1	4.255295
16.793367	0.1	4.260242
16.795033	0.1	4.266501
16.796700	0.1	4.271627
16.798367	0.1	4.272580
16.800033	0.1	4.269481
16.801700	0.1	4.265130
16.803367	0.1	4.261732
16.805033	0.1	4.259348
16.806700	0.1	4.256845
16.808367	0.1	4.254043
16.810033	0.1	4.252553
16.811700	0.1	4.253030
16.813367	0.1	4.253984
16.815033	0.1	4.253090
16.816700	0.1	4.249811
16.818367	0.1	4.245520
16.820033	0.1	4.241705
16.821700	0.1	4.238785
16.823367	0.1	4.237294
16.825033	0.1	4.237533
16.826700	0.1	4.238189
16.828367	0.1	4.237652
16.830033	0.1	4.235029
16.831700	0.1	4.230500
16.833367	0.1	4.225672
16.835033	0.1	4.222811
16.836700	0.1	4.222274
16.838367	0.1	4.222811
16.840033	0.1	4.223287
16.841700	0.1	4.223645
16.843367	0.1	4.224479
16.845033	0.1	4.226208
16.846700	0.1	4.228592
16.848367	0.1	4.230201
16.850033	0.1	4.229248
16.851700	0.1	4.226089
16.853367	0.1	4.223585
16.855033	0.1	4.224181
16.856700	0.1	4.226983
16.858367	0.1	4.228831
16.860033	0.1	4.227817
16.861700	0.1	4.225016
16.863367	0.1	4.223168
16.865033	0.1	4.224420
16.866700	0.1	4.228354
16.868367	0.1	4.232049
16.870033	0.1	4.232168
16.871700	0.1	4.227937
16.873367	0.1	4.221201
16.875033	0.1	4.213870
16.876700	0.1	4.207075
16.878367	0.1	4.201174
16.880033	0.1	4.195988
16.881700	0.1	4.192233
16.883367	0.1	4.191339
16.885033	0.1	4.193664
16.886700	0.1	4.197359
16.888367	0.1	4.200161
16.890033	0.1	4.201949
16.891700	0.1	4.204631
16.893367	0.1	4.208982
16.895033	0.1	4.213155
16.896700	0.1	4.214943
16.898367	0.1	4.214406
16.900033	0.1	4.213214
16.901700	0.1	4.213393
16.903367	0.1	4.215122
16.905033	0.1	4.216314
16.906700	0.1	4.214883
16.908367	0.1	4.212141
16.910033	0.1	4.209876
16.911700	0.1	4.208386
16.913367	0.1	4.206062
16.915033	0.1	4.201353
16.916700	0.1	4.194021
16.918367	0.1	4.186630
16.920033	0.1	4.182816
16.921700	0.1	4.184246
16.923367	0.1	4.189849
16.925033	0.1	4.196882
16.926700	0.1	4.202366
16.928367	0.1	4.204631
16.930033	0.1	4.203320
16.931700	0.1	4.199803
16.933367	0.1	4.196227
16.935033	0.1	4.194916
16.936700	0.1	4.196108
16.938367	0.1	4.197121
16.940033	0.1	4.194618
16.941700	0.1	4.187823
16.943367	0.1	4.179538
16.945033	0.1	4.173517
16.946700	0.1	4.170597
16.948367	0.1	4.169524
16.950033	0.1	4.169703
16.951700	0.1	4.171968
16.953367	0.1	4.176140
16.955033	0.1	4.179657
16.956700	0.1	4.179597
16.958367	0.1	4.175306
16.960033	0.1	4.169166
16.961700	0.1	4.163862
16.963367	0.1	4.159630
16.965033	0.1	4.154623
16.966700	0.1	4.148364
16.968367	0.1	4.142761
16.970033	0.1	4.139185
16.971700	0.1	4.136384
16.973367	0.1	4.132390
16.975033	0.1	4.126787
16.976700	0.1	4.120767
16.978367	0.1	4.116059
16.980033	0.1	4.113615
16.981700	0.1	4.112840
16.983367	0.1	4.112721
16.985033	0.1	4.112005
16.986700	0.1	4.109144
16.988367	0.1	4.102826
16.990033	0.1	4.093826
16.991700	0.1	4.083634
16.993367	0.1	4.072488
16.995033	0.1	4.060209
16.996700	0.1	4.047930
16.998367	0.1	4.038275
17.000033	0.1	4.032254
17.001700	0.1	4.028023
17.003367	0.1	4.022539
17.005033	0.1	4.015327
17.006700	0.1	4.008413
17.008367	0.1	4.003942
17.010033	0.1	4.001320
17.011700	0.1	3.998041
17.013367	0.1	3.992439
17.015033	0.1	3.984988
17.016700	0.1	3.977657
17.018367	0.1	3.972292
17.020033	0.1	3.968179
17.021700	0.1	3.962457
17.023367	0.1	3.952265
17.025033	0.1	3.936708
17.026700	0.1	3.918410
17.028367	0.1	3.901541
17.030033	0.1	3.888369
17.031700	0.1	3.877461
17.033367	0.1	3.867090
17.035033	0.1	3.857553
17.036700	0.1	3.850043
17.038367	0.1	3.844023
17.040033	0.1	3.837586
17.041700	0.1	3.829360
17.043367	0.1	3.818870
17.045033	0.1	3.805995
17.046700	0.1	3.792048
17.048367	0.1	3.779292
17.050033	0.1	3.767729
17.051700	0.1	3.756225
17.053367	0.1	3.745258
17.055033	0.1	3.736139
17.056700	0.1	3.729344
17.058367	0.1	3.723324
17.060033	0.1	3.716409
17.061700	0.1	3.708005
17.063367	0.1	3.698528
17.065033	0.1	3.689110
17.066700	0.1	3.680885
17.068367	0.1	3.674865
17.070033	0.1	3.670812
17.071700	0.1	3.667414
17.073367	0.1	3.663600
17.075033	0.1	3.659308
17.076700	0.1	3.655255
17.078367	0.1	3.651440
17.080033	0.1	3.646255
17.081700	0.1	3.638506
17.083367	0.1	3.628850
17.085033	0.1	3.619910
17.086700	0.1	3.613830
17.088367	0.1	3.610790
17.090033	0.1	3.609121
17.091700	0.1	3.607214
17.093367	0.1	3.605128
17.095033	0.1	3.603518
17.096700	0.1	3.602386
17.098367	0.1	3.600836
17.100033	0.1	3.598035
17.101700	0.1	3.594518
17.103367	0.1	3.590822
17.105033	0.1	3.586948
17.106700	0.1	3.583193
17.108367	0.1	3.580511
17.110033	0.1	3.580272
17.111700	0.1	3.583849
17.113367	0.1	3.590882
17.115033	0.1	3.599406
17.116700	0.1	3.608108
17.118367	0.1	3.617347
17.120033	0.1	3.627956
17.121700	0.1	3.640414
17.123367	0.1	3.654540
17.125033	0.1	3.669858
17.126700	0.1	3.686607
17.128367	0.1	3.705502
17.130033	0.1	3.726304
17.131700	0.1	3.747463
17.133367	0.1	3.767252
17.135033	0.1	3.784895
17.136700	0.1	3.801346
17.138367	0.1	3.818929
17.140033	0.1	3.840387
17.141700	0.1	3.867269
17.143367	0.1	3.898740
17.145033	0.1	3.933907
17.146700	0.1	3.973544
17.148367	0.1	4.017771
17.150033	0.1	4.063845
17.151700	0.1	4.108429
17.153367	0.1	4.151225
17.155033	0.1	4.194558
17.156700	0.1	4.242420
17.158367	0.1	4.297436
17.160033	0.1	4.358292
17.161700	0.1	4.421532
17.163367	0.1	4.485429
17.165033	0.1	4.550457
17.166700	0.1	4.618347
17.168367	0.1	4.690469
17.170033	0.1	4.767597
17.171700	0.1	4.849971
17.173367	0.1	4.937291
17.175033	0.1	5.029619
17.176700	0.1	5.127073
17.178367	0.1	5.229414
17.180033	0.1	5.335987
17.181700	0.1	5.446256
17.183367	0.1	5.560160
17.185033	0.1	5.678058
17.186700	0.1	5.801738
17.188367	0.1	5.933822
17.190033	0.1	6.076754
17.191700	0.1	6.231070
17.193367	0.1	6.395281
17.195033	0.1	6.567479
17.196700	0.1	6.746948
17.198367	0.1	6.935120
17.200033	0.1	7.134259
17.201700	0.1	7.344664
17.203367	0.1	7.563711
17.205033	0.1	7.788718
17.206700	0.1	8.019507
17.208367	0.1	8.257807
17.210033	0.1	8.506656
17.211700	0.1	8.768499
17.213367	0.1	9.043217
17.215033	0.1	9.328306
17.216700	0.1	9.622157
17.218367	0.1	9.925068
17.220033	0.1	10.238231
17.221700	0.1	10.563613
17.223367	0.1	10.904015
17.225033	0.1	11.261404
17.226700	0.1	11.635066
17.228367	0.1	12.023688
17.230033	0.1	12.425483
17.231700	0.1	12.838603
17.233367	0.1	13.262690
17.235033	0.1	13.699890
17.236700	0.1	14.153005
17.238367	0.1	14.622689
17.240033	0.1	15.107573
17.241700	0.1	15.606225
17.243367	0.1	16.118885
17.245033	0.1	16.646803
17.246700	0.1	17.190517
17.248367	0.1	17.749489
17.250033	0.1	18.323601
17.251700	0.1	18.912734
17.253367	0.1	19.516290
17.255033	0.1	20.132841
17.256700	0.1	20.762087
17.258367	0.1	21.406473
17.260033	0.1	22.069098
17.261700	0.1	22.750439
17.263367	0.1	23.448230
17.265033	0.1	24.160565
17.266700	0.1	24.886610
17.268367	0.1	25.627257
17.270033	0.1	26.384951
17.271700	0.1	27.161540
17.273367	0.1	27.957381
17.275033	0.1	28.773310
17.276700	0.1	29.611291
17.278367	0.1	30.472459
17.280033	0.1	31.355860
17.281700	0.1	32.259228
17.283367	0.1	33.181371
17.285033	0.1	34.124198
17.286700	0.1	35.090389
17.288367	0.1	36.080482
17.290033	0.1	37.093344
17.291700	0.1	38.128855
17.293367	0.1	39.189520
17.295033	0.1	40.279391
17.296700	0.1	41.402283
17.298367	0.1	42.560342
17.300033	0.1	43.754819
17.301700	0.1	44.986549
17.303367	0.1	46.255055
17.305033	0.1	47.557834
17.306700	0.1	48.893693
17.308367	0.1	50.265136
17.310033	0.1	51.676574
17.311700	0.1	53.130928
17.313367	0.1	54.628316
17.315033	0.1	56.167606
17.316700	0.1	57.748679
17.318367	0.1	59.371773
17.320033	0.1	61.035219
17.321700	0.1	62.736098
17.323367	0.1	64.473752
17.325033	0.1	66.250328
17.326700	0.1	68.067912
17.328367	0.1	69.926087
17.330033	0.1	71.821098
17.331700	0.1	73.749129
17.333367	0.1	75.708453
17.335033	0.1	77.698414
17.336700	0.1	79.716330
17.338367	0.1	81.756477
17.340033	0.1	83.811348
17.341700	0.1	85.875993
17.343367	0.1	87.949639
17.345033	0.1	90.031868
17.346700	0.1	92.118865
17.348367	0.1	94.202941
17.350033	0.1	96.274680
17.351700	0.1	98.325854
17.353367	0.1	100.352055
17.355033	0.1	102.350956
17.356700	0.1	104.319459
17.358367	0.1	106.252081
17.360033	0.1	108.141786
17.361700	0.1	109.982199
17.363367	0.1	111.767776
17.365033	0.1	113.492138
17.366700	0.1	115.148372
17.368367	0.1	116.728790
17.370033	0.1	118.227131
17.371700	0.1	119.640238
17.373367	0.1	120.967336
17.375033	0.1	122.205861
17.376700	0.1	123.351760
17.378367	0.1	124.402352
17.380033	0.1	125.355788
17.381700	0.1	126.209267
17.383367	0.1	126.959689
17.385033	0.1	127.603837
17.386700	0.1	128.137894
17.388367	0.1	128.560312
17.390033	0.1	128.872998
17.391700	0.1	129.078277
17.393367	0.1	129.177220
17.395033	0.1	129.170545
17.396700	0.1	129.059263
17.398367	0.1	128.843792
17.400033	0.1	128.524490
17.401700	0.1	128.102310
17.403367	0.1	127.579697
17.405033	0.1	126.959927
17.406700	0.1	126.246400
17.408367	0.1	125.442214
17.410033	0.1	124.550469
17.411700	0.1	123.574383
17.413367	0.1	122.516341
17.415033	0.1	121.376581
17.416700	0.1	120.155818
17.418367	0.1	118.858941
17.420033	0.1	117.494709
17.421700	0.1	116.069979
17.423367	0.1	114.586003
17.425033	0.1	113.043553
17.426700	0.1	111.445970
17.428367	0.1	109.798200
17.430033	0.1	108.105010
17.431700	0.1	106.370455
17.433367	0.1	104.598826
17.435033	0.1	102.795488
17.436700	0.1	100.965446
17.438367	0.1	99.110907
17.440033	0.1	97.231930
17.441700	0.1	95.328515
17.443367	0.1	93.403345
17.445033	0.1	91.461664
17.446700	0.1	89.509135
17.448367	0.1	87.549692
17.450033	0.1	85.586732
17.451700	0.1	83.624726
17.453367	0.1	81.667905
17.455033	0.1	79.718416
17.456700	0.1	77.778106
17.458367	0.1	75.850014
17.460033	0.1	73.936944
17.461700	0.1	72.039907
17.463367	0.1	70.159439
17.465033	0.1	68.297688
17.466700	0.1	66.457752
17.468367	0.1	64.642374
17.470033	0.1	62.853400
17.471700	0.1	61.092023
17.473367	0.1	59.360329
17.475033	0.1	57.661716
17.476700	0.1	55.998507
17.478367	0.1	54.370883
17.480033	0.1	52.777651
17.481700	0.1	51.218394
17.483367	0.1	49.694183
17.485033	0.1	48.205557
17.486700	0.1	46.750846
17.488367	0.1	45.328441
17.490033	0.1	43.940428
17.491700	0.1	42.591753
17.493367	0.1	41.285637
17.495033	0.1	40.020707
17.496700	0.1	38.793328
17.498367	0.1	37.602784
17.500033	0.1	36.451342
17.501700	0.1	35.339596
17.503367	0.1	34.264030
17.505033	0.1	33.220591
17.506700	0.1	32.208921
17.508367	0.1	31.231167
17.510033	0.1	30.288221
17.511700	0.1	29.377879
17.513367	0.1	28.496804
17.515033	0.1	27.643921
17.516700	0.1	26.820661
17.518367	0.1	26.028158
17.520033	0.1	25.265695
17.521700	0.1	24.531604
17.523367	0.1	23.824097
17.525033	0.1	23.142399
17.526700	0.1	22.486628
17.528367	0.1	21.855832
17.530033	0.1	21.248521
17.531700	0.1	20.663501
17.533367	0.1	20.099581
17.535033	0.1	19.555570
17.536700	0.1	19.031407
17.538367	0.1	18.528105
17.540033	0.1	18.046678
17.541700	0.1	17.585934
17.543367	0.1	17.143310
17.545033	0.1	16.716660
17.546700	0.1	16.305448
17.548367	0.1	15.909613
17.550033	0.1	15.527786
17.551700	0.1	15.157999
17.553367	0.1	14.799477
17.555033	0.1	14.452995
17.556700	0.1	14.119984
17.558367	0.1	13.800622
17.560033	0.1	13.493896
17.561700	0.1	13.198615
17.563367	0.1	12.915016
17.565033	0.1	12.644053
17.566700	0.1	12.385548
17.568367	0.1	12.136997
17.570033	0.1	11.895538
17.571700	0.1	11.661113
17.573367	0.1	11.435509
17.575033	0.1	11.219800
17.576700	0.1	11.013032
17.578367	0.1	10.813654
17.580033	0.1	10.621071
17.581700	0.1	10.435582
17.583367	0.1	10.257543
17.585033	0.1	10.086716
17.586700	0.1	9.922863
17.588367	0.1	9.766818
17.590033	0.1	9.618700
17.591700	0.1	9.476662
17.593367	0.1	9.338379
17.595033	0.1	9.202838
17.596700	0.1	9.069384
17.598367	0.1	8.937777
17.600033	0.1	8.808911
17.601700	0.1	8.684934
17.603367	0.1	8.567930
17.605033	0.1	8.458853
17.606700	0.1	8.356929
17.608367	0.1	8.259714
17.610033	0.1	8.163691
17.611700	0.1	8.066476
17.613367	0.1	7.969022
17.615033	0.1	7.873655
17.616700	0.1	7.781864
17.618367	0.1	7.694126
17.620033	0.1	7.611037
17.621700	0.1	7.532955
17.623367	0.1	7.459403
17.625033	0.1	7.389486
17.626700	0.1	7.321597
17.628367	0.1	7.252813
17.630033	0.1	7.180930
17.631700	0.1	7.106543
17.633367	0.1	7.032097
17.635033	0.1	6.960392
17.636700	0.1	6.894231
17.638367	0.1	6.836236
17.640033	0.1	6.786466
17.641700	0.1	6.741047
17.643367	0.1	6.694734
17.645033	0.1	6.645143
17.646700	0.1	6.593049
17.648367	0.1	6.540716
17.650033	0.1	6.490231
17.651700	0.1	6.442309
17.653367	0.1	6.396473
17.655033	0.1	6.352783
17.656700	0.1	6.312013
17.658367	0.1	6.273985
17.660033	0.1	6.237209
17.661700	0.1	6.199181
17.663367	0.1	6.157935
17.665033	0.1	6.114126
17.666700	0.1	6.071568
17.668367	0.1	6.033779
17.670033	0.1	6.000758
17.671700	0.1	5.970180
17.673367	0.1	5.940378
17.675033	0.1	5.912006
17.676700	0.1	5.885959
17.678367	0.1	5.859793
17.680033	0.1	5.830109
17.681700	0.1	5.796433
17.683367	0.1	5.762577
17.685033	0.1	5.732894
17.686700	0.1	5.708337
17.688367	0.1	5.686641
17.690033	0.1	5.665541
17.691700	0.1	5.645216
17.693367	0.1	5.627156
17.695033	0.1	5.612016
17.696700	0.1	5.598367
17.698367	0.1	5.584479
17.700033	0.1	5.570531
17.701700	0.1	5.558431
17.703367	0.1	5.548954
17.705033	0.1	5.540133
17.706700	0.1	5.528927
17.708367	0.1	5.514503
17.710033	0.1	5.499840
17.711700	0.1	5.487919
17.713367	0.1	5.478978
17.715033	0.1	5.471647
17.716700	0.1	5.465210
17.718367	0.1	5.459309
17.720033	0.1	5.453229
17.721700	0.1	5.446315
17.723367	0.1	5.438865
17.725033	0.1	5.432129
17.726700	0.1	5.426288
17.728367	0.1	5.419255
17.730033	0.1	5.408645
17.731700	0.1	5.394996
17.733367	0.1	5.381704
17.735033	0.1	5.371392
17.736700	0.1	5.364597
17.738367	0.1	5.359233
17.740033	0.1	5.353153
17.741700	0.1	5.345524
17.743367	0.1	5.336464
17.745033	0.1	5.325318
17.746700	0.1	5.311609
17.748367	0.1	5.296707
17.750033	0.1	5.282939
17.751700	0.1	5.271137
17.753367	0.1	5.259812
17.755033	0.1	5.246103
17.756700	0.1	5.228043
17.758367	0.1	5.206526
17.760033	0.1	5.184233
17.761700	0.1	5.162657
17.763367	0.1	5.140484
17.765033	0.1	5.116225
17.766700	0.1	5.089701
17.768367	0.1	5.062104
17.770033	0.1	5.034805
17.771700	0.1	5.008459
17.773367	0.1	4.982889
17.775033	0.1	4.957259
17.776700	0.1	4.930616
17.778367	0.1	4.902721
17.780033	0.1	4.873574
17.781700	0.1	4.843533
17.783367	0.1	4.813612
17.785033	0.1	4.784644
17.786700	0.1	4.756809
17.788367	0.1	4.729331
17.790033	0.1	4.700601
17.791700	0.1	4.669071
17.793367	0.1	4.634857
17.795033	0.1	4.599810
17.796700	0.1	4.566074
17.798367	0.1	4.535079
17.800033	0.1	4.507304
17.801700	0.1	4.482270
17.803367	0.1	4.458905
17.805033	0.1	4.434943
17.806700	0.1	4.408956
17.808367	0.1	4.382313
17.810033	0.1	4.357457
17.811700	0.1	4.334092
17.813367	0.1	4.310012
17.815033	0.1	4.284740
17.816700	0.1	4.259348
17.818367	0.1	4.234314
17.820033	0.1	4.209519
17.821700	0.1	4.185498
17.823367	0.1	4.163325
17.825033	0.1	4.144132
17.826700	0.1	4.127980
17.828367	0.1	4.113734
17.830033	0.1	4.100383
17.831700	0.1	4.086614
17.833367	0.1	4.070699
17.835033	0.1	4.052580
17.836700	0.1	4.034043
17.838367	0.1	4.016996
17.840033	0.1	4.003048
17.841700	0.1	3.993452
17.843367	0.1	3.987909
17.845033	0.1	3.984392
17.846700	0.1	3.979743
17.848367	0.1	3.971935
17.850033	0.1	3.961027
17.851700	0.1	3.949106
17.853367	0.1	3.938914
17.855033	0.1	3.932536
17.856700	0.1	3.930331
17.858367	0.1	3.930867
17.860033	0.1	3.932536
17.861700	0.1	3.934205
17.863367	0.1	3.935278
17.865033	0.1	3.935158
17.866700	0.1	3.934443
17.868367	0.1	3.934443
17.870033	0.1	3.935337
17.871700	0.1	3.935755
17.873367	0.1	3.934801
17.875033	0.1	3.933072
17.876700	0.1	3.933192
17.878367	0.1	3.938794
17.880033	0.1	3.952027
17.881700	0.1	3.970564
17.883367	0.1	3.989160
17.885033	0.1	4.002810
17.886700	0.1	4.009724
17.888367	0.1	4.011989
17.890033	0.1	4.014075
17.891700	0.1	4.019976
17.893367	0.1	4.030884
17.895033	0.1	4.045010
17.896700	0.1	4.059911
17.898367	0.1	4.074633
17.900033	0.1	4.088760
17.901700	0.1	4.102111
17.903367	0.1	4.115343
17.905033	0.1	4.129291
17.906700	0.1	4.144728
17.908367	0.1	4.163087
17.910033	0.1	4.185438
17.911700	0.1	4.210174
17.913367	0.1	4.233778
17.915033	0.1	4.254520
17.916700	0.1	4.274249
17.918367	0.1	4.295230
17.920033	0.1	4.317820
17.921700	0.1	4.340589
17.923367	0.1	4.362941
17.925033	0.1	4.386187
17.926700	0.1	4.412055
17.928367	0.1	4.440189
17.930033	0.1	4.468382
17.931700	0.1	4.495442
17.933367	0.1	4.521072
17.935033	0.1	4.546106
17.936700	0.1	4.572034
17.938367	0.1	4.599929
17.940033	0.1	4.629910
17.941700	0.1	4.661978
17.943367	0.1	4.696071
17.945033	0.1	4.730881
17.946700	0.1	4.764855
17.948367	0.1	4.797936
17.950033	0.1	4.831493
17.951700	0.1	4.866422
17.953367	0.1	4.902005
17.955033	0.1	4.937232
17.956700	0.1	4.971206
17.958367	0.1	5.003453
17.960033	0.1	5.034387
17.961700	0.1	5.064726
17.963367	0.1	5.094290
17.965033	0.1	5.122483
17.966700	0.1	5.149603
17.968367	0.1	5.176187
17.970033	0.1	5.202532
17.971700	0.1	5.229056
17.973367	0.1	5.256296
17.975033	0.1	5.282939
17.976700	0.1	5.305887
17.978367	0.1	5.323589
17.980033	0.1	5.337656
17.981700	0.1	5.349696
17.983367	0.1	5.359948
17.985033	0.1	5.368233
17.986700	0.1	5.375326
17.988367	0.1	5.383075
17.990033	0.1	5.391777
17.991700	0.1	5.398810
17.993367	0.1	5.400598
17.995033	0.1	5.396486
17.996700	0.1	5.388618
17.998367	0.1	5.379260
18.000033	0.1	5.368352
18.001700	0.1	5.354226
18.003367	0.1	5.335987
18.005033	0.1	5.315185
18.006700	0.1	5.293727
18.008367	0.1	5.271495
18.010033	0.1	5.246342
18.011700	0.1	5.217076
18.013367	0.1	5.184949
18.015033	0.1	5.151928
18.016700	0.1	5.118549
18.018367	0.1	5.083323
18.020033	0.1	5.044103
18.021700	0.1	5.000830
18.023367	0.1	4.955352
18.025033	0.1	4.909516
18.026700	0.1	4.863799
18.028367	0.1	4.819155
18.030033	0.1	4.776836
18.031700	0.1	4.737318
18.033367	0.1	4.699469
18.035033	0.1	4.660964
18.036700	0.1	4.619301
18.038367	0.1	4.573167
18.040033	0.1	4.523397
18.041700	0.1	4.472792
18.043367	0.1	4.424274
18.045033	0.1	4.379392
18.046700	0.1	4.339695
18.048367	0.1	4.306436
18.050033	0.1	4.278839
18.051700	0.1	4.253507
18.053367	0.1	4.225910
18.055033	0.1	4.193366
18.056700	0.1	4.156411
18.058367	0.1	4.116893
18.060033	0.1	4.076004
18.061700	0.1	4.034758
18.063367	0.1	3.994286
18.065033	0.1	3.956318
18.066700	0.1	3.923297
18.068367	0.1	3.896594
18.070033	0.1	3.874243
18.071700	0.1	3.853560
18.073367	0.1	3.833890
18.075033	0.1	3.816247
18.076700	0.1	3.801048
18.078367	0.1	3.787220
18.080033	0.1	3.772795
18.081700	0.1	3.756464
18.083367	0.1	3.738880
18.085033	0.1	3.721655
18.086700	0.1	3.705740
18.088367	0.1	3.690660
18.090033	0.1	3.675342
18.091700	0.1	3.659427
18.093367	0.1	3.644049
18.095033	0.1	3.630758
18.096700	0.1	3.619313
18.098367	0.1	3.608167
18.100033	0.1	3.596485
18.101700	0.1	3.583849
18.103367	0.1	3.569246
18.105033	0.1	3.552675
18.106700	0.1	3.535927
18.108367	0.1	3.520668
18.110033	0.1	3.506899
18.111700	0.1	3.494382
18.113367	0.1	3.483176
18.115033	0.1	3.472448
18.116700	0.1	3.460646
18.118367	0.1	3.447473
18.120033	0.1	3.433883
18.121700	0.1	3.421307
18.123367	0.1	3.410638
18.125033	0.1	3.401756
18.126700	0.1	3.393412
18.128367	0.1	3.384590
18.130033	0.1	3.375471
18.131700	0.1	3.366173
18.133367	0.1	3.356099
18.135033	0.1	3.344715
18.136700	0.1	3.331483
18.138367	0.1	3.316403
18.140033	0.1	3.299833
18.141700	0.1	3.282249
18.143367	0.1	3.264964
18.145033	0.1	3.249824
18.146700	0.1	3.238499
18.148367	0.1	3.230691
18.150033	0.1	3.223896
18.151700	0.1	3.214717
18.153367	0.1	3.202021
18.155033	0.1	3.188372
18.156700	0.1	3.176809
18.158367	0.1	3.168345
18.160033	0.1	3.162563
18.161700	0.1	3.159046
18.163367	0.1	3.156305
18.165033	0.1	3.152549
18.166700	0.1	3.148139
18.168367	0.1	3.144860
18.170033	0.1	3.142715
18.171700	0.1	3.139675
18.173367	0.1	3.133536
18.175033	0.1	3.124058
18.176700	0.1	3.112555
18.178367	0.1	3.100097
18.180033	0.1	3.087104
18.181700	0.1	3.074706
18.183367	0.1	3.064394
18.185033	0.1	3.056228
18.186700	0.1	3.047824
18.188367	0.1	3.036738
18.190033	0.1	3.023267
18.191700	0.1	3.010571
18.193367	0.1	3.001273
18.195033	0.1	2.996087
18.196700	0.1	2.994120
18.198367	0.1	2.993167
18.200033	0.1	2.991617
18.201700	0.1	2.989710
18.203367	0.1	2.988279
18.205033	0.1	2.986968
18.206700	0.1	2.984345
18.208367	0.1	2.979279
18.210033	0.1	2.971232
18.211700	0.1	2.960801
18.213367	0.1	2.950549
18.215033	0.1	2.943158
18.216700	0.1	2.939224
18.218367	0.1	2.937019
18.220033	0.1	2.935291
18.221700	0.1	2.933681
18.223367	0.1	2.931118
18.225033	0.1	2.926469
18.226700	0.1	2.919436
18.228367	0.1	2.910972
18.230033	0.1	2.902448
18.231700	0.1	2.896071
18.233367	0.1	2.893388
18.235033	0.1	2.894223
18.236700	0.1	2.896190
18.238367	0.1	2.897322
18.240033	0.1	2.896965
18.241700	0.1	2.895594
18.243367	0.1	2.893806
18.245033	0.1	2.891302
18.246700	0.1	2.886117
18.248367	0.1	2.877176
18.250033	0.1	2.865732
18.251700	0.1	2.854288
18.253367	0.1	2.845407
18.255033	0.1	2.840221
18.256700	0.1	2.838433
18.258367	0.1	2.838195
18.260033	0.1	2.837837
18.261700	0.1	2.836406
18.263367	0.1	2.834201
18.265033	0.1	2.832353
18.266700	0.1	2.830863
18.268367	0.1	2.828539
18.270033	0.1	2.823949
18.271700	0.1	2.816618
18.273367	0.1	2.807737
18.275033	0.1	2.799332
18.276700	0.1	2.792418
18.278367	0.1	2.787769
18.280033	0.1	2.786637
18.281700	0.1	2.789796
18.283367	0.1	2.795398
18.285033	0.1	2.800048
18.286700	0.1	2.801180
18.288367	0.1	2.798677
18.290033	0.1	2.793372
18.291700	0.1	2.786517
18.293367	0.1	2.780140
18.295033	0.1	2.776325
18.296700	0.1	2.776206
18.298367	0.1	2.778888
18.300033	0.1	2.781332
18.301700	0.1	2.780736
18.303367	0.1	2.776563
18.305033	0.1	2.771199
18.306700	0.1	2.766967
18.308367	0.1	2.764166
18.310033	0.1	2.761126
18.311700	0.1	2.756059
18.313367	0.1	2.749443
18.315033	0.1	2.743602
18.316700	0.1	2.741456
18.318367	0.1	2.744556
18.320033	0.1	2.751351
18.321700	0.1	2.758145
18.323367	0.1	2.762139
18.325033	0.1	2.763450
18.326700	0.1	2.763748
18.328367	0.1	2.764702
18.330033	0.1	2.767205
18.331700	0.1	2.771437
18.333367	0.1	2.776027
18.335033	0.1	2.778232
18.336700	0.1	2.775490
18.338367	0.1	2.767980
18.340033	0.1	2.759099
18.341700	0.1	2.752602
18.343367	0.1	2.749622
18.345033	0.1	2.749205
18.346700	0.1	2.750576
18.348367	0.1	2.753973
18.350033	0.1	2.758861
18.351700	0.1	2.763868
18.353367	0.1	2.767921
18.355033	0.1	2.771259
18.356700	0.1	2.773762
18.358367	0.1	2.775431
18.360033	0.1	2.776325
18.361700	0.1	2.776921
18.363367	0.1	2.778053
18.365033	0.1	2.779126
18.366700	0.1	2.778828
18.368367	0.1	2.776623
18.370033	0.1	2.773822
18.371700	0.1	2.772272
18.373367	0.1	2.772510
18.375033	0.1	2.772987
18.376700	0.1	2.771974
18.378367	0.1	2.770722
18.380033	0.1	2.772451
18.381700	0.1	2.778828
18.383367	0.1	2.787709
18.385033	0.1	2.794206
18.386700	0.1	2.795637
18.388367	0.1	2.793014
18.390033	0.1	2.788186
18.391700	0.1	2.782524
18.393367	0.1	2.777517
18.395033	0.1	2.774775
18.396700	0.1	2.774596
18.398367	0.1	2.775252
18.400033	0.1	2.774358
18.401700	0.1	2.771080
18.403367	0.1	2.767265
18.405033	0.1	2.764940
18.406700	0.1	2.764166
18.408367	0.1	2.763450
18.410033	0.1	2.761722
18.411700	0.1	2.758563
18.413367	0.1	2.753318
18.415033	0.1	2.745271
18.416700	0.1	2.734780
18.418367	0.1	2.724469
18.420033	0.1	2.717912
18.421700	0.1	2.715767
18.423367	0.1	2.715767
18.425033	0.1	2.715707
18.426700	0.1	2.715767
18.428367	0.1	2.716720
18.430033	0.1	2.718330
18.431700	0.1	2.719522
18.433367	0.1	2.718866
18.435033	0.1	2.715051
18.436700	0.1	2.709091
18.438367	0.1	2.703428
18.440033	0.1	2.698720
18.441700	0.1	2.694070
18.443367	0.1	2.688766
18.445033	0.1	2.683044
18.446700	0.1	2.677322
18.448367	0.1	2.672017
18.450033	0.1	2.668023
18.451700	0.1	2.666772
18.453367	0.1	2.668023
18.455033	0.1	2.669931
18.456700	0.1	2.670348
18.458367	0.1	2.668381
18.460033	0.1	2.664447
18.461700	0.1	2.659559
18.463367	0.1	2.655149
18.465033	0.1	2.651453
18.466700	0.1	2.647400
18.468367	0.1	2.642453
18.470033	0.1	2.637983
18.471700	0.1	2.635181
18.473367	0.1	2.633989
18.475033	0.1	2.634704
18.476700	0.1	2.638102
18.478367	0.1	2.643764
18.480033	0.1	2.649009
18.481700	0.1	2.650738
18.483367	0.1	2.647042
18.485033	0.1	2.639115
18.486700	0.1	2.629697
18.488367	0.1	2.620459
18.490033	0.1	2.611280
18.491700	0.1	2.602875
18.493367	0.1	2.597511
18.495033	0.1	2.596140
18.496700	0.1	2.597213
18.498367	0.1	2.599478
18.500033	0.1	2.602995
18.501700	0.1	2.607346
18.503367	0.1	2.609968
18.505033	0.1	2.608597
18.506700	0.1	2.603471
18.508367	0.1	2.597273
18.510033	0.1	2.592862
18.511700	0.1	2.592147
18.513367	0.1	2.594233
18.515033	0.1	2.596021
18.516700	0.1	2.595544
18.518367	0.1	2.592981
18.520033	0.1	2.589584
18.521700	0.1	2.585828
18.523367	0.1	2.581120
18.525033	0.1	2.574325
18.526700	0.1	2.566219
18.528367	0.1	2.559662
18.530033	0.1	2.556861
18.531700	0.1	2.557457
18.533367	0.1	2.559483
18.535033	0.1	2.561152
18.536700	0.1	2.562642
18.538367	0.1	2.564192
18.540033	0.1	2.564848
18.541700	0.1	2.563536
18.543367	0.1	2.561212
18.545033	0.1	2.560198
18.546700	0.1	2.561033
18.548367	0.1	2.560854
18.550033	0.1	2.556324
18.551700	0.1	2.547205
18.553367	0.1	2.536953
18.555033	0.1	2.529144
18.556700	0.1	2.524972
18.558367	0.1	2.524555
18.560033	0.1	2.528370
18.561700	0.1	2.535820
18.563367	0.1	2.544344
18.565033	0.1	2.551079
18.566700	0.1	2.554417
18.568367	0.1	2.554238
18.570033	0.1	2.550841
18.571700	0.1	2.543926
18.573367	0.1	2.533376
18.575033	0.1	2.521634
18.576700	0.1	2.512753
18.578367	0.1	2.508700
18.580033	0.1	2.507806
18.581700	0.1	2.506733
18.583367	0.1	2.504528
18.585033	0.1	2.503455
18.586700	0.1	2.506435
18.588367	0.1	2.513111
18.590033	0.1	2.519012
18.591700	0.1	2.519369
18.593367	0.1	2.513826
18.595033	0.1	2.506435
18.596700	0.1	2.502144
18.598367	0.1	2.502561
18.600033	0.1	2.506197
18.601700	0.1	2.510786
18.603367	0.1	2.515614
18.605033	0.1	2.520800
18.606700	0.1	2.525926
18.608367	0.1	2.530217
18.610033	0.1	2.533436
18.611700	0.1	2.536237
18.613367	0.1	2.539158
18.615033	0.1	2.541959
18.616700	0.1	2.544046
18.618367	0.1	2.545595
18.620033	0.1	2.547443
18.621700	0.1	2.550364
18.623367	0.1	2.554238
18.625033	0.1	2.558172
18.626700	0.1	2.562463
18.628367	0.1	2.568185
18.630033	0.1	2.575219
18.631700	0.1	2.582669
18.633367	0.1	2.590418
18.635033	0.1	2.599061
18.636700	0.1	2.609551
18.638367	0.1	2.623081
18.640033	0.1	2.640248
18.641700	0.1	2.660513
18.643367	0.1	2.682686
18.645033	0.1	2.705634
18.646700	0.1	2.728999
18.648367	0.1	2.752483
18.650033	0.1	2.775610
18.651700	0.1	2.799928
18.653367	0.1	2.828419
18.655033	0.1	2.861440
18.656700	0.1	2.896488
18.658367	0.1	2.930701
18.660033	0.1	2.963722
18.661700	0.1	2.996564
18.663367	0.1	3.030420
18.665033	0.1	3.066302
18.666700	0.1	3.105223
18.668367	0.1	3.147841
18.670033	0.1	3.194750
18.671700	0.1	3.247023
18.673367	0.1	3.305197
18.675033	0.1	3.368855
18.676700	0.1	3.436566
18.678367	0.1	3.506184
18.680033	0.1	3.576160
18.681700	0.1	3.646493
18.683367	0.1	3.718674
18.685033	0.1	3.794074
18.686700	0.1	3.873408
18.688367	0.1	3.957272
18.690033	0.1	4.046023
18.691700	0.1	4.140139
18.693367	0.1	4.240752
18.695033	0.1	4.348755
18.696700	0.1	4.462183
18.698367	0.1	4.577220
18.700033	0.1	4.692316
18.701700	0.1	4.810691
18.703367	0.1	4.936338
18.705033	0.1	5.070329
18.706700	0.1	5.211711
18.708367	0.1	5.359888
18.710033	0.1	5.514801
18.711700	0.1	5.675137
18.713367	0.1	5.838812
18.715033	0.1	6.005168
18.716700	0.1	6.177187
18.718367	0.1	6.359578
18.720033	0.1	6.555438
18.721700	0.1	6.764234
18.723367	0.1	6.982625
18.725033	0.1	7.206560
18.726700	0.1	7.434190
18.728367	0.1	7.665992
18.730033	0.1	7.903636
18.731700	0.1	8.148671
18.733367	0.1	8.401573
18.735033	0.1	8.662999
18.736700	0.1	8.934141
18.738367	0.1	9.216130
18.740033	0.1	9.509624
18.741700	0.1	9.813905
18.743367	0.1	10.127605
18.745033	0.1	10.450662
18.746700	0.1	10.784746
18.748367	0.1	11.130095
18.750033	0.1	11.484385
18.751700	0.1	11.846364
18.753367	0.1	12.218774
18.755033	0.1	12.604893
18.756700	0.1	13.004244
18.758367	0.1	13.415099
18.760033	0.1	13.838352
18.761700	0.1	14.276803
18.763367	0.1	14.731348
18.765033	0.1	15.200497
18.766700	0.1	15.682281
18.768367	0.1	16.177298
18.770033	0.1	16.688705
18.771700	0.1	17.219604
18.773367	0.1	17.769993
18.775033	0.1	18.338145
18.776700	0.1	18.924237
18.778367	0.1	19.530536
18.780033	0.1	20.159127
18.781700	0.1	20.810486
18.783367	0.1	21.484674
18.785033	0.1	22.182645
18.786700	0.1	22.905470
18.788367	0.1	23.651959
18.790033	0.1	24.418654
18.791700	0.1	25.203766
18.793367	0.1	26.008786
18.795033	0.1	26.835920
18.796700	0.1	27.685107
18.798367	0.1	28.555574
18.800033	0.1	29.447438
18.801700	0.1	30.361595
18.803367	0.1	31.297924
18.805033	0.1	32.254757
18.806700	0.1	33.229651
18.808367	0.1	34.220459
18.810033	0.1	35.225155
18.811700	0.1	36.241832
18.813367	0.1	37.267806
18.815033	0.1	38.298848
18.816700	0.1	39.329710
18.818367	0.1	40.355923
18.820033	0.1	41.374984
18.821700	0.1	42.385044
18.823367	0.1	43.383243
18.825033	0.1	44.365468
18.826700	0.1	45.327368
18.828367	0.1	46.263280
18.830033	0.1	47.166231
18.831700	0.1	48.029366
18.833367	0.1	48.848215
18.835033	0.1	49.621227
18.836700	0.1	50.347272
18.838367	0.1	51.023725
18.840033	0.1	51.647905
18.841700	0.1	52.217606
18.843367	0.1	52.730265
18.845033	0.1	53.181890
18.846700	0.1	53.566995
18.848367	0.1	53.880814
18.850033	0.1	54.121080
18.851700	0.1	54.287377
18.853367	0.1	54.379586
18.855033	0.1	54.397169
18.856700	0.1	54.340306
18.858367	0.1	54.210666
18.860033	0.1	54.010275
18.861700	0.1	53.740683
18.863367	0.1	53.403142
18.865033	0.1	52.999440
18.866700	0.1	52.531186
18.868367	0.1	51.999155
18.870033	0.1	51.404062
18.871700	0.1	50.749186
18.873367	0.1	50.039056
18.875033	0.1	49.277845
18.876700	0.1	48.469010
18.878367	0.1	47.615889
18.880033	0.1	46.721998
18.881700	0.1	45.791748
18.883367	0.1	44.829788
18.885033	0.1	43.840113
18.886700	0.1	42.825821
18.888367	0.1	41.790190
18.890033	0.1	40.737810
18.891700	0.1	39.674165
18.893367	0.1	38.603487
18.895033	0.1	37.528279
18.896700	0.1	36.450686
18.898367	0.1	35.373511
18.900033	0.1	34.299197
18.901700	0.1	33.228817
18.903367	0.1	32.162728
18.905033	0.1	31.103374
18.906700	0.1	30.056061
18.908367	0.1	29.026748
18.910033	0.1	28.017761
18.911700	0.1	27.028860
18.913367	0.1	26.060285
18.915033	0.1	25.113584
18.916700	0.1	24.191321
18.918367	0.1	23.294867
18.920033	0.1	22.424103
18.921700	0.1	21.579207
18.923367	0.1	20.761193
18.925033	0.1	19.970895
18.926700	0.1	19.207360
18.928367	0.1	18.470050
18.930033	0.1	17.759682
18.931700	0.1	17.076672
18.933367	0.1	16.419948
18.935033	0.1	15.788556
18.936700	0.1	15.182198
18.938367	0.1	14.600874
18.940033	0.1	14.043094
18.941700	0.1	13.506294
18.943367	0.1	12.989641
18.945033	0.1	12.495459
18.946700	0.1	12.026907
18.948367	0.1	11.584581
18.950033	0.1	11.167229
18.951700	0.1	10.773898
18.953367	0.1	10.404468
18.955033	0.1	10.056377
18.956700	0.1	9.725094
18.958367	0.1	9.407580
18.960033	0.1	9.103954
18.961700	0.1	8.815289
18.963367	0.1	8.541406
18.965033	0.1	8.280576
18.966700	0.1	8.031428
18.968367	0.1	7.793665
18.970033	0.1	7.567049
18.971700	0.1	7.351637
18.973367	0.1	7.148326
18.975033	0.1	6.957710
18.976700	0.1	6.778181
18.978367	0.1	6.606996
18.980033	0.1	6.442607
18.981700	0.1	6.285668
18.983367	0.1	6.137431
18.985033	0.1	5.998850
18.986700	0.1	5.869449
18.988367	0.1	5.747378
18.990033	0.1	5.630434
18.991700	0.1	5.517423
18.993367	0.1	5.408407
18.995033	0.1	5.304456
18.996700	0.1	5.205691
18.998367	0.1	5.110145
19.000033	0.1	5.016208
19.001700	0.1	4.924715
19.003367	0.1	4.837692
19.005033	0.1	4.755259
19.006700	0.1	4.675269
19.008367	0.1	4.595936
19.010033	0.1	4.518509
19.011700	0.1	4.446030
19.013367	0.1	4.380882
19.015033	0.1	4.322589
19.016700	0.1	4.268170
19.018367	0.1	4.214108
19.020033	0.1	4.158736
19.021700	0.1	4.102648
19.023367	0.1	4.046619
19.025033	0.1	3.991187
19.026700	0.1	3.937841
19.028367	0.1	3.888250
19.030033	0.1	3.842950
19.031700	0.1	3.801465
19.033367	0.1	3.762543
19.035033	0.1	3.725112
19.036700	0.1	3.689110
19.038367	0.1	3.654063
19.040033	0.1	3.618598
19.041700	0.1	3.582359
19.043367	0.1	3.546655
19.045033	0.1	3.513277
19.046700	0.1	3.482938
19.048367	0.1	3.454924
19.050033	0.1	3.428221
19.051700	0.1	3.402353
19.053367	0.1	3.376782
19.055033	0.1	3.349841
19.056700	0.1	3.320813
19.058367	0.1	3.290236
19.060033	0.1	3.260017
19.061700	0.1	3.232777
19.063367	0.1	3.210426
19.065033	0.1	3.191889
19.066700	0.1	3.173232
19.068367	0.1	3.151477
19.070033	0.1	3.126443
19.071700	0.1	3.099621
19.073367	0.1	3.073275
19.075033	0.1	3.049374
19.076700	0.1	3.029287
19.078367	0.1	3.013134
19.080033	0.1	2.999842
19.081700	0.1	2.986849
19.083367	0.1	2.971888
19.085033	0.1	2.955139
19.086700	0.1	2.938509
19.088367	0.1	2.922714
19.090033	0.1	2.906740
19.091700	0.1	2.889395
19.093367	0.1	2.871454
19.095033	0.1	2.854705
19.096700	0.1	2.840400
19.098367	0.1	2.828002
19.100033	0.1	2.815545
19.101700	0.1	2.801299
19.103367	0.1	2.784252
19.105033	0.1	2.763808
19.106700	0.1	2.740920
19.108367	0.1	2.717912
19.110033	0.1	2.696872
19.111700	0.1	2.678156
19.113367	0.1	2.660990
19.115033	0.1	2.645731
19.116700	0.1	2.633929
19.118367	0.1	2.626360
19.120033	0.1	2.622008
19.121700	0.1	2.619863
19.123367	0.1	2.618551
19.125033	0.1	2.615690
19.126700	0.1	2.608776
19.128367	0.1	2.596617
19.130033	0.1	2.579689
19.131700	0.1	2.559722
19.133367	0.1	2.539337
19.135033	0.1	2.521992
19.136700	0.1	2.510786
19.138367	0.1	2.506852
19.140033	0.1	2.507866
19.141700	0.1	2.509177
19.143367	0.1	2.506375
19.145033	0.1	2.498508
19.146700	0.1	2.488017
19.148367	0.1	2.478600
19.150033	0.1	2.472580
19.151700	0.1	2.468705
19.153367	0.1	2.463341
19.155033	0.1	2.454102
19.156700	0.1	2.441943
19.158367	0.1	2.428830
19.160033	0.1	2.415717
19.161700	0.1	2.402306
19.163367	0.1	2.388358
19.165033	0.1	2.375007
19.166700	0.1	2.363742
19.168367	0.1	2.355576
19.170033	0.1	2.351165
19.171700	0.1	2.349973
19.173367	0.1	2.349794
19.175033	0.1	2.347827
19.176700	0.1	2.343059
19.178367	0.1	2.335787
19.180033	0.1	2.326965
19.181700	0.1	2.317429
19.183367	0.1	2.307773
19.185033	0.1	2.298415
19.186700	0.1	2.290547
19.188367	0.1	2.285421
19.190033	0.1	2.281785
19.191700	0.1	2.277434
19.193367	0.1	2.272487
19.195033	0.1	2.269328
19.196700	0.1	2.269089
19.198367	0.1	2.270579
19.200033	0.1	2.270877
19.201700	0.1	2.267420
19.203367	0.1	2.260327
19.205033	0.1	2.251983
19.206700	0.1	2.243996
19.208367	0.1	2.235890
19.210033	0.1	2.227068
19.211700	0.1	2.218008
19.213367	0.1	2.210081
19.215033	0.1	2.204895
19.216700	0.1	2.202213
19.218367	0.1	2.199352
19.220033	0.1	2.193153
19.221700	0.1	2.182603
19.223367	0.1	2.169669
19.225033	0.1	2.157748
19.226700	0.1	2.149046
19.228367	0.1	2.143443
19.230033	0.1	2.139568
19.231700	0.1	2.136529
19.233367	0.1	2.133548
19.235033	0.1	2.129257
19.236700	0.1	2.122760
19.238367	0.1	2.114117
19.240033	0.1	2.105117
19.241700	0.1	2.098084
19.243367	0.1	2.094269
19.245033	0.1	2.092838
19.246700	0.1	2.091527
19.248367	0.1	2.088308
19.250033	0.1	2.082467
19.251700	0.1	2.074123
19.253367	0.1	2.064526
19.255033	0.1	2.055168
19.256700	0.1	2.046764
19.258367	0.1	2.038181
19.260033	0.1	2.028644
19.261700	0.1	2.019346
19.263367	0.1	2.012432
19.265033	0.1	2.008200
19.266700	0.1	2.004981
19.268367	0.1	2.000332
19.270033	0.1	1.993716
19.271700	0.1	1.986027
19.273367	0.1	1.978099
19.275033	0.1	1.970232
19.276700	0.1	1.963675
19.278367	0.1	1.959801
19.280033	0.1	1.958788
19.281700	0.1	1.959443
19.283367	0.1	1.959801
19.285033	0.1	1.958192
19.286700	0.1	1.954973
19.288367	0.1	1.951754
19.290033	0.1	1.948714
19.291700	0.1	1.945019
19.293367	0.1	1.940727
19.295033	0.1	1.937330
19.296700	0.1	1.936138
19.298367	0.1	1.936376
19.300033	0.1	1.935661
19.301700	0.1	1.932085
19.303367	0.1	1.925171
19.305033	0.1	1.916230
19.306700	0.1	1.908004
19.308367	0.1	1.902163
19.310033	0.1	1.898587
19.311700	0.1	1.897395
19.313367	0.1	1.899421
19.315033	0.1	1.904070
19.316700	0.1	1.909375
19.318367	0.1	1.912713
19.320033	0.1	1.912058
19.321700	0.1	1.907170
19.323367	0.1	1.900733
19.325033	0.1	1.896024
19.326700	0.1	1.894355
19.328367	0.1	1.894772
19.330033	0.1	1.895249
19.331700	0.1	1.894236
19.333367	0.1	1.891375
19.335033	0.1	1.886845
19.336700	0.1	1.881600
19.338367	0.1	1.876116
19.340033	0.1	1.870930
19.341700	0.1	1.867652
19.343367	0.1	1.868963
19.345033	0.1	1.875818
19.346700	0.1	1.885355
19.348367	0.1	1.892746
19.350033	0.1	1.894891
19.351700	0.1	1.892567
19.353367	0.1	1.886904
19.355033	0.1	1.877606
19.356700	0.1	1.864851
19.358367	0.1	1.851261
19.360033	0.1	1.839519
19.361700	0.1	1.831591
19.363367	0.1	1.828969
19.365033	0.1	1.831353
19.366700	0.1	1.837015
19.368367	0.1	1.843810
19.370033	0.1	1.849175
19.371700	0.1	1.850784
19.373367	0.1	1.847267
19.375033	0.1	1.839280
19.376700	0.1	1.828790
19.378367	0.1	1.818419
19.380033	0.1	1.809895
19.381700	0.1	1.803458
19.383367	0.1	1.798809
19.385033	0.1	1.796305
19.386700	0.1	1.796484
19.388367	0.1	1.799524
19.390033	0.1	1.805067
19.391700	0.1	1.811981
19.393367	0.1	1.819134
19.395033	0.1	1.825214
19.396700	0.1	1.828432
19.398367	0.1	1.827538
19.400033	0.1	1.823306
19.401700	0.1	1.818180
19.403367	0.1	1.813769
19.405033	0.1	1.810730
19.406700	0.1	1.810312
19.408367	0.1	1.813233
19.410033	0.1	1.819015
19.411700	0.1	1.825690
19.413367	0.1	1.831055
19.415033	0.1	1.834035
19.416700	0.1	1.835287
19.418367	0.1	1.836956
19.420033	0.1	1.841605
19.421700	0.1	1.849294
19.423367	0.1	1.857460
19.425033	0.1	1.863122
19.426700	0.1	1.865149
19.428367	0.1	1.864135
19.430033	0.1	1.862228
19.431700	0.1	1.862645
19.433367	0.1	1.867890
19.435033	0.1	1.877725
19.436700	0.1	1.889169
19.438367	0.1	1.899302
19.440033	0.1	1.908004
19.441700	0.1	1.917839
19.443367	0.1	1.931727
19.445033	0.1	1.949191
19.446700	0.1	1.966715
19.448367	0.1	1.980603
19.450033	0.1	1.989544
19.451700	0.1	1.995564
19.453367	0.1	2.001405
19.455033	0.1	2.008677
19.456700	0.1	2.018690
19.458367	0.1	2.033055
19.460033	0.1	2.052188
19.461700	0.1	2.073705
19.463367	0.1	2.093256
19.465033	0.1	2.107799
19.466700	0.1	2.117813
19.468367	0.1	2.125442
19.470033	0.1	2.132654
19.471700	0.1	2.140939
19.473367	0.1	2.152205
19.475033	0.1	2.167642
19.476700	0.1	2.186537
19.478367	0.1	2.206385
19.480033	0.1	2.222955
19.481700	0.1	2.233625
19.483367	0.1	2.239406
19.485033	0.1	2.242625
19.486700	0.1	2.244592
19.488367	0.1	2.245247
19.490033	0.1	2.243936
19.491700	0.1	2.241135
19.493367	0.1	2.238631
19.495033	0.1	2.238155
19.496700	0.1	2.240241
19.498367	0.1	2.243996
19.500033	0.1	2.249062
19.501700	0.1	2.254844
19.503367	0.1	2.259195
19.505033	0.1	2.259016
19.506700	0.1	2.251744
19.508367	0.1	2.237797
19.510033	0.1	2.220690
19.511700	0.1	2.204955
19.513367	0.1	2.192378
19.515033	0.1	2.181530
19.516700	0.1	2.170265
19.518367	0.1	2.157688
19.520033	0.1	2.143264
19.521700	0.1	2.125859
19.523367	0.1	2.105117
19.525033	0.1	2.083004
19.526700	0.1	2.061904
19.528367	0.1	2.041936
19.530033	0.1	2.021432
19.531700	0.1	1.999974
19.533367	0.1	1.978994
19.535033	0.1	1.960099
19.536700	0.1	1.943410
19.538367	0.1	1.927436
19.540033	0.1	1.910746
19.541700	0.1	1.893818
19.543367	0.1	1.877070
19.545033	0.1	1.859129
19.546700	0.1	1.838565
19.548367	0.1	1.816690
19.550033	0.1	1.797259
19.551700	0.1	1.783550
19.553367	0.1	1.774013
19.555033	0.1	1.763225
19.556700	0.1	1.747847
19.558367	0.1	1.730919
19.560033	0.1	1.717508
19.561700	0.1	1.708269
19.563367	0.1	1.699567
19.565033	0.1	1.687825
19.566700	0.1	1.673162
19.568367	0.1	1.658976
19.570033	0.1	1.648665
19.571700	0.1	1.643419
19.573367	0.1	1.642168
19.575033	0.1	1.642704
19.576700	0.1	1.643181
19.578367	0.1	1.642764
19.580033	0.1	1.641274
19.581700	0.1	1.638770
19.583367	0.1	1.635850
19.585033	0.1	1.634240
19.586700	0.1	1.635194
19.588367	0.1	1.637101
19.590033	0.1	1.637220
19.591700	0.1	1.635254
19.593367	0.1	1.633525
19.595033	0.1	1.634002
19.596700	0.1	1.635850
19.598367	0.1	1.637280
19.600033	0.1	1.638770
19.601700	0.1	1.641929
19.603367	0.1	1.645863
19.605033	0.1	1.647353
19.606700	0.1	1.644492
19.608367	0.1	1.638889
19.610033	0.1	1.633406
19.611700	0.1	1.629830
19.613367	0.1	1.627684
19.615033	0.1	1.625776
19.616700	0.1	1.623809
19.618367	0.1	1.622975
19.620033	0.1	1.624704
19.621700	0.1	1.629353
19.623367	0.1	1.635492
19.625033	0.1	1.640022
19.626700	0.1	1.640678
19.628367	0.1	1.638174
19.630033	0.1	1.635194
19.631700	0.1	1.632750
19.633367	0.1	1.628876
19.635033	0.1	1.621425
19.636700	0.1	1.610220
19.638367	0.1	1.596928
19.640033	0.1	1.583099
19.641700	0.1	1.568794
19.643367	0.1	1.553595
19.645033	0.1	1.539290
19.646700	0.1	1.528919
19.648367	0.1	1.523852
19.650033	0.1	1.521766
19.651700	0.1	1.518011
19.653367	0.1	1.510441
19.655033	0.1	1.501322
19.656700	0.1	1.494885
19.658367	0.1	1.493037
19.660033	0.1	1.492977
19.661700	0.1	1.489699
19.663367	0.1	1.480937
19.665033	0.1	1.468480
19.666700	0.1	1.455963
19.668367	0.1	1.446068
19.670033	0.1	1.440048
19.671700	0.1	1.437485
19.673367	0.1	1.436651
19.675033	0.1	1.435757
19.676700	0.1	1.434505
19.678367	0.1	1.432896
19.680033	0.1	1.429498
19.681700	0.1	1.423121
19.683367	0.1	1.414895
19.685033	0.1	1.406968
19.686700	0.1	1.400828
19.688367	0.1	1.397252
19.690033	0.1	1.395226
19.691700	0.1	1.392663
19.693367	0.1	1.388371
19.695033	0.1	1.382768
19.696700	0.1	1.377106
19.698367	0.1	1.372516
19.700033	0.1	1.369476
19.701700	0.1	1.367807
19.703367	0.1	1.366556
19.705033	0.1	1.363993
19.706700	0.1	1.359105
19.708367	0.1	1.353204
19.710033	0.1	1.348019
19.711700	0.1	1.344025
19.713367	0.1	1.341283
19.715033	0.1	1.339018
19.716700	0.1	1.336694
19.718367	0.1	1.334965
19.720033	0.1	1.334965
19.721700	0.1	1.337409
19.723367	0.1	1.342475
19.725033	0.1	1.349151
19.726700	0.1	1.355350
19.728367	0.1	1.358748
19.730033	0.1	1.357615
19.731700	0.1	1.351655
19.733367	0.1	1.343608
19.735033	0.1	1.337707
19.736700	0.1	1.337230
19.738367	0.1	1.342595
19.740033	0.1	1.351178
19.741700	0.1	1.359105
19.743367	0.1	1.364231
19.745033	0.1	1.366973
19.746700	0.1	1.368523
19.748367	0.1	1.368940
19.750033	0.1	1.367688
19.751700	0.1	1.365006
19.753367	0.1	1.362205
19.755033	0.1	1.360416
19.756700	0.1	1.358926
19.758367	0.1	1.355946
19.760033	0.1	1.351118
19.761700	0.1	1.346588
19.763367	0.1	1.344502
19.765033	0.1	1.344860
19.766700	0.1	1.345694
19.768367	0.1	1.344204
19.770033	0.1	1.338899
19.771700	0.1	1.331449
19.773367	0.1	1.324713
19.775033	0.1	1.319885
19.776700	0.1	1.316726
19.778367	0.1	1.315177
19.780033	0.1	1.315773
19.781700	0.1	1.318574
19.783367	0.1	1.322508
19.785033	0.1	1.325488
19.786700	0.1	1.325607
19.788367	0.1	1.322627
19.790033	0.1	1.318872
19.791700	0.1	1.316488
19.793367	0.1	1.315773
19.795033	0.1	1.315117
19.796700	0.1	1.311958
19.798367	0.1	1.305640
19.800033	0.1	1.298428
19.801700	0.1	1.294017
19.803367	0.1	1.294434
19.805033	0.1	1.298666
19.806700	0.1	1.302719
19.808367	0.1	1.302540
19.810033	0.1	1.297057
19.811700	0.1	1.288891
19.813367	0.1	1.281560
19.815033	0.1	1.276851
19.816700	0.1	1.274109
19.818367	0.1	1.270890
19.820033	0.1	1.265168
19.821700	0.1	1.256704
19.823367	0.1	1.246870
19.825033	0.1	1.237929
19.826700	0.1	1.231492
19.828367	0.1	1.228213
19.830033	0.1	1.227498
19.831700	0.1	1.227975
19.833367	0.1	1.228333
19.835033	0.1	1.227260
19.836700	0.1	1.224458
19.838367	0.1	1.220524
19.840033	0.1	1.217127
19.841700	0.1	1.215339
19.843367	0.1	1.214922
19.845033	0.1	1.214147
19.846700	0.1	1.211584
19.848367	0.1	1.207888
19.850033	0.1	1.204968
19.851700	0.1	1.203895
19.853367	0.1	1.204670
19.855033	0.1	1.205742
19.856700	0.1	1.204372
19.858367	0.1	1.198888
19.860033	0.1	1.190662
19.861700	0.1	1.183212
19.863367	0.1	1.178920
19.865033	0.1	1.176477
19.866700	0.1	1.173079
19.868367	0.1	1.167536
19.870033	0.1	1.161218
19.871700	0.1	1.156807
19.873367	0.1	1.156271
19.875033	0.1	1.159489
19.876700	0.1	1.163781
19.878367	0.1	1.165569
19.880033	0.1	1.163542
19.881700	0.1	1.159847
19.883367	0.1	1.158178
19.885033	0.1	1.160324
19.886700	0.1	1.164198
19.888367	0.1	1.165390
19.890033	0.1	1.161397
19.891700	0.1	1.154423
19.893367	0.1	1.148880
19.895033	0.1	1.147389
19.896700	0.1	1.149416
19.898367	0.1	1.153410
19.900033	0.1	1.157641
19.901700	0.1	1.160383
19.903367	0.1	1.161099
19.905033	0.1	1.160026
19.906700	0.1	1.157940
19.908367	0.1	1.156211
19.910033	0.1	1.156807
19.911700	0.1	1.160443
19.913367	0.1	1.165271
19.915033	0.1	1.168668
19.916700	0.1	1.169860
19.918367	0.1	1.169026
19.920033	0.1	1.166582
19.921700	0.1	1.163423
19.923367	0.1	1.160920
19.925033	0.1	1.160503
19.926700	0.1	1.162231
19.928367	0.1	1.165032
19.930033	0.1	1.167238
19.931700	0.1	1.168072
19.933367	0.1	1.168013
19.935033	0.1	1.168132
19.936700	0.1	1.168132
19.938367	0.1	1.166642
19.940033	0.1	1.163006
19.941700	0.1	1.158238
19.943367	0.1	1.154363
19.945033	0.1	1.152933
19.946700	0.1	1.154602
19.948367	0.1	1.158953
19.950033	0.1	1.164615
19.951700	0.1	1.169860
19.953367	0.1	1.173854
19.955033	0.1	1.176357
19.956700	0.1	1.176894
19.958367	0.1	1.174271
19.960033	0.1	1.169205
19.961700	0.1	1.164615
19.963367	0.1	1.162231
19.965033	0.1	1.161277
19.966700	0.1	1.159728
19.968367	0.1	1.156926
19.970033	0.1	1.153112
19.971700	0.1	1.148164
19.973367	0.1	1.142263
19.975033	0.1	1.136839
19.976700	0.1	1.132667
19.978367	0.1	1.129091
19.980033	0.1	1.125753
19.981700	0.1	1.123905
19.983367	0.1	1.124740
19.985033	0.1	1.127005
19.986700	0.1	1.127303
19.988367	0.1	1.123130
19.990033	0.1	1.115501
19.991700	0.1	1.107574
19.993367	0.1	1.101613
19.995033	0.1	1.097977
19.996700	0.1	1.097143
19.998367	0.1	1.099289
20.000033	0.1	1.102746
20.001700	0.1	1.105011
20.003367	0.1	1.104117
20.005033	0.1	1.100600
20.006700	0.1	1.096308
20.008367	0.1	1.092434
20.010033	0.1	1.088798
20.011700	0.1	1.083791
20.013367	0.1	1.075924
20.015033	0.1	1.066148
20.016700	0.1	1.057506
20.018367	0.1	1.052320
20.020033	0.1	1.050949
20.021700	0.1	1.052380
20.023367	0.1	1.054764
20.025033	0.1	1.056194
20.026700	0.1	1.056671
20.028367	0.1	1.057804
20.030033	0.1	1.060069
20.031700	0.1	1.061261
20.033367	0.1	1.059234
20.035033	0.1	1.053929
20.036700	0.1	1.047015
20.038367	0.1	1.039803
20.040033	0.1	1.033068
20.041700	0.1	1.027882
20.043367	0.1	1.024902
20.045033	0.1	1.023471
20.046700	0.1	1.022220
20.048367	0.1	1.020193
20.050033	0.1	1.017690
20.051700	0.1	1.015842
20.053367	0.1	1.014710
20.055033	0.1	1.013517
20.056700	0.1	1.010418
20.058367	0.1	1.003683
20.060033	0.1	0.993788
20.061700	0.1	0.984669
20.063367	0.1	0.982046
20.065033	0.1	0.988782
20.066700	0.1	1.002014
20.068367	0.1	1.015127
20.070033	0.1	1.021683
20.071700	0.1	1.019776
20.073367	0.1	1.012862
20.075033	0.1	1.005709
20.076700	0.1	1.000583
20.078367	0.1	0.998378
20.080033	0.1	0.999928
20.081700	0.1	1.004696
20.083367	0.1	1.010358
20.085033	0.1	1.013994
20.086700	0.1	1.014471
20.088367	0.1	1.013219
20.090033	0.1	1.013041
20.091700	0.1	1.015306
20.093367	0.1	1.019597
20.095033	0.1	1.024246
20.096700	0.1	1.028180
20.098367	0.1	1.031697
20.100033	0.1	1.035869
20.101700	0.1	1.041114
20.103367	0.1	1.047254
20.105033	0.1	1.053333
20.106700	0.1	1.058281
20.108367	0.1	1.061618
20.110033	0.1	1.064360
20.111700	0.1	1.067817
20.113367	0.1	1.072168
20.115033	0.1	1.076818
20.116700	0.1	1.080334
20.118367	0.1	1.081050
20.120033	0.1	1.078844
20.121700	0.1	1.076222
20.123367	0.1	1.076520
20.125033	0.1	1.081228
20.126700	0.1	1.088858
20.128367	0.1	1.096666
20.130033	0.1	1.103103
20.131700	0.1	1.109064
20.133367	0.1	1.117528
20.135033	0.1	1.130879
20.136700	0.1	1.148045
20.138367	0.1	1.165330
20.140033	0.1	1.179338
20.141700	0.1	1.188815
20.143367	0.1	1.194000
20.145033	0.1	1.196325
20.146700	0.1	1.198828
20.148367	0.1	1.205146
20.150033	0.1	1.216412
20.151700	0.1	1.230300
20.153367	0.1	1.243949
20.155033	0.1	1.257300
20.156700	0.1	1.272500
20.158367	0.1	1.290202
20.160033	0.1	1.307964
20.161700	0.1	1.322389
20.163367	0.1	1.332641
20.165033	0.1	1.340211
20.166700	0.1	1.347840
20.168367	0.1	1.357853
20.170033	0.1	1.370490
20.171700	0.1	1.383483
20.173367	0.1	1.395106
20.175033	0.1	1.406908
20.176700	0.1	1.421750
20.178367	0.1	1.440287
20.180033	0.1	1.460195
20.181700	0.1	1.478970
20.183367	0.1	1.495123
20.185033	0.1	1.508713
20.186700	0.1	1.521707
20.188367	0.1	1.536548
20.190033	0.1	1.554251
20.191700	0.1	1.574695
20.193367	0.1	1.597524
20.195033	0.1	1.620650
20.196700	0.1	1.640976
20.198367	0.1	1.658261
20.200033	0.1	1.677156
20.201700	0.1	1.702130
20.203367	0.1	1.732588
20.205033	0.1	1.764298
20.206700	0.1	1.793325
20.208367	0.1	1.818061
20.210033	0.1	1.839936
20.211700	0.1	1.860499
20.213367	0.1	1.879454
20.215033	0.1	1.896262
20.216700	0.1	1.911879
20.218367	0.1	1.928210
20.220033	0.1	1.946211
20.221700	0.1	1.965702
20.223367	0.1	1.985669
20.225033	0.1	2.004326
20.226700	0.1	2.019644
20.228367	0.1	2.030611
20.230033	0.1	2.037406
20.231700	0.1	2.041698
20.233367	0.1	2.044976
20.235033	0.1	2.047897
20.236700	0.1	2.050460
20.238367	0.1	2.052307
20.240033	0.1	2.053619
20.241700	0.1	2.055049
20.243367	0.1	2.056003
20.245033	0.1	2.053797
20.246700	0.1	2.045512
20.248367	0.1	2.030730
20.250033	0.1	2.012134
20.251700	0.1	1.992822
20.253367	0.1	1.974523
20.255033	0.1	1.956821
20.256700	0.1	1.938045
20.258367	0.1	1.916707
20.260033	0.1	1.892507
20.261700	0.1	1.866222
20.263367	0.1	1.839995
20.265033	0.1	1.815617
20.266700	0.1	1.792610
20.268367	0.1	1.768768
20.270033	0.1	1.743496
20.271700	0.1	1.716971
20.273367	0.1	1.689613
20.275033	0.1	1.662433
20.276700	0.1	1.636624
20.278367	0.1	1.613021
20.280033	0.1	1.591563
20.281700	0.1	1.571834
20.283367	0.1	1.553655
20.285033	0.1	1.536191
20.286700	0.1	1.518071
20.288367	0.1	1.498878
20.290033	0.1	1.478970
20.291700	0.1	1.457989
20.293367	0.1	1.434803
20.295033	0.1	1.409650
20.296700	0.1	1.385033
20.298367	0.1	1.363456
20.300033	0.1	1.346111
20.301700	0.1	1.332641
20.303367	0.1	1.321375
20.305033	0.1	1.310051
20.306700	0.1	1.297474
20.308367	0.1	1.284480
20.310033	0.1	1.271725
20.311700	0.1	1.258671
20.313367	0.1	1.244962
20.315033	0.1	1.232028
20.316700	0.1	1.221597
20.318367	0.1	1.214802
20.320033	0.1	1.210928
20.321700	0.1	1.206696
20.323367	0.1	1.198590
20.325033	0.1	1.186907
20.326700	0.1	1.175761
20.328367	0.1	1.169264
20.330033	0.1	1.169145
20.331700	0.1	1.174271
20.333367	0.1	1.180589
20.335033	0.1	1.183868
20.336700	0.1	1.182139
20.338367	0.1	1.176953
20.340033	0.1	1.171470
20.341700	0.1	1.167238
20.343367	0.1	1.163423
20.345033	0.1	1.159608
20.346700	0.1	1.157582
20.348367	0.1	1.158953
20.350033	0.1	1.163244
20.351700	0.1	1.167893
20.353367	0.1	1.170576
20.355033	0.1	1.169503
20.356700	0.1	1.164615
20.358367	0.1	1.159251
20.360033	0.1	1.158893
20.361700	0.1	1.165629
20.363367	0.1	1.176179
20.365033	0.1	1.185596
20.366700	0.1	1.191378
20.368367	0.1	1.194716
20.370033	0.1	1.199007
20.371700	0.1	1.207531
20.373367	0.1	1.220465
20.375033	0.1	1.233459
20.376700	0.1	1.240790
20.378367	0.1	1.240015
20.380033	0.1	1.233757
20.381700	0.1	1.226842
20.383367	0.1	1.223862
20.385033	0.1	1.226485
20.386700	0.1	1.232803
20.388367	0.1	1.240730
20.390033	0.1	1.249492
20.391700	0.1	1.259029
20.393367	0.1	1.268745
20.395033	0.1	1.277626
20.396700	0.1	1.284897
20.398367	0.1	1.290262
20.400033	0.1	1.293838
20.401700	0.1	1.296580
20.403367	0.1	1.300216
20.405033	0.1	1.305580
20.406700	0.1	1.311183
20.408367	0.1	1.314104
20.410033	0.1	1.313388
20.411700	0.1	1.311719
20.413367	0.1	1.312614
20.415033	0.1	1.316965
20.416700	0.1	1.321614
20.418367	0.1	1.323283
20.420033	0.1	1.322687
20.421700	0.1	1.322329
20.423367	0.1	1.323104
20.425033	0.1	1.323521
20.426700	0.1	1.321733
20.428367	0.1	1.318038
20.430033	0.1	1.315057
20.431700	0.1	1.315296
20.433367	0.1	1.318097
20.435033	0.1	1.320183
20.436700	0.1	1.318395
20.438367	0.1	1.312554
20.440033	0.1	1.305938
20.441700	0.1	1.300931
20.443367	0.1	1.297414
20.445033	0.1	1.293898
20.446700	0.1	1.289249
20.448367	0.1	1.284063
20.450033	0.1	1.279295
20.451700	0.1	1.275361
20.453367	0.1	1.272142
20.455033	0.1	1.268745
20.456700	0.1	1.263321
20.458367	0.1	1.255035
20.460033	0.1	1.245439
20.461700	0.1	1.236975
20.463367	0.1	1.230180
20.465033	0.1	1.222849
20.466700	0.1	1.213193
20.468367	0.1	1.201689
20.470033	0.1	1.190066
20.471700	0.1	1.180112
20.473367	0.1	1.173198
20.475033	0.1	1.169801
20.476700	0.1	1.169264
20.478367	0.1	1.171112
20.480033	0.1	1.174152
20.481700	0.1	1.175046
20.483367	0.1	1.169682
20.485033	0.1	1.156926
20.486700	0.1	1.140475
20.488367	0.1	1.125574
20.490033	0.1	1.115263
20.491700	0.1	1.109362
20.493367	0.1	1.105964
20.495033	0.1	1.102984
20.496700	0.1	1.100183
20.498367	0.1	1.098514
20.500033	0.1	1.098454
20.501700	0.1	1.098991
20.503367	0.1	1.098335
20.505033	0.1	1.094997
20.506700	0.1	1.089394
20.508367	0.1	1.084030
20.510033	0.1	1.081348
20.511700	0.1	1.082480
20.513367	0.1	1.085877
20.515033	0.1	1.087904
20.516700	0.1	1.085699
20.518367	0.1	1.079500
20.520033	0.1	1.072347
20.521700	0.1	1.068115
20.523367	0.1	1.068652
20.525033	0.1	1.072288
20.526700	0.1	1.075566
20.528367	0.1	1.076281
20.530033	0.1	1.074076
20.531700	0.1	1.069784
20.533367	0.1	1.064956
20.535033	0.1	1.062036
20.536700	0.1	1.062393
20.538367	0.1	1.064718
20.540033	0.1	1.065970
20.541700	0.1	1.064956
20.543367	0.1	1.063347
20.545033	0.1	1.063287
20.546700	0.1	1.064122
20.548367	0.1	1.063526
20.550033	0.1	1.060367
20.551700	0.1	1.056016
20.553367	0.1	1.052618
20.555033	0.1	1.051724
20.556700	0.1	1.053393
20.558367	0.1	1.056433
20.560033	0.1	1.059651
20.561700	0.1	1.062930
20.563367	0.1	1.067340
20.565033	0.1	1.073301
20.566700	0.1	1.079619
20.568367	0.1	1.084149
20.570033	0.1	1.085639
20.571700	0.1	1.084030
20.573367	0.1	1.079261
20.575033	0.1	1.073241
20.576700	0.1	1.070380
20.578367	0.1	1.073659
20.580033	0.1	1.082063
20.581700	0.1	1.091898
20.583367	0.1	1.100183
20.585033	0.1	1.105726
20.586700	0.1	1.109183
20.588367	0.1	1.111269
20.590033	0.1	1.111507
20.591700	0.1	1.109302
20.593367	0.1	1.105785
20.595033	0.1	1.103878
20.596700	0.1	1.105249
20.598367	0.1	1.109481
20.600033	0.1	1.114965
20.601700	0.1	1.121402
20.603367	0.1	1.129568
20.605033	0.1	1.138985
20.606700	0.1	1.148701
20.608367	0.1	1.158595
20.610033	0.1	1.168490
20.611700	0.1	1.177073
20.613367	0.1	1.182497
20.615033	0.1	1.184583
20.616700	0.1	1.186073
20.618367	0.1	1.190364
20.620033	0.1	1.198769
20.621700	0.1	1.209855
20.623367	0.1	1.220226
20.625033	0.1	1.226544
20.626700	0.1	1.228571
20.628367	0.1	1.229525
20.630033	0.1	1.233041
20.631700	0.1	1.239955
20.633367	0.1	1.248360
20.635033	0.1	1.257837
20.636700	0.1	1.270592
20.638367	0.1	1.287341
20.640033	0.1	1.305521
20.641700	0.1	1.322210
20.643367	0.1	1.335442
20.645033	0.1	1.345337
20.646700	0.1	1.354396
20.648367	0.1	1.366019
20.650033	0.1	1.380980
20.651700	0.1	1.397371
20.653367	0.1	1.412988
20.655033	0.1	1.428068
20.656700	0.1	1.444399
20.658367	0.1	1.462460
20.660033	0.1	1.480818
20.661700	0.1	1.498342
20.663367	0.1	1.516044
20.665033	0.1	1.536310
20.666700	0.1	1.560271
20.668367	0.1	1.587510
20.670033	0.1	1.616776
20.671700	0.1	1.647472
20.673367	0.1	1.679719
20.675033	0.1	1.713514
20.676700	0.1	1.747131
20.678367	0.1	1.778305
20.680033	0.1	1.806319
20.681700	0.1	1.832724
20.683367	0.1	1.860559
20.685033	0.1	1.891852
20.686700	0.1	1.925886
20.688367	0.1	1.960039
20.690033	0.1	1.992583
20.691700	0.1	2.025426
20.693367	0.1	2.062440
20.695033	0.1	2.105773
20.696700	0.1	2.154231
20.698367	0.1	2.204776
20.700033	0.1	2.254844
20.701700	0.1	2.303004
20.703367	0.1	2.348602
20.705033	0.1	2.391696
20.706700	0.1	2.434373
20.708367	0.1	2.479375
20.710033	0.1	2.527714
20.711700	0.1	2.579212
20.713367	0.1	2.634466
20.715033	0.1	2.695441
20.716700	0.1	2.763212
20.718367	0.1	2.835691
20.720033	0.1	2.908886
20.721700	0.1	2.980054
20.723367	0.1	3.048837
20.725033	0.1	3.116012
20.726700	0.1	3.182769
20.728367	0.1	3.251374
20.730033	0.1	3.324807
20.731700	0.1	3.403783
20.733367	0.1	3.485680
20.735033	0.1	3.566385
20.736700	0.1	3.642678
20.738367	0.1	3.714144
20.740033	0.1	3.784001
20.741700	0.1	3.857136
20.743367	0.1	3.935993
20.745033	0.1	4.019380
20.746700	0.1	4.104138
20.748367	0.1	4.186571
20.750033	0.1	4.263342
20.751700	0.1	4.333377
20.753367	0.1	4.398763
20.755033	0.1	4.461408
20.756700	0.1	4.521847
20.758367	0.1	4.580975
20.760033	0.1	4.639924
20.761700	0.1	4.698098
20.763367	0.1	4.752875
20.765033	0.1	4.800678
20.766700	0.1	4.840076
20.768367	0.1	4.873097
20.770033	0.1	4.903853
20.771700	0.1	4.934371
20.773367	0.1	4.962802
20.775033	0.1	4.985869
20.776700	0.1	5.002559
20.778367	0.1	5.013109
20.780033	0.1	5.018175
20.781700	0.1	5.018413
20.783367	0.1	5.014360
20.785033	0.1	5.006254
20.786700	0.1	4.993439
20.788367	0.1	4.975498
20.790033	0.1	4.953623
20.791700	0.1	4.930198
20.793367	0.1	4.906655
20.795033	0.1	4.882574
20.796700	0.1	4.856110
20.798367	0.1	4.826784
20.800033	0.1	4.796803
20.801700	0.1	4.769087
20.803367	0.1	4.743874
20.805033	0.1	4.719258
20.806700	0.1	4.693330
20.808367	0.1	4.665673
20.810033	0.1	4.637659
20.811700	0.1	4.611731
20.813367	0.1	4.590035
20.815033	0.1	4.573226
20.816700	0.1	4.560530
20.818367	0.1	4.550040
20.820033	0.1	4.539550
20.821700	0.1	4.528940
20.823367	0.1	4.520119
20.825033	0.1	4.515052
20.826700	0.1	4.514098
20.828367	0.1	4.517138
20.830033	0.1	4.524946
20.831700	0.1	4.537642
20.833367	0.1	4.554451
20.835033	0.1	4.574538
20.836700	0.1	4.596710
20.838367	0.1	4.619539
20.840033	0.1	4.643679
20.841700	0.1	4.671276
20.843367	0.1	4.702866
20.845033	0.1	4.736662
20.846700	0.1	4.769862
20.848367	0.1	4.799724
20.850033	0.1	4.824639
20.851700	0.1	4.845739
20.853367	0.1	4.864753
20.855033	0.1	4.881084
20.856700	0.1	4.892707
20.858367	0.1	4.900337
20.860033	0.1	4.907787
20.861700	0.1	4.917383
20.863367	0.1	4.926563
20.865033	0.1	4.930556
20.866700	0.1	4.927278
20.868367	0.1	4.918635
20.870033	0.1	4.907787
20.871700	0.1	4.895330
20.873367	0.1	4.879535
20.875033	0.1	4.858673
20.876700	0.1	4.832447
20.878367	0.1	4.800976
20.880033	0.1	4.763484
20.881700	0.1	4.719019
20.883367	0.1	4.668951
20.885033	0.1	4.616320
20.886700	0.1	4.562557
20.888367	0.1	4.505992
20.890033	0.1	4.443467
20.891700	0.1	4.373789
20.893367	0.1	4.298866
20.895033	0.1	4.221142
20.896700	0.1	4.141867
20.898367	0.1	4.061580
20.900033	0.1	3.980816
20.901700	0.1	3.899753
20.903367	0.1	3.818333
20.905033	0.1	3.736794
20.906700	0.1	3.655255
20.908367	0.1	3.573001
20.910033	0.1	3.489077
20.911700	0.1	3.403425
20.913367	0.1	3.317177
20.915033	0.1	3.231526
20.916700	0.1	3.147066
20.918367	0.1	3.063739
20.920033	0.1	2.982021
20.921700	0.1	2.903581
20.923367	0.1	2.830327
20.925033	0.1	2.762616
20.926700	0.1	2.698362
20.928367	0.1	2.634943
20.930033	0.1	2.570868
20.931700	0.1	2.506435
20.933367	0.1	2.442598
20.935033	0.1	2.379298
20.936700	0.1	2.316117
20.938367	0.1	2.253413
20.940033	0.1	2.191961
20.941700	0.1	2.132654
20.943367	0.1	2.076507
20.945033	0.1	2.024412
20.946700	0.1	1.975596
20.948367	0.1	1.929045
20.950033	0.1	1.884699
20.951700	0.1	1.844704
20.953367	0.1	1.811862
20.955033	0.1	1.787186
20.956700	0.1	1.768828
20.958367	0.1	1.753509
20.960033	0.1	1.738191
20.961700	0.1	1.720846
20.963367	0.1	1.700699
20.965033	0.1	1.678109
20.966700	0.1	1.654267
20.968367	0.1	1.630545
20.970033	0.1	1.607776
20.971700	0.1	1.587451
20.973367	0.1	1.571059
20.975033	0.1	1.559079
20.976700	0.1	1.549482
20.978367	0.1	1.538813
20.980033	0.1	1.525402
20.981700	0.1	1.510680
20.983367	0.1	1.496554
20.985033	0.1	1.482785
20.986700	0.1	1.467943
20.988367	0.1	1.452983
20.990033	0.1	1.440764
20.991700	0.1	1.433969
20.993367	0.1	1.432180
20.995033	0.1	1.431406
20.996700	0.1	1.427531
20.998367	0.1	1.420558
21.000033	0.1	1.413584
21.001700	0.1	1.409471
21.003367	0.1	1.408756
21.005033	0.1	1.411200
21.006700	0.1	1.415849
21.008367	0.1	1.420856
21.010033	0.1	1.423657
21.011700	0.1	1.422882
21.013367	0.1	1.419664
21.015033	0.1	1.416087
21.016700	0.1	1.413167
21.018367	0.1	1.411557
21.020033	0.1	1.412809
21.021700	0.1	1.417935
21.023367	0.1	1.424730
21.025033	0.1	1.428723
21.026700	0.1	1.427531
21.028367	0.1	1.423299
21.030033	0.1	1.420319
21.031700	0.1	1.421094
21.033367	0.1	1.424670
21.035033	0.1	1.429021
21.036700	0.1	1.432419
21.038367	0.1	1.434326
21.040033	0.1	1.434743
21.041700	0.1	1.434326
21.043367	0.1	1.434386
21.045033	0.1	1.436055
21.046700	0.1	1.439154
21.048367	0.1	1.442194
21.050033	0.1	1.444459
21.051700	0.1	1.447439
21.053367	0.1	1.453221
21.055033	0.1	1.462400
21.056700	0.1	1.474083
21.058367	0.1	1.486600
21.060033	0.1	1.498163
21.061700	0.1	1.507521
21.063367	0.1	1.514614
21.065033	0.1	1.520991
21.066700	0.1	1.528323
21.068367	0.1	1.537562
21.070033	0.1	1.549006
21.071700	0.1	1.562536
21.073367	0.1	1.577556
21.075033	0.1	1.593590
21.076700	0.1	1.610100
21.078367	0.1	1.626492
21.080033	0.1	1.642585
21.081700	0.1	1.657665
21.083367	0.1	1.670778
21.085033	0.1	1.681268
21.086700	0.1	1.690328
21.088367	0.1	1.700342
21.090033	0.1	1.713514
21.091700	0.1	1.730383
21.093367	0.1	1.750529
21.095033	0.1	1.773000
21.096700	0.1	1.796126
21.098367	0.1	1.817882
21.100033	0.1	1.836360
21.101700	0.1	1.851440
21.103367	0.1	1.864910
21.105033	0.1	1.879215
21.106700	0.1	1.895726
21.108367	0.1	1.915097
21.110033	0.1	1.936495
21.111700	0.1	1.957595
21.113367	0.1	1.976192
21.115033	0.1	1.992524
21.116700	0.1	2.008140
21.118367	0.1	2.023041
21.120033	0.1	2.035737
21.121700	0.1	2.045691
21.123367	0.1	2.053380
21.125033	0.1	2.059877
21.126700	0.1	2.066612
21.128367	0.1	2.074957
21.130033	0.1	2.085626
21.131700	0.1	2.098560
21.133367	0.1	2.112627
21.135033	0.1	2.125681
21.136700	0.1	2.135158
21.138367	0.1	2.139986
21.140033	0.1	2.140284
21.141700	0.1	2.137065
21.143367	0.1	2.131522
21.145033	0.1	2.125144
21.146700	0.1	2.119601
21.148367	0.1	2.115786
21.150033	0.1	2.112687
21.151700	0.1	2.108574
21.153367	0.1	2.102196
21.155033	0.1	2.093017
21.156700	0.1	2.081692
21.158367	0.1	2.069712
21.160033	0.1	2.058029
21.161700	0.1	2.045989
21.163367	0.1	2.032399
21.165033	0.1	2.016544
21.166700	0.1	1.999498
21.168367	0.1	1.982987
21.170033	0.1	1.967371
21.171700	0.1	1.951158
21.173367	0.1	1.933396
21.175033	0.1	1.915276
21.176700	0.1	1.898289
21.178367	0.1	1.882255
21.180033	0.1	1.865208
21.181700	0.1	1.845718
21.183367	0.1	1.824319
21.185033	0.1	1.803100
21.186700	0.1	1.785219
21.188367	0.1	1.772940
21.190033	0.1	1.764953
21.191700	0.1	1.757860
21.193367	0.1	1.750648
21.195033	0.1	1.744866
21.196700	0.1	1.741529
21.198367	0.1	1.739860
21.200033	0.1	1.737833
21.201700	0.1	1.734018
21.203367	0.1	1.728714
21.205033	0.1	1.723945
21.206700	0.1	1.720965
21.208367	0.1	1.719356
21.210033	0.1	1.718402
21.211700	0.1	1.717925
21.213367	0.1	1.718760
21.215033	0.1	1.720846
21.216700	0.1	1.722038
21.218367	0.1	1.720429
21.220033	0.1	1.715899
21.221700	0.1	1.710296
21.223367	0.1	1.706421
21.225033	0.1	1.706302
21.226700	0.1	1.709998
21.228367	0.1	1.716614
21.230033	0.1	1.724959
21.231700	0.1	1.733482
21.233367	0.1	1.740992
21.235033	0.1	1.747072
21.236700	0.1	1.750410
21.238367	0.1	1.748145
21.240033	0.1	1.739919
21.241700	0.1	1.729548
21.243367	0.1	1.722038
21.245033	0.1	1.720548
21.246700	0.1	1.724899
21.248367	0.1	1.731932
21.250033	0.1	1.737416
21.251700	0.1	1.739144
21.253367	0.1	1.737952
21.255033	0.1	1.736343
21.256700	0.1	1.736105
21.258367	0.1	1.736641
21.260033	0.1	1.736462
21.261700	0.1	1.734734
21.263367	0.1	1.730800
21.265033	0.1	1.724660
21.266700	0.1	1.718342
21.268367	0.1	1.713872
21.270033	0.1	1.710534
21.271700	0.1	1.705527
21.273367	0.1	1.698315
21.275033	0.1	1.691461
21.276700	0.1	1.686931
21.278367	0.1	1.683831
21.280033	0.1	1.679897
21.281700	0.1	1.673758
21.283367	0.1	1.665771
21.285033	0.1	1.658142
21.286700	0.1	1.652718
21.288367	0.1	1.649380
21.290033	0.1	1.646280
21.291700	0.1	1.641989
21.293367	0.1	1.635611
21.295033	0.1	1.626849
21.296700	0.1	1.615644
21.298367	0.1	1.602113
21.300033	0.1	1.587510
21.301700	0.1	1.574397
21.303367	0.1	1.565576
21.305033	0.1	1.561523
21.306700	0.1	1.560509
21.308367	0.1	1.559794
21.310033	0.1	1.558006
21.311700	0.1	1.555741
21.313367	0.1	1.554251
21.315033	0.1	1.553655
21.316700	0.1	1.552761
21.318367	0.1	1.550019
21.320033	0.1	1.544595
21.321700	0.1	1.536548
21.323367	0.1	1.526475
21.325033	0.1	1.515985
21.326700	0.1	1.506388
21.328367	0.1	1.499117
21.330033	0.1	1.495600
21.331700	0.1	1.496017
21.333367	0.1	1.498818
21.335033	0.1	1.502335
21.336700	0.1	1.505792
21.338367	0.1	1.508772
21.340033	0.1	1.510561
21.341700	0.1	1.509965
21.343367	0.1	1.506329
21.345033	0.1	1.501143
21.346700	0.1	1.497507
21.348367	0.1	1.498103
21.350033	0.1	1.503408
21.351700	0.1	1.511276
21.353367	0.1	1.518548
21.355033	0.1	1.523078
21.356700	0.1	1.524747
21.358367	0.1	1.525104
21.360033	0.1	1.525462
21.361700	0.1	1.526415
21.363367	0.1	1.528859
21.365033	0.1	1.533091
21.366700	0.1	1.538396
21.368367	0.1	1.543582
21.370033	0.1	1.547694
21.371700	0.1	1.549721
21.373367	0.1	1.549006
21.375033	0.1	1.546383
21.376700	0.1	1.543522
21.378367	0.1	1.541495
21.380033	0.1	1.541019
21.381700	0.1	1.543224
21.383367	0.1	1.548886
21.385033	0.1	1.556873
21.386700	0.1	1.565456
21.388367	0.1	1.573205
21.390033	0.1	1.579583
21.391700	0.1	1.585007
21.393367	0.1	1.590848
21.395033	0.1	1.598239
21.396700	0.1	1.606226
21.398367	0.1	1.612425
21.400033	0.1	1.615822
21.401700	0.1	1.618564
21.403367	0.1	1.623035
21.405033	0.1	1.629591
21.406700	0.1	1.636922
21.408367	0.1	1.643837
21.410033	0.1	1.649141
21.411700	0.1	1.651883
21.413367	0.1	1.652360
21.415033	0.1	1.651406
21.416700	0.1	1.649261
21.418367	0.1	1.645267
21.420033	0.1	1.639247
21.421700	0.1	1.632691
21.423367	0.1	1.627922
21.425033	0.1	1.626432
21.426700	0.1	1.627088
21.428367	0.1	1.626253
21.430033	0.1	1.620948
21.431700	0.1	1.611412
21.433367	0.1	1.600742
21.435033	0.1	1.591385
21.436700	0.1	1.582205
21.438367	0.1	1.570523
21.440033	0.1	1.557291
21.441700	0.1	1.546204
21.443367	0.1	1.539230
21.445033	0.1	1.535177
21.446700	0.1	1.532197
21.448367	0.1	1.528502
21.450033	0.1	1.523137
21.451700	0.1	1.516521
21.453367	0.1	1.509667
21.455033	0.1	1.501978
21.456700	0.1	1.491606
21.458367	0.1	1.478314
21.460033	0.1	1.465023
21.461700	0.1	1.454175
21.463367	0.1	1.445651
21.465033	0.1	1.437962
21.466700	0.1	1.429796
21.468367	0.1	1.420796
21.470033	0.1	1.412094
21.471700	0.1	1.404882
21.473367	0.1	1.398921
21.475033	0.1	1.392722
21.476700	0.1	1.384914
21.478367	0.1	1.375258
21.480033	0.1	1.364648
21.481700	0.1	1.354635
21.483367	0.1	1.346350
21.485033	0.1	1.339555
21.486700	0.1	1.333237
21.488367	0.1	1.326382
21.490033	0.1	1.318812
21.491700	0.1	1.311362
21.493367	0.1	1.304627
21.495033	0.1	1.298130
21.496700	0.1	1.291514
21.498367	0.1	1.284301
21.500033	0.1	1.275837
21.501700	0.1	1.266062
21.503367	0.1	1.255572
21.505033	0.1	1.244903
21.506700	0.1	1.234531
21.508367	0.1	1.225174
21.510033	0.1	1.217842
21.511700	0.1	1.212955
21.513367	0.1	1.209080
21.515033	0.1	1.203895
21.516700	0.1	1.196444
21.518367	0.1	1.188219
21.520033	0.1	1.181960
21.521700	0.1	1.179159
21.523367	0.1	1.178682
21.525033	0.1	1.178145
21.526700	0.1	1.175642
21.528367	0.1	1.171291
21.530033	0.1	1.165867
21.531700	0.1	1.159191
21.533367	0.1	1.150489
21.535033	0.1	1.139700
21.536700	0.1	1.128912
21.538367	0.1	1.121640
21.540033	0.1	1.121223
21.541700	0.1	1.127124
21.543367	0.1	1.134634
21.545033	0.1	1.137972
21.546700	0.1	1.134157
21.548367	0.1	1.124322
21.550033	0.1	1.112938
21.551700	0.1	1.104593
21.553367	0.1	1.101554
21.555033	0.1	1.103342
21.556700	0.1	1.107752
21.558367	0.1	1.112223
21.560033	0.1	1.115084
21.561700	0.1	1.115680
21.563367	0.1	1.113594
21.565033	0.1	1.108944
21.566700	0.1	1.103103
21.568367	0.1	1.097620
21.570033	0.1	1.093328
21.571700	0.1	1.090348
21.573367	0.1	1.087964
21.575033	0.1	1.084685
21.576700	0.1	1.079977
21.578367	0.1	1.075804
21.580033	0.1	1.074612
21.581700	0.1	1.076639
21.583367	0.1	1.079738
21.585033	0.1	1.082480
21.586700	0.1	1.084924
21.588367	0.1	1.086950
21.590033	0.1	1.087189
21.591700	0.1	1.083672
21.593367	0.1	1.075924
21.595033	0.1	1.065850
21.596700	0.1	1.056016
21.598367	0.1	1.046956
21.600033	0.1	1.038730
21.601700	0.1	1.032353
21.603367	0.1	1.027823
21.605033	0.1	1.023889
21.606700	0.1	1.020432
21.608367	0.1	1.017988
21.610033	0.1	1.016319
21.611700	0.1	1.015484
21.613367	0.1	1.017153
21.615033	0.1	1.021981
21.616700	0.1	1.027823
21.618367	0.1	1.031637
21.620033	0.1	1.032591
21.621700	0.1	1.032472
21.623367	0.1	1.033306
21.625033	0.1	1.036286
21.626700	0.1	1.040042
21.628367	0.1	1.041412
21.630033	0.1	1.039445
21.631700	0.1	1.037002
21.633367	0.1	1.037002
21.635033	0.1	1.039445
21.636700	0.1	1.042485
21.638367	0.1	1.044035
21.640033	0.1	1.042485
21.641700	0.1	1.038611
21.643367	0.1	1.035392
21.645033	0.1	1.034856
21.646700	0.1	1.035929
21.648367	0.1	1.036763
21.650033	0.1	1.037121
21.651700	0.1	1.037777
21.653367	0.1	1.038849
21.655033	0.1	1.039803
21.656700	0.1	1.040459
21.658367	0.1	1.041770
21.660033	0.1	1.045227
21.661700	0.1	1.051664
21.663367	0.1	1.060367
21.665033	0.1	1.069009
21.666700	0.1	1.075387
21.668367	0.1	1.078963
21.670033	0.1	1.081228
21.671700	0.1	1.084030
21.673367	0.1	1.087189
21.675033	0.1	1.088142
21.676700	0.1	1.084864
21.678367	0.1	1.079202
21.680033	0.1	1.075149
21.681700	0.1	1.075327
21.683367	0.1	1.079738
21.685033	0.1	1.087070
21.686700	0.1	1.095474
21.688367	0.1	1.103461
21.690033	0.1	1.110494
21.691700	0.1	1.116693
21.693367	0.1	1.122356
21.695033	0.1	1.128137
21.696700	0.1	1.133978
21.698367	0.1	1.138389
21.700033	0.1	1.139939
21.701700	0.1	1.138330
21.703367	0.1	1.135469
21.705033	0.1	1.134157
21.706700	0.1	1.136005
21.708367	0.1	1.140356
21.710033	0.1	1.145065
21.711700	0.1	1.148164
21.713367	0.1	1.149356
21.715033	0.1	1.149595
21.716700	0.1	1.148880
21.718367	0.1	1.146555
21.720033	0.1	1.142740
21.721700	0.1	1.139045
21.723367	0.1	1.137137
21.725033	0.1	1.138210
21.726700	0.1	1.141489
21.728367	0.1	1.144588
21.730033	0.1	1.145721
21.731700	0.1	1.144886
21.733367	0.1	1.143456
21.735033	0.1	1.142383
21.736700	0.1	1.141191
21.738367	0.1	1.137793
21.740033	0.1	1.130283
21.741700	0.1	1.118422
21.743367	0.1	1.103997
21.745033	0.1	1.090646
21.746700	0.1	1.082182
21.748367	0.1	1.080155
21.750033	0.1	1.081526
21.751700	0.1	1.082003
21.753367	0.1	1.079798
21.755033	0.1	1.075685
21.756700	0.1	1.070798
21.758367	0.1	1.066029
21.760033	0.1	1.061082
21.761700	0.1	1.054347
21.763367	0.1	1.045108
21.765033	0.1	1.035035
21.766700	0.1	1.026869
21.768367	0.1	1.021206
21.770033	0.1	1.016736
21.771700	0.1	1.012206
21.773367	0.1	1.007080
21.775033	0.1	1.001716
21.776700	0.1	0.997484
21.778367	0.1	0.994980
21.780033	0.1	0.992477
21.781700	0.1	0.986993
21.783367	0.1	0.977039
21.785033	0.1	0.964522
21.786700	0.1	0.953257
21.788367	0.1	0.945509
21.790033	0.1	0.939608
21.791700	0.1	0.931978
21.793367	0.1	0.920594
21.795033	0.1	0.907719
21.796700	0.1	0.898063
21.798367	0.1	0.893414
21.800033	0.1	0.890732
21.801700	0.1	0.885963
21.803367	0.1	0.878274
21.805033	0.1	0.869751
21.806700	0.1	0.862598
21.808367	0.1	0.857234
21.810033	0.1	0.853181
21.811700	0.1	0.850439
21.813367	0.1	0.848949
21.815033	0.1	0.848949
21.816700	0.1	0.850558
21.818367	0.1	0.853062
21.820033	0.1	0.854433
21.821700	0.1	0.852943
21.823367	0.1	0.849068
21.825033	0.1	0.845373
21.826700	0.1	0.844359
21.828367	0.1	0.845730
21.830033	0.1	0.847101
21.831700	0.1	0.846505
21.833367	0.1	0.843525
21.835033	0.1	0.839055
21.836700	0.1	0.834644
21.838367	0.1	0.831962
21.840033	0.1	0.832856
21.841700	0.1	0.837863
21.843367	0.1	0.844836
21.845033	0.1	0.850260
21.846700	0.1	0.852525
21.848367	0.1	0.852466
21.850033	0.1	0.851393
21.851700	0.1	0.849485
21.853367	0.1	0.846803
21.855033	0.1	0.843823
21.856700	0.1	0.841677
21.858367	0.1	0.842750
21.860033	0.1	0.849187
21.861700	0.1	0.859141
21.863367	0.1	0.867248
21.865033	0.1	0.869215
21.866700	0.1	0.865400
21.868367	0.1	0.860155
21.870033	0.1	0.858963
21.871700	0.1	0.864148
21.873367	0.1	0.873864
21.875033	0.1	0.884652
21.876700	0.1	0.893831
21.878367	0.1	0.900686
21.880033	0.1	0.905931
21.881700	0.1	0.911474
21.883367	0.1	0.917614
21.885033	0.1	0.922501
21.886700	0.1	0.924349
21.888367	0.1	0.923038
21.890033	0.1	0.919819
21.891700	0.1	0.915051
21.893367	0.1	0.908554
21.895033	0.1	0.901163
21.896700	0.1	0.894904
21.898367	0.1	0.892103
21.900033	0.1	0.893176
21.901700	0.1	0.896454
21.903367	0.1	0.899911
21.905033	0.1	0.903010
21.906700	0.1	0.905991
21.908367	0.1	0.908911
21.910033	0.1	0.911832
21.911700	0.1	0.914812
21.913367	0.1	0.916600
21.915033	0.1	0.916243
21.916700	0.1	0.914633
21.918367	0.1	0.913680
21.920033	0.1	0.914574
21.921700	0.1	0.917912
21.923367	0.1	0.922859
21.925033	0.1	0.927270
21.926700	0.1	0.929177
21.928367	0.1	0.928640
21.930033	0.1	0.927091
21.931700	0.1	0.925064
21.933367	0.1	0.921488
21.935033	0.1	0.915945
21.936700	0.1	0.910342
21.938367	0.1	0.907123
21.940033	0.1	0.907004
21.941700	0.1	0.908494
21.943367	0.1	0.908971
21.945033	0.1	0.906706
21.946700	0.1	0.902474
21.948367	0.1	0.899196
21.950033	0.1	0.899732
21.951700	0.1	0.905395
21.953367	0.1	0.914335
21.955033	0.1	0.923216
21.956700	0.1	0.929356
21.958367	0.1	0.932038
21.960033	0.1	0.931442
21.961700	0.1	0.928342
21.963367	0.1	0.923693
21.965033	0.1	0.919044
21.966700	0.1	0.916004
21.968367	0.1	0.916481
21.970033	0.1	0.921905
21.971700	0.1	0.932157
21.973367	0.1	0.945211
21.975033	0.1	0.957608
21.976700	0.1	0.966907
21.978367	0.1	0.973582
21.980033	0.1	0.980616
21.981700	0.1	0.990212
21.983367	0.1	1.001895
21.985033	0.1	1.013637
21.986700	0.1	1.023829
21.988367	0.1	1.031756
21.990033	0.1	1.037896
21.991700	0.1	1.044512
21.993367	0.1	1.053870
21.995033	0.1	1.064897
21.996700	0.1	1.074553
21.998367	0.1	1.081884
22.000033	0.1	1.089156
22.001700	0.1	1.099110
22.003367	0.1	1.112819
22.005033	0.1	1.129627
22.006700	0.1	1.147747
22.008367	0.1	1.163900
22.010033	0.1	1.176357
22.011700	0.1	1.186729
22.013367	0.1	1.198173
22.015033	0.1	1.212299
22.016700	0.1	1.228809
22.018367	0.1	1.245678
22.020033	0.1	1.261234
22.021700	0.1	1.276016
22.023367	0.1	1.292229
22.025033	0.1	1.312077
22.026700	0.1	1.336753
22.028367	0.1	1.364708
22.030033	0.1	1.391649
22.031700	0.1	1.414776
22.033367	0.1	1.435280
22.035033	0.1	1.456976
22.036700	0.1	1.482010
22.038367	0.1	1.509369
22.040033	0.1	1.537204
22.041700	0.1	1.564801
22.043367	0.1	1.592219
22.045033	0.1	1.620531
22.046700	0.1	1.651943
22.048367	0.1	1.688540
22.050033	0.1	1.729488
22.051700	0.1	1.771569
22.053367	0.1	1.812518
22.055033	0.1	1.852453
22.056700	0.1	1.891852
22.058367	0.1	1.929760
22.060033	0.1	1.964331
22.061700	0.1	1.995802
22.063367	0.1	2.026737
22.065033	0.1	2.060592
22.066700	0.1	2.099276
22.068367	0.1	2.141893
22.070033	0.1	2.185643
22.071700	0.1	2.227962
22.073367	0.1	2.267063
22.075033	0.1	2.302587
22.076700	0.1	2.335072
22.078367	0.1	2.365470
22.080033	0.1	2.394438
22.081700	0.1	2.422214
22.083367	0.1	2.448261
22.085033	0.1	2.472043
22.086700	0.1	2.493858
22.088367	0.1	2.513528
22.090033	0.1	2.529025
22.091700	0.1	2.538324
22.093367	0.1	2.542317
22.095033	0.1	2.544284
22.096700	0.1	2.547205
22.098367	0.1	2.551139
22.100033	0.1	2.553702
22.101700	0.1	2.552569
22.103367	0.1	2.547503
22.105033	0.1	2.540231
22.106700	0.1	2.531588
22.108367	0.1	2.520621
22.110033	0.1	2.505899
22.111700	0.1	2.487302
22.113367	0.1	2.465367
22.115033	0.1	2.439559
22.116700	0.1	2.408624
22.118367	0.1	2.372623
22.120033	0.1	2.333522
22.121700	0.1	2.294243
22.123367	0.1	2.256870
22.125033	0.1	2.221465
22.126700	0.1	2.186656
22.128367	0.1	2.152443
22.130033	0.1	2.120018
22.131700	0.1	2.090275
22.133367	0.1	2.062500
22.135033	0.1	2.035678
22.136700	0.1	2.009869
22.138367	0.1	1.985192
22.140033	0.1	1.960576
22.141700	0.1	1.934767
22.143367	0.1	1.908720
22.145033	0.1	1.884937
22.146700	0.1	1.864970
22.148367	0.1	1.849115
22.150033	0.1	1.837492
22.151700	0.1	1.829028
22.153367	0.1	1.821399
22.155033	0.1	1.813114
22.156700	0.1	1.805544
22.158367	0.1	1.801491
22.160033	0.1	1.803458
22.161700	0.1	1.812160
22.163367	0.1	1.825631
22.165033	0.1	1.839817
22.166700	0.1	1.851738
22.168367	0.1	1.861632
22.170033	0.1	1.871884
22.171700	0.1	1.884997
22.173367	0.1	1.902878
22.175033	0.1	1.927734
22.176700	0.1	1.961053
22.178367	0.1	2.001047
22.180033	0.1	2.043545
22.181700	0.1	2.085388
22.183367	0.1	2.126694
22.185033	0.1	2.170324
22.186700	0.1	2.219677
22.188367	0.1	2.276003
22.190033	0.1	2.335966
22.191700	0.1	2.394080
22.193367	0.1	2.448142
22.195033	0.1	2.501667
22.196700	0.1	2.559900
22.198367	0.1	2.624929
22.200033	0.1	2.695680
22.201700	0.1	2.770424
22.203367	0.1	2.847135
22.205033	0.1	2.924144
22.206700	0.1	3.001154
22.208367	0.1	3.079415
22.210033	0.1	3.160000
22.211700	0.1	3.242910
22.213367	0.1	3.326535
22.215033	0.1	3.408075
22.216700	0.1	3.485263
22.218367	0.1	3.558040
22.220033	0.1	3.629267
22.221700	0.1	3.702343
22.223367	0.1	3.778041
22.225033	0.1	3.853739
22.226700	0.1	3.926337
22.228367	0.1	3.994584
22.230033	0.1	4.059553
22.231700	0.1	4.123152
22.233367	0.1	4.186034
22.235033	0.1	4.245222
22.236700	0.1	4.296303
22.238367	0.1	4.337669
22.240033	0.1	4.371166
22.241700	0.1	4.398227
22.243367	0.1	4.418433
22.245033	0.1	4.431367
22.246700	0.1	4.437745
22.248367	0.1	4.438043
22.250033	0.1	4.432380
22.251700	0.1	4.419387
22.253367	0.1	4.397869
22.255033	0.1	4.369438
22.256700	0.1	4.337549
22.258367	0.1	4.303694
22.260033	0.1	4.265964
22.261700	0.1	4.222334
22.263367	0.1	4.171312
22.265033	0.1	4.111290
22.266700	0.1	4.041791
22.268367	0.1	3.964186
22.270033	0.1	3.881455
22.271700	0.1	3.796280
22.273367	0.1	3.709674
22.275033	0.1	3.620863
22.276700	0.1	3.529132
22.278367	0.1	3.434599
22.280033	0.1	3.338278
22.281700	0.1	3.241182
22.283367	0.1	3.143728
22.285033	0.1	3.045619
22.286700	0.1	2.946556
22.288367	0.1	2.846539
22.290033	0.1	2.745867
22.291700	0.1	2.644718
22.293367	0.1	2.544105
22.295033	0.1	2.446115
22.296700	0.1	2.352297
22.298367	0.1	2.261996
22.300033	0.1	2.174020
22.301700	0.1	2.089381
22.303367	0.1	2.010048
22.305033	0.1	1.936615
22.306700	0.1	1.867771
22.308367	0.1	1.802206
22.310033	0.1	1.739323
22.311700	0.1	1.678884
22.313367	0.1	1.621366
22.315033	0.1	1.567245
22.316700	0.1	1.516521
22.318367	0.1	1.469791
22.320033	0.1	1.428127
22.321700	0.1	1.391053
22.323367	0.1	1.356900
22.325033	0.1	1.323760
22.326700	0.1	1.291215
22.328367	0.1	1.260877
22.330033	0.1	1.235187
22.331700	0.1	1.215875
22.333367	0.1	1.202643
22.335033	0.1	1.194358
22.336700	0.1	1.189113
22.338367	0.1	1.184166
22.340033	0.1	1.176775
22.341700	0.1	1.166165
22.343367	0.1	1.154065
22.345033	0.1	1.143873
22.346700	0.1	1.138091
22.348367	0.1	1.137555
22.350033	0.1	1.141131
22.351700	0.1	1.146853
22.353367	0.1	1.153290
22.355033	0.1	1.159191
22.356700	0.1	1.164556
22.358367	0.1	1.171708
22.360033	0.1	1.184166
22.361700	0.1	1.202583
22.363367	0.1	1.223981
22.365033	0.1	1.244485
22.366700	0.1	1.261354
22.368367	0.1	1.274586
22.370033	0.1	1.285017
22.371700	0.1	1.294136
22.373367	0.1	1.303911
22.375033	0.1	1.316011
22.376700	0.1	1.330674
22.378367	0.1	1.346409
22.380033	0.1	1.361013
22.381700	0.1	1.373887
22.383367	0.1	1.387179
22.385033	0.1	1.404047
22.386700	0.1	1.425445
22.388367	0.1	1.449883
22.390033	0.1	1.474798
22.391700	0.1	1.498342
22.393367	0.1	1.520217
22.395033	0.1	1.542091
22.396700	0.1	1.565218
22.398367	0.1	1.589239
22.400033	0.1	1.614034
22.401700	0.1	1.640499
22.403367	0.1	1.669288
22.405033	0.1	1.699507
22.406700	0.1	1.730383
22.408367	0.1	1.762390
22.410033	0.1	1.797259
22.411700	0.1	1.835764
22.413367	0.1	1.877904
22.415033	0.1	1.922548
22.416700	0.1	1.968503
22.418367	0.1	2.014816
22.420033	0.1	2.060771
22.421700	0.1	2.107740
22.423367	0.1	2.157986
22.425033	0.1	2.212286
22.426700	0.1	2.269626
22.428367	0.1	2.329469
22.430033	0.1	2.392590
22.431700	0.1	2.459288
22.433367	0.1	2.529621
22.435033	0.1	2.604306
22.436700	0.1	2.684355
22.438367	0.1	2.770066
22.440033	0.1	2.861321
22.441700	0.1	2.958298
22.443367	0.1	3.060401
22.445033	0.1	3.167033
22.446700	0.1	3.277779
22.448367	0.1	3.392458
22.450033	0.1	3.510714
22.451700	0.1	3.633261
22.453367	0.1	3.761173
22.455033	0.1	3.894568
22.456700	0.1	4.032791
22.458367	0.1	4.176378
22.460033	0.1	4.326642
22.461700	0.1	4.484535
22.463367	0.1	4.650116
22.465033	0.1	4.822433
22.466700	0.1	5.000651
22.468367	0.1	5.184532
22.470033	0.1	5.374492
22.471700	0.1	5.570591
22.473367	0.1	5.773306
22.475033	0.1	5.983830
22.476700	0.1	6.202877
22.478367	0.1	6.429673
22.480033	0.1	6.664336
22.481700	0.1	6.909430
22.483367	0.1	7.167817
22.485033	0.1	7.439614
22.486700	0.1	7.722855
22.488367	0.1	8.016170
22.490033	0.1	8.320332
22.491700	0.1	8.636416
22.493367	0.1	8.963526
22.495033	0.1	9.299696
22.496700	0.1	9.645641
22.498367	0.1	10.005713
22.500033	0.1	10.385097
22.501700	0.1	10.785998
22.503367	0.1	11.207343
22.505033	0.1	11.647046
22.506700	0.1	12.103260
22.508367	0.1	12.575329
22.510033	0.1	13.064802
22.511700	0.1	13.575137
22.513367	0.1	14.108539
22.515033	0.1	14.665008
22.516700	0.1	15.244306
22.518367	0.1	15.847028
22.520033	0.1	16.473890
22.521700	0.1	17.125071
22.523367	0.1	17.799438
22.525033	0.1	18.495859
22.526700	0.1	19.215287
22.528367	0.1	19.959868
22.530033	0.1	20.730497
22.531700	0.1	21.525027
22.533367	0.1	22.338928
22.535033	0.1	23.167075
22.536700	0.1	24.005832
22.538367	0.1	24.853469
22.540033	0.1	25.708975
22.541700	0.1	26.571395
22.543367	0.1	27.438583
22.545033	0.1	28.307082
22.546700	0.1	29.171230
22.548367	0.1	30.023815
22.550033	0.1	30.858280
22.551700	0.1	31.671049
22.553367	0.1	32.460453
22.555033	0.1	33.224704
22.556700	0.1	33.959391
22.558367	0.1	34.657421
22.560033	0.1	35.311999
22.561700	0.1	35.918655
22.563367	0.1	36.474409
22.565033	0.1	36.975207
22.566700	0.1	37.416580
22.568367	0.1	37.795248
22.570033	0.1	38.110676
22.571700	0.1	38.362505
22.573367	0.1	38.548889
22.575033	0.1	38.666966
22.576700	0.1	38.714948
22.578367	0.1	38.692119
22.580033	0.1	38.598361
22.581700	0.1	38.433435
22.583367	0.1	38.196983
22.585033	0.1	37.889781
22.586700	0.1	37.514450
22.588367	0.1	37.074568
22.590033	0.1	36.572816
22.591700	0.1	36.012294
22.593367	0.1	35.397651
22.595033	0.1	34.733774
22.596700	0.1	34.024062
22.598367	0.1	33.270003
22.600033	0.1	32.474341
22.601700	0.1	31.642975
22.603367	0.1	30.782284
22.605033	0.1	29.895367
22.606700	0.1	28.984072
22.608367	0.1	28.052153
22.610033	0.1	27.105333
22.611700	0.1	26.149334
22.613367	0.1	25.189222
22.615033	0.1	24.228992
22.616700	0.1	23.271800
22.618367	0.1	22.320033
22.620033	0.1	21.376075
22.621700	0.1	20.443620
22.623367	0.1	19.527973
22.625033	0.1	18.632592
22.626700	0.1	17.757119
22.628367	0.1	16.899468
22.630033	0.1	16.059698
22.631700	0.1	15.241505
22.633367	0.1	14.450968
22.635033	0.1	13.692857
22.636700	0.1	12.968183
22.638367	0.1	12.274743
22.640033	0.1	11.609495
22.641700	0.1	10.970951
22.643367	0.1	10.360420
22.645033	0.1	9.781242
22.646700	0.1	9.236217
22.648367	0.1	8.724809
22.650033	0.1	8.242488
22.651700	0.1	7.784844
22.653367	0.1	7.351935
22.655033	0.1	6.947041
22.656700	0.1	6.572485
22.658367	0.1	6.227553
22.660033	0.1	5.908311
22.661700	0.1	5.611182
22.663367	0.1	5.335093
22.665033	0.1	5.080760
22.666700	0.1	4.847706
22.668367	0.1	4.633665
22.670033	0.1	4.437208
22.671700	0.1	4.258871
22.673367	0.1	4.099131
22.675033	0.1	3.958166
22.676700	0.1	3.836274
22.678367	0.1	3.732801
22.680033	0.1	3.644288
22.681700	0.1	3.566146
22.683367	0.1	3.496289
22.685033	0.1	3.435672
22.686700	0.1	3.385902
22.688367	0.1	3.347337
22.690033	0.1	3.319085
22.691700	0.1	3.300071
22.693367	0.1	3.289938
22.695033	0.1	3.289044
22.696700	0.1	3.296733
22.698367	0.1	3.311336
22.700033	0.1	3.332615
22.701700	0.1	3.361702
22.703367	0.1	3.398717
22.705033	0.1	3.441513
22.706700	0.1	3.487468
22.708367	0.1	3.535032
22.710033	0.1	3.584087
22.711700	0.1	3.634930
22.713367	0.1	3.687084
22.715033	0.1	3.740072
22.716700	0.1	3.795326
22.718367	0.1	3.854275
22.720033	0.1	3.916741
22.721700	0.1	3.981471
22.723367	0.1	4.046202
22.725033	0.1	4.109562
22.726700	0.1	4.171908
22.728367	0.1	4.234255
22.730033	0.1	4.294992
22.731700	0.1	4.351259
22.733367	0.1	4.402340
22.735033	0.1	4.450500
22.736700	0.1	4.496634
22.738367	0.1	4.538417
22.740033	0.1	4.572213
22.741700	0.1	4.597128
22.743367	0.1	4.615009
22.745033	0.1	4.627586
22.746700	0.1	4.634798
22.748367	0.1	4.636348
22.750033	0.1	4.632592
22.751700	0.1	4.624129
22.753367	0.1	4.610718
22.755033	0.1	4.591346
22.756700	0.1	4.565180
22.758367	0.1	4.532457
22.760033	0.1	4.493654
22.761700	0.1	4.447699
22.763367	0.1	4.392445
22.765033	0.1	4.327119
22.766700	0.1	4.254282
22.768367	0.1	4.178167
22.770033	0.1	4.101873
22.771700	0.1	4.025817
22.773367	0.1	3.948689
22.775033	0.1	3.868282
22.776700	0.1	3.783047
22.778367	0.1	3.692687
22.780033	0.1	3.597617
22.781700	0.1	3.497720
22.783367	0.1	3.394008
22.785033	0.1	3.290057
22.786700	0.1	3.188908
22.788367	0.1	3.090501
22.790033	0.1	2.992928
22.791700	0.1	2.895713
22.793367	0.1	2.800286
22.795033	0.1	2.707243
22.796700	0.1	2.614796
22.798367	0.1	2.520621
22.800033	0.1	2.424359
22.801700	0.1	2.328754
22.803367	0.1	2.237558
22.805033	0.1	2.152205
22.806700	0.1	2.070844
22.808367	0.1	1.990974
22.810033	0.1	1.911700
22.811700	0.1	1.833499
22.813367	0.1	1.757622
22.815033	0.1	1.685441
22.816700	0.1	1.618326
22.818367	0.1	1.557350
22.820033	0.1	1.502276
22.821700	0.1	1.450718
22.823367	0.1	1.399994
22.825033	0.1	1.348972
22.826700	0.1	1.298845
22.828367	0.1	1.251698
22.830033	0.1	1.208663
22.831700	0.1	1.170099
22.833367	0.1	1.136541
22.835033	0.1	1.108825
22.836700	0.1	1.086652
22.838367	0.1	1.067162
22.840033	0.1	1.045764
22.841700	0.1	1.019478
22.843367	0.1	0.990450
22.845033	0.1	0.964582
22.846700	0.1	0.945866
22.848367	0.1	0.933349
22.850033	0.1	0.923455
22.851700	0.1	0.913620
22.853367	0.1	0.902772
22.855033	0.1	0.890851
22.856700	0.1	0.878215
22.858367	0.1	0.865400
22.860033	0.1	0.853539
22.861700	0.1	0.844061
22.863367	0.1	0.837326
22.865033	0.1	0.832737
22.866700	0.1	0.829876
22.868367	0.1	0.828922
22.870033	0.1	0.828743
22.871700	0.1	0.826478
22.873367	0.1	0.820696
22.875033	0.1	0.813007
22.876700	0.1	0.806332
22.878367	0.1	0.802219
22.880033	0.1	0.800312
22.881700	0.1	0.800192
22.883367	0.1	0.801384
22.885033	0.1	0.803173
22.886700	0.1	0.805199
22.888367	0.1	0.807643
22.890033	0.1	0.809789
22.891700	0.1	0.810504
22.893367	0.1	0.810146
22.895033	0.1	0.811100
22.896700	0.1	0.815392
22.898367	0.1	0.821888
22.900033	0.1	0.826299
22.901700	0.1	0.825644
22.903367	0.1	0.821888
22.905033	0.1	0.819624
22.906700	0.1	0.821590
22.908367	0.1	0.827372
22.910033	0.1	0.835240
22.911700	0.1	0.842869
22.913367	0.1	0.848532
22.915033	0.1	0.852406
22.916700	0.1	0.856042
22.918367	0.1	0.859320
22.920033	0.1	0.859737
22.921700	0.1	0.856400
22.923367	0.1	0.851572
22.925033	0.1	0.849426
22.926700	0.1	0.852704
22.928367	0.1	0.860393
22.930033	0.1	0.870228
22.931700	0.1	0.881314
22.933367	0.1	0.894010
22.935033	0.1	0.907958
22.936700	0.1	0.921965
22.938367	0.1	0.934959
22.940033	0.1	0.945747
22.941700	0.1	0.954211
22.943367	0.1	0.961304
22.945033	0.1	0.968754
22.946700	0.1	0.977218
22.948367	0.1	0.985742
22.950033	0.1	0.994086
22.951700	0.1	1.002729
22.953367	0.1	1.011968
22.955033	0.1	1.021266
22.956700	0.1	1.030088
22.958367	0.1	1.038909
22.960033	0.1	1.049221
22.961700	0.1	1.062036
22.963367	0.1	1.077116
22.965033	0.1	1.092911
22.966700	0.1	1.108229
22.968367	0.1	1.122594
22.970033	0.1	1.136303
22.971700	0.1	1.149833
22.973367	0.1	1.164079
22.975033	0.1	1.180112
22.976700	0.1	1.198292
22.978367	0.1	1.217961
22.980033	0.1	1.239061
22.981700	0.1	1.263380
22.983367	0.1	1.292467
22.985033	0.1	1.324594
22.986700	0.1	1.355529
22.988367	0.1	1.382053
22.990033	0.1	1.404464
22.991700	0.1	1.425445
22.993367	0.1	1.447737
22.995033	0.1	1.472354
22.996700	0.1	1.499236
22.998367	0.1	1.528144
23.000033	0.1	1.558244
23.001700	0.1	1.588583
23.003367	0.1	1.619458
23.005033	0.1	1.652181
23.006700	0.1	1.687527
23.008367	0.1	1.725078
23.010033	0.1	1.763702
23.011700	0.1	1.803041
23.013367	0.1	1.844585
23.015033	0.1	1.888991
23.016700	0.1	1.934469
23.018367	0.1	1.977801
23.020033	0.1	2.016008
23.021700	0.1	2.048612
23.023367	0.1	2.077222
23.025033	0.1	2.104521
23.026700	0.1	2.132595
23.028367	0.1	2.163053
23.030033	0.1	2.196551
23.031700	0.1	2.232611
23.033367	0.1	2.268553
23.035033	0.1	2.300680
23.036700	0.1	2.326429
23.038367	0.1	2.346575
23.040033	0.1	2.364278
23.041700	0.1	2.380669
23.043367	0.1	2.393484
23.045033	0.1	2.400518
23.046700	0.1	2.403438
23.048367	0.1	2.405286
23.050033	0.1	2.406657
23.051700	0.1	2.405405
23.053367	0.1	2.400160
23.055033	0.1	2.391815
23.056700	0.1	2.381861
23.058367	0.1	2.369404
23.060033	0.1	2.352655
23.061700	0.1	2.331436
23.063367	0.1	2.308607
23.065033	0.1	2.286613
23.066700	0.1	2.264261
23.068367	0.1	2.237618
23.070033	0.1	2.203822
23.071700	0.1	2.164126
23.073367	0.1	2.122224
23.075033	0.1	2.081156
23.076700	0.1	2.041638
23.078367	0.1	2.003431
23.080033	0.1	1.966715
23.081700	0.1	1.929999
23.083367	0.1	1.888812
23.085033	0.1	1.839340
23.086700	0.1	1.783133
23.088367	0.1	1.725555
23.090033	0.1	1.671374
23.091700	0.1	1.622260
23.093367	0.1	1.578093
23.095033	0.1	1.537681
23.096700	0.1	1.498759
23.098367	0.1	1.458526
23.100033	0.1	1.416266
23.101700	0.1	1.374126
23.103367	0.1	1.334727
23.105033	0.1	1.298964
23.106700	0.1	1.265168
23.108367	0.1	1.231611
23.110033	0.1	1.198232
23.111700	0.1	1.166403
23.113367	0.1	1.138270
23.115033	0.1	1.114786
23.116700	0.1	1.094282
23.118367	0.1	1.073241
23.120033	0.1	1.049936
23.121700	0.1	1.025200
23.123367	0.1	1.001716
23.125033	0.1	0.982046
23.126700	0.1	0.967622
23.128367	0.1	0.957966
23.130033	0.1	0.951469
23.131700	0.1	0.946045
23.133367	0.1	0.939369
23.135033	0.1	0.929654
23.136700	0.1	0.916362
23.138367	0.1	0.900626
23.140033	0.1	0.885308
23.141700	0.1	0.873566
23.143367	0.1	0.865877
23.145033	0.1	0.859916
23.146700	0.1	0.853121
23.148367	0.1	0.845850
23.150033	0.1	0.840366
23.151700	0.1	0.838399
23.153367	0.1	0.839889
23.155033	0.1	0.842273
23.156700	0.1	0.843108
23.158367	0.1	0.842452
23.160033	0.1	0.841975
23.161700	0.1	0.841975
23.163367	0.1	0.841975
23.165033	0.1	0.841558
23.166700	0.1	0.839770
23.168367	0.1	0.836074
23.170033	0.1	0.831485
23.171700	0.1	0.828564
23.173367	0.1	0.828207
23.175033	0.1	0.827968
23.176700	0.1	0.825405
23.178367	0.1	0.820816
23.180033	0.1	0.815988
23.181700	0.1	0.811935
23.183367	0.1	0.808597
23.185033	0.1	0.805974
23.186700	0.1	0.804126
23.188367	0.1	0.802994
23.190033	0.1	0.802636
23.191700	0.1	0.803530
23.193367	0.1	0.805438
23.195033	0.1	0.806809
23.196700	0.1	0.806928
23.198367	0.1	0.806153
23.200033	0.1	0.804246
23.201700	0.1	0.800014
23.203367	0.1	0.792742
23.205033	0.1	0.783742
23.206700	0.1	0.775278
23.208367	0.1	0.768602
23.210033	0.1	0.762880
23.211700	0.1	0.757039
23.213367	0.1	0.750363
23.215033	0.1	0.742853
23.216700	0.1	0.735521
23.218367	0.1	0.730395
23.220033	0.1	0.727654
23.221700	0.1	0.725865
23.223367	0.1	0.723302
23.225033	0.1	0.719369
23.226700	0.1	0.714004
23.228367	0.1	0.706732
23.230033	0.1	0.696957
23.231700	0.1	0.685394
23.233367	0.1	0.674725
23.235033	0.1	0.667989
23.236700	0.1	0.666082
23.238367	0.1	0.666857
23.240033	0.1	0.667453
23.241700	0.1	0.666618
23.243367	0.1	0.665486
23.245033	0.1	0.666320
23.246700	0.1	0.669837
23.248367	0.1	0.674367
23.250033	0.1	0.676990
23.251700	0.1	0.676215
23.253367	0.1	0.673354
23.255033	0.1	0.672102
23.256700	0.1	0.674486
23.258367	0.1	0.678062
23.260033	0.1	0.678539
23.261700	0.1	0.674486
23.263367	0.1	0.668764
23.265033	0.1	0.665188
23.266700	0.1	0.665069
23.268367	0.1	0.666320
23.270033	0.1	0.666618
23.271700	0.1	0.665784
23.273367	0.1	0.665128
23.275033	0.1	0.665724
23.276700	0.1	0.667870
23.278367	0.1	0.671148
23.280033	0.1	0.674665
23.281700	0.1	0.676811
23.283367	0.1	0.676334
23.285033	0.1	0.673711
23.286700	0.1	0.671625
23.288367	0.1	0.672698
23.290033	0.1	0.676334
23.291700	0.1	0.680149
23.293367	0.1	0.682473
23.295033	0.1	0.683725
23.296700	0.1	0.684679
23.298367	0.1	0.686109
23.300033	0.1	0.689089
23.301700	0.1	0.694275
23.303367	0.1	0.700653
23.305033	0.1	0.706196
23.306700	0.1	0.709295
23.308367	0.1	0.710905
23.310033	0.1	0.713885
23.311700	0.1	0.719547
23.313367	0.1	0.727654
23.315033	0.1	0.737369
23.316700	0.1	0.747085
23.318367	0.1	0.753880
23.320033	0.1	0.755489
23.321700	0.1	0.752449
23.323367	0.1	0.747561
23.325033	0.1	0.743210
23.326700	0.1	0.739634
23.328367	0.1	0.736296
23.330033	0.1	0.733554
23.331700	0.1	0.732243
23.333367	0.1	0.731349
23.335033	0.1	0.728905
23.336700	0.1	0.724852
23.338367	0.1	0.721991
23.340033	0.1	0.723302
23.341700	0.1	0.728309
23.343367	0.1	0.733852
23.345033	0.1	0.736594
23.346700	0.1	0.735939
23.348367	0.1	0.733972
23.350033	0.1	0.732601
23.351700	0.1	0.732184
23.353367	0.1	0.732482
23.355033	0.1	0.732362
23.356700	0.1	0.730336
23.358367	0.1	0.725269
23.360033	0.1	0.717640
23.361700	0.1	0.709891
23.363367	0.1	0.704408
23.365033	0.1	0.701129
23.366700	0.1	0.698149
23.368367	0.1	0.694573
23.370033	0.1	0.691235
23.371700	0.1	0.688434
23.373367	0.1	0.685275
23.375033	0.1	0.681400
23.376700	0.1	0.678301
23.378367	0.1	0.677109
23.380033	0.1	0.676572
23.381700	0.1	0.675321
23.383367	0.1	0.674069
23.385033	0.1	0.673950
23.386700	0.1	0.674486
23.388367	0.1	0.674248
23.390033	0.1	0.672758
23.391700	0.1	0.671029
23.393367	0.1	0.670791
23.395033	0.1	0.672579
23.396700	0.1	0.674963
23.398367	0.1	0.677049
23.400033	0.1	0.679791
23.401700	0.1	0.684738
23.403367	0.1	0.691772
23.405033	0.1	0.699222
23.406700	0.1	0.705481
23.408367	0.1	0.709534
23.410033	0.1	0.711918
23.411700	0.1	0.714243
23.413367	0.1	0.717580
23.415033	0.1	0.721216
23.416700	0.1	0.723779
23.418367	0.1	0.725269
23.420033	0.1	0.726461
23.421700	0.1	0.727177
23.423367	0.1	0.727058
23.425033	0.1	0.726581
23.426700	0.1	0.726521
23.428367	0.1	0.726581
23.430033	0.1	0.725627
23.431700	0.1	0.722706
23.433367	0.1	0.718355
23.435033	0.1	0.714243
23.436700	0.1	0.711978
23.438367	0.1	0.711799
23.440033	0.1	0.711799
23.441700	0.1	0.709415
23.443367	0.1	0.705242
23.445033	0.1	0.701904
23.446700	0.1	0.700533
23.448367	0.1	0.700176
23.450033	0.1	0.699639
23.451700	0.1	0.698507
23.453367	0.1	0.697374
23.455033	0.1	0.697076
23.456700	0.1	0.697613
23.458367	0.1	0.698566
23.460033	0.1	0.699103
23.461700	0.1	0.699163
23.463367	0.1	0.699222
23.465033	0.1	0.698984
23.466700	0.1	0.697613
23.468367	0.1	0.695765
23.470033	0.1	0.694692
23.471700	0.1	0.693858
23.473367	0.1	0.691474
23.475033	0.1	0.687361
23.476700	0.1	0.683010
23.478367	0.1	0.679135
23.480033	0.1	0.675738
23.481700	0.1	0.673533
23.483367	0.1	0.674009
23.485033	0.1	0.677943
23.486700	0.1	0.684857
23.488367	0.1	0.691891
23.490033	0.1	0.695646
23.491700	0.1	0.694871
23.493367	0.1	0.690997
23.495033	0.1	0.686467
23.496700	0.1	0.683665
23.498367	0.1	0.684381
23.500033	0.1	0.687718
23.501700	0.1	0.691056
23.503367	0.1	0.693500
23.505033	0.1	0.697017
23.506700	0.1	0.703037
23.508367	0.1	0.710905
23.510033	0.1	0.719309
23.511700	0.1	0.728011
23.513367	0.1	0.736594
23.515033	0.1	0.742912
23.516700	0.1	0.744998
23.518367	0.1	0.743806
23.520033	0.1	0.742793
23.521700	0.1	0.745416
23.523367	0.1	0.753224
23.525033	0.1	0.765860
23.526700	0.1	0.781000
23.528367	0.1	0.794947
23.530033	0.1	0.804961
23.531700	0.1	0.811577
23.533367	0.1	0.818074
23.535033	0.1	0.827909
23.536700	0.1	0.842273
23.538367	0.1	0.859916
23.540033	0.1	0.879169
23.541700	0.1	0.898778
23.543367	0.1	0.916719
23.545033	0.1	0.931859
23.546700	0.1	0.945211
23.548367	0.1	0.958979
23.550033	0.1	0.975370
23.551700	0.1	0.996053
23.553367	0.1	1.021922
23.555033	0.1	1.052678
23.556700	0.1	1.086772
23.558367	0.1	1.121104
23.560033	0.1	1.152277
23.561700	0.1	1.180470
23.563367	0.1	1.209676
23.565033	0.1	1.244009
23.566700	0.1	1.284003
23.568367	0.1	1.326680
23.570033	0.1	1.369953
23.571700	0.1	1.414597
23.573367	0.1	1.462102
23.575033	0.1	1.511872
23.576700	0.1	1.562119
23.578367	0.1	1.612127
23.580033	0.1	1.662672
23.581700	0.1	1.715422
23.583367	0.1	1.772285
23.585033	0.1	1.834691
23.586700	0.1	1.902938
23.588367	0.1	1.975536
23.590033	0.1	2.050579
23.591700	0.1	2.126277
23.593367	0.1	2.202213
23.595033	0.1	2.279639
23.596700	0.1	2.360940
23.598367	0.1	2.447367
23.600033	0.1	2.537847
23.601700	0.1	2.631068
23.603367	0.1	2.727866
23.605033	0.1	2.830565
23.606700	0.1	2.939701
23.608367	0.1	3.053606
23.610033	0.1	3.170908
23.611700	0.1	3.291726
23.613367	0.1	3.416360
23.615033	0.1	3.544390
23.616700	0.1	3.675103
23.618367	0.1	3.808201
23.620033	0.1	3.944516
23.621700	0.1	4.085839
23.623367	0.1	4.234314
23.625033	0.1	4.391194
23.626700	0.1	4.555106
23.628367	0.1	4.723370
23.630033	0.1	4.894436
23.631700	0.1	5.068481
23.633367	0.1	5.246580
23.635033	0.1	5.429864
23.636700	0.1	5.618930
23.638367	0.1	5.814851
23.640033	0.1	6.019295
23.641700	0.1	6.233514
23.643367	0.1	6.456852
23.645033	0.1	6.686986
23.646700	0.1	6.921292
23.648367	0.1	7.159651
23.650033	0.1	7.405401
23.651700	0.1	7.661939
23.653367	0.1	7.929922
23.655033	0.1	8.207858
23.656700	0.1	8.494080
23.658367	0.1	8.787931
23.660033	0.1	9.089649
23.661700	0.1	9.401322
23.663367	0.1	9.725929
23.665033	0.1	10.066033
23.666700	0.1	10.422588
23.668367	0.1	10.795117
23.670033	0.1	11.182309
23.671700	0.1	11.583210
23.673367	0.1	11.998595
23.675033	0.1	12.429417
23.676700	0.1	12.875796
23.678367	0.1	13.337136
23.680033	0.1	13.813556
23.681700	0.1	14.305116
23.683367	0.1	14.811755
23.685033	0.1	15.333713
23.686700	0.1	15.871943
23.688367	0.1	16.427279
23.690033	0.1	16.998650
23.691700	0.1	17.582775
23.693367	0.1	18.176795
23.695033	0.1	18.779994
23.696700	0.1	19.392968
23.698367	0.1	20.015241
23.700033	0.1	20.644368
23.701700	0.1	21.277250
23.703367	0.1	21.911324
23.705033	0.1	22.544266
23.706700	0.1	23.172201
23.708367	0.1	23.789765
23.710033	0.1	24.392606
23.711700	0.1	24.978997
23.713367	0.1	25.547685
23.715033	0.1	26.094081
23.716700	0.1	26.610734
23.718367	0.1	27.093472
23.720033	0.1	27.543070
23.721700	0.1	27.960839
23.723367	0.1	28.344752
23.725033	0.1	28.690817
23.726700	0.1	28.995158
23.728367	0.1	29.253365
23.730033	0.1	29.461743
23.731700	0.1	29.617311
23.733367	0.1	29.718699
23.735033	0.1	29.766561
23.736700	0.1	29.763402
23.738367	0.1	29.710175
23.740033	0.1	29.605748
23.741700	0.1	29.449405
23.743367	0.1	29.241385
23.745033	0.1	28.981985
23.746700	0.1	28.671803
23.748367	0.1	28.313638
23.750033	0.1	27.911247
23.751700	0.1	27.466656
23.753367	0.1	26.981057
23.755033	0.1	26.457192
23.756700	0.1	25.898816
23.758367	0.1	25.309326
23.760033	0.1	24.690689
23.761700	0.1	24.044634
23.763367	0.1	23.373903
23.765033	0.1	22.682609
23.766700	0.1	21.975340
23.768367	0.1	21.256269
23.770033	0.1	20.528914
23.771700	0.1	19.795777
23.773367	0.1	19.058169
23.775033	0.1	18.316866
23.776700	0.1	17.573417
23.778367	0.1	16.831995
23.780033	0.1	16.099812
23.781700	0.1	15.383066
23.783367	0.1	14.683069
23.785033	0.1	13.998092
23.786700	0.1	13.327242
23.788367	0.1	12.671948
23.790033	0.1	12.034953
23.791700	0.1	11.418284
23.793367	0.1	10.822297
23.795033	0.1	10.246635
23.796700	0.1	9.690822
23.798367	0.1	9.154678
23.800033	0.1	8.638919
23.801700	0.1	8.144975
23.803367	0.1	7.674337
23.805033	0.1	7.227600
23.806700	0.1	6.805361
23.808367	0.1	6.407500
23.810033	0.1	6.032944
23.811700	0.1	5.679667
23.813367	0.1	5.344510
23.815033	0.1	5.025566
23.816700	0.1	4.724384
23.818367	0.1	4.444003
23.820033	0.1	4.184306
23.821700	0.1	3.941894
23.823367	0.1	3.713906
23.825033	0.1	3.500164
23.826700	0.1	3.300786
23.828367	0.1	3.115237
23.830033	0.1	2.942801
23.831700	0.1	2.782941
23.833367	0.1	2.635479
23.835033	0.1	2.500355
23.836700	0.1	2.376795
23.838367	0.1	2.262890
23.840033	0.1	2.156794
23.841700	0.1	2.057493
23.843367	0.1	1.964271
23.845033	0.1	1.876652
23.846700	0.1	1.795292
23.848367	0.1	1.721203
23.850033	0.1	1.654208
23.851700	0.1	1.592636
23.853367	0.1	1.534581
23.855033	0.1	1.478732
23.856700	0.1	1.426399
23.858367	0.1	1.380622
23.860033	0.1	1.342356
23.861700	0.1	1.309097
23.863367	0.1	1.277924
23.865033	0.1	1.248360
23.866700	0.1	1.221597
23.868367	0.1	1.198769
23.870033	0.1	1.179040
23.871700	0.1	1.160622
23.873367	0.1	1.141846
23.875033	0.1	1.122415
23.876700	0.1	1.102805
23.878367	0.1	1.083672
23.880033	0.1	1.065314
23.881700	0.1	1.047492
23.883367	0.1	1.029015
23.885033	0.1	1.009286
23.886700	0.1	0.989199
23.888367	0.1	0.970006
23.890033	0.1	0.952601
23.891700	0.1	0.938416
23.893367	0.1	0.929236
23.895033	0.1	0.925422
23.896700	0.1	0.923693
23.898367	0.1	0.919759
23.900033	0.1	0.911772
23.901700	0.1	0.901520
23.903367	0.1	0.891745
23.905033	0.1	0.883758
23.906700	0.1	0.877738
23.908367	0.1	0.872970
23.910033	0.1	0.868738
23.911700	0.1	0.864506
23.913367	0.1	0.860691
23.915033	0.1	0.857472
23.916700	0.1	0.854194
23.918367	0.1	0.849903
23.920033	0.1	0.844419
23.921700	0.1	0.836492
23.923367	0.1	0.824630
23.925033	0.1	0.809491
23.926700	0.1	0.793934
23.928367	0.1	0.780880
23.930033	0.1	0.771821
23.931700	0.1	0.766277
23.933367	0.1	0.762343
23.935033	0.1	0.757575
23.936700	0.1	0.750184
23.938367	0.1	0.740528
23.940033	0.1	0.731945
23.941700	0.1	0.727475
23.943367	0.1	0.726581
23.945033	0.1	0.726700
23.946700	0.1	0.726402
23.948367	0.1	0.726163
23.950033	0.1	0.726044
23.951700	0.1	0.725687
23.953367	0.1	0.724971
23.955033	0.1	0.723898
23.956700	0.1	0.722110
23.958367	0.1	0.719547
23.960033	0.1	0.716806
23.961700	0.1	0.713885
23.963367	0.1	0.710249
23.965033	0.1	0.705540
23.966700	0.1	0.699878
23.968367	0.1	0.693977
23.970033	0.1	0.688195
23.971700	0.1	0.682175
23.973367	0.1	0.674367
23.975033	0.1	0.664651
23.976700	0.1	0.655711
23.978367	0.1	0.650883
23.980033	0.1	0.650466
23.981700	0.1	0.652134
23.983367	0.1	0.653148
23.985033	0.1	0.651360
23.986700	0.1	0.647366
23.988367	0.1	0.644028
23.990033	0.1	0.643432
23.991700	0.1	0.645161
23.993367	0.1	0.647306
23.995033	0.1	0.648379
23.996700	0.1	0.647843
23.998367	0.1	0.645936
24.000033	0.1	0.643611
24.001700	0.1	0.641882
24.003367	0.1	0.641167
24.005033	0.1	0.640988
24.006700	0.1	0.640631
24.008367	0.1	0.639916
24.010033	0.1	0.639141
24.011700	0.1	0.639319
24.013367	0.1	0.641525
24.015033	0.1	0.645995
24.016700	0.1	0.651836
24.018367	0.1	0.656962
24.020033	0.1	0.659585
24.021700	0.1	0.659645
24.023367	0.1	0.658214
24.025033	0.1	0.655294
24.026700	0.1	0.651121
24.028367	0.1	0.646889
24.030033	0.1	0.644028
24.031700	0.1	0.643075
24.033367	0.1	0.643611
24.035033	0.1	0.645876
24.036700	0.1	0.651062
24.038367	0.1	0.659645
24.040033	0.1	0.670672
24.041700	0.1	0.681996
24.043367	0.1	0.690818
24.045033	0.1	0.695407
24.046700	0.1	0.697076
24.048367	0.1	0.698745
24.050033	0.1	0.702620
24.051700	0.1	0.709713
24.053367	0.1	0.719547
24.055033	0.1	0.730932
24.056700	0.1	0.742793
24.058367	0.1	0.753701
24.060033	0.1	0.761807
24.061700	0.1	0.765622
24.063367	0.1	0.765741
24.065033	0.1	0.764668
24.066700	0.1	0.765502
24.068367	0.1	0.770092
24.070033	0.1	0.777483
24.071700	0.1	0.785470
24.073367	0.1	0.793397
24.075033	0.1	0.802100
24.076700	0.1	0.812173
24.078367	0.1	0.823617
24.080033	0.1	0.836134
24.081700	0.1	0.849485
24.083367	0.1	0.863016
24.085033	0.1	0.875413
24.086700	0.1	0.886619
24.088367	0.1	0.898361
24.090033	0.1	0.912249
24.091700	0.1	0.928462
24.093367	0.1	0.945747
24.095033	0.1	0.962019
24.096700	0.1	0.974953
24.098367	0.1	0.983656
24.100033	0.1	0.989258
24.101700	0.1	0.993908
24.103367	0.1	0.998735
24.105033	0.1	1.004100
24.106700	0.1	1.009166
24.108367	0.1	1.012445
24.110033	0.1	1.013875
24.111700	0.1	1.014829
24.113367	0.1	1.017034
24.115033	0.1	1.020253
24.116700	0.1	1.022756
24.118367	0.1	1.023352
24.120033	0.1	1.023293
24.121700	0.1	1.025021
24.123367	0.1	1.029193
24.125033	0.1	1.033664
24.126700	0.1	1.036763
24.128367	0.1	1.038671
24.130033	0.1	1.040042
24.131700	0.1	1.041770
24.133367	0.1	1.044929
24.135033	0.1	1.049340
24.136700	0.1	1.053214
24.138367	0.1	1.055777
24.140033	0.1	1.057744
24.141700	0.1	1.059830
24.143367	0.1	1.061618
24.145033	0.1	1.061678
24.146700	0.1	1.057565
24.148367	0.1	1.047969
24.150033	0.1	1.034617
24.151700	0.1	1.021266
24.153367	0.1	1.011014
24.155033	0.1	1.004994
24.156700	0.1	1.002610
24.158367	0.1	1.001597
24.160033	0.1	0.999212
24.161700	0.1	0.994325
24.163367	0.1	0.988543
24.165033	0.1	0.984550
24.166700	0.1	0.984132
24.168367	0.1	0.987530
24.170033	0.1	0.992894
24.171700	0.1	0.997901
24.173367	0.1	1.002014
24.175033	0.1	1.006663
24.176700	0.1	1.013398
24.178367	0.1	1.022875
24.180033	0.1	1.035154
24.181700	0.1	1.048505
24.183367	0.1	1.059592
24.185033	0.1	1.067102
24.186700	0.1	1.072288
24.188367	0.1	1.077473
24.190033	0.1	1.084805
24.191700	0.1	1.095295
24.193367	0.1	1.107395
24.195033	0.1	1.117826
24.196700	0.1	1.125038
24.198367	0.1	1.130581
24.200033	0.1	1.136601
24.201700	0.1	1.144111
24.203367	0.1	1.152933
24.205033	0.1	1.163006
24.206700	0.1	1.174927
24.208367	0.1	1.188815
24.210033	0.1	1.204670
24.211700	0.1	1.221776
24.213367	0.1	1.238704
24.215033	0.1	1.254320
24.216700	0.1	1.269341
24.218367	0.1	1.285255
24.220033	0.1	1.302540
24.221700	0.1	1.320362
24.223367	0.1	1.336873
24.225033	0.1	1.350224
24.226700	0.1	1.359701
24.228367	0.1	1.365960
24.230033	0.1	1.369894
24.231700	0.1	1.372159
24.233367	0.1	1.373768
24.235033	0.1	1.376987
24.236700	0.1	1.383960
24.238367	0.1	1.395106
24.240033	0.1	1.409054
24.241700	0.1	1.423061
24.243367	0.1	1.434326
24.245033	0.1	1.441062
24.246700	0.1	1.442432
24.248367	0.1	1.438916
24.250033	0.1	1.433134
24.251700	0.1	1.428604
24.253367	0.1	1.426160
24.255033	0.1	1.423597
24.256700	0.1	1.418293
24.258367	0.1	1.409412
24.260033	0.1	1.396835
24.261700	0.1	1.380563
24.263367	0.1	1.361430
24.265033	0.1	1.341343
24.266700	0.1	1.320779
24.268367	0.1	1.299143
24.270033	0.1	1.276553
24.271700	0.1	1.254559
24.273367	0.1	1.234889
24.275033	0.1	1.218438
24.276700	0.1	1.204729
24.278367	0.1	1.190960
24.280033	0.1	1.173198
24.281700	0.1	1.149297
24.283367	0.1	1.120865
24.285033	0.1	1.091838
24.286700	0.1	1.065731
24.288367	0.1	1.043022
24.290033	0.1	1.021743
24.291700	0.1	1.000524
24.293367	0.1	0.978947
24.295033	0.1	0.956774
24.296700	0.1	0.934184
24.298367	0.1	0.912488
24.300033	0.1	0.892818
24.301700	0.1	0.874043
24.303367	0.1	0.853419
24.305033	0.1	0.830352
24.306700	0.1	0.807166
24.308367	0.1	0.786126
24.310033	0.1	0.767291
24.311700	0.1	0.748634
24.313367	0.1	0.729144
24.315033	0.1	0.709951
24.316700	0.1	0.693440
24.318367	0.1	0.680745
24.320033	0.1	0.671685
24.321700	0.1	0.664771
24.323367	0.1	0.657678
24.325033	0.1	0.648916
24.326700	0.1	0.638008
24.328367	0.1	0.624836
24.330033	0.1	0.609517
24.331700	0.1	0.593185
24.333367	0.1	0.578046
24.335033	0.1	0.565767
24.336700	0.1	0.556588
24.338367	0.1	0.549674
24.340033	0.1	0.543952
24.341700	0.1	0.539064
24.343367	0.1	0.535905
24.345033	0.1	0.535846
24.346700	0.1	0.537396
24.348367	0.1	0.537515
24.350033	0.1	0.534594
24.351700	0.1	0.529468
24.353367	0.1	0.523925
24.355033	0.1	0.518978
24.356700	0.1	0.513852
24.358367	0.1	0.508308
24.360033	0.1	0.502944
24.361700	0.1	0.498235
24.363367	0.1	0.495136
24.365033	0.1	0.495434
24.366700	0.1	0.499666
24.368367	0.1	0.505090
24.370033	0.1	0.507772
24.371700	0.1	0.506222
24.373367	0.1	0.502050
24.375033	0.1	0.497758
24.376700	0.1	0.495195
24.378367	0.1	0.494301
24.380033	0.1	0.493944
24.381700	0.1	0.493884
24.383367	0.1	0.494123
24.385033	0.1	0.494719
24.386700	0.1	0.496388
24.388367	0.1	0.501156
24.390033	0.1	0.509441
24.391700	0.1	0.518560
24.393367	0.1	0.524581
24.395033	0.1	0.525832
24.396700	0.1	0.523925
24.398367	0.1	0.521839
24.400033	0.1	0.521421
24.401700	0.1	0.522316
24.403367	0.1	0.523031
24.405033	0.1	0.522912
24.406700	0.1	0.522375
24.408367	0.1	0.522137
24.410033	0.1	0.522852
24.411700	0.1	0.524819
24.413367	0.1	0.527501
24.415033	0.1	0.529408
24.416700	0.1	0.529945
24.418367	0.1	0.530243
24.420033	0.1	0.531793
24.421700	0.1	0.534296
24.423367	0.1	0.535786
24.425033	0.1	0.534713
24.426700	0.1	0.531971
24.428367	0.1	0.529707
24.430033	0.1	0.529647
24.431700	0.1	0.532568
24.433367	0.1	0.538051
24.435033	0.1	0.544727
24.436700	0.1	0.551641
24.438367	0.1	0.558794
24.440033	0.1	0.564456
24.441700	0.1	0.565767
24.443367	0.1	0.562251
24.445033	0.1	0.557065
24.446700	0.1	0.553548
24.448367	0.1	0.552535
24.450033	0.1	0.552833
24.451700	0.1	0.552952
24.453367	0.1	0.552058
24.455033	0.1	0.549972
24.456700	0.1	0.547290
24.458367	0.1	0.545442
24.460033	0.1	0.545204
24.461700	0.1	0.546157
24.463367	0.1	0.547349
24.465033	0.1	0.548422
24.466700	0.1	0.550032
24.468367	0.1	0.553012
24.470033	0.1	0.556767
24.471700	0.1	0.560164
24.473367	0.1	0.563026
24.475033	0.1	0.565231
24.476700	0.1	0.566483
24.478367	0.1	0.567436
24.480033	0.1	0.569224
24.481700	0.1	0.571370
24.483367	0.1	0.572205
24.485033	0.1	0.570774
24.486700	0.1	0.568688
24.488367	0.1	0.568628
24.490033	0.1	0.571191
24.491700	0.1	0.574172
24.493367	0.1	0.575841
24.495033	0.1	0.575781
24.496700	0.1	0.574410
24.498367	0.1	0.573993
24.500033	0.1	0.578523
24.501700	0.1	0.589848
24.503367	0.1	0.604808
24.505033	0.1	0.617266
24.506700	0.1	0.623405
24.508367	0.1	0.623465
24.510033	0.1	0.620246
24.511700	0.1	0.616372
24.513367	0.1	0.612676
24.515033	0.1	0.607431
24.516700	0.1	0.599623
24.518367	0.1	0.591159
24.520033	0.1	0.585854
24.521700	0.1	0.585973
24.523367	0.1	0.590682
24.525033	0.1	0.595927
24.526700	0.1	0.597954
24.528367	0.1	0.595987
24.530033	0.1	0.592053
24.531700	0.1	0.588536
24.533367	0.1	0.586212
24.535033	0.1	0.584424
24.536700	0.1	0.582933
24.538367	0.1	0.582397
24.540033	0.1	0.582337
24.541700	0.1	0.580847
24.543367	0.1	0.576615
24.545033	0.1	0.570893
24.546700	0.1	0.566423
24.548367	0.1	0.564396
24.550033	0.1	0.564814
24.551700	0.1	0.567257
24.553367	0.1	0.570118
24.555033	0.1	0.571907
24.556700	0.1	0.571907
24.558367	0.1	0.570297
24.560033	0.1	0.568152
24.561700	0.1	0.566840
24.563367	0.1	0.566065
24.565033	0.1	0.564158
24.566700	0.1	0.560343
24.568367	0.1	0.555635
24.570033	0.1	0.551105
24.571700	0.1	0.547409
24.573367	0.1	0.545859
24.575033	0.1	0.547171
24.576700	0.1	0.550032
24.578367	0.1	0.551343
24.580033	0.1	0.549018
24.581700	0.1	0.543654
24.583367	0.1	0.537097
24.585033	0.1	0.530660
24.586700	0.1	0.524938
24.588367	0.1	0.520706
24.590033	0.1	0.519216
24.591700	0.1	0.521183
24.593367	0.1	0.526547
24.595033	0.1	0.534177
24.596700	0.1	0.541449
24.598367	0.1	0.544965
24.600033	0.1	0.543535
24.601700	0.1	0.539899
24.603367	0.1	0.539124
24.605033	0.1	0.543296
24.606700	0.1	0.549555
24.608367	0.1	0.553727
24.610033	0.1	0.553608
24.611700	0.1	0.549078
24.613367	0.1	0.541508
24.615033	0.1	0.533104
24.616700	0.1	0.525773
24.618367	0.1	0.520229
24.620033	0.1	0.516892
24.621700	0.1	0.517011
24.623367	0.1	0.521362
24.625033	0.1	0.528574
24.626700	0.1	0.534952
24.628367	0.1	0.537097
24.630033	0.1	0.534236
24.631700	0.1	0.528574
24.633367	0.1	0.523329
24.635033	0.1	0.521064
24.636700	0.1	0.522554
24.638367	0.1	0.527144
24.640033	0.1	0.532925
24.641700	0.1	0.537932
24.643367	0.1	0.541687
24.645033	0.1	0.544965
24.646700	0.1	0.548363
24.648367	0.1	0.552118
24.650033	0.1	0.555933
24.651700	0.1	0.559390
24.653367	0.1	0.563026
24.655033	0.1	0.567615
24.656700	0.1	0.571728
24.658367	0.1	0.572622
24.660033	0.1	0.570118
24.661700	0.1	0.567317
24.663367	0.1	0.567675
24.665033	0.1	0.572324
24.666700	0.1	0.580370
24.668367	0.1	0.589371
24.670033	0.1	0.596166
24.671700	0.1	0.598550
24.673367	0.1	0.596762
24.675033	0.1	0.592768
24.676700	0.1	0.587583
24.678367	0.1	0.581324
24.680033	0.1	0.574887
24.681700	0.1	0.570178
24.683367	0.1	0.568628
24.685033	0.1	0.571013
24.686700	0.1	0.577390
24.688367	0.1	0.586391
24.690033	0.1	0.595152
24.691700	0.1	0.600696
24.693367	0.1	0.601590
24.695033	0.1	0.598967
24.696700	0.1	0.594616
24.698367	0.1	0.589609
24.700033	0.1	0.584722
24.701700	0.1	0.581622
24.703367	0.1	0.581384
24.705033	0.1	0.583112
24.706700	0.1	0.584304
24.708367	0.1	0.582933
24.710033	0.1	0.578821
24.711700	0.1	0.573814
24.713367	0.1	0.569999
24.715033	0.1	0.568628
24.716700	0.1	0.568748
24.718367	0.1	0.567973
24.720033	0.1	0.564456
24.721700	0.1	0.558794
24.723367	0.1	0.552714
24.725033	0.1	0.547946
24.726700	0.1	0.545800
24.728367	0.1	0.546873
24.730033	0.1	0.549912
24.731700	0.1	0.553012
24.733367	0.1	0.555217
24.735033	0.1	0.556529
24.736700	0.1	0.556529
24.738367	0.1	0.554204
24.740033	0.1	0.549078
24.741700	0.1	0.541925
24.743367	0.1	0.533819
24.745033	0.1	0.525534
24.746700	0.1	0.518322
24.748367	0.1	0.514448
24.750033	0.1	0.515640
24.751700	0.1	0.521243
24.753367	0.1	0.528038
24.755033	0.1	0.532210
24.756700	0.1	0.531375
24.758367	0.1	0.526249
24.760033	0.1	0.519991
24.761700	0.1	0.515401
24.763367	0.1	0.512540
24.765033	0.1	0.509024
24.766700	0.1	0.503421
24.768367	0.1	0.497222
24.770033	0.1	0.492930
24.771700	0.1	0.492156
24.773367	0.1	0.494123
24.775033	0.1	0.497222
24.776700	0.1	0.500739
24.778367	0.1	0.505269
24.780033	0.1	0.511229
24.781700	0.1	0.516951
24.783367	0.1	0.520170
24.785033	0.1	0.519812
24.786700	0.1	0.516117
24.788367	0.1	0.510156
24.790033	0.1	0.503302
24.791700	0.1	0.496864
24.793367	0.1	0.491619
24.795033	0.1	0.487626
24.796700	0.1	0.484705
24.798367	0.1	0.483453
24.800033	0.1	0.484705
24.801700	0.1	0.489175
24.803367	0.1	0.496984
24.805033	0.1	0.506401
24.806700	0.1	0.514567
24.808367	0.1	0.519097
24.810033	0.1	0.519455
24.811700	0.1	0.516772
24.813367	0.1	0.513196
24.815033	0.1	0.510931
24.816700	0.1	0.511229
24.818367	0.1	0.514269
24.820033	0.1	0.518799
24.821700	0.1	0.523686
24.823367	0.1	0.527918
24.825033	0.1	0.531375
24.826700	0.1	0.535250
24.828367	0.1	0.541210
24.830033	0.1	0.549376
24.831700	0.1	0.557601
24.833367	0.1	0.563979
24.835033	0.1	0.568986
24.836700	0.1	0.574410
24.838367	0.1	0.580013
24.840033	0.1	0.583768
24.841700	0.1	0.584304
24.843367	0.1	0.582814
24.845033	0.1	0.583112
24.846700	0.1	0.588715
24.848367	0.1	0.599146
24.850033	0.1	0.611007
24.851700	0.1	0.621557
24.853367	0.1	0.630856
24.855033	0.1	0.641167
24.856700	0.1	0.655294
24.858367	0.1	0.674069
24.860033	0.1	0.694752
24.861700	0.1	0.713527
24.863367	0.1	0.728190
24.865033	0.1	0.739574
24.866700	0.1	0.749886
24.868367	0.1	0.760555
24.870033	0.1	0.770509
24.871700	0.1	0.778854
24.873367	0.1	0.787437
24.875033	0.1	0.799239
24.876700	0.1	0.815630
24.878367	0.1	0.836015
24.880033	0.1	0.859201
24.881700	0.1	0.883818
24.883367	0.1	0.908673
24.885033	0.1	0.933886
24.886700	0.1	0.961304
24.888367	0.1	0.992119
24.890033	0.1	1.024544
24.891700	0.1	1.054704
24.893367	0.1	1.080573
24.895033	0.1	1.103938
24.896700	0.1	1.127422
24.898367	0.1	1.152217
24.900033	0.1	1.178682
24.901700	0.1	1.207650
24.903367	0.1	1.239657
24.905033	0.1	1.274288
24.906700	0.1	1.310170
24.908367	0.1	1.345158
24.910033	0.1	1.377940
24.911700	0.1	1.410365
24.913367	0.1	1.445830
24.915033	0.1	1.485467
24.916700	0.1	1.527488
24.918367	0.1	1.569569
24.920033	0.1	1.609981
24.921700	0.1	1.648069
24.923367	0.1	1.684189
24.925033	0.1	1.719534
24.926700	0.1	1.753926
24.928367	0.1	1.786471
24.930033	0.1	1.818121
24.931700	0.1	1.851916
24.933367	0.1	1.888871
24.935033	0.1	1.927137
24.936700	0.1	1.963437
24.938367	0.1	1.994848
24.940033	0.1	2.019167
24.941700	0.1	2.036631
24.943367	0.1	2.051234
24.945033	0.1	2.067566
24.946700	0.1	2.087355
24.948367	0.1	2.108276
24.950033	0.1	2.126694
24.951700	0.1	2.140284
24.953367	0.1	2.149880
24.955033	0.1	2.157629
24.956700	0.1	2.163351
24.958367	0.1	2.164960
24.960033	0.1	2.161622
24.961700	0.1	2.154529
24.963367	0.1	2.146125
24.965033	0.1	2.138257
24.966700	0.1	2.131105
24.968367	0.1	2.122045
24.970033	0.1	2.107561
24.971700	0.1	2.086043
24.973367	0.1	2.059758
24.975033	0.1	2.032757
24.976700	0.1	2.007425
24.978367	0.1	1.983225
24.980033	0.1	1.958132
24.981700	0.1	1.930595
24.983367	0.1	1.899958
24.985033	0.1	1.866758
24.986700	0.1	1.832187
24.988367	0.1	1.796901
24.990033	0.1	1.761735
24.991700	0.1	1.727343
24.993367	0.1	1.692832
24.995033	0.1	1.657128
24.996700	0.1	1.619995
24.998367	0.1	1.582325
25.000033	0.1	1.543999
25.001700	0.1	1.504839
25.003367	0.1	1.465678
25.005033	0.1	1.426995
25.006700	0.1	1.387298
25.008367	0.1	1.344860
25.010033	0.1	1.299918
25.011700	0.1	1.255512
25.013367	0.1	1.215518
25.015033	0.1	1.182258
25.016700	0.1	1.154304
25.018367	0.1	1.126766
25.020033	0.1	1.095474
25.021700	0.1	1.060188
25.023367	0.1	1.023650
25.025033	0.1	0.988543
25.026700	0.1	0.957072
25.028367	0.1	0.930727
25.030033	0.1	0.909805
25.031700	0.1	0.892758
25.033367	0.1	0.877321
25.035033	0.1	0.862002
25.036700	0.1	0.845909
25.038367	0.1	0.828028
25.040033	0.1	0.807822
25.041700	0.1	0.786722
25.043367	0.1	0.766754
25.045033	0.1	0.748575
25.046700	0.1	0.731945
25.048367	0.1	0.716806
25.050033	0.1	0.703454
25.051700	0.1	0.691593
25.053367	0.1	0.680149
25.055033	0.1	0.667930
25.056700	0.1	0.654221
25.058367	0.1	0.639617
25.060033	0.1	0.626266
25.061700	0.1	0.616610
25.063367	0.1	0.611067
25.065033	0.1	0.607312
25.066700	0.1	0.602901
25.068367	0.1	0.597060
25.070033	0.1	0.591099
25.071700	0.1	0.586152
25.073367	0.1	0.582755
25.075033	0.1	0.580788
25.076700	0.1	0.579655
25.078367	0.1	0.578165
25.080033	0.1	0.576377
25.081700	0.1	0.575483
25.083367	0.1	0.575721
25.085033	0.1	0.575125
25.086700	0.1	0.571847
25.088367	0.1	0.566363
25.090033	0.1	0.560641
25.091700	0.1	0.555635
25.093367	0.1	0.551641
25.095033	0.1	0.548780
25.096700	0.1	0.546753
25.098367	0.1	0.544608
25.100033	0.1	0.541270
25.101700	0.1	0.537336
25.103367	0.1	0.534117
25.105033	0.1	0.532508
25.106700	0.1	0.531971
25.108367	0.1	0.531316
25.110033	0.1	0.530422
25.111700	0.1	0.530124
25.113367	0.1	0.530839
25.115033	0.1	0.532150
25.116700	0.1	0.532806
25.118367	0.1	0.531793
25.120033	0.1	0.529468
25.121700	0.1	0.528514
25.123367	0.1	0.531077
25.125033	0.1	0.536799
25.126700	0.1	0.542700
25.128367	0.1	0.545263
25.130033	0.1	0.543058
25.131700	0.1	0.537753
25.133367	0.1	0.532925
25.135033	0.1	0.531077
25.136700	0.1	0.532627
25.138367	0.1	0.536084
25.140033	0.1	0.539124
25.141700	0.1	0.539959
25.143367	0.1	0.539064
25.145033	0.1	0.538886
25.146700	0.1	0.540793
25.148367	0.1	0.542223
25.150033	0.1	0.539660
25.151700	0.1	0.533760
25.153367	0.1	0.529647
25.155033	0.1	0.531852
25.156700	0.1	0.539601
25.158367	0.1	0.547648
25.160033	0.1	0.550985
25.161700	0.1	0.548601
25.163367	0.1	0.543594
25.165033	0.1	0.540435
25.166700	0.1	0.541985
25.168367	0.1	0.547826
25.170033	0.1	0.554323
25.171700	0.1	0.557542
25.173367	0.1	0.556111
25.175033	0.1	0.552237
25.176700	0.1	0.549436
25.178367	0.1	0.549018
25.180033	0.1	0.550032
25.181700	0.1	0.551224
25.183367	0.1	0.551343
25.185033	0.1	0.549018
25.186700	0.1	0.544608
25.188367	0.1	0.540495
25.190033	0.1	0.538409
25.191700	0.1	0.537813
25.193367	0.1	0.537932
25.195033	0.1	0.538051
25.196700	0.1	0.537932
25.198367	0.1	0.538111
25.200033	0.1	0.540257
25.201700	0.1	0.544965
25.203367	0.1	0.551343
25.205033	0.1	0.558198
25.206700	0.1	0.565290
25.208367	0.1	0.573337
25.210033	0.1	0.582933
25.211700	0.1	0.593066
25.213367	0.1	0.600934
25.215033	0.1	0.605404
25.216700	0.1	0.608444
25.218367	0.1	0.612140
25.220033	0.1	0.616193
25.221700	0.1	0.618160
25.223367	0.1	0.616789
25.225033	0.1	0.613391
25.226700	0.1	0.609756
25.228367	0.1	0.607610
25.230033	0.1	0.608802
25.231700	0.1	0.613570
25.233367	0.1	0.620663
25.235033	0.1	0.628650
25.236700	0.1	0.636995
25.238367	0.1	0.645518
25.240033	0.1	0.654340
25.241700	0.1	0.663042
25.243367	0.1	0.670552
25.245033	0.1	0.676692
25.246700	0.1	0.683487
25.248367	0.1	0.693321
25.250033	0.1	0.706196
25.251700	0.1	0.719249
25.253367	0.1	0.730276
25.255033	0.1	0.740349
25.256700	0.1	0.752091
25.258367	0.1	0.766277
25.260033	0.1	0.781238
25.261700	0.1	0.794649
25.263367	0.1	0.805199
25.265033	0.1	0.813246
25.266700	0.1	0.821352
25.268367	0.1	0.832439
25.270033	0.1	0.847280
25.271700	0.1	0.864506
25.273367	0.1	0.883400
25.275033	0.1	0.904560
25.276700	0.1	0.928104
25.278367	0.1	0.952303
25.280033	0.1	0.974357
25.281700	0.1	0.992060
25.283367	0.1	1.005292
25.285033	0.1	1.015902
25.286700	0.1	1.026928
25.288367	0.1	1.040816
25.290033	0.1	1.058519
25.291700	0.1	1.079917
25.293367	0.1	1.103520
25.295033	0.1	1.126945
25.296700	0.1	1.148820
25.298367	0.1	1.168966
25.300033	0.1	1.187384
25.301700	0.1	1.204729
25.303367	0.1	1.221836
25.305033	0.1	1.239955
25.306700	0.1	1.260281
25.308367	0.1	1.282871
25.310033	0.1	1.306832
25.311700	0.1	1.331329
25.313367	0.1	1.355946
25.315033	0.1	1.379967
25.316700	0.1	1.403153
25.318367	0.1	1.425564
25.320033	0.1	1.447558
25.321700	0.1	1.470685
25.323367	0.1	1.497507
25.325033	0.1	1.529276
25.326700	0.1	1.564860
25.328367	0.1	1.601875
25.330033	0.1	1.638532
25.331700	0.1	1.674712
25.333367	0.1	1.711130
25.335033	0.1	1.747906
25.336700	0.1	1.784086
25.338367	0.1	1.818061
25.340033	0.1	1.849532
25.341700	0.1	1.880288
25.343367	0.1	1.912475
25.345033	0.1	1.946807
25.346700	0.1	1.983106
25.348367	0.1	2.020776
25.350033	0.1	2.059043
25.351700	0.1	2.097428
25.353367	0.1	2.136052
25.355033	0.1	2.175927
25.356700	0.1	2.218187
25.358367	0.1	2.262294
25.360033	0.1	2.305687
25.361700	0.1	2.346575
25.363367	0.1	2.384663
25.365033	0.1	2.419830
25.366700	0.1	2.450645
25.368367	0.1	2.475500
25.370033	0.1	2.493858
25.371700	0.1	2.507270
25.373367	0.1	2.518892
25.375033	0.1	2.531588
25.376700	0.1	2.546549
25.378367	0.1	2.562642
25.380033	0.1	2.576471
25.381700	0.1	2.583742
25.383367	0.1	2.582431
25.385033	0.1	2.574384
25.386700	0.1	2.563179
25.388367	0.1	2.550841
25.390033	0.1	2.536178
25.391700	0.1	2.518058
25.393367	0.1	2.497852
25.395033	0.1	2.477527
25.396700	0.1	2.456665
25.398367	0.1	2.432883
25.400033	0.1	2.405226
25.401700	0.1	2.373874
25.403367	0.1	2.338767
25.405033	0.1	2.300561
25.406700	0.1	2.261341
25.408367	0.1	2.222717
25.410033	0.1	2.183974
25.411700	0.1	2.143622
25.413367	0.1	2.101660
25.415033	0.1	2.059579
25.416700	0.1	2.018452
25.418367	0.1	1.979232
25.420033	0.1	1.942933
25.421700	0.1	1.908362
25.423367	0.1	1.872003
25.425033	0.1	1.832008
25.426700	0.1	1.790106
25.428367	0.1	1.749516
25.430033	0.1	1.712978
25.431700	0.1	1.680553
25.433367	0.1	1.649141
25.435033	0.1	1.615882
25.436700	0.1	1.580238
25.438367	0.1	1.543820
25.440033	0.1	1.509309
25.441700	0.1	1.478314
25.443367	0.1	1.450718
25.445033	0.1	1.425147
25.446700	0.1	1.400173
25.448367	0.1	1.375139
25.450033	0.1	1.349688
25.451700	0.1	1.324475
25.453367	0.1	1.300454
25.455033	0.1	1.278222
25.456700	0.1	1.256108
25.458367	0.1	1.231968
25.460033	0.1	1.205266
25.461700	0.1	1.177788
25.463367	0.1	1.152873
25.465033	0.1	1.133919
25.466700	0.1	1.121163
25.468367	0.1	1.111388
25.470033	0.1	1.100302
25.471700	0.1	1.085579
25.473367	0.1	1.068056
25.475033	0.1	1.049995
25.476700	0.1	1.032353
25.478367	0.1	1.014769
25.480033	0.1	0.996769
25.481700	0.1	0.978768
25.483367	0.1	0.962079
25.485033	0.1	0.948489
25.486700	0.1	0.938475
25.488367	0.1	0.930071
25.490033	0.1	0.919759
25.491700	0.1	0.906110
25.493367	0.1	0.891566
25.495033	0.1	0.879705
25.496700	0.1	0.871837
25.498367	0.1	0.866234
25.500033	0.1	0.860274
25.501700	0.1	0.853181
25.503367	0.1	0.846863
25.505033	0.1	0.842929
25.506700	0.1	0.840545
25.508367	0.1	0.837505
25.510033	0.1	0.833035
25.511700	0.1	0.828326
25.513367	0.1	0.826240
25.515033	0.1	0.828564
25.516700	0.1	0.832915
25.518367	0.1	0.834882
25.520033	0.1	0.832796
25.521700	0.1	0.828922
25.523367	0.1	0.826120
25.525033	0.1	0.826240
25.526700	0.1	0.830174
25.528367	0.1	0.837565
25.530033	0.1	0.846624
25.531700	0.1	0.855267
25.533367	0.1	0.861585
25.535033	0.1	0.865996
25.536700	0.1	0.870585
25.538367	0.1	0.876665
25.540033	0.1	0.883877
25.541700	0.1	0.891149
25.543367	0.1	0.897527
25.545033	0.1	0.901520
25.546700	0.1	0.901997
25.548367	0.1	0.898957
25.550033	0.1	0.893354
25.551700	0.1	0.886679
25.553367	0.1	0.880241
25.555033	0.1	0.874281
25.556700	0.1	0.868559
25.558367	0.1	0.863016
25.560033	0.1	0.857532
25.561700	0.1	0.853002
25.563367	0.1	0.851035
25.565033	0.1	0.850439
25.566700	0.1	0.847518
25.568367	0.1	0.839651
25.570033	0.1	0.827193
25.571700	0.1	0.813305
25.573367	0.1	0.801563
25.575033	0.1	0.793040
25.576700	0.1	0.785053
25.578367	0.1	0.774741
25.580033	0.1	0.762463
25.581700	0.1	0.750721
25.583367	0.1	0.741065
25.585033	0.1	0.732839
25.586700	0.1	0.724018
25.588367	0.1	0.712693
25.590033	0.1	0.698686
25.591700	0.1	0.683606
25.593367	0.1	0.669122
25.595033	0.1	0.655711
25.596700	0.1	0.643313
25.598367	0.1	0.631928
25.600033	0.1	0.621319
25.601700	0.1	0.611603
25.603367	0.1	0.603199
25.605033	0.1	0.596166
25.606700	0.1	0.589550
25.608367	0.1	0.582099
25.610033	0.1	0.572860
25.611700	0.1	0.562370
25.613367	0.1	0.552475
25.615033	0.1	0.544429
25.616700	0.1	0.536978
25.618367	0.1	0.528514
25.620033	0.1	0.519097
25.621700	0.1	0.509262
25.623367	0.1	0.500262
25.625033	0.1	0.494301
25.626700	0.1	0.492632
25.628367	0.1	0.493586
25.630033	0.1	0.493884
25.631700	0.1	0.491560
25.633367	0.1	0.486314
25.635033	0.1	0.479758
25.636700	0.1	0.474334
25.638367	0.1	0.471413
25.640033	0.1	0.470340
25.641700	0.1	0.468254
25.643367	0.1	0.461817
25.645033	0.1	0.450492
25.646700	0.1	0.438213
25.648367	0.1	0.430048
25.650033	0.1	0.428617
25.651700	0.1	0.433505
25.653367	0.1	0.442505
25.655033	0.1	0.452757
25.656700	0.1	0.461996
25.658367	0.1	0.468433
25.660033	0.1	0.470161
25.661700	0.1	0.466704
25.663367	0.1	0.460386
25.665033	0.1	0.454187
25.666700	0.1	0.450432
25.668367	0.1	0.449479
25.670033	0.1	0.450611
25.671700	0.1	0.452638
25.673367	0.1	0.455380
25.675033	0.1	0.458896
25.676700	0.1	0.462174
25.678367	0.1	0.462830
25.680033	0.1	0.459194
25.681700	0.1	0.452638
25.683367	0.1	0.446141
25.685033	0.1	0.441611
25.686700	0.1	0.439703
25.688367	0.1	0.440061
25.690033	0.1	0.441790
25.691700	0.1	0.444114
25.693367	0.1	0.446379
25.695033	0.1	0.448287
25.696700	0.1	0.449657
25.698367	0.1	0.450671
25.700033	0.1	0.451684
25.701700	0.1	0.453472
25.703367	0.1	0.455618
25.705033	0.1	0.456870
25.706700	0.1	0.456750
25.708367	0.1	0.456572
25.710033	0.1	0.456810
25.711700	0.1	0.456572
25.713367	0.1	0.455678
25.715033	0.1	0.455678
25.716700	0.1	0.457764
25.718367	0.1	0.461102
25.720033	0.1	0.464499
25.721700	0.1	0.467241
25.723367	0.1	0.468075
25.725033	0.1	0.465810
25.726700	0.1	0.462294
25.728367	0.1	0.460327
25.730033	0.1	0.460804
25.731700	0.1	0.462353
25.733367	0.1	0.464618
25.735033	0.1	0.468969
25.736700	0.1	0.476122
25.738367	0.1	0.483632
25.740033	0.1	0.486732
25.741700	0.1	0.482559
25.743367	0.1	0.473440
25.745033	0.1	0.464678
25.746700	0.1	0.460744
25.748367	0.1	0.461817
25.750033	0.1	0.464916
25.751700	0.1	0.466049
25.753367	0.1	0.462830
25.755033	0.1	0.455678
25.756700	0.1	0.447750
25.758367	0.1	0.441968
25.760033	0.1	0.438392
25.761700	0.1	0.435352
25.763367	0.1	0.432193
25.765033	0.1	0.429869
25.766700	0.1	0.428617
25.768367	0.1	0.427544
25.770033	0.1	0.426114
25.771700	0.1	0.423789
25.773367	0.1	0.420570
25.775033	0.1	0.417352
25.776700	0.1	0.415504
25.778367	0.1	0.416040
25.780033	0.1	0.418246
25.781700	0.1	0.419736
25.783367	0.1	0.418425
25.785033	0.1	0.414908
25.786700	0.1	0.412345
25.788367	0.1	0.413239
25.790033	0.1	0.415862
25.791700	0.1	0.415325
25.793367	0.1	0.409186
25.795033	0.1	0.399828
25.796700	0.1	0.390828
25.798367	0.1	0.384152
25.800033	0.1	0.379860
25.801700	0.1	0.377953
25.803367	0.1	0.378549
25.805033	0.1	0.380933
25.806700	0.1	0.383616
25.808367	0.1	0.385582
25.810033	0.1	0.386000
25.811700	0.1	0.384092
25.813367	0.1	0.379622
25.815033	0.1	0.373900
25.816700	0.1	0.369370
25.818367	0.1	0.366747
25.820033	0.1	0.364959
25.821700	0.1	0.363350
25.823367	0.1	0.362277
25.825033	0.1	0.362098
25.826700	0.1	0.363052
25.828367	0.1	0.365019
25.830033	0.1	0.367582
25.831700	0.1	0.369668
25.833367	0.1	0.370443
25.835033	0.1	0.370383
25.836700	0.1	0.369787
25.838367	0.1	0.366747
25.840033	0.1	0.358939
25.841700	0.1	0.347197
25.843367	0.1	0.336409
25.845033	0.1	0.331759
25.846700	0.1	0.334322
25.848367	0.1	0.340641
25.850033	0.1	0.346661
25.851700	0.1	0.351369
25.853367	0.1	0.356793
25.855033	0.1	0.364721
25.856700	0.1	0.374019
25.858367	0.1	0.381887
25.860033	0.1	0.387073
25.861700	0.1	0.390649
25.863367	0.1	0.394881
25.865033	0.1	0.400960
25.866700	0.1	0.407040
25.868367	0.1	0.408947
25.870033	0.1	0.404477
25.871700	0.1	0.395775
25.873367	0.1	0.386059
25.875033	0.1	0.377357
25.876700	0.1	0.370324
25.878367	0.1	0.365436
25.880033	0.1	0.363588
25.881700	0.1	0.365138
25.883367	0.1	0.369310
25.885033	0.1	0.374675
25.886700	0.1	0.380218
25.888367	0.1	0.384986
25.890033	0.1	0.387967
25.891700	0.1	0.388145
25.893367	0.1	0.385106
25.895033	0.1	0.379682
25.896700	0.1	0.374615
25.898367	0.1	0.372648
25.900033	0.1	0.374377
25.901700	0.1	0.378549
25.903367	0.1	0.383258
25.905033	0.1	0.387251
25.906700	0.1	0.389755
25.908367	0.1	0.389874
25.910033	0.1	0.386357
25.911700	0.1	0.378311
25.913367	0.1	0.367105
25.915033	0.1	0.355899
25.916700	0.1	0.347853
25.918367	0.1	0.344157
25.920033	0.1	0.344515
25.921700	0.1	0.348985
25.923367	0.1	0.357330
25.925033	0.1	0.368476
25.926700	0.1	0.380278
25.928367	0.1	0.389814
25.930033	0.1	0.394702
25.931700	0.1	0.395298
25.933367	0.1	0.393212
25.935033	0.1	0.389278
25.936700	0.1	0.383794
25.938367	0.1	0.377715
25.940033	0.1	0.371754
25.941700	0.1	0.366271
25.943367	0.1	0.362873
25.945033	0.1	0.363529
25.946700	0.1	0.368595
25.948367	0.1	0.376701
25.950033	0.1	0.385284
25.951700	0.1	0.390887
25.953367	0.1	0.392258
25.955033	0.1	0.391722
25.956700	0.1	0.392139
25.958367	0.1	0.393450
25.960033	0.1	0.392377
25.961700	0.1	0.386894
25.963367	0.1	0.379205
25.965033	0.1	0.373244
25.966700	0.1	0.370860
25.968367	0.1	0.371218
25.970033	0.1	0.371933
25.971700	0.1	0.371337
25.973367	0.1	0.369728
25.975033	0.1	0.368834
25.976700	0.1	0.369668
25.978367	0.1	0.371993
25.980033	0.1	0.374556
25.981700	0.1	0.375807
25.983367	0.1	0.375688
25.985033	0.1	0.375986
25.986700	0.1	0.378788
25.988367	0.1	0.384033
25.990033	0.1	0.389338
25.991700	0.1	0.391305
25.993367	0.1	0.387490
25.995033	0.1	0.378668
25.996700	0.1	0.367701
25.998367	0.1	0.358582
26.000033	0.1	0.355005
26.001700	0.1	0.358105
26.003367	0.1	0.365555
26.005033	0.1	0.373423
26.006700	0.1	0.378370
26.008367	0.1	0.379145
26.010033	0.1	0.377297
26.011700	0.1	0.375330
26.013367	0.1	0.374138
26.015033	0.1	0.373185
26.016700	0.1	0.373244
26.018367	0.1	0.375390
26.020033	0.1	0.379205
26.021700	0.1	0.382006
26.023367	0.1	0.382483
26.025033	0.1	0.382602
26.026700	0.1	0.384867
26.028367	0.1	0.388682
26.030033	0.1	0.390887
26.031700	0.1	0.390589
26.033367	0.1	0.389993
26.035033	0.1	0.391483
26.036700	0.1	0.393927
26.038367	0.1	0.394046
26.040033	0.1	0.389814
26.041700	0.1	0.382721
26.043367	0.1	0.376225
26.045033	0.1	0.372827
26.046700	0.1	0.372946
26.048367	0.1	0.374615
26.050033	0.1	0.375330
26.051700	0.1	0.374079
26.053367	0.1	0.371397
26.055033	0.1	0.368834
26.056700	0.1	0.368953
26.058367	0.1	0.374198
26.060033	0.1	0.385046
26.061700	0.1	0.398874
26.063367	0.1	0.410736
26.065033	0.1	0.417769
26.066700	0.1	0.420690
26.068367	0.1	0.422001
26.070033	0.1	0.422597
26.071700	0.1	0.421464
26.073367	0.1	0.417948
26.075033	0.1	0.413597
26.076700	0.1	0.410855
26.078367	0.1	0.410378
26.080033	0.1	0.411928
26.081700	0.1	0.415564
26.083367	0.1	0.421822
26.085033	0.1	0.429153
26.086700	0.1	0.433803
26.088367	0.1	0.433803
26.090033	0.1	0.431478
26.091700	0.1	0.430405
26.093367	0.1	0.432014
26.095033	0.1	0.435710
26.096700	0.1	0.440419
26.098367	0.1	0.445187
26.100033	0.1	0.449538
26.101700	0.1	0.454187
26.103367	0.1	0.460088
26.105033	0.1	0.466347
26.106700	0.1	0.472486
26.108367	0.1	0.479400
26.110033	0.1	0.487268
26.111700	0.1	0.494540
26.113367	0.1	0.499249
26.115033	0.1	0.501037
26.116700	0.1	0.501335
26.118367	0.1	0.502229
26.120033	0.1	0.504792
26.121700	0.1	0.509501
26.123367	0.1	0.516474
26.125033	0.1	0.525713
26.126700	0.1	0.536382
26.128367	0.1	0.546813
26.130033	0.1	0.555992
26.131700	0.1	0.564337
26.133367	0.1	0.572026
26.135033	0.1	0.578761
26.136700	0.1	0.584364
26.138367	0.1	0.589430
26.140033	0.1	0.594199
26.141700	0.1	0.599623
26.143367	0.1	0.607431
26.145033	0.1	0.618041
26.146700	0.1	0.630081
26.148367	0.1	0.643313
26.150033	0.1	0.657857
26.151700	0.1	0.672281
26.153367	0.1	0.683785
26.155033	0.1	0.692010
26.156700	0.1	0.699222
26.158367	0.1	0.708044
26.160033	0.1	0.719130
26.161700	0.1	0.731945
26.163367	0.1	0.746608
26.165033	0.1	0.764370
26.166700	0.1	0.785530
26.168367	0.1	0.808239
26.170033	0.1	0.829816
26.171700	0.1	0.849783
26.173367	0.1	0.869215
26.175033	0.1	0.887692
26.176700	0.1	0.904560
26.178367	0.1	0.921130
26.180033	0.1	0.939250
26.181700	0.1	0.959039
26.183367	0.1	0.980318
26.185033	0.1	1.004398
26.186700	0.1	1.032054
26.188367	0.1	1.062214
26.190033	0.1	1.093507
26.191700	0.1	1.125515
26.193367	0.1	1.159072
26.195033	0.1	1.194477
26.196700	0.1	1.230359
26.198367	0.1	1.265049
26.200033	0.1	1.297712
26.201700	0.1	1.328230
26.203367	0.1	1.357853
26.205033	0.1	1.389325
26.206700	0.1	1.425088
26.208367	0.1	1.465321
26.210033	0.1	1.509607
26.211700	0.1	1.556873
26.213367	0.1	1.603842
26.215033	0.1	1.647949
26.216700	0.1	1.690149
26.218367	0.1	1.733184
26.220033	0.1	1.778901
26.221700	0.1	1.827121
26.223367	0.1	1.877070
26.225033	0.1	1.927734
26.226700	0.1	1.977503
26.228367	0.1	2.025128
26.230033	0.1	2.070964
26.231700	0.1	2.115309
26.233367	0.1	2.157211
26.235033	0.1	2.195001
26.236700	0.1	2.228320
26.238367	0.1	2.257943
26.240033	0.1	2.284289
26.241700	0.1	2.307594
26.243367	0.1	2.328575
26.245033	0.1	2.348721
26.246700	0.1	2.369344
26.248367	0.1	2.391219
26.250033	0.1	2.414107
26.251700	0.1	2.436102
26.253367	0.1	2.453506
26.255033	0.1	2.462745
26.256700	0.1	2.462804
26.258367	0.1	2.455831
26.260033	0.1	2.445102
26.261700	0.1	2.431989
26.263367	0.1	2.415717
26.265033	0.1	2.395511
26.266700	0.1	2.370358
26.268367	0.1	2.339184
26.270033	0.1	2.302110
26.271700	0.1	2.261579
26.273367	0.1	2.220929
26.275033	0.1	2.180338
26.276700	0.1	2.137780
26.278367	0.1	2.093196
26.280033	0.1	2.048969
26.281700	0.1	2.005458
26.283367	0.1	1.960158
26.285033	0.1	1.910687
26.286700	0.1	1.857758
26.288367	0.1	1.804531
26.290033	0.1	1.753152
26.291700	0.1	1.703262
26.293367	0.1	1.653493
26.295033	0.1	1.603305
26.296700	0.1	1.553297
26.298367	0.1	1.503587
26.300033	0.1	1.453221
26.301700	0.1	1.401663
26.303367	0.1	1.350105
26.305033	0.1	1.299679
26.306700	0.1	1.250982
26.308367	0.1	1.204074
26.310033	0.1	1.159191
26.311700	0.1	1.116335
26.313367	0.1	1.075387
26.315033	0.1	1.036286
26.316700	0.1	0.999272
26.318367	0.1	0.965715
26.320033	0.1	0.936568
26.321700	0.1	0.911355
26.323367	0.1	0.888884
26.325033	0.1	0.867844
26.326700	0.1	0.846446
26.328367	0.1	0.823438
26.330033	0.1	0.799060
26.331700	0.1	0.773609
26.333367	0.1	0.747085
26.335033	0.1	0.720024
26.336700	0.1	0.693798
26.338367	0.1	0.669181
26.340033	0.1	0.645936
26.341700	0.1	0.624836
26.343367	0.1	0.607312
26.345033	0.1	0.593960
26.346700	0.1	0.583530
26.348367	0.1	0.573456
26.350033	0.1	0.561535
26.351700	0.1	0.547946
26.353367	0.1	0.534058
26.355033	0.1	0.520289
26.356700	0.1	0.506282
26.358367	0.1	0.492930
26.360033	0.1	0.482023
26.361700	0.1	0.474334
26.363367	0.1	0.468075
26.365033	0.1	0.462115
26.366700	0.1	0.457883
26.368367	0.1	0.457227
26.370033	0.1	0.459194
26.371700	0.1	0.460684
26.373367	0.1	0.459433
26.375033	0.1	0.455797
26.376700	0.1	0.451326
26.378367	0.1	0.446320
26.380033	0.1	0.439882
26.381700	0.1	0.433028
26.383367	0.1	0.428259
26.385033	0.1	0.426650
26.386700	0.1	0.425816
26.388367	0.1	0.422359
26.390033	0.1	0.415444
26.391700	0.1	0.407934
26.393367	0.1	0.403225
26.395033	0.1	0.402510
26.396700	0.1	0.404894
26.398367	0.1	0.408530
26.400033	0.1	0.411630
26.401700	0.1	0.413060
26.403367	0.1	0.412524
26.405033	0.1	0.411332
26.406700	0.1	0.410736
26.408367	0.1	0.409305
26.410033	0.1	0.404537
26.411700	0.1	0.396252
26.413367	0.1	0.387669
26.415033	0.1	0.382781
26.416700	0.1	0.383198
26.418367	0.1	0.387847
26.420033	0.1	0.394404
26.421700	0.1	0.400007
26.423367	0.1	0.402153
26.425033	0.1	0.400603
26.426700	0.1	0.398397
26.428367	0.1	0.398517
26.430033	0.1	0.402331
26.431700	0.1	0.408888
26.433367	0.1	0.415087
26.435033	0.1	0.417769
26.436700	0.1	0.415623
26.438367	0.1	0.409603
26.440033	0.1	0.402510
26.441700	0.1	0.397980
26.443367	0.1	0.398099
26.445033	0.1	0.401557
26.446700	0.1	0.403464
26.448367	0.1	0.399292
26.450033	0.1	0.388920
26.451700	0.1	0.376344
26.453367	0.1	0.366747
26.455033	0.1	0.363112
26.456700	0.1	0.365913
26.458367	0.1	0.373125
26.460033	0.1	0.381649
26.461700	0.1	0.389874
26.463367	0.1	0.397801
26.465033	0.1	0.405669
26.466700	0.1	0.413179
26.468367	0.1	0.418544
26.470033	0.1	0.420332
26.471700	0.1	0.417948
26.473367	0.1	0.411809
26.475033	0.1	0.403523
26.476700	0.1	0.395298
26.478367	0.1	0.388205
26.480033	0.1	0.381827
26.481700	0.1	0.376523
26.483367	0.1	0.374734
26.485033	0.1	0.378370
26.486700	0.1	0.386417
26.488367	0.1	0.394881
26.490033	0.1	0.400484
26.491700	0.1	0.403941
26.493367	0.1	0.407815
26.495033	0.1	0.411809
26.496700	0.1	0.412822
26.498367	0.1	0.409007
26.500033	0.1	0.402153
26.501700	0.1	0.396013
26.503367	0.1	0.393033
26.505033	0.1	0.393152
26.506700	0.1	0.394404
26.508367	0.1	0.395179
26.510033	0.1	0.394762
26.511700	0.1	0.393033
26.513367	0.1	0.390589
26.515033	0.1	0.388503
26.516700	0.1	0.387371
26.518367	0.1	0.387311
26.520033	0.1	0.388801
26.521700	0.1	0.392497
26.523367	0.1	0.397563
26.525033	0.1	0.401199
26.526700	0.1	0.400603
26.528367	0.1	0.395775
26.530033	0.1	0.389934
26.531700	0.1	0.386834
26.533367	0.1	0.387311
26.535033	0.1	0.389278
26.536700	0.1	0.389695
26.538367	0.1	0.387788
26.540033	0.1	0.384748
26.541700	0.1	0.382066
26.543367	0.1	0.380456
26.545033	0.1	0.379741
26.546700	0.1	0.379145
26.548367	0.1	0.378847
26.550033	0.1	0.380456
26.551700	0.1	0.383735
26.553367	0.1	0.385225
26.555033	0.1	0.381172
26.556700	0.1	0.371754
26.558367	0.1	0.360787
26.560033	0.1	0.352383
26.561700	0.1	0.348270
26.563367	0.1	0.348568
26.565033	0.1	0.352561
26.566700	0.1	0.359058
26.568367	0.1	0.365555
26.570033	0.1	0.369728
26.571700	0.1	0.369966
26.573367	0.1	0.366509
26.575033	0.1	0.362337
26.576700	0.1	0.361025
26.578367	0.1	0.363767
26.580033	0.1	0.368178
26.581700	0.1	0.370085
26.583367	0.1	0.366747
26.585033	0.1	0.360191
26.586700	0.1	0.355482
26.588367	0.1	0.355303
26.590033	0.1	0.358105
26.591700	0.1	0.360727
26.593367	0.1	0.361264
26.595033	0.1	0.359952
26.596700	0.1	0.358164
26.598367	0.1	0.356913
26.600033	0.1	0.356197
26.601700	0.1	0.356555
26.603367	0.1	0.359416
26.605033	0.1	0.364661
26.606700	0.1	0.369728
26.608367	0.1	0.371635
26.610033	0.1	0.369191
26.611700	0.1	0.364244
26.613367	0.1	0.359476
26.615033	0.1	0.356495
26.616700	0.1	0.356674
26.618367	0.1	0.360429
26.620033	0.1	0.366032
26.621700	0.1	0.370383
26.623367	0.1	0.371397
26.625033	0.1	0.369847
26.626700	0.1	0.367880
26.628367	0.1	0.366688
26.630033	0.1	0.367045
26.631700	0.1	0.370145
26.633367	0.1	0.376225
26.635033	0.1	0.383794
26.636700	0.1	0.390351
26.638367	0.1	0.393569
26.640033	0.1	0.393391
26.641700	0.1	0.392020
26.643367	0.1	0.392377
26.645033	0.1	0.395596
26.646700	0.1	0.399768
26.648367	0.1	0.401974
26.650033	0.1	0.401497
26.651700	0.1	0.400841
26.653367	0.1	0.402749
26.655033	0.1	0.407159
26.656700	0.1	0.411451
26.658367	0.1	0.413954
26.660033	0.1	0.414789
26.661700	0.1	0.415146
26.663367	0.1	0.416935
26.665033	0.1	0.422120
26.666700	0.1	0.430584
26.668367	0.1	0.440180
26.670033	0.1	0.448287
26.671700	0.1	0.453115
26.673367	0.1	0.455320
26.675033	0.1	0.456393
26.676700	0.1	0.457048
26.678367	0.1	0.457168
26.680033	0.1	0.457764
26.681700	0.1	0.461280
26.683367	0.1	0.469565
26.685033	0.1	0.481963
26.686700	0.1	0.495553
26.688367	0.1	0.507414
26.690033	0.1	0.516534
26.691700	0.1	0.523627
26.693367	0.1	0.530601
26.695033	0.1	0.539303
26.696700	0.1	0.549674
26.698367	0.1	0.559747
26.700033	0.1	0.568450
26.701700	0.1	0.577450
26.703367	0.1	0.589252
26.705033	0.1	0.603855
26.706700	0.1	0.618577
26.708367	0.1	0.631869
26.710033	0.1	0.644565
26.711700	0.1	0.658274
26.713367	0.1	0.673056
26.715033	0.1	0.687778
26.716700	0.1	0.701189
26.718367	0.1	0.713229
26.720033	0.1	0.725269
26.721700	0.1	0.739098
26.723367	0.1	0.755370
26.725033	0.1	0.773013
26.726700	0.1	0.790954
26.728367	0.1	0.809252
26.730033	0.1	0.828564
26.731700	0.1	0.849903
26.733367	0.1	0.872672
26.735033	0.1	0.895083
26.736700	0.1	0.915289
26.738367	0.1	0.933647
26.740033	0.1	0.952601
26.741700	0.1	0.973940
26.743367	0.1	0.998259
26.745033	0.1	1.026690
26.746700	0.1	1.060724
26.748367	0.1	1.099050
26.750033	0.1	1.137912
26.751700	0.1	1.173675
26.753367	0.1	1.204908
26.755033	0.1	1.232386
26.756700	0.1	1.259148
26.758367	0.1	1.289368
26.760033	0.1	1.325250
26.761700	0.1	1.365244
26.763367	0.1	1.405716
26.765033	0.1	1.444578
26.766700	0.1	1.482248
26.768367	0.1	1.520574
26.770033	0.1	1.561463
26.771700	0.1	1.606941
26.773367	0.1	1.658619
26.775033	0.1	1.715839
26.776700	0.1	1.775086
26.778367	0.1	1.833141
26.780033	0.1	1.890004
26.781700	0.1	1.947940
26.783367	0.1	2.007783
26.785033	0.1	2.068699
26.786700	0.1	2.130926
26.788367	0.1	2.196431
26.790033	0.1	2.266824
26.791700	0.1	2.342641
26.793367	0.1	2.423585
26.795033	0.1	2.507985
26.796700	0.1	2.592862
26.798367	0.1	2.674759
26.800033	0.1	2.751768
26.801700	0.1	2.824426
26.803367	0.1	2.895773
26.805033	0.1	2.969146
26.806700	0.1	3.046036
26.808367	0.1	3.126025
26.810033	0.1	3.207147
26.811700	0.1	3.287077
26.813367	0.1	3.363967
26.815033	0.1	3.437996
26.816700	0.1	3.511012
26.818367	0.1	3.584624
26.820033	0.1	3.657699
26.821700	0.1	3.727138
26.823367	0.1	3.790379
26.825033	0.1	3.847301
26.826700	0.1	3.899813
26.828367	0.1	3.949046
26.830033	0.1	3.994644
26.831700	0.1	4.034877
26.833367	0.1	4.068434
26.835033	0.1	4.094959
26.836700	0.1	4.115165
26.838367	0.1	4.130245
26.840033	0.1	4.140377
26.841700	0.1	4.144371
26.843367	0.1	4.141331
26.845033	0.1	4.131913
26.846700	0.1	4.117430
26.848367	0.1	4.098773
26.850033	0.1	4.076123
26.851700	0.1	4.049242
26.853367	0.1	4.017413
26.855033	0.1	3.980458
26.856700	0.1	3.939808
26.858367	0.1	3.897071
26.860033	0.1	3.851474
26.861700	0.1	3.800929
26.863367	0.1	3.744424
26.865033	0.1	3.683686
26.866700	0.1	3.622234
26.868367	0.1	3.563881
26.870033	0.1	3.510416
26.871700	0.1	3.461004
26.873367	0.1	3.412724
26.875033	0.1	3.362417
26.876700	0.1	3.308773
26.878367	0.1	3.251851
26.880033	0.1	3.191829
26.881700	0.1	3.129244
26.883367	0.1	3.067136
26.885033	0.1	3.010214
26.886700	0.1	2.961874
26.888367	0.1	2.922177
26.890033	0.1	2.888262
26.891700	0.1	2.856851
26.893367	0.1	2.826035
26.895033	0.1	2.795458
26.896700	0.1	2.765060
26.898367	0.1	2.735377
26.900033	0.1	2.707839
26.901700	0.1	2.685070
26.903367	0.1	2.669096
26.905033	0.1	2.660155
26.906700	0.1	2.655149
26.908367	0.1	2.649367
26.910033	0.1	2.639771
26.911700	0.1	2.627313
26.913367	0.1	2.615035
26.915033	0.1	2.605736
26.916700	0.1	2.599955
26.918367	0.1	2.596438
26.920033	0.1	2.594471
26.921700	0.1	2.594233
26.923367	0.1	2.594590
26.925033	0.1	2.593279
26.926700	0.1	2.587974
26.928367	0.1	2.578080
26.930033	0.1	2.565742
26.931700	0.1	2.553463
26.933367	0.1	2.541959
26.935033	0.1	2.529681
26.936700	0.1	2.514422
26.938367	0.1	2.495229
26.940033	0.1	2.472997
26.941700	0.1	2.449691
26.943367	0.1	2.426088
26.945033	0.1	2.401292
26.946700	0.1	2.373755
26.948367	0.1	2.342582
26.950033	0.1	2.308667
26.951700	0.1	2.273202
26.953367	0.1	2.236366
26.955033	0.1	2.196968
26.956700	0.1	2.153158
26.958367	0.1	2.104283
26.960033	0.1	2.052188
26.961700	0.1	1.999855
26.963367	0.1	1.948655
26.965033	0.1	1.897395
26.966700	0.1	1.844347
26.968367	0.1	1.789451
26.970033	0.1	1.734734
26.971700	0.1	1.682043
26.973367	0.1	1.630843
26.975033	0.1	1.580298
26.976700	0.1	1.530647
26.978367	0.1	1.482725
26.980033	0.1	1.436532
26.981700	0.1	1.391769
26.983367	0.1	1.348078
26.985033	0.1	1.305342
26.986700	0.1	1.263440
26.988367	0.1	1.222670
26.990033	0.1	1.183748
26.991700	0.1	1.147628
26.993367	0.1	1.115203
26.995033	0.1	1.086772
26.996700	0.1	1.062214
26.998367	0.1	1.040042
27.000033	0.1	1.016796
27.001700	0.1	0.989080
27.003367	0.1	0.956774
27.005033	0.1	0.922740
27.006700	0.1	0.890553
27.008367	0.1	0.863612
27.010033	0.1	0.844121
27.011700	0.1	0.830650
27.013367	0.1	0.819504
27.015033	0.1	0.808477
27.016700	0.1	0.797927
27.018367	0.1	0.788510
27.020033	0.1	0.778854
27.021700	0.1	0.767827
27.023367	0.1	0.756204
27.025033	0.1	0.746310
27.026700	0.1	0.739574
27.028367	0.1	0.736654
27.030033	0.1	0.738263
27.031700	0.1	0.743687
27.033367	0.1	0.750661
27.035033	0.1	0.757217
27.036700	0.1	0.762463
27.038367	0.1	0.766337
27.040033	0.1	0.768840
27.041700	0.1	0.770867
27.043367	0.1	0.772834
27.045033	0.1	0.774622
27.046700	0.1	0.775754
27.048367	0.1	0.776053
27.050033	0.1	0.777185
27.051700	0.1	0.782251
27.053367	0.1	0.792444
27.055033	0.1	0.805557
27.056700	0.1	0.817776
27.058367	0.1	0.826597
27.060033	0.1	0.832617
27.061700	0.1	0.838339
27.063367	0.1	0.845075
27.065033	0.1	0.852406
27.066700	0.1	0.859439
27.068367	0.1	0.866234
27.070033	0.1	0.874221
27.071700	0.1	0.884593
27.073367	0.1	0.897169
27.075033	0.1	0.910580
27.076700	0.1	0.923872
27.078367	0.1	0.936449
27.080033	0.1	0.949025
27.081700	0.1	0.963271
27.083367	0.1	0.981510
27.085033	0.1	1.005113
27.086700	0.1	1.033723
27.088367	0.1	1.064479
27.090033	0.1	1.093805
27.091700	0.1	1.119495
27.093367	0.1	1.142025
27.095033	0.1	1.164377
27.096700	0.1	1.188636
27.098367	0.1	1.214206
27.100033	0.1	1.239419
27.101700	0.1	1.264155
27.103367	0.1	1.289368
27.105033	0.1	1.314879
27.106700	0.1	1.340151
27.108367	0.1	1.365900
27.110033	0.1	1.392424
27.111700	0.1	1.419127
27.113367	0.1	1.445651
27.115033	0.1	1.472712
27.116700	0.1	1.501501
27.118367	0.1	1.533628
27.120033	0.1	1.570284
27.121700	0.1	1.611710
27.123367	0.1	1.655817
27.125033	0.1	1.698911
27.126700	0.1	1.737297
27.128367	0.1	1.770079
27.130033	0.1	1.800180
27.131700	0.1	1.833081
27.133367	0.1	1.873076
27.135033	0.1	1.919985
27.136700	0.1	1.969934
27.138367	0.1	2.019584
27.140033	0.1	2.068937
27.141700	0.1	2.120257
27.143367	0.1	2.175510
27.145033	0.1	2.236009
27.146700	0.1	2.302647
27.148367	0.1	2.374649
27.150033	0.1	2.449274
27.151700	0.1	2.523422
27.153367	0.1	2.595067
27.155033	0.1	2.664328
27.156700	0.1	2.732814
27.158367	0.1	2.803683
27.160033	0.1	2.880812
27.161700	0.1	2.965927
27.163367	0.1	3.056586
27.165033	0.1	3.150583
27.166700	0.1	3.249049
27.168367	0.1	3.354848
27.170033	0.1	3.468931
27.171700	0.1	3.589213
27.173367	0.1	3.712297
27.175033	0.1	3.836155
27.176700	0.1	3.961921
27.178367	0.1	4.092992
27.180033	0.1	4.231334
27.181700	0.1	4.376650
27.183367	0.1	4.528642
27.185033	0.1	4.687906
27.186700	0.1	4.855216
27.188367	0.1	5.030155
27.190033	0.1	5.211652
27.191700	0.1	5.399585
27.193367	0.1	5.595386
27.195033	0.1	5.801440
27.196700	0.1	6.021202
27.198367	0.1	6.256819
27.200033	0.1	6.506503
27.201700	0.1	6.765247
27.203367	0.1	7.028521
27.205033	0.1	7.295669
27.206700	0.1	7.570446
27.208367	0.1	7.857323
27.210033	0.1	8.158505
27.211700	0.1	8.473337
27.213367	0.1	8.799255
27.215033	0.1	9.133101
27.216700	0.1	9.472669
27.218367	0.1	9.817124
27.220033	0.1	10.166646
27.221700	0.1	10.521353
27.223367	0.1	10.880411
27.225033	0.1	11.242271
27.226700	0.1	11.606277
27.228367	0.1	11.972786
27.230033	0.1	12.340904
27.231700	0.1	12.705982
27.233367	0.1	13.061941
27.235033	0.1	13.405741
27.236700	0.1	13.739348
27.238367	0.1	14.065624
27.240033	0.1	14.384628
27.241700	0.1	14.693261
27.243367	0.1	14.987589
27.245033	0.1	15.265406
27.246700	0.1	15.526117
27.248367	0.1	15.768171
27.250033	0.1	15.989007
27.251700	0.1	16.187550
27.253367	0.1	16.364516
27.255033	0.1	16.520382
27.256700	0.1	16.654373
27.258367	0.1	16.764284
27.260033	0.1	16.847194
27.261700	0.1	16.901077
27.263367	0.1	16.926826
27.265033	0.1	16.926349
27.266700	0.1	16.900004
27.268367	0.1	16.846539
27.270033	0.1	16.765774
27.271700	0.1	16.661109
27.273367	0.1	16.537429
27.275033	0.1	16.398550
27.276700	0.1	16.246081
27.278367	0.1	16.080023
27.280033	0.1	15.899302
27.281700	0.1	15.703500
27.283367	0.1	15.493155
27.285033	0.1	15.269400
27.286700	0.1	15.033961
27.288367	0.1	14.789165
27.290033	0.1	14.537693
27.291700	0.1	14.281810
27.293367	0.1	14.022828
27.295033	0.1	13.761283
27.296700	0.1	13.498009
27.298367	0.1	13.234199
27.300033	0.1	12.972296
27.301700	0.1	12.716533
27.303367	0.1	12.471617
27.305033	0.1	12.239457
27.306700	0.1	12.018443
27.308367	0.1	11.806072
27.310033	0.1	11.600733
27.311700	0.1	11.402369
27.313367	0.1	11.211098
27.315033	0.1	11.026443
27.316700	0.1	10.847688
27.318367	0.1	10.675014
27.320033	0.1	10.509968
27.321700	0.1	10.354341
27.323367	0.1	10.209025
27.325033	0.1	10.072947
27.326700	0.1	9.944082
27.328367	0.1	9.821237
27.330033	0.1	9.702802
27.331700	0.1	9.585858
27.333367	0.1	9.468735
27.335033	0.1	9.352267
27.336700	0.1	9.237707
27.338367	0.1	9.125114
27.340033	0.1	9.013832
27.341700	0.1	8.902729
27.343367	0.1	8.790672
27.345033	0.1	8.676112
27.346700	0.1	8.557380
27.348367	0.1	8.433760
27.350033	0.1	8.305967
27.351700	0.1	8.173883
27.353367	0.1	8.035779
27.355033	0.1	7.890404
27.356700	0.1	7.737756
27.358367	0.1	7.577837
27.360033	0.1	7.410765
27.361700	0.1	7.237554
27.363367	0.1	7.060469
27.365033	0.1	6.881059
27.366700	0.1	6.699026
27.368367	0.1	6.513775
27.370033	0.1	6.326139
27.371700	0.1	6.137610
27.373367	0.1	5.947829
27.375033	0.1	5.755246
27.376700	0.1	5.559922
27.378367	0.1	5.362988
27.380033	0.1	5.164683
27.381700	0.1	4.964531
27.383367	0.1	4.763305
27.385033	0.1	4.563690
27.386700	0.1	4.368246
27.388367	0.1	4.178047
27.390033	0.1	3.992737
27.391700	0.1	3.812611
27.393367	0.1	3.637731
27.395033	0.1	3.467381
27.396700	0.1	3.300011
27.398367	0.1	3.134549
27.400033	0.1	2.971292
27.401700	0.1	2.811134
27.403367	0.1	2.655447
27.405033	0.1	2.506554
27.406700	0.1	2.366543
27.408367	0.1	2.235890
27.410033	0.1	2.112866
27.411700	0.1	1.995564
27.413367	0.1	1.884043
27.415033	0.1	1.779795
27.416700	0.1	1.683831
27.418367	0.1	1.595914
27.420033	0.1	1.514614
27.421700	0.1	1.437962
27.423367	0.1	1.364708
27.425033	0.1	1.294792
27.426700	0.1	1.228392
27.428367	0.1	1.164675
27.430033	0.1	1.103520
27.431700	0.1	1.046777
27.433367	0.1	0.996471
27.435033	0.1	0.951946
27.436700	0.1	0.910580
27.438367	0.1	0.871122
27.440033	0.1	0.834525
27.441700	0.1	0.801861
27.443367	0.1	0.773609
27.445033	0.1	0.748813
27.446700	0.1	0.726104
27.448367	0.1	0.704110
27.450033	0.1	0.681341
27.451700	0.1	0.656605
27.453367	0.1	0.630736
27.455033	0.1	0.606358
27.456700	0.1	0.586748
27.458367	0.1	0.573635
27.460033	0.1	0.565827
27.461700	0.1	0.559986
27.463367	0.1	0.553548
27.465033	0.1	0.546277
27.466700	0.1	0.539362
27.468367	0.1	0.532746
27.470033	0.1	0.525713
27.471700	0.1	0.518501
27.473367	0.1	0.511706
27.475033	0.1	0.505447
27.476700	0.1	0.500321
27.478367	0.1	0.496507
27.480033	0.1	0.493228
27.481700	0.1	0.490069
27.483367	0.1	0.487566
27.485033	0.1	0.486136
27.486700	0.1	0.484705
27.488367	0.1	0.482142
27.490033	0.1	0.477731
27.491700	0.1	0.472426
27.493367	0.1	0.468552
27.495033	0.1	0.467539
27.496700	0.1	0.468433
27.498367	0.1	0.469804
27.500033	0.1	0.471056
27.501700	0.1	0.471830
27.503367	0.1	0.472069
27.505033	0.1	0.471234
27.506700	0.1	0.468910
27.508367	0.1	0.466168
27.510033	0.1	0.464439
27.511700	0.1	0.463963
27.513367	0.1	0.463605
27.515033	0.1	0.462532
27.516700	0.1	0.460744
27.518367	0.1	0.458539
27.520033	0.1	0.455797
27.521700	0.1	0.452101
27.523367	0.1	0.448287
27.525033	0.1	0.446558
27.526700	0.1	0.447929
27.528367	0.1	0.451446
27.530033	0.1	0.455081
27.531700	0.1	0.457466
27.533367	0.1	0.458062
27.535033	0.1	0.456512
27.536700	0.1	0.451863
27.538367	0.1	0.443697
27.540033	0.1	0.432968
27.541700	0.1	0.421464
27.543367	0.1	0.411272
27.545033	0.1	0.404000
27.546700	0.1	0.400066
27.548367	0.1	0.399351
27.550033	0.1	0.401497
27.551700	0.1	0.406027
27.553367	0.1	0.411034
27.555033	0.1	0.413775
27.556700	0.1	0.412822
27.558367	0.1	0.409305
27.560033	0.1	0.405729
27.561700	0.1	0.404358
27.563367	0.1	0.405252
27.565033	0.1	0.406563
27.566700	0.1	0.406504
27.568367	0.1	0.405192
27.570033	0.1	0.403762
27.571700	0.1	0.402749
27.573367	0.1	0.401557
27.575033	0.1	0.400305
27.576700	0.1	0.399292
27.578367	0.1	0.397623
27.580033	0.1	0.393510
27.581700	0.1	0.386596
27.583367	0.1	0.379205
27.585033	0.1	0.373721
27.586700	0.1	0.370860
27.588367	0.1	0.369489
27.590033	0.1	0.367105
27.591700	0.1	0.361919
27.593367	0.1	0.355363
27.595033	0.1	0.351429
27.596700	0.1	0.351667
27.598367	0.1	0.353396
27.600033	0.1	0.353634
27.601700	0.1	0.352681
27.603367	0.1	0.352442
27.605033	0.1	0.352502
27.606700	0.1	0.351846
27.608367	0.1	0.350535
27.610033	0.1	0.349283
27.611700	0.1	0.347555
27.613367	0.1	0.344276
27.615033	0.1	0.339985
27.616700	0.1	0.336707
27.618367	0.1	0.336409
27.620033	0.1	0.339568
27.621700	0.1	0.345647
27.623367	0.1	0.353575
27.625033	0.1	0.361443
27.626700	0.1	0.366569
27.628367	0.1	0.366569
27.630033	0.1	0.361800
27.631700	0.1	0.356019
27.633367	0.1	0.353098
27.635033	0.1	0.354350
27.636700	0.1	0.358045
27.638367	0.1	0.362217
27.640033	0.1	0.365913
27.641700	0.1	0.368178
27.643367	0.1	0.367343
27.645033	0.1	0.363231
27.646700	0.1	0.358582
27.648367	0.1	0.356913
27.650033	0.1	0.359058
27.651700	0.1	0.363231
27.653367	0.1	0.366986
27.655033	0.1	0.369310
27.656700	0.1	0.371158
27.658367	0.1	0.374258
27.660033	0.1	0.378847
27.661700	0.1	0.382900
27.663367	0.1	0.383556
27.665033	0.1	0.379801
27.666700	0.1	0.374854
27.668367	0.1	0.373662
27.670033	0.1	0.378549
27.671700	0.1	0.387013
27.673367	0.1	0.394940
27.675033	0.1	0.399888
27.676700	0.1	0.401795
27.678367	0.1	0.401378
27.680033	0.1	0.399888
27.681700	0.1	0.399053
27.683367	0.1	0.400126
27.685033	0.1	0.403166
27.686700	0.1	0.406742
27.688367	0.1	0.409722
27.690033	0.1	0.411928
27.691700	0.1	0.413120
27.693367	0.1	0.413775
27.695033	0.1	0.414431
27.696700	0.1	0.414908
27.698367	0.1	0.415504
27.700033	0.1	0.417948
27.701700	0.1	0.424206
27.703367	0.1	0.434160
27.705033	0.1	0.444949
27.706700	0.1	0.452876
27.708367	0.1	0.456631
27.710033	0.1	0.457644
27.711700	0.1	0.458717
27.713367	0.1	0.460923
27.715033	0.1	0.463724
27.716700	0.1	0.467718
27.718367	0.1	0.475287
27.720033	0.1	0.487089
27.721700	0.1	0.500739
27.723367	0.1	0.512660
27.725033	0.1	0.521421
27.726700	0.1	0.528932
27.728367	0.1	0.537455
27.730033	0.1	0.546992
27.731700	0.1	0.556469
27.733367	0.1	0.565290
27.735033	0.1	0.573874
27.736700	0.1	0.582814
27.738367	0.1	0.591874
27.740033	0.1	0.600100
27.741700	0.1	0.608027
27.743367	0.1	0.617385
27.745033	0.1	0.627875
27.746700	0.1	0.636756
27.748367	0.1	0.641763
27.750033	0.1	0.643015
27.751700	0.1	0.642061
27.753367	0.1	0.640035
27.755033	0.1	0.638187
27.756700	0.1	0.638604
27.758367	0.1	0.642598
27.760033	0.1	0.648916
27.761700	0.1	0.654638
27.763367	0.1	0.657678
27.765033	0.1	0.658751
27.766700	0.1	0.659168
27.768367	0.1	0.659764
27.770033	0.1	0.660837
27.771700	0.1	0.662208
27.773367	0.1	0.663579
27.775033	0.1	0.663698
27.776700	0.1	0.661016
27.778367	0.1	0.655174
27.780033	0.1	0.648379
27.781700	0.1	0.643611
27.783367	0.1	0.641286
27.785033	0.1	0.639737
27.786700	0.1	0.638068
27.788367	0.1	0.636220
27.790033	0.1	0.632823
27.791700	0.1	0.625730
27.793367	0.1	0.614107
27.795033	0.1	0.599086
27.796700	0.1	0.583530
27.798367	0.1	0.571132
27.800033	0.1	0.563204
27.801700	0.1	0.557840
27.803367	0.1	0.551939
27.805033	0.1	0.545085
27.806700	0.1	0.538409
27.808367	0.1	0.532627
27.810033	0.1	0.527382
27.811700	0.1	0.522316
27.813367	0.1	0.516832
27.815033	0.1	0.510156
27.816700	0.1	0.501812
27.818367	0.1	0.491560
27.820033	0.1	0.479758
27.821700	0.1	0.467539
27.823367	0.1	0.456095
27.825033	0.1	0.445724
27.826700	0.1	0.436366
27.828367	0.1	0.428319
27.830033	0.1	0.422061
27.831700	0.1	0.417709
27.833367	0.1	0.415444
27.835033	0.1	0.415802
27.836700	0.1	0.418246
27.838367	0.1	0.421047
27.840033	0.1	0.423551
27.841700	0.1	0.425935
27.843367	0.1	0.427604
27.845033	0.1	0.426054
27.846700	0.1	0.420630
27.848367	0.1	0.414431
27.850033	0.1	0.411391
27.851700	0.1	0.412107
27.853367	0.1	0.414789
27.855033	0.1	0.417829
27.856700	0.1	0.420749
27.858367	0.1	0.424087
27.860033	0.1	0.428617
27.861700	0.1	0.433683
27.863367	0.1	0.437200
27.865033	0.1	0.437260
27.866700	0.1	0.434279
27.868367	0.1	0.429809
27.870033	0.1	0.425637
27.871700	0.1	0.422657
27.873367	0.1	0.421107
27.875033	0.1	0.421047
27.876700	0.1	0.422776
27.878367	0.1	0.426412
27.880033	0.1	0.431120
27.881700	0.1	0.436068
27.883367	0.1	0.441313
27.885033	0.1	0.446498
27.886700	0.1	0.450432
27.888367	0.1	0.452518
27.890033	0.1	0.453949
27.891700	0.1	0.456870
27.893367	0.1	0.462413
27.895033	0.1	0.469208
27.896700	0.1	0.474811
27.898367	0.1	0.477672
27.900033	0.1	0.476956
27.901700	0.1	0.472784
27.903367	0.1	0.467181
27.905033	0.1	0.462830
27.906700	0.1	0.460446
27.908367	0.1	0.459015
27.910033	0.1	0.457704
27.911700	0.1	0.455618
27.913367	0.1	0.452101
27.915033	0.1	0.447929
27.916700	0.1	0.445366
27.918367	0.1	0.445306
27.920033	0.1	0.445843
27.921700	0.1	0.444829
27.923367	0.1	0.442445
27.925033	0.1	0.440419
27.926700	0.1	0.439405
27.928367	0.1	0.438452
27.930033	0.1	0.436306
27.931700	0.1	0.432551
27.933367	0.1	0.427425
27.935033	0.1	0.421822
27.936700	0.1	0.416636
27.938367	0.1	0.412405
27.940033	0.1	0.409365
27.941700	0.1	0.407577
27.943367	0.1	0.406325
27.945033	0.1	0.403225
27.946700	0.1	0.396013
27.948367	0.1	0.384927
27.950033	0.1	0.374019
27.951700	0.1	0.368297
27.953367	0.1	0.369668
27.955033	0.1	0.375748
27.956700	0.1	0.381768
27.958367	0.1	0.383854
27.960033	0.1	0.381410
27.961700	0.1	0.376821
27.963367	0.1	0.371575
27.965033	0.1	0.365794
27.966700	0.1	0.360429
27.968367	0.1	0.357091
27.970033	0.1	0.356615
27.971700	0.1	0.357747
27.973367	0.1	0.358105
27.975033	0.1	0.356793
27.976700	0.1	0.354886
27.978367	0.1	0.354350
27.980033	0.1	0.356436
27.981700	0.1	0.360787
27.983367	0.1	0.365019
27.985033	0.1	0.366867
27.986700	0.1	0.365913
27.988367	0.1	0.363112
27.990033	0.1	0.359654
27.991700	0.1	0.356555
27.993367	0.1	0.356019
27.995033	0.1	0.360250
27.996700	0.1	0.369191
27.998367	0.1	0.380099
28.000033	0.1	0.389159
28.001700	0.1	0.393748
28.003367	0.1	0.393987
28.005033	0.1	0.392556
28.006700	0.1	0.391603
28.008367	0.1	0.391185
28.010033	0.1	0.391066
28.011700	0.1	0.391483
28.013367	0.1	0.392139
28.015033	0.1	0.392079
28.016700	0.1	0.391185
28.018367	0.1	0.390887
28.020033	0.1	0.392973
28.021700	0.1	0.397861
28.023367	0.1	0.404239
28.025033	0.1	0.410199
28.026700	0.1	0.414670
28.028367	0.1	0.417113
28.030033	0.1	0.418901
28.031700	0.1	0.422418
28.033367	0.1	0.428319
28.035033	0.1	0.433981
28.036700	0.1	0.436485
28.038367	0.1	0.435531
28.040033	0.1	0.433207
28.041700	0.1	0.432491
28.043367	0.1	0.434399
28.045033	0.1	0.437319
28.046700	0.1	0.438452
28.048367	0.1	0.436246
28.050033	0.1	0.431538
28.051700	0.1	0.427246
28.053367	0.1	0.425994
28.055033	0.1	0.428557
28.056700	0.1	0.433207
28.058367	0.1	0.436366
28.060033	0.1	0.434935
28.061700	0.1	0.428557
28.063367	0.1	0.419498
28.065033	0.1	0.410974
28.066700	0.1	0.405610
28.068367	0.1	0.404298
28.070033	0.1	0.405908
28.071700	0.1	0.408411
28.073367	0.1	0.409663
28.075033	0.1	0.408113
28.076700	0.1	0.401437
28.078367	0.1	0.388384
28.080033	0.1	0.370622
28.081700	0.1	0.353098
28.083367	0.1	0.340998
28.085033	0.1	0.336230
28.086700	0.1	0.336349
28.088367	0.1	0.337958
28.090033	0.1	0.339448
28.091700	0.1	0.340164
28.093367	0.1	0.338554
28.095033	0.1	0.333309
28.096700	0.1	0.325561
28.098367	0.1	0.318348
28.100033	0.1	0.314236
28.101700	0.1	0.313401
28.103367	0.1	0.314355
28.105033	0.1	0.316143
28.106700	0.1	0.318944
28.108367	0.1	0.321984
28.110033	0.1	0.323594
28.111700	0.1	0.324011
28.113367	0.1	0.325382
28.115033	0.1	0.328541
28.116700	0.1	0.332236
28.118367	0.1	0.334442
28.120033	0.1	0.334501
28.121700	0.1	0.332475
28.123367	0.1	0.328541
28.125033	0.1	0.323415
28.126700	0.1	0.318050
28.128367	0.1	0.313401
28.130033	0.1	0.310838
28.131700	0.1	0.311077
28.133367	0.1	0.313044
28.135033	0.1	0.315249
28.136700	0.1	0.317097
28.138367	0.1	0.318646
28.140033	0.1	0.319660
28.141700	0.1	0.319839
28.143367	0.1	0.319183
28.145033	0.1	0.317991
28.146700	0.1	0.316262
28.148367	0.1	0.313878
28.150033	0.1	0.311255
28.151700	0.1	0.309467
28.153367	0.1	0.309467
28.155033	0.1	0.311613
28.156700	0.1	0.314713
28.158367	0.1	0.316978
28.160033	0.1	0.316918
28.161700	0.1	0.315070
28.163367	0.1	0.313938
28.165033	0.1	0.314176
28.166700	0.1	0.313818
28.168367	0.1	0.311255
28.170033	0.1	0.307918
28.171700	0.1	0.306904
28.173367	0.1	0.309169
28.175033	0.1	0.312924
28.176700	0.1	0.316858
28.178367	0.1	0.321209
28.180033	0.1	0.326395
28.181700	0.1	0.331938
28.183367	0.1	0.336707
28.185033	0.1	0.339329
28.186700	0.1	0.339627
28.188367	0.1	0.338674
28.190033	0.1	0.337482
28.191700	0.1	0.335753
28.193367	0.1	0.332832
28.195033	0.1	0.328898
28.196700	0.1	0.324965
28.198367	0.1	0.322402
28.200033	0.1	0.322163
28.201700	0.1	0.323594
28.203367	0.1	0.324607
28.205033	0.1	0.324667
28.206700	0.1	0.325322
28.208367	0.1	0.328183
28.210033	0.1	0.332952
28.211700	0.1	0.338674
28.213367	0.1	0.344217
28.215033	0.1	0.348449
28.216700	0.1	0.351012
28.218367	0.1	0.352919
28.220033	0.1	0.355542
28.221700	0.1	0.359893
28.223367	0.1	0.365973
28.225033	0.1	0.372767
28.226700	0.1	0.378668
28.228367	0.1	0.382900
28.230033	0.1	0.385940
28.231700	0.1	0.388324
28.233367	0.1	0.389457
28.235033	0.1	0.388861
28.236700	0.1	0.387847
28.238367	0.1	0.389516
28.240033	0.1	0.396371
28.241700	0.1	0.407398
28.243367	0.1	0.418603
28.245033	0.1	0.426054
28.246700	0.1	0.429928
28.248367	0.1	0.432730
28.250033	0.1	0.436187
28.251700	0.1	0.440300
28.253367	0.1	0.444114
28.255033	0.1	0.447094
28.256700	0.1	0.450134
28.258367	0.1	0.453591
28.260033	0.1	0.457108
28.261700	0.1	0.461400
28.263367	0.1	0.467837
28.265033	0.1	0.476599
28.266700	0.1	0.486910
28.268367	0.1	0.498772
28.270033	0.1	0.512421
28.271700	0.1	0.527084
28.273367	0.1	0.541270
28.275033	0.1	0.553846
28.276700	0.1	0.563920
28.278367	0.1	0.570655
28.280033	0.1	0.573874
28.281700	0.1	0.574529
28.283367	0.1	0.574589
28.285033	0.1	0.576198
28.286700	0.1	0.580013
28.288367	0.1	0.585675
28.290033	0.1	0.593364
28.291700	0.1	0.602901
28.293367	0.1	0.612795
28.295033	0.1	0.621676
28.296700	0.1	0.630379
28.298367	0.1	0.640929
28.300033	0.1	0.654459
28.301700	0.1	0.670791
28.303367	0.1	0.688255
28.305033	0.1	0.704646
28.306700	0.1	0.717819
28.308367	0.1	0.727713
28.310033	0.1	0.735879
28.311700	0.1	0.744045
28.313367	0.1	0.753224
28.315033	0.1	0.763893
28.316700	0.1	0.776231
28.318367	0.1	0.790477
28.320033	0.1	0.806153
28.321700	0.1	0.821531
28.323367	0.1	0.834227
28.325033	0.1	0.842869
28.326700	0.1	0.848115
28.328367	0.1	0.851691
28.330033	0.1	0.855565
28.331700	0.1	0.862122
28.333367	0.1	0.872433
28.335033	0.1	0.885069
28.336700	0.1	0.897288
28.338367	0.1	0.907362
28.340033	0.1	0.915110
28.341700	0.1	0.920296
28.343367	0.1	0.923157
28.345033	0.1	0.925064
28.346700	0.1	0.928342
28.348367	0.1	0.934243
28.350033	0.1	0.940979
28.351700	0.1	0.944793
28.353367	0.1	0.943840
28.355033	0.1	0.939786
28.356700	0.1	0.936270
28.358367	0.1	0.936329
28.360033	0.1	0.940204
28.361700	0.1	0.945270
28.363367	0.1	0.948727
28.365033	0.1	0.948906
28.366700	0.1	0.945985
28.368367	0.1	0.941336
28.370033	0.1	0.936091
28.371700	0.1	0.929594
28.373367	0.1	0.920057
28.375033	0.1	0.906467
28.376700	0.1	0.890672
28.378367	0.1	0.875652
28.380033	0.1	0.863254
28.381700	0.1	0.853300
28.383367	0.1	0.844538
28.385033	0.1	0.835896
28.386700	0.1	0.826418
28.388367	0.1	0.815630
28.390033	0.1	0.803530
28.391700	0.1	0.790477
28.393367	0.1	0.776053
28.395033	0.1	0.759840
28.396700	0.1	0.742137
28.398367	0.1	0.723362
28.400033	0.1	0.703335
28.401700	0.1	0.682592
28.403367	0.1	0.662923
28.405033	0.1	0.646472
28.406700	0.1	0.634193
28.408367	0.1	0.625610
28.410033	0.1	0.619054
28.411700	0.1	0.612021
28.413367	0.1	0.601649
28.415033	0.1	0.585854
28.416700	0.1	0.564933
28.418367	0.1	0.542164
28.420033	0.1	0.521481
28.421700	0.1	0.505090
28.423367	0.1	0.492752
28.425033	0.1	0.482142
28.426700	0.1	0.471413
28.428367	0.1	0.460982
28.430033	0.1	0.452638
28.431700	0.1	0.447571
28.433367	0.1	0.444651
28.435033	0.1	0.440061
28.436700	0.1	0.430644
28.438367	0.1	0.417173
28.440033	0.1	0.403643
28.441700	0.1	0.392556
28.443367	0.1	0.383437
28.445033	0.1	0.375330
28.446700	0.1	0.366986
28.448367	0.1	0.357687
28.450033	0.1	0.348330
28.451700	0.1	0.341117
28.453367	0.1	0.337303
28.455033	0.1	0.335515
28.456700	0.1	0.333846
28.458367	0.1	0.332177
28.460033	0.1	0.331402
28.461700	0.1	0.330925
28.463367	0.1	0.328779
28.465033	0.1	0.323772
28.466700	0.1	0.317752
28.468367	0.1	0.314116
28.470033	0.1	0.314116
28.471700	0.1	0.316858
28.473367	0.1	0.320375
28.475033	0.1	0.323117
28.476700	0.1	0.325382
28.478367	0.1	0.328064
28.480033	0.1	0.330269
28.481700	0.1	0.329137
28.483367	0.1	0.324070
28.485033	0.1	0.317812
28.486700	0.1	0.313759
28.488367	0.1	0.312626
28.490033	0.1	0.313342
28.491700	0.1	0.315309
28.493367	0.1	0.318050
28.495033	0.1	0.320375
28.496700	0.1	0.321627
28.498367	0.1	0.323176
28.500033	0.1	0.326216
28.501700	0.1	0.329554
28.503367	0.1	0.330806
28.505033	0.1	0.329614
28.506700	0.1	0.328183
28.508367	0.1	0.328720
28.510033	0.1	0.331342
28.511700	0.1	0.334501
28.513367	0.1	0.336349
28.515033	0.1	0.336707
28.516700	0.1	0.337005
28.518367	0.1	0.338972
28.520033	0.1	0.343382
28.521700	0.1	0.350237
28.523367	0.1	0.358760
28.525033	0.1	0.367761
28.526700	0.1	0.376463
28.528367	0.1	0.385523
28.530033	0.1	0.396013
28.531700	0.1	0.406265
28.533367	0.1	0.413537
28.535033	0.1	0.417411
28.536700	0.1	0.420392
28.538367	0.1	0.424325
28.540033	0.1	0.429750
28.541700	0.1	0.436723
28.543367	0.1	0.444949
28.545033	0.1	0.453889
28.546700	0.1	0.463069
28.548367	0.1	0.472009
28.550033	0.1	0.481129
28.551700	0.1	0.490665
28.553367	0.1	0.500143
28.555033	0.1	0.509381
28.556700	0.1	0.519693
28.558367	0.1	0.532389
28.560033	0.1	0.546336
28.561700	0.1	0.558078
28.563367	0.1	0.565350
28.565033	0.1	0.568688
28.566700	0.1	0.570893
28.568367	0.1	0.575364
28.570033	0.1	0.584900
28.571700	0.1	0.599265
28.573367	0.1	0.614584
28.575033	0.1	0.626981
28.576700	0.1	0.635564
28.578367	0.1	0.642240
28.580033	0.1	0.649750
28.581700	0.1	0.659168
28.583367	0.1	0.669539
28.585033	0.1	0.679135
28.586700	0.1	0.687897
28.588367	0.1	0.697255
28.590033	0.1	0.707805
28.591700	0.1	0.718236
28.593367	0.1	0.726521
28.595033	0.1	0.731349
28.596700	0.1	0.733197
28.598367	0.1	0.734568
28.600033	0.1	0.737846
28.601700	0.1	0.743985
28.603367	0.1	0.752151
28.605033	0.1	0.760198
28.606700	0.1	0.767410
28.608367	0.1	0.775099
28.610033	0.1	0.784338
28.611700	0.1	0.795841
28.613367	0.1	0.809670
28.615033	0.1	0.824332
28.616700	0.1	0.837147
28.618367	0.1	0.845909
28.620033	0.1	0.849843
28.621700	0.1	0.849605
28.623367	0.1	0.847161
28.625033	0.1	0.845075
28.626700	0.1	0.845432
28.628367	0.1	0.848532
28.630033	0.1	0.853241
28.631700	0.1	0.858069
28.633367	0.1	0.862539
28.635033	0.1	0.867665
28.636700	0.1	0.873506
28.638367	0.1	0.878811
28.640033	0.1	0.883102
28.641700	0.1	0.887752
28.643367	0.1	0.894487
28.645033	0.1	0.903606
28.646700	0.1	0.913680
28.648367	0.1	0.923455
28.650033	0.1	0.932276
28.651700	0.1	0.938892
28.653367	0.1	0.942290
28.655033	0.1	0.942767
28.656700	0.1	0.942230
28.658367	0.1	0.942767
28.660033	0.1	0.944614
28.661700	0.1	0.945985
28.663367	0.1	0.945628
28.665033	0.1	0.945330
28.666700	0.1	0.948429
28.668367	0.1	0.955582
28.670033	0.1	0.963271
28.671700	0.1	0.967622
28.673367	0.1	0.967860
28.675033	0.1	0.965416
28.676700	0.1	0.962198
28.678367	0.1	0.960112
28.680033	0.1	0.960171
28.681700	0.1	0.962913
28.683367	0.1	0.968814
28.685033	0.1	0.978649
28.686700	0.1	0.992298
28.688367	0.1	1.008213
28.690033	0.1	1.024365
28.691700	0.1	1.039743
28.693367	0.1	1.053870
28.695033	0.1	1.065970
28.696700	0.1	1.075506
28.698367	0.1	1.083016
28.700033	0.1	1.090407
28.701700	0.1	1.100540
28.703367	0.1	1.115799
28.705033	0.1	1.135826
28.706700	0.1	1.157284
28.708367	0.1	1.176894
28.710033	0.1	1.193106
28.711700	0.1	1.207352
28.713367	0.1	1.223385
28.715033	0.1	1.244783
28.716700	0.1	1.271963
28.718367	0.1	1.302779
28.720033	0.1	1.334727
28.721700	0.1	1.366079
28.723367	0.1	1.396477
28.725033	0.1	1.426280
28.726700	0.1	1.455009
28.728367	0.1	1.482189
28.730033	0.1	1.509130
28.731700	0.1	1.538158
28.733367	0.1	1.570344
28.735033	0.1	1.605392
28.736700	0.1	1.642346
28.738367	0.1	1.681388
28.740033	0.1	1.723588
28.741700	0.1	1.769126
28.743367	0.1	1.816869
28.745033	0.1	1.865745
28.746700	0.1	1.915753
28.748367	0.1	1.967549
28.750033	0.1	2.021968
28.751700	0.1	2.078831
28.753367	0.1	2.136767
28.755033	0.1	2.195299
28.756700	0.1	2.254784
28.758367	0.1	2.315223
28.760033	0.1	2.375245
28.761700	0.1	2.434135
28.763367	0.1	2.494812
28.765033	0.1	2.561808
28.766700	0.1	2.635658
28.768367	0.1	2.712429
28.770033	0.1	2.788186
28.771700	0.1	2.863050
28.773367	0.1	2.939284
28.775033	0.1	3.017247
28.776700	0.1	3.094793
28.778367	0.1	3.170192
28.780033	0.1	3.244043
28.781700	0.1	3.318131
28.783367	0.1	3.393114
28.785033	0.1	3.468335
28.786700	0.1	3.542841
28.788367	0.1	3.615380
28.790033	0.1	3.684283
28.791700	0.1	3.747881
28.793367	0.1	3.806591
28.795033	0.1	3.863454
28.796700	0.1	3.922165
28.798367	0.1	3.982425
28.800033	0.1	4.039705
28.801700	0.1	4.090011
28.803367	0.1	4.132390
28.805033	0.1	4.168988
28.806700	0.1	4.201412
28.808367	0.1	4.228652
28.810033	0.1	4.248202
28.811700	0.1	4.258275
28.813367	0.1	4.258931
28.815033	0.1	4.251063
28.816700	0.1	4.235804
28.818367	0.1	4.214585
28.820033	0.1	4.188180
28.821700	0.1	4.155755
28.823367	0.1	4.116774
28.825033	0.1	4.071772
28.826700	0.1	4.020632
28.828367	0.1	3.962994
28.830033	0.1	3.899694
28.831700	0.1	3.831983
28.833367	0.1	3.760457
28.835033	0.1	3.685415
28.836700	0.1	3.607393
28.838367	0.1	3.526092
28.840033	0.1	3.440380
28.841700	0.1	3.349126
28.843367	0.1	3.252030
28.845033	0.1	3.150404
28.846700	0.1	3.046811
28.848367	0.1	2.944350
28.850033	0.1	2.844691
28.851700	0.1	2.747476
28.853367	0.1	2.651334
28.855033	0.1	2.554894
28.856700	0.1	2.458036
28.858367	0.1	2.361715
28.860033	0.1	2.266169
28.861700	0.1	2.171099
28.863367	0.1	2.077282
28.865033	0.1	1.986683
28.866700	0.1	1.902342
28.868367	0.1	1.825988
28.870033	0.1	1.756430
28.871700	0.1	1.689196
28.873367	0.1	1.620233
28.875033	0.1	1.548290
28.876700	0.1	1.475215
28.878367	0.1	1.403749
28.880033	0.1	1.335383
28.881700	0.1	1.270592
28.883367	0.1	1.210332
28.885033	0.1	1.156390
28.886700	0.1	1.109362
28.888367	0.1	1.067102
28.890033	0.1	1.027167
28.891700	0.1	0.988782
28.893367	0.1	0.953138
28.895033	0.1	0.921845
28.896700	0.1	0.895739
28.898367	0.1	0.873208
28.900033	0.1	0.851512
28.901700	0.1	0.828803
28.903367	0.1	0.805080
28.905033	0.1	0.782073
28.906700	0.1	0.762045
28.908367	0.1	0.746846
28.910033	0.1	0.736654
28.911700	0.1	0.730217
28.913367	0.1	0.724912
28.915033	0.1	0.718534
28.916700	0.1	0.711441
28.918367	0.1	0.706136
28.920033	0.1	0.703991
28.921700	0.1	0.703454
28.923367	0.1	0.701964
28.925033	0.1	0.697970
28.926700	0.1	0.692129
28.928367	0.1	0.687122
28.930033	0.1	0.685632
28.931700	0.1	0.688493
28.933367	0.1	0.694752
28.935033	0.1	0.701904
28.936700	0.1	0.707328
28.938367	0.1	0.709891
28.940033	0.1	0.709772
28.941700	0.1	0.707865
28.943367	0.1	0.705242
28.945033	0.1	0.703335
28.946700	0.1	0.702620
28.948367	0.1	0.703275
28.950033	0.1	0.705063
28.951700	0.1	0.707269
28.953367	0.1	0.708938
28.955033	0.1	0.709534
28.956700	0.1	0.709236
28.958367	0.1	0.709415
28.960033	0.1	0.710487
28.961700	0.1	0.710547
28.963367	0.1	0.706673
28.965033	0.1	0.698030
28.966700	0.1	0.687003
28.968367	0.1	0.677228
28.970033	0.1	0.670672
28.971700	0.1	0.666440
28.973367	0.1	0.662625
28.975033	0.1	0.657857
28.976700	0.1	0.652015
28.978367	0.1	0.644684
28.980033	0.1	0.635266
28.981700	0.1	0.622511
28.983367	0.1	0.605285
28.985033	0.1	0.584841
28.986700	0.1	0.565052
28.988367	0.1	0.550151
28.990033	0.1	0.541449
28.991700	0.1	0.536919
28.993367	0.1	0.533640
28.995033	0.1	0.529766
28.996700	0.1	0.524640
28.998367	0.1	0.519156
29.000033	0.1	0.513554
29.001700	0.1	0.506282
29.003367	0.1	0.496447
29.005033	0.1	0.485539
29.006700	0.1	0.474751
29.008367	0.1	0.464022
29.010033	0.1	0.453949
29.011700	0.1	0.445962
29.013367	0.1	0.440478
29.015033	0.1	0.435472
29.016700	0.1	0.428200
29.018367	0.1	0.418127
29.020033	0.1	0.408411
29.021700	0.1	0.402629
29.023367	0.1	0.401020
29.025033	0.1	0.401020
29.026700	0.1	0.400543
29.028367	0.1	0.399053
29.030033	0.1	0.396311
29.031700	0.1	0.392437
29.033367	0.1	0.387132
29.035033	0.1	0.380039
29.036700	0.1	0.372171
29.038367	0.1	0.365794
29.040033	0.1	0.362277
29.041700	0.1	0.360668
29.043367	0.1	0.358939
29.045033	0.1	0.356197
29.046700	0.1	0.352860
29.048367	0.1	0.350654
29.050033	0.1	0.351429
29.051700	0.1	0.355124
29.053367	0.1	0.358939
29.055033	0.1	0.359058
29.056700	0.1	0.353992
29.058367	0.1	0.345349
29.060033	0.1	0.336766
29.061700	0.1	0.330985
29.063367	0.1	0.327885
29.065033	0.1	0.325203
29.066700	0.1	0.321805
29.068367	0.1	0.318527
29.070033	0.1	0.316620
29.071700	0.1	0.317156
29.073367	0.1	0.320733
29.075033	0.1	0.327230
29.076700	0.1	0.334799
29.078367	0.1	0.339627
29.080033	0.1	0.338793
29.081700	0.1	0.332534
29.083367	0.1	0.323892
29.085033	0.1	0.316262
29.086700	0.1	0.311315
29.088367	0.1	0.308752
29.090033	0.1	0.307679
29.091700	0.1	0.308514
29.093367	0.1	0.311375
29.095033	0.1	0.314713
29.096700	0.1	0.316501
29.098367	0.1	0.316501
29.100033	0.1	0.316203
29.101700	0.1	0.317514
29.103367	0.1	0.322044
29.105033	0.1	0.329256
29.106700	0.1	0.336647
29.108367	0.1	0.342608
29.110033	0.1	0.346839
29.111700	0.1	0.349224
29.113367	0.1	0.349820
29.115033	0.1	0.349641
29.116700	0.1	0.348747
29.118367	0.1	0.347018
29.120033	0.1	0.344694
29.121700	0.1	0.343025
29.123367	0.1	0.343800
29.125033	0.1	0.348032
29.126700	0.1	0.355124
29.128367	0.1	0.362754
29.130033	0.1	0.368416
29.131700	0.1	0.371337
29.133367	0.1	0.372350
29.135033	0.1	0.373364
29.136700	0.1	0.375628
29.138367	0.1	0.378907
29.140033	0.1	0.381112
29.141700	0.1	0.380516
29.143367	0.1	0.378490
29.145033	0.1	0.379026
29.146700	0.1	0.385284
29.148367	0.1	0.397325
29.150033	0.1	0.412047
29.151700	0.1	0.425994
29.153367	0.1	0.438333
29.155033	0.1	0.450254
29.156700	0.1	0.462174
29.158367	0.1	0.472367
29.160033	0.1	0.478923
29.161700	0.1	0.482142
[truncated: 253,241 more chars]
