# Supplementary material for: Fade into you: genetic control of pigmentation patterns in red-flesh apple (Malus domestica)
Source: Front Plant Sci. 2025 Jan 13;15:1462545. doi: 10.3389/fpls.2024.1462545 (PMC11770013; doi:10.3389/fpls.2024.1462545)
Supplement: Supplementary file 4 [file DataSheet1.zip › CR B2UV_VIS_1/CR B2UV_VIS_1.txt]

URL	chrom://thermo-pfav3ojr/ChromeleonLocal/Instrument Data/Vanquish_MS/Dimitri/VALEMA/Pierre/Echantillons 03-04-24.seq/155.smp/UV_VIS_1.channel/UV_VIS_1.chm
Channel	UV_VIS_1

Injection Information:
Data Vault	ChromeleonLocal
Sequence	Echantillons 03-04-24
Name	CR B2
Number	12
Position	B:B3
Comment	colonne SB-AQ MeOH+5%AA
Processing Method	Quantitative
Instrument Method	VALEMA test separation GRAQ 4
Type	Unknown
Status	Finished
Inject Time	4/4/2024 2:13:18 AM +02:00
Volume (µl)	10.0000
Dilution Factor	1.0000
Weight	1.0000

Chromatogram Data Information:
Time Min. (min)	0.001700
Time Max. (min)	47.000033
Data Points	28200
Detector	UV
Generating Data System	Chromeleon 7.3.2.10759
Exporting Data System	Chromeleon 7.3.2.0
Operator	Instrument Controller
Signal Quantity	Absorbance
Signal Unit	mAU
Signal Min.	-1.004259
Signal Max.	432.473408
Channel	UV_VIS_1
Driver Name	VDAD.dll
Channel Type	Evaluation
Min. Step (s)	0.1
Max. Step (s)	0.1
Average Step (s)	0.1

Signal Parameter Information:
Signal Info	WVL:279 nm

Chromatogram Data:
Time (min)	Step (s)	Value (mAU)
0.001700	n.a.	0.000000
0.003367	0.1	0.000019
0.005033	0.1	0.000210
0.006700	0.1	0.000796
0.008367	0.1	0.001295
0.010033	0.1	0.000149
0.011700	0.1	-0.003553
0.013367	0.1	-0.008363
0.015033	0.1	-0.011916
0.016700	0.1	-0.013416
0.018367	0.1	-0.013607
0.020033	0.1	-0.013355
0.021700	0.1	-0.012997
0.023367	0.1	-0.012079
0.025033	0.1	-0.009537
0.026700	0.1	-0.004661
0.028367	0.1	0.002212
0.030033	0.1	0.010431
0.031700	0.1	0.019562
0.033367	0.1	0.028186
0.035033	0.1	0.033858
0.036700	0.1	0.035246
0.038367	0.1	0.032871
0.040033	0.1	0.027837
0.041700	0.1	0.021467
0.043367	0.1	0.015087
0.045033	0.1	0.009290
0.046700	0.1	0.004256
0.048367	0.1	0.000088
0.050033	0.1	-0.003609
0.051700	0.1	-0.007013
0.053367	0.1	-0.009509
0.055033	0.1	-0.010319
0.056700	0.1	-0.009043
0.058367	0.1	-0.006421
0.060033	0.1	-0.004591
0.061700	0.1	-0.005178
0.063367	0.1	-0.007330
0.065033	0.1	-0.008740
0.066700	0.1	-0.008265
0.068367	0.1	-0.006598
0.070033	0.1	-0.004824
0.071700	0.1	-0.003302
0.073367	0.1	-0.002002
0.075033	0.1	-0.000871
0.076700	0.1	0.000172
0.078367	0.1	0.001108
0.080033	0.1	0.001881
0.081700	0.1	0.002552
0.083367	0.1	0.003143
0.085033	0.1	0.003590
0.086700	0.1	0.003930
0.088367	0.1	0.004997
0.090033	0.1	0.007874
0.091700	0.1	0.012144
0.093367	0.1	0.015753
0.095033	0.1	0.017192
0.096700	0.1	0.016848
0.098367	0.1	0.015902
0.100033	0.1	0.015399
0.101700	0.1	0.016126
0.103367	0.1	0.017700
0.105033	0.1	0.018342
0.106700	0.1	0.016680
0.108367	0.1	0.012610
0.110033	0.1	0.006724
0.111700	0.1	0.000694
0.113367	0.1	-0.002864
0.115033	0.1	-0.002980
0.116700	0.1	-0.001513
0.118367	0.1	-0.000945
0.120033	0.1	-0.001797
0.121700	0.1	-0.002827
0.123367	0.1	-0.003199
0.125033	0.1	-0.003008
0.126700	0.1	-0.002030
0.128367	0.1	0.000107
0.130033	0.1	0.002771
0.131700	0.1	0.004414
0.133367	0.1	0.003157
0.135033	0.1	-0.002077
0.136700	0.1	-0.009816
0.138367	0.1	-0.016289
0.140033	0.1	-0.018212
0.141700	0.1	-0.015004
0.143367	0.1	-0.008466
0.145033	0.1	-0.001485
0.146700	0.1	0.003148
0.148367	0.1	0.004480
0.150033	0.1	0.004275
0.151700	0.1	0.005458
0.153367	0.1	0.009700
0.155033	0.1	0.016051
0.156700	0.1	0.021569
0.158367	0.1	0.023413
0.160033	0.1	0.020810
0.161700	0.1	0.015576
0.163367	0.1	0.010682
0.165033	0.1	0.007963
0.166700	0.1	0.006990
0.168367	0.1	0.006058
0.170033	0.1	0.003991
0.171700	0.1	0.000861
0.173367	0.1	-0.002612
0.175033	0.1	-0.005653
0.176700	0.1	-0.007609
0.178367	0.1	-0.008456
0.180033	0.1	-0.008717
0.181700	0.1	-0.008373
0.183367	0.1	-0.006547
0.185033	0.1	-0.002962
0.186700	0.1	0.001444
0.188367	0.1	0.005625
0.190033	0.1	0.009146
0.191700	0.1	0.011846
0.193367	0.1	0.013448
0.195033	0.1	0.013919
0.196700	0.1	0.013802
0.198367	0.1	0.013704
0.200033	0.1	0.013742
0.201700	0.1	0.013374
0.203367	0.1	0.011944
0.205033	0.1	0.009760
0.206700	0.1	0.007749
0.208367	0.1	0.006300
0.210033	0.1	0.005271
0.211700	0.1	0.004615
0.213367	0.1	0.004470
0.215033	0.1	0.004889
0.216700	0.1	0.005909
0.218367	0.1	0.007590
0.220033	0.1	0.009481
0.221700	0.1	0.010151
0.223367	0.1	0.008168
0.225033	0.1	0.003804
0.226700	0.1	-0.001527
0.228367	0.1	-0.007092
0.230033	0.1	-0.012740
0.231700	0.1	-0.017672
0.233367	0.1	-0.020610
0.235033	0.1	-0.021057
0.236700	0.1	-0.019167
0.238367	0.1	-0.014985
0.240033	0.1	-0.009090
0.241700	0.1	-0.003143
0.243367	0.1	0.000922
0.245033	0.1	0.001751
0.246700	0.1	-0.001062
0.248367	0.1	-0.006389
0.250033	0.1	-0.011674
0.251700	0.1	-0.014631
0.253367	0.1	-0.015018
0.255033	0.1	-0.014147
0.256700	0.1	-0.012484
0.258367	0.1	-0.009225
0.260033	0.1	-0.004647
0.261700	0.1	-0.001043
0.263367	0.1	-0.000205
0.265033	0.1	-0.001458
0.266700	0.1	-0.003115
0.268367	0.1	-0.004605
0.270033	0.1	-0.006156
0.271700	0.1	-0.007781
0.273367	0.1	-0.009439
0.275033	0.1	-0.010845
0.276700	0.1	-0.011041
0.278367	0.1	-0.009211
0.280033	0.1	-0.005541
0.281700	0.1	-0.000973
0.283367	0.1	0.003218
0.285033	0.1	0.005434
0.286700	0.1	0.004033
0.288367	0.1	-0.001467
0.290033	0.1	-0.009025
0.291700	0.1	-0.014734
0.293367	0.1	-0.015907
0.295033	0.1	-0.013006
0.296700	0.1	-0.008331
0.298367	0.1	-0.004289
0.300033	0.1	-0.002710
0.301700	0.1	-0.003730
0.303367	0.1	-0.005611
0.305033	0.1	-0.006454
0.306700	0.1	-0.005676
0.308367	0.1	-0.003823
0.310033	0.1	-0.001742
0.311700	0.1	0.000047
0.313367	0.1	0.001336
0.315033	0.1	0.001751
0.316700	0.1	0.000927
0.318367	0.1	-0.000643
0.320033	0.1	-0.001951
0.321700	0.1	-0.002808
0.323367	0.1	-0.003842
0.325033	0.1	-0.005406
0.326700	0.1	-0.007432
0.328367	0.1	-0.009746
0.330033	0.1	-0.011716
0.331700	0.1	-0.012326
0.333367	0.1	-0.011004
0.335033	0.1	-0.008042
0.336700	0.1	-0.004219
0.338367	0.1	-0.000186
0.340033	0.1	0.003385
0.341700	0.1	0.005276
0.343367	0.1	0.004456
0.345033	0.1	0.000852
0.346700	0.1	-0.005201
0.348367	0.1	-0.012848
0.350033	0.1	-0.020103
0.351700	0.1	-0.024526
0.353367	0.1	-0.024647
0.355033	0.1	-0.020689
0.356700	0.1	-0.014422
0.358367	0.1	-0.008610
0.360033	0.1	-0.005653
0.361700	0.1	-0.005807
0.363367	0.1	-0.007674
0.365033	0.1	-0.010217
0.366700	0.1	-0.013052
0.368367	0.1	-0.015399
0.370033	0.1	-0.016079
0.371700	0.1	-0.014650
0.373367	0.1	-0.011963
0.375033	0.1	-0.009676
0.376700	0.1	-0.009206
0.378367	0.1	-0.010608
0.380033	0.1	-0.012647
0.381700	0.1	-0.014608
0.383367	0.1	-0.016820
0.385033	0.1	-0.019255
0.386700	0.1	-0.021411
0.388367	0.1	-0.022775
0.390033	0.1	-0.022170
0.391700	0.1	-0.018417
0.393367	0.1	-0.012410
0.395033	0.1	-0.007027
0.396700	0.1	-0.004363
0.398367	0.1	-0.004037
0.400033	0.1	-0.004321
0.401700	0.1	-0.003586
0.403367	0.1	-0.001080
0.405033	0.1	0.002147
0.406700	0.1	0.004042
0.408367	0.1	0.003995
0.410033	0.1	0.003083
0.411700	0.1	0.001844
0.413367	0.1	-0.000386
0.415033	0.1	-0.003725
0.416700	0.1	-0.007283
0.418367	0.1	-0.010501
0.420033	0.1	-0.013197
0.421700	0.1	-0.015083
0.423367	0.1	-0.016270
0.425033	0.1	-0.017094
0.426700	0.1	-0.017295
0.428367	0.1	-0.016163
0.430033	0.1	-0.013201
0.431700	0.1	-0.008391
0.433367	0.1	-0.002393
0.435033	0.1	0.003059
0.436700	0.1	0.006058
0.438367	0.1	0.006086
0.440033	0.1	0.003967
0.441700	0.1	0.000820
0.443367	0.1	-0.002594
0.445033	0.1	-0.006468
0.446700	0.1	-0.011483
0.448367	0.1	-0.017253
0.450033	0.1	-0.022147
0.451700	0.1	-0.024890
0.453367	0.1	-0.025076
0.455033	0.1	-0.022538
0.456700	0.1	-0.018175
0.458367	0.1	-0.014673
0.460033	0.1	-0.014403
0.461700	0.1	-0.017309
0.463367	0.1	-0.021793
0.465033	0.1	-0.026487
0.466700	0.1	-0.030529
0.468367	0.1	-0.032890
0.470033	0.1	-0.032806
0.471700	0.1	-0.030985
0.473367	0.1	-0.029015
0.475033	0.1	-0.027772
0.476700	0.1	-0.027372
0.478367	0.1	-0.027856
0.480033	0.1	-0.029062
0.481700	0.1	-0.030305
0.483367	0.1	-0.030752
0.485033	0.1	-0.029914
0.486700	0.1	-0.027614
0.488367	0.1	-0.023833
0.490033	0.1	-0.019008
0.491700	0.1	-0.014384
0.493367	0.1	-0.011283
0.495033	0.1	-0.010217
0.496700	0.1	-0.011022
0.498367	0.1	-0.013136
0.500033	0.1	-0.015404
0.501700	0.1	-0.016731
0.503367	0.1	-0.017062
0.505033	0.1	-0.017257
0.506700	0.1	-0.017956
0.508367	0.1	-0.018785
0.510033	0.1	-0.018911
0.511700	0.1	-0.017737
0.513367	0.1	-0.015176
0.515033	0.1	-0.012410
0.516700	0.1	-0.011958
0.518367	0.1	-0.015330
0.520033	0.1	-0.021020
0.521700	0.1	-0.026175
0.523367	0.1	-0.029295
0.525033	0.1	-0.030482
0.526700	0.1	-0.030729
0.528367	0.1	-0.031632
0.530033	0.1	-0.034054
0.531700	0.1	-0.036671
0.533367	0.1	-0.037299
0.535033	0.1	-0.035628
0.536700	0.1	-0.033416
0.538367	0.1	-0.031916
0.540033	0.1	-0.030776
0.541700	0.1	-0.029253
0.543367	0.1	-0.026962
0.545033	0.1	-0.023888
0.546700	0.1	-0.021067
0.548367	0.1	-0.020266
0.550033	0.1	-0.021593
0.551700	0.1	-0.022659
0.553367	0.1	-0.021225
0.555033	0.1	-0.017527
0.556700	0.1	-0.013928
0.558367	0.1	-0.013183
0.560033	0.1	-0.016452
0.561700	0.1	-0.022352
0.563367	0.1	-0.028596
0.565033	0.1	-0.033877
0.566700	0.1	-0.037523
0.568367	0.1	-0.038818
0.570033	0.1	-0.037556
0.571700	0.1	-0.034445
0.573367	0.1	-0.030412
0.575033	0.1	-0.025872
0.576700	0.1	-0.021216
0.578367	0.1	-0.017630
0.580033	0.1	-0.016461
0.581700	0.1	-0.018016
0.583367	0.1	-0.021863
0.585033	0.1	-0.027074
0.586700	0.1	-0.032187
0.588367	0.1	-0.036024
0.590033	0.1	-0.037863
0.591700	0.1	-0.037197
0.593367	0.1	-0.034594
0.595033	0.1	-0.031842
0.596700	0.1	-0.029905
0.598367	0.1	-0.028070
0.600033	0.1	-0.025788
0.601700	0.1	-0.024089
0.603367	0.1	-0.024610
0.605033	0.1	-0.027944
0.606700	0.1	-0.032932
0.608367	0.1	-0.037332
0.610033	0.1	-0.039325
0.611700	0.1	-0.038384
0.613367	0.1	-0.035102
0.615033	0.1	-0.030515
0.616700	0.1	-0.025579
0.618367	0.1	-0.021104
0.620033	0.1	-0.018198
0.621700	0.1	-0.018077
0.623367	0.1	-0.020824
0.625033	0.1	-0.024666
0.626700	0.1	-0.027260
0.628367	0.1	-0.027097
0.630033	0.1	-0.024429
0.631700	0.1	-0.021430
0.633367	0.1	-0.020349
0.635033	0.1	-0.021681
0.636700	0.1	-0.024843
0.638367	0.1	-0.029248
0.640033	0.1	-0.033700
0.641700	0.1	-0.036792
0.643367	0.1	-0.038892
0.645033	0.1	-0.041667
0.646700	0.1	-0.045463
0.648367	0.1	-0.048801
0.650033	0.1	-0.049551
0.651700	0.1	-0.046249
0.653367	0.1	-0.039511
0.655033	0.1	-0.032317
0.656700	0.1	-0.027833
0.658367	0.1	-0.027097
0.660033	0.1	-0.028899
0.661700	0.1	-0.031739
0.663367	0.1	-0.035479
0.665033	0.1	-0.040089
0.666700	0.1	-0.043712
0.668367	0.1	-0.044154
0.670033	0.1	-0.041598
0.671700	0.1	-0.038398
0.673367	0.1	-0.036601
0.675033	0.1	-0.036089
0.676700	0.1	-0.035083
0.678367	0.1	-0.032587
0.680033	0.1	-0.029621
0.681700	0.1	-0.028387
0.683367	0.1	-0.030771
0.685033	0.1	-0.036834
0.686700	0.1	-0.043809
0.688367	0.1	-0.047493
0.690033	0.1	-0.045709
0.691700	0.1	-0.040196
0.693367	0.1	-0.034813
0.695033	0.1	-0.032322
0.696700	0.1	-0.032838
0.698367	0.1	-0.034361
0.700033	0.1	-0.034673
0.701700	0.1	-0.033160
0.703367	0.1	-0.031078
0.705033	0.1	-0.030105
0.706700	0.1	-0.030436
0.708367	0.1	-0.030259
0.710033	0.1	-0.028210
0.711700	0.1	-0.025625
0.713367	0.1	-0.024745
0.715033	0.1	-0.025956
0.716700	0.1	-0.027940
0.718367	0.1	-0.029197
0.720033	0.1	-0.029034
0.721700	0.1	-0.027674
0.723367	0.1	-0.025895
0.725033	0.1	-0.024550
0.726700	0.1	-0.024321
0.728367	0.1	-0.025849
0.730033	0.1	-0.029397
0.731700	0.1	-0.034310
0.733367	0.1	-0.039376
0.735033	0.1	-0.043479
0.736700	0.1	-0.045868
0.738367	0.1	-0.046357
0.740033	0.1	-0.045244
0.741700	0.1	-0.042897
0.743367	0.1	-0.040038
0.745033	0.1	-0.037523
0.746700	0.1	-0.035125
0.748367	0.1	-0.031823
0.750033	0.1	-0.027800
0.751700	0.1	-0.024782
0.753367	0.1	-0.024163
0.755033	0.1	-0.025760
0.756700	0.1	-0.028503
0.758367	0.1	-0.031348
0.760033	0.1	-0.033630
0.761700	0.1	-0.035218
0.763367	0.1	-0.036079
0.765033	0.1	-0.035991
0.766700	0.1	-0.035418
0.768367	0.1	-0.035483
0.770033	0.1	-0.036196
0.771700	0.1	-0.036354
0.773367	0.1	-0.035497
0.775033	0.1	-0.034585
0.776700	0.1	-0.034766
0.778367	0.1	-0.036582
0.780033	0.1	-0.039544
0.781700	0.1	-0.041751
0.783367	0.1	-0.041532
0.785033	0.1	-0.039674
0.786700	0.1	-0.038580
0.788367	0.1	-0.039954
0.790033	0.1	-0.044177
0.791700	0.1	-0.050142
0.793367	0.1	-0.054948
0.795033	0.1	-0.055595
0.796700	0.1	-0.051251
0.798367	0.1	-0.043567
0.800033	0.1	-0.036079
0.801700	0.1	-0.032405
0.803367	0.1	-0.033607
0.805033	0.1	-0.038138
0.806700	0.1	-0.043698
0.808367	0.1	-0.048461
0.810033	0.1	-0.051958
0.811700	0.1	-0.054645
0.813367	0.1	-0.056485
0.815033	0.1	-0.056978
0.816700	0.1	-0.056135
0.818367	0.1	-0.054399
0.820033	0.1	-0.052159
0.821700	0.1	-0.050045
0.823367	0.1	-0.048759
0.825033	0.1	-0.048038
0.826700	0.1	-0.046892
0.828367	0.1	-0.044820
0.830033	0.1	-0.041923
0.831700	0.1	-0.038682
0.833367	0.1	-0.036061
0.835033	0.1	-0.034398
0.836700	0.1	-0.032806
0.838367	0.1	-0.030762
0.840033	0.1	-0.029416
0.841700	0.1	-0.030142
0.843367	0.1	-0.032810
0.845033	0.1	-0.036252
0.846700	0.1	-0.039302
0.848367	0.1	-0.041132
0.850033	0.1	-0.041993
0.851700	0.1	-0.042859
0.853367	0.1	-0.044038
0.855033	0.1	-0.045407
0.856700	0.1	-0.047269
0.858367	0.1	-0.049677
0.860033	0.1	-0.051949
0.861700	0.1	-0.053160
0.863367	0.1	-0.052447
0.865033	0.1	-0.049551
0.866700	0.1	-0.045402
0.868367	0.1	-0.041788
0.870033	0.1	-0.039903
0.871700	0.1	-0.039777
0.873367	0.1	-0.040801
0.875033	0.1	-0.041602
0.876700	0.1	-0.040643
0.878367	0.1	-0.038217
0.880033	0.1	-0.036191
0.881700	0.1	-0.035791
0.883367	0.1	-0.036373
0.885033	0.1	-0.036201
0.886700	0.1	-0.034431
0.888367	0.1	-0.032033
0.890033	0.1	-0.030799
0.891700	0.1	-0.031772
0.893367	0.1	-0.034198
0.895033	0.1	-0.035954
0.896700	0.1	-0.035726
0.898367	0.1	-0.034138
0.900033	0.1	-0.032200
0.901700	0.1	-0.030017
0.903367	0.1	-0.027823
0.905033	0.1	-0.026384
0.906700	0.1	-0.025355
0.908367	0.1	-0.023469
0.910033	0.1	-0.020592
0.911700	0.1	-0.017425
0.913367	0.1	-0.014203
0.915033	0.1	-0.011250
0.916700	0.1	-0.009639
0.918367	0.1	-0.010580
0.920033	0.1	-0.014314
0.921700	0.1	-0.019898
0.923367	0.1	-0.025849
0.925033	0.1	-0.030766
0.926700	0.1	-0.033909
0.928367	0.1	-0.035614
0.930033	0.1	-0.036787
0.931700	0.1	-0.038147
0.933367	0.1	-0.039912
0.935033	0.1	-0.041635
0.936700	0.1	-0.042538
0.938367	0.1	-0.042347
0.940033	0.1	-0.041379
0.941700	0.1	-0.040238
0.943367	0.1	-0.039404
0.945033	0.1	-0.038831
0.946700	0.1	-0.038655
0.948367	0.1	-0.039604
0.950033	0.1	-0.041416
0.951700	0.1	-0.042384
0.953367	0.1	-0.041304
0.955033	0.1	-0.038147
0.956700	0.1	-0.033723
0.958367	0.1	-0.029686
0.960033	0.1	-0.027698
0.961700	0.1	-0.028331
0.963367	0.1	-0.031167
0.965033	0.1	-0.035134
0.966700	0.1	-0.038776
0.968367	0.1	-0.041137
0.970033	0.1	-0.042771
0.971700	0.1	-0.045141
0.973367	0.1	-0.049020
0.975033	0.1	-0.054045
0.976700	0.1	-0.059186
0.978367	0.1	-0.062906
0.980033	0.1	-0.063223
0.981700	0.1	-0.058822
0.983367	0.1	-0.050720
0.985033	0.1	-0.042417
0.986700	0.1	-0.037486
0.988367	0.1	-0.036499
0.990033	0.1	-0.036922
0.991700	0.1	-0.036345
0.993367	0.1	-0.034855
0.995033	0.1	-0.033812
0.996700	0.1	-0.032992
0.998367	0.1	-0.030780
1.000033	0.1	-0.027642
1.001700	0.1	-0.026301
1.003367	0.1	-0.027972
1.005033	0.1	-0.031176
1.006700	0.1	-0.034501
1.008367	0.1	-0.038315
1.010033	0.1	-0.043097
1.011700	0.1	-0.047809
1.013367	0.1	-0.050990
1.015033	0.1	-0.052233
1.016700	0.1	-0.051707
1.018367	0.1	-0.049858
1.020033	0.1	-0.047870
1.021700	0.1	-0.046673
1.023367	0.1	-0.045984
1.025033	0.1	-0.045225
1.026700	0.1	-0.044093
1.028367	0.1	-0.042389
1.030033	0.1	-0.040606
1.031700	0.1	-0.040000
1.033367	0.1	-0.041267
1.035033	0.1	-0.043968
1.036700	0.1	-0.047395
1.038367	0.1	-0.051279
1.040033	0.1	-0.055404
1.041700	0.1	-0.058818
1.043367	0.1	-0.059865
1.045033	0.1	-0.057509
1.046700	0.1	-0.052443
1.048367	0.1	-0.046310
1.050033	0.1	-0.040615
1.051700	0.1	-0.036624
1.053367	0.1	-0.034822
1.055033	0.1	-0.034850
1.056700	0.1	-0.036061
1.058367	0.1	-0.037258
1.060033	0.1	-0.037514
1.061700	0.1	-0.037453
1.063367	0.1	-0.037882
1.065033	0.1	-0.038310
1.066700	0.1	-0.037951
1.068367	0.1	-0.036955
1.070033	0.1	-0.036228
1.071700	0.1	-0.036950
1.073367	0.1	-0.040047
1.075033	0.1	-0.044769
1.076700	0.1	-0.049034
1.078367	0.1	-0.051893
1.080033	0.1	-0.053872
1.081700	0.1	-0.055134
1.083367	0.1	-0.054906
1.085033	0.1	-0.052606
1.086700	0.1	-0.049132
1.088367	0.1	-0.046520
1.090033	0.1	-0.045835
1.091700	0.1	-0.045910
1.093367	0.1	-0.045169
1.095033	0.1	-0.043497
1.096700	0.1	-0.040811
1.098367	0.1	-0.036266
1.100033	0.1	-0.030235
1.101700	0.1	-0.024675
1.103367	0.1	-0.020922
1.105033	0.1	-0.018612
1.106700	0.1	-0.017476
1.108367	0.1	-0.018608
1.110033	0.1	-0.022789
1.111700	0.1	-0.028997
1.113367	0.1	-0.035488
1.115033	0.1	-0.041057
1.116700	0.1	-0.044676
1.118367	0.1	-0.045681
1.120033	0.1	-0.045081
1.121700	0.1	-0.045043
1.123367	0.1	-0.046017
1.125033	0.1	-0.046156
1.126700	0.1	-0.044336
1.128367	0.1	-0.041351
1.130033	0.1	-0.038254
1.131700	0.1	-0.035861
1.133367	0.1	-0.034901
1.135033	0.1	-0.035376
1.136700	0.1	-0.036769
1.138367	0.1	-0.038748
1.140033	0.1	-0.041067
1.141700	0.1	-0.043665
1.143367	0.1	-0.046776
1.145033	0.1	-0.050147
1.146700	0.1	-0.052494
1.148367	0.1	-0.052275
1.150033	0.1	-0.049602
1.151700	0.1	-0.046622
1.153367	0.1	-0.045081
1.155033	0.1	-0.044922
1.156700	0.1	-0.045705
1.158367	0.1	-0.047432
1.160033	0.1	-0.050152
1.161700	0.1	-0.053565
1.163367	0.1	-0.056764
1.165033	0.1	-0.058473
1.166700	0.1	-0.057835
1.168367	0.1	-0.054808
1.170033	0.1	-0.050152
1.171700	0.1	-0.044969
1.173367	0.1	-0.040154
1.175033	0.1	-0.036298
1.176700	0.1	-0.033793
1.178367	0.1	-0.032685
1.180033	0.1	-0.032550
1.181700	0.1	-0.032857
1.183367	0.1	-0.033197
1.185033	0.1	-0.033206
1.186700	0.1	-0.032866
1.188367	0.1	-0.032899
1.190033	0.1	-0.034380
1.191700	0.1	-0.037802
1.193367	0.1	-0.042422
1.195033	0.1	-0.046608
1.196700	0.1	-0.048676
1.198367	0.1	-0.047418
1.200033	0.1	-0.043036
1.201700	0.1	-0.037816
1.203367	0.1	-0.034710
1.205033	0.1	-0.035106
1.206700	0.1	-0.038249
1.208367	0.1	-0.042841
1.210033	0.1	-0.047972
1.211700	0.1	-0.052312
1.213367	0.1	-0.054538
1.215033	0.1	-0.054850
1.216700	0.1	-0.054217
1.218367	0.1	-0.052541
1.220033	0.1	-0.049556
1.221700	0.1	-0.046790
1.223367	0.1	-0.046268
1.225033	0.1	-0.047847
1.226700	0.1	-0.049896
1.228367	0.1	-0.051563
1.230033	0.1	-0.052676
1.231700	0.1	-0.052839
1.233367	0.1	-0.051614
1.235033	0.1	-0.049165
1.236700	0.1	-0.046012
1.238367	0.1	-0.042194
1.240033	0.1	-0.037644
1.241700	0.1	-0.033504
1.243367	0.1	-0.031749
1.245033	0.1	-0.033504
1.246700	0.1	-0.038529
1.248367	0.1	-0.045011
1.250033	0.1	-0.049546
1.251700	0.1	-0.049458
1.253367	0.1	-0.045327
1.255033	0.1	-0.039954
1.256700	0.1	-0.036159
1.258367	0.1	-0.035861
1.260033	0.1	-0.039111
1.261700	0.1	-0.043563
1.263367	0.1	-0.046538
1.265033	0.1	-0.047898
1.266700	0.1	-0.049332
1.268367	0.1	-0.050971
1.270033	0.1	-0.050780
1.271700	0.1	-0.047437
1.273367	0.1	-0.042114
1.275033	0.1	-0.037267
1.276700	0.1	-0.035008
1.278367	0.1	-0.036373
1.280033	0.1	-0.040815
1.281700	0.1	-0.046529
1.283367	0.1	-0.051884
1.285033	0.1	-0.055651
1.286700	0.1	-0.056797
1.288367	0.1	-0.055726
1.290033	0.1	-0.054101
1.291700	0.1	-0.052573
1.293367	0.1	-0.050478
1.295033	0.1	-0.048093
1.296700	0.1	-0.047269
1.298367	0.1	-0.049048
1.300033	0.1	-0.051972
1.301700	0.1	-0.053728
1.303367	0.1	-0.053444
1.305033	0.1	-0.051819
1.306700	0.1	-0.049579
1.308367	0.1	-0.047139
1.310033	0.1	-0.045244
1.311700	0.1	-0.044340
1.313367	0.1	-0.043861
1.315033	0.1	-0.043353
1.316700	0.1	-0.043442
1.318367	0.1	-0.044862
1.320033	0.1	-0.047507
1.321700	0.1	-0.051074
1.323367	0.1	-0.055782
1.325033	0.1	-0.061747
1.326700	0.1	-0.068336
1.328367	0.1	-0.074590
1.330033	0.1	-0.079949
1.331700	0.1	-0.083712
1.333367	0.1	-0.084564
1.335033	0.1	-0.082166
1.336700	0.1	-0.078040
1.338367	0.1	-0.073840
1.340033	0.1	-0.069737
1.341700	0.1	-0.064834
1.343367	0.1	-0.058175
1.345033	0.1	-0.049453
1.346700	0.1	-0.039600
1.348367	0.1	-0.030980
1.350033	0.1	-0.026273
1.351700	0.1	-0.026594
1.353367	0.1	-0.030543
1.355033	0.1	-0.035763
1.356700	0.1	-0.041150
1.358367	0.1	-0.046846
1.360033	0.1	-0.052447
1.361700	0.1	-0.056392
1.363367	0.1	-0.057672
1.365033	0.1	-0.057286
1.366700	0.1	-0.056950
1.368367	0.1	-0.057197
1.370033	0.1	-0.057663
1.371700	0.1	-0.058692
1.373367	0.1	-0.061216
1.375033	0.1	-0.065304
1.376700	0.1	-0.070203
1.378367	0.1	-0.075358
1.380033	0.1	-0.080392
1.381700	0.1	-0.084583
1.383367	0.1	-0.086883
1.385033	0.1	-0.086436
1.386700	0.1	-0.083321
1.388367	0.1	-0.078664
1.390033	0.1	-0.073649
1.391700	0.1	-0.068746
1.393367	0.1	-0.064410
1.395033	0.1	-0.061523
1.396700	0.1	-0.060168
1.398367	0.1	-0.059237
1.400033	0.1	-0.057807
1.401700	0.1	-0.055227
1.403367	0.1	-0.050426
1.405033	0.1	-0.043218
1.406700	0.1	-0.035167
1.408367	0.1	-0.027395
1.410033	0.1	-0.018664
1.411700	0.1	-0.006757
1.413367	0.1	0.009299
1.415033	0.1	0.029025
1.416700	0.1	0.051255
1.418367	0.1	0.074697
1.420033	0.1	0.098557
1.421700	0.1	0.123032
1.423367	0.1	0.149212
1.425033	0.1	0.178623
1.426700	0.1	0.212020
1.428367	0.1	0.248682
1.430033	0.1	0.287667
1.431700	0.1	0.328775
1.433367	0.1	0.372049
1.435033	0.1	0.417545
1.436700	0.1	0.465019
1.438367	0.1	0.513620
1.440033	0.1	0.562635
1.441700	0.1	0.612023
1.443367	0.1	0.662054
1.445033	0.1	0.713118
1.446700	0.1	0.765384
1.448367	0.1	0.818498
1.450033	0.1	0.872230
1.451700	0.1	0.926959
1.453367	0.1	0.983523
1.455033	0.1	1.042206
1.456700	0.1	1.101838
1.458367	0.1	1.160768
1.460033	0.1	1.218431
1.461700	0.1	1.275144
1.463367	0.1	1.330804
1.465033	0.1	1.385040
1.466700	0.1	1.438647
1.468367	0.1	1.493501
1.470033	0.1	1.550457
1.471700	0.1	1.608459
1.473367	0.1	1.666285
1.475033	0.1	1.723864
1.476700	0.1	1.781248
1.478367	0.1	1.837905
1.480033	0.1	1.893574
1.481700	0.1	1.948550
1.483367	0.1	2.002995
1.485033	0.1	2.057077
1.486700	0.1	2.111364
1.488367	0.1	2.166382
1.490033	0.1	2.221833
1.491700	0.1	2.276725
1.493367	0.1	2.330262
1.495033	0.1	2.382109
1.496700	0.1	2.432177
1.498367	0.1	2.481109
1.500033	0.1	2.530622
1.501700	0.1	2.581999
1.503367	0.1	2.634507
1.505033	0.1	2.686433
1.506700	0.1	2.736985
1.508367	0.1	2.786708
1.510033	0.1	2.836841
1.511700	0.1	2.888408
1.513367	0.1	2.941485
1.515033	0.1	2.995059
1.516700	0.1	3.047893
1.518367	0.1	3.099698
1.520033	0.1	3.151009
1.521700	0.1	3.202143
1.523367	0.1	3.253114
1.525033	0.1	3.304393
1.526700	0.1	3.356892
1.528367	0.1	3.411155
1.530033	0.1	3.467058
1.531700	0.1	3.523692
1.533367	0.1	3.579911
1.535033	0.1	3.635618
1.536700	0.1	3.691446
1.538367	0.1	3.747311
1.540033	0.1	3.802837
1.541700	0.1	3.858428
1.543367	0.1	3.914684
1.545033	0.1	3.971420
1.546700	0.1	4.028105
1.548367	0.1	4.084874
1.550033	0.1	4.142062
1.551700	0.1	4.199157
1.553367	0.1	4.255786
1.555033	0.1	4.313244
1.556700	0.1	4.373938
1.558367	0.1	4.440062
1.560033	0.1	4.513324
1.561700	0.1	4.594936
1.563367	0.1	4.685065
1.565033	0.1	4.783603
1.566700	0.1	4.891641
1.568367	0.1	5.010706
1.570033	0.1	5.141106
1.571700	0.1	5.282434
1.573367	0.1	5.434388
1.575033	0.1	5.596899
1.576700	0.1	5.770642
1.578367	0.1	5.956362
1.580033	0.1	6.152871
1.581700	0.1	6.357143
1.583367	0.1	6.566043
1.585033	0.1	6.776829
1.586700	0.1	6.986829
1.588367	0.1	7.193596
1.590033	0.1	7.394580
1.591700	0.1	7.586703
1.593367	0.1	7.767361
1.595033	0.1	7.935064
1.596700	0.1	8.088886
1.598367	0.1	8.227960
1.600033	0.1	8.351528
1.601700	0.1	8.459887
1.603367	0.1	8.555409
1.605033	0.1	8.642119
1.606700	0.1	8.725100
1.608367	0.1	8.809748
1.610033	0.1	8.900012
1.611700	0.1	8.997470
1.613367	0.1	9.100814
1.615033	0.1	9.204578
1.616700	0.1	9.298795
1.618367	0.1	9.370320
1.620033	0.1	9.404486
1.621700	0.1	9.387475
1.623367	0.1	9.308937
1.625033	0.1	9.163874
1.626700	0.1	8.953395
1.628367	0.1	8.683964
1.630033	0.1	8.366127
1.631700	0.1	8.013127
1.633367	0.1	7.638503
1.635033	0.1	7.254481
1.636700	0.1	6.872420
1.638367	0.1	6.502443
1.640033	0.1	6.152624
1.641700	0.1	5.829758
1.643367	0.1	5.540298
1.645033	0.1	5.290071
1.646700	0.1	5.083880
1.648367	0.1	4.924987
1.650033	0.1	4.813401
1.651700	0.1	4.744898
1.653367	0.1	4.712800
1.655033	0.1	4.711156
1.656700	0.1	4.735477
1.658367	0.1	4.780893
1.660033	0.1	4.841741
1.661700	0.1	4.913206
1.663367	0.1	4.992173
1.665033	0.1	5.076420
1.666700	0.1	5.162987
1.668367	0.1	5.247896
1.670033	0.1	5.327677
1.671700	0.1	5.399990
1.673367	0.1	5.463050
1.675033	0.1	5.516154
1.676700	0.1	5.560252
1.678367	0.1	5.596583
1.680033	0.1	5.625179
1.681700	0.1	5.645663
1.683367	0.1	5.658963
1.685033	0.1	5.666697
1.686700	0.1	5.668611
1.688367	0.1	5.662381
1.690033	0.1	5.646790
1.691700	0.1	5.623968
1.693367	0.1	5.597691
1.695033	0.1	5.570175
1.696700	0.1	5.541379
1.698367	0.1	5.510435
1.700033	0.1	5.476507
1.701700	0.1	5.439012
1.703367	0.1	5.398300
1.705033	0.1	5.355719
1.706700	0.1	5.312888
1.708367	0.1	5.271756
1.710033	0.1	5.234447
1.711700	0.1	5.201688
1.713367	0.1	5.171727
1.715033	0.1	5.141706
1.716700	0.1	5.110097
1.718367	0.1	5.077617
1.720033	0.1	5.046385
1.721700	0.1	5.018339
1.723367	0.1	4.994068
1.725033	0.1	4.972909
1.726700	0.1	4.953705
1.728367	0.1	4.935553
1.730033	0.1	4.917993
1.731700	0.1	4.900340
1.733367	0.1	4.881509
1.735033	0.1	4.860964
1.736700	0.1	4.839352
1.738367	0.1	4.818132
1.740033	0.1	4.798681
1.741700	0.1	4.781163
1.743367	0.1	4.765135
1.745033	0.1	4.751338
1.746700	0.1	4.740781
1.748367	0.1	4.732530
1.750033	0.1	4.724399
1.751700	0.1	4.715412
1.753367	0.1	4.705987
1.755033	0.1	4.696222
1.756700	0.1	4.685577
1.758367	0.1	4.674057
1.760033	0.1	4.662476
1.761700	0.1	4.651584
1.763367	0.1	4.641786
1.765033	0.1	4.633320
1.766700	0.1	4.625935
1.768367	0.1	4.618890
1.770033	0.1	4.611365
1.771700	0.1	4.602522
1.773367	0.1	4.592096
1.775033	0.1	4.580589
1.776700	0.1	4.568882
1.778367	0.1	4.558149
1.780033	0.1	4.548864
1.781700	0.1	4.539900
1.783367	0.1	4.529995
1.785033	0.1	4.519033
1.786700	0.1	4.507513
1.788367	0.1	4.496290
1.790033	0.1	4.486521
1.791700	0.1	4.478698
1.793367	0.1	4.471592
1.795033	0.1	4.462935
1.796700	0.1	4.451489
1.798367	0.1	4.438278
1.800033	0.1	4.425496
1.801700	0.1	4.414269
1.803367	0.1	4.404280
1.805033	0.1	4.394865
1.806700	0.1	4.385109
1.808367	0.1	4.374362
1.810033	0.1	4.363502
1.811700	0.1	4.354054
1.813367	0.1	4.345868
1.815033	0.1	4.337383
1.816700	0.1	4.327772
1.818367	0.1	4.317444
1.820033	0.1	4.307060
1.821700	0.1	4.296936
1.823367	0.1	4.286519
1.825033	0.1	4.273821
1.826700	0.1	4.256577
1.828367	0.1	4.234980
1.830033	0.1	4.212162
1.831700	0.1	4.191487
1.833367	0.1	4.174155
1.835033	0.1	4.159152
1.836700	0.1	4.144865
1.838367	0.1	4.130788
1.840033	0.1	4.117088
1.841700	0.1	4.102760
1.843367	0.1	4.085852
1.845033	0.1	4.065940
1.846700	0.1	4.045283
1.848367	0.1	4.026918
1.850033	0.1	4.012263
1.851700	0.1	4.000566
1.853367	0.1	3.990261
1.855033	0.1	3.980701
1.856700	0.1	3.971471
1.858367	0.1	3.960403
1.860033	0.1	3.944314
1.861700	0.1	3.921753
1.863367	0.1	3.894041
1.865033	0.1	3.864043
1.866700	0.1	3.834385
1.868367	0.1	3.806497
1.870033	0.1	3.780834
1.871700	0.1	3.757402
1.873367	0.1	3.735218
1.875033	0.1	3.712117
1.876700	0.1	3.686487
1.878367	0.1	3.658650
1.880033	0.1	3.630533
1.881700	0.1	3.604568
1.883367	0.1	3.581741
1.885033	0.1	3.560260
1.886700	0.1	3.536986
1.888367	0.1	3.510355
1.890033	0.1	3.481484
1.891700	0.1	3.452711
1.893367	0.1	3.425297
1.895033	0.1	3.398736
1.896700	0.1	3.372305
1.898367	0.1	3.346312
1.900033	0.1	3.321012
1.901700	0.1	3.295965
1.903367	0.1	3.271075
1.905033	0.1	3.246795
1.906700	0.1	3.222674
1.908367	0.1	3.197277
1.910033	0.1	3.169924
1.911700	0.1	3.141728
1.913367	0.1	3.114683
1.915033	0.1	3.090156
1.916700	0.1	3.068103
1.918367	0.1	3.047334
1.920033	0.1	3.026119
1.921700	0.1	3.003166
1.923367	0.1	2.979003
1.925033	0.1	2.956088
1.926700	0.1	2.936656
1.928367	0.1	2.920539
1.930033	0.1	2.904856
1.931700	0.1	2.886099
1.933367	0.1	2.863649
1.935033	0.1	2.840511
1.936700	0.1	2.819933
1.938367	0.1	2.802718
1.940033	0.1	2.787542
1.941700	0.1	2.772282
1.943367	0.1	2.755518
1.945033	0.1	2.737688
1.946700	0.1	2.720482
1.948367	0.1	2.705031
1.950033	0.1	2.691285
1.951700	0.1	2.678456
1.953367	0.1	2.665571
1.955033	0.1	2.652183
1.956700	0.1	2.638712
1.958367	0.1	2.625850
1.960033	0.1	2.613580
1.961700	0.1	2.601044
1.963367	0.1	2.587582
1.965033	0.1	2.573393
1.966700	0.1	2.558860
1.968367	0.1	2.544206
1.970033	0.1	2.529779
1.971700	0.1	2.515703
1.973367	0.1	2.501966
1.975033	0.1	2.489402
1.976700	0.1	2.479129
1.978367	0.1	2.470869
1.980033	0.1	2.462817
1.981700	0.1	2.453155
1.983367	0.1	2.441211
1.985033	0.1	2.427674
1.986700	0.1	2.413937
1.988367	0.1	2.401285
1.990033	0.1	2.390454
1.991700	0.1	2.381210
1.993367	0.1	2.372623
1.995033	0.1	2.364097
1.996700	0.1	2.355105
1.998367	0.1	2.344619
2.000033	0.1	2.332036
2.001700	0.1	2.318122
2.003367	0.1	2.304469
2.005033	0.1	2.292409
2.006700	0.1	2.282923
2.008367	0.1	2.276627
2.010033	0.1	2.273242
2.011700	0.1	2.271854
2.013367	0.1	2.271384
2.015033	0.1	2.270364
2.016700	0.1	2.267305
2.018367	0.1	2.261619
2.020033	0.1	2.253912
2.021700	0.1	2.245633
2.023367	0.1	2.238424
2.025033	0.1	2.232976
2.026700	0.1	2.228571
2.028367	0.1	2.223928
2.030033	0.1	2.218075
2.031700	0.1	2.210927
2.033367	0.1	2.203896
2.035033	0.1	2.199127
2.036700	0.1	2.197358
2.038367	0.1	2.196883
2.040033	0.1	2.195272
2.041700	0.1	2.191747
2.043367	0.1	2.187085
2.045033	0.1	2.181702
2.046700	0.1	2.175062
2.048367	0.1	2.167290
2.050033	0.1	2.160161
2.051700	0.1	2.155318
2.053367	0.1	2.152165
2.055033	0.1	2.148398
2.056700	0.1	2.142270
2.058367	0.1	2.133986
2.060033	0.1	2.125334
2.061700	0.1	2.118330
2.063367	0.1	2.113897
2.065033	0.1	2.111360
2.066700	0.1	2.108878
2.068367	0.1	2.104733
2.070033	0.1	2.098642
2.071700	0.1	2.091574
2.073367	0.1	2.084496
2.075033	0.1	2.077762
2.076700	0.1	2.071303
2.078367	0.1	2.064859
2.080033	0.1	2.058167
2.081700	0.1	2.051145
2.083367	0.1	2.043974
2.085033	0.1	2.036737
2.086700	0.1	2.029003
2.088367	0.1	2.020118
2.090033	0.1	2.010525
2.091700	0.1	2.001752
2.093367	0.1	1.994115
2.095033	0.1	1.985910
2.096700	0.1	1.975563
2.098367	0.1	1.963051
2.100033	0.1	1.949151
2.101700	0.1	1.934716
2.103367	0.1	1.921179
2.105033	0.1	1.910003
2.106700	0.1	1.900946
2.108367	0.1	1.891991
2.110033	0.1	1.881267
2.111700	0.1	1.868680
2.113367	0.1	1.855833
2.115033	0.1	1.844652
2.116700	0.1	1.836461
2.118367	0.1	1.831427
2.120033	0.1	1.827781
2.121700	0.1	1.822910
2.123367	0.1	1.815953
2.125033	0.1	1.807944
2.126700	0.1	1.799371
2.128367	0.1	1.789057
2.130033	0.1	1.776023
2.131700	0.1	1.761122
2.133367	0.1	1.745955
2.135033	0.1	1.731776
2.136700	0.1	1.720255
2.138367	0.1	1.713438
2.140033	0.1	1.711547
2.141700	0.1	1.712334
2.143367	0.1	1.712968
2.145033	0.1	1.711291
2.146700	0.1	1.706006
2.148367	0.1	1.696683
2.150033	0.1	1.684036
2.151700	0.1	1.670285
2.153367	0.1	1.657731
2.155033	0.1	1.646313
2.156700	0.1	1.633829
2.158367	0.1	1.618704
2.160033	0.1	1.601707
2.161700	0.1	1.584808
2.163367	0.1	1.569455
2.165033	0.1	1.556757
2.166700	0.1	1.547574
2.168367	0.1	1.540650
2.170033	0.1	1.532733
2.171700	0.1	1.522242
2.173367	0.1	1.511062
2.175033	0.1	1.502298
2.176700	0.1	1.497515
2.178367	0.1	1.495825
2.180033	0.1	1.494978
2.181700	0.1	1.492701
2.183367	0.1	1.486605
2.185033	0.1	1.474856
2.186700	0.1	1.458605
2.188367	0.1	1.442297
2.190033	0.1	1.430470
2.191700	0.1	1.424388
2.193367	0.1	1.421468
2.195033	0.1	1.417920
2.196700	0.1	1.411936
2.198367	0.1	1.403838
2.200033	0.1	1.394008
2.201700	0.1	1.382572
2.203367	0.1	1.370762
2.205033	0.1	1.360560
2.206700	0.1	1.352611
2.208367	0.1	1.346199
2.210033	0.1	1.340932
2.211700	0.1	1.336546
2.213367	0.1	1.331661
2.215033	0.1	1.324299
2.216700	0.1	1.313356
2.218367	0.1	1.299870
2.220033	0.1	1.286743
2.221700	0.1	1.276657
2.223367	0.1	1.270631
2.225033	0.1	1.268056
2.226700	0.1	1.266352
2.228367	0.1	1.261747
2.230033	0.1	1.252471
2.231700	0.1	1.240452
2.233367	0.1	1.228745
2.235033	0.1	1.218463
2.236700	0.1	1.209104
2.238367	0.1	1.200652
2.240033	0.1	1.193890
2.241700	0.1	1.188843
2.243367	0.1	1.184400
2.245033	0.1	1.180070
2.246700	0.1	1.176773
2.248367	0.1	1.175208
2.250033	0.1	1.174328
2.251700	0.1	1.172055
2.253367	0.1	1.166807
2.255033	0.1	1.158086
2.256700	0.1	1.146654
2.258367	0.1	1.134728
2.260033	0.1	1.124898
2.261700	0.1	1.117908
2.263367	0.1	1.112195
2.265033	0.1	1.105960
2.266700	0.1	1.098989
2.268367	0.1	1.092381
2.270033	0.1	1.086979
2.271700	0.1	1.082779
2.273367	0.1	1.079631
2.275033	0.1	1.077713
2.276700	0.1	1.077186
2.278367	0.1	1.077722
2.280033	0.1	1.078495
2.281700	0.1	1.078295
2.283367	0.1	1.075449
2.285033	0.1	1.069014
2.286700	0.1	1.060828
2.288367	0.1	1.054602
2.290033	0.1	1.052413
2.291700	0.1	1.053633
2.293367	0.1	1.056506
2.295033	0.1	1.059086
2.296700	0.1	1.059505
2.298367	0.1	1.056809
2.300033	0.1	1.051249
2.301700	0.1	1.043803
2.303367	0.1	1.035794
2.305033	0.1	1.028520
2.306700	0.1	1.023030
2.308367	0.1	1.019626
2.310033	0.1	1.017456
2.311700	0.1	1.015598
2.313367	0.1	1.014047
2.315033	0.1	1.012846
2.316700	0.1	1.011579
2.318367	0.1	1.010234
2.320033	0.1	1.009461
2.321700	0.1	1.009544
2.323367	0.1	1.009628
2.325033	0.1	1.008222
2.326700	0.1	1.004543
2.328367	0.1	0.999686
2.330033	0.1	0.995942
2.331700	0.1	0.995100
2.333367	0.1	0.997516
2.335033	0.1	1.002112
2.336700	0.1	1.006830
2.338367	0.1	1.010010
2.340033	0.1	1.011775
2.341700	0.1	1.013638
2.343367	0.1	1.016557
2.345033	0.1	1.019500
2.346700	0.1	1.020092
2.348367	0.1	1.016953
2.350033	0.1	1.011007
2.351700	0.1	1.004147
2.353367	0.1	0.997479
2.355033	0.1	0.990951
2.356700	0.1	0.984608
2.358367	0.1	0.979542
2.360033	0.1	0.976529
2.361700	0.1	0.974601
2.363367	0.1	0.972543
2.365033	0.1	0.970908
2.366700	0.1	0.970913
2.368367	0.1	0.972426
2.370033	0.1	0.974452
2.371700	0.1	0.976482
2.373367	0.1	0.978331
2.375033	0.1	0.979225
2.376700	0.1	0.977959
2.378367	0.1	0.974452
2.380033	0.1	0.970270
2.381700	0.1	0.967081
2.383367	0.1	0.964934
2.385033	0.1	0.962401
2.386700	0.1	0.958932
2.388367	0.1	0.956068
2.390033	0.1	0.955290
2.391700	0.1	0.956040
2.393367	0.1	0.956436
2.395033	0.1	0.954848
2.396700	0.1	0.951118
2.398367	0.1	0.946331
2.400033	0.1	0.941353
2.401700	0.1	0.936505
2.403367	0.1	0.932002
2.405033	0.1	0.927895
2.406700	0.1	0.923895
2.408367	0.1	0.919369
2.410033	0.1	0.914065
2.411700	0.1	0.908836
2.413367	0.1	0.904743
2.415033	0.1	0.901860
2.416700	0.1	0.899327
2.418367	0.1	0.895928
2.420033	0.1	0.890624
2.421700	0.1	0.883378
2.423367	0.1	0.875574
2.425033	0.1	0.869604
2.426700	0.1	0.867406
2.428367	0.1	0.868919
2.430033	0.1	0.872384
2.431700	0.1	0.875755
2.433367	0.1	0.877520
2.435033	0.1	0.876766
2.436700	0.1	0.872919
2.438367	0.1	0.866032
2.440033	0.1	0.857580
2.441700	0.1	0.849986
2.443367	0.1	0.844905
2.445033	0.1	0.842279
2.446700	0.1	0.840970
2.448367	0.1	0.839937
2.450033	0.1	0.838633
2.451700	0.1	0.836561
2.453367	0.1	0.833408
2.455033	0.1	0.829748
2.456700	0.1	0.826260
2.458367	0.1	0.822721
2.460033	0.1	0.819219
2.461700	0.1	0.816844
2.463367	0.1	0.816141
2.465033	0.1	0.815820
2.466700	0.1	0.813534
2.468367	0.1	0.808099
2.470033	0.1	0.800886
2.471700	0.1	0.794516
2.473367	0.1	0.790530
2.475033	0.1	0.788551
2.476700	0.1	0.787210
2.478367	0.1	0.785613
2.480033	0.1	0.783689
2.481700	0.1	0.781571
2.483367	0.1	0.778930
2.485033	0.1	0.774977
2.486700	0.1	0.769417
2.488367	0.1	0.763680
2.490033	0.1	0.760639
2.491700	0.1	0.762097
2.493367	0.1	0.766674
2.495033	0.1	0.771042
2.496700	0.1	0.773109
2.498367	0.1	0.773100
2.500033	0.1	0.772001
2.501700	0.1	0.770083
2.503367	0.1	0.766842
2.505033	0.1	0.761747
2.506700	0.1	0.755643
2.508367	0.1	0.751065
2.510033	0.1	0.749943
2.511700	0.1	0.751326
2.513367	0.1	0.752294
2.515033	0.1	0.750544
2.516700	0.1	0.745300
2.518367	0.1	0.737133
2.520033	0.1	0.728103
2.521700	0.1	0.720834
2.523367	0.1	0.716625
2.525033	0.1	0.714618
2.526700	0.1	0.713128
2.528367	0.1	0.711526
2.530033	0.1	0.710152
2.531700	0.1	0.709658
2.533367	0.1	0.710911
2.535033	0.1	0.714608
2.536700	0.1	0.720350
2.538367	0.1	0.725640
2.540033	0.1	0.726688
2.541700	0.1	0.721491
2.543367	0.1	0.711540
2.545033	0.1	0.700150
2.546700	0.1	0.690036
2.548367	0.1	0.682310
2.550033	0.1	0.677085
2.551700	0.1	0.674063
2.553367	0.1	0.672587
2.555033	0.1	0.671893
2.556700	0.1	0.671297
2.558367	0.1	0.670613
2.560033	0.1	0.670622
2.561700	0.1	0.671917
2.563367	0.1	0.673523
2.565033	0.1	0.673840
2.566700	0.1	0.672545
2.568367	0.1	0.670394
2.570033	0.1	0.667628
2.571700	0.1	0.663837
2.573367	0.1	0.658985
2.575033	0.1	0.653686
2.576700	0.1	0.648508
2.578367	0.1	0.643390
2.580033	0.1	0.638436
2.581700	0.1	0.634859
2.583367	0.1	0.633942
2.585033	0.1	0.635050
2.586700	0.1	0.635814
2.588367	0.1	0.634757
2.590033	0.1	0.632531
2.591700	0.1	0.630077
2.593367	0.1	0.627027
2.595033	0.1	0.622557
2.596700	0.1	0.616848
2.598367	0.1	0.611008
2.600033	0.1	0.606370
2.601700	0.1	0.604000
2.603367	0.1	0.604009
2.605033	0.1	0.605793
2.606700	0.1	0.609276
2.608367	0.1	0.614468
2.610033	0.1	0.619423
2.611700	0.1	0.621285
2.613367	0.1	0.619660
2.615033	0.1	0.616368
2.616700	0.1	0.612098
2.618367	0.1	0.605956
2.620033	0.1	0.598379
2.621700	0.1	0.592028
2.623367	0.1	0.588819
2.625033	0.1	0.588126
2.626700	0.1	0.588349
2.628367	0.1	0.588843
2.630033	0.1	0.589653
2.631700	0.1	0.590351
2.633367	0.1	0.590058
2.635033	0.1	0.588452
2.636700	0.1	0.586705
2.638367	0.1	0.586463
2.640033	0.1	0.587623
2.641700	0.1	0.588335
2.643367	0.1	0.587315
2.645033	0.1	0.584801
2.646700	0.1	0.581453
2.648367	0.1	0.578067
2.650033	0.1	0.575464
2.651700	0.1	0.573369
2.653367	0.1	0.570798
2.655033	0.1	0.567688
2.656700	0.1	0.564530
2.658367	0.1	0.561131
2.660033	0.1	0.557243
2.661700	0.1	0.553736
2.663367	0.1	0.551618
2.665033	0.1	0.550728
2.666700	0.1	0.550398
2.668367	0.1	0.550072
2.670033	0.1	0.549108
2.671700	0.1	0.547641
2.673367	0.1	0.546849
2.675033	0.1	0.547483
2.676700	0.1	0.549210
2.678367	0.1	0.551669
2.680033	0.1	0.554835
2.681700	0.1	0.558207
2.683367	0.1	0.560656
2.685033	0.1	0.561564
2.686700	0.1	0.561797
2.688367	0.1	0.562374
2.690033	0.1	0.562444
2.691700	0.1	0.560051
2.693367	0.1	0.555012
2.695033	0.1	0.549345
2.696700	0.1	0.544470
2.698367	0.1	0.539743
2.700033	0.1	0.534481
2.701700	0.1	0.529615
2.703367	0.1	0.526845
2.705033	0.1	0.526835
2.706700	0.1	0.528488
2.708367	0.1	0.529545
2.710033	0.1	0.528288
2.711700	0.1	0.525434
2.713367	0.1	0.522989
2.715033	0.1	0.521489
2.716700	0.1	0.520609
2.718367	0.1	0.520665
2.720033	0.1	0.521885
2.721700	0.1	0.523655
2.723367	0.1	0.525317
2.725033	0.1	0.527417
2.726700	0.1	0.530928
2.728367	0.1	0.535115
2.730033	0.1	0.537508
2.731700	0.1	0.536507
2.733367	0.1	0.533401
2.735033	0.1	0.531562
2.736700	0.1	0.533424
2.738367	0.1	0.538239
2.740033	0.1	0.543129
2.741700	0.1	0.545806
2.743367	0.1	0.545965
2.745033	0.1	0.544633
2.746700	0.1	0.542607
2.748367	0.1	0.539958
2.750033	0.1	0.537005
2.751700	0.1	0.534696
2.753367	0.1	0.533876
2.755033	0.1	0.534235
2.756700	0.1	0.534160
2.758367	0.1	0.532260
2.760033	0.1	0.528642
2.761700	0.1	0.524796
2.763367	0.1	0.522281
2.765033	0.1	0.520996
2.766700	0.1	0.519394
2.768367	0.1	0.516842
2.770033	0.1	0.514402
2.771700	0.1	0.513163
2.773367	0.1	0.513392
2.775033	0.1	0.515352
2.776700	0.1	0.518770
2.778367	0.1	0.521922
2.780033	0.1	0.523338
2.781700	0.1	0.523380
2.783367	0.1	0.522849
2.785033	0.1	0.521420
2.786700	0.1	0.517885
2.788367	0.1	0.512074
2.790033	0.1	0.506327
2.791700	0.1	0.503520
2.793367	0.1	0.503846
2.795033	0.1	0.505252
2.796700	0.1	0.506570
2.798367	0.1	0.508777
2.800033	0.1	0.513126
2.801700	0.1	0.519338
2.803367	0.1	0.525778
2.805033	0.1	0.530598
2.806700	0.1	0.532507
2.808367	0.1	0.530994
2.810033	0.1	0.526560
2.811700	0.1	0.520819
2.813367	0.1	0.515571
2.815033	0.1	0.511939
2.816700	0.1	0.510253
2.818367	0.1	0.510062
2.820033	0.1	0.510421
2.821700	0.1	0.511091
2.823367	0.1	0.512833
2.825033	0.1	0.515617
2.826700	0.1	0.518025
2.828367	0.1	0.519389
2.830033	0.1	0.520619
2.831700	0.1	0.522216
2.833367	0.1	0.523305
2.835033	0.1	0.523012
2.836700	0.1	0.521764
2.838367	0.1	0.521126
2.840033	0.1	0.522467
2.841700	0.1	0.525429
2.843367	0.1	0.528409
2.845033	0.1	0.530696
2.846700	0.1	0.532968
2.848367	0.1	0.535934
2.850033	0.1	0.539012
2.851700	0.1	0.541164
2.853367	0.1	0.542961
2.855033	0.1	0.546197
2.856700	0.1	0.551334
2.858367	0.1	0.556796
2.860033	0.1	0.560777
2.861700	0.1	0.563217
2.863367	0.1	0.565453
2.865033	0.1	0.567841
2.866700	0.1	0.569564
2.868367	0.1	0.570789
2.870033	0.1	0.572563
2.871700	0.1	0.575106
2.873367	0.1	0.577504
2.875033	0.1	0.578444
2.876700	0.1	0.577290
2.878367	0.1	0.574887
2.880033	0.1	0.572670
2.881700	0.1	0.571008
2.883367	0.1	0.569681
2.885033	0.1	0.569406
2.886700	0.1	0.571217
2.888367	0.1	0.574472
2.890033	0.1	0.576926
2.891700	0.1	0.577094
2.893367	0.1	0.575837
2.895033	0.1	0.575534
2.896700	0.1	0.578030
2.898367	0.1	0.583101
2.900033	0.1	0.588493
2.901700	0.1	0.591916
2.903367	0.1	0.593401
2.905033	0.1	0.595110
2.906700	0.1	0.598608
2.908367	0.1	0.603250
2.910033	0.1	0.606952
2.911700	0.1	0.607874
2.913367	0.1	0.605974
2.915033	0.1	0.603041
2.916700	0.1	0.600978
2.918367	0.1	0.600591
2.920033	0.1	0.602035
2.921700	0.1	0.604731
2.923367	0.1	0.607260
2.925033	0.1	0.608875
2.926700	0.1	0.609723
2.928367	0.1	0.609579
2.930033	0.1	0.608154
2.931700	0.1	0.606263
2.933367	0.1	0.605597
2.935033	0.1	0.607152
2.936700	0.1	0.610077
2.938367	0.1	0.612470
2.940033	0.1	0.613192
2.941700	0.1	0.612615
2.943367	0.1	0.611590
2.945033	0.1	0.610156
2.946700	0.1	0.608298
2.948367	0.1	0.606910
2.950033	0.1	0.606384
2.951700	0.1	0.605527
2.953367	0.1	0.603143
2.955033	0.1	0.599716
2.956700	0.1	0.596996
2.958367	0.1	0.596098
2.960033	0.1	0.596447
2.961700	0.1	0.596959
2.963367	0.1	0.597266
2.965033	0.1	0.597364
2.966700	0.1	0.597155
2.968367	0.1	0.596857
2.970033	0.1	0.596899
2.971700	0.1	0.597369
2.973367	0.1	0.598026
2.975033	0.1	0.598510
2.976700	0.1	0.598123
2.978367	0.1	0.596582
2.980033	0.1	0.595604
2.981700	0.1	0.597583
2.983367	0.1	0.602398
2.985033	0.1	0.607157
2.986700	0.1	0.608629
2.988367	0.1	0.604950
2.990033	0.1	0.596354
2.991700	0.1	0.585630
2.993367	0.1	0.577206
2.995033	0.1	0.574626
2.996700	0.1	0.578403
2.998367	0.1	0.585774
3.000033	0.1	0.592954
3.001700	0.1	0.597923
3.003367	0.1	0.600675
3.005033	0.1	0.601625
3.006700	0.1	0.601304
3.008367	0.1	0.600540
3.010033	0.1	0.599758
3.011700	0.1	0.598771
3.013367	0.1	0.597620
3.015033	0.1	0.596810
3.016700	0.1	0.596195
3.018367	0.1	0.594319
3.020033	0.1	0.590077
3.021700	0.1	0.584521
3.023367	0.1	0.580344
3.025033	0.1	0.579623
3.026700	0.1	0.582342
3.028367	0.1	0.586943
3.030033	0.1	0.591576
3.031700	0.1	0.594826
3.033367	0.1	0.595828
3.035033	0.1	0.594198
3.036700	0.1	0.590291
3.038367	0.1	0.585746
3.040033	0.1	0.582570
3.041700	0.1	0.581276
3.043367	0.1	0.581136
3.045033	0.1	0.581616
3.046700	0.1	0.582165
3.048367	0.1	0.581546
3.050033	0.1	0.578226
3.051700	0.1	0.571609
3.053367	0.1	0.563143
3.055033	0.1	0.556130
3.056700	0.1	0.553671
3.058367	0.1	0.556353
3.060033	0.1	0.562086
3.061700	0.1	0.568107
3.063367	0.1	0.572731
3.065033	0.1	0.575753
3.066700	0.1	0.577639
3.068367	0.1	0.578556
3.070033	0.1	0.578938
3.071700	0.1	0.580149
3.073367	0.1	0.582691
3.075033	0.1	0.584880
3.076700	0.1	0.584694
3.078367	0.1	0.581895
3.080033	0.1	0.577583
3.081700	0.1	0.572614
3.083367	0.1	0.567208
3.085033	0.1	0.561671
3.086700	0.1	0.556861
3.088367	0.1	0.553797
3.090033	0.1	0.552596
3.091700	0.1	0.552074
3.093367	0.1	0.550882
3.095033	0.1	0.548805
3.096700	0.1	0.546658
3.098367	0.1	0.545080
3.100033	0.1	0.544074
3.101700	0.1	0.543399
3.103367	0.1	0.542547
3.105033	0.1	0.540777
3.106700	0.1	0.537988
3.108367	0.1	0.535157
3.110033	0.1	0.533606
3.111700	0.1	0.533988
3.113367	0.1	0.535632
3.115033	0.1	0.537084
3.116700	0.1	0.537774
3.118367	0.1	0.538831
3.120033	0.1	0.541313
3.121700	0.1	0.544437
3.123367	0.1	0.547091
3.125033	0.1	0.549597
3.126700	0.1	0.552353
3.128367	0.1	0.554249
3.130033	0.1	0.553527
3.131700	0.1	0.549923
3.133367	0.1	0.545648
3.135033	0.1	0.543557
3.136700	0.1	0.544186
3.138367	0.1	0.545285
3.140033	0.1	0.544474
3.141700	0.1	0.541634
3.143367	0.1	0.538058
3.145033	0.1	0.534314
3.146700	0.1	0.530621
3.148367	0.1	0.528418
3.150033	0.1	0.528828
3.151700	0.1	0.530737
3.153367	0.1	0.532498
3.155033	0.1	0.533732
3.156700	0.1	0.534714
3.158367	0.1	0.535469
3.160033	0.1	0.535287
3.161700	0.1	0.533098
3.163367	0.1	0.528730
3.165033	0.1	0.523534
3.166700	0.1	0.519529
3.168367	0.1	0.517666
3.170033	0.1	0.517480
3.171700	0.1	0.518085
3.173367	0.1	0.518770
3.175033	0.1	0.518439
3.176700	0.1	0.515706
3.178367	0.1	0.511045
3.180033	0.1	0.507431
3.181700	0.1	0.506816
3.183367	0.1	0.507780
3.185033	0.1	0.507901
3.186700	0.1	0.506104
3.188367	0.1	0.502267
3.190033	0.1	0.497010
3.191700	0.1	0.491869
3.193367	0.1	0.488306
3.195033	0.1	0.486774
3.196700	0.1	0.486705
3.198367	0.1	0.486667
3.200033	0.1	0.484954
3.201700	0.1	0.481214
3.203367	0.1	0.476660
3.205033	0.1	0.472157
3.206700	0.1	0.467752
3.208367	0.1	0.463710
3.210033	0.1	0.460618
3.211700	0.1	0.458821
3.213367	0.1	0.458020
3.215033	0.1	0.457638
3.216700	0.1	0.457545
3.218367	0.1	0.457792
3.220033	0.1	0.457810
3.221700	0.1	0.456586
3.223367	0.1	0.453978
3.225033	0.1	0.451095
3.226700	0.1	0.448958
3.228367	0.1	0.447351
3.230033	0.1	0.445335
3.231700	0.1	0.442662
3.233367	0.1	0.440315
3.235033	0.1	0.439440
3.236700	0.1	0.440190
3.238367	0.1	0.442108
3.240033	0.1	0.444427
3.241700	0.1	0.445326
3.243367	0.1	0.442904
3.245033	0.1	0.437424
3.246700	0.1	0.431114
3.248367	0.1	0.426299
3.250033	0.1	0.424315
3.251700	0.1	0.424818
3.253367	0.1	0.426010
3.255033	0.1	0.426006
3.256700	0.1	0.423980
3.258367	0.1	0.420380
3.260033	0.1	0.416674
3.261700	0.1	0.414895
3.263367	0.1	0.416529
3.265033	0.1	0.420767
3.266700	0.1	0.424325
3.268367	0.1	0.423561
3.270033	0.1	0.417321
3.271700	0.1	0.407766
3.273367	0.1	0.398322
3.275033	0.1	0.391169
3.276700	0.1	0.386825
3.278367	0.1	0.385386
3.280033	0.1	0.386857
3.281700	0.1	0.390275
3.283367	0.1	0.393712
3.285033	0.1	0.395929
3.286700	0.1	0.397176
3.288367	0.1	0.397707
3.290033	0.1	0.397214
3.291700	0.1	0.395747
3.293367	0.1	0.393931
3.295033	0.1	0.392720
3.296700	0.1	0.391998
3.298367	0.1	0.389591
3.300033	0.1	0.383840
3.301700	0.1	0.376171
3.303367	0.1	0.369558
3.305033	0.1	0.365479
3.306700	0.1	0.362950
3.308367	0.1	0.360329
3.310033	0.1	0.357451
3.311700	0.1	0.355523
3.313367	0.1	0.355565
3.315033	0.1	0.357297
3.316700	0.1	0.359174
3.318367	0.1	0.359383
3.320033	0.1	0.357241
3.321700	0.1	0.353782
3.323367	0.1	0.350750
3.325033	0.1	0.348943
3.326700	0.1	0.347672
3.328367	0.1	0.345525
3.330033	0.1	0.341446
3.331700	0.1	0.335281
3.333367	0.1	0.327751
3.335033	0.1	0.320189
3.336700	0.1	0.314219
3.338367	0.1	0.310894
3.340033	0.1	0.310363
3.341700	0.1	0.312617
3.343367	0.1	0.317241
3.345033	0.1	0.322526
3.346700	0.1	0.326321
3.348367	0.1	0.327402
3.350033	0.1	0.326070
3.351700	0.1	0.323760
3.353367	0.1	0.321371
3.355033	0.1	0.318624
3.356700	0.1	0.315602
3.358367	0.1	0.313544
3.360033	0.1	0.313697
3.361700	0.1	0.315588
3.363367	0.1	0.316780
3.365033	0.1	0.315178
3.366700	0.1	0.311402
3.368367	0.1	0.307895
3.370033	0.1	0.306102
3.371700	0.1	0.305166
3.373367	0.1	0.303406
3.375033	0.1	0.300552
3.376700	0.1	0.297534
3.378367	0.1	0.294675
3.380033	0.1	0.291746
3.381700	0.1	0.289269
3.383367	0.1	0.288091
3.385033	0.1	0.287858
3.386700	0.1	0.286666
3.388367	0.1	0.282596
3.390033	0.1	0.275611
3.391700	0.1	0.267597
3.393367	0.1	0.260831
3.395033	0.1	0.256887
3.396700	0.1	0.256361
3.398367	0.1	0.258745
3.400033	0.1	0.262009
3.401700	0.1	0.263168
3.403367	0.1	0.260747
3.405033	0.1	0.256216
3.406700	0.1	0.252496
3.408367	0.1	0.251830
3.410033	0.1	0.254540
3.411700	0.1	0.258801
3.413367	0.1	0.262130
3.415033	0.1	0.263611
3.416700	0.1	0.264216
3.418367	0.1	0.264961
3.420033	0.1	0.265175
3.421700	0.1	0.263271
3.423367	0.1	0.259173
3.425033	0.1	0.255168
3.426700	0.1	0.254288
3.428367	0.1	0.257525
3.430033	0.1	0.262125
3.431700	0.1	0.263737
3.433367	0.1	0.260486
3.435033	0.1	0.254288
3.436700	0.1	0.248505
3.438367	0.1	0.245585
3.440033	0.1	0.246507
3.441700	0.1	0.250707
3.443367	0.1	0.256216
3.445033	0.1	0.260747
3.446700	0.1	0.263224
3.448367	0.1	0.264314
3.450033	0.1	0.265045
3.451700	0.1	0.265660
3.453367	0.1	0.266074
3.455033	0.1	0.266531
3.456700	0.1	0.267853
3.458367	0.1	0.271476
3.460033	0.1	0.278349
3.461700	0.1	0.287262
3.463367	0.1	0.295425
3.465033	0.1	0.301078
3.466700	0.1	0.304435
3.468367	0.1	0.306321
3.470033	0.1	0.307122
3.471700	0.1	0.306680
3.473367	0.1	0.304622
3.475033	0.1	0.301199
3.476700	0.1	0.297786
3.478367	0.1	0.295579
3.480033	0.1	0.294000
3.481700	0.1	0.291355
3.483367	0.1	0.286456
3.485033	0.1	0.279313
3.486700	0.1	0.271183
3.488367	0.1	0.264444
3.490033	0.1	0.261161
3.491700	0.1	0.261143
3.493367	0.1	0.262274
3.495033	0.1	0.262712
3.496700	0.1	0.262265
3.498367	0.1	0.261758
3.500033	0.1	0.261455
3.501700	0.1	0.260323
3.503367	0.1	0.257371
3.505033	0.1	0.253296
3.506700	0.1	0.250223
3.508367	0.1	0.249962
3.510033	0.1	0.252635
3.511700	0.1	0.256617
3.513367	0.1	0.259546
3.515033	0.1	0.259592
3.516700	0.1	0.256505
3.518367	0.1	0.251150
3.520033	0.1	0.244239
3.521700	0.1	0.236146
3.523367	0.1	0.227280
3.525033	0.1	0.218209
3.526700	0.1	0.209715
3.528367	0.1	0.202614
3.530033	0.1	0.197198
3.531700	0.1	0.192802
3.533367	0.1	0.188528
3.535033	0.1	0.184886
3.536700	0.1	0.183731
3.538367	0.1	0.185692
3.540033	0.1	0.188979
3.541700	0.1	0.191359
3.543367	0.1	0.191964
3.545033	0.1	0.191410
3.546700	0.1	0.190930
3.548367	0.1	0.190716
3.550033	0.1	0.189226
3.551700	0.1	0.185221
3.553367	0.1	0.179475
3.555033	0.1	0.173450
3.556700	0.1	0.168011
3.558367	0.1	0.163964
3.560033	0.1	0.161957
3.561700	0.1	0.161687
3.563367	0.1	0.162320
3.565033	0.1	0.162912
3.566700	0.1	0.162879
3.568367	0.1	0.162879
3.570033	0.1	0.164253
3.571700	0.1	0.167172
3.573367	0.1	0.170167
3.575033	0.1	0.171331
3.576700	0.1	0.169883
3.578367	0.1	0.167075
3.580033	0.1	0.165082
3.581700	0.1	0.164751
3.583367	0.1	0.165296
3.585033	0.1	0.165612
3.586700	0.1	0.165026
3.588367	0.1	0.163848
3.590033	0.1	0.163028
3.591700	0.1	0.162483
3.593367	0.1	0.160835
3.595033	0.1	0.157431
3.596700	0.1	0.153771
3.598367	0.1	0.152201
3.600033	0.1	0.153659
3.601700	0.1	0.157510
3.603367	0.1	0.162902
3.605033	0.1	0.168737
3.606700	0.1	0.172900
3.608367	0.1	0.173324
3.610033	0.1	0.169482
3.611700	0.1	0.162111
3.613367	0.1	0.152714
3.615033	0.1	0.144197
3.616700	0.1	0.139745
3.618367	0.1	0.139838
3.620033	0.1	0.141794
3.621700	0.1	0.142539
3.623367	0.1	0.140998
3.625033	0.1	0.138483
3.626700	0.1	0.137384
3.628367	0.1	0.139051
3.630033	0.1	0.143158
3.631700	0.1	0.148336
3.633367	0.1	0.152844
3.635033	0.1	0.155349
3.636700	0.1	0.155484
3.638367	0.1	0.153724
3.640033	0.1	0.150953
3.641700	0.1	0.147973
3.643367	0.1	0.144904
3.645033	0.1	0.141729
3.646700	0.1	0.139503
3.648367	0.1	0.139340
3.650033	0.1	0.140406
3.651700	0.1	0.140625
3.653367	0.1	0.138795
3.655033	0.1	0.135112
3.656700	0.1	0.130888
3.658367	0.1	0.128355
3.660033	0.1	0.129263
3.661700	0.1	0.133086
3.663367	0.1	0.137314
3.665033	0.1	0.139107
3.666700	0.1	0.136942
3.668367	0.1	0.131554
3.670033	0.1	0.125612
3.671700	0.1	0.122017
3.673367	0.1	0.121887
3.675033	0.1	0.123731
3.676700	0.1	0.124658
3.678367	0.1	0.123158
3.680033	0.1	0.120401
3.681700	0.1	0.117966
3.683367	0.1	0.115777
3.685033	0.1	0.113738
3.686700	0.1	0.112951
3.688367	0.1	0.114003
3.690033	0.1	0.116080
3.691700	0.1	0.118376
3.693367	0.1	0.120983
3.695033	0.1	0.124220
3.696700	0.1	0.127503
3.698367	0.1	0.129808
3.700033	0.1	0.131112
3.701700	0.1	0.131764
3.703367	0.1	0.131582
3.705033	0.1	0.130762
3.706700	0.1	0.129379
3.708367	0.1	0.126269
3.710033	0.1	0.120564
3.711700	0.1	0.113337
3.713367	0.1	0.107270
3.715033	0.1	0.105076
3.716700	0.1	0.107437
3.718367	0.1	0.112718
3.720033	0.1	0.118925
3.721700	0.1	0.125109
3.723367	0.1	0.131004
3.725033	0.1	0.136308
3.726700	0.1	0.140341
3.728367	0.1	0.141985
3.730033	0.1	0.140294
3.731700	0.1	0.135289
3.733367	0.1	0.128075
3.735033	0.1	0.120956
3.736700	0.1	0.116942
3.738367	0.1	0.117710
3.740033	0.1	0.121710
3.741700	0.1	0.125291
3.743367	0.1	0.126022
3.745033	0.1	0.124769
3.746700	0.1	0.124378
3.748367	0.1	0.126348
3.750033	0.1	0.129156
3.751700	0.1	0.130082
3.753367	0.1	0.127959
3.755033	0.1	0.123773
3.756700	0.1	0.119018
3.758367	0.1	0.114175
3.760033	0.1	0.109705
3.761700	0.1	0.106827
3.763367	0.1	0.106087
3.765033	0.1	0.106967
3.766700	0.1	0.108876
3.768367	0.1	0.111493
3.770033	0.1	0.114907
3.771700	0.1	0.119321
3.773367	0.1	0.123554
3.775033	0.1	0.125389
3.776700	0.1	0.124420
3.778367	0.1	0.123023
3.780033	0.1	0.123619
3.781700	0.1	0.126204
3.783367	0.1	0.129472
3.785033	0.1	0.133193
3.786700	0.1	0.138264
3.788367	0.1	0.144718
3.790033	0.1	0.150404
3.791700	0.1	0.152490
3.793367	0.1	0.149799
3.795033	0.1	0.143349
3.796700	0.1	0.135377
3.798367	0.1	0.127819
3.800033	0.1	0.121426
3.801700	0.1	0.116914
3.803367	0.1	0.116015
3.805033	0.1	0.120020
3.806700	0.1	0.128224
3.808367	0.1	0.138222
3.810033	0.1	0.146423
3.811700	0.1	0.149193
3.813367	0.1	0.145459
3.815033	0.1	0.137733
3.816700	0.1	0.129966
3.818367	0.1	0.125044
3.820033	0.1	0.123437
3.821700	0.1	0.123689
3.823367	0.1	0.124541
3.825033	0.1	0.125854
3.826700	0.1	0.127284
3.828367	0.1	0.127838
3.830033	0.1	0.127391
3.831700	0.1	0.127163
3.833367	0.1	0.127954
3.835033	0.1	0.129114
3.836700	0.1	0.129421
3.838367	0.1	0.128159
3.840033	0.1	0.125878
3.841700	0.1	0.124187
3.843367	0.1	0.123917
3.845033	0.1	0.123810
3.846700	0.1	0.122059
3.848367	0.1	0.118562
3.850033	0.1	0.114576
3.851700	0.1	0.110772
3.853367	0.1	0.107107
3.855033	0.1	0.104075
3.856700	0.1	0.102865
3.858367	0.1	0.104331
3.860033	0.1	0.108257
3.861700	0.1	0.113719
3.863367	0.1	0.119116
3.865033	0.1	0.122101
3.866700	0.1	0.121430
3.868367	0.1	0.118623
3.870033	0.1	0.116159
3.871700	0.1	0.114818
3.873367	0.1	0.113822
3.875033	0.1	0.112504
3.876700	0.1	0.111107
3.878367	0.1	0.110683
3.880033	0.1	0.112336
3.881700	0.1	0.115894
3.883367	0.1	0.119405
3.885033	0.1	0.120220
3.886700	0.1	0.116960
3.888367	0.1	0.110809
3.890033	0.1	0.104615
3.891700	0.1	0.100499
3.893367	0.1	0.098511
3.895033	0.1	0.097444
3.896700	0.1	0.096210
3.898367	0.1	0.094632
3.900033	0.1	0.093482
3.901700	0.1	0.093342
3.903367	0.1	0.093421
3.905033	0.1	0.092313
3.906700	0.1	0.090008
3.908367	0.1	0.088210
3.910033	0.1	0.088410
3.911700	0.1	0.090268
3.913367	0.1	0.092322
3.915033	0.1	0.093840
3.916700	0.1	0.094748
3.918367	0.1	0.094445
3.920033	0.1	0.092345
3.921700	0.1	0.089142
3.923367	0.1	0.086501
3.925033	0.1	0.085849
3.926700	0.1	0.087782
3.928367	0.1	0.091936
3.930033	0.1	0.096480
3.931700	0.1	0.098716
3.933367	0.1	0.097384
3.935033	0.1	0.093728
3.936700	0.1	0.090138
3.938367	0.1	0.088220
3.940033	0.1	0.087502
3.941700	0.1	0.086380
3.943367	0.1	0.085211
3.945033	0.1	0.086571
3.946700	0.1	0.091768
3.948367	0.1	0.099191
3.950033	0.1	0.105971
3.951700	0.1	0.109784
3.953367	0.1	0.109724
3.955033	0.1	0.106413
3.956700	0.1	0.101184
3.958367	0.1	0.095456
3.960033	0.1	0.090417
3.961700	0.1	0.086501
3.963367	0.1	0.083758
3.965033	0.1	0.082534
3.966700	0.1	0.082767
3.968367	0.1	0.083218
3.970033	0.1	0.082320
3.971700	0.1	0.079968
3.973367	0.1	0.077547
3.975033	0.1	0.075996
3.976700	0.1	0.075335
3.978367	0.1	0.075712
3.980033	0.1	0.077197
3.981700	0.1	0.079065
3.983367	0.1	0.080178
3.985033	0.1	0.079898
3.986700	0.1	0.078548
3.988367	0.1	0.076960
3.990033	0.1	0.075782
3.991700	0.1	0.075283
3.993367	0.1	0.075228
3.995033	0.1	0.075158
3.996700	0.1	0.075046
3.998367	0.1	0.074869
4.000033	0.1	0.074138
4.001700	0.1	0.072313
4.003367	0.1	0.069607
4.005033	0.1	0.067428
4.006700	0.1	0.067777
4.008367	0.1	0.071512
4.010033	0.1	0.077295
4.011700	0.1	0.082408
4.013367	0.1	0.084443
4.015033	0.1	0.083083
4.016700	0.1	0.080392
4.018367	0.1	0.078054
4.020033	0.1	0.075093
4.021700	0.1	0.069831
4.023367	0.1	0.063153
4.025033	0.1	0.058222
4.026700	0.1	0.057169
4.028367	0.1	0.058939
4.030033	0.1	0.060583
4.031700	0.1	0.060550
4.033367	0.1	0.059954
4.035033	0.1	0.060359
4.036700	0.1	0.061374
4.038367	0.1	0.061332
4.040033	0.1	0.059651
4.041700	0.1	0.057695
4.043367	0.1	0.057397
4.045033	0.1	0.059274
4.046700	0.1	0.062119
4.048367	0.1	0.064820
4.050033	0.1	0.067651
4.051700	0.1	0.071358
4.053367	0.1	0.075661
4.055033	0.1	0.079176
4.056700	0.1	0.080145
4.058367	0.1	0.077575
4.060033	0.1	0.072662
4.061700	0.1	0.068289
4.063367	0.1	0.066282
4.065033	0.1	0.065858
4.066700	0.1	0.065216
4.068367	0.1	0.064033
4.070033	0.1	0.063702
4.071700	0.1	0.065095
4.073367	0.1	0.066971
4.075033	0.1	0.067279
4.076700	0.1	0.065584
4.078367	0.1	0.063055
4.080033	0.1	0.060578
4.081700	0.1	0.058538
4.083367	0.1	0.057681
4.085033	0.1	0.058394
4.086700	0.1	0.059614
4.088367	0.1	0.059730
4.090033	0.1	0.057910
4.091700	0.1	0.054440
4.093367	0.1	0.050780
4.095033	0.1	0.049011
4.096700	0.1	0.050329
4.098367	0.1	0.053979
4.100033	0.1	0.058156
4.101700	0.1	0.062059
4.103367	0.1	0.066273
4.105033	0.1	0.070808
4.106700	0.1	0.074147
4.108367	0.1	0.074771
4.110033	0.1	0.072755
4.111700	0.1	0.069807
4.113367	0.1	0.067945
4.115033	0.1	0.067316
4.116700	0.1	0.065640
4.118367	0.1	0.060853
4.120033	0.1	0.053900
4.121700	0.1	0.048149
4.123367	0.1	0.046063
4.125033	0.1	0.047125
4.126700	0.1	0.048797
4.128367	0.1	0.048927
4.130033	0.1	0.047288
4.131700	0.1	0.045043
4.133367	0.1	0.043232
4.135033	0.1	0.042380
4.136700	0.1	0.042710
4.138367	0.1	0.043879
4.140033	0.1	0.044918
4.141700	0.1	0.044811
4.143367	0.1	0.043632
4.145033	0.1	0.042650
4.146700	0.1	0.042641
4.148367	0.1	0.042948
4.150033	0.1	0.042585
4.151700	0.1	0.041802
4.153367	0.1	0.042282
4.155033	0.1	0.045346
4.156700	0.1	0.050482
4.158367	0.1	0.055796
4.160033	0.1	0.059609
4.161700	0.1	0.061542
4.163367	0.1	0.061593
4.165033	0.1	0.059330
4.166700	0.1	0.054766
4.168367	0.1	0.048811
4.170033	0.1	0.042999
4.171700	0.1	0.039064
4.173367	0.1	0.037844
4.175033	0.1	0.038682
4.176700	0.1	0.040596
4.178367	0.1	0.043232
4.180033	0.1	0.046147
4.181700	0.1	0.048494
4.183367	0.1	0.049779
4.185033	0.1	0.049905
4.186700	0.1	0.048531
4.188367	0.1	0.044880
4.190033	0.1	0.038566
4.191700	0.1	0.030939
4.193367	0.1	0.025043
4.195033	0.1	0.023143
4.196700	0.1	0.024331
4.198367	0.1	0.025760
4.200033	0.1	0.026124
4.201700	0.1	0.026836
4.203367	0.1	0.029965
4.205033	0.1	0.035693
4.206700	0.1	0.042045
4.208367	0.1	0.046883
4.210033	0.1	0.049504
4.211700	0.1	0.050422
4.213367	0.1	0.050217
4.215033	0.1	0.048685
4.216700	0.1	0.045425
4.218367	0.1	0.040699
4.220033	0.1	0.035209
4.221700	0.1	0.030100
4.223367	0.1	0.027069
4.225033	0.1	0.027088
4.226700	0.1	0.029397
4.228367	0.1	0.032503
4.230033	0.1	0.035297
4.231700	0.1	0.037272
4.233367	0.1	0.038473
4.235033	0.1	0.038850
4.236700	0.1	0.037630
4.238367	0.1	0.034333
4.240033	0.1	0.030207
4.241700	0.1	0.027674
4.243367	0.1	0.028028
4.245033	0.1	0.030617
4.246700	0.1	0.034124
4.248367	0.1	0.037006
4.250033	0.1	0.037672
4.251700	0.1	0.036065
4.253367	0.1	0.034114
4.255033	0.1	0.033872
4.256700	0.1	0.035246
4.258367	0.1	0.036121
4.260033	0.1	0.035535
4.261700	0.1	0.035465
4.263367	0.1	0.038170
4.265033	0.1	0.043279
4.266700	0.1	0.048117
4.268367	0.1	0.049933
4.270033	0.1	0.047749
4.271700	0.1	0.043088
4.273367	0.1	0.039255
4.275033	0.1	0.039223
4.276700	0.1	0.042999
4.278367	0.1	0.047074
4.280033	0.1	0.048084
4.281700	0.1	0.046063
4.283367	0.1	0.042911
4.285033	0.1	0.040061
4.286700	0.1	0.038007
4.288367	0.1	0.036135
4.290033	0.1	0.033230
4.291700	0.1	0.029169
4.293367	0.1	0.025593
4.295033	0.1	0.023865
4.296700	0.1	0.023656
4.298367	0.1	0.024172
4.300033	0.1	0.024978
4.301700	0.1	0.025434
4.303367	0.1	0.024908
4.305033	0.1	0.023325
4.306700	0.1	0.021295
4.308367	0.1	0.019823
4.310033	0.1	0.019823
4.311700	0.1	0.021928
4.313367	0.1	0.026058
4.315033	0.1	0.030790
4.316700	0.1	0.033714
4.318367	0.1	0.033043
4.320033	0.1	0.029244
4.321700	0.1	0.024582
4.323367	0.1	0.021029
4.325033	0.1	0.019539
4.326700	0.1	0.020824
4.328367	0.1	0.025155
4.330033	0.1	0.031097
4.331700	0.1	0.035586
4.333367	0.1	0.036391
4.335033	0.1	0.034668
4.336700	0.1	0.034389
4.338367	0.1	0.038450
4.340033	0.1	0.045830
4.341700	0.1	0.052736
4.343367	0.1	0.055898
4.345033	0.1	0.054748
4.346700	0.1	0.051167
4.348367	0.1	0.047721
4.350033	0.1	0.046212
4.351700	0.1	0.046892
4.353367	0.1	0.048354
4.355033	0.1	0.049081
4.356700	0.1	0.049081
4.358367	0.1	0.049178
4.360033	0.1	0.049253
4.361700	0.1	0.048284
4.363367	0.1	0.045635
4.365033	0.1	0.041812
4.366700	0.1	0.037793
4.368367	0.1	0.034198
4.370033	0.1	0.031502
4.371700	0.1	0.030529
4.373367	0.1	0.032084
4.375033	0.1	0.036038
4.376700	0.1	0.040983
4.378367	0.1	0.045383
4.380033	0.1	0.049192
4.381700	0.1	0.053379
4.383367	0.1	0.057742
4.385033	0.1	0.060410
4.386700	0.1	0.059484
4.388367	0.1	0.054655
4.390033	0.1	0.047917
4.391700	0.1	0.042412
4.393367	0.1	0.039889
4.395033	0.1	0.039991
4.396700	0.1	0.041998
4.398367	0.1	0.045574
4.400033	0.1	0.049919
4.401700	0.1	0.053742
4.403367	0.1	0.056238
4.405033	0.1	0.057500
4.406700	0.1	0.057905
4.408367	0.1	0.057691
4.410033	0.1	0.056974
4.411700	0.1	0.056373
4.413367	0.1	0.057053
4.415033	0.1	0.059502
4.416700	0.1	0.062622
4.418367	0.1	0.064592
4.420033	0.1	0.064690
4.421700	0.1	0.063870
4.423367	0.1	0.063214
4.425033	0.1	0.062846
4.426700	0.1	0.062156
4.428367	0.1	0.060578
4.430033	0.1	0.058599
4.431700	0.1	0.057835
4.433367	0.1	0.059223
4.435033	0.1	0.061677
4.436700	0.1	0.063204
4.438367	0.1	0.062934
4.440033	0.1	0.061546
4.441700	0.1	0.059931
4.443367	0.1	0.057998
4.445033	0.1	0.055293
4.446700	0.1	0.052089
4.448367	0.1	0.049258
4.450033	0.1	0.047688
4.451700	0.1	0.048205
4.453367	0.1	0.051339
4.455033	0.1	0.056564
4.456700	0.1	0.061998
4.458367	0.1	0.065626
4.460033	0.1	0.066645
4.461700	0.1	0.065309
4.463367	0.1	0.061896
4.465033	0.1	0.056718
4.466700	0.1	0.051069
4.468367	0.1	0.047046
4.470033	0.1	0.045495
4.471700	0.1	0.045002
4.473367	0.1	0.043735
4.475033	0.1	0.041411
4.476700	0.1	0.038696
4.478367	0.1	0.036331
4.480033	0.1	0.035400
4.481700	0.1	0.036773
4.483367	0.1	0.039968
4.485033	0.1	0.043274
4.486700	0.1	0.045048
4.488367	0.1	0.044992
4.490033	0.1	0.044634
4.491700	0.1	0.046096
4.493367	0.1	0.049821
4.495033	0.1	0.054445
4.496700	0.1	0.058841
4.498367	0.1	0.062669
4.500033	0.1	0.065183
4.501700	0.1	0.065030
4.503367	0.1	0.061770
4.505033	0.1	0.056699
4.506700	0.1	0.051656
4.508367	0.1	0.047954
4.510033	0.1	0.046599
4.511700	0.1	0.048555
4.513367	0.1	0.053975
4.515033	0.1	0.060946
4.516700	0.1	0.066003
4.518367	0.1	0.066473
4.520033	0.1	0.062473
4.521700	0.1	0.056755
4.523367	0.1	0.052042
4.525033	0.1	0.048792
4.526700	0.1	0.046133
4.528367	0.1	0.043781
4.530033	0.1	0.042431
4.531700	0.1	0.042948
4.533367	0.1	0.044983
4.535033	0.1	0.046729
4.536700	0.1	0.046613
4.538367	0.1	0.044717
4.540033	0.1	0.042277
4.541700	0.1	0.040303
4.543367	0.1	0.038617
4.545033	0.1	0.036480
4.546700	0.1	0.034124
4.548367	0.1	0.032652
4.550033	0.1	0.033197
4.551700	0.1	0.036643
4.553367	0.1	0.042603
4.555033	0.1	0.048568
4.556700	0.1	0.051591
4.558367	0.1	0.050948
4.560033	0.1	0.048620
4.561700	0.1	0.047018
4.563367	0.1	0.046473
4.565033	0.1	0.045574
4.566700	0.1	0.043595
4.568367	0.1	0.041313
4.570033	0.1	0.039339
4.571700	0.1	0.037197
4.573367	0.1	0.034915
4.575033	0.1	0.033849
4.576700	0.1	0.035111
4.578367	0.1	0.037998
4.580033	0.1	0.040238
4.581700	0.1	0.040140
4.583367	0.1	0.038752
4.585033	0.1	0.038696
4.586700	0.1	0.040587
4.588367	0.1	0.042552
4.590033	0.1	0.043404
4.591700	0.1	0.043591
4.593367	0.1	0.043255
4.595033	0.1	0.041616
4.596700	0.1	0.038678
4.598367	0.1	0.036312
4.600033	0.1	0.036508
4.601700	0.1	0.039143
4.603367	0.1	0.042277
4.605033	0.1	0.043656
4.606700	0.1	0.042072
4.608367	0.1	0.038682
4.610033	0.1	0.036107
4.611700	0.1	0.035590
4.613367	0.1	0.036401
4.615033	0.1	0.037695
4.616700	0.1	0.039698
4.618367	0.1	0.043036
4.620033	0.1	0.047549
4.621700	0.1	0.051758
4.623367	0.1	0.053761
4.625033	0.1	0.052857
4.626700	0.1	0.050198
4.628367	0.1	0.047600
4.630033	0.1	0.045621
4.631700	0.1	0.043381
4.633367	0.1	0.040568
4.635033	0.1	0.038366
4.636700	0.1	0.037616
4.638367	0.1	0.037714
4.640033	0.1	0.037658
4.641700	0.1	0.037365
4.643367	0.1	0.037909
4.645033	0.1	0.040606
4.646700	0.1	0.045653
4.648367	0.1	0.051828
4.650033	0.1	0.057179
4.651700	0.1	0.060070
4.653367	0.1	0.060317
4.655033	0.1	0.058929
4.656700	0.1	0.056862
4.658367	0.1	0.054911
4.660033	0.1	0.053979
4.661700	0.1	0.054506
4.663367	0.1	0.056052
4.665033	0.1	0.057179
4.666700	0.1	0.056634
4.668367	0.1	0.054515
4.670033	0.1	0.051302
4.671700	0.1	0.046999
4.673367	0.1	0.041686
4.675033	0.1	0.035693
4.676700	0.1	0.029835
4.678367	0.1	0.025630
4.680033	0.1	0.024368
4.681700	0.1	0.026189
4.683367	0.1	0.030436
4.685033	0.1	0.035842
4.686700	0.1	0.040405
4.688367	0.1	0.042520
4.690033	0.1	0.042431
4.691700	0.1	0.042161
4.693367	0.1	0.043660
4.695033	0.1	0.046734
4.696700	0.1	0.048997
4.698367	0.1	0.048010
4.700033	0.1	0.043563
4.701700	0.1	0.038571
4.703367	0.1	0.037244
4.705033	0.1	0.040969
4.706700	0.1	0.045993
4.708367	0.1	0.047111
4.710033	0.1	0.043600
4.711700	0.1	0.038841
4.713367	0.1	0.034999
4.715033	0.1	0.031684
4.716700	0.1	0.028764
4.718367	0.1	0.027358
4.720033	0.1	0.028391
4.721700	0.1	0.031288
4.723367	0.1	0.034347
4.725033	0.1	0.036578
4.726700	0.1	0.037942
4.728367	0.1	0.037984
4.730033	0.1	0.036242
4.731700	0.1	0.033597
4.733367	0.1	0.031875
4.735033	0.1	0.031875
4.736700	0.1	0.032480
4.738367	0.1	0.032438
4.740033	0.1	0.031767
4.741700	0.1	0.031050
4.743367	0.1	0.031074
4.745033	0.1	0.032415
4.746700	0.1	0.034575
4.748367	0.1	0.037034
4.750033	0.1	0.040410
4.751700	0.1	0.044811
4.753367	0.1	0.048941
4.755033	0.1	0.051809
4.756700	0.1	0.053532
4.758367	0.1	0.054426
4.760033	0.1	0.054589
4.761700	0.1	0.054371
4.763367	0.1	0.054264
4.765033	0.1	0.054585
4.766700	0.1	0.055549
4.768367	0.1	0.056922
4.770033	0.1	0.057765
4.771700	0.1	0.057044
4.773367	0.1	0.054622
4.775033	0.1	0.052010
4.776700	0.1	0.051386
4.778367	0.1	0.053444
4.780033	0.1	0.056787
4.781700	0.1	0.058985
4.783367	0.1	0.058464
4.785033	0.1	0.056066
4.786700	0.1	0.053979
4.788367	0.1	0.053239
4.790033	0.1	0.053048
4.791700	0.1	0.052089
4.793367	0.1	0.049910
4.795033	0.1	0.047176
4.796700	0.1	0.044829
4.798367	0.1	0.043460
4.800033	0.1	0.043381
4.801700	0.1	0.044331
4.803367	0.1	0.045290
4.805033	0.1	0.045649
4.806700	0.1	0.045709
4.808367	0.1	0.045765
4.810033	0.1	0.045793
4.811700	0.1	0.045667
4.813367	0.1	0.045397
4.815033	0.1	0.045421
4.816700	0.1	0.046324
4.818367	0.1	0.048350
4.820033	0.1	0.051600
4.821700	0.1	0.056014
4.823367	0.1	0.060811
4.825033	0.1	0.064201
4.826700	0.1	0.064936
4.828367	0.1	0.064247
4.830033	0.1	0.064597
4.831700	0.1	0.066306
4.833367	0.1	0.067144
4.835033	0.1	0.065169
4.836700	0.1	0.060531
4.838367	0.1	0.055172
4.840033	0.1	0.051348
4.841700	0.1	0.049686
4.843367	0.1	0.048615
4.845033	0.1	0.046040
4.846700	0.1	0.041528
4.848367	0.1	0.036932
4.850033	0.1	0.034873
4.851700	0.1	0.036699
4.853367	0.1	0.041523
4.855033	0.1	0.046911
4.856700	0.1	0.050869
4.858367	0.1	0.053011
4.860033	0.1	0.053868
4.861700	0.1	0.054077
4.863367	0.1	0.054399
4.865033	0.1	0.055917
4.866700	0.1	0.059702
4.868367	0.1	0.065872
4.870033	0.1	0.072732
4.871700	0.1	0.077640
4.873367	0.1	0.079079
4.875033	0.1	0.077588
4.876700	0.1	0.075228
4.878367	0.1	0.074436
4.880033	0.1	0.076261
4.881700	0.1	0.078962
4.883367	0.1	0.079460
4.885033	0.1	0.076722
4.886700	0.1	0.072410
4.888367	0.1	0.068475
4.890033	0.1	0.065691
4.891700	0.1	0.064480
4.893367	0.1	0.065356
4.895033	0.1	0.068052
4.896700	0.1	0.071558
4.898367	0.1	0.075158
4.900033	0.1	0.078576
4.901700	0.1	0.082143
4.903367	0.1	0.086837
4.905033	0.1	0.092559
4.906700	0.1	0.097542
4.908367	0.1	0.100629
4.910033	0.1	0.102664
4.911700	0.1	0.105361
4.913367	0.1	0.109868
4.915033	0.1	0.115796
4.916700	0.1	0.121151
4.918367	0.1	0.124322
4.920033	0.1	0.125719
4.921700	0.1	0.126855
4.923367	0.1	0.128788
4.925033	0.1	0.131722
4.926700	0.1	0.134907
4.928367	0.1	0.137328
4.930033	0.1	0.139214
4.931700	0.1	0.141985
4.933367	0.1	0.146450
4.935033	0.1	0.151931
4.936700	0.1	0.157035
4.938367	0.1	0.161598
4.940033	0.1	0.167261
4.941700	0.1	0.175280
4.943367	0.1	0.184812
4.945033	0.1	0.193533
4.946700	0.1	0.199447
4.948367	0.1	0.203005
4.950033	0.1	0.206940
4.951700	0.1	0.213198
4.953367	0.1	0.220919
4.955033	0.1	0.228351
4.956700	0.1	0.235671
4.958367	0.1	0.244221
4.960033	0.1	0.254204
4.961700	0.1	0.264603
4.963367	0.1	0.274200
4.965033	0.1	0.282470
4.966700	0.1	0.289907
4.968367	0.1	0.297017
4.970033	0.1	0.304012
4.971700	0.1	0.312026
4.973367	0.1	0.322941
4.975033	0.1	0.337334
4.976700	0.1	0.353651
4.978367	0.1	0.369786
4.980033	0.1	0.384548
4.981700	0.1	0.397339
4.983367	0.1	0.408129
4.985033	0.1	0.417773
4.986700	0.1	0.427328
4.988367	0.1	0.437279
4.990033	0.1	0.447701
4.991700	0.1	0.458844
4.993367	0.1	0.471543
4.995033	0.1	0.486262
4.996700	0.1	0.501508
4.998367	0.1	0.514882
5.000033	0.1	0.525741
5.001700	0.1	0.535059
5.003367	0.1	0.543222
5.005033	0.1	0.549974
5.006700	0.1	0.556256
5.008367	0.1	0.564577
5.010033	0.1	0.577322
5.011700	0.1	0.594831
5.013367	0.1	0.614617
5.015033	0.1	0.632922
5.016700	0.1	0.647716
5.018367	0.1	0.659642
5.020033	0.1	0.669928
5.021700	0.1	0.679279
5.023367	0.1	0.688764
5.025033	0.1	0.699437
5.026700	0.1	0.710660
5.028367	0.1	0.720448
5.030033	0.1	0.727563
5.031700	0.1	0.732900
5.033367	0.1	0.738949
5.035033	0.1	0.747829
5.036700	0.1	0.759535
5.038367	0.1	0.772509
5.040033	0.1	0.785268
5.041700	0.1	0.796444
5.043367	0.1	0.804206
5.045033	0.1	0.807941
5.046700	0.1	0.809976
5.048367	0.1	0.813804
5.050033	0.1	0.821552
5.051700	0.1	0.833157
5.053367	0.1	0.846242
5.055033	0.1	0.857655
5.056700	0.1	0.865483
5.058367	0.1	0.869459
5.060033	0.1	0.870777
5.061700	0.1	0.871308
5.063367	0.1	0.872207
5.065033	0.1	0.873967
5.066700	0.1	0.877185
5.068367	0.1	0.881925
5.070033	0.1	0.887392
5.071700	0.1	0.892989
5.073367	0.1	0.898875
5.075033	0.1	0.905162
5.076700	0.1	0.911155
5.078367	0.1	0.915844
5.080033	0.1	0.918861
5.081700	0.1	0.920668
5.083367	0.1	0.921837
5.085033	0.1	0.922345
5.086700	0.1	0.921837
5.088367	0.1	0.920515
5.090033	0.1	0.919178
5.091700	0.1	0.918843
5.093367	0.1	0.920547
5.095033	0.1	0.924938
5.096700	0.1	0.931504
5.098367	0.1	0.938340
5.100033	0.1	0.942862
5.101700	0.1	0.943192
5.103367	0.1	0.939802
5.105033	0.1	0.935844
5.106700	0.1	0.934950
5.108367	0.1	0.938410
5.110033	0.1	0.944519
5.111700	0.1	0.950531
5.113367	0.1	0.954540
5.115033	0.1	0.955719
5.116700	0.1	0.954438
5.118367	0.1	0.952100
5.120033	0.1	0.949977
5.121700	0.1	0.948915
5.123367	0.1	0.949800
5.125033	0.1	0.953102
5.126700	0.1	0.958066
5.128367	0.1	0.963267
5.130033	0.1	0.967802
5.131700	0.1	0.971491
5.133367	0.1	0.974070
5.135033	0.1	0.975030
5.136700	0.1	0.974587
5.138367	0.1	0.974224
5.140033	0.1	0.975574
5.141700	0.1	0.978732
5.143367	0.1	0.982108
5.145033	0.1	0.984585
5.146700	0.1	0.986815
5.148367	0.1	0.989712
5.150033	0.1	0.992478
5.151700	0.1	0.993414
5.153367	0.1	0.992496
5.155033	0.1	0.991649
5.156700	0.1	0.992315
5.158367	0.1	0.994285
5.160033	0.1	0.996557
5.161700	0.1	0.998327
5.163367	0.1	0.999593
5.165033	0.1	1.000948
5.166700	0.1	1.002615
5.168367	0.1	1.004077
5.170033	0.1	1.005516
5.171700	0.1	1.008534
5.173367	0.1	1.014145
5.175033	0.1	1.020934
5.176700	0.1	1.026071
5.178367	0.1	1.027365
5.180033	0.1	1.024818
5.181700	0.1	1.021205
5.183367	0.1	1.020455
5.185033	0.1	1.024455
5.186700	0.1	1.031449
5.188367	0.1	1.037829
5.190033	0.1	1.041042
5.191700	0.1	1.040651
5.193367	0.1	1.038373
5.195033	0.1	1.037065
5.196700	0.1	1.038280
5.198367	0.1	1.041605
5.200033	0.1	1.045517
5.201700	0.1	1.047947
5.203367	0.1	1.047910
5.205033	0.1	1.046741
5.206700	0.1	1.046327
5.208367	0.1	1.047491
5.210033	0.1	1.050499
5.211700	0.1	1.055384
5.213367	0.1	1.061377
5.215033	0.1	1.066807
5.216700	0.1	1.069983
5.218367	0.1	1.070551
5.220033	0.1	1.069847
5.221700	0.1	1.069852
5.223367	0.1	1.071831
5.225033	0.1	1.075761
5.226700	0.1	1.080381
5.228367	0.1	1.083454
5.230033	0.1	1.082923
5.231700	0.1	1.078998
5.233367	0.1	1.074662
5.235033	0.1	1.072972
5.236700	0.1	1.074285
5.238367	0.1	1.077163
5.240033	0.1	1.080539
5.241700	0.1	1.083822
5.243367	0.1	1.086476
5.245033	0.1	1.087659
5.246700	0.1	1.086127
5.248367	0.1	1.081787
5.250033	0.1	1.076660
5.251700	0.1	1.073661
5.253367	0.1	1.074891
5.255033	0.1	1.080488
5.256700	0.1	1.088893
5.258367	0.1	1.097983
5.260033	0.1	1.105554
5.261700	0.1	1.109703
5.263367	0.1	1.109513
5.265033	0.1	1.105359
5.266700	0.1	1.099058
5.268367	0.1	1.093200
5.270033	0.1	1.089247
5.271700	0.1	1.086681
5.273367	0.1	1.084111
5.275033	0.1	1.080451
5.276700	0.1	1.075696
5.278367	0.1	1.071398
5.280033	0.1	1.069852
5.281700	0.1	1.072385
5.283367	0.1	1.078309
5.285033	0.1	1.085475
5.286700	0.1	1.091789
5.288367	0.1	1.096483
5.290033	0.1	1.099748
5.291700	0.1	1.101606
5.293367	0.1	1.102178
5.295033	0.1	1.102341
5.296700	0.1	1.102965
5.298367	0.1	1.103608
5.300033	0.1	1.102574
5.301700	0.1	1.098742
5.303367	0.1	1.093056
5.305033	0.1	1.087659
5.306700	0.1	1.084027
5.308367	0.1	1.082495
5.310033	0.1	1.082695
5.311700	0.1	1.083994
5.313367	0.1	1.086202
5.315033	0.1	1.089526
5.316700	0.1	1.093908
5.318367	0.1	1.098891
5.320033	0.1	1.103487
5.321700	0.1	1.106514
5.323367	0.1	1.107277
5.325033	0.1	1.105457
5.326700	0.1	1.101322
5.328367	0.1	1.095952
5.330033	0.1	1.090728
5.331700	0.1	1.087096
5.333367	0.1	1.086295
5.335033	0.1	1.088646
5.336700	0.1	1.093349
5.338367	0.1	1.098849
5.340033	0.1	1.103454
5.341700	0.1	1.106034
5.343367	0.1	1.106276
5.345033	0.1	1.104246
5.346700	0.1	1.100157
5.348367	0.1	1.094998
5.350033	0.1	1.090532
5.351700	0.1	1.087869
5.353367	0.1	1.086313
5.355033	0.1	1.084330
5.356700	0.1	1.081866
5.358367	0.1	1.080879
5.360033	0.1	1.082774
5.361700	0.1	1.086080
5.363367	0.1	1.087738
5.365033	0.1	1.086397
5.366700	0.1	1.083538
5.368367	0.1	1.081289
5.370033	0.1	1.079869
5.371700	0.1	1.077726
5.373367	0.1	1.074038
5.375033	0.1	1.070420
5.376700	0.1	1.069759
5.378367	0.1	1.073340
5.380033	0.1	1.079640
5.381700	0.1	1.085876
5.383367	0.1	1.090234
5.385033	0.1	1.092548
5.386700	0.1	1.093093
5.388367	0.1	1.091887
5.390033	0.1	1.089526
5.391700	0.1	1.087096
5.393367	0.1	1.084767
5.395033	0.1	1.081214
5.396700	0.1	1.075463
5.398367	0.1	1.068967
5.400033	0.1	1.064739
5.401700	0.1	1.064097
5.403367	0.1	1.064804
5.405033	0.1	1.063473
5.406700	0.1	1.059347
5.408367	0.1	1.055002
5.410033	0.1	1.053950
5.411700	0.1	1.057531
5.413367	0.1	1.063817
5.415033	0.1	1.069377
5.416700	0.1	1.072004
5.418367	0.1	1.071766
5.420033	0.1	1.069978
5.421700	0.1	1.067743
5.423367	0.1	1.065382
5.425033	0.1	1.063095
5.426700	0.1	1.061545
5.428367	0.1	1.061014
5.430033	0.1	1.060502
5.431700	0.1	1.058397
5.433367	0.1	1.054374
5.435033	0.1	1.050238
5.436700	0.1	1.048348
5.438367	0.1	1.049521
5.440033	0.1	1.052120
5.441700	0.1	1.052907
5.443367	0.1	1.049982
5.445033	0.1	1.044720
5.446700	0.1	1.040259
5.448367	0.1	1.038811
5.450033	0.1	1.040273
5.451700	0.1	1.042695
5.453367	0.1	1.044106
5.455033	0.1	1.043999
5.456700	0.1	1.043025
5.458367	0.1	1.041531
5.460033	0.1	1.039160
5.461700	0.1	1.036054
5.463367	0.1	1.033656
5.465033	0.1	1.033307
5.466700	0.1	1.034234
5.468367	0.1	1.034155
5.470033	0.1	1.032068
5.471700	0.1	1.029293
5.473367	0.1	1.027496
5.475033	0.1	1.026490
5.476700	0.1	1.025014
5.478367	0.1	1.023207
5.480033	0.1	1.022723
5.481700	0.1	1.024157
5.483367	0.1	1.026089
5.485033	0.1	1.026988
5.486700	0.1	1.026574
5.488367	0.1	1.025205
5.490033	0.1	1.023039
5.491700	0.1	1.020520
5.493367	0.1	1.019207
5.495033	0.1	1.020413
5.496700	0.1	1.023514
5.498367	0.1	1.027030
5.500033	0.1	1.030364
5.501700	0.1	1.033405
5.503367	0.1	1.035435
5.505033	0.1	1.035593
5.506700	0.1	1.033917
5.508367	0.1	1.030704
5.510033	0.1	1.025829
5.511700	0.1	1.019468
5.513367	0.1	1.012473
5.515033	0.1	1.005949
5.516700	0.1	1.000878
5.518367	0.1	0.997600
5.520033	0.1	0.995421
5.521700	0.1	0.993512
5.523367	0.1	0.992077
5.525033	0.1	0.991574
5.526700	0.1	0.991458
5.528367	0.1	0.991211
5.530033	0.1	0.991640
5.531700	0.1	0.993516
5.533367	0.1	0.995873
5.535033	0.1	0.996753
5.536700	0.1	0.995160
5.538367	0.1	0.991579
5.540033	0.1	0.987151
5.541700	0.1	0.982969
5.543367	0.1	0.980026
5.545033	0.1	0.978848
5.546700	0.1	0.979141
5.548367	0.1	0.980450
5.550033	0.1	0.982969
5.551700	0.1	0.987318
5.553367	0.1	0.993051
5.555033	0.1	0.998257
5.556700	0.1	1.001037
5.558367	0.1	1.000334
5.560033	0.1	0.995635
5.561700	0.1	0.987398
5.563367	0.1	0.977884
5.565033	0.1	0.970149
5.566700	0.1	0.965730
5.568367	0.1	0.963625
5.570033	0.1	0.961707
5.571700	0.1	0.958745
5.573367	0.1	0.955355
5.575033	0.1	0.953535
5.576700	0.1	0.954806
5.578367	0.1	0.958480
5.580033	0.1	0.962149
5.581700	0.1	0.963272
5.583367	0.1	0.960506
5.585033	0.1	0.954787
5.586700	0.1	0.948668
5.588367	0.1	0.944100
5.590033	0.1	0.941232
5.591700	0.1	0.939076
5.593367	0.1	0.936538
5.595033	0.1	0.932910
5.596700	0.1	0.928375
5.598367	0.1	0.923937
5.600033	0.1	0.920650
5.601700	0.1	0.919080
5.603367	0.1	0.918778
5.605033	0.1	0.918503
5.606700	0.1	0.917786
5.608367	0.1	0.917427
5.610033	0.1	0.918573
5.611700	0.1	0.921409
5.613367	0.1	0.924109
5.615033	0.1	0.923732
5.616700	0.1	0.918875
5.618367	0.1	0.911253
5.620033	0.1	0.904091
5.621700	0.1	0.899411
5.623367	0.1	0.897101
5.625033	0.1	0.895951
5.626700	0.1	0.894964
5.628367	0.1	0.894042
5.630033	0.1	0.893963
5.631700	0.1	0.895048
5.633367	0.1	0.895672
5.635033	0.1	0.893520
5.636700	0.1	0.887862
5.638367	0.1	0.879653
5.640033	0.1	0.870377
5.641700	0.1	0.861604
5.643367	0.1	0.854833
5.645033	0.1	0.850419
5.646700	0.1	0.847490
5.648367	0.1	0.845385
5.650033	0.1	0.843578
5.651700	0.1	0.840812
5.653367	0.1	0.836197
5.655033	0.1	0.830507
5.656700	0.1	0.825175
5.658367	0.1	0.820374
5.660033	0.1	0.815173
5.661700	0.1	0.809208
5.663367	0.1	0.803103
5.665033	0.1	0.797492
5.666700	0.1	0.792774
5.668367	0.1	0.789473
5.670033	0.1	0.787843
5.671700	0.1	0.787084
5.673367	0.1	0.785766
5.675033	0.1	0.783242
5.676700	0.1	0.779745
5.678367	0.1	0.775582
5.680033	0.1	0.770860
5.681700	0.1	0.766083
5.683367	0.1	0.762735
5.685033	0.1	0.761892
5.686700	0.1	0.762073
5.688367	0.1	0.759992
5.690033	0.1	0.753715
5.691700	0.1	0.744141
5.693367	0.1	0.734166
5.695033	0.1	0.726799
5.696700	0.1	0.723428
5.698367	0.1	0.723349
5.700033	0.1	0.724350
5.701700	0.1	0.723805
5.703367	0.1	0.720182
5.705033	0.1	0.713682
5.706700	0.1	0.705575
5.708367	0.1	0.697691
5.710033	0.1	0.691852
5.711700	0.1	0.688820
5.713367	0.1	0.688019
5.715033	0.1	0.688112
5.716700	0.1	0.687530
5.718367	0.1	0.684615
5.720033	0.1	0.678375
5.721700	0.1	0.670021
5.723367	0.1	0.662357
5.725033	0.1	0.656908
5.726700	0.1	0.652713
5.728367	0.1	0.647428
5.730033	0.1	0.639437
5.731700	0.1	0.629532
5.733367	0.1	0.620633
5.735033	0.1	0.615418
5.736700	0.1	0.613919
5.738367	0.1	0.613900
5.740033	0.1	0.613187
5.741700	0.1	0.610915
5.743367	0.1	0.607092
5.745033	0.1	0.602342
5.746700	0.1	0.597825
5.748367	0.1	0.594412
5.750033	0.1	0.591637
5.751700	0.1	0.587874
5.753367	0.1	0.581630
5.755033	0.1	0.572973
5.756700	0.1	0.563841
5.758367	0.1	0.556675
5.760033	0.1	0.552814
5.761700	0.1	0.552163
5.763367	0.1	0.553625
5.765033	0.1	0.555301
5.766700	0.1	0.555110
5.768367	0.1	0.552083
5.770033	0.1	0.546747
5.771700	0.1	0.539999
5.773367	0.1	0.532260
5.775033	0.1	0.523790
5.776700	0.1	0.514979
5.778367	0.1	0.506369
5.780033	0.1	0.499156
5.781700	0.1	0.494737
5.783367	0.1	0.492902
5.785033	0.1	0.492116
5.786700	0.1	0.491762
5.788367	0.1	0.492185
5.790033	0.1	0.492902
5.791700	0.1	0.492567
5.793367	0.1	0.490546
5.795033	0.1	0.487654
5.796700	0.1	0.485331
5.798367	0.1	0.484092
5.800033	0.1	0.483082
5.801700	0.1	0.480851
5.803367	0.1	0.475985
5.805033	0.1	0.468022
5.806700	0.1	0.458541
5.808367	0.1	0.449931
5.810033	0.1	0.443053
5.811700	0.1	0.437652
5.813367	0.1	0.433479
5.815033	0.1	0.429824
5.816700	0.1	0.425708
5.818367	0.1	0.420967
5.820033	0.1	0.416469
5.821700	0.1	0.413363
5.823367	0.1	0.412134
5.825033	0.1	0.412399
5.826700	0.1	0.413279
5.828367	0.1	0.413568
5.830033	0.1	0.412464
5.831700	0.1	0.410434
5.833367	0.1	0.409051
5.835033	0.1	0.409558
5.836700	0.1	0.411072
5.838367	0.1	0.411235
5.840033	0.1	0.408986
5.841700	0.1	0.405326
5.843367	0.1	0.401638
5.845033	0.1	0.398513
5.846700	0.1	0.395789
5.848367	0.1	0.393428
5.850033	0.1	0.391835
5.851700	0.1	0.390657
5.853367	0.1	0.388795
5.855033	0.1	0.385996
5.856700	0.1	0.382783
5.858367	0.1	0.379318
5.860033	0.1	0.375761
5.861700	0.1	0.372641
5.863367	0.1	0.370336
5.865033	0.1	0.368683
5.866700	0.1	0.367286
5.868367	0.1	0.365898
5.870033	0.1	0.364278
5.871700	0.1	0.361949
5.873367	0.1	0.358368
5.875033	0.1	0.353614
5.876700	0.1	0.348850
5.878367	0.1	0.345642
5.880033	0.1	0.344967
5.881700	0.1	0.346308
5.883367	0.1	0.347476
5.885033	0.1	0.346508
5.886700	0.1	0.343411
5.888367	0.1	0.339686
5.890033	0.1	0.337050
5.891700	0.1	0.336845
5.893367	0.1	0.339113
5.895033	0.1	0.341670
5.896700	0.1	0.341800
5.898367	0.1	0.339388
5.900033	0.1	0.336608
5.901700	0.1	0.334899
5.903367	0.1	0.334005
5.905033	0.1	0.333134
5.906700	0.1	0.331649
5.908367	0.1	0.329413
5.910033	0.1	0.327304
5.911700	0.1	0.326335
5.913367	0.1	0.325842
5.915033	0.1	0.323770
5.916700	0.1	0.319579
5.918367	0.1	0.315434
5.920033	0.1	0.313623
5.921700	0.1	0.314284
5.923367	0.1	0.316282
5.925033	0.1	0.318596
5.926700	0.1	0.320305
5.928367	0.1	0.320533
5.930033	0.1	0.318973
5.931700	0.1	0.315937
5.933367	0.1	0.312077
5.935033	0.1	0.308086
5.936700	0.1	0.304272
5.938367	0.1	0.300426
5.940033	0.1	0.295923
5.941700	0.1	0.290019
5.943367	0.1	0.283006
5.945033	0.1	0.276668
5.946700	0.1	0.272891
5.948367	0.1	0.272193
5.950033	0.1	0.273953
5.951700	0.1	0.277264
5.953367	0.1	0.281045
5.955033	0.1	0.284398
5.956700	0.1	0.287215
5.958367	0.1	0.289637
5.960033	0.1	0.291592
5.961700	0.1	0.293255
5.963367	0.1	0.294647
5.965033	0.1	0.295234
5.966700	0.1	0.294722
5.968367	0.1	0.293623
5.970033	0.1	0.292412
5.971700	0.1	0.290838
5.973367	0.1	0.288254
5.975033	0.1	0.284533
5.976700	0.1	0.280854
5.978367	0.1	0.278568
5.980033	0.1	0.277311
5.981700	0.1	0.275709
5.983367	0.1	0.273394
5.985033	0.1	0.271415
5.986700	0.1	0.270675
5.988367	0.1	0.270326
5.990033	0.1	0.268361
5.991700	0.1	0.263629
5.993367	0.1	0.256542
5.995033	0.1	0.248617
5.996700	0.1	0.242097
5.998367	0.1	0.238493
6.000033	0.1	0.237590
6.001700	0.1	0.238600
6.003367	0.1	0.241292
6.005033	0.1	0.245231
6.006700	0.1	0.248943
6.008367	0.1	0.251140
6.010033	0.1	0.252523
6.011700	0.1	0.254549
6.013367	0.1	0.256742
6.015033	0.1	0.256859
6.016700	0.1	0.253199
6.018367	0.1	0.246353
6.020033	0.1	0.239071
6.021700	0.1	0.234344
6.023367	0.1	0.233199
6.025033	0.1	0.233958
6.026700	0.1	0.234051
6.028367	0.1	0.232579
6.030033	0.1	0.230470
6.031700	0.1	0.228705
6.033367	0.1	0.227713
6.035033	0.1	0.227690
6.036700	0.1	0.228421
6.038367	0.1	0.229590
6.040033	0.1	0.231490
6.041700	0.1	0.234428
6.043367	0.1	0.237557
6.045033	0.1	0.239331
6.046700	0.1	0.238889
6.048367	0.1	0.236211
6.050033	0.1	0.231722
6.051700	0.1	0.226698
6.053367	0.1	0.222716
6.055033	0.1	0.220407
6.056700	0.1	0.219606
6.058367	0.1	0.219997
6.060033	0.1	0.220817
6.061700	0.1	0.221129
6.063367	0.1	0.220430
6.065033	0.1	0.218051
6.066700	0.1	0.213766
6.068367	0.1	0.209189
6.070033	0.1	0.205967
6.071700	0.1	0.204006
6.073367	0.1	0.203075
6.075033	0.1	0.203773
6.076700	0.1	0.205995
6.078367	0.1	0.208337
6.080033	0.1	0.209468
6.081700	0.1	0.209431
6.083367	0.1	0.209399
6.085033	0.1	0.210186
6.086700	0.1	0.211052
6.088367	0.1	0.210404
6.090033	0.1	0.208104
6.091700	0.1	0.206642
6.093367	0.1	0.208681
6.095033	0.1	0.213995
6.096700	0.1	0.219606
6.098367	0.1	0.222591
6.100033	0.1	0.222432
6.101700	0.1	0.220803
6.103367	0.1	0.219322
6.105033	0.1	0.218092
6.106700	0.1	0.216174
6.108367	0.1	0.213250
6.110033	0.1	0.210525
6.111700	0.1	0.209538
6.113367	0.1	0.210167
6.115033	0.1	0.210800
6.116700	0.1	0.210120
6.118367	0.1	0.208127
6.120033	0.1	0.206297
6.121700	0.1	0.206404
6.123367	0.1	0.208449
6.125033	0.1	0.210260
6.126700	0.1	0.209855
6.128367	0.1	0.208076
6.130033	0.1	0.208132
6.131700	0.1	0.211974
6.133367	0.1	0.217673
6.135033	0.1	0.221450
6.136700	0.1	0.221622
6.138367	0.1	0.219448
6.140033	0.1	0.216793
6.141700	0.1	0.214181
6.143367	0.1	0.210945
6.145033	0.1	0.206460
6.146700	0.1	0.201515
6.148367	0.1	0.198497
6.150033	0.1	0.199042
6.151700	0.1	0.202144
6.153367	0.1	0.205766
6.155033	0.1	0.208914
6.156700	0.1	0.211373
6.158367	0.1	0.213124
6.160033	0.1	0.214120
6.161700	0.1	0.214251
6.163367	0.1	0.213701
6.165033	0.1	0.212900
6.166700	0.1	0.211992
6.168367	0.1	0.210684
6.170033	0.1	0.208379
6.171700	0.1	0.204742
6.173367	0.1	0.200518
6.175033	0.1	0.197324
6.176700	0.1	0.196514
6.178367	0.1	0.198283
6.180033	0.1	0.201901
6.181700	0.1	0.206386
6.183367	0.1	0.210679
6.185033	0.1	0.213841
6.186700	0.1	0.215126
6.188367	0.1	0.213478
6.190033	0.1	0.207988
6.191700	0.1	0.199685
6.193367	0.1	0.192085
6.195033	0.1	0.188793
6.196700	0.1	0.191028
6.198367	0.1	0.197524
6.200033	0.1	0.205673
6.201700	0.1	0.212705
6.203367	0.1	0.216831
6.205033	0.1	0.218130
6.206700	0.1	0.218498
6.208367	0.1	0.220020
6.210033	0.1	0.223019
6.211700	0.1	0.225743
6.213367	0.1	0.226232
6.215033	0.1	0.224146
6.216700	0.1	0.220416
6.218367	0.1	0.216020
6.220033	0.1	0.211517
6.221700	0.1	0.206796
6.223367	0.1	0.201920
6.225033	0.1	0.198046
6.226700	0.1	0.196309
6.228367	0.1	0.196532
6.230033	0.1	0.197808
6.231700	0.1	0.199238
6.233367	0.1	0.200430
6.235033	0.1	0.202162
6.236700	0.1	0.205464
6.238367	0.1	0.209645
6.240033	0.1	0.212369
6.241700	0.1	0.211899
6.243367	0.1	0.208295
6.245033	0.1	0.202423
6.246700	0.1	0.195759
6.248367	0.1	0.191070
6.250033	0.1	0.191177
6.251700	0.1	0.196467
6.253367	0.1	0.204681
6.255033	0.1	0.213217
6.256700	0.1	0.220616
6.258367	0.1	0.225995
6.260033	0.1	0.228561
6.261700	0.1	0.228449
6.263367	0.1	0.226921
6.265033	0.1	0.224952
6.266700	0.1	0.222465
6.268367	0.1	0.218819
6.270033	0.1	0.213850
6.271700	0.1	0.208761
6.273367	0.1	0.205506
6.275033	0.1	0.204719
6.276700	0.1	0.204798
6.278367	0.1	0.203690
6.280033	0.1	0.200956
6.281700	0.1	0.197794
6.283367	0.1	0.196276
6.285033	0.1	0.198344
6.286700	0.1	0.204234
6.288367	0.1	0.211778
6.290033	0.1	0.217813
6.291700	0.1	0.220304
6.293367	0.1	0.219150
6.295033	0.1	0.215941
6.296700	0.1	0.212989
6.298367	0.1	0.211452
6.300033	0.1	0.210372
6.301700	0.1	0.208039
6.303367	0.1	0.204314
6.305033	0.1	0.201040
6.306700	0.1	0.200076
6.308367	0.1	0.201561
6.310033	0.1	0.203787
6.311700	0.1	0.204467
6.313367	0.1	0.202828
6.315033	0.1	0.200011
6.316700	0.1	0.197245
6.318367	0.1	0.195191
6.320033	0.1	0.194409
6.321700	0.1	0.194921
6.323367	0.1	0.196188
6.325033	0.1	0.198120
6.326700	0.1	0.200947
6.328367	0.1	0.204225
6.330033	0.1	0.207154
6.331700	0.1	0.209282
6.333367	0.1	0.210223
6.335033	0.1	0.209664
6.336700	0.1	0.207867
6.338367	0.1	0.205920
6.340033	0.1	0.205594
6.341700	0.1	0.208030
6.343367	0.1	0.212784
6.345033	0.1	0.219038
6.346700	0.1	0.226204
6.348367	0.1	0.232738
6.350033	0.1	0.236090
6.351700	0.1	0.234512
6.353367	0.1	0.228523
6.355033	0.1	0.220668
6.356700	0.1	0.213706
6.358367	0.1	0.209417
6.360033	0.1	0.208351
6.361700	0.1	0.209920
6.363367	0.1	0.213054
6.365033	0.1	0.216686
6.366700	0.1	0.219885
6.368367	0.1	0.222130
6.370033	0.1	0.223648
6.371700	0.1	0.225338
6.373367	0.1	0.228188
6.375033	0.1	0.232346
6.376700	0.1	0.236752
6.378367	0.1	0.240109
6.380033	0.1	0.242009
6.381700	0.1	0.242903
6.383367	0.1	0.243606
6.385033	0.1	0.245306
6.386700	0.1	0.249236
6.388367	0.1	0.255508
6.390033	0.1	0.262572
6.391700	0.1	0.268109
6.393367	0.1	0.270177
6.395033	0.1	0.267881
6.396700	0.1	0.261916
6.398367	0.1	0.254675
6.400033	0.1	0.249287
6.401700	0.1	0.247466
6.403367	0.1	0.248388
6.405033	0.1	0.250195
6.406700	0.1	0.251848
6.408367	0.1	0.253092
6.410033	0.1	0.253962
6.411700	0.1	0.254670
6.413367	0.1	0.255704
6.415033	0.1	0.257627
6.416700	0.1	0.260584
6.418367	0.1	0.263914
6.420033	0.1	0.266517
6.421700	0.1	0.267797
6.423367	0.1	0.267513
6.425033	0.1	0.265329
6.426700	0.1	0.261827
6.428367	0.1	0.259257
6.430033	0.1	0.259755
6.431700	0.1	0.263280
6.433367	0.1	0.268365
6.435033	0.1	0.273385
6.436700	0.1	0.276640
6.438367	0.1	0.277380
6.440033	0.1	0.276659
6.441700	0.1	0.276137
6.443367	0.1	0.276980
6.445033	0.1	0.279313
6.446700	0.1	0.281869
6.448367	0.1	0.283313
6.450033	0.1	0.283727
6.451700	0.1	0.283900
6.453367	0.1	0.284254
6.455033	0.1	0.285003
6.456700	0.1	0.286200
6.458367	0.1	0.287392
6.460033	0.1	0.287690
6.461700	0.1	0.286838
6.463367	0.1	0.285888
6.465033	0.1	0.286037
6.466700	0.1	0.287266
6.468367	0.1	0.288594
6.470033	0.1	0.288845
6.471700	0.1	0.287341
6.473367	0.1	0.284384
6.475033	0.1	0.280971
6.476700	0.1	0.278144
6.478367	0.1	0.276589
6.480033	0.1	0.275904
6.481700	0.1	0.274964
6.483367	0.1	0.273688
6.485033	0.1	0.273096
6.486700	0.1	0.273394
6.488367	0.1	0.273506
6.490033	0.1	0.272444
6.491700	0.1	0.270288
6.493367	0.1	0.268323
6.495033	0.1	0.268477
6.496700	0.1	0.272109
6.498367	0.1	0.278424
6.500033	0.1	0.284896
6.501700	0.1	0.289516
6.503367	0.1	0.291830
6.505033	0.1	0.292552
6.506700	0.1	0.293022
6.508367	0.1	0.294200
6.510033	0.1	0.295667
6.511700	0.1	0.296249
6.513367	0.1	0.295825
6.515033	0.1	0.295634
6.516700	0.1	0.296761
6.518367	0.1	0.299015
6.520033	0.1	0.301446
6.521700	0.1	0.302880
6.523367	0.1	0.301944
6.525033	0.1	0.298107
6.526700	0.1	0.292975
6.528367	0.1	0.289129
6.530033	0.1	0.287625
6.531700	0.1	0.287653
6.533367	0.1	0.288086
6.535033	0.1	0.288263
6.536700	0.1	0.287741
6.538367	0.1	0.286316
6.540033	0.1	0.284263
6.541700	0.1	0.282661
6.543367	0.1	0.282614
6.545033	0.1	0.283844
6.546700	0.1	0.285110
6.548367	0.1	0.286382
6.550033	0.1	0.289138
6.551700	0.1	0.294149
6.553367	0.1	0.300189
6.555033	0.1	0.305083
6.556700	0.1	0.306834
6.558367	0.1	0.304691
6.560033	0.1	0.300333
6.561700	0.1	0.297017
6.563367	0.1	0.297022
6.565033	0.1	0.300128
6.566700	0.1	0.304356
6.568367	0.1	0.307574
6.570033	0.1	0.308501
6.571700	0.1	0.306838
6.573367	0.1	0.303662
6.575033	0.1	0.301409
6.576700	0.1	0.301874
6.578367	0.1	0.304854
6.580033	0.1	0.309316
6.581700	0.1	0.314573
6.583367	0.1	0.320207
6.585033	0.1	0.325711
6.586700	0.1	0.330019
6.588367	0.1	0.332156
6.590033	0.1	0.332398
6.591700	0.1	0.331770
6.593367	0.1	0.330759
6.595033	0.1	0.329376
6.596700	0.1	0.327793
6.598367	0.1	0.325786
6.600033	0.1	0.322270
6.601700	0.1	0.317353
6.603367	0.1	0.313874
6.605033	0.1	0.314619
6.606700	0.1	0.318754
6.608367	0.1	0.322694
6.610033	0.1	0.323728
6.611700	0.1	0.321874
6.613367	0.1	0.319541
6.615033	0.1	0.319695
6.616700	0.1	0.323234
6.618367	0.1	0.328589
6.620033	0.1	0.333986
6.621700	0.1	0.338680
6.623367	0.1	0.342201
6.625033	0.1	0.343989
6.626700	0.1	0.343933
6.628367	0.1	0.342885
6.630033	0.1	0.342783
6.631700	0.1	0.345381
6.633367	0.1	0.350247
6.635033	0.1	0.354485
6.636700	0.1	0.355127
6.638367	0.1	0.351937
6.640033	0.1	0.347705
6.641700	0.1	0.346005
6.643367	0.1	0.348301
6.645033	0.1	0.352748
6.646700	0.1	0.356073
6.648367	0.1	0.356659
6.650033	0.1	0.355374
6.651700	0.1	0.353963
6.653367	0.1	0.353246
6.655033	0.1	0.352855
6.656700	0.1	0.352566
6.658367	0.1	0.353586
6.660033	0.1	0.357823
6.661700	0.1	0.365404
6.663367	0.1	0.373516
6.665033	0.1	0.378350
6.666700	0.1	0.378010
6.668367	0.1	0.373824
6.670033	0.1	0.369260
6.671700	0.1	0.367058
6.673367	0.1	0.367365
6.675033	0.1	0.368250
6.676700	0.1	0.367002
6.678367	0.1	0.362052
6.680033	0.1	0.354834
6.681700	0.1	0.348808
6.683367	0.1	0.346377
6.685033	0.1	0.347253
6.686700	0.1	0.349265
6.688367	0.1	0.350373
6.690033	0.1	0.350028
6.691700	0.1	0.348813
6.693367	0.1	0.347719
6.695033	0.1	0.347584
6.696700	0.1	0.348608
6.698367	0.1	0.350494
6.700033	0.1	0.352445
6.701700	0.1	0.353102
6.703367	0.1	0.351677
6.705033	0.1	0.349297
6.706700	0.1	0.348077
6.708367	0.1	0.348855
6.710033	0.1	0.350573
6.711700	0.1	0.352091
6.713367	0.1	0.353549
6.715033	0.1	0.355365
6.716700	0.1	0.357092
6.718367	0.1	0.357777
6.720033	0.1	0.356995
6.721700	0.1	0.355775
6.723367	0.1	0.355984
6.725033	0.1	0.358396
6.726700	0.1	0.362797
6.728367	0.1	0.369227
6.730033	0.1	0.376827
6.731700	0.1	0.382764
6.733367	0.1	0.384296
6.735033	0.1	0.381097
6.736700	0.1	0.375281
6.738367	0.1	0.369749
6.740033	0.1	0.366191
6.741700	0.1	0.364417
6.743367	0.1	0.363300
6.745033	0.1	0.361861
6.746700	0.1	0.359709
6.748367	0.1	0.357078
6.750033	0.1	0.354047
6.751700	0.1	0.350312
6.753367	0.1	0.346275
6.755033	0.1	0.343858
6.756700	0.1	0.345102
6.758367	0.1	0.349842
6.760033	0.1	0.355314
6.761700	0.1	0.358154
6.763367	0.1	0.357195
6.765033	0.1	0.354275
6.766700	0.1	0.351900
6.768367	0.1	0.350936
6.770033	0.1	0.351053
6.771700	0.1	0.351807
6.773367	0.1	0.352245
6.775033	0.1	0.351034
6.776700	0.1	0.348347
6.778367	0.1	0.346699
6.780033	0.1	0.348468
6.781700	0.1	0.353288
6.783367	0.1	0.358224
6.785033	0.1	0.360091
6.786700	0.1	0.357907
6.788367	0.1	0.353120
6.790033	0.1	0.347290
6.791700	0.1	0.340864
6.793367	0.1	0.334596
6.795033	0.1	0.330363
6.796700	0.1	0.329907
6.798367	0.1	0.333223
6.800033	0.1	0.338312
6.801700	0.1	0.342396
6.803367	0.1	0.343216
6.805033	0.1	0.339872
6.806700	0.1	0.333562
6.808367	0.1	0.327197
6.810033	0.1	0.323285
6.811700	0.1	0.322205
6.813367	0.1	0.322699
6.815033	0.1	0.323779
6.816700	0.1	0.325833
6.818367	0.1	0.329316
6.820033	0.1	0.333339
6.821700	0.1	0.336594
6.823367	0.1	0.338792
6.825033	0.1	0.340673
6.826700	0.1	0.342950
6.828367	0.1	0.344827
6.830033	0.1	0.343882
6.831700	0.1	0.338424
6.833367	0.1	0.329847
6.835033	0.1	0.321930
6.836700	0.1	0.317837
6.838367	0.1	0.318391
6.840033	0.1	0.322415
6.841700	0.1	0.327448
6.843367	0.1	0.331006
6.845033	0.1	0.332054
6.846700	0.1	0.331048
6.848367	0.1	0.329185
6.850033	0.1	0.328170
6.851700	0.1	0.329679
6.853367	0.1	0.333828
6.855033	0.1	0.338154
6.856700	0.1	0.339509
6.858367	0.1	0.337129
6.860033	0.1	0.332706
6.861700	0.1	0.328082
6.863367	0.1	0.324273
6.865033	0.1	0.321837
6.866700	0.1	0.320845
6.868367	0.1	0.321087
6.870033	0.1	0.322643
6.871700	0.1	0.325688
6.873367	0.1	0.330266
6.875033	0.1	0.335844
6.876700	0.1	0.339882
6.878367	0.1	0.338652
6.880033	0.1	0.330983
6.881700	0.1	0.320105
6.883367	0.1	0.310927
6.885033	0.1	0.306265
6.886700	0.1	0.305451
6.888367	0.1	0.305739
6.890033	0.1	0.305348
6.891700	0.1	0.304924
6.893367	0.1	0.305180
6.895033	0.1	0.304952
6.896700	0.1	0.303257
6.898367	0.1	0.301194
6.900033	0.1	0.300235
6.901700	0.1	0.300435
6.903367	0.1	0.300868
6.905033	0.1	0.300277
6.906700	0.1	0.297627
6.908367	0.1	0.293045
6.910033	0.1	0.288421
6.911700	0.1	0.286191
6.913367	0.1	0.287169
6.915033	0.1	0.290610
6.916700	0.1	0.295276
6.918367	0.1	0.298973
6.920033	0.1	0.299378
6.921700	0.1	0.296324
6.923367	0.1	0.291499
6.925033	0.1	0.286922
6.926700	0.1	0.284705
6.928367	0.1	0.286102
6.930033	0.1	0.290051
6.931700	0.1	0.293637
6.933367	0.1	0.294661
6.935033	0.1	0.293725
6.936700	0.1	0.293707
6.938367	0.1	0.297069
6.940033	0.1	0.303793
6.941700	0.1	0.311420
6.943367	0.1	0.316110
6.945033	0.1	0.314717
6.946700	0.1	0.307527
6.948367	0.1	0.298186
6.950033	0.1	0.290871
6.951700	0.1	0.287783
6.953367	0.1	0.288221
6.955033	0.1	0.290019
6.956700	0.1	0.291988
6.958367	0.1	0.293818
6.960033	0.1	0.294577
6.961700	0.1	0.293278
6.963367	0.1	0.290377
6.965033	0.1	0.287513
6.966700	0.1	0.285986
6.968367	0.1	0.286284
6.970033	0.1	0.288235
6.971700	0.1	0.290843
6.973367	0.1	0.292752
6.975033	0.1	0.293171
6.976700	0.1	0.292319
6.978367	0.1	0.291355
6.980033	0.1	0.291136
6.981700	0.1	0.291131
6.983367	0.1	0.290461
6.985033	0.1	0.289455
6.986700	0.1	0.289422
6.988367	0.1	0.291071
6.990033	0.1	0.293911
6.991700	0.1	0.296761
6.993367	0.1	0.298251
6.995033	0.1	0.297381
6.996700	0.1	0.294531
6.998367	0.1	0.291285
7.000033	0.1	0.289013
7.001700	0.1	0.288012
7.003367	0.1	0.287727
7.005033	0.1	0.287537
7.006700	0.1	0.287388
7.008367	0.1	0.287397
7.010033	0.1	0.287127
7.011700	0.1	0.286349
7.013367	0.1	0.285921
7.015033	0.1	0.286577
7.016700	0.1	0.287853
7.018367	0.1	0.289106
7.020033	0.1	0.290130
7.021700	0.1	0.290540
7.023367	0.1	0.290140
7.025033	0.1	0.289679
7.026700	0.1	0.289967
7.028367	0.1	0.291229
7.030033	0.1	0.293343
7.031700	0.1	0.295658
7.033367	0.1	0.297073
7.035033	0.1	0.297036
7.036700	0.1	0.295881
7.038367	0.1	0.294214
7.040033	0.1	0.292207
7.041700	0.1	0.289585
7.043367	0.1	0.286205
7.045033	0.1	0.282750
7.046700	0.1	0.280710
7.048367	0.1	0.281255
7.050033	0.1	0.283872
7.051700	0.1	0.286633
7.053367	0.1	0.287681
7.055033	0.1	0.286163
7.056700	0.1	0.282330
7.058367	0.1	0.277567
7.060033	0.1	0.273483
7.061700	0.1	0.270731
7.063367	0.1	0.268887
7.065033	0.1	0.267136
7.066700	0.1	0.265376
7.068367	0.1	0.264528
7.070033	0.1	0.265003
7.071700	0.1	0.265944
7.073367	0.1	0.266400
7.075033	0.1	0.265916
7.076700	0.1	0.264486
7.078367	0.1	0.263094
7.080033	0.1	0.263359
7.081700	0.1	0.265930
7.083367	0.1	0.269804
7.085033	0.1	0.273241
7.086700	0.1	0.274736
7.088367	0.1	0.273515
7.090033	0.1	0.270270
7.091700	0.1	0.266777
7.093367	0.1	0.264486
7.095033	0.1	0.264132
7.096700	0.1	0.265888
7.098367	0.1	0.268756
7.100033	0.1	0.270847
7.101700	0.1	0.271318
7.103367	0.1	0.271210
7.105033	0.1	0.271909
7.106700	0.1	0.273888
7.108367	0.1	0.276668
7.110033	0.1	0.279038
7.111700	0.1	0.279793
7.113367	0.1	0.278950
7.115033	0.1	0.278037
7.116700	0.1	0.278875
7.118367	0.1	0.281357
7.120033	0.1	0.282950
7.121700	0.1	0.281320
7.123367	0.1	0.276873
7.125033	0.1	0.272417
7.126700	0.1	0.270931
7.128367	0.1	0.273068
7.130033	0.1	0.276901
7.131700	0.1	0.280216
7.133367	0.1	0.282349
7.135033	0.1	0.284226
7.136700	0.1	0.286973
7.138367	0.1	0.290330
7.140033	0.1	0.292924
7.141700	0.1	0.293888
7.143367	0.1	0.293655
7.145033	0.1	0.293185
7.146700	0.1	0.292831
7.148367	0.1	0.292580
7.150033	0.1	0.293069
7.151700	0.1	0.294680
7.153367	0.1	0.296151
7.155033	0.1	0.296137
7.156700	0.1	0.295052
7.158367	0.1	0.294191
7.160033	0.1	0.294526
7.161700	0.1	0.296519
7.163367	0.1	0.299937
7.165033	0.1	0.303932
7.166700	0.1	0.308095
7.168367	0.1	0.312920
7.170033	0.1	0.319071
7.171700	0.1	0.326675
7.173367	0.1	0.334941
7.175033	0.1	0.342117
7.176700	0.1	0.346112
7.178367	0.1	0.345749
7.180033	0.1	0.342377
7.181700	0.1	0.339849
7.183367	0.1	0.341376
7.185033	0.1	0.346946
7.186700	0.1	0.354112
7.188367	0.1	0.360254
7.190033	0.1	0.364590
7.191700	0.1	0.368850
7.193367	0.1	0.374704
7.195033	0.1	0.380832
7.196700	0.1	0.384077
7.198367	0.1	0.382941
7.200033	0.1	0.378657
7.201700	0.1	0.374275
7.203367	0.1	0.373339
7.205033	0.1	0.377670
7.206700	0.1	0.385437
7.208367	0.1	0.392422
7.210033	0.1	0.395398
7.211700	0.1	0.394196
7.213367	0.1	0.391174
7.215033	0.1	0.388864
7.216700	0.1	0.388077
7.218367	0.1	0.388017
7.220033	0.1	0.387938
7.221700	0.1	0.388245
7.223367	0.1	0.389749
7.225033	0.1	0.392664
7.226700	0.1	0.396515
7.228367	0.1	0.400315
7.230033	0.1	0.403128
7.231700	0.1	0.404841
7.233367	0.1	0.406103
7.235033	0.1	0.407747
7.236700	0.1	0.410243
7.238367	0.1	0.413335
7.240033	0.1	0.416264
7.241700	0.1	0.418355
7.243367	0.1	0.419463
7.245033	0.1	0.419961
7.246700	0.1	0.420315
7.248367	0.1	0.421531
7.250033	0.1	0.424897
7.251700	0.1	0.430150
7.253367	0.1	0.435091
7.255033	0.1	0.437442
7.256700	0.1	0.436995
7.258367	0.1	0.435659
7.260033	0.1	0.435207
7.261700	0.1	0.435458
7.263367	0.1	0.434648
7.265033	0.1	0.431794
7.266700	0.1	0.428720
7.268367	0.1	0.428124
7.270033	0.1	0.429931
7.271700	0.1	0.431533
7.273367	0.1	0.431151
7.275033	0.1	0.429074
7.276700	0.1	0.426271
7.278367	0.1	0.423584
7.280033	0.1	0.421922
7.281700	0.1	0.421894
7.283367	0.1	0.423575
7.285033	0.1	0.426830
7.286700	0.1	0.431226
7.288367	0.1	0.435417
7.290033	0.1	0.437251
7.291700	0.1	0.435556
7.293367	0.1	0.431682
7.295033	0.1	0.428096
7.296700	0.1	0.426075
7.298367	0.1	0.425498
7.300033	0.1	0.425680
7.301700	0.1	0.425652
7.303367	0.1	0.424474
7.305033	0.1	0.421898
7.306700	0.1	0.418988
7.308367	0.1	0.417619
7.310033	0.1	0.418751
7.311700	0.1	0.421661
7.313367	0.1	0.424599
7.315033	0.1	0.425959
7.316700	0.1	0.425293
7.318367	0.1	0.422904
7.320033	0.1	0.418741
7.321700	0.1	0.413321
7.323367	0.1	0.408855
7.325033	0.1	0.407365
7.326700	0.1	0.408627
7.328367	0.1	0.410913
7.330033	0.1	0.413088
7.331700	0.1	0.415454
7.333367	0.1	0.418774
7.335033	0.1	0.422685
7.336700	0.1	0.425656
7.338367	0.1	0.426620
7.340033	0.1	0.425768
7.341700	0.1	0.423472
7.343367	0.1	0.420036
7.345033	0.1	0.416520
7.346700	0.1	0.414518
7.348367	0.1	0.414914
7.350033	0.1	0.417093
7.351700	0.1	0.419896
7.353367	0.1	0.422685
7.355033	0.1	0.425084
7.356700	0.1	0.426420
7.358367	0.1	0.425586
7.360033	0.1	0.422159
7.361700	0.1	0.417870
7.363367	0.1	0.415300
7.365033	0.1	0.415216
7.366700	0.1	0.416939
7.368367	0.1	0.419812
7.370033	0.1	0.422900
7.371700	0.1	0.424711
7.373367	0.1	0.424259
7.375033	0.1	0.421698
7.376700	0.1	0.417456
7.378367	0.1	0.411659
7.380033	0.1	0.405279
7.381700	0.1	0.400706
7.383367	0.1	0.400133
7.385033	0.1	0.403617
7.386700	0.1	0.408823
7.388367	0.1	0.412809
7.390033	0.1	0.414550
7.391700	0.1	0.414909
7.393367	0.1	0.414490
7.395033	0.1	0.412692
7.396700	0.1	0.409232
7.398367	0.1	0.405265
7.400033	0.1	0.402490
7.401700	0.1	0.401814
7.403367	0.1	0.402899
7.405033	0.1	0.404622
7.406700	0.1	0.406159
7.408367	0.1	0.407617
7.410033	0.1	0.409032
7.411700	0.1	0.409386
7.413367	0.1	0.407393
7.415033	0.1	0.402937
7.416700	0.1	0.397312
7.418367	0.1	0.392622
7.420033	0.1	0.391058
7.421700	0.1	0.393568
7.423367	0.1	0.398848
7.425033	0.1	0.404539
7.426700	0.1	0.409153
7.428367	0.1	0.411719
7.430033	0.1	0.411342
7.431700	0.1	0.408678
7.433367	0.1	0.405828
7.435033	0.1	0.404594
7.436700	0.1	0.405335
7.438367	0.1	0.406462
7.440033	0.1	0.405777
7.441700	0.1	0.402606
7.443367	0.1	0.398210
7.445033	0.1	0.395020
7.446700	0.1	0.395239
7.448367	0.1	0.399053
7.450033	0.1	0.404366
7.451700	0.1	0.408310
7.453367	0.1	0.408730
7.455033	0.1	0.405572
7.456700	0.1	0.401349
7.458367	0.1	0.399160
7.460033	0.1	0.400012
7.461700	0.1	0.402434
7.463367	0.1	0.404394
7.465033	0.1	0.405326
7.466700	0.1	0.406196
7.468367	0.1	0.408473
7.470033	0.1	0.412976
7.471700	0.1	0.418718
7.473367	0.1	0.423500
7.475033	0.1	0.425763
7.476700	0.1	0.425046
7.478367	0.1	0.421940
7.480033	0.1	0.418182
7.481700	0.1	0.414839
7.483367	0.1	0.410490
7.485033	0.1	0.403742
7.486700	0.1	0.396399
7.488367	0.1	0.391840
7.490033	0.1	0.391295
7.491700	0.1	0.392846
7.493367	0.1	0.393274
7.495033	0.1	0.390895
7.496700	0.1	0.386839
7.498367	0.1	0.383579
7.500033	0.1	0.383202
7.501700	0.1	0.386387
7.503367	0.1	0.392012
7.505033	0.1	0.398532
7.506700	0.1	0.405256
7.508367	0.1	0.410927
7.510033	0.1	0.412944
7.511700	0.1	0.409740
7.513367	0.1	0.403021
7.515033	0.1	0.396385
7.516700	0.1	0.392138
7.518367	0.1	0.390299
7.520033	0.1	0.389842
7.521700	0.1	0.389367
7.523367	0.1	0.388250
7.525033	0.1	0.387966
7.526700	0.1	0.390150
7.528367	0.1	0.393949
7.530033	0.1	0.397176
7.531700	0.1	0.398811
7.533367	0.1	0.399332
7.535033	0.1	0.399621
7.536700	0.1	0.399961
7.538367	0.1	0.399691
7.540033	0.1	0.398098
7.541700	0.1	0.395393
7.543367	0.1	0.392715
7.545033	0.1	0.391579
7.546700	0.1	0.392697
7.548367	0.1	0.394955
7.550033	0.1	0.395966
7.551700	0.1	0.393982
7.553367	0.1	0.389852
7.555033	0.1	0.386708
7.556700	0.1	0.386955
7.558367	0.1	0.390140
7.560033	0.1	0.394117
7.561700	0.1	0.397493
7.563367	0.1	0.400534
7.565033	0.1	0.404208
7.566700	0.1	0.408608
7.568367	0.1	0.412352
7.570033	0.1	0.413638
7.571700	0.1	0.411407
7.573367	0.1	0.406224
7.575033	0.1	0.400315
7.576700	0.1	0.395756
7.578367	0.1	0.392711
7.580033	0.1	0.390098
7.581700	0.1	0.387453
7.583367	0.1	0.385460
7.585033	0.1	0.385144
7.586700	0.1	0.386550
7.588367	0.1	0.388287
7.590033	0.1	0.388585
7.591700	0.1	0.387244
7.593367	0.1	0.386522
7.595033	0.1	0.389111
7.596700	0.1	0.395239
7.598367	0.1	0.402546
7.600033	0.1	0.407891
7.601700	0.1	0.409591
7.603367	0.1	0.408441
7.605033	0.1	0.406355
7.606700	0.1	0.404795
7.608367	0.1	0.404320
7.610033	0.1	0.404348
7.611700	0.1	0.403253
7.613367	0.1	0.399812
7.615033	0.1	0.394820
7.616700	0.1	0.390969
7.618367	0.1	0.390988
7.620033	0.1	0.395444
7.621700	0.1	0.401619
7.623367	0.1	0.405302
7.625033	0.1	0.404790
7.626700	0.1	0.401912
7.628367	0.1	0.399379
7.630033	0.1	0.398760
7.631700	0.1	0.400101
7.633367	0.1	0.402341
7.635033	0.1	0.404469
7.636700	0.1	0.406737
7.638367	0.1	0.410033
7.640033	0.1	0.413731
7.641700	0.1	0.416110
7.643367	0.1	0.416869
7.645033	0.1	0.417116
7.646700	0.1	0.417274
7.648367	0.1	0.416460
7.650033	0.1	0.414224
7.651700	0.1	0.411961
7.653367	0.1	0.411980
7.655033	0.1	0.416022
7.656700	0.1	0.424343
7.658367	0.1	0.435039
7.660033	0.1	0.444888
7.661700	0.1	0.451175
7.663367	0.1	0.452870
7.665033	0.1	0.450965
7.666700	0.1	0.448292
7.668367	0.1	0.447663
7.670033	0.1	0.449675
7.671700	0.1	0.453494
7.673367	0.1	0.458951
7.675033	0.1	0.466192
7.676700	0.1	0.474285
7.678367	0.1	0.481759
7.680033	0.1	0.487794
7.681700	0.1	0.492008
7.683367	0.1	0.494034
7.685033	0.1	0.494174
7.686700	0.1	0.493759
7.688367	0.1	0.494346
7.690033	0.1	0.496414
7.691700	0.1	0.498625
7.693367	0.1	0.499301
7.695033	0.1	0.498830
7.696700	0.1	0.499175
7.698367	0.1	0.501494
7.700033	0.1	0.505685
7.701700	0.1	0.511194
7.703367	0.1	0.517224
7.705033	0.1	0.522574
7.706700	0.1	0.526030
7.708367	0.1	0.527399
7.710033	0.1	0.527762
7.711700	0.1	0.528218
7.713367	0.1	0.529196
7.715033	0.1	0.531124
7.716700	0.1	0.534165
7.718367	0.1	0.537108
7.720033	0.1	0.537797
7.721700	0.1	0.535124
7.723367	0.1	0.530356
7.725033	0.1	0.526104
7.726700	0.1	0.524120
7.728367	0.1	0.524335
7.730033	0.1	0.525243
7.731700	0.1	0.525075
7.733367	0.1	0.523175
7.735033	0.1	0.520484
7.736700	0.1	0.518453
7.738367	0.1	0.517899
7.740033	0.1	0.519045
7.741700	0.1	0.521429
7.743367	0.1	0.523501
7.745033	0.1	0.523743
7.746700	0.1	0.522258
7.748367	0.1	0.520195
7.750033	0.1	0.517773
7.751700	0.1	0.514146
7.753367	0.1	0.509387
7.755033	0.1	0.505280
7.756700	0.1	0.503249
7.758367	0.1	0.502346
7.760033	0.1	0.500563
7.761700	0.1	0.497387
7.763367	0.1	0.493438
7.765033	0.1	0.489210
7.766700	0.1	0.485731
7.768367	0.1	0.484758
7.770033	0.1	0.486868
7.771700	0.1	0.490635
7.773367	0.1	0.494369
7.775033	0.1	0.497326
7.776700	0.1	0.499231
7.778367	0.1	0.499617
7.780033	0.1	0.497852
7.781700	0.1	0.493689
7.783367	0.1	0.487366
7.785033	0.1	0.478961
7.786700	0.1	0.468795
7.788367	0.1	0.458579
7.790033	0.1	0.450886
7.791700	0.1	0.447580
7.793367	0.1	0.448679
7.795033	0.1	0.452092
7.796700	0.1	0.454849
7.798367	0.1	0.454700
7.800033	0.1	0.451091
7.801700	0.1	0.445400
7.803367	0.1	0.440120
7.805033	0.1	0.437330
7.806700	0.1	0.437875
7.808367	0.1	0.441307
7.810033	0.1	0.445913
7.811700	0.1	0.449237
7.813367	0.1	0.449684
7.815033	0.1	0.447445
7.816700	0.1	0.443547
7.818367	0.1	0.439421
7.820033	0.1	0.436921
7.821700	0.1	0.436851
7.823367	0.1	0.437829
7.825033	0.1	0.437605
7.826700	0.1	0.434876
7.828367	0.1	0.429964
7.830033	0.1	0.424795
7.831700	0.1	0.422094
7.833367	0.1	0.423510
7.835033	0.1	0.428110
7.836700	0.1	0.433321
7.838367	0.1	0.436921
7.840033	0.1	0.437940
7.841700	0.1	0.436702
7.843367	0.1	0.434234
7.845033	0.1	0.431188
7.846700	0.1	0.428003
7.848367	0.1	0.425731
7.850033	0.1	0.425326
7.851700	0.1	0.426243
7.853367	0.1	0.427058
7.855033	0.1	0.427412
7.856700	0.1	0.427729
7.858367	0.1	0.427961
7.860033	0.1	0.428087
7.861700	0.1	0.428511
7.863367	0.1	0.429153
7.865033	0.1	0.429242
7.866700	0.1	0.428786
7.868367	0.1	0.429084
7.870033	0.1	0.431291
7.871700	0.1	0.435538
7.873367	0.1	0.440986
7.875033	0.1	0.445470
7.876700	0.1	0.446774
7.878367	0.1	0.444618
7.880033	0.1	0.440255
7.881700	0.1	0.435240
7.883367	0.1	0.430890
7.885033	0.1	0.427286
7.886700	0.1	0.423398
7.888367	0.1	0.419375
7.890033	0.1	0.417172
7.891700	0.1	0.417931
7.893367	0.1	0.420352
7.895033	0.1	0.422178
7.896700	0.1	0.422704
7.898367	0.1	0.423244
7.900033	0.1	0.425079
7.901700	0.1	0.427910
7.903367	0.1	0.430811
7.905033	0.1	0.433577
7.906700	0.1	0.436394
7.908367	0.1	0.438890
7.910033	0.1	0.440511
7.911700	0.1	0.441391
7.913367	0.1	0.442304
7.915033	0.1	0.444171
7.916700	0.1	0.447542
7.918367	0.1	0.451952
7.920033	0.1	0.455752
7.921700	0.1	0.457368
7.923367	0.1	0.457140
7.925033	0.1	0.456963
7.926700	0.1	0.457871
7.928367	0.1	0.458881
7.930033	0.1	0.458746
7.931700	0.1	0.457880
7.933367	0.1	0.457931
7.935033	0.1	0.459799
7.936700	0.1	0.462593
7.938367	0.1	0.464516
7.940033	0.1	0.464441
7.941700	0.1	0.463203
7.943367	0.1	0.463151
7.945033	0.1	0.465470
7.946700	0.1	0.468208
7.948367	0.1	0.468283
7.950033	0.1	0.465475
7.951700	0.1	0.462793
7.953367	0.1	0.462900
7.955033	0.1	0.465801
7.956700	0.1	0.470001
7.958367	0.1	0.474048
7.960033	0.1	0.476786
7.961700	0.1	0.477820
7.963367	0.1	0.478295
7.965033	0.1	0.480060
7.966700	0.1	0.483645
7.968367	0.1	0.487254
7.970033	0.1	0.488413
7.971700	0.1	0.486798
7.973367	0.1	0.484148
7.975033	0.1	0.481764
7.976700	0.1	0.479664
7.978367	0.1	0.477512
7.980033	0.1	0.475845
7.981700	0.1	0.476246
7.983367	0.1	0.479477
7.985033	0.1	0.484237
7.986700	0.1	0.488590
7.988367	0.1	0.491431
7.990033	0.1	0.492502
7.991700	0.1	0.492223
7.993367	0.1	0.491049
7.995033	0.1	0.488902
7.996700	0.1	0.485736
7.998367	0.1	0.482192
8.000033	0.1	0.479333
8.001700	0.1	0.478155
8.003367	0.1	0.478812
8.005033	0.1	0.480041
8.006700	0.1	0.480171
8.008367	0.1	0.479040
8.010033	0.1	0.478160
8.011700	0.1	0.479226
8.013367	0.1	0.483226
8.015033	0.1	0.489834
8.016700	0.1	0.496889
8.018367	0.1	0.502001
8.020033	0.1	0.504656
8.021700	0.1	0.505443
8.023367	0.1	0.504744
8.025033	0.1	0.503100
8.026700	0.1	0.501289
8.028367	0.1	0.499221
8.030033	0.1	0.495827
8.031700	0.1	0.490886
8.033367	0.1	0.486081
8.035033	0.1	0.483454
8.036700	0.1	0.483384
8.038367	0.1	0.484250
8.040033	0.1	0.484120
8.041700	0.1	0.482714
8.043367	0.1	0.481242
8.045033	0.1	0.480860
8.046700	0.1	0.482136
8.048367	0.1	0.485172
8.050033	0.1	0.489540
8.051700	0.1	0.494765
8.053367	0.1	0.500386
8.055033	0.1	0.505182
8.056700	0.1	0.507608
8.058367	0.1	0.507301
8.060033	0.1	0.505289
8.061700	0.1	0.502816
8.063367	0.1	0.500423
8.065033	0.1	0.497634
8.066700	0.1	0.493675
8.068367	0.1	0.488637
8.070033	0.1	0.483361
8.071700	0.1	0.478281
8.073367	0.1	0.473461
8.075033	0.1	0.469591
8.076700	0.1	0.468073
8.078367	0.1	0.469438
8.080033	0.1	0.472344
8.081700	0.1	0.475305
8.083367	0.1	0.477955
8.085033	0.1	0.479720
8.086700	0.1	0.478956
8.088367	0.1	0.474779
8.090033	0.1	0.468707
8.091700	0.1	0.464073
8.093367	0.1	0.463701
8.095033	0.1	0.467678
8.096700	0.1	0.473564
8.098367	0.1	0.478383
8.100033	0.1	0.480032
8.101700	0.1	0.477917
8.103367	0.1	0.473391
8.105033	0.1	0.468832
8.106700	0.1	0.465470
8.108367	0.1	0.462746
8.110033	0.1	0.460171
8.111700	0.1	0.458169
8.113367	0.1	0.457275
8.115033	0.1	0.457764
8.116700	0.1	0.459314
8.118367	0.1	0.460530
8.120033	0.1	0.459841
8.121700	0.1	0.457168
8.123367	0.1	0.454132
8.125033	0.1	0.452627
8.126700	0.1	0.453638
8.128367	0.1	0.456651
8.130033	0.1	0.459924
8.131700	0.1	0.462211
8.133367	0.1	0.463841
8.135033	0.1	0.465349
8.136700	0.1	0.465959
8.138367	0.1	0.464329
8.140033	0.1	0.460329
8.141700	0.1	0.455566
8.143367	0.1	0.452236
8.145033	0.1	0.451896
8.146700	0.1	0.454462
8.148367	0.1	0.457810
8.150033	0.1	0.459440
8.151700	0.1	0.458886
8.153367	0.1	0.457838
8.155033	0.1	0.457740
8.156700	0.1	0.457629
8.158367	0.1	0.455282
8.160033	0.1	0.450285
8.161700	0.1	0.444762
8.163367	0.1	0.440939
8.165033	0.1	0.439207
8.166700	0.1	0.438699
8.168367	0.1	0.438504
8.170033	0.1	0.437731
8.171700	0.1	0.435268
8.173367	0.1	0.430774
8.175033	0.1	0.425680
8.176700	0.1	0.422350
8.178367	0.1	0.421857
8.180033	0.1	0.422834
8.181700	0.1	0.423272
8.183367	0.1	0.423072
8.185033	0.1	0.423724
8.186700	0.1	0.425507
8.188367	0.1	0.426560
8.190033	0.1	0.424893
8.191700	0.1	0.420036
8.193367	0.1	0.413056
8.195033	0.1	0.406681
8.196700	0.1	0.403863
8.198367	0.1	0.404767
8.200033	0.1	0.407114
8.201700	0.1	0.409805
8.203367	0.1	0.413731
8.205033	0.1	0.419202
8.206700	0.1	0.425153
8.208367	0.1	0.430075
8.210033	0.1	0.432427
8.211700	0.1	0.431347
8.213367	0.1	0.427603
8.215033	0.1	0.423221
8.216700	0.1	0.420287
8.218367	0.1	0.419663
8.220033	0.1	0.420460
8.221700	0.1	0.421177
8.223367	0.1	0.420944
8.225033	0.1	0.420045
8.226700	0.1	0.420054
8.228367	0.1	0.422564
8.230033	0.1	0.427291
8.231700	0.1	0.432157
8.233367	0.1	0.435086
8.235033	0.1	0.435337
8.236700	0.1	0.433847
8.238367	0.1	0.432590
8.240033	0.1	0.433023
8.241700	0.1	0.434984
8.243367	0.1	0.437154
8.245033	0.1	0.438183
8.246700	0.1	0.437777
8.248367	0.1	0.437084
8.250033	0.1	0.437414
8.251700	0.1	0.438392
8.253367	0.1	0.438476
8.255033	0.1	0.437372
8.256700	0.1	0.436255
8.258367	0.1	0.435938
8.260033	0.1	0.436604
8.261700	0.1	0.438313
8.263367	0.1	0.440688
8.265033	0.1	0.443133
8.266700	0.1	0.445102
8.268367	0.1	0.445819
8.270033	0.1	0.444492
8.271700	0.1	0.440869
8.273367	0.1	0.435575
8.275033	0.1	0.430224
8.276700	0.1	0.427128
8.278367	0.1	0.428022
8.280033	0.1	0.432683
8.281700	0.1	0.438932
8.283367	0.1	0.444017
8.285033	0.1	0.446266
8.286700	0.1	0.445745
8.288367	0.1	0.443696
8.290033	0.1	0.441885
8.291700	0.1	0.441563
8.293367	0.1	0.442392
8.295033	0.1	0.442965
8.296700	0.1	0.442448
8.298367	0.1	0.441060
8.300033	0.1	0.439342
8.301700	0.1	0.437899
8.303367	0.1	0.437223
8.305033	0.1	0.436977
8.306700	0.1	0.436399
8.308367	0.1	0.435147
8.310033	0.1	0.433205
8.311700	0.1	0.430695
8.313367	0.1	0.428087
8.315033	0.1	0.425871
8.316700	0.1	0.424427
8.318367	0.1	0.424157
8.320033	0.1	0.424697
8.321700	0.1	0.424800
8.323367	0.1	0.423808
8.325033	0.1	0.422127
8.326700	0.1	0.420264
8.328367	0.1	0.418783
8.330033	0.1	0.418043
8.331700	0.1	0.417326
8.333367	0.1	0.415579
8.335033	0.1	0.412543
8.336700	0.1	0.408478
8.338367	0.1	0.404045
8.340033	0.1	0.400799
8.341700	0.1	0.400841
8.343367	0.1	0.404739
8.345033	0.1	0.409940
8.346700	0.1	0.412692
8.348367	0.1	0.411272
8.350033	0.1	0.406546
8.351700	0.1	0.400743
8.353367	0.1	0.395980
8.355033	0.1	0.392869
8.356700	0.1	0.390657
8.358367	0.1	0.388841
8.360033	0.1	0.387803
8.361700	0.1	0.387542
8.363367	0.1	0.387165
8.365033	0.1	0.386364
8.366700	0.1	0.386084
8.368367	0.1	0.387025
8.370033	0.1	0.388580
8.371700	0.1	0.389027
8.373367	0.1	0.386508
8.375033	0.1	0.381037
8.376700	0.1	0.375337
8.378367	0.1	0.372338
8.380033	0.1	0.372152
8.381700	0.1	0.372385
8.383367	0.1	0.370634
8.385033	0.1	0.366410
8.386700	0.1	0.361763
8.388367	0.1	0.359868
8.390033	0.1	0.362215
8.391700	0.1	0.367039
8.393367	0.1	0.370778
8.395033	0.1	0.371276
8.396700	0.1	0.369144
8.398367	0.1	0.366191
8.400033	0.1	0.363635
8.401700	0.1	0.361805
8.403367	0.1	0.360515
8.405033	0.1	0.359113
8.406700	0.1	0.357092
8.408367	0.1	0.355034
8.410033	0.1	0.354000
8.411700	0.1	0.354429
8.413367	0.1	0.355900
8.415033	0.1	0.356836
8.416700	0.1	0.355360
8.418367	0.1	0.351896
8.420033	0.1	0.349311
8.421700	0.1	0.349674
8.423367	0.1	0.352385
8.425033	0.1	0.355467
8.426700	0.1	0.357297
8.428367	0.1	0.357237
8.430033	0.1	0.355835
8.431700	0.1	0.354545
8.433367	0.1	0.354447
8.435033	0.1	0.355542
8.436700	0.1	0.356897
8.438367	0.1	0.357148
8.440033	0.1	0.355523
8.441700	0.1	0.352543
8.443367	0.1	0.349563
8.445033	0.1	0.347472
8.446700	0.1	0.346093
8.448367	0.1	0.344724
8.450033	0.1	0.342848
8.451700	0.1	0.340533
8.453367	0.1	0.338391
8.455033	0.1	0.337176
8.456700	0.1	0.337227
8.458367	0.1	0.338354
8.460033	0.1	0.340291
8.461700	0.1	0.342573
8.463367	0.1	0.344696
8.465033	0.1	0.346838
8.466700	0.1	0.349139
8.468367	0.1	0.350522
8.470033	0.1	0.349525
8.471700	0.1	0.345912
8.473367	0.1	0.340911
8.475033	0.1	0.336315
8.476700	0.1	0.333670
8.478367	0.1	0.333716
8.480033	0.1	0.335840
8.481700	0.1	0.338154
8.483367	0.1	0.338857
8.485033	0.1	0.337837
8.486700	0.1	0.336766
8.488367	0.1	0.337427
8.490033	0.1	0.340221
8.491700	0.1	0.343961
8.493367	0.1	0.346219
8.495033	0.1	0.344911
8.496700	0.1	0.340333
8.498367	0.1	0.335211
8.500033	0.1	0.332766
8.501700	0.1	0.334317
8.503367	0.1	0.338671
8.505033	0.1	0.343868
8.506700	0.1	0.348543
8.508367	0.1	0.351896
8.510033	0.1	0.353954
8.511700	0.1	0.355523
8.513367	0.1	0.356697
8.515033	0.1	0.356599
8.516700	0.1	0.355169
8.518367	0.1	0.353274
8.520033	0.1	0.351500
8.521700	0.1	0.350163
8.523367	0.1	0.349963
8.525033	0.1	0.351733
8.526700	0.1	0.355495
8.528367	0.1	0.359537
8.530033	0.1	0.361260
8.531700	0.1	0.359793
8.533367	0.1	0.357078
8.535033	0.1	0.355616
8.536700	0.1	0.355984
8.538367	0.1	0.356850
8.540033	0.1	0.356892
8.541700	0.1	0.356319
8.543367	0.1	0.356361
8.545033	0.1	0.357381
8.546700	0.1	0.358494
8.548367	0.1	0.359146
8.550033	0.1	0.359570
8.551700	0.1	0.359612
8.553367	0.1	0.358922
8.555033	0.1	0.358401
8.556700	0.1	0.359463
8.558367	0.1	0.361544
8.560033	0.1	0.362028
8.561700	0.1	0.359183
8.563367	0.1	0.353949
8.565033	0.1	0.349032
8.566700	0.1	0.346992
8.568367	0.1	0.348836
8.570033	0.1	0.353870
8.571700	0.1	0.360478
8.573367	0.1	0.367048
8.575033	0.1	0.373125
8.576700	0.1	0.379332
8.578367	0.1	0.385842
8.580033	0.1	0.391062
8.581700	0.1	0.392110
8.583367	0.1	0.387430
8.585033	0.1	0.378774
8.586700	0.1	0.370024
8.588367	0.1	0.364608
8.590033	0.1	0.363770
8.591700	0.1	0.366280
8.593367	0.1	0.369707
8.595033	0.1	0.372450
8.596700	0.1	0.374322
8.598367	0.1	0.375058
8.600033	0.1	0.374150
8.601700	0.1	0.372739
8.603367	0.1	0.373339
8.605033	0.1	0.376855
8.606700	0.1	0.381363
8.608367	0.1	0.384022
8.610033	0.1	0.383509
8.611700	0.1	0.380753
8.613367	0.1	0.377847
8.615033	0.1	0.376413
8.616700	0.1	0.377097
8.618367	0.1	0.380026
8.620033	0.1	0.384729
8.621700	0.1	0.389786
8.623367	0.1	0.393335
8.625033	0.1	0.393759
8.626700	0.1	0.390168
8.628367	0.1	0.383407
8.630033	0.1	0.376012
8.631700	0.1	0.370126
8.633367	0.1	0.366713
8.635033	0.1	0.365884
8.636700	0.1	0.366257
8.638367	0.1	0.365754
8.640033	0.1	0.364147
8.641700	0.1	0.363011
8.643367	0.1	0.362690
8.645033	0.1	0.361325
8.646700	0.1	0.357400
8.648367	0.1	0.351924
8.650033	0.1	0.347863
8.651700	0.1	0.347430
8.653367	0.1	0.350522
8.655033	0.1	0.355341
8.656700	0.1	0.359048
8.658367	0.1	0.358550
8.660033	0.1	0.352794
8.661700	0.1	0.343844
8.663367	0.1	0.334741
8.665033	0.1	0.327388
8.666700	0.1	0.322433
8.668367	0.1	0.319295
8.670033	0.1	0.316934
8.671700	0.1	0.314992
8.673367	0.1	0.313264
8.675033	0.1	0.311080
8.676700	0.1	0.308068
8.678367	0.1	0.304831
8.680033	0.1	0.302629
8.681700	0.1	0.302116
8.683367	0.1	0.302810
8.685033	0.1	0.304016
8.686700	0.1	0.305553
8.688367	0.1	0.306843
8.690033	0.1	0.306470
8.691700	0.1	0.303462
8.693367	0.1	0.298745
8.695033	0.1	0.294596
8.696700	0.1	0.292128
8.698367	0.1	0.290438
8.700033	0.1	0.288514
8.701700	0.1	0.285953
8.703367	0.1	0.282326
8.705033	0.1	0.277548
8.706700	0.1	0.272491
8.708367	0.1	0.268435
8.710033	0.1	0.266070
8.711700	0.1	0.264882
8.713367	0.1	0.263285
8.715033	0.1	0.260160
8.716700	0.1	0.255834
8.718367	0.1	0.250773
8.720033	0.1	0.245301
8.721700	0.1	0.241036
8.723367	0.1	0.239736
8.725033	0.1	0.240910
8.726700	0.1	0.242577
8.728367	0.1	0.243443
8.730033	0.1	0.243313
8.731700	0.1	0.242689
8.733367	0.1	0.242027
8.735033	0.1	0.241082
8.736700	0.1	0.239601
8.738367	0.1	0.237930
8.740033	0.1	0.236253
8.741700	0.1	0.234041
8.743367	0.1	0.230819
8.745033	0.1	0.226935
8.746700	0.1	0.223266
8.748367	0.1	0.220719
8.750033	0.1	0.220314
8.751700	0.1	0.222907
8.753367	0.1	0.228430
8.755033	0.1	0.235350
8.756700	0.1	0.241310
8.758367	0.1	0.244672
8.760033	0.1	0.244961
8.761700	0.1	0.242153
8.763367	0.1	0.236603
8.765033	0.1	0.229101
8.766700	0.1	0.220379
8.768367	0.1	0.211475
8.770033	0.1	0.204802
8.771700	0.1	0.203294
8.773367	0.1	0.207559
8.775033	0.1	0.214605
8.776700	0.1	0.220030
8.778367	0.1	0.221585
8.780033	0.1	0.219825
8.781700	0.1	0.215927
8.783367	0.1	0.210931
8.785033	0.1	0.206335
8.786700	0.1	0.203694
8.788367	0.1	0.203708
8.790033	0.1	0.205813
8.791700	0.1	0.208747
8.793367	0.1	0.211657
8.795033	0.1	0.214782
8.796700	0.1	0.219150
8.798367	0.1	0.225217
8.800033	0.1	0.231597
8.801700	0.1	0.235909
8.803367	0.1	0.237110
8.805033	0.1	0.236132
8.806700	0.1	0.233869
8.808367	0.1	0.230088
8.810033	0.1	0.225515
8.811700	0.1	0.223108
8.813367	0.1	0.225110
8.815033	0.1	0.230069
8.816700	0.1	0.234386
8.818367	0.1	0.235490
8.820033	0.1	0.233180
8.821700	0.1	0.229394
8.823367	0.1	0.226605
8.825033	0.1	0.226111
8.826700	0.1	0.227792
8.828367	0.1	0.230563
8.830033	0.1	0.232775
8.831700	0.1	0.233138
8.833367	0.1	0.231820
8.835033	0.1	0.230498
8.836700	0.1	0.230954
8.838367	0.1	0.233655
8.840033	0.1	0.237557
8.841700	0.1	0.240961
8.843367	0.1	0.242558
8.845033	0.1	0.242391
8.846700	0.1	0.242256
8.848367	0.1	0.244011
8.850033	0.1	0.247429
8.851700	0.1	0.250353
8.853367	0.1	0.250661
8.855033	0.1	0.247722
8.856700	0.1	0.242847
8.858367	0.1	0.238447
8.860033	0.1	0.236277
8.861700	0.1	0.236151
8.863367	0.1	0.236887
8.865033	0.1	0.238176
8.866700	0.1	0.240486
8.868367	0.1	0.243615
8.870033	0.1	0.246619
8.871700	0.1	0.248742
8.873367	0.1	0.249487
8.875033	0.1	0.248565
8.876700	0.1	0.246484
8.878367	0.1	0.244770
8.880033	0.1	0.244835
8.881700	0.1	0.246991
8.883367	0.1	0.250842
8.885033	0.1	0.255364
8.886700	0.1	0.258707
8.888367	0.1	0.259271
8.890033	0.1	0.257068
8.891700	0.1	0.253799
8.893367	0.1	0.251802
8.895033	0.1	0.252100
8.896700	0.1	0.253427
8.898367	0.1	0.253669
8.900033	0.1	0.251872
8.901700	0.1	0.248887
8.903367	0.1	0.246679
8.905033	0.1	0.246842
8.906700	0.1	0.249287
8.908367	0.1	0.252584
8.910033	0.1	0.255238
8.911700	0.1	0.256761
8.913367	0.1	0.258293
8.915033	0.1	0.261413
8.916700	0.1	0.266205
8.918367	0.1	0.271481
8.920033	0.1	0.276286
8.921700	0.1	0.280226
8.923367	0.1	0.282926
8.925033	0.1	0.284109
8.926700	0.1	0.284053
8.928367	0.1	0.283564
8.930033	0.1	0.283448
8.931700	0.1	0.283769
8.933367	0.1	0.283686
8.935033	0.1	0.282414
8.936700	0.1	0.279681
8.938367	0.1	0.275127
8.940033	0.1	0.268635
8.941700	0.1	0.261678
8.943367	0.1	0.256905
8.945033	0.1	0.255653
8.946700	0.1	0.257008
8.948367	0.1	0.259075
8.950033	0.1	0.260221
8.951700	0.1	0.260118
8.953367	0.1	0.259811
8.955033	0.1	0.260132
8.956700	0.1	0.260998
8.958367	0.1	0.262377
8.960033	0.1	0.263932
8.961700	0.1	0.264146
8.963367	0.1	0.261525
8.965033	0.1	0.256300
8.966700	0.1	0.250270
8.968367	0.1	0.245036
8.970033	0.1	0.241473
8.971700	0.1	0.240598
8.973367	0.1	0.243327
8.975033	0.1	0.249445
8.976700	0.1	0.257655
8.978367	0.1	0.265981
8.980033	0.1	0.272146
8.981700	0.1	0.274195
8.983367	0.1	0.271532
8.985033	0.1	0.265599
8.986700	0.1	0.259490
8.988367	0.1	0.256305
8.990033	0.1	0.256747
8.991700	0.1	0.258470
8.993367	0.1	0.258684
8.995033	0.1	0.256575
8.996700	0.1	0.253059
8.998367	0.1	0.249487
9.000033	0.1	0.246442
9.001700	0.1	0.243480
9.003367	0.1	0.240258
9.005033	0.1	0.237138
9.006700	0.1	0.234731
9.008367	0.1	0.233105
9.010033	0.1	0.231406
9.011700	0.1	0.228924
9.013367	0.1	0.226675
9.015033	0.1	0.226274
9.016700	0.1	0.227415
9.018367	0.1	0.228067
9.020033	0.1	0.226926
9.021700	0.1	0.224486
9.023367	0.1	0.222498
9.025033	0.1	0.222763
9.026700	0.1	0.226037
9.028367	0.1	0.232011
9.030033	0.1	0.239387
9.031700	0.1	0.245469
9.033367	0.1	0.247154
9.035033	0.1	0.243215
9.036700	0.1	0.235480
9.038367	0.1	0.227778
9.040033	0.1	0.223410
9.041700	0.1	0.222907
9.043367	0.1	0.224160
9.045033	0.1	0.224854
9.046700	0.1	0.224165
9.048367	0.1	0.222586
9.050033	0.1	0.221105
9.051700	0.1	0.220095
9.053367	0.1	0.219019
9.055033	0.1	0.217771
9.056700	0.1	0.217208
9.058367	0.1	0.217645
9.060033	0.1	0.218004
9.061700	0.1	0.217231
9.063367	0.1	0.215783
9.065033	0.1	0.215080
9.066700	0.1	0.216244
9.068367	0.1	0.219145
9.070033	0.1	0.222367
9.071700	0.1	0.224467
9.073367	0.1	0.224942
9.075033	0.1	0.223531
9.076700	0.1	0.220016
9.078367	0.1	0.215569
9.080033	0.1	0.212817
9.081700	0.1	0.213603
9.083367	0.1	0.217049
9.085033	0.1	0.219946
9.086700	0.1	0.219611
9.088367	0.1	0.216407
9.090033	0.1	0.213138
9.091700	0.1	0.212574
9.093367	0.1	0.215480
9.095033	0.1	0.220225
9.096700	0.1	0.224151
9.098367	0.1	0.225380
9.100033	0.1	0.223513
9.101700	0.1	0.219247
9.103367	0.1	0.213445
9.105033	0.1	0.207247
9.106700	0.1	0.202819
9.108367	0.1	0.201929
9.110033	0.1	0.203955
9.111700	0.1	0.206656
9.113367	0.1	0.207950
9.115033	0.1	0.206726
9.116700	0.1	0.203652
9.118367	0.1	0.200886
9.120033	0.1	0.199811
9.121700	0.1	0.199927
9.123367	0.1	0.200272
9.125033	0.1	0.201003
9.126700	0.1	0.203303
9.128367	0.1	0.207592
9.130033	0.1	0.212025
9.131700	0.1	0.213706
9.133367	0.1	0.211471
9.135033	0.1	0.206502
9.136700	0.1	0.200868
9.138367	0.1	0.196067
9.140033	0.1	0.192253
9.141700	0.1	0.188844
9.143367	0.1	0.186036
9.145033	0.1	0.184989
9.146700	0.1	0.186460
9.148367	0.1	0.189636
9.150033	0.1	0.192192
9.151700	0.1	0.192253
9.153367	0.1	0.190600
9.155033	0.1	0.189426
9.156700	0.1	0.189440
9.158367	0.1	0.189878
9.160033	0.1	0.190232
9.161700	0.1	0.190618
9.163367	0.1	0.191089
9.165033	0.1	0.191522
9.166700	0.1	0.192057
9.168367	0.1	0.192588
9.170033	0.1	0.191960
9.171700	0.1	0.189031
9.173367	0.1	0.184355
9.175033	0.1	0.179848
9.176700	0.1	0.177375
9.178367	0.1	0.177771
9.180033	0.1	0.179843
9.181700	0.1	0.181161
9.183367	0.1	0.180299
9.185033	0.1	0.177156
9.186700	0.1	0.172113
9.188367	0.1	0.166516
9.190033	0.1	0.162325
9.191700	0.1	0.160220
9.193367	0.1	0.159349
9.195033	0.1	0.158697
9.196700	0.1	0.157780
9.198367	0.1	0.157198
9.200033	0.1	0.158502
9.201700	0.1	0.162404
9.203367	0.1	0.167610
9.205033	0.1	0.172020
9.206700	0.1	0.173999
9.208367	0.1	0.173147
9.210033	0.1	0.171089
9.211700	0.1	0.170409
9.213367	0.1	0.172039
9.215033	0.1	0.174157
9.216700	0.1	0.174246
9.218367	0.1	0.172141
9.220033	0.1	0.170330
9.221700	0.1	0.170683
9.223367	0.1	0.172127
9.225033	0.1	0.172229
9.226700	0.1	0.170083
9.228367	0.1	0.167112
9.230033	0.1	0.165524
9.231700	0.1	0.166530
9.233367	0.1	0.169664
9.235033	0.1	0.173612
9.236700	0.1	0.177431
9.238367	0.1	0.180579
9.240033	0.1	0.182404
9.241700	0.1	0.182772
9.243367	0.1	0.182423
9.245033	0.1	0.181901
9.246700	0.1	0.181175
9.248367	0.1	0.180304
9.250033	0.1	0.179610
9.251700	0.1	0.179242
9.253367	0.1	0.178823
9.255033	0.1	0.177645
9.256700	0.1	0.175363
9.258367	0.1	0.172514
9.260033	0.1	0.170367
9.261700	0.1	0.170185
9.263367	0.1	0.172229
9.265033	0.1	0.175233
9.266700	0.1	0.177068
9.268367	0.1	0.176588
9.270033	0.1	0.175349
9.271700	0.1	0.176542
9.273367	0.1	0.181436
9.275033	0.1	0.187536
9.276700	0.1	0.191042
9.278367	0.1	0.190334
9.280033	0.1	0.186553
9.281700	0.1	0.182623
9.283367	0.1	0.181524
9.285033	0.1	0.184048
9.286700	0.1	0.188141
9.288367	0.1	0.190670
9.290033	0.1	0.190018
9.291700	0.1	0.187168
9.293367	0.1	0.184109
9.295033	0.1	0.181752
9.296700	0.1	0.179755
9.298367	0.1	0.177706
9.300033	0.1	0.176332
9.301700	0.1	0.177310
9.303367	0.1	0.181664
9.305033	0.1	0.189003
9.306700	0.1	0.197841
9.308367	0.1	0.206446
9.310033	0.1	0.213641
9.311700	0.1	0.218498
9.313367	0.1	0.220705
9.315033	0.1	0.221287
9.316700	0.1	0.221240
9.318367	0.1	0.220425
9.320033	0.1	0.218740
9.321700	0.1	0.216775
9.323367	0.1	0.214917
9.325033	0.1	0.212635
9.326700	0.1	0.209548
9.328367	0.1	0.206875
9.330033	0.1	0.206698
9.331700	0.1	0.209976
9.333367	0.1	0.215494
9.335033	0.1	0.220533
9.336700	0.1	0.222940
9.338367	0.1	0.222996
9.340033	0.1	0.222838
9.341700	0.1	0.224374
9.343367	0.1	0.228151
9.345033	0.1	0.233320
9.346700	0.1	0.238153
9.348367	0.1	0.240738
9.350033	0.1	0.240318
9.351700	0.1	0.238521
9.353367	0.1	0.238172
9.355033	0.1	0.240258
9.356700	0.1	0.242800
9.358367	0.1	0.243131
9.360033	0.1	0.240617
9.361700	0.1	0.237143
9.363367	0.1	0.235429
9.365033	0.1	0.237157
9.366700	0.1	0.241837
9.368367	0.1	0.246917
9.370033	0.1	0.250009
9.371700	0.1	0.251248
9.373367	0.1	0.252412
9.375033	0.1	0.254596
9.376700	0.1	0.257976
9.378367	0.1	0.262777
9.380033	0.1	0.268808
9.381700	0.1	0.274531
9.383367	0.1	0.278293
9.385033	0.1	0.280179
9.386700	0.1	0.281110
9.388367	0.1	0.281585
9.390033	0.1	0.282354
9.391700	0.1	0.284291
9.393367	0.1	0.286982
9.395033	0.1	0.288943
9.396700	0.1	0.289013
9.398367	0.1	0.286736
9.400033	0.1	0.282452
9.401700	0.1	0.277525
9.403367	0.1	0.273595
9.405033	0.1	0.271448
9.406700	0.1	0.270577
9.408367	0.1	0.270256
9.410033	0.1	0.270884
9.411700	0.1	0.273278
9.413367	0.1	0.277087
9.415033	0.1	0.281064
9.416700	0.1	0.283979
9.418367	0.1	0.284738
9.420033	0.1	0.282731
9.421700	0.1	0.278708
9.423367	0.1	0.274745
9.425033	0.1	0.273054
9.426700	0.1	0.274274
9.428367	0.1	0.276938
9.430033	0.1	0.278661
9.431700	0.1	0.277781
9.433367	0.1	0.274321
9.435033	0.1	0.269539
9.436700	0.1	0.264207
9.438367	0.1	0.258298
9.440033	0.1	0.252551
9.441700	0.1	0.249213
9.443367	0.1	0.250158
9.445033	0.1	0.254712
9.446700	0.1	0.260179
9.448367	0.1	0.264444
9.450033	0.1	0.267001
9.451700	0.1	0.267872
9.453367	0.1	0.266884
9.455033	0.1	0.264100
9.456700	0.1	0.260463
9.458367	0.1	0.257390
9.460033	0.1	0.256076
9.461700	0.1	0.257501
9.463367	0.1	0.261618
9.465033	0.1	0.266857
9.466700	0.1	0.271453
9.468367	0.1	0.274801
9.470033	0.1	0.277478
9.471700	0.1	0.280463
9.473367	0.1	0.284221
9.475033	0.1	0.288277
9.476700	0.1	0.291700
9.478367	0.1	0.294112
9.480033	0.1	0.296212
9.481700	0.1	0.298722
9.483367	0.1	0.301106
9.485033	0.1	0.302126
9.486700	0.1	0.301697
9.488367	0.1	0.301162
9.490033	0.1	0.301818
9.491700	0.1	0.303909
9.493367	0.1	0.306317
9.495033	0.1	0.307178
9.496700	0.1	0.305604
9.498367	0.1	0.302191
9.500033	0.1	0.298331
9.501700	0.1	0.296147
9.503367	0.1	0.297651
9.505033	0.1	0.302615
9.506700	0.1	0.308324
9.508367	0.1	0.312007
9.510033	0.1	0.312570
9.511700	0.1	0.310708
9.513367	0.1	0.308668
9.515033	0.1	0.308850
9.516700	0.1	0.311863
9.518367	0.1	0.316328
9.520033	0.1	0.320370
9.521700	0.1	0.322573
9.523367	0.1	0.322298
9.525033	0.1	0.319723
9.526700	0.1	0.315364
9.528367	0.1	0.309828
9.530033	0.1	0.304375
9.531700	0.1	0.301166
9.533367	0.1	0.302047
9.535033	0.1	0.306643
9.536700	0.1	0.312547
9.538367	0.1	0.317777
9.540033	0.1	0.322191
9.541700	0.1	0.326764
9.543367	0.1	0.332100
9.545033	0.1	0.337372
9.546700	0.1	0.341260
9.548367	0.1	0.343635
9.550033	0.1	0.345237
9.551700	0.1	0.346792
9.553367	0.1	0.348911
9.555033	0.1	0.351621
9.556700	0.1	0.353940
9.558367	0.1	0.354624
9.560033	0.1	0.353428
9.561700	0.1	0.351658
9.563367	0.1	0.351360
9.565033	0.1	0.353609
9.566700	0.1	0.357567
9.568367	0.1	0.361255
9.570033	0.1	0.363155
9.571700	0.1	0.363542
9.573367	0.1	0.364329
9.575033	0.1	0.367146
9.576700	0.1	0.371831
9.578367	0.1	0.376608
9.580033	0.1	0.379607
9.581700	0.1	0.380534
9.583367	0.1	0.380524
9.585033	0.1	0.380562
9.586700	0.1	0.381009
9.588367	0.1	0.381917
9.590033	0.1	0.382797
9.591700	0.1	0.382848
9.593367	0.1	0.381935
9.595033	0.1	0.381297
9.596700	0.1	0.382797
9.598367	0.1	0.386992
9.600033	0.1	0.392613
9.601700	0.1	0.398001
9.603367	0.1	0.402238
9.605033	0.1	0.404916
9.606700	0.1	0.405447
9.608367	0.1	0.403440
9.610033	0.1	0.400026
9.611700	0.1	0.397777
9.613367	0.1	0.398383
9.615033	0.1	0.401600
9.616700	0.1	0.406266
9.618367	0.1	0.410699
9.620033	0.1	0.413032
9.621700	0.1	0.412795
9.623367	0.1	0.411365
9.625033	0.1	0.410620
9.626700	0.1	0.411277
9.628367	0.1	0.412143
9.630033	0.1	0.411067
9.631700	0.1	0.407123
9.633367	0.1	0.402005
9.635033	0.1	0.398704
9.636700	0.1	0.398881
9.638367	0.1	0.401861
9.640033	0.1	0.405754
9.641700	0.1	0.409018
9.643367	0.1	0.411286
9.645033	0.1	0.412972
9.646700	0.1	0.414508
9.648367	0.1	0.415887
9.650033	0.1	0.416832
9.651700	0.1	0.417405
9.653367	0.1	0.417293
9.655033	0.1	0.415244
9.656700	0.1	0.410764
9.658367	0.1	0.405433
9.660033	0.1	0.401414
9.661700	0.1	0.399575
9.663367	0.1	0.399225
9.665033	0.1	0.398946
9.666700	0.1	0.397693
9.668367	0.1	0.395742
9.670033	0.1	0.394350
9.671700	0.1	0.394201
9.673367	0.1	0.394881
9.675033	0.1	0.396022
9.676700	0.1	0.397698
9.678367	0.1	0.399519
9.680033	0.1	0.400832
9.681700	0.1	0.401423
9.683367	0.1	0.401000
9.685033	0.1	0.399170
9.686700	0.1	0.396408
9.688367	0.1	0.393963
9.690033	0.1	0.392664
9.691700	0.1	0.392278
9.693367	0.1	0.392399
9.695033	0.1	0.392934
9.696700	0.1	0.393023
9.698367	0.1	0.391179
9.700033	0.1	0.387537
9.701700	0.1	0.384529
9.703367	0.1	0.384455
9.705033	0.1	0.386853
9.706700	0.1	0.388958
9.708367	0.1	0.388571
9.710033	0.1	0.386019
9.711700	0.1	0.383612
9.713367	0.1	0.383370
9.715033	0.1	0.385111
9.716700	0.1	0.386792
9.718367	0.1	0.386420
9.720033	0.1	0.383193
9.721700	0.1	0.377707
9.723367	0.1	0.371994
9.725033	0.1	0.368524
9.726700	0.1	0.368259
9.728367	0.1	0.369903
9.730033	0.1	0.371323
9.731700	0.1	0.371318
9.733367	0.1	0.370080
9.735033	0.1	0.368347
9.736700	0.1	0.366597
9.738367	0.1	0.364906
9.740033	0.1	0.363188
9.741700	0.1	0.361726
9.743367	0.1	0.361362
9.745033	0.1	0.362284
9.746700	0.1	0.363104
9.748367	0.1	0.362364
9.750033	0.1	0.360552
9.751700	0.1	0.359621
9.753367	0.1	0.361092
9.755033	0.1	0.365260
9.756700	0.1	0.370988
9.758367	0.1	0.375835
9.760033	0.1	0.377721
9.761700	0.1	0.376664
9.763367	0.1	0.374042
9.765033	0.1	0.370950
9.766700	0.1	0.368240
9.768367	0.1	0.367463
9.770033	0.1	0.369851
9.771700	0.1	0.374494
9.773367	0.1	0.379346
9.775033	0.1	0.383416
9.776700	0.1	0.386382
9.778367	0.1	0.387318
9.780033	0.1	0.385437
9.781700	0.1	0.381526
9.783367	0.1	0.377917
9.785033	0.1	0.376669
9.786700	0.1	0.377921
9.788367	0.1	0.380273
9.790033	0.1	0.382229
9.791700	0.1	0.383123
9.793367	0.1	0.383225
9.795033	0.1	0.383570
9.796700	0.1	0.384864
9.798367	0.1	0.385684
9.800033	0.1	0.383412
9.801700	0.1	0.377740
9.803367	0.1	0.371444
9.805033	0.1	0.367854
9.806700	0.1	0.368194
9.808367	0.1	0.371118
9.810033	0.1	0.374112
9.811700	0.1	0.374988
9.813367	0.1	0.373162
9.815033	0.1	0.370392
9.816700	0.1	0.369274
9.818367	0.1	0.370760
9.820033	0.1	0.373973
9.821700	0.1	0.377614
9.823367	0.1	0.380790
9.825033	0.1	0.383011
9.826700	0.1	0.383775
9.828367	0.1	0.382415
9.830033	0.1	0.379281
9.831700	0.1	0.376510
9.833367	0.1	0.376664
9.835033	0.1	0.380450
9.836700	0.1	0.386070
9.838367	0.1	0.390750
9.840033	0.1	0.392618
9.841700	0.1	0.390811
9.843367	0.1	0.385125
9.845033	0.1	0.376813
9.846700	0.1	0.369181
9.848367	0.1	0.365418
9.850033	0.1	0.365470
9.851700	0.1	0.366108
9.853367	0.1	0.364948
9.855033	0.1	0.363411
9.856700	0.1	0.364832
9.858367	0.1	0.370350
9.860033	0.1	0.377549
9.861700	0.1	0.383174
9.863367	0.1	0.385931
9.865033	0.1	0.386005
9.866700	0.1	0.383565
9.868367	0.1	0.378913
9.870033	0.1	0.373335
9.871700	0.1	0.368925
9.873367	0.1	0.367239
9.875033	0.1	0.368394
9.876700	0.1	0.371221
9.878367	0.1	0.373940
9.880033	0.1	0.375337
9.881700	0.1	0.375649
9.883367	0.1	0.375244
9.885033	0.1	0.373027
9.886700	0.1	0.367993
9.888367	0.1	0.361321
9.890033	0.1	0.355374
9.891700	0.1	0.351691
9.893367	0.1	0.350247
9.895033	0.1	0.350261
9.896700	0.1	0.351798
9.898367	0.1	0.355463
9.900033	0.1	0.360105
9.901700	0.1	0.362694
9.903367	0.1	0.361167
9.905033	0.1	0.356501
9.906700	0.1	0.351868
9.908367	0.1	0.349958
9.910033	0.1	0.351281
9.911700	0.1	0.354522
9.913367	0.1	0.357428
9.915033	0.1	0.358033
9.916700	0.1	0.356012
9.918367	0.1	0.352394
9.920033	0.1	0.347984
9.921700	0.1	0.342890
9.923367	0.1	0.337334
9.925033	0.1	0.332026
9.926700	0.1	0.327937
9.928367	0.1	0.325777
9.930033	0.1	0.325656
9.931700	0.1	0.327500
9.933367	0.1	0.331635
9.935033	0.1	0.337642
9.936700	0.1	0.343379
9.938367	0.1	0.346503
9.940033	0.1	0.346415
9.941700	0.1	0.344459
9.943367	0.1	0.343029
9.945033	0.1	0.343756
9.946700	0.1	0.345721
9.948367	0.1	0.345865
9.950033	0.1	0.342205
9.951700	0.1	0.336166
9.953367	0.1	0.331202
9.955033	0.1	0.329865
9.956700	0.1	0.331905
9.958367	0.1	0.334508
9.960033	0.1	0.334922
9.961700	0.1	0.333111
9.963367	0.1	0.331174
9.965033	0.1	0.330186
9.966700	0.1	0.328752
9.968367	0.1	0.325241
9.970033	0.1	0.320035
9.971700	0.1	0.314694
9.973367	0.1	0.310340
9.975033	0.1	0.307374
9.976700	0.1	0.305036
9.978367	0.1	0.302303
9.980033	0.1	0.299742
9.981700	0.1	0.298885
9.983367	0.1	0.300747
9.985033	0.1	0.305725
9.986700	0.1	0.312692
9.988367	0.1	0.318522
9.990033	0.1	0.320817
9.991700	0.1	0.320449
9.993367	0.1	0.319746
9.995033	0.1	0.319434
9.996700	0.1	0.318731
9.998367	0.1	0.316761
10.000033	0.1	0.313018
10.001700	0.1	0.308077
10.003367	0.1	0.303825
10.005033	0.1	0.301939
10.006700	0.1	0.302410
10.008367	0.1	0.303956
10.010033	0.1	0.305949
10.011700	0.1	0.309348
10.013367	0.1	0.314643
10.015033	0.1	0.320198
10.016700	0.1	0.323756
10.018367	0.1	0.324403
10.020033	0.1	0.322904
10.021700	0.1	0.320594
10.023367	0.1	0.318242
10.025033	0.1	0.316165
10.026700	0.1	0.314466
10.028367	0.1	0.313055
10.030033	0.1	0.311770
10.031700	0.1	0.310559
10.033367	0.1	0.309637
10.035033	0.1	0.309008
10.036700	0.1	0.308608
10.038367	0.1	0.309213
10.040033	0.1	0.311420
10.041700	0.1	0.314256
10.043367	0.1	0.316156
10.045033	0.1	0.316426
10.046700	0.1	0.315215
10.048367	0.1	0.312845
10.050033	0.1	0.309548
10.051700	0.1	0.305725
10.053367	0.1	0.302298
10.055033	0.1	0.300370
10.056700	0.1	0.300454
10.058367	0.1	0.301776
10.060033	0.1	0.302922
10.061700	0.1	0.303835
10.063367	0.1	0.306093
10.065033	0.1	0.310466
10.066700	0.1	0.315369
10.068367	0.1	0.318685
10.070033	0.1	0.319923
10.071700	0.1	0.319798
10.073367	0.1	0.318484
10.075033	0.1	0.315565
10.076700	0.1	0.311532
10.078367	0.1	0.308040
10.080033	0.1	0.306694
10.081700	0.1	0.308231
10.083367	0.1	0.311993
10.085033	0.1	0.316100
10.086700	0.1	0.318880
10.088367	0.1	0.319565
10.090033	0.1	0.318321
10.091700	0.1	0.316510
10.093367	0.1	0.315779
10.095033	0.1	0.316380
10.096700	0.1	0.317111
10.098367	0.1	0.316389
10.100033	0.1	0.312915
10.101700	0.1	0.306838
10.103367	0.1	0.300715
10.105033	0.1	0.297595
10.106700	0.1	0.298354
10.108367	0.1	0.301753
10.110033	0.1	0.305958
10.111700	0.1	0.308901
10.113367	0.1	0.308868
10.115033	0.1	0.306112
10.116700	0.1	0.302820
10.118367	0.1	0.301041
10.120033	0.1	0.301497
10.121700	0.1	0.304058
10.123367	0.1	0.308165
10.125033	0.1	0.312799
10.126700	0.1	0.316552
10.128367	0.1	0.318214
10.130033	0.1	0.317683
10.131700	0.1	0.316449
10.133367	0.1	0.316524
10.135033	0.1	0.318186
10.136700	0.1	0.319653
10.138367	0.1	0.319341
10.140033	0.1	0.317576
10.141700	0.1	0.315770
10.143367	0.1	0.314652
10.145033	0.1	0.313888
10.146700	0.1	0.313437
10.148367	0.1	0.314321
10.150033	0.1	0.317711
10.151700	0.1	0.323509
10.153367	0.1	0.329791
10.155033	0.1	0.333954
10.156700	0.1	0.334731
10.158367	0.1	0.332990
10.160033	0.1	0.330475
10.161700	0.1	0.327998
10.163367	0.1	0.325195
10.165033	0.1	0.321753
10.166700	0.1	0.318708
10.168367	0.1	0.317954
10.170033	0.1	0.319746
10.171700	0.1	0.321367
10.173367	0.1	0.319369
10.175033	0.1	0.312887
10.176700	0.1	0.304650
10.178367	0.1	0.299015
10.180033	0.1	0.298573
10.181700	0.1	0.302233
10.183367	0.1	0.306554
10.185033	0.1	0.308589
10.186700	0.1	0.307178
10.188367	0.1	0.303155
10.190033	0.1	0.299504
10.191700	0.1	0.299318
10.193367	0.1	0.302745
10.195033	0.1	0.307173
10.196700	0.1	0.310214
10.198367	0.1	0.311602
10.200033	0.1	0.312068
10.201700	0.1	0.311658
10.203367	0.1	0.310126
10.205033	0.1	0.308044
10.206700	0.1	0.306563
10.208367	0.1	0.306694
10.210033	0.1	0.308841
10.211700	0.1	0.312184
10.213367	0.1	0.314680
10.215033	0.1	0.314587
10.216700	0.1	0.311970
10.218367	0.1	0.308524
10.220033	0.1	0.306340
10.221700	0.1	0.306880
10.223367	0.1	0.310056
10.225033	0.1	0.313679
10.226700	0.1	0.314894
10.228367	0.1	0.312934
10.230033	0.1	0.309600
10.231700	0.1	0.306945
10.233367	0.1	0.305586
10.235033	0.1	0.305143
10.236700	0.1	0.305395
10.238367	0.1	0.306084
10.240033	0.1	0.306456
10.241700	0.1	0.306289
10.243367	0.1	0.306834
10.245033	0.1	0.309269
10.246700	0.1	0.312687
10.248367	0.1	0.315299
10.250033	0.1	0.316855
10.251700	0.1	0.318107
10.253367	0.1	0.318689
10.255033	0.1	0.317050
10.256700	0.1	0.312291
10.258367	0.1	0.305902
10.260033	0.1	0.301190
10.261700	0.1	0.300747
10.263367	0.1	0.304962
10.265033	0.1	0.312296
10.266700	0.1	0.320347
10.268367	0.1	0.327015
10.270033	0.1	0.330918
10.271700	0.1	0.331672
10.273367	0.1	0.330186
10.275033	0.1	0.328044
10.276700	0.1	0.326606
10.278367	0.1	0.326661
10.280033	0.1	0.328007
10.281700	0.1	0.328985
10.283367	0.1	0.327458
10.285033	0.1	0.322964
10.286700	0.1	0.317516
10.288367	0.1	0.313763
10.290033	0.1	0.312771
10.291700	0.1	0.314130
10.293367	0.1	0.317474
10.295033	0.1	0.322754
10.296700	0.1	0.329153
10.298367	0.1	0.334806
10.300033	0.1	0.338466
10.301700	0.1	0.340915
10.303367	0.1	0.344138
10.305033	0.1	0.348929
10.306700	0.1	0.353814
10.308367	0.1	0.356645
10.310033	0.1	0.356361
10.311700	0.1	0.353414
10.313367	0.1	0.350014
10.315033	0.1	0.349535
10.316700	0.1	0.354354
10.318367	0.1	0.364049
10.320033	0.1	0.376133
10.321700	0.1	0.388199
10.323367	0.1	0.398750
10.325033	0.1	0.407109
10.326700	0.1	0.412939
10.328367	0.1	0.415277
10.330033	0.1	0.412748
10.331700	0.1	0.405456
10.333367	0.1	0.396334
10.335033	0.1	0.389926
10.336700	0.1	0.388962
10.338367	0.1	0.392762
10.340033	0.1	0.399458
10.341700	0.1	0.408213
10.343367	0.1	0.418867
10.345033	0.1	0.430946
10.346700	0.1	0.443165
10.348367	0.1	0.453270
10.350033	0.1	0.459356
10.351700	0.1	0.462267
10.353367	0.1	0.465401
10.355033	0.1	0.471426
10.356700	0.1	0.480195
10.358367	0.1	0.489485
10.360033	0.1	0.497135
10.361700	0.1	0.503147
10.363367	0.1	0.509568
10.365033	0.1	0.518071
10.366700	0.1	0.528442
10.368367	0.1	0.538887
10.370033	0.1	0.547515
10.371700	0.1	0.554048
10.373367	0.1	0.560237
10.375033	0.1	0.567972
10.376700	0.1	0.577271
10.378367	0.1	0.586477
10.380033	0.1	0.594100
10.381700	0.1	0.600545
10.383367	0.1	0.608172
10.385033	0.1	0.619311
10.386700	0.1	0.634301
10.388367	0.1	0.651274
10.390033	0.1	0.667511
10.391700	0.1	0.681300
10.393367	0.1	0.693044
10.395033	0.1	0.704904
10.396700	0.1	0.719256
10.398367	0.1	0.736704
10.400033	0.1	0.755405
10.401700	0.1	0.772774
10.403367	0.1	0.787755
10.405033	0.1	0.801254
10.406700	0.1	0.814423
10.408367	0.1	0.827680
10.410033	0.1	0.841720
10.411700	0.1	0.857660
10.413367	0.1	0.875667
10.415033	0.1	0.895071
10.416700	0.1	0.915048
10.418367	0.1	0.933800
10.420033	0.1	0.949358
10.421700	0.1	0.962242
10.423367	0.1	0.975300
10.425033	0.1	0.990839
10.426700	0.1	1.009088
10.428367	0.1	1.029195
10.430033	0.1	1.050448
10.431700	0.1	1.072255
10.433367	0.1	1.093592
10.435033	0.1	1.113038
10.436700	0.1	1.129955
10.438367	0.1	1.145382
10.440033	0.1	1.160498
10.441700	0.1	1.174882
10.443367	0.1	1.187613
10.445033	0.1	1.198999
10.446700	0.1	1.210212
10.448367	0.1	1.221830
10.450033	0.1	1.233495
10.451700	0.1	1.245085
10.453367	0.1	1.257472
10.455033	0.1	1.271977
10.456700	0.1	1.288750
10.458367	0.1	1.305742
10.460033	0.1	1.320150
10.461700	0.1	1.330762
10.463367	0.1	1.338511
10.465033	0.1	1.345030
10.466700	0.1	1.351135
10.468367	0.1	1.356984
10.470033	0.1	1.362842
10.471700	0.1	1.368667
10.473367	0.1	1.374125
10.475033	0.1	1.379559
10.476700	0.1	1.386162
10.478367	0.1	1.394791
10.480033	0.1	1.404905
10.481700	0.1	1.415228
10.483367	0.1	1.424970
10.485033	0.1	1.433864
10.486700	0.1	1.441515
10.488367	0.1	1.447047
10.490033	0.1	1.449469
10.491700	0.1	1.448696
10.493367	0.1	1.445911
10.495033	0.1	1.442316
10.496700	0.1	1.438414
10.498367	0.1	1.435103
10.500033	0.1	1.434344
10.501700	0.1	1.437706
10.503367	0.1	1.444602
10.505033	0.1	1.452602
10.506700	0.1	1.459490
10.508367	0.1	1.464598
10.510033	0.1	1.468323
10.511700	0.1	1.471089
10.513367	0.1	1.472686
10.515033	0.1	1.472435
10.516700	0.1	1.470759
10.518367	0.1	1.470111
10.520033	0.1	1.472733
10.521700	0.1	1.477767
10.523367	0.1	1.482065
10.525033	0.1	1.483536
10.526700	0.1	1.482661
10.528367	0.1	1.481222
10.530033	0.1	1.480593
10.531700	0.1	1.481436
10.533367	0.1	1.484286
10.535033	0.1	1.489143
10.536700	0.1	1.494698
10.538367	0.1	1.499103
10.540033	0.1	1.501665
10.541700	0.1	1.502903
10.543367	0.1	1.503034
10.545033	0.1	1.501665
10.546700	0.1	1.498982
10.548367	0.1	1.496561
10.550033	0.1	1.496524
10.551700	0.1	1.499834
10.553367	0.1	1.505385
10.555033	0.1	1.510964
10.556700	0.1	1.514778
10.558367	0.1	1.516109
10.560033	0.1	1.515313
10.561700	0.1	1.513297
10.563367	0.1	1.510857
10.565033	0.1	1.508733
10.566700	0.1	1.507704
10.568367	0.1	1.508184
10.570033	0.1	1.510121
10.571700	0.1	1.513162
10.573367	0.1	1.516668
10.575033	0.1	1.520170
10.576700	0.1	1.523551
10.578367	0.1	1.525944
10.580033	0.1	1.526061
10.581700	0.1	1.524407
10.583367	0.1	1.523239
10.585033	0.1	1.523970
10.586700	0.1	1.526703
10.588367	0.1	1.531211
10.590033	0.1	1.536841
10.591700	0.1	1.542266
10.593367	0.1	1.546149
10.595033	0.1	1.547760
10.596700	0.1	1.547197
10.598367	0.1	1.545325
10.600033	0.1	1.543318
10.601700	0.1	1.542186
10.603367	0.1	1.542512
10.605033	0.1	1.544370
10.606700	0.1	1.547327
10.608367	0.1	1.550708
10.610033	0.1	1.554373
10.611700	0.1	1.558759
10.613367	0.1	1.563267
10.615033	0.1	1.565819
10.616700	0.1	1.565223
10.618367	0.1	1.562852
10.620033	0.1	1.561125
10.621700	0.1	1.561032
10.623367	0.1	1.561320
10.625033	0.1	1.560003
10.626700	0.1	1.556603
10.628367	0.1	1.552193
10.630033	0.1	1.547616
10.631700	0.1	1.543444
10.633367	0.1	1.540561
10.635033	0.1	1.539229
10.636700	0.1	1.538838
10.638367	0.1	1.539495
10.640033	0.1	1.542442
10.641700	0.1	1.548221
10.643367	0.1	1.555672
10.645033	0.1	1.562745
10.646700	0.1	1.567304
10.648367	0.1	1.567542
10.650033	0.1	1.562834
10.651700	0.1	1.554689
10.653367	0.1	1.546061
10.655033	0.1	1.539127
10.656700	0.1	1.533972
10.658367	0.1	1.529614
10.660033	0.1	1.525586
10.661700	0.1	1.522242
10.663367	0.1	1.520179
10.665033	0.1	1.519411
10.666700	0.1	1.518494
10.668367	0.1	1.514982
10.670033	0.1	1.507993
10.671700	0.1	1.499541
10.673367	0.1	1.492174
10.675033	0.1	1.486754
10.676700	0.1	1.482512
10.678367	0.1	1.477995
10.680033	0.1	1.472305
10.681700	0.1	1.465310
10.683367	0.1	1.456742
10.685033	0.1	1.446418
10.686700	0.1	1.435350
10.688367	0.1	1.425343
10.690033	0.1	1.417529
10.691700	0.1	1.411526
10.693367	0.1	1.406046
10.695033	0.1	1.399727
10.696700	0.1	1.391419
10.698367	0.1	1.381189
10.700033	0.1	1.371265
10.701700	0.1	1.364080
10.703367	0.1	1.359330
10.705033	0.1	1.354297
10.706700	0.1	1.346832
10.708367	0.1	1.336941
10.710033	0.1	1.325724
10.711700	0.1	1.314268
10.713367	0.1	1.303051
10.715033	0.1	1.291325
10.716700	0.1	1.278236
10.718367	0.1	1.264201
10.720033	0.1	1.250133
10.721700	0.1	1.236014
10.723367	0.1	1.221029
10.725033	0.1	1.204768
10.726700	0.1	1.188247
10.728367	0.1	1.173331
10.730033	0.1	1.161150
10.731700	0.1	1.151697
10.733367	0.1	1.144153
10.735033	0.1	1.136553
10.736700	0.1	1.126323
10.738367	0.1	1.112511
10.740033	0.1	1.096623
10.741700	0.1	1.080735
10.743367	0.1	1.065722
10.745033	0.1	1.051915
10.746700	0.1	1.039668
10.748367	0.1	1.028217
10.750033	0.1	1.015919
10.751700	0.1	1.002364
10.753367	0.1	0.988925
10.755033	0.1	0.977535
10.756700	0.1	0.969446
10.758367	0.1	0.964426
10.760033	0.1	0.960813
10.761700	0.1	0.956268
10.763367	0.1	0.949083
10.765033	0.1	0.939430
10.766700	0.1	0.929050
10.768367	0.1	0.919816
10.770033	0.1	0.912598
10.771700	0.1	0.906703
10.773367	0.1	0.900333
10.775033	0.1	0.892468
10.776700	0.1	0.883904
10.778367	0.1	0.876407
10.780033	0.1	0.871415
10.781700	0.1	0.868728
10.783367	0.1	0.866102
10.785033	0.1	0.860863
10.786700	0.1	0.851895
10.788367	0.1	0.840439
10.790033	0.1	0.828928
10.791700	0.1	0.819191
10.793367	0.1	0.811708
10.795033	0.1	0.805426
10.796700	0.1	0.799061
10.798367	0.1	0.792863
10.800033	0.1	0.787787
10.801700	0.1	0.783289
10.803367	0.1	0.777962
10.805033	0.1	0.771303
10.806700	0.1	0.763806
10.808367	0.1	0.756942
10.810033	0.1	0.753221
10.811700	0.1	0.754371
10.813367	0.1	0.758925
10.815033	0.1	0.762856
10.816700	0.1	0.762995
10.818367	0.1	0.759121
10.820033	0.1	0.752960
10.821700	0.1	0.746334
10.823367	0.1	0.740378
10.825033	0.1	0.735843
10.826700	0.1	0.732914
10.828367	0.1	0.730646
10.830033	0.1	0.727638
10.831700	0.1	0.723838
10.833367	0.1	0.721016
10.835033	0.1	0.721016
10.836700	0.1	0.723945
10.838367	0.1	0.728192
10.840033	0.1	0.731745
10.841700	0.1	0.733244
10.843367	0.1	0.732318
10.845033	0.1	0.729407
10.846700	0.1	0.725137
10.848367	0.1	0.719861
10.850033	0.1	0.714082
10.851700	0.1	0.708927
10.853367	0.1	0.706194
10.855033	0.1	0.707605
10.856700	0.1	0.713011
10.858367	0.1	0.719395
10.860033	0.1	0.722636
10.861700	0.1	0.721021
10.863367	0.1	0.716904
10.865033	0.1	0.714283
10.866700	0.1	0.714869
10.868367	0.1	0.717449
10.870033	0.1	0.720206
10.871700	0.1	0.722203
10.873367	0.1	0.723358
10.875033	0.1	0.724248
10.876700	0.1	0.725393
10.878367	0.1	0.726748
10.880033	0.1	0.728262
10.881700	0.1	0.730120
10.883367	0.1	0.732117
10.885033	0.1	0.733766
10.886700	0.1	0.735275
10.888367	0.1	0.737710
10.890033	0.1	0.741468
10.891700	0.1	0.745268
10.893367	0.1	0.747689
10.895033	0.1	0.748886
10.896700	0.1	0.749771
10.898367	0.1	0.750409
10.900033	0.1	0.750446
10.901700	0.1	0.750287
10.903367	0.1	0.750851
10.905033	0.1	0.752583
10.906700	0.1	0.755475
10.908367	0.1	0.759214
10.910033	0.1	0.762842
10.911700	0.1	0.765231
10.913367	0.1	0.766236
10.915033	0.1	0.766423
10.916700	0.1	0.766218
10.918367	0.1	0.766176
10.920033	0.1	0.766730
10.921700	0.1	0.767275
10.923367	0.1	0.766902
10.925033	0.1	0.766194
10.926700	0.1	0.766744
10.928367	0.1	0.769189
10.930033	0.1	0.772336
10.931700	0.1	0.773850
10.933367	0.1	0.771843
10.935033	0.1	0.766325
10.936700	0.1	0.759433
10.938367	0.1	0.753868
10.940033	0.1	0.751032
10.941700	0.1	0.750874
10.943367	0.1	0.752746
10.945033	0.1	0.755684
10.946700	0.1	0.758325
10.948367	0.1	0.759675
10.950033	0.1	0.759885
10.951700	0.1	0.759643
10.953367	0.1	0.759182
10.955033	0.1	0.758343
10.956700	0.1	0.757012
10.958367	0.1	0.755084
10.960033	0.1	0.752658
10.961700	0.1	0.750595
10.963367	0.1	0.749989
10.965033	0.1	0.750837
10.966700	0.1	0.752155
10.968367	0.1	0.753133
10.970033	0.1	0.753859
10.971700	0.1	0.754842
10.973367	0.1	0.755209
10.975033	0.1	0.753137
10.976700	0.1	0.748904
10.978367	0.1	0.745691
10.980033	0.1	0.746585
10.981700	0.1	0.751335
10.983367	0.1	0.756420
10.985033	0.1	0.758269
10.986700	0.1	0.755955
10.988367	0.1	0.751321
10.990033	0.1	0.747209
10.991700	0.1	0.745258
10.993367	0.1	0.744904
10.995033	0.1	0.744467
10.996700	0.1	0.743261
10.998367	0.1	0.742073
11.000033	0.1	0.741770
11.001700	0.1	0.742204
11.003367	0.1	0.742949
11.005033	0.1	0.744383
11.006700	0.1	0.747326
11.008367	0.1	0.752071
11.010033	0.1	0.757966
11.011700	0.1	0.763456
11.013367	0.1	0.766604
11.015033	0.1	0.766306
11.016700	0.1	0.763261
11.018367	0.1	0.759521
11.020033	0.1	0.757286
11.021700	0.1	0.757915
11.023367	0.1	0.761095
11.025033	0.1	0.765198
11.026700	0.1	0.768928
11.028367	0.1	0.771885
11.030033	0.1	0.773468
11.031700	0.1	0.773319
11.033367	0.1	0.772462
11.035033	0.1	0.772108
11.036700	0.1	0.772420
11.038367	0.1	0.773529
11.040033	0.1	0.776192
11.041700	0.1	0.780863
11.043367	0.1	0.786912
11.045033	0.1	0.793166
11.046700	0.1	0.798749
11.048367	0.1	0.803228
11.050033	0.1	0.806502
11.051700	0.1	0.809473
11.053367	0.1	0.814209
11.055033	0.1	0.822311
11.056700	0.1	0.832630
11.058367	0.1	0.841580
11.060033	0.1	0.846330
11.061700	0.1	0.847084
11.063367	0.1	0.846400
11.065033	0.1	0.847098
11.066700	0.1	0.850488
11.068367	0.1	0.855597
11.070033	0.1	0.860095
11.071700	0.1	0.862293
11.073367	0.1	0.862600
11.075033	0.1	0.863569
11.076700	0.1	0.868044
11.078367	0.1	0.876738
11.080033	0.1	0.887653
11.081700	0.1	0.897618
11.083367	0.1	0.904440
11.085033	0.1	0.908081
11.086700	0.1	0.910242
11.088367	0.1	0.912757
11.090033	0.1	0.916366
11.091700	0.1	0.920990
11.093367	0.1	0.926205
11.095033	0.1	0.931202
11.096700	0.1	0.935383
11.098367	0.1	0.939425
11.100033	0.1	0.945092
11.101700	0.1	0.953181
11.103367	0.1	0.962033
11.105033	0.1	0.968925
11.106700	0.1	0.972399
11.108367	0.1	0.972878
11.110033	0.1	0.971979
11.111700	0.1	0.971565
11.113367	0.1	0.972473
11.115033	0.1	0.973614
11.116700	0.1	0.973097
11.118367	0.1	0.970187
11.120033	0.1	0.966191
11.121700	0.1	0.964105
11.123367	0.1	0.966177
11.125033	0.1	0.971425
11.126700	0.1	0.976818
11.128367	0.1	0.980026
11.130033	0.1	0.980813
11.131700	0.1	0.981186
11.133367	0.1	0.983500
11.135033	0.1	0.987807
11.136700	0.1	0.992287
11.138367	0.1	0.995500
11.140033	0.1	0.996888
11.141700	0.1	0.996049
11.143367	0.1	0.992822
11.145033	0.1	0.987747
11.146700	0.1	0.981772
11.148367	0.1	0.975858
11.150033	0.1	0.970610
11.151700	0.1	0.966117
11.153367	0.1	0.962429
11.155033	0.1	0.959779
11.156700	0.1	0.957963
11.158367	0.1	0.956566
11.160033	0.1	0.956068
11.161700	0.1	0.957390
11.163367	0.1	0.960091
11.165033	0.1	0.962424
11.166700	0.1	0.963397
11.168367	0.1	0.963202
11.170033	0.1	0.962038
11.171700	0.1	0.960096
11.173367	0.1	0.958228
11.175033	0.1	0.957767
11.176700	0.1	0.959570
11.178367	0.1	0.962890
11.180033	0.1	0.965432
11.181700	0.1	0.965106
11.183367	0.1	0.961609
11.185033	0.1	0.956412
11.186700	0.1	0.951835
11.188367	0.1	0.949749
11.190033	0.1	0.950256
11.191700	0.1	0.951723
11.193367	0.1	0.952589
11.195033	0.1	0.952682
11.196700	0.1	0.952845
11.198367	0.1	0.954256
11.200033	0.1	0.957930
11.201700	0.1	0.963812
11.203367	0.1	0.969977
11.205033	0.1	0.973609
11.206700	0.1	0.973390
11.208367	0.1	0.970592
11.210033	0.1	0.967421
11.211700	0.1	0.964771
11.213367	0.1	0.962033
11.215033	0.1	0.958662
11.216700	0.1	0.955379
11.218367	0.1	0.954154
11.220033	0.1	0.956394
11.221700	0.1	0.961237
11.223367	0.1	0.966373
11.225033	0.1	0.969698
11.226700	0.1	0.969996
11.228367	0.1	0.967812
11.230033	0.1	0.965367
11.231700	0.1	0.964273
11.233367	0.1	0.964212
11.235033	0.1	0.963965
11.236700	0.1	0.962620
11.238367	0.1	0.960426
11.240033	0.1	0.958922
11.241700	0.1	0.959751
11.243367	0.1	0.963253
11.245033	0.1	0.968133
11.246700	0.1	0.972603
11.248367	0.1	0.975523
11.250033	0.1	0.976361
11.251700	0.1	0.974769
11.253367	0.1	0.970587
11.255033	0.1	0.964231
11.256700	0.1	0.957251
11.258367	0.1	0.951965
11.260033	0.1	0.950270
11.261700	0.1	0.952706
11.263367	0.1	0.958159
11.265033	0.1	0.964161
11.266700	0.1	0.968114
11.268367	0.1	0.968557
11.270033	0.1	0.965511
11.271700	0.1	0.959886
11.273367	0.1	0.952585
11.275033	0.1	0.944054
11.276700	0.1	0.935127
11.278367	0.1	0.927593
11.280033	0.1	0.923183
11.281700	0.1	0.922414
11.283367	0.1	0.924403
11.285033	0.1	0.927355
11.286700	0.1	0.929916
11.288367	0.1	0.931397
11.290033	0.1	0.931057
11.291700	0.1	0.928836
11.293367	0.1	0.925977
11.295033	0.1	0.923658
11.296700	0.1	0.921614
11.298367	0.1	0.918526
11.300033	0.1	0.913818
11.301700	0.1	0.908938
11.303367	0.1	0.905856
11.305033	0.1	0.904668
11.306700	0.1	0.903830
11.308367	0.1	0.902279
11.310033	0.1	0.900165
11.311700	0.1	0.898056
11.313367	0.1	0.895765
11.315033	0.1	0.892258
11.316700	0.1	0.887257
11.318367	0.1	0.881916
11.320033	0.1	0.877823
11.321700	0.1	0.876277
11.323367	0.1	0.877241
11.325033	0.1	0.878545
11.326700	0.1	0.877725
11.328367	0.1	0.874153
11.330033	0.1	0.868700
11.331700	0.1	0.862684
11.333367	0.1	0.857487
11.335033	0.1	0.853934
11.336700	0.1	0.851844
11.338367	0.1	0.850912
11.340033	0.1	0.851247
11.341700	0.1	0.852300
11.343367	0.1	0.852626
11.345033	0.1	0.850959
11.346700	0.1	0.846591
11.348367	0.1	0.839191
11.350033	0.1	0.829250
11.351700	0.1	0.818498
11.353367	0.1	0.809198
11.355033	0.1	0.803173
11.356700	0.1	0.801510
11.358367	0.1	0.804160
11.360033	0.1	0.809212
11.361700	0.1	0.813450
11.363367	0.1	0.814409
11.365033	0.1	0.812034
11.366700	0.1	0.808188
11.368367	0.1	0.804579
11.370033	0.1	0.801450
11.371700	0.1	0.798330
11.373367	0.1	0.795084
11.375033	0.1	0.791703
11.376700	0.1	0.787894
11.378367	0.1	0.783633
11.380033	0.1	0.779587
11.381700	0.1	0.776872
11.383367	0.1	0.776616
11.385033	0.1	0.779256
11.386700	0.1	0.784043
11.388367	0.1	0.789538
11.390033	0.1	0.794576
11.391700	0.1	0.798283
11.393367	0.1	0.799922
11.395033	0.1	0.799745
11.396700	0.1	0.798982
11.398367	0.1	0.798134
11.400033	0.1	0.796062
11.401700	0.1	0.791373
11.403367	0.1	0.784686
11.405033	0.1	0.778451
11.406700	0.1	0.774581
11.408367	0.1	0.773277
11.410033	0.1	0.773785
11.411700	0.1	0.775689
11.413367	0.1	0.779163
11.415033	0.1	0.783638
11.416700	0.1	0.787289
11.418367	0.1	0.788546
11.420033	0.1	0.787275
11.421700	0.1	0.784541
11.423367	0.1	0.781966
11.425033	0.1	0.781170
11.426700	0.1	0.783098
11.428367	0.1	0.787275
11.430033	0.1	0.791433
11.431700	0.1	0.792798
11.433367	0.1	0.790223
11.435033	0.1	0.784881
11.436700	0.1	0.779289
11.438367	0.1	0.776043
11.440033	0.1	0.776402
11.441700	0.1	0.779191
11.443367	0.1	0.781533
11.445033	0.1	0.781207
11.446700	0.1	0.778190
11.448367	0.1	0.773640
11.450033	0.1	0.768718
11.451700	0.1	0.765044
11.453367	0.1	0.764630
11.455033	0.1	0.768006
11.456700	0.1	0.773026
11.458367	0.1	0.776136
11.460033	0.1	0.775391
11.461700	0.1	0.772094
11.463367	0.1	0.768946
11.465033	0.1	0.767335
11.466700	0.1	0.767405
11.468367	0.1	0.769012
11.470033	0.1	0.771536
11.471700	0.1	0.773817
11.473367	0.1	0.774604
11.475033	0.1	0.773114
11.476700	0.1	0.770264
11.478367	0.1	0.768746
11.480033	0.1	0.770446
11.481700	0.1	0.774139
11.483367	0.1	0.776742
11.485033	0.1	0.776290
11.486700	0.1	0.773361
11.488367	0.1	0.770087
11.490033	0.1	0.767508
11.491700	0.1	0.764588
11.493367	0.1	0.760532
11.495033	0.1	0.756457
11.496700	0.1	0.753920
11.498367	0.1	0.753235
11.500033	0.1	0.753491
11.501700	0.1	0.753235
11.503367	0.1	0.751684
11.505033	0.1	0.750110
11.506700	0.1	0.751130
11.508367	0.1	0.755899
11.510033	0.1	0.762399
11.511700	0.1	0.766721
11.513367	0.1	0.766120
11.515033	0.1	0.761147
11.516700	0.1	0.755023
11.518367	0.1	0.751209
11.520033	0.1	0.751200
11.521700	0.1	0.753589
11.523367	0.1	0.755391
11.525033	0.1	0.755168
11.526700	0.1	0.753854
11.528367	0.1	0.752532
11.530033	0.1	0.751363
11.531700	0.1	0.750292
11.533367	0.1	0.749091
11.535033	0.1	0.747615
11.536700	0.1	0.746460
11.538367	0.1	0.746832
11.540033	0.1	0.749971
11.541700	0.1	0.755736
11.543367	0.1	0.761673
11.545033	0.1	0.764723
11.546700	0.1	0.764043
11.548367	0.1	0.761598
11.550033	0.1	0.759992
11.551700	0.1	0.759577
11.553367	0.1	0.758152
11.555033	0.1	0.753757
11.556700	0.1	0.746921
11.558367	0.1	0.740075
11.560033	0.1	0.735614
11.561700	0.1	0.734357
11.563367	0.1	0.735335
11.565033	0.1	0.736425
11.566700	0.1	0.735242
11.568367	0.1	0.730446
11.570033	0.1	0.722762
11.571700	0.1	0.714553
11.573367	0.1	0.708317
11.575033	0.1	0.705360
11.576700	0.1	0.705193
11.578367	0.1	0.706199
11.580033	0.1	0.707172
11.581700	0.1	0.707344
11.583367	0.1	0.705426
11.585033	0.1	0.700434
11.586700	0.1	0.693523
11.588367	0.1	0.687675
11.590033	0.1	0.684978
11.591700	0.1	0.684457
11.593367	0.1	0.683200
11.595033	0.1	0.678892
11.596700	0.1	0.671041
11.598367	0.1	0.661551
11.600033	0.1	0.653854
11.601700	0.1	0.649691
11.603367	0.1	0.647646
11.605033	0.1	0.644866
11.606700	0.1	0.638673
11.608367	0.1	0.628247
11.610033	0.1	0.616256
11.611700	0.1	0.607232
11.613367	0.1	0.604023
11.615033	0.1	0.606203
11.616700	0.1	0.610761
11.618367	0.1	0.614040
11.620033	0.1	0.613974
11.621700	0.1	0.611059
11.623367	0.1	0.607125
11.625033	0.1	0.603274
11.626700	0.1	0.599292
11.628367	0.1	0.594589
11.630033	0.1	0.589257
11.631700	0.1	0.584298
11.633367	0.1	0.580852
11.635033	0.1	0.578854
11.636700	0.1	0.576857
11.638367	0.1	0.573578
11.640033	0.1	0.568638
11.641700	0.1	0.562347
11.643367	0.1	0.555869
11.645033	0.1	0.550877
11.646700	0.1	0.548409
11.648367	0.1	0.548009
11.650033	0.1	0.547920
11.651700	0.1	0.546430
11.653367	0.1	0.543697
11.655033	0.1	0.541811
11.656700	0.1	0.542379
11.658367	0.1	0.544488
11.660033	0.1	0.545327
11.661700	0.1	0.542351
11.663367	0.1	0.535268
11.665033	0.1	0.526649
11.666700	0.1	0.519860
11.668367	0.1	0.516442
11.670033	0.1	0.516158
11.671700	0.1	0.518439
11.673367	0.1	0.522374
11.675033	0.1	0.525904
11.676700	0.1	0.526803
11.678367	0.1	0.524567
11.680033	0.1	0.520414
11.681700	0.1	0.515403
11.683367	0.1	0.509936
11.685033	0.1	0.504605
11.686700	0.1	0.499920
11.688367	0.1	0.495641
11.690033	0.1	0.491091
11.691700	0.1	0.485843
11.693367	0.1	0.480032
11.695033	0.1	0.474267
11.696700	0.1	0.469279
11.698367	0.1	0.465759
11.700033	0.1	0.464562
11.701700	0.1	0.466066
11.703367	0.1	0.468609
11.705033	0.1	0.468916
11.706700	0.1	0.464735
11.708367	0.1	0.456744
11.710033	0.1	0.448227
11.711700	0.1	0.442476
11.713367	0.1	0.440138
11.715033	0.1	0.439431
11.716700	0.1	0.438821
11.718367	0.1	0.438699
11.720033	0.1	0.439989
11.721700	0.1	0.442383
11.723367	0.1	0.444576
11.725033	0.1	0.445419
11.726700	0.1	0.444637
11.728367	0.1	0.442704
11.730033	0.1	0.439878
11.731700	0.1	0.435743
11.733367	0.1	0.430536
11.735033	0.1	0.426224
11.736700	0.1	0.424590
11.738367	0.1	0.425195
11.740033	0.1	0.426439
11.741700	0.1	0.427244
11.743367	0.1	0.427160
11.745033	0.1	0.426122
11.746700	0.1	0.424339
11.748367	0.1	0.421908
11.750033	0.1	0.418671
11.751700	0.1	0.415412
11.753367	0.1	0.414043
11.755033	0.1	0.415496
11.756700	0.1	0.418420
11.758367	0.1	0.420436
11.760033	0.1	0.419668
11.761700	0.1	0.415905
11.763367	0.1	0.410834
11.765033	0.1	0.407076
11.766700	0.1	0.406774
11.768367	0.1	0.410122
11.770033	0.1	0.415216
11.771700	0.1	0.419966
11.773367	0.1	0.423193
11.775033	0.1	0.424064
11.776700	0.1	0.422229
11.778367	0.1	0.418453
11.780033	0.1	0.413889
11.781700	0.1	0.409326
11.783367	0.1	0.405321
11.785033	0.1	0.402844
11.786700	0.1	0.403132
11.788367	0.1	0.406094
11.790033	0.1	0.409889
11.791700	0.1	0.412897
11.793367	0.1	0.415025
11.795033	0.1	0.416604
11.796700	0.1	0.417312
11.798367	0.1	0.417284
11.800033	0.1	0.418285
11.801700	0.1	0.421801
11.803367	0.1	0.426592
11.805033	0.1	0.429675
11.806700	0.1	0.429349
11.808367	0.1	0.426341
11.810033	0.1	0.422490
11.811700	0.1	0.419226
11.813367	0.1	0.417181
11.815033	0.1	0.416343
11.816700	0.1	0.416269
11.818367	0.1	0.416562
11.820033	0.1	0.417009
11.821700	0.1	0.417517
11.823367	0.1	0.418387
11.825033	0.1	0.420129
11.826700	0.1	0.422802
11.828367	0.1	0.425950
11.830033	0.1	0.429028
11.831700	0.1	0.431626
11.833367	0.1	0.433391
11.835033	0.1	0.434420
11.836700	0.1	0.435594
11.838367	0.1	0.438015
11.840033	0.1	0.442141
11.841700	0.1	0.447398
11.843367	0.1	0.452120
11.845033	0.1	0.454616
11.846700	0.1	0.454439
11.848367	0.1	0.451976
11.850033	0.1	0.448488
11.851700	0.1	0.446555
11.853367	0.1	0.447957
11.855033	0.1	0.451733
11.856700	0.1	0.455575
11.858367	0.1	0.458425
11.860033	0.1	0.461210
11.861700	0.1	0.464940
11.863367	0.1	0.469051
11.865033	0.1	0.472111
11.866700	0.1	0.473084
11.868367	0.1	0.471692
11.870033	0.1	0.468921
11.871700	0.1	0.467272
11.873367	0.1	0.469373
11.875033	0.1	0.475785
11.876700	0.1	0.484651
11.878367	0.1	0.492982
11.880033	0.1	0.497941
11.881700	0.1	0.498309
11.883367	0.1	0.495599
11.885033	0.1	0.493466
11.886700	0.1	0.495557
11.888367	0.1	0.502910
11.890033	0.1	0.512893
11.891700	0.1	0.521485
11.893367	0.1	0.527217
11.895033	0.1	0.532209
11.896700	0.1	0.538961
11.898367	0.1	0.547613
11.900033	0.1	0.556842
11.901700	0.1	0.565392
11.903367	0.1	0.572088
11.905033	0.1	0.576098
11.906700	0.1	0.577858
11.908367	0.1	0.578710
11.910033	0.1	0.580018
11.911700	0.1	0.582659
11.913367	0.1	0.586109
11.915033	0.1	0.588652
11.916700	0.1	0.589374
11.918367	0.1	0.589117
11.920033	0.1	0.589583
11.921700	0.1	0.592521
11.923367	0.1	0.598622
11.925033	0.1	0.606463
11.926700	0.1	0.613760
11.928367	0.1	0.619562
11.930033	0.1	0.624624
11.931700	0.1	0.630338
11.933367	0.1	0.637448
11.935033	0.1	0.645430
11.936700	0.1	0.653467
11.938367	0.1	0.661621
11.940033	0.1	0.670198
11.941700	0.1	0.679190
11.943367	0.1	0.688769
11.945033	0.1	0.698967
11.946700	0.1	0.708881
11.948367	0.1	0.717575
11.950033	0.1	0.724792
11.951700	0.1	0.730800
11.953367	0.1	0.736797
11.955033	0.1	0.744285
11.956700	0.1	0.752634
11.958367	0.1	0.759372
11.960033	0.1	0.763694
11.961700	0.1	0.767810
11.963367	0.1	0.774264
11.965033	0.1	0.783419
11.966700	0.1	0.793654
11.968367	0.1	0.803079
11.970033	0.1	0.810530
11.971700	0.1	0.816160
11.973367	0.1	0.821557
11.975033	0.1	0.828346
11.976700	0.1	0.836668
11.978367	0.1	0.845017
11.980033	0.1	0.851573
11.981700	0.1	0.856053
11.983367	0.1	0.860416
11.985033	0.1	0.867415
11.986700	0.1	0.878214
11.988367	0.1	0.891411
11.990033	0.1	0.904710
11.991700	0.1	0.917162
11.993367	0.1	0.928822
11.995033	0.1	0.939267
11.996700	0.1	0.947933
11.998367	0.1	0.955309
12.000033	0.1	0.962536
12.001700	0.1	0.970238
12.003367	0.1	0.978406
12.005033	0.1	0.986853
12.006700	0.1	0.995323
12.008367	0.1	1.003463
12.010033	0.1	1.010508
12.011700	0.1	1.016087
12.013367	0.1	1.021954
12.015033	0.1	1.031426
12.016700	0.1	1.046266
12.018367	0.1	1.064804
12.020033	0.1	1.083030
12.021700	0.1	1.097466
12.023367	0.1	1.107389
12.025033	0.1	1.115026
12.026700	0.1	1.123524
12.028367	0.1	1.134053
12.030033	0.1	1.145382
12.031700	0.1	1.156162
12.033367	0.1	1.166686
12.035033	0.1	1.178496
12.036700	0.1	1.193103
12.038367	0.1	1.210789
12.040033	0.1	1.229942
12.041700	0.1	1.247968
12.043367	0.1	1.263293
12.045033	0.1	1.276238
12.046700	0.1	1.288215
12.048367	0.1	1.300732
12.050033	0.1	1.314711
12.051700	0.1	1.329845
12.053367	0.1	1.344723
12.055033	0.1	1.358683
12.056700	0.1	1.372965
12.058367	0.1	1.388905
12.060033	0.1	1.406134
12.061700	0.1	1.423322
12.063367	0.1	1.439499
12.065033	0.1	1.454153
12.066700	0.1	1.467266
12.068367	0.1	1.479406
12.070033	0.1	1.490857
12.071700	0.1	1.500719
12.073367	0.1	1.508011
12.075033	0.1	1.513474
12.076700	0.1	1.519364
12.078367	0.1	1.527253
12.080033	0.1	1.537250
12.081700	0.1	1.549008
12.083367	0.1	1.561823
12.085033	0.1	1.574811
12.086700	0.1	1.588101
12.088367	0.1	1.602154
12.090033	0.1	1.615779
12.091700	0.1	1.626909
12.093367	0.1	1.634932
12.095033	0.1	1.640981
12.096700	0.1	1.646159
12.098367	0.1	1.650257
12.100033	0.1	1.652529
12.101700	0.1	1.653284
12.103367	0.1	1.654322
12.105033	0.1	1.657722
12.106700	0.1	1.664096
12.108367	0.1	1.672115
12.110033	0.1	1.679794
12.111700	0.1	1.686006
12.113367	0.1	1.690779
12.115033	0.1	1.694271
12.116700	0.1	1.696227
12.118367	0.1	1.696697
12.120033	0.1	1.696232
12.121700	0.1	1.695491
12.123367	0.1	1.695422
12.125033	0.1	1.696735
12.126700	0.1	1.698877
12.128367	0.1	1.700502
12.130033	0.1	1.700809
12.131700	0.1	1.700004
12.133367	0.1	1.698704
12.135033	0.1	1.697275
12.136700	0.1	1.695752
12.138367	0.1	1.694066
12.140033	0.1	1.692344
12.141700	0.1	1.691245
12.143367	0.1	1.691654
12.145033	0.1	1.693419
12.146700	0.1	1.694974
12.148367	0.1	1.694760
12.150033	0.1	1.692795
12.151700	0.1	1.690439
12.153367	0.1	1.688772
12.155033	0.1	1.687719
12.156700	0.1	1.686513
12.158367	0.1	1.684190
12.160033	0.1	1.680320
12.161700	0.1	1.675743
12.163367	0.1	1.671426
12.165033	0.1	1.667049
12.166700	0.1	1.661973
12.168367	0.1	1.656897
12.170033	0.1	1.653894
12.171700	0.1	1.654713
12.173367	0.1	1.658495
12.175033	0.1	1.662010
12.176700	0.1	1.662443
12.178367	0.1	1.659314
12.180033	0.1	1.653950
12.181700	0.1	1.647458
12.183367	0.1	1.639994
12.185033	0.1	1.632171
12.186700	0.1	1.625447
12.188367	0.1	1.620422
12.190033	0.1	1.616324
12.191700	0.1	1.612408
12.193367	0.1	1.608278
12.195033	0.1	1.603388
12.196700	0.1	1.597563
12.198367	0.1	1.591374
12.200033	0.1	1.585395
12.201700	0.1	1.579714
12.203367	0.1	1.574513
12.205033	0.1	1.569986
12.206700	0.1	1.565707
12.208367	0.1	1.561549
12.210033	0.1	1.558210
12.211700	0.1	1.555416
12.213367	0.1	1.551458
12.215033	0.1	1.545204
12.216700	0.1	1.537185
12.218367	0.1	1.529292
12.220033	0.1	1.523928
12.221700	0.1	1.522396
12.223367	0.1	1.523979
12.225033	0.1	1.526685
12.226700	0.1	1.528380
12.228367	0.1	1.527737
12.230033	0.1	1.525069
12.231700	0.1	1.522293
12.233367	0.1	1.521157
12.235033	0.1	1.521418
12.236700	0.1	1.521413
12.238367	0.1	1.520040
12.240033	0.1	1.517744
12.241700	0.1	1.516249
12.243367	0.1	1.517152
12.245033	0.1	1.520533
12.246700	0.1	1.525092
12.248367	0.1	1.529232
12.250033	0.1	1.532063
12.251700	0.1	1.534140
12.253367	0.1	1.537036
12.255033	0.1	1.541758
12.256700	0.1	1.548049
12.258367	0.1	1.555039
12.260033	0.1	1.561460
12.261700	0.1	1.565996
12.263367	0.1	1.568827
12.265033	0.1	1.572031
12.266700	0.1	1.577749
12.268367	0.1	1.586895
12.270033	0.1	1.599262
12.271700	0.1	1.613824
12.273367	0.1	1.628827
12.275033	0.1	1.642588
12.276700	0.1	1.655095
12.278367	0.1	1.667938
12.280033	0.1	1.681726
12.281700	0.1	1.695338
12.283367	0.1	1.707822
12.285033	0.1	1.719082
12.286700	0.1	1.729256
12.288367	0.1	1.738770
12.290033	0.1	1.748069
12.291700	0.1	1.756963
12.293367	0.1	1.764968
12.295033	0.1	1.772372
12.296700	0.1	1.780293
12.298367	0.1	1.789695
12.300033	0.1	1.800777
12.301700	0.1	1.812982
12.303367	0.1	1.825672
12.305033	0.1	1.839297
12.306700	0.1	1.854873
12.308367	0.1	1.872364
12.310033	0.1	1.890664
12.311700	0.1	1.908569
12.313367	0.1	1.925472
12.315033	0.1	1.941728
12.316700	0.1	1.958343
12.318367	0.1	1.975996
12.320033	0.1	1.994069
12.321700	0.1	2.010493
12.323367	0.1	2.023121
12.325033	0.1	2.031699
12.326700	0.1	2.038912
12.328367	0.1	2.048928
12.330033	0.1	2.063867
12.331700	0.1	2.082461
12.333367	0.1	2.102125
12.335033	0.1	2.120724
12.336700	0.1	2.137013
12.338367	0.1	2.150931
12.340033	0.1	2.163509
12.341700	0.1	2.176170
12.343367	0.1	2.189945
12.345033	0.1	2.205358
12.346700	0.1	2.222485
12.348367	0.1	2.240599
12.350033	0.1	2.258378
12.351700	0.1	2.274974
12.353367	0.1	2.290336
12.355033	0.1	2.305442
12.356700	0.1	2.322262
12.358367	0.1	2.341834
12.360033	0.1	2.363310
12.361700	0.1	2.385597
12.363367	0.1	2.408293
12.365033	0.1	2.430910
12.366700	0.1	2.452410
12.368367	0.1	2.472000
12.370033	0.1	2.489798
12.371700	0.1	2.506645
12.373367	0.1	2.523982
12.375033	0.1	2.543079
12.376700	0.1	2.563489
12.378367	0.1	2.583736
12.380033	0.1	2.603401
12.381700	0.1	2.623005
12.383367	0.1	2.642805
12.385033	0.1	2.662879
12.386700	0.1	2.683601
12.388367	0.1	2.705730
12.390033	0.1	2.729814
12.391700	0.1	2.754680
12.393367	0.1	2.777432
12.395033	0.1	2.796771
12.396700	0.1	2.814922
12.398367	0.1	2.834615
12.400033	0.1	2.855943
12.401700	0.1	2.877312
12.403367	0.1	2.898513
12.405033	0.1	2.921112
12.406700	0.1	2.945950
12.408367	0.1	2.972195
12.410033	0.1	2.998677
12.411700	0.1	3.025113
12.413367	0.1	3.052247
12.415033	0.1	3.080443
12.416700	0.1	3.108340
12.418367	0.1	3.133770
12.420033	0.1	3.156289
12.421700	0.1	3.178464
12.423367	0.1	3.203349
12.425033	0.1	3.231303
12.426700	0.1	3.260630
12.428367	0.1	3.289632
12.430033	0.1	3.317189
12.431700	0.1	3.343038
12.433367	0.1	3.368100
12.435033	0.1	3.393702
12.436700	0.1	3.420305
12.438367	0.1	3.447481
12.440033	0.1	3.474434
12.441700	0.1	3.500669
12.443367	0.1	3.526513
12.445033	0.1	3.552474
12.446700	0.1	3.578458
12.448367	0.1	3.603944
12.450033	0.1	3.628228
12.451700	0.1	3.650985
12.453367	0.1	3.672512
12.455033	0.1	3.692997
12.456700	0.1	3.711912
12.458367	0.1	3.728853
12.460033	0.1	3.744978
12.461700	0.1	3.762664
12.463367	0.1	3.782907
12.465033	0.1	3.803694
12.466700	0.1	3.821831
12.468367	0.1	3.835885
12.470033	0.1	3.846670
12.471700	0.1	3.855908
12.473367	0.1	3.865114
12.475033	0.1	3.874744
12.476700	0.1	3.884509
12.478367	0.1	3.894465
12.480033	0.1	3.904453
12.481700	0.1	3.913576
12.483367	0.1	3.921650
12.485033	0.1	3.929571
12.486700	0.1	3.937604
12.488367	0.1	3.944538
12.490033	0.1	3.948649
12.491700	0.1	3.949436
12.493367	0.1	3.947797
12.495033	0.1	3.944435
12.496700	0.1	3.939606
12.498367	0.1	3.934447
12.500033	0.1	3.930372
12.501700	0.1	3.927145
12.503367	0.1	3.922875
12.505033	0.1	3.915834
12.506700	0.1	3.906102
12.508367	0.1	3.896002
12.510033	0.1	3.888579
12.511700	0.1	3.885245
12.513367	0.1	3.885175
12.515033	0.1	3.886451
12.516700	0.1	3.886931
12.518367	0.1	3.884803
12.520033	0.1	3.879759
12.521700	0.1	3.873156
12.523367	0.1	3.866819
12.525033	0.1	3.862507
12.526700	0.1	3.861221
12.528367	0.1	3.861641
12.530033	0.1	3.860383
12.531700	0.1	3.855075
12.533367	0.1	3.846656
12.535033	0.1	3.837538
12.536700	0.1	3.828327
12.538367	0.1	3.818334
12.540033	0.1	3.808369
12.541700	0.1	3.800541
12.543367	0.1	3.796015
12.545033	0.1	3.794422
12.546700	0.1	3.794511
12.548367	0.1	3.794595
12.550033	0.1	3.793449
12.551700	0.1	3.790823
12.553367	0.1	3.786832
12.555033	0.1	3.781724
12.556700	0.1	3.775992
12.558367	0.1	3.769770
12.560033	0.1	3.762618
12.561700	0.1	3.754389
12.563367	0.1	3.745975
12.565033	0.1	3.739093
12.566700	0.1	3.735055
12.568367	0.1	3.733439
12.570033	0.1	3.732066
12.571700	0.1	3.728596
12.573367	0.1	3.722175
12.575033	0.1	3.713695
12.576700	0.1	3.704531
12.578367	0.1	3.695413
12.580033	0.1	3.686808
12.581700	0.1	3.679129
12.583367	0.1	3.672088
12.585033	0.1	3.664880
12.586700	0.1	3.656717
12.588367	0.1	3.646882
12.590033	0.1	3.635534
12.591700	0.1	3.623851
12.593367	0.1	3.612465
12.595033	0.1	3.600926
12.596700	0.1	3.588591
12.598367	0.1	3.574993
12.600033	0.1	3.560237
12.601700	0.1	3.545270
12.603367	0.1	3.530979
12.605033	0.1	3.517428
12.606700	0.1	3.503971
12.608367	0.1	3.489838
12.610033	0.1	3.474508
12.611700	0.1	3.457293
12.613367	0.1	3.437460
12.615033	0.1	3.415197
12.616700	0.1	3.391835
12.618367	0.1	3.368976
12.620033	0.1	3.347220
12.621700	0.1	3.325935
12.623367	0.1	3.304537
12.625033	0.1	3.282987
12.626700	0.1	3.260672
12.628367	0.1	3.236453
12.630033	0.1	3.209929
12.631700	0.1	3.181105
12.633367	0.1	3.149682
12.635033	0.1	3.116215
12.636700	0.1	3.083078
12.638367	0.1	3.052931
12.640033	0.1	3.026221
12.641700	0.1	3.001154
12.643367	0.1	2.975999
12.645033	0.1	2.950057
12.646700	0.1	2.923110
12.648367	0.1	2.895533
12.650033	0.1	2.868250
12.651700	0.1	2.841940
12.653367	0.1	2.816343
12.655033	0.1	2.789795
12.656700	0.1	2.759979
12.658367	0.1	2.725935
12.660033	0.1	2.689189
12.661700	0.1	2.653101
12.663367	0.1	2.620658
12.665033	0.1	2.592411
12.666700	0.1	2.566841
12.668367	0.1	2.542092
12.670033	0.1	2.517127
12.671700	0.1	2.491679
12.673367	0.1	2.465434
12.675033	0.1	2.437988
12.676700	0.1	2.409308
12.678367	0.1	2.379846
12.680033	0.1	2.350886
12.681700	0.1	2.324488
12.683367	0.1	2.302094
12.685033	0.1	2.282974
12.686700	0.1	2.264790
12.688367	0.1	2.245773
12.690033	0.1	2.225577
12.691700	0.1	2.204543
12.693367	0.1	2.182694
12.695033	0.1	2.159602
12.696700	0.1	2.135201
12.698367	0.1	2.110228
12.700033	0.1	2.085976
12.701700	0.1	2.063555
12.703367	0.1	2.042847
12.705033	0.1	2.022581
12.706700	0.1	2.001780
12.708367	0.1	1.980956
12.710033	0.1	1.961323
12.711700	0.1	1.942846
12.713367	0.1	1.924117
12.715033	0.1	1.904494
12.716700	0.1	1.884885
12.718367	0.1	1.866510
12.720033	0.1	1.850375
12.721700	0.1	1.836964
12.723367	0.1	1.825164
12.725033	0.1	1.812740
12.726700	0.1	1.798575
12.728367	0.1	1.783585
12.730033	0.1	1.769206
12.731700	0.1	1.755692
12.733367	0.1	1.742123
12.735033	0.1	1.727808
12.736700	0.1	1.713149
12.738367	0.1	1.698853
12.740033	0.1	1.685326
12.741700	0.1	1.672995
12.743367	0.1	1.662057
12.745033	0.1	1.652343
12.746700	0.1	1.643416
12.748367	0.1	1.634159
12.750033	0.1	1.623398
12.751700	0.1	1.611784
12.753367	0.1	1.601651
12.755033	0.1	1.594233
12.756700	0.1	1.588329
12.758367	0.1	1.582312
12.760033	0.1	1.576054
12.761700	0.1	1.570461
12.763367	0.1	1.566322
12.765033	0.1	1.563733
12.766700	0.1	1.562126
12.768367	0.1	1.560478
12.770033	0.1	1.557595
12.771700	0.1	1.553013
12.773367	0.1	1.547583
12.775033	0.1	1.542652
12.776700	0.1	1.538945
12.778367	0.1	1.536435
12.780033	0.1	1.534815
12.781700	0.1	1.533902
12.783367	0.1	1.534089
12.785033	0.1	1.536277
12.786700	0.1	1.540789
12.788367	0.1	1.546517
12.790033	0.1	1.551542
12.791700	0.1	1.554927
12.793367	0.1	1.557958
12.795033	0.1	1.562811
12.796700	0.1	1.569726
12.798367	0.1	1.576585
12.800033	0.1	1.581665
12.801700	0.1	1.585516
12.803367	0.1	1.589716
12.805033	0.1	1.595099
12.806700	0.1	1.601204
12.808367	0.1	1.606988
12.810033	0.1	1.612678
12.811700	0.1	1.620213
12.813367	0.1	1.630946
12.815033	0.1	1.644064
12.816700	0.1	1.657871
12.818367	0.1	1.671533
12.820033	0.1	1.685116
12.821700	0.1	1.698546
12.823367	0.1	1.711473
12.825033	0.1	1.723850
12.826700	0.1	1.735892
12.828367	0.1	1.747669
12.830033	0.1	1.759119
12.831700	0.1	1.770495
12.833367	0.1	1.783017
12.835033	0.1	1.798766
12.836700	0.1	1.819176
12.838367	0.1	1.843739
12.840033	0.1	1.870142
12.841700	0.1	1.895223
12.843367	0.1	1.916415
12.845033	0.1	1.933631
12.846700	0.1	1.949160
12.848367	0.1	1.964890
12.850033	0.1	1.980760
12.851700	0.1	1.996364
12.853367	0.1	2.012029
12.855033	0.1	2.027736
12.856700	0.1	2.043159
12.858367	0.1	2.059033
12.860033	0.1	2.076747
12.861700	0.1	2.096747
12.863367	0.1	2.118153
12.865033	0.1	2.139327
12.866700	0.1	2.158503
12.868367	0.1	2.174824
12.870033	0.1	2.189381
12.871700	0.1	2.204166
12.873367	0.1	2.220110
12.875033	0.1	2.237484
12.876700	0.1	2.256725
12.878367	0.1	2.277764
12.880033	0.1	2.299519
12.881700	0.1	2.320413
12.883367	0.1	2.339492
12.885033	0.1	2.357098
12.886700	0.1	2.374295
12.888367	0.1	2.391827
12.890033	0.1	2.409248
12.891700	0.1	2.425099
12.893367	0.1	2.438780
12.895033	0.1	2.451539
12.896700	0.1	2.464470
12.898367	0.1	2.477332
12.900033	0.1	2.490049
12.901700	0.1	2.503148
12.903367	0.1	2.516508
12.905033	0.1	2.528797
12.906700	0.1	2.538692
12.908367	0.1	2.546604
12.910033	0.1	2.553836
12.911700	0.1	2.560508
12.913367	0.1	2.565896
12.915033	0.1	2.569878
12.916700	0.1	2.572951
12.918367	0.1	2.575372
12.920033	0.1	2.576900
12.921700	0.1	2.577780
12.923367	0.1	2.579093
12.925033	0.1	2.581580
12.926700	0.1	2.584686
12.928367	0.1	2.587377
12.930033	0.1	2.589501
12.931700	0.1	2.591242
12.933367	0.1	2.591670
12.935033	0.1	2.589403
12.936700	0.1	2.584346
12.938367	0.1	2.578064
12.940033	0.1	2.572611
12.941700	0.1	2.569351
12.943367	0.1	2.568867
12.945033	0.1	2.571414
12.946700	0.1	2.576495
12.948367	0.1	2.582329
12.950033	0.1	2.586441
12.951700	0.1	2.586776
12.953367	0.1	2.582949
12.955033	0.1	2.576644
12.956700	0.1	2.570073
12.958367	0.1	2.563992
12.960033	0.1	2.557538
12.961700	0.1	2.550101
12.963367	0.1	2.542809
12.965033	0.1	2.537132
12.966700	0.1	2.533142
12.968367	0.1	2.530073
12.970033	0.1	2.527209
12.971700	0.1	2.523842
12.973367	0.1	2.519595
12.975033	0.1	2.514240
12.976700	0.1	2.507158
12.978367	0.1	2.497858
12.980033	0.1	2.486487
12.981700	0.1	2.473118
12.983367	0.1	2.457537
12.985033	0.1	2.440242
12.986700	0.1	2.422705
12.988367	0.1	2.406100
12.990033	0.1	2.390807
12.991700	0.1	2.376977
12.993367	0.1	2.364437
12.995033	0.1	2.351915
12.996700	0.1	2.337471
12.998367	0.1	2.320679
13.000033	0.1	2.303291
13.001700	0.1	2.287012
13.003367	0.1	2.271989
13.005033	0.1	2.257675
13.006700	0.1	2.243603
13.008367	0.1	2.228916
13.010033	0.1	2.212068
13.011700	0.1	2.191952
13.013367	0.1	2.169055
13.015033	0.1	2.144673
13.016700	0.1	2.119541
13.018367	0.1	2.093678
13.020033	0.1	2.067420
13.021700	0.1	2.042018
13.023367	0.1	2.018218
13.025033	0.1	1.995163
13.026700	0.1	1.971922
13.028367	0.1	1.949011
13.030033	0.1	1.927516
13.031700	0.1	1.907200
13.033367	0.1	1.886236
13.035033	0.1	1.862985
13.036700	0.1	1.837355
13.038367	0.1	1.810514
13.040033	0.1	1.783995
13.041700	0.1	1.758812
13.043367	0.1	1.734965
13.045033	0.1	1.711445
13.046700	0.1	1.686756
13.048367	0.1	1.660432
13.050033	0.1	1.633586
13.051700	0.1	1.607388
13.053367	0.1	1.582373
13.055033	0.1	1.559686
13.056700	0.1	1.540948
13.058367	0.1	1.525944
13.060033	0.1	1.511774
13.061700	0.1	1.494978
13.063367	0.1	1.473501
13.065033	0.1	1.446819
13.066700	0.1	1.416355
13.068367	0.1	1.386381
13.070033	0.1	1.362110
13.071700	0.1	1.345673
13.073367	0.1	1.334809
13.075033	0.1	1.325603
13.076700	0.1	1.315447
13.078367	0.1	1.303758
13.080033	0.1	1.291004
13.081700	0.1	1.277835
13.083367	0.1	1.265369
13.085033	0.1	1.255204
13.086700	0.1	1.248070
13.088367	0.1	1.242682
13.090033	0.1	1.236461
13.091700	0.1	1.227511
13.093367	0.1	1.215809
13.095033	0.1	1.202910
13.096700	0.1	1.191162
13.098367	0.1	1.182584
13.100033	0.1	1.177727
13.101700	0.1	1.175296
13.103367	0.1	1.172596
13.105033	0.1	1.166924
13.106700	0.1	1.157857
13.108367	0.1	1.147883
13.110033	0.1	1.139636
13.111700	0.1	1.133336
13.113367	0.1	1.127874
13.115033	0.1	1.123203
13.116700	0.1	1.120707
13.118367	0.1	1.121392
13.120033	0.1	1.124656
13.121700	0.1	1.128484
13.123367	0.1	1.130356
13.125033	0.1	1.128782
13.126700	0.1	1.124390
13.128367	0.1	1.119226
13.130033	0.1	1.115659
13.131700	0.1	1.115953
13.133367	0.1	1.120870
13.135033	0.1	1.127934
13.136700	0.1	1.132633
13.138367	0.1	1.132684
13.140033	0.1	1.130425
13.141700	0.1	1.130076
13.143367	0.1	1.132889
13.145033	0.1	1.136521
13.146700	0.1	1.138709
13.148367	0.1	1.139580
13.150033	0.1	1.140670
13.151700	0.1	1.142886
13.153367	0.1	1.145247
13.155033	0.1	1.146146
13.156700	0.1	1.145471
13.158367	0.1	1.144852
13.160033	0.1	1.146221
13.161700	0.1	1.150067
13.163367	0.1	1.155511
13.165033	0.1	1.161853
13.166700	0.1	1.168582
13.168367	0.1	1.174212
13.170033	0.1	1.176787
13.171700	0.1	1.175818
13.173367	0.1	1.173173
13.175033	0.1	1.171743
13.176700	0.1	1.173252
13.178367	0.1	1.177369
13.180033	0.1	1.182253
13.181700	0.1	1.186007
13.183367	0.1	1.188233
13.185033	0.1	1.190091
13.186700	0.1	1.192917
13.188367	0.1	1.197038
13.190033	0.1	1.201769
13.191700	0.1	1.206268
13.193367	0.1	1.209974
13.195033	0.1	1.212456
13.196700	0.1	1.213783
13.198367	0.1	1.215045
13.200033	0.1	1.217918
13.201700	0.1	1.223399
13.203367	0.1	1.230738
13.205033	0.1	1.238147
13.206700	0.1	1.244657
13.208367	0.1	1.250296
13.210033	0.1	1.255297
13.211700	0.1	1.259497
13.213367	0.1	1.261779
13.215033	0.1	1.260992
13.216700	0.1	1.258180
13.218367	0.1	1.256629
13.220033	0.1	1.259120
13.221700	0.1	1.265751
13.223367	0.1	1.275064
13.225033	0.1	1.285546
13.226700	0.1	1.295269
13.228367	0.1	1.302389
13.230033	0.1	1.306930
13.231700	0.1	1.310902
13.233367	0.1	1.316722
13.235033	0.1	1.325654
13.236700	0.1	1.336662
13.238367	0.1	1.346581
13.240033	0.1	1.352187
13.241700	0.1	1.352727
13.243367	0.1	1.351358
13.245033	0.1	1.353803
13.246700	0.1	1.363680
13.248367	0.1	1.379205
13.250033	0.1	1.395764
13.251700	0.1	1.411051
13.253367	0.1	1.426321
13.255033	0.1	1.442786
13.256700	0.1	1.459308
13.258367	0.1	1.474293
13.260033	0.1	1.487769
13.261700	0.1	1.500961
13.263367	0.1	1.515280
13.265033	0.1	1.531928
13.266700	0.1	1.551262
13.268367	0.1	1.572398
13.270033	0.1	1.594154
13.271700	0.1	1.616427
13.273367	0.1	1.640045
13.275033	0.1	1.665400
13.276700	0.1	1.691831
13.278367	0.1	1.718523
13.280033	0.1	1.745489
13.281700	0.1	1.773005
13.283367	0.1	1.800540
13.285033	0.1	1.827520
13.286700	0.1	1.854333
13.288367	0.1	1.881728
13.290033	0.1	1.910301
13.291700	0.1	1.940937
13.293367	0.1	1.974576
13.295033	0.1	2.011168
13.296700	0.1	2.049729
13.298367	0.1	2.089748
13.300033	0.1	2.132049
13.301700	0.1	2.177777
13.303367	0.1	2.226788
13.305033	0.1	2.277642
13.306700	0.1	2.329196
13.308367	0.1	2.381853
13.310033	0.1	2.436908
13.311700	0.1	2.494813
13.313367	0.1	2.554711
13.315033	0.1	2.615470
13.316700	0.1	2.676845
13.318367	0.1	2.739537
13.320033	0.1	2.804259
13.321700	0.1	2.871458
13.323367	0.1	2.941852
13.325033	0.1	3.016302
13.326700	0.1	3.094864
13.328367	0.1	3.175917
13.330033	0.1	3.256854
13.331700	0.1	3.336282
13.333367	0.1	3.415495
13.335033	0.1	3.496911
13.336700	0.1	3.580996
13.338367	0.1	3.666040
13.340033	0.1	3.751186
13.341700	0.1	3.838083
13.343367	0.1	3.929455
13.345033	0.1	4.026908
13.346700	0.1	4.130304
13.348367	0.1	4.239283
13.350033	0.1	4.354347
13.351700	0.1	4.475191
13.353367	0.1	4.599378
13.355033	0.1	4.724236
13.356700	0.1	4.849038
13.358367	0.1	4.974646
13.360033	0.1	5.102581
13.361700	0.1	5.234685
13.363367	0.1	5.372418
13.365033	0.1	5.516033
13.366700	0.1	5.664420
13.368367	0.1	5.816403
13.370033	0.1	5.972073
13.371700	0.1	6.132405
13.373367	0.1	6.298074
13.375033	0.1	6.468822
13.376700	0.1	6.642910
13.378367	0.1	6.818250
13.380033	0.1	6.995196
13.381700	0.1	7.176632
13.383367	0.1	7.364773
13.385033	0.1	7.559643
13.386700	0.1	7.760068
13.388367	0.1	7.964596
13.390033	0.1	8.172300
13.391700	0.1	8.383617
13.393367	0.1	8.599581
13.395033	0.1	8.820072
13.396700	0.1	9.043859
13.398367	0.1	9.269849
13.400033	0.1	9.497968
13.401700	0.1	9.729252
13.403367	0.1	9.964718
13.405033	0.1	10.203877
13.406700	0.1	10.444666
13.408367	0.1	10.684212
13.410033	0.1	10.920814
13.411700	0.1	11.156113
13.413367	0.1	11.393409
13.415033	0.1	11.633337
13.416700	0.1	11.872882
13.418367	0.1	12.108227
13.420033	0.1	12.337444
13.421700	0.1	12.561134
13.423367	0.1	12.781252
13.425033	0.1	12.999550
13.426700	0.1	13.216329
13.428367	0.1	13.429988
13.430033	0.1	13.638050
13.431700	0.1	13.838704
13.433367	0.1	14.031297
13.435033	0.1	14.216537
13.436700	0.1	14.396086
13.438367	0.1	14.570965
13.440033	0.1	14.740997
13.441700	0.1	14.905892
13.443367	0.1	15.065325
13.445033	0.1	15.217722
13.446700	0.1	15.360820
13.448367	0.1	15.493575
13.450033	0.1	15.616729
13.451700	0.1	15.732036
13.453367	0.1	15.840745
13.455033	0.1	15.942096
13.456700	0.1	16.034651
13.458367	0.1	16.119005
13.460033	0.1	16.197828
13.461700	0.1	16.273269
13.463367	0.1	16.345107
13.465033	0.1	16.411208
13.466700	0.1	16.469336
13.468367	0.1	16.518491
13.470033	0.1	16.559125
13.471700	0.1	16.592303
13.473367	0.1	16.618664
13.475033	0.1	16.638860
13.476700	0.1	16.654064
13.478367	0.1	16.664681
13.480033	0.1	16.669892
13.481700	0.1	16.669477
13.483367	0.1	16.664718
13.485033	0.1	16.656797
13.486700	0.1	16.645291
13.488367	0.1	16.628746
13.490033	0.1	16.606408
13.491700	0.1	16.578841
13.493367	0.1	16.547116
13.495033	0.1	16.511781
13.496700	0.1	16.472340
13.498367	0.1	16.428218
13.500033	0.1	16.380101
13.501700	0.1	16.328590
13.503367	0.1	16.272720
13.505033	0.1	16.211942
13.506700	0.1	16.147429
13.508367	0.1	16.080337
13.510033	0.1	16.010394
13.511700	0.1	15.936070
13.513367	0.1	15.855441
13.515033	0.1	15.767710
13.516700	0.1	15.674038
13.518367	0.1	15.576282
13.520033	0.1	15.474809
13.521700	0.1	15.367875
13.523367	0.1	15.253625
13.525033	0.1	15.132264
13.526700	0.1	15.005497
13.528367	0.1	14.874781
13.530033	0.1	14.740746
13.531700	0.1	14.602724
13.533367	0.1	14.458606
13.535033	0.1	14.306735
13.536700	0.1	14.147870
13.538367	0.1	13.984307
13.540033	0.1	13.816883
13.541700	0.1	13.644053
13.543367	0.1	13.464196
13.545033	0.1	13.277428
13.546700	0.1	13.084863
13.548367	0.1	12.887060
13.550033	0.1	12.683696
13.551700	0.1	12.474665
13.553367	0.1	12.261155
13.555033	0.1	12.045698
13.556700	0.1	11.830460
13.558367	0.1	11.614817
13.560033	0.1	11.395263
13.561700	0.1	11.168299
13.563367	0.1	10.933522
13.565033	0.1	10.694410
13.566700	0.1	10.456052
13.568367	0.1	10.221582
13.570033	0.1	9.990153
13.571700	0.1	9.758589
13.573367	0.1	9.524599
13.575033	0.1	9.287759
13.576700	0.1	9.048283
13.578367	0.1	8.805832
13.580033	0.1	8.560130
13.581700	0.1	8.312934
13.583367	0.1	8.068373
13.585033	0.1	7.830453
13.586700	0.1	7.600649
13.588367	0.1	7.377765
13.590033	0.1	7.159230
13.591700	0.1	6.942605
13.593367	0.1	6.726747
13.595033	0.1	6.512026
13.596700	0.1	6.299377
13.598367	0.1	6.089420
13.600033	0.1	5.882708
13.601700	0.1	5.679908
13.603367	0.1	5.481546
13.605033	0.1	5.288739
13.606700	0.1	5.103475
13.608367	0.1	4.927032
13.610033	0.1	4.759156
13.611700	0.1	4.598214
13.613367	0.1	4.441654
13.615033	0.1	4.288028
13.616700	0.1	4.138127
13.618367	0.1	3.993134
13.620033	0.1	3.853412
13.621700	0.1	3.719162
13.623367	0.1	3.590495
13.625033	0.1	3.467542
13.626700	0.1	3.350759
13.628367	0.1	3.240588
13.630033	0.1	3.136909
13.631700	0.1	3.038873
13.633367	0.1	2.945461
13.635033	0.1	2.856287
13.636700	0.1	2.771481
13.638367	0.1	2.691052
13.640033	0.1	2.614544
13.641700	0.1	2.541258
13.643367	0.1	2.471027
13.645033	0.1	2.404531
13.646700	0.1	2.342723
13.648367	0.1	2.285787
13.650033	0.1	2.232394
13.651700	0.1	2.180124
13.653367	0.1	2.127062
13.655033	0.1	2.073483
13.656700	0.1	2.022088
13.658367	0.1	1.976080
13.660033	0.1	1.936690
13.661700	0.1	1.902501
13.663367	0.1	1.870985
13.665033	0.1	1.840349
13.666700	0.1	1.810351
13.668367	0.1	1.781764
13.670033	0.1	1.754886
13.671700	0.1	1.728847
13.673367	0.1	1.702737
13.675033	0.1	1.676851
13.676700	0.1	1.651901
13.678367	0.1	1.627775
13.680033	0.1	1.604203
13.681700	0.1	1.582466
13.683367	0.1	1.564636
13.685033	0.1	1.550433
13.686700	0.1	1.536524
13.688367	0.1	1.520230
13.690033	0.1	1.502465
13.691700	0.1	1.486214
13.693367	0.1	1.473688
13.695033	0.1	1.464859
13.696700	0.1	1.457427
13.698367	0.1	1.448756
13.700033	0.1	1.438344
13.701700	0.1	1.427634
13.703367	0.1	1.418386
13.705033	0.1	1.411317
13.706700	0.1	1.405212
13.708367	0.1	1.397808
13.710033	0.1	1.388555
13.711700	0.1	1.379238
13.713367	0.1	1.371522
13.715033	0.1	1.365240
13.716700	0.1	1.359447
13.718367	0.1	1.353775
13.720033	0.1	1.348350
13.721700	0.1	1.343326
13.723367	0.1	1.338655
13.725033	0.1	1.333505
13.726700	0.1	1.326231
13.728367	0.1	1.316438
13.730033	0.1	1.306310
13.731700	0.1	1.298473
13.733367	0.1	1.293821
13.735033	0.1	1.292415
13.736700	0.1	1.294478
13.738367	0.1	1.299353
13.740033	0.1	1.304648
13.741700	0.1	1.307400
13.743367	0.1	1.306548
13.745033	0.1	1.303824
13.746700	0.1	1.301430
13.748367	0.1	1.299521
13.750033	0.1	1.296666
13.751700	0.1	1.292159
13.753367	0.1	1.286906
13.755033	0.1	1.282617
13.756700	0.1	1.280773
13.758367	0.1	1.281416
13.760033	0.1	1.282734
13.761700	0.1	1.282627
13.763367	0.1	1.280550
13.765033	0.1	1.277421
13.766700	0.1	1.274436
13.768367	0.1	1.272405
13.770033	0.1	1.271628
13.771700	0.1	1.271861
13.773367	0.1	1.272955
13.775033	0.1	1.275055
13.776700	0.1	1.278115
13.778367	0.1	1.282571
13.780033	0.1	1.289416
13.781700	0.1	1.298203
13.783367	0.1	1.306613
13.785033	0.1	1.312182
13.786700	0.1	1.313738
13.788367	0.1	1.312061
13.790033	0.1	1.309654
13.791700	0.1	1.309155
13.793367	0.1	1.311144
13.795033	0.1	1.313821
13.796700	0.1	1.315279
13.798367	0.1	1.315703
13.800033	0.1	1.316951
13.801700	0.1	1.319768
13.803367	0.1	1.322585
13.805033	0.1	1.323763
13.806700	0.1	1.323745
13.808367	0.1	1.324159
13.810033	0.1	1.326124
13.811700	0.1	1.329579
13.813367	0.1	1.333547
13.815033	0.1	1.336997
13.816700	0.1	1.339773
13.818367	0.1	1.342604
13.820033	0.1	1.345878
13.821700	0.1	1.349309
13.823367	0.1	1.353137
13.825033	0.1	1.357892
13.826700	0.1	1.362991
13.828367	0.1	1.367424
13.830033	0.1	1.371116
13.831700	0.1	1.374525
13.833367	0.1	1.378055
13.835033	0.1	1.382241
13.836700	0.1	1.387433
13.838367	0.1	1.393319
13.840033	0.1	1.398888
13.841700	0.1	1.402977
13.843367	0.1	1.405166
13.845033	0.1	1.406162
13.846700	0.1	1.407270
13.848367	0.1	1.409901
13.850033	0.1	1.414805
13.851700	0.1	1.420896
13.853367	0.1	1.425715
13.855033	0.1	1.427797
13.856700	0.1	1.427662
13.858367	0.1	1.427107
13.860033	0.1	1.427960
13.861700	0.1	1.430302
13.863367	0.1	1.432630
13.865033	0.1	1.434195
13.866700	0.1	1.435797
13.868367	0.1	1.438716
13.870033	0.1	1.443457
13.871700	0.1	1.448821
13.873367	0.1	1.452682
13.875033	0.1	1.454251
13.876700	0.1	1.454721
13.878367	0.1	1.455531
13.880033	0.1	1.456989
13.881700	0.1	1.458866
13.883367	0.1	1.461045
13.885033	0.1	1.463005
13.886700	0.1	1.464123
13.888367	0.1	1.465078
13.890033	0.1	1.467257
13.891700	0.1	1.470428
13.893367	0.1	1.473045
13.895033	0.1	1.474484
13.896700	0.1	1.475415
13.898367	0.1	1.476868
13.900033	0.1	1.479653
13.901700	0.1	1.484063
13.903367	0.1	1.489501
13.905033	0.1	1.494777
13.906700	0.1	1.499290
13.908367	0.1	1.503946
13.910033	0.1	1.510195
13.911700	0.1	1.518191
13.913367	0.1	1.526177
13.915033	0.1	1.532091
13.916700	0.1	1.535653
13.918367	0.1	1.538140
13.920033	0.1	1.540300
13.921700	0.1	1.541507
13.923367	0.1	1.540971
13.925033	0.1	1.539071
13.926700	0.1	1.537548
13.928367	0.1	1.538564
13.930033	0.1	1.543574
13.931700	0.1	1.552696
13.933367	0.1	1.564361
13.935033	0.1	1.575607
13.936700	0.1	1.584031
13.938367	0.1	1.589865
13.940033	0.1	1.595253
13.941700	0.1	1.601260
13.943367	0.1	1.606499
13.945033	0.1	1.609121
13.946700	0.1	1.609572
13.948367	0.1	1.610527
13.950033	0.1	1.614266
13.951700	0.1	1.620934
13.953367	0.1	1.629326
13.955033	0.1	1.638671
13.956700	0.1	1.649046
13.958367	0.1	1.660171
13.960033	0.1	1.670648
13.961700	0.1	1.678937
13.963367	0.1	1.684241
13.965033	0.1	1.686700
13.966700	0.1	1.687906
13.968367	0.1	1.690108
13.970033	0.1	1.694122
13.971700	0.1	1.699640
13.973367	0.1	1.706919
13.975033	0.1	1.716525
13.976700	0.1	1.728078
13.978367	0.1	1.739985
13.980033	0.1	1.750137
13.981700	0.1	1.757448
13.983367	0.1	1.763226
13.985033	0.1	1.770137
13.986700	0.1	1.779613
13.988367	0.1	1.790775
13.990033	0.1	1.801578
13.991700	0.1	1.811096
13.993367	0.1	1.820610
13.995033	0.1	1.831688
13.996700	0.1	1.844498
13.998367	0.1	1.858561
14.000033	0.1	1.873234
14.001700	0.1	1.887451
14.003367	0.1	1.900760
14.005033	0.1	1.913640
14.006700	0.1	1.925877
14.008367	0.1	1.936499
14.010033	0.1	1.945742
14.011700	0.1	1.955563
14.013367	0.1	1.968052
14.015033	0.1	1.984076
14.016700	0.1	2.002986
14.018367	0.1	2.023117
14.020033	0.1	2.043168
14.021700	0.1	2.063541
14.023367	0.1	2.085618
14.025033	0.1	2.109460
14.026700	0.1	2.133241
14.028367	0.1	2.154899
14.030033	0.1	2.173809
14.031700	0.1	2.191174
14.033367	0.1	2.209004
14.035033	0.1	2.228161
14.036700	0.1	2.247649
14.038367	0.1	2.266448
14.040033	0.1	2.285191
14.041700	0.1	2.305717
14.043367	0.1	2.329606
14.045033	0.1	2.356879
14.046700	0.1	2.385895
14.048367	0.1	2.414510
14.050033	0.1	2.441593
14.051700	0.1	2.468019
14.053367	0.1	2.495390
14.055033	0.1	2.523670
14.056700	0.1	2.551419
14.058367	0.1	2.577957
14.060033	0.1	2.604034
14.061700	0.1	2.630912
14.063367	0.1	2.659652
14.065033	0.1	2.690698
14.066700	0.1	2.723369
14.068367	0.1	2.756049
14.070033	0.1	2.787607
14.071700	0.1	2.818555
14.073367	0.1	2.849782
14.075033	0.1	2.881219
14.076700	0.1	2.912749
14.078367	0.1	2.944767
14.080033	0.1	2.977522
14.081700	0.1	3.010314
14.083367	0.1	3.041527
14.085033	0.1	3.069779
14.086700	0.1	3.095102
14.088367	0.1	3.119051
14.090033	0.1	3.143740
14.091700	0.1	3.170348
14.093367	0.1	3.198199
14.095033	0.1	3.225505
14.096700	0.1	3.251056
14.098367	0.1	3.275452
14.100033	0.1	3.300547
14.101700	0.1	3.327015
14.103367	0.1	3.352542
14.105033	0.1	3.374196
14.106700	0.1	3.392752
14.108367	0.1	3.412208
14.110033	0.1	3.434834
14.111700	0.1	3.458909
14.113367	0.1	3.481042
14.115033	0.1	3.499459
14.116700	0.1	3.514974
14.118367	0.1	3.529279
14.120033	0.1	3.543091
14.121700	0.1	3.555920
14.123367	0.1	3.567189
14.125033	0.1	3.577117
14.126700	0.1	3.586444
14.128367	0.1	3.596381
14.130033	0.1	3.608470
14.131700	0.1	3.623222
14.133367	0.1	3.639283
14.135033	0.1	3.654398
14.136700	0.1	3.667176
14.138367	0.1	3.677947
14.140033	0.1	3.687805
14.141700	0.1	3.697285
14.143367	0.1	3.705779
14.145033	0.1	3.711954
14.146700	0.1	3.714962
14.148367	0.1	3.715623
14.150033	0.1	3.715786
14.151700	0.1	3.716452
14.153367	0.1	3.716908
14.155033	0.1	3.715795
14.156700	0.1	3.712731
14.158367	0.1	3.709095
14.160033	0.1	3.706883
14.161700	0.1	3.706310
14.163367	0.1	3.705011
14.165033	0.1	3.700540
14.166700	0.1	3.693160
14.168367	0.1	3.685001
14.170033	0.1	3.677933
14.171700	0.1	3.673001
14.173367	0.1	3.669364
14.175033	0.1	3.663860
14.176700	0.1	3.654184
14.178367	0.1	3.641332
14.180033	0.1	3.627609
14.181700	0.1	3.614118
14.183367	0.1	3.600735
14.185033	0.1	3.586612
14.186700	0.1	3.570896
14.188367	0.1	3.553987
14.190033	0.1	3.536837
14.191700	0.1	3.519668
14.193367	0.1	3.502662
14.195033	0.1	3.486141
14.196700	0.1	3.469442
14.198367	0.1	3.451295
14.200033	0.1	3.431197
14.201700	0.1	3.409302
14.203367	0.1	3.385833
14.205033	0.1	3.361423
14.206700	0.1	3.337045
14.208367	0.1	3.312891
14.210033	0.1	3.288207
14.211700	0.1	3.262493
14.213367	0.1	3.236802
14.215033	0.1	3.213007
14.216700	0.1	3.191223
14.218367	0.1	3.169775
14.220033	0.1	3.147596
14.221700	0.1	3.124741
14.223367	0.1	3.101360
14.225033	0.1	3.077546
14.226700	0.1	3.053891
14.228367	0.1	3.031399
14.230033	0.1	3.010416
14.231700	0.1	2.989448
14.233367	0.1	2.966099
14.235033	0.1	2.939752
14.236700	0.1	2.912353
14.238367	0.1	2.886080
14.240033	0.1	2.861479
14.241700	0.1	2.838024
14.243367	0.1	2.815435
14.245033	0.1	2.794275
14.246700	0.1	2.775234
14.248367	0.1	2.757916
14.250033	0.1	2.741101
14.251700	0.1	2.723862
14.253367	0.1	2.705962
14.255033	0.1	2.687541
14.256700	0.1	2.668980
14.258367	0.1	2.650958
14.260033	0.1	2.634060
14.261700	0.1	2.618511
14.263367	0.1	2.604434
14.265033	0.1	2.591717
14.266700	0.1	2.579866
14.268367	0.1	2.568462
14.270033	0.1	2.556979
14.271700	0.1	2.544704
14.273367	0.1	2.531996
14.275033	0.1	2.520280
14.276700	0.1	2.510455
14.278367	0.1	2.502170
14.280033	0.1	2.494520
14.281700	0.1	2.486957
14.283367	0.1	2.479758
14.285033	0.1	2.473569
14.286700	0.1	2.468489
14.288367	0.1	2.463730
14.290033	0.1	2.458543
14.291700	0.1	2.453262
14.293367	0.1	2.449038
14.295033	0.1	2.446403
14.296700	0.1	2.444484
14.298367	0.1	2.442207
14.300033	0.1	2.439846
14.301700	0.1	2.438445
14.303367	0.1	2.437872
14.305033	0.1	2.436726
14.306700	0.1	2.433946
14.308367	0.1	2.429853
14.310033	0.1	2.425746
14.311700	0.1	2.422854
14.313367	0.1	2.421835
14.315033	0.1	2.422263
14.316700	0.1	2.421965
14.318367	0.1	2.418463
14.320033	0.1	2.411027
14.321700	0.1	2.401173
14.323367	0.1	2.392060
14.325033	0.1	2.386468
14.326700	0.1	2.384158
14.328367	0.1	2.382528
14.330033	0.1	2.380433
14.331700	0.1	2.379580
14.333367	0.1	2.381946
14.335033	0.1	2.387171
14.336700	0.1	2.392852
14.338367	0.1	2.396675
14.340033	0.1	2.397615
14.341700	0.1	2.395669
14.343367	0.1	2.392167
14.345033	0.1	2.389308
14.346700	0.1	2.387413
14.348367	0.1	2.384931
14.350033	0.1	2.381629
14.351700	0.1	2.379087
14.353367	0.1	2.378859
14.355033	0.1	2.381681
14.356700	0.1	2.387343
14.358367	0.1	2.394356
14.360033	0.1	2.400759
14.361700	0.1	2.405779
14.363367	0.1	2.410291
14.365033	0.1	2.415623
14.366700	0.1	2.422086
14.368367	0.1	2.428675
14.370033	0.1	2.434128
14.371700	0.1	2.438026
14.373367	0.1	2.440838
14.375033	0.1	2.443115
14.376700	0.1	2.445243
14.378367	0.1	2.448210
14.380033	0.1	2.453551
14.381700	0.1	2.462459
14.383367	0.1	2.475292
14.385033	0.1	2.491092
14.386700	0.1	2.507279
14.388367	0.1	2.520643
14.390033	0.1	2.529509
14.391700	0.1	2.534646
14.393367	0.1	2.538497
14.395033	0.1	2.543586
14.396700	0.1	2.550823
14.398367	0.1	2.559125
14.400033	0.1	2.567032
14.401700	0.1	2.574315
14.403367	0.1	2.581738
14.405033	0.1	2.589710
14.406700	0.1	2.598111
14.408367	0.1	2.607168
14.410033	0.1	2.617487
14.411700	0.1	2.629333
14.413367	0.1	2.642083
14.415033	0.1	2.654390
14.416700	0.1	2.665226
14.418367	0.1	2.675131
14.420033	0.1	2.685976
14.421700	0.1	2.699061
14.423367	0.1	2.713450
14.425033	0.1	2.727383
14.426700	0.1	2.740533
14.428367	0.1	2.753348
14.430033	0.1	2.765702
14.431700	0.1	2.776808
14.433367	0.1	2.785609
14.435033	0.1	2.792059
14.436700	0.1	2.797516
14.438367	0.1	2.803523
14.440033	0.1	2.810569
14.441700	0.1	2.817977
14.443367	0.1	2.825460
14.445033	0.1	2.833940
14.446700	0.1	2.844371
14.448367	0.1	2.856851
14.450033	0.1	2.871077
14.451700	0.1	2.886252
14.453367	0.1	2.900492
14.455033	0.1	2.911692
14.456700	0.1	2.919403
14.458367	0.1	2.925275
14.460033	0.1	2.931543
14.461700	0.1	2.939459
14.463367	0.1	2.948842
14.465033	0.1	2.958979
14.466700	0.1	2.969662
14.468367	0.1	2.980707
14.470033	0.1	2.991753
14.471700	0.1	3.003110
14.473367	0.1	3.015399
14.475033	0.1	3.028056
14.476700	0.1	3.039497
14.478367	0.1	3.049038
14.480033	0.1	3.058077
14.481700	0.1	3.069062
14.483367	0.1	3.083618
14.485033	0.1	3.101728
14.486700	0.1	3.121751
14.488367	0.1	3.141179
14.490033	0.1	3.158795
14.491700	0.1	3.176057
14.493367	0.1	3.195344
14.495033	0.1	3.217054
14.496700	0.1	3.238986
14.498367	0.1	3.258735
14.500033	0.1	3.276700
14.501700	0.1	3.296067
14.503367	0.1	3.319392
14.505033	0.1	3.346656
14.506700	0.1	3.376529
14.508367	0.1	3.407914
14.510033	0.1	3.440450
14.511700	0.1	3.473912
14.513367	0.1	3.507612
14.515033	0.1	3.540674
14.516700	0.1	3.572623
14.518367	0.1	3.604000
14.520033	0.1	3.636307
14.521700	0.1	3.671120
14.523367	0.1	3.709458
14.525033	0.1	3.751367
14.526700	0.1	3.795777
14.528367	0.1	3.841552
14.530033	0.1	3.888831
14.531700	0.1	3.938745
14.533367	0.1	3.991798
14.535033	0.1	4.047165
14.536700	0.1	4.103691
14.538367	0.1	4.160744
14.540033	0.1	4.218216
14.541700	0.1	4.276428
14.543367	0.1	4.336233
14.545033	0.1	4.398753
14.546700	0.1	4.464509
14.548367	0.1	4.533697
14.550033	0.1	4.607127
14.551700	0.1	4.685516
14.553367	0.1	4.768367
14.555033	0.1	4.854538
14.556700	0.1	4.943418
14.558367	0.1	5.034860
14.560033	0.1	5.128528
14.561700	0.1	5.223709
14.563367	0.1	5.319472
14.565033	0.1	5.415631
14.566700	0.1	5.513630
14.568367	0.1	5.615121
14.570033	0.1	5.720402
14.571700	0.1	5.829018
14.573367	0.1	5.940828
14.575033	0.1	6.055967
14.576700	0.1	6.174510
14.578367	0.1	6.296076
14.580033	0.1	6.419704
14.581700	0.1	6.544576
14.583367	0.1	6.670877
14.585033	0.1	6.799484
14.586700	0.1	6.931131
14.588367	0.1	7.065972
14.590033	0.1	7.203734
14.591700	0.1	7.343935
14.593367	0.1	7.486078
14.595033	0.1	7.629558
14.596700	0.1	7.773000
14.598367	0.1	7.914817
14.600033	0.1	8.054757
14.601700	0.1	8.194004
14.603367	0.1	8.333814
14.605033	0.1	8.474537
14.606700	0.1	8.616033
14.608367	0.1	8.758325
14.610033	0.1	8.901046
14.611700	0.1	9.042919
14.613367	0.1	9.183176
14.615033	0.1	9.322800
14.616700	0.1	9.463141
14.618367	0.1	9.603803
14.620033	0.1	9.742854
14.621700	0.1	9.878417
14.623367	0.1	10.009315
14.625033	0.1	10.135192
14.626700	0.1	10.256683
14.628367	0.1	10.374915
14.630033	0.1	10.490939
14.631700	0.1	10.605520
14.633367	0.1	10.719099
14.635033	0.1	10.831929
14.636700	0.1	10.943636
14.638367	0.1	11.052331
14.640033	0.1	11.155135
14.641700	0.1	11.250447
14.643367	0.1	11.339225
14.645033	0.1	11.424059
14.646700	0.1	11.506970
14.648367	0.1	11.587902
14.650033	0.1	11.664969
14.651700	0.1	11.735992
14.653367	0.1	11.800365
14.655033	0.1	11.860011
14.656700	0.1	11.917944
14.658367	0.1	11.975304
14.660033	0.1	12.030401
14.661700	0.1	12.081084
14.663367	0.1	12.127152
14.665033	0.1	12.169406
14.666700	0.1	12.207548
14.668367	0.1	12.240852
14.670033	0.1	12.270347
14.671700	0.1	12.298832
14.673367	0.1	12.328411
14.675033	0.1	12.358795
14.676700	0.1	12.388313
14.678367	0.1	12.415643
14.680033	0.1	12.439769
14.681700	0.1	12.459783
14.683367	0.1	12.476207
14.685033	0.1	12.491439
14.686700	0.1	12.507988
14.688367	0.1	12.526922
14.690033	0.1	12.548175
14.691700	0.1	12.572319
14.693367	0.1	12.600748
14.695033	0.1	12.633521
14.696700	0.1	12.668702
14.698367	0.1	12.704670
14.700033	0.1	12.741941
14.701700	0.1	12.782724
14.703367	0.1	12.829499
14.705033	0.1	12.883591
14.706700	0.1	12.944848
14.708367	0.1	13.012867
14.710033	0.1	13.087327
14.711700	0.1	13.167942
14.713367	0.1	13.255407
14.715033	0.1	13.351007
14.716700	0.1	13.455665
14.718367	0.1	13.570548
14.720033	0.1	13.697310
14.721700	0.1	13.836622
14.723367	0.1	13.987101
14.725033	0.1	14.146543
14.726700	0.1	14.314223
14.728367	0.1	14.491291
14.730033	0.1	14.679148
14.731700	0.1	14.878637
14.733367	0.1	15.090243
14.735033	0.1	15.313695
14.736700	0.1	15.548151
14.738367	0.1	15.793573
14.740033	0.1	16.050017
14.741700	0.1	16.315631
14.743367	0.1	16.587833
14.745033	0.1	16.866126
14.746700	0.1	17.151567
14.748367	0.1	17.443970
14.750033	0.1	17.741080
14.751700	0.1	18.040594
14.753367	0.1	18.341886
14.755033	0.1	18.645767
14.756700	0.1	18.953374
14.758367	0.1	19.264617
14.760033	0.1	19.577113
14.761700	0.1	19.887132
14.763367	0.1	20.191488
14.765033	0.1	20.488505
14.766700	0.1	20.778407
14.768367	0.1	21.062102
14.770033	0.1	21.338700
14.771700	0.1	21.605254
14.773367	0.1	21.859100
14.775033	0.1	22.099540
14.776700	0.1	22.327667
14.778367	0.1	22.544744
14.780033	0.1	22.750222
14.781700	0.1	22.941921
14.783367	0.1	23.118104
14.785033	0.1	23.278403
14.786700	0.1	23.422828
14.788367	0.1	23.550815
14.790033	0.1	23.661512
14.791700	0.1	23.754849
14.793367	0.1	23.832293
14.795033	0.1	23.896284
14.796700	0.1	23.948676
14.798367	0.1	23.989403
14.800033	0.1	24.016509
14.801700	0.1	24.027671
14.803367	0.1	24.022381
14.805033	0.1	24.002902
14.806700	0.1	23.972858
14.808367	0.1	23.934981
14.810033	0.1	23.890138
14.811700	0.1	23.837592
14.813367	0.1	23.775599
14.815033	0.1	23.702849
14.816700	0.1	23.619942
14.818367	0.1	23.529246
14.820033	0.1	23.433249
14.821700	0.1	23.332993
14.823367	0.1	23.227735
14.825033	0.1	23.116190
14.826700	0.1	22.998122
14.828367	0.1	22.875438
14.830033	0.1	22.751153
14.831700	0.1	22.626454
14.833367	0.1	22.499971
14.835033	0.1	22.369637
14.836700	0.1	22.234591
14.838367	0.1	22.095917
14.840033	0.1	21.955203
14.841700	0.1	21.812683
14.843367	0.1	21.667564
14.845033	0.1	21.519498
14.846700	0.1	21.369257
14.848367	0.1	21.218355
14.850033	0.1	21.067718
14.851700	0.1	20.916602
14.853367	0.1	20.762789
14.855033	0.1	20.603603
14.856700	0.1	20.437096
14.858367	0.1	20.262995
14.860033	0.1	20.082705
14.861700	0.1	19.898359
14.863367	0.1	19.711414
14.865033	0.1	19.521783
14.866700	0.1	19.327733
14.868367	0.1	19.126837
14.870033	0.1	18.918347
14.871700	0.1	18.704520
14.873367	0.1	18.488509
14.875033	0.1	18.271226
14.876700	0.1	18.051425
14.878367	0.1	17.828261
14.880033	0.1	17.602732
14.881700	0.1	17.376808
14.883367	0.1	17.151521
14.885033	0.1	16.925740
14.886700	0.1	16.696765
14.888367	0.1	16.462682
14.890033	0.1	16.224389
14.891700	0.1	15.984187
14.893367	0.1	15.743072
14.895033	0.1	15.501743
14.896700	0.1	15.263273
14.898367	0.1	15.031984
14.900033	0.1	14.810283
14.901700	0.1	14.597704
14.903367	0.1	14.391900
14.905033	0.1	14.190236
14.906700	0.1	13.991641
14.908367	0.1	13.797721
14.910033	0.1	13.611829
14.911700	0.1	13.436242
14.913367	0.1	13.270685
14.915033	0.1	13.113543
14.916700	0.1	12.963917
14.918367	0.1	12.822486
14.920033	0.1	12.690220
14.921700	0.1	12.567341
14.923367	0.1	12.454442
14.925033	0.1	12.353091
14.926700	0.1	12.265416
14.928367	0.1	12.193406
14.930033	0.1	12.137331
14.931700	0.1	12.095361
14.933367	0.1	12.065368
14.935033	0.1	12.046089
14.936700	0.1	12.037274
14.938367	0.1	12.040152
14.940033	0.1	12.056706
14.941700	0.1	12.087924
14.943367	0.1	12.133303
14.945033	0.1	12.192195
14.946700	0.1	12.265011
14.948367	0.1	12.352238
14.950033	0.1	12.453021
14.951700	0.1	12.565600
14.953367	0.1	12.688837
14.955033	0.1	12.822752
14.956700	0.1	12.967796
14.958367	0.1	13.124058
14.960033	0.1	13.290546
14.961700	0.1	13.465155
14.963367	0.1	13.646018
14.965033	0.1	13.832389
14.966700	0.1	14.024442
14.968367	0.1	14.223112
14.970033	0.1	14.429395
14.971700	0.1	14.643352
14.973367	0.1	14.863731
14.975033	0.1	15.088283
14.976700	0.1	15.314892
14.978367	0.1	15.542596
14.980033	0.1	15.771166
14.981700	0.1	15.999628
14.983367	0.1	16.225958
14.985033	0.1	16.448582
14.986700	0.1	16.667587
14.988367	0.1	16.883854
14.990033	0.1	17.097127
14.991700	0.1	17.305301
14.993367	0.1	17.506205
14.995033	0.1	17.699553
14.996700	0.1	17.885473
14.998367	0.1	18.062331
15.000033	0.1	18.228428
15.001700	0.1	18.384601
15.003367	0.1	18.533692
15.005033	0.1	18.678140
15.006700	0.1	18.817754
15.008367	0.1	18.949285
15.010033	0.1	19.068983
15.011700	0.1	19.175513
15.013367	0.1	19.269711
15.015033	0.1	19.352529
15.016700	0.1	19.424199
15.018367	0.1	19.485047
15.020033	0.1	19.536153
15.021700	0.1	19.578147
15.023367	0.1	19.609877
15.025033	0.1	19.629458
15.026700	0.1	19.635931
15.028367	0.1	19.629337
15.030033	0.1	19.610180
15.031700	0.1	19.579059
15.033367	0.1	19.536326
15.035033	0.1	19.482258
15.036700	0.1	19.417522
15.038367	0.1	19.343249
15.040033	0.1	19.260738
15.041700	0.1	19.171112
15.043367	0.1	19.074529
15.045033	0.1	18.969742
15.046700	0.1	18.855617
15.048367	0.1	18.732850
15.050033	0.1	18.603159
15.051700	0.1	18.467172
15.053367	0.1	18.323623
15.055033	0.1	18.170937
15.056700	0.1	18.009096
15.058367	0.1	17.838976
15.060033	0.1	17.661164
15.061700	0.1	17.476263
15.063367	0.1	17.284937
15.065033	0.1	17.087576
15.066700	0.1	16.885386
15.068367	0.1	16.680607
15.070033	0.1	16.474728
15.071700	0.1	16.267495
15.073367	0.1	16.057678
15.075033	0.1	15.844312
15.076700	0.1	15.627686
15.078367	0.1	15.408765
15.080033	0.1	15.187603
15.081700	0.1	14.963783
15.083367	0.1	14.738403
15.085033	0.1	14.513796
15.086700	0.1	14.291662
15.088367	0.1	14.072503
15.090033	0.1	13.855919
15.091700	0.1	13.640835
15.093367	0.1	13.426919
15.095033	0.1	13.215970
15.096700	0.1	13.010269
15.098367	0.1	12.809760
15.100033	0.1	12.612352
15.101700	0.1	12.416616
15.103367	0.1	12.223301
15.105033	0.1	12.035207
15.106700	0.1	11.855615
15.108367	0.1	11.685546
15.110033	0.1	11.522868
15.111700	0.1	11.364971
15.113367	0.1	11.211387
15.115033	0.1	11.063390
15.116700	0.1	10.922127
15.118367	0.1	10.788012
15.120033	0.1	10.660868
15.121700	0.1	10.540001
15.123367	0.1	10.425211
15.125033	0.1	10.317252
15.126700	0.1	10.216548
15.128367	0.1	10.122508
15.130033	0.1	10.033934
15.131700	0.1	9.950157
15.133367	0.1	9.872136
15.135033	0.1	9.801197
15.136700	0.1	9.737434
15.138367	0.1	9.680819
15.140033	0.1	9.632027
15.141700	0.1	9.591170
15.143367	0.1	9.557684
15.145033	0.1	9.531276
15.146700	0.1	9.511467
15.148367	0.1	9.497465
15.150033	0.1	9.488901
15.151700	0.1	9.485204
15.153367	0.1	9.484575
15.155033	0.1	9.485050
15.156700	0.1	9.486922
15.158367	0.1	9.493106
15.160033	0.1	9.506606
15.161700	0.1	9.527830
15.163367	0.1	9.553898
15.165033	0.1	9.580911
15.166700	0.1	9.607454
15.168367	0.1	9.635119
15.170033	0.1	9.666360
15.171700	0.1	9.702998
15.173367	0.1	9.745467
15.175033	0.1	9.792177
15.176700	0.1	9.839963
15.178367	0.1	9.886166
15.180033	0.1	9.930837
15.181700	0.1	9.976425
15.183367	0.1	10.025399
15.185033	0.1	10.078414
15.186700	0.1	10.134233
15.188367	0.1	10.190955
15.190033	0.1	10.247300
15.191700	0.1	10.302784
15.193367	0.1	10.357522
15.195033	0.1	10.412051
15.196700	0.1	10.466934
15.198367	0.1	10.522408
15.200033	0.1	10.578381
15.201700	0.1	10.634558
15.203367	0.1	10.690684
15.205033	0.1	10.746792
15.206700	0.1	10.803090
15.208367	0.1	10.858937
15.210033	0.1	10.912265
15.211700	0.1	10.960856
15.213367	0.1	11.004065
15.215033	0.1	11.042641
15.216700	0.1	11.077304
15.218367	0.1	11.108201
15.220033	0.1	11.135484
15.221700	0.1	11.159680
15.223367	0.1	11.181002
15.225033	0.1	11.198390
15.226700	0.1	11.210162
15.228367	0.1	11.216183
15.230033	0.1	11.218744
15.231700	0.1	11.220835
15.233367	0.1	11.223629
15.235033	0.1	11.226055
15.236700	0.1	11.226698
15.238367	0.1	11.224849
15.240033	0.1	11.219336
15.241700	0.1	11.208183
15.243367	0.1	11.190446
15.245033	0.1	11.167284
15.246700	0.1	11.140746
15.248367	0.1	11.112527
15.250033	0.1	11.083456
15.251700	0.1	11.052936
15.253367	0.1	11.019339
15.255033	0.1	10.981825
15.256700	0.1	10.940409
15.258367	0.1	10.894313
15.260033	0.1	10.842620
15.261700	0.1	10.786220
15.263367	0.1	10.727332
15.265033	0.1	10.667932
15.266700	0.1	10.609636
15.268367	0.1	10.553370
15.270033	0.1	10.497901
15.271700	0.1	10.440149
15.273367	0.1	10.377844
15.275033	0.1	10.311683
15.276700	0.1	10.244651
15.278367	0.1	10.179379
15.280033	0.1	10.116482
15.281700	0.1	10.054461
15.283367	0.1	9.991084
15.285033	0.1	9.925328
15.286700	0.1	9.858049
15.288367	0.1	9.790710
15.290033	0.1	9.724014
15.291700	0.1	9.658076
15.293367	0.1	9.593354
15.295033	0.1	9.530778
15.296700	0.1	9.471350
15.298367	0.1	9.415215
15.300033	0.1	9.361240
15.301700	0.1	9.308159
15.303367	0.1	9.255740
15.305033	0.1	9.204517
15.306700	0.1	9.155371
15.308367	0.1	9.109643
15.310033	0.1	9.068451
15.311700	0.1	9.031724
15.313367	0.1	8.998723
15.315033	0.1	8.968809
15.316700	0.1	8.941158
15.318367	0.1	8.914745
15.320033	0.1	8.889725
15.321700	0.1	8.868035
15.323367	0.1	8.851360
15.325033	0.1	8.839332
15.326700	0.1	8.831299
15.328367	0.1	8.828412
15.330033	0.1	8.832137
15.331700	0.1	8.841939
15.333367	0.1	8.855374
15.335033	0.1	8.870075
15.336700	0.1	8.885628
15.338367	0.1	8.903844
15.340033	0.1	8.926988
15.341700	0.1	8.955682
15.343367	0.1	8.989219
15.345033	0.1	9.027296
15.346700	0.1	9.070705
15.348367	0.1	9.120307
15.350033	0.1	9.175749
15.351700	0.1	9.235870
15.353367	0.1	9.300211
15.355033	0.1	9.368896
15.356700	0.1	9.441613
15.358367	0.1	9.518261
15.360033	0.1	9.600311
15.361700	0.1	9.690374
15.363367	0.1	9.789998
15.365033	0.1	9.898408
15.366700	0.1	10.013366
15.368367	0.1	10.132706
15.370033	0.1	10.255510
15.371700	0.1	10.382338
15.373367	0.1	10.514571
15.375033	0.1	10.653688
15.376700	0.1	10.800678
15.378367	0.1	10.955478
15.380033	0.1	11.117314
15.381700	0.1	11.286237
15.383367	0.1	11.464134
15.385033	0.1	11.653905
15.386700	0.1	11.857250
15.388367	0.1	12.072865
15.390033	0.1	12.297849
15.391700	0.1	12.531010
15.393367	0.1	12.773946
15.395033	0.1	13.029315
15.396700	0.1	13.298858
15.398367	0.1	13.583591
15.400033	0.1	13.885349
15.401700	0.1	14.206809
15.403367	0.1	14.549629
15.405033	0.1	14.913222
15.406700	0.1	15.296093
15.408367	0.1	15.697880
15.410033	0.1	16.119699
15.411700	0.1	16.563083
15.413367	0.1	17.029787
15.415033	0.1	17.522569
15.416700	0.1	18.044547
15.418367	0.1	18.597422
15.420033	0.1	19.180942
15.421700	0.1	19.794833
15.423367	0.1	20.440901
15.425033	0.1	21.122401
15.426700	0.1	21.841573
15.428367	0.1	22.598715
15.430033	0.1	23.393966
15.431700	0.1	24.229311
15.433367	0.1	25.108266
15.435033	0.1	26.033158
15.436700	0.1	27.003577
15.438367	0.1	28.018774
15.440033	0.1	29.080259
15.441700	0.1	30.191164
15.443367	0.1	31.354455
15.445033	0.1	32.572462
15.446700	0.1	33.847005
15.448367	0.1	35.178908
15.450033	0.1	36.567487
15.451700	0.1	38.011321
15.453367	0.1	39.509782
15.455033	0.1	41.063759
15.456700	0.1	42.676101
15.458367	0.1	44.351174
15.460033	0.1	46.092151
15.461700	0.1	47.899713
15.463367	0.1	49.774069
15.465033	0.1	51.715933
15.466700	0.1	53.725541
15.468367	0.1	55.803019
15.470033	0.1	57.949522
15.471700	0.1	60.166922
15.473367	0.1	62.457053
15.475033	0.1	64.821346
15.476700	0.1	67.260629
15.478367	0.1	69.775544
15.480033	0.1	72.367773
15.481700	0.1	75.039766
15.483367	0.1	77.792816
15.485033	0.1	80.627166
15.486700	0.1	83.544641
15.488367	0.1	86.549842
15.490033	0.1	89.648240
15.491700	0.1	92.843752
15.493367	0.1	96.138697
15.495033	0.1	99.535822
15.496700	0.1	103.039495
15.498367	0.1	106.655141
15.500033	0.1	110.388403
15.501700	0.1	114.245298
15.503367	0.1	118.232924
15.505033	0.1	122.359116
15.506700	0.1	126.630976
15.508367	0.1	131.054353
15.510033	0.1	135.634868
15.511700	0.1	140.378848
15.513367	0.1	145.293619
15.515033	0.1	150.388112
15.516700	0.1	155.673069
15.518367	0.1	161.159109
15.520033	0.1	166.854407
15.521700	0.1	172.765013
15.523367	0.1	178.896636
15.525033	0.1	185.254831
15.526700	0.1	191.843300
15.528367	0.1	198.662481
15.530033	0.1	205.709962
15.531700	0.1	212.982553
15.533367	0.1	220.477563
15.535033	0.1	228.190655
15.536700	0.1	236.113151
15.538367	0.1	244.231820
15.540033	0.1	252.529560
15.541700	0.1	260.985405
15.543367	0.1	269.574449
15.545033	0.1	278.268927
15.546700	0.1	287.039937
15.548367	0.1	295.856651
15.550033	0.1	304.684346
15.551700	0.1	313.484669
15.553367	0.1	322.217364
15.555033	0.1	330.841644
15.556700	0.1	339.318058
15.558367	0.1	347.609353
15.560033	0.1	355.677964
15.561700	0.1	363.484323
15.563367	0.1	370.990117
15.565033	0.1	378.161758
15.566700	0.1	384.969437
15.568367	0.1	391.384759
15.570033	0.1	397.380083
15.571700	0.1	402.930957
15.573367	0.1	408.020183
15.575033	0.1	412.637736
15.576700	0.1	416.776380
15.578367	0.1	420.428357
15.580033	0.1	423.586998
15.581700	0.1	426.252205
15.583367	0.1	428.431402
15.585033	0.1	430.133688
15.586700	0.1	431.367229
15.588367	0.1	432.142332
15.590033	0.1	432.473408
15.591700	0.1	432.378888
15.593367	0.1	431.880351
15.595033	0.1	430.999669
15.596700	0.1	429.757131
15.598367	0.1	428.173216
15.600033	0.1	426.269481
15.601700	0.1	424.065995
15.603367	0.1	421.580612
15.605033	0.1	418.832712
15.606700	0.1	415.844606
15.608367	0.1	412.637107
15.610033	0.1	409.225230
15.611700	0.1	405.619881
15.613367	0.1	401.834930
15.615033	0.1	397.891445
15.616700	0.1	393.812652
15.618367	0.1	389.617072
15.620033	0.1	385.317407
15.621700	0.1	380.922635
15.623367	0.1	376.440599
15.625033	0.1	371.879628
15.626700	0.1	367.248208
15.628367	0.1	362.553825
15.630033	0.1	357.802688
15.631700	0.1	353.000802
15.633367	0.1	348.154409
15.635033	0.1	343.269264
15.636700	0.1	338.350996
15.638367	0.1	333.406395
15.640033	0.1	328.443586
15.641700	0.1	323.470664
15.643367	0.1	318.494016
15.645033	0.1	313.517596
15.646700	0.1	308.542657
15.648367	0.1	303.568291
15.650033	0.1	298.593655
15.651700	0.1	293.620280
15.653367	0.1	288.652415
15.655033	0.1	283.695506
15.656700	0.1	278.754304
15.658367	0.1	273.832390
15.660033	0.1	268.933601
15.661700	0.1	264.061857
15.663367	0.1	259.218361
15.665033	0.1	254.401011
15.666700	0.1	249.607684
15.668367	0.1	244.839001
15.670033	0.1	240.097479
15.671700	0.1	235.385816
15.673367	0.1	230.707173
15.675033	0.1	226.065726
15.676700	0.1	221.465607
15.678367	0.1	216.908595
15.680033	0.1	212.393492
15.681700	0.1	207.918915
15.683367	0.1	203.486039
15.685033	0.1	199.098205
15.686700	0.1	194.759299
15.688367	0.1	190.472533
15.690033	0.1	186.239346
15.691700	0.1	182.059701
15.693367	0.1	177.934379
15.695033	0.1	173.865967
15.696700	0.1	169.857317
15.698367	0.1	165.909785
15.700033	0.1	162.022901
15.701700	0.1	158.195412
15.703367	0.1	154.427239
15.705033	0.1	150.719695
15.706700	0.1	147.073050
15.708367	0.1	143.486122
15.710033	0.1	139.958896
15.711700	0.1	136.493761
15.713367	0.1	133.093973
15.715033	0.1	129.761840
15.716700	0.1	126.498258
15.718367	0.1	123.303412
15.720033	0.1	120.177381
15.721700	0.1	117.120124
15.723367	0.1	114.130625
15.725033	0.1	111.205857
15.726700	0.1	108.343102
15.728367	0.1	105.543360
15.730033	0.1	102.810022
15.731700	0.1	100.145163
15.733367	0.1	97.548049
15.735033	0.1	95.016589
15.736700	0.1	92.549818
15.738367	0.1	90.148482
15.740033	0.1	87.812855
15.741700	0.1	85.540717
15.743367	0.1	83.328937
15.745033	0.1	81.176809
15.746700	0.1	79.085608
15.748367	0.1	77.055106
15.750033	0.1	75.082798
15.751700	0.1	73.166527
15.753367	0.1	71.306718
15.755033	0.1	69.505726
15.756700	0.1	67.764698
15.758367	0.1	66.081309
15.760033	0.1	64.451234
15.761700	0.1	62.871315
15.763367	0.1	61.340947
15.765033	0.1	59.860912
15.766700	0.1	58.431332
15.768367	0.1	57.050674
15.770033	0.1	55.716508
15.771700	0.1	54.427139
15.773367	0.1	53.182053
15.775033	0.1	51.980792
15.776700	0.1	50.821938
15.778367	0.1	49.703252
15.780033	0.1	48.622689
15.781700	0.1	47.579124
15.783367	0.1	46.571842
15.785033	0.1	45.599765
15.786700	0.1	44.661392
15.788367	0.1	43.756156
15.790033	0.1	42.885048
15.791700	0.1	42.048157
15.793367	0.1	41.243583
15.795033	0.1	40.469882
15.796700	0.1	39.726705
15.798367	0.1	39.012777
15.800033	0.1	38.325735
15.801700	0.1	37.664175
15.803367	0.1	37.027984
15.805033	0.1	36.417251
15.806700	0.1	35.831709
15.808367	0.1	35.269740
15.810033	0.1	34.727440
15.811700	0.1	34.200978
15.813367	0.1	33.689779
15.815033	0.1	33.195764
15.816700	0.1	32.720878
15.818367	0.1	32.266239
15.820033	0.1	31.831712
15.821700	0.1	31.416006
15.823367	0.1	31.017698
15.825033	0.1	30.635921
15.826700	0.1	30.270224
15.828367	0.1	29.919664
15.830033	0.1	29.581748
15.831700	0.1	29.253489
15.833367	0.1	28.934344
15.835033	0.1	28.626751
15.836700	0.1	28.333040
15.838367	0.1	28.052875
15.840033	0.1	27.783816
15.841700	0.1	27.523409
15.843367	0.1	27.270587
15.845033	0.1	27.025514
15.846700	0.1	26.788660
15.848367	0.1	26.560505
15.850033	0.1	26.341830
15.851700	0.1	26.133372
15.853367	0.1	25.934814
15.855033	0.1	25.744811
15.856700	0.1	25.561820
15.858367	0.1	25.384445
15.860033	0.1	25.211913
15.861700	0.1	25.044344
15.863367	0.1	24.882089
15.865033	0.1	24.725422
15.866700	0.1	24.574795
15.868367	0.1	24.430184
15.870033	0.1	24.290727
15.871700	0.1	24.155914
15.873367	0.1	24.026493
15.875033	0.1	23.903647
15.876700	0.1	23.786970
15.878367	0.1	23.673927
15.880033	0.1	23.562401
15.881700	0.1	23.453054
15.883367	0.1	23.348420
15.885033	0.1	23.250198
15.886700	0.1	23.157802
15.888367	0.1	23.068921
15.890033	0.1	22.981470
15.891700	0.1	22.895313
15.893367	0.1	22.811773
15.895033	0.1	22.732015
15.896700	0.1	22.656517
15.898367	0.1	22.585359
15.900033	0.1	22.518663
15.901700	0.1	22.456730
15.903367	0.1	22.399537
15.905033	0.1	22.346508
15.906700	0.1	22.296747
15.908367	0.1	22.249557
15.910033	0.1	22.204602
15.911700	0.1	22.161584
15.913367	0.1	22.120252
15.915033	0.1	22.080662
15.916700	0.1	22.043139
15.918367	0.1	22.008121
15.920033	0.1	21.976386
15.921700	0.1	21.949215
15.923367	0.1	21.927203
15.925033	0.1	21.908931
15.926700	0.1	21.891696
15.928367	0.1	21.873913
15.930033	0.1	21.856823
15.931700	0.1	21.843845
15.933367	0.1	21.837824
15.935033	0.1	21.839170
15.936700	0.1	21.846211
15.938367	0.1	21.856749
15.940033	0.1	21.869619
15.941700	0.1	21.885205
15.943367	0.1	21.904223
15.945033	0.1	21.926574
15.946700	0.1	21.951501
15.948367	0.1	21.978463
15.950033	0.1	22.007888
15.951700	0.1	22.040964
15.953367	0.1	22.078208
15.955033	0.1	22.118539
15.956700	0.1	22.159824
15.958367	0.1	22.200025
15.960033	0.1	22.238325
15.961700	0.1	22.276193
15.963367	0.1	22.316524
15.965033	0.1	22.361325
15.966700	0.1	22.410639
15.968367	0.1	22.463277
15.970033	0.1	22.518164
15.971700	0.1	22.575189
15.973367	0.1	22.634235
15.975033	0.1	22.694096
15.976700	0.1	22.753407
15.978367	0.1	22.811615
15.980033	0.1	22.868617
15.981700	0.1	22.924710
15.983367	0.1	22.980990
15.985033	0.1	23.039170
15.986700	0.1	23.100371
15.988367	0.1	23.163687
15.990033	0.1	23.226468
15.991700	0.1	23.286240
15.993367	0.1	23.342553
15.995033	0.1	23.396825
15.996700	0.1	23.450577
15.998367	0.1	23.504314
16.000033	0.1	23.557358
16.001700	0.1	23.608706
16.003367	0.1	23.658415
16.005033	0.1	23.707529
16.006700	0.1	23.757219
16.008367	0.1	23.808484
16.010033	0.1	23.861695
16.011700	0.1	23.916014
16.013367	0.1	23.969654
16.015033	0.1	24.021058
16.016700	0.1	24.069827
16.018367	0.1	24.116579
16.020033	0.1	24.162061
16.021700	0.1	24.206089
16.023367	0.1	24.247672
16.025033	0.1	24.285954
16.026700	0.1	24.320823
16.028367	0.1	24.353666
16.030033	0.1	24.386565
16.031700	0.1	24.420139
16.033367	0.1	24.453541
16.035033	0.1	24.485895
16.036700	0.1	24.516522
16.038367	0.1	24.545011
16.040033	0.1	24.571493
16.041700	0.1	24.596425
16.043367	0.1	24.620085
16.045033	0.1	24.641631
16.046700	0.1	24.658935
16.048367	0.1	24.670824
16.050033	0.1	24.679014
16.051700	0.1	24.686619
16.053367	0.1	24.695029
16.055033	0.1	24.702824
16.056700	0.1	24.707168
16.058367	0.1	24.705841
16.060033	0.1	24.698600
16.061700	0.1	24.687229
16.063367	0.1	24.674018
16.065033	0.1	24.660011
16.066700	0.1	24.644220
16.068367	0.1	24.623866
16.070033	0.1	24.595726
16.071700	0.1	24.558483
16.073367	0.1	24.514040
16.075033	0.1	24.466142
16.076700	0.1	24.417308
16.078367	0.1	24.367245
16.080033	0.1	24.314402
16.081700	0.1	24.258127
16.083367	0.1	24.198676
16.085033	0.1	24.136920
16.086700	0.1	24.074726
16.088367	0.1	24.013347
16.090033	0.1	23.950902
16.091700	0.1	23.883409
16.093367	0.1	23.808377
16.095033	0.1	23.726639
16.096700	0.1	23.641191
16.098367	0.1	23.554983
16.100033	0.1	23.469743
16.101700	0.1	23.385561
16.103367	0.1	23.300820
16.105033	0.1	23.213695
16.106700	0.1	23.124055
16.108367	0.1	23.033805
16.110033	0.1	22.945600
16.111700	0.1	22.861068
16.113367	0.1	22.779880
16.115033	0.1	22.701011
16.116700	0.1	22.624498
16.118367	0.1	22.551511
16.120033	0.1	22.482672
16.121700	0.1	22.416674
16.123367	0.1	22.351197
16.125033	0.1	22.284919
16.126700	0.1	22.218428
16.128367	0.1	22.153868
16.130033	0.1	22.093426
16.131700	0.1	22.037635
16.133367	0.1	21.985825
16.135033	0.1	21.938006
16.136700	0.1	21.895110
16.138367	0.1	21.857582
16.140033	0.1	21.824930
16.141700	0.1	21.796119
16.143367	0.1	21.770112
16.145033	0.1	21.746121
16.146700	0.1	21.723183
16.148367	0.1	21.700365
16.150033	0.1	21.678256
16.151700	0.1	21.659578
16.153367	0.1	21.647839
16.155033	0.1	21.644663
16.156700	0.1	21.648058
16.158367	0.1	21.654055
16.160033	0.1	21.660342
16.161700	0.1	21.666782
16.163367	0.1	21.673674
16.165033	0.1	21.681665
16.166700	0.1	21.691867
16.168367	0.1	21.704189
16.170033	0.1	21.717264
16.171700	0.1	21.731048
16.173367	0.1	21.747779
16.175033	0.1	21.769800
16.176700	0.1	21.797568
16.178367	0.1	21.828981
16.180033	0.1	21.860246
16.181700	0.1	21.889149
16.183367	0.1	21.916693
16.185033	0.1	21.944861
16.186700	0.1	21.974882
16.188367	0.1	22.006980
16.190033	0.1	22.040373
16.191700	0.1	22.074622
16.193367	0.1	22.110688
16.195033	0.1	22.149859
16.196700	0.1	22.192234
16.198367	0.1	22.236840
16.200033	0.1	22.282433
16.201700	0.1	22.327378
16.203367	0.1	22.370219
16.205033	0.1	22.411416
16.206700	0.1	22.453340
16.208367	0.1	22.498299
16.210033	0.1	22.547287
16.211700	0.1	22.599557
16.213367	0.1	22.652838
16.215033	0.1	22.704890
16.216700	0.1	22.755470
16.218367	0.1	22.806213
16.220033	0.1	22.859061
16.221700	0.1	22.915169
16.223367	0.1	22.974163
16.225033	0.1	23.034159
16.226700	0.1	23.093545
16.228367	0.1	23.152167
16.230033	0.1	23.209727
16.231700	0.1	23.264494
16.233367	0.1	23.315237
16.235033	0.1	23.363321
16.236700	0.1	23.411708
16.238367	0.1	23.462488
16.240033	0.1	23.515774
16.241700	0.1	23.570647
16.243367	0.1	23.626341
16.245033	0.1	23.682076
16.246700	0.1	23.737173
16.248367	0.1	23.791841
16.250033	0.1	23.846920
16.251700	0.1	23.903050
16.253367	0.1	23.960359
16.255033	0.1	24.018078
16.256700	0.1	24.074488
16.258367	0.1	24.128370
16.260033	0.1	24.180552
16.261700	0.1	24.233204
16.263367	0.1	24.287924
16.265033	0.1	24.344516
16.266700	0.1	24.400721
16.268367	0.1	24.454324
16.270033	0.1	24.506012
16.271700	0.1	24.558404
16.273367	0.1	24.613254
16.275033	0.1	24.671154
16.276700	0.1	24.732137
16.278367	0.1	24.795444
16.280033	0.1	24.859328
16.281700	0.1	24.921149
16.283367	0.1	24.978388
16.285033	0.1	25.030966
16.286700	0.1	25.082356
16.288367	0.1	25.136527
16.290033	0.1	25.193840
16.291700	0.1	25.251373
16.293367	0.1	25.306968
16.295033	0.1	25.361571
16.296700	0.1	25.417339
16.298367	0.1	25.475146
16.300033	0.1	25.535044
16.301700	0.1	25.597271
16.303367	0.1	25.661108
16.305033	0.1	25.724149
16.306700	0.1	25.784667
16.308367	0.1	25.843945
16.310033	0.1	25.904486
16.311700	0.1	25.966871
16.313367	0.1	26.029665
16.315033	0.1	26.091449
16.316700	0.1	26.151743
16.318367	0.1	26.211250
16.320033	0.1	26.272140
16.321700	0.1	26.336680
16.323367	0.1	26.405021
16.325033	0.1	26.474851
16.326700	0.1	26.543741
16.328367	0.1	26.611392
16.330033	0.1	26.678923
16.331700	0.1	26.746551
16.333367	0.1	26.813410
16.335033	0.1	26.879269
16.336700	0.1	26.945332
16.338367	0.1	27.013449
16.340033	0.1	27.084863
16.341700	0.1	27.159276
16.343367	0.1	27.234885
16.345033	0.1	27.309856
16.346700	0.1	27.383775
16.348367	0.1	27.457369
16.350033	0.1	27.531837
16.351700	0.1	27.608387
16.353367	0.1	27.687242
16.355033	0.1	27.767019
16.356700	0.1	27.845437
16.358367	0.1	27.920795
16.360033	0.1	27.993545
16.361700	0.1	28.066584
16.363367	0.1	28.143721
16.365033	0.1	28.227558
16.366700	0.1	28.317655
16.368367	0.1	28.410354
16.370033	0.1	28.501232
16.371700	0.1	28.588059
16.373367	0.1	28.671576
16.375033	0.1	28.754147
16.376700	0.1	28.838059
16.378367	0.1	28.924462
16.380033	0.1	29.013194
16.381700	0.1	29.103286
16.383367	0.1	29.193852
16.385033	0.1	29.284284
16.386700	0.1	29.373360
16.388367	0.1	29.459884
16.390033	0.1	29.544979
16.391700	0.1	29.631853
16.393367	0.1	29.722964
16.395033	0.1	29.818639
16.396700	0.1	29.917164
16.398367	0.1	30.015651
16.400033	0.1	30.112159
16.401700	0.1	30.206908
16.403367	0.1	30.301129
16.405033	0.1	30.396022
16.406700	0.1	30.492591
16.408367	0.1	30.591227
16.410033	0.1	30.691447
16.411700	0.1	30.792090
16.413367	0.1	30.891979
16.415033	0.1	30.990639
16.416700	0.1	31.088716
16.418367	0.1	31.188238
16.420033	0.1	31.291195
16.421700	0.1	31.396793
16.423367	0.1	31.501660
16.425033	0.1	31.603593
16.426700	0.1	31.703450
16.428367	0.1	31.803618
16.430033	0.1	31.906148
16.431700	0.1	32.011801
16.433367	0.1	32.119686
16.435033	0.1	32.227919
16.436700	0.1	32.335366
16.438367	0.1	32.442492
16.440033	0.1	32.550418
16.441700	0.1	32.660188
16.443367	0.1	32.772478
16.445033	0.1	32.886635
16.446700	0.1	33.000917
16.448367	0.1	33.113849
16.450033	0.1	33.224439
16.451700	0.1	33.331886
16.453367	0.1	33.436087
16.455033	0.1	33.538351
16.456700	0.1	33.641304
16.458367	0.1	33.747428
16.460033	0.1	33.857161
16.461700	0.1	33.969227
16.463367	0.1	34.082187
16.465033	0.1	34.195036
16.466700	0.1	34.307288
16.468367	0.1	34.419284
16.470033	0.1	34.531993
16.471700	0.1	34.646117
16.473367	0.1	34.761475
16.475033	0.1	34.877569
16.476700	0.1	34.993999
16.478367	0.1	35.110218
16.480033	0.1	35.225730
16.481700	0.1	35.340530
16.483367	0.1	35.455194
16.485033	0.1	35.570520
16.486700	0.1	35.687028
16.488367	0.1	35.804785
16.490033	0.1	35.923612
16.491700	0.1	36.043520
16.493367	0.1	36.165277
16.495033	0.1	36.290218
16.496700	0.1	36.419127
16.498367	0.1	36.550975
16.500033	0.1	36.682915
16.501700	0.1	36.812141
16.503367	0.1	36.938032
16.505033	0.1	37.062722
16.506700	0.1	37.189163
16.508367	0.1	37.318505
16.510033	0.1	37.450078
16.511700	0.1	37.583481
16.513367	0.1	37.718914
16.515033	0.1	37.855818
16.516700	0.1	37.993235
16.518367	0.1	38.131685
16.520033	0.1	38.272468
16.521700	0.1	38.415589
16.523367	0.1	38.560359
16.525033	0.1	38.707252
16.526700	0.1	38.857241
16.528367	0.1	39.009415
16.530033	0.1	39.161141
16.531700	0.1	39.310940
16.533367	0.1	39.459993
16.535033	0.1	39.610802
16.536700	0.1	39.765080
16.538367	0.1	39.923009
16.540033	0.1	40.084096
16.541700	0.1	40.247738
16.543367	0.1	40.413286
16.545033	0.1	40.580770
16.546700	0.1	40.751346
16.548367	0.1	40.926528
16.550033	0.1	41.106693
16.551700	0.1	41.290019
16.553367	0.1	41.473503
16.555033	0.1	41.655046
16.556700	0.1	41.834828
16.558367	0.1	42.015617
16.560033	0.1	42.200638
16.561700	0.1	42.390553
16.563367	0.1	42.583426
16.565033	0.1	42.776922
16.566700	0.1	42.970055
16.568367	0.1	43.163095
16.570033	0.1	43.356419
16.571700	0.1	43.550250
16.573367	0.1	43.745264
16.575033	0.1	43.942509
16.576700	0.1	44.142548
16.578367	0.1	44.345474
16.580033	0.1	44.551571
16.581700	0.1	44.761570
16.583367	0.1	44.975914
16.585033	0.1	45.194039
16.586700	0.1	45.415200
16.588367	0.1	45.638867
16.590033	0.1	45.863637
16.591700	0.1	46.087382
16.593367	0.1	46.309545
16.595033	0.1	46.532266
16.596700	0.1	46.758740
16.598367	0.1	46.990733
16.600033	0.1	47.227340
16.601700	0.1	47.465283
16.603367	0.1	47.701369
16.605033	0.1	47.936705
16.606700	0.1	48.176912
16.608367	0.1	48.426651
16.610033	0.1	48.685982
16.611700	0.1	48.951400
16.613367	0.1	49.218042
16.615033	0.1	49.481876
16.616700	0.1	49.741399
16.618367	0.1	49.998188
16.620033	0.1	50.255698
16.621700	0.1	50.517279
16.623367	0.1	50.784876
16.625033	0.1	51.058149
16.626700	0.1	51.335045
16.628367	0.1	51.613431
16.630033	0.1	51.891166
16.631700	0.1	52.165883
16.633367	0.1	52.436367
16.635033	0.1	52.703237
16.636700	0.1	52.967486
16.638367	0.1	53.229188
16.640033	0.1	53.488193
16.641700	0.1	53.745434
16.643367	0.1	54.002060
16.645033	0.1	54.257400
16.646700	0.1	54.509440
16.648367	0.1	54.756682
16.650033	0.1	54.997848
16.651700	0.1	55.231382
16.653367	0.1	55.456492
16.655033	0.1	55.673122
16.656700	0.1	55.881077
16.658367	0.1	56.080320
16.660033	0.1	56.270799
16.661700	0.1	56.451396
16.663367	0.1	56.620902
16.665033	0.1	56.780125
16.666700	0.1	56.931013
16.668367	0.1	57.074013
16.670033	0.1	57.207872
16.671700	0.1	57.330742
16.673367	0.1	57.440866
16.675033	0.1	57.537099
16.676700	0.1	57.619903
16.678367	0.1	57.691839
16.680033	0.1	57.755895
16.681700	0.1	57.813288
16.683367	0.1	57.864310
16.685033	0.1	57.910276
16.686700	0.1	57.952167
16.688367	0.1	57.987999
16.690033	0.1	58.014197
16.691700	0.1	58.029625
16.693367	0.1	58.036419
16.695033	0.1	58.037592
16.696700	0.1	58.035767
16.698367	0.1	58.033001
16.700033	0.1	58.029704
16.701700	0.1	58.024651
16.703367	0.1	58.016623
16.705033	0.1	58.006239
16.706700	0.1	57.996339
16.708367	0.1	57.989536
16.710033	0.1	57.985429
16.711700	0.1	57.981731
16.713367	0.1	57.976963
16.715033	0.1	57.971072
16.716700	0.1	57.965531
16.718367	0.1	57.962956
16.720033	0.1	57.965275
16.721700	0.1	57.972632
16.723367	0.1	57.983804
16.725033	0.1	57.997280
16.726700	0.1	58.012852
16.728367	0.1	58.032055
16.730033	0.1	58.056437
16.731700	0.1	58.086235
16.733367	0.1	58.121714
16.735033	0.1	58.164005
16.736700	0.1	58.213412
16.738367	0.1	58.268644
16.740033	0.1	58.328086
16.741700	0.1	58.390666
16.743367	0.1	58.455463
16.745033	0.1	58.521871
16.746700	0.1	58.590630
16.748367	0.1	58.663241
16.750033	0.1	58.739982
16.751700	0.1	58.819740
16.753367	0.1	58.901175
16.755033	0.1	58.983504
16.756700	0.1	59.067602
16.758367	0.1	59.155254
16.760033	0.1	59.246649
16.761700	0.1	59.340266
16.763367	0.1	59.434832
16.765033	0.1	59.530232
16.766700	0.1	59.627183
16.768367	0.1	59.726369
16.770033	0.1	59.827762
16.771700	0.1	59.930785
16.773367	0.1	60.035400
16.775033	0.1	60.142195
16.776700	0.1	60.251579
16.778367	0.1	60.363812
16.780033	0.1	60.478607
16.781700	0.1	60.593858
16.783367	0.1	60.706483
16.785033	0.1	60.815821
16.786700	0.1	60.924767
16.788367	0.1	61.036632
16.790033	0.1	61.152466
16.791700	0.1	61.271442
16.793367	0.1	61.391713
16.795033	0.1	61.511179
16.796700	0.1	61.629377
16.798367	0.1	61.747809
16.800033	0.1	61.867936
16.801700	0.1	61.989888
16.803367	0.1	62.112818
16.805033	0.1	62.235533
16.806700	0.1	62.357183
16.808367	0.1	62.477747
16.810033	0.1	62.597706
16.811700	0.1	62.717493
16.813367	0.1	62.837601
16.815033	0.1	62.958663
16.816700	0.1	63.081263
16.818367	0.1	63.205748
16.820033	0.1	63.331728
16.821700	0.1	63.458523
16.823367	0.1	63.586235
16.825033	0.1	63.715242
16.826700	0.1	63.845515
16.828367	0.1	63.976720
16.830033	0.1	64.107580
16.831700	0.1	64.235604
16.833367	0.1	64.359009
16.835033	0.1	64.478517
16.836700	0.1	64.596799
16.838367	0.1	64.716935
16.840033	0.1	64.841178
16.841700	0.1	64.969705
16.843367	0.1	65.100347
16.845033	0.1	65.230625
16.846700	0.1	65.360125
16.848367	0.1	65.489458
16.850033	0.1	65.617599
16.851700	0.1	65.742973
16.853367	0.1	65.866187
16.855033	0.1	65.989462
16.856700	0.1	66.115186
16.858367	0.1	66.245110
16.860033	0.1	66.378778
16.861700	0.1	66.513019
16.863367	0.1	66.644098
16.865033	0.1	66.770292
16.866700	0.1	66.892500
16.868367	0.1	67.013064
16.870033	0.1	67.134304
16.871700	0.1	67.257644
16.873367	0.1	67.382907
16.875033	0.1	67.508193
16.876700	0.1	67.631346
16.878367	0.1	67.752097
16.880033	0.1	67.872237
16.881700	0.1	67.993584
16.883367	0.1	68.116388
16.885033	0.1	68.239369
16.886700	0.1	68.361349
16.888367	0.1	68.483208
16.890033	0.1	68.606730
16.891700	0.1	68.731299
16.893367	0.1	68.853959
16.895033	0.1	68.972791
16.896700	0.1	69.088922
16.898367	0.1	69.204997
16.900033	0.1	69.322242
16.901700	0.1	69.439728
16.903367	0.1	69.556763
16.905033	0.1	69.674216
16.906700	0.1	69.792671
16.908367	0.1	69.910856
16.910033	0.1	70.026685
16.911700	0.1	70.138862
16.913367	0.1	70.248111
16.915033	0.1	70.357211
16.916700	0.1	70.468164
16.918367	0.1	70.579038
16.920033	0.1	70.685702
16.921700	0.1	70.786486
16.923367	0.1	70.883408
16.925033	0.1	70.979293
16.926700	0.1	71.075265
16.928367	0.1	71.170763
16.930033	0.1	71.264785
16.931700	0.1	71.357102
16.933367	0.1	71.448362
16.935033	0.1	71.539204
16.936700	0.1	71.629682
16.938367	0.1	71.719131
16.940033	0.1	71.806377
16.941700	0.1	71.890480
16.943367	0.1	71.970895
16.945033	0.1	72.047520
16.946700	0.1	72.121462
16.948367	0.1	72.194412
16.950033	0.1	72.266455
16.951700	0.1	72.335932
16.953367	0.1	72.401725
16.955033	0.1	72.464384
16.956700	0.1	72.525544
16.958367	0.1	72.586797
16.960033	0.1	72.648204
16.961700	0.1	72.707967
16.963367	0.1	72.763944
16.965033	0.1	72.814999
16.966700	0.1	72.861384
16.968367	0.1	72.904583
16.970033	0.1	72.946227
16.971700	0.1	72.987513
16.973367	0.1	73.029366
16.975033	0.1	73.072123
16.976700	0.1	73.115090
16.978367	0.1	73.156650
16.980033	0.1	73.195095
16.981700	0.1	73.229894
16.983367	0.1	73.262155
16.985033	0.1	73.293378
16.986700	0.1	73.324195
16.988367	0.1	73.354687
16.990033	0.1	73.384838
16.991700	0.1	73.414594
16.993367	0.1	73.444787
16.995033	0.1	73.477575
16.996700	0.1	73.514013
16.998367	0.1	73.552416
17.000033	0.1	73.589860
17.001700	0.1	73.623713
17.003367	0.1	73.652668
17.005033	0.1	73.677641
17.006700	0.1	73.701139
17.008367	0.1	73.725637
17.010033	0.1	73.752371
17.011700	0.1	73.781726
17.013367	0.1	73.813954
17.015033	0.1	73.848479
17.016700	0.1	73.883208
17.018367	0.1	73.915627
17.020033	0.1	73.944461
17.021700	0.1	73.970142
17.023367	0.1	73.994841
17.025033	0.1	74.022282
17.026700	0.1	74.054953
17.028367	0.1	74.091260
17.030033	0.1	74.127223
17.031700	0.1	74.159810
17.033367	0.1	74.188341
17.035033	0.1	74.214060
17.036700	0.1	74.238950
17.038367	0.1	74.264952
17.040033	0.1	74.293627
17.041700	0.1	74.325926
17.043367	0.1	74.362280
17.045033	0.1	74.402168
17.046700	0.1	74.443282
17.048367	0.1	74.482206
17.050033	0.1	74.516647
17.051700	0.1	74.546998
17.053367	0.1	74.575641
17.055033	0.1	74.604866
17.056700	0.1	74.635730
17.058367	0.1	74.668503
17.060033	0.1	74.703046
17.061700	0.1	74.738786
17.063367	0.1	74.775298
17.065033	0.1	74.812500
17.066700	0.1	74.849506
17.068367	0.1	74.884761
17.070033	0.1	74.918056
17.071700	0.1	74.951020
17.073367	0.1	74.985083
17.075033	0.1	75.020334
17.076700	0.1	75.056977
17.078367	0.1	75.096483
17.080033	0.1	75.139776
17.081700	0.1	75.184908
17.083367	0.1	75.227912
17.085033	0.1	75.266208
17.086700	0.1	75.300289
17.088367	0.1	75.332592
17.090033	0.1	75.366008
17.091700	0.1	75.402823
17.093367	0.1	75.443974
17.095033	0.1	75.488631
17.096700	0.1	75.534293
17.098367	0.1	75.578042
17.100033	0.1	75.618960
17.101700	0.1	75.659175
17.103367	0.1	75.702015
17.105033	0.1	75.748968
17.106700	0.1	75.798528
17.108367	0.1	75.847954
17.110033	0.1	75.895591
17.111700	0.1	75.941309
17.113367	0.1	75.985454
17.115033	0.1	76.028653
17.116700	0.1	76.072598
17.118367	0.1	76.119537
17.120033	0.1	76.170205
17.121700	0.1	76.222904
17.123367	0.1	76.275277
17.125033	0.1	76.326612
17.126700	0.1	76.377867
17.128367	0.1	76.430040
17.130033	0.1	76.483665
17.131700	0.1	76.539381
17.133367	0.1	76.597682
17.135033	0.1	76.657813
17.136700	0.1	76.717637
17.138367	0.1	76.775863
17.140033	0.1	76.833968
17.141700	0.1	76.894476
17.143367	0.1	76.958351
17.145033	0.1	77.024833
17.146700	0.1	77.091963
17.148367	0.1	77.157249
17.150033	0.1	77.219354
17.151700	0.1	77.279490
17.153367	0.1	77.341311
17.155033	0.1	77.408166
17.156700	0.1	77.479477
17.158367	0.1	77.551524
17.160033	0.1	77.622016
17.161700	0.1	77.691781
17.163367	0.1	77.762469
17.165033	0.1	77.834837
17.166700	0.1	77.908984
17.168367	0.1	77.984543
17.170033	0.1	78.060594
17.171700	0.1	78.136874
17.173367	0.1	78.214784
17.175033	0.1	78.296093
17.176700	0.1	78.381957
17.178367	0.1	78.473226
17.180033	0.1	78.569711
17.181700	0.1	78.669316
17.183367	0.1	78.769527
17.185033	0.1	78.869597
17.186700	0.1	78.970892
17.188367	0.1	79.075466
17.190033	0.1	79.184296
17.191700	0.1	79.296762
17.193367	0.1	79.412344
17.195033	0.1	79.532215
17.196700	0.1	79.658758
17.198367	0.1	79.793269
17.200033	0.1	79.934020
17.201700	0.1	80.077411
17.203367	0.1	80.221142
17.205033	0.1	80.365650
17.206700	0.1	80.513437
17.208367	0.1	80.667473
17.210033	0.1	80.829524
17.211700	0.1	81.000142
17.213367	0.1	81.179580
17.215033	0.1	81.367800
17.216700	0.1	81.563783
17.218367	0.1	81.765745
17.220033	0.1	81.972540
17.221700	0.1	82.185487
17.223367	0.1	82.408371
17.225033	0.1	82.644457
17.226700	0.1	82.893162
17.228367	0.1	83.150705
17.230033	0.1	83.414069
17.231700	0.1	83.683594
17.233367	0.1	83.961529
17.235033	0.1	84.249326
17.236700	0.1	84.547410
17.238367	0.1	84.856353
17.240033	0.1	85.176444
17.241700	0.1	85.506640
17.243367	0.1	85.846298
17.245033	0.1	86.197285
17.246700	0.1	86.562187
17.248367	0.1	86.941468
17.250033	0.1	87.333741
17.251700	0.1	87.737138
17.253367	0.1	88.149766
17.255033	0.1	88.570137
17.256700	0.1	88.998671
17.258367	0.1	89.438218
17.260033	0.1	89.891655
17.261700	0.1	90.359636
17.263367	0.1	90.841916
17.265033	0.1	91.338814
17.266700	0.1	91.850436
17.268367	0.1	92.376801
17.270033	0.1	92.918989
17.271700	0.1	93.478654
17.273367	0.1	94.056493
17.275033	0.1	94.651030
17.276700	0.1	95.258872
17.278367	0.1	95.877461
17.280033	0.1	96.507622
17.281700	0.1	97.153219
17.283367	0.1	97.818533
17.285033	0.1	98.505421
17.286700	0.1	99.212946
17.288367	0.1	99.939630
17.290033	0.1	100.685456
17.291700	0.1	101.451557
17.293367	0.1	102.238837
17.295033	0.1	103.047378
17.296700	0.1	103.877192
17.298367	0.1	104.729347
17.300033	0.1	105.605861
17.301700	0.1	106.507866
17.303367	0.1	107.434564
17.305033	0.1	108.384984
17.306700	0.1	109.359804
17.308367	0.1	110.360738
17.310033	0.1	111.389356
17.311700	0.1	112.446812
17.313367	0.1	113.533652
17.315033	0.1	114.649944
17.316700	0.1	115.795662
17.318367	0.1	116.970204
17.320033	0.1	118.172034
17.321700	0.1	119.400113
17.323367	0.1	120.654926
17.325033	0.1	121.937818
17.326700	0.1	123.249628
17.328367	0.1	124.590122
17.330033	0.1	125.958743
17.331700	0.1	127.354553
17.333367	0.1	128.774727
17.335033	0.1	130.214468
17.336700	0.1	131.669082
17.338367	0.1	133.135850
17.340033	0.1	134.614264
17.341700	0.1	136.104869
17.343367	0.1	137.607441
17.345033	0.1	139.119071
17.346700	0.1	140.634100
17.348367	0.1	142.147080
17.350033	0.1	143.654924
17.351700	0.1	145.154717
17.353367	0.1	146.641284
17.355033	0.1	148.108960
17.356700	0.1	149.554154
17.358367	0.1	150.974249
17.360033	0.1	152.366148
17.361700	0.1	153.727061
17.363367	0.1	155.054089
17.365033	0.1	156.342760
17.366700	0.1	157.588357
17.368367	0.1	158.787822
17.370033	0.1	159.939104
17.371700	0.1	161.039308
17.373367	0.1	162.083809
17.375033	0.1	163.067957
17.376700	0.1	163.989118
17.378367	0.1	164.845870
17.380033	0.1	165.635892
17.381700	0.1	166.355702
17.383367	0.1	167.002315
17.385033	0.1	167.575227
17.386700	0.1	168.076074
17.388367	0.1	168.506256
17.390033	0.1	168.865775
17.391700	0.1	169.153679
17.393367	0.1	169.368317
17.395033	0.1	169.507940
17.396700	0.1	169.572518
17.398367	0.1	169.564011
17.400033	0.1	169.484425
17.401700	0.1	169.335194
17.403367	0.1	169.118233
17.405033	0.1	168.835959
17.406700	0.1	168.490703
17.408367	0.1	168.083958
17.410033	0.1	167.616052
17.411700	0.1	167.087512
17.413367	0.1	166.500183
17.415033	0.1	165.856807
17.416700	0.1	165.160182
17.418367	0.1	164.412153
17.420033	0.1	163.613307
17.421700	0.1	162.764979
17.423367	0.1	161.870751
17.425033	0.1	160.935251
17.426700	0.1	159.961917
17.428367	0.1	158.952526
17.430033	0.1	157.908905
17.431700	0.1	156.834391
17.433367	0.1	155.733451
17.435033	0.1	154.610262
17.436700	0.1	153.467553
17.438367	0.1	152.306450
17.440033	0.1	151.128038
17.441700	0.1	149.934534
17.443367	0.1	148.728350
17.445033	0.1	147.511177
17.446700	0.1	146.285221
17.448367	0.1	145.054176
17.450033	0.1	143.822050
17.451700	0.1	142.591503
17.453367	0.1	141.362888
17.455033	0.1	140.135354
17.456700	0.1	138.910068
17.458367	0.1	137.691191
17.460033	0.1	136.483479
17.461700	0.1	135.290520
17.463367	0.1	134.113943
17.465033	0.1	132.953515
17.466700	0.1	131.808831
17.468367	0.1	130.679971
17.470033	0.1	129.566505
17.471700	0.1	128.467828
17.473367	0.1	127.385073
17.475033	0.1	126.321716
17.476700	0.1	125.281490
17.478367	0.1	124.266460
17.480033	0.1	123.277437
17.481700	0.1	122.314873
17.483367	0.1	121.378517
17.485033	0.1	120.467693
17.486700	0.1	119.582676
17.488367	0.1	118.724578
17.490033	0.1	117.893247
17.491700	0.1	117.086670
17.493367	0.1	116.302646
17.495033	0.1	115.540316
17.496700	0.1	114.801158
17.498367	0.1	114.087835
17.500033	0.1	113.400915
17.501700	0.1	112.738088
17.503367	0.1	112.097296
17.505033	0.1	111.479336
17.506700	0.1	110.887061
17.508367	0.1	110.321697
17.510033	0.1	109.780445
17.511700	0.1	109.258746
17.513367	0.1	108.754560
17.515033	0.1	108.269709
17.516700	0.1	107.806567
17.518367	0.1	107.363900
17.520033	0.1	106.937941
17.521700	0.1	106.527167
17.523367	0.1	106.132692
17.525033	0.1	105.755115
17.526700	0.1	105.394148
17.528367	0.1	105.050132
17.530033	0.1	104.723801
17.531700	0.1	104.414630
17.533367	0.1	104.120686
17.535033	0.1	103.840712
17.536700	0.1	103.575438
17.538367	0.1	103.325839
17.540033	0.1	103.090769
17.541700	0.1	102.866972
17.543367	0.1	102.651874
17.545033	0.1	102.445921
17.546700	0.1	102.251251
17.548367	0.1	102.068461
17.550033	0.1	101.895821
17.551700	0.1	101.732095
17.553367	0.1	101.579139
17.555033	0.1	101.439776
17.556700	0.1	101.313996
17.558367	0.1	101.199304
17.560033	0.1	101.093669
17.561700	0.1	100.996653
17.563367	0.1	100.908368
17.565033	0.1	100.828228
17.566700	0.1	100.754942
17.568367	0.1	100.687696
17.570033	0.1	100.626531
17.571700	0.1	100.571485
17.573367	0.1	100.522414
17.575033	0.1	100.479671
17.576700	0.1	100.443950
17.578367	0.1	100.415801
17.580033	0.1	100.395209
17.581700	0.1	100.381249
17.583367	0.1	100.372862
17.585033	0.1	100.369779
17.586700	0.1	100.371987
17.588367	0.1	100.378934
17.590033	0.1	100.389943
17.591700	0.1	100.404737
17.593367	0.1	100.423340
17.595033	0.1	100.445980
17.596700	0.1	100.472435
17.598367	0.1	100.501566
17.600033	0.1	100.532887
17.601700	0.1	100.567523
17.603367	0.1	100.606312
17.605033	0.1	100.648576
17.606700	0.1	100.693619
17.608367	0.1	100.741913
17.610033	0.1	100.794230
17.611700	0.1	100.850645
17.613367	0.1	100.910184
17.615033	0.1	100.970860
17.616700	0.1	101.030385
17.618367	0.1	101.087960
17.620033	0.1	101.145404
17.621700	0.1	101.205502
17.623367	0.1	101.269130
17.625033	0.1	101.334672
17.626700	0.1	101.399548
17.628367	0.1	101.462551
17.630033	0.1	101.525681
17.631700	0.1	101.592071
17.633367	0.1	101.661170
17.635033	0.1	101.728817
17.636700	0.1	101.793422
17.638367	0.1	101.858983
17.640033	0.1	101.929410
17.641700	0.1	102.002868
17.643367	0.1	102.074184
17.645033	0.1	102.140363
17.646700	0.1	102.202003
17.648367	0.1	102.260551
17.650033	0.1	102.316416
17.651700	0.1	102.370214
17.653367	0.1	102.423700
17.655033	0.1	102.478275
17.656700	0.1	102.534271
17.658367	0.1	102.591333
17.660033	0.1	102.648353
17.661700	0.1	102.704247
17.663367	0.1	102.759325
17.665033	0.1	102.814376
17.666700	0.1	102.868769
17.668367	0.1	102.921007
17.670033	0.1	102.970582
17.671700	0.1	103.018368
17.673367	0.1	103.065260
17.675033	0.1	103.110764
17.676700	0.1	103.153689
17.678367	0.1	103.193736
17.680033	0.1	103.231361
17.681700	0.1	103.266887
17.683367	0.1	103.301271
17.685033	0.1	103.336102
17.686700	0.1	103.371362
17.688367	0.1	103.405016
17.690033	0.1	103.435624
17.691700	0.1	103.463805
17.693367	0.1	103.491163
17.695033	0.1	103.519261
17.696700	0.1	103.549296
17.698367	0.1	103.581487
17.700033	0.1	103.614847
17.701700	0.1	103.647346
17.703367	0.1	103.676254
17.705033	0.1	103.699248
17.706700	0.1	103.716385
17.708367	0.1	103.730667
17.710033	0.1	103.745996
17.711700	0.1	103.764478
17.713367	0.1	103.785666
17.715033	0.1	103.807836
17.716700	0.1	103.829331
17.718367	0.1	103.848814
17.720033	0.1	103.865853
17.721700	0.1	103.881499
17.723367	0.1	103.896782
17.725033	0.1	103.911120
17.726700	0.1	103.923390
17.728367	0.1	103.933904
17.730033	0.1	103.944624
17.731700	0.1	103.957444
17.733367	0.1	103.972103
17.735033	0.1	103.986696
17.736700	0.1	104.000117
17.738367	0.1	104.012527
17.740033	0.1	104.024154
17.741700	0.1	104.035041
17.743367	0.1	104.045142
17.745033	0.1	104.054660
17.746700	0.1	104.064779
17.748367	0.1	104.076467
17.750033	0.1	104.088332
17.751700	0.1	104.097221
17.753367	0.1	104.101198
17.755033	0.1	104.101654
17.756700	0.1	104.102530
17.758367	0.1	104.106735
17.760033	0.1	104.113799
17.761700	0.1	104.122060
17.763367	0.1	104.131457
17.765033	0.1	104.142814
17.766700	0.1	104.155745
17.768367	0.1	104.168551
17.770033	0.1	104.180318
17.771700	0.1	104.192244
17.773367	0.1	104.205590
17.775033	0.1	104.218721
17.776700	0.1	104.228356
17.778367	0.1	104.233548
17.780033	0.1	104.236188
17.781700	0.1	104.238531
17.783367	0.1	104.242112
17.785033	0.1	104.247839
17.786700	0.1	104.255644
17.788367	0.1	104.264915
17.790033	0.1	104.275299
17.791700	0.1	104.286461
17.793367	0.1	104.298075
17.795033	0.1	104.310741
17.796700	0.1	104.325800
17.798367	0.1	104.343589
17.800033	0.1	104.362038
17.801700	0.1	104.377829
17.803367	0.1	104.389195
17.805033	0.1	104.397154
17.806700	0.1	104.404246
17.808367	0.1	104.412497
17.810033	0.1	104.422830
17.811700	0.1	104.436101
17.813367	0.1	104.453112
17.815033	0.1	104.473750
17.816700	0.1	104.496791
17.818367	0.1	104.520144
17.820033	0.1	104.542375
17.821700	0.1	104.564452
17.823367	0.1	104.588820
17.825033	0.1	104.616745
17.826700	0.1	104.647535
17.828367	0.1	104.680159
17.830033	0.1	104.714492
17.831700	0.1	104.750348
17.833367	0.1	104.786470
17.835033	0.1	104.821292
17.836700	0.1	104.854303
17.838367	0.1	104.886275
17.840033	0.1	104.918387
17.841700	0.1	104.951691
17.843367	0.1	104.987258
17.845033	0.1	105.025582
17.846700	0.1	105.066463
17.848367	0.1	105.110053
17.850033	0.1	105.155977
17.851700	0.1	105.202110
17.853367	0.1	105.246171
17.855033	0.1	105.287698
17.856700	0.1	105.328113
17.858367	0.1	105.369492
17.860033	0.1	105.412756
17.861700	0.1	105.457641
17.863367	0.1	105.504519
17.865033	0.1	105.554462
17.866700	0.1	105.607640
17.868367	0.1	105.662728
17.870033	0.1	105.717513
17.871700	0.1	105.770216
17.873367	0.1	105.820457
17.875033	0.1	105.869253
17.876700	0.1	105.918348
17.878367	0.1	105.969105
17.880033	0.1	106.021487
17.881700	0.1	106.074386
17.883367	0.1	106.127020
17.885033	0.1	106.179635
17.886700	0.1	106.232385
17.888367	0.1	106.283864
17.890033	0.1	106.331762
17.891700	0.1	106.374859
17.893367	0.1	106.414082
17.895033	0.1	106.451805
17.896700	0.1	106.490110
17.898367	0.1	106.529356
17.900033	0.1	106.568155
17.901700	0.1	106.604747
17.903367	0.1	106.638624
17.905033	0.1	106.670857
17.906700	0.1	106.702494
17.908367	0.1	106.732859
17.910033	0.1	106.760427
17.911700	0.1	106.784967
17.913367	0.1	106.807840
17.915033	0.1	106.829996
17.916700	0.1	106.850341
17.918367	0.1	106.866658
17.920033	0.1	106.878248
17.921700	0.1	106.887189
17.923367	0.1	106.896386
17.925033	0.1	106.906579
17.926700	0.1	106.916474
17.928367	0.1	106.924856
17.930033	0.1	106.931068
17.931700	0.1	106.934402
17.933367	0.1	106.934635
17.935033	0.1	106.932251
17.936700	0.1	106.927678
17.938367	0.1	106.921364
17.940033	0.1	106.914207
17.941700	0.1	106.906877
17.943367	0.1	106.899003
17.945033	0.1	106.889480
17.946700	0.1	106.877489
17.948367	0.1	106.862611
17.950033	0.1	106.844092
17.951700	0.1	106.821330
17.953367	0.1	106.795579
17.955033	0.1	106.769502
17.956700	0.1	106.744547
17.958367	0.1	106.719900
17.960033	0.1	106.693525
17.961700	0.1	106.663918
17.963367	0.1	106.631373
17.965033	0.1	106.597161
17.966700	0.1	106.562167
17.968367	0.1	106.526492
17.970033	0.1	106.489691
17.971700	0.1	106.451479
17.973367	0.1	106.412051
17.975033	0.1	106.371944
17.976700	0.1	106.331827
17.978367	0.1	106.291785
17.980033	0.1	106.250304
17.981700	0.1	106.205335
17.983367	0.1	106.157158
17.985033	0.1	106.108454
17.986700	0.1	106.061124
17.988367	0.1	106.014744
17.990033	0.1	105.967834
17.991700	0.1	105.919452
17.993367	0.1	105.869761
17.995033	0.1	105.819586
17.996700	0.1	105.769239
17.998367	0.1	105.718370
18.000033	0.1	105.667175
18.001700	0.1	105.616604
18.003367	0.1	105.567272
18.005033	0.1	105.519719
18.006700	0.1	105.474484
18.008367	0.1	105.431108
18.010033	0.1	105.388621
18.011700	0.1	105.346395
18.013367	0.1	105.303428
18.015033	0.1	105.258557
18.016700	0.1	105.212061
18.018367	0.1	105.165700
18.020033	0.1	105.121611
18.021700	0.1	105.081140
18.023367	0.1	105.042914
18.025033	0.1	105.003291
18.026700	0.1	104.960436
18.028367	0.1	104.916091
18.030033	0.1	104.873004
18.031700	0.1	104.832696
18.033367	0.1	104.795625
18.035033	0.1	104.761999
18.036700	0.1	104.731927
18.038367	0.1	104.705058
18.040033	0.1	104.680006
18.041700	0.1	104.654841
18.043367	0.1	104.629216
18.045033	0.1	104.604839
18.046700	0.1	104.583418
18.048367	0.1	104.565173
18.050033	0.1	104.548605
18.051700	0.1	104.530864
18.053367	0.1	104.509825
18.055033	0.1	104.486724
18.056700	0.1	104.465368
18.058367	0.1	104.447948
18.060033	0.1	104.432544
18.061700	0.1	104.415394
18.063367	0.1	104.395128
18.065033	0.1	104.374066
18.066700	0.1	104.355519
18.068367	0.1	104.340883
18.070033	0.1	104.328571
18.071700	0.1	104.315253
18.073367	0.1	104.298634
18.075033	0.1	104.278382
18.076700	0.1	104.254941
18.078367	0.1	104.229087
18.080033	0.1	104.202149
18.081700	0.1	104.175499
18.083367	0.1	104.149594
18.085033	0.1	104.123401
18.086700	0.1	104.094860
18.088367	0.1	104.062148
18.090033	0.1	104.024983
18.091700	0.1	103.984568
18.093367	0.1	103.942179
18.095033	0.1	103.898612
18.096700	0.1	103.854784
18.098367	0.1	103.811636
18.100033	0.1	103.769214
18.101700	0.1	103.726327
18.103367	0.1	103.681116
18.105033	0.1	103.632482
18.106700	0.1	103.580630
18.108367	0.1	103.525720
18.110033	0.1	103.467172
18.111700	0.1	103.405193
18.113367	0.1	103.341653
18.115033	0.1	103.278030
18.116700	0.1	103.213745
18.118367	0.1	103.147645
18.120033	0.1	103.079779
18.121700	0.1	103.010833
18.123367	0.1	102.941087
18.125033	0.1	102.870464
18.126700	0.1	102.798580
18.128367	0.1	102.724307
18.130033	0.1	102.646202
18.131700	0.1	102.564399
18.133367	0.1	102.481553
18.135033	0.1	102.400729
18.136700	0.1	102.322539
18.138367	0.1	102.244346
18.140033	0.1	102.162846
18.141700	0.1	102.077420
18.143367	0.1	101.990090
18.145033	0.1	101.902899
18.146700	0.1	101.816766
18.148367	0.1	101.731992
18.150033	0.1	101.648416
18.151700	0.1	101.565267
18.153367	0.1	101.481709
18.155033	0.1	101.396842
18.156700	0.1	101.308595
18.158367	0.1	101.214326
18.160033	0.1	101.113906
18.161700	0.1	101.011377
18.163367	0.1	100.912377
18.165033	0.1	100.819948
18.166700	0.1	100.732683
18.168367	0.1	100.646531
18.170033	0.1	100.557706
18.171700	0.1	100.463946
18.173367	0.1	100.364275
18.175033	0.1	100.259348
18.176700	0.1	100.152339
18.178367	0.1	100.047789
18.180033	0.1	99.948696
18.181700	0.1	99.854888
18.183367	0.1	99.763982
18.185033	0.1	99.672880
18.186700	0.1	99.579105
18.188367	0.1	99.482308
18.190033	0.1	99.383979
18.191700	0.1	99.285259
18.193367	0.1	99.186115
18.195033	0.1	99.086673
18.196700	0.1	98.987972
18.198367	0.1	98.891072
18.200033	0.1	98.796147
18.201700	0.1	98.702163
18.203367	0.1	98.607158
18.205033	0.1	98.509821
18.206700	0.1	98.411180
18.208367	0.1	98.314015
18.210033	0.1	98.220478
18.211700	0.1	98.130484
18.213367	0.1	98.041874
18.215033	0.1	97.952094
18.216700	0.1	97.860317
18.218367	0.1	97.768037
18.220033	0.1	97.677419
18.221700	0.1	97.589111
18.223367	0.1	97.501539
18.225033	0.1	97.412584
18.226700	0.1	97.321798
18.228367	0.1	97.230133
18.230033	0.1	97.138062
18.231700	0.1	97.045410
18.233367	0.1	96.953018
18.235033	0.1	96.863071
18.236700	0.1	96.776630
18.238367	0.1	96.692797
18.240033	0.1	96.610580
18.241700	0.1	96.529559
18.243367	0.1	96.449060
18.245033	0.1	96.368063
18.246700	0.1	96.285907
18.248367	0.1	96.203112
18.250033	0.1	96.121789
18.251700	0.1	96.044084
18.253367	0.1	95.969462
18.255033	0.1	95.894989
18.256700	0.1	95.818145
18.258367	0.1	95.738517
18.260033	0.1	95.657893
18.261700	0.1	95.579010
18.263367	0.1	95.503163
18.265033	0.1	95.429416
18.266700	0.1	95.356149
18.268367	0.1	95.282719
18.270033	0.1	95.210071
18.271700	0.1	95.140366
18.273367	0.1	95.074587
18.275033	0.1	95.010577
18.276700	0.1	94.945352
18.278367	0.1	94.878590
18.280033	0.1	94.812331
18.281700	0.1	94.748270
18.283367	0.1	94.685652
18.285033	0.1	94.621638
18.286700	0.1	94.554518
18.288367	0.1	94.485516
18.290033	0.1	94.417087
18.291700	0.1	94.351331
18.293367	0.1	94.289417
18.295033	0.1	94.230399
18.296700	0.1	94.171786
18.298367	0.1	94.112405
18.300033	0.1	94.053270
18.301700	0.1	93.995622
18.303367	0.1	93.939714
18.305033	0.1	93.885465
18.306700	0.1	93.832933
18.308367	0.1	93.782153
18.310033	0.1	93.733082
18.311700	0.1	93.685319
18.313367	0.1	93.637784
18.315033	0.1	93.589895
18.316700	0.1	93.542887
18.318367	0.1	93.498267
18.320033	0.1	93.455268
18.321700	0.1	93.411580
18.323367	0.1	93.366150
18.325033	0.1	93.320324
18.326700	0.1	93.276487
18.328367	0.1	93.235765
18.330033	0.1	93.196868
18.331700	0.1	93.157375
18.333367	0.1	93.115713
18.335033	0.1	93.072159
18.336700	0.1	93.028927
18.338367	0.1	92.988485
18.340033	0.1	92.951129
18.341700	0.1	92.914696
18.343367	0.1	92.876651
18.345033	0.1	92.836265
18.346700	0.1	92.794993
18.348367	0.1	92.754955
18.350033	0.1	92.717363
18.351700	0.1	92.682466
18.353367	0.1	92.650033
18.355033	0.1	92.618787
18.356700	0.1	92.585893
18.358367	0.1	92.548844
18.360033	0.1	92.507391
18.361700	0.1	92.462706
18.363367	0.1	92.416070
18.365033	0.1	92.368722
18.366700	0.1	92.322026
18.368367	0.1	92.277643
18.370033	0.1	92.236856
18.371700	0.1	92.198895
18.373367	0.1	92.160641
18.375033	0.1	92.118671
18.376700	0.1	92.072119
18.378367	0.1	92.023029
18.380033	0.1	91.973166
18.381700	0.1	91.921873
18.383367	0.1	91.867913
18.385033	0.1	91.811176
18.386700	0.1	91.752154
18.388367	0.1	91.691441
18.390033	0.1	91.630225
18.391700	0.1	91.570322
18.393367	0.1	91.512967
18.395033	0.1	91.457409
18.396700	0.1	91.401157
18.398367	0.1	91.341087
18.400033	0.1	91.275349
18.401700	0.1	91.205323
18.403367	0.1	91.134240
18.405033	0.1	91.063427
18.406700	0.1	90.991450
18.408367	0.1	90.916962
18.410033	0.1	90.840794
18.411700	0.1	90.764319
18.413367	0.1	90.687168
18.415033	0.1	90.608378
18.416700	0.1	90.528303
18.418367	0.1	90.448074
18.420033	0.1	90.368022
18.421700	0.1	90.286932
18.423367	0.1	90.203742
18.425033	0.1	90.119010
18.426700	0.1	90.033044
18.428367	0.1	89.944718
18.430033	0.1	89.853397
18.431700	0.1	89.759962
18.433367	0.1	89.665447
18.435033	0.1	89.569469
18.436700	0.1	89.469939
18.438367	0.1	89.365537
18.440033	0.1	89.258300
18.441700	0.1	89.152060
18.443367	0.1	89.048967
18.445033	0.1	88.948505
18.446700	0.1	88.848691
18.448367	0.1	88.747256
18.450033	0.1	88.642337
18.451700	0.1	88.532884
18.453367	0.1	88.419300
18.455033	0.1	88.303187
18.456700	0.1	88.185980
18.458367	0.1	88.068592
18.460033	0.1	87.952251
18.461700	0.1	87.838606
18.463367	0.1	87.727998
18.465033	0.1	87.618483
18.466700	0.1	87.507814
18.468367	0.1	87.395106
18.470033	0.1	87.279696
18.471700	0.1	87.160994
18.473367	0.1	87.039871
18.475033	0.1	86.917519
18.476700	0.1	86.793709
18.478367	0.1	86.667705
18.480033	0.1	86.539560
18.481700	0.1	86.409990
18.483367	0.1	86.280359
18.485033	0.1	86.151972
18.486700	0.1	86.024660
18.488367	0.1	85.897409
18.490033	0.1	85.770148
18.491700	0.1	85.643274
18.493367	0.1	85.516293
18.495033	0.1	85.388147
18.496700	0.1	85.258014
18.498367	0.1	85.125342
18.500033	0.1	84.989979
18.501700	0.1	84.852157
18.503367	0.1	84.712119
18.505033	0.1	84.570306
18.506700	0.1	84.428410
18.508367	0.1	84.288959
18.510033	0.1	84.153079
18.511700	0.1	84.019648
18.513367	0.1	83.887009
18.515033	0.1	83.754463
18.516700	0.1	83.622015
18.518367	0.1	83.489795
18.520033	0.1	83.357920
18.521700	0.1	83.226468
18.523367	0.1	83.095348
18.525033	0.1	82.963938
18.526700	0.1	82.831588
18.528367	0.1	82.698679
18.530033	0.1	82.566091
18.531700	0.1	82.433974
18.533367	0.1	82.302005
18.535033	0.1	82.170218
18.536700	0.1	82.038869
18.538367	0.1	81.907841
18.540033	0.1	81.776618
18.541700	0.1	81.644799
18.543367	0.1	81.512565
18.545033	0.1	81.380499
18.546700	0.1	81.248931
18.548367	0.1	81.117842
18.550033	0.1	80.987769
18.551700	0.1	80.860127
18.553367	0.1	80.735437
18.555033	0.1	80.612241
18.556700	0.1	80.488497
18.558367	0.1	80.363113
18.560033	0.1	80.236173
18.561700	0.1	80.108317
18.563367	0.1	79.980418
18.565033	0.1	79.854028
18.566700	0.1	79.731024
18.568367	0.1	79.611922
18.570033	0.1	79.495073
18.571700	0.1	79.378099
18.573367	0.1	79.259817
18.575033	0.1	79.140263
18.576700	0.1	79.019358
18.578367	0.1	78.896959
18.580033	0.1	78.773876
18.581700	0.1	78.651789
18.583367	0.1	78.532323
18.585033	0.1	78.415899
18.586700	0.1	78.301518
18.588367	0.1	78.188102
18.590033	0.1	78.075253
18.591700	0.1	77.962242
18.593367	0.1	77.847592
18.595033	0.1	77.730287
18.596700	0.1	77.611054
18.598367	0.1	77.491887
18.600033	0.1	77.374168
18.601700	0.1	77.257897
18.603367	0.1	77.141919
18.605033	0.1	77.024242
18.606700	0.1	76.903766
18.608367	0.1	76.781898
18.610033	0.1	76.661464
18.611700	0.1	76.543805
18.613367	0.1	76.427469
18.615033	0.1	76.310095
18.616700	0.1	76.190829
18.618367	0.1	76.070665
18.620033	0.1	75.951191
18.621700	0.1	75.833635
18.623367	0.1	75.718663
18.625033	0.1	75.606043
18.626700	0.1	75.494633
18.628367	0.1	75.383023
18.630033	0.1	75.269663
18.631700	0.1	75.153192
18.633367	0.1	75.033614
18.635033	0.1	74.913069
18.636700	0.1	74.794996
18.638367	0.1	74.681663
18.640033	0.1	74.572908
18.641700	0.1	74.467561
18.643367	0.1	74.364976
18.645033	0.1	74.264584
18.646700	0.1	74.164877
18.648367	0.1	74.063880
18.650033	0.1	73.960917
18.651700	0.1	73.856805
18.653367	0.1	73.752245
18.655033	0.1	73.647862
18.656700	0.1	73.545217
18.658367	0.1	73.445859
18.660033	0.1	73.350254
18.661700	0.1	73.258551
18.663367	0.1	73.170792
18.665033	0.1	73.085665
18.666700	0.1	73.000277
18.668367	0.1	72.912863
18.670033	0.1	72.825253
18.671700	0.1	72.741006
18.673367	0.1	72.661806
18.675033	0.1	72.586313
18.676700	0.1	72.512021
18.678367	0.1	72.438167
18.680033	0.1	72.366223
18.681700	0.1	72.297864
18.683367	0.1	72.233970
18.685033	0.1	72.174473
18.686700	0.1	72.118198
18.688367	0.1	72.063818
18.690033	0.1	72.010495
18.691700	0.1	71.957833
18.693367	0.1	71.905935
18.695033	0.1	71.854992
18.696700	0.1	71.806060
18.698367	0.1	71.761594
18.700033	0.1	71.722595
18.701700	0.1	71.687126
18.703367	0.1	71.653663
18.705033	0.1	71.623758
18.706700	0.1	71.600187
18.708367	0.1	71.584014
18.710033	0.1	71.573900
18.711700	0.1	71.567777
18.713367	0.1	71.564913
18.715033	0.1	71.566044
18.716700	0.1	71.571549
18.718367	0.1	71.580145
18.720033	0.1	71.590189
18.721700	0.1	71.601779
18.723367	0.1	71.616913
18.725033	0.1	71.637956
18.726700	0.1	71.666343
18.728367	0.1	71.702399
18.730033	0.1	71.745757
18.731700	0.1	71.795373
18.733367	0.1	71.849437
18.735033	0.1	71.906112
18.736700	0.1	71.964804
18.738367	0.1	72.026947
18.740033	0.1	72.095566
18.741700	0.1	72.173160
18.743367	0.1	72.259842
18.745033	0.1	72.353841
18.746700	0.1	72.453208
18.748367	0.1	72.557316
18.750033	0.1	72.667380
18.751700	0.1	72.784922
18.753367	0.1	72.909957
18.755033	0.1	73.041762
18.756700	0.1	73.180194
18.758367	0.1	73.325611
18.760033	0.1	73.478790
18.761700	0.1	73.641162
18.763367	0.1	73.814876
18.765033	0.1	74.001933
18.766700	0.1	74.202260
18.768367	0.1	74.413046
18.770033	0.1	74.631167
18.771700	0.1	74.856393
18.773367	0.1	75.091682
18.775033	0.1	75.340895
18.776700	0.1	75.606001
18.778367	0.1	75.885505
18.780033	0.1	76.176538
18.781700	0.1	76.479199
18.783367	0.1	76.796780
18.785033	0.1	77.131931
18.786700	0.1	77.484949
18.788367	0.1	77.854651
18.790033	0.1	78.239339
18.791700	0.1	78.638448
18.793367	0.1	79.053296
18.795033	0.1	79.485048
18.796700	0.1	79.933070
18.798367	0.1	80.396161
18.800033	0.1	80.873640
18.801700	0.1	81.364480
18.803367	0.1	81.867594
18.805033	0.1	82.383272
18.806700	0.1	82.912892
18.808367	0.1	83.457101
18.810033	0.1	84.014237
18.811700	0.1	84.580593
18.813367	0.1	85.152970
18.815033	0.1	85.730027
18.816700	0.1	86.310441
18.818367	0.1	86.891051
18.820033	0.1	87.467930
18.821700	0.1	88.038901
18.823367	0.1	88.603590
18.825033	0.1	89.161284
18.826700	0.1	89.709843
18.828367	0.1	90.245861
18.830033	0.1	90.765194
18.831700	0.1	91.264439
18.833367	0.1	91.741383
18.835033	0.1	92.193238
18.836700	0.1	92.616291
18.838367	0.1	93.007432
18.840033	0.1	93.364851
18.841700	0.1	93.687116
18.843367	0.1	93.972031
18.845033	0.1	94.217532
18.846700	0.1	94.423872
18.848367	0.1	94.592590
18.850033	0.1	94.722696
18.851700	0.1	94.809621
18.853367	0.1	94.848704
18.855033	0.1	94.838888
18.856700	0.1	94.782086
18.858367	0.1	94.679864
18.860033	0.1	94.532254
18.861700	0.1	94.338409
18.863367	0.1	94.097448
18.865033	0.1	93.809781
18.866700	0.1	93.477471
18.868367	0.1	93.102884
18.870033	0.1	92.687900
18.871700	0.1	92.234262
18.873367	0.1	91.743898
18.875033	0.1	91.218683
18.876700	0.1	90.660881
18.878367	0.1	90.073277
18.880033	0.1	89.457827
18.881700	0.1	88.815116
18.883367	0.1	88.145710
18.885033	0.1	87.450566
18.886700	0.1	86.731096
18.888367	0.1	85.989866
18.890033	0.1	85.230186
18.891700	0.1	84.455093
18.893367	0.1	83.668027
18.895033	0.1	82.873227
18.896700	0.1	82.074464
18.898367	0.1	81.273750
18.900033	0.1	80.470382
18.901700	0.1	79.662330
18.903367	0.1	78.849988
18.905033	0.1	78.036594
18.906700	0.1	77.224774
18.908367	0.1	76.415562
18.910033	0.1	75.611109
18.911700	0.1	74.815257
18.913367	0.1	74.030152
18.915033	0.1	73.254667
18.916700	0.1	72.487565
18.918367	0.1	71.730050
18.920033	0.1	70.984154
18.921700	0.1	70.250896
18.923367	0.1	69.531216
18.925033	0.1	68.827584
18.926700	0.1	68.143532
18.928367	0.1	67.481417
18.930033	0.1	66.840518
18.931700	0.1	66.217561
18.933367	0.1	65.609217
18.935033	0.1	65.014353
18.936700	0.1	64.434572
18.938367	0.1	63.872528
18.940033	0.1	63.329432
18.941700	0.1	62.804637
18.943367	0.1	62.297285
18.945033	0.1	61.807139
18.946700	0.1	61.334078
18.948367	0.1	60.877791
18.950033	0.1	60.438090
18.951700	0.1	60.014823
18.953367	0.1	59.607280
18.955033	0.1	59.214165
18.956700	0.1	58.834353
18.958367	0.1	58.467565
18.960033	0.1	58.113877
18.961700	0.1	57.773050
18.963367	0.1	57.445285
18.965033	0.1	57.131341
18.966700	0.1	56.830873
18.968367	0.1	56.541604
18.970033	0.1	56.260997
18.971700	0.1	55.987760
18.973367	0.1	55.721942
18.975033	0.1	55.464553
18.976700	0.1	55.216495
18.978367	0.1	54.977252
18.980033	0.1	54.745385
18.981700	0.1	54.520159
18.983367	0.1	54.302057
18.985033	0.1	54.091616
18.986700	0.1	53.888280
18.988367	0.1	53.691138
18.990033	0.1	53.499877
18.991700	0.1	53.314129
18.993367	0.1	53.132591
18.995033	0.1	52.953609
18.996700	0.1	52.776733
18.998367	0.1	52.603358
19.000033	0.1	52.435608
19.001700	0.1	52.274438
19.003367	0.1	52.118693
19.005033	0.1	51.966040
19.006700	0.1	51.814532
19.008367	0.1	51.663583
19.010033	0.1	51.514697
19.011700	0.1	51.370566
19.013367	0.1	51.231948
19.015033	0.1	51.096468
19.016700	0.1	50.961259
19.018367	0.1	50.825435
19.020033	0.1	50.689336
19.021700	0.1	50.553079
19.023367	0.1	50.417283
19.025033	0.1	50.283945
19.026700	0.1	50.155050
19.028367	0.1	50.031180
19.030033	0.1	49.911831
19.031700	0.1	49.796165
19.033367	0.1	49.682856
19.035033	0.1	49.569858
19.036700	0.1	49.455189
19.038367	0.1	49.338252
19.040033	0.1	49.220109
19.041700	0.1	49.102274
19.043367	0.1	48.985370
19.045033	0.1	48.869345
19.046700	0.1	48.754700
19.048367	0.1	48.642596
19.050033	0.1	48.533608
19.051700	0.1	48.427060
19.053367	0.1	48.321835
19.055033	0.1	48.217499
19.056700	0.1	48.114290
19.058367	0.1	48.012082
19.060033	0.1	47.910009
19.061700	0.1	47.807242
19.063367	0.1	47.703567
19.065033	0.1	47.599548
19.066700	0.1	47.496418
19.068367	0.1	47.395537
19.070033	0.1	47.297338
19.071700	0.1	47.201081
19.073367	0.1	47.105835
19.075033	0.1	47.011240
19.076700	0.1	46.917759
19.078367	0.1	46.826564
19.080033	0.1	46.738079
19.081700	0.1	46.650451
19.083367	0.1	46.561006
19.085033	0.1	46.469346
19.086700	0.1	46.377773
19.088367	0.1	46.288744
19.090033	0.1	46.203001
19.091700	0.1	46.119550
19.093367	0.1	46.036099
19.095033	0.1	45.950390
19.096700	0.1	45.861714
19.098367	0.1	45.771226
19.100033	0.1	45.680925
19.101700	0.1	45.592571
19.103367	0.1	45.507387
19.105033	0.1	45.425575
19.106700	0.1	45.345812
19.108367	0.1	45.266249
19.110033	0.1	45.185876
19.111700	0.1	45.105182
19.113367	0.1	45.025605
19.115033	0.1	44.947639
19.116700	0.1	44.870107
19.118367	0.1	44.791959
19.120033	0.1	44.713812
19.121700	0.1	44.637504
19.123367	0.1	44.564558
19.125033	0.1	44.494728
19.126700	0.1	44.426005
19.128367	0.1	44.356710
19.130033	0.1	44.287141
19.131700	0.1	44.219093
19.133367	0.1	44.153938
19.135033	0.1	44.091162
19.136700	0.1	44.028498
19.138367	0.1	43.963799
19.140033	0.1	43.897610
19.141700	0.1	43.833316
19.143367	0.1	43.774270
19.145033	0.1	43.720999
19.146700	0.1	43.671038
19.148367	0.1	43.620826
19.150033	0.1	43.567410
19.151700	0.1	43.509337
19.153367	0.1	43.447078
19.155033	0.1	43.382817
19.156700	0.1	43.319170
19.158367	0.1	43.257787
19.160033	0.1	43.198671
19.161700	0.1	43.140752
19.163367	0.1	43.083676
19.165033	0.1	43.028714
19.166700	0.1	42.976933
19.168367	0.1	42.927442
19.170033	0.1	42.878483
19.171700	0.1	42.828792
19.173367	0.1	42.777089
19.175033	0.1	42.721978
19.176700	0.1	42.662965
19.178367	0.1	42.600548
19.180033	0.1	42.535747
19.181700	0.1	42.469767
19.183367	0.1	42.403657
19.185033	0.1	42.338003
19.186700	0.1	42.272839
19.188367	0.1	42.207413
19.190033	0.1	42.140204
19.191700	0.1	42.069987
19.193367	0.1	41.997111
19.195033	0.1	41.922838
19.196700	0.1	41.847141
19.198367	0.1	41.768686
19.200033	0.1	41.687558
19.201700	0.1	41.606086
19.203367	0.1	41.526239
19.205033	0.1	41.447240
19.206700	0.1	41.365987
19.208367	0.1	41.280007
19.210033	0.1	41.189818
19.211700	0.1	41.097752
19.213367	0.1	41.004755
19.215033	0.1	40.909876
19.216700	0.1	40.813051
19.218367	0.1	40.715942
19.220033	0.1	40.619704
19.221700	0.1	40.524006
19.223367	0.1	40.427852
19.225033	0.1	40.329639
19.226700	0.1	40.227105
19.228367	0.1	40.119300
19.230033	0.1	40.008673
19.231700	0.1	39.899726
19.233367	0.1	39.795004
19.235033	0.1	39.693480
19.236700	0.1	39.592697
19.238367	0.1	39.490475
19.240033	0.1	39.385674
19.241700	0.1	39.278497
19.243367	0.1	39.169528
19.245033	0.1	39.059389
19.246700	0.1	38.949652
19.248367	0.1	38.842354
19.250033	0.1	38.738260
19.251700	0.1	38.635954
19.253367	0.1	38.532913
19.255033	0.1	38.427748
19.256700	0.1	38.321000
19.258367	0.1	38.214042
19.260033	0.1	38.107829
19.261700	0.1	38.002706
19.263367	0.1	37.898631
19.265033	0.1	37.795585
19.266700	0.1	37.693922
19.268367	0.1	37.593786
19.270033	0.1	37.494679
19.271700	0.1	37.396294
19.273367	0.1	37.299320
19.275033	0.1	37.205052
19.276700	0.1	37.113624
19.278367	0.1	37.022722
19.280033	0.1	36.929264
19.281700	0.1	36.832597
19.283367	0.1	36.735865
19.285033	0.1	36.643543
19.286700	0.1	36.557033
19.288367	0.1	36.474066
19.290033	0.1	36.391378
19.291700	0.1	36.306586
19.293367	0.1	36.219135
19.295033	0.1	36.130007
19.296700	0.1	36.040512
19.298367	0.1	35.951990
19.300033	0.1	35.865787
19.301700	0.1	35.782713
19.303367	0.1	35.702917
19.305033	0.1	35.626134
19.306700	0.1	35.551908
19.308367	0.1	35.479218
19.310033	0.1	35.406379
19.311700	0.1	35.331799
19.313367	0.1	35.254913
19.315033	0.1	35.176589
19.316700	0.1	35.098619
19.318367	0.1	35.022716
19.320033	0.1	34.949798
19.321700	0.1	34.879665
19.323367	0.1	34.811324
19.325033	0.1	34.743492
19.326700	0.1	34.674564
19.328367	0.1	34.603132
19.330033	0.1	34.530293
19.331700	0.1	34.459620
19.333367	0.1	34.392788
19.335033	0.1	34.327549
19.336700	0.1	34.261574
19.338367	0.1	34.195422
19.340033	0.1	34.130807
19.341700	0.1	34.068576
19.343367	0.1	34.007882
19.345033	0.1	33.946210
19.346700	0.1	33.882004
19.348367	0.1	33.816937
19.350033	0.1	33.753677
19.351700	0.1	33.692727
19.353367	0.1	33.632447
19.355033	0.1	33.571241
19.356700	0.1	33.509154
19.358367	0.1	33.446671
19.360033	0.1	33.383383
19.361700	0.1	33.319308
19.363367	0.1	33.255820
19.365033	0.1	33.194241
19.366700	0.1	33.134613
19.368367	0.1	33.076080
19.370033	0.1	33.017509
19.371700	0.1	32.958114
19.373367	0.1	32.898258
19.375033	0.1	32.838602
19.376700	0.1	32.778592
19.378367	0.1	32.717260
19.380033	0.1	32.655331
19.381700	0.1	32.594898
19.383367	0.1	32.536648
19.385033	0.1	32.479116
19.386700	0.1	32.420773
19.388367	0.1	32.361662
19.390033	0.1	32.302942
19.391700	0.1	32.245531
19.393367	0.1	32.189149
19.395033	0.1	32.132268
19.396700	0.1	32.073236
19.398367	0.1	32.012104
19.400033	0.1	31.950381
19.401700	0.1	31.889323
19.403367	0.1	31.829397
19.405033	0.1	31.770486
19.406700	0.1	31.712242
19.408367	0.1	31.654662
19.410033	0.1	31.597889
19.411700	0.1	31.541656
19.413367	0.1	31.485385
19.415033	0.1	31.428644
19.416700	0.1	31.371107
19.418367	0.1	31.312644
19.420033	0.1	31.254008
19.421700	0.1	31.196717
19.423367	0.1	31.142058
19.425033	0.1	31.090584
19.426700	0.1	31.041876
19.428367	0.1	30.993940
19.430033	0.1	30.943882
19.431700	0.1	30.890242
19.433367	0.1	30.833739
19.435033	0.1	30.775606
19.436700	0.1	30.717272
19.438367	0.1	30.660601
19.440033	0.1	30.606831
19.441700	0.1	30.555860
19.443367	0.1	30.506314
19.445033	0.1	30.456251
19.446700	0.1	30.404753
19.448367	0.1	30.352087
19.450033	0.1	30.298242
19.451700	0.1	30.242181
19.453367	0.1	30.183219
19.455033	0.1	30.123135
19.456700	0.1	30.065621
19.458367	0.1	30.012764
19.460033	0.1	29.962980
19.461700	0.1	29.913192
19.463367	0.1	29.861936
19.465033	0.1	29.809522
19.466700	0.1	29.756506
19.468367	0.1	29.703472
19.470033	0.1	29.650917
19.471700	0.1	29.598698
19.473367	0.1	29.546772
19.475033	0.1	29.495964
19.476700	0.1	29.446748
19.478367	0.1	29.397928
19.480033	0.1	29.347581
19.481700	0.1	29.295175
19.483367	0.1	29.241848
19.485033	0.1	29.188637
19.486700	0.1	29.135481
19.488367	0.1	29.081767
19.490033	0.1	29.026619
19.491700	0.1	28.969296
19.493367	0.1	28.909841
19.495033	0.1	28.848927
19.496700	0.1	28.787246
19.498367	0.1	28.725415
19.500033	0.1	28.664283
19.501700	0.1	28.604227
19.503367	0.1	28.544739
19.505033	0.1	28.485162
19.506700	0.1	28.424780
19.508367	0.1	28.362675
19.510033	0.1	28.298297
19.511700	0.1	28.231684
19.513367	0.1	28.163590
19.515033	0.1	28.095278
19.516700	0.1	28.027147
19.518367	0.1	27.958374
19.520033	0.1	27.888678
19.521700	0.1	27.819173
19.523367	0.1	27.750833
19.525033	0.1	27.683075
19.526700	0.1	27.614678
19.528367	0.1	27.546035
19.530033	0.1	27.479185
19.531700	0.1	27.415240
19.533367	0.1	27.352800
19.535033	0.1	27.289460
19.536700	0.1	27.223988
19.538367	0.1	27.157068
19.540033	0.1	27.090875
19.541700	0.1	27.027195
19.543367	0.1	26.965477
19.545033	0.1	26.903502
19.546700	0.1	26.840223
19.548367	0.1	26.777340
19.550033	0.1	26.717479
19.551700	0.1	26.660902
19.553367	0.1	26.605376
19.555033	0.1	26.549394
19.556700	0.1	26.493594
19.558367	0.1	26.439037
19.560033	0.1	26.385901
19.561700	0.1	26.334203
19.563367	0.1	26.284531
19.565033	0.1	26.237071
19.566700	0.1	26.190938
19.568367	0.1	26.145731
19.570033	0.1	26.102215
19.571700	0.1	26.060715
19.573367	0.1	26.020161
19.575033	0.1	25.978917
19.576700	0.1	25.936356
19.578367	0.1	25.893599
19.580033	0.1	25.852355
19.581700	0.1	25.813645
19.583367	0.1	25.777663
19.585033	0.1	25.743856
19.586700	0.1	25.710668
19.588367	0.1	25.676186
19.590033	0.1	25.639744
19.591700	0.1	25.602230
19.593367	0.1	25.564781
19.595033	0.1	25.527603
19.596700	0.1	25.490285
19.598367	0.1	25.453093
19.600033	0.1	25.417130
19.601700	0.1	25.382368
19.603367	0.1	25.346484
19.605033	0.1	25.307662
19.606700	0.1	25.267066
19.608367	0.1	25.226614
19.610033	0.1	25.186171
19.611700	0.1	25.144746
19.613367	0.1	25.102440
19.615033	0.1	25.059916
19.616700	0.1	25.017341
19.618367	0.1	24.974509
19.620033	0.1	24.931035
19.621700	0.1	24.886290
19.623367	0.1	24.839756
19.625033	0.1	24.791476
19.626700	0.1	24.741977
19.628367	0.1	24.691978
19.630033	0.1	24.642088
19.631700	0.1	24.592420
19.633367	0.1	24.542576
19.635033	0.1	24.491614
19.636700	0.1	24.438533
19.638367	0.1	24.383580
19.640033	0.1	24.327938
19.641700	0.1	24.272040
19.643367	0.1	24.215509
19.645033	0.1	24.158489
19.646700	0.1	24.101567
19.648367	0.1	24.044751
19.650033	0.1	23.987810
19.651700	0.1	23.931484
19.653367	0.1	23.877239
19.655033	0.1	23.825676
19.656700	0.1	23.775590
19.658367	0.1	23.724120
19.660033	0.1	23.667840
19.661700	0.1	23.605386
19.663367	0.1	23.539481
19.665033	0.1	23.475471
19.666700	0.1	23.417552
19.668367	0.1	23.365854
19.670033	0.1	23.316974
19.671700	0.1	23.267521
19.673367	0.1	23.216456
19.675033	0.1	23.164391
19.676700	0.1	23.112069
19.678367	0.1	23.059361
19.680033	0.1	23.005423
19.681700	0.1	22.950182
19.683367	0.1	22.895611
19.685033	0.1	22.844668
19.686700	0.1	22.798250
19.688367	0.1	22.753882
19.690033	0.1	22.708434
19.691700	0.1	22.661029
19.693367	0.1	22.612801
19.695033	0.1	22.565210
19.696700	0.1	22.519054
19.698367	0.1	22.474756
19.700033	0.1	22.432674
19.701700	0.1	22.392613
19.703367	0.1	22.353856
19.705033	0.1	22.315192
19.706700	0.1	22.274647
19.708367	0.1	22.231229
19.710033	0.1	22.186618
19.711700	0.1	22.144178
19.713367	0.1	22.106566
19.715033	0.1	22.073253
19.716700	0.1	22.040773
19.718367	0.1	22.006272
19.720033	0.1	21.969527
19.721700	0.1	21.931911
19.723367	0.1	21.894975
19.725033	0.1	21.859114
19.726700	0.1	21.823011
19.728367	0.1	21.785554
19.730033	0.1	21.748007
19.731700	0.1	21.713236
19.733367	0.1	21.682559
19.735033	0.1	21.654093
19.736700	0.1	21.624910
19.738367	0.1	21.594348
19.740033	0.1	21.564188
19.741700	0.1	21.536164
19.743367	0.1	21.510241
19.745033	0.1	21.484853
19.746700	0.1	21.458273
19.748367	0.1	21.429611
19.750033	0.1	21.399232
19.751700	0.1	21.368703
19.753367	0.1	21.340065
19.755033	0.1	21.314756
19.756700	0.1	21.292642
19.758367	0.1	21.272036
19.760033	0.1	21.251324
19.761700	0.1	21.230001
19.763367	0.1	21.208185
19.765033	0.1	21.185582
19.766700	0.1	21.161581
19.768367	0.1	21.136459
19.770033	0.1	21.111956
19.771700	0.1	21.090293
19.773367	0.1	21.072067
19.775033	0.1	21.054475
19.776700	0.1	21.033371
19.778367	0.1	21.008030
19.780033	0.1	20.981738
19.781700	0.1	20.957785
19.783367	0.1	20.936662
19.785033	0.1	20.916592
19.786700	0.1	20.895829
19.788367	0.1	20.874324
19.790033	0.1	20.852881
19.791700	0.1	20.831376
19.793367	0.1	20.808093
19.795033	0.1	20.780438
19.796700	0.1	20.746808
19.798367	0.1	20.708325
19.800033	0.1	20.668162
19.801700	0.1	20.628925
19.803367	0.1	20.591286
19.805033	0.1	20.554466
19.806700	0.1	20.517157
19.808367	0.1	20.478419
19.810033	0.1	20.438363
19.811700	0.1	20.398041
19.813367	0.1	20.358064
19.815033	0.1	20.317128
19.816700	0.1	20.273286
19.818367	0.1	20.226040
19.820033	0.1	20.176177
19.821700	0.1	20.124717
19.823367	0.1	20.072190
19.825033	0.1	20.018355
19.826700	0.1	19.962816
19.828367	0.1	19.906410
19.830033	0.1	19.851066
19.831700	0.1	19.797464
19.833367	0.1	19.744351
19.835033	0.1	19.690413
19.836700	0.1	19.635167
19.838367	0.1	19.578445
19.840033	0.1	19.520465
19.841700	0.1	19.461960
19.843367	0.1	19.403882
19.845033	0.1	19.347207
19.846700	0.1	19.292738
19.848367	0.1	19.240528
19.850033	0.1	19.189594
19.851700	0.1	19.138944
19.853367	0.1	19.087875
19.855033	0.1	19.035963
19.856700	0.1	18.983902
19.858367	0.1	18.932736
19.860033	0.1	18.882258
19.861700	0.1	18.831911
19.863367	0.1	18.782550
19.865033	0.1	18.735719
19.866700	0.1	18.691677
19.868367	0.1	18.649199
19.870033	0.1	18.607085
19.871700	0.1	18.564905
19.873367	0.1	18.522488
19.875033	0.1	18.480201
19.876700	0.1	18.439842
19.878367	0.1	18.403223
19.880033	0.1	18.369956
19.881700	0.1	18.337956
19.883367	0.1	18.305215
19.885033	0.1	18.270453
19.886700	0.1	18.233624
19.888367	0.1	18.196427
19.890033	0.1	18.161130
19.891700	0.1	18.128660
19.893367	0.1	18.098610
19.895033	0.1	18.070494
19.896700	0.1	18.044203
19.898367	0.1	18.019266
19.900033	0.1	17.993916
19.901700	0.1	17.965748
19.903367	0.1	17.933515
19.905033	0.1	17.898376
19.906700	0.1	17.863517
19.908367	0.1	17.832238
19.910033	0.1	17.805672
19.911700	0.1	17.782049
19.913367	0.1	17.758305
19.915033	0.1	17.732759
19.916700	0.1	17.706235
19.918367	0.1	17.680940
19.920033	0.1	17.658593
19.921700	0.1	17.639124
19.923367	0.1	17.620758
19.925033	0.1	17.601615
19.926700	0.1	17.581154
19.928367	0.1	17.560110
19.930033	0.1	17.539267
19.931700	0.1	17.518606
19.933367	0.1	17.497600
19.935033	0.1	17.475695
19.936700	0.1	17.452217
19.938367	0.1	17.427015
19.940033	0.1	17.401525
19.941700	0.1	17.377711
19.943367	0.1	17.355713
19.945033	0.1	17.333515
19.946700	0.1	17.309585
19.948367	0.1	17.285044
19.950033	0.1	17.262455
19.951700	0.1	17.243051
19.953367	0.1	17.225500
19.955033	0.1	17.207167
19.956700	0.1	17.186636
19.958367	0.1	17.164559
19.960033	0.1	17.141998
19.961700	0.1	17.119260
19.963367	0.1	17.096819
19.965033	0.1	17.076125
19.966700	0.1	17.058020
19.968367	0.1	17.041066
19.970033	0.1	17.022444
19.971700	0.1	16.999752
19.973367	0.1	16.972227
19.975033	0.1	16.942136
19.976700	0.1	16.914504
19.978367	0.1	16.893200
19.980033	0.1	16.877092
19.981700	0.1	16.860948
19.983367	0.1	16.840212
19.985033	0.1	16.814228
19.986700	0.1	16.785231
19.988367	0.1	16.756379
19.990033	0.1	16.730628
19.991700	0.1	16.709091
19.993367	0.1	16.689771
19.995033	0.1	16.669058
19.996700	0.1	16.644597
19.998367	0.1	16.616592
20.000033	0.1	16.586720
20.001700	0.1	16.556643
20.003367	0.1	16.527334
20.005033	0.1	16.498799
20.006700	0.1	16.470160
20.008367	0.1	16.440102
20.010033	0.1	16.407487
20.011700	0.1	16.371901
20.013367	0.1	16.334392
20.015033	0.1	16.297582
20.016700	0.1	16.263458
20.018367	0.1	16.230987
20.020033	0.1	16.197218
20.021700	0.1	16.160463
20.023367	0.1	16.121678
20.025033	0.1	16.083573
20.026700	0.1	16.048267
20.028367	0.1	16.014911
20.030033	0.1	15.980527
20.031700	0.1	15.943293
20.033367	0.1	15.903665
20.035033	0.1	15.863380
20.036700	0.1	15.824675
20.038367	0.1	15.789359
20.040033	0.1	15.757764
20.041700	0.1	15.728315
20.043367	0.1	15.698648
20.045033	0.1	15.667626
20.046700	0.1	15.635663
20.048367	0.1	15.603271
20.050033	0.1	15.570354
20.051700	0.1	15.536016
20.053367	0.1	15.499224
20.055033	0.1	15.460495
20.056700	0.1	15.422232
20.058367	0.1	15.387358
20.060033	0.1	15.357751
20.061700	0.1	15.333071
20.063367	0.1	15.310626
20.065033	0.1	15.287325
20.066700	0.1	15.262184
20.068367	0.1	15.236563
20.070033	0.1	15.212302
20.071700	0.1	15.190048
20.073367	0.1	15.168716
20.075033	0.1	15.146588
20.076700	0.1	15.122970
20.078367	0.1	15.098499
20.080033	0.1	15.074150
20.081700	0.1	15.050340
20.083367	0.1	15.026974
20.085033	0.1	15.004342
20.086700	0.1	14.983588
20.088367	0.1	14.965725
20.090033	0.1	14.950358
20.091700	0.1	14.935597
20.093367	0.1	14.919997
20.095033	0.1	14.904579
20.096700	0.1	14.891853
20.098367	0.1	14.883098
20.100033	0.1	14.877417
20.101700	0.1	14.872812
20.103367	0.1	14.867680
20.105033	0.1	14.861655
20.106700	0.1	14.855228
20.108367	0.1	14.848746
20.110033	0.1	14.842069
20.111700	0.1	14.834865
20.113367	0.1	14.826665
20.115033	0.1	14.816839
20.116700	0.1	14.805323
20.118367	0.1	14.793719
20.120033	0.1	14.785347
20.121700	0.1	14.783409
20.123367	0.1	14.787870
20.125033	0.1	14.794981
20.126700	0.1	14.801039
20.128367	0.1	14.805542
20.130033	0.1	14.810013
20.131700	0.1	14.815158
20.133367	0.1	14.820350
20.135033	0.1	14.824942
20.136700	0.1	14.828746
20.138367	0.1	14.832085
20.140033	0.1	14.836420
20.141700	0.1	14.843815
20.143367	0.1	14.855140
20.145033	0.1	14.869450
20.146700	0.1	14.884495
20.148367	0.1	14.897990
20.150033	0.1	14.909166
20.151700	0.1	14.919294
20.153367	0.1	14.931546
20.155033	0.1	14.949334
20.156700	0.1	14.973069
20.158367	0.1	14.999318
20.160033	0.1	15.023565
20.161700	0.1	15.043574
20.163367	0.1	15.060972
20.165033	0.1	15.079840
20.166700	0.1	15.103491
20.168367	0.1	15.132157
20.170033	0.1	15.163743
20.171700	0.1	15.196647
20.173367	0.1	15.231217
20.175033	0.1	15.268461
20.176700	0.1	15.308643
20.178367	0.1	15.351083
20.180033	0.1	15.394469
20.181700	0.1	15.438190
20.183367	0.1	15.483256
20.185033	0.1	15.531103
20.186700	0.1	15.582424
20.188367	0.1	15.637507
20.190033	0.1	15.696418
20.191700	0.1	15.758448
20.193367	0.1	15.822393
20.195033	0.1	15.887697
20.196700	0.1	15.954357
20.198367	0.1	16.021612
20.200033	0.1	16.087987
20.201700	0.1	16.151806
20.203367	0.1	16.211979
20.205033	0.1	16.269716
20.206700	0.1	16.328106
20.208367	0.1	16.388888
20.210033	0.1	16.451008
20.211700	0.1	16.512745
20.213367	0.1	16.573304
20.215033	0.1	16.631847
20.216700	0.1	16.687391
20.218367	0.1	16.739760
20.220033	0.1	16.789036
20.221700	0.1	16.834317
20.223367	0.1	16.873265
20.225033	0.1	16.903412
20.226700	0.1	16.924548
20.228367	0.1	16.938546
20.230033	0.1	16.946499
20.231700	0.1	16.947258
20.233367	0.1	16.939221
20.235033	0.1	16.922941
20.236700	0.1	16.900785
20.238367	0.1	16.874620
20.240033	0.1	16.844515
20.241700	0.1	16.808836
20.243367	0.1	16.765227
20.245033	0.1	16.711848
20.246700	0.1	16.648662
20.248367	0.1	16.577765
20.250033	0.1	16.501485
20.251700	0.1	16.420572
20.253367	0.1	16.334741
20.255033	0.1	16.243621
20.256700	0.1	16.146991
20.258367	0.1	16.045370
20.260033	0.1	15.940350
20.261700	0.1	15.834053
20.263367	0.1	15.727603
20.265033	0.1	15.619681
20.266700	0.1	15.507787
20.268367	0.1	15.391172
20.270033	0.1	15.271730
20.271700	0.1	15.152926
20.273367	0.1	15.037349
20.275033	0.1	14.924654
20.276700	0.1	14.813086
20.278367	0.1	14.702254
20.280033	0.1	14.592716
20.281700	0.1	14.484413
20.283367	0.1	14.377143
20.285033	0.1	14.271364
20.286700	0.1	14.167475
20.288367	0.1	14.065309
20.290033	0.1	13.964898
20.291700	0.1	13.867188
20.293367	0.1	13.774438
20.295033	0.1	13.689622
20.296700	0.1	13.613892
20.298367	0.1	13.544760
20.300033	0.1	13.477956
20.301700	0.1	13.411082
20.303367	0.1	13.345303
20.305033	0.1	13.283500
20.306700	0.1	13.226913
20.308367	0.1	13.173847
20.310033	0.1	13.121646
20.311700	0.1	13.069627
20.313367	0.1	13.019266
20.315033	0.1	12.972010
20.316700	0.1	12.928336
20.318367	0.1	12.888103
20.320033	0.1	12.850878
20.321700	0.1	12.816405
20.323367	0.1	12.784605
20.325033	0.1	12.755468
20.326700	0.1	12.729149
20.328367	0.1	12.705061
20.330033	0.1	12.681177
20.331700	0.1	12.655724
20.333367	0.1	12.629363
20.335033	0.1	12.604608
20.336700	0.1	12.583076
20.338367	0.1	12.564273
20.340033	0.1	12.547104
20.341700	0.1	12.531048
20.343367	0.1	12.515653
20.345033	0.1	12.500845
20.346700	0.1	12.487299
20.348367	0.1	12.474922
20.350033	0.1	12.462195
20.351700	0.1	12.447699
20.353367	0.1	12.431517
20.355033	0.1	12.415042
20.356700	0.1	12.400211
20.358367	0.1	12.388895
20.360033	0.1	12.381668
20.361700	0.1	12.376714
20.363367	0.1	12.370786
20.365033	0.1	12.361957
20.366700	0.1	12.351223
20.368367	0.1	12.341389
20.370033	0.1	12.334259
20.371700	0.1	12.328937
20.373367	0.1	12.323181
20.375033	0.1	12.316196
20.376700	0.1	12.309025
20.378367	0.1	12.303055
20.380033	0.1	12.298622
20.381700	0.1	12.294794
20.383367	0.1	12.290338
20.385033	0.1	12.285239
20.386700	0.1	12.281281
20.388367	0.1	12.280475
20.390033	0.1	12.282650
20.391700	0.1	12.285206
20.393367	0.1	12.285095
20.395033	0.1	12.280946
20.396700	0.1	12.274235
20.398367	0.1	12.268275
20.400033	0.1	12.265556
20.401700	0.1	12.266259
20.403367	0.1	12.268987
20.405033	0.1	12.271982
20.406700	0.1	12.273891
20.408367	0.1	12.274464
20.410033	0.1	12.274464
20.411700	0.1	12.274557
20.413367	0.1	12.274873
20.415033	0.1	12.275726
20.416700	0.1	12.277751
20.418367	0.1	12.281700
20.420033	0.1	12.287567
20.421700	0.1	12.293453
20.423367	0.1	12.297072
20.425033	0.1	12.298664
20.426700	0.1	12.300420
20.428367	0.1	12.303316
20.430033	0.1	12.306087
20.431700	0.1	12.306883
20.433367	0.1	12.304862
20.435033	0.1	12.300317
20.436700	0.1	12.294715
20.438367	0.1	12.290231
20.440033	0.1	12.287879
20.441700	0.1	12.286524
20.443367	0.1	12.284508
20.445033	0.1	12.281477
20.446700	0.1	12.278194
20.448367	0.1	12.275269
20.450033	0.1	12.271749
20.451700	0.1	12.265500
20.453367	0.1	12.255972
20.455033	0.1	12.245094
20.456700	0.1	12.234901
20.458367	0.1	12.225644
20.460033	0.1	12.216158
20.461700	0.1	12.205243
20.463367	0.1	12.192717
20.465033	0.1	12.179469
20.466700	0.1	12.166714
20.468367	0.1	12.155199
20.470033	0.1	12.145038
20.471700	0.1	12.135855
20.473367	0.1	12.126751
20.475033	0.1	12.116954
20.476700	0.1	12.106327
20.478367	0.1	12.095245
20.480033	0.1	12.084106
20.481700	0.1	12.072469
20.483367	0.1	12.059468
20.485033	0.1	12.045726
20.486700	0.1	12.033251
20.488367	0.1	12.022825
20.490033	0.1	12.012762
20.491700	0.1	12.000445
20.493367	0.1	11.984832
20.495033	0.1	11.967924
20.496700	0.1	11.952985
20.498367	0.1	11.941381
20.500033	0.1	11.932454
20.501700	0.1	11.925115
20.503367	0.1	11.918363
20.505033	0.1	11.911513
20.506700	0.1	11.904198
20.508367	0.1	11.896170
20.510033	0.1	11.887611
20.511700	0.1	11.879248
20.513367	0.1	11.871620
20.515033	0.1	11.864575
20.516700	0.1	11.858181
20.518367	0.1	11.853562
20.520033	0.1	11.851508
20.521700	0.1	11.850619
20.523367	0.1	11.848472
20.525033	0.1	11.844537
20.526700	0.1	11.840817
20.528367	0.1	11.839918
20.530033	0.1	11.843061
20.531700	0.1	11.849208
20.533367	0.1	11.855774
20.535033	0.1	11.860426
20.536700	0.1	11.862488
20.538367	0.1	11.863168
20.540033	0.1	11.864393
20.541700	0.1	11.867676
20.543367	0.1	11.873692
20.545033	0.1	11.881818
20.546700	0.1	11.890261
20.548367	0.1	11.897306
20.550033	0.1	11.902205
20.551700	0.1	11.905143
20.553367	0.1	11.906982
20.555033	0.1	11.908826
20.556700	0.1	11.911308
20.558367	0.1	11.914484
20.560033	0.1	11.919020
20.561700	0.1	11.926261
20.563367	0.1	11.936757
20.565033	0.1	11.949586
20.566700	0.1	11.963011
20.568367	0.1	11.975961
20.570033	0.1	11.989563
20.571700	0.1	12.005791
20.573367	0.1	12.024916
20.575033	0.1	12.045437
20.576700	0.1	12.065307
20.578367	0.1	12.082895
20.580033	0.1	12.097941
20.581700	0.1	12.111659
20.583367	0.1	12.125969
20.585033	0.1	12.142165
20.586700	0.1	12.159836
20.588367	0.1	12.177555
20.590033	0.1	12.194146
20.591700	0.1	12.209178
20.593367	0.1	12.223129
20.595033	0.1	12.236917
20.596700	0.1	12.250929
20.598367	0.1	12.265006
20.600033	0.1	12.278734
20.601700	0.1	12.291139
20.603367	0.1	12.301300
20.605033	0.1	12.309491
20.606700	0.1	12.316536
20.608367	0.1	12.322320
20.610033	0.1	12.325980
20.611700	0.1	12.327107
20.613367	0.1	12.326045
20.615033	0.1	12.323507
20.616700	0.1	12.320173
20.618367	0.1	12.316420
20.620033	0.1	12.311940
20.621700	0.1	12.306157
20.623367	0.1	12.299013
20.625033	0.1	12.290250
20.626700	0.1	12.278804
20.628367	0.1	12.263958
20.630033	0.1	12.246007
20.631700	0.1	12.225504
20.633367	0.1	12.203250
20.635033	0.1	12.181168
20.636700	0.1	12.161667
20.638367	0.1	12.145629
20.640033	0.1	12.131664
20.641700	0.1	12.117713
20.643367	0.1	12.103016
20.645033	0.1	12.087733
20.646700	0.1	12.071477
20.648367	0.1	12.053442
20.650033	0.1	12.033489
20.651700	0.1	12.012441
20.653367	0.1	11.991747
20.655033	0.1	11.972776
20.656700	0.1	11.955942
20.658367	0.1	11.940952
20.660033	0.1	11.927634
20.661700	0.1	11.916128
20.663367	0.1	11.906521
20.665033	0.1	11.898382
20.666700	0.1	11.891308
20.668367	0.1	11.886260
20.670033	0.1	11.885031
20.671700	0.1	11.888254
20.673367	0.1	11.894242
20.675033	0.1	11.899881
20.676700	0.1	11.903308
20.678367	0.1	11.905483
20.680033	0.1	11.909041
20.681700	0.1	11.915686
20.683367	0.1	11.924286
20.685033	0.1	11.931923
20.686700	0.1	11.936924
20.688367	0.1	11.940710
20.690033	0.1	11.946508
20.691700	0.1	11.956398
20.693367	0.1	11.970117
20.695033	0.1	11.985963
20.696700	0.1	12.002233
20.698367	0.1	12.018397
20.700033	0.1	12.035421
20.701700	0.1	12.054327
20.703367	0.1	12.074336
20.705033	0.1	12.093708
20.706700	0.1	12.111939
20.708367	0.1	12.129974
20.710033	0.1	12.149266
20.711700	0.1	12.171012
20.713367	0.1	12.195506
20.715033	0.1	12.222580
20.716700	0.1	12.252633
20.718367	0.1	12.286147
20.720033	0.1	12.322040
20.721700	0.1	12.357878
20.723367	0.1	12.391941
20.725033	0.1	12.424388
20.726700	0.1	12.456398
20.728367	0.1	12.488966
20.730033	0.1	12.522917
20.731700	0.1	12.558941
20.733367	0.1	12.596957
20.735033	0.1	12.636199
20.736700	0.1	12.676027
20.738367	0.1	12.715925
20.740033	0.1	12.755240
20.741700	0.1	12.792991
20.743367	0.1	12.828354
20.745033	0.1	12.861937
20.746700	0.1	12.896098
20.748367	0.1	12.933170
20.750033	0.1	12.973715
20.751700	0.1	13.016006
20.753367	0.1	13.056505
20.755033	0.1	13.091946
20.756700	0.1	13.122093
20.758367	0.1	13.149376
20.760033	0.1	13.175844
20.761700	0.1	13.201502
20.763367	0.1	13.225367
20.765033	0.1	13.247202
20.766700	0.1	13.268036
20.768367	0.1	13.288818
20.770033	0.1	13.309084
20.771700	0.1	13.327245
20.773367	0.1	13.341904
20.775033	0.1	13.352665
20.776700	0.1	13.359999
20.778367	0.1	13.364633
20.780033	0.1	13.367226
20.781700	0.1	13.368162
20.783367	0.1	13.367129
20.785033	0.1	13.363035
20.786700	0.1	13.354891
20.788367	0.1	13.342751
20.790033	0.1	13.327911
20.791700	0.1	13.312465
20.793367	0.1	13.298267
20.795033	0.1	13.285987
20.796700	0.1	13.275361
20.798367	0.1	13.265810
20.800033	0.1	13.256269
20.801700	0.1	13.245069
20.803367	0.1	13.230839
20.805033	0.1	13.213451
20.806700	0.1	13.194252
20.808367	0.1	13.175779
20.810033	0.1	13.160314
20.811700	0.1	13.148068
20.813367	0.1	13.137814
20.815033	0.1	13.128826
20.816700	0.1	13.120952
20.818367	0.1	13.114088
20.820033	0.1	13.108784
20.821700	0.1	13.106233
20.823367	0.1	13.106680
20.825033	0.1	13.109138
20.826700	0.1	13.112701
20.828367	0.1	13.116775
20.830033	0.1	13.121343
20.831700	0.1	13.127187
20.833367	0.1	13.134745
20.835033	0.1	13.143276
20.836700	0.1	13.152016
20.838367	0.1	13.161143
20.840033	0.1	13.171155
20.841700	0.1	13.181819
20.843367	0.1	13.191835
20.845033	0.1	13.200124
20.846700	0.1	13.207928
20.848367	0.1	13.218159
20.850033	0.1	13.232036
20.851700	0.1	13.248427
20.853367	0.1	13.265680
20.855033	0.1	13.282006
20.856700	0.1	13.295719
20.858367	0.1	13.306439
20.860033	0.1	13.314798
20.861700	0.1	13.321545
20.863367	0.1	13.327524
20.865033	0.1	13.333098
20.866700	0.1	13.337191
20.868367	0.1	13.338393
20.870033	0.1	13.336809
20.871700	0.1	13.333517
20.873367	0.1	13.329349
20.875033	0.1	13.325196
20.876700	0.1	13.321275
20.878367	0.1	13.315668
20.880033	0.1	13.305522
20.881700	0.1	13.289750
20.883367	0.1	13.269810
20.885033	0.1	13.248585
20.886700	0.1	13.228520
20.888367	0.1	13.209861
20.890033	0.1	13.190643
20.891700	0.1	13.168822
20.893367	0.1	13.143909
20.895033	0.1	13.116584
20.896700	0.1	13.087904
20.898367	0.1	13.058535
20.900033	0.1	13.028216
20.901700	0.1	12.996555
20.903367	0.1	12.963857
20.905033	0.1	12.930902
20.906700	0.1	12.898785
20.908367	0.1	12.868592
20.910033	0.1	12.840494
20.911700	0.1	12.813127
20.913367	0.1	12.783930
20.915033	0.1	12.750360
20.916700	0.1	12.711813
20.918367	0.1	12.670914
20.920033	0.1	12.632227
20.921700	0.1	12.599272
20.923367	0.1	12.572771
20.925033	0.1	12.550708
20.926700	0.1	12.529776
20.928367	0.1	12.507169
20.930033	0.1	12.481613
20.931700	0.1	12.453324
20.933367	0.1	12.423396
20.935033	0.1	12.393477
20.936700	0.1	12.365873
20.938367	0.1	12.342837
20.940033	0.1	12.325086
20.941700	0.1	12.311139
20.943367	0.1	12.298832
20.945033	0.1	12.287139
20.946700	0.1	12.276303
20.948367	0.1	12.266836
20.950033	0.1	12.258701
20.951700	0.1	12.251032
20.953367	0.1	12.242901
20.955033	0.1	12.234165
20.956700	0.1	12.225499
20.958367	0.1	12.217890
20.960033	0.1	12.211860
20.961700	0.1	12.206519
20.963367	0.1	12.200060
20.965033	0.1	12.191776
20.966700	0.1	12.183096
20.968367	0.1	12.176591
20.970033	0.1	12.174379
20.971700	0.1	12.177047
20.973367	0.1	12.182980
20.975033	0.1	12.189206
20.976700	0.1	12.193709
20.978367	0.1	12.196545
20.980033	0.1	12.198780
20.981700	0.1	12.201313
20.983367	0.1	12.204652
20.985033	0.1	12.209076
20.986700	0.1	12.214570
20.988367	0.1	12.220838
20.990033	0.1	12.227572
20.991700	0.1	12.234268
20.993367	0.1	12.240051
20.995033	0.1	12.244675
20.996700	0.1	12.249346
20.998367	0.1	12.255590
21.000033	0.1	12.263674
21.001700	0.1	12.272736
21.003367	0.1	12.282170
21.005033	0.1	12.292331
21.006700	0.1	12.304178
21.008367	0.1	12.318897
21.010033	0.1	12.337035
21.011700	0.1	12.357179
21.013367	0.1	12.376434
21.015033	0.1	12.393016
21.016700	0.1	12.407429
21.018367	0.1	12.421575
21.020033	0.1	12.437534
21.021700	0.1	12.456072
21.023367	0.1	12.476025
21.025033	0.1	12.495797
21.026700	0.1	12.514554
21.028367	0.1	12.531690
21.030033	0.1	12.546498
21.031700	0.1	12.559393
21.033367	0.1	12.572235
21.035033	0.1	12.586885
21.036700	0.1	12.604031
21.038367	0.1	12.623514
21.040033	0.1	12.644911
21.041700	0.1	12.667798
21.043367	0.1	12.692027
21.045033	0.1	12.717927
21.046700	0.1	12.745853
21.048367	0.1	12.775119
21.050033	0.1	12.803911
21.051700	0.1	12.830896
21.053367	0.1	12.856559
21.055033	0.1	12.882561
21.056700	0.1	12.910329
21.058367	0.1	12.940275
21.060033	0.1	12.971642
21.061700	0.1	13.003242
21.063367	0.1	13.034767
21.065033	0.1	13.066949
21.066700	0.1	13.100863
21.068367	0.1	13.137963
21.070033	0.1	13.179495
21.071700	0.1	13.224902
21.073367	0.1	13.271640
21.075033	0.1	13.316935
21.076700	0.1	13.359571
21.078367	0.1	13.400535
21.080033	0.1	13.442482
21.081700	0.1	13.488042
21.083367	0.1	13.538124
21.085033	0.1	13.591982
21.086700	0.1	13.648379
21.088367	0.1	13.706000
21.090033	0.1	13.763872
21.091700	0.1	13.822317
21.093367	0.1	13.882942
21.095033	0.1	13.947128
21.096700	0.1	14.014249
21.098367	0.1	14.081663
21.100033	0.1	14.147349
21.101700	0.1	14.211382
21.103367	0.1	14.274223
21.105033	0.1	14.335839
21.106700	0.1	14.396599
21.108367	0.1	14.457656
21.110033	0.1	14.520446
21.111700	0.1	14.585736
21.113367	0.1	14.652922
21.115033	0.1	14.720513
21.116700	0.1	14.786827
21.118367	0.1	14.850148
21.120033	0.1	14.908975
21.121700	0.1	14.962591
21.123367	0.1	15.011067
21.125033	0.1	15.054992
21.126700	0.1	15.095430
21.128367	0.1	15.132977
21.130033	0.1	15.166835
21.131700	0.1	15.195501
21.133367	0.1	15.218160
21.135033	0.1	15.235515
21.136700	0.1	15.248847
21.138367	0.1	15.258491
21.140033	0.1	15.264568
21.141700	0.1	15.267762
21.143367	0.1	15.267571
21.145033	0.1	15.262216
21.146700	0.1	15.250947
21.148367	0.1	15.234514
21.150033	0.1	15.213960
21.151700	0.1	15.190085
21.153367	0.1	15.162854
21.155033	0.1	15.130895
21.156700	0.1	15.092301
21.158367	0.1	15.046443
21.160033	0.1	14.994717
21.161700	0.1	14.939061
21.163367	0.1	14.881049
21.165033	0.1	14.822339
21.166700	0.1	14.764061
21.168367	0.1	14.705961
21.170033	0.1	14.647436
21.171700	0.1	14.588828
21.173367	0.1	14.531049
21.175033	0.1	14.474406
21.176700	0.1	14.418364
21.178367	0.1	14.362456
21.180033	0.1	14.307154
21.181700	0.1	14.253785
21.183367	0.1	14.203419
21.185033	0.1	14.156094
21.186700	0.1	14.111274
21.188367	0.1	14.068410
21.190033	0.1	14.027171
21.191700	0.1	13.987729
21.193367	0.1	13.950178
21.195033	0.1	13.913699
21.196700	0.1	13.877144
21.198367	0.1	13.840566
21.200033	0.1	13.805847
21.201700	0.1	13.775923
21.203367	0.1	13.752664
21.205033	0.1	13.735238
21.206700	0.1	13.721283
21.208367	0.1	13.709548
21.210033	0.1	13.700333
21.211700	0.1	13.693590
21.213367	0.1	13.687848
21.215033	0.1	13.681590
21.216700	0.1	13.675168
21.218367	0.1	13.670423
21.220033	0.1	13.668900
21.221700	0.1	13.671238
21.223367	0.1	13.677231
21.225033	0.1	13.685781
21.226700	0.1	13.695117
21.228367	0.1	13.703494
21.230033	0.1	13.710167
21.231700	0.1	13.715443
21.233367	0.1	13.719779
21.235033	0.1	13.724105
21.236700	0.1	13.730652
21.238367	0.1	13.740808
21.240033	0.1	13.752626
21.241700	0.1	13.762466
21.243367	0.1	13.768179
21.245033	0.1	13.769758
21.246700	0.1	13.767825
21.248367	0.1	13.762745
21.250033	0.1	13.755164
21.251700	0.1	13.746377
21.253367	0.1	13.737637
21.255033	0.1	13.729502
21.256700	0.1	13.721762
21.258367	0.1	13.713618
21.260033	0.1	13.704142
21.261700	0.1	13.692840
21.263367	0.1	13.679815
21.265033	0.1	13.664886
21.266700	0.1	13.646958
21.268367	0.1	13.625333
21.270033	0.1	13.600639
21.271700	0.1	13.574427
21.273367	0.1	13.548518
21.275033	0.1	13.523512
21.276700	0.1	13.497868
21.278367	0.1	13.469169
21.280033	0.1	13.435557
21.281700	0.1	13.396363
21.283367	0.1	13.352796
21.285033	0.1	13.307570
21.286700	0.1	13.263193
21.288367	0.1	13.221572
21.290033	0.1	13.184547
21.291700	0.1	13.152114
21.293367	0.1	13.120906
21.295033	0.1	13.086926
21.296700	0.1	13.048919
21.298367	0.1	13.008104
21.300033	0.1	12.966469
21.301700	0.1	12.925956
21.303367	0.1	12.888038
21.305033	0.1	12.853052
21.306700	0.1	12.820074
21.308367	0.1	12.787427
21.310033	0.1	12.753815
21.311700	0.1	12.718881
21.313367	0.1	12.682914
21.315033	0.1	12.646867
21.316700	0.1	12.612152
21.318367	0.1	12.579514
21.320033	0.1	12.548747
21.321700	0.1	12.519066
21.323367	0.1	12.489487
21.325033	0.1	12.459853
21.326700	0.1	12.431317
21.328367	0.1	12.404863
21.330033	0.1	12.380085
21.331700	0.1	12.355996
21.333367	0.1	12.332555
21.335033	0.1	12.310729
21.336700	0.1	12.290883
21.338367	0.1	12.271842
21.340033	0.1	12.252564
21.341700	0.1	12.233658
21.343367	0.1	12.216168
21.345033	0.1	12.199963
21.346700	0.1	12.184186
21.348367	0.1	12.168428
21.350033	0.1	12.153005
21.351700	0.1	12.138309
21.353367	0.1	12.124595
21.355033	0.1	12.112204
21.356700	0.1	12.101312
21.358367	0.1	12.091380
21.360033	0.1	12.081321
21.361700	0.1	12.070467
21.363367	0.1	12.059188
21.365033	0.1	12.047812
21.366700	0.1	12.035253
21.368367	0.1	12.020282
21.370033	0.1	12.003840
21.371700	0.1	11.988785
21.373367	0.1	11.977083
21.375033	0.1	11.967993
21.376700	0.1	11.959360
21.378367	0.1	11.949916
21.380033	0.1	11.939812
21.381700	0.1	11.930093
21.383367	0.1	11.921772
21.385033	0.1	11.914894
21.386700	0.1	11.909157
21.388367	0.1	11.905301
21.390033	0.1	11.904035
21.391700	0.1	11.903937
21.393367	0.1	11.901874
21.395033	0.1	11.895094
21.396700	0.1	11.882382
21.398367	0.1	11.864537
21.400033	0.1	11.844300
21.401700	0.1	11.825021
21.403367	0.1	11.809017
21.405033	0.1	11.797515
21.406700	0.1	11.791107
21.408367	0.1	11.789156
21.410033	0.1	11.789771
21.411700	0.1	11.790544
21.413367	0.1	11.788616
21.415033	0.1	11.781226
21.416700	0.1	11.767433
21.418367	0.1	11.749067
21.420033	0.1	11.729519
21.421700	0.1	11.711302
21.423367	0.1	11.695046
21.425033	0.1	11.680196
21.426700	0.1	11.665924
21.428367	0.1	11.651614
21.430033	0.1	11.636945
21.431700	0.1	11.621783
21.433367	0.1	11.606119
21.435033	0.1	11.589825
21.436700	0.1	11.572992
21.438367	0.1	11.556540
21.440033	0.1	11.541401
21.441700	0.1	11.527119
21.443367	0.1	11.511697
21.445033	0.1	11.492753
21.446700	0.1	11.469740
21.448367	0.1	11.445205
21.450033	0.1	11.422592
21.451700	0.1	11.402671
21.453367	0.1	11.383016
21.455033	0.1	11.360357
21.456700	0.1	11.333409
21.458367	0.1	11.303998
21.460033	0.1	11.275229
21.461700	0.1	11.248016
21.463367	0.1	11.219913
21.465033	0.1	11.188281
21.466700	0.1	11.153817
21.468367	0.1	11.119759
21.470033	0.1	11.088536
21.471700	0.1	11.060326
21.473367	0.1	11.034370
21.475033	0.1	11.010286
21.476700	0.1	10.987688
21.478367	0.1	10.965620
21.480033	0.1	10.942924
21.481700	0.1	10.918630
21.483367	0.1	10.892288
21.485033	0.1	10.864553
21.486700	0.1	10.836609
21.488367	0.1	10.808934
21.490033	0.1	10.780725
21.491700	0.1	10.750243
21.493367	0.1	10.716510
21.495033	0.1	10.680733
21.496700	0.1	10.645618
21.498367	0.1	10.613604
21.500033	0.1	10.585552
21.501700	0.1	10.560267
21.503367	0.1	10.535703
21.505033	0.1	10.510990
21.506700	0.1	10.487037
21.508367	0.1	10.465127
21.510033	0.1	10.445514
21.511700	0.1	10.427134
21.513367	0.1	10.408242
21.515033	0.1	10.387646
21.516700	0.1	10.365611
21.518367	0.1	10.343054
21.520033	0.1	10.320130
21.521700	0.1	10.296498
21.523367	0.1	10.272781
21.525033	0.1	10.250658
21.526700	0.1	10.231631
21.528367	0.1	10.215929
21.530033	0.1	10.201824
21.531700	0.1	10.186485
21.533367	0.1	10.168371
21.535033	0.1	10.148310
21.536700	0.1	10.127998
21.538367	0.1	10.108096
21.540033	0.1	10.088240
21.541700	0.1	10.068263
21.543367	0.1	10.049245
21.545033	0.1	10.032882
21.546700	0.1	10.019550
21.548367	0.1	10.007266
21.550033	0.1	9.993194
21.551700	0.1	9.976043
21.553367	0.1	9.957026
21.555033	0.1	9.938953
21.556700	0.1	9.923643
21.558367	0.1	9.910036
21.560033	0.1	9.895796
21.561700	0.1	9.880373
21.563367	0.1	9.865072
21.565033	0.1	9.850743
21.566700	0.1	9.837062
21.568367	0.1	9.823553
21.570033	0.1	9.809807
21.571700	0.1	9.795078
21.573367	0.1	9.778636
21.575033	0.1	9.760996
21.576700	0.1	9.743823
21.578367	0.1	9.727902
21.580033	0.1	9.712805
21.581700	0.1	9.698994
21.583367	0.1	9.688446
21.585033	0.1	9.682481
21.586700	0.1	9.679249
21.588367	0.1	9.674258
21.590033	0.1	9.663985
21.591700	0.1	9.648609
21.593367	0.1	9.630937
21.595033	0.1	9.613391
21.596700	0.1	9.596571
21.598367	0.1	9.580371
21.600033	0.1	9.565419
21.601700	0.1	9.553032
21.603367	0.1	9.543700
21.605033	0.1	9.536017
21.606700	0.1	9.528147
21.608367	0.1	9.519788
21.610033	0.1	9.511760
21.611700	0.1	9.504557
21.613367	0.1	9.497302
21.615033	0.1	9.488422
21.616700	0.1	9.477874
21.618367	0.1	9.467653
21.620033	0.1	9.459937
21.621700	0.1	9.455248
21.623367	0.1	9.451718
21.625033	0.1	9.446368
21.626700	0.1	9.437990
21.628367	0.1	9.428170
21.630033	0.1	9.419555
21.631700	0.1	9.413627
21.633367	0.1	9.409627
21.635033	0.1	9.405897
21.636700	0.1	9.402386
21.638367	0.1	9.400677
21.640033	0.1	9.401282
21.641700	0.1	9.402079
21.643367	0.1	9.400337
21.645033	0.1	9.395401
21.646700	0.1	9.388817
21.648367	0.1	9.382735
21.650033	0.1	9.378460
21.651700	0.1	9.376011
21.653367	0.1	9.375033
21.655033	0.1	9.375792
21.656700	0.1	9.378260
21.658367	0.1	9.381315
21.660033	0.1	9.384197
21.661700	0.1	9.387257
21.663367	0.1	9.390730
21.665033	0.1	9.394232
21.666700	0.1	9.397976
21.668367	0.1	9.403559
21.670033	0.1	9.412672
21.671700	0.1	9.425138
21.673367	0.1	9.438917
21.675033	0.1	9.452170
21.676700	0.1	9.464310
21.678367	0.1	9.475038
21.680033	0.1	9.484938
21.681700	0.1	9.496300
21.683367	0.1	9.511057
21.685033	0.1	9.528776
21.686700	0.1	9.547449
21.688367	0.1	9.565838
21.690033	0.1	9.584595
21.691700	0.1	9.604730
21.693367	0.1	9.625601
21.695033	0.1	9.645284
21.696700	0.1	9.662593
21.698367	0.1	9.678355
21.700033	0.1	9.694463
21.701700	0.1	9.711585
21.703367	0.1	9.728842
21.705033	0.1	9.745350
21.706700	0.1	9.760703
21.708367	0.1	9.774887
21.710033	0.1	9.788391
21.711700	0.1	9.801351
21.713367	0.1	9.812918
21.715033	0.1	9.821621
21.716700	0.1	9.826249
21.718367	0.1	9.826631
21.720033	0.1	9.823958
21.721700	0.1	9.819753
21.723367	0.1	9.813891
21.725033	0.1	9.804782
21.726700	0.1	9.791460
21.728367	0.1	9.773914
21.730033	0.1	9.752670
21.731700	0.1	9.729201
21.733367	0.1	9.704661
21.735033	0.1	9.677745
21.736700	0.1	9.645824
21.738367	0.1	9.607645
21.740033	0.1	9.563658
21.741700	0.1	9.515034
21.743367	0.1	9.463853
21.745033	0.1	9.412644
21.746700	0.1	9.361948
21.748367	0.1	9.309924
21.750033	0.1	9.255600
21.751700	0.1	9.199916
21.753367	0.1	9.143376
21.755033	0.1	9.085196
21.756700	0.1	9.024185
21.758367	0.1	8.959356
21.760033	0.1	8.890638
21.761700	0.1	8.819746
21.763367	0.1	8.749701
21.765033	0.1	8.683046
21.766700	0.1	8.620033
21.768367	0.1	8.558240
21.770033	0.1	8.494328
21.771700	0.1	8.426630
21.773367	0.1	8.356157
21.775033	0.1	8.285432
21.776700	0.1	8.216975
21.778367	0.1	8.152328
21.780033	0.1	8.091135
21.781700	0.1	8.031214
21.783367	0.1	7.970678
21.785033	0.1	7.910314
21.786700	0.1	7.853126
21.788367	0.1	7.800860
21.790033	0.1	7.751947
21.791700	0.1	7.703984
21.793367	0.1	7.656626
21.795033	0.1	7.610666
21.796700	0.1	7.566060
21.798367	0.1	7.522628
21.800033	0.1	7.481612
21.801700	0.1	7.445137
21.803367	0.1	7.414082
21.805033	0.1	7.387116
21.806700	0.1	7.361681
21.808367	0.1	7.335036
21.810033	0.1	7.305285
21.811700	0.1	7.272633
21.813367	0.1	7.239026
21.815033	0.1	7.206751
21.816700	0.1	7.177559
21.818367	0.1	7.151705
21.820033	0.1	7.127873
21.821700	0.1	7.104925
21.823367	0.1	7.082988
21.825033	0.1	7.062643
21.826700	0.1	7.044161
21.828367	0.1	7.027294
21.830033	0.1	7.011304
21.831700	0.1	6.994992
21.833367	0.1	6.977404
21.835033	0.1	6.958940
21.836700	0.1	6.941045
21.838367	0.1	6.924393
21.840033	0.1	6.908188
21.841700	0.1	6.891512
21.843367	0.1	6.874450
21.845033	0.1	6.858488
21.846700	0.1	6.846231
21.848367	0.1	6.839596
21.850033	0.1	6.837477
21.851700	0.1	6.835973
21.853367	0.1	6.831568
21.855033	0.1	6.823749
21.856700	0.1	6.814306
21.858367	0.1	6.804788
21.860033	0.1	6.795074
21.861700	0.1	6.784131
21.863367	0.1	6.771851
21.865033	0.1	6.759753
21.866700	0.1	6.749542
21.868367	0.1	6.741416
21.870033	0.1	6.733937
21.871700	0.1	6.725267
21.873367	0.1	6.715199
21.875033	0.1	6.705904
21.876700	0.1	6.699655
21.878367	0.1	6.696107
21.880033	0.1	6.692638
21.881700	0.1	6.686845
21.883367	0.1	6.678421
21.885033	0.1	6.669187
21.886700	0.1	6.661331
21.888367	0.1	6.655492
21.890033	0.1	6.650118
21.891700	0.1	6.642775
21.893367	0.1	6.632367
21.895033	0.1	6.620674
21.896700	0.1	6.610770
21.898367	0.1	6.603375
21.900033	0.1	6.596125
21.901700	0.1	6.586984
21.903367	0.1	6.576618
21.905033	0.1	6.567189
21.906700	0.1	6.559906
21.908367	0.1	6.554392
21.910033	0.1	6.549591
21.911700	0.1	6.544413
21.913367	0.1	6.537838
21.915033	0.1	6.529256
21.916700	0.1	6.518937
21.918367	0.1	6.507845
21.920033	0.1	6.497167
21.921700	0.1	6.488226
21.923367	0.1	6.481633
21.925033	0.1	6.476101
21.926700	0.1	6.469274
21.928367	0.1	6.459584
21.930033	0.1	6.447653
21.931700	0.1	6.436124
21.933367	0.1	6.427667
21.935033	0.1	6.422824
21.936700	0.1	6.419728
21.938367	0.1	6.415937
21.940033	0.1	6.410298
21.941700	0.1	6.402950
21.943367	0.1	6.394684
21.945033	0.1	6.386763
21.946700	0.1	6.380095
21.948367	0.1	6.374107
21.950033	0.1	6.367126
21.951700	0.1	6.357986
21.953367	0.1	6.347499
21.955033	0.1	6.338228
21.956700	0.1	6.331862
21.958367	0.1	6.327410
21.960033	0.1	6.322637
21.961700	0.1	6.316043
21.963367	0.1	6.307862
21.965033	0.1	6.299759
21.966700	0.1	6.293259
21.968367	0.1	6.288728
21.970033	0.1	6.285841
21.971700	0.1	6.283834
21.973367	0.1	6.281058
21.975033	0.1	6.275675
21.976700	0.1	6.267242
21.978367	0.1	6.256984
21.980033	0.1	6.246571
21.981700	0.1	6.237249
21.983367	0.1	6.229687
21.985033	0.1	6.224229
21.986700	0.1	6.221118
21.988367	0.1	6.220364
21.990033	0.1	6.221347
21.991700	0.1	6.222581
21.993367	0.1	6.222562
21.995033	0.1	6.221025
21.996700	0.1	6.218795
21.998367	0.1	6.216858
22.000033	0.1	6.216066
22.001700	0.1	6.216709
22.003367	0.1	6.217710
22.005033	0.1	6.216890
22.006700	0.1	6.212881
22.008367	0.1	6.206762
22.010033	0.1	6.201495
22.011700	0.1	6.199661
22.013367	0.1	6.201454
22.015033	0.1	6.204774
22.016700	0.1	6.207507
22.018367	0.1	6.209514
22.020033	0.1	6.211982
22.021700	0.1	6.215344
22.023367	0.1	6.218767
22.025033	0.1	6.221365
22.026700	0.1	6.222920
22.028367	0.1	6.223763
22.030033	0.1	6.225370
22.031700	0.1	6.230692
22.033367	0.1	6.241524
22.035033	0.1	6.255684
22.036700	0.1	6.268788
22.038367	0.1	6.278255
22.040033	0.1	6.284309
22.041700	0.1	6.288667
22.043367	0.1	6.293803
22.045033	0.1	6.301845
22.046700	0.1	6.312891
22.048367	0.1	6.325208
22.050033	0.1	6.337394
22.051700	0.1	6.349464
22.053367	0.1	6.362088
22.055033	0.1	6.375592
22.056700	0.1	6.389385
22.058367	0.1	6.402205
22.060033	0.1	6.413735
22.061700	0.1	6.425153
22.063367	0.1	6.437390
22.065033	0.1	6.450163
22.066700	0.1	6.463313
22.068367	0.1	6.477172
22.070033	0.1	6.491249
22.071700	0.1	6.504040
22.073367	0.1	6.514220
22.075033	0.1	6.521801
22.076700	0.1	6.528324
22.078367	0.1	6.535794
22.080033	0.1	6.545098
22.081700	0.1	6.556208
22.083367	0.1	6.569200
22.085033	0.1	6.583636
22.086700	0.1	6.597699
22.088367	0.1	6.609270
22.090033	0.1	6.617601
22.091700	0.1	6.623091
22.093367	0.1	6.625559
22.095033	0.1	6.623412
22.096700	0.1	6.615059
22.098367	0.1	6.601121
22.100033	0.1	6.584642
22.101700	0.1	6.569317
22.103367	0.1	6.557824
22.105033	0.1	6.550280
22.106700	0.1	6.543621
22.108367	0.1	6.534429
22.110033	0.1	6.522113
22.111700	0.1	6.507654
22.113367	0.1	6.490932
22.115033	0.1	6.471616
22.116700	0.1	6.450792
22.118367	0.1	6.429506
22.120033	0.1	6.407229
22.121700	0.1	6.383234
22.123367	0.1	6.358051
22.125033	0.1	6.332966
22.126700	0.1	6.308714
22.128367	0.1	6.285063
22.130033	0.1	6.261561
22.131700	0.1	6.238320
22.133367	0.1	6.215479
22.135033	0.1	6.192229
22.136700	0.1	6.167674
22.138367	0.1	6.142249
22.140033	0.1	6.117038
22.141700	0.1	6.092899
22.143367	0.1	6.070891
22.145033	0.1	6.052190
22.146700	0.1	6.036917
22.148367	0.1	6.023785
22.150033	0.1	6.011128
22.151700	0.1	5.998109
22.153367	0.1	5.985154
22.155033	0.1	5.973438
22.156700	0.1	5.964288
22.158367	0.1	5.958392
22.160033	0.1	5.954281
22.161700	0.1	5.948544
22.163367	0.1	5.938918
22.165033	0.1	5.926150
22.166700	0.1	5.912608
22.168367	0.1	5.900436
22.170033	0.1	5.890918
22.171700	0.1	5.885195
22.173367	0.1	5.884762
22.175033	0.1	5.890219
22.176700	0.1	5.900073
22.178367	0.1	5.911342
22.180033	0.1	5.920860
22.181700	0.1	5.927016
22.183367	0.1	5.931309
22.185033	0.1	5.936841
22.186700	0.1	5.944823
22.188367	0.1	5.954136
22.190033	0.1	5.963459
22.191700	0.1	5.972357
22.193367	0.1	5.980791
22.195033	0.1	5.988553
22.196700	0.1	5.995841
22.198367	0.1	6.003622
22.200033	0.1	6.012502
22.201700	0.1	6.022318
22.203367	0.1	6.033271
22.205033	0.1	6.045960
22.206700	0.1	6.060437
22.208367	0.1	6.076302
22.210033	0.1	6.093257
22.211700	0.1	6.111041
22.213367	0.1	6.129188
22.215033	0.1	6.147330
22.216700	0.1	6.165216
22.218367	0.1	6.182273
22.220033	0.1	6.197682
22.221700	0.1	6.210846
22.223367	0.1	6.221836
22.225033	0.1	6.231866
22.226700	0.1	6.242525
22.228367	0.1	6.254395
22.230033	0.1	6.267149
22.231700	0.1	6.280085
22.233367	0.1	6.291894
22.235033	0.1	6.301194
22.236700	0.1	6.307703
22.238367	0.1	6.312020
22.240033	0.1	6.314935
22.241700	0.1	6.317403
22.243367	0.1	6.319908
22.245033	0.1	6.321827
22.246700	0.1	6.322041
22.248367	0.1	6.319494
22.250033	0.1	6.313757
22.251700	0.1	6.305943
22.253367	0.1	6.297850
22.255033	0.1	6.289603
22.256700	0.1	6.279461
22.258367	0.1	6.266222
22.260033	0.1	6.251093
22.261700	0.1	6.236220
22.263367	0.1	6.221225
22.265033	0.1	6.203088
22.266700	0.1	6.180028
22.268367	0.1	6.153672
22.270033	0.1	6.127157
22.271700	0.1	6.102142
22.273367	0.1	6.078463
22.275033	0.1	6.055990
22.276700	0.1	6.035031
22.278367	0.1	6.015459
22.280033	0.1	5.996660
22.281700	0.1	5.977643
22.283367	0.1	5.957331
22.285033	0.1	5.935216
22.286700	0.1	5.911295
22.288367	0.1	5.885758
22.290033	0.1	5.859132
22.291700	0.1	5.832477
22.293367	0.1	5.807169
22.295033	0.1	5.784337
22.296700	0.1	5.764496
22.298367	0.1	5.747490
22.300033	0.1	5.732370
22.301700	0.1	5.717953
22.303367	0.1	5.703359
22.305033	0.1	5.687578
22.306700	0.1	5.669985
22.308367	0.1	5.651684
22.310033	0.1	5.635154
22.311700	0.1	5.622343
22.313367	0.1	5.613281
22.315033	0.1	5.606506
22.316700	0.1	5.600532
22.318367	0.1	5.594571
22.320033	0.1	5.588625
22.321700	0.1	5.583623
22.323367	0.1	5.580853
22.325033	0.1	5.580429
22.326700	0.1	5.581137
22.328367	0.1	5.582180
22.330033	0.1	5.584084
22.331700	0.1	5.587707
22.333367	0.1	5.593491
22.335033	0.1	5.601710
22.336700	0.1	5.612662
22.338367	0.1	5.626422
22.340033	0.1	5.642748
22.341700	0.1	5.661245
22.343367	0.1	5.681049
22.345033	0.1	5.700854
22.346700	0.1	5.720323
22.348367	0.1	5.740798
22.350033	0.1	5.763834
22.351700	0.1	5.789590
22.353367	0.1	5.816901
22.355033	0.1	5.844794
22.356700	0.1	5.873414
22.358367	0.1	5.903253
22.360033	0.1	5.934318
22.361700	0.1	5.966323
22.363367	0.1	5.999394
22.365033	0.1	6.034127
22.366700	0.1	6.071166
22.368367	0.1	6.110771
22.370033	0.1	6.152857
22.371700	0.1	6.197887
22.373367	0.1	6.247461
22.375033	0.1	6.302595
22.376700	0.1	6.361729
22.378367	0.1	6.422456
22.380033	0.1	6.484361
22.381700	0.1	6.548553
22.383367	0.1	6.615529
22.385033	0.1	6.684768
22.386700	0.1	6.756103
22.388367	0.1	6.830553
22.390033	0.1	6.909496
22.391700	0.1	6.993478
22.393367	0.1	7.082280
22.395033	0.1	7.176092
22.396700	0.1	7.276079
22.398367	0.1	7.383046
22.400033	0.1	7.496011
22.401700	0.1	7.612836
22.403367	0.1	7.732445
22.405033	0.1	7.856027
22.406700	0.1	7.986133
22.408367	0.1	8.125007
22.410033	0.1	8.273553
22.411700	0.1	8.430951
22.413367	0.1	8.595204
22.415033	0.1	8.764802
22.416700	0.1	8.940101
22.418367	0.1	9.123185
22.420033	0.1	9.316327
22.421700	0.1	9.520650
22.423367	0.1	9.736400
22.425033	0.1	9.963601
22.426700	0.1	10.201894
22.428367	0.1	10.450622
22.430033	0.1	10.709455
22.431700	0.1	10.979264
22.433367	0.1	11.262186
22.435033	0.1	11.560256
22.436700	0.1	11.874316
22.438367	0.1	12.204293
22.440033	0.1	12.550224
22.441700	0.1	12.912136
22.443367	0.1	13.289060
22.445033	0.1	13.679862
22.446700	0.1	14.084815
22.448367	0.1	14.505819
22.450033	0.1	14.945604
22.451700	0.1	15.406348
22.453367	0.1	15.888922
22.455033	0.1	16.393554
22.456700	0.1	16.920497
22.458367	0.1	17.469521
22.460033	0.1	18.039639
22.461700	0.1	18.630279
22.463367	0.1	19.242186
22.465033	0.1	19.876519
22.466700	0.1	20.534070
22.468367	0.1	21.216101
22.470033	0.1	21.924744
22.471700	0.1	22.661858
22.473367	0.1	23.428584
22.475033	0.1	24.225465
22.476700	0.1	25.051832
22.478367	0.1	25.906619
22.480033	0.1	26.790607
22.481700	0.1	27.706516
22.483367	0.1	28.656945
22.485033	0.1	29.643108
22.486700	0.1	30.665556
22.488367	0.1	31.725862
22.490033	0.1	32.827207
22.491700	0.1	33.973092
22.493367	0.1	35.166000
22.495033	0.1	36.407639
22.496700	0.1	37.700031
22.498367	0.1	39.046104
22.500033	0.1	40.448867
22.501700	0.1	41.910368
22.503367	0.1	43.432158
22.505033	0.1	45.016734
22.506700	0.1	46.668053
22.508367	0.1	48.390199
22.510033	0.1	50.186352
22.511700	0.1	52.059479
22.513367	0.1	54.013501
22.515033	0.1	56.053004
22.516700	0.1	58.181514
22.518367	0.1	60.399645
22.520033	0.1	62.705954
22.521700	0.1	65.100160
22.523367	0.1	67.584091
22.525033	0.1	70.158537
22.526700	0.1	72.820527
22.528367	0.1	75.563821
22.530033	0.1	78.381635
22.531700	0.1	81.269317
22.533367	0.1	84.224432
22.535033	0.1	87.244040
22.536700	0.1	90.322537
22.538367	0.1	93.451692
22.540033	0.1	96.621662
22.541700	0.1	99.821002
22.543367	0.1	103.035183
22.545033	0.1	106.246411
22.546700	0.1	109.436549
22.548367	0.1	112.589765
22.550033	0.1	115.692583
22.551700	0.1	118.732113
22.553367	0.1	121.693448
22.555033	0.1	124.558439
22.556700	0.1	127.307242
22.558367	0.1	129.920826
22.560033	0.1	132.381995
22.561700	0.1	134.674581
22.563367	0.1	136.782760
22.565033	0.1	138.692004
22.566700	0.1	140.390108
22.568367	0.1	141.866934
22.570033	0.1	143.112713
22.571700	0.1	144.117158
22.573367	0.1	144.871557
22.575033	0.1	145.370695
22.576700	0.1	145.611260
22.578367	0.1	145.589700
22.580033	0.1	145.303025
22.581700	0.1	144.751389
22.583367	0.1	143.939094
22.585033	0.1	142.872539
22.586700	0.1	141.557302
22.588367	0.1	139.999073
22.590033	0.1	138.207837
22.591700	0.1	136.198327
22.593367	0.1	133.985030
22.595033	0.1	131.579051
22.596700	0.1	128.991068
22.598367	0.1	126.234549
22.600033	0.1	123.324655
22.601700	0.1	120.276716
22.603367	0.1	117.106810
22.605033	0.1	113.832313
22.606700	0.1	110.471263
22.608367	0.1	107.041085
22.610033	0.1	103.556770
22.611700	0.1	100.031183
22.613367	0.1	96.478891
22.615033	0.1	92.917327
22.616700	0.1	89.362161
22.618367	0.1	85.824700
22.620033	0.1	82.315486
22.621700	0.1	78.846910
22.623367	0.1	75.430833
22.625033	0.1	72.076703
22.626700	0.1	68.792747
22.628367	0.1	65.587233
22.630033	0.1	62.467665
22.631700	0.1	59.439349
22.633367	0.1	56.506163
22.635033	0.1	53.672777
22.636700	0.1	50.944933
22.638367	0.1	48.326878
22.640033	0.1	45.819804
22.641700	0.1	43.423767
22.643367	0.1	41.139671
22.645033	0.1	38.968227
22.646700	0.1	36.908737
22.648367	0.1	34.959982
22.650033	0.1	33.121286
22.651700	0.1	31.392020
22.653367	0.1	29.770364
22.655033	0.1	28.252951
22.656700	0.1	26.835646
22.658367	0.1	25.514443
22.660033	0.1	24.285768
22.661700	0.1	23.146393
22.663367	0.1	22.093188
22.665033	0.1	21.122610
22.666700	0.1	20.230766
22.668367	0.1	19.414485
22.670033	0.1	18.671206
22.671700	0.1	17.998121
22.673367	0.1	17.392100
22.675033	0.1	16.849521
22.676700	0.1	16.366197
22.678367	0.1	15.938259
22.680033	0.1	15.562908
22.681700	0.1	15.238626
22.683367	0.1	14.964328
22.685033	0.1	14.737709
22.686700	0.1	14.554514
22.688367	0.1	14.410168
22.690033	0.1	14.302046
22.691700	0.1	14.229305
22.693367	0.1	14.190581
22.695033	0.1	14.182790
22.696700	0.1	14.202418
22.698367	0.1	14.247303
22.700033	0.1	14.316421
22.701700	0.1	14.408585
22.703367	0.1	14.521722
22.705033	0.1	14.653308
22.706700	0.1	14.801589
22.708367	0.1	14.966088
22.710033	0.1	15.146220
22.711700	0.1	15.340121
22.713367	0.1	15.545464
22.715033	0.1	15.760507
22.716700	0.1	15.983372
22.718367	0.1	16.211020
22.720033	0.1	16.439916
22.721700	0.1	16.667577
22.723367	0.1	16.892715
22.725033	0.1	17.114272
22.726700	0.1	17.331098
22.728367	0.1	17.541777
22.730033	0.1	17.744834
22.731700	0.1	17.939219
22.733367	0.1	18.123630
22.735033	0.1	18.295702
22.736700	0.1	18.452778
22.738367	0.1	18.593036
22.740033	0.1	18.715537
22.741700	0.1	18.819510
22.743367	0.1	18.903534
22.745033	0.1	18.965276
22.746700	0.1	19.002650
22.748367	0.1	19.015218
22.750033	0.1	19.003740
22.751700	0.1	18.968368
22.753367	0.1	18.907995
22.755033	0.1	18.821671
22.756700	0.1	18.710466
22.758367	0.1	18.577026
22.760033	0.1	18.423167
22.761700	0.1	18.248367
22.763367	0.1	18.050689
22.765033	0.1	17.829309
22.766700	0.1	17.585917
22.768367	0.1	17.323745
22.770033	0.1	17.045909
22.771700	0.1	16.754884
22.773367	0.1	16.452465
22.775033	0.1	16.139220
22.776700	0.1	15.814430
22.778367	0.1	15.477650
22.780033	0.1	15.130644
22.781700	0.1	14.776769
22.783367	0.1	14.418159
22.785033	0.1	14.055092
22.786700	0.1	13.688304
22.788367	0.1	13.320069
22.790033	0.1	12.952825
22.791700	0.1	12.588329
22.793367	0.1	12.227870
22.795033	0.1	11.871997
22.796700	0.1	11.520879
22.798367	0.1	11.175852
22.800033	0.1	10.839137
22.801700	0.1	10.511978
22.803367	0.1	10.194513
22.805033	0.1	9.887265
22.806700	0.1	9.591752
22.808367	0.1	9.309454
22.810033	0.1	9.040004
22.811700	0.1	8.781054
22.813367	0.1	8.530980
22.815033	0.1	8.290350
22.816700	0.1	8.059796
22.818367	0.1	7.838658
22.820033	0.1	7.627071
22.821700	0.1	7.427237
22.823367	0.1	7.241340
22.825033	0.1	7.069195
22.826700	0.1	6.908588
22.828367	0.1	6.757174
22.830033	0.1	6.613936
22.831700	0.1	6.479551
22.833367	0.1	6.355238
22.835033	0.1	6.240904
22.836700	0.1	6.134938
22.838367	0.1	6.035459
22.840033	0.1	5.940972
22.841700	0.1	5.850210
22.843367	0.1	5.762842
22.845033	0.1	5.680723
22.846700	0.1	5.607284
22.848367	0.1	5.544191
22.850033	0.1	5.489476
22.851700	0.1	5.439506
22.853367	0.1	5.391273
22.855033	0.1	5.343137
22.856700	0.1	5.295114
22.858367	0.1	5.248412
22.860033	0.1	5.204482
22.861700	0.1	5.164389
22.863367	0.1	5.128980
22.865033	0.1	5.099699
22.866700	0.1	5.077934
22.868367	0.1	5.062241
22.870033	0.1	5.048132
22.871700	0.1	5.031764
22.873367	0.1	5.012732
22.875033	0.1	4.993053
22.876700	0.1	4.974604
22.878367	0.1	4.958054
22.880033	0.1	4.943246
22.881700	0.1	4.929807
22.883367	0.1	4.918030
22.885033	0.1	4.909188
22.886700	0.1	4.904135
22.888367	0.1	4.901891
22.890033	0.1	4.900224
22.891700	0.1	4.897695
22.893367	0.1	4.894845
22.895033	0.1	4.893024
22.896700	0.1	4.892279
22.898367	0.1	4.891236
22.900033	0.1	4.888708
22.901700	0.1	4.884596
22.903367	0.1	4.879977
22.905033	0.1	4.876615
22.906700	0.1	4.875883
22.908367	0.1	4.878263
22.910033	0.1	4.883222
22.911700	0.1	4.889392
22.913367	0.1	4.895842
22.915033	0.1	4.903059
22.916700	0.1	4.911856
22.918367	0.1	4.921844
22.920033	0.1	4.932005
22.921700	0.1	4.942482
22.923367	0.1	4.954687
22.925033	0.1	4.969276
22.926700	0.1	4.985286
22.928367	0.1	5.001575
22.930033	0.1	5.018241
22.931700	0.1	5.036145
22.933367	0.1	5.055582
22.935033	0.1	5.076355
22.936700	0.1	5.098479
22.938367	0.1	5.122051
22.940033	0.1	5.147080
22.941700	0.1	5.172794
22.943367	0.1	5.197702
22.945033	0.1	5.221744
22.946700	0.1	5.246769
22.948367	0.1	5.274219
22.950033	0.1	5.304017
22.951700	0.1	5.335566
22.953367	0.1	5.368334
22.955033	0.1	5.401680
22.956700	0.1	5.435417
22.958367	0.1	5.470347
22.960033	0.1	5.507595
22.961700	0.1	5.547921
22.963367	0.1	5.591325
22.965033	0.1	5.637212
22.966700	0.1	5.685100
22.968367	0.1	5.734293
22.970033	0.1	5.783481
22.971700	0.1	5.832342
22.973367	0.1	5.882359
22.975033	0.1	5.935137
22.976700	0.1	5.991422
22.978367	0.1	6.051804
22.980033	0.1	6.117225
22.981700	0.1	6.188131
22.983367	0.1	6.263522
22.985033	0.1	6.341911
22.986700	0.1	6.422880
22.988367	0.1	6.506480
22.990033	0.1	6.592115
22.991700	0.1	6.679180
22.993367	0.1	6.767991
22.995033	0.1	6.859978
22.996700	0.1	6.957138
22.998367	0.1	7.060277
23.000033	0.1	7.168152
23.001700	0.1	7.279306
23.003367	0.1	7.393686
23.005033	0.1	7.512015
23.006700	0.1	7.634629
23.008367	0.1	7.761391
23.010033	0.1	7.892111
23.011700	0.1	8.026790
23.013367	0.1	8.165590
23.015033	0.1	8.307383
23.016700	0.1	8.449340
23.018367	0.1	8.589323
23.020033	0.1	8.726846
23.021700	0.1	8.861744
23.023367	0.1	8.993940
23.025033	0.1	9.124307
23.026700	0.1	9.254189
23.028367	0.1	9.384188
23.030033	0.1	9.513786
23.031700	0.1	9.641433
23.033367	0.1	9.765131
23.035033	0.1	9.883530
23.036700	0.1	9.996295
23.038367	0.1	10.102750
23.040033	0.1	10.200539
23.041700	0.1	10.287147
23.043367	0.1	10.362025
23.045033	0.1	10.425532
23.046700	0.1	10.476960
23.048367	0.1	10.514925
23.050033	0.1	10.539317
23.051700	0.1	10.552220
23.053367	0.1	10.555671
23.055033	0.1	10.549091
23.056700	0.1	10.530483
23.058367	0.1	10.499000
23.060033	0.1	10.455581
23.061700	0.1	10.401951
23.063367	0.1	10.338789
23.065033	0.1	10.264581
23.066700	0.1	10.176967
23.068367	0.1	10.075034
23.070033	0.1	9.959713
23.071700	0.1	9.832932
23.073367	0.1	9.697196
23.075033	0.1	9.555114
23.076700	0.1	9.408542
23.078367	0.1	9.258296
23.080033	0.1	9.104637
23.081700	0.1	8.947728
23.083367	0.1	8.787503
23.085033	0.1	8.623949
23.086700	0.1	8.457629
23.088367	0.1	8.288943
23.090033	0.1	8.117743
23.091700	0.1	7.944917
23.093367	0.1	7.773233
23.095033	0.1	7.605138
23.096700	0.1	7.440615
23.098367	0.1	7.278132
23.100033	0.1	7.116799
23.101700	0.1	6.957217
23.103367	0.1	6.801290
23.105033	0.1	6.651282
23.106700	0.1	6.508282
23.108367	0.1	6.372039
23.110033	0.1	6.242604
23.111700	0.1	6.120447
23.113367	0.1	6.004507
23.115033	0.1	5.892450
23.116700	0.1	5.783699
23.118367	0.1	5.680239
23.120033	0.1	5.584061
23.121700	0.1	5.494896
23.123367	0.1	5.410239
23.125033	0.1	5.327766
23.126700	0.1	5.247830
23.128367	0.1	5.173278
23.130033	0.1	5.106847
23.131700	0.1	5.048630
23.133367	0.1	4.996136
23.135033	0.1	4.946855
23.136700	0.1	4.900335
23.138367	0.1	4.857443
23.140033	0.1	4.818533
23.141700	0.1	4.782784
23.143367	0.1	4.749177
23.145033	0.1	4.717000
23.146700	0.1	4.685242
23.148367	0.1	4.653265
23.150033	0.1	4.621805
23.151700	0.1	4.591914
23.153367	0.1	4.564133
23.155033	0.1	4.539392
23.156700	0.1	4.519196
23.158367	0.1	4.504197
23.160033	0.1	4.493017
23.161700	0.1	4.482884
23.163367	0.1	4.471536
23.165033	0.1	4.458432
23.166700	0.1	4.444262
23.168367	0.1	4.429682
23.170033	0.1	4.415284
23.171700	0.1	4.402259
23.173367	0.1	4.391754
23.175033	0.1	4.383600
23.176700	0.1	4.376764
23.178367	0.1	4.370678
23.180033	0.1	4.365095
23.181700	0.1	4.359419
23.183367	0.1	4.352778
23.185033	0.1	4.344741
23.186700	0.1	4.336121
23.188367	0.1	4.328657
23.190033	0.1	4.323348
23.191700	0.1	4.319721
23.193367	0.1	4.316857
23.195033	0.1	4.314068
23.196700	0.1	4.310631
23.198367	0.1	4.306030
23.200033	0.1	4.300252
23.201700	0.1	4.293844
23.203367	0.1	4.288093
23.205033	0.1	4.284303
23.206700	0.1	4.282836
23.208367	0.1	4.283139
23.210033	0.1	4.284214
23.211700	0.1	4.284722
23.213367	0.1	4.282976
23.215033	0.1	4.277751
23.216700	0.1	4.269592
23.218367	0.1	4.260559
23.220033	0.1	4.252293
23.221700	0.1	4.245406
23.223367	0.1	4.240009
23.225033	0.1	4.235609
23.226700	0.1	4.231599
23.228367	0.1	4.228004
23.230033	0.1	4.225080
23.231700	0.1	4.223040
23.233367	0.1	4.222211
23.235033	0.1	4.222561
23.236700	0.1	4.223399
23.238367	0.1	4.224121
23.240033	0.1	4.224577
23.241700	0.1	4.224540
23.243367	0.1	4.223678
23.245033	0.1	4.222165
23.246700	0.1	4.220572
23.248367	0.1	4.219092
23.250033	0.1	4.217364
23.251700	0.1	4.215026
23.253367	0.1	4.212218
23.255033	0.1	4.209587
23.256700	0.1	4.207925
23.258367	0.1	4.207641
23.260033	0.1	4.208223
23.261700	0.1	4.208521
23.263367	0.1	4.207441
23.265033	0.1	4.204744
23.266700	0.1	4.201755
23.268367	0.1	4.200642
23.270033	0.1	4.202533
23.271700	0.1	4.207022
23.273367	0.1	4.213415
23.275033	0.1	4.221313
23.276700	0.1	4.229778
23.278367	0.1	4.237331
23.280033	0.1	4.243045
23.281700	0.1	4.246701
23.283367	0.1	4.248037
23.285033	0.1	4.246850
23.286700	0.1	4.244223
23.288367	0.1	4.242738
23.290033	0.1	4.244023
23.291700	0.1	4.246957
23.293367	0.1	4.248898
23.295033	0.1	4.247767
23.296700	0.1	4.243650
23.298367	0.1	4.238533
23.300033	0.1	4.233820
23.301700	0.1	4.229499
23.303367	0.1	4.225345
23.305033	0.1	4.221527
23.306700	0.1	4.218537
23.308367	0.1	4.217112
23.310033	0.1	4.218039
23.311700	0.1	4.221280
23.313367	0.1	4.225252
23.315033	0.1	4.227608
23.316700	0.1	4.226486
23.318367	0.1	4.221490
23.320033	0.1	4.214481
23.321700	0.1	4.208568
23.323367	0.1	4.205662
23.325033	0.1	4.205392
23.326700	0.1	4.206658
23.328367	0.1	4.209080
23.330033	0.1	4.212107
23.331700	0.1	4.213927
23.333367	0.1	4.212805
23.335033	0.1	4.208894
23.336700	0.1	4.204223
23.338367	0.1	4.200810
23.340033	0.1	4.198723
23.341700	0.1	4.196502
23.343367	0.1	4.193322
23.345033	0.1	4.189899
23.346700	0.1	4.187706
23.348367	0.1	4.187552
23.350033	0.1	4.188973
23.351700	0.1	4.191580
23.353367	0.1	4.195920
23.355033	0.1	4.201932
23.356700	0.1	4.208344
23.358367	0.1	4.214207
23.360033	0.1	4.219599
23.361700	0.1	4.224470
23.363367	0.1	4.227706
23.365033	0.1	4.228437
23.366700	0.1	4.228111
23.368367	0.1	4.229732
23.370033	0.1	4.235324
23.371700	0.1	4.245038
23.373367	0.1	4.257686
23.375033	0.1	4.271404
23.376700	0.1	4.284037
23.378367	0.1	4.293607
23.380033	0.1	4.299288
23.381700	0.1	4.302082
23.383367	0.1	4.304033
23.385033	0.1	4.306831
23.386700	0.1	4.311898
23.388367	0.1	4.320648
23.390033	0.1	4.333197
23.391700	0.1	4.347824
23.393367	0.1	4.362059
23.395033	0.1	4.374180
23.396700	0.1	4.384508
23.398367	0.1	4.394567
23.400033	0.1	4.404713
23.401700	0.1	4.413947
23.403367	0.1	4.421631
23.405033	0.1	4.428201
23.406700	0.1	4.434218
23.408367	0.1	4.439531
23.410033	0.1	4.443931
23.411700	0.1	4.447768
23.413367	0.1	4.451703
23.415033	0.1	4.456607
23.416700	0.1	4.463196
23.418367	0.1	4.471559
23.420033	0.1	4.481254
23.421700	0.1	4.490567
23.423367	0.1	4.496234
23.425033	0.1	4.495862
23.426700	0.1	4.490279
23.428367	0.1	4.482935
23.430033	0.1	4.477021
23.431700	0.1	4.472896
23.433367	0.1	4.468756
23.435033	0.1	4.463703
23.436700	0.1	4.458767
23.438367	0.1	4.454679
23.440033	0.1	4.450385
23.441700	0.1	4.444346
23.443367	0.1	4.435680
23.445033	0.1	4.423843
23.446700	0.1	4.409049
23.448367	0.1	4.392490
23.450033	0.1	4.375339
23.451700	0.1	4.358110
23.453367	0.1	4.340657
23.455033	0.1	4.323008
23.456700	0.1	4.306477
23.458367	0.1	4.292857
23.460033	0.1	4.282324
23.461700	0.1	4.273145
23.463367	0.1	4.263842
23.465033	0.1	4.254496
23.466700	0.1	4.245648
23.468367	0.1	4.237043
23.470033	0.1	4.227827
23.471700	0.1	4.217415
23.473367	0.1	4.205704
23.475033	0.1	4.192553
23.476700	0.1	4.178192
23.478367	0.1	4.164078
23.480033	0.1	4.152209
23.481700	0.1	4.143547
23.483367	0.1	4.137475
23.485033	0.1	4.132655
23.486700	0.1	4.128786
23.488367	0.1	4.126877
23.490033	0.1	4.127384
23.491700	0.1	4.129116
23.493367	0.1	4.130462
23.495033	0.1	4.130760
23.496700	0.1	4.130253
23.498367	0.1	4.129517
23.500033	0.1	4.129880
23.501700	0.1	4.133703
23.503367	0.1	4.142951
23.505033	0.1	4.157177
23.506700	0.1	4.173950
23.508367	0.1	4.191231
23.510033	0.1	4.208162
23.511700	0.1	4.224605
23.513367	0.1	4.241387
23.515033	0.1	4.260028
23.516700	0.1	4.281355
23.518367	0.1	4.305276
23.520033	0.1	4.331726
23.521700	0.1	4.361090
23.523367	0.1	4.393477
23.525033	0.1	4.427801
23.526700	0.1	4.462097
23.528367	0.1	4.495308
23.530033	0.1	4.528463
23.531700	0.1	4.563611
23.533367	0.1	4.602531
23.535033	0.1	4.646257
23.536700	0.1	4.694755
23.538367	0.1	4.747063
23.540033	0.1	4.802048
23.541700	0.1	4.859152
23.543367	0.1	4.918771
23.545033	0.1	4.981626
23.546700	0.1	5.047722
23.548367	0.1	5.116644
23.550033	0.1	5.188980
23.551700	0.1	5.266811
23.553367	0.1	5.351994
23.555033	0.1	5.444163
23.556700	0.1	5.541597
23.558367	0.1	5.643624
23.560033	0.1	5.751154
23.561700	0.1	5.864813
23.563367	0.1	5.983338
23.565033	0.1	6.104684
23.566700	0.1	6.228588
23.568367	0.1	6.356975
23.570033	0.1	6.492203
23.571700	0.1	6.635971
23.573367	0.1	6.789668
23.575033	0.1	6.954558
23.576700	0.1	7.131011
23.578367	0.1	7.317998
23.580033	0.1	7.514283
23.581700	0.1	7.719435
23.583367	0.1	7.933159
23.585033	0.1	8.155135
23.586700	0.1	8.385815
23.588367	0.1	8.626431
23.590033	0.1	8.878307
23.591700	0.1	9.142244
23.593367	0.1	9.418405
23.595033	0.1	9.706668
23.596700	0.1	10.007587
23.598367	0.1	10.323138
23.600033	0.1	10.655066
23.601700	0.1	11.002691
23.603367	0.1	11.363928
23.605033	0.1	11.737579
23.606700	0.1	12.123641
23.608367	0.1	12.522936
23.610033	0.1	12.936820
23.611700	0.1	13.366537
23.613367	0.1	13.812925
23.615033	0.1	14.276467
23.616700	0.1	14.757477
23.618367	0.1	15.256479
23.620033	0.1	15.773815
23.621700	0.1	16.308953
23.623367	0.1	16.861605
23.625033	0.1	17.432668
23.626700	0.1	18.022829
23.628367	0.1	18.631569
23.630033	0.1	19.258335
23.631700	0.1	19.904235
23.633367	0.1	20.571454
23.635033	0.1	21.261228
23.636700	0.1	21.973951
23.638367	0.1	22.709710
23.640033	0.1	23.467131
23.641700	0.1	24.244590
23.643367	0.1	25.043427
23.645033	0.1	25.868136
23.646700	0.1	26.723337
23.648367	0.1	27.610855
23.650033	0.1	28.529665
23.651700	0.1	29.478921
23.653367	0.1	30.459706
23.655033	0.1	31.474074
23.656700	0.1	32.524243
23.658367	0.1	33.612619
23.660033	0.1	34.741317
23.661700	0.1	35.912301
23.663367	0.1	37.127859
23.665033	0.1	38.390313
23.666700	0.1	39.701588
23.668367	0.1	41.063223
23.670033	0.1	42.476612
23.671700	0.1	43.943985
23.673367	0.1	45.469226
23.675033	0.1	47.056298
23.676700	0.1	48.706722
23.678367	0.1	50.418819
23.680033	0.1	52.189305
23.681700	0.1	54.016141
23.683367	0.1	55.899983
23.685033	0.1	57.843155
23.686700	0.1	59.847478
23.688367	0.1	61.912327
23.690033	0.1	64.034113
23.691700	0.1	66.207596
23.693367	0.1	68.427422
23.695033	0.1	70.687821
23.696700	0.1	72.981189
23.698367	0.1	75.298115
23.700033	0.1	77.629951
23.701700	0.1	79.970644
23.703367	0.1	82.314727
23.705033	0.1	84.653706
23.706700	0.1	86.974977
23.708367	0.1	89.264172
23.710033	0.1	91.508450
23.711700	0.1	93.696821
23.713367	0.1	95.817736
23.715033	0.1	97.858678
23.716700	0.1	99.808448
23.718367	0.1	101.657361
23.720033	0.1	103.394720
23.721700	0.1	105.007561
23.723367	0.1	106.482105
23.725033	0.1	107.806092
23.726700	0.1	108.969621
23.728367	0.1	109.964088
23.730033	0.1	110.781528
23.731700	0.1	111.415754
23.733367	0.1	111.863045
23.735033	0.1	112.119923
23.736700	0.1	112.181036
23.738367	0.1	112.041528
23.740033	0.1	111.700837
23.741700	0.1	111.162616
23.743367	0.1	110.432333
23.745033	0.1	109.515605
23.746700	0.1	108.417156
23.748367	0.1	107.140900
23.750033	0.1	105.692046
23.751700	0.1	104.078194
23.753367	0.1	102.307387
23.755033	0.1	100.387372
23.756700	0.1	98.327636
23.758367	0.1	96.140262
23.760033	0.1	93.839201
23.761700	0.1	91.439341
23.763367	0.1	88.954759
23.765033	0.1	86.397743
23.766700	0.1	83.779534
23.768367	0.1	81.110722
23.770033	0.1	78.401431
23.771700	0.1	75.662667
23.773367	0.1	72.907093
23.775033	0.1	70.147901
23.776700	0.1	67.396793
23.778367	0.1	64.662886
23.780033	0.1	61.953529
23.781700	0.1	59.276079
23.783367	0.1	56.638490
23.785033	0.1	54.048561
23.786700	0.1	51.512905
23.788367	0.1	49.036737
23.790033	0.1	46.624416
23.791700	0.1	44.280444
23.793367	0.1	42.010127
23.795033	0.1	39.818711
23.796700	0.1	37.710038
23.798367	0.1	35.686363
23.800033	0.1	33.748536
23.801700	0.1	31.896192
23.803367	0.1	30.128448
23.805033	0.1	28.444398
23.806700	0.1	26.843143
23.808367	0.1	25.323578
23.810033	0.1	23.883772
23.811700	0.1	22.520758
23.813367	0.1	21.231887
23.815033	0.1	20.016325
23.816700	0.1	18.874253
23.818367	0.1	17.804354
23.820033	0.1	16.802736
23.821700	0.1	15.864666
23.823367	0.1	14.986866
23.825033	0.1	14.167749
23.826700	0.1	13.406081
23.828367	0.1	12.699873
23.830033	0.1	12.046443
23.831700	0.1	11.442904
23.833367	0.1	10.885862
23.835033	0.1	10.371008
23.836700	0.1	9.894180
23.838367	0.1	9.453003
23.840033	0.1	9.046635
23.841700	0.1	8.673887
23.843367	0.1	8.332459
23.845033	0.1	8.019721
23.846700	0.1	7.733423
23.848367	0.1	7.471130
23.850033	0.1	7.229596
23.851700	0.1	7.005692
23.853367	0.1	6.797770
23.855033	0.1	6.605466
23.856700	0.1	6.428701
23.858367	0.1	6.267526
23.860033	0.1	6.122268
23.861700	0.1	5.992264
23.863367	0.1	5.875016
23.865033	0.1	5.767657
23.866700	0.1	5.668737
23.868367	0.1	5.578431
23.870033	0.1	5.497108
23.871700	0.1	5.423692
23.873367	0.1	5.355370
23.875033	0.1	5.289684
23.876700	0.1	5.226699
23.878367	0.1	5.167886
23.880033	0.1	5.113971
23.881700	0.1	5.065170
23.883367	0.1	5.022204
23.885033	0.1	4.985500
23.886700	0.1	4.953719
23.888367	0.1	4.923935
23.890033	0.1	4.893984
23.891700	0.1	4.864065
23.893367	0.1	4.835352
23.895033	0.1	4.807995
23.896700	0.1	4.781284
23.898367	0.1	4.754951
23.900033	0.1	4.729452
23.901700	0.1	4.705270
23.903367	0.1	4.682238
23.905033	0.1	4.659640
23.906700	0.1	4.637344
23.908367	0.1	4.616072
23.910033	0.1	4.595551
23.911700	0.1	4.573995
23.913367	0.1	4.550302
23.915033	0.1	4.524780
23.916700	0.1	4.498325
23.918367	0.1	4.472346
23.920033	0.1	4.448290
23.921700	0.1	4.426911
23.923367	0.1	4.408518
23.925033	0.1	4.392397
23.926700	0.1	4.375852
23.928367	0.1	4.356317
23.930033	0.1	4.334524
23.931700	0.1	4.313681
23.933367	0.1	4.296070
23.935033	0.1	4.281388
23.936700	0.1	4.267734
23.938367	0.1	4.253387
23.940033	0.1	4.237453
23.941700	0.1	4.219296
23.943367	0.1	4.198239
23.945033	0.1	4.174607
23.946700	0.1	4.150267
23.948367	0.1	4.127040
23.950033	0.1	4.105046
23.951700	0.1	4.084059
23.953367	0.1	4.065447
23.955033	0.1	4.050978
23.956700	0.1	4.040636
23.958367	0.1	4.032268
23.960033	0.1	4.022825
23.961700	0.1	4.010294
23.963367	0.1	3.994964
23.965033	0.1	3.978494
23.966700	0.1	3.962214
23.968367	0.1	3.947364
23.970033	0.1	3.935685
23.971700	0.1	3.928193
23.973367	0.1	3.923727
23.975033	0.1	3.919345
23.976700	0.1	3.912714
23.978367	0.1	3.904449
23.980033	0.1	3.896598
23.981700	0.1	3.889273
23.983367	0.1	3.880742
23.985033	0.1	3.869939
23.986700	0.1	3.857240
23.988367	0.1	3.844094
23.990033	0.1	3.832425
23.991700	0.1	3.823633
23.993367	0.1	3.818190
23.995033	0.1	3.815675
23.996700	0.1	3.814581
23.998367	0.1	3.813100
24.000033	0.1	3.810474
24.001700	0.1	3.806837
24.003367	0.1	3.802241
24.005033	0.1	3.796490
24.006700	0.1	3.789589
24.008367	0.1	3.781985
24.010033	0.1	3.774376
24.011700	0.1	3.767237
24.013367	0.1	3.760760
24.015033	0.1	3.755200
24.016700	0.1	3.751158
24.018367	0.1	3.748843
24.020033	0.1	3.747353
24.021700	0.1	3.745533
24.023367	0.1	3.742669
24.025033	0.1	3.738459
24.026700	0.1	3.733705
24.028367	0.1	3.730105
24.030033	0.1	3.728550
24.031700	0.1	3.728406
24.033367	0.1	3.728499
24.035033	0.1	3.728527
24.036700	0.1	3.729332
24.038367	0.1	3.731502
24.040033	0.1	3.734026
24.041700	0.1	3.735293
24.043367	0.1	3.734734
24.045033	0.1	3.732429
24.046700	0.1	3.728056
24.048367	0.1	3.721681
24.050033	0.1	3.714706
24.051700	0.1	3.708890
24.053367	0.1	3.705341
24.055033	0.1	3.704662
24.056700	0.1	3.707130
24.058367	0.1	3.712811
24.060033	0.1	3.721318
24.061700	0.1	3.730711
24.063367	0.1	3.737290
24.065033	0.1	3.738138
24.066700	0.1	3.733756
24.068367	0.1	3.727451
24.070033	0.1	3.722627
24.071700	0.1	3.721355
24.073367	0.1	3.724182
24.075033	0.1	3.729695
24.076700	0.1	3.735363
24.078367	0.1	3.739330
24.080033	0.1	3.741398
24.081700	0.1	3.743111
24.083367	0.1	3.746161
24.085033	0.1	3.750729
24.086700	0.1	3.756108
24.088367	0.1	3.761458
24.090033	0.1	3.765775
24.091700	0.1	3.768634
24.093367	0.1	3.770408
24.095033	0.1	3.771288
24.096700	0.1	3.771582
24.098367	0.1	3.772844
24.100033	0.1	3.777128
24.101700	0.1	3.784061
24.103367	0.1	3.790399
24.105033	0.1	3.794041
24.106700	0.1	3.796401
24.108367	0.1	3.799917
24.110033	0.1	3.805603
24.111700	0.1	3.812616
24.113367	0.1	3.818483
24.115033	0.1	3.820718
24.116700	0.1	3.819303
24.118367	0.1	3.816565
24.120033	0.1	3.814413
24.121700	0.1	3.813570
24.123367	0.1	3.814753
24.125033	0.1	3.818125
24.126700	0.1	3.822213
24.128367	0.1	3.824742
24.130033	0.1	3.824113
24.131700	0.1	3.820355
24.133367	0.1	3.815088
24.135033	0.1	3.810464
24.136700	0.1	3.808434
24.138367	0.1	3.810348
24.140033	0.1	3.815922
24.141700	0.1	3.822870
24.143367	0.1	3.828583
24.145033	0.1	3.831889
24.146700	0.1	3.832928
24.148367	0.1	3.832639
24.150033	0.1	3.832537
24.151700	0.1	3.833347
24.153367	0.1	3.833519
24.155033	0.1	3.830376
24.156700	0.1	3.823070
24.158367	0.1	3.814213
24.160033	0.1	3.808090
24.161700	0.1	3.806870
24.163367	0.1	3.808895
24.165033	0.1	3.811182
24.166700	0.1	3.812560
24.168367	0.1	3.813524
24.170033	0.1	3.814930
24.171700	0.1	3.817803
24.173367	0.1	3.822902
24.175033	0.1	3.829906
24.176700	0.1	3.837645
24.178367	0.1	3.845319
24.180033	0.1	3.853273
24.181700	0.1	3.862055
24.183367	0.1	3.870898
24.185033	0.1	3.878539
24.186700	0.1	3.885170
24.188367	0.1	3.892030
24.190033	0.1	3.899569
24.191700	0.1	3.907313
24.193367	0.1	3.915406
24.195033	0.1	3.924984
24.196700	0.1	3.936286
24.198367	0.1	3.947755
24.200033	0.1	3.957553
24.201700	0.1	3.965027
24.203367	0.1	3.970847
24.205033	0.1	3.976156
24.206700	0.1	3.981413
24.208367	0.1	3.987043
24.210033	0.1	3.994671
24.211700	0.1	4.005977
24.213367	0.1	4.020850
24.215033	0.1	4.037209
24.216700	0.1	4.051887
24.218367	0.1	4.062387
24.220033	0.1	4.069074
24.221700	0.1	4.074853
24.223367	0.1	4.082252
24.225033	0.1	4.092236
24.226700	0.1	4.104991
24.228367	0.1	4.119459
24.230033	0.1	4.132781
24.231700	0.1	4.142285
24.233367	0.1	4.147789
24.235033	0.1	4.151212
24.236700	0.1	4.154192
24.238367	0.1	4.156511
24.240033	0.1	4.157103
24.241700	0.1	4.155794
24.243367	0.1	4.153284
24.245033	0.1	4.150677
24.246700	0.1	4.149615
24.248367	0.1	4.151231
24.250033	0.1	4.154304
24.251700	0.1	4.155799
24.253367	0.1	4.153210
24.255033	0.1	4.146039
24.256700	0.1	4.135463
24.258367	0.1	4.122807
24.260033	0.1	4.108739
24.261700	0.1	4.093810
24.263367	0.1	4.078643
24.265033	0.1	4.063784
24.266700	0.1	4.049568
24.268367	0.1	4.035993
24.270033	0.1	4.022364
24.271700	0.1	4.007425
24.273367	0.1	3.990619
24.275033	0.1	3.972608
24.276700	0.1	3.953511
24.278367	0.1	3.932174
24.280033	0.1	3.908109
24.281700	0.1	3.883000
24.283367	0.1	3.859191
24.285033	0.1	3.837748
24.286700	0.1	3.818660
24.288367	0.1	3.801286
24.290033	0.1	3.784387
24.291700	0.1	3.766757
24.293367	0.1	3.748392
24.295033	0.1	3.730888
24.296700	0.1	3.715684
24.298367	0.1	3.701882
24.300033	0.1	3.686906
24.301700	0.1	3.668913
24.303367	0.1	3.648303
24.305033	0.1	3.627669
24.306700	0.1	3.609974
24.308367	0.1	3.595916
24.310033	0.1	3.583319
24.311700	0.1	3.569312
24.313367	0.1	3.552767
24.315033	0.1	3.535012
24.316700	0.1	3.518565
24.318367	0.1	3.505312
24.320033	0.1	3.495915
24.321700	0.1	3.489750
24.323367	0.1	3.485102
24.325033	0.1	3.480017
24.326700	0.1	3.473228
24.328367	0.1	3.464958
24.330033	0.1	3.456986
24.331700	0.1	3.450923
24.333367	0.1	3.446531
24.335033	0.1	3.441996
24.336700	0.1	3.435998
24.338367	0.1	3.428925
24.340033	0.1	3.422098
24.341700	0.1	3.416510
24.343367	0.1	3.412138
24.345033	0.1	3.407821
24.346700	0.1	3.402713
24.348367	0.1	3.397763
24.350033	0.1	3.395001
24.351700	0.1	3.395649
24.353367	0.1	3.398769
24.355033	0.1	3.401395
24.356700	0.1	3.401069
24.358367	0.1	3.398401
24.360033	0.1	3.395909
24.361700	0.1	3.394671
24.363367	0.1	3.393451
24.365033	0.1	3.391239
24.366700	0.1	3.388859
24.368367	0.1	3.387295
24.370033	0.1	3.386326
24.371700	0.1	3.385576
24.373367	0.1	3.385399
24.375033	0.1	3.386140
24.376700	0.1	3.387155
24.378367	0.1	3.386899
24.380033	0.1	3.383826
24.381700	0.1	3.378093
24.383367	0.1	3.372440
24.385033	0.1	3.370130
24.386700	0.1	3.372375
24.388367	0.1	3.378079
24.390033	0.1	3.385050
24.391700	0.1	3.391034
24.393367	0.1	3.394592
24.395033	0.1	3.395742
24.396700	0.1	3.395127
24.398367	0.1	3.392799
24.400033	0.1	3.388720
24.401700	0.1	3.383951
24.403367	0.1	3.380524
24.405033	0.1	3.380021
24.406700	0.1	3.382158
24.408367	0.1	3.384901
24.410033	0.1	3.386140
24.411700	0.1	3.385064
24.413367	0.1	3.382233
24.415033	0.1	3.378917
24.416700	0.1	3.376324
24.418367	0.1	3.374633
24.420033	0.1	3.373479
24.421700	0.1	3.373506
24.423367	0.1	3.375653
24.425033	0.1	3.379611
24.426700	0.1	3.384501
24.428367	0.1	3.389958
24.430033	0.1	3.395244
24.431700	0.1	3.398512
24.433367	0.1	3.398769
24.435033	0.1	3.397590
24.436700	0.1	3.397511
24.438367	0.1	3.399593
24.440033	0.1	3.403244
24.441700	0.1	3.407733
24.443367	0.1	3.412711
24.445033	0.1	3.417260
24.446700	0.1	3.420133
24.448367	0.1	3.420855
24.450033	0.1	3.419775
24.451700	0.1	3.418252
24.453367	0.1	3.418145
24.455033	0.1	3.419528
24.456700	0.1	3.420184
24.458367	0.1	3.418173
24.460033	0.1	3.413800
24.461700	0.1	3.409339
24.463367	0.1	3.407067
24.465033	0.1	3.407588
24.466700	0.1	3.410387
24.468367	0.1	3.414326
24.470033	0.1	3.417507
24.471700	0.1	3.418531
24.473367	0.1	3.417702
24.475033	0.1	3.415826
24.476700	0.1	3.412641
24.478367	0.1	3.407700
24.480033	0.1	3.402573
24.481700	0.1	3.400827
24.483367	0.1	3.405125
24.485033	0.1	3.414908
24.486700	0.1	3.427062
24.488367	0.1	3.438075
24.490033	0.1	3.445540
24.491700	0.1	3.448650
24.493367	0.1	3.448171
24.495033	0.1	3.446024
24.496700	0.1	3.444375
24.498367	0.1	3.444762
24.500033	0.1	3.446979
24.501700	0.1	3.448706
24.503367	0.1	3.447970
24.505033	0.1	3.445451
24.506700	0.1	3.443430
24.508367	0.1	3.443272
24.510033	0.1	3.444338
24.511700	0.1	3.444841
24.513367	0.1	3.443994
24.515033	0.1	3.442811
24.516700	0.1	3.442490
24.518367	0.1	3.442788
24.520033	0.1	3.442531
24.521700	0.1	3.440753
24.523367	0.1	3.437377
24.525033	0.1	3.433693
24.526700	0.1	3.431556
24.528367	0.1	3.431747
24.530033	0.1	3.433330
24.531700	0.1	3.434266
24.533367	0.1	3.432790
24.535033	0.1	3.429209
24.536700	0.1	3.425926
24.538367	0.1	3.425698
24.540033	0.1	3.430084
24.541700	0.1	3.437987
24.543367	0.1	3.445381
24.545033	0.1	3.448632
24.546700	0.1	3.447584
24.548367	0.1	3.443849
24.550033	0.1	3.438341
24.551700	0.1	3.431952
24.553367	0.1	3.426494
24.555033	0.1	3.423435
24.556700	0.1	3.422480
24.558367	0.1	3.421889
24.560033	0.1	3.419840
24.561700	0.1	3.416184
24.563367	0.1	3.413116
24.565033	0.1	3.413185
24.566700	0.1	3.416589
24.568367	0.1	3.421367
24.570033	0.1	3.425963
24.571700	0.1	3.430420
24.573367	0.1	3.435006
24.575033	0.1	3.439337
24.576700	0.1	3.443044
24.578367	0.1	3.446061
24.580033	0.1	3.448119
24.581700	0.1	3.448860
24.583367	0.1	3.448138
24.585033	0.1	3.446038
24.586700	0.1	3.443165
24.588367	0.1	3.441195
24.590033	0.1	3.442317
24.591700	0.1	3.447072
24.593367	0.1	3.453479
24.595033	0.1	3.458825
24.596700	0.1	3.461172
24.598367	0.1	3.460152
24.600033	0.1	3.457800
24.601700	0.1	3.456981
24.603367	0.1	3.458560
24.605033	0.1	3.461414
24.606700	0.1	3.464185
24.608367	0.1	3.465912
24.610033	0.1	3.465931
24.611700	0.1	3.464269
24.613367	0.1	3.461740
24.615033	0.1	3.459551
24.616700	0.1	3.458895
24.618367	0.1	3.460548
24.620033	0.1	3.464874
24.621700	0.1	3.471402
24.623367	0.1	3.478159
24.625033	0.1	3.482834
24.626700	0.1	3.485009
24.628367	0.1	3.486434
24.630033	0.1	3.489684
24.631700	0.1	3.496301
24.633367	0.1	3.505629
24.635033	0.1	3.515789
24.636700	0.1	3.525415
24.638367	0.1	3.533685
24.640033	0.1	3.539985
24.641700	0.1	3.544530
24.643367	0.1	3.547776
24.645033	0.1	3.549373
24.646700	0.1	3.549517
24.648367	0.1	3.550155
24.650033	0.1	3.553284
24.651700	0.1	3.559543
24.653367	0.1	3.568623
24.655033	0.1	3.579520
24.656700	0.1	3.590644
24.658367	0.1	3.600805
24.660033	0.1	3.609681
24.661700	0.1	3.617471
24.663367	0.1	3.624419
24.665033	0.1	3.630240
24.666700	0.1	3.633890
24.668367	0.1	3.634798
24.670033	0.1	3.634188
24.671700	0.1	3.634165
24.673367	0.1	3.635781
24.675033	0.1	3.639269
24.676700	0.1	3.645048
24.678367	0.1	3.652805
24.680033	0.1	3.660866
24.681700	0.1	3.667953
24.683367	0.1	3.674985
24.685033	0.1	3.683809
24.686700	0.1	3.694426
24.688367	0.1	3.704713
24.690033	0.1	3.712364
24.691700	0.1	3.716201
24.693367	0.1	3.716000
24.695033	0.1	3.712573
24.696700	0.1	3.708298
24.698367	0.1	3.706273
24.700033	0.1	3.707870
24.701700	0.1	3.711414
24.703367	0.1	3.713891
24.705033	0.1	3.714059
24.706700	0.1	3.713123
24.708367	0.1	3.712866
24.710033	0.1	3.713672
24.711700	0.1	3.714059
24.713367	0.1	3.712298
24.715033	0.1	3.707944
24.716700	0.1	3.701728
24.718367	0.1	3.694454
24.720033	0.1	3.686384
24.721700	0.1	3.677565
24.723367	0.1	3.668033
24.725033	0.1	3.657755
24.726700	0.1	3.646994
24.728367	0.1	3.636698
24.730033	0.1	3.628153
24.731700	0.1	3.622300
24.733367	0.1	3.619017
24.735033	0.1	3.616922
24.736700	0.1	3.613965
24.738367	0.1	3.608586
24.740033	0.1	3.600447
24.741700	0.1	3.590002
24.743367	0.1	3.578118
24.745033	0.1	3.566397
24.746700	0.1	3.555994
24.748367	0.1	3.546490
24.750033	0.1	3.537433
24.751700	0.1	3.529484
24.753367	0.1	3.523226
24.755033	0.1	3.518490
24.756700	0.1	3.514742
24.758367	0.1	3.511072
24.760033	0.1	3.506215
24.761700	0.1	3.499053
24.763367	0.1	3.489708
24.765033	0.1	3.480283
24.766700	0.1	3.473586
24.768367	0.1	3.470546
24.770033	0.1	3.469358
24.771700	0.1	3.467109
24.773367	0.1	3.461847
24.775033	0.1	3.453810
24.776700	0.1	3.445339
24.778367	0.1	3.439072
24.780033	0.1	3.436152
24.781700	0.1	3.435989
24.783367	0.1	3.436916
24.785033	0.1	3.437074
24.786700	0.1	3.435416
24.788367	0.1	3.432119
24.790033	0.1	3.428087
24.791700	0.1	3.423821
24.793367	0.1	3.418792
24.795033	0.1	3.412529
24.796700	0.1	3.405805
24.798367	0.1	3.399448
24.800033	0.1	3.393102
24.801700	0.1	3.386545
24.803367	0.1	3.380901
24.805033	0.1	3.377325
24.806700	0.1	3.375746
24.808367	0.1	3.375611
24.810033	0.1	3.376841
24.811700	0.1	3.379048
24.813367	0.1	3.380612
24.815033	0.1	3.379867
24.816700	0.1	3.376817
24.818367	0.1	3.372775
24.820033	0.1	3.369111
24.821700	0.1	3.366563
24.823367	0.1	3.364659
24.825033	0.1	3.361776
24.826700	0.1	3.357008
24.828367	0.1	3.351728
24.830033	0.1	3.348081
24.831700	0.1	3.346731
24.833367	0.1	3.346354
24.835033	0.1	3.344612
24.836700	0.1	3.340119
24.838367	0.1	3.333930
24.840033	0.1	3.328971
24.841700	0.1	3.327583
24.843367	0.1	3.329753
24.845033	0.1	3.333739
24.846700	0.1	3.337427
24.848367	0.1	3.339266
24.850033	0.1	3.338857
24.851700	0.1	3.336919
24.853367	0.1	3.334889
24.855033	0.1	3.334028
24.856700	0.1	3.334419
24.858367	0.1	3.335644
24.860033	0.1	3.337995
24.861700	0.1	3.342018
24.863367	0.1	3.347560
24.865033	0.1	3.353804
24.866700	0.1	3.359974
24.868367	0.1	3.365884
24.870033	0.1	3.371723
24.871700	0.1	3.377609
24.873367	0.1	3.383737
24.875033	0.1	3.390205
24.876700	0.1	3.396524
24.878367	0.1	3.401865
24.880033	0.1	3.406224
24.881700	0.1	3.410955
24.883367	0.1	3.417651
24.885033	0.1	3.426606
24.886700	0.1	3.436352
24.888367	0.1	3.444501
24.890033	0.1	3.449921
24.891700	0.1	3.454108
24.893367	0.1	3.459486
24.895033	0.1	3.467067
24.896700	0.1	3.476688
24.898367	0.1	3.488651
24.900033	0.1	3.503924
24.901700	0.1	3.522681
24.903367	0.1	3.543417
24.905033	0.1	3.564251
24.906700	0.1	3.583916
24.908367	0.1	3.601462
24.910033	0.1	3.616582
24.911700	0.1	3.630403
24.913367	0.1	3.644503
24.915033	0.1	3.658924
24.916700	0.1	3.672298
24.918367	0.1	3.684107
24.920033	0.1	3.695702
24.921700	0.1	3.708829
24.923367	0.1	3.723702
24.925033	0.1	3.738906
24.926700	0.1	3.753318
24.928367	0.1	3.767214
24.930033	0.1	3.781128
24.931700	0.1	3.794935
24.933367	0.1	3.808131
24.935033	0.1	3.819852
24.936700	0.1	3.829584
24.938367	0.1	3.838418
24.940033	0.1	3.847955
24.941700	0.1	3.858302
24.943367	0.1	3.868286
24.945033	0.1	3.876705
24.946700	0.1	3.882968
24.948367	0.1	3.887545
24.950033	0.1	3.891690
24.951700	0.1	3.895895
24.953367	0.1	3.899029
24.955033	0.1	3.899448
24.956700	0.1	3.896463
24.958367	0.1	3.891150
24.960033	0.1	3.885748
24.961700	0.1	3.881631
24.963367	0.1	3.878125
24.965033	0.1	3.873198
24.966700	0.1	3.865287
24.968367	0.1	3.854968
24.970033	0.1	3.844500
24.971700	0.1	3.835433
24.973367	0.1	3.827261
24.975033	0.1	3.818935
24.976700	0.1	3.810888
24.978367	0.1	3.804285
24.980033	0.1	3.798911
24.981700	0.1	3.792862
24.983367	0.1	3.784061
24.985033	0.1	3.771917
24.986700	0.1	3.757547
24.988367	0.1	3.742492
24.990033	0.1	3.727237
24.991700	0.1	3.711428
24.993367	0.1	3.695115
24.995033	0.1	3.678557
24.996700	0.1	3.661592
24.998367	0.1	3.644391
25.000033	0.1	3.627422
25.001700	0.1	3.610556
25.003367	0.1	3.593485
25.005033	0.1	3.576172
25.006700	0.1	3.558258
25.008367	0.1	3.539133
25.010033	0.1	3.519021
25.011700	0.1	3.499263
25.013367	0.1	3.481451
25.015033	0.1	3.466201
25.016700	0.1	3.452674
25.018367	0.1	3.439896
25.020033	0.1	3.427844
25.021700	0.1	3.416846
25.023367	0.1	3.407220
25.025033	0.1	3.399029
25.026700	0.1	3.391304
25.028367	0.1	3.382638
25.030033	0.1	3.372249
25.031700	0.1	3.359844
25.033367	0.1	3.345087
25.035033	0.1	3.328347
25.036700	0.1	3.312035
25.038367	0.1	3.299569
25.040033	0.1	3.292193
25.041700	0.1	3.287643
25.043367	0.1	3.282689
25.045033	0.1	3.276449
25.046700	0.1	3.270754
25.048367	0.1	3.267531
25.050033	0.1	3.266595
25.051700	0.1	3.266199
25.053367	0.1	3.264952
25.055033	0.1	3.262693
25.056700	0.1	3.259880
25.058367	0.1	3.256607
25.060033	0.1	3.252518
25.061700	0.1	3.247564
25.063367	0.1	3.242563
25.065033	0.1	3.238991
25.066700	0.1	3.237724
25.068367	0.1	3.238153
25.070033	0.1	3.238879
25.071700	0.1	3.238912
25.073367	0.1	3.238134
25.075033	0.1	3.237380
25.076700	0.1	3.237473
25.078367	0.1	3.237645
25.080033	0.1	3.235969
25.081700	0.1	3.231233
25.083367	0.1	3.224118
25.085033	0.1	3.217007
25.086700	0.1	3.212430
25.088367	0.1	3.211116
25.090033	0.1	3.211508
25.091700	0.1	3.211433
25.093367	0.1	3.210185
25.095033	0.1	3.208825
25.096700	0.1	3.208849
25.098367	0.1	3.210818
25.100033	0.1	3.213906
25.101700	0.1	3.216662
25.103367	0.1	3.218162
25.105033	0.1	3.218274
25.106700	0.1	3.217733
25.108367	0.1	3.217710
25.110033	0.1	3.218595
25.111700	0.1	3.219917
25.113367	0.1	3.221412
25.115033	0.1	3.223056
25.116700	0.1	3.224453
25.118367	0.1	3.225310
25.120033	0.1	3.226162
25.121700	0.1	3.227415
25.123367	0.1	3.228690
25.125033	0.1	3.229752
25.126700	0.1	3.230609
25.128367	0.1	3.230530
25.130033	0.1	3.228486
25.131700	0.1	3.224621
25.133367	0.1	3.220304
25.135033	0.1	3.217086
25.136700	0.1	3.215992
25.138367	0.1	3.216877
25.140033	0.1	3.218488
25.141700	0.1	3.219475
25.143367	0.1	3.219079
25.145033	0.1	3.216928
25.146700	0.1	3.213170
25.148367	0.1	3.209109
25.150033	0.1	3.206613
25.151700	0.1	3.206464
25.153367	0.1	3.207931
25.155033	0.1	3.209678
25.156700	0.1	3.210963
25.158367	0.1	3.212444
25.160033	0.1	3.215251
25.161700	0.1	3.219289
25.163367	0.1	3.223713
25.165033	0.1	3.228779
25.166700	0.1	3.235363
25.168367	0.1	3.242102
25.170033	0.1	3.245026
25.171700	0.1	3.241841
25.173367	0.1	3.234940
25.175033	0.1	3.228835
25.176700	0.1	3.225985
25.178367	0.1	3.225878
25.180033	0.1	3.226511
25.181700	0.1	3.226525
25.183367	0.1	3.226600
25.185033	0.1	3.228053
25.186700	0.1	3.230660
25.188367	0.1	3.233361
25.190033	0.1	3.236039
25.191700	0.1	3.239317
25.193367	0.1	3.243596
25.195033	0.1	3.248355
25.196700	0.1	3.251638
25.198367	0.1	3.250730
25.200033	0.1	3.244537
25.201700	0.1	3.235317
25.203367	0.1	3.227419
25.205033	0.1	3.224397
25.206700	0.1	3.227275
25.208367	0.1	3.234800
25.210033	0.1	3.244770
25.211700	0.1	3.255052
25.213367	0.1	3.264458
25.215033	0.1	3.273315
25.216700	0.1	3.282609
25.218367	0.1	3.292477
25.220033	0.1	3.301436
25.221700	0.1	3.307434
25.223367	0.1	3.309906
25.225033	0.1	3.310363
25.226700	0.1	3.310773
25.228367	0.1	3.311709
25.230033	0.1	3.312649
25.231700	0.1	3.313981
25.233367	0.1	3.317771
25.235033	0.1	3.326032
25.236700	0.1	3.338265
25.238367	0.1	3.351006
25.240033	0.1	3.360449
25.241700	0.1	3.365558
25.243367	0.1	3.368636
25.245033	0.1	3.373716
25.246700	0.1	3.383900
25.248367	0.1	3.398852
25.250033	0.1	3.414955
25.251700	0.1	3.428780
25.253367	0.1	3.440366
25.255033	0.1	3.452110
25.256700	0.1	3.465055
25.258367	0.1	3.477791
25.260033	0.1	3.488879
25.261700	0.1	3.499244
25.263367	0.1	3.511538
25.265033	0.1	3.527259
25.266700	0.1	3.544958
25.268367	0.1	3.561536
25.270033	0.1	3.575478
25.271700	0.1	3.588325
25.273367	0.1	3.602295
25.275033	0.1	3.617997
25.276700	0.1	3.635110
25.278367	0.1	3.653504
25.280033	0.1	3.672964
25.281700	0.1	3.692862
25.283367	0.1	3.712205
25.285033	0.1	3.729505
25.286700	0.1	3.743297
25.288367	0.1	3.753412
25.290033	0.1	3.761644
25.291700	0.1	3.771321
25.293367	0.1	3.785444
25.295033	0.1	3.804392
25.296700	0.1	3.825785
25.298367	0.1	3.846865
25.300033	0.1	3.866791
25.301700	0.1	3.886609
25.303367	0.1	3.906987
25.305033	0.1	3.927075
25.306700	0.1	3.945734
25.308367	0.1	3.962866
25.310033	0.1	3.979332
25.311700	0.1	3.995509
25.313367	0.1	4.010620
25.315033	0.1	4.023965
25.316700	0.1	4.036091
25.318367	0.1	4.048306
25.320033	0.1	4.061628
25.321700	0.1	4.076022
25.323367	0.1	4.090462
25.325033	0.1	4.104162
25.326700	0.1	4.117605
25.328367	0.1	4.132241
25.330033	0.1	4.149256
25.331700	0.1	4.168637
25.333367	0.1	4.189685
25.335033	0.1	4.212065
25.336700	0.1	4.235632
25.338367	0.1	4.259888
25.340033	0.1	4.283790
25.341700	0.1	4.306049
25.343367	0.1	4.326389
25.345033	0.1	4.345779
25.346700	0.1	4.365314
25.348367	0.1	4.386548
25.350033	0.1	4.412197
25.351700	0.1	4.443605
25.353367	0.1	4.477836
25.355033	0.1	4.509268
25.356700	0.1	4.533897
25.358367	0.1	4.551802
25.360033	0.1	4.566265
25.361700	0.1	4.580575
25.363367	0.1	4.595919
25.365033	0.1	4.611625
25.366700	0.1	4.626270
25.368367	0.1	4.638853
25.370033	0.1	4.649316
25.371700	0.1	4.657838
25.373367	0.1	4.664669
25.375033	0.1	4.670848
25.376700	0.1	4.677395
25.378367	0.1	4.683631
25.380033	0.1	4.687253
25.381700	0.1	4.686434
25.383367	0.1	4.681684
25.385033	0.1	4.675169
25.386700	0.1	4.668180
25.388367	0.1	4.660012
25.390033	0.1	4.649623
25.391700	0.1	4.637376
25.393367	0.1	4.624031
25.395033	0.1	4.609134
25.396700	0.1	4.591807
25.398367	0.1	4.571858
25.400033	0.1	4.549818
25.401700	0.1	4.527005
25.403367	0.1	4.504784
25.405033	0.1	4.482833
25.406700	0.1	4.458674
25.408367	0.1	4.429896
25.410033	0.1	4.397193
25.411700	0.1	4.364066
25.413367	0.1	4.333169
25.415033	0.1	4.304461
25.416700	0.1	4.276554
25.418367	0.1	4.248442
25.420033	0.1	4.220344
25.421700	0.1	4.193322
25.423367	0.1	4.167832
25.425033	0.1	4.143310
25.426700	0.1	4.118993
25.428367	0.1	4.094341
25.430033	0.1	4.069209
25.431700	0.1	4.043984
25.433367	0.1	4.019216
25.435033	0.1	3.994978
25.436700	0.1	3.970931
25.438367	0.1	3.946689
25.440033	0.1	3.922107
25.441700	0.1	3.897450
25.443367	0.1	3.873194
25.445033	0.1	3.850348
25.446700	0.1	3.830297
25.448367	0.1	3.813053
25.450033	0.1	3.796434
25.451700	0.1	3.777817
25.453367	0.1	3.756345
25.455033	0.1	3.733844
25.456700	0.1	3.713625
25.458367	0.1	3.697504
25.460033	0.1	3.684890
25.461700	0.1	3.674361
25.463367	0.1	3.663935
25.465033	0.1	3.650784
25.466700	0.1	3.633350
25.468367	0.1	3.613187
25.470033	0.1	3.593750
25.471700	0.1	3.577326
25.473367	0.1	3.563357
25.475033	0.1	3.550434
25.476700	0.1	3.538760
25.478367	0.1	3.529629
25.480033	0.1	3.523077
25.481700	0.1	3.516907
25.483367	0.1	3.508106
25.485033	0.1	3.494835
25.486700	0.1	3.477200
25.488367	0.1	3.457298
25.490033	0.1	3.438946
25.491700	0.1	3.425623
25.493367	0.1	3.417265
25.495033	0.1	3.410657
25.496700	0.1	3.403230
25.498367	0.1	3.394815
25.500033	0.1	3.386401
25.501700	0.1	3.378238
25.503367	0.1	3.369041
25.505033	0.1	3.357497
25.506700	0.1	3.344165
25.508367	0.1	3.331266
25.510033	0.1	3.321492
25.511700	0.1	3.316873
25.513367	0.1	3.317329
25.515033	0.1	3.320384
25.516700	0.1	3.322740
25.518367	0.1	3.322521
25.520033	0.1	3.320295
25.521700	0.1	3.317790
25.523367	0.1	3.315527
25.525033	0.1	3.312323
25.526700	0.1	3.306735
25.528367	0.1	3.298628
25.530033	0.1	3.289557
25.531700	0.1	3.282023
25.533367	0.1	3.277683
25.535033	0.1	3.276146
25.536700	0.1	3.275829
25.538367	0.1	3.275271
25.540033	0.1	3.273524
25.541700	0.1	3.270656
25.543367	0.1	3.268039
25.545033	0.1	3.266628
25.546700	0.1	3.265413
25.548367	0.1	3.263215
25.550033	0.1	3.261035
25.551700	0.1	3.260616
25.553367	0.1	3.261389
25.555033	0.1	3.260658
25.556700	0.1	3.256290
25.558367	0.1	3.248607
25.560033	0.1	3.239745
25.561700	0.1	3.231447
25.563367	0.1	3.224383
25.565033	0.1	3.218940
25.566700	0.1	3.215335
25.568367	0.1	3.213254
25.570033	0.1	3.211554
25.571700	0.1	3.208281
25.573367	0.1	3.201659
25.575033	0.1	3.191694
25.576700	0.1	3.180420
25.578367	0.1	3.170534
25.580033	0.1	3.163833
25.581700	0.1	3.160262
25.583367	0.1	3.158017
25.585033	0.1	3.155097
25.586700	0.1	3.151293
25.588367	0.1	3.148145
25.590033	0.1	3.146753
25.591700	0.1	3.146599
25.593367	0.1	3.145947
25.595033	0.1	3.142455
25.596700	0.1	3.135088
25.598367	0.1	3.125700
25.600033	0.1	3.117025
25.601700	0.1	3.110338
25.603367	0.1	3.105593
25.605033	0.1	3.101756
25.606700	0.1	3.096778
25.608367	0.1	3.089570
25.610033	0.1	3.082054
25.611700	0.1	3.077467
25.613367	0.1	3.076689
25.615033	0.1	3.077514
25.616700	0.1	3.077178
25.618367	0.1	3.074664
25.620033	0.1	3.070850
25.621700	0.1	3.067362
25.623367	0.1	3.064997
25.625033	0.1	3.062864
25.626700	0.1	3.059423
25.628367	0.1	3.054515
25.630033	0.1	3.049136
25.631700	0.1	3.043707
25.633367	0.1	3.038133
25.635033	0.1	3.033220
25.636700	0.1	3.030412
25.638367	0.1	3.029932
25.640033	0.1	3.030393
25.641700	0.1	3.030398
25.643367	0.1	3.030063
25.645033	0.1	3.030766
25.646700	0.1	3.033271
25.648367	0.1	3.036493
25.650033	0.1	3.037881
25.651700	0.1	3.035613
25.653367	0.1	3.030947
25.655033	0.1	3.027357
25.656700	0.1	3.027273
25.658367	0.1	3.030309
25.660033	0.1	3.033970
25.661700	0.1	3.035269
25.663367	0.1	3.032591
25.665033	0.1	3.027120
25.666700	0.1	3.022174
25.668367	0.1	3.020437
25.670033	0.1	3.022281
25.671700	0.1	3.026472
25.673367	0.1	3.031325
25.675033	0.1	3.035157
25.676700	0.1	3.036712
25.678367	0.1	3.035530
25.680033	0.1	3.032121
25.681700	0.1	3.027776
25.683367	0.1	3.023776
25.685033	0.1	3.020442
25.686700	0.1	3.017508
25.688367	0.1	3.015175
25.690033	0.1	3.014239
25.691700	0.1	3.014971
25.693367	0.1	3.015921
25.695033	0.1	3.014971
25.696700	0.1	3.011674
25.698367	0.1	3.007203
25.700033	0.1	3.002682
25.701700	0.1	2.998910
25.703367	0.1	2.997033
25.705033	0.1	2.997895
25.706700	0.1	3.000884
25.708367	0.1	3.004712
25.710033	0.1	3.008647
25.711700	0.1	3.012568
25.713367	0.1	3.016228
25.715033	0.1	3.018752
25.716700	0.1	3.019469
25.718367	0.1	3.018877
25.720033	0.1	3.018365
25.721700	0.1	3.019278
25.723367	0.1	3.021895
25.725033	0.1	3.025332
25.726700	0.1	3.028638
25.728367	0.1	3.031115
25.730033	0.1	3.031841
25.731700	0.1	3.030202
25.733367	0.1	3.026486
25.735033	0.1	3.021704
25.736700	0.1	3.017043
25.738367	0.1	3.013252
25.740033	0.1	3.010831
25.741700	0.1	3.010542
25.743367	0.1	3.012358
25.745033	0.1	3.014063
25.746700	0.1	3.012540
25.748367	0.1	3.006728
25.750033	0.1	2.998705
25.751700	0.1	2.991436
25.753367	0.1	2.986318
25.755033	0.1	2.983501
25.756700	0.1	2.982980
25.758367	0.1	2.984405
25.760033	0.1	2.986859
25.761700	0.1	2.989126
25.763367	0.1	2.990388
25.765033	0.1	2.990663
25.766700	0.1	2.990044
25.768367	0.1	2.988302
25.770033	0.1	2.985871
25.771700	0.1	2.984046
25.773367	0.1	2.983985
25.775033	0.1	2.985969
25.776700	0.1	2.988847
25.778367	0.1	2.990258
25.780033	0.1	2.988572
25.781700	0.1	2.984623
25.783367	0.1	2.980549
25.785033	0.1	2.977387
25.786700	0.1	2.974956
25.788367	0.1	2.972777
25.790033	0.1	2.970556
25.791700	0.1	2.969061
25.793367	0.1	2.969252
25.795033	0.1	2.970267
25.796700	0.1	2.969853
25.798367	0.1	2.966397
25.800033	0.1	2.960009
25.801700	0.1	2.952702
25.803367	0.1	2.947650
25.805033	0.1	2.946639
25.806700	0.1	2.948525
25.808367	0.1	2.951110
25.810033	0.1	2.953555
25.811700	0.1	2.956232
25.813367	0.1	2.958882
25.815033	0.1	2.959850
25.816700	0.1	2.957783
25.818367	0.1	2.953103
25.820033	0.1	2.947706
25.821700	0.1	2.943715
25.823367	0.1	2.942043
25.825033	0.1	2.942169
25.826700	0.1	2.942979
25.828367	0.1	2.943496
25.830033	0.1	2.943114
25.831700	0.1	2.941582
25.833367	0.1	2.938691
25.835033	0.1	2.934183
25.836700	0.1	2.928330
25.838367	0.1	2.922360
25.840033	0.1	2.917768
25.841700	0.1	2.915319
25.843367	0.1	2.914760
25.845033	0.1	2.915179
25.846700	0.1	2.915808
25.848367	0.1	2.916586
25.850033	0.1	2.918197
25.851700	0.1	2.921377
25.853367	0.1	2.926113
25.855033	0.1	2.931384
25.856700	0.1	2.935193
25.858367	0.1	2.935547
25.860033	0.1	2.932623
25.861700	0.1	2.929005
25.863367	0.1	2.926844
25.865033	0.1	2.925987
25.866700	0.1	2.925852
25.868367	0.1	2.927450
25.870033	0.1	2.931529
25.871700	0.1	2.935887
25.873367	0.1	2.937261
25.875033	0.1	2.934937
25.876700	0.1	2.930705
25.878367	0.1	2.926602
25.880033	0.1	2.923496
25.881700	0.1	2.921023
25.883367	0.1	2.918881
25.885033	0.1	2.917796
25.886700	0.1	2.918430
25.888367	0.1	2.920292
25.890033	0.1	2.922546
25.891700	0.1	2.924986
25.893367	0.1	2.927571
25.895033	0.1	2.929647
25.896700	0.1	2.930481
25.898367	0.1	2.930523
25.900033	0.1	2.931296
25.901700	0.1	2.933494
25.903367	0.1	2.935641
25.905033	0.1	2.935384
25.906700	0.1	2.931859
25.908367	0.1	2.926225
25.910033	0.1	2.920744
25.911700	0.1	2.918099
25.913367	0.1	2.919785
25.915033	0.1	2.924376
25.916700	0.1	2.928833
25.918367	0.1	2.931403
25.920033	0.1	2.932125
25.921700	0.1	2.931142
25.923367	0.1	2.927966
25.925033	0.1	2.922504
25.926700	0.1	2.916013
25.928367	0.1	2.910420
25.930033	0.1	2.907151
25.931700	0.1	2.906634
25.933367	0.1	2.907785
25.935033	0.1	2.908534
25.936700	0.1	2.908167
25.938367	0.1	2.907952
25.940033	0.1	2.909377
25.941700	0.1	2.913261
25.943367	0.1	2.919771
25.945033	0.1	2.927836
25.946700	0.1	2.935161
25.948367	0.1	2.939496
25.950033	0.1	2.940036
25.951700	0.1	2.937797
25.953367	0.1	2.934723
25.955033	0.1	2.932427
25.956700	0.1	2.931608
25.958367	0.1	2.931906
25.960033	0.1	2.931990
25.961700	0.1	2.931021
25.963367	0.1	2.929834
25.965033	0.1	2.929689
25.966700	0.1	2.930383
25.968367	0.1	2.930448
25.970033	0.1	2.929117
25.971700	0.1	2.927645
25.973367	0.1	2.928227
25.975033	0.1	2.931580
25.976700	0.1	2.936260
25.978367	0.1	2.940348
25.980033	0.1	2.942788
25.981700	0.1	2.943520
25.983367	0.1	2.943249
25.985033	0.1	2.942863
25.986700	0.1	2.943054
25.988367	0.1	2.944083
25.990033	0.1	2.945471
25.991700	0.1	2.946537
25.993367	0.1	2.947077
25.995033	0.1	2.947198
25.996700	0.1	2.947128
25.998367	0.1	2.946937
26.000033	0.1	2.946556
26.001700	0.1	2.946355
26.003367	0.1	2.946816
26.005033	0.1	2.947641
26.006700	0.1	2.948372
26.008367	0.1	2.949368
26.010033	0.1	2.950775
26.011700	0.1	2.951757
26.013367	0.1	2.951846
26.015033	0.1	2.951808
26.016700	0.1	2.952595
26.018367	0.1	2.954397
26.020033	0.1	2.957154
26.021700	0.1	2.961126
26.023367	0.1	2.966230
26.025033	0.1	2.971129
26.026700	0.1	2.973815
26.028367	0.1	2.973219
26.030033	0.1	2.970230
26.031700	0.1	2.967054
26.033367	0.1	2.965704
26.035033	0.1	2.967003
26.036700	0.1	2.970109
26.038367	0.1	2.973257
26.040033	0.1	2.975608
26.041700	0.1	2.977541
26.043367	0.1	2.979185
26.045033	0.1	2.979664
26.046700	0.1	2.977964
26.048367	0.1	2.974668
26.050033	0.1	2.972051
26.051700	0.1	2.971897
26.053367	0.1	2.974267
26.055033	0.1	2.978253
26.056700	0.1	2.982575
26.058367	0.1	2.985587
26.060033	0.1	2.985792
26.061700	0.1	2.982994
26.063367	0.1	2.978714
26.065033	0.1	2.975361
26.066700	0.1	2.974654
26.068367	0.1	2.976540
26.070033	0.1	2.979715
26.071700	0.1	2.982859
26.073367	0.1	2.985359
26.075033	0.1	2.987250
26.076700	0.1	2.988456
26.078367	0.1	2.989080
26.080033	0.1	2.990100
26.081700	0.1	2.991864
26.083367	0.1	2.992903
26.085033	0.1	2.991729
26.086700	0.1	2.988833
26.088367	0.1	2.986449
26.090033	0.1	2.986714
26.091700	0.1	2.989555
26.093367	0.1	2.992637
26.095033	0.1	2.993913
26.096700	0.1	2.993513
26.098367	0.1	2.992959
26.100033	0.1	2.993466
26.101700	0.1	2.995101
26.103367	0.1	2.997206
26.105033	0.1	2.999357
26.106700	0.1	3.001369
26.108367	0.1	3.003050
26.110033	0.1	3.004628
26.111700	0.1	3.006700
26.113367	0.1	3.009555
26.115033	0.1	3.012819
26.116700	0.1	3.015879
26.118367	0.1	3.018766
26.120033	0.1	3.022612
26.121700	0.1	3.028829
26.123367	0.1	3.037313
26.125033	0.1	3.045942
26.126700	0.1	3.052345
26.128367	0.1	3.056112
26.130033	0.1	3.059153
26.131700	0.1	3.063176
26.133367	0.1	3.067343
26.135033	0.1	3.069798
26.136700	0.1	3.070659
26.138367	0.1	3.072275
26.140033	0.1	3.077006
26.141700	0.1	3.085309
26.143367	0.1	3.095465
26.145033	0.1	3.104974
26.146700	0.1	3.112648
26.148367	0.1	3.118836
26.150033	0.1	3.124224
26.151700	0.1	3.129360
26.153367	0.1	3.134818
26.155033	0.1	3.140913
26.156700	0.1	3.147530
26.158367	0.1	3.154930
26.160033	0.1	3.164043
26.161700	0.1	3.175093
26.163367	0.1	3.186944
26.165033	0.1	3.198218
26.166700	0.1	3.208043
26.168367	0.1	3.216290
26.170033	0.1	3.223997
26.171700	0.1	3.232677
26.173367	0.1	3.243322
26.175033	0.1	3.256518
26.176700	0.1	3.272616
26.178367	0.1	3.291061
26.180033	0.1	3.310419
26.181700	0.1	3.329189
26.183367	0.1	3.346675
26.185033	0.1	3.363136
26.186700	0.1	3.379341
26.188367	0.1	3.396044
26.190033	0.1	3.414024
26.191700	0.1	3.434471
26.193367	0.1	3.458145
26.195033	0.1	3.483924
26.196700	0.1	3.509340
26.198367	0.1	3.532954
26.200033	0.1	3.555384
26.201700	0.1	3.578267
26.203367	0.1	3.602798
26.205033	0.1	3.629285
26.206700	0.1	3.657374
26.208367	0.1	3.686091
26.210033	0.1	3.714128
26.211700	0.1	3.741258
26.213367	0.1	3.769412
26.215033	0.1	3.800821
26.216700	0.1	3.835456
26.218367	0.1	3.871769
26.220033	0.1	3.908784
26.221700	0.1	3.945963
26.223367	0.1	3.982186
26.225033	0.1	4.015951
26.226700	0.1	4.046438
26.228367	0.1	4.074317
26.230033	0.1	4.101326
26.231700	0.1	4.128721
26.233367	0.1	4.156269
26.235033	0.1	4.183012
26.236700	0.1	4.208516
26.238367	0.1	4.233154
26.240033	0.1	4.257369
26.241700	0.1	4.280694
26.243367	0.1	4.302114
26.245033	0.1	4.321346
26.246700	0.1	4.338697
26.248367	0.1	4.353686
26.250033	0.1	4.364876
26.251700	0.1	4.370906
26.253367	0.1	4.371842
26.255033	0.1	4.370036
26.256700	0.1	4.368746
26.258367	0.1	4.369435
26.260033	0.1	4.370762
26.261700	0.1	4.369789
26.263367	0.1	4.363763
26.265033	0.1	4.351246
26.266700	0.1	4.332741
26.268367	0.1	4.310571
26.270033	0.1	4.287194
26.271700	0.1	4.263450
26.273367	0.1	4.238798
26.275033	0.1	4.212866
26.276700	0.1	4.185843
26.278367	0.1	4.157480
26.280033	0.1	4.126495
26.281700	0.1	4.091901
26.283367	0.1	4.054457
26.285033	0.1	4.016496
26.286700	0.1	3.980277
26.288367	0.1	3.946722
26.290033	0.1	3.915341
26.291700	0.1	3.884495
26.293367	0.1	3.851783
26.295033	0.1	3.815605
26.296700	0.1	3.776955
26.298367	0.1	3.738347
26.300033	0.1	3.701090
26.301700	0.1	3.665113
26.303367	0.1	3.630598
26.305033	0.1	3.597592
26.306700	0.1	3.565275
26.308367	0.1	3.533475
26.310033	0.1	3.503286
26.311700	0.1	3.474848
26.313367	0.1	3.446746
26.315033	0.1	3.418443
26.316700	0.1	3.391351
26.318367	0.1	3.367080
26.320033	0.1	3.345483
26.321700	0.1	3.324286
26.323367	0.1	3.301012
26.325033	0.1	3.275499
26.326700	0.1	3.250339
26.328367	0.1	3.228490
26.330033	0.1	3.210674
26.331700	0.1	3.195424
26.333367	0.1	3.181300
26.335033	0.1	3.167749
26.336700	0.1	3.153980
26.338367	0.1	3.139023
26.340033	0.1	3.123055
26.341700	0.1	3.106934
26.343367	0.1	3.090920
26.345033	0.1	3.075330
26.346700	0.1	3.061383
26.348367	0.1	3.050063
26.350033	0.1	3.040829
26.351700	0.1	3.032363
26.353367	0.1	3.023497
26.355033	0.1	3.013895
26.356700	0.1	3.004409
26.358367	0.1	2.996060
26.360033	0.1	2.988810
26.361700	0.1	2.982048
26.363367	0.1	2.975920
26.365033	0.1	2.971166
26.366700	0.1	2.967003
26.368367	0.1	2.960470
26.370033	0.1	2.949904
26.371700	0.1	2.938127
26.373367	0.1	2.930025
26.375033	0.1	2.927287
26.376700	0.1	2.927147
26.378367	0.1	2.926402
26.380033	0.1	2.924870
26.381700	0.1	2.924153
26.383367	0.1	2.924735
26.385033	0.1	2.925107
26.386700	0.1	2.922639
26.388367	0.1	2.915910
26.390033	0.1	2.906113
26.391700	0.1	2.895775
26.393367	0.1	2.887333
26.395033	0.1	2.882383
26.396700	0.1	2.880869
26.398367	0.1	2.881764
26.400033	0.1	2.883971
26.401700	0.1	2.886341
26.403367	0.1	2.887994
26.405033	0.1	2.888376
26.406700	0.1	2.887268
26.408367	0.1	2.885442
26.410033	0.1	2.884143
26.411700	0.1	2.883435
26.413367	0.1	2.882653
26.415033	0.1	2.881978
26.416700	0.1	2.881959
26.418367	0.1	2.882392
26.420033	0.1	2.882318
26.421700	0.1	2.880944
26.423367	0.1	2.878732
26.425033	0.1	2.876925
26.426700	0.1	2.875868
26.428367	0.1	2.874699
26.430033	0.1	2.872786
26.431700	0.1	2.870616
26.433367	0.1	2.869130
26.435033	0.1	2.868720
26.436700	0.1	2.869046
26.438367	0.1	2.869489
26.440033	0.1	2.869433
26.441700	0.1	2.868008
26.443367	0.1	2.864231
26.445033	0.1	2.858038
26.446700	0.1	2.851072
26.448367	0.1	2.846201
26.450033	0.1	2.845763
26.451700	0.1	2.849749
26.453367	0.1	2.856022
26.455033	0.1	2.862532
26.456700	0.1	2.868283
26.458367	0.1	2.872399
26.460033	0.1	2.873638
26.461700	0.1	2.871351
26.463367	0.1	2.866522
26.465033	0.1	2.861526
26.466700	0.1	2.858173
26.468367	0.1	2.855938
26.470033	0.1	2.852902
26.471700	0.1	2.848362
26.473367	0.1	2.843910
26.475033	0.1	2.842131
26.476700	0.1	2.844329
26.478367	0.1	2.849265
26.480033	0.1	2.854578
26.481700	0.1	2.859230
26.483367	0.1	2.863188
26.485033	0.1	2.865396
26.486700	0.1	2.864799
26.488367	0.1	2.862280
26.490033	0.1	2.859486
26.491700	0.1	2.857125
26.493367	0.1	2.855328
26.495033	0.1	2.854331
26.496700	0.1	2.854271
26.498367	0.1	2.855072
26.500033	0.1	2.856669
26.501700	0.1	2.858359
26.503367	0.1	2.858429
26.505033	0.1	2.855635
26.506700	0.1	2.850676
26.508367	0.1	2.845842
26.510033	0.1	2.843337
26.511700	0.1	2.843649
26.513367	0.1	2.845530
26.515033	0.1	2.847305
26.516700	0.1	2.848273
26.518367	0.1	2.848865
26.520033	0.1	2.849670
26.521700	0.1	2.850886
26.523367	0.1	2.851882
26.525033	0.1	2.851165
26.526700	0.1	2.848171
26.528367	0.1	2.844329
26.530033	0.1	2.841428
26.531700	0.1	2.840171
26.533367	0.1	2.840259
26.535033	0.1	2.840655
26.536700	0.1	2.840124
26.538367	0.1	2.838550
26.540033	0.1	2.837023
26.541700	0.1	2.836604
26.543367	0.1	2.837884
26.545033	0.1	2.841107
26.546700	0.1	2.845293
26.548367	0.1	2.847905
26.550033	0.1	2.846722
26.551700	0.1	2.842033
26.553367	0.1	2.836133
26.555033	0.1	2.831151
26.556700	0.1	2.828026
26.558367	0.1	2.827034
26.560033	0.1	2.828087
26.561700	0.1	2.830420
26.563367	0.1	2.832948
26.565033	0.1	2.835207
26.566700	0.1	2.837572
26.568367	0.1	2.840664
26.570033	0.1	2.844324
26.571700	0.1	2.846951
26.573367	0.1	2.846913
26.575033	0.1	2.844525
26.576700	0.1	2.841637
26.578367	0.1	2.839710
26.580033	0.1	2.838820
26.581700	0.1	2.837800
26.583367	0.1	2.835393
26.585033	0.1	2.831561
26.586700	0.1	2.827207
26.588367	0.1	2.823211
26.590033	0.1	2.820496
26.591700	0.1	2.820385
26.593367	0.1	2.823630
26.595033	0.1	2.829274
26.596700	0.1	2.835160
26.598367	0.1	2.839589
26.600033	0.1	2.842364
26.601700	0.1	2.843812
26.603367	0.1	2.843319
26.605033	0.1	2.839984
26.606700	0.1	2.834760
26.608367	0.1	2.831076
26.610033	0.1	2.831984
26.611700	0.1	2.836576
26.613367	0.1	2.840664
26.615033	0.1	2.840995
26.616700	0.1	2.837805
26.618367	0.1	2.833894
26.620033	0.1	2.832278
26.621700	0.1	2.834285
26.623367	0.1	2.839356
26.625033	0.1	2.846648
26.626700	0.1	2.855831
26.628367	0.1	2.865763
26.630033	0.1	2.874555
26.631700	0.1	2.881349
26.633367	0.1	2.886099
26.635033	0.1	2.887920
26.636700	0.1	2.885773
26.638367	0.1	2.880418
26.640033	0.1	2.874462
26.641700	0.1	2.870592
26.643367	0.1	2.869908
26.645033	0.1	2.871612
26.646700	0.1	2.873959
26.648367	0.1	2.875556
26.650033	0.1	2.876306
26.651700	0.1	2.877042
26.653367	0.1	2.878387
26.655033	0.1	2.880222
26.656700	0.1	2.882187
26.658367	0.1	2.884357
26.660033	0.1	2.887002
26.661700	0.1	2.890206
26.663367	0.1	2.894085
26.665033	0.1	2.898388
26.666700	0.1	2.902118
26.668367	0.1	2.904437
26.670033	0.1	2.905582
26.671700	0.1	2.906485
26.673367	0.1	2.907910
26.675033	0.1	2.909941
26.676700	0.1	2.911943
26.678367	0.1	2.913498
26.680033	0.1	2.915822
26.681700	0.1	2.921252
26.683367	0.1	2.930560
26.685033	0.1	2.941717
26.686700	0.1	2.951766
26.688367	0.1	2.959222
26.690033	0.1	2.964884
26.691700	0.1	2.970817
26.693367	0.1	2.978188
26.695033	0.1	2.986090
26.696700	0.1	2.993084
26.698367	0.1	2.999301
26.700033	0.1	3.006067
26.701700	0.1	3.013960
26.703367	0.1	3.022058
26.705033	0.1	3.028852
26.706700	0.1	3.034109
26.708367	0.1	3.040028
26.710033	0.1	3.049527
26.711700	0.1	3.063171
26.713367	0.1	3.078869
26.715033	0.1	3.094045
26.716700	0.1	3.107293
26.718367	0.1	3.118571
26.720033	0.1	3.128164
26.721700	0.1	3.136676
26.723367	0.1	3.146189
26.725033	0.1	3.159191
26.726700	0.1	3.175964
26.728367	0.1	3.194539
26.730033	0.1	3.212960
26.731700	0.1	3.230073
26.733367	0.1	3.245156
26.735033	0.1	3.258432
26.736700	0.1	3.271373
26.738367	0.1	3.285659
26.740033	0.1	3.301911
26.741700	0.1	3.319979
26.743367	0.1	3.340240
26.745033	0.1	3.363034
26.746700	0.1	3.387136
26.748367	0.1	3.410340
26.750033	0.1	3.431169
26.751700	0.1	3.449805
26.753367	0.1	3.468050
26.755033	0.1	3.488334
26.756700	0.1	3.512134
26.758367	0.1	3.539091
26.760033	0.1	3.567445
26.761700	0.1	3.595534
26.763367	0.1	3.623548
26.765033	0.1	3.652978
26.766700	0.1	3.684079
26.768367	0.1	3.716028
26.770033	0.1	3.748899
26.771700	0.1	3.783391
26.773367	0.1	3.819447
26.775033	0.1	3.856267
26.776700	0.1	3.893180
26.778367	0.1	3.930368
26.780033	0.1	3.968785
26.781700	0.1	4.009297
26.783367	0.1	4.051938
26.785033	0.1	4.096562
26.786700	0.1	4.143710
26.788367	0.1	4.194141
26.790033	0.1	4.248270
26.791700	0.1	4.305891
26.793367	0.1	4.365654
26.795033	0.1	4.425296
26.796700	0.1	4.483135
26.798367	0.1	4.538912
26.800033	0.1	4.593376
26.801700	0.1	4.647928
26.803367	0.1	4.704040
26.805033	0.1	4.762113
26.806700	0.1	4.821070
26.808367	0.1	4.879660
26.810033	0.1	4.937844
26.811700	0.1	4.996741
26.813367	0.1	5.057356
26.815033	0.1	5.119592
26.816700	0.1	5.182191
26.818367	0.1	5.242960
26.820033	0.1	5.299752
26.821700	0.1	5.352129
26.823367	0.1	5.401410
26.825033	0.1	5.448912
26.826700	0.1	5.494556
26.828367	0.1	5.536811
26.830033	0.1	5.574087
26.831700	0.1	5.606352
26.833367	0.1	5.635000
26.835033	0.1	5.661258
26.836700	0.1	5.685119
26.838367	0.1	5.705184
26.840033	0.1	5.719448
26.841700	0.1	5.727177
26.843367	0.1	5.730051
26.845033	0.1	5.730386
26.846700	0.1	5.728449
26.848367	0.1	5.722600
26.850033	0.1	5.711401
26.851700	0.1	5.694544
26.853367	0.1	5.672476
26.855033	0.1	5.645915
26.856700	0.1	5.615591
26.858367	0.1	5.582185
26.860033	0.1	5.546343
26.861700	0.1	5.509052
26.863367	0.1	5.471697
26.865033	0.1	5.434742
26.866700	0.1	5.396530
26.868367	0.1	5.354881
26.870033	0.1	5.309419
26.871700	0.1	5.260985
26.873367	0.1	5.210224
26.875033	0.1	5.158153
26.876700	0.1	5.106605
26.878367	0.1	5.057417
26.880033	0.1	5.011917
26.881700	0.1	4.970641
26.883367	0.1	4.932689
26.885033	0.1	4.896000
26.886700	0.1	4.858775
26.888367	0.1	4.820395
26.890033	0.1	4.781745
26.891700	0.1	4.745359
26.893367	0.1	4.713829
26.895033	0.1	4.687323
26.896700	0.1	4.663956
26.898367	0.1	4.642629
26.900033	0.1	4.623160
26.901700	0.1	4.604640
26.903367	0.1	4.585539
26.905033	0.1	4.565204
26.906700	0.1	4.544654
26.908367	0.1	4.525767
26.910033	0.1	4.510172
26.911700	0.1	4.499340
26.913367	0.1	4.493836
26.915033	0.1	4.491662
26.916700	0.1	4.489254
26.918367	0.1	4.484816
26.920033	0.1	4.479126
26.921700	0.1	4.472989
26.923367	0.1	4.466199
26.925033	0.1	4.458618
26.926700	0.1	4.450055
26.928367	0.1	4.439848
26.930033	0.1	4.427847
26.931700	0.1	4.415228
26.933367	0.1	4.403293
26.935033	0.1	4.391810
26.936700	0.1	4.379540
26.938367	0.1	4.365654
26.940033	0.1	4.349332
26.941700	0.1	4.329421
26.943367	0.1	4.305639
26.945033	0.1	4.279250
26.946700	0.1	4.251688
26.948367	0.1	4.223119
26.950033	0.1	4.193080
26.951700	0.1	4.161713
26.953367	0.1	4.129671
26.955033	0.1	4.097726
26.956700	0.1	4.066471
26.958367	0.1	4.035812
26.960033	0.1	4.005320
26.961700	0.1	3.975048
26.963367	0.1	3.945027
26.965033	0.1	3.913962
26.966700	0.1	3.879629
26.968367	0.1	3.841189
26.970033	0.1	3.800266
26.971700	0.1	3.759009
26.973367	0.1	3.718324
26.975033	0.1	3.678687
26.976700	0.1	3.641252
26.978367	0.1	3.607324
26.980033	0.1	3.577378
26.981700	0.1	3.550737
26.983367	0.1	3.526011
26.985033	0.1	3.502308
26.986700	0.1	3.479333
26.988367	0.1	3.455831
26.990033	0.1	3.429661
26.991700	0.1	3.399560
26.993367	0.1	3.366219
26.995033	0.1	3.331942
26.996700	0.1	3.299410
26.998367	0.1	3.270232
27.000033	0.1	3.244639
27.001700	0.1	3.222688
27.003367	0.1	3.204932
27.005033	0.1	3.191088
27.006700	0.1	3.179153
27.008367	0.1	3.166837
27.010033	0.1	3.153188
27.011700	0.1	3.138948
27.013367	0.1	3.126096
27.015033	0.1	3.116145
27.016700	0.1	3.108564
27.018367	0.1	3.101430
27.020033	0.1	3.093402
27.021700	0.1	3.084815
27.023367	0.1	3.077127
27.025033	0.1	3.072005
27.026700	0.1	3.070189
27.028367	0.1	3.070268
27.030033	0.1	3.069621
27.031700	0.1	3.066640
27.033367	0.1	3.061472
27.035033	0.1	3.055553
27.036700	0.1	3.051185
27.038367	0.1	3.050393
27.040033	0.1	3.053606
27.041700	0.1	3.059777
27.043367	0.1	3.067683
27.045033	0.1	3.076750
27.046700	0.1	3.086748
27.048367	0.1	3.096913
27.050033	0.1	3.105518
27.051700	0.1	3.110799
27.053367	0.1	3.112718
27.055033	0.1	3.113402
27.056700	0.1	3.115460
27.058367	0.1	3.120331
27.060033	0.1	3.127661
27.061700	0.1	3.135372
27.063367	0.1	3.140909
27.065033	0.1	3.143339
27.066700	0.1	3.144490
27.068367	0.1	3.147996
27.070033	0.1	3.157058
27.071700	0.1	3.172234
27.073367	0.1	3.190893
27.075033	0.1	3.208988
27.076700	0.1	3.223876
27.078367	0.1	3.235377
27.080033	0.1	3.244779
27.081700	0.1	3.253762
27.083367	0.1	3.263848
27.085033	0.1	3.276230
27.086700	0.1	3.291280
27.088367	0.1	3.307965
27.090033	0.1	3.325040
27.091700	0.1	3.342535
27.093367	0.1	3.360431
27.095033	0.1	3.377870
27.096700	0.1	3.394582
27.098367	0.1	3.410773
27.100033	0.1	3.426080
27.101700	0.1	3.440394
27.103367	0.1	3.454587
27.105033	0.1	3.469600
27.106700	0.1	3.485526
27.108367	0.1	3.501922
27.110033	0.1	3.518686
27.111700	0.1	3.536483
27.113367	0.1	3.556199
27.115033	0.1	3.578104
27.116700	0.1	3.601420
27.118367	0.1	3.624680
27.120033	0.1	3.647464
27.121700	0.1	3.670952
27.123367	0.1	3.695916
27.125033	0.1	3.721761
27.126700	0.1	3.747833
27.128367	0.1	3.774283
27.130033	0.1	3.802059
27.131700	0.1	3.832448
27.133367	0.1	3.866153
27.135033	0.1	3.902442
27.136700	0.1	3.939695
27.138367	0.1	3.976780
27.140033	0.1	4.013660
27.141700	0.1	4.051439
27.143367	0.1	4.091780
27.145033	0.1	4.135300
27.146700	0.1	4.181205
27.148367	0.1	4.228260
27.150033	0.1	4.275437
27.151700	0.1	4.322296
27.153367	0.1	4.369332
27.155033	0.1	4.418045
27.156700	0.1	4.470437
27.158367	0.1	4.527373
27.160033	0.1	4.587560
27.161700	0.1	4.649591
27.163367	0.1	4.714243
27.165033	0.1	4.783086
27.166700	0.1	4.855562
27.168367	0.1	4.929020
27.170033	0.1	5.001151
27.171700	0.1	5.071941
27.173367	0.1	5.144305
27.175033	0.1	5.222578
27.176700	0.1	5.309125
27.178367	0.1	5.402640
27.180033	0.1	5.500163
27.181700	0.1	5.599638
27.183367	0.1	5.701114
27.185033	0.1	5.806531
27.186700	0.1	5.917954
27.188367	0.1	6.036186
27.190033	0.1	6.160983
27.191700	0.1	6.291587
27.193367	0.1	6.427499
27.195033	0.1	6.569140
27.196700	0.1	6.717388
27.198367	0.1	6.872448
27.200033	0.1	7.033390
27.201700	0.1	7.199412
27.203367	0.1	7.371246
27.205033	0.1	7.550404
27.206700	0.1	7.737638
27.208367	0.1	7.932642
27.210033	0.1	8.134558
27.211700	0.1	8.341959
27.213367	0.1	8.553355
27.215033	0.1	8.768803
27.216700	0.1	8.989866
27.218367	0.1	9.217514
27.220033	0.1	9.451192
27.221700	0.1	9.689555
27.223367	0.1	9.930888
27.225033	0.1	10.173591
27.226700	0.1	10.416983
27.228367	0.1	10.660305
27.230033	0.1	10.901052
27.231700	0.1	11.136183
27.233367	0.1	11.364953
27.235033	0.1	11.588959
27.236700	0.1	11.810013
27.238367	0.1	12.028958
27.240033	0.1	12.245439
27.241700	0.1	12.457361
27.243367	0.1	12.661270
27.245033	0.1	12.853984
27.246700	0.1	13.033608
27.248367	0.1	13.199151
27.250033	0.1	13.349536
27.251700	0.1	13.483758
27.253367	0.1	13.601710
27.255033	0.1	13.703443
27.256700	0.1	13.788054
27.258367	0.1	13.854057
27.260033	0.1	13.900306
27.261700	0.1	13.927184
27.263367	0.1	13.936441
27.265033	0.1	13.928916
27.266700	0.1	13.903826
27.268367	0.1	13.860767
27.270033	0.1	13.801032
27.271700	0.1	13.726405
27.273367	0.1	13.637538
27.275033	0.1	13.533980
27.276700	0.1	13.415236
27.278367	0.1	13.281442
27.280033	0.1	13.133944
27.281700	0.1	12.975126
27.283367	0.1	12.806826
27.285033	0.1	12.629651
27.286700	0.1	12.444030
27.288367	0.1	12.250938
27.290033	0.1	12.051556
27.291700	0.1	11.846996
27.293367	0.1	11.638459
27.295033	0.1	11.427645
27.296700	0.1	11.217124
27.298367	0.1	11.009532
27.300033	0.1	10.806168
27.301700	0.1	10.606614
27.303367	0.1	10.409830
27.305033	0.1	10.215580
27.306700	0.1	10.025115
27.308367	0.1	9.840201
27.310033	0.1	9.661079
27.311700	0.1	9.486675
27.313367	0.1	9.316839
27.315033	0.1	9.152396
27.316700	0.1	8.993777
27.318367	0.1	8.841138
27.320033	0.1	8.694939
27.321700	0.1	8.555856
27.323367	0.1	8.424041
27.325033	0.1	8.298839
27.326700	0.1	8.179578
27.328367	0.1	8.066203
27.330033	0.1	7.958477
27.331700	0.1	7.855180
27.333367	0.1	7.755067
27.335033	0.1	7.658196
27.336700	0.1	7.565208
27.338367	0.1	7.475684
27.340033	0.1	7.388210
27.341700	0.1	7.301592
27.343367	0.1	7.215417
27.345033	0.1	7.129847
27.346700	0.1	7.044538
27.348367	0.1	6.958093
27.350033	0.1	6.869184
27.351700	0.1	6.777407
27.353367	0.1	6.683660
27.355033	0.1	6.590402
27.356700	0.1	6.499756
27.358367	0.1	6.411122
27.360033	0.1	6.322004
27.361700	0.1	6.230702
27.363367	0.1	6.136992
27.365033	0.1	6.041089
27.366700	0.1	5.943212
27.368367	0.1	5.844128
27.370033	0.1	5.744877
27.371700	0.1	5.645761
27.373367	0.1	5.546175
27.375033	0.1	5.445499
27.376700	0.1	5.343840
27.378367	0.1	5.241982
27.380033	0.1	5.140384
27.381700	0.1	5.038888
27.383367	0.1	4.938026
27.385033	0.1	4.838957
27.386700	0.1	4.741889
27.388367	0.1	4.646475
27.390033	0.1	4.553040
27.391700	0.1	4.461622
27.393367	0.1	4.371642
27.395033	0.1	4.283227
27.396700	0.1	4.196847
27.398367	0.1	4.112818
27.400033	0.1	4.031882
27.401700	0.1	3.954717
27.403367	0.1	3.881189
27.405033	0.1	3.810623
27.406700	0.1	3.742310
27.408367	0.1	3.676182
27.410033	0.1	3.612884
27.411700	0.1	3.552912
27.413367	0.1	3.496050
27.415033	0.1	3.441884
27.416700	0.1	3.390424
27.418367	0.1	3.342209
27.420033	0.1	3.298116
27.421700	0.1	3.258404
27.423367	0.1	3.221892
27.425033	0.1	3.186362
27.426700	0.1	3.150003
27.428367	0.1	3.112922
27.430033	0.1	3.076987
27.431700	0.1	3.044060
27.433367	0.1	3.015054
27.435033	0.1	2.991133
27.436700	0.1	2.974113
27.438367	0.1	2.964102
27.440033	0.1	2.957578
27.441700	0.1	2.949373
27.443367	0.1	2.936362
27.445033	0.1	2.918546
27.446700	0.1	2.898099
27.448367	0.1	2.878690
27.450033	0.1	2.863286
27.451700	0.1	2.851742
27.453367	0.1	2.842420
27.455033	0.1	2.834848
27.456700	0.1	2.829069
27.458367	0.1	2.824212
27.460033	0.1	2.818671
27.461700	0.1	2.811141
27.463367	0.1	2.801851
27.465033	0.1	2.792981
27.466700	0.1	2.787085
27.468367	0.1	2.785116
27.470033	0.1	2.786093
27.471700	0.1	2.788203
27.473367	0.1	2.790322
27.475033	0.1	2.792436
27.476700	0.1	2.794606
27.478367	0.1	2.796561
27.480033	0.1	2.798196
27.481700	0.1	2.799234
27.483367	0.1	2.798573
27.485033	0.1	2.795043
27.486700	0.1	2.788836
27.488367	0.1	2.781632
27.490033	0.1	2.775467
27.491700	0.1	2.771746
27.493367	0.1	2.770433
27.495033	0.1	2.770368
27.496700	0.1	2.770755
27.498367	0.1	2.771677
27.500033	0.1	2.773041
27.501700	0.1	2.773856
27.503367	0.1	2.773125
27.505033	0.1	2.770936
27.506700	0.1	2.767737
27.508367	0.1	2.763071
27.510033	0.1	2.756314
27.511700	0.1	2.748747
27.513367	0.1	2.743686
27.515033	0.1	2.743378
27.516700	0.1	2.746182
27.518367	0.1	2.748361
27.520033	0.1	2.748268
27.521700	0.1	2.747085
27.523367	0.1	2.746731
27.525033	0.1	2.748044
27.526700	0.1	2.750079
27.528367	0.1	2.750815
27.530033	0.1	2.748785
27.531700	0.1	2.744156
27.533367	0.1	2.737995
27.535033	0.1	2.730899
27.536700	0.1	2.723346
27.538367	0.1	2.716831
27.540033	0.1	2.713455
27.541700	0.1	2.714177
27.543367	0.1	2.717730
27.545033	0.1	2.721706
27.546700	0.1	2.724710
27.548367	0.1	2.726913
27.550033	0.1	2.728747
27.551700	0.1	2.729725
27.553367	0.1	2.728645
27.555033	0.1	2.725027
27.556700	0.1	2.720417
27.558367	0.1	2.717585
27.560033	0.1	2.717474
27.561700	0.1	2.718060
27.563367	0.1	2.717143
27.565033	0.1	2.714866
27.566700	0.1	2.712430
27.568367	0.1	2.709641
27.570033	0.1	2.705413
27.571700	0.1	2.699839
27.573367	0.1	2.694228
27.575033	0.1	2.689837
27.576700	0.1	2.687024
27.578367	0.1	2.684905
27.580033	0.1	2.682242
27.581700	0.1	2.679541
27.583367	0.1	2.678763
27.585033	0.1	2.680253
27.586700	0.1	2.682167
27.588367	0.1	2.683401
27.590033	0.1	2.684896
27.591700	0.1	2.687825
27.593367	0.1	2.691387
27.595033	0.1	2.692989
27.596700	0.1	2.690866
27.598367	0.1	2.685986
27.600033	0.1	2.680887
27.601700	0.1	2.677338
27.603367	0.1	2.675373
27.605033	0.1	2.673618
27.606700	0.1	2.670661
27.608367	0.1	2.666768
27.610033	0.1	2.663219
27.611700	0.1	2.660598
27.613367	0.1	2.658991
27.615033	0.1	2.658390
27.616700	0.1	2.658241
27.618367	0.1	2.658078
27.620033	0.1	2.658064
27.621700	0.1	2.658390
27.623367	0.1	2.659336
27.625033	0.1	2.660919
27.626700	0.1	2.661766
27.628367	0.1	2.660593
27.630033	0.1	2.658642
27.631700	0.1	2.658102
27.633367	0.1	2.659014
27.635033	0.1	2.659922
27.636700	0.1	2.660342
27.638367	0.1	2.660896
27.640033	0.1	2.661613
27.641700	0.1	2.661347
27.643367	0.1	2.659489
27.645033	0.1	2.657021
27.646700	0.1	2.655047
27.648367	0.1	2.653534
27.650033	0.1	2.652095
27.651700	0.1	2.650758
27.653367	0.1	2.649613
27.655033	0.1	2.649063
27.656700	0.1	2.649957
27.658367	0.1	2.652118
27.660033	0.1	2.653995
27.661700	0.1	2.654772
27.663367	0.1	2.655513
27.665033	0.1	2.657762
27.666700	0.1	2.661399
27.668367	0.1	2.663890
27.670033	0.1	2.662498
27.671700	0.1	2.657217
27.673367	0.1	2.650949
27.675033	0.1	2.647275
27.676700	0.1	2.647801
27.678367	0.1	2.651117
27.680033	0.1	2.654674
27.681700	0.1	2.656505
27.683367	0.1	2.655620
27.685033	0.1	2.652658
27.686700	0.1	2.649641
27.688367	0.1	2.648453
27.690033	0.1	2.649883
27.691700	0.1	2.653222
27.693367	0.1	2.656304
27.695033	0.1	2.657212
27.696700	0.1	2.656141
27.698367	0.1	2.655084
27.700033	0.1	2.655871
27.701700	0.1	2.658665
27.703367	0.1	2.662665
27.705033	0.1	2.667750
27.706700	0.1	2.674153
27.708367	0.1	2.680980
27.710033	0.1	2.686321
27.711700	0.1	2.689334
27.713367	0.1	2.691261
27.715033	0.1	2.693860
27.716700	0.1	2.697418
27.718367	0.1	2.700980
27.720033	0.1	2.704109
27.721700	0.1	2.707005
27.723367	0.1	2.709571
27.725033	0.1	2.711574
27.726700	0.1	2.713129
27.728367	0.1	2.714791
27.730033	0.1	2.717329
27.731700	0.1	2.721041
27.733367	0.1	2.725520
27.735033	0.1	2.730321
27.736700	0.1	2.735588
27.738367	0.1	2.741655
27.740033	0.1	2.748300
27.741700	0.1	2.755257
27.743367	0.1	2.762889
27.745033	0.1	2.771430
27.746700	0.1	2.780156
27.748367	0.1	2.787593
27.750033	0.1	2.792287
27.751700	0.1	2.793772
27.753367	0.1	2.792836
27.755033	0.1	2.791053
27.756700	0.1	2.789898
27.758367	0.1	2.789726
27.760033	0.1	2.789842
27.761700	0.1	2.789907
27.763367	0.1	2.790201
27.765033	0.1	2.790634
27.766700	0.1	2.790811
27.768367	0.1	2.791011
27.770033	0.1	2.792478
27.771700	0.1	2.795770
27.773367	0.1	2.798862
27.775033	0.1	2.798499
27.776700	0.1	2.793549
27.778367	0.1	2.785902
27.780033	0.1	2.778391
27.781700	0.1	2.772589
27.783367	0.1	2.768459
27.785033	0.1	2.765330
27.786700	0.1	2.762852
27.788367	0.1	2.761274
27.790033	0.1	2.760845
27.791700	0.1	2.760924
27.793367	0.1	2.760184
27.795033	0.1	2.757856
27.796700	0.1	2.754224
27.798367	0.1	2.749716
27.800033	0.1	2.744468
27.801700	0.1	2.739350
27.803367	0.1	2.735937
27.805033	0.1	2.734759
27.806700	0.1	2.734470
27.808367	0.1	2.733432
27.810033	0.1	2.731243
27.811700	0.1	2.728277
27.813367	0.1	2.724952
27.815033	0.1	2.721781
27.816700	0.1	2.719210
27.818367	0.1	2.717250
27.820033	0.1	2.715434
27.821700	0.1	2.713008
27.823367	0.1	2.709213
27.825033	0.1	2.703811
27.826700	0.1	2.697855
27.828367	0.1	2.693292
27.830033	0.1	2.691182
27.831700	0.1	2.690465
27.833367	0.1	2.689315
27.835033	0.1	2.687774
27.836700	0.1	2.687396
27.838367	0.1	2.688305
27.840033	0.1	2.688882
27.841700	0.1	2.688477
27.843367	0.1	2.687899
27.845033	0.1	2.687848
27.846700	0.1	2.688426
27.848367	0.1	2.689236
27.850033	0.1	2.689715
27.851700	0.1	2.690014
27.853367	0.1	2.691275
27.855033	0.1	2.694726
27.856700	0.1	2.699774
27.858367	0.1	2.703774
27.860033	0.1	2.704551
27.861700	0.1	2.702596
27.863367	0.1	2.700253
27.865033	0.1	2.699089
27.866700	0.1	2.698735
27.868367	0.1	2.698298
27.870033	0.1	2.697739
27.871700	0.1	2.697613
27.873367	0.1	2.698042
27.875033	0.1	2.698735
27.876700	0.1	2.700090
27.878367	0.1	2.703127
27.880033	0.1	2.707951
27.881700	0.1	2.713636
27.883367	0.1	2.719462
27.885033	0.1	2.724822
27.886700	0.1	2.728575
27.888367	0.1	2.729967
27.890033	0.1	2.729362
27.891700	0.1	2.727425
27.893367	0.1	2.724840
27.895033	0.1	2.722689
27.896700	0.1	2.722237
27.898367	0.1	2.724282
27.900033	0.1	2.728258
27.901700	0.1	2.732226
27.903367	0.1	2.734698
27.905033	0.1	2.735713
27.906700	0.1	2.735537
27.908367	0.1	2.733869
27.910033	0.1	2.730736
27.911700	0.1	2.727020
27.913367	0.1	2.723993
27.915033	0.1	2.722507
27.916700	0.1	2.722922
27.918367	0.1	2.725115
27.920033	0.1	2.727984
27.921700	0.1	2.730093
27.923367	0.1	2.730959
27.925033	0.1	2.730428
27.926700	0.1	2.728170
27.928367	0.1	2.724472
27.930033	0.1	2.720160
27.931700	0.1	2.715676
27.933367	0.1	2.711168
27.935033	0.1	2.707508
27.936700	0.1	2.706116
27.938367	0.1	2.707271
27.940033	0.1	2.709641
27.941700	0.1	2.711746
27.943367	0.1	2.713017
27.945033	0.1	2.713678
27.946700	0.1	2.714056
27.948367	0.1	2.714144
27.950033	0.1	2.713646
27.951700	0.1	2.712412
27.953367	0.1	2.711071
27.955033	0.1	2.710600
27.956700	0.1	2.710931
27.958367	0.1	2.710996
27.960033	0.1	2.709748
27.961700	0.1	2.706964
27.963367	0.1	2.703643
27.965033	0.1	2.701762
27.966700	0.1	2.702982
27.968367	0.1	2.707406
27.970033	0.1	2.713632
27.971700	0.1	2.719900
27.973367	0.1	2.724878
27.975033	0.1	2.727993
27.976700	0.1	2.729250
27.978367	0.1	2.728775
27.980033	0.1	2.727038
27.981700	0.1	2.725064
27.983367	0.1	2.723774
27.985033	0.1	2.723746
27.986700	0.1	2.725422
27.988367	0.1	2.728952
27.990033	0.1	2.733907
27.991700	0.1	2.738917
27.993367	0.1	2.742307
27.995033	0.1	2.743793
27.996700	0.1	2.744952
27.998367	0.1	2.747648
28.000033	0.1	2.752366
28.001700	0.1	2.758200
28.003367	0.1	2.763988
28.005033	0.1	2.768598
28.006700	0.1	2.771104
28.008367	0.1	2.772040
28.010033	0.1	2.773488
28.011700	0.1	2.777041
28.013367	0.1	2.782983
28.015033	0.1	2.790778
28.016700	0.1	2.799090
28.018367	0.1	2.806722
28.020033	0.1	2.814094
28.021700	0.1	2.822056
28.023367	0.1	2.829549
28.025033	0.1	2.834443
28.026700	0.1	2.836999
28.028367	0.1	2.840604
28.030033	0.1	2.848217
28.031700	0.1	2.859123
28.033367	0.1	2.869498
28.035033	0.1	2.876027
28.036700	0.1	2.878495
28.038367	0.1	2.878741
28.040033	0.1	2.878322
28.041700	0.1	2.878131
28.043367	0.1	2.878755
28.045033	0.1	2.880683
28.046700	0.1	2.884390
28.048367	0.1	2.889158
28.050033	0.1	2.892832
28.051700	0.1	2.894253
28.053367	0.1	2.894318
28.055033	0.1	2.894560
28.056700	0.1	2.895943
28.058367	0.1	2.898513
28.060033	0.1	2.901959
28.061700	0.1	2.906602
28.063367	0.1	2.913019
28.065033	0.1	2.920651
28.066700	0.1	2.927659
28.068367	0.1	2.932223
28.070033	0.1	2.933871
28.071700	0.1	2.933592
28.073367	0.1	2.932400
28.075033	0.1	2.930448
28.076700	0.1	2.927762
28.078367	0.1	2.925205
28.080033	0.1	2.924181
28.081700	0.1	2.925177
28.083367	0.1	2.927366
28.085033	0.1	2.929471
28.086700	0.1	2.930337
28.088367	0.1	2.929545
28.090033	0.1	2.927710
28.091700	0.1	2.925517
28.093367	0.1	2.923245
28.095033	0.1	2.921401
28.096700	0.1	2.920674
28.098367	0.1	2.921205
28.100033	0.1	2.922490
28.101700	0.1	2.923897
28.103367	0.1	2.925089
28.105033	0.1	2.925913
28.106700	0.1	2.925922
28.108367	0.1	2.924409
28.110033	0.1	2.921047
28.111700	0.1	2.916618
28.113367	0.1	2.912628
28.115033	0.1	2.910248
28.116700	0.1	2.909945
28.118367	0.1	2.911291
28.120033	0.1	2.912823
28.121700	0.1	2.912874
28.123367	0.1	2.911068
28.125033	0.1	2.908590
28.126700	0.1	2.906607
28.128367	0.1	2.904790
28.130033	0.1	2.901834
28.131700	0.1	2.896595
28.133367	0.1	2.888641
28.135033	0.1	2.878732
28.136700	0.1	2.868716
28.138367	0.1	2.860450
28.140033	0.1	2.854960
28.141700	0.1	2.852008
28.143367	0.1	2.850555
28.145033	0.1	2.849833
28.146700	0.1	2.849381
28.148367	0.1	2.848497
28.150033	0.1	2.846308
28.151700	0.1	2.842294
28.153367	0.1	2.836683
28.155033	0.1	2.830066
28.156700	0.1	2.823244
28.158367	0.1	2.817553
28.160033	0.1	2.813837
28.161700	0.1	2.811272
28.163367	0.1	2.808617
28.165033	0.1	2.805595
28.166700	0.1	2.802531
28.168367	0.1	2.799872
28.170033	0.1	2.797907
28.171700	0.1	2.795998
28.173367	0.1	2.793036
28.175033	0.1	2.789036
28.176700	0.1	2.785404
28.178367	0.1	2.783420
28.180033	0.1	2.782587
28.181700	0.1	2.780552
28.183367	0.1	2.775113
28.185033	0.1	2.766820
28.186700	0.1	2.758950
28.188367	0.1	2.754265
28.190033	0.1	2.752868
28.191700	0.1	2.753381
28.193367	0.1	2.754773
28.195033	0.1	2.756710
28.196700	0.1	2.758438
28.198367	0.1	2.758331
28.200033	0.1	2.755388
28.201700	0.1	2.750242
28.203367	0.1	2.744459
28.205033	0.1	2.739262
28.206700	0.1	2.734726
28.208367	0.1	2.730261
28.210033	0.1	2.726191
28.211700	0.1	2.723825
28.213367	0.1	2.723602
28.215033	0.1	2.724160
28.216700	0.1	2.723499
28.218367	0.1	2.720966
28.220033	0.1	2.717762
28.221700	0.1	2.715248
28.223367	0.1	2.713609
28.225033	0.1	2.712389
28.226700	0.1	2.711257
28.228367	0.1	2.710391
28.230033	0.1	2.710540
28.231700	0.1	2.712538
28.233367	0.1	2.716198
28.235033	0.1	2.719541
28.236700	0.1	2.720319
28.238367	0.1	2.718563
28.240033	0.1	2.716049
28.241700	0.1	2.714177
28.243367	0.1	2.713720
28.245033	0.1	2.715075
28.246700	0.1	2.717399
28.248367	0.1	2.718791
28.250033	0.1	2.718349
28.251700	0.1	2.717399
28.253367	0.1	2.718037
28.255033	0.1	2.721269
28.256700	0.1	2.726684
28.258367	0.1	2.732822
28.260033	0.1	2.737655
28.261700	0.1	2.739909
28.263367	0.1	2.740119
28.265033	0.1	2.739630
28.266700	0.1	2.739113
28.268367	0.1	2.739052
28.270033	0.1	2.740715
28.271700	0.1	2.745567
28.273367	0.1	2.753511
28.275033	0.1	2.762089
28.276700	0.1	2.768096
28.278367	0.1	2.770084
28.280033	0.1	2.769227
28.281700	0.1	2.767756
28.283367	0.1	2.766796
28.285033	0.1	2.766536
28.286700	0.1	2.767714
28.288367	0.1	2.771644
28.290033	0.1	2.778866
28.291700	0.1	2.788045
28.293367	0.1	2.796422
28.295033	0.1	2.801749
28.296700	0.1	2.803728
28.298367	0.1	2.803728
28.300033	0.1	2.803127
28.301700	0.1	2.802568
28.303367	0.1	2.802797
28.305033	0.1	2.805148
28.306700	0.1	2.810657
28.308367	0.1	2.818783
28.310033	0.1	2.827365
28.311700	0.1	2.834490
28.313367	0.1	2.839840
28.315033	0.1	2.844445
28.316700	0.1	2.850122
28.318367	0.1	2.858229
28.320033	0.1	2.867864
28.321700	0.1	2.876292
28.323367	0.1	2.881540
28.325033	0.1	2.883691
28.326700	0.1	2.884283
28.328367	0.1	2.885573
28.330033	0.1	2.889237
28.331700	0.1	2.895189
28.333367	0.1	2.902159
28.335033	0.1	2.909037
28.336700	0.1	2.915589
28.338367	0.1	2.922220
28.340033	0.1	2.928996
28.341700	0.1	2.935622
28.343367	0.1	2.942095
28.345033	0.1	2.948642
28.346700	0.1	2.955170
28.348367	0.1	2.960702
28.350033	0.1	2.963305
28.351700	0.1	2.961718
28.353367	0.1	2.957168
28.355033	0.1	2.952535
28.356700	0.1	2.949405
28.358367	0.1	2.947040
28.360033	0.1	2.944316
28.361700	0.1	2.941261
28.363367	0.1	2.938751
28.365033	0.1	2.937783
28.366700	0.1	2.938416
28.368367	0.1	2.939063
28.370033	0.1	2.937573
28.371700	0.1	2.933098
28.373367	0.1	2.926569
28.375033	0.1	2.919831
28.376700	0.1	2.914011
28.378367	0.1	2.909005
28.380033	0.1	2.904604
28.381700	0.1	2.900776
28.383367	0.1	2.897126
28.385033	0.1	2.893214
28.386700	0.1	2.888497
28.388367	0.1	2.881591
28.390033	0.1	2.871053
28.391700	0.1	2.857251
28.393367	0.1	2.842830
28.395033	0.1	2.830224
28.396700	0.1	2.819165
28.398367	0.1	2.808189
28.400033	0.1	2.797404
28.401700	0.1	2.788417
28.403367	0.1	2.782582
28.405033	0.1	2.779942
28.406700	0.1	2.779369
28.408367	0.1	2.778899
28.410033	0.1	2.775970
28.411700	0.1	2.768850
28.413367	0.1	2.758275
28.415033	0.1	2.746899
28.416700	0.1	2.736854
28.418367	0.1	2.728584
28.420033	0.1	2.721511
28.421700	0.1	2.714801
28.423367	0.1	2.708109
28.425033	0.1	2.701790
28.426700	0.1	2.695816
28.428367	0.1	2.689091
28.430033	0.1	2.680528
28.431700	0.1	2.670591
28.433367	0.1	2.661408
28.435033	0.1	2.654791
28.436700	0.1	2.650884
28.438367	0.1	2.649017
28.440033	0.1	2.648500
28.441700	0.1	2.648043
28.443367	0.1	2.645939
28.445033	0.1	2.641706
28.446700	0.1	2.636532
28.448367	0.1	2.631685
28.450033	0.1	2.627014
28.451700	0.1	2.621156
28.453367	0.1	2.613398
28.455033	0.1	2.605123
28.456700	0.1	2.599065
28.458367	0.1	2.597403
28.460033	0.1	2.600509
28.461700	0.1	2.606707
28.463367	0.1	2.613147
28.465033	0.1	2.617738
28.466700	0.1	2.620104
28.468367	0.1	2.620388
28.470033	0.1	2.618665
28.471700	0.1	2.615969
28.473367	0.1	2.614288
28.475033	0.1	2.614288
28.476700	0.1	2.613976
28.478367	0.1	2.610800
28.480033	0.1	2.604146
28.481700	0.1	2.595452
28.483367	0.1	2.587722
28.485033	0.1	2.584266
28.486700	0.1	2.586013
28.488367	0.1	2.590548
28.490033	0.1	2.594301
28.491700	0.1	2.595405
28.493367	0.1	2.595172
28.495033	0.1	2.596932
28.496700	0.1	2.602679
28.498367	0.1	2.610814
28.500033	0.1	2.617706
28.501700	0.1	2.621221
28.503367	0.1	2.622237
28.505033	0.1	2.622753
28.506700	0.1	2.623857
28.508367	0.1	2.625915
28.510033	0.1	2.629743
28.511700	0.1	2.636500
28.513367	0.1	2.645948
28.515033	0.1	2.655676
28.516700	0.1	2.662893
28.518367	0.1	2.666232
28.520033	0.1	2.665692
28.521700	0.1	2.662246
28.523367	0.1	2.658111
28.525033	0.1	2.656006
28.526700	0.1	2.656947
28.528367	0.1	2.659839
28.530033	0.1	2.663322
28.531700	0.1	2.667140
28.533367	0.1	2.672095
28.535033	0.1	2.678875
28.536700	0.1	2.687350
28.538367	0.1	2.696780
28.540033	0.1	2.705646
28.541700	0.1	2.712267
28.543367	0.1	2.716826
28.545033	0.1	2.721837
28.546700	0.1	2.729781
28.548367	0.1	2.740836
28.550033	0.1	2.753460
28.551700	0.1	2.766214
28.553367	0.1	2.777833
28.555033	0.1	2.786997
28.556700	0.1	2.793716
28.558367	0.1	2.800012
28.560033	0.1	2.808338
28.561700	0.1	2.819397
28.563367	0.1	2.831905
28.565033	0.1	2.844241
28.566700	0.1	2.855989
28.568367	0.1	2.867943
28.570033	0.1	2.880916
28.571700	0.1	2.894648
28.573367	0.1	2.908083
28.575033	0.1	2.920125
28.576700	0.1	2.929824
28.578367	0.1	2.936847
28.580033	0.1	2.942597
28.581700	0.1	2.950113
28.583367	0.1	2.961722
28.585033	0.1	2.977224
28.586700	0.1	2.994598
28.588367	0.1	3.011567
28.590033	0.1	3.026137
28.591700	0.1	3.037169
28.593367	0.1	3.045350
28.595033	0.1	3.052871
28.596700	0.1	3.061718
28.598367	0.1	3.072578
28.600033	0.1	3.085043
28.601700	0.1	3.098487
28.603367	0.1	3.112517
28.605033	0.1	3.126934
28.606700	0.1	3.141486
28.608367	0.1	3.156024
28.610033	0.1	3.170976
28.611700	0.1	3.187470
28.613367	0.1	3.206362
28.615033	0.1	3.227009
28.616700	0.1	3.247680
28.618367	0.1	3.266884
28.620033	0.1	3.283937
28.621700	0.1	3.299071
28.623367	0.1	3.313269
28.625033	0.1	3.327387
28.626700	0.1	3.341776
28.628367	0.1	3.356901
28.630033	0.1	3.373753
28.631700	0.1	3.392939
28.633367	0.1	3.413954
28.635033	0.1	3.436133
28.636700	0.1	3.459607
28.638367	0.1	3.484963
28.640033	0.1	3.512502
28.641700	0.1	3.541391
28.643367	0.1	3.569471
28.645033	0.1	3.594900
28.646700	0.1	3.617541
28.648367	0.1	3.638589
28.650033	0.1	3.660149
28.651700	0.1	3.684708
28.653367	0.1	3.713849
28.655033	0.1	3.747470
28.656700	0.1	3.783857
28.658367	0.1	3.820616
28.660033	0.1	3.855969
28.661700	0.1	3.889198
28.663367	0.1	3.920868
28.665033	0.1	3.952868
28.666700	0.1	3.987020
28.668367	0.1	4.024100
28.670033	0.1	4.064245
28.671700	0.1	4.107072
28.673367	0.1	4.151845
28.675033	0.1	4.198123
28.676700	0.1	4.245746
28.678367	0.1	4.294482
28.680033	0.1	4.344243
28.681700	0.1	4.395274
28.683367	0.1	4.448104
28.685033	0.1	4.503434
28.686700	0.1	4.561474
28.688367	0.1	4.621828
28.690033	0.1	4.684869
28.691700	0.1	4.752018
28.693367	0.1	4.823715
28.695033	0.1	4.898482
28.696700	0.1	4.974799
28.698367	0.1	5.052574
28.700033	0.1	5.132309
28.701700	0.1	5.214135
28.703367	0.1	5.298108
28.705033	0.1	5.384991
28.706700	0.1	5.475995
28.708367	0.1	5.571577
28.710033	0.1	5.671289
28.711700	0.1	5.774465
28.713367	0.1	5.880236
28.715033	0.1	5.987706
28.716700	0.1	6.096587
28.718367	0.1	6.207326
28.720033	0.1	6.320761
28.721700	0.1	6.437534
28.723367	0.1	6.557293
28.725033	0.1	6.678300
28.726700	0.1	6.799065
28.728367	0.1	6.920807
28.730033	0.1	7.047406
28.731700	0.1	7.182071
28.733367	0.1	7.324652
28.735033	0.1	7.472942
28.736700	0.1	7.625213
28.738367	0.1	7.780530
28.740033	0.1	7.938552
28.741700	0.1	8.099927
28.743367	0.1	8.265581
28.745033	0.1	8.435529
28.746700	0.1	8.609593
28.748367	0.1	8.788877
28.750033	0.1	8.975198
28.751700	0.1	9.169844
28.753367	0.1	9.373659
28.755033	0.1	9.586806
28.756700	0.1	9.807902
28.758367	0.1	10.034703
28.760033	0.1	10.265834
28.761700	0.1	10.501333
28.763367	0.1	10.741972
28.765033	0.1	10.988363
28.766700	0.1	11.240793
28.768367	0.1	11.499678
28.770033	0.1	11.765594
28.771700	0.1	12.038886
28.773367	0.1	12.318860
28.775033	0.1	12.603621
28.776700	0.1	12.891027
28.778367	0.1	13.179467
28.780033	0.1	13.467730
28.781700	0.1	13.755034
28.783367	0.1	14.041029
28.785033	0.1	14.324673
28.786700	0.1	14.603729
28.788367	0.1	14.875885
28.790033	0.1	15.139095
28.791700	0.1	15.391605
28.793367	0.1	15.633120
28.795033	0.1	15.864526
28.796700	0.1	16.085575
28.798367	0.1	16.293945
28.800033	0.1	16.486524
28.801700	0.1	16.660751
28.803367	0.1	16.814773
28.805033	0.1	16.946737
28.806700	0.1	17.054696
28.808367	0.1	17.137621
28.810033	0.1	17.195684
28.811700	0.1	17.229579
28.813367	0.1	17.239535
28.815033	0.1	17.224588
28.816700	0.1	17.183553
28.818367	0.1	17.116680
28.820033	0.1	17.025317
28.821700	0.1	16.909875
28.823367	0.1	16.768966
28.825033	0.1	16.601207
28.826700	0.1	16.407301
28.828367	0.1	16.189604
28.830033	0.1	15.950254
28.831700	0.1	15.690723
28.833367	0.1	15.412620
28.835033	0.1	15.118211
28.836700	0.1	14.810371
28.838367	0.1	14.491896
28.840033	0.1	14.164220
28.841700	0.1	13.827081
28.843367	0.1	13.480005
28.845033	0.1	13.124151
28.846700	0.1	12.762072
28.848367	0.1	12.395605
28.850033	0.1	12.025577
28.851700	0.1	11.652918
28.853367	0.1	11.278298
28.855033	0.1	10.902127
28.856700	0.1	10.526162
28.858367	0.1	10.154014
28.860033	0.1	9.789369
28.861700	0.1	9.434000
28.863367	0.1	9.087706
28.865033	0.1	8.749603
28.866700	0.1	8.419328
28.868367	0.1	8.097901
28.870033	0.1	7.787263
28.871700	0.1	7.488634
28.873367	0.1	7.201978
28.875033	0.1	6.926828
28.876700	0.1	6.662891
28.878367	0.1	6.409963
28.880033	0.1	6.167754
28.881700	0.1	5.935906
28.883367	0.1	5.713925
28.885033	0.1	5.501332
28.886700	0.1	5.298606
28.888367	0.1	5.107834
28.890033	0.1	4.932047
28.891700	0.1	4.773098
28.893367	0.1	4.629474
28.895033	0.1	4.496612
[truncated: 250,510 more chars]
