# Supplementary material for: Fade into you: genetic control of pigmentation patterns in red-flesh apple (Malus domestica)
Source: Front Plant Sci. 2025 Jan 13;15:1462545. doi: 10.3389/fpls.2024.1462545 (PMC11770013; doi:10.3389/fpls.2024.1462545)
Supplement: Supplementary file 4 [file DataSheet1.zip › CR B2UV_VIS_2/CR B2UV_VIS_2.txt]

URL	chrom://thermo-pfav3ojr/ChromeleonLocal/Instrument Data/Vanquish_MS/Dimitri/VALEMA/Pierre/Echantillons 03-04-24.seq/155.smp/UV_VIS_2.channel/UV_VIS_2.chm
Channel	UV_VIS_2

Injection Information:
Data Vault	ChromeleonLocal
Sequence	Echantillons 03-04-24
Name	CR B2
Number	12
Position	B:B3
Comment	colonne SB-AQ MeOH+5%AA
Processing Method	Quantitative
Instrument Method	VALEMA test separation GRAQ 4
Type	Unknown
Status	Finished
Inject Time	4/4/2024 2:13:18 AM +02:00
Volume (µl)	10.0000
Dilution Factor	1.0000
Weight	1.0000

Chromatogram Data Information:
Time Min. (min)	0.001700
Time Max. (min)	47.000033
Data Points	28200
Detector	UV
Generating Data System	Chromeleon 7.3.2.10759
Exporting Data System	Chromeleon 7.3.2.0
Operator	Instrument Controller
Signal Quantity	Absorbance
Signal Unit	mAU
Signal Min.	-3.495202
Signal Max.	777.581651
Channel	UV_VIS_2
Driver Name	VDAD.dll
Channel Type	Evaluation
Min. Step (s)	0.1
Max. Step (s)	0.1
Average Step (s)	0.1

Signal Parameter Information:
Signal Info	WVL:312 nm

Chromatogram Data:
Time (min)	Step (s)	Value (mAU)
0.001700	n.a.	0.000000
0.003367	0.1	-0.000005
0.005033	0.1	0.000028
0.006700	0.1	0.000391
0.008367	0.1	0.001625
0.010033	0.1	0.004047
0.011700	0.1	0.006873
0.013367	0.1	0.008056
0.015033	0.1	0.005979
0.016700	0.1	0.001397
0.018367	0.1	-0.003120
0.020033	0.1	-0.005374
0.021700	0.1	-0.004927
0.023367	0.1	-0.002771
0.025033	0.1	-0.000149
0.026700	0.1	0.002058
0.028367	0.1	0.003106
0.030033	0.1	0.002785
0.031700	0.1	0.001877
0.033367	0.1	0.001164
0.035033	0.1	0.000121
0.036700	0.1	-0.002696
0.038367	0.1	-0.008051
0.040033	0.1	-0.015465
0.041700	0.1	-0.023381
0.043367	0.1	-0.029569
0.045033	0.1	-0.032629
0.046700	0.1	-0.033188
0.048367	0.1	-0.032717
0.050033	0.1	-0.032387
0.051700	0.1	-0.033048
0.053367	0.1	-0.034729
0.055033	0.1	-0.036345
0.056700	0.1	-0.037015
0.058367	0.1	-0.036992
0.060033	0.1	-0.036662
0.061700	0.1	-0.035604
0.063367	0.1	-0.033635
0.065033	0.1	-0.031823
0.066700	0.1	-0.030897
0.068367	0.1	-0.029672
0.070033	0.1	-0.026659
0.071700	0.1	-0.021951
0.073367	0.1	-0.016540
0.075033	0.1	-0.011465
0.076700	0.1	-0.008112
0.078367	0.1	-0.007609
0.080033	0.1	-0.009546
0.081700	0.1	-0.012075
0.083367	0.1	-0.013644
0.085033	0.1	-0.014305
0.086700	0.1	-0.014673
0.088367	0.1	-0.013965
0.090033	0.1	-0.010701
0.091700	0.1	-0.004894
0.093367	0.1	0.002095
0.095033	0.1	0.008880
0.096700	0.1	0.013951
0.098367	0.1	0.015940
0.100033	0.1	0.015087
0.101700	0.1	0.013383
0.103367	0.1	0.012578
0.105033	0.1	0.012359
0.106700	0.1	0.011204
0.108367	0.1	0.008619
0.110033	0.1	0.005341
0.111700	0.1	0.002026
0.113367	0.1	-0.001257
0.115033	0.1	-0.004661
0.116700	0.1	-0.007865
0.118367	0.1	-0.009402
0.120033	0.1	-0.007530
0.121700	0.1	-0.002822
0.123367	0.1	0.001909
0.125033	0.1	0.004871
0.126700	0.1	0.006091
0.128367	0.1	0.005905
0.130033	0.1	0.005169
0.131700	0.1	0.005220
0.133367	0.1	0.006468
0.135033	0.1	0.008103
0.136700	0.1	0.008964
0.138367	0.1	0.008256
0.140033	0.1	0.006207
0.141700	0.1	0.004345
0.143367	0.1	0.003837
0.145033	0.1	0.004079
0.146700	0.1	0.004228
0.148367	0.1	0.004987
0.150033	0.1	0.007371
0.151700	0.1	0.010580
0.153367	0.1	0.012368
0.155033	0.1	0.011381
0.156700	0.1	0.008522
0.158367	0.1	0.005593
0.160033	0.1	0.003078
0.161700	0.1	0.000186
0.163367	0.1	-0.003735
0.165033	0.1	-0.008708
0.166700	0.1	-0.013877
0.168367	0.1	-0.017355
0.170033	0.1	-0.017402
0.171700	0.1	-0.014096
0.173367	0.1	-0.009118
0.175033	0.1	-0.003744
0.176700	0.1	0.002114
0.178367	0.1	0.008657
0.180033	0.1	0.015409
0.181700	0.1	0.021509
0.183367	0.1	0.025970
0.185033	0.1	0.028270
0.186700	0.1	0.028722
0.188367	0.1	0.027469
0.190033	0.1	0.024396
0.191700	0.1	0.020517
0.193367	0.1	0.017579
0.195033	0.1	0.016205
0.196700	0.1	0.015688
0.198367	0.1	0.015120
0.200033	0.1	0.013956
0.201700	0.1	0.011749
0.203367	0.1	0.008126
0.205033	0.1	0.003548
0.206700	0.1	-0.000219
0.208367	0.1	-0.001257
0.210033	0.1	0.000680
0.211700	0.1	0.003935
0.213367	0.1	0.006352
0.215033	0.1	0.006547
0.216700	0.1	0.004601
0.218367	0.1	0.002459
0.220033	0.1	0.002556
0.221700	0.1	0.005402
0.223367	0.1	0.008917
0.225033	0.1	0.010012
0.226700	0.1	0.006878
0.228367	0.1	0.000643
0.230033	0.1	-0.005509
0.231700	0.1	-0.009304
0.233367	0.1	-0.010626
0.235033	0.1	-0.009877
0.236700	0.1	-0.007148
0.238367	0.1	-0.003097
0.240033	0.1	0.001378
0.241700	0.1	0.006193
0.243367	0.1	0.011483
0.245033	0.1	0.016391
0.246700	0.1	0.019348
0.248367	0.1	0.019250
0.250033	0.1	0.015935
0.251700	0.1	0.009951
0.253367	0.1	0.002454
0.255033	0.1	-0.004983
0.256700	0.1	-0.010794
0.258367	0.1	-0.013728
0.260033	0.1	-0.013448
0.261700	0.1	-0.011111
0.263367	0.1	-0.008959
0.265033	0.1	-0.008717
0.266700	0.1	-0.010249
0.268367	0.1	-0.011739
0.270033	0.1	-0.011148
0.271700	0.1	-0.008205
0.273367	0.1	-0.005029
0.275033	0.1	-0.003744
0.276700	0.1	-0.004121
0.278367	0.1	-0.004442
0.280033	0.1	-0.003516
0.281700	0.1	-0.001672
0.283367	0.1	-0.000414
0.285033	0.1	-0.000857
0.286700	0.1	-0.002650
0.288367	0.1	-0.005057
0.290033	0.1	-0.008144
0.291700	0.1	-0.011949
0.293367	0.1	-0.015441
0.295033	0.1	-0.017029
0.296700	0.1	-0.015576
0.298367	0.1	-0.011018
0.300033	0.1	-0.005024
0.301700	0.1	-0.000447
0.303367	0.1	0.000843
0.305033	0.1	-0.000969
0.306700	0.1	-0.004340
0.308367	0.1	-0.007288
0.310033	0.1	-0.008759
0.311700	0.1	-0.009565
0.313367	0.1	-0.011181
0.315033	0.1	-0.014198
0.316700	0.1	-0.017593
0.318367	0.1	-0.019171
0.320033	0.1	-0.017751
0.321700	0.1	-0.014752
0.323367	0.1	-0.012447
0.325033	0.1	-0.011506
0.326700	0.1	-0.011330
0.328367	0.1	-0.011749
0.330033	0.1	-0.013378
0.331700	0.1	-0.016140
0.333367	0.1	-0.018389
0.335033	0.1	-0.018473
0.336700	0.1	-0.016280
0.338367	0.1	-0.012768
0.340033	0.1	-0.008759
0.341700	0.1	-0.004843
0.343367	0.1	-0.001853
0.345033	0.1	-0.000545
0.346700	0.1	-0.000885
0.348367	0.1	-0.001714
0.350033	0.1	-0.001322
0.351700	0.1	0.000871
0.353367	0.1	0.003790
0.355033	0.1	0.006123
0.356700	0.1	0.007255
0.358367	0.1	0.007241
0.360033	0.1	0.007106
0.361700	0.1	0.007940
0.363367	0.1	0.008950
0.365033	0.1	0.008657
0.366700	0.1	0.007432
0.368367	0.1	0.006701
0.370033	0.1	0.006771
0.371700	0.1	0.006906
0.373367	0.1	0.006869
0.375033	0.1	0.007097
0.376700	0.1	0.007269
0.378367	0.1	0.006701
0.380033	0.1	0.005742
0.381700	0.1	0.004941
0.383367	0.1	0.003856
0.385033	0.1	0.001825
0.386700	0.1	-0.001364
0.388367	0.1	-0.005225
0.390033	0.1	-0.008289
0.391700	0.1	-0.009211
0.393367	0.1	-0.007888
0.395033	0.1	-0.005062
0.396700	0.1	-0.001914
0.398367	0.1	-0.000028
0.400033	0.1	-0.000577
0.401700	0.1	-0.003716
0.403367	0.1	-0.008945
0.405033	0.1	-0.015162
0.406700	0.1	-0.020545
0.408367	0.1	-0.023334
0.410033	0.1	-0.022664
0.411700	0.1	-0.018845
0.413367	0.1	-0.013039
0.415033	0.1	-0.006626
0.416700	0.1	-0.001113
0.418367	0.1	0.002403
0.420033	0.1	0.004009
0.421700	0.1	0.004489
0.423367	0.1	0.004475
0.425033	0.1	0.004410
0.426700	0.1	0.004349
0.428367	0.1	0.003828
0.430033	0.1	0.002356
0.431700	0.1	-0.000098
0.433367	0.1	-0.002868
0.435033	0.1	-0.004480
0.436700	0.1	-0.003404
0.438367	0.1	0.000163
0.440033	0.1	0.004247
0.441700	0.1	0.006882
0.443367	0.1	0.007204
0.445033	0.1	0.005746
0.446700	0.1	0.004182
0.448367	0.1	0.003972
0.450033	0.1	0.005313
0.451700	0.1	0.006813
0.453367	0.1	0.006584
0.455033	0.1	0.004126
0.456700	0.1	0.000354
0.458367	0.1	-0.003241
0.460033	0.1	-0.005099
0.461700	0.1	-0.004666
0.463367	0.1	-0.002910
0.465033	0.1	-0.000973
0.466700	0.1	0.001192
0.468367	0.1	0.004591
0.470033	0.1	0.009402
0.471700	0.1	0.013947
0.473367	0.1	0.015958
0.475033	0.1	0.014561
0.476700	0.1	0.010622
0.478367	0.1	0.005346
0.480033	0.1	-0.000517
0.481700	0.1	-0.006119
0.483367	0.1	-0.010431
0.485033	0.1	-0.012047
0.486700	0.1	-0.009546
0.488367	0.1	-0.003399
0.490033	0.1	0.003753
0.491700	0.1	0.009467
0.493367	0.1	0.012983
0.495033	0.1	0.014761
0.496700	0.1	0.015576
0.498367	0.1	0.015553
0.500033	0.1	0.014156
0.501700	0.1	0.011413
0.503367	0.1	0.008615
0.505033	0.1	0.007180
0.506700	0.1	0.007492
0.508367	0.1	0.008796
0.510033	0.1	0.009639
0.511700	0.1	0.008759
0.513367	0.1	0.005979
0.515033	0.1	0.002147
0.516700	0.1	-0.001248
0.518367	0.1	-0.002561
0.520033	0.1	-0.000997
0.521700	0.1	0.002799
0.523367	0.1	0.007404
0.525033	0.1	0.011967
0.526700	0.1	0.016084
0.528367	0.1	0.018571
0.530033	0.1	0.017947
0.531700	0.1	0.014403
0.533367	0.1	0.009728
0.535033	0.1	0.005304
0.536700	0.1	0.001281
0.538367	0.1	-0.003194
0.540033	0.1	-0.008810
0.541700	0.1	-0.014459
0.543367	0.1	-0.018226
0.545033	0.1	-0.019721
0.546700	0.1	-0.019637
0.548367	0.1	-0.018426
0.550033	0.1	-0.016545
0.551700	0.1	-0.014785
0.553367	0.1	-0.013756
0.555033	0.1	-0.013481
0.556700	0.1	-0.013849
0.558367	0.1	-0.014929
0.560033	0.1	-0.016517
0.561700	0.1	-0.017835
0.563367	0.1	-0.018054
0.565033	0.1	-0.016796
0.566700	0.1	-0.014156
0.568367	0.1	-0.010803
0.570033	0.1	-0.007958
0.571700	0.1	-0.006072
0.573367	0.1	-0.004261
0.575033	0.1	-0.002193
0.576700	0.1	-0.001024
0.578367	0.1	-0.002231
0.580033	0.1	-0.006012
0.581700	0.1	-0.011069
0.583367	0.1	-0.016051
0.585033	0.1	-0.019995
0.586700	0.1	-0.022012
0.588367	0.1	-0.022254
0.590033	0.1	-0.021812
0.591700	0.1	-0.020876
0.593367	0.1	-0.019148
0.595033	0.1	-0.017672
0.596700	0.1	-0.018138
0.598367	0.1	-0.020796
0.600033	0.1	-0.024219
0.601700	0.1	-0.026273
0.603367	0.1	-0.025094
0.605033	0.1	-0.020759
0.606700	0.1	-0.015846
0.608367	0.1	-0.012643
0.610033	0.1	-0.011097
0.611700	0.1	-0.010240
0.613367	0.1	-0.009881
0.615033	0.1	-0.010366
0.616700	0.1	-0.011730
0.618367	0.1	-0.013416
0.620033	0.1	-0.014286
0.621700	0.1	-0.013281
0.623367	0.1	-0.010761
0.625033	0.1	-0.008098
0.626700	0.1	-0.005965
0.628367	0.1	-0.004624
0.630033	0.1	-0.004843
0.631700	0.1	-0.006687
0.633367	0.1	-0.008680
0.635033	0.1	-0.009323
0.636700	0.1	-0.008275
0.638367	0.1	-0.006105
0.640033	0.1	-0.004130
0.641700	0.1	-0.003623
0.643367	0.1	-0.004014
0.645033	0.1	-0.003641
0.646700	0.1	-0.003064
0.648367	0.1	-0.004894
0.650033	0.1	-0.009872
0.651700	0.1	-0.016112
0.653367	0.1	-0.021840
0.655033	0.1	-0.026235
0.656700	0.1	-0.028973
0.658367	0.1	-0.030315
0.660033	0.1	-0.030380
0.661700	0.1	-0.028606
0.663367	0.1	-0.025081
0.665033	0.1	-0.021220
0.666700	0.1	-0.018417
0.668367	0.1	-0.016782
0.670033	0.1	-0.015576
0.671700	0.1	-0.014477
0.673367	0.1	-0.014175
0.675033	0.1	-0.015311
0.676700	0.1	-0.017579
0.678367	0.1	-0.020289
0.680033	0.1	-0.022426
0.681700	0.1	-0.022659
0.683367	0.1	-0.020345
0.685033	0.1	-0.016112
0.686700	0.1	-0.011586
0.688367	0.1	-0.008419
0.690033	0.1	-0.007143
0.691700	0.1	-0.006920
0.693367	0.1	-0.006282
0.695033	0.1	-0.004005
0.696700	0.1	-0.000210
0.698367	0.1	0.003413
0.700033	0.1	0.004992
0.701700	0.1	0.003749
0.703367	0.1	-0.000019
0.705033	0.1	-0.005253
0.706700	0.1	-0.010049
0.708367	0.1	-0.012349
0.710033	0.1	-0.011609
0.711700	0.1	-0.008987
0.713367	0.1	-0.006165
0.715033	0.1	-0.004885
0.716700	0.1	-0.006407
0.718367	0.1	-0.010505
0.720033	0.1	-0.015339
0.721700	0.1	-0.018720
0.723367	0.1	-0.019595
0.725033	0.1	-0.018133
0.726700	0.1	-0.014706
0.728367	0.1	-0.010086
0.730033	0.1	-0.005923
0.731700	0.1	-0.003837
0.733367	0.1	-0.004601
0.735033	0.1	-0.008037
0.736700	0.1	-0.012675
0.738367	0.1	-0.016047
0.740033	0.1	-0.016564
0.741700	0.1	-0.014929
0.743367	0.1	-0.012987
0.745033	0.1	-0.012009
0.746700	0.1	-0.011995
0.748367	0.1	-0.012205
0.750033	0.1	-0.012415
0.751700	0.1	-0.012745
0.753367	0.1	-0.012452
0.755033	0.1	-0.010906
0.756700	0.1	-0.008945
0.758367	0.1	-0.007222
0.760033	0.1	-0.005462
0.761700	0.1	-0.004265
0.763367	0.1	-0.005048
0.765033	0.1	-0.008112
0.766700	0.1	-0.012214
0.768367	0.1	-0.015511
0.770033	0.1	-0.017020
0.771700	0.1	-0.017462
0.773367	0.1	-0.017919
0.775033	0.1	-0.018100
0.776700	0.1	-0.017094
0.778367	0.1	-0.015367
0.780033	0.1	-0.014817
0.781700	0.1	-0.016345
0.783367	0.1	-0.018333
0.785033	0.1	-0.018724
0.786700	0.1	-0.017625
0.788367	0.1	-0.016601
0.790033	0.1	-0.016536
0.791700	0.1	-0.017178
0.793367	0.1	-0.018114
0.795033	0.1	-0.019525
0.796700	0.1	-0.021667
0.798367	0.1	-0.024037
0.800033	0.1	-0.025327
0.801700	0.1	-0.024359
0.803367	0.1	-0.020717
0.805033	0.1	-0.015376
0.806700	0.1	-0.011143
0.808367	0.1	-0.010873
0.810033	0.1	-0.014757
0.811700	0.1	-0.020647
0.813367	0.1	-0.026147
0.815033	0.1	-0.029476
0.816700	0.1	-0.030217
0.818367	0.1	-0.030119
0.820033	0.1	-0.031297
0.821700	0.1	-0.033360
0.823367	0.1	-0.033956
0.825033	0.1	-0.031688
0.826700	0.1	-0.027195
0.828367	0.1	-0.022133
0.830033	0.1	-0.018049
0.831700	0.1	-0.016051
0.833367	0.1	-0.016601
0.835033	0.1	-0.019069
0.836700	0.1	-0.022175
0.838367	0.1	-0.025043
0.840033	0.1	-0.027460
0.841700	0.1	-0.029523
0.843367	0.1	-0.031237
0.845033	0.1	-0.032354
0.846700	0.1	-0.032508
0.848367	0.1	-0.031693
0.850033	0.1	-0.030631
0.851700	0.1	-0.030003
0.853367	0.1	-0.029826
0.855033	0.1	-0.030142
0.856700	0.1	-0.030585
0.858367	0.1	-0.029891
0.860033	0.1	-0.027604
0.861700	0.1	-0.024941
0.863367	0.1	-0.023288
0.865033	0.1	-0.023278
0.866700	0.1	-0.024769
0.868367	0.1	-0.026654
0.870033	0.1	-0.027469
0.871700	0.1	-0.026994
0.873367	0.1	-0.026627
0.875033	0.1	-0.027302
0.876700	0.1	-0.028475
0.878367	0.1	-0.029360
0.880033	0.1	-0.029495
0.881700	0.1	-0.028382
0.883367	0.1	-0.025835
0.885033	0.1	-0.022715
0.886700	0.1	-0.020429
0.888367	0.1	-0.019725
0.890033	0.1	-0.020331
0.891700	0.1	-0.021625
0.893367	0.1	-0.023213
0.895033	0.1	-0.024885
0.896700	0.1	-0.026287
0.898367	0.1	-0.027060
0.900033	0.1	-0.027069
0.901700	0.1	-0.026398
0.903367	0.1	-0.025607
0.905033	0.1	-0.025481
0.906700	0.1	-0.026044
0.908367	0.1	-0.026422
0.910033	0.1	-0.026179
0.911700	0.1	-0.025509
0.913367	0.1	-0.024405
0.915033	0.1	-0.023195
0.916700	0.1	-0.022696
0.918367	0.1	-0.022897
0.920033	0.1	-0.023446
0.921700	0.1	-0.024899
0.923367	0.1	-0.027088
0.925033	0.1	-0.027805
0.926700	0.1	-0.025346
0.928367	0.1	-0.021178
0.930033	0.1	-0.018552
0.931700	0.1	-0.018794
0.933367	0.1	-0.020373
0.935033	0.1	-0.021239
0.936700	0.1	-0.020391
0.938367	0.1	-0.018142
0.940033	0.1	-0.016065
0.941700	0.1	-0.015949
0.943367	0.1	-0.018296
0.945033	0.1	-0.022049
0.946700	0.1	-0.025877
0.948367	0.1	-0.029104
0.950033	0.1	-0.030859
0.951700	0.1	-0.029434
0.953367	0.1	-0.024135
0.955033	0.1	-0.016834
0.956700	0.1	-0.010501
0.958367	0.1	-0.006896
0.960033	0.1	-0.006240
0.961700	0.1	-0.008037
0.963367	0.1	-0.011316
0.965033	0.1	-0.014943
0.966700	0.1	-0.017802
0.968367	0.1	-0.018883
0.970033	0.1	-0.017975
0.971700	0.1	-0.015730
0.973367	0.1	-0.013085
0.975033	0.1	-0.011125
0.976700	0.1	-0.010780
0.978367	0.1	-0.012121
0.980033	0.1	-0.014040
0.981700	0.1	-0.014957
0.983367	0.1	-0.014100
0.985033	0.1	-0.012317
0.986700	0.1	-0.011502
0.988367	0.1	-0.012778
0.990033	0.1	-0.015311
0.991700	0.1	-0.017467
0.993367	0.1	-0.018599
0.995033	0.1	-0.018976
0.996700	0.1	-0.019413
0.998367	0.1	-0.021094
1.000033	0.1	-0.024000
1.001700	0.1	-0.026384
1.003367	0.1	-0.027013
1.005033	0.1	-0.026133
1.006700	0.1	-0.024200
1.008367	0.1	-0.021304
1.010033	0.1	-0.017751
1.011700	0.1	-0.015050
1.013367	0.1	-0.015288
1.015033	0.1	-0.019069
1.016700	0.1	-0.025067
1.018367	0.1	-0.031558
1.020033	0.1	-0.037025
1.021700	0.1	-0.039591
1.023367	0.1	-0.037705
1.025033	0.1	-0.032154
1.026700	0.1	-0.026082
1.028367	0.1	-0.022664
1.030033	0.1	-0.023260
1.031700	0.1	-0.026771
1.033367	0.1	-0.030305
1.035033	0.1	-0.031837
1.036700	0.1	-0.031712
1.038367	0.1	-0.030664
1.040033	0.1	-0.028475
1.041700	0.1	-0.025276
1.043367	0.1	-0.021905
1.045033	0.1	-0.018976
1.046700	0.1	-0.016936
1.048367	0.1	-0.016270
1.050033	0.1	-0.016987
1.051700	0.1	-0.018543
1.053367	0.1	-0.019809
1.055033	0.1	-0.019087
1.056700	0.1	-0.015106
1.058367	0.1	-0.008717
1.060033	0.1	-0.003083
1.061700	0.1	-0.001574
1.063367	0.1	-0.005071
1.065033	0.1	-0.011339
1.066700	0.1	-0.017397
1.068367	0.1	-0.022147
1.070033	0.1	-0.025989
1.071700	0.1	-0.028913
1.073367	0.1	-0.030515
1.075033	0.1	-0.030957
1.076700	0.1	-0.031102
1.078367	0.1	-0.032033
1.080033	0.1	-0.033998
1.081700	0.1	-0.035982
1.083367	0.1	-0.036866
1.085033	0.1	-0.036368
1.086700	0.1	-0.034464
1.088367	0.1	-0.031013
1.090033	0.1	-0.026380
1.091700	0.1	-0.021616
1.093367	0.1	-0.018245
1.095033	0.1	-0.017593
1.096700	0.1	-0.019567
1.098367	0.1	-0.022682
1.100033	0.1	-0.025979
1.101700	0.1	-0.029765
1.103367	0.1	-0.034068
1.105033	0.1	-0.037216
1.106700	0.1	-0.037188
1.108367	0.1	-0.034450
1.110033	0.1	-0.031884
1.111700	0.1	-0.031609
1.113367	0.1	-0.033369
1.115033	0.1	-0.035460
1.116700	0.1	-0.036010
1.118367	0.1	-0.034282
1.120033	0.1	-0.031264
1.121700	0.1	-0.028387
1.123367	0.1	-0.026552
1.125033	0.1	-0.026738
1.126700	0.1	-0.029495
1.128367	0.1	-0.033965
1.130033	0.1	-0.038696
1.131700	0.1	-0.042729
1.133367	0.1	-0.045416
1.135033	0.1	-0.046119
1.136700	0.1	-0.044303
1.138367	0.1	-0.040014
1.140033	0.1	-0.034478
1.141700	0.1	-0.029872
1.143367	0.1	-0.027865
1.145033	0.1	-0.028447
1.146700	0.1	-0.030282
1.148367	0.1	-0.031502
1.150033	0.1	-0.031185
1.151700	0.1	-0.030096
1.153367	0.1	-0.028941
1.155033	0.1	-0.027325
1.156700	0.1	-0.025313
1.158367	0.1	-0.023781
1.160033	0.1	-0.022985
1.161700	0.1	-0.022580
1.163367	0.1	-0.022594
1.165033	0.1	-0.023167
1.166700	0.1	-0.024042
1.168367	0.1	-0.025122
1.170033	0.1	-0.026487
1.171700	0.1	-0.027879
1.173367	0.1	-0.029085
1.175033	0.1	-0.030030
1.176700	0.1	-0.030263
1.178367	0.1	-0.029253
1.180033	0.1	-0.027586
1.181700	0.1	-0.026673
1.183367	0.1	-0.026766
1.185033	0.1	-0.026668
1.186700	0.1	-0.025635
1.188367	0.1	-0.023879
1.190033	0.1	-0.021779
1.191700	0.1	-0.020280
1.193367	0.1	-0.021071
1.195033	0.1	-0.024471
1.196700	0.1	-0.028401
1.198367	0.1	-0.030878
1.200033	0.1	-0.031879
1.201700	0.1	-0.032219
1.203367	0.1	-0.032187
1.205033	0.1	-0.031851
1.206700	0.1	-0.031786
1.208367	0.1	-0.032526
1.210033	0.1	-0.033653
1.211700	0.1	-0.034249
1.213367	0.1	-0.034054
1.215033	0.1	-0.033276
1.216700	0.1	-0.031563
1.218367	0.1	-0.028489
1.220033	0.1	-0.024708
1.221700	0.1	-0.021402
1.223367	0.1	-0.019199
1.225033	0.1	-0.018287
1.226700	0.1	-0.018990
1.228367	0.1	-0.021448
1.230033	0.1	-0.025048
1.231700	0.1	-0.028349
1.233367	0.1	-0.029788
1.235033	0.1	-0.028796
1.236700	0.1	-0.026058
1.238367	0.1	-0.022436
1.240033	0.1	-0.018654
1.241700	0.1	-0.015865
1.243367	0.1	-0.015302
1.245033	0.1	-0.017378
1.246700	0.1	-0.021346
1.248367	0.1	-0.025728
1.250033	0.1	-0.029104
1.251700	0.1	-0.030966
1.253367	0.1	-0.032005
1.255033	0.1	-0.032932
1.256700	0.1	-0.033299
1.258367	0.1	-0.032615
1.260033	0.1	-0.031246
1.261700	0.1	-0.029481
1.263367	0.1	-0.027167
1.265033	0.1	-0.024410
1.266700	0.1	-0.021816
1.268367	0.1	-0.020294
1.270033	0.1	-0.020573
1.271700	0.1	-0.022692
1.273367	0.1	-0.025854
1.275033	0.1	-0.028946
1.276700	0.1	-0.031204
1.278367	0.1	-0.032075
1.280033	0.1	-0.030999
1.281700	0.1	-0.028405
1.283367	0.1	-0.025877
1.285033	0.1	-0.024517
1.286700	0.1	-0.024023
1.288367	0.1	-0.023814
1.290033	0.1	-0.024335
1.291700	0.1	-0.027083
1.293367	0.1	-0.032946
1.295033	0.1	-0.040219
1.296700	0.1	-0.044880
1.298367	0.1	-0.043809
1.300033	0.1	-0.037844
1.301700	0.1	-0.030827
1.303367	0.1	-0.025826
1.305033	0.1	-0.023507
1.306700	0.1	-0.023390
1.308367	0.1	-0.024764
1.310033	0.1	-0.026361
1.311700	0.1	-0.027264
1.313367	0.1	-0.028205
1.315033	0.1	-0.030068
1.316700	0.1	-0.031772
1.318367	0.1	-0.031381
1.320033	0.1	-0.028159
1.321700	0.1	-0.022342
1.323367	0.1	-0.014044
1.325033	0.1	-0.003199
1.326700	0.1	0.010300
1.328367	0.1	0.026408
1.330033	0.1	0.044396
1.331700	0.1	0.063148
1.333367	0.1	0.081789
1.335033	0.1	0.099535
1.336700	0.1	0.115456
1.338367	0.1	0.128858
1.340033	0.1	0.139279
1.341700	0.1	0.145957
1.343367	0.1	0.148430
1.345033	0.1	0.147494
1.346700	0.1	0.144541
1.348367	0.1	0.139805
1.350033	0.1	0.132308
1.351700	0.1	0.121929
1.353367	0.1	0.109831
1.355033	0.1	0.096657
1.356700	0.1	0.082557
1.358367	0.1	0.068536
1.360033	0.1	0.055707
1.361700	0.1	0.043800
1.363367	0.1	0.032135
1.365033	0.1	0.020876
1.366700	0.1	0.010272
1.368367	0.1	0.000224
1.370033	0.1	-0.009192
1.371700	0.1	-0.017821
1.373367	0.1	-0.025504
1.375033	0.1	-0.031511
1.376700	0.1	-0.034771
1.378367	0.1	-0.035283
1.380033	0.1	-0.034720
1.381700	0.1	-0.034710
1.383367	0.1	-0.035195
1.385033	0.1	-0.035525
1.386700	0.1	-0.036354
1.388367	0.1	-0.038440
1.390033	0.1	-0.040862
1.391700	0.1	-0.042580
1.393367	0.1	-0.044494
1.395033	0.1	-0.048359
1.396700	0.1	-0.054487
1.398367	0.1	-0.061397
1.400033	0.1	-0.067684
1.401700	0.1	-0.073216
1.403367	0.1	-0.077863
1.405033	0.1	-0.080569
1.406700	0.1	-0.080867
1.408367	0.1	-0.079549
1.410033	0.1	-0.077067
1.411700	0.1	-0.073002
1.413367	0.1	-0.067474
1.415033	0.1	-0.061397
1.416700	0.1	-0.055553
1.418367	0.1	-0.050664
1.420033	0.1	-0.047348
1.421700	0.1	-0.045020
1.423367	0.1	-0.042077
1.425033	0.1	-0.037565
1.426700	0.1	-0.031758
1.428367	0.1	-0.025299
1.430033	0.1	-0.018096
1.431700	0.1	-0.009183
1.433367	0.1	0.002068
1.435033	0.1	0.015087
1.436700	0.1	0.028950
1.438367	0.1	0.043106
1.440033	0.1	0.056727
1.441700	0.1	0.068587
1.443367	0.1	0.078110
1.445033	0.1	0.085710
1.446700	0.1	0.092415
1.448367	0.1	0.099773
1.450033	0.1	0.109388
1.451700	0.1	0.121868
1.453367	0.1	0.136569
1.455033	0.1	0.152239
1.456700	0.1	0.167517
1.458367	0.1	0.181617
1.460033	0.1	0.194483
1.461700	0.1	0.206036
1.463367	0.1	0.215890
1.465033	0.1	0.223862
1.466700	0.1	0.230311
1.468367	0.1	0.235727
1.470033	0.1	0.240053
1.471700	0.1	0.243033
1.473367	0.1	0.245622
1.475033	0.1	0.249781
1.476700	0.1	0.256896
1.478367	0.1	0.267467
1.480033	0.1	0.281129
1.481700	0.1	0.296128
1.483367	0.1	0.310093
1.485033	0.1	0.321628
1.486700	0.1	0.330382
1.488367	0.1	0.335858
1.490033	0.1	0.337451
1.491700	0.1	0.335835
1.493367	0.1	0.333358
1.495033	0.1	0.332654
1.496700	0.1	0.335365
1.498367	0.1	0.342103
1.500033	0.1	0.352324
1.501700	0.1	0.364454
1.503367	0.1	0.376720
1.505033	0.1	0.387342
1.506700	0.1	0.394760
1.508367	0.1	0.399058
1.510033	0.1	0.402546
1.511700	0.1	0.407961
1.513367	0.1	0.416357
1.515033	0.1	0.427393
1.516700	0.1	0.440902
1.518367	0.1	0.456921
1.520033	0.1	0.474155
1.521700	0.1	0.489717
1.523367	0.1	0.501513
1.525033	0.1	0.510737
1.526700	0.1	0.520810
1.528367	0.1	0.534081
1.530033	0.1	0.550263
1.531700	0.1	0.567366
1.533367	0.1	0.583227
1.535033	0.1	0.596787
1.536700	0.1	0.608689
1.538367	0.1	0.620084
1.540033	0.1	0.631213
1.541700	0.1	0.641863
1.543367	0.1	0.651833
1.545033	0.1	0.660652
1.546700	0.1	0.667656
1.548367	0.1	0.672578
1.550033	0.1	0.676331
1.551700	0.1	0.680820
1.553367	0.1	0.687917
1.555033	0.1	0.698632
1.556700	0.1	0.712089
1.558367	0.1	0.726301
1.560033	0.1	0.740485
1.561700	0.1	0.755535
1.563367	0.1	0.772802
1.565033	0.1	0.793803
1.566700	0.1	0.819787
1.568367	0.1	0.850409
1.570033	0.1	0.883625
1.571700	0.1	0.916836
1.573367	0.1	0.947537
1.575033	0.1	0.973716
1.576700	0.1	0.995006
1.578367	0.1	1.012920
1.580033	0.1	1.029321
1.581700	0.1	1.044669
1.583367	0.1	1.057796
1.585033	0.1	1.067547
1.586700	0.1	1.073955
1.588367	0.1	1.076846
1.590033	0.1	1.074495
1.591700	0.1	1.064274
1.593367	0.1	1.044455
1.595033	0.1	1.016017
1.596700	0.1	0.982871
1.598367	0.1	0.949921
1.600033	0.1	0.921343
1.601700	0.1	0.901185
1.603367	0.1	0.895425
1.605033	0.1	0.913264
1.606700	0.1	0.966517
1.608367	0.1	1.066797
1.610033	0.1	1.222542
1.611700	0.1	1.437697
1.613367	0.1	1.710993
1.615033	0.1	2.035080
1.616700	0.1	2.396367
1.618367	0.1	2.776319
1.620033	0.1	3.154529
1.621700	0.1	3.512767
1.623367	0.1	3.838139
1.625033	0.1	4.123989
1.626700	0.1	4.369165
1.628367	0.1	4.576794
1.630033	0.1	4.752353
1.631700	0.1	4.902179
1.633367	0.1	5.033058
1.635033	0.1	5.151359
1.636700	0.1	5.261037
1.638367	0.1	5.362839
1.640033	0.1	5.456163
1.641700	0.1	5.541211
1.643367	0.1	5.618967
1.645033	0.1	5.689203
1.646700	0.1	5.749376
1.648367	0.1	5.796291
1.650033	0.1	5.827830
1.651700	0.1	5.842848
1.653367	0.1	5.841022
1.655033	0.1	5.823104
1.656700	0.1	5.790400
1.658367	0.1	5.744318
1.660033	0.1	5.687163
1.661700	0.1	5.622571
1.663367	0.1	5.553639
1.665033	0.1	5.480978
1.666700	0.1	5.403161
1.668367	0.1	5.318597
1.670033	0.1	5.227202
1.671700	0.1	5.130260
1.673367	0.1	5.029044
1.675033	0.1	4.924443
1.676700	0.1	4.817396
1.678367	0.1	4.708199
1.680033	0.1	4.596137
1.681700	0.1	4.480188
1.683367	0.1	4.359409
1.685033	0.1	4.233331
1.686700	0.1	4.102495
1.688367	0.1	3.968566
1.690033	0.1	3.834162
1.691700	0.1	3.701462
1.693367	0.1	3.570952
1.695033	0.1	3.442117
1.696700	0.1	3.314102
1.698367	0.1	3.185738
1.700033	0.1	3.056587
1.701700	0.1	2.927626
1.703367	0.1	2.800599
1.705033	0.1	2.676779
1.706700	0.1	2.555959
1.708367	0.1	2.437234
1.710033	0.1	2.320637
1.711700	0.1	2.206764
1.713367	0.1	2.095895
1.715033	0.1	1.988835
1.716700	0.1	1.887428
1.718367	0.1	1.793117
1.720033	0.1	1.705615
1.721700	0.1	1.622946
1.723367	0.1	1.541995
1.725033	0.1	1.459848
1.726700	0.1	1.375773
1.728367	0.1	1.291707
1.730033	0.1	1.210654
1.731700	0.1	1.134817
1.733367	0.1	1.065112
1.735033	0.1	1.001628
1.736700	0.1	0.944035
1.738367	0.1	0.891527
1.740033	0.1	0.842800
1.741700	0.1	0.796816
1.743367	0.1	0.753514
1.745033	0.1	0.713645
1.746700	0.1	0.677961
1.748367	0.1	0.646319
1.750033	0.1	0.617485
1.751700	0.1	0.589932
1.753367	0.1	0.562714
1.755033	0.1	0.536260
1.756700	0.1	0.512321
1.758367	0.1	0.492125
1.760033	0.1	0.475161
1.761700	0.1	0.460311
1.763367	0.1	0.447053
1.765033	0.1	0.434942
1.766700	0.1	0.422709
1.768367	0.1	0.409042
1.770033	0.1	0.393903
1.771700	0.1	0.378010
1.773367	0.1	0.361698
1.775033	0.1	0.345223
1.776700	0.1	0.329600
1.778367	0.1	0.316277
1.780033	0.1	0.305767
1.781700	0.1	0.297609
1.783367	0.1	0.291117
1.785033	0.1	0.285511
1.786700	0.1	0.279974
1.788367	0.1	0.274098
1.790033	0.1	0.268249
1.791700	0.1	0.263811
1.793367	0.1	0.261907
1.795033	0.1	0.261930
1.796700	0.1	0.262428
1.798367	0.1	0.262586
1.800033	0.1	0.261818
1.801700	0.1	0.259383
1.803367	0.1	0.254749
1.805033	0.1	0.247462
1.806700	0.1	0.237245
1.808367	0.1	0.225105
1.810033	0.1	0.213501
1.811700	0.1	0.204598
1.813367	0.1	0.198772
1.815033	0.1	0.194814
1.816700	0.1	0.190660
1.818367	0.1	0.184393
1.820033	0.1	0.175950
1.821700	0.1	0.168150
1.823367	0.1	0.164649
1.825033	0.1	0.166642
1.826700	0.1	0.172467
1.828367	0.1	0.179620
1.830033	0.1	0.185389
1.831700	0.1	0.187242
1.833367	0.1	0.185072
1.835033	0.1	0.181524
1.836700	0.1	0.178725
1.838367	0.1	0.176723
1.840033	0.1	0.175233
1.841700	0.1	0.174898
1.843367	0.1	0.176821
1.845033	0.1	0.181342
1.846700	0.1	0.187578
1.848367	0.1	0.194358
1.850033	0.1	0.200989
1.851700	0.1	0.207331
1.853367	0.1	0.214260
1.855033	0.1	0.223289
1.856700	0.1	0.235224
1.858367	0.1	0.249650
1.860033	0.1	0.265487
1.861700	0.1	0.281679
1.863367	0.1	0.297651
1.865033	0.1	0.314051
1.866700	0.1	0.332836
1.868367	0.1	0.355318
1.870033	0.1	0.381144
1.871700	0.1	0.409731
1.873367	0.1	0.441028
1.875033	0.1	0.474593
1.876700	0.1	0.509359
1.878367	0.1	0.544433
1.880033	0.1	0.579469
1.881700	0.1	0.614198
1.883367	0.1	0.648224
1.885033	0.1	0.681272
1.886700	0.1	0.712685
1.888367	0.1	0.741114
1.890033	0.1	0.765673
1.891700	0.1	0.786716
1.893367	0.1	0.805189
1.895033	0.1	0.821669
1.896700	0.1	0.835657
1.898367	0.1	0.845562
1.900033	0.1	0.849613
1.901700	0.1	0.846852
1.903367	0.1	0.837948
1.905033	0.1	0.825301
1.906700	0.1	0.811531
1.908367	0.1	0.797831
1.910033	0.1	0.784658
1.911700	0.1	0.772434
1.913367	0.1	0.760253
1.915033	0.1	0.745207
1.916700	0.1	0.724695
1.918367	0.1	0.699223
1.920033	0.1	0.671917
1.921700	0.1	0.645793
1.923367	0.1	0.622091
1.925033	0.1	0.600633
1.926700	0.1	0.581038
1.928367	0.1	0.563161
1.930033	0.1	0.546407
1.931700	0.1	0.529708
1.933367	0.1	0.512516
1.935033	0.1	0.494653
1.936700	0.1	0.475640
1.938367	0.1	0.455491
1.940033	0.1	0.435109
1.941700	0.1	0.415542
1.943367	0.1	0.397991
1.945033	0.1	0.383989
1.946700	0.1	0.374238
1.948367	0.1	0.367598
1.950033	0.1	0.362028
1.951700	0.1	0.356147
1.953367	0.1	0.349493
1.955033	0.1	0.342000
1.956700	0.1	0.333479
1.958367	0.1	0.323080
1.960033	0.1	0.309809
1.961700	0.1	0.294000
1.963367	0.1	0.277697
1.965033	0.1	0.262964
1.966700	0.1	0.250703
1.968367	0.1	0.241459
1.970033	0.1	0.235504
1.971700	0.1	0.231327
1.973367	0.1	0.226311
1.975033	0.1	0.219718
1.976700	0.1	0.212737
1.978367	0.1	0.205808
1.980033	0.1	0.198530
1.981700	0.1	0.191471
1.983367	0.1	0.185440
1.985033	0.1	0.180057
1.986700	0.1	0.174171
1.988367	0.1	0.166893
1.990033	0.1	0.158288
1.991700	0.1	0.149282
1.993367	0.1	0.140578
1.995033	0.1	0.132322
1.996700	0.1	0.124793
1.998367	0.1	0.118599
2.000033	0.1	0.114040
2.001700	0.1	0.110799
2.003367	0.1	0.108392
2.005033	0.1	0.106287
2.006700	0.1	0.103894
2.008367	0.1	0.101584
2.010033	0.1	0.100755
2.011700	0.1	0.101752
2.013367	0.1	0.102594
2.015033	0.1	0.100289
2.016700	0.1	0.093142
2.018367	0.1	0.082464
2.020033	0.1	0.072015
2.021700	0.1	0.065118
2.023367	0.1	0.062245
2.025033	0.1	0.061584
2.026700	0.1	0.061472
2.028367	0.1	0.061435
2.030033	0.1	0.061030
2.031700	0.1	0.059195
2.033367	0.1	0.055595
2.035033	0.1	0.051530
2.036700	0.1	0.048326
2.038367	0.1	0.046249
2.040033	0.1	0.045751
2.041700	0.1	0.047879
2.043367	0.1	0.052582
2.045033	0.1	0.058152
2.046700	0.1	0.062808
2.048367	0.1	0.065938
2.050033	0.1	0.066985
2.051700	0.1	0.064434
2.053367	0.1	0.057523
2.055033	0.1	0.048270
2.056700	0.1	0.040005
2.058367	0.1	0.034021
2.060033	0.1	0.029141
2.061700	0.1	0.024256
2.063367	0.1	0.019604
2.065033	0.1	0.016219
2.066700	0.1	0.014845
2.068367	0.1	0.014938
2.070033	0.1	0.015250
2.071700	0.1	0.015325
2.073367	0.1	0.014980
2.075033	0.1	0.013425
2.076700	0.1	0.010231
2.078367	0.1	0.005923
2.080033	0.1	0.001309
2.081700	0.1	-0.002687
2.083367	0.1	-0.005187
2.085033	0.1	-0.006142
2.086700	0.1	-0.006673
2.088367	0.1	-0.007791
2.090033	0.1	-0.008866
2.091700	0.1	-0.008373
2.093367	0.1	-0.006058
2.095033	0.1	-0.003166
2.096700	0.1	-0.000754
2.098367	0.1	0.000992
2.100033	0.1	0.001914
2.101700	0.1	0.001485
2.103367	0.1	-0.000144
2.105033	0.1	-0.001453
2.106700	0.1	-0.001066
2.108367	0.1	0.000778
2.110033	0.1	0.003078
2.111700	0.1	0.005173
2.113367	0.1	0.006384
2.115033	0.1	0.005853
2.116700	0.1	0.003520
2.118367	0.1	0.000480
2.120033	0.1	-0.002440
2.121700	0.1	-0.005611
2.123367	0.1	-0.009187
2.125033	0.1	-0.012075
2.126700	0.1	-0.012978
2.128367	0.1	-0.011660
2.130033	0.1	-0.008806
2.131700	0.1	-0.005122
2.133367	0.1	-0.001024
2.135033	0.1	0.003316
2.136700	0.1	0.007921
2.138367	0.1	0.012321
2.140033	0.1	0.015302
2.141700	0.1	0.015995
2.143367	0.1	0.014761
2.145033	0.1	0.012731
2.146700	0.1	0.011064
2.148367	0.1	0.010901
2.150033	0.1	0.013057
2.151700	0.1	0.016699
2.153367	0.1	0.019600
2.155033	0.1	0.020768
2.156700	0.1	0.021560
2.158367	0.1	0.023595
2.160033	0.1	0.026911
2.161700	0.1	0.030519
2.163367	0.1	0.033434
2.165033	0.1	0.034999
2.166700	0.1	0.034887
2.168367	0.1	0.033192
2.170033	0.1	0.030976
2.171700	0.1	0.030156
2.173367	0.1	0.031930
2.175033	0.1	0.035502
2.176700	0.1	0.038883
2.178367	0.1	0.040671
2.180033	0.1	0.040801
2.181700	0.1	0.040103
2.183367	0.1	0.039204
2.185033	0.1	0.038031
2.186700	0.1	0.037123
2.188367	0.1	0.038715
2.190033	0.1	0.044387
2.191700	0.1	0.052410
2.193367	0.1	0.059204
2.195033	0.1	0.062687
2.196700	0.1	0.063353
2.198367	0.1	0.062888
2.200033	0.1	0.062799
2.201700	0.1	0.064373
2.203367	0.1	0.068480
2.205033	0.1	0.074394
2.206700	0.1	0.079763
2.208367	0.1	0.082557
2.210033	0.1	0.082427
2.211700	0.1	0.079842
2.213367	0.1	0.074846
2.215033	0.1	0.067884
2.216700	0.1	0.061225
2.218367	0.1	0.057621
2.220033	0.1	0.057742
2.221700	0.1	0.060266
2.223367	0.1	0.064364
2.225033	0.1	0.070352
2.226700	0.1	0.077938
2.228367	0.1	0.085095
2.230033	0.1	0.089435
2.231700	0.1	0.090594
2.233367	0.1	0.090306
2.235033	0.1	0.089845
2.236700	0.1	0.088983
2.238367	0.1	0.087381
2.240033	0.1	0.085505
2.241700	0.1	0.084145
2.243367	0.1	0.084252
2.245033	0.1	0.086804
2.246700	0.1	0.091800
2.248367	0.1	0.097617
2.250033	0.1	0.102222
2.251700	0.1	0.104811
2.253367	0.1	0.105626
2.255033	0.1	0.104713
2.256700	0.1	0.101952
2.258367	0.1	0.097584
2.260033	0.1	0.092196
2.261700	0.1	0.087190
2.263367	0.1	0.084643
2.265033	0.1	0.085565
2.266700	0.1	0.089221
2.268367	0.1	0.094199
2.270033	0.1	0.098948
2.271700	0.1	0.101854
2.273367	0.1	0.101961
2.275033	0.1	0.099260
2.276700	0.1	0.094329
2.278367	0.1	0.089081
2.280033	0.1	0.086417
2.281700	0.1	0.087507
2.283367	0.1	0.090478
2.285033	0.1	0.092261
2.286700	0.1	0.091121
2.288367	0.1	0.087600
2.290033	0.1	0.083633
2.291700	0.1	0.081034
2.293367	0.1	0.080494
2.295033	0.1	0.081612
2.296700	0.1	0.083572
2.298367	0.1	0.085323
2.300033	0.1	0.085291
2.301700	0.1	0.082287
2.303367	0.1	0.076988
2.305033	0.1	0.071470
2.306700	0.1	0.067698
2.308367	0.1	0.067069
2.310033	0.1	0.070031
2.311700	0.1	0.075400
2.313367	0.1	0.080755
2.315033	0.1	0.084047
2.316700	0.1	0.084816
2.318367	0.1	0.083791
2.320033	0.1	0.081956
2.321700	0.1	0.080387
2.323367	0.1	0.080001
2.325033	0.1	0.080704
2.326700	0.1	0.081542
2.328367	0.1	0.081779
2.330033	0.1	0.081290
2.331700	0.1	0.080653
2.333367	0.1	0.080937
2.335033	0.1	0.082776
2.336700	0.1	0.085779
2.338367	0.1	0.088764
2.340033	0.1	0.090087
2.341700	0.1	0.088620
2.343367	0.1	0.084853
2.345033	0.1	0.080639
2.346700	0.1	0.077514
2.348367	0.1	0.075577
2.350033	0.1	0.073956
2.351700	0.1	0.071856
2.353367	0.1	0.069141
2.355033	0.1	0.066278
2.356700	0.1	0.064075
2.358367	0.1	0.062748
2.360033	0.1	0.061486
2.361700	0.1	0.059404
2.363367	0.1	0.056592
2.365033	0.1	0.054082
2.366700	0.1	0.052606
2.368367	0.1	0.051670
2.370033	0.1	0.050631
2.371700	0.1	0.049933
2.373367	0.1	0.050329
2.375033	0.1	0.051251
2.376700	0.1	0.051167
2.378367	0.1	0.049751
2.380033	0.1	0.048340
2.381700	0.1	0.048033
2.383367	0.1	0.048829
2.385033	0.1	0.050156
2.386700	0.1	0.051158
2.388367	0.1	0.050738
2.390033	0.1	0.048224
2.391700	0.1	0.044485
2.393367	0.1	0.041602
2.395033	0.1	0.040871
2.396700	0.1	0.041411
2.398367	0.1	0.040913
2.400033	0.1	0.038329
2.401700	0.1	0.034948
2.403367	0.1	0.032089
2.405033	0.1	0.030003
2.406700	0.1	0.028983
2.408367	0.1	0.029639
2.410033	0.1	0.032512
2.411700	0.1	0.037351
2.413367	0.1	0.042012
2.415033	0.1	0.043251
2.416700	0.1	0.039665
2.418367	0.1	0.032997
2.420033	0.1	0.025942
2.421700	0.1	0.019548
2.423367	0.1	0.013425
2.425033	0.1	0.007926
2.426700	0.1	0.004596
2.428367	0.1	0.004298
2.430033	0.1	0.006417
2.431700	0.1	0.009974
2.433367	0.1	0.014380
2.435033	0.1	0.018589
2.436700	0.1	0.021076
2.438367	0.1	0.021500
2.440033	0.1	0.020820
2.441700	0.1	0.019637
2.443367	0.1	0.017858
2.445033	0.1	0.015381
2.446700	0.1	0.012368
2.448367	0.1	0.009108
2.450033	0.1	0.005863
2.451700	0.1	0.003437
2.453367	0.1	0.002910
2.455033	0.1	0.004196
2.456700	0.1	0.006044
2.458367	0.1	0.007288
2.460033	0.1	0.007213
2.461700	0.1	0.005346
2.463367	0.1	0.001779
2.465033	0.1	-0.002510
2.466700	0.1	-0.006147
2.468367	0.1	-0.008601
2.470033	0.1	-0.010631
2.471700	0.1	-0.012903
2.473367	0.1	-0.014659
2.475033	0.1	-0.014845
2.476700	0.1	-0.014198
2.478367	0.1	-0.014221
2.480033	0.1	-0.014734
2.481700	0.1	-0.014561
2.483367	0.1	-0.013760
2.485033	0.1	-0.013290
2.486700	0.1	-0.013276
2.488367	0.1	-0.013104
2.490033	0.1	-0.012331
2.491700	0.1	-0.010766
2.493367	0.1	-0.008545
2.495033	0.1	-0.006771
2.496700	0.1	-0.006873
2.498367	0.1	-0.008745
2.500033	0.1	-0.010720
2.501700	0.1	-0.011777
2.503367	0.1	-0.012312
2.505033	0.1	-0.012638
2.506700	0.1	-0.012936
2.508367	0.1	-0.014370
2.510033	0.1	-0.018254
2.511700	0.1	-0.024149
2.513367	0.1	-0.029923
2.515033	0.1	-0.033383
2.516700	0.1	-0.033616
2.518367	0.1	-0.031306
2.520033	0.1	-0.027902
2.521700	0.1	-0.024661
2.523367	0.1	-0.022575
2.525033	0.1	-0.022142
2.526700	0.1	-0.022496
2.528367	0.1	-0.021979
2.530033	0.1	-0.019786
2.531700	0.1	-0.016489
2.533367	0.1	-0.013551
2.535033	0.1	-0.012438
2.536700	0.1	-0.013690
2.538367	0.1	-0.016741
2.540033	0.1	-0.020447
2.541700	0.1	-0.023842
2.543367	0.1	-0.026668
2.545033	0.1	-0.028927
2.546700	0.1	-0.030408
2.548367	0.1	-0.031176
2.550033	0.1	-0.031469
2.551700	0.1	-0.031060
2.553367	0.1	-0.029784
2.555033	0.1	-0.028037
2.556700	0.1	-0.026231
2.558367	0.1	-0.024196
2.560033	0.1	-0.021434
2.561700	0.1	-0.017523
2.563367	0.1	-0.012382
2.565033	0.1	-0.007008
2.566700	0.1	-0.003409
2.568367	0.1	-0.002594
2.570033	0.1	-0.003725
2.571700	0.1	-0.006128
2.573367	0.1	-0.010300
2.575033	0.1	-0.016685
2.576700	0.1	-0.024699
2.578367	0.1	-0.032499
2.580033	0.1	-0.037607
2.581700	0.1	-0.038100
2.583367	0.1	-0.033849
2.585033	0.1	-0.027088
2.586700	0.1	-0.021080
2.588367	0.1	-0.017732
2.590033	0.1	-0.016494
2.591700	0.1	-0.015842
2.593367	0.1	-0.015465
2.595033	0.1	-0.015725
2.596700	0.1	-0.015851
2.598367	0.1	-0.014957
2.600033	0.1	-0.013900
2.601700	0.1	-0.014496
2.603367	0.1	-0.017560
2.605033	0.1	-0.021812
2.606700	0.1	-0.024880
2.608367	0.1	-0.025835
2.610033	0.1	-0.026082
2.611700	0.1	-0.027153
2.613367	0.1	-0.028503
2.615033	0.1	-0.028694
2.616700	0.1	-0.027944
2.618367	0.1	-0.028075
2.620033	0.1	-0.029998
2.621700	0.1	-0.032345
2.623367	0.1	-0.032862
2.625033	0.1	-0.030585
2.626700	0.1	-0.026287
2.628367	0.1	-0.021257
2.630033	0.1	-0.016587
2.631700	0.1	-0.013364
2.633367	0.1	-0.012736
2.635033	0.1	-0.014943
2.636700	0.1	-0.018771
2.638367	0.1	-0.022808
2.640033	0.1	-0.026436
2.641700	0.1	-0.029104
2.643367	0.1	-0.030370
2.645033	0.1	-0.030389
2.646700	0.1	-0.029271
2.648367	0.1	-0.027278
2.650033	0.1	-0.025448
2.651700	0.1	-0.024466
2.653367	0.1	-0.023944
2.655033	0.1	-0.024000
2.656700	0.1	-0.026021
2.658367	0.1	-0.030380
2.660033	0.1	-0.034813
2.661700	0.1	-0.036862
2.663367	0.1	-0.036922
2.665033	0.1	-0.037001
2.666700	0.1	-0.037299
2.668367	0.1	-0.035907
2.670033	0.1	-0.032065
2.671700	0.1	-0.028098
2.673367	0.1	-0.026943
2.675033	0.1	-0.028713
2.676700	0.1	-0.031041
2.678367	0.1	-0.032098
2.680033	0.1	-0.032126
2.681700	0.1	-0.032401
2.683367	0.1	-0.033746
2.685033	0.1	-0.036047
2.686700	0.1	-0.038873
2.688367	0.1	-0.042156
2.690033	0.1	-0.045151
2.691700	0.1	-0.045737
2.693367	0.1	-0.042403
2.695033	0.1	-0.035642
2.696700	0.1	-0.027134
2.698367	0.1	-0.019115
2.700033	0.1	-0.013574
2.701700	0.1	-0.011092
2.703367	0.1	-0.010813
2.705033	0.1	-0.011246
2.706700	0.1	-0.011548
2.708367	0.1	-0.012047
2.710033	0.1	-0.012759
2.711700	0.1	-0.012498
2.713367	0.1	-0.010608
2.715033	0.1	-0.008135
2.716700	0.1	-0.006296
2.718367	0.1	-0.004843
2.720033	0.1	-0.002533
2.721700	0.1	0.001132
2.723367	0.1	0.004875
2.725033	0.1	0.006799
2.726700	0.1	0.006519
2.728367	0.1	0.005602
2.730033	0.1	0.005541
2.731700	0.1	0.006068
2.733367	0.1	0.006352
2.735033	0.1	0.006687
2.736700	0.1	0.007534
2.738367	0.1	0.008149
2.740033	0.1	0.007162
2.741700	0.1	0.003986
2.743367	0.1	-0.000410
2.745033	0.1	-0.004102
2.746700	0.1	-0.005877
2.748367	0.1	-0.005770
2.750033	0.1	-0.004130
2.751700	0.1	-0.001430
2.753367	0.1	0.001378
2.755033	0.1	0.003520
2.756700	0.1	0.004857
2.758367	0.1	0.005309
2.760033	0.1	0.004899
2.761700	0.1	0.004536
2.763367	0.1	0.005765
2.765033	0.1	0.009178
2.766700	0.1	0.013597
2.768367	0.1	0.017141
2.770033	0.1	0.018808
2.771700	0.1	0.019013
2.773367	0.1	0.019106
2.775033	0.1	0.020345
2.776700	0.1	0.022692
2.778367	0.1	0.024796
2.780033	0.1	0.025546
2.781700	0.1	0.025141
2.783367	0.1	0.024363
2.785033	0.1	0.023278
2.786700	0.1	0.021560
2.788367	0.1	0.019725
2.790033	0.1	0.018817
2.791700	0.1	0.018859
2.793367	0.1	0.018999
2.795033	0.1	0.019022
2.796700	0.1	0.019814
2.798367	0.1	0.022426
2.800033	0.1	0.026715
2.801700	0.1	0.030724
2.803367	0.1	0.032429
2.805033	0.1	0.032317
2.806700	0.1	0.033006
2.808367	0.1	0.035949
2.810033	0.1	0.039674
2.811700	0.1	0.041728
2.813367	0.1	0.040708
2.815033	0.1	0.036354
2.816700	0.1	0.029220
2.818367	0.1	0.020806
2.820033	0.1	0.013481
2.821700	0.1	0.009420
2.823367	0.1	0.009229
2.825033	0.1	0.011786
2.826700	0.1	0.015195
2.828367	0.1	0.017774
2.830033	0.1	0.018752
2.831700	0.1	0.018608
2.833367	0.1	0.018715
2.835033	0.1	0.020387
2.836700	0.1	0.023735
2.838367	0.1	0.027600
2.840033	0.1	0.030678
2.841700	0.1	0.031977
2.843367	0.1	0.030743
2.845033	0.1	0.027302
2.846700	0.1	0.023418
2.848367	0.1	0.020610
2.850033	0.1	0.018836
2.851700	0.1	0.017514
2.853367	0.1	0.016573
2.855033	0.1	0.016009
2.856700	0.1	0.015069
2.858367	0.1	0.013080
2.860033	0.1	0.010938
2.861700	0.1	0.010342
2.863367	0.1	0.011818
2.865033	0.1	0.014529
2.866700	0.1	0.017458
2.868367	0.1	0.020280
2.870033	0.1	0.023446
2.871700	0.1	0.027362
2.873367	0.1	0.031539
2.875033	0.1	0.034804
2.876700	0.1	0.036238
2.878367	0.1	0.035940
2.880033	0.1	0.034561
2.881700	0.1	0.032713
2.883367	0.1	0.031702
2.885033	0.1	0.033109
2.886700	0.1	0.036373
2.888367	0.1	0.038492
2.890033	0.1	0.037183
2.891700	0.1	0.033109
2.893367	0.1	0.028918
2.895033	0.1	0.026915
2.896700	0.1	0.027237
2.898367	0.1	0.027795
2.900033	0.1	0.026813
2.901700	0.1	0.025127
2.903367	0.1	0.024843
2.905033	0.1	0.026459
2.906700	0.1	0.028051
2.908367	0.1	0.027004
2.910033	0.1	0.022911
2.911700	0.1	0.018254
2.913367	0.1	0.015809
2.915033	0.1	0.016205
2.916700	0.1	0.018198
2.918367	0.1	0.020559
2.920033	0.1	0.023171
2.921700	0.1	0.026235
2.923367	0.1	0.029732
2.925033	0.1	0.033528
2.926700	0.1	0.036615
2.928367	0.1	0.037123
2.930033	0.1	0.034329
2.931700	0.1	0.029686
2.933367	0.1	0.025211
2.935033	0.1	0.021593
2.936700	0.1	0.018026
2.938367	0.1	0.013914
2.940033	0.1	0.010394
2.941700	0.1	0.009313
2.943367	0.1	0.011078
2.945033	0.1	0.014394
2.946700	0.1	0.018249
2.948367	0.1	0.022687
2.950033	0.1	0.027036
2.951700	0.1	0.029257
2.953367	0.1	0.028023
2.955033	0.1	0.024252
2.956700	0.1	0.020252
2.958367	0.1	0.017774
2.960033	0.1	0.016834
2.961700	0.1	0.016522
2.963367	0.1	0.016592
2.965033	0.1	0.017136
2.966700	0.1	0.017462
2.968367	0.1	0.016945
2.970033	0.1	0.016107
2.971700	0.1	0.015665
2.973367	0.1	0.015632
2.975033	0.1	0.015628
2.976700	0.1	0.015232
2.978367	0.1	0.014435
2.980033	0.1	0.013909
2.981700	0.1	0.014310
2.983367	0.1	0.015423
2.985033	0.1	0.016335
2.986700	0.1	0.016391
2.988367	0.1	0.015469
2.990033	0.1	0.013681
2.991700	0.1	0.011572
2.993367	0.1	0.010259
2.995033	0.1	0.010654
2.996700	0.1	0.012596
2.998367	0.1	0.014859
3.000033	0.1	0.015930
3.001700	0.1	0.015511
3.003367	0.1	0.015064
3.005033	0.1	0.015832
3.006700	0.1	0.017099
3.008367	0.1	0.016834
3.010033	0.1	0.013737
3.011700	0.1	0.008913
3.013367	0.1	0.005304
3.015033	0.1	0.005211
3.016700	0.1	0.008717
3.018367	0.1	0.014221
3.020033	0.1	0.019479
3.021700	0.1	0.023074
3.023367	0.1	0.025132
3.025033	0.1	0.025816
3.026700	0.1	0.024736
3.028367	0.1	0.022352
3.030033	0.1	0.019986
3.031700	0.1	0.018468
3.033367	0.1	0.017886
3.035033	0.1	0.018259
3.036700	0.1	0.019600
3.038367	0.1	0.021472
3.040033	0.1	0.022836
3.041700	0.1	0.022412
3.043367	0.1	0.019548
3.045033	0.1	0.014594
3.046700	0.1	0.008573
3.048367	0.1	0.002850
3.050033	0.1	-0.001146
3.051700	0.1	-0.002268
3.053367	0.1	0.000158
3.055033	0.1	0.006072
3.056700	0.1	0.014058
3.058367	0.1	0.021192
3.060033	0.1	0.024731
3.061700	0.1	0.024359
3.063367	0.1	0.022105
3.065033	0.1	0.020135
3.066700	0.1	0.019181
3.068367	0.1	0.018752
3.070033	0.1	0.018259
3.071700	0.1	0.017309
3.073367	0.1	0.015437
3.075033	0.1	0.012554
3.076700	0.1	0.009355
3.078367	0.1	0.006948
3.080033	0.1	0.006459
3.081700	0.1	0.008284
3.083367	0.1	0.011269
3.085033	0.1	0.013835
3.086700	0.1	0.016182
3.088367	0.1	0.019413
3.090033	0.1	0.022999
3.091700	0.1	0.025020
3.093367	0.1	0.024247
3.095033	0.1	0.021267
3.096700	0.1	0.018082
3.098367	0.1	0.016806
3.100033	0.1	0.018426
3.101700	0.1	0.022468
3.103367	0.1	0.027181
3.105033	0.1	0.030245
3.106700	0.1	0.030142
3.108367	0.1	0.026999
3.110033	0.1	0.021895
3.111700	0.1	0.015898
3.113367	0.1	0.009527
3.115033	0.1	0.003078
3.116700	0.1	-0.002421
3.118367	0.1	-0.005532
3.120033	0.1	-0.005439
3.121700	0.1	-0.001979
3.123367	0.1	0.004335
3.125033	0.1	0.011856
3.126700	0.1	0.018245
3.128367	0.1	0.021858
3.130033	0.1	0.022780
3.131700	0.1	0.022585
3.133367	0.1	0.022692
3.135033	0.1	0.023278
3.136700	0.1	0.023879
3.138367	0.1	0.024526
3.140033	0.1	0.025555
3.141700	0.1	0.026268
3.143367	0.1	0.024317
3.145033	0.1	0.017853
3.146700	0.1	0.008433
3.148367	0.1	0.000065
3.150033	0.1	-0.004610
3.151700	0.1	-0.005928
3.153367	0.1	-0.005658
3.155033	0.1	-0.005071
3.156700	0.1	-0.004331
3.158367	0.1	-0.003343
3.160033	0.1	-0.002030
3.161700	0.1	0.000256
3.163367	0.1	0.003790
3.165033	0.1	0.007115
3.166700	0.1	0.008475
3.168367	0.1	0.007800
3.170033	0.1	0.005872
3.171700	0.1	0.002999
3.173367	0.1	-0.000303
3.175033	0.1	-0.002761
3.176700	0.1	-0.003348
3.178367	0.1	-0.002114
3.180033	0.1	-0.000368
3.181700	0.1	-0.000261
3.183367	0.1	-0.003106
3.185033	0.1	-0.007655
3.186700	0.1	-0.010626
3.188367	0.1	-0.009499
3.190033	0.1	-0.004661
3.191700	0.1	0.001397
3.193367	0.1	0.006314
3.195033	0.1	0.009057
3.196700	0.1	0.009248
3.198367	0.1	0.006612
3.200033	0.1	0.002040
3.201700	0.1	-0.001793
3.203367	0.1	-0.002100
3.205033	0.1	0.001392
3.206700	0.1	0.005811
3.208367	0.1	0.007963
3.210033	0.1	0.007451
3.211700	0.1	0.006165
3.213367	0.1	0.005635
3.215033	0.1	0.006021
3.216700	0.1	0.006654
3.218367	0.1	0.006738
3.220033	0.1	0.005458
3.221700	0.1	0.002407
3.223367	0.1	-0.001891
3.225033	0.1	-0.006217
3.226700	0.1	-0.009220
3.228367	0.1	-0.010235
3.230033	0.1	-0.009681
3.231700	0.1	-0.008247
3.233367	0.1	-0.006151
3.235033	0.1	-0.003730
3.236700	0.1	-0.001867
3.238367	0.1	-0.001467
3.240033	0.1	-0.002929
3.241700	0.1	-0.005984
3.243367	0.1	-0.009504
3.245033	0.1	-0.012023
3.246700	0.1	-0.012815
3.248367	0.1	-0.012340
3.250033	0.1	-0.011842
3.251700	0.1	-0.012396
3.253367	0.1	-0.014170
3.255033	0.1	-0.016862
3.256700	0.1	-0.020405
3.258367	0.1	-0.024084
3.260033	0.1	-0.025774
3.261700	0.1	-0.023111
3.263367	0.1	-0.015828
3.265033	0.1	-0.006859
3.266700	0.1	-0.000307
3.268367	0.1	0.001858
3.270033	0.1	0.000531
3.271700	0.1	-0.002584
3.273367	0.1	-0.006477
3.275033	0.1	-0.010314
3.276700	0.1	-0.013029
3.278367	0.1	-0.013798
3.280033	0.1	-0.012438
3.281700	0.1	-0.010114
3.283367	0.1	-0.008820
3.285033	0.1	-0.009309
3.286700	0.1	-0.010710
3.288367	0.1	-0.012154
3.290033	0.1	-0.012997
3.291700	0.1	-0.012466
3.293367	0.1	-0.010510
3.295033	0.1	-0.008401
3.296700	0.1	-0.008089
3.298367	0.1	-0.010766
3.300033	0.1	-0.015278
3.301700	0.1	-0.018524
3.303367	0.1	-0.018133
3.305033	0.1	-0.014259
3.306700	0.1	-0.008876
3.308367	0.1	-0.004494
3.310033	0.1	-0.003199
3.311700	0.1	-0.005304
3.313367	0.1	-0.009122
3.315033	0.1	-0.012969
3.316700	0.1	-0.016079
3.318367	0.1	-0.017704
3.320033	0.1	-0.017495
3.321700	0.1	-0.016475
3.323367	0.1	-0.016107
3.325033	0.1	-0.016987
3.326700	0.1	-0.018766
3.328367	0.1	-0.020787
3.330033	0.1	-0.022990
3.331700	0.1	-0.026189
3.333367	0.1	-0.030422
3.335033	0.1	-0.033816
3.336700	0.1	-0.034058
3.338367	0.1	-0.030268
3.340033	0.1	-0.023423
3.341700	0.1	-0.015525
3.343367	0.1	-0.008065
3.345033	0.1	-0.001406
3.346700	0.1	0.004079
3.348367	0.1	0.007278
3.350033	0.1	0.007763
3.351700	0.1	0.006761
3.353367	0.1	0.005644
3.355033	0.1	0.004829
3.356700	0.1	0.004107
3.358367	0.1	0.002827
3.360033	0.1	0.000712
3.361700	0.1	-0.001490
3.363367	0.1	-0.002827
3.365033	0.1	-0.003148
3.366700	0.1	-0.003218
3.368367	0.1	-0.004340
3.370033	0.1	-0.007222
3.371700	0.1	-0.010696
3.373367	0.1	-0.012815
3.375033	0.1	-0.013090
3.376700	0.1	-0.012987
3.378367	0.1	-0.014412
3.380033	0.1	-0.017532
3.381700	0.1	-0.020689
3.383367	0.1	-0.022617
3.385033	0.1	-0.023129
3.386700	0.1	-0.022273
3.388367	0.1	-0.020079
3.390033	0.1	-0.016643
3.391700	0.1	-0.012540
3.393367	0.1	-0.009183
3.395033	0.1	-0.007576
3.396700	0.1	-0.007395
3.398367	0.1	-0.007902
3.400033	0.1	-0.009551
3.401700	0.1	-0.013830
3.403367	0.1	-0.021458
3.405033	0.1	-0.031176
3.406700	0.1	-0.040256
3.408367	0.1	-0.045695
3.410033	0.1	-0.046045
3.411700	0.1	-0.042436
3.413367	0.1	-0.037230
3.415033	0.1	-0.031618
3.416700	0.1	-0.025015
3.418367	0.1	-0.017150
3.420033	0.1	-0.010002
3.421700	0.1	-0.006375
3.423367	0.1	-0.006910
3.425033	0.1	-0.009402
3.426700	0.1	-0.010915
3.428367	0.1	-0.010426
3.430033	0.1	-0.009746
3.431700	0.1	-0.011502
3.433367	0.1	-0.016103
3.435033	0.1	-0.021444
3.436700	0.1	-0.025425
3.438367	0.1	-0.027311
3.440033	0.1	-0.026864
3.441700	0.1	-0.023884
3.443367	0.1	-0.018911
3.445033	0.1	-0.013583
3.446700	0.1	-0.010012
3.448367	0.1	-0.009499
3.450033	0.1	-0.011600
3.451700	0.1	-0.014706
3.453367	0.1	-0.017285
3.455033	0.1	-0.018561
3.456700	0.1	-0.018422
3.458367	0.1	-0.016890
3.460033	0.1	-0.014012
3.461700	0.1	-0.010487
3.463367	0.1	-0.007977
3.465033	0.1	-0.008009
3.466700	0.1	-0.010664
3.468367	0.1	-0.014501
3.470033	0.1	-0.017602
3.471700	0.1	-0.018761
3.473367	0.1	-0.017770
3.475033	0.1	-0.014817
3.476700	0.1	-0.010221
3.478367	0.1	-0.004275
3.480033	0.1	0.002473
3.481700	0.1	0.008759
3.483367	0.1	0.014040
3.485033	0.1	0.020484
3.486700	0.1	0.032047
3.488367	0.1	0.051437
3.490033	0.1	0.077742
3.491700	0.1	0.106385
3.493367	0.1	0.132313
3.495033	0.1	0.153640
3.496700	0.1	0.171592
3.498367	0.1	0.188085
3.500033	0.1	0.204016
3.501700	0.1	0.218702
3.503367	0.1	0.230395
3.505033	0.1	0.238218
3.506700	0.1	0.243089
3.508367	0.1	0.246195
3.510033	0.1	0.247252
3.511700	0.1	0.244677
3.513367	0.1	0.237548
3.515033	0.1	0.227299
3.516700	0.1	0.216393
3.518367	0.1	0.205692
3.520033	0.1	0.194004
3.521700	0.1	0.180150
3.523367	0.1	0.164681
3.525033	0.1	0.149538
3.526700	0.1	0.136755
3.528367	0.1	0.127517
3.530033	0.1	0.121682
3.531700	0.1	0.117873
3.533367	0.1	0.113901
3.535033	0.1	0.108085
3.536700	0.1	0.100466
3.538367	0.1	0.092266
3.540033	0.1	0.084499
3.541700	0.1	0.077547
3.543367	0.1	0.071693
3.545033	0.1	0.067200
3.546700	0.1	0.063446
3.548367	0.1	0.059307
3.550033	0.1	0.054091
3.551700	0.1	0.047623
3.553367	0.1	0.040527
3.555033	0.1	0.034003
3.556700	0.1	0.028885
3.558367	0.1	0.025891
3.560033	0.1	0.025835
3.561700	0.1	0.028345
3.563367	0.1	0.031381
3.565033	0.1	0.033230
3.566700	0.1	0.034398
3.568367	0.1	0.036503
3.570033	0.1	0.039684
3.571700	0.1	0.041868
3.573367	0.1	0.040228
3.575033	0.1	0.033570
3.576700	0.1	0.023837
3.578367	0.1	0.015106
3.580033	0.1	0.010426
3.581700	0.1	0.009653
3.583367	0.1	0.010682
3.585033	0.1	0.011963
3.586700	0.1	0.012959
3.588367	0.1	0.012922
3.590033	0.1	0.011027
3.591700	0.1	0.007781
3.593367	0.1	0.004792
3.595033	0.1	0.002966
3.596700	0.1	0.001807
3.598367	0.1	-0.000023
3.600033	0.1	-0.003190
3.601700	0.1	-0.006701
3.603367	0.1	-0.008773
3.605033	0.1	-0.008256
3.606700	0.1	-0.005341
3.608367	0.1	-0.001062
3.610033	0.1	0.003339
3.611700	0.1	0.006473
3.613367	0.1	0.007749
3.615033	0.1	0.007865
3.616700	0.1	0.007851
3.618367	0.1	0.008298
3.620033	0.1	0.009257
3.621700	0.1	0.010449
3.623367	0.1	0.011721
3.625033	0.1	0.013048
3.626700	0.1	0.014082
3.628367	0.1	0.014137
3.630033	0.1	0.012713
3.631700	0.1	0.010077
3.633367	0.1	0.007399
3.635033	0.1	0.005811
3.636700	0.1	0.005849
3.638367	0.1	0.007856
3.640033	0.1	0.011600
3.641700	0.1	0.015423
3.643367	0.1	0.016973
3.645033	0.1	0.014720
3.646700	0.1	0.009253
3.648367	0.1	0.002990
3.650033	0.1	-0.001802
3.651700	0.1	-0.004051
3.653367	0.1	-0.003246
3.655033	0.1	-0.000065
3.656700	0.1	0.002855
3.658367	0.1	0.003166
3.660033	0.1	0.001304
3.661700	0.1	-0.000321
3.663367	0.1	0.000452
3.665033	0.1	0.003986
3.666700	0.1	0.008494
3.668367	0.1	0.011809
3.670033	0.1	0.013509
3.671700	0.1	0.014263
3.673367	0.1	0.014212
3.675033	0.1	0.013346
3.676700	0.1	0.012382
3.678367	0.1	0.012210
3.680033	0.1	0.012782
3.681700	0.1	0.012773
3.683367	0.1	0.010664
3.685033	0.1	0.006580
3.686700	0.1	0.002473
3.688367	0.1	0.000303
3.690033	0.1	0.000605
3.691700	0.1	0.002957
3.693367	0.1	0.006319
3.695033	0.1	0.008750
3.696700	0.1	0.008205
3.698367	0.1	0.004373
3.700033	0.1	-0.000531
3.701700	0.1	-0.003576
3.703367	0.1	-0.003916
3.705033	0.1	-0.002752
3.706700	0.1	-0.001448
3.708367	0.1	-0.000792
3.710033	0.1	-0.001076
3.711700	0.1	-0.001914
3.713367	0.1	-0.002258
3.715033	0.1	-0.001322
3.716700	0.1	0.000610
3.718367	0.1	0.002910
3.720033	0.1	0.005574
3.721700	0.1	0.008876
3.723367	0.1	0.012461
3.725033	0.1	0.015390
3.726700	0.1	0.017220
3.728367	0.1	0.018356
3.730033	0.1	0.019027
3.731700	0.1	0.018636
3.733367	0.1	0.016736
3.735033	0.1	0.013933
3.736700	0.1	0.011064
3.738367	0.1	0.008303
3.740033	0.1	0.005746
3.741700	0.1	0.004070
3.743367	0.1	0.003786
3.745033	0.1	0.004196
3.746700	0.1	0.003735
3.748367	0.1	0.001243
3.750033	0.1	-0.003246
3.751700	0.1	-0.008359
3.753367	0.1	-0.012154
3.755033	0.1	-0.013625
3.756700	0.1	-0.012801
3.758367	0.1	-0.009662
3.760033	0.1	-0.004652
3.761700	0.1	0.000373
3.763367	0.1	0.003069
3.765033	0.1	0.002370
3.766700	0.1	-0.000764
3.768367	0.1	-0.004121
3.770033	0.1	-0.006198
3.771700	0.1	-0.007404
3.773367	0.1	-0.009025
3.775033	0.1	-0.011376
3.776700	0.1	-0.013104
3.778367	0.1	-0.012009
3.780033	0.1	-0.007325
3.781700	0.1	-0.000880
3.783367	0.1	0.004973
3.785033	0.1	0.009346
3.786700	0.1	0.012042
3.788367	0.1	0.012638
3.790033	0.1	0.011185
3.791700	0.1	0.008564
3.793367	0.1	0.005709
3.795033	0.1	0.003236
3.796700	0.1	0.001546
3.798367	0.1	0.000643
3.800033	0.1	0.000247
3.801700	0.1	0.000545
3.803367	0.1	0.001728
3.805033	0.1	0.003004
3.806700	0.1	0.003120
3.808367	0.1	0.001118
3.810033	0.1	-0.003460
3.811700	0.1	-0.009616
3.813367	0.1	-0.014785
3.815033	0.1	-0.016862
3.816700	0.1	-0.016131
3.818367	0.1	-0.014822
3.820033	0.1	-0.014650
3.821700	0.1	-0.014855
3.823367	0.1	-0.013327
3.825033	0.1	-0.009565
3.826700	0.1	-0.005173
3.828367	0.1	-0.002175
3.830033	0.1	-0.001579
3.831700	0.1	-0.002855
3.833367	0.1	-0.004931
3.835033	0.1	-0.007460
3.836700	0.1	-0.010058
3.838367	0.1	-0.011814
3.840033	0.1	-0.012005
3.841700	0.1	-0.010701
3.843367	0.1	-0.008973
3.845033	0.1	-0.008051
3.846700	0.1	-0.008089
3.848367	0.1	-0.008019
3.850033	0.1	-0.006254
3.851700	0.1	-0.002463
3.853367	0.1	0.001057
3.855033	0.1	0.001686
3.856700	0.1	-0.000359
3.858367	0.1	-0.002598
3.860033	0.1	-0.003125
3.861700	0.1	-0.002105
3.863367	0.1	-0.001029
3.865033	0.1	-0.000992
3.866700	0.1	-0.001946
3.868367	0.1	-0.003311
3.870033	0.1	-0.004391
3.871700	0.1	-0.004396
3.873367	0.1	-0.002985
3.875033	0.1	-0.000759
3.876700	0.1	0.001495
3.878367	0.1	0.003893
3.880033	0.1	0.007069
3.881700	0.1	0.010668
3.883367	0.1	0.013113
3.885033	0.1	0.013281
3.886700	0.1	0.011618
3.888367	0.1	0.009476
3.890033	0.1	0.008037
3.891700	0.1	0.007916
3.893367	0.1	0.009020
3.895033	0.1	0.010673
3.896700	0.1	0.012256
3.898367	0.1	0.013807
3.900033	0.1	0.015376
3.901700	0.1	0.016051
3.903367	0.1	0.014626
3.905033	0.1	0.011274
3.906700	0.1	0.007818
3.908367	0.1	0.005951
3.910033	0.1	0.005318
3.911700	0.1	0.003981
3.913367	0.1	0.000987
3.915033	0.1	-0.002449
3.916700	0.1	-0.004359
3.918367	0.1	-0.004079
3.920033	0.1	-0.002589
3.921700	0.1	-0.000913
3.923367	0.1	0.000899
3.925033	0.1	0.002761
3.926700	0.1	0.003735
3.928367	0.1	0.002682
3.930033	0.1	-0.000386
3.931700	0.1	-0.003935
3.933367	0.1	-0.005811
3.935033	0.1	-0.004862
3.936700	0.1	-0.001965
3.938367	0.1	0.000661
3.940033	0.1	0.000955
3.941700	0.1	-0.001863
3.943367	0.1	-0.006645
3.945033	0.1	-0.010924
3.946700	0.1	-0.013020
3.948367	0.1	-0.013351
3.950033	0.1	-0.013313
3.951700	0.1	-0.013663
3.953367	0.1	-0.014110
3.955033	0.1	-0.013993
3.956700	0.1	-0.013318
3.958367	0.1	-0.013197
3.960033	0.1	-0.015222
3.961700	0.1	-0.020047
3.963367	0.1	-0.026384
3.965033	0.1	-0.031572
3.966700	0.1	-0.033253
3.968367	0.1	-0.030305
3.970033	0.1	-0.022883
3.971700	0.1	-0.012587
3.973367	0.1	-0.002393
3.975033	0.1	0.004717
3.976700	0.1	0.007791
3.978367	0.1	0.008186
3.980033	0.1	0.007795
3.981700	0.1	0.007548
3.983367	0.1	0.007134
3.985033	0.1	0.005835
3.986700	0.1	0.003777
3.988367	0.1	0.002212
3.990033	0.1	0.002366
3.991700	0.1	0.003939
3.993367	0.1	0.005248
3.995033	0.1	0.005164
3.996700	0.1	0.004238
3.998367	0.1	0.003446
4.000033	0.1	0.002934
4.001700	0.1	0.001984
4.003367	0.1	-0.000224
4.005033	0.1	-0.003576
4.006700	0.1	-0.006668
4.008367	0.1	-0.007991
4.010033	0.1	-0.007502
4.011700	0.1	-0.006519
4.013367	0.1	-0.006258
4.015033	0.1	-0.006994
4.016700	0.1	-0.008144
4.018367	0.1	-0.009155
4.020033	0.1	-0.010086
4.021700	0.1	-0.010934
4.023367	0.1	-0.011143
4.025033	0.1	-0.010445
4.026700	0.1	-0.009555
4.028367	0.1	-0.009728
4.030033	0.1	-0.011404
4.031700	0.1	-0.013150
4.033367	0.1	-0.012489
4.035033	0.1	-0.008680
4.036700	0.1	-0.003800
4.038367	0.1	-0.000489
4.040033	0.1	0.000088
4.041700	0.1	-0.002007
4.043367	0.1	-0.005993
4.045033	0.1	-0.010529
4.046700	0.1	-0.014151
4.048367	0.1	-0.015656
4.050033	0.1	-0.014454
4.051700	0.1	-0.011148
4.053367	0.1	-0.007278
4.055033	0.1	-0.004242
4.056700	0.1	-0.002822
4.058367	0.1	-0.003329
4.060033	0.1	-0.005290
4.061700	0.1	-0.007320
4.063367	0.1	-0.008140
4.065033	0.1	-0.007874
4.066700	0.1	-0.007916
4.068367	0.1	-0.009164
4.070033	0.1	-0.010985
4.071700	0.1	-0.012168
4.073367	0.1	-0.012359
4.075033	0.1	-0.012713
4.076700	0.1	-0.014724
4.078367	0.1	-0.018324
4.080033	0.1	-0.022012
4.081700	0.1	-0.024806
4.083367	0.1	-0.027008
4.085033	0.1	-0.029206
4.086700	0.1	-0.031209
4.088367	0.1	-0.032503
4.090033	0.1	-0.033029
4.091700	0.1	-0.032573
4.093367	0.1	-0.029951
4.095033	0.1	-0.023921
4.096700	0.1	-0.015269
4.098367	0.1	-0.006850
4.100033	0.1	-0.001038
4.101700	0.1	0.001737
4.103367	0.1	0.002477
4.105033	0.1	0.002598
4.106700	0.1	0.002710
4.108367	0.1	0.002431
4.110033	0.1	0.001751
4.111700	0.1	0.001080
4.113367	0.1	-0.000275
4.115033	0.1	-0.003516
4.116700	0.1	-0.008163
4.118367	0.1	-0.012009
4.120033	0.1	-0.013192
4.121700	0.1	-0.011609
4.123367	0.1	-0.008638
4.125033	0.1	-0.005974
4.126700	0.1	-0.004810
4.128367	0.1	-0.005774
4.130033	0.1	-0.008838
4.131700	0.1	-0.013113
4.133367	0.1	-0.016959
4.135033	0.1	-0.018943
4.136700	0.1	-0.019353
4.138367	0.1	-0.020200
4.140033	0.1	-0.023223
4.141700	0.1	-0.027781
4.143367	0.1	-0.031129
4.145033	0.1	-0.031092
4.146700	0.1	-0.027809
4.148367	0.1	-0.022738
4.150033	0.1	-0.017029
4.151700	0.1	-0.011367
4.153367	0.1	-0.006831
4.155033	0.1	-0.004922
4.156700	0.1	-0.006170
4.158367	0.1	-0.009062
4.160033	0.1	-0.011236
4.161700	0.1	-0.011758
4.163367	0.1	-0.011418
4.165033	0.1	-0.010780
4.166700	0.1	-0.009430
4.168367	0.1	-0.007530
4.170033	0.1	-0.006934
4.171700	0.1	-0.009374
4.173367	0.1	-0.013853
4.175033	0.1	-0.017094
4.176700	0.1	-0.016461
4.178367	0.1	-0.011958
4.180033	0.1	-0.006068
4.181700	0.1	-0.001723
4.183367	0.1	-0.000144
4.185033	0.1	-0.000712
4.186700	0.1	-0.002529
4.188367	0.1	-0.005588
4.190033	0.1	-0.009881
4.191700	0.1	-0.013956
4.193367	0.1	-0.015753
4.195033	0.1	-0.014845
4.196700	0.1	-0.012782
4.198367	0.1	-0.010985
4.200033	0.1	-0.009160
4.201700	0.1	-0.006948
4.203367	0.1	-0.005984
4.205033	0.1	-0.008252
4.206700	0.1	-0.013476
4.208367	0.1	-0.019306
4.210033	0.1	-0.023036
4.211700	0.1	-0.023074
4.213367	0.1	-0.019898
4.215033	0.1	-0.015688
4.216700	0.1	-0.012470
4.218367	0.1	-0.010454
4.220033	0.1	-0.008596
4.221700	0.1	-0.006445
4.223367	0.1	-0.004512
4.225033	0.1	-0.003669
4.226700	0.1	-0.004694
4.228367	0.1	-0.007488
4.230033	0.1	-0.011548
4.231700	0.1	-0.017113
4.233367	0.1	-0.023856
4.235033	0.1	-0.029523
4.236700	0.1	-0.031749
4.238367	0.1	-0.030673
4.240033	0.1	-0.028312
4.241700	0.1	-0.025854
4.243367	0.1	-0.023083
4.245033	0.1	-0.019781
4.246700	0.1	-0.016489
4.248367	0.1	-0.013961
4.250033	0.1	-0.012247
4.251700	0.1	-0.010901
4.253367	0.1	-0.009923
4.255033	0.1	-0.009649
4.256700	0.1	-0.010584
4.258367	0.1	-0.013532
4.260033	0.1	-0.018389
4.261700	0.1	-0.023418
4.263367	0.1	-0.026906
4.265033	0.1	-0.028545
4.266700	0.1	-0.028885
4.268367	0.1	-0.028377
4.270033	0.1	-0.027088
4.271700	0.1	-0.024517
4.273367	0.1	-0.019968
4.275033	0.1	-0.013905
4.276700	0.1	-0.008326
4.278367	0.1	-0.005187
4.280033	0.1	-0.005146
4.281700	0.1	-0.007837
4.283367	0.1	-0.012363
4.285033	0.1	-0.017472
4.286700	0.1	-0.021583
4.288367	0.1	-0.022906
4.290033	0.1	-0.019912
4.291700	0.1	-0.012936
4.293367	0.1	-0.005458
4.295033	0.1	-0.001797
4.296700	0.1	-0.003339
4.298367	0.1	-0.007879
4.300033	0.1	-0.012047
4.301700	0.1	-0.013998
4.303367	0.1	-0.014086
4.305033	0.1	-0.013360
4.306700	0.1	-0.012540
4.308367	0.1	-0.012289
4.310033	0.1	-0.013071
4.311700	0.1	-0.014561
4.313367	0.1	-0.015874
4.315033	0.1	-0.016643
4.316700	0.1	-0.017644
4.318367	0.1	-0.019954
4.320033	0.1	-0.023465
4.321700	0.1	-0.026845
4.323367	0.1	-0.028890
4.325033	0.1	-0.029048
4.326700	0.1	-0.027260
4.328367	0.1	-0.024009
4.330033	0.1	-0.020545
4.331700	0.1	-0.018175
4.333367	0.1	-0.017267
4.335033	0.1	-0.017467
4.336700	0.1	-0.018273
4.338367	0.1	-0.018706
4.340033	0.1	-0.017830
4.341700	0.1	-0.015507
4.343367	0.1	-0.011828
4.345033	0.1	-0.006948
4.346700	0.1	-0.002119
4.348367	0.1	0.000480
4.350033	0.1	-0.000396
4.351700	0.1	-0.004009
4.353367	0.1	-0.008647
4.355033	0.1	-0.012862
4.356700	0.1	-0.016401
4.358367	0.1	-0.019935
4.360033	0.1	-0.023185
4.361700	0.1	-0.024671
4.363367	0.1	-0.023781
4.365033	0.1	-0.021579
4.366700	0.1	-0.019446
4.368367	0.1	-0.017979
4.370033	0.1	-0.017146
4.371700	0.1	-0.016824
4.373367	0.1	-0.016964
4.375033	0.1	-0.017770
4.376700	0.1	-0.019339
4.378367	0.1	-0.020987
4.380033	0.1	-0.021923
4.381700	0.1	-0.022314
4.383367	0.1	-0.022664
4.385033	0.1	-0.023055
4.386700	0.1	-0.023353
4.388367	0.1	-0.023302
4.390033	0.1	-0.022766
4.391700	0.1	-0.022352
4.393367	0.1	-0.022859
4.395033	0.1	-0.023916
4.396700	0.1	-0.024033
4.398367	0.1	-0.022491
4.400033	0.1	-0.020210
4.401700	0.1	-0.018403
4.403367	0.1	-0.017220
4.405033	0.1	-0.015753
4.406700	0.1	-0.013406
4.408367	0.1	-0.011395
4.410033	0.1	-0.011707
4.411700	0.1	-0.014263
4.413367	0.1	-0.016461
4.415033	0.1	-0.015907
4.416700	0.1	-0.012829
4.418367	0.1	-0.009472
4.420033	0.1	-0.007967
4.421700	0.1	-0.008880
4.423367	0.1	-0.011604
4.425033	0.1	-0.015497
4.426700	0.1	-0.019949
4.428367	0.1	-0.023847
4.430033	0.1	-0.025816
4.431700	0.1	-0.025248
4.433367	0.1	-0.023167
4.435033	0.1	-0.021332
4.436700	0.1	-0.020023
4.438367	0.1	-0.018179
4.440033	0.1	-0.015819
4.441700	0.1	-0.013630
4.443367	0.1	-0.011292
4.445033	0.1	-0.008610
4.446700	0.1	-0.006794
4.448367	0.1	-0.007269
4.450033	0.1	-0.010417
4.451700	0.1	-0.015511
4.453367	0.1	-0.021276
4.455033	0.1	-0.026473
4.456700	0.1	-0.030459
4.458367	0.1	-0.033323
4.460033	0.1	-0.035358
4.461700	0.1	-0.036596
4.463367	0.1	-0.037067
4.465033	0.1	-0.037048
4.466700	0.1	-0.036880
4.468367	0.1	-0.036336
4.470033	0.1	-0.034738
4.471700	0.1	-0.032349
4.473367	0.1	-0.030333
4.475033	0.1	-0.029067
4.476700	0.1	-0.027786
4.478367	0.1	-0.025844
4.480033	0.1	-0.023465
4.481700	0.1	-0.021402
4.483367	0.1	-0.020075
4.485033	0.1	-0.019143
4.486700	0.1	-0.018077
4.488367	0.1	-0.016815
4.490033	0.1	-0.015893
4.491700	0.1	-0.016233
4.493367	0.1	-0.018207
4.495033	0.1	-0.021216
4.496700	0.1	-0.024396
4.498367	0.1	-0.026966
4.500033	0.1	-0.028359
4.501700	0.1	-0.028452
4.503367	0.1	-0.027227
4.505033	0.1	-0.024335
4.506700	0.1	-0.019777
4.508367	0.1	-0.014794
4.510033	0.1	-0.011194
4.511700	0.1	-0.009630
4.513367	0.1	-0.009490
4.515033	0.1	-0.010235
4.516700	0.1	-0.011921
4.518367	0.1	-0.014608
4.520033	0.1	-0.017695
4.521700	0.1	-0.020023
4.523367	0.1	-0.020568
4.525033	0.1	-0.019060
4.526700	0.1	-0.015986
4.528367	0.1	-0.012536
4.530033	0.1	-0.010328
4.531700	0.1	-0.010873
4.533367	0.1	-0.014659
4.535033	0.1	-0.020363
4.536700	0.1	-0.025583
4.538367	0.1	-0.028573
4.540033	0.1	-0.029420
4.541700	0.1	-0.029807
4.543367	0.1	-0.030980
4.545033	0.1	-0.032415
4.546700	0.1	-0.033397
4.548367	0.1	-0.034254
4.550033	0.1	-0.035046
4.551700	0.1	-0.035204
4.553367	0.1	-0.034724
4.555033	0.1	-0.033462
4.556700	0.1	-0.030319
4.558367	0.1	-0.024755
4.560033	0.1	-0.018068
4.561700	0.1	-0.012415
4.563367	0.1	-0.008740
4.565033	0.1	-0.005816
4.566700	0.1	-0.002058
4.568367	0.1	0.002263
4.570033	0.1	0.005607
4.571700	0.1	0.006822
4.573367	0.1	0.005444
4.575033	0.1	0.001672
4.576700	0.1	-0.003213
4.578367	0.1	-0.007106
4.580033	0.1	-0.008331
4.581700	0.1	-0.006706
4.583367	0.1	-0.003497
4.585033	0.1	-0.000414
4.586700	0.1	0.001104
4.588367	0.1	0.000265
4.590033	0.1	-0.002566
4.591700	0.1	-0.005979
4.593367	0.1	-0.008945
4.595033	0.1	-0.011534
4.596700	0.1	-0.013718
4.598367	0.1	-0.014682
4.600033	0.1	-0.013807
4.601700	0.1	-0.011623
4.603367	0.1	-0.009397
4.605033	0.1	-0.007860
4.606700	0.1	-0.006533
4.608367	0.1	-0.004666
4.610033	0.1	-0.002617
4.611700	0.1	-0.001648
4.613367	0.1	-0.002948
4.615033	0.1	-0.006380
4.616700	0.1	-0.009793
4.618367	0.1	-0.010766
4.620033	0.1	-0.009094
4.621700	0.1	-0.006263
4.623367	0.1	-0.003334
4.625033	0.1	-0.000796
4.626700	0.1	0.000675
4.628367	0.1	0.000373
4.630033	0.1	-0.002291
4.631700	0.1	-0.007465
4.633367	0.1	-0.013937
4.635033	0.1	-0.019702
4.636700	0.1	-0.023688
4.638367	0.1	-0.026100
4.640033	0.1	-0.027008
4.641700	0.1	-0.025840
4.643367	0.1	-0.022757
4.645033	0.1	-0.019157
4.646700	0.1	-0.016531
4.648367	0.1	-0.015381
4.650033	0.1	-0.014822
4.651700	0.1	-0.013476
4.653367	0.1	-0.011269
4.655033	0.1	-0.009318
4.656700	0.1	-0.007832
4.658367	0.1	-0.005825
4.660033	0.1	-0.003250
4.661700	0.1	-0.001648
4.663367	0.1	-0.002421
4.665033	0.1	-0.005681
4.666700	0.1	-0.010291
4.668367	0.1	-0.014147
4.670033	0.1	-0.015115
4.671700	0.1	-0.012750
4.673367	0.1	-0.008745
4.675033	0.1	-0.005108
4.676700	0.1	-0.002529
4.678367	0.1	-0.000536
4.680033	0.1	0.001350
4.681700	0.1	0.002463
4.683367	0.1	0.001588
4.685033	0.1	-0.001066
4.686700	0.1	-0.004023
4.688367	0.1	-0.006547
4.690033	0.1	-0.009001
4.691700	0.1	-0.011455
4.693367	0.1	-0.012801
4.695033	0.1	-0.011660
4.696700	0.1	-0.008005
4.698367	0.1	-0.003306
4.700033	0.1	0.000764
4.701700	0.1	0.003264
4.703367	0.1	0.003912
4.705033	0.1	0.002878
4.706700	0.1	0.000489
4.708367	0.1	-0.002636
4.710033	0.1	-0.005281
4.711700	0.1	-0.006468
4.713367	0.1	-0.006454
4.715033	0.1	-0.005960
4.716700	0.1	-0.005211
4.718367	0.1	-0.004661
4.720033	0.1	-0.005178
4.721700	0.1	-0.006482
4.723367	0.1	-0.006659
4.725033	0.1	-0.004275
4.726700	0.1	0.000033
4.728367	0.1	0.004624
4.730033	0.1	0.008298
4.731700	0.1	0.010319
4.733367	0.1	0.010319
4.735033	0.1	0.008349
4.736700	0.1	0.004731
4.738367	0.1	0.000265
4.740033	0.1	-0.003786
4.741700	0.1	-0.006198
4.743367	0.1	-0.006813
4.745033	0.1	-0.007120
4.746700	0.1	-0.008615
4.748367	0.1	-0.011087
4.750033	0.1	-0.013174
4.751700	0.1	-0.013635
4.753367	0.1	-0.012321
4.755033	0.1	-0.010431
4.756700	0.1	-0.009025
4.758367	0.1	-0.007823
4.760033	0.1	-0.006417
4.761700	0.1	-0.005276
4.763367	0.1	-0.005052
4.765033	0.1	-0.005816
4.766700	0.1	-0.007432
4.768367	0.1	-0.009844
4.770033	0.1	-0.012303
4.771700	0.1	-0.013337
4.773367	0.1	-0.012261
4.775033	0.1	-0.009746
4.776700	0.1	-0.007441
4.778367	0.1	-0.007357
4.780033	0.1	-0.010040
4.781700	0.1	-0.013458
4.783367	0.1	-0.014654
4.785033	0.1	-0.012536
4.786700	0.1	-0.008820
4.788367	0.1	-0.006026
4.790033	0.1	-0.005146
4.791700	0.1	-0.005597
4.793367	0.1	-0.006710
4.795033	0.1	-0.007986
4.796700	0.1	-0.008154
4.798367	0.1	-0.006123
4.800033	0.1	-0.002650
4.801700	0.1	0.000373
4.803367	0.1	0.001853
4.805033	0.1	0.001751
4.806700	0.1	0.000293
4.808367	0.1	-0.001802
4.810033	0.1	-0.003334
4.811700	0.1	-0.003520
4.813367	0.1	-0.003022
4.815033	0.1	-0.003451
4.816700	0.1	-0.005234
4.818367	0.1	-0.006747
4.820033	0.1	-0.006096
4.821700	0.1	-0.003185
4.823367	0.1	0.000140
4.825033	0.1	0.001849
4.826700	0.1	0.001057
4.828367	0.1	-0.002095
4.830033	0.1	-0.006380
4.831700	0.1	-0.009532
4.833367	0.1	-0.009388
4.835033	0.1	-0.004992
4.836700	0.1	0.002808
4.838367	0.1	0.011208
4.840033	0.1	0.016280
4.841700	0.1	0.015059
4.843367	0.1	0.007753
4.845033	0.1	-0.002333
4.846700	0.1	-0.011055
4.848367	0.1	-0.015432
4.850033	0.1	-0.014734
4.851700	0.1	-0.011078
4.853367	0.1	-0.007879
4.855033	0.1	-0.006747
4.856700	0.1	-0.006715
4.858367	0.1	-0.005839
4.860033	0.1	-0.003041
4.861700	0.1	0.000442
4.863367	0.1	0.001905
4.865033	0.1	0.000400
4.866700	0.1	-0.002244
4.868367	0.1	-0.004130
4.870033	0.1	-0.005285
4.871700	0.1	-0.006533
4.873367	0.1	-0.008401
4.875033	0.1	-0.011018
4.876700	0.1	-0.013625
4.878367	0.1	-0.014571
4.880033	0.1	-0.012731
4.881700	0.1	-0.008815
4.883367	0.1	-0.004787
4.885033	0.1	-0.001909
4.886700	0.1	-0.000284
4.888367	0.1	0.000247
4.890033	0.1	0.000163
4.891700	0.1	0.000796
4.893367	0.1	0.003781
4.895033	0.1	0.009313
4.896700	0.1	0.015041
4.898367	0.1	0.017332
4.900033	0.1	0.014240
4.901700	0.1	0.007325
4.903367	0.1	-0.000075
4.905033	0.1	-0.005844
4.906700	0.1	-0.009499
4.908367	0.1	-0.010389
4.910033	0.1	-0.007502
4.911700	0.1	-0.001583
4.913367	0.1	0.004522
4.915033	0.1	0.008661
4.916700	0.1	0.011208
4.918367	0.1	0.013723
4.920033	0.1	0.016731
4.921700	0.1	0.019493
4.923367	0.1	0.021132
4.925033	0.1	0.021108
4.926700	0.1	0.019325
4.928367	0.1	0.016475
4.930033	0.1	0.013541
4.931700	0.1	0.011101
4.933367	0.1	0.009458
4.935033	0.1	0.008778
4.936700	0.1	0.009304
4.938367	0.1	0.012061
4.940033	0.1	0.017714
4.941700	0.1	0.024484
4.943367	0.1	0.029490
4.945033	0.1	0.031791
4.946700	0.1	0.032214
4.948367	0.1	0.031362
4.950033	0.1	0.029076
4.951700	0.1	0.025299
4.953367	0.1	0.021020
4.955033	0.1	0.017635
4.956700	0.1	0.015842
4.958367	0.1	0.015618
4.960033	0.1	0.016456
4.961700	0.1	0.017905
4.963367	0.1	0.020186
4.965033	0.1	0.023525
4.966700	0.1	0.026664
4.968367	0.1	0.027483
4.970033	0.1	0.025546
4.971700	0.1	0.023171
4.973367	0.1	0.023567
4.975033	0.1	0.028051
4.976700	0.1	0.035395
4.978367	0.1	0.043120
4.980033	0.1	0.048666
4.981700	0.1	0.050631
4.983367	0.1	0.049612
4.985033	0.1	0.047060
4.986700	0.1	0.044107
4.988367	0.1	0.041774
4.990033	0.1	0.041048
4.991700	0.1	0.042324
4.993367	0.1	0.045109
4.995033	0.1	0.048238
4.996700	0.1	0.050627
4.998367	0.1	0.052233
5.000033	0.1	0.053979
5.001700	0.1	0.056089
5.003367	0.1	0.057356
5.005033	0.1	0.057225
5.006700	0.1	0.057337
5.008367	0.1	0.059856
5.010033	0.1	0.065146
5.011700	0.1	0.071870
5.013367	0.1	0.078813
5.015033	0.1	0.085570
5.016700	0.1	0.091610
5.018367	0.1	0.095838
5.020033	0.1	0.097160
5.021700	0.1	0.095577
5.023367	0.1	0.093016
5.025033	0.1	0.092504
5.026700	0.1	0.095530
5.028367	0.1	0.100941
5.030033	0.1	0.106646
5.031700	0.1	0.111279
5.033367	0.1	0.114101
5.035033	0.1	0.114203
5.036700	0.1	0.110837
5.038367	0.1	0.105142
5.040033	0.1	0.100397
5.041700	0.1	0.099302
5.043367	0.1	0.101575
5.045033	0.1	0.104844
5.046700	0.1	0.106939
5.048367	0.1	0.107191
5.050033	0.1	0.106548
5.051700	0.1	0.106413
5.053367	0.1	0.107209
5.055033	0.1	0.108522
5.056700	0.1	0.110157
5.058367	0.1	0.112057
5.060033	0.1	0.113565
5.061700	0.1	0.113770
5.063367	0.1	0.112695
5.065033	0.1	0.111470
5.066700	0.1	0.110869
5.068367	0.1	0.110450
5.070033	0.1	0.109938
5.071700	0.1	0.110706
5.073367	0.1	0.114501
5.075033	0.1	0.121179
5.076700	0.1	0.128364
5.078367	0.1	0.133063
5.080033	0.1	0.134092
5.081700	0.1	0.133114
5.083367	0.1	0.132844
5.085033	0.1	0.134590
5.086700	0.1	0.137808
5.088367	0.1	0.141147
5.090033	0.1	0.143358
5.091700	0.1	0.143722
5.093367	0.1	0.142264
5.095033	0.1	0.139782
5.096700	0.1	0.137393
5.098367	0.1	0.135680
5.100033	0.1	0.134385
5.101700	0.1	0.133491
5.103367	0.1	0.134283
5.105033	0.1	0.137822
5.106700	0.1	0.142679
5.108367	0.1	0.145645
5.110033	0.1	0.144625
5.111700	0.1	0.139959
5.113367	0.1	0.133547
5.115033	0.1	0.127703
5.116700	0.1	0.124429
5.118367	0.1	0.124718
5.120033	0.1	0.128215
5.121700	0.1	0.133221
5.123367	0.1	0.137161
5.125033	0.1	0.138041
5.126700	0.1	0.136071
5.128367	0.1	0.133086
5.130033	0.1	0.130660
5.131700	0.1	0.129282
5.133367	0.1	0.128583
5.135033	0.1	0.127787
5.136700	0.1	0.126711
5.138367	0.1	0.126492
5.140033	0.1	0.128630
5.141700	0.1	0.133044
5.143367	0.1	0.137724
5.145033	0.1	0.140411
5.146700	0.1	0.140755
5.148367	0.1	0.140225
5.150033	0.1	0.139941
5.151700	0.1	0.139829
5.153367	0.1	0.139703
5.155033	0.1	0.139331
5.156700	0.1	0.137659
5.158367	0.1	0.133715
5.160033	0.1	0.128350
5.161700	0.1	0.124089
5.163367	0.1	0.123084
5.165033	0.1	0.125798
5.166700	0.1	0.131154
5.168367	0.1	0.137519
5.170033	0.1	0.144113
5.171700	0.1	0.151084
5.173367	0.1	0.157906
5.175033	0.1	0.162893
5.176700	0.1	0.164225
5.178367	0.1	0.161203
5.180033	0.1	0.155298
5.181700	0.1	0.149668
5.183367	0.1	0.147251
5.185033	0.1	0.149021
5.186700	0.1	0.153659
5.188367	0.1	0.158828
5.190033	0.1	0.163005
5.191700	0.1	0.166190
5.193367	0.1	0.168900
5.195033	0.1	0.170544
5.196700	0.1	0.169529
5.198367	0.1	0.165319
5.200033	0.1	0.159047
5.201700	0.1	0.152267
5.203367	0.1	0.145999
5.205033	0.1	0.141081
5.206700	0.1	0.138553
5.208367	0.1	0.138832
5.210033	0.1	0.141170
5.211700	0.1	0.144504
5.213367	0.1	0.148127
5.215033	0.1	0.151275
5.216700	0.1	0.152891
5.218367	0.1	0.152192
5.220033	0.1	0.149193
5.221700	0.1	0.144676
5.223367	0.1	0.139913
5.225033	0.1	0.136257
5.226700	0.1	0.134739
5.228367	0.1	0.135512
5.230033	0.1	0.137538
5.231700	0.1	0.138944
5.233367	0.1	0.138255
5.235033	0.1	0.135573
5.236700	0.1	0.132541
5.238367	0.1	0.131116
5.240033	0.1	0.132862
5.241700	0.1	0.138381
5.243367	0.1	0.145980
5.245033	0.1	0.152038
5.246700	0.1	0.154213
5.248367	0.1	0.153482
5.250033	0.1	0.152611
5.251700	0.1	0.153552
5.253367	0.1	0.156341
5.255033	0.1	0.159317
5.256700	0.1	0.160411
5.258367	0.1	0.159065
5.260033	0.1	0.156350
5.261700	0.1	0.153449
5.263367	0.1	0.150888
5.265033	0.1	0.148811
5.266700	0.1	0.147535
5.268367	0.1	0.147275
5.270033	0.1	0.147405
5.271700	0.1	0.147456
5.273367	0.1	0.147908
5.275033	0.1	0.149040
5.276700	0.1	0.150618
5.278367	0.1	0.152360
5.280033	0.1	0.153328
5.281700	0.1	0.152420
5.283367	0.1	0.149957
5.285033	0.1	0.147289
5.286700	0.1	0.145342
5.288367	0.1	0.144346
5.290033	0.1	0.143787
5.291700	0.1	0.142562
5.293367	0.1	0.140383
5.295033	0.1	0.138567
5.296700	0.1	0.139074
5.298367	0.1	0.142921
5.300033	0.1	0.149077
5.301700	0.1	0.155005
5.303367	0.1	0.158809
5.305033	0.1	0.160364
5.306700	0.1	0.160164
5.308367	0.1	0.158432
5.310033	0.1	0.155601
5.311700	0.1	0.152732
5.313367	0.1	0.151098
5.315033	0.1	0.151400
5.316700	0.1	0.153161
5.318367	0.1	0.155168
5.320033	0.1	0.156877
5.321700	0.1	0.158921
5.323367	0.1	0.161794
5.325033	0.1	0.164327
5.326700	0.1	0.164183
5.328367	0.1	0.160732
5.330033	0.1	0.156309
5.331700	0.1	0.153650
5.333367	0.1	0.153212
5.335033	0.1	0.153221
5.336700	0.1	0.151694
5.338367	0.1	0.148644
5.340033	0.1	0.145878
5.341700	0.1	0.144769
5.343367	0.1	0.145291
5.345033	0.1	0.146832
5.346700	0.1	0.149193
5.348367	0.1	0.152816
5.350033	0.1	0.157733
5.351700	0.1	0.162581
5.353367	0.1	0.165170
5.355033	0.1	0.164271
5.356700	0.1	0.161072
5.358367	0.1	0.158087
5.360033	0.1	0.156541
5.361700	0.1	0.156127
5.363367	0.1	0.156602
5.365033	0.1	0.157966
5.366700	0.1	0.159619
5.368367	0.1	0.160481
5.370033	0.1	0.159647
5.371700	0.1	0.156937
5.373367	0.1	0.153473
5.375033	0.1	0.151251
5.376700	0.1	0.151112
5.378367	0.1	0.152132
5.380033	0.1	0.153799
5.381700	0.1	0.156849
5.383367	0.1	0.161314
5.385033	0.1	0.165910
5.386700	0.1	0.169640
5.388367	0.1	0.172360
5.390033	0.1	0.174176
5.391700	0.1	0.175429
5.393367	0.1	0.176434
5.395033	0.1	0.176751
5.396700	0.1	0.175419
5.398367	0.1	0.171922
5.400033	0.1	0.166502
5.401700	0.1	0.160071
5.403367	0.1	0.154031
5.405033	0.1	0.149873
5.406700	0.1	0.148718
5.408367	0.1	0.150735
5.410033	0.1	0.154637
5.411700	0.1	0.158162
5.413367	0.1	0.159824
5.415033	0.1	0.160066
5.416700	0.1	0.160174
5.418367	0.1	0.160625
5.420033	0.1	0.161100
5.421700	0.1	0.161370
5.423367	0.1	0.161878
5.425033	0.1	0.163508
5.426700	0.1	0.166474
5.428367	0.1	0.169436
5.430033	0.1	0.170334
5.431700	0.1	0.168122
5.433367	0.1	0.163601
5.435033	0.1	0.158981
5.436700	0.1	0.156374
5.438367	0.1	0.156076
5.440033	0.1	0.157189
5.441700	0.1	0.159685
5.443367	0.1	0.163969
5.445033	0.1	0.168965
5.446700	0.1	0.172607
5.448367	0.1	0.173696
5.450033	0.1	0.172989
5.451700	0.1	0.172737
5.453367	0.1	0.174274
5.455033	0.1	0.176518
5.456700	0.1	0.177626
5.458367	0.1	0.177277
5.460033	0.1	0.176621
5.461700	0.1	0.176411
5.463367	0.1	0.176099
5.465033	0.1	0.174399
5.466700	0.1	0.170395
5.468367	0.1	0.164830
5.470033	0.1	0.160201
5.471700	0.1	0.159186
5.473367	0.1	0.162711
5.475033	0.1	0.168937
5.476700	0.1	0.174395
5.478367	0.1	0.176807
5.480033	0.1	0.176169
5.481700	0.1	0.173165
5.483367	0.1	0.168211
5.485033	0.1	0.162106
5.486700	0.1	0.156113
5.488367	0.1	0.151270
5.490033	0.1	0.148322
5.491700	0.1	0.148388
5.493367	0.1	0.152187
5.495033	0.1	0.158055
5.496700	0.1	0.162711
5.498367	0.1	0.164532
5.500033	0.1	0.164486
5.501700	0.1	0.164341
5.503367	0.1	0.165091
5.505033	0.1	0.166125
5.506700	0.1	0.165519
5.508367	0.1	0.162120
5.510033	0.1	0.157249
5.511700	0.1	0.153696
5.513367	0.1	0.153128
5.515033	0.1	0.154558
5.516700	0.1	0.155387
5.518367	0.1	0.154222
5.520033	0.1	0.152239
5.521700	0.1	0.151345
5.523367	0.1	0.151955
5.525033	0.1	0.152756
5.526700	0.1	0.152155
5.528367	0.1	0.150222
5.530033	0.1	0.148956
5.531700	0.1	0.150003
5.533367	0.1	0.152756
5.535033	0.1	0.155000
5.536700	0.1	0.155121
5.538367	0.1	0.153226
5.540033	0.1	0.150492
5.541700	0.1	0.148378
5.543367	0.1	0.148183
5.545033	0.1	0.150381
5.546700	0.1	0.154441
5.548367	0.1	0.159121
5.550033	0.1	0.162572
5.551700	0.1	0.163452
5.553367	0.1	0.162502
5.555033	0.1	0.161845
5.556700	0.1	0.162935
5.558367	0.1	0.165603
5.560033	0.1	0.168197
5.561700	0.1	0.169021
5.563367	0.1	0.167852
5.565033	0.1	0.165706
5.566700	0.1	0.163852
5.568367	0.1	0.163037
5.570033	0.1	0.163140
5.571700	0.1	0.163056
5.573367	0.1	0.161370
5.575033	0.1	0.158176
5.576700	0.1	0.155554
5.578367	0.1	0.155033
5.580033	0.1	0.155768
5.581700	0.1	0.156029
5.583367	0.1	0.154991
5.585033	0.1	0.152942
5.586700	0.1	0.151522
5.588367	0.1	0.152625
5.590033	0.1	0.155861
5.591700	0.1	0.158865
5.593367	0.1	0.160290
5.595033	0.1	0.161096
5.596700	0.1	0.163470
5.598367	0.1	0.168816
5.600033	0.1	0.175918
5.601700	0.1	0.181301
5.603367	0.1	0.181915
5.605033	0.1	0.176914
5.606700	0.1	0.167233
5.608367	0.1	0.155349
5.610033	0.1	0.144951
5.611700	0.1	0.139060
5.613367	0.1	0.138325
5.615033	0.1	0.141161
5.616700	0.1	0.144714
5.618367	0.1	0.146125
5.620033	0.1	0.144318
5.621700	0.1	0.140821
5.623367	0.1	0.138399
5.625033	0.1	0.138935
5.626700	0.1	0.142292
5.628367	0.1	0.146842
5.630033	0.1	0.151317
5.631700	0.1	0.155368
5.633367	0.1	0.158180
5.635033	0.1	0.158423
5.636700	0.1	0.155787
5.638367	0.1	0.150944
5.640033	0.1	0.144858
5.641700	0.1	0.139484
5.643367	0.1	0.137459
5.645033	0.1	0.139466
5.646700	0.1	0.143046
5.648367	0.1	0.144881
5.650033	0.1	0.143587
5.651700	0.1	0.140416
5.653367	0.1	0.138301
5.655033	0.1	0.139638
5.656700	0.1	0.144066
5.658367	0.1	0.148928
5.660033	0.1	0.151796
5.661700	0.1	0.151978
5.663367	0.1	0.150325
5.665033	0.1	0.148444
5.666700	0.1	0.147549
5.668367	0.1	0.147540
5.670033	0.1	0.147400
5.671700	0.1	0.146157
5.673367	0.1	0.143340
5.675033	0.1	0.138981
5.676700	0.1	0.133649
5.678367	0.1	0.128634
5.680033	0.1	0.125258
5.681700	0.1	0.123959
5.683367	0.1	0.124369
5.685033	0.1	0.125817
5.686700	0.1	0.127382
5.688367	0.1	0.128085
5.690033	0.1	0.127791
5.691700	0.1	0.127330
5.693367	0.1	0.127289
5.695033	0.1	0.127428
5.696700	0.1	0.127293
5.698367	0.1	0.126767
5.700033	0.1	0.126180
5.701700	0.1	0.125682
5.703367	0.1	0.124886
5.705033	0.1	0.123563
5.706700	0.1	0.121803
5.708367	0.1	0.119284
5.710033	0.1	0.115619
5.711700	0.1	0.111358
5.713367	0.1	0.108154
5.715033	0.1	0.108117
5.716700	0.1	0.112136
5.718367	0.1	0.118595
5.720033	0.1	0.124932
5.721700	0.1	0.129910
5.723367	0.1	0.133482
5.725033	0.1	0.135023
5.726700	0.1	0.132755
5.728367	0.1	0.126157
5.730033	0.1	0.118068
5.731700	0.1	0.112494
5.733367	0.1	0.111111
5.735033	0.1	0.112872
5.736700	0.1	0.115461
5.738367	0.1	0.116518
5.740033	0.1	0.114515
5.741700	0.1	0.109305
5.743367	0.1	0.102636
5.745033	0.1	0.097696
5.746700	0.1	0.096760
5.748367	0.1	0.099288
5.750033	0.1	0.102450
5.751700	0.1	0.103251
5.753367	0.1	0.100560
5.755033	0.1	0.095023
5.756700	0.1	0.088108
5.758367	0.1	0.082301
5.760033	0.1	0.080522
5.761700	0.1	0.083596
5.763367	0.1	0.089505
5.765033	0.1	0.095498
5.766700	0.1	0.099894
5.768367	0.1	0.102473
5.770033	0.1	0.103987
5.771700	0.1	0.104811
5.773367	0.1	0.104210
5.775033	0.1	0.101575
5.776700	0.1	0.097547
5.778367	0.1	0.093058
5.780033	0.1	0.088634
5.781700	0.1	0.084778
5.783367	0.1	0.081649
5.785033	0.1	0.078822
5.786700	0.1	0.076229
5.788367	0.1	0.074636
5.790033	0.1	0.074762
5.791700	0.1	0.076583
5.793367	0.1	0.079670
5.795033	0.1	0.083037
5.796700	0.1	0.085407
5.798367	0.1	0.086511
5.800033	0.1	0.087162
5.801700	0.1	0.087963
5.803367	0.1	0.088797
5.805033	0.1	0.089281
5.806700	0.1	0.089356
5.808367	0.1	0.089328
5.810033	0.1	0.089318
5.811700	0.1	0.089542
5.813367	0.1	0.091074
5.815033	0.1	0.094697
5.816700	0.1	0.098855
5.818367	0.1	0.100154
5.820033	0.1	0.096625
5.821700	0.1	0.089523
5.823367	0.1	0.081351
5.825033	0.1	0.073733
5.826700	0.1	0.067758
5.828367	0.1	0.064573
5.830033	0.1	0.065248
5.831700	0.1	0.070147
5.833367	0.1	0.078171
5.835033	0.1	0.086850
5.836700	0.1	0.093193
5.838367	0.1	0.095153
5.840033	0.1	0.093002
5.841700	0.1	0.089011
5.843367	0.1	0.086003
5.845033	0.1	0.086087
5.846700	0.1	0.089281
5.848367	0.1	0.093216
5.850033	0.1	0.095367
5.851700	0.1	0.095074
5.853367	0.1	0.093128
5.855033	0.1	0.090241
5.856700	0.1	0.086534
5.858367	0.1	0.082054
5.860033	0.1	0.077025
5.861700	0.1	0.071614
5.863367	0.1	0.066441
5.865033	0.1	0.062915
5.866700	0.1	0.062264
5.868367	0.1	0.064438
5.870033	0.1	0.068406
5.871700	0.1	0.072867
5.873367	0.1	0.076587
5.875033	0.1	0.079079
5.876700	0.1	0.080750
5.878367	0.1	0.081868
5.880033	0.1	0.082650
5.881700	0.1	0.083908
5.883367	0.1	0.085873
5.885033	0.1	0.087577
5.886700	0.1	0.088224
5.888367	0.1	0.087740
5.890033	0.1	0.086399
5.891700	0.1	0.084355
5.893367	0.1	0.081412
5.895033	0.1	0.077439
5.896700	0.1	0.072741
5.898367	0.1	0.068424
5.900033	0.1	0.066301
5.901700	0.1	0.067283
5.903367	0.1	0.070231
5.905033	0.1	0.073034
5.906700	0.1	0.074203
5.908367	0.1	0.073737
5.910033	0.1	0.073113
5.911700	0.1	0.073868
5.913367	0.1	0.075945
5.915033	0.1	0.078101
5.916700	0.1	0.079582
5.918367	0.1	0.080140
5.920033	0.1	0.079088
5.921700	0.1	0.075791
5.923367	0.1	0.070743
5.925033	0.1	0.065374
5.926700	0.1	0.061463
5.928367	0.1	0.060685
5.930033	0.1	0.063898
5.931700	0.1	0.070292
5.933367	0.1	0.077737
5.935033	0.1	0.083814
5.936700	0.1	0.086296
5.938367	0.1	0.084112
5.940033	0.1	0.078580
5.941700	0.1	0.072578
5.943367	0.1	0.068573
5.945033	0.1	0.067814
5.946700	0.1	0.069900
5.948367	0.1	0.072718
5.950033	0.1	0.073719
5.951700	0.1	0.071619
5.953367	0.1	0.067172
5.955033	0.1	0.062375
5.956700	0.1	0.059200
5.958367	0.1	0.059349
5.960033	0.1	0.064028
5.961700	0.1	0.072294
5.963367	0.1	0.080047
5.965033	0.1	0.082734
5.966700	0.1	0.079898
5.968367	0.1	0.075535
5.970033	0.1	0.073370
5.971700	0.1	0.073463
5.973367	0.1	0.073398
5.975033	0.1	0.070827
5.976700	0.1	0.065067
5.978367	0.1	0.057402
5.980033	0.1	0.049989
5.981700	0.1	0.044592
5.983367	0.1	0.042231
5.985033	0.1	0.043055
5.986700	0.1	0.046310
5.988367	0.1	0.050669
5.990033	0.1	0.054645
5.991700	0.1	0.057332
5.993367	0.1	0.058943
5.995033	0.1	0.060224
5.996700	0.1	0.061621
5.998367	0.1	0.063377
6.000033	0.1	0.065416
6.001700	0.1	0.066832
6.003367	0.1	0.066557
6.005033	0.1	0.064946
6.006700	0.1	0.063479
6.008367	0.1	0.062855
6.010033	0.1	0.062492
6.011700	0.1	0.061425
6.013367	0.1	0.058943
6.015033	0.1	0.054785
6.016700	0.1	0.049402
6.018367	0.1	0.044270
6.020033	0.1	0.041323
6.021700	0.1	0.041742
6.023367	0.1	0.044932
6.025033	0.1	0.048573
6.026700	0.1	0.050501
6.028367	0.1	0.050906
6.030033	0.1	0.052205
6.031700	0.1	0.056131
6.033367	0.1	0.061239
6.035033	0.1	0.064154
6.036700	0.1	0.063214
6.038367	0.1	0.059973
6.040033	0.1	0.057286
6.041700	0.1	0.056433
6.043367	0.1	0.056229
6.045033	0.1	0.054860
6.046700	0.1	0.051977
6.048367	0.1	0.048364
6.050033	0.1	0.045151
6.051700	0.1	0.043637
6.053367	0.1	0.044447
6.055033	0.1	0.046859
6.056700	0.1	0.049616
6.058367	0.1	0.051768
6.060033	0.1	0.053043
6.061700	0.1	0.053938
6.063367	0.1	0.054683
6.065033	0.1	0.054738
6.066700	0.1	0.053751
6.068367	0.1	0.052494
6.070033	0.1	0.052731
6.071700	0.1	0.056066
6.073367	0.1	0.062259
6.075033	0.1	0.068862
6.076700	0.1	0.073197
6.078367	0.1	0.074315
6.080033	0.1	0.072899
6.081700	0.1	0.070157
6.083367	0.1	0.067102
6.085033	0.1	0.064741
6.086700	0.1	0.063959
6.088367	0.1	0.064317
6.090033	0.1	0.063721
6.091700	0.1	0.060396
6.093367	0.1	0.054892
6.095033	0.1	0.049206
6.096700	0.1	0.044461
6.098367	0.1	0.040671
6.100033	0.1	0.038324
6.101700	0.1	0.038627
6.103367	0.1	0.041858
6.105033	0.1	0.046352
6.106700	0.1	0.050105
6.108367	0.1	0.052704
6.110033	0.1	0.055111
6.111700	0.1	0.057835
6.113367	0.1	0.059414
6.115033	0.1	0.057728
6.116700	0.1	0.052932
6.118367	0.1	0.047614
6.120033	0.1	0.044177
6.121700	0.1	0.043311
6.123367	0.1	0.044629
6.125033	0.1	0.047218
6.126700	0.1	0.050059
6.128367	0.1	0.052750
6.130033	0.1	0.055553
6.131700	0.1	0.058571
6.133367	0.1	0.061118
6.135033	0.1	0.062268
6.136700	0.1	0.061891
6.138367	0.1	0.060471
6.140033	0.1	0.058063
6.141700	0.1	0.054529
6.143367	0.1	0.050790
6.145033	0.1	0.048927
6.146700	0.1	0.050594
6.148367	0.1	0.055181
6.150033	0.1	0.059861
6.151700	0.1	0.061910
6.153367	0.1	0.060624
6.155033	0.1	0.057011
6.156700	0.1	0.052839
6.158367	0.1	0.049924
6.160033	0.1	0.048983
6.161700	0.1	0.049355
6.163367	0.1	0.050436
6.165033	0.1	0.052503
6.166700	0.1	0.055507
6.168367	0.1	0.057854
6.170033	0.1	0.057705
6.171700	0.1	0.055041
6.173367	0.1	0.051414
6.175033	0.1	0.048601
6.176700	0.1	0.047744
6.178367	0.1	0.048657
6.180033	0.1	0.050231
6.181700	0.1	0.051730
6.183367	0.1	0.052997
6.185033	0.1	0.053979
6.186700	0.1	0.054706
6.188367	0.1	0.055525
6.190033	0.1	0.056848
6.191700	0.1	0.058464
6.193367	0.1	0.059609
6.195033	0.1	0.059800
6.196700	0.1	0.059502
6.198367	0.1	0.059726
6.200033	0.1	0.060378
6.201700	0.1	0.059847
6.203367	0.1	0.057137
6.205033	0.1	0.053579
6.206700	0.1	0.051036
6.208367	0.1	0.049183
6.210033	0.1	0.046371
6.211700	0.1	0.042599
6.213367	0.1	0.039805
6.215033	0.1	0.039204
6.216700	0.1	0.040396
6.218367	0.1	0.042827
6.220033	0.1	0.046315
6.221700	0.1	0.050422
6.223367	0.1	0.054366
6.225033	0.1	0.057505
6.226700	0.1	0.059656
6.228367	0.1	0.060587
6.230033	0.1	0.059824
6.231700	0.1	0.057747
6.233367	0.1	0.056103
6.235033	0.1	0.056443
6.236700	0.1	0.058375
6.238367	0.1	0.059917
6.240033	0.1	0.059428
6.241700	0.1	0.056969
6.243367	0.1	0.054142
6.245033	0.1	0.052843
6.246700	0.1	0.053877
6.248367	0.1	0.056741
6.250033	0.1	0.060108
6.251700	0.1	0.062352
6.253367	0.1	0.062482
6.255033	0.1	0.060969
6.256700	0.1	0.059456
6.258367	0.1	0.059265
6.260033	0.1	0.060359
6.261700	0.1	0.061654
6.263367	0.1	0.062063
6.265033	0.1	0.061370
6.266700	0.1	0.060000
6.268367	0.1	0.057933
6.270033	0.1	0.054869
6.271700	0.1	0.051539
6.273367	0.1	0.049789
6.275033	0.1	0.050841
6.276700	0.1	0.053989
6.278367	0.1	0.057328
6.280033	0.1	0.059558
6.281700	0.1	0.060927
6.283367	0.1	0.062371
6.285033	0.1	0.063819
6.286700	0.1	0.064019
6.288367	0.1	0.062040
6.290033	0.1	0.057979
6.291700	0.1	0.052298
6.293367	0.1	0.046329
6.295033	0.1	0.043069
6.296700	0.1	0.044554
6.298367	0.1	0.049095
6.300033	0.1	0.053276
6.301700	0.1	0.055134
6.303367	0.1	0.054855
6.305033	0.1	0.054599
6.306700	0.1	0.057216
6.308367	0.1	0.063321
6.310033	0.1	0.069723
6.311700	0.1	0.072075
6.313367	0.1	0.069141
6.315033	0.1	0.063637
6.316700	0.1	0.059619
6.318367	0.1	0.059856
6.320033	0.1	0.064224
6.321700	0.1	0.070017
6.323367	0.1	0.074483
6.325033	0.1	0.076485
6.326700	0.1	0.076247
6.328367	0.1	0.075214
6.330033	0.1	0.075707
6.331700	0.1	0.079083
6.333367	0.1	0.083949
6.335033	0.1	0.087200
6.336700	0.1	0.086771
6.338367	0.1	0.082860
6.340033	0.1	0.076923
6.341700	0.1	0.070590
6.343367	0.1	0.065546
6.345033	0.1	0.062981
6.346700	0.1	0.062496
6.348367	0.1	0.062338
6.350033	0.1	0.060969
6.351700	0.1	0.058436
6.353367	0.1	0.056308
6.355033	0.1	0.055931
6.356700	0.1	0.056843
6.358367	0.1	0.057756
6.360033	0.1	0.058622
6.361700	0.1	0.060475
6.363367	0.1	0.063898
6.365033	0.1	0.068606
6.366700	0.1	0.073672
6.368367	0.1	0.077840
6.370033	0.1	0.080043
6.371700	0.1	0.079852
6.373367	0.1	0.077672
6.375033	0.1	0.074585
6.376700	0.1	0.071437
6.378367	0.1	0.068173
6.380033	0.1	0.064578
6.381700	0.1	0.061467
6.383367	0.1	0.060294
6.385033	0.1	0.061933
6.386700	0.1	0.065775
6.388367	0.1	0.069928
6.390033	0.1	0.072797
6.391700	0.1	0.073961
6.393367	0.1	0.073593
6.395033	0.1	0.072177
6.396700	0.1	0.070771
6.398367	0.1	0.070659
6.400033	0.1	0.071935
6.401700	0.1	0.072820
6.403367	0.1	0.071353
6.405033	0.1	0.067311
6.406700	0.1	0.061928
6.408367	0.1	0.056755
6.410033	0.1	0.053635
6.411700	0.1	0.054501
6.413367	0.1	0.059688
6.415033	0.1	0.067386
6.416700	0.1	0.074976
6.418367	0.1	0.080150
6.420033	0.1	0.081104
6.421700	0.1	0.077481
6.423367	0.1	0.071395
6.425033	0.1	0.066282
6.426700	0.1	0.064252
6.428367	0.1	0.065104
6.430033	0.1	0.066985
6.431700	0.1	0.067824
6.433367	0.1	0.066990
6.435033	0.1	0.065709
6.436700	0.1	0.066031
6.438367	0.1	0.069090
6.440033	0.1	0.073840
6.441700	0.1	0.077938
6.443367	0.1	0.079726
6.445033	0.1	0.078939
6.446700	0.1	0.076159
6.448367	0.1	0.072373
6.450033	0.1	0.068829
6.451700	0.1	0.066715
6.453367	0.1	0.066846
6.455033	0.1	0.068881
6.456700	0.1	0.071116
6.458367	0.1	0.071991
6.460033	0.1	0.071367
6.461700	0.1	0.069994
6.463367	0.1	0.068378
6.465033	0.1	0.066743
6.466700	0.1	0.065402
6.468367	0.1	0.064909
6.470033	0.1	0.066059
6.471700	0.1	0.069113
6.473367	0.1	0.073067
6.475033	0.1	0.076392
6.476700	0.1	0.077873
6.478367	0.1	0.076671
6.480033	0.1	0.072639
6.481700	0.1	0.066957
6.483367	0.1	0.061980
6.485033	0.1	0.059311
6.486700	0.1	0.058371
6.488367	0.1	0.057812
6.490033	0.1	0.057383
6.491700	0.1	0.057803
6.493367	0.1	0.060089
6.495033	0.1	0.064238
6.496700	0.1	0.068326
6.498367	0.1	0.070231
6.500033	0.1	0.069779
6.501700	0.1	0.068345
6.503367	0.1	0.067535
6.505033	0.1	0.068573
6.506700	0.1	0.071470
6.508367	0.1	0.074389
6.510033	0.1	0.074999
6.511700	0.1	0.072662
6.513367	0.1	0.068927
6.515033	0.1	0.066021
6.516700	0.1	0.065225
6.518367	0.1	0.066604
6.520033	0.1	0.069472
6.521700	0.1	0.072750
6.523367	0.1	0.075116
6.525033	0.1	0.075926
6.526700	0.1	0.076103
6.528367	0.1	0.077365
6.530033	0.1	0.080420
6.531700	0.1	0.084015
6.533367	0.1	0.085686
6.535033	0.1	0.084322
6.536700	0.1	0.081887
6.538367	0.1	0.081211
6.540033	0.1	0.082785
6.541700	0.1	0.084545
6.543367	0.1	0.084024
6.545033	0.1	0.080736
6.546700	0.1	0.076508
6.548367	0.1	0.073579
6.550033	0.1	0.073160
6.551700	0.1	0.075479
6.553367	0.1	0.079926
6.555033	0.1	0.085002
6.556700	0.1	0.088890
6.558367	0.1	0.090543
6.560033	0.1	0.090483
6.561700	0.1	0.090552
6.563367	0.1	0.092406
6.565033	0.1	0.095959
6.566700	0.1	0.099572
6.568367	0.1	0.101374
6.570033	0.1	0.100508
6.571700	0.1	0.097980
6.573367	0.1	0.096359
6.575033	0.1	0.097505
6.576700	0.1	0.100480
6.578367	0.1	0.102865
6.580033	0.1	0.103572
6.581700	0.1	0.103312
6.583367	0.1	0.103288
6.585033	0.1	0.104378
6.586700	0.1	0.106613
6.588367	0.1	0.109128
6.590033	0.1	0.111111
6.591700	0.1	0.112397
6.593367	0.1	0.113589
6.595033	0.1	0.115582
6.596700	0.1	0.118613
6.598367	0.1	0.122311
6.600033	0.1	0.126753
6.601700	0.1	0.131922
6.603367	0.1	0.136713
6.605033	0.1	0.140080
6.606700	0.1	0.142725
6.608367	0.1	0.146269
6.610033	0.1	0.151079
6.611700	0.1	0.156011
6.613367	0.1	0.159587
6.615033	0.1	0.160807
6.616700	0.1	0.160108
6.618367	0.1	0.159452
6.620033	0.1	0.160313
6.621700	0.1	0.162683
6.623367	0.1	0.166213
6.625033	0.1	0.170744
6.626700	0.1	0.175838
6.628367	0.1	0.180756
6.630033	0.1	0.184611
6.631700	0.1	0.186358
6.633367	0.1	0.185263
6.635033	0.1	0.181915
6.636700	0.1	0.178851
6.638367	0.1	0.179755
6.640033	0.1	0.186567
6.641700	0.1	0.197147
6.643367	0.1	0.207117
6.645033	0.1	0.214130
6.646700	0.1	0.219424
6.648367	0.1	0.225371
6.650033	0.1	0.232281
6.651700	0.1	0.237743
6.653367	0.1	0.238880
6.655033	0.1	0.235387
6.656700	0.1	0.230190
6.658367	0.1	0.227327
6.660033	0.1	0.228938
6.661700	0.1	0.234065
6.663367	0.1	0.239876
6.665033	0.1	0.243778
6.666700	0.1	0.244947
6.668367	0.1	0.244575
6.670033	0.1	0.244537
6.671700	0.1	0.245785
6.673367	0.1	0.247560
6.675033	0.1	0.248300
6.676700	0.1	0.247699
6.678367	0.1	0.247410
6.680033	0.1	0.249818
6.681700	0.1	0.256025
6.683367	0.1	0.264198
6.685033	0.1	0.270931
6.686700	0.1	0.274256
6.688367	0.1	0.274195
6.690033	0.1	0.272053
6.691700	0.1	0.270014
6.693367	0.1	0.269851
6.695033	0.1	0.271588
6.696700	0.1	0.273990
6.698367	0.1	0.275970
6.700033	0.1	0.277152
6.701700	0.1	0.277823
6.703367	0.1	0.278810
6.705033	0.1	0.281092
6.706700	0.1	0.285185
6.708367	0.1	0.290447
6.710033	0.1	0.294517
6.711700	0.1	0.294098
6.713367	0.1	0.287630
6.715033	0.1	0.277511
6.716700	0.1	0.269152
6.718367	0.1	0.267075
6.720033	0.1	0.271020
6.721700	0.1	0.276328
6.723367	0.1	0.278694
6.725033	0.1	0.277418
6.726700	0.1	0.274321
6.728367	0.1	0.271462
6.730033	0.1	0.270135
6.731700	0.1	0.270214
6.733367	0.1	0.270810
6.735033	0.1	0.272011
6.736700	0.1	0.274610
6.738367	0.1	0.277902
6.740033	0.1	0.279723
6.741700	0.1	0.278759
6.743367	0.1	0.275467
6.745033	0.1	0.271392
6.746700	0.1	0.268728
6.748367	0.1	0.269562
6.750033	0.1	0.274046
6.751700	0.1	0.279346
6.753367	0.1	0.281394
6.755033	0.1	0.278256
6.756700	0.1	0.271942
6.758367	0.1	0.266638
6.760033	0.1	0.265408
6.761700	0.1	0.268817
6.763367	0.1	0.275956
6.765033	0.1	0.285166
6.766700	0.1	0.294168
6.768367	0.1	0.300296
6.770033	0.1	0.301204
6.771700	0.1	0.296244
6.773367	0.1	0.287252
6.775033	0.1	0.277376
6.776700	0.1	0.269059
6.778367	0.1	0.263043
6.780033	0.1	0.259350
6.781700	0.1	0.258330
6.783367	0.1	0.260170
6.785033	0.1	0.264216
6.786700	0.1	0.269143
6.788367	0.1	0.273627
6.790033	0.1	0.276836
6.791700	0.1	0.278340
6.793367	0.1	0.278000
6.795033	0.1	0.276240
6.796700	0.1	0.274018
6.798367	0.1	0.271718
6.800033	0.1	0.268728
6.801700	0.1	0.264845
6.803367	0.1	0.261436
6.805033	0.1	0.260901
6.806700	0.1	0.264226
6.808367	0.1	0.269623
6.810033	0.1	0.273949
6.811700	0.1	0.274880
6.813367	0.1	0.272635
6.815033	0.1	0.269925
6.816700	0.1	0.268901
6.818367	0.1	0.268882
6.820033	0.1	0.268244
6.821700	0.1	0.266745
6.823367	0.1	0.265390
6.825033	0.1	0.265362
6.826700	0.1	0.267029
6.828367	0.1	0.269571
6.830033	0.1	0.272039
6.831700	0.1	0.273855
6.833367	0.1	0.274056
6.835033	0.1	0.271755
6.836700	0.1	0.268011
6.838367	0.1	0.265539
6.840033	0.1	0.265734
6.841700	0.1	0.267024
6.843367	0.1	0.266638
6.845033	0.1	0.263518
6.846700	0.1	0.259229
6.848367	0.1	0.256691
6.850033	0.1	0.258228
6.851700	0.1	0.264002
6.853367	0.1	0.271532
6.855033	0.1	0.277306
6.856700	0.1	0.279169
6.858367	0.1	0.277334
6.860033	0.1	0.274014
6.861700	0.1	0.272212
6.863367	0.1	0.273599
6.865033	0.1	0.277362
6.866700	0.1	0.281520
6.868367	0.1	0.284566
6.870033	0.1	0.285711
6.871700	0.1	0.285073
6.873367	0.1	0.283727
6.875033	0.1	0.282563
6.876700	0.1	0.281637
6.878367	0.1	0.280789
6.880033	0.1	0.279862
6.881700	0.1	0.278573
6.883367	0.1	0.276477
6.885033	0.1	0.273068
6.886700	0.1	0.268561
6.888367	0.1	0.264454
6.890033	0.1	0.262572
6.891700	0.1	0.263355
6.893367	0.1	0.265297
6.895033	0.1	0.266405
6.896700	0.1	0.265813
6.898367	0.1	0.263643
6.900033	0.1	0.260095
6.901700	0.1	0.255578
6.903367	0.1	0.251406
6.905033	0.1	0.249203
6.906700	0.1	0.249716
6.908367	0.1	0.253171
6.910033	0.1	0.259336
6.911700	0.1	0.266503
6.913367	0.1	0.272412
6.915033	0.1	0.276207
6.916700	0.1	0.278261
6.918367	0.1	0.278833
6.920033	0.1	0.278265
6.921700	0.1	0.277390
6.923367	0.1	0.276798
6.925033	0.1	0.276496
6.926700	0.1	0.276463
6.928367	0.1	0.276724
6.930033	0.1	0.276933
6.931700	0.1	0.276146
6.933367	0.1	0.273669
6.935033	0.1	0.269832
6.936700	0.1	0.265525
6.938367	0.1	0.261692
6.940033	0.1	0.259182
6.941700	0.1	0.258517
6.943367	0.1	0.259918
6.945033	0.1	0.263010
6.946700	0.1	0.266344
6.948367	0.1	0.267755
6.950033	0.1	0.265511
6.951700	0.1	0.259741
6.953367	0.1	0.252975
6.955033	0.1	0.248789
6.956700	0.1	0.248947
6.958367	0.1	0.251648
6.960033	0.1	0.253874
6.961700	0.1	0.255015
6.963367	0.1	0.256612
6.965033	0.1	0.259690
6.966700	0.1	0.264053
6.968367	0.1	0.269129
6.970033	0.1	0.274009
6.971700	0.1	0.276719
6.973367	0.1	0.275234
6.975033	0.1	0.270242
6.976700	0.1	0.265241
6.978367	0.1	0.263555
6.980033	0.1	0.265702
6.981700	0.1	0.269068
6.983367	0.1	0.270437
6.985033	0.1	0.269436
6.986700	0.1	0.268659
6.988367	0.1	0.270288
6.990033	0.1	0.273581
6.991700	0.1	0.276193
6.993367	0.1	0.277059
6.995033	0.1	0.277278
6.996700	0.1	0.278354
6.998367	0.1	0.280053
7.000033	0.1	0.280305
7.001700	0.1	0.277031
7.003367	0.1	0.270288
7.005033	0.1	0.262945
7.006700	0.1	0.258596
7.008367	0.1	0.258368
7.010033	0.1	0.260067
7.011700	0.1	0.260929
7.013367	0.1	0.260645
7.015033	0.1	0.260687
7.016700	0.1	0.262060
7.018367	0.1	0.264752
7.020033	0.1	0.267946
7.021700	0.1	0.270144
7.023367	0.1	0.270316
7.025033	0.1	0.269068
7.026700	0.1	0.267806
7.028367	0.1	0.267103
7.030033	0.1	0.266549
7.031700	0.1	0.265706
7.033367	0.1	0.264621
7.035033	0.1	0.263834
7.036700	0.1	0.263643
7.038367	0.1	0.263429
7.040033	0.1	0.262465
7.041700	0.1	0.260957
7.043367	0.1	0.259816
7.045033	0.1	0.260142
7.046700	0.1	0.262619
7.048367	0.1	0.266684
7.050033	0.1	0.270572
7.051700	0.1	0.272519
7.053367	0.1	0.271304
7.055033	0.1	0.266708
7.056700	0.1	0.260929
7.058367	0.1	0.257869
7.060033	0.1	0.259685
7.061700	0.1	0.264808
7.063367	0.1	0.269716
7.065033	0.1	0.272356
7.066700	0.1	0.273413
7.068367	0.1	0.274484
7.070033	0.1	0.276025
7.071700	0.1	0.277380
7.073367	0.1	0.277879
7.075033	0.1	0.277525
7.076700	0.1	0.277278
7.078367	0.1	0.277809
7.080033	0.1	0.277972
7.081700	0.1	0.276333
7.083367	0.1	0.273571
7.085033	0.1	0.271476
7.086700	0.1	0.270614
7.088367	0.1	0.270647
7.090033	0.1	0.272077
7.091700	0.1	0.275834
7.093367	0.1	0.281599
7.095033	0.1	0.287695
7.096700	0.1	0.292417
7.098367	0.1	0.295104
7.100033	0.1	0.295877
7.101700	0.1	0.294941
7.103367	0.1	0.292957
7.105033	0.1	0.290941
7.106700	0.1	0.289101
7.108367	0.1	0.286940
7.110033	0.1	0.284268
7.111700	0.1	0.281404
7.113367	0.1	0.279327
7.115033	0.1	0.279513
7.116700	0.1	0.282754
7.118367	0.1	0.287918
7.120033	0.1	0.292379
7.121700	0.1	0.293991
7.123367	0.1	0.292864
7.125033	0.1	0.290703
7.126700	0.1	0.288794
7.128367	0.1	0.287285
7.130033	0.1	0.285795
7.131700	0.1	0.284351
7.133367	0.1	0.283662
7.135033	0.1	0.284570
7.136700	0.1	0.287518
7.138367	0.1	0.292044
7.140033	0.1	0.296268
7.141700	0.1	0.297856
7.143367	0.1	0.296119
7.145033	0.1	0.292421
7.146700	0.1	0.288771
7.148367	0.1	0.286377
7.150033	0.1	0.285185
7.151700	0.1	0.284649
7.153367	0.1	0.284794
7.155033	0.1	0.286251
7.156700	0.1	0.289031
7.158367	0.1	0.291965
7.160033	0.1	0.293977
7.161700	0.1	0.294857
7.163367	0.1	0.294298
7.165033	0.1	0.291779
7.166700	0.1	0.287760
7.168367	0.1	0.283825
7.170033	0.1	0.282004
7.171700	0.1	0.283560
7.173367	0.1	0.287453
7.175033	0.1	0.290941
7.176700	0.1	0.292012
7.178367	0.1	0.290154
7.180033	0.1	0.285888
7.181700	0.1	0.280901
7.183367	0.1	0.277353
7.185033	0.1	0.275779
7.186700	0.1	0.274959
7.188367	0.1	0.274205
7.190033	0.1	0.274689
7.191700	0.1	0.277692
7.193367	0.1	0.282000
7.195033	0.1	0.284631
7.196700	0.1	0.284379
7.198367	0.1	0.282861
7.200033	0.1	0.281604
7.201700	0.1	0.280654
7.203367	0.1	0.280384
7.205033	0.1	0.281720
7.206700	0.1	0.284449
7.208367	0.1	0.287620
7.210033	0.1	0.290838
7.211700	0.1	0.293758
7.213367	0.1	0.295509
7.215033	0.1	0.294889
7.216700	0.1	0.290521
7.218367	0.1	0.282014
7.220033	0.1	0.271434
7.221700	0.1	0.262819
7.223367	0.1	0.259271
7.225033	0.1	0.260444
7.226700	0.1	0.263718
7.228367	0.1	0.267201
7.230033	0.1	0.270661
7.231700	0.1	0.274517
7.233367	0.1	0.278670
7.235033	0.1	0.282116
7.236700	0.1	0.283425
7.238367	0.1	0.281530
7.240033	0.1	0.276789
7.241700	0.1	0.270801
7.243367	0.1	0.265106
7.245033	0.1	0.260938
7.246700	0.1	0.259303
7.248367	0.1	0.260328
7.250033	0.1	0.262698
7.251700	0.1	0.264188
7.253367	0.1	0.263392
7.255033	0.1	0.260919
7.256700	0.1	0.258354
7.258367	0.1	0.256738
7.260033	0.1	0.255969
7.261700	0.1	0.254703
7.263367	0.1	0.251671
7.265033	0.1	0.247499
7.266700	0.1	0.244179
7.268367	0.1	0.242996
7.270033	0.1	0.243583
7.271700	0.1	0.244109
7.273367	0.1	0.242903
7.275033	0.1	0.240477
7.276700	0.1	0.238880
7.278367	0.1	0.239373
7.280033	0.1	0.241562
7.281700	0.1	0.243839
7.283367	0.1	0.244747
7.285033	0.1	0.244044
7.286700	0.1	0.242256
7.288367	0.1	0.239704
7.290033	0.1	0.236458
7.291700	0.1	0.232891
7.293367	0.1	0.229678
7.295033	0.1	0.227317
7.296700	0.1	0.225948
7.298367	0.1	0.225902
7.300033	0.1	0.227601
7.301700	0.1	0.230260
7.303367	0.1	0.232002
7.305033	0.1	0.232230
7.306700	0.1	0.231839
7.308367	0.1	0.230842
7.310033	0.1	0.228202
7.311700	0.1	0.224276
7.313367	0.1	0.221115
7.315033	0.1	0.220495
7.316700	0.1	0.222526
7.318367	0.1	0.225585
7.320033	0.1	0.227559
7.321700	0.1	0.227452
7.323367	0.1	0.225827
7.325033	0.1	0.223755
7.326700	0.1	0.221571
7.328367	0.1	0.218698
7.330033	0.1	0.214805
7.331700	0.1	0.210553
7.333367	0.1	0.206931
7.335033	0.1	0.204449
7.336700	0.1	0.203312
7.338367	0.1	0.203620
7.340033	0.1	0.205287
7.341700	0.1	0.208090
7.343367	0.1	0.211149
7.345033	0.1	0.212528
7.346700	0.1	0.210577
7.348367	0.1	0.205948
7.350033	0.1	0.201399
7.351700	0.1	0.199280
7.353367	0.1	0.199471
7.355033	0.1	0.199843
7.356700	0.1	0.198660
7.358367	0.1	0.196528
7.360033	0.1	0.195485
7.361700	0.1	0.196630
7.363367	0.1	0.199643
7.365033	0.1	0.203615
7.366700	0.1	0.206879
7.368367	0.1	0.207340
7.370033	0.1	0.204691
7.371700	0.1	0.201240
7.373367	0.1	0.199694
7.375033	0.1	0.200849
7.376700	0.1	0.203284
7.378367	0.1	0.205110
7.380033	0.1	0.205650
7.381700	0.1	0.205091
7.383367	0.1	0.203652
7.385033	0.1	0.201603
7.386700	0.1	0.199564
7.388367	0.1	0.199019
7.390033	0.1	0.202041
7.391700	0.1	0.208528
7.393367	0.1	0.214730
7.395033	0.1	0.216360
7.396700	0.1	0.212709
7.398367	0.1	0.207005
7.400033	0.1	0.203634
7.401700	0.1	0.204835
7.403367	0.1	0.208919
7.405033	0.1	0.211699
7.406700	0.1	0.210325
7.408367	0.1	0.205534
7.410033	0.1	0.200234
7.411700	0.1	0.196705
7.413367	0.1	0.195620
7.415033	0.1	0.196830
7.416700	0.1	0.199489
7.418367	0.1	0.201911
7.420033	0.1	0.202549
7.421700	0.1	0.200854
7.423367	0.1	0.197510
7.425033	0.1	0.194139
7.426700	0.1	0.192164
7.428367	0.1	0.191969
7.430033	0.1	0.193431
7.431700	0.1	0.196490
7.433367	0.1	0.200537
7.435033	0.1	0.204137
7.436700	0.1	0.205925
7.438367	0.1	0.205464
7.440033	0.1	0.203159
7.441700	0.1	0.199303
7.443367	0.1	0.193734
7.445033	0.1	0.187084
7.446700	0.1	0.181096
7.448367	0.1	0.177706
7.450033	0.1	0.177985
7.451700	0.1	0.180821
7.453367	0.1	0.183238
7.455033	0.1	0.183256
7.456700	0.1	0.181552
7.458367	0.1	0.180053
7.460033	0.1	0.180095
7.461700	0.1	0.182320
7.463367	0.1	0.186781
7.465033	0.1	0.192178
7.466700	0.1	0.196146
7.468367	0.1	0.196663
7.470033	0.1	0.193059
7.471700	0.1	0.186367
7.473367	0.1	0.178679
7.475033	0.1	0.172076
7.476700	0.1	0.168164
7.478367	0.1	0.167419
7.480033	0.1	0.168756
7.481700	0.1	0.170418
7.483367	0.1	0.171550
7.485033	0.1	0.172290
7.486700	0.1	0.172388
7.488367	0.1	0.171317
7.490033	0.1	0.169575
7.491700	0.1	0.168039
7.493367	0.1	0.166651
7.495033	0.1	0.164909
7.496700	0.1	0.163140
7.498367	0.1	0.161822
7.500033	0.1	0.160201
7.501700	0.1	0.157300
7.503367	0.1	0.153841
7.505033	0.1	0.151908
7.506700	0.1	0.152993
7.508367	0.1	0.156523
7.510033	0.1	0.159927
7.511700	0.1	0.160905
7.513367	0.1	0.159554
7.515033	0.1	0.157710
7.516700	0.1	0.156946
7.518367	0.1	0.157724
7.520033	0.1	0.159512
7.521700	0.1	0.161352
7.523367	0.1	0.162697
7.525033	0.1	0.163810
7.526700	0.1	0.165557
7.528367	0.1	0.168411
7.530033	0.1	0.171554
7.531700	0.1	0.173575
7.533367	0.1	0.173682
7.535033	0.1	0.172178
7.536700	0.1	0.170437
7.538367	0.1	0.169612
7.540033	0.1	0.169477
7.541700	0.1	0.169217
7.543367	0.1	0.168881
7.545033	0.1	0.169557
7.546700	0.1	0.172062
7.548367	0.1	0.175335
7.550033	0.1	0.176746
7.551700	0.1	0.174884
7.553367	0.1	0.171321
7.555033	0.1	0.168774
7.556700	0.1	0.168630
7.558367	0.1	0.170115
7.560033	0.1	0.170763
7.561700	0.1	0.168658
7.563367	0.1	0.164425
7.565033	0.1	0.160239
7.566700	0.1	0.157575
7.568367	0.1	0.156732
7.570033	0.1	0.157612
7.571700	0.1	0.159959
7.573367	0.1	0.163172
7.575033	0.1	0.166330
7.576700	0.1	0.168351
7.578367	0.1	0.168546
7.580033	0.1	0.167293
7.581700	0.1	0.165864
7.583367	0.1	0.165785
7.585033	0.1	0.167885
7.586700	0.1	0.171382
7.588367	0.1	0.174642
7.590033	0.1	0.176919
7.591700	0.1	0.178702
7.593367	0.1	0.180709
7.595033	0.1	0.182656
7.596700	0.1	0.183214
7.598367	0.1	0.181468
7.600033	0.1	0.177869
7.601700	0.1	0.174115
7.603367	0.1	0.172057
7.605033	0.1	0.172257
7.606700	0.1	0.174004
7.608367	0.1	0.176108
7.610033	0.1	0.177375
7.611700	0.1	0.177482
7.613367	0.1	0.177058
7.615033	0.1	0.176351
7.616700	0.1	0.175042
7.618367	0.1	0.173491
7.620033	0.1	0.172798
7.621700	0.1	0.173436
7.623367	0.1	0.174837
7.625033	0.1	0.176476
7.626700	0.1	0.178427
7.628367	0.1	0.180709
7.630033	0.1	0.183173
7.631700	0.1	0.185487
7.633367	0.1	0.186609
7.635033	0.1	0.185599
7.636700	0.1	0.182716
7.638367	0.1	0.178935
7.640033	0.1	0.175121
7.641700	0.1	0.171871
7.643367	0.1	0.169543
7.645033	0.1	0.168351
7.646700	0.1	0.168290
7.648367	0.1	0.169035
7.650033	0.1	0.170190
7.651700	0.1	0.171396
7.653367	0.1	0.172243
7.655033	0.1	0.172481
7.656700	0.1	0.172490
7.658367	0.1	0.172765
7.660033	0.1	0.173184
7.661700	0.1	0.173408
7.663367	0.1	0.173762
7.665033	0.1	0.175335
7.666700	0.1	0.178637
7.668367	0.1	0.182386
7.670033	0.1	0.184937
7.671700	0.1	0.186116
7.673367	0.1	0.186558
7.675033	0.1	0.186316
7.676700	0.1	0.185282
7.678367	0.1	0.183578
7.680033	0.1	0.181072
7.681700	0.1	0.177980
7.683367	0.1	0.175536
7.685033	0.1	0.174865
7.686700	0.1	0.175685
7.688367	0.1	0.176686
7.690033	0.1	0.176509
7.691700	0.1	0.174292
7.693367	0.1	0.169962
7.695033	0.1	0.164411
7.696700	0.1	0.159466
7.698367	0.1	0.157026
7.700033	0.1	0.157868
7.701700	0.1	0.161435
7.703367	0.1	0.166302
7.705033	0.1	0.170842
7.706700	0.1	0.173962
7.708367	0.1	0.175303
7.710033	0.1	0.174688
7.711700	0.1	0.171890
7.713367	0.1	0.167438
7.715033	0.1	0.163210
7.716700	0.1	0.161380
7.718367	0.1	0.162213
7.720033	0.1	0.163582
7.721700	0.1	0.163820
7.723367	0.1	0.163335
7.725033	0.1	0.163121
7.726700	0.1	0.163796
7.728367	0.1	0.165133
7.730033	0.1	0.165319
7.731700	0.1	0.162339
7.733367	0.1	0.156453
7.735033	0.1	0.150655
7.736700	0.1	0.148322
7.738367	0.1	0.150190
7.740033	0.1	0.154437
7.741700	0.1	0.159214
7.743367	0.1	0.163820
7.745033	0.1	0.168174
7.746700	0.1	0.172211
7.748367	0.1	0.175470
7.750033	0.1	0.176639
7.751700	0.1	0.174409
7.753367	0.1	0.169217
7.755033	0.1	0.163191
7.756700	0.1	0.158092
7.758367	0.1	0.154264
7.760033	0.1	0.151461
7.761700	0.1	0.149929
7.763367	0.1	0.150530
7.765033	0.1	0.153603
7.766700	0.1	0.157994
7.768367	0.1	0.161598
7.770033	0.1	0.162870
7.771700	0.1	0.161831
7.773367	0.1	0.159694
7.775033	0.1	0.158106
7.776700	0.1	0.158153
7.778367	0.1	0.159163
7.780033	0.1	0.159307
7.781700	0.1	0.157240
7.783367	0.1	0.152946
7.785033	0.1	0.147983
7.786700	0.1	0.144495
7.788367	0.1	0.143321
7.790033	0.1	0.143647
7.791700	0.1	0.144695
7.793367	0.1	0.146218
7.795033	0.1	0.147452
7.796700	0.1	0.147475
7.798367	0.1	0.146199
7.800033	0.1	0.144327
7.801700	0.1	0.142711
7.803367	0.1	0.142027
7.805033	0.1	0.142651
7.806700	0.1	0.144606
7.808367	0.1	0.147731
7.810033	0.1	0.152010
7.811700	0.1	0.157733
7.813367	0.1	0.164551
7.815033	0.1	0.170800
7.816700	0.1	0.174763
7.818367	0.1	0.176379
7.820033	0.1	0.177133
7.821700	0.1	0.178237
7.823367	0.1	0.179280
7.825033	0.1	0.178893
7.826700	0.1	0.176537
7.828367	0.1	0.173515
7.830033	0.1	0.172136
7.831700	0.1	0.173692
7.833367	0.1	0.177524
7.835033	0.1	0.181212
7.836700	0.1	0.181776
7.838367	0.1	0.178460
7.840033	0.1	0.173869
7.841700	0.1	0.170986
7.843367	0.1	0.170399
7.845033	0.1	0.171210
7.846700	0.1	0.173077
7.848367	0.1	0.176108
7.850033	0.1	0.180029
7.851700	0.1	0.184420
7.853367	0.1	0.188961
7.855033	0.1	0.193175
7.856700	0.1	0.196863
7.858367	0.1	0.200607
7.860033	0.1	0.204714
7.861700	0.1	0.207904
7.863367	0.1	0.208309
7.865033	0.1	0.205771
7.866700	0.1	0.202358
7.868367	0.1	0.200700
7.870033	0.1	0.202013
7.871700	0.1	0.205422
7.873367	0.1	0.208919
7.875033	0.1	0.211019
7.876700	0.1	0.211746
7.878367	0.1	0.212314
7.880033	0.1	0.213953
7.881700	0.1	0.216695
7.883367	0.1	0.219103
7.885033	0.1	0.219722
7.886700	0.1	0.219005
7.888367	0.1	0.218670
7.890033	0.1	0.219424
7.891700	0.1	0.220793
7.893367	0.1	0.222935
7.895033	0.1	0.227131
7.896700	0.1	0.234139
7.898367	0.1	0.242661
7.900033	0.1	0.250163
7.901700	0.1	0.255071
7.903367	0.1	0.257576
7.905033	0.1	0.258959
7.906700	0.1	0.260682
7.908367	0.1	0.263508
7.910033	0.1	0.267006
7.911700	0.1	0.269990
7.913367	0.1	0.271923
7.915033	0.1	0.273674
7.916700	0.1	0.276263
7.918367	0.1	0.279401
7.920033	0.1	0.282056
7.921700	0.1	0.283592
7.923367	0.1	0.284133
7.925033	0.1	0.284342
7.926700	0.1	0.284933
7.928367	0.1	0.286321
7.930033	0.1	0.288496
7.931700	0.1	0.291155
7.933367	0.1	0.294233
7.935033	0.1	0.297665
7.936700	0.1	0.300957
7.938367	0.1	0.304100
7.940033	0.1	0.307895
7.941700	0.1	0.312477
7.943367	0.1	0.316990
7.945033	0.1	0.320966
7.946700	0.1	0.324496
7.948367	0.1	0.327509
7.950033	0.1	0.330284
7.951700	0.1	0.333665
7.953367	0.1	0.337716
7.955033	0.1	0.340841
7.956700	0.1	0.341288
7.958367	0.1	0.339500
7.960033	0.1	0.338568
7.961700	0.1	0.341693
7.963367	0.1	0.348520
7.965033	0.1	0.355244
7.966700	0.1	0.358936
7.968367	0.1	0.359877
7.970033	0.1	0.359947
7.971700	0.1	0.360487
7.973367	0.1	0.361786
7.975033	0.1	0.363756
7.976700	0.1	0.366247
7.978367	0.1	0.368920
7.980033	0.1	0.371449
7.981700	0.1	0.373689
7.983367	0.1	0.375467
7.985033	0.1	0.376576
7.986700	0.1	0.376920
7.988367	0.1	0.376655
7.990033	0.1	0.376259
7.991700	0.1	0.376259
7.993367	0.1	0.376794
7.995033	0.1	0.377884
7.996700	0.1	0.379523
7.998367	0.1	0.381307
8.000033	0.1	0.382573
8.001700	0.1	0.383104
8.003367	0.1	0.383114
8.005033	0.1	0.382485
8.006700	0.1	0.380562
8.008367	0.1	0.377172
8.010033	0.1	0.373647
8.011700	0.1	0.371956
8.013367	0.1	0.372618
8.015033	0.1	0.374219
8.016700	0.1	0.375006
8.018367	0.1	0.374611
8.020033	0.1	0.374690
8.021700	0.1	0.377139
8.023367	0.1	0.381717
8.025033	0.1	0.386685
8.026700	0.1	0.391006
8.028367	0.1	0.394713
8.030033	0.1	0.397819
8.031700	0.1	0.399970
8.033367	0.1	0.400869
8.035033	0.1	0.400259
8.036700	0.1	0.397661
8.038367	0.1	0.392459
8.040033	0.1	0.384641
8.041700	0.1	0.376040
8.043367	0.1	0.370201
8.045033	0.1	0.369702
8.046700	0.1	0.373726
8.048367	0.1	0.378923
8.050033	0.1	0.382178
8.051700	0.1	0.382457
8.053367	0.1	0.381041
8.055033	0.1	0.380273
8.056700	0.1	0.381465
8.058367	0.1	0.383598
8.060033	0.1	0.384385
8.061700	0.1	0.382927
8.063367	0.1	0.381018
8.065033	0.1	0.381544
8.066700	0.1	0.385703
8.068367	0.1	0.391980
8.070033	0.1	0.397922
8.071700	0.1	0.402438
8.073367	0.1	0.405493
8.075033	0.1	0.406592
8.076700	0.1	0.405237
8.078367	0.1	0.402075
8.080033	0.1	0.398401
8.081700	0.1	0.394802
8.083367	0.1	0.390639
8.085033	0.1	0.385400
8.086700	0.1	0.380264
8.088367	0.1	0.377158
8.090033	0.1	0.377288
8.091700	0.1	0.380850
8.093367	0.1	0.386648
8.095033	0.1	0.392338
8.096700	0.1	0.396045
8.098367	0.1	0.397507
8.100033	0.1	0.397721
8.101700	0.1	0.397521
8.103367	0.1	0.396362
8.105033	0.1	0.393274
8.106700	0.1	0.388832
8.108367	0.1	0.385232
8.110033	0.1	0.384361
8.111700	0.1	0.386802
8.113367	0.1	0.392213
8.115033	0.1	0.399319
8.116700	0.1	0.406010
8.118367	0.1	0.410611
8.120033	0.1	0.412553
8.121700	0.1	0.412134
8.123367	0.1	0.410252
8.125033	0.1	0.407691
8.126700	0.1	0.404594
8.128367	0.1	0.401475
8.130033	0.1	0.399658
8.131700	0.1	0.400217
8.133367	0.1	0.402993
8.135033	0.1	0.406634
8.136700	0.1	0.409395
8.138367	0.1	0.410015
8.140033	0.1	0.408152
8.141700	0.1	0.404352
8.143367	0.1	0.399831
8.145033	0.1	0.396203
8.146700	0.1	0.394587
8.148367	0.1	0.394983
8.150033	0.1	0.396944
8.151700	0.1	0.399989
8.153367	0.1	0.403365
8.155033	0.1	0.406685
8.156700	0.1	0.410094
8.158367	0.1	0.413381
8.160033	0.1	0.415603
8.161700	0.1	0.415021
8.163367	0.1	0.410466
8.165033	0.1	0.404157
8.166700	0.1	0.400632
8.168367	0.1	0.401912
8.170033	0.1	0.406117
8.171700	0.1	0.410313
8.173367	0.1	0.412529
8.175033	0.1	0.412203
8.176700	0.1	0.409763
8.178367	0.1	0.405628
8.180033	0.1	0.399938
8.181700	0.1	0.393642
8.183367	0.1	0.388860
8.185033	0.1	0.386839
8.186700	0.1	0.386280
8.188367	0.1	0.385372
8.190033	0.1	0.384199
8.191700	0.1	0.383919
8.193367	0.1	0.385237
8.195033	0.1	0.387970
8.196700	0.1	0.390932
8.198367	0.1	0.392487
8.200033	0.1	0.391956
8.201700	0.1	0.390229
8.203367	0.1	0.388701
8.205033	0.1	0.388133
8.206700	0.1	0.388278
8.208367	0.1	0.387942
8.210033	0.1	0.386289
8.211700	0.1	0.384650
8.213367	0.1	0.385549
8.215033	0.1	0.389358
8.216700	0.1	0.393842
8.218367	0.1	0.397186
8.220033	0.1	0.399230
8.221700	0.1	0.399961
8.223367	0.1	0.399519
8.225033	0.1	0.398997
8.226700	0.1	0.398923
8.228367	0.1	0.398224
8.230033	0.1	0.395994
8.231700	0.1	0.392883
8.233367	0.1	0.390070
8.235033	0.1	0.387612
8.236700	0.1	0.384334
8.238367	0.1	0.379761
8.240033	0.1	0.375374
8.241700	0.1	0.372985
8.243367	0.1	0.372767
8.245033	0.1	0.373768
8.246700	0.1	0.375514
8.248367	0.1	0.378150
8.250033	0.1	0.381172
8.251700	0.1	0.383211
8.253367	0.1	0.383803
8.255033	0.1	0.384199
8.256700	0.1	0.385945
8.258367	0.1	0.389041
8.260033	0.1	0.391616
8.261700	0.1	0.391318
8.263367	0.1	0.387351
8.265033	0.1	0.381595
8.266700	0.1	0.377269
8.268367	0.1	0.376031
8.270033	0.1	0.377051
8.271700	0.1	0.378354
8.273367	0.1	0.378410
8.275033	0.1	0.377148
8.276700	0.1	0.375593
8.278367	0.1	0.374457
8.280033	0.1	0.373577
8.281700	0.1	0.372352
8.283367	0.1	0.370340
8.285033	0.1	0.367723
8.286700	0.1	0.364888
8.288367	0.1	0.361982
8.290033	0.1	0.359118
8.291700	0.1	0.356310
8.293367	0.1	0.353190
8.295033	0.1	0.349786
8.296700	0.1	0.347230
8.298367	0.1	0.346801
8.300033	0.1	0.348194
8.301700	0.1	0.349465
8.303367	0.1	0.349623
8.305033	0.1	0.349614
8.306700	0.1	0.349735
8.308367	0.1	0.348827
8.310033	0.1	0.346829
8.311700	0.1	0.345516
8.313367	0.1	0.346322
8.315033	0.1	0.349120
8.316700	0.1	0.352515
8.318367	0.1	0.354797
8.320033	0.1	0.355225
8.321700	0.1	0.354066
8.323367	0.1	0.351844
8.325033	0.1	0.349535
8.326700	0.1	0.348706
8.328367	0.1	0.350545
8.330033	0.1	0.355020
8.331700	0.1	0.360929
8.333367	0.1	0.366280
8.335033	0.1	0.369176
8.336700	0.1	0.369027
8.338367	0.1	0.366545
8.340033	0.1	0.362894
8.341700	0.1	0.359109
8.343367	0.1	0.355667
8.345033	0.1	0.352347
8.346700	0.1	0.348524
8.348367	0.1	0.343877
8.350033	0.1	0.339169
8.351700	0.1	0.336012
8.353367	0.1	0.335914
8.355033	0.1	0.338890
8.356700	0.1	0.342485
8.358367	0.1	0.343481
8.360033	0.1	0.340897
8.361700	0.1	0.336533
8.363367	0.1	0.333218
8.365033	0.1	0.332701
8.366700	0.1	0.334331
8.368367	0.1	0.335760
8.370033	0.1	0.335104
8.371700	0.1	0.332361
8.373367	0.1	0.329302
8.375033	0.1	0.328240
8.376700	0.1	0.330275
8.378367	0.1	0.334405
8.380033	0.1	0.338084
8.381700	0.1	0.338787
8.383367	0.1	0.335947
8.385033	0.1	0.331257
8.386700	0.1	0.327015
8.388367	0.1	0.324738
8.390033	0.1	0.324599
8.391700	0.1	0.325334
8.393367	0.1	0.325260
8.395033	0.1	0.323425
8.396700	0.1	0.319784
8.398367	0.1	0.315597
8.400033	0.1	0.313325
8.401700	0.1	0.314219
8.403367	0.1	0.316827
8.405033	0.1	0.318941
8.406700	0.1	0.319905
8.408367	0.1	0.320501
8.410033	0.1	0.321558
8.411700	0.1	0.322564
8.413367	0.1	0.321916
8.415033	0.1	0.318903
8.416700	0.1	0.314349
8.418367	0.1	0.309576
8.420033	0.1	0.305730
8.421700	0.1	0.303015
8.423367	0.1	0.300244
8.425033	0.1	0.296235
8.426700	0.1	0.291448
8.428367	0.1	0.287639
8.430033	0.1	0.286074
8.431700	0.1	0.286070
8.433367	0.1	0.285762
8.435033	0.1	0.284561
8.436700	0.1	0.283481
8.438367	0.1	0.283355
8.440033	0.1	0.284072
8.441700	0.1	0.284999
8.443367	0.1	0.285436
8.445033	0.1	0.284868
8.446700	0.1	0.282922
8.448367	0.1	0.280133
8.450033	0.1	0.278084
8.451700	0.1	0.277418
8.453367	0.1	0.276947
8.455033	0.1	0.275588
8.456700	0.1	0.273292
8.458367	0.1	0.269599
8.460033	0.1	0.263788
8.461700	0.1	0.257012
8.463367	0.1	0.252235
8.465033	0.1	0.251536
8.466700	0.1	0.254074
8.468367	0.1	0.256957
8.470033	0.1	0.257934
8.471700	0.1	0.256528
8.473367	0.1	0.253618
8.475033	0.1	0.251201
8.476700	0.1	0.250940
8.478367	0.1	0.252482
8.480033	0.1	0.254242
8.481700	0.1	0.255019
8.483367	0.1	0.254186
8.485033	0.1	0.251508
8.486700	0.1	0.247336
8.488367	0.1	0.242610
8.490033	0.1	0.238037
8.491700	0.1	0.233832
8.493367	0.1	0.230432
8.495033	0.1	0.228817
8.496700	0.1	0.229944
8.498367	0.1	0.233622
8.500033	0.1	0.238046
8.501700	0.1	0.240724
8.503367	0.1	0.240062
8.505033	0.1	0.236332
8.506700	0.1	0.231056
8.508367	0.1	0.225781
8.510033	0.1	0.221725
8.511700	0.1	0.219517
8.513367	0.1	0.218744
8.515033	0.1	0.218600
8.516700	0.1	0.218605
8.518367	0.1	0.218395
8.520033	0.1	0.217799
8.521700	0.1	0.217278
8.523367	0.1	0.217436
8.525033	0.1	0.217999
8.526700	0.1	0.217771
8.528367	0.1	0.215829
8.530033	0.1	0.212383
8.531700	0.1	0.208248
8.533367	0.1	0.204332
8.535033	0.1	0.201543
8.536700	0.1	0.200015
8.538367	0.1	0.199019
8.540033	0.1	0.198307
8.541700	0.1	0.198348
8.543367	0.1	0.199159
8.545033	0.1	0.200085
8.546700	0.1	0.200174
8.548367	0.1	0.198325
8.550033	0.1	0.194279
8.551700	0.1	0.189855
8.553367	0.1	0.187540
8.555033	0.1	0.187764
8.556700	0.1	0.188928
8.558367	0.1	0.189119
8.560033	0.1	0.187065
8.561700	0.1	0.182502
8.563367	0.1	0.176569
8.565033	0.1	0.171689
8.566700	0.1	0.170283
8.568367	0.1	0.172500
8.570033	0.1	0.175731
8.571700	0.1	0.177519
8.573367	0.1	0.177715
8.575033	0.1	0.177291
8.576700	0.1	0.177436
8.578367	0.1	0.179149
8.580033	0.1	0.181925
8.581700	0.1	0.183913
8.583367	0.1	0.184188
8.585033	0.1	0.183638
8.586700	0.1	0.183722
8.588367	0.1	0.185212
8.590033	0.1	0.188011
8.591700	0.1	0.191182
8.593367	0.1	0.192830
8.595033	0.1	0.191135
8.596700	0.1	0.186404
8.598367	0.1	0.181021
8.600033	0.1	0.176872
8.601700	0.1	0.174143
8.603367	0.1	0.172425
8.605033	0.1	0.171219
8.606700	0.1	0.169682
8.608367	0.1	0.167480
8.610033	0.1	0.165799
8.611700	0.1	0.166274
8.613367	0.1	0.169249
8.615033	0.1	0.173612
8.616700	0.1	0.177771
8.618367	0.1	0.180653
8.620033	0.1	0.181915
8.621700	0.1	0.181687
8.623367	0.1	0.180351
8.625033	0.1	0.178651
8.626700	0.1	0.177575
8.628367	0.1	0.177622
8.630033	0.1	0.178702
8.631700	0.1	0.181096
8.633367	0.1	0.185147
8.635033	0.1	0.189887
8.636700	0.1	0.193487
8.638367	0.1	0.194726
8.640033	0.1	0.193138
8.641700	0.1	0.188984
8.643367	0.1	0.183033
8.645033	0.1	0.175643
8.646700	0.1	0.167498
8.648367	0.1	0.161156
8.650033	0.1	0.159862
8.651700	0.1	0.164760
8.653367	0.1	0.173654
8.655033	0.1	0.182427
8.656700	0.1	0.187987
8.658367	0.1	0.189864
8.660033	0.1	0.189161
8.661700	0.1	0.186949
8.663367	0.1	0.183950
8.665033	0.1	0.181026
8.666700	0.1	0.178870
8.668367	0.1	0.177254
8.670033	0.1	0.175619
8.671700	0.1	0.173422
8.673367	0.1	0.170120
8.675033	0.1	0.166507
8.676700	0.1	0.164765
8.678367	0.1	0.165794
8.680033	0.1	0.168053
8.681700	0.1	0.169743
8.683367	0.1	0.171047
8.685033	0.1	0.173394
8.686700	0.1	0.177110
8.688367	0.1	0.180607
8.690033	0.1	0.181580
8.691700	0.1	0.178870
8.693367	0.1	0.173668
8.695033	0.1	0.168444
8.696700	0.1	0.164686
8.698367	0.1	0.162241
8.700033	0.1	0.160406
8.701700	0.1	0.159205
8.703367	0.1	0.159247
8.705033	0.1	0.160621
8.706700	0.1	0.162902
8.708367	0.1	0.165342
8.710033	0.1	0.166679
8.711700	0.1	0.165747
8.713367	0.1	0.162497
8.715033	0.1	0.158153
8.716700	0.1	0.154385
8.718367	0.1	0.152295
8.720033	0.1	0.151801
8.721700	0.1	0.151945
8.723367	0.1	0.151852
8.725033	0.1	0.151098
8.726700	0.1	0.149463
8.728367	0.1	0.146846
8.730033	0.1	0.143698
8.731700	0.1	0.141319
8.733367	0.1	0.140662
8.735033	0.1	0.141002
8.736700	0.1	0.141156
8.738367	0.1	0.141314
8.740033	0.1	0.142315
8.741700	0.1	0.144029
8.743367	0.1	0.145379
8.745033	0.1	0.145226
8.746700	0.1	0.143684
8.748367	0.1	0.142846
8.750033	0.1	0.145254
8.751700	0.1	0.151363
8.753367	0.1	0.158725
8.755033	0.1	0.163671
8.756700	0.1	0.164132
8.758367	0.1	0.160844
8.760033	0.1	0.155945
8.761700	0.1	0.150814
8.763367	0.1	0.145696
8.765033	0.1	0.141012
8.766700	0.1	0.138246
8.768367	0.1	0.138599
8.770033	0.1	0.141324
8.771700	0.1	0.144127
8.773367	0.1	0.144839
8.775033	0.1	0.142530
8.776700	0.1	0.137785
8.778367	0.1	0.132332
8.780033	0.1	0.128131
8.781700	0.1	0.126138
8.783367	0.1	0.126204
8.785033	0.1	0.128150
8.786700	0.1	0.132136
8.788367	0.1	0.138334
8.790033	0.1	0.146017
8.791700	0.1	0.153021
8.793367	0.1	0.157547
8.795033	0.1	0.159685
8.796700	0.1	0.160076
8.798367	0.1	0.158758
8.800033	0.1	0.155987
8.801700	0.1	0.152672
8.803367	0.1	0.149109
8.805033	0.1	0.144574
8.806700	0.1	0.139116
8.808367	0.1	0.134646
8.810033	0.1	0.133375
8.811700	0.1	0.136131
8.813367	0.1	0.141622
8.815033	0.1	0.146995
8.816700	0.1	0.150511
8.818367	0.1	0.152471
8.820033	0.1	0.152863
8.821700	0.1	0.150800
8.823367	0.1	0.146548
8.825033	0.1	0.142059
8.826700	0.1	0.139829
8.828367	0.1	0.141095
8.830033	0.1	0.144825
8.831700	0.1	0.148625
8.833367	0.1	0.150600
8.835033	0.1	0.150520
8.836700	0.1	0.149622
8.838367	0.1	0.149128
8.840033	0.1	0.148993
8.841700	0.1	0.148285
8.843367	0.1	0.146599
8.845033	0.1	0.144476
8.846700	0.1	0.142427
8.848367	0.1	0.140215
8.850033	0.1	0.137212
8.851700	0.1	0.133500
8.853367	0.1	0.130706
8.855033	0.1	0.131060
8.856700	0.1	0.135326
8.858367	0.1	0.141645
8.860033	0.1	0.146925
8.861700	0.1	0.149938
8.863367	0.1	0.152024
8.865033	0.1	0.154641
8.866700	0.1	0.157882
8.868367	0.1	0.160998
8.870033	0.1	0.163224
8.871700	0.1	0.164318
8.873367	0.1	0.164467
8.875033	0.1	0.163545
8.876700	0.1	0.161333
8.878367	0.1	0.158623
8.880033	0.1	0.157091
8.881700	0.1	0.157771
8.883367	0.1	0.160220
8.885033	0.1	0.163070
8.886700	0.1	0.165207
8.888367	0.1	0.166302
8.890033	0.1	0.166371
8.891700	0.1	0.165161
8.893367	0.1	0.162292
8.895033	0.1	0.158204
8.896700	0.1	0.154329
8.898367	0.1	0.152108
8.900033	0.1	0.151796
8.901700	0.1	0.152304
8.903367	0.1	0.152620
8.905033	0.1	0.153100
8.906700	0.1	0.154292
8.908367	0.1	0.155354
8.910033	0.1	0.154944
8.911700	0.1	0.153184
8.913367	0.1	0.151657
8.915033	0.1	0.151386
8.916700	0.1	0.151861
8.918367	0.1	0.152411
8.920033	0.1	0.153463
8.921700	0.1	0.155810
8.923367	0.1	0.159177
8.925033	0.1	0.162427
8.926700	0.1	0.164956
8.928367	0.1	0.166842
8.930033	0.1	0.168015
8.931700	0.1	0.168113
8.933367	0.1	0.166949
8.935033	0.1	0.164653
8.936700	0.1	0.161589
8.938367	0.1	0.158600
8.940033	0.1	0.156960
8.941700	0.1	0.157333
8.943367	0.1	0.158763
8.945033	0.1	0.159563
8.946700	0.1	0.158679
8.948367	0.1	0.155913
8.950033	0.1	0.152229
8.951700	0.1	0.149542
8.953367	0.1	0.149230
8.955033	0.1	0.151168
8.956700	0.1	0.153803
8.958367	0.1	0.154916
8.960033	0.1	0.152797
8.961700	0.1	0.147307
8.963367	0.1	0.139936
8.965033	0.1	0.132821
8.966700	0.1	0.127642
8.968367	0.1	0.125333
8.970033	0.1	0.126124
8.971700	0.1	0.129608
8.973367	0.1	0.134804
8.975033	0.1	0.140462
8.976700	0.1	0.145524
8.978367	0.1	0.149622
8.980033	0.1	0.153081
8.981700	0.1	0.156076
8.983367	0.1	0.157994
8.985033	0.1	0.157948
8.986700	0.1	0.155587
8.988367	0.1	0.151293
8.990033	0.1	0.146064
8.991700	0.1	0.141575
8.993367	0.1	0.139596
8.995033	0.1	0.140127
8.996700	0.1	0.141072
8.998367	0.1	0.140690
9.000033	0.1	0.139303
9.001700	0.1	0.138469
9.003367	0.1	0.139019
9.005033	0.1	0.139661
9.006700	0.1	0.138283
9.008367	0.1	0.134883
9.010033	0.1	0.132108
9.011700	0.1	0.132318
9.013367	0.1	0.135419
9.015033	0.1	0.139982
9.016700	0.1	0.144923
9.018367	0.1	0.149240
9.020033	0.1	0.151377
9.021700	0.1	0.149757
9.023367	0.1	0.144248
9.025033	0.1	0.137091
9.026700	0.1	0.131587
9.028367	0.1	0.129351
9.030033	0.1	0.129654
9.031700	0.1	0.131065
9.033367	0.1	0.132560
9.035033	0.1	0.134027
9.036700	0.1	0.136141
9.038367	0.1	0.138921
9.040033	0.1	0.140984
9.041700	0.1	0.140960
9.043367	0.1	0.138921
9.045033	0.1	0.135964
9.046700	0.1	0.133226
9.048367	0.1	0.131372
9.050033	0.1	0.130511
9.051700	0.1	0.130711
9.053367	0.1	0.132220
9.055033	0.1	0.134739
9.056700	0.1	0.137412
9.058367	0.1	0.139913
9.060033	0.1	0.142781
9.061700	0.1	0.146637
9.063367	0.1	0.151191
9.065033	0.1	0.154953
9.066700	0.1	0.155857
9.068367	0.1	0.153100
9.070033	0.1	0.148271
9.071700	0.1	0.143787
9.073367	0.1	0.141077
9.075033	0.1	0.140397
9.076700	0.1	0.141496
9.078367	0.1	0.143922
9.080033	0.1	0.146823
9.081700	0.1	0.148886
9.083367	0.1	0.148644
9.085033	0.1	0.145463
9.086700	0.1	0.140718
9.088367	0.1	0.137198
9.090033	0.1	0.137067
9.091700	0.1	0.140499
9.093367	0.1	0.145920
9.095033	0.1	0.151563
9.096700	0.1	0.156802
9.098367	0.1	0.161235
9.100033	0.1	0.163349
9.101700	0.1	0.161659
9.103367	0.1	0.156909
9.105033	0.1	0.151847
9.106700	0.1	0.148723
9.108367	0.1	0.147908
9.110033	0.1	0.148606
9.111700	0.1	0.149398
9.113367	0.1	0.148797
9.115033	0.1	0.146572
9.116700	0.1	0.143838
9.118367	0.1	0.141626
9.120033	0.1	0.140043
9.121700	0.1	0.139084
9.123367	0.1	0.139405
9.125033	0.1	0.141589
9.126700	0.1	0.145445
9.128367	0.1	0.150455
9.130033	0.1	0.156090
9.131700	0.1	0.161221
9.133367	0.1	0.164453
9.135033	0.1	0.165515
9.136700	0.1	0.164853
9.138367	0.1	0.162227
9.140033	0.1	0.157398
9.141700	0.1	0.151638
9.143367	0.1	0.147568
9.145033	0.1	0.147312
9.146700	0.1	0.150572
9.148367	0.1	0.154963
9.150033	0.1	0.158357
9.151700	0.1	0.160090
9.153367	0.1	0.160597
9.155033	0.1	0.160723
9.156700	0.1	0.160686
9.158367	0.1	0.159917
9.160033	0.1	0.158055
9.161700	0.1	0.155377
9.163367	0.1	0.152593
9.165033	0.1	0.150502
9.166700	0.1	0.149803
9.168367	0.1	0.151009
9.170033	0.1	0.153976
9.171700	0.1	0.157272
9.173367	0.1	0.159144
9.175033	0.1	0.159503
9.176700	0.1	0.159768
9.178367	0.1	0.160257
9.180033	0.1	0.159317
9.181700	0.1	0.155806
9.183367	0.1	0.150879
9.185033	0.1	0.146865
9.186700	0.1	0.145393
9.188367	0.1	0.146651
9.190033	0.1	0.150036
9.191700	0.1	0.154818
9.193367	0.1	0.159959
9.195033	0.1	0.163964
9.196700	0.1	0.165654
9.198367	0.1	0.165082
9.200033	0.1	0.163154
9.201700	0.1	0.160583
9.203367	0.1	0.157715
9.205033	0.1	0.154600
9.206700	0.1	0.150986
9.208367	0.1	0.147251
9.210033	0.1	0.144332
9.211700	0.1	0.142357
9.213367	0.1	0.141026
9.215033	0.1	0.140672
9.216700	0.1	0.141859
9.218367	0.1	0.144886
9.220033	0.1	0.149701
9.221700	0.1	0.155247
9.223367	0.1	0.159517
9.225033	0.1	0.161044
9.226700	0.1	0.160094
9.228367	0.1	0.158423
9.230033	0.1	0.157887
9.231700	0.1	0.159107
9.233367	0.1	0.161217
9.235033	0.1	0.162884
9.236700	0.1	0.163745
9.238367	0.1	0.164695
9.240033	0.1	0.166739
9.241700	0.1	0.169654
9.243367	0.1	0.171741
9.245033	0.1	0.171820
9.246700	0.1	0.170800
9.248367	0.1	0.170204
9.250033	0.1	0.170297
9.251700	0.1	0.170171
9.253367	0.1	0.168690
9.255033	0.1	0.165361
9.256700	0.1	0.161012
9.258367	0.1	0.157724
9.260033	0.1	0.157477
9.261700	0.1	0.160621
9.263367	0.1	0.165552
9.265033	0.1	0.169585
9.266700	0.1	0.170511
9.268367	0.1	0.168309
9.270033	0.1	0.165333
9.271700	0.1	0.163866
9.273367	0.1	0.163778
9.275033	0.1	0.163866
9.276700	0.1	0.164113
9.278367	0.1	0.165678
9.280033	0.1	0.169142
9.281700	0.1	0.172909
9.283367	0.1	0.174223
9.285033	0.1	0.172039
9.286700	0.1	0.167857
9.288367	0.1	0.163796
9.290033	0.1	0.161119
9.291700	0.1	0.160630
9.293367	0.1	0.162870
9.295033	0.1	0.167368
9.296700	0.1	0.173082
9.298367	0.1	0.179382
9.300033	0.1	0.185343
9.301700	0.1	0.189138
9.303367	0.1	0.189436
9.305033	0.1	0.186488
9.306700	0.1	0.181599
9.308367	0.1	0.176672
9.310033	0.1	0.173585
9.311700	0.1	0.173007
9.313367	0.1	0.174511
9.315033	0.1	0.177361
9.316700	0.1	0.180481
9.318367	0.1	0.182721
9.320033	0.1	0.183685
9.321700	0.1	0.183578
9.323367	0.1	0.182628
9.325033	0.1	0.181254
9.326700	0.1	0.180290
9.328367	0.1	0.180835
9.330033	0.1	0.183708
9.331700	0.1	0.188765
9.333367	0.1	0.194698
9.335033	0.1	0.199764
9.336700	0.1	0.202982
9.338367	0.1	0.204397
9.340033	0.1	0.205110
9.341700	0.1	0.206637
9.343367	0.1	0.209305
9.345033	0.1	0.212109
9.346700	0.1	0.214204
9.348367	0.1	0.215592
9.350033	0.1	0.217217
9.351700	0.1	0.220486
9.353367	0.1	0.225673
9.355033	0.1	0.231219
9.356700	0.1	0.234777
9.358367	0.1	0.234735
9.360033	0.1	0.231247
9.361700	0.1	0.226130
9.363367	0.1	0.221664
9.365033	0.1	0.219280
9.366700	0.1	0.218959
9.368367	0.1	0.219587
9.370033	0.1	0.220244
9.371700	0.1	0.221152
9.373367	0.1	0.223257
9.375033	0.1	0.227238
9.376700	0.1	0.232514
9.378367	0.1	0.236682
9.380033	0.1	0.237171
9.381700	0.1	0.234358
9.383367	0.1	0.231606
9.385033	0.1	0.231462
9.386700	0.1	0.233250
9.388367	0.1	0.235038
9.390033	0.1	0.236696
9.391700	0.1	0.239857
9.393367	0.1	0.245394
9.395033	0.1	0.252007
9.396700	0.1	0.257147
9.398367	0.1	0.258805
9.400033	0.1	0.256421
9.401700	0.1	0.250759
9.403367	0.1	0.243839
9.405033	0.1	0.238037
9.406700	0.1	0.234311
9.408367	0.1	0.232286
9.410033	0.1	0.231811
9.411700	0.1	0.233343
9.413367	0.1	0.237199
9.415033	0.1	0.243396
9.416700	0.1	0.251397
9.418367	0.1	0.259536
9.420033	0.1	0.265846
9.421700	0.1	0.269385
9.423367	0.1	0.269935
9.425033	0.1	0.267457
9.426700	0.1	0.262470
9.428367	0.1	0.256528
9.430033	0.1	0.251578
9.431700	0.1	0.248533
9.433367	0.1	0.246931
9.435033	0.1	0.245874
9.436700	0.1	0.244975
9.438367	0.1	0.244780
9.440033	0.1	0.246349
9.441700	0.1	0.250274
9.443367	0.1	0.255657
9.445033	0.1	0.260449
9.446700	0.1	0.263220
9.448367	0.1	0.264184
9.450033	0.1	0.264314
9.451700	0.1	0.264086
9.453367	0.1	0.262922
9.455033	0.1	0.260035
9.456700	0.1	0.256225
9.458367	0.1	0.253413
9.460033	0.1	0.252584
9.461700	0.1	0.253702
9.463367	0.1	0.256416
9.465033	0.1	0.259914
9.466700	0.1	0.263336
9.468367	0.1	0.265995
9.470033	0.1	0.266768
9.471700	0.1	0.264696
9.473367	0.1	0.260361
9.475033	0.1	0.256076
9.476700	0.1	0.254237
9.478367	0.1	0.255862
9.480033	0.1	0.260659
9.481700	0.1	0.267262
9.483367	0.1	0.273129
9.485033	0.1	0.275825
9.486700	0.1	0.274586
9.488367	0.1	0.270163
9.490033	0.1	0.264295
9.491700	0.1	0.259117
9.493367	0.1	0.256081
9.495033	0.1	0.255723
9.496700	0.1	0.258288
9.498367	0.1	0.263867
9.500033	0.1	0.271862
9.501700	0.1	0.281064
9.503367	0.1	0.289632
9.505033	0.1	0.295127
9.506700	0.1	0.295956
9.508367	0.1	0.292803
9.510033	0.1	0.287821
9.511700	0.1	0.283020
9.513367	0.1	0.279956
9.515033	0.1	0.279485
9.516700	0.1	0.281273
9.518367	0.1	0.284556
9.520033	0.1	0.289297
9.521700	0.1	0.295644
9.523367	0.1	0.302601
9.525033	0.1	0.308300
9.526700	0.1	0.312016
9.528367	0.1	0.314750
9.530033	0.1	0.317344
9.531700	0.1	0.319527
9.533367	0.1	0.321050
9.535033	0.1	0.322182
9.536700	0.1	0.323579
9.538367	0.1	0.326424
9.540033	0.1	0.332114
9.541700	0.1	0.341148
9.543367	0.1	0.352184
9.545033	0.1	0.362387
9.546700	0.1	0.369013
9.548367	0.1	0.371207
9.550033	0.1	0.370699
9.551700	0.1	0.370564
9.553367	0.1	0.372683
9.555033	0.1	0.376482
9.556700	0.1	0.380361
9.558367	0.1	0.383644
9.560033	0.1	0.386606
9.561700	0.1	0.389200
9.563367	0.1	0.390871
9.565033	0.1	0.391426
9.566700	0.1	0.391505
9.568367	0.1	0.392147
9.570033	0.1	0.393968
9.571700	0.1	0.396944
9.573367	0.1	0.400944
9.575033	0.1	0.406145
9.576700	0.1	0.412487
9.578367	0.1	0.419375
9.580033	0.1	0.426578
9.581700	0.1	0.434718
9.583367	0.1	0.444213
9.585033	0.1	0.454537
9.586700	0.1	0.464139
9.588367	0.1	0.470905
9.590033	0.1	0.473857
9.591700	0.1	0.474146
9.593367	0.1	0.473713
9.595033	0.1	0.474337
9.596700	0.1	0.477503
9.598367	0.1	0.483114
9.600033	0.1	0.489284
9.601700	0.1	0.494118
9.603367	0.1	0.496828
9.605033	0.1	0.497834
9.606700	0.1	0.498299
9.608367	0.1	0.498937
9.610033	0.1	0.499925
9.611700	0.1	0.502132
9.613367	0.1	0.506439
9.615033	0.1	0.511915
9.616700	0.1	0.516428
9.618367	0.1	0.519007
9.620033	0.1	0.520279
9.621700	0.1	0.520824
9.623367	0.1	0.520297
9.625033	0.1	0.518328
9.626700	0.1	0.515529
9.628367	0.1	0.513354
9.630033	0.1	0.513368
9.631700	0.1	0.516302
9.633367	0.1	0.521587
9.635033	0.1	0.527669
9.636700	0.1	0.532381
9.638367	0.1	0.534048
9.640033	0.1	0.532838
9.641700	0.1	0.530696
9.643367	0.1	0.529839
9.645033	0.1	0.531022
9.646700	0.1	0.533368
9.648367	0.1	0.536181
9.650033	0.1	0.539618
9.651700	0.1	0.543394
9.653367	0.1	0.546006
9.655033	0.1	0.545434
9.656700	0.1	0.540810
9.658367	0.1	0.533820
9.660033	0.1	0.527673
9.661700	0.1	0.524162
9.663367	0.1	0.522640
9.665033	0.1	0.522160
9.666700	0.1	0.523031
9.668367	0.1	0.525666
9.670033	0.1	0.529066
9.671700	0.1	0.531222
9.673367	0.1	0.531245
9.675033	0.1	0.530286
9.676700	0.1	0.530011
9.678367	0.1	0.531017
9.680033	0.1	0.532633
9.681700	0.1	0.533648
9.683367	0.1	0.533331
9.685033	0.1	0.532023
9.686700	0.1	0.530966
9.688367	0.1	0.531413
9.690033	0.1	0.533569
9.691700	0.1	0.536363
9.693367	0.1	0.538202
9.695033	0.1	0.537736
9.696700	0.1	0.534435
9.698367	0.1	0.529094
9.700033	0.1	0.523734
9.701700	0.1	0.520595
9.703367	0.1	0.520903
9.705033	0.1	0.524526
9.706700	0.1	0.530276
9.708367	0.1	0.536055
9.710033	0.1	0.539720
9.711700	0.1	0.541043
9.713367	0.1	0.541885
9.715033	0.1	0.543725
9.716700	0.1	0.545774
9.718367	0.1	0.545867
9.720033	0.1	0.542887
9.721700	0.1	0.537941
9.723367	0.1	0.533420
9.725033	0.1	0.531245
9.726700	0.1	0.531892
9.728367	0.1	0.534561
9.730033	0.1	0.538011
9.731700	0.1	0.541033
9.733367	0.1	0.542523
9.735033	0.1	0.541760
9.736700	0.1	0.538635
9.738367	0.1	0.533625
9.740033	0.1	0.527878
9.741700	0.1	0.523557
9.743367	0.1	0.522668
9.745033	0.1	0.524977
9.746700	0.1	0.528642
9.748367	0.1	0.532805
9.750033	0.1	0.537750
9.751700	0.1	0.543389
9.753367	0.1	0.548754
9.755033	0.1	0.552507
9.756700	0.1	0.553597
9.758367	0.1	0.552190
9.760033	0.1	0.549797
9.761700	0.1	0.547860
9.763367	0.1	0.546775
9.765033	0.1	0.546905
9.766700	0.1	0.549285
9.768367	0.1	0.554593
9.770033	0.1	0.561951
9.771700	0.1	0.568796
9.773367	0.1	0.572512
9.775033	0.1	0.572745
9.776700	0.1	0.570957
9.778367	0.1	0.567622
9.780033	0.1	0.561927
9.781700	0.1	0.554197
9.783367	0.1	0.547045
9.785033	0.1	0.543674
9.786700	0.1	0.545136
9.788367	0.1	0.549443
9.790033	0.1	0.553387
9.791700	0.1	0.554863
9.793367	0.1	0.553546
9.795033	0.1	0.549937
9.796700	0.1	0.544460
9.798367	0.1	0.538114
9.800033	0.1	0.532996
9.801700	0.1	0.531231
9.803367	0.1	0.533927
9.805033	0.1	0.540670
9.806700	0.1	0.548884
9.808367	0.1	0.554840
9.810033	0.1	0.556661
9.811700	0.1	0.555692
9.813367	0.1	0.554938
9.815033	0.1	0.556614
9.816700	0.1	0.560679
9.818367	0.1	0.565131
9.820033	0.1	0.567860
9.821700	0.1	0.568135
9.823367	0.1	0.566700
9.825033	0.1	0.565015
9.826700	0.1	0.564051
9.828367	0.1	0.563720
9.830033	0.1	0.563636
9.831700	0.1	0.563292
9.833367	0.1	0.561988
9.835033	0.1	0.559879
9.836700	0.1	0.558179
9.838367	0.1	0.557909
9.840033	0.1	0.559124
9.841700	0.1	0.560889
9.843367	0.1	0.561844
9.845033	0.1	0.561466
9.846700	0.1	0.560544
9.848367	0.1	0.559925
9.850033	0.1	0.559445
9.851700	0.1	0.558537
9.853367	0.1	0.557364
9.855033	0.1	0.556661
9.856700	0.1	0.556316
9.858367	0.1	0.554989
9.860033	0.1	0.551669
9.861700	0.1	0.546887
9.863367	0.1	0.542072
9.865033	0.1	0.538393
9.866700	0.1	0.536232
9.868367	0.1	0.535455
9.870033	0.1	0.535804
9.871700	0.1	0.537084
9.873367	0.1	0.538933
9.875033	0.1	0.540242
9.876700	0.1	0.539566
9.878367	0.1	0.536824
9.880033	0.1	0.534118
9.881700	0.1	0.533531
9.883367	0.1	0.534575
9.885033	0.1	0.535292
9.886700	0.1	0.534817
9.888367	0.1	0.533811
9.890033	0.1	0.533266
9.891700	0.1	0.533401
9.893367	0.1	0.533876
9.895033	0.1	0.534370
9.896700	0.1	0.534765
9.898367	0.1	0.535236
9.900033	0.1	0.535725
9.901700	0.1	0.535198
9.903367	0.1	0.532256
9.905033	0.1	0.526551
9.906700	0.1	0.519110
9.908367	0.1	0.511641
9.910033	0.1	0.505880
9.911700	0.1	0.503091
9.913367	0.1	0.503976
9.915033	0.1	0.508414
9.916700	0.1	0.514765
9.918367	0.1	0.520195
9.920033	0.1	0.522803
9.921700	0.1	0.522537
9.923367	0.1	0.519790
9.925033	0.1	0.514630
9.926700	0.1	0.507557
9.928367	0.1	0.499813
9.930033	0.1	0.492930
9.931700	0.1	0.488125
9.933367	0.1	0.486062
9.935033	0.1	0.486639
9.936700	0.1	0.488595
9.938367	0.1	0.489932
9.940033	0.1	0.489685
9.941700	0.1	0.488497
9.943367	0.1	0.487259
9.945033	0.1	0.486160
9.946700	0.1	0.484935
9.948367	0.1	0.483147
9.950033	0.1	0.480767
9.951700	0.1	0.478448
9.953367	0.1	0.476623
9.955033	0.1	0.474751
9.956700	0.1	0.472046
9.958367	0.1	0.468963
9.960033	0.1	0.467100
9.961700	0.1	0.467161
9.963367	0.1	0.468018
9.965033	0.1	0.468153
9.966700	0.1	0.466960
9.968367	0.1	0.464609
9.970033	0.1	0.461969
9.971700	0.1	0.460101
9.973367	0.1	0.458634
9.975033	0.1	0.455896
9.976700	0.1	0.451179
9.978367	0.1	0.445787
9.980033	0.1	0.442043
9.981700	0.1	0.441172
9.983367	0.1	0.441712
9.985033	0.1	0.441554
9.986700	0.1	0.441102
9.988367	0.1	0.442611
9.990033	0.1	0.447142
9.991700	0.1	0.453498
9.993367	0.1	0.459538
9.995033	0.1	0.463487
9.996700	0.1	0.464302
9.998367	0.1	0.461969
10.000033	0.1	0.457852
10.001700	0.1	0.454239
10.003367	0.1	0.452991
10.005033	0.1	0.454341
10.006700	0.1	0.457144
10.008367	0.1	0.460013
10.010033	0.1	0.461647
10.011700	0.1	0.461009
10.013367	0.1	0.457885
10.015033	0.1	0.453168
10.016700	0.1	0.448758
10.018367	0.1	0.446597
10.020033	0.1	0.447021
10.021700	0.1	0.448865
10.023367	0.1	0.450914
10.025033	0.1	0.452190
10.026700	0.1	0.451449
10.028367	0.1	0.447892
10.030033	0.1	0.442350
10.031700	0.1	0.436744
10.033367	0.1	0.432692
10.035033	0.1	0.431263
10.036700	0.1	0.432981
10.038367	0.1	0.437154
10.040033	0.1	0.441829
10.041700	0.1	0.445386
10.043367	0.1	0.447794
10.045033	0.1	0.449913
10.046700	0.1	0.452278
10.048367	0.1	0.454751
10.050033	0.1	0.456800
10.051700	0.1	0.457745
10.053367	0.1	0.457419
10.055033	0.1	0.456730
10.056700	0.1	0.456851
10.058367	0.1	0.458094
10.060033	0.1	0.460548
10.061700	0.1	0.464767
10.063367	0.1	0.470337
10.065033	0.1	0.474891
10.066700	0.1	0.476069
10.068367	0.1	0.473526
10.070033	0.1	0.468390
10.071700	0.1	0.462034
10.073367	0.1	0.455673
10.075033	0.1	0.450145
10.076700	0.1	0.445833
10.078367	0.1	0.442737
10.080033	0.1	0.440748
10.081700	0.1	0.439812
10.083367	0.1	0.439286
10.085033	0.1	0.437996
10.086700	0.1	0.435705
10.088367	0.1	0.433666
10.090033	0.1	0.433424
10.091700	0.1	0.435733
10.093367	0.1	0.440395
10.095033	0.1	0.446141
10.096700	0.1	0.451021
10.098367	0.1	0.453605
10.100033	0.1	0.453745
10.101700	0.1	0.452283
10.103367	0.1	0.450220
10.105033	0.1	0.447910
10.106700	0.1	0.445452
10.108367	0.1	0.444078
10.110033	0.1	0.446043
10.111700	0.1	0.452041
10.113367	0.1	0.459366
10.115033	0.1	0.463892
10.116700	0.1	0.463799
10.118367	0.1	0.460558
10.120033	0.1	0.457005
10.121700	0.1	0.455049
10.123367	0.1	0.454485
10.125033	0.1	0.453903
10.126700	0.1	0.452474
10.128367	0.1	0.450718
10.130033	0.1	0.449806
10.131700	0.1	0.450201
10.133367	0.1	0.451044
10.135033	0.1	0.451193
10.136700	0.1	0.450523
10.138367	0.1	0.449759
10.140033	0.1	0.449414
10.141700	0.1	0.449000
10.143367	0.1	0.447445
10.145033	0.1	0.444450
10.146700	0.1	0.441056
10.148367	0.1	0.439053
10.150033	0.1	0.439459
10.151700	0.1	0.441428
10.153367	0.1	0.443347
10.155033	0.1	0.444469
10.156700	0.1	0.444576
10.158367	0.1	0.443235
10.160033	0.1	0.440381
10.161700	0.1	0.436571
10.163367	0.1	0.432436
10.165033	0.1	0.428776
10.166700	0.1	0.426872
10.168367	0.1	0.427687
10.170033	0.1	0.430848
10.171700	0.1	0.434844
10.173367	0.1	0.438122
10.175033	0.1	0.440502
10.176700	0.1	0.443049
10.178367	0.1	0.446243
10.180033	0.1	0.449414
10.181700	0.1	0.451556
10.183367	0.1	0.451561
10.185033	0.1	0.449028
10.186700	0.1	0.445256
10.188367	0.1	0.442276
10.190033	0.1	0.441479
10.191700	0.1	0.442769
10.193367	0.1	0.444581
10.195033	0.1	0.445377
10.196700	0.1	0.444641
10.198367	0.1	0.442741
10.200033	0.1	0.441340
10.201700	0.1	0.442346
10.203367	0.1	0.445177
10.205033	0.1	0.446993
10.206700	0.1	0.446290
10.208367	0.1	0.444269
10.210033	0.1	0.442415
10.211700	0.1	0.440627
10.213367	0.1	0.438313
10.215033	0.1	0.436138
10.216700	0.1	0.435803
10.218367	0.1	0.438173
10.220033	0.1	0.442527
10.221700	0.1	0.447454
10.223367	0.1	0.451650
10.225033	0.1	0.453996
10.226700	0.1	0.454211
10.228367	0.1	0.453931
10.230033	0.1	0.455547
10.231700	0.1	0.459282
10.233367	0.1	0.462844
10.235033	0.1	0.463747
10.236700	0.1	0.461219
10.238367	0.1	0.456576
10.240033	0.1	0.451948
10.241700	0.1	0.448604
10.243367	0.1	0.446951
10.245033	0.1	0.447356
10.246700	0.1	0.449768
10.248367	0.1	0.453275
10.250033	0.1	0.456511
10.251700	0.1	0.458038
10.253367	0.1	0.457163
10.255033	0.1	0.454579
10.256700	0.1	0.451468
10.258367	0.1	0.448325
10.260033	0.1	0.444991
10.261700	0.1	0.441186
10.263367	0.1	0.436776
10.265033	0.1	0.432483
10.266700	0.1	0.430322
10.268367	0.1	0.431817
10.270033	0.1	0.436106
10.271700	0.1	0.441205
10.273367	0.1	0.446127
10.275033	0.1	0.450723
10.276700	0.1	0.454597
10.278367	0.1	0.456818
10.280033	0.1	0.456553
10.281700	0.1	0.454043
10.283367	0.1	0.450644
10.285033	0.1	0.448064
10.286700	0.1	0.447738
10.288367	0.1	0.450043
10.290033	0.1	0.453796
10.291700	0.1	0.457126
10.293367	0.1	0.458858
10.295033	0.1	0.459338
10.296700	0.1	0.460125
10.298367	0.1	0.462523
10.300033	0.1	0.466737
10.301700	0.1	0.472423
10.303367	0.1	0.478961
10.305033	0.1	0.485471
10.306700	0.1	0.490947
10.308367	0.1	0.494439
10.310033	0.1	0.495994
10.311700	0.1	0.497201
10.313367	0.1	0.499650
10.315033	0.1	0.503105
10.316700	0.1	0.506141
10.318367	0.1	0.508176
10.320033	0.1	0.510029
10.321700	0.1	0.512972
10.323367	0.1	0.517922
10.325033	0.1	0.524791
10.326700	0.1	0.532139
10.328367	0.1	0.538253
10.330033	0.1	0.542756
10.331700	0.1	0.546868
10.333367	0.1	0.552339
10.335033	0.1	0.560153
10.336700	0.1	0.569788
10.338367	0.1	0.579935
10.340033	0.1	0.590016
10.341700	0.1	0.600629
10.343367	0.1	0.612312
10.345033	0.1	0.624252
10.346700	0.1	0.634328
10.348367	0.1	0.640992
10.350033	0.1	0.644787
10.351700	0.1	0.647553
10.353367	0.1	0.651199
10.355033	0.1	0.657476
10.356700	0.1	0.667330
10.358367	0.1	0.680177
10.360033	0.1	0.694343
10.361700	0.1	0.708220
10.363367	0.1	0.720937
10.365033	0.1	0.732234
10.366700	0.1	0.742543
10.368367	0.1	0.753277
10.370033	0.1	0.766073
10.371700	0.1	0.781533
10.373367	0.1	0.798316
10.375033	0.1	0.813841
10.376700	0.1	0.826670
10.378367	0.1	0.838046
10.380033	0.1	0.851103
10.381700	0.1	0.868659
10.383367	0.1	0.891122
10.385033	0.1	0.915900
10.386700	0.1	0.939271
10.388367	0.1	0.959574
10.390033	0.1	0.977842
10.391700	0.1	0.995663
10.393367	0.1	1.013717
10.395033	0.1	1.032180
10.396700	0.1	1.051868
10.398367	0.1	1.074406
10.400033	0.1	1.100660
10.401700	0.1	1.129634
10.403367	0.1	1.159436
10.405033	0.1	1.188670
10.406700	0.1	1.216782
10.408367	0.1	1.243642
10.410033	0.1	1.269388
10.411700	0.1	1.294385
10.413367	0.1	1.318878
10.415033	0.1	1.343265
10.416700	0.1	1.368653
10.418367	0.1	1.396216
10.420033	0.1	1.425622
10.421700	0.1	1.455052
10.423367	0.1	1.483131
10.425033	0.1	1.509981
10.426700	0.1	1.536333
10.428367	0.1	1.562587
10.430033	0.1	1.588971
10.431700	0.1	1.615616
10.433367	0.1	1.642103
10.435033	0.1	1.667459
10.436700	0.1	1.690849
10.438367	0.1	1.712590
10.440033	0.1	1.734840
10.441700	0.1	1.760046
10.443367	0.1	1.788437
10.445033	0.1	1.818375
10.446700	0.1	1.848065
10.448367	0.1	1.875926
10.450033	0.1	1.901141
10.451700	0.1	1.924001
10.453367	0.1	1.944597
10.455033	0.1	1.962227
10.456700	0.1	1.976909
10.458367	0.1	1.990334
10.460033	0.1	2.004388
10.461700	0.1	2.019298
10.463367	0.1	2.034009
10.465033	0.1	2.047746
10.466700	0.1	2.060793
10.468367	0.1	2.073939
10.470033	0.1	2.087415
10.471700	0.1	2.100524
10.473367	0.1	2.112333
10.475033	0.1	2.122866
10.476700	0.1	2.133008
10.478367	0.1	2.143052
10.480033	0.1	2.152133
10.481700	0.1	2.159039
10.483367	0.1	2.163309
10.485033	0.1	2.165334
10.486700	0.1	2.165888
10.488367	0.1	2.166000
10.490033	0.1	2.166620
10.491700	0.1	2.167765
10.493367	0.1	2.168366
10.495033	0.1	2.167188
10.496700	0.1	2.164156
10.498367	0.1	2.160426
10.500033	0.1	2.156831
10.501700	0.1	2.153190
10.503367	0.1	2.149693
10.505033	0.1	2.147751
10.506700	0.1	2.148850
10.508367	0.1	2.152994
10.510033	0.1	2.158666
10.511700	0.1	2.163704
10.513367	0.1	2.165716
10.515033	0.1	2.163425
10.516700	0.1	2.158354
10.518367	0.1	2.153874
10.520033	0.1	2.152519
10.521700	0.1	2.154172
10.523367	0.1	2.156449
10.525033	0.1	2.157087
10.526700	0.1	2.156189
10.528367	0.1	2.155434
10.530033	0.1	2.155276
10.531700	0.1	2.154135
10.533367	0.1	2.150517
10.535033	0.1	2.145125
10.536700	0.1	2.140692
10.538367	0.1	2.139648
10.540033	0.1	2.141837
10.541700	0.1	2.145148
10.543367	0.1	2.147877
10.545033	0.1	2.149539
10.546700	0.1	2.150107
10.548367	0.1	2.149511
10.550033	0.1	2.148002
10.551700	0.1	2.146447
10.553367	0.1	2.145697
10.555033	0.1	2.145879
10.556700	0.1	2.146466
10.558367	0.1	2.147299
10.560033	0.1	2.149418
10.561700	0.1	2.154079
10.563367	0.1	2.160575
10.565033	0.1	2.166168
10.566700	0.1	2.168920
10.568367	0.1	2.169553
10.570033	0.1	2.169870
10.571700	0.1	2.170885
10.573367	0.1	2.173306
10.575033	0.1	2.177879
10.576700	0.1	2.183923
10.578367	0.1	2.188520
10.580033	0.1	2.188636
10.581700	0.1	2.184683
10.583367	0.1	2.181153
10.585033	0.1	2.182885
10.586700	0.1	2.190415
10.588367	0.1	2.199537
10.590033	0.1	2.205260
10.591700	0.1	2.205870
10.593367	0.1	2.203593
10.595033	0.1	2.201535
10.596700	0.1	2.200478
10.598367	0.1	2.199509
10.600033	0.1	2.198461
10.601700	0.1	2.197931
10.603367	0.1	2.197823
10.605033	0.1	2.197484
10.606700	0.1	2.197167
10.608367	0.1	2.198187
10.610033	0.1	2.201172
10.611700	0.1	2.204771
10.613367	0.1	2.206932
10.615033	0.1	2.206960
10.616700	0.1	2.205526
10.618367	0.1	2.202885
10.620033	0.1	2.198275
10.621700	0.1	2.191588
10.623367	0.1	2.185213
10.625033	0.1	2.182401
10.626700	0.1	2.183886
10.628367	0.1	2.187355
10.630033	0.1	2.189735
10.631700	0.1	2.189325
10.633367	0.1	2.186145
10.635033	0.1	2.181027
10.636700	0.1	2.174890
10.638367	0.1	2.168617
10.640033	0.1	2.163029
10.641700	0.1	2.158545
10.643367	0.1	2.155034
10.645033	0.1	2.152110
10.646700	0.1	2.149115
10.648367	0.1	2.144747
10.650033	0.1	2.137902
10.651700	0.1	2.129045
10.653367	0.1	2.119862
10.655033	0.1	2.111564
10.656700	0.1	2.104109
10.658367	0.1	2.096640
10.660033	0.1	2.088114
10.661700	0.1	2.077925
10.663367	0.1	2.066228
10.665033	0.1	2.053794
10.666700	0.1	2.041711
10.668367	0.1	2.030754
10.670033	0.1	2.020733
10.671700	0.1	2.010656
10.673367	0.1	1.999433
10.675033	0.1	1.986441
10.676700	0.1	1.972113
10.678367	0.1	1.957775
10.680033	0.1	1.944392
10.681700	0.1	1.931707
10.683367	0.1	1.918478
10.685033	0.1	1.903498
10.686700	0.1	1.886897
10.688367	0.1	1.869728
10.690033	0.1	1.852172
10.691700	0.1	1.832861
10.693367	0.1	1.810319
10.695033	0.1	1.785127
10.696700	0.1	1.759860
10.698367	0.1	1.737140
10.700033	0.1	1.718104
10.701700	0.1	1.701778
10.703367	0.1	1.685689
10.705033	0.1	1.667724
10.706700	0.1	1.647696
10.708367	0.1	1.627076
10.710033	0.1	1.606764
10.711700	0.1	1.586052
10.713367	0.1	1.563956
10.715033	0.1	1.540179
10.716700	0.1	1.514819
10.718367	0.1	1.488132
10.720033	0.1	1.460640
10.721700	0.1	1.433231
10.723367	0.1	1.407065
10.725033	0.1	1.383736
10.726700	0.1	1.364327
10.728367	0.1	1.347414
10.730033	0.1	1.328965
10.731700	0.1	1.305100
10.733367	0.1	1.275260
10.735033	0.1	1.242780
10.736700	0.1	1.212363
10.738367	0.1	1.186854
10.740033	0.1	1.165927
10.741700	0.1	1.147729
10.743367	0.1	1.130709
10.745033	0.1	1.113229
10.746700	0.1	1.093457
10.748367	0.1	1.070942
10.750033	0.1	1.047207
10.751700	0.1	1.024082
10.753367	0.1	1.001749
10.755033	0.1	0.979342
10.756700	0.1	0.957530
10.758367	0.1	0.938661
10.760033	0.1	0.923867
10.761700	0.1	0.911434
10.763367	0.1	0.898237
10.765033	0.1	0.881995
10.766700	0.1	0.862735
10.768367	0.1	0.842595
10.770033	0.1	0.824160
10.771700	0.1	0.808886
10.773367	0.1	0.796681
10.775033	0.1	0.786376
10.776700	0.1	0.776676
10.778367	0.1	0.766939
10.780033	0.1	0.756928
10.781700	0.1	0.746143
10.783367	0.1	0.733938
10.785033	0.1	0.720117
10.786700	0.1	0.705314
10.788367	0.1	0.690855
10.790033	0.1	0.677905
10.791700	0.1	0.666515
10.793367	0.1	0.655963
10.795033	0.1	0.645807
10.796700	0.1	0.636042
10.798367	0.1	0.626696
10.800033	0.1	0.617751
10.801700	0.1	0.609206
10.803367	0.1	0.601462
10.805033	0.1	0.595166
10.806700	0.1	0.590654
10.808367	0.1	0.587977
10.810033	0.1	0.586458
10.811700	0.1	0.584587
10.813367	0.1	0.581248
10.815033	0.1	0.576368
10.816700	0.1	0.570598
10.818367	0.1	0.565001
10.820033	0.1	0.560135
10.821700	0.1	0.555841
10.823367	0.1	0.552498
10.825033	0.1	0.551254
10.826700	0.1	0.552284
10.828367	0.1	0.553620
10.830033	0.1	0.552507
10.831700	0.1	0.547906
10.833367	0.1	0.541657
10.835033	0.1	0.537010
10.836700	0.1	0.535389
10.838367	0.1	0.535124
10.840033	0.1	0.533885
10.841700	0.1	0.531031
10.843367	0.1	0.527655
10.845033	0.1	0.525368
10.846700	0.1	0.524460
10.848367	0.1	0.523427
10.850033	0.1	0.520861
10.851700	0.1	0.517243
10.853367	0.1	0.514737
10.855033	0.1	0.514905
10.856700	0.1	0.516744
10.858367	0.1	0.517983
10.860033	0.1	0.517792
10.861700	0.1	0.517052
10.863367	0.1	0.516796
10.865033	0.1	0.517131
10.866700	0.1	0.517284
10.868367	0.1	0.516148
10.870033	0.1	0.512926
10.871700	0.1	0.507757
10.873367	0.1	0.501927
10.875033	0.1	0.497652
10.876700	0.1	0.497266
10.878367	0.1	0.501340
10.880033	0.1	0.508330
10.881700	0.1	0.516549
10.883367	0.1	0.524949
10.885033	0.1	0.532009
10.886700	0.1	0.536246
10.888367	0.1	0.537653
10.890033	0.1	0.537592
10.891700	0.1	0.537368
10.893367	0.1	0.537322
10.895033	0.1	0.537322
10.896700	0.1	0.537666
10.898367	0.1	0.539110
10.900033	0.1	0.541857
10.901700	0.1	0.544884
10.903367	0.1	0.546617
10.905033	0.1	0.546337
10.906700	0.1	0.544786
10.908367	0.1	0.543292
10.910033	0.1	0.542607
10.911700	0.1	0.542635
10.913367	0.1	0.542910
10.915033	0.1	0.543352
10.916700	0.1	0.544647
10.918367	0.1	0.547715
10.920033	0.1	0.552433
10.921700	0.1	0.557336
10.923367	0.1	0.560815
10.925033	0.1	0.562295
10.926700	0.1	0.562379
10.928367	0.1	0.562104
10.930033	0.1	0.562151
10.931700	0.1	0.562165
10.933367	0.1	0.561182
10.935033	0.1	0.559422
10.936700	0.1	0.558840
10.938367	0.1	0.561094
10.940033	0.1	0.565443
10.941700	0.1	0.569583
10.943367	0.1	0.572060
10.945033	0.1	0.572978
10.946700	0.1	0.572694
10.948367	0.1	0.571245
10.950033	0.1	0.569019
10.951700	0.1	0.566938
10.953367	0.1	0.565923
10.955033	0.1	0.566049
10.956700	0.1	0.566519
10.958367	0.1	0.567432
10.960033	0.1	0.570044
10.961700	0.1	0.573955
10.963367	0.1	0.576349
10.965033	0.1	0.575189
10.966700	0.1	0.571297
10.968367	0.1	0.567064
10.970033	0.1	0.564461
10.971700	0.1	0.563683
10.973367	0.1	0.562500
10.975033	0.1	0.558207
10.976700	0.1	0.550849
10.978367	0.1	0.543245
10.980033	0.1	0.538127
10.981700	0.1	0.536391
10.983367	0.1	0.537895
10.985033	0.1	0.542561
10.986700	0.1	0.549685
10.988367	0.1	0.557839
10.990033	0.1	0.565737
10.991700	0.1	0.571855
10.993367	0.1	0.574323
10.995033	0.1	0.572372
10.996700	0.1	0.567632
10.998367	0.1	0.562831
11.000033	0.1	0.559450
11.001700	0.1	0.557699
11.003367	0.1	0.557755
11.005033	0.1	0.560042
11.006700	0.1	0.564195
11.008367	0.1	0.568097
11.010033	0.1	0.569206
11.011700	0.1	0.567217
11.013367	0.1	0.563897
11.015033	0.1	0.560898
11.016700	0.1	0.559250
11.018367	0.1	0.559581
11.020033	0.1	0.561774
11.021700	0.1	0.565196
11.023367	0.1	0.569178
11.025033	0.1	0.573010
11.026700	0.1	0.575739
11.028367	0.1	0.576386
11.030033	0.1	0.574877
11.031700	0.1	0.572512
11.033367	0.1	0.570891
11.035033	0.1	0.570589
11.036700	0.1	0.571143
11.038367	0.1	0.571981
11.040033	0.1	0.572708
11.041700	0.1	0.572880
11.043367	0.1	0.572149
11.045033	0.1	0.570561
11.046700	0.1	0.568740
11.048367	0.1	0.567674
11.050033	0.1	0.568256
11.051700	0.1	0.571264
11.053367	0.1	0.577369
11.055033	0.1	0.586011
11.056700	0.1	0.594677
11.058367	0.1	0.600973
11.060033	0.1	0.604624
11.061700	0.1	0.606701
11.063367	0.1	0.608806
11.065033	0.1	0.612224
11.066700	0.1	0.616009
11.068367	0.1	0.618305
11.070033	0.1	0.619553
11.071700	0.1	0.621774
11.073367	0.1	0.625672
11.075033	0.1	0.630217
11.076700	0.1	0.634273
11.078367	0.1	0.637625
11.080033	0.1	0.640196
11.081700	0.1	0.641285
11.083367	0.1	0.640652
11.085033	0.1	0.639558
11.086700	0.1	0.639888
11.088367	0.1	0.642654
11.090033	0.1	0.647809
11.091700	0.1	0.654315
11.093367	0.1	0.659898
11.095033	0.1	0.662869
11.096700	0.1	0.664080
11.098367	0.1	0.665891
11.100033	0.1	0.669970
11.101700	0.1	0.675847
11.103367	0.1	0.680811
11.105033	0.1	0.682380
11.106700	0.1	0.680941
11.108367	0.1	0.678990
11.110033	0.1	0.678250
11.111700	0.1	0.678338
11.113367	0.1	0.677854
11.115033	0.1	0.675968
11.116700	0.1	0.673290
11.118367	0.1	0.671651
11.120033	0.1	0.672918
11.121700	0.1	0.677556
11.123367	0.1	0.683512
11.125033	0.1	0.687223
11.126700	0.1	0.686548
11.128367	0.1	0.682375
11.130033	0.1	0.677691
11.131700	0.1	0.675172
11.133367	0.1	0.675092
11.135033	0.1	0.675879
11.136700	0.1	0.676177
11.138367	0.1	0.675702
11.140033	0.1	0.674832
11.141700	0.1	0.674329
11.143367	0.1	0.674753
11.145033	0.1	0.675484
11.146700	0.1	0.675046
11.148367	0.1	0.673127
11.150033	0.1	0.671330
11.151700	0.1	0.670962
11.153367	0.1	0.671716
11.155033	0.1	0.673039
11.156700	0.1	0.675018
11.158367	0.1	0.677719
11.160033	0.1	0.680764
11.161700	0.1	0.683204
11.163367	0.1	0.683656
11.165033	0.1	0.681421
11.166700	0.1	0.677495
11.168367	0.1	0.674133
11.170033	0.1	0.673225
11.171700	0.1	0.675032
11.173367	0.1	0.678101
11.175033	0.1	0.680191
11.176700	0.1	0.680056
11.178367	0.1	0.678473
11.180033	0.1	0.676815
11.181700	0.1	0.675172
11.183367	0.1	0.672895
11.185033	0.1	0.670045
11.186700	0.1	0.667144
11.188367	0.1	0.664582
11.190033	0.1	0.662771
11.191700	0.1	0.662114
11.193367	0.1	0.662892
11.195033	0.1	0.664769
11.196700	0.1	0.666562
11.198367	0.1	0.667581
11.200033	0.1	0.668964
11.201700	0.1	0.672755
11.203367	0.1	0.679353
11.205033	0.1	0.686259
11.206700	0.1	0.690282
11.208367	0.1	0.690706
11.210033	0.1	0.689421
11.211700	0.1	0.688494
11.213367	0.1	0.688410
11.215033	0.1	0.688257
11.216700	0.1	0.687293
11.218367	0.1	0.686506
11.220033	0.1	0.688033
11.221700	0.1	0.692941
11.223367	0.1	0.700196
11.225033	0.1	0.707363
11.226700	0.1	0.712336
11.228367	0.1	0.715083
11.230033	0.1	0.717421
11.231700	0.1	0.720420
11.233367	0.1	0.722930
11.235033	0.1	0.722986
11.236700	0.1	0.720071
11.238367	0.1	0.715829
11.240033	0.1	0.712830
11.241700	0.1	0.712601
11.243367	0.1	0.715083
11.245033	0.1	0.719358
11.246700	0.1	0.724024
11.248367	0.1	0.727358
11.250033	0.1	0.728616
11.251700	0.1	0.728741
11.253367	0.1	0.728671
11.255033	0.1	0.728150
11.256700	0.1	0.726907
11.258367	0.1	0.725575
11.260033	0.1	0.724792
11.261700	0.1	0.724494
11.263367	0.1	0.724224
11.265033	0.1	0.723484
11.266700	0.1	0.721859
11.268367	0.1	0.719298
11.270033	0.1	0.716271
11.271700	0.1	0.713589
11.273367	0.1	0.711665
11.275033	0.1	0.710022
11.276700	0.1	0.707931
11.278367	0.1	0.705258
11.280033	0.1	0.702082
11.281700	0.1	0.698515
11.283367	0.1	0.695181
11.285033	0.1	0.692764
11.286700	0.1	0.691214
11.288367	0.1	0.690315
11.290033	0.1	0.690729
11.291700	0.1	0.693402
11.293367	0.1	0.697612
11.295033	0.1	0.700708
11.296700	0.1	0.700313
11.298367	0.1	0.696490
11.300033	0.1	0.691777
11.301700	0.1	0.688625
11.303367	0.1	0.687321
11.305033	0.1	0.686646
11.306700	0.1	0.685472
11.308367	0.1	0.683581
11.310033	0.1	0.681709
11.311700	0.1	0.680345
11.313367	0.1	0.678846
11.315033	0.1	0.676247
11.316700	0.1	0.672392
11.318367	0.1	0.668094
11.320033	0.1	0.664503
11.321700	0.1	0.661886
11.323367	0.1	0.659260
11.325033	0.1	0.655688
11.326700	0.1	0.651735
11.328367	0.1	0.649053
11.330033	0.1	0.648992
11.331700	0.1	0.651898
11.333367	0.1	0.656671
11.335033	0.1	0.660713
11.336700	0.1	0.661928
11.338367	0.1	0.660690
11.340033	0.1	0.658673
11.341700	0.1	0.656438
11.343367	0.1	0.653290
11.345033	0.1	0.648908
11.346700	0.1	0.643916
11.348367	0.1	0.639125
11.350033	0.1	0.634780
11.351700	0.1	0.630748
11.353367	0.1	0.627441
11.355033	0.1	0.626035
11.356700	0.1	0.627073
11.358367	0.1	0.629425
11.360033	0.1	0.630654
11.361700	0.1	0.628582
11.363367	0.1	0.622971
11.365033	0.1	0.615870
11.366700	0.1	0.610012
11.368367	0.1	0.606864
11.370033	0.1	0.605537
11.371700	0.1	0.603697
11.373367	0.1	0.600256
11.375033	0.1	0.596615
11.376700	0.1	0.594375
11.378367	0.1	0.593006
11.380033	0.1	0.590850
11.381700	0.1	0.587539
11.383367	0.1	0.584573
11.385033	0.1	0.583353
11.386700	0.1	0.583394
11.388367	0.1	0.582882
11.390033	0.1	0.580666
11.391700	0.1	0.577657
11.393367	0.1	0.575967
11.395033	0.1	0.576796
11.396700	0.1	0.579320
11.398367	0.1	0.581695
11.400033	0.1	0.582975
11.401700	0.1	0.583343
11.403367	0.1	0.582789
11.405033	0.1	0.581141
11.406700	0.1	0.578766
11.408367	0.1	0.576316
11.410033	0.1	0.574747
11.411700	0.1	0.575325
11.413367	0.1	0.578207
11.415033	0.1	0.580996
11.416700	0.1	0.580386
11.418367	0.1	0.575730
11.420033	0.1	0.569797
11.421700	0.1	0.565583
11.423367	0.1	0.563809
11.425033	0.1	0.563455
11.426700	0.1	0.563231
11.428367	0.1	0.561941
11.430033	0.1	0.558449
11.431700	0.1	0.552596
11.433367	0.1	0.546076
11.435033	0.1	0.541131
11.436700	0.1	0.538421
11.438367	0.1	0.536893
11.440033	0.1	0.535403
11.441700	0.1	0.533876
11.443367	0.1	0.532921
11.445033	0.1	0.532502
11.446700	0.1	0.531878
11.448367	0.1	0.530872
11.450033	0.1	0.530109
11.451700	0.1	0.530449
11.453367	0.1	0.532987
11.455033	0.1	0.538048
11.456700	0.1	0.543217
11.458367	0.1	0.544800
11.460033	0.1	0.541876
11.461700	0.1	0.537098
11.463367	0.1	0.533303
11.465033	0.1	0.530533
11.466700	0.1	0.526817
11.468367	0.1	0.521233
11.470033	0.1	0.515329
11.471700	0.1	0.511454
11.473367	0.1	0.510053
11.475033	0.1	0.508786
11.476700	0.1	0.505084
11.478367	0.1	0.499408
11.480033	0.1	0.494891
11.481700	0.1	0.493629
11.483367	0.1	0.494956
11.485033	0.1	0.496884
11.486700	0.1	0.497526
11.488367	0.1	0.495622
11.490033	0.1	0.491031
11.491700	0.1	0.484572
11.493367	0.1	0.477550
11.495033	0.1	0.471743
11.496700	0.1	0.468590
11.498367	0.1	0.467738
11.500033	0.1	0.467370
11.501700	0.1	0.465973
11.503367	0.1	0.463049
11.505033	0.1	0.458849
11.506700	0.1	0.454444
11.508367	0.1	0.451147
11.510033	0.1	0.449093
11.511700	0.1	0.447570
11.513367	0.1	0.446434
11.515033	0.1	0.445601
11.516700	0.1	0.444492
11.518367	0.1	0.442732
11.520033	0.1	0.440041
11.521700	0.1	0.435994
11.523367	0.1	0.430937
11.525033	0.1	0.426136
11.526700	0.1	0.422467
11.528367	0.1	0.419770
11.530033	0.1	0.417549
11.531700	0.1	0.415565
11.533367	0.1	0.414015
11.535033	0.1	0.413409
11.536700	0.1	0.414425
11.538367	0.1	0.417056
11.540033	0.1	0.419896
11.541700	0.1	0.421046
11.543367	0.1	0.419766
11.545033	0.1	0.416609
11.546700	0.1	0.412879
11.548367	0.1	0.410238
11.550033	0.1	0.410173
11.551700	0.1	0.413032
11.553367	0.1	0.417391
11.555033	0.1	0.421056
11.556700	0.1	0.422955
11.558367	0.1	0.423528
11.560033	0.1	0.423226
11.561700	0.1	0.421759
11.563367	0.1	0.419430
11.565033	0.1	0.417549
11.566700	0.1	0.417051
11.568367	0.1	0.417521
11.570033	0.1	0.417489
11.571700	0.1	0.415542
11.573367	0.1	0.411449
11.575033	0.1	0.406438
11.576700	0.1	0.402299
11.578367	0.1	0.399938
11.580033	0.1	0.398410
11.581700	0.1	0.395942
11.583367	0.1	0.392045
11.585033	0.1	0.387919
11.586700	0.1	0.385111
11.588367	0.1	0.383947
11.590033	0.1	0.383416
11.591700	0.1	0.382573
11.593367	0.1	0.381083
11.595033	0.1	0.378704
11.596700	0.1	0.375509
11.598367	0.1	0.372250
11.600033	0.1	0.370094
11.601700	0.1	0.370271
11.603367	0.1	0.372841
11.605033	0.1	0.375719
11.606700	0.1	0.376212
11.608367	0.1	0.373791
11.610033	0.1	0.370271
11.611700	0.1	0.367342
11.613367	0.1	0.365055
11.615033	0.1	0.362834
11.616700	0.1	0.360757
11.618367	0.1	0.359290
11.620033	0.1	0.358815
11.621700	0.1	0.359952
11.623367	0.1	0.363137
11.625033	0.1	0.367463
11.626700	0.1	0.370806
11.628367	0.1	0.371644
11.630033	0.1	0.370247
11.631700	0.1	0.367681
11.633367	0.1	0.364622
11.635033	0.1	0.361335
11.636700	0.1	0.357847
11.638367	0.1	0.353800
11.640033	0.1	0.348608
11.641700	0.1	0.342443
11.643367	0.1	0.337050
11.645033	0.1	0.335057
11.646700	0.1	0.337637
11.648367	0.1	0.343272
11.650033	0.1	0.349204
11.651700	0.1	0.353460
11.653367	0.1	0.355719
11.655033	0.1	0.356818
11.656700	0.1	0.357074
11.658367	0.1	0.355425
11.660033	0.1	0.351337
11.661700	0.1	0.346289
11.663367	0.1	0.341986
11.665033	0.1	0.338568
11.666700	0.1	0.335737
11.668367	0.1	0.334000
11.670033	0.1	0.334070
11.671700	0.1	0.335812
11.673367	0.1	0.338200
11.675033	0.1	0.339802
11.676700	0.1	0.339663
11.678367	0.1	0.337930
11.680033	0.1	0.335146
11.681700	0.1	0.331597
11.683367	0.1	0.327574
11.685033	0.1	0.323821
11.686700	0.1	0.321483
11.688367	0.1	0.321353
11.690033	0.1	0.323229
11.691700	0.1	0.326461
11.693367	0.1	0.330326
11.695033	0.1	0.333423
11.696700	0.1	0.334452
11.698367	0.1	0.333828
11.700033	0.1	0.332803
11.701700	0.1	0.331821
11.703367	0.1	0.330647
11.705033	0.1	0.328985
11.706700	0.1	0.326317
11.708367	0.1	0.322019
11.710033	0.1	0.316282
11.711700	0.1	0.310647
11.713367	0.1	0.306987
11.715033	0.1	0.305879
11.716700	0.1	0.306242
11.718367	0.1	0.306652
11.720033	0.1	0.306671
11.721700	0.1	0.307085
11.723367	0.1	0.308803
11.725033	0.1	0.311485
11.726700	0.1	0.313455
11.728367	0.1	0.313036
11.730033	0.1	0.309939
11.731700	0.1	0.305451
11.733367	0.1	0.301390
11.735033	0.1	0.298978
11.736700	0.1	0.298317
11.738367	0.1	0.298182
11.740033	0.1	0.296407
11.741700	0.1	0.291523
11.743367	0.1	0.284715
11.745033	0.1	0.279485
11.746700	0.1	0.278866
11.748367	0.1	0.283183
11.750033	0.1	0.290051
11.751700	0.1	0.295914
11.753367	0.1	0.298196
11.755033	0.1	0.296459
11.756700	0.1	0.291779
11.758367	0.1	0.286060
11.760033	0.1	0.281353
11.761700	0.1	0.278922
11.763367	0.1	0.278885
11.765033	0.1	0.280258
11.766700	0.1	0.281194
11.768367	0.1	0.279951
11.770033	0.1	0.276254
11.771700	0.1	0.271923
11.773367	0.1	0.269818
11.775033	0.1	0.271481
11.776700	0.1	0.275718
11.778367	0.1	0.279676
11.780033	0.1	0.281665
11.781700	0.1	0.282102
11.783367	0.1	0.282018
11.785033	0.1	0.281823
11.786700	0.1	0.281585
11.788367	0.1	0.281511
11.790033	0.1	0.281595
11.791700	0.1	0.280892
11.793367	0.1	0.277688
11.795033	0.1	0.271383
11.796700	0.1	0.264179
11.798367	0.1	0.259764
11.800033	0.1	0.260049
11.801700	0.1	0.263783
11.803367	0.1	0.268095
11.805033	0.1	0.270735
11.806700	0.1	0.270880
11.808367	0.1	0.268938
11.810033	0.1	0.266545
11.811700	0.1	0.265986
11.813367	0.1	0.268319
11.815033	0.1	0.272281
11.816700	0.1	0.275658
11.818367	0.1	0.277082
11.820033	0.1	0.276626
11.821700	0.1	0.275681
11.823367	0.1	0.276309
11.825033	0.1	0.279578
11.826700	0.1	0.284421
11.828367	0.1	0.288743
11.830033	0.1	0.291257
11.831700	0.1	0.291797
11.833367	0.1	0.290340
11.835033	0.1	0.287243
11.836700	0.1	0.284235
11.838367	0.1	0.283029
11.840033	0.1	0.283225
11.841700	0.1	0.283364
11.843367	0.1	0.282926
11.845033	0.1	0.282298
11.846700	0.1	0.281972
11.848367	0.1	0.282777
11.850033	0.1	0.285623
11.851700	0.1	0.290419
11.853367	0.1	0.295960
11.855033	0.1	0.301073
11.856700	0.1	0.305292
11.858367	0.1	0.308449
11.860033	0.1	0.310512
11.861700	0.1	0.312324
11.863367	0.1	0.315369
11.865033	0.1	0.319635
11.866700	0.1	0.322857
11.868367	0.1	0.322666
11.870033	0.1	0.318703
11.871700	0.1	0.312924
11.873367	0.1	0.308473
11.875033	0.1	0.307532
11.876700	0.1	0.309413
11.878367	0.1	0.311304
11.880033	0.1	0.311439
11.881700	0.1	0.311285
11.883367	0.1	0.313837
11.885033	0.1	0.320021
11.886700	0.1	0.327718
11.888367	0.1	0.334084
11.890033	0.1	0.337563
11.891700	0.1	0.338587
11.893367	0.1	0.339421
11.895033	0.1	0.342247
11.896700	0.1	0.346834
11.898367	0.1	0.350801
11.900033	0.1	0.351798
11.901700	0.1	0.349209
11.903367	0.1	0.344831
11.905033	0.1	0.342308
11.906700	0.1	0.344799
11.908367	0.1	0.352743
11.910033	0.1	0.363518
11.911700	0.1	0.373037
11.913367	0.1	0.378382
11.915033	0.1	0.379682
11.916700	0.1	0.379011
11.918367	0.1	0.378084
11.920033	0.1	0.377800
11.921700	0.1	0.378396
11.923367	0.1	0.379402
11.925033	0.1	0.380254
11.926700	0.1	0.381232
11.928367	0.1	0.383835
11.930033	0.1	0.390066
11.931700	0.1	0.400571
11.933367	0.1	0.413097
11.935033	0.1	0.423687
11.936700	0.1	0.429521
11.938367	0.1	0.430197
11.940033	0.1	0.427724
11.941700	0.1	0.425987
11.943367	0.1	0.428259
11.945033	0.1	0.434956
11.946700	0.1	0.444301
11.948367	0.1	0.454243
11.950033	0.1	0.463352
11.951700	0.1	0.471040
11.953367	0.1	0.477079
11.955033	0.1	0.480604
11.956700	0.1	0.480539
11.958367	0.1	0.476846
11.960033	0.1	0.470704
11.961700	0.1	0.464036
11.963367	0.1	0.458965
11.965033	0.1	0.457037
11.966700	0.1	0.458597
11.968367	0.1	0.462807
11.970033	0.1	0.468530
11.971700	0.1	0.475426
11.973367	0.1	0.483687
11.975033	0.1	0.492646
11.976700	0.1	0.500884
11.978367	0.1	0.507818
11.980033	0.1	0.513811
11.981700	0.1	0.519003
11.983367	0.1	0.523161
11.985033	0.1	0.526304
11.986700	0.1	0.528498
11.988367	0.1	0.529308
11.990033	0.1	0.528898
11.991700	0.1	0.528810
11.993367	0.1	0.529978
11.995033	0.1	0.531776
11.996700	0.1	0.533191
11.998367	0.1	0.533285
12.000033	0.1	0.531771
12.001700	0.1	0.529774
12.003367	0.1	0.528861
12.005033	0.1	0.529727
12.006700	0.1	0.531911
12.008367	0.1	0.534388
12.010033	0.1	0.536679
12.011700	0.1	0.539571
12.013367	0.1	0.544577
12.015033	0.1	0.552731
12.016700	0.1	0.563250
12.018367	0.1	0.573052
12.020033	0.1	0.578887
12.021700	0.1	0.580228
12.023367	0.1	0.579148
12.025033	0.1	0.577988
12.026700	0.1	0.577639
12.028367	0.1	0.577685
12.030033	0.1	0.577653
12.031700	0.1	0.577774
12.033367	0.1	0.579152
12.035033	0.1	0.582915
12.036700	0.1	0.588535
12.038367	0.1	0.593765
12.040033	0.1	0.596698
12.041700	0.1	0.597262
12.043367	0.1	0.597090
12.045033	0.1	0.598375
12.046700	0.1	0.602207
12.048367	0.1	0.607837
12.050033	0.1	0.613648
12.051700	0.1	0.618394
12.053367	0.1	0.621611
12.055033	0.1	0.623739
12.056700	0.1	0.625616
12.058367	0.1	0.627642
12.060033	0.1	0.629872
12.061700	0.1	0.632489
12.063367	0.1	0.635539
12.065033	0.1	0.639069
12.066700	0.1	0.643563
12.068367	0.1	0.649458
12.070033	0.1	0.656173
12.071700	0.1	0.662170
12.073367	0.1	0.666431
12.075033	0.1	0.669276
12.076700	0.1	0.671237
12.078367	0.1	0.672392
12.080033	0.1	0.673071
12.081700	0.1	0.673765
12.083367	0.1	0.674743
12.085033	0.1	0.676648
12.086700	0.1	0.679796
12.088367	0.1	0.682580
12.090033	0.1	0.682920
12.091700	0.1	0.681439
12.093367	0.1	0.680909
12.095033	0.1	0.682962
12.096700	0.1	0.686822
12.098367	0.1	0.690483
12.100033	0.1	0.692499
12.101700	0.1	0.693593
12.103367	0.1	0.696382
12.105033	0.1	0.702925
12.106700	0.1	0.712429
12.108367	0.1	0.721784
12.110033	0.1	0.728276
12.111700	0.1	0.731349
12.113367	0.1	0.732043
12.115033	0.1	0.731456
12.116700	0.1	0.730008
12.118367	0.1	0.728182
12.120033	0.1	0.727605
12.121700	0.1	0.730078
12.123367	0.1	0.735549
12.125033	0.1	0.742204
12.126700	0.1	0.748527
12.128367	0.1	0.754185
12.130033	0.1	0.758995
12.131700	0.1	0.762083
12.133367	0.1	0.762236
12.135033	0.1	0.758856
12.136700	0.1	0.753058
12.138367	0.1	0.748080
12.140033	0.1	0.747750
12.141700	0.1	0.753882
12.143367	0.1	0.764988
12.145033	0.1	0.777249
12.146700	0.1	0.787131
12.148367	0.1	0.793445
12.150033	0.1	0.797068
12.151700	0.1	0.799443
12.153367	0.1	0.801529
12.155033	0.1	0.803759
12.156700	0.1	0.806912
12.158367	0.1	0.812132
12.160033	0.1	0.819578
12.161700	0.1	0.828085
12.163367	0.1	0.836495
12.165033	0.1	0.844565
12.166700	0.1	0.852700
12.168367	0.1	0.861459
12.170033	0.1	0.870819
12.171700	0.1	0.879662
12.173367	0.1	0.887089
12.175033	0.1	0.894014
12.176700	0.1	0.901758
12.178367	0.1	0.909790
12.180033	0.1	0.916691
12.181700	0.1	0.922442
12.183367	0.1	0.928380
12.185033	0.1	0.935118
12.186700	0.1	0.941809
12.188367	0.1	0.947937
12.190033	0.1	0.953684
12.191700	0.1	0.958527
12.193367	0.1	0.962047
12.195033	0.1	0.965875
12.196700	0.1	0.973116
12.198367	0.1	0.985912
12.200033	0.1	1.003514
12.201700	0.1	1.022979
12.203367	0.1	1.041736
12.205033	0.1	1.059007
12.206700	0.1	1.075254
12.208367	0.1	1.090588
12.210033	0.1	1.104563
12.211700	0.1	1.117522
12.213367	0.1	1.130402
12.215033	0.1	1.143222
12.216700	0.1	1.155660
12.218367	0.1	1.168437
12.220033	0.1	1.182500
12.221700	0.1	1.197401
12.223367	0.1	1.211879
12.225033	0.1	1.225891
12.226700	0.1	1.240987
12.228367	0.1	1.258408
12.230033	0.1	1.277872
12.231700	0.1	1.297984
12.233367	0.1	1.317677
12.235033	0.1	1.337323
12.236700	0.1	1.357743
12.238367	0.1	1.378614
12.240033	0.1	1.398446
12.241700	0.1	1.415899
12.243367	0.1	1.431466
12.245033	0.1	1.447629
12.246700	0.1	1.467085
12.248367	0.1	1.490689
12.250033	0.1	1.516347
12.251700	0.1	1.540324
12.253367	0.1	1.560361
12.255033	0.1	1.577074
12.256700	0.1	1.592189
12.258367	0.1	1.607002
12.260033	0.1	1.622513
12.261700	0.1	1.639621
12.263367	0.1	1.659328
12.265033	0.1	1.682425
12.266700	0.1	1.708185
12.268367	0.1	1.734388
12.270033	0.1	1.758942
12.271700	0.1	1.780968
12.273367	0.1	1.800894
12.275033	0.1	1.819497
12.276700	0.1	1.837420
12.278367	0.1	1.855697
12.280033	0.1	1.875083
12.281700	0.1	1.895200
12.283367	0.1	1.915577
12.285033	0.1	1.936313
12.286700	0.1	1.957067
12.288367	0.1	1.976532
12.290033	0.1	1.993347
12.291700	0.1	2.007359
12.293367	0.1	2.020048
12.295033	0.1	2.033664
12.296700	0.1	2.049096
12.298367	0.1	2.065417
12.300033	0.1	2.082074
12.301700	0.1	2.099667
12.303367	0.1	2.118098
12.305033	0.1	2.135844
12.306700	0.1	2.151271
12.308367	0.1	2.163597
12.310033	0.1	2.173185
12.311700	0.1	2.182010
12.313367	0.1	2.192878
12.315033	0.1	2.207411
12.316700	0.1	2.224920
12.318367	0.1	2.243272
12.320033	0.1	2.260366
12.321700	0.1	2.274308
12.323367	0.1	2.283207
12.325033	0.1	2.286872
12.326700	0.1	2.288348
12.328367	0.1	2.292176
12.330033	0.1	2.301163
12.331700	0.1	2.314616
12.333367	0.1	2.329098
12.335033	0.1	2.340991
12.336700	0.1	2.348935
12.338367	0.1	2.354402
12.340033	0.1	2.360074
12.341700	0.1	2.367795
12.343367	0.1	2.377955
12.345033	0.1	2.389876
12.346700	0.1	2.402053
12.348367	0.1	2.412512
12.350033	0.1	2.419851
12.351700	0.1	2.424326
12.353367	0.1	2.427856
12.355033	0.1	2.432624
12.356700	0.1	2.439390
12.358367	0.1	2.447446
12.360033	0.1	2.456196
12.361700	0.1	2.465635
12.363367	0.1	2.475572
12.365033	0.1	2.485197
12.366700	0.1	2.493588
12.368367	0.1	2.500750
12.370033	0.1	2.507293
12.371700	0.1	2.512969
12.373367	0.1	2.516778
12.375033	0.1	2.518692
12.376700	0.1	2.520052
12.378367	0.1	2.522436
12.380033	0.1	2.526329
12.381700	0.1	2.530473
12.383367	0.1	2.532895
12.385033	0.1	2.533263
12.386700	0.1	2.533710
12.388367	0.1	2.536885
12.390033	0.1	2.543577
12.391700	0.1	2.552294
12.393367	0.1	2.561025
12.395033	0.1	2.569295
12.396700	0.1	2.577929
12.398367	0.1	2.586832
12.400033	0.1	2.594092
12.401700	0.1	2.597733
12.403367	0.1	2.597366
12.405033	0.1	2.594506
12.406700	0.1	2.591964
12.408367	0.1	2.591680
12.410033	0.1	2.593203
12.411700	0.1	2.594977
12.413367	0.1	2.595936
12.415033	0.1	2.595517
12.416700	0.1	2.593976
12.418367	0.1	2.592732
12.420033	0.1	2.593477
12.421700	0.1	2.596858
12.423367	0.1	2.602017
12.425033	0.1	2.607326
12.426700	0.1	2.611475
12.428367	0.1	2.613966
12.430033	0.1	2.614660
12.431700	0.1	2.613016
12.433367	0.1	2.608383
12.435033	0.1	2.601217
12.436700	0.1	2.593682
12.438367	0.1	2.588499
12.440033	0.1	2.586883
12.441700	0.1	2.588038
12.443367	0.1	2.590632
12.445033	0.1	2.593910
12.446700	0.1	2.597221
12.448367	0.1	2.599526
12.450033	0.1	2.599829
12.451700	0.1	2.597608
12.453367	0.1	2.592858
12.455033	0.1	2.585864
12.456700	0.1	2.577002
12.458367	0.1	2.566520
12.460033	0.1	2.555330
12.461700	0.1	2.545426
12.463367	0.1	2.537929
12.465033	0.1	2.531409
12.466700	0.1	2.523819
12.468367	0.1	2.515279
12.470033	0.1	2.507917
12.471700	0.1	2.502669
12.473367	0.1	2.497137
12.475033	0.1	2.487954
12.476700	0.1	2.474515
12.478367	0.1	2.458575
12.480033	0.1	2.441681
12.481700	0.1	2.424810
12.483367	0.1	2.408666
12.485033	0.1	2.393592
12.486700	0.1	2.379925
12.488367	0.1	2.367808
12.490033	0.1	2.356530
12.491700	0.1	2.344786
12.493367	0.1	2.331566
12.495033	0.1	2.316772
12.496700	0.1	2.301550
12.498367	0.1	2.288013
12.500033	0.1	2.277591
12.501700	0.1	2.269368
12.503367	0.1	2.261028
12.505033	0.1	2.251263
12.506700	0.1	2.240189
12.508367	0.1	2.227901
12.510033	0.1	2.213954
12.511700	0.1	2.197637
12.513367	0.1	2.178364
12.515033	0.1	2.156957
12.516700	0.1	2.136086
12.518367	0.1	2.118247
12.520033	0.1	2.103928
12.521700	0.1	2.092016
12.523367	0.1	2.081245
12.525033	0.1	2.071140
12.526700	0.1	2.061571
12.528367	0.1	2.051685
12.530033	0.1	2.040160
12.531700	0.1	2.026805
12.533367	0.1	2.013161
12.535033	0.1	2.000681
12.536700	0.1	1.989151
12.538367	0.1	1.978017
12.540033	0.1	1.967698
12.541700	0.1	1.958618
12.543367	0.1	1.950869
12.545033	0.1	1.945198
12.546700	0.1	1.942189
12.548367	0.1	1.940578
12.550033	0.1	1.937826
12.551700	0.1	1.932159
12.553367	0.1	1.923814
12.555033	0.1	1.914506
12.556700	0.1	1.906087
12.558367	0.1	1.899479
12.560033	0.1	1.894096
12.561700	0.1	1.888634
12.563367	0.1	1.883027
12.565033	0.1	1.878561
12.566700	0.1	1.875944
12.568367	0.1	1.874045
12.570033	0.1	1.870766
12.571700	0.1	1.864862
12.573367	0.1	1.856880
12.575033	0.1	1.848587
12.576700	0.1	1.841551
12.578367	0.1	1.836359
12.580033	0.1	1.832740
12.581700	0.1	1.829825
12.583367	0.1	1.826361
12.585033	0.1	1.821048
12.586700	0.1	1.813322
12.588367	0.1	1.804330
12.590033	0.1	1.796158
12.591700	0.1	1.790170
12.593367	0.1	1.786673
12.595033	0.1	1.785154
12.596700	0.1	1.784270
12.598367	0.1	1.782416
12.600033	0.1	1.778882
12.601700	0.1	1.774356
12.603367	0.1	1.769820
12.605033	0.1	1.765359
12.606700	0.1	1.760102
12.608367	0.1	1.752730
12.610033	0.1	1.742933
12.611700	0.1	1.732232
12.613367	0.1	1.722546
12.615033	0.1	1.714602
12.616700	0.1	1.707599
12.618367	0.1	1.699822
12.620033	0.1	1.690150
12.621700	0.1	1.679040
12.623367	0.1	1.667715
12.625033	0.1	1.656567
12.626700	0.1	1.645223
12.628367	0.1	1.633693
12.630033	0.1	1.621996
12.631700	0.1	1.609530
12.633367	0.1	1.596478
12.635033	0.1	1.584371
12.636700	0.1	1.574303
12.638367	0.1	1.565800
12.640033	0.1	1.557502
12.641700	0.1	1.548193
12.643367	0.1	1.537614
12.645033	0.1	1.526685
12.646700	0.1	1.516328
12.648367	0.1	1.506037
12.650033	0.1	1.494512
12.651700	0.1	1.481296
12.653367	0.1	1.467071
12.655033	0.1	1.453133
12.656700	0.1	1.440938
12.658367	0.1	1.431000
12.660033	0.1	1.422353
12.661700	0.1	1.413412
12.663367	0.1	1.403028
12.665033	0.1	1.391103
12.666700	0.1	1.378586
12.668367	0.1	1.366367
12.670033	0.1	1.354483
12.671700	0.1	1.342595
12.673367	0.1	1.330688
12.675033	0.1	1.319149
12.676700	0.1	1.308401
12.678367	0.1	1.298236
12.680033	0.1	1.287805
12.681700	0.1	1.276857
12.683367	0.1	1.265756
12.685033	0.1	1.253798
12.686700	0.1	1.239623
12.688367	0.1	1.223912
12.690033	0.1	1.209709
12.691700	0.1	1.199907
12.693367	0.1	1.195115
12.695033	0.1	1.193183
12.696700	0.1	1.190454
12.698367	0.1	1.184382
12.700033	0.1	1.174682
12.701700	0.1	1.162081
12.703367	0.1	1.147729
12.705033	0.1	1.133261
12.706700	0.1	1.119561
12.708367	0.1	1.105554
12.710033	0.1	1.089331
12.711700	0.1	1.070662
12.713367	0.1	1.051864
12.715033	0.1	1.035826
12.716700	0.1	1.024348
12.718367	0.1	1.017973
12.720033	0.1	1.014941
12.721700	0.1	1.011202
12.723367	0.1	1.003915
12.725033	0.1	0.993446
12.726700	0.1	0.981349
12.728367	0.1	0.968487
12.730033	0.1	0.955146
12.731700	0.1	0.941763
12.733367	0.1	0.929344
12.735033	0.1	0.918778
12.736700	0.1	0.909860
12.738367	0.1	0.901707
12.740033	0.1	0.893991
12.741700	0.1	0.887089
12.743367	0.1	0.880528
12.745033	0.1	0.872058
12.746700	0.1	0.859629
12.748367	0.1	0.844104
12.750033	0.1	0.829217
12.751700	0.1	0.818591
12.753367	0.1	0.812639
12.755033	0.1	0.808621
12.756700	0.1	0.803792
12.758367	0.1	0.797356
12.760033	0.1	0.789370
12.761700	0.1	0.779564
12.763367	0.1	0.768052
12.765033	0.1	0.756015
12.766700	0.1	0.744867
12.768367	0.1	0.735251
12.770033	0.1	0.726976
12.771700	0.1	0.719577
12.773367	0.1	0.712625
12.775033	0.1	0.705961
12.776700	0.1	0.699791
12.778367	0.1	0.694189
12.780033	0.1	0.688378
12.781700	0.1	0.681346
12.783367	0.1	0.673193
12.785033	0.1	0.665099
12.786700	0.1	0.658310
12.788367	0.1	0.653397
12.790033	0.1	0.650324
12.791700	0.1	0.649160
12.793367	0.1	0.650063
12.795033	0.1	0.651837
12.796700	0.1	0.651814
12.798367	0.1	0.648587
12.800033	0.1	0.643358
12.801700	0.1	0.638044
12.803367	0.1	0.633295
12.805033	0.1	0.628508
12.806700	0.1	0.622896
12.808367	0.1	0.616563
12.810033	0.1	0.610854
12.811700	0.1	0.606980
12.813367	0.1	0.603907
12.815033	0.1	0.599232
12.816700	0.1	0.592712
12.818367	0.1	0.587017
12.820033	0.1	0.584396
12.821700	0.1	0.584167
12.823367	0.1	0.584112
12.825033	0.1	0.583022
12.826700	0.1	0.581178
12.828367	0.1	0.578943
12.830033	0.1	0.575837
12.831700	0.1	0.571781
12.833367	0.1	0.568158
12.835033	0.1	0.566505
12.836700	0.1	0.566822
12.838367	0.1	0.567921
12.840033	0.1	0.568745
12.841700	0.1	0.569155
12.843367	0.1	0.570030
12.845033	0.1	0.572354
12.846700	0.1	0.575534
12.848367	0.1	0.577592
12.850033	0.1	0.577592
12.851700	0.1	0.576638
12.853367	0.1	0.575986
12.855033	0.1	0.575730
12.856700	0.1	0.575855
12.858367	0.1	0.576926
12.860033	0.1	0.578989
12.861700	0.1	0.580600
12.863367	0.1	0.579171
12.865033	0.1	0.573075
12.866700	0.1	0.563823
12.868367	0.1	0.555096
12.870033	0.1	0.549699
12.871700	0.1	0.548502
12.873367	0.1	0.550942
12.875033	0.1	0.555725
12.876700	0.1	0.561546
12.878367	0.1	0.567310
12.880033	0.1	0.571958
12.881700	0.1	0.574486
12.883367	0.1	0.575064
12.885033	0.1	0.575497
12.886700	0.1	0.577043
12.888367	0.1	0.578612
12.890033	0.1	0.578472
12.891700	0.1	0.576954
12.893367	0.1	0.575953
12.895033	0.1	0.576056
12.896700	0.1	0.576200
12.898367	0.1	0.575902
12.900033	0.1	0.575832
12.901700	0.1	0.576177
12.903367	0.1	0.576172
12.905033	0.1	0.575725
12.906700	0.1	0.576130
12.908367	0.1	0.578752
12.910033	0.1	0.583553
12.911700	0.1	0.588973
12.913367	0.1	0.593355
12.915033	0.1	0.596438
12.916700	0.1	0.598691
12.918367	0.1	0.599679
12.920033	0.1	0.598645
12.921700	0.1	0.596065
12.923367	0.1	0.593010
12.925033	0.1	0.589839
12.926700	0.1	0.586314
12.928367	0.1	0.582389
12.930033	0.1	0.578589
12.931700	0.1	0.575627
12.933367	0.1	0.573946
12.935033	0.1	0.573392
12.936700	0.1	0.573378
12.938367	0.1	0.573397
12.940033	0.1	0.573252
12.941700	0.1	0.572940
12.943367	0.1	0.572531
12.945033	0.1	0.571916
12.946700	0.1	0.571175
12.948367	0.1	0.571203
12.950033	0.1	0.572600
12.951700	0.1	0.574677
12.953367	0.1	0.576596
12.955033	0.1	0.578118
12.956700	0.1	0.578691
12.958367	0.1	0.577373
12.960033	0.1	0.574165
12.961700	0.1	0.570328
12.963367	0.1	0.567809
12.965033	0.1	0.568419
12.966700	0.1	0.572228
12.968367	0.1	0.576875
12.970033	0.1	0.579492
12.971700	0.1	0.579078
12.973367	0.1	0.576777
12.975033	0.1	0.574170
12.976700	0.1	0.572316
12.978367	0.1	0.572302
12.980033	0.1	0.574775
12.981700	0.1	0.578617
12.983367	0.1	0.581606
12.985033	0.1	0.582086
12.986700	0.1	0.579460
12.988367	0.1	0.574002
12.990033	0.1	0.566812
12.991700	0.1	0.560051
12.993367	0.1	0.556139
12.995033	0.1	0.555967
12.996700	0.1	0.558854
12.998367	0.1	0.563902
13.000033	0.1	0.569918
13.001700	0.1	0.574989
13.003367	0.1	0.577285
13.005033	0.1	0.576214
13.006700	0.1	0.573010
13.008367	0.1	0.569765
13.010033	0.1	0.567557
13.011700	0.1	0.565886
13.013367	0.1	0.563627
13.015033	0.1	0.560358
13.016700	0.1	0.557187
13.018367	0.1	0.556442
13.020033	0.1	0.559539
13.021700	0.1	0.565029
13.023367	0.1	0.569955
13.025033	0.1	0.573131
13.026700	0.1	0.575762
13.028367	0.1	0.579185
13.030033	0.1	0.583176
13.031700	0.1	0.586710
13.033367	0.1	0.589290
13.035033	0.1	0.591041
13.036700	0.1	0.592042
13.038367	0.1	0.592358
13.040033	0.1	0.592545
13.041700	0.1	0.593206
13.043367	0.1	0.594342
13.045033	0.1	0.596070
13.046700	0.1	0.599003
13.048367	0.1	0.602691
13.050033	0.1	0.605159
13.051700	0.1	0.605267
13.053367	0.1	0.603953
13.055033	0.1	0.602691
13.056700	0.1	0.602221
13.058367	0.1	0.602747
13.060033	0.1	0.604447
13.061700	0.1	0.607772
13.063367	0.1	0.612866
13.065033	0.1	0.618533
13.066700	0.1	0.622915
13.068367	0.1	0.625313
13.070033	0.1	0.626198
13.071700	0.1	0.626333
13.073367	0.1	0.626566
13.075033	0.1	0.627441
13.076700	0.1	0.629378
13.078367	0.1	0.633779
13.080033	0.1	0.641956
13.081700	0.1	0.652927
13.083367	0.1	0.664410
13.085033	0.1	0.674953
13.086700	0.1	0.683614
13.088367	0.1	0.690091
13.090033	0.1	0.695661
13.091700	0.1	0.702003
13.093367	0.1	0.709160
13.095033	0.1	0.715191
13.096700	0.1	0.717747
13.098367	0.1	0.716052
13.100033	0.1	0.711656
13.101700	0.1	0.707451
13.103367	0.1	0.705472
13.105033	0.1	0.706092
13.106700	0.1	0.709598
13.108367	0.1	0.716811
13.110033	0.1	0.727335
13.111700	0.1	0.738655
13.113367	0.1	0.747959
13.115033	0.1	0.754506
13.116700	0.1	0.759349
13.118367	0.1	0.763428
13.120033	0.1	0.767307
13.121700	0.1	0.771717
13.123367	0.1	0.777505
13.125033	0.1	0.785310
13.126700	0.1	0.794423
13.128367	0.1	0.802339
13.130033	0.1	0.807131
13.131700	0.1	0.809506
13.133367	0.1	0.810963
13.135033	0.1	0.811853
13.136700	0.1	0.812872
13.138367	0.1	0.815568
13.140033	0.1	0.820188
13.141700	0.1	0.825464
13.143367	0.1	0.830302
13.145033	0.1	0.834563
13.146700	0.1	0.838377
13.148367	0.1	0.841096
13.150033	0.1	0.841524
13.151700	0.1	0.839215
13.153367	0.1	0.835406
13.155033	0.1	0.832616
13.156700	0.1	0.833166
13.158367	0.1	0.837552
13.160033	0.1	0.843997
13.161700	0.1	0.849930
13.163367	0.1	0.853715
13.165033	0.1	0.855322
13.166700	0.1	0.856118
13.168367	0.1	0.857348
13.170033	0.1	0.859075
13.171700	0.1	0.860663
13.173367	0.1	0.861231
13.175033	0.1	0.860691
13.176700	0.1	0.860766
13.178367	0.1	0.863518
13.180033	0.1	0.869366
13.181700	0.1	0.877264
13.183367	0.1	0.885562
13.185033	0.1	0.892570
13.186700	0.1	0.897595
13.188367	0.1	0.901469
13.190033	0.1	0.905637
13.191700	0.1	0.910722
13.193367	0.1	0.916198
13.195033	0.1	0.921628
13.196700	0.1	0.927062
13.198367	0.1	0.932002
13.200033	0.1	0.935588
13.201700	0.1	0.937767
13.203367	0.1	0.939178
13.205033	0.1	0.940557
13.206700	0.1	0.942154
13.208367	0.1	0.943821
13.210033	0.1	0.946061
13.211700	0.1	0.949991
13.213367	0.1	0.956361
13.215033	0.1	0.964878
13.216700	0.1	0.973959
13.218367	0.1	0.981861
13.220033	0.1	0.988021
13.221700	0.1	0.992939
13.223367	0.1	0.997521
13.225033	0.1	1.003020
13.226700	0.1	1.010825
13.228367	0.1	1.021749
13.230033	0.1	1.035491
13.231700	0.1	1.051277
13.233367	0.1	1.069135
13.235033	0.1	1.088879
13.236700	0.1	1.108092
13.238367	0.1	1.123473
13.240033	0.1	1.134444
13.241700	0.1	1.144456
13.243367	0.1	1.158342
13.245033	0.1	1.178314
13.246700	0.1	1.202868
13.248367	0.1	1.229122
13.250033	0.1	1.255153
13.251700	0.1	1.280298
13.253367	0.1	1.305025
13.255033	0.1	1.330962
13.256700	0.1	1.359736
13.258367	0.1	1.391913
13.260033	0.1	1.427722
13.261700	0.1	1.467657
13.263367	0.1	1.511783
13.265033	0.1	1.558671
13.266700	0.1	1.605847
13.268367	0.1	1.652269
13.270033	0.1	1.699561
13.271700	0.1	1.750118
13.273367	0.1	1.804605
13.275033	0.1	1.861798
13.276700	0.1	1.920317
13.278367	0.1	1.980392
13.280033	0.1	2.043922
13.281700	0.1	2.112538
13.283367	0.1	2.186177
13.285033	0.1	2.263053
13.286700	0.1	2.340996
13.288367	0.1	2.419925
13.290033	0.1	2.502324
13.291700	0.1	2.590013
13.293367	0.1	2.681734
13.295033	0.1	2.775057
13.296700	0.1	2.869689
13.298367	0.1	2.967617
13.300033	0.1	3.070934
13.301700	0.1	3.180755
13.303367	0.1	3.297413
13.305033	0.1	3.420389
13.306700	0.1	3.548493
13.308367	0.1	3.680461
13.310033	0.1	3.815400
13.311700	0.1	3.952878
13.313367	0.1	4.093111
13.315033	0.1	4.237071
13.316700	0.1	4.385994
13.318367	0.1	4.540780
13.320033	0.1	4.701400
13.321700	0.1	4.866812
13.323367	0.1	5.035996
13.325033	0.1	5.209041
13.326700	0.1	5.386807
13.328367	0.1	5.569914
13.330033	0.1	5.758777
13.331700	0.1	5.954052
13.333367	0.1	6.156000
13.335033	0.1	6.364086
13.336700	0.1	6.577303
13.338367	0.1	6.794678
13.340033	0.1	7.016133
13.341700	0.1	7.243399
13.343367	0.1	7.479033
13.345033	0.1	7.724245
13.346700	0.1	7.978501
13.348367	0.1	8.241078
13.350033	0.1	8.511939
13.351700	0.1	8.790935
13.353367	0.1	9.077331
13.355033	0.1	9.370730
13.356700	0.1	9.671510
13.358367	0.1	9.980104
13.360033	0.1	10.296782
13.361700	0.1	10.621846
13.363367	0.1	10.955795
13.365033	0.1	11.299993
13.366700	0.1	11.656089
13.368367	0.1	12.023975
13.370033	0.1	12.401915
13.371700	0.1	12.788670
13.373367	0.1	13.184105
13.375033	0.1	13.588620
13.376700	0.1	14.003539
13.378367	0.1	14.431165
13.380033	0.1	14.873035
13.381700	0.1	15.328554
13.383367	0.1	15.795501
13.385033	0.1	16.271253
13.386700	0.1	16.754661
13.388367	0.1	17.247214
13.390033	0.1	17.750817
13.391700	0.1	18.265042
13.393367	0.1	18.788171
13.395033	0.1	19.319076
13.396700	0.1	19.856901
13.398367	0.1	20.400379
13.400033	0.1	20.948304
13.401700	0.1	21.500308
13.403367	0.1	22.057006
13.405033	0.1	22.619516
13.406700	0.1	23.188493
13.408367	0.1	23.763152
13.410033	0.1	24.341005
13.411700	0.1	24.919147
13.413367	0.1	25.496045
13.415033	0.1	26.071640
13.416700	0.1	26.645134
13.418367	0.1	27.212701
13.420033	0.1	27.769059
13.421700	0.1	28.312001
13.423367	0.1	28.843558
13.425033	0.1	29.366533
13.426700	0.1	29.881587
13.428367	0.1	30.387761
13.430033	0.1	30.884021
13.431700	0.1	31.369412
13.433367	0.1	31.842385
13.435033	0.1	32.300749
13.436700	0.1	32.742489
13.438367	0.1	33.166385
13.440033	0.1	33.572144
13.441700	0.1	33.959611
13.443367	0.1	34.327786
13.445033	0.1	34.675486
13.446700	0.1	35.003177
13.448367	0.1	35.313345
13.450033	0.1	35.608239
13.451700	0.1	35.887118
13.453367	0.1	36.146631
13.455033	0.1	36.383928
13.456700	0.1	36.598882
13.458367	0.1	36.794380
13.460033	0.1	36.974261
13.461700	0.1	37.140478
13.463367	0.1	37.292754
13.465033	0.1	37.429743
13.466700	0.1	37.550479
13.468367	0.1	37.655495
13.470033	0.1	37.745698
13.471700	0.1	37.820921
13.473367	0.1	37.881229
13.475033	0.1	37.928349
13.476700	0.1	37.963931
13.478367	0.1	37.987228
13.480033	0.1	37.996350
13.481700	0.1	37.991023
13.483367	0.1	37.972811
13.485033	0.1	37.943455
13.486700	0.1	37.903851
13.488367	0.1	37.854188
13.490033	0.1	37.794961
13.491700	0.1	37.727039
13.493367	0.1	37.650145
13.495033	0.1	37.562694
13.496700	0.1	37.463470
13.498367	0.1	37.352806
13.500033	0.1	37.232130
13.501700	0.1	37.102229
13.503367	0.1	36.962228
13.505033	0.1	36.810664
13.506700	0.1	36.647092
13.508367	0.1	36.472171
13.510033	0.1	36.286754
13.511700	0.1	36.091204
13.513367	0.1	35.885414
13.515033	0.1	35.669557
13.516700	0.1	35.443893
13.518367	0.1	35.207155
13.520033	0.1	34.956629
13.521700	0.1	34.690411
13.523367	0.1	34.408425
13.525033	0.1	34.112106
13.526700	0.1	33.803582
13.528367	0.1	33.483636
13.530033	0.1	33.150851
13.531700	0.1	32.803589
13.533367	0.1	32.441723
13.535033	0.1	32.066484
13.536700	0.1	31.679329
13.538367	0.1	31.280946
13.540033	0.1	30.870866
13.541700	0.1	30.448055
13.543367	0.1	30.012103
13.545033	0.1	29.563247
13.546700	0.1	29.101586
13.548367	0.1	28.627096
13.550033	0.1	28.139567
13.551700	0.1	27.638706
13.553367	0.1	27.125501
13.555033	0.1	26.602293
13.556700	0.1	26.070704
13.558367	0.1	25.531286
13.560033	0.1	24.985028
13.561700	0.1	24.433620
13.563367	0.1	23.878501
13.565033	0.1	23.320210
13.566700	0.1	22.758148
13.568367	0.1	22.190553
13.570033	0.1	21.616304
13.571700	0.1	21.037241
13.573367	0.1	20.456482
13.575033	0.1	19.874964
13.576700	0.1	19.292543
13.578367	0.1	18.711160
13.580033	0.1	18.134462
13.581700	0.1	17.564739
13.583367	0.1	17.001289
13.585033	0.1	16.441769
13.586700	0.1	15.885024
13.588367	0.1	15.332396
13.590033	0.1	14.786460
13.591700	0.1	14.248821
13.593367	0.1	13.719690
13.595033	0.1	13.199584
13.596700	0.1	12.690616
13.598367	0.1	12.194924
13.600033	0.1	11.712117
13.601700	0.1	11.240011
13.603367	0.1	10.778033
13.605033	0.1	10.328190
13.606700	0.1	9.892578
13.608367	0.1	9.471653
13.610033	0.1	9.064907
13.611700	0.1	8.671591
13.613367	0.1	8.290992
13.615033	0.1	7.923017
13.616700	0.1	7.568565
13.618367	0.1	7.228521
13.620033	0.1	6.902399
13.621700	0.1	6.588362
13.623367	0.1	6.284979
13.625033	0.1	5.993093
13.626700	0.1	5.715410
13.628367	0.1	5.453476
13.630033	0.1	5.206047
13.631700	0.1	4.970711
13.633367	0.1	4.746099
13.635033	0.1	4.532337
13.636700	0.1	4.329728
13.638367	0.1	4.137438
13.640033	0.1	3.953893
13.641700	0.1	3.778422
13.643367	0.1	3.611934
13.645033	0.1	3.455565
13.646700	0.1	3.309012
13.648367	0.1	3.170930
13.650033	0.1	3.040619
13.651700	0.1	2.918714
13.653367	0.1	2.805884
13.655033	0.1	2.700812
13.656700	0.1	2.600178
13.658367	0.1	2.501300
13.660033	0.1	2.404312
13.661700	0.1	2.312022
13.663367	0.1	2.227854
13.665033	0.1	2.153167
13.666700	0.1	2.085911
13.668367	0.1	2.022274
13.670033	0.1	1.959978
13.671700	0.1	1.899526
13.673367	0.1	1.842366
13.675033	0.1	1.788908
13.676700	0.1	1.738318
13.678367	0.1	1.689582
13.680033	0.1	1.642480
13.681700	0.1	1.597246
13.683367	0.1	1.553670
13.685033	0.1	1.511378
13.686700	0.1	1.470889
13.688367	0.1	1.433557
13.690033	0.1	1.400216
13.691700	0.1	1.370562
13.693367	0.1	1.343628
13.695033	0.1	1.318045
13.696700	0.1	1.292219
13.698367	0.1	1.264988
13.700033	0.1	1.236559
13.701700	0.1	1.208498
13.703367	0.1	1.182193
13.705033	0.1	1.157746
13.706700	0.1	1.134924
13.708367	0.1	1.114118
13.710033	0.1	1.095766
13.711700	0.1	1.080153
13.713367	0.1	1.066932
13.715033	0.1	1.054383
13.716700	0.1	1.040683
13.718367	0.1	1.025563
13.720033	0.1	1.009847
13.721700	0.1	0.994150
13.723367	0.1	0.978312
13.725033	0.1	0.962159
13.726700	0.1	0.946755
13.728367	0.1	0.934000
13.730033	0.1	0.924370
13.731700	0.1	0.916189
13.733367	0.1	0.907839
13.735033	0.1	0.898992
13.736700	0.1	0.889339
13.738367	0.1	0.878200
13.740033	0.1	0.865310
13.741700	0.1	0.851057
13.743367	0.1	0.836486
13.745033	0.1	0.823285
13.746700	0.1	0.812989
13.748367	0.1	0.805617
13.750033	0.1	0.798940
13.751700	0.1	0.790111
13.753367	0.1	0.778525
13.755033	0.1	0.766604
13.756700	0.1	0.756891
13.758367	0.1	0.748946
13.760033	0.1	0.740332
13.761700	0.1	0.729957
13.763367	0.1	0.719354
13.765033	0.1	0.710771
13.766700	0.1	0.704774
13.768367	0.1	0.700136
13.770033	0.1	0.695707
13.771700	0.1	0.691744
13.773367	0.1	0.689081
13.775033	0.1	0.687344
13.776700	0.1	0.684890
13.778367	0.1	0.680145
13.780033	0.1	0.672308
13.781700	0.1	0.661439
13.783367	0.1	0.648205
13.785033	0.1	0.633858
13.786700	0.1	0.621038
13.788367	0.1	0.613169
13.790033	0.1	0.611115
13.791700	0.1	0.611683
13.793367	0.1	0.610831
13.795033	0.1	0.607274
13.796700	0.1	0.602677
13.798367	0.1	0.599357
13.800033	0.1	0.597909
13.801700	0.1	0.597178
13.803367	0.1	0.595828
13.805033	0.1	0.593290
13.806700	0.1	0.589704
13.808367	0.1	0.585509
13.810033	0.1	0.581131
13.811700	0.1	0.576866
13.813367	0.1	0.572717
13.815033	0.1	0.568498
13.816700	0.1	0.564232
13.818367	0.1	0.560232
13.820033	0.1	0.556707
13.821700	0.1	0.553629
13.823367	0.1	0.551185
13.825033	0.1	0.550314
13.826700	0.1	0.552190
13.828367	0.1	0.556251
13.830033	0.1	0.559133
13.831700	0.1	0.557331
13.833367	0.1	0.550612
13.835033	0.1	0.541629
13.836700	0.1	0.533299
13.838367	0.1	0.527403
13.840033	0.1	0.524540
13.841700	0.1	0.524195
13.843367	0.1	0.525173
13.845033	0.1	0.526486
13.846700	0.1	0.527864
13.848367	0.1	0.529252
13.850033	0.1	0.530519
13.851700	0.1	0.531753
13.853367	0.1	0.533098
13.855033	0.1	0.534779
13.856700	0.1	0.537382
13.858367	0.1	0.540912
13.860033	0.1	0.543823
13.861700	0.1	0.544107
13.863367	0.1	0.541275
13.865033	0.1	0.537010
13.866700	0.1	0.533527
13.868367	0.1	0.531515
13.870033	0.1	0.530449
13.871700	0.1	0.530113
13.873367	0.1	0.530584
13.875033	0.1	0.531459
13.876700	0.1	0.532572
13.878367	0.1	0.534533
13.880033	0.1	0.537559
13.881700	0.1	0.540856
13.883367	0.1	0.543646
13.885033	0.1	0.545876
13.886700	0.1	0.547986
13.888367	0.1	0.550118
13.890033	0.1	0.551720
13.891700	0.1	0.552200
13.893367	0.1	0.551906
13.895033	0.1	0.552027
13.896700	0.1	0.553294
13.898367	0.1	0.555166
13.900033	0.1	0.556870
13.901700	0.1	0.558384
13.903367	0.1	0.559986
13.905033	0.1	0.561667
13.906700	0.1	0.563134
13.908367	0.1	0.564218
13.910033	0.1	0.565276
13.911700	0.1	0.567078
13.913367	0.1	0.570114
13.915033	0.1	0.573997
13.916700	0.1	0.578132
13.918367	0.1	0.582384
13.920033	0.1	0.586505
13.921700	0.1	0.589723
13.923367	0.1	0.591506
13.925033	0.1	0.592568
13.926700	0.1	0.594668
13.928367	0.1	0.599450
13.930033	0.1	0.606957
13.931700	0.1	0.615367
13.933367	0.1	0.622915
13.935033	0.1	0.629709
13.936700	0.1	0.637220
13.938367	0.1	0.646519
13.940033	0.1	0.657253
13.941700	0.1	0.668280
13.943367	0.1	0.678301
13.945033	0.1	0.686245
13.946700	0.1	0.692438
13.948367	0.1	0.698483
13.950033	0.1	0.705109
13.951700	0.1	0.711624
13.953367	0.1	0.717803
13.955033	0.1	0.724685
13.956700	0.1	0.733198
13.958367	0.1	0.743261
13.960033	0.1	0.754208
13.961700	0.1	0.765352
13.963367	0.1	0.776574
13.965033	0.1	0.788528
13.966700	0.1	0.801561
13.968367	0.1	0.814572
13.970033	0.1	0.825711
13.971700	0.1	0.834125
13.973367	0.1	0.840896
13.975033	0.1	0.848845
13.976700	0.1	0.860477
13.978367	0.1	0.875629
13.980033	0.1	0.892063
13.981700	0.1	0.907732
13.983367	0.1	0.922065
13.985033	0.1	0.935965
13.986700	0.1	0.950652
13.988367	0.1	0.966443
13.990033	0.1	0.983099
13.991700	0.1	1.000715
13.993367	0.1	1.019505
13.995033	0.1	1.039440
13.996700	0.1	1.060339
13.998367	0.1	1.081624
14.000033	0.1	1.102779
14.001700	0.1	1.124348
14.003367	0.1	1.147101
14.005033	0.1	1.170710
14.006700	0.1	1.194309
14.008367	0.1	1.217700
14.010033	0.1	1.241700
14.011700	0.1	1.267162
14.013367	0.1	1.293379
14.015033	0.1	1.318529
14.016700	0.1	1.342185
14.018367	0.1	1.366646
14.020033	0.1	1.395163
14.021700	0.1	1.429087
14.023367	0.1	1.467182
14.025033	0.1	1.507164
14.026700	0.1	1.547262
14.028367	0.1	1.586881
14.030033	0.1	1.626322
14.031700	0.1	1.665945
14.033367	0.1	1.705247
14.035033	0.1	1.742998
14.036700	0.1	1.778807
14.038367	0.1	1.813718
14.040033	0.1	1.849108
14.041700	0.1	1.886138
14.043367	0.1	1.925346
14.045033	0.1	1.966003
14.046700	0.1	2.006856
14.048367	0.1	2.047513
14.050033	0.1	2.088640
14.051700	0.1	2.131630
14.053367	0.1	2.177288
14.055033	0.1	2.224236
14.056700	0.1	2.269931
14.058367	0.1	2.313312
14.060033	0.1	2.356037
14.061700	0.1	2.400954
14.063367	0.1	2.449416
14.065033	0.1	2.500755
14.066700	0.1	2.553328
14.068367	0.1	2.605012
14.070033	0.1	2.654428
14.071700	0.1	2.701925
14.073367	0.1	2.748133
14.075033	0.1	2.793046
14.076700	0.1	2.836804
14.078367	0.1	2.880078
14.080033	0.1	2.923710
14.081700	0.1	2.968302
14.083367	0.1	3.013844
14.085033	0.1	3.059856
14.086700	0.1	3.105588
14.088367	0.1	3.149984
14.090033	0.1	3.192164
14.091700	0.1	3.232090
14.093367	0.1	3.270558
14.095033	0.1	3.308570
14.096700	0.1	3.346591
14.098367	0.1	3.384529
14.100033	0.1	3.421763
14.101700	0.1	3.457163
14.103367	0.1	3.489945
14.105033	0.1	3.520204
14.106700	0.1	3.548739
14.108367	0.1	3.576688
14.110033	0.1	3.604395
14.111700	0.1	3.630617
14.113367	0.1	3.653690
14.115033	0.1	3.673607
14.116700	0.1	3.692410
14.118367	0.1	3.712466
14.120033	0.1	3.734035
14.121700	0.1	3.754618
14.123367	0.1	3.771302
14.125033	0.1	3.783857
14.126700	0.1	3.794711
14.128367	0.1	3.806255
14.130033	0.1	3.818870
14.131700	0.1	3.831163
14.133367	0.1	3.841333
14.135033	0.1	3.848281
14.136700	0.1	3.851936
14.138367	0.1	3.852751
14.140033	0.1	3.851131
14.141700	0.1	3.847703
14.143367	0.1	3.843391
14.145033	0.1	3.838874
14.146700	0.1	3.834520
14.148367	0.1	3.830525
14.150033	0.1	3.826357
14.151700	0.1	3.820476
14.153367	0.1	3.811880
14.155033	0.1	3.801477
14.156700	0.1	3.790637
14.158367	0.1	3.779368
14.160033	0.1	3.766445
14.161700	0.1	3.749994
14.163367	0.1	3.728261
14.165033	0.1	3.701332
14.166700	0.1	3.672298
14.168367	0.1	3.645476
14.170033	0.1	3.623189
14.171700	0.1	3.604623
14.173367	0.1	3.587324
14.175033	0.1	3.568772
14.176700	0.1	3.546784
14.178367	0.1	3.520157
14.180033	0.1	3.489857
14.181700	0.1	3.458555
14.183367	0.1	3.428259
14.185033	0.1	3.398643
14.186700	0.1	3.367364
14.188367	0.1	3.332011
14.190033	0.1	3.292356
14.191700	0.1	3.250595
14.193367	0.1	3.209179
14.195033	0.1	3.168387
14.196700	0.1	3.126306
14.198367	0.1	3.081411
14.200033	0.1	3.034766
14.201700	0.1	2.989136
14.203367	0.1	2.946216
14.205033	0.1	2.905377
14.206700	0.1	2.864725
14.208367	0.1	2.822122
14.210033	0.1	2.776119
14.211700	0.1	2.727639
14.213367	0.1	2.679708
14.215033	0.1	2.634511
14.216700	0.1	2.591554
14.218367	0.1	2.548737
14.220033	0.1	2.504298
14.221700	0.1	2.457979
14.223367	0.1	2.410910
14.225033	0.1	2.364372
14.226700	0.1	2.318281
14.228367	0.1	2.271263
14.230033	0.1	2.222080
14.231700	0.1	2.170545
14.233367	0.1	2.117739
14.235033	0.1	2.065687
14.236700	0.1	2.016765
14.238367	0.1	1.972103
14.240033	0.1	1.930110
14.241700	0.1	1.888219
14.243367	0.1	1.846012
14.245033	0.1	1.805145
14.246700	0.1	1.767133
14.248367	0.1	1.731962
14.250033	0.1	1.698132
14.251700	0.1	1.663961
14.253367	0.1	1.628892
14.255033	0.1	1.593875
14.256700	0.1	1.560566
14.258367	0.1	1.529609
14.260033	0.1	1.500058
14.261700	0.1	1.470828
14.263367	0.1	1.441613
14.265033	0.1	1.412625
14.266700	0.1	1.384425
14.268367	0.1	1.357230
14.270033	0.1	1.330478
14.271700	0.1	1.303721
14.273367	0.1	1.277667
14.275033	0.1	1.253760
14.276700	0.1	1.232475
14.278367	0.1	1.212857
14.280033	0.1	1.194407
14.281700	0.1	1.177993
14.283367	0.1	1.163981
14.285033	0.1	1.151259
14.286700	0.1	1.139026
14.288367	0.1	1.127264
14.290033	0.1	1.114910
14.291700	0.1	1.100348
14.293367	0.1	1.083692
14.295033	0.1	1.066732
14.296700	0.1	1.051105
14.298367	0.1	1.037214
14.300033	0.1	1.024930
14.301700	0.1	1.014550
14.303367	0.1	1.006220
14.305033	0.1	0.999435
14.306700	0.1	0.993763
14.308367	0.1	0.988934
14.310033	0.1	0.984385
14.311700	0.1	0.979407
14.313367	0.1	0.973148
14.315033	0.1	0.964976
14.316700	0.1	0.955365
14.318367	0.1	0.945991
14.320033	0.1	0.938461
14.321700	0.1	0.933325
14.323367	0.1	0.930494
14.325033	0.1	0.929344
14.326700	0.1	0.928468
14.328367	0.1	0.926787
14.330033	0.1	0.924417
14.331700	0.1	0.921730
14.333367	0.1	0.918843
14.335033	0.1	0.915942
14.336700	0.1	0.913502
14.338367	0.1	0.912398
14.340033	0.1	0.913260
14.341700	0.1	0.915974
14.343367	0.1	0.919872
14.345033	0.1	0.923341
14.346700	0.1	0.923732
14.348367	0.1	0.919383
14.350033	0.1	0.911462
14.351700	0.1	0.903169
14.353367	0.1	0.897283
14.355033	0.1	0.894535
14.356700	0.1	0.894135
14.358367	0.1	0.895518
14.360033	0.1	0.898913
14.361700	0.1	0.904300
14.363367	0.1	0.910498
14.365033	0.1	0.915658
14.366700	0.1	0.918196
14.368367	0.1	0.917306
14.370033	0.1	0.913716
14.371700	0.1	0.909423
14.373367	0.1	0.905846
14.375033	0.1	0.903062
14.376700	0.1	0.901078
14.378367	0.1	0.901134
14.380033	0.1	0.904845
14.381700	0.1	0.912049
14.383367	0.1	0.920161
14.385033	0.1	0.925921
14.386700	0.1	0.927397
14.388367	0.1	0.924738
14.390033	0.1	0.920049
14.391700	0.1	0.916310
14.393367	0.1	0.915728
14.395033	0.1	0.918973
14.396700	0.1	0.925362
14.398367	0.1	0.932948
14.400033	0.1	0.939411
14.401700	0.1	0.943574
14.403367	0.1	0.945539
14.405033	0.1	0.946410
14.406700	0.1	0.948268
14.408367	0.1	0.952780
14.410033	0.1	0.959705
14.411700	0.1	0.967206
14.413367	0.1	0.972911
14.415033	0.1	0.975542
14.416700	0.1	0.976115
14.418367	0.1	0.976818
14.420033	0.1	0.979165
14.421700	0.1	0.982797
14.423367	0.1	0.985302
14.425033	0.1	0.984310
14.426700	0.1	0.979682
14.428367	0.1	0.973232
14.430033	0.1	0.967155
14.431700	0.1	0.962866
14.433367	0.1	0.960799
14.435033	0.1	0.961097
14.436700	0.1	0.963830
14.438367	0.1	0.968543
14.440033	0.1	0.974499
14.441700	0.1	0.981279
14.443367	0.1	0.988361
14.445033	0.1	0.994653
14.446700	0.1	0.999239
14.448367	0.1	1.002401
14.450033	0.1	1.005265
14.451700	0.1	1.008515
14.453367	0.1	1.011849
14.455033	0.1	1.014918
14.456700	0.1	1.018224
14.458367	0.1	1.022876
14.460033	0.1	1.029698
14.461700	0.1	1.038513
14.463367	0.1	1.048152
14.465033	0.1	1.057568
14.466700	0.1	1.067026
14.468367	0.1	1.077624
14.470033	0.1	1.090146
14.471700	0.1	1.104516
14.473367	0.1	1.119585
14.475033	0.1	1.133592
14.476700	0.1	1.145592
14.478367	0.1	1.156526
14.480033	0.1	1.168628
14.481700	0.1	1.183446
14.483367	0.1	1.200605
14.485033	0.1	1.218570
14.486700	0.1	1.236089
14.488367	0.1	1.253360
14.490033	0.1	1.271856
14.491700	0.1	1.292476
14.493367	0.1	1.314599
14.495033	0.1	1.337240
14.496700	0.1	1.360136
14.498367	0.1	1.383997
14.500033	0.1	1.410125
14.501700	0.1	1.439080
14.503367	0.1	1.469734
14.505033	0.1	1.500444
14.506700	0.1	1.531234
14.508367	0.1	1.564128
14.510033	0.1	1.600827
14.511700	0.1	1.640650
14.513367	0.1	1.680986
14.515033	0.1	1.719221
14.516700	0.1	1.754682
14.518367	0.1	1.789560
14.520033	0.1	1.827828
14.521700	0.1	1.872117
14.523367	0.1	1.921542
14.525033	0.1	1.972793
14.526700	0.1	2.023005
14.528367	0.1	2.071769
14.530033	0.1	2.120552
14.531700	0.1	2.170703
14.533367	0.1	2.222755
14.535033	0.1	2.277070
14.536700	0.1	2.334504
14.538367	0.1	2.396083
14.540033	0.1	2.461583
14.541700	0.1	2.528927
14.543367	0.1	2.595601
14.545033	0.1	2.661156
14.546700	0.1	2.728021
14.548367	0.1	2.798983
14.550033	0.1	2.874741
14.551700	0.1	2.954244
14.553367	0.1	3.035432
14.555033	0.1	3.116406
14.556700	0.1	3.197347
14.558367	0.1	3.280174
14.560033	0.1	3.366400
14.561700	0.1	3.456282
14.563367	0.1	3.548767
14.565033	0.1	3.642305
14.566700	0.1	3.736280
14.568367	0.1	3.830846
14.570033	0.1	3.925706
14.571700	0.1	4.020506
14.573367	0.1	4.115882
14.575033	0.1	4.213071
14.576700	0.1	4.312894
14.578367	0.1	4.415256
14.580033	0.1	4.519261
14.581700	0.1	4.624301
14.583367	0.1	4.731091
14.585033	0.1	4.840866
14.586700	0.1	4.953044
14.588367	0.1	5.064756
14.590033	0.1	5.173390
14.591700	0.1	5.278853
14.593367	0.1	5.383040
14.595033	0.1	5.487306
14.596700	0.1	5.590930
14.598367	0.1	5.692267
14.600033	0.1	5.790987
14.601700	0.1	5.888538
14.603367	0.1	5.986425
14.605033	0.1	6.084656
14.606700	0.1	6.182515
14.608367	0.1	6.279880
14.610033	0.1	6.377264
14.611700	0.1	6.474950
14.613367	0.1	6.571570
14.615033	0.1	6.664139
14.616700	0.1	6.750389
14.618367	0.1	6.830432
14.620033	0.1	6.905757
14.621700	0.1	6.977743
14.623367	0.1	7.047709
14.625033	0.1	7.116534
14.626700	0.1	7.183603
14.628367	0.1	7.247548
14.630033	0.1	7.308298
14.631700	0.1	7.367437
14.633367	0.1	7.426590
14.635033	0.1	7.485962
14.636700	0.1	7.543564
14.638367	0.1	7.595774
14.640033	0.1	7.640175
14.641700	0.1	7.677730
14.643367	0.1	7.711770
14.645033	0.1	7.745172
14.646700	0.1	7.777712
14.648367	0.1	7.806388
14.650033	0.1	7.829131
14.651700	0.1	7.847534
14.653367	0.1	7.865010
14.655033	0.1	7.882877
14.656700	0.1	7.899231
14.658367	0.1	7.911301
14.660033	0.1	7.917685
14.661700	0.1	7.918598
14.663367	0.1	7.915008
14.665033	0.1	7.908214
14.666700	0.1	7.899497
14.668367	0.1	7.889620
14.670033	0.1	7.879282
14.671700	0.1	7.869271
14.673367	0.1	7.859729
14.675033	0.1	7.849867
14.676700	0.1	7.837680
14.678367	0.1	7.820451
14.680033	0.1	7.796600
14.681700	0.1	7.766918
14.683367	0.1	7.734075
14.685033	0.1	7.701018
14.686700	0.1	7.669702
14.688367	0.1	7.641390
14.690033	0.1	7.617185
14.691700	0.1	7.597459
14.693367	0.1	7.580854
14.695033	0.1	7.564458
14.696700	0.1	7.545599
14.698367	0.1	7.523852
14.700033	0.1	7.500947
14.701700	0.1	7.478753
14.703367	0.1	7.457775
14.705033	0.1	7.437845
14.706700	0.1	7.419735
14.708367	0.1	7.405705
14.710033	0.1	7.398361
14.711700	0.1	7.398538
14.713367	0.1	7.404056
14.715033	0.1	7.411088
14.716700	0.1	7.417011
14.718367	0.1	7.422199
14.720033	0.1	7.429062
14.721700	0.1	7.439782
14.723367	0.1	7.455139
14.725033	0.1	7.474516
14.726700	0.1	7.497282
14.728367	0.1	7.524784
14.730033	0.1	7.559513
14.731700	0.1	7.602158
14.733367	0.1	7.651104
14.735033	0.1	7.704608
14.736700	0.1	7.762280
14.738367	0.1	7.824735
14.740033	0.1	7.891874
14.741700	0.1	7.961588
14.743367	0.1	8.031041
14.745033	0.1	8.099098
14.746700	0.1	8.166758
14.748367	0.1	8.235415
14.750033	0.1	8.304901
14.751700	0.1	8.374169
14.753367	0.1	8.443599
14.755033	0.1	8.514943
14.756700	0.1	8.589257
14.758367	0.1	8.665673
14.760033	0.1	8.742060
14.761700	0.1	8.816738
14.763367	0.1	8.889139
14.765033	0.1	8.959631
14.766700	0.1	9.029042
14.768367	0.1	9.097657
14.770033	0.1	9.164894
14.771700	0.1	9.229886
14.773367	0.1	9.291577
14.775033	0.1	9.348644
14.776700	0.1	9.400020
14.778367	0.1	9.445129
14.780033	0.1	9.483602
14.781700	0.1	9.515462
14.783367	0.1	9.541167
14.785033	0.1	9.560962
14.786700	0.1	9.574946
14.788367	0.1	9.584208
14.790033	0.1	9.590155
14.791700	0.1	9.592520
14.793367	0.1	9.589619
14.795033	0.1	9.580473
14.796700	0.1	9.565493
14.798367	0.1	9.545395
14.800033	0.1	9.520063
14.801700	0.1	9.488827
14.803367	0.1	9.451942
14.805033	0.1	9.411154
14.806700	0.1	9.367936
14.808367	0.1	9.322097
14.810033	0.1	9.273021
14.811700	0.1	9.221300
14.813367	0.1	9.167888
14.815033	0.1	9.112842
14.816700	0.1	9.055985
14.818367	0.1	8.997261
14.820033	0.1	8.935663
14.821700	0.1	8.869288
14.823367	0.1	8.797268
14.825033	0.1	8.721254
14.826700	0.1	8.644592
14.828367	0.1	8.570668
14.830033	0.1	8.501783
14.831700	0.1	8.437550
14.833367	0.1	8.374439
14.835033	0.1	8.308138
14.836700	0.1	8.236365
14.838367	0.1	8.159773
14.840033	0.1	8.081007
14.841700	0.1	8.002352
14.843367	0.1	7.924447
14.845033	0.1	7.847073
14.846700	0.1	7.769768
14.848367	0.1	7.691616
14.850033	0.1	7.611755
14.851700	0.1	7.530283
14.853367	0.1	7.447712
14.855033	0.1	7.363469
14.856700	0.1	7.275976
14.858367	0.1	7.184520
14.860033	0.1	7.090089
14.861700	0.1	6.994093
14.863367	0.1	6.897389
14.865033	0.1	6.800215
14.866700	0.1	6.702323
14.868367	0.1	6.603664
14.870033	0.1	6.504371
14.871700	0.1	6.403225
14.873367	0.1	6.297734
14.875033	0.1	6.186538
14.876700	0.1	6.070645
14.878367	0.1	5.952804
14.880033	0.1	5.835919
14.881700	0.1	5.721105
14.883367	0.1	5.607391
14.885033	0.1	5.492922
14.886700	0.1	5.376097
14.888367	0.1	5.256622
14.890033	0.1	5.136342
14.891700	0.1	5.017482
14.893367	0.1	4.899539
14.895033	0.1	4.780190
14.896700	0.1	4.659235
14.898367	0.1	4.539019
14.900033	0.1	4.421426
14.901700	0.1	4.305914
14.903367	0.1	4.190095
14.905033	0.1	4.072008
14.906700	0.1	3.951807
14.908367	0.1	3.831503
14.910033	0.1	3.713779
14.911700	0.1	3.600935
14.913367	0.1	3.493982
14.915033	0.1	3.392296
14.916700	0.1	3.294516
14.918367	0.1	3.199698
14.920033	0.1	3.107502
14.921700	0.1	3.017429
14.923367	0.1	2.928609
14.925033	0.1	2.840790
14.926700	0.1	2.754508
14.928367	0.1	2.670074
14.930033	0.1	2.587605
14.931700	0.1	2.507963
14.933367	0.1	2.432596
14.935033	0.1	2.362281
14.936700	0.1	2.296660
14.938367	0.1	2.234597
14.940033	0.1	2.174950
14.941700	0.1	2.117581
14.943367	0.1	2.063601
14.945033	0.1	2.014129
14.946700	0.1	1.968853
14.948367	0.1	1.926306
14.950033	0.1	1.884992
14.951700	0.1	1.843674
14.953367	0.1	1.802030
14.955033	0.1	1.761341
14.956700	0.1	1.723561
14.958367	0.1	1.690388
14.960033	0.1	1.662881
14.961700	0.1	1.640688
14.963367	0.1	1.622015
14.965033	0.1	1.604869
14.966700	0.1	1.588170
14.968367	0.1	1.571821
14.970033	0.1	1.556282
14.971700	0.1	1.541944
14.973367	0.1	1.528789
14.975033	0.1	1.516696
14.976700	0.1	1.506167
14.978367	0.1	1.498512
14.980033	0.1	1.494437
14.981700	0.1	1.492584
14.983367	0.1	1.490680
14.985033	0.1	1.487820
14.986700	0.1	1.484561
14.988367	0.1	1.481418
14.990033	0.1	1.478619
14.991700	0.1	1.476719
14.993367	0.1	1.476081
14.995033	0.1	1.476076
14.996700	0.1	1.475350
14.998367	0.1	1.473059
15.000033	0.1	1.469576
15.001700	0.1	1.465851
15.003367	0.1	1.462912
15.005033	0.1	1.461599
15.006700	0.1	1.461864
15.008367	0.1	1.462786
15.010033	0.1	1.464109
15.011700	0.1	1.467387
15.013367	0.1	1.474391
15.015033	0.1	1.484253
15.016700	0.1	1.493869
15.018367	0.1	1.501227
15.020033	0.1	1.507252
15.021700	0.1	1.513865
15.023367	0.1	1.521334
15.025033	0.1	1.528636
15.026700	0.1	1.534782
15.028367	0.1	1.539169
15.030033	0.1	1.542289
15.031700	0.1	1.545921
15.033367	0.1	1.551611
15.035033	0.1	1.559285
15.036700	0.1	1.567774
15.038367	0.1	1.576403
15.040033	0.1	1.585572
15.041700	0.1	1.595276
15.043367	0.1	1.603817
15.045033	0.1	1.609805
15.046700	0.1	1.615020
15.048367	0.1	1.623272
15.050033	0.1	1.636283
15.051700	0.1	1.652003
15.053367	0.1	1.666774
15.055033	0.1	1.678634
15.056700	0.1	1.688981
15.058367	0.1	1.700944
15.060033	0.1	1.716237
15.061700	0.1	1.733950
15.063367	0.1	1.751957
15.065033	0.1	1.768596
15.066700	0.1	1.783362
15.068367	0.1	1.797010
15.070033	0.1	1.810701
15.071700	0.1	1.825225
15.073367	0.1	1.841444
15.075033	0.1	1.860587
15.076700	0.1	1.883311
15.078367	0.1	1.908676
15.080033	0.1	1.933998
15.081700	0.1	1.956644
15.083367	0.1	1.976788
15.085033	0.1	1.997147
15.086700	0.1	2.019084
15.088367	0.1	2.041007
15.090033	0.1	2.061720
15.091700	0.1	2.082838
15.093367	0.1	2.106894
15.095033	0.1	2.135113
15.096700	0.1	2.166815
15.098367	0.1	2.199570
15.100033	0.1	2.230993
15.101700	0.1	2.261326
15.103367	0.1	2.293447
15.105033	0.1	2.329815
15.106700	0.1	2.370477
15.108367	0.1	2.413713
15.110033	0.1	2.457611
15.111700	0.1	2.501234
15.113367	0.1	2.544909
15.115033	0.1	2.589528
15.116700	0.1	2.635508
15.118367	0.1	2.682526
15.120033	0.1	2.730624
15.121700	0.1	2.780790
15.123367	0.1	2.833502
15.125033	0.1	2.887328
15.126700	0.1	2.940060
15.128367	0.1	2.991003
15.130033	0.1	3.041513
15.131700	0.1	3.093649
15.133367	0.1	3.148392
15.135033	0.1	3.205030
15.136700	0.1	3.262777
15.138367	0.1	3.322484
15.140033	0.1	3.385693
15.141700	0.1	3.452175
15.143367	0.1	3.519850
15.145033	0.1	3.587650
15.146700	0.1	3.657397
15.148367	0.1	3.732000
15.150033	0.1	3.812346
15.151700	0.1	3.896444
15.153367	0.1	3.981041
15.155033	0.1	4.063719
15.156700	0.1	4.144241
15.158367	0.1	4.224628
15.160033	0.1	4.307497
15.161700	0.1	4.394180
15.163367	0.1	4.484318
15.165033	0.1	4.577218
15.166700	0.1	4.672860
15.168367	0.1	4.771170
15.170033	0.1	4.871436
15.171700	0.1	4.973286
15.173367	0.1	5.076863
15.175033	0.1	5.181516
15.176700	0.1	5.285922
15.178367	0.1	5.389396
15.180033	0.1	5.491767
15.181700	0.1	5.592774
15.183367	0.1	5.692421
15.185033	0.1	5.791122
15.186700	0.1	5.890015
15.188367	0.1	5.991198
15.190033	0.1	6.096177
15.191700	0.1	6.204094
15.193367	0.1	6.312123
15.195033	0.1	6.417017
15.196700	0.1	6.516618
15.198367	0.1	6.610793
15.200033	0.1	6.701010
15.201700	0.1	6.788778
15.203367	0.1	6.874162
15.205033	0.1	6.956207
15.206700	0.1	7.034298
15.208367	0.1	7.108157
15.210033	0.1	7.177559
15.211700	0.1	7.243357
15.213367	0.1	7.307520
15.215033	0.1	7.371535
15.216700	0.1	7.434697
15.218367	0.1	7.493780
15.220033	0.1	7.545543
15.221700	0.1	7.589594
15.223367	0.1	7.627402
15.225033	0.1	7.659444
15.226700	0.1	7.685479
15.228367	0.1	7.706573
15.230033	0.1	7.724478
15.231700	0.1	7.739794
15.233367	0.1	7.751612
15.235033	0.1	7.758117
15.236700	0.1	7.757903
15.238367	0.1	7.750867
15.240033	0.1	7.737237
15.241700	0.1	7.716678
15.243367	0.1	7.688920
15.245033	0.1	7.655229
15.246700	0.1	7.618507
15.248367	0.1	7.580840
15.250033	0.1	7.541468
15.251700	0.1	7.498185
15.253367	0.1	7.449649
15.255033	0.1	7.395139
15.256700	0.1	7.333532
15.258367	0.1	7.264353
15.260033	0.1	7.189405
15.261700	0.1	7.111942
15.263367	0.1	7.033669
15.265033	0.1	6.953371
15.266700	0.1	6.869398
15.268367	0.1	6.782156
15.270033	0.1	6.693369
15.271700	0.1	6.604102
15.273367	0.1	6.513773
15.275033	0.1	6.420924
15.276700	0.1	6.325231
15.278367	0.1	6.228336
15.280033	0.1	6.131814
15.281700	0.1	6.035217
15.283367	0.1	5.937167
15.285033	0.1	5.837502
15.286700	0.1	5.737506
15.288367	0.1	5.638441
15.290033	0.1	5.540582
15.291700	0.1	5.443557
15.293367	0.1	5.347659
15.295033	0.1	5.254336
15.296700	0.1	5.164603
15.298367	0.1	5.077617
15.300033	0.1	4.991763
15.301700	0.1	4.906510
15.303367	0.1	4.822970
15.305033	0.1	4.743105
15.306700	0.1	4.668143
15.308367	0.1	4.597548
15.310033	0.1	4.530149
15.311700	0.1	4.465994
15.313367	0.1	4.406376
15.315033	0.1	4.352177
15.316700	0.1	4.302934
15.318367	0.1	4.257564
15.320033	0.1	4.215660
15.321700	0.1	4.177741
15.323367	0.1	4.144530
15.325033	0.1	4.116683
15.326700	0.1	4.095370
15.328367	0.1	4.081889
15.330033	0.1	4.076799
15.331700	0.1	4.080124
15.333367	0.1	4.092194
15.335033	0.1	4.113796
15.336700	0.1	4.145363
15.338367	0.1	4.185662
15.340033	0.1	4.231632
15.341700	0.1	4.281118
15.343367	0.1	4.335251
15.345033	0.1	4.396965
15.346700	0.1	4.468402
15.348367	0.1	4.550074
15.350033	0.1	4.641307
15.351700	0.1	4.741531
15.353367	0.1	4.851012
15.355033	0.1	4.970315
15.356700	0.1	5.099839
15.358367	0.1	5.239542
15.360033	0.1	5.388726
15.361700	0.1	5.546990
15.363367	0.1	5.714819
15.365033	0.1	5.892576
15.366700	0.1	6.080535
15.368367	0.1	6.279917
15.370033	0.1	6.492324
15.371700	0.1	6.718524
15.373367	0.1	6.959238
15.375033	0.1	7.216027
15.376700	0.1	7.489957
15.378367	0.1	7.780446
15.380033	0.1	8.086376
15.381700	0.1	8.407901
15.383367	0.1	8.747140
15.385033	0.1	9.106938
15.386700	0.1	9.488296
15.388367	0.1	9.889933
15.390033	0.1	10.311306
15.391700	0.1	10.754690
15.393367	0.1	11.223508
15.395033	0.1	11.720313
15.396700	0.1	12.246906
15.398367	0.1	12.804908
15.400033	0.1	13.395362
15.401700	0.1	14.018817
15.403367	0.1	14.676084
15.405033	0.1	15.368899
15.406700	0.1	16.099974
15.408367	0.1	16.871872
15.410033	0.1	17.686095
15.411700	0.1	18.543983
15.413367	0.1	19.448428
15.415033	0.1	20.403797
15.416700	0.1	21.413770
15.418367	0.1	22.480264
15.420033	0.1	23.605027
15.421700	0.1	24.791104
15.423367	0.1	26.041786
15.425033	0.1	27.358993
15.426700	0.1	28.744256
15.428367	0.1	30.200584
15.430033	0.1	31.731995
15.431700	0.1	33.341753
15.433367	0.1	35.031401
15.435033	0.1	36.801533
15.436700	0.1	38.653361
15.438367	0.1	40.589226
15.440033	0.1	42.612185
15.441700	0.1	44.725635
15.443367	0.1	46.933480
15.445033	0.1	49.240063
15.446700	0.1	51.649069
15.448367	0.1	54.162419
15.450033	0.1	56.780293
15.451700	0.1	59.501706
15.453367	0.1	62.325914
15.455033	0.1	65.254234
15.456700	0.1	68.290131
15.458367	0.1	71.437145
15.460033	0.1	74.697202
15.461700	0.1	78.071193
15.463367	0.1	81.560002
15.465033	0.1	85.164434
15.466700	0.1	88.885320
15.468367	0.1	92.724189
15.470033	0.1	96.683977
15.471700	0.1	100.768725
15.473367	0.1	104.981801
15.475033	0.1	109.324623
15.476700	0.1	113.797449
15.478367	0.1	118.401037
15.480033	0.1	123.137706
15.481700	0.1	128.011285
15.483367	0.1	133.026526
15.485033	0.1	138.189048
15.486700	0.1	143.505214
15.488367	0.1	148.980841
15.490033	0.1	154.619967
15.491700	0.1	160.426046
15.493367	0.1	166.404746
15.495033	0.1	172.564760
15.496700	0.1	178.915891
15.498367	0.1	185.467228
15.500033	0.1	192.227652
15.501700	0.1	199.207454
15.503367	0.1	206.419276
15.505033	0.1	213.877522
15.506700	0.1	221.597171
15.508367	0.1	229.593516
15.510033	0.1	237.881979
15.511700	0.1	246.476759
15.513367	0.1	255.391370
15.515033	0.1	264.641247
15.516700	0.1	274.243723
15.518367	0.1	284.215012
15.520033	0.1	294.568572
15.521700	0.1	305.316039
15.523367	0.1	316.468268
15.525033	0.1	328.034768
15.526700	0.1	340.023036
15.528367	0.1	352.438260
15.530033	0.1	365.281948
15.531700	0.1	378.550482
15.533367	0.1	392.234605
15.535033	0.1	406.319113
15.536700	0.1	420.783884
15.538367	0.1	435.603997
15.540033	0.1	450.746781
15.541700	0.1	466.171303
15.543367	0.1	481.832079
15.545033	0.1	497.681611
15.546700	0.1	513.669421
15.548367	0.1	529.739014
15.550033	0.1	545.826108
15.551700	0.1	561.861019
15.553367	0.1	577.772582
15.555033	0.1	593.490010
15.556700	0.1	608.943157
15.558367	0.1	624.061344
15.560033	0.1	638.771086
15.561700	0.1	652.996088
15.563367	0.1	666.662683
15.565033	0.1	679.706876
15.566700	0.1	692.074923
15.568367	0.1	703.717760
15.570033	0.1	714.588692
15.571700	0.1	724.646934
15.573367	0.1	733.861021
15.575033	0.1	742.208055
15.576700	0.1	749.669872
15.578367	0.1	756.231887
15.580033	0.1	761.888978
15.581700	0.1	766.650048
15.583367	0.1	770.531372
15.585033	0.1	773.548089
15.586700	0.1	775.714741
15.588367	0.1	777.050239
15.590033	0.1	777.581651
15.591700	0.1	777.342371
15.593367	0.1	776.365903
15.595033	0.1	774.685010
15.596700	0.1	772.336340
15.598367	0.1	769.361868
15.600033	0.1	765.804915
15.601700	0.1	761.704660
15.603367	0.1	757.094753
15.605033	0.1	752.007538
15.606700	0.1	746.477280
15.608367	0.1	740.538319
15.610033	0.1	734.223272
15.611700	0.1	727.564251
15.613367	0.1	720.592924
15.615033	0.1	713.339193
15.616700	0.1	705.831326
15.618367	0.1	698.096092
15.620033	0.1	690.158150
15.621700	0.1	682.039685
15.623367	0.1	673.761680
15.625033	0.1	665.344783
15.626700	0.1	656.806017
15.628367	0.1	648.156349
15.630033	0.1	639.404772
15.631700	0.1	630.563605
15.633367	0.1	621.647314
15.635033	0.1	612.666710
15.636700	0.1	603.627763
15.638367	0.1	594.536751
15.640033	0.1	585.404980
15.641700	0.1	576.247643
15.643367	0.1	567.077590
15.645033	0.1	557.900952
15.646700	0.1	548.719815
15.648367	0.1	539.537846
15.650033	0.1	530.362125
15.651700	0.1	521.200169
15.653367	0.1	512.056803
15.655033	0.1	502.935136
15.656700	0.1	493.839495
15.658367	0.1	484.776320
15.660033	0.1	475.751451
15.661700	0.1	466.767266
15.663367	0.1	457.823906
15.665033	0.1	448.922366
15.666700	0.1	440.066592
15.668367	0.1	431.263475
15.670033	0.1	422.519404
15.671700	0.1	413.837769
15.673367	0.1	405.221261
15.675033	0.1	396.674252
15.676700	0.1	388.201047
15.678367	0.1	379.802944
15.680033	0.1	371.478866
15.681700	0.1	363.229374
15.683367	0.1	355.058951
15.685033	0.1	346.974135
15.686700	0.1	338.980556
15.688367	0.1	331.082470
15.690033	0.1	323.283398
15.691700	0.1	315.585262
15.693367	0.1	307.988990
15.695033	0.1	300.496356
15.696700	0.1	293.109133
15.698367	0.1	285.828626
15.700033	0.1	278.657433
15.701700	0.1	271.599256
15.703367	0.1	264.656707
15.705033	0.1	257.829866
15.706700	0.1	251.116758
15.708367	0.1	244.516167
15.710033	0.1	238.029394
15.711700	0.1	231.659110
15.713367	0.1	225.408250
15.715033	0.1	219.279346
15.716700	0.1	213.274034
15.718367	0.1	207.393100
15.720033	0.1	201.635915
15.721700	0.1	196.000580
15.723367	0.1	190.485874
15.725033	0.1	185.092399
15.726700	0.1	179.821798
15.728367	0.1	174.675393
15.730033	0.1	169.652659
15.731700	0.1	164.750675
15.733367	0.1	159.966475
15.735033	0.1	155.299842
15.736700	0.1	150.752664
15.738367	0.1	146.326297
15.740033	0.1	142.019456
15.741700	0.1	137.828207
15.743367	0.1	133.749107
15.745033	0.1	129.781850
15.746700	0.1	125.927427
15.748367	0.1	122.184991
15.750033	0.1	118.551608
15.751700	0.1	115.023861
15.753367	0.1	111.599281
15.755033	0.1	108.276936
15.756700	0.1	105.056525
15.758367	0.1	101.936809
15.760033	0.1	98.915403
15.761700	0.1	95.989811
15.763367	0.1	93.158172
15.765033	0.1	90.418980
15.766700	0.1	87.769982
15.768367	0.1	85.208104
15.770033	0.1	82.730772
15.771700	0.1	80.336263
15.773367	0.1	78.022401
15.775033	0.1	75.786114
15.776700	0.1	73.624863
15.778367	0.1	71.537676
15.780033	0.1	69.524366
15.781700	0.1	67.584133
15.783367	0.1	65.714563
15.785033	0.1	63.912044
15.786700	0.1	62.172976
15.788367	0.1	60.494184
15.790033	0.1	58.872737
15.791700	0.1	57.306239
15.793367	0.1	55.793407
15.795033	0.1	54.334304
15.796700	0.1	52.929586
15.798367	0.1	51.578875
15.800033	0.1	50.279344
15.801700	0.1	49.026529
15.803367	0.1	47.816732
15.805033	0.1	46.648234
15.806700	0.1	45.521143
15.808367	0.1	44.436124
15.810033	0.1	43.391655
15.811700	0.1	42.383410
15.813367	0.1	41.407952
15.815033	0.1	40.465421
15.816700	0.1	39.557852
15.818367	0.1	38.686134
15.820033	0.1	37.848512
15.821700	0.1	37.041032
15.823367	0.1	36.260015
15.825033	0.1	35.504280
15.826700	0.1	34.774509
15.828367	0.1	34.071323
15.830033	0.1	33.394340
15.831700	0.1	32.741977
15.833367	0.1	32.111881
15.835033	0.1	31.502023
15.836700	0.1	30.911318
15.838367	0.1	30.339123
15.840033	0.1	29.784497
15.841700	0.1	29.246570
15.843367	0.1	28.725429
15.845033	0.1	28.221766
15.846700	0.1	27.735443
15.848367	0.1	27.265269
15.850033	0.1	26.810286
15.851700	0.1	26.370231
15.853367	0.1	25.944151
15.855033	0.1	25.530020
15.856700	0.1	25.126347
15.858367	0.1	24.733376
15.860033	0.1	24.352656
15.861700	0.1	23.985105
15.863367	0.1	23.629633
15.865033	0.1	23.284215
15.866700	0.1	22.947509
15.868367	0.1	22.619395
15.870033	0.1	22.300426
15.871700	0.1	21.990784
15.873367	0.1	21.689986
15.875033	0.1	21.397215
15.876700	0.1	21.111304
15.878367	0.1	20.831060
15.880033	0.1	20.556115
15.881700	0.1	20.287274
15.883367	0.1	20.025806
15.885033	0.1	19.772016
15.886700	0.1	19.524773
15.888367	0.1	19.282717
15.890033	0.1	19.045947
15.891700	0.1	18.816115
15.893367	0.1	18.594596
15.895033	0.1	18.380918
15.896700	0.1	18.173554
15.898367	0.1	17.971289
15.900033	0.1	17.773840
15.901700	0.1	17.581955
15.903367	0.1	17.396165
15.905033	0.1	17.215647
15.906700	0.1	17.039138
15.908367	0.1	16.866992
15.910033	0.1	16.701166
15.911700	0.1	16.542692
15.913367	0.1	16.389964
15.915033	0.1	16.240268
15.916700	0.1	16.092607
15.918367	0.1	15.948410
15.920033	0.1	15.809778
15.921700	0.1	15.677917
15.923367	0.1	15.552808
15.925033	0.1	15.433328
15.926700	0.1	15.317998
15.928367	0.1	15.205871
15.930033	0.1	15.096567
15.931700	0.1	14.990396
15.933367	0.1	14.888644
15.935033	0.1	14.792681
15.936700	0.1	14.702799
15.938367	0.1	14.618565
15.940033	0.1	14.539603
15.941700	0.1	14.465838
15.943367	0.1	14.397441
15.945033	0.1	14.333921
15.946700	0.1	14.273543
15.948367	0.1	14.215037
15.950033	0.1	14.159209
15.951700	0.1	14.108014
15.953367	0.1	14.062505
15.955033	0.1	14.021858
15.956700	0.1	13.984102
15.958367	0.1	13.947915
15.960033	0.1	13.913503
15.961700	0.1	13.881689
15.963367	0.1	13.852790
15.965033	0.1	13.826448
15.966700	0.1	13.801800
15.968367	0.1	13.777651
15.970033	0.1	13.752636
15.971700	0.1	13.725492
15.973367	0.1	13.695625
15.975033	0.1	13.663853
15.976700	0.1	13.631820
15.978367	0.1	13.600159
15.980033	0.1	13.568113
15.981700	0.1	13.534660
15.983367	0.1	13.499013
15.985033	0.1	13.460508
15.986700	0.1	13.418417
15.988367	0.1	13.371999
15.990033	0.1	13.321317
15.991700	0.1	13.267333
15.993367	0.1	13.210569
15.995033	0.1	13.150563
15.996700	0.1	13.087164
15.998367	0.1	13.021072
16.000033	0.1	12.952257
16.001700	0.1	12.878850
16.003367	0.1	12.799008
16.005033	0.1	12.712935
16.006700	0.1	12.621852
16.008367	0.1	12.526112
16.010033	0.1	12.425147
16.011700	0.1	12.318543
16.013367	0.1	12.207199
16.015033	0.1	12.093410
16.016700	0.1	11.979365
16.018367	0.1	11.866102
16.020033	0.1	11.753538
16.021700	0.1	11.640308
16.023367	0.1	11.523850
16.025033	0.1	11.401856
16.026700	0.1	11.274349
16.028367	0.1	11.143982
16.030033	0.1	11.014002
16.031700	0.1	10.885973
16.033367	0.1	10.759500
16.035033	0.1	10.634223
16.036700	0.1	10.511111
16.038367	0.1	10.391152
16.040033	0.1	10.273517
16.041700	0.1	10.155821
16.043367	0.1	10.036463
16.045033	0.1	9.916145
16.046700	0.1	9.797039
16.048367	0.1	9.681121
16.050033	0.1	9.569060
16.051700	0.1	9.459793
16.053367	0.1	9.351410
16.055033	0.1	9.243069
16.056700	0.1	9.135632
16.058367	0.1	9.030416
16.060033	0.1	8.928273
16.061700	0.1	8.829725
16.063367	0.1	8.734642
16.065033	0.1	8.642008
16.066700	0.1	8.550859
16.068367	0.1	8.461447
16.070033	0.1	8.374699
16.071700	0.1	8.290703
16.073367	0.1	8.208500
16.075033	0.1	8.127303
16.076700	0.1	8.046739
16.078367	0.1	7.965788
16.080033	0.1	7.883175
16.081700	0.1	7.799244
16.083367	0.1	7.716236
16.085033	0.1	7.636659
16.086700	0.1	7.561599
16.088367	0.1	7.489850
16.090033	0.1	7.418878
16.091700	0.1	7.346589
16.093367	0.1	7.272190
16.095033	0.1	7.196190
16.096700	0.1	7.120138
16.098367	0.1	7.045791
16.100033	0.1	6.974153
16.101700	0.1	6.905273
16.103367	0.1	6.838799
16.105033	0.1	6.774366
16.106700	0.1	6.711716
16.108367	0.1	6.650835
16.110033	0.1	6.591282
16.111700	0.1	6.531728
16.113367	0.1	6.470717
16.115033	0.1	6.407751
16.116700	0.1	6.343853
16.118367	0.1	6.281566
16.120033	0.1	6.223428
16.121700	0.1	6.169220
16.123367	0.1	6.115809
16.125033	0.1	6.060442
16.126700	0.1	6.003529
16.128367	0.1	5.948092
16.130033	0.1	5.896976
16.131700	0.1	5.850382
16.133367	0.1	5.805618
16.135033	0.1	5.759466
16.136700	0.1	5.711056
16.138367	0.1	5.662707
16.140033	0.1	5.617756
16.141700	0.1	5.577160
16.143367	0.1	5.538724
16.145033	0.1	5.499511
16.146700	0.1	5.458798
16.148367	0.1	5.418756
16.150033	0.1	5.381987
16.151700	0.1	5.349186
16.153367	0.1	5.319538
16.155033	0.1	5.291835
16.156700	0.1	5.264957
16.158367	0.1	5.238322
16.160033	0.1	5.212300
16.161700	0.1	5.187741
16.163367	0.1	5.165087
16.165033	0.1	5.144048
16.166700	0.1	5.123494
16.168367	0.1	5.101706
16.170033	0.1	5.077505
16.171700	0.1	5.051293
16.173367	0.1	5.025016
16.175033	0.1	5.000830
16.176700	0.1	4.979502
16.178367	0.1	4.960718
16.180033	0.1	4.944811
16.181700	0.1	4.933383
16.183367	0.1	4.927493
16.185033	0.1	4.925709
16.186700	0.1	4.924955
16.188367	0.1	4.922701
16.190033	0.1	4.917877
16.191700	0.1	4.910817
16.193367	0.1	4.902766
16.195033	0.1	4.894645
16.196700	0.1	4.886244
16.198367	0.1	4.877280
16.200033	0.1	4.868535
16.201700	0.1	4.861318
16.203367	0.1	4.856521
16.205033	0.1	4.854449
16.206700	0.1	4.854919
16.208367	0.1	4.857285
16.210033	0.1	4.860279
16.211700	0.1	4.862114
16.213367	0.1	4.861760
16.215033	0.1	4.860521
16.216700	0.1	4.861294
16.218367	0.1	4.865625
16.220033	0.1	4.872265
16.221700	0.1	4.879045
16.223367	0.1	4.885066
16.225033	0.1	4.890608
16.226700	0.1	4.895646
16.228367	0.1	4.899525
16.230033	0.1	4.902054
16.231700	0.1	4.904242
16.233367	0.1	4.908084
16.235033	0.1	4.915576
16.236700	0.1	4.926552
16.238367	0.1	4.937332
16.240033	0.1	4.943586
16.241700	0.1	4.944485
16.243367	0.1	4.942636
16.245033	0.1	4.941002
16.246700	0.1	4.941365
16.248367	0.1	4.944168
16.250033	0.1	4.948541
16.251700	0.1	4.952727
16.253367	0.1	4.954874
16.255033	0.1	4.953546
16.256700	0.1	4.948322
16.258367	0.1	4.940466
16.260033	0.1	4.932452
16.261700	0.1	4.926021
16.263367	0.1	4.920880
16.265033	0.1	4.915255
16.266700	0.1	4.907264
16.268367	0.1	4.896401
16.270033	0.1	4.884438
16.271700	0.1	4.874547
16.273367	0.1	4.868647
16.275033	0.1	4.865094
16.276700	0.1	4.859865
16.278367	0.1	4.850249
16.280033	0.1	4.836181
16.281700	0.1	4.819343
16.283367	0.1	4.801913
16.285033	0.1	4.785294
16.286700	0.1	4.769810
16.288367	0.1	4.755477
16.290033	0.1	4.742243
16.291700	0.1	4.729331
16.293367	0.1	4.715035
16.295033	0.1	4.697884
16.296700	0.1	4.678085
16.298367	0.1	4.656911
16.300033	0.1	4.634890
16.301700	0.1	4.611970
16.303367	0.1	4.589004
16.305033	0.1	4.567048
16.306700	0.1	4.546251
16.308367	0.1	4.526773
16.310033	0.1	4.509222
16.311700	0.1	4.493315
16.313367	0.1	4.476956
16.315033	0.1	4.457808
16.316700	0.1	4.436197
16.318367	0.1	4.414911
16.320033	0.1	4.395619
16.321700	0.1	4.377379
16.323367	0.1	4.358515
16.325033	0.1	4.338250
16.326700	0.1	4.316429
16.328367	0.1	4.292713
16.330033	0.1	4.267492
16.331700	0.1	4.242696
16.333367	0.1	4.219776
16.335033	0.1	4.198300
16.336700	0.1	4.177955
16.338367	0.1	4.159654
16.340033	0.1	4.143957
16.341700	0.1	4.130295
16.343367	0.1	4.117200
16.345033	0.1	4.102448
16.346700	0.1	4.084092
16.348367	0.1	4.061833
16.350033	0.1	4.037186
16.351700	0.1	4.012450
16.353367	0.1	3.989288
16.355033	0.1	3.968179
16.356700	0.1	3.949087
16.358367	0.1	3.931923
16.360033	0.1	3.916086
16.361700	0.1	3.900449
16.363367	0.1	3.884141
16.365033	0.1	3.867350
16.366700	0.1	3.851182
16.368367	0.1	3.836448
16.370033	0.1	3.822469
16.371700	0.1	3.807638
16.373367	0.1	3.790949
16.375033	0.1	3.772276
16.376700	0.1	3.752308
16.378367	0.1	3.733383
16.380033	0.1	3.718524
16.381700	0.1	3.708303
16.383367	0.1	3.700065
16.385033	0.1	3.690887
16.386700	0.1	3.679800
16.388367	0.1	3.667464
16.390033	0.1	3.655427
16.391700	0.1	3.645266
16.393367	0.1	3.637620
16.395033	0.1	3.631809
16.396700	0.1	3.626035
16.398367	0.1	3.618207
16.400033	0.1	3.607613
16.401700	0.1	3.595739
16.403367	0.1	3.584898
16.405033	0.1	3.576698
16.406700	0.1	3.571594
16.408367	0.1	3.568917
16.410033	0.1	3.566886
16.411700	0.1	3.562770
16.413367	0.1	3.554807
16.415033	0.1	3.544618
16.416700	0.1	3.536013
16.418367	0.1	3.531203
16.420033	0.1	3.529279
16.421700	0.1	3.527696
16.423367	0.1	3.524339
16.425033	0.1	3.518402
16.426700	0.1	3.510811
16.428367	0.1	3.504115
16.430033	0.1	3.500767
16.431700	0.1	3.501452
16.433367	0.1	3.505056
16.435033	0.1	3.509233
16.436700	0.1	3.511198
16.438367	0.1	3.509247
16.440033	0.1	3.504138
16.441700	0.1	3.498741
16.443367	0.1	3.496129
16.445033	0.1	3.497675
16.446700	0.1	3.502308
16.448367	0.1	3.507612
16.450033	0.1	3.512045
16.451700	0.1	3.515645
16.453367	0.1	3.519235
16.455033	0.1	3.523338
16.456700	0.1	3.527771
16.458367	0.1	3.532209
16.460033	0.1	3.536870
16.461700	0.1	3.542043
16.463367	0.1	3.546923
16.465033	0.1	3.549722
16.466700	0.1	3.549182
16.468367	0.1	3.545755
16.470033	0.1	3.541582
16.471700	0.1	3.539235
16.473367	0.1	3.540246
16.475033	0.1	3.544567
16.476700	0.1	3.551301
16.478367	0.1	3.559953
16.480033	0.1	3.570439
16.481700	0.1	3.581569
16.483367	0.1	3.590933
16.485033	0.1	3.596623
16.486700	0.1	3.598169
16.488367	0.1	3.596712
16.490033	0.1	3.594933
16.491700	0.1	3.596125
16.493367	0.1	3.602211
16.495033	0.1	3.612614
16.496700	0.1	3.625061
16.498367	0.1	3.636628
16.500033	0.1	3.644722
16.501700	0.1	3.648750
16.503367	0.1	3.650547
16.505033	0.1	3.653034
16.506700	0.1	3.658868
16.508367	0.1	3.669052
16.510033	0.1	3.681635
16.511700	0.1	3.692983
16.513367	0.1	3.701099
16.515033	0.1	3.706771
16.516700	0.1	3.711781
16.518367	0.1	3.717635
16.520033	0.1	3.725430
16.521700	0.1	3.735637
16.523367	0.1	3.747609
16.525033	0.1	3.759479
16.526700	0.1	3.769607
16.528367	0.1	3.778022
16.530033	0.1	3.785989
16.531700	0.1	3.794818
16.533367	0.1	3.804890
16.535033	0.1	3.815740
16.536700	0.1	3.827321
16.538367	0.1	3.840374
16.540033	0.1	3.855741
16.541700	0.1	3.873706
16.543367	0.1	3.893385
16.545033	0.1	3.912919
16.546700	0.1	3.930666
16.548367	0.1	3.946112
16.550033	0.1	3.960007
16.551700	0.1	3.973800
16.553367	0.1	3.988505
16.555033	0.1	4.004110
16.556700	0.1	4.020124
16.558367	0.1	4.036664
16.560033	0.1	4.054513
16.561700	0.1	4.073959
16.563367	0.1	4.094532
16.565033	0.1	4.115924
16.566700	0.1	4.138122
16.568367	0.1	4.160926
16.570033	0.1	4.184064
16.571700	0.1	4.207320
16.573367	0.1	4.230011
16.575033	0.1	4.251250
16.576700	0.1	4.270826
16.578367	0.1	4.289448
16.580033	0.1	4.308601
16.581700	0.1	4.330296
16.583367	0.1	4.356010
16.585033	0.1	4.385440
16.586700	0.1	4.416485
16.588367	0.1	4.446735
16.590033	0.1	4.475527
16.591700	0.1	4.504011
16.593367	0.1	4.533506
16.595033	0.1	4.564775
16.596700	0.1	4.598130
16.598367	0.1	4.633651
16.600033	0.1	4.671174
16.601700	0.1	4.709410
16.603367	0.1	4.746290
16.605033	0.1	4.781447
16.606700	0.1	4.816875
16.608367	0.1	4.854701
16.610033	0.1	4.895320
16.611700	0.1	4.937262
16.613367	0.1	4.978450
16.615033	0.1	5.017985
16.616700	0.1	5.057491
16.618367	0.1	5.100244
16.620033	0.1	5.147844
16.621700	0.1	5.198079
16.623367	0.1	5.246745
16.625033	0.1	5.291142
16.626700	0.1	5.331310
16.628367	0.1	5.369289
16.630033	0.1	5.407971
16.631700	0.1	5.449615
16.633367	0.1	5.494133
16.635033	0.1	5.539320
16.636700	0.1	5.583116
16.638367	0.1	5.625160
16.640033	0.1	5.666306
16.641700	0.1	5.707443
16.643367	0.1	5.748714
16.645033	0.1	5.789474
16.646700	0.1	5.828878
16.648367	0.1	5.865977
16.650033	0.1	5.899607
16.651700	0.1	5.928851
16.653367	0.1	5.953750
16.655033	0.1	5.975543
16.656700	0.1	5.996036
16.658367	0.1	6.016432
16.660033	0.1	6.036805
16.661700	0.1	6.056684
16.663367	0.1	6.075273
16.665033	0.1	6.091101
16.666700	0.1	6.101979
16.668367	0.1	6.106491
16.670033	0.1	6.105402
16.671700	0.1	6.100778
16.673367	0.1	6.094738
16.675033	0.1	6.088880
16.676700	0.1	6.083176
16.678367	0.1	6.075590
16.680033	0.1	6.064298
16.681700	0.1	6.049834
16.683367	0.1	6.034113
16.685033	0.1	6.017801
16.686700	0.1	5.999631
16.688367	0.1	5.977829
16.690033	0.1	5.952106
16.691700	0.1	5.924325
16.693367	0.1	5.896539
16.695033	0.1	5.868655
16.696700	0.1	5.839425
16.698367	0.1	5.808640
16.700033	0.1	5.777050
16.701700	0.1	5.745343
16.703367	0.1	5.714325
16.705033	0.1	5.684858
16.706700	0.1	5.656839
16.708367	0.1	5.628807
16.710033	0.1	5.599032
16.711700	0.1	5.566617
16.713367	0.1	5.531930
16.715033	0.1	5.496899
16.716700	0.1	5.464344
16.718367	0.1	5.435785
16.720033	0.1	5.410197
16.721700	0.1	5.385331
16.723367	0.1	5.359785
16.725033	0.1	5.334029
16.726700	0.1	5.310001
16.728367	0.1	5.289163
16.730033	0.1	5.271146
16.731700	0.1	5.254503
16.733367	0.1	5.238010
16.735033	0.1	5.221260
16.736700	0.1	5.204617
16.738367	0.1	5.188570
16.740033	0.1	5.172635
16.741700	0.1	5.155480
16.743367	0.1	5.136738
16.745033	0.1	5.118004
16.746700	0.1	5.101645
16.748367	0.1	5.088449
16.750033	0.1	5.076751
16.751700	0.1	5.064462
16.753367	0.1	5.051508
16.755033	0.1	5.039712
16.756700	0.1	5.030581
16.758367	0.1	5.023875
16.760033	0.1	5.018576
16.761700	0.1	5.014264
16.763367	0.1	5.010883
16.765033	0.1	5.008364
16.766700	0.1	5.007461
16.768367	0.1	5.009156
16.770033	0.1	5.012564
16.771700	0.1	5.015442
16.773367	0.1	5.016830
16.775033	0.1	5.017477
16.776700	0.1	5.017933
16.778367	0.1	5.017412
16.780033	0.1	5.014846
16.781700	0.1	5.010604
16.783367	0.1	5.006501
16.785033	0.1	5.004145
16.786700	0.1	5.003731
16.788367	0.1	5.004532
16.790033	0.1	5.006064
16.791700	0.1	5.008210
16.793367	0.1	5.010641
16.795033	0.1	5.012737
16.796700	0.1	5.013947
16.798367	0.1	5.014148
16.800033	0.1	5.013542
16.801700	0.1	5.012080
16.803367	0.1	5.009254
16.805033	0.1	5.005044
16.806700	0.1	5.000755
16.808367	0.1	4.997966
16.810033	0.1	4.997053
16.811700	0.1	4.997752
16.813367	0.1	5.000825
16.815033	0.1	5.007326
16.816700	0.1	5.016718
16.818367	0.1	5.027028
16.820033	0.1	5.036169
16.821700	0.1	5.042637
16.823367	0.1	5.045822
16.825033	0.1	5.045924
16.826700	0.1	5.043838
16.828367	0.1	5.040714
16.830033	0.1	5.037026
16.831700	0.1	5.032551
16.833367	0.1	5.027573
16.835033	0.1	5.023517
16.836700	0.1	5.021817
16.838367	0.1	5.022567
16.840033	0.1	5.024862
16.841700	0.1	5.027512
16.843367	0.1	5.029100
16.845033	0.1	5.027885
16.846700	0.1	5.022725
16.848367	0.1	5.015056
16.850033	0.1	5.008136
16.851700	0.1	5.003321
16.853367	0.1	4.999335
16.855033	0.1	4.994790
16.856700	0.1	4.990068
16.858367	0.1	4.987326
16.860033	0.1	4.988429
16.861700	0.1	4.992601
16.863367	0.1	4.997328
16.865033	0.1	5.000751
16.866700	0.1	5.001961
16.868367	0.1	5.000527
16.870033	0.1	4.996946
16.871700	0.1	4.992927
16.873367	0.1	4.990059
16.875033	0.1	4.988327
16.876700	0.1	4.986697
16.878367	0.1	4.984736
16.880033	0.1	4.982790
16.881700	0.1	4.980988
16.883367	0.1	4.978739
16.885033	0.1	4.975400
16.886700	0.1	4.971442
16.888367	0.1	4.968331
16.890033	0.1	4.966953
16.891700	0.1	4.966687
16.893367	0.1	4.966455
16.895033	0.1	4.965928
16.896700	0.1	4.965486
16.898367	0.1	4.965323
16.900033	0.1	4.965095
16.901700	0.1	4.964289
16.903367	0.1	4.962794
16.905033	0.1	4.960867
16.906700	0.1	4.958417
16.908367	0.1	4.954748
16.910033	0.1	4.949011
16.911700	0.1	4.941481
16.913367	0.1	4.934319
16.915033	0.1	4.929956
16.916700	0.1	4.928680
16.918367	0.1	4.928582
16.920033	0.1	4.927707
16.921700	0.1	4.925746
16.923367	0.1	4.923563
16.925033	0.1	4.921267
16.926700	0.1	4.918328
16.928367	0.1	4.915386
16.930033	0.1	4.913951
16.931700	0.1	4.914473
16.933367	0.1	4.915907
16.935033	0.1	4.917025
16.936700	0.1	4.917108
16.938367	0.1	4.916149
16.940033	0.1	4.915148
16.941700	0.1	4.914920
16.943367	0.1	4.914515
16.945033	0.1	4.912415
16.946700	0.1	4.908736
16.948367	0.1	4.904876
16.950033	0.1	4.901313
16.951700	0.1	4.896899
16.953367	0.1	4.890808
16.955033	0.1	4.884126
16.956700	0.1	4.878622
16.958367	0.1	4.874477
16.960033	0.1	4.870016
16.961700	0.1	4.863916
16.963367	0.1	4.856875
16.965033	0.1	4.850687
16.966700	0.1	4.846337
16.968367	0.1	4.843269
16.970033	0.1	4.840307
16.971700	0.1	4.836689
16.973367	0.1	4.832051
16.975033	0.1	4.826207
16.976700	0.1	4.819292
16.978367	0.1	4.811711
16.980033	0.1	4.803673
16.981700	0.1	4.795087
16.983367	0.1	4.785960
16.985033	0.1	4.776497
16.986700	0.1	4.766528
16.988367	0.1	4.755389
16.990033	0.1	4.743161
16.991700	0.1	4.731268
16.993367	0.1	4.721489
16.995033	0.1	4.714886
16.996700	0.1	4.710774
16.998367	0.1	4.706983
17.000033	0.1	4.701568
17.001700	0.1	4.693870
17.003367	0.1	4.684324
17.005033	0.1	4.673605
17.006700	0.1	4.661605
17.008367	0.1	4.648119
17.010033	0.1	4.634201
17.011700	0.1	4.621432
17.013367	0.1	4.610401
17.015033	0.1	4.600664
17.016700	0.1	4.591169
17.018367	0.1	4.580393
17.020033	0.1	4.567034
17.021700	0.1	4.551108
17.023367	0.1	4.534288
17.025033	0.1	4.518735
17.026700	0.1	4.505003
17.028367	0.1	4.491671
17.030033	0.1	4.477673
17.031700	0.1	4.463620
17.033367	0.1	4.450488
17.035033	0.1	4.438371
17.036700	0.1	4.426809
17.038367	0.1	4.415414
17.040033	0.1	4.404220
17.041700	0.1	4.393449
17.043367	0.1	4.382897
17.045033	0.1	4.371754
17.046700	0.1	4.358985
17.048367	0.1	4.343819
17.050033	0.1	4.326799
17.051700	0.1	4.310170
17.053367	0.1	4.295991
17.055033	0.1	4.284284
17.056700	0.1	4.273853
17.058367	0.1	4.263744
17.060033	0.1	4.253150
17.061700	0.1	4.241127
17.063367	0.1	4.227562
17.065033	0.1	4.213960
17.066700	0.1	4.202034
17.068367	0.1	4.191743
17.070033	0.1	4.181634
17.071700	0.1	4.170923
17.073367	0.1	4.160507
17.075033	0.1	4.151901
17.076700	0.1	4.145503
17.078367	0.1	4.140036
17.080033	0.1	4.133699
17.081700	0.1	4.125475
17.083367	0.1	4.115812
17.085033	0.1	4.106308
17.086700	0.1	4.098020
17.088367	0.1	4.090150
17.090033	0.1	4.081083
17.091700	0.1	4.070583
17.093367	0.1	4.060506
17.095033	0.1	4.053498
17.096700	0.1	4.051030
17.098367	0.1	4.052296
17.100033	0.1	4.055169
17.101700	0.1	4.058271
17.103367	0.1	4.061256
17.105033	0.1	4.063407
17.106700	0.1	4.063477
17.108367	0.1	4.061270
17.110033	0.1	4.058876
17.111700	0.1	4.059486
17.113367	0.1	4.064259
17.115033	0.1	4.071360
17.116700	0.1	4.078178
17.118367	0.1	4.083621
17.120033	0.1	4.088366
17.121700	0.1	4.093684
17.123367	0.1	4.100734
17.125033	0.1	4.110383
17.126700	0.1	4.122704
17.128367	0.1	4.137508
17.130033	0.1	4.155315
17.131700	0.1	4.176190
17.133367	0.1	4.198034
17.135033	0.1	4.218137
17.136700	0.1	4.236586
17.138367	0.1	4.256554
17.140033	0.1	4.281555
17.141700	0.1	4.313565
17.143367	0.1	4.352229
17.145033	0.1	4.394809
17.146700	0.1	4.438004
17.148367	0.1	4.480071
17.150033	0.1	4.521576
17.151700	0.1	4.564621
17.153367	0.1	4.610661
17.155033	0.1	4.659505
17.156700	0.1	4.711146
17.158367	0.1	4.766742
17.160033	0.1	4.827566
17.161700	0.1	4.894328
17.163367	0.1	4.966711
17.165033	0.1	5.043205
17.166700	0.1	5.122870
17.168367	0.1	5.207201
17.170033	0.1	5.298625
17.171700	0.1	5.397219
17.173367	0.1	5.500568
17.175033	0.1	5.606734
17.176700	0.1	5.715960
17.178367	0.1	5.829926
17.180033	0.1	5.950960
17.181700	0.1	6.080903
17.183367	0.1	6.219884
17.185033	0.1	6.367071
17.186700	0.1	6.521931
17.188367	0.1	6.684316
17.190033	0.1	6.854492
17.191700	0.1	7.033525
17.193367	0.1	7.222574
17.195033	0.1	7.421616
17.196700	0.1	7.629707
17.198367	0.1	7.846388
17.200033	0.1	8.072401
17.201700	0.1	8.309069
17.203367	0.1	8.557257
17.205033	0.1	8.816654
17.206700	0.1	9.086165
17.208367	0.1	9.365571
17.210033	0.1	9.656949
17.211700	0.1	9.964211
17.213367	0.1	10.290565
17.215033	0.1	10.635606
17.216700	0.1	10.995595
17.218367	0.1	11.366834
17.220033	0.1	11.748066
17.221700	0.1	12.140749
17.223367	0.1	12.548026
17.225033	0.1	12.972662
17.226700	0.1	13.416042
17.228367	0.1	13.878397
17.230033	0.1	14.358968
17.231700	0.1	14.856858
17.233367	0.1	15.371800
17.235033	0.1	15.904089
17.236700	0.1	16.454831
17.238367	0.1	17.025722
17.240033	0.1	17.617294
17.241700	0.1	18.228130
17.243367	0.1	18.856348
17.245033	0.1	19.501243
17.246700	0.1	20.163273
17.248367	0.1	20.843246
17.250033	0.1	21.542083
17.251700	0.1	22.261464
17.253367	0.1	23.003840
17.255033	0.1	23.770635
17.256700	0.1	24.560522
17.258367	0.1	25.370405
17.260033	0.1	26.198216
17.261700	0.1	27.044811
17.263367	0.1	27.913367
17.265033	0.1	28.806510
17.266700	0.1	29.724306
17.268367	0.1	30.665505
17.270033	0.1	31.629317
17.271700	0.1	32.615694
17.273367	0.1	33.624778
17.275033	0.1	34.656450
17.276700	0.1	35.711639
17.278367	0.1	36.793943
17.280033	0.1	37.907450
17.281700	0.1	39.053271
17.283367	0.1	40.229699
17.285033	0.1	41.435184
17.286700	0.1	42.670681
17.288367	0.1	43.939450
17.290033	0.1	45.244778
17.291700	0.1	46.587628
17.293367	0.1	47.966382
17.295033	0.1	49.379859
17.296700	0.1	50.830036
17.298367	0.1	52.320813
17.300033	0.1	53.855162
17.301700	0.1	55.433870
17.303367	0.1	57.056439
17.305033	0.1	58.723344
17.306700	0.1	60.436935
17.308367	0.1	62.199412
17.310033	0.1	64.011253
17.311700	0.1	65.872907
17.313367	0.1	67.785857
17.315033	0.1	69.751004
17.316700	0.1	71.767853
17.318367	0.1	73.835454
17.320033	0.1	75.952918
17.321700	0.1	78.119612
17.323367	0.1	80.335592
17.325033	0.1	82.601402
17.326700	0.1	84.917313
17.328367	0.1	87.282444
17.330033	0.1	89.694271
17.331700	0.1	92.149391
17.333367	0.1	94.644427
17.335033	0.1	97.175557
17.336700	0.1	99.738045
17.338367	0.1	102.326963
17.340033	0.1	104.937279
17.341700	0.1	107.563599
17.343367	0.1	110.200779
17.345033	0.1	112.843439
17.346700	0.1	115.484712
17.348367	0.1	118.117863
17.350033	0.1	120.738638
17.351700	0.1	123.342881
17.353367	0.1	125.923026
17.355033	0.1	128.469421
17.356700	0.1	130.973547
17.358367	0.1	133.428439
17.360033	0.1	135.827358
17.361700	0.1	138.162705
17.363367	0.1	140.425689
17.365033	0.1	142.607796
17.366700	0.1	144.703398
17.368367	0.1	146.709331
17.370033	0.1	148.621313
17.371700	0.1	150.432144
17.373367	0.1	152.133689
17.375033	0.1	153.719904
17.376700	0.1	155.187701
17.378367	0.1	156.534654
17.380033	0.1	157.756619
17.381700	0.1	158.848600
17.383367	0.1	159.807312
17.385033	0.1	160.631584
17.386700	0.1	161.321159
17.388367	0.1	161.875663
17.390033	0.1	162.293613
17.391700	0.1	162.573150
17.393367	0.1	162.713989
17.395033	0.1	162.717039
17.396700	0.1	162.583199
17.398367	0.1	162.314344
17.400033	0.1	161.914234
17.401700	0.1	161.387012
17.403367	0.1	160.735678
17.405033	0.1	159.962890
17.406700	0.1	159.072485
17.408367	0.1	158.068813
17.410033	0.1	156.954872
17.411700	0.1	155.732380
17.413367	0.1	154.403676
17.415033	0.1	152.972681
17.416700	0.1	151.443971
17.418367	0.1	149.821853
17.420033	0.1	148.110762
17.421700	0.1	146.316029
17.423367	0.1	144.443717
17.425033	0.1	142.499386
17.426700	0.1	140.487612
17.428367	0.1	138.413175
17.430033	0.1	136.281466
17.431700	0.1	134.097310
17.433367	0.1	131.864343
17.435033	0.1	129.585508
17.436700	0.1	127.264126
17.438367	0.1	124.905273
17.440033	0.1	122.515760
17.441700	0.1	120.102107
17.443367	0.1	117.669255
17.445033	0.1	115.221138
17.446700	0.1	112.761660
17.448367	0.1	110.294419
17.450033	0.1	107.821655
17.451700	0.1	105.344784
17.453367	0.1	102.866949
17.455033	0.1	100.394194
17.456700	0.1	97.933584
17.458367	0.1	95.490473
17.460033	0.1	93.067372
17.461700	0.1	90.665650
17.463367	0.1	88.287685
17.465033	0.1	85.936482
17.466700	0.1	83.614122
17.468367	0.1	81.321616
17.470033	0.1	79.060015
17.471700	0.1	76.831621
17.473367	0.1	74.639772
17.475033	0.1	72.487402
17.476700	0.1	70.376396
17.478367	0.1	68.308334
17.480033	0.1	66.285431
17.481700	0.1	64.309803
17.483367	0.1	62.381681
17.485033	0.1	60.499520
17.486700	0.1	58.662510
17.488367	0.1	56.871683
17.490033	0.1	55.128112
17.491700	0.1	53.431187
17.493367	0.1	51.779635
17.495033	0.1	50.173537
17.496700	0.1	48.614349
17.498367	0.1	47.103018
17.500033	0.1	45.639211
17.501700	0.1	44.222460
17.503367	0.1	42.852489
17.505033	0.1	41.528638
17.506700	0.1	40.250067
17.508367	0.1	39.015422
17.510033	0.1	37.822020
17.511700	0.1	36.667045
17.513367	0.1	35.549691
17.515033	0.1	34.471015
17.516700	0.1	33.431957
17.518367	0.1	32.432033
17.520033	0.1	31.469218
17.521700	0.1	30.540819
17.523367	0.1	29.644882
17.525033	0.1	28.780885
17.526700	0.1	27.948888
17.528367	0.1	27.148146
17.530033	0.1	26.376802
17.531700	0.1	25.632922
17.533367	0.1	24.915524
17.535033	0.1	24.224357
17.536700	0.1	23.558792
17.538367	0.1	22.917218
17.540033	0.1	22.297865
17.541700	0.1	21.700189
17.543367	0.1	21.125246
17.545033	0.1	20.574094
17.546700	0.1	20.046118
17.548367	0.1	19.539241
17.550033	0.1	19.051381
17.551700	0.1	18.581436
17.553367	0.1	18.129135
17.555033	0.1	17.693429
17.556700	0.1	17.271838
17.558367	0.1	16.862713
17.560033	0.1	16.466901
17.561700	0.1	16.085790
17.563367	0.1	15.719351
17.565033	0.1	15.367409
17.566700	0.1	15.031095
17.568367	0.1	14.711465
17.570033	0.1	14.407272
17.571700	0.1	14.114613
17.573367	0.1	13.829181
17.575033	0.1	13.549635
17.576700	0.1	13.278970
17.578367	0.1	13.021552
17.580033	0.1	12.778011
17.581700	0.1	12.544510
17.583367	0.1	12.317169
17.585033	0.1	12.095328
17.586700	0.1	11.880677
17.588367	0.1	11.674985
17.590033	0.1	11.478472
17.591700	0.1	11.290191
17.593367	0.1	11.109421
17.595033	0.1	10.935501
17.596700	0.1	10.766946
17.598367	0.1	10.602591
17.600033	0.1	10.442976
17.601700	0.1	10.289405
17.603367	0.1	10.142168
17.605033	0.1	10.000300
17.606700	0.1	9.862506
17.608367	0.1	9.727757
17.610033	0.1	9.595673
17.611700	0.1	9.466945
17.613367	0.1	9.342618
17.615033	0.1	9.223134
17.616700	0.1	9.108870
17.618367	0.1	9.000534
17.620033	0.1	8.897963
17.621700	0.1	8.799597
17.623367	0.1	8.703577
17.625033	0.1	8.608988
17.626700	0.1	8.516302
17.628367	0.1	8.427268
17.630033	0.1	8.343603
17.631700	0.1	8.264743
17.633367	0.1	8.187108
17.635033	0.1	8.106763
17.636700	0.1	8.022930
17.638367	0.1	7.938235
17.640033	0.1	7.856204
17.641700	0.1	7.779412
17.643367	0.1	7.708608
17.645033	0.1	7.642568
17.646700	0.1	7.579131
17.648367	0.1	7.516383
17.650033	0.1	7.453514
17.651700	0.1	7.390981
17.653367	0.1	7.329257
17.655033	0.1	7.268190
17.656700	0.1	7.207398
17.658367	0.1	7.146704
17.660033	0.1	7.086783
17.661700	0.1	7.029688
17.663367	0.1	6.977040
17.665033	0.1	6.928327
17.666700	0.1	6.882511
17.668367	0.1	6.839456
17.670033	0.1	6.798608
17.671700	0.1	6.758827
17.673367	0.1	6.719800
17.675033	0.1	6.681453
17.676700	0.1	6.642826
17.678367	0.1	6.603156
17.680033	0.1	6.563314
17.681700	0.1	6.525461
17.683367	0.1	6.490927
17.685033	0.1	6.458713
17.686700	0.1	6.427038
17.688367	0.1	6.395578
17.690033	0.1	6.364905
17.691700	0.1	6.334810
17.693367	0.1	6.304537
17.695033	0.1	6.274399
17.696700	0.1	6.245696
17.698367	0.1	6.218795
17.700033	0.1	6.192308
17.701700	0.1	6.165048
17.703367	0.1	6.138352
17.705033	0.1	6.115269
17.706700	0.1	6.097355
17.708367	0.1	6.083581
17.710033	0.1	6.071683
17.711700	0.1	6.059264
17.713367	0.1	6.045057
17.715033	0.1	6.029624
17.716700	0.1	6.014057
17.718367	0.1	5.998774
17.720033	0.1	5.983762
17.721700	0.1	5.969135
17.723367	0.1	5.955044
17.725033	0.1	5.941037
17.726700	0.1	5.925894
17.728367	0.1	5.908539
17.730033	0.1	5.888944
17.731700	0.1	5.868636
17.733367	0.1	5.850215
17.735033	0.1	5.835532
17.736700	0.1	5.824864
17.738367	0.1	5.817162
17.740033	0.1	5.809702
17.741700	0.1	5.798936
17.743367	0.1	5.783462
17.745033	0.1	5.765525
17.746700	0.1	5.748561
17.748367	0.1	5.733827
17.750033	0.1	5.719699
17.751700	0.1	5.703503
17.753367	0.1	5.683824
17.755033	0.1	5.661445
17.756700	0.1	5.638585
17.758367	0.1	5.617007
17.760033	0.1	5.596816
17.761700	0.1	5.577384
17.763367	0.1	5.558371
17.765033	0.1	5.538510
17.766700	0.1	5.515437
17.768367	0.1	5.488289
17.770033	0.1	5.458887
17.771700	0.1	5.429885
17.773367	0.1	5.402672
17.775033	0.1	5.376614
17.776700	0.1	5.350127
17.778367	0.1	5.322443
17.780033	0.1	5.293824
17.781700	0.1	5.264734
17.783367	0.1	5.235490
17.785033	0.1	5.206298
17.786700	0.1	5.177734
17.788367	0.1	5.150479
17.790033	0.1	5.123541
17.791700	0.1	5.094325
17.793367	0.1	5.061659
17.795033	0.1	5.027438
17.796700	0.1	4.994581
17.798367	0.1	4.964331
17.800033	0.1	4.936066
17.801700	0.1	4.908838
17.803367	0.1	4.882109
17.805033	0.1	4.854919
17.806700	0.1	4.825625
17.808367	0.1	4.793680
17.810033	0.1	4.760483
17.811700	0.1	4.727785
17.813367	0.1	4.696534
17.815033	0.1	4.667332
17.816700	0.1	4.640594
17.818367	0.1	4.616007
17.820033	0.1	4.592729
17.821700	0.1	4.570368
17.823367	0.1	4.548952
17.825033	0.1	4.528146
17.826700	0.1	4.507140
17.828367	0.1	4.485361
17.830033	0.1	4.462823
17.831700	0.1	4.439736
17.833367	0.1	4.416141
17.835033	0.1	4.392485
17.836700	0.1	4.369915
17.838367	0.1	4.349169
17.840033	0.1	4.330231
17.841700	0.1	4.313155
17.843367	0.1	4.298314
17.845033	0.1	4.285872
17.846700	0.1	4.275171
17.848367	0.1	4.264917
17.850033	0.1	4.254216
17.851700	0.1	4.243338
17.853367	0.1	4.233369
17.855033	0.1	4.225639
17.856700	0.1	4.221085
17.858367	0.1	4.219403
17.860033	0.1	4.219143
17.861700	0.1	4.219003
17.863367	0.1	4.218430
17.865033	0.1	4.217098
17.866700	0.1	4.214845
17.868367	0.1	4.212121
17.870033	0.1	4.209527
17.871700	0.1	4.207524
17.873367	0.1	4.207031
17.875033	0.1	4.208884
17.876700	0.1	4.212405
17.878367	0.1	4.215701
17.880033	0.1	4.217327
17.881700	0.1	4.217275
17.883367	0.1	4.216949
17.885033	0.1	4.218086
17.886700	0.1	4.221499
17.888367	0.1	4.226845
17.890033	0.1	4.233685
17.891700	0.1	4.242472
17.893367	0.1	4.253988
17.895033	0.1	4.268102
17.896700	0.1	4.283222
17.898367	0.1	4.297085
17.900033	0.1	4.308317
17.901700	0.1	4.317369
17.903367	0.1	4.326417
17.905033	0.1	4.337966
17.906700	0.1	4.353090
17.908367	0.1	4.371013
17.910033	0.1	4.390031
17.911700	0.1	4.408690
17.913367	0.1	4.426059
17.915033	0.1	4.441324
17.916700	0.1	4.454618
17.918367	0.1	4.467685
17.920033	0.1	4.482418
17.921700	0.1	4.499140
17.923367	0.1	4.516738
17.925033	0.1	4.534167
17.926700	0.1	4.551979
17.928367	0.1	4.572347
17.930033	0.1	4.597222
17.931700	0.1	4.626685
17.933367	0.1	4.658895
17.935033	0.1	4.691263
17.936700	0.1	4.721796
17.938367	0.1	4.749619
17.940033	0.1	4.775007
17.941700	0.1	4.799059
17.943367	0.1	4.822840
17.945033	0.1	4.847245
17.946700	0.1	4.872568
17.948367	0.1	4.898035
17.950033	0.1	4.923213
17.951700	0.1	4.949593
17.953367	0.1	4.979493
17.955033	0.1	5.013612
17.956700	0.1	5.050027
17.958367	0.1	5.085319
17.960033	0.1	5.116859
17.961700	0.1	5.144435
17.963367	0.1	5.169404
17.965033	0.1	5.192542
17.966700	0.1	5.214210
17.968367	0.1	5.235639
17.970033	0.1	5.258112
17.971700	0.1	5.281726
17.973367	0.1	5.305964
17.975033	0.1	5.330332
17.976700	0.1	5.353945
17.978367	0.1	5.375431
17.980033	0.1	5.393717
17.981700	0.1	5.408376
17.983367	0.1	5.419245
17.985033	0.1	5.426509
17.986700	0.1	5.430840
17.988367	0.1	5.433089
17.990033	0.1	5.434467
17.991700	0.1	5.436451
17.993367	0.1	5.439739
17.995033	0.1	5.443580
17.996700	0.1	5.445750
17.998367	0.1	5.443404
18.000033	0.1	5.435254
18.001700	0.1	5.422910
18.003367	0.1	5.409238
18.005033	0.1	5.395547
18.006700	0.1	5.381005
18.008367	0.1	5.364185
18.010033	0.1	5.344264
18.011700	0.1	5.320911
18.013367	0.1	5.293670
18.015033	0.1	5.262317
18.016700	0.1	5.228035
18.018367	0.1	5.193083
18.020033	0.1	5.159210
18.021700	0.1	5.126731
18.023367	0.1	5.094730
18.025033	0.1	5.062302
18.026700	0.1	5.029561
18.028367	0.1	4.996546
18.030033	0.1	4.962459
18.031700	0.1	4.927195
18.033367	0.1	4.891739
18.035033	0.1	4.856563
18.036700	0.1	4.821317
18.038367	0.1	4.785340
18.040033	0.1	4.747850
18.041700	0.1	4.708916
18.043367	0.1	4.670443
18.045033	0.1	4.635048
18.046700	0.1	4.603891
18.048367	0.1	4.576454
18.050033	0.1	4.551690
18.051700	0.1	4.528472
18.053367	0.1	4.505538
18.055033	0.1	4.481333
18.056700	0.1	4.454441
18.058367	0.1	4.425230
18.060033	0.1	4.396006
18.061700	0.1	4.369002
18.063367	0.1	4.344978
18.065033	0.1	4.323297
18.066700	0.1	4.302319
18.068367	0.1	4.280116
18.070033	0.1	4.256056
18.071700	0.1	4.231329
18.073367	0.1	4.207324
18.075033	0.1	4.184349
18.076700	0.1	4.162551
18.078367	0.1	4.143072
18.080033	0.1	4.127361
18.081700	0.1	4.115477
18.083367	0.1	4.105908
18.085033	0.1	4.096837
18.086700	0.1	4.086602
18.088367	0.1	4.073959
18.090033	0.1	4.058750
18.091700	0.1	4.040953
18.093367	0.1	4.020073
18.095033	0.1	3.997511
18.096700	0.1	3.976943
18.098367	0.1	3.961115
18.100033	0.1	3.949506
18.101700	0.1	3.938307
18.103367	0.1	3.922991
18.105033	0.1	3.902237
18.106700	0.1	3.878698
18.108367	0.1	3.856407
18.110033	0.1	3.838078
18.111700	0.1	3.823605
18.113367	0.1	3.810641
18.115033	0.1	3.797160
18.116700	0.1	3.783056
18.118367	0.1	3.769137
18.120033	0.1	3.755046
18.121700	0.1	3.739502
18.123367	0.1	3.722380
18.125033	0.1	3.704755
18.126700	0.1	3.687385
18.128367	0.1	3.670598
18.130033	0.1	3.654542
18.131700	0.1	3.639092
18.133367	0.1	3.624298
18.135033	0.1	3.610291
18.136700	0.1	3.596223
18.138367	0.1	3.580507
18.140033	0.1	3.562788
18.141700	0.1	3.544642
18.143367	0.1	3.527510
18.145033	0.1	3.511012
18.146700	0.1	3.494052
18.148367	0.1	3.476646
18.150033	0.1	3.460362
18.151700	0.1	3.447183
18.153367	0.1	3.437717
18.155033	0.1	3.430396
18.156700	0.1	3.422652
18.158367	0.1	3.412594
18.160033	0.1	3.400445
18.161700	0.1	3.388315
18.163367	0.1	3.377870
18.165033	0.1	3.368668
18.166700	0.1	3.358908
18.168367	0.1	3.347043
18.170033	0.1	3.333073
18.171700	0.1	3.318936
18.173367	0.1	3.307229
18.175033	0.1	3.299247
18.176700	0.1	3.294107
18.178367	0.1	3.289343
18.180033	0.1	3.282717
18.181700	0.1	3.273613
18.183367	0.1	3.263010
18.185033	0.1	3.252774
18.186700	0.1	3.244556
18.188367	0.1	3.238074
18.190033	0.1	3.230795
18.191700	0.1	3.220318
18.193367	0.1	3.206842
18.195033	0.1	3.192676
18.196700	0.1	3.180020
18.198367	0.1	3.170297
18.200033	0.1	3.164047
18.201700	0.1	3.160234
18.203367	0.1	3.156872
18.205033	0.1	3.152415
18.206700	0.1	3.145956
18.208367	0.1	3.137626
18.210033	0.1	3.129095
18.211700	0.1	3.122198
18.213367	0.1	3.117020
18.215033	0.1	3.112140
18.216700	0.1	3.106594
18.218367	0.1	3.100545
18.220033	0.1	3.094436
18.221700	0.1	3.088750
18.223367	0.1	3.084005
18.225033	0.1	3.080154
18.226700	0.1	3.076512
18.228367	0.1	3.072307
18.230033	0.1	3.067534
18.231700	0.1	3.062715
18.233367	0.1	3.057551
18.235033	0.1	3.051101
18.236700	0.1	3.043283
18.238367	0.1	3.035101
18.240033	0.1	3.028037
18.241700	0.1	3.023352
18.243367	0.1	3.021164
18.245033	0.1	3.020195
18.246700	0.1	3.018845
18.248367	0.1	3.016298
18.250033	0.1	3.012363
18.251700	0.1	3.007022
18.253367	0.1	3.000898
18.255033	0.1	2.995180
18.256700	0.1	2.990696
18.258367	0.1	2.987687
18.260033	0.1	2.986016
18.261700	0.1	2.985047
18.263367	0.1	2.983687
18.265033	0.1	2.980782
18.266700	0.1	2.975552
18.268367	0.1	2.968428
18.270033	0.1	2.961596
18.271700	0.1	2.957396
18.273367	0.1	2.956139
18.275033	0.1	2.955948
18.276700	0.1	2.953988
18.278367	0.1	2.948549
18.280033	0.1	2.940795
18.281700	0.1	2.933433
18.283367	0.1	2.927962
18.285033	0.1	2.924246
18.286700	0.1	2.921754
18.288367	0.1	2.920399
18.290033	0.1	2.920236
18.291700	0.1	2.920963
18.293367	0.1	2.921894
18.295033	0.1	2.922211
18.296700	0.1	2.921540
18.298367	0.1	2.920539
18.300033	0.1	2.920181
18.301700	0.1	2.920330
18.303367	0.1	2.919086
18.305033	0.1	2.914229
18.306700	0.1	2.906113
18.308367	0.1	2.898443
18.310033	0.1	2.894741
18.311700	0.1	2.894513
18.313367	0.1	2.894597
18.315033	0.1	2.893396
18.316700	0.1	2.892073
18.318367	0.1	2.892124
18.320033	0.1	2.893340
18.321700	0.1	2.894429
18.323367	0.1	2.894369
18.325033	0.1	2.893331
18.326700	0.1	2.893149
18.328367	0.1	2.895915
18.330033	0.1	2.901074
18.331700	0.1	2.905387
18.333367	0.1	2.906937
18.335033	0.1	2.907356
18.336700	0.1	2.908874
18.338367	0.1	2.911142
18.340033	0.1	2.912306
18.341700	0.1	2.911761
18.343367	0.1	2.910434
18.345033	0.1	2.909359
18.346700	0.1	2.908879
18.348367	0.1	2.908879
18.350033	0.1	2.909205
18.351700	0.1	2.910062
18.353367	0.1	2.912078
18.355033	0.1	2.915193
18.356700	0.1	2.918174
18.358367	0.1	2.920018
18.360033	0.1	2.921070
18.361700	0.1	2.921829
18.363367	0.1	2.921522
18.365033	0.1	2.919375
18.366700	0.1	2.916572
18.368367	0.1	2.915016
18.370033	0.1	2.914774
18.371700	0.1	2.914160
18.373367	0.1	2.912255
18.375033	0.1	2.909941
18.376700	0.1	2.908316
18.378367	0.1	2.907412
18.380033	0.1	2.906430
18.381700	0.1	2.904711
18.383367	0.1	2.902928
18.385033	0.1	2.902765
18.386700	0.1	2.904939
18.388367	0.1	2.908451
18.390033	0.1	2.911710
18.391700	0.1	2.913531
18.393367	0.1	2.913531
18.395033	0.1	2.912013
18.396700	0.1	2.909335
18.398367	0.1	2.906020
18.400033	0.1	2.902965
18.401700	0.1	2.900902
18.403367	0.1	2.899924
18.405033	0.1	2.899421
18.406700	0.1	2.898648
18.408367	0.1	2.897694
18.410033	0.1	2.897088
18.411700	0.1	2.896562
18.413367	0.1	2.895431
18.415033	0.1	2.893955
18.416700	0.1	2.893033
18.418367	0.1	2.892590
18.420033	0.1	2.891482
18.421700	0.1	2.889135
18.423367	0.1	2.886541
18.425033	0.1	2.885121
18.426700	0.1	2.884748
18.428367	0.1	2.883757
18.430033	0.1	2.881386
18.431700	0.1	2.878923
18.433367	0.1	2.877605
18.435033	0.1	2.877144
18.436700	0.1	2.876930
18.438367	0.1	2.877279
18.440033	0.1	2.878783
18.441700	0.1	2.880916
18.443367	0.1	2.882024
18.445033	0.1	2.880720
18.446700	0.1	2.876753
18.448367	0.1	2.870844
18.450033	0.1	2.864245
18.451700	0.1	2.858518
18.453367	0.1	2.855114
18.455033	0.1	2.854434
18.456700	0.1	2.855281
18.458367	0.1	2.856194
18.460033	0.1	2.856683
18.461700	0.1	2.856567
18.463367	0.1	2.855235
18.465033	0.1	2.852017
18.466700	0.1	2.847183
18.468367	0.1	2.842424
18.470033	0.1	2.839514
18.471700	0.1	2.838722
18.473367	0.1	2.839258
18.475033	0.1	2.840348
18.476700	0.1	2.841153
18.478367	0.1	2.840832
18.480033	0.1	2.839374
18.481700	0.1	2.837768
18.483367	0.1	2.837153
18.485033	0.1	2.837554
18.486700	0.1	2.837460
18.488367	0.1	2.835225
18.490033	0.1	2.830797
18.491700	0.1	2.825744
18.493367	0.1	2.822233
18.495033	0.1	2.821363
18.496700	0.1	2.821758
18.498367	0.1	2.820827
18.500033	0.1	2.817260
18.501700	0.1	2.811346
18.503367	0.1	2.804026
18.505033	0.1	2.796515
18.506700	0.1	2.789302
18.508367	0.1	2.781753
18.510033	0.1	2.773935
18.511700	0.1	2.767448
18.513367	0.1	2.763597
18.515033	0.1	2.762107
18.516700	0.1	2.762126
18.518367	0.1	2.763513
18.520033	0.1	2.766475
18.521700	0.1	2.770103
18.523367	0.1	2.772571
18.525033	0.1	2.773064
18.526700	0.1	2.772082
18.528367	0.1	2.769893
18.530033	0.1	2.765958
18.531700	0.1	2.760314
18.533367	0.1	2.754750
18.535033	0.1	2.751448
18.536700	0.1	2.750689
18.538367	0.1	2.751048
18.540033	0.1	2.751336
18.541700	0.1	2.751532
18.543367	0.1	2.752081
18.545033	0.1	2.753255
18.546700	0.1	2.755644
18.548367	0.1	2.760151
18.550033	0.1	2.766708
18.551700	0.1	2.773297
18.553367	0.1	2.777306
18.555033	0.1	2.777721
18.556700	0.1	2.775416
18.558367	0.1	2.771867
18.560033	0.1	2.768235
18.561700	0.1	2.765642
18.563367	0.1	2.765395
18.565033	0.1	2.767863
18.566700	0.1	2.771653
18.568367	0.1	2.774699
18.570033	0.1	2.775756
18.571700	0.1	2.774890
18.573367	0.1	2.773111
18.575033	0.1	2.771853
18.576700	0.1	2.772175
18.578367	0.1	2.773795
18.580033	0.1	2.775369
18.581700	0.1	2.775947
18.583367	0.1	2.775295
18.585033	0.1	2.773311
18.586700	0.1	2.770573
18.588367	0.1	2.769111
18.590033	0.1	2.771458
18.591700	0.1	2.778349
18.593367	0.1	2.787448
18.595033	0.1	2.795118
18.596700	0.1	2.799728
18.598367	0.1	2.802513
18.600033	0.1	2.805456
18.601700	0.1	2.808971
18.603367	0.1	2.811756
18.605033	0.1	2.812529
18.606700	0.1	2.811300
18.608367	0.1	2.809046
18.610033	0.1	2.806922
18.611700	0.1	2.805437
18.613367	0.1	2.804343
18.615033	0.1	2.803919
18.616700	0.1	2.805376
18.618367	0.1	2.809726
18.620033	0.1	2.816943
18.621700	0.1	2.825996
18.623367	0.1	2.835495
18.625033	0.1	2.844683
18.626700	0.1	2.853652
18.628367	0.1	2.862751
18.630033	0.1	2.872590
18.631700	0.1	2.883971
18.633367	0.1	2.897270
18.635033	0.1	2.912069
18.636700	0.1	2.927170
18.638367	0.1	2.941103
18.640033	0.1	2.953094
18.641700	0.1	2.964335
18.643367	0.1	2.977741
18.645033	0.1	2.995487
18.646700	0.1	3.017718
18.648367	0.1	3.043758
18.650033	0.1	3.073225
18.651700	0.1	3.105770
18.653367	0.1	3.140755
18.655033	0.1	3.177025
18.656700	0.1	3.212658
18.658367	0.1	3.246050
18.660033	0.1	3.278302
18.661700	0.1	3.313208
18.663367	0.1	3.353972
18.665033	0.1	3.400794
18.666700	0.1	3.452157
18.668367	0.1	3.507305
18.670033	0.1	3.566872
18.671700	0.1	3.631711
18.673367	0.1	3.701421
18.675033	0.1	3.774096
18.676700	0.1	3.848276
18.678367	0.1	3.925166
18.680033	0.1	4.007565
18.681700	0.1	4.096846
18.683367	0.1	4.192307
18.685033	0.1	4.292419
18.686700	0.1	4.395721
18.688367	0.1	4.501729
18.690033	0.1	4.611555
18.691700	0.1	4.727272
18.693367	0.1	4.850822
18.695033	0.1	4.983265
18.696700	0.1	5.124663
18.698367	0.1	5.274378
18.700033	0.1	5.430873
18.701700	0.1	5.592187
18.703367	0.1	5.757893
18.705033	0.1	5.929461
18.706700	0.1	6.108168
18.708367	0.1	6.294092
18.710033	0.1	6.487207
18.711700	0.1	6.687944
18.713367	0.1	6.896798
18.715033	0.1	7.114154
18.716700	0.1	7.340452
18.718367	0.1	7.576225
18.720033	0.1	7.821908
18.721700	0.1	8.077896
18.723367	0.1	8.344315
18.725033	0.1	8.620201
18.726700	0.1	8.904133
18.728367	0.1	9.196135
18.730033	0.1	9.498145
18.731700	0.1	9.812620
18.733367	0.1	10.140771
18.735033	0.1	10.481593
18.736700	0.1	10.833107
18.738367	0.1	11.194590
18.740033	0.1	11.566826
18.741700	0.1	11.950568
18.743367	0.1	12.345798
18.745033	0.1	12.752241
18.746700	0.1	13.170303
18.748367	0.1	13.601729
18.750033	0.1	14.049043
18.751700	0.1	14.513116
18.753367	0.1	14.991849
18.755033	0.1	15.482628
18.756700	0.1	15.985412
18.758367	0.1	16.502766
18.760033	0.1	17.037797
18.761700	0.1	17.592474
18.763367	0.1	18.166853
18.765033	0.1	18.760022
18.766700	0.1	19.371947
18.768367	0.1	20.003668
18.770033	0.1	20.656004
18.771700	0.1	21.329243
18.773367	0.1	22.023800
18.775033	0.1	22.740415
18.776700	0.1	23.480249
18.778367	0.1	24.245447
18.780033	0.1	25.038435
18.781700	0.1	25.860146
18.783367	0.1	26.709684
18.785033	0.1	27.585812
18.786700	0.1	28.488492
18.788367	0.1	29.419400
18.790033	0.1	30.380972
18.791700	0.1	31.374786
18.793367	0.1	32.400102
18.795033	0.1	33.454020
18.796700	0.1	34.534386
18.798367	0.1	35.642302
18.800033	0.1	36.779884
18.801700	0.1	37.946617
18.803367	0.1	39.139600
18.805033	0.1	40.355930
18.806700	0.1	41.593355
18.808367	0.1	42.849570
18.810033	0.1	44.121207
18.811700	0.1	45.404234
18.813367	0.1	46.695871
18.815033	0.1	47.994838
18.816700	0.1	49.298969
18.818367	0.1	50.603631
18.820033	0.1	51.902658
18.821700	0.1	53.190077
18.823367	0.1	54.460531
18.825033	0.1	55.708541
18.826700	0.1	56.928033
18.828367	0.1	58.112466
18.830033	0.1	59.255352
18.831700	0.1	60.351221
18.833367	0.1	61.396076
18.835033	0.1	62.387041
18.836700	0.1	63.321525
18.838367	0.1	64.195925
18.840033	0.1	65.004476
18.841700	0.1	65.739951
18.843367	0.1	66.395882
18.845033	0.1	66.968598
18.846700	0.1	67.457375
18.848367	0.1	67.862207
18.850033	0.1	68.181199
18.851700	0.1	68.410835
18.853367	0.1	68.548075
18.855033	0.1	68.591610
18.856700	0.1	68.541737
18.858367	0.1	68.399375
18.860033	0.1	68.164994
18.861700	0.1	67.838728
18.863367	0.1	67.421603
18.865033	0.1	66.915997
18.866700	0.1	66.325469
18.868367	0.1	65.655108
18.870033	0.1	64.911214
18.871700	0.1	64.099152
18.873367	0.1	63.221594
18.875033	0.1	62.279245
18.876700	0.1	61.273528
18.878367	0.1	60.208733
18.880033	0.1	59.091370
18.881700	0.1	57.927663
18.883367	0.1	56.722323
18.885033	0.1	55.479733
18.886700	0.1	54.205046
18.888367	0.1	52.903038
18.890033	0.1	51.577417
18.891700	0.1	50.232308
18.893367	0.1	48.873243
18.895033	0.1	47.506397
18.896700	0.1	46.137488
18.898367	0.1	44.770604
18.900033	0.1	43.407716
18.901700	0.1	42.050029
18.903367	0.1	40.699514
18.905033	0.1	39.359243
18.906700	0.1	38.033202
18.908367	0.1	36.725882
18.910033	0.1	35.441425
18.911700	0.1	34.182393
18.913367	0.1	32.949545
18.915033	0.1	31.743334
18.916700	0.1	30.564945
18.918367	0.1	29.416131
18.920033	0.1	28.298837
18.921700	0.1	27.214880
18.923367	0.1	26.165685
18.925033	0.1	25.152112
18.926700	0.1	24.173907
18.928367	0.1	23.229723
18.930033	0.1	22.317958
18.931700	0.1	21.437653
18.933367	0.1	20.588832
18.935033	0.1	19.771969
18.936700	0.1	18.987684
18.938367	0.1	18.237028
18.940033	0.1	17.520697
18.941700	0.1	16.838037
18.943367	0.1	16.187383
18.945033	0.1	15.566545
18.946700	0.1	14.973409
18.948367	0.1	14.406941
18.950033	0.1	13.867193
18.951700	0.1	13.353773
18.953367	0.1	12.865136
18.955033	0.1	12.400104
18.956700	0.1	11.959011
18.958367	0.1	11.541909
18.960033	0.1	11.146558
18.961700	0.1	10.769391
18.963367	0.1	10.408098
18.965033	0.1	10.062666
18.966700	0.1	9.734244
18.968367	0.1	9.423392
18.970033	0.1	9.129583
18.971700	0.1	8.852351
18.973367	0.1	8.591558
18.975033	0.1	8.346061
18.976700	0.1	8.113743
18.978367	0.1	7.893303
18.980033	0.1	7.684575
18.981700	0.1	7.486804
18.983367	0.1	7.298421
18.985033	0.1	7.118275
18.986700	0.1	6.945846
18.988367	0.1	6.780839
18.990033	0.1	6.623510
18.991700	0.1	6.474978
18.993367	0.1	6.336248
18.995033	0.1	6.206525
18.996700	0.1	6.083320
18.998367	0.1	5.964478
19.000033	0.1	5.849395
19.001700	0.1	5.738293
19.003367	0.1	5.631321
19.005033	0.1	5.528200
19.006700	0.1	5.427948
19.008367	0.1	5.330080
19.010033	0.1	5.236431
19.011700	0.1	5.149813
19.013367	0.1	5.071247
19.015033	0.1	4.999824
19.016700	0.1	4.933840
19.018367	0.1	4.871129
19.020033	0.1	4.809168
19.021700	0.1	4.745787
19.023367	0.1	4.680026
19.025033	0.1	4.612762
19.026700	0.1	4.546139
19.028367	0.1	4.482050
19.030033	0.1	4.421803
19.031700	0.1	4.366436
19.033367	0.1	4.316177
19.035033	0.1	4.270291
19.036700	0.1	4.227231
19.038367	0.1	4.185042
19.040033	0.1	4.142965
19.041700	0.1	4.101936
19.043367	0.1	4.062727
19.045033	0.1	4.024748
19.046700	0.1	3.986978
19.048367	0.1	3.949665
19.050033	0.1	3.914628
19.051700	0.1	3.883415
19.053367	0.1	3.855177
19.055033	0.1	3.827289
19.056700	0.1	3.798087
19.058367	0.1	3.767614
19.060033	0.1	3.736210
19.061700	0.1	3.704298
19.063367	0.1	3.672950
19.065033	0.1	3.643096
19.066700	0.1	3.614347
19.068367	0.1	3.585597
19.070033	0.1	3.556772
19.071700	0.1	3.529363
19.073367	0.1	3.504944
19.075033	0.1	3.483281
19.076700	0.1	3.462811
19.078367	0.1	3.442573
19.080033	0.1	3.423016
19.081700	0.1	3.404967
19.083367	0.1	3.388310
19.085033	0.1	3.371625
19.086700	0.1	3.352915
19.088367	0.1	3.331024
19.090033	0.1	3.306838
19.091700	0.1	3.283061
19.093367	0.1	3.262516
19.095033	0.1	3.246153
19.096700	0.1	3.232248
19.098367	0.1	3.217733
19.100033	0.1	3.200276
19.101700	0.1	3.179247
19.103367	0.1	3.156452
19.105033	0.1	3.135423
19.106700	0.1	3.118706
19.108367	0.1	3.106110
19.110033	0.1	3.094864
19.111700	0.1	3.081299
19.113367	0.1	3.063846
19.115033	0.1	3.044521
19.116700	0.1	3.026989
19.118367	0.1	3.013695
19.120033	0.1	3.004861
19.121700	0.1	2.999203
19.123367	0.1	2.994710
19.125033	0.1	2.989173
19.126700	0.1	2.981555
19.128367	0.1	2.972977
19.130033	0.1	2.965117
19.131700	0.1	2.958514
19.133367	0.1	2.952833
19.135033	0.1	2.946747
19.136700	0.1	2.938784
19.138367	0.1	2.929517
19.140033	0.1	2.921098
19.141700	0.1	2.915291
19.143367	0.1	2.912618
19.145033	0.1	2.911533
19.146700	0.1	2.909130
19.148367	0.1	2.903584
19.150033	0.1	2.895463
19.151700	0.1	2.886965
19.153367	0.1	2.879971
19.155033	0.1	2.874783
19.156700	0.1	2.870578
19.158367	0.1	2.866923
19.160033	0.1	2.864935
19.161700	0.1	2.866453
19.163367	0.1	2.871733
19.165033	0.1	2.878560
19.166700	0.1	2.883789
19.168367	0.1	2.885852
19.170033	0.1	2.885601
19.171700	0.1	2.885028
19.173367	0.1	2.885540
19.175033	0.1	2.887230
19.176700	0.1	2.889223
19.178367	0.1	2.890658
19.180033	0.1	2.891482
19.181700	0.1	2.892399
19.183367	0.1	2.894020
19.185033	0.1	2.896311
19.186700	0.1	2.898485
19.188367	0.1	2.898988
19.190033	0.1	2.896208
19.191700	0.1	2.889889
19.193367	0.1	2.881233
19.195033	0.1	2.871808
19.196700	0.1	2.862499
19.198367	0.1	2.853093
19.200033	0.1	2.842839
19.201700	0.1	2.831584
19.203367	0.1	2.820166
19.205033	0.1	2.809814
19.206700	0.1	2.800813
19.208367	0.1	2.791751
19.210033	0.1	2.781027
19.211700	0.1	2.768445
19.213367	0.1	2.754768
19.215033	0.1	2.740868
19.216700	0.1	2.727429
19.218367	0.1	2.714451
19.220033	0.1	2.701147
19.221700	0.1	2.686721
19.223367	0.1	2.670893
19.225033	0.1	2.653426
19.226700	0.1	2.633943
19.228367	0.1	2.612663
19.230033	0.1	2.590939
19.231700	0.1	2.570753
19.233367	0.1	2.553370
19.235033	0.1	2.538180
19.236700	0.1	2.523232
19.238367	0.1	2.506920
19.240033	0.1	2.489183
19.241700	0.1	2.470938
19.243367	0.1	2.452666
19.245033	0.1	2.434272
19.246700	0.1	2.416279
19.248367	0.1	2.399841
19.250033	0.1	2.385294
19.251700	0.1	2.371650
19.253367	0.1	2.357489
19.255033	0.1	2.342137
19.256700	0.1	2.326365
19.258367	0.1	2.311715
19.260033	0.1	2.298518
19.261700	0.1	2.285317
19.263367	0.1	2.270313
19.265033	0.1	2.253093
19.266700	0.1	2.235253
19.268367	0.1	2.218988
19.270033	0.1	2.204948
19.271700	0.1	2.192277
19.273367	0.1	2.180189
19.275033	0.1	2.168482
19.276700	0.1	2.157213
19.278367	0.1	2.146577
19.280033	0.1	2.136691
19.281700	0.1	2.127704
19.283367	0.1	2.119853
19.285033	0.1	2.112896
19.286700	0.1	2.106107
19.288367	0.1	2.099103
19.290033	0.1	2.092575
19.291700	0.1	2.087299
19.293367	0.1	2.082209
19.295033	0.1	2.075038
19.296700	0.1	2.065240
19.298367	0.1	2.054786
19.300033	0.1	2.045850
19.301700	0.1	2.038796
19.303367	0.1	2.032570
19.305033	0.1	2.026167
19.306700	0.1	2.019578
19.308367	0.1	2.013263
19.310033	0.1	2.007228
19.311700	0.1	2.001543
19.313367	0.1	1.997058
19.315033	0.1	1.994739
19.316700	0.1	1.994693
19.318367	0.1	1.996215
19.320033	0.1	1.998288
19.321700	0.1	1.999764
19.323367	0.1	1.999331
19.325033	0.1	1.995834
19.326700	0.1	1.989128
19.328367	0.1	1.981230
19.330033	0.1	1.975419
19.331700	0.1	1.973151
19.333367	0.1	1.972807
19.335033	0.1	1.972155
19.336700	0.1	1.970516
19.338367	0.1	1.968099
19.340033	0.1	1.964746
19.341700	0.1	1.960383
19.343367	0.1	1.955666
19.345033	0.1	1.951293
19.346700	0.1	1.947409
19.348367	0.1	1.943950
19.350033	0.1	1.940713
19.351700	0.1	1.937570
19.353367	0.1	1.934832
19.355033	0.1	1.932615
19.356700	0.1	1.930306
19.358367	0.1	1.927246
19.360033	0.1	1.923377
19.361700	0.1	1.919204
19.363367	0.1	1.915330
19.365033	0.1	1.912280
19.366700	0.1	1.910208
19.368367	0.1	1.908308
19.370033	0.1	1.905137
19.371700	0.1	1.900103
19.373367	0.1	1.894161
19.375033	0.1	1.888601
19.376700	0.1	1.884089
19.378367	0.1	1.881630
19.380033	0.1	1.882603
19.381700	0.1	1.886729
19.383367	0.1	1.891921
19.385033	0.1	1.896070
19.386700	0.1	1.897849
19.388367	0.1	1.896517
19.390033	0.1	1.892028
19.391700	0.1	1.885323
19.393367	0.1	1.878557
19.395033	0.1	1.874305
19.396700	0.1	1.873802
19.398367	0.1	1.876000
19.400033	0.1	1.878371
19.401700	0.1	1.878589
19.403367	0.1	1.876480
19.405033	0.1	1.874510
19.406700	0.1	1.875139
19.408367	0.1	1.878045
19.410033	0.1	1.881290
19.411700	0.1	1.884210
19.413367	0.1	1.887595
19.415033	0.1	1.892066
19.416700	0.1	1.897439
19.418367	0.1	1.902692
19.420033	0.1	1.906287
19.421700	0.1	1.907912
19.423367	0.1	1.909481
19.425033	0.1	1.913025
19.426700	0.1	1.918408
19.428367	0.1	1.924392
19.430033	0.1	1.930306
19.431700	0.1	1.935675
19.433367	0.1	1.940154
19.435033	0.1	1.944499
19.436700	0.1	1.949896
19.438367	0.1	1.956602
19.440033	0.1	1.963917
19.441700	0.1	1.971065
19.443367	0.1	1.978166
19.445033	0.1	1.986129
19.446700	0.1	1.995573
19.448367	0.1	2.006670
19.450033	0.1	2.019200
19.451700	0.1	2.031764
19.453367	0.1	2.042409
19.455033	0.1	2.050246
19.456700	0.1	2.055629
19.458367	0.1	2.059564
19.460033	0.1	2.063382
19.461700	0.1	2.068179
19.463367	0.1	2.075052
19.465033	0.1	2.084970
19.466700	0.1	2.097343
19.468367	0.1	2.110000
19.470033	0.1	2.121087
19.471700	0.1	2.130573
19.473367	0.1	2.139769
19.475033	0.1	2.149474
19.476700	0.1	2.159365
19.478367	0.1	2.168920
19.480033	0.1	2.177884
19.481700	0.1	2.186061
19.483367	0.1	2.192967
19.485033	0.1	2.198028
19.486700	0.1	2.201251
19.488367	0.1	2.203854
19.490033	0.1	2.208175
19.491700	0.1	2.215509
19.493367	0.1	2.224315
19.495033	0.1	2.232217
19.496700	0.1	2.238476
19.498367	0.1	2.243058
19.500033	0.1	2.245177
19.501700	0.1	2.243361
19.503367	0.1	2.236054
19.505033	0.1	2.223086
19.506700	0.1	2.207155
19.508367	0.1	2.192557
19.510033	0.1	2.181898
19.511700	0.1	2.174736
19.513367	0.1	2.168939
19.515033	0.1	2.162205
19.516700	0.1	2.152827
19.518367	0.1	2.140296
19.520033	0.1	2.125376
19.521700	0.1	2.108901
19.523367	0.1	2.091089
19.525033	0.1	2.072216
19.526700	0.1	2.052449
19.528367	0.1	2.031415
19.530033	0.1	2.009291
19.531700	0.1	1.987391
19.533367	0.1	1.966767
19.535033	0.1	1.946860
19.536700	0.1	1.926543
19.538367	0.1	1.905975
19.540033	0.1	1.886245
19.541700	0.1	1.867623
19.543367	0.1	1.849774
19.545033	0.1	1.833430
19.546700	0.1	1.819762
19.548367	0.1	1.808368
19.550033	0.1	1.797513
19.551700	0.1	1.786035
19.553367	0.1	1.773965
19.555033	0.1	1.761466
19.556700	0.1	1.748479
19.558367	0.1	1.735841
19.560033	0.1	1.725159
19.561700	0.1	1.717168
19.563367	0.1	1.711305
19.565033	0.1	1.706337
19.566700	0.1	1.700982
19.568367	0.1	1.694779
19.570033	0.1	1.688586
19.571700	0.1	1.684092
19.573367	0.1	1.682369
19.575033	0.1	1.682509
19.576700	0.1	1.682178
19.578367	0.1	1.680194
19.580033	0.1	1.677782
19.581700	0.1	1.676595
19.583367	0.1	1.676860
19.585033	0.1	1.678215
19.586700	0.1	1.681033
19.588367	0.1	1.686062
19.590033	0.1	1.693079
19.591700	0.1	1.700441
19.593367	0.1	1.706327
19.595033	0.1	1.710053
19.596700	0.1	1.712306
19.598367	0.1	1.714528
19.600033	0.1	1.717489
19.601700	0.1	1.720381
19.603367	0.1	1.721983
19.605033	0.1	1.722462
19.606700	0.1	1.723566
19.608367	0.1	1.727068
19.610033	0.1	1.732786
19.611700	0.1	1.738104
19.613367	0.1	1.740120
19.615033	0.1	1.737960
19.616700	0.1	1.732404
19.618367	0.1	1.724176
19.620033	0.1	1.713601
19.621700	0.1	1.701759
19.623367	0.1	1.690779
19.625033	0.1	1.682490
19.626700	0.1	1.677359
19.628367	0.1	1.674555
19.630033	0.1	1.672418
19.631700	0.1	1.669321
19.633367	0.1	1.664632
19.635033	0.1	1.659091
19.636700	0.1	1.653703
19.638367	0.1	1.648311
19.640033	0.1	1.642136
19.641700	0.1	1.634918
19.643367	0.1	1.626979
19.645033	0.1	1.618969
19.646700	0.1	1.611360
19.648367	0.1	1.603942
19.650033	0.1	1.596278
19.651700	0.1	1.588063
19.653367	0.1	1.579076
19.655033	0.1	1.568943
19.656700	0.1	1.556887
19.658367	0.1	1.542899
19.660033	0.1	1.528794
19.661700	0.1	1.516575
19.663367	0.1	1.506479
19.665033	0.1	1.497646
19.666700	0.1	1.489399
19.668367	0.1	1.481287
19.670033	0.1	1.472579
19.671700	0.1	1.462442
19.673367	0.1	1.451285
19.675033	0.1	1.441236
19.676700	0.1	1.434251
19.678367	0.1	1.430050
19.680033	0.1	1.426353
19.681700	0.1	1.421524
19.683367	0.1	1.416621
19.685033	0.1	1.413492
19.686700	0.1	1.412011
19.688367	0.1	1.411024
19.690033	0.1	1.410190
19.691700	0.1	1.409492
19.693367	0.1	1.408742
19.695033	0.1	1.407904
19.696700	0.1	1.406414
19.698367	0.1	1.402805
19.700033	0.1	1.396630
19.701700	0.1	1.389710
19.703367	0.1	1.384616
19.705033	0.1	1.382427
19.706700	0.1	1.382064
19.708367	0.1	1.381859
19.710033	0.1	1.381501
19.711700	0.1	1.381449
19.713367	0.1	1.381338
19.715033	0.1	1.380285
19.716700	0.1	1.378278
19.718367	0.1	1.376010
19.720033	0.1	1.373631
19.721700	0.1	1.370460
19.723367	0.1	1.365761
19.725033	0.1	1.359950
19.726700	0.1	1.355344
19.728367	0.1	1.354953
19.730033	0.1	1.359959
19.731700	0.1	1.368979
19.733367	0.1	1.378888
19.735033	0.1	1.386194
19.736700	0.1	1.388974
19.738367	0.1	1.387894
19.740033	0.1	1.385217
19.741700	0.1	1.382991
19.743367	0.1	1.382250
19.745033	0.1	1.383363
19.746700	0.1	1.386399
19.748367	0.1	1.391144
19.750033	0.1	1.396765
19.751700	0.1	1.401417
19.753367	0.1	1.403228
19.755033	0.1	1.402050
19.756700	0.1	1.399480
19.758367	0.1	1.397505
19.760033	0.1	1.397734
19.761700	0.1	1.400551
19.763367	0.1	1.404393
19.765033	0.1	1.406907
19.766700	0.1	1.407182
19.768367	0.1	1.406204
19.770033	0.1	1.405459
19.771700	0.1	1.405831
19.773367	0.1	1.407471
19.775033	0.1	1.409966
19.776700	0.1	1.412490
19.778367	0.1	1.414563
19.780033	0.1	1.416984
19.781700	0.1	1.421045
19.783367	0.1	1.426558
19.785033	0.1	1.431443
19.786700	0.1	1.433492
19.788367	0.1	1.432719
19.790033	0.1	1.431219
19.791700	0.1	1.430544
19.793367	0.1	1.430353
19.795033	0.1	1.429217
19.796700	0.1	1.426139
19.798367	0.1	1.421617
19.800033	0.1	1.417021
19.801700	0.1	1.413194
19.803367	0.1	1.409990
19.805033	0.1	1.406088
19.806700	0.1	1.399922
19.808367	0.1	1.391829
19.810033	0.1	1.384099
19.811700	0.1	1.378204
19.813367	0.1	1.373379
19.815033	0.1	1.368215
19.816700	0.1	1.362534
19.818367	0.1	1.357659
19.820033	0.1	1.355060
19.821700	0.1	1.354683
19.823367	0.1	1.354455
19.825033	0.1	1.351684
19.826700	0.1	1.345137
19.828367	0.1	1.335749
19.830033	0.1	1.325291
19.831700	0.1	1.314906
19.833367	0.1	1.304876
19.835033	0.1	1.295283
19.836700	0.1	1.286538
19.838367	0.1	1.279041
19.840033	0.1	1.272466
19.841700	0.1	1.266114
19.843367	0.1	1.260131
19.845033	0.1	1.255311
19.846700	0.1	1.251646
19.848367	0.1	1.247930
19.850033	0.1	1.242775
19.851700	0.1	1.235628
19.853367	0.1	1.227185
19.855033	0.1	1.218487
19.856700	0.1	1.209644
19.858367	0.1	1.200177
19.860033	0.1	1.190254
19.861700	0.1	1.180884
19.863367	0.1	1.173094
19.865033	0.1	1.167208
19.866700	0.1	1.162686
19.868367	0.1	1.158747
19.870033	0.1	1.155073
19.871700	0.1	1.151646
19.873367	0.1	1.149005
19.875033	0.1	1.148535
19.876700	0.1	1.150747
19.878367	0.1	1.153830
19.880033	0.1	1.155096
19.881700	0.1	1.152754
19.883367	0.1	1.146658
19.885033	0.1	1.139045
19.886700	0.1	1.133513
19.888367	0.1	1.132046
19.890033	0.1	1.133662
19.891700	0.1	1.135976
19.893367	0.1	1.137457
19.895033	0.1	1.138132
19.896700	0.1	1.138314
19.898367	0.1	1.137597
19.900033	0.1	1.135324
19.901700	0.1	1.131408
19.903367	0.1	1.126896
19.905033	0.1	1.123413
19.906700	0.1	1.121843
19.908367	0.1	1.122309
19.910033	0.1	1.124903
19.911700	0.1	1.129042
19.913367	0.1	1.132684
19.915033	0.1	1.133960
19.916700	0.1	1.133429
19.918367	0.1	1.133056
19.920033	0.1	1.133448
19.921700	0.1	1.133331
19.923367	0.1	1.131389
19.925033	0.1	1.127785
19.926700	0.1	1.124470
19.928367	0.1	1.123524
19.930033	0.1	1.124721
19.931700	0.1	1.125871
19.933367	0.1	1.125396
19.935033	0.1	1.123603
19.936700	0.1	1.122318
19.938367	0.1	1.123399
19.940033	0.1	1.126709
19.941700	0.1	1.130230
19.943367	0.1	1.132069
19.945033	0.1	1.131683
19.946700	0.1	1.129736
19.948367	0.1	1.127142
19.950033	0.1	1.124325
19.951700	0.1	1.121578
19.953367	0.1	1.119138
19.955033	0.1	1.116944
19.956700	0.1	1.115077
19.958367	0.1	1.113848
19.960033	0.1	1.112889
19.961700	0.1	1.110765
19.963367	0.1	1.106509
19.965033	0.1	1.101429
19.966700	0.1	1.097843
19.968367	0.1	1.096735
19.970033	0.1	1.097680
19.971700	0.1	1.099752
19.973367	0.1	1.101890
19.975033	0.1	1.103380
19.976700	0.1	1.103929
19.978367	0.1	1.102667
19.980033	0.1	1.098337
19.981700	0.1	1.090793
19.983367	0.1	1.081354
19.985033	0.1	1.072148
19.986700	0.1	1.065577
19.988367	0.1	1.062714
19.990033	0.1	1.062201
19.991700	0.1	1.061764
19.993367	0.1	1.060455
19.995033	0.1	1.058937
19.996700	0.1	1.057917
19.998367	0.1	1.057270
20.000033	0.1	1.057042
20.001700	0.1	1.057931
20.003367	0.1	1.059975
20.005033	0.1	1.061959
20.006700	0.1	1.062327
20.008367	0.1	1.060273
20.010033	0.1	1.056525
20.011700	0.1	1.052534
20.013367	0.1	1.048739
20.015033	0.1	1.044413
20.016700	0.1	1.038760
20.018367	0.1	1.031645
20.020033	0.1	1.023803
20.021700	0.1	1.016464
20.023367	0.1	1.010830
20.025033	0.1	1.007793
20.026700	0.1	1.007668
20.028367	0.1	1.009759
20.030033	0.1	1.012287
20.031700	0.1	1.013279
20.033367	0.1	1.012064
20.035033	0.1	1.009633
20.036700	0.1	1.007314
20.038367	0.1	1.005335
20.040033	0.1	1.002471
20.041700	0.1	0.997698
20.043367	0.1	0.992031
20.045033	0.1	0.987537
20.046700	0.1	0.985465
20.048367	0.1	0.985898
20.050033	0.1	0.987831
20.051700	0.1	0.989805
20.053367	0.1	0.991113
20.055033	0.1	0.991863
20.056700	0.1	0.991896
20.058367	0.1	0.990811
20.060033	0.1	0.988925
20.061700	0.1	0.986671
20.063367	0.1	0.983453
20.065033	0.1	0.978587
20.066700	0.1	0.973162
20.068367	0.1	0.969549
20.070033	0.1	0.969185
20.071700	0.1	0.971518
20.073367	0.1	0.974834
20.075033	0.1	0.977428
20.076700	0.1	0.978489
20.078367	0.1	0.978573
20.080033	0.1	0.979109
20.081700	0.1	0.981153
20.083367	0.1	0.984780
20.085033	0.1	0.989814
20.086700	0.1	0.996115
20.088367	0.1	1.002974
20.090033	0.1	1.009172
20.091700	0.1	1.013833
20.093367	0.1	1.016930
20.095033	0.1	1.018620
20.096700	0.1	1.018816
20.098367	0.1	1.018289
20.100033	0.1	1.018820
20.101700	0.1	1.021568
20.103367	0.1	1.026364
20.105033	0.1	1.032497
20.106700	0.1	1.039170
20.108367	0.1	1.045670
20.110033	0.1	1.051691
20.111700	0.1	1.057186
20.113367	0.1	1.062104
20.115033	0.1	1.066932
20.116700	0.1	1.073177
20.118367	0.1	1.082071
20.120033	0.1	1.093294
20.121700	0.1	1.105121
20.123367	0.1	1.115436
20.125033	0.1	1.123170
20.126700	0.1	1.129047
20.128367	0.1	1.134803
20.130033	0.1	1.142095
20.131700	0.1	1.151878
20.133367	0.1	1.163539
20.135033	0.1	1.175068
20.136700	0.1	1.185508
20.138367	0.1	1.196256
20.140033	0.1	1.208703
20.141700	0.1	1.222487
20.143367	0.1	1.236741
20.145033	0.1	1.250785
20.146700	0.1	1.263875
20.148367	0.1	1.275800
20.150033	0.1	1.287633
20.151700	0.1	1.301379
20.153367	0.1	1.318255
20.155033	0.1	1.337086
20.156700	0.1	1.355503
20.158367	0.1	1.372667
20.160033	0.1	1.390064
20.161700	0.1	1.409543
20.163367	0.1	1.431550
20.165033	0.1	1.455313
20.166700	0.1	1.479192
20.168367	0.1	1.501553
20.170033	0.1	1.522698
20.171700	0.1	1.544543
20.173367	0.1	1.567854
20.175033	0.1	1.592017
20.176700	0.1	1.617088
20.178367	0.1	1.643864
20.180033	0.1	1.672539
20.181700	0.1	1.702853
20.183367	0.1	1.734500
20.185033	0.1	1.766845
20.186700	0.1	1.799064
20.188367	0.1	1.830403
20.190033	0.1	1.860512
20.191700	0.1	1.890338
20.193367	0.1	1.921756
20.195033	0.1	1.955908
20.196700	0.1	1.992965
20.198367	0.1	2.032192
20.200033	0.1	2.071625
20.201700	0.1	2.109385
20.203367	0.1	2.145427
20.205033	0.1	2.180822
20.206700	0.1	2.216306
20.208367	0.1	2.252045
20.210033	0.1	2.287435
20.211700	0.1	2.321424
20.213367	0.1	2.353969
20.215033	0.1	2.386235
20.216700	0.1	2.418789
20.218367	0.1	2.450263
20.220033	0.1	2.477979
20.221700	0.1	2.500066
20.223367	0.1	2.517146
20.225033	0.1	2.532150
20.226700	0.1	2.548238
20.228367	0.1	2.566101
20.230033	0.1	2.583447
20.231700	0.1	2.597510
20.233367	0.1	2.607177
20.235033	0.1	2.612453
20.236700	0.1	2.613668
20.238367	0.1	2.611433
20.240033	0.1	2.605855
20.241700	0.1	2.596271
20.243367	0.1	2.582679
20.245033	0.1	2.566357
20.246700	0.1	2.548271
20.248367	0.1	2.527763
20.250033	0.1	2.503623
20.251700	0.1	2.475912
20.253367	0.1	2.445932
20.255033	0.1	2.414789
20.256700	0.1	2.382910
20.258367	0.1	2.350030
20.260033	0.1	2.315156
20.261700	0.1	2.277298
20.263367	0.1	2.236073
20.265033	0.1	2.191719
20.266700	0.1	2.145441
20.268367	0.1	2.099597
20.270033	0.1	2.056616
20.271700	0.1	2.017189
20.273367	0.1	1.979806
20.275033	0.1	1.942222
20.276700	0.1	1.903186
20.278367	0.1	1.862622
20.280033	0.1	1.821280
20.281700	0.1	1.780642
20.283367	0.1	1.742402
20.285033	0.1	1.707482
20.286700	0.1	1.675067
20.288367	0.1	1.642900
20.290033	0.1	1.609176
20.291700	0.1	1.573781
20.293367	0.1	1.537767
20.295033	0.1	1.502717
20.296700	0.1	1.470214
20.298367	0.1	1.440789
20.300033	0.1	1.413370
20.301700	0.1	1.386618
20.303367	0.1	1.360835
20.305033	0.1	1.337733
20.306700	0.1	1.318282
20.308367	0.1	1.301374
20.310033	0.1	1.285039
20.311700	0.1	1.268457
20.313367	0.1	1.252303
20.315033	0.1	1.237658
20.316700	0.1	1.224983
20.318367	0.1	1.213811
20.320033	0.1	1.203609
20.321700	0.1	1.194710
20.323367	0.1	1.187860
20.325033	0.1	1.183045
20.326700	0.1	1.179394
20.328367	0.1	1.176228
20.330033	0.1	1.173490
20.331700	0.1	1.170891
20.333367	0.1	1.167753
20.335033	0.1	1.163972
20.336700	0.1	1.160270
20.338367	0.1	1.157536
20.340033	0.1	1.155799
20.341700	0.1	1.153764
20.343367	0.1	1.150421
20.345033	0.1	1.146798
20.346700	0.1	1.144647
20.348367	0.1	1.144484
20.350033	0.1	1.145820
20.351700	0.1	1.147962
20.353367	0.1	1.150141
20.355033	0.1	1.152083
20.356700	0.1	1.154528
20.358367	0.1	1.157960
20.360033	0.1	1.161247
20.361700	0.1	1.162495
20.363367	0.1	1.161098
20.365033	0.1	1.158924
20.366700	0.1	1.159273
20.368367	0.1	1.164065
20.370033	0.1	1.172707
20.371700	0.1	1.183469
20.373367	0.1	1.194398
20.375033	0.1	1.204344
20.376700	0.1	1.213746
20.378367	0.1	1.222966
20.380033	0.1	1.230990
20.381700	0.1	1.236629
20.383367	0.1	1.239940
20.385033	0.1	1.242547
20.386700	0.1	1.246817
20.388367	0.1	1.253816
20.390033	0.1	1.261942
20.391700	0.1	1.267828
20.393367	0.1	1.269183
20.395033	0.1	1.267437
20.396700	0.1	1.267022
20.398367	0.1	1.271740
20.400033	0.1	1.282170
20.401700	0.1	1.295921
20.403367	0.1	1.309253
20.405033	0.1	1.319544
20.406700	0.1	1.326622
20.408367	0.1	1.331284
20.410033	0.1	1.334427
20.411700	0.1	1.338022
20.413367	0.1	1.344127
20.415033	0.1	1.352686
20.416700	0.1	1.361612
20.418367	0.1	1.368690
20.420033	0.1	1.372802
20.421700	0.1	1.373556
20.423367	0.1	1.370949
20.425033	0.1	1.366432
20.426700	0.1	1.362627
20.428367	0.1	1.360588
20.430033	0.1	1.359135
20.431700	0.1	1.357519
20.433367	0.1	1.356769
20.435033	0.1	1.358041
20.436700	0.1	1.360574
20.438367	0.1	1.362083
20.440033	0.1	1.361375
20.441700	0.1	1.359689
20.443367	0.1	1.358883
20.445033	0.1	1.359531
20.446700	0.1	1.360709
20.448367	0.1	1.360527
20.450033	0.1	1.356960
20.451700	0.1	1.349300
20.453367	0.1	1.338567
20.455033	0.1	1.326599
20.456700	0.1	1.314948
20.458367	0.1	1.304424
20.460033	0.1	1.295456
20.461700	0.1	1.288424
20.463367	0.1	1.283530
20.465033	0.1	1.280536
20.466700	0.1	1.278468
20.468367	0.1	1.275833
20.470033	0.1	1.271404
20.471700	0.1	1.265020
20.473367	0.1	1.258198
20.475033	0.1	1.252894
20.476700	0.1	1.249081
20.478367	0.1	1.245108
20.480033	0.1	1.239744
20.481700	0.1	1.232694
20.483367	0.1	1.224759
20.485033	0.1	1.217294
20.486700	0.1	1.210333
20.488367	0.1	1.202626
20.490033	0.1	1.193802
20.491700	0.1	1.185364
20.493367	0.1	1.179609
20.495033	0.1	1.177648
20.496700	0.1	1.177834
20.498367	0.1	1.176642
20.500033	0.1	1.171734
20.501700	0.1	1.163520
20.503367	0.1	1.153760
20.505033	0.1	1.143925
20.506700	0.1	1.135054
20.508367	0.1	1.127860
20.510033	0.1	1.122523
20.511700	0.1	1.118639
20.513367	0.1	1.115822
20.515033	0.1	1.114411
20.516700	0.1	1.114868
20.518367	0.1	1.116726
20.520033	0.1	1.118891
20.521700	0.1	1.120591
20.523367	0.1	1.121517
20.525033	0.1	1.121624
20.526700	0.1	1.121513
20.528367	0.1	1.122355
20.530033	0.1	1.124959
20.531700	0.1	1.128973
20.533367	0.1	1.132772
20.535033	0.1	1.134169
20.536700	0.1	1.132456
20.538367	0.1	1.130151
20.540033	0.1	1.131305
20.541700	0.1	1.137047
20.543367	0.1	1.144032
20.545033	0.1	1.148228
20.546700	0.1	1.148628
20.548367	0.1	1.146831
20.550033	0.1	1.144977
20.551700	0.1	1.144805
20.553367	0.1	1.147082
20.555033	0.1	1.150747
20.556700	0.1	1.153778
20.558367	0.1	1.155869
20.560033	0.1	1.158831
20.561700	0.1	1.164060
20.563367	0.1	1.170710
20.565033	0.1	1.177071
20.566700	0.1	1.183040
20.568367	0.1	1.189997
20.570033	0.1	1.198472
20.571700	0.1	1.207744
20.573367	0.1	1.217001
20.575033	0.1	1.225411
20.576700	0.1	1.231767
20.578367	0.1	1.235432
20.580033	0.1	1.237593
20.581700	0.1	1.240750
20.583367	0.1	1.246119
20.585033	0.1	1.252368
20.586700	0.1	1.257965
20.588367	0.1	1.263255
20.590033	0.1	1.269830
20.591700	0.1	1.279041
20.593367	0.1	1.290836
20.595033	0.1	1.303586
20.596700	0.1	1.315582
20.598367	0.1	1.326445
20.600033	0.1	1.336630
20.601700	0.1	1.346115
20.603367	0.1	1.354129
20.605033	0.1	1.359941
20.606700	0.1	1.363540
20.608367	0.1	1.365393
20.610033	0.1	1.366558
20.611700	0.1	1.369109
20.613367	0.1	1.374958
20.615033	0.1	1.384253
20.616700	0.1	1.395578
20.618367	0.1	1.406684
20.620033	0.1	1.415457
20.621700	0.1	1.420854
20.623367	0.1	1.423410
20.625033	0.1	1.425436
20.626700	0.1	1.429608
20.628367	0.1	1.436910
20.630033	0.1	1.446581
20.631700	0.1	1.457515
20.633367	0.1	1.468919
20.635033	0.1	1.480156
20.636700	0.1	1.490582
20.638367	0.1	1.500011
20.640033	0.1	1.508812
20.641700	0.1	1.517581
20.643367	0.1	1.526857
20.645033	0.1	1.536603
20.646700	0.1	1.545954
20.648367	0.1	1.554140
20.650033	0.1	1.561651
20.651700	0.1	1.570159
20.653367	0.1	1.581535
20.655033	0.1	1.596916
20.656700	0.1	1.616059
20.658367	0.1	1.637843
20.660033	0.1	1.661191
20.661700	0.1	1.684730
20.663367	0.1	1.707049
20.665033	0.1	1.728181
20.666700	0.1	1.749550
20.668367	0.1	1.772484
20.670033	0.1	1.797583
20.671700	0.1	1.824973
20.673367	0.1	1.854142
20.675033	0.1	1.883595
20.676700	0.1	1.911912
20.678367	0.1	1.939498
20.680033	0.1	1.968718
20.681700	0.1	2.001389
20.683367	0.1	2.036737
20.685033	0.1	2.072873
20.686700	0.1	2.109301
20.688367	0.1	2.146936
20.690033	0.1	2.186596
20.691700	0.1	2.228422
20.693367	0.1	2.272241
20.695033	0.1	2.317773
20.696700	0.1	2.364735
20.698367	0.1	2.412670
20.700033	0.1	2.460461
20.701700	0.1	2.506874
20.703367	0.1	2.552271
20.705033	0.1	2.599224
20.706700	0.1	2.651112
20.708367	0.1	2.709711
20.710033	0.1	2.774238
20.711700	0.1	2.842369
20.713367	0.1	2.911161
20.715033	0.1	2.978048
20.716700	0.1	3.042528
20.718367	0.1	3.106711
20.720033	0.1	3.173403
20.721700	0.1	3.243499
20.723367	0.1	3.315802
20.725033	0.1	3.389083
20.726700	0.1	3.463379
20.728367	0.1	3.539161
20.730033	0.1	3.616572
20.731700	0.1	3.695884
20.733367	0.1	3.777309
20.735033	0.1	3.860686
20.736700	0.1	3.945916
20.738367	0.1	4.032589
20.740033	0.1	4.119519
20.741700	0.1	4.205210
20.743367	0.1	4.288657
20.745033	0.1	4.369728
20.746700	0.1	4.448905
20.748367	0.1	4.526265
20.750033	0.1	4.600319
20.751700	0.1	4.668841
20.753367	0.1	4.731659
20.755033	0.1	4.791594
20.756700	0.1	4.852009
20.758367	0.1	4.914114
20.760033	0.1	4.976559
20.761700	0.1	5.036723
20.763367	0.1	5.091974
20.765033	0.1	5.140514
20.766700	0.1	5.182228
20.768367	0.1	5.218349
20.770033	0.1	5.249586
20.771700	0.1	5.275095
20.773367	0.1	5.293358
20.775033	0.1	5.303677
20.776700	0.1	5.307072
20.778367	0.1	5.305773
20.780033	0.1	5.301945
20.781700	0.1	5.296962
20.783367	0.1	5.290369
20.785033	0.1	5.279342
20.786700	0.1	5.261088
20.788367	0.1	5.236268
20.790033	0.1	5.208869
20.791700	0.1	5.182377
20.793367	0.1	5.156915
20.795033	0.1	5.130679
20.796700	0.1	5.102833
20.798367	0.1	5.073482
20.800033	0.1	5.041580
20.801700	0.1	5.005188
20.803367	0.1	4.964024
20.805033	0.1	4.920256
20.806700	0.1	4.877080
20.808367	0.1	4.836614
20.810033	0.1	4.798691
20.811700	0.1	4.762011
20.813367	0.1	4.726672
20.815033	0.1	4.694778
20.816700	0.1	4.668455
20.818367	0.1	4.647975
20.820033	0.1	4.631947
20.821700	0.1	4.618680
20.823367	0.1	4.607253
20.825033	0.1	4.597772
20.826700	0.1	4.591444
20.828367	0.1	4.589730
20.830033	0.1	4.592114
20.831700	0.1	4.596198
20.833367	0.1	4.600440
20.835033	0.1	4.605162
20.836700	0.1	4.611332
20.838367	0.1	4.619360
20.840033	0.1	4.629041
20.841700	0.1	4.639691
20.843367	0.1	4.650233
20.845033	0.1	4.660431
20.846700	0.1	4.671877
20.848367	0.1	4.686783
20.850033	0.1	4.705978
20.851700	0.1	4.728055
20.853367	0.1	4.750239
20.855033	0.1	4.770062
20.856700	0.1	4.786323
20.858367	0.1	4.798919
20.860033	0.1	4.807995
20.861700	0.1	4.813685
20.863367	0.1	4.816637
20.865033	0.1	4.817904
20.866700	0.1	4.817480
20.868367	0.1	4.813634
20.870033	0.1	4.804572
20.871700	0.1	4.790197
20.873367	0.1	4.772106
20.875033	0.1	4.752353
20.876700	0.1	4.731296
20.878367	0.1	4.706541
20.880033	0.1	4.675002
20.881700	0.1	4.635830
20.883367	0.1	4.590573
20.885033	0.1	4.541245
20.886700	0.1	4.489180
20.888367	0.1	4.434837
20.890033	0.1	4.377989
20.891700	0.1	4.318198
20.893367	0.1	4.255273
20.895033	0.1	4.189783
20.896700	0.1	4.122974
20.898367	0.1	4.055859
20.900033	0.1	3.988221
20.901700	0.1	3.918558
20.903367	0.1	3.845161
20.905033	0.1	3.767340
20.906700	0.1	3.686384
20.908367	0.1	3.605708
20.910033	0.1	3.528437
20.911700	0.1	3.454066
20.913367	0.1	3.379043
20.915033	0.1	3.300826
20.916700	0.1	3.220588
20.918367	0.1	3.142590
20.920033	0.1	3.070729
20.921700	0.1	3.005173
20.923367	0.1	2.942779
20.925033	0.1	2.880059
20.926700	0.1	2.815202
20.928367	0.1	2.748761
20.930033	0.1	2.682973
20.931700	0.1	2.619508
20.933367	0.1	2.558264
20.935033	0.1	2.498990
20.936700	0.1	2.442701
20.938367	0.1	2.390733
20.940033	0.1	2.343133
20.941700	0.1	2.298583
20.943367	0.1	2.255193
20.945033	0.1	2.211453
20.946700	0.1	2.167928
20.948367	0.1	2.127453
20.950033	0.1	2.092277
20.951700	0.1	2.061669
20.953367	0.1	2.033184
20.955033	0.1	2.004877
20.956700	0.1	1.975941
20.958367	0.1	1.946804
20.960033	0.1	1.918506
20.961700	0.1	1.891637
20.963367	0.1	1.866384
20.965033	0.1	1.843041
20.966700	0.1	1.822328
20.968367	0.1	1.805024
20.970033	0.1	1.790258
20.971700	0.1	1.775376
20.973367	0.1	1.758803
20.975033	0.1	1.741657
20.976700	0.1	1.726276
20.978367	0.1	1.714421
20.980033	0.1	1.706239
20.981700	0.1	1.700399
20.983367	0.1	1.695561
20.985033	0.1	1.691240
20.986700	0.1	1.687454
20.988367	0.1	1.684385
20.990033	0.1	1.682239
20.991700	0.1	1.680786
20.993367	0.1	1.679300
20.995033	0.1	1.677512
20.996700	0.1	1.676125
20.998367	0.1	1.675426
21.000033	0.1	1.674150
21.001700	0.1	1.671175
21.003367	0.1	1.667589
21.005033	0.1	1.665629
21.006700	0.1	1.666578
21.008367	0.1	1.670066
21.010033	0.1	1.674634
21.011700	0.1	1.678527
21.013367	0.1	1.680325
21.015033	0.1	1.679640
21.016700	0.1	1.677456
21.018367	0.1	1.675589
21.020033	0.1	1.676111
21.021700	0.1	1.680595
21.023367	0.1	1.688898
21.025033	0.1	1.699175
21.026700	0.1	1.709475
21.028367	0.1	1.718570
21.030033	0.1	1.725480
21.031700	0.1	1.729680
21.033367	0.1	1.732153
21.035033	0.1	1.734835
21.036700	0.1	1.738765
21.038367	0.1	1.743096
21.040033	0.1	1.746416
21.041700	0.1	1.749243
21.043367	0.1	1.754290
21.045033	0.1	1.763836
21.046700	0.1	1.777923
21.048367	0.1	1.794794
21.050033	0.1	1.811935
21.051700	0.1	1.827036
21.053367	0.1	1.838678
21.055033	0.1	1.847278
21.056700	0.1	1.855581
21.058367	0.1	1.866454
21.060033	0.1	1.880182
21.061700	0.1	1.894967
21.063367	0.1	1.909141
21.065033	0.1	1.922422
21.066700	0.1	1.936033
21.068367	0.1	1.951470
21.070033	0.1	1.968648
21.071700	0.1	1.985771
21.073367	0.1	2.001300
21.075033	0.1	2.015503
21.076700	0.1	2.030078
21.078367	0.1	2.046786
21.080033	0.1	2.066805
21.081700	0.1	2.090936
21.083367	0.1	2.119341
21.085033	0.1	2.150508
21.086700	0.1	2.181265
21.088367	0.1	2.208720
21.090033	0.1	2.232571
21.091700	0.1	2.255077
21.093367	0.1	2.278839
21.095033	0.1	2.304991
21.096700	0.1	2.333117
21.098367	0.1	2.362067
21.100033	0.1	2.390551
21.101700	0.1	2.417471
21.103367	0.1	2.442687
21.105033	0.1	2.467143
21.106700	0.1	2.491954
21.108367	0.1	2.517863
21.110033	0.1	2.545863
21.111700	0.1	2.577133
21.113367	0.1	2.611522
21.115033	0.1	2.646530
21.116700	0.1	2.678214
21.118367	0.1	2.703560
21.120033	0.1	2.723238
21.121700	0.1	2.741101
21.123367	0.1	2.760389
21.125033	0.1	2.781828
21.126700	0.1	2.804697
21.128367	0.1	2.827812
21.130033	0.1	2.849693
21.131700	0.1	2.869023
21.133367	0.1	2.884855
21.135033	0.1	2.896357
21.136700	0.1	2.903361
21.138367	0.1	2.907040
21.140033	0.1	2.909019
21.141700	0.1	2.910402
21.143367	0.1	2.911426
21.145033	0.1	2.910905
21.146700	0.1	2.906462
21.148367	0.1	2.896092
21.150033	0.1	2.879878
21.151700	0.1	2.860264
21.153367	0.1	2.840096
21.155033	0.1	2.820296
21.156700	0.1	2.799979
21.158367	0.1	2.778438
21.160033	0.1	2.756151
21.161700	0.1	2.734335
21.163367	0.1	2.713627
21.165033	0.1	2.693171
21.166700	0.1	2.671503
21.168367	0.1	2.647582
21.170033	0.1	2.621184
21.171700	0.1	2.593547
21.173367	0.1	2.566590
21.175033	0.1	2.540648
21.176700	0.1	2.514534
21.178367	0.1	2.487567
21.180033	0.1	2.460484
21.181700	0.1	2.434440
21.183367	0.1	2.409620
21.185033	0.1	2.385345
21.186700	0.1	2.361839
21.188367	0.1	2.340465
21.190033	0.1	2.322244
21.191700	0.1	2.307435
21.193367	0.1	2.295570
21.195033	0.1	2.284916
21.196700	0.1	2.273237
21.198367	0.1	2.259086
21.200033	0.1	2.242681
21.201700	0.1	2.226378
21.203367	0.1	2.213307
21.205033	0.1	2.204818
21.206700	0.1	2.200217
21.208367	0.1	2.198084
21.210033	0.1	2.197041
21.211700	0.1	2.196031
21.213367	0.1	2.194522
21.215033	0.1	2.192571
21.216700	0.1	2.191025
21.218367	0.1	2.191234
21.220033	0.1	2.193772
21.221700	0.1	2.197572
21.223367	0.1	2.201134
21.225033	0.1	2.204129
21.226700	0.1	2.207221
21.228367	0.1	2.210955
21.230033	0.1	2.215407
21.231700	0.1	2.220185
21.233367	0.1	2.224725
21.235033	0.1	2.229293
21.236700	0.1	2.234755
21.238367	0.1	2.240981
21.240033	0.1	2.246704
21.241700	0.1	2.250820
21.243367	0.1	2.253079
21.245033	0.1	2.254480
21.246700	0.1	2.256809
21.248367	0.1	2.260529
21.250033	0.1	2.263938
21.251700	0.1	2.265046
21.253367	0.1	2.263077
21.255033	0.1	2.258532
21.256700	0.1	2.252678
21.258367	0.1	2.246816
21.260033	0.1	2.242024
21.261700	0.1	2.239081
21.263367	0.1	2.237549
21.265033	0.1	2.235570
21.266700	0.1	2.231486
21.268367	0.1	2.225046
21.270033	0.1	2.216971
21.271700	0.1	2.208622
21.273367	0.1	2.201563
21.275033	0.1	2.196343
21.276700	0.1	2.191863
21.278367	0.1	2.185963
21.280033	0.1	2.177190
21.281700	0.1	2.166005
21.283367	0.1	2.153283
21.285033	0.1	2.138657
21.286700	0.1	2.121921
21.288367	0.1	2.104933
21.290033	0.1	2.090428
21.291700	0.1	2.079266
21.293367	0.1	2.069748
21.295033	0.1	2.059019
21.296700	0.1	2.045422
21.298367	0.1	2.029897
21.300033	0.1	2.014707
21.301700	0.1	2.001463
21.303367	0.1	1.990790
21.305033	0.1	1.982851
21.306700	0.1	1.977393
21.308367	0.1	1.973305
21.310033	0.1	1.968867
21.311700	0.1	1.962949
21.313367	0.1	1.955498
21.315033	0.1	1.946841
21.316700	0.1	1.937216
21.318367	0.1	1.927004
21.320033	0.1	1.916625
21.321700	0.1	1.906222
21.323367	0.1	1.896285
21.325033	0.1	1.887926
21.326700	0.1	1.881677
21.328367	0.1	1.876596
21.330033	0.1	1.871381
21.331700	0.1	1.865961
21.333367	0.1	1.861681
21.335033	0.1	1.859493
21.336700	0.1	1.858496
21.338367	0.1	1.857020
21.340033	0.1	1.854305
21.341700	0.1	1.850924
21.343367	0.1	1.848252
21.345033	0.1	1.847688
21.346700	0.1	1.849746
21.348367	0.1	1.853234
21.350033	0.1	1.855735
21.351700	0.1	1.855912
21.353367	0.1	1.854557
21.355033	0.1	1.853039
21.356700	0.1	1.851888
21.358367	0.1	1.851250
21.360033	0.1	1.851865
21.361700	0.1	1.854938
21.363367	0.1	1.860778
21.365033	0.1	1.867972
21.366700	0.1	1.874645
21.368367	0.1	1.880620
21.370033	0.1	1.887153
21.371700	0.1	1.894715
21.373367	0.1	1.902548
21.375033	0.1	1.910231
21.376700	0.1	1.918073
21.378367	0.1	1.926017
21.380033	0.1	1.933579
21.381700	0.1	1.940741
21.383367	0.1	1.947312
21.385033	0.1	1.952229
21.386700	0.1	1.955046
21.388367	0.1	1.956951
21.390033	0.1	1.959610
21.391700	0.1	1.963805
21.393367	0.1	1.969216
21.395033	0.1	1.975200
21.396700	0.1	1.981640
21.398367	0.1	1.988560
21.400033	0.1	1.995377
21.401700	0.1	2.001352
21.403367	0.1	2.006521
21.405033	0.1	2.011340
21.406700	0.1	2.016062
21.408367	0.1	2.021054
21.410033	0.1	2.026632
21.411700	0.1	2.032015
21.413367	0.1	2.035243
21.415033	0.1	2.034861
21.416700	0.1	2.031340
21.418367	0.1	2.027033
21.420033	0.1	2.024388
21.421700	0.1	2.023107
21.423367	0.1	2.020318
21.425033	0.1	2.014623
21.426700	0.1	2.008062
21.428367	0.1	2.003605
21.430033	0.1	2.002562
21.431700	0.1	2.003782
21.433367	0.1	2.003890
21.435033	0.1	1.999643
21.436700	0.1	1.991140
21.438367	0.1	1.981468
21.440033	0.1	1.972937
21.441700	0.1	1.964965
21.443367	0.1	1.956020
21.445033	0.1	1.945822
21.446700	0.1	1.935363
21.448367	0.1	1.926366
21.450033	0.1	1.920224
21.451700	0.1	1.916140
21.453367	0.1	1.911228
21.455033	0.1	1.903148
21.456700	0.1	1.891507
21.458367	0.1	1.876876
21.460033	0.1	1.859758
21.461700	0.1	1.840624
21.463367	0.1	1.820424
21.465033	0.1	1.800461
21.466700	0.1	1.781941
21.468367	0.1	1.765867
21.470033	0.1	1.752893
21.471700	0.1	1.742742
21.473367	0.1	1.733676
21.475033	0.1	1.723417
21.476700	0.1	1.711058
21.478367	0.1	1.697335
21.480033	0.1	1.683012
21.481700	0.1	1.667743
21.483367	0.1	1.650942
21.485033	0.1	1.633344
21.486700	0.1	1.616762
21.488367	0.1	1.601954
21.490033	0.1	1.587444
21.491700	0.1	1.570936
21.493367	0.1	1.551616
21.495033	0.1	1.531048
21.496700	0.1	1.512198
21.498367	0.1	1.497348
21.500033	0.1	1.486936
21.501700	0.1	1.479639
21.503367	0.1	1.473082
21.505033	0.1	1.465487
21.506700	0.1	1.457059
21.508367	0.1	1.448821
21.510033	0.1	1.440533
21.511700	0.1	1.431340
21.513367	0.1	1.421808
21.515033	0.1	1.412998
21.516700	0.1	1.404751
21.518367	0.1	1.396262
21.520033	0.1	1.387107
21.521700	0.1	1.377403
21.523367	0.1	1.368197
21.525033	0.1	1.361184
21.526700	0.1	1.357165
21.528367	0.1	1.354949
21.530033	0.1	1.352439
21.531700	0.1	1.348592
21.533367	0.1	1.343484
21.535033	0.1	1.337510
21.536700	0.1	1.331368
21.538367	0.1	1.325444
21.540033	0.1	1.319228
21.541700	0.1	1.312583
21.543367	0.1	1.307055
21.545033	0.1	1.304708
21.546700	0.1	1.305807
21.548367	0.1	1.308210
21.550033	0.1	1.309137
21.551700	0.1	1.307423
21.553367	0.1	1.303870
21.555033	0.1	1.299237
21.556700	0.1	1.292611
21.558367	0.1	1.283064
21.560033	0.1	1.272284
21.561700	0.1	1.263656
21.563367	0.1	1.258971
21.565033	0.1	1.257360
21.566700	0.1	1.257127
21.568367	0.1	1.257118
21.570033	0.1	1.256410
21.571700	0.1	1.254254
21.573367	0.1	1.250710
21.575033	0.1	1.246692
21.576700	0.1	1.243073
21.578367	0.1	1.239940
21.580033	0.1	1.237132
21.581700	0.1	1.234952
21.583367	0.1	1.233527
21.585033	0.1	1.232303
21.586700	0.1	1.230994
21.588367	0.1	1.230338
21.590033	0.1	1.231092
21.591700	0.1	1.233076
21.593367	0.1	1.235683
21.595033	0.1	1.237690
21.596700	0.1	1.236824
21.598367	0.1	1.231832
21.600033	0.1	1.224745
21.601700	0.1	1.219152
21.603367	0.1	1.216433
21.605033	0.1	1.215022
21.606700	0.1	1.212764
21.608367	0.1	1.208591
21.610033	0.1	1.202296
21.611700	0.1	1.193876
21.613367	0.1	1.184414
21.615033	0.1	1.177066
21.616700	0.1	1.174957
21.618367	0.1	1.178035
21.620033	0.1	1.182971
21.621700	0.1	1.185918
21.623367	0.1	1.185443
21.625033	0.1	1.183031
21.626700	0.1	1.181406
21.628367	0.1	1.182565
21.630033	0.1	1.186603
21.631700	0.1	1.192051
21.633367	0.1	1.197276
21.635033	0.1	1.201248
21.636700	0.1	1.203772
21.638367	0.1	1.205434
21.640033	0.1	1.206580
21.641700	0.1	1.206589
21.643367	0.1	1.205043
21.645033	0.1	1.203185
21.646700	0.1	1.203078
21.648367	0.1	1.205215
21.650033	0.1	1.207767
21.651700	0.1	1.208698
21.653367	0.1	1.208028
21.655033	0.1	1.207641
21.656700	0.1	1.209974
21.658367	0.1	1.216503
21.660033	0.1	1.226352
21.661700	0.1	1.237039
21.663367	0.1	1.246561
21.665033	0.1	1.254296
21.666700	0.1	1.260913
21.668367	0.1	1.267581
21.670033	0.1	1.274315
21.671700	0.1	1.279754
21.673367	0.1	1.282878
21.675033	0.1	1.284131
21.676700	0.1	1.285132
21.678367	0.1	1.287805
21.680033	0.1	1.293500
21.681700	0.1	1.302259
21.683367	0.1	1.312569
21.685033	0.1	1.322124
21.686700	0.1	1.329365
21.688367	0.1	1.334716
21.690033	0.1	1.339843
21.691700	0.1	1.345789
21.693367	0.1	1.352127
21.695033	0.1	1.357980
21.696700	0.1	1.363391
21.698367	0.1	1.369291
21.700033	0.1	1.376192
21.701700	0.1	1.383610
21.703367	0.1	1.390805
21.705033	0.1	1.397086
21.706700	0.1	1.401738
21.708367	0.1	1.404472
21.710033	0.1	1.405757
21.711700	0.1	1.406558
21.713367	0.1	1.407871
21.715033	0.1	1.410367
21.716700	0.1	1.414432
21.718367	0.1	1.420258
21.720033	0.1	1.427322
21.721700	0.1	1.433995
21.723367	0.1	1.438623
21.725033	0.1	1.440835
21.726700	0.1	1.441049
21.728367	0.1	1.439238
21.730033	0.1	1.435438
21.731700	0.1	1.431168
21.733367	0.1	1.428407
21.735033	0.1	1.427187
21.736700	0.1	1.425701
21.738367	0.1	1.422460
21.740033	0.1	1.417515
21.741700	0.1	1.412057
21.743367	0.1	1.407140
21.745033	0.1	1.402483
21.746700	0.1	1.396658
21.748367	0.1	1.388360
21.750033	0.1	1.377403
21.751700	0.1	1.365007
21.753367	0.1	1.352844
21.755033	0.1	1.341170
21.756700	0.1	1.328634
21.758367	0.1	1.314036
21.760033	0.1	1.298040
21.761700	0.1	1.282906
21.763367	0.1	1.270133
21.765033	0.1	1.258482
21.766700	0.1	1.245169
21.768367	0.1	1.228950
21.770033	0.1	1.211832
21.771700	0.1	1.197443
21.773367	0.1	1.187362
21.775033	0.1	1.179385
21.776700	0.1	1.169387
21.778367	0.1	1.154752
21.780033	0.1	1.136335
21.781700	0.1	1.117168
21.783367	0.1	1.099580
21.785033	0.1	1.083706
21.786700	0.1	1.068260
21.788367	0.1	1.052399
21.790033	0.1	1.036841
21.791700	0.1	1.023109
21.793367	0.1	1.012152
21.795033	0.1	1.003724
21.796700	0.1	0.996217
21.798367	0.1	0.987435
21.800033	0.1	0.976454
21.801700	0.1	0.964291
21.803367	0.1	0.952706
21.805033	0.1	0.942503
21.806700	0.1	0.932845
21.808367	0.1	0.922354
21.810033	0.1	0.911006
21.811700	0.1	0.900272
21.813367	0.1	0.891155
21.815033	0.1	0.883057
21.816700	0.1	0.874917
21.818367	0.1	0.866577
21.820033	0.1	0.859015
21.821700	0.1	0.853832
21.823367	0.1	0.851848
21.825033	0.1	0.851909
21.826700	0.1	0.851578
21.828367	0.1	0.849310
21.830033	0.1	0.845590
21.831700	0.1	0.841646
21.833367	0.1	0.838116
21.835033	0.1	0.835583
21.836700	0.1	0.834842
21.838367	0.1	0.835760
21.840033	0.1	0.836719
21.841700	0.1	0.836067
21.843367	0.1	0.833822
21.845033	0.1	0.831350
21.846700	0.1	0.829864
21.848367	0.1	0.829799
21.850033	0.1	0.831080
21.851700	0.1	0.833329
21.853367	0.1	0.836062
21.855033	0.1	0.839191
21.856700	0.1	0.843066
21.858367	0.1	0.847396
21.860033	0.1	0.850926
21.861700	0.1	0.852668
21.863367	0.1	0.852603
21.865033	0.1	0.851303
21.866700	0.1	0.849543
21.868367	0.1	0.847992
21.870033	0.1	0.847229
21.871700	0.1	0.847830
21.873367	0.1	0.850288
21.875033	0.1	0.854903
21.876700	0.1	0.861203
21.878367	0.1	0.867299
21.880033	0.1	0.870693
21.881700	0.1	0.870288
21.883367	0.1	0.867601
21.885033	0.1	0.865757
21.886700	0.1	0.866777
21.888367	0.1	0.870186
21.890033	0.1	0.873990
21.891700	0.1	0.876430
21.893367	0.1	0.876831
21.895033	0.1	0.875778
21.896700	0.1	0.875019
21.898367	0.1	0.876230
21.900033	0.1	0.879620
21.901700	0.1	0.884547
21.903367	0.1	0.890587
21.905033	0.1	0.897087
21.906700	0.1	0.902391
21.908367	0.1	0.904743
21.910033	0.1	0.903895
21.911700	0.1	0.901269
21.913367	0.1	0.898149
21.915033	0.1	0.894573
21.916700	0.1	0.890275
21.918367	0.1	0.885655
21.920033	0.1	0.881329
21.921700	0.1	0.877748
21.923367	0.1	0.875462
21.925033	0.1	0.874884
21.926700	0.1	0.875676
21.928367	0.1	0.876533
21.930033	0.1	0.876081
21.931700	0.1	0.873958
21.933367	0.1	0.870987
21.935033	0.1	0.868221
21.936700	0.1	0.866051
21.938367	0.1	0.864249
21.940033	0.1	0.862260
21.941700	0.1	0.859569
21.943367	0.1	0.856556
21.945033	0.1	0.854535
21.946700	0.1	0.854279
21.948367	0.1	0.855527
21.950033	0.1	0.858363
21.951700	0.1	0.863383
21.953367	0.1	0.870181
21.955033	0.1	0.877487
21.956700	0.1	0.884729
21.958367	0.1	0.892053
21.960033	0.1	0.899364
21.961700	0.1	0.906349
21.963367	0.1	0.912589
21.965033	0.1	0.917274
21.966700	0.1	0.919858
21.968367	0.1	0.921097
21.970033	0.1	0.922522
21.971700	0.1	0.925264
21.973367	0.1	0.929968
21.975033	0.1	0.936938
21.976700	0.1	0.945851
21.978367	0.1	0.955490
21.980033	0.1	0.964240
21.981700	0.1	0.971314
21.983367	0.1	0.977819
21.985033	0.1	0.986038
21.986700	0.1	0.997414
21.988367	0.1	1.011519
21.990033	0.1	1.026634
21.991700	0.1	1.040674
21.993367	0.1	1.052129
21.995033	0.1	1.060842
21.996700	0.1	1.068106
21.998367	0.1	1.075724
22.000033	0.1	1.085019
22.001700	0.1	1.096823
22.003367	0.1	1.111892
22.005033	0.1	1.130211
22.006700	0.1	1.150211
22.008367	0.1	1.170030
22.010033	0.1	1.189345
22.011700	0.1	1.209052
22.013367	0.1	1.229621
22.015033	0.1	1.250505
22.016700	0.1	1.270971
22.018367	0.1	1.291321
22.020033	0.1	1.313114
22.021700	0.1	1.337845
22.023367	0.1	1.364853
22.025033	0.1	1.391065
22.026700	0.1	1.414022
22.028367	0.1	1.434563
22.030033	0.1	1.455741
22.031700	0.1	1.480295
22.033367	0.1	1.508943
22.035033	0.1	1.540077
22.036700	0.1	1.571462
22.038367	0.1	1.602117
22.040033	0.1	1.632413
22.041700	0.1	1.663677
22.043367	0.1	1.697657
22.045033	0.1	1.735161
22.046700	0.1	1.775618
22.048367	0.1	1.817821
22.050033	0.1	1.860335
22.051700	0.1	1.902012
22.053367	0.1	1.943051
22.055033	0.1	1.984886
22.056700	0.1	2.028649
22.058367	0.1	2.074093
22.060033	0.1	2.120193
22.061700	0.1	2.166396
22.063367	0.1	2.213134
22.065033	0.1	2.260949
22.066700	0.1	2.308949
22.068367	0.1	2.354588
22.070033	0.1	2.395986
22.071700	0.1	2.433942
22.073367	0.1	2.470915
22.075033	0.1	2.508424
22.076700	0.1	2.546138
22.078367	0.1	2.583163
22.080033	0.1	2.619168
22.081700	0.1	2.654130
22.083367	0.1	2.687606
22.085033	0.1	2.718172
22.086700	0.1	2.744221
22.088367	0.1	2.765814
22.090033	0.1	2.785036
22.091700	0.1	2.803500
22.093367	0.1	2.819947
22.095033	0.1	2.831286
22.096700	0.1	2.835444
22.098367	0.1	2.832599
22.100033	0.1	2.824417
22.101700	0.1	2.812501
22.103367	0.1	2.797553
22.105033	0.1	2.780431
22.106700	0.1	2.762838
22.108367	0.1	2.745539
22.110033	0.1	2.726684
22.111700	0.1	2.702991
22.113367	0.1	2.672579
22.115033	0.1	2.636421
22.116700	0.1	2.597361
22.118367	0.1	2.558241
22.120033	0.1	2.520182
22.121700	0.1	2.482547
22.123367	0.1	2.444903
22.125033	0.1	2.407865
22.126700	0.1	2.371594
22.128367	0.1	2.334681
22.130033	0.1	2.295342
22.131700	0.1	2.253195
22.133367	0.1	2.209279
22.135033	0.1	2.165092
22.136700	0.1	2.122009
22.138367	0.1	2.081110
22.140033	0.1	2.042959
22.141700	0.1	2.007657
22.143367	0.1	1.975112
22.145033	0.1	1.944951
22.146700	0.1	1.916708
22.148367	0.1	1.890548
22.150033	0.1	1.866966
22.151700	0.1	1.846040
22.153367	0.1	1.827832
22.155033	0.1	1.812801
22.156700	0.1	1.801099
22.158367	0.1	1.792260
22.160033	0.1	1.785769
22.161700	0.1	1.781946
22.163367	0.1	1.782072
22.165033	0.1	1.787082
22.166700	0.1	1.796647
22.168367	0.1	1.809881
22.170033	0.1	1.826212
22.171700	0.1	1.845905
22.173367	0.1	1.869719
22.175033	0.1	1.897449
22.176700	0.1	1.927214
22.178367	0.1	1.956830
22.180033	0.1	1.986027
22.181700	0.1	2.016742
22.183367	0.1	2.050870
22.185033	0.1	2.088961
22.186700	0.1	2.131099
22.188367	0.1	2.177474
22.190033	0.1	2.228217
22.191700	0.1	2.283244
22.193367	0.1	2.341880
22.195033	0.1	2.402938
22.196700	0.1	2.465602
22.198367	0.1	2.529765
22.200033	0.1	2.595400
22.201700	0.1	2.661659
22.203367	0.1	2.727713
22.205033	0.1	2.794340
22.206700	0.1	2.863375
22.208367	0.1	2.936064
22.210033	0.1	3.012917
22.211700	0.1	3.093896
22.213367	0.1	3.177798
22.215033	0.1	3.262567
22.216700	0.1	3.346181
22.218367	0.1	3.426480
22.220033	0.1	3.501996
22.221700	0.1	3.573950
22.223367	0.1	3.645355
22.225033	0.1	3.718352
22.226700	0.1	3.793356
22.228367	0.1	3.868570
22.230033	0.1	3.939723
22.231700	0.1	4.002941
22.233367	0.1	4.057805
22.235033	0.1	4.106811
22.236700	0.1	4.152325
22.238367	0.1	4.194141
22.240033	0.1	4.230281
22.241700	0.1	4.259772
22.243367	0.1	4.283139
22.245033	0.1	4.300266
22.246700	0.1	4.309816
22.248367	0.1	4.311232
22.250033	0.1	4.305532
22.251700	0.1	4.293625
22.253367	0.1	4.275590
22.255033	0.1	4.251124
22.256700	0.1	4.218845
22.258367	0.1	4.176786
22.260033	0.1	4.125405
22.261700	0.1	4.068431
22.263367	0.1	4.009665
22.265033	0.1	3.949846
22.266700	0.1	3.887168
22.268367	0.1	3.819708
22.270033	0.1	3.746455
22.271700	0.1	3.666668
22.273367	0.1	3.579715
22.275033	0.1	3.486867
22.276700	0.1	3.391393
22.278367	0.1	3.295206
22.280033	0.1	3.197663
22.281700	0.1	3.098133
22.283367	0.1	2.998048
22.285033	0.1	2.900255
22.286700	0.1	2.806596
22.288367	0.1	2.716053
22.290033	0.1	2.626069
22.291700	0.1	2.535367
22.293367	0.1	2.444275
22.295033	0.1	2.353084
22.296700	0.1	2.262047
22.298367	0.1	2.172533
22.300033	0.1	2.086749
22.301700	0.1	2.006120
22.303367	0.1	1.930334
22.305033	0.1	1.858003
22.306700	0.1	1.788088
22.308367	0.1	1.720889
22.310033	0.1	1.657582
22.311700	0.1	1.598657
22.313367	0.1	1.543220
22.315033	0.1	1.490712
22.316700	0.1	1.442251
22.318367	0.1	1.398423
22.320033	0.1	1.357808
22.321700	0.1	1.319256
22.323367	0.1	1.283404
22.325033	0.1	1.251353
22.326700	0.1	1.223343
22.328367	0.1	1.198789
22.330033	0.1	1.177099
22.331700	0.1	1.158407
22.333367	0.1	1.142775
22.335033	0.1	1.129294
22.336700	0.1	1.117289
22.338367	0.1	1.107166
22.340033	0.1	1.099557
22.341700	0.1	1.095212
22.343367	0.1	1.095063
22.345033	0.1	1.099096
22.346700	0.1	1.105955
22.348367	0.1	1.113522
22.350033	0.1	1.119971
22.351700	0.1	1.124893
22.353367	0.1	1.129354
22.355033	0.1	1.134630
22.356700	0.1	1.140824
22.358367	0.1	1.147361
22.360033	0.1	1.154710
22.361700	0.1	1.164461
22.363367	0.1	1.177578
22.365033	0.1	1.193690
22.366700	0.1	1.212019
22.368367	0.1	1.232000
22.370033	0.1	1.253076
22.371700	0.1	1.274915
22.373367	0.1	1.297710
22.375033	0.1	1.322133
22.376700	0.1	1.348858
22.378367	0.1	1.377696
22.380033	0.1	1.407689
22.381700	0.1	1.438046
22.383367	0.1	1.468603
22.385033	0.1	1.499210
22.386700	0.1	1.529218
22.388367	0.1	1.558075
22.390033	0.1	1.586541
22.391700	0.1	1.616557
22.393367	0.1	1.649936
22.395033	0.1	1.687603
22.396700	0.1	1.729475
22.398367	0.1	1.774477
22.400033	0.1	1.820931
22.401700	0.1	1.867586
22.403367	0.1	1.914841
22.405033	0.1	1.964387
22.406700	0.1	2.017342
22.408367	0.1	2.073664
22.410033	0.1	2.133357
22.411700	0.1	2.196920
22.413367	0.1	2.264404
22.415033	0.1	2.335114
22.416700	0.1	2.408572
22.418367	0.1	2.484936
22.420033	0.1	2.564713
22.421700	0.1	2.648751
22.423367	0.1	2.737842
22.425033	0.1	2.832292
22.426700	0.1	2.932232
22.428367	0.1	3.037811
22.430033	0.1	3.149225
22.431700	0.1	3.267010
22.433367	0.1	3.391751
22.435033	0.1	3.523394
22.436700	0.1	3.661569
22.438367	0.1	3.806464
22.440033	0.1	3.958647
22.441700	0.1	4.118183
22.443367	0.1	4.284433
22.445033	0.1	4.456751
22.446700	0.1	4.635090
22.448367	0.1	4.820009
22.450033	0.1	5.012313
22.451700	0.1	5.212724
22.453367	0.1	5.421657
22.455033	0.1	5.639861
22.456700	0.1	5.869092
22.458367	0.1	6.110482
22.460033	0.1	6.363229
22.461700	0.1	6.626653
22.463367	0.1	6.901389
22.465033	0.1	7.187710
22.466700	0.1	7.484499
22.468367	0.1	7.790485
22.470033	0.1	8.105943
22.471700	0.1	8.432353
22.473367	0.1	8.770661
22.475033	0.1	9.120828
22.476700	0.1	9.483132
22.478367	0.1	9.859353
22.480033	0.1	10.251910
22.481700	0.1	10.661855
22.483367	0.1	11.088201
22.485033	0.1	11.529326
22.486700	0.1	11.985078
22.488367	0.1	12.456928
22.490033	0.1	12.946399
22.491700	0.1	13.454445
22.493367	0.1	13.982323
22.495033	0.1	14.532153
22.496700	0.1	15.105954
22.498367	0.1	15.704106
22.500033	0.1	16.325628
22.501700	0.1	16.970276
22.503367	0.1	17.639897
22.505033	0.1	18.338896
22.506700	0.1	19.072546
22.508367	0.1	19.842950
22.510033	0.1	20.648032
22.511700	0.1	21.485295
22.513367	0.1	22.354927
22.515033	0.1	23.259711
22.516700	0.1	24.202778
22.518367	0.1	25.185067
22.520033	0.1	26.205694
22.521700	0.1	27.264389
22.523367	0.1	28.361920
22.525033	0.1	29.498613
22.526700	0.1	30.673640
22.528367	0.1	31.885863
22.530033	0.1	33.134460
22.531700	0.1	34.418330
22.533367	0.1	35.735033
22.535033	0.1	37.080236
22.536700	0.1	38.448316
22.538367	0.1	39.833733
22.540033	0.1	41.231285
22.541700	0.1	42.635705
22.543367	0.1	44.041909
22.545033	0.1	45.445231
22.546700	0.1	46.840641
22.548367	0.1	48.222076
22.550033	0.1	49.582762
22.551700	0.1	50.915536
22.553367	0.1	52.212630
22.555033	0.1	53.465520
22.556700	0.1	54.666004
22.558367	0.1	55.807163
22.560033	0.1	56.882249
22.561700	0.1	57.883002
22.563367	0.1	58.800476
22.565033	0.1	59.627849
22.566700	0.1	60.361289
22.568367	0.1	60.998048
22.570033	0.1	61.534122
22.571700	0.1	61.963606
22.573367	0.1	62.281014
22.575033	0.1	62.484019
22.576700	0.1	62.572244
22.578367	0.1	62.544616
22.580033	0.1	62.399367
22.581700	0.1	62.135891
22.583367	0.1	61.756400
22.585033	0.1	61.264979
22.586700	0.1	60.665137
22.588367	0.1	59.959819
22.590033	0.1	59.153107
22.591700	0.1	58.250153
22.593367	0.1	57.256408
22.595033	0.1	56.178076
22.596700	0.1	55.022561
22.598367	0.1	53.797457
22.600033	0.1	52.509173
22.601700	0.1	51.162844
22.603367	0.1	49.764095
22.605033	0.1	48.320596
22.606700	0.1	46.840897
22.608367	0.1	45.332294
22.610033	0.1	43.800385
22.611700	0.1	42.250273
22.613367	0.1	40.688082
22.615033	0.1	39.121360
22.616700	0.1	37.558083
22.618367	0.1	36.005331
22.620033	0.1	34.468528
22.621700	0.1	32.951427
22.623367	0.1	31.457040
22.625033	0.1	29.989090
22.626700	0.1	28.552110
22.628367	0.1	27.150163
22.630033	0.1	25.786068
22.631700	0.1	24.461648
22.633367	0.1	23.178356
22.635033	0.1	21.938281
22.636700	0.1	20.744740
22.638367	0.1	19.601192
22.640033	0.1	18.509016
22.641700	0.1	17.467150
22.643367	0.1	16.474673
22.645033	0.1	15.532095
22.646700	0.1	14.638910
22.648367	0.1	13.792631
22.650033	0.1	12.991773
22.651700	0.1	12.237667
22.653367	0.1	11.531827
22.655033	0.1	10.872949
22.656700	0.1	10.257415
22.658367	0.1	9.682206
22.660033	0.1	9.146687
22.661700	0.1	8.651069
22.663367	0.1	8.194381
22.665033	0.1	7.775347
22.666700	0.1	7.393188
22.668367	0.1	7.046247
22.670033	0.1	6.731194
22.671700	0.1	6.444459
22.673367	0.1	6.184261
22.675033	0.1	5.950821
22.676700	0.1	5.744514
22.678367	0.1	5.563800
22.680033	0.1	5.405843
22.681700	0.1	5.269153
22.683367	0.1	5.153669
22.685033	0.1	5.058427
22.686700	0.1	4.981146
22.688367	0.1	4.919777
22.690033	0.1	4.873620
22.691700	0.1	4.842887
22.693367	0.1	4.827692
22.695033	0.1	4.827930
22.696700	0.1	4.842882
22.698367	0.1	4.870491
22.700033	0.1	4.907991
22.701700	0.1	4.953304
22.703367	0.1	5.005673
22.705033	0.1	5.065710
22.706700	0.1	5.134572
22.708367	0.1	5.212347
22.710033	0.1	5.296827
22.711700	0.1	5.384898
22.713367	0.1	5.475581
22.715033	0.1	5.570399
22.716700	0.1	5.670222
22.718367	0.1	5.773068
22.720033	0.1	5.875966
22.721700	0.1	5.978206
22.723367	0.1	6.081373
22.725033	0.1	6.185742
22.726700	0.1	6.288341
22.728367	0.1	6.385702
22.730033	0.1	6.476901
22.731700	0.1	6.562755
22.733367	0.1	6.643436
22.735033	0.1	6.718077
22.736700	0.1	6.786101
22.738367	0.1	6.847838
22.740033	0.1	6.904053
22.741700	0.1	6.954409
22.743367	0.1	6.996244
22.745033	0.1	7.026652
22.746700	0.1	7.045078
22.748367	0.1	7.052473
22.750033	0.1	7.049385
22.751700	0.1	7.035565
22.753367	0.1	7.010531
22.755033	0.1	6.974195
22.756700	0.1	6.926660
22.758367	0.1	6.868057
22.760033	0.1	6.798794
22.761700	0.1	6.719385
22.763367	0.1	6.630132
22.765033	0.1	6.531589
22.766700	0.1	6.424733
22.768367	0.1	6.310088
22.770033	0.1	6.187386
22.771700	0.1	6.056675
22.773367	0.1	5.918862
22.775033	0.1	5.774898
22.776700	0.1	5.625063
22.778367	0.1	5.469667
22.780033	0.1	5.310485
22.781700	0.1	5.150596
22.783367	0.1	4.991675
22.785033	0.1	4.832107
22.786700	0.1	4.669274
22.788367	0.1	4.503326
22.790033	0.1	4.337379
22.791700	0.1	4.174518
22.793367	0.1	4.015928
22.795033	0.1	3.861152
22.796700	0.1	3.709137
22.798367	0.1	3.559468
22.800033	0.1	3.412338
22.801700	0.1	3.267266
22.803367	0.1	3.123651
22.805033	0.1	2.982938
22.806700	0.1	2.848445
22.808367	0.1	2.722163
22.810033	0.1	2.602795
22.811700	0.1	2.487614
22.813367	0.1	2.375329
22.815033	0.1	2.266522
22.816700	0.1	2.162149
22.818367	0.1	2.062526
22.820033	0.1	1.968155
22.821700	0.1	1.880215
22.823367	0.1	1.798966
22.825033	0.1	1.722369
22.826700	0.1	1.647710
22.828367	0.1	1.574322
22.830033	0.1	1.503788
22.831700	0.1	1.437804
22.833367	0.1	1.376746
22.835033	0.1	1.320476
22.836700	0.1	1.269626
22.838367	0.1	1.225364
22.840033	0.1	1.188042
22.841700	0.1	1.156479
22.843367	0.1	1.128535
22.845033	0.1	1.102034
22.846700	0.1	1.075263
22.848367	0.1	1.047393
22.850033	0.1	1.019342
22.851700	0.1	0.993344
22.853367	0.1	0.970974
22.855033	0.1	0.952040
22.856700	0.1	0.935085
22.858367	0.1	0.918643
22.860033	0.1	0.901977
22.861700	0.1	0.884952
22.863367	0.1	0.868067
22.865033	0.1	0.852309
22.866700	0.1	0.838372
22.868367	0.1	0.826428
22.870033	0.1	0.816681
22.871700	0.1	0.809859
22.873367	0.1	0.806833
22.875033	0.1	0.807322
22.876700	0.1	0.809138
22.878367	0.1	0.809096
22.880033	0.1	0.805529
22.881700	0.1	0.799908
22.883367	0.1	0.795280
22.885033	0.1	0.793175
22.886700	0.1	0.792285
22.888367	0.1	0.790549
22.890033	0.1	0.788248
22.891700	0.1	0.787410
22.893367	0.1	0.788653
22.895033	0.1	0.790558
22.896700	0.1	0.791592
22.898367	0.1	0.791326
22.900033	0.1	0.790642
22.901700	0.1	0.791289
22.903367	0.1	0.794414
22.905033	0.1	0.799340
22.906700	0.1	0.804416
22.908367	0.1	0.808807
22.910033	0.1	0.813077
22.911700	0.1	0.818409
22.913367	0.1	0.825278
22.915033	0.1	0.832817
22.916700	0.1	0.839876
22.918367	0.1	0.846568
22.920033	0.1	0.854125
22.921700	0.1	0.863043
22.923367	0.1	0.871615
22.925033	0.1	0.877464
22.926700	0.1	0.880952
22.928367	0.1	0.885758
22.930033	0.1	0.895401
22.931700	0.1	0.909823
22.933367	0.1	0.925618
22.935033	0.1	0.939174
22.936700	0.1	0.949167
22.938367	0.1	0.956431
22.940033	0.1	0.962899
22.941700	0.1	0.970927
22.943367	0.1	0.982508
22.945033	0.1	0.998625
22.946700	0.1	1.019128
22.948367	0.1	1.042299
22.950033	0.1	1.065079
22.951700	0.1	1.084646
22.953367	0.1	1.100088
22.955033	0.1	1.112716
22.956700	0.1	1.124940
22.958367	0.1	1.138905
22.960033	0.1	1.155809
22.961700	0.1	1.176028
22.963367	0.1	1.199218
22.965033	0.1	1.223711
22.966700	0.1	1.247078
22.968367	0.1	1.268345
22.970033	0.1	1.288876
22.971700	0.1	1.310906
22.973367	0.1	1.336085
22.975033	0.1	1.365151
22.976700	0.1	1.397892
22.978367	0.1	1.433329
22.980033	0.1	1.470349
22.981700	0.1	1.507909
22.983367	0.1	1.544715
22.985033	0.1	1.580222
22.986700	0.1	1.615840
22.988367	0.1	1.653866
22.990033	0.1	1.695394
22.991700	0.1	1.739906
22.993367	0.1	1.786337
22.995033	0.1	1.833639
22.996700	0.1	1.881490
22.998367	0.1	1.931079
23.000033	0.1	1.983689
23.001700	0.1	2.038679
23.003367	0.1	2.093972
23.005033	0.1	2.147951
23.006700	0.1	2.200441
23.008367	0.1	2.252557
23.010033	0.1	2.306029
23.011700	0.1	2.361466
23.013367	0.1	2.417699
23.015033	0.1	2.473863
23.016700	0.1	2.530632
23.018367	0.1	2.588695
23.020033	0.1	2.647839
23.021700	0.1	2.707718
23.023367	0.1	2.768487
23.025033	0.1	2.830108
23.026700	0.1	2.891412
23.028367	0.1	2.950616
23.030033	0.1	3.006156
23.031700	0.1	3.056820
23.033367	0.1	3.102436
23.035033	0.1	3.144043
23.036700	0.1	3.182529
23.038367	0.1	3.218241
23.040033	0.1	3.251848
23.041700	0.1	3.283978
23.043367	0.1	3.314302
23.045033	0.1	3.341655
23.046700	0.1	3.364175
23.048367	0.1	3.379751
23.050033	0.1	3.387597
23.051700	0.1	3.388785
23.053367	0.1	3.384757
23.055033	0.1	3.375965
23.056700	0.1	3.361725
23.058367	0.1	3.341129
23.060033	0.1	3.314423
23.061700	0.1	3.282968
23.063367	0.1	3.247568
23.065033	0.1	3.207857
23.066700	0.1	3.163619
23.068367	0.1	3.115460
23.070033	0.1	3.063777
23.071700	0.1	3.008270
23.073367	0.1	2.948851
23.075033	0.1	2.885801
23.076700	0.1	2.818881
23.078367	0.1	2.747439
23.080033	0.1	2.671950
23.081700	0.1	2.594753
23.083367	0.1	2.518627
23.085033	0.1	2.444605
23.086700	0.1	2.371469
23.088367	0.1	2.297754
23.090033	0.1	2.223947
23.091700	0.1	2.152179
23.093367	0.1	2.083797
23.095033	0.1	2.017543
23.096700	0.1	1.950576
23.098367	0.1	1.881411
23.100033	0.1	1.811362
23.101700	0.1	1.743343
23.103367	0.1	1.679584
23.105033	0.1	1.620236
23.106700	0.1	1.563826
23.108367	0.1	1.508347
23.110033	0.1	1.452365
23.111700	0.1	1.396043
23.113367	0.1	1.340797
23.115033	0.1	1.288247
23.116700	0.1	1.240000
23.118367	0.1	1.197630
23.120033	0.1	1.161173
23.121700	0.1	1.128521
23.123367	0.1	1.097182
23.125033	0.1	1.065950
23.126700	0.1	1.035347
23.128367	0.1	1.007370
23.130033	0.1	0.983714
23.131700	0.1	0.964073
23.133367	0.1	0.946806
23.135033	0.1	0.930279
23.136700	0.1	0.913353
23.138367	0.1	0.895825
23.140033	0.1	0.878470
23.141700	0.1	0.862572
23.143367	0.1	0.849213
23.145033	0.1	0.838893
23.146700	0.1	0.831536
23.148367	0.1	0.826158
23.150033	0.1	0.821170
23.151700	0.1	0.815880
23.153367	0.1	0.811005
23.155033	0.1	0.807517
23.156700	0.1	0.806120
23.158367	0.1	0.807224
23.160033	0.1	0.809715
23.161700	0.1	0.810409
23.163367	0.1	0.806730
23.165033	0.1	0.799601
23.166700	0.1	0.792500
23.168367	0.1	0.788085
23.170033	0.1	0.786125
23.171700	0.1	0.784551
23.173367	0.1	0.782134
23.175033	0.1	0.779419
23.176700	0.1	0.776900
23.178367	0.1	0.773836
23.180033	0.1	0.769999
23.181700	0.1	0.766995
23.183367	0.1	0.766367
23.185033	0.1	0.767442
23.186700	0.1	0.768150
23.188367	0.1	0.767121
23.190033	0.1	0.763959
23.191700	0.1	0.758809
23.193367	0.1	0.752378
23.195033	0.1	0.745528
23.196700	0.1	0.738860
23.198367	0.1	0.732639
23.200033	0.1	0.726492
23.201700	0.1	0.720061
23.203367	0.1	0.713961
23.205033	0.1	0.708769
23.206700	0.1	0.703945
23.208367	0.1	0.698864
23.210033	0.1	0.693677
23.211700	0.1	0.688620
23.213367	0.1	0.683637
23.215033	0.1	0.678841
23.216700	0.1	0.673681
23.218367	0.1	0.666343
23.220033	0.1	0.655376
23.221700	0.1	0.641197
23.223367	0.1	0.625681
23.225033	0.1	0.610943
23.226700	0.1	0.598445
23.228367	0.1	0.588968
23.230033	0.1	0.582873
23.231700	0.1	0.580032
23.233367	0.1	0.579474
23.235033	0.1	0.579488
23.236700	0.1	0.578538
23.238367	0.1	0.576312
23.240033	0.1	0.573602
23.241700	0.1	0.570901
23.243367	0.1	0.567813
23.245033	0.1	0.563795
23.246700	0.1	0.559036
23.248367	0.1	0.554672
23.250033	0.1	0.552195
23.251700	0.1	0.552316
23.253367	0.1	0.554244
23.255033	0.1	0.556400
23.256700	0.1	0.557886
23.258367	0.1	0.558738
23.260033	0.1	0.558803
23.261700	0.1	0.557518
23.263367	0.1	0.555073
23.265033	0.1	0.552456
23.266700	0.1	0.550626
23.268367	0.1	0.550426
23.270033	0.1	0.552158
23.271700	0.1	0.554877
23.273367	0.1	0.557685
23.275033	0.1	0.561392
23.276700	0.1	0.567348
23.278367	0.1	0.574864
23.280033	0.1	0.581141
23.281700	0.1	0.584158
23.283367	0.1	0.584889
23.285033	0.1	0.586086
23.286700	0.1	0.589453
23.288367	0.1	0.594375
23.290033	0.1	0.598785
23.291700	0.1	0.600801
23.293367	0.1	0.600074
23.295033	0.1	0.598198
23.296700	0.1	0.598277
23.298367	0.1	0.603092
23.300033	0.1	0.612461
23.301700	0.1	0.623157
23.303367	0.1	0.631702
23.305033	0.1	0.636233
23.306700	0.1	0.636559
23.308367	0.1	0.633756
23.310033	0.1	0.629919
23.311700	0.1	0.627628
23.313367	0.1	0.628741
23.315033	0.1	0.633323
23.316700	0.1	0.639488
23.318367	0.1	0.644559
23.320033	0.1	0.647446
23.321700	0.1	0.649286
23.323367	0.1	0.650985
23.325033	0.1	0.651791
23.326700	0.1	0.650906
23.328367	0.1	0.648736
23.330033	0.1	0.646058
23.331700	0.1	0.643176
23.333367	0.1	0.640047
23.335033	0.1	0.636657
23.336700	0.1	0.633332
23.338367	0.1	0.630780
23.340033	0.1	0.629309
23.341700	0.1	0.628284
23.343367	0.1	0.627036
23.345033	0.1	0.625565
23.346700	0.1	0.624135
23.348367	0.1	0.622957
23.350033	0.1	0.622422
23.351700	0.1	0.622985
23.353367	0.1	0.624289
23.355033	0.1	0.624890
23.356700	0.1	0.623581
23.358367	0.1	0.620577
23.360033	0.1	0.616931
23.361700	0.1	0.613471
23.363367	0.1	0.610426
23.365033	0.1	0.607707
23.366700	0.1	0.605504
23.368367	0.1	0.604060
23.370033	0.1	0.602445
23.371700	0.1	0.599013
23.373367	0.1	0.593779
23.375033	0.1	0.588717
23.376700	0.1	0.585560
23.378367	0.1	0.584144
23.380033	0.1	0.582985
23.381700	0.1	0.581099
23.383367	0.1	0.578822
23.385033	0.1	0.577085
23.386700	0.1	0.576861
23.388367	0.1	0.579036
23.390033	0.1	0.583483
23.391700	0.1	0.588740
23.393367	0.1	0.593103
23.395033	0.1	0.595739
23.396700	0.1	0.596554
23.398367	0.1	0.596032
23.400033	0.1	0.595585
23.401700	0.1	0.596703
23.403367	0.1	0.599348
23.405033	0.1	0.602063
23.406700	0.1	0.603329
23.408367	0.1	0.602943
23.410033	0.1	0.602333
23.411700	0.1	0.603111
23.413367	0.1	0.605746
23.415033	0.1	0.609620
23.416700	0.1	0.613588
23.418367	0.1	0.616494
23.420033	0.1	0.617662
23.421700	0.1	0.617537
23.423367	0.1	0.617411
23.425033	0.1	0.618054
23.426700	0.1	0.619143
23.428367	0.1	0.620121
23.430033	0.1	0.620885
23.431700	0.1	0.621374
23.433367	0.1	0.621234
23.435033	0.1	0.620447
23.436700	0.1	0.619651
23.438367	0.1	0.618575
23.440033	0.1	0.615749
23.441700	0.1	0.611376
23.443367	0.1	0.607995
23.445033	0.1	0.607343
23.446700	0.1	0.608871
23.448367	0.1	0.611371
23.450033	0.1	0.614049
23.451700	0.1	0.615953
23.453367	0.1	0.615786
23.455033	0.1	0.612978
23.456700	0.1	0.608405
23.458367	0.1	0.603204
23.460033	0.1	0.597811
23.461700	0.1	0.592559
23.463367	0.1	0.587823
23.465033	0.1	0.583702
23.466700	0.1	0.580661
23.468367	0.1	0.579599
23.470033	0.1	0.580517
23.471700	0.1	0.582263
23.473367	0.1	0.584177
23.475033	0.1	0.586617
23.476700	0.1	0.589816
23.478367	0.1	0.593239
23.480033	0.1	0.596051
23.481700	0.1	0.597946
23.483367	0.1	0.599548
23.485033	0.1	0.601760
23.486700	0.1	0.604708
23.488367	0.1	0.607502
23.490033	0.1	0.608996
23.491700	0.1	0.608917
23.493367	0.1	0.608470
23.495033	0.1	0.609616
23.496700	0.1	0.613253
23.498367	0.1	0.618864
23.500033	0.1	0.625621
23.501700	0.1	0.632773
23.503367	0.1	0.639642
23.505033	0.1	0.646054
23.506700	0.1	0.652722
23.508367	0.1	0.660936
23.510033	0.1	0.670790
23.511700	0.1	0.680462
23.513367	0.1	0.688708
23.515033	0.1	0.696899
23.516700	0.1	0.707512
23.518367	0.1	0.721528
23.520033	0.1	0.737831
23.521700	0.1	0.754655
23.523367	0.1	0.771228
23.525033	0.1	0.787647
23.526700	0.1	0.803745
23.528367	0.1	0.819201
23.530033	0.1	0.834120
23.531700	0.1	0.848835
23.533367	0.1	0.863466
23.535033	0.1	0.878628
23.536700	0.1	0.896561
23.538367	0.1	0.920244
23.540033	0.1	0.950559
23.541700	0.1	0.985190
23.543367	0.1	1.020432
23.545033	0.1	1.053335
23.546700	0.1	1.083147
23.548367	0.1	1.111561
23.550033	0.1	1.140940
23.551700	0.1	1.172526
23.553367	0.1	1.206514
23.555033	0.1	1.243069
23.556700	0.1	1.283144
23.558367	0.1	1.328243
23.560033	0.1	1.379224
23.561700	0.1	1.435415
23.563367	0.1	1.495155
23.565033	0.1	1.556771
23.566700	0.1	1.618788
23.568367	0.1	1.679910
23.570033	0.1	1.740223
23.571700	0.1	1.801881
23.573367	0.1	1.867912
23.575033	0.1	1.940373
23.576700	0.1	2.019177
23.578367	0.1	2.102638
23.580033	0.1	2.189502
23.581700	0.1	2.279915
23.583367	0.1	2.374742
23.585033	0.1	2.474976
23.586700	0.1	2.581161
23.588367	0.1	2.692360
23.590033	0.1	2.806783
23.591700	0.1	2.923706
23.593367	0.1	3.044009
23.595033	0.1	3.169319
23.596700	0.1	3.301185
23.598367	0.1	3.440781
23.600033	0.1	3.588423
23.601700	0.1	3.743316
23.603367	0.1	3.904207
23.605033	0.1	4.070597
23.606700	0.1	4.242747
23.608367	0.1	4.420709
23.610033	0.1	4.604361
23.611700	0.1	4.794193
23.613367	0.1	4.991037
23.615033	0.1	5.195793
23.616700	0.1	5.409652
23.618367	0.1	5.633463
23.620033	0.1	5.866895
23.621700	0.1	6.108936
23.623367	0.1	6.358940
23.625033	0.1	6.616241
23.626700	0.1	6.879536
23.628367	0.1	7.148227
23.630033	0.1	7.423582
23.631700	0.1	7.707700
23.633367	0.1	8.001612
23.635033	0.1	8.305083
23.636700	0.1	8.618035
23.638367	0.1	8.940832
23.640033	0.1	9.272937
23.641700	0.1	9.613642
23.643367	0.1	9.964504
23.645033	0.1	10.329438
23.646700	0.1	10.711518
23.648367	0.1	11.110352
23.650033	0.1	11.523156
23.651700	0.1	11.947397
23.653367	0.1	12.381901
23.655033	0.1	12.826934
23.656700	0.1	13.284464
23.658367	0.1	13.758461
23.660033	0.1	14.253659
23.661700	0.1	14.772629
23.663367	0.1	15.314338
23.665033	0.1	15.876573
23.666700	0.1	16.458896
23.668367	0.1	17.062458
23.670033	0.1	17.688251
23.671700	0.1	18.336433
23.673367	0.1	19.007083
23.675033	0.1	19.701393
23.676700	0.1	20.421771
23.678367	0.1	21.170401
23.680033	0.1	21.948349
23.681700	0.1	22.756164
23.683367	0.1	23.593847
23.685033	0.1	24.459790
23.686700	0.1	25.350731
23.688367	0.1	26.263529
23.690033	0.1	27.196989
23.691700	0.1	28.151139
23.693367	0.1	29.124939
23.695033	0.1	30.115764
23.696700	0.1	31.120731
23.698367	0.1	32.137595
23.700033	0.1	33.164225
23.701700	0.1	34.197406
23.703367	0.1	35.232147
23.705033	0.1	36.262251
23.706700	0.1	37.281709
23.708367	0.1	38.286131
23.710033	0.1	39.272271
23.711700	0.1	40.235394
23.713367	0.1	41.168528
23.715033	0.1	42.064758
23.716700	0.1	42.918138
23.718367	0.1	43.722820
23.720033	0.1	44.473559
23.721700	0.1	45.166635
23.723367	0.1	45.799026
23.725033	0.1	46.366635
23.726700	0.1	46.863435
23.728367	0.1	47.283317
23.730033	0.1	47.622914
23.731700	0.1	47.881841
23.733367	0.1	48.060087
23.735033	0.1	48.156492
23.736700	0.1	48.169922
23.738367	0.1	48.099970
23.740033	0.1	47.945757
23.741700	0.1	47.705560
23.743367	0.1	47.378172
23.745033	0.1	46.964204
23.746700	0.1	46.466170
23.748367	0.1	45.887413
23.750033	0.1	45.231683
23.751700	0.1	44.503859
23.753367	0.1	43.710056
23.755033	0.1	42.856415
23.756700	0.1	41.947835
23.758367	0.1	40.987581
23.760033	0.1	39.978279
23.761700	0.1	38.923533
23.763367	0.1	37.828470
23.765033	0.1	36.698850
23.766700	0.1	35.540913
23.768367	0.1	34.361971
23.770033	0.1	33.169254
23.771700	0.1	31.968397
23.773367	0.1	30.763671
23.775033	0.1	29.558814
23.776700	0.1	28.356961
23.778367	0.1	27.160868
23.780033	0.1	25.974140
23.781700	0.1	24.801502
23.783367	0.1	23.647514
23.785033	0.1	22.515738
23.786700	0.1	21.408703
23.788367	0.1	20.328574
23.790033	0.1	19.278349
23.791700	0.1	18.261457
23.793367	0.1	17.279177
23.795033	0.1	16.330173
23.796700	0.1	15.413556
23.798367	0.1	14.530760
23.800033	0.1	13.684039
23.801700	0.1	12.874650
23.803367	0.1	12.103007
23.805033	0.1	11.369702
23.806700	0.1	10.675369
23.808367	0.1	10.019746
23.810033	0.1	9.400966
23.811700	0.1	8.815965
23.813367	0.1	8.262084
23.815033	0.1	7.738248
23.816700	0.1	7.244153
23.818367	0.1	6.779190
23.820033	0.1	6.342549
23.821700	0.1	5.933866
23.823367	0.1	5.553397
23.825033	0.1	5.201045
23.826700	0.1	4.874896
23.828367	0.1	4.571569
23.830033	0.1	4.288387
23.831700	0.1	4.024277
23.833367	0.1	3.778734
23.835033	0.1	3.550923
23.836700	0.1	3.339765
23.838367	0.1	3.144592
23.840033	0.1	2.965205
23.841700	0.1	2.800766
23.843367	0.1	2.649571
23.845033	0.1	2.510161
23.846700	0.1	2.381671
23.848367	0.1	2.263263
23.850033	0.1	2.153912
23.851700	0.1	2.052942
23.853367	0.1	1.960555
23.855033	0.1	1.877085
23.856700	0.1	1.802123
23.858367	0.1	1.734686
23.860033	0.1	1.673452
23.861700	0.1	1.616697
23.863367	0.1	1.562643
23.865033	0.1	1.510517
23.866700	0.1	1.461152
23.868367	0.1	1.415731
23.870033	0.1	1.374260
23.871700	0.1	1.335880
23.873367	0.1	1.300629
23.875033	0.1	1.270026
23.876700	0.1	1.245080
23.878367	0.1	1.224256
23.880033	0.1	1.204228
23.881700	0.1	1.182701
23.883367	0.1	1.160046
23.885033	0.1	1.138104
23.886700	0.1	1.117671
23.888367	0.1	1.097969
23.890033	0.1	1.078635
23.891700	0.1	1.060492
23.893367	0.1	1.043840
23.895033	0.1	1.027440
23.896700	0.1	1.009712
23.898367	0.1	0.990499
23.900033	0.1	0.971849
23.901700	0.1	0.956836
23.903367	0.1	0.946913
23.905033	0.1	0.940342
23.906700	0.1	0.933823
23.908367	0.1	0.925208
23.910033	0.1	0.914400
23.911700	0.1	0.902624
23.913367	0.1	0.891187
23.915033	0.1	0.880305
23.916700	0.1	0.869292
23.918367	0.1	0.858023
23.920033	0.1	0.847303
23.921700	0.1	0.837869
23.923367	0.1	0.829855
23.925033	0.1	0.822800
23.926700	0.1	0.816104
23.928367	0.1	0.809226
23.930033	0.1	0.801268
23.931700	0.1	0.791294
23.933367	0.1	0.779042
23.935033	0.1	0.764988
23.936700	0.1	0.750767
23.938367	0.1	0.738376
23.940033	0.1	0.727759
23.941700	0.1	0.717333
23.943367	0.1	0.706981
23.945033	0.1	0.697891
23.946700	0.1	0.690380
23.948367	0.1	0.683665
23.950033	0.1	0.676783
23.951700	0.1	0.669188
23.953367	0.1	0.660983
23.955033	0.1	0.652536
23.956700	0.1	0.643847
23.958367	0.1	0.634938
23.960033	0.1	0.626696
23.961700	0.1	0.620340
23.963367	0.1	0.616009
23.965033	0.1	0.612801
23.966700	0.1	0.609984
23.968367	0.1	0.607446
23.970033	0.1	0.605355
23.971700	0.1	0.603590
23.973367	0.1	0.601467
23.975033	0.1	0.598375
23.976700	0.1	0.594952
23.978367	0.1	0.592605
23.980033	0.1	0.591674
23.981700	0.1	0.590864
23.983367	0.1	0.588479
23.985033	0.1	0.583646
23.986700	0.1	0.577052
23.988367	0.1	0.570877
23.990033	0.1	0.567455
23.991700	0.1	0.567641
23.993367	0.1	0.570049
23.995033	0.1	0.572051
23.996700	0.1	0.572074
23.998367	0.1	0.570836
24.000033	0.1	0.569862
24.001700	0.1	0.569168
24.003367	0.1	0.567241
24.005033	0.1	0.563222
24.006700	0.1	0.558686
24.008367	0.1	0.556447
24.010033	0.1	0.557336
24.011700	0.1	0.559292
24.013367	0.1	0.559795
24.015033	0.1	0.558016
24.016700	0.1	0.555217
24.018367	0.1	0.553853
24.020033	0.1	0.555343
24.021700	0.1	0.558458
24.023367	0.1	0.560759
24.025033	0.1	0.561276
24.026700	0.1	0.561140
24.028367	0.1	0.561909
24.030033	0.1	0.564163
24.031700	0.1	0.567711
24.033367	0.1	0.572181
24.035033	0.1	0.576791
24.036700	0.1	0.580843
24.038367	0.1	0.584689
24.040033	0.1	0.588838
24.041700	0.1	0.592726
24.043367	0.1	0.595944
24.045033	0.1	0.599590
24.046700	0.1	0.605239
24.048367	0.1	0.613257
24.050033	0.1	0.622226
24.051700	0.1	0.630342
24.053367	0.1	0.637877
24.055033	0.1	0.647041
24.056700	0.1	0.658864
24.058367	0.1	0.671623
24.060033	0.1	0.682455
24.061700	0.1	0.689593
24.063367	0.1	0.693346
24.065033	0.1	0.695810
24.066700	0.1	0.699530
24.068367	0.1	0.705849
24.070033	0.1	0.714683
24.071700	0.1	0.725277
24.073367	0.1	0.736392
24.075033	0.1	0.746828
24.076700	0.1	0.756728
24.078367	0.1	0.767433
24.080033	0.1	0.779456
24.081700	0.1	0.792048
24.083367	0.1	0.804844
24.085033	0.1	0.818186
24.086700	0.1	0.831648
24.088367	0.1	0.843862
24.090033	0.1	0.853790
24.091700	0.1	0.861539
24.093367	0.1	0.868645
24.095033	0.1	0.877441
24.096700	0.1	0.889325
24.098367	0.1	0.903839
24.100033	0.1	0.919378
24.101700	0.1	0.933949
24.103367	0.1	0.945847
24.105033	0.1	0.954107
24.106700	0.1	0.958638
24.108367	0.1	0.960431
24.110033	0.1	0.961167
24.111700	0.1	0.962033
24.113367	0.1	0.963360
24.115033	0.1	0.965265
24.116700	0.1	0.968161
24.118367	0.1	0.972254
24.120033	0.1	0.976790
24.121700	0.1	0.980576
24.123367	0.1	0.983216
24.125033	0.1	0.985074
24.126700	0.1	0.986513
24.128367	0.1	0.987882
24.130033	0.1	0.989703
24.131700	0.1	0.992226
24.133367	0.1	0.995044
24.135033	0.1	0.997246
24.136700	0.1	0.997791
24.138367	0.1	0.996236
24.140033	0.1	0.993176
24.141700	0.1	0.989549
24.143367	0.1	0.985949
24.145033	0.1	0.982690
24.146700	0.1	0.979481
24.148367	0.1	0.975435
24.150033	0.1	0.970173
24.151700	0.1	0.964543
24.153367	0.1	0.959551
24.155033	0.1	0.955397
24.156700	0.1	0.952105
24.158367	0.1	0.949982
24.160033	0.1	0.948804
24.161700	0.1	0.947895
24.163367	0.1	0.947472
24.165033	0.1	0.948259
24.166700	0.1	0.949893
24.168367	0.1	0.951509
24.170033	0.1	0.953665
24.171700	0.1	0.958024
24.173367	0.1	0.965185
24.175033	0.1	0.973511
24.176700	0.1	0.980087
24.178367	0.1	0.983155
24.180033	0.1	0.983588
24.181700	0.1	0.983821
24.183367	0.1	0.985921
24.185033	0.1	0.990718
24.186700	0.1	0.998010
24.188367	0.1	1.007384
24.190033	0.1	1.018331
24.191700	0.1	1.029661
24.193367	0.1	1.039626
24.195033	0.1	1.047226
24.196700	0.1	1.053722
24.198367	0.1	1.062234
24.200033	0.1	1.075277
24.201700	0.1	1.092809
24.203367	0.1	1.112781
24.205033	0.1	1.133084
24.206700	0.1	1.152596
24.208367	0.1	1.170905
24.210033	0.1	1.187972
24.211700	0.1	1.203907
24.213367	0.1	1.218654
24.215033	0.1	1.232340
24.216700	0.1	1.245514
24.218367	0.1	1.258925
24.220033	0.1	1.273626
24.221700	0.1	1.290971
24.223367	0.1	1.311162
24.225033	0.1	1.331843
24.226700	0.1	1.349729
24.228367	0.1	1.363573
24.230033	0.1	1.374516
24.231700	0.1	1.384206
24.233367	0.1	1.393608
24.235033	0.1	1.403075
24.236700	0.1	1.413021
24.238367	0.1	1.423773
24.240033	0.1	1.434563
24.241700	0.1	1.443457
24.243367	0.1	1.449184
24.245033	0.1	1.452207
24.246700	0.1	1.453683
24.248367	0.1	1.453813
24.250033	0.1	1.451476
24.251700	0.1	1.445985
24.253367	0.1	1.438214
24.255033	0.1	1.429752
24.256700	0.1	1.422204
24.258367	0.1	1.416472
24.260033	0.1	1.411578
24.261700	0.1	1.404900
24.263367	0.1	1.394418
24.265033	0.1	1.380430
24.266700	0.1	1.364499
24.268367	0.1	1.347186
24.270033	0.1	1.327894
24.271700	0.1	1.306161
24.273367	0.1	1.281886
24.275033	0.1	1.254878
24.276700	0.1	1.224922
24.278367	0.1	1.192493
24.280033	0.1	1.159832
24.281700	0.1	1.130220
24.283367	0.1	1.105228
24.285033	0.1	1.083249
24.286700	0.1	1.060688
24.288367	0.1	1.034355
24.290033	0.1	1.003812
24.291700	0.1	0.971560
24.293367	0.1	0.940459
24.295033	0.1	0.911541
24.296700	0.1	0.884468
24.298367	0.1	0.858353
24.300033	0.1	0.832258
24.301700	0.1	0.806437
24.303367	0.1	0.782716
24.305033	0.1	0.762418
24.306700	0.1	0.744401
24.308367	0.1	0.725724
24.310033	0.1	0.704075
24.311700	0.1	0.679269
24.313367	0.1	0.652778
24.315033	0.1	0.626594
24.316700	0.1	0.602365
24.318367	0.1	0.580815
24.320033	0.1	0.562179
24.321700	0.1	0.547189
24.323367	0.1	0.536409
24.325033	0.1	0.528428
24.326700	0.1	0.520251
24.328367	0.1	0.509908
24.330033	0.1	0.497904
24.331700	0.1	0.485932
24.333367	0.1	0.475114
24.335033	0.1	0.465731
24.336700	0.1	0.457293
24.338367	0.1	0.448567
24.340033	0.1	0.438350
24.341700	0.1	0.426765
24.343367	0.1	0.415407
24.345033	0.1	0.405801
24.346700	0.1	0.398280
24.348367	0.1	0.392478
24.350033	0.1	0.388245
24.351700	0.1	0.385689
24.353367	0.1	0.384436
24.355033	0.1	0.383426
24.356700	0.1	0.381833
24.358367	0.1	0.379919
24.360033	0.1	0.378732
24.361700	0.1	0.379053
24.363367	0.1	0.380510
24.365033	0.1	0.381810
24.366700	0.1	0.382224
24.368367	0.1	0.382490
24.370033	0.1	0.383491
24.371700	0.1	0.385200
24.373367	0.1	0.386960
24.375033	0.1	0.387440
24.376700	0.1	0.385130
24.378367	0.1	0.379849
24.380033	0.1	0.373265
24.381700	0.1	0.367570
24.383367	0.1	0.363924
24.385033	0.1	0.362536
24.386700	0.1	0.363491
24.388367	0.1	0.366368
24.390033	0.1	0.370131
24.391700	0.1	0.374219
24.393367	0.1	0.378829
24.395033	0.1	0.383900
24.396700	0.1	0.388208
24.398367	0.1	0.390327
24.400033	0.1	0.390373
24.401700	0.1	0.389875
24.403367	0.1	0.390606
24.405033	0.1	0.393474
24.406700	0.1	0.397894
24.408367	0.1	0.402154
24.410033	0.1	0.404683
24.411700	0.1	0.405400
24.413367	0.1	0.405661
24.415033	0.1	0.406476
24.416700	0.1	0.407263
24.418367	0.1	0.406764
24.420033	0.1	0.404725
24.421700	0.1	0.401931
24.423367	0.1	0.398736
24.425033	0.1	0.394979
24.426700	0.1	0.391197
24.428367	0.1	0.388413
24.430033	0.1	0.387165
24.431700	0.1	0.387160
24.433367	0.1	0.387304
24.435033	0.1	0.386708
24.436700	0.1	0.385991
24.438367	0.1	0.386620
24.440033	0.1	0.389335
24.441700	0.1	0.394103
24.443367	0.1	0.400338
24.445033	0.1	0.406709
24.446700	0.1	0.412008
24.448367	0.1	0.415822
24.450033	0.1	0.418187
24.451700	0.1	0.419654
24.453367	0.1	0.421014
24.455033	0.1	0.422373
24.456700	0.1	0.423500
24.458367	0.1	0.424795
24.460033	0.1	0.426210
24.461700	0.1	0.426453
24.463367	0.1	0.425037
24.465033	0.1	0.423524
24.466700	0.1	0.423244
24.468367	0.1	0.423798
24.470033	0.1	0.424534
24.471700	0.1	0.426290
24.473367	0.1	0.430313
24.475033	0.1	0.436134
24.476700	0.1	0.441973
24.478367	0.1	0.446332
24.480033	0.1	0.448558
24.481700	0.1	0.448958
24.483367	0.1	0.448260
24.485033	0.1	0.447053
24.486700	0.1	0.446178
24.488367	0.1	0.446727
24.490033	0.1	0.448884
24.491700	0.1	0.451570
24.493367	0.1	0.453801
24.495033	0.1	0.455850
24.496700	0.1	0.458593
24.498367	0.1	0.461917
24.500033	0.1	0.464427
24.501700	0.1	0.465019
24.503367	0.1	0.464208
24.505033	0.1	0.463785
24.506700	0.1	0.465261
24.508367	0.1	0.468167
24.510033	0.1	0.470453
24.511700	0.1	0.470895
24.513367	0.1	0.470090
24.515033	0.1	0.469247
24.516700	0.1	0.469228
24.518367	0.1	0.470630
24.520033	0.1	0.473456
24.521700	0.1	0.476558
24.523367	0.1	0.478500
24.525033	0.1	0.478905
24.526700	0.1	0.478299
24.528367	0.1	0.477214
24.530033	0.1	0.475617
24.531700	0.1	0.473061
24.533367	0.1	0.469550
24.535033	0.1	0.465922
24.536700	0.1	0.463133
24.538367	0.1	0.461671
24.540033	0.1	0.461549
24.541700	0.1	0.462667
24.543367	0.1	0.465009
24.545033	0.1	0.467887
24.546700	0.1	0.469312
24.548367	0.1	0.467207
24.550033	0.1	0.461652
24.551700	0.1	0.455086
24.553367	0.1	0.449768
24.555033	0.1	0.445754
24.556700	0.1	0.441670
24.558367	0.1	0.436422
24.560033	0.1	0.430290
24.561700	0.1	0.424762
24.563367	0.1	0.421349
24.565033	0.1	0.421037
24.566700	0.1	0.424176
24.568367	0.1	0.429358
24.570033	0.1	0.433871
24.571700	0.1	0.436171
24.573367	0.1	0.436651
24.575033	0.1	0.436483
24.576700	0.1	0.437046
24.578367	0.1	0.439077
24.580033	0.1	0.441778
24.581700	0.1	0.443538
24.583367	0.1	0.443137
24.585033	0.1	0.440348
24.586700	0.1	0.436162
24.588367	0.1	0.431952
24.590033	0.1	0.428124
24.591700	0.1	0.424217
24.593367	0.1	0.419780
24.595033	0.1	0.415281
24.596700	0.1	0.411975
24.598367	0.1	0.410420
24.600033	0.1	0.409866
24.601700	0.1	0.409302
24.603367	0.1	0.408324
24.605033	0.1	0.407733
24.606700	0.1	0.408879
24.608367	0.1	0.412161
24.610033	0.1	0.416865
24.611700	0.1	0.421721
24.613367	0.1	0.425256
24.615033	0.1	0.426760
24.616700	0.1	0.427365
24.618367	0.1	0.429163
24.620033	0.1	0.433037
24.621700	0.1	0.437773
24.623367	0.1	0.441070
24.625033	0.1	0.441531
24.626700	0.1	0.439580
24.628367	0.1	0.436418
24.630033	0.1	0.433037
24.631700	0.1	0.430280
24.633367	0.1	0.428767
24.635033	0.1	0.428413
24.636700	0.1	0.428795
24.638367	0.1	0.430266
24.640033	0.1	0.433549
24.641700	0.1	0.438341
24.643367	0.1	0.443449
24.645033	0.1	0.448367
24.646700	0.1	0.453601
24.648367	0.1	0.459198
24.650033	0.1	0.464018
24.651700	0.1	0.466597
24.653367	0.1	0.466215
24.655033	0.1	0.463608
24.656700	0.1	0.460893
24.658367	0.1	0.460097
24.660033	0.1	0.461987
24.661700	0.1	0.466350
24.663367	0.1	0.472502
24.665033	0.1	0.479044
24.666700	0.1	0.483980
24.668367	0.1	0.486346
24.670033	0.1	0.487766
24.671700	0.1	0.491519
24.673367	0.1	0.499384
24.675033	0.1	0.509699
24.676700	0.1	0.518495
24.678367	0.1	0.522253
24.680033	0.1	0.520139
24.681700	0.1	0.514481
24.683367	0.1	0.508972
24.685033	0.1	0.505871
24.686700	0.1	0.504903
24.688367	0.1	0.504502
24.690033	0.1	0.503347
24.691700	0.1	0.501480
24.693367	0.1	0.500451
24.695033	0.1	0.501885
24.696700	0.1	0.506146
24.698367	0.1	0.512274
24.700033	0.1	0.518188
24.701700	0.1	0.521196
24.703367	0.1	0.519375
24.705033	0.1	0.513089
24.706700	0.1	0.505340
24.708367	0.1	0.500088
24.710033	0.1	0.499180
24.711700	0.1	0.500903
24.713367	0.1	0.501759
24.715033	0.1	0.499375
24.716700	0.1	0.494034
24.718367	0.1	0.488032
24.720033	0.1	0.483650
24.721700	0.1	0.481517
24.723367	0.1	0.480660
24.725033	0.1	0.479789
24.726700	0.1	0.477904
24.728367	0.1	0.474476
24.730033	0.1	0.470271
24.731700	0.1	0.466914
24.733367	0.1	0.465210
24.735033	0.1	0.464651
24.736700	0.1	0.464306
24.738367	0.1	0.463496
24.740033	0.1	0.461764
24.741700	0.1	0.458695
24.743367	0.1	0.454402
24.745033	0.1	0.449345
24.746700	0.1	0.443170
24.748367	0.1	0.434578
24.750033	0.1	0.422951
24.751700	0.1	0.409884
24.753367	0.1	0.398713
24.755033	0.1	0.391719
24.756700	0.1	0.388217
24.758367	0.1	0.386136
24.760033	0.1	0.384427
24.761700	0.1	0.383584
24.763367	0.1	0.384832
24.765033	0.1	0.388459
24.766700	0.1	0.392650
24.768367	0.1	0.394727
24.770033	0.1	0.393125
24.771700	0.1	0.387519
24.773367	0.1	0.378848
24.775033	0.1	0.369810
24.776700	0.1	0.363556
24.778367	0.1	0.361651
24.780033	0.1	0.363346
24.781700	0.1	0.366042
24.783367	0.1	0.366918
24.785033	0.1	0.365023
24.786700	0.1	0.362154
24.788367	0.1	0.361353
24.790033	0.1	0.363891
24.791700	0.1	0.368040
24.793367	0.1	0.371225
24.795033	0.1	0.372468
24.796700	0.1	0.372385
24.798367	0.1	0.371863
24.800033	0.1	0.371146
24.801700	0.1	0.369749
24.803367	0.1	0.367356
24.805033	0.1	0.364538
24.806700	0.1	0.362457
24.808367	0.1	0.362010
24.810033	0.1	0.363351
24.811700	0.1	0.365991
24.813367	0.1	0.368813
24.815033	0.1	0.370927
24.816700	0.1	0.372678
24.818367	0.1	0.374573
24.820033	0.1	0.376296
24.821700	0.1	0.377572
24.823367	0.1	0.378652
24.825033	0.1	0.379831
24.826700	0.1	0.381260
24.828367	0.1	0.383370
24.830033	0.1	0.387146
24.831700	0.1	0.393814
24.833367	0.1	0.403575
24.835033	0.1	0.414574
24.836700	0.1	0.423566
24.838367	0.1	0.428557
24.840033	0.1	0.430737
24.841700	0.1	0.433186
24.843367	0.1	0.438145
24.845033	0.1	0.445819
24.846700	0.1	0.454783
24.848367	0.1	0.463082
24.850033	0.1	0.469708
24.851700	0.1	0.475273
24.853367	0.1	0.481186
24.855033	0.1	0.488469
24.856700	0.1	0.496954
24.858367	0.1	0.505638
24.860033	0.1	0.514337
24.861700	0.1	0.524218
24.863367	0.1	0.536465
24.865033	0.1	0.551264
24.866700	0.1	0.567553
24.868367	0.1	0.583418
24.870033	0.1	0.597644
24.871700	0.1	0.611055
24.873367	0.1	0.625583
24.875033	0.1	0.642128
24.876700	0.1	0.660331
24.878367	0.1	0.680024
24.880033	0.1	0.701575
24.881700	0.1	0.724830
24.883367	0.1	0.748485
24.885033	0.1	0.770590
24.886700	0.1	0.790008
24.888367	0.1	0.807866
24.890033	0.1	0.826861
24.891700	0.1	0.848575
24.893367	0.1	0.872272
24.895033	0.1	0.896440
24.896700	0.1	0.920841
24.898367	0.1	0.946764
24.900033	0.1	0.975803
24.901700	0.1	1.008199
24.903367	0.1	1.042071
24.905033	0.1	1.074588
24.906700	0.1	1.104483
24.908367	0.1	1.133257
24.910033	0.1	1.163306
24.911700	0.1	1.195436
24.913367	0.1	1.228508
24.915033	0.1	1.261136
24.916700	0.1	1.293602
24.918367	0.1	1.327894
24.920033	0.1	1.365459
24.921700	0.1	1.405156
24.923367	0.1	1.443909
24.925033	0.1	1.479103
24.926700	0.1	1.510512
24.928367	0.1	1.540245
24.930033	0.1	1.571099
24.931700	0.1	1.604380
24.933367	0.1	1.638583
24.935033	0.1	1.670439
24.936700	0.1	1.697913
24.938367	0.1	1.721927
24.940033	0.1	1.745271
24.941700	0.1	1.770565
24.943367	0.1	1.798472
24.945033	0.1	1.826966
24.946700	0.1	1.852862
24.948367	0.1	1.874710
24.950033	0.1	1.893374
24.951700	0.1	1.909737
24.953367	0.1	1.923144
24.955033	0.1	1.932690
24.956700	0.1	1.938869
24.958367	0.1	1.943023
24.960033	0.1	1.945137
24.961700	0.1	1.942934
24.963367	0.1	1.934315
24.965033	0.1	1.920583
24.966700	0.1	1.906035
24.968367	0.1	1.894366
24.970033	0.1	1.885868
24.971700	0.1	1.877886
24.973367	0.1	1.867451
24.975033	0.1	1.853043
24.976700	0.1	1.834356
24.978367	0.1	1.811781
24.980033	0.1	1.785806
24.981700	0.1	1.756605
24.983367	0.1	1.724404
24.985033	0.1	1.689699
24.986700	0.1	1.653340
24.988367	0.1	1.616487
24.990033	0.1	1.579947
24.991700	0.1	1.543998
24.993367	0.1	1.508691
24.995033	0.1	1.473534
24.996700	0.1	1.437790
24.998367	0.1	1.401543
25.000033	0.1	1.365538
25.001700	0.1	1.330147
25.003367	0.1	1.294743
25.005033	0.1	1.258622
25.006700	0.1	1.222547
25.008367	0.1	1.187846
25.010033	0.1	1.154309
25.011700	0.1	1.120339
25.013367	0.1	1.084767
25.015033	0.1	1.047929
25.016700	0.1	1.011109
25.018367	0.1	0.975295
25.020033	0.1	0.940631
25.021700	0.1	0.906624
25.023367	0.1	0.872831
25.025033	0.1	0.839755
25.026700	0.1	0.808821
25.028367	0.1	0.781384
25.030033	0.1	0.757570
25.031700	0.1	0.735875
25.033367	0.1	0.714157
25.035033	0.1	0.691116
25.036700	0.1	0.667241
25.038367	0.1	0.644349
25.040033	0.1	0.624429
25.041700	0.1	0.608526
25.043367	0.1	0.595949
25.045033	0.1	0.584787
25.046700	0.1	0.573569
25.048367	0.1	0.561806
25.050033	0.1	0.549029
25.051700	0.1	0.534691
25.053367	0.1	0.519594
25.055033	0.1	0.505834
25.056700	0.1	0.494514
25.058367	0.1	0.484772
25.060033	0.1	0.475231
25.061700	0.1	0.465489
25.063367	0.1	0.456520
25.065033	0.1	0.449358
25.066700	0.1	0.443286
25.068367	0.1	0.436483
25.070033	0.1	0.428357
25.071700	0.1	0.420101
25.073367	0.1	0.413661
25.075033	0.1	0.410578
25.076700	0.1	0.411193
25.078367	0.1	0.414345
25.080033	0.1	0.417344
25.081700	0.1	0.416799
25.083367	0.1	0.411323
25.085033	0.1	0.403314
25.086700	0.1	0.397409
25.088367	0.1	0.396376
25.090033	0.1	0.398657
25.091700	0.1	0.400469
25.093367	0.1	0.399123
25.095033	0.1	0.394257
25.096700	0.1	0.387952
25.098367	0.1	0.383612
25.100033	0.1	0.383211
25.101700	0.1	0.385805
25.103367	0.1	0.388948
25.105033	0.1	0.390802
25.106700	0.1	0.391174
25.108367	0.1	0.391230
25.110033	0.1	0.391905
25.111700	0.1	0.392739
25.113367	0.1	0.392823
25.115033	0.1	0.391877
25.116700	0.1	0.389703
25.118367	0.1	0.386499
25.120033	0.1	0.383868
25.121700	0.1	0.383649
25.123367	0.1	0.385810
25.125033	0.1	0.388925
25.126700	0.1	0.391612
25.128367	0.1	0.392622
25.130033	0.1	0.391505
25.131700	0.1	0.389772
25.133367	0.1	0.389316
25.135033	0.1	0.390159
25.136700	0.1	0.390820
25.138367	0.1	0.389828
25.140033	0.1	0.386410
25.141700	0.1	0.380869
25.143367	0.1	0.374704
25.145033	0.1	0.369954
25.146700	0.1	0.368119
25.148367	0.1	0.369265
25.150033	0.1	0.372357
25.151700	0.1	0.375877
25.153367	0.1	0.378112
25.155033	0.1	0.378243
25.156700	0.1	0.376999
25.158367	0.1	0.375467
25.160033	0.1	0.374415
25.161700	0.1	0.375276
25.163367	0.1	0.379719
25.165033	0.1	0.387309
25.166700	0.1	0.394927
25.168367	0.1	0.399235
25.170033	0.1	0.399770
25.171700	0.1	0.399249
25.173367	0.1	0.400320
25.175033	0.1	0.403346
25.176700	0.1	0.407635
25.178367	0.1	0.412259
25.180033	0.1	0.415593
25.181700	0.1	0.416236
25.183367	0.1	0.414248
25.185033	0.1	0.410927
25.186700	0.1	0.407943
25.188367	0.1	0.406704
25.190033	0.1	0.407612
25.191700	0.1	0.409968
25.193367	0.1	0.413070
25.195033	0.1	0.416427
25.196700	0.1	0.419258
25.198367	0.1	0.421559
25.200033	0.1	0.424869
25.201700	0.1	0.430671
25.203367	0.1	0.438597
25.205033	0.1	0.446807
25.206700	0.1	0.453517
25.208367	0.1	0.457815
25.210033	0.1	0.459701
25.211700	0.1	0.460483
25.213367	0.1	0.462276
25.215033	0.1	0.466057
25.216700	0.1	0.471217
25.218367	0.1	0.476982
25.220033	0.1	0.483040
25.221700	0.1	0.489559
25.223367	0.1	0.496618
25.225033	0.1	0.503329
25.226700	0.1	0.508497
25.228367	0.1	0.511622
25.230033	0.1	0.513229
25.231700	0.1	0.515264
25.233367	0.1	0.520125
25.235033	0.1	0.528349
25.236700	0.1	0.538384
25.238367	0.1	0.548130
25.240033	0.1	0.556149
25.241700	0.1	0.562603
25.243367	0.1	0.569057
25.245033	0.1	0.576372
25.246700	0.1	0.584009
25.248367	0.1	0.591869
25.250033	0.1	0.601183
25.251700	0.1	0.613048
25.253367	0.1	0.627539
25.255033	0.1	0.644228
25.256700	0.1	0.662543
25.258367	0.1	0.681952
25.260033	0.1	0.701887
25.261700	0.1	0.721118
25.263367	0.1	0.738157
25.265033	0.1	0.752634
25.266700	0.1	0.764998
25.268367	0.1	0.775778
25.270033	0.1	0.786297
25.271700	0.1	0.798521
25.273367	0.1	0.813282
25.275033	0.1	0.830167
25.276700	0.1	0.848714
25.278367	0.1	0.868016
25.280033	0.1	0.886419
25.281700	0.1	0.903448
25.283367	0.1	0.920761
25.285033	0.1	0.940193
25.286700	0.1	0.962238
25.288367	0.1	0.986233
25.290033	0.1	1.010490
25.291700	0.1	1.032841
25.293367	0.1	1.052064
25.295033	0.1	1.068697
25.296700	0.1	1.084898
25.298367	0.1	1.103017
25.300033	0.1	1.123934
25.301700	0.1	1.146654
25.303367	0.1	1.168950
25.305033	0.1	1.188824
25.306700	0.1	1.206021
25.308367	0.1	1.222109
25.310033	0.1	1.239125
25.311700	0.1	1.257733
25.313367	0.1	1.276797
25.315033	0.1	1.294967
25.316700	0.1	1.312140
25.318367	0.1	1.329263
25.320033	0.1	1.347563
25.321700	0.1	1.367615
25.323367	0.1	1.388858
25.325033	0.1	1.410549
25.326700	0.1	1.432672
25.328367	0.1	1.455559
25.330033	0.1	1.478931
25.331700	0.1	1.502251
25.333367	0.1	1.526214
25.335033	0.1	1.552189
25.336700	0.1	1.580208
25.338367	0.1	1.608697
25.340033	0.1	1.636315
25.341700	0.1	1.663161
25.343367	0.1	1.689908
25.345033	0.1	1.716618
25.346700	0.1	1.742914
25.348367	0.1	1.768712
25.350033	0.1	1.794314
25.351700	0.1	1.819981
25.353367	0.1	1.846077
25.355033	0.1	1.873062
25.356700	0.1	1.900704
25.358367	0.1	1.928140
25.360033	0.1	1.954767
25.361700	0.1	1.980220
25.363367	0.1	2.004155
25.365033	0.1	2.026572
25.366700	0.1	2.047401
25.368367	0.1	2.065720
25.370033	0.1	2.080854
25.371700	0.1	2.093613
25.373367	0.1	2.105068
25.375033	0.1	2.115439
25.376700	0.1	2.124882
25.378367	0.1	2.133511
25.380033	0.1	2.140454
25.381700	0.1	2.144510
25.383367	0.1	2.145581
25.385033	0.1	2.144421
25.386700	0.1	2.140864
25.388367	0.1	2.133446
25.390033	0.1	2.121269
25.391700	0.1	2.105213
25.393367	0.1	2.086931
25.395033	0.1	2.067089
25.396700	0.1	2.045012
25.398367	0.1	2.020048
25.400033	0.1	1.992569
25.401700	0.1	1.963498
25.403367	0.1	1.933645
25.405033	0.1	1.903339
25.406700	0.1	1.872103
25.408367	0.1	1.839413
25.410033	0.1	1.805914
25.411700	0.1	1.773257
25.413367	0.1	1.742672
25.415033	0.1	1.713759
25.416700	0.1	1.685107
25.418367	0.1	1.655668
25.420033	0.1	1.625242
25.421700	0.1	1.594117
25.423367	0.1	1.562331
25.425033	0.1	1.529441
25.426700	0.1	1.495034
25.428367	0.1	1.459452
25.430033	0.1	1.423671
25.431700	0.1	1.388676
25.433367	0.1	1.355363
25.435033	0.1	1.324667
25.436700	0.1	1.297286
25.438367	0.1	1.272853
25.440033	0.1	1.249551
25.441700	0.1	1.225234
25.443367	0.1	1.199017
25.445033	0.1	1.172037
25.446700	0.1	1.146821
25.448367	0.1	1.124968
25.450033	0.1	1.105680
25.451700	0.1	1.087049
25.453367	0.1	1.068106
25.455033	0.1	1.050006
25.456700	0.1	1.034932
25.458367	0.1	1.023388
25.460033	0.1	1.013111
25.461700	0.1	1.000664
25.463367	0.1	0.983411
25.465033	0.1	0.960846
25.466700	0.1	0.935211
25.468367	0.1	0.910289
25.470033	0.1	0.888915
25.471700	0.1	0.871350
25.473367	0.1	0.856044
25.475033	0.1	0.841939
25.476700	0.1	0.829045
25.478367	0.1	0.817319
25.480033	0.1	0.806488
25.481700	0.1	0.796407
25.483367	0.1	0.786670
25.485033	0.1	0.776658
25.486700	0.1	0.766409
25.488367	0.1	0.756928
25.490033	0.1	0.749361
25.491700	0.1	0.743531
25.493367	0.1	0.737295
25.495033	0.1	0.728089
25.496700	0.1	0.715363
25.498367	0.1	0.701235
25.500033	0.1	0.688881
25.501700	0.1	0.680233
25.503367	0.1	0.674687
25.505033	0.1	0.670343
25.506700	0.1	0.665891
25.508367	0.1	0.660662
25.510033	0.1	0.654301
25.511700	0.1	0.647600
25.513367	0.1	0.642589
25.515033	0.1	0.641062
25.516700	0.1	0.643171
25.518367	0.1	0.647525
25.520033	0.1	0.652387
25.521700	0.1	0.656806
25.523367	0.1	0.660643
25.525033	0.1	0.663567
25.526700	0.1	0.664680
25.528367	0.1	0.663879
25.530033	0.1	0.662836
25.531700	0.1	0.663223
25.533367	0.1	0.664727
25.535033	0.1	0.666035
25.536700	0.1	0.667023
25.538367	0.1	0.668601
25.540033	0.1	0.670906
25.541700	0.1	0.672461
25.543367	0.1	0.671274
25.545033	0.1	0.666538
25.546700	0.1	0.659935
25.548367	0.1	0.655456
25.550033	0.1	0.655930
25.551700	0.1	0.659935
25.553367	0.1	0.663577
25.555033	0.1	0.664052
25.556700	0.1	0.660871
25.558367	0.1	0.655255
25.560033	0.1	0.648764
25.561700	0.1	0.642207
25.563367	0.1	0.635684
25.565033	0.1	0.628824
25.566700	0.1	0.621057
25.568367	0.1	0.612815
25.570033	0.1	0.605448
25.571700	0.1	0.599185
25.573367	0.1	0.592638
25.575033	0.1	0.584563
25.576700	0.1	0.575241
25.578367	0.1	0.565993
25.580033	0.1	0.557662
25.581700	0.1	0.549536
25.583367	0.1	0.539869
25.585033	0.1	0.527762
25.586700	0.1	0.514425
25.588367	0.1	0.502686
25.590033	0.1	0.494593
25.591700	0.1	0.488968
25.593367	0.1	0.482327
25.595033	0.1	0.472385
25.596700	0.1	0.459808
25.598367	0.1	0.447319
25.600033	0.1	0.437382
25.601700	0.1	0.430290
25.603367	0.1	0.424264
25.605033	0.1	0.417409
25.606700	0.1	0.409461
25.608367	0.1	0.401544
25.610033	0.1	0.394983
25.611700	0.1	0.390378
25.613367	0.1	0.387062
25.615033	0.1	0.383384
25.616700	0.1	0.377889
25.618367	0.1	0.370308
25.620033	0.1	0.361954
25.621700	0.1	0.354825
25.623367	0.1	0.349749
25.625033	0.1	0.345642
25.626700	0.1	0.340380
25.628367	0.1	0.333078
25.630033	0.1	0.325679
25.631700	0.1	0.320948
25.633367	0.1	0.319299
25.635033	0.1	0.318927
25.636700	0.1	0.317944
25.638367	0.1	0.315537
25.640033	0.1	0.312086
25.641700	0.1	0.308957
25.643367	0.1	0.307690
25.645033	0.1	0.308766
25.646700	0.1	0.311178
25.648367	0.1	0.313246
25.650033	0.1	0.313460
25.651700	0.1	0.310936
25.653367	0.1	0.306205
25.655033	0.1	0.301562
25.656700	0.1	0.299546
25.658367	0.1	0.300705
25.660033	0.1	0.303304
25.661700	0.1	0.305017
25.663367	0.1	0.304850
25.665033	0.1	0.303290
25.666700	0.1	0.301227
25.668367	0.1	0.299052
25.670033	0.1	0.296510
25.671700	0.1	0.293427
25.673367	0.1	0.290400
25.675033	0.1	0.288286
25.676700	0.1	0.287578
25.678367	0.1	0.288496
25.680033	0.1	0.290619
25.681700	0.1	0.292449
25.683367	0.1	0.292449
25.685033	0.1	0.290582
25.686700	0.1	0.288445
25.688367	0.1	0.287960
25.690033	0.1	0.290028
25.691700	0.1	0.294042
25.693367	0.1	0.298670
25.695033	0.1	0.302894
25.696700	0.1	0.306317
25.698367	0.1	0.309031
25.700033	0.1	0.311281
25.701700	0.1	0.312654
25.703367	0.1	0.311933
25.705033	0.1	0.308682
25.706700	0.1	0.304561
25.708367	0.1	0.302112
25.710033	0.1	0.302508
25.711700	0.1	0.304286
25.713367	0.1	0.304626
25.715033	0.1	0.302768
25.716700	0.1	0.300859
25.718367	0.1	0.301395
25.720033	0.1	0.305604
25.721700	0.1	0.312813
25.723367	0.1	0.320328
25.725033	0.1	0.325507
25.726700	0.1	0.327579
25.728367	0.1	0.327155
25.730033	0.1	0.325525
25.731700	0.1	0.323839
25.733367	0.1	0.322014
25.735033	0.1	0.319309
25.736700	0.1	0.315951
25.738367	0.1	0.313167
25.740033	0.1	0.311946
25.741700	0.1	0.312189
25.743367	0.1	0.312938
25.745033	0.1	0.313269
25.746700	0.1	0.312827
25.748367	0.1	0.312012
25.750033	0.1	0.311546
25.751700	0.1	0.311676
25.753367	0.1	0.311914
25.755033	0.1	0.311476
25.756700	0.1	0.309744
25.758367	0.1	0.306577
25.760033	0.1	0.302694
25.761700	0.1	0.299723
25.763367	0.1	0.299090
25.765033	0.1	0.300808
25.766700	0.1	0.303774
25.768367	0.1	0.306410
25.770033	0.1	0.307625
25.771700	0.1	0.307839
25.773367	0.1	0.307937
25.775033	0.1	0.307853
25.776700	0.1	0.306834
25.778367	0.1	0.304421
25.780033	0.1	0.300952
25.781700	0.1	0.297362
25.783367	0.1	0.294391
25.785033	0.1	0.291546
25.786700	0.1	0.287285
25.788367	0.1	0.280757
25.790033	0.1	0.272817
25.791700	0.1	0.265557
25.793367	0.1	0.261012
25.795033	0.1	0.259611
25.796700	0.1	0.259108
25.798367	0.1	0.256742
25.800033	0.1	0.252319
25.801700	0.1	0.247769
25.803367	0.1	0.244803
25.805033	0.1	0.243979
25.806700	0.1	0.244644
25.808367	0.1	0.245534
25.810033	0.1	0.246121
25.811700	0.1	0.247215
25.813367	0.1	0.249599
25.815033	0.1	0.252454
25.816700	0.1	0.254000
25.818367	0.1	0.253096
25.820033	0.1	0.249837
25.821700	0.1	0.245175
25.823367	0.1	0.239997
25.825033	0.1	0.234572
25.826700	0.1	0.229254
25.828367	0.1	0.225231
25.830033	0.1	0.223750
25.831700	0.1	0.225068
25.833367	0.1	0.228179
25.835033	0.1	0.231196
25.836700	0.1	0.232523
25.838367	0.1	0.231853
25.840033	0.1	0.229818
25.841700	0.1	0.227126
25.843367	0.1	0.224081
25.845033	0.1	0.220775
25.846700	0.1	0.217864
25.848367	0.1	0.216644
25.850033	0.1	0.218069
25.851700	0.1	0.221957
25.853367	0.1	0.227052
25.855033	0.1	0.231867
25.856700	0.1	0.235992
25.858367	0.1	0.240081
25.860033	0.1	0.244696
25.861700	0.1	0.249739
25.863367	0.1	0.254391
25.865033	0.1	0.257515
25.866700	0.1	0.258465
25.868367	0.1	0.257026
25.870033	0.1	0.253236
25.871700	0.1	0.247988
25.873367	0.1	0.242908
25.875033	0.1	0.239229
25.876700	0.1	0.237571
25.878367	0.1	0.237906
25.880033	0.1	0.239117
25.881700	0.1	0.239797
25.883367	0.1	0.239648
25.885033	0.1	0.238791
25.886700	0.1	0.236626
25.888367	0.1	0.232547
25.890033	0.1	0.227434
25.891700	0.1	0.223583
25.893367	0.1	0.222144
25.895033	0.1	0.221641
25.896700	0.1	0.220109
25.898367	0.1	0.217371
25.900033	0.1	0.215038
25.901700	0.1	0.215559
25.903367	0.1	0.220416
25.905033	0.1	0.227788
25.906700	0.1	0.233375
25.908367	0.1	0.234423
25.910033	0.1	0.231573
25.911700	0.1	0.227159
25.913367	0.1	0.223257
25.915033	0.1	0.220896
25.916700	0.1	0.219750
25.918367	0.1	0.219010
25.920033	0.1	0.218879
25.921700	0.1	0.220286
25.923367	0.1	0.223485
25.925033	0.1	0.227997
25.926700	0.1	0.232970
25.928367	0.1	0.237147
25.930033	0.1	0.239541
25.931700	0.1	0.240314
25.933367	0.1	0.240756
25.935033	0.1	0.241939
25.936700	0.1	0.242931
25.938367	0.1	0.241739
25.940033	0.1	0.237981
25.941700	0.1	0.233543
25.943367	0.1	0.230945
25.945033	0.1	0.231261
25.946700	0.1	0.233282
25.948367	0.1	0.234791
25.950033	0.1	0.234465
25.951700	0.1	0.232412
25.953367	0.1	0.229459
25.955033	0.1	0.226274
25.956700	0.1	0.223205
25.958367	0.1	0.220798
25.960033	0.1	0.219834
25.961700	0.1	0.220235
25.963367	0.1	0.220644
25.965033	0.1	0.220272
25.966700	0.1	0.220453
25.968367	0.1	0.223434
25.970033	0.1	0.229813
25.971700	0.1	0.237529
25.973367	0.1	0.243532
25.975033	0.1	0.246176
25.976700	0.1	0.246163
25.978367	0.1	0.245743
25.980033	0.1	0.246987
25.981700	0.1	0.250363
25.983367	0.1	0.254633
25.985033	0.1	0.257785
25.986700	0.1	0.258368
25.988367	0.1	0.256039
25.990033	0.1	0.251001
25.991700	0.1	0.244104
25.993367	0.1	0.237329
25.995033	0.1	0.232887
25.996700	0.1	0.231746
25.998367	0.1	0.233212
26.000033	0.1	0.235625
26.001700	0.1	0.237604
26.003367	0.1	0.239043
26.005033	0.1	0.240835
26.006700	0.1	0.243601
26.008367	0.1	0.246684
26.010033	0.1	0.248724
26.011700	0.1	0.249539
26.013367	0.1	0.250144
26.015033	0.1	0.250647
26.016700	0.1	0.250083
26.018367	0.1	0.248500
26.020033	0.1	0.247504
26.021700	0.1	0.248495
26.023367	0.1	0.251499
26.025033	0.1	0.255229
26.026700	0.1	0.257716
26.028367	0.1	0.258177
26.030033	0.1	0.258069
26.031700	0.1	0.258884
26.033367	0.1	0.259755
26.035033	0.1	0.258288
26.036700	0.1	0.253613
26.038367	0.1	0.248016
26.040033	0.1	0.244882
26.041700	0.1	0.245380
26.043367	0.1	0.248137
26.045033	0.1	0.251890
26.046700	0.1	0.256863
26.048367	0.1	0.262819
26.050033	0.1	0.267690
26.051700	0.1	0.269678
26.053367	0.1	0.269213
26.055033	0.1	0.267760
26.056700	0.1	0.266363
26.058367	0.1	0.265394
26.060033	0.1	0.264570
26.061700	0.1	0.263834
26.063367	0.1	0.264193
26.065033	0.1	0.266582
26.066700	0.1	0.270237
26.068367	0.1	0.273045
26.070033	0.1	0.273525
26.071700	0.1	0.271830
26.073367	0.1	0.268887
26.075033	0.1	0.265371
26.076700	0.1	0.262242
26.078367	0.1	0.261455
26.080033	0.1	0.264440
26.081700	0.1	0.270060
26.083367	0.1	0.275569
26.085033	0.1	0.279252
26.086700	0.1	0.281185
26.088367	0.1	0.282368
26.090033	0.1	0.283537
26.091700	0.1	0.284445
26.093367	0.1	0.284663
26.095033	0.1	0.284966
26.096700	0.1	0.287071
26.098367	0.1	0.291606
26.100033	0.1	0.297073
26.101700	0.1	0.301152
26.103367	0.1	0.302782
26.105033	0.1	0.303513
26.106700	0.1	0.306377
26.108367	0.1	0.312706
26.110033	0.1	0.320603
26.111700	0.1	0.327113
26.113367	0.1	0.331043
26.115033	0.1	0.333223
26.116700	0.1	0.335192
26.118367	0.1	0.338261
26.120033	0.1	0.343169
26.121700	0.1	0.350089
26.123367	0.1	0.358601
26.125033	0.1	0.367765
26.126700	0.1	0.376557
26.128367	0.1	0.383887
26.130033	0.1	0.388548
26.131700	0.1	0.390261
26.133367	0.1	0.390518
26.135033	0.1	0.391738
26.136700	0.1	0.395803
26.138367	0.1	0.403319
26.140033	0.1	0.413610
26.141700	0.1	0.425037
26.143367	0.1	0.435933
26.145033	0.1	0.445540
26.146700	0.1	0.453973
26.148367	0.1	0.461671
26.150033	0.1	0.469354
26.151700	0.1	0.478076
26.153367	0.1	0.488861
26.155033	0.1	0.501527
26.156700	0.1	0.514397
26.158367	0.1	0.526332
26.160033	0.1	0.537867
26.161700	0.1	0.549792
26.163367	0.1	0.561969
26.165033	0.1	0.573355
26.166700	0.1	0.583227
26.168367	0.1	0.592531
26.170033	0.1	0.603190
26.171700	0.1	0.616163
26.173367	0.1	0.631586
26.175033	0.1	0.650208
26.176700	0.1	0.672634
26.178367	0.1	0.697239
26.180033	0.1	0.721198
26.181700	0.1	0.743661
26.183367	0.1	0.765859
26.185033	0.1	0.788355
26.186700	0.1	0.810279
26.188367	0.1	0.830675
26.190033	0.1	0.849799
26.191700	0.1	0.869422
26.193367	0.1	0.891984
26.195033	0.1	0.918959
26.196700	0.1	0.950000
26.198367	0.1	0.983323
26.200033	0.1	1.016646
26.201700	0.1	1.048767
26.203367	0.1	1.080190
26.205033	0.1	1.111627
26.206700	0.1	1.143208
26.208367	0.1	1.175441
26.210033	0.1	1.209495
26.211700	0.1	1.246422
26.213367	0.1	1.286143
26.215033	0.1	1.327125
26.216700	0.1	1.367759
26.218367	0.1	1.407592
26.220033	0.1	1.447056
26.221700	0.1	1.486768
26.223367	0.1	1.526908
26.225033	0.1	1.566936
26.226700	0.1	1.606238
26.228367	0.1	1.644786
26.230033	0.1	1.682644
26.231700	0.1	1.719310
26.233367	0.1	1.754053
26.235033	0.1	1.786379
26.236700	0.1	1.816265
26.238367	0.1	1.844144
26.240033	0.1	1.870496
26.241700	0.1	1.895740
26.243367	0.1	1.919996
26.245033	0.1	1.942720
26.246700	0.1	1.962590
26.248367	0.1	1.977980
26.250033	0.1	1.988295
26.251700	0.1	1.995051
26.253367	0.1	2.000509
26.255033	0.1	2.005296
26.256700	0.1	2.008057
26.258367	0.1	2.007154
26.260033	0.1	2.001692
26.261700	0.1	1.991470
26.263367	0.1	1.976979
26.265033	0.1	1.958883
26.266700	0.1	1.937668
26.268367	0.1	1.913896
26.270033	0.1	1.888378
26.271700	0.1	1.861514
26.273367	0.1	1.832535
26.275033	0.1	1.800414
26.276700	0.1	1.765518
26.278367	0.1	1.728814
26.280033	0.1	1.689806
26.281700	0.1	1.647221
26.283367	0.1	1.601758
26.285033	0.1	1.556710
26.286700	0.1	1.515159
26.288367	0.1	1.476989
26.290033	0.1	1.439746
26.291700	0.1	1.401943
26.293367	0.1	1.363643
26.295033	0.1	1.324527
26.296700	0.1	1.283805
26.298367	0.1	1.241951
26.300033	0.1	1.200484
26.301700	0.1	1.160102
26.303367	0.1	1.119887
26.305033	0.1	1.078234
26.306700	0.1	1.034853
26.308367	0.1	0.991793
26.310033	0.1	0.951337
26.311700	0.1	0.913618
26.313367	0.1	0.877334
26.315033	0.1	0.841757
26.316700	0.1	0.807322
26.318367	0.1	0.775144
26.320033	0.1	0.746124
26.321700	0.1	0.720210
26.323367	0.1	0.696648
26.325033	0.1	0.674641
26.326700	0.1	0.653341
26.328367	0.1	0.631898
26.330033	0.1	0.610203
26.331700	0.1	0.589043
26.333367	0.1	0.568912
26.335033	0.1	0.549178
26.336700	0.1	0.528945
26.338367	0.1	0.508404
26.340033	0.1	0.488767
26.341700	0.1	0.470998
26.343367	0.1	0.454974
26.345033	0.1	0.440204
26.346700	0.1	0.426751
26.348367	0.1	0.415142
26.350033	0.1	0.405540
26.351700	0.1	0.397149
26.353367	0.1	0.388860
26.355033	0.1	0.380417
26.356700	0.1	0.372049
26.358367	0.1	0.363626
26.360033	0.1	0.354918
26.361700	0.1	0.345828
26.363367	0.1	0.335877
26.365033	0.1	0.324990
26.366700	0.1	0.314941
26.368367	0.1	0.307853
26.370033	0.1	0.303751
26.371700	0.1	0.301264
26.373367	0.1	0.299481
26.375033	0.1	0.297930
26.376700	0.1	0.295914
26.378367	0.1	0.293045
26.380033	0.1	0.290237
26.381700	0.1	0.288985
26.383367	0.1	0.289832
26.385033	0.1	0.291863
26.386700	0.1	0.293306
26.388367	0.1	0.292556
26.390033	0.1	0.289092
26.391700	0.1	0.284044
26.393367	0.1	0.279457
26.395033	0.1	0.276710
26.396700	0.1	0.275909
26.398367	0.1	0.276091
26.400033	0.1	0.275304
26.401700	0.1	0.271746
26.403367	0.1	0.265520
26.405033	0.1	0.258503
26.406700	0.1	0.252551
26.408367	0.1	0.248682
26.410033	0.1	0.247527
26.411700	0.1	0.249892
26.413367	0.1	0.255778
26.415033	0.1	0.263015
26.416700	0.1	0.268053
26.418367	0.1	0.268645
26.420033	0.1	0.266070
26.421700	0.1	0.263802
26.423367	0.1	0.263546
26.425033	0.1	0.264179
26.426700	0.1	0.263969
26.428367	0.1	0.261879
26.430033	0.1	0.257813
26.431700	0.1	0.253138
26.433367	0.1	0.250004
26.435033	0.1	0.249543
26.436700	0.1	0.251182
26.438367	0.1	0.253776
26.440033	0.1	0.256328
26.441700	0.1	0.257394
26.443367	0.1	0.255564
26.445033	0.1	0.251746
26.446700	0.1	0.249390
26.448367	0.1	0.251103
26.450033	0.1	0.255858
26.451700	0.1	0.260375
26.453367	0.1	0.262139
26.455033	0.1	0.260887
26.456700	0.1	0.258172
26.458367	0.1	0.255411
26.460033	0.1	0.252547
26.461700	0.1	0.249231
26.463367	0.1	0.246116
26.465033	0.1	0.244174
26.466700	0.1	0.243848
26.468367	0.1	0.244901
26.470033	0.1	0.246516
26.471700	0.1	0.248188
26.473367	0.1	0.249897
26.475033	0.1	0.251010
26.476700	0.1	0.250717
26.478367	0.1	0.249487
26.480033	0.1	0.248584
26.481700	0.1	0.248975
26.483367	0.1	0.250773
26.485033	0.1	0.252915
26.486700	0.1	0.253837
26.488367	0.1	0.253022
26.490033	0.1	0.251317
26.491700	0.1	0.249948
26.493367	0.1	0.249674
26.495033	0.1	0.250535
26.496700	0.1	0.251983
26.498367	0.1	0.252998
26.500033	0.1	0.252663
26.501700	0.1	0.250870
26.503367	0.1	0.248584
26.505033	0.1	0.247089
26.506700	0.1	0.246726
26.508367	0.1	0.246768
26.510033	0.1	0.246651
26.511700	0.1	0.246312
26.513367	0.1	0.245674
26.515033	0.1	0.244514
26.516700	0.1	0.242675
26.518367	0.1	0.240225
26.520033	0.1	0.237492
26.521700	0.1	0.235108
26.523367	0.1	0.233883
26.525033	0.1	0.234544
26.526700	0.1	0.237147
26.528367	0.1	0.240793
26.530033	0.1	0.244128
26.531700	0.1	0.246442
26.533367	0.1	0.248547
26.535033	0.1	0.251834
26.536700	0.1	0.255965
26.538367	0.1	0.258698
26.540033	0.1	0.258028
26.541700	0.1	0.253464
26.543367	0.1	0.246302
26.545033	0.1	0.238768
26.546700	0.1	0.232048
26.548367	0.1	0.226093
26.550033	0.1	0.221315
26.551700	0.1	0.218670
26.553367	0.1	0.218423
26.555033	0.1	0.219750
26.556700	0.1	0.221077
26.558367	0.1	0.221236
26.560033	0.1	0.220281
26.561700	0.1	0.218800
26.563367	0.1	0.217245
26.565033	0.1	0.216039
26.566700	0.1	0.215275
26.568367	0.1	0.215108
26.570033	0.1	0.216588
26.571700	0.1	0.220886
26.573367	0.1	0.226926
26.575033	0.1	0.230796
26.576700	0.1	0.228817
26.578367	0.1	0.221217
26.580033	0.1	0.211615
26.581700	0.1	0.203857
26.583367	0.1	0.200057
26.585033	0.1	0.200146
26.586700	0.1	0.202190
26.588367	0.1	0.203718
26.590033	0.1	0.203811
26.591700	0.1	0.204132
26.593367	0.1	0.206982
26.595033	0.1	0.212817
26.596700	0.1	0.220621
26.598367	0.1	0.229185
26.600033	0.1	0.236682
26.601700	0.1	0.240756
26.603367	0.1	0.240146
26.605033	0.1	0.236025
26.606700	0.1	0.231401
26.608367	0.1	0.228616
26.610033	0.1	0.227992
26.611700	0.1	0.228914
26.613367	0.1	0.230675
26.615033	0.1	0.232179
26.616700	0.1	0.232356
26.618367	0.1	0.231648
26.620033	0.1	0.231694
26.621700	0.1	0.233119
26.623367	0.1	0.234949
26.625033	0.1	0.235960
26.626700	0.1	0.235559
26.628367	0.1	0.234181
26.630033	0.1	0.233050
26.631700	0.1	0.233352
26.633367	0.1	0.235578
26.635033	0.1	0.239601
26.636700	0.1	0.244863
26.638367	0.1	0.250391
26.640033	0.1	0.255276
26.641700	0.1	0.259005
26.643367	0.1	0.261557
26.645033	0.1	0.263718
26.646700	0.1	0.266051
26.648367	0.1	0.268146
26.650033	0.1	0.269618
26.651700	0.1	0.270964
26.653367	0.1	0.273809
26.655033	0.1	0.280193
26.656700	0.1	0.290009
26.658367	0.1	0.300040
26.660033	0.1	0.307271
26.661700	0.1	0.312235
26.663367	0.1	0.317618
26.665033	0.1	0.324491
26.666700	0.1	0.331425
26.668367	0.1	0.336492
26.670033	0.1	0.339188
26.671700	0.1	0.340780
26.673367	0.1	0.342671
26.675033	0.1	0.344892
26.676700	0.1	0.346689
26.678367	0.1	0.348138
26.680033	0.1	0.350568
26.681700	0.1	0.354974
26.683367	0.1	0.360915
26.685033	0.1	0.367747
26.686700	0.1	0.375495
26.688367	0.1	0.384166
26.690033	0.1	0.393419
26.691700	0.1	0.402979
26.693367	0.1	0.412711
26.695033	0.1	0.422508
26.696700	0.1	0.432474
26.698367	0.1	0.442630
26.700033	0.1	0.452329
26.701700	0.1	0.460898
26.703367	0.1	0.468879
26.705033	0.1	0.478076
26.706700	0.1	0.489792
26.708367	0.1	0.503631
26.710033	0.1	0.517895
26.711700	0.1	0.530840
26.713367	0.1	0.542141
26.715033	0.1	0.552991
26.716700	0.1	0.564614
26.718367	0.1	0.577308
26.720033	0.1	0.590584
26.721700	0.1	0.604372
26.723367	0.1	0.620182
26.725033	0.1	0.639511
26.726700	0.1	0.661425
26.728367	0.1	0.683367
26.730033	0.1	0.703987
26.731700	0.1	0.723638
26.733367	0.1	0.743289
26.735033	0.1	0.764034
26.736700	0.1	0.786474
26.738367	0.1	0.810302
26.740033	0.1	0.835229
26.741700	0.1	0.861613
26.743367	0.1	0.889665
26.745033	0.1	0.918480
26.746700	0.1	0.946387
26.748367	0.1	0.972240
26.750033	0.1	0.996287
26.751700	0.1	1.020087
26.753367	0.1	1.045801
26.755033	0.1	1.075431
26.756700	0.1	1.110006
26.758367	0.1	1.148740
26.760033	0.1	1.189355
26.761700	0.1	1.229877
26.763367	0.1	1.270147
26.765033	0.1	1.311270
26.766700	0.1	1.353840
26.768367	0.1	1.397361
26.770033	0.1	1.441231
26.771700	0.1	1.485292
26.773367	0.1	1.529600
26.775033	0.1	1.574564
26.776700	0.1	1.621465
26.778367	0.1	1.672483
26.780033	0.1	1.729508
26.781700	0.1	1.792605
26.783367	0.1	1.859567
26.785033	0.1	1.927153
26.786700	0.1	1.993296
26.788367	0.1	2.058260
26.790033	0.1	2.123341
26.791700	0.1	2.189591
26.793367	0.1	2.258033
26.795033	0.1	2.329140
26.796700	0.1	2.401657
26.798367	0.1	2.473462
26.800033	0.1	2.543791
26.801700	0.1	2.613869
26.803367	0.1	2.685194
26.805033	0.1	2.758228
26.806700	0.1	2.832832
26.808367	0.1	2.908814
26.810033	0.1	2.985741
26.811700	0.1	3.062896
26.813367	0.1	3.139279
26.815033	0.1	3.213161
26.816700	0.1	3.282567
26.818367	0.1	3.346903
26.820033	0.1	3.407225
26.821700	0.1	3.465000
26.823367	0.1	3.521182
26.825033	0.1	3.575729
26.826700	0.1	3.626975
26.828367	0.1	3.671800
26.830033	0.1	3.707549
26.831700	0.1	3.734380
26.833367	0.1	3.755135
26.835033	0.1	3.772820
26.836700	0.1	3.788490
26.838367	0.1	3.801459
26.840033	0.1	3.811428
26.841700	0.1	3.819517
26.843367	0.1	3.826073
26.845033	0.1	3.828178
26.846700	0.1	3.820751
26.848367	0.1	3.800304
26.850033	0.1	3.767712
26.851700	0.1	3.727661
26.853367	0.1	3.685281
26.855033	0.1	3.643059
26.856700	0.1	3.600391
26.858367	0.1	3.555259
26.860033	0.1	3.506369
26.861700	0.1	3.454043
26.863367	0.1	3.399304
26.865033	0.1	3.342796
26.866700	0.1	3.284905
26.868367	0.1	3.226050
26.870033	0.1	3.166171
26.871700	0.1	3.105099
26.873367	0.1	3.043707
26.875033	0.1	2.983464
26.876700	0.1	2.924725
26.878367	0.1	2.866122
26.880033	0.1	2.806559
26.881700	0.1	2.747467
26.883367	0.1	2.691657
26.885033	0.1	2.640351
26.886700	0.1	2.592178
26.888367	0.1	2.545575
26.890033	0.1	2.501407
26.891700	0.1	2.461900
26.893367	0.1	2.427627
26.895033	0.1	2.397173
26.896700	0.1	2.368814
26.898367	0.1	2.341410
26.900033	0.1	2.314621
26.901700	0.1	2.289014
26.903367	0.1	2.265526
26.905033	0.1	2.244855
26.906700	0.1	2.227123
26.908367	0.1	2.211914
26.910033	0.1	2.199318
26.911700	0.1	2.190354
26.913367	0.1	2.185497
26.915033	0.1	2.183183
26.916700	0.1	2.180678
26.918367	0.1	2.176426
26.920033	0.1	2.170801
26.921700	0.1	2.164687
26.923367	0.1	2.158619
26.925033	0.1	2.153041
26.926700	0.1	2.148105
26.928367	0.1	2.143444
26.930033	0.1	2.138279
26.931700	0.1	2.131239
26.933367	0.1	2.120724
26.935033	0.1	2.105595
26.936700	0.1	2.085543
26.938367	0.1	2.061971
26.940033	0.1	2.037566
26.941700	0.1	2.013673
26.943367	0.1	1.989151
26.945033	0.1	1.962474
26.946700	0.1	1.934129
26.948367	0.1	1.905817
26.950033	0.1	1.877509
26.951700	0.1	1.846855
26.953367	0.1	1.811758
26.955033	0.1	1.772535
26.956700	0.1	1.731529
26.958367	0.1	1.691007
26.960033	0.1	1.651589
26.961700	0.1	1.612483
26.963367	0.1	1.572673
26.965033	0.1	1.531951
26.966700	0.1	1.491006
26.968367	0.1	1.450591
26.970033	0.1	1.410814
26.971700	0.1	1.371051
26.973367	0.1	1.330259
26.975033	0.1	1.287805
26.976700	0.1	1.244126
26.978367	0.1	1.200791
26.980033	0.1	1.159720
26.981700	0.1	1.121759
26.983367	0.1	1.086132
26.985033	0.1	1.051510
26.986700	0.1	1.017223
26.988367	0.1	0.983058
26.990033	0.1	0.948971
26.991700	0.1	0.915430
26.993367	0.1	0.883024
26.995033	0.1	0.851904
26.996700	0.1	0.822465
26.998367	0.1	0.795797
27.000033	0.1	0.772630
27.001700	0.1	0.752527
27.003367	0.1	0.734646
27.005033	0.1	0.718371
27.006700	0.1	0.702860
27.008367	0.1	0.687214
27.010033	0.1	0.671619
27.011700	0.1	0.657463
27.013367	0.1	0.645779
27.015033	0.1	0.636238
27.016700	0.1	0.627888
27.018367	0.1	0.620508
27.020033	0.1	0.614682
27.021700	0.1	0.610552
27.023367	0.1	0.607106
27.025033	0.1	0.602985
27.026700	0.1	0.597816
27.028367	0.1	0.592130
27.030033	0.1	0.586347
27.031700	0.1	0.580819
27.033367	0.1	0.576535
27.035033	0.1	0.574458
27.036700	0.1	0.574505
27.038367	0.1	0.575692
27.040033	0.1	0.577094
27.041700	0.1	0.578766
27.043367	0.1	0.581709
27.045033	0.1	0.586580
27.046700	0.1	0.592684
27.048367	0.1	0.598673
27.050033	0.1	0.603818
27.051700	0.1	0.608354
27.053367	0.1	0.612992
27.055033	0.1	0.618538
27.056700	0.1	0.625695
27.058367	0.1	0.634827
27.060033	0.1	0.645840
27.061700	0.1	0.658021
27.063367	0.1	0.670087
27.065033	0.1	0.681072
27.066700	0.1	0.691265
27.068367	0.1	0.701714
27.070033	0.1	0.713002
27.071700	0.1	0.724401
27.073367	0.1	0.734390
27.075033	0.1	0.742720
27.076700	0.1	0.751060
27.078367	0.1	0.760970
27.080033	0.1	0.772607
27.081700	0.1	0.785850
27.083367	0.1	0.800579
27.085033	0.1	0.815848
27.086700	0.1	0.830749
27.088367	0.1	0.845585
27.090033	0.1	0.861492
27.091700	0.1	0.879774
27.093367	0.1	0.900864
27.095033	0.1	0.923718
27.096700	0.1	0.946634
27.098367	0.1	0.968319
27.100033	0.1	0.988515
27.101700	0.1	1.008059
27.103367	0.1	1.028352
27.105033	0.1	1.050434
27.106700	0.1	1.074215
27.108367	0.1	1.098802
27.110033	0.1	1.123222
27.111700	0.1	1.146467
27.113367	0.1	1.168083
27.115033	0.1	1.189318
27.116700	0.1	1.212428
27.118367	0.1	1.239050
27.120033	0.1	1.269821
27.121700	0.1	1.304499
27.123367	0.1	1.341854
27.125033	0.1	1.380229
27.126700	0.1	1.418367
27.128367	0.1	1.455587
27.130033	0.1	1.491350
27.131700	0.1	1.525567
27.133367	0.1	1.559365
27.135033	0.1	1.594382
27.136700	0.1	1.631621
27.138367	0.1	1.671491
27.140033	0.1	1.714542
27.141700	0.1	1.761527
27.143367	0.1	1.812326
27.145033	0.1	1.865220
27.146700	0.1	1.918208
27.148367	0.1	1.970544
27.150033	0.1	2.022735
27.151700	0.1	2.076486
27.153367	0.1	2.134470
27.155033	0.1	2.198839
27.156700	0.1	2.270034
27.158367	0.1	2.346681
27.160033	0.1	2.426007
27.161700	0.1	2.505542
27.163367	0.1	2.585142
27.165033	0.1	2.666241
27.166700	0.1	2.750037
27.168367	0.1	2.837377
27.170033	0.1	2.929261
27.171700	0.1	3.026854
27.173367	0.1	3.131251
27.175033	0.1	3.242837
27.176700	0.1	3.360407
27.178367	0.1	3.481270
27.180033	0.1	3.603534
27.181700	0.1	3.728317
27.183367	0.1	3.858749
27.185033	0.1	3.996976
27.186700	0.1	4.143217
27.188367	0.1	4.297043
27.190033	0.1	4.457976
27.191700	0.1	4.625400
27.193367	0.1	4.799324
27.195033	0.1	4.981072
27.196700	0.1	5.172836
27.198367	0.1	5.376106
27.200033	0.1	5.590422
27.201700	0.1	5.814182
27.203367	0.1	6.046388
27.205033	0.1	6.287009
27.206700	0.1	6.536045
27.208367	0.1	6.793141
27.210033	0.1	7.057856
27.211700	0.1	7.330133
27.213367	0.1	7.610722
27.215033	0.1	7.900377
27.216700	0.1	8.198437
27.218367	0.1	8.502905
27.220033	0.1	8.811932
27.221700	0.1	9.124666
27.223367	0.1	9.440961
27.225033	0.1	9.760908
27.226700	0.1	10.084123
27.228367	0.1	10.408862
27.230033	0.1	10.732492
27.231700	0.1	11.053020
27.233367	0.1	11.369353
27.235033	0.1	11.680680
27.236700	0.1	11.986801
27.238367	0.1	12.287423
27.240033	0.1	12.580804
27.241700	0.1	12.864321
27.243367	0.1	13.135923
27.245033	0.1	13.394682
27.246700	0.1	13.640132
27.248367	0.1	13.870690
27.250033	0.1	14.083637
27.251700	0.1	14.277203
27.253367	0.1	14.451118
27.255033	0.1	14.605047
27.256700	0.1	14.738305
27.258367	0.1	14.851326
27.260033	0.1	14.945827
27.261700	0.1	15.022713
27.263367	0.1	15.080539
27.265033	0.1	15.116804
27.266700	0.1	15.130574
27.268367	0.1	15.123128
27.270033	0.1	15.096106
27.271700	0.1	15.050108
27.273367	0.1	14.985618
27.275033	0.1	14.904044
27.276700	0.1	14.807344
27.278367	0.1	14.697067
27.280033	0.1	14.574146
27.281700	0.1	14.439593
27.283367	0.1	14.294912
27.285033	0.1	14.142143
27.286700	0.1	13.983771
27.288367	0.1	13.822471
27.290033	0.1	13.659974
27.291700	0.1	13.496038
27.293367	0.1	13.329899
27.295033	0.1	13.162680
27.296700	0.1	12.996788
27.298367	0.1	12.833928
27.300033	0.1	12.675188
27.301700	0.1	12.521776
27.303367	0.1	12.374609
27.305033	0.1	12.234217
27.306700	0.1	12.101633
27.308367	0.1	11.978126
27.310033	0.1	11.863564
27.311700	0.1	11.756206
27.313367	0.1	11.654301
27.315033	0.1	11.557359
27.316700	0.1	11.466742
27.318367	0.1	11.384389
27.320033	0.1	11.310498
27.321700	0.1	11.243219
27.323367	0.1	11.179848
27.325033	0.1	11.118180
27.326700	0.1	11.057747
27.328367	0.1	10.999125
27.330033	0.1	10.942053
27.331700	0.1	10.885107
27.333367	0.1	10.826979
27.335033	0.1	10.767342
27.336700	0.1	10.706028
27.338367	0.1	10.641813
27.340033	0.1	10.572467
27.341700	0.1	10.495582
27.343367	0.1	10.409937
27.345033	0.1	10.316237
27.346700	0.1	10.215701
27.348367	0.1	10.108026
27.350033	0.1	9.991364
27.351700	0.1	9.863656
27.353367	0.1	9.723958
27.355033	0.1	9.572539
27.356700	0.1	9.409962
27.358367	0.1	9.236578
27.360033	0.1	9.052870
27.361700	0.1	8.860049
27.363367	0.1	8.659936
27.365033	0.1	8.453135
27.366700	0.1	8.238037
27.368367	0.1	8.012890
27.370033	0.1	7.778462
27.371700	0.1	7.538120
27.373367	0.1	7.295418
27.375033	0.1	7.051658
27.376700	0.1	6.805924
27.378367	0.1	6.557666
27.380033	0.1	6.308323
27.381700	0.1	6.059869
27.383367	0.1	5.813004
27.385033	0.1	5.567460
27.386700	0.1	5.323226
27.388367	0.1	5.080691
27.390033	0.1	4.840218
27.391700	0.1	4.602512
27.393367	0.1	4.369109
27.395033	0.1	4.141494
27.396700	0.1	3.920440
27.398367	0.1	3.707302
27.400033	0.1	3.504413
27.401700	0.1	3.312505
27.403367	0.1	3.128899
27.405033	0.1	2.949722
27.406700	0.1	2.773409
27.408367	0.1	2.602218
27.410033	0.1	2.440414
27.411700	0.1	2.289945
27.413367	0.1	2.148384
27.415033	0.1	2.012099
27.416700	0.1	1.880568
27.418367	0.1	1.756665
27.420033	0.1	1.643347
27.421700	0.1	1.540584
27.423367	0.1	1.445445
27.425033	0.1	1.355233
27.426700	0.1	1.270454
27.428367	0.1	1.193509
27.430033	0.1	1.124674
27.431700	0.1	1.061531
27.433367	0.1	1.001828
27.435033	0.1	0.945046
27.436700	0.1	0.891602
27.438367	0.1	0.841627
27.440033	0.1	0.794698
27.441700	0.1	0.750492
27.443367	0.1	0.708983
27.445033	0.1	0.670557
27.446700	0.1	0.636368
27.448367	0.1	0.607418
27.450033	0.1	0.583380
27.451700	0.1	0.563110
27.453367	0.1	0.545378
27.455033	0.1	0.528484
27.456700	0.1	0.510453
27.458367	0.1	0.490369
27.460033	0.1	0.469405
27.461700	0.1	0.450183
27.463367	0.1	0.434844
27.465033	0.1	0.423710
27.466700	0.1	0.415631
27.468367	0.1	0.409279
27.470033	0.1	0.404022
27.471700	0.1	0.399873
27.473367	0.1	0.396855
27.475033	0.1	0.394345
27.476700	0.1	0.391100
27.478367	0.1	0.385880
27.480033	0.1	0.378494
27.481700	0.1	0.370238
27.483367	0.1	0.362443
27.485033	0.1	0.354988
27.486700	0.1	0.347500
27.488367	0.1	0.341111
27.490033	0.1	0.337539
27.491700	0.1	0.336994
27.493367	0.1	0.338098
27.495033	0.1	0.339360
27.496700	0.1	0.339802
27.498367	0.1	0.338797
27.500033	0.1	0.336277
27.501700	0.1	0.333027
27.503367	0.1	0.330242
27.505033	0.1	0.328748
27.506700	0.1	0.328249
27.508367	0.1	0.327220
27.510033	0.1	0.324249
27.511700	0.1	0.319649
27.513367	0.1	0.315229
27.515033	0.1	0.312398
27.516700	0.1	0.310782
27.518367	0.1	0.309031
27.520033	0.1	0.306871
27.521700	0.1	0.305558
27.523367	0.1	0.305525
27.525033	0.1	0.305027
27.526700	0.1	0.302149
27.528367	0.1	0.296962
27.530033	0.1	0.291164
27.531700	0.1	0.286642
27.533367	0.1	0.284421
27.535033	0.1	0.284514
27.536700	0.1	0.286405
27.538367	0.1	0.289460
27.540033	0.1	0.292542
27.541700	0.1	0.293744
27.543367	0.1	0.291555
27.545033	0.1	0.286577
27.546700	0.1	0.281460
27.548367	0.1	0.278587
27.550033	0.1	0.278228
27.551700	0.1	0.278852
27.553367	0.1	0.278810
27.555033	0.1	0.277632
27.556700	0.1	0.275783
27.558367	0.1	0.273427
27.560033	0.1	0.270288
27.561700	0.1	0.266512
27.563367	0.1	0.262912
27.565033	0.1	0.260333
27.566700	0.1	0.259094
27.568367	0.1	0.259052
27.570033	0.1	0.259327
27.571700	0.1	0.258512
27.573367	0.1	0.255979
27.575033	0.1	0.252207
27.576700	0.1	0.248142
27.578367	0.1	0.245129
27.580033	0.1	0.244486
27.581700	0.1	0.245972
27.583367	0.1	0.247327
27.585033	0.1	0.246060
27.586700	0.1	0.241343
27.588367	0.1	0.234679
27.590033	0.1	0.228859
27.591700	0.1	0.225594
27.593367	0.1	0.224127
27.595033	0.1	0.222670
27.596700	0.1	0.220463
27.598367	0.1	0.217916
27.600033	0.1	0.215587
27.601700	0.1	0.213562
27.603367	0.1	0.211457
27.605033	0.1	0.208807
27.606700	0.1	0.205655
27.608367	0.1	0.202819
27.610033	0.1	0.201212
27.611700	0.1	0.201063
27.613367	0.1	0.202106
27.615033	0.1	0.204430
27.616700	0.1	0.208546
27.618367	0.1	0.214553
27.620033	0.1	0.221408
27.621700	0.1	0.227350
27.623367	0.1	0.230875
27.625033	0.1	0.231513
27.626700	0.1	0.229729
27.628367	0.1	0.226446
27.630033	0.1	0.222572
27.631700	0.1	0.218544
27.633367	0.1	0.214381
27.635033	0.1	0.210786
27.636700	0.1	0.209622
27.638367	0.1	0.212109
27.640033	0.1	0.217096
27.641700	0.1	0.222200
27.643367	0.1	0.226130
27.645033	0.1	0.228244
27.646700	0.1	0.226931
27.648367	0.1	0.220686
27.650033	0.1	0.210530
27.651700	0.1	0.199908
27.653367	0.1	0.192421
27.655033	0.1	0.190185
27.656700	0.1	0.193589
27.658367	0.1	0.201412
27.660033	0.1	0.211122
27.661700	0.1	0.220360
27.663367	0.1	0.228323
27.665033	0.1	0.234926
27.666700	0.1	0.239708
27.668367	0.1	0.242144
27.670033	0.1	0.242223
27.671700	0.1	0.240584
27.673367	0.1	0.238181
27.675033	0.1	0.236165
27.676700	0.1	0.236016
27.678367	0.1	0.239094
27.680033	0.1	0.245483
27.681700	0.1	0.253273
27.683367	0.1	0.259583
27.685033	0.1	0.262866
27.686700	0.1	0.264095
27.688367	0.1	0.265115
27.690033	0.1	0.266265
27.691700	0.1	0.266735
27.693367	0.1	0.266642
27.695033	0.1	0.268007
27.696700	0.1	0.273711
27.698367	0.1	0.284719
27.700033	0.1	0.298335
27.701700	0.1	0.309963
27.703367	0.1	0.316598
27.705033	0.1	0.318429
27.706700	0.1	0.317530
27.708367	0.1	0.315970
27.710033	0.1	0.315928
27.711700	0.1	0.319788
27.713367	0.1	0.328436
27.715033	0.1	0.340315
27.716700	0.1	0.352650
27.718367	0.1	0.363328
27.720033	0.1	0.372264
27.721700	0.1	0.380664
27.723367	0.1	0.388748
27.725033	0.1	0.395784
27.726700	0.1	0.402019
27.728367	0.1	0.408781
27.730033	0.1	0.416879
27.731700	0.1	0.426359
27.733367	0.1	0.437079
27.735033	0.1	0.448460
27.736700	0.1	0.459692
27.738367	0.1	0.470350
27.740033	0.1	0.480325
27.741700	0.1	0.489620
27.743367	0.1	0.498118
27.745033	0.1	0.505657
27.746700	0.1	0.512530
27.748367	0.1	0.519138
27.750033	0.1	0.525322
27.751700	0.1	0.530812
27.753367	0.1	0.535757
27.755033	0.1	0.540502
27.756700	0.1	0.545401
27.758367	0.1	0.550789
27.760033	0.1	0.556121
27.761700	0.1	0.559390
27.763367	0.1	0.558635
27.765033	0.1	0.554370
27.766700	0.1	0.549569
27.768367	0.1	0.547003
27.770033	0.1	0.547636
27.771700	0.1	0.551012
27.773367	0.1	0.555813
27.775033	0.1	0.560344
27.776700	0.1	0.563497
27.778367	0.1	0.565094
27.780033	0.1	0.564791
27.781700	0.1	0.561439
27.783367	0.1	0.554328
27.785033	0.1	0.543883
27.786700	0.1	0.531208
27.788367	0.1	0.518216
27.790033	0.1	0.506979
27.791700	0.1	0.497913
27.793367	0.1	0.489713
27.795033	0.1	0.481354
27.796700	0.1	0.472856
27.798367	0.1	0.464143
27.800033	0.1	0.454793
27.801700	0.1	0.445009
27.803367	0.1	0.435668
27.805033	0.1	0.427635
27.806700	0.1	0.421260
27.808367	0.1	0.416152
27.810033	0.1	0.411696
27.811700	0.1	0.407533
27.813367	0.1	0.402960
27.815033	0.1	0.397055
27.816700	0.1	0.389740
27.818367	0.1	0.381847
27.820033	0.1	0.373838
27.821700	0.1	0.365241
27.823367	0.1	0.355658
27.825033	0.1	0.345754
27.826700	0.1	0.336822
27.828367	0.1	0.329600
27.830033	0.1	0.323951
27.831700	0.1	0.319635
27.833367	0.1	0.316463
27.835033	0.1	0.313860
27.836700	0.1	0.311374
27.838367	0.1	0.309204
27.840033	0.1	0.307150
27.841700	0.1	0.304049
27.843367	0.1	0.299383
27.845033	0.1	0.294736
27.846700	0.1	0.292244
27.848367	0.1	0.291844
27.850033	0.1	0.291741
27.851700	0.1	0.291159
27.853367	0.1	0.291029
27.855033	0.1	0.292547
27.856700	0.1	0.296016
27.858367	0.1	0.300724
27.860033	0.1	0.306042
27.861700	0.1	0.312552
27.863367	0.1	0.320906
27.865033	0.1	0.329963
27.866700	0.1	0.337437
27.868367	0.1	0.342005
27.870033	0.1	0.343937
27.871700	0.1	0.344045
27.873367	0.1	0.342913
27.875033	0.1	0.341241
27.876700	0.1	0.339895
27.878367	0.1	0.339644
27.880033	0.1	0.341320
27.881700	0.1	0.345171
27.883367	0.1	0.349986
27.885033	0.1	0.354107
27.886700	0.1	0.356608
27.888367	0.1	0.357456
27.890033	0.1	0.357130
27.891700	0.1	0.356333
27.893367	0.1	0.356077
27.895033	0.1	0.357754
27.896700	0.1	0.362038
27.898367	0.1	0.367854
27.900033	0.1	0.373349
27.901700	0.1	0.377572
27.903367	0.1	0.380659
27.905033	0.1	0.382843
27.906700	0.1	0.383575
27.908367	0.1	0.381679
27.910033	0.1	0.376580
27.911700	0.1	0.368906
27.913367	0.1	0.359961
27.915033	0.1	0.351258
27.916700	0.1	0.344040
27.918367	0.1	0.338820
27.920033	0.1	0.335770
27.921700	0.1	0.334745
27.923367	0.1	0.334680
27.925033	0.1	0.334587
27.926700	0.1	0.335039
27.928367	0.1	0.336464
27.930033	0.1	0.337372
27.931700	0.1	0.335942
27.933367	0.1	0.331984
27.935033	0.1	0.326638
27.936700	0.1	0.321190
27.938367	0.1	0.315960
27.940033	0.1	0.310484
27.941700	0.1	0.304668
27.943367	0.1	0.298913
27.945033	0.1	0.293814
27.946700	0.1	0.290223
27.948367	0.1	0.288105
27.950033	0.1	0.285832
27.951700	0.1	0.281869
27.953367	0.1	0.276444
27.955033	0.1	0.271159
27.956700	0.1	0.267425
27.958367	0.1	0.265106
27.960033	0.1	0.262675
27.961700	0.1	0.258666
27.963367	0.1	0.252835
27.965033	0.1	0.246246
27.966700	0.1	0.240672
27.968367	0.1	0.237366
27.970033	0.1	0.236388
27.971700	0.1	0.237380
27.973367	0.1	0.240295
27.975033	0.1	0.244617
27.976700	0.1	0.249087
27.978367	0.1	0.253092
27.980033	0.1	0.256775
27.981700	0.1	0.259634
27.983367	0.1	0.260836
27.985033	0.1	0.260416
27.986700	0.1	0.259425
27.988367	0.1	0.259234
27.990033	0.1	0.260156
27.991700	0.1	0.261213
27.993367	0.1	0.261767
27.995033	0.1	0.262121
27.996700	0.1	0.262796
27.998367	0.1	0.264468
28.000033	0.1	0.268207
28.001700	0.1	0.274861
28.003367	0.1	0.284137
28.005033	0.1	0.294880
28.006700	0.1	0.306033
28.008367	0.1	0.316519
28.010033	0.1	0.324813
28.011700	0.1	0.329576
28.013367	0.1	0.330270
28.015033	0.1	0.327299
28.016700	0.1	0.322643
28.018367	0.1	0.319323
28.020033	0.1	0.319574
28.021700	0.1	0.323849
28.023367	0.1	0.331183
28.025033	0.1	0.339802
28.026700	0.1	0.348114
28.028367	0.1	0.355626
28.030033	0.1	0.362135
28.031700	0.1	0.366666
28.033367	0.1	0.368292
28.035033	0.1	0.366960
28.036700	0.1	0.363258
28.038367	0.1	0.358196
28.040033	0.1	0.352934
28.041700	0.1	0.348072
28.043367	0.1	0.344282
28.045033	0.1	0.343034
28.046700	0.1	0.345167
28.048367	0.1	0.349372
28.050033	0.1	0.353414
28.051700	0.1	0.356250
28.053367	0.1	0.358108
28.055033	0.1	0.358806
28.056700	0.1	0.357004
28.058367	0.1	0.351127
28.060033	0.1	0.340869
28.061700	0.1	0.327858
28.063367	0.1	0.314820
28.065033	0.1	0.304119
28.066700	0.1	0.297101
28.068367	0.1	0.294042
28.070033	0.1	0.294074
28.071700	0.1	0.295602
28.073367	0.1	0.297194
28.075033	0.1	0.297888
28.076700	0.1	0.296906
28.078367	0.1	0.293655
28.080033	0.1	0.287909
28.081700	0.1	0.279699
28.083367	0.1	0.269832
28.085033	0.1	0.260393
28.086700	0.1	0.253636
28.088367	0.1	0.250717
28.090033	0.1	0.251126
28.091700	0.1	0.252761
28.093367	0.1	0.253133
28.095033	0.1	0.250777
28.096700	0.1	0.245739
28.098367	0.1	0.239317
28.100033	0.1	0.233203
28.101700	0.1	0.228309
28.103367	0.1	0.224565
28.105033	0.1	0.221841
28.106700	0.1	0.220542
28.108367	0.1	0.221045
28.110033	0.1	0.223275
28.111700	0.1	0.226232
28.113367	0.1	0.227294
28.115033	0.1	0.223825
28.116700	0.1	0.216225
28.118367	0.1	0.207853
28.120033	0.1	0.201953
28.121700	0.1	0.199336
28.123367	0.1	0.198861
28.125033	0.1	0.199443
28.126700	0.1	0.200891
28.128367	0.1	0.202851
28.130033	0.1	0.204430
28.131700	0.1	0.204965
28.133367	0.1	0.204551
28.135033	0.1	0.203755
28.136700	0.1	0.202735
28.138367	0.1	0.200970
28.140033	0.1	0.198218
28.141700	0.1	0.195471
28.143367	0.1	0.194218
28.145033	0.1	0.195000
28.146700	0.1	0.197235
28.148367	0.1	0.199839
28.150033	0.1	0.201631
28.151700	0.1	0.202237
28.153367	0.1	0.202274
28.155033	0.1	0.202451
28.156700	0.1	0.203769
28.158367	0.1	0.207666
28.160033	0.1	0.213729
28.161700	0.1	0.218605
28.163367	0.1	0.219471
28.165033	0.1	0.217268
28.166700	0.1	0.214851
28.168367	0.1	0.213287
28.170033	0.1	0.211913
28.171700	0.1	0.210372
28.173367	0.1	0.208863
28.175033	0.1	0.207960
28.176700	0.1	0.208719
28.178367	0.1	0.211797
28.180033	0.1	0.216258
28.181700	0.1	0.220235
28.183367	0.1	0.222959
28.185033	0.1	0.225310
28.186700	0.1	0.228062
28.188367	0.1	0.230330
28.190033	0.1	0.230372
28.191700	0.1	0.227797
28.193367	0.1	0.223950
28.195033	0.1	0.220262
28.196700	0.1	0.217217
28.198367	0.1	0.214647
28.200033	0.1	0.212542
28.201700	0.1	0.211420
28.203367	0.1	0.211741
28.205033	0.1	0.213347
28.206700	0.1	0.215895
28.208367	0.1	0.219028
28.210033	0.1	0.221985
28.211700	0.1	0.224104
28.213367	0.1	0.225692
28.215033	0.1	0.227345
28.216700	0.1	0.228719
28.218367	0.1	0.229175
28.220033	0.1	0.229399
28.221700	0.1	0.231243
28.223367	0.1	0.235518
28.225033	0.1	0.240933
28.226700	0.1	0.245930
28.228367	0.1	0.250698
28.230033	0.1	0.256407
28.231700	0.1	0.262898
28.233367	0.1	0.268333
28.235033	0.1	0.271439
28.236700	0.1	0.272994
28.238367	0.1	0.274885
28.240033	0.1	0.278414
28.241700	0.1	0.283285
28.243367	0.1	0.288431
28.245033	0.1	0.293083
28.246700	0.1	0.296454
28.248367	0.1	0.298200
28.250033	0.1	0.299639
28.251700	0.1	0.302936
28.253367	0.1	0.309162
28.255033	0.1	0.317683
28.256700	0.1	0.327243
28.258367	0.1	0.336971
28.260033	0.1	0.346401
28.261700	0.1	0.355337
28.263367	0.1	0.363537
28.265033	0.1	0.370471
28.266700	0.1	0.376110
28.268367	0.1	0.381176
28.270033	0.1	0.386480
28.271700	0.1	0.392729
28.273367	0.1	0.400133
28.275033	0.1	0.408418
28.276700	0.1	0.417675
28.278367	0.1	0.428436
28.280033	0.1	0.440585
28.281700	0.1	0.452814
28.283367	0.1	0.463543
28.285033	0.1	0.472050
28.286700	0.1	0.478365
28.288367	0.1	0.482821
28.290033	0.1	0.486337
28.291700	0.1	0.490351
28.293367	0.1	0.496190
28.295033	0.1	0.505080
28.296700	0.1	0.517587
28.298367	0.1	0.532223
28.300033	0.1	0.545965
28.301700	0.1	0.557210
28.303367	0.1	0.566887
28.305033	0.1	0.576815
28.306700	0.1	0.588577
28.308367	0.1	0.603106
28.310033	0.1	0.619460
28.311700	0.1	0.634985
28.313367	0.1	0.647791
28.315033	0.1	0.658222
28.316700	0.1	0.667959
28.318367	0.1	0.678394
28.320033	0.1	0.690063
28.321700	0.1	0.703069
28.323367	0.1	0.717263
28.325033	0.1	0.731908
28.326700	0.1	0.745989
28.328367	0.1	0.758735
28.330033	0.1	0.769328
28.331700	0.1	0.777231
28.333367	0.1	0.783633
28.335033	0.1	0.791214
28.336700	0.1	0.801627
28.338367	0.1	0.814190
28.340033	0.1	0.827275
28.341700	0.1	0.839755
28.343367	0.1	0.851038
28.345033	0.1	0.860528
28.346700	0.1	0.867359
28.348367	0.1	0.870782
28.350033	0.1	0.871271
28.351700	0.1	0.870321
28.353367	0.1	0.868803
28.355033	0.1	0.867187
28.356700	0.1	0.866456
28.358367	0.1	0.867220
28.360033	0.1	0.868780
28.361700	0.1	0.869650
28.363367	0.1	0.868719
28.365033	0.1	0.865893
28.366700	0.1	0.860798
28.368367	0.1	0.851993
28.370033	0.1	0.839485
28.371700	0.1	0.826265
28.373367	0.1	0.815531
28.375033	0.1	0.807680
28.376700	0.1	0.800481
28.378367	0.1	0.791457
28.380033	0.1	0.779731
28.381700	0.1	0.766045
28.383367	0.1	0.751787
28.385033	0.1	0.737952
28.386700	0.1	0.724252
28.388367	0.1	0.709444
28.390033	0.1	0.692802
28.391700	0.1	0.675060
28.393367	0.1	0.657793
28.395033	0.1	0.642231
28.396700	0.1	0.628363
28.398367	0.1	0.615236
28.400033	0.1	0.602524
28.401700	0.1	0.591050
28.403367	0.1	0.580810
28.405033	0.1	0.569769
28.406700	0.1	0.555268
28.408367	0.1	0.535878
28.410033	0.1	0.512362
28.411700	0.1	0.487384
28.413367	0.1	0.463701
28.415033	0.1	0.442388
28.416700	0.1	0.423044
28.418367	0.1	0.405130
28.420033	0.1	0.388846
28.421700	0.1	0.374909
28.423367	0.1	0.363742
28.425033	0.1	0.355234
28.426700	0.1	0.348701
28.428367	0.1	0.342103
28.430033	0.1	0.332701
28.431700	0.1	0.319784
28.433367	0.1	0.305623
28.435033	0.1	0.293260
28.436700	0.1	0.284384
28.438367	0.1	0.279057
28.440033	0.1	0.276240
28.441700	0.1	0.274237
28.443367	0.1	0.271439
28.445033	0.1	0.267304
28.446700	0.1	0.261976
28.448367	0.1	0.254908
28.450033	0.1	0.245390
28.451700	0.1	0.234596
28.453367	0.1	0.225860
28.455033	0.1	0.221767
28.456700	0.1	0.221147
28.458367	0.1	0.220290
28.460033	0.1	0.216654
28.461700	0.1	0.210740
28.463367	0.1	0.205049
28.465033	0.1	0.201520
28.466700	0.1	0.199908
28.468367	0.1	0.198744
28.470033	0.1	0.197086
28.471700	0.1	0.194605
28.473367	0.1	0.191201
28.475033	0.1	0.187326
28.476700	0.1	0.183899
28.478367	0.1	0.181678
28.480033	0.1	0.180928
28.481700	0.1	0.181310
28.483367	0.1	0.182199
28.485033	0.1	0.183312
28.486700	0.1	0.184476
28.488367	0.1	0.184909
28.490033	0.1	0.183787
28.491700	0.1	0.181496
28.493367	0.1	0.179829
28.495033	0.1	0.180406
28.496700	0.1	0.182963
28.498367	0.1	0.185855
28.500033	0.1	0.188528
28.501700	0.1	0.192043
28.503367	0.1	0.196812
28.505033	0.1	0.201724
28.506700	0.1	0.205934
28.508367	0.1	0.209669
28.510033	0.1	0.213250
28.511700	0.1	0.216695
28.513367	0.1	0.220067
28.515033	0.1	0.223601
28.516700	0.1	0.226954
28.518367	0.1	0.229115
28.520033	0.1	0.229958
28.521700	0.1	0.231238
28.523367	0.1	0.235154
28.525033	0.1	0.242037
28.526700	0.1	0.249688
28.528367	0.1	0.255466
28.530033	0.1	0.258661
28.531700	0.1	0.260761
28.533367	0.1	0.264253
28.535033	0.1	0.271127
28.536700	0.1	0.281683
28.538367	0.1	0.294782
28.540033	0.1	0.309017
28.541700	0.1	0.323104
28.543367	0.1	0.335989
28.545033	0.1	0.347542
28.546700	0.1	0.358340
28.548367	0.1	0.368734
28.550033	0.1	0.378932
28.551700	0.1	0.389377
28.553367	0.1	0.400455
28.555033	0.1	0.412157
28.556700	0.1	0.424045
28.558367	0.1	0.435319
28.560033	0.1	0.444776
28.561700	0.1	0.451454
28.563367	0.1	0.456260
28.565033	0.1	0.462295
28.566700	0.1	0.472255
28.568367	0.1	0.486029
28.570033	0.1	0.501205
28.571700	0.1	0.515371
28.573367	0.1	0.527715
28.575033	0.1	0.538691
28.576700	0.1	0.548786
28.578367	0.1	0.558156
28.580033	0.1	0.567343
28.581700	0.1	0.577490
28.583367	0.1	0.589145
28.585033	0.1	0.602026
28.586700	0.1	0.615544
28.588367	0.1	0.628955
28.590033	0.1	0.641919
28.591700	0.1	0.655232
28.593367	0.1	0.670636
28.595033	0.1	0.689286
28.596700	0.1	0.709374
28.598367	0.1	0.726334
28.600033	0.1	0.737007
28.601700	0.1	0.742907
28.603367	0.1	0.748448
28.605033	0.1	0.756853
28.606700	0.1	0.768253
28.608367	0.1	0.780886
28.610033	0.1	0.793552
28.611700	0.1	0.806460
28.613367	0.1	0.819345
28.615033	0.1	0.830372
28.616700	0.1	0.838460
28.618367	0.1	0.845403
28.620033	0.1	0.854582
28.621700	0.1	0.868374
28.623367	0.1	0.886666
28.625033	0.1	0.907369
28.626700	0.1	0.928184
28.628367	0.1	0.947732
28.630033	0.1	0.965935
28.631700	0.1	0.983872
28.633367	0.1	1.003044
28.635033	0.1	1.024301
28.636700	0.1	1.046970
28.638367	0.1	1.069456
28.640033	0.1	1.091235
28.641700	0.1	1.112781
28.643367	0.1	1.133471
28.645033	0.1	1.151655
28.646700	0.1	1.167026
28.648367	0.1	1.181727
28.650033	0.1	1.198463
28.651700	0.1	1.218156
28.653367	0.1	1.239777
28.655033	0.1	1.261435
28.656700	0.1	1.281728
28.658367	0.1	1.301016
28.660033	0.1	1.320918
28.661700	0.1	1.342776
28.663367	0.1	1.367074
28.665033	0.1	1.392956
28.666700	0.1	1.418181
28.668367	0.1	1.440616
28.670033	0.1	1.460155
28.671700	0.1	1.479280
28.673367	0.1	1.501436
28.675033	0.1	1.528282
28.676700	0.1	1.559001
28.678367	0.1	1.592585
28.680033	0.1	1.629032
28.681700	0.1	1.667743
28.683367	0.1	1.706816
28.685033	0.1	1.745061
28.686700	0.1	1.783599
28.688367	0.1	1.824186
28.690033	0.1	1.867251
28.691700	0.1	1.912382
28.693367	0.1	1.959400
28.695033	0.1	2.008379
28.696700	0.1	2.059625
28.698367	0.1	2.113297
28.700033	0.1	2.168617
28.701700	0.1	2.224343
28.703367	0.1	2.280301
28.705033	0.1	2.337988
28.706700	0.1	2.400144
28.708367	0.1	2.469178
28.710033	0.1	2.544927
28.711700	0.1	2.624467
28.713367	0.1	2.704412
28.715033	0.1	2.782829
28.716700	0.1	2.859831
28.718367	0.1	2.937149
28.720033	0.1	3.016554
28.721700	0.1	3.098515
28.723367	0.1	3.182516
28.725033	0.1	3.268486
28.726700	0.1	3.357269
28.728367	0.1	3.449693
28.730033	0.1	3.546164
28.731700	0.1	3.646752
28.733367	0.1	3.750292
28.735033	0.1	3.854930
28.736700	0.1	3.960636
28.738367	0.1	4.069344
28.740033	0.1	4.182230
28.741700	0.1	4.299125
28.743367	0.1	4.421039
28.745033	0.1	4.550554
28.746700	0.1	4.688716
28.748367	0.1	4.833201
28.750033	0.1	4.979852
28.751700	0.1	5.126186
28.753367	0.1	5.274126
28.755033	0.1	5.428088
28.756700	0.1	5.590278
28.758367	0.1	5.759760
28.760033	0.1	5.935407
28.761700	0.1	6.116987
28.763367	0.1	6.303643
28.765033	0.1	6.493810
28.766700	0.1	6.686808
28.768367	0.1	6.883480
28.770033	0.1	7.085404
28.771700	0.1	7.293443
28.773367	0.1	7.506455
28.775033	0.1	7.721651
28.776700	0.1	7.936242
28.778367	0.1	8.149282
28.780033	0.1	8.361829
28.781700	0.1	8.575199
28.783367	0.1	8.789483
28.785033	0.1	9.003282
28.786700	0.1	9.214622
28.788367	0.1	9.422130
28.790033	0.1	9.624460
28.791700	0.1	9.818864
28.793367	0.1	10.002088
28.795033	0.1	10.172538
28.796700	0.1	10.330607
28.798367	0.1	10.477379
28.800033	0.1	10.613110
28.801700	0.1	10.736599
28.803367	0.1	10.846388
28.805033	0.1	10.941811
28.806700	0.1	11.022133
28.808367	0.1	11.085742
28.810033	0.1	11.130921
28.811700	0.1	11.156993
28.813367	0.1	11.163959
28.815033	0.1	11.151191
28.816700	0.1	11.117971
28.818367	0.1	11.065165
28.820033	0.1	10.994258
28.821700	0.1	10.905047
28.823367	0.1	10.796660
28.825033	0.1	10.669772
28.826700	0.1	10.526082
28.828367	0.1	10.366840
28.830033	0.1	10.192893
28.831700	0.1	10.004886
28.833367	0.1	9.803064
28.835033	0.1	9.587882
28.836700	0.1	9.360290
28.838367	0.1	9.121168
28.840033	0.1	8.871066
28.841700	0.1	8.610771
28.843367	0.1	8.342285
28.845033	0.1	8.068727
28.846700	0.1	7.792804
28.848367	0.1	7.515685
28.850033	0.1	7.237364
28.851700	0.1	6.957795
28.853367	0.1	6.677583
28.855033	0.1	6.398438
28.856700	0.1	6.123008
28.858367	0.1	5.853316
28.860033	0.1	5.589365
28.861700	0.1	5.329656
28.863367	0.1	5.073231
28.865033	0.1	4.821024
28.866700	0.1	4.574889
28.868367	0.1	4.335763
28.870033	0.1	4.103896
28.871700	0.1	3.880067
28.873367	0.1	3.665499
28.875033	0.1	3.460753
28.876700	0.1	3.265482
28.878367	0.1	3.079125
28.880033	0.1	2.901144
28.881700	0.1	2.731038
28.883367	0.1	2.568918
28.885033	0.1	2.415297
28.886700	0.1	2.269903
28.888367	0.1	2.132002
28.890033	0.1	2.001813
28.891700	0.1	1.880340
28.893367	0.1	1.768167
28.895033	0.1	1.665219
28.896700	0.1	1.570890
28.898367	0.1	1.484142
28.900033	0.1	1.404076
28.901700	0.1	1.330236
28.903367	0.1	1.262045
28.905033	0.1	1.198747
28.906700	0.1	1.140088
28.908367	0.1	1.086472
28.910033	0.1	1.038290
28.911700	0.1	0.995505
28.913367	0.1	0.957781
28.915033	0.1	0.924696
28.916700	0.1	0.895145
28.918367	0.1	0.867140
28.920033	0.1	0.839341
28.921700	0.1	0.812770
28.923367	0.1	0.789827
28.925033	0.1	0.771657
28.926700	0.1	0.757156
28.928367	0.1	0.744197
28.930033	0.1	0.731288
28.931700	0.1	0.718064
28.933367	0.1	0.704946
28.935033	0.1	0.692848
28.936700	0.1	0.682659
28.938367	0.1	0.674687
28.940033	0.1	0.668620
28.941700	0.1	0.664270
28.943367	0.1	0.662101
28.945033	0.1	0.661942
28.946700	0.1	0.661444
28.948367	0.1	0.657584
28.950033	0.1	0.649523
28.951700	0.1	0.639171
28.953367	0.1	0.629937
28.955033	0.1	0.624456
28.956700	0.1	0.622510
28.958367	0.1	0.621369
28.960033	0.1	0.618054
28.961700	0.1	0.611339
28.963367	0.1	0.602566
28.965033	0.1	0.594612
28.966700	0.1	0.589159
28.968367	0.1	0.585155
28.970033	0.1	0.580465
28.971700	0.1	0.574403
28.973367	0.1	0.567702
28.975033	0.1	0.560484
28.976700	0.1	0.551734
28.978367	0.1	0.541089
28.980033	0.1	0.529443
28.981700	0.1	0.517927
28.983367	0.1	0.507548
28.985033	0.1	0.498942
28.986700	0.1	0.491193
28.988367	0.1	0.481871
28.990033	0.1	0.469927
28.991700	0.1	0.457563
28.993367	0.1	0.447435
28.995033	0.1	0.439715
28.996700	0.1	0.433219
28.998367	0.1	0.426709
29.000033	0.1	0.418713
29.001700	0.1	0.408231
29.003367	0.1	0.395700
29.005033	0.1	0.382629
29.006700	0.1	0.370308
29.008367	0.1	0.358988
29.010033	0.1	0.348426
29.011700	0.1	0.338214
29.013367	0.1	0.327681
29.015033	0.1	0.316608
29.016700	0.1	0.305939
29.018367	0.1	0.297385
29.020033	0.1	0.292151
29.021700	0.1	0.290107
29.023367	0.1	0.290247
29.025033	0.1	0.291709
29.026700	0.1	0.294102
29.028367	0.1	0.296859
29.030033	0.1	0.298661
29.031700	0.1	0.297711
29.033367	0.1	0.293138
29.035033	0.1	0.286102
29.036700	0.1	0.278503
29.038367	0.1	0.271173
29.040033	0.1	0.264281
29.041700	0.1	0.258111
29.043367	0.1	0.252775
29.045033	0.1	0.247899
29.046700	0.1	0.242786
29.048367	0.1	0.236998
29.050033	0.1	0.230777
29.051700	0.1	0.224877
29.053367	0.1	0.220458
29.055033	0.1	0.218591
29.056700	0.1	0.219247
29.058367	0.1	0.221389
29.060033	0.1	0.224086
29.061700	0.1	0.226563
29.063367	0.1	0.227774
29.065033	0.1	0.227066
29.066700	0.1	0.225091
29.068367	0.1	0.223215
29.070033	0.1	0.222274
29.071700	0.1	0.221976
29.073367	0.1	0.221487
29.075033	0.1	0.221021
29.076700	0.1	0.222079
29.078367	0.1	0.225673
29.080033	0.1	0.230866
29.081700	0.1	0.235238
29.083367	0.1	0.236374
29.085033	0.1	0.233166
29.086700	0.1	0.226963
29.088367	0.1	0.221254
29.090033	0.1	0.219224
29.091700	0.1	0.221645
29.093367	0.1	0.226898
29.095033	0.1	0.232351
29.096700	0.1	0.236337
29.098367	0.1	0.238963
29.100033	0.1	0.240440
29.101700	0.1	0.239997
29.103367	0.1	0.237254
29.105033	0.1	0.233389
29.106700	0.1	0.230437
29.108367	0.1	0.230130
29.110033	0.1	0.233185
29.111700	0.1	0.238884
29.113367	0.1	0.245636
29.115033	0.1	0.251844
29.116700	0.1	0.256225
29.118367	0.1	0.258256
[truncated: 254,331 more chars]
